# Supplementary material for: Effective short-term forecasts of Saudi stock price trends using technical indicators and large-scale multivariate time series
Source: PeerJ Comput Sci. 2023 Jan 6;9:e1205. doi: 10.7717/peerj-cs.1205 (PMC10280263; doi:10.7717/peerj-cs.1205)
Supplement: Supplemental Information 2 [file peerj-cs-09-1205-s002.zip]

Archive with 16 entries (15 files):
- Source_code/
- __MACOSX/._Source_code
- Source_code/.DS_Store
- __MACOSX/Source_code/._.DS_Store
- Source_code/CONFIG.py
- __MACOSX/Source_code/._CONFIG.py
- Source_code/visualization.py
- __MACOSX/Source_code/._visualization.py
- Source_code/utils.py
- __MACOSX/Source_code/._utils.py
- Source_code/preprocessing.py
- __MACOSX/Source_code/._preprocessing.py
- Source_code/main.py
- __MACOSX/Source_code/._main.py
- Source_code/modeling.py
- __MACOSX/Source_code/._modeling.py
