# Supplementary material for: Effective short-term forecasts of Saudi stock price trends using technical indicators and large-scale multivariate time series
Source: PeerJ Comput Sci. 2023 Jan 6;9:e1205. doi: 10.7717/peerj-cs.1205 (PMC10280263; doi:10.7717/peerj-cs.1205)
Supplement: Supplemental Information 2 [file peerj-cs-09-1205-s002.zip › Source_code/CONFIG.py]

import sys, os

numerical_features = ['date', 'open', 'high', 'low', 'close', 'change', 'perc_change', 'volume', 'value_traded', 'no_trades']
time_lag = 5
future = 5

# [1120, 2030, 2060, 2070, 5110, 4220, 4180, 2140, 6020, 7010]
# 4090 --> 4220
# 4050 --> 4180
# 6010 --> 6020
code = 7010
fe = True
mode = 'baseline'  # baseline

if sys.platform == 'win32':
    data_path = 'C:\\Users\\Aseeri-WS\\Desktop\\datasets\\TASI\\tadawul.csv'
    save_dir = 'C:\\Users\\Aseeri-WS\\Desktop\\results\\'
else:
    data_path = '/Users/Ahmad/Downloads/datasets/TASI/tadawul.csv'
    # save_dir = os.path.join(*['/Users/Ahmad/Desktop/corr/', str(code), mode])
    save_dir = '/Users/Ahmad/Desktop/corr/'
