# Supplementary material for: Effective short-term forecasts of Saudi stock price trends using technical indicators and large-scale multivariate time series
Source: PeerJ Comput Sci. 2023 Jan 6;9:e1205. doi: 10.7717/peerj-cs.1205 (PMC10280263; doi:10.7717/peerj-cs.1205)
Supplement: Supplemental Information 2 [file peerj-cs-09-1205-s002.zip › Source_code/visualization.py]

import sys, CONFIG, mne, warnings, os, utils
warnings.simplefilter(action='ignore', category=FutureWarning)
warnings.simplefilter(action='ignore', category=Warning)
mne.set_log_level(verbose='error')
import seaborn as sns
import numpy as np
import matplotlib.dates as mdates
import pandas as pd
from collections import Counter
from sklearn.metrics import mean_absolute_error, mean_absolute_percentage_error
import matplotlib.pyplot as plt
from statsmodels.tsa.seasonal import seasonal_decompose
import matplotlib.gridspec as gridspec
from matplotlib.gridspec import GridSpec
import matplotlib as mpl
mpl.rcParams['font.family'] = 'Times New Roman'
plt.rcParams['axes.edgecolor'] = 'k'
mpl.rcParams['grid.color'] = 'k'


def plot_dist(y_syn, save_dir=None):

    # bins='fd' (Freedman Diaconis Estimator)
    # y_syn = np.log10(y_syn.min().astype(float))

    y_syn = y_syn.astype(float)
    ax1 = sns.histplot(data=y_syn, bins=50, color='beige', log_scale=True, stat='density')
    ax1.set_xlim((y_syn.min(), y_syn.max()))
    ax1.set_ylabel('Density', fontweight='bold', labelpad=10, size=18)
    ax1.set_xlabel('Challenges (log scale)', fontweight='bold', labelpad=10, size=18)
    ax1.xaxis.offsetText.set_fontsize(14)
    ax1.yaxis.offsetText.set_fontsize(14)
    plt.xticks(fontsize=16, weight='bold')
    plt.yticks(fontsize=16, weight='bold')

    ax2 = sns.histplot(data=y_syn, bins=50, color='blue', kde=True, stat='count', ax=ax1.twinx())
    ax2.ticklabel_format(axis='y', style='sci', scilimits=(0, 0), useMathText=True)
    ax2.set_ylabel('Count', fontweight='bold', labelpad=10, size=18)
    ax2.yaxis.offsetText.set_fontsize(14)
    plt.yticks(fontsize=16, weight='bold')

    if save_dir is not None:
        s = os.path.join(os.path.join(save_dir), '1FF_128.png')
        plt.savefig(s, format='png', bbox_inches='tight', dpi=1000)
        # plt.savefig(s, format='svg', bbox_inches='tight', dpi=1200, pad_inches=0.08)
        plt.close()
    else:
        plt.tight_layout()
        plt.show()
        plt.close()

def plot_forecasting(co, y_tr, y_ts, y_pred, dt_tr=None, dt_ts=None):

    fig = plt.figure(figsize=(15, 7), constrained_layout=True) # rasterized=True
    gs = GridSpec(2, CONFIG.future, figure=fig, height_ratios=[1.4,1], hspace=0.17)
    # gs.update(wspace=0.3, hspace=0.5)

    # ax_top -----------------------------------------------------------------------
    ax1 = fig.add_subplot(gs[0, :])
    ax1.set_title('(a) Historical Stock and Next-day Forecasts', fontsize=18, fontweight='bold')
    ax1.plot(dt_tr, y_tr[:, 0], color='blue', linewidth=1, label='Train')
    ax1.plot(dt_ts, y_ts[:, 0], color='deepskyblue', linewidth=1, label='Test')
    ax1.plot(dt_ts, y_pred[:, 0], color='red', linewidth=1, label='Predicted')
    ax1.set_xlabel('Date (year)', fontweight='bold', labelpad=7, size=18)
    ax1.set_ylabel('Close price', fontweight='bold', labelpad=10, size=18)
    ax1.tick_params(axis='x', labelsize=16)
    ax1.tick_params(axis='y', labelsize=14)
    for i in ax1.get_xticklabels() + ax1.get_yticklabels(): i.set_fontweight('bold')

    # leg = ax1.legend(frameon=True, loc=(1.01, 0.54), prop=dict(size=20, weight='bold'))
    leg = ax1.legend(frameon=True, loc='best', prop=dict(size=20, weight='bold'))
    for h in leg.legendHandles: h.set_linewidth(3)
    ax1.grid(linestyle=':', linewidth=0.25)
    ax1.autoscale(tight=True)

    # ax_bottom -----------------------------------------------------------------------
    # dt = []
    # for i in dt_ts:
    #     dt.append(i[0].to_period('M')) # .strftime('%Y-%m')) # .to_period('Y'))
    # dt = np.unique(dt)

    # dt = ['2017-1', '2017-12', '2018-12', '2019-12', '2020-01', '2020-04']
    dt = ['2017', '2018', '2019', '2020']
    plt.figtext(0.5, 0.45, '(b) Five-Days Ahead Forecasts', ha='center', va='top', fontweight='bold', fontsize=18)
    for i in range(CONFIG.future):
        ax2 = fig.add_subplot(gs[1, i])
        ax2.plot(y_ts[:, i], color='deepskyblue', linewidth=1, label='Test')
        ax2.plot(y_pred[:, i], color='red', linewidth=1, label='Predicted')
        ax2.set_xticklabels(dt, fontsize=16, rotation=45, ha='left')
        ax2.set_xlabel('Day {}'.format(i+1), fontweight='bold', labelpad=7, size=18)
        ax2.set_ylabel('Close price', fontweight='bold', labelpad=5, size=16)
        ax2.tick_params(axis='y', labelsize=14)
        for i in ax2.get_xticklabels() + ax2.get_yticklabels(): i.set_fontweight('bold')
        ax2.grid(linestyle=':', linewidth=0.25)
        ax2.autoscale(tight=True)

        # # To allow legend in the second row
        # if i == CONFIG.future-1:
        #     handles, labels = ax2.get_legend_handles_labels()
        #     by_label = dict(zip(labels, handles))
        #     leg = ax2.legend(by_label.values(), by_label.keys(), loc=(1.01, 0.54), prop=dict(size=20, weight='bold'))
        #     for h in leg.legendHandles: h.set_linewidth(3)

    # ---------------- SAVE ----------------
    if CONFIG.save_dir is not None:
        # fig.tight_layout()
        s = os.path.join(os.path.join(CONFIG.save_dir), '{}.png'.format(CONFIG.mode))
        plt.savefig(s, format='png', bbox_inches='tight', dpi=600)
        plt.close()
    else:
        fig.tight_layout()
        plt.show()
        plt.close()


def plot_rolling(df, d=5):
    df['z_close'] = (df['close'] - df.close.rolling(window=d).mean()) / df.close.rolling(window=d).std()

    plt.figure(figsize=(10, 4))
    plt.plot(df.index, df.close, label='raw data')
    plt.plot(df.close.rolling(window=d, min_periods=1).mean(), label="rolling mean")
    plt.plot(df.close.rolling(window=d, min_periods=1).std(), label="rolling std (x10)")
    plt.legend()

    plt.tight_layout()
    plt.show()


def plot_corr(df):
    corr = df.where(np.tril(np.ones(df.shape)).astype(np.bool))
    sns.set(rc={'figure.figsize': (12, 6), 'font.family': 'Times New Roman'})
    sns.heatmap(round(corr, 2), annot=True, cmap='YlGnBu', linewidth=0.5)
    plt.xticks(fontsize=14, weight='bold')
    plt.yticks(fontsize=14, weight='bold')

    if CONFIG.save_dir is not None:
        s = os.path.join(os.path.join(CONFIG.save_dir), '{}.eps'.format(CONFIG.code))
        plt.savefig(s, format='eps', bbox_inches='tight', dpi=256)
        plt.close()
    else:
        plt.tight_layout()
        plt.show()
        plt.close()

    sys.exit()
