# Supplementary material for: Effective short-term forecasts of Saudi stock price trends using technical indicators and large-scale multivariate time series
Source: PeerJ Comput Sci. 2023 Jan 6;9:e1205. doi: 10.7717/peerj-cs.1205 (PMC10280263; doi:10.7717/peerj-cs.1205)
Supplement: Supplemental Information 2 [file peerj-cs-09-1205-s002.zip › Source_code/utils.py]

import sys, os, CONFIG, csv
import numpy as np
import pandas as pd
from statsmodels.tsa.stattools import adfuller
from sklearn.preprocessing import StandardScaler, MinMaxScaler, RobustScaler
from sklearn.metrics import mean_squared_error, mean_absolute_error, r2_score, mean_absolute_percentage_error
from collections import Counter
from sklearn.model_selection import TimeSeriesSplit
import visualization as viz
import tensorflow as tf
from tensorflow.keras.callbacks import EarlyStopping, Callback, ReduceLROnPlateau
from scipy.stats import zscore
import tensorflow.keras.backend as K


def model_eval(y_pred, y_true, title=''):
    m = ['mae', 'mse', 'rmse', 'r2']
    metrics = {i: 0.0 for i in m}

    mae = mean_absolute_error(y_true, y_pred)
    metrics[m[0]] = np.round(mae, 4)

    mse = mean_squared_error(y_true, y_pred)
    metrics[m[1]] = np.round(mse, 4)

    rmse = mean_squared_error(y_true, y_pred, squared=False)
    metrics[m[2]] = np.round(rmse, 4)

    r2 = r2_score(y_true, y_pred)
    metrics[m[3]] = np.round(r2, 4)

    print('\n____________|| %s Results ||____________\n' % title, flush=True)
    print('Mean Absolute Error (MAE): ', np.round(mae, 4))  # Better close to 0
    print('Mean Squared Error (MSE): ', np.round(mse, 4))  # Better close to 0
    print('Root Mean Square Error (RMSE): ', np.round(rmse, 4)) # Better close to 0
    print('R-squared: ', np.round(r2, 3), '\n\n')  # Better is 1 (i.e., 100%)

    if CONFIG.save_dir is not None:
        if CONFIG.fe:
            t = 'results*.txt'
        else:
            t = 'results.txt'
        with open(os.path.join(os.path.join(CONFIG.save_dir), t), 'w') as f:
            writer = csv.writer(f)
            for key, value in metrics.items():
                writer.writerow([key, value])


def root_mean_squared_error(y_true, y_pred):
    return K.sqrt(K.mean(K.square(K.log(1 + y_pred) - K.log(1 + y_true))))


def test_stationary(df, save_dir=None):
    '''
    Stationary test Augmented Dickey-Fuller Test
    READ MORE: https://www.bounteous.com/insights/2020/09/15/forecasting-time-series-model-using-python-part-one/

    How it works?
        - If The p-value is less than the significance level of 0.05, we can reject the null hypothesis and infer that the series is stationary.
        - If the test statistic is lower than the critical value shown, you reject the null hypothesis and infer that the time series is stationary.

    Side Note:
    stationary time series implies that they don't have changing mean or variance over time.
    '''

    # Perform adfuller test
    print('\nAugmented Dickey-Fuller Test:')
    results = adfuller(df, autolag='AIC')
    p_value = results[1]
    test_stats = results[0]
    print('P-value = {:.3f}'.format(p_value), ' | Test statistic = {:.3f}'.format(test_stats))
    print('Critical values:')
    for k, v in results[4].items():
        print('\t{}: {} - The timeseries is {} stationary with {}% confidence'.format(k, v,
                                                                                      'not' if v < test_stats else '',
                                                                                      100 - int(k[:-1])))
    print('RESULT:')
    if p_value <= 0.05:
        print(
            'P-value <= 0.05, so we can reject the null hypothesis. timeseries has no unit root and is then (stationary)\n\n')
    else:
        print('Weak evidence against null hypothesis so timeseries has a unit root and it is then (non-stationary)\n\n')

    viz.plot_stationary(df, p_value, save_dir)


def difference(df, d=1):
    df_diff = df.diff(d)
    df_diff[0] = df[0]  # to enable inverse
    return df_diff


def inverse_difference(df):
    # df['reverse_diff'] = df['Age'].shift(1) + df['Age_diff']
    return df.cumsum()


def split_Xy(df, target='close'):
    y_ = df[target]
    y = pd.DataFrame(y_.values.reshape(-1, 1), index=y_.index)
    X = df.drop([target], axis=1)
    return X, y


def scaling_X3D(X_tr, X_ts, X_val=None):
    scaler = StandardScaler()
    X_tr = scaler.fit_transform(X_tr.reshape(-1, X_tr.shape[-1])).reshape(X_tr.shape)
    if X_val is not None:
        X_val = scaler.transform(X_val.reshape(-1, X_val.shape[-1])).reshape(X_val.shape)
    X_ts = scaler.transform(X_ts.reshape(-1, X_ts.shape[-1])).reshape(X_ts.shape)
    return X_tr, X_ts, scaler, X_val


def scaling_y(y_tr, y_ts, y_val=None):
    scaler = MinMaxScaler()
    y_tr = scaler.fit_transform(y_tr)
    if y_val is not None:
        y_val = scaler.transform(y_val)
    y_ts = scaler.transform(y_ts)
    return y_tr, y_ts, scaler, y_val


def get_predictions(model, X):
    pred = model.predict(X)
    loss = np.mean(np.abs(np.subtract(pred, X)), axis=1)  # 2D (data, features)
    errors = np.mean(loss, axis=1)  # 1D errors
    return errors, pred


class ResetStatesCallback(Callback):
    # More in here https://www.tensorflow.org/guide/keras/custom_callback
    def on_epoch_end(self, epoch, logs=None):
        self.model.reset_states()
