# Supplementary material for: Effective short-term forecasts of Saudi stock price trends using technical indicators and large-scale multivariate time series
Source: PeerJ Comput Sci. 2023 Jan 6;9:e1205. doi: 10.7717/peerj-cs.1205 (PMC10280263; doi:10.7717/peerj-cs.1205)
Supplement: Supplemental Information 2 [file peerj-cs-09-1205-s002.zip › Source_code/preprocessing.py]

import sys, os, CONFIG, utils, pywt
import numpy as np
import pandas as pd
from sklearn.preprocessing import StandardScaler, MinMaxScaler, RobustScaler
from collections import Counter
from sklearn.model_selection import TimeSeriesSplit
from datetime import timedelta, date
from scipy.fftpack import fft, ifft, fftshift, irfft, rfft, rfftfreq
from sklearn.feature_selection import chi2, SelectKBest, f_regression, SelectPercentile, mutual_info_regression
import seaborn as sns
from statsmodels.tsa.seasonal import seasonal_decompose
from finta import TA
import matplotlib.pyplot as plt
import visualization as viz


def process_data(tadawul):
    tadawul['date'] = pd.to_datetime(tadawul['date'])
    tadawul.set_index('date', inplace=True)
    tadawul.drop_duplicates(inplace=True)

    df = tadawul.copy()
    if CONFIG.fe:
        df = feature_engineering(tadawul, df)

    # Enable daily frequencies
    df = df.asfreq('D')
    if df.isin([np.inf, -np.inf]).values.sum() > 0:
        df.replace([np.inf, -np.inf], np.nan, inplace=True)

    if df.isnull().sum().sum() > 0:
        df = df.ffill()
        if df.isnull().sum().sum() > 0:
            df = df.bfill()

    return df


def train_test_split(df):

    train_end = (pd.Timestamp('2017-01-01') - timedelta(1)).strftime('%Y-%m-%d')
    test_start = pd.Timestamp('2017-01-01').strftime('%Y-%m-%d')
    train = df[:train_end]
    test = df[test_start:]

    y_tr = train.loc[:, train.columns == 'close']
    X_tr = train.loc[:, train.columns != 'close']
    y_ts = test.loc[:, test.columns == 'close']
    X_ts = test.loc[:, test.columns != 'close']

    scaler_X = MinMaxScaler()
    X_tr = pd.DataFrame(scaler_X.fit_transform(X_tr), index=X_tr.index, columns=X_tr.columns)
    X_ts = pd.DataFrame(scaler_X.transform(X_ts), index=X_ts.index, columns=X_ts.columns)

    scaler_y = MinMaxScaler()
    y_tr = pd.DataFrame(scaler_y.fit_transform(y_tr), index=y_tr.index, columns=y_tr.columns)
    y_ts = pd.DataFrame(scaler_y.transform(y_ts), index=y_ts.index, columns=y_ts.columns)

    X_tr.index = y_tr.index
    train = pd.concat([X_tr, y_tr], axis=1)

    X_ts.index = y_ts.index
    test = pd.concat([X_ts, y_ts], axis=1)

    return train, test, scaler_y


def timeseries_split(df, time_lag, future, univariate=False):
    X, y, dt = [], [], []
    if univariate is True:  # univariate ts

        df = df['close']
        in_start = 0
        for _ in range(len(df)):
            in_end = in_start + time_lag
            out_end = in_end + future
            if out_end < len(df):
                ts = df.iloc[in_start:in_end]
                label = df.iloc[in_end:out_end]
                X.append(ts)
                y.append(label)
                dt.append(label.index[-1])
            in_start += 1

    else:  # multivariate ts
        for i in range(time_lag, df.shape[0] - future):
            ts = df.iloc[i - time_lag:i, :-1]
            label = df['close'].iloc[i:i + future]
            X.append(ts)
            y.append(label)
            dt.append(ts.index[0]) # .strftime('%Y-%m-%d')

    X, y, dt = np.array(X), np.array(y), np.array(dt).reshape(-1, 1)

    if X.ndim == 2:
        X = np.expand_dims(X, axis=2)

    return X, y, dt


def feature_engineering(tadawul, df):
    df['WMA'] = TA.WMA(tadawul, period=CONFIG.time_lag).fillna(0)
    df['DEMA'] = TA.DEMA(tadawul, period=CONFIG.time_lag).fillna(0)
    df['TEMA'] = TA.TEMA(tadawul, period=CONFIG.time_lag).fillna(0)
    df['HMA'] = TA.HMA(tadawul, period=CONFIG.time_lag).fillna(0)
    df['ZLEMA'] = TA.ZLEMA(tadawul, period=CONFIG.time_lag).fillna(0)

    # Find correlations and select highly correlated features (Above 80%)
    corr = df.corr()
    target = abs(corr['close'])
    relevant_features = target[target > 0.8]
    fe = relevant_features.keys().tolist()
    df = df[[col for col in df.columns if col != 'close'] + ['close']]

    viz.plot_corr(corr)
    return df[fe]


def calculate_kde(tadawul):

    from matplotlib import rcParams
    rcParams['figure.figsize'] = 7, 5

    co = [1120, 2030, 2060, 2070, 5110, 4220, 4180, 2140, 6020, 7010]
    figs = []
    sec_names = {}
    for i in co:
        df = tadawul[tadawul.symbol == i]
        trade_name = list(df[df.symbol == i].trading_name)[0]
        sec = df[df.symbol == i].sector.unique()[0]

        df = process_data(df) # [features]
        fig = sns.kdeplot(data=df.close.values,
                          shade=True,
                          common_norm=False,
                          palette='seagreen',
                          alpha=.5,
                          linewidth=0,
                          label='{} ({})'.format(trade_name, sec))
        figs.append(fig)
        sec_names[trade_name] = sec

    # plt.figure(figsize=(10, 4))
    plt.xlim(0, 200)
    # plt.xscale('log')
    plt.ylabel('Density', fontweight='bold', labelpad=10, size=12)
    plt.xlabel('Close price', fontweight='bold', labelpad=10, size=12)
    plt.xticks(fontsize=12, weight='bold')
    plt.yticks(fontsize=12, weight='bold')
    plt.legend(loc='upper right', prop=dict(size=10, weight='bold'))

    if CONFIG.save_dir is not None:
        s = os.path.join(os.path.join(CONFIG.save_dir), 'KDEs.png')
        plt.savefig(s, format='png', bbox_inches='tight', dpi=1200)
        # plt.savefig(s, format='svg', bbox_inches='tight', dpi=1200, pad_inches=0.08)
        plt.close()
    else:
        plt.tight_layout()
        plt.show()
        plt.close()

    sys.exit()


def read_raw(data_path):
    # d1 = pd.read_csv(os.path.join(data_path, 'Tadawul_stcks.csv'))
    # d2 = pd.read_csv(os.path.join(data_path, 'Tadawul_stcks_23_4.csv'))
    # tadawul = pd.concat([d1, d2], axis=0)

    tadawul = pd.read_csv(data_path)

    final_df = pd.DataFrame()
    for s in tadawul['sector'].unique():
        df = tadawul.loc[tadawul['sector'] == s]
        df = df.sort_values(by='date', key=pd.to_datetime).reset_index(drop=True)
        final_df = final_df.append(df, ignore_index=True)
    print(final_df.shape)
    print(final_df.isnull().sum().sum())
    final_df.to_csv('/Users/Ahmad/Downloads/datasets/TASI/tadawul_per_sector.csv', index=False)
