# Supplementary material for: Effective short-term forecasts of Saudi stock price trends using technical indicators and large-scale multivariate time series
Source: PeerJ Comput Sci. 2023 Jan 6;9:e1205. doi: 10.7717/peerj-cs.1205 (PMC10280263; doi:10.7717/peerj-cs.1205)
Supplement: Supplemental Information 2 [file peerj-cs-09-1205-s002.zip › Source_code/main.py]

import modeling, sys, os, warnings, logging, utils, pathlib, CONFIG
warnings.simplefilter(action='ignore', category=FutureWarning)
warnings.simplefilter(action='ignore', category=Warning)
import numpy as np
from sklearn.model_selection import TimeSeriesSplit
import pandas as pd
import matplotlib.pyplot as plt
from sklearn.preprocessing import StandardScaler, MinMaxScaler
import seaborn as sns
import preprocessing
import statsmodels.api as sm
import visualization as viz
from scipy.ndimage import shift
# ------------- Run GPU if available -------------
import tensorflow as tf
os.environ['TF_CPP_MIN_LOG_LEVEL'] = '3'
config = tf.compat.v1.ConfigProto()
config.gpu_options.allow_growth = True
session = tf.compat.v1.InteractiveSession(config=config)
tf.get_logger().setLevel(logging.ERROR)
# ----------------------------------------------------

if __name__ == "__main__":

    if CONFIG.save_dir is not None:
        pathlib.Path(CONFIG.save_dir).mkdir(parents=True, exist_ok=True)

    tadawul = pd.read_csv(CONFIG.data_path, infer_datetime_format=True)
    # preprocessing.calculate_kde(tadawul)
    df = tadawul[tadawul.symbol == CONFIG.code][CONFIG.numerical_features]
    com = list(tadawul[tadawul.symbol == CONFIG.code].name)[0]
    trade_name = list(tadawul[tadawul.symbol == CONFIG.code].trading_name)[0]
    sec = tadawul[tadawul.symbol == CONFIG.code].sector.unique()[0]

    print('\n\t>>> Processing data: [%s | %s]: %s' % (str(trade_name), str(CONFIG.code), str(com)), flush=True)
    df_final = preprocessing.process_data(df)
    df_train, df_test, scaler = preprocessing.train_test_split(df_final)

    if CONFIG.mode == 'baseline':
        print('\n\t>>> Modeling (Baseline Mode) ...')
        X_tr, y_tr = utils.split_Xy(df_train)
        dt_tr = np.array(y_tr.index).reshape(-1, 1)

        # X_ts, y_ts = utils.split_Xy(df_test)
        # dt_ts = np.array(y_ts.index).reshape(-1, 1)
        X_ts, y_ts, dt_ts = preprocessing.timeseries_split(df_test, time_lag=CONFIG.time_lag, future=CONFIG.future)
        print('\t\t-> X_tr: %s, y_tr: %s | X_ts: %s, y_ts: %s' % (str(X_tr.shape), str(y_tr.shape), str(X_ts.shape), str(y_ts.shape)))

        y_ts_pred = modeling.multivariate_arima(y_tr, X_tr, X_ts, y_ts)
        if y_ts_pred.ndim == 1:
            y_tr_np = scaler.inverse_transform(y_tr.values.reshape(-1, 1))
            y_ts_np = scaler.inverse_transform(y_ts.values.reshape(-1, 1))
            y_ts_pred_np = scaler.inverse_transform(y_ts_pred.reshape(-1, 1))

            y_tr = pd.DataFrame(y_tr_np, index=y_tr.index, columns=['y_tr'])
            y_ts = pd.DataFrame(y_ts_np, index=y_ts.index, columns=['y_ts'])
            y_ts_pred = pd.DataFrame(y_ts_pred_np, index=y_ts.index, columns=['y_pred'])
            # viz.plot_forecast(y_tr, y_ts, y_ts_pred, confidence_interval)

    else:
        print('\n\t>>> Modeling (GRU Mode) ...')
        X_tr, y_tr, dt_tr = preprocessing.timeseries_split(df_train, time_lag=CONFIG.time_lag, future=CONFIG.future)
        X_ts, y_ts, dt_ts = preprocessing.timeseries_split(df_test, time_lag=CONFIG.time_lag, future=CONFIG.future)
        print('\t\t-> X_tr: %s, y_tr: %s | X_ts: %s, y_ts: %s' % (str(X_tr.shape), str(y_tr.shape), str(X_ts.shape), str(y_ts.shape)))

        model = modeling.RNN_model(X_tr, y_tr)
        model, history = modeling.fit(model, X_tr=X_tr, y_tr=y_tr)

        # y_ts_pred = model.predict(X_ts, batch_size=1) # For stateful only
        y_ts_pred = model.predict(X_ts)

    if scaler is not None and y_ts_pred.ndim > 1:
        if y_tr.ndim == 1:
            y_tr = scaler.inverse_transform(y_tr.values.reshape(-1, 1))
        else:
            y_tr = scaler.inverse_transform(y_tr)

        y_ts = scaler.inverse_transform(y_ts)
        y_ts_pred = scaler.inverse_transform(y_ts_pred)

    utils.model_eval(y_ts_pred, y_ts, title='TEST')
    if CONFIG.fe:
        viz.plot_forecasting(com, y_tr, y_ts=y_ts, y_pred=y_ts_pred, dt_tr=dt_tr, dt_ts=dt_ts)
