# Supplementary material for: Effective short-term forecasts of Saudi stock price trends using technical indicators and large-scale multivariate time series
Source: PeerJ Comput Sci. 2023 Jan 6;9:e1205. doi: 10.7717/peerj-cs.1205 (PMC10280263; doi:10.7717/peerj-cs.1205)
Supplement: Supplemental Information 2 [file peerj-cs-09-1205-s002.zip › Source_code/modeling.py]

import math, CONFIG, utils
import multiprocessing, gc, sys
import matplotlib.pyplot as plt
import pandas as pd
from tensorflow.keras import Model, optimizers, Sequential
from tensorflow.keras.layers import Dense, Input, Dropout, GRU, AveragePooling1D, Bidirectional, LSTM, GlobalAveragePooling1D
from sklearn.metrics import mean_absolute_error
from tensorflow.keras.callbacks import EarlyStopping, Callback, ReduceLROnPlateau
from tensorflow.keras.models import clone_model
import visualization as viz
import numpy as np
import pmdarima as pm
from statsmodels.tsa.statespace.varmax import VARMAX
import tensorflow as tf
from keras.utils import generic_utils
from keras.backend import clear_session


def multivariate_arima(y_tr, X_tr=None, X_ts=None, y_ts=None):

    model = pm.ARIMA(order=(CONFIG.time_lag, 0, 0), maxiter=50, suppress_warnings=True)
    model.fit(y_tr, X_tr)
    # y_ts_pred, conf_interval = model.predict(n_periods=X_ts.shape[0], X=X_ts, return_conf_int=True)

    y_ts_pred = []
    for i, ts in enumerate(X_ts):
        pred = model.predict(n_periods=len(y_ts[0]), X=ts)
        y_ts_pred.append(pred)
    y_ts_pred = np.array(y_ts_pred)

    return y_ts_pred


def RNN_model(X, y, stateful=False):
    if stateful:
        input_layer = Input(batch_shape=(1, X.shape[1], X.shape[2]))
        rnn = GRU(128, return_sequences=False, stateful=True)(input_layer)
    else:
        input_layer = Input(shape=(X.shape[1], X.shape[2]))
        rnn = GRU(256, return_sequences=False)(input_layer)
    output = Dense(y.shape[1])(rnn)

    model = Model(inputs=input_layer, outputs=output)
    # if sys.platform == 'darwin':
    #     print(model.summary())
    #     sys.exit(0)
    return model


def fit(model, X_tr, y_tr, stateful=False):

    model.compile(optimizer=optimizers.Nadam(learning_rate=1e-4), loss='mse')  # mean_squared_logarithmic_error
    history = None
    if stateful:
        for i in range(100):
            print('epoch %s:' % (i+1))
            model.fit(X_tr, y_tr, validation_split=0.2, epochs=1, batch_size=1, verbose=1, shuffle=False)
            model.reset_states()
    else:
        es = EarlyStopping(patience=20, mode='min', restore_best_weights=True)
        history = model.fit(X_tr, y_tr,
                            shuffle=False,
                            validation_split=0.2,
                            # callbacks=[es], # , utils.ResetStatesCallback()
                            batch_size=int(X_tr.shape[0] * 0.1),
                            epochs=1000,
                            verbose=1)
    return model, history
