# Supplementary material for: Effective short-term forecasts of Saudi stock price trends using technical indicators and large-scale multivariate time series
Source: PeerJ Comput Sci. 2023 Jan 6;9:e1205. doi: 10.7717/peerj-cs.1205 (PMC10280263; doi:10.7717/peerj-cs.1205)
Supplement: Supplemental Information 3 [file peerj-cs-09-1205-s003.zip]

Archive with 404 entries (403 files):
- TASI Dataset 2021/
- __MACOSX/._TASI Dataset 2021
- TASI Dataset 2021/JARIR _4190.csv
- __MACOSX/TASI Dataset 2021/._JARIR _4190.csv
- TASI Dataset 2021/SAUDI CEMENT_3030.csv
- __MACOSX/TASI Dataset 2021/._SAUDI CEMENT_3030.csv
- TASI Dataset 2021/JADWA REIT SAUDI_4342.csv
- __MACOSX/TASI Dataset 2021/._JADWA REIT SAUDI_4342.csv
- TASI Dataset 2021/SULAIMAN ALHABIB_4013.csv
- __MACOSX/TASI Dataset 2021/._SULAIMAN ALHABIB_4013.csv
- TASI Dataset 2021/ZOUJAJ_2150.csv
- __MACOSX/TASI Dataset 2021/._ZOUJAJ_2150.csv
- TASI Dataset 2021/SAUDI ARAMCO_2222.csv
- __MACOSX/TASI Dataset 2021/._SAUDI ARAMCO_2222.csv
- TASI Dataset 2021/MEDGULF_8030.csv
- __MACOSX/TASI Dataset 2021/._MEDGULF_8030.csv
- TASI Dataset 2021/ALJAZIRA REIT_4331.csv
- __MACOSX/TASI Dataset 2021/._ALJAZIRA REIT_4331.csv
- TASI Dataset 2021/GASCO_2080.csv
- __MACOSX/TASI Dataset 2021/._GASCO_2080.csv
- TASI Dataset 2021/SOLIDARITY_8290.csv
- __MACOSX/TASI Dataset 2021/._SOLIDARITY_8290.csv
- TASI Dataset 2021/WAFRAH_2100.csv
- __MACOSX/TASI Dataset 2021/._WAFRAH_2100.csv
- TASI Dataset 2021/ALLIANZ SF_8040.csv
- __MACOSX/TASI Dataset 2021/._ALLIANZ SF_8040.csv
- TASI Dataset 2021/SPIMACO_2070.csv
- __MACOSX/TASI Dataset 2021/._SPIMACO_2070.csv
- TASI Dataset 2021/ALKHODARI_1330.csv
- __MACOSX/TASI Dataset 2021/._ALKHODARI_1330.csv
- TASI Dataset 2021/MAADANIYAH_2220.csv
- __MACOSX/TASI Dataset 2021/._MAADANIYAH_2220.csv
- TASI Dataset 2021/MIS_7200.csv
- __MACOSX/TASI Dataset 2021/._MIS_7200.csv
- TASI Dataset 2021/CHEMANOL_2001.csv
- __MACOSX/TASI Dataset 2021/._CHEMANOL_2001.csv
- TASI Dataset 2021/GACO_6020.csv
- __MACOSX/TASI Dataset 2021/._GACO_6020.csv
- TASI Dataset 2021/KINGDOM_4280.csv
- __MACOSX/TASI Dataset 2021/._KINGDOM_4280.csv
- TASI Dataset 2021/ALKHABEER REIT_4348.csv
- __MACOSX/TASI Dataset 2021/._ALKHABEER REIT_4348.csv
- TASI Dataset 2021/TAWUNIYA_8010.csv
- __MACOSX/TASI Dataset 2021/._TAWUNIYA_8010.csv
- TASI Dataset 2021/BAHRI_4030.csv
- __MACOSX/TASI Dataset 2021/._BAHRI_4030.csv
- TASI Dataset 2021/SASCO_4050.csv
- __MACOSX/TASI Dataset 2021/._SASCO_4050.csv
- TASI Dataset 2021/SIIG_2250.csv
- __MACOSX/TASI Dataset 2021/._SIIG_2250.csv
- TASI Dataset 2021/.DS_Store
- __MACOSX/TASI Dataset 2021/._.DS_Store
- TASI Dataset 2021/TALEEM REIT_4333.csv
- __MACOSX/TASI Dataset 2021/._TALEEM REIT_4333.csv
- TASI Dataset 2021/TCC_3090.csv
- __MACOSX/TASI Dataset 2021/._TCC_3090.csv
- TASI Dataset 2021/FIPCO_2180.csv
- __MACOSX/TASI Dataset 2021/._FIPCO_2180.csv
- TASI Dataset 2021/MEPCO_1202.csv
- __MACOSX/TASI Dataset 2021/._MEPCO_1202.csv
- TASI Dataset 2021/SWICORP WABEL REIT_4345.csv
- __MACOSX/TASI Dataset 2021/._SWICORP WABEL REIT_4345.csv
- TASI Dataset 2021/TAIBA_4090.csv
- __MACOSX/TASI Dataset 2021/._TAIBA_4090.csv
- TASI Dataset 2021/SEDCO CAPITAL REIT_4344.csv
- __MACOSX/TASI Dataset 2021/._SEDCO CAPITAL REIT_4344.csv
- TASI Dataset 2021/MEFIC REIT_4346.csv
- __MACOSX/TASI Dataset 2021/._MEFIC REIT_4346.csv
- TASI Dataset 2021/ALMRAKEZ_4321.csv
- __MACOSX/TASI Dataset 2021/._ALMRAKEZ_4321.csv
- TASI Dataset 2021/SAIB_1030.csv
- __MACOSX/TASI Dataset 2021/._SAIB_1030.csv
- TASI Dataset 2021/STC_7010.csv
- __MACOSX/TASI Dataset 2021/._STC_7010.csv
- TASI Dataset 2021/SALAMA_8050.csv
- __MACOSX/TASI Dataset 2021/._SALAMA_8050.csv
- TASI Dataset 2021/BURUJ_8270.csv
- __MACOSX/TASI Dataset 2021/._BURUJ_8270.csv
- TASI Dataset 2021/BAAZEEM_4051.csv
- __MACOSX/TASI Dataset 2021/._BAAZEEM_4051.csv
- TASI Dataset 2021/MASHAAR REIT_4337.csv
- __MACOSX/TASI Dataset 2021/._MASHAAR REIT_4337.csv
- TASI Dataset 2021/ASLAK_1301.csv
- __MACOSX/TASI Dataset 2021/._ASLAK_1301.csv
- TASI Dataset 2021/ADVANCED_2330.csv
- __MACOSX/TASI Dataset 2021/._ADVANCED_2330.csv
- TASI Dataset 2021/PETROCHEM_2002.csv
- __MACOSX/TASI Dataset 2021/._PETROCHEM_2002.csv
- TASI Dataset 2021/MULKIA REIT_4336.csv
- __MACOSX/TASI Dataset 2021/._MULKIA REIT_4336.csv
- TASI Dataset 2021/SADAFCO_2270.csv
- __MACOSX/TASI Dataset 2021/._SADAFCO_2270.csv
- TASI Dataset 2021/BATIC_4110.csv
- __MACOSX/TASI Dataset 2021/._BATIC_4110.csv
- TASI Dataset 2021/OASIS_3007.csv
- __MACOSX/TASI Dataset 2021/._OASIS_3007.csv
- TASI Dataset 2021/SABB TAKAFUL_8080.csv
- __MACOSX/TASI Dataset 2021/._SABB TAKAFUL_8080.csv
- TASI Dataset 2021/DALLAH HEALTH_4004.csv
- __MACOSX/TASI Dataset 2021/._DALLAH HEALTH_4004.csv
- TASI Dataset 2021/ALHAMMADI_4007.csv
- __MACOSX/TASI Dataset 2021/._ALHAMMADI_4007.csv
- TASI Dataset 2021/SEERA_1810.csv
- __MACOSX/TASI Dataset 2021/._SEERA_1810.csv
- TASI Dataset 2021/DAR ALARKAN_4300.csv
- __MACOSX/TASI Dataset 2021/._DAR ALARKAN_4300.csv
- TASI Dataset 2021/SAMBA_1090.csv
- __MACOSX/TASI Dataset 2021/._SAMBA_1090.csv
- TASI Dataset 2021/ZAIN KSA_7030.csv
- __MACOSX/TASI Dataset 2021/._ZAIN KSA_7030.csv
- TASI Dataset 2021/ETIHAD ETISALAT_7020.csv
- __MACOSX/TASI Dataset 2021/._ETIHAD ETISALAT_7020.csv
- TASI Dataset 2021/SPPC_4270.csv
- __MACOSX/TASI Dataset 2021/._SPPC_4270.csv
- TASI Dataset 2021/SAICO_8100.csv
- __MACOSX/TASI Dataset 2021/._SAICO_8100.csv
- TASI Dataset 2021/SRECO_4020.csv
- __MACOSX/TASI Dataset 2021/._SRECO_4020.csv
- TASI Dataset 2021/MUSHARAKA REIT_4335.csv
- __MACOSX/TASI Dataset 2021/._MUSHARAKA REIT_4335.csv
- TASI Dataset 2021/FARM SUPERSTORES_4006.csv
- __MACOSX/TASI Dataset 2021/._FARM SUPERSTORES_4006.csv
- TASI Dataset 2021/MOUWASAT_4002.csv
- __MACOSX/TASI Dataset 2021/._MOUWASAT_4002.csv
- TASI Dataset 2021/BSFR_1050.csv
- __MACOSX/TASI Dataset 2021/._BSFR_1050.csv
- TASI Dataset 2021/ALJOUF_6070.csv
- __MACOSX/TASI Dataset 2021/._ALJOUF_6070.csv
- TASI Dataset 2021/ASTRA INDUSTRIAL_1212.csv
- __MACOSX/TASI Dataset 2021/._ASTRA INDUSTRIAL_1212.csv
- TASI Dataset 2021/CITY CEMENT_3003.csv
- __MACOSX/TASI Dataset 2021/._CITY CEMENT_3003.csv
- TASI Dataset 2021/MAADEN_1211.csv
- __MACOSX/TASI Dataset 2021/._MAADEN_1211.csv
- TASI Dataset 2021/TECO_4170.csv
- __MACOSX/TASI Dataset 2021/._TECO_4170.csv
- TASI Dataset 2021/EXTRA_4003.csv
- __MACOSX/TASI Dataset 2021/._EXTRA_4003.csv
- TASI Dataset 2021/AMANA INSURANCE_8310.csv
- __MACOSX/TASI Dataset 2021/._AMANA INSURANCE_8310.csv
- TASI Dataset 2021/WAFA INSURANCE_8110.csv
- __MACOSX/TASI Dataset 2021/._WAFA INSURANCE_8110.csv
- TASI Dataset 2021/ACC_3010.csv
- __MACOSX/TASI Dataset 2021/._ACC_3010.csv
- TASI Dataset 2021/RIYAD REIT_4330.csv
- __MACOSX/TASI Dataset 2021/._RIYAD REIT_4330.csv
- TASI Dataset 2021/ALBABTAIN_2320.csv
- __MACOSX/TASI Dataset 2021/._ALBABTAIN_2320.csv
- TASI Dataset 2021/FITAIHI GROUP_4180.csv
- __MACOSX/TASI Dataset 2021/._FITAIHI GROUP_4180.csv
- TASI Dataset 2021/ADC_2140.csv
- __MACOSX/TASI Dataset 2021/._ADC_2140.csv
- TASI Dataset 2021/ALAHLIA_8140.csv
- __MACOSX/TASI Dataset 2021/._ALAHLIA_8140.csv
- TASI Dataset 2021/LAZURDE_4011.csv
- __MACOSX/TASI Dataset 2021/._LAZURDE_4011.csv
- TASI Dataset 2021/ALBAHA_4130.csv
- __MACOSX/TASI Dataset 2021/._ALBAHA_4130.csv
- TASI Dataset 2021/ABO MOATI_4191.csv
- __MACOSX/TASI Dataset 2021/._ABO MOATI_4191.csv
- TASI Dataset 2021/EPCCO_3080.csv
- __MACOSX/TASI Dataset 2021/._EPCCO_3080.csv
- TASI Dataset 2021/ALKHALEEJ TRNG_4290.csv
- __MACOSX/TASI Dataset 2021/._ALKHALEEJ TRNG_4290.csv
- TASI Dataset 2021/CHUBB_8240.csv
- __MACOSX/TASI Dataset 2021/._CHUBB_8240.csv
- TASI Dataset 2021/JABAL OMAR_4250.csv
- __MACOSX/TASI Dataset 2021/._JABAL OMAR_4250.csv
- TASI Dataset 2021/ARABIAN SHIELD_8070.csv
- __MACOSX/TASI Dataset 2021/._ARABIAN SHIELD_8070.csv
- TASI Dataset 2021/SFICO_6050.csv
- __MACOSX/TASI Dataset 2021/._SFICO_6050.csv
- TASI Dataset 2021/ASEER_4080.csv
- __MACOSX/TASI Dataset 2021/._ASEER_4080.csv
- TASI Dataset 2021/SRMG_4210.csv
- __MACOSX/TASI Dataset 2021/._SRMG_4210.csv
- TASI Dataset 2021/JAZADCO_6090.csv
- __MACOSX/TASI Dataset 2021/._JAZADCO_6090.csv
- TASI Dataset 2021/SIPCHEM_2310.csv
- __MACOSX/TASI Dataset 2021/._SIPCHEM_2310.csv
- TASI Dataset 2021/ALMARAI_2280.csv
- __MACOSX/TASI Dataset 2021/._ALMARAI_2280.csv
- TASI Dataset 2021/SPCC_3050.csv
- __MACOSX/TASI Dataset 2021/._SPCC_3050.csv
- TASI Dataset 2021/YANSAB_2290.csv
- __MACOSX/TASI Dataset 2021/._YANSAB_2290.csv
- TASI Dataset 2021/ALRAJHI TAKAFUL_8230.csv
- __MACOSX/TASI Dataset 2021/._ALRAJHI TAKAFUL_8230.csv
- TASI Dataset 2021/BJAZ_1020.csv
- __MACOSX/TASI Dataset 2021/._BJAZ_1020.csv
- TASI Dataset 2021/SHAKER_1214.csv
- __MACOSX/TASI Dataset 2021/._SHAKER_1214.csv
- TASI Dataset 2021/ALANDALUS_4320.csv
- __MACOSX/TASI Dataset 2021/._ALANDALUS_4320.csv
- TASI Dataset 2021/SGS_4031.csv
- __MACOSX/TASI Dataset 2021/._SGS_4031.csv
- TASI Dataset 2021/THIMAR_4160.csv
- __MACOSX/TASI Dataset 2021/._THIMAR_4160.csv
- TASI Dataset 2021/SAVOLA GROUP_2050.csv
- __MACOSX/TASI Dataset 2021/._SAVOLA GROUP_2050.csv
- TASI Dataset 2021/SARCO_2030.csv
- __MACOSX/TASI Dataset 2021/._SARCO_2030.csv
- TASI Dataset 2021/WATANIYA_8300.csv
- __MACOSX/TASI Dataset 2021/._WATANIYA_8300.csv
- TASI Dataset 2021/JOUF CEMENT_3091.csv
- __MACOSX/TASI Dataset 2021/._JOUF CEMENT_3091.csv
- TASI Dataset 2021/MAHARAH_1831.csv
- __MACOSX/TASI Dataset 2021/._MAHARAH_1831.csv
- TASI Dataset 2021/NGC_2090.csv
- __MACOSX/TASI Dataset 2021/._NGC_2090.csv
- TASI Dataset 2021/MCDC_4100.csv
- __MACOSX/TASI Dataset 2021/._MCDC_4100.csv
- TASI Dataset 2021/ALYAMAMAH STEEL_1304.csv
- __MACOSX/TASI Dataset 2021/._ALYAMAMAH STEEL_1304.csv
- TASI Dataset 2021/BONYAN REIT_4347.csv
- __MACOSX/TASI Dataset 2021/._BONYAN REIT_4347.csv
- TASI Dataset 2021/company_lst_final.csv
- __MACOSX/TASI Dataset 2021/._company_lst_final.csv
- TASI Dataset 2021/SHARQIYAH DEV_6060.csv
- __MACOSX/TASI Dataset 2021/._SHARQIYAH DEV_6060.csv
- TASI Dataset 2021/FITNESS TIME_1830.csv
- __MACOSX/TASI Dataset 2021/._FITNESS TIME_1830.csv
- TASI Dataset 2021/YSCC_3020.csv
- __MACOSX/TASI Dataset 2021/._YSCC_3020.csv
- TASI Dataset 2021/NCLE_4291.csv
- __MACOSX/TASI Dataset 2021/._NCLE_4291.csv
- TASI Dataset 2021/ATAA_4292.csv
- __MACOSX/TASI Dataset 2021/._ATAA_4292.csv
- TASI Dataset 2021/SISCO_2190.csv
- __MACOSX/TASI Dataset 2021/._SISCO_2190.csv
- TASI Dataset 2021/ALUJAIN_2170.csv
- __MACOSX/TASI Dataset 2021/._ALUJAIN_2170.csv
- TASI Dataset 2021/EMAAR EC_4220.csv
- __MACOSX/TASI Dataset 2021/._EMAAR EC_4220.csv
- TASI Dataset 2021/BAWAN_1302.csv
- __MACOSX/TASI Dataset 2021/._BAWAN_1302.csv
- TASI Dataset 2021/CHEMICAL_2230.csv
- __MACOSX/TASI Dataset 2021/._CHEMICAL_2230.csv
- TASI Dataset 2021/RIBL_1010.csv
- __MACOSX/TASI Dataset 2021/._RIBL_1010.csv
- TASI Dataset 2021/SAUDI ELECTRICITY_5110.csv
- __MACOSX/TASI Dataset 2021/._SAUDI ELECTRICITY_5110.csv
- TASI Dataset 2021/SAPTCO_4040.csv
- __MACOSX/TASI Dataset 2021/._SAPTCO_4040.csv
- TASI Dataset 2021/TAKWEEN_1201.csv
- __MACOSX/TASI Dataset 2021/._TAKWEEN_1201.csv
- TASI Dataset 2021/BUPA ARABIA_8210.csv
- __MACOSX/TASI Dataset 2021/._BUPA ARABIA_8210.csv
- TASI Dataset 2021/ALINMA_1150.csv
- __MACOSX/TASI Dataset 2021/._ALINMA_1150.csv
- TASI Dataset 2021/GULF GENERAL_8260.csv
- __MACOSX/TASI Dataset 2021/._GULF GENERAL_8260.csv
- TASI Dataset 2021/TADCO_6040.csv
- __MACOSX/TASI Dataset 2021/._TADCO_6040.csv
- TASI Dataset 2021/ALALAMIYA_8280.csv
- __MACOSX/TASI Dataset 2021/._ALALAMIYA_8280.csv
- TASI Dataset 2021/ALHOKAIR GROUP_1820.csv
- __MACOSX/TASI Dataset 2021/._ALHOKAIR GROUP_1820.csv
- TASI Dataset 2021/ALASEEL_4012.csv
- __MACOSX/TASI Dataset 2021/._ALASEEL_4012.csv
- TASI Dataset 2021/DUR_4010.csv
- __MACOSX/TASI Dataset 2021/._DUR_4010.csv
- TASI Dataset 2021/RAYDAN_6012.csv
- __MACOSX/TASI Dataset 2021/._RAYDAN_6012.csv
- TASI Dataset 2021/ALRAJHI_1120.csv
- __MACOSX/TASI Dataset 2021/._ALRAJHI_1120.csv
- TASI Dataset 2021/BUDGET SAUDI_4260.csv
- __MACOSX/TASI Dataset 2021/._BUDGET SAUDI_4260.csv
- TASI Dataset 2021/UCA_8190.csv
- __MACOSX/TASI Dataset 2021/._UCA_8190.csv
- TASI Dataset 2021/NADEC_6010.csv
- __MACOSX/TASI Dataset 2021/._NADEC_6010.csv
- TASI Dataset 2021/SABB_1060.csv
- __MACOSX/TASI Dataset 2021/._SABB_1060.csv
- TASI Dataset 2021/RED SEA_4230.csv
- __MACOSX/TASI Dataset 2021/._RED SEA_4230.csv
- TASI Dataset 2021/KEC_4310.csv
- __MACOSX/TASI Dataset 2021/._KEC_4310.csv
- TASI Dataset 2021/ANAAM HOLDING_4061.csv
- __MACOSX/TASI Dataset 2021/._ANAAM HOLDING_4061.csv
- TASI Dataset 2021/TAPRCO_4070.csv
- __MACOSX/TASI Dataset 2021/._TAPRCO_4070.csv
- TASI Dataset 2021/ZAMIL INDUST_2240.csv
- __MACOSX/TASI Dataset 2021/._ZAMIL INDUST_2240.csv
- TASI Dataset 2021/NAMA CHEMICALS_2210.csv
- __MACOSX/TASI Dataset 2021/._NAMA CHEMICALS_2210.csv
- TASI Dataset 2021/MALATH INSURANCE_8020.csv
- __MACOSX/TASI Dataset 2021/._MALATH INSURANCE_8020.csv
- TASI Dataset 2021/BCI_1210.csv
- __MACOSX/TASI Dataset 2021/._BCI_1210.csv
- TASI Dataset 2021/ALSAGR INSURANCE_8180.csv
- __MACOSX/TASI Dataset 2021/._ALSAGR INSURANCE_8180.csv
- TASI Dataset 2021/A.OTHAIM MARKET_4001.csv
- __MACOSX/TASI Dataset 2021/._A.OTHAIM MARKET_4001.csv
- TASI Dataset 2021/ATC_8130.csv
- __MACOSX/TASI Dataset 2021/._ATC_8130.csv
- TASI Dataset 2021/NAJRAN CEMENT_3002.csv
- __MACOSX/TASI Dataset 2021/._NAJRAN CEMENT_3002.csv
- TASI Dataset 2021/AXA COOPERATIVE_8250.csv
- __MACOSX/TASI Dataset 2021/._AXA COOPERATIVE_8250.csv
[truncated: 104 more entries]
