# Supplementary material for: Effective short-term forecasts of Saudi stock price trends using technical indicators and large-scale multivariate time series
Source: PeerJ Comput Sci. 2023 Jan 6;9:e1205. doi: 10.7717/peerj-cs.1205 (PMC10280263; doi:10.7717/peerj-cs.1205)
Supplement: Supplemental Information 3 [file peerj-cs-09-1205-s003.zip › TASI Dataset 2021/JARIR _4190.csv]

date	open	high	low	close	change	change_percent	volume_traded	value_traded_SAR	number_trades
2020-03-19	124.4	127.2	124.0	124.8	-0.2	-0.16	567768.0	71021787.8	3230
2020-03-18	123.0	127.8	123.0	125.0	0.8	0.64	295305.0	36947941.8	1904
2020-03-17	124.0	128.8	122.0	124.2	-0.2	-0.16	473288.0	59220649.6	3115
2020-03-16	121.0	127.6	121.0	124.4	-10.0	-7.44	752868.0	93884825.8	5216
2020-03-15	135.8	136.0	133.0	134.4	0.4	0.3	131278.0	17595751.2	967
2020-03-12	138.0	138.0	130.0	134.0	-6.6	-4.69	415064.0	55518334.6	2992
2020-03-11	145.0	145.0	140.2	140.6	-2.8	-1.95	259385.0	36895722.2	1852
2020-03-10	144.8	145.4	140.6	143.4	7.0	5.13	321938.0	45935546.4	3966
2020-03-09	130.0	143.2	130.0	136.4	-8.0	-5.54	299209.0	40931179.6	2472
2020-03-08	150.0	150.0	142.0	144.4	-8.6	-5.62	344798.0	50096558.2	2024
2020-03-05	155.0	155.0	153.0	153.0	-2.0	-1.29	100161.0	15378638.2	902
2020-03-04	154.8	155.6	153.2	155.0	0.2	0.13	124059.0	19198444.6	1162
2020-03-03	154.2	155.0	153.8	154.8	1.6	1.04	102210.0	15801242.4	1118
2020-03-02	159.8	159.8	152.8	153.2	4.8	3.23	215455.0	33549420.4	2745
2020-03-01	151.2	151.2	147.8	148.4	-3.4	-2.24	75555.0	11239150.4	681
2020-02-27	153.2	153.6	150.6	151.8	-1.4	-0.91	181748.0	27569932.6	1511
2020-02-26	156.0	156.0	153.2	153.2	-3.2	-2.05	158890.0	24469290.2	2013
2020-02-25	156.8	156.8	154.6	156.4	-0.4	-0.26	97330.0	15161105.6	1347
2020-02-24	157.2	157.8	156.0	156.8	-0.4	-0.25	76082.0	11931112.6	808
2020-02-23	158.4	158.4	157.2	157.2	0.2	0.13	26994.0	4257726.4	207
2020-02-20	157.4	158.8	157.0	157.0	-0.2	-0.13	88278.0	13932297.8	441
2020-02-19	157.4	157.4	156.6	157.2	1.0	0.64	87348.0	13726110.2	408
2020-02-18	157.6	157.6	156.0	156.2	-0.4	-0.26	32982.0	5167061.0	283
2020-02-17	156.0	158.0	156.0	156.6	0.2	0.13	40990.0	6432570.8	320
2020-02-16	158.6	158.8	156.4	156.4	-1.6	-1.01	44155.0	6942228.0	257
2020-02-13	157.0	158.4	156.6	158.0	1.8	1.15	114099.0	17931276.0	665
2020-02-12	155.2	157.4	155.0	156.2	1.2	0.77	37976.0	5940116.0	446
2020-02-11	158.0	158.0	155.0	155.0	-3.0	-1.9	206039.0	30018989.2	493
2020-02-10	156.4	158.0	154.0	158.0	1.0	0.64	181477.0	28220557.6	1854
2020-02-09	158.8	158.8	156.0	157.0	-0.8	-0.51	93228.0	14640856.8	439
2020-02-06	159.2	159.8	155.2	157.8	-0.4	-0.25	111711.0	17553516.0	1329
2020-02-05	159.6	160.0	158.2	158.2	-0.8	-0.5	90466.0	14390762.2	1177
2020-02-04	161.0	161.2	159.0	159.0	-1.2	-0.75	67448.0	10805015.8	952
2020-02-03	162.6	162.6	160.2	160.2	0.2	0.13	82982.0	13345491.4	952
2020-02-02	161.0	163.0	160.0	160.0	-1.0	-0.62	46548.0	7529746.0	367
2020-01-30	163.0	163.6	161.0	161.0	-1.8	-1.11	91922.0	14885804.8	648
2020-01-29	162.0	164.6	160.8	162.8	2.0	1.24	98235.0	15882327.4	755
2020-01-28	164.2	164.4	160.8	160.8	-4.2	-2.55	61646.0	10027238.6	806
2020-01-27	166.2	166.2	163.6	165.0	-1.4	-0.84	83353.0	13747070.6	451
2020-01-26	166.4	166.6	164.4	166.4	-0.2	-0.12	41959.0	6926220.4	265
2020-01-23	166.2	167.0	166.0	166.6	0.4	0.24	73910.0	12306297.0	510
2020-01-22	167.6	168.0	166.2	166.2	-1.4	-0.84	49799.0	8309860.2	400
2020-01-21	167.6	168.0	166.4	167.6	0.0	0.0	59970.0	10034093.6	657
2020-01-20	168.2	168.2	167.4	167.6	-0.4	-0.24	47546.0	7974895.6	525
2020-01-19	167.2	168.8	167.0	168.0	1.0	0.6	72119.0	12131377.2	219
2020-01-16	167.4	167.6	166.2	167.0	0.2	0.12	45115.0	7535055.4	489
2020-01-15	168.6	168.8	166.8	166.8	-1.8	-1.07	53256.0	8940930.0	410
2020-01-14	168.6	168.8	167.6	168.6	0.8	0.48	51312.0	8621841.2	524
2020-01-13	169.0	169.0	167.8	167.8	-1.0	-0.59	63360.0	10667205.2	595
2020-01-12	166.8	169.4	166.8	168.8	2.0	1.2	41831.0	7044880.8	231
2020-01-09	168.0	169.4	166.8	166.8	-1.2	-0.71	138531.0	23363289.0	669
2020-01-08	163.2	169.0	163.0	168.0	2.4	1.45	97676.0	16261538.0	636
2020-01-07	163.8	165.8	163.8	165.6	2.4	1.47	47848.0	7893912.2	527
2020-01-06	164.2	164.4	162.2	163.2	-1.2	-0.73	77798.0	12698332.0	747
2020-01-05	165.0	165.0	164.2	164.4	-1.4	-0.84	67199.0	11051861.8	452
2020-01-02	164.4	165.8	164.2	165.8	1.0	0.61	36402.0	5996003.8	416
2020-01-01	165.4	165.4	164.8	164.8	-0.8	-0.48	12470.0	2057099.2	161
2019-12-31	165.2	166.0	164.2	165.6	-0.6	-0.36	84276.0	13905160.0	714
2019-12-30	165.4	167.4	165.4	166.2	1.4	0.85	269208.0	42020667.4	835
2019-12-29	163.0	165.4	163.0	164.8	1.8	1.1	41279.0	6795531.2	334
2019-12-26	164.0	164.4	163.0	163.0	-1.2	-0.73	29474.0	4828138.0	171
2019-12-25	163.2	164.2	162.8	164.2	0.8	0.49	32903.0	5372718.6	230
2019-12-24	165.0	165.0	163.4	163.4	-1.6	-0.97	122029.0	18834223.6	303
2019-12-23	163.0	165.0	162.8	165.0	2.4	1.48	65828.0	10800838.0	479
2019-12-22	162.8	164.2	162.6	162.6	0.0	0.0	41019.0	6690668.0	412
2019-12-19	165.2	165.2	162.6	162.6	-1.4	-0.85	120243.0	19609406.0	638
2019-12-18	163.6	165.6	163.2	164.0	0.4	0.24	118418.0	19467096.6	747
2019-12-17	161.2	164.0	161.2	163.6	2.6	1.61	144357.0	23557527.0	872
2019-12-16	160.0	164.0	159.6	161.0	0.8	0.5	153135.0	24735532.8	833
2019-12-15	161.8	161.8	160.0	160.2	0.2	0.13	67638.0	10848445.8	196
2019-12-12	162.0	162.0	159.8	160.0	-1.0	-0.62	92210.0	14817744.2	366
2019-12-11	160.0	162.0	160.0	161.0	1.0	0.63	94430.0	15187706.0	601
2019-12-10	160.0	160.8	159.2	160.0	0.2	0.13	73250.0	11715967.8	349
2019-12-09	160.0	161.8	159.8	159.8	0.8	0.5	403067.0	62646407.2	733
2019-12-08	156.2	160.2	156.2	159.0	-0.2	-0.13	133047.0	21194969.8	375
2019-12-05	158.6	159.2	157.2	159.2	1.0	0.63	73873.0	11716732.4	410
2019-12-04	159.2	159.2	157.2	158.2	-1.0	-0.63	79280.0	12506928.8	477
2019-12-03	158.2	159.4	157.8	159.2	0.8	0.51	133477.0	21201890.8	1464
2019-12-02	158.0	158.4	157.0	158.4	0.6	0.38	136084.0	21491385.6	413
2019-12-01	158.2	158.2	157.0	157.8	-0.4	-0.25	75304.0	11882543.2	215
2019-11-28	158.2	158.8	157.2	158.2	-1.0	-0.63	147847.0	22230559.4	396
2019-11-27	158.8	159.2	157.2	159.2	0.0	0.0	61813.0	9783379.8	405
2019-11-26	158.8	159.2	157.2	159.2	0.4	0.25	1180653.0	187753946.0	1239
2019-11-25	158.0	159.0	157.0	158.8	0.2	0.13	324450.0	50185037.0	1323
2019-11-24	157.0	158.6	157.0	158.6	0.6	0.38	67221.0	10605027.2	266
2019-11-21	157.0	158.0	156.2	158.0	0.8	0.51	77319.0	12133024.4	598
2019-11-20	156.2	157.8	156.2	157.2	0.0	0.0	177518.0	26703182.4	689
2019-11-19	157.0	157.6	155.2	157.2	-2.0	-1.26	224062.0	35100377.2	937
2019-11-18	159.4	159.6	158.8	159.2	0.0	0.0	192320.0	30595912.0	1001
2019-11-17	159.8	159.8	159.0	159.2	0.4	0.25	89450.0	14231679.2	335
2019-11-14	159.4	159.6	158.6	158.8	-0.8	-0.5	211767.0	32507032.0	749
2019-11-13	159.8	160.2	158.8	159.6	-0.2	-0.13	127862.0	20387852.2	715
2019-11-12	160.0	160.4	159.4	159.8	-0.6	-0.37	146193.0	23374619.8	932
2019-11-11	159.6	160.4	158.8	160.4	0.6	0.38	182310.0	29149777.0	600
2019-11-10	159.0	159.8	158.4	159.8	1.2	0.76	113414.0	18048396.6	393
2019-11-07	160.2	160.4	157.8	158.6	-1.8	-1.12	179109.0	28463458.8	1215
2019-11-06	159.8	160.6	159.4	160.4	1.2	0.75	110353.0	17657498.4	756
2019-11-05	157.4	159.2	157.2	159.2	1.2	0.76	105786.0	16778963.8	683
2019-11-04	157.6	158.2	156.8	158.0	1.0	0.64	125224.0	19766661.0	505
2019-11-03	158.0	158.0	155.2	157.0	-1.4	-0.88	19414.0	3049279.0	194
2019-10-31	157.8	158.8	156.8	158.4	-0.6	-0.38	110760.0	17481173.0	880
2019-10-30	156.2	159.0	156.2	159.0	0.2	0.13	113215.0	17921404.2	575
2019-10-29	156.0	159.0	156.0	158.8	-0.4	-0.25	146286.0	23055926.8	1029
2019-10-28	157.4	159.2	157.0	159.2	1.2	0.76	81416.0	12890184.6	872
2019-10-27	158.0	158.0	157.0	158.0	-0.2	-0.13	30565.0	4818032.2	186
2019-10-24	156.6	158.2	156.2	158.2	1.0	0.64	66728.0	10511135.0	695
2019-10-23	157.4	157.8	156.0	157.2	-0.6	-0.38	65930.0	10338444.2	616
2019-10-22	153.4	158.0	153.0	157.8	4.0	2.6	153257.0	23722528.0	1237
2019-10-21	150.0	153.8	149.2	153.8	3.8	2.53	98952.0	14975578.4	546
2019-10-20	150.6	152.6	149.2	150.0	-0.6	-0.4	183776.0	27664784.0	1070
2019-10-17	151.2	151.2	149.6	150.6	-0.4	-0.26	136162.0	20435468.8	974
2019-10-16	150.8	151.0	147.2	151.0	2.2	1.48	144727.0	21587801.4	894
2019-10-15	152.4	152.4	148.0	148.8	-3.2	-2.11	199082.0	29812915.6	1117
2019-10-14	155.2	155.6	152.0	152.0	-3.2	-2.06	305663.0	46915223.8	842
2019-10-13	156.0	157.0	155.2	155.2	-1.2	-0.77	112378.0	17539623.8	374
2019-10-10	158.6	158.6	155.6	156.4	-1.2	-0.76	116672.0	18236161.8	876
2019-10-09	157.0	159.0	156.4	157.6	-0.4	-0.25	133836.0	21068654.6	843
2019-10-08	157.2	158.0	156.6	158.0	0.4	0.25	121435.0	19077177.8	538
2019-10-07	159.0	159.4	157.4	157.6	-1.4	-0.88	114864.0	18185504.0	372
2019-10-06	157.0	159.0	156.2	159.0	2.0	1.27	97851.0	15399057.2	535
2019-10-03	156.8	158.0	156.0	157.0	-0.6	-0.38	88499.0	13881823.0	2090
2019-10-02	158.4	159.0	157.0	157.6	-0.6	-0.38	62111.0	9810827.2	578
2019-10-01	158.6	159.2	158.2	158.2	0.2	0.13	88578.0	14068880.0	719
2019-09-30	158.4	159.2	158.0	158.0	-0.6	-0.38	207128.0	32822868.6	699
2019-09-29	158.0	158.6	157.2	158.6	1.4	0.89	21168.0	3342820.8	196
2019-09-26	157.8	158.2	157.0	157.2	-0.4	-0.25	48999.0	7712208.8	537
2019-09-25	158.8	158.8	156.6	157.6	-1.2	-0.76	99427.0	15677614.0	790
2019-09-24	159.2	160.0	158.6	158.8	-0.2	-0.13	183849.0	29275166.8	5341
2019-09-22	159.6	160.4	158.6	159.0	-0.6	-0.38	42878.0	6823210.8	157
2019-09-19	158.8	159.6	157.6	159.6	0.6	0.38	1085834.0	173073933.8	1784
2019-09-18	160.6	160.6	158.2	159.0	-0.4	-0.25	56791.0	9042549.2	414
2019-09-17	160.0	160.2	159.0	159.4	-0.6	-0.38	121652.0	19408430.2	628
2019-09-16	160.0	161.2	158.8	160.0	0.8	0.5	197654.0	31603478.8	782
2019-09-15	158.6	160.0	157.4	159.2	-2.4	-1.49	395557.0	62901519.6	404
2019-09-12	160.8	161.6	160.4	161.6	0.0	0.0	133012.0	21385573.2	696
2019-09-11	161.2	161.6	158.6	161.6	-0.8	-0.49	161839.0	25924950.4	894
2019-09-10	161.8	163.0	161.0	162.4	0.6	0.37	174061.0	28219000.4	971
2019-09-09	160.6	161.8	159.6	161.8	1.8	1.13	70266.0	11311077.6	431
2019-09-08	160.0	161.2	159.4	160.0	0.8	0.5	121014.0	19375494.8	443
2019-09-05	158.4	159.4	158.2	159.2	1.2	0.76	140200.0	22307998.6	1465
2019-09-04	153.8	158.0	153.8	158.0	4.2	2.73	222310.0	34684943.8	1566
2019-09-03	156.0	156.0	153.8	153.8	-1.4	-0.9	111367.0	17232746.0	670
2019-09-02	156.0	156.0	154.0	155.2	0.4	0.26	197217.0	30527130.6	863
2019-09-01	155.4	159.2	154.6	154.8	-0.6	-0.39	106303.0	16675165.2	666
2019-08-29	159.4	159.8	155.4	155.4	-4.6	-2.88	340945.0	54056649.8	1287
2019-08-28	162.0	163.0	159.2	160.0	-3.4	-2.08	266135.0	42776045.2	1304
2019-08-27	164.6	164.6	156.8	163.4	-0.2	-0.12	2939490.0	477717137.8	8534
2019-08-26	166.4	166.6	162.6	163.6	-2.6	-1.56	243861.0	40018073.4	2155
2019-08-25	168.2	168.2	165.4	166.2	-2.2	-1.31	119290.0	19831974.6	631
2019-08-22	169.4	170.0	167.8	168.4	-0.6	-0.36	729294.0	123686985.6	992
2019-08-21	170.0	170.0	169.0	169.0	-0.8	-0.47	207237.0	35107989.8	1023
2019-08-20	169.8	170.2	169.4	169.8	0.6	0.35	84134.0	14282613.6	739
2019-08-19	169.0	170.4	169.0	169.2	0.2	0.12	2697069.0	454935988.0	2564
2019-08-18	169.0	169.4	168.4	169.0	1.0	0.6	52432.0	8858028.0	273
2019-08-08	168.0	169.6	167.2	168.0	0.0	0.0	145005.0	24396532.6	476
2019-08-07	167.0	168.8	166.8	168.0	2.0	1.2	119656.0	20022546.6	484
2019-08-06	165.0	166.4	164.0	166.0	0.8	0.48	95355.0	15772675.4	1107
2019-08-05	167.0	167.0	165.0	165.2	-0.8	-0.48	164626.0	27271168.8	2112
2019-08-04	166.2	166.2	165.0	166.0	-0.8	-0.48	127911.0	21211974.4	512
2019-08-01	166.8	167.2	166.0	166.8	0.0	0.0	101351.0	16890942.2	946
2019-07-31	168.4	168.4	166.0	166.8	-1.2	-0.71	123211.0	20559055.8	949
2019-07-30	167.6	168.6	166.0	168.0	0.4	0.24	71712.0	12036443.2	408
2019-07-29	168.8	168.8	167.4	167.6	-1.2	-0.71	37405.0	6277990.6	901
2019-07-28	167.4	168.8	167.4	168.8	1.8	1.08	172657.0	28945101.6	289
2019-07-25	168.0	168.6	166.6	167.0	-0.6	-0.36	262471.0	43876684.4	731
2019-07-24	168.2	168.8	166.4	167.6	-0.4	-0.24	128608.0	21581434.8	395
2019-07-23	170.0	171.0	168.0	168.0	-1.6	-0.94	88378.0	14983349.2	335
2019-07-22	169.4	170.6	169.4	169.6	0.4	0.24	116533.0	19798155.8	644
2019-07-21	170.0	170.0	168.4	169.2	-1.6	-0.94	63322.0	10702987.0	294
2019-07-18	170.6	170.8	170.0	170.8	-0.2	-0.12	150614.0	25687322.6	520
2019-07-17	170.2	171.0	170.0	171.0	1.0	0.59	156137.0	26573140.4	386
2019-07-16	170.2	171.0	170.0	170.0	0.0	0.0	279098.0	47505689.8	465
2019-07-15	171.0	171.2	170.0	170.0	-0.6	-0.35	123588.0	21087565.0	439
2019-07-14	172.6	172.6	167.8	170.6	-2.6	-1.5	198789.0	33871292.4	711
2019-07-11	173.6	173.6	172.8	173.2	-0.2	-0.12	207824.0	35998295.8	341
2019-07-10	171.0	173.4	170.8	173.4	2.4	1.4	66340.0	11428292.6	389
2019-07-09	171.0	171.2	170.6	171.0	1.0	0.59	181422.0	30999861.4	388
2019-07-08	171.2	171.2	169.2	170.0	-1.2	-0.7	124252.0	21135668.8	775
2019-07-07	169.8	171.2	169.8	171.2	1.2	0.71	37166.0	6327663.8	192
2019-07-04	169.6	170.2	169.6	170.0	0.2	0.12	52099.0	8856992.8	494
2019-07-03	169.6	170.0	168.6	169.8	0.0	0.0	75244.0	12767060.0	268
2019-07-02	168.4	169.8	168.4	169.8	1.2	0.71	95400.0	16148837.8	634
2019-07-01	167.4	168.6	167.0	168.6	1.4	0.84	115383.0	19351661.2	572
2019-06-30	165.4	167.4	165.4	167.2	2.0	1.21	90528.0	15093788.4	542
2019-06-27	165.8	166.0	164.8	165.2	0.8	0.49	107741.0	17806751.6	712
2019-06-26	164.2	166.4	163.8	164.4	0.4	0.24	378923.0	62371633.0	1475
2019-06-25	165.0	165.0	163.0	164.0	-0.6	-0.36	311404.0	51161477.2	543
2019-06-24	165.4	166.2	163.8	164.6	-0.8	-0.48	238645.0	39353384.4	1082
2019-06-23	167.4	167.8	165.0	165.4	-1.0	-0.6	109258.0	18170751.0	660
2019-06-20	170.2	170.4	166.4	166.4	-3.6	-2.12	574747.0	96117196.6	1577
2019-06-19	172.4	172.4	170.0	170.0	-1.6	-0.93	662059.0	113340381.6	689
2019-06-18	171.2	172.8	170.4	171.6	-0.2	-0.12	170609.0	29283635.4	388
2019-06-17	171.0	173.2	167.6	171.8	1.2	0.7	300379.0	51443516.0	1283
2019-06-16	174.8	174.8	170.6	170.6	-1.4	-0.81	74128.0	12718739.0	262
2019-06-13	174.0	175.0	171.0	172.0	-3.0	-1.71	197731.0	34198291.8	1019
2019-06-12	169.8	175.0	169.4	175.0	5.0	2.94	384563.0	66504457.0	1552
2019-06-11	168.6	170.2	167.8	170.0	1.0	0.59	247423.0	41924165.2	1270
2019-06-10	170.2	170.2	166.6	169.0	-0.8	-0.47	210453.0	35640272.0	1099
2019-06-09	166.0	169.8	166.0	169.8	2.8	1.68	64131.0	10767741.4	351
2019-05-30	167.0	167.0	165.8	167.0	-1.0	-0.6	199642.0	33233459.8	1089
2019-05-29	170.0	170.4	165.8	168.0	-2.4	-1.41	156714.0	26252387.8	751
2019-05-28	167.4	170.4	164.8	170.4	3.4	2.04	3621619.0	614913516.4	5174
2019-05-27	167.6	168.4	164.2	167.0	1.0	0.6	211262.0	35117330.2	1281
2019-05-26	169.0	169.0	164.6	166.0	-2.0	-1.19	167627.0	27852880.2	906
2019-05-23	172.2	172.4	168.0	168.0	-3.4	-1.98	292785.0	49813891.0	1334
2019-05-22	171.6	173.0	171.4	171.4	0.4	0.23	250294.0	43003828.4	930
2019-05-21	174.4	174.4	168.0	171.0	-4.6	-2.62	564345.0	96320147.8	1655
2019-05-20	174.0	177.8	173.4	175.6	-1.4	-0.79	272626.0	48066807.6	1214
2019-05-19	177.0	178.4	176.0	177.0	0.0	0.0	197457.0	34907805.6	541
2019-05-16	174.2	177.0	173.0	177.0	4.2	2.43	332227.0	57740845.0	1426
2019-05-15	167.0	174.2	167.0	172.8	7.2	4.35	408143.0	69305825.8	1177
2019-05-14	164.0	167.0	162.0	165.6	1.0	0.61	401053.0	66174288.2	1442
2019-05-13	166.0	167.0	160.2	164.6	-1.4	-0.84	348076.0	57223343.0	1039
2019-05-12	171.0	171.0	164.0	166.0	-4.0	-2.35	147204.0	24464335.2	574
2019-05-09	174.0	174.0	168.0	170.0	-4.0	-2.3	289214.0	49762226.2	1407
2019-05-08	174.8	176.0	172.2	174.0	1.0	0.58	263294.0	45723076.2	2072
2019-05-07	175.6	176.2	173.0	173.0	-2.4	-1.37	3726273.0	657800666.8	1098
2019-05-06	176.6	176.6	173.0	175.4	-1.2	-0.68	128039.0	22362654.0	732
2019-05-05	177.2	177.2	175.4	176.6	-0.4	-0.23	106013.0	18725682.2	286
2019-05-02	177.2	177.8	176.6	177.0	-0.2	-0.11	220026.0	39019835.8	562
2019-05-01	177.0	177.6	175.2	177.2	0.2	0.11	131370.0	23181045.0	984
2019-04-30	178.0	179.4	176.0	177.0	-1.0	-0.56	387767.0	68784413.0	919
2019-04-29	176.0	178.0	176.0	178.0	2.0	1.14	263633.0	46550919.0	568
2019-04-28	177.0	177.0	176.0	176.0	-1.0	-0.56	21168.0	3730789.4	146
2019-04-25	176.2	177.0	175.8	177.0	0.8	0.45	51802.0	9140943.2	493
2019-04-24	177.4	177.6	175.0	176.2	0.2	0.11	63686.0	11218850.8	435
2019-04-23	176.4	178.2	176.0	176.0	-0.4	-0.23	100722.0	17802564.4	702
2019-04-22	178.8	178.8	176.2	176.4	-1.4	-0.79	112578.0	19886502.2	550
2019-04-21	179.0	179.4	176.0	177.8	-1.4	-0.78	99958.0	17777080.0	282
2019-04-18	178.0	179.6	177.2	179.2	1.2	0.67	123429.0	22051883.4	740
2019-04-17	178.0	179.0	176.8	178.0	2.0	1.14	107684.0	19120165.8	1269
2019-04-16	173.0	178.6	173.0	176.0	2.2	1.27	199704.0	35162695.4	960
2019-04-15	174.0	175.2	172.8	173.8	0.8	0.46	129493.0	22567102.4	766
2019-04-14	174.6	175.4	172.8	173.0	-1.6	-0.92	89273.0	15528946.8	440
2019-04-11	170.0	174.6	169.8	174.6	5.4	3.19	129324.0	22237657.6	839
2019-04-10	168.8	170.0	168.0	169.2	0.6	0.36	112957.0	19093170.8	643
2019-04-09	166.4	169.2	166.2	168.6	1.8	1.08	120834.0	20351131.4	523
2019-04-08	168.0	168.0	165.0	166.8	-1.2	-0.71	93418.0	15484995.0	723
2019-04-07	168.4	168.4	167.4	168.0	-1.0	-0.59	59134.0	9931651.8	276
2019-04-04	163.2	169.0	163.2	169.0	3.4	2.05	94781.0	15881962.8	754
2019-04-03	161.2	165.6	161.0	165.6	4.4	2.73	192451.0	31528493.6	1096
2019-04-02	158.8	161.8	158.6	161.2	2.6	1.64	191891.0	30767603.6	833
2019-04-01	158.2	158.8	157.8	158.6	0.4	0.25	101162.0	16008267.6	366
2019-03-31	158.0	158.6	157.4	158.2	0.2	0.13	96397.0	15238398.0	212
2019-03-28	158.0	158.4	156.2	158.0	-0.2	-0.13	190086.0	29940133.0	822
2019-03-27	155.6	158.2	155.2	158.2	2.8	1.8	238021.0	37164345.6	850
2019-03-26	153.4	155.8	153.0	155.4	2.0	1.3	135846.0	21049028.0	641
2019-03-25	152.0	153.4	151.4	153.4	1.6	1.05	81775.0	12448849.8	451
2019-03-24	153.4	153.4	151.6	151.8	-1.6	-1.04	63449.0	9652235.2	324
2019-03-21	151.4	153.4	151.0	153.4	2.2	1.46	102447.0	15633792.0	561
2019-03-20	153.0	153.8	151.0	151.2	-2.6	-1.69	216279.0	32788431.6	730
2019-03-19	155.0	155.2	153.4	153.8	-3.0	-1.91	132395.0	20416251.6	618
2019-03-18	156.0	156.8	154.8	156.8	0.8	0.51	203288.0	31684508.0	776
2019-03-17	157.0	157.2	155.8	156.0	-0.6	-0.38	171736.0	26813054.0	272
2019-03-14	155.0	157.0	155.0	156.6	1.6	1.03	298087.0	46691472.6	1675
2019-03-13	153.6	155.2	153.2	155.0	1.4	0.91	202449.0	31309988.4	617
2019-03-12	153.0	153.6	152.0	153.6	0.6	0.39	1070618.0	163760592.8	427
2019-03-11	152.8	153.6	152.0	153.0	0.8	0.53	106625.0	16308593.4	828
2019-03-10	153.0	153.0	151.8	152.2	-0.8	-0.52	18116.0	2758239.0	170
2019-03-07	151.0	153.0	151.0	153.0	1.4	0.92	98077.0	14940280.8	493
2019-03-06	150.0	151.6	150.0	151.6	1.6	1.07	113833.0	17197646.0	472
2019-03-05	149.2	150.0	148.8	150.0	0.8	0.54	43023.0	6432225.0	445
2019-03-04	148.8	149.2	148.2	149.2	0.2	0.13	62293.0	9261219.0	338
2019-03-03	148.4	149.8	148.0	149.0	1.0	0.68	75434.0	11233976.0	361
2019-02-28	145.8	148.4	144.8	148.0	1.4	0.95	336934.0	46584195.6	599
2019-02-27	146.0	146.6	145.0	146.6	0.6	0.41	92930.0	13503821.6	407
2019-02-26	146.6	146.6	144.6	146.0	-1.0	-0.68	202295.0	29391609.8	595
2019-02-25	147.0	147.0	145.6	147.0	-0.2	-0.14	74023.0	10824756.6	461
2019-02-24	147.0	147.4	146.4	147.2	0.4	0.27	152454.0	22360448.0	409
2019-02-21	148.0	148.0	146.8	146.8	-1.2	-0.81	109362.0	16080365.4	388
2019-02-20	148.0	148.0	147.0	148.0	0.0	0.0	111368.0	16420755.4	418
2019-02-19	149.0	149.0	147.0	148.0	-1.0	-0.67	125835.0	18599088.2	568
2019-02-18	149.8	150.0	148.0	149.0	-0.2	-0.13	135096.0	20089533.2	436
2019-02-17	151.4	151.4	149.0	149.2	-1.8	-1.19	125962.0	18808651.0	496
2019-02-14	149.8	151.0	149.0	151.0	1.2	0.8	104398.0	15609878.0	525
2019-02-13	150.0	150.4	149.4	149.8	-0.2	-0.13	95291.0	14276860.8	334
2019-02-12	149.6	150.0	149.0	150.0	0.2	0.13	122979.0	18350932.8	404
2019-02-11	150.8	150.8	148.2	149.8	0.2	0.13	128205.0	19117012.4	552
2019-02-10	152.0	152.0	149.4	149.6	-2.0	-1.32	98421.0	14793872.0	460
2019-02-07	153.2	153.2	151.6	151.6	-1.6	-1.04	124515.0	18929574.8	493
2019-02-06	153.0	153.6	152.4	153.2	0.2	0.13	189053.0	28922712.6	540
2019-02-05	151.2	153.0	151.0	153.0	1.6	1.06	109616.0	16601828.4	813
2019-02-04	152.2	152.4	151.4	151.4	-0.6	-0.39	68836.0	10447585.8	304
2019-02-03	152.8	153.0	151.8	152.0	-0.8	-0.52	97405.0	14817496.6	300
2019-01-31	154.4	154.4	152.4	152.8	-1.6	-1.04	154677.0	23679933.4	446
2019-01-30	155.0	155.2	153.8	154.4	-0.2	-0.13	138795.0	21469633.8	382
2019-01-29	154.8	154.8	152.4	154.6	-0.2	-0.13	152802.0	23406986.6	646
2019-01-28	154.4	154.8	153.6	154.8	0.4	0.26	292304.0	45030641.6	632
2019-01-27	154.0	154.6	153.6	154.4	0.4	0.26	109899.0	16922105.4	277
2019-01-24	153.2	154.0	151.8	154.0	1.0	0.65	148729.0	22731907.8	528
2019-01-23	153.0	153.2	152.0	153.0	-0.4	-0.26	72340.0	11045382.6	402
2019-01-22	153.0	154.4	152.0	153.4	0.4	0.26	104745.0	16073173.6	605
2019-01-21	152.2	153.8	151.4	153.0	1.0	0.66	104353.0	15941606.6	490
2019-01-20	154.0	154.0	151.8	152.0	-2.0	-1.3	87830.0	13380743.6	450
2019-01-17	154.2	154.8	153.2	154.0	-1.0	-0.65	121428.0	18689385.6	869
2019-01-16	155.6	156.8	154.0	155.0	-1.2	-0.77	139159.0	21576167.4	524
2019-01-15	155.6	157.0	155.2	156.2	-1.4	-0.89	179805.0	28089556.0	516
2019-01-14	159.0	159.0	157.6	157.6	-1.4	-0.88	59103.0	9339930.4	338
2019-01-13	157.8	159.8	157.8	159.0	1.8	1.15	108593.0	17283138.6	332
2019-01-10	156.6	158.0	156.6	157.2	0.2	0.13	111135.0	17484458.8	337
2019-01-09	155.0	157.0	155.0	157.0	2.0	1.29	167021.0	26128015.8	574
2019-01-08	155.6	156.0	153.8	155.0	0.6	0.39	85472.0	13236131.4	441
2019-01-07	153.6	156.4	152.0	154.4	1.2	0.78	238705.0	37024173.8	471
2019-01-06	152.0	153.2	151.6	153.2	1.2	0.79	153154.0	23345695.4	288
2019-01-03	151.8	152.6	151.6	152.0	0.0	0.0	223024.0	33910138.0	309
2019-01-02	152.2	152.4	151.8	152.0	1.0	0.66	38293.0	5820157.8	172
2019-01-01	152.0	152.0	151.0	151.0	-1.0	-0.66	64525.0	9805537.4	102
2018-12-31	152.0	152.6	151.6	152.0	-0.2	-0.13	115205.0	17522307.6	320
2018-12-30	153.0	153.0	151.6	152.2	0.2	0.13	110378.0	16788691.2	333
2018-12-27	152.0	152.6	151.0	152.0	0.6	0.4	143629.0	21826367.6	534
2018-12-26	151.0	151.8	150.6	151.4	0.0	0.0	69833.0	10571827.2	194
2018-12-25	152.6	152.6	151.0	151.4	-1.2	-0.79	62718.0	9501718.2	137
2018-12-24	152.0	152.8	151.0	152.6	1.4	0.93	114991.0	17416882.8	248
2018-12-23	150.0	151.8	148.2	151.2	1.2	0.8	61913.0	9349995.8	181
2018-12-20	152.0	152.6	149.8	150.0	-2.0	-1.32	129654.0	19602346.4	472
2018-12-19	153.0	153.4	151.8	152.0	-1.2	-0.78	101724.0	15509441.0	405
2018-12-18	153.2	154.2	153.0	153.2	-0.6	-0.39	63008.0	9692262.4	416
2018-12-17	152.0	154.0	151.0	153.8	2.8	1.85	85616.0	13126739.6	458
2018-12-16	153.0	153.2	151.0	151.0	-2.2	-1.44	88275.0	13437444.4	433
2018-12-13	153.2	154.4	153.2	153.2	-0.6	-0.39	61878.0	9516061.6	287
2018-12-12	152.0	154.4	151.8	153.8	1.6	1.05	68809.0	10520948.2	447
2018-12-11	154.0	154.4	152.0	152.2	-2.2	-1.42	135910.0	20862300.6	502
2018-12-10	154.2	154.4	153.8	154.4	0.0	0.0	89382.0	13762849.2	277
2018-12-09	155.4	156.6	154.2	154.4	-0.6	-0.39	128461.0	19887578.6	357
2018-12-06	155.0	155.8	153.0	155.0	-0.8	-0.51	138524.0	21514814.6	300
2018-12-05	157.0	157.4	155.0	155.8	-1.2	-0.76	169066.0	26329591.8	412
2018-12-04	155.0	157.6	154.2	157.0	2.0	1.29	244944.0	38226137.6	445
2018-12-03	155.0	156.0	154.8	155.0	0.0	0.0	111426.0	17283640.2	389
2018-12-02	154.2	155.2	153.4	155.0	2.0	1.31	130536.0	20202071.2	424
2018-11-29	150.2	153.0	150.0	153.0	2.4	1.59	4023778.0	606170758.6	471
2018-11-28	148.6	150.6	148.6	150.6	1.8	1.21	113834.0	17043792.2	432
2018-11-27	146.8	149.0	146.6	148.8	1.6	1.09	102393.0	15138364.2	582
2018-11-26	148.0	148.0	146.6	147.2	-1.0	-0.67	191356.0	28223145.8	344
2018-11-25	148.0	148.2	147.2	148.2	0.6	0.41	81366.0	12018336.4	288
2018-11-22	146.0	147.6	146.0	147.6	2.4	1.65	84921.0	12448132.2	309
2018-11-21	145.0	146.0	144.6	145.2	0.2	0.14	128483.0	18665276.4	438
2018-11-20	145.2	145.2	144.0	145.0	-0.2	-0.14	94434.0	13682530.0	294
2018-11-19	141.6	145.2	141.6	145.2	4.0	2.83	96146.0	13791078.6	382
2018-11-18	142.0	142.0	139.8	141.2	-1.2	-0.84	86420.0	12161640.6	439
2018-11-15	141.0	142.6	141.0	142.4	0.8	0.56	76382.0	10834958.0	505
2018-11-14	145.2	145.2	141.0	141.6	-4.2	-2.88	89783.0	12790644.0	596
2018-11-13	145.0	146.8	145.0	145.8	-2.2	-1.49	68304.0	9958055.4	384
2018-11-12	147.0	148.0	145.8	148.0	1.0	0.68	266693.0	39202109.6	284
2018-11-11	147.2	147.2	145.8	147.0	-0.2	-0.14	124299.0	18198475.2	358
2018-11-08	149.0	149.8	147.0	147.2	-2.0	-1.34	86917.0	12886995.6	405
2018-11-07	150.0	150.0	149.2	149.2	-0.4	-0.27	26054.0	3897418.6	191
2018-11-06	148.0	149.8	148.0	149.6	1.4	0.94	53097.0	7918889.6	250
2018-11-05	149.0	149.0	148.2	148.2	-0.4	-0.27	39018.0	5792524.0	277
2018-11-04	149.0	150.0	148.2	148.6	0.4	0.27	76139.0	11342477.0	470
2018-11-01	148.0	148.6	147.6	148.2	0.6	0.41	64573.0	9573037.0	298
2018-10-31	145.2	148.8	145.2	147.6	2.0	1.37	170765.0	25121556.0	549
2018-10-30	145.0	146.2	144.4	145.6	1.4	0.97	107368.0	15597287.4	452
2018-10-29	142.2	149.8	142.2	144.2	-44.0	-23.38	232368.0	34126860.8	1527
2018-10-28	141.8	142.55	140.75	141.2	-0.3	-0.21	99520.0	14069836.6	370
2018-10-25	133.39	141.8	133.39	141.5	9.46	7.16	725559.0	100668490.6	1089
2018-10-24	131.14	133.54	131.14	132.04	1.05	0.8	51754.0	6867489.0	343
2018-10-23	131.29	132.79	130.84	130.99	-1.05	-0.8	181014.0	23875761.2	515
2018-10-22	130.69	132.34	129.94	132.04	0.9	0.69	136756.0	17878312.2	615
2018-10-21	132.79	132.79	130.69	131.14	-2.1	-1.58	127898.0	16842254.2	426
2018-10-18	135.04	135.04	133.24	133.24	-0.45	-0.34	78163.0	10453048.6	665
2018-10-17	135.34	135.34	133.69	133.69	-1.35	-1.0	61464.0	8271001.0	402
2018-10-16	134.29	136.09	132.04	135.04	0.75	0.56	269806.0	36228957.6	681
2018-10-15	134.89	135.49	132.79	134.29	1.05	0.79	294961.0	39613217.8	782
2018-10-14	135.79	137.29	133.24	133.24	-6.31	-4.52	276414.0	37355056.6	809
2018-10-11	138.8	140.45	136.09	139.55	1.21	0.87	284481.0	39241834.0	1461
2018-10-10	141.05	141.05	138.19	138.34	-2.71	-1.92	91779.0	12745796.0	534
2018-10-09	141.05	143.6	140.75	141.05	0.0	0.0	234717.0	33301876.2	678
2018-10-08	138.34	141.05	138.04	141.05	3.01	2.18	213472.0	29961928.2	750
2018-10-07	137.29	138.04	135.94	138.04	0.3	0.22	45980.0	6306204.2	247
2018-10-04	136.24	137.89	136.24	137.74	2.7	2.0	62958.0	8613991.4	318
2018-10-03	134.89	138.04	133.69	135.04	0.75	0.56	63727.0	8630561.4	319
2018-10-02	135.79	136.84	134.29	134.29	-1.5	-1.1	88114.0	11930157.8	425
2018-10-01	138.04	138.04	135.34	135.79	-1.5	-1.09	58582.0	7979105.4	394
2018-09-30	138.04	138.95	137.29	137.29	-1.36	-0.98	65981.0	9112069.6	282
2018-09-27	138.04	139.4	137.29	138.65	-0.15	-0.11	32195.0	4444791.0	247
2018-09-26	138.8	138.95	138.65	138.8	0.76	0.55	39379.0	5465458.2	233
2018-09-25	136.69	138.65	136.69	138.04	2.4	1.77	45399.0	6254729.2	706
2018-09-20	135.19	136.54	135.19	135.64	0.6	0.44	118026.0	16010928.6	573
2018-09-19	133.69	135.19	133.54	135.04	2.25	1.69	53073.0	7151486.4	391
2018-09-18	132.49	134.74	132.49	132.79	0.6	0.45	38753.0	5177326.4	252
2018-09-17	131.44	132.19	129.49	132.19	0.15	0.11	69062.0	9054881.6	419
2018-09-16	132.64	133.09	131.74	132.04	-0.6	-0.45	25868.0	3424033.0	291
2018-09-13	135.79	135.79	132.04	132.64	-3.15	-2.32	50485.0	6750915.2	471
2018-09-12	137.29	138.04	135.79	135.79	-2.55	-1.84	27346.0	3741784.8	281
2018-09-11	138.19	139.7	137.14	138.34	-1.21	-0.87	27216.0	3751679.6	179
2018-09-10	138.04	139.55	137.29	139.55	1.51	1.09	46417.0	6398742.0	201
2018-09-09	136.09	138.04	135.04	138.04	2.7	1.99	20749.0	2833836.2	136
2018-09-06	136.54	138.04	135.04	135.34	-1.8	-1.31	83049.0	11318310.6	411
2018-09-05	140.3	140.45	135.64	137.14	-2.41	-1.73	48595.0	6716428.6	326
2018-09-04	139.1	140.15	139.1	139.55	-0.75	-0.53	13676.0	1910851.2	88
2018-09-03	140.75	140.75	139.1	140.3	-0.45	-0.32	20791.0	2909407.4	185
2018-09-02	141.05	141.05	140.3	140.75	-0.3	-0.21	24034.0	3381745.8	98
2018-08-30	141.05	141.05	139.55	141.05	0.3	0.21	28134.0	3952549.0	158
2018-08-29	140.9	140.9	139.55	140.75	-0.3	-0.21	39227.0	5503741.0	167
2018-08-28	138.34	141.05	137.29	141.05	2.4	1.73	79117.0	10979594.4	317
2018-08-27	138.5	138.65	137.89	138.65	0.46	0.33	64487.0	8918273.6	239
2018-08-26	136.54	138.8	136.39	138.19	1.95	1.43	28331.0	3907798.8	176
2018-08-16	135.19	136.24	134.74	136.24	0.0	0.0	69075.0	9348610.0	295
2018-08-15	136.24	136.24	135.04	136.24	0.0	0.0	51803.0	7027319.4	193
2018-08-14	136.24	136.24	135.04	136.24	0.45	0.33	102827.0	13980082.6	422
2018-08-13	138.04	138.04	135.79	135.79	-2.25	-1.63	91777.0	12535739.8	377
2018-08-12	140.9	141.8	138.04	138.04	-3.01	-2.13	165428.0	23101997.8	492
2018-08-09	138.95	144.05	138.95	141.05	3.01	2.18	164776.0	23266417.0	699
2018-08-08	137.29	138.8	136.54	138.04	2.25	1.66	230680.0	31754339.4	645
2018-08-07	134.74	135.79	134.74	135.79	0.75	0.56	11492.0	1555831.0	82
2018-08-06	135.49	136.24	134.59	135.04	-0.6	-0.44	15828.0	2144290.4	79
2018-08-05	135.64	135.64	135.49	135.64	-0.75	-0.55	12495.0	1694883.0	48
2018-08-02	135.34	136.39	135.04	136.39	1.35	1.0	22326.0	3022278.0	120
2018-08-01	136.54	136.54	135.04	135.04	-0.9	-0.66	24704.0	3348704.2	138
2018-07-31	135.19	136.84	135.19	135.94	0.75	0.55	14899.0	2030172.2	109
2018-07-30	135.19	136.84	135.19	135.19	0.0	0.0	30602.0	4164902.0	171
2018-07-29	136.69	136.69	135.04	135.19	-1.35	-0.99	10411.0	1414250.0	73
2018-07-26	136.24	136.84	135.79	136.54	0.15	0.11	20572.0	2804206.2	115
2018-07-25	136.39	136.39	135.79	136.39	0.6	0.44	17545.0	2390825.0	114
2018-07-24	136.39	136.54	135.64	135.79	-0.15	-0.11	59110.0	8038538.4	186
2018-07-23	136.09	136.54	135.94	135.94	-0.15	-0.11	16520.0	2251833.2	84
2018-07-22	136.54	136.69	135.79	136.09	-0.45	-0.33	22649.0	3082938.4	75
2018-07-19	136.09	137.14	135.64	136.54	0.0	0.0	65109.0	8881882.8	153
2018-07-18	136.99	137.29	136.54	136.54	-0.45	-0.33	28545.0	3905345.6	136
2018-07-17	136.99	137.29	135.79	136.99	-0.15	-0.11	57917.0	7933534.2	208
2018-07-16	136.69	137.14	136.39	137.14	0.45	0.33	41852.0	5716896.2	141
2018-07-15	135.19	136.84	135.04	136.69	0.6	0.44	39373.0	5366095.4	112
2018-07-12	137.14	137.29	135.34	136.09	-0.3	-0.22	55138.0	7504137.6	207
2018-07-11	135.79	140.15	135.64	136.39	1.35	1.0	220418.0	30337402.8	693
2018-07-10	134.44	135.79	134.44	135.04	-0.45	-0.33	63803.0	8633674.8	214
2018-07-09	135.34	136.09	134.29	135.49	0.15	0.11	71048.0	9631100.8	269
2018-07-08	132.79	135.79	132.79	135.34	1.65	1.23	121158.0	16337073.2	237
2018-07-05	133.09	133.84	132.19	133.69	0.75	0.56	53011.0	7066279.6	177
2018-07-04	133.54	133.54	132.79	132.94	0.6	0.45	39918.0	5323468.4	158
2018-07-03	133.99	133.99	132.34	132.34	-1.35	-1.01	60270.0	8006822.8	231
2018-07-02	133.39	133.99	132.79	133.69	0.3	0.22	104877.0	13994567.8	157
2018-07-01	133.09	133.69	133.09	133.39	0.0	0.0	132903.0	17747260.4	107
2018-06-28	132.49	133.39	132.04	133.39	0.75	0.57	31679.0	4202586.6	146
2018-06-27	132.94	133.54	132.49	132.64	-0.3	-0.23	35758.0	4756791.4	118
2018-06-26	132.94	133.39	132.64	132.94	-0.45	-0.34	21050.0	2797787.6	94
2018-06-25	133.09	133.54	132.79	133.39	0.3	0.23	22843.0	3046735.4	75
2018-06-24	132.04	133.54	132.04	133.09	1.05	0.8	23327.0	3107516.2	134
2018-06-21	132.04	132.49	131.74	132.04	0.0	0.0	43294.0	5724769.4	161
2018-06-20	132.49	132.49	130.54	132.04	0.0	0.0	36805.0	4832881.8	163
2018-06-12	133.39	133.84	132.04	132.04	-1.05	-0.79	47585.0	6346181.8	210
2018-06-11	133.54	133.99	133.09	133.09	0.0	0.0	39920.0	5329511.8	196
2018-06-10	133.39	134.14	132.49	133.09	-0.6	-0.45	86768.0	11540200.6	226
2018-06-07	134.89	134.89	133.54	133.69	-0.9	-0.67	61361.0	8235039.4	177
2018-06-06	133.54	135.04	133.54	134.59	0.3	0.22	119105.0	16005429.4	315
2018-06-05	134.89	135.19	133.99	134.29	-0.75	-0.56	84899.0	11438050.0	208
2018-06-04	135.79	136.54	134.59	135.04	-0.3	-0.22	146348.0	19880477.2	368
2018-06-03	133.54	136.69	133.54	135.34	2.55	1.92	130324.0	17639050.0	317
2018-05-31	131.59	133.39	130.54	132.79	1.05	0.8	127925.0	16941895.0	635
2018-05-30	130.24	131.74	129.04	131.74	1.2	0.92	68454.0	8942265.0	180
2018-05-29	131.29	131.29	129.34	130.54	-0.6	-0.46	76547.0	9975563.2	181
2018-05-28	129.79	131.29	129.49	131.14	1.05	0.81	39323.0	5102084.4	110
2018-05-27	130.69	130.99	130.09	130.09	-0.58	-0.44	15375.0	2007354.8	50
2018-05-24	129.94	130.69	129.94	130.67	0.23	0.18	35309.0	4607331.2	96
2018-05-23	130.69	130.99	129.94	130.44	0.17	0.13	33829.0	4415957.8	123
2018-05-22	129.79	130.54	129.79	130.27	-0.28	-0.21	42050.0	5472513.0	76
2018-05-21	128.59	130.84	128.59	130.55	2.55	1.99	33207.0	4323144.2	150
2018-05-20	130.24	130.24	127.84	128.0	-1.64	-1.27	27444.0	3531558.2	141
2018-05-17	129.79	130.39	128.89	129.64	-1.17	-0.89	52410.0	6797874.0	147
2018-05-16	131.44	131.44	130.24	130.81	-0.76	-0.58	23091.0	3021559.0	202
2018-05-15	130.99	133.24	130.99	131.57	0.0	0.0	118568.0	15670141.8	305
2018-05-14	130.54	132.94	129.94	131.57	1.38	1.06	106305.0	13941331.4	549
2018-05-13	129.34	130.24	128.44	130.19	0.55	0.42	61952.0	8045841.0	134
2018-05-10	127.69	129.64	127.54	129.64	0.82	0.64	46545.0	5980467.8	621
2018-05-09	130.69	130.69	127.54	128.82	-1.83	-1.4	75558.0	9745554.0	417
2018-05-08	130.99	131.29	129.94	130.65	-0.15	-0.11	59619.0	7784474.0	281
2018-05-07	129.79	130.99	129.49	130.8	0.39	0.3	35283.0	4598436.2	154
2018-05-06	131.14	131.14	130.09	130.41	-0.06	-0.05	84231.0	10993648.8	133
2018-05-03	131.14	131.29	129.94	130.47	-0.49	-0.37	48416.0	6313088.4	256
2018-05-02	129.79	131.89	129.79	130.96	1.07	0.82	124572.0	16323642.0	491
2018-05-01	128.74	130.24	127.84	129.89	1.26	0.98	79454.0	10235140.4	372
2018-04-30	127.54	128.74	127.09	128.63	1.1	0.86	47377.0	6075846.8	282
2018-04-29	128.29	128.44	126.79	127.53	-0.46	-0.36	29845.0	3804962.4	235
2018-04-26	127.39	128.14	126.94	127.99	0.68	0.53	53533.0	6830356.2	222
2018-04-25	128.74	128.74	126.19	127.31	0.33	0.26	35816.0	4560713.2	195
2018-04-24	126.04	127.69	124.54	126.98	1.28	1.02	49936.0	6332539.4	347
2018-04-23	126.79	127.39	124.99	125.7	-1.0	-0.79	153839.0	19315353.8	685
2018-04-22	129.04	129.04	126.64	126.7	-1.63	-1.27	121273.0	15479104.4	566
2018-04-19	129.04	129.79	127.69	128.33	-0.51	-0.4	170521.0	21992932.6	825
2018-04-18	131.14	131.29	127.54	128.84	-2.57	-1.96	152281.0	19645869.4	622
2018-04-17	132.19	132.19	130.84	131.41	-0.15	-0.11	52039.0	6833847.6	236
2018-04-16	132.79	133.09	131.14	131.56	-0.98	-0.74	107982.0	14271366.4	516
2018-04-15	129.19	132.94	129.19	132.54	3.38	2.62	95798.0	12653011.6	308
2018-04-12	129.79	129.79	126.64	129.16	-0.14	-0.11	99204.0	12700318.2	419
2018-04-11	132.64	132.64	127.99	129.3	-2.81	-2.13	82296.0	10754351.0	436
2018-04-10	133.54	133.54	131.89	132.11	-0.79	-0.59	50182.0	6658818.8	141
2018-04-09	131.74	133.24	131.74	132.9	0.23	0.17	143525.0	18981400.8	346
2018-04-08	132.04	133.09	132.04	132.67	-0.21	-0.16	18722.0	2481760.4	124
2018-04-05	134.14	135.04	131.14	132.88	-0.58	-0.43	201657.0	26873725.8	521
2018-04-04	128.29	134.14	127.99	133.46	5.37	4.19	148286.0	19250101.0	587
2018-04-03	130.39	130.39	127.99	128.09	-2.87	-2.19	101687.0	13092458.6	510
2018-04-02	129.94	132.64	129.79	130.96	-0.46	-0.35	45921.0	6029956.0	181
2018-04-01	132.79	132.79	130.54	131.42	-1.34	-1.01	34292.0	4501238.4	217
2018-03-29	138.19	138.19	130.69	132.76	-3.72	-2.73	187924.0	24985661.6	748
2018-03-28	140.3	140.3	136.09	136.48	-3.46	-2.47	102857.0	14140945.2	411
2018-03-27	141.35	141.65	139.7	139.94	-1.72	-1.21	288208.0	40467896.0	357
2018-03-26	141.05	142.1	140.15	141.66	-0.38	-0.27	314672.0	41090436.6	253
2018-03-25	143.75	143.75	140.3	142.04	-1.23	-0.86	88541.0	12534530.6	335
2018-03-22	141.2	144.8	141.2	143.27	0.96	0.67	109194.0	15596557.8	621
2018-03-21	136.99	144.05	136.99	142.31	3.68	2.65	162098.0	22677296.6	883
2018-03-20	138.04	138.8	136.84	138.63	0.87	0.63	70329.0	9726824.4	121
2018-03-19	137.89	138.8	136.39	137.76	-0.88	-0.63	70272.0	9629404.4	254
2018-03-18	138.65	139.7	137.74	138.64	-0.12	-0.09	134853.0	18725537.2	205
2018-03-15	138.8	141.05	138.65	138.76	0.02	0.01	53908.0	7493780.0	257
2018-03-14	138.65	141.05	138.19	138.74	0.06	0.04	74668.0	10413108.4	409
2018-03-13	138.8	138.8	136.99	138.68	0.3	0.22	35057.0	4842567.0	280
2018-03-12	129.04	139.55	129.04	138.38	7.93	6.08	194333.0	26399597.4	680
2018-03-11	129.79	130.54	129.19	130.45	0.64	0.49	125654.0	16315557.4	204
2018-03-08	128.29	129.94	127.84	129.81	1.77	1.38	69937.0	9014237.4	247
2018-03-07	126.79	128.14	126.34	128.04	1.1	0.87	11011.0	1403173.6	99
2018-03-06	126.19	126.94	125.74	126.94	0.43	0.34	62201.0	7839138.4	157
2018-03-05	126.19	126.79	126.19	126.51	-0.63	-0.5	36972.0	4678783.0	98
2018-03-04	127.54	127.84	126.79	127.14	-0.4	-0.31	13146.0	1675355.8	74
2018-03-01	127.54	127.69	127.39	127.54	0.0	0.0	9492.0	1211082.8	45
2018-02-28	127.54	127.84	127.09	127.54	0.29	0.23	27962.0	3565345.6	78
2018-02-27	127.54	128.29	126.79	127.25	0.38	0.3	46230.0	5895393.2	226
2018-02-26	127.09	127.54	126.34	126.87	-0.21	-0.17	24215.0	3078115.6	104
2018-02-25	126.94	127.09	126.79	127.08	0.73	0.58	32843.0	4169630.8	90
2018-02-22	125.59	126.94	124.54	126.35	0.89	0.71	52307.0	6556208.8	201
2018-02-21	125.29	125.89	124.69	125.46	0.38	0.3	77210.0	9664438.0	86
2018-02-20	126.04	126.04	124.84	125.08	-0.51	-0.41	77147.0	9642495.0	197
2018-02-19	124.39	125.89	124.39	125.59	0.9	0.72	43121.0	5402175.2	112
2018-02-18	125.14	125.14	124.09	124.69	-0.43	-0.34	120853.0	14655427.6	173
2018-02-15	124.54	125.44	124.54	125.12	0.44	0.35	64490.0	8076820.2	193
2018-02-14	123.19	124.69	123.19	124.68	1.61	1.31	59655.0	7417783.4	198
2018-02-13	123.64	123.64	121.99	123.07	0.82	0.67	28188.0	3464908.4	155
2018-02-12	123.19	124.39	122.14	122.25	-0.94	-0.76	97667.0	12020405.2	240
2018-02-11	123.64	123.79	122.29	123.19	-0.56	-0.45	96041.0	11851559.2	153
2018-02-08	120.94	124.39	120.04	123.75	4.12	3.44	133014.0	16275232.4	357
2018-02-07	117.79	122.59	117.79	119.63	0.65	0.55	121081.0	14661177.6	375
2018-02-06	117.94	119.29	116.44	118.98	0.46	0.39	137023.0	16118593.4	316
2018-02-05	120.79	120.79	118.09	118.52	-1.44	-1.2	56911.0	6755285.0	249
2018-02-04	124.54	124.54	119.29	119.96	-5.4	-4.31	222176.0	26899701.6	829
2018-02-01	125.14	126.64	125.14	125.36	1.16	0.93	69835.0	8782642.6	210
2018-01-31	126.04	126.04	123.79	124.2	-1.55	-1.23	47754.0	5973639.4	202
2018-01-30	124.69	127.39	124.54	125.75	0.98	0.79	141831.0	17857932.2	321
2018-01-29	123.19	124.84	123.04	124.77	1.29	1.04	41781.0	5178091.6	126
2018-01-28	124.24	124.24	123.04	123.48	-0.81	-0.65	44805.0	5527938.0	144
2018-01-25	123.64	124.69	123.64	124.29	1.25	1.02	108599.0	13475771.8	183
2018-01-24	123.04	123.64	122.29	123.04	0.27	0.22	80511.0	9893999.2	193
2018-01-23	120.79	123.19	120.64	122.77	1.58	1.3	142926.0	17441446.6	571
2018-01-22	120.04	123.64	120.04	121.19	1.83	1.53	179030.0	21798634.8	456
2018-01-21	118.09	119.44	118.09	119.36	1.57	1.33	46905.0	5586256.4	150
2018-01-18	117.79	117.94	117.19	117.79	0.29	0.25	52735.0	6202935.2	109
2018-01-17	118.54	118.84	116.29	117.5	-0.79	-0.67	106388.0	12501021.0	284
2018-01-16	117.64	120.04	117.49	118.29	1.17	1.0	137495.0	16321641.2	330
2018-01-15	117.04	117.64	116.44	117.12	0.99	0.85	89837.0	10517501.6	176
2018-01-14	116.29	117.04	115.69	116.13	-0.05	-0.04	58921.0	6831234.0	131
2018-01-11	115.54	116.29	115.54	116.18	0.72	0.62	94371.0	10921216.8	158
2018-01-10	114.64	115.69	114.19	115.46	-0.06	-0.05	40156.0	4609705.6	126
2018-01-09	115.09	115.99	114.94	115.52	0.16	0.14	90509.0	10439400.8	276
2018-01-08	113.29	116.14	113.29	115.36	2.52	2.23	83930.0	9641230.6	303
2018-01-07	110.74	113.14	110.59	112.84	2.55	2.31	99126.0	11113573.6	249
2018-01-04	108.79	110.44	108.79	110.29	1.27	1.16	112622.0	12291938.6	167
2018-01-03	109.09	109.54	108.79	109.02	-0.21	-0.19	13824.0	1509742.8	54
2018-01-02	109.99	109.99	108.79	109.23	-0.78	-0.71	10730.0	1171498.0	69
2018-01-01	109.54	109.99	109.54	110.01	-0.07	-0.06	7556.0	828772.6	31
2017-12-31	110.29	110.29	109.84	110.08	-0.06	-0.05	12424.0	1366173.0	55
2017-12-28	109.54	110.44	108.79	110.14	0.69	0.63	41079.0	4505605.8	107
2017-12-27	109.39	109.54	108.79	109.45	0.08	0.07	53464.0	5825688.0	106
2017-12-26	109.99	110.74	109.39	109.37	-0.5	-0.46	22093.0	2430810.0	85
2017-12-25	108.19	111.04	108.19	109.87	1.38	1.27	38202.0	4179654.0	153
2017-12-24	107.89	109.24	107.28	108.49	0.42	0.39	76768.0	8307912.2	156
2017-12-21	108.64	110.29	108.04	108.07	-0.34	-0.31	177145.0	19377361.2	310
2017-12-20	108.64	108.79	107.74	108.41	0.5	0.46	83314.0	9038624.4	271
2017-12-19	106.53	108.34	106.38	107.91	1.2	1.12	65308.0	7000891.8	185
2017-12-18	107.13	107.28	106.53	106.71	-0.39	-0.36	80720.0	8622649.2	161
2017-12-17	106.53	107.13	106.53	107.1	-0.03	-0.03	28971.0	3094495.2	64
2017-12-14	107.74	107.74	107.13	107.13	-0.61	-0.57	43323.0	4652176.4	101
2017-12-13	107.13	108.04	107.13	107.74	0.71	0.66	71329.0	7658402.4	134
2017-12-12	105.78	107.28	105.63	107.03	0.52	0.49	167920.0	17843263.4	117
2017-12-11	107.28	107.28	105.78	106.51	-0.32	-0.3	59039.0	6283831.6	191
2017-12-10	106.53	106.98	106.53	106.83	-0.69	-0.64	39359.0	4199038.4	116
2017-12-07	106.53	108.04	106.53	107.52	0.85	0.8	24480.0	2619024.4	67
2017-12-06	107.89	107.89	106.53	106.67	-0.67	-0.62	33749.0	3611160.2	70
2017-12-05	108.49	108.49	107.28	107.34	-1.42	-1.31	76879.0	8282931.8	195
2017-12-04	106.53	109.09	106.53	108.76	2.03	1.9	129343.0	13928796.4	311
2017-12-03	106.23	106.83	106.08	106.73	1.25	1.19	87886.0	9359179.4	181
2017-11-30	106.23	106.23	105.33	105.48	-0.15	-0.14	36042.0	3811981.2	109
2017-11-29	106.23	106.23	105.48	105.63	0.08	0.08	39042.0	4128932.0	93
2017-11-28	105.48	106.08	105.03	105.55	0.22	0.21	39878.0	4206880.8	81
2017-11-27	106.53	106.68	105.33	105.33	-1.05	-0.99	103012.0	10944075.4	128
2017-11-26	105.78	106.53	105.78	106.38	0.6	0.57	28084.0	2988317.8	81
2017-11-23	105.03	105.78	105.03	105.78	0.2	0.19	28115.0	2963167.2	67
2017-11-22	105.63	106.08	105.03	105.58	-0.35	-0.33	29181.0	3077440.8	94
2017-11-21	106.53	107.74	105.93	105.93	-0.63	-0.59	58685.0	6247959.2	117
2017-11-20	107.43	108.04	106.53	106.56	-0.82	-0.76	116402.0	12492336.6	218
2017-11-19	107.13	107.58	106.53	107.38	0.77	0.72	33960.0	3639519.0	140
2017-11-16	106.53	106.83	105.93	106.61	-0.04	-0.04	55070.0	5862546.2	111
2017-11-15	106.23	106.83	105.63	106.65	0.87	0.82	94840.0	10082437.0	144
2017-11-14	105.18	106.08	104.73	105.78	0.13	0.12	71318.0	7521146.4	200
2017-11-13	104.28	105.78	104.13	105.65	1.55	1.49	146963.0	15423970.2	210
2017-11-12	105.78	105.93	103.98	104.1	-2.16	-2.03	71785.0	7541631.4	218
2017-11-09	105.78	106.53	105.48	106.26	0.27	0.25	30086.0	3190023.4	106
2017-11-08	106.38	107.58	105.78	105.99	-0.33	-0.31	59057.0	6293657.6	196
2017-11-07	104.88	106.68	103.98	106.32	1.32	1.26	609179.0	64413466.8	604
2017-11-06	105.93	106.53	103.83	105.0	-0.63	-0.6	354843.0	37311541.8	467
2017-11-05	106.23	106.23	104.28	105.63	-0.51	-0.48	130919.0	13778758.4	349
2017-11-02	106.53	106.53	105.78	106.14	-0.12	-0.11	39314.0	4178296.4	78
2017-11-01	106.08	106.53	105.78	106.26	0.59	0.56	27254.0	2901817.4	82
2017-10-31	106.68	106.68	105.33	105.67	-0.75	-0.7	19683.0	2085033.6	123
2017-10-30	107.43	107.43	106.08	106.42	-0.71	-0.66	28803.0	3074080.2	137
2017-10-29	105.48	107.28	105.18	107.13	2.11	2.01	57960.0	6153798.0	254
2017-10-26	104.88	105.18	104.58	105.02	0.02	0.02	46777.0	4910160.8	157
2017-10-25	105.03	105.63	104.28	105.0	0.68	0.65	90432.0	9505849.2	185
2017-10-24	106.83	107.28	104.13	104.32	-2.85	-2.66	186917.0	19780235.2	495
2017-10-23	108.34	108.34	106.53	107.17	-1.29	-1.19	44335.0	4753996.6	198
2017-10-22	108.49	108.64	107.89	108.46	0.44	0.41	47271.0	5125289.6	117
2017-10-19	107.13	108.34	107.13	108.02	0.95	0.89	17973.0	1936598.4	113
2017-10-18	109.39	109.39	106.38	107.07	-2.47	-2.25	203787.0	21918273.4	419
2017-10-17	111.19	111.19	109.24	109.54	-1.55	-1.4	46441.0	5108491.2	169
2017-10-16	111.04	111.34	109.54	111.09	0.23	0.21	50061.0	5513253.0	129
2017-10-15	111.79	111.79	109.99	110.86	-0.95	-0.85	28995.0	3220731.6	133
2017-10-12	108.79	112.24	108.79	111.81	2.28	2.08	67833.0	7488699.6	226
2017-10-11	112.24	112.24	109.54	109.53	-1.74	-1.56	50141.0	5550464.6	223
2017-10-10	112.54	112.54	111.04	111.27	-0.34	-0.3	47755.0	5338735.0	152
2017-10-09	114.79	115.24	111.49	111.61	-0.63	-0.56	185404.0	20961613.4	414
2017-10-08	112.84	112.84	112.09	112.24	-0.33	-0.29	112177.0	12623773.4	168
2017-10-05	113.29	113.29	112.54	112.57	0.0	0.0	31058.0	3501633.2	90
2017-10-04	114.04	114.49	112.24	112.57	-1.47	-1.29	80804.0	9123594.4	244
2017-10-03	114.79	115.09	114.04	114.04	-1.5	-1.3	32004.0	3665621.4	116
2017-10-02	115.24	115.54	114.04	115.54	0.41	0.36	52596.0	6064170.2	133
2017-10-01	115.09	115.24	114.34	115.13	-0.41	-0.35	23854.0	2740748.6	73
2017-09-28	114.79	115.84	114.79	115.54	0.59	0.51	32933.0	3797596.0	110
2017-09-27	115.39	115.54	114.64	114.95	-0.38	-0.33	67397.0	7761501.0	183
2017-09-26	115.09	115.54	114.49	115.33	0.12	0.1	88263.0	10157277.6	318
2017-09-25	115.54	115.54	114.04	115.21	0.07	0.06	38369.0	4399796.4	199
2017-09-21	114.79	115.54	114.79	115.14	0.09	0.08	8103.0	934681.6	43
2017-09-20	115.54	115.69	114.79	115.05	-0.6	-0.52	82233.0	9494475.0	139
2017-09-19	115.24	115.99	115.24	115.65	-0.04	-0.03	60438.0	6986063.2	151
2017-09-18	114.79	115.84	114.79	115.69	0.49	0.43	31366.0	3623177.2	104
2017-09-17	113.29	115.24	113.14	115.2	1.61	1.42	78284.0	8948007.4	210
2017-09-14	112.54	113.74	112.54	113.59	1.37	1.22	37308.0	4217239.6	131
2017-09-13	112.54	112.84	112.09	112.22	-0.17	-0.15	30218.0	3401895.4	102
2017-09-12	112.99	112.99	111.79	112.39	-0.42	-0.37	96735.0	10892071.2	128
2017-09-11	113.14	113.29	112.69	112.81	-0.33	-0.29	105398.0	11901614.4	201
2017-09-10	113.89	113.89	112.54	113.14	-0.75	-0.66	61236.0	6934964.4	144
2017-09-07	113.44	114.04	112.84	113.89	0.55	0.49	44684.0	5049619.2	106
2017-09-06	112.54	113.44	112.54	113.34	0.72	0.64	33864.0	3828702.4	117
2017-08-29	113.89	113.89	112.39	112.62	-0.56	-0.49	103669.0	11679636.8	176
2017-08-28	114.64	114.64	112.99	113.18	-0.51	-0.45	42675.0	4834898.2	135
2017-08-27	114.79	114.79	113.29	113.69	0.1	0.09	62962.0	7163530.2	182
2017-08-24	113.74	113.74	113.14	113.59	0.0	0.0	19374.0	2198127.8	71
2017-08-23	114.79	114.79	113.14	113.59	-0.1	-0.09	77877.0	8832558.0	160
2017-08-22	114.34	114.34	113.29	113.69	0.07	0.06	54765.0	6229134.2	154
2017-08-21	114.49	114.79	113.59	113.62	-1.04	-0.91	40680.0	4645922.0	98
2017-08-20	114.04	115.09	113.44	114.66	1.46	1.29	33309.0	3817850.8	68
2017-08-17	113.29	113.44	113.14	113.2	0.06	0.05	42544.0	4816251.6	105
2017-08-16	113.74	114.19	112.99	113.14	-1.35	-1.18	70581.0	8018467.4	94
2017-08-15	114.49	115.09	114.19	114.49	0.4	0.35	47912.0	5494590.6	64
2017-08-14	114.19	114.49	114.04	114.09	-0.28	-0.24	42701.0	4871321.4	70
2017-08-13	115.24	115.24	114.04	114.37	-0.75	-0.65	24877.0	2843662.6	70
2017-08-10	116.44	116.89	114.79	115.12	-1.21	-1.04	46755.0	5400800.8	131
2017-08-09	117.79	118.69	115.84	116.33	-1.44	-1.22	41133.0	4810822.0	144
2017-08-08	118.54	119.14	117.79	117.77	-0.54	-0.46	30398.0	3607330.6	93
2017-08-07	117.64	118.39	117.04	118.31	0.52	0.44	103906.0	12251806.2	180
2017-08-06	115.54	118.84	115.09	117.79	2.35	2.04	68347.0	8004997.6	259
2017-08-03	114.04	115.54	114.04	115.44	1.44	1.26	71667.0	8238381.6	132
2017-08-02	113.44	114.04	113.29	114.0	0.48	0.42	22454.0	2552870.6	70
2017-08-01	114.04	114.04	113.44	113.52	-0.52	-0.46	27155.0	3085791.2	80
2017-07-31	113.89	114.64	113.29	114.04	-0.75	-0.65	29609.0	3366996.6	127
2017-07-30	115.54	115.54	114.04	114.79	-0.73	-0.63	38336.0	4398672.6	110
2017-07-27	114.94	116.29	114.49	115.52	0.89	0.78	94172.0	10867834.4	252
2017-07-26	114.49	114.79	114.04	114.63	0.07	0.06	29179.0	3341290.0	66
2017-07-25	114.94	114.94	113.29	114.56	0.26	0.23	12981.0	1479616.6	71
2017-07-24	114.04	114.64	112.54	114.3	-0.37	-0.32	25260.0	2862079.6	137
2017-07-23	113.29	115.09	113.29	114.67	1.37	1.21	29705.0	3407968.2	103
2017-07-20	111.49	113.44	111.49	113.3	2.26	2.04	29007.0	3273060.4	130
2017-07-19	112.39	112.39	110.29	111.04	-0.39	-0.35	69388.0	7665169.4	159
2017-07-18	111.19	112.99	111.19	111.43	-0.3	-0.27	32819.0	3670490.6	106
2017-07-17	112.54	112.54	111.94	111.73	-0.85	-0.76	48159.0	5410463.2	112
2017-07-16	112.69	113.89	112.54	112.58	-1.03	-0.91	42629.0	4827122.4	111
2017-07-13	114.64	116.29	112.69	113.61	-0.82	-0.72	104133.0	11893837.2	222
2017-07-12	111.79	115.99	111.79	114.43	3.1	2.78	265866.0	30523842.6	326
2017-07-11	108.79	113.29	108.79	111.33	2.61	2.4	429735.0	47166757.8	410
2017-07-10	107.13	110.29	107.13	108.72	2.19	2.06	158025.0	17085515.4	251
2017-07-09	106.53	107.28	106.53	106.53	-0.74	-0.69	7972.0	850239.6	41
2017-07-06	106.83	107.58	106.08	107.27	0.31	0.29	33402.0	3568463.2	79
2017-07-05	107.74	107.74	106.53	106.96	-0.95	-0.88	92426.0	9876167.6	249
2017-07-04	107.89	108.34	107.58	107.91	1.07	1.0	132273.0	14285555.6	150
2017-07-03	108.04	108.19	106.68	106.84	-1.2	-1.11	81416.0	8750188.2	173
2017-07-02	110.29	110.29	108.04	108.04	-1.95	-1.77	181389.0	19736704.4	182
2017-06-22	106.83	110.29	106.53	109.99	3.7	3.48	321293.0	34875124.2	434
2017-06-21	105.03	106.83	103.08	106.29	2.78	2.69	377972.0	39738760.8	437
2017-06-20	104.43	104.43	102.93	103.51	-0.42	-0.4	128733.0	13320399.0	195
2017-06-19	103.53	104.28	102.63	103.93	0.94	0.91	293223.0	30430745.6	320
2017-06-18	103.53	104.13	102.78	102.99	-1.02	-0.98	61440.0	6340782.2	126
2017-06-15	104.88	104.88	103.53	104.01	-1.02	-0.97	120280.0	12505504.2	327
2017-06-14	104.43	105.03	104.43	105.03	0.6	0.57	9409.0	987259.6	69
2017-06-13	104.43	104.58	104.28	104.43	0.13	0.12	39245.0	4098543.8	86
2017-06-12	103.23	104.43	103.23	104.3	1.05	1.02	78136.0	8102118.0	85
2017-06-11	104.43	104.43	103.08	103.25	-1.44	-1.38	189125.0	19601732.2	234
2017-06-08	105.63	106.23	104.28	104.69	-1.16	-1.1	80129.0	8438749.4	132
2017-06-07	106.53	106.68	105.78	105.85	-0.68	-0.64	66906.0	7091946.8	141
2017-06-06	106.83	107.43	106.23	106.53	-0.03	-0.03	41520.0	4435605.6	79
2017-06-05	108.04	108.04	105.78	106.56	-1.48	-1.37	125221.0	13386679.4	173
2017-06-04	108.64	109.09	107.43	108.04	-0.57	-0.52	49774.0	5389364.8	108
2017-06-01	109.54	109.54	108.6	108.61	-0.18	-0.17	31572.0	3439225.25	92
2017-05-31	107.66	109.91	107.66	108.79	0.57	0.53	25901.0	2821398.0	108
2017-05-30	106.91	108.6	106.91	108.22	1.64	1.54	26394.0	2847054.5	133
2017-05-29	106.53	106.53	105.78	106.58	0.61	0.58	24316.0	2579574.25	93
2017-05-28	106.16	106.16	105.41	105.97	-0.02	-0.02	161438.0	17104463.75	107
2017-05-25	105.78	106.16	105.78	105.99	-0.06	-0.06	32520.0	3446139.25	70
2017-05-24	106.53	106.53	105.78	106.05	-0.48	-0.45	7638.0	810529.25	42
2017-05-23	105.78	106.53	105.41	106.53	0.36	0.34	47485.0	5019045.0	77
2017-05-22	106.53	106.53	106.16	106.17	0.39	0.37	13130.0	1395252.75	33
2017-05-21	105.22	106.35	105.22	105.78	0.72	0.69	52740.0	5588797.25	102
2017-05-18	106.16	106.53	105.03	105.06	-2.0	-1.87	89788.0	9481229.0	134
2017-05-17	107.47	107.47	106.72	107.06	-1.94	-1.78	31384.0	3359819.5	197
2017-05-16	109.35	109.91	107.47	109.0	-0.81	-0.74	82369.0	8939217.0	241
2017-05-15	109.35	111.79	109.35	109.81	1.12	1.03	104174.0	11515278.75	246
2017-05-14	107.1	109.54	106.53	108.69	1.41	1.31	97150.0	10535479.75	201
2017-05-11	106.35	108.04	106.35	107.28	0.85	0.8	64366.0	6892883.0	181
2017-05-10	105.22	106.72	105.22	106.43	0.65	0.61	111392.0	11846124.75	221
2017-05-09	103.53	108.04	103.53	105.78	5.91	5.92	330155.0	34855550.5	712
2017-05-08	100.16	100.35	99.59	99.87	-0.48	-0.48	65054.0	6494288.0	105
2017-05-07	100.53	101.66	100.16	100.35	-0.18	-0.18	28977.0	2916402.5	70
2017-05-04	101.85	101.85	100.53	100.53	-1.59	-1.56	96970.0	9807283.25	212
2017-05-03	101.85	102.78	101.85	102.12	-0.63	-0.61	31635.0	3242713.25	108
2017-05-02	102.41	102.78	102.03	102.75	-0.09	-0.09	35474.0	3632788.0	181
2017-05-01	102.78	103.35	102.78	102.84	0.18	0.18	46462.0	4787017.25	155
2017-04-30	101.85	102.78	101.28	102.66	0.45	0.44	64422.0	6564170.0	98
2017-04-27	101.85	102.41	101.47	102.21	0.55	0.54	56266.0	5735813.25	396
2017-04-26	103.16	103.35	101.28	101.66	-1.67	-1.62	97492.0	9933459.25	209
2017-04-25	103.16	104.47	102.97	103.33	-0.46	-0.44	135839.0	14110752.5	230
2017-04-24	102.97	104.85	102.6	103.79	1.0	0.97	183646.0	19084595.25	375
2017-04-23	101.28	103.16	100.35	102.79	7.8	8.21	568233.0	57975849.0	1026
2017-04-20	94.91	95.09	93.97	94.99	0.29	0.31	42154.0	3980505.5	96
2017-04-19	94.53	94.91	94.53	94.7	0.36	0.38	34913.0	3302122.0	83
2017-04-18	95.47	95.47	94.16	94.34	-1.01	-1.06	133966.0	12665732.5	184
2017-04-17	94.53	96.03	94.53	95.35	0.75	0.79	60831.0	5798610.25	210
2017-04-16	96.03	96.03	93.78	94.6	-1.36	-1.42	41925.0	3955683.0	233
2017-04-13	99.03	99.03	95.66	95.96	-2.75	-2.79	101092.0	9794537.25	306
2017-04-12	99.59	99.78	97.53	98.71	-1.08	-1.08	102843.0	10181005.0	294
2017-04-11	100.91	100.91	99.78	99.79	-1.04	-1.03	90608.0	9069672.75	135
2017-04-10	100.16	100.91	100.16	100.83	0.3	0.3	28231.0	2841090.75	128
2017-04-09	101.1	101.28	100.53	100.53	-0.3	-0.3	34793.0	3504873.0	114
2017-04-06	100.53	101.1	100.53	100.83	0.3	0.3	35127.0	3541262.75	141
2017-04-05	99.59	100.53	99.59	100.53	0.94	0.94	120807.0	12078057.25	144
2017-04-04	99.78	99.97	99.59	99.59	-0.13	-0.13	21480.0	2141873.25	69
2017-04-03	100.16	100.16	99.59	99.72	-0.07	-0.07	81671.0	8149257.75	89
2017-04-02	101.28	101.85	99.41	99.79	-1.52	-1.5	82625.0	8280982.75	237
2017-03-30	98.28	102.03	98.28	101.31	3.41	3.48	264450.0	26653557.0	635
2017-03-29	97.34	98.28	97.16	97.9	0.86	0.89	94156.0	9212303.0	425
2017-03-28	98.09	98.28	96.97	97.04	-0.92	-0.94	42969.0	4194888.75	237
2017-03-27	96.78	98.47	96.78	97.96	0.91	0.94	76680.0	7487879.25	158
2017-03-26	96.78	97.53	96.03	97.05	1.05	1.09	134387.0	13024646.5	275
2017-03-23	96.22	96.59	95.66	96.0	-0.28	-0.29	94978.0	9132439.5	113
2017-03-22	95.47	96.41	94.91	96.28	0.53	0.55	25017.0	2390964.0	144
2017-03-21	96.97	97.53	95.66	95.75	-0.66	-0.68	74009.0	7156255.25	164
2017-03-20	94.91	96.78	94.91	96.41	1.44	1.52	43406.0	4182914.5	211
2017-03-19	94.34	95.09	93.97	94.97	1.03	1.1	17065.0	1615972.0	83
2017-03-16	94.16	95.09	93.78	93.94	0.16	0.17	96294.0	9118839.5	174
2017-03-15	94.53	94.72	93.03	93.78	0.46	0.49	98107.0	9195700.75	202
2017-03-14	93.78	94.72	91.53	93.32	-0.09	-0.1	94253.0	8786943.75	357
2017-03-13	93.03	93.97	92.84	93.41	0.37	0.4	63729.0	5949515.75	173
2017-03-12	95.66	95.66	92.84	93.04	-3.01	-3.13	51329.0	4821437.5	219
2017-03-09	97.16	97.16	96.03	96.05	-1.29	-1.33	455547.0	44323783.0	163
2017-03-08	97.91	97.91	97.34	97.34	-0.18	-0.18	249623.0	24347219.5	71
2017-03-07	97.16	97.72	97.16	97.52	0.18	0.18	54798.0	5338805.5	92
2017-03-06	97.16	97.34	96.78	97.34	0.12	0.12	86809.0	8434015.0	66
2017-03-05	98.84	98.84	96.59	97.22	-1.31	-1.33	60171.0	5845899.5	135
2017-03-02	96.78	99.41	96.78	98.53	1.82	1.88	642616.0	62255688.75	225
2017-03-01	96.41	97.53	96.22	96.71	-1.47	-1.5	64038.0	6206323.0	166
2017-02-28	96.41	98.66	96.41	98.18	1.65	1.71	69585.0	6808694.0	188
2017-02-27	97.72	97.72	96.41	96.53	-1.09	-1.12	67214.0	6518056.5	231
2017-02-26	99.03	99.03	97.53	97.62	-0.35	-0.36	37256.0	3647771.25	169
2017-02-23	98.66	99.03	97.72	97.97	-1.02	-1.03	65665.0	6462703.5	164
2017-02-22	98.84	100.35	98.84	98.99	-0.48	-0.48	29973.0	2984518.25	135
2017-02-21	97.53	101.1	96.97	99.47	1.5	1.53	56327.0	5574489.0	267
2017-02-20	100.16	100.16	97.53	97.97	-1.97	-1.97	82638.0	8196363.75	195
2017-02-19	100.53	101.28	99.78	99.94	-0.56	-0.56	77243.0	7755237.75	213
2017-02-16	100.53	101.28	100.35	100.5	0.15	0.15	159711.0	16123929.25	389
2017-02-15	99.78	100.53	98.66	100.35	0.05	0.05	43033.0	4283726.75	207
2017-02-14	99.41	103.53	99.03	100.3	-0.25	-0.25	171495.0	17278505.25	491
2017-02-13	97.34	105.78	97.16	100.55	3.27	3.36	212244.0	21504690.0	658
2017-02-12	96.59	97.91	96.59	97.28	0.95	0.99	161493.0	15747597.25	189
2017-02-09	95.09	96.41	94.91	96.33	1.24	1.3	166836.0	16025541.0	229
2017-02-08	96.03	96.03	94.72	95.09	-1.6	-1.65	94900.0	9066720.75	171
2017-02-07	96.59	96.78	96.22	96.69	0.22	0.23	70533.0	6807114.25	92
2017-02-06	94.34	96.59	94.34	96.47	2.53	2.69	154551.0	14796760.5	246
2017-02-05	94.72	94.72	93.78	93.94	-0.59	-0.62	115261.0	10849166.0	132
2017-02-02	94.34	94.53	93.78	94.53	0.0	0.0	100003.0	9433438.5	119
2017-02-01	93.03	94.72	93.03	94.53	0.18	0.19	70694.0	6672100.25	189
2017-01-31	95.47	95.47	93.41	94.35	-1.31	-1.37	133003.0	12565759.25	308
2017-01-30	96.03	96.59	95.66	95.66	-0.4	-0.42	88570.0	8506614.25	288
2017-01-29	94.91	96.22	94.91	96.06	1.74	1.84	232050.0	22157939.5	400
2017-01-26	93.41	95.84	93.03	94.32	1.03	1.1	431007.0	40962516.5	856
2017-01-25	92.84	93.41	92.09	93.29	0.33	0.35	74370.0	6903721.75	185
2017-01-24	92.47	93.22	92.09	92.96	0.96	1.04	109067.0	10127932.0	138
2017-01-23	90.78	92.28	89.84	92.0	1.75	1.94	87741.0	8008811.75	224
2017-01-22	91.72	91.72	89.65	90.25	-0.71	-0.78	64029.0	5783050.75	208
2017-01-19	91.53	91.72	90.97	90.96	-0.94	-1.02	62064.0	5678291.25	123
2017-01-18	90.22	91.9	90.22	91.9	1.71	1.9	167879.0	15342621.25	225
2017-01-17	87.78	90.78	87.59	90.19	2.03	2.3	114867.0	10246270.75	219
2017-01-16	89.65	89.65	87.03	88.16	-0.93	-1.04	78340.0	6928986.25	245
2017-01-15	89.28	89.47	88.53	89.09	-0.19	-0.21	28448.0	2531502.0	88
2017-01-12	88.9	89.47	88.9	89.28	0.56	0.63	40839.0	3642487.25	129
2017-01-11	87.97	89.09	87.4	88.72	0.64	0.73	126891.0	11185463.0	260
2017-01-10	90.03	90.03	87.78	88.08	-1.18	-1.32	84067.0	7479865.75	270
2017-01-09	89.28	91.15	88.72	89.26	0.42	0.47	166947.0	14965610.0	376
2017-01-08	87.78	89.47	87.78	88.84	1.08	1.23	97842.0	8691409.25	177
2017-01-05	86.47	89.28	86.28	87.76	1.26	1.46	72906.0	6352251.5	187
2017-01-04	88.53	88.53	86.47	86.5	-2.01	-2.27	100643.0	8771410.75	634
2017-01-03	88.72	88.9	88.15	88.51	0.3	0.34	58374.0	5171426.75	153
2017-01-02	87.78	88.53	87.4	88.21	0.5	0.57	37945.0	3342574.5	157
2017-01-01	87.03	87.78	86.84	87.71	1.09	1.26	37505.0	3276018.0	153
2016-12-29	87.03	87.03	86.47	86.62	-0.57	-0.65	31538.0	2735831.0	109
2016-12-28	87.03	87.97	87.03	87.19	0.6	0.69	137057.0	11996384.5	234
2016-12-27	84.78	87.4	84.78	86.59	1.53	1.8	174858.0	15082165.25	395
2016-12-26	86.09	86.09	84.78	85.06	-0.57	-0.67	65100.0	5538704.5	231
2016-12-25	85.15	86.65	84.97	85.63	1.11	1.31	161474.0	13877590.25	325
2016-12-22	84.78	84.97	84.21	84.52	-0.25	-0.29	91757.0	7754290.25	285
2016-12-21	85.15	86.28	84.78	84.77	-0.47	-0.55	125932.0	10730562.5	201
2016-12-20	86.65	87.03	84.4	85.24	-1.76	-2.02	194034.0	16591484.5	274
2016-12-19	87.59	88.15	86.65	87.0	-0.54	-0.62	213308.0	18638978.0	322
2016-12-18	87.4	87.78	87.03	87.54	0.62	0.71	155443.0	13603111.75	279
2016-12-15	86.65	87.4	86.47	86.92	0.02	0.02	97472.0	8470888.25	191
2016-12-14	87.78	88.15	86.28	86.9	-1.37	-1.55	156674.0	13674828.25	329
2016-12-13	89.47	89.47	87.78	88.27	-1.9	-2.11	187463.0	16578200.0	362
2016-12-12	91.34	91.53	90.03	90.17	-1.22	-1.33	167187.0	15165881.25	245
2016-12-11	91.53	92.09	91.34	91.39	0.05	0.05	178061.0	16327902.0	245
2016-12-08	91.53	92.28	91.15	91.34	-0.2	-0.22	147560.0	13540579.75	157
2016-12-07	91.9	91.9	90.59	91.54	-0.25	-0.27	175634.0	16016970.75	266
2016-12-06	90.03	91.9	90.03	91.79	1.07	1.18	129831.0	11826332.75	268
2016-12-05	92.28	92.28	90.03	90.72	-1.78	-1.92	236556.0	21451898.75	381
2016-12-04	92.28	93.97	91.15	92.5	0.25	0.27	217633.0	20187366.0	378
2016-12-01	90.22	92.84	90.22	92.25	2.82	3.15	418812.0	38459850.0	515
2016-11-30	89.28	90.97	89.28	89.43	1.13	1.28	389145.0	35062238.75	617
2016-11-29	84.03	89.28	84.03	88.3	4.77	5.71	585415.0	51090712.0	947
2016-11-28	83.28	84.03	83.09	83.53	0.25	0.3	102371.0	8552537.25	175
2016-11-27	83.09	83.46	82.9	83.28	0.75	0.91	91086.0	7581176.25	159
2016-11-24	83.28	83.46	81.03	82.53	0.23	0.28	300058.0	24711659.75	408
2016-11-23	81.03	83.28	81.03	82.3	1.46	1.81	487006.0	40101553.5	683
2016-11-22	80.09	80.84	79.71	80.84	1.41	1.78	246089.0	19801613.75	296
2016-11-21	78.59	80.09	77.84	79.43	0.92	1.17	150915.0	11917821.25	318
2016-11-20	77.65	78.78	77.65	78.51	0.78	1.0	78805.0	6160033.5	151
2016-11-17	77.46	78.21	77.09	77.73	-0.37	-0.47	87334.0	6781328.0	186
2016-11-16	76.52	78.4	76.52	78.1	1.37	1.79	201948.0	15696858.75	295
2016-11-15	78.21	78.96	75.21	76.73	-2.03	-2.58	287750.0	22328969.0	397
2016-11-14	77.46	78.78	76.9	78.76	0.55	0.7	300041.0	23403398.5	350
2016-11-13	77.84	78.78	77.09	78.21	0.45	0.58	470383.0	36817860.25	402
2016-11-10	76.52	78.78	76.52	77.76	1.78	2.34	409378.0	31826043.75	614
2016-11-09	70.9	76.34	70.9	75.98	0.99	1.32	895049.0	66059699.25	1096
2016-11-08	72.96	78.21	72.96	74.99	2.3	3.16	475707.0	35932342.75	839
2016-11-07	70.71	73.15	70.71	72.69	2.29	3.25	207926.0	15007477.25	432
2016-11-06	68.27	70.52	67.9	70.4	1.66	2.41	210899.0	14649158.0	320
2016-11-03	67.52	69.02	67.52	68.74	1.02	1.51	94673.0	6478295.5	225
2016-11-02	67.52	68.27	67.15	67.72	0.32	0.47	184359.0	12492807.0	283
2016-11-01	67.15	67.9	66.96	67.4	-1.02	-1.49	187995.0	12669309.25	338
2016-10-31	67.52	68.83	67.33	68.42	0.92	1.36	288673.0	19696662.0	520
2016-10-30	67.71	67.71	66.58	67.5	0.01	0.01	283708.0	19072073.25	431
2016-10-27	67.52	67.71	66.77	67.49	0.2	0.3	216844.0	14563834.0	392
2016-10-26	67.33	67.71	66.58	67.29	-0.21	-0.31	205642.0	13822899.0	385
2016-10-25	68.65	69.21	67.33	67.5	0.02	0.03	495747.0	33809675.75	737
2016-10-24	65.46	69.02	65.46	67.48	2.22	3.4	584083.0	39491674.5	784
2016-10-23	64.52	65.65	64.15	65.26	1.36	2.13	357317.0	23344284.5	355
2016-10-20	63.4	64.33	62.83	63.9	1.04	1.65	612819.0	38892242.25	574
2016-10-19	62.27	64.15	62.08	62.86	0.64	1.03	340089.0	21517524.75	508
2016-10-18	62.65	63.96	61.33	62.22	0.46	0.74	212586.0	13316974.75	534
2016-10-17	62.46	62.46	61.52	61.76	-0.91	-1.45	107136.0	6624206.0	244
2016-10-16	63.96	64.15	62.27	62.67	-1.16	-1.82	224147.0	14135976.5	332
2016-10-13	63.58	64.52	63.4	63.83	0.25	0.39	343040.0	21994701.25	344
2016-10-12	63.21	63.96	63.21	63.58	0.21	0.33	115300.0	7340820.0	234
2016-10-11	62.27	64.33	62.27	63.37	0.9	1.44	249418.0	15800224.0	400
2016-10-10	62.65	63.96	62.08	62.47	-0.27	-0.43	274264.0	17330484.5	403
2016-10-09	63.02	64.52	62.46	62.74	1.22	1.98	614370.0	38783944.75	998
2016-10-06	61.33	61.9	60.96	61.52	0.04	0.07	171211.0	10521509.75	331
2016-10-05	63.4	63.58	60.77	61.48	-1.59	-2.52	824612.0	50982280.0	1845
2016-10-04	64.71	64.9	62.83	63.07	-1.59	-2.46	296907.0	18868460.25	796
2016-10-03	67.52	67.52	63.77	64.66	-2.67	-3.97	359371.0	23434963.75	969
2016-10-02	69.59	69.59	66.96	67.33	-2.26	-3.25	162473.0	11081964.75	636
2016-09-29	67.52	70.52	66.58	69.59	0.21	0.3	463260.0	31778148.25	1490
2016-09-28	70.9	71.09	67.71	69.38	-1.89	-2.65	458339.0	31565456.25	975
2016-09-27	73.52	73.52	70.15	71.27	-3.57	-4.77	1054741.0	75071429.5	1366
2016-09-26	75.59	75.59	74.65	74.84	-0.56	-0.74	159295.0	11947399.5	364
2016-09-25	76.9	76.9	75.21	75.4	-1.21	-1.58	83377.0	6319692.5	222
2016-09-21	75.96	76.9	75.77	76.61	0.89	1.18	38002.0	2891728.25	131
2016-09-20	75.96	76.52	75.59	75.72	-0.63	-0.83	107160.0	8125213.25	245
2016-09-19	77.09	77.65	75.59	76.35	-0.78	-1.01	50266.0	3848427.75	209
2016-09-18	77.65	78.03	76.71	77.13	-0.91	-1.17	27935.0	2156380.0	161
2016-09-08	78.4	78.4	77.84	78.04	0.05	0.06	74406.0	5808160.5	177
2016-09-07	78.59	78.96	77.84	77.99	-0.41	-0.52	57876.0	4536779.25	146
2016-09-06	79.34	79.34	78.4	78.4	-0.98	-1.23	49445.0	3889201.5	139
2016-09-05	78.59	79.53	78.21	79.38	0.8	1.02	196039.0	15468801.5	307
2016-09-04	78.03	78.96	78.03	78.58	0.52	0.67	55759.0	4385042.5	156
2016-09-01	78.4	78.4	77.84	78.06	-0.74	-0.94	41733.0	3262727.25	149
2016-08-31	79.53	79.9	78.21	78.8	-1.33	-1.66	140892.0	11169725.75	357
2016-08-30	77.65	80.46	77.46	80.13	2.43	3.13	89608.0	7082554.0	272
2016-08-29	78.4	78.4	77.28	77.7	-1.63	-2.05	172611.0	13413428.25	388
2016-08-28	78.21	79.34	78.21	79.33	1.9	2.45	63394.0	5005734.25	171
2016-08-25	77.28	77.84	76.9	77.43	-0.43	-0.55	77288.0	5988820.0	212
2016-08-24	78.21	78.59	77.46	77.86	-0.15	-0.19	108509.0	8457903.5	229
2016-08-23	78.03	78.78	77.46	78.01	-0.75	-0.95	181140.0	14137005.25	346
2016-08-22	79.71	79.71	78.4	78.76	-1.25	-1.56	224778.0	17723424.5	652
2016-08-21	80.65	81.03	79.71	80.01	0.37	0.46	36729.0	2944770.25	132
2016-08-18	78.03	80.09	76.71	79.64	1.59	2.04	84487.0	6609006.75	302
2016-08-17	80.65	80.65	77.84	78.05	-3.16	-3.89	108359.0	8505608.75	390
2016-08-16	81.59	81.59	80.46	81.21	-0.21	-0.26	85827.0	6961223.5	227
2016-08-15	82.53	82.53	81.4	81.42	-0.99	-1.2	55873.0	4590476.0	124
2016-08-14	82.53	83.28	82.15	82.41	0.26	0.32	85240.0	7048534.25	163
2016-08-11	83.28	83.28	81.96	82.15	-1.67	-1.99	60587.0	5014158.5	203
2016-08-10	83.65	84.21	83.28	83.82	-0.08	-0.1	195707.0	16404013.5	291
2016-08-09	83.46	84.4	83.28	83.9	0.07	0.08	246588.0	20664051.0	638
2016-08-08	81.78	84.78	81.03	83.83	2.98	3.69	382836.0	31930304.0	1863
2016-08-07	78.78	81.78	78.78	80.85	2.64	3.38	170378.0	13612419.25	730
2016-08-04	76.9	78.59	76.71	78.21	0.58	0.75	178225.0	13818996.5	401
2016-08-03	77.28	77.84	76.9	77.63	-0.34	-0.44	150146.0	11613791.75	1246
2016-08-02	76.15	78.03	74.27	77.97	1.96	2.58	357027.0	27200024.0	790
2016-08-01	76.52	78.4	75.77	76.01	-0.3	-0.39	249115.0	19159915.75	573
2016-07-31	79.53	79.53	74.84	76.31	-3.07	-3.87	373585.0	28406635.25	728
2016-07-28	81.96	81.96	78.96	79.38	-2.71	-3.3	118633.0	9523213.5	380
2016-07-27	82.71	83.09	81.59	82.09	-0.7	-0.85	110308.0	9092450.25	267
2016-07-26	83.28	83.65	82.71	82.79	-0.48	-0.58	48327.0	4023910.25	198
2016-07-25	84.03	84.4	83.28	83.27	-0.83	-0.99	114541.0	9567464.75	286
2016-07-24	85.53	85.53	84.03	84.1	-0.68	-0.8	59477.0	5036094.0	241
2016-07-21	85.72	85.9	84.78	84.78	-0.75	-0.88	79258.0	6745392.25	211
2016-07-20	86.09	86.09	85.53	85.53	-0.58	-0.67	79971.0	6866748.25	200
2016-07-19	85.53	86.47	85.15	86.11	0.77	0.9	251102.0	21595037.5	385
2016-07-18	86.47	86.47	84.4	85.34	-1.03	-1.19	224391.0	19096286.75	540
2016-07-17	86.65	87.03	86.28	86.37	-0.43	-0.5	94617.0	8194337.25	208
2016-07-14	87.03	87.22	86.47	86.8	-0.23	-0.26	391573.0	33917354.75	1092
2016-07-13	87.78	87.78	85.53	87.03	-1.5	-1.69	696728.0	60343065.0	1531
2016-07-12	88.15	88.9	88.15	88.53	0.51	0.58	30758.0	2728832.0	91
2016-07-11	88.15	88.15	87.78	88.02	0.05	0.06	19887.0	1748005.5	71
2016-07-10	88.34	88.53	87.78	87.97	-0.33	-0.37	24105.0	2122964.5	69
2016-06-30	88.9	89.47	88.15	88.3	-0.98	-1.1	61377.0	5455993.0	154
2016-06-29	89.09	89.47	88.72	89.28	0.27	0.3	38985.0	3478102.25	94
2016-06-28	88.34	89.09	88.34	89.01	0.74	0.84	36963.0	3284685.25	96
2016-06-27	87.78	88.34	87.78	88.27	0.44	0.5	50290.0	4429770.5	131
2016-06-26	86.84	87.97	86.09	87.83	-0.98	-1.1	121996.0	10599721.75	286
2016-06-23	89.47	89.47	88.72	88.81	-0.27	-0.3	95832.0	8538692.75	121
2016-06-22	88.53	89.28	88.53	89.08	0.74	0.84	45316.0	4022297.5	75
2016-06-21	88.9	88.9	88.34	88.34	0.01	0.01	163975.0	14520476.0	72
2016-06-20	88.9	89.09	88.15	88.33	-0.76	-0.85	47703.0	4233314.75	95
2016-06-19	89.65	89.84	89.09	89.09	-0.17	-0.19	16851.0	1506945.75	71
2016-06-16	89.28	89.65	88.9	89.26	0.27	0.3	36872.0	3289938.75	104
2016-06-15	89.47	89.65	88.9	88.99	-0.73	-0.81	106660.0	9527653.75	206
2016-06-14	89.47	90.03	89.28	89.72	-0.28	-0.31	97490.0	8746423.75	192
2016-06-13	90.4	90.4	89.65	90.0	-0.34	-0.38	47702.0	4291531.5	144
2016-06-12	90.03	90.97	89.47	90.34	-0.52	-0.57	213465.0	19250947.5	367
2016-06-09	88.34	91.9	88.34	90.86	2.36	2.67	743525.0	67548520.75	999
2016-06-08	87.78	88.9	87.59	88.5	1.07	1.22	328133.0	29019150.25	368
2016-06-07	87.78	88.34	87.4	87.43	-0.03	-0.03	70530.0	6191050.75	138
2016-06-06	86.84	87.59	86.47	87.46	0.45	0.52	25878.0	2251904.75	76
2016-06-05	87.78	87.78	86.84	87.01	-0.58	-0.66	66636.0	5806977.75	137
2016-06-02	87.03	87.78	86.65	87.59	0.9	1.04	58716.0	5132342.5	157
2016-06-01	87.4	87.4	86.65	86.69	-0.71	-0.81	40031.0	3482192.5	141
2016-05-31	87.4	87.4	87.03	87.4	0.39	0.45	25003.0	2181264.75	105
2016-05-30	87.4	87.78	86.84	87.01	-0.55	-0.63	93487.0	8145602.5	214
2016-05-29	87.59	88.34	87.03	87.56	-0.19	-0.22	58146.0	5083589.75	171
2016-05-26	88.34	88.72	87.59	87.75	-0.33	-0.37	197129.0	17361421.0	360
2016-05-25	87.97	88.53	87.4	88.08	0.3	0.34	193872.0	17102883.5	305
2016-05-24	86.65	88.34	86.09	87.78	1.57	1.82	295185.0	25837561.25	430
2016-05-23	89.28	89.28	86.09	86.21	-2.84	-3.19	279754.0	24517823.25	597
2016-05-22	87.78	90.03	87.78	89.05	1.62	1.85	397651.0	35276329.75	833
2016-05-19	87.78	88.15	87.03	87.43	-0.14	-0.16	222269.0	19456907.25	328
2016-05-18	87.78	87.78	87.03	87.57	-0.02	-0.02	177364.0	15509323.5	302
2016-05-17	87.59	89.09	87.03	87.59	0.46	0.53	260123.0	22795916.5	442
2016-05-16	87.4	87.78	87.03	87.13	-0.21	-0.24	56448.0	4934057.5	137
2016-05-15	87.78	88.34	87.03	87.34	-0.45	-0.51	123996.0	10837999.25	239
2016-05-12	88.53	88.53	87.78	87.79	0.11	0.13	142552.0	12542615.25	212
2016-05-11	87.4	88.15	87.22	87.68	0.56	0.64	78550.0	6881103.25	214
2016-05-10	88.53	88.53	86.84	87.12	-1.47	-1.66	175943.0	15347662.0	470
2016-05-09	90.03	90.03	88.53	88.59	-0.76	-0.85	57443.0	5110362.5	152
2016-05-08	90.03	90.4	89.28	89.35	-0.05	-0.06	82495.0	7395985.0	214
2016-05-05	90.22	90.22	89.28	89.4	-0.22	-0.25	42590.0	3824538.5	116
2016-05-04	89.28	90.03	88.15	89.62	-0.18	-0.2	148864.0	13261451.0	248
2016-05-03	90.22	90.78	89.47	89.8	-1.57	-1.72	74449.0	6711768.5	222
2016-05-02	92.28	92.66	90.59	91.37	-0.19	-0.21	291223.0	26603166.25	353
2016-05-01	91.53	93.03	91.53	91.56	0.14	0.15	190759.0	17570431.0	328
2016-04-28	93.22	93.22	91.34	91.42	-1.75	-1.88	200579.0	18406417.5	438
2016-04-27	93.41	94.16	92.66	93.17	0.04	0.04	101510.0	9456998.5	159
2016-04-26	94.53	94.53	93.03	93.13	-1.65	-1.74	110184.0	10312780.75	204
2016-04-25	94.53	95.47	93.78	94.78	0.62	0.66	120586.0	11388938.5	237
2016-04-24	93.78	96.78	93.78	94.16	1.4	1.51	280128.0	26703254.75	472
2016-04-21	93.03	93.78	91.9	92.76	0.16	0.17	159110.0	14735499.75	278
2016-04-20	95.66	95.66	92.47	92.6	-2.23	-2.35	114483.0	10703256.25	276
2016-04-19	93.41	95.84	92.66	94.83	2.03	2.19	165715.0	15669709.0	407
2016-04-18	90.03	93.22	88.53	92.8	1.44	1.58	156844.0	14279711.25	403
2016-04-17	91.53	92.28	90.59	91.36	-0.43	-0.47	146442.0	13377002.0	279
2016-04-14	90.03	92.47	89.47	91.79	2.1	2.34	259910.0	23525148.5	449
2016-04-13	91.15	91.34	89.47	89.69	-0.49	-0.54	161850.0	14594888.75	351
2016-04-12	88.34	90.97	87.97	90.18	2.21	2.51	240802.0	21483121.5	463
2016-04-11	88.53	89.65	87.78	87.97	-0.23	-0.26	313377.0	27805211.25	493
2016-04-10	86.28	88.34	84.78	88.2	1.92	2.23	318221.0	27645677.75	554
2016-04-07	86.09	86.47	85.34	86.28	1.24	1.46	94327.0	8134236.0	224
2016-04-06	85.34	86.09	84.78	85.04	-0.14	-0.16	150812.0	12874993.25	293
2016-04-05	85.15	85.53	84.21	85.18	-0.18	-0.21	72847.0	6190717.5	218
2016-04-04	84.21	85.53	84.03	85.36	1.02	1.21	105958.0	8999230.75	229
2016-04-03	84.59	84.78	83.46	84.34	-0.61	-0.72	42164.0	3550669.25	196
2016-03-31	85.9	85.9	84.59	84.95	-0.59	-0.69	93855.0	7971521.75	149
2016-03-30	84.78	86.65	84.59	85.54	0.77	0.91	94492.0	8065050.75	302
2016-03-29	85.72	85.72	84.78	84.77	-0.65	-0.76	66554.0	5658535.0	189
2016-03-28	85.72	86.28	85.34	85.42	-0.02	-0.02	123745.0	10595925.75	275
2016-03-27	85.72	85.9	85.15	85.44	-0.15	-0.18	56882.0	4862320.75	209
2016-03-24	86.65	86.65	85.53	85.59	-1.04	-1.2	132153.0	11339239.0	342
2016-03-23	86.84	87.22	86.47	86.63	-0.07	-0.08	58888.0	5110053.25	195
2016-03-22	87.03	87.4	86.28	86.7	-0.37	-0.42	150358.0	13039945.0	300
2016-03-21	88.53	88.53	86.84	87.07	-1.33	-1.5	238432.0	20881742.25	466
2016-03-20	88.34	89.28	88.34	88.4	0.48	0.55	253961.0	22607062.5	690
2016-03-17	87.03	87.97	86.84	87.92	1.48	1.71	169305.0	14810433.5	417
2016-03-16	87.03	87.03	85.9	86.44	-0.12	-0.14	144353.0	12459884.5	442
2016-03-15	87.22	87.22	86.28	86.56	-0.39	-0.45	105903.0	9172670.25	281
2016-03-14	88.53	88.72	86.65	86.95	-1.26	-1.43	94125.0	8219613.25	360
2016-03-13	87.97	89.47	87.97	88.21	0.87	1.0	178318.0	15776997.25	376
2016-03-10	89.47	90.59	87.22	87.34	-2.17	-2.42	384796.0	34010320.25	947
2016-03-09	93.78	93.78	89.09	89.51	-9.17	-9.29	963026.0	87559395.75	2314
2016-03-08	99.03	99.03	98.09	98.68	0.34	0.35	179868.0	17740540.25	327
2016-03-07	101.47	101.47	98.09	98.34	-2.35	-2.33	145032.0	14453198.5	305
2016-03-06	101.1	101.47	100.16	100.69	1.72	1.74	80411.0	8112301.75	218
2016-03-03	97.53	100.91	97.16	98.97	1.53	1.57	190618.0	18927555.25	426
2016-03-02	102.03	102.78	97.16	97.44	-3.17	-3.15	151328.0	15058003.0	398
2016-03-01	98.66	101.85	98.66	100.61	1.89	1.91	158432.0	15974046.75	413
2016-02-29	100.91	102.97	98.47	98.72	-1.6	-1.59	140420.0	14177646.25	499
2016-02-28	93.78	100.72	93.78	100.32	6.98	7.48	191110.0	18750515.5	536
2016-02-25	92.47	93.59	91.72	93.34	1.43	1.56	95935.0	8862665.0	234
2016-02-24	91.9	92.28	91.15	91.91	-0.64	-0.69	67109.0	6169304.25	180
2016-02-23	93.03	93.03	92.09	92.55	0.06	0.06	53629.0	4960130.75	140
2016-02-22	90.97	93.59	90.97	92.49	1.68	1.85	94889.0	8683877.5	193
2016-02-21	90.78	91.53	90.78	90.81	-0.13	-0.14	34121.0	3106472.0	109
2016-02-18	90.4	92.09	90.03	90.94	1.39	1.55	104815.0	9541035.75	294
2016-02-17	89.28	90.78	88.72	89.55	-1.69	-1.85	83982.0	7544252.25	248
2016-02-16	90.4	93.22	90.22	91.24	2.36	2.66	170162.0	15706681.5	543
2016-02-15	86.09	90.22	86.09	88.88	2.94	3.42	244890.0	21556231.25	472
2016-02-14	87.03	89.28	85.15	85.94	0.34	0.4	202440.0	17599390.0	471
2016-02-11	90.4	90.4	84.97	85.6	-5.51	-6.05	514162.0	44239651.0	902
2016-02-10	92.28	92.28	90.03	91.11	-1.66	-1.79	134879.0	12282194.5	461
2016-02-09	90.03	96.03	90.03	92.77	-3.98	-4.11	191480.0	17962919.75	719
2016-02-08	97.72	98.66	96.41	96.75	-0.32	-0.33	101883.0	9964600.75	362
2016-02-07	99.59	99.78	96.97	97.07	-3.8	-3.77	49052.0	4808980.5	266
2016-02-04	99.22	102.97	97.34	100.87	4.19	4.33	211816.0	21098554.5	790
2016-02-03	99.78	99.78	95.28	96.68	-2.7	-2.72	102093.0	9866873.75	364
2016-02-02	102.22	102.22	99.22	99.38	-3.11	-3.03	55630.0	5587886.75	239
2016-02-01	104.85	104.85	102.41	102.49	-2.34	-2.23	270921.0	27918005.75	636
2016-01-31	104.28	105.78	103.91	104.83	6.36	6.46	295135.0	30913439.25	550
2016-01-28	90.59	98.47	90.59	98.47	8.88	9.91	229468.0	22089902.5	435
2016-01-27	87.4	91.15	87.4	89.59	3.57	4.15	188764.0	16993858.75	417
2016-01-26	85.53	87.22	85.53	86.02	-1.41	-1.61	84213.0	7287221.25	223
2016-01-25	85.15	88.15	84.97	87.43	2.3	2.7	157841.0	13735522.0	445
2016-01-24	89.28	89.84	84.21	85.13	-0.29	-0.34	287023.0	25128268.0	879
2016-01-21	85.53	85.53	84.78	85.42	-0.13	-0.15	103961.0	8863140.5	256
2016-01-20	90.03	90.03	85.53	85.55	-4.65	-5.16	130736.0	11364762.0	475
2016-01-19	88.53	90.78	88.53	90.2	3.06	3.51	176934.0	15899547.75	326
2016-01-18	84.78	87.78	84.03	87.14	2.17	2.55	109623.0	9349833.75	333
2016-01-17	86.28	86.28	82.53	84.97	-5.24	-5.81	228179.0	19310325.5	472
2016-01-14	91.15	91.53	89.28	90.21	-2.02	-2.19	471527.0	42678605.25	677
2016-01-13	97.53	98.28	90.97	92.23	-5.29	-5.42	329178.0	31175240.5	641
2016-01-12	100.53	100.91	97.16	97.52	-3.04	-3.02	691778.0	67957252.75	534
2016-01-11	103.53	103.53	98.66	100.56	-3.34	-3.21	612297.0	61444382.25	621
2016-01-10	105.78	105.97	103.53	103.9	-2.08	-1.96	1111496.0	115922710.5	560
2016-01-07	112.35	112.35	105.41	105.98	-7.04	-6.23	281636.0	30561029.25	355
2016-01-06	116.48	116.48	112.54	113.02	-3.79	-3.24	213980.0	24613023.25	252
2016-01-05	118.54	118.54	116.1	116.81	-1.61	-1.36	129618.0	15099751.75	168
2016-01-04	119.29	119.29	118.35	118.42	-0.68	-0.57	81432.0	9656584.75	137
2016-01-03	120.41	120.6	118.91	119.1	-0.89	-0.74	36760.0	4389942.25	114
2015-12-31	119.29	120.04	118.91	119.99	0.3	0.25	98427.0	11759353.5	127
2015-12-30	119.66	120.41	119.1	119.69	0.0	0.0	148758.0	17757605.5	254
2015-12-29	120.41	120.79	118.54	119.69	-1.1	-0.91	53587.0	6411785.5	157
2015-12-28	121.16	121.16	120.23	120.79	-0.22	-0.18	34451.0	4162175.5	76
2015-12-27	119.85	121.16	119.48	121.01	1.41	1.18	47182.0	5688166.25	145
2015-12-24	118.91	120.98	118.91	119.6	1.19	1.0	49509.0	5960308.5	178
2015-12-23	118.73	120.41	118.16	118.41	0.98	0.83	87106.0	10396793.0	274
2015-12-22	115.35	117.98	115.35	117.43	2.28	1.98	60268.0	7015327.75	159
2015-12-21	116.29	116.29	115.16	115.15	-0.44	-0.38	59082.0	6832266.0	86
2015-12-20	115.91	116.1	114.79	115.59	-0.92	-0.79	48961.0	5651575.25	118
2015-12-17	114.6	116.85	114.6	116.51	1.75	1.52	129651.0	15015006.25	258
2015-12-16	116.85	117.41	114.04	114.76	-1.49	-1.28	106940.0	12341601.0	264
2015-12-15	116.29	117.79	115.16	116.25	0.71	0.61	149014.0	17306483.75	254
2015-12-14	116.29	117.79	115.16	115.54	0.18	0.16	158583.0	18392721.0	208
2015-12-13	117.79	117.79	114.41	115.36	-3.69	-3.1	251378.0	29173932.0	323
2015-12-10	118.16	120.04	118.16	119.05	0.23	0.19	224792.0	26820343.5	209
2015-12-09	119.29	120.41	118.54	118.82	-0.51	-0.43	161682.0	19370148.25	315
2015-12-08	120.79	121.91	117.98	119.33	-2.34	-1.92	294928.0	35106170.25	439
2015-12-07	119.1	122.29	119.1	121.67	2.38	2.0	146383.0	17726659.25	283
2015-12-06	119.1	119.66	119.1	119.29	0.0	0.0	40403.0	4815863.5	109
2015-12-03	119.1	119.66	119.1	119.29	0.18	0.15	56428.0	6727215.75	108
2015-12-02	118.35	119.29	117.79	119.11	0.9	0.76	51423.0	6125674.75	134
2015-12-01	119.29	119.29	117.23	118.21	-0.61	-0.51	234742.0	27740538.5	472
2015-11-30	120.98	121.73	118.35	118.82	-2.11	-1.74	146600.0	17496078.5	334
2015-11-29	123.04	123.04	120.79	120.93	-2.3	-1.87	99842.0	12130500.5	249
2015-11-26	123.79	124.17	123.23	123.23	-0.48	-0.39	49894.0	6173516.5	75
2015-11-25	123.79	123.98	123.23	123.71	-0.09	-0.07	126975.0	15681998.0	130
2015-11-24	122.85	123.98	122.85	123.8	1.29	1.05	171853.0	21248973.25	219
2015-11-23	122.85	122.85	121.91	122.51	-0.37	-0.3	82821.0	10124284.75	188
2015-11-22	119.1	123.04	119.1	122.88	3.69	3.1	149721.0	18200481.5	318
2015-11-19	117.79	119.66	117.79	119.19	1.39	1.18	80722.0	9600238.0	147
2015-11-18	117.79	118.54	117.6	117.8	-0.36	-0.3	28353.0	3341394.0	84
2015-11-17	119.1	119.1	118.35	118.16	-0.23	-0.19	2658.0	315134.25	33
2015-11-16	118.54	118.91	117.98	118.39	0.23	0.19	9324.0	1104945.75	74
2015-11-15	119.66	119.66	117.23	118.16	-2.32	-1.93	76297.0	8990476.75	217
2015-11-12	120.04	121.91	120.04	120.48	0.43	0.36	45285.0	5489612.75	151
2015-11-11	120.41	121.35	119.29	120.05	0.36	0.3	149773.0	18029673.25	202
2015-11-10	121.54	122.1	119.29	119.69	-1.95	-1.6	104459.0	12583018.0	200
2015-11-09	121.54	122.29	119.66	121.64	2.81	2.36	136549.0	16520579.0	262
2015-11-08	116.66	119.1	116.29	118.83	1.75	1.49	52007.0	6107295.25	177
2015-11-05	117.79	118.54	117.04	117.08	-1.31	-1.11	88495.0	10399345.0	208
2015-11-04	117.98	119.29	116.66	118.39	0.65	0.55	259793.0	30635340.5	299
2015-11-03	122.29	122.29	115.91	117.74	-4.55	-3.72	213345.0	25203448.25	607
2015-11-02	122.85	122.85	121.91	122.29	0.65	0.53	50350.0	6162097.25	177
2015-11-01	121.54	122.29	120.23	121.64	0.09	0.07	92414.0	11196496.75	259
2015-10-29	122.85	123.42	120.98	121.55	-1.9	-1.54	1168792.0	143993070.0	361
2015-10-28	125.29	126.79	121.54	123.45	-1.47	-1.18	312266.0	38342986.75	2513
2015-10-27	129.04	129.98	123.79	124.92	-3.62	-2.82	298696.0	38181666.25	437
2015-10-26	132.79	132.79	127.54	128.54	-4.84	-3.63	180121.0	23348367.25	489
2015-10-25	135.61	135.61	133.36	133.38	-2.76	-2.03	44294.0	5956871.5	174
2015-10-22	135.04	136.36	134.29	136.14	0.92	0.68	194395.0	26252350.0	239
2015-10-21	134.48	135.61	134.11	135.22	0.45	0.33	73212.0	9877026.25	191
2015-10-20	136.54	136.54	134.48	134.77	-1.76	-1.29	38058.0	5165848.0	155
2015-10-19	136.36	137.11	135.61	136.53	1.18	0.87	59619.0	8119395.75	138
2015-10-18	137.67	138.04	135.04	135.35	-1.89	-1.38	68984.0	9389579.25	243
2015-10-15	138.04	138.04	136.54	137.24	-0.71	-0.51	78658.0	10759334.0	136
2015-10-14	138.42	138.42	137.29	137.95	-0.66	-0.48	30851.0	4250854.5	119
2015-10-13	138.04	138.61	137.29	138.61	0.14	0.1	64005.0	8832644.25	137
2015-10-12	140.3	140.3	138.04	138.47	-1.83	-1.3	66436.0	9237557.25	201
2015-10-11	140.3	141.05	139.55	140.3	1.32	0.95	140792.0	19725249.25	286
2015-10-08	139.55	141.05	138.8	138.98	0.87	0.63	95870.0	13390437.25	302
2015-10-07	137.48	138.61	136.92	138.11	1.21	0.88	74981.0	10340608.5	225
2015-10-06	135.61	138.8	135.61	136.9	1.48	1.09	108211.0	14885911.75	275
2015-10-05	134.11	136.17	134.11	135.42	1.88	1.41	69064.0	9337214.5	218
2015-10-04	133.92	133.92	132.04	133.54	-0.45	-0.34	73484.0	9766879.25	151
2015-10-01	135.04	135.23	133.36	133.99	-0.97	-0.72	19767.0	2656858.5	82
2015-09-30	135.98	135.98	134.86	134.96	-1.01	-0.74	47562.0	6423223.25	105
2015-09-29	137.11	137.11	135.79	135.97	-1.47	-1.07	86599.0	11810200.0	195
2015-09-21	136.54	137.86	136.54	137.44	1.4	1.03	89112.0	12244764.0	172
2015-09-20	137.29	137.29	135.61	136.04	-0.5	-0.37	54708.0	7477036.0	143
2015-09-17	133.36	137.48	132.79	136.54	3.39	2.55	156573.0	21246313.0	458
2015-09-16	135.04	136.92	132.04	133.15	-1.17	-0.87	45750.0	6152765.0	205
2015-09-15	135.23	135.42	133.92	134.32	-0.99	-0.73	69092.0	9308220.75	247
2015-09-14	135.04	138.23	134.86	135.31	-0.32	-0.24	75922.0	10320801.75	294
2015-09-13	132.79	136.17	132.79	135.63	3.46	2.62	135799.0	18312282.0	370
2015-09-10	132.04	132.61	131.29	132.17	-0.26	-0.2	90521.0	11950962.0	278
2015-09-09	132.79	134.48	132.04	132.43	1.57	1.2	341372.0	45356386.25	625
2015-09-08	132.98	132.98	130.17	130.86	-2.44	-1.83	184208.0	24189400.0	556
2015-09-07	135.42	135.42	132.42	133.3	-1.86	-1.38	180167.0	24145115.5	481
2015-09-06	138.23	138.23	135.04	135.16	-3.84	-2.76	141093.0	19220325.0	403
2015-09-03	138.42	141.05	138.42	139.0	1.5	1.09	81154.0	11314572.0	258
2015-09-02	140.3	140.3	136.54	137.5	-3.0	-2.14	117046.0	16102843.75	358
2015-09-01	138.98	142.17	138.98	140.5	1.88	1.36	233381.0	32786671.25	580
2015-08-31	143.86	143.86	138.04	138.62	-4.67	-3.26	128254.0	18053923.5	390
2015-08-30	146.3	148.17	142.92	143.29	0.99	0.7	142474.0	20725154.25	485
2015-08-27	139.17	146.3	138.23	142.3	5.05	3.68	355111.0	50351525.25	797
2015-08-26	139.55	139.55	135.23	137.25	-1.39	-1.0	302974.0	41517961.5	675
2015-08-25	138.04	142.92	137.29	138.64	0.97	0.7	483418.0	67481011.5	927
2015-08-24	151.36	152.86	137.11	137.67	-13.61	-9.0	353472.0	50066509.75	631
2015-08-23	152.49	155.3	150.8	151.28	-9.14	-5.7	172701.0	26479171.75	404
2015-08-20	154.55	161.49	151.74	160.42	3.39	2.16	170677.0	26307756.75	411
2015-08-19	157.55	157.74	154.55	157.03	-0.97	-0.61	139011.0	21756495.75	217
2015-08-18	160.55	160.55	153.8	158.0	-2.87	-1.78	197866.0	30875378.25	312
2015-08-17	160.55	161.3	160.36	160.87	-0.73	-0.45	75669.0	12147139.5	146
2015-08-16	161.49	161.87	160.93	161.6	-0.09	-0.06	33981.0	5485157.75	144
2015-08-13	161.68	162.24	161.49	161.69	-0.34	-0.21	16080.0	2603199.0	56
2015-08-12	163.37	163.37	161.11	162.03	-1.52	-0.93	52526.0	8503064.75	117
2015-08-11	163.55	163.74	161.87	163.55	0.69	0.42	137725.0	22460379.0	210
2015-08-10	159.43	165.05	159.05	162.86	4.62	2.92	101643.0	16359180.75	329
2015-08-09	154.18	158.3	153.8	158.24	2.91	1.87	38783.0	6070261.25	146
2015-08-06	155.11	155.49	154.55	155.33	0.04	0.03	73079.0	11342384.0	107
2015-08-05	154.55	156.05	154.55	155.29	1.41	0.92	58230.0	9042972.0	92
2015-08-04	154.93	155.3	153.42	153.88	-1.42	-0.91	69693.0	10739306.75	119
2015-08-03	156.05	156.24	154.55	155.3	0.01	0.01	99510.0	15463659.0	134
2015-08-02	158.49	158.49	154.18	155.29	-3.36	-2.12	126639.0	19701061.5	265
2015-07-30	161.68	161.68	158.49	158.65	-2.74	-1.7	42222.0	6739284.25	162
2015-07-29	163.37	163.37	161.3	161.39	-1.06	-0.65	116022.0	18743142.5	202
2015-07-28	164.68	164.68	162.43	162.45	-2.24	-1.36	140993.0	22969719.5	181
2015-07-27	168.05	168.05	164.49	164.69	-2.75	-1.64	43050.0	7125049.25	163
2015-07-26	168.05	168.43	167.3	167.44	-1.18	-0.7	21693.0	3645600.25	65
2015-07-23	169.37	169.37	168.8	168.62	-0.87	-0.51	10142.0	1716069.25	38
2015-07-22	168.8	169.56	168.8	169.49	0.59	0.35	16697.0	2826230.75	68
2015-07-15	168.43	169.56	168.43	168.9	0.85	0.51	22817.0	3855654.5	91
2015-07-14	168.43	169.37	168.05	168.05	-0.75	-0.44	28361.0	4780088.5	75
2015-07-13	168.24	169.37	168.24	168.8	0.72	0.43	6325.0	1067906.5	44
2015-07-12	167.49	170.49	167.3	168.08	1.07	0.64	106409.0	17987705.75	240
2015-07-09	167.3	168.05	165.8	167.01	-1.41	-0.84	126777.0	21145897.5	335
2015-07-08	172.56	172.56	168.05	168.42	-4.32	-2.5	29629.0	5031932.0	135
2015-07-07	172.56	174.43	172.37	172.74	-1.71	-0.98	104930.0	18142220.0	199
2015-07-06	171.62	174.62	171.62	174.45	1.77	1.03	107017.0	18510601.75	199
2015-07-05	168.43	174.81	167.49	172.68	4.18	2.48	94156.0	16112224.0	222
2015-07-02	166.55	168.99	166.55	168.5	2.13	1.28	94448.0	15799664.5	183
2015-07-01	164.3	167.49	163.55	166.37	0.62	0.37	28927.0	4804734.0	74
2015-06-30	164.3	165.8	163.55	165.75	-0.29	-0.17	114724.0	18933549.5	148
2015-06-29	165.05	167.3	165.05	166.04	-0.89	-0.53	80619.0	13323594.75	91
2015-06-28	167.87	167.87	165.05	166.93	-0.54	-0.32	62684.0	10462512.5	76
2015-06-25	167.49	167.87	166.93	167.47	-0.21	-0.13	69054.0	11551423.5	70
2015-06-24	165.8	166.93	165.62	167.68	1.91	1.15	38619.0	6404130.0	74
2015-06-23	167.12	167.49	165.62	165.77	-1.06	-0.64	195650.0	32507265.25	179
2015-06-22	168.05	168.62	166.37	166.83	-1.75	-1.04	107293.0	17889770.25	122
2015-06-21	168.43	170.68	167.3	168.58	0.04	0.02	75529.0	12715854.0	101
2015-06-18	169.74	169.74	168.05	168.54	-1.21	-0.71	75750.0	12757454.5	133
2015-06-17	171.43	171.43	169.56	169.75	-0.69	-0.4	80355.0	13652945.0	121
2015-06-16	171.81	171.81	169.74	170.44	-2.17	-1.26	176025.0	29951976.25	231
2015-06-15	174.06	174.24	172.56	172.61	-0.98	-0.56	55166.0	9564854.0	112
2015-06-14	170.31	173.87	170.31	173.59	1.86	1.08	51402.0	8847185.0	129
2015-06-11	171.81	172.37	169.93	171.73	0.91	0.53	54133.0	9264735.25	137
2015-06-10	169.93	171.24	169.37	170.82	1.37	0.81	47934.0	8133935.5	89
2015-06-09	171.24	171.24	168.8	169.45	-2.41	-1.4	212315.0	36001127.75	132
2015-06-08	171.81	172.56	171.43	171.86	-0.32	-0.19	10489.0	1804175.25	39
2015-06-07	171.81	172.56	171.62	172.18	-0.38	-0.22	13841.0	2386077.0	44
2015-06-04	173.68	173.68	171.81	172.56	0.0	0.0	9424.0	1625575.75	66
2015-06-03	174.06	174.06	171.81	172.56	-1.04	-0.6	4023898.0	698863343.25	55
2015-06-02	172.37	173.87	171.06	173.6	1.79	1.04	58708.0	10129117.0	135
2015-06-01	171.99	171.99	171.24	171.81	0.0	0.0	28110.0	4821552.0	65
2015-05-31	172.37	172.56	171.06	171.81	-1.01	-0.58	81709.0	14033757.25	83
2015-05-28	171.81	172.93	171.81	172.82	0.26	0.15	45576.0	7858589.75	61
2015-05-27	172.37	172.93	172.37	172.56	0.22	0.13	23890.0	4120447.5	75
2015-05-26	172.18	174.06	171.81	172.34	0.91	0.53	74036.0	12791739.0	151
2015-05-25	172.74	172.74	171.06	171.43	-1.96	-1.13	53129.0	9137468.5	100
2015-05-24	174.81	174.81	171.81	173.39	-1.15	-0.66	55187.0	9529965.25	121
2015-05-21	172.56	175.18	171.06	174.54	0.9	0.52	58970.0	10161951.0	126
2015-05-20	172.56	174.06	171.62	173.64	1.15	0.67	52042.0	8959682.25	84
2015-05-19	171.99	172.56	171.43	172.49	1.43	0.84	61939.0	10653927.5	94
2015-05-18	170.31	172.18	170.12	171.06	0.25	0.15	31288.0	5349561.75	65
2015-05-17	170.68	171.24	169.56	170.81	0.13	0.08	116344.0	19835491.5	167
2015-05-14	171.43	171.43	170.68	170.68	-0.19	-0.11	54257.0	9271175.25	93
2015-05-13	171.43	172.37	170.31	170.87	-0.01	-0.01	32967.0	5643799.75	95
2015-05-12	171.06	171.43	170.87	170.88	-0.94	-0.55	70466.0	12051966.25	100
2015-05-11	173.31	174.24	171.81	171.82	-1.49	-0.86	87077.0	15069006.25	119
2015-05-10	173.87	174.24	172.18	173.31	0.01	0.01	48832.0	8480786.5	95
2015-05-07	171.81	173.87	171.62	173.3	1.1	0.64	34515.0	5966339.75	104
2015-05-06	170.31	173.68	170.31	172.2	1.89	1.11	62392.0	10742043.0	181
2015-05-05	171.43	171.43	168.8	170.31	0.0	0.0	87793.0	14939485.25	137
2015-05-04	170.31	171.43	169.93	170.31	0.84	0.5	16857.0	2873082.0	74
2015-05-03	172.56	172.56	168.8	169.47	-2.89	-1.68	95612.0	16332087.5	228
2015-04-30	174.06	174.06	171.99	172.36	-1.34	-0.77	36737.0	6344120.5	122
2015-04-29	173.87	175.18	171.06	173.7	1.18	0.68	84166.0	14545411.0	189
2015-04-28	176.68	176.68	171.81	172.52	-3.67	-2.08	204080.0	35546874.0	322
2015-04-27	180.06	180.81	175.56	176.19	-3.25	-1.81	96761.0	17165673.0	259
2015-04-26	176.31	179.68	176.31	179.44	3.09	1.75	121395.0	21705661.5	244
2015-04-23	175.74	176.87	175.74	176.35	0.49	0.28	19736.0	3478111.0	72
2015-04-22	174.24	176.31	174.24	175.86	1.89	1.09	52612.0	9221226.75	153
2015-04-21	171.99	174.81	171.99	173.97	-1.39	-0.79	74726.0	12941517.5	164
2015-04-20	176.31	176.31	174.06	175.36	0.4	0.23	66845.0	11684454.75	164
2015-04-19	173.31	175.93	173.31	174.96	4.54	2.66	161994.0	28361880.0	275
2015-04-16	173.31	177.06	169.93	170.42	-2.71	-1.57	107193.0	18619126.5	282
2015-04-15	170.12	174.43	169.93	173.13	3.09	1.82	114751.0	19800681.75	246
2015-04-14	169.37	171.06	168.8	170.04	0.62	0.37	212871.0	36060045.5	216
2015-04-13	171.62	171.81	169.37	169.42	-0.89	-0.52	83082.0	14136787.25	163
2015-04-12	172.56	174.06	169.18	170.31	-2.91	-1.68	98800.0	16855103.25	315
2015-04-09	163.55	174.06	163.55	173.22	7.25	4.37	338438.0	58105668.5	648
2015-04-08	164.3	169.74	164.3	165.97	4.19	2.59	206466.0	34492399.0	470
2015-04-07	159.8	162.05	159.8	161.78	1.55	0.97	52885.0	8508220.0	122
2015-04-06	162.05	163.55	159.43	160.23	-1.82	-1.12	113300.0	18191163.25	246
2015-04-05	163.74	163.74	160.74	162.05	-1.56	-0.95	32565.0	5268500.25	91
2015-04-02	163.18	164.68	163.18	163.61	-0.18	-0.11	147083.0	24101719.75	180
2015-04-01	164.68	164.87	161.3	163.79	-1.1	-0.67	97515.0	15943488.5	191
2015-03-31	165.8	170.31	164.49	164.89	-0.16	-0.1	158607.0	26554058.75	371
2015-03-30	161.49	165.99	161.49	165.05	1.49	0.91	157462.0	25914694.25	204
2015-03-29	164.3	164.3	162.8	163.56	5.59	3.54	78015.0	12764983.75	138
2015-03-26	156.05	158.3	154.55	157.97	-0.39	-0.25	333465.0	52268333.0	299
2015-03-25	162.05	162.05	157.93	158.36	-4.18	-2.57	166115.0	26622816.25	205
2015-03-24	165.8	165.8	161.49	162.54	-3.19	-1.92	78157.0	12700084.5	151
2015-03-23	165.05	166.37	162.8	165.73	1.91	1.17	85411.0	14105246.0	170
2015-03-22	160.93	164.3	160.93	163.82	3.25	2.02	63102.0	10281989.5	142
2015-03-19	157.74	160.74	157.74	160.57	5.52	3.56	89744.0	14328907.5	168
2015-03-18	157.55	159.05	153.8	155.05	-5.13	-3.2	222306.0	34626925.0	289
2015-03-17	159.24	160.93	158.86	160.18	-0.2	-0.12	77589.0	12411773.75	119
2015-03-16	164.49	164.49	159.05	160.38	-3.86	-2.35	144744.0	23360518.5	204
2015-03-15	159.43	166.37	159.43	164.24	4.9	3.08	353732.0	57727598.0	562
2015-03-12	156.43	159.61	156.43	159.34	3.1	1.98	248883.0	39389357.5	299
2015-03-11	156.61	156.99	156.24	156.24	-0.49	-0.31	90798.0	14204085.5	88
2015-03-10	156.43	156.8	155.68	156.73	0.39	0.25	86484.0	13532103.5	100
2015-03-09	154.74	156.43	154.74	156.34	0.47	0.3	111764.0	17413257.0	143
2015-03-08	153.99	156.05	153.8	155.87	0.94	0.61	140025.0	21750136.0	157
2015-03-05	153.99	154.93	153.99	154.93	0.38	0.25	62146.0	9617104.25	70
2015-03-04	154.18	154.93	153.99	154.55	0.17	0.11	48663.0	7529140.0	104
2015-03-03	152.49	154.55	152.49	154.38	1.62	1.06	95553.0	14687860.5	113
2015-03-02	151.36	152.86	151.36	152.76	1.05	0.69	70729.0	10770603.5	123
2015-03-01	150.61	152.3	150.42	151.71	0.51	0.34	25726.0	3887842.25	79
2015-02-26	150.61	151.36	150.24	151.2	0.35	0.23	90252.0	13608436.25	107
2015-02-25	150.61	151.17	150.05	150.85	0.05	0.03	138204.0	20804364.25	118
2015-02-24	150.05	150.8	149.49	150.8	0.19	0.13	143360.0	21531137.0	106
2015-02-23	151.74	151.74	150.05	150.61	-0.94	-0.62	132829.0	20002764.5	97
2015-02-22	150.8	151.92	150.8	151.55	0.27	0.18	75738.0	11463243.5	89
2015-02-19	153.24	153.24	150.99	151.28	-2.14	-1.39	214057.0	32496076.25	181
2015-02-18	154.55	154.74	153.24	153.42	-1.21	-0.78	78916.0	12117793.25	95
2015-02-17	153.8	154.93	153.8	154.63	0.09	0.06	80021.0	12366351.0	99
2015-02-16	154.36	154.93	153.8	154.54	0.04	0.03	126499.0	19559406.0	168
2015-02-15	153.05	154.55	152.86	154.5	2.2	1.44	177816.0	27310715.75	221
2015-02-12	153.05	153.05	152.11	152.3	-0.68	-0.44	194663.0	29648665.5	168
2015-02-11	153.05	153.24	152.67	152.98	-0.11	-0.07	168167.0	25715889.0	111
2015-02-10	154.18	154.18	151.55	153.09	0.78	0.51	161961.0	24760314.5	205
2015-02-09	153.8	153.8	151.55	152.31	-1.45	-0.94	115813.0	17649649.25	125
2015-02-08	153.61	153.8	153.05	153.76	0.88	0.58	82934.0	12734445.75	107
2015-02-05	151.55	153.8	151.55	152.88	2.27	1.51	250853.0	38363047.5	188
2015-02-04	152.49	153.05	150.42	150.61	-2.59	-1.69	151328.0	22943558.0	244
2015-02-03	156.8	156.99	152.86	153.2	-3.66	-2.33	167127.0	25928934.25	308
2015-02-02	153.05	157.18	153.05	156.86	3.8	2.48	415803.0	64742300.5	410
2015-02-01	155.11	157.55	152.86	153.06	8.29	5.73	855130.0	132396178.25	673
2015-01-29	144.61	144.8	144.23	144.77	-0.21	-0.14	133279.0	19263560.0	144
2015-01-28	143.48	145.55	142.92	144.98	1.65	1.15	181364.0	26281937.5	188
2015-01-27	142.36	143.48	141.98	143.33	0.78	0.55	127013.0	18163187.75	134
2015-01-26	143.11	144.05	141.8	142.55	0.52	0.37	69079.0	9858542.5	185
2015-01-22	139.73	142.55	139.73	142.03	0.25	0.18	304877.0	43222824.5	175
2015-01-21	138.61	143.3	138.42	141.78	2.98	2.15	171335.0	24258517.5	297
2015-01-20	138.8	139.36	137.67	138.8	-0.37	-0.27	44099.0	6093993.5	82
2015-01-19	138.8	139.17	138.04	139.17	0.43	0.31	23858.0	3310587.0	68
2015-01-18	139.92	140.3	137.29	138.74	-0.62	-0.44	158185.0	21941414.75	230
2015-01-15	140.3	141.05	139.36	139.36	-1.31	-0.93	36547.0	5130436.0	91
2015-01-14	141.8	141.8	139.55	140.67	-0.72	-0.51	70394.0	9872357.75	122
2015-01-13	135.23	142.73	135.04	141.39	4.47	3.26	161827.0	22740846.5	428
2015-01-12	136.92	137.48	136.54	136.92	-0.18	-0.13	78817.0	10793702.0	184
2015-01-11	137.29	137.67	134.29	137.1	0.08	0.06	95874.0	13097605.75	219
2015-01-08	138.8	138.8	135.04	137.02	7.88	6.1	98591.0	13541686.0	345
2015-01-07	129.6	131.48	129.04	129.14	0.23	0.18	271664.0	35410584.0	491
2015-01-06	132.79	132.79	127.54	128.91	-4.63	-3.47	197716.0	25402403.75	356
2015-01-05	138.04	138.04	131.29	133.54	-4.91	-3.55	88203.0	11835761.75	292
2015-01-04	138.8	138.8	137.86	138.45	-0.09	-0.06	14299.0	1978396.0	63
2015-01-01	139.92	139.92	138.23	138.54	-0.86	-0.62	87991.0	12293246.75	114
2014-12-31	144.05	144.05	138.8	139.4	-4.14	-2.88	171436.0	24322675.75	221
2014-12-30	145.55	145.55	143.3	143.54	-2.05	-1.41	318026.0	45887661.75	288
2014-12-29	144.8	146.11	144.8	145.59	1.27	0.88	133266.0	19402665.5	126
2014-12-28	143.48	146.11	143.48	144.32	1.02	0.71	162235.0	23538795.0	205
2014-12-25	142.17	143.86	141.8	143.3	0.79	0.55	101026.0	14425686.25	113
2014-12-24	138.8	143.3	138.23	142.51	3.12	2.24	113073.0	15876180.0	196
2014-12-23	138.42	139.55	138.42	139.39	0.89	0.64	67519.0	9385082.0	121
2014-12-22	138.98	138.98	136.73	138.5	-0.34	-0.24	79563.0	10951215.5	171
2014-12-21	139.55	141.23	138.42	138.84	0.41	0.3	161198.0	22485314.5	257
2014-12-18	130.92	140.3	130.92	138.43	8.8	6.79	258135.0	35450109.25	431
2014-12-17	125.29	130.35	123.79	129.63	4.18	3.33	132528.0	16743764.75	300
2014-12-16	135.04	135.04	125.29	125.45	-9.64	-7.14	215864.0	27675943.25	299
2014-12-15	136.17	136.54	134.48	135.09	-1.21	-0.89	136833.0	18504935.75	103
2014-12-14	133.54	136.92	133.36	136.3	1.89	1.41	107625.0	14530733.75	186
2014-12-11	132.79	134.48	132.04	134.41	-0.7	-0.52	277101.0	36752767.75	208
2014-12-10	136.54	136.54	135.04	135.11	-1.18	-0.87	55845.0	7568963.0	121
2014-12-09	138.8	138.8	135.61	136.29	-2.5	-1.8	87701.0	12075669.5	162
2014-12-08	139.55	139.73	138.61	138.79	-0.52	-0.37	86157.0	11992403.25	126
2014-12-07	139.17	139.55	138.23	139.31	-0.24	-0.17	39434.0	5470526.0	88
2014-12-04	138.98	140.3	137.67	139.55	0.84	0.61	38502.0	5368559.0	102
2014-12-03	138.04	138.98	138.04	138.71	1.42	1.03	31407.0	4346992.0	79
2014-12-02	135.98	138.42	135.98	137.29	1.68	1.24	47562.0	6514415.75	151
2014-12-01	134.48	137.67	134.48	135.61	-0.09	-0.07	211237.0	28647165.25	284
2014-11-30	135.04	136.17	133.54	135.7	-3.7	-2.65	224920.0	30391774.5	348
2014-11-27	140.11	140.3	138.8	139.4	0.47	0.34	63611.0	8880127.75	195
2014-11-26	140.67	140.86	135.23	138.93	-1.18	-0.84	155240.0	21375161.25	329
2014-11-25	141.42	142.17	138.98	140.11	-1.64	-1.16	50749.0	7127013.25	118
2014-11-24	140.3	142.55	140.3	141.75	1.65	1.18	87644.0	12420052.75	201
2014-11-23	137.48	140.3	137.48	140.1	2.99	2.18	38813.0	5403130.5	145
2014-11-20	136.54	137.29	136.54	137.11	0.55	0.4	18325.0	2507231.75	62
2014-11-19	134.67	137.29	134.67	136.56	1.88	1.4	54261.0	7356854.75	175
2014-11-18	133.54	135.23	133.36	134.68	2.0	1.51	45876.0	6153181.75	137
2014-11-17	135.42	135.42	132.42	132.68	-3.08	-2.27	78161.0	10440766.75	185
2014-11-16	138.23	138.23	135.04	135.76	-2.66	-1.92	57035.0	7744802.75	180
2014-11-13	138.61	138.98	138.42	138.42	-0.75	-0.54	23220.0	3219599.5	61
2014-11-12	140.3	140.3	137.67	139.17	-1.22	-0.87	52511.0	7292239.5	137
2014-11-11	141.42	141.42	140.3	140.39	-0.84	-0.59	20771.0	2929498.75	51
2014-11-10	141.23	141.8	141.23	141.23	0.54	0.38	50526.0	7142719.75	123
2014-11-09	139.55	141.61	139.55	140.69	1.33	0.95	104203.0	14619717.0	271
2014-11-06	141.05	141.05	139.17	139.36	-1.02	-0.73	171143.0	23983535.5	129
2014-11-05	139.55	140.67	138.8	140.38	-1.52	-1.07	95062.0	13289264.0	176
2014-11-04	143.67	143.67	141.61	141.9	-2.17	-1.51	77382.0	11053577.25	179
2014-11-03	143.11	144.8	143.11	144.07	-0.05	-0.03	41353.0	5961064.5	79
2014-11-02	142.73	144.42	142.73	144.12	2.2	1.55	72658.0	10428627.75	154
2014-10-30	144.8	144.8	141.8	141.92	-3.66	-2.51	91895.0	13136158.0	222
2014-10-29	145.92	146.11	144.98	145.58	-0.45	-0.31	62916.0	9163999.25	89
2014-10-28	145.73	146.11	144.8	146.03	0.48	0.33	88843.0	12936119.25	107
2014-10-27	145.55	145.73	144.05	145.55	0.45	0.31	70572.0	10247575.5	92
2014-10-26	143.3	145.36	142.55	145.1	2.74	1.92	74744.0	10783990.25	163
2014-10-23	142.36	143.11	141.42	142.36	-0.19	-0.13	60214.0	8579677.5	149
2014-10-22	142.73	143.3	141.8	142.55	0.04	0.03	127580.0	18169007.5	215
2014-10-21	143.86	144.05	140.3	142.51	-0.88	-0.61	195075.0	27737461.75	440
2014-10-20	146.11	146.11	143.3	143.39	1.74	1.23	105476.0	15237728.0	180
2014-10-19	140.3	142.55	139.55	141.65	6.3	4.65	172832.0	24456405.0	371
2014-10-16	136.54	136.92	131.29	135.35	-2.1	-1.53	187831.0	25168801.5	461
2014-10-15	142.92	142.92	136.54	137.45	-5.56	-3.89	155100.0	21557313.75	431
2014-10-14	146.67	146.67	141.8	143.01	-3.54	-2.42	127312.0	18258563.75	379
2014-10-13	149.86	149.86	146.11	146.55	-1.62	-1.09	341294.0	50165425.5	596
2014-10-12	150.42	150.42	146.67	148.17	-3.94	-2.59	109194.0	16226905.0	194
2014-10-02	151.92	152.3	150.8	152.11	0.08	0.05	53301.0	8079897.25	121
2014-10-01	150.42	152.86	150.24	152.03	0.88	0.58	102381.0	15483137.0	213
2014-09-30	151.55	151.74	150.8	151.15	-0.4	-0.26	117234.0	17730724.5	176
2014-09-29	150.99	151.74	150.61	151.55	0.56	0.37	89072.0	13471900.75	126
2014-09-28	150.8	151.17	150.61	150.99	0.02	0.01	63234.0	9537648.5	121
2014-09-25	151.55	151.74	150.8	150.97	-0.64	-0.42	151311.0	22847609.5	162
2014-09-24	153.24	153.24	150.61	151.61	-2.19	-1.42	116457.0	17615757.25	244
2014-09-22	153.42	153.99	153.05	153.8	-0.56	-0.36	142995.0	21974723.5	138
2014-09-21	153.8	154.93	153.8	154.36	0.56	0.36	46593.0	7201913.25	90
2014-09-18	154.74	154.93	153.42	153.8	-0.07	-0.05	49237.0	7573887.5	80
2014-09-17	155.11	155.11	153.8	153.87	-0.68	-0.44	97016.0	14983484.25	95
2014-09-16	153.42	154.93	153.24	154.55	1.31	0.85	110155.0	17004258.25	139
2014-09-15	153.05	153.61	153.05	153.24	0.17	0.11	91234.0	13980113.5	115
2014-09-14	153.8	154.36	153.05	153.07	-0.87	-0.57	73471.0	11298392.5	98
2014-09-11	153.42	153.99	153.42	153.94	0.41	0.27	47513.0	7307416.5	72
2014-09-10	154.18	154.74	153.05	153.53	-0.65	-0.42	112827.0	17371229.25	129
2014-09-09	154.18	154.36	153.05	154.18	0.38	0.25	90427.0	13933353.25	109
2014-09-08	153.05	154.18	153.05	153.8	0.74	0.48	112268.0	17236459.0	131
2014-09-07	153.8	153.8	152.67	153.06	-0.76	-0.49	145665.0	22288873.5	157
2014-09-04	153.8	153.99	152.49	153.82	-0.04	-0.03	129006.0	19771515.75	204
2014-09-03	154.18	154.74	153.8	153.86	-0.14	-0.09	103325.0	15946364.75	142
2014-09-02	154.55	154.93	153.99	154.0	-0.55	-0.36	54452.0	8417847.25	106
2014-09-01	154.55	154.93	154.36	154.55	-0.2	-0.13	40964.0	6331490.25	62
2014-08-31	154.18	154.93	154.18	154.75	0.57	0.37	45244.0	7001902.5	143
2014-08-28	155.3	155.3	153.61	154.18	-0.19	-0.12	77447.0	11926914.75	187
2014-08-27	155.3	155.49	154.18	154.37	-0.17	-0.11	65935.0	10219353.75	113
2014-08-26	154.55	155.11	154.55	154.54	-0.21	-0.14	53648.0	8303255.75	123
2014-08-25	156.05	156.8	153.42	154.75	-1.76	-1.12	36884.0	5726548.0	183
2014-08-24	156.99	157.55	156.43	156.51	-0.28	-0.18	61249.0	9623544.0	131
2014-08-21	155.3	156.8	155.3	156.79	1.49	0.96	118444.0	18524118.5	198
2014-08-20	153.8	155.68	153.8	155.3	1.12	0.73	110671.0	17190761.25	173
2014-08-19	153.8	154.74	153.42	154.18	0.38	0.25	60894.0	9386641.5	125
2014-08-18	154.18	154.55	153.8	153.8	-0.34	-0.22	95049.0	14648326.25	115
2014-08-17	152.86	154.18	152.86	154.14	1.12	0.73	112905.0	17339811.75	142
2014-08-14	153.24	153.42	152.67	153.02	-0.05	-0.03	48580.0	7437308.0	74
2014-08-13	152.3	153.42	152.3	153.07	0.58	0.38	53209.0	8142039.5	123
2014-08-12	152.86	152.86	152.11	152.49	0.04	0.03	52164.0	7957507.25	93
2014-08-11	152.3	153.61	152.3	152.45	-0.11	-0.07	59013.0	9033752.5	113
2014-08-10	153.05	153.05	152.3	152.56	-0.6	-0.39	61455.0	9380880.25	119
2014-08-07	153.42	154.36	152.86	153.16	-0.29	-0.19	58556.0	8991151.0	155
2014-08-06	153.8	154.55	152.86	153.45	-1.18	-0.76	94099.0	14479386.25	126
2014-08-05	154.93	155.49	153.61	154.63	-0.3	-0.19	83774.0	12955685.75	189
2014-08-04	153.05	155.3	152.67	154.93	1.97	1.29	204320.0	31463770.5	236
2014-08-03	150.8	153.05	150.8	152.96	1.55	1.02	89127.0	13593456.25	170
2014-07-24	151.17	151.74	150.8	151.41	0.39	0.26	98887.0	14970425.75	188
2014-07-23	149.3	151.55	149.3	151.02	0.97	0.65	110996.0	16721543.25	179
2014-07-22	147.61	150.42	147.05	150.05	3.0	2.04	327450.0	49050585.75	292
2014-07-21	147.05	147.24	146.3	147.05	0.0	0.0	102819.0	15066813.25	118
2014-07-20	147.42	147.99	147.05	147.05	-0.73	-0.49	45043.0	6628712.0	107
2014-07-17	147.99	148.17	147.42	147.78	-0.58	-0.39	40064.0	5921399.25	75
2014-07-16	148.55	148.55	147.8	148.36	0.0	0.0	80221.0	11895003.0	135
2014-07-15	148.74	149.3	148.36	148.36	-0.15	-0.1	49335.0	7333907.25	102
2014-07-14	148.92	149.11	148.36	148.51	-0.43	-0.29	76373.0	11359762.5	128
2014-07-13	149.3	149.86	148.92	148.94	-0.23	-0.15	54493.0	8138022.25	130
2014-07-10	147.42	149.3	147.24	149.17	2.09	1.42	163144.0	24261528.75	233
2014-07-09	147.61	147.8	146.11	147.08	-0.4	-0.27	174135.0	25528907.25	327
2014-07-08	148.92	149.11	147.05	147.48	-1.47	-0.99	106659.0	15781015.5	244
2014-07-07	149.3	150.24	148.36	148.95	-0.99	-0.66	167351.0	24900148.0	258
2014-07-06	149.86	150.61	148.36	149.94	-0.02	-0.01	166397.0	24835390.0	248
2014-07-03	149.3	151.17	147.99	149.96	2.87	1.95	358013.0	53596092.5	782
2014-07-02	148.74	148.74	146.86	147.09	-1.23	-0.83	252039.0	37151377.5	351
2014-07-01	148.36	149.49	147.99	148.32	0.73	0.49	126999.0	18871642.5	247
2014-06-30	147.8	148.36	147.05	147.59	0.01	0.01	63925.0	9431741.5	154
2014-06-29	147.8	148.17	147.42	147.58	-0.44	-0.3	52444.0	7752941.0	143
2014-06-26	149.86	149.86	147.8	148.02	-1.62	-1.08	114389.0	17012833.75	270
2014-06-25	149.86	150.42	149.11	149.64	-0.21	-0.14	150500.0	22533926.5	188
2014-06-24	151.74	151.74	149.67	149.85	-2.19	-1.44	66007.0	9911770.0	155
2014-06-23	152.49	153.05	151.55	152.04	-1.0	-0.65	26373.0	4009035.0	95
2014-06-22	153.05	153.24	152.86	153.04	0.31	0.2	31075.0	4756793.25	84
2014-06-19	151.92	152.86	151.92	152.73	0.98	0.65	26789.0	4087428.0	82
2014-06-18	151.17	152.3	151.17	151.75	1.06	0.7	46076.0	6990404.75	80
2014-06-17	152.3	152.3	150.05	150.69	-0.46	-0.3	56450.0	8505141.25	180
2014-06-16	153.8	153.8	150.05	151.15	-2.03	-1.33	35590.0	5419073.5	199
2014-06-15	152.67	155.11	152.67	153.18	-2.73	-1.75	67450.0	10371143.5	207
2014-06-12	154.18	156.05	153.99	155.91	1.79	1.16	149338.0	23120252.5	211
2014-06-11	154.74	154.74	153.8	154.12	-0.16	-0.1	90144.0	13882938.25	119
2014-06-10	154.18	154.74	153.8	154.28	0.28	0.18	101002.0	15593256.25	168
2014-06-09	153.8	154.74	153.8	154.0	0.24	0.16	116016.0	17874050.25	168
2014-06-08	153.99	154.93	153.24	153.76	0.28	0.18	139348.0	21465145.5	282
2014-06-05	152.3	153.8	152.3	153.48	0.75	0.49	83193.0	12738074.0	131
2014-06-04	153.05	153.42	151.74	152.73	-0.34	-0.22	99378.0	15164790.0	171
2014-06-03	153.05	153.99	152.3	153.07	0.19	0.12	135623.0	20789452.75	214
2014-06-02	151.55	153.61	151.55	152.88	1.49	0.98	159565.0	24361126.5	368
2014-06-01	151.55	151.74	151.17	151.39	0.03	0.02	94115.0	14234400.75	137
2014-05-29	150.42	151.36	150.42	151.36	1.27	0.85	174103.0	26308422.5	245
2014-05-28	150.61	150.8	150.05	150.09	-0.15	-0.1	60604.0	9117608.0	127
2014-05-27	150.42	151.92	150.05	150.24	-0.7	-0.46	75446.0	11386428.0	216
2014-05-26	149.86	153.05	149.86	150.94	1.48	0.99	173261.0	26254793.75	403
2014-05-25	148.55	149.67	148.55	149.46	0.5	0.34	103444.0	15417763.5	116
2014-05-22	149.67	150.05	148.74	148.96	-0.68	-0.45	72039.0	10774250.5	161
2014-05-21	148.74	149.67	148.55	149.64	1.14	0.77	212706.0	31732142.75	188
2014-05-20	149.11	149.67	147.42	148.5	-0.21	-0.14	132609.0	19703072.5	239
2014-05-19	150.42	150.42	148.36	148.71	-1.89	-1.25	58550.0	8732537.25	227
2014-05-18	150.42	150.61	149.86	150.6	0.17	0.11	82554.0	12400627.75	196
2014-05-15	150.8	150.99	150.05	150.43	-0.42	-0.28	127117.0	19135048.75	200
2014-05-14	151.17	151.36	150.42	150.85	-0.14	-0.09	82668.0	12472290.25	154
2014-05-13	151.17	151.74	150.8	150.99	-0.3	-0.2	48352.0	7307855.0	128
2014-05-12	150.99	151.55	150.8	151.29	0.3	0.2	69741.0	10541065.0	118
2014-05-11	151.36	151.55	150.8	150.99	-0.17	-0.11	131572.0	19881845.0	121
2014-05-08	151.17	151.55	150.99	151.16	-0.19	-0.13	30238.0	4572588.75	97
2014-05-07	150.99	151.36	150.8	151.35	0.1	0.07	180761.0	27315342.25	240
2014-05-06	151.55	151.92	150.8	151.25	-0.37	-0.24	208034.0	31424911.25	265
2014-05-05	152.49	152.49	150.8	151.62	-0.68	-0.45	5123150.0	780188243.5	231
2014-05-04	151.74	152.67	151.74	152.3	0.38	0.25	75627.0	11521734.5	165
2014-05-01	151.17	153.05	151.17	151.92	0.66	0.44	97961.0	14916872.0	185
2014-04-30	151.36	151.55	150.99	151.26	-0.9	-0.59	243118.0	36781362.75	288
2014-04-29	153.61	153.61	151.92	152.16	-0.63	-0.41	121341.0	18508848.75	212
2014-04-28	154.55	156.05	152.3	152.79	-0.96	-0.62	251947.0	39002626.0	341
2014-04-27	150.8	154.18	150.8	153.75	2.85	1.89	73014.0	11143122.25	186
2014-04-24	151.74	151.92	150.61	150.9	-0.74	-0.49	69576.0	10525751.25	150
2014-04-23	152.11	152.49	151.55	151.64	-0.47	-0.31	63293.0	9609668.75	177
2014-04-22	152.86	153.05	151.55	152.11	-0.18	-0.12	196789.0	29929178.0	157
2014-04-21	152.67	152.86	151.55	152.29	-0.67	-0.44	111606.0	16979002.25	204
2014-04-20	152.11	154.18	151.74	152.96	1.69	1.12	81166.0	12415750.25	231
2014-04-17	153.05	153.99	150.8	151.27	0.02	0.01	146196.0	22227882.0	336
2014-04-16	153.05	153.05	150.99	151.25	-1.35	-0.88	149502.0	22695745.5	295
2014-04-15	153.24	154.18	152.49	152.6	-0.64	-0.42	77804.0	11916614.5	222
2014-04-14	155.3	155.49	152.67	153.24	-0.58	-0.38	75473.0	11630963.5	229
2014-04-13	150.8	157.36	150.8	153.82	3.02	2.0	222158.0	34311665.5	616
2014-04-10	153.24	153.24	150.8	150.8	-2.44	-1.59	113033.0	17170822.5	208
2014-04-09	153.61	154.18	153.24	153.24	-0.56	-0.36	201936.0	31044957.75	294
2014-04-08	155.68	155.68	153.24	153.8	-1.88	-1.21	148810.0	22887944.5	408
2014-04-07	157.55	157.55	151.36	155.68	-1.87	-1.19	222505.0	34335498.5	608
2014-04-06	159.99	161.3	157.55	157.55	-1.88	-1.18	132994.0	21225711.75	393
2014-04-03	157.55	160.74	156.8	159.43	3.38	2.17	252774.0	40094386.0	546
2014-04-02	157.18	157.18	156.05	156.05	0.56	0.36	175288.0	27430061.0	399
2014-04-01	153.8	161.3	153.8	155.49	0.94	0.61	312722.0	49037662.0	1064
2014-03-31	145.55	154.74	144.8	154.55	9.0	6.18	332981.0	50310884.5	732
2014-03-30	146.67	146.67	144.8	145.55	-0.75	-0.51	168191.0	24468215.0	271
2014-03-27	146.67	147.24	145.92	146.3	-0.56	-0.38	100615.0	14769998.5	174
2014-03-26	148.17	148.36	146.49	146.86	-1.31	-0.88	156105.0	23000362.5	234
2014-03-25	148.55	148.55	147.05	148.17	0.0	0.0	93520.0	13824540.75	190
2014-03-24	149.3	149.67	147.05	148.17	-0.94	-0.63	107646.0	15995661.5	203
2014-03-23	150.05	150.05	148.55	149.11	0.0	0.0	120205.0	17979594.0	188
2014-03-20	150.42	150.42	149.11	149.11	-1.31	-0.87	62620.0	9357999.75	145
2014-03-19	151.74	151.74	149.11	150.42	-1.32	-0.87	98289.0	14764757.75	204
2014-03-18	151.74	151.74	150.8	151.74	0.19	0.13	101008.0	15286265.0	145
2014-03-17	150.8	152.3	150.8	151.55	0.75	0.5	80960.0	12245167.75	127
2014-03-16	151.55	151.55	150.8	150.8	-1.69	-1.11	71829.0	10857312.75	184
2014-03-13	152.3	153.05	151.36	152.49	0.94	0.62	113856.0	17356093.0	273
2014-03-12	150.61	151.55	150.05	151.55	0.56	0.37	35145.0	5289706.0	150
2014-03-11	152.67	152.67	149.67	150.99	-1.87	-1.22	265715.0	39604554.25	570
2014-03-10	148.55	157.36	147.61	152.86	4.31	2.9	350415.0	53572706.0	926
2014-03-09	143.48	149.11	143.3	148.55	5.25	3.66	257052.0	37470149.5	353
2014-03-06	143.48	143.67	142.73	143.3	-0.18	-0.13	116710.0	16741609.75	195
2014-03-05	143.86	145.36	141.05	143.48	0.75	0.53	373175.0	53512769.25	420
2014-03-04	139.73	143.11	139.17	142.73	3.0	2.15	313610.0	44519143.0	364
2014-03-03	138.42	141.42	137.29	139.73	1.87	1.36	287180.0	40079192.0	436
2014-03-02	135.42	137.86	134.67	137.86	2.44	1.8	262168.0	35671664.25	295
2014-02-27	133.36	135.79	132.79	135.42	2.06	1.54	217135.0	29179434.5	271
2014-02-26	132.79	133.36	132.04	133.36	0.57	0.43	109651.0	14586374.75	122
2014-02-25	132.23	132.79	131.67	132.79	0.56	0.42	86905.0	11513207.25	137
2014-02-24	132.61	132.79	132.04	132.23	-0.56	-0.42	28170.0	3731442.25	68
2014-02-23	132.61	132.79	131.86	132.79	0.0	0.0	173108.0	22900115.5	142
2014-02-20	132.42	132.79	132.23	132.79	0.56	0.42	86537.0	11477036.75	114
2014-02-19	132.79	132.79	130.54	132.23	-0.56	-0.42	113770.0	15013694.5	195
2014-02-18	132.23	133.17	132.04	132.79	0.56	0.42	184036.0	24433800.75	199
2014-02-17	132.79	132.79	131.29	132.23	0.0	0.0	117655.0	15529059.0	149
2014-02-16	132.79	132.79	131.29	132.23	0.19	0.14	60250.0	7935765.5	138
2014-02-13	132.79	132.98	131.67	132.04	-0.75	-0.56	138716.0	18387938.0	152
2014-02-12	132.79	132.98	132.04	132.79	0.18	0.14	109980.0	14587955.5	136
2014-02-11	132.98	132.98	132.42	132.61	-0.18	-0.14	84345.0	11195609.0	118
2014-02-10	132.42	133.17	132.42	132.79	0.56	0.42	72616.0	9642265.5	132
2014-02-09	133.54	133.54	132.23	132.23	-0.19	-0.14	91128.0	12105872.75	134
2014-02-06	130.54	133.17	130.35	132.42	2.63	2.03	315591.0	41706264.25	421
2014-02-05	129.04	130.17	129.04	129.79	0.37	0.29	57696.0	7491704.5	141
2014-02-04	129.23	129.42	126.23	129.42	0.0	0.0	163362.0	21011067.25	229
2014-02-03	130.54	130.54	129.42	129.42	-1.12	-0.86	145537.0	18887822.25	203
2014-02-02	130.92	131.67	130.17	130.54	-0.38	-0.29	99125.0	12983011.0	148
2014-01-30	130.54	130.92	129.79	130.92	0.38	0.29	121970.0	15892336.25	145
2014-01-29	132.04	132.04	130.17	130.54	-0.75	-0.57	262615.0	34346078.5	240
2014-01-28	131.29	132.04	130.92	131.29	0.75	0.57	161045.0	21152925.5	193
2014-01-27	132.79	132.79	130.54	130.54	-2.25	-1.69	223045.0	29292722.75	345
2014-01-26	130.54	132.98	129.79	132.79	-1.5	-1.12	220846.0	29167645.5	269
2014-01-23	134.29	135.04	133.92	134.29	-0.19	-0.14	84289.0	11332629.0	153
2014-01-22	133.92	135.23	133.92	134.48	0.37	0.28	270693.0	36476981.5	251
2014-01-21	135.42	135.42	133.73	134.11	-1.31	-0.97	157931.0	21240947.25	256
2014-01-20	134.67	136.92	132.42	135.42	0.75	0.56	267188.0	36175257.75	424
2014-01-19	136.36	136.54	134.29	134.67	-1.5	-1.1	120497.0	16315106.5	292
2014-01-16	135.04	136.54	134.29	136.17	2.44	1.82	189290.0	25681830.75	382
2014-01-15	130.92	134.86	130.54	133.73	3.19	2.44	260311.0	34717098.5	478
2014-01-14	131.29	133.36	130.54	130.54	-0.57	-0.43	220846.0	29127940.5	510
2014-01-13	129.04	131.11	126.79	131.11	2.07	1.6	267632.0	34698746.75	450
2014-01-12	125.29	131.29	125.29	129.04	4.12	3.3	383793.0	49408500.0	858
2014-01-09	123.79	124.92	123.42	124.92	0.94	0.76	173193.0	21518368.0	221
2014-01-08	123.79	124.35	123.23	123.98	0.19	0.15	395706.0	49013997.75	318
2014-01-07	120.98	124.17	120.41	123.79	3.19	2.65	476294.0	58557938.5	655
2014-01-06	120.41	121.73	120.41	120.6	0.0	0.0	138639.0	16799136.75	180
2014-01-05	120.6	120.79	120.41	120.6	0.37	0.31	68216.0	8226932.25	132
2014-01-02	119.29	120.23	119.29	120.23	0.57	0.48	71022.0	8522353.0	133
2014-01-01	119.29	119.85	119.29	119.66	0.37	0.31	21854.0	2612600.75	77
2013-12-31	120.23	120.41	119.29	119.29	-0.75	-0.62	47519.0	5688463.75	142
2013-12-30	119.29	120.23	119.29	120.04	0.38	0.32	38857.0	4661060.75	92
2013-12-29	120.04	120.04	118.91	119.66	-0.38	-0.32	84735.0	10112759.75	178
2013-12-26	120.23	120.41	119.1	120.04	-0.37	-0.31	75481.0	9044336.0	200
2013-12-25	120.98	121.16	120.41	120.41	-0.19	-0.16	25978.0	3136883.25	77
2013-12-24	120.6	121.16	120.23	120.6	0.0	0.0	76101.0	9191100.5	115
2013-12-23	120.41	120.98	120.41	120.6	0.56	0.47	37080.0	4475375.0	111
2013-12-22	121.91	121.91	119.85	120.04	-1.69	-1.39	144944.0	17550604.25	247
2013-12-19	121.35	122.29	121.35	121.73	0.57	0.47	127035.0	15471823.25	136
2013-12-18	121.73	122.66	121.16	121.16	-0.57	-0.47	130587.0	15892055.75	177
2013-12-17	121.54	122.1	120.98	121.73	-0.37	-0.3	93496.0	11354997.5	172
2013-12-16	121.54	123.42	121.54	122.1	0.75	0.62	405250.0	49425259.25	400
2013-12-15	123.6	123.6	121.16	121.35	-1.88	-1.53	159915.0	19529100.0	344
2013-12-12	121.73	123.79	120.98	123.23	2.44	2.02	253792.0	30994633.25	408
2013-12-11	121.91	121.91	120.79	120.79	-0.75	-0.62	84039.0	10207733.75	149
2013-12-10	120.79	121.73	120.41	121.54	1.5	1.25	157421.0	19026543.25	305
2013-12-09	120.79	120.79	119.66	120.04	-0.19	-0.16	68652.0	8243295.75	158
2013-12-08	120.04	120.79	118.91	120.23	1.32	1.11	94177.0	11297188.0	269
2013-12-05	120.04	120.04	118.54	118.91	-0.57	-0.48	66444.0	7919576.5	174
2013-12-04	120.79	121.16	118.54	119.48	-1.31	-1.08	96199.0	11522763.75	196
2013-12-03	122.29	123.04	120.79	120.79	-1.31	-1.07	92888.0	11311124.0	222
2013-12-02	123.04	123.42	121.54	122.1	-1.13	-0.92	174318.0	21280423.5	303
2013-12-01	124.35	124.35	123.04	123.23	-0.19	-0.15	189020.0	23318096.0	388
2013-11-28	126.42	126.6	123.04	123.42	0.0	0.0	330243.0	40985688.5	888
2013-11-27	124.35	124.35	122.66	123.42	-0.37	-0.3	174334.0	21509288.25	366
2013-11-26	123.42	126.79	123.04	123.79	0.37	0.3	4380448.0	541104180.25	669
2013-11-25	123.6	123.6	123.04	123.42	0.38	0.31	87963.0	10837651.75	174
2013-11-24	122.48	123.42	122.1	123.04	0.56	0.46	70353.0	8629461.0	153
2013-11-21	121.54	122.48	120.98	122.48	0.94	0.77	107640.0	13048489.25	165
2013-11-20	122.29	122.48	121.54	121.54	-1.31	-1.07	76374.0	9327654.5	140
2013-11-19	122.48	123.23	122.1	122.85	0.37	0.3	72439.0	8882613.75	123
2013-11-18	121.73	123.04	121.73	122.48	0.75	0.62	33104.0	4051228.5	119
2013-11-17	122.29	122.29	121.54	121.73	-0.37	-0.3	58025.0	7065139.5	126
2013-11-14	121.16	122.29	121.16	122.1	0.37	0.3	48239.0	5878423.5	112
2013-11-13	121.91	122.29	121.35	121.73	-0.56	-0.46	70373.0	8564626.5	144
2013-11-12	120.6	122.48	120.41	122.29	1.69	1.4	112390.0	13656817.0	269
2013-11-11	121.35	121.35	120.23	120.6	-0.94	-0.77	76907.0	9288327.5	181
2013-11-10	123.23	123.23	120.98	121.54	-2.06	-1.67	112727.0	13728238.0	337
2013-11-07	123.98	124.92	122.85	123.6	-0.19	-0.15	187419.0	23239175.0	341
2013-11-06	123.23	124.73	123.23	123.79	0.94	0.77	196059.0	24314157.5	411
2013-11-05	120.98	123.23	120.98	122.85	2.25	1.87	190794.0	23354191.75	466
2013-11-04	118.73	120.98	118.73	120.6	2.06	1.74	132999.0	15966246.5	324
2013-11-03	116.85	120.04	116.85	118.54	1.69	1.45	214433.0	25458775.25	470
2013-10-31	117.6	117.6	116.29	116.85	-1.5	-1.27	174783.0	20389485.0	296
2013-10-30	119.66	119.85	116.48	118.35	-1.31	-1.09	242564.0	28619764.0	487
2013-10-29	121.91	121.91	119.1	119.66	-2.25	-1.85	144433.0	17310915.75	295
2013-10-28	123.79	123.79	120.98	121.91	-1.32	-1.07	103007.0	12595339.25	286
2013-10-27	123.6	124.54	123.04	123.23	0.0	0.0	178393.0	22033274.5	297
2013-10-24	124.73	124.92	123.04	123.23	-0.37	-0.3	263458.0	32700755.0	613
2013-10-23	119.29	123.98	118.54	123.6	7.5	6.46	489871.0	59816203.75	1236
2013-10-22	114.04	117.6	114.04	116.1	2.06	1.81	138981.0	16193563.0	267
2013-10-21	112.54	114.22	112.35	114.04	1.5	1.33	138442.0	15681541.0	223
2013-10-20	114.22	114.6	112.16	112.54	0.75	0.67	136306.0	15448104.5	220
2013-10-10	112.72	114.22	111.04	111.79	0.19	0.17	131352.0	14817039.25	204
2013-10-09	111.6	111.6	110.85	111.6	0.56	0.5	87514.0	9748050.25	113
2013-10-08	114.6	114.97	111.04	111.04	-3.37	-2.95	43393.0	4907326.25	118
2013-10-07	116.85	116.85	114.41	114.41	-2.44	-2.09	94680.0	10916406.0	181
2013-10-06	118.73	119.1	116.29	116.85	0.94	0.81	69140.0	8095093.5	242
2013-10-03	116.48	119.85	115.91	115.91	-0.57	-0.49	127738.0	14994413.25	332
2013-10-02	118.54	118.91	116.1	116.48	-1.5	-1.27	84523.0	9968835.0	175
2013-10-01	114.97	119.1	114.97	117.98	2.25	1.94	167724.0	19761296.0	319
2013-09-30	114.97	116.1	114.6	115.73	1.51	1.32	37908.0	4366231.5	114
2013-09-29	112.72	117.04	112.72	114.22	1.68	1.49	163334.0	18827557.0	337
2013-09-26	109.16	115.54	109.16	112.54	3.57	3.28	321943.0	36065098.5	452
2013-09-25	109.54	109.54	108.97	108.97	-0.75	-0.68	21293.0	2327986.0	30
2013-09-24	108.97	109.72	108.97	109.72	0.75	0.69	54666.0	5994913.25	58
2013-09-19	109.35	109.54	108.97	108.97	-0.38	-0.35	74243.0	8122076.75	71
2013-09-18	109.54	109.54	108.97	109.35	0.0	0.0	33760.0	3691756.25	44
2013-09-17	109.35	109.54	108.41	109.35	0.0	0.0	22911.0	2502931.5	59
2013-09-16	108.04	110.47	108.04	109.35	1.5	1.39	67845.0	7418026.75	128
2013-09-15	106.53	108.04	106.53	107.85	1.88	1.77	68069.0	7317578.25	123
2013-09-12	106.91	107.1	105.97	105.97	-0.75	-0.7	42490.0	4511077.25	84
2013-09-11	106.72	106.91	105.6	106.72	0.94	0.89	43069.0	4589390.75	85
2013-09-10	104.1	106.16	103.53	105.78	3.75	3.68	179782.0	18917429.75	208
2013-09-09	102.6	102.97	101.47	102.03	-0.94	-0.91	101659.0	10386877.25	211
2013-09-08	105.6	106.53	102.97	102.97	-1.69	-1.61	82409.0	8617062.75	186
2013-09-05	105.78	105.78	104.47	104.66	-0.94	-0.89	32608.0	3429517.25	107
2013-09-04	109.72	109.72	105.6	105.6	-4.12	-3.76	84735.0	9171013.25	153
2013-09-03	108.97	109.91	108.97	109.72	0.93	0.85	92177.0	10097693.0	94
2013-09-02	108.97	108.97	108.22	108.79	-0.18	-0.17	75942.0	8249461.25	72
2013-09-01	107.1	108.97	107.1	108.97	2.06	1.93	67026.0	7247202.25	84
2013-08-29	107.1	107.28	106.53	106.91	0.19	0.18	74994.0	8039091.5	91
2013-08-28	103.91	107.47	102.97	106.72	0.94	0.89	138614.0	14528517.75	211
2013-08-27	107.28	107.28	104.47	105.78	-1.5	-1.4	308256.0	32423216.5	216
2013-08-26	106.72	107.85	106.72	107.28	-0.57	-0.53	107200.0	11498668.0	82
2013-08-25	107.1	107.85	107.1	107.85	0.75	0.7	107456.0	11549169.0	93
2013-08-22	107.47	108.04	107.1	107.1	-0.37	-0.34	166622.0	17916680.5	127
2013-08-21	106.35	108.04	106.35	107.47	1.12	1.05	74312.0	7977167.0	182
2013-08-20	106.16	106.72	105.97	106.35	0.38	0.36	52825.0	5612845.0	90
2013-08-19	105.97	107.85	105.41	105.97	-1.5	-1.4	294135.0	31176473.0	238
2013-08-18	107.28	108.04	106.35	107.47	0.0	0.0	164654.0	17685574.0	201
2013-08-15	110.1	110.1	107.1	107.47	-3.0	-2.72	294964.0	31973804.0	450
2013-08-14	111.97	111.97	110.1	110.47	-1.5	-1.34	176329.0	19506892.25	331
2013-08-13	105.03	112.54	105.03	111.97	6.94	6.61	318269.0	34950696.0	510
2013-08-05	104.47	105.03	104.28	105.03	0.56	0.54	58481.0	6126005.25	60
2013-08-04	104.47	104.85	104.47	104.47	0.37	0.36	28899.0	3021122.25	47
2013-08-01	105.6	105.6	102.97	104.1	-1.12	-1.06	109895.0	11446810.0	116
2013-07-31	104.1	106.72	104.1	105.22	1.12	1.08	121803.0	12805191.25	168
2013-07-30	103.72	104.1	102.78	104.1	0.57	0.55	119017.0	12343085.25	83
2013-07-29	102.03	104.28	101.85	103.53	2.06	2.03	128413.0	13225120.5	137
2013-07-28	101.66	101.85	101.47	101.47	0.0	0.0	53625.0	5448422.0	35
2013-07-25	101.28	101.66	101.1	101.47	0.19	0.19	39343.0	3989019.0	38
2013-07-24	101.1	102.03	101.1	101.28	-0.38	-0.37	77398.0	7851390.5	50
2013-07-23	102.03	102.03	100.72	101.66	-0.37	-0.36	186595.0	18902840.0	117
2013-07-22	102.03	102.6	101.47	102.03	-0.57	-0.56	352777.0	36084630.5	125
2013-07-21	102.03	102.97	102.03	102.6	0.57	0.56	202397.0	20775939.75	123
2013-07-18	102.6	102.6	101.47	102.03	-0.57	-0.56	24695.0	2516073.0	40
2013-07-17	102.78	102.78	102.22	102.6	-0.18	-0.18	134867.0	13820287.0	83
2013-07-16	102.03	102.97	102.03	102.78	0.93	0.91	146724.0	15015085.5	105
2013-07-15	101.85	101.85	100.72	101.85	0.75	0.74	30209.0	3066176.75	43
2013-07-14	101.1	102.6	99.97	101.1	0.19	0.19	185047.0	18728992.5	149
2013-07-11	99.59	101.1	99.03	100.91	1.13	1.13	54213.0	5414179.5	58
2013-07-10	99.22	99.97	99.22	99.78	0.75	0.76	33688.0	3360437.0	75
2013-07-09	99.59	99.59	98.47	99.03	-0.56	-0.56	38986.0	3861529.25	62
2013-07-08	98.84	99.59	98.84	99.59	0.75	0.76	22627.0	2249328.0	48
2013-07-07	98.47	99.03	98.28	98.84	0.37	0.38	51686.0	5097457.25	88
2013-07-04	98.28	99.97	98.09	98.47	0.56	0.57	73039.0	7210719.25	108
2013-07-03	98.09	99.03	97.53	97.91	-0.56	-0.57	29179.0	2855002.0	51
2013-07-02	96.59	99.41	96.59	98.47	1.69	1.75	91430.0	9003617.0	149
2013-07-01	96.22	96.78	96.22	96.78	0.19	0.2	17457.0	1685353.0	54
2013-06-30	96.59	97.34	96.41	96.59	0.0	0.0	22005.0	2126461.75	67
2013-06-26	96.97	97.34	96.59	96.59	-0.38	-0.39	34871.0	3381039.5	65
2013-06-25	97.72	97.72	96.97	96.97	-0.75	-0.77	66954.0	6511259.25	114
2013-06-24	97.53	102.6	97.16	97.72	0.75	0.77	160163.0	15861114.75	362
2013-06-23	96.97	97.72	96.97	96.97	0.0	0.0	43924.0	4266381.0	69
2013-06-22	96.59	97.34	96.59	96.97	0.19	0.2	21604.0	2095268.25	47
2013-06-19	95.84	96.97	95.84	96.78	0.56	0.58	32689.0	3161743.0	51
2013-06-18	96.03	96.78	95.84	96.22	0.0	0.0	39506.0	3800864.5	47
2013-06-17	95.09	96.22	95.09	96.22	1.5	1.58	104837.0	10039912.25	124
2013-06-16	95.09	95.66	94.72	94.72	-1.12	-1.17	113926.0	10841389.25	97
2013-06-15	96.59	96.97	95.84	95.84	-1.13	-1.17	310311.0	29929755.5	170
2013-06-12	96.41	98.28	96.41	96.97	0.19	0.2	414133.0	40242703.0	129
2013-06-11	97.16	97.16	96.41	96.78	0.19	0.2	43310.0	4181293.0	41
2013-06-10	96.59	96.78	96.22	96.59	0.37	0.38	67618.0	6524728.0	61
2013-06-09	96.78	96.97	96.03	96.22	-0.37	-0.38	48327.0	4669730.25	46
2013-06-08	95.47	96.59	95.47	96.59	1.31	1.37	49431.0	4762897.0	108
2013-06-05	93.97	97.16	93.97	95.28	0.94	1.0	55346.0	5284871.0	102
2013-06-04	93.97	95.09	93.97	94.34	0.0	0.0	104817.0	9878919.75	42
2013-06-03	93.78	94.72	93.78	94.34	0.0	0.0	222258.0	20932383.25	90
2013-06-02	94.53	95.47	94.34	94.34	-0.38	-0.4	27423.0	2602408.0	50
2013-06-01	94.16	94.91	93.59	94.72	-0.19	-0.2	59575.0	5630193.75	102
2013-05-29	92.84	95.09	92.28	94.91	1.88	2.02	120049.0	11260168.0	140
2013-05-28	91.9	93.22	91.72	93.03	1.5	1.64	123119.0	11301311.5	121
2013-05-27	91.34	91.53	90.78	91.53	0.19	0.21	49623.0	4530388.25	84
2013-05-26	92.47	92.47	91.15	91.34	-1.13	-1.22	34073.0	3128061.75	104
2013-05-25	92.09	93.78	92.09	92.47	-0.94	-1.01	16341.0	1518959.0	59
2013-05-22	94.34	94.91	92.09	93.41	0.38	0.41	114274.0	10693121.5	250
2013-05-21	90.03	96.59	89.47	93.03	3.19	3.55	153650.0	14220870.25	334
2013-05-20	89.47	89.84	89.47	89.84	0.37	0.41	26766.0	2402800.25	38
2013-05-19	89.09	90.03	89.09	89.47	0.38	0.43	35659.0	3197032.5	48
2013-05-18	87.97	89.09	87.4	89.09	1.31	1.49	47599.0	4214958.25	69
2013-05-15	86.47	89.47	86.47	87.78	0.94	1.08	368815.0	32421073.75	125
2013-05-14	87.03	87.03	86.47	86.84	-0.19	-0.22	32068.0	2784927.5	46
2013-05-13	87.03	87.22	86.28	87.03	-0.19	-0.22	71437.0	6203826.75	56
2013-05-12	87.59	87.59	87.03	87.22	-0.75	-0.85	64118.0	5592107.75	57
2013-05-11	87.22	87.97	87.22	87.97	0.0	0.0	20368.0	1786238.25	30
2013-05-08	87.97	88.34	87.59	87.97	0.94	1.08	29958.0	2635893.25	63
2013-05-07	87.97	87.97	86.84	87.03	-0.94	-1.07	59113.0	5185881.25	72
2013-05-06	84.59	89.47	84.59	87.97	3.0	3.53	166928.0	14395650.5	178
2013-05-05	85.53	85.53	84.4	84.97	-0.56	-0.65	46396.0	3933824.25	56
2013-05-04	86.09	86.09	85.34	85.53	-0.19	-0.22	57612.0	4932017.5	80
2013-05-01	87.03	87.03	85.53	85.72	-1.5	-1.72	98680.0	8511985.75	88
2013-04-30	87.03	87.59	86.09	87.22	-0.37	-0.42	72819.0	6311751.0	79
2013-04-29	87.22	88.53	86.84	87.59	0.19	0.22	138711.0	12097050.25	155
2013-04-28	86.47	87.4	85.9	87.4	0.93	1.08	61260.0	5311365.75	102
2013-04-27	86.09	86.65	85.72	86.47	0.19	0.22	14686.0	1267237.75	58
2013-04-24	85.34	86.47	85.34	86.28	-0.56	-0.64	85979.0	7383600.0	100
2013-04-23	87.03	87.03	85.72	86.84	0.56	0.65	56937.0	4912155.75	88
2013-04-22	86.09	86.28	85.9	86.28	0.0	0.0	25224.0	2168832.25	27
2013-04-21	86.09	87.03	86.09	86.28	-0.19	-0.22	33845.0	2925442.25	49
2013-04-20	86.09	86.84	86.09	86.47	1.13	1.32	51970.0	4494907.0	92
2013-04-17	84.97	85.53	84.97	85.34	0.37	0.44	26458.0	2256335.25	71
2013-04-16	85.53	85.53	84.03	84.97	-0.56	-0.65	32118.0	2727249.5	76
2013-04-15	83.46	86.09	83.46	85.53	1.88	2.25	110367.0	9421632.0	158
2013-04-14	83.84	83.84	83.46	83.65	-0.19	-0.23	40006.0	3334462.75	42
2013-04-13	84.97	85.53	83.84	83.84	0.19	0.23	34225.0	2894910.25	94
2013-04-10	84.03	84.03	82.9	83.65	0.0	0.0	82980.0	6942671.25	80
2013-04-09	82.71	84.03	82.71	83.65	0.56	0.67	42797.0	3582523.25	75
2013-04-08	83.28	83.46	82.71	83.09	0.0	0.0	45401.0	3779426.0	54
2013-04-07	82.34	83.09	82.34	83.09	1.5	1.84	112563.0	9313496.25	112
2013-04-06	81.96	82.15	80.46	81.59	-0.37	-0.45	80670.0	6588333.0	86
2013-04-03	82.15	82.15	81.4	81.96	0.0	0.0	45377.0	3698506.0	38
2013-04-02	81.21	82.15	81.21	81.96	0.37	0.45	53397.0	4365964.0	58
2013-04-01	81.96	81.96	81.21	81.59	-0.19	-0.23	77537.0	6307130.5	33
2013-03-31	81.96	81.96	81.21	81.78	0.57	0.7	98372.0	8038046.25	67
2013-03-30	81.03	81.96	80.84	81.21	0.0	0.0	72764.0	5922892.0	71
2013-03-27	80.46	81.59	80.09	81.21	1.12	1.4	201513.0	16288080.0	157
2013-03-26	79.34	80.46	79.34	80.09	0.75	0.95	85424.0	6814782.0	108
2013-03-25	78.21	79.34	77.84	79.34	1.5	1.93	212775.0	16794133.5	113
2013-03-24	78.03	78.59	77.84	77.84	-0.19	-0.24	277960.0	21690336.75	66
2013-03-23	77.65	78.03	77.65	78.03	0.19	0.24	324021.0	25275970.75	49
2013-03-20	78.03	78.03	77.84	77.84	-0.19	-0.24	81616.0	6359457.25	40
2013-03-19	78.03	78.21	77.46	78.03	0.0	0.0	151863.0	11833988.5	77
2013-03-18	77.84	78.4	77.65	78.03	0.0	0.0	90035.0	7025067.25	43
2013-03-17	77.84	78.03	77.84	78.03	0.19	0.24	18477.0	1439671.0	38
2013-03-16	77.46	78.4	77.46	77.84	0.38	0.49	58921.0	4597363.75	58
2013-03-13	77.46	78.03	77.46	77.46	-0.57	-0.73	31302.0	2440230.25	51
2013-03-12	78.03	78.03	77.46	78.03	-0.18	-0.23	139471.0	10883848.5	72
2013-03-11	78.03	78.21	77.46	78.21	0.18	0.23	95325.0	7432284.75	75
2013-03-10	77.09	78.03	77.09	78.03	0.57	0.74	71025.0	5511187.75	85
2013-03-09	77.09	77.46	77.09	77.46	0.0	0.0	52023.0	4025550.25	63
2013-03-06	77.46	77.46	77.09	77.46	0.0	0.0	9329.0	721183.0	20
2013-03-05	77.09	77.46	76.71	77.46	0.56	0.73	21817.0	1684662.25	29
2013-03-04	77.09	77.46	76.71	76.9	0.19	0.25	18009.0	1389324.75	27
2013-03-03	77.46	77.46	76.71	76.71	-0.75	-0.97	11604.0	895329.25	24
2013-03-02	77.09	77.46	77.09	77.46	0.0	0.0	16973.0	1310512.5	40
2013-02-27	75.96	77.46	75.96	77.46	0.75	0.98	26375.0	2030921.0	59
2013-02-26	76.9	77.09	76.52	76.71	-0.38	-0.49	50320.0	3855721.25	55
2013-02-25	77.09	77.09	76.52	77.09	0.0	0.0	28749.0	2209015.25	53
2013-02-24	77.28	77.28	76.9	77.09	0.0	0.0	21089.0	1624051.75	24
2013-02-23	77.65	77.65	77.09	77.09	-0.37	-0.48	47948.0	3701129.0	49
2013-02-20	77.09	77.46	77.09	77.46	0.0	0.0	67990.0	5296103.75	27
2013-02-19	77.46	77.46	77.28	77.46	0.0	0.0	61203.0	4738652.25	75
2013-02-18	78.03	78.21	77.46	77.46	-0.38	-0.49	63514.0	4947933.25	80
2013-02-17	78.03	78.4	77.84	77.84	0.0	0.0	41045.0	3201828.5	60
2013-02-16	78.59	79.34	77.65	77.84	0.0	0.0	81326.0	6357843.25	112
2013-02-13	77.84	78.03	77.84	77.84	0.38	0.49	43936.0	3424829.75	39
2013-02-12	77.84	78.03	77.46	77.46	0.37	0.48	21665.0	1687471.25	38
2013-02-11	78.03	78.21	77.09	77.09	-0.94	-1.2	29850.0	2322469.25	57
2013-02-10	77.46	78.21	77.46	78.03	0.75	0.97	42014.0	3273885.0	40
2013-02-09	77.09	77.46	77.09	77.28	-0.18	-0.23	22567.0	1745941.5	34
2013-02-06	76.52	77.84	76.52	77.46	1.5	1.97	36176.0	2795438.25	85
2013-02-05	77.09	77.28	75.96	75.96	-1.5	-1.94	64974.0	4990144.0	68
2013-02-04	77.84	78.03	77.46	77.46	0.0	0.0	52030.0	4040915.5	47
2013-02-03	77.46	77.46	77.28	77.46	0.0	0.0	6645.0	514240.5	19
2013-02-02	77.46	77.46	77.28	77.46	0.0	0.0	61079.0	4727743.0	57
2013-01-30	78.03	78.03	77.09	77.46	-0.75	-0.96	71297.0	5531612.5	86
2013-01-29	78.4	78.4	77.46	78.21	-0.19	-0.24	70401.0	5490988.75	58
2013-01-28	78.59	78.59	78.4	78.4	0.0	0.0	49404.0	3877816.75	45
2013-01-27	78.96	78.96	78.21	78.4	-0.56	-0.71	48472.0	3801681.25	61
2013-01-26	78.96	79.53	78.21	78.96	0.56	0.71	48715.0	3832742.25	52
2013-01-23	79.15	79.15	78.21	78.4	-0.56	-0.71	81668.0	5899714.5	46
2013-01-22	79.34	79.34	78.96	78.96	-0.57	-0.72	19616.0	1553508.25	44
2013-01-21	79.71	79.71	79.34	79.53	-0.56	-0.7	17453.0	1387498.75	32
2013-01-20	80.09	80.46	79.71	80.09	0.19	0.24	59063.0	4723933.75	42
2013-01-19	80.09	80.09	79.71	79.9	0.19	0.24	1342.0	107155.5	12
2013-01-16	79.53	80.09	79.34	79.71	-0.19	-0.24	29199.0	2330009.75	25
2013-01-15	79.53	79.9	79.53	79.9	0.19	0.24	21860.0	1743316.5	41
2013-01-14	80.09	80.09	79.71	79.71	0.0	0.0	4139.0	330008.5	19
2013-01-13	80.28	80.28	79.34	79.71	-0.57	-0.71	30301.0	2419343.5	50
2013-01-12	80.09	80.28	79.34	80.28	0.19	0.24	85447.0	6824800.0	83
2013-01-09	79.9	80.84	79.15	80.09	0.56	0.7	49878.0	3973768.75	56
2013-01-08	80.09	80.09	79.34	79.53	0.0	0.0	38914.0	3095352.75	52
2013-01-07	80.09	80.09	78.96	79.53	-0.75	-0.93	94736.0	7532815.75	154
2013-01-06	80.84	80.84	80.09	80.28	-0.75	-0.93	59021.0	4747123.0	58
2013-01-05	78.59	81.59	78.59	81.03	1.69	2.13	146796.0	11748595.25	115
2013-01-02	77.84	79.34	77.84	79.34	1.5	1.93	102541.0	8105947.25	109
2013-01-01	78.03	78.59	77.65	77.84	0.19	0.24	20225.0	1579702.5	33
2012-12-31	77.46	77.84	77.09	77.65	0.19	0.25	54881.0	4255266.5	64
2012-12-30	77.09	77.46	77.09	77.46	0.18	0.23	49048.0	3795463.0	42
2012-12-29	77.09	77.28	77.09	77.28	0.19	0.25	52282.0	4035746.0	58
2012-12-26	76.52	77.46	76.52	77.09	0.57	0.74	75459.0	5822884.25	86
2012-12-25	76.34	76.71	76.34	76.52	0.0	0.0	14478.0	1108087.5	33
2012-12-24	76.71	76.71	76.34	76.52	-0.38	-0.49	66178.0	5064537.75	68
2012-12-23	77.46	77.46	76.52	76.9	-0.38	-0.49	22943.0	1763094.0	62
2012-12-22	77.28	77.46	77.09	77.28	-0.93	-1.19	84824.0	6539586.5	90
2012-12-19	77.65	78.21	77.65	78.21	-0.38	-0.48	5445.0	425234.25	28
2012-12-18	77.09	78.78	77.09	78.59	1.31	1.7	39623.0	3084772.0	62
2012-12-17	77.46	77.46	77.28	77.28	0.19	0.25	7120.0	551630.5	14
2012-12-16	77.28	77.46	77.09	77.09	-0.19	-0.25	8421.0	651063.75	19
2012-12-15	77.46	77.46	77.09	77.28	-0.18	-0.23	45656.0	3522381.0	54
2012-12-12	77.09	77.46	77.09	77.46	0.37	0.48	13974.0	1079748.5	30
2012-12-11	76.71	77.28	76.52	77.09	0.0	0.0	29265.0	2252497.5	39
2012-12-10	76.9	77.09	76.52	77.09	0.0	0.0	39278.0	3023579.75	39
2012-12-09	77.09	77.09	76.71	77.09	0.19	0.25	45461.0	3500722.0	42
2012-12-08	76.71	76.9	76.71	76.9	0.19	0.25	7552.0	579035.5	18
2012-12-05	76.15	76.71	75.96	76.71	0.56	0.74	19926.0	1523437.0	56
2012-12-04	76.71	76.71	75.96	76.15	-0.75	-0.98	63902.0	4885711.75	77
2012-12-03	76.71	76.9	76.71	76.9	0.19	0.25	40905.0	3135987.5	16
2012-12-02	76.71	76.71	76.52	76.71	0.0	0.0	22393.0	1714767.75	33
2012-12-01	75.96	76.71	75.96	76.71	0.75	0.99	45637.0	3486133.75	56
2012-11-28	75.4	75.96	75.21	75.96	0.37	0.49	299281.0	22639779.0	95
2012-11-27	75.77	76.34	75.59	75.59	0.0	0.0	21749.0	1647210.0	43
2012-11-26	75.96	76.15	75.59	75.59	-0.37	-0.49	50698.0	3844719.75	39
2012-11-25	75.77	75.96	75.77	75.96	0.19	0.25	84231.0	6383094.0	57
2012-11-24	75.59	77.09	75.59	75.77	-0.19	-0.25	77447.0	5870790.0	136
2012-11-21	76.15	76.52	75.59	75.96	-0.56	-0.73	54938.0	4176022.75	159
2012-11-20	77.09	77.09	76.34	76.52	-0.57	-0.74	89375.0	6856685.75	96
2012-11-19	78.03	78.03	76.71	77.09	-0.75	-0.96	35663.0	2753972.0	61
2012-11-18	78.03	78.03	77.84	77.84	-0.37	-0.47	3855.0	300648.0	15
2012-11-17	78.03	78.21	77.65	78.21	0.0	0.0	9332.0	727897.0	35
2012-11-14	78.03	78.4	78.03	78.21	0.18	0.23	10347.0	809515.0	33
2012-11-13	77.46	78.03	77.46	78.03	0.57	0.74	22521.0	1753485.0	39
2012-11-12	77.84	77.84	77.46	77.46	0.0	0.0	28711.0	2233398.25	37
2012-11-11	78.03	78.03	77.46	77.46	-0.57	-0.73	69062.0	5361578.75	59
2012-11-10	78.4	78.4	77.46	78.03	-0.18	-0.23	57941.0	4504429.25	68
2012-11-07	78.21	78.59	78.03	78.21	-0.38	-0.48	13970.0	1093335.0	30
2012-11-06	78.59	78.78	77.65	78.59	0.56	0.72	148190.0	11581389.0	106
2012-11-05	78.03	78.59	77.84	78.03	0.0	0.0	48251.0	3768805.75	62
2012-11-04	78.4	78.4	77.46	78.03	0.19	0.24	62110.0	4821880.0	37
2012-11-03	78.59	78.59	77.65	77.84	-0.75	-0.95	14422.0	1123130.75	39
2012-10-24	77.84	79.53	77.84	78.59	-1.12	-1.41	73131.0	5749141.5	102
2012-10-23	79.53	80.28	79.34	79.71	0.0	0.0	130856.0	10458824.0	94
2012-10-22	79.71	79.9	79.34	79.71	-0.19	-0.24	240818.0	19186115.25	69
2012-10-21	79.71	79.9	78.96	79.9	0.19	0.24	78445.0	6230914.0	84
2012-10-20	78.96	79.71	78.96	79.71	0.75	0.95	35775.0	2838311.0	71
2012-10-17	78.21	79.34	78.21	78.96	0.93	1.19	64594.0	5083397.5	96
2012-10-16	77.65	78.21	77.46	78.03	0.0	0.0	68988.0	5381549.0	53
2012-10-15	77.46	78.03	77.46	78.03	0.75	0.97	26846.0	2083432.0	28
2012-10-14	77.09	77.46	76.71	77.28	-0.18	-0.23	53259.0	4111133.5	55
2012-10-13	76.71	78.03	76.71	77.46	0.0	0.0	39510.0	3062706.25	53
2012-10-10	77.46	77.46	77.46	77.46	-0.19	-0.24	33741.0	2615211.5	30
2012-10-09	77.84	77.84	77.46	77.65	0.0	0.0	15893.0	1232834.5	43
2012-10-08	78.03	78.21	77.65	77.65	-0.19	-0.24	49248.0	3838731.0	73
2012-10-07	78.59	79.15	77.46	77.84	-0.94	-1.19	71216.0	5574764.75	118
2012-10-06	78.96	79.15	78.21	78.78	-0.18	-0.23	31560.0	2489021.5	55
2012-10-03	77.46	79.15	77.46	78.96	0.93	1.19	148918.0	11698449.5	155
2012-10-02	77.46	78.03	77.09	78.03	0.75	0.97	51479.0	3988114.0	104
2012-10-01	77.09	77.28	76.71	77.28	0.38	0.49	46965.0	3615804.25	50
2012-09-30	75.96	76.9	75.96	76.9	0.94	1.24	36475.0	2791852.0	51
2012-09-29	75.96	76.34	75.96	75.96	-0.38	-0.5	23415.0	1783710.0	49
2012-09-26	77.46	77.46	76.34	76.34	-0.94	-1.22	46045.0	3533194.25	46
2012-09-25	75.59	77.28	75.59	77.28	0.0	0.0	23283.0	1776728.75	68
2012-09-24	77.09	77.28	76.71	77.28	0.19	0.25	58828.0	4530457.25	47
2012-09-22	76.9	77.09	76.9	77.09	0.38	0.5	16281.0	1253465.0	24
2012-09-19	77.46	77.46	76.52	76.71	-0.38	-0.49	62686.0	4828716.0	70
2012-09-18	77.46	77.46	77.09	77.09	-0.56	-0.72	34905.0	2698686.75	62
2012-09-17	77.84	77.84	77.28	77.65	0.19	0.25	31616.0	2451957.5	80
2012-09-16	77.84	78.4	77.46	77.46	-0.75	-0.96	40847.0	3179054.75	59
2012-09-15	77.84	78.4	77.46	78.21	0.56	0.72	94776.0	7365324.5	97
2012-09-12	77.46	77.84	77.46	77.65	0.0	0.0	50450.0	3917322.75	71
2012-09-11	78.59	78.59	77.65	77.65	-0.38	-0.49	49922.0	3888844.75	73
2012-09-10	78.4	78.4	77.84	78.03	-0.37	-0.47	48623.0	3790563.0	41
2012-09-09	77.84	78.59	77.84	78.4	0.56	0.72	80086.0	6267684.0	76
2012-09-08	77.84	78.59	77.84	77.84	0.0	0.0	51846.0	4043055.75	59
2012-09-05	77.28	77.84	77.09	77.84	0.75	0.97	45953.0	3560179.5	73
2012-09-04	77.09	77.46	77.09	77.09	-0.37	-0.48	42217.0	3255863.5	57
2012-09-03	77.84	77.84	77.09	77.46	0.0	0.0	36988.0	2864935.25	49
2012-09-02	77.84	78.21	77.46	77.46	-0.75	-0.96	54678.0	4257678.25	59
2012-09-01	78.21	78.59	77.65	78.21	-0.57	-0.72	94096.0	7344655.0	106
2012-08-29	77.84	78.96	77.84	78.78	0.94	1.21	71601.0	5600598.75	82
2012-08-28	77.65	77.84	77.46	77.84	0.38	0.49	67574.0	5253558.75	49
2012-08-27	77.46	78.03	76.9	77.46	0.0	0.0	131500.0	10189656.25	116
2012-08-26	76.9	77.65	76.52	77.46	0.94	1.23	52782.0	4077029.0	72
2012-08-25	76.52	77.46	75.96	76.52	0.18	0.24	123059.0	9457146.5	123
2012-08-15	76.9	76.9	76.34	76.34	-0.56	-0.73	371662.0	28435334.75	138
2012-08-14	76.9	77.28	76.34	76.9	0.0	0.0	255233.0	19574872.5	101
2012-08-13	76.9	77.09	76.34	76.9	0.75	0.98	65919.0	5063346.75	68
2012-08-12	75.02	76.15	75.02	76.15	0.75	0.99	60972.0	4620651.25	66
2012-08-11	75.21	75.4	74.84	75.4	0.38	0.51	65467.0	4917226.5	71
2012-08-08	75.02	75.59	74.65	75.02	0.0	0.0	125318.0	9404856.75	107
2012-08-07	74.46	75.02	74.46	75.02	0.56	0.75	37424.0	2797704.0	62
2012-08-06	75.02	75.21	74.09	74.46	-0.56	-0.75	79113.0	5915736.5	88
2012-08-05	75.4	75.4	74.46	75.02	0.0	0.0	36635.0	2747439.25	44
2012-08-04	75.21	75.4	75.02	75.02	0.56	0.75	17186.0	1292525.75	33
2012-08-01	75.02	75.02	74.46	74.46	-0.38	-0.51	23792.0	1778510.0	31
2012-07-31	74.84	75.21	74.46	74.84	0.0	0.0	32848.0	2455521.75	44
2012-07-30	75.02	75.21	74.65	74.84	-0.56	-0.74	47421.0	3546603.0	57
2012-07-29	75.21	75.4	74.84	75.4	-0.19	-0.25	24471.0	1838033.0	55
2012-07-28	75.4	75.59	75.21	75.59	0.19	0.25	41721.0	3149182.25	67
2012-07-25	74.84	75.4	74.46	75.4	1.13	1.52	90081.0	6756694.5	48
2012-07-24	74.46	74.84	74.27	74.27	-0.19	-0.26	22447.0	1676934.25	35
2012-07-23	74.09	74.46	73.52	74.46	0.0	0.0	12355.0	916482.25	35
2012-07-22	74.09	74.65	74.09	74.46	0.37	0.5	61339.0	4549518.75	60
2012-07-21	74.27	74.46	74.09	74.09	-0.37	-0.5	34921.0	2595416.25	68
2012-07-18	74.46	74.46	74.46	74.46	0.0	0.0	15082.0	1122975.0	33
2012-07-17	75.4	75.4	74.46	74.46	-0.19	-0.25	9436.0	704343.75	33
2012-07-16	74.46	74.65	74.46	74.65	-0.37	-0.49	21061.0	1570990.0	43
2012-07-15	75.02	75.02	74.84	75.02	-0.19	-0.25	18318.0	1373481.5	37
2012-07-14	75.02	75.59	75.02	75.21	0.75	1.01	16641.0	1254370.0	38
2012-07-11	74.84	75.59	74.46	74.46	-0.75	-1.0	55646.0	4175103.25	73
2012-07-10	75.21	75.21	74.84	75.21	0.37	0.49	18846.0	1414426.0	27
2012-07-09	75.21	75.21	74.65	74.84	-0.75	-0.99	23292.0	1745542.75	52
2012-07-08	75.02	75.59	75.02	75.59	0.38	0.51	21553.0	1620302.25	48
2012-07-07	75.02	75.59	73.9	75.21	0.37	0.49	72548.0	5436382.25	89
2012-07-04	75.21	75.4	74.65	74.84	-0.75	-0.99	34088.0	2552971.0	79
2012-07-03	75.21	75.59	75.02	75.59	0.38	0.51	60232.0	4536999.25	83
2012-07-02	75.02	75.59	75.02	75.21	0.0	0.0	15071.0	1133234.25	41
2012-07-01	75.21	75.59	75.21	75.21	-0.38	-0.5	37328.0	2810683.0	43
2012-06-30	74.65	75.59	74.46	75.59	1.32	1.78	62886.0	4726819.75	79
2012-06-27	75.21	75.21	74.09	74.27	-1.13	-1.5	110160.0	8225663.5	141
2012-06-26	75.59	75.77	75.21	75.4	-0.19	-0.25	93542.0	7058893.25	104
2012-06-25	75.96	76.52	75.59	75.59	-0.37	-0.49	29862.0	2271039.25	50
2012-06-24	75.96	76.52	75.96	75.96	0.0	0.0	24856.0	1893325.25	54
2012-06-23	75.96	76.34	75.96	75.96	-0.56	-0.73	44164.0	3361134.0	44
2012-06-20	76.71	76.71	76.15	76.52	0.18	0.24	41177.0	3148113.0	65
2012-06-19	76.71	77.09	76.34	76.34	-0.75	-0.97	80996.0	6189725.0	101
2012-06-18	77.28	77.28	76.52	77.09	0.0	0.0	50628.0	3891877.25	66
2012-06-17	76.9	77.09	76.71	77.09	0.38	0.5	50432.0	3875868.5	62
2012-06-16	77.09	77.84	76.52	76.71	-0.38	-0.49	60603.0	4679974.0	87
2012-06-13	77.46	77.46	77.09	77.09	-0.37	-0.48	37183.0	2873064.0	60
2012-06-12	77.28	77.46	76.71	77.46	0.0	0.0	159415.0	12297630.25	112
2012-06-11	77.09	77.65	77.09	77.46	-0.19	-0.24	45396.0	3520473.75	58
2012-06-10	77.46	77.65	77.09	77.65	0.19	0.25	46249.0	3583085.75	78
2012-06-09	77.09	77.46	76.9	77.46	0.56	0.73	39242.0	3028897.25	41
2012-06-06	77.09	77.46	76.71	76.9	-0.19	-0.25	31940.0	2459888.0	43
2012-06-05	77.46	77.46	76.52	77.09	0.0	0.0	47239.0	3633029.5	86
2012-06-04	76.71	77.09	76.71	77.09	-0.37	-0.48	21872.0	1679327.5	26
2012-06-03	76.34	77.46	76.34	77.46	1.12	1.47	50959.0	3938151.25	56
2012-06-02	76.71	77.28	75.96	76.34	-1.12	-1.45	62312.0	4764777.0	108
2012-05-30	77.28	77.84	77.09	77.46	0.0	0.0	63935.0	4961606.25	72
2012-05-29	76.71	77.84	76.71	77.46	0.18	0.23	108259.0	8162902.0	80
2012-05-28	76.15	77.28	75.96	77.28	1.13	1.48	35915.0	2764167.75	75
2012-05-27	76.52	76.52	75.96	76.15	-0.37	-0.48	10613.0	810831.5	18
2012-05-26	76.52	76.9	76.34	76.52	0.0	0.0	23039.0	1763251.75	47
2012-05-23	76.52	77.28	76.34	76.52	-0.57	-0.74	22008.0	1687826.75	43
2012-05-22	76.52	77.09	75.96	77.09	1.13	1.49	44088.0	3377235.0	86
2012-05-21	75.96	76.34	75.96	75.96	0.0	0.0	23803.0	1809653.0	38
2012-05-20	75.77	76.34	75.77	75.96	0.0	0.0	14359.0	1092325.0	30
2012-05-19	76.71	76.71	74.84	75.96	0.19	0.25	70549.0	5319895.25	116
2012-05-16	75.4	76.34	75.02	75.77	0.56	0.74	33365.0	2516329.5	60
2012-05-15	75.21	75.59	75.21	75.21	0.0	0.0	31346.0	2364800.25	54
2012-05-14	75.96	75.96	75.02	75.21	-0.75	-0.99	282331.0	21234031.75	143
2012-05-13	77.09	77.09	75.96	75.96	-0.75	-0.98	96649.0	7363549.75	98
2012-05-12	77.09	77.28	75.02	76.71	0.56	0.74	118529.0	9039141.75	150
2012-05-09	77.09	77.28	76.15	76.15	-0.94	-1.22	146252.0	11213617.25	123
2012-05-08	77.46	77.65	77.09	77.09	-0.19	-0.25	86011.0	6652575.5	105
2012-05-07	77.09	77.84	75.96	77.28	0.0	0.0	139985.0	10384316.5	143
2012-05-06	78.96	78.96	77.09	77.28	-1.31	-1.67	185434.0	14383983.0	187
2012-05-05	79.34	79.34	78.21	78.59	-0.94	-1.18	87298.0	6878957.5	140
2012-05-02	80.09	80.46	77.09	79.53	-1.68	-2.07	843006.0	65805735.75	657
2012-05-01	80.09	81.59	79.71	81.21	1.5	1.88	72247.0	5844557.5	114
2012-04-30	80.46	80.46	79.53	79.71	-0.38	-0.47	41297.0	3306249.25	66
2012-04-29	81.4	81.59	79.71	80.09	-0.75	-0.93	115697.0	9283297.25	154
2012-04-28	80.09	81.59	80.09	80.84	0.56	0.7	98819.0	8010377.25	114
2012-04-25	81.59	81.59	80.28	80.28	-1.5	-1.83	194064.0	15700748.0	189
2012-04-24	82.71	82.71	81.59	81.78	-0.75	-0.91	44520.0	3639848.0	101
2012-04-23	80.46	82.53	80.46	82.53	2.07	2.57	158668.0	12964285.75	210
2012-04-22	80.84	84.21	80.28	80.46	-0.38	-0.47	336175.0	27405489.25	495
2012-04-21	78.03	81.03	78.03	80.84	3.38	4.36	240270.0	19085547.0	355
2012-04-18	77.28	77.84	76.71	77.46	0.37	0.48	111448.0	8614832.0	116
2012-04-17	75.96	77.09	75.59	77.09	1.13	1.49	99892.0	7647095.5	82
2012-04-16	75.02	76.52	75.02	75.96	0.94	1.25	85780.0	6520008.5	96
2012-04-15	75.96	75.96	75.02	75.02	-0.94	-1.24	61783.0	4671943.25	88
2012-04-14	76.34	76.71	75.59	75.96	0.0	0.0	45120.0	3436770.0	86
2012-04-11	77.09	77.09	75.59	75.96	-1.13	-1.47	209432.0	15952129.5	227
2012-04-10	77.46	78.03	77.09	77.09	0.0	0.0	89646.0	6957575.5	105
2012-04-09	77.84	77.84	76.71	77.09	-0.75	-0.96	36848.0	2852556.0	66
2012-04-08	77.65	78.03	76.52	77.84	0.75	0.97	135820.0	10532487.25	149
2012-04-07	78.03	78.59	77.09	77.09	0.0	0.0	120953.0	9378781.75	196
2012-04-04	77.46	77.84	76.52	77.09	-0.37	-0.48	133591.0	10333802.75	198
2012-04-03	77.09	77.46	76.52	77.46	0.75	0.98	108703.0	8340960.0	121
2012-04-02	76.71	77.46	76.52	76.71	0.0	0.0	542048.0	41581005.0	157
2012-04-01	77.09	77.28	76.34	76.71	-0.38	-0.49	113982.0	8731828.5	108
2012-03-31	76.71	77.65	76.52	77.09	-0.37	-0.48	108719.0	8402371.75	105
2012-03-28	76.9	77.46	76.52	77.46	0.75	0.98	111420.0	8577108.25	93
2012-03-27	76.71	76.9	75.96	76.71	0.37	0.48	71759.0	5498917.75	65
2012-03-26	75.77	76.71	75.59	76.34	0.19	0.25	66397.0	5061607.0	74
2012-03-25	75.96	76.15	75.59	76.15	0.56	0.74	130168.0	9876087.75	99
2012-03-24	75.77	76.15	75.59	75.59	0.38	0.51	82180.0	6215811.0	88
2012-03-21	76.9	76.9	75.21	75.21	-0.75	-0.99	88319.0	6709372.0	78
2012-03-20	75.21	77.09	75.02	75.96	0.19	0.25	89362.0	6789395.5	106
2012-03-19	77.09	77.09	75.02	75.77	-1.32	-1.71	83416.0	6358345.0	120
[truncated: 2,180 more rows]
