# Supplementary material for: Effective short-term forecasts of Saudi stock price trends using technical indicators and large-scale multivariate time series
Source: PeerJ Comput Sci. 2023 Jan 6;9:e1205. doi: 10.7717/peerj-cs.1205 (PMC10280263; doi:10.7717/peerj-cs.1205)
Supplement: Supplemental Information 3 [file peerj-cs-09-1205-s003.zip › TASI Dataset 2021/SAUDI CEMENT_3030.csv]

date	open	high	low	close	change	change_percent	volume_traded	value_traded_SAR	number_trades
2020-03-19	43.75	45.0	43.4	44.2	0.1	0.23	1114149.0	49291262.75	2230
2020-03-18	44.0	46.0	43.9	44.1	-0.4	-0.9	627707.0	27882902.15	1279
2020-03-17	44.55	45.5	44.0	44.5	0.7	1.6	462656.0	20652807.7	1165
2020-03-16	48.1	48.1	43.75	43.8	-4.45	-9.22	486148.0	22118527.75	1807
2020-03-15	51.0	51.0	48.2	48.25	-1.2	-2.43	279435.0	13465311.6	751
2020-03-12	49.2	50.4	48.0	49.45	-1.75	-3.42	334162.0	16403584.05	980
2020-03-11	54.1	54.2	50.8	51.2	-1.9	-3.58	305977.0	15901479.2	1029
2020-03-10	52.8	53.4	50.2	53.1	4.1	8.37	459961.0	23999136.0	1487
2020-03-09	47.7	50.1	47.7	49.0	-4.0	-7.55	489316.0	23821460.4	1246
2020-03-08	53.0	55.0	53.0	53.0	-5.8	-9.86	658244.0	35018017.5	1510
2020-03-05	59.5	59.5	58.4	58.8	-0.1	-0.17	293150.0	17256526.8	1183
2020-03-04	58.8	60.8	58.6	58.9	0.4	0.68	633665.0	37681220.3	1327
2020-03-03	58.6	59.3	58.3	58.5	1.3	2.27	378708.0	22242739.7	1318
2020-03-02	59.8	60.8	57.0	57.2	-1.7	-2.89	231949.0	13682127.6	1205
2020-03-01	60.4	60.4	58.8	58.9	-2.1	-3.44	219945.0	13041618.6	668
2020-02-27	61.4	61.5	60.5	61.0	-0.5	-0.81	160357.0	9758816.5	622
2020-02-26	61.9	62.4	61.2	61.5	-0.5	-0.81	230347.0	14248755.6	720
2020-02-25	61.5	62.6	60.1	62.0	0.5	0.81	161812.0	9963839.7	917
2020-02-24	62.8	62.8	61.5	61.5	-1.0	-1.6	215703.0	13435610.3	761
2020-02-23	62.5	63.2	62.2	62.5	0.1	0.16	167800.0	10487069.5	610
2020-02-20	64.2	64.3	62.1	62.4	-1.6	-2.5	261807.0	16586832.8	808
2020-02-19	63.8	64.1	63.6	64.0	0.3	0.47	202791.0	12953133.2	566
2020-02-18	63.8	64.0	63.6	63.7	-0.1	-0.16	133379.0	8502282.5	475
2020-02-17	64.0	64.2	63.5	63.8	-0.2	-0.31	149932.0	9581544.7	503
2020-02-16	64.3	64.3	63.9	64.0	-0.2	-0.31	64823.0	4156839.8	196
2020-02-13	64.1	64.5	63.9	64.2	0.3	0.47	204358.0	13129213.2	990
2020-02-12	64.5	65.0	63.7	63.9	0.0	0.0	406878.0	26131135.7	808
2020-02-11	65.0	65.2	63.9	63.9	-1.1	-1.69	441693.0	28429978.1	819
2020-02-10	65.0	65.7	64.5	65.0	0.0	0.0	383531.0	24855075.8	760
2020-02-09	65.3	65.9	64.7	65.0	-0.4	-0.61	106957.0	6970281.1	417
2020-02-06	66.4	68.2	65.4	65.4	0.4	0.62	547002.0	36540989.8	1304
2020-02-05	65.8	66.4	64.9	65.0	-0.6	-0.91	242118.0	15821900.7	562
2020-02-04	66.1	66.6	65.4	65.6	-0.2	-0.3	279858.0	18235303.0	781
2020-02-03	67.6	67.6	65.8	65.8	-1.1	-1.64	278696.0	18521294.8	1001
2020-02-02	67.0	67.6	66.5	66.9	-0.5	-0.74	159439.0	10700508.8	426
2020-01-30	67.6	67.6	67.3	67.4	-0.4	-0.59	368876.0	24850857.9	560
2020-01-29	67.6	69.0	67.4	67.8	0.3	0.44	124168.0	8439618.0	545
2020-01-28	67.5	68.3	67.5	67.5	0.0	0.0	64852.0	4394115.1	531
2020-01-27	69.3	69.3	67.5	67.5	-1.5	-2.17	118787.0	8145297.0	558
2020-01-26	69.0	69.5	68.4	69.0	0.0	0.0	119249.0	8230115.3	410
2020-01-23	68.8	69.5	68.2	69.0	0.6	0.88	132028.0	9102582.4	588
2020-01-22	68.0	68.7	67.9	68.4	0.4	0.59	85233.0	5827242.9	361
2020-01-21	68.0	68.2	67.8	68.0	-0.1	-0.15	42437.0	2885980.7	385
2020-01-20	68.2	68.7	68.0	68.1	-0.2	-0.29	70122.0	4782760.0	464
2020-01-19	68.9	69.1	68.1	68.3	-0.7	-1.01	80536.0	5524087.8	346
2020-01-16	69.5	69.6	68.3	69.0	-0.5	-0.72	132351.0	9113235.8	502
2020-01-15	70.1	70.4	69.5	69.5	-0.5	-0.71	115985.0	8114895.1	422
2020-01-14	69.9	70.3	69.4	70.0	0.4	0.57	120481.0	8418987.6	554
2020-01-13	68.5	69.6	68.3	69.6	1.4	2.05	181913.0	12562255.7	554
2020-01-12	68.1	68.8	68.1	68.2	0.6	0.89	123059.0	8413272.6	253
2020-01-09	66.5	68.8	65.2	67.6	3.5	5.46	625163.0	42105939.9	1177
2020-01-08	66.1	66.7	64.1	64.1	-2.8	-4.19	366698.0	23872214.9	914
2020-01-07	68.0	68.6	66.8	66.9	-1.0	-1.47	150495.0	10167156.1	455
2020-01-06	67.5	68.0	67.0	67.9	-0.4	-0.59	123191.0	8321476.8	570
2020-01-05	69.4	69.4	67.5	68.3	-1.6	-2.29	117479.0	8029157.8	396
2020-01-02	69.8	70.1	69.1	69.9	0.0	0.0	139114.0	9686032.0	516
2020-01-01	69.8	70.0	69.5	69.9	-0.2	-0.29	118669.0	8278988.5	196
2019-12-31	70.3	70.3	69.5	70.1	-0.1	-0.14	160253.0	11198830.1	538
2019-12-30	71.0	71.1	70.2	70.2	-0.7	-0.99	74099.0	5221830.6	349
2019-12-29	70.4	71.1	70.1	70.9	0.6	0.85	106108.0	7502691.6	289
2019-12-26	70.9	70.9	70.0	70.3	-0.5	-0.71	67041.0	4725528.0	192
2019-12-25	70.9	71.0	70.7	70.8	-0.1	-0.14	54466.0	3859512.8	117
2019-12-24	70.8	71.2	70.7	70.9	0.1	0.14	94345.0	6688199.6	215
2019-12-23	71.4	71.4	70.5	70.8	-0.6	-0.84	170097.0	12047655.4	438
2019-12-22	71.5	72.1	71.0	71.4	-0.1	-0.14	59759.0	4284514.4	260
2019-12-19	71.5	72.3	70.8	71.5	0.5	0.7	292903.0	20976389.3	531
2019-12-18	69.9	71.4	69.9	71.0	1.3	1.87	224775.0	15641323.3	538
2019-12-17	70.0	71.0	69.7	69.7	0.2	0.29	187199.0	13127147.9	621
2019-12-16	69.2	71.1	69.0	69.5	0.3	0.43	199025.0	13989974.8	602
2019-12-15	69.7	69.8	69.1	69.2	-0.5	-0.72	65216.0	4521788.4	291
2019-12-12	70.2	70.2	69.5	69.7	-0.3	-0.43	103082.0	7184223.1	398
2019-12-11	69.6	70.7	69.5	70.0	0.5	0.72	198440.0	13869649.4	578
2019-12-10	70.4	70.6	69.5	69.5	-0.5	-0.71	266344.0	18622962.5	640
2019-12-09	70.5	71.2	70.0	70.0	-0.1	-0.14	355043.0	24906803.6	680
2019-12-08	70.0	72.5	70.0	70.1	0.1	0.14	251211.0	17986742.4	569
2019-12-05	69.5	71.8	69.3	70.0	0.1	0.14	311818.0	22019269.2	715
2019-12-04	70.0	70.0	69.0	69.9	-0.1	-0.14	62615.0	4360196.2	252
2019-12-03	68.5	70.8	68.5	70.0	1.5	2.19	185256.0	12963949.1	587
2019-12-02	68.6	68.9	68.0	68.5	-0.2	-0.29	104743.0	7168315.9	277
2019-12-01	68.3	68.7	68.1	68.7	0.7	1.03	22960.0	1573712.9	86
2019-11-28	68.1	69.2	67.2	68.0	-1.1	-1.59	111461.0	7598790.7	491
2019-11-27	68.0	69.3	67.8	69.1	1.4	2.07	82815.0	5692539.6	303
2019-11-26	68.5	68.5	67.2	67.7	-0.8	-1.17	208092.0	14104839.5	277
2019-11-25	67.7	69.9	67.7	68.5	1.4	2.09	162275.0	11105872.5	521
2019-11-24	70.0	70.5	67.1	67.1	-3.2	-4.55	100658.0	6857754.2	351
2019-11-21	71.3	71.6	70.1	70.3	-1.5	-2.09	50475.0	3555020.7	362
2019-11-20	69.0	71.8	68.9	71.8	3.3	4.82	139204.0	9756667.3	391
2019-11-19	67.9	69.3	67.9	68.5	0.5	0.74	174769.0	12021191.5	274
2019-11-18	67.6	68.0	67.6	68.0	0.7	1.04	77277.0	5248397.2	280
2019-11-17	67.5	67.5	67.0	67.3	-0.3	-0.44	20818.0	1398938.7	118
2019-11-14	67.2	67.9	67.2	67.6	0.1	0.15	54568.0	3689099.6	234
2019-11-13	67.6	67.7	67.1	67.5	0.1	0.15	53118.0	3585008.6	206
2019-11-12	66.7	67.8	66.7	67.4	0.3	0.45	68777.0	4629572.7	436
2019-11-11	67.4	67.5	66.5	67.1	0.1	0.15	60766.0	4072296.2	206
2019-11-10	67.0	67.9	67.0	67.0	-0.4	-0.59	35810.0	2412394.2	174
2019-11-07	67.1	68.0	67.0	67.4	0.4	0.6	67285.0	4534606.2	200
2019-11-06	67.8	68.0	67.0	67.0	-1.0	-1.47	168974.0	11445897.3	325
2019-11-05	67.8	68.0	67.5	68.0	0.0	0.0	77286.0	5242719.5	416
2019-11-04	67.5	68.0	66.9	68.0	1.3	1.95	83447.0	5608945.4	252
2019-11-03	67.1	67.8	66.1	66.7	-1.9	-2.77	12688.0	850026.8	134
2019-10-31	67.5	68.6	67.5	68.6	-0.1	-0.15	74353.0	5080830.6	292
2019-10-30	68.0	68.7	66.9	68.7	0.5	0.73	124863.0	8442915.7	489
2019-10-29	71.0	71.0	67.6	68.2	-3.7	-5.15	472491.0	32229085.1	1481
2019-10-28	72.0	72.3	71.8	71.9	-0.1	-0.14	106651.0	7677696.2	576
2019-10-27	71.7	72.5	71.7	72.0	-0.8	-1.1	61821.0	4464001.3	208
2019-10-24	71.3	72.8	70.9	72.8	1.3	1.82	117640.0	8425513.1	482
2019-10-23	70.7	71.5	70.1	71.5	0.8	1.13	104255.0	7418746.5	310
2019-10-22	68.1	71.0	68.0	70.7	1.7	2.46	126701.0	8847928.1	576
2019-10-21	67.9	69.0	67.2	69.0	1.1	1.62	136239.0	9332942.8	322
2019-10-20	67.0	68.6	67.0	67.9	0.9	1.34	106955.0	7282201.0	312
2019-10-17	67.0	67.0	65.3	67.0	0.0	0.0	201603.0	13384519.9	526
2019-10-16	63.3	67.0	62.1	67.0	4.1	6.52	317586.0	20222571.9	693
2019-10-15	62.5	62.9	62.1	62.9	-0.2	-0.32	112888.0	7058050.6	278
2019-10-14	63.0	63.3	61.8	63.1	-0.1	-0.16	408909.0	25734527.9	576
2019-10-13	65.8	65.8	63.2	63.2	-2.6	-3.95	92456.0	5980751.7	275
2019-10-10	66.4	66.7	65.0	65.8	-0.5	-0.75	48974.0	3225120.9	281
2019-10-09	66.3	66.9	65.8	66.3	0.3	0.45	120909.0	8010710.6	455
2019-10-08	66.3	66.3	64.8	66.0	-0.2	-0.3	136468.0	8918412.4	487
2019-10-07	67.1	67.2	66.2	66.2	-1.1	-1.63	193058.0	12830039.7	309
2019-10-06	67.0	68.7	67.0	67.3	0.8	1.2	125872.0	8480740.4	323
2019-10-03	68.0	68.3	66.4	66.5	-2.3	-3.34	172173.0	11540301.4	446
2019-10-02	70.3	71.3	68.5	68.8	-1.3	-1.85	177233.0	12304979.6	396
2019-10-01	72.5	72.7	70.0	70.1	-1.1	-1.54	191968.0	13647108.8	564
2019-09-30	69.3	73.3	69.3	71.2	1.5	2.15	357200.0	25631877.3	844
2019-09-29	68.7	69.7	68.5	69.7	0.9	1.31	37066.0	2564261.1	171
2019-09-26	68.9	69.2	68.3	68.8	-0.1	-0.15	108535.0	7457473.4	428
2019-09-25	67.2	70.0	66.7	68.9	1.9	2.84	463553.0	31731349.6	1240
2019-09-24	63.9	67.0	63.9	67.0	3.2	5.02	203188.0	13292211.1	661
2019-09-22	62.1	64.2	62.1	63.8	1.3	2.08	73099.0	4660001.7	208
2019-09-19	61.3	62.5	60.7	62.5	1.2	1.96	646823.0	40155760.6	924
2019-09-18	61.7	62.0	61.1	61.3	-0.4	-0.65	67482.0	4145394.5	303
2019-09-17	62.6	62.8	61.0	61.7	-0.8	-1.28	180973.0	11204453.2	487
2019-09-16	61.3	62.7	61.0	62.5	1.5	2.46	215269.0	13335852.3	739
2019-09-15	59.0	61.0	59.0	61.0	0.5	0.83	63545.0	3807810.4	195
2019-09-12	60.5	61.4	60.5	60.5	-0.2	-0.33	247297.0	15106422.9	390
2019-09-11	60.8	60.8	59.9	60.7	-0.6	-0.98	156790.0	9439046.2	560
2019-09-10	61.1	61.3	60.5	61.3	-0.1	-0.16	175943.0	10713902.8	500
2019-09-09	62.1	62.1	61.0	61.4	-0.9	-1.44	194814.0	11942490.4	522
2019-09-08	62.9	62.9	62.2	62.3	-0.1	-0.16	67733.0	4228069.7	206
2019-09-05	63.6	63.8	62.4	62.4	-1.1	-1.73	168473.0	10552553.2	558
2019-09-04	63.0	64.0	63.0	63.5	0.5	0.79	85836.0	5445272.2	328
2019-09-03	63.8	64.5	63.0	63.0	-0.5	-0.79	226209.0	14461053.2	619
2019-09-02	62.9	64.0	62.0	63.5	0.5	0.79	228231.0	14485213.8	525
2019-09-01	63.0	63.0	62.1	63.0	0.4	0.64	111872.0	7004490.2	290
2019-08-29	63.3	64.5	62.6	62.6	-0.9	-1.42	232710.0	14841464.1	770
2019-08-28	65.4	65.8	63.5	63.5	-1.8	-2.76	323610.0	20819656.6	1039
2019-08-27	66.7	68.0	64.6	65.3	-1.3	-1.95	3266179.0	213792202.3	5565
2019-08-26	67.1	67.5	66.3	66.6	-0.1	-0.15	196223.0	13103466.3	748
2019-08-25	67.0	67.2	66.1	66.7	-0.7	-1.04	66132.0	4406422.9	265
2019-08-22	67.0	68.0	66.7	67.4	0.3	0.45	669252.0	45339927.3	710
2019-08-21	68.1	68.3	67.1	67.1	-0.9	-1.32	142346.0	9643596.2	764
2019-08-20	67.3	68.3	67.3	68.0	1.0	1.49	294768.0	20039701.1	1098
2019-08-19	67.3	69.0	67.0	67.0	-0.3	-0.45	210425.0	14225434.8	2749
2019-08-18	66.8	68.2	66.2	67.3	1.3	1.97	129445.0	8740208.0	537
2019-08-08	66.5	66.8	64.9	66.0	4.0	6.45	368545.0	24019211.8	980
2019-08-07	66.8	70.0	62.0	62.0	-4.8	-7.19	496775.0	32962316.7	779
2019-08-06	69.5	70.0	66.4	66.8	-3.1	-4.43	158676.0	10858875.2	1201
2019-08-05	71.0	71.2	69.9	69.9	-1.4	-1.96	322242.0	22740848.7	1901
2019-08-04	70.9	71.3	70.9	71.3	0.0	0.0	89706.0	6377483.8	272
2019-08-01	71.0	71.6	70.7	71.3	0.3	0.42	143524.0	10217755.8	1074
2019-07-31	72.0	72.0	71.0	71.0	-1.2	-1.66	156647.0	11161647.7	872
2019-07-30	73.5	73.5	72.0	72.2	-1.2	-1.63	114846.0	8350220.0	424
2019-07-29	74.3	74.6	73.0	73.4	-1.0	-1.34	67968.0	5001763.2	945
2019-07-28	75.5	75.5	74.1	74.4	-0.6	-0.8	47860.0	3586631.7	193
2019-07-25	75.2	77.0	73.1	75.0	-0.1	-0.13	378171.0	28405693.3	711
2019-07-24	77.0	78.0	75.1	75.1	-1.9	-2.47	130854.0	10080533.9	329
2019-07-23	78.7	78.7	77.0	77.0	-1.7	-2.16	113802.0	8879402.1	433
2019-07-22	79.6	79.6	78.6	78.7	0.2	0.25	120043.0	9474561.4	584
2019-07-21	79.4	79.6	76.6	78.5	-1.4	-1.75	192858.0	15156266.4	344
2019-07-18	78.9	79.9	78.3	79.9	1.1	1.4	169760.0	13395661.4	395
2019-07-17	77.5	79.0	77.5	78.8	1.4	1.81	237994.0	18526189.5	420
2019-07-16	76.1	77.8	76.1	77.4	1.1	1.44	162202.0	12450991.9	294
2019-07-15	76.4	76.9	76.0	76.3	-0.4	-0.52	152711.0	11665041.8	262
2019-07-14	75.6	77.8	75.6	76.7	0.4	0.52	81077.0	6240782.9	295
2019-07-11	76.1	76.3	75.4	76.3	0.2	0.26	186816.0	14223938.1	195
2019-07-10	76.0	76.3	75.5	76.1	0.0	0.0	135872.0	10327797.5	213
2019-07-09	76.0	76.1	75.5	76.1	0.7	0.93	95197.0	7220956.3	255
2019-07-08	73.7	75.4	73.5	75.4	1.6	2.17	142213.0	10605736.4	316
2019-07-07	71.6	73.8	71.6	73.8	1.9	2.64	99646.0	7303072.3	247
2019-07-04	71.4	72.2	71.4	71.9	-0.1	-0.14	112034.0	8060412.7	170
2019-07-03	71.1	72.0	71.0	72.0	0.8	1.12	105112.0	7513652.3	258
2019-07-02	70.8	71.2	70.7	71.2	0.4	0.56	64574.0	4580645.2	474
2019-07-01	70.1	71.0	70.1	70.8	0.7	1.0	69231.0	4892337.3	353
2019-06-30	70.2	70.8	69.6	70.1	0.0	0.0	40933.0	2876069.5	175
2019-06-27	70.0	70.8	70.0	70.1	0.7	1.01	102499.0	7204888.7	456
2019-06-26	69.8	69.8	69.2	69.4	0.3	0.43	334277.0	23125261.9	473
2019-06-25	68.8	70.0	68.1	69.1	0.3	0.44	300982.0	20708173.7	270
2019-06-24	69.0	69.3	67.7	68.8	-0.2	-0.29	203346.0	13985366.5	235
2019-06-23	70.0	70.7	69.0	69.0	-1.0	-1.43	146308.0	10221059.4	162
2019-06-20	70.3	70.8	69.7	70.0	0.0	0.0	936357.0	65629908.8	814
2019-06-19	69.8	71.5	69.7	70.0	0.7	1.01	633012.0	44294896.3	706
2019-06-18	69.5	70.0	69.2	69.3	0.3	0.43	306561.0	21287667.3	517
2019-06-17	67.5	69.0	67.4	69.0	1.5	2.22	363468.0	24708878.6	579
2019-06-16	67.9	67.9	67.3	67.5	-0.3	-0.44	53878.0	3644723.3	106
2019-06-13	66.9	67.8	66.3	67.8	-0.2	-0.29	217147.0	14501426.8	638
2019-06-12	68.0	68.0	67.4	68.0	0.0	0.0	344065.0	23344694.1	706
2019-06-11	67.4	68.0	67.4	68.0	0.6	0.89	248727.0	16855809.5	505
2019-06-10	65.3	67.4	65.3	67.4	1.5	2.28	372249.0	24768331.9	684
2019-06-09	63.6	66.0	63.6	65.9	2.6	4.11	147246.0	9564519.1	399
2019-05-30	63.6	64.0	62.9	63.3	0.3	0.48	285100.0	18057821.8	838
2019-05-29	65.4	65.8	62.6	63.0	-2.4	-3.67	292744.0	18687522.6	668
2019-05-28	67.6	68.2	65.4	65.4	-2.4	-3.54	3131659.0	205968547.4	2476
2019-05-27	67.4	67.8	66.2	67.8	0.4	0.59	249865.0	16753968.7	789
2019-05-26	66.4	67.6	65.5	67.4	0.1	0.15	166757.0	11045669.3	332
2019-05-23	68.3	68.3	66.1	67.3	-0.7	-1.03	396407.0	26766340.3	684
2019-05-22	67.9	69.0	67.9	68.0	0.1	0.15	307995.0	21038534.1	501
2019-05-21	66.6	68.1	66.6	67.9	0.0	0.0	122425.0	8294088.8	222
2019-05-20	67.7	68.2	66.0	67.9	-0.2	-0.29	254237.0	17221455.0	472
2019-05-19	68.4	68.7	67.5	68.1	-0.3	-0.44	193346.0	13169151.4	207
2019-05-16	65.9	68.4	65.9	68.4	2.6	3.95	527708.0	35319387.5	806
2019-05-15	66.1	67.5	65.8	65.8	-0.4	-0.6	473588.0	31497024.3	568
2019-05-14	66.1	66.2	64.6	66.2	0.1	0.15	448176.0	29497558.9	657
2019-05-13	66.2	67.8	64.0	66.1	-0.8	-1.2	414193.0	26954192.3	504
2019-05-12	68.4	68.4	65.0	66.9	-1.5	-2.19	167237.0	11226335.8	285
2019-05-09	68.5	68.6	67.1	68.4	0.0	0.0	315594.0	21489991.2	358
2019-05-08	68.4	68.5	67.8	68.4	0.0	0.0	177699.0	12091023.2	642
2019-05-07	67.0	68.5	67.0	68.4	1.4	2.09	98329.0	6656062.0	475
2019-05-06	65.5	67.0	64.5	67.0	0.3	0.45	93402.0	6174154.1	433
2019-05-05	67.5	67.5	65.7	66.7	-1.2	-1.77	104728.0	6961266.8	256
2019-05-02	68.0	69.0	67.9	67.9	0.0	0.0	199316.0	13691910.6	523
2019-05-01	65.8	67.9	64.5	67.9	2.0	3.03	223498.0	14765408.8	566
2019-04-30	65.5	66.9	65.5	65.9	-0.1	-0.15	596271.0	39384214.0	677
2019-04-29	62.8	66.0	62.8	66.0	2.9	4.6	621416.0	39669898.6	773
2019-04-28	61.3	63.6	61.2	63.1	1.2	1.94	161906.0	10147787.2	371
2019-04-25	60.6	61.9	60.6	61.9	1.4	2.31	194577.0	11929507.5	614
2019-04-24	59.9	60.5	59.4	60.5	1.0	1.68	271383.0	16300304.1	459
2019-04-23	60.1	60.1	59.5	59.5	-0.6	-1.0	138156.0	8285813.3	512
2019-04-22	60.0	60.1	59.7	60.1	0.0	0.0	93520.0	5613172.1	133
2019-04-21	60.0	60.1	59.5	60.1	0.1	0.17	80100.0	4806263.9	127
2019-04-18	59.9	60.1	59.2	60.0	0.0	0.0	97050.0	5792608.7	251
2019-04-17	59.1	60.3	59.1	60.0	-1.8	-2.91	164411.0	9824497.3	662
2019-04-16	61.8	62.1	61.0	61.8	-0.2	-0.32	207691.0	12833385.1	357
2019-04-15	60.5	62.0	60.4	62.0	1.5	2.48	190514.0	11730080.4	515
2019-04-14	59.8	60.5	59.8	60.5	0.5	0.83	86158.0	5192384.1	170
2019-04-11	59.6	60.1	59.6	60.0	0.0	0.0	142165.0	8531472.6	277
2019-04-10	60.0	60.1	59.6	60.0	0.0	0.0	61060.0	3657628.1	360
2019-04-09	59.9	60.0	59.6	60.0	-0.1	-0.17	68107.0	4071546.4	202
2019-04-08	59.9	60.1	59.5	60.1	0.3	0.5	139153.0	8339136.3	413
2019-04-07	60.0	60.0	59.4	59.8	-0.2	-0.33	29089.0	1737020.1	103
2019-04-04	59.8	60.0	59.6	60.0	0.1	0.17	92279.0	5530789.5	472
2019-04-03	59.0	60.0	58.9	59.9	0.9	1.53	218127.0	13004967.3	673
2019-04-02	58.8	59.0	58.3	59.0	0.3	0.51	83926.0	4916361.5	390
2019-04-01	58.5	58.7	58.0	58.7	0.2	0.34	54892.0	3207213.4	195
2019-03-31	59.0	59.0	58.5	58.5	-0.5	-0.85	35710.0	2097436.3	97
2019-03-28	58.7	59.0	58.6	59.0	0.4	0.68	67514.0	3973339.9	309
2019-03-27	58.2	58.7	57.9	58.6	0.0	0.0	81873.0	4776791.2	246
2019-03-26	58.5	58.7	58.4	58.6	0.1	0.17	62736.0	3675271.8	171
2019-03-25	57.6	58.5	57.0	58.5	0.7	1.21	58972.0	3414766.1	216
2019-03-24	58.1	58.1	57.5	57.8	-0.9	-1.53	73803.0	4262652.6	178
2019-03-21	58.8	59.0	58.7	58.7	0.1	0.17	45812.0	2693760.0	147
2019-03-20	58.3	58.7	58.3	58.6	0.3	0.51	52395.0	3068074.9	143
2019-03-19	58.2	58.3	57.6	58.3	0.3	0.52	67746.0	3935049.9	268
2019-03-18	57.3	58.0	57.1	58.0	0.6	1.05	174536.0	10031323.1	280
2019-03-17	57.1	58.0	57.1	57.4	-0.5	-0.86	38665.0	2220274.0	121
2019-03-14	57.3	57.9	56.8	57.9	0.6	1.05	373705.0	21540281.9	683
2019-03-13	57.7	57.8	56.5	57.3	-0.5	-0.87	45811.0	2619256.3	190
2019-03-12	56.7	57.8	56.7	57.8	1.1	1.94	52085.0	2963430.8	172
2019-03-11	57.4	57.4	56.6	56.7	-0.8	-1.39	48669.0	2776192.2	128
2019-03-10	57.8	57.8	57.4	57.5	-0.4	-0.69	30436.0	1753235.2	59
2019-03-07	58.0	58.0	57.7	57.9	0.2	0.35	79855.0	4624118.6	143
2019-03-06	57.8	58.0	57.7	57.7	-0.3	-0.52	51567.0	2980503.3	139
2019-03-05	57.7	58.0	57.6	58.0	0.3	0.52	46190.0	2668833.8	119
2019-03-04	57.6	57.7	57.1	57.7	0.4	0.7	81100.0	4662908.9	190
2019-03-03	56.9	57.8	56.9	57.3	0.7	1.24	45157.0	2595328.0	147
2019-02-28	56.2	56.9	56.2	56.6	-0.3	-0.53	39608.0	2241089.4	136
2019-02-27	56.9	56.9	56.0	56.9	0.1	0.18	45380.0	2562434.5	130
2019-02-26	57.0	57.2	56.5	56.8	0.3	0.53	61683.0	3501727.3	150
2019-02-25	57.0	57.5	56.0	56.5	-0.4	-0.7	161115.0	9110443.7	254
2019-02-24	57.5	57.7	56.9	56.9	-0.1	-0.18	16462.0	944092.0	78
2019-02-21	56.7	57.0	56.5	57.0	0.0	0.0	46475.0	2639908.3	123
2019-02-20	57.1	57.3	56.9	57.0	-0.5	-0.87	51437.0	2933125.2	137
2019-02-19	58.0	58.4	57.0	57.5	-0.9	-1.54	49009.0	2839014.9	182
2019-02-18	58.6	58.8	58.4	58.4	-0.4	-0.68	40505.0	2375727.1	111
2019-02-17	58.7	59.0	58.7	58.8	-0.1	-0.17	66333.0	3904344.6	109
2019-02-14	58.6	59.0	58.3	58.9	0.1	0.17	80404.0	4724788.0	238
2019-02-13	58.7	59.0	58.7	58.8	-0.2	-0.34	64933.0	3822167.6	143
2019-02-12	59.0	59.2	58.5	59.0	0.3	0.51	96959.0	5716322.4	197
2019-02-11	57.7	59.1	57.5	58.7	0.7	1.21	268127.0	15777714.3	325
2019-02-10	58.4	58.5	58.0	58.0	-0.3	-0.51	263807.0	15411503.1	305
2019-02-07	57.7	58.4	57.7	58.3	0.8	1.39	172650.0	10026323.8	489
2019-02-06	57.0	57.8	57.0	57.5	0.0	0.0	148120.0	8517847.6	279
2019-02-05	54.9	58.1	54.9	57.5	2.9	5.31	265949.0	15178260.2	814
2019-02-04	54.3	55.1	54.1	54.6	0.0	0.0	55511.0	3032723.4	214
2019-02-03	57.0	57.0	54.2	54.6	-2.5	-4.38	102417.0	5649659.5	312
2019-01-31	56.8	57.3	56.6	57.1	0.2	0.35	84951.0	4832745.5	179
2019-01-30	56.6	57.0	56.5	56.9	0.1	0.18	68734.0	3902910.8	129
2019-01-29	57.0	57.0	55.9	56.8	-0.1	-0.18	148706.0	8381705.8	341
2019-01-28	54.9	57.8	54.8	56.9	2.5	4.6	307220.0	17349346.5	647
2019-01-27	54.0	54.8	53.7	54.4	0.2	0.37	100566.0	5431170.9	272
2019-01-24	54.0	54.6	53.9	54.2	-0.2	-0.37	55628.0	3016258.3	197
2019-01-23	53.7	54.6	53.7	54.4	0.7	1.3	93639.0	5090484.4	483
2019-01-22	54.5	54.5	53.3	53.7	-0.8	-1.47	101357.0	5468322.7	193
2019-01-21	54.1	54.5	53.2	54.5	-0.1	-0.18	109861.0	5914958.1	341
2019-01-20	54.1	55.0	54.0	54.6	-0.2	-0.36	255381.0	13982461.2	577
2019-01-17	54.0	54.9	53.5	54.8	1.3	2.43	313418.0	17004427.5	1692
2019-01-16	51.8	55.0	51.8	53.5	2.1	4.09	634412.0	34323169.6	1593
2019-01-15	48.65	51.8	48.65	51.4	2.4	4.9	268139.0	13471460.55	1019
2019-01-14	48.35	49.3	48.3	49.0	0.35	0.72	58942.0	2873037.95	434
2019-01-13	48.7	49.05	48.3	48.65	0.0	0.0	59308.0	2889416.3	211
2019-01-10	48.35	48.75	48.2	48.65	0.3	0.62	48801.0	2367963.15	370
2019-01-09	48.05	48.35	48.0	48.35	0.35	0.73	96653.0	4668881.65	738
2019-01-08	48.3	48.5	48.0	48.0	-0.3	-0.62	83659.0	4039333.25	427
2019-01-07	47.9	48.3	47.6	48.3	0.35	0.73	54570.0	2616850.75	186
2019-01-06	47.9	47.95	47.45	47.95	0.45	0.95	25819.0	1229977.65	180
2019-01-03	47.45	47.5	47.0	47.5	0.0	0.0	149856.0	7071119.55	526
2019-01-02	47.1	47.55	46.9	47.5	0.05	0.11	200581.0	9456770.95	586
2019-01-01	48.65	48.65	47.4	47.45	-1.1	-2.27	193184.0	9250965.15	250
2018-12-31	48.0	48.55	48.0	48.55	0.65	1.36	84733.0	4097528.05	322
2018-12-30	47.05	48.0	47.05	47.9	0.4	0.84	75905.0	3631233.0	95
2018-12-27	47.75	48.0	47.5	47.5	-0.5	-1.04	107956.0	5170233.8	179
2018-12-26	47.0	48.5	46.7	48.0	0.85	1.8	54613.0	2613797.5	130
2018-12-25	47.0	47.75	47.0	47.15	-0.65	-1.36	45634.0	2162511.4	58
2018-12-24	46.0	47.8	46.0	47.8	1.55	3.35	31532.0	1467478.45	123
2018-12-23	46.05	46.65	46.0	46.25	-0.6	-1.28	37582.0	1734605.0	88
2018-12-20	47.0	47.0	46.0	46.85	-0.15	-0.32	62513.0	2911155.4	238
2018-12-19	47.2	47.2	46.5	47.0	-0.6	-1.26	75242.0	3532701.55	357
2018-12-18	47.75	47.9	47.6	47.6	-0.35	-0.73	27247.0	1300497.75	293
2018-12-17	48.5	48.55	47.65	47.95	-0.55	-1.13	81502.0	3920357.85	403
2018-12-16	49.3	49.3	48.5	48.5	-0.8	-1.62	27721.0	1356750.0	174
2018-12-13	49.4	49.5	49.3	49.3	-0.1	-0.2	40293.0	1988754.45	183
2018-12-12	49.1	49.5	49.1	49.4	0.35	0.71	45871.0	2263656.95	196
2018-12-11	48.8	49.9	48.8	49.05	0.05	0.1	149918.0	7410595.35	346
2018-12-10	48.9	49.4	48.8	49.0	0.3	0.62	157394.0	7727194.3	273
2018-12-09	49.0	49.0	48.0	48.7	0.0	0.0	52292.0	2542486.45	168
2018-12-06	47.8	48.75	47.8	48.7	0.75	1.56	161668.0	7810467.35	304
2018-12-05	47.95	48.0	47.5	47.95	-0.25	-0.52	38892.0	1862137.0	206
2018-12-04	47.45	48.5	47.35	48.2	0.9	1.9	126150.0	6046833.65	320
2018-12-03	46.85	47.5	46.8	47.3	0.55	1.18	102489.0	4844988.3	358
2018-12-02	46.3	47.0	45.65	46.75	0.75	1.63	95686.0	4460534.8	324
2018-11-29	45.25	46.0	45.0	46.0	0.75	1.66	140814.0	6412096.0	188
2018-11-28	45.0	45.25	44.8	45.25	0.45	1.0	36045.0	1621648.95	153
2018-11-27	45.1	45.8	44.5	44.8	-0.15	-0.33	57239.0	2591261.05	256
2018-11-26	44.5	44.95	44.45	44.95	0.55	1.24	32154.0	1436400.6	150
2018-11-25	44.5	44.7	44.4	44.4	-0.7	-1.55	37668.0	1677985.75	102
2018-11-22	45.0	45.1	44.5	45.1	0.75	1.69	43859.0	1970918.15	136
2018-11-21	44.45	44.55	43.5	44.35	-0.1	-0.22	91356.0	4039730.15	170
2018-11-20	44.8	44.8	44.0	44.45	-0.55	-1.22	78683.0	3496374.8	210
2018-11-19	45.5	45.6	44.8	45.0	0.0	0.0	148755.0	6688729.7	195
2018-11-18	46.5	46.8	44.9	45.0	-1.8	-3.85	248917.0	11267119.8	291
2018-11-15	46.1	47.0	45.75	46.8	-0.7	-1.47	192107.0	8873070.1	409
2018-11-14	48.0	48.8	47.5	47.5	-1.25	-2.56	122955.0	5873888.35	226
2018-11-13	49.0	49.25	48.0	48.75	-0.35	-0.71	96113.0	4684754.9	219
2018-11-12	46.8	50.0	46.8	49.1	1.6	3.37	336867.0	16493975.55	494
2018-11-11	45.15	47.5	45.0	47.5	1.6	3.49	391629.0	18264184.0	505
2018-11-08	45.65	46.6	45.35	45.9	0.3	0.66	179510.0	8254294.9	377
2018-11-07	45.0	45.95	45.0	45.6	0.85	1.9	170119.0	7733835.4	402
2018-11-06	44.0	44.85	44.0	44.75	0.5	1.13	74598.0	3322168.4	179
2018-11-05	45.0	45.0	43.8	44.25	-0.2	-0.45	112712.0	4977932.35	275
2018-11-04	43.3	45.4	43.0	44.45	1.45	3.37	270597.0	12011568.75	477
2018-11-01	42.5	43.5	42.0	43.0	1.3	3.12	578962.0	24851421.35	590
2018-10-31	39.0	42.1	39.0	41.7	3.4	8.88	611874.0	25336085.55	679
2018-10-30	37.05	38.4	37.0	38.3	1.3	3.51	237301.0	8986642.8	335
2018-10-29	37.15	37.95	37.0	37.0	-0.15	-0.4	91672.0	3444000.6	280
2018-10-28	37.0	37.15	36.35	37.15	0.15	0.41	219552.0	8074023.2	462
2018-10-25	36.95	37.5	36.85	37.0	0.1	0.27	159486.0	5921764.25	363
2018-10-24	36.1	36.9	35.95	36.9	0.95	2.64	167345.0	6065378.9	386
2018-10-23	36.15	36.6	35.9	35.95	-0.2	-0.55	546292.0	19714974.35	628
2018-10-22	37.35	37.35	36.15	36.15	-1.2	-3.21	133075.0	4907482.05	270
2018-10-21	37.0	37.7	37.0	37.35	-0.75	-1.97	95561.0	3565514.85	177
2018-10-18	38.25	38.65	37.95	38.1	-0.2	-0.52	225228.0	8577306.35	387
2018-10-17	38.2	38.7	38.15	38.3	0.1	0.26	104658.0	4029941.75	209
2018-10-16	38.1	38.7	36.0	38.2	-0.35	-0.91	323386.0	12183765.9	577
2018-10-15	38.0	39.5	38.0	38.55	1.05	2.8	448222.0	17203808.55	792
2018-10-14	40.7	40.7	37.5	37.5	-3.5	-8.54	506545.0	19958622.35	598
2018-10-11	43.1	43.1	40.5	41.0	-2.1	-4.87	89484.0	3735682.8	457
2018-10-10	44.1	44.1	43.1	43.1	-1.0	-2.27	15587.0	684906.05	143
2018-10-09	44.5	44.5	44.0	44.1	-0.1	-0.23	31969.0	1414485.5	135
2018-10-08	43.0	44.75	43.0	44.2	0.7	1.61	30913.0	1357736.25	167
2018-10-07	43.2	44.7	43.2	43.5	-1.3	-2.9	15598.0	687772.3	105
2018-10-04	44.85	44.9	44.3	44.8	-0.1	-0.22	33391.0	1493236.2	119
2018-10-03	44.25	44.9	44.0	44.9	0.6	1.35	32076.0	1425700.55	116
2018-10-02	44.4	44.4	43.0	44.3	-0.1	-0.23	49292.0	2161881.3	203
2018-10-01	44.9	44.9	43.8	44.4	-0.4	-0.89	66291.0	2948870.65	250
2018-09-30	44.0	45.0	43.9	44.8	0.95	2.17	106082.0	4742938.25	262
2018-09-27	41.3	43.85	41.3	43.85	1.65	3.91	38871.0	1658605.75	189
2018-09-26	41.8	42.3	41.8	42.2	0.25	0.6	50959.0	2139567.45	190
2018-09-25	39.85	41.95	39.85	41.95	1.95	4.88	107548.0	4385675.65	417
2018-09-20	39.6	40.0	39.25	40.0	0.7	1.78	39897.0	1575430.25	162
2018-09-19	39.5	39.5	39.3	39.3	0.0	0.0	40943.0	1611225.6	160
2018-09-18	39.75	39.75	39.05	39.3	-0.45	-1.13	33138.0	1307182.8	148
2018-09-17	39.5	40.2	39.4	39.75	-0.35	-0.87	55542.0	2204434.9	264
2018-09-16	40.6	40.6	39.5	40.1	-0.3	-0.74	48828.0	1961502.95	172
2018-09-13	40.5	40.6	40.3	40.4	-0.5	-1.22	18293.0	740920.45	172
2018-09-12	41.5	41.5	40.9	40.9	-0.45	-1.09	11841.0	485978.05	155
2018-09-11	41.3	42.0	41.3	41.35	-0.25	-0.6	48090.0	2012596.45	119
2018-09-10	41.95	41.95	41.45	41.6	0.25	0.6	16912.0	703482.5	74
2018-09-09	41.2	41.35	41.2	41.35	0.1	0.24	9055.0	373257.15	49
2018-09-06	41.3	41.5	40.95	41.25	-0.05	-0.12	99641.0	4117347.25	204
2018-09-05	42.2	42.2	41.3	41.3	-0.9	-2.13	60754.0	2537063.55	160
2018-09-04	41.8	42.3	41.8	42.2	0.2	0.48	10652.0	448921.35	61
2018-09-03	41.5	42.1	41.5	42.0	0.45	1.08	33447.0	1403932.1	88
2018-09-02	42.0	42.0	41.5	41.55	-0.4	-0.95	26266.0	1099731.2	75
2018-08-30	41.55	41.95	41.3	41.95	0.4	0.96	118729.0	4913784.15	115
2018-08-29	41.4	41.75	41.3	41.55	0.05	0.12	42127.0	1749390.85	91
2018-08-28	41.0	41.5	40.9	41.5	0.6	1.47	112921.0	4664508.3	171
2018-08-27	42.0	42.0	40.8	40.9	1.0	2.51	56740.0	2331804.7	238
2018-08-26	40.0	40.0	39.8	39.9	0.15	0.38	76560.0	3060661.45	191
2018-08-16	39.75	40.0	39.5	39.75	0.0	0.0	66455.0	2638882.5	242
2018-08-15	40.0	40.0	39.75	39.75	0.05	0.13	147645.0	5893011.75	212
2018-08-14	39.8	40.0	39.3	39.7	-0.05	-0.13	107724.0	4267596.0	344
2018-08-13	43.0	43.0	39.75	39.75	-3.25	-7.56	203818.0	8357818.0	591
2018-08-12	43.1	43.8	42.75	43.0	-0.85	-1.94	90611.0	3903602.5	168
2018-08-09	43.65	44.05	43.2	43.85	-0.15	-0.34	96883.0	4248584.9	243
2018-08-08	45.1	45.1	43.9	44.0	-1.1	-2.44	102577.0	4548817.2	206
2018-08-07	45.3	45.3	44.95	45.1	-0.3	-0.66	35071.0	1580283.45	134
2018-08-06	45.65	45.7	45.4	45.4	-0.6	-1.3	84492.0	3845287.65	155
2018-08-05	46.0	46.0	45.8	46.0	-0.5	-1.08	30948.0	1423057.4	109
2018-08-02	46.6	46.6	45.9	46.5	-0.4	-0.85	34641.0	1598297.55	179
2018-08-01	46.8	47.0	46.75	46.9	-0.05	-0.11	28567.0	1340069.35	97
2018-07-31	46.5	47.15	46.4	46.95	0.65	1.4	49350.0	2307962.75	160
2018-07-30	47.0	47.0	46.05	46.3	-0.85	-1.8	35969.0	1672811.95	159
2018-07-29	47.5	47.5	45.5	47.15	-1.75	-3.58	263371.0	12197753.45	356
2018-07-26	48.5	48.9	48.0	48.9	0.0	0.0	27494.0	1332305.25	134
2018-07-25	48.0	48.9	47.7	48.9	0.8	1.66	43057.0	2070242.3	176
2018-07-24	48.8	48.8	48.0	48.1	-0.8	-1.64	98886.0	4793016.55	214
2018-07-23	49.5	49.5	48.9	48.9	-0.95	-1.91	71372.0	3499510.6	131
2018-07-22	49.55	49.85	49.4	49.85	0.1	0.2	24433.0	1212515.05	82
2018-07-19	49.85	49.9	49.75	49.75	-0.15	-0.3	29591.0	1473233.15	96
2018-07-18	49.65	50.0	49.5	49.9	0.05	0.1	18384.0	915498.85	117
2018-07-17	50.0	50.1	49.65	49.85	-0.15	-0.3	47279.0	2355525.85	202
2018-07-16	50.1	50.2	50.0	50.0	0.0	0.0	39369.0	1970336.5	101
2018-07-15	50.3	50.3	49.9	50.0	0.0	0.0	40306.0	2018170.9	80
2018-07-12	49.7	50.2	49.7	50.0	0.05	0.1	68272.0	3417105.15	114
2018-07-11	50.3	50.3	49.7	49.95	0.0	0.0	45980.0	2298714.75	126
2018-07-10	49.7	50.0	49.45	49.95	0.6	1.22	100046.0	4981877.85	205
2018-07-09	48.4	49.4	48.25	49.35	0.85	1.75	102733.0	5027837.45	217
2018-07-08	48.0	48.95	48.0	48.5	0.45	0.94	48643.0	2348396.05	121
2018-07-05	48.3	48.3	47.9	48.05	0.25	0.52	45316.0	2178091.6	161
2018-07-04	47.75	47.85	47.5	47.8	0.05	0.1	71307.0	3403894.95	154
2018-07-03	48.5	48.5	47.6	47.75	-0.7	-1.44	121570.0	5837271.1	334
2018-07-02	49.05	49.05	48.2	48.45	-0.5	-1.02	110376.0	5364746.65	267
2018-07-01	49.7	49.7	48.75	48.95	-0.7	-1.41	88206.0	4332994.65	166
2018-06-28	49.75	49.75	49.25	49.65	-0.3	-0.6	20888.0	1036251.6	112
2018-06-27	49.9	49.95	49.2	49.95	0.0	0.0	66931.0	3319767.1	241
2018-06-26	50.4	50.5	49.8	49.95	-0.45	-0.89	91296.0	4565236.2	185
2018-06-25	50.4	50.4	50.2	50.4	-0.4	-0.79	65858.0	3316128.9	139
2018-06-24	50.7	50.9	50.2	50.8	0.1	0.2	57717.0	2922170.5	122
2018-06-21	50.3	50.7	50.2	50.7	0.5	1.0	55616.0	2801734.0	117
2018-06-20	49.85	50.3	49.75	50.2	0.4	0.8	96656.0	4833442.15	124
2018-06-12	50.0	50.0	49.3	49.8	-0.2	-0.4	84565.0	4208888.1	205
2018-06-11	50.1	50.2	49.95	50.0	0.0	0.0	115635.0	5784667.8	165
2018-06-10	50.5	50.5	50.0	50.0	-0.5	-0.99	123673.0	6205897.3	178
2018-06-07	50.7	50.7	50.3	50.5	-0.5	-0.98	70995.0	3582976.6	122
2018-06-06	50.9	51.0	50.5	51.0	-1.1	-2.11	145263.0	7373708.7	274
2018-06-05	51.7	52.1	51.4	52.1	0.5	0.97	146036.0	7565468.5	254
2018-06-04	51.1	51.7	51.1	51.6	0.5	0.98	56711.0	2918373.0	135
2018-06-03	50.7	51.5	50.7	51.1	0.2	0.39	104708.0	5365059.5	192
2018-05-31	50.6	51.1	50.5	50.9	0.5	0.99	63159.0	3201260.8	112
2018-05-30	50.8	50.9	50.4	50.4	-0.4	-0.79	59238.0	2997668.9	135
2018-05-29	51.0	51.1	50.6	50.8	-0.2	-0.39	149828.0	7614356.7	198
2018-05-28	50.8	51.0	50.1	51.0	0.0	0.0	27380.0	1385996.2	79
2018-05-27	50.8	51.0	50.1	51.0	0.3	0.59	44786.0	2264890.5	91
2018-05-24	50.8	51.0	50.7	50.91	0.15	0.3	48587.0	2471331.4	155
2018-05-23	50.5	50.8	50.5	50.76	-0.04	-0.08	38205.0	1936513.7	102
2018-05-22	50.2	51.0	50.1	50.8	0.51	1.01	45631.0	2305262.7	112
2018-05-21	50.3	50.3	50.1	50.29	0.26	0.52	21131.0	1061286.5	71
2018-05-20	51.4	51.4	50.0	50.03	-0.72	-1.42	162554.0	8178597.6	271
2018-05-17	51.3	51.4	50.5	50.75	-0.36	-0.7	77049.0	3919871.7	150
2018-05-16	51.0	51.9	51.0	51.11	-0.02	-0.04	47730.0	2439232.6	114
2018-05-15	52.2	53.0	51.0	51.13	-0.83	-1.6	170504.0	8897944.6	369
2018-05-14	51.3	52.0	50.9	51.96	1.11	2.18	187600.0	9678534.9	358
2018-05-13	50.1	51.0	50.1	50.85	1.0	2.01	54426.0	2752169.8	133
2018-05-10	49.5	50.2	49.5	49.85	-0.09	-0.18	36397.0	1812006.25	169
2018-05-09	50.3	50.4	49.4	49.94	-0.27	-0.54	109742.0	5467091.7	295
2018-05-08	50.7	51.0	50.2	50.21	-0.77	-1.51	107911.0	5471829.5	166
2018-05-07	50.8	51.1	50.2	50.98	0.09	0.18	72966.0	3698527.9	164
2018-05-06	50.9	51.3	50.8	50.89	-0.21	-0.41	48425.0	2470549.4	111
2018-05-03	51.5	51.5	51.0	51.1	-0.39	-0.76	35738.0	1826804.7	119
2018-05-02	51.5	51.5	50.9	51.49	0.01	0.02	104362.0	5346562.5	170
2018-05-01	51.1	51.8	50.7	51.48	0.61	1.2	200882.0	10281229.9	345
2018-04-30	50.7	51.0	50.4	50.87	0.21	0.41	194401.0	9854007.1	274
2018-04-29	51.9	52.0	50.6	50.66	-0.04	-0.08	162083.0	8265509.7	276
2018-04-26	50.0	50.8	50.0	50.7	0.52	1.04	84037.0	4226958.4	236
2018-04-25	49.8	50.4	49.75	50.18	0.43	0.86	130491.0	6538035.05	306
2018-04-24	50.5	50.5	49.4	49.75	-0.69	-1.37	176661.0	8808258.8	464
2018-04-23	52.0	52.0	50.4	50.44	-1.73	-3.32	244823.0	12458140.0	573
2018-04-22	51.9	52.8	51.9	52.17	-0.1	-0.19	75078.0	3920517.2	142
2018-04-19	52.0	52.5	51.8	52.27	0.36	0.69	119979.0	6241018.4	338
2018-04-18	52.5	52.5	51.8	51.91	-0.55	-1.05	195224.0	10144147.4	351
2018-04-17	52.5	53.0	52.1	52.46	-0.21	-0.4	115421.0	6057158.0	220
2018-04-16	52.1	53.0	52.0	52.67	-0.61	-1.14	100195.0	5238337.5	287
2018-04-15	52.0	53.5	52.0	53.28	1.15	2.21	261738.0	13911948.7	362
2018-04-12	51.4	52.3	51.4	52.13	0.63	1.22	280961.0	14611194.8	264
2018-04-11	51.8	52.8	50.1	51.5	-0.24	-0.46	304937.0	15834482.6	541
2018-04-10	52.1	52.1	51.1	51.74	-0.76	-1.45	175191.0	9037214.0	421
2018-04-09	53.5	53.9	52.1	52.5	-0.7	-1.32	426699.0	22649264.2	869
2018-04-08	49.65	53.4	49.65	53.2	4.19	8.55	1146832.0	58871662.45	2198
2018-04-05	49.4	49.5	48.5	49.01	-0.35	-0.71	1616339.0	79044185.0	1694
2018-04-04	50.0	50.7	49.15	49.36	-0.15	-0.3	789436.0	39226986.5	1032
2018-04-03	51.5	51.5	49.3	49.51	-1.97	-3.83	935316.0	46921625.35	1299
2018-04-02	53.7	54.2	51.4	51.48	-2.28	-4.24	469646.0	24434122.2	862
2018-04-01	56.0	56.5	53.5	53.76	-2.37	-4.22	120446.0	6586471.8	344
2018-03-29	58.4	58.9	56.0	56.13	-2.55	-4.35	139496.0	7968084.6	450
2018-03-28	59.5	59.5	58.5	58.68	-0.82	-1.38	82160.0	4851045.9	141
2018-03-27	60.0	60.4	59.2	59.5	-0.33	-0.55	98201.0	5870141.6	182
2018-03-26	58.9	60.3	58.8	59.83	1.13	1.93	164095.0	9785183.5	260
2018-03-25	59.1	59.5	58.7	58.7	-0.83	-1.39	54613.0	3223174.2	101
2018-03-22	58.2	59.6	58.2	59.53	1.32	2.27	238491.0	14116123.7	348
2018-03-21	58.6	58.6	58.0	58.21	-0.74	-1.26	190327.0	11079798.8	335
2018-03-20	55.0	59.4	55.0	58.95	3.88	7.05	702444.0	40751427.9	973
2018-03-19	54.0	55.7	54.0	55.07	1.03	1.91	237603.0	13052099.0	532
2018-03-18	53.5	55.2	53.1	54.04	0.72	1.35	141022.0	7651626.1	303
2018-03-15	52.2	53.7	51.8	53.32	0.81	1.54	246541.0	13041371.4	578
2018-03-14	51.8	52.7	51.5	52.51	0.73	1.41	319390.0	16681291.0	507
2018-03-13	50.5	51.8	50.3	51.78	1.23	2.43	125192.0	6419440.2	284
2018-03-12	50.2	51.0	50.0	50.55	0.36	0.72	134127.0	6776428.8	214
2018-03-11	50.4	50.4	49.85	50.19	0.26	0.52	124474.0	6232280.1	259
2018-03-08	49.7	50.2	49.7	49.93	0.23	0.46	57486.0	2868651.65	152
2018-03-07	49.2	49.75	49.2	49.7	0.69	1.41	53488.0	2654198.65	186
2018-03-06	48.6	49.1	48.15	49.01	0.42	0.86	95255.0	4633372.75	241
2018-03-05	50.0	50.0	48.5	48.59	-1.56	-3.11	95636.0	4719739.1	191
2018-03-04	50.9	51.0	50.0	50.15	-0.35	-0.69	16384.0	826362.6	58
2018-03-01	50.6	51.0	50.5	50.5	-0.12	-0.24	38062.0	1934506.3	65
2018-02-28	51.0	51.1	50.6	50.62	-0.6	-1.17	34642.0	1760493.4	172
2018-02-27	51.1	51.3	51.1	51.22	-0.07	-0.14	19229.0	984701.4	72
2018-02-26	51.3	51.5	51.0	51.29	-0.01	-0.02	26340.0	1349031.2	88
2018-02-25	51.1	51.5	51.1	51.3	-0.38	-0.74	17829.0	916517.5	59
2018-02-22	51.7	51.8	51.0	51.68	0.2	0.39	67158.0	3451145.2	127
2018-02-21	51.5	51.7	51.3	51.48	0.0	0.0	29534.0	1521261.4	60
2018-02-20	51.2	51.6	50.9	51.48	0.41	0.8	33318.0	1709091.8	124
2018-02-19	51.0	51.4	50.9	51.07	0.37	0.73	52588.0	2686474.6	115
2018-02-18	50.7	50.9	50.7	50.7	-0.21	-0.41	8673.0	440353.7	44
2018-02-15	50.1	51.1	50.1	50.91	0.61	1.21	134772.0	6839900.6	145
2018-02-14	50.4	50.4	50.2	50.3	-0.2	-0.4	15146.0	762973.5	33
2018-02-13	50.5	50.6	50.4	50.5	0.12	0.24	41886.0	2115647.9	63
2018-02-12	50.0	50.5	50.0	50.38	0.48	0.96	38046.0	1916118.4	103
2018-02-11	50.0	50.1	49.6	49.9	-0.25	-0.5	28974.0	1445558.4	80
2018-02-08	50.5	50.5	50.0	50.15	0.35	0.7	116916.0	5866746.6	211
2018-02-07	50.5	50.5	49.5	49.8	-0.65	-1.29	83771.0	4190590.9	136
2018-02-06	50.4	50.6	49.2	50.45	-0.59	-1.16	149664.0	7498996.85	220
2018-02-05	51.1	51.2	50.4	51.04	-0.5	-0.97	113712.0	5788008.4	190
2018-02-04	52.0	52.0	50.8	51.54	0.58	1.14	393221.0	20200525.2	390
2018-02-01	48.95	51.5	48.5	50.96	2.35	4.83	238161.0	11901121.5	426
2018-01-31	48.95	49.3	48.5	48.61	-0.23	-0.47	147873.0	7218470.2	627
2018-01-30	48.95	48.95	48.5	48.84	-0.13	-0.27	45359.0	2204515.45	81
2018-01-29	48.6	49.0	48.6	48.97	0.37	0.76	23846.0	1166325.4	71
2018-01-28	49.05	49.05	48.5	48.6	0.0	0.0	26729.0	1306224.4	67
2018-01-25	49.0	49.0	48.6	48.6	-0.35	-0.72	25280.0	1231519.9	69
2018-01-24	48.5	49.0	48.5	48.95	0.03	0.06	14593.0	712044.1	57
2018-01-23	48.5	49.0	48.5	48.92	0.32	0.66	20706.0	1011185.1	95
2018-01-22	48.9	49.15	48.5	48.6	-0.28	-0.57	38076.0	1861844.65	96
2018-01-21	48.6	49.3	48.5	48.88	0.42	0.87	36982.0	1808146.1	112
2018-01-18	49.1	49.3	48.3	48.46	-0.81	-1.64	34151.0	1663597.2	110
2018-01-17	49.6	50.4	49.0	49.27	-0.32	-0.65	81131.0	4032835.45	219
2018-01-16	49.6	49.6	49.4	49.59	-0.1	-0.2	39170.0	1941000.45	118
2018-01-15	49.0	50.0	48.95	49.69	0.62	1.26	93897.0	4627705.5	147
2018-01-14	48.6	49.1	48.45	49.07	0.44	0.9	104376.0	5099397.4	169
2018-01-11	48.9	49.1	48.6	48.63	-0.32	-0.65	41297.0	2018841.65	62
2018-01-10	49.1	49.5	48.8	48.95	-0.15	-0.31	23404.0	1147227.15	61
2018-01-09	49.0	49.4	49.0	49.1	0.04	0.08	47892.0	2350851.55	122
2018-01-08	49.0	49.5	48.75	49.06	-0.04	-0.08	49765.0	2447050.15	134
2018-01-07	48.75	49.3	48.75	49.1	0.64	1.32	100562.0	4929752.4	240
2018-01-04	48.0	48.9	48.0	48.46	0.34	0.71	147341.0	7134586.95	278
2018-01-03	48.0	48.15	48.0	48.12	-0.02	-0.04	46643.0	2242791.8	131
2018-01-02	47.9	48.4	47.3	48.14	0.47	0.99	93598.0	4494862.1	358
2018-01-01	46.3	47.85	46.3	47.67	0.24	0.51	42593.0	2015148.0	144
2017-12-31	47.0	47.8	47.0	47.43	0.74	1.58	115954.0	5481908.35	199
2017-12-28	46.5	48.0	46.05	46.69	0.7	1.52	196977.0	9274361.4	349
2017-12-27	46.0	46.4	45.9	45.99	0.04	0.09	193628.0	8927662.2	299
2017-12-26	46.5	47.0	45.3	45.95	-0.91	-1.94	252417.0	11618657.1	530
2017-12-25	48.2	48.2	46.6	46.86	-1.55	-3.2	149734.0	7043553.35	299
2017-12-24	49.3	49.3	48.1	48.41	-0.69	-1.41	158253.0	7681310.5	311
2017-12-21	47.2	49.75	46.9	49.1	1.9	4.03	444792.0	21608549.6	1372
2017-12-20	47.9	47.9	46.8	47.2	-0.4	-0.84	224544.0	10588743.35	708
2017-12-19	46.95	47.8	45.8	47.6	0.7	1.49	839943.0	39116394.2	1174
2017-12-18	43.0	46.9	42.75	46.9	4.26	9.99	959755.0	43768856.9	1241
2017-12-17	40.2	43.3	40.15	42.64	2.3	5.7	453504.0	19075984.6	658
2017-12-14	40.25	40.5	40.0	40.34	0.27	0.67	73266.0	2954442.25	187
2017-12-13	40.1	40.2	39.95	40.07	-0.03	-0.07	88720.0	3553299.25	149
2017-12-12	40.45	40.6	39.9	40.1	-0.39	-0.96	209085.0	8411306.05	288
2017-12-11	40.3	40.55	40.15	40.49	0.08	0.2	182616.0	7366460.35	232
2017-12-10	39.9	40.5	39.85	40.41	0.48	1.2	294858.0	11814781.4	428
2017-12-07	39.75	39.95	39.2	39.93	0.32	0.81	126095.0	4998813.7	244
2017-12-06	39.9	39.95	39.25	39.61	-0.34	-0.85	154644.0	6164350.4	144
2017-12-05	40.2	40.2	39.85	39.95	-0.67	-1.65	148140.0	5920524.7	211
2017-12-04	40.0	41.3	40.0	40.62	0.81	2.03	426475.0	17318598.25	602
2017-12-03	38.7	40.0	38.7	39.81	1.22	3.16	436176.0	17260614.05	666
2017-11-30	38.25	38.65	38.2	38.59	0.16	0.42	130484.0	5014983.2	188
2017-11-29	38.7	38.7	38.0	38.43	-0.04	-0.1	287053.0	10992953.4	361
2017-11-28	38.4	38.75	38.3	38.47	0.17	0.44	222152.0	8586963.65	298
2017-11-27	38.0	38.4	37.9	38.3	0.32	0.84	171754.0	6554061.8	183
2017-11-26	38.0	38.05	37.7	37.98	0.51	1.36	80311.0	3048739.8	200
2017-11-23	37.5	37.55	37.4	37.47	0.02	0.05	195450.0	7321883.6	271
2017-11-22	38.0	38.0	37.2	37.45	-0.04	-0.11	97757.0	3664170.45	195
2017-11-21	38.05	38.05	37.2	37.49	-0.73	-1.91	99046.0	3712805.9	279
2017-11-20	38.4	38.45	38.2	38.22	-0.28	-0.73	69732.0	2672221.4	127
2017-11-19	38.5	38.7	38.4	38.5	-0.13	-0.34	40145.0	1543223.3	102
2017-11-16	38.75	38.75	38.1	38.63	-0.06	-0.16	44182.0	1702689.35	81
2017-11-15	38.75	38.95	38.7	38.69	-0.04	-0.1	53221.0	2061921.6	93
2017-11-14	38.9	38.95	38.7	38.73	-0.03	-0.08	33503.0	1302347.8	80
2017-11-13	38.7	38.95	38.7	38.76	-0.02	-0.05	40588.0	1575956.35	85
2017-11-12	39.0	39.0	38.75	38.78	-0.3	-0.77	35238.0	1371497.65	66
2017-11-09	38.7	39.2	38.55	39.08	0.08	0.21	67539.0	2635306.95	127
2017-11-08	38.7	39.0	38.65	39.0	0.06	0.15	53741.0	2083418.4	115
2017-11-07	38.8	39.0	37.65	38.94	0.07	0.18	248213.0	9582435.4	274
2017-11-06	38.9	38.9	38.7	38.87	-0.11	-0.28	81376.0	3159822.0	102
2017-11-05	38.5	39.05	38.0	38.98	0.04	0.1	127970.0	4931779.4	206
2017-11-02	38.85	39.1	38.85	38.94	0.02	0.05	156576.0	6106796.8	124
2017-11-01	39.05	39.25	38.75	38.92	0.09	0.23	47188.0	1836137.1	105
2017-10-31	39.05	39.2	38.75	38.83	-0.37	-0.94	80472.0	3132112.8	108
2017-10-30	39.0	39.35	39.0	39.2	-0.18	-0.46	44091.0	1726368.95	120
2017-10-29	39.15	39.4	39.15	39.38	0.33	0.85	97719.0	3837120.4	151
2017-10-26	38.8	39.5	38.65	39.05	0.18	0.46	276158.0	10797930.0	391
2017-10-25	38.05	39.1	38.0	38.87	0.74	1.94	77236.0	2975376.0	224
2017-10-24	38.4	38.4	37.5	38.13	0.13	0.34	102416.0	3896967.9	189
2017-10-23	38.8	39.0	37.8	38.0	-1.01	-2.59	162495.0	6183570.3	290
2017-10-22	39.45	39.45	39.0	39.01	-0.47	-1.19	55778.0	2185394.55	136
2017-10-19	39.45	39.6	39.4	39.48	-0.17	-0.43	41767.0	1651191.3	86
2017-10-18	39.5	39.7	39.5	39.65	0.09	0.23	33536.0	1326572.1	88
2017-10-17	39.8	39.8	39.55	39.56	-0.09	-0.23	46095.0	1807045.25	69
2017-10-16	39.7	39.8	39.5	39.65	0.08	0.2	66724.0	2644080.25	99
2017-10-15	39.85	40.3	39.5	39.57	-0.44	-1.1	54655.0	2173060.5	149
2017-10-12	42.1	42.1	39.05	40.01	1.02	2.62	105334.0	4239586.25	277
2017-10-11	38.75	39.2	38.75	38.99	-0.04	-0.1	81098.0	3159691.85	174
2017-10-10	39.6	39.6	39.0	39.03	-0.83	-2.08	105744.0	4153953.35	241
2017-10-09	40.7	40.7	39.65	39.86	-0.96	-2.35	141532.0	5665092.6	362
2017-10-08	41.45	41.45	40.6	40.82	-0.54	-1.31	140299.0	5740028.7	402
2017-10-05	42.15	42.15	41.25	41.36	-0.4	-0.96	66419.0	2755581.85	199
2017-10-04	42.0	42.1	41.55	41.76	-0.14	-0.33	94614.0	3970501.85	211
2017-10-03	42.0	42.0	41.85	41.9	-0.02	-0.05	65766.0	2756506.8	108
2017-10-02	41.65	42.0	41.65	41.92	0.23	0.55	59403.0	2482732.6	148
2017-10-01	41.5	41.75	41.3	41.69	-0.2	-0.48	86311.0	3582714.95	282
2017-09-28	42.45	42.55	41.8	41.89	-0.37	-0.88	157697.0	6627182.6	347
2017-09-27	43.0	43.0	42.2	42.26	-0.54	-1.26	91679.0	3893267.7	256
2017-09-26	43.5	43.5	42.7	42.8	-0.1	-0.23	101127.0	4368378.1	168
2017-09-25	43.2	43.25	42.5	42.9	-0.32	-0.74	145065.0	6230569.2	242
2017-09-21	42.6	43.55	42.4	43.22	0.71	1.67	108336.0	4649074.1	262
2017-09-20	43.8	43.8	41.9	42.51	-1.24	-2.83	255386.0	10824653.55	605
2017-09-19	44.35	44.45	43.75	43.75	-0.69	-1.55	144661.0	6364769.5	290
2017-09-18	44.2	44.5	44.2	44.44	-0.05	-0.11	43501.0	1931975.9	121
2017-09-17	44.4	44.5	44.25	44.49	-0.09	-0.2	42552.0	1888101.8	113
2017-09-14	44.5	44.7	44.2	44.58	-0.02	-0.04	63523.0	2818347.25	179
2017-09-13	45.0	45.0	44.0	44.6	-0.25	-0.56	67622.0	3004775.1	147
2017-09-12	44.7	44.85	44.55	44.85	0.04	0.09	16354.0	731713.15	76
2017-09-11	44.85	45.05	44.55	44.81	0.11	0.25	51052.0	2285821.75	244
2017-09-10	44.8	45.0	44.5	44.7	-0.07	-0.16	71714.0	3211482.6	214
2017-09-07	44.9	45.0	44.75	44.77	-0.2	-0.44	60509.0	2718579.15	165
2017-09-06	45.5	45.5	44.8	44.97	-0.07	-0.16	65672.0	2961032.15	194
2017-08-29	44.6	45.2	44.5	45.04	0.54	1.21	120725.0	5422917.4	196
2017-08-28	44.0	44.5	44.0	44.5	0.55	1.25	44272.0	1962287.6	152
2017-08-27	44.9	45.0	43.7	43.95	-0.97	-2.16	170368.0	7517306.75	388
2017-08-24	46.0	46.1	44.9	44.92	-1.34	-2.9	333344.0	15097399.9	480
2017-08-23	46.6	47.0	46.0	46.26	-0.6	-1.28	197979.0	9223176.5	327
2017-08-22	47.45	47.65	46.85	46.86	-0.61	-1.29	182884.0	8624170.2	257
2017-08-21	47.5	47.8	47.4	47.47	0.1	0.21	16866.0	801029.95	70
2017-08-20	47.35	47.45	47.0	47.37	-0.08	-0.17	44399.0	2098380.5	147
2017-08-17	47.5	47.55	47.3	47.45	-0.12	-0.25	71022.0	3365648.7	147
2017-08-16	47.5	47.7	47.25	47.57	-0.13	-0.27	20048.0	952049.75	98
2017-08-15	47.7	47.75	47.55	47.7	0.05	0.1	21394.0	1018771.6	98
2017-08-14	47.75	48.1	47.65	47.65	-0.03	-0.06	36825.0	1761713.5	108
2017-08-13	48.0	48.0	47.55	47.68	-0.27	-0.56	45384.0	2165863.8	125
2017-08-10	48.75	49.15	47.5	47.95	-0.89	-1.82	186828.0	8966269.05	417
2017-08-09	49.05	49.4	48.75	48.84	-0.28	-0.57	70626.0	3455793.85	149
2017-08-08	48.9	49.3	48.9	49.12	0.14	0.29	21668.0	1062123.8	64
2017-08-07	48.1	49.6	48.1	48.98	-0.67	-1.35	62386.0	3053285.05	117
2017-08-06	50.0	50.0	49.5	49.65	-0.05	-0.1	17543.0	873673.05	59
2017-08-03	49.8	50.0	49.7	49.7	-0.03	-0.06	11011.0	549077.3	28
2017-08-02	49.8	50.0	49.7	49.73	-0.15	-0.3	14444.0	719962.8	42
2017-08-01	49.7	50.0	49.7	49.88	-0.18	-0.36	34846.0	1739249.95	65
2017-07-31	50.2	50.2	49.75	50.06	0.06	0.12	12478.0	624358.1	42
2017-07-30	50.0	50.1	49.7	50.0	-0.23	-0.46	148407.0	7408106.5	107
2017-07-27	50.4	50.4	50.0	50.23	0.03	0.06	12894.0	645912.7	37
2017-07-26	50.2	50.2	50.0	50.2	0.05	0.1	21716.0	1088136.6	38
2017-07-25	50.2	50.4	50.1	50.15	-0.29	-0.57	21508.0	1079708.3	44
2017-07-24	50.0	50.5	49.75	50.44	0.46	0.92	37168.0	1861861.2	59
2017-07-23	50.0	50.2	49.85	49.98	-0.32	-0.64	53028.0	2650585.3	60
2017-07-20	50.0	50.4	50.0	50.3	0.28	0.56	63924.0	3202445.1	68
2017-07-19	50.0	50.2	49.9	50.02	0.02	0.04	34454.0	1723374.55	54
2017-07-18	50.2	50.2	50.0	50.0	-0.31	-0.62	58621.0	2939774.7	80
2017-07-17	50.4	50.4	50.2	50.31	-0.1	-0.2	37262.0	1877092.3	38
2017-07-16	50.0	50.6	49.9	50.41	0.53	1.06	36437.0	1832113.3	74
2017-07-13	50.6	50.6	49.5	49.88	-0.6	-1.19	126255.0	6332546.75	192
2017-07-12	50.3	50.6	50.0	50.48	0.08	0.16	115432.0	5830541.4	134
2017-07-11	51.4	51.4	50.4	50.4	-1.0	-1.95	79241.0	4020269.1	144
2017-07-10	52.0	52.0	51.1	51.4	-0.3	-0.58	53158.0	2749544.7	74
2017-07-09	51.7	52.0	51.7	51.7	-0.18	-0.35	46475.0	2409124.2	90
2017-07-06	53.5	54.0	51.7	51.88	0.03	0.06	307600.0	16205301.4	258
2017-07-05	51.9	51.9	51.1	51.85	-0.15	-0.29	125787.0	6481868.9	143
2017-07-04	52.1	52.2	51.9	52.0	-0.01	-0.02	22395.0	1165950.1	44
2017-07-03	52.4	52.4	52.0	52.01	-0.09	-0.17	132710.0	6913926.0	105
2017-07-02	52.0	52.5	51.9	52.1	0.15	0.29	75352.0	3926124.5	109
2017-06-22	51.1	52.1	51.1	51.95	0.66	1.29	170684.0	8856032.7	186
2017-06-21	51.1	51.4	51.1	51.29	0.4	0.79	251756.0	12905788.2	188
2017-06-20	51.3	51.3	50.8	50.89	-0.36	-0.7	172738.0	8802142.9	175
2017-06-19	51.3	51.4	51.0	51.25	-0.09	-0.18	167618.0	8604309.3	138
2017-06-18	51.0	51.4	50.9	51.34	0.19	0.37	52152.0	2676182.2	76
2017-06-15	50.7	51.2	50.6	51.15	0.42	0.83	97177.0	4944211.5	104
2017-06-14	50.4	51.3	50.3	50.73	0.54	1.08	128726.0	6540010.6	132
2017-06-13	50.1	50.5	50.1	50.19	-0.05	-0.1	13513.0	678630.9	53
2017-06-12	50.1	50.3	50.0	50.24	0.13	0.26	112270.0	5621058.2	87
2017-06-11	50.5	50.9	49.7	50.11	-0.76	-1.49	210307.0	10537694.8	181
2017-06-08	51.7	51.7	50.8	50.87	-0.85	-1.64	80650.0	4121480.0	123
2017-06-07	52.0	52.0	50.6	51.72	-1.48	-2.78	178204.0	9156400.5	334
2017-06-06	53.4	53.5	52.9	53.2	-0.03	-0.06	164686.0	8759135.1	180
2017-06-05	53.6	53.6	53.0	53.23	-0.31	-0.58	221229.0	11777106.4	275
2017-06-04	53.6	54.0	53.5	53.54	-0.46	-0.85	66519.0	3577409.5	105
2017-06-01	54.0	54.25	53.75	54.0	0.0	0.0	50222.0	2713101.75	93
2017-05-31	54.0	54.25	54.0	54.0	0.0	0.0	80358.0	4344063.5	76
2017-05-30	53.75	54.0	53.5	54.0	0.43	0.8	44360.0	2389568.0	106
2017-05-29	53.5	53.75	53.0	53.57	0.09	0.17	64575.0	3447055.5	170
2017-05-28	53.25	53.5	53.0	53.48	-0.27	-0.5	54571.0	2900099.75	116
2017-05-25	53.0	53.75	53.0	53.75	1.44	2.75	149919.0	7999845.0	398
2017-05-24	52.5	52.5	52.0	52.31	-0.47	-0.89	62794.0	3280500.5	71
2017-05-23	52.5	53.0	52.5	52.78	-0.17	-0.32	35579.0	1874428.75	90
2017-05-22	52.75	53.0	52.75	52.95	0.21	0.4	65756.0	3474750.5	75
2017-05-21	53.0	53.0	52.25	52.74	0.01	0.02	30487.0	1605384.75	80
2017-05-18	52.25	52.75	52.25	52.73	0.21	0.4	24968.0	1310480.25	64
2017-05-17	51.5	53.0	51.5	52.52	0.81	1.57	97799.0	5125874.25	229
2017-05-16	51.5	52.0	51.5	51.71	0.44	0.86	79916.0	4131989.25	118
2017-05-15	51.0	51.5	51.0	51.27	0.18	0.35	29578.0	1515209.75	93
2017-05-14	50.5	51.5	50.5	51.09	0.36	0.71	69443.0	3548464.0	100
2017-05-11	51.5	51.5	50.5	50.73	0.23	0.46	76483.0	3888613.25	144
2017-05-10	49.9	50.5	49.9	50.5	0.5	1.0	110761.0	5553149.4	115
2017-05-09	50.0	50.25	49.9	50.0	0.0	0.0	102514.0	5123624.2	108
2017-05-08	49.9	50.25	49.8	50.0	0.1	0.2	28067.0	1402383.05	84
2017-05-07	50.0	50.25	49.9	49.9	-0.3	-0.6	86278.0	4313692.0	150
2017-05-04	50.25	50.5	49.9	50.2	0.2	0.4	46355.0	2319978.95	120
2017-05-03	50.5	50.5	50.0	50.0	-0.32	-0.64	190490.0	9551294.5	205
2017-05-02	50.5	50.5	50.25	50.32	-0.09	-0.18	34699.0	1747791.0	96
2017-05-01	50.75	51.0	50.25	50.41	-0.45	-0.88	92460.0	4664972.5	164
2017-04-30	51.25	51.5	50.75	50.86	-0.42	-0.82	95679.0	4889183.0	139
2017-04-27	51.25	51.5	51.25	51.28	-0.1	-0.19	62164.0	3188592.75	104
2017-04-26	51.25	51.75	51.25	51.38	0.13	0.25	60053.0	3090939.5	102
2017-04-25	51.5	51.5	51.25	51.25	-0.25	-0.49	127156.0	6523579.0	139
2017-04-24	51.25	52.0	50.75	51.5	0.59	1.16	119002.0	6113421.25	189
2017-04-23	50.75	51.25	50.75	50.91	0.94	1.88	138989.0	7079078.25	277
2017-04-20	49.9	50.5	49.8	49.97	-0.02	-0.04	59356.0	2975031.05	165
2017-04-19	49.9	50.0	49.4	49.99	0.1	0.2	88120.0	4395614.2	173
2017-04-18	50.5	50.5	49.8	49.89	-0.74	-1.46	114382.0	5723423.7	237
2017-04-17	50.25	50.75	50.25	50.63	0.61	1.22	237156.0	11978949.75	379
2017-04-16	51.5	51.5	50.0	50.02	-1.23	-2.4	374425.0	18966694.0	510
2017-04-13	51.5	51.75	51.0	51.25	-0.33	-0.64	154031.0	7908749.75	284
2017-04-12	52.0	52.25	51.0	51.58	-0.2	-0.39	255513.0	13142049.0	557
2017-04-11	53.25	53.5	51.5	51.78	-2.0	-3.72	421972.0	22157010.25	838
2017-04-10	56.5	56.75	53.75	53.78	-5.74	-9.64	760143.0	41815357.25	2073
2017-04-09	59.5	59.75	59.25	59.52	0.21	0.35	329998.0	19607121.75	298
2017-04-06	59.5	60.0	59.0	59.31	-0.25	-0.42	144776.0	8622946.25	177
2017-04-05	59.25	59.75	59.0	59.56	0.31	0.52	141081.0	8382410.25	194
2017-04-04	60.25	60.25	59.25	59.25	-0.5	-0.84	159612.0	9518411.5	178
2017-04-03	60.0	60.0	59.75	59.75	-0.25	-0.42	96948.0	5797940.75	100
2017-04-02	60.0	60.0	59.75	60.0	0.15	0.25	111626.0	6694291.25	106
2017-03-30	60.25	60.25	59.5	59.85	-0.37	-0.61	133176.0	7987427.0	177
2017-03-29	60.25	60.25	60.0	60.22	-0.01	-0.02	76996.0	4636684.25	104
2017-03-28	60.25	60.25	60.0	60.23	0.17	0.28	48176.0	2901494.75	61
2017-03-27	60.25	60.25	60.0	60.06	-0.2	-0.33	58337.0	3507329.75	71
2017-03-26	60.25	60.5	60.0	60.26	0.1	0.17	51447.0	3096184.25	84
2017-03-23	60.0	60.25	60.0	60.16	0.41	0.69	102182.0	6136852.0	89
2017-03-22	60.0	60.0	59.5	59.75	-0.23	-0.38	124922.0	7468150.0	173
2017-03-21	61.75	62.0	59.75	59.98	-1.81	-2.93	193209.0	11735379.5	226
2017-03-20	61.25	62.0	61.25	61.79	0.43	0.7	14150.0	868879.0	42
2017-03-19	62.0	62.5	61.25	61.36	0.07	0.11	53343.0	3292545.0	74
2017-03-16	61.0	61.75	61.0	61.29	0.31	0.51	70391.0	4318532.0	79
2017-03-15	60.5	61.0	60.5	60.98	0.67	1.11	26915.0	1633156.0	49
2017-03-14	60.75	61.25	60.0	60.31	-0.94	-1.53	87751.0	5299275.0	146
2017-03-13	60.5	61.25	60.5	61.25	0.54	0.89	38071.0	2319293.25	70
2017-03-12	61.25	61.25	60.5	60.71	-1.04	-1.68	70357.0	4289620.5	95
2017-03-09	61.5	61.75	61.25	61.75	0.25	0.41	83367.0	5139154.75	95
2017-03-08	61.75	61.75	61.5	61.5	0.0	0.0	54252.0	3343804.25	50
2017-03-07	61.75	61.75	61.5	61.5	0.0	0.0	26077.0	1606908.75	38
2017-03-06	61.5	61.5	61.25	61.5	0.0	0.0	20746.0	1274507.25	49
2017-03-05	62.0	62.0	61.5	61.5	-0.05	-0.08	39876.0	2457131.25	65
2017-03-02	61.5	62.0	61.5	61.55	0.05	0.08	111898.0	6899861.5	98
2017-03-01	61.5	62.0	61.5	61.5	-0.01	-0.02	79553.0	4897600.25	50
2017-02-28	62.0	62.0	61.25	61.51	-0.49	-0.79	78330.0	4823733.75	113
2017-02-27	62.0	62.25	61.75	62.0	-0.22	-0.35	45969.0	2849799.25	51
2017-02-26	62.0	62.25	62.0	62.22	0.42	0.68	45749.0	2839679.25	61
2017-02-23	62.0	62.0	61.75	61.8	-0.41	-0.66	61337.0	3796885.0	87
2017-02-22	61.5	62.25	61.5	62.21	0.46	0.74	61860.0	3828697.5	97
2017-02-21	62.5	62.5	61.0	61.75	-0.92	-1.47	121647.0	7514042.25	171
2017-02-20	63.75	63.75	62.5	62.67	-0.67	-1.06	109382.0	6885977.5	132
2017-02-19	63.25	63.5	63.25	63.34	0.09	0.14	44697.0	2831363.5	80
2017-02-16	63.5	63.75	63.25	63.25	-0.27	-0.43	122133.0	7736463.25	120
2017-02-15	63.5	63.75	63.25	63.52	0.22	0.35	78627.0	4994772.25	100
2017-02-14	63.5	63.75	63.25	63.3	-0.18	-0.28	118348.0	7495888.25	165
2017-02-13	63.75	63.75	63.25	63.48	-0.27	-0.42	79487.0	5055009.25	92
2017-02-12	64.0	64.75	63.75	63.75	-0.58	-0.9	215253.0	13869674.25	147
2017-02-09	64.0	65.25	63.25	64.33	1.35	2.14	257664.0	16550390.75	341
2017-02-08	63.25	63.25	62.75	62.98	0.19	0.3	145257.0	9149514.5	89
2017-02-07	63.0	63.0	62.5	62.79	-0.16	-0.25	75983.0	4770594.25	74
2017-02-06	61.5	63.0	61.5	62.95	0.88	1.42	134803.0	8429744.75	84
2017-02-05	62.5	62.5	62.0	62.07	-0.46	-0.74	52427.0	3260846.25	53
2017-02-02	62.25	62.75	62.0	62.53	0.46	0.74	58414.0	3652778.25	53
2017-02-01	62.5	62.5	62.0	62.07	-0.39	-0.62	103887.0	6489815.25	61
2017-01-31	62.75	63.0	62.25	62.46	-0.29	-0.46	130081.0	8150258.75	95
2017-01-30	64.25	64.25	62.75	62.75	-0.75	-1.18	86196.0	5458185.0	65
2017-01-29	62.25	64.0	62.0	63.5	1.01	1.62	204710.0	12957118.75	186
2017-01-26	63.0	63.25	62.0	62.49	-0.28	-0.45	50085.0	3142579.0	108
2017-01-25	63.0	64.0	62.75	62.77	0.03	0.05	91565.0	5790293.75	174
2017-01-24	62.0	63.0	62.0	62.74	0.99	1.6	129815.0	8110028.75	208
2017-01-23	61.5	62.0	61.0	61.75	-0.1	-0.16	67254.0	4143610.0	115
2017-01-22	60.75	62.0	59.5	61.85	0.6	0.98	202570.0	12271355.75	248
2017-01-19	60.75	61.75	60.75	61.25	0.29	0.48	51755.0	3170298.5	115
2017-01-18	61.5	62.0	60.75	60.96	-0.37	-0.6	77275.0	4723102.75	246
2017-01-17	61.25	62.0	60.75	61.33	0.2	0.33	192030.0	11758172.5	336
2017-01-16	61.25	61.5	61.0	61.13	-0.16	-0.26	34774.0	2130453.5	77
2017-01-15	62.25	62.5	60.75	61.29	-0.3	-0.49	69169.0	4244965.5	159
2017-01-12	60.0	62.5	59.75	61.59	1.7	2.84	5900717.0	365752274.0	293
2017-01-11	65.0	65.0	59.5	59.89	-5.53	-8.45	449836.0	27595708.5	611
2017-01-10	67.5	67.5	65.0	65.42	-1.82	-2.71	90994.0	6031033.0	154
2017-01-09	70.25	70.25	66.75	67.24	-2.73	-3.9	83855.0	5689710.75	158
2017-01-08	71.25	71.25	70.0	69.97	-1.54	-2.15	17100.0	1210411.5	45
2017-01-05	71.75	71.75	71.25	71.51	-0.12	-0.17	18419.0	1317134.5	41
2017-01-04	70.75	71.75	70.25	71.63	0.65	0.92	73273.0	5203462.5	70
2017-01-03	71.0	71.25	70.75	70.98	-0.27	-0.38	19867.0	1412077.25	42
2017-01-02	71.5	71.75	71.0	71.25	-0.24	-0.34	69939.0	4988681.5	61
2017-01-01	71.25	71.5	71.25	71.49	0.27	0.38	7552.0	538979.0	22
2016-12-29	71.25	71.5	70.75	71.22	-0.05	-0.07	84948.0	6035661.0	71
2016-12-28	71.0	71.5	71.0	71.27	0.1	0.14	46254.0	3301163.25	40
2016-12-27	70.5	71.5	70.5	71.17	0.52	0.74	67743.0	4815880.75	57
2016-12-26	71.25	71.25	70.5	70.65	-0.6	-0.84	76724.0	5464235.75	67
2016-12-25	70.75	71.5	70.5	71.25	0.63	0.89	107334.0	7618338.75	77
2016-12-22	70.0	70.75	70.0	70.62	0.6	0.86	122802.0	8636014.0	114
2016-12-21	70.25	70.75	69.75	70.02	-0.48	-0.68	234770.0	16485830.5	141
2016-12-20	70.5	70.5	69.75	70.5	0.0	0.0	154262.0	10823773.0	81
2016-12-19	71.5	71.5	70.5	70.5	-0.5	-0.7	204560.0	14533274.5	70
2016-12-18	70.5	71.25	70.5	71.0	0.5	0.71	183740.0	13059043.25	81
2016-12-15	70.25	71.0	69.0	70.5	-0.15	-0.21	421441.0	29578911.5	218
2016-12-14	70.0	71.25	69.5	70.65	0.4	0.57	287980.0	20345313.25	171
2016-12-13	69.0	70.25	68.25	70.25	0.5	0.72	278528.0	19294501.5	184
2016-12-12	71.0	71.0	69.75	69.75	-0.75	-1.06	168761.0	11852765.0	140
2016-12-11	69.75	71.25	69.75	70.5	1.0	1.44	201822.0	14266487.0	148
2016-12-08	69.0	70.25	69.0	69.5	0.5	0.72	364777.0	25488894.25	223
2016-12-07	69.0	69.5	68.0	69.0	0.0	0.0	303426.0	20960129.5	208
2016-12-06	67.5	69.25	67.0	69.0	1.73	2.57	268341.0	18323116.25	222
2016-12-05	67.25	67.75	66.0	67.27	-0.95	-1.39	309235.0	20625300.5	291
2016-12-04	67.25	69.0	67.0	68.22	1.34	2.0	400399.0	27203657.25	276
2016-12-01	65.0	67.25	65.0	66.88	2.6	4.04	347296.0	23071016.5	245
2016-11-30	62.75	64.75	62.75	64.28	1.53	2.44	223969.0	14404840.75	176
2016-11-29	62.75	63.25	61.5	62.75	0.25	0.4	336404.0	21113591.75	214
2016-11-28	61.5	63.0	61.5	62.5	0.78	1.26	140137.0	8747635.0	133
2016-11-27	60.5	62.5	60.5	61.72	0.22	0.36	104184.0	6444335.5	116
2016-11-24	61.0	62.0	61.0	61.5	0.5	0.82	321963.0	19783676.5	276
2016-11-23	59.25	61.25	59.25	61.0	2.01	3.41	185208.0	11197289.5	152
2016-11-22	57.5	59.0	57.5	58.99	1.49	2.59	82165.0	4794671.25	114
2016-11-21	59.0	59.0	57.0	57.5	-1.5	-2.54	103757.0	5992715.75	163
2016-11-20	59.5	59.5	58.75	59.0	-0.25	-0.42	12790.0	756073.0	42
2016-11-17	59.75	60.0	59.25	59.25	-0.37	-0.62	72355.0	4332701.75	52
2016-11-16	58.5	60.25	58.5	59.62	1.08	1.84	165488.0	9836575.75	152
2016-11-15	58.5	60.75	58.0	58.54	-0.71	-1.2	294692.0	17503592.25	261
2016-11-14	59.0	59.5	57.75	59.25	0.75	1.28	222793.0	13102903.5	138
2016-11-13	56.75	58.75	56.5	58.5	1.52	2.67	145700.0	8431327.75	114
2016-11-10	54.75	57.25	54.75	56.98	2.54	4.67	140772.0	7870782.5	174
2016-11-09	51.5	54.5	51.5	54.44	0.67	1.25	214102.0	11410131.75	188
2016-11-08	53.75	54.75	53.5	53.77	0.84	1.59	174515.0	9420608.25	199
2016-11-07	52.75	53.5	52.75	52.93	0.18	0.34	117565.0	6237003.75	109
2016-11-06	51.25	52.5	51.25	52.75	0.78	1.5	87934.0	4583531.75	87
2016-11-03	50.75	52.0	50.75	51.97	1.22	2.4	90453.0	4664122.25	128
2016-11-02	50.25	50.75	50.0	50.75	0.35	0.69	104800.0	5286931.75	89
2016-11-01	50.5	50.5	50.0	50.4	-0.34	-0.67	113528.0	5690999.55	114
2016-10-31	49.9	50.75	49.9	50.74	0.79	1.58	82185.0	4133635.55	107
2016-10-30	50.0	50.25	50.0	49.95	-0.28	-0.56	128378.0	6423113.3	126
2016-10-27	50.5	50.75	49.9	50.23	-0.27	-0.53	167017.0	8394637.25	192
2016-10-26	50.75	51.0	50.5	50.5	-0.74	-1.44	155486.0	7898155.5	127
2016-10-25	50.75	51.75	50.75	51.24	0.81	1.61	114733.0	5866926.25	126
2016-10-24	49.5	51.5	49.5	50.43	0.55	1.1	149886.0	7597911.5	165
2016-10-23	49.2	50.25	49.0	49.88	0.75	1.53	106207.0	5304067.75	150
2016-10-20	48.6	49.3	48.1	49.13	0.84	1.74	111949.0	5471945.1	127
2016-10-19	48.5	48.5	47.0	48.29	0.78	1.64	79810.0	3808637.9	139
2016-10-18	48.9	48.9	47.0	47.51	-1.45	-2.96	44510.0	2139212.2	97
2016-10-17	49.9	49.9	48.9	48.96	-0.94	-1.88	79089.0	3888746.0	86
2016-10-16	50.5	50.5	49.4	49.9	-0.41	-0.81	25392.0	1266280.0	62
2016-10-13	50.25	50.5	50.0	50.31	-0.09	-0.18	190708.0	9583140.75	118
2016-10-12	50.0	50.5	50.0	50.4	0.16	0.32	56565.0	2847468.0	73
2016-10-11	50.5	50.75	50.0	50.24	-0.06	-0.12	71471.0	3605031.5	116
2016-10-10	51.5	51.5	49.9	50.3	-1.81	-3.47	256735.0	12879984.2	303
2016-10-09	53.25	53.25	52.0	52.11	-0.89	-1.68	23911.0	1256507.0	52
2016-10-06	53.75	54.5	53.0	53.0	-0.16	-0.3	124969.0	6679436.5	118
2016-10-05	52.5	54.0	52.0	53.16	0.95	1.82	47483.0	2514059.5	93
2016-10-04	50.5	52.5	50.5	52.21	1.8	3.57	99141.0	5078863.5	145
2016-10-03	51.0	52.25	49.0	50.41	-0.68	-1.33	110861.0	5630848.5	176
2016-10-02	55.0	55.0	50.5	51.09	-4.48	-8.06	91752.0	4930473.25	157
2016-09-29	53.25	55.75	52.25	55.57	2.34	4.4	152878.0	8245604.0	149
2016-09-28	55.75	55.75	52.0	53.23	-2.69	-4.81	124332.0	6651799.0	166
2016-09-27	58.25	58.25	55.5	55.92	-2.79	-4.75	84651.0	4817204.75	95
2016-09-26	58.0	59.0	57.5	58.71	1.31	2.28	93370.0	5462514.5	115
2016-09-25	57.0	57.5	56.5	57.4	-0.61	-1.05	22539.0	1285724.25	50
2016-09-21	55.5	59.0	55.5	58.01	2.51	4.52	89191.0	5077808.25	149
2016-09-20	54.75	55.75	54.5	55.5	0.16	0.29	82679.0	4572948.25	109
2016-09-19	56.0	56.0	54.75	55.34	-0.41	-0.74	26528.0	1469927.25	48
2016-09-18	56.0	56.5	55.75	55.75	-0.75	-1.33	17827.0	997747.5	44
2016-09-08	55.75	56.75	55.75	56.5	0.63	1.13	39483.0	2233064.0	73
2016-09-07	55.75	56.0	55.25	55.87	0.18	0.32	56728.0	3159880.75	65
2016-09-06	55.75	56.0	55.25	55.69	-0.17	-0.3	68346.0	3802284.25	91
2016-09-05	56.25	56.75	55.75	55.86	-1.14	-2.0	112266.0	6293688.75	110
2016-09-04	56.25	57.0	56.25	57.0	0.5	0.88	37238.0	2103942.0	65
2016-09-01	56.25	56.5	56.25	56.5	-0.44	-0.77	43121.0	2427384.75	67
2016-08-31	57.0	57.0	56.5	56.94	0.44	0.78	55868.0	3165728.25	73
2016-08-30	56.25	57.0	56.25	56.5	0.38	0.68	110410.0	6256630.5	112
2016-08-29	55.5	56.5	55.0	56.12	0.87	1.57	53975.0	3016577.25	89
2016-08-28	52.0	56.5	52.0	55.25	3.41	6.58	232144.0	12701268.25	305
2016-08-25	53.25	53.25	50.75	51.84	-1.78	-3.32	385683.0	19833336.25	397
2016-08-24	55.0	55.25	53.5	53.62	-1.13	-2.06	162513.0	8806005.25	209
2016-08-23	56.0	56.25	54.75	54.75	-1.09	-1.95	141022.0	7787845.0	162
2016-08-22	58.0	58.0	55.75	55.84	-2.42	-4.15	171687.0	9722144.75	193
2016-08-21	58.5	59.25	58.0	58.26	-0.44	-0.75	39932.0	2338629.25	76
2016-08-18	59.0	59.25	58.5	58.7	-0.02	-0.03	83151.0	4890901.25	93
2016-08-17	60.25	60.25	58.75	58.72	-1.53	-2.54	202537.0	12117531.25	135
2016-08-16	60.75	60.75	60.25	60.25	-0.25	-0.41	98141.0	5930103.5	77
2016-08-15	61.0	61.0	60.5	60.5	-0.27	-0.44	26653.0	1618187.5	47
2016-08-14	61.0	61.25	60.75	60.77	0.02	0.03	43240.0	2634654.5	46
2016-08-11	61.0	61.0	60.5	60.75	0.0	0.0	33145.0	2012759.5	48
2016-08-10	61.25	61.25	60.5	60.75	-0.5	-0.82	68858.0	4192967.25	99
2016-08-09	61.25	61.5	61.25	61.25	0.0	0.0	46190.0	2836447.0	42
2016-08-08	61.25	61.5	61.25	61.25	0.0	0.0	68892.0	4224066.75	28
2016-08-07	61.25	61.5	61.25	61.25	0.0	0.0	63525.0	3893539.0	31
2016-08-04	61.0	61.25	60.5	61.25	0.48	0.79	88964.0	5426977.0	87
2016-08-03	61.25	61.5	61.0	60.77	-0.5	-0.82	82744.0	5055914.0	78
2016-08-02	61.75	61.75	61.25	61.27	-0.48	-0.78	58728.0	3606950.25	54
2016-08-01	61.5	62.0	61.5	61.75	0.25	0.41	149799.0	9253074.0	30
2016-07-31	61.75	61.75	61.25	61.5	0.0	0.0	92542.0	5697804.0	62
2016-07-28	61.5	61.75	61.0	61.5	0.0	0.0	165357.0	10153667.5	121
2016-07-27	61.0	61.5	60.75	61.5	0.6	0.99	50888.0	3114733.75	53
2016-07-26	61.5	61.5	60.75	60.9	-0.19	-0.31	51830.0	3159892.5	76
2016-07-25	60.25	61.25	60.25	61.09	0.31	0.51	43103.0	2629613.75	53
2016-07-24	60.5	61.0	60.25	60.78	-0.02	-0.03	53969.0	3267447.0	68
2016-07-21	61.5	61.5	60.5	60.8	-0.54	-0.88	104754.0	6387032.0	149
2016-07-20	62.25	62.25	61.25	61.34	-0.91	-1.46	56664.0	3497050.5	104
2016-07-19	62.5	62.75	62.0	62.25	-0.24	-0.38	43511.0	2714098.0	87
2016-07-18	62.75	62.75	62.0	62.49	-0.12	-0.19	68795.0	4297942.75	88
2016-07-17	63.0	63.25	62.5	62.61	-0.64	-1.01	71014.0	4466694.5	86
2016-07-14	63.25	63.5	63.0	63.25	-0.07	-0.11	63257.0	4001600.25	58
2016-07-13	63.0	63.5	63.0	63.32	0.43	0.68	27302.0	1727342.75	50
2016-07-12	63.0	63.25	62.75	62.89	-0.11	-0.17	188587.0	11880068.5	51
2016-07-11	63.5	63.5	63.0	63.0	-0.18	-0.28	57334.0	3616802.0	57
2016-07-10	63.5	64.0	63.0	63.18	0.01	0.02	88241.0	5574463.0	59
2016-06-30	63.0	63.25	62.5	63.17	0.33	0.53	126023.0	7930014.75	106
2016-06-29	61.75	63.0	61.75	62.84	1.05	1.7	118297.0	7435881.25	112
2016-06-28	62.0	62.0	61.5	61.79	-0.21	-0.34	90517.0	5581618.5	98
2016-06-27	61.75	62.25	61.5	62.0	0.3	0.49	109662.0	6791796.75	90
2016-06-26	59.0	61.75	58.5	61.7	-0.15	-0.24	174249.0	10464144.5	233
2016-06-23	61.5	62.25	61.5	61.85	0.1	0.16	108768.0	6730958.25	102
2016-06-22	62.25	62.5	61.75	61.75	-0.59	-0.95	197222.0	12215009.25	193
2016-06-21	62.0	62.5	61.5	62.34	0.04	0.06	224340.0	13932488.25	156
2016-06-20	62.75	63.0	61.5	62.3	-0.47	-0.75	113891.0	7076479.0	220
2016-06-19	64.5	64.5	62.5	62.77	-3.77	-5.67	325350.0	20596446.5	387
2016-06-16	66.5	66.75	66.25	66.54	0.14	0.21	260012.0	17282787.5	263
2016-06-15	66.0	66.5	66.0	66.4	0.06	0.09	194195.0	12884586.25	160
2016-06-14	66.5	66.75	66.0	66.34	-0.24	-0.36	169405.0	11262545.0	161
2016-06-13	66.5	67.0	66.25	66.58	-0.17	-0.25	134345.0	8947749.25	116
2016-06-12	66.5	66.75	65.75	66.75	0.61	0.92	112245.0	7454272.25	162
2016-06-09	65.5	66.5	65.0	66.14	0.64	0.98	125232.0	8223581.5	167
2016-06-08	65.0	65.75	64.75	65.5	0.5	0.77	226390.0	14752341.0	235
2016-06-07	64.75	65.0	64.5	65.0	0.25	0.39	119267.0	7728828.5	116
2016-06-06	64.5	64.75	64.25	64.75	0.33	0.51	96165.0	6201976.5	104
2016-06-05	65.0	65.0	64.25	64.42	-0.58	-0.89	105277.0	6803550.75	126
2016-06-02	65.5	65.75	64.5	65.0	-0.46	-0.7	139854.0	9089607.75	112
2016-06-01	65.75	65.75	65.25	65.46	0.21	0.32	72217.0	4728725.5	94
2016-05-31	64.75	65.5	64.75	65.25	0.78	1.21	62357.0	4059266.25	112
2016-05-30	66.5	66.75	64.25	64.47	-1.64	-2.48	219239.0	14455671.0	241
2016-05-29	65.0	66.5	65.0	66.11	1.66	2.58	223087.0	14705880.0	308
2016-05-26	64.0	64.75	64.0	64.45	0.7	1.1	257673.0	16539310.0	279
2016-05-25	63.0	64.0	63.0	63.75	1.0	1.59	507469.0	32237394.25	418
2016-05-24	62.25	62.75	62.0	62.75	0.34	0.54	75753.0	4722951.75	86
2016-05-23	62.75	63.0	62.25	62.41	-0.5	-0.79	136804.0	8573835.0	136
2016-05-22	62.5	63.0	62.5	62.91	0.16	0.25	99897.0	6271006.5	95
2016-05-19	63.0	63.0	62.0	62.75	0.25	0.4	144305.0	9015535.5	129
2016-05-18	62.75	63.0	62.5	62.5	-0.25	-0.4	107671.0	6755993.75	83
2016-05-17	63.0	63.25	62.5	62.75	-0.01	-0.02	194836.0	12256608.0	146
2016-05-16	62.75	63.0	62.75	62.76	0.01	0.02	73079.0	4593841.25	62
2016-05-15	63.0	63.25	62.75	62.75	-0.33	-0.52	135384.0	8527330.5	137
2016-05-12	63.5	63.75	63.0	63.08	0.08	0.13	59089.0	3738899.75	98
2016-05-11	63.0	63.25	63.0	63.0	0.25	0.4	43849.0	2769807.0	58
2016-05-10	63.25	63.25	62.75	62.75	-0.5	-0.79	116116.0	7305450.25	103
2016-05-09	63.0	64.25	63.0	63.25	0.23	0.36	120285.0	7634958.75	101
2016-05-08	62.75	64.0	62.75	63.02	0.7	1.12	141840.0	8973087.25	144
2016-05-05	62.25	62.75	62.0	62.32	0.57	0.92	61845.0	3856163.5	92
2016-05-04	62.25	62.25	61.25	61.75	-0.75	-1.2	131759.0	8141681.0	157
2016-05-03	63.0	63.0	62.5	62.5	-0.49	-0.78	44861.0	2815135.0	83
2016-05-02	63.5	63.5	62.75	62.99	-0.37	-0.58	111210.0	7007817.5	111
2016-05-01	64.25	64.5	63.0	63.36	-0.61	-0.95	195814.0	12423504.75	182
2016-04-28	63.25	64.75	63.25	63.97	0.72	1.14	125736.0	8052343.0	145
2016-04-27	63.5	63.75	63.25	63.25	0.0	0.0	56707.0	3594416.5	80
2016-04-26	63.0	63.5	63.0	63.25	0.01	0.02	59384.0	3748025.0	67
2016-04-25	63.25	63.75	62.25	63.24	-0.03	-0.05	329087.0	20694930.5	213
2016-04-24	63.0	64.0	62.75	63.27	0.76	1.22	129349.0	8200117.5	161
2016-04-21	62.5	63.75	62.25	62.51	0.21	0.34	230162.0	14487399.5	255
2016-04-20	61.5	62.5	61.25	62.3	0.68	1.1	121297.0	7512465.25	194
2016-04-19	62.25	62.75	61.25	61.62	0.12	0.2	201712.0	12482695.75	327
2016-04-18	61.5	61.5	60.75	61.5	-0.25	-0.4	78888.0	4818355.25	617
2016-04-17	63.0	63.0	61.75	61.75	-1.28	-2.03	88112.0	5464194.0	320
2016-04-14	64.0	64.0	62.75	63.03	-1.07	-1.67	127055.0	8045704.0	305
2016-04-13	65.5	66.0	64.0	64.1	-0.11	-0.17	121517.0	7875859.25	135
2016-04-12	61.25	66.0	61.0	64.21	3.21	5.26	334965.0	21701273.25	461
2016-04-11	61.0	61.5	61.0	61.0	0.01	0.02	41608.0	2547302.5	53
2016-04-10	61.5	61.5	60.75	60.99	-0.14	-0.23	64813.0	3958303.75	94
2016-04-07	61.75	61.75	61.0	61.13	-0.37	-0.6	46213.0	2838428.25	85
2016-04-06	61.25	62.25	61.0	61.5	0.5	0.82	128454.0	7921118.5	118
2016-04-05	61.0	61.5	60.0	61.0	-0.26	-0.42	155605.0	9410140.5	172
2016-04-04	62.25	62.25	61.0	61.26	-1.24	-1.98	111690.0	6871295.25	164
2016-04-03	61.5	63.75	61.0	62.5	-0.58	-0.92	219310.0	13642979.25	319
2016-03-31	61.0	63.5	60.0	63.08	2.61	4.32	185129.0	11305486.0	179
2016-03-30	60.5	61.0	59.25	60.47	0.66	1.1	164197.0	9877659.75	192
2016-03-29	61.25	61.5	59.75	59.81	-1.53	-2.49	94533.0	5725292.0	154
2016-03-28	63.0	63.0	61.25	61.34	-0.74	-1.19	171023.0	10627600.5	247
2016-03-27	63.75	63.75	62.0	62.08	-5.08	-7.56	351312.0	22003840.75	627
2016-03-24	68.5	68.5	66.5	67.16	-1.15	-1.68	526159.0	35362587.0	510
2016-03-23	68.0	69.0	68.0	68.31	0.46	0.68	430778.0	29451816.5	440
2016-03-22	67.5	68.25	67.0	67.85	1.01	1.51	179236.0	12159423.5	289
2016-03-21	66.0	67.5	65.0	66.84	1.28	1.95	251313.0	16566602.25	269
2016-03-20	65.0	65.75	65.0	65.56	1.06	1.64	94992.0	6219232.75	161
2016-03-17	65.5	65.5	63.75	64.5	-0.65	-1.0	120586.0	7805061.25	122
2016-03-16	64.0	65.25	64.0	65.15	1.9	3.0	61401.0	3970327.5	96
2016-03-15	63.0	63.5	62.5	63.25	0.37	0.59	32202.0	2031209.75	55
2016-03-14	63.25	64.0	62.75	62.88	-1.17	-1.83	63885.0	4047400.0	78
2016-03-13	64.75	65.0	64.0	64.05	-0.6	-0.93	89668.0	5796006.25	101
2016-03-10	65.0	65.25	64.25	64.65	0.1	0.15	60637.0	3925108.5	87
2016-03-09	65.25	65.25	64.25	64.55	-0.99	-1.51	103125.0	6665154.5	125
2016-03-08	66.0	66.5	64.0	65.54	0.04	0.06	130581.0	8524958.25	159
2016-03-07	65.25	66.0	65.0	65.5	-0.16	-0.24	88837.0	5815046.25	96
2016-03-06	65.0	66.0	64.25	65.66	1.9	2.98	132091.0	8638837.25	186
2016-03-03	63.5	64.75	63.25	63.76	0.28	0.44	72692.0	4656731.25	114
2016-03-02	63.25	63.75	63.0	63.48	0.01	0.02	67732.0	4285449.75	106
2016-03-01	63.0	63.5	62.5	63.47	1.08	1.73	87831.0	5540857.0	149
2016-02-29	61.0	62.75	61.0	62.39	1.75	2.89	104120.0	6432179.5	158
2016-02-28	61.5	61.5	60.5	60.64	-0.26	-0.43	104438.0	6375338.75	117
2016-02-25	60.25	61.5	60.25	60.9	-0.31	-0.51	66341.0	4043485.5	64
2016-02-24	60.5	61.5	60.25	61.21	-0.04	-0.07	41717.0	2542774.75	64
2016-02-23	61.0	61.25	60.5	61.25	0.57	0.94	175216.0	10670099.5	107
2016-02-22	59.75	60.75	59.5	60.68	1.14	1.91	77989.0	4686626.0	142
2016-02-21	58.5	59.75	58.5	59.54	0.61	1.04	43983.0	2597095.5	77
2016-02-18	59.75	59.75	58.75	58.93	-0.58	-0.97	32881.0	1945999.5	90
2016-02-17	59.0	59.75	59.0	59.51	0.7	1.19	52550.0	3123272.0	86
2016-02-16	58.0	59.0	57.75	58.81	1.81	3.18	155845.0	9115612.5	300
2016-02-15	57.0	57.5	56.25	57.0	-0.02	-0.04	61723.0	3508711.25	100
2016-02-14	58.0	58.5	57.0	57.02	-0.48	-0.83	122646.0	7077032.5	145
2016-02-11	57.25	57.75	57.0	57.5	-0.24	-0.42	84918.0	4869162.25	160
2016-02-10	59.0	59.0	57.25	57.74	-1.06	-1.8	99874.0	5830851.0	132
2016-02-09	57.75	59.25	57.0	58.8	0.9	1.55	77053.0	4510733.0	132
2016-02-08	59.0	59.5	57.75	57.9	-1.24	-2.1	82027.0	4793431.25	179
2016-02-07	61.75	62.5	58.75	59.14	-1.33	-2.2	358587.0	21714208.5	502
2016-02-04	59.0	61.0	59.0	60.47	1.74	2.96	122729.0	7343807.25	179
2016-02-03	56.0	59.0	56.0	58.73	2.53	4.5	103414.0	5913171.5	149
2016-02-02	55.0	56.5	54.0	56.2	-0.31	-0.55	249137.0	13911900.75	248
2016-02-01	53.0	56.75	52.25	56.51	3.71	7.03	218535.0	11895715.0	289
2016-01-31	52.0	53.5	52.0	52.8	2.39	4.74	230373.0	12169385.75	255
2016-01-28	49.5	50.75	49.5	50.41	1.29	2.63	140211.0	7054183.6	189
2016-01-27	48.7	49.5	48.7	49.12	0.66	1.36	144979.0	7112933.4	184
2016-01-26	48.5	49.0	48.0	48.46	-0.17	-0.35	214087.0	10389503.4	262
2016-01-25	48.6	48.8	48.0	48.63	-0.07	-0.14	39444.0	1909820.9	83
2016-01-24	51.5	51.5	48.5	48.7	0.83	1.73	158166.0	7790449.0	236
2016-01-21	48.2	48.9	47.7	47.87	-1.55	-3.14	145246.0	7030087.7	141
2016-01-20	50.5	50.5	49.0	49.42	-1.58	-3.1	111204.0	5511475.7	139
2016-01-19	50.5	51.5	50.0	51.0	1.6	3.24	171525.0	8709292.0	282
2016-01-18	50.0	50.5	47.0	49.4	-1.1	-2.18	407780.0	20144223.7	478
2016-01-17	51.5	53.0	50.5	50.5	-5.58	-9.95	390885.0	19851816.0	465
2016-01-14	60.0	60.0	55.75	56.08	-4.92	-8.07	287930.0	16351455.25	387
2016-01-13	59.25	62.5	59.0	61.0	1.69	2.85	158538.0	9578051.25	169
2016-01-12	57.0	60.25	55.5	59.31	1.79	3.11	146207.0	8530465.25	153
2016-01-11	55.0	57.75	53.0	57.52	2.4	4.35	159508.0	8898859.75	243
2016-01-10	58.75	58.75	55.0	55.12	-2.22	-3.87	130219.0	7300277.5	178
2016-01-07	56.0	60.25	55.5	57.34	-1.25	-2.13	276358.0	15840431.5	394
2016-01-06	60.75	60.75	58.0	58.59	-2.56	-4.19	94362.0	5604642.0	164
2016-01-05	61.25	62.0	60.0	61.15	-0.11	-0.18	145417.0	8820925.5	161
2016-01-04	64.5	64.5	61.0	61.26	-3.24	-5.02	81893.0	5109573.75	145
2016-01-03	65.0	66.0	64.5	64.5	-0.37	-0.57	105592.0	6843959.0	92
2015-12-31	65.25	65.25	64.5	64.87	-0.63	-0.96	93132.0	6029372.0	158
2015-12-30	66.0	66.0	65.5	65.5	-0.41	-0.62	86549.0	5706899.25	107
2015-12-29	65.5	66.0	63.5	65.91	-1.63	-2.41	189868.0	12299688.0	228
2015-12-28	69.0	70.0	67.25	67.54	-2.46	-3.51	246432.0	16803239.5	237
2015-12-27	69.5	70.25	69.0	70.0	0.02	0.03	60814.0	4252127.25	60
2015-12-24	70.0	70.0	69.0	69.98	0.48	0.69	66545.0	4649983.25	106
2015-12-23	69.5	69.75	69.5	69.5	0.19	0.27	76389.0	5317512.25	93
2015-12-22	69.0	69.5	68.75	69.31	0.31	0.45	16735.0	1158151.25	48
2015-12-21	68.5	69.25	68.5	69.0	0.03	0.04	42131.0	2905309.75	60
2015-12-20	67.5	69.0	67.5	68.97	0.47	0.69	101136.0	6891856.25	104
2015-12-17	66.25	68.5	66.25	68.5	2.25	3.4	109881.0	7433625.0	128
2015-12-16	66.0	66.25	65.75	66.25	0.5	0.76	41285.0	2721024.75	59
2015-12-15	65.5	66.25	65.0	65.75	0.52	0.8	66292.0	4359778.75	105
2015-12-14	65.5	65.75	65.25	65.23	-0.27	-0.41	73980.0	4848536.75	101
2015-12-13	66.0	66.0	64.25	65.5	-1.19	-1.78	113978.0	7376302.75	136
2015-12-10	67.25	67.5	66.25	66.69	-0.78	-1.16	68880.0	4600432.75	105
2015-12-09	67.75	68.0	67.25	67.47	0.06	0.09	46028.0	3107088.25	80
2015-12-08	68.0	68.25	66.75	67.41	-1.59	-2.3	96263.0	6489793.5	131
2015-12-07	70.75	70.75	69.0	69.0	-1.96	-2.76	66847.0	4657364.25	111
2015-12-06	71.75	71.75	70.25	70.96	0.43	0.61	43536.0	3086338.25	91
2015-12-03	70.0	71.25	69.5	70.53	0.14	0.2	66568.0	4688970.75	374
2015-12-02	70.25	70.5	70.0	70.39	-0.49	-0.69	60258.0	4232554.25	89
2015-12-01	70.0	71.0	69.5	70.88	0.5	0.71	71627.0	5024992.0	118
2015-11-30	69.25	70.5	68.75	70.38	1.37	1.99	185124.0	12894592.75	328
2015-11-29	67.75	69.5	67.5	69.01	1.61	2.39	186896.0	12761662.25	168
2015-11-26	67.25	67.75	67.0	67.4	0.07	0.1	110908.0	7467596.25	126
2015-11-25	68.0	68.0	67.0	67.33	0.07	0.1	50987.0	3428938.75	78
2015-11-24	66.75	68.5	66.75	67.26	0.7	1.05	124534.0	8432977.25	133
2015-11-23	66.5	67.5	66.25	66.56	-0.19	-0.28	106168.0	7094433.25	110
2015-11-22	65.5	67.0	65.5	66.75	1.0	1.52	134662.0	8916004.0	129
2015-11-19	65.0	66.0	65.0	65.75	0.75	1.15	89121.0	5818220.5	122
2015-11-18	65.0	65.25	64.5	65.0	0.0	0.0	39393.0	2556647.5	57
2015-11-17	64.5	65.25	64.5	65.0	0.5	0.78	68464.0	4451550.25	115
2015-11-16	64.0	64.5	63.75	64.5	0.88	1.38	46890.0	3004060.0	72
2015-11-15	64.0	64.0	63.25	63.62	-0.98	-1.52	113503.0	7236966.0	147
2015-11-12	65.25	65.5	64.5	64.6	-0.67	-1.03	63638.0	4134670.5	85
2015-11-11	64.25	65.5	64.25	65.27	0.98	1.52	100849.0	6558484.5	130
2015-11-10	65.5	65.5	64.0	64.29	-1.21	-1.85	190616.0	12263035.75	239
2015-11-09	65.0	65.5	65.0	65.5	0.73	1.13	37222.0	2426679.25	63
2015-11-08	64.5	65.0	64.0	64.77	0.0	0.0	39127.0	2511225.75	76
2015-11-05	64.75	65.25	64.5	64.77	-0.02	-0.03	62978.0	4086457.75	81
2015-11-04	64.5	66.0	64.25	64.79	0.29	0.45	103107.0	6668713.75	132
2015-11-03	66.75	66.75	64.5	64.5	-1.5	-2.27	53741.0	3533612.25	107
2015-11-02	65.5	66.5	65.5	66.0	0.5	0.76	44952.0	2972862.25	67
2015-11-01	65.25	67.25	64.5	65.5	0.25	0.38	92592.0	6100039.5	148
2015-10-29	65.5	67.0	65.25	65.25	0.38	0.59	145921.0	9636457.25	165
2015-10-28	63.0	65.25	62.25	64.87	1.51	2.38	297740.0	18779813.75	587
2015-10-27	68.25	68.25	63.0	63.36	-5.14	-7.5	392776.0	25558038.75	470
2015-10-26	68.0	69.0	68.0	68.5	-0.72	-1.04	108475.0	7385193.75	138
2015-10-25	69.0	70.0	69.0	69.22	-0.78	-1.11	163048.0	11364095.0	107
2015-10-22	70.0	70.25	67.5	70.0	-0.52	-0.74	203673.0	14092472.75	288
2015-10-21	72.0	72.0	70.5	70.52	-1.48	-2.06	74586.0	5312125.25	121
2015-10-20	72.5	72.5	72.0	72.0	-0.25	-0.35	89187.0	6438771.5	80
2015-10-19	72.0	72.25	71.75	72.25	0.25	0.35	78013.0	5631022.5	81
2015-10-18	71.75	72.0	71.25	72.0	0.83	1.17	97456.0	6985242.75	114
2015-10-15	72.0	72.0	71.0	71.17	-0.7	-0.97	87035.0	6215124.5	105
2015-10-14	72.0	72.0	71.25	71.87	-0.13	-0.18	42810.0	3064897.0	103
2015-10-13	73.0	73.0	71.75	72.0	-0.9	-1.23	130083.0	9370895.75	186
2015-10-12	74.0	74.0	72.75	72.9	0.15	0.21	276598.0	19778229.5	176
2015-10-11	73.5	73.5	72.25	72.75	0.24	0.33	98223.0	7135291.75	161
2015-10-08	72.0	73.0	71.75	72.51	0.52	0.72	113993.0	8222487.0	155
2015-10-07	71.75	72.25	71.0	71.99	0.43	0.6	211855.0	15198043.75	240
2015-10-06	72.25	72.25	71.5	71.56	-0.69	-0.96	123510.0	8874540.0	101
2015-10-05	72.0	72.5	72.0	72.25	-0.07	-0.1	56376.0	4072549.25	101
2015-10-04	72.75	72.75	71.75	72.32	-0.11	-0.15	110185.0	7964087.5	112
2015-10-01	72.0	73.0	71.75	72.43	0.67	0.93	65241.0	4727796.0	141
2015-09-30	71.0	72.0	71.0	71.76	0.57	0.8	99605.0	7136547.25	98
2015-09-29	71.75	71.75	70.5	71.19	-0.61	-0.85	27140.0	1930087.25	80
2015-09-21	71.0	72.0	71.0	71.8	0.79	1.11	70988.0	5064682.75	113
2015-09-20	71.25	71.75	70.25	71.01	-0.99	-1.37	88909.0	6306290.5	156
2015-09-17	72.0	72.5	71.0	72.0	-0.12	-0.17	65677.0	4713332.5	134
2015-09-16	72.5	73.25	72.0	72.12	-0.36	-0.5	48386.0	3512357.75	118
2015-09-15	73.0	73.0	72.0	72.48	-0.54	-0.74	100785.0	7288931.75	154
2015-09-14	75.25	75.25	73.0	73.02	-1.73	-2.31	145887.0	10740211.0	241
2015-09-13	75.0	76.0	74.5	74.75	-0.75	-0.99	110853.0	8331323.25	185
2015-09-10	75.25	75.75	74.75	75.5	-0.56	-0.74	88963.0	6701435.75	118
2015-09-09	76.25	76.5	75.75	76.06	0.46	0.61	68850.0	5250776.5	127
2015-09-08	74.25	76.5	74.0	75.6	1.35	1.82	61703.0	4620043.0	103
2015-09-07	74.5	74.75	74.25	74.25	-0.25	-0.34	39446.0	2939445.0	74
2015-09-06	74.25	74.5	73.75	74.5	0.14	0.19	118131.0	8754492.75	155
2015-09-03	75.0	75.0	73.75	74.36	0.17	0.23	63031.0	4684990.25	101
2015-09-02	75.0	75.0	73.5	74.19	-1.06	-1.41	74872.0	5547030.5	130
2015-09-01	76.0	76.0	75.0	75.25	-0.73	-0.96	68944.0	5213005.75	114
2015-08-31	77.25	77.25	75.25	75.98	-1.46	-1.89	94533.0	7210941.25	106
2015-08-30	78.5	80.0	77.25	77.44	-0.65	-0.83	281272.0	22145197.0	356
2015-08-27	78.0	79.0	77.5	78.09	1.35	1.76	174612.0	13684828.0	237
2015-08-26	75.25	77.0	74.5	76.74	0.0	0.0	107391.0	8130067.0	209
2015-08-25	70.0	77.0	70.0	76.74	6.69	9.55	247792.0	18331122.0	390
2015-08-24	74.0	75.5	69.25	70.05	-3.99	-5.39	380946.0	27186550.25	487
2015-08-23	75.0	76.25	73.0	74.04	-4.36	-5.56	239953.0	17837304.5	376
2015-08-20	80.5	80.5	76.0	78.4	-2.36	-2.92	826796.0	64158204.5	840
2015-08-19	81.75	81.75	80.0	80.76	-0.55	-0.68	79257.0	6402188.25	129
2015-08-18	82.0	82.5	80.0	81.31	-1.17	-1.42	120590.0	9748838.75	200
2015-08-17	81.0	83.5	80.5	82.48	1.48	1.83	129471.0	10581972.5	148
2015-08-16	82.0	82.0	80.25	81.0	-1.25	-1.52	136253.0	11046001.0	245
2015-08-13	83.5	83.5	82.0	82.25	-1.21	-1.45	117382.0	9732774.5	207
2015-08-12	84.25	84.25	83.0	83.46	-1.29	-1.52	174024.0	14530195.75	306
2015-08-11	85.75	85.75	84.75	84.75	-0.75	-0.88	79530.0	6770844.5	156
2015-08-10	85.0	85.75	85.0	85.5	0.66	0.78	87016.0	7434737.0	148
2015-08-09	85.25	86.25	84.0	84.84	-0.6	-0.7	76829.0	6550842.5	147
2015-08-06	86.75	86.75	85.25	85.44	-1.52	-1.75	97520.0	8405325.25	156
2015-08-05	87.5	87.75	86.5	86.96	-0.2	-0.23	141365.0	12278241.25	153
2015-08-04	87.0	87.25	86.5	87.16	-0.27	-0.31	80444.0	7004860.5	118
2015-08-03	87.25	87.5	86.75	87.43	-0.2	-0.23	90598.0	7897275.0	121
2015-08-02	88.25	88.25	87.0	87.63	-0.77	-0.87	75500.0	6603255.75	119
2015-07-30	88.75	88.75	87.75	88.4	-0.1	-0.11	106549.0	9386837.25	166
2015-07-29	89.0	90.0	88.25	88.5	-0.23	-0.26	183544.0	16314533.5	176
2015-07-28	89.25	89.25	88.5	88.73	-0.49	-0.55	162926.0	14464627.25	167
2015-07-27	90.75	91.0	89.0	89.22	-1.53	-1.69	112490.0	10106982.5	185
2015-07-26	91.25	91.5	90.5	90.75	-0.25	-0.27	64807.0	5902128.0	89
2015-07-23	91.0	91.25	90.75	91.0	0.24	0.26	65999.0	6005098.25	101
2015-07-22	90.5	91.75	90.5	90.76	-0.08	-0.09	74089.0	6738335.75	125
2015-07-15	91.0	91.25	90.5	90.84	-0.16	-0.18	153177.0	13919443.5	179
2015-07-14	91.25	91.5	90.5	91.0	-0.67	-0.73	65345.0	5947519.25	114
2015-07-13	91.75	92.0	91.25	91.67	-0.33	-0.36	89770.0	8232986.0	107
2015-07-12	92.0	92.0	91.5	92.0	0.48	0.52	92394.0	8472015.5	122
2015-07-09	91.0	92.5	91.0	91.52	0.27	0.3	80884.0	7423496.0	188
2015-07-08	90.75	91.25	90.0	91.25	0.79	0.87	40847.0	3695822.0	95
2015-07-07	91.0	91.25	90.25	90.46	-0.68	-0.75	59545.0	5388676.25	128
2015-07-06	91.5	91.75	91.0	91.14	-0.79	-0.86	53652.0	4904735.5	112
2015-07-05	91.75	92.0	91.5	91.93	-0.07	-0.08	110884.0	10175407.75	129
2015-07-02	92.25	92.5	91.75	92.0	-0.46	-0.5	209437.0	19272845.5	257
2015-07-01	93.0	94.0	92.25	92.46	-4.26	-4.4	249272.0	23175693.0	413
2015-06-30	97.0	97.5	96.0	96.72	-0.65	-0.67	315247.0	30506027.5	372
2015-06-29	96.75	97.75	96.25	97.37	0.36	0.37	241578.0	23428516.0	341
2015-06-28	96.75	97.25	96.25	97.01	0.35	0.36	157129.0	15214460.0	198
2015-06-25	96.5	96.75	96.25	96.66	-0.28	-0.29	132919.0	12835471.0	147
2015-06-24	95.25	97.25	95.0	96.94	1.7	1.78	182469.0	17554711.0	212
2015-06-23	94.75	95.5	94.5	95.24	0.59	0.62	91814.0	8716472.0	139
2015-06-22	93.75	95.0	93.75	94.65	0.29	0.31	118309.0	11159506.75	198
2015-06-21	95.0	95.0	93.5	94.36	-0.64	-0.67	147594.0	13879036.25	262
2015-06-18	95.25	95.25	94.5	95.0	-0.06	-0.06	154819.0	14707877.5	180
2015-06-17	95.75	95.75	94.75	95.06	0.04	0.04	164861.0	15678772.75	266
2015-06-16	96.0	96.25	95.0	95.02	-1.16	-1.21	411062.0	39160477.75	343
2015-06-15	96.0	96.25	95.75	96.18	0.39	0.41	135863.0	13041267.75	227
2015-06-14	95.75	96.0	95.25	95.79	0.42	0.44	105050.0	10053214.75	143
2015-06-11	96.0	96.0	95.25	95.37	-0.31	-0.32	151892.0	14512953.25	188
2015-06-10	96.0	96.5	95.5	95.68	-0.23	-0.24	95350.0	9157069.5	153
2015-06-09	96.0	96.75	95.5	95.91	-0.45	-0.47	103457.0	9915266.5	146
2015-06-08	96.75	97.5	96.0	96.36	-0.48	-0.5	189452.0	18335073.5	232
2015-06-07	96.75	97.25	96.75	96.84	-0.16	-0.16	107372.0	10410905.0	162
2015-06-04	97.25	97.25	96.5	97.0	-0.06	-0.06	96274.0	9319393.25	156
2015-06-03	97.0	97.5	96.5	97.06	-0.44	-0.45	156731.0	15205196.5	142
2015-06-02	97.5	97.5	97.0	97.5	0.49	0.51	61602.0	5998010.5	95
2015-06-01	97.25	97.25	96.5	97.01	-0.2	-0.21	148390.0	14371489.0	162
2015-05-31	98.25	98.5	97.0	97.21	-1.01	-1.03	202818.0	19846035.5	180
2015-05-28	98.25	99.0	98.0	98.22	-0.05	-0.05	141498.0	13946528.0	132
2015-05-27	98.25	98.75	98.0	98.27	0.03	0.03	107148.0	10544302.25	145
2015-05-26	97.5	98.5	97.5	98.24	1.24	1.28	301255.0	29547180.5	321
2015-05-25	97.0	97.25	96.75	97.0	0.2	0.21	108242.0	10498713.75	99
2015-05-24	96.0	97.25	95.75	96.8	0.38	0.39	260194.0	25063800.5	121
2015-05-21	96.5	96.5	96.0	96.42	-0.15	-0.16	87756.0	8448483.0	106
2015-05-20	96.5	96.75	95.75	96.57	0.21	0.22	74101.0	7134248.25	84
2015-05-19	96.5	96.5	96.0	96.36	0.11	0.11	53048.0	5109338.5	63
2015-05-18	96.75	96.75	96.25	96.25	-0.35	-0.36	38467.0	3711497.75	55
2015-05-17	96.25	96.75	96.25	96.6	0.25	0.26	76318.0	7358950.0	109
2015-05-14	96.0	96.5	95.75	96.35	0.35	0.36	60907.0	5851629.5	89
2015-05-13	95.25	96.0	94.75	96.0	0.96	1.01	91369.0	8703522.25	92
2015-05-12	95.0	95.5	94.75	95.04	0.04	0.04	63941.0	6074625.0	93
2015-05-11	96.25	96.25	95.0	95.0	-1.03	-1.07	162195.0	15516626.75	139
2015-05-10	96.25	96.25	95.5	96.03	0.26	0.27	65343.0	6267056.5	92
2015-05-07	95.5	96.0	95.5	95.77	-0.01	-0.01	57876.0	5541005.0	80
2015-05-06	95.5	96.0	95.5	95.78	-0.11	-0.11	140171.0	13404896.25	105
2015-05-05	95.75	96.0	95.5	95.89	0.64	0.67	110324.0	10555022.25	130
2015-05-04	95.25	95.75	94.75	95.25	-0.04	-0.04	63058.0	6005146.5	58
2015-05-03	95.75	96.0	94.75	95.29	-0.25	-0.26	86688.0	8260896.75	124
2015-04-30	94.75	96.0	94.5	95.54	1.01	1.07	159725.0	15209592.0	163
2015-04-29	96.0	96.25	94.5	94.53	-0.72	-0.76	153067.0	14560705.25	153
2015-04-28	95.75	96.0	94.75	95.25	-0.26	-0.27	169752.0	16160097.75	179
2015-04-27	96.25	96.25	95.5	95.51	-1.06	-1.1	142551.0	13659964.0	164
2015-04-26	96.0	96.75	96.0	96.57	0.32	0.33	141758.0	13673875.5	126
2015-04-23	96.25	96.75	96.25	96.25	-0.22	-0.23	70394.0	6792590.75	88
2015-04-22	96.0	97.0	96.0	96.47	1.45	1.53	136468.0	13166874.5	169
2015-04-21	95.0	95.5	94.75	95.02	-0.09	-0.09	149864.0	14242698.5	122
2015-04-20	96.0	96.25	94.75	95.11	0.33	0.35	306809.0	29211480.5	230
2015-04-19	93.5	96.0	93.5	94.78	2.54	2.75	269347.0	25601183.0	292
2015-04-16	92.5	93.75	92.0	92.24	0.42	0.46	163189.0	15177117.5	197
2015-04-15	90.25	92.0	90.25	91.82	1.82	2.02	187903.0	17176761.75	201
2015-04-14	90.25	90.25	89.75	90.0	0.0	0.0	99144.0	8924452.25	87
2015-04-13	88.75	90.25	88.75	90.0	1.29	1.45	96561.0	8649450.5	102
2015-04-12	87.5	89.75	87.5	88.71	1.24	1.42	116960.0	10408075.0	139
2015-04-09	87.0	87.5	87.0	87.47	0.06	0.07	74728.0	6529407.75	129
2015-04-08	89.0	90.25	87.0	87.41	-1.53	-1.72	98209.0	8688662.75	185
2015-04-07	88.0	89.0	88.0	88.94	1.27	1.45	74429.0	6570092.5	89
2015-04-06	87.0	89.0	85.5	87.67	0.53	0.61	178563.0	15535902.0	247
2015-04-05	88.5	89.25	87.0	87.14	-1.38	-1.56	81270.0	7129925.0	142
2015-04-02	89.5	89.75	88.5	88.52	-0.98	-1.09	67236.0	5980858.5	147
2015-04-01	90.25	90.25	89.0	89.5	-0.2	-0.22	39064.0	3496141.75	73
2015-03-31	90.5	90.5	89.5	89.7	-0.78	-0.86	65507.0	5897689.0	118
2015-03-30	92.0	92.0	90.25	90.48	-0.76	-0.83	103329.0	9411694.0	171
2015-03-29	91.0	92.0	90.75	91.24	0.55	0.61	62432.0	5700936.25	112
2015-03-26	89.75	91.0	88.5	90.69	-0.59	-0.65	145473.0	13076913.5	181
2015-03-25	94.25	94.25	90.0	91.28	-2.44	-2.6	130293.0	12000775.5	196
2015-03-24	92.0	95.0	92.0	93.72	2.22	2.43	227080.0	21379897.75	220
2015-03-23	91.75	92.0	91.5	91.5	-0.16	-0.17	50907.0	4668613.0	71
2015-03-22	91.75	92.0	91.0	91.66	0.56	0.61	67390.0	6165084.25	92
2015-03-19	91.75	91.75	91.0	91.1	0.1	0.11	73626.0	6728452.25	144
2015-03-18	92.25	92.25	90.75	91.0	-3.75	-3.96	244586.0	22310613.25	359
2015-03-17	95.25	95.75	94.0	94.75	-0.6	-0.63	103926.0	9849672.0	189
2015-03-16	96.0	96.25	94.75	95.35	-0.65	-0.68	102578.0	9778919.25	158
2015-03-15	96.0	96.25	95.25	96.0	-0.15	-0.16	193688.0	18522849.75	176
2015-03-12	96.25	96.5	96.0	96.15	0.11	0.11	244423.0	23520115.75	155
2015-03-11	96.0	98.0	95.75	96.04	-0.06	-0.06	436133.0	42308934.75	296
2015-03-10	96.5	96.75	95.25	96.1	-0.01	-0.01	257361.0	24705477.0	212
2015-03-09	95.75	96.25	95.5	96.11	0.65	0.68	123497.0	11842736.0	129
2015-03-08	95.5	96.0	95.25	95.46	0.16	0.17	122821.0	11729207.5	117
2015-03-05	95.25	95.5	95.25	95.3	0.17	0.18	87119.0	8317280.75	98
2015-03-04	95.25	95.5	95.0	95.13	0.1	0.11	83216.0	7928474.75	101
2015-03-03	96.0	96.0	94.75	95.03	-0.3	-0.31	85086.0	8115371.75	141
2015-03-02	95.25	95.5	95.0	95.33	0.17	0.18	79005.0	7536298.25	94
2015-03-01	95.5	95.75	93.5	95.16	0.11	0.12	69781.0	6634925.75	151
2015-02-26	96.0	96.0	95.0	95.05	-0.45	-0.47	47601.0	4534942.25	92
2015-02-25	95.5	95.75	95.0	95.5	-0.2	-0.21	71724.0	6843670.5	86
2015-02-24	95.75	96.0	95.5	95.7	0.2	0.21	49528.0	4748015.25	106
2015-02-23	95.5	96.25	95.5	95.5	-0.47	-0.49	71202.0	6830026.25	78
2015-02-22	95.0	96.0	95.0	95.97	0.47	0.49	287679.0	27608571.75	195
2015-02-19	95.5	95.5	94.75	95.5	0.0	0.0	168942.0	16103165.5	134
2015-02-18	96.0	96.0	94.75	95.5	0.5	0.53	98887.0	9409515.0	113
2015-02-17	95.5	95.5	95.0	95.0	-0.79	-0.82	160747.0	15294546.25	270
2015-02-16	96.5	96.5	95.75	95.79	-0.56	-0.58	334277.0	32117240.5	209
2015-02-15	96.25	96.5	96.0	96.35	0.64	0.67	296854.0	28558891.5	177
2015-02-12	95.75	96.25	95.5	95.71	0.61	0.64	155152.0	14881381.75	161
2015-02-11	96.75	96.75	95.0	95.1	-1.69	-1.75	220974.0	21174314.75	237
2015-02-10	97.25	97.5	96.75	96.79	-0.48	-0.49	100554.0	9759063.75	111
2015-02-09	98.0	98.25	97.25	97.27	-0.19	-0.19	218615.0	21347330.25	192
2015-02-08	99.0	99.0	96.75	97.46	-1.82	-1.83	416838.0	40608579.0	567
2015-02-05	99.0	99.5	99.0	99.28	0.08	0.08	117037.0	11614297.25	158
2015-02-04	100.5	100.5	99.0	99.2	-0.35	-0.35	123472.0	12299723.75	173
2015-02-03	101.5	102.0	99.25	99.55	-1.26	-1.25	250055.0	25193018.0	248
2015-02-02	100.25	101.5	99.75	100.81	0.83	0.83	116428.0	11732220.0	139
2015-02-01	101.0	102.5	99.75	99.98	0.91	0.92	282044.0	28547732.5	252
2015-01-29	100.25	100.5	98.75	99.07	-1.19	-1.19	170100.0	16924949.25	239
2015-01-28	101.0	102.0	100.25	100.26	-0.24	-0.24	177940.0	17949411.5	200
2015-01-27	99.25	101.25	99.0	100.5	1.34	1.35	104102.0	10416451.5	95
2015-01-26	99.0	99.25	98.25	99.16	0.54	0.55	96355.0	9547892.75	81
2015-01-22	98.0	99.0	98.0	98.62	0.38	0.39	60925.0	6008798.5	56
2015-01-21	98.0	99.25	98.0	98.24	0.03	0.03	65678.0	6468615.25	58
2015-01-20	98.0	98.25	97.5	98.21	0.46	0.47	88402.0	8640033.5	87
2015-01-19	99.0	99.0	97.5	97.75	-0.52	-0.53	73240.0	7175595.25	74
2015-01-18	98.5	100.0	98.25	98.27	0.73	0.75	166672.0	16571585.5	98
2015-01-15	100.0	100.0	97.5	97.54	-1.47	-1.48	46014.0	4537765.0	73
2015-01-14	98.5	99.25	98.0	99.01	0.78	0.79	47087.0	4653371.25	52
2015-01-13	97.75	98.25	95.5	98.23	0.03	0.03	56094.0	5460914.25	57
2015-01-12	98.25	99.0	98.0	98.2	0.0	0.0	56234.0	5553630.25	60
2015-01-11	97.0	98.25	97.0	98.2	0.37	0.38	34403.0	3372669.25	49
2015-01-08	98.0	98.5	97.5	97.83	0.34	0.35	164187.0	16094514.75	122
2015-01-07	95.0	98.0	95.0	97.49	1.62	1.69	64502.0	6229781.75	94
2015-01-06	94.75	96.0	92.5	95.87	0.78	0.82	121311.0	11357368.5	170
2015-01-05	95.25	96.0	95.0	95.09	-0.75	-0.78	70049.0	6696139.0	109
2015-01-04	95.5	96.25	95.25	95.84	0.1	0.1	105694.0	10133311.0	146
2015-01-01	96.75	97.0	95.0	95.74	0.05	0.05	190561.0	18238955.5	295
2014-12-31	102.0	102.0	95.0	95.69	-1.98	-2.03	262177.0	25299569.0	417
2014-12-30	98.0	99.0	96.5	97.67	-2.97	-2.95	203985.0	19912716.25	312
2014-12-29	101.75	102.0	100.0	100.64	-0.96	-0.94	389332.0	39316157.75	437
2014-12-28	102.75	102.75	101.5	101.6	-0.6	-0.59	264450.0	26933397.0	209
2014-12-25	104.0	104.0	101.0	102.2	-1.7	-1.64	153799.0	15727631.0	189
2014-12-24	103.0	104.25	102.0	103.9	1.9	1.86	193894.0	20080161.0	130
2014-12-23	101.25	102.25	100.75	102.0	1.45	1.44	91804.0	9314773.75	78
2014-12-22	101.25	101.75	100.5	100.55	-1.17	-1.15	45527.0	4606615.5	73
2014-12-21	104.0	105.0	101.5	101.72	0.12	0.12	110834.0	11366606.0	180
2014-12-18	101.0	102.75	99.5	101.6	6.24	6.54	318744.0	32285195.75	274
2014-12-17	90.5	96.75	90.0	95.36	4.77	5.27	201704.0	18640812.5	205
2014-12-16	98.0	98.0	89.0	90.59	-6.29	-6.49	195347.0	17973136.75	291
2014-12-15	98.75	101.0	95.75	96.88	-2.63	-2.64	108689.0	10831768.75	91
2014-12-14	100.75	101.0	99.25	99.51	-2.33	-2.29	95260.0	9550067.25	111
2014-12-11	101.0	102.0	100.0	101.84	1.09	1.08	465424.0	47216150.5	191
2014-12-10	100.75	102.5	100.75	100.75	-1.15	-1.13	58347.0	5915008.25	76
2014-12-09	100.25	102.0	100.0	101.9	1.64	1.64	65774.0	6647190.75	75
2014-12-08	101.0	102.5	100.25	100.26	-0.97	-0.96	210117.0	21304439.5	104
2014-12-07	102.0	102.0	100.75	101.23	-1.0	-0.98	62823.0	6358935.75	103
2014-12-04	102.0	102.75	101.5	102.23	1.04	1.03	94705.0	9634663.5	90
2014-12-03	103.0	103.0	101.0	101.19	-0.89	-0.87	86682.0	8799496.5	101
2014-12-02	101.25	102.25	100.75	102.08	1.84	1.84	152263.0	15429566.25	145
2014-12-01	100.0	102.0	100.0	100.24	-0.44	-0.44	114401.0	11520774.75	126
2014-11-30	93.0	101.0	93.0	100.68	-2.32	-2.25	145042.0	14140925.5	170
2014-11-27	102.5	104.0	102.0	103.0	0.02	0.02	27105.0	2796021.25	74
2014-11-26	104.0	104.0	101.25	102.98	-1.02	-0.98	57554.0	5899001.75	117
2014-11-25	106.0	106.0	102.5	104.0	-1.41	-1.34	110530.0	11500572.75	223
2014-11-24	107.0	107.75	105.25	105.41	-1.84	-1.72	61292.0	6534370.5	103
2014-11-23	108.0	108.0	107.25	107.25	0.5	0.47	16353.0	1756184.25	41
2014-11-20	106.25	107.5	106.25	106.75	0.25	0.23	30056.0	3213748.0	56
2014-11-19	107.25	107.25	106.25	106.5	-0.8	-0.75	97033.0	10343266.5	117
2014-11-18	107.5	109.0	106.5	107.3	0.21	0.2	34112.0	3678599.25	62
2014-11-17	108.0	108.0	106.25	107.09	-1.14	-1.05	32797.0	3517487.5	48
2014-11-16	108.25	108.5	108.0	108.23	-0.27	-0.25	27842.0	3014710.25	49
2014-11-13	108.75	111.0	108.25	108.5	-0.5	-0.46	53480.0	5856316.25	82
2014-11-12	109.0	109.75	109.0	109.0	-1.07	-0.97	117426.0	12848328.75	86
2014-11-11	111.0	112.5	110.0	110.07	-1.37	-1.23	131656.0	14600372.25	141
2014-11-10	109.25	111.5	109.25	111.44	2.19	2.0	48814.0	5370816.75	75
2014-11-09	109.0	109.75	108.75	109.25	-0.86	-0.78	20567.0	2242142.0	40
2014-11-06	109.75	110.25	108.75	110.11	0.73	0.67	46838.0	5125241.75	67
2014-11-05	109.0	109.5	106.0	109.38	0.87	0.8	97306.0	10453865.25	102
2014-11-04	110.75	110.75	108.0	108.51	-2.24	-2.02	60695.0	6690341.5	80
2014-11-03	110.75	111.0	110.25	110.75	0.0	0.0	33718.0	3735725.5	52
2014-11-02	112.5	112.5	110.0	110.75	-0.07	-0.06	72205.0	8007875.5	103
2014-10-30	111.0	112.0	110.0	110.82	-0.94	-0.84	170903.0	18908612.75	166
2014-10-29	112.75	113.0	111.0	111.76	-0.48	-0.43	83882.0	9423183.0	102
2014-10-28	113.75	114.0	112.0	112.24	-1.76	-1.54	62071.0	7005465.25	155
2014-10-27	115.75	115.75	114.0	114.0	0.0	0.0	62710.0	7168908.75	81
2014-10-26	113.0	115.0	113.0	114.0	0.21	0.18	26331.0	3017173.25	61
2014-10-23	113.5	115.0	113.0	113.79	-0.71	-0.62	66353.0	7547571.75	92
2014-10-22	115.25	116.0	113.0	114.5	-0.5	-0.43	137391.0	15704748.25	140
2014-10-21	112.0	115.0	112.0	115.0	3.08	2.75	108873.0	12466010.75	86
2014-10-20	112.0	112.5	111.25	111.92	0.36	0.32	79307.0	8887093.75	82
2014-10-19	114.75	114.75	110.25	111.56	0.56	0.5	164464.0	18340840.75	144
2014-10-16	112.5	113.0	106.25	111.0	-1.57	-1.39	222999.0	24536756.25	248
2014-10-15	112.0	113.75	111.75	112.57	-0.95	-0.84	90911.0	10234909.75	118
2014-10-14	112.0	113.75	111.0	113.52	1.6	1.43	93742.0	10496778.0	95
2014-10-13	111.75	112.5	110.5	111.92	0.12	0.11	140113.0	15638350.5	176
2014-10-12	108.25	113.75	108.25	111.8	-5.37	-4.58	200947.0	22454764.75	200
2014-10-02	114.0	118.0	113.5	117.17	2.7	2.36	164903.0	19106221.25	213
2014-10-01	114.25	114.75	114.0	114.47	0.25	0.22	64317.0	7359387.75	87
2014-09-30	114.75	115.0	114.0	114.22	0.09	0.08	135074.0	15449429.25	121
2014-09-29	116.5	116.5	113.75	114.13	-0.9	-0.78	105778.0	12087981.0	174
2014-09-28	116.75	116.75	114.25	115.03	-1.45	-1.24	160220.0	18445574.75	187
2014-09-25	119.5	119.5	116.0	116.48	-1.02	-0.87	123399.0	14404064.75	173
2014-09-24	120.5	120.5	117.0	117.5	-3.66	-3.02	142754.0	16868475.25	172
2014-09-22	123.0	123.0	121.0	121.16	-2.84	-2.29	90253.0	11015778.25	115
2014-09-21	122.25	124.75	122.25	124.0	1.0	0.81	30292.0	3753135.75	53
2014-09-18	123.75	123.75	123.0	123.0	-0.28	-0.23	27887.0	3435458.0	34
2014-09-17	123.0	123.75	122.0	123.28	0.78	0.64	68980.0	8464088.0	71
2014-09-16	121.5	123.5	121.0	122.5	1.03	0.85	44503.0	5445878.25	66
2014-09-15	121.25	121.75	120.0	121.47	-1.11	-0.91	80881.0	9777945.25	110
2014-09-14	123.0	123.0	122.0	122.58	-1.35	-1.09	47734.0	5854528.0	86
2014-09-11	125.0	125.25	123.0	123.93	-0.1	-0.08	186084.0	23225094.5	101
2014-09-10	124.0	124.5	124.0	124.03	0.03	0.02	128459.0	15961723.5	66
2014-09-09	124.0	127.0	123.5	124.0	0.1	0.08	103161.0	12899599.5	166
2014-09-08	120.5	124.0	120.5	123.9	2.44	2.01	135510.0	16651078.75	165
2014-09-07	118.5	122.5	118.5	121.46	2.96	2.5	164973.0	19812897.0	166
2014-09-04	118.25	119.0	118.25	118.5	0.25	0.21	49276.0	5845431.5	57
2014-09-03	117.5	118.5	117.5	118.25	0.4	0.34	85975.0	10155131.0	71
2014-09-02	117.75	118.0	117.0	117.85	0.1	0.08	115939.0	13627093.25	95
2014-09-01	118.0	118.75	117.5	117.75	-0.17	-0.14	182466.0	21550382.25	115
2014-08-31	118.25	119.0	117.5	117.92	0.41	0.35	102704.0	12110772.25	93
2014-08-28	118.5	118.5	117.5	117.51	0.01	0.01	38680.0	4556056.5	93
2014-08-27	118.75	118.75	117.25	117.5	-0.5	-0.42	75925.0	8923558.25	114
2014-08-26	118.0	119.0	117.25	118.0	-0.48	-0.41	40954.0	4841441.5	61
2014-08-25	119.25	119.5	117.0	118.48	-1.02	-0.85	66266.0	7861196.0	86
2014-08-24	118.75	121.0	118.5	119.5	0.99	0.84	72353.0	8669127.75	98
2014-08-21	119.0	119.0	118.5	118.51	-0.84	-0.7	38186.0	4537806.5	45
2014-08-20	120.0	120.0	119.25	119.35	-0.65	-0.54	42359.0	5073800.25	57
2014-08-19	118.0	121.0	117.0	120.0	2.65	2.26	182149.0	21773335.5	178
2014-08-18	118.0	118.25	117.25	117.35	-0.48	-0.41	49835.0	5866548.5	71
2014-08-17	117.5	118.0	116.75	117.83	1.32	1.13	110231.0	12957759.25	124
2014-08-14	115.5	117.5	115.5	116.51	0.67	0.58	288037.0	33665122.75	235
2014-08-13	114.0	116.0	114.0	115.84	1.03	0.9	279366.0	32310263.5	177
2014-08-12	113.5	115.25	113.0	114.81	0.92	0.81	215160.0	24477275.0	195
2014-08-11	111.75	114.25	111.5	113.89	2.11	1.89	730708.0	82680388.75	362
2014-08-10	112.5	112.5	111.5	111.78	-0.22	-0.2	112373.0	12585713.5	102
2014-08-07	112.5	113.0	112.0	112.0	-0.5	-0.44	267659.0	30052749.75	161
2014-08-06	112.0	112.75	112.0	112.5	0.32	0.29	43158.0	4854835.75	68
2014-08-05	112.0	113.25	111.25	112.18	0.24	0.21	288712.0	32398922.5	265
2014-08-04	111.0	112.0	110.75	111.94	0.95	0.86	114220.0	12733785.0	140
2014-08-03	110.75	111.25	110.25	110.99	0.55	0.5	166116.0	18397119.5	132
2014-07-24	112.5	112.5	110.25	110.44	-1.93	-1.72	580479.0	62579731.75	440
2014-07-23	111.0	114.0	110.0	112.37	1.74	1.57	483078.0	53957992.75	552
2014-07-22	110.0	111.25	110.0	110.63	0.63	0.57	91165.0	10107572.25	105
2014-07-21	109.75	110.0	109.25	110.0	0.0	0.0	54679.0	5991346.75	70
2014-07-20	110.0	110.75	110.0	110.0	-0.04	-0.04	31391.0	3457033.5	43
2014-07-17	111.5	111.5	110.0	110.04	-1.24	-1.11	61555.0	6807884.0	78
2014-07-16	111.0	111.5	110.75	111.28	-0.22	-0.2	60082.0	6672512.5	58
2014-07-15	111.0	111.75	110.75	111.5	0.65	0.59	53943.0	6006675.5	54
2014-07-14	111.5	111.5	110.5	110.85	-0.65	-0.58	128332.0	14238818.75	101
2014-07-13	111.0	112.0	110.75	111.5	0.5	0.45	105307.0	11743942.0	132
2014-07-10	111.25	111.25	110.75	111.0	-0.13	-0.12	133764.0	14850827.5	72
2014-07-09	112.5	112.5	111.0	111.13	-0.15	-0.13	100269.0	11180358.5	86
2014-07-08	111.75	111.75	111.25	111.28	-0.3	-0.27	23415.0	2610667.75	47
2014-07-07	111.5	112.0	111.25	111.58	0.58	0.52	38930.0	4343470.25	57
2014-07-06	111.5	112.0	111.0	111.0	-0.96	-0.86	52573.0	5854369.0	76
2014-07-03	113.0	113.0	110.5	111.96	0.54	0.48	104281.0	11643692.75	191
2014-07-02	112.25	112.75	110.5	111.42	-3.96	-3.43	145034.0	16211233.75	286
2014-07-01	115.0	115.5	114.75	115.38	0.14	0.12	225430.0	25958837.25	196
2014-06-30	114.75	115.5	114.0	115.24	0.97	0.85	349167.0	40040313.0	226
2014-06-29	113.0	115.0	112.75	114.27	0.94	0.83	174137.0	19837099.5	160
2014-06-26	113.25	113.5	112.5	113.33	0.33	0.29	95409.0	10779057.75	97
2014-06-25	113.5	113.5	112.5	113.0	0.25	0.22	78088.0	8821484.25	74
2014-06-24	112.25	113.0	111.75	112.75	0.0	0.0	94182.0	10586791.75	90
2014-06-23	113.0	113.5	112.0	112.75	-0.5	-0.44	86829.0	9790836.25	90
2014-06-22	112.5	114.0	112.5	113.25	0.83	0.74	127501.0	14482361.75	162
2014-06-19	111.75	112.75	111.75	112.42	0.9	0.81	52420.0	5890661.5	74
2014-06-18	111.75	112.0	111.0	111.52	0.56	0.5	40569.0	4533308.25	97
2014-06-17	112.0	112.0	110.25	110.96	-1.61	-1.43	211532.0	23530950.25	203
2014-06-16	113.0	113.5	112.25	112.57	-0.56	-0.5	50264.0	5681822.25	88
2014-06-15	112.75	113.25	112.75	113.13	-0.12	-0.11	89078.0	10053150.75	87
2014-06-12	113.0	113.5	112.75	113.25	0.0	0.0	165072.0	18684126.25	96
2014-06-11	113.75	113.75	113.0	113.25	-0.45	-0.4	80176.0	9086191.0	81
2014-06-10	113.0	113.75	112.75	113.7	0.62	0.55	251050.0	28476392.5	190
2014-06-09	112.0	113.5	111.5	113.08	1.11	0.99	275366.0	31037887.25	246
2014-06-08	112.0	112.25	111.0	111.97	0.22	0.2	203015.0	22674058.5	196
2014-06-05	111.75	112.0	110.75	111.75	0.0	0.0	101521.0	11299031.5	127
2014-06-04	111.75	112.5	111.5	111.75	0.25	0.22	171064.0	19159601.0	134
2014-06-03	111.75	111.75	111.0	111.5	-0.17	-0.15	47304.0	5270407.5	73
2014-06-02	110.75	111.75	110.25	111.67	1.31	1.19	266166.0	29506863.25	265
2014-06-01	110.25	110.75	110.25	110.36	1.69	1.56	160832.0	17754995.0	248
2014-05-29	108.5	109.5	108.0	108.67	0.6	0.56	162495.0	17695755.75	144
2014-05-28	108.75	108.75	108.0	108.07	-0.68	-0.63	141080.0	15279968.5	160
2014-05-27	109.0	109.0	108.25	108.75	0.25	0.23	124424.0	13533237.75	111
2014-05-26	108.0	109.5	108.0	108.5	0.75	0.7	139606.0	15183137.5	158
2014-05-25	107.75	107.75	107.25	107.75	-0.25	-0.23	454162.0	48824053.75	150
2014-05-22	108.75	108.75	107.75	108.0	-0.71	-0.65	116298.0	12571920.75	151
2014-05-21	109.0	109.25	108.5	108.71	-0.29	-0.27	51915.0	5646121.5	77
2014-05-20	109.25	109.25	108.75	109.0	-0.48	-0.44	85554.0	9320519.25	107
2014-05-19	109.75	110.0	109.0	109.48	-0.43	-0.39	95544.0	10473223.25	151
2014-05-18	111.0	111.0	109.5	109.91	-0.84	-0.76	70205.0	7735539.25	108
2014-05-15	110.5	111.0	110.0	110.75	0.04	0.04	64428.0	7134169.0	63
2014-05-14	111.25	111.25	110.5	110.71	-0.59	-0.53	78322.0	8678667.75	103
2014-05-13	112.5	112.5	111.0	111.3	-0.74	-0.66	72760.0	8122430.75	78
2014-05-12	113.5	113.5	112.0	112.04	-0.71	-0.63	59287.0	6661179.75	101
2014-05-11	113.5	113.5	112.5	112.75	-0.25	-0.22	80792.0	9125975.0	74
2014-05-08	113.5	113.75	112.75	113.0	-0.5	-0.44	39544.0	4482041.5	51
2014-05-07	113.0	113.75	112.75	113.5	0.25	0.22	72462.0	8211679.0	91
2014-05-06	113.25	113.5	112.5	113.25	0.36	0.32	126300.0	14296712.75	126
2014-05-05	114.0	114.25	112.5	112.89	-0.93	-0.82	154260.0	17503162.75	137
2014-05-04	109.75	114.75	109.75	113.82	4.56	4.17	351544.0	39572134.0	383
2014-05-01	108.5	109.5	108.0	109.26	1.18	1.09	67698.0	7357025.5	116
2014-04-30	109.0	109.25	107.75	108.08	-0.92	-0.84	111879.0	12141398.5	106
2014-04-29	110.25	110.5	109.0	109.0	-1.25	-1.13	66694.0	7298025.5	62
2014-04-28	110.0	111.0	109.5	110.25	0.5	0.46	54328.0	5985651.25	116
2014-04-27	108.75	110.0	108.75	109.75	1.38	1.27	97741.0	10703650.0	158
2014-04-24	107.5	108.5	107.5	108.37	0.62	0.58	82712.0	8931706.75	96
2014-04-23	107.25	108.25	107.25	107.75	0.41	0.38	207069.0	22321387.5	117
2014-04-22	106.5	107.5	106.5	107.34	0.73	0.68	95877.0	10253858.25	73
2014-04-21	107.0	107.0	106.0	106.61	-0.31	-0.29	41425.0	4417386.5	45
2014-04-20	106.75	107.0	106.25	106.92	0.42	0.39	30323.0	3232465.75	57
2014-04-17	106.5	106.75	106.0	106.5	0.5	0.47	58560.0	6231273.0	73
2014-04-16	106.0	106.0	106.0	106.0	0.19	0.18	9572.0	1014635.25	20
2014-04-15	106.25	107.0	105.75	105.81	-0.19	-0.18	65564.0	6969113.25	84
2014-04-14	105.75	106.25	105.5	106.0	0.25	0.24	21832.0	2311367.5	47
2014-04-13	105.75	106.0	105.0	105.75	0.0	0.0	55788.0	5890438.5	63
2014-04-10	106.0	106.5	105.75	105.75	-0.25	-0.24	116904.0	12409017.5	102
2014-04-09	106.5	106.5	105.75	106.0	-0.5	-0.47	153105.0	16213046.25	163
2014-04-08	105.75	106.75	105.75	106.5	0.25	0.24	68283.0	7254142.25	82
2014-04-07	106.25	106.5	105.75	106.25	-0.25	-0.23	112098.0	11898543.75	111
2014-04-06	107.0	107.0	106.0	106.5	0.0	0.0	69552.0	7398836.5	81
2014-04-03	106.25	107.25	105.75	106.5	0.5	0.47	105630.0	11267714.75	125
2014-04-02	106.25	106.25	106.0	106.0	0.0	0.0	80958.0	8589676.0	84
2014-04-01	106.25	107.25	106.0	106.0	-0.5	-0.47	144599.0	15411924.0	145
2014-03-31	106.5	106.5	106.0	106.5	0.0	0.0	103216.0	10962781.5	104
2014-03-30	106.75	107.0	106.25	106.5	-0.25	-0.23	49092.0	5236187.5	68
2014-03-27	106.75	107.0	106.25	106.75	-0.5	-0.47	144413.0	15399061.5	119
2014-03-26	107.0	107.25	106.75	107.25	0.5	0.47	48395.0	5177429.25	81
2014-03-25	107.0	107.25	106.0	106.75	-0.25	-0.23	120407.0	12830064.75	95
2014-03-24	107.0	107.5	106.25	107.0	0.25	0.23	90232.0	9645825.75	115
2014-03-23	105.5	107.0	105.0	106.75	1.0	0.95	130264.0	13853816.0	152
2014-03-20	106.5	106.5	105.25	105.75	-0.75	-0.7	265970.0	28072128.75	209
2014-03-19	108.0	108.0	105.5	106.5	-1.5	-1.39	239513.0	25456618.0	340
2014-03-18	110.25	110.25	107.75	108.0	-6.5	-5.68	339862.0	36955912.5	572
2014-03-17	114.75	115.25	114.0	114.5	0.5	0.44	153064.0	17559660.0	234
2014-03-16	114.0	114.75	113.75	114.0	-0.25	-0.22	52050.0	5939859.75	98
2014-03-13	115.0	115.0	114.25	114.25	-0.5	-0.44	56445.0	6459814.5	102
2014-03-12	115.0	115.5	114.25	114.75	-0.75	-0.65	88060.0	10113518.75	73
2014-03-11	115.5	116.0	115.0	115.5	0.0	0.0	54051.0	6232749.0	69
2014-03-10	115.5	116.75	115.25	115.5	-0.5	-0.43	41772.0	4828250.5	56
2014-03-09	115.5	117.0	115.5	116.0	0.25	0.22	34720.0	4035193.25	66
2014-03-06	115.5	116.0	115.0	115.75	0.25	0.22	68393.0	7894854.25	102
2014-03-05	114.0	116.0	113.25	115.5	1.5	1.32	305216.0	35026923.25	225
2014-03-04	114.0	114.5	113.5	114.0	0.0	0.0	111841.0	12735173.75	86
2014-03-03	113.0	114.0	113.0	114.0	0.5	0.44	46865.0	5313850.0	70
2014-03-02	113.5	114.25	113.5	113.5	-0.5	-0.44	32997.0	3750931.75	57
2014-02-27	113.25	114.25	113.0	114.0	0.75	0.66	95267.0	10806987.5	110
2014-02-26	113.25	113.75	113.25	113.25	-0.25	-0.22	130493.0	14800318.5	65
2014-02-25	113.25	113.75	113.25	113.5	0.0	0.0	89100.0	10101502.0	67
2014-02-24	114.0	114.0	113.25	113.5	-0.5	-0.44	103566.0	11742548.5	86
2014-02-23	114.0	114.0	113.25	114.0	0.0	0.0	88942.0	10105675.75	79
2014-02-20	114.0	114.5	112.75	114.0	-0.5	-0.44	220825.0	25042165.25	138
2014-02-19	113.5	115.0	113.5	114.5	1.0	0.88	107216.0	12281941.25	99
2014-02-18	114.75	114.75	113.5	113.5	-0.5	-0.44	75337.0	8607201.0	88
2014-02-17	113.5	114.0	113.5	114.0	0.5	0.44	76410.0	8675607.5	39
2014-02-16	113.25	113.75	113.25	113.5	-0.5	-0.44	107585.0	12210252.5	77
2014-02-13	114.0	114.25	113.75	114.0	0.75	0.66	204630.0	23301408.75	117
2014-02-12	111.25	114.0	111.0	113.25	2.5	2.26	424853.0	47960216.5	292
2014-02-11	111.5	111.5	110.5	110.75	-1.5	-1.34	154037.0	17098466.5	141
2014-02-10	110.5	112.75	110.25	112.25	1.5	1.35	195969.0	21942309.5	136
2014-02-09	111.75	112.5	110.5	110.75	-1.25	-1.12	232496.0	25992768.75	185
2014-02-06	111.5	112.0	111.0	112.0	0.5	0.45	132063.0	14716515.0	86
2014-02-05	110.0	112.0	110.0	111.5	1.5	1.36	335421.0	37252574.5	214
2014-02-04	109.0	110.0	108.0	110.0	1.0	0.92	206923.0	22621675.0	182
2014-02-03	107.5	109.5	107.25	109.0	2.0	1.87	147313.0	16001757.5	140
2014-02-02	106.25	108.0	106.25	107.0	-0.25	-0.23	69907.0	7488282.0	85
2014-01-30	106.5	107.25	106.0	107.25	1.25	1.18	66116.0	7060563.25	98
2014-01-29	106.0	106.75	106.0	106.0	0.0	0.0	46614.0	4960815.5	90
2014-01-28	107.0	107.25	104.75	106.0	-2.0	-1.85	310749.0	32946297.75	292
2014-01-27	110.0	111.0	107.75	108.0	-2.0	-1.82	226193.0	24846334.25	172
2014-01-26	108.5	110.0	108.5	110.0	0.5	0.46	199528.0	21810534.5	201
2014-01-23	110.0	110.0	109.0	109.5	-1.0	-0.9	146215.0	16022236.25	104
2014-01-22	108.0	110.75	107.0	110.5	2.5	2.31	320754.0	35128066.25	219
2014-01-21	106.25	108.0	105.75	108.0	1.75	1.65	293183.0	31293903.0	220
2014-01-20	104.75	106.5	104.75	106.25	1.5	1.43	114748.0	12119251.0	126
2014-01-19	104.5	105.0	104.25	104.75	-0.5	-0.48	200561.0	21008055.25	72
2014-01-16	104.5	105.25	104.5	105.25	0.5	0.48	84722.0	8878680.0	85
2014-01-15	103.75	105.25	103.75	104.75	1.0	0.96	156437.0	16351808.5	153
2014-01-14	102.75	104.0	102.75	103.75	0.75	0.73	48445.0	5007976.0	104
2014-01-13	103.5	103.5	102.25	103.0	1.0	0.98	160838.0	16575668.25	140
2014-01-12	102.25	102.5	101.75	102.0	-0.25	-0.24	136118.0	13885176.25	88
2014-01-09	102.25	102.25	101.75	102.25	0.25	0.25	33940.0	3461543.5	69
2014-01-08	101.0	102.0	100.75	102.0	1.0	0.99	63955.0	6507007.5	77
2014-01-07	100.75	101.75	100.75	101.0	0.0	0.0	63145.0	6399435.25	119
2014-01-06	101.25	101.25	100.5	101.0	0.0	0.0	196234.0	19795361.75	157
2014-01-05	101.5	102.0	101.0	101.0	-0.5	-0.49	122730.0	12469797.0	128
2014-01-02	101.5	102.0	100.75	101.5	0.0	0.0	120446.0	12187479.0	139
2014-01-01	101.25	102.0	101.0	101.5	0.0	0.0	60224.0	6117968.75	93
2013-12-31	101.5	101.75	101.0	101.5	0.5	0.5	91392.0	9269593.0	115
2013-12-30	100.75	101.5	100.5	101.0	0.5	0.5	53737.0	5434003.0	113
2013-12-29	101.0	101.5	100.0	100.5	-0.25	-0.25	92954.0	9346480.0	162
2013-12-26	102.25	102.25	100.75	100.75	-2.0	-1.95	213711.0	21680295.0	299
2013-12-25	102.5	102.75	100.75	102.75	0.25	0.24	200914.0	20459565.25	263
2013-12-24	103.25	104.0	102.5	102.5	-0.5	-0.49	71896.0	7439216.0	109
2013-12-23	102.75	103.75	102.75	103.0	0.5	0.49	98787.0	10210538.25	133
2013-12-22	103.0	103.0	102.5	102.5	0.0	0.0	83024.0	8531814.0	95
2013-12-19	103.75	103.75	102.25	102.5	-0.25	-0.24	112107.0	11537353.5	127
2013-12-18	103.75	104.25	102.5	102.75	-0.75	-0.72	157573.0	16289320.25	247
2013-12-17	103.5	103.75	103.0	103.5	0.0	0.0	33460.0	3454615.75	82
2013-12-16	103.25	103.75	102.75	103.5	0.25	0.24	89872.0	9281084.25	83
2013-12-15	104.5	104.5	103.0	103.25	-0.75	-0.72	90734.0	9375375.75	123
2013-12-12	104.75	104.75	103.75	104.0	-0.75	-0.72	106095.0	11073890.75	103
2013-12-11	104.5	105.25	104.5	104.75	-0.5	-0.48	29533.0	3100251.75	55
2013-12-10	105.0	105.5	104.5	105.25	0.25	0.24	131171.0	13750534.5	106
2013-12-09	104.5	105.25	104.5	105.0	0.0	0.0	205927.0	21633403.25	144
2013-12-08	104.75	105.25	104.0	105.0	0.75	0.72	178768.0	18688549.0	143
2013-12-05	103.75	104.25	103.5	104.25	1.25	1.21	103256.0	10722284.25	171
2013-12-04	105.0	105.5	103.0	103.0	-2.0	-1.9	286744.0	29814081.75	334
2013-12-03	107.0	107.5	105.0	105.0	-2.0	-1.87	156524.0	16590080.0	212
2013-12-02	107.5	107.5	107.0	107.0	-0.5	-0.47	92568.0	9914947.75	163
2013-12-01	107.5	108.0	107.5	107.5	-0.75	-0.69	95117.0	10235524.0	127
2013-11-28	107.5	108.5	107.5	108.25	0.25	0.23	72918.0	7888200.5	115
2013-11-27	109.5	109.5	107.5	108.0	-1.5	-1.37	213284.0	23044392.0	335
2013-11-26	110.5	110.75	109.5	109.5	-0.5	-0.45	118646.0	13043102.25	195
2013-11-25	111.75	112.5	110.0	110.0	-2.25	-2.0	118080.0	13114788.5	171
2013-11-24	110.0	112.5	109.75	112.25	2.75	2.51	137184.0	15308052.75	261
2013-11-21	110.75	110.75	108.25	109.5	-1.5	-1.35	350528.0	38311911.25	439
2013-11-20	111.5	112.0	110.5	111.0	-1.0	-0.89	101922.0	11357147.25	114
2013-11-19	114.25	114.25	111.25	112.0	-1.0	-0.88	516096.0	57774640.75	444
2013-11-18	112.5	115.0	111.5	113.0	0.75	0.67	392017.0	44551707.0	570
2013-11-17	109.0	115.0	109.0	112.25	3.5	3.22	636114.0	71036955.75	769
2013-11-14	108.75	109.0	107.25	108.75	0.0	0.0	70221.0	7603277.75	109
2013-11-13	109.5	109.75	108.25	108.75	-1.0	-0.91	83392.0	9113827.5	161
2013-11-12	109.5	110.25	109.25	109.75	0.75	0.69	425411.0	46746885.75	333
2013-11-11	108.75	110.0	108.5	109.0	0.25	0.23	122696.0	13412123.5	97
2013-11-10	108.75	109.75	108.25	108.75	-0.5	-0.46	74240.0	8090296.75	145
2013-11-07	108.0	109.25	107.5	109.25	1.25	1.16	174990.0	18957293.25	137
2013-11-06	108.0	108.0	106.75	108.0	-0.25	-0.23	134579.0	14426660.5	152
2013-11-05	106.5	108.25	106.5	108.25	2.25	2.12	188298.0	20204150.25	245
2013-11-04	107.0	107.25	105.5	106.0	-0.5	-0.47	72411.0	7703923.75	96
2013-11-03	108.5	108.5	106.5	106.5	-2.25	-2.07	118527.0	12699229.0	118
2013-10-31	108.5	110.25	108.5	108.75	1.0	0.93	168007.0	18395767.25	128
2013-10-30	107.25	108.0	107.0	107.75	0.75	0.7	47587.0	5110321.75	60
2013-10-29	107.5	108.0	107.0	107.0	-0.75	-0.7	30287.0	3254671.0	28
2013-10-28	107.5	108.0	107.5	107.75	0.25	0.23	102405.0	11056131.0	50
2013-10-27	106.75	108.75	106.5	107.5	0.25	0.23	74336.0	8002928.0	54
2013-10-24	107.25	107.5	106.75	107.25	0.25	0.23	40371.0	4323229.0	37
2013-10-23	107.5	107.5	107.0	107.0	0.5	0.47	24377.0	2610854.0	34
2013-10-22	106.5	107.75	106.5	106.5	0.0	0.0	72078.0	7712173.5	74
2013-10-21	108.5	108.5	106.25	106.5	-1.5	-1.39	93698.0	10031276.25	107
2013-10-20	106.5	108.0	106.5	108.0	2.0	1.89	97176.0	10479771.5	63
2013-10-10	106.0	106.25	105.25	106.0	-0.25	-0.24	128168.0	13575486.75	55
2013-10-09	106.0	106.5	105.5	106.25	0.25	0.24	98590.0	10451418.75	177
2013-10-08	107.0	107.0	106.0	106.0	-1.0	-0.93	41354.0	4396397.0	96
2013-10-07	107.0	107.5	106.0	107.0	-0.75	-0.7	66367.0	7072417.75	78
2013-10-06	108.25	108.25	107.5	107.75	-0.75	-0.69	26691.0	2882979.75	40
2013-10-03	108.0	108.5	108.0	108.5	0.5	0.46	28994.0	3136899.5	43
2013-10-02	108.0	108.75	106.75	108.0	0.0	0.0	57292.0	6197770.25	50
2013-10-01	108.0	108.5	107.25	108.0	0.0	0.0	60607.0	6548969.0	55
2013-09-30	107.25	108.5	107.0	108.0	0.25	0.23	71518.0	7702324.0	51
2013-09-29	108.5	109.0	107.0	107.75	-1.25	-1.15	42680.0	4603823.75	71
2013-09-26	109.75	110.0	108.5	109.0	-1.25	-1.13	49755.0	5429051.5	48
2013-09-25	110.0	110.25	109.0	110.25	1.0	0.92	293763.0	32311215.0	113
2013-09-24	110.0	110.5	109.0	109.25	-0.75	-0.68	136260.0	15004118.5	119
2013-09-19	108.0	110.0	108.0	110.0	2.25	2.09	137974.0	15038767.25	159
2013-09-18	107.25	107.75	106.5	107.75	1.0	0.94	44610.0	4790577.5	46
2013-09-17	106.5	107.25	106.5	106.75	-0.25	-0.23	36426.0	3892729.25	60
2013-09-16	105.75	107.5	105.5	107.0	1.25	1.18	223522.0	23795672.25	128
2013-09-15	104.25	105.75	103.75	105.75	2.0	1.93	145399.0	15231229.5	169
2013-09-12	105.0	106.5	102.0	103.75	-2.5	-2.35	312892.0	32781907.75	215
2013-09-11	106.0	106.25	105.5	106.25	0.5	0.47	130532.0	13825156.25	78
2013-09-10	104.5	105.75	104.5	105.75	3.0	2.92	110572.0	11653052.5	125
2013-09-09	102.5	102.75	102.0	102.75	0.0	0.0	64302.0	6595898.25	81
2013-09-08	103.5	104.0	102.5	102.75	0.5	0.49	75570.0	7820121.25	66
2013-09-05	103.75	104.0	101.75	102.25	-2.0	-1.92	137417.0	14063910.75	138
2013-09-04	106.0	106.0	100.5	104.25	-2.25	-2.11	146149.0	15091511.75	182
2013-09-03	108.0	109.0	106.5	106.5	-1.25	-1.16	199135.0	21512254.75	154
2013-09-02	107.0	108.0	106.0	107.75	0.75	0.7	114030.0	12194528.25	150
2013-09-01	105.5	107.0	105.5	107.0	1.5	1.42	60330.0	6405781.0	82
2013-08-29	105.0	106.0	105.0	105.5	1.0	0.96	81637.0	8631142.75	79
2013-08-28	101.0	104.5	100.0	104.5	1.75	1.7	426366.0	43869705.5	254
2013-08-27	105.5	105.5	102.0	102.75	-3.0	-2.84	241190.0	25139257.5	226
2013-08-26	105.5	107.0	105.5	105.75	-0.25	-0.24	76387.0	8120201.75	106
2013-08-25	107.25	107.25	106.0	106.0	-0.5	-0.47	42982.0	4577428.75	60
2013-08-22	107.0	107.0	106.25	106.5	-1.5	-1.39	128081.0	13676228.75	147
2013-08-21	108.5	108.5	107.5	108.0	-1.0	-0.92	74985.0	8101964.5	100
2013-08-20	109.75	110.0	108.5	109.0	-1.25	-1.13	123716.0	13580664.75	95
2013-08-19	108.0	110.25	108.0	110.25	2.25	2.08	115817.0	12671358.0	112
2013-08-18	108.0	108.25	107.0	108.0	-0.25	-0.23	74410.0	8031025.5	59
2013-08-15	107.0	108.25	107.0	108.25	1.25	1.17	65672.0	7071270.0	52
2013-08-14	108.5	108.5	107.0	107.0	-0.75	-0.7	75493.0	8121038.5	62
2013-08-13	107.0	108.75	106.0	107.75	0.75	0.7	91377.0	9841940.0	144
2013-08-05	106.0	107.0	106.0	107.0	1.5	1.42	98630.0	10518667.0	64
2013-08-04	105.0	106.0	103.5	105.5	0.25	0.24	187310.0	19589533.25	129
2013-08-01	105.0	106.75	104.75	105.25	0.0	0.0	213168.0	22486837.25	227
2013-07-31	103.0	105.5	102.5	105.25	1.25	1.2	152149.0	15906495.0	145
2013-07-30	100.5	104.75	99.75	104.0	4.0	4.0	232810.0	23728174.5	238
2013-07-29	100.0	100.25	99.5	100.0	0.5	0.5	126578.0	12645999.5	132
2013-07-28	101.0	101.0	99.5	99.5	-1.5	-1.49	103118.0	10324541.75	117
2013-07-25	101.25	101.5	100.75	101.0	-0.25	-0.25	24056.0	2433648.25	22
2013-07-24	101.0	101.5	100.75	101.25	0.25	0.25	109423.0	11055254.5	73
2013-07-23	101.5	101.5	100.5	101.0	0.0	0.0	42280.0	4271434.5	55
2013-07-22	101.75	101.75	101.0	101.0	-0.5	-0.49	129202.0	13069699.5	71
2013-07-21	101.25	102.0	101.0	101.5	0.25	0.25	83197.0	8456030.25	79
2013-07-18	101.0	101.5	100.75	101.25	0.25	0.25	76739.0	7754908.0	75
2013-07-17	100.5	101.0	100.25	101.0	0.0	0.0	151452.0	15264245.25	69
2013-07-16	100.75	101.0	100.5	101.0	0.5	0.5	117919.0	11885276.5	109
2013-07-15	101.0	101.0	100.0	100.5	-0.5	-0.5	153308.0	15378588.0	108
2013-07-14	100.75	101.0	100.5	101.0	0.0	0.0	200695.0	20197129.75	87
2013-07-11	101.0	101.0	100.25	101.0	0.0	0.0	63274.0	6364898.0	70
2013-07-10	100.5	101.0	100.5	101.0	0.0	0.0	73973.0	7456864.5	69
2013-07-09	100.5	101.0	100.25	101.0	1.0	1.0	92727.0	9349325.5	117
2013-07-08	100.75	100.75	99.5	100.0	-0.75	-0.74	264818.0	26522824.75	182
2013-07-07	100.0	101.5	100.0	100.75	0.5	0.5	231792.0	23336129.5	163
2013-07-04	99.0	100.25	99.0	100.25	1.25	1.26	87304.0	8709019.75	145
2013-07-03	98.75	99.5	98.25	99.0	0.25	0.25	177547.0	17551382.75	230
2013-07-02	98.0	99.0	98.0	98.75	-3.5	-3.42	229931.0	22670803.25	377
2013-07-01	101.0	102.25	101.0	102.25	1.25	1.24	489404.0	49733602.0	400
2013-06-30	101.75	102.0	100.75	101.0	-1.0	-0.98	131895.0	13355088.25	162
2013-06-26	102.0	102.0	101.25	102.0	0.5	0.49	88250.0	8974775.0	127
2013-06-25	101.0	101.5	100.75	101.5	0.25	0.25	611448.0	61799849.75	297
2013-06-24	101.5	102.5	100.75	101.25	0.0	0.0	254258.0	25814499.75	237
2013-06-23	101.0	101.5	101.0	101.25	0.25	0.25	129420.0	13120246.25	67
2013-06-22	101.0	101.0	100.5	101.0	-0.25	-0.25	201156.0	20310070.0	154
2013-06-19	101.25	101.75	101.0	101.25	-0.25	-0.25	94499.0	9579709.0	128
2013-06-18	101.0	101.75	101.0	101.5	0.5	0.5	175846.0	17826970.5	137
2013-06-17	99.5	101.0	99.25	101.0	2.25	2.28	118048.0	11827085.0	173
2013-06-16	99.75	100.0	96.75	98.75	-0.75	-0.75	486075.0	47611633.5	504
2013-06-15	102.5	102.5	99.25	99.5	-3.5	-3.4	364682.0	36877050.0	367
2013-06-12	102.5	103.25	102.5	103.0	0.5	0.49	64785.0	6660503.5	118
2013-06-11	101.75	102.75	101.75	102.5	0.5	0.49	205997.0	21109282.25	261
2013-06-10	102.0	102.0	101.5	102.0	0.25	0.25	76263.0	7774491.5	110
2013-06-09	101.0	102.0	101.0	101.75	0.75	0.74	103499.0	10507522.25	130
2013-06-08	100.5	101.25	100.5	101.0	0.0	0.0	63103.0	6368183.75	92
2013-06-05	99.75	101.0	99.75	101.0	1.5	1.51	228726.0	22950488.5	136
2013-06-04	101.0	101.0	99.5	99.5	-1.5	-1.49	156806.0	15716894.25	137
2013-06-03	100.5	101.0	100.5	101.0	0.25	0.25	88267.0	8895606.5	96
2013-06-02	99.75	100.75	99.75	100.75	1.25	1.26	161288.0	16169006.75	202
2013-06-01	99.0	99.75	98.75	99.5	1.25	1.27	273868.0	27158714.0	225
2013-05-29	99.0	99.0	98.25	98.25	-0.5	-0.51	86169.0	8504763.0	121
2013-05-28	98.0	99.0	98.0	98.75	0.5	0.51	143694.0	14198224.75	169
2013-05-27	98.25	98.25	97.75	98.25	0.0	0.0	78188.0	7669115.5	106
2013-05-26	98.5	99.0	98.0	98.25	-0.25	-0.25	145832.0	14334694.5	159
2013-05-25	98.5	98.75	98.0	98.5	-0.25	-0.25	100545.0	9895037.5	149
2013-05-22	98.5	99.0	98.5	98.75	0.0	0.0	71396.0	7052761.75	123
2013-05-21	98.75	99.25	98.25	98.75	0.0	0.0	203379.0	20087281.25	267
2013-05-20	98.75	99.0	98.25	98.75	-0.25	-0.25	85634.0	8449998.0	96
2013-05-19	101.0	101.0	98.0	99.0	-0.75	-0.75	244756.0	24153123.0	312
2013-05-18	99.0	100.5	99.0	99.75	-0.25	-0.25	48719.0	4873250.75	72
2013-05-15	98.5	100.0	97.25	100.0	1.75	1.78	59959.0	5937838.25	109
2013-05-14	100.0	100.0	98.0	98.25	-1.25	-1.26	124001.0	12210848.75	164
2013-05-13	99.25	100.5	99.25	99.5	-1.25	-1.24	20877.0	2080733.25	44
2013-05-12	100.0	100.75	99.25	100.75	0.0	0.0	52179.0	5209925.25	72
2013-05-11	101.25	102.0	100.0	100.75	-0.5	-0.49	117776.0	11815821.75	121
2013-05-08	100.0	101.5	99.5	101.25	0.75	0.75	154725.0	15623074.75	83
2013-05-07	100.0	101.0	99.75	100.5	-0.5	-0.5	248597.0	24085062.25	79
2013-05-06	101.0	101.0	100.0	101.0	-0.25	-0.25	84846.0	8535226.25	80
2013-05-05	101.0	101.5	100.25	101.25	0.5	0.5	95147.0	9607083.0	104
2013-05-04	99.25	101.0	99.25	100.75	1.5	1.51	177474.0	17776575.75	140
2013-05-01	99.0	99.5	98.5	99.25	0.25	0.25	193898.0	19203445.0	120
2013-04-30	98.25	99.0	97.5	99.0	0.0	0.0	81719.0	8034434.75	120
2013-04-29	97.25	99.75	97.0	99.0	2.0	2.06	334952.0	33042285.5	184
2013-04-28	95.75	97.0	95.75	97.0	0.5	0.52	104952.0	10131718.75	88
2013-04-27	96.25	98.5	95.25	96.5	0.75	0.78	229522.0	22286838.25	193
2013-04-24	94.25	95.75	93.75	95.75	1.75	1.86	252467.0	23927873.25	175
2013-04-23	94.0	94.25	93.25	94.0	0.75	0.8	109581.0	10308171.25	120
2013-04-22	93.0	93.75	93.0	93.25	0.25	0.27	82449.0	7686290.75	63
2013-04-21	92.75	93.25	92.5	93.0	0.0	0.0	91353.0	8489837.25	71
2013-04-20	93.0	93.5	92.75	93.0	0.0	0.0	143631.0	13386203.25	97
2013-04-17	93.0	93.25	92.25	93.0	0.5	0.54	72277.0	6714398.75	79
2013-04-16	93.75	93.75	92.5	92.5	-1.25	-1.33	112000.0	10434737.5	114
2013-04-15	94.0	94.0	93.25	93.75	0.0	0.0	160128.0	14988679.25	135
2013-04-14	93.5	93.75	93.25	93.75	0.0	0.0	84212.0	7820730.5	45
2013-04-13	93.5	93.75	93.0	93.75	0.25	0.27	46716.0	4368103.25	71
2013-04-10	93.0	93.5	92.5	93.5	0.5	0.54	91175.0	8505506.75	97
2013-04-09	92.0	93.25	92.0	93.0	1.0	1.09	94877.0	8791181.5	106
2013-04-08	92.0	92.75	91.0	92.0	-0.25	-0.27	87585.0	8043695.5	136
2013-04-07	91.75	92.5	91.75	92.25	-0.25	-0.27	42857.0	3950889.0	53
2013-04-06	92.5	93.25	92.5	92.5	-0.25	-0.27	129732.0	12041678.25	88
2013-04-03	92.5	93.0	92.25	92.75	0.5	0.54	78599.0	7295460.5	87
2013-04-02	91.25	92.75	90.75	92.25	1.0	1.1	130391.0	11960248.0	176
2013-04-01	90.0	91.25	90.0	91.25	1.25	1.39	53274.0	4842850.75	118
2013-03-31	89.25	90.0	89.25	90.0	0.75	0.84	233862.0	20973307.0	121
2013-03-30	90.0	90.5	89.0	89.25	-1.0	-1.11	294678.0	26360760.25	261
2013-03-27	89.75	91.0	89.75	90.25	0.25	0.28	123568.0	11163405.25	185
2013-03-26	91.5	91.5	89.75	90.0	-1.0	-1.1	204028.0	18373961.5	268
2013-03-25	92.25	92.25	90.5	91.0	-1.0	-1.09	186078.0	16960301.0	230
2013-03-24	93.0	93.0	91.5	92.0	-0.75	-0.81	219675.0	20213994.0	205
2013-03-23	92.25	93.5	92.25	92.75	-4.0	-4.13	151714.0	14102479.5	264
2013-03-20	97.25	97.75	96.75	96.75	-0.75	-0.77	192515.0	18728859.5	258
2013-03-19	97.75	98.0	96.25	97.5	-0.25	-0.26	182641.0	17817352.75	188
2013-03-18	97.25	98.0	96.75	97.75	0.5	0.51	198869.0	19391090.5	209
2013-03-17	96.0	97.25	95.5	97.25	1.25	1.3	188438.0	18163861.25	189
2013-03-16	95.0	96.0	95.0	96.0	1.0	1.05	140802.0	13426831.75	140
2013-03-13	94.25	95.0	94.25	95.0	1.0	1.06	60330.0	5707455.0	85
2013-03-12	94.5	94.5	94.0	94.0	-0.75	-0.79	59144.0	5577896.0	84
2013-03-11	95.0	95.0	94.25	94.75	-0.25	-0.26	61045.0	5772805.75	118
2013-03-10	95.75	96.0	95.0	95.0	-0.25	-0.26	67024.0	6394483.0	87
2013-03-09	95.0	96.5	94.75	95.25	0.25	0.26	140781.0	13453051.75	183
2013-03-06	95.0	95.5	94.75	95.0	-0.25	-0.26	63694.0	6054018.5	97
2013-03-05	95.0	95.5	94.75	95.25	0.0	0.0	30173.0	2868995.75	64
2013-03-04	95.5	95.5	94.75	95.25	-0.25	-0.26	104744.0	9971957.75	100
2013-03-03	94.75	95.5	94.75	95.5	0.25	0.26	55241.0	5257249.25	94
2013-03-02	94.5	96.0	94.25	95.25	0.75	0.79	49920.0	4733844.75	98
2013-02-27	96.5	96.5	94.5	94.5	-1.0	-1.05	121718.0	11611110.0	174
2013-02-26	96.25	96.5	95.25	95.5	-0.75	-0.78	87188.0	8347762.0	115
2013-02-25	97.0	97.0	96.25	96.25	-0.25	-0.26	37068.0	3581139.75	74
2013-02-24	97.0	97.0	96.5	96.5	-0.5	-0.52	42078.0	4069375.75	76
2013-02-23	97.0	97.25	96.75	97.0	0.0	0.0	21515.0	2084447.5	22
2013-02-20	96.5	97.25	96.5	97.0	-0.25	-0.26	10069.0	975806.25	44
2013-02-19	97.0	97.25	96.5	97.25	0.25	0.26	36374.0	3523141.0	63
2013-02-18	97.5	97.5	96.75	97.0	-0.25	-0.26	58416.0	5673251.75	74
2013-02-17	97.75	97.75	96.75	97.25	0.0	0.0	39291.0	3815036.75	79
2013-02-16	97.0	97.25	96.75	97.25	0.0	0.0	73773.0	7166559.0	83
2013-02-13	98.0	98.25	97.0	97.25	-0.75	-0.77	139782.0	13650175.0	143
2013-02-12	98.75	98.75	98.0	98.0	-0.75	-0.76	88871.0	8740176.0	109
2013-02-11	98.25	98.75	98.0	98.75	0.0	0.0	22060.0	2170588.75	30
2013-02-10	97.75	98.75	97.75	98.75	0.75	0.77	52169.0	5121996.25	74
2013-02-09	98.75	98.75	97.75	98.0	0.0	0.0	47419.0	4653181.75	59
2013-02-06	98.0	98.25	97.5	98.0	0.0	0.0	58496.0	5728410.25	93
2013-02-05	97.75	98.25	97.75	98.0	0.0	0.0	29137.0	2853207.75	34
2013-02-04	98.0	98.25	97.5	98.0	0.0	0.0	32172.0	3148623.5	61
2013-02-03	98.0	98.5	97.75	98.0	0.0	0.0	62666.0	6150347.0	43
2013-02-02	99.5	99.5	97.5	98.0	-1.5	-1.51	169533.0	16788277.5	111
2013-01-30	99.25	99.5	99.0	99.5	0.25	0.25	48598.0	4827954.75	42
2013-01-29	100.0	100.0	99.0	99.25	-0.75	-0.75	48277.0	4802774.75	35
2013-01-28	99.75	100.0	99.25	100.0	0.25	0.25	117023.0	11681836.5	84
2013-01-27	99.0	100.0	98.5	99.75	0.75	0.76	175026.0	17400162.0	80
2013-01-26	97.75	99.25	97.75	99.0	1.25	1.28	98714.0	9751814.0	76
2013-01-23	97.75	98.5	97.75	97.75	-0.5	-0.51	31251.0	3064231.0	61
2013-01-22	98.0	98.5	98.0	98.25	-0.25	-0.25	11910.0	1170650.0	28
2013-01-21	98.75	98.75	97.5	98.5	-0.5	-0.51	91479.0	8972895.25	77
2013-01-20	98.5	99.0	98.5	99.0	0.5	0.51	20567.0	2030307.0	34
2013-01-19	99.25	99.25	98.5	98.5	-0.5	-0.51	41657.0	4122014.25	44
2013-01-16	99.0	99.5	98.5	99.0	0.0	0.0	66719.0	6605467.5	74
2013-01-15	99.5	99.5	98.75	99.0	-0.5	-0.5	14701.0	1456121.0	39
2013-01-14	100.0	100.0	99.25	99.5	0.0	0.0	89020.0	8868981.5	78
2013-01-13	99.25	100.0	99.0	99.5	-0.5	-0.5	32432.0	3228990.25	41
2013-01-12	98.25	100.0	98.0	100.0	2.0	2.04	224009.0	22275022.75	145
2013-01-09	98.75	99.5	98.0	98.0	0.0	0.0	133996.0	13234690.0	137
2013-01-08	98.0	98.5	97.75	98.0	0.5	0.51	100880.0	9883229.0	127
2013-01-07	99.0	99.0	97.5	97.5	-1.75	-1.76	105966.0	10420139.5	130
2013-01-06	99.0	100.0	98.25	99.25	0.25	0.25	137344.0	13659011.75	126
2013-01-05	98.0	99.0	97.5	99.0	0.75	0.76	270567.0	26540476.75	186
2013-01-02	96.0	98.25	96.0	98.25	2.0	2.08	204429.0	19894601.0	202
2013-01-01	95.5	96.75	95.5	96.25	1.25	1.32	159146.0	15322233.0	124
2012-12-31	95.0	95.25	94.5	95.0	0.75	0.8	64312.0	6096306.5	77
2012-12-30	94.75	94.75	94.0	94.25	-0.75	-0.79	72622.0	6861881.25	90
2012-12-29	94.25	95.5	94.25	95.0	0.5	0.53	42707.0	4055653.75	93
2012-12-26	93.75	94.5	93.75	94.5	0.5	0.53	43010.0	4047433.0	59
2012-12-25	94.25	94.5	93.75	94.0	0.0	0.0	53103.0	5001407.5	72
2012-12-24	94.25	94.5	93.0	94.0	-0.5	-0.53	248927.0	23364512.5	131
2012-12-23	94.0	95.0	94.0	94.5	0.25	0.27	83532.0	7896282.75	60
2012-12-22	94.25	94.25	93.5	94.25	0.0	0.0	45798.0	4299155.25	54
2012-12-19	93.5	94.25	93.25	94.25	1.0	1.07	33730.0	3164384.0	37
2012-12-18	93.0	94.0	93.0	93.25	0.25	0.27	81696.0	7640611.0	98
2012-12-17	92.25	93.0	92.0	93.0	1.0	1.09	87159.0	8075504.25	84
2012-12-16	92.0	92.0	91.75	92.0	0.0	0.0	7410.0	681551.0	32
2012-12-15	91.75	92.0	91.5	92.0	0.25	0.27	130585.0	12004814.75	55
2012-12-12	91.25	91.75	91.25	91.75	0.25	0.27	46054.0	4216183.75	65
2012-12-11	91.25	92.0	91.0	91.5	0.25	0.27	87487.0	8001756.5	96
2012-12-10	91.75	91.75	91.0	91.25	-0.5	-0.54	62979.0	5758708.0	63
2012-12-09	90.75	91.75	90.5	91.75	1.5	1.66	216559.0	19712813.5	145
2012-12-08	90.0	90.5	90.0	90.25	0.0	0.0	41835.0	3781456.25	52
2012-12-05	90.25	90.25	90.0	90.25	0.0	0.0	77836.0	7023863.0	39
2012-12-04	90.0	90.5	89.75	90.25	0.25	0.28	71666.0	6462637.5	84
2012-12-03	89.5	90.0	89.5	90.0	0.5	0.56	47253.0	4236896.5	60
2012-12-02	89.0	89.5	89.0	89.5	0.5	0.56	43705.0	3896720.0	53
2012-12-01	88.75	89.5	88.75	89.0	1.0	1.14	36689.0	3265951.5	49
2012-11-28	88.0	88.5	87.75	88.0	0.25	0.28	54861.0	4833461.0	70
2012-11-27	87.75	88.0	87.5	87.75	-0.5	-0.57	47808.0	4192316.0	57
2012-11-26	88.25	88.25	87.25	88.25	0.25	0.28	86155.0	7551167.5	91
2012-11-25	88.75	88.75	87.5	88.0	-1.0	-1.12	90602.0	7995184.75	76
2012-11-24	88.25	89.25	88.25	89.0	0.75	0.85	54085.0	4800980.25	53
2012-11-21	88.5	89.0	87.5	88.25	-0.75	-0.84	69647.0	6148730.75	72
2012-11-20	88.75	89.25	88.0	89.0	0.25	0.28	112800.0	9981114.25	93
2012-11-19	90.25	90.25	88.5	88.75	-1.5	-1.66	93581.0	8330379.25	122
2012-11-18	89.5	90.5	89.5	90.25	1.0	1.12	68938.0	6226540.25	75
2012-11-17	89.25	89.5	89.25	89.25	-0.75	-0.83	13947.0	1244902.5	19
2012-11-14	89.5	91.0	89.5	90.0	0.0	0.0	61415.0	5537420.5	75
2012-11-13	88.5	90.0	88.5	90.0	1.0	1.12	79907.0	7157670.5	96
2012-11-12	88.5	89.25	88.5	89.0	0.0	0.0	49747.0	4430235.5	57
2012-11-11	88.75	89.0	88.5	89.0	0.5	0.56	37884.0	3365638.25	48
2012-11-10	88.5	89.0	88.5	88.5	-0.25	-0.28	23809.0	2111295.25	49
2012-11-07	88.5	89.0	88.5	88.75	0.75	0.85	32671.0	2900466.25	53
2012-11-06	87.5	88.0	87.25	88.0	1.0	1.15	83329.0	7320244.25	129
2012-11-05	88.5	89.0	87.0	87.0	-1.25	-1.42	186051.0	16348446.0	131
2012-11-04	89.25	89.5	88.25	88.25	-1.25	-1.4	160263.0	14226947.5	116
2012-11-03	90.0	90.0	89.5	89.5	-0.5	-0.56	16914.0	1515181.75	44
2012-10-24	89.0	90.0	89.0	90.0	0.75	0.84	73522.0	6582767.75	68
2012-10-23	89.25	90.0	89.0	89.25	-0.25	-0.28	61675.0	5512139.25	65
2012-10-22	89.5	90.0	89.5	89.5	-0.25	-0.28	36247.0	3251841.25	55
2012-10-21	90.0	90.25	89.5	89.75	-0.25	-0.28	26059.0	2342078.0	53
2012-10-20	89.5	90.0	88.75	90.0	0.0	0.0	69924.0	6266073.25	78
2012-10-17	89.5	90.0	89.0	90.0	0.75	0.84	64281.0	5764069.25	80
2012-10-16	89.75	90.0	89.25	89.25	-0.5	-0.56	27300.0	2447036.25	49
2012-10-15	89.75	90.0	89.0	89.75	-0.25	-0.28	42083.0	3772471.5	44
2012-10-14	89.75	90.25	89.5	90.0	0.5	0.56	99460.0	8938796.5	99
2012-10-13	90.0	90.0	87.0	89.5	-0.75	-0.83	171570.0	15134442.5	108
2012-10-10	88.0	90.25	88.0	90.25	2.25	2.56	84044.0	7522416.75	90
2012-10-09	88.25	89.0	88.0	88.0	-0.75	-0.85	52158.0	4599480.5	61
2012-10-08	88.75	88.75	88.0	88.75	0.0	0.0	45154.0	4003391.75	39
2012-10-07	88.75	89.25	88.75	88.75	0.0	0.0	21825.0	1941145.5	40
2012-10-06	89.0	89.25	88.75	88.75	0.0	0.0	61863.0	5507972.0	63
2012-10-03	88.5	89.0	88.5	88.75	0.25	0.28	52981.0	4700770.75	52
2012-10-02	88.25	88.5	88.0	88.5	0.5	0.57	67287.0	5928575.5	43
2012-10-01	88.5	88.75	87.75	88.0	0.0	0.0	116233.0	10248093.5	88
2012-09-30	88.5	88.5	87.5	88.0	-0.25	-0.28	31873.0	2804813.0	68
2012-09-29	88.0	88.25	88.0	88.25	0.25	0.28	40683.0	3580890.75	45
2012-09-26	88.5	88.5	87.5	88.0	-0.5	-0.56	58279.0	5124438.5	64
2012-09-25	88.0	88.5	88.0	88.5	0.0	0.0	93744.0	8261590.25	85
2012-09-24	88.0	88.5	87.75	88.5	0.25	0.28	45205.0	3979710.25	88
2012-09-22	88.25	89.25	88.0	88.25	0.0	0.0	55993.0	4954285.75	80
2012-09-19	88.75	89.0	88.25	88.25	-0.75	-0.84	47139.0	4178728.25	65
2012-09-18	90.0	90.0	88.25	89.0	-1.25	-1.39	117899.0	10476460.5	135
2012-09-17	90.0	90.25	89.5	90.25	0.25	0.28	49012.0	4402417.75	75
2012-09-16	89.25	90.0	89.25	90.0	0.75	0.84	29888.0	2684283.75	36
2012-09-15	88.75	90.25	88.75	89.25	0.25	0.28	105578.0	9487536.0	100
2012-09-12	89.0	89.25	88.5	89.0	0.5	0.56	54660.0	4852818.25	93
2012-09-11	88.0	88.5	87.5	88.5	0.5	0.57	101844.0	8986403.5	121
2012-09-10	88.25	88.75	88.0	88.0	-0.75	-0.85	39252.0	3467942.75	79
2012-09-09	88.75	89.0	88.25	88.75	0.0	0.0	34900.0	3092449.5	63
2012-09-08	89.5	89.5	88.75	88.75	-0.25	-0.28	41230.0	3671326.75	69
2012-09-05	89.25	89.25	88.75	89.0	0.0	0.0	16737.0	1492413.75	61
2012-09-04	89.0	89.25	88.75	89.0	0.0	0.0	42192.0	3753360.0	61
2012-09-03	89.5	89.75	89.0	89.0	-0.5	-0.56	93228.0	8323035.25	89
2012-09-02	89.25	89.5	89.0	89.5	0.0	0.0	24532.0	2192617.5	47
2012-09-01	89.5	89.75	89.25	89.5	0.0	0.0	59056.0	5285317.25	80
2012-08-29	89.25	89.5	89.0	89.5	0.0	0.0	67944.0	6067043.0	72
2012-08-28	89.75	90.75	89.25	89.5	-0.25	-0.28	245885.0	22101236.5	166
2012-08-27	90.25	90.25	89.5	89.75	-0.25	-0.28	70965.0	6383536.25	74
2012-08-26	92.0	92.0	89.5	90.0	-1.5	-1.64	182845.0	16539846.0	154
2012-08-25	91.5	91.75	91.0	91.5	0.5	0.55	188150.0	17248024.5	54
2012-08-15	92.0	92.0	91.0	91.0	-1.0	-1.09	414378.0	37912028.25	124
2012-08-14	92.25	92.25	91.25	92.0	-0.25	-0.27	33264.0	3051724.25	46
2012-08-13	91.75	92.25	91.5	92.25	0.5	0.54	42133.0	3871734.75	41
2012-08-12	91.25	92.0	91.0	91.75	0.0	0.0	68479.0	6275989.5	23
2012-08-11	91.25	91.75	91.0	91.75	0.5	0.55	60471.0	5531032.75	51
2012-08-08	91.0	91.5	91.0	91.25	0.25	0.27	179170.0	16349369.0	45
2012-08-07	90.5	91.0	90.5	91.0	0.5	0.55	11074.0	1006959.75	32
2012-08-06	91.5	91.5	90.25	90.5	0.0	0.0	19696.0	1783582.25	36
2012-08-05	92.0	92.0	90.5	90.5	-1.25	-1.36	33897.0	3089128.75	50
2012-08-04	91.0	92.0	91.0	91.75	0.5	0.55	61115.0	5606115.0	63
2012-08-01	91.0	91.5	91.0	91.25	0.0	0.0	92709.0	8462071.0	56
2012-07-31	90.25	91.25	90.25	91.25	1.25	1.39	131423.0	11976117.25	80
2012-07-30	89.25	90.5	89.0	90.0	1.25	1.41	145106.0	13067065.75	88
2012-07-29	89.75	89.75	88.5	88.75	-0.5	-0.56	17185.0	1529857.25	46
2012-07-28	87.5	89.5	87.25	89.25	1.5	1.71	160093.0	14166305.75	111
2012-07-25	87.0	87.75	86.5	87.75	0.0	0.0	17352.0	1515413.25	44
2012-07-24	86.5	87.75	86.5	87.75	1.25	1.45	50041.0	4355401.5	69
2012-07-23	86.25	86.5	86.0	86.5	-0.5	-0.57	44218.0	3815661.25	39
2012-07-22	87.0	88.0	86.5	87.0	0.0	0.0	89891.0	7829613.75	112
2012-07-21	88.0	88.0	86.25	87.0	-1.25	-1.42	139144.0	12096158.75	128
2012-07-18	88.5	89.0	87.5	88.25	-0.25	-0.28	54010.0	4770937.0	67
2012-07-17	89.5	90.0	88.5	88.5	-0.75	-0.84	63645.0	5676373.75	87
2012-07-16	89.0	89.25	89.0	89.25	-0.25	-0.28	24181.0	2157324.0	71
2012-07-15	89.25	89.5	88.75	89.5	0.25	0.28	245871.0	21901722.0	105
2012-07-14	89.0	89.25	89.0	89.25	0.25	0.28	76232.0	6790047.75	50
2012-07-11	89.0	89.25	88.5	89.0	0.0	0.0	99549.0	8855132.75	77
2012-07-10	88.5	89.5	88.25	89.0	0.5	0.56	115623.0	10295833.75	102
2012-07-09	89.25	89.25	88.0	88.5	-0.5	-0.56	680410.0	60394500.75	155
2012-07-08	88.0	89.5	88.0	89.0	1.0	1.14	240336.0	21373237.0	184
2012-07-07	89.0	89.0	87.0	88.0	-3.25	-3.56	215069.0	18959317.75	328
2012-07-04	91.75	91.75	90.5	91.25	-0.25	-0.27	236166.0	21487707.0	276
2012-07-03	91.0	92.25	90.75	91.5	0.75	0.83	205716.0	18851275.75	238
2012-07-02	90.5	90.75	90.0	90.75	0.5	0.55	118845.0	10738547.5	126
2012-07-01	90.0	90.5	89.75	90.25	0.0	0.0	103912.0	9363921.25	146
2012-06-30	90.0	90.75	89.5	90.25	1.75	1.98	175533.0	15824609.25	172
2012-06-27	89.0	89.0	87.5	88.5	-0.5	-0.56	168651.0	14872730.0	257
2012-06-26	89.5	89.5	88.5	89.0	-0.5	-0.56	166341.0	14798166.5	248
2012-06-25	90.0	90.0	89.5	89.5	-0.25	-0.28	104670.0	9401436.5	134
2012-06-24	91.0	91.25	89.75	89.75	-0.75	-0.83	260762.0	23556087.25	232
2012-06-23	91.25	91.5	90.25	90.5	-0.5	-0.55	290678.0	26396763.75	166
2012-06-20	90.5	91.75	90.5	91.0	0.5	0.55	196093.0	17844593.0	160
2012-06-19	91.0	91.25	90.5	90.5	-0.5	-0.55	82477.0	7490437.25	115
2012-06-18	90.25	91.0	90.25	91.0	1.0	1.11	118817.0	10797955.0	149
2012-06-17	91.25	91.25	90.0	90.0	-0.75	-0.83	124430.0	11245085.25	124
2012-06-16	91.5	91.5	90.0	90.75	0.25	0.28	111339.0	10122944.0	173
2012-06-13	91.0	91.25	90.5	90.5	-0.25	-0.28	91884.0	8347978.75	111
2012-06-12	90.75	91.0	90.25	90.75	0.0	0.0	59506.0	5390506.25	69
2012-06-11	90.5	91.75	90.25	90.75	0.75	0.83	101263.0	9194643.25	139
2012-06-10	89.75	90.25	89.5	90.0	0.5	0.56	54556.0	4907945.0	93
2012-06-09	89.5	90.0	89.25	89.5	0.75	0.85	79496.0	7123065.25	140
2012-06-06	90.25	90.5	88.25	88.75	-0.25	-0.28	207390.0	18528892.25	259
2012-06-05	89.25	92.5	89.0	89.0	-0.25	-0.28	380622.0	34558441.75	369
2012-06-04	89.0	89.75	88.75	89.25	0.0	0.0	132630.0	11815979.75	173
2012-06-03	90.0	91.25	88.75	89.25	1.25	1.42	159794.0	14332402.0	254
2012-06-02	88.0	90.0	87.5	88.0	-2.75	-3.03	87468.0	7740104.0	120
2012-05-30	90.0	91.0	89.5	90.75	1.0	1.11	94050.0	8505444.75	123
2012-05-29	89.25	90.5	89.25	89.75	0.5	0.56	60884.0	5483515.25	113
2012-05-28	88.75	89.25	88.5	89.25	0.75	0.85	112698.0	10015522.25	100
2012-05-27	88.0	89.0	88.0	88.5	0.0	0.0	36114.0	3198291.0	86
2012-05-26	90.5	90.75	88.0	88.5	-1.75	-1.94	185688.0	16552357.0	223
2012-05-23	91.25	91.25	90.0	90.25	-1.25	-1.37	61586.0	5583996.25	94
2012-05-22	89.5	92.0	89.5	91.5	2.5	2.81	153511.0	13991925.5	179
2012-05-21	87.5	89.5	87.0	89.0	0.75	0.85	103189.0	9091898.5	136
2012-05-20	88.0	88.75	87.5	88.25	1.25	1.44	104430.0	9189996.5	115
2012-05-19	87.0	88.25	87.0	87.0	-1.25	-1.42	53918.0	4720353.0	94
2012-05-16	88.0	88.25	86.75	88.25	-0.25	-0.28	69955.0	6121523.25	105
2012-05-15	87.75	88.5	86.0	88.5	1.5	1.72	96167.0	8383880.25	130
2012-05-14	87.75	87.75	85.0	87.0	-1.0	-1.14	163061.0	14099745.75	185
2012-05-13	89.25	90.0	88.0	88.0	-1.25	-1.4	92591.0	8253688.0	180
2012-05-12	89.5	89.5	87.75	89.25	-0.5	-0.56	64079.0	5697630.5	111
2012-05-09	90.25	90.5	89.5	89.75	-1.0	-1.1	211923.0	19033665.5	165
2012-05-08	90.25	91.0	89.75	90.75	0.75	0.83	130428.0	11779175.5	173
2012-05-07	90.5	90.5	88.25	90.0	-1.0	-1.1	155723.0	13943642.0	222
2012-05-06	93.75	93.75	91.0	91.0	-2.25	-2.41	226207.0	20764104.0	231
2012-05-05	96.0	96.0	93.0	93.25	-2.75	-2.86	150638.0	14201685.25	240
2012-05-02	97.0	98.0	96.0	96.0	-1.0	-1.03	84476.0	8173637.75	133
2012-05-01	97.25	99.0	96.5	97.0	0.0	0.0	116751.0	11383336.5	155
2012-04-30	96.0	98.0	95.75	97.0	1.25	1.31	388681.0	37771568.25	256
2012-04-29	96.0	96.25	95.5	95.75	-0.5	-0.52	71960.0	6903675.75	72
2012-04-28	95.75	96.5	95.0	96.25	0.75	0.79	424437.0	40597731.25	188
2012-04-25	96.5	96.5	95.0	95.5	-0.75	-0.78	259511.0	24839352.5	167
2012-04-24	96.0	96.25	95.25	96.25	0.5	0.52	266873.0	25558831.0	148
2012-04-23	95.5	96.75	95.0	95.75	0.0	0.0	236861.0	22668440.0	203
2012-04-22	95.25	96.5	94.75	95.75	1.25	1.32	211544.0	20329228.25	218
2012-04-21	92.0	96.0	92.0	94.5	2.5	2.72	379793.0	35729288.5	342
2012-04-18	90.0	92.5	89.25	92.0	2.25	2.51	445274.0	40745334.0	345
2012-04-17	88.5	91.0	88.5	89.75	1.5	1.7	266610.0	23967309.0	274
2012-04-16	88.75	89.5	88.25	88.25	-0.25	-0.28	109018.0	9684812.25	196
2012-04-15	90.5	91.75	88.25	88.5	0.25	0.28	264200.0	23797552.0	405
2012-04-14	89.25	89.25	88.0	88.25	-0.75	-0.84	60274.0	5340830.0	116
2012-04-11	87.25	89.0	85.25	89.0	1.75	2.01	100011.0	8718905.75	149
2012-04-10	87.0	88.5	87.0	87.25	-0.25	-0.29	79489.0	6966902.75	108
2012-04-09	88.0	89.25	86.0	87.5	-1.5	-1.69	53939.0	4724186.25	138
2012-04-08	90.0	90.0	87.5	89.0	0.25	0.28	130920.0	11579471.25	162
2012-04-07	88.5	90.0	88.5	88.75	0.25	0.28	90723.0	8092219.75	148
2012-04-04	89.0	89.25	88.0	88.5	-0.75	-0.84	61552.0	5463165.25	130
2012-04-03	86.75	89.25	86.75	89.25	2.75	3.18	417270.0	37005409.75	302
2012-04-02	86.25	87.5	86.0	86.5	0.25	0.29	191094.0	16528443.0	194
2012-04-01	85.0	86.75	84.75	86.25	1.75	2.07	220376.0	18926295.75	291
2012-03-31	84.25	86.0	84.25	84.5	0.25	0.3	194426.0	16586313.0	196
2012-03-28	83.0	84.5	81.25	84.25	1.25	1.51	137387.0	11498275.75	174
2012-03-27	84.75	85.5	83.0	83.0	-1.5	-1.78	106597.0	8967561.0	223
2012-03-26	84.75	86.0	84.0	84.5	0.0	0.0	213959.0	18189525.75	325
2012-03-25	78.75	84.5	78.5	84.5	6.0	7.64	707368.0	57853156.5	639
2012-03-24	77.25	78.5	76.0	78.5	0.75	0.96	347266.0	26783747.25	558
2012-03-21	78.75	79.5	77.5	77.75	-1.0	-1.27	378512.0	29717966.25	438
2012-03-20	82.5	82.5	78.5	78.75	-4.0	-4.83	648032.0	51901268.25	697
2012-03-19	84.5	84.5	82.5	82.75	-2.25	-2.65	474152.0	39515949.0	565
[truncated: 2,768 more rows]
