# Supplementary material for: Effective short-term forecasts of Saudi stock price trends using technical indicators and large-scale multivariate time series
Source: PeerJ Comput Sci. 2023 Jan 6;9:e1205. doi: 10.7717/peerj-cs.1205 (PMC10280263; doi:10.7717/peerj-cs.1205)
Supplement: Supplemental Information 3 [file peerj-cs-09-1205-s003.zip › TASI Dataset 2021/JADWA REIT SAUDI_4342.csv]

date	open	high	low	close	change	change_percent	volume_traded	value_traded_SAR	number_trades
2020-03-19	9.93	10.16	9.9	10.16	0.21	2.11	85108.0	858840.75	117
2020-03-18	10.0	10.0	9.95	9.95	-0.13	-1.29	218853.0	2183777.56	171
2020-03-17	10.0	10.64	10.0	10.08	0.06	0.6	151647.0	1545944.9	151
2020-03-16	10.24	10.24	10.02	10.02	-0.38	-3.65	224916.0	2262788.22	291
2020-03-15	10.4	10.5	10.4	10.4	-0.36	-3.35	360928.0	3783589.1	213
2020-03-12	10.94	10.94	10.6	10.76	-0.24	-2.18	145750.0	1562665.32	197
2020-03-11	11.16	11.24	10.7	11.0	-0.3	-2.65	300508.0	3317962.14	227
2020-03-10	11.2	11.68	11.2	11.3	0.12	1.07	161776.0	1843175.26	253
2020-03-09	11.0	11.22	10.98	11.18	-0.82	-6.83	267479.0	2970448.4	209
2020-03-08	11.3	12.1	11.3	12.0	0.0	0.0	482813.0	5755080.62	384
2020-03-05	11.5	12.28	11.48	12.0	0.64	5.63	512185.0	6138446.2	462
2020-03-04	11.4	11.46	11.36	11.36	-0.14	-1.22	107175.0	1222611.18	96
2020-03-03	11.3	11.5	11.3	11.5	0.18	1.59	186472.0	2121520.24	105
2020-03-02	11.3	11.4	11.3	11.32	-0.18	-1.57	281357.0	3197942.32	179
2020-03-01	11.2	11.5	11.0	11.5	-0.1	-0.86	211248.0	2415134.08	142
2020-02-27	11.6	11.6	11.48	11.6	-0.04	-0.34	203430.0	2358360.28	124
2020-02-26	11.7	11.7	11.64	11.64	-0.26	-2.18	755498.0	8809553.74	137
2020-02-25	11.82	12.0	11.8	11.9	0.0	0.0	154471.0	1839120.3	110
2020-02-24	11.88	12.04	11.88	11.9	0.02	0.17	320142.0	3810178.86	138
2020-02-23	11.84	11.88	11.84	11.88	0.04	0.34	85029.0	1009645.82	76
2020-02-20	11.78	11.84	11.78	11.84	-0.06	-0.5	394909.0	4675472.82	228
2020-02-19	11.88	11.9	11.74	11.9	0.1	0.85	250162.0	2950958.02	206
2020-02-18	11.88	11.88	11.74	11.8	0.0	0.0	253192.0	2989593.7	155
2020-02-17	11.9	11.9	11.8	11.8	-0.1	-0.84	231052.0	2740797.76	138
2020-02-16	11.84	11.9	11.76	11.9	0.18	1.54	299609.0	3556477.38	151
2020-02-13	11.8	11.9	11.72	11.72	-0.08	-0.68	233898.0	2778704.86	123
2020-02-12	11.94	11.94	11.8	11.8	-0.16	-1.34	217356.0	2586612.98	143
2020-02-11	11.84	12.0	11.74	11.96	0.2	1.7	419663.0	5007029.86	210
2020-02-10	11.98	11.98	11.76	11.76	-0.34	-2.81	344027.0	4087331.26	230
2020-02-09	12.08	12.1	11.9	12.1	0.12	1.0	380231.0	4567440.04	340
2020-02-06	12.14	12.2	11.96	11.98	-0.34	-2.76	897754.0	10844450.94	321
2020-02-05	12.32	12.68	12.32	12.32	0.02	0.16	501855.0	6265127.46	220
2020-02-04	12.32	12.34	12.3	12.3	0.06	0.49	38694.0	475950.58	72
2020-02-03	12.3	12.32	12.24	12.24	-0.1	-0.81	51557.0	633298.6	100
2020-02-02	12.38	12.52	12.32	12.34	0.0	0.0	341685.0	4260675.9	228
2020-01-30	12.44	12.44	12.34	12.34	-0.08	-0.64	114767.0	1422668.7	114
2020-01-29	12.28	12.42	12.28	12.42	0.1	0.81	66891.0	827631.5	124
2020-01-28	12.5	12.5	12.2	12.32	0.26	2.16	131248.0	1623873.38	201
2020-01-27	12.26	12.5	12.06	12.06	-0.2	-1.63	779246.0	9571685.62	247
2020-01-26	11.7	12.26	11.7	12.26	-0.12	-0.97	464945.0	5681576.76	210
2020-01-23	12.4	12.5	12.36	12.38	-0.02	-0.16	187112.0	2321764.84	143
2020-01-22	12.2	12.4	12.18	12.4	0.18	1.47	174109.0	2132689.14	143
2020-01-21	11.98	12.22	11.98	12.22	0.02	0.16	91328.0	1108530.54	196
2020-01-20	12.0	12.26	12.0	12.2	0.08	0.66	262998.0	3200664.76	195
2020-01-19	12.06	12.2	12.04	12.12	0.12	1.0	225197.0	2724709.12	161
2020-01-16	11.82	12.5	11.8	12.0	0.2	1.69	358424.0	4294591.86	313
2020-01-15	11.7	11.98	11.7	11.8	0.2	1.72	566334.0	6673463.66	251
2020-01-14	11.34	12.0	11.32	11.6	0.36	3.2	1745372.0	20223775.16	711
2020-01-13	11.24	11.24	11.18	11.24	0.0	0.0	332331.0	3730906.14	120
2020-01-12	11.3	11.3	11.22	11.24	0.0	0.0	41798.0	469396.94	118
2020-01-09	11.1	11.24	11.0	11.24	0.26	2.37	274206.0	3030400.26	173
2020-01-08	10.92	11.0	10.92	10.98	-0.02	-0.18	101033.0	1106802.86	111
2020-01-07	11.26	11.26	10.98	11.0	-0.2	-1.79	48354.0	536537.58	141
2020-01-06	11.26	11.26	11.1	11.2	0.0	0.0	235737.0	2640592.36	154
2020-01-05	11.24	11.26	11.2	11.2	-0.04	-0.36	237442.0	2667546.68	118
2020-01-02	11.24	11.26	11.24	11.24	0.04	0.36	89460.0	1006178.8	81
2020-01-01	11.2	11.24	11.2	11.2	0.0	0.0	81922.0	918534.76	82
2019-12-31	11.2	11.24	11.2	11.2	-0.08	-0.71	21028.0	235887.74	67
2019-12-30	11.26	11.28	11.1	11.28	0.02	0.18	61543.0	688648.8	114
2019-12-29	11.28	11.28	11.18	11.26	-0.02	-0.18	167906.0	1881603.66	173
2019-12-26	11.14	11.28	11.14	11.28	0.16	1.44	248336.0	2780046.16	527
2019-12-25	11.12	11.16	11.0	11.12	0.0	0.0	132699.0	1474415.32	168
2019-12-24	10.84	11.12	10.84	11.12	0.12	1.09	232393.0	2571499.1	210
2019-12-23	10.5	11.0	10.4	11.0	0.26	2.42	260647.0	2792029.3	291
2019-12-22	10.62	10.74	10.5	10.74	0.2	1.9	173805.0	1836012.74	306
2019-12-19	10.9	11.48	10.52	10.54	-0.36	-3.3	1035959.0	11315650.34	992
2019-12-18	10.5	10.98	10.5	10.9	0.91	9.11	642974.0	7007287.46	434
2019-12-17	10.94	11.4	9.99	9.99	-0.81	-7.5	1290271.0	14132537.44	431
2019-12-16	10.7	11.0	10.7	10.8	0.2	1.89	225404.0	2432185.4	192
2019-12-15	10.24	10.6	10.24	10.6	0.16	1.53	448991.0	4722341.06	186
2019-12-12	10.2	10.5	10.18	10.44	0.0	0.0	522017.0	5440678.1	218
2019-12-11	10.18	10.44	10.18	10.44	0.26	2.55	12387542.0	114414316.68	176
2019-12-10	10.26	10.3	10.18	10.18	-0.02	-0.2	112958.0	1154001.58	92
2019-12-09	10.18	10.24	10.18	10.2	0.02	0.2	69462.0	709970.82	59
2019-12-08	10.22	10.22	10.18	10.18	0.0	0.0	66563.0	679591.88	68
2019-12-05	10.14	10.18	10.12	10.18	0.02	0.2	53324.0	542256.76	78
2019-12-04	10.0	10.18	10.0	10.16	0.16	1.6	56489.0	568379.6	74
2019-12-03	9.92	10.0	9.87	10.0	0.05	0.5	218510.0	2162831.8	222
2019-12-02	10.0	10.0	9.95	9.95	-0.03	-0.3	196786.0	1962504.58	207
2019-12-01	9.82	9.99	9.82	9.98	-0.02	-0.2	152819.0	1514538.97	101
2019-11-28	10.0	10.0	9.99	10.0	0.0	0.0	122387.0	1222878.53	107
2019-11-27	10.02	10.02	9.99	10.0	0.01	0.1	205672.0	2055823.39	136
2019-11-26	10.04	10.06	9.99	9.99	-0.01	-0.1	385381.0	3854650.05	107
2019-11-25	10.1	10.1	10.0	10.0	-0.1	-0.99	373399.0	3754837.78	157
2019-11-24	10.3	10.3	10.08	10.1	-0.22	-2.13	308942.0	3132785.36	138
2019-11-21	10.34	10.4	10.32	10.32	-0.06	-0.58	41228.0	426654.22	48
2019-11-20	10.32	10.38	10.32	10.38	0.1	0.97	35743.0	369618.54	72
2019-11-19	10.1	10.28	10.1	10.28	0.1	0.98	36497.0	371826.18	90
2019-11-18	10.1	10.18	10.1	10.18	-0.1	-0.97	162604.0	1644813.62	139
2019-11-17	10.22	10.28	10.0	10.28	0.0	0.0	215195.0	2206583.4	101
2019-11-14	10.2	10.32	10.2	10.28	0.08	0.78	228644.0	2349139.24	151
2019-11-13	10.1	10.2	10.1	10.2	0.0	0.0	187560.0	1900846.88	80
2019-11-12	10.12	10.2	10.1	10.2	0.04	0.39	89114.0	904175.26	72
2019-11-11	10.2	10.2	10.16	10.16	0.04	0.4	39531.0	402285.04	80
2019-11-10	10.16	10.16	10.12	10.12	0.02	0.2	61352.0	622765.8	85
2019-11-07	10.1	10.1	10.06	10.1	0.08	0.8	311038.0	3141262.9	109
2019-11-06	10.04	10.04	10.02	10.02	-0.02	-0.2	60785.0	609646.72	87
2019-11-05	10.1	10.1	10.02	10.04	0.02	0.2	50144.0	503618.38	51
2019-11-04	10.04	10.04	10.02	10.02	-0.04	-0.4	93601.0	939127.1	83
2019-11-03	10.08	10.1	10.06	10.06	0.06	0.6	81472.0	821853.3	76
2019-10-31	10.04	10.04	10.0	10.0	-0.14	-1.38	40337.0	404932.54	54
2019-10-30	10.14	10.14	10.12	10.14	0.04	0.4	19368.0	196248.44	40
2019-10-29	10.22	10.22	10.08	10.1	-0.1	-0.98	132639.0	1345550.74	74
2019-10-28	10.24	10.24	10.2	10.2	0.02	0.2	13335.0	136309.88	53
2019-10-27	10.3	10.3	10.18	10.18	-0.12	-1.17	32432.0	331677.18	50
2019-10-24	10.0	10.3	10.0	10.3	0.26	2.59	158876.0	1612800.68	115
2019-10-23	10.0	10.04	10.0	10.04	0.0	0.0	58994.0	590680.89	90
2019-10-22	10.24	10.24	10.04	10.04	0.0	0.0	73378.0	739597.58	90
2019-10-21	10.08	10.08	10.04	10.04	-0.04	-0.4	49561.0	498671.5	70
2019-10-20	10.1	10.1	10.08	10.08	-0.04	-0.4	144605.0	1460286.74	80
2019-10-17	10.24	10.24	10.06	10.12	-0.04	-0.39	122096.0	1236894.64	102
2019-10-16	10.08	10.16	10.08	10.16	-0.04	-0.39	77122.0	780408.88	87
2019-10-15	10.1	10.22	10.1	10.2	0.0	0.0	1223966.0	12478686.38	155
2019-10-14	10.2	10.22	10.12	10.2	0.04	0.39	405735.0	4139374.52	99
2019-10-13	10.12	10.16	10.1	10.16	0.06	0.59	112529.0	1141002.0	82
2019-10-10	10.12	10.12	10.0	10.1	0.0	0.0	72393.0	729337.42	79
2019-10-09	10.2	10.22	10.0	10.1	0.0	0.0	401496.0	4041567.3	116
2019-10-08	10.16	10.2	10.1	10.1	-0.14	-1.37	285306.0	2888154.76	109
2019-10-07	10.5	10.5	10.16	10.24	-0.06	-0.58	190549.0	1949954.92	109
2019-10-06	10.44	10.44	10.22	10.3	0.0	0.0	530012.0	5477956.48	151
2019-10-03	10.4	10.7	10.3	10.3	-0.2	-1.9	696354.0	7283506.34	279
2019-10-02	10.12	10.8	10.1	10.5	0.42	4.17	295456.0	3055256.56	186
2019-10-01	10.04	10.26	10.04	10.08	0.08	0.8	240804.0	2447598.88	177
2019-09-30	10.0	10.0	10.0	10.0	0.01	0.1	45902.0	458976.09	59
2019-09-29	9.98	10.0	9.97	9.99	0.02	0.2	508809.0	5082273.47	124
2019-09-26	9.9	9.97	9.9	9.97	0.07	0.71	447851.0	4459345.87	84
2019-09-25	9.96	9.96	9.9	9.9	0.02	0.2	28073.0	278946.96	45
2019-09-24				9.88	0.0	0.0	17212.0	170694.58	65
2019-09-22	9.95	9.95	9.88	9.88	-0.07	-0.7	58598.0	582502.24	32
2019-09-19	9.86	9.97	9.85	9.95	0.04	0.4	1010492.0	10055562.47	176
2019-09-18	9.9	9.95	9.9	9.91	0.02	0.2	69167.0	685635.13	69
2019-09-17	9.9	9.9	9.85	9.89	-0.1	-1.0	471548.0	4647046.31	145
2019-09-16	9.99	9.99	9.9	9.99	0.08	0.81	140952.0	1403339.27	88
2019-09-15	9.93	9.97	9.85	9.91	-0.01	-0.1	783026.0	7759501.74	139
2019-09-12	9.9	9.92	9.9	9.92	0.07	0.71	298016.0	2955973.56	113
2019-09-11	9.9	9.9	9.85	9.85	-0.05	-0.51	141073.0	1394986.96	182
2019-09-10	9.9	9.91	9.85	9.9	0.06	0.61	279404.0	2759143.68	262
2019-09-09	9.93	9.93	9.83	9.84	-0.09	-0.91	282565.0	2784534.32	271
2019-09-08	9.9	9.93	9.88	9.93	0.03	0.3	92981.0	921615.64	49
2019-09-05	9.91	9.97	9.9	9.9	-0.07	-0.7	61463.0	609284.52	62
2019-09-04	9.91	9.97	9.9	9.97	0.01	0.1	451067.0	4470248.29	132
2019-09-03	9.95	9.97	9.9	9.96	0.03	0.3	93784.0	930995.87	68
2019-09-02	9.9	9.94	9.9	9.93	0.03	0.3	83665.0	828988.04	49
2019-09-01	9.9	9.93	9.87	9.9	0.03	0.3	263102.0	2603953.86	80
2019-08-29	9.94	9.95	9.81	9.87	-0.03	-0.3	225538.0	2231059.66	142
2019-08-28	9.8	9.91	9.8	9.9	0.19	1.96	68698.0	677898.42	61
2019-08-27	9.71	9.71	9.7	9.71	-0.02	-0.21	29984.0	291094.64	74
2019-08-26	9.8	9.85	9.7	9.73	-0.12	-1.22	117052.0	1138866.63	127
2019-08-25	9.92	9.92	9.85	9.85	-0.1	-1.01	56796.0	561263.67	68
2019-08-22	9.98	9.98	9.92	9.95	0.01	0.1	173478.0	1728757.73	57
2019-08-21	9.98	9.98	9.94	9.94	-0.04	-0.4	169532.0	1691591.38	54
2019-08-20	9.94	10.0	9.89	9.98	0.08	0.81	446194.0	4432736.7	123
2019-08-19	9.9	9.95	9.9	9.9	0.0	0.0	212576.0	2104388.83	104
2019-08-18	9.85	9.9	9.85	9.9	0.05	0.51	150874.0	1493211.29	62
2019-08-08	9.91	9.91	9.85	9.85	-0.06	-0.61	60485.0	598796.4	46
2019-08-07	10.0	10.0	9.91	9.91	0.01	0.1	207486.0	2064595.27	89
2019-08-06	9.87	9.9	9.87	9.9	0.02	0.2	122017.0	1207589.14	84
2019-08-05	9.9	9.9	9.8	9.88	-0.02	-0.2	24794.0	244338.87	74
2019-08-04	10.0	10.0	9.9	9.9	-0.05	-0.5	1002664.0	9262234.72	118
2019-08-01	10.0	10.1	9.95	9.95	-0.05	-0.5	290523.0	2904597.75	150
2019-07-31	10.0	10.02	9.95	10.0	0.03	0.3	413413.0	4129221.96	97
2019-07-30	9.94	10.02	9.7	9.97	-0.01	-0.1	285131.0	2836484.81	181
2019-07-29	9.89	9.98	9.89	9.98	0.03	0.3	113194.0	1124137.62	78
2019-07-28	9.73	9.97	9.73	9.95	0.22	2.26	638694.0	6315050.82	170
2019-07-25	9.62	9.73	9.62	9.73	0.12	1.25	105321.0	1017729.33	92
2019-07-24	9.55	9.69	9.55	9.61	0.07	0.73	173161.0	1660806.22	76
2019-07-23	9.5	9.68	9.5	9.54	0.03	0.32	59024.0	562482.82	94
2019-07-22	9.66	9.73	9.45	9.51	-0.14	-1.45	61695.0	588476.33	166
2019-07-21	9.75	9.75	9.65	9.65	-0.1	-1.03	255387.0	2479958.48	91
2019-07-18	9.73	9.75	9.72	9.75	0.01	0.1	47206.0	459408.82	80
2019-07-17	9.86	9.86	9.74	9.74	-0.11	-1.12	525890.0	5130992.12	95
2019-07-16	9.7	9.85	9.7	9.85	-0.05	-0.51	160609.0	1566443.48	145
2019-07-15	9.85	9.95	9.85	9.9	0.05	0.51	139676.0	1382081.65	129
2019-07-14	9.7	9.85	9.7	9.85	0.11	1.13	306401.0	3008250.61	169
2019-07-11	9.81	9.85	9.53	9.74	-0.06	-0.61	733066.0	7155702.94	227
2019-07-10	9.8	9.85	9.79	9.8	0.02	0.2	116477.0	1142068.41	98
2019-07-09	9.88	9.9	9.78	9.78	-0.1	-1.01	298438.0	2932587.23	115
2019-07-08	9.79	9.88	9.7	9.88	0.09	0.92	145442.0	1426408.85	128
2019-07-07	9.78	9.94	9.73	9.79	0.04	0.41	2396393.0	23587317.11	273
2019-07-04	9.5	9.75	9.5	9.75	0.24	2.52	325989.0	3127798.15	122
2019-07-03	9.5	9.55	9.5	9.51	0.01	0.11	123928.0	1178455.0	96
2019-07-02	9.31	9.5	9.31	9.5	0.19	2.04	357393.0	3371707.69	112
2019-07-01	9.36	9.36	9.3	9.31	0.01	0.11	126729.0	1180083.72	85
2019-06-30	9.17	9.4	9.17	9.3	0.16	1.75	227589.0	2120930.4	187
2019-06-27	9.28	9.35	9.05	9.14	-0.06	-0.65	513094.0	4740732.2	276
2019-06-26	8.92	9.34	8.92	9.2	0.11	1.21	30606121.0	256079646.76	366
2019-06-25	8.7	9.09	8.7	9.09	0.43	4.97	768842.0	6864631.67	414
2019-06-24	8.7	8.84	8.61	8.66	0.05	0.58	242960.0	2123478.84	224
2019-06-23	8.57	8.62	8.57	8.61	0.02	0.23	171430.0	1474604.02	127
2019-06-20	8.52	8.59	8.48	8.59	0.05	0.59	233429.0	1998937.03	102
2019-06-19	8.51	8.54	8.49	8.54	-0.01	-0.12	232849.0	1981228.22	136
2019-06-18	8.5	8.55	8.49	8.55	0.05	0.59	154230.0	1311918.99	111
2019-06-17	8.48	8.53	8.48	8.5	-0.02	-0.23	104877.0	893389.43	82
2019-06-16	8.53	8.55	8.49	8.52	0.02	0.24	190096.0	1620722.8	61
2019-06-13	8.53	8.53	8.5	8.5	-0.02	-0.23	287937.0	2453533.15	102
2019-06-12	8.56	8.56	8.52	8.52	-0.01	-0.12	403176.0	3440322.3	121
2019-06-11	8.51	8.55	8.5	8.53	-0.01	-0.12	523735.0	4459027.1	169
2019-06-10	8.57	8.57	8.5	8.54	0.04	0.47	295035.0	2521698.44	124
2019-06-09	8.46	8.51	8.46	8.5	0.0	0.0	222132.0	1886135.96	85
2019-05-30	8.51	8.51	8.45	8.5	0.0	0.0	49264.0	418363.73	74
2019-05-29	8.51	8.51	8.49	8.5	0.0	0.0	93479.0	794502.31	56
2019-05-28	8.44	8.5	8.44	8.5	0.06	0.71	256741.0	2181849.86	64
2019-05-27	8.47	8.51	8.41	8.44	-0.02	-0.24	79730.0	674855.47	92
2019-05-26	8.6	8.6	8.45	8.46	-0.04	-0.47	180792.0	1532085.25	121
2019-05-23	8.55	8.55	8.5	8.5	-0.02	-0.23	175951.0	1498219.34	74
2019-05-22	8.45	8.53	8.45	8.52	0.0	0.0	254285.0	2166470.96	84
2019-05-21	8.5	8.53	8.45	8.52	0.06	0.71	185808.0	1580411.05	68
2019-05-20	8.31	8.53	8.26	8.46	-0.07	-0.82	150206.0	1265290.08	150
2019-05-19	8.5	8.57	8.5	8.53	0.0	0.0	466114.0	3973090.54	130
2019-05-16	8.53	8.55	8.52	8.53	0.0	0.0	332968.0	2842946.4	81
2019-05-15	8.5	8.55	8.5	8.53	0.08	0.95	268354.0	2287285.76	97
2019-05-14	8.5	8.52	8.37	8.45	-0.06	-0.71	270441.0	2281577.91	159
2019-05-13	8.55	8.55	8.49	8.51	-0.04	-0.47	125963.0	1071503.23	98
2019-05-12	8.56	8.56	8.51	8.55	-0.02	-0.23	224408.0	1916735.76	116
2019-05-09	8.56	8.57	8.54	8.57	0.01	0.12	159426.0	1363967.63	116
2019-05-08	8.56	8.57	8.54	8.56	0.01	0.12	52464.0	448914.23	60
2019-05-07	8.59	8.59	8.55	8.55	0.03	0.35	258383.0	2216628.29	150
2019-05-06	8.55	8.55	8.5	8.52	-0.01	-0.12	93287.0	795451.11	64
2019-05-05	8.53	8.53	8.5	8.53	-0.01	-0.12	78058.0	664356.64	80
2019-05-02	8.54	8.55	8.5	8.54	0.04	0.47	105163.0	897767.52	95
2019-05-01	8.56	8.56	8.48	8.5	-0.03	-0.35	95512.0	812860.0	111
2019-04-30	8.56	8.56	8.5	8.53	-0.01	-0.12	150444.0	1284564.17	95
2019-04-29	8.55	8.55	8.54	8.54	0.0	0.0	93190.0	796474.87	69
2019-04-28	8.54	8.56	8.54	8.54	-0.01	-0.12	45922.0	392752.55	62
2019-04-25	8.55	8.55	8.54	8.55	0.05	0.59	52787.0	451146.46	69
2019-04-24	8.5	8.55	8.49	8.5	0.0	0.0	155680.0	1325207.94	78
2019-04-23	8.5	8.5	8.49	8.5	0.0	0.0	481963.0	4096598.65	69
2019-04-22	8.52	8.55	8.49	8.5	-0.06	-0.7	277792.0	2361970.89	117
2019-04-21	8.54	8.56	8.52	8.56	0.02	0.23	63429.0	541776.99	81
2019-04-18	8.45	8.54	8.45	8.54	0.06	0.71	75822.0	643674.93	77
2019-04-17	8.55	8.55	8.43	8.48	-0.1	-1.17	361362.0	3058915.92	221
2019-04-16	8.6	8.65	8.58	8.58	-0.03	-0.35	739578.0	6376450.9	179
2019-04-15	8.59	8.61	8.59	8.61	0.02	0.23	1852030.0	15936102.14	137
2019-04-14	8.6	8.6	8.59	8.59	0.0	0.0	723937.0	6223237.43	162
2019-04-11	8.6	8.6	8.59	8.59	0.0	0.0	1527189.0	13129376.22	245
2019-04-10	8.6	8.6	8.58	8.59	0.0	0.0	815391.0	7011394.91	148
2019-04-09	8.6	8.6	8.58	8.59	0.0	0.0	1037761.0	8924147.54	105
2019-04-08	8.62	8.62	8.58	8.59	-0.03	-0.35	1097744.0	9445924.49	144
2019-04-07	8.6	8.62	8.59	8.62	0.02	0.23	331080.0	2848065.52	112
2019-04-04	8.6	8.64	8.58	8.6	0.0	0.0	543332.0	4676713.55	163
2019-04-03	8.6	8.61	8.59	8.6	0.0	0.0	928473.0	7984710.25	124
2019-04-02	8.6	8.6	8.59	8.6	0.0	0.0	348178.0	2992966.86	110
2019-04-01	8.59	8.61	8.59	8.6	0.0	0.0	192929.0	1659172.19	86
2019-03-31	8.59	8.6	8.59	8.6	0.0	0.0	228827.0	1967796.7	88
2019-03-28	8.6	8.6	8.58	8.6	0.0	0.0	150446.0	1292503.07	118
2019-03-27	8.58	8.61	8.58	8.6	0.0	0.0	115223.0	990238.5	88
2019-03-26	8.59	8.6	8.59	8.6	0.02	0.23	160236.0	1377772.29	75
2019-03-25	8.6	8.61	8.58	8.58	-0.01	-0.12	151450.0	1302013.65	81
2019-03-24	8.61	8.61	8.59	8.59	-0.01	-0.12	80798.0	694986.62	74
2019-03-21	8.62	8.63	8.6	8.6	0.0	0.0	147356.0	1269025.66	88
2019-03-20	8.59	8.6	8.59	8.6	0.0	0.0	111693.0	960481.14	77
2019-03-19	8.6	8.6	8.58	8.6	0.0	0.0	127501.0	1095744.74	96
2019-03-18	8.6	8.61	8.59	8.6	0.0	0.0	115633.0	994502.5	63
2019-03-17	8.62	8.62	8.56	8.6	0.01	0.12	102553.0	881935.19	84
2019-03-14	8.6	8.61	8.59	8.59	-0.01	-0.12	218836.0	1881671.02	79
2019-03-13	8.6	8.62	8.59	8.6	-0.02	-0.23	629509.0	5413861.17	203
2019-03-12	8.6	8.62	8.59	8.62	0.03	0.35	344043.0	2959118.39	91
2019-03-11	8.59	8.62	8.59	8.59	-0.03	-0.35	225137.0	1936163.53	103
2019-03-10	8.65	8.65	8.6	8.62	0.02	0.23	309134.0	2662661.43	151
2019-03-07	8.62	8.65	8.6	8.6	0.01	0.12	328346.0	2825507.36	92
2019-03-06	8.61	8.61	8.59	8.59	-0.04	-0.46	97681.0	840305.59	54
2019-03-05	8.6	8.63	8.6	8.63	0.02	0.23	54391.0	468158.01	58
2019-03-04	8.64	8.65	8.6	8.61	-0.02	-0.23	162774.0	1401968.77	82
2019-03-03	8.6	8.63	8.58	8.63	0.0	0.0	171187.0	1474236.79	79
2019-02-28	8.56	8.63	8.56	8.63	0.03	0.35	175062.0	1507994.58	55
2019-02-27	8.63	8.65	8.55	8.6	0.0	0.0	220544.0	1899688.86	104
2019-02-26	8.61	8.61	8.59	8.6	-0.04	-0.46	181434.0	1561039.83	87
2019-02-25	8.59	8.64	8.59	8.64	0.07	0.82	230657.0	1985212.53	69
2019-02-24	8.55	8.57	8.55	8.57	-0.03	-0.35	84807.0	725822.21	79
2019-02-21	8.68	8.68	8.59	8.6	-0.09	-1.04	168987.0	1458778.74	53
2019-02-20	8.5	8.69	8.5	8.69	0.02	0.23	186933.0	1598992.3	184
2019-02-19	8.67	8.7	8.63	8.67	0.03	0.35	213145.0	1846576.24	135
2019-02-18	8.68	8.68	8.63	8.64	-0.03	-0.35	140123.0	1212420.78	84
2019-02-17	8.68	8.7	8.63	8.67	0.03	0.35	169928.0	1471068.43	78
2019-02-14	8.6	8.65	8.6	8.64	0.04	0.47	136676.0	1178923.84	85
2019-02-13	8.64	8.7	8.54	8.6	0.1	1.18	251223.0	2163729.47	271
2019-02-12	8.56	8.56	8.48	8.5	-0.05	-0.58	304884.0	2591281.3	152
2019-02-11	8.6	8.6	8.55	8.55	-0.05	-0.58	159102.0	1363715.23	110
2019-02-10	8.6	8.6	8.59	8.6	-0.01	-0.12	299803.0	2577433.49	98
2019-02-07	8.63	8.63	8.6	8.61	-0.09	-1.03	170402.0	1466440.73	68
2019-02-06	8.68	8.71	8.6	8.7	0.01	0.12	231099.0	2005105.54	94
2019-02-05	8.65	8.69	8.61	8.69	0.01	0.12	202321.0	1749831.13	95
2019-02-04	8.63	8.68	8.63	8.68	0.02	0.23	115190.0	996099.04	100
2019-02-03	8.6	8.66	8.56	8.66	0.0	0.0	174549.0	1506088.57	99
2019-01-31	8.66	8.66	8.66	8.66	0.02	0.23	29770.0	258019.47	72
2019-01-30	8.62	8.64	8.6	8.64	0.02	0.23	57730.0	497564.19	86
2019-01-29	8.6	8.62	8.6	8.62	-0.02	-0.23	45947.0	396309.54	57
2019-01-28	8.75	8.75	8.6	8.64	-0.06	-0.69	151264.0	1309112.91	146
2019-01-27	8.7	8.75	8.69	8.7	-0.03	-0.34	103075.0	896933.5	113
2019-01-24	8.74	8.74	8.73	8.73	-0.03	-0.34	22925.0	200268.33	110
2019-01-23	8.75	8.76	8.73	8.76	0.02	0.23	142486.0	1246004.12	51
2019-01-22	8.76	8.76	8.72	8.74	-0.02	-0.23	22972.0	200753.38	26
2019-01-21	8.78	8.78	8.7	8.76	0.06	0.69	75708.0	660860.58	57
2019-01-20	8.69	8.7	8.68	8.7	0.0	0.0	112468.0	977552.69	60
2019-01-17	8.72	8.8	8.7	8.7	-0.02	-0.23	85879.0	750070.52	71
2019-01-16	8.8	8.8	8.72	8.72	0.02	0.23	49170.0	430651.42	70
2019-01-15	8.68	8.7	8.68	8.7	0.04	0.46	104079.0	905513.56	67
2019-01-14	8.66	8.66	8.66	8.66	-0.04	-0.46	8964.0	77776.5	34
2019-01-13	8.6	8.7	8.6	8.7	0.1	1.16	86906.0	754423.06	107
2019-01-10	8.65	8.65	8.49	8.6	-0.06	-0.69	1143876.0	9729101.23	313
2019-01-09	8.68	8.68	8.66	8.66	-0.02	-0.23	61501.0	533524.66	71
2019-01-08	8.75	8.79	8.68	8.68	-0.02	-0.23	104633.0	911874.84	66
2019-01-07	8.71	8.71	8.7	8.7	-0.01	-0.11	49394.0	430074.16	78
2019-01-06	8.86	8.86	8.71	8.71	-0.15	-1.69	20488.0	179986.13	67
2019-01-03	8.79	8.86	8.79	8.86	0.15	1.72	189101.0	1664036.47	45
2019-01-02	8.8	8.8	8.71	8.71	-0.05	-0.57	5556.0	48672.21	23
2019-01-01	8.79	8.79	8.76	8.76	0.06	0.69	14933.0	130874.73	43
2018-12-31	8.8	8.8	8.7	8.7	-0.05	-0.57	56645.0	495773.71	55
2018-12-30	8.7	8.75	8.7	8.75	-0.05	-0.57	33754.0	295014.32	49
2018-12-27	8.86	8.86	8.62	8.8	0.1	1.15	23650.0	207543.62	77
2018-12-26	8.7	8.7	8.7	8.7	0.0	0.0	11545.0	100673.55	48
2018-12-25	8.71	8.71	8.66	8.7	-0.04	-0.46	53233.0	462283.27	86
2018-12-24	8.78	8.78	8.74	8.74	-0.01	-0.11	43905.0	384147.6	65
2018-12-23	8.8	8.8	8.75	8.75	-0.05	-0.57	45443.0	398217.74	45
2018-12-20	8.88	8.89	8.8	8.8	-0.09	-1.01	80637.0	712892.51	51
2018-12-19	8.85	8.89	8.85	8.89	0.01	0.11	110259.0	978078.02	45
2018-12-18	8.86	8.89	8.86	8.88	0.0	0.0	180574.0	1604289.64	65
2018-12-17	8.89	8.9	8.88	8.88	-0.02	-0.22	357945.0	3184867.99	97
2018-12-16	8.88	8.9	8.87	8.9	0.0	0.0	29156.0	258858.59	35
2018-12-13	8.9	8.9	8.89	8.9	0.08	0.91	49696.0	441838.07	44
2018-12-12	8.8	8.83	8.8	8.82	0.02	0.23	13486010.0	120023033.56	56
2018-12-11	8.9	8.9	8.8	8.8	-0.1	-1.12	217681.0	1928235.53	56
2018-12-10	8.9	8.9	8.9	8.9	0.06	0.68	35352.0	314464.69	31
2018-12-09	8.88	8.9	8.84	8.84	-0.06	-0.67	26241.0	232891.88	25
2018-12-06	8.8	8.92	8.8	8.9	0.1	1.14	254780.0	2264619.42	53
2018-12-05	8.8	8.8	8.8	8.8	0.0	0.0	137130.0	1206710.32	46
2018-12-04	8.92	8.92	8.8	8.8	-0.1	-1.12	2987862.0	26583488.29	96
2018-12-03	8.9	8.9	8.86	8.9	0.02	0.23	1809303.0	16089927.96	140
2018-12-02	8.7	8.88	8.61	8.88	0.23	2.66	215975.0	1883439.61	97
2018-11-29	8.6	8.65	8.6	8.65	0.01	0.12	22081.0	190270.24	58
2018-11-28	8.6	8.65	8.6	8.64	0.04	0.47	37147.0	320427.06	40
2018-11-27	8.61	8.65	8.6	8.6	0.0	0.0	30703.0	264249.9	41
2018-11-26	8.5	8.6	8.5	8.6	0.1	1.18	91839.0	784018.94	79
2018-11-25	8.45	8.51	8.4	8.5	0.03	0.35	164739.0	1391837.72	193
2018-11-22	8.11	8.54	8.11	8.47	-0.43	-4.83	4371802.0	35985959.19	1088
2018-11-21	8.91	8.96	8.9	8.9	-0.05	-0.56	2305852.0	18930070.89	51
2018-11-20	8.95	9.0	8.95	8.95	-0.05	-0.56	37189.0	333859.95	39
2018-11-19	8.92	9.0	8.9	9.0	0.07	0.78	243342.0	2182342.1	174
2018-11-18	9.0	9.0	8.9	8.93	0.0	0.0	224785.0	2007725.97	67
2018-11-15	8.96	9.0	8.93	8.93	-0.05	-0.56	98790.0	884707.85	67
2018-11-14	8.98	8.98	8.93	8.98	0.04	0.45	42827.0	383853.36	33
2018-11-13				8.94	0.0	0.0	3454.0	30811.24	110
2018-11-12	8.9	8.94	8.89	8.94	-0.02	-0.22	34717.0	309223.71	54
2018-11-11	9.0	9.0	8.96	8.96	-0.04	-0.44	40503.0	364084.66	24
2018-11-08	9.0	9.0	9.0	9.0	0.0	0.0	65027.0	584871.02	46
2018-11-07	8.91	9.0	8.8	9.0	0.03	0.33	66909.0	596849.16	57
2018-11-06	9.0	9.0	8.97	8.97	0.05	0.56	43632.0	391860.47	59
2018-11-05	9.0	9.1	8.91	8.92	-0.08	-0.89	388253.0	3492113.56	208
2018-11-04	8.9	9.0	8.9	9.0	0.02	0.22	93899.0	841746.63	52
2018-11-01	8.92	9.0	8.92	8.98	0.06	0.67	61945.0	555855.09	68
2018-10-31	8.9	8.95	8.9	8.92	0.02	0.22	40944.0	365793.37	39
2018-10-30	8.62	8.9	8.62	8.9	-0.1	-1.11	133982.0	1180780.87	123
2018-10-29	8.92	9.0	8.88	9.0	0.01	0.11	47577.0	425978.63	92
2018-10-28	9.0	9.0	8.9	8.99	-0.02	-0.22	137205.0	1224796.34	115
2018-10-25	8.65	9.62	8.65	9.01	0.26	2.97	2926223.0	27695949.79	465
2018-10-24	8.68	8.8	8.65	8.75	0.33	3.92	148379.0	1295218.22	146
2018-10-23	8.26	8.45	8.25	8.42	0.28	3.44	208098.0	1730460.13	109
2018-10-22	8.4	8.4	8.01	8.14	-0.28	-3.33	84066.0	686703.2	112
2018-10-21	8.46	8.46	8.42	8.42	-0.07	-0.82	24041.0	203209.6	63
2018-10-18				8.49	0.0	0.0	9807.0	83823.95	52
2018-10-17	8.55	8.55	8.49	8.49	0.01	0.12	27660.0	236637.84	63
2018-10-16	8.5	8.94	8.4	8.48	-0.02	-0.24	227800.0	1941213.1	130
2018-10-15	8.6	8.6	8.5	8.5	0.0	0.0	79242.0	676787.58	99
2018-10-14	8.78	8.99	8.5	8.5	-0.3	-3.41	82730.0	721420.87	147
2018-10-11	8.92	8.92	8.8	8.8	-0.2	-2.22	80323.0	709950.48	73
2018-10-10				9.0	0.0	0.0	4495.0	40190.01	26
2018-10-09	9.0	9.0	9.0	9.0	0.01	0.11	119968.0	1079434.45	54
2018-10-08				8.99	0.0	0.0	6407.0	57477.54	41
2018-10-07	8.99	8.99	8.99	8.99	0.0	0.0	7829.0	70342.01	32
2018-10-04	8.99	8.99	8.99	8.99	0.0	0.0	18492.0	166270.77	26
2018-10-03	9.0	9.0	8.99	8.99	-0.01	-0.11	27765.0	249665.44	23
2018-10-02	9.0	9.0	8.98	9.0	0.02	0.22	79095.0	711617.57	44
2018-10-01	9.0	9.0	8.98	8.98	-0.02	-0.22	24160.0	217139.78	47
2018-09-30	8.98	9.0	8.98	9.0	0.0	0.0	9927.0	89274.91	51
2018-09-27	9.0	9.0	8.99	9.0	0.0	0.0	52728.0	474290.16	51
2018-09-26	9.0	9.0	8.99	9.0	0.0	0.0	67361.0	606201.95	37
2018-09-25	9.05	9.05	8.99	9.0	-0.06	-0.66	143930.0	1299648.73	58
2018-09-20	9.0	9.06	8.94	9.06	0.06	0.67	71506.0	645567.17	61
2018-09-19	8.99	9.0	8.99	9.0	0.06	0.67	45230.0	406926.47	103
2018-09-18	9.0	9.0	8.94	8.94	0.03	0.34	13521.0	121135.25	26
2018-09-17	8.95	8.95	8.91	8.91	-0.09	-1.0	12024.0	107501.76	47
2018-09-16	9.0	9.0	9.0	9.0	0.01	0.11	8886.0	79940.45	34
2018-09-13	8.99	8.99	8.99	8.99	0.09	1.01	47289.0	424926.44	57
2018-09-12	8.9	8.9	8.89	8.9	0.0	0.0	36918.0	328629.01	38
2018-09-11	8.9	8.9	8.9	8.9	-0.05	-0.56	8119.0	72316.27	28
2018-09-10	9.0	9.0	8.95	8.95	-0.05	-0.56	15105.0	135366.8	30
2018-09-09	9.0	9.0	8.95	9.0	0.1	1.12	66391.0	596960.95	55
2018-09-06	8.9	8.9	8.9	8.9	0.05	0.56	16656.0	147927.89	44
2018-09-05	8.85	8.85	8.8	8.85	-0.2	-2.21	42951.0	381108.05	68
2018-09-04				9.05	0.0	0.0	5962.0	53916.07	39
2018-09-03	8.98	9.05	8.96	9.05	0.09	1.0	73234.0	658629.1	83
2018-09-02	8.96	8.96	8.96	8.96	0.09	1.01	12363.0	110721.25	47
2018-08-30	8.96	8.96	8.87	8.87	-0.16	-1.77	56593.0	503727.54	75
2018-08-29	9.0	9.06	8.98	9.03	0.03	0.33	86426.0	777983.38	68
2018-08-28				9.0	0.0	0.0	7342.0	65504.19	41
2018-08-27	9.0	9.0	9.0	9.0	0.0	0.0	35914.0	323313.18	39
2018-08-26				9.0	0.0	0.0	14763.0	132550.21	65
2018-08-16	8.97	9.3	8.97	9.0	0.03	0.33	79598.0	729984.0	202
2018-08-15	8.87	8.97	8.85	8.97	0.14	1.59	364705.0	3247459.39	163
2018-08-14	8.89	8.89	8.66	8.83	0.15	1.73	112974.0	993813.06	131
2018-08-13	8.8	8.8	8.67	8.68	-0.21	-2.36	245890.0	2147626.79	259
2018-08-12	8.85	8.89	8.85	8.89	0.0	0.0	51859.0	461077.54	154
2018-08-09	8.89	8.89	8.89	8.89	0.01	0.11	32538.0	289134.17	71
2018-08-08	8.95	9.0	8.88	8.88	-0.01	-0.11	132983.0	1189088.14	83
2018-08-07	8.9	8.99	8.85	8.89	-0.01	-0.11	307582.0	2697881.95	105
2018-08-06	9.0	9.05	8.9	8.9	-0.1	-1.11	52835.0	473051.76	103
2018-08-05	9.05	9.05	9.0	9.0	-0.1	-1.1	107991.0	975687.37	120
2018-08-02	9.06	9.1	9.05	9.1	0.02	0.22	469718.0	4089812.12	73
2018-08-01	9.07	9.14	9.04	9.08	0.01	0.11	159334.0	1443220.17	124
2018-07-31	9.15	9.15	9.01	9.07	-0.13	-1.41	324438.0	2943031.28	242
2018-07-30	9.4	9.4	9.2	9.2	-0.07	-0.76	4173133.0	36129855.03	110
2018-07-29	9.27	9.31	9.27	9.27	-0.04	-0.43	42351.0	393449.82	66
2018-07-26	9.43	9.45	9.26	9.31	-0.09	-0.96	121835.0	1136014.02	120
2018-07-25	9.45	9.45	9.4	9.4	-0.14	-1.47	47102.0	442834.96	65
2018-07-24	9.45	9.6	9.45	9.54	0.18	1.92	82310.0	782667.73	130
2018-07-23	9.35	9.36	9.33	9.36	-0.01	-0.11	34609.0	323613.88	67
2018-07-22	9.41	9.41	9.36	9.37	-0.13	-1.37	52408.0	491286.66	79
2018-07-19	9.5	9.52	9.5	9.5	0.15	1.6	75249.0	713969.17	83
2018-07-18	9.45	9.49	9.33	9.35	0.0	0.0	102319.0	958620.56	100
2018-07-17	9.4	9.45	9.3	9.35	0.0	0.0	79532.0	744602.83	79
2018-07-16	9.35	9.35	9.3	9.35	-0.05	-0.53	124469.0	1161547.34	96
2018-07-15	9.4	9.41	9.4	9.4	0.0	0.0	101412.0	953073.3	73
2018-07-12	9.47	9.47	9.4	9.4	-0.1	-1.05	53225.0	503137.55	86
2018-07-11	9.6	9.6	9.5	9.5	-0.1	-1.04	163509.0	1563027.53	87
2018-07-10	9.6	9.6	9.55	9.6	0.0	0.0	31950.0	306233.6	48
2018-07-09	9.35	9.6	9.35	9.6	0.16	1.69	74408.0	709977.67	108
2018-07-08	9.46	9.56	9.44	9.44	0.11	1.18	77747.0	736334.03	113
2018-07-05	9.33	9.33	9.32	9.33	-0.04	-0.43	26319.0	245604.85	35
2018-07-04	9.37	9.37	9.37	9.37	-0.04	-0.43	11940.0	112039.09	53
2018-07-03	9.38	9.41	9.38	9.41	0.07	0.75	29722.0	279001.2	56
2018-07-02	9.45	9.45	9.33	9.34	-0.13	-1.37	279181.0	2619464.75	206
2018-07-01	9.57	9.84	9.45	9.47	-0.13	-1.35	913429.0	8805533.99	522
2018-06-28	9.56	9.6	9.51	9.6	0.05	0.52	211738.0	2021190.51	79
2018-06-27	9.55	9.55	9.55	9.55	0.0	0.0	11405.0	108974.5	38
2018-06-26	9.55	9.55	9.4	9.55	-0.05	-0.52	45476.0	433281.8	66
2018-06-25	9.6	9.65	9.59	9.6	0.0	0.0	154606.0	1485729.07	83
2018-06-24	9.32	9.6	9.25	9.6	0.32	3.45	24020.0	226095.38	85
2018-06-21	9.28	9.28	9.28	9.28	0.0	0.0	26311.0	244350.56	38
2018-06-20	9.28	9.28	9.28	9.28	0.05	0.54	17637.0	163439.4	57
2018-06-12	9.35	9.35	9.23	9.23	-0.12	-1.28	15384.0	143631.56	72
2018-06-11	9.25	9.35	9.25	9.35	0.1	1.08	19957.0	185790.16	79
2018-06-10	9.21	9.26	9.21	9.25	0.0	0.0	99532.0	919533.79	120
2018-06-07	9.21	9.25	9.2	9.25	-0.07	-0.75	158191.0	1461832.52	113
2018-06-06	9.4	9.4	9.3	9.32	-0.08	-0.85	596626.0	5639565.74	119
2018-06-05	9.45	9.45	9.4	9.4	-0.05	-0.53	75131.0	707203.94	112
2018-06-04	9.37	9.47	9.37	9.45	-0.05	-0.53	94090.0	887594.11	121
2018-06-03	9.55	9.68	9.5	9.5	-0.02	-0.21	602711.0	5821075.12	148
2018-05-31	9.5	9.52	9.5	9.52	0.02	0.21	22933.0	218210.55	53
2018-05-30	9.02	9.68	9.02	9.5	-0.14	-1.45	50462.0	477696.9	91
2018-05-29	9.61	9.65	9.61	9.64	-0.03	-0.31	100763.0	971234.47	47
2018-05-28	9.67	9.68	9.6	9.67	0.0	0.0	272613.0	2620735.85	93
2018-05-27	9.65	9.67	9.65	9.67	-0.03	-0.31	75156.0	725427.34	62
2018-05-24	9.7	9.7	9.66	9.69	0.01	0.1	148186.0	1435704.98	68
2018-05-23	9.7	9.7	9.68	9.68	-0.01	-0.1	30784.0	298218.25	60
2018-05-22	9.7	9.71	9.68	9.69	-0.03	-0.31	130564.0	1265388.0	82
2018-05-21	9.74	9.76	9.69	9.72	-0.01	-0.1	223374.0	2175387.13	85
2018-05-20	9.72	9.74	9.72	9.73	-0.01	-0.1	239284.0	2329072.63	65
2018-05-17	9.71	9.75	9.7	9.74	0.0	0.0	533159.0	5171961.32	47
2018-05-16	9.7	9.75	9.7	9.74	0.04	0.41	203103.0	1975599.08	73
2018-05-15	9.75	9.75	9.65	9.7	-0.04	-0.41	357664.0	3484973.94	95
2018-05-14	9.7	9.75	9.68	9.74	0.0	0.0	134121.0	1301520.93	75
2018-05-13	9.72	9.76	9.72	9.74	-0.01	-0.1	61717.0	601158.72	56
2018-05-10	9.71	9.76	9.7	9.75	0.0	0.0	204945.0	1991465.95	83
2018-05-09	9.72	9.76	9.71	9.75	0.0	0.0	233525.0	2276329.8	79
2018-05-08	9.7	9.77	9.7	9.75	0.01	0.1	341692.0	3331791.24	113
2018-05-07	9.76	9.76	9.72	9.74	-0.01	-0.1	233301.0	2275333.21	82
2018-05-06	9.72	9.76	9.72	9.75	0.03	0.31	186991.0	1824204.8	107
2018-05-03	9.72	9.75	9.71	9.72	-0.01	-0.1	56099.0	545256.99	106
2018-05-02	9.74	9.77	9.74	9.73	-0.01	-0.1	260860.0	2543006.02	78
2018-05-01	9.75	9.76	9.74	9.74	-0.01	-0.1	85314.0	832162.14	54
2018-04-30	9.78	9.78	9.76	9.75	0.01	0.1	181894.0	1778439.13	75
2018-04-29	9.74	9.75	9.7	9.74	0.0	0.0	248601.0	2422238.19	166
2018-04-26	9.75	9.81	9.69	9.74	0.01	0.1	323540.0	3157583.31	167
2018-04-25	9.72	9.72	9.71	9.73	-0.01	-0.1	48929.0	475363.18	119
2018-04-24	9.72	9.75	9.72	9.74	0.0	0.0	230122.0	2242988.21	79
2018-04-23	9.73	9.8	9.73	9.74	0.0	0.0	68346.0	666962.82	89
2018-04-22	9.79	9.79	9.75	9.74	-0.02	-0.2	48501.0	473575.54	83
2018-04-19	9.74	9.8	9.74	9.76	-0.01	-0.1	261564.0	2554078.04	96
2018-04-18	9.77	9.8	9.74	9.77	0.01	0.1	630340.0	6168129.21	171
2018-04-17	9.79	9.79	9.75	9.76	0.01	0.1	148432.0	1450552.99	94
2018-04-16	9.73	9.75	9.73	9.75	0.01	0.1	221876.0	2163186.46	77
2018-04-15	9.75	9.75	9.72	9.74	0.0	0.0	43609.0	424668.14	120
2018-04-12	9.71	9.75	9.71	9.74	-0.02	-0.2	116674.0	1137189.65	64
2018-04-11	9.7	9.8	9.7	9.76	0.01	0.1	390453.0	3808094.57	99
2018-04-10	9.78	9.78	9.75	9.75	-0.02	-0.2	171136.0	1672719.68	124
2018-04-09	9.8	9.8	9.77	9.77	-0.02	-0.2	277819.0	2719822.24	92
2018-04-08	9.8	9.87	9.79	9.79	-0.03	-0.31	486295.0	4776224.18	226
2018-04-05	9.7	9.83	9.7	9.82	0.13	1.34	1903655.0	18689343.3	249
2018-04-04	9.73	9.73	9.7	9.69	0.01	0.1	79069.0	767509.69	115
2018-04-03	9.65	9.65	9.65	9.68	-0.02	-0.21	29018.0	280868.38	124
2018-04-02	9.78	9.78	9.74	9.7	-0.03	-0.31	20059.0	195307.38	82
2018-04-01	9.8	9.8	9.73	9.73	-0.02	-0.21	100591.0	981786.72	113
2018-03-29	9.82	9.82	9.75	9.75	-0.03	-0.31	30123.0	294688.4	79
2018-03-28	9.82	9.83	9.8	9.78	0.0	0.0	283699.0	2780490.91	105
2018-03-27	9.82	9.82	9.8	9.78	-0.05	-0.51	404379.0	3970421.73	147
2018-03-26	9.84	9.84	9.82	9.83	-0.02	-0.2	44006.0	433360.34	111
2018-03-25	9.97	9.97	9.84	9.85	0.02	0.2	53297.0	527032.06	216
2018-03-22	9.82	9.82	9.81	9.83	-0.03	-0.3	31623.0	310770.04	126
2018-03-21	9.83	9.92	9.83	9.86	-0.05	-0.5	28863.0	284529.2	163
2018-03-20	9.9	9.92	9.9	9.91	-0.01	-0.1	56467.0	559664.19	147
2018-03-19	9.81	9.93	9.81	9.92	0.11	1.12	85958.0	849766.36	118
2018-03-18	9.85	9.85	9.81	9.81	-0.03	-0.3	40574.0	399364.51	128
2018-03-15	9.9	9.9	9.74	9.84	-0.09	-0.91	341885.0	3349441.05	268
2018-03-14	9.93	9.95	9.92	9.93	0.0	0.0	92329.0	916402.71	128
2018-03-13	9.92	9.93	9.92	9.93	-0.01	-0.1	47138.0	468054.93	130
2018-03-12	9.93	9.99	9.92	9.94	-0.02	-0.2	44030.0	437474.86	155
2018-03-11	9.92	10.0	9.92	9.96	0.03	0.3	56436.0	562657.75	192
2018-03-08	9.9	9.92	9.9	9.93	-0.02	-0.2	35114.0	348366.65	128
2018-03-07	9.95	10.0	9.95	9.95	0.0	0.0	61105.0	608147.23	139
2018-03-06	9.89	9.98	9.83	9.95	0.09	0.91	159405.0	1582276.24	217
2018-03-05	9.85	9.85	9.85	9.86	-0.04	-0.4	30972.0	305219.93	128
2018-03-04	9.87	9.9	9.82	9.9	0.01	0.1	118925.0	1171390.21	184
2018-03-01	9.8	9.98	9.8	9.89	0.09	0.92	129416.0	1277875.83	193
2018-02-28	9.78	9.81	9.78	9.8	0.01	0.1	80455.0	787604.35	186
2018-02-27	9.7	9.84	9.7	9.79	0.09	0.93	173806.0	1698676.28	265
2018-02-26	9.81	9.81	9.7	9.7	-0.1	-1.02	369423.0	3592152.78	224
2018-02-25	9.7	9.8	9.7	9.8	0.03	0.31	138063.0	1347938.27	211
2018-02-22	9.82	9.84	9.75	9.77	-0.05	-0.51	174335.0	1706046.84	223
2018-02-21	9.77	10.0	9.77	9.82	0.02	0.2	150880.0	1496203.35	227
2018-02-20	9.8	9.85	9.78	9.8	-0.02	-0.2	126143.0	1238925.53	189
2018-02-19	9.8	9.86	9.77	9.82	-0.01	-0.1	249414.0	2449884.94	281
2018-02-18	9.75	9.88	9.72	9.83	0.0	0.0	214957.0	2110247.4	362
2018-02-15	9.69	10.1	9.65	9.83	0.11	1.13	858312.0	8406974.53	715
2018-02-14	9.82	9.83	9.65	9.72	-0.17	-1.72	511136.0	4973875.39	581
2018-02-13	10.0	10.0	9.82	9.89	-0.13	-1.3	1163213.0	11476556.34	934
2018-02-12	9.22	10.14	9.22	10.02	0.79	8.56	2468316.0	23816650.9	1768
2018-02-11	10.2	10.2	9.2	9.23	-0.77	-7.7	4435055.0	41798155.61	2262
