# Supplementary material for: Effective short-term forecasts of Saudi stock price trends using technical indicators and large-scale multivariate time series
Source: PeerJ Comput Sci. 2023 Jan 6;9:e1205. doi: 10.7717/peerj-cs.1205 (PMC10280263; doi:10.7717/peerj-cs.1205)
Supplement: Supplemental Information 3 [file peerj-cs-09-1205-s003.zip › TASI Dataset 2021/SULAIMAN ALHABIB_4013.csv]

date	open	high	low	close	change	change_percent	volume_traded	value_traded_SAR	number_trades
2020-03-19	55.0	55.8	53.5	54.9	-0.2	-0.36	5781189.0	317742454.5	12090
2020-03-18	55.8	59.6	55.0	55.1	0.1	0.18	13103946.0	745076515.5	21314
2020-03-17	53.9	55.0	51.9	55.0	5.0	10.0	15053996.0	806881030.5	26201
