# Supplementary material for: Effective short-term forecasts of Saudi stock price trends using technical indicators and large-scale multivariate time series
Source: PeerJ Comput Sci. 2023 Jan 6;9:e1205. doi: 10.7717/peerj-cs.1205 (PMC10280263; doi:10.7717/peerj-cs.1205)
Supplement: Supplemental Information 3 [file peerj-cs-09-1205-s003.zip › TASI Dataset 2021/ZOUJAJ_2150.csv]

date	open	high	low	close	change	change_percent	volume_traded	value_traded_SAR	number_trades
2020-03-19	12.98	13.24	12.98	13.24	0.1	0.76	56298.0	740478.44	164
2020-03-18	13.0	13.36	13.0	13.14	-0.04	-0.3	90423.0	1188738.16	157
2020-03-17	13.1	13.2	13.0	13.18	0.2	1.54	25326.0	332389.72	55
2020-03-16	13.1	13.1	12.9	12.98	-0.22	-1.67	65752.0	855789.94	135
2020-03-15	13.26	13.4	13.12	13.2	0.0	0.0	47949.0	635874.3	96
2020-03-12	13.4	13.46	13.0	13.2	-0.5	-3.65	90302.0	1195415.3	110
2020-03-11	14.3	14.3	13.7	13.7	-0.6	-4.2	48958.0	685733.36	143
2020-03-10	14.5	14.5	13.96	14.3	0.84	6.24	116227.0	1639443.2	182
2020-03-09	13.9	13.9	13.1	13.46	-0.86	-6.01	57365.0	765112.16	183
2020-03-08	15.1	15.2	14.26	14.32	-1.5	-9.48	123069.0	1794320.22	234
2020-03-05	16.02	16.1	15.82	15.82	-0.1	-0.63	58023.0	926556.96	125
2020-03-04	15.76	16.0	15.76	15.92	-0.14	-0.87	56001.0	889752.4	127
2020-03-03	15.86	16.2	15.86	16.06	0.18	1.13	129405.0	2069745.62	208
2020-03-02	16.46	16.56	15.86	15.88	-0.58	-3.52	234332.0	3822029.24	352
2020-03-01	16.7	16.7	16.36	16.46	-0.34	-2.02	52064.0	856904.58	108
2020-02-27	17.0	17.0	16.64	16.8	-0.12	-0.71	40231.0	676745.42	109
2020-02-26	17.0	17.1	16.92	16.92	-0.18	-1.05	38185.0	649214.58	84
2020-02-25	16.96	17.1	16.9	17.1	-0.06	-0.35	24322.0	414226.96	66
2020-02-24	17.62	17.62	17.12	17.16	-0.46	-2.61	87736.0	1528926.08	149
2020-02-23	17.72	17.72	17.62	17.62	0.02	0.11	22536.0	397717.7	51
2020-02-20	17.7	17.76	17.6	17.6	0.08	0.46	67027.0	1185541.9	94
2020-02-19	17.54	17.7	17.5	17.52	0.02	0.11	53677.0	944309.7	95
2020-02-18	17.52	17.64	17.5	17.5	0.0	0.0	41618.0	730973.06	54
2020-02-17	17.4	17.54	17.4	17.5	-0.14	-0.79	31049.0	543770.74	72
2020-02-16	17.8	17.8	17.52	17.64	0.04	0.23	34121.0	601786.24	52
2020-02-13	17.62	17.68	17.52	17.6	-0.2	-1.12	26228.0	462217.98	67
2020-02-12	17.76	17.8	17.7	17.8	0.04	0.23	22095.0	392003.4	48
2020-02-11	17.84	17.92	17.7	17.76	-0.08	-0.45	73484.0	1306828.98	104
2020-02-10	17.6	18.0	17.6	17.84	0.06	0.34	48483.0	862197.72	74
2020-02-09	17.82	17.9	17.5	17.78	-0.14	-0.78	49688.0	879013.7	112
2020-02-06	18.16	18.16	17.9	17.92	-0.18	-0.99	80731.0	1455832.54	112
2020-02-05	18.16	18.38	18.1	18.1	0.0	0.0	174140.0	3171753.44	232
2020-02-04	17.7	18.1	17.7	18.1	0.46	2.61	117000.0	2095749.64	200
2020-02-03	17.78	17.78	17.5	17.64	0.04	0.23	53521.0	941550.98	112
2020-02-02	17.6	18.0	17.6	17.6	-0.2	-1.12	65011.0	1154373.82	139
2020-01-30	17.94	18.04	17.8	17.8	-0.08	-0.45	62498.0	1119724.06	129
2020-01-29	18.18	18.18	17.7	17.88	0.04	0.22	74562.0	1335758.4	145
2020-01-28	17.84	17.98	17.84	17.84	-0.02	-0.11	63509.0	1136311.06	119
2020-01-27	18.36	18.36	17.82	17.86	-0.44	-2.4	171391.0	3101436.12	245
2020-01-26	18.34	18.4	18.28	18.3	-0.02	-0.11	83069.0	1522794.74	156
2020-01-23	18.54	18.54	18.32	18.32	-0.22	-1.19	129367.0	2382970.16	200
2020-01-22	18.4	18.84	18.4	18.54	0.2	1.09	302845.0	5635792.36	358
2020-01-21	18.52	18.56	18.3	18.34	-0.18	-0.97	143538.0	2644356.26	242
2020-01-20	18.34	18.54	18.24	18.52	0.24	1.31	425909.0	7841474.18	539
2020-01-19	18.14	18.36	18.0	18.28	0.32	1.78	259055.0	4706666.08	364
2020-01-16	18.0	18.0	17.7	17.96	0.08	0.45	63531.0	1135488.84	89
2020-01-15	18.14	18.14	17.88	17.88	-0.16	-0.89	141822.0	2551618.34	194
2020-01-14	17.92	18.14	17.9	18.04	0.14	0.78	282590.0	5085338.54	315
2020-01-13	17.66	17.96	17.62	17.9	0.2	1.13	305840.0	5451041.7	344
2020-01-12	17.7	17.7	17.52	17.7	0.24	1.37	52754.0	928371.6	116
2020-01-09	17.26	17.46	17.26	17.46	0.38	2.22	124013.0	2154347.14	178
2020-01-08	17.1	17.1	16.8	17.08	-0.18	-1.04	99974.0	1701931.56	179
2020-01-07	17.4	17.5	17.2	17.26	-0.04	-0.23	69015.0	1197506.2	144
2020-01-06	17.2	17.4	17.0	17.3	-0.16	-0.92	88102.0	1519397.88	167
2020-01-05	17.6	17.6	17.4	17.46	-0.18	-1.02	44417.0	777509.52	150
2020-01-02	17.62	17.8	17.6	17.64	-0.04	-0.23	90944.0	1605262.34	138
2020-01-01	17.8	17.84	17.68	17.68	0.02	0.11	60664.0	1076117.84	96
2019-12-31	17.6	17.66	17.56	17.66	-0.06	-0.34	53126.0	935651.46	120
2019-12-30	17.72	17.8	17.7	17.72	0.02	0.11	113748.0	2019262.76	128
2019-12-29	17.46	17.84	17.46	17.7	0.32	1.84	106798.0	1889225.18	237
2019-12-26	17.26	17.4	17.24	17.38	0.02	0.12	49250.0	852873.92	129
2019-12-25	17.32	17.6	17.3	17.36	-0.02	-0.12	164155.0	2866454.7	243
2019-12-24	17.3	17.38	17.16	17.38	0.0	0.0	78885.0	1363876.68	135
2019-12-23	17.28	17.38	17.22	17.38	0.24	1.4	144661.0	2504733.66	202
2019-12-22	17.0	17.14	16.88	17.14	0.1	0.59	66550.0	1128477.02	169
2019-12-19	16.84	17.1	16.84	17.04	0.2	1.19	79599.0	1350415.2	131
2019-12-18	16.7	17.0	16.7	16.84	0.18	1.08	83971.0	1419310.22	173
2019-12-17	16.6	16.8	16.52	16.66	0.06	0.36	63122.0	1052642.26	97
2019-12-16	16.52	16.78	16.52	16.6	0.04	0.24	64985.0	1081103.7	105
2019-12-15	16.42	16.64	16.4	16.56	-0.16	-0.96	17709.0	292241.4	62
2019-12-12	16.8	16.8	16.5	16.72	0.06	0.36	42104.0	698470.62	79
2019-12-11	16.48	16.68	16.48	16.66	0.22	1.34	20958.0	347684.68	51
2019-12-10	16.62	16.62	16.4	16.44	-0.32	-1.91	39699.0	655368.28	99
2019-12-09	16.98	16.98	16.7	16.76	0.06	0.36	29712.0	499008.2	73
2019-12-08	16.7	16.7	16.7	16.7	0.1	0.6	9292.0	155433.46	50
2019-12-05				16.6	0.0	0.0	6778.0	113091.94	55
2019-12-04	16.7	16.7	16.6	16.6	-0.26	-1.54	10006.0	166715.84	60
2019-12-03	17.4	17.4	16.6	16.86	0.46	2.8	105303.0	1786068.86	300
2019-12-02	16.42	16.44	16.4	16.4	0.16	0.99	13200.0	216719.56	48
2019-12-01	16.42	16.44	16.24	16.24	0.0	0.0	21119.0	345558.92	57
2019-11-28	16.48	16.5	16.24	16.24	-0.26	-1.58	43220.0	709433.3	53
2019-11-27	16.32	16.5	16.32	16.5	0.24	1.48	20596.0	338316.32	39
2019-11-26	16.42	16.42	16.24	16.26	-0.16	-0.97	16466.0	268281.9	33
2019-11-25	16.48	16.5	16.2	16.42	0.02	0.12	28500.0	465035.88	54
2019-11-24	16.36	16.4	16.36	16.4	0.1	0.61	15290.0	250024.06	50
2019-11-21	16.2	16.38	16.2	16.3	0.06	0.37	19308.0	313974.4	56
2019-11-20	16.24	16.24	16.24	16.24	-0.06	-0.37	6867.0	111352.78	43
2019-11-19	16.24	16.4	16.24	16.3	0.04	0.25	22755.0	371078.38	65
2019-11-18	16.16	16.26	16.16	16.26	0.0	0.0	19393.0	314653.88	71
2019-11-17	16.6	16.6	16.0	16.26	-0.36	-2.17	35930.0	585047.14	74
2019-11-14	16.58	16.62	16.54	16.62	-0.08	-0.48	15041.0	249313.94	45
2019-11-13	16.66	16.86	16.66	16.7	0.04	0.24	25223.0	421991.3	62
2019-11-12	16.76	16.76	16.66	16.66	-0.08	-0.48	8954.0	149609.56	32
2019-11-11	16.66	16.74	16.64	16.74	-0.1	-0.59	10949.0	182473.82	32
2019-11-10	16.66	16.84	16.66	16.84	0.18	1.08	21761.0	364311.52	47
2019-11-07	16.8	16.8	16.66	16.66	-0.04	-0.24	15258.0	255020.56	39
2019-11-06	16.8	16.8	16.7	16.7	-0.08	-0.48	19334.0	324047.8	33
2019-11-05	16.56	16.78	16.56	16.78	0.28	1.7	40807.0	681027.68	80
2019-11-04	16.56	16.56	16.5	16.5	-0.08	-0.48	12976.0	213281.7	45
2019-11-03	16.16	16.58	16.12	16.58	-0.02	-0.12	65129.0	1070519.16	67
2019-10-31	16.8	16.8	16.5	16.6	-0.26	-1.54	34950.0	582565.1	123
2019-10-30				16.86	0.0	0.0	2647.0	44939.9	20
2019-10-29	16.92	16.92	16.86	16.86	-0.16	-0.94	14036.0	237204.02	59
2019-10-28				17.02	0.0	0.0	4084.0	69571.58	26
2019-10-27	17.08	17.08	17.0	17.02	-0.16	-0.93	16536.0	281635.24	64
2019-10-24				17.18	0.0	0.0	4175.0	71300.22	24
2019-10-23	17.18	17.18	17.18	17.18	0.0	0.0	6816.0	117057.74	19
2019-10-22	17.2	17.2	17.16	17.18	0.02	0.12	20111.0	345472.46	26
2019-10-21	17.2	17.2	17.16	17.16	-0.04	-0.23	7590.0	130317.36	32
2019-10-20	17.18	17.4	17.18	17.2	0.2	1.18	20225.0	349045.24	48
2019-10-17	17.0	17.0	17.0	17.0	0.02	0.12	7501.0	127537.52	26
2019-10-16	17.0	17.0	16.86	16.98	-0.02	-0.12	6071.0	102932.46	36
2019-10-15	17.0	17.1	17.0	17.0	-0.2	-1.16	23601.0	401782.86	61
2019-10-14	17.2	17.2	17.2	17.2	-0.26	-1.49	5189.0	89480.2	27
2019-10-13	17.46	17.46	17.46	17.46	0.16	0.92	1526.0	26619.06	13
2019-10-10	17.3	17.3	17.3	17.3	-0.06	-0.35	5134.0	88907.2	25
2019-10-09	17.4	17.4	17.36	17.36	0.0	0.0	6655.0	115666.96	32
2019-10-08	17.36	17.4	17.32	17.36	-0.16	-0.91	11499.0	199877.8	39
2019-10-07	17.62	17.62	17.52	17.52	-0.08	-0.45	12122.0	212895.0	35
2019-10-06	17.62	17.7	17.6	17.6	0.08	0.46	30104.0	531536.14	57
2019-10-03	17.62	17.62	17.5	17.52	-0.3	-1.68	33407.0	585754.82	104
2019-10-02				17.82	0.0	0.0	4133.0	73606.3	27
2019-10-01	18.0	18.0	17.82	17.82	-0.24	-1.33	38115.0	682385.84	96
2019-09-30	18.0	18.18	17.88	18.06	0.14	0.78	43716.0	786582.22	119
2019-09-29	17.78	17.92	17.78	17.92	0.14	0.79	22113.0	394243.48	65
2019-09-26	17.82	17.82	17.78	17.78	-0.02	-0.11	15815.0	280923.84	90
2019-09-25	17.6	18.2	17.6	17.8	0.4	2.3	116399.0	2081252.64	229
2019-09-24	17.38	17.4	17.38	17.4	0.2	1.16	4720.0	82064.46	39
2019-09-22	17.24	17.24	17.2	17.2	0.0	0.0	12640.0	217592.16	31
2019-09-19	17.34	17.34	17.2	17.2	0.0	0.0	16531.0	285276.04	36
2019-09-18	17.1	17.2	17.1	17.2	0.2	1.18	7486.0	128280.74	39
2019-09-17	17.2	17.2	17.0	17.0	-0.18	-1.05	13309.0	227645.88	62
2019-09-16	17.3	17.3	17.1	17.18	-0.12	-0.69	13558.0	233308.88	33
2019-09-15	17.64	17.66	17.3	17.3	-0.2	-1.14	22446.0	392077.68	55
2019-09-12	17.5	17.5	17.5	17.5	0.0	0.0	33736.0	590359.46	35
2019-09-11	17.4	17.5	17.4	17.5	0.0	0.0	9351.0	163197.3	43
2019-09-10	17.56	17.56	17.5	17.5	-0.06	-0.34	11878.0	208222.04	34
2019-09-09	17.68	17.68	17.56	17.56	0.02	0.11	9401.0	165164.14	25
2019-09-08	17.6	17.6	17.54	17.54	-0.04	-0.23	12757.0	224041.74	37
2019-09-05	17.58	17.58	17.58	17.58	0.02	0.11	2234.0	39368.28	19
2019-09-04	17.56	17.56	17.56	17.56	0.0	0.0	2769.0	48564.86	17
2019-09-03	17.56	17.56	17.56	17.56	0.02	0.11	4259.0	74690.26	19
2019-09-02	17.38	17.54	17.38	17.54	0.1	0.57	11838.0	207064.56	34
2019-09-01	17.68	17.74	17.38	17.44	-0.16	-0.91	16842.0	295469.9	52
2019-08-29	17.7	17.7	17.6	17.6	-0.1	-0.56	8480.0	149607.52	47
2019-08-28	17.7	17.96	17.7	17.7	-0.28	-1.56	35079.0	623539.14	73
2019-08-27	17.78	17.98	17.78	17.98	0.08	0.45	8182.0	145702.6	20
2019-08-26	17.64	17.94	17.64	17.9	-0.08	-0.44	28495.0	505043.46	28
2019-08-25	17.6	17.98	17.6	17.98	0.16	0.9	8878.0	157625.44	41
2019-08-22	17.82	17.82	17.82	17.82	-0.2	-1.11	7964.0	141914.0	32
2019-08-21	17.78	18.02	17.78	18.02	0.0	0.0	7363.0	131771.08	29
2019-08-20	18.06	18.06	18.02	18.02	0.0	0.0	8104.0	146118.16	17
2019-08-19	18.08	18.08	18.02	18.02	-0.06	-0.33	5543.0	100047.14	39
2019-08-18	18.0	18.08	18.0	18.08	0.02	0.11	8695.0	156903.52	20
2019-08-08	18.0	18.06	18.0	18.06	0.0	0.0	14606.0	263350.66	46
2019-08-07	18.3	18.3	18.02	18.06	0.06	0.33	21002.0	380272.38	67
2019-08-06	18.0	18.08	18.0	18.0	-0.12	-0.66	25925.0	466717.6	73
2019-08-05				18.12	0.0	0.0	1948.0	35180.96	16
2019-08-04	18.22	18.22	18.12	18.12	-0.26	-1.41	8017.0	145625.62	59
2019-08-01	18.24	18.38	18.0	18.38	0.0	0.0	311059.0	5646293.86	233
2019-07-31	18.26	18.42	18.26	18.38	-0.04	-0.22	19856.0	364012.44	52
2019-07-30	18.48	18.5	18.42	18.42	-0.06	-0.32	22989.0	423811.44	97
2019-07-29	18.2	18.48	18.2	18.48	0.2	1.09	19942.0	366385.04	53
2019-07-28	18.3	18.44	18.24	18.28	-0.2	-1.08	20976.0	384110.86	58
2019-07-25	18.2	18.48	18.16	18.48	0.18	0.98	30524.0	558110.52	75
2019-07-24	18.0	18.5	17.96	18.3	0.28	1.55	118373.0	2173390.32	212
2019-07-23	18.04	18.04	18.0	18.02	-0.04	-0.22	10189.0	184362.66	35
2019-07-22	18.02	18.06	18.02	18.06	0.02	0.11	15421.0	277995.16	35
2019-07-21	18.12	18.12	18.0	18.04	-0.18	-0.99	21945.0	397004.34	66
2019-07-18	18.3	18.3	18.22	18.22	-0.18	-0.98	9666.0	176612.4	41
2019-07-17	18.4	18.4	18.3	18.4	0.04	0.22	14058.0	258370.4	52
2019-07-16	18.16	18.38	18.12	18.36	0.26	1.44	172276.0	3149377.4	164
2019-07-15	18.14	18.22	18.1	18.1	-0.12	-0.66	25181.0	456580.26	69
2019-07-14	18.0	18.3	18.0	18.22	0.18	1.0	140976.0	2548245.44	107
2019-07-11	17.96	18.04	17.96	18.04	-0.08	-0.44	16805.0	302669.04	46
2019-07-10	17.9	18.14	17.9	18.12	0.42	2.37	47865.0	863622.38	95
2019-07-09	17.82	17.82	17.7	17.7	-0.22	-1.23	18303.0	325319.2	47
2019-07-08	17.92	17.92	17.92	17.92	0.12	0.67	7136.0	127815.78	28
2019-07-07	18.0	18.0	17.8	17.8	-0.2	-1.11	85738.0	1531157.28	55
2019-07-04	18.0	18.0	17.9	18.0	0.1	0.56	23562.0	423332.26	47
2019-07-03	17.84	18.0	17.84	17.9	-0.04	-0.22	23898.0	429522.38	33
2019-07-02	17.9	18.0	17.9	17.94	0.04	0.22	10006.0	179462.92	32
2019-07-01	17.9	17.9	17.9	17.9	0.0	0.0	6293.0	112669.96	18
2019-06-30	17.9	17.9	17.9	17.9	0.04	0.22	7577.0	135966.0	28
2019-06-27	17.86	17.86	17.86	17.86	-0.02	-0.11	3208.0	57337.56	20
2019-06-26	17.7	17.88	17.7	17.88	0.2	1.13	11291.0	201108.54	28
2019-06-25	17.68	17.8	17.62	17.68	-0.02	-0.11	18394.0	326365.44	42
2019-06-24	17.84	17.84	17.62	17.7	-0.12	-0.67	18169.0	321562.54	37
2019-06-23	17.86	17.86	17.82	17.82	-0.1	-0.56	9347.0	166503.76	32
2019-06-20	18.0	18.02	17.84	17.92	-0.12	-0.67	16904.0	303020.12	41
2019-06-19	18.06	18.06	18.04	18.04	0.04	0.22	3229.0	58279.7	14
2019-06-18	17.98	18.0	17.96	18.0	-0.06	-0.33	13675.0	245789.9	30
2019-06-17	17.88	18.06	17.88	18.06	0.34	1.92	14637.0	262790.56	37
2019-06-16	17.6	17.78	17.6	17.72	-0.08	-0.45	11935.0	211096.08	35
2019-06-13	17.82	17.82	17.8	17.8	-0.22	-1.22	5332.0	95250.94	42
2019-06-12	17.92	18.18	17.92	18.02	0.06	0.33	34288.0	618009.64	69
2019-06-11	18.1	18.16	17.96	17.96	-0.04	-0.22	65625.0	1185511.14	99
2019-06-10	17.94	18.1	17.9	18.0	0.0	0.0	24122.0	433713.44	66
2019-06-09	17.74	18.0	17.74	18.0	0.12	0.67	55457.0	993931.58	71
2019-05-30	17.52	17.88	17.52	17.88	0.18	1.02	33416.0	592085.34	59
2019-05-29	17.64	17.7	17.64	17.7	0.2	1.14	6360.0	112465.38	26
2019-05-28	17.5	17.5	17.42	17.5	0.1	0.57	10837.0	189382.0	22
2019-05-27	17.5	17.5	17.4	17.4	-0.1	-0.57	21086.0	368673.8	28
2019-05-26	17.5	17.88	17.44	17.5	-0.14	-0.79	24111.0	423389.52	58
2019-05-23				17.64	0.0	0.0	2437.0	42764.28	23
2019-05-22	17.62	17.7	17.62	17.64	0.0	0.0	20741.0	366272.28	43
2019-05-21	17.64	17.64	17.64	17.64	0.04	0.23	6625.0	116544.16	31
2019-05-20	17.5	17.68	17.0	17.6	-0.04	-0.23	65639.0	1146816.96	86
2019-05-19	17.5	17.72	17.44	17.64	0.04	0.23	23605.0	414020.4	84
2019-05-16	17.5	17.6	17.4	17.6	-0.04	-0.23	23394.0	409431.5	56
2019-05-15	17.6	17.7	17.5	17.64	0.0	0.0	55894.0	983884.34	92
2019-05-14	17.6	17.7	16.84	17.64	-0.12	-0.68	128376.0	2235072.44	171
2019-05-13	17.74	18.1	17.5	17.76	-0.08	-0.45	83466.0	1483196.86	155
2019-05-12	17.98	18.0	17.74	17.84	-0.24	-1.33	18604.0	331901.28	68
2019-05-09	18.2	18.2	18.08	18.08	0.08	0.44	15495.0	280371.66	42
2019-05-08	18.0	18.04	17.98	18.0	-0.02	-0.11	42998.0	774076.64	67
2019-05-07	18.04	18.06	18.02	18.02	-0.18	-0.99	25546.0	460867.3	39
2019-05-06	18.14	18.2	18.04	18.2	0.06	0.33	28819.0	521832.4	76
2019-05-05	18.3	18.3	18.02	18.14	-0.26	-1.41	35124.0	638272.22	99
2019-05-02	18.4	18.4	18.32	18.4	-0.02	-0.11	54916.0	1008434.84	105
2019-05-01	18.5	18.5	18.42	18.42	-0.16	-0.86	101940.0	1882014.92	172
2019-04-30	18.64	18.68	18.58	18.58	-0.08	-0.43	30947.0	576283.3	61
2019-04-29	18.72	18.72	18.6	18.66	-0.1	-0.53	41287.0	770196.88	92
2019-04-28	18.54	18.82	18.52	18.76	0.24	1.3	145854.0	2733197.96	203
2019-04-25	18.62	18.62	18.5	18.52	-0.08	-0.43	108445.0	2007587.64	61
2019-04-24	18.52	18.62	18.52	18.6	0.04	0.22	19924.0	370224.58	53
2019-04-23	18.56	18.56	18.5	18.56	0.0	0.0	13912.0	257988.9	56
2019-04-22	18.7	18.7	18.56	18.56	-0.14	-0.75	36503.0	679342.74	74
2019-04-21	18.7	18.78	18.6	18.7	0.0	0.0	30147.0	562792.22	73
2019-04-18	18.66	18.7	18.56	18.7	0.04	0.21	35706.0	664886.28	64
2019-04-17	18.72	18.76	18.64	18.66	-0.14	-0.74	46316.0	865454.3	113
2019-04-16	18.7	18.8	18.64	18.8	-0.54	-2.79	381643.0	7155311.08	516
2019-04-15	19.44	19.46	19.2	19.34	0.04	0.21	253149.0	4889725.3	327
2019-04-14	19.36	19.4	19.26	19.3	-0.04	-0.21	124602.0	2410447.24	171
2019-04-11	19.16	19.38	19.1	19.34	0.26	1.36	171037.0	3298194.1	214
2019-04-10	18.8	19.08	18.8	19.08	0.56	3.02	342411.0	6489412.14	557
2019-04-09	18.58	18.7	18.52	18.52	-0.08	-0.43	38711.0	720724.58	71
2019-04-08	18.7	18.7	18.6	18.6	-0.06	-0.32	42563.0	793865.12	62
2019-04-07	18.5	18.66	18.46	18.66	0.26	1.41	71992.0	1336133.22	150
2019-04-04	18.4	18.5	18.34	18.4	0.0	0.0	47696.0	877601.64	54
2019-04-03	18.4	18.44	18.34	18.4	-0.08	-0.43	29866.0	549202.22	71
2019-04-02	18.4	18.48	18.36	18.48	0.04	0.22	22183.0	408592.36	50
2019-04-01	18.26	18.5	18.26	18.44	0.04	0.22	35260.0	648664.52	73
2019-03-31	18.36	18.4	18.26	18.4	0.0	0.0	13350.0	244623.88	57
2019-03-28	18.42	18.6	18.4	18.4	0.02	0.11	45096.0	833492.44	88
2019-03-27	18.36	18.4	18.36	18.38	-0.02	-0.11	11455.0	210493.86	25
2019-03-26	18.42	18.44	18.38	18.4	-0.06	-0.33	28032.0	515915.78	54
2019-03-25	18.48	18.48	18.4	18.46	-0.04	-0.22	19886.0	366254.2	49
2019-03-24	18.64	18.64	18.5	18.5	-0.22	-1.18	42551.0	788759.4	86
2019-03-21	18.52	18.76	18.5	18.72	0.12	0.65	120002.0	2238775.96	157
2019-03-20	18.6	18.64	18.5	18.6	-0.1	-0.53	47076.0	875418.12	73
2019-03-19	18.5	18.78	18.48	18.7	0.08	0.43	153524.0	2853381.84	163
2019-03-18	18.5	18.62	18.48	18.62	0.06	0.32	49993.0	925754.48	76
2019-03-17	18.46	18.56	18.46	18.56	0.06	0.32	73621.0	1363686.68	74
2019-03-14	18.5	18.5	18.4	18.5	0.0	0.0	24192.0	447168.0	30
2019-03-13	18.48	18.5	18.4	18.5	0.04	0.22	41092.0	759034.92	66
2019-03-12	18.68	18.7	18.38	18.46	-0.14	-0.75	76899.0	1421712.34	121
2019-03-11	18.7	19.0	18.6	18.6	0.0	0.0	186628.0	3505886.08	296
2019-03-10	18.26	18.7	18.2	18.6	0.36	1.97	143076.0	2638409.02	302
2019-03-07	18.12	18.24	18.1	18.24	0.16	0.88	61058.0	1107865.76	83
2019-03-06	18.1	18.1	18.04	18.08	0.0	0.0	37748.0	682115.46	58
2019-03-05	18.1	18.12	18.06	18.08	-0.02	-0.11	44551.0	805357.78	68
2019-03-04	18.08	18.1	18.08	18.1	0.04	0.22	14983.0	271109.86	42
2019-03-03	18.06	18.06	18.06	18.06	0.02	0.11	13879.0	250745.74	31
2019-02-28	18.1	18.1	18.02	18.04	0.0	0.0	6988.0	126189.58	31
2019-02-27	18.04	18.08	18.04	18.04	0.0	0.0	12608.0	227611.6	28
2019-02-26	18.02	18.04	18.02	18.04	-0.18	-0.99	12305.0	222724.46	42
2019-02-25	18.32	18.32	18.0	18.22	-0.08	-0.44	48285.0	876629.06	110
2019-02-24	18.22	18.3	18.22	18.3	0.02	0.11	9501.0	173273.46	24
2019-02-21	18.2	18.32	18.2	18.28	0.06	0.33	10590.0	193263.94	32
2019-02-20	18.28	18.28	18.2	18.22	0.0	0.0	6853.0	124956.34	19
2019-02-19	18.18	18.26	18.18	18.22	-0.04	-0.22	28261.0	514788.46	58
2019-02-18	18.22	18.26	18.22	18.26	-0.02	-0.11	4464.0	81359.84	23
2019-02-17	18.22	18.28	18.22	18.28	-0.04	-0.22	7426.0	135630.14	35
2019-02-14	18.3	18.32	18.3	18.32	0.06	0.33	12077.0	221007.64	17
2019-02-13	18.32	18.32	18.24	18.26	-0.06	-0.33	7272.0	133119.06	28
2019-02-12	18.34	18.34	18.3	18.32	0.02	0.11	22646.0	414782.0	42
2019-02-11	18.5	18.56	18.3	18.3	-0.12	-0.65	28084.0	516221.86	57
2019-02-10	18.52	18.58	18.38	18.42	0.06	0.33	25671.0	474177.9	57
2019-02-07	18.32	18.58	18.3	18.36	0.04	0.22	27095.0	500154.88	62
2019-02-06	18.32	18.4	18.3	18.32	0.02	0.11	27749.0	509401.04	51
2019-02-05	18.4	18.52	18.3	18.3	0.04	0.22	43400.0	801107.78	108
2019-02-04	18.5	18.6	18.0	18.26	-0.26	-1.4	59641.0	1088481.88	81
2019-02-03	18.78	18.78	18.5	18.52	-0.16	-0.86	34815.0	647543.46	51
2019-01-31	18.66	18.86	18.66	18.68	0.08	0.43	73816.0	1385488.1	111
2019-01-30	18.4	18.6	18.34	18.6	0.2	1.09	63290.0	1169663.62	97
2019-01-29	18.56	18.56	18.4	18.4	-0.1	-0.54	42340.0	783601.42	65
2019-01-28	18.48	18.54	18.48	18.5	0.1	0.54	23700.0	438302.26	85
2019-01-27	18.02	18.5	18.0	18.4	0.22	1.21	44104.0	803089.62	114
2019-01-24	18.2	18.2	18.18	18.18	-0.02	-0.11	12164.0	221310.14	24
2019-01-23	18.24	18.24	18.2	18.2	0.06	0.33	17071.0	310951.06	52
2019-01-22	18.04	18.14	18.04	18.14	-0.02	-0.11	27400.0	496610.84	43
2019-01-21	18.12	18.16	18.12	18.16	0.06	0.33	21251.0	385709.42	41
2019-01-20	18.1	18.14	18.1	18.1	-0.02	-0.11	22951.0	415983.7	28
2019-01-17	18.1	18.12	18.08	18.12	0.02	0.11	14261.0	258072.2	28
2019-01-16	18.1	18.1	18.06	18.1	0.02	0.11	11613.0	210058.02	16
2019-01-15	18.08	18.24	18.08	18.08	-0.06	-0.33	14327.0	259992.8	41
2019-01-14	18.02	18.14	18.02	18.14	0.1	0.55	25994.0	469446.78	56
2019-01-13	18.0	18.16	18.0	18.04	-0.02	-0.11	49570.0	894572.22	67
2019-01-10	18.18	18.22	18.0	18.06	-0.12	-0.66	88818.0	1603633.96	99
2019-01-09	18.2	18.2	18.06	18.18	-0.08	-0.44	19025.0	345655.8	41
2019-01-08	18.0	18.26	18.0	18.26	0.22	1.22	28784.0	521498.86	78
2019-01-07	18.0	18.04	18.0	18.04	0.08	0.45	33759.0	607939.86	27
2019-01-06	18.0	18.0	17.96	17.96	-0.04	-0.22	10447.0	187898.46	47
2019-01-03	18.0	18.0	17.94	18.0	0.06	0.33	19482.0	350035.32	36
2019-01-02	17.94	17.94	17.94	17.94	-0.06	-0.33	9191.0	164769.7	41
2019-01-01	18.0	18.12	18.0	18.0	0.0	0.0	15368.0	276834.06	47
2018-12-31	18.08	18.08	18.0	18.0	-0.14	-0.77	49935.0	901006.5	57
2018-12-30	18.14	18.14	18.14	18.14	0.04	0.22	7887.0	142811.36	39
2018-12-27	18.12	18.48	18.02	18.1	0.1	0.56	35631.0	646712.84	88
2018-12-26	18.0	18.06	18.0	18.0	-0.04	-0.22	32984.0	594068.8	60
2018-12-25	18.04	18.1	18.0	18.04	-0.22	-1.2	21587.0	389685.58	68
2018-12-24	18.14	18.26	18.04	18.26	0.26	1.44	34733.0	629225.12	84
2018-12-23	17.5	18.56	17.5	18.0	-0.2	-1.1	57475.0	1043299.28	73
2018-12-20	18.68	18.72	18.04	18.2	-0.48	-2.57	30319.0	559252.86	110
2018-12-19	18.74	18.74	18.68	18.68	-0.02	-0.11	8391.0	156786.16	47
2018-12-18	18.68	18.7	18.64	18.7	0.06	0.32	12724.0	237619.72	24
2018-12-17	18.7	18.7	18.64	18.64	-0.06	-0.32	15703.0	292985.58	36
2018-12-16	18.68	18.72	18.64	18.7	0.04	0.21	16243.0	303604.38	30
2018-12-13	18.8	18.8	18.64	18.66	-0.16	-0.85	46953.0	878319.66	95
2018-12-12	18.72	18.86	18.64	18.82	0.12	0.64	27444.0	514694.2	89
2018-12-11	18.58	18.7	18.58	18.7	0.06	0.32	8665.0	161821.94	26
2018-12-10	18.88	18.88	18.64	18.64	-0.24	-1.27	13615.0	254612.78	44
2018-12-09	18.64	18.88	18.56	18.88	0.26	1.4	31360.0	584745.44	61
2018-12-06	18.94	18.94	18.62	18.62	-0.34	-1.79	25239.0	474596.34	75
2018-12-05	18.6	19.0	18.58	18.96	0.3	1.61	45902.0	859059.26	96
2018-12-04	18.7	18.78	18.6	18.66	0.06	0.32	73771.0	1380224.34	89
2018-12-03	18.68	18.72	18.58	18.6	0.02	0.11	53760.0	1002150.14	131
2018-12-02	18.46	18.7	18.46	18.58	0.06	0.32	51990.0	965026.92	109
2018-11-29	18.52	18.52	18.52	18.52	-0.18	-0.96	11072.0	205199.1	36
2018-11-28	18.46	18.7	18.44	18.7	0.12	0.65	69455.0	1289398.8	73
2018-11-27	18.54	18.6	18.54	18.58	0.14	0.76	9908.0	183649.32	39
2018-11-26	18.5	18.5	18.4	18.44	-0.16	-0.86	20431.0	377220.94	48
2018-11-25	18.6	18.62	18.5	18.6	-0.02	-0.11	36678.0	681558.14	54
2018-11-22	18.54	18.98	18.4	18.62	0.28	1.53	118592.0	2223973.86	142
2018-11-21	18.2	18.34	18.2	18.34	-0.06	-0.33	25343.0	463109.44	69
2018-11-20	18.46	18.46	18.4	18.4	-0.04	-0.22	14187.0	261417.04	52
2018-11-19	18.44	18.52	18.44	18.44	-0.18	-0.97	13308.0	246026.92	57
2018-11-18	18.7	18.7	18.5	18.62	-0.12	-0.64	16508.0	306558.8	54
2018-11-15	18.8	18.96	18.74	18.74	-0.06	-0.32	16782.0	316299.18	48
2018-11-14	18.9	18.9	18.74	18.8	-0.2	-1.05	23310.0	438746.3	49
2018-11-13	18.4	19.2	18.4	19.0	0.6	3.26	137084.0	2581408.22	128
2018-11-12	18.34	18.46	18.2	18.4	0.02	0.11	44217.0	812275.54	50
2018-11-11	18.2	18.38	18.2	18.38	0.02	0.11	19265.0	352701.22	42
2018-11-08	18.44	18.58	18.28	18.36	-0.16	-0.86	57679.0	1062359.94	93
2018-11-07	18.64	18.76	18.4	18.52	-0.1	-0.54	96298.0	1787365.88	86
2018-11-06	18.54	18.7	18.48	18.62	0.2	1.09	92633.0	1723957.74	101
2018-11-05	18.22	18.6	18.22	18.42	0.2	1.1	32477.0	599378.16	96
2018-11-04	18.12	18.24	18.12	18.22	0.2	1.11	14323.0	261056.62	56
2018-11-01	18.5	18.5	18.02	18.02	-0.58	-3.12	38344.0	705955.42	88
2018-10-31	18.34	18.6	18.34	18.6	0.24	1.31	48820.0	903642.84	99
2018-10-30	18.32	18.4	18.32	18.36	-0.04	-0.22	22345.0	410508.44	65
2018-10-29	18.02	18.6	18.02	18.4	0.36	2.0	112311.0	2070068.94	299
2018-10-28	18.0	18.04	18.0	18.04	0.04	0.22	32970.0	594073.92	87
2018-10-25	17.7	18.0	17.6	18.0	0.06	0.33	67317.0	1199928.22	127
2018-10-24	18.0	18.0	17.7	17.94	-0.06	-0.33	20316.0	362249.9	66
2018-10-23	17.8	18.0	17.5	18.0	0.3	1.69	53019.0	947398.72	138
2018-10-22	17.32	17.72	17.3	17.7	0.3	1.72	73376.0	1285873.14	93
2018-10-21	17.0	17.4	17.0	17.4	-0.36	-2.03	120131.0	2065227.64	114
2018-10-18	17.72	17.76	17.48	17.76	0.04	0.23	32303.0	571934.88	71
2018-10-17	17.8	17.8	17.48	17.72	0.12	0.68	53547.0	942747.38	87
2018-10-16	17.0	17.6	17.0	17.6	0.3	1.73	69235.0	1191746.44	123
2018-10-15	17.28	17.3	17.0	17.3	0.3	1.76	40483.0	696845.38	66
2018-10-14	17.88	17.88	17.0	17.0	-0.98	-5.45	52468.0	907408.72	127
2018-10-11	18.0	18.1	17.9	17.98	-0.3	-1.64	62933.0	1133567.12	120
2018-10-10	18.2	18.28	18.2	18.28	-0.1	-0.54	5137.0	93761.06	22
2018-10-09	18.2	18.42	18.2	18.38	-0.02	-0.11	40022.0	732259.06	83
2018-10-08	18.08	18.4	18.08	18.4	0.24	1.32	11593.0	211110.06	38
2018-10-07				18.16	0.0	0.0	5954.0	108203.2	46
2018-10-04	18.16	18.16	18.06	18.16	-0.04	-0.22	20517.0	371768.54	43
2018-10-03	18.16	18.2	18.16	18.2	0.0	0.0	20807.0	378065.5	31
2018-10-02	18.14	18.2	18.14	18.2	-0.1	-0.55	8432.0	153048.12	30
2018-10-01	18.2	18.44	18.1	18.3	0.1	0.55	22024.0	401105.8	60
2018-09-30	18.5	18.5	18.2	18.2	0.0	0.0	31166.0	572453.26	112
2018-09-27	18.06	18.2	18.06	18.2	0.1	0.55	55013.0	995344.9	37
2018-09-26	18.28	18.28	18.1	18.1	-0.18	-0.98	18595.0	337575.06	31
2018-09-25	18.18	18.3	18.18	18.28	0.1	0.55	49207.0	897758.98	58
2018-09-20	18.2	18.22	18.18	18.18	0.02	0.11	12958.0	235748.7	29
2018-09-19	18.08	18.16	18.0	18.16	0.18	1.0	29368.0	531759.22	36
2018-09-18	18.0	18.0	17.98	17.98	-0.02	-0.11	12868.0	231479.44	48
2018-09-17	18.0	18.06	17.82	18.0	-0.14	-0.77	38706.0	695012.16	67
2018-09-16	18.24	18.28	17.9	18.14	-0.12	-0.66	59751.0	1080228.48	97
2018-09-13	18.5	18.5	18.26	18.26	-0.24	-1.3	5668.0	103965.34	22
2018-09-12				18.5	0.0	0.0	3077.0	56368.8	17
2018-09-11	18.48	18.5	18.46	18.5	0.28	1.54	14528.0	267455.82	54
2018-09-10	18.44	18.44	18.22	18.22	-0.42	-2.25	23657.0	435074.34	47
2018-09-09	18.26	18.64	18.24	18.64	0.42	2.31	17018.0	313437.72	54
2018-09-06	18.24	18.32	18.18	18.22	0.02	0.11	23949.0	436908.32	73
2018-09-05	18.7	18.7	18.2	18.2	-0.56	-2.99	21701.0	402230.48	83
2018-09-04	18.76	18.76	18.76	18.76	0.0	0.0	3811.0	71541.9	29
2018-09-03	18.8	18.8	18.76	18.76	-0.04	-0.21	11991.0	225205.18	25
2018-09-02	18.8	18.8	18.76	18.8	0.1	0.53	26699.0	501768.68	26
2018-08-30	18.8	18.9	18.7	18.7	-0.1	-0.53	39070.0	734548.4	63
2018-08-29	18.88	18.98	18.8	18.8	-0.2	-1.05	28743.0	542478.94	57
2018-08-28	19.06	19.06	19.0	19.0	0.0	0.0	13383.0	254591.24	31
2018-08-27	19.02	19.14	19.0	19.0	0.0	0.0	54861.0	1046481.42	80
2018-08-26	19.0	19.0	19.0	19.0	0.1	0.53	10951.0	208021.28	22
2018-08-16	18.92	18.92	18.86	18.9	-0.1	-0.53	27585.0	520815.9	44
2018-08-15	18.9	19.0	18.8	19.0	0.1	0.53	40491.0	764180.52	88
2018-08-14	18.82	19.1	18.82	18.9	0.02	0.11	46342.0	878608.6	84
2018-08-13	18.88	19.0	18.62	18.88	0.24	1.29	92883.0	1751556.0	142
2018-08-12	18.92	19.22	18.52	18.64	-0.4	-2.1	144048.0	2733798.3	240
2018-08-09	18.98	19.04	18.92	19.04	0.0	0.0	14171.0	268769.0	46
2018-08-08	19.0	19.04	18.98	19.04	0.0	0.0	9879.0	187783.76	44
2018-08-07	19.12	19.12	19.04	19.04	-0.04	-0.21	14024.0	267349.54	48
2018-08-06	19.02	19.08	19.02	19.08	0.08	0.42	11869.0	226269.9	30
2018-08-05	18.92	19.0	18.92	19.0	0.04	0.21	51606.0	977051.84	60
2018-08-02	19.0	19.0	18.94	18.96	-0.1	-0.52	74262.0	1408402.56	66
2018-08-01	19.04	19.2	19.04	19.06	-0.1	-0.52	15885.0	303015.38	47
2018-07-31	19.0	19.16	19.0	19.16	0.06	0.31	38904.0	740425.12	64
2018-07-30	19.0	19.1	19.0	19.1	0.1	0.53	24405.0	464004.46	74
2018-07-29	19.08	19.2	18.98	19.0	-0.2	-1.04	42185.0	803771.36	116
2018-07-26	19.16	19.2	19.1	19.2	0.04	0.21	10574.0	202570.64	58
2018-07-25	19.42	19.42	19.16	19.16	-0.3	-1.54	57391.0	1108041.8	108
2018-07-24	19.44	19.5	19.44	19.46	-0.08	-0.41	13335.0	259450.76	65
2018-07-23	19.58	19.58	19.4	19.54	-0.14	-0.71	32009.0	624643.66	84
2018-07-22	19.7	19.7	19.6	19.68	0.08	0.41	8555.0	168037.18	37
2018-07-19	19.56	19.68	19.56	19.6	-0.08	-0.41	14077.0	276153.56	55
2018-07-18	19.52	19.68	19.5	19.68	-0.02	-0.1	24890.0	486779.3	67
2018-07-17	19.66	19.7	19.6	19.7	0.0	0.0	29417.0	577621.22	105
2018-07-16	19.56	19.78	19.54	19.7	0.02	0.1	187602.0	3695861.76	270
2018-07-15	19.72	19.72	19.6	19.68	-0.02	-0.1	31924.0	627309.88	52
2018-07-12	19.52	19.7	19.48	19.7	0.18	0.92	41645.0	813958.28	71
2018-07-11	19.6	19.6	19.48	19.52	-0.2	-1.01	31514.0	615938.48	90
2018-07-10	19.66	19.82	19.66	19.72	0.02	0.1	15885.0	312971.88	44
2018-07-09	19.56	19.7	19.56	19.7	0.1	0.51	8825.0	173273.86	56
2018-07-08	19.52	19.6	19.52	19.6	-0.2	-1.01	13184.0	258063.5	74
2018-07-05	19.7	19.82	19.7	19.8	-0.04	-0.2	39090.0	771577.4	70
2018-07-04	19.82	19.84	19.74	19.84	0.02	0.1	15084.0	298756.94	46
2018-07-03	19.86	19.86	19.82	19.82	-0.04	-0.2	7906.0	157030.26	46
2018-07-02	20.0	20.0	19.84	19.86	-0.16	-0.8	24296.0	483406.68	53
2018-07-01	20.1	20.24	20.0	20.02	-0.02	-0.1	36593.0	734213.28	73
2018-06-28	20.2	20.2	20.02	20.04	-0.16	-0.79	34800.0	700339.24	58
2018-06-27	20.12	20.2	20.1	20.2	0.1	0.5	29601.0	596689.3	67
2018-06-26	19.9	20.16	19.9	20.1	0.28	1.41	82231.0	1648546.22	103
2018-06-25	19.8	19.9	19.8	19.82	-0.02	-0.1	25947.0	515459.78	44
2018-06-24	19.7	19.92	19.7	19.84	0.14	0.71	64821.0	1288614.94	81
2018-06-21	19.78	19.78	19.7	19.7	-0.08	-0.4	19706.0	388421.16	34
2018-06-20	19.78	19.78	19.78	19.78	-0.06	-0.3	13262.0	261490.04	47
2018-06-12	19.52	19.86	19.52	19.84	0.18	0.92	60782.0	1199772.04	89
2018-06-11	19.6	19.7	19.56	19.66	0.16	0.82	95017.0	1864425.84	97
2018-06-10	19.38	19.5	19.3	19.5	0.1	0.52	21946.0	425619.66	57
2018-06-07	19.48	19.5	19.4	19.4	-0.1	-0.51	32704.0	635690.66	90
2018-06-06	19.34	19.52	19.24	19.5	0.18	0.93	106233.0	2054452.02	124
2018-06-05	19.6	19.6	19.2	19.32	-0.18	-0.92	73256.0	1418376.98	136
2018-06-04	19.46	19.64	19.46	19.5	0.1	0.52	37519.0	730933.02	90
2018-06-03	19.28	19.42	19.28	19.4	0.2	1.04	20137.0	389985.18	56
2018-05-31				19.2	0.0	0.0	6593.0	126973.04	40
2018-05-30	19.3	19.32	19.0	19.2	-0.1	-0.52	21581.0	414577.42	59
2018-05-29	19.4	19.4	19.26	19.3	0.16	0.84	31104.0	600778.94	59
2018-05-28	19.08	19.14	19.0	19.14	-0.26	-1.34	62104.0	1185474.46	97
2018-05-27	19.62	19.62	19.3	19.4	-0.2	-1.02	78022.0	1511561.48	112
2018-05-24	19.88	19.88	19.6	19.63	-0.11	-0.56	28909.0	570172.06	58
2018-05-23	19.86	19.9	19.7	19.74	-0.07	-0.35	53832.0	1066368.04	62
2018-05-22	19.84	19.94	19.7	19.81	-0.12	-0.6	84206.0	1668649.9	81
2018-05-21	19.94	19.94	19.88	19.93	0.11	0.55	18293.0	364266.3	41
2018-05-20	19.66	19.9	19.66	19.82	0.2	1.02	44310.0	877998.7	72
2018-05-17	19.8	19.8	19.5	19.62	-0.18	-0.91	66418.0	1299979.04	125
2018-05-16	20.0	20.0	19.8	19.8	-0.26	-1.3	91457.0	1817612.26	130
2018-05-15	20.2	20.2	20.0	20.06	-0.46	-2.24	115869.0	2330287.28	196
2018-05-14	20.44	20.7	20.44	20.52	0.13	0.64	215701.0	4431814.46	248
2018-05-13	20.38	20.42	20.36	20.39	0.01	0.05	83401.0	1700720.24	128
2018-05-10	20.32	20.4	20.2	20.38	0.11	0.54	60339.0	1227457.7	134
2018-05-09	20.16	20.56	20.16	20.27	-0.22	-1.07	132697.0	2701210.08	197
2018-05-08	20.5	20.64	20.4	20.49	-0.29	-1.4	197467.0	4048350.64	265
2018-05-07	20.82	20.82	20.66	20.78	-0.13	-0.62	139526.0	2893651.72	284
2018-05-06	20.82	21.22	20.76	20.91	0.11	0.53	204681.0	4298102.74	295
2018-05-03	20.72	20.88	20.72	20.8	-0.09	-0.43	85351.0	1775981.9	148
2018-05-02	21.2	21.3	20.76	20.89	-0.26	-1.23	173265.0	3655716.56	303
2018-05-01	21.06	21.18	21.06	21.15	0.1	0.48	170191.0	3593710.24	269
2018-04-30	21.32	21.4	21.0	21.05	-0.66	-3.04	488261.0	10321778.66	590
2018-04-29	21.78	21.8	21.68	21.71	0.01	0.05	149977.0	3259095.74	186
2018-04-26	21.64	21.8	21.5	21.7	0.19	0.88	353049.0	7650561.78	448
2018-04-25	21.38	21.64	21.38	21.51	0.05	0.23	192134.0	4132257.42	286
2018-04-24	21.66	21.78	21.4	21.46	-0.18	-0.83	314768.0	6800488.84	353
2018-04-23	21.48	21.9	21.48	21.64	0.24	1.12	838322.0	18213026.76	993
2018-04-22	21.18	21.48	21.18	21.4	0.3	1.42	734359.0	15692726.56	677
2018-04-19	21.14	21.16	21.0	21.1	0.07	0.33	210895.0	4445181.1	239
2018-04-18	21.08	21.12	21.0	21.03	-0.03	-0.14	165798.0	3492772.04	153
2018-04-17	21.1	21.12	21.02	21.06	0.02	0.1	117760.0	2480827.16	150
2018-04-16	21.0	21.16	21.0	21.04	0.09	0.43	130620.0	2750130.24	179
2018-04-15	20.78	20.96	20.76	20.95	0.38	1.85	115937.0	2418818.78	154
2018-04-12	20.52	20.64	20.44	20.57	-0.05	-0.24	129370.0	2656123.8	154
2018-04-11	20.9	21.1	20.5	20.62	-0.22	-1.06	348406.0	7297892.08	347
2018-04-10	21.0	21.04	20.8	20.84	-0.18	-0.86	133867.0	2803155.04	145
2018-04-09	21.08	21.2	21.02	21.02	-0.05	-0.24	78117.0	1648882.1	140
2018-04-08	21.1	21.22	21.04	21.07	0.13	0.62	309278.0	6534836.4	261
2018-04-05	20.82	21.2	20.82	20.94	0.17	0.82	439499.0	9249429.26	681
2018-04-04	20.74	20.82	20.7	20.77	0.05	0.24	67640.0	1402982.9	75
2018-04-03	20.7	20.8	20.52	20.72	0.14	0.68	73589.0	1525089.86	141
2018-04-02	20.56	20.64	20.5	20.58	-0.06	-0.29	46645.0	959614.1	85
2018-04-01	20.62	20.84	20.6	20.64	0.0	0.0	43109.0	890039.38	79
2018-03-29	20.98	20.98	20.62	20.64	-0.25	-1.2	70059.0	1452900.56	117
2018-03-28	20.86	21.02	20.7	20.89	0.33	1.61	291635.0	6076830.86	373
2018-03-27	20.54	20.58	20.5	20.56	0.03	0.15	38086.0	782577.14	83
2018-03-26	20.5	20.64	20.5	20.53	-0.11	-0.53	96127.0	1976021.9	116
2018-03-25	20.96	20.96	20.56	20.64	-0.22	-1.05	102275.0	2118223.38	160
2018-03-22	20.98	21.1	20.82	20.86	-0.04	-0.19	120368.0	2520884.34	171
2018-03-21	20.66	20.98	20.64	20.9	0.26	1.26	223728.0	4662861.04	258
2018-03-20	20.62	20.88	20.6	20.64	0.1	0.49	140437.0	2910696.66	210
2018-03-19	20.5	20.72	20.48	20.54	-0.01	-0.05	50847.0	1045551.44	96
2018-03-18	20.54	20.56	20.48	20.55	-0.03	-0.15	110558.0	2267864.16	127
2018-03-15	20.7	20.7	20.4	20.58	-0.1	-0.48	61074.0	1257086.78	88
2018-03-14	20.6	20.68	20.54	20.68	0.1	0.49	56605.0	1166521.3	103
2018-03-13	20.6	20.66	20.56	20.58	-0.02	-0.1	51111.0	1053319.52	113
2018-03-12	20.58	20.72	20.56	20.6	0.05	0.24	113948.0	2351950.64	143
2018-03-11	20.74	20.74	20.48	20.55	0.08	0.39	120002.0	2468702.9	177
2018-03-08	20.58	20.58	20.46	20.47	0.06	0.29	39494.0	810099.52	57
2018-03-07	20.44	20.46	20.4	20.41	0.01	0.05	50115.0	1023875.4	84
2018-03-06	20.4	20.52	20.38	20.4	0.05	0.25	18232.0	372474.64	39
2018-03-05	20.4	20.4	20.3	20.35	0.03	0.15	30318.0	616680.66	66
2018-03-04	20.56	20.56	20.3	20.32	-0.25	-1.22	71098.0	1447947.36	99
2018-03-01	20.68	20.68	20.54	20.57	-0.07	-0.34	35727.0	735220.46	68
2018-02-28	20.54	20.72	20.5	20.64	-0.12	-0.58	37355.0	769498.7	82
2018-02-27	20.94	20.94	20.56	20.76	0.08	0.39	60453.0	1251311.82	120
2018-02-26	20.56	20.9	20.34	20.68	0.34	1.67	114201.0	2364289.22	236
2018-02-25	20.4	20.52	20.34	20.34	-0.12	-0.59	39936.0	816689.02	84
2018-02-22	20.42	20.5	20.3	20.46	0.02	0.1	37417.0	761928.7	73
2018-02-21	20.68	20.8	20.44	20.44	-0.24	-1.16	32723.0	673554.76	86
2018-02-20	20.3	20.8	20.3	20.68	0.38	1.87	69417.0	1430308.4	118
2018-02-19	20.38	20.4	20.26	20.3	-0.08	-0.39	55224.0	1121510.86	67
2018-02-18	20.5	20.52	20.36	20.38	-0.12	-0.59	79153.0	1617189.3	90
2018-02-15	20.5	20.5	20.3	20.5	0.14	0.69	76311.0	1559279.5	77
2018-02-14	20.48	20.48	20.3	20.36	-0.08	-0.39	36276.0	740069.74	59
2018-02-13	20.3	20.5	20.2	20.44	0.07	0.34	67982.0	1379337.1	144
2018-02-12	20.14	20.5	20.08	20.37	0.31	1.55	162100.0	3294039.14	229
2018-02-11	20.04	20.28	19.98	20.06	-0.82	-3.93	218683.0	4389160.92	351
2018-02-08	20.9	20.9	20.6	20.88	0.07	0.34	133481.0	2768707.54	204
2018-02-07	21.1	21.26	20.8	20.81	-0.28	-1.33	161719.0	3392853.5	218
2018-02-06	20.7	21.2	20.7	21.09	-0.22	-1.03	105684.0	2219560.6	202
2018-02-05	21.3	21.36	21.18	21.31	0.0	0.0	79881.0	1698038.22	121
2018-02-04	21.34	21.38	21.16	21.31	-0.11	-0.51	146899.0	3120441.94	220
2018-02-01	21.36	21.48	21.36	21.42	0.06	0.28	85095.0	1821578.84	132
2018-01-31	21.34	21.66	21.3	21.36	-0.03	-0.14	328033.0	7052989.4	338
2018-01-30	21.46	21.5	21.32	21.39	-0.01	-0.05	177095.0	3792391.1	203
2018-01-29	21.0	21.46	21.0	21.4	0.33	1.57	324806.0	6899823.52	364
2018-01-28	21.0	21.12	21.0	21.07	-0.03	-0.14	38105.0	802357.94	77
2018-01-25	21.04	21.1	21.04	21.1	0.0	0.0	46111.0	971963.96	61
2018-01-24	21.14	21.14	21.0	21.1	0.07	0.33	87927.0	1850976.46	103
2018-01-23	21.12	21.16	21.04	21.03	0.0	0.0	68077.0	1436546.56	72
2018-01-22	21.02	21.16	21.0	21.03	-0.07	-0.33	127670.0	2690447.56	111
2018-01-21	21.02	21.1	20.9	21.1	-0.02	-0.09	91897.0	1931463.16	102
2018-01-18	21.08	21.12	21.02	21.12	0.03	0.14	68044.0	1434384.1	115
2018-01-17	21.18	21.22	21.04	21.09	-0.09	-0.42	70697.0	1493000.0	75
2018-01-16	21.2	21.24	21.14	21.18	0.04	0.19	171942.0	3645032.84	161
2018-01-15	21.02	21.2	21.0	21.14	0.1	0.48	211660.0	4465666.9	230
2018-01-14	20.92	21.16	20.92	21.04	0.13	0.62	213978.0	4500096.26	244
2018-01-11	20.78	20.94	20.78	20.91	0.1	0.48	116799.0	2437898.3	117
2018-01-10	20.86	20.88	20.8	20.81	0.01	0.05	24265.0	505500.66	58
2018-01-09	20.9	20.94	20.8	20.8	-0.08	-0.38	76649.0	1598153.98	93
2018-01-08	20.92	20.92	20.8	20.88	0.0	0.0	66390.0	1385262.8	86
2018-01-07	20.88	20.96	20.8	20.88	0.08	0.38	275214.0	5745248.36	286
2018-01-04	20.9	20.94	20.8	20.8	-0.12	-0.57	190102.0	3959291.34	181
2018-01-03	20.96	20.96	20.8	20.92	0.01	0.05	37232.0	777738.84	54
2018-01-02	20.92	20.94	20.84	20.91	-0.03	-0.14	43513.0	909059.6	77
2018-01-01	20.98	20.98	20.72	20.94	-0.13	-0.62	71576.0	1496555.5	94
2017-12-31	21.1	21.1	21.0	21.07	0.07	0.33	113199.0	2382595.5	137
2017-12-28	21.0	21.14	20.98	21.0	0.0	0.0	147459.0	3105187.62	135
2017-12-27	21.0	21.08	21.0	21.0	0.01	0.05	68645.0	1443110.24	84
2017-12-26	20.92	21.08	20.92	20.99	-0.13	-0.62	97434.0	2045217.26	96
2017-12-25	21.0	21.12	20.98	21.12	0.1	0.48	102795.0	2161768.26	116
2017-12-24	21.1	21.1	21.0	21.02	-0.07	-0.33	92579.0	1947498.2	94
2017-12-21	21.06	21.12	21.02	21.09	-0.05	-0.24	60514.0	1275357.98	95
2017-12-20	21.24	21.24	21.08	21.14	-0.05	-0.24	177555.0	3755758.42	177
2017-12-19	21.48	21.48	21.1	21.19	-0.01	-0.05	290351.0	6164818.22	332
2017-12-18	21.1	21.3	21.1	21.2	0.13	0.62	292339.0	6208556.14	331
2017-12-17	21.0	21.14	21.0	21.07	0.05	0.24	125978.0	2654147.76	143
2017-12-14	20.98	21.2	20.9	21.02	0.17	0.82	235530.0	4958391.86	343
2017-12-13	20.84	20.9	20.6	20.85	0.02	0.1	104275.0	2167908.44	147
2017-12-12	20.84	20.96	20.8	20.83	-0.01	-0.05	133750.0	2791487.1	149
2017-12-11	20.92	20.98	20.8	20.84	0.04	0.19	246949.0	5155875.68	259
2017-12-10	20.84	20.84	20.74	20.8	0.05	0.24	236434.0	4921166.02	216
2017-12-07	20.6	20.76	20.48	20.75	0.02	0.1	140878.0	2903080.76	191
2017-12-06	20.66	20.8	20.66	20.73	0.02	0.1	82910.0	1720035.48	81
2017-12-05	20.7	20.8	20.7	20.71	-0.12	-0.58	66273.0	1375295.32	126
2017-12-04	21.16	21.16	20.8	20.83	-0.05	-0.24	129419.0	2704997.7	186
2017-12-03	20.62	21.04	20.62	20.88	0.36	1.75	307204.0	6422643.14	354
2017-11-30	20.54	20.72	20.5	20.52	0.04	0.2	81023.0	1668556.26	136
2017-11-29	20.44	20.52	20.44	20.48	0.04	0.2	28796.0	590305.98	58
2017-11-28	20.5	20.5	20.34	20.44	-0.08	-0.39	45134.0	921304.84	63
2017-11-27	20.6	20.66	20.42	20.52	0.05	0.24	75513.0	1553159.36	103
2017-11-26	20.44	20.58	20.36	20.47	0.12	0.59	50964.0	1043020.08	87
2017-11-23	20.4	20.48	20.2	20.35	0.12	0.59	104742.0	2128184.5	120
2017-11-22	20.3	20.3	20.2	20.23	0.13	0.65	31682.0	641019.9	65
2017-11-21	20.12	20.5	20.0	20.1	-0.1	-0.5	99554.0	2006189.84	137
2017-11-20	20.0	21.4	20.0	20.2	-0.03	-0.15	189197.0	3872137.46	234
2017-11-19	20.5	20.5	20.22	20.23	-0.37	-1.8	114280.0	2323321.9	139
2017-11-16	20.6	20.64	20.5	20.6	-0.03	-0.15	38950.0	800795.02	102
2017-11-15	20.6	20.8	20.54	20.63	0.03	0.15	44437.0	917885.66	99
2017-11-14	20.6	20.9	20.48	20.6	0.11	0.54	125868.0	2605169.1	148
2017-11-13	20.28	20.5	20.02	20.49	-0.1	-0.49	99001.0	2012711.78	161
2017-11-12	20.3	21.14	20.3	20.59	0.43	2.13	140818.0	2921599.12	346
2017-11-09	20.22	20.24	20.0	20.16	0.07	0.35	29845.0	601574.48	76
2017-11-08	19.5	20.18	19.5	20.09	-0.05	-0.25	86047.0	1715346.38	146
2017-11-07	20.82	20.82	19.5	20.14	-0.78	-3.73	1395721.0	27989804.02	274
2017-11-06	20.82	20.98	20.68	20.92	-0.05	-0.24	153965.0	3199567.58	188
2017-11-05	20.9	21.0	20.5	20.97	-0.04	-0.19	96220.0	2003122.96	121
2017-11-02	21.18	21.18	20.9	21.01	-0.07	-0.33	82532.0	1730840.9	118
2017-11-01	21.04	21.1	20.96	21.08	0.03	0.14	77778.0	1637506.86	163
2017-10-31	21.0	21.06	20.68	21.05	0.15	0.72	127211.0	2658250.84	232
2017-10-30	20.98	21.02	20.64	20.9	-0.15	-0.71	142810.0	2986572.14	291
2017-10-29	21.14	21.28	20.9	21.05	-0.11	-0.52	126856.0	2673779.78	186
2017-10-26	21.5	21.5	21.02	21.16	-0.21	-0.98	133635.0	2829990.34	218
2017-10-25	21.42	21.68	21.24	21.37	0.19	0.9	390768.0	8362412.8	479
2017-10-24	21.12	21.46	20.92	21.18	0.11	0.52	313030.0	6656455.94	445
2017-10-23	21.1	21.12	20.82	21.07	0.05	0.24	205380.0	4311308.46	224
2017-10-22	21.1	21.1	20.8	21.02	0.09	0.43	116911.0	2450263.98	171
2017-10-19	20.72	20.98	20.7	20.93	0.12	0.58	65877.0	1373379.72	184
2017-10-18	20.8	20.86	20.7	20.81	-0.01	-0.05	46892.0	975631.96	173
2017-10-17	21.14	21.14	20.78	20.82	-0.17	-0.81	165230.0	3461341.42	242
2017-10-16	20.3	21.0	20.3	20.99	0.16	0.77	74669.0	1545321.36	129
2017-10-15	20.82	21.08	20.82	20.83	-0.07	-0.33	91208.0	1911238.86	138
2017-10-12	20.9	21.14	20.1	20.9	0.05	0.24	230288.0	4753999.34	368
2017-10-11	21.2	21.2	20.8	20.85	-0.41	-1.93	274475.0	5756208.68	301
2017-10-10	21.2	21.4	21.2	21.26	-0.05	-0.23	175414.0	3735549.86	255
2017-10-09	21.3	21.5	21.04	21.31	-0.11	-0.51	178819.0	3806598.52	277
2017-10-08	21.9	21.98	21.3	21.42	-0.48	-2.19	209797.0	4541572.26	289
2017-10-05	22.1	22.16	21.8	21.9	-0.32	-1.44	414881.0	9112107.56	395
2017-10-04	22.18	22.56	22.08	22.22	0.13	0.59	875518.0	19600848.48	962
2017-10-03	22.14	22.22	21.8	22.09	0.03	0.14	457958.0	10090585.66	693
2017-10-02	22.0	22.34	21.94	22.06	0.28	1.29	1297065.0	28689264.02	1238
2017-10-01	21.46	21.94	21.3	21.78	0.37	1.73	772632.0	16751984.62	820
2017-09-28	21.28	21.64	21.02	21.41	0.12	0.56	694666.0	14909758.92	572
2017-09-27	21.26	21.62	21.0	21.29	0.22	1.04	458297.0	9762678.84	552
2017-09-26	20.6	21.58	20.58	21.07	0.58	2.83	814880.0	17237729.62	977
2017-09-25	20.74	20.74	20.5	20.49	-0.26	-1.25	58281.0	1200520.24	93
2017-09-21	20.72	20.78	20.64	20.75	0.05	0.24	40289.0	834428.94	74
2017-09-20	20.8	20.8	20.66	20.7	-0.1	-0.48	32505.0	674320.64	74
2017-09-19	20.9	21.08	20.8	20.8	-0.16	-0.76	85528.0	1784608.36	93
2017-09-18	21.04	21.08	20.96	20.96	-0.11	-0.52	80579.0	1693693.68	104
2017-09-17	21.1	21.16	21.0	21.07	0.05	0.24	162106.0	3418642.1	213
2017-09-14	20.82	21.04	20.82	21.02	0.2	0.96	239594.0	5027052.2	212
2017-09-13	20.86	20.86	20.8	20.82	-0.1	-0.48	27490.0	573157.5	42
2017-09-12	21.0	21.06	20.78	20.92	-0.02	-0.1	72541.0	1520860.34	84
2017-09-11	21.06	21.1	20.9	20.94	-0.04	-0.19	107386.0	2254856.18	95
2017-09-10	20.94	21.06	20.78	20.98	0.22	1.06	115567.0	2416350.2	153
2017-09-07	20.52	20.96	20.52	20.76	-0.02	-0.1	26826.0	557319.84	58
2017-09-06	20.88	20.96	19.92	20.78	-0.04	-0.19	69381.0	1425166.3	87
2017-08-29	20.8	20.96	20.7	20.82	0.02	0.1	89494.0	1861757.78	87
2017-08-28	20.7	20.82	20.7	20.8	0.1	0.48	21125.0	439238.08	41
2017-08-27	20.8	20.9	20.7	20.7	-0.04	-0.19	32819.0	680414.44	54
2017-08-24	20.84	20.84	20.72	20.74	-0.15	-0.72	35249.0	732449.06	56
2017-08-23	20.8	21.1	20.68	20.89	0.05	0.24	189115.0	3928668.94	167
2017-08-22	20.8	20.9	20.8	20.84	-0.08	-0.38	83867.0	1749213.04	86
2017-08-21	20.82	20.98	20.82	20.92	0.02	0.1	42690.0	892799.42	62
2017-08-20	21.0	21.1	20.8	20.9	-0.08	-0.38	89683.0	1877768.54	104
2017-08-17	20.72	21.2	20.7	20.98	0.28	1.35	197951.0	4149762.02	215
2017-08-16	20.7	20.76	20.68	20.7	-0.07	-0.34	82190.0	1701724.66	98
2017-08-15	21.0	21.0	20.76	20.77	-0.25	-1.19	132934.0	2776166.74	147
2017-08-14	21.1	21.12	21.0	21.02	-0.07	-0.33	130027.0	2737704.4	149
2017-08-13	21.1	21.18	21.06	21.09	0.0	0.0	131546.0	2774931.94	221
2017-08-10	21.0	21.2	21.0	21.09	0.12	0.57	191791.0	4044731.94	233
2017-08-09	21.04	21.06	20.9	20.97	-0.01	-0.05	110331.0	2314381.54	128
2017-08-08	20.72	21.1	20.72	20.98	0.19	0.91	191735.0	4021520.62	165
2017-08-07	20.84	21.0	20.74	20.79	-0.05	-0.24	99737.0	2078352.42	115
2017-08-06	21.0	21.16	20.82	20.84	-0.24	-1.14	117573.0	2471339.0	175
2017-08-03	21.1	21.12	21.0	21.08	0.02	0.09	139951.0	2949233.58	115
2017-08-02	20.8	21.16	20.8	21.06	-0.01	-0.05	110540.0	2327640.04	79
2017-08-01	20.98	21.2	20.92	21.07	0.08	0.38	105674.0	2232496.24	99
2017-07-31	21.2	21.2	20.98	20.99	-0.2	-0.94	241847.0	5096763.86	227
2017-07-30	20.96	21.34	20.9	21.19	0.23	1.1	287736.0	6078459.5	222
2017-07-27	21.0	21.1	20.84	20.96	-0.07	-0.33	210652.0	4419186.64	207
2017-07-26	21.42	21.48	21.0	21.03	-0.38	-1.77	364617.0	7741186.12	387
2017-07-25	21.34	21.78	21.3	21.41	0.18	0.85	1516791.0	32727839.54	1101
2017-07-24	20.8	21.3	20.62	21.23	0.49	2.36	424515.0	8921959.36	477
2017-07-23	20.52	20.9	20.52	20.74	0.13	0.63	186827.0	3873298.02	212
2017-07-20	20.84	20.96	20.52	20.61	-0.27	-1.29	290957.0	6020210.72	380
2017-07-19	21.28	21.36	20.54	20.88	-0.28	-1.32	922384.0	19387054.84	895
2017-07-18	20.1	21.18	20.1	21.16	1.89	9.81	2311762.0	48403670.62	1570
2017-07-17	19.4	19.48	19.26	19.27	-0.12	-0.62	99905.0	1931429.42	96
2017-07-16	19.46	19.64	19.38	19.39	-0.17	-0.87	82411.0	1603064.44	99
2017-07-13	19.38	19.74	19.38	19.56	0.08	0.41	97627.0	1908745.14	138
2017-07-12	19.3	19.5	19.3	19.48	0.03	0.15	67418.0	1308934.7	82
2017-07-11	19.5	19.6	19.22	19.45	0.02	0.1	45505.0	885228.82	70
2017-07-10	19.28	19.44	19.28	19.43	0.28	1.46	78274.0	1516207.14	111
2017-07-09	19.3	19.3	19.1	19.15	-0.04	-0.21	27131.0	520953.46	50
2017-07-06	19.36	19.38	19.1	19.19	-0.25	-1.29	54242.0	1044411.24	98
2017-07-05	19.5	19.5	19.32	19.44	-0.04	-0.21	35361.0	685559.3	77
2017-07-04	19.56	19.56	19.42	19.48	-0.02	-0.1	48639.0	947356.78	102
2017-07-03	19.52	19.6	19.46	19.5	-0.35	-1.76	158587.0	3094475.68	156
2017-07-02	19.9	20.0	19.76	19.85	-0.01	-0.05	160406.0	3192857.3	183
2017-06-22	19.86	20.0	19.8	19.86	-0.08	-0.4	137381.0	2729562.38	142
2017-06-21	20.0	20.14	19.88	19.94	0.01	0.05	259206.0	5184424.04	231
2017-06-20	20.02	20.4	19.84	19.93	0.13	0.66	191226.0	3826947.28	150
2017-06-19	19.62	19.86	19.62	19.8	0.2	1.02	164413.0	3249747.24	172
2017-06-18	19.5	19.66	19.48	19.6	0.1	0.51	57184.0	1118582.26	82
2017-06-15	19.38	19.5	19.38	19.5	0.08	0.41	24432.0	475492.14	28
2017-06-14	19.48	19.48	19.38	19.42	-0.02	-0.1	25549.0	496449.9	47
2017-06-13	19.4	19.5	19.4	19.44	0.04	0.21	34049.0	662735.08	50
2017-06-12	19.5	19.5	19.3	19.4	-0.12	-0.61	102430.0	1988120.22	76
2017-06-11	19.4	19.7	19.34	19.52	0.14	0.72	100958.0	1969459.26	106
2017-06-08	19.5	19.5	19.2	19.38	-0.19	-0.97	64394.0	1242607.82	102
2017-06-07	19.78	19.78	19.52	19.57	-0.01	-0.05	34120.0	670179.84	66
2017-06-06	19.68	19.7	19.54	19.58	-0.09	-0.46	71582.0	1405390.2	61
2017-06-05	19.06	19.7	19.06	19.67	0.24	1.24	88888.0	1733054.64	142
2017-06-04	19.4	19.7	19.22	19.43	0.17	0.88	61145.0	1189689.1	107
2017-06-01	19.5	19.7	19.25	19.26	-0.24	-1.23	61665.0	1201955.95	128
2017-05-31	19.7	19.75	19.5	19.5	-0.11	-0.56	60359.0	1184241.75	84
2017-05-30	19.2	19.8	19.15	19.61	0.46	2.4	164202.0	3200762.5	149
2017-05-29	19.2	19.25	18.9	19.15	0.03	0.16	56582.0	1079250.6	79
2017-05-28	19.15	19.3	19.05	19.12	-0.53	-2.7	188077.0	3604629.1	121
2017-05-25	19.65	19.85	19.55	19.65	0.15	0.77	265630.0	5227908.75	217
2017-05-24	19.6	19.65	19.45	19.5	-0.16	-0.81	137873.0	2693513.05	141
2017-05-23	19.5	19.9	19.35	19.66	0.07	0.36	258552.0	5051462.3	211
2017-05-22	19.6	19.6	19.5	19.59	0.09	0.46	88853.0	1736880.7	70
2017-05-21	19.6	19.75	19.5	19.5	0.1	0.52	140340.0	2749612.0	157
2017-05-18	19.25	19.55	19.2	19.4	0.24	1.25	434339.0	8431083.5	288
2017-05-17	19.0	19.25	18.95	19.16	0.16	0.84	133036.0	2544017.6	102
2017-05-16	18.95	19.1	18.95	19.0	0.1	0.53	205403.0	3906042.3	104
2017-05-15	18.9	19.0	18.75	18.9	0.1	0.53	242929.0	4589088.0	101
2017-05-14	18.9	18.9	18.75	18.8	0.03	0.16	31081.0	585039.0	43
2017-05-11	18.85	19.0	18.75	18.77	-0.16	-0.85	101404.0	1912978.05	88
2017-05-10	19.0	19.05	18.9	18.93	-0.06	-0.32	80936.0	1536248.8	64
2017-05-09	18.9	19.1	18.9	18.99	0.14	0.74	61352.0	1165571.7	88
2017-05-08	18.7	18.85	18.7	18.85	0.13	0.69	34349.0	645000.0	39
2017-05-07	18.8	18.8	18.55	18.72	-0.08	-0.43	46712.0	872050.8	63
2017-05-04	19.1	19.15	18.75	18.8	-0.24	-1.26	132287.0	2513730.3	141
2017-05-03	19.0	19.05	18.95	19.04	0.09	0.47	99323.0	1885931.9	92
2017-05-02	19.05	19.1	18.95	18.95	-0.15	-0.79	119768.0	2279989.45	93
2017-05-01	19.15	19.15	19.05	19.1	-0.04	-0.21	188870.0	3609170.5	122
2017-04-30	19.0	19.15	18.9	19.14	0.23	1.22	140150.0	2675254.9	139
2017-04-27	19.05	19.1	18.9	18.91	-0.13	-0.68	98849.0	1877087.05	116
2017-04-26	18.75	19.15	18.75	19.04	0.33	1.76	446533.0	8502926.7	341
2017-04-25	18.65	18.9	18.6	18.71	0.06	0.32	141796.0	2656723.3	149
2017-04-24	18.7	18.7	18.5	18.65	-0.05	-0.27	78552.0	1463393.15	96
2017-04-23	18.7	18.75	18.5	18.7	0.32	1.74	178921.0	3335804.3	147
2017-04-20	18.9	19.0	18.35	18.38	0.19	1.04	472659.0	8854640.1	578
2017-04-19	18.2	18.25	18.2	18.19	-0.06	-0.33	39930.0	727649.6	64
2017-04-18	18.3	18.3	18.2	18.25	-0.1	-0.54	67065.0	1223345.6	78
2017-04-17	18.45	18.45	18.25	18.35	-0.05	-0.27	86294.0	1581277.25	93
2017-04-16	18.5	18.5	18.1	18.4	-0.1	-0.54	64792.0	1188508.2	142
2017-04-13	18.65	18.65	18.45	18.5	-0.15	-0.8	78579.0	1458863.65	97
2017-04-12	18.65	18.8	18.6	18.65	-0.02	-0.11	49342.0	923231.45	59
2017-04-11	18.7	18.85	18.7	18.67	0.12	0.65	70533.0	1324380.4	100
2017-04-10	17.7	18.65	17.7	18.55	-0.26	-1.38	141193.0	2604533.25	217
2017-04-09	19.05	19.05	18.7	18.81	-0.28	-1.47	115283.0	2174726.7	121
2017-04-06	19.05	19.15	19.05	19.09	-0.01	-0.05	97664.0	1864378.15	97
2017-04-05	19.05	19.25	19.0	19.1	0.08	0.42	205270.0	3923584.55	173
2017-04-04	18.9	19.1	18.8	19.02	0.13	0.69	333709.0	6334438.95	309
2017-04-03	18.7	18.95	18.6	18.89	0.1	0.53	270824.0	5109640.7	284
2017-04-02	18.7	18.9	18.7	18.79	-0.01	-0.05	131411.0	2468177.7	176
2017-03-30	18.6	18.85	18.55	18.8	0.31	1.68	293005.0	5466247.2	217
2017-03-29	18.25	18.55	18.25	18.49	0.25	1.37	242714.0	4468413.75	246
2017-03-28	18.1	18.3	18.1	18.24	0.19	1.05	127410.0	2316508.7	145
2017-03-27	18.1	18.15	18.0	18.05	-0.1	-0.55	90481.0	1635589.0	85
2017-03-26	18.3	18.35	18.1	18.15	-0.08	-0.44	95097.0	1731042.7	138
2017-03-23	18.15	18.35	18.1	18.23	0.23	1.28	102041.0	1855389.95	118
2017-03-22	18.0	18.25	18.0	18.0	-0.42	-2.28	116564.0	2108337.25	137
2017-03-21	18.6	18.75	18.4	18.42	-0.1	-0.54	124549.0	2320840.95	121
2017-03-20	18.4	18.7	18.35	18.52	0.19	1.04	218694.0	4057623.95	253
2017-03-19	18.3	18.4	18.3	18.33	0.07	0.38	127455.0	2336920.2	147
2017-03-16	18.05	18.3	18.05	18.26	0.31	1.73	170082.0	3092098.15	170
2017-03-15	18.0	18.25	17.9	17.95	0.05	0.28	218429.0	3936928.2	203
2017-03-14	18.0	18.0	17.7	17.9	-0.1	-0.56	178206.0	3176433.8	131
2017-03-13	18.15	18.3	17.9	18.0	-0.09	-0.5	62386.0	1129765.0	151
2017-03-12	18.15	18.25	17.8	18.09	-0.16	-0.88	85189.0	1538992.9	122
2017-03-09	18.55	18.65	18.1	18.25	-0.44	-2.35	159805.0	2926238.25	216
2017-03-08	18.85	18.85	18.6	18.69	-0.16	-0.85	120002.0	2245929.15	173
2017-03-07	18.75	19.05	18.75	18.85	0.2	1.07	198281.0	3749512.3	238
2017-03-06	18.65	18.8	18.55	18.65	-0.09	-0.48	56688.0	1057569.65	90
2017-03-05	18.85	18.9	18.7	18.74	-0.19	-1.0	123160.0	2315660.95	117
2017-03-02	18.8	19.1	18.8	18.93	0.04	0.21	196378.0	3720177.9	199
2017-03-01	18.9	18.95	18.6	18.89	0.06	0.32	118745.0	2235406.25	91
2017-02-28	18.25	18.9	18.2	18.83	0.33	1.78	153106.0	2824412.1	163
2017-02-27	19.2	19.2	18.5	18.5	-0.73	-3.8	181404.0	3405671.9	183
2017-02-26	19.1	19.45	19.1	19.23	-0.13	-0.67	148150.0	2865106.0	111
2017-02-23	19.55	19.55	19.35	19.36	-0.24	-1.22	121465.0	2361849.95	120
2017-02-22	19.65	19.65	19.55	19.6	0.05	0.26	184425.0	3619323.95	109
2017-02-21	19.55	19.6	19.45	19.55	-0.13	-0.66	105065.0	2053280.95	114
2017-02-20	19.9	19.95	19.65	19.68	-0.22	-1.11	113921.0	2259582.15	123
2017-02-19	20.1	20.1	19.9	19.9	-0.1	-0.5	141677.0	2833335.85	99
2017-02-16	19.95	20.1	19.9	20.0	0.04	0.2	169729.0	3393813.2	141
2017-02-15	19.9	20.05	19.9	19.96	0.02	0.1	116076.0	2319565.35	83
2017-02-14	19.9	20.55	19.9	19.94	-0.06	-0.3	295582.0	5962886.2	227
2017-02-13	20.05	20.1	20.0	20.0	-0.05	-0.25	96059.0	1923413.3	83
2017-02-12	19.95	20.15	19.9	20.05	0.22	1.11	172550.0	3457480.3	111
2017-02-09	19.75	19.9	19.6	19.83	0.03	0.15	131479.0	2603383.0	105
2017-02-08	20.05	20.05	19.75	19.8	-0.33	-1.64	123230.0	2450523.4	137
2017-02-07	20.0	20.2	20.0	20.13	-0.14	-0.69	100060.0	2013413.05	139
2017-02-06	20.2	20.3	20.05	20.27	0.08	0.4	109771.0	2222004.75	129
2017-02-05	20.4	20.4	20.2	20.19	-0.08	-0.39	77363.0	1571410.1	114
2017-02-02	20.4	20.5	20.25	20.27	-0.18	-0.88	209295.0	4259932.95	230
2017-02-01	20.55	20.65	20.4	20.45	0.09	0.44	236300.0	4848447.1	190
2017-01-31	20.25	20.4	20.15	20.36	0.06	0.3	154381.0	3128406.25	151
2017-01-30	20.4	20.55	20.2	20.3	-0.01	-0.05	304316.0	6199376.55	192
2017-01-29	20.25	20.5	20.15	20.31	0.07	0.35	272656.0	5552028.35	245
2017-01-26	20.35	20.5	20.2	20.24	0.0	0.0	268327.0	5473762.2	289
2017-01-25	20.5	20.6	20.2	20.24	-0.25	-1.22	434834.0	8853921.55	339
2017-01-24	20.6	20.75	20.45	20.49	-0.09	-0.44	377803.0	7769852.5	299
2017-01-23	20.15	20.85	20.1	20.58	0.47	2.34	1120803.0	23056388.3	834
2017-01-22	20.0	20.25	19.8	20.11	0.24	1.21	415541.0	8343774.15	318
2017-01-19	19.3	20.0	19.1	19.87	0.64	3.33	329755.0	6455616.7	251
2017-01-18	18.4	19.55	18.4	19.23	-0.58	-2.93	510865.0	9784859.7	595
2017-01-17	20.05	20.05	19.4	19.81	0.08	0.41	268394.0	5301323.05	234
2017-01-16	20.25	20.25	19.65	19.73	-0.5	-2.47	232559.0	4632333.3	300
2017-01-15	20.3	20.45	20.15	20.23	0.05	0.25	188569.0	3826667.8	248
2017-01-12	20.1	20.35	19.95	20.18	0.12	0.6	470951.0	9483763.35	433
2017-01-11	20.5	20.5	20.0	20.06	-0.51	-2.48	213131.0	4302400.45	213
2017-01-10	20.5	20.7	20.15	20.57	0.01	0.05	327111.0	6684556.35	300
2017-01-09	20.55	20.65	19.85	20.56	-0.02	-0.1	481483.0	9740188.65	501
2017-01-08	20.8	20.9	20.15	20.58	-0.2	-0.96	657709.0	13521601.8	601
2017-01-05	21.2	21.55	20.7	20.78	-0.41	-1.93	584348.0	12298861.3	583
2017-01-04	21.1	22.1	21.05	21.19	0.24	1.15	1363148.0	29357967.55	1115
2017-01-03	20.5	21.2	20.3	20.95	0.49	2.39	1009222.0	21022888.95	627
2017-01-02	20.35	20.95	20.3	20.46	0.27	1.34	964967.0	19936789.05	733
2017-01-01	20.1	20.4	19.95	20.19	0.3	1.51	330837.0	6682743.5	351
2016-12-29	20.2	20.2	19.8	19.89	-0.35	-1.73	211167.0	4219333.5	219
2016-12-28	20.15	20.5	20.1	20.24	0.18	0.9	594706.0	12065166.4	466
2016-12-27	19.4	20.15	19.4	20.06	0.63	3.24	970778.0	19333765.7	690
2016-12-26	19.6	19.6	19.4	19.43	-0.05	-0.26	259212.0	5053505.4	179
2016-12-25	19.4	19.5	19.3	19.48	0.48	2.53	186286.0	3613596.75	182
2016-12-22	18.95	19.05	18.85	19.0	0.13	0.69	126657.0	2402694.15	135
2016-12-21	19.05	19.15	18.85	18.87	-0.01	-0.05	185458.0	3519419.5	206
2016-12-20	19.35	19.35	18.7	18.88	-0.59	-3.03	507226.0	9630035.35	416
2016-12-19	19.65	19.9	19.35	19.47	-0.1	-0.51	342456.0	6731518.85	307
2016-12-18	19.3	19.7	19.25	19.57	0.48	2.51	209447.0	4087610.25	212
2016-12-15	18.4	19.15	18.4	19.09	0.21	1.11	242955.0	4583485.65	271
2016-12-14	19.35	19.6	18.85	18.88	-0.54	-2.78	176368.0	3370563.35	223
2016-12-13	19.8	19.95	19.4	19.42	-0.46	-2.31	252269.0	4926399.05	296
2016-12-12	20.3	20.35	19.85	19.88	-0.31	-1.54	430709.0	8656723.7	430
2016-12-11	20.1	20.3	20.1	20.19	0.26	1.3	566973.0	11451094.0	412
2016-12-08	20.0	20.1	19.9	19.93	-0.1	-0.5	332934.0	6656988.05	292
2016-12-07	20.25	20.3	19.9	20.03	-0.29	-1.43	878916.0	17651630.15	754
2016-12-06	20.7	20.9	20.2	20.32	-0.16	-0.78	1437574.0	29364445.85	1270
2016-12-05	18.6	20.55	18.3	20.48	1.78	9.52	1827994.0	36259451.8	1384
2016-12-04	18.65	19.1	18.45	18.7	0.25	1.36	976064.0	18392501.5	640
2016-12-01	18.5	18.65	18.25	18.45	0.26	1.43	611998.0	11281270.8	386
2016-11-30	17.95	18.25	17.95	18.19	0.2	1.11	333233.0	6049415.7	251
2016-11-29	18.2	18.4	17.95	17.99	-0.23	-1.26	373561.0	6775796.05	252
2016-11-28	18.15	18.55	18.1	18.22	0.16	0.89	418390.0	7673249.35	371
2016-11-27	17.75	18.25	17.75	18.06	0.29	1.63	500678.0	9023135.75	321
2016-11-24	18.0	18.1	17.55	17.77	-0.05	-0.28	588814.0	10497954.6	396
2016-11-23	17.5	18.15	17.5	17.82	0.43	2.47	653495.0	11704030.0	470
2016-11-22	17.0	17.45	17.0	17.39	0.46	2.72	581280.0	10054663.95	347
2016-11-21	16.9	17.2	16.9	16.93	0.13	0.77	409036.0	6967618.0	292
2016-11-20	16.95	17.1	16.65	16.8	-0.16	-0.94	359800.0	6061929.5	246
2016-11-17	17.1	17.25	16.85	16.96	-0.01	-0.06	524574.0	8917679.2	323
2016-11-16	16.5	17.05	16.45	16.97	0.75	4.62	540046.0	9076108.0	404
2016-11-15	16.5	16.75	15.85	16.22	-0.15	-0.92	669432.0	10912030.1	544
2016-11-14	16.85	16.95	16.3	16.37	-0.49	-2.91	847803.0	14130093.7	547
2016-11-13	16.35	17.0	16.35	16.86	0.59	3.63	804817.0	13442491.2	620
2016-11-10	15.8	16.35	15.8	16.27	0.57	3.63	1038406.0	16685486.7	569
2016-11-09	15.1	15.75	15.1	15.7	0.11	0.71	803876.0	12418691.05	559
2016-11-08	15.7	15.85	15.5	15.59	0.0	0.0	1077715.0	16931970.7	743
2016-11-07	15.35	15.65	15.3	15.59	0.36	2.36	1552519.0	24069116.05	971
2016-11-06	15.15	15.6	15.15	15.23	0.08	0.53	1032882.0	15877508.0	1070
2016-11-03	15.2	15.35	15.1	15.15	-0.1	-0.66	402506.0	6127413.85	637
2016-11-02	15.3	15.4	15.2	15.25	-0.24	-1.55	136512.0	2086002.9	183
2016-11-01	15.4	15.6	15.25	15.49	0.07	0.45	222621.0	3428873.7	174
2016-10-31	15.3	15.5	15.3	15.42	0.12	0.78	69734.0	1075934.45	69
2016-10-30	15.4	15.5	15.25	15.3	-0.15	-0.97	101888.0	1568805.1	97
2016-10-27	15.45	15.6	15.4	15.45	0.02	0.13	38856.0	602008.2	71
2016-10-26	15.35	15.55	15.3	15.43	-0.11	-0.71	109663.0	1695015.65	146
2016-10-25	15.5	15.6	15.4	15.54	0.06	0.39	115286.0	1787840.3	114
2016-10-24	15.25	15.55	15.25	15.48	0.32	2.11	188454.0	2897659.05	184
2016-10-23	15.2	15.3	15.1	15.16	0.09	0.6	108861.0	1654917.1	121
2016-10-20	14.95	15.05	14.85	15.07	0.12	0.8	94389.0	1410814.1	100
2016-10-19	14.7	15.0	14.6	14.95	0.33	2.26	101173.0	1494148.85	109
2016-10-18	14.7	14.8	14.5	14.62	-0.08	-0.54	123283.0	1793102.55	88
2016-10-17	14.95	14.95	14.5	14.7	-0.28	-1.87	38425.0	566945.35	72
2016-10-16	15.1	15.15	14.95	14.98	-0.07	-0.47	51588.0	775897.4	76
2016-10-13	15.25	15.4	15.05	15.05	-0.46	-2.97	176097.0	2688771.3	185
2016-10-12	15.35	15.6	15.35	15.51	-0.12	-0.77	66241.0	1026351.75	125
2016-10-11	15.25	15.7	15.25	15.63	0.68	4.55	253251.0	3930022.1	290
2016-10-10	15.0	15.0	14.75	14.95	0.05	0.34	119044.0	1771962.95	105
2016-10-09	15.35	15.45	14.85	14.9	-0.41	-2.68	69717.0	1054594.9	123
2016-10-06	15.35	15.4	15.25	15.31	0.09	0.59	95320.0	1457661.3	119
2016-10-05	15.2	15.35	15.1	15.22	-0.03	-0.2	102498.0	1559514.85	120
2016-10-04	15.15	15.3	14.85	15.25	0.1	0.66	140223.0	2110970.15	186
2016-10-03	15.2	15.3	14.7	15.15	0.13	0.87	85194.0	1281827.85	135
2016-10-02	16.1	16.1	15.0	15.02	-0.69	-4.39	186952.0	2887741.9	181
2016-09-29	15.0	16.1	15.0	15.71	-0.33	-2.06	191436.0	2994740.7	241
2016-09-28	17.3	17.3	15.75	16.04	-1.24	-7.18	147436.0	2423814.3	187
2016-09-27	18.0	18.0	17.3	17.28	-0.92	-5.05	56452.0	992889.05	95
2016-09-26	18.4	18.4	18.2	18.2	0.0	0.0	19886.0	363277.8	52
2016-09-25	18.05	18.2	18.0	18.2	-0.32	-1.73	44799.0	809540.1	85
2016-09-21	18.6	18.6	18.5	18.52	0.09	0.49	17129.0	317496.95	45
2016-09-20	18.4	18.45	18.3	18.43	-0.06	-0.32	49636.0	911903.85	89
2016-09-19	19.15	19.15	18.4	18.49	-0.56	-2.94	117417.0	2199622.75	107
2016-09-18	19.4	19.4	19.05	19.05	-0.49	-2.51	44077.0	846762.8	44
2016-09-08	19.4	19.6	19.4	19.54	0.19	0.98	44719.0	870966.9	56
2016-09-07	19.5	19.5	19.4	19.35	-0.2	-1.02	41017.0	797699.55	48
2016-09-06	19.85	19.85	19.55	19.55	-0.31	-1.56	119224.0	2347576.95	107
2016-09-05	19.9	20.1	19.8	19.86	0.0	0.0	163402.0	3252823.95	109
2016-09-04	19.5	19.9	19.5	19.86	0.58	3.01	140214.0	2761328.45	123
2016-09-01	19.35	19.35	19.1	19.28	-0.22	-1.13	40557.0	779931.05	71
2016-08-31	20.0	20.0	19.5	19.5	-0.42	-2.11	67208.0	1330669.6	80
2016-08-30	19.9	19.95	19.85	19.92	0.1	0.5	78024.0	1554245.6	71
2016-08-29	19.9	19.9	19.7	19.82	-0.09	-0.45	28046.0	557221.55	40
2016-08-28	19.55	20.4	19.05	19.91	0.51	2.63	265629.0	5233524.6	270
2016-08-25	18.2	19.7	18.2	19.4	0.43	2.27	149412.0	2865905.4	208
2016-08-24	19.85	20.15	18.7	18.97	-0.88	-4.43	74260.0	1456569.05	118
2016-08-23	20.0	20.5	19.7	19.85	-0.28	-1.39	91048.0	1818315.35	143
2016-08-22	21.1	21.3	20.0	20.13	-1.85	-8.42	408991.0	8397996.7	454
2016-08-21	21.85	22.2	21.85	21.98	0.24	1.1	235667.0	5192088.9	202
2016-08-18	21.75	21.8	21.65	21.74	-0.06	-0.28	169076.0	3670154.25	185
2016-08-17	21.9	22.0	21.75	21.8	-0.12	-0.55	96017.0	2096713.05	72
2016-08-16	21.95	22.15	21.9	21.92	-0.03	-0.14	109383.0	2410848.65	111
2016-08-15	21.9	21.95	21.8	21.95	0.2	0.92	93710.0	2053935.9	69
2016-08-14	21.9	21.95	21.8	21.75	0.04	0.18	103951.0	2270120.7	61
2016-08-11	21.6	21.75	21.5	21.71	-0.04	-0.18	75846.0	1641741.5	70
2016-08-10	21.8	21.95	21.75	21.75	-0.11	-0.5	51092.0	1116100.35	56
2016-08-09	21.85	21.95	21.8	21.86	0.11	0.51	102552.0	2242628.8	94
2016-08-08	21.65	21.8	21.55	21.75	0.15	0.69	65965.0	1429400.45	85
2016-08-07	21.7	21.75	21.55	21.6	0.13	0.61	43561.0	942346.75	45
2016-08-04	21.45	21.5	21.3	21.47	0.2	0.94	83339.0	1787162.6	81
2016-08-03	21.4	21.4	21.05	21.27	-0.13	-0.61	72000.0	1530606.95	71
2016-08-02	21.45	21.45	21.15	21.4	-0.05	-0.23	55676.0	1186487.15	71
2016-08-01	21.25	21.5	21.25	21.45	0.19	0.89	64506.0	1383324.05	64
2016-07-31	21.5	21.5	20.85	21.26	-0.13	-0.61	29745.0	628042.05	72
2016-07-28	21.3	21.4	21.15	21.39	-0.11	-0.51	38336.0	814604.55	55
2016-07-27	21.5	21.5	21.2	21.5	0.05	0.23	35084.0	750996.15	51
2016-07-26	21.7	21.7	21.4	21.45	-0.26	-1.2	24434.0	526331.75	42
2016-07-25	21.95	21.95	21.55	21.71	0.21	0.98	46615.0	1009221.0	77
2016-07-24	21.65	21.7	21.3	21.5	-0.23	-1.06	57693.0	1242019.45	62
2016-07-21	21.9	21.9	21.7	21.73	-0.05	-0.23	91616.0	1997148.65	95
2016-07-20	21.75	21.85	21.7	21.78	-0.21	-0.95	126145.0	2745741.1	158
2016-07-19	21.9	22.1	21.8	21.99	0.09	0.41	66995.0	1471650.2	83
2016-07-18	22.0	22.0	21.85	21.9	-0.1	-0.45	51413.0	1125732.05	72
2016-07-17	21.85	22.1	21.8	22.0	0.04	0.18	76538.0	1684471.45	103
2016-07-14	22.0	22.0	21.75	21.96	-0.08	-0.36	172111.0	3761630.35	151
2016-07-13	21.7	22.2	21.65	22.04	0.49	2.27	280051.0	6164236.5	296
2016-07-12	21.65	21.65	21.55	21.55	0.07	0.33	53338.0	1151562.45	72
2016-07-11	21.6	21.65	21.25	21.48	0.42	1.99	82691.0	1776456.05	81
2016-07-10	20.85	21.1	20.85	21.06	0.21	1.01	34130.0	718029.15	46
2016-06-30	20.9	20.9	20.65	20.85	0.06	0.29	59918.0	1245579.15	78
2016-06-29	20.85	20.85	20.65	20.79	0.04	0.19	55313.0	1147760.3	72
2016-06-28	20.55	20.85	20.55	20.75	0.22	1.07	51681.0	1068802.7	54
2016-06-27	20.55	21.0	20.5	20.53	0.02	0.1	134649.0	2782180.75	140
2016-06-26	19.95	20.55	19.7	20.51	-0.36	-1.72	100890.0	2040148.55	134
2016-06-23	20.55	21.0	20.55	20.87	0.08	0.38	73099.0	1515805.9	93
2016-06-22	20.55	21.1	20.55	20.79	0.06	0.29	108351.0	2247626.3	137
2016-06-21	20.85	20.85	20.7	20.73	-0.01	-0.05	33672.0	699030.0	48
2016-06-20	20.75	20.85	20.7	20.74	-0.14	-0.67	44646.0	926780.35	66
2016-06-19	20.8	21.0	20.75	20.88	0.26	1.26	116325.0	2429830.35	145
2016-06-16	20.6	20.8	20.55	20.62	-0.25	-1.2	74156.0	1529540.9	92
2016-06-15	21.3	21.4	20.7	20.87	-0.33	-1.56	167731.0	3540303.45	192
2016-06-14	20.65	21.3	20.65	21.2	0.48	2.32	227341.0	4760825.25	290
2016-06-13	20.6	20.8	20.6	20.72	0.04	0.19	61739.0	1279261.25	84
2016-06-12	20.55	20.75	20.4	20.68	-0.07	-0.34	76284.0	1565835.75	67
2016-06-09	20.9	20.9	20.65	20.75	-0.2	-0.95	208215.0	4322592.45	151
2016-06-08	20.9	21.2	20.8	20.95	0.26	1.26	110080.0	2312657.35	125
2016-06-07	20.6	20.75	20.6	20.69	0.26	1.27	38849.0	801847.8	58
2016-06-06	20.65	20.65	20.2	20.43	0.08	0.39	15891.0	325050.2	39
2016-06-05	20.55	20.65	20.35	20.35	-0.24	-1.17	57100.0	1169423.4	74
2016-06-02	20.55	20.6	20.5	20.59	0.04	0.19	59228.0	1217710.3	73
2016-06-01	20.65	20.65	20.45	20.55	-0.05	-0.24	49680.0	1020513.15	53
2016-05-31	20.2	20.7	20.2	20.6	0.23	1.13	96317.0	1981682.1	117
2016-05-30	20.0	20.65	19.95	20.37	0.32	1.6	144104.0	2919294.35	154
2016-05-29	20.15	20.15	19.85	20.05	-0.16	-0.79	138592.0	2775564.0	177
2016-05-26	20.55	20.65	20.2	20.21	-0.17	-0.83	184514.0	3773456.9	184
2016-05-25	20.4	20.7	20.35	20.38	0.03	0.15	305697.0	6254180.7	285
2016-05-24	20.05	20.8	20.05	20.35	-0.22	-1.07	236240.0	4804853.8	262
2016-05-23	22.2	22.25	20.5	20.57	-1.6	-7.22	281373.0	6022687.0	294
2016-05-22	22.8	22.85	22.1	22.17	-0.64	-2.81	359589.0	8085263.85	301
2016-05-19	23.1	23.1	22.65	22.81	-0.42	-1.81	416739.0	9547806.45	274
2016-05-18	23.15	23.45	22.85	23.23	0.18	0.78	883679.0	20512595.8	532
2016-05-17	22.1	23.3	22.1	23.05	1.0	4.54	767019.0	17328865.2	516
2016-05-16	22.25	22.3	21.95	22.05	-0.15	-0.68	172882.0	3816156.05	157
2016-05-15	22.25	22.3	22.1	22.2	-0.1	-0.45	109819.0	2444584.85	107
2016-05-12	22.3	22.4	22.3	22.3	0.05	0.22	120874.0	2699317.05	101
2016-05-11	22.4	22.5	22.2	22.25	0.0	0.0	77771.0	1732373.95	77
2016-05-10	22.25	22.4	22.2	22.25	-0.15	-0.67	137736.0	3066630.95	140
2016-05-09	22.25	22.6	22.2	22.4	0.09	0.4	145228.0	3245060.6	179
2016-05-08	22.3	22.5	22.3	22.31	0.13	0.59	213490.0	4781638.8	185
2016-05-05	22.0	22.6	22.0	22.18	-0.69	-3.02	325355.0	7269243.3	327
2016-05-04	22.35	23.0	22.35	22.87	0.0	0.0	108118.0	2463632.25	131
2016-05-03	23.0	23.2	22.8	22.87	-0.28	-1.21	240775.0	5543256.85	230
2016-05-02	23.35	23.35	23.05	23.15	-0.07	-0.3	137040.0	3174993.65	172
2016-05-01	22.7	23.45	22.7	23.22	0.56	2.47	933043.0	21657305.25	686
2016-04-28	23.1	23.15	22.6	22.66	-0.37	-1.61	624740.0	14233624.55	379
2016-04-27	22.9	23.1	22.8	23.03	0.26	1.14	411520.0	9440122.6	329
2016-04-26	22.4	22.85	22.2	22.77	0.28	1.24	276741.0	6262809.95	300
2016-04-25	22.5	22.75	22.3	22.49	0.05	0.22	197090.0	4429092.75	188
2016-04-24	22.05	22.7	22.0	22.44	0.42	1.91	358110.0	8036293.45	327
2016-04-21	22.0	22.2	21.8	22.02	0.02	0.09	299052.0	6580121.1	282
2016-04-20	22.7	22.75	21.8	22.0	-0.66	-2.91	375778.0	8379858.55	287
2016-04-19	22.35	22.75	22.15	22.66	0.52	2.35	515287.0	11578541.6	407
2016-04-18	21.5	22.2	21.5	22.14	0.34	1.56	227424.0	4960343.05	255
2016-04-17	22.1	22.1	21.8	21.8	-0.26	-1.18	167796.0	3678733.65	229
2016-04-14	21.6	22.4	21.45	22.06	0.57	2.65	730786.0	16177824.65	634
2016-04-13	21.35	21.55	21.0	21.49	0.14	0.66	440204.0	9382430.7	384
2016-04-12	21.1	21.35	21.1	21.35	0.37	1.76	95890.0	2034689.55	157
2016-04-11	21.1	21.4	20.85	20.98	-0.29	-1.36	118115.0	2502047.1	182
2016-04-10	21.6	21.6	21.25	21.27	-0.07	-0.33	214938.0	4600052.9	254
2016-04-07	20.8	21.7	20.8	21.34	0.59	2.84	995345.0	21278480.85	873
2016-04-06	20.25	20.85	20.2	20.75	0.59	2.93	542434.0	11190203.4	361
2016-04-05	20.1	20.25	19.9	20.16	0.05	0.25	113992.0	2283932.65	132
2016-04-04	19.95	20.2	19.85	20.11	0.22	1.11	106000.0	2124585.65	115
2016-04-03	20.05	20.5	19.8	19.89	-0.68	-3.31	123504.0	2468388.75	171
2016-03-31	20.35	20.85	20.35	20.57	0.25	1.23	449639.0	9260825.4	308
2016-03-30	20.0	20.45	20.0	20.32	0.45	2.26	216694.0	4362272.05	195
2016-03-29	20.0	20.0	19.75	19.87	-0.14	-0.7	153633.0	3053557.6	185
2016-03-28	20.25	20.45	19.9	20.01	-0.15	-0.74	247421.0	4984620.3	270
2016-03-27	20.1	20.35	20.0	20.16	-0.04	-0.2	300933.0	6072957.9	262
2016-03-24	20.4	20.4	20.15	20.2	-0.37	-1.8	150499.0	3042844.25	184
2016-03-23	20.5	20.8	20.5	20.57	-0.08	-0.39	118646.0	2445292.1	106
2016-03-22	20.9	20.95	20.6	20.65	-0.31	-1.48	154809.0	3214351.2	146
2016-03-21	21.1	21.2	20.7	20.96	-0.08	-0.38	317856.0	6669874.75	332
2016-03-20	20.75	21.3	20.7	21.04	0.44	2.14	733030.0	15407173.9	547
2016-03-17	20.4	21.0	20.4	20.6	0.26	1.28	462472.0	9586304.1	322
2016-03-16	20.2	20.45	20.2	20.34	0.16	0.79	159242.0	3239808.55	163
2016-03-15	19.95	20.45	19.95	20.18	0.02	0.1	261042.0	5269730.25	285
2016-03-14	20.1	20.9	20.0	20.16	-0.02	-0.1	956853.0	19641600.3	672
2016-03-13	19.8	20.45	19.65	20.18	0.52	2.64	562067.0	11322669.9	485
2016-03-10	19.85	19.9	19.65	19.66	-0.14	-0.71	163102.0	3227006.35	174
2016-03-09	20.0	20.1	19.75	19.8	-0.39	-1.93	408644.0	8146349.3	381
2016-03-08	20.05	20.4	19.95	20.19	0.3	1.51	679507.0	13725590.5	572
2016-03-07	20.35	20.55	19.85	19.89	-0.36	-1.78	395913.0	7938602.5	343
2016-03-06	20.3	20.65	20.2	20.25	0.44	2.22	261512.0	5313716.65	271
2016-03-03	19.45	20.2	19.4	19.81	0.48	2.48	546725.0	10802463.65	493
2016-03-02	19.5	19.55	19.15	19.33	-0.07	-0.36	270482.0	5234798.75	280
2016-03-01	19.5	19.6	19.3	19.4	0.15	0.78	409047.0	7948488.0	318
2016-02-29	19.75	19.75	19.2	19.25	-0.46	-2.33	425417.0	8279771.25	302
2016-02-28	19.25	19.8	19.25	19.71	0.69	3.63	393366.0	7717196.3	309
2016-02-25	18.85	19.05	18.6	19.02	0.35	1.87	271894.0	5138658.85	210
2016-02-24	18.95	19.1	18.65	18.67	-0.46	-2.4	346168.0	6557615.55	311
2016-02-23	19.1	19.4	18.7	19.13	0.14	0.74	411045.0	7809513.85	391
2016-02-22	19.0	19.2	18.55	18.99	0.24	1.28	756008.0	14254435.1	686
2016-02-21	17.65	18.85	17.6	18.75	1.15	6.53	1209790.0	22126503.4	1147
2016-02-18	18.0	18.2	17.5	17.6	0.02	0.11	750298.0	13292692.35	603
2016-02-17	17.0	17.7	16.85	17.58	0.68	4.02	934363.0	16179519.7	740
2016-02-16	17.1	17.35	16.55	16.9	0.2	1.2	661364.0	11216418.1	501
2016-02-15	16.7	17.0	16.05	16.7	0.55	3.41	701477.0	11608393.75	443
2016-02-14	18.4	18.4	16.0	16.15	-1.29	-7.4	287063.0	4934957.05	316
2016-02-11	18.2	18.3	17.4	17.44	-0.81	-4.44	162739.0	2901599.95	221
2016-02-10	18.35	18.55	18.25	18.25	-0.25	-1.35	241524.0	4430999.55	269
2016-02-09	18.0	18.95	18.0	18.5	-0.07	-0.38	253967.0	4739866.25	344
2016-02-08	19.2	19.6	18.3	18.57	-0.39	-2.06	497505.0	9458331.95	504
2016-02-07	18.75	19.3	18.25	18.96	0.13	0.69	424146.0	7860299.9	330
2016-02-04	19.45	19.45	18.8	18.83	0.22	1.18	254708.0	4857475.6	338
2016-02-03	18.4	18.7	18.0	18.61	0.04	0.22	318744.0	5822234.65	315
2016-02-02	19.2	19.55	18.5	18.57	-1.1	-5.59	498169.0	9528249.55	457
2016-02-01	19.0	20.4	18.8	19.67	0.99	5.3	1639713.0	32673291.5	1352
2016-01-31	18.0	19.05	17.9	18.68	1.11	6.32	656333.0	11931029.05	593
2016-01-28	17.15	17.9	17.15	17.57	0.46	2.69	677821.0	11886889.0	665
2016-01-27	16.75	17.7	16.75	17.11	0.51	3.07	630384.0	10834816.15	588
2016-01-26	15.9	16.7	15.85	16.6	0.19	1.16	589939.0	9645045.2	528
2016-01-25	17.0	17.0	16.35	16.41	-0.64	-3.75	902507.0	14900014.4	672
2016-01-24	17.55	18.2	17.0	17.05	0.21	1.25	219062.0	3813661.5	233
2016-01-21	16.5	16.9	16.2	16.84	-0.26	-1.52	141286.0	2338166.15	162
2016-01-20	17.15	17.6	17.1	17.1	-1.89	-9.95	636817.0	10963231.35	475
2016-01-19	18.85	19.3	18.7	18.99	0.66	3.6	397741.0	7544794.65	366
2016-01-18	18.6	18.6	18.1	18.33	-0.12	-0.65	384197.0	7089466.45	322
2016-01-17	18.25	18.55	18.25	18.45	-1.81	-8.93	246711.0	4528159.1	249
2016-01-14	21.5	21.5	20.0	20.26	-1.8	-8.16	113353.0	2324320.2	182
2016-01-13	23.0	23.2	22.0	22.06	-0.5	-2.22	109547.0	2472110.75	190
2016-01-12	22.0	23.3	21.7	22.56	0.07	0.31	90311.0	2033333.05	138
2016-01-11	21.75	22.8	21.3	22.49	0.52	2.37	104772.0	2324581.45	165
2016-01-10	23.2	23.2	21.8	21.97	-1.53	-6.51	250673.0	5673873.25	305
2016-01-07	23.6	23.6	23.0	23.5	-0.6	-2.49	73516.0	1715820.45	145
2016-01-06	25.0	25.0	23.8	24.1	-0.64	-2.59	109330.0	2657743.05	150
2016-01-05	25.0	25.3	24.5	24.74	-0.09	-0.36	128325.0	3172837.6	202
2016-01-04	26.2	26.2	24.5	24.83	-1.29	-4.94	207288.0	5286928.85	280
2016-01-03	26.4	26.4	26.0	26.12	-0.19	-0.72	202990.0	5310899.1	299
2015-12-31	26.8	26.8	26.2	26.31	-0.67	-2.48	136251.0	3602043.2	281
2015-12-30	27.3	27.5	26.8	26.98	-0.48	-1.75	127788.0	3470694.3	150
2015-12-29	27.8	27.8	26.8	27.46	-0.29	-1.05	242138.0	6563802.6	231
2015-12-28	26.7	28.0	26.7	27.75	0.56	2.06	174388.0	4805403.0	231
2015-12-27	27.0	27.4	26.7	27.19	0.1	0.37	104047.0	2806722.9	113
2015-12-24	27.6	27.6	26.8	27.09	-0.18	-0.66	111879.0	3030383.3	178
2015-12-23	28.1	28.3	27.3	27.27	-0.78	-2.78	128265.0	3578855.0	218
2015-12-22	26.9	29.2	26.9	28.05	1.27	4.74	399401.0	11213941.7	490
2015-12-21	26.6	26.8	26.3	26.78	0.28	1.06	58224.0	1545295.6	72
2015-12-20	25.8	26.5	25.8	26.5	-0.1	-0.38	61615.0	1615764.2	88
2015-12-17	26.1	26.5	26.1	26.6	0.74	2.86	64454.0	1694433.7	90
2015-12-16	26.0	26.2	25.9	25.86	-0.19	-0.73	28574.0	743187.1	65
2015-12-15	26.3	26.3	26.0	26.05	0.09	0.35	49010.0	1278694.2	87
2015-12-14	26.7	26.7	25.5	25.96	0.16	0.62	46777.0	1216615.3	75
2015-12-13	26.0	26.1	25.6	25.8	-0.69	-2.6	85038.0	2200145.2	133
2015-12-10	27.0	27.1	26.5	26.49	-0.57	-2.11	62544.0	1679363.2	103
2015-12-09	27.8	27.8	27.0	27.06	-0.84	-3.01	212749.0	5793641.5	209
2015-12-08	28.3	28.3	27.5	27.9	-0.54	-1.9	86666.0	2423632.0	106
2015-12-07	28.7	28.7	28.4	28.44	-0.36	-1.25	88574.0	2526655.6	105
2015-12-06	28.9	28.9	28.6	28.8	0.07	0.24	42252.0	1215088.6	54
2015-12-03	28.8	29.0	28.7	28.73	-0.17	-0.59	89418.0	2577513.1	118
2015-12-02	29.0	29.1	28.7	28.9	0.01	0.03	81665.0	2362168.3	122
2015-12-01	29.0	29.2	28.7	28.89	-0.01	-0.03	264837.0	7672543.4	268
2015-11-30	28.8	29.0	28.6	28.9	0.1	0.35	46975.0	1353556.2	61
2015-11-29	28.9	28.9	28.8	28.8	-0.16	-0.55	25678.0	741092.1	49
2015-11-26	28.7	29.0	28.7	28.96	0.09	0.31	28684.0	829129.2	76
2015-11-25	29.2	29.2	28.8	28.87	-0.33	-1.13	46028.0	1336184.1	61
2015-11-24	29.2	29.3	28.8	29.2	0.15	0.52	237686.0	6902187.4	122
2015-11-23	28.8	29.7	28.6	29.05	0.15	0.52	269887.0	7867496.3	246
2015-11-22	29.0	29.1	28.9	28.9	0.23	0.8	121926.0	3534052.6	137
2015-11-19	28.8	28.9	28.4	28.67	0.24	0.84	49231.0	1410418.0	70
2015-11-18	28.9	28.9	28.3	28.43	0.12	0.42	32180.0	919939.0	76
2015-11-17	28.5	29.2	28.2	28.31	0.4	1.43	245930.0	7070278.5	310
2015-11-16	27.8	28.0	27.7	27.91	0.22	0.79	64533.0	1794932.4	66
2015-11-15	27.0	27.8	27.0	27.69	-0.85	-2.98	70894.0	1953940.5	83
2015-11-12	28.6	28.8	28.5	28.54	-0.21	-0.73	67387.0	1930493.8	81
2015-11-11	28.6	28.8	28.3	28.75	0.46	1.63	110997.0	3178856.8	119
2015-11-10	28.0	29.2	27.9	28.29	0.48	1.73	334745.0	9581809.8	405
2015-11-09	27.7	28.0	27.5	27.81	0.15	0.54	92660.0	2568705.2	132
2015-11-08	27.6	27.9	27.3	27.66	-0.17	-0.61	110304.0	3040236.7	155
2015-11-05	28.3	28.3	27.8	27.83	-0.43	-1.52	72131.0	2019359.2	101
2015-11-04	28.1	28.3	27.5	28.26	0.46	1.65	89296.0	2488616.3	128
2015-11-03	28.5	28.6	27.8	27.8	-0.37	-1.31	68104.0	1922485.9	118
2015-11-02	28.1	28.7	27.9	28.17	0.12	0.43	138375.0	3917870.1	209
2015-11-01	27.0	29.0	27.0	28.05	-0.96	-3.31	150055.0	4215199.4	205
2015-10-29	29.4	29.5	28.8	29.01	0.0	0.0	69223.0	2015311.7	146
2015-10-28	29.3	29.4	28.8	29.01	-0.3	-1.02	170254.0	4935887.7	209
2015-10-27	29.7	30.3	29.2	29.31	-0.28	-0.95	247875.0	7365077.8	243
2015-10-26	29.3	29.9	29.2	29.59	0.35	1.2	82139.0	2419800.8	117
2015-10-25	29.2	29.5	29.1	29.24	0.15	0.52	57952.0	1694754.6	90
2015-10-22	29.2	29.2	29.0	29.09	-0.17	-0.58	82098.0	2385421.8	99
2015-10-21	29.9	29.9	29.2	29.26	-0.73	-2.43	81856.0	2415478.3	125
2015-10-20	30.3	30.3	30.0	29.99	-0.35	-1.15	99142.0	2984678.6	133
2015-10-19	30.6	30.6	30.1	30.34	-0.31	-1.01	133911.0	4065462.1	170
2015-10-18	30.6	30.8	30.5	30.65	0.23	0.76	132341.0	4057666.1	148
2015-10-15	30.8	30.8	30.4	30.42	-0.39	-1.27	234548.0	7176314.0	243
2015-10-14	31.0	31.0	30.3	30.81	-1.48	-4.58	874451.0	26842941.4	860
2015-10-13	32.5	32.9	32.2	32.29	-0.57	-1.73	105086.0	3415455.1	111
2015-10-12	33.4	33.4	32.8	32.86	-0.5	-1.5	118276.0	3915974.0	154
2015-10-11	33.2	33.5	33.2	33.36	0.42	1.28	139071.0	4639381.8	163
2015-10-08	32.2	33.0	31.8	32.94	1.07	3.36	171387.0	5541822.8	240
2015-10-07	31.0	32.0	31.0	31.87	1.0	3.24	452234.0	14269097.3	286
2015-10-06	31.3	31.6	30.7	30.87	-0.26	-0.84	194662.0	6047059.0	197
2015-10-05	30.4	31.3	30.4	31.13	0.83	2.74	116603.0	3593816.5	147
2015-10-04	30.3	30.4	30.2	30.3	0.2	0.66	39955.0	1210408.2	58
2015-10-01	30.2	30.7	30.1	30.1	-0.09	-0.3	179470.0	5443799.7	162
2015-09-30	30.1	30.2	29.9	30.19	0.3	1.0	164299.0	4936003.1	182
2015-09-29	30.0	30.1	29.8	29.89	-0.33	-1.09	154716.0	4630181.8	171
2015-09-21	30.2	30.4	30.1	30.22	0.18	0.6	190698.0	5767113.1	177
2015-09-20	31.0	31.3	30.0	30.04	-0.95	-3.07	402034.0	12183840.8	342
2015-09-17	32.1	32.1	30.7	30.99	-1.01	-3.16	222767.0	6970931.4	270
2015-09-16	32.7	33.0	31.9	32.0	-0.32	-0.99	168961.0	5455806.5	215
2015-09-15	32.7	32.7	32.1	32.32	-0.27	-0.83	91062.0	2946163.7	134
2015-09-14	33.0	33.3	32.5	32.59	-0.54	-1.63	91012.0	3002361.4	116
2015-09-13	32.9	33.7	32.9	33.13	-0.05	-0.15	185095.0	6176162.0	203
2015-09-10	33.1	33.3	32.7	33.18	-0.19	-0.57	159706.0	5283545.7	172
2015-09-09	33.2	33.6	32.9	33.37	0.77	2.36	152683.0	5080831.1	171
2015-09-08	31.5	33.0	31.0	32.6	1.17	3.72	153568.0	4926564.6	164
2015-09-07	31.6	32.3	31.3	31.43	0.02	0.06	101556.0	3217821.7	132
2015-09-06	31.5	31.7	31.2	31.41	0.25	0.8	105184.0	3309554.6	128
2015-09-03	31.5	31.5	30.9	31.16	0.0	0.0	130698.0	4082961.8	174
2015-09-02	31.0	31.2	30.5	31.16	-0.37	-1.17	188213.0	5809312.1	217
2015-09-01	32.5	32.8	31.5	31.53	-1.07	-3.28	161840.0	5210075.8	219
2015-08-31	33.7	33.7	32.0	32.6	-1.12	-3.32	385295.0	12556657.5	388
2015-08-30	34.5	34.8	33.6	33.72	0.04	0.12	196650.0	6744728.2	253
2015-08-27	34.4	34.6	33.6	33.68	0.32	0.96	216330.0	7403160.7	340
2015-08-26	34.4	34.4	33.2	33.36	-2.07	-5.84	521085.0	17663873.9	627
2015-08-25	33.1	35.7	33.0	35.43	2.31	6.97	360035.0	12482180.4	428
2015-08-24	33.2	33.9	32.7	33.12	-0.58	-1.72	251562.0	8368848.2	312
2015-08-23	34.7	35.8	33.3	33.7	-2.98	-8.12	197112.0	6905025.7	263
2015-08-20	35.7	36.8	35.1	36.68	0.89	2.49	175998.0	6356196.0	249
2015-08-19	36.7	37.2	35.6	35.79	-1.05	-2.85	174376.0	6349191.9	234
2015-08-18	38.2	38.2	35.7	36.84	-0.92	-2.44	226195.0	8318540.2	330
2015-08-17	37.5	38.0	37.4	37.76	-0.03	-0.08	176585.0	6641340.9	223
2015-08-16	38.3	38.6	37.6	37.79	-0.54	-1.41	236902.0	8992978.2	236
2015-08-13	38.2	38.8	37.8	38.33	0.89	2.38	260405.0	9988054.9	292
2015-08-12	37.5	37.6	37.1	37.44	-0.23	-0.61	125099.0	4669273.3	142
2015-08-11	38.3	38.6	37.6	37.67	-0.69	-1.8	129685.0	4943528.1	146
2015-08-10	37.9	39.0	37.8	38.36	0.45	1.19	411063.0	15704387.5	297
2015-08-09	37.7	38.0	37.5	37.91	-0.01	-0.03	117057.0	4430783.2	163
2015-08-06	38.8	38.8	37.8	37.92	-0.96	-2.47	104940.0	4004184.9	155
2015-08-05	39.0	39.2	38.8	38.88	-0.35	-0.89	167151.0	6517006.0	183
2015-08-04	38.2	39.7	38.0	39.23	0.63	1.63	102177.0	3934703.7	157
2015-08-03	38.7	38.7	37.7	38.6	0.26	0.68	77918.0	2978864.2	129
2015-08-02	39.1	39.1	38.2	38.34	-1.5	-3.77	230887.0	8943944.5	165
2015-07-30	40.1	40.3	39.7	39.84	-0.16	-0.4	51920.0	2074008.5	88
2015-07-29	39.9	40.1	39.6	40.0	0.2	0.5	49971.0	1993282.5	88
2015-07-28	40.0	40.0	39.7	39.8	-0.22	-0.55	76732.0	3053169.4	86
2015-07-27	40.4	40.4	40.0	40.02	-0.34	-0.84	89866.0	3607965.7	117
2015-07-26	40.6	40.8	40.2	40.36	-0.06	-0.15	54080.0	2187681.8	106
2015-07-23	40.8	40.8	40.3	40.42	-0.08	-0.2	40700.0	1648995.2	71
2015-07-22	40.4	40.8	40.3	40.5	0.2	0.5	73850.0	2992048.0	86
2015-07-15	40.1	40.5	40.0	40.3	0.25	0.62	131753.0	5309628.8	168
2015-07-14	40.3	40.5	40.0	40.05	-0.53	-1.31	131412.0	5278814.9	161
2015-07-13	40.5	40.7	40.0	40.58	0.31	0.77	49732.0	2008720.4	100
2015-07-12	40.2	40.5	40.1	40.27	0.3	0.75	94336.0	3805493.9	101
2015-07-09	39.5	40.3	39.5	39.97	0.59	1.5	154586.0	6169878.9	150
2015-07-08	39.2	39.6	39.0	39.38	-0.08	-0.2	60877.0	2395030.4	75
2015-07-07	39.8	39.8	39.3	39.46	-0.52	-1.3	152672.0	6030402.0	196
2015-07-06	40.2	40.2	39.9	39.98	-0.32	-0.79	144939.0	5805179.0	210
2015-07-05	40.6	40.7	40.0	40.3	-0.33	-0.81	241370.0	9730208.1	195
2015-07-02	40.7	40.9	40.1	40.63	-0.11	-0.27	190344.0	7765199.4	125
2015-07-01	40.9	41.1	40.5	40.74	-0.18	-0.44	157699.0	6434906.8	192
2015-06-30	40.0	41.0	39.6	40.92	0.63	1.56	235705.0	9493983.5	298
2015-06-29	40.4	40.8	39.7	40.29	-0.86	-2.09	307830.0	12372988.2	365
2015-06-28	41.9	42.0	41.0	41.15	-0.84	-2.0	252302.0	10496057.4	265
2015-06-25	41.9	42.0	41.7	41.99	0.02	0.05	192776.0	8077301.8	210
2015-06-24	42.4	42.5	41.9	41.97	-0.04	-0.1	167206.0	7039813.3	175
2015-06-23	42.5	42.5	41.9	42.01	-0.03	-0.07	345172.0	14589630.1	253
2015-06-22	41.7	42.2	41.4	42.04	0.13	0.31	260076.0	10883418.3	274
2015-06-21	42.2	42.4	41.5	41.91	-0.35	-0.83	282973.0	11859422.0	300
2015-06-18	42.2	42.7	42.1	42.26	-0.03	-0.07	347146.0	14731853.6	256
2015-06-17	42.5	42.7	42.2	42.29	-0.16	-0.38	198636.0	8418887.7	241
2015-06-16	42.1	42.8	42.0	42.45	0.29	0.69	434231.0	18452186.9	437
2015-06-15	42.8	42.9	42.0	42.16	-0.56	-1.31	377103.0	16017220.6	448
2015-06-14	42.0	42.8	41.9	42.72	0.94	2.25	1160649.0	49255231.2	1120
2015-06-11	41.4	41.9	41.1	41.78	0.53	1.28	600428.0	24975946.2	502
2015-06-10	41.5	41.7	41.1	41.25	-0.01	-0.02	384593.0	15944266.2	476
2015-06-09	41.2	41.9	40.6	41.26	0.42	1.03	762496.0	31509747.5	857
2015-06-08	40.9	41.0	40.6	40.84	-0.04	-0.1	298226.0	12171026.1	282
2015-06-07	41.0	41.2	40.6	40.88	-0.49	-1.18	298362.0	12198340.6	287
2015-06-04	41.6	41.6	41.2	41.37	-0.07	-0.17	320246.0	13250604.3	335
2015-06-03	41.5	42.1	41.3	41.44	0.11	0.27	1236263.0	51677740.1	1066
2015-06-02	40.4	41.5	40.2	41.33	1.0	2.48	818036.0	33678270.5	861
2015-06-01	40.3	40.5	39.9	40.33	-0.19	-0.47	236647.0	9511991.8	282
2015-05-31	40.8	41.0	40.5	40.52	-0.44	-1.07	275007.0	11180248.5	300
2015-05-28	41.0	41.1	40.8	40.96	-0.1	-0.24	129083.0	5284342.1	195
2015-05-27	41.3	41.3	41.0	41.06	-0.27	-0.65	200249.0	8250977.5	216
2015-05-26	41.5	41.5	41.0	41.33	-0.09	-0.22	209109.0	8639023.1	293
2015-05-25	41.6	41.9	41.3	41.42	0.1	0.24	519548.0	21637672.7	538
2015-05-24	40.8	41.9	40.7	41.32	0.47	1.15	758984.0	31407532.2	777
2015-05-21	40.6	40.9	40.4	40.85	0.15	0.37	270721.0	10994809.1	310
2015-05-20	41.1	41.2	40.7	40.7	-0.42	-1.02	241885.0	9904245.2	315
2015-05-19	41.2	41.4	41.0	41.12	-0.1	-0.24	338210.0	13942707.8	339
2015-05-18	41.2	41.3	41.0	41.22	0.09	0.22	226684.0	9334603.6	234
2015-05-17	41.2	41.3	41.0	41.13	0.16	0.39	237050.0	9754489.6	293
2015-05-14	41.2	41.3	40.9	40.97	-0.11	-0.27	327488.0	13459435.5	391
2015-05-13	40.6	41.6	40.6	41.08	0.87	2.16	925590.0	38048893.8	1035
2015-05-12	39.9	40.4	39.7	40.21	0.22	0.55	278660.0	11151370.6	249
2015-05-11	40.9	40.9	39.8	39.99	-0.96	-2.34	391964.0	15829108.8	418
2015-05-10	40.6	41.1	40.5	40.95	0.45	1.11	375151.0	15320262.2	329
2015-05-07	40.9	40.9	40.3	40.5	-0.2	-0.49	306352.0	12413104.0	301
2015-05-06	40.5	41.0	40.5	40.7	-0.11	-0.27	207751.0	8465700.0	263
2015-05-05	41.3	41.4	40.7	40.81	-0.2	-0.49	346644.0	14242769.4	423
2015-05-04	41.0	41.3	40.8	41.01	0.11	0.27	243103.0	9971061.0	307
2015-05-03	41.3	41.5	40.8	40.9	-0.24	-0.58	849712.0	34973251.9	831
2015-04-30	41.3	41.4	41.1	41.14	-0.05	-0.12	358003.0	14750823.9	363
2015-04-29	41.4	41.4	40.9	41.19	0.09	0.22	503350.0	20674545.8	504
2015-04-28	41.5	41.8	41.0	41.1	-0.3	-0.72	795330.0	33002644.4	845
2015-04-27	41.3	42.0	41.0	41.4	0.28	0.68	980630.0	40678922.9	922
2015-04-26	41.1	41.3	40.9	41.12	0.26	0.64	795893.0	32733872.8	597
2015-04-23	41.0	41.1	40.7	40.86	-0.4	-0.97	338562.0	13859581.7	389
2015-04-22	42.2	42.3	40.8	41.26	-0.36	-0.86	447788.0	18622196.2	426
2015-04-21	41.9	41.9	41.2	41.62	-2.2	-5.02	594595.0	24749082.2	705
2015-04-20	43.9	44.0	43.5	43.82	0.2	0.46	1001750.0	43788983.2	966
2015-04-19	43.3	43.7	42.9	43.62	1.39	3.29	1241308.0	53825124.6	1219
2015-04-16	42.0	43.0	41.9	42.23	0.46	1.1	1462482.0	62217615.1	1469
2015-04-15	41.0	42.0	40.8	41.77	1.28	3.16	910999.0	37766268.2	698
2015-04-14	40.5	40.7	40.1	40.49	0.97	2.45	539994.0	21812240.6	522
2015-04-13	38.6	39.7	38.6	39.52	0.82	2.12	266624.0	10448498.0	287
2015-04-12	38.6	39.7	38.5	38.7	0.28	0.73	701526.0	27390432.3	571
2015-04-09	38.0	38.5	37.9	38.42	0.34	0.89	312906.0	11979314.1	343
2015-04-08	38.5	38.7	38.0	38.08	-0.15	-0.39	371281.0	14260824.8	386
2015-04-07	37.9	38.3	37.9	38.23	0.68	1.81	343101.0	13068624.9	294
2015-04-06	38.0	38.0	37.1	37.55	-0.91	-2.37	457621.0	17234075.4	467
2015-04-05	38.7	38.8	37.7	38.46	-0.23	-0.59	475614.0	18217692.3	510
2015-04-02	39.3	39.3	38.5	38.69	-0.02	-0.05	392435.0	15272619.7	387
2015-04-01	39.3	39.3	38.5	38.71	-0.33	-0.85	488599.0	18989819.6	441
2015-03-31	39.7	39.9	38.4	39.04	-0.68	-1.71	647063.0	25418461.2	589
2015-03-30	40.0	40.5	39.7	39.72	-0.28	-0.7	686082.0	27375754.2	471
2015-03-29	39.9	40.5	39.5	40.0	0.35	0.88	762072.0	30445250.7	614
2015-03-26	38.4	40.8	37.1	39.65	0.88	2.27	684108.0	26945175.8	615
2015-03-25	41.7	41.8	38.2	38.77	-3.21	-7.65	1009140.0	40656718.6	905
2015-03-24	42.0	42.2	41.7	41.98	-0.07	-0.17	234114.0	9826385.1	275
2015-03-23	42.1	42.1	41.8	42.05	-0.01	-0.02	277160.0	11641739.4	302
2015-03-22	41.6	42.5	41.3	42.06	0.59	1.42	652047.0	27356101.7	677
2015-03-19	40.5	41.9	40.3	41.47	0.97	2.4	567622.0	23356319.0	492
2015-03-18	40.4	40.9	38.6	40.5	0.02	0.05	433092.0	17357346.3	521
2015-03-17	41.0	41.1	40.0	40.48	-0.49	-1.2	386769.0	15612667.1	424
2015-03-16	42.1	42.2	40.6	40.97	-1.25	-2.96	467403.0	19370538.3	527
2015-03-15	41.8	42.5	41.7	42.22	0.16	0.38	409956.0	17322431.4	388
2015-03-12	41.9	42.3	41.8	42.06	0.32	0.77	356249.0	14986571.7	390
2015-03-11	41.8	42.1	41.6	41.74	-0.27	-0.64	364500.0	15244523.2	392
2015-03-10	42.3	42.3	41.7	42.01	-0.3	-0.71	245753.0	10333131.4	334
2015-03-09	42.8	42.8	42.2	42.31	-0.44	-1.03	243080.0	10319221.8	350
2015-03-08	42.0	43.0	41.7	42.75	0.76	1.81	782071.0	33446994.2	858
2015-03-05	41.2	42.1	41.0	41.99	0.8	1.94	593176.0	24715581.1	537
2015-03-04	41.4	41.5	41.0	41.19	-0.29	-0.7	283182.0	11675951.6	326
2015-03-03	41.2	41.8	41.2	41.48	0.27	0.66	455108.0	18919959.7	450
2015-03-02	41.2	41.5	41.0	41.21	0.24	0.59	408738.0	16856141.5	361
2015-03-01	40.6	41.3	40.1	40.97	0.57	1.41	739890.0	30240074.0	685
2015-02-26	40.2	40.6	40.1	40.4	0.26	0.65	195863.0	7909913.8	239
2015-02-25	40.5	40.5	40.1	40.14	-0.24	-0.59	192643.0	7757171.0	217
2015-02-24	40.4	40.6	40.1	40.38	0.08	0.2	223610.0	9019289.6	282
2015-02-23	39.8	40.8	39.6	40.3	0.53	1.33	756723.0	30483119.9	740
2015-02-22	40.0	40.2	39.7	39.77	-0.08	-0.2	154836.0	6185948.8	207
2015-02-19	39.5	40.0	39.5	39.85	0.12	0.3	444950.0	17696652.4	431
2015-02-18	40.0	40.1	39.6	39.73	-0.27	-0.68	218152.0	8684317.1	252
2015-02-17	40.1	40.4	39.9	40.0	-0.35	-0.87	295285.0	11859075.5	324
2015-02-16	40.7	40.7	40.2	40.35	-0.12	-0.3	254618.0	10285530.6	323
2015-02-15	40.5	40.9	40.2	40.47	0.47	1.18	571711.0	23090163.1	488
2015-02-12	39.5	40.5	39.5	40.0	0.6	1.52	260125.0	10420042.9	311
2015-02-11	40.5	40.5	39.2	39.4	-1.11	-2.74	453211.0	18157648.7	493
2015-02-10	41.5	41.9	40.4	40.51	-1.01	-2.43	807698.0	32973423.5	725
2015-02-09	40.6	42.2	40.6	41.52	0.78	1.91	1332958.0	55574952.1	1321
2015-02-08	40.7	40.9	40.2	40.74	0.79	1.98	345913.0	14039962.4	316
2015-02-05	39.7	40.2	39.2	39.95	-0.07	-0.17	222201.0	8862861.2	274
2015-02-04	40.7	41.0	40.0	40.02	-0.49	-1.21	386395.0	15596977.5	393
2015-02-03	40.5	41.0	40.2	40.51	0.38	0.95	651319.0	26426019.1	566
2015-02-02	39.4	40.2	39.1	40.13	0.82	2.09	588538.0	23376747.5	550
2015-02-01	39.6	39.7	39.1	39.31	1.23	3.23	520929.0	20519153.2	544
2015-01-29	38.0	38.3	37.7	38.08	0.14	0.37	617958.0	23506690.4	562
2015-01-28	37.3	38.2	37.2	37.94	0.72	1.93	668688.0	25182283.8	527
2015-01-27	36.6	37.4	36.3	37.22	0.81	2.22	494403.0	18317586.7	420
2015-01-26	36.5	36.6	36.2	36.41	0.5	1.39	288030.0	10487335.3	266
2015-01-22	35.8	36.2	35.7	35.91	-0.06	-0.17	309185.0	11112426.1	329
2015-01-21	36.7	36.8	35.8	35.97	-0.72	-1.96	457697.0	16624465.8	472
2015-01-20	35.9	36.8	35.8	36.69	0.46	1.27	581420.0	21168267.3	522
2015-01-19	36.6	36.8	36.1	36.23	-0.17	-0.47	390558.0	14217042.1	397
2015-01-18	35.6	36.7	35.4	36.4	1.17	3.32	923041.0	33401702.5	896
2015-01-15	35.1	36.2	35.0	35.23	0.5	1.44	1282101.0	45793131.5	1198
2015-01-14	35.0	35.2	34.7	34.73	-0.06	-0.17	465421.0	16251805.2	422
2015-01-13	33.5	35.2	33.1	34.79	0.41	1.19	701783.0	24140763.3	541
2015-01-12	34.6	35.1	33.7	34.38	-0.21	-0.61	477674.0	16606831.4	474
2015-01-11	34.5	34.9	34.0	34.59	0.1	0.29	556058.0	19151080.4	532
2015-01-08	34.0	35.4	34.0	34.49	1.15	3.45	1124236.0	39208745.5	1167
2015-01-07	33.0	33.6	32.2	33.34	0.72	2.21	679028.0	22508783.7	535
2015-01-06	31.1	33.2	30.8	32.62	-0.17	-0.52	646517.0	20411517.1	699
2015-01-05	33.2	33.2	32.4	32.79	-0.84	-2.5	551837.0	18083980.2	538
2015-01-04	33.7	34.2	33.4	33.63	-0.09	-0.27	404681.0	13643406.0	416
2015-01-01	32.9	34.1	32.8	33.72	0.98	2.99	743339.0	24941277.1	671
2014-12-31	34.1	34.4	31.0	32.74	-0.87	-2.59	1201525.0	39495353.8	1120
2014-12-30	34.0	34.8	33.0	33.61	-1.94	-5.46	978326.0	33331312.6	959
2014-12-29	36.5	36.5	35.3	35.55	-0.58	-1.61	753508.0	27045251.4	804
2014-12-28	34.6	37.0	34.5	36.13	1.24	3.55	1615774.0	58394210.5	1757
2014-12-25	33.6	35.5	33.0	34.89	2.33	7.16	2504089.0	85836415.8	2245
2014-12-24	32.1	33.2	31.6	32.56	1.24	3.96	987550.0	32037153.8	842
2014-12-23	30.2	31.7	30.2	31.32	0.79	2.59	657160.0	20223073.1	636
2014-12-22	30.2	30.8	29.6	30.53	0.27	0.89	827099.0	25191095.6	714
2014-12-21	31.3	31.8	29.3	30.26	0.19	0.63	1060156.0	32278929.2	906
2014-12-18	28.4	30.2	28.0	30.07	2.48	8.99	1323328.0	38820347.2	802
2014-12-17	28.0	28.5	24.8	27.59	0.89	3.33	340301.0	9196503.8	323
2014-12-16	29.2	29.2	26.7	26.7	-2.92	-9.86	363163.0	9871041.3	390
2014-12-15	32.6	32.9	29.1	29.62	-2.34	-7.32	335718.0	10566812.3	406
2014-12-14	33.5	33.5	31.5	31.96	-2.04	-6.0	346379.0	11398815.7	357
2014-12-11	33.0	34.4	32.8	34.0	0.36	1.07	366039.0	12364651.1	450
2014-12-10	34.1	34.5	33.3	33.64	-0.75	-2.18	216259.0	7330400.3	278
2014-12-09	33.9	34.5	33.8	34.39	-0.32	-0.92	403757.0	13768631.1	391
2014-12-08	35.4	35.6	34.5	34.71	-0.54	-1.53	443380.0	15589104.6	471
2014-12-07	34.9	35.6	34.8	35.25	0.47	1.35	378311.0	13315134.6	353
2014-12-04	35.0	35.1	34.7	34.78	0.38	1.1	343623.0	11986171.4	320
2014-12-03	33.8	34.6	33.8	34.4	0.37	1.09	177857.0	6087144.7	204
2014-12-02	34.7	35.0	34.0	34.03	0.15	0.44	254209.0	8754764.5	350
2014-12-01	33.4	34.4	33.3	33.88	0.79	2.39	321576.0	10848153.2	349
2014-11-30	32.0	34.0	31.9	33.09	-2.17	-6.15	391290.0	12965079.8	474
2014-11-27	35.8	36.5	35.0	35.26	-1.19	-3.26	617239.0	22054688.0	643
2014-11-26	37.4	37.5	35.8	36.45	-1.43	-3.78	396097.0	14454585.1	550
2014-11-25	38.5	38.6	37.7	37.88	-0.77	-1.99	200750.0	7647667.9	283
2014-11-24	39.6	39.7	38.6	38.65	-0.89	-2.25	216123.0	8454446.1	289
2014-11-23	39.4	39.8	39.4	39.54	0.53	1.36	434106.0	17189839.0	394
2014-11-20	39.3	39.3	39.0	39.01	-0.14	-0.36	226330.0	8863225.7	227
2014-11-19	39.0	39.3	38.6	39.15	0.17	0.44	232712.0	9063828.3	266
2014-11-18	38.5	39.1	38.5	38.98	0.71	1.86	226394.0	8785485.9	323
2014-11-17	40.0	40.0	38.0	38.27	-1.98	-4.92	456545.0	17784284.5	612
2014-11-16	40.0	40.9	39.6	40.25	0.27	0.68	434370.0	17529256.6	472
2014-11-13	39.8	40.2	39.7	39.98	-0.21	-0.52	119649.0	4784433.0	216
2014-11-12	40.5	40.6	40.0	40.19	0.05	0.12	179899.0	7232317.0	254
2014-11-11	40.7	40.8	39.7	40.14	-0.87	-2.12	219915.0	8911018.9	277
2014-11-10	41.4	41.4	40.8	41.01	-0.11	-0.27	284181.0	11644974.9	286
2014-11-09	40.9	41.2	40.5	41.12	0.39	0.96	191915.0	7844267.6	239
2014-11-06	41.3	41.4	40.7	40.73	-0.33	-0.8	172239.0	7052477.1	242
2014-11-05	40.2	41.3	39.3	41.06	0.1	0.24	629692.0	25178633.7	687
2014-11-04	42.0	42.5	40.7	40.96	-1.59	-3.74	449301.0	18698056.5	598
2014-11-03	42.6	43.0	42.1	42.55	-0.25	-0.58	529275.0	22500371.6	473
2014-11-02	42.7	43.5	42.6	42.8	0.29	0.68	354870.0	15213797.0	379
2014-10-30	41.8	42.6	41.3	42.51	0.24	0.57	403171.0	16872213.7	538
2014-10-29	44.4	44.5	42.1	42.27	-1.84	-4.17	574899.0	24868172.1	621
2014-10-28	44.3	44.5	43.5	44.11	-0.55	-1.23	493524.0	21636096.6	639
2014-10-27	44.8	45.7	44.5	44.66	0.47	1.06	1534664.0	68965445.0	1334
2014-10-26	43.3	44.4	43.1	44.19	1.11	2.58	438550.0	19233454.0	420
2014-10-23	43.0	43.2	42.3	43.08	-0.17	-0.39	222318.0	9517191.0	263
2014-10-22	43.6	43.9	43.0	43.25	-0.21	-0.48	428333.0	18568582.0	446
2014-10-21	43.0	43.5	43.0	43.46	0.69	1.61	497508.0	21504802.6	528
2014-10-20	42.3	42.9	41.6	42.77	0.27	0.64	407316.0	17259694.4	401
2014-10-19	43.0	43.3	41.5	42.5	2.97	7.51	662106.0	28109423.1	684
2014-10-16	40.7	41.5	38.0	39.53	-2.42	-5.77	763699.0	30536105.0	730
2014-10-15	43.3	43.5	41.5	41.95	-1.57	-3.61	308829.0	13189255.1	373
2014-10-14	43.0	44.0	42.2	43.52	0.37	0.86	431329.0	18563843.7	497
2014-10-13	41.0	43.7	40.1	43.15	1.9	4.61	250202.0	10475787.3	436
2014-10-12	43.6	44.0	40.8	41.25	-3.74	-8.31	447076.0	19113384.5	525
2014-10-02	45.0	45.2	44.5	44.99	-0.31	-0.68	221412.0	9957426.2	285
2014-10-01	45.7	45.8	45.0	45.3	-0.54	-1.18	380067.0	17242051.6	263
2014-09-30	46.2	46.5	45.7	45.84	-0.22	-0.48	508655.0	23358251.4	451
2014-09-29	44.6	46.4	44.4	46.06	1.38	3.09	997018.0	45553478.1	902
2014-09-28	44.7	44.9	44.0	44.68	-0.29	-0.64	299149.0	13308333.4	406
2014-09-25	45.2	45.6	44.8	44.97	-0.21	-0.46	372899.0	16809280.4	468
2014-09-24	46.0	46.1	44.6	45.18	-2.19	-4.62	1262780.0	57231574.7	1296
2014-09-22	47.4	47.9	46.7	47.37	-0.11	-0.23	961700.0	45569611.7	1155
2014-09-21	46.1	48.0	46.1	47.48	1.37	2.97	1361078.0	64050730.5	1350
2014-09-18	46.5	46.6	46.0	46.11	-0.43	-0.92	428136.0	19791156.7	512
2014-09-17	46.2	46.8	46.0	46.54	0.31	0.67	747361.0	34673109.2	827
2014-09-16	46.3	46.6	45.8	46.23	-0.13	-0.28	1372449.0	63431802.3	1406
2014-09-15	45.3	46.5	44.5	46.36	1.08	2.39	1719890.0	78642355.4	1570
2014-09-14	44.8	46.0	44.6	45.28	0.53	1.18	1421732.0	64559353.0	1484
2014-09-11	44.2	45.3	44.0	44.75	0.59	1.34	1913052.0	86033185.8	1619
2014-09-10	44.4	44.4	43.7	44.16	-0.29	-0.65	447726.0	19737380.3	558
2014-09-09	44.7	44.8	44.2	44.45	-0.26	-0.58	448427.0	19950105.8	494
2014-09-08	44.8	44.9	44.4	44.71	0.0	0.0	498690.0	22270429.4	522
2014-09-07	44.8	45.1	44.6	44.71	-0.07	-0.16	301819.0	13530895.6	428
2014-09-04	45.0	45.3	44.5	44.78	-0.02	-0.04	1000849.0	44978097.6	1157
2014-09-03	43.8	45.0	43.7	44.8	0.9	2.05	1344926.0	59875410.6	1319
2014-09-02	43.8	44.1	43.7	43.9	0.1	0.23	339373.0	14902299.4	383
2014-09-01	43.9	44.0	43.5	43.8	-0.11	-0.25	332442.0	14560148.8	413
2014-08-31	44.0	44.3	43.7	43.91	0.28	0.64	808593.0	35598849.6	897
2014-08-28	43.0	43.8	42.7	43.63	0.56	1.3	876056.0	38045471.8	947
2014-08-27	43.0	43.5	42.8	43.07	-0.02	-0.05	562658.0	24293671.5	568
2014-08-26	43.0	43.2	42.5	43.09	0.2	0.47	402894.0	17281881.0	540
2014-08-25	44.0	44.6	42.0	42.89	-0.48	-1.11	1733142.0	75459664.1	1731
2014-08-24	42.8	43.9	42.8	43.37	0.86	2.02	1634484.0	70948513.1	1493
2014-08-21	42.6	42.8	42.4	42.51	-0.02	-0.05	280229.0	11923357.1	380
2014-08-20	41.6	43.5	41.4	42.53	1.09	2.63	1932639.0	82407593.2	1590
2014-08-19	42.0	42.0	41.2	41.44	-0.5	-1.19	969831.0	40233365.3	779
2014-08-18	42.4	42.4	41.9	41.94	-0.08	-0.19	596288.0	25062099.2	541
2014-08-17	42.2	42.2	41.5	42.02	-0.53	-1.25	1151093.0	48233337.9	1003
2014-08-14	42.9	43.0	42.5	42.55	-0.59	-1.37	720237.0	30756647.7	721
2014-08-13	43.9	43.9	43.0	43.14	-0.85	-1.93	718093.0	31101823.0	729
2014-08-12	44.4	44.4	43.5	43.99	-0.43	-0.97	380770.0	16755127.7	465
2014-08-11	44.3	44.9	44.3	44.42	0.93	2.14	1882803.0	83917955.6	1920
2014-08-10	42.6	44.0	42.4	43.49	0.7	1.64	624455.0	26927922.4	541
2014-08-07	42.5	42.9	42.5	42.79	0.01	0.02	151661.0	6480315.9	194
2014-08-06	42.4	42.9	42.3	42.78	0.2	0.47	186817.0	7982773.2	256
2014-08-05	43.7	43.7	42.5	42.58	-0.49	-1.14	497325.0	21432570.5	618
2014-08-04	42.0	43.7	41.6	43.07	1.19	2.84	826816.0	35404772.0	939
2014-08-03	41.8	42.1	41.2	41.88	0.68	1.65	355240.0	14810484.8	341
2014-07-24	41.2	41.4	41.0	41.2	-0.18	-0.43	343506.0	14146217.5	365
2014-07-23	41.4	41.7	41.1	41.38	-0.17	-0.41	470975.0	19505773.9	496
2014-07-22	41.7	42.4	41.4	41.55	-0.25	-0.6	523072.0	21935161.1	619
2014-07-21	41.3	42.2	41.0	41.8	0.54	1.31	891736.0	37207072.4	1005
2014-07-20	40.7	42.0	40.4	41.26	0.92	2.28	1700193.0	69943602.1	1539
2014-07-17	39.3	40.6	39.1	40.34	1.22	3.12	876106.0	34856613.7	746
2014-07-16	38.9	39.5	38.6	39.12	0.25	0.64	422239.0	16528522.0	395
2014-07-15	38.9	39.0	38.8	38.87	0.07	0.18	199258.0	7748454.1	225
2014-07-14	38.8	38.9	38.6	38.8	0.05	0.13	183569.0	7112630.1	249
2014-07-13	39.3	39.3	38.6	38.75	-0.36	-0.92	434176.0	16856887.8	444
2014-07-10	39.4	39.5	39.1	39.11	-0.3	-0.76	190367.0	7472182.9	238
2014-07-09	39.7	39.8	39.1	39.41	-0.6	-1.5	429468.0	16939274.3	516
2014-07-08	40.1	40.2	39.7	40.01	-0.16	-0.4	209796.0	8393113.4	276
2014-07-07	40.2	40.5	40.0	40.17	0.15	0.37	329166.0	13224693.6	452
2014-07-06	39.2	40.3	39.2	40.02	0.86	2.2	788032.0	31284299.1	715
2014-07-03	38.5	39.3	38.0	39.16	0.55	1.42	768158.0	29814122.0	640
2014-07-02	38.4	38.9	38.2	38.61	0.34	0.89	316463.0	12213412.7	285
2014-07-01	38.0	38.4	38.0	38.27	0.29	0.76	326209.0	12463042.8	347
2014-06-30	37.3	38.4	37.0	37.98	0.74	1.99	1306229.0	49437972.7	1078
2014-06-29	36.2	37.8	35.4	37.24	0.49	1.33	899306.0	33319377.3	716
2014-06-26	37.0	37.0	36.5	36.75	-0.15	-0.41	133069.0	4899471.1	172
2014-06-25	37.0	37.2	36.5	36.9	0.23	0.63	331659.0	12251967.4	302
2014-06-24	36.5	36.8	35.6	36.67	-0.27	-0.73	314659.0	11435178.3	356
2014-06-23	37.9	37.9	36.2	36.94	-0.7	-1.86	423619.0	15554439.2	407
2014-06-22	37.5	38.2	37.0	37.64	-0.11	-0.29	306275.0	11595580.7	229
2014-06-19	37.5	38.4	37.5	37.75	0.36	0.96	415801.0	15740632.7	369
2014-06-18	37.2	37.5	37.1	37.39	0.29	0.78	204455.0	7621188.7	254
2014-06-17	37.0	37.6	36.2	37.1	-0.09	-0.24	542673.0	20064215.5	547
2014-06-16	38.7	39.1	37.0	37.19	-1.58	-4.08	372671.0	14218251.0	442
2014-06-15	39.0	39.5	38.5	38.77	-1.12	-2.81	628926.0	24480208.0	558
2014-06-12	40.5	41.0	39.7	39.89	-0.98	-2.4	734615.0	29428340.7	629
2014-06-11	41.0	41.2	40.7	40.87	-0.19	-0.46	465373.0	19022319.6	393
2014-06-10	41.1	41.4	40.5	41.06	0.27	0.66	1198007.0	49074098.7	902
2014-06-09	39.0	41.3	38.6	40.79	1.68	4.3	2344456.0	94251125.5	1456
2014-06-08	39.8	39.8	37.8	39.11	-0.58	-1.46	1609765.0	63016467.0	1030
2014-06-05	39.6	39.8	39.2	39.69	0.01	0.03	681656.0	26947589.4	641
2014-06-04	39.0	39.9	38.8	39.68	0.52	1.33	2727816.0	107736884.0	1260
2014-06-03	38.9	39.4	38.8	39.16	0.49	1.27	1436482.0	56073074.4	892
2014-06-02	38.3	39.1	38.2	38.67	0.54	1.42	2256891.0	87238110.5	1264
2014-06-01	38.2	38.4	38.0	38.13	-0.06	-0.16	407677.0	15560010.9	299
2014-05-29	38.5	38.7	38.0	38.19	-0.03	-0.08	515334.0	19760290.1	435
2014-05-28	38.7	39.4	38.1	38.22	-0.21	-0.55	1922948.0	74317530.8	893
2014-05-27	38.2	39.0	38.0	38.43	0.23	0.6	1110357.0	42754256.6	646
2014-05-26	38.0	38.4	37.8	38.2	0.29	0.76	570676.0	21712039.6	430
2014-05-25	37.3	38.1	37.0	37.91	-0.11	-0.29	364571.0	13805473.7	306
2014-05-22	38.8	38.8	37.9	38.02	-0.42	-1.09	885209.0	33836409.2	690
2014-05-21	37.0	39.0	36.6	38.44	1.43	3.86	3638491.0	138824431.3	1978
2014-05-20	36.5	37.4	36.2	37.01	0.36	0.98	1110373.0	40981040.6	554
2014-05-19	37.3	37.4	36.0	36.65	-0.9	-2.4	820354.0	30173047.8	602
2014-05-18	37.5	38.1	37.2	37.55	0.03	0.08	1118557.0	42030979.3	840
2014-05-15	37.0	38.0	36.8	37.52	0.53	1.43	1537825.0	57599842.5	1083
2014-05-14	36.4	37.3	36.4	36.99	0.68	1.87	1527947.0	56476819.4	1003
2014-05-13	35.6	36.6	35.6	36.31	0.81	2.28	1453672.0	52633592.8	970
2014-05-12	35.3	35.5	35.1	35.5	0.28	0.8	393292.0	13922323.5	354
2014-05-11	35.3	35.6	35.2	35.22	-0.11	-0.31	302987.0	10708722.2	265
2014-05-08	35.2	35.4	35.1	35.33	0.24	0.68	406743.0	14339300.8	286
2014-05-07	35.1	35.3	35.0	35.09	-0.12	-0.34	313981.0	11023160.1	263
2014-05-06	35.3	35.5	35.1	35.21	-0.09	-0.25	400125.0	14111673.2	319
2014-05-05	35.5	35.5	35.1	35.3	-0.19	-0.54	509913.0	17972503.8	349
2014-05-04	35.5	35.7	35.4	35.49	0.09	0.25	443288.0	15734217.0	355
2014-05-01	35.9	35.9	35.3	35.4	-0.25	-0.7	442660.0	15737908.7	368
2014-04-30	35.3	35.7	35.0	35.65	0.33	0.93	808128.0	28607335.7	545
2014-04-29	36.2	36.3	35.3	35.32	-0.77	-2.13	949860.0	33958684.3	664
2014-04-28	35.0	36.6	34.8	36.09	1.07	3.06	2706681.0	96982132.6	1501
2014-04-27	35.3	35.4	34.9	35.02	-0.06	-0.17	624624.0	21905459.7	484
2014-04-24	35.2	35.3	34.7	35.08	-0.28	-0.79	810248.0	28331215.7	577
2014-04-23	35.7	36.0	35.0	35.36	-0.25	-0.7	1627041.0	57872127.1	1015
2014-04-22	35.5	35.8	35.2	35.61	0.19	0.54	939258.0	33317883.4	645
2014-04-21	34.7	35.9	34.5	35.42	0.87	2.52	2158353.0	75997890.4	1500
2014-04-20	34.0	34.7	33.8	34.55	0.68	2.01	1491180.0	51007451.8	947
2014-04-17	33.5	34.3	33.5	33.87	0.61	1.83	2276273.0	77225405.3	1218
2014-04-16	32.9	33.5	32.8	33.26	0.54	1.65	1938295.0	64318719.7	895
2014-04-15	32.5	32.8	32.5	32.72	0.36	1.11	589135.0	19228626.6	410
2014-04-14	31.6	32.4	31.6	32.36	0.41	1.28	427931.0	13771581.9	312
2014-04-13	32.6	32.6	31.8	31.95	-0.85	-2.59	570363.0	18401567.2	536
2014-04-10	33.0	33.0	32.7	32.8	-1.2	-3.53	1133485.0	37197290.7	715
2014-04-09	34.0	34.3	33.4	34.0	0.8	2.41	2966914.0	100704719.3	1752
2014-04-08	33.0	33.5	33.0	33.2	0.2	0.61	1289927.0	42895201.9	934
2014-04-07	32.4	33.1	32.4	33.0	0.7	2.17	1682951.0	55196978.0	1112
2014-04-06	32.4	32.4	32.1	32.3	-0.1	-0.31	579768.0	18694291.5	431
2014-04-03	32.5	32.7	32.3	32.4	0.0	0.0	888184.0	28805334.5	750
2014-04-02	31.8	32.7	31.8	32.4	0.5	1.57	2471021.0	79804720.1	1291
2014-04-01	31.7	31.9	31.6	31.9	0.3	0.95	543289.0	17247700.8	389
2014-03-31	31.4	31.6	31.3	31.6	-0.1	-0.32	779538.0	24530123.1	480
2014-03-30	32.2	32.2	31.4	31.7	-0.1	-0.31	1165045.0	37035017.6	734
2014-03-27	32.0	32.5	31.6	31.8	-0.2	-0.63	1967067.0	63132891.4	1337
2014-03-26	31.9	32.1	31.6	32.0	0.1	0.31	713639.0	22711419.0	548
2014-03-25	31.6	32.0	31.5	31.9	0.3	0.95	916332.0	29106767.9	488
2014-03-24	31.2	31.7	31.2	31.6	0.4	1.28	1148577.0	36147315.4	508
2014-03-23	31.1	31.3	31.0	31.2	0.2	0.65	634776.0	19797391.6	319
2014-03-20	31.1	31.1	30.8	31.0	-0.2	-0.64	267064.0	8266118.1	241
2014-03-19	31.2	31.2	30.8	31.2	0.2	0.65	406819.0	12620699.9	297
2014-03-18	31.1	31.2	30.9	31.0	0.0	0.0	592858.0	18442958.7	404
2014-03-17	31.2	31.3	30.9	31.0	-0.3	-0.96	500006.0	15544905.3	406
2014-03-16	31.4	31.5	31.2	31.3	0.0	0.0	841180.0	26327732.2	471
2014-03-13	31.3	31.9	31.2	31.3	0.1	0.32	2390228.0	75409988.2	1313
2014-03-12	30.9	31.4	30.8	31.2	0.3	0.97	1213197.0	37764502.9	670
2014-03-11	30.9	31.1	30.8	30.9	0.0	0.0	645986.0	19996045.8	415
2014-03-10	30.8	31.3	30.6	30.9	0.1	0.32	1127456.0	34988027.6	623
2014-03-09	30.8	31.2	30.6	30.8	0.3	0.98	1607234.0	49728692.3	813
2014-03-06	29.8	31.0	29.8	30.5	0.7	2.35	1814158.0	55288834.5	996
2014-03-05	29.9	30.0	29.4	29.8	-0.1	-0.33	452253.0	13458374.1	343
2014-03-04	29.6	30.0	29.6	29.9	0.4	1.36	496621.0	14786827.6	331
2014-03-03	29.7	29.7	29.2	29.5	-0.3	-1.01	1067994.0	31488148.5	569
2014-03-02	30.4	30.4	29.5	29.8	-0.6	-1.97	786872.0	23589379.2	490
2014-02-27	30.5	30.8	30.4	30.4	0.0	0.0	816762.0	25053265.4	527
2014-02-26	30.0	30.5	29.9	30.4	0.4	1.33	837222.0	25306211.9	503
2014-02-25	30.1	30.2	29.9	30.0	-0.1	-0.33	308442.0	9253444.2	303
2014-02-24	29.7	30.1	29.6	30.1	0.4	1.35	773715.0	23175791.8	474
2014-02-23	29.7	29.8	29.6	29.7	0.0	0.0	242691.0	7210711.9	171
2014-02-20	29.8	29.8	29.6	29.7	0.0	0.0	219351.0	6514010.3	150
2014-02-19	29.6	30.0	29.5	29.7	0.1	0.34	530758.0	15809889.5	314
2014-02-18	29.5	29.7	29.5	29.6	0.1	0.34	198663.0	5883458.6	117
2014-02-17	29.6	29.7	29.4	29.5	-0.1	-0.34	207688.0	6139372.9	151
2014-02-16	29.6	29.7	29.5	29.6	0.0	0.0	235670.0	6961644.1	163
2014-02-13	29.6	29.6	29.4	29.6	0.0	0.0	177763.0	5242769.2	133
2014-02-12	29.8	29.9	29.6	29.6	-0.1	-0.34	161861.0	4813061.7	147
2014-02-11	29.6	30.0	29.6	29.7	0.2	0.68	442426.0	13166960.0	263
2014-02-10	29.3	29.9	29.2	29.5	0.2	0.68	492932.0	14574564.0	314
2014-02-09	29.3	29.6	29.2	29.3	0.1	0.34	242385.0	7127720.8	210
2014-02-06	29.3	29.4	29.1	29.2	-0.2	-0.68	329876.0	9651262.4	206
2014-02-05	29.3	29.5	29.2	29.4	0.2	0.68	393768.0	11544422.7	131
2014-02-04	29.3	29.3	29.0	29.2	-0.3	-1.02	195320.0	5711212.4	144
2014-02-03	29.7	29.7	29.4	29.5	0.0	0.0	274894.0	8133148.3	147
2014-02-02	29.5	29.8	29.4	29.5	0.2	0.68	297039.0	8790150.9	178
2014-01-30	29.4	29.6	29.3	29.3	-0.3	-1.01	230591.0	6779634.6	173
2014-01-29	29.4	29.9	29.3	29.6	0.3	1.02	478091.0	14151795.7	308
2014-01-28	29.3	29.5	29.1	29.3	0.0	0.0	246543.0	7221932.3	191
2014-01-27	29.5	29.6	29.3	29.3	-0.1	-0.34	180680.0	5311842.4	196
2014-01-26	29.0	29.6	28.8	29.4	-0.4	-1.34	464455.0	13615337.2	323
2014-01-23	29.8	29.9	29.5	29.8	0.0	0.0	158324.0	4717685.7	169
2014-01-22	29.8	30.2	29.1	29.8	-0.2	-0.67	313329.0	9339561.1	245
2014-01-21	29.7	30.1	29.5	30.0	0.3	1.01	260465.0	7756296.1	210
2014-01-20	29.8	29.8	29.7	29.7	-0.1	-0.34	135448.0	4026889.7	147
2014-01-19	29.8	30.0	29.0	29.8	-0.1	-0.33	402130.0	11908899.4	252
2014-01-16	30.2	30.2	29.8	29.9	-0.3	-0.99	446574.0	13379499.3	356
2014-01-15	30.4	30.4	30.2	30.2	-0.3	-0.98	295887.0	8961078.1	240
2014-01-14	30.2	30.5	29.9	30.5	0.2	0.66	592360.0	17875632.8	345
2014-01-13	30.6	30.7	30.3	30.3	-0.6	-1.94	901767.0	27493060.5	516
2014-01-12	30.6	30.9	30.4	30.9	0.3	0.98	733688.0	22506567.9	359
2014-01-09	30.7	30.9	30.4	30.6	-0.1	-0.33	757408.0	23251259.6	359
2014-01-08	30.6	30.8	30.5	30.7	0.2	0.66	464598.0	14227079.4	257
2014-01-07	30.8	31.0	30.3	30.5	-0.3	-0.97	860054.0	26332400.3	433
2014-01-06	30.2	31.0	30.2	30.8	0.5	1.65	1354251.0	41570568.6	666
2014-01-05	30.1	30.5	30.0	30.3	0.2	0.66	799397.0	24172689.1	446
2014-01-02	30.3	30.3	30.0	30.1	-0.2	-0.66	473999.0	14254215.6	258
2014-01-01	30.0	30.3	29.9	30.3	0.3	1.0	406369.0	12230776.3	269
2013-12-31	30.1	30.2	29.9	30.0	0.0	0.0	370256.0	11130402.8	256
2013-12-30	29.9	30.2	29.8	30.0	0.1	0.33	456069.0	13684698.5	355
2013-12-29	29.7	30.1	29.6	29.9	0.2	0.67	562117.0	16797589.8	461
2013-12-26	29.3	29.8	29.3	29.7	0.4	1.37	822144.0	24308809.0	473
2013-12-25	29.3	29.5	29.2	29.3	-0.1	-0.34	407253.0	11944701.9	265
2013-12-24	29.5	29.6	29.2	29.4	-0.1	-0.34	320984.0	9427479.1	265
2013-12-23	29.2	29.9	29.1	29.5	0.4	1.37	1385827.0	40861305.2	773
2013-12-22	29.3	29.4	29.0	29.1	-0.1	-0.34	390114.0	11361160.9	325
2013-12-19	29.3	29.5	29.2	29.2	-0.1	-0.34	645916.0	18962808.6	318
2013-12-18	29.4	29.7	29.2	29.3	0.1	0.34	579562.0	17064706.1	478
2013-12-17	29.1	29.3	28.8	29.2	0.1	0.34	823596.0	23979813.5	604
2013-12-16	30.2	30.2	29.0	29.1	-1.0	-3.32	2249755.0	66109426.0	1455
2013-12-15	30.8	30.8	30.1	30.1	-0.7	-2.27	1035870.0	31556422.7	712
2013-12-12	31.1	31.1	30.8	30.8	-0.3	-0.96	690446.0	21353825.3	416
2013-12-11	31.0	31.5	30.8	31.1	0.2	0.65	858442.0	26764683.8	542
2013-12-10	30.7	31.1	30.6	30.9	0.2	0.65	1036208.0	32049435.2	642
2013-12-09	30.7	30.9	30.4	30.7	0.0	0.0	546223.0	16704920.9	330
2013-12-08	30.4	31.0	30.3	30.7	0.5	1.66	793870.0	24338708.5	477
2013-12-05	30.2	30.3	29.9	30.2	0.1	0.33	469757.0	14136438.1	365
2013-12-04	29.7	30.1	29.5	30.1	0.3	1.01	576785.0	17216570.8	425
2013-12-03	30.8	30.8	29.5	29.8	-1.0	-3.25	1006219.0	30511323.1	713
2013-12-02	30.4	31.2	30.2	30.8	0.5	1.65	1773650.0	54527599.2	980
2013-12-01	29.4	30.3	29.3	30.3	1.0	3.41	1462881.0	43794894.4	800
2013-11-28	29.2	29.5	29.2	29.3	0.0	0.0	291444.0	8566023.5	212
2013-11-27	29.3	29.4	29.1	29.3	-0.1	-0.34	614756.0	17973657.5	336
2013-11-26	29.5	29.7	29.3	29.4	-0.2	-0.68	363042.0	10690303.6	239
2013-11-25	29.7	29.7	29.2	29.6	-0.1	-0.34	506509.0	14918058.3	363
2013-11-24	29.8	29.9	29.5	29.7	-0.2	-0.67	637375.0	18914626.7	426
2013-11-21	29.9	29.9	29.5	29.9	-0.1	-0.33	549142.0	16323756.1	368
2013-11-20	29.6	30.1	29.6	30.0	0.5	1.69	971333.0	29063382.4	525
2013-11-19	29.4	29.7	29.2	29.5	0.2	0.68	1265246.0	37378077.6	676
2013-11-18	29.1	29.5	29.0	29.3	0.2	0.69	716269.0	21006018.4	524
2013-11-17	28.8	29.3	28.7	29.1	0.4	1.39	1737375.0	50430731.8	942
2013-11-14	28.6	28.8	28.5	28.7	0.1	0.35	599555.0	17177080.0	359
2013-11-13	28.4	28.9	28.3	28.6	0.3	1.06	1391665.0	39872235.8	918
2013-11-12	28.3	28.4	28.2	28.3	0.1	0.35	728948.0	20608630.1	448
2013-11-11	28.1	28.4	28.1	28.2	0.1	0.36	963176.0	27185261.4	504
2013-11-10	27.8	28.4	27.8	28.1	0.4	1.44	1827075.0	51540518.8	909
2013-11-07	27.8	28.0	27.6	27.7	0.0	0.0	512357.0	14233311.2	332
2013-11-06	27.8	27.9	27.6	27.7	-0.2	-0.72	494592.0	13726225.4	280
2013-11-05	28.0	28.1	27.7	27.9	-0.1	-0.36	785782.0	21914172.8	500
2013-11-04	28.1	28.3	28.0	28.0	-0.2	-0.71	299319.0	8416666.4	220
2013-11-03	28.2	28.3	28.1	28.2	0.1	0.36	349390.0	9856929.9	249
2013-10-31	28.2	28.2	28.0	28.1	-0.1	-0.35	325296.0	9128309.4	233
2013-10-30	28.5	28.5	28.1	28.2	-0.1	-0.35	511163.0	14456413.1	360
2013-10-29	28.3	28.4	28.1	28.3	0.1	0.35	468604.0	13216016.0	358
2013-10-28	28.2	28.4	28.1	28.2	0.0	0.0	643775.0	18182100.0	458
2013-10-27	28.5	28.7	28.1	28.2	-0.2	-0.7	1131581.0	32119676.1	786
2013-10-24	27.5	28.4	27.4	28.4	1.0	3.65	1944307.0	54452898.8	1215
2013-10-23	27.5	27.7	27.3	27.4	-0.3	-1.08	861500.0	23662427.6	591
2013-10-22	28.0	28.1	27.5	27.7	-0.3	-1.07	955373.0	26568071.9	528
2013-10-21	28.2	28.5	27.9	28.0	-0.2	-0.71	780288.0	22020555.9	608
2013-10-20	28.3	28.4	28.0	28.2	0.4	1.44	673719.0	19006976.4	514
2013-10-10	28.4	28.4	27.7	27.8	-0.4	-1.42	717896.0	20101627.1	505
2013-10-09	27.9	28.6	27.7	28.2	0.1	0.36	541550.0	15305592.4	502
2013-10-08	28.6	28.7	28.0	28.1	-0.5	-1.75	713918.0	20209198.5	701
2013-10-07	30.1	30.1	28.6	28.6	-1.5	-4.98	1069461.0	31228874.9	1246
2013-10-06	32.3	32.5	30.1	30.1	-2.2	-6.81	2860955.0	88069157.6	2050
2013-10-03	31.0	32.7	30.9	32.3	1.2	3.86	1687989.0	54061631.3	1318
2013-10-02	30.7	31.2	30.7	31.1	0.4	1.3	411689.0	12748261.6	273
2013-10-01	31.0	31.3	30.6	30.7	-0.3	-0.97	409055.0	12663804.3	329
2013-09-30	30.8	31.2	30.4	31.0	0.3	0.98	468713.0	14446637.0	347
2013-09-29	30.7	31.4	30.6	30.7	0.2	0.66	613037.0	18958552.1	471
2013-09-26	30.6	30.6	30.2	30.5	-0.3	-0.97	426488.0	12985694.7	338
2013-09-25	30.9	31.0	30.6	30.8	0.1	0.33	400993.0	12336264.7	412
2013-09-24	30.5	31.7	30.4	30.7	0.3	0.99	1445425.0	44892782.8	1073
2013-09-19	30.4	30.8	29.9	30.4	0.2	0.66	885635.0	26876878.0	602
2013-09-18	31.4	31.4	30.2	30.2	-0.8	-2.58	610188.0	18757495.9	526
2013-09-17	31.4	32.3	30.8	31.0	-0.5	-1.59	1599896.0	50351315.2	1331
2013-09-16	29.0	32.0	28.6	31.5	2.4	8.25	1833108.0	55787906.2	1141
2013-09-15	29.0	29.2	28.9	29.1	0.4	1.39	897460.0	26078994.6	496
2013-09-12	28.1	28.9	28.1	28.7	0.5	1.77	915766.0	26127908.2	607
2013-09-11	27.2	28.7	27.2	28.2	1.1	4.06	2146052.0	60246139.5	1360
2013-09-10	26.8	27.1	26.8	27.1	0.9	3.44	1451389.0	39138021.3	593
2013-09-09	26.0	26.4	25.8	26.2	0.1	0.38	306893.0	8025058.1	253
2013-09-08	26.3	26.8	26.1	26.1	0.1	0.38	1081698.0	28672747.0	654
2013-09-05	25.1	26.1	25.0	26.0	0.9	3.59	578276.0	14730700.9	441
2013-09-04	25.2	25.5	25.0	25.1	-0.6	-2.33	455763.0	11508842.0	399
2013-09-03	25.9	26.7	25.1	25.7	-0.2	-0.77	1635202.0	42645776.7	944
2013-09-02	25.1	26.0	25.0	25.9	0.9	3.6	1260666.0	32204802.2	779
2013-09-01	24.8	25.1	24.7	25.0	0.7	2.88	570867.0	14203471.4	381
2013-08-29	24.55	24.85	24.15	24.3	0.0	0.0	536382.0	13108194.3	411
2013-08-28	23.9	24.5	23.7	24.3	0.2	0.83	708200.0	17144789.2	528
2013-08-27	25.9	25.9	24.05	24.1	-2.0	-7.66	897491.0	22283771.6	894
2013-08-26	26.5	26.5	26.0	26.1	-0.4	-1.51	552733.0	14503010.1	413
2013-08-25	26.8	26.9	26.4	26.5	-0.4	-1.49	608166.0	16190619.6	440
2013-08-22	27.1	27.2	26.8	26.9	-0.1	-0.37	684641.0	18495170.3	493
2013-08-21	26.7	27.2	26.7	27.0	0.3	1.12	1585609.0	42815981.2	1073
2013-08-20	26.5	27.0	26.4	26.7	0.3	1.14	1318270.0	35157361.2	840
2013-08-19	26.3	26.5	26.2	26.4	0.0	0.0	382781.0	10079840.3	295
2013-08-18	26.3	26.5	26.3	26.4	0.1	0.38	368795.0	9733293.1	276
2013-08-15	26.2	26.4	26.0	26.3	0.2	0.77	452785.0	11870433.9	301
2013-08-14	26.2	26.2	26.0	26.1	-0.1	-0.38	345607.0	9011977.5	254
2013-08-13	26.2	26.4	26.1	26.2	0.1	0.38	327958.0	8604441.6	232
2013-08-05	26.4	26.4	25.9	26.1	-0.2	-0.76	613339.0	16060632.1	499
2013-08-04	26.4	26.5	26.2	26.3	0.0	0.0	396411.0	10441574.0	325
2013-08-01	26.7	26.8	26.3	26.3	-0.4	-1.5	787056.0	20877357.7	555
2013-07-31	26.6	27.3	26.6	26.7	0.1	0.38	2196056.0	59259361.3	1327
2013-07-30	26.3	26.6	26.2	26.6	0.3	1.14	532617.0	14089905.2	356
2013-07-29	26.2	26.5	26.2	26.3	0.1	0.38	487505.0	12838709.7	273
2013-07-28	26.4	26.5	26.2	26.2	-0.1	-0.38	314605.0	8262552.0	237
2013-07-25	26.4	26.7	26.3	26.3	0.0	0.0	475434.0	12573872.8	333
2013-07-24	26.2	26.9	26.1	26.3	0.2	0.77	1756630.0	46638418.7	1129
2013-07-23	26.0	26.3	25.8	26.1	0.3	1.16	644008.0	16774789.1	421
2013-07-22	25.8	26.0	25.8	25.8	0.0	0.0	402226.0	10404843.4	274
2013-07-21	25.8	26.0	25.7	25.8	0.1	0.39	444337.0	11488307.5	322
2013-07-18	26.1	26.2	25.7	25.7	-0.7	-2.65	654276.0	16936241.0	450
2013-07-17	26.1	26.5	26.0	26.4	0.4	1.54	1092971.0	28669605.8	641
2013-07-16	25.9	26.0	25.8	26.0	0.0	0.0	342854.0	8895905.1	251
2013-07-15	26.6	26.6	25.6	26.0	-0.6	-2.26	1595270.0	41687582.2	852
2013-07-14	26.8	27.1	26.4	26.6	-0.2	-0.75	528494.0	14080152.3	380
2013-07-11	27.3	27.6	26.7	26.8	-0.4	-1.47	909745.0	24639794.7	558
2013-07-10	26.8	27.6	26.7	27.2	0.5	1.87	1288555.0	35139964.1	922
2013-07-09	26.3	27.3	25.9	26.7	0.5	1.91	1323062.0	35297020.8	1034
2013-07-08	26.6	26.8	26.2	26.2	-0.4	-1.5	557023.0	14749593.3	603
2013-07-07	25.3	27.2	25.3	26.6	1.4	5.56	2182081.0	57771475.0	1516
2013-07-04	25.0	25.5	25.0	25.2	0.25	1.0	309454.0	7809391.7	263
2013-07-03	25.1	25.2	24.9	24.95	-0.15	-0.6	172274.0	4312161.8	175
2013-07-02	25.1	25.2	25.0	25.1	0.1	0.4	254157.0	6384323.1	211
2013-07-01	24.9	25.1	24.85	25.0	0.2	0.81	150310.0	3747769.4	146
2013-06-30	24.7	24.95	24.65	24.8	-0.05	-0.2	176908.0	4384145.4	186
2013-06-26	24.7	25.0	24.65	24.85	0.1	0.4	278816.0	6921778.75	242
2013-06-25	24.65	24.75	24.65	24.75	0.1	0.41	105717.0	2613243.65	105
2013-06-24	24.85	24.85	24.6	24.65	-0.2	-0.8	311324.0	7688013.3	242
2013-06-23	24.8	24.9	24.75	24.85	0.15	0.61	187101.0	4645318.7	160
2013-06-22	24.6	24.7	24.5	24.7	-0.1	-0.4	184220.0	4537945.65	178
2013-06-19	25.1	25.1	24.75	24.8	-0.2	-0.8	383048.0	9515776.15	230
2013-06-18	25.0	25.2	25.0	25.0	0.0	0.0	152056.0	3811059.4	144
2013-06-17	25.0	25.0	24.85	25.0	0.5	2.04	292286.0	7295124.85	242
2013-06-16	24.7	24.85	24.1	24.5	-0.3	-1.21	324382.0	7945425.8	326
2013-06-15	25.5	25.6	23.5	24.8	-1.1	-4.25	972445.0	24121291.85	762
2013-06-12	25.9	26.1	25.8	25.9	-0.1	-0.38	240391.0	6238482.4	181
2013-06-11	25.8	26.1	25.7	26.0	0.2	0.78	372027.0	9646225.7	310
2013-06-10	25.8	25.8	25.6	25.8	0.0	0.0	330322.0	8502538.5	268
2013-06-09	26.0	26.0	25.6	25.8	-0.2	-0.77	570250.0	14698629.3	301
2013-06-08	26.1	26.4	25.8	26.0	0.1	0.39	1285267.0	33595590.8	588
2013-06-05	25.6	26.4	25.4	25.9	0.3	1.17	1079406.0	28059141.0	595
2013-06-04	25.8	25.8	25.5	25.6	-0.1	-0.39	230761.0	5917652.0	163
2013-06-03	25.7	25.8	25.5	25.7	0.0	0.0	369798.0	9475773.5	204
2013-06-02	25.5	25.7	25.4	25.7	0.1	0.39	320024.0	8207970.6	199
2013-06-01	25.3	25.6	25.3	25.6	0.0	0.0	189500.0	4823317.6	188
2013-05-29	25.7	25.9	25.6	25.6	-0.2	-0.78	232347.0	5980562.8	184
2013-05-28	25.5	25.8	25.5	25.8	0.3	1.18	172758.0	4435793.1	160
2013-05-27	25.5	25.6	25.2	25.5	0.0	0.0	397368.0	10079096.7	208
2013-05-26	25.5	25.7	25.3	25.5	-0.1	-0.39	344860.0	8797816.9	232
2013-05-25	25.6	25.8	25.5	25.6	-0.2	-0.78	182650.0	4673554.6	202
2013-05-22	26.1	26.1	25.8	25.8	-0.1	-0.39	189298.0	4907557.2	176
2013-05-21	25.8	26.2	25.7	25.9	0.3	1.17	450833.0	11712429.4	262
2013-05-20	25.7	26.0	25.6	25.6	-0.1	-0.39	564435.0	14540858.3	307
2013-05-19	25.5	25.8	25.3	25.7	0.2	0.78	262173.0	6702072.2	230
2013-05-18	25.3	25.6	25.2	25.5	0.3	1.19	362890.0	9227825.3	234
2013-05-15	25.0	25.5	24.9	25.2	0.1	0.4	377637.0	9503585.95	280
2013-05-14	25.4	25.5	24.95	25.1	-0.3	-1.18	376868.0	9519280.65	309
2013-05-13	25.9	25.9	24.9	25.4	-0.6	-2.31	460226.0	11684980.5	359
2013-05-12	26.2	26.3	25.8	26.0	-0.3	-1.14	433496.0	11308150.3	303
2013-05-11	26.3	26.7	26.2	26.3	0.1	0.38	388902.0	10279281.5	307
2013-05-08	26.3	26.4	26.1	26.2	0.2	0.77	396938.0	10411210.9	328
2013-05-07	26.5	27.1	26.0	26.0	-0.5	-1.89	957503.0	25573761.4	841
2013-05-06	25.5	27.3	25.5	26.5	1.0	3.92	2756033.0	72778730.7	1864
2013-05-05	25.3	25.5	25.1	25.5	0.2	0.79	389292.0	9848626.3	191
2013-05-04	25.3	25.5	25.3	25.3	0.2	0.8	202921.0	5151515.7	189
2013-05-01	25.3	25.4	25.1	25.1	-0.2	-0.79	150296.0	3790397.1	130
2013-04-30	25.4	25.6	25.2	25.3	0.0	0.0	249480.0	6334191.6	194
2013-04-29	25.1	25.6	25.0	25.3	0.1	0.4	460839.0	11655236.9	328
2013-04-28	25.3	25.3	25.1	25.2	-0.1	-0.4	129807.0	3265283.0	146
2013-04-27	25.3	25.4	25.2	25.3	0.0	0.0	136384.0	3449707.4	136
2013-04-24	25.4	25.5	25.1	25.3	-0.1	-0.39	271911.0	6892574.3	237
2013-04-23	25.3	25.5	25.1	25.4	0.0	0.0	366406.0	9240568.8	309
2013-04-22	24.9	25.8	24.9	25.4	0.55	2.21	925746.0	23417812.55	677
2013-04-21	24.9	24.95	24.75	24.85	0.0	0.0	294048.0	7306374.25	224
2013-04-20	24.7	24.9	24.6	24.85	0.15	0.61	188907.0	4674527.0	179
2013-04-17	25.1	25.2	24.65	24.7	-0.4	-1.59	272229.0	6771117.1	257
2013-04-16	25.2	25.2	24.9	25.1	-0.6	-2.33	323095.0	8102423.95	279
2013-04-15	25.7	25.7	25.4	25.7	0.0	0.0	174321.0	4461461.9	178
2013-04-14	25.4	25.8	25.4	25.7	0.3	1.18	292065.0	7488179.8	216
2013-04-13	25.8	25.8	25.4	25.4	-0.4	-1.55	354756.0	9084104.0	315
2013-04-10	25.7	25.8	25.4	25.8	-0.8	-3.01	955990.0	24503494.9	659
2013-04-09	26.5	26.7	26.4	26.6	0.1	0.38	636409.0	16903785.5	458
2013-04-08	26.4	26.6	26.3	26.5	0.2	0.76	371324.0	9804401.7	296
2013-04-07	26.4	26.5	26.2	26.3	0.1	0.38	327123.0	8623654.3	256
2013-04-06	25.9	26.5	25.8	26.2	0.3	1.16	402148.0	10544629.9	391
2013-04-03	25.7	25.9	25.7	25.9	-0.2	-0.77	347939.0	8968910.8	322
2013-04-02	26.2	26.4	25.8	26.1	-0.1	-0.38	398456.0	10407436.1	361
2013-04-01	26.3	26.4	26.2	26.2	0.0	0.0	201241.0	5287267.2	155
2013-03-31	26.5	26.6	26.2	26.2	-0.2	-0.76	179297.0	4727636.9	162
2013-03-30	26.6	26.6	26.2	26.4	-0.2	-0.75	121604.0	3220396.6	163
2013-03-27	26.8	26.8	26.5	26.6	-0.1	-0.37	162088.0	4312728.4	171
2013-03-26	26.8	27.0	26.6	26.7	-0.2	-0.74	209519.0	5605326.5	172
2013-03-25	26.9	27.1	26.8	26.9	-0.1	-0.37	187405.0	5036036.8	191
2013-03-24	26.1	27.1	26.1	27.0	0.9	3.45	602537.0	16077420.4	507
2013-03-23	25.4	26.1	25.4	26.1	0.8	3.16	291278.0	7521750.6	301
2013-03-20	25.3	25.4	25.2	25.3	0.0	0.0	79118.0	2002949.2	97
2013-03-19	25.4	25.4	25.2	25.3	-0.1	-0.39	100294.0	2536007.9	90
2013-03-18	25.3	25.4	25.1	25.4	0.0	0.0	170521.0	4313529.7	146
2013-03-17	25.3	25.4	25.2	25.4	0.1	0.4	107030.0	2713846.3	96
2013-03-16	25.2	25.3	25.2	25.3	0.1	0.4	80664.0	2033986.4	100
2013-03-13	25.0	25.2	24.8	25.2	0.0	0.0	120538.0	3010046.9	143
2013-03-12	25.3	25.3	25.0	25.2	-0.1	-0.4	102891.0	2587138.9	126
2013-03-11	25.2	25.4	25.2	25.3	0.0	0.0	117778.0	2977429.7	105
2013-03-10	25.3	25.3	25.1	25.3	0.0	0.0	103866.0	2619394.0	137
2013-03-09	25.1	25.3	25.1	25.3	0.3	1.2	213398.0	5383556.7	226
2013-03-06	24.95	25.1	24.9	25.0	0.05	0.2	101709.0	2541804.4	131
2013-03-05	24.8	24.95	24.8	24.95	0.15	0.6	70516.0	1754867.35	83
2013-03-04	24.9	24.9	24.65	24.8	0.0	0.0	65671.0	1626543.95	131
2013-03-03	24.9	24.95	24.8	24.8	-0.15	-0.6	90891.0	2263648.9	112
2013-03-02	24.95	25.0	24.85	24.95	0.0	0.0	43799.0	1092458.55	66
2013-02-27	24.9	25.0	24.9	24.95	0.1	0.4	76167.0	1899627.65	65
2013-02-26	24.9	25.0	24.8	24.85	-0.15	-0.6	106328.0	2650673.45	115
2013-02-25	24.95	25.0	24.85	25.0	0.05	0.2	66822.0	1667065.3	88
2013-02-24	24.9	24.95	24.9	24.95	0.1	0.4	85456.0	2129494.35	84
2013-02-23	24.9	25.0	24.85	24.85	-0.05	-0.2	65801.0	1639843.4	100
2013-02-20	24.9	24.95	24.8	24.9	0.0	0.0	69622.0	1733891.35	94
2013-02-19	24.9	24.95	24.8	24.9	0.0	0.0	118529.0	2947708.5	139
2013-02-18	24.95	24.95	24.85	24.9	0.0	0.0	90384.0	2250248.95	143
2013-02-17	24.95	25.0	24.9	24.9	0.0	0.0	93143.0	2320779.35	103
2013-02-16	25.1	25.1	24.9	24.9	-0.05	-0.2	98216.0	2451131.95	118
2013-02-13	25.0	25.0	24.85	24.95	0.05	0.2	128912.0	3213034.15	132
2013-02-12	25.0	25.1	24.9	24.9	-0.1	-0.4	87813.0	2194720.1	125
2013-02-11	25.0	25.1	24.9	25.0	0.05	0.2	130442.0	3261007.05	146
2013-02-10	24.9	25.0	24.75	24.95	0.05	0.2	273985.0	6811104.25	216
2013-02-09	24.9	24.95	24.85	24.9	0.05	0.2	89904.0	2236734.2	148
2013-02-06	25.1	25.1	24.85	24.85	-0.15	-0.6	182553.0	4558123.9	229
2013-02-05	24.95	25.1	24.9	25.0	-0.2	-0.79	122722.0	3063861.65	170
2013-02-04	25.1	25.2	25.0	25.2	0.0	0.0	159147.0	3994203.5	160
2013-02-03	25.3	25.3	25.1	25.2	-0.2	-0.79	170097.0	4287454.4	154
2013-02-02	25.4	25.5	25.3	25.4	0.1	0.4	245364.0	6228221.1	223
2013-01-30	25.1	25.3	25.0	25.3	0.3	1.2	249011.0	6250226.4	209
2013-01-29	25.1	25.1	25.0	25.0	-0.1	-0.4	116037.0	2904073.7	148
2013-01-28	25.0	25.2	25.0	25.1	0.1	0.4	217907.0	5466013.0	190
2013-01-27	25.3	25.3	24.95	25.0	-0.3	-1.19	264138.0	6622505.95	297
2013-01-26	25.2	25.5	25.0	25.3	0.1	0.4	363307.0	9145124.0	260
2013-01-23	25.3	25.4	25.1	25.2	-0.2	-0.79	131798.0	3325926.7	143
2013-01-22	25.5	25.5	25.2	25.4	0.1	0.4	170252.0	4310271.2	174
2013-01-21	25.6	25.6	25.3	25.3	-0.3	-1.17	190182.0	4832588.2	198
2013-01-20	26.2	26.2	25.5	25.6	-1.0	-3.76	583909.0	15023025.9	480
2013-01-19	26.5	26.6	26.4	26.6	0.2	0.76	116479.0	3089620.2	98
2013-01-16	26.5	26.5	26.4	26.4	0.0	0.0	126335.0	3337019.1	89
2013-01-15	26.6	26.6	26.4	26.4	-0.3	-1.12	122979.0	3259819.1	82
2013-01-14	26.6	26.7	26.5	26.7	0.0	0.0	68365.0	1819536.5	90
2013-01-13	26.8	26.8	26.5	26.7	-0.2	-0.74	197804.0	5260991.5	184
2013-01-12	26.8	26.9	26.7	26.9	0.2	0.75	334126.0	8952907.4	254
2013-01-09	26.5	26.7	26.4	26.7	0.2	0.75	360299.0	9576540.1	251
2013-01-08	26.7	26.7	26.2	26.5	-0.2	-0.75	306918.0	8096404.9	277
2013-01-07	26.6	26.9	26.5	26.7	0.2	0.75	487357.0	13016188.8	434
2013-01-06	26.4	26.5	26.3	26.5	0.1	0.38	349716.0	9220862.8	247
2013-01-05	26.3	26.4	26.2	26.4	0.3	1.15	383932.0	10108736.3	327
2013-01-02	25.7	26.2	25.6	26.1	0.6	2.35	555611.0	14364998.6	400
2013-01-01	25.7	25.8	25.5	25.5	-0.1	-0.39	517361.0	13273041.5	393
2012-12-31	25.8	25.8	25.3	25.6	-0.2	-0.78	197175.0	5029826.4	206
2012-12-30	26.0	26.0	25.7	25.8	-0.3	-1.15	144364.0	3731190.1	148
2012-12-29	26.0	26.1	25.8	26.1	0.1	0.38	205265.0	5322295.6	192
2012-12-26	26.0	26.0	25.6	26.0	-0.1	-0.38	169264.0	4361665.8	154
2012-12-25	26.1	26.1	25.9	26.1	-0.1	-0.38	210503.0	5475189.0	180
2012-12-24	26.3	26.3	25.9	26.2	0.0	0.0	234439.0	6111308.1	210
2012-12-23	26.0	26.2	25.8	26.2	0.1	0.38	307146.0	7976008.6	188
2012-12-22	25.9	26.1	25.6	26.1	0.2	0.77	252699.0	6531373.4	210
2012-12-19	25.8	25.9	25.7	25.9	0.0	0.0	257382.0	6633474.0	194
2012-12-18	25.9	26.3	25.8	25.9	-0.1	-0.38	248958.0	6478709.4	248
2012-12-17	25.8	26.0	25.6	26.0	0.3	1.17	249723.0	6436921.0	206
2012-12-16	25.2	25.8	25.1	25.7	0.4	1.58	439756.0	11244855.3	322
2012-12-15	25.2	25.4	25.0	25.3	0.2	0.8	351397.0	8843860.8	254
2012-12-12	25.0	25.1	24.95	25.1	0.15	0.6	163407.0	4084939.9	155
2012-12-11	24.7	25.0	24.7	24.95	0.15	0.6	159223.0	3965570.8	169
2012-12-10	24.8	24.85	24.65	24.8	-0.15	-0.6	206254.0	5103376.3	201
2012-12-09	25.1	25.1	24.9	24.95	-0.15	-0.6	238592.0	5955043.2	204
2012-12-08	25.1	25.2	24.95	25.1	0.0	0.0	289777.0	7265210.95	228
2012-12-05	25.1	25.4	24.85	25.1	-0.1	-0.4	490593.0	12279396.65	308
2012-12-04	25.0	25.2	24.85	25.2	0.2	0.8	209704.0	5228011.45	156
2012-12-03	24.8	25.0	24.7	25.0	0.25	1.01	336381.0	8361600.0	264
2012-12-02	24.6	24.75	24.5	24.75	0.15	0.61	246481.0	6056855.95	300
2012-12-01	24.65	24.9	24.5	24.6	0.25	1.03	340350.0	8374730.9	274
2012-11-28	24.25	24.5	24.1	24.35	0.0	0.0	215647.0	5242953.15	265
2012-11-27	24.6	24.7	24.0	24.35	-0.5	-2.01	117405.0	2865791.0	206
2012-11-26	24.6	24.85	24.1	24.85	0.15	0.61	125596.0	3062141.1	171
2012-11-25	25.0	25.0	24.3	24.7	-0.4	-1.59	201427.0	4968511.0	264
2012-11-24	25.1	25.2	24.9	25.1	0.0	0.0	440411.0	11020662.25	431
2012-11-21	25.2	25.2	25.0	25.1	0.0	0.0	76970.0	1928570.95	142
2012-11-20	25.3	25.3	24.9	25.1	-0.1	-0.4	87912.0	2207115.0	145
2012-11-19	25.9	26.0	24.9	25.2	-0.8	-3.08	322954.0	8190966.2	371
2012-11-18	26.4	26.4	25.8	26.0	-0.3	-1.14	164833.0	4292617.3	223
2012-11-17	26.5	26.5	26.0	26.3	-0.4	-1.5	151017.0	3967360.5	194
2012-11-14	26.7	26.7	26.4	26.7	0.0	0.0	105245.0	2795990.4	162
2012-11-13	26.8	26.8	26.5	26.7	-0.1	-0.37	157856.0	4201061.5	195
2012-11-12	27.1	27.1	26.7	26.8	-0.5	-1.83	195119.0	5231208.6	247
2012-11-11	27.4	27.4	27.0	27.3	0.0	0.0	87558.0	2382504.1	107
2012-11-10	27.0	27.3	27.0	27.3	0.0	0.0	124869.0	3389015.8	134
2012-11-07	27.5	27.6	27.1	27.3	-0.3	-1.09	256308.0	6993836.9	248
2012-11-06	27.2	27.6	27.1	27.6	0.4	1.47	170321.0	4649152.2	144
2012-11-05	27.3	27.5	27.1	27.2	-0.2	-0.73	117366.0	3198313.8	137
2012-11-04	27.2	27.8	27.2	27.4	0.5	1.86	150467.0	4131270.4	171
2012-11-03	26.7	27.0	26.6	26.9	0.2	0.75	34316.0	919676.6	62
2012-10-24	26.6	26.7	26.3	26.7	0.0	0.0	94280.0	2503848.3	113
2012-10-23	27.0	27.0	26.6	26.7	-0.3	-1.11	50811.0	1359159.4	62
2012-10-22	26.8	27.1	26.7	27.0	0.0	0.0	56062.0	1507993.1	72
2012-10-21	26.8	27.2	26.8	27.0	0.1	0.37	56670.0	1533136.1	79
2012-10-20	26.6	26.9	26.5	26.9	0.0	0.0	60498.0	1617774.3	81
2012-10-17	26.7	27.0	26.7	26.9	0.3	1.13	57833.0	1551397.4	82
2012-10-16	26.7	26.8	26.6	26.6	-0.1	-0.37	69346.0	1852987.3	108
2012-10-15	26.9	27.0	26.4	26.7	-0.4	-1.48	154342.0	4116166.7	159
2012-10-14	27.2	27.3	27.0	27.1	-0.2	-0.73	168332.0	4567751.3	135
2012-10-13	28.0	28.0	27.3	27.3	-0.8	-2.85	119312.0	3288810.2	104
2012-10-10	28.2	28.3	27.9	28.1	0.0	0.0	58200.0	1632457.2	61
2012-10-09	28.1	28.2	27.9	28.1	0.1	0.36	55335.0	1552208.5	75
2012-10-08	28.1	28.4	27.9	28.0	-0.3	-1.06	90107.0	2527481.7	109
2012-08-25	28.7	29.7	28.6	29.5	1.3	4.61	443077.0	12873991.5	290
2012-08-15	28.0	28.4	28.0	28.2	0.0	0.0	85065.0	2402678.6	66
2012-08-14	28.3	28.3	27.9	28.2	-0.2	-0.7	144532.0	4063110.6	141
2012-08-13	28.5	28.6	28.4	28.4	-0.2	-0.7	106932.0	3043799.3	80
2012-08-12	28.5	28.6	28.3	28.6	0.3	1.06	152041.0	4323611.1	181
2012-08-11	28.2	28.5	28.2	28.3	0.1	0.35	54329.0	1539170.2	69
2012-08-08	28.4	28.5	28.1	28.2	-0.2	-0.7	43530.0	1231026.9	63
2012-08-07	28.5	28.6	28.4	28.4	-0.2	-0.7	73559.0	2094129.2	87
2012-08-06	28.4	28.8	28.4	28.6	0.3	1.06	109333.0	3124272.1	120
2012-08-05	28.2	28.6	28.1	28.3	0.1	0.35	185469.0	5255409.1	166
2012-08-04	28.2	28.3	28.0	28.2	0.3	1.08	229008.0	6455163.8	198
2012-08-01	27.7	27.9	27.6	27.9	0.0	0.0	217898.0	6044732.4	191
2012-07-31	27.9	27.9	27.3	27.9	0.0	0.0	184158.0	5088948.8	195
2012-07-30	27.7	28.2	27.2	27.9	0.5	1.82	320786.0	8934500.2	259
2012-07-29	27.4	27.6	26.9	27.4	0.1	0.37	121705.0	3322908.4	153
2012-07-28	26.4	27.4	26.4	27.3	1.0	3.8	170810.0	4567160.4	191
2012-07-25	26.3	26.3	26.1	26.3	-0.1	-0.38	87505.0	2296085.8	138
2012-07-24	26.6	26.6	26.3	26.4	-0.1	-0.38	138026.0	3644992.6	124
2012-07-23	26.7	26.7	26.5	26.5	-0.2	-0.75	50300.0	1337955.3	58
2012-07-22	26.6	26.7	26.5	26.7	0.2	0.75	132532.0	3529514.5	126
2012-07-21	26.5	26.6	26.4	26.5	0.1	0.38	108190.0	2865894.1	107
2012-07-18	26.5	26.8	26.2	26.4	-0.2	-0.75	230242.0	6103335.0	273
2012-07-17	26.8	26.9	26.5	26.6	-0.2	-0.75	58961.0	1574693.4	93
2012-07-16	27.1	27.1	26.8	26.8	-0.3	-1.11	97619.0	2634562.3	123
2012-07-15	27.6	27.6	27.0	27.1	-0.5	-1.81	93314.0	2535223.1	148
2012-07-14	27.7	27.8	27.5	27.6	-0.3	-1.08	115541.0	3190856.6	134
2012-07-11	28.2	28.3	27.9	27.9	-0.4	-1.41	95332.0	2672303.3	104
2012-07-10	28.3	28.4	28.1	28.3	-0.1	-0.35	86658.0	2449152.9	91
2012-07-09	28.8	28.8	28.3	28.4	-0.4	-1.39	131292.0	3747737.1	136
2012-07-08	28.5	29.0	28.2	28.8	0.3	1.05	308681.0	8834861.7	260
2012-07-07	28.3	28.5	28.1	28.5	0.0	0.0	232764.0	6581282.4	187
2012-07-04	28.6	28.7	28.5	28.5	-0.2	-0.7	50845.0	1452753.2	67
2012-07-03	28.6	28.9	28.6	28.7	0.1	0.35	98471.0	2828471.1	95
2012-07-02	28.3	28.6	28.3	28.6	0.4	1.42	78518.0	2237803.8	90
2012-07-01	28.0	28.2	27.9	28.2	0.2	0.71	49259.0	1379773.5	63
2012-06-30	28.1	28.2	28.0	28.0	0.2	0.72	67106.0	1887264.3	85
2012-06-27	28.5	28.5	27.5	27.8	-0.6	-2.11	124642.0	3478829.7	166
2012-06-26	28.5	28.7	28.4	28.4	0.0	0.0	72382.0	2062382.1	77
2012-06-25	29.0	29.1	28.3	28.4	-0.7	-2.41	156127.0	4476173.2	142
2012-06-24	29.1	29.1	28.8	29.1	0.0	0.0	43081.0	1246388.6	58
2012-06-23	29.4	29.4	29.0	29.1	-0.4	-1.36	147057.0	4296828.5	138
2012-06-20	29.2	29.5	29.2	29.5	0.3	1.03	232204.0	6810905.4	184
2012-06-19	29.0	29.5	28.9	29.2	0.2	0.69	331643.0	9659107.5	242
2012-06-18	29.0	29.2	28.9	29.0	0.2	0.69	138079.0	4011582.8	155
2012-06-17	28.9	29.0	28.6	28.8	-0.1	-0.35	86550.0	2487609.6	119
2012-06-16	29.0	29.1	27.7	28.9	0.2	0.7	352329.0	10061561.7	342
2012-06-13	29.0	29.2	28.7	28.7	-0.3	-1.03	139225.0	4025881.7	118
2012-06-12	29.0	29.2	28.6	29.0	0.0	0.0	99227.0	2873466.1	129
2012-06-11	29.2	29.6	29.0	29.0	0.3	1.05	106113.0	3107474.1	137
2012-06-10	28.8	29.1	28.6	28.7	0.2	0.7	113039.0	3272894.8	125
2012-06-09	28.8	29.4	28.3	28.5	-0.4	-1.38	251103.0	7221730.8	192
2012-06-06	28.7	29.1	28.4	28.9	0.5	1.76	359334.0	10336735.2	345
2012-06-05	28.5	28.9	28.2	28.4	0.1	0.35	321240.0	9152579.3	275
2012-06-04	28.6	28.6	28.1	28.3	-0.6	-2.08	635818.0	17992304.6	394
2012-06-03	27.6	29.0	27.5	28.9	1.3	4.71	481199.0	13676099.9	445
2012-06-02	27.5	28.5	27.5	27.6	-2.2	-7.38	666776.0	18590244.4	479
2012-05-30	30.0	30.1	29.6	29.8	-0.1	-0.33	163323.0	4868199.4	219
2012-05-29	30.7	30.7	29.9	29.9	-0.6	-1.97	263031.0	7933962.9	249
2012-05-28	30.2	30.5	30.0	30.5	0.6	2.01	146918.0	4444310.4	161
2012-05-27	29.6	30.3	29.6	29.9	0.3	1.01	347287.0	10408387.2	388
2012-05-26	29.8	30.0	29.6	29.6	-0.1	-0.34	253288.0	7538408.3	217
2012-05-23	30.2	30.2	29.6	29.7	-0.5	-1.66	338855.0	10138709.2	338
2012-05-22	30.1	31.3	30.0	30.2	0.3	1.0	482441.0	14736219.3	531
2012-05-21	29.8	30.1	29.7	29.9	0.2	0.67	171929.0	5140179.7	173
2012-05-20	29.8	29.9	29.5	29.7	0.1	0.34	320820.0	9513687.7	302
2012-05-19	29.9	30.3	29.5	29.6	-0.7	-2.31	204978.0	6119263.5	232
2012-05-16	29.8	30.5	29.7	30.3	0.1	0.33	366285.0	10994831.1	282
2012-05-15	30.1	30.2	29.7	30.2	0.2	0.67	172964.0	5190264.4	219
2012-05-14	31.1	31.1	29.7	30.0	-1.2	-3.85	311470.0	9530275.7	320
2012-05-13	32.0	32.1	31.2	31.2	-0.9	-2.8	233893.0	7386510.7	253
2012-05-12	32.0	32.1	31.0	32.1	-0.6	-1.83	129675.0	4122781.6	191
2012-05-09	33.7	33.7	32.5	32.7	-1.2	-3.54	122581.0	4066061.7	189
2012-05-08	33.9	33.9	33.6	33.9	0.0	0.0	80917.0	2731424.0	103
2012-05-07	34.0	34.1	33.7	33.9	-0.4	-1.17	178196.0	6029473.3	204
2012-05-06	34.5	34.7	34.2	34.3	-0.4	-1.15	128333.0	4409906.0	178
2012-05-05	34.8	34.9	34.4	34.7	-0.4	-1.14	127968.0	4435333.6	160
2012-05-02	35.1	35.3	34.9	35.1	0.1	0.29	253092.0	8885401.8	309
2012-05-01	35.2	35.2	34.8	35.0	0.0	0.0	212478.0	7442811.0	186
2012-04-30	34.8	35.2	34.7	35.0	0.3	0.86	360739.0	12615622.0	345
2012-04-29	34.9	34.9	34.5	34.7	-0.2	-0.57	349796.0	12142319.0	317
2012-04-28	35.1	35.1	34.7	34.9	-0.2	-0.57	367632.0	12853150.8	318
2012-04-25	35.1	35.1	34.8	35.1	0.1	0.29	172692.0	6043916.1	209
2012-04-24	35.2	35.2	34.8	35.0	-0.4	-1.13	314178.0	10982505.9	391
2012-04-23	36.4	36.4	35.1	35.4	-1.2	-3.28	382145.0	13589711.8	455
2012-04-22	37.1	37.2	36.6	36.6	-2.7	-6.87	800203.0	29498863.2	801
2012-04-21	38.8	39.5	38.7	39.3	0.7	1.81	929081.0	36315281.3	594
2012-04-18	38.6	38.9	38.4	38.6	0.2	0.52	432536.0	16704012.7	424
2012-04-17	38.0	38.9	37.9	38.4	0.8	2.13	568960.0	21870714.0	477
2012-04-16	38.6	38.7	37.3	37.6	-1.0	-2.59	485986.0	18390126.9	506
2012-04-15	38.5	39.2	38.5	38.6	0.1	0.26	395716.0	15363124.9	389
2012-04-14	38.3	39.0	38.1	38.5	0.7	1.85	461164.0	17792678.0	536
2012-04-11	38.6	38.6	37.5	37.8	-0.9	-2.33	489920.0	18595250.6	550
2012-04-10	39.4	39.5	38.7	38.7	-1.3	-3.25	802222.0	31384510.2	676
2012-04-09	39.8	40.2	39.6	40.0	-0.1	-0.25	674043.0	26906197.6	609
2012-04-08	41.6	41.7	39.0	40.1	-1.3	-3.14	1391989.0	56288356.2	1215
2012-04-07	40.9	41.7	40.5	41.4	0.6	1.47	1774313.0	73051798.2	1250
2012-04-04	40.8	40.9	40.5	40.8	0.0	0.0	790276.0	32176776.7	602
2012-04-03	40.8	41.0	40.5	40.8	0.1	0.25	738077.0	30064163.8	561
2012-04-02	40.6	41.2	40.4	40.7	-0.1	-0.25	886877.0	36180446.3	708
2012-04-01	40.3	40.8	40.3	40.8	0.1	0.25	690429.0	27953714.7	629
2012-03-31	39.6	40.8	39.6	40.7	1.5	3.83	1606672.0	64602765.8	1119
2012-03-28	39.0	39.5	38.8	39.2	0.2	0.51	509116.0	19922505.8	411
2012-03-27	39.0	39.3	38.9	39.0	0.0	0.0	600484.0	23471219.4	432
2012-03-26	39.3	39.3	38.8	39.0	-0.2	-0.51	706290.0	27567505.4	518
2012-03-25	39.8	39.9	39.0	39.2	-0.4	-1.01	964467.0	37964803.9	654
2012-03-24	39.0	39.9	39.0	39.6	0.6	1.54	1198137.0	47312649.1	652
2012-03-21	38.6	39.0	38.5	39.0	0.3	0.78	496727.0	19225563.1	339
2012-03-20	38.5	38.7	38.0	38.7	0.2	0.52	527265.0	20275787.9	447
2012-03-19	39.0	39.1	38.5	38.5	-0.5	-1.28	864439.0	33556519.2	551
2012-03-18	39.0	39.2	38.8	39.0	0.2	0.52	723595.0	28210139.8	560
2012-03-17	38.4	39.3	38.0	38.8	0.5	1.31	839164.0	32273712.8	624
2012-03-14	39.1	39.2	38.0	38.3	-0.6	-1.54	1495124.0	57643597.0	934
2012-03-13	39.4	39.4	38.9	38.9	-0.5	-1.27	524440.0	20497538.1	503
2012-03-12	39.4	39.5	38.9	39.4	-0.2	-0.51	765531.0	30033417.1	684
2012-03-11	37.3	39.7	37.3	39.6	2.4	6.45	2699579.0	105028938.5	1704
2012-03-10	37.1	37.5	37.0	37.2	0.5	1.36	1202662.0	44775019.1	801
2012-03-07	36.0	36.8	36.0	36.7	0.2	0.55	1131384.0	41177072.9	830
2012-03-06	36.5	37.0	36.2	36.5	0.0	0.0	1468028.0	53718345.0	1009
2012-03-05	36.2	37.3	36.0	36.5	0.2	0.55	2209772.0	80864270.6	1373
2012-03-04	36.1	36.5	35.8	36.3	0.5	1.4	2883309.0	104448263.6	1515
2012-03-03	35.5	36.7	35.3	35.8	0.4	1.13	1461212.0	52392391.6	1122
2012-02-29	35.1	35.4	34.9	35.4	0.4	1.14	1016851.0	35814428.4	630
2012-02-28	35.2	35.4	34.7	35.0	-0.2	-0.57	1562517.0	54863052.3	1094
2012-02-27	35.3	35.6	35.1	35.2	0.1	0.28	1667653.0	58800503.6	955
2012-02-26	35.3	35.4	35.0	35.1	-0.2	-0.57	1398112.0	49183665.1	676
2012-02-25	35.1	35.7	35.1	35.3	0.3	0.86	1511036.0	53428809.0	705
2012-02-22	35.1	35.1	34.8	35.0	0.0	0.0	696331.0	24363902.6	398
2012-02-21	34.9	35.0	34.9	35.0	0.0	0.0	397960.0	13916352.3	293
2012-02-20	35.1	35.2	34.9	35.0	-0.1	-0.28	320036.0	11204519.0	274
2012-02-19	35.0	35.1	34.8	35.1	0.2	0.57	295384.0	10344077.2	251
2012-02-18	35.1	35.1	34.8	34.9	0.1	0.29	183647.0	6415740.2	156
2012-02-15	34.7	34.8	34.6	34.8	0.1	0.29	149922.0	5209097.2	175
2012-02-14	34.9	35.0	34.6	34.7	-0.2	-0.57	177000.0	6163658.9	167
2012-02-13	34.8	35.0	34.8	34.9	-0.1	-0.29	184903.0	6449520.4	168
2012-02-12	35.0	35.1	34.7	35.0	-0.1	-0.28	195270.0	6816648.3	231
2012-02-11	34.9	35.1	34.9	35.1	0.3	0.86	278453.0	9740295.9	249
2012-02-08	34.5	34.9	34.5	34.8	0.1	0.29	206604.0	7173622.8	205
2012-02-07	34.8	34.8	34.4	34.7	0.0	0.0	106518.0	3683198.4	142
2012-02-06	34.5	34.7	34.3	34.7	0.2	0.58	224769.0	7737106.8	191
[truncated: 2,491 more rows]
