# Supplementary material for: Effective short-term forecasts of Saudi stock price trends using technical indicators and large-scale multivariate time series
Source: PeerJ Comput Sci. 2023 Jan 6;9:e1205. doi: 10.7717/peerj-cs.1205 (PMC10280263; doi:10.7717/peerj-cs.1205)
Supplement: Supplemental Information 3 [file peerj-cs-09-1205-s003.zip › TASI Dataset 2021/SAUDI ARAMCO_2222.csv]

date	open	high	low	close	change	change_percent	volume_traded	value_traded_SAR	number_trades
2020-03-19	28.85	29.6	28.55	29.35	0.35	1.21	15896191.0	466213968.45	13363
2020-03-18	29.1	29.95	28.95	29.0	-0.1	-0.34	13226989.0	387671801.6	12572
2020-03-17	27.8	29.75	27.8	29.1	1.3	4.68	16788027.0	484008571.65	15117
2020-03-16	28.1	28.3	27.65	27.8	-0.9	-3.14	12439061.0	347522127.55	15093
2020-03-15	28.95	29.75	28.55	28.7	-0.3	-1.03	15877147.0	459822580.35	12781
2020-03-12	29.0	29.6	28.0	29.0	-0.7	-2.36	21159612.0	611135895.65	17176
2020-03-11	31.5	31.5	29.1	29.7	-1.45	-4.65	22685117.0	687675302.95	20123
2020-03-10	29.2	31.15	29.2	31.15	2.8	9.88	26154918.0	798229756.75	22885
2020-03-09	27.0	28.65	27.0	28.35	-1.65	-5.5	33994178.0	938888492.55	25891
2020-03-08	31.9	31.9	29.9	30.0	-3.0	-9.09	23488734.0	721904084.1	23824
2020-03-05	33.05	33.2	32.95	33.0	-0.05	-0.15	3969243.0	131038906.95	4576
2020-03-04	32.9	33.1	32.75	33.05	0.0	0.0	8371013.0	272625550.9	5570
2020-03-03	33.05	33.15	32.95	33.05	0.25	0.76	8051321.0	266138710.05	7175
2020-03-02	32.75	33.15	32.75	32.8	0.15	0.46	12043526.0	396612789.2	10718
2020-03-01	32.9	32.9	32.35	32.65	-0.7	-2.1	13171749.0	429126591.2	12086
2020-02-27	33.25	33.35	33.1	33.35	-0.1	-0.3	18007986.0	599549591.95	7597
2020-02-26	33.3	33.5	33.1	33.45	-0.05	-0.15	6596462.0	219225515.7	6475
2020-02-25	33.2	33.6	33.05	33.5	0.1	0.3	8550953.0	284531662.55	8414
2020-02-24	33.95	33.95	33.25	33.4	-0.65	-1.91	8394194.0	281289358.35	8842
2020-02-23	33.8	34.15	33.5	34.05	0.4	1.19	11361297.0	384560420.7	10660
2020-02-20	33.4	33.7	33.3	33.65	0.25	0.75	7184453.0	241053107.55	7564
2020-02-19	33.2	33.4	33.15	33.4	0.2	0.6	4871160.0	162372599.35	7008
2020-02-18	33.05	33.3	32.9	33.2	0.1	0.3	5371607.0	177671265.85	7162
2020-02-17	32.8	33.2	32.75	33.1	0.3	0.91	7837534.0	258651994.8	9153
2020-02-16	33.0	33.05	32.8	32.8	-0.3	-0.91	5812412.0	191082396.95	8747
2020-02-13	33.2	33.3	32.6	33.1	-0.1	-0.3	15444958.0	508403956.4	12749
2020-02-12	33.4	33.45	33.15	33.2	-0.25	-0.75	5952039.0	197912851.85	6576
2020-02-11	33.55	33.65	33.35	33.45	-0.15	-0.45	4232016.0	141720284.65	6681
2020-02-10	33.95	33.95	33.55	33.6	-0.45	-1.32	6231658.0	210122727.05	7927
2020-02-09	33.35	34.05	32.8	34.05	0.65	1.95	17707924.0	589636092.5	15662
2020-02-06	33.65	33.75	33.3	33.4	-0.25	-0.74	9598509.0	321518665.05	9597
2020-02-05	33.8	33.95	33.6	33.65	-0.2	-0.59	9147134.0	308818637.4	8594
2020-02-04	33.9	34.0	33.75	33.85	-0.1	-0.29	7531164.0	255025733.9	8067
2020-02-03	33.85	34.0	33.8	33.95	0.0	0.0	8316115.0	281707591.4	9626
2020-02-02	34.1	34.1	33.85	33.95	-0.2	-0.59	11563198.0	392690223.9	12029
2020-01-30	34.4	34.4	34.15	34.15	-0.25	-0.73	5694035.0	195160856.8	6556
2020-01-29	34.1	34.4	34.05	34.4	0.15	0.44	8893589.0	304111543.75	7919
2020-01-28	34.2	34.25	34.05	34.25	0.0	0.0	7283980.0	248796861.05	8140
2020-01-27	34.25	34.25	34.05	34.25	-0.05	-0.15	7238658.0	247335573.55	9000
2020-01-26	34.2	34.35	34.05	34.3	-0.15	-0.44	7650532.0	261488766.15	8727
2020-01-23	34.4	34.45	34.25	34.45	0.0	0.0	5944160.0	204045640.6	7042
2020-01-22	34.45	34.5	34.35	34.45	-0.1	-0.29	5136985.0	176926200.05	7114
2020-01-21	34.5	34.6	34.35	34.55	-0.05	-0.14	7039244.0	242524057.9	8518
2020-01-20	34.3	34.6	34.2	34.6	0.25	0.73	7236427.0	248937173.8	11769
2020-01-19	34.6	34.6	34.25	34.35	-0.25	-0.72	10954327.0	377153075.3	12880
2020-01-16	34.7	34.7	34.5	34.6	-0.1	-0.29	9523947.0	329507890.6	8443
2020-01-15	34.8	34.8	34.6	34.7	-0.15	-0.43	10733248.0	372273371.2	9021
2020-01-14	34.75	34.85	34.4	34.85	0.1	0.29	10312313.0	357323616.65	11467
2020-01-13	34.8	35.0	34.7	34.75	-0.05	-0.14	14031548.0	488162239.65	11706
2020-01-12	35.0	35.15	34.55	34.8	-0.2	-0.57	20317878.0	706753804.85	15004
2020-01-09	34.35	35.05	34.3	35.0	0.8	2.34	25876760.0	897203874.8	15023
2020-01-08	34.0	34.2	34.0	34.2	-0.15	-0.44	18306181.0	624262194.1	15242
2020-01-07	34.45	34.55	34.15	34.35	-0.15	-0.43	11506674.0	394846461.3	12798
2020-01-06	34.5	34.55	34.05	34.5	-0.05	-0.14	19340360.0	662545149.6	19701
2020-01-05	35.0	35.0	34.5	34.55	-0.6	-1.71	20858781.0	724812006.5	22500
2020-01-02	35.1	35.25	35.05	35.15	0.05	0.14	9446896.0	328303928.65	11509
2020-01-01	35.25	35.25	35.05	35.1	-0.15	-0.43	7039126.0	247285425.6	10352
2019-12-31	35.15	35.25	35.05	35.25	0.1	0.28	13498159.0	474770373.45	13748
2019-12-30	35.4	35.45	35.15	35.15	-0.25	-0.71	10865390.0	383303899.5	15139
2019-12-29	35.3	35.7	35.3	35.4	0.05	0.14	18980736.0	673995745.3	16904
2019-12-26	35.15	35.35	35.05	35.35	0.15	0.43	11457225.0	399061712.1	14670
2019-12-25	35.4	35.4	35.1	35.2	-0.2	-0.56	11217138.0	394984054.55	14921
2019-12-24	35.65	35.7	35.3	35.4	-0.2	-0.56	18334164.0	650206521.6	16737
2019-12-23	35.3	35.65	35.25	35.6	0.3	0.85	29006686.0	1029592441.55	21913
2019-12-22	35.6	35.7	34.9	35.3	-0.2	-0.56	32818159.0	1154588354.6	36395
2019-12-19	36.7	36.75	35.5	35.5	-1.2	-3.27	89355535.0	3207759378.65	46193
2019-12-18	37.5	37.6	36.7	36.7	-1.05	-2.78	69274894.0	2561958050.15	44808
2019-12-17	38.05	38.15	37.5	37.75	-0.25	-0.66	117910947.0	4452287774.15	48951
2019-12-16	37.5	38.1	37.5	38.0	0.6	1.6	87581742.0	3308392580.65	54362
2019-12-15	37.1	37.5	36.8	37.4	0.6	1.63	81280398.0	3024783891.4	63596
2019-12-12	38.7	38.7	36.0	36.8	1.6	4.55	417927786.0	15865822896.55	144708
2019-12-11	35.2	35.2	35.2	35.2	3.2	10.0	31644128.0	1113553305.6	39082
