# Supplementary material for: Effective short-term forecasts of Saudi stock price trends using technical indicators and large-scale multivariate time series
Source: PeerJ Comput Sci. 2023 Jan 6;9:e1205. doi: 10.7717/peerj-cs.1205 (PMC10280263; doi:10.7717/peerj-cs.1205)
Supplement: Supplemental Information 3 [file peerj-cs-09-1205-s003.zip › TASI Dataset 2021/MEDGULF_8030.csv]

date	open	high	low	close	change	change_percent	volume_traded	value_traded_SAR	number_trades
2020-03-19	14.36	15.4	14.0	15.26	1.26	9.0	955861.0	13953902.0	903
2020-03-18	14.5	14.78	13.8	14.0	-0.5	-3.45	910541.0	13013550.08	1164
2020-03-17	14.28	14.52	13.98	14.5	0.5	3.57	452437.0	6480032.4	509
2020-03-16	14.0	14.4	13.8	14.0	-0.32	-2.23	1151238.0	16117345.6	797
2020-03-15	15.3	15.5	14.32	14.32	-0.6	-4.02	1417310.0	21304156.8	1026
2020-03-12	14.5	15.1	13.2	14.92	0.3	2.05	1049921.0	15017152.96	1059
2020-03-11	16.0	16.04	14.5	14.62	-1.38	-8.63	1455550.0	22216102.56	1401
2020-03-10	16.02	16.06	14.8	16.0	1.24	8.4	1850541.0	28345263.66	1882
2020-03-09	14.76	14.76	14.76	14.76	-1.64	-10.0	229270.0	3384025.2	218
2020-03-08	16.4	16.8	16.4	16.4	-1.82	-9.99	1172512.0	19264818.34	1100
2020-03-05	17.8	19.34	17.8	18.22	0.5	2.82	4451419.0	82383949.7	4342
2020-03-04	17.4	18.1	17.2	17.72	0.12	0.68	1045517.0	18599905.82	1266
2020-03-03	17.56	18.5	17.5	17.6	0.32	1.85	1569957.0	28206682.1	1775
2020-03-02	19.8	20.0	17.28	17.28	-1.9	-9.91	1566390.0	29166551.7	1798
2020-03-01	20.6	20.92	19.18	19.18	-2.12	-9.95	1210726.0	24241226.66	1753
2020-02-27	20.3	21.3	20.08	21.3	1.06	5.24	1545755.0	31950255.42	1470
2020-02-26	20.02	20.54	20.02	20.24	-0.26	-1.27	268194.0	5430527.1	537
2020-02-25	20.0	20.68	20.0	20.5	0.08	0.39	325663.0	6615224.08	597
2020-02-24	20.88	20.94	20.0	20.42	-0.58	-2.76	402821.0	8283680.72	668
2020-02-23	20.86	21.48	20.58	21.0	0.14	0.67	801349.0	16863884.36	1168
2020-02-20	20.44	20.88	20.22	20.86	0.46	2.25	924693.0	19080799.08	880
2020-02-19	20.14	20.48	20.1	20.4	0.3	1.49	518660.0	10546490.4	779
2020-02-18	20.5	20.56	20.1	20.1	-0.5	-2.43	397703.0	8079163.26	702
2020-02-17	20.6	20.96	20.5	20.6	-0.2	-0.96	409480.0	8454681.12	755
2020-02-16	20.5	21.24	20.18	20.8	0.28	1.36	724497.0	15013287.04	1410
2020-02-13	21.1	21.26	20.5	20.52	-0.56	-2.66	389476.0	8106302.82	773
2020-02-12	20.9	21.2	20.42	21.08	0.28	1.35	842182.0	17537432.86	1090
2020-02-11	22.1	22.1	20.8	20.8	-1.18	-5.37	854868.0	18262640.0	1329
2020-02-10	21.38	22.12	21.0	21.98	0.8	3.78	1232582.0	26698762.74	1932
2020-02-09	22.48	22.6	20.88	21.18	-1.24	-5.53	1445620.0	30974249.28	2129
2020-02-06	22.9	22.9	22.12	22.42	-0.36	-1.58	760909.0	17112278.42	1224
2020-02-05	23.1	23.46	22.7	22.78	-0.32	-1.39	1393856.0	32203021.1	1685
2020-02-04	22.44	23.4	22.44	23.1	0.68	3.03	1485872.0	34183759.94	2106
2020-02-03	22.3	23.74	21.9	22.42	-0.1	-0.44	2453726.0	56129896.6	2971
2020-02-02	22.58	22.98	22.3	22.52	-0.36	-1.57	682192.0	15416056.96	1032
2020-01-30	23.3	23.44	22.6	22.88	0.06	0.26	2766212.0	63397520.22	3117
2020-01-29	20.9	22.82	20.8	22.82	2.06	9.92	2971257.0	65220749.78	3042
2020-01-28	22.78	23.0	20.52	20.76	-2.02	-8.87	3113722.0	67326187.42	3759
2020-01-27	22.0	23.0	21.9	22.78	0.82	3.73	2023708.0	45758297.48	1851
2020-01-26	20.84	22.16	20.58	21.96	1.06	5.07	1698532.0	36777907.48	1811
2020-01-23	20.46	21.18	20.26	20.9	0.24	1.16	1757279.0	36422808.02	1714
2020-01-22	20.6	21.5	20.0	20.66	0.06	0.29	2750572.0	56893310.56	2790
2020-01-21	19.02	21.04	19.0	20.6	1.44	7.52	3097290.0	63302769.04	2644
2020-01-20	19.24	19.34	18.78	19.16	0.02	0.1	1041132.0	19789836.78	1133
2020-01-19	19.1	19.66	18.6	19.14	0.12	0.63	2163806.0	41377385.66	2324
2020-01-16	17.46	19.02	17.26	19.02	1.72	9.94	1955996.0	35943200.0	1494
2020-01-15	17.1	17.46	16.96	17.3	0.26	1.53	1515780.0	26063192.2	681
2020-01-14	16.96	17.24	16.9	17.04	0.3	1.79	964125.0	16438266.12	821
2020-01-13	16.22	16.9	16.2	16.74	0.38	2.32	734180.0	12209438.2	562
2020-01-12	16.3	16.54	16.24	16.36	0.1	0.62	419569.0	6850658.36	313
2020-01-09	16.0	16.64	16.0	16.26	0.74	4.77	995098.0	16182969.26	743
2020-01-08	15.5	16.0	15.3	15.52	-0.56	-3.48	771908.0	12087479.08	511
2020-01-07	16.14	16.4	15.92	16.08	-0.02	-0.12	421561.0	6824311.04	254
2020-01-06	16.12	16.22	15.98	16.1	0.0	0.0	490689.0	7872902.68	361
2020-01-05	16.18	16.54	16.02	16.1	-0.42	-2.54	753502.0	12284099.22	544
2020-01-02	16.14	16.9	16.14	16.52	0.2	1.23	1493765.0	24858571.18	1331
2020-01-01	15.98	16.46	15.9	16.32	0.34	2.13	806054.0	13056158.36	690
2019-12-31	15.74	15.98	15.72	15.98	0.16	1.01	247278.0	3925053.86	245
2019-12-30	15.72	16.06	15.6	15.82	0.04	0.25	674409.0	10685395.52	627
2019-12-29	15.5	15.9	15.44	15.78	0.34	2.2	748849.0	11720743.86	620
2019-12-26	15.2	15.98	15.2	15.44	0.24	1.58	1806161.0	28287931.54	1463
2019-12-25	15.3	15.5	15.1	15.2	-0.02	-0.13	701555.0	10705913.32	517
2019-12-24	15.1	15.6	15.1	15.22	0.12	0.79	887663.0	13608380.54	854
2019-12-23	14.9	15.32	14.9	15.1	0.2	1.34	657172.0	9926936.36	629
2019-12-22	14.64	15.0	14.64	14.9	0.22	1.5	368067.0	5467196.64	422
2019-12-19	15.0	15.1	14.58	14.68	0.18	1.24	695779.0	10322044.5	846
2019-12-18	14.2	14.6	14.2	14.5	0.38	2.69	485358.0	6985952.2	474
2019-12-17	14.08	14.24	14.06	14.12	0.08	0.57	318079.0	4500257.0	260
2019-12-16	13.9	14.14	13.8	14.04	0.18	1.3	183499.0	2557499.04	195
2019-12-15	13.8	13.88	13.8	13.86	0.14	1.02	132043.0	1823971.98	122
2019-12-12	13.72	13.8	13.0	13.72	-0.14	-1.01	177053.0	2414815.52	245
2019-12-11	13.96	13.96	13.84	13.86	0.0	0.0	34527.0	479402.56	91
2019-12-10	13.98	13.98	13.8	13.86	-0.12	-0.86	96039.0	1332873.44	174
2019-12-09	14.1	14.2	13.9	13.98	-0.22	-1.55	307586.0	4307887.94	281
2019-12-08	14.0	14.38	14.0	14.2	0.1	0.71	216761.0	3063743.14	233
2019-12-05	13.94	14.1	13.94	14.1	0.12	0.86	42251.0	590958.26	70
2019-12-04	13.92	14.0	13.92	13.98	0.0	0.0	110028.0	1535487.88	86
2019-12-03	14.0	14.0	13.94	13.98	0.02	0.14	32954.0	459603.48	109
2019-12-02	13.8	13.96	13.6	13.96	0.02	0.14	66986.0	924268.1	162
2019-12-01	13.84	13.94	13.84	13.94	0.14	1.01	33947.0	471596.38	62
2019-11-28	13.82	13.82	13.8	13.8	0.0	0.0	59318.0	818656.96	57
2019-11-27	14.0	14.0	13.8	13.8	-0.02	-0.14	34678.0	480763.1	57
2019-11-26	13.84	13.9	13.82	13.82	0.0	0.0	93949.0	1299993.86	83
2019-11-25	13.82	13.94	13.82	13.82	0.02	0.14	143516.0	1991584.56	135
2019-11-24	13.92	13.92	13.8	13.8	-0.22	-1.57	78633.0	1089124.18	144
2019-11-21	14.0	14.04	13.94	14.02	-0.06	-0.43	148797.0	2082777.42	152
2019-11-20	14.08	14.16	14.0	14.08	0.0	0.0	65891.0	927650.32	148
2019-11-19	14.4	14.4	14.04	14.08	-0.2	-1.4	159915.0	2262913.12	255
2019-11-18	14.2	14.48	14.16	14.28	0.38	2.73	349580.0	4981241.68	459
2019-11-17	14.0	14.0	13.88	13.9	-0.14	-1.0	66873.0	931656.62	119
2019-11-14	14.0	14.1	14.0	14.04	0.02	0.14	34177.0	478823.92	93
2019-11-13	14.1	14.14	14.02	14.02	-0.04	-0.28	140050.0	1974743.7	135
2019-11-12	14.06	14.1	14.04	14.06	-0.06	-0.42	165487.0	2327159.42	172
2019-11-11	14.04	14.2	14.04	14.12	0.02	0.14	143938.0	2032686.3	169
2019-11-10	14.0	14.2	14.0	14.1	0.08	0.57	165810.0	2337709.2	167
2019-11-07	14.08	14.12	13.98	14.02	-0.1	-0.71	278987.0	3917487.84	314
2019-11-06	14.5	14.6	14.12	14.12	0.0	0.0	328540.0	4711471.3	382
2019-11-05	14.12	14.24	14.12	14.12	0.0	0.0	113810.0	1611141.16	149
2019-11-04	14.04	14.12	14.0	14.12	0.08	0.57	102936.0	1444682.92	190
2019-11-03	14.0	14.2	14.0	14.04	-0.22	-1.54	77517.0	1089958.8	142
2019-10-31	14.3	14.52	14.24	14.26	-0.16	-1.11	129963.0	1865829.1	149
2019-10-30	14.24	14.42	14.2	14.42	0.22	1.55	62158.0	891398.44	94
2019-10-29	14.42	14.5	14.18	14.2	-0.38	-2.61	111781.0	1597157.66	146
2019-10-28	14.54	14.62	14.5	14.58	0.04	0.28	132697.0	1932070.14	133
2019-10-27	14.44	14.68	14.4	14.54	0.08	0.55	201398.0	2920939.72	236
2019-10-24	14.38	14.62	14.38	14.46	0.06	0.42	176723.0	2558884.1	250
2019-10-23	14.42	14.64	14.3	14.4	-0.04	-0.28	186307.0	2694641.06	301
2019-10-22	14.2	14.66	14.2	14.44	0.12	0.84	333470.0	4816897.38	358
2019-10-21	14.16	14.4	14.16	14.32	0.06	0.42	178595.0	2547760.16	248
2019-10-20	14.4	14.56	14.02	14.26	0.48	3.48	233063.0	3311184.34	404
2019-10-17	13.62	14.0	13.62	13.78	-0.1	-0.72	203376.0	2812036.12	293
2019-10-16	13.84	13.96	13.4	13.88	-0.06	-0.43	435865.0	5970952.32	581
2019-10-15	14.1	14.38	13.94	13.94	-0.46	-3.19	337104.0	4757178.5	539
2019-10-14	14.38	15.1	13.9	14.4	0.02	0.14	1088537.0	15620450.0	1392
2019-10-13	14.8	14.9	14.38	14.38	-0.56	-3.75	217850.0	3184990.5	275
2019-10-10	15.4	15.4	14.74	14.94	-0.48	-3.11	583301.0	8708957.94	705
2019-10-09	15.8	15.8	15.4	15.42	-0.38	-2.41	303504.0	4727945.42	363
2019-10-08	15.54	15.8	15.14	15.8	0.18	1.15	521261.0	8090082.82	453
2019-10-07	15.7	15.8	15.54	15.62	-0.12	-0.76	404941.0	6356108.22	312
2019-10-06	15.56	15.74	15.54	15.74	0.22	1.42	465970.0	7288243.28	328
2019-10-03	15.48	15.68	15.2	15.52	0.02	0.13	304234.0	4700913.12	367
2019-10-02	15.02	15.68	15.02	15.5	0.38	2.51	540181.0	8278011.7	547
2019-10-01	15.3	15.36	15.1	15.12	-0.18	-1.18	263626.0	4013957.3	275
2019-09-30	14.94	15.4	14.94	15.3	0.38	2.55	626575.0	9550157.6	631
2019-09-29	14.9	15.04	14.9	14.92	0.02	0.13	160156.0	2396385.78	158
2019-09-26	14.8	14.98	14.74	14.9	0.06	0.4	187492.0	2781025.26	162
2019-09-25	14.9	15.1	14.7	14.84	-0.14	-0.93	313168.0	4663268.1	250
2019-09-24	14.72	15.26	14.7	14.98	0.2	1.35	683186.0	10268213.76	586
2019-09-22	14.58	14.9	14.5	14.78	0.08	0.54	197159.0	2904509.32	232
2019-09-19	14.84	14.84	14.54	14.7	-0.14	-0.94	445096.0	6537863.2	349
2019-09-18	14.54	14.9	14.46	14.84	0.26	1.78	189577.0	2777214.84	246
2019-09-17	14.54	14.8	14.5	14.58	0.04	0.28	169405.0	2479582.6	210
2019-09-16	14.82	14.9	14.42	14.54	-0.14	-0.95	183153.0	2696711.18	222
2019-09-15	14.5	14.76	14.4	14.68	-0.08	-0.54	226908.0	3320527.84	217
2019-09-12	14.9	15.06	14.7	14.76	-0.18	-1.2	341404.0	5056343.76	440
2019-09-11	14.7	15.16	14.48	14.94	0.32	2.19	812274.0	12089595.0	627
2019-09-10	14.7	14.88	14.54	14.62	-0.16	-1.08	471923.0	6902457.68	199
2019-09-09	14.66	14.9	14.3	14.78	0.1	0.68	183383.0	2697115.32	202
2019-09-08	14.6	14.72	14.5	14.68	0.04	0.27	97969.0	1431766.8	143
2019-09-05	14.78	14.86	14.58	14.64	0.12	0.83	187367.0	2758052.04	214
2019-09-04	14.42	14.66	14.42	14.52	0.1	0.69	160587.0	2328762.1	170
2019-09-03	14.32	14.5	14.3	14.42	0.08	0.56	201375.0	2898399.72	158
2019-09-02	14.22	14.5	14.22	14.34	0.1	0.7	74803.0	1073197.16	123
2019-09-01	14.22	14.3	14.0	14.24	-0.16	-1.11	161935.0	2296033.84	156
2019-08-29	14.3	14.42	14.3	14.4	0.0	0.0	253370.0	3633682.76	176
2019-08-28	14.26	14.62	14.2	14.4	0.0	0.0	249966.0	3612373.76	286
2019-08-27	14.9	14.96	14.4	14.4	-0.56	-3.74	307575.0	4502749.6	387
2019-08-26	14.68	15.18	14.68	14.96	0.16	1.08	601775.0	9036167.88	700
2019-08-25	14.54	14.92	14.4	14.8	0.7	4.96	1408757.0	20703704.1	1530
2019-08-22	14.2	14.2	14.1	14.1	-0.12	-0.84	151675.0	2143633.76	170
2019-08-21	14.2	14.3	14.2	14.22	0.08	0.57	183800.0	2612637.78	199
2019-08-20	14.2	14.24	14.1	14.14	0.0	0.0	189631.0	2688467.74	201
2019-08-19	14.24	14.26	14.08	14.14	0.0	0.0	123948.0	1757587.58	245
2019-08-18	14.0	14.26	14.0	14.14	0.1	0.71	232533.0	3278200.52	349
2019-08-08	14.1	14.18	13.98	14.04	-0.12	-0.85	334686.0	4699898.34	371
2019-08-07	14.16	14.28	14.0	14.16	0.08	0.57	171164.0	2421673.88	308
2019-08-06	14.3	14.34	14.0	14.08	-0.36	-2.49	373078.0	5264713.96	594
2019-08-05	14.68	15.0	14.44	14.44	-0.36	-2.43	588832.0	8612357.78	688
2019-08-04	14.88	14.88	14.66	14.8	-0.04	-0.27	214866.0	3171323.22	278
2019-08-01	15.0	15.0	14.84	14.84	-0.14	-0.93	162499.0	2422347.42	243
2019-07-31	14.92	15.08	14.92	14.98	0.04	0.27	102222.0	1533874.08	199
2019-07-30	14.92	15.0	14.9	14.94	-0.06	-0.4	132574.0	1982599.48	285
2019-07-29	15.1	15.12	14.98	15.0	-0.08	-0.53	223639.0	3364044.04	305
2019-07-28	15.08	15.24	15.06	15.08	-0.02	-0.13	199764.0	3030430.82	261
2019-07-25	14.96	15.18	14.96	15.1	0.1	0.67	170877.0	2572289.88	201
2019-07-24	15.12	15.14	14.98	15.0	-0.1	-0.66	411039.0	6179122.84	386
2019-07-23	15.28	15.3	15.1	15.1	-0.16	-1.05	296499.0	4515647.44	443
2019-07-22	15.14	15.3	15.06	15.26	0.16	1.06	382011.0	5783499.66	408
2019-07-21	15.32	15.4	15.0	15.1	-0.4	-2.58	818417.0	12381830.64	667
2019-07-18	15.44	15.58	15.38	15.5	0.02	0.13	633479.0	9810234.82	525
2019-07-17	15.5	15.6	15.36	15.48	-0.02	-0.13	535748.0	8292373.3	603
2019-07-16	15.66	15.7	15.46	15.5	-0.12	-0.77	1076972.0	16772644.12	697
2019-07-15	15.66	15.9	15.5	15.62	-0.04	-0.26	1691391.0	26520524.06	1064
2019-07-14	15.78	15.78	15.58	15.66	-0.12	-0.76	893070.0	13989947.32	769
2019-07-11	15.7	15.82	15.38	15.78	0.16	1.02	1208965.0	18875339.64	1057
2019-07-10	15.6	15.98	15.58	15.62	0.02	0.13	2460204.0	38738250.5	1766
2019-07-09	15.3	15.66	15.0	15.6	0.58	3.86	1720482.0	26384530.22	1320
2019-07-08	15.2	15.22	14.98	15.02	-0.02	-0.13	390091.0	5881261.64	426
2019-07-07	15.06	15.44	15.0	15.04	0.14	0.94	1309919.0	19976608.5	1221
2019-07-04	14.8	15.28	14.7	14.9	0.06	0.4	1525160.0	22893599.64	1063
2019-07-03	14.76	14.9	14.68	14.84	0.24	1.64	403781.0	5966432.28	411
2019-07-02	14.9	14.98	14.5	14.6	-0.28	-1.88	417909.0	6158572.16	498
2019-07-01	14.6	15.04	14.6	14.88	0.26	1.78	813590.0	12148999.94	867
2019-06-30	14.68	14.82	14.48	14.62	0.0	0.0	571471.0	8345667.88	488
2019-06-27	14.54	14.64	14.52	14.62	0.1	0.69	134214.0	1960410.9	237
2019-06-26	14.64	14.74	14.5	14.52	-0.18	-1.22	221638.0	3238624.36	320
2019-06-25	14.7	14.86	14.56	14.7	-0.06	-0.41	216601.0	3182081.36	270
2019-06-24	14.86	14.94	14.5	14.76	0.36	2.5	776793.0	11471730.06	1037
2019-06-23	14.58	14.84	14.4	14.4	-0.44	-2.96	302023.0	4422773.94	368
2019-06-20	14.8	14.84	14.4	14.84	0.14	0.95	766527.0	11173537.22	714
2019-06-19	15.1	15.14	14.7	14.7	-0.34	-2.26	414010.0	6187546.04	421
2019-06-18	15.04	15.28	15.0	15.04	0.0	0.0	408596.0	6171348.96	490
2019-06-17	15.22	15.24	15.0	15.04	-0.16	-1.05	666641.0	10051983.32	884
2019-06-16	15.2	15.48	15.0	15.2	0.2	1.33	415723.0	6359784.6	494
2019-06-13	14.78	15.3	14.62	15.0	0.36	2.46	745148.0	11152410.72	847
2019-06-12	15.0	15.1	14.52	14.64	-0.26	-1.74	446605.0	6598282.7	428
2019-06-11	14.58	14.98	14.58	14.9	0.14	0.95	364051.0	5403810.98	396
2019-06-10	14.5	14.82	14.5	14.76	0.3	2.07	253407.0	3720109.04	279
2019-06-09	14.54	14.7	14.46	14.46	-0.04	-0.28	150552.0	2190254.84	197
2019-05-30	14.0	14.52	14.0	14.5	0.5	3.57	280489.0	4001944.88	233
2019-05-29	14.0	14.06	13.8	14.0	0.22	1.6	239433.0	3347789.9	207
2019-05-28	14.0	14.0	13.68	13.78	-0.18	-1.29	191051.0	2633868.34	240
2019-05-27	13.54	14.0	13.42	13.96	0.58	4.33	238416.0	3276209.18	374
2019-05-26	13.82	14.0	13.36	13.38	-0.44	-3.18	177936.0	2401211.32	318
2019-05-23	13.62	14.0	13.62	13.82	-0.18	-1.29	108059.0	1497127.72	262
2019-05-22	14.0	14.3	13.5	14.0	-0.2	-1.41	377165.0	5287475.48	498
2019-05-21	13.94	14.32	13.78	14.2	0.46	3.35	278739.0	3900135.36	394
2019-05-20	14.06	14.1	13.6	13.74	-0.26	-1.86	210024.0	2892541.04	574
2019-05-19	14.4	14.8	14.0	14.0	-0.52	-3.58	410873.0	5859610.06	694
2019-05-16	14.96	14.96	14.5	14.52	-0.38	-2.55	547303.0	8019247.1	763
2019-05-15	14.3	15.0	14.3	14.9	0.8	5.67	471680.0	6862915.46	677
2019-05-14	14.5	15.0	13.4	14.1	-0.66	-4.47	788012.0	11305379.4	749
2019-05-13	15.28	15.4	14.26	14.76	-0.84	-5.38	993560.0	14727500.12	1024
2019-05-12	17.2	17.2	15.6	15.6	-1.72	-9.93	1795324.0	29446308.6	1868
2019-05-09	16.62	17.54	16.62	17.32	0.7	4.21	2078578.0	35829685.06	1887
2019-05-08	16.12	16.8	16.06	16.62	0.42	2.59	997824.0	16531838.06	1068
2019-05-07	16.3	16.74	16.1	16.2	-0.14	-0.86	1143339.0	18788625.5	1139
2019-05-06	15.36	16.6	15.32	16.34	0.86	5.56	1823741.0	29182668.34	1665
2019-05-05	15.28	15.5	15.12	15.48	0.26	1.71	645150.0	9910719.38	681
2019-05-02	15.18	15.3	15.14	15.22	-0.02	-0.13	278261.0	4235407.12	236
2019-05-01	15.3	15.3	15.1	15.24	-0.06	-0.39	256597.0	3896483.66	282
2019-04-30	15.2	15.3	15.08	15.3	0.1	0.66	377041.0	5725798.42	505
2019-04-29	15.1	15.56	15.08	15.2	0.2	1.33	1308013.0	20042722.82	1437
2019-04-28	14.8	15.08	14.8	15.0	0.12	0.81	283099.0	4234706.24	380
2019-04-25	14.88	15.16	14.74	14.88	0.08	0.54	473436.0	7062667.98	527
2019-04-24	14.9	15.16	14.8	14.8	-0.12	-0.8	332890.0	4969541.94	389
2019-04-23	14.94	15.0	14.82	14.92	-0.08	-0.53	167951.0	2503157.72	265
2019-04-22	15.1	15.18	14.7	15.0	-0.12	-0.79	499229.0	7478716.12	564
2019-04-21	15.16	15.2	15.06	15.12	0.02	0.13	167598.0	2536730.58	200
2019-04-18	15.2	15.26	15.04	15.1	-0.1	-0.66	305162.0	4622736.82	370
2019-04-17	15.3	15.38	15.14	15.2	-0.1	-0.65	422019.0	6428617.74	755
2019-04-16	15.1	15.6	15.08	15.3	0.24	1.59	1361618.0	20914754.1	1381
2019-04-15	15.04	15.16	15.0	15.06	-0.04	-0.26	575693.0	8666628.42	487
2019-04-14	15.06	15.16	15.0	15.1	0.0	0.0	238056.0	3585841.28	350
2019-04-11	15.22	15.28	15.06	15.1	-0.04	-0.26	327894.0	4966293.14	531
2019-04-10	15.24	15.28	15.1	15.14	-0.16	-1.05	409615.0	6210351.9	592
2019-04-09	15.18	15.52	15.18	15.3	0.18	1.19	515157.0	7902753.18	743
2019-04-08	15.0	15.2	14.96	15.12	0.12	0.8	511737.0	7720649.64	700
2019-04-07	15.06	15.34	14.96	15.0	-0.04	-0.27	734407.0	11090617.7	954
2019-04-04	15.56	15.56	15.0	15.04	-0.48	-3.09	819097.0	12487002.88	1082
2019-04-03	15.78	16.22	15.42	15.52	-0.04	-0.26	1489797.0	23676415.54	1674
2019-04-02	15.6	15.72	15.5	15.56	-0.06	-0.38	392395.0	6118587.92	526
2019-04-01	15.7	15.88	15.6	15.62	-0.18	-1.14	420826.0	6605800.28	591
2019-03-31	15.5	16.0	15.5	15.8	0.3	1.94	649494.0	10239724.1	676
2019-03-28	15.54	15.78	15.44	15.5	-0.36	-2.27	775141.0	12072413.86	853
2019-03-27	15.82	16.0	15.66	15.86	0.02	0.13	709605.0	11252205.58	693
2019-03-26	16.0	16.14	15.8	15.84	-0.16	-1.0	491556.0	7844143.66	613
2019-03-25	16.2	16.24	15.74	16.0	-0.12	-0.74	692820.0	11083535.3	932
2019-03-24	16.4	16.7	16.12	16.12	-0.38	-2.3	882222.0	14549775.26	885
2019-03-21	16.6	16.62	16.38	16.5	-0.18	-1.08	730532.0	12043139.84	806
2019-03-20	16.66	17.0	16.38	16.68	0.06	0.36	1434561.0	23868300.14	1457
2019-03-19	16.9	17.02	16.54	16.62	-0.3	-1.77	964214.0	16143736.78	922
2019-03-18	16.88	17.06	16.5	16.92	0.04	0.24	1526425.0	25613761.94	1560
2019-03-17	17.2	17.38	16.6	16.88	-0.4	-2.31	2050435.0	34737905.04	2082
2019-03-14	16.7	17.8	16.68	17.28	0.56	3.35	3344679.0	57364654.14	2317
2019-03-13	16.36	16.72	16.02	16.72	0.4	2.45	1773446.0	29040088.22	1734
2019-03-12	15.36	16.68	15.36	16.32	0.96	6.25	3584901.0	58054784.42	2676
2019-03-11	15.58	15.62	15.26	15.36	-0.12	-0.78	2025500.0	31173117.4	1500
2019-03-10	15.0	16.26	15.0	15.48	0.62	4.17	3247374.0	50811673.72	2546
2019-03-07	14.86	15.2	14.82	14.86	-0.08	-0.54	660298.0	9900401.52	623
2019-03-06	14.88	14.94	14.86	14.94	0.1	0.67	109741.0	1634176.92	147
2019-03-05	14.98	15.0	14.84	14.84	-0.14	-0.93	131609.0	1965052.62	151
2019-03-04	14.92	15.02	14.9	14.98	0.02	0.13	74992.0	1121000.44	121
2019-03-03	15.0	15.08	14.96	14.96	-0.04	-0.27	78921.0	1186352.22	93
2019-02-28	15.1	15.1	15.0	15.0	-0.04	-0.27	81960.0	1232916.76	126
2019-02-27	14.9	15.3	14.86	15.04	0.18	1.21	241757.0	3645512.46	371
2019-02-26	14.8	15.0	14.8	14.86	-0.04	-0.27	69727.0	1041033.98	223
2019-02-25	14.94	14.94	14.84	14.9	-0.04	-0.27	104770.0	1559087.84	147
2019-02-24	14.9	15.1	14.88	14.94	0.02	0.13	182478.0	2737581.66	193
2019-02-21	14.82	15.0	14.7	14.92	0.12	0.81	321969.0	4795206.92	441
2019-02-20	15.1	15.1	14.8	14.8	-0.28	-1.86	404317.0	6064199.52	436
2019-02-19	15.1	15.2	15.04	15.08	-0.04	-0.26	196893.0	2976077.36	244
2019-02-18	15.2	15.32	15.06	15.12	-0.1	-0.66	147337.0	2236573.76	153
2019-02-17	15.1	15.42	15.06	15.22	0.04	0.26	315697.0	4803894.9	344
2019-02-14	15.2	15.22	15.1	15.18	-0.04	-0.26	124591.0	1889196.86	251
2019-02-13	15.24	15.4	15.2	15.22	-0.08	-0.52	236919.0	3624085.4	287
2019-02-12	15.3	15.38	15.18	15.3	0.04	0.26	161562.0	2464505.2	233
2019-02-11	15.36	15.42	15.26	15.26	-0.22	-1.42	86844.0	1332911.22	168
2019-02-10	15.24	15.5	15.16	15.48	0.24	1.57	194751.0	2988544.98	276
2019-02-07	15.4	15.6	15.12	15.24	-0.16	-1.04	265533.0	4076241.28	328
2019-02-06	15.24	15.78	15.24	15.4	-0.04	-0.26	632583.0	9789079.62	617
2019-02-05	15.14	15.76	15.14	15.44	0.2	1.31	1070267.0	16595356.16	822
2019-02-04	15.36	15.56	15.0	15.24	-0.2	-1.3	620530.0	9473680.36	420
2019-02-03	15.4	15.6	15.34	15.44	0.06	0.39	250445.0	3866788.32	377
2019-01-31	15.42	15.9	15.38	15.38	-0.12	-0.77	561707.0	8808215.1	763
2019-01-30	15.3	15.74	15.3	15.5	0.1	0.65	465839.0	7238080.68	582
2019-01-29	15.26	15.46	15.26	15.4	0.02	0.13	327436.0	5030844.28	370
2019-01-28	15.0	15.4	15.0	15.38	0.34	2.26	642035.0	9762970.06	745
2019-01-27	14.98	15.1	14.96	15.04	0.06	0.4	248345.0	3729390.68	356
2019-01-24	15.0	15.0	14.88	14.98	-0.02	-0.13	234328.0	3499049.16	347
2019-01-23	15.02	15.1	14.92	15.0	-0.08	-0.53	387946.0	5826667.96	416
2019-01-22	15.12	15.24	15.02	15.08	-0.04	-0.26	275806.0	4161150.8	351
2019-01-21	15.14	15.3	15.04	15.12	0.0	0.0	161061.0	2442955.88	300
2019-01-20	15.22	15.24	15.0	15.12	-0.18	-1.18	231818.0	3505505.76	326
2019-01-17	15.2	15.34	14.94	15.3	0.0	0.0	483281.0	7336666.88	481
2019-01-16	15.7	15.7	15.14	15.3	-0.4	-2.55	450999.0	6951329.2	561
2019-01-15	15.74	16.0	15.62	15.7	-0.08	-0.51	261840.0	4126221.06	301
2019-01-14	15.96	16.2	15.78	15.78	-0.02	-0.13	441572.0	7059432.34	537
2019-01-13	16.0	16.14	15.8	15.8	-0.26	-1.62	281220.0	4501672.34	301
2019-01-10	16.22	16.24	16.04	16.06	-0.22	-1.35	354915.0	5739213.54	278
2019-01-09	16.44	16.44	16.1	16.28	-0.12	-0.73	250505.0	4075910.92	263
2019-01-08	16.42	16.48	16.28	16.4	-0.1	-0.61	244401.0	3998823.0	244
2019-01-07	16.5	16.6	16.28	16.5	0.0	0.0	298732.0	4904888.08	365
2019-01-06	16.3	16.5	16.24	16.5	0.26	1.6	175062.0	2862266.1	242
2019-01-03	16.3	16.3	16.1	16.24	-0.04	-0.25	110394.0	1788886.74	183
2019-01-02	16.14	16.5	16.02	16.28	0.1	0.62	448478.0	7309920.52	556
2019-01-01	16.1	16.18	16.0	16.18	0.0	0.0	177711.0	2855408.32	260
2018-12-31	16.22	16.3	16.1	16.18	-0.02	-0.12	185742.0	3005522.28	241
2018-12-30	16.16	16.52	16.16	16.2	-0.06	-0.37	270109.0	4390741.34	274
2018-12-27	16.64	16.7	16.26	16.26	-0.16	-0.97	207595.0	3424035.08	271
2018-12-26	16.4	16.5	16.18	16.42	0.1	0.61	322059.0	5258736.88	351
2018-12-25	16.46	16.8	16.2	16.32	-0.28	-1.69	257732.0	4267764.76	367
2018-12-24	16.6	16.9	16.56	16.6	-0.2	-1.19	373270.0	6243740.56	464
2018-12-23	15.4	16.8	15.4	16.8	0.7	4.35	263175.0	4191103.42	440
2018-12-20	16.4	16.4	15.86	16.1	-0.32	-1.95	459035.0	7398993.72	580
2018-12-19	16.54	16.7	16.4	16.42	-0.12	-0.73	282301.0	4668979.58	461
2018-12-18	16.56	16.62	16.32	16.54	-0.12	-0.72	540741.0	8904858.3	643
2018-12-17	16.9	16.9	16.66	16.66	-0.18	-1.07	381385.0	6399870.48	542
2018-12-16	16.9	17.02	16.78	16.84	-0.06	-0.36	523372.0	8836865.54	670
2018-12-13	17.04	17.1	16.8	16.9	-0.1	-0.59	468723.0	7959868.92	538
2018-12-12	16.88	17.08	16.78	17.0	0.12	0.71	467491.0	7907418.2	567
2018-12-11	16.76	16.92	16.7	16.88	0.14	0.84	311945.0	5251919.96	449
2018-12-10	16.94	17.0	16.7	16.74	-0.16	-0.95	529154.0	8908244.64	661
2018-12-09	17.2	17.28	16.8	16.9	-0.1	-0.59	695972.0	11824816.9	813
2018-12-06	17.38	17.38	16.94	17.0	-0.18	-1.05	926368.0	15876838.92	633
2018-12-05	16.8	17.4	16.6	17.18	0.2	1.18	1321203.0	22518231.78	1066
2018-12-04	17.02	17.26	16.8	16.98	0.0	0.0	1061980.0	18091211.36	858
2018-12-03	17.1	17.22	16.9	16.98	-0.2	-1.16	625062.0	10628206.88	701
2018-12-02	16.98	17.4	16.9	17.18	0.28	1.66	1083783.0	18606201.92	1160
2018-11-29	16.22	17.0	16.22	16.9	0.72	4.45	1946247.0	32420751.2	1705
2018-11-28	16.2	16.42	16.0	16.18	-0.02	-0.12	786477.0	12769555.4	789
2018-11-27	16.12	16.36	16.02	16.2	0.1	0.62	1018448.0	16509387.38	1179
2018-11-26	15.72	16.14	15.5	16.1	0.48	3.07	1308248.0	20682744.48	1252
2018-11-25	15.5	16.26	15.42	15.62	0.0	0.0	1941872.0	30962817.68	1788
2018-11-22	15.8	16.06	15.6	15.62	-0.02	-0.13	1028542.0	16261599.96	1150
2018-11-21	14.7	15.96	14.7	15.64	0.84	5.68	1638748.0	25229340.92	1790
2018-11-20	14.6	15.34	14.6	14.8	0.12	0.82	1021724.0	15341839.36	1531
2018-11-19	15.0	15.2	14.68	14.68	-0.32	-2.13	834134.0	12480282.54	1060
2018-11-18	15.6	15.64	14.96	15.0	-0.62	-3.97	1404779.0	21380900.86	1498
2018-11-15	15.6	16.0	15.48	15.62	-0.06	-0.38	1373123.0	21563727.54	1455
2018-11-14	16.06	16.22	15.62	15.68	-0.52	-3.21	1599474.0	25552453.14	1520
2018-11-13	16.74	16.74	16.06	16.2	0.98	6.44	6435021.0	105392567.94	4512
2018-11-12	14.86	15.4	14.86	15.22	0.12	0.79	1243641.0	18816315.2	1357
2018-11-11	15.0	15.7	14.9	15.1	-0.16	-1.05	2175578.0	33076803.54	1993
2018-11-08	15.12	16.14	14.9	15.26	0.26	1.73	3339360.0	52064063.98	3026
2018-11-07	15.2	15.6	14.84	15.0	-0.1	-0.66	1953565.0	29566691.44	1979
2018-11-06	14.0	15.46	13.84	15.1	1.04	7.4	4775765.0	71547086.04	3469
2018-11-05	14.18	14.24	13.96	14.06	-0.18	-1.26	654187.0	9212697.32	635
2018-11-04	14.28	14.46	14.18	14.24	0.14	0.99	871542.0	12480414.98	651
2018-11-01	14.1	14.74	14.1	14.1	0.04	0.28	1469419.0	21220178.14	1379
2018-10-31	14.0	14.16	13.94	14.06	0.14	1.01	792191.0	11106121.1	610
2018-10-30	14.0	14.36	13.86	13.92	0.02	0.14	1009189.0	14241349.52	960
2018-10-29	13.4	14.18	13.4	13.9	0.54	4.04	928247.0	12800083.12	991
2018-10-28	13.3	13.46	13.1	13.36	0.16	1.21	774107.0	10281617.2	682
2018-10-25	13.2	13.46	13.16	13.2	-0.04	-0.3	585534.0	7789063.34	486
2018-10-24	13.1	13.42	12.92	13.24	0.34	2.64	772127.0	10176652.04	788
2018-10-23	12.62	13.1	12.62	12.9	0.22	1.74	988662.0	12759692.72	810
2018-10-22	13.24	13.38	12.52	12.68	-0.76	-5.65	847538.0	10958407.16	925
2018-10-21	12.8	13.7	12.8	13.44	-0.68	-4.82	1488770.0	19855858.64	1321
2018-10-18	14.24	14.44	14.04	14.12	-0.38	-2.62	302228.0	4303610.72	644
2018-10-17	14.72	15.06	14.46	14.5	-0.1	-0.68	487748.0	7194790.96	618
2018-10-16	14.32	15.08	14.24	14.6	-0.54	-3.57	259104.0	3800319.52	453
2018-10-15	15.1	15.18	14.56	15.14	0.34	2.3	483528.0	7237532.76	629
2018-10-14	15.36	15.5	14.0	14.8	-0.56	-3.65	628069.0	9358430.16	784
2018-10-11	15.0	15.68	14.4	15.36	0.26	1.72	974782.0	14877804.42	1432
2018-10-10	15.34	15.46	14.98	15.1	-0.12	-0.79	576317.0	8760515.7	765
2018-10-09	14.32	15.54	14.32	15.22	0.92	6.43	1004537.0	15098758.06	1358
2018-10-08	14.72	14.8	14.1	14.3	-0.36	-2.46	338168.0	4857883.28	511
2018-10-07	14.2	14.82	14.2	14.66	0.54	3.82	645388.0	9353380.08	835
2018-10-04	13.9	14.2	13.88	14.12	0.12	0.86	361372.0	5071922.92	629
2018-10-03	14.16	14.2	13.8	14.0	-0.16	-1.13	433988.0	6065781.08	757
2018-10-02	14.44	14.7	14.08	14.16	-0.48	-3.28	508765.0	7278959.06	921
2018-10-01	14.76	15.16	14.5	14.64	-0.16	-1.08	377186.0	5574588.84	619
2018-09-30	14.86	15.48	14.7	14.8	0.12	0.82	1131599.0	17148956.54	1716
2018-09-27	15.42	15.64	14.68	14.68	-0.72	-4.68	687104.0	10338576.28	1399
2018-09-26	16.0	16.4	15.32	15.4	0.0	0.0	1544509.0	24567020.16	2234
2018-09-25	14.12	15.4	14.12	15.4	1.4	10.0	1770268.0	25917976.6	2069
2018-09-20	13.16	14.52	13.16	14.0	0.8	6.06	1894087.0	26541413.36	1868
2018-09-19	12.92	13.24	12.8	13.2	0.4	3.13	491225.0	6368040.1	1033
2018-09-18	13.1	13.3	12.68	12.8	-0.28	-2.14	709706.0	9181677.52	1243
2018-09-17	13.4	13.86	13.0	13.08	-0.66	-4.8	818050.0	11004451.34	1011
2018-09-16	14.32	14.68	13.7	13.74	-1.08	-7.29	642122.0	9108364.66	995
2018-09-13	15.4	15.5	14.82	14.82	-1.18	-7.38	1087211.0	16465167.04	1458
2018-09-12	16.0	16.68	15.9	16.0	0.8	5.26	498795.0	8075578.68	915
2018-09-11	15.2	15.2	15.2	15.2	1.38	9.99	136379.0	2072960.8	70
2018-09-10	13.32	13.82	13.32	13.82	0.42	3.13	300365.0	4071284.32	313
2018-09-09	13.24	13.54	13.24	13.4	0.24	1.82	223203.0	2986776.34	346
2018-09-06	13.48	13.69	13.12	13.16	-0.43	-3.16	217163.0	2892247.8	241
2018-09-05	14.31	14.32	13.33	13.59	-0.9	-6.21	227132.0	3142743.92	270
2018-09-04	14.49	14.57	14.49	14.49	-0.1	-0.69	75426.0	1097011.12	143
2018-09-03	14.65	14.74	14.59	14.59	-0.19	-1.29	95413.0	1399399.54	169
2018-09-02	14.62	14.89	14.53	14.78	0.0	0.0	123033.0	1806240.74	185
2018-08-30	14.9	15.03	14.59	14.78	-0.11	-0.74	187060.0	2773622.06	310
2018-08-29	15.59	15.59	14.84	14.89	-0.78	-4.98	584027.0	8774304.48	773
2018-08-28	15.75	15.9	15.67	15.67	-0.11	-0.7	175920.0	2773305.66	215
2018-08-27	15.92	16.14	15.68	15.78	-0.44	-2.71	133508.0	2122183.22	208
2018-08-26	16.22	16.45	16.06	16.22	-0.15	-0.92	177898.0	2886188.56	186
2018-08-16	16.88	16.92	16.22	16.37	-0.07	-0.43	217491.0	3575817.68	361
2018-08-15	16.14	16.45	16.14	16.44	0.36	2.24	37429.0	611524.76	99
2018-08-14	16.61	16.61	16.08	16.08	-0.28	-1.71	77961.0	1283823.7	76
2018-08-13	16.45	16.61	16.3	16.36	-0.52	-3.08	74161.0	1218956.12	166
2018-08-12	17.28	17.28	16.67	16.88	-0.2	-1.17	191141.0	3264214.22	246
2018-08-09	16.92	17.24	16.8	17.08	0.3	1.79	185809.0	3176151.78	327
2018-08-08	17.08	17.08	16.64	16.78	-0.25	-1.47	82195.0	1390153.72	111
2018-08-07	17.08	17.22	16.84	17.03	0.01	0.06	82868.0	1411838.62	142
2018-08-06	16.92	17.2	16.78	17.02	0.18	1.07	131986.0	2253089.7	207
2018-08-05	16.92	17.24	16.62	16.84	-0.18	-1.06	206948.0	3523344.72	231
2018-08-02	16.88	17.19	16.88	17.02	-0.22	-1.28	66013.0	1127021.88	105
2018-08-01	17.36	17.55	17.16	17.24	-0.39	-2.21	229826.0	3966714.42	328
2018-07-31	17.25	17.86	17.24	17.63	0.22	1.26	189785.0	3337675.82	308
2018-07-30	17.24	17.72	16.84	17.41	-0.06	-0.34	146000.0	2518726.78	256
2018-07-29	17.78	17.78	17.31	17.47	-0.55	-3.05	142476.0	2499500.56	219
2018-07-26	18.25	18.25	17.78	18.02	-0.22	-1.21	122972.0	2211948.0	190
2018-07-25	18.25	18.41	18.02	18.24	-0.09	-0.49	234881.0	4279267.88	323
2018-07-24	18.33	18.65	18.02	18.33	0.15	0.83	930665.0	17082009.6	872
2018-07-23	17.88	18.25	17.88	18.18	0.16	0.89	394722.0	7132462.24	437
2018-07-22	18.18	18.18	17.86	18.02	-0.09	-0.5	225186.0	4058139.8	283
2018-07-19	18.79	18.8	18.05	18.11	-0.52	-2.79	612661.0	11195263.34	779
2018-07-18	17.99	18.8	17.78	18.63	0.77	4.31	1332325.0	24375105.76	1639
2018-07-17	17.02	17.86	17.0	17.86	0.72	4.2	768097.0	13437140.28	746
2018-07-16	17.0	17.16	16.86	17.14	0.03	0.18	99686.0	1697941.56	181
2018-07-15	17.24	17.24	16.97	17.11	-0.19	-1.1	251896.0	4298609.46	305
2018-07-12	17.13	17.3	17.05	17.3	-0.03	-0.17	116058.0	1993950.38	133
2018-07-11	17.08	17.39	17.08	17.33	0.2	1.17	197229.0	3413768.36	198
2018-07-10	17.31	17.47	17.02	17.13	-0.07	-0.41	93327.0	1607454.28	154
2018-07-09	17.08	17.42	17.0	17.2	0.17	1.0	162310.0	2793517.42	239
2018-07-08	17.25	17.27	17.0	17.03	-0.22	-1.28	129811.0	2225683.78	156
2018-07-05	17.71	17.71	17.25	17.25	-0.16	-0.92	196806.0	3435323.62	215
2018-07-04	17.25	17.55	17.24	17.41	0.02	0.12	262030.0	4549949.82	419
2018-07-03	17.17	18.69	17.17	17.39	0.06	0.35	1369917.0	24740952.18	1720
2018-07-02	17.24	17.39	17.06	17.33	0.11	0.64	184497.0	3179357.88	241
2018-07-01	17.61	17.94	17.09	17.22	-0.02	-0.12	419910.0	7341240.62	549
2018-06-28	17.24	17.44	16.89	17.24	0.0	0.0	219760.0	3765238.3	229
2018-06-27	17.55	17.55	17.24	17.24	-0.23	-1.32	232390.0	4035723.46	235
2018-06-26	17.08	17.77	17.05	17.47	0.23	1.33	336379.0	5818546.7	471
2018-06-25	16.73	17.75	16.73	17.24	0.58	3.48	635461.0	11073047.08	722
2018-06-24	16.08	16.72	16.08	16.66	0.43	2.65	287020.0	4766843.78	356
2018-06-21	16.17	16.61	16.06	16.23	0.08	0.5	268555.0	4388801.28	355
2018-06-20	15.5	16.25	15.5	16.15	0.86	5.62	204359.0	3243658.14	379
2018-06-12	15.28	15.29	15.23	15.29	0.01	0.07	34685.0	530117.16	68
2018-06-11	15.37	15.51	15.21	15.28	0.11	0.73	98941.0	1517200.78	118
2018-06-10	15.28	15.28	15.04	15.17	-0.11	-0.72	90076.0	1362638.42	139
2018-06-07	15.37	15.37	15.2	15.28	0.0	0.0	156430.0	2388433.16	146
2018-06-06	15.28	15.51	15.26	15.28	0.0	0.0	249908.0	3838759.82	245
2018-06-05	15.42	15.64	15.25	15.28	-0.08	-0.52	303797.0	4667131.64	310
2018-06-04	15.28	15.48	15.26	15.36	0.08	0.52	184883.0	2826564.36	223
2018-06-03	15.37	15.67	15.28	15.28	0.0	0.0	120084.0	1846190.74	124
2018-05-31	15.65	15.65	15.28	15.28	-0.04	-0.26	59453.0	915084.92	129
2018-05-30	14.89	15.83	14.89	15.32	0.11	0.72	319197.0	4976415.12	316
2018-05-29	15.29	15.47	15.21	15.21	0.0	0.0	68642.0	1054046.78	127
2018-05-28	15.32	15.4	15.2	15.21	-0.24	-1.55	75532.0	1154232.76	142
2018-05-27	16.03	16.03	15.45	15.45	-0.82	-5.04	239181.0	3763389.08	365
2018-05-24	16.41	16.41	16.26	16.27	-0.07	-0.43	72981.0	1190964.36	168
2018-05-23	16.44	16.45	16.33	16.34	-0.1	-0.61	84329.0	1382089.4	170
2018-05-22	16.55	16.75	16.36	16.44	0.0	0.0	300157.0	4968780.36	372
2018-05-21	16.55	16.55	16.39	16.44	-0.13	-0.78	114548.0	1884604.2	149
2018-05-20	16.37	16.58	16.37	16.57	0.18	1.1	32221.0	532192.92	118
2018-05-17	16.3	16.45	16.3	16.39	-0.09	-0.55	29112.0	477472.3	95
2018-05-16	16.91	17.0	16.44	16.48	-0.69	-4.02	123335.0	2055769.88	285
2018-05-15	17.71	17.71	17.16	17.17	-0.5	-2.83	215929.0	3739083.48	467
2018-05-14	17.78	18.02	17.63	17.67	-0.33	-1.83	151159.0	2693186.54	307
2018-05-13	17.47	18.25	17.08	18.0	0.8	4.65	605506.0	10746856.26	824
2018-05-10	16.92	17.47	16.53	17.2	0.48	2.87	91874.0	1558801.24	219
2018-05-09	16.84	17.0	16.55	16.72	-0.14	-0.83	81193.0	1362159.7	172
2018-05-08	17.63	17.78	16.84	16.86	-0.96	-5.39	319483.0	5506649.36	357
2018-05-07	17.71	17.93	17.57	17.82	-0.13	-0.72	124369.0	2208471.46	309
2018-05-06	18.54	18.54	17.94	17.95	-0.48	-2.6	114043.0	2075126.94	222
2018-05-03	18.8	18.82	18.41	18.43	-0.31	-1.65	124411.0	2307841.32	215
2018-05-02	18.29	19.43	18.29	18.74	0.45	2.46	921971.0	17378896.4	1281
2018-05-01	18.57	18.57	18.21	18.29	-0.43	-2.3	167305.0	3075308.66	336
2018-04-30	19.19	19.23	18.68	18.72	-0.49	-2.55	274586.0	5187571.5	421
2018-04-29	19.59	19.59	19.19	19.21	-0.35	-1.79	250922.0	4855456.51	401
2018-04-26	19.98	19.98	19.51	19.56	-0.23	-1.16	229998.0	4507177.29	313
2018-04-25	19.98	20.29	19.66	19.79	-0.11	-0.55	309687.0	6174344.8	481
2018-04-24	20.13	20.37	19.82	19.9	-0.36	-1.78	275450.0	5536084.65	351
2018-04-23	20.41	20.76	20.21	20.26	-0.24	-1.17	326299.0	6658818.1	402
2018-04-22	20.53	20.68	20.41	20.5	-0.02	-0.1	133779.0	2745905.95	230
2018-04-19	20.68	21.04	20.49	20.52	-0.27	-1.3	427160.0	8846941.85	552
2018-04-18	21.51	21.51	20.68	20.79	-0.31	-1.47	358777.0	7508289.1	477
2018-04-17	21.7	22.13	21.0	21.1	0.1	0.48	894179.0	19313694.9	1082
2018-04-16	21.11	21.27	20.88	21.0	-0.14	-0.66	309143.0	6502916.05	412
2018-04-15	20.68	21.66	20.37	21.14	1.14	5.7	980276.0	20785885.35	1191
2018-04-12				20.0	0.0	0.0	0.0	0.0	0
2018-04-11				20.0	0.0	0.0	0.0	0.0	0
2018-04-10				20.0	0.0	0.0	0.0	0.0	0
2018-04-09				20.0	0.0	0.0	0.0	0.0	0
2018-04-08				20.0	0.0	0.0	0.0	0.0	0
2018-04-05				20.0	0.0	0.0	0.0	0.0	0
2018-04-04				20.0	0.0	0.0	0.0	0.0	0
2018-04-03				20.0	0.0	0.0	0.0	0.0	0
2018-04-02				20.0	0.0	0.0	0.0	0.0	0
2018-04-01				20.0	0.0	0.0	0.0	0.0	0
2018-03-29	20.53	20.53	19.59	20.0	-0.53	-2.58	164642.0	3331770.65	221
2018-03-28	20.29	20.64	20.29	20.53	0.12	0.59	153889.0	3147789.25	247
2018-03-27	20.45	20.76	20.29	20.41	-0.15	-0.73	273747.0	5606904.4	253
2018-03-26	20.49	20.72	20.37	20.56	0.11	0.54	107104.0	2198590.7	196
2018-03-25	20.37	21.15	20.06	20.45	0.13	0.64	436742.0	8999696.8	666
2018-03-22	20.17	21.04	20.17	20.32	0.35	1.75	498831.0	10256936.45	667
2018-03-21	19.94	20.17	19.86	19.97	-0.09	-0.45	51175.0	1024786.2	102
2018-03-20	19.9	20.21	19.9	20.06	-0.15	-0.74	92554.0	1861623.5	144
2018-03-19	20.02	20.33	19.66	20.21	0.37	1.86	212356.0	4257174.0	310
2018-03-18	19.59	20.49	19.59	19.84	0.0	0.0	394274.0	7903090.34	690
2018-03-15	20.29	20.37	19.19	19.84	-0.4	-1.98	284465.0	5605089.53	404
2018-03-14	20.29	20.45	20.21	20.24	-0.24	-1.17	143577.0	2917870.2	261
2018-03-13	20.37	20.57	20.25	20.48	0.14	0.69	193006.0	3930579.65	339
2018-03-12	20.49	20.53	20.29	20.34	-0.02	-0.1	239698.0	4883400.9	347
2018-03-11	20.13	21.0	20.13	20.36	0.15	0.74	586027.0	12053649.1	841
2018-03-08	20.49	20.68	20.13	20.21	-0.35	-1.7	351258.0	7169269.35	542
2018-03-07	20.49	20.84	20.29	20.56	0.15	0.73	371891.0	7633080.3	535
2018-03-06	20.13	21.15	20.13	20.41	0.15	0.74	815127.0	16872255.85	1217
2018-03-05	20.29	20.53	19.94	20.26	-0.18	-0.88	497534.0	10056367.6	949
2018-03-04	20.41	21.15	20.37	20.44	-0.18	-0.87	968687.0	20031267.1	1369
2018-03-01	20.29	21.47	20.21	20.62	-0.03	-0.15	2238434.0	46960700.8	2911
2018-02-28	20.02	21.62	19.12	20.65	0.91	4.61	2581735.0	52419893.78	3123
2018-02-27	18.1	19.74	17.47	19.74	1.78	9.91	1656845.0	31676066.52	1802
2018-02-26	18.24	18.25	17.86	17.96	-0.05	-0.28	139130.0	2503339.36	259
2018-02-25	17.86	18.35	17.69	18.01	0.19	1.07	216163.0	3898485.9	435
2018-02-22	18.02	18.65	17.6	17.82	-0.71	-3.83	380570.0	6881779.86	637
2018-02-21	18.91	19.12	18.43	18.53	-0.29	-1.54	388097.0	7265100.5	692
2018-02-20	19.05	19.24	18.65	18.82	-0.11	-0.58	807195.0	15282164.94	1207
2018-02-19	18.13	19.35	18.02	18.93	0.99	5.52	1671152.0	31405948.88	2290
2018-02-18	15.83	17.94	15.51	17.94	1.62	9.93	1226088.0	20854516.34	1324
2018-02-15	16.55	16.64	16.28	16.32	-0.21	-1.27	233939.0	3854818.62	476
2018-02-14	16.83	16.91	16.47	16.53	-0.27	-1.61	289919.0	4844878.74	487
2018-02-13	17.11	17.22	16.77	16.8	-0.3	-1.75	296589.0	5023486.82	492
2018-02-12	17.35	17.63	16.47	17.1	-0.21	-1.21	1142601.0	19537493.92	1634
2018-02-11	17.6	18.0	17.27	17.31	0.09	0.52	1157419.0	20408181.7	1556
2018-02-08	17.24	17.24	16.55	17.22	1.55	9.89	1410786.0	24002127.3	1571
2018-02-07	15.12	15.9	15.12	15.67	0.77	5.17	227296.0	3562513.9	247
2018-02-06	14.89	15.2	14.42	14.9	-0.93	-5.87	1143538.0	17038536.34	1170
2018-02-05	16.36	16.73	15.73	15.83	-1.64	-9.39	1675609.0	26795729.88	2115
2018-02-04	17.47	17.94	17.47	17.47	-1.93	-9.95	1374981.0	24242455.04	1542
2018-02-01	19.78	19.78	19.27	19.4	-0.37	-1.87	210044.0	4104392.17	245
2018-01-31	19.66	19.98	19.59	19.77	0.09	0.46	260318.0	5146588.1	342
2018-01-30	19.59	20.37	19.57	19.68	-2.06	-9.48	869276.0	17220384.31	1100
2018-01-29	21.74	21.94	21.58	21.74	-0.17	-0.78	91506.0	1987254.9	152
2018-01-28	21.94	21.98	21.7	21.91	-0.05	-0.23	119378.0	2608015.1	175
2018-01-25	22.02	22.45	21.94	21.96	0.09	0.41	408112.0	9057408.6	494
2018-01-24	22.05	22.13	21.78	21.87	0.02	0.09	244672.0	5377430.75	254
2018-01-23	21.78	22.13	21.47	21.85	0.07	0.32	317639.0	6955463.25	388
2018-01-22	21.62	22.13	21.54	21.78	0.32	1.49	453539.0	9884680.25	446
2018-01-21	20.84	21.54	20.76	21.46	0.49	2.34	545720.0	11656429.95	520
2018-01-18	21.07	21.11	20.88	20.97	-0.1	-0.47	93039.0	1952119.9	105
2018-01-17	21.04	21.19	20.92	21.07	0.07	0.33	124891.0	2629692.85	154
2018-01-16	20.8	21.11	20.76	21.0	0.2	0.96	142744.0	2986060.9	183
2018-01-15	20.84	20.92	20.72	20.8	-0.05	-0.24	62419.0	1299257.45	113
2018-01-14	21.0	21.0	20.68	20.85	0.03	0.14	104757.0	2181784.65	134
2018-01-11	20.92	21.15	20.8	20.82	-0.25	-1.19	95450.0	1997664.05	116
2018-01-10	21.15	21.27	20.96	21.07	-0.07	-0.33	69690.0	1469752.25	99
2018-01-09	21.47	21.47	21.0	21.14	-0.21	-0.98	279904.0	5929044.8	227
2018-01-08	21.19	21.58	21.15	21.35	0.0	0.0	181870.0	3888527.05	243
2018-01-07	21.43	21.62	21.15	21.35	-0.14	-0.65	187345.0	3994634.3	213
2018-01-04	21.07	21.94	21.07	21.49	0.34	1.61	358075.0	7725137.2	478
2018-01-03	21.31	21.7	21.07	21.15	0.04	0.19	229849.0	4900770.2	238
2018-01-02	21.23	21.54	21.07	21.11	-0.2	-0.94	90520.0	1925947.05	164
2018-01-01	21.15	21.54	21.15	21.31	-0.38	-1.75	60184.0	1287640.25	87
2017-12-31	21.74	21.78	21.47	21.69	-0.04	-0.18	135281.0	2922699.65	184
2017-12-28	21.82	21.82	21.62	21.73	-0.07	-0.32	67017.0	1456651.05	110
2017-12-27	21.94	22.02	21.62	21.8	-0.07	-0.32	130765.0	2855091.25	198
2017-12-26	21.98	22.09	21.86	21.87	-0.16	-0.73	109239.0	2397269.95	132
2017-12-25	22.25	22.41	22.02	22.03	-0.09	-0.41	115681.0	2571801.15	170
2017-12-24	21.94	22.25	21.94	22.12	0.13	0.59	90970.0	2003606.6	122
2017-12-21	22.17	22.25	21.94	21.99	-0.27	-1.21	99186.0	2187503.9	161
2017-12-20	22.68	22.88	22.21	22.26	-0.07	-0.31	219948.0	4940546.55	324
2017-12-19	22.37	22.68	22.02	22.33	0.05	0.22	393666.0	8793216.5	445
2017-12-18	21.94	22.88	21.86	22.28	1.08	5.09	1142955.0	25592603.95	1196
2017-12-17	21.23	21.47	21.15	21.2	-0.06	-0.28	100268.0	2129867.25	153
2017-12-14	21.47	21.78	21.19	21.26	0.15	0.71	272612.0	5865093.45	409
2017-12-13	21.0	21.54	20.8	21.11	0.17	0.81	151497.0	3213927.2	233
2017-12-12	21.31	21.35	20.84	20.94	-0.38	-1.78	91697.0	1939506.65	159
2017-12-11	21.23	21.7	21.23	21.32	0.02	0.09	194911.0	4183972.7	265
2017-12-10	21.07	21.35	20.96	21.3	0.22	1.04	185906.0	3940318.2	299
2017-12-07	21.15	21.19	20.72	21.08	-0.18	-0.85	282923.0	5937902.35	358
2017-12-06	21.47	21.62	21.15	21.26	-0.36	-1.67	226918.0	4864555.7	415
2017-12-05	22.49	22.72	21.54	21.62	-1.41	-6.12	824048.0	18156577.15	1069
2017-12-04	22.88	23.43	22.88	23.03	0.33	1.45	577810.0	13355277.0	673
2017-12-03	22.64	22.96	22.64	22.7	0.04	0.18	182672.0	4166441.95	290
2017-11-30	22.92	22.92	22.56	22.66	-0.01	-0.04	131939.0	2994879.85	246
2017-11-29	22.88	23.07	22.64	22.67	-0.09	-0.4	195564.0	4459668.85	245
2017-11-28	22.96	23.35	22.72	22.76	-0.08	-0.35	415729.0	9574152.4	454
2017-11-27	23.27	23.35	22.72	22.84	-0.19	-0.83	240101.0	5544589.5	327
2017-11-26	23.03	23.31	22.96	23.03	0.0	0.0	310230.0	7172150.0	416
2017-11-23	22.88	23.39	22.76	23.03	0.0	0.0	306821.0	7090875.25	387
2017-11-22	23.11	23.46	22.88	23.03	0.49	2.17	172659.0	3993854.15	291
2017-11-21	22.33	22.96	22.02	22.54	-0.16	-0.7	143614.0	3230458.1	249
2017-11-20	23.31	23.43	21.98	22.7	-0.69	-2.95	197444.0	4520681.85	357
2017-11-19	23.39	24.37	23.23	23.39	-0.21	-0.89	169501.0	4018787.1	310
2017-11-16	23.97	24.29	22.96	23.6	-0.69	-2.84	134522.0	3180599.95	264
2017-11-15	24.33	24.68	24.09	24.29	-0.15	-0.61	148491.0	3635646.95	247
2017-11-14	24.4	25.03	24.29	24.44	0.18	0.74	373650.0	9184468.25	613
2017-11-13	24.6	25.31	24.21	24.26	-0.57	-2.3	504121.0	12405577.95	910
2017-11-12	25.46	26.64	24.64	24.83	0.54	2.22	978474.0	25101084.4	1405
2017-11-09	23.62	24.68	23.54	24.29	0.22	0.91	271726.0	6605607.7	483
2017-11-08	24.29	24.84	23.5	24.07	-0.3	-1.23	249163.0	5976965.7	527
2017-11-07	26.72	26.83	24.21	24.37	-2.53	-9.41	681143.0	17021561.65	1081
2017-11-06	27.03	27.58	26.48	26.9	0.06	0.22	471577.0	12712010.9	783
2017-11-05	26.4	27.26	25.85	26.84	0.14	0.52	447155.0	11888460.0	833
2017-11-02	26.79	28.05	26.36	26.7	-0.21	-0.78	802842.0	21904981.5	1350
2017-11-01	25.97	27.93	25.23	26.91	1.33	5.2	1178237.0	31843613.45	1738
2017-10-31	26.32	26.64	25.46	25.58	-0.85	-3.22	646603.0	16801045.85	1077
2017-10-30	27.19	27.89	26.25	26.43	-0.64	-2.36	1375906.0	37041642.5	1921
2017-10-29	24.87	27.07	24.56	27.07	2.43	9.86	1007969.0	26176829.35	1059
2017-10-26	22.02	24.64	21.98	24.64	2.22	9.9	1077509.0	25771603.7	1060
2017-10-25	22.05	22.6	21.58	22.42	0.52	2.37	326225.0	7226098.7	578
2017-10-24	21.04	22.72	20.72	21.9	0.81	3.84	464652.0	10184915.05	605
2017-10-23	21.15	21.39	20.76	21.09	-0.31	-1.45	105723.0	2226831.7	169
2017-10-22	21.23	21.47	21.23	21.4	-0.07	-0.33	78178.0	1671534.6	118
2017-10-19	21.78	21.94	21.15	21.47	-0.53	-2.41	235634.0	5093752.45	267
2017-10-18	22.21	22.52	21.94	22.0	-0.16	-0.72	175282.0	3889672.1	213
2017-10-17	22.21	22.76	21.94	22.16	-0.11	-0.49	371459.0	8344015.15	492
2017-10-16	21.54	22.33	21.15	22.27	0.73	3.39	456370.0	9891054.8	563
2017-10-15	22.45	22.88	21.43	21.54	-1.05	-4.65	246962.0	5469305.5	309
2017-10-12	22.72	22.88	21.94	22.59	-0.21	-0.92	87613.0	1960788.8	118
2017-10-11	23.5	23.5	22.49	22.8	-0.98	-4.12	123918.0	2850444.6	184
2017-10-10	23.58	24.37	23.58	23.78	-0.39	-1.61	49346.0	1179311.25	120
2017-10-09	24.29	24.6	23.82	24.17	-0.34	-1.39	98123.0	2373127.75	202
2017-10-08	24.48	24.68	24.17	24.51	0.11	0.45	110896.0	2703986.6	180
2017-10-05	24.29	24.91	24.29	24.4	0.14	0.58	255017.0	6256414.4	389
2017-10-04	25.07	25.15	24.09	24.26	-1.43	-5.57	516670.0	12694309.3	793
2017-10-03	26.25	26.25	25.46	25.69	-0.59	-2.25	524659.0	13575530.1	560
2017-10-02	26.21	27.03	25.85	26.28	0.38	1.47	632834.0	16732914.8	862
2017-10-01	25.23	26.99	25.23	25.9	-0.31	-1.18	356770.0	9341175.75	596
2017-09-28	27.11	27.73	25.85	26.21	-0.76	-2.82	748480.0	19967960.3	1263
2017-09-27	24.01	27.23	24.01	26.97	2.21	8.93	1022654.0	26702782.8	1592
2017-09-26				24.76	0.0	0.0	0.0	0.0	0
2017-09-25				24.76	0.0	0.0	0.0	0.0	0
2017-09-21	25.15	25.38	24.68	24.76	-0.09	-0.36	153285.0	3824374.76	237
2017-09-20	25.23	25.58	24.6	24.85	0.34	1.39	352765.0	8872031.14	608
2017-09-19	24.48	24.6	24.21	24.51	-0.15	-0.61	130319.0	3177810.8	272
2017-09-18	24.72	24.87	24.52	24.66	-0.18	-0.72	178927.0	4417701.02	242
2017-09-17	24.76	25.66	24.6	24.84	0.06	0.24	183619.0	4605167.14	369
2017-09-14	25.46	25.5	24.44	24.78	-0.74	-2.9	399033.0	9893082.34	555
2017-09-13	25.38	25.66	25.27	25.52	0.07	0.28	83978.0	2138342.56	185
2017-09-12	26.05	26.05	25.27	25.45	-0.36	-1.39	163403.0	4180662.34	250
2017-09-11	25.54	26.05	25.54	25.81	0.23	0.9	181577.0	4690471.94	263
2017-09-10	25.46	26.01	25.27	25.58	0.26	1.03	139239.0	3572933.44	262
2017-09-07	25.34	25.38	25.23	25.32	-0.09	-0.35	78759.0	1993870.9	108
2017-09-06	25.27	25.54	25.19	25.41	0.18	0.71	122106.0	3102923.84	152
2017-08-29	25.19	25.66	25.11	25.23	-0.06	-0.24	201881.0	5114021.64	326
2017-08-28	25.03	26.05	24.95	25.29	0.04	0.16	315757.0	8049964.5	625
2017-08-27	24.4	25.58	23.9	25.25	1.18	4.9	348799.0	8783946.92	718
2017-08-24	22.92	24.56	22.92	24.07	-0.96	-3.84	211062.0	5106675.82	499
2017-08-23	25.11	25.19	24.84	25.03	-0.04	-0.16	119306.0	2984611.12	220
2017-08-22	25.11	25.27	24.87	25.07	-0.08	-0.32	174017.0	4360411.88	230
2017-08-21	25.34	25.46	24.87	25.15	-0.04	-0.16	162932.0	4111525.84	283
2017-08-20	24.8	25.97	24.8	25.19	0.04	0.16	324032.0	8189422.12	496
2017-08-17	25.85	26.44	25.07	25.15	-0.68	-2.63	422465.0	10825533.58	768
2017-08-16	23.74	25.85	23.54	25.83	2.3	9.77	974499.0	24574446.84	1229
2017-08-15	22.02	25.19	22.02	23.53	-0.72	-2.97	1254118.0	29651288.18	1887
2017-08-14	24.25	24.25	24.25	24.25	-2.66	-9.88	51394.0	1246195.56	118
2017-08-13	26.91	26.91	26.91	26.91	-2.98	-9.97	122058.0	3284794.32	198
2017-08-10	30.71	30.95	29.77	29.89	-0.84	-2.73	151461.0	4583683.2	345
2017-08-09	30.55	31.1	30.55	30.73	0.14	0.46	103789.0	3200163.54	386
2017-08-08	30.95	30.99	30.55	30.59	-0.41	-1.32	179533.0	5506916.16	491
2017-08-07	32.59	33.88	30.36	31.0	-1.42	-4.38	710619.0	22864996.3	1470
2017-08-06				32.42	0.0	0.0	0.0	0.0	0
2017-08-03				32.42	0.0	0.0	0.0	0.0	0
2017-08-02	32.55	32.87	32.2	32.42	-0.07	-0.22	84134.0	2739402.6	219
2017-08-01	31.38	33.88	31.38	32.49	0.98	3.11	378425.0	12420303.04	802
2017-07-31	34.28	34.28	31.02	31.51	-2.66	-7.78	287029.0	9457889.02	743
2017-07-30	33.88	34.47	33.85	34.17	0.07	0.21	63570.0	2169080.84	185
2017-07-27	34.28	34.28	33.61	34.1	9.34	37.72	77167.0	2618529.38	184
2017-07-26	34.59	34.98	34.32	24.76	-9.96	-28.69	147488.0	5101918.28	281
2017-07-25	34.67	35.26	34.51	34.72	0.01	0.03	142201.0	4948719.96	327
2017-07-24	35.18	35.33	34.39	34.71	-0.33	-0.94	205255.0	7123721.14	399
2017-07-23	34.47	35.14	34.47	35.04	0.49	1.42	190052.0	6627741.38	492
2017-07-20	34.63	35.1	34.32	34.55	-0.1	-0.29	212353.0	7385963.66	1134
2017-07-19	33.49	35.22	33.26	34.65	1.41	4.24	578126.0	19938110.24	1097
2017-07-18	33.3	33.3	32.51	33.24	-0.23	-0.69	173547.0	5731404.48	508
2017-07-17	32.71	34.0	32.71	33.47	0.8	2.45	388480.0	13025210.6	811
2017-07-16	32.2	32.79	32.16	32.67	0.52	1.62	206615.0	6708037.32	318
2017-07-13	32.12	32.36	32.08	32.15	0.11	0.34	80995.0	2605267.18	181
2017-07-12	31.93	32.28	31.73	32.04	-0.04	-0.12	67670.0	2171687.36	138
2017-07-11	32.32	32.32	31.93	32.08	-0.24	-0.74	77185.0	2478270.18	125
2017-07-10	32.32	32.36	32.08	32.32	0.1	0.31	106128.0	3421205.38	216
2017-07-09	32.4	32.87	32.2	32.22	0.02	0.06	121832.0	3958971.88	204
2017-07-06	32.32	32.36	32.12	32.2	0.0	0.0	78157.0	2519904.24	157
2017-07-05	32.24	32.28	32.04	32.2	0.13	0.41	80365.0	2586667.44	159
2017-07-04	32.28	32.32	32.0	32.07	-0.25	-0.77	162796.0	5234352.68	303
2017-07-03	32.16	32.51	32.16	32.32	0.2	0.62	131293.0	4243719.36	195
2017-07-02	32.32	32.51	32.04	32.12	-0.04	-0.12	123817.0	3997430.7	256
2017-06-22	32.2	32.2	31.34	32.16	0.09	0.28	77969.0	2489450.96	148
2017-06-21	32.67	32.67	31.42	32.07	-0.04	-0.12	76746.0	2467931.68	166
2017-06-20	32.32	32.36	32.12	32.11	-0.56	-1.71	55072.0	1776636.16	191
2017-06-19	32.32	32.71	32.16	32.67	0.27	0.83	64093.0	2080818.16	192
2017-06-18	31.57	32.47	31.34	32.4	0.28	0.87	57957.0	1835639.1	164
2017-06-15	33.53	33.69	32.04	32.12	0.19	0.6	160722.0	5309305.02	429
2017-06-14	31.57	32.28	31.53	31.93	0.28	0.88	31157.0	994099.96	88
2017-06-13	31.73	31.73	31.49	31.65	0.29	0.92	12316.0	389436.38	54
2017-06-12	30.91	31.38	30.91	31.36	0.22	0.71	20800.0	650951.66	80
2017-06-11	32.0	32.0	30.95	31.14	-1.15	-3.56	49961.0	1580925.72	104
2017-06-08	32.32	32.36	31.93	32.29	-0.26	-0.8	38108.0	1225149.5	67
2017-06-07	32.51	32.75	31.96	32.55	0.06	0.18	51827.0	1670262.42	115
2017-06-06	33.41	33.41	32.32	32.49	0.76	2.4	227708.0	7486291.94	509
2017-06-05	31.38	32.12	30.63	31.73	0.22	0.7	96440.0	3014225.26	235
2017-06-04	31.53	31.69	31.14	31.51	0.23	0.74	107935.0	3392592.18	136
2017-06-01	31.22	31.46	30.95	31.28	0.06	0.19	55350.0	1730121.0	125
2017-05-31	31.53	31.85	31.14	31.22	-0.27	-0.86	113088.0	3547639.65	233
2017-05-30	31.22	31.61	31.14	31.49	0.13	0.41	157480.0	4937891.5	270
2017-05-29	31.34	31.46	30.67	31.36	0.23	0.74	114899.0	3562734.0	231
2017-05-28	32.59	33.02	30.95	31.13	-1.62	-4.95	109229.0	3429570.25	221
2017-05-25	33.02	34.0	32.71	32.75	-0.04	-0.12	115510.0	3832572.4	293
2017-05-24	34.0	34.16	32.51	32.79	-1.37	-4.01	106495.0	3560222.2	266
2017-05-23	34.47	34.79	33.81	34.16	-0.82	-2.34	136881.0	4682482.3	219
2017-05-22	35.06	35.06	34.79	34.98	0.01	0.03	73999.0	2580783.65	158
2017-05-21	34.86	35.37	34.86	34.97	0.18	0.52	99008.0	3473538.1	212
2017-05-18	35.14	35.14	34.79	34.79	-0.49	-1.39	152003.0	5311087.55	458
2017-05-17	35.26	35.65	35.14	35.28	-0.09	-0.25	285362.0	10082259.15	650
2017-05-16	35.14	35.76	34.98	35.37	0.23	0.65	347314.0	12264325.9	751
2017-05-15	35.06	35.53	34.67	35.14	-0.01	-0.03	501356.0	17592464.85	1357
2017-05-14	35.14	36.12	35.14	35.15	-3.83	-9.83	1951251.0	68952941.8	2058
2017-05-11	38.98	38.98	38.98	38.98	-4.23	-9.79	43196.0	1683619.6	116
2017-05-10	43.17	43.4	42.78	43.21	-0.3	-0.69	172282.0	7412369.65	291
2017-05-09	43.17	43.72	43.09	43.51	0.13	0.3	258477.0	11220395.2	387
2017-05-08	43.09	43.8	42.23	43.38	0.33	0.77	303638.0	13011146.6	664
2017-05-07	41.99	44.11	41.99	43.05	1.04	2.48	688183.0	29776329.75	1468
2017-05-04	42.54	43.09	41.52	42.01	-0.7	-1.64	477434.0	20122772.0	850
2017-05-03	41.44	43.72	41.05	42.71	1.79	4.37	739596.0	31387986.65	1353
2017-05-02	40.19	41.37	39.96	40.92	1.06	2.66	340379.0	13780908.15	635
2017-05-01	39.8	40.35	39.64	39.86	0.1	0.25	171543.0	6856698.85	338
2017-04-30	39.49	39.88	39.49	39.76	0.21	0.53	146439.0	5809807.6	298
2017-04-27	39.56	39.56	39.17	39.55	0.16	0.41	55211.0	2173730.9	152
2017-04-26	39.17	39.8	39.17	39.39	-0.07	-0.18	99063.0	3920413.95	159
2017-04-25	39.88	39.96	39.06	39.46	-0.14	-0.35	129533.0	5110494.9	288
2017-04-24	39.49	39.88	39.17	39.6	0.53	1.36	186748.0	7374366.95	354
2017-04-23	39.41	39.88	38.98	39.07	0.31	0.8	154470.0	6059220.35	402
2017-04-20	39.96	39.96	38.7	38.76	-1.25	-3.12	117735.0	4638657.75	335
2017-04-19	39.29	40.82	38.98	40.01	0.45	1.14	354405.0	14111644.75	734
2017-04-18	41.13	41.13	39.17	39.56	-1.77	-4.28	181570.0	7345575.0	513
2017-04-17	42.93	43.17	41.13	41.33	-1.25	-2.94	312546.0	13116642.75	422
2017-04-16	43.32	43.32	41.99	42.58	-0.82	-1.89	204996.0	8718134.8	555
2017-04-13	44.19	44.27	43.17	43.4	-0.92	-2.08	163751.0	7179541.05	439
2017-04-12	44.11	44.58	43.87	44.32	0.05	0.11	94923.0	4208395.5	214
2017-04-11	44.5	44.97	44.27	44.27	-0.14	-0.32	149783.0	6675779.3	273
2017-04-10	44.34	44.89	44.34	44.41	-0.09	-0.2	57375.0	2555878.2	159
2017-04-09	45.05	45.05	44.5	44.5	-0.51	-1.13	104607.0	4682064.7	218
2017-04-06	45.05	45.05	44.74	45.01	0.13	0.29	75022.0	3367815.75	180
2017-04-05	44.97	45.28	44.89	44.88	-0.05	-0.11	100231.0	4509674.0	351
2017-04-04	45.05	45.36	44.66	44.93	-0.16	-0.35	96798.0	4354385.4	215
2017-04-03	44.66	46.07	44.27	45.09	0.53	1.19	396595.0	17965316.55	1694
2017-04-02	44.74	44.97	44.5	44.56	-0.24	-0.54	106205.0	4744315.5	253
2017-03-30	45.28	45.28	44.66	44.8	-0.25	-0.55	150203.0	6743662.5	417
2017-03-29	45.05	45.75	44.66	45.05	-0.16	-0.35	405457.0	18300887.45	951
2017-03-28	47.4	47.63	45.05	45.21	-1.56	-3.34	510330.0	23543136.65	1124
2017-03-27	47.09	47.79	46.69	46.77	-0.32	-0.68	156525.0	7389258.85	367
2017-03-26	48.18	48.26	47.01	47.09	-0.65	-1.36	211143.0	10019520.35	432
2017-03-23	47.09	48.57	47.09	47.74	0.87	1.86	204865.0	9782013.5	410
2017-03-22	47.01	47.09	46.46	46.87	-0.98	-2.05	259029.0	12122591.0	549
2017-03-21	47.79	49.59	47.71	47.85	0.33	0.69	857044.0	41872347.55	1551
2017-03-20	47.01	48.1	46.62	47.52	0.71	1.52	386499.0	18275267.35	756
2017-03-19	46.46	47.01	46.22	46.81	0.81	1.76	241145.0	11244557.45	427
2017-03-16	45.52	46.22	45.52	46.0	0.6	1.32	237597.0	10923740.65	416
2017-03-15	45.36	46.07	45.05	45.4	0.56	1.25	173213.0	7884535.9	358
2017-03-14	44.66	44.89	43.09	44.84	0.34	0.76	249540.0	10948567.95	572
2017-03-13	46.85	47.01	43.48	44.5	-2.31	-4.93	219283.0	10109513.5	469
2017-03-12	47.79	47.79	46.69	46.81	-1.45	-3.0	119484.0	5655561.85	336
2017-03-09	48.03	49.98	47.24	48.26	-0.39	-0.8	498571.0	24225653.8	1074
2017-03-08	48.97	49.2	48.03	48.65	-0.28	-0.57	116062.0	5632960.4	307
2017-03-07	48.81	49.36	48.81	48.93	0.2	0.41	181568.0	8900733.15	322
2017-03-06	48.89	48.97	48.03	48.73	-0.3	-0.61	207227.0	10047910.25	518
2017-03-05	49.98	50.53	48.57	49.03	1.0	2.08	570941.0	28280548.55	1157
2017-03-02	48.1	48.81	47.87	48.03	0.0	0.0	175981.0	8478533.0	371
2017-03-01	47.87	48.81	47.63	48.03	0.16	0.33	320698.0	15429489.85	511
2017-02-28	46.85	48.03	46.3	47.87	0.53	1.12	301335.0	14189978.35	630
2017-02-27	49.75	49.75	47.01	47.34	-1.78	-3.62	335735.0	16170611.95	577
2017-02-26	49.98	50.92	48.89	49.12	-1.16	-2.31	315277.0	15710616.2	600
2017-02-23	51.71	51.71	50.14	50.28	-0.72	-1.41	441724.0	22497927.9	726
2017-02-22	49.59	51.55	49.59	51.0	1.47	2.97	507004.0	25709773.2	815
2017-02-21	49.59	49.75	48.5	49.53	-0.39	-0.78	291614.0	14340750.95	540
2017-02-20	51.55	51.55	49.59	49.92	-1.79	-3.46	268989.0	13666051.4	559
2017-02-19	52.49	52.73	51.71	51.71	-0.73	-1.39	260360.0	13597467.4	459
2017-02-16	52.33	52.73	52.1	52.44	0.46	0.88	363501.0	19055316.1	548
2017-02-15	52.33	52.33	51.55	51.98	-0.2	-0.38	312599.0	16221305.0	476
2017-02-14	52.49	52.73	51.94	52.18	-0.31	-0.59	325347.0	16997985.5	453
2017-02-13	52.88	53.27	52.33	52.49	-0.47	-0.89	452033.0	23808922.1	671
2017-02-12	53.27	54.06	52.88	52.96	0.17	0.32	822490.0	43888725.5	1190
2017-02-09	51.32	53.27	50.53	52.79	1.59	3.11	1190893.0	62237640.6	1577
2017-02-08	52.73	52.88	50.77	51.2	-1.41	-2.68	610261.0	31476085.4	1112
2017-02-07	51.32	52.88	50.53	52.61	1.66	3.26	1048998.0	54563421.6	1542
2017-02-06	51.32	51.32	50.38	50.95	-0.12	-0.23	342258.0	17383879.0	588
2017-02-05	52.33	52.33	50.92	51.07	-0.91	-1.75	256684.0	13256291.8	673
2017-02-02	52.33	52.33	51.71	51.98	-0.24	-0.46	275662.0	14327007.6	531
2017-02-01	52.33	52.73	51.71	52.22	0.1	0.19	324731.0	16945861.0	502
2017-01-31	51.55	52.33	51.32	52.12	0.4	0.77	327330.0	16926007.5	616
2017-01-30	52.1	52.88	51.55	51.72	-0.3	-0.58	551135.0	28805746.9	756
2017-01-29	51.71	52.1	51.16	52.02	0.33	0.64	199961.0	10348206.7	418
2017-01-26	51.94	52.33	51.16	51.69	-0.25	-0.48	281657.0	14575665.1	529
2017-01-25	52.49	52.88	51.94	51.94	-0.59	-1.12	347680.0	18168711.5	542
2017-01-24	52.49	53.12	52.1	52.53	0.45	0.86	563190.0	29589795.5	980
2017-01-23	51.71	52.49	51.71	52.08	0.47	0.91	449434.0	23388992.3	673
2017-01-22	51.94	52.33	50.92	51.61	-0.04	-0.08	429871.0	22239163.0	811
2017-01-19	49.98	52.33	49.59	51.65	-2.06	-3.84	1465457.0	74524131.7	2350
2017-01-18	55.86	55.86	52.88	53.71	-1.34	-2.43	1576890.0	85495076.6	2515
2017-01-17	57.82	58.37	52.88	55.05	-2.18	-3.81	2112594.0	116983252.8	3205
2017-01-16	54.84	58.76	53.9	57.23	1.96	3.55	2877223.0	163496270.1	4013
2017-01-15	53.51	57.19	52.73	55.27	2.72	5.18	2461961.0	135502383.2	3126
2017-01-12	51.55	52.88	50.92	52.55	1.19	2.32	474179.0	24636706.5	786
2017-01-11	51.32	53.27	51.16	51.36	0.24	0.47	1171914.0	61209138.3	1638
2017-01-10	51.71	52.1	50.53	51.12	-0.86	-1.65	273437.0	14013571.5	453
2017-01-09	52.49	52.88	49.75	51.98	-0.69	-1.31	380531.0	19604653.9	610
2017-01-08	51.94	53.12	51.94	52.67	0.84	1.62	616647.0	32484422.0	672
2017-01-05	52.73	52.73	51.32	51.83	-0.15	-0.29	310657.0	16121445.2	505
2017-01-04	52.1	53.51	51.55	51.98	0.04	0.08	824911.0	43369597.9	936
2017-01-03	50.53	52.1	49.59	51.94	1.11	2.18	640356.0	32716723.2	1034
2017-01-02	52.49	52.73	50.38	50.83	-1.86	-3.53	602291.0	31239973.2	880
2017-01-01	53.12	53.67	52.49	52.69	-0.29	-0.55	503600.0	26746104.3	644
2016-12-29	53.51	53.9	52.49	52.98	-0.92	-1.71	558267.0	29613584.5	872
2016-12-28	54.06	54.84	53.67	53.9	0.61	1.14	1018053.0	55250651.1	1130
2016-12-27	52.73	54.45	52.73	53.29	0.88	1.68	981415.0	52657350.5	1305
2016-12-26	52.49	53.12	51.94	52.41	-0.04	-0.08	704369.0	36994422.7	993
2016-12-25	52.88	53.27	52.1	52.45	0.31	0.59	544122.0	28603555.2	868
2016-12-22	53.67	53.67	51.94	52.14	-1.28	-2.4	1067650.0	56348678.1	1570
2016-12-21	52.33	53.9	52.33	53.42	1.48	2.85	1303674.0	69152673.8	1773
2016-12-20	50.77	52.33	50.14	51.94	1.85	3.69	1925880.0	98906983.0	2695
2016-12-19	50.92	53.51	49.59	50.09	-0.35	-0.69	2155081.0	111243740.4	2892
2016-12-18	50.77	51.32	49.98	50.44	0.6	1.2	564284.0	28572706.9	955
2016-12-15	46.22	50.53	46.22	49.84	3.01	6.43	1391762.0	68442999.65	2582
2016-12-14	48.42	48.97	46.54	46.83	-2.14	-4.37	846909.0	40303538.8	1313
2016-12-13	49.98	50.53	48.81	48.97	-1.33	-2.64	811314.0	40048154.4	1410
2016-12-12	53.27	54.29	49.75	50.3	-2.33	-4.43	1777589.0	93522692.9	2367
2016-12-11	50.92	52.88	50.92	52.63	2.14	4.24	1354305.0	70691536.7	1499
2016-12-08	48.97	51.16	48.26	50.49	1.76	3.61	1172527.0	58444842.8	1586
2016-12-07	48.1	51.16	47.4	48.73	0.9	1.88	1633560.0	80538329.55	2008
2016-12-06	48.26	48.81	47.01	47.83	0.08	0.17	1017393.0	48806558.1	1363
2016-12-05	44.89	48.81	44.11	47.75	3.29	7.4	1530291.0	71945292.4	1811
2016-12-04	43.09	45.05	43.09	44.46	1.51	3.52	1037937.0	46000195.45	1229
2016-12-01	42.23	43.48	41.76	42.95	1.33	3.2	873531.0	37348127.4	1053
2016-11-30	41.21	41.99	41.13	41.62	0.51	1.24	573954.0	23875863.05	851
2016-11-29	41.6	42.54	41.05	41.11	-2.36	-5.43	1430760.0	59826990.25	1712
2016-11-28	42.23	43.72	42.23	43.47	1.7	4.07	1047000.0	45148843.35	1269
2016-11-27	41.13	42.38	40.74	41.77	0.6	1.46	375787.0	15714494.45	624
2016-11-24	41.99	42.93	40.74	41.17	-1.14	-2.69	462907.0	19281023.25	908
2016-11-23	40.97	43.56	40.97	42.31	1.59	3.9	926041.0	39056937.6	1554
2016-11-22	40.35	41.52	40.27	40.72	-0.51	-1.24	512477.0	20930548.65	873
2016-11-21	40.27	41.91	40.27	41.23	1.12	2.79	809725.0	33400153.2	1353
2016-11-20	39.96	40.43	39.8	40.11	0.13	0.33	319991.0	12815227.6	530
2016-11-17	40.58	40.66	39.56	39.98	-0.39	-0.97	294647.0	11815074.75	577
2016-11-16	38.59	41.37	38.59	40.37	2.39	6.29	825217.0	33315002.75	1302
2016-11-15	38.7	39.56	37.21	37.98	-1.27	-3.24	404872.0	15548482.45	850
2016-11-14	40.74	40.74	39.06	39.25	-1.07	-2.65	894616.0	35715094.7	1541
2016-11-13	36.94	40.35	36.94	40.32	3.64	9.92	1171107.0	46274366.05	1375
2016-11-10	36.43	36.82	36.23	36.68	0.6	1.66	362952.0	13248999.7	590
2016-11-09	35.26	36.23	34.67	36.08	-0.12	-0.33	443081.0	15875349.55	724
2016-11-08	36.04	36.63	36.04	36.2	0.26	0.72	378292.0	13705970.95	603
2016-11-07	35.96	36.51	35.76	35.94	0.51	1.44	391463.0	14125779.05	640
2016-11-06	35.45	35.76	35.06	35.43	-0.26	-0.73	167129.0	5923748.4	365
2016-11-03	35.37	35.84	35.37	35.69	0.32	0.9	147184.0	5250378.4	341
2016-11-02	35.45	36.04	34.86	35.37	-0.86	-2.37	265011.0	9406787.2	529
2016-11-01	35.96	37.41	35.96	36.23	0.62	1.74	901801.0	33140761.25	1536
2016-10-31	35.53	35.96	34.98	35.61	0.04	0.11	425525.0	15099479.3	675
2016-10-30	36.04	36.23	35.45	35.57	-0.18	-0.5	165268.0	5911835.3	331
2016-10-27	35.26	36.35	34.86	35.75	0.3	0.85	312687.0	11227793.15	577
2016-10-26	36.04	36.35	35.26	35.45	-0.98	-2.69	205588.0	7375276.35	463
2016-10-25	36.51	36.82	36.12	36.43	-0.12	-0.33	210623.0	7698728.35	404
2016-10-24	36.63	37.21	36.43	36.55	0.03	0.08	338813.0	12462831.95	575
2016-10-23	36.43	37.1	36.43	36.52	-0.11	-0.3	303162.0	11142866.0	511
2016-10-20	37.21	37.8	36.35	36.63	0.67	1.86	423513.0	15598131.25	772
2016-10-19	34.39	36.23	34.39	35.96	1.33	3.84	243915.0	8655753.4	489
2016-10-18	36.63	37.61	33.81	34.63	-1.63	-4.5	260993.0	9410558.85	643
2016-10-17	36.51	37.1	35.76	36.26	-0.48	-1.31	196303.0	7107261.15	448
2016-10-16	36.51	38.19	36.43	36.74	0.44	1.21	379152.0	14161175.0	767
2016-10-13	35.76	36.51	35.37	36.3	0.83	2.34	279594.0	10058936.45	485
2016-10-12	35.06	35.84	34.86	35.47	0.15	0.42	212530.0	7535339.85	417
2016-10-11	35.76	36.04	35.26	35.32	0.06	0.17	195148.0	6952451.8	426
2016-10-10	34.28	36.12	33.88	35.26	0.96	2.8	274235.0	9671733.8	544
2016-10-09	35.76	35.76	34.08	34.3	-1.27	-3.57	108975.0	3788236.3	254
2016-10-06	36.23	36.74	35.53	35.57	-0.49	-1.36	146139.0	5289215.5	315
2016-10-05	33.81	36.23	32.91	36.06	2.74	8.22	270779.0	9377445.8	468
2016-10-04	32.51	33.49	31.93	33.32	1.28	4.0	221218.0	7226335.9	259
2016-10-03	31.22	32.51	30.55	32.04	1.25	4.06	320730.0	10212707.95	537
2016-10-02	32.59	33.18	30.75	30.79	-1.72	-5.29	273152.0	8871484.55	287
2016-09-29	32.32	33.88	31.61	32.51	0.15	0.46	354566.0	11467259.1	444
2016-09-28	34.55	34.79	31.85	32.36	-1.68	-4.94	344264.0	11498892.75	400
2016-09-27	35.65	35.65	33.69	34.04	-2.41	-6.61	381141.0	13335659.3	411
2016-09-26	35.53	36.74	35.37	36.45	0.94	2.65	214770.0	7757641.2	372
2016-09-25	34.08	35.84	34.08	35.51	1.23	3.59	459592.0	16157180.9	623
2016-09-21	34.28	34.47	34.0	34.28	0.42	1.24	198099.0	6781047.55	293
2016-09-20	34.39	34.86	33.18	33.86	-0.02	-0.06	257456.0	8701617.75	475
2016-09-19	36.43	36.74	33.18	33.88	-2.92	-7.93	369794.0	12889591.15	549
2016-09-18	35.84	37.41	35.26	36.8	0.92	2.56	1161151.0	42617682.75	1623
2016-09-08	36.12	36.23	35.65	35.88	0.12	0.34	184533.0	6643745.3	324
2016-09-07	35.53	35.96	34.86	35.76	0.25	0.7	197808.0	7009448.55	373
2016-09-06	36.04	36.23	35.45	35.51	-0.61	-1.69	140433.0	5024742.8	252
2016-09-05	35.14	36.23	35.14	36.12	0.97	2.76	96858.0	3468795.85	230
2016-09-04	34.08	35.26	34.08	35.15	0.73	2.12	68466.0	2386320.05	191
2016-09-01	35.26	35.26	34.16	34.42	-0.91	-2.58	185224.0	6389403.7	259
2016-08-31	36.04	36.23	35.26	35.33	-0.75	-2.08	109257.0	3908375.8	266
2016-08-30	35.45	36.35	35.45	36.08	0.57	1.61	123395.0	4447564.45	280
2016-08-29	35.76	35.96	35.37	35.51	-0.25	-0.7	267545.0	9545183.35	337
2016-08-28	33.41	35.96	33.41	35.76	0.25	0.7	169737.0	6042501.1	306
2016-08-25	35.45	36.23	34.86	35.51	-0.24	-0.67	250123.0	8873149.55	510
2016-08-24	37.1	37.41	35.45	35.75	-1.17	-3.17	164770.0	6040807.1	327
2016-08-23	37.41	38.0	36.51	36.92	-0.96	-2.53	657707.0	24418629.15	1062
2016-08-22	39.29	39.29	37.8	37.88	-1.37	-3.49	207098.0	7975234.05	442
2016-08-21	39.06	41.13	38.39	39.25	0.31	0.8	587762.0	23506816.65	1159
2016-08-18	38.39	39.06	37.21	38.94	0.33	0.85	198010.0	7555015.2	479
2016-08-17	39.96	40.19	38.39	38.61	-1.57	-3.91	179408.0	7054053.3	402
2016-08-16	40.82	40.97	40.03	40.18	-0.68	-1.66	193866.0	7846161.15	365
2016-08-15	41.21	41.21	40.74	40.86	-0.41	-0.99	298578.0	12245981.8	412
2016-08-14	41.52	41.6	41.21	41.27	0.04	0.1	151792.0	6280477.3	228
2016-08-11	41.21	41.6	41.13	41.23	-0.06	-0.15	151146.0	6240764.6	274
2016-08-10	41.21	42.31	41.21	41.29	0.16	0.39	286451.0	11957765.2	531
2016-08-09	41.05	41.21	40.97	41.13	0.27	0.66	127415.0	5227915.2	195
2016-08-08	41.21	41.21	40.82	40.86	-0.17	-0.41	144366.0	5918614.1	237
2016-08-07	41.13	41.21	40.74	41.03	0.17	0.42	117388.0	4811823.45	216
2016-08-04	41.52	41.52	40.74	40.86	-0.31	-0.75	157953.0	6485734.6	260
2016-08-03	41.05	41.44	40.66	41.17	0.27	0.66	300613.0	12325091.15	459
2016-08-02	41.37	41.6	40.43	40.9	-0.54	-1.3	305652.0	12543750.35	493
2016-08-01	41.13	41.76	41.13	41.44	0.36	0.88	467893.0	19324502.6	678
2016-07-31	41.13	41.52	40.66	41.08	-3.99	-8.85	1383104.0	56603856.45	1973
2016-07-28	45.44	45.44	44.34	45.07	-0.47	-1.03	429705.0	19328480.6	636
2016-07-27	45.68	45.91	44.5	45.54	-0.33	-0.72	324665.0	14728331.65	525
2016-07-26	45.75	46.15	45.36	45.87	-0.13	-0.28	384439.0	17567904.3	503
2016-07-25	44.66	46.22	44.66	46.0	1.15	2.56	457247.0	20817490.15	798
2016-07-24	45.83	46.07	44.5	44.85	-1.01	-2.2	370156.0	16699242.35	639
2016-07-21	46.3	46.62	45.52	45.86	-0.46	-0.99	282193.0	13007811.5	570
2016-07-20	47.48	47.63	46.22	46.32	-1.12	-2.36	581798.0	27196547.8	1028
2016-07-19	47.01	48.18	46.93	47.44	0.71	1.52	1208654.0	57458352.65	1574
2016-07-18	47.01	47.01	46.22	46.73	0.01	0.02	426300.0	19833483.3	659
2016-07-17	45.44	47.63	45.36	46.72	1.26	2.77	1446805.0	67395703.0	1872
2016-07-14	45.13	46.07	44.89	45.46	0.62	1.38	933231.0	42396590.35	1507
2016-07-13	45.05	45.52	44.74	44.84	-0.19	-0.42	566723.0	25568155.25	922
2016-07-12	44.27	45.36	44.27	45.03	0.73	1.65	875766.0	39082935.05	1166
2016-07-11	45.91	46.54	44.19	44.3	-1.04	-2.29	1375738.0	61973924.85	1980
2016-07-10	44.11	45.36	44.11	45.34	4.04	9.78	1442946.0	65222179.3	1116
2016-06-30	40.74	41.6	40.58	41.3	0.86	2.13	493495.0	20271418.35	902
2016-06-29	39.88	41.21	39.88	40.44	0.46	1.15	534604.0	21721040.0	770
2016-06-28	39.8	40.43	39.41	39.98	0.27	0.68	255574.0	10217659.35	395
2016-06-27	39.88	40.66	39.56	39.71	0.11	0.28	329956.0	13224378.15	482
2016-06-26	37.21	39.8	37.02	39.6	-1.1	-2.7	443084.0	17115761.35	672
2016-06-23	40.27	40.82	39.8	40.7	0.45	1.12	164154.0	6617542.8	339
2016-06-22	40.58	40.66	40.03	40.25	-0.33	-0.81	135482.0	5460779.0	280
2016-06-21	41.05	41.21	40.58	40.58	-0.32	-0.78	188107.0	7682603.65	246
2016-06-20	41.13	41.21	40.66	40.9	-0.13	-0.32	179434.0	7342784.2	359
2016-06-19	41.52	41.84	41.05	41.03	-0.2	-0.49	213473.0	8851874.95	353
2016-06-16	41.21	42.31	40.82	41.23	-0.12	-0.29	740756.0	30760487.75	1009
2016-06-15	41.84	41.99	40.66	41.35	-0.2	-0.48	384099.0	15938894.4	637
2016-06-14	41.21	41.99	41.21	41.55	0.3	0.73	327948.0	13629228.55	513
2016-06-13	41.05	41.6	40.97	41.25	0.12	0.29	373850.0	15405920.55	483
2016-06-12	41.52	41.91	40.97	41.13	-0.43	-1.03	322765.0	13380488.2	452
2016-06-09	41.99	41.99	41.37	41.56	-0.21	-0.5	356008.0	14842624.1	554
2016-06-08	41.91	42.38	41.52	41.77	-0.2	-0.48	638961.0	26747342.6	895
2016-06-07	41.6	43.09	41.05	41.97	1.87	4.66	1425185.0	60037044.05	2184
2016-06-06	39.17	40.19	38.9	40.1	0.98	2.51	384261.0	15206845.5	597
2016-06-05	40.35	40.74	39.06	39.12	-1.25	-3.1	293669.0	11697037.9	486
2016-06-02	40.58	40.97	40.19	40.37	-0.06	-0.15	458032.0	18569202.7	741
2016-06-01	39.96	41.21	39.8	40.43	0.72	1.81	957106.0	38936691.9	1381
2016-05-31	39.96	39.96	39.17	39.71	0.3	0.76	221649.0	8757509.35	414
2016-05-30	40.03	40.35	39.06	39.41	-0.66	-1.65	228802.0	9072260.1	393
2016-05-29	40.27	40.58	39.56	40.07	-0.14	-0.35	251208.0	10083470.0	486
2016-05-26	41.13	41.52	40.19	40.21	-0.73	-1.78	746612.0	30497284.7	1102
2016-05-25	40.19	41.05	39.96	40.94	1.23	3.1	651309.0	26394749.75	1005
2016-05-24	39.41	40.43	39.06	39.71	-0.34	-0.85	767977.0	30484242.85	1108
2016-05-23	44.58	44.58	40.03	40.05	-4.45	-10.0	975361.0	40389827.8	1425
2016-05-22	46.07	46.3	44.34	44.5	-1.29	-2.82	461987.0	20968306.65	732
2016-05-19	46.22	46.85	45.68	45.79	-0.61	-1.31	696452.0	32193367.45	961
2016-05-18	45.91	46.85	45.91	46.4	-0.25	-0.54	459356.0	21318243.6	761
2016-05-17	47.32	47.48	46.54	46.65	-0.51	-1.08	618574.0	29060013.85	859
2016-05-16	48.1	48.65	46.69	47.16	-0.83	-1.73	1215006.0	58129859.1	1660
2016-05-15	46.54	48.5	46.46	47.99	1.61	3.47	1205132.0	57053849.05	1679
2016-05-12	46.62	47.32	46.15	46.38	-0.18	-0.39	642621.0	30096423.9	883
2016-05-11	47.01	47.32	46.46	46.56	-0.11	-0.24	557783.0	26077259.4	774
2016-05-10	46.15	47.71	45.75	46.67	0.41	0.89	1381118.0	64901718.95	1911
2016-05-09	46.07	46.85	45.83	46.26	0.31	0.67	587527.0	27296365.35	854
2016-05-08	45.05	47.01	45.05	45.95	1.28	2.87	1048554.0	48372879.4	1474
2016-05-05	45.05	45.36	44.66	44.67	0.01	0.02	386784.0	17401834.45	552
2016-05-04	45.83	45.83	44.34	44.66	-1.51	-3.27	657447.0	29652377.05	1014
2016-05-03	47.01	47.63	45.36	46.17	-0.86	-1.83	416565.0	19443474.65	704
2016-05-02	47.01	47.24	46.54	47.03	0.0	0.0	472234.0	22120009.8	734
2016-05-01	47.24	47.79	46.22	47.03	-0.17	-0.36	477676.0	22455428.55	764
2016-04-28	48.18	48.57	46.85	47.2	-0.85	-1.77	1370206.0	65602206.15	1833
2016-04-27	47.79	48.5	47.71	48.05	0.44	0.92	731715.0	35217959.2	1049
2016-04-26	47.79	48.89	47.01	47.61	-0.65	-1.35	1014912.0	48620437.35	1469
2016-04-25	47.32	49.2	46.69	48.26	1.33	2.83	2004490.0	95947739.7	2549
2016-04-24	46.93	47.4	46.22	46.93	0.57	1.23	1068540.0	50042416.5	1446
2016-04-21	46.62	47.71	45.36	46.36	-2.16	-4.45	1906444.0	88667639.4	3236
2016-04-20	47.01	49.36	46.54	48.52	1.37	2.91	1454791.0	70016128.85	1999
2016-04-19	44.11	48.1	44.11	47.15	3.42	7.82	2221921.0	103763531.15	3071
2016-04-18	42.93	44.19	42.31	43.73	0.25	0.57	595785.0	25886376.65	980
2016-04-17	44.66	44.74	43.09	43.48	-1.02	-2.29	637943.0	27922763.45	1094
2016-04-14	44.58	45.28	44.19	44.5	-0.61	-1.35	841446.0	37601986.2	1259
2016-04-13	45.68	46.93	44.5	45.11	0.04	0.09	1453068.0	66438486.2	2165
2016-04-12	43.32	46.3	43.01	45.07	2.18	5.08	2068917.0	92698461.75	2617
2016-04-11	43.4	43.48	42.78	42.89	-0.49	-1.13	333596.0	14400334.7	562
2016-04-10	43.32	43.87	43.32	43.38	0.53	1.24	649277.0	28294783.45	881
2016-04-07	43.4	43.72	42.54	42.85	-0.08	-0.19	879001.0	37741202.45	1189
2016-04-06	42.93	44.19	42.62	42.93	0.18	0.42	1340226.0	58037962.2	2215
2016-04-05	42.93	45.13	42.62	42.75	0.93	2.22	2023913.0	88454923.05	3248
2016-04-04	41.84	41.84	40.74	41.82	3.74	9.82	332104.0	13834483.9	357
2016-04-03	39.88	40.74	37.49	38.08	-3.5	-8.42	1503140.0	57543161.8	2019
2016-03-31	42.54	43.4	41.13	41.58	-1.24	-2.9	1029788.0	43426049.75	1709
2016-03-30	40.74	43.87	40.66	42.82	2.17	5.34	1578549.0	67726365.3	2067
2016-03-29	40.74	41.37	39.56	40.65	-0.38	-0.93	422246.0	17076557.4	812
2016-03-28	42.38	42.7	40.43	41.03	-1.37	-3.23	640823.0	26800779.25	1080
2016-03-27	41.37	43.8	41.37	42.4	0.6	1.44	1411619.0	60447251.95	2020
2016-03-24	43.09	43.09	41.76	41.8	-1.35	-3.13	525448.0	22173127.4	846
2016-03-23	43.09	43.72	42.93	43.15	-0.08	-0.19	671915.0	29026025.0	1022
2016-03-22	43.56	44.19	42.54	43.23	-0.11	-0.25	920632.0	39986117.1	1330
2016-03-21	42.38	44.58	41.91	43.34	1.07	2.53	2047175.0	89116987.1	2765
2016-03-20	43.48	43.48	42.15	42.27	-0.78	-1.81	1459068.0	62145094.2	2131
2016-03-17	44.5	45.68	42.93	43.05	-1.16	-2.62	1618233.0	71370489.75	2585
2016-03-16	46.07	46.62	44.11	44.21	-0.74	-1.65	1624148.0	72985590.6	2854
2016-03-15	47.4	50.77	44.11	44.95	-1.68	-3.6	2696699.0	128866622.25	4140
2016-03-14	42.78	47.24	42.7	46.63	3.68	8.57	2426782.0	112069781.75	2921
2016-03-13	40.74	43.32	40.43	42.95	2.46	6.08	961145.0	40304614.5	1356
2016-03-10	40.19	41.37	39.29	40.49	0.71	1.78	1600043.0	64515608.9	2363
2016-03-09	36.51	39.96	36.04	39.78	3.37	9.26	2245734.0	85757362.6	2695
2016-03-08	35.65	36.51	35.14	36.41	1.3	3.7	1317212.0	47082583.75	1487
2016-03-07	34.79	35.45	34.39	35.11	0.42	1.21	1318904.0	46173830.95	1429
2016-03-06	34.47	35.14	34.16	34.69	0.96	2.85	873989.0	30241533.15	1084
2016-03-03	34.16	34.39	33.49	33.73	-0.1	-0.3	450998.0	15281742.15	661
2016-03-02	33.57	34.98	33.49	33.83	0.56	1.68	1318380.0	44954818.15	1346
2016-03-01	33.41	33.57	33.18	33.27	0.35	1.06	344225.0	11495463.45	479
2016-02-29	33.1	34.0	32.71	32.92	-0.04	-0.12	1125223.0	37398019.6	1043
2016-02-28	33.3	33.41	32.71	32.96	0.8	2.49	523801.0	17314786.75	645
2016-02-25	32.2	32.71	31.61	32.16	0.09	0.28	420814.0	13559159.4	557
2016-02-24	33.3	33.3	31.93	32.07	-1.25	-3.75	532194.0	17338029.1	746
2016-02-23	33.1	33.69	32.71	33.32	0.31	0.94	637881.0	21207581.95	860
2016-02-22	32.59	33.81	32.43	33.01	0.67	2.07	1134237.0	37501656.9	1558
2016-02-21	30.24	32.83	30.24	32.34	2.1	6.94	1551377.0	49051890.9	1847
2016-02-18	29.97	30.75	29.97	30.24	0.52	1.75	880191.0	26741091.1	993
2016-02-17	28.4	29.97	28.4	29.72	1.01	3.52	1239904.0	36558107.8	1394
2016-02-16	29.18	29.77	27.73	28.71	0.43	1.52	1029168.0	29640763.8	1530
2016-02-15	27.81	28.71	26.83	28.28	0.86	3.14	1308729.0	36595811.25	1597
2016-02-14	31.46	31.73	27.42	27.42	-3.04	-9.98	1180202.0	34734630.4	1807
2016-02-11	33.49	33.69	30.16	30.46	-2.95	-8.83	1174153.0	37499305.9	1398
2016-02-10	33.02	34.67	32.91	33.41	0.27	0.81	1157224.0	39109324.55	1481
2016-02-09	33.1	33.88	33.02	33.14	-0.47	-1.4	643787.0	21559531.55	797
2016-02-08	34.28	35.26	33.02	33.61	-0.55	-1.61	1157341.0	39664075.55	1527
2016-02-07	34.79	35.14	33.88	34.16	-0.72	-2.06	870520.0	30089959.95	1101
2016-02-04	34.79	36.74	34.16	34.88	1.0	2.95	2073216.0	73132012.05	2407
2016-02-03	33.3	34.55	32.59	33.88	0.48	1.44	1864744.0	62650276.0	2101
2016-02-02	34.16	34.98	33.02	33.4	-1.21	-3.5	1526989.0	51957436.95	1849
2016-02-01	34.08	35.37	33.69	34.61	0.31	0.9	1418689.0	49345662.7	1719
2016-01-31	33.81	35.65	33.69	34.3	1.04	3.13	1608399.0	55438495.45	1909
2016-01-28	32.32	34.47	32.32	33.26	1.36	4.26	1922053.0	64355444.1	2165
2016-01-27	31.85	32.71	31.53	31.9	0.29	0.92	1858441.0	59542020.15	2181
2016-01-26	30.16	32.04	29.89	31.61	0.47	1.51	1558659.0	48374537.1	1963
2016-01-25	30.16	32.43	29.77	31.14	0.84	2.77	2446129.0	76761449.2	3226
2016-01-24	35.45	35.65	30.24	30.3	-3.29	-9.79	7815608.0	246142367.05	7501
2016-01-21	33.57	33.57	33.57	33.59	-3.73	-9.99	49519.0	1663378.5	134
2016-01-20	39.17	39.17	37.33	37.32	-4.12	-9.94	735316.0	27781913.0	989
2016-01-19	41.91	42.7	40.03	41.44	0.52	1.27	2641124.0	109189450.55	4267
2016-01-18	39.17	41.76	39.17	40.92	1.16	2.92	798735.0	32367071.7	1248
2016-01-17	40.66	41.6	39.8	39.76	-4.37	-9.9	608106.0	24375056.4	854
2016-01-14	46.07	46.69	43.32	44.13	-3.61	-7.56	790731.0	35548145.9	1451
2016-01-13	48.97	50.38	46.07	47.74	-0.48	-1.0	844078.0	41180448.25	1416
2016-01-12	50.77	50.77	47.63	48.22	-2.67	-5.25	1239823.0	61187178.25	2038
2016-01-11	47.24	51.71	46.07	50.89	3.35	7.05	874610.0	43254859.3	1358
2016-01-10	50.92	51.94	46.85	47.54	-2.8	-5.56	545071.0	27196517.75	944
2016-01-07	49.2	52.33	48.57	50.34	-1.92	-3.67	871659.0	43972224.6	1437
2016-01-06	54.45	54.84	50.38	52.26	-1.8	-3.33	639085.0	33756005.9	1160
2016-01-05	53.51	55.23	53.12	54.06	0.9	1.69	560887.0	30246303.9	1069
2016-01-04	56.8	57.43	52.1	53.16	-3.62	-6.38	916017.0	50352355.2	1756
2016-01-03	54.84	58.21	54.84	56.78	2.28	4.18	1157137.0	65748314.9	1925
2015-12-31	53.27	55.86	52.88	54.5	1.19	2.23	1036128.0	56357522.8	2062
2015-12-30	50.92	55.08	49.75	53.31	2.97	5.9	2062415.0	108496588.9	2752
2015-12-29	45.68	50.38	44.89	50.34	4.47	9.74	1408164.0	67316006.85	1727
2015-12-28	45.05	46.07	45.05	45.87	0.37	0.81	264090.0	12025559.4	443
2015-12-27	46.46	46.46	44.66	45.5	-0.49	-1.07	414622.0	18810059.9	621
2015-12-24	46.22	46.85	45.75	45.99	-0.14	-0.3	334524.0	15439351.65	630
2015-12-23	47.32	47.63	45.52	46.13	-0.85	-1.81	615448.0	28770333.85	1014
2015-12-22	46.54	47.79	46.54	46.98	0.58	1.25	628844.0	29657544.0	1028
2015-12-21	46.15	47.4	45.68	46.4	0.15	0.32	923505.0	42928218.45	1518
2015-12-20	45.91	46.54	45.83	46.25	-0.73	-1.55	442080.0	20405080.35	651
2015-12-17	46.85	47.48	46.69	46.98	0.62	1.34	324498.0	15245741.9	601
2015-12-16	47.71	47.71	45.83	46.36	-0.84	-1.78	843404.0	39356050.35	1333
2015-12-15	45.13	48.03	45.05	47.2	3.03	6.86	1012785.0	47275058.05	1572
2015-12-14	45.05	45.75	43.87	44.17	-0.67	-1.49	1591027.0	71502847.75	921
2015-12-13	44.66	45.36	43.87	44.84	-2.54	-5.36	693460.0	30927644.75	1059
2015-12-10	48.57	48.65	47.32	47.38	-1.25	-2.57	409564.0	19702587.6	675
2015-12-09	49.59	49.98	48.5	48.63	-0.51	-1.04	273700.0	13408152.85	432
2015-12-08	49.75	50.14	48.26	49.14	-1.59	-3.13	542411.0	26675720.65	848
2015-12-07	51.71	51.71	50.77	50.73	-0.98	-1.9	433117.0	22145259.5	671
2015-12-06	51.71	52.49	50.92	51.71	-0.31	-0.6	612996.0	31684022.4	823
2015-12-03	53.67	53.9	51.94	52.02	-1.76	-3.27	641612.0	33769705.2	1028
2015-12-02	56.25	56.25	53.51	53.78	-1.4	-2.54	805637.0	43838500.3	1359
2015-12-01	51.71	55.86	51.71	55.18	3.75	7.29	1682028.0	90073481.5	1902
2015-11-30	51.32	51.71	51.16	51.43	0.15	0.29	368285.0	18922568.9	553
2015-11-29	51.32	51.55	50.77	51.28	0.32	0.63	277186.0	14184150.6	415
2015-11-26	50.92	51.71	50.77	50.96	0.0	0.0	395704.0	20267109.5	520
2015-11-25	51.55	51.94	50.92	50.96	-0.4	-0.78	380177.0	19468571.4	602
2015-11-24	51.71	52.1	50.92	51.36	-0.1	-0.19	519991.0	26826197.2	770
2015-11-23	52.1	52.33	50.77	51.46	-0.35	-0.68	565619.0	29070990.1	783
2015-11-22	50.77	52.1	50.77	51.81	1.43	2.84	542202.0	27800694.8	735
2015-11-19	50.14	51.32	50.14	50.38	0.16	0.32	781198.0	39567299.5	850
2015-11-18	50.53	50.92	49.98	50.22	-0.37	-0.73	247318.0	12483357.4	420
2015-11-17	50.92	52.33	50.38	50.59	0.17	0.34	555557.0	28504633.9	798
2015-11-16	50.38	50.77	49.75	50.42	0.51	1.02	529618.0	26617682.3	732
2015-11-15	49.59	50.77	49.2	49.91	-2.28	-4.37	504357.0	25235360.5	881
2015-11-12	53.67	54.06	51.94	52.19	-1.19	-2.23	370323.0	19638002.3	696
2015-11-11	52.33	53.67	51.71	53.38	1.52	2.93	609438.0	32190340.9	922
2015-11-10	51.32	52.49	50.77	51.86	0.35	0.68	606212.0	31333864.2	989
2015-11-09	50.38	52.33	50.38	51.51	1.72	3.45	765055.0	39186452.1	1000
2015-11-08	49.98	50.14	48.97	49.79	-0.27	-0.54	299329.0	14832173.0	600
2015-11-05	51.32	51.32	49.98	50.06	-1.15	-2.25	483952.0	24502532.0	770
2015-11-04	51.32	51.94	49.59	51.21	0.4	0.79	724197.0	36870851.0	1148
2015-11-03	51.71	52.33	50.77	50.81	-0.58	-1.13	780277.0	40138963.1	1176
2015-11-02	51.94	52.73	51.16	51.39	-0.26	-0.5	663942.0	34414462.1	1047
2015-11-01	51.55	52.1	50.77	51.65	-0.8	-1.53	681679.0	35004814.5	1284
2015-10-29	53.9	54.45	51.55	52.45	-0.46	-0.87	736562.0	39052982.3	1330
2015-10-28	51.16	53.27	48.57	52.91	1.59	3.1	1484410.0	75783269.6	2097
2015-10-27	55.86	55.86	50.38	51.32	-3.95	-7.15	737093.0	39556748.4	1176
2015-10-26	55.08	55.47	54.06	55.27	0.55	1.01	498799.0	27399608.7	734
2015-10-25	54.29	55.63	54.06	54.72	0.94	1.75	653388.0	35861973.1	1082
2015-10-22	54.84	56.25	52.33	53.78	-1.57	-2.84	822738.0	44324008.2	1473
2015-10-21	59.39	59.93	55.08	55.35	-2.94	-5.04	1251959.0	72268535.5	2052
2015-10-20	58.21	60.17	57.82	58.29	-0.18	-0.31	683002.0	40210414.8	1177
2015-10-19	57.04	60.72	56.8	58.47	1.94	3.43	1635132.0	96031869.4	2307
2015-10-18	55.63	57.04	55.08	56.53	1.63	2.97	714829.0	40261677.2	1128
2015-10-15	55.23	56.41	54.69	54.9	-0.18	-0.33	741462.0	41140023.3	2436
2015-10-14	53.9	55.47	53.67	55.08	0.83	1.53	781376.0	42475553.9	1223
2015-10-13	55.23	55.23	53.9	54.25	-1.41	-2.53	752481.0	41081535.8	1080
2015-10-12	56.64	56.8	55.47	55.66	-0.69	-1.22	823546.0	46100924.3	1021
2015-10-11	56.41	57.98	56.02	56.35	0.53	0.95	762893.0	43498154.4	1054
2015-10-08	57.19	57.19	55.63	55.82	-1.02	-1.79	741116.0	41657669.8	1364
2015-10-07	53.27	57.58	53.12	56.84	4.04	7.65	1784534.0	99390174.4	2471
2015-10-06	51.94	53.67	51.55	52.8	1.15	2.23	1518508.0	79887845.7	1674
2015-10-05	50.92	52.33	50.77	51.65	1.13	2.24	896684.0	46350293.0	1143
2015-10-04	50.53	50.77	49.75	50.52	0.61	1.22	306824.0	15416429.1	492
2015-10-01	51.16	51.55	49.59	49.91	-0.78	-1.54	770043.0	39115404.5	1130
2015-09-30	48.81	51.16	48.65	50.69	2.33	4.82	868769.0	43571284.15	1278
2015-09-29	48.18	48.97	48.03	48.36	-0.68	-1.39	264533.0	12823842.8	618
2015-09-21	49.75	49.75	48.89	49.04	-0.51	-1.03	452939.0	22278006.75	824
2015-09-20	50.53	50.53	49.36	49.55	-0.93	-1.84	811220.0	40455263.2	1224
2015-09-17	51.71	52.1	50.38	50.48	-0.78	-1.52	800711.0	40821055.2	1014
2015-09-16	51.32	52.49	50.92	51.26	0.73	1.44	1995207.0	103200804.9	2584
2015-09-15	48.42	51.16	48.26	50.53	2.25	4.66	2263482.0	112238993.35	3303
2015-09-14	49.75	50.14	48.18	48.28	-2.04	-4.05	939737.0	46116311.7	1461
2015-09-13	51.71	52.1	49.98	50.32	-0.76	-1.49	741419.0	38041332.7	1244
2015-09-10	50.92	53.12	50.77	51.08	-0.24	-0.47	1769664.0	91380228.6	2647
2015-09-09	50.92	51.94	50.77	51.32	1.81	3.66	1780529.0	91110245.2	1961
2015-09-08	49.36	49.98	48.65	49.51	0.4	0.81	1156921.0	57019864.2	1666
2015-09-07	47.79	50.14	47.79	49.11	1.5	3.15	1704020.0	83575497.35	2330
2015-09-06	46.46	48.1	45.83	47.61	0.85	1.82	693968.0	32766779.85	1239
2015-09-03	47.4	47.87	46.3	46.76	-0.05	-0.11	603827.0	28427327.65	1134
2015-09-02	45.68	47.09	45.28	46.81	-0.3	-0.64	689935.0	31842460.0	1225
2015-09-01	48.89	48.97	47.01	47.11	-1.21	-2.5	746750.0	35686085.75	1254
2015-08-31	48.03	49.59	47.63	48.32	-0.31	-0.64	1059752.0	51451848.65	1585
2015-08-30	49.2	50.14	47.48	48.63	1.68	3.58	1525158.0	75052999.65	2630
2015-08-27	52.88	53.9	46.22	46.95	-3.53	-6.99	2048604.0	103844601.5	3111
2015-08-26	48.18	54.06	47.32	50.48	1.1	2.23	1801733.0	92100430.4	2743
2015-08-25	47.01	49.59	45.28	49.38	4.19	9.27	1368465.0	65338992.15	1915
2015-08-24	46.85	49.2	44.11	45.19	-2.07	-4.38	1055413.0	48844325.75	1784
2015-08-23	47.79	50.53	47.24	47.26	-5.1	-9.74	1186522.0	57903126.8	1933
2015-08-20	48.57	53.27	46.07	52.36	2.52	5.06	1766706.0	89353759.4	2628
2015-08-19	53.9	55.86	48.97	49.84	-4.26	-7.87	1457346.0	77614218.5	2132
2015-08-18	58.99	58.99	53.12	54.1	-4.76	-8.09	1133083.0	62379953.6	1890
2015-08-17	57.43	59.93	56.8	58.86	0.9	1.55	1194082.0	69679218.6	1867
2015-08-16	61.74	62.13	57.19	57.96	-3.82	-6.18	1364318.0	81361129.3	2048
2015-08-13	63.46	63.69	61.5	61.78	-0.5	-0.8	903755.0	56243154.6	1657
2015-08-12	62.52	62.68	61.11	62.28	-1.3	-2.04	823523.0	51030730.9	1444
2015-08-11	66.59	66.83	63.3	63.58	-2.78	-4.19	740544.0	48320978.5	1289
2015-08-10	65.81	67.38	65.26	66.36	1.11	1.7	1220480.0	80688384.8	1739
2015-08-09	64.09	65.81	62.91	65.25	1.56	2.45	831336.0	53512524.1	1488
2015-08-06	64.63	66.44	62.91	63.69	-1.44	-2.21	1540771.0	99781196.4	2691
2015-08-05	65.81	66.99	64.87	65.13	-0.3	-0.46	1414792.0	93314882.6	2527
2015-08-04	68.4	68.4	64.09	65.43	-3.32	-4.83	2376627.0	158062451.7	4677
2015-08-03	68.79	73.64	68.79	68.75	-7.44	-9.77	2174835.0	151129639.6	3228
2015-08-02	76.23	76.23	76.23	76.19	-8.27	-9.79	90479.0	6893702.4	198
2015-07-30	87.59	87.75	84.3	84.46	-2.84	-3.25	635380.0	54312462.3	1520
2015-07-29	84.3	88.53	83.83	87.3	3.22	3.83	1033862.0	89744877.9	2030
2015-07-28	85.24	86.02	83.83	84.08	-1.04	-1.22	429856.0	36367149.2	1006
2015-07-27	87.59	88.53	85.08	85.12	-2.57	-2.93	641008.0	55595115.0	1438
2015-07-26	83.99	88.37	83.99	87.69	3.66	4.36	1400538.0	121130651.4	2909
2015-07-23	84.3	85.08	83.67	84.03	0.45	0.54	434981.0	36609496.7	906
2015-07-22	84.3	85.4	83.2	83.58	0.61	0.74	380469.0	32071741.2	807
2015-07-15	83.52	85.24	82.42	82.97	-0.43	-0.52	266603.0	22322169.8	743
2015-07-14	84.61	85.4	82.73	83.4	-1.43	-1.69	250696.0	20987306.6	751
2015-07-13	86.18	86.34	84.61	84.83	-0.64	-0.75	282187.0	24045312.3	709
2015-07-12	83.99	87.59	83.83	85.47	2.71	3.27	584040.0	50093815.5	1466
2015-07-09	78.97	85.87	78.97	82.76	3.97	5.04	740164.0	60631893.8	1729
2015-07-08	79.29	80.07	78.54	78.79	-0.38	-0.48	132894.0	10521938.7	445
2015-07-07	78.82	81.32	78.54	79.17	-0.01	-0.01	291751.0	23236723.2	807
2015-07-06	78.82	80.85	78.19	79.18	-2.34	-2.87	256125.0	20433447.3	790
2015-07-05	82.89	83.05	80.38	81.52	-1.24	-1.5	288135.0	23532879.2	813
2015-07-02	85.08	86.65	82.42	82.76	-1.07	-1.28	905284.0	76954407.9	2027
2015-07-01	80.38	85.55	78.19	83.83	4.19	5.26	1024520.0	84272420.1	2761
2015-06-30	74.04	81.17	72.7	79.64	3.74	4.93	944218.0	72060731.4	2322
2015-06-29	80.38	80.54	73.88	75.9	-6.05	-7.38	1320076.0	99454717.3	2818
2015-06-28	85.55	85.55	81.17	81.95	-3.64	-4.25	569402.0	47479879.3	1444
2015-06-25	87.9	87.9	84.77	85.59	-2.12	-2.42	689098.0	59345778.5	1547
2015-06-24	88.37	88.37	86.81	87.71	-0.23	-0.26	306728.0	26781381.4	782
2015-06-23	89.31	90.57	87.59	87.94	-0.26	-0.29	314801.0	27975841.4	858
2015-06-22	87.75	90.1	86.96	88.2	0.84	0.96	431132.0	38250812.5	1159
2015-06-21	89.78	90.1	85.4	87.36	-2.5	-2.78	385807.0	33888665.8	1029
2015-06-18	92.13	93.07	88.37	89.86	-2.57	-2.78	312731.0	28299511.8	1153
2015-06-17	96.52	97.15	91.35	92.43	-4.48	-4.62	394849.0	37397594.9	1348
2015-06-16	98.4	98.87	96.36	96.91	-2.02	-2.04	204775.0	20099531.2	507
2015-06-15	99.34	99.97	97.93	98.93	-0.41	-0.41	276166.0	27308770.25	529
2015-06-14	100.91	100.91	98.87	99.34	-0.94	-0.94	171821.0	17167318.0	385
2015-06-11	101.85	101.85	99.34	100.28	-1.45	-1.43	119471.0	12004805.25	350
2015-06-10	101.38	103.26	100.91	101.73	1.78	1.78	154656.0	15722674.75	489
2015-06-09	104.36	105.3	98.87	99.95	-5.66	-5.36	289707.0	29410827.75	878
2015-06-08	106.24	106.71	105.3	105.61	-0.45	-0.42	147335.0	15632427.5	453
2015-06-07	106.24	108.27	104.83	106.06	-0.88	-0.82	244888.0	26156317.0	544
2015-06-04	107.18	108.27	106.24	106.94	-0.71	-0.66	77640.0	8324653.5	270
2015-06-03	108.74	109.68	107.18	107.65	-0.62	-0.57	143170.0	15520076.25	410
2015-06-02	108.74	111.72	107.8	108.27	0.56	0.52	458285.0	50267993.75	1000
2015-06-01	106.24	108.27	106.24	107.71	1.16	1.09	269015.0	28811597.5	698
2015-05-31	105.77	109.21	104.83	106.55	1.23	1.17	592755.0	63741385.25	1177
2015-05-28	105.77	106.24	104.83	105.32	-0.52	-0.49	109562.0	11550343.75	391
2015-05-27	105.77	107.18	105.77	105.84	-0.12	-0.11	205694.0	21883943.0	560
2015-05-26	106.71	107.8	105.77	105.96	-0.59	-0.55	170905.0	18232659.25	538
2015-05-25	106.24	108.27	105.3	106.55	0.41	0.39	332791.0	35489455.25	802
2015-05-24	107.18	107.8	104.83	106.14	-1.66	-1.54	247548.0	26327320.25	718
2015-05-21	108.74	110.15	107.18	107.8	-1.41	-1.29	350540.0	38096667.25	864
2015-05-20	110.15	113.13	108.74	109.21	-0.4	-0.36	510477.0	56512623.5	1342
2015-05-19	107.18	111.09	106.24	109.61	2.68	2.51	538140.0	58737932.0	1492
2015-05-18	106.71	107.8	106.24	106.93	0.65	0.61	212892.0	22747864.25	589
2015-05-17	105.3	107.18	104.83	106.28	0.88	0.83	246039.0	26139566.25	601
2015-05-14	106.24	106.71	104.83	105.4	-0.5	-0.47	166792.0	17613805.25	450
2015-05-13	108.74	109.68	105.77	105.9	-2.49	-2.3	265097.0	28489802.0	773
2015-05-12	103.89	109.68	102.32	108.39	4.95	4.79	455047.0	48556464.25	1130
2015-05-11	104.83	107.18	101.85	103.44	-2.11	-2.0	184953.0	19328259.25	629
2015-05-10	107.8	108.74	103.89	105.55	-2.17	-2.01	177118.0	18718135.0	519
2015-05-07	108.74	108.74	105.3	107.72	-1.56	-1.43	127135.0	13619147.0	530
2015-05-06	110.15	110.62	108.27	109.28	-0.82	-0.74	163060.0	17908585.5	506
2015-05-05	111.72	112.19	109.68	110.1	0.04	0.04	233290.0	25845963.25	602
2015-05-04	111.09	111.72	109.68	110.06	-0.08	-0.07	138685.0	15345405.25	394
2015-05-03	113.13	113.13	109.68	110.14	-2.36	-2.1	190486.0	21257003.75	676
2015-04-30	113.13	115.01	111.72	112.5	0.36	0.32	405580.0	45816722.25	1290
2015-04-29	116.11	117.05	111.72	112.14	-3.21	-2.78	351210.0	39901495.0	1021
2015-04-28	116.58	117.52	115.01	115.35	-1.2	-1.03	173672.0	20120165.0	600
2015-04-27	116.11	118.46	115.64	116.55	0.03	0.03	409311.0	47741580.25	1068
2015-04-26	115.64	118.93	115.01	116.52	2.1	1.84	449844.0	52768086.25	1326
2015-04-23	109.68	115.64	108.74	114.42	5.1	4.67	975334.0	109111420.0	2630
2015-04-22	114.07	115.64	109.21	109.32	-11.59	-9.59	1284329.0	144123948.5	3522
2015-04-21	124.88	127.39	120.5	120.91	-4.04	-3.23	1111497.0	137708596.25	2375
2015-04-20	120.03	125.82	118.46	124.95	6.3	5.31	1149216.0	141644008.75	2299
2015-04-19	117.52	122.38	117.52	118.65	1.23	1.05	562453.0	67160235.5	1127
2015-04-16	118.46	119.55	117.05	117.42	0.49	0.42	273374.0	32282162.5	824
2015-04-15	119.55	120.97	116.58	116.93	-0.57	-0.49	438346.0	52042218.5	1082
2015-04-14	116.58	121.44	115.64	117.5	1.35	1.16	574145.0	68078399.0	1447
2015-04-13	113.13	117.52	113.13	116.15	2.63	2.32	283814.0	32621923.5	737
2015-04-12	114.07	117.05	112.66	113.52	1.03	0.92	534496.0	61403535.0	1274
2015-04-09	111.72	114.07	111.09	112.49	0.69	0.62	292592.0	33080118.5	827
2015-04-08	114.07	115.01	111.72	111.8	-1.89	-1.66	300527.0	34209747.0	829
2015-04-07	114.07	115.01	113.13	113.69	0.6	0.53	400431.0	45667536.75	1132
2015-04-06	111.09	116.11	108.74	113.09	3.33	3.03	758179.0	85376904.5	2232
2015-04-05	113.6	114.07	107.8	109.76	-1.8	-1.61	386627.0	42641660.0	1308
2015-04-02	114.07	117.52	106.71	111.56	-1.44	-1.27	663016.0	75254769.0	1928
2015-04-01	112.19	114.07	109.68	113.0	1.54	1.38	456033.0	51119327.5	1394
2015-03-31	114.07	117.05	109.21	111.46	-3.81	-3.31	511373.0	57864625.0	1823
2015-03-30	113.6	121.91	111.72	115.27	1.47	1.29	809138.0	95003330.25	2065
2015-03-29	113.13	115.01	111.72	113.8	3.9	3.55	586064.0	66515359.5	1700
2015-03-26	101.85	114.07	101.85	109.9	-2.72	-2.42	1335665.0	143890246.25	3850
2015-03-25	126.76	127.86	112.66	112.62	-12.42	-9.93	1557526.0	181861638.25	4678
2015-03-24	120.97	126.76	120.97	125.04	3.49	2.87	1026213.0	127890332.25	2600
2015-03-23	116.58	123.47	116.11	121.55	5.29	4.55	867027.0	104004103.75	2436
2015-03-22	117.52	117.99	115.01	116.26	-0.94	-0.8	213200.0	24890817.5	656
2015-03-19	120.03	120.97	116.11	117.2	-0.32	-0.27	451401.0	53445006.0	1545
2015-03-18	122.38	124.41	111.72	117.52	-4.8	-3.92	523592.0	61720071.5	1759
2015-03-17	122.85	125.35	119.55	122.32	-2.35	-1.88	441236.0	54011855.25	1336
2015-03-16	129.27	129.74	122.38	124.67	-4.27	-3.31	376135.0	47291918.0	1326
2015-03-15	127.39	131.31	126.29	128.94	-0.98	-0.75	329436.0	42565926.25	1139
2015-03-12	133.66	134.13	129.27	129.92	-3.45	-2.59	380451.0	50162224.75	1368
2015-03-11	132.72	136.16	131.31	133.37	-0.17	-0.13	379112.0	50864194.5	1276
2015-03-10	133.19	136.63	132.25	133.54	0.71	0.53	395540.0	53154496.25	1446
2015-03-09	139.61	140.08	131.78	132.83	-4.34	-3.16	583662.0	79034900.0	2235
2015-03-08	131.31	139.14	130.21	137.17	6.65	5.1	906993.0	122823287.0	2952
2015-03-05	129.27	131.78	125.82	130.52	0.57	0.44	801016.0	103185094.0	3046
2015-03-04	133.19	140.55	128.33	129.95	-2.63	-1.98	1516354.0	205549133.75	4487
2015-03-03	127.39	132.72	126.29	132.58	7.09	5.65	1197885.0	156999970.0	2416
2015-03-02	120.5	127.39	120.5	125.49	6.76	5.69	1059570.0	131072229.25	2541
2015-03-01	110.15	119.55	109.68	118.73	8.08	7.3	941087.0	108545958.75	2212
2015-02-26	114.07	116.58	109.21	110.65	-2.86	-2.52	510467.0	57928108.75	1365
2015-02-25	116.11	116.58	113.13	113.51	-2.09	-1.81	241388.0	27668741.75	789
2015-02-24	112.66	118.46	112.66	115.6	2.39	2.11	468549.0	54405749.5	1235
2015-02-23	113.6	117.52	112.66	113.21	-0.39	-0.34	745612.0	86159044.0	1808
2015-02-22	117.99	118.46	112.66	113.6	-3.66	-3.12	256333.0	29718737.5	933
2015-02-19	117.52	120.03	115.64	117.26	-0.91	-0.77	284082.0	33435315.25	984
2015-02-18	120.97	121.91	116.58	118.17	-2.36	-1.96	285732.0	33938504.75	934
2015-02-17	122.38	123.94	117.52	120.53	-1.73	-1.42	347981.0	42033306.5	1283
2015-02-16	122.38	125.82	121.44	122.26	-0.86	-0.7	393686.0	48747812.25	1322
2015-02-15	126.29	134.13	121.44	123.12	0.0	0.0	1816076.0	230079800.75	4836
2015-02-12	117.52	123.94	117.52	123.12	6.58	5.65	763126.0	93094083.25	2029
2015-02-11	112.19	121.44	111.09	116.54	3.54	3.13	1504114.0	177104698.0	3197
2015-02-10	105.77	115.01	105.3	113.0	6.94	6.54	1874668.0	209680629.5	3598
2015-02-09	105.3	108.27	102.79	106.06	1.6	1.53	986644.0	104331778.25	1935
2015-02-08	106.71	108.27	103.26	104.46	-0.8	-0.76	874426.0	92538048.0	1576
2015-02-05	106.71	108.74	104.83	105.26	-1.37	-1.28	740078.0	78543256.0	1551
2015-02-04	108.27	111.09	106.24	106.63	-0.25	-0.23	1535320.0	166313914.0	2180
2015-02-03	109.68	111.72	105.3	106.88	-2.1	-1.93	974531.0	105963745.75	2070
2015-02-02	100.91	109.68	100.44	108.98	8.31	8.25	1511240.0	159320762.5	3112
2015-02-01	103.89	104.36	99.97	100.67	0.0	0.0	507479.0	51882727.75	1156
2015-01-29	100.44	101.85	99.97	100.67	0.33	0.33	294973.0	29762077.5	895
2015-01-28	101.38	103.26	99.97	100.34	-0.59	-0.58	500550.0	50780585.25	1289
2015-01-27	101.38	101.85	99.97	100.93	-0.33	-0.33	540395.0	54398375.5	1416
2015-01-26	101.85	102.79	100.91	101.26	0.63	0.63	295866.0	30010058.25	823
2015-01-22	102.79	105.3	99.97	100.63	-0.67	-0.66	465525.0	47911344.0	1339
2015-01-21	101.85	105.77	99.97	101.3	-1.06	-1.04	627570.0	64885274.0	1854
2015-01-20	100.91	103.26	99.97	102.36	0.75	0.74	331541.0	33705400.5	1011
2015-01-19	102.79	102.79	100.44	101.61	-0.5	-0.49	139837.0	14232221.75	583
2015-01-18	102.79	103.89	101.38	102.11	0.65	0.64	504729.0	51571764.5	1035
2015-01-15	104.83	104.83	100.91	101.46	-1.76	-1.71	423687.0	43596068.25	1297
2015-01-14	105.77	106.24	102.32	103.22	-1.53	-1.46	338293.0	35506891.25	844
2015-01-13	101.85	106.71	101.38	104.75	0.82	0.79	333024.0	34964341.25	1109
2015-01-12	103.26	109.68	101.38	103.93	-0.09	-0.09	586191.0	62103721.5	1945
2015-01-11	103.26	105.77	102.79	104.02	-0.16	-0.15	235265.0	24481461.0	1002
2015-01-08	106.71	108.74	103.26	104.18	-1.19	-1.13	446789.0	47701780.5	1687
2015-01-07	103.26	108.74	102.79	105.37	1.7	1.64	713333.0	75630174.0	2479
2015-01-06	96.05	107.18	94.64	103.67	1.02	0.99	1465957.0	149640508.0	4712
2015-01-05	109.68	115.64	99.34	102.65	-7.61	-6.9	1584524.0	176680647.25	5023
2015-01-04	100.44	112.66	97.93	110.26	7.56	7.36	1155285.0	123133008.0	3384
2015-01-01	99.97	105.3	96.99	102.7	4.61	4.7	1455738.0	147912553.2	3976
2014-12-31	93.86	99.34	81.95	98.09	7.41	8.17	1753023.0	160128646.65	4260
2014-12-30	92.92	96.99	90.72	90.68	-9.93	-9.87	664045.0	62568510.4	2211
2014-12-29	102.32	104.83	97.93	100.61	-1.33	-1.3	1159303.0	117706186.0	3175
2014-12-28	94.95	102.32	94.01	101.94	8.59	9.2	1144450.0	113351705.05	2870
2014-12-25	100.44	100.44	86.18	93.35	1.88	2.06	2033298.0	197267553.4	4535
2014-12-24	91.51	91.51	91.51	91.47	8.23	9.89	102139.0	9342428.4	98
2014-12-23	83.2	83.2	83.2	83.24	7.44	9.82	140164.0	11667567.5	99
2014-12-22	75.84	75.84	75.21	75.8	6.86	9.95	255777.0	19384754.1	241
2014-12-21	68.55	68.94	64.63	68.94	6.26	9.99	569500.0	38780494.0	809
2014-12-18	60.17	62.68	59.78	62.68	5.68	9.96	575447.0	35452843.9	749
2014-12-17	55.86	57.98	50.53	57.0	0.98	1.75	1617832.0	85897857.0	2516
2014-12-16	56.02	56.8	56.02	56.02	-6.07	-9.78	1439865.0	80707661.4	766
2014-12-15	70.75	71.53	62.13	62.09	-6.85	-9.94	1133559.0	74826448.7	2208
2014-12-14	71.29	74.04	68.94	68.94	-7.49	-9.8	1321508.0	94317499.4	2882
2014-12-11	78.82	81.17	75.05	76.43	-6.85	-8.23	1689179.0	130232267.1	3204
2014-12-10	89.16	89.31	82.26	83.28	-4.9	-5.56	1082954.0	92642178.2	2902
2014-12-09	88.69	91.66	84.3	88.18	-5.29	-5.66	1639574.0	143593711.2	4170
2014-12-08	102.79	102.79	93.39	93.47	-10.14	-9.79	1368099.0	132464316.3	3317
2014-12-07	104.83	105.77	102.32	103.61	-2.06	-1.95	898089.0	93129881.0	1122
2014-12-04	101.85	107.8	100.91	105.67	4.92	4.88	813836.0	85008625.25	1955
2014-12-03	99.34	101.38	98.4	100.75	1.56	1.57	483753.0	48428666.25	1331
2014-12-02	103.89	104.36	98.4	99.19	-0.88	-0.88	968714.0	98324473.25	2403
2014-12-01	94.8	100.91	94.17	100.07	4.28	4.47	793589.0	78532972.45	2325
2014-11-30	88.37	96.99	88.37	95.79	-2.22	-2.27	1550003.0	140931749.9	3870
2014-11-27	94.8	102.32	89.16	98.01	-0.9	-0.91	2568426.0	242590001.3	6434
2014-11-26	111.72	111.72	98.87	98.91	-10.89	-9.92	1231675.0	123752217.75	2511
2014-11-25	117.52	117.99	107.8	109.8	-8.78	-7.4	556111.0	63282135.75	1901
2014-11-24	132.25	132.25	118.46	118.58	-12.59	-9.6	917524.0	111403132.25	2191
2014-11-23	125.35	135.22	125.35	131.17	6.19	4.95	408429.0	53592952.5	1372
2014-11-20	121.91	128.33	121.91	124.98	3.22	2.64	634652.0	79912248.5	1765
2014-11-19	117.52	127.39	110.15	121.76	5.43	4.67	966901.0	115541590.25	3162
2014-11-18	114.54	117.52	114.07	116.33	1.26	1.09	592465.0	68921833.25	1642
2014-11-17	125.82	125.82	115.01	115.07	-12.28	-9.64	997082.0	116999734.0	2087
2014-11-16	138.51	141.02	126.29	127.35	-12.54	-8.96	392984.0	52219714.5	1166
2014-11-13	142.43	143.06	138.04	139.89	-2.82	-1.98	121812.0	17145754.75	478
2014-11-12	141.49	144.94	141.49	142.71	1.48	1.05	158886.0	22723920.25	559
2014-11-11	145.41	145.88	141.02	141.23	-4.59	-3.15	289167.0	41511159.25	1024
2014-11-10	143.53	148.86	143.06	145.82	2.43	1.69	262429.0	38252263.5	1106
2014-11-09	141.96	144.47	141.02	143.39	-1.49	-1.03	153428.0	21984063.5	680
2014-11-06	148.86	149.8	144.0	144.88	1.19	0.83	252277.0	36860168.75	1042
2014-11-05	140.08	146.98	136.16	143.69	2.86	2.03	577298.0	81718630.0	1976
2014-11-04	143.06	146.35	137.1	140.83	-5.3	-3.63	571083.0	80931484.75	1719
2014-11-03	146.98	150.89	145.41	146.13	0.6	0.41	446355.0	65971873.0	1576
2014-11-02	146.35	151.83	141.96	145.53	4.27	3.02	676634.0	99789323.75	2338
2014-10-30	134.13	146.35	124.41	141.26	3.08	2.23	1598466.0	212453999.5	5156
2014-10-29	152.77	153.24	138.04	138.18	-14.8	-9.67	1453748.0	212399924.0	4312
2014-10-28	141.49	154.81	141.02	152.98	12.04	8.54	823745.0	122999302.0	2197
2014-10-27	136.63	143.06	133.19	140.94	4.6	3.37	708177.0	98390952.25	1951
2014-10-26	130.21	137.1	129.74	136.34	8.72	6.83	532564.0	71598798.0	1337
2014-10-23	127.86	129.74	124.88	127.62	-2.72	-2.09	268031.0	34181449.5	800
2014-10-22	132.25	132.72	126.29	130.34	0.39	0.3	303194.0	39428478.5	983
2014-10-21	122.38	131.78	122.38	129.95	6.83	5.55	545836.0	70009111.25	1454
2014-10-20	122.38	125.35	118.46	123.12	1.68	1.38	499540.0	60959118.25	1638
2014-10-19	117.52	121.44	114.54	121.44	10.97	9.93	654016.0	77940728.5	1465
2014-10-16	114.07	115.64	105.3	110.47	-6.16	-5.28	691538.0	76201029.25	2113
2014-10-15	124.88	125.82	115.64	116.63	-7.22	-5.83	700980.0	83774731.25	2057
2014-10-14	128.33	129.74	118.93	123.85	-3.7	-2.9	609353.0	75664095.0	1936
2014-10-13	117.52	127.86	114.54	127.55	11.0	9.44	669182.0	82981910.5	1850
2014-10-12	121.44	127.86	116.58	116.55	-12.51	-9.69	447090.0	53952875.25	1190
2014-10-02	125.35	133.19	123.47	129.06	1.47	1.15	581296.0	75518501.0	1829
2014-10-01	125.35	134.6	123.47	127.59	2.14	1.71	1020477.0	131990592.75	2536
2014-09-30	118.46	127.39	117.99	125.45	8.78	7.53	809757.0	100084981.75	1696
2014-09-29	116.58	117.99	115.64	116.67	0.29	0.25	142121.0	16596066.5	467
2014-09-28	119.55	119.55	115.64	116.38	-1.67	-1.41	192572.0	22518752.25	621
2014-09-25	118.46	124.41	116.58	118.05	-1.1	-0.92	798033.0	96459455.25	2062
2014-09-24	117.05	120.03	114.54	119.15	0.75	0.63	415938.0	48332139.75	855
2014-09-22	118.46	121.44	115.64	118.4	-1.27	-1.06	363520.0	43160889.75	923
2014-09-21	117.52	121.91	116.11	119.67	2.68	2.29	473172.0	56415278.5	1114
2014-09-18	116.58	120.03	114.54	116.99	-0.83	-0.7	437693.0	51179082.75	1148
2014-09-17	116.11	118.46	114.54	117.82	3.37	2.94	681391.0	79609826.75	1509
2014-09-16	110.62	115.64	109.68	114.45	4.55	4.14	541875.0	60919749.25	1279
2014-09-15	109.21	112.66	109.21	109.9	0.8	0.73	580692.0	63963230.75	931
2014-09-14	109.68	110.62	108.27	109.1	-0.57	-0.52	404649.0	44274750.0	687
2014-09-11	109.21	112.66	107.8	109.67	0.81	0.74	651976.0	72103858.0	1274
2014-09-10	113.13	113.6	107.18	108.86	-2.55	-2.29	910343.0	99755416.5	1445
2014-09-09	108.74	113.13	108.27	111.41	1.63	1.48	615938.0	68355669.75	1674
2014-09-08	111.72	115.64	108.74	109.78	-1.63	-1.46	1005857.0	113196767.75	2433
2014-09-07	102.79	112.19	102.79	111.41	9.05	8.84	1601071.0	176360504.25	2618
2014-09-04	103.26	105.77	100.44	102.36	-0.96	-0.93	754190.0	77839266.5	1462
2014-09-03	96.99	104.36	96.83	103.32	5.99	6.15	972821.0	98646113.95	2128
2014-09-02	97.93	99.34	96.83	97.33	-0.52	-0.53	309001.0	30234859.2	878
2014-09-01	98.4	101.85	96.05	97.85	0.06	0.06	587872.0	58151184.25	1649
2014-08-31	99.97	100.44	97.15	97.79	-0.71	-0.72	674475.0	66504761.15	1781
2014-08-28	94.01	100.44	93.39	98.5	5.23	5.61	1008027.0	97585905.6	2194
2014-08-27	90.72	94.64	89.47	93.27	2.56	2.82	471354.0	43073761.0	850
2014-08-26	87.43	92.45	87.43	90.71	3.35	3.83	466437.0	42377302.7	1199
2014-08-25	89.78	90.1	86.65	87.36	-2.97	-3.29	371349.0	32667727.1	650
2014-08-24	90.25	92.29	88.37	90.33	-0.84	-0.92	242590.0	21995231.2	610
2014-08-21	92.92	93.23	90.25	91.17	-1.29	-1.4	204911.0	18853038.1	443
2014-08-20	92.29	93.39	92.29	92.46	-0.61	-0.66	202404.0	18770914.8	447
2014-08-19	93.23	94.01	92.29	93.07	0.18	0.19	235621.0	21893022.4	538
2014-08-18	92.6	94.17	92.13	92.89	-0.03	-0.03	362895.0	33805477.6	860
2014-08-17	92.13	95.42	90.72	92.92	1.33	1.45	827929.0	77250640.1	2035
2014-08-14	85.08	92.92	84.3	91.59	7.11	8.42	1092689.0	99570005.6	2104
2014-08-13	85.4	85.55	84.3	84.48	-0.46	-0.54	228293.0	19319770.9	504
2014-08-12	81.95	86.34	81.48	84.94	3.46	4.25	707580.0	59732769.4	1362
2014-08-11	80.7	81.64	80.38	81.48	0.49	0.61	133785.0	10862890.8	226
2014-08-10	80.7	81.64	80.38	80.99	0.1	0.12	205569.0	16660957.1	332
2014-08-07	79.91	81.95	79.29	80.89	0.64	0.8	237599.0	19199494.2	569
2014-08-06	80.54	80.7	79.13	80.25	-0.64	-0.79	204197.0	16357710.7	411
2014-08-05	81.48	82.11	80.38	80.89	-1.02	-1.25	430088.0	34909654.2	579
2014-08-04	82.26	82.26	81.32	81.91	-0.14	-0.17	167145.0	13669422.7	378
2014-08-03	79.76	82.26	79.76	82.05	2.69	3.39	223683.0	18235072.8	499
2014-07-24	77.95	83.2	77.8	79.36	1.09	1.39	667030.0	53580272.3	1317
2014-07-23	76.78	78.97	76.23	78.27	2.02	2.65	583181.0	45622389.3	1022
2014-07-22	75.6	77.01	75.45	76.25	0.47	0.62	308223.0	23378174.7	423
2014-07-21	75.6	76.39	74.66	75.78	-0.14	-0.18	354078.0	26849235.0	386
2014-07-20	76.78	76.78	74.27	75.92	0.12	0.16	418761.0	31701576.6	746
2014-07-17	75.45	76.23	74.66	75.8	0.6	0.8	334976.0	25315440.2	443
2014-07-16	74.66	75.84	74.66	75.2	0.71	0.95	223971.0	16831319.7	404
2014-07-15	74.43	74.82	74.27	74.49	0.63	0.85	349150.0	25875598.9	493
2014-07-14	72.31	76.39	72.31	73.86	1.78	2.47	707629.0	52291561.4	1032
2014-07-13	71.14	72.47	71.14	72.08	0.8	1.12	145676.0	10469267.7	208
2014-07-10	70.75	71.92	70.51	71.28	-0.23	-0.32	322094.0	22926947.4	263
2014-07-09	72.47	73.25	71.14	71.51	-1.02	-1.41	230652.0	16716264.4	340
2014-07-08	72.08	73.88	71.92	72.53	0.37	0.51	363548.0	26581254.7	570
2014-07-07	72.08	72.47	71.53	72.16	0.04	0.06	155727.0	11223956.4	261
2014-07-06	71.29	73.1	71.29	72.12	1.1	1.55	288623.0	20852779.0	441
2014-07-03	70.12	71.53	69.57	71.02	0.92	1.31	391622.0	27548813.8	433
2014-07-02	68.94	70.35	68.4	70.1	0.88	1.27	220829.0	15373686.1	273
2014-07-01	67.61	70.35	67.61	69.22	1.61	2.38	272220.0	18805295.9	522
2014-06-30	67.61	68.16	67.61	67.61	-0.08	-0.12	93145.0	6302664.8	166
2014-06-29	67.38	68.16	66.59	67.69	-0.57	-0.84	162598.0	10984256.6	210
2014-06-26	68.4	68.55	67.77	68.26	0.15	0.22	194652.0	13257492.3	298
2014-06-25	66.83	68.55	66.83	68.11	1.36	2.04	299112.0	20273810.1	501
2014-06-24	68.4	68.4	66.2	66.75	-1.18	-1.74	270792.0	18119459.0	416
2014-06-23	66.83	68.4	66.59	67.93	0.87	1.3	461223.0	30997255.8	520
2014-06-22	67.22	67.61	66.59	67.06	0.27	0.4	244816.0	16398429.1	343
2014-06-19	66.83	67.38	66.83	66.79	0.47	0.71	369661.0	24757194.5	636
2014-06-18	64.48	66.83	64.48	66.32	2.05	3.19	591905.0	38959009.3	1108
2014-06-17	63.85	64.48	62.28	64.27	0.42	0.66	308701.0	19732038.2	310
2014-06-16	63.69	64.24	63.46	63.85	0.18	0.28	343959.0	21971526.0	364
2014-06-15	63.69	64.24	63.46	63.67	-0.49	-0.76	246238.0	15713519.0	357
2014-06-12	63.07	64.24	63.07	64.16	0.78	1.23	275258.0	17596752.4	306
2014-06-11	63.07	63.46	62.28	63.38	0.33	0.52	210496.0	13250822.7	346
2014-06-10	63.07	63.46	62.52	63.05	0.12	0.19	348682.0	21959370.2	616
2014-06-09	61.74	63.46	60.72	62.93	1.25	2.03	395478.0	24688763.7	692
2014-06-08	62.68	63.46	58.6	61.68	-1.43	-2.27	617744.0	37768739.1	1028
2014-06-05	64.63	64.63	62.91	63.11	-1.37	-2.12	479412.0	30683667.2	764
2014-06-04	64.24	65.03	63.85	64.48	0.18	0.28	247014.0	15925091.5	418
2014-06-03	64.63	65.03	63.85	64.3	-0.78	-1.2	342653.0	22098175.5	567
2014-06-02	66.2	66.2	64.87	65.08	-0.63	-0.96	418802.0	27373946.3	577
2014-06-01	64.87	66.44	64.63	65.71	0.93	1.44	562651.0	36808524.6	1001
2014-05-29	66.59	66.59	64.63	64.78	-1.5	-2.26	545425.0	35708567.7	864
2014-05-28	66.59	66.99	66.05	66.28	-0.33	-0.5	366700.0	24379880.4	605
2014-05-27	67.61	67.61	66.44	66.61	-0.78	-1.16	311720.0	20866362.7	550
2014-05-26	66.99	68.0	66.99	67.39	0.46	0.69	422737.0	28493315.3	608
2014-05-25	66.59	67.77	66.2	66.93	-0.21	-0.31	601603.0	40300536.1	813
2014-05-22	67.77	68.16	66.83	67.14	-0.71	-1.05	499845.0	33799722.0	644
2014-05-21	68.55	68.79	67.61	67.85	-0.76	-1.11	786344.0	53460218.4	973
2014-05-20	68.79	69.96	68.16	68.61	-0.2	-0.29	780953.0	53726435.0	965
2014-05-19	70.51	70.51	67.61	68.81	-1.91	-2.7	1214816.0	83876075.8	1347
2014-05-18	71.53	71.53	70.51	70.72	-0.34	-0.48	474535.0	33626993.0	704
2014-05-15	72.08	72.31	70.75	71.06	-0.31	-0.43	1156152.0	82485085.8	1476
2014-05-14	69.96	71.53	69.57	71.37	1.41	2.02	1280218.0	90646691.5	1554
2014-05-13	70.35	70.35	69.57	69.96	-0.18	-0.26	660395.0	46157103.2	884
2014-05-12	70.12	70.35	69.34	70.14	0.02	0.03	327123.0	22915647.8	560
2014-05-11	70.75	71.14	69.96	70.12	-0.39	-0.55	403935.0	28439944.7	729
2014-05-08	70.75	71.29	70.12	70.51	-0.29	-0.41	514029.0	36435050.7	791
2014-05-07	70.9	72.08	70.12	70.8	0.64	0.91	906585.0	64252750.4	1426
2014-05-06	68.94	70.9	68.94	70.16	1.37	1.99	1193333.0	83681271.7	1478
2014-05-05	68.4	69.34	68.16	68.79	0.39	0.57	502123.0	34565547.2	628
2014-05-04	69.34	69.57	68.16	68.4	-1.23	-1.77	667516.0	46010636.4	918
2014-05-01	70.35	70.75	69.34	69.63	-0.33	-0.47	393407.0	27534550.5	672
2014-04-30	70.9	71.29	69.73	69.96	-1.0	-1.41	639289.0	45016327.6	935
2014-04-29	70.75	72.31	70.12	70.96	0.5	0.71	1020219.0	72728036.1	1509
2014-04-28	72.7	72.7	70.35	70.46	-1.92	-2.65	1093576.0	77779013.5	1737
2014-04-27	68.79	74.27	68.4	72.38	4.06	5.94	3247002.0	232023357.4	3563
2014-04-24	69.18	69.18	68.0	68.32	-0.86	-1.24	1116370.0	76309242.9	1503
2014-04-23	69.57	70.35	68.79	69.18	-0.3	-0.43	971773.0	67395195.4	1246
2014-04-22	68.16	69.73	67.77	69.48	1.19	1.74	1239300.0	85331594.0	1328
2014-04-21	69.57	69.96	68.0	68.29	-0.83	-1.2	756333.0	52024865.0	1177
2014-04-20	70.9	73.88	68.16	69.12	-0.29	-0.42	3719398.0	262078311.0	3937
2014-04-17	69.96	69.96	68.55	69.41	0.15	0.22	1100238.0	76106413.4	1318
2014-04-16	68.4	69.73	68.4	69.26	1.37	2.02	898998.0	62031717.3	1229
2014-04-15	65.65	68.4	65.65	67.89	2.18	3.32	1349973.0	90539192.5	1424
2014-04-14	66.2	66.59	65.42	65.71	-0.35	-0.53	523444.0	34509915.4	725
2014-04-13	64.87	67.38	64.63	66.06	0.84	1.29	1008121.0	66450955.4	1289
2014-04-10	65.26	65.65	64.63	65.22	0.0	0.0	750740.0	48866092.8	930
2014-04-09	66.05	66.2	64.63	65.22	-0.59	-0.9	821135.0	53792595.7	1222
2014-04-08	65.26	66.44	64.63	65.81	0.59	0.9	758840.0	49809731.6	866
2014-04-07	66.2	66.59	65.26	65.22	-0.98	-1.48	455816.0	29887543.2	729
2014-04-06	65.65	67.22	64.87	66.2	0.59	0.9	770697.0	50887454.8	1222
2014-04-03	64.87	65.81	64.63	65.61	0.98	1.52	489686.0	31879969.3	687
2014-04-02	65.03	65.26	64.09	64.63	-0.59	-0.9	567920.0	36692087.0	833
2014-04-01	65.26	65.42	64.48	65.22	-0.2	-0.31	436570.0	28372182.0	813
2014-03-31	66.05	66.44	65.03	65.42	-0.78	-1.18	368972.0	24203014.3	760
2014-03-30	66.05	67.38	65.03	66.2	0.98	1.5	980948.0	64763439.2	1464
2014-03-27	66.83	67.22	64.24	65.22	-1.77	-2.64	1035394.0	67764654.0	1851
2014-03-26	65.65	69.73	65.26	66.99	1.57	2.4	1753539.0	118521421.1	2735
2014-03-25	66.44	66.59	64.24	65.42	-1.17	-1.76	1219917.0	79456369.1	1992
2014-03-24	72.47	73.1	66.05	66.59	-6.27	-8.61	2290275.0	158190324.7	3392
2014-03-23	71.29	73.1	70.9	72.86	1.76	2.48	610558.0	44000808.5	1125
2014-03-20	68.79	73.88	67.77	71.1	2.55	3.72	1201583.0	85071238.9	2333
2014-03-19	68.4	69.96	67.77	68.55	-0.2	-0.29	638976.0	43894182.8	698
2014-03-18	69.96	70.75	68.55	68.75	-0.98	-1.41	265298.0	18444374.7	543
2014-03-17	70.12	70.9	69.18	69.73	-0.39	-0.56	341636.0	23920574.4	589
2014-03-16	68.94	71.92	68.55	70.12	1.18	1.71	763394.0	53743086.5	1289
2014-03-13	68.55	70.35	67.61	68.94	0.19	0.28	482849.0	33337477.9	880
2014-03-12	65.65	70.12	65.03	68.75	3.14	4.79	1395717.0	95013390.6	1751
2014-03-11	64.63	66.44	63.69	65.61	0.78	1.2	562952.0	36837613.8	657
2014-03-10	65.03	65.42	63.46	64.83	0.2	0.31	410560.0	26434341.9	599
2014-03-09	64.24	67.22	63.69	64.63	0.39	0.61	753793.0	49200162.9	996
2014-03-06	65.42	65.65	63.85	64.24	-1.57	-2.39	641373.0	41335145.6	967
2014-03-05	65.81	67.22	62.68	65.81	0.39	0.6	903617.0	59431934.8	1386
2014-03-04	61.11	66.44	60.72	65.42	4.51	7.4	1217538.0	77969141.9	1522
2014-03-03	59.15	61.34	59.15	60.91	0.58	0.96	199403.0	11966894.2	314
2014-03-02	61.11	61.11	58.76	60.33	-0.78	-1.28	222053.0	13295528.5	304
2014-02-27	60.17	61.5	60.17	61.11	0.0	0.0	173809.0	10587334.5	240
2014-02-26	61.74	61.89	60.95	61.11	-0.98	-1.58	293151.0	17979727.1	272
2014-02-25	62.13	62.91	61.74	62.09	0.0	0.0	266526.0	16615728.2	444
2014-02-24	60.56	62.13	59.78	62.09	1.57	2.59	246657.0	15024339.6	428
2014-02-23	60.72	61.11	60.33	60.52	0.19	0.31	103722.0	6306757.4	235
2014-02-20	60.72	61.89	60.17	60.33	-0.78	-1.28	258134.0	15757770.9	447
2014-02-19	61.5	62.13	60.72	61.11	-0.39	-0.63	188962.0	11613905.8	420
2014-02-18	61.89	63.46	60.95	61.5	-0.39	-0.63	1013642.0	63046648.3	1264
2014-02-17	61.5	63.3	60.33	61.89	-0.2	-0.32	924411.0	57102682.6	1870
2014-02-16	56.64	62.13	55.08	62.09	5.49	9.7	1521105.0	90083160.3	1654
2014-02-13	57.58	57.58	56.41	56.6	-0.98	-1.7	220912.0	12587380.9	391
2014-02-12	56.64	57.58	56.41	57.58	1.17	2.07	320106.0	18278207.1	453
2014-02-11	55.23	57.04	55.08	56.41	1.18	2.14	529146.0	29862173.7	693
2014-02-10	54.06	56.25	53.9	55.23	1.37	2.54	354980.0	19479813.1	649
2014-02-09	53.67	54.69	53.12	53.86	0.98	1.85	373357.0	20022946.0	553
2014-02-06	53.51	54.29	52.88	52.88	-0.39	-0.73	358910.0	19202321.5	700
2014-02-05	52.1	53.67	52.1	53.27	2.35	4.62	566351.0	29927110.7	921
2014-02-04	51.94	52.88	50.92	50.92	-1.38	-2.64	265746.0	13876035.4	324
2014-02-03	52.88	52.88	52.1	52.3	-0.58	-1.1	185432.0	9744699.4	271
2014-02-02	53.9	53.9	52.88	52.88	-0.98	-1.82	133394.0	7130611.8	216
2014-01-30	54.29	54.29	53.51	53.86	-0.2	-0.37	124786.0	6711521.3	186
2014-01-29	54.29	54.69	53.51	54.06	0.0	0.0	121947.0	6578110.3	238
2014-01-28	53.9	55.47	53.9	54.06	0.39	0.73	351038.0	19150846.8	483
2014-01-27	53.9	54.45	53.67	53.67	0.0	0.0	319736.0	17256852.0	371
2014-01-26	53.12	54.45	50.92	53.67	0.2	0.37	498157.0	26622583.4	850
2014-01-23	56.25	56.41	52.88	53.47	-2.74	-4.87	810247.0	44012997.6	1049
2014-01-22	59.39	60.33	55.86	56.21	-5.68	-9.18	1117908.0	64443553.3	1200
2014-01-21	59.78	61.89	59.78	61.89	2.15	3.6	193479.0	11760122.1	354
2014-01-20	60.56	60.56	59.39	59.74	-0.98	-1.61	163526.0	9789002.7	302
2014-01-19	61.89	62.13	60.33	60.72	-1.76	-2.82	311130.0	18927270.1	572
2014-01-16	62.28	62.68	61.74	62.48	-0.2	-0.32	159664.0	9910399.1	326
2014-01-15	64.09	64.09	62.28	62.68	-1.76	-2.73	274181.0	17265553.7	440
2014-01-14	63.46	64.63	63.07	64.44	0.39	0.61	238160.0	15308293.9	368
2014-01-13	62.68	64.87	62.13	64.05	1.57	2.51	308820.0	19654469.9	583
2014-01-12	62.91	63.3	62.52	62.48	0.0	0.0	145192.0	9119562.4	263
2014-01-09	63.69	63.69	61.74	62.48	-1.18	-1.85	174276.0	10968777.7	293
2014-01-08	63.69	64.63	63.3	63.66	0.0	0.0	216252.0	13830882.9	308
2014-01-07	63.07	64.09	63.07	63.66	0.59	0.94	163105.0	10360525.8	243
2014-01-06	64.63	64.63	62.68	63.07	-1.37	-2.13	255872.0	16199458.4	412
2014-01-05	65.65	65.81	62.68	64.44	-1.37	-2.08	234337.0	15198628.5	358
2014-01-02	66.83	66.99	65.81	65.81	-0.78	-1.17	310874.0	20642420.4	405
2014-01-01	68.55	68.55	66.59	66.59	-1.77	-2.59	458787.0	30744268.1	769
2013-12-31	66.05	68.79	65.65	68.36	2.75	4.19	816929.0	55044653.1	843
2013-12-30	66.2	66.2	65.03	65.61	-0.79	-1.19	333636.0	21886968.1	429
2013-12-29	65.03	66.83	65.03	66.4	1.57	2.42	541312.0	35806433.1	799
2013-12-26	63.46	65.03	63.3	64.83	0.78	1.22	248580.0	15988238.7	332
2013-12-25	64.24	64.63	63.07	64.05	-0.19	-0.3	169180.0	10843139.9	333
2013-12-24	63.07	64.48	62.91	64.24	1.17	1.86	397666.0	25302481.0	534
2013-12-23	62.68	63.07	61.89	63.07	0.39	0.62	341414.0	21376958.2	444
2013-12-22	60.17	63.07	60.17	62.68	2.55	4.24	671024.0	41592361.2	867
2013-12-19	60.17	60.95	59.78	60.13	0.0	0.0	289892.0	17519573.7	448
2013-12-18	59.15	60.33	58.76	60.13	0.98	1.66	405229.0	24113648.2	477
2013-12-17	59.54	59.54	58.6	59.15	-0.2	-0.34	238891.0	14081832.3	412
2013-12-16	59.15	59.54	58.6	59.35	0.4	0.68	394323.0	23303712.6	538
2013-12-15	58.21	59.78	57.82	58.95	0.78	1.34	407189.0	24109112.4	536
2013-12-12	58.37	58.37	57.98	58.17	-0.39	-0.67	138630.0	8053552.1	297
2013-12-11	59.54	59.54	57.98	58.56	-0.98	-1.65	329416.0	19311858.5	555
2013-12-10	59.78	59.78	58.99	59.54	0.19	0.32	247375.0	14707320.7	438
2013-12-09	60.17	60.72	59.39	59.35	-0.58	-0.97	279990.0	16821970.7	396
2013-12-08	59.54	60.72	59.54	59.93	0.19	0.32	195991.0	11778721.8	298
2013-12-05	59.78	60.33	59.78	59.74	0.0	0.0	88208.0	5286900.3	140
2013-12-04	59.93	60.56	59.78	59.74	-0.59	-0.98	130956.0	7858558.5	167
2013-12-03	59.78	61.34	59.78	60.33	0.2	0.33	327764.0	19769862.6	403
2013-12-02	59.93	61.5	59.54	60.13	-0.39	-0.64	200654.0	12167868.9	372
2013-12-01	60.56	61.11	59.78	60.52	0.59	0.98	213069.0	12867354.5	333
2013-11-28	60.17	61.34	59.93	59.93	-0.2	-0.33	395875.0	24019475.8	457
2013-11-27	62.68	62.68	59.93	60.13	-2.74	-4.36	301491.0	18449921.0	477
2013-11-26	62.28	62.91	61.5	62.87	0.19	0.3	351998.0	21820107.1	464
2013-11-25	63.46	63.85	62.52	62.68	-0.78	-1.23	184241.0	11638679.9	366
2013-11-24	63.46	64.24	63.3	63.46	0.59	0.94	265187.0	16892216.8	582
2013-11-21	62.68	64.09	62.68	62.87	0.19	0.3	444591.0	28155770.5	819
2013-11-20	60.56	62.91	60.33	62.68	2.35	3.9	781935.0	48649180.9	826
2013-11-19	60.17	60.72	59.54	60.33	-0.39	-0.64	246101.0	14805188.9	457
2013-11-18	61.5	62.91	60.72	60.72	-0.59	-0.96	658247.0	40418883.1	810
2013-11-17	59.93	61.89	59.78	61.31	1.77	2.97	505627.0	30913248.6	659
2013-11-14	59.78	59.93	59.15	59.54	-0.2	-0.33	125996.0	7499071.5	214
2013-11-13	59.78	60.33	58.99	59.74	-0.19	-0.32	234950.0	14001054.4	359
2013-11-12	59.54	60.72	59.15	59.93	0.0	0.0	301624.0	18061550.3	505
2013-11-11	59.93	60.56	59.39	59.93	-0.2	-0.33	292986.0	17507792.2	361
2013-11-10	59.93	61.5	59.54	60.13	0.2	0.33	547876.0	33061258.3	664
2013-11-07	59.54	60.72	58.99	59.93	0.98	1.66	908596.0	54415549.9	1185
2013-11-06	57.82	59.78	56.8	58.95	1.17	2.02	946483.0	55739214.7	1242
2013-11-05	57.58	57.98	56.64	57.78	0.2	0.35	372359.0	21338400.1	449
2013-11-04	57.19	58.21	57.19	57.58	-0.2	-0.35	287938.0	16573284.8	480
2013-11-03	57.43	58.76	56.64	57.78	0.78	1.37	790093.0	45784652.0	1044
2013-10-31	54.84	57.19	54.69	57.0	1.96	3.56	900510.0	50640149.3	1073
2013-10-30	54.69	55.47	53.9	55.04	0.39	0.71	457127.0	25034174.7	490
2013-10-29	55.08	55.23	54.45	54.65	-0.58	-1.05	182130.0	9978978.6	397
2013-10-28	56.02	56.02	54.06	55.23	-0.59	-1.06	964532.0	53410659.8	990
2013-10-27	52.88	56.25	52.73	55.82	2.74	5.16	1612595.0	88362468.9	1750
2013-10-24	52.88	53.27	52.73	53.08	0.0	0.0	252869.0	13397771.1	278
2013-10-23	53.27	53.27	52.73	53.08	0.0	0.0	256634.0	13596439.8	298
2013-10-22	52.88	53.9	52.73	53.08	0.0	0.0	453550.0	24175696.0	550
2013-10-21	53.27	53.51	52.88	53.08	-0.19	-0.36	212613.0	11297410.7	253
2013-10-20	53.51	53.67	53.12	53.27	0.39	0.74	319653.0	17056535.7	395
2013-10-10	52.49	53.27	52.1	52.88	0.39	0.74	588680.0	31080509.3	527
2013-10-09	52.88	53.12	52.33	52.49	-0.59	-1.11	310487.0	16324916.7	418
2013-10-08	52.88	53.9	52.88	53.08	0.0	0.0	402459.0	21461460.5	600
2013-10-07	53.27	54.69	53.12	53.08	0.0	0.0	983277.0	52994091.7	1207
2013-10-06	53.27	53.67	51.94	53.08	-0.19	-0.36	473848.0	25041898.1	447
2013-10-03	52.88	53.67	52.88	53.27	0.19	0.36	206176.0	10992289.2	293
2013-10-02	53.27	54.06	52.88	53.08	-0.19	-0.36	434663.0	23197491.6	493
2013-10-01	52.73	54.45	52.33	53.27	0.58	1.1	828174.0	44080426.5	924
2013-09-30	52.88	53.27	52.49	52.69	-0.19	-0.36	198313.0	10475648.9	303
2013-09-29	53.9	53.9	52.49	52.88	-0.59	-1.1	421966.0	22383370.0	467
2013-09-26	54.69	55.08	53.51	53.47	-0.98	-1.8	644406.0	34938639.3	767
2013-09-25	54.45	56.64	53.67	54.45	0.39	0.72	1678926.0	92228075.3	1809
2013-09-24	52.73	54.84	52.73	54.06	1.57	2.99	1106163.0	59926511.2	1302
2013-09-19	53.27	53.51	51.94	52.49	-0.39	-0.74	755085.0	39768552.7	847
2013-09-18	52.88	53.51	51.94	52.88	0.19	0.36	681146.0	35892588.9	948
2013-09-17	54.06	54.84	52.49	52.69	-1.37	-2.53	1281552.0	68214926.6	1747
2013-09-16	54.69	55.23	53.51	54.06	-0.19	-0.35	737833.0	39946064.2	1039
2013-09-15	56.64	56.64	52.88	54.25	-1.57	-2.81	1769771.0	95958169.9	2581
2013-09-12	51.94	56.8	51.55	55.82	3.72	7.14	2286450.0	125313248.6	2591
2013-09-11	53.51	53.67	50.53	52.1	-0.2	-0.38	2079524.0	108531553.0	2324
2013-09-10	48.18	52.33	48.18	52.3	4.71	9.9	1366274.0	69663381.6	889
2013-09-09	47.71	47.79	47.01	47.59	0.58	1.23	494554.0	23376270.05	436
2013-09-08	47.32	47.79	46.85	47.01	0.49	1.05	548091.0	25936014.25	515
2013-09-05	46.46	46.62	46.07	46.52	0.0	0.0	198042.0	9168134.1	284
2013-09-04	46.62	47.32	46.46	46.52	-0.39	-0.83	253248.0	11831358.45	344
2013-09-03	48.42	48.42	46.22	46.91	-1.27	-2.64	450214.0	21397639.0	538
2013-09-02	48.03	48.42	47.63	48.18	0.3	0.63	273476.0	13141263.65	389
2013-09-01	47.48	47.87	47.01	47.88	1.16	2.48	258890.0	12317473.0	326
2013-08-29	47.63	48.18	46.69	46.72	-0.48	-1.02	482436.0	22904752.75	550
2013-08-28	45.05	48.03	44.58	47.2	0.68	1.46	384170.0	17937749.55	557
2013-08-27	47.87	47.87	44.58	46.52	-1.36	-2.84	529963.0	24502331.3	765
2013-08-26	48.97	49.2	47.79	47.88	-1.28	-2.6	451769.0	21894709.4	666
2013-08-25	48.89	50.77	48.81	49.16	0.39	0.8	619169.0	30744709.3	903
2013-08-22	48.97	49.36	48.57	48.77	-0.2	-0.41	181004.0	8834298.5	280
2013-08-21	49.2	49.59	48.65	48.97	0.4	0.82	332136.0	16278293.0	471
2013-08-20	47.71	49.59	47.48	48.57	0.98	2.06	841980.0	40860567.3	1017
2013-08-19	47.24	48.97	46.54	47.59	0.39	0.83	1071109.0	51449604.25	1127
2013-08-18	47.32	47.71	46.54	47.2	-0.1	-0.21	613911.0	28946951.6	586
2013-08-15	47.79	47.79	47.09	47.3	-0.29	-0.61	279281.0	13221508.85	365
2013-08-14	48.03	48.03	47.63	47.59	0.0	0.0	340130.0	16239520.7	330
2013-08-13	48.26	48.57	47.63	47.59	-0.69	-1.43	402434.0	19295200.05	463
2013-08-05	48.03	48.81	47.79	48.28	0.0	0.0	311967.0	15118362.8	457
2013-08-04	47.01	48.65	47.01	48.28	1.47	3.14	669668.0	32203991.7	602
2013-08-01	46.54	47.32	46.3	46.81	0.29	0.62	725755.0	34032910.1	675
2013-07-31	47.71	48.03	46.54	46.52	-0.88	-1.86	694035.0	32702737.6	748
2013-07-30	45.13	48.03	45.13	47.4	2.06	4.54	1325762.0	62220847.3	1397
2013-07-29	45.05	45.44	45.05	45.34	0.19	0.42	304358.0	13763023.3	366
2013-07-28	45.44	45.44	44.27	45.15	0.1	0.22	730544.0	32820966.0	654
2013-07-25	45.44	45.75	44.27	45.05	-0.39	-0.86	430368.0	19307150.0	497
2013-07-24	46.22	46.46	44.66	45.44	-0.3	-0.66	627608.0	28507024.95	837
2013-07-23	45.05	46.46	44.58	45.74	0.98	2.19	1060528.0	48415461.1	1168
2013-07-22	44.11	45.75	43.72	44.76	0.89	2.03	2101676.0	94368097.3	1439
2013-07-21	43.01	44.58	42.38	43.87	1.07	2.5	1213096.0	52818872.75	1226
2013-07-18	41.91	43.09	41.91	42.8	0.69	1.64	563149.0	24024774.75	660
2013-07-17	41.44	42.38	41.21	42.11	0.69	1.67	326101.0	13634858.55	382
2013-07-16	41.13	41.52	40.97	41.42	0.29	0.71	209414.0	8631549.95	265
2013-07-15	40.82	41.21	40.66	41.13	0.19	0.46	184454.0	7561027.95	300
2013-07-14	40.82	41.05	40.58	40.94	0.0	0.0	111223.0	4534984.7	190
2013-07-11	41.05	41.21	40.97	40.94	-0.09	-0.22	80712.0	3317143.9	146
2013-07-10	40.97	41.13	40.82	41.03	0.19	0.47	74584.0	3056331.5	139
2013-07-09	40.74	41.52	40.74	40.84	0.3	0.74	370907.0	15246035.2	400
2013-07-08	40.58	41.52	40.35	40.54	0.1	0.25	367603.0	15079000.1	474
2013-07-07	40.58	40.58	40.43	40.44	0.09	0.22	42790.0	1732176.75	103
2013-07-04	40.43	40.43	40.35	40.35	0.0	0.0	77481.0	3130934.7	133
2013-07-03	40.43	40.66	40.19	40.35	-0.19	-0.47	114131.0	4613685.6	156
2013-07-02	40.66	40.74	40.43	40.54	0.1	0.25	122827.0	4982169.65	149
2013-07-01	40.58	40.66	40.27	40.44	0.19	0.47	134115.0	5424844.4	179
2013-06-30	40.27	40.97	40.27	40.25	-0.1	-0.25	540757.0	21897387.4	531
2013-06-26	40.58	40.66	40.35	40.35	-0.3	-0.74	123601.0	5007154.3	180
2013-06-25	40.74	40.82	40.66	40.65	-0.09	-0.22	112489.0	4582798.65	166
2013-06-24	40.97	41.13	40.58	40.74	-0.2	-0.49	165522.0	6756574.75	274
2013-06-23	41.21	41.37	40.66	40.94	-0.09	-0.22	427668.0	17474552.75	633
2013-06-22	40.58	41.37	40.58	41.03	-0.39	-0.94	140918.0	5793668.25	218
2013-06-19	41.76	41.76	41.37	41.42	-0.2	-0.48	117692.0	4880756.8	183
2013-06-18	41.91	42.15	41.6	41.62	0.0	0.0	112964.0	4722924.95	205
2013-06-17	41.05	41.91	41.05	41.62	0.88	2.16	152618.0	6306386.15	219
2013-06-16	40.58	41.6	40.27	40.74	0.39	0.97	207466.0	8437854.1	339
2013-06-15	42.7	42.7	40.27	40.35	-2.35	-5.5	331953.0	13831661.5	479
2013-06-12	42.7	43.09	42.54	42.7	-0.1	-0.23	258351.0	11044427.3	365
2013-06-11	43.48	43.48	42.54	42.8	-0.49	-1.13	190184.0	8150824.65	325
2013-06-10	42.15	43.87	41.76	43.29	1.18	2.8	554633.0	23911096.7	796
2013-06-09	41.52	42.23	41.52	42.11	0.39	0.93	140361.0	5878340.05	207
2013-06-08	41.6	41.91	41.52	41.72	0.3	0.72	151107.0	6303383.6	202
2013-06-05	41.6	41.91	41.13	41.42	-0.3	-0.72	300962.0	12517664.5	351
2013-06-04	42.54	42.62	41.76	41.72	-0.68	-1.6	424726.0	17843883.9	572
2013-06-03	41.6	42.7	41.6	42.4	-0.1	-0.24	180583.0	7654565.75	353
2013-06-02	42.15	42.54	41.99	42.5	0.39	0.93	189716.0	8014232.3	296
2013-06-01	41.84	42.15	41.05	42.11	0.29	0.69	66632.0	2789555.0	133
2013-05-29	42.31	42.31	41.76	41.82	-0.29	-0.69	162606.0	6831188.4	182
2013-05-28	42.15	42.31	41.99	42.11	0.29	0.69	63474.0	2678685.3	119
2013-05-27	42.15	42.15	41.76	41.82	-0.49	-1.16	88827.0	3731015.5	151
2013-05-26	42.31	42.54	42.15	42.31	-0.19	-0.45	75086.0	3176393.8	105
2013-05-25	42.54	42.62	42.15	42.5	-0.3	-0.7	173110.0	7320416.3	184
2013-05-22	42.62	42.78	42.31	42.8	0.3	0.71	116674.0	4960650.9	158
2013-05-21	42.31	42.78	42.31	42.5	0.19	0.45	224623.0	9530177.2	233
2013-05-20	42.78	43.32	42.15	42.31	-0.49	-1.14	604206.0	25690638.3	476
2013-05-19	42.54	43.4	41.84	42.8	0.3	0.71	864427.0	36812898.1	852
2013-05-18	41.84	42.78	41.84	42.5	1.17	2.83	212994.0	9011569.3	262
2013-05-15	41.52	41.52	39.96	41.33	0.1	0.24	101578.0	4144998.2	218
2013-05-14	42.31	42.54	41.21	41.23	-1.08	-2.55	152019.0	6375322.0	247
2013-05-13	42.62	42.62	41.84	42.31	-0.49	-1.14	105668.0	4465602.1	199
2013-05-12	42.78	43.09	42.78	42.8	0.0	0.0	42205.0	1809106.0	81
2013-05-11	42.93	43.32	42.78	42.8	-0.09	-0.21	69515.0	2990745.4	105
2013-05-08	43.32	43.72	42.62	42.89	0.0	0.0	209567.0	9033653.2	309
2013-05-07	43.56	43.56	42.78	42.89	-0.69	-1.58	197163.0	8472870.8	212
2013-05-06	44.11	44.11	43.32	43.58	-0.29	-0.66	111996.0	4892652.0	188
2013-05-05	43.56	44.34	43.09	43.87	0.49	1.13	284005.0	12390562.0	278
2013-05-04	43.32	43.4	43.09	43.38	0.29	0.67	71055.0	3073486.7	146
2013-05-01	42.62	43.09	42.62	43.09	0.29	0.68	170923.0	7332002.9	280
2013-04-30	42.62	42.78	42.31	42.8	0.0	0.0	280119.0	11929581.4	154
2013-04-29	42.31	42.93	42.31	42.8	0.69	1.64	146586.0	6243445.3	224
2013-04-28	42.54	42.54	42.15	42.11	-0.39	-0.92	104701.0	4433151.0	180
2013-04-27	42.93	42.93	42.31	42.5	-0.1	-0.23	86075.0	3667829.5	163
2013-04-24	43.4	43.4	42.62	42.6	-0.49	-1.14	121508.0	5213047.7	196
2013-04-23	42.93	43.56	42.93	43.09	0.0	0.0	275270.0	11852802.8	246
2013-04-22	42.93	43.32	42.62	43.09	0.2	0.47	184458.0	7910598.2	340
2013-04-21	43.4	43.4	42.31	42.89	-1.47	-3.31	582296.0	24872542.0	513
2013-04-20	44.66	44.89	43.87	44.36	0.0	0.0	130497.0	5785333.7	205
2013-04-17	44.97	45.28	44.11	44.36	-0.59	-1.31	226361.0	10122808.1	336
2013-04-16	45.44	45.44	44.34	44.95	-0.69	-1.51	168874.0	7568328.0	349
2013-04-15	45.44	48.42	45.44	45.64	0.49	1.09	818739.0	38241406.9	1502
2013-04-14	44.66	45.13	44.66	45.15	0.49	1.1	114802.0	5153053.7	158
2013-04-13	44.97	45.13	44.66	44.66	-0.49	-1.09	132816.0	5966356.4	161
2013-04-10	45.28	45.68	44.97	45.15	-0.29	-0.64	97770.0	4429614.5	102
2013-04-09	45.44	45.68	44.97	45.44	-0.2	-0.44	290033.0	13155069.7	229
2013-04-08	45.68	45.91	45.44	45.64	-0.1	-0.22	89168.0	4063567.3	168
2013-04-07	46.22	46.22	45.44	45.74	-0.48	-1.04	101511.0	4639053.4	151
2013-04-06	46.07	46.22	45.13	46.22	0.29	0.63	198354.0	9080520.5	206
2013-04-03	45.91	46.46	45.68	45.93	0.19	0.42	78773.0	3617563.9	160
2013-04-02	44.97	46.22	44.97	45.74	0.3	0.66	112364.0	5132550.2	213
2013-04-01	45.75	45.75	45.44	45.44	-0.78	-1.69	120602.0	5500452.9	320
2013-03-31	44.19	46.22	43.87	46.22	2.15	4.88	319246.0	14303066.2	289
2013-03-30	44.34	44.66	43.72	44.07	-0.39	-0.88	153058.0	6777836.0	208
2013-03-27	44.66	44.89	44.19	44.46	-0.39	-0.87	212974.0	9473287.6	203
2013-03-26	45.28	45.28	44.34	44.85	-0.39	-0.86	163636.0	7339633.7	260
2013-03-25	46.22	47.01	45.13	45.24	-0.4	-0.88	497008.0	22987636.1	568
2013-03-24	45.75	46.69	45.13	45.64	-0.29	-0.63	256748.0	11763371.9	344
2013-03-23	45.91	46.22	45.44	45.93	0.29	0.64	184246.0	8459811.4	271
2013-03-20	44.97	45.68	44.19	45.64	0.98	2.19	276443.0	12451962.6	384
2013-03-19	43.72	45.13	43.56	44.66	1.28	2.95	238783.0	10549199.4	247
2013-03-18	43.87	43.87	42.62	43.38	-0.49	-1.12	104808.0	4532543.3	155
2013-03-17	44.19	44.19	43.72	43.87	-0.3	-0.68	111496.0	4886247.4	134
2013-03-16	43.87	44.34	43.72	44.17	0.3	0.68	150259.0	6614616.8	239
2013-03-13	42.93	44.19	42.93	43.87	0.58	1.34	230842.0	10101763.2	262
2013-03-12	43.56	44.11	43.09	43.29	-0.58	-1.32	181535.0	7924714.0	175
2013-03-11	43.32	43.87	43.09	43.87	0.58	1.34	174683.0	7604124.0	256
2013-03-10	42.78	43.32	42.31	43.29	0.49	1.14	258394.0	11057974.7	310
2013-03-09	43.32	43.4	42.78	42.8	-0.09	-0.21	84776.0	3647299.8	165
2013-03-06	41.99	43.4	41.37	42.89	0.78	1.85	394828.0	16784090.0	504
2013-03-05	40.97	42.15	40.74	42.11	0.39	0.93	151144.0	6264022.3	187
2013-03-04	42.78	43.09	40.97	41.72	-0.59	-1.39	500921.0	21183839.5	543
2013-03-03	41.76	43.56	41.76	42.31	0.59	1.41	909531.0	38755566.5	999
2013-03-02	41.76	41.84	41.21	41.72	0.2	0.48	180514.0	7522846.8	232
2013-02-27	40.74	41.76	40.74	41.52	0.78	1.91	253548.0	10465855.6	298
2013-02-26	40.19	40.74	39.96	40.74	0.3	0.74	101691.0	4101988.8	149
2013-02-25	40.19	40.74	40.19	40.44	0.19	0.47	175219.0	7101019.5	228
2013-02-24	39.96	40.74	39.96	40.25	0.49	1.23	295253.0	11843336.0	320
2013-02-23	40.19	40.19	39.8	39.76	-0.39	-0.97	46282.0	1849213.7	115
2013-02-20	40.27	40.27	39.8	40.15	-0.1	-0.25	107566.0	4302813.9	198
2013-02-19	40.58	40.58	39.8	40.25	-0.19	-0.47	165679.0	6669141.5	231
2013-02-18	40.43	40.74	40.19	40.44	0.19	0.47	117248.0	4739423.4	192
2013-02-17	40.97	40.97	40.27	40.25	-0.69	-1.69	136940.0	5549694.1	198
2013-02-16	41.05	41.05	40.58	40.94	0.0	0.0	131926.0	5388489.9	200
2013-02-13	40.58	41.05	40.27	40.94	0.2	0.49	112257.0	4570218.6	239
2013-02-12	41.52	41.52	40.58	40.74	-0.59	-1.43	113497.0	4643463.0	168
2013-02-11	41.52	41.99	41.37	41.33	-0.19	-0.46	113326.0	4713049.4	186
2013-02-10	42.31	42.31	41.37	41.52	-0.79	-1.87	223265.0	9318170.8	232
2013-02-09	42.15	42.62	42.15	42.31	0.2	0.47	47915.0	2028541.3	121
2013-02-06	42.78	42.78	41.99	42.11	-0.39	-0.92	115999.0	4908000.5	153
2013-02-05	42.78	42.93	42.31	42.5	-0.39	-0.91	108678.0	4626445.8	191
2013-02-04	43.32	43.4	42.93	42.89	-0.4	-0.92	46384.0	2000989.6	116
2013-02-03	43.32	44.34	42.62	43.29	0.0	0.0	268329.0	11654867.9	382
2013-02-02	42.15	43.87	42.15	43.29	0.98	2.32	406762.0	17612674.1	479
2013-01-30	42.15	42.54	41.99	42.31	0.2	0.47	126172.0	5343880.2	174
2013-01-29	42.31	42.78	41.76	42.11	-0.39	-0.92	290894.0	12224851.8	356
2013-01-28	42.62	42.78	42.31	42.5	-0.1	-0.23	42822.0	1816197.5	77
2013-01-27	42.54	42.78	42.31	42.6	-0.2	-0.47	165065.0	7044320.7	112
2013-01-26	42.93	42.93	42.31	42.8	0.0	0.0	50885.0	2168791.7	98
2013-01-23	42.62	42.93	42.31	42.8	0.2	0.47	91617.0	3903266.5	172
2013-01-22	42.93	43.32	42.62	42.6	-0.29	-0.68	92199.0	3954924.3	192
2013-01-21	43.56	43.72	42.78	42.89	-0.2	-0.46	139140.0	6023900.1	205
2013-01-20	43.32	43.56	42.93	43.09	0.0	0.0	68474.0	2965524.7	129
2013-01-19	43.87	44.34	43.09	43.09	-0.49	-1.12	109227.0	4769071.8	215
2013-01-16	43.32	44.11	43.32	43.58	0.69	1.61	209419.0	9153057.7	226
2013-01-15	43.4	43.4	42.93	42.89	-0.49	-1.13	69587.0	3003715.1	112
2013-01-14	43.56	43.72	43.09	43.38	0.29	0.67	97228.0	4223311.1	153
2013-01-13	43.56	44.11	43.09	43.09	-0.29	-0.67	201814.0	8778260.0	243
2013-01-12	44.34	44.34	43.09	43.38	-0.69	-1.57	167635.0	7299388.0	279
2013-01-09	45.13	45.13	43.87	44.07	-0.78	-1.74	173676.0	7695904.3	304
2013-01-08	44.97	46.07	44.66	44.85	0.39	0.88	734584.0	33341219.2	1003
2013-01-07	43.32	44.5	42.62	44.46	1.37	3.18	507059.0	22033760.5	537
2013-01-06	43.87	43.87	43.09	43.09	-0.78	-1.78	323498.0	14042659.3	410
2013-01-05	44.34	44.66	43.32	43.87	-0.2	-0.45	337289.0	14797111.8	452
2013-01-02	43.87	44.66	43.4	44.07	0.78	1.8	319851.0	14098591.1	462
2013-01-01	44.5	44.5	43.32	43.29	-0.88	-1.99	228205.0	9985642.5	334
2012-12-31	44.5	45.13	42.78	44.17	-0.29	-0.65	283251.0	12472331.4	457
2012-12-30	46.69	46.69	43.87	44.46	-2.26	-4.84	584806.0	26181789.9	957
2012-12-29	44.66	46.69	44.66	46.72	2.55	5.77	977845.0	44581814.9	1160
2012-12-26	43.87	45.13	43.72	44.17	0.1	0.23	722630.0	32149002.5	794
2012-12-25	43.56	45.44	43.4	44.07	0.69	1.59	1020154.0	45273213.7	1060
2012-12-24	42.93	43.72	41.76	43.38	0.78	1.83	553286.0	23722064.3	753
2012-12-23	43.87	45.44	42.54	42.6	-1.76	-3.97	704289.0	31169721.6	960
2012-12-22	44.34	45.91	41.99	44.36	0.19	0.43	1343108.0	59622740.4	1773
2012-12-19	40.27	44.19	39.64	44.17	3.92	9.74	2048497.0	87585124.9	1610
2012-12-18	40.43	40.43	39.64	40.25	0.1	0.25	258888.0	10349776.0	398
2012-12-17	39.8	40.74	39.41	40.15	0.69	1.75	903529.0	36317171.2	996
2012-12-16	37.92	40.58	37.92	39.46	1.37	3.6	1029524.0	40855349.1	1263
2012-12-15	37.41	38.39	37.33	38.09	1.07	2.89	273506.0	10380826.3	388
2012-12-12	37.41	37.41	36.94	37.02	0.39	1.06	73426.0	2724627.65	150
2012-12-11	36.63	37.33	36.12	36.63	0.0	0.0	53618.0	1974742.65	135
2012-12-10	37.1	37.1	36.04	36.63	-0.39	-1.05	83997.0	3081953.8	177
2012-12-09	37.41	37.72	37.02	37.02	-0.3	-0.8	161915.0	6058882.7	274
2012-12-08	37.41	37.41	37.1	37.32	0.3	0.81	99742.0	3722522.35	178
2012-12-05	37.33	37.61	36.63	37.02	-0.39	-1.04	198794.0	7384243.65	332
2012-12-04	38.9	38.9	37.33	37.41	-0.09	-0.24	340120.0	12869635.5	546
2012-12-03	36.12	38.78	35.84	37.5	1.46	4.05	752213.0	28189577.7	1213
2012-12-02	35.26	36.82	35.14	36.04	0.68	1.92	154046.0	5523770.85	229
2012-12-01	34.67	35.45	34.67	35.36	1.19	3.48	106906.0	3747261.5	185
2012-11-28	33.81	34.39	33.81	34.17	0.68	2.03	82725.0	2825879.0	253
2012-11-27	34.0	34.86	33.49	33.49	-0.68	-1.99	152189.0	5195651.25	240
2012-11-26	34.67	35.06	32.91	34.17	-0.4	-1.16	198963.0	6759587.8	287
2012-11-25	36.23	36.23	34.47	34.57	-1.77	-4.87	148144.0	5206018.95	275
2012-11-24	36.35	36.63	36.23	36.34	0.3	0.83	98104.0	3567495.3	182
2012-11-21	36.43	36.43	35.84	36.04	-0.3	-0.83	243269.0	8780038.05	364
2012-11-20	37.41	37.49	36.04	36.34	-0.58	-1.57	331953.0	12076635.75	494
2012-11-19	38.39	38.47	36.04	36.92	-1.47	-3.83	206603.0	7711031.8	386
2012-11-18	38.39	38.59	38.19	38.39	0.0	0.0	50002.0	1920846.55	103
2012-11-17	38.19	38.7	38.19	38.39	-0.49	-1.26	105752.0	4065227.1	179
2012-11-14	39.49	39.64	38.7	38.88	-0.29	-0.74	121843.0	4770554.15	213
2012-11-13	39.17	39.41	38.98	39.17	0.19	0.49	66103.0	2586222.85	124
2012-11-12	38.98	39.41	38.9	38.98	0.0	0.0	74925.0	2925639.65	141
2012-11-11	38.98	39.64	38.9	38.98	0.1	0.26	175238.0	6871452.7	235
2012-11-10	39.17	39.49	38.9	38.88	-0.29	-0.74	127921.0	5011400.8	171
2012-11-07	38.98	39.96	38.98	39.17	0.1	0.26	327417.0	12925655.15	456
2012-11-06	39.17	39.17	38.98	39.07	0.09	0.23	58814.0	2297936.6	125
2012-11-05	39.41	39.41	38.98	38.98	-0.09	-0.23	97754.0	3820231.75	170
2012-11-04	39.17	39.49	38.98	39.07	-0.1	-0.26	162319.0	6352061.15	227
2012-11-03	39.49	39.49	38.9	39.17	-0.29	-0.73	89606.0	3510194.95	170
2012-10-24	38.98	39.64	38.59	39.46	0.29	0.74	151266.0	5926803.45	176
2012-10-23	39.41	39.41	38.98	39.17	-0.29	-0.73	105990.0	4149476.9	156
2012-10-22	38.98	39.64	38.78	39.46	0.58	1.49	215706.0	8438794.55	317
2012-10-21	39.41	39.49	38.78	38.88	-1.56	-3.86	254537.0	9948458.35	451
2012-10-20	39.49	40.43	39.17	40.44	0.77	1.94	215025.0	8620855.9	379
2012-10-17	39.41	39.64	39.17	39.67	0.6	1.54	135030.0	5320626.1	180
2012-10-16	38.9	39.64	38.7	39.07	-0.3	-0.76	118946.0	4656937.8	260
2012-10-15	37.61	39.96	37.61	39.37	1.66	4.4	206658.0	7945376.5	297
2012-10-14	37.61	37.8	37.21	37.71	0.1	0.27	232937.0	8737463.4	213
2012-10-13	38.39	38.39	37.02	37.61	-0.87	-2.26	157431.0	5922815.25	273
2012-10-10	38.9	38.98	38.47	38.48	-0.4	-1.03	188409.0	7292846.95	242
2012-10-09	38.59	38.9	38.31	38.88	0.19	0.49	119513.0	4615445.6	160
2012-10-08	39.06	39.06	38.19	38.69	-0.29	-0.74	118151.0	4554974.95	233
2012-10-07	38.59	38.98	38.59	38.98	0.0	0.0	98712.0	3820916.15	126
2012-10-06	38.39	38.98	38.39	38.98	0.68	1.78	208319.0	8057771.1	208
2012-10-03	38.19	38.31	37.8	38.3	-0.09	-0.23	208173.0	7929669.7	345
2012-10-02	38.19	38.59	38.19	38.39	0.2	0.52	287341.0	11009065.2	350
2012-10-01	38.08	38.31	37.92	38.19	0.1	0.26	160429.0	6119650.35	226
2012-09-30	38.19	38.19	37.61	38.09	0.0	0.0	166961.0	6324399.75	248
2012-09-29	39.06	39.06	37.61	38.09	-0.89	-2.28	220337.0	8472471.85	315
2012-09-26	39.17	39.41	38.98	38.98	-0.48	-1.22	137598.0	5384277.35	186
2012-09-25	39.41	39.64	38.98	39.46	0.09	0.23	176761.0	6946177.85	224
2012-09-24	40.27	40.27	38.98	39.37	-0.59	-1.48	209470.0	8284429.1	270
2012-09-22	40.43	40.43	39.49	39.96	-0.48	-1.19	156494.0	6264788.1	207
2012-09-19	40.97	40.97	40.19	40.44	-0.1	-0.25	260435.0	10504704.1	397
2012-09-18	41.21	41.21	40.27	40.54	-0.69	-1.67	201319.0	8192229.5	302
2012-09-17	41.37	41.76	41.21	41.23	-0.1	-0.24	248244.0	10290745.3	238
2012-09-16	41.37	41.76	41.05	41.33	0.0	0.0	240913.0	9987054.4	251
2012-09-15	41.37	41.76	41.21	41.33	0.1	0.24	168577.0	6967322.2	223
2012-09-12	41.21	41.76	40.97	41.23	0.2	0.49	432097.0	17822029.3	413
2012-09-11	40.58	41.05	40.27	41.03	0.29	0.71	220008.0	9004069.5	253
2012-09-10	41.21	41.21	40.43	40.74	-0.49	-1.19	202955.0	8288946.8	267
2012-09-09	41.37	41.52	40.97	41.23	0.0	0.0	252293.0	10396910.8	347
2012-09-08	41.05	41.37	40.97	41.23	0.69	1.7	485453.0	20007126.7	453
2012-09-05	40.74	40.97	40.43	40.54	-0.4	-0.98	149719.0	6092614.7	214
2012-09-04	40.97	40.97	40.27	40.94	0.0	0.0	281903.0	11440051.7	368
2012-09-03	40.97	41.05	40.58	40.94	0.2	0.49	416877.0	17012506.9	434
2012-09-02	41.05	41.52	40.58	40.74	-0.49	-1.19	518900.0	21341049.1	486
2012-09-01	41.05	41.76	40.74	41.23	0.49	1.2	696431.0	28727031.0	612
2012-08-29	40.74	40.74	40.27	40.74	0.2	0.49	249266.0	10092596.4	368
2012-08-28	39.96	41.84	39.96	40.54	0.29	0.72	1025457.0	41946409.8	1180
2012-08-27	39.8	40.27	39.64	40.25	0.79	2.0	511392.0	20395545.6	541
2012-08-26	39.17	40.27	38.98	39.46	0.39	1.0	823944.0	32694662.0	988
2012-08-25	38.9	39.06	38.9	39.07	0.48	1.24	379405.0	14799899.85	451
2012-08-15	38.59	38.78	38.59	38.59	0.0	0.0	261996.0	10133023.4	301
2012-08-14	38.78	38.78	38.47	38.59	-0.1	-0.26	190584.0	7357003.8	218
2012-08-13	38.7	38.78	38.59	38.69	0.0	0.0	160021.0	6187764.75	228
2012-08-12	39.17	39.17	38.59	38.69	-0.29	-0.74	279418.0	10833426.4	357
2012-08-11	38.98	39.17	38.9	38.98	0.2	0.52	215380.0	8402767.1	370
2012-08-08	38.78	38.98	38.59	38.78	0.09	0.23	288326.0	11171058.15	396
2012-08-07	38.59	38.98	38.47	38.69	0.1	0.26	251354.0	9728744.65	359
2012-08-06	39.41	39.64	38.39	38.59	-0.78	-1.98	671274.0	26252099.95	849
2012-08-05	38.9	39.49	38.9	39.37	0.68	1.76	884818.0	34651465.7	1203
2012-08-04	38.47	38.9	38.31	38.69	0.5	1.31	880884.0	34043897.45	1045
2012-08-01	38.7	38.78	38.19	38.19	-0.5	-1.29	889235.0	34205867.2	904
2012-07-31	38.78	38.98	38.59	38.69	0.0	0.0	854459.0	33154022.15	958
2012-07-30	38.9	38.9	38.47	38.69	-0.09	-0.23	1092307.0	42131785.4	1162
2012-07-29	39.49	39.64	38.7	38.78	-0.89	-2.24	726489.0	28350479.55	904
2012-07-28	39.17	39.8	38.98	39.67	0.69	1.77	448098.0	17676529.65	616
2012-07-25	38.98	39.06	38.7	38.98	-0.09	-0.23	324463.0	12628100.45	566
2012-07-24	39.41	39.41	38.9	39.07	-0.1	-0.26	530243.0	20691286.85	762
2012-07-23	41.37	41.52	38.98	39.17	-2.84	-6.76	1829104.0	72514118.85	2271
2012-07-22	43.4	43.87	41.99	42.01	-4.51	-9.69	692480.0	29596274.3	906
2012-07-21	46.07	46.54	45.91	46.52	0.49	1.06	91120.0	4207129.5	117
2012-07-18	45.44	46.07	45.44	46.03	0.39	0.85	65427.0	2990475.4	103
2012-07-17	46.07	46.07	45.68	45.64	-0.29	-0.63	106199.0	4864207.8	189
2012-07-16	45.91	47.01	45.68	45.93	0.0	0.0	237414.0	10955995.8	335
2012-07-15	46.46	46.46	45.68	45.93	-0.49	-1.06	119111.0	5476655.6	167
2012-07-14	46.22	46.54	45.44	46.42	0.39	0.85	186850.0	8599882.9	270
2012-07-11	45.91	47.48	45.28	46.03	0.0	0.0	255682.0	11781680.3	464
2012-07-10	46.07	46.69	45.68	46.03	-0.19	-0.41	94040.0	4330308.3	186
2012-07-09	47.48	47.48	46.22	46.22	-1.08	-2.28	78911.0	3689689.7	189
2012-07-08	47.24	48.57	47.01	47.3	0.0	0.0	297640.0	14216082.4	417
2012-07-07	46.69	47.48	46.22	47.3	0.78	1.68	157181.0	7390741.1	257
2012-07-04	46.69	47.48	46.22	46.52	-0.29	-0.62	94602.0	4428427.0	150
2012-07-03	46.07	47.01	46.07	46.81	0.78	1.69	75346.0	3511218.8	119
2012-07-02	45.75	46.22	45.75	46.03	0.1	0.22	28012.0	1286909.8	60
2012-07-01	46.07	46.07	45.44	45.93	-0.1	-0.22	31679.0	1449018.1	73
2012-06-30	45.68	46.22	45.68	46.03	0.59	1.3	64730.0	2976520.5	144
2012-06-27	46.54	46.69	43.87	45.44	-1.08	-2.32	97872.0	4435007.9	163
2012-06-26	46.22	46.69	46.22	46.52	0.3	0.65	31882.0	1481215.8	97
2012-06-25	47.01	47.01	46.22	46.22	-0.79	-1.68	27986.0	1306449.2	54
2012-06-24	47.01	47.24	46.46	47.01	0.0	0.0	85929.0	4018091.6	168
2012-06-23	47.79	48.1	46.85	47.01	-0.98	-2.04	247203.0	11716789.3	354
2012-06-20	47.79	48.89	47.32	47.99	0.2	0.42	422519.0	20210436.0	546
2012-06-19	47.48	47.79	47.32	47.79	0.2	0.42	34764.0	1653890.9	74
2012-06-18	47.63	48.03	47.24	47.59	0.29	0.61	49249.0	2346275.3	104
2012-06-17	47.32	47.63	47.01	47.3	-0.2	-0.42	13188.0	623596.9	56
2012-06-16	48.26	48.42	46.22	47.5	-0.49	-1.02	50266.0	2388926.1	102
2012-06-13	48.42	48.97	47.79	47.99	-0.1	-0.21	84994.0	4112438.9	190
2012-06-12	47.24	48.42	47.01	48.09	0.1	0.21	50995.0	2440433.1	148
2012-06-11	47.48	48.42	47.48	47.99	0.2	0.42	52100.0	2499493.9	109
2012-06-10	47.32	47.79	46.54	47.79	0.29	0.61	46047.0	2179663.1	99
2012-06-09	48.03	48.57	47.24	47.5	0.3	0.64	60440.0	2891967.7	146
2012-06-06	48.03	48.03	46.22	47.2	0.19	0.4	68359.0	3230446.1	134
2012-06-05	46.46	49.36	45.68	47.01	1.27	2.78	133208.0	6283725.8	277
2012-06-04	45.44	45.75	45.44	45.74	0.0	0.0	15056.0	685299.8	48
2012-06-03	45.44	46.07	45.28	45.74	0.3	0.66	45150.0	2052867.8	83
2012-06-02	46.07	46.07	44.34	45.44	-2.06	-4.34	36014.0	1629368.5	109
2012-05-30	48.1	48.1	47.01	47.5	-0.59	-1.23	47579.0	2260541.7	113
2012-05-29	47.63	48.1	47.48	48.09	0.5	1.05	34090.0	1629749.6	87
2012-05-28	47.24	48.1	47.01	47.59	0.78	1.67	73153.0	3478991.3	147
2012-05-27	48.03	48.03	46.46	46.81	-0.39	-0.83	94983.0	4459753.7	183
2012-05-26	46.46	48.1	46.07	47.2	0.78	1.68	85570.0	4040629.4	198
2012-05-23	46.69	47.24	46.22	46.42	-0.88	-1.86	75302.0	3505156.0	129
2012-05-22	47.79	48.97	47.01	47.3	0.0	0.0	172975.0	8277996.5	281
2012-05-21	46.22	48.57	45.75	47.3	1.56	3.41	149226.0	7026194.8	259
2012-05-20	45.75	46.69	45.68	45.74	0.5	1.11	61404.0	2827577.0	125
2012-05-19	45.28	45.91	44.89	45.24	-0.5	-1.09	54676.0	2490000.5	132
2012-05-16	45.75	45.91	45.28	45.74	-0.29	-0.63	85312.0	3890273.5	159
2012-05-15	45.28	46.22	45.28	46.03	0.29	0.63	69506.0	3191662.2	135
2012-05-14	47.24	47.24	45.75	45.74	-2.05	-4.29	389755.0	17932276.9	534
2012-05-13	48.03	50.92	46.69	47.79	0.29	0.61	323966.0	15845049.7	628
2012-05-12	47.24	47.48	44.5	47.5	0.0	0.0	142753.0	6553807.7	216
2012-05-09	49.2	49.2	47.48	47.5	-1.66	-3.38	103156.0	4960376.9	192
2012-05-08	48.81	49.36	48.81	49.16	0.59	1.21	84079.0	4129283.5	196
2012-05-07	47.79	50.53	47.63	48.57	0.19	0.39	224207.0	11000774.3	476
2012-05-06	48.89	49.2	48.42	48.38	-0.59	-1.2	73145.0	3577917.7	150
2012-05-05	50.14	50.14	48.81	48.97	-1.56	-3.09	148014.0	7302305.5	208
2012-05-02	50.77	51.16	50.38	50.53	-0.2	-0.39	84023.0	4269867.0	165
2012-05-01	50.92	51.32	50.53	50.73	-0.59	-1.15	125192.0	6359525.7	169
2012-04-30	51.16	51.71	50.92	51.32	0.0	0.0	85830.0	4404364.0	135
2012-04-29	51.32	51.71	50.92	51.32	0.0	0.0	58990.0	3024051.7	124
2012-04-28	51.71	51.71	51.16	51.32	0.0	0.0	94857.0	4882924.9	146
2012-04-25	51.71	51.71	51.16	51.32	-0.19	-0.37	89215.0	4591556.8	171
2012-04-24	51.71	51.71	50.92	51.51	0.0	0.0	33319.0	1713940.7	98
2012-04-23	52.49	52.49	51.55	51.51	-1.37	-2.59	179265.0	9297533.8	256
2012-04-22	53.12	53.67	52.33	52.88	0.0	0.0	91464.0	4843362.8	172
2012-04-21	52.73	53.51	52.49	52.88	0.0	0.0	121052.0	6425950.4	231
2012-04-18	53.51	53.51	51.94	52.88	-0.59	-1.1	330748.0	17360424.9	485
2012-04-17	53.27	54.69	53.12	53.47	-0.39	-0.72	417657.0	22434095.7	796
2012-04-16	53.9	54.45	52.73	53.86	-0.39	-0.72	73413.0	3925026.5	164
2012-04-15	53.27	54.69	53.12	54.25	0.58	1.08	199168.0	10756440.0	294
2012-04-14	53.27	53.67	52.88	53.67	0.79	1.49	218432.0	11662776.4	233
2012-04-11	52.88	53.51	52.33	52.88	-0.79	-1.47	225571.0	11951343.5	245
2012-04-10	53.67	53.9	52.88	53.67	0.0	0.0	269037.0	14369381.7	333
2012-04-09	53.67	54.29	52.88	53.67	-0.19	-0.35	239700.0	12823215.4	307
2012-04-08	55.63	55.86	53.12	53.86	-1.37	-2.48	318452.0	17238350.4	417
2012-04-07	56.02	57.58	54.84	55.23	0.0	0.0	717181.0	40396240.6	852
2012-04-04	53.67	56.02	53.51	55.23	1.56	2.91	580739.0	31879230.4	756
2012-04-03	53.51	53.9	53.12	53.67	0.0	0.0	144779.0	7751311.1	262
2012-04-02	53.9	53.9	53.12	53.67	-0.19	-0.35	121292.0	6474344.9	245
2012-04-01	54.06	54.45	53.27	53.86	-3.33	-5.82	405571.0	21899698.2	652
2012-03-31	57.04	57.98	56.64	57.19	0.59	1.04	665373.0	38023987.1	784
2012-03-28	56.64	57.04	56.02	56.6	0.39	0.69	368446.0	20852952.0	482
2012-03-27	56.41	57.04	56.25	56.21	0.0	0.0	399850.0	22628497.4	622
2012-03-26	57.04	57.19	56.02	56.21	-0.59	-1.04	412961.0	23390282.1	410
2012-03-25	56.64	57.04	56.41	56.8	0.2	0.35	160627.0	9118396.8	264
2012-03-24	55.63	56.8	55.63	56.6	0.78	1.4	193680.0	10893397.9	279
2012-03-21	56.41	56.8	55.86	55.82	-0.39	-0.69	205311.0	11555696.6	272
2012-03-20	56.8	57.58	56.02	56.21	-0.98	-1.71	237778.0	13499496.2	388
2012-03-19	57.98	58.21	57.19	57.19	-0.98	-1.68	354327.0	20479476.3	395
[truncated: 1,215 more rows]
