# Supplementary material for: Effective short-term forecasts of Saudi stock price trends using technical indicators and large-scale multivariate time series
Source: PeerJ Comput Sci. 2023 Jan 6;9:e1205. doi: 10.7717/peerj-cs.1205 (PMC10280263; doi:10.7717/peerj-cs.1205)
Supplement: Supplemental Information 3 [file peerj-cs-09-1205-s003.zip › TASI Dataset 2021/ALJAZIRA REIT_4331.csv]

date	open	high	low	close	change	change_percent	volume_traded	value_traded_SAR	number_trades
2020-03-19	9.86	10.08	9.85	10.04	0.04	0.4	154349.0	1540410.13	306
2020-03-18	10.0	10.14	9.8	10.0	0.14	1.42	267607.0	2670056.45	424
2020-03-17	9.77	9.95	9.63	9.86	0.26	2.71	207749.0	2033624.96	361
2020-03-16	9.81	9.9	9.5	9.6	-0.38	-3.81	339009.0	3320965.4	461
2020-03-15	10.46	10.46	9.95	9.98	-0.32	-3.11	234098.0	2355311.6	459
2020-03-12	9.6	10.7	9.33	10.3	0.33	3.31	729746.0	7411988.11	1149
2020-03-11	10.42	10.44	9.8	9.97	-0.43	-4.13	334989.0	3412113.92	611
2020-03-10	10.2	10.48	10.0	10.4	0.57	5.8	209135.0	2132485.91	454
2020-03-09	9.7	9.9	9.51	9.83	-0.47	-4.56	223473.0	2177913.52	546
2020-03-08	11.02	11.02	10.26	10.3	-1.06	-9.33	309468.0	3261281.3	638
2020-03-05	11.42	11.64	11.36	11.36	-0.02	-0.18	513516.0	5897118.14	690
2020-03-04	11.32	11.38	11.28	11.38	0.0	0.0	254600.0	2887877.64	281
2020-03-03	11.26	11.38	11.2	11.38	0.28	2.52	376079.0	4244937.34	428
2020-03-02	11.3	11.52	11.08	11.1	-0.26	-2.29	371508.0	4208638.66	593
2020-03-01	11.64	11.64	11.2	11.36	-0.5	-4.22	373397.0	4225960.54	460
2020-02-27	11.88	11.9	11.76	11.86	-0.08	-0.67	255871.0	3024374.6	278
2020-02-26	11.9	11.94	11.84	11.94	-0.12	-1.0	216338.0	2571992.16	222
2020-02-25	11.9	12.06	11.86	12.06	0.08	0.67	268502.0	3197736.94	225
2020-02-24	12.22	12.22	11.92	11.98	-0.34	-2.76	682569.0	8201977.58	632
2020-02-23	12.3	12.32	12.24	12.32	0.02	0.16	161199.0	1977979.4	118
2020-02-20	12.3	12.36	12.2	12.3	0.02	0.16	281300.0	3452796.86	279
2020-02-19	12.04	12.32	12.04	12.28	0.18	1.49	151881.0	1843105.38	219
2020-02-18	12.02	12.1	12.02	12.1	-0.02	-0.17	88739.0	1068901.28	162
2020-02-17	12.08	12.12	12.08	12.12	0.0	0.0	91803.0	1109925.92	137
2020-02-16	12.0	12.12	12.0	12.12	-0.06	-0.49	189502.0	2281414.9	270
2020-02-13	12.1	12.18	11.98	12.18	0.0	0.0	269407.0	3240151.76	249
2020-02-12	12.16	12.18	12.1	12.18	-0.04	-0.33	133522.0	1621871.94	207
2020-02-11	12.16	12.22	12.16	12.22	0.04	0.33	114952.0	1398942.28	313
2020-02-10	12.02	12.2	12.02	12.18	0.14	1.16	155463.0	1881753.5	404
2020-02-09	12.16	12.16	11.9	12.04	-0.14	-1.15	490028.0	5892912.8	438
2020-02-06	12.46	12.46	12.18	12.18	-0.26	-2.09	425464.0	5233293.62	397
2020-02-05	12.66	12.66	12.4	12.44	-0.14	-1.11	407077.0	5093817.6	349
2020-02-04	12.58	12.6	12.56	12.58	0.0	0.0	333847.0	4202372.06	190
2020-02-03	12.62	12.62	12.54	12.58	0.02	0.16	139892.0	1759328.96	186
2020-02-02	12.68	12.68	12.5	12.56	-0.18	-1.41	301441.0	3796772.02	314
2020-01-30	12.64	12.9	12.64	12.74	0.1	0.79	525160.0	6666341.18	405
2020-01-29	12.58	12.7	12.54	12.64	0.08	0.64	359824.0	4543736.22	407
2020-01-28	12.62	12.68	12.56	12.56	-0.12	-0.95	244857.0	3088606.76	237
2020-01-27	12.94	12.94	12.6	12.68	-0.22	-1.71	352795.0	4495917.14	357
2020-01-26	12.84	12.94	12.72	12.9	0.02	0.16	372329.0	4777827.5	291
2020-01-23	12.96	12.96	12.82	12.88	-0.1	-0.77	372778.0	4793341.72	240
2020-01-22	12.96	13.02	12.84	12.98	0.02	0.15	748960.0	9686263.74	488
2020-01-21	12.86	13.04	12.82	12.96	0.16	1.25	1120026.0	14493600.14	777
2020-01-20	12.8	12.8	12.66	12.8	0.04	0.31	496952.0	6327807.68	507
2020-01-19	12.56	12.76	12.56	12.76	0.26	2.08	615834.0	7800264.02	526
2020-01-16	12.48	12.54	12.4	12.5	0.02	0.16	576774.0	7192288.48	397
2020-01-15	12.62	12.64	12.44	12.48	-0.14	-1.11	461001.0	5778281.04	341
2020-01-14	12.66	12.68	12.5	12.62	-0.02	-0.16	581459.0	7310628.02	427
2020-01-13	12.5	12.64	12.46	12.64	0.14	1.12	362569.0	4543186.66	365
2020-01-12	12.44	12.56	12.38	12.5	0.14	1.13	317450.0	3953768.76	377
2020-01-09	12.2	12.36	12.16	12.36	0.28	2.32	504876.0	6194598.68	387
2020-01-08	12.2	12.24	11.9	12.08	-0.3	-2.42	684318.0	8281009.38	565
2020-01-07	12.34	12.68	12.3	12.38	0.08	0.65	642004.0	7976924.92	767
2020-01-06	12.14	12.44	12.0	12.3	0.14	1.15	1212395.0	14832511.72	1202
2020-01-05	12.3	12.4	12.1	12.16	-0.24	-1.94	720325.0	8803403.22	832
2020-01-02	12.42	12.48	12.4	12.4	-0.02	-0.16	315815.0	3928541.4	308
2020-01-01	12.44	12.54	12.4	12.42	-0.06	-0.48	149812.0	1864407.54	241
2019-12-31	12.7	12.7	12.38	12.48	-0.2	-1.58	760304.0	9494068.68	729
2019-12-30	12.9	12.9	12.64	12.68	-0.26	-2.01	974133.0	12459868.98	721
2019-12-29	12.84	13.0	12.8	12.94	0.18	1.41	632634.0	8160391.28	539
2019-12-26	12.66	12.8	12.62	12.76	-0.04	-0.31	213886.0	2720286.7	282
2019-12-25	12.8	12.82	12.64	12.8	0.02	0.16	391744.0	4983180.1	397
2019-12-24	12.5	12.86	12.5	12.78	0.32	2.57	1713702.0	21791027.22	1246
2019-12-23	12.18	12.46	12.18	12.46	0.28	2.3	595868.0	7344259.72	452
2019-12-22	12.28	12.28	12.12	12.18	-0.06	-0.49	176269.0	2148845.02	249
2019-12-19	12.24	12.24	12.14	12.24	0.04	0.33	301610.0	3680249.12	272
2019-12-18	12.18	12.24	12.16	12.2	0.08	0.66	621560.0	7578773.0	537
2019-12-17	11.86	12.12	11.86	12.12	0.18	1.51	440773.0	5300162.04	474
2019-12-16	11.84	11.94	11.84	11.94	0.12	1.02	284729.0	3382738.6	212
2019-12-15	11.8	11.82	11.68	11.82	0.04	0.34	213973.0	2511486.66	239
2019-12-12	11.88	11.88	11.7	11.78	-0.2	-1.67	427002.0	5029209.78	370
2019-12-11	11.88	11.98	11.88	11.98	0.0	0.0	130633.0	1554517.24	172
2019-12-10	12.06	12.06	11.9	11.98	-0.02	-0.17	148219.0	1771400.64	296
2019-12-09	11.78	12.04	11.78	12.0	0.22	1.87	430847.0	5145238.42	332
2019-12-08	11.76	11.78	11.72	11.78	0.04	0.34	84490.0	993348.26	130
2019-12-05	11.76	11.76	11.72	11.74	-0.1	-0.84	52490.0	616602.36	142
2019-12-04	11.84	11.84	11.68	11.84	-0.1	-0.84	186666.0	2191711.3	206
2019-12-03	11.92	11.94	11.82	11.94	0.02	0.17	63395.0	751716.46	72
2019-12-02	11.82	11.92	11.78	11.92	0.0	0.0	121822.0	1437528.48	138
2019-12-01	11.96	11.96	11.86	11.92	0.02	0.17	52209.0	620438.4	70
2019-11-28	11.76	11.98	11.76	11.9	0.18	1.54	523005.0	6195975.2	426
2019-11-27	11.6	11.72	11.58	11.72	0.1	0.86	83130.0	970413.48	122
2019-11-26	11.66	11.66	11.62	11.62	-0.08	-0.68	51470.0	599415.94	72
2019-11-25	11.58	11.7	11.56	11.7	0.08	0.69	152674.0	1775443.16	126
2019-11-24	11.68	11.68	11.56	11.62	-0.08	-0.68	177626.0	2060954.04	134
2019-11-21	11.66	11.72	11.62	11.7	0.02	0.17	159678.0	1863286.54	218
2019-11-20	11.64	11.72	11.6	11.68	-0.02	-0.17	115605.0	1348617.22	198
2019-11-19	11.64	11.72	11.58	11.7	0.06	0.52	101059.0	1178948.76	148
2019-11-18	11.42	11.64	11.42	11.64	0.14	1.22	122507.0	1417259.48	154
2019-11-17	11.5	11.5	11.3	11.5	-0.06	-0.52	302305.0	3448739.66	364
2019-11-14	11.5	11.58	11.5	11.56	0.0	0.0	91746.0	1059102.22	187
2019-11-13	11.78	11.78	11.56	11.56	-0.22	-1.87	178543.0	2087911.24	289
2019-11-12	11.58	11.84	11.58	11.78	0.18	1.55	308595.0	3611377.18	336
2019-11-11	11.58	11.66	11.54	11.6	0.02	0.17	115948.0	1345953.62	250
2019-11-10	11.6	11.66	11.56	11.58	0.04	0.35	195495.0	2267957.42	217
2019-11-07	11.72	11.74	11.5	11.54	-0.16	-1.37	419745.0	4883385.4	547
2019-11-06	11.8	11.82	11.68	11.7	-0.1	-0.85	223355.0	2623989.96	279
2019-11-05	11.8	11.82	11.78	11.8	-0.06	-0.51	145119.0	1712237.92	193
2019-11-04	11.8	11.86	11.76	11.86	0.06	0.51	142808.0	1684941.8	172
2019-11-03	11.8	11.92	11.76	11.8	-0.2	-1.67	208210.0	2456450.14	264
2019-10-31	11.98	12.0	11.96	12.0	0.02	0.17	58281.0	697266.12	113
2019-10-30	11.9	11.98	11.82	11.98	0.16	1.35	136018.0	1617159.1	241
2019-10-29	12.02	12.02	11.8	11.82	-0.28	-2.31	203680.0	2424742.78	377
2019-10-28	12.16	12.2	12.02	12.1	-0.04	-0.33	224582.0	2720701.56	337
2019-10-27	12.2	12.22	12.08	12.14	-0.1	-0.82	186459.0	2261901.24	262
2019-10-24	12.18	12.52	12.12	12.24	0.14	1.16	554698.0	6819329.34	649
2019-10-23	12.16	12.16	12.1	12.1	-0.08	-0.66	174780.0	2118374.42	199
2019-10-22	12.12	12.2	12.08	12.18	0.06	0.5	174358.0	2117887.88	162
2019-10-21	12.18	12.18	12.1	12.12	-0.06	-0.49	111611.0	1354313.54	111
2019-10-20	12.14	12.26	12.12	12.18	0.08	0.66	221965.0	2705644.5	234
2019-10-17	12.06	12.1	12.0	12.1	-0.08	-0.66	108023.0	1301977.16	104
2019-10-16	12.0	12.18	11.9	12.18	0.14	1.16	146925.0	1766904.42	169
2019-10-15	12.04	12.06	11.9	12.04	0.0	0.0	95657.0	1144791.9	123
2019-10-14	11.94	12.04	11.9	12.04	0.08	0.67	160392.0	1919858.38	212
2019-10-13	11.98	11.98	11.88	11.96	-0.02	-0.17	105742.0	1261999.12	134
2019-10-10	12.0	12.0	11.78	11.98	-0.08	-0.66	345698.0	4100880.32	476
2019-10-09	12.16	12.16	12.0	12.06	-0.04	-0.33	180463.0	2171486.0	261
2019-10-08	12.4	12.42	12.0	12.1	-0.28	-2.26	401664.0	4869640.88	445
2019-10-07	12.26	12.5	12.22	12.38	0.14	1.14	575440.0	7122202.06	658
2019-10-06	12.12	12.26	12.08	12.24	0.24	2.0	343068.0	4174939.56	388
2019-10-03	12.1	12.14	11.98	12.0	-0.1	-0.83	240438.0	2898553.46	268
2019-10-02	12.06	12.12	11.92	12.1	0.12	1.0	336866.0	4056296.44	402
2019-10-01	11.94	12.1	11.94	11.98	0.04	0.34	265646.0	3187669.76	283
2019-09-30	11.96	11.98	11.9	11.94	0.02	0.17	143910.0	1717515.88	227
2019-09-29	11.9	11.94	11.88	11.92	0.0	0.0	108133.0	1289230.52	188
2019-09-26	11.88	12.14	11.88	11.92	0.04	0.34	400017.0	4808189.76	506
2019-09-25	11.98	11.98	11.86	11.88	-0.1	-0.83	224737.0	2678277.5	274
2019-09-24	11.9	12.02	11.9	11.98	0.16	1.35	232316.0	2779497.78	242
2019-09-22	11.7	11.88	11.7	11.82	0.12	1.03	259919.0	3069070.86	201
2019-09-19	11.88	11.88	11.7	11.7	-0.16	-1.35	281992.0	3317030.46	316
2019-09-18	11.86	11.9	11.84	11.86	0.04	0.34	198977.0	2360608.96	156
2019-09-17	11.88	11.9	11.76	11.82	-0.1	-0.84	203794.0	2410119.72	240
2019-09-16	11.86	11.94	11.8	11.92	0.08	0.68	204730.0	2432478.1	262
2019-09-15	11.66	11.84	11.66	11.84	-0.06	-0.5	164091.0	1927672.82	334
2019-09-12	11.96	12.0	11.86	11.9	-0.08	-0.67	279316.0	3327846.04	349
2019-09-11	12.0	12.0	11.9	11.98	-0.04	-0.33	274190.0	3277490.56	223
2019-09-10	12.1	12.1	12.02	12.02	-0.1	-0.83	128059.0	1544756.86	192
2019-09-09	12.16	12.16	12.02	12.12	-0.02	-0.16	93985.0	1136709.24	164
2019-09-08	12.18	12.24	12.14	12.14	0.0	0.0	167101.0	2036696.06	220
2019-09-05	12.08	12.16	12.04	12.14	0.02	0.17	183228.0	2219101.66	253
2019-09-04	12.06	12.16	12.06	12.12	0.08	0.66	250715.0	3035129.3	334
2019-09-03	12.1	12.1	11.98	12.04	-0.06	-0.5	548348.0	6597712.78	587
2019-09-02	12.18	12.22	12.1	12.1	-0.08	-0.66	406524.0	4941370.28	439
2019-09-01	12.4	12.42	12.18	12.18	-0.22	-1.77	203813.0	2505585.88	240
2019-08-29	12.5	12.58	12.4	12.4	-0.06	-0.48	109784.0	1366107.3	159
2019-08-28	12.46	12.62	12.46	12.46	0.0	0.0	304987.0	3826303.54	227
2019-08-27	12.5	12.66	12.3	12.46	-0.04	-0.32	281552.0	3527054.72	367
2019-08-26	12.38	12.5	12.36	12.5	0.0	0.0	256140.0	3177084.52	256
2019-08-25	12.76	13.0	12.4	12.5	-0.1	-0.79	391891.0	4957502.1	556
2019-08-22	12.76	12.78	12.54	12.6	-0.22	-1.72	243874.0	3096429.3	263
2019-08-21	12.98	13.0	12.72	12.82	-0.16	-1.23	204824.0	2633565.42	306
2019-08-20	13.02	13.04	12.88	12.98	-0.02	-0.15	513645.0	6641819.0	467
2019-08-19	12.62	13.2	12.6	13.0	0.38	3.01	1338412.0	17376232.0	807
2019-08-18	12.6	12.68	12.6	12.62	0.02	0.16	65014.0	820179.58	83
2019-08-08	12.72	12.72	12.6	12.6	-0.1	-0.79	64151.0	811903.42	86
2019-08-07	12.62	12.78	12.58	12.7	0.1	0.79	103824.0	1314332.38	130
2019-08-06	12.6	12.6	12.5	12.6	-0.02	-0.16	122706.0	1538982.76	140
2019-08-05	12.66	12.72	12.6	12.62	-0.04	-0.32	114987.0	1453628.84	101
2019-08-04	12.82	12.82	12.66	12.66	-0.2	-1.56	90082.0	1150498.48	110
2019-08-01	12.88	12.9	12.76	12.86	0.06	0.47	131754.0	1689336.74	154
2019-07-31	12.94	13.0	12.8	12.8	0.0	0.0	82482.0	1059882.54	86
2019-07-30	12.84	12.88	12.76	12.8	-0.02	-0.16	124017.0	1592683.62	139
2019-07-29	12.94	12.94	12.82	12.82	-0.16	-1.23	169080.0	2176166.16	168
2019-07-28	12.9	13.04	12.86	12.98	0.1	0.78	162139.0	2102577.8	166
2019-07-25	12.96	12.96	12.88	12.88	-0.12	-0.92	114209.0	1474592.26	127
2019-07-24	12.88	13.02	12.86	13.0	0.16	1.25	285136.0	3692433.74	202
2019-07-23	12.86	12.86	12.82	12.84	-0.02	-0.16	61929.0	795361.24	63
2019-07-22	12.86	12.88	12.8	12.86	0.04	0.31	153908.0	1977279.98	109
2019-07-21	13.04	13.04	12.82	12.82	-0.28	-2.14	359945.0	4640026.98	271
2019-07-18	13.16	13.22	13.02	13.1	-0.02	-0.15	454513.0	5972688.5	321
2019-07-17	13.0	13.24	12.98	13.12	0.14	1.08	482123.0	6312774.9	410
2019-07-16	13.02	13.04	12.94	12.98	0.02	0.15	296360.0	3851497.76	212
2019-07-15	13.02	13.02	12.94	12.96	-0.04	-0.31	101627.0	1317352.66	143
2019-07-14	13.0	13.08	12.92	13.0	-0.06	-0.46	183126.0	2378933.52	241
2019-07-11	13.02	13.08	13.0	13.06	0.06	0.46	106020.0	1383364.98	154
2019-07-10	13.02	13.04	13.0	13.0	0.0	0.0	136992.0	1783261.66	127
2019-07-09	13.06	13.06	12.98	13.0	-0.06	-0.46	185074.0	2407465.98	150
2019-07-08	13.12	13.12	13.02	13.06	0.0	0.0	176518.0	2305927.82	181
2019-07-07	12.96	13.14	12.96	13.06	0.14	1.08	285630.0	3721529.24	294
2019-07-04	13.0	13.02	12.9	12.92	-0.14	-1.07	298916.0	3870059.54	266
2019-07-03	12.86	13.06	12.78	13.06	0.26	2.03	208552.0	2689172.06	247
2019-07-02	12.9	12.92	12.78	12.8	-0.12	-0.93	162015.0	2078328.5	220
2019-07-01	12.9	12.92	12.74	12.92	0.0	0.0	219463.0	2814610.12	377
2019-06-30	12.8	13.1	12.8	12.92	-0.34	-2.56	718355.0	9316915.18	677
2019-06-27	13.12	13.28	13.08	13.26	0.2	1.53	809687.0	10673410.3	568
2019-06-26	13.02	13.1	12.98	13.06	0.04	0.31	318607.0	4151200.62	329
2019-06-25	12.8	13.04	12.76	13.02	0.22	1.72	535339.0	6911558.5	525
2019-06-24	12.9	12.96	12.7	12.8	0.1	0.79	585708.0	7521043.2	739
2019-06-23	12.8	13.12	12.7	12.7	0.14	1.11	1735714.0	22466989.12	1291
2019-06-20	12.44	12.58	12.3	12.56	0.06	0.48	338447.0	4204317.16	366
2019-06-19	12.46	12.9	12.46	12.5	0.04	0.32	652554.0	8316796.24	898
2019-06-18	12.46	12.56	12.44	12.46	0.02	0.16	92251.0	1151402.78	134
2019-06-17	12.36	12.54	12.36	12.44	0.14	1.14	131084.0	1631648.36	180
2019-06-16	12.56	12.56	12.3	12.3	-0.2	-1.6	152421.0	1890684.42	227
2019-06-13	12.58	12.96	12.44	12.5	0.1	0.81	497423.0	6293409.64	696
2019-06-12	12.44	12.6	12.3	12.4	-0.02	-0.16	299861.0	3732227.22	320
2019-06-11	12.3	12.44	12.3	12.42	0.16	1.31	136704.0	1692226.44	204
2019-06-10	12.16	12.3	12.14	12.26	0.14	1.16	182090.0	2221886.98	267
2019-06-09	12.04	12.16	12.02	12.12	0.1	0.83	143141.0	1732815.9	199
2019-05-30	12.04	12.1	12.0	12.02	0.02	0.17	34924.0	420715.16	69
2019-05-29	12.0	12.02	12.0	12.0	0.02	0.17	45541.0	546798.94	83
2019-05-28	12.06	12.06	11.94	11.98	-0.08	-0.66	187636.0	2250238.82	252
2019-05-27	12.02	12.12	11.94	12.06	-0.14	-1.15	217418.0	2609672.82	356
2019-05-26	12.36	12.8	12.0	12.2	0.22	1.84	947998.0	11787202.28	1350
2019-05-23	12.04	12.14	11.98	11.98	-0.08	-0.66	104577.0	1259326.04	151
2019-05-22	12.14	12.16	12.02	12.06	0.04	0.33	62530.0	754478.04	123
2019-05-21	12.02	12.16	11.94	12.02	0.06	0.5	295917.0	3550924.18	275
2019-05-20	12.12	12.12	11.96	11.96	-0.16	-1.32	101880.0	1223934.48	124
2019-05-19	12.36	12.36	12.12	12.12	-0.28	-2.26	65125.0	795181.96	89
2019-05-16	12.12	12.48	12.12	12.4	0.26	2.14	64556.0	793700.6	89
2019-05-15	12.16	12.32	12.12	12.14	0.14	1.17	96606.0	1182978.56	128
2019-05-14	12.2	12.5	11.98	12.0	-0.46	-3.69	146043.0	1774832.68	211
2019-05-13	12.6	12.6	12.34	12.46	-0.24	-1.89	137969.0	1713332.82	240
2019-05-12	12.82	12.82	12.52	12.7	-0.26	-2.01	135483.0	1723264.86	183
2019-05-09	12.8	12.96	12.76	12.96	0.14	1.09	106989.0	1370649.88	124
2019-05-08	12.78	12.86	12.7	12.82	0.0	0.0	44917.0	573921.7	89
2019-05-07	12.78	13.0	12.72	12.82	-0.04	-0.31	79926.0	1028455.96	127
2019-05-06	12.78	12.86	12.72	12.86	-0.1	-0.77	82501.0	1056512.58	116
2019-05-05	13.04	13.04	12.82	12.96	-0.12	-0.92	119213.0	1542869.06	223
2019-05-02	13.18	13.18	13.08	13.08	-0.08	-0.61	116252.0	1527786.98	145
2019-05-01	13.1	13.2	13.08	13.16	0.08	0.61	251303.0	3300663.46	195
2019-04-30	13.14	13.18	13.08	13.08	-0.04	-0.3	73506.0	964706.0	91
2019-04-29	13.1	13.24	13.08	13.12	0.04	0.31	275642.0	3620660.02	172
2019-04-28	13.28	13.3	13.0	13.08	-0.12	-0.91	199125.0	2614416.6	175
2019-04-25	13.22	13.26	13.18	13.2	-0.04	-0.3	106763.0	1409766.08	121
2019-04-24	13.24	13.24	13.24	13.24	-0.02	-0.15	27881.0	369242.84	57
2019-04-23	13.26	13.3	13.24	13.26	0.0	0.0	69490.0	921183.12	87
2019-04-22	13.32	13.36	13.26	13.26	-0.1	-0.75	135377.0	1801778.68	118
2019-04-21	13.34	13.36	13.26	13.36	0.02	0.15	192462.0	2560338.7	178
2019-04-18	13.36	13.38	13.32	13.34	-0.04	-0.3	88960.0	1187592.42	96
2019-04-17	13.36	13.44	13.34	13.38	-0.08	-0.59	188601.0	2524807.4	162
2019-04-16	13.4	13.5	13.34	13.46	0.08	0.6	452090.0	6062688.2	390
2019-04-15	13.34	13.4	13.3	13.38	0.06	0.45	242533.0	3231488.92	147
2019-04-14	13.36	13.4	13.28	13.32	0.04	0.3	130479.0	1740502.86	171
2019-04-11	13.32	13.36	13.28	13.28	-0.06	-0.45	110046.0	1466564.84	137
2019-04-10	13.26	13.36	13.2	13.34	0.08	0.6	202646.0	2694924.96	330
2019-04-09	13.32	13.34	13.22	13.26	-0.04	-0.3	261493.0	3466861.76	337
2019-04-08	13.32	13.36	13.24	13.3	0.0	0.0	285214.0	3790258.02	324
2019-04-07	13.36	13.82	13.3	13.3	0.08	0.61	1270089.0	17202615.08	1646
2019-04-04	13.26	13.4	13.18	13.22	0.0	0.0	664504.0	8830960.66	554
2019-04-03	13.24	13.28	13.12	13.22	0.06	0.46	292119.0	3862792.02	262
2019-04-02	13.2	13.28	13.1	13.16	-0.04	-0.3	312616.0	4117632.52	343
2019-04-01	13.22	13.34	13.12	13.2	-0.06	-0.45	430532.0	5695185.92	433
2019-03-31	13.36	13.4	13.2	13.26	-0.08	-0.6	336399.0	4460603.58	423
2019-03-28	13.32	13.48	13.26	13.34	0.04	0.3	721727.0	9652288.7	529
2019-03-27	13.32	13.42	13.3	13.3	-0.06	-0.45	156681.0	2090098.32	162
2019-03-26	13.34	13.42	13.34	13.36	-0.04	-0.3	138116.0	1848179.02	131
2019-03-25	13.34	13.4	13.3	13.4	0.02	0.15	183343.0	2447837.28	234
2019-03-24	13.46	13.46	13.36	13.38	-0.06	-0.45	111275.0	1489987.34	148
2019-03-21	13.34	13.5	13.32	13.44	0.04	0.3	244256.0	3279230.4	203
2019-03-20	13.44	13.46	13.36	13.4	-0.08	-0.59	248409.0	3332121.22	194
2019-03-19	13.42	13.48	13.34	13.48	0.08	0.6	253094.0	3393257.5	245
2019-03-18	13.12	13.44	13.1	13.4	0.06	0.45	477928.0	6353958.52	351
2019-03-17	13.38	13.4	13.3	13.34	-0.04	-0.3	180703.0	2410722.52	205
2019-03-14	13.46	13.48	13.38	13.38	-0.02	-0.15	217243.0	2914456.5	268
2019-03-13	13.38	13.56	13.32	13.4	0.08	0.6	334050.0	4485161.96	344
2019-03-12	13.32	13.4	13.3	13.32	0.0	0.0	486561.0	6493860.96	465
2019-03-11	13.28	13.82	13.24	13.32	0.04	0.3	1328201.0	17962953.96	1657
2019-03-10	13.6	13.6	13.28	13.28	-0.26	-1.92	799091.0	10743842.92	779
2019-03-07	13.28	13.96	13.22	13.54	0.26	1.96	2301704.0	31396650.82	2319
2019-03-06	13.1	13.38	13.08	13.28	0.16	1.22	506330.0	6712290.84	637
2019-03-05	13.14	13.18	13.1	13.12	-0.02	-0.15	173630.0	2280388.78	413
2019-03-04	13.08	13.26	13.08	13.14	0.14	1.08	278317.0	3665591.4	447
2019-03-03	13.22	13.28	13.0	13.0	-0.22	-1.66	297333.0	3913946.8	524
2019-02-28	13.5	13.56	13.22	13.22	-0.36	-2.65	534525.0	7191114.12	690
2019-02-27	13.56	13.6	13.54	13.58	-0.04	-0.29	49719.0	674764.3	105
2019-02-26	13.54	13.64	13.54	13.62	0.02	0.15	127485.0	1733047.72	133
2019-02-25	13.6	13.6	13.5	13.6	-0.02	-0.15	208891.0	2830945.38	227
2019-02-24	13.6	13.66	13.6	13.62	0.02	0.15	51902.0	707568.72	102
2019-02-21	13.56	13.64	13.54	13.6	0.02	0.15	247581.0	3365387.26	321
2019-02-20	13.62	13.68	13.58	13.58	-0.02	-0.15	141786.0	1930268.2	241
2019-02-19	13.56	13.7	13.56	13.6	0.04	0.29	210797.0	2868300.3	237
2019-02-18	13.6	13.66	13.56	13.56	-0.04	-0.29	315264.0	4287638.64	380
2019-02-17	13.62	13.88	13.54	13.6	-0.04	-0.29	604494.0	8275944.2	724
2019-02-14	13.62	13.8	13.62	13.64	0.02	0.15	282744.0	3870365.12	502
2019-02-13	14.04	14.04	13.62	13.62	-0.36	-2.58	586806.0	8075641.88	766
2019-02-12	13.78	14.16	13.76	13.98	0.24	1.75	996216.0	13918959.48	1128
2019-02-11	13.66	13.88	13.64	13.74	0.12	0.88	657206.0	9023449.32	779
2019-02-10	13.62	14.04	13.6	13.62	0.0	0.0	1744669.0	24073951.24	1393
2019-02-07	13.66	13.66	13.58	13.62	-0.04	-0.29	300921.0	4094635.5	299
2019-02-06	13.62	13.72	13.58	13.66	0.02	0.15	267962.0	3652907.28	358
2019-02-05	13.6	13.66	13.58	13.64	0.0	0.0	265890.0	3618776.86	413
2019-02-04	13.7	13.7	13.64	13.64	-0.1	-0.73	179073.0	2450845.34	276
2019-02-03	13.7	13.76	13.7	13.74	0.02	0.15	243508.0	3342832.32	330
2019-01-31	13.82	13.86	13.7	13.72	-0.1	-0.72	273468.0	3766670.34	489
2019-01-30	13.8	14.0	13.76	13.82	0.08	0.58	486284.0	6738126.4	687
2019-01-29	13.74	13.88	13.7	13.74	0.0	0.0	236920.0	3265116.5	334
2019-01-28	13.68	13.8	13.6	13.74	0.06	0.44	424267.0	5815728.02	457
2019-01-27	13.62	13.7	13.62	13.68	0.06	0.44	176754.0	2413804.92	266
2019-01-24	13.62	13.7	13.56	13.62	0.02	0.15	217762.0	2968302.96	348
2019-01-23	13.66	13.76	13.58	13.6	-0.06	-0.44	298996.0	4079738.12	391
2019-01-22	13.74	13.8	13.62	13.66	-0.08	-0.58	358699.0	4913512.38	402
2019-01-21	13.7	13.94	13.6	13.74	0.0	0.0	476953.0	6589268.68	604
2019-01-20	13.78	13.8	13.7	13.74	-0.06	-0.43	212836.0	2923944.8	263
2019-01-17	13.8	13.84	13.72	13.8	0.0	0.0	171649.0	2362890.86	252
2019-01-16	13.86	14.02	13.76	13.8	-0.02	-0.14	866108.0	11988270.06	730
2019-01-15	13.8	13.86	13.8	13.82	-0.02	-0.14	184411.0	2549958.44	257
2019-01-14	13.9	13.96	13.8	13.84	-0.14	-1.0	291066.0	4034893.62	298
2019-01-13	13.9	14.0	13.84	13.98	0.08	0.58	251906.0	3504926.5	364
2019-01-10	13.94	13.98	13.8	13.9	-0.04	-0.29	444203.0	6162720.14	486
2019-01-09	14.0	14.06	13.88	13.94	-0.08	-0.57	422253.0	5902994.38	535
2019-01-08	13.82	14.22	13.76	14.02	0.18	1.3	1233512.0	17241204.64	1096
2019-01-07	13.72	14.16	13.66	13.84	0.12	0.87	1258794.0	17493393.9	1205
2019-01-06	13.5	13.82	13.4	13.72	-0.48	-3.38	1293362.0	17713113.78	1340
2019-01-03	14.36	14.44	14.2	14.2	-0.16	-1.11	473794.0	6782638.3	574
2019-01-02	14.4	14.56	14.3	14.36	-0.06	-0.42	585422.0	8438536.82	589
2019-01-01	14.4	14.66	14.36	14.42	0.0	0.0	681578.0	9879166.2	739
2018-12-31	14.6	14.66	14.34	14.42	-0.18	-1.23	797750.0	11541410.92	924
2018-12-30	14.24	14.78	14.24	14.6	0.48	3.4	2139117.0	31040846.4	2301
2018-12-27	14.04	14.4	14.0	14.12	0.1	0.71	2156280.0	30571883.42	1978
2018-12-26	14.16	14.36	14.0	14.02	-0.12	-0.85	557772.0	7886722.36	729
2018-12-25	14.02	14.16	13.98	14.14	-0.06	-0.42	425762.0	5984540.32	576
2018-12-24	14.5	14.54	14.2	14.2	-0.22	-1.53	861391.0	12390174.86	779
2018-12-23	14.14	14.52	14.06	14.42	-0.14	-0.96	397098.0	5708123.8	532
2018-12-20	15.06	15.06	14.5	14.56	-0.58	-3.83	758915.0	11273965.12	873
2018-12-19	15.28	15.3	15.06	15.14	-0.14	-0.92	596756.0	9062775.24	602
2018-12-18	15.14	15.56	15.08	15.28	0.14	0.92	964933.0	14760724.02	1240
2018-12-17	15.2	15.4	15.1	15.14	-0.06	-0.39	817668.0	12436476.56	1112
2018-12-16	15.52	15.54	15.2	15.2	-0.34	-2.19	767666.0	11831878.78	813
2018-12-13	15.64	15.84	15.48	15.54	-0.16	-1.02	926942.0	14482633.14	894
2018-12-12	15.5	15.84	15.48	15.7	0.08	0.51	1040406.0	16236122.04	1065
2018-12-11	16.12	16.14	15.6	15.62	-0.46	-2.86	1061635.0	16785349.24	1060
2018-12-10	16.22	16.36	16.0	16.08	-0.08	-0.5	829620.0	13411213.82	819
2018-12-09	16.06	16.18	16.0	16.16	0.1	0.62	363441.0	5854651.5	398
2018-12-06	16.0	16.1	15.88	16.06	0.06	0.38	481819.0	7701581.86	635
2018-12-05	16.0	16.24	15.96	16.0	-0.06	-0.37	546117.0	8775650.24	704
2018-12-04	16.38	16.38	16.0	16.06	-0.3	-1.83	859641.0	13944199.6	926
2018-12-03	16.44	17.02	16.34	16.36	0.02	0.12	2417048.0	40366338.96	2070
2018-12-02	16.4	16.5	16.14	16.34	0.12	0.74	602181.0	9821924.06	728
2018-11-29	16.2	16.62	16.06	16.22	0.14	0.87	1456102.0	23752243.46	1420
2018-11-28	16.0	16.16	15.6	16.08	0.26	1.64	798202.0	12702627.68	898
2018-11-27	15.5	16.14	15.4	15.82	0.4	2.59	931182.0	14719959.68	1132
2018-11-26	15.98	16.0	15.38	15.42	-0.5	-3.14	548319.0	8611075.46	650
2018-11-25	15.98	16.2	15.8	15.92	-0.06	-0.38	329775.0	5273360.22	582
2018-11-22	15.88	16.3	15.8	15.98	0.18	1.14	644791.0	10366552.58	857
2018-11-21	15.62	16.1	15.5	15.8	0.2	1.28	317443.0	5016016.16	619
2018-11-20	15.44	16.34	15.36	15.6	-0.04	-0.26	937767.0	14877333.06	1378
2018-11-19	16.02	16.02	15.4	15.64	-0.36	-2.25	883070.0	13842860.0	1108
2018-11-18	16.5	16.8	15.98	16.0	-0.42	-2.56	848462.0	13806844.74	1059
2018-11-15	16.0	16.42	15.86	16.42	0.42	2.63	1073650.0	17288775.02	1030
2018-11-14	16.34	16.76	15.88	16.0	-0.46	-2.79	1375432.0	22455781.78	1611
2018-11-13	15.24	16.7	15.2	16.46	1.14	7.44	2864971.0	46187127.04	2123
2018-11-12	14.82	15.94	14.82	15.32	0.52	3.51	2022321.0	31217029.08	2178
2018-11-11	14.78	15.0	14.52	14.8	-0.06	-0.4	368755.0	5423581.34	533
2018-11-08	15.04	15.3	14.84	14.86	-0.14	-0.93	638441.0	9575402.1	732
2018-11-07	14.96	15.3	14.86	15.0	0.02	0.13	1131948.0	17010636.72	1151
2018-11-06	15.74	16.1	14.86	14.98	-0.92	-5.79	2738207.0	42077603.46	2594
2018-11-05	14.7	16.08	14.6	15.9	1.28	8.76	3495217.0	55228844.34	1566
2018-11-04	14.9	14.98	14.6	14.62	0.28	1.95	889414.0	13170758.74	831
2018-11-01	14.5	14.76	14.28	14.34	-0.22	-1.51	979445.0	14162911.86	1052
2018-10-31	13.9	14.76	13.78	14.56	0.78	5.66	1409499.0	20053136.28	1358
2018-10-30	13.7	14.12	13.68	13.78	0.08	0.58	892770.0	12380053.54	901
2018-10-29	13.2	13.88	13.18	13.7	0.5	3.79	764657.0	10292945.34	946
2018-10-28	13.0	13.24	12.98	13.2	0.24	1.85	474945.0	6217726.34	523
2018-10-25	12.98	13.5	12.8	12.96	0.16	1.25	601085.0	7846621.64	739
2018-10-24	12.5	12.82	12.4	12.8	0.3	2.4	348218.0	4397798.44	463
2018-10-23	12.02	12.5	12.02	12.5	0.48	3.99	304325.0	3721679.82	549
2018-10-22	12.4	12.4	12.0	12.02	-0.38	-3.06	347917.0	4226873.36	413
2018-10-21	12.66	12.72	12.2	12.4	-0.44	-3.43	454209.0	5667569.72	550
2018-10-18	12.92	12.98	12.84	12.84	-0.06	-0.47	102394.0	1322174.44	224
2018-10-17	12.92	13.0	12.86	12.9	0.0	0.0	197953.0	2560955.86	270
2018-10-16	13.0	13.0	12.6	12.9	-0.44	-3.3	152965.0	1966744.16	346
2018-10-15	12.78	13.38	12.66	13.34	0.84	6.72	186867.0	2416657.52	237
2018-10-14	13.3	13.3	12.08	12.5	-0.88	-6.58	203550.0	2590285.4	430
2018-10-11	13.52	13.52	13.3	13.38	-0.34	-2.48	220668.0	2966316.92	411
2018-10-10	13.68	13.76	13.56	13.72	0.02	0.15	192176.0	2623372.64	346
2018-10-09	13.8	13.8	13.7	13.7	-0.06	-0.44	80199.0	1100861.44	179
2018-10-08	13.68	13.78	13.66	13.76	-0.04	-0.29	78297.0	1074482.0	140
2018-10-07	13.8	13.8	13.6	13.8	0.0	0.0	212213.0	2905962.96	406
2018-10-04	13.9	13.9	13.8	13.8	-0.06	-0.43	125703.0	1736884.78	228
2018-10-03	13.8	13.88	13.7	13.86	0.06	0.43	212419.0	2929362.46	368
2018-10-02	14.2	14.22	13.8	13.8	-0.36	-2.54	347528.0	4850433.24	461
2018-10-01	14.0	14.3	13.88	14.16	0.18	1.29	452316.0	6372037.32	648
2018-09-30	13.9	14.36	13.88	13.98	0.08	0.58	897905.0	12691236.76	1040
2018-09-27	13.82	13.9	13.8	13.9	0.0	0.0	75519.0	1046420.92	162
2018-09-26	13.8	13.9	13.76	13.9	0.1	0.72	147148.0	2032564.42	220
2018-09-25	13.9	14.04	13.78	13.8	-0.04	-0.29	431227.0	5978152.56	465
2018-09-20	13.88	13.96	13.8	13.84	-0.04	-0.29	144399.0	2001103.86	270
2018-09-19	13.78	13.9	13.76	13.88	0.02	0.14	99564.0	1375881.58	168
2018-09-18	14.18	14.18	13.78	13.86	0.12	0.87	150007.0	2088285.14	289
2018-09-17	13.7	13.84	13.68	13.74	0.04	0.29	110255.0	1517832.74	222
2018-09-16	13.84	13.92	13.7	13.7	-0.1	-0.72	164836.0	2271186.04	359
2018-09-13	13.56	14.16	13.56	13.8	0.26	1.92	572379.0	7948258.2	871
2018-09-12	13.9	13.94	13.5	13.54	-0.34	-2.45	150143.0	2067839.18	285
2018-09-11	13.76	13.9	13.76	13.88	0.12	0.87	110245.0	1521852.34	157
2018-09-10	14.0	14.0	13.76	13.76	-0.18	-1.29	126678.0	1755564.32	210
2018-09-09	13.7	14.2	13.7	13.94	0.24	1.75	664027.0	9289287.86	877
2018-09-06	13.58	13.8	13.5	13.7	0.0	0.0	340006.0	4639820.64	399
2018-09-05	13.9	14.12	13.32	13.7	-0.26	-1.86	601430.0	8254441.34	873
2018-09-04	14.1	14.16	13.92	13.96	-0.1	-0.71	436815.0	6127693.78	560
2018-09-03	14.16	14.3	14.0	14.06	-0.02	-0.14	422130.0	5962820.76	586
2018-09-02	14.3	14.78	14.08	14.08	-0.08	-0.56	1012468.0	14602364.34	1436
2018-08-30	15.3	15.38	14.02	14.16	-0.94	-6.23	2141985.0	31460973.8	2205
2018-08-29	13.7	15.1	13.68	15.1	1.36	9.9	971368.0	14223091.98	759
2018-08-28	13.8	13.8	13.72	13.74	-0.06	-0.43	80755.0	1111143.76	192
2018-08-27	13.74	13.9	13.74	13.8	0.0	0.0	298754.0	4123170.64	399
2018-08-26	13.56	13.8	13.56	13.8	0.12	0.88	199847.0	2724114.62	221
2018-08-16	13.72	13.84	13.62	13.68	-0.02	-0.15	107193.0	1468838.5	223
2018-08-15	13.74	14.0	13.62	13.7	-0.04	-0.29	377547.0	5199605.46	377
2018-08-14	13.5	14.0	13.5	13.74	0.34	2.54	581858.0	8013330.32	691
2018-08-13	13.4	13.62	13.3	13.4	-0.02	-0.15	173068.0	2323894.6	282
2018-08-12	13.5	13.64	13.4	13.42	-0.1	-0.74	149997.0	2022174.48	236
2018-08-09	13.74	13.74	13.5	13.52	-0.18	-1.31	64377.0	876157.52	124
2018-08-08	13.76	13.76	13.6	13.7	0.04	0.29	173583.0	2375510.2	297
2018-08-07	13.8	13.8	13.64	13.66	-0.12	-0.87	99863.0	1368350.22	203
2018-08-06	13.84	13.94	13.78	13.78	-0.06	-0.43	201084.0	2785332.52	276
2018-08-05	13.8	14.06	13.8	13.84	0.04	0.29	172510.0	2401434.22	286
2018-08-02	14.06	14.06	13.8	13.8	-0.26	-1.85	168956.0	2348403.8	320
2018-08-01	14.12	14.26	14.06	14.06	-0.12	-0.85	165648.0	2344573.44	191
2018-07-31	14.1	14.4	14.1	14.18	0.02	0.14	196010.0	2791836.94	293
2018-07-30	14.26	14.26	14.1	14.16	-0.2	-1.39	114368.0	1619816.58	163
2018-07-29	14.64	14.64	14.2	14.36	-0.24	-1.64	230680.0	3311477.62	247
2018-07-26	14.5	14.72	14.44	14.6	-0.36	-2.41	273261.0	3976887.12	337
2018-07-25	15.18	15.2	14.9	14.96	-0.22	-1.45	238275.0	3577658.68	350
2018-07-24	15.4	15.56	15.1	15.18	-0.22	-1.43	426027.0	6487510.74	446
2018-07-23	15.84	16.02	15.3	15.4	-0.42	-2.65	712745.0	11173690.74	740
2018-07-22	15.7	16.06	15.7	15.82	0.32	2.06	1012068.0	16080048.58	1186
2018-07-19	15.02	15.58	15.02	15.5	0.36	2.38	680107.0	10394527.04	788
2018-07-18	15.34	15.38	15.06	15.14	-0.26	-1.69	773818.0	11782362.02	738
2018-07-17	15.5	15.94	15.22	15.4	0.58	3.91	1710127.0	26550781.5	1844
2018-07-16	14.36	15.1	14.36	14.82	0.46	3.2	1038792.0	15389373.5	1045
2018-07-15	14.3	14.36	14.2	14.36	0.0	0.0	150304.0	2142109.5	172
2018-07-12	13.8	14.38	13.8	14.36	-0.06	-0.42	155869.0	2217504.96	235
2018-07-11	14.42	14.52	14.36	14.42	-0.1	-0.69	125211.0	1803943.12	164
2018-07-10	14.4	14.66	14.38	14.52	0.12	0.83	264405.0	3830298.22	282
2018-07-09	14.78	14.84	14.3	14.4	-0.4	-2.7	394569.0	5758118.66	475
2018-07-08	14.94	15.16	14.8	14.8	-0.22	-1.46	373023.0	5590391.4	515
2018-07-05	14.94	15.2	14.82	15.02	0.06	0.4	934015.0	14029917.96	907
2018-07-04	14.58	15.32	14.52	14.96	0.28	1.91	1232301.0	18441773.98	1387
2018-07-03	14.74	15.2	14.4	14.68	0.1	0.69	1387347.0	20635384.22	1434
2018-07-02	15.78	16.04	14.48	14.58	-0.7	-4.58	3548239.0	54632136.62	2467
2018-07-01	14.0	15.28	14.0	15.28	1.38	9.93	1193226.0	17502768.84	988
2018-06-28	13.62	13.98	13.62	13.9	0.3	2.21	313675.0	4329607.06	394
2018-06-27	13.56	13.66	13.46	13.6	0.0	0.0	66368.0	900224.7	123
2018-06-26	13.7	13.7	13.6	13.6	-0.1	-0.73	82790.0	1130047.18	183
2018-06-25	13.52	13.86	13.52	13.7	0.22	1.63	357105.0	4908688.12	430
2018-06-24	13.46	13.6	13.46	13.48	0.02	0.15	191283.0	2586350.28	178
2018-06-21	13.36	13.46	13.3	13.46	0.08	0.6	166724.0	2225887.86	174
2018-06-20	13.28	13.38	13.28	13.38	0.02	0.15	46284.0	616607.98	78
2018-06-12	13.36	13.36	13.26	13.36	0.02	0.15	39080.0	519653.0	83
2018-06-11	13.36	13.36	13.26	13.34	-0.06	-0.45	57132.0	759948.62	97
2018-06-10	13.36	13.4	13.3	13.4	-0.04	-0.3	149981.0	2001312.36	205
2018-06-07	13.4	13.6	13.32	13.44	0.06	0.45	166998.0	2241194.02	210
2018-06-06	13.34	13.48	13.28	13.38	0.02	0.15	177898.0	2375993.66	234
2018-06-05	13.28	13.4	13.28	13.36	0.08	0.6	70059.0	935018.44	155
2018-06-04	13.34	13.38	13.24	13.28	-0.06	-0.45	122076.0	1623701.94	201
2018-06-03	13.5	13.52	13.3	13.34	-0.22	-1.62	336050.0	4509328.24	351
2018-05-31	13.44	13.56	13.42	13.56	0.12	0.89	79988.0	1077235.88	91
2018-05-30	13.6	13.6	13.44	13.44	-0.14	-1.03	87652.0	1186512.44	135
2018-05-29	13.5	14.0	13.5	13.58	0.18	1.34	523260.0	7208563.3	622
2018-05-28	13.48	13.7	13.14	13.4	-0.08	-0.59	327135.0	4388817.86	383
2018-05-27	13.6	13.6	13.32	13.48	-0.1	-0.74	191552.0	2584089.68	217
2018-05-24	13.5	14.12	13.5	13.53	0.05	0.37	976553.0	13506940.74	955
2018-05-23	13.44	13.56	13.44	13.48	0.07	0.52	177016.0	2388550.22	172
2018-05-22	13.5	13.6	13.4	13.41	0.0	0.0	271141.0	3660532.16	316
2018-05-21	13.5	13.5	13.3	13.41	-0.11	-0.81	147739.0	1983763.14	209
2018-05-20	13.56	13.6	13.42	13.52	0.1	0.75	153371.0	2074121.92	205
2018-05-17	13.6	13.6	13.4	13.42	-0.25	-1.83	241423.0	3257686.28	326
2018-05-16	14.08	14.08	13.64	13.67	-0.32	-2.29	225586.0	3119447.96	290
2018-05-15	13.94	14.3	13.94	13.99	0.03	0.21	554566.0	7846364.84	674
2018-05-14	14.0	14.0	13.8	13.96	-0.01	-0.07	377971.0	5266450.38	335
2018-05-13	13.6	14.0	13.6	13.97	0.37	2.72	426823.0	5917819.92	519
2018-05-10	13.68	14.06	13.58	13.6	-0.03	-0.22	699865.0	9613539.68	701
2018-05-09	14.06	14.06	13.6	13.63	-0.42	-2.99	269234.0	3707295.42	368
2018-05-08	14.44	14.44	13.8	14.05	-0.42	-2.9	302032.0	4259285.76	480
2018-05-07	14.64	14.72	14.46	14.47	-0.13	-0.89	268778.0	3916016.06	393
2018-05-06	14.6	14.8	14.56	14.6	0.07	0.48	284485.0	4164591.84	334
2018-05-03	14.6	15.0	14.5	14.53	-0.08	-0.55	758602.0	11216653.92	934
2018-05-02	14.8	14.8	14.54	14.61	-0.13	-0.88	158499.0	2317105.88	307
2018-05-01	14.8	14.88	14.66	14.74	-0.11	-0.74	179909.0	2653464.02	260
2018-04-30	15.1	15.14	14.8	14.85	-0.27	-1.79	516962.0	7722749.5	462
2018-04-29	15.2	15.28	14.96	15.12	0.22	1.48	634646.0	9578003.9	641
2018-04-26	14.7	15.3	14.68	14.9	0.27	1.85	1838892.0	27722799.18	1535
2018-04-25	14.8	14.8	14.64	14.63	-0.1	-0.68	276892.0	4066992.88	482
2018-04-24	14.86	14.88	14.7	14.73	-0.14	-0.94	351459.0	5200240.94	360
2018-04-23	14.9	15.04	14.86	14.87	-0.12	-0.8	383303.0	5719176.42	418
2018-04-22	15.1	15.1	14.92	14.99	-0.09	-0.6	230478.0	3459002.5	310
2018-04-19	15.1	15.18	15.02	15.08	-0.03	-0.2	276965.0	4183443.64	345
2018-04-18	15.08	15.32	15.06	15.11	-0.09	-0.59	250779.0	3812308.22	353
2018-04-17	15.0	15.46	14.96	15.2	0.22	1.47	834018.0	12673985.58	901
2018-04-16	14.96	15.06	14.9	14.98	0.04	0.27	246193.0	3679926.96	326
2018-04-15	15.0	15.04	14.92	14.94	0.16	1.08	342696.0	5137674.88	332
2018-04-12	14.9	15.16	14.7	14.78	-0.15	-1.0	239247.0	3541624.94	370
2018-04-11	15.44	15.48	14.74	14.93	-0.46	-2.99	340748.0	5190846.82	457
2018-04-10	15.26	15.44	15.12	15.39	0.11	0.72	265032.0	4050915.68	308
2018-04-09	15.36	15.58	15.26	15.28	0.01	0.07	244991.0	3766286.26	283
2018-04-08	15.34	15.44	15.26	15.27	-0.12	-0.78	243338.0	3737011.74	309
2018-04-05	15.5	15.52	15.38	15.39	-0.13	-0.84	197798.0	3053676.48	251
2018-04-04	15.56	15.64	15.48	15.52	-0.05	-0.32	107140.0	1664204.42	174
2018-04-03	15.7	15.8	15.54	15.57	-0.14	-0.89	155576.0	2436155.84	207
2018-04-02	15.82	15.82	15.68	15.71	-0.07	-0.44	69483.0	1092835.82	87
2018-04-01	15.56	15.86	15.54	15.78	0.2	1.28	255384.0	4001895.46	314
2018-03-29	15.62	15.62	15.5	15.58	0.01	0.06	95917.0	1492695.18	144
2018-03-28	15.68	15.76	15.54	15.57	-0.12	-0.76	104817.0	1633906.58	161
2018-03-27	15.88	15.96	15.68	15.69	-0.14	-0.88	176959.0	2793978.56	218
2018-03-26	16.1	16.26	15.8	15.83	-0.49	-3.0	605870.0	9681455.88	679
2018-03-25	15.52	16.66	15.4	16.32	0.69	4.41	2010297.0	32440445.22	1678
2018-03-22	15.6	15.76	15.5	15.63	0.03	0.19	220679.0	3447918.34	238
2018-03-21	15.86	15.92	15.6	15.6	-0.31	-1.95	285818.0	4509112.06	335
2018-03-20	16.0	16.0	15.9	15.91	-0.11	-0.69	290523.0	4628077.04	220
2018-03-19	16.1	16.12	15.92	16.02	0.08	0.5	379788.0	6088731.92	284
2018-03-18	16.0	16.02	15.92	15.94	-0.09	-0.56	117916.0	1882790.42	134
2018-03-15	16.04	16.06	15.9	16.03	-0.01	-0.06	241135.0	3855862.58	301
2018-03-14	16.2	16.32	16.0	16.04	-0.08	-0.5	470988.0	7600403.18	435
2018-03-13	16.0	16.2	15.92	16.12	0.08	0.5	311970.0	5021348.36	444
2018-03-12	15.92	16.1	15.92	16.04	0.04	0.25	312078.0	4999137.02	279
2018-03-11	16.04	16.06	15.9	16.0	-0.02	-0.12	196504.0	3140837.34	159
2018-03-08	15.9	16.1	15.9	16.02	0.05	0.31	195856.0	3135684.78	175
2018-03-07	15.98	16.0	15.84	15.97	0.01	0.06	92050.0	1464289.86	157
2018-03-06	15.98	16.02	15.9	15.96	0.04	0.25	161259.0	2571226.82	168
2018-03-05	16.0	16.0	15.92	15.92	-0.06	-0.38	78274.0	1248995.7	149
2018-03-04	15.96	16.08	15.9	15.98	-0.03	-0.19	225623.0	3605647.62	257
2018-03-01	16.02	16.06	15.9	16.01	-0.13	-0.81	277770.0	4435069.06	356
2018-02-28	16.24	16.24	16.02	16.14	-0.13	-0.8	192178.0	3097475.4	247
2018-02-27	16.6	16.6	16.22	16.27	-0.19	-1.15	209466.0	3429421.58	319
2018-02-26	16.52	16.9	16.32	16.46	-0.11	-0.66	760283.0	12611032.92	797
2018-02-25	16.56	16.76	16.36	16.57	0.27	1.66	740313.0	12261865.78	707
2018-02-22	16.4	16.56	16.22	16.3	-0.04	-0.24	705534.0	11547389.02	528
2018-02-21	16.08	16.42	16.0	16.34	0.27	1.68	798543.0	13002452.04	735
2018-02-20	16.06	16.48	16.06	16.07	0.05	0.31	808375.0	13141040.9	886
2018-02-19	16.0	16.06	15.8	16.02	0.04	0.25	172330.0	2750349.46	212
2018-02-18	16.02	16.02	15.88	15.98	-0.01	-0.06	162809.0	2594781.0	207
2018-02-15	15.92	16.1	15.88	15.99	0.09	0.57	202872.0	3241584.36	260
2018-02-14	15.9	15.94	15.88	15.9	0.0	0.0	77264.0	1229020.18	173
2018-02-13	16.0	16.04	15.88	15.9	-0.14	-0.87	180188.0	2873515.02	279
2018-02-12	15.78	16.2	15.78	16.04	0.33	2.1	734231.0	11761434.18	716
2018-02-11	15.96	16.0	15.66	15.71	-0.24	-1.5	225065.0	3572642.04	395
2018-02-08	16.1	16.18	15.84	15.95	-0.05	-0.31	481222.0	7711516.62	538
2018-02-07	15.84	16.14	15.82	16.0	0.18	1.14	355971.0	5677384.3	505
2018-02-06	16.1	16.1	15.64	15.82	-0.45	-2.77	222280.0	3542984.2	358
2018-02-05	16.34	16.4	16.24	16.27	-0.09	-0.55	207445.0	3382930.44	252
2018-02-04	16.5	16.5	16.3	16.36	-0.09	-0.55	156397.0	2567209.3	210
2018-02-01	16.5	16.54	16.38	16.45	0.14	0.86	126308.0	2077319.54	203
2018-01-31	16.3	16.5	16.24	16.31	-0.04	-0.24	233979.0	3824629.84	320
2018-01-30	16.22	16.6	16.22	16.35	0.08	0.49	293057.0	4803875.1	377
2018-01-29	16.32	16.34	16.24	16.27	0.0	0.0	185090.0	3014276.8	227
2018-01-28	16.26	16.42	16.18	16.27	0.05	0.31	274637.0	4483637.06	304
2018-01-25	16.24	16.26	16.18	16.22	-0.07	-0.43	157391.0	2552777.48	195
2018-01-24	16.32	16.32	16.2	16.29	-0.09	-0.55	229198.0	3721967.0	246
2018-01-23	16.4	16.5	16.36	16.38	-0.03	-0.18	128956.0	2120012.82	165
2018-01-22	16.4	16.6	16.4	16.41	-0.02	-0.12	293711.0	4839883.12	484
2018-01-21	16.56	16.58	16.4	16.43	-0.2	-1.2	330323.0	5444757.14	430
2018-01-18	16.8	16.8	16.56	16.63	-0.16	-0.95	325368.0	5413010.34	435
2018-01-17	16.66	17.34	16.56	16.79	0.23	1.39	1411264.0	24006016.72	1275
2018-01-16	16.7	16.9	16.54	16.56	-0.1	-0.6	417139.0	6970004.24	474
2018-01-15	16.64	16.7	16.5	16.66	0.06	0.36	192413.0	3193009.54	224
2018-01-14	16.72	16.72	16.54	16.6	-0.09	-0.54	140967.0	2339853.92	238
2018-01-11	16.5	16.98	16.46	16.69	0.18	1.09	288864.0	4820742.06	475
2018-01-10	16.5	16.62	16.38	16.51	-0.04	-0.24	209040.0	3448770.76	243
2018-01-09	16.96	16.96	16.5	16.55	-0.35	-2.07	347686.0	5799078.92	399
2018-01-08	17.2	17.2	16.88	16.9	-0.3	-1.74	379836.0	6471876.34	510
2018-01-07	17.2	17.34	17.1	17.2	0.17	1.0	311703.0	5363056.62	454
2018-01-04	17.14	17.18	16.9	17.03	0.0	0.0	480925.0	8183494.38	613
2018-01-03	17.14	17.2	17.0	17.03	-0.12	-0.7	339351.0	5805929.26	370
2018-01-02	17.5	17.66	17.14	17.15	-0.25	-1.44	472015.0	8191067.86	476
2018-01-01	17.48	17.54	17.3	17.4	-0.15	-0.85	395729.0	6919017.52	294
2017-12-31	17.6	17.86	17.46	17.55	0.0	0.0	342411.0	6030827.28	428
2017-12-28	17.66	17.72	17.44	17.55	-0.03	-0.17	223997.0	3930834.8	294
2017-12-27	17.66	17.86	17.56	17.58	-0.01	-0.06	195508.0	3461014.34	334
2017-12-26	17.8	17.8	17.5	17.59	-0.21	-1.18	295233.0	5212847.72	423
2017-12-25	17.62	18.24	17.58	17.8	0.11	0.62	1670874.0	29952313.04	1450
2017-12-24	17.5	18.6	17.42	17.69	0.2	1.14	1414371.0	25569721.86	1602
2017-12-21	17.52	17.58	17.48	17.49	-0.03	-0.17	206287.0	3612654.0	162
2017-12-20	17.8	17.8	17.5	17.52	0.02	0.11	201455.0	3535896.06	188
2017-12-19	17.66	17.8	17.38	17.5	-0.06	-0.34	295302.0	5177510.16	328
2017-12-18	17.1	18.0	17.0	17.56	0.59	3.48	1311131.0	23054585.06	1127
2017-12-17	16.86	17.1	16.84	16.97	0.09	0.53	285855.0	4850257.52	299
2017-12-14	17.18	17.2	16.84	16.88	-0.26	-1.52	266189.0	4520604.72	427
2017-12-13	17.46	17.5	17.1	17.14	-0.48	-2.72	633499.0	10913427.68	782
2017-12-12	17.6	17.66	17.5	17.62	-0.04	-0.23	227040.0	3994612.78	350
2017-12-11	18.0	18.1	17.6	17.66	-0.31	-1.73	595163.0	10644479.84	598
2017-12-10	17.8	18.0	17.74	17.97	0.19	1.07	370779.0	6623313.7	465
2017-12-07	17.78	17.9	17.5	17.78	-0.03	-0.17	520547.0	9196398.2	602
2017-12-06	17.96	18.0	17.78	17.81	-0.19	-1.06	505538.0	9049311.86	513
2017-12-05	18.2	18.4	17.94	18.0	-0.23	-1.26	1301202.0	23558319.16	1272
2017-12-04	17.9	18.88	17.74	18.23	0.4	2.24	2264404.0	41332958.68	1904
2017-12-03	17.78	18.0	17.52	17.83	0.35	2.0	996883.0	17724070.92	819
2017-11-30	17.6	17.82	17.4	17.48	-0.02	-0.11	756935.0	13305205.5	883
2017-11-29	17.4	18.18	17.3	17.5	0.27	1.57	2551081.0	45453427.94	2170
2017-11-28	17.3	17.38	17.2	17.23	-0.04	-0.23	229381.0	3966825.48	220
2017-11-27	17.32	17.58	17.24	17.27	0.02	0.12	356390.0	6197502.44	407
2017-11-26	16.9	17.4	16.9	17.25	0.39	2.31	478609.0	8198345.26	446
2017-11-23	16.88	17.06	16.7	16.86	0.09	0.54	457634.0	7735451.0	473
2017-11-22	16.66	16.84	16.66	16.77	0.2	1.21	298762.0	5001202.88	332
2017-11-21	16.2	16.8	16.2	16.57	0.03	0.18	352881.0	5859161.72	391
2017-11-20	17.0	17.0	16.5	16.54	-0.47	-2.76	316134.0	5310352.14	384
2017-11-19	17.2	17.46	16.8	17.01	-0.22	-1.28	440475.0	7560197.8	576
2017-11-16	17.22	17.84	17.06	17.23	0.01	0.06	1196683.0	20894261.46	1181
2017-11-15	17.16	17.58	17.16	17.22	0.11	0.64	871940.0	15121623.6	701
2017-11-14	17.06	17.3	17.0	17.11	0.11	0.65	425152.0	7267706.9	416
2017-11-13	17.1	17.1	16.9	17.0	-0.01	-0.06	216407.0	3674352.22	269
2017-11-12	16.8	17.3	16.8	17.01	-0.01	-0.06	380548.0	6519179.6	420
2017-11-09	17.0	17.2	16.7	17.02	0.19	1.13	491519.0	8354117.72	428
2017-11-08	16.82	17.2	16.0	16.83	0.15	0.9	568831.0	9506413.36	735
2017-11-07	18.32	18.32	16.54	16.68	-1.69	-9.2	958085.0	16347064.58	822
2017-11-06	18.78	18.82	18.26	18.37	-0.44	-2.34	375767.0	6934500.64	560
2017-11-05	19.1	19.1	18.48	18.81	-0.41	-2.13	567223.0	10646418.5	757
2017-11-02	19.32	19.8	19.18	19.22	0.17	0.89	1076397.0	20866725.16	1212
2017-11-01	19.06	19.38	18.92	19.05	0.18	0.95	649005.0	12432513.74	771
2017-10-31	18.82	19.06	18.6	18.87	0.05	0.27	491595.0	9245901.88	541
2017-10-30	18.32	19.7	18.3	18.82	0.56	3.07	1889194.0	35892911.02	1559
2017-10-29	18.16	18.32	18.16	18.26	0.09	0.5	224116.0	4084719.18	375
2017-10-26	18.22	18.5	18.0	18.17	-0.17	-0.93	523389.0	9522045.36	622
2017-10-25	18.52	18.6	18.08	18.34	-0.1	-0.54	256512.0	4713185.04	268
2017-10-24	18.6	18.68	18.38	18.44	-0.06	-0.32	502366.0	9310467.64	447
2017-10-23	19.1	19.16	18.38	18.5	-0.54	-2.84	487632.0	9091869.4	618
2017-10-22	19.24	19.24	19.02	19.04	-0.09	-0.47	280578.0	5365279.98	304
2017-10-19	18.9	19.34	18.88	19.13	0.21	1.11	772071.0	14760351.48	784
2017-10-18	19.12	19.12	18.88	18.92	-0.18	-0.94	352617.0	6690806.92	463
2017-10-17	19.02	19.4	18.9	19.1	0.04	0.21	595154.0	11398735.96	779
2017-10-16	19.32	19.36	18.7	19.06	-0.25	-1.29	1012844.0	19192942.02	1287
2017-10-15	19.74	19.9	19.26	19.31	-0.22	-1.13	1230566.0	24067152.72	1259
2017-10-12	19.78	19.84	19.24	19.53	-0.18	-0.91	1055952.0	20653458.98	1257
2017-10-11	20.9	20.9	19.08	19.71	-1.08	-5.19	1640235.0	32927256.52	1816
2017-10-10	20.88	21.42	20.42	20.79	-0.11	-0.53	2276029.0	47773903.4	1818
2017-10-09	20.14	21.02	20.02	20.9	0.86	4.29	1730881.0	35468287.72	1773
2017-10-08	20.44	20.5	19.92	20.04	-0.54	-2.62	834576.0	16788232.9	865
2017-10-05	20.84	20.84	20.52	20.58	-0.19	-0.91	468627.0	9688108.28	394
2017-10-04	20.52	21.1	20.5	20.77	0.22	1.07	830390.0	17248490.58	949
2017-10-03	20.6	20.82	20.36	20.55	-0.18	-0.87	544681.0	11205701.24	1042
2017-10-02	21.4	21.4	20.58	20.73	-0.73	-3.4	1000187.0	20898492.28	1226
2017-10-01	21.4	21.96	21.32	21.46	-0.22	-1.01	1306511.0	28349075.92	1232
2017-09-28	21.38	21.8	21.32	21.68	0.36	1.69	854710.0	18386191.52	1088
2017-09-27	21.0	21.54	20.76	21.32	0.25	1.19	1070078.0	22693917.2	1384
2017-09-26	21.4	21.6	20.96	21.07	-0.46	-2.14	810195.0	17278162.66	722
2017-09-25	21.84	21.86	21.4	21.53	-0.35	-1.6	768186.0	16588965.58	952
2017-09-21	22.52	22.66	21.8	21.88	-0.7	-3.1	1470211.0	32711302.72	1406
2017-09-20	22.44	22.74	22.34	22.58	0.08	0.36	880854.0	19847150.82	818
2017-09-19	22.82	22.84	22.42	22.5	-0.22	-0.97	1629009.0	36838011.5	1235
2017-09-18	22.32	22.98	22.1	22.72	0.4	1.79	1739770.0	39212046.36	1626
2017-09-17	22.58	22.78	22.22	22.32	-0.17	-0.76	1064211.0	23930376.02	1133
2017-09-14	22.62	22.78	22.4	22.49	-0.32	-1.4	909456.0	20547998.36	1024
2017-09-13	22.92	23.26	22.74	22.81	-0.07	-0.31	1571515.0	36168886.02	1408
2017-09-12	23.02	23.2	22.7	22.88	-0.12	-0.52	1872320.0	42889001.48	1817
2017-09-11	23.4	23.48	22.94	23.0	-0.26	-1.12	1610433.0	37256599.8	1615
2017-09-10	22.96	23.54	22.92	23.26	0.59	2.6	5090526.0	118164165.0	4308
2017-09-07	22.04	23.0	22.04	22.67	0.64	2.91	4422929.0	99973026.1	4001
2017-09-06	22.5	22.66	21.9	22.03	-0.11	-0.5	1681429.0	37308649.46	1704
2017-08-29	22.04	23.0	21.9	22.14	0.14	0.64	5126573.0	115395895.38	4073
2017-08-28	22.12	22.34	21.9	22.0	0.03	0.14	1545022.0	34101122.98	1488
2017-08-27	22.42	22.62	21.72	21.97	-0.43	-1.92	3795631.0	84130270.66	3863
2017-08-24	22.88	23.54	22.32	22.4	-0.03	-0.13	7772490.0	178910170.96	5990
2017-08-23	22.0	23.86	21.72	22.43	0.68	3.13	12938118.0	295552013.24	9686
2017-08-22	22.7	23.12	21.4	21.75	-0.63	-2.82	11026503.0	246303157.14	9109
2017-08-21	20.5	22.38	20.24	22.38	2.02	9.92	6052420.0	130538513.3	3865
2017-08-20	20.72	21.4	20.3	20.36	0.06	0.3	3357302.0	70130418.62	3047
2017-08-17	22.4	22.4	19.94	20.3	-0.62	-2.96	6315759.0	131789329.66	5494
2017-08-16	19.2	20.92	19.2	20.92	1.9	9.99	2354051.0	47619741.36	1895
2017-08-15	20.5	20.5	18.9	19.02	-1.63	-7.89	2246726.0	44642557.2	1881
2017-08-14	21.0	21.84	20.5	20.65	0.41	2.03	6527652.0	138436331.34	4277
2017-08-13	18.38	20.24	18.14	20.24	1.84	10.0	2901285.0	56412105.6	1614
2017-08-10	18.24	18.54	18.1	18.4	0.14	0.77	1450981.0	26606264.4	999
2017-08-09	17.94	18.36	17.94	18.26	0.26	1.44	898728.0	16335295.4	691
2017-08-08	17.96	18.04	17.92	18.0	0.01	0.06	345376.0	6216901.08	272
2017-08-07	17.98	18.04	17.96	17.99	0.0	0.0	350894.0	6314645.98	251
2017-08-06	18.0	18.2	17.92	17.99	-0.07	-0.39	442025.0	7976441.86	365
2017-08-03	17.96	18.28	17.96	18.06	0.1	0.56	731332.0	13246661.98	589
2017-08-02	18.02	18.06	17.94	17.96	-0.06	-0.33	256867.0	4622798.68	216
2017-08-01	18.02	18.18	17.92	18.02	0.0	0.0	455623.0	8218235.9	351
2017-07-31	18.1	18.12	18.0	18.02	-0.05	-0.28	413292.0	7462401.0	330
2017-07-30	18.0	18.3	18.0	18.07	-0.01	-0.06	763029.0	13854988.8	592
2017-07-27	18.02	18.3	17.94	18.08	0.11	0.61	850596.0	15369682.28	682
2017-07-26	18.12	18.16	17.92	17.97	-0.21	-1.16	546812.0	9870857.96	418
2017-07-25	18.36	18.38	18.16	18.18	-0.18	-0.98	538650.0	9841275.46	421
2017-07-24	18.34	18.46	18.28	18.36	0.06	0.33	941019.0	17283159.78	587
2017-07-23	18.28	18.42	18.26	18.3	0.01	0.05	694968.0	12729367.5	420
2017-07-20	18.22	18.32	18.2	18.29	0.05	0.27	367624.0	6714984.3	281
2017-07-19	18.22	18.36	18.2	18.24	0.04	0.22	646665.0	11816612.58	431
2017-07-18	18.28	18.44	18.18	18.2	-0.08	-0.44	851011.0	15534732.4	622
2017-07-17	18.26	18.6	18.16	18.28	-0.02	-0.11	1096427.0	20156475.18	831
2017-07-16	18.38	18.38	18.24	18.3	-0.02	-0.11	456264.0	8345732.86	365
2017-07-13	18.4	18.48	18.3	18.32	-0.1	-0.54	467935.0	8595636.16	391
2017-07-12	18.28	18.56	18.18	18.42	0.23	1.26	1483288.0	27245352.7	994
2017-07-11	18.58	18.58	18.14	18.19	-0.34	-1.83	659676.0	12118905.96	624
2017-07-10	18.96	18.96	18.48	18.53	-0.28	-1.49	902944.0	16918921.92	660
2017-07-09	18.8	19.08	18.7	18.81	0.08	0.43	1130731.0	21404738.26	841
2017-07-06	18.96	18.98	18.7	18.73	-0.13	-0.69	563484.0	10602794.52	385
2017-07-05	18.72	19.04	18.7	18.86	0.12	0.64	805036.0	15166680.3	710
2017-07-04	18.66	19.44	18.66	18.74	0.14	0.75	1827703.0	34690021.02	1582
2017-07-03	18.6	18.74	18.5	18.6	0.04	0.22	453757.0	8425961.58	459
2017-07-02	18.6	18.88	18.52	18.56	0.23	1.25	506847.0	9476232.86	490
2017-06-22	18.62	18.68	18.28	18.33	-0.17	-0.92	580857.0	10701774.84	474
2017-06-21	18.78	18.8	18.44	18.5	-0.08	-0.43	682459.0	12709016.68	641
2017-06-20	18.64	18.92	18.5	18.58	-0.1	-0.54	650630.0	12154935.82	668
2017-06-19	18.88	19.16	18.62	18.68	-0.16	-0.85	549937.0	10356946.18	708
2017-06-18	18.82	19.24	18.6	18.84	0.12	0.64	492202.0	9327162.84	486
2017-06-15	19.0	19.12	18.64	18.72	-0.38	-1.99	338059.0	6385491.4	359
2017-06-14	19.0	19.54	18.9	19.1	0.12	0.63	1078534.0	20779541.56	880
2017-06-13	18.4	19.68	18.08	18.98	0.48	2.59	2355058.0	44657777.04	1672
2017-06-12	17.6	18.78	17.32	18.5	1.03	5.9	1494970.0	27217540.1	1087
2017-06-11	17.82	18.04	17.1	17.47	-0.29	-1.63	500539.0	8827675.76	506
2017-06-08	18.04	18.22	17.74	17.76	-0.57	-3.11	542967.0	9732914.7	566
2017-06-07	18.2	18.6	18.16	18.33	0.06	0.33	329570.0	6048225.3	371
2017-06-06	18.88	19.0	18.02	18.27	-0.71	-3.74	587722.0	10924069.2	630
2017-06-05	18.82	19.2	18.5	18.98	0.11	0.58	924023.0	17488108.6	805
2017-06-04	18.9	19.4	18.5	18.87	0.27	1.45	1192639.0	22653080.44	964
2017-06-01	18.5	19.25	18.45	18.6	0.04	0.22	1811970.0	34229034.35	1560
2017-05-31	19.0	19.0	18.5	18.56	-0.4	-2.11	873377.0	16406390.7	837
2017-05-30	19.45	19.8	18.85	18.96	0.21	1.12	3492494.0	67438434.8	2677
2017-05-29	17.35	18.75	17.1	18.75	1.7	9.97	2105602.0	37874152.25	1290
2017-05-28	18.1	18.1	16.95	17.05	-1.15	-6.32	1283324.0	22191178.15	1021
2017-05-25	18.7	18.7	18.15	18.2	-0.43	-2.31	753614.0	13928976.45	628
2017-05-24	19.3	19.45	18.6	18.63	-0.7	-3.62	727935.0	13789753.8	682
2017-05-23	19.8	19.8	19.3	19.33	-0.54	-2.72	800832.0	15577328.9	605
2017-05-22	20.0	20.1	19.85	19.87	-0.16	-0.8	710442.0	14182549.7	518
2017-05-21	20.05	20.15	19.75	20.03	0.23	1.16	1029162.0	20535844.05	686
2017-05-18	19.85	20.1	19.6	19.8	-0.21	-1.05	746371.0	14811340.65	599
2017-05-17	20.0	20.4	19.9	20.01	0.02	0.1	1251846.0	25224190.15	962
2017-05-16	19.9	20.05	19.8	19.99	0.06	0.3	654277.0	13026837.2	571
2017-05-15	20.05	20.15	19.8	19.93	0.03	0.15	624374.0	12444018.15	587
2017-05-14	20.05	20.15	19.75	19.9	-0.25	-1.24	484742.0	9649100.45	535
2017-05-11	20.4	20.75	20.0	20.15	-0.12	-0.59	1650862.0	33763035.4	1103
2017-05-10	20.4	20.5	20.25	20.27	-0.13	-0.64	334051.0	6796135.0	320
2017-05-09	20.55	20.55	20.25	20.4	0.02	0.1	530869.0	10815982.2	529
2017-05-08	20.45	20.85	20.35	20.38	0.06	0.3	831716.0	17074526.15	761
2017-05-07	21.0	21.0	20.2	20.32	-0.74	-3.51	1086091.0	22339196.75	1037
2017-05-04	21.7	21.8	20.9	21.06	-0.58	-2.68	2990926.0	64187913.85	2268
2017-05-03	21.9	22.2	21.5	21.64	-0.24	-1.1	2796213.0	61185613.05	2237
2017-05-02	22.05	22.15	21.8	21.88	-0.23	-1.04	1466839.0	32190672.2	1134
2017-05-01	22.2	22.35	22.0	22.11	0.03	0.14	1822131.0	40401311.4	1494
2017-04-30	23.3	23.3	21.9	22.08	-0.65	-2.86	4430560.0	99600376.95	3402
2017-04-27	21.7	23.3	21.6	22.73	1.35	6.31	10661201.0	240484680.1	6131
2017-04-26	21.4	21.7	21.3	21.38	0.03	0.14	1919627.0	41238002.3	1291
2017-04-25	21.2	21.5	21.05	21.35	0.17	0.8	1701076.0	36182001.7	1196
2017-04-24	21.2	21.4	21.1	21.18	0.0	0.0	1044011.0	22159580.7	834
2017-04-23	21.6	21.6	21.1	21.18	0.19	0.91	996368.0	21185242.8	878
2017-04-20	21.25	21.55	20.9	20.99	-0.27	-1.27	1976023.0	42046370.95	1684
2017-04-19	21.6	21.95	21.15	21.26	-0.29	-1.35	4061092.0	87759855.95	2717
2017-04-18	21.3	22.0	20.95	21.55	0.56	2.67	5906177.0	127286422.65	3905
2017-04-17	21.35	21.35	20.85	20.99	-0.17	-0.8	1271820.0	26762796.65	1217
2017-04-16	20.9	21.75	20.85	21.16	0.31	1.49	3972217.0	84764538.75	2892
2017-04-13	21.1	21.4	20.8	20.85	-0.33	-1.56	1654139.0	34849540.2	1638
2017-04-12	21.8	22.05	21.1	21.18	-0.66	-3.02	3559790.0	76940390.25	2231
2017-04-11	22.1	22.15	21.8	21.84	-0.15	-0.68	1411278.0	30980282.7	1149
2017-04-10	22.25	22.35	21.85	21.99	-0.25	-1.12	3619916.0	80186385.45	2049
2017-04-09	21.95	22.55	21.85	22.24	0.29	1.32	4825078.0	107504691.95	3290
2017-04-06	22.25	22.4	21.9	21.95	-0.21	-0.95	3660259.0	80874189.45	2773
2017-04-05	21.7	22.3	21.4	22.16	0.59	2.74	4859068.0	106993587.15	3972
2017-04-04	22.25	22.5	21.4	21.57	-0.7	-3.14	4937975.0	108605426.0	3858
2017-04-03	22.05	23.0	21.6	22.27	0.47	2.16	15953487.0	356633907.5	9377
2017-04-02	19.9	21.8	19.8	21.8	1.94	9.77	10251257.0	216049571.45	5398
2017-03-30	20.0	20.0	19.8	19.86	-0.08	-0.4	788089.0	15671010.25	793
2017-03-29	20.15	20.2	19.9	19.94	-0.07	-0.35	1187898.0	23749216.8	978
2017-03-28	19.85	20.2	19.5	20.01	0.19	0.96	2466517.0	48981960.4	1873
2017-03-27	20.05	20.1	19.75	19.82	-0.22	-1.1	1368833.0	27306665.05	1068
2017-03-26	20.3	20.35	20.0	20.04	-0.07	-0.35	1394444.0	28100811.15	1135
2017-03-23	20.25	20.6	20.05	20.11	0.11	0.55	4481962.0	90958015.55	2781
2017-03-22	20.4	20.8	19.95	20.0	-0.67	-3.24	5458674.0	111433980.7	3304
2017-03-21	20.05	21.25	20.0	20.67	0.66	3.3	7859121.0	161976961.95	4978
2017-03-20	20.15	20.4	19.95	20.01	-0.23	-1.14	2148579.0	43312989.95	1835
2017-03-19	20.3	20.85	19.85	20.24	0.13	0.65	4583409.0	93434323.1	3256
2017-03-16	20.3	20.45	19.95	20.11	0.11	0.55	1881283.0	37971949.2	2000
2017-03-15	20.5	20.65	19.8	20.0	0.11	0.55	4746732.0	96305143.7	3593
2017-03-14	19.05	20.3	18.35	19.89	0.87	4.57	7944231.0	151223349.5	5568
2017-03-13	20.3	20.75	18.7	19.02	-1.17	-5.79	4700705.0	94607781.55	3604
2017-03-12	20.95	21.35	20.05	20.19	-0.71	-3.4	3560796.0	73305616.95	3093
2017-03-09	21.3	21.6	20.5	20.9	-0.26	-1.23	6452033.0	136422816.2	5373
2017-03-08	20.4	21.95	20.35	21.16	0.86	4.24	9132928.0	195687178.45	6756
2017-03-07	21.35	21.5	19.8	20.3	-1.03	-4.83	6592063.0	135985899.95	6083
2017-03-06	22.15	22.3	21.05	21.33	-0.72	-3.27	6438980.0	139961321.4	5647
2017-03-05	22.05	22.8	21.3	22.05	0.37	1.71	12178832.0	269482593.3	9437
2017-03-02	21.4	21.9	20.05	21.68	1.73	8.67	12907744.0	276289114.45	8315
2017-03-01	18.55	19.95	18.5	19.95	1.81	9.98	7148164.0	137398647.5	4253
2017-02-28	20.0	20.0	17.35	18.14	-1.1	-5.72	17948625.0	327305369.3	11779
2017-02-27	23.4	23.4	19.2	19.24	-2.06	-9.67	19137064.0	408917846.25	13871
2017-02-26	20.8	21.3	20.8	21.3	1.9	9.79	670283.0	14154203.9	280
2017-02-23	18.5	19.4	18.5	19.4	1.75	9.92	4271341.0	81658567.15	2220
2017-02-22	16.3	17.65	16.3	17.65	1.6	9.97	9284291.0	158614019.8	4970
2017-02-21	15.0	16.05	14.9	16.05	1.45	9.93	9120422.0	144362993.6	3479
2017-02-20	13.6	14.6	13.3	14.6	1.3	9.77	6113520.0	86683886.55	2757
2017-02-19	12.8	13.3	12.6	13.3	1.2	9.92	11371019.0	147771422.95	3146
2017-02-16	12.1	12.1	12.1	12.1	1.1	10.0	681242.0	8243028.2	45
2017-02-15	11.0	11.0	11.0	11.0	1.0	10.0	17190.0	189090.0	4
