# Supplementary material for: Effective short-term forecasts of Saudi stock price trends using technical indicators and large-scale multivariate time series
Source: PeerJ Comput Sci. 2023 Jan 6;9:e1205. doi: 10.7717/peerj-cs.1205 (PMC10280263; doi:10.7717/peerj-cs.1205)
Supplement: Supplemental Information 3 [file peerj-cs-09-1205-s003.zip › TASI Dataset 2021/GASCO_2080.csv]

date	open	high	low	close	change	change_percent	volume_traded	value_traded_SAR	number_trades
2020-03-19	29.7	30.1	29.7	30.1	0.35	1.18	193343.0	5790442.8	526
2020-03-18	29.8	30.05	29.7	29.75	-0.05	-0.17	69345.0	2069973.2	292
2020-03-17	29.4	30.0	29.1	29.8	0.8	2.76	193058.0	5735952.35	382
2020-03-16	29.6	29.7	29.0	29.0	-0.85	-2.85	126068.0	3696869.15	445
2020-03-15	30.25	30.4	29.8	29.85	-0.4	-1.32	56010.0	1681496.1	266
2020-03-12	30.2	30.3	29.9	30.25	-0.45	-1.47	175726.0	5280432.55	340
2020-03-11	30.8	31.0	30.2	30.7	0.1	0.33	150960.0	4639400.6	369
2020-03-10	30.0	30.9	29.8	30.6	1.1	3.73	296332.0	8974936.5	623
2020-03-09	29.25	29.8	28.55	29.5	-0.3	-1.01	238678.0	6962484.5	553
2020-03-08	29.95	30.0	29.4	29.8	-1.0	-3.25	290048.0	8619410.25	665
2020-03-05	31.0	31.2	30.8	30.8	-0.05	-0.16	97791.0	3025929.85	313
2020-03-04	30.85	31.0	30.65	30.85	-0.15	-0.48	83272.0	2573284.65	216
2020-03-03	30.6	31.0	30.6	31.0	0.4	1.31	175976.0	5437263.85	309
2020-03-02	30.5	31.05	30.5	30.6	-0.15	-0.49	272528.0	8392827.55	577
2020-03-01	30.85	30.85	30.4	30.75	-0.45	-1.44	153111.0	4686066.9	430
2020-02-27	31.15	31.2	30.85	31.2	0.0	0.0	150293.0	4658286.4	409
2020-02-26	31.5	31.5	31.0	31.2	-0.35	-1.11	85391.0	2662764.1	310
2020-02-25	31.45	31.55	31.0	31.55	0.05	0.16	145119.0	4549038.0	469
2020-02-24	32.3	32.3	31.4	31.5	-0.6	-1.87	193493.0	6124157.5	483
2020-02-23	32.15	32.55	31.8	32.1	0.35	1.1	268440.0	8637760.7	569
2020-02-20	31.9	32.0	31.75	31.75	-0.15	-0.47	145738.0	4653517.55	267
2020-02-19	31.8	31.9	31.7	31.9	0.2	0.63	111995.0	3562693.25	190
2020-02-18	31.85	32.1	31.5	31.7	-0.15	-0.47	138019.0	4390703.2	293
2020-02-17	31.5	32.7	31.5	31.85	0.45	1.43	278701.0	8977288.45	742
2020-02-16	30.9	31.75	30.9	31.4	0.5	1.62	152146.0	4760710.5	423
2020-02-13	30.95	32.85	30.9	30.9	-0.15	-0.48	300990.0	9437961.7	557
2020-02-12	31.0	31.05	30.9	31.05	0.05	0.16	37233.0	1153001.85	198
2020-02-11	31.3	31.6	30.9	31.0	-0.4	-1.27	151367.0	4705874.8	425
2020-02-10	31.2	31.65	31.2	31.4	0.0	0.0	80026.0	2509399.95	248
2020-02-09	32.0	32.0	31.2	31.4	-0.55	-1.72	152020.0	4805317.1	385
2020-02-06	32.25	32.4	31.85	31.95	-0.3	-0.93	221430.0	7116661.8	285
2020-02-05	32.0	32.5	31.95	32.25	0.3	0.94	202429.0	6515425.95	432
2020-02-04	31.85	32.0	31.85	31.95	0.1	0.31	114788.0	3666054.45	246
2020-02-03	31.6	31.85	31.55	31.85	0.1	0.31	71009.0	2252656.05	177
2020-02-02	31.55	31.75	31.55	31.75	0.1	0.32	70361.0	2226235.75	206
2020-01-30	31.65	31.75	31.5	31.65	0.05	0.16	78763.0	2488187.15	267
2020-01-29	31.25	31.75	31.25	31.6	0.0	0.0	98496.0	3101635.25	285
2020-01-28	31.55	31.65	31.2	31.6	-0.05	-0.16	94112.0	2965296.05	326
2020-01-27	31.9	31.95	31.6	31.65	-0.15	-0.47	76141.0	2422251.65	239
2020-01-26	31.7	31.9	31.7	31.8	-0.05	-0.16	71626.0	2278060.35	229
2020-01-23	31.9	31.9	31.7	31.85	0.05	0.16	68570.0	2180696.5	200
2020-01-22	31.75	31.85	31.65	31.8	0.05	0.16	57097.0	1813719.95	155
2020-01-21	31.8	31.9	31.65	31.75	-0.1	-0.31	165516.0	5255170.25	251
2020-01-20	32.0	32.0	31.85	31.85	-0.05	-0.16	157000.0	5011804.5	208
2020-01-19	31.85	31.95	31.8	31.9	0.05	0.16	102354.0	3263297.75	204
2020-01-16	31.95	32.0	31.7	31.85	0.0	0.0	82325.0	2623141.1	238
2020-01-15	31.85	32.0	31.7	31.85	0.05	0.16	128068.0	4080779.45	365
2020-01-14	31.75	31.85	31.55	31.8	0.1	0.32	207430.0	6570173.6	420
2020-01-13	31.4	31.7	31.2	31.7	0.35	1.12	237726.0	7483333.65	385
2020-01-12	31.3	31.55	31.3	31.35	0.25	0.8	145042.0	4551794.25	334
2020-01-09	31.3	31.3	30.9	31.1	0.6	1.97	122541.0	3808810.55	302
2020-01-08	30.3	30.75	30.25	30.5	-0.15	-0.49	74725.0	2276979.0	233
2020-01-07	30.8	30.9	30.65	30.65	-0.05	-0.16	104453.0	3215085.5	267
2020-01-06	30.8	30.8	30.25	30.7	-0.15	-0.49	150942.0	4608132.4	481
2020-01-05	31.2	31.3	30.8	30.85	-0.6	-1.91	326185.0	10127839.15	477
2020-01-02	31.0	31.6	31.0	31.45	0.45	1.45	375173.0	11767315.1	476
2020-01-01	30.9	31.3	30.75	31.0	0.1	0.32	366363.0	11362208.7	533
2019-12-31	30.75	30.95	30.7	30.9	0.15	0.49	218250.0	6724847.8	363
2019-12-30	30.7	30.9	30.65	30.75	0.1	0.33	199733.0	6149575.15	355
2019-12-29	30.5	30.85	30.5	30.65	0.2	0.66	181934.0	5586090.55	378
2019-12-26	30.15	30.65	30.05	30.45	0.3	1.0	445507.0	13509184.5	406
2019-12-25	30.25	30.3	30.1	30.15	-0.05	-0.17	134139.0	4050593.6	274
2019-12-24	30.15	30.25	30.0	30.2	0.1	0.33	235865.0	7102031.55	302
2019-12-23	30.05	30.15	30.0	30.1	0.1	0.33	213042.0	6407811.7	272
2019-12-22	30.0	30.0	29.9	30.0	0.0	0.0	107241.0	3212435.9	171
2019-12-19	29.85	30.05	29.8	30.0	0.15	0.5	300264.0	8985182.9	367
2019-12-18	29.8	29.9	29.8	29.85	0.05	0.17	154557.0	4619134.8	343
2019-12-17	29.85	30.0	29.8	29.8	-0.2	-0.67	83676.0	2500584.6	179
2019-12-16	29.6	30.0	29.6	30.0	0.4	1.35	325497.0	9725842.15	455
2019-12-15	29.6	29.7	29.6	29.6	0.0	0.0	104959.0	3113100.5	215
2019-12-12	29.65	29.7	29.55	29.6	-0.1	-0.34	112257.0	3325891.1	212
2019-12-11	29.65	29.75	29.6	29.7	0.05	0.17	162364.0	4817495.7	206
2019-12-10	29.7	29.7	29.4	29.65	-0.4	-1.33	259476.0	7678669.85	406
2019-12-09	30.05	30.15	30.0	30.05	-0.05	-0.17	305426.0	9183973.8	409
2019-12-08	29.9	30.15	29.9	30.1	0.15	0.5	188933.0	5679749.4	294
2019-12-05	29.8	29.95	29.8	29.95	0.05	0.17	85831.0	2566836.2	168
2019-12-04	29.85	29.9	29.75	29.9	-0.05	-0.17	82326.0	2456028.85	157
2019-12-03	29.8	29.95	29.75	29.95	0.15	0.5	95605.0	2852831.1	136
2019-12-02	29.75	29.8	29.75	29.8	0.0	0.0	58009.0	1727176.35	130
2019-12-01	29.75	29.8	29.7	29.8	0.05	0.17	57928.0	1724159.65	121
2019-11-28	29.75	29.8	29.5	29.75	0.05	0.17	119032.0	3527480.1	194
2019-11-27	29.55	29.7	29.5	29.7	0.15	0.51	69750.0	2064620.85	212
2019-11-26	29.7	29.7	29.55	29.55	-0.2	-0.67	223274.0	6618458.35	285
2019-11-25	29.85	30.0	29.7	29.75	-0.15	-0.5	302388.0	9013767.2	327
2019-11-24	29.95	29.95	29.85	29.9	-0.05	-0.17	112358.0	3356152.25	147
2019-11-21	29.9	29.95	29.85	29.95	0.05	0.17	99057.0	2964395.55	158
2019-11-20	29.9	29.95	29.8	29.9	-0.05	-0.17	100333.0	2998226.65	169
2019-11-19	29.85	29.95	29.65	29.95	0.25	0.84	108453.0	3235044.35	158
2019-11-18	29.7	29.85	29.6	29.7	0.15	0.51	51195.0	1520646.5	204
2019-11-17	29.8	29.95	29.55	29.55	-0.35	-1.17	170162.0	5060935.15	231
2019-11-14	29.7	29.9	29.7	29.9	0.05	0.17	48291.0	1440333.95	155
2019-11-13	29.9	29.95	29.7	29.85	-0.1	-0.33	93150.0	2779804.3	224
2019-11-12	30.0	30.0	29.85	29.95	0.0	0.0	73431.0	2197631.1	171
2019-11-11	29.8	30.0	29.75	29.95	0.15	0.5	113720.0	3395314.85	213
2019-11-10	29.55	29.9	29.55	29.8	0.3	1.02	280301.0	8349503.75	331
2019-11-07	29.35	29.6	29.35	29.5	0.15	0.51	121476.0	3580643.2	172
2019-11-06	29.3	29.35	29.25	29.35	-0.05	-0.17	55757.0	1633397.4	155
2019-11-05	29.15	29.4	29.1	29.4	0.2	0.68	100399.0	2939794.55	188
2019-11-04	29.25	29.35	29.2	29.2	0.05	0.17	42996.0	1258644.3	123
2019-11-03	29.15	29.35	29.1	29.15	-0.1	-0.34	52514.0	1533123.6	195
2019-10-31	29.4	29.55	29.25	29.25	-0.15	-0.51	115962.0	3412507.1	175
2019-10-30	29.25	29.4	29.25	29.4	0.1	0.34	36997.0	1084506.9	117
2019-10-29	29.4	29.4	29.15	29.3	-0.25	-0.85	170434.0	4986776.3	479
2019-10-28	29.4	29.7	29.35	29.55	0.2	0.68	161658.0	4767048.7	265
2019-10-27	29.35	29.45	29.35	29.35	-0.1	-0.34	34677.0	1018779.8	150
2019-10-24	29.25	29.5	29.25	29.45	0.15	0.51	48768.0	1433049.25	181
2019-10-23	29.3	29.3	29.25	29.3	0.0	0.0	26813.0	785141.2	103
2019-10-22	29.3	29.45	29.2	29.3	-0.05	-0.17	59374.0	1739307.65	170
2019-10-21	29.5	29.5	29.3	29.35	-0.15	-0.51	53382.0	1565995.85	84
2019-10-20	29.05	29.5	29.05	29.5	0.4	1.37	167679.0	4917585.2	272
2019-10-17	28.95	29.1	28.8	29.1	0.0	0.0	114739.0	3328488.0	166
2019-10-16	28.8	29.1	28.6	29.1	0.3	1.04	115645.0	3335464.2	271
2019-10-15	29.1	29.35	28.5	28.8	-1.4	-4.64	511911.0	14803600.05	920
2019-10-14	29.9	30.3	29.9	30.2	0.25	0.83	582733.0	17547998.05	589
2019-10-13	29.85	30.1	29.85	29.95	0.0	0.0	113394.0	3398076.3	226
2019-10-10	29.85	30.0	29.8	29.95	0.1	0.34	102276.0	3055789.6	229
2019-10-09	30.2	30.2	29.65	29.85	-0.15	-0.5	268973.0	8053183.35	362
2019-10-08	30.65	30.8	29.9	30.0	-0.6	-1.96	541883.0	16317868.8	803
2019-10-07	30.65	30.85	30.5	30.6	0.15	0.49	782775.0	24026195.2	963
2019-10-06	30.05	30.5	29.95	30.45	0.35	1.16	534592.0	16214784.9	477
2019-10-03	29.9	30.1	29.65	30.1	0.1	0.33	203404.0	6076917.95	202
2019-10-02	29.95	30.2	29.9	30.0	0.05	0.17	195472.0	5876622.05	297
2019-10-01	29.9	30.2	29.9	29.95	0.1	0.34	238646.0	7166041.4	378
2019-09-30	29.7	29.9	29.7	29.85	0.25	0.84	123322.0	3673107.35	273
2019-09-29	29.55	29.75	29.55	29.6	-0.05	-0.17	74481.0	2207994.3	169
2019-09-26	29.65	29.7	29.55	29.65	0.0	0.0	56185.0	1664524.2	201
2019-09-25	29.85	29.85	29.65	29.65	-0.15	-0.5	191878.0	5702601.2	362
2019-09-24	29.55	29.85	29.5	29.8	0.3	1.02	165428.0	4906495.7	353
2019-09-22	29.35	29.5	29.35	29.5	0.1	0.34	131826.0	3873044.05	117
2019-09-19	29.3	29.4	29.25	29.4	0.1	0.34	414847.0	12171620.95	344
2019-09-18	29.4	29.4	29.1	29.3	0.05	0.17	103109.0	3016872.35	222
2019-09-17	29.45	29.5	29.25	29.25	-0.2	-0.68	99009.0	2906365.45	200
2019-09-16	29.4	29.55	29.35	29.45	-0.1	-0.34	151795.0	4467614.8	239
2019-09-15	29.3	29.65	29.25	29.55	-0.1	-0.34	157017.0	4616567.15	230
2019-09-12	29.6	29.7	29.6	29.65	0.15	0.51	34342.0	1017622.8	102
2019-09-11	29.7	29.8	29.3	29.5	-0.15	-0.51	199462.0	5887458.45	557
2019-09-10	30.0	30.0	29.65	29.65	-0.25	-0.84	90737.0	2704881.55	211
2019-09-09	29.7	30.1	29.7	29.9	0.2	0.67	208454.0	6233754.95	324
2019-09-08	29.45	29.7	29.45	29.7	0.1	0.34	101326.0	2999797.1	184
2019-09-05	29.6	29.6	29.45	29.6	0.05	0.17	182006.0	5374758.55	230
2019-09-04	29.55	29.55	29.35	29.55	0.0	0.0	56901.0	1678324.85	134
2019-09-03	29.3	29.55	29.3	29.55	0.15	0.51	145960.0	4301531.8	200
2019-09-02	29.3	29.4	29.25	29.4	0.05	0.17	120770.0	3542397.95	556
2019-09-01	29.35	29.45	29.25	29.35	0.05	0.17	68686.0	2014862.55	146
2019-08-29	29.4	29.4	29.2	29.3	-0.1	-0.34	38827.0	1137318.65	214
2019-08-28	29.3	29.55	29.1	29.4	-0.1	-0.34	112046.0	3291506.1	197
2019-08-27	29.4	29.5	29.15	29.5	0.25	0.85	486091.0	14290646.25	1307
2019-08-26	29.3	29.4	29.05	29.25	0.0	0.0	153547.0	4482487.15	290
2019-08-25	29.25	29.4	29.1	29.25	-0.15	-0.51	123539.0	3612227.05	264
2019-08-22	29.5	29.5	29.15	29.4	-0.1	-0.34	136214.0	3990816.2	264
2019-08-21	29.6	29.65	29.3	29.5	-0.5	-1.67	442778.0	13060171.9	602
2019-08-20	29.8	30.0	29.8	30.0	0.1	0.33	139371.0	4164763.65	197
2019-08-19	29.75	29.95	29.7	29.9	-0.5	-1.64	192411.0	5741515.65	390
2019-08-18	30.15	30.5	30.15	30.4	0.25	0.83	380444.0	11553342.85	437
2019-08-08	29.85	30.3	29.85	30.15	0.2	0.67	365025.0	11018500.55	549
2019-08-07	29.75	29.95	29.75	29.95	0.15	0.5	116261.0	3474295.0	225
2019-08-06	29.8	29.9	29.65	29.8	0.1	0.34	242440.0	7229260.7	549
2019-08-05	29.85	29.85	29.7	29.7	-0.05	-0.17	134461.0	4000778.6	255
2019-08-04	29.8	29.9	29.6	29.75	-0.05	-0.17	180049.0	5349221.15	226
2019-08-01	29.9	29.9	29.8	29.8	-0.1	-0.33	184829.0	5512149.25	170
2019-07-31	29.8	30.0	29.75	29.9	0.1	0.34	160712.0	4800238.65	164
2019-07-30	29.85	30.0	29.7	29.8	-0.05	-0.17	111244.0	3321701.35	171
2019-07-29	29.9	29.9	29.7	29.85	-0.05	-0.17	86818.0	2589237.35	241
2019-07-28	29.9	30.05	29.9	29.9	0.0	0.0	206813.0	6196702.35	287
2019-07-25	29.8	29.9	29.75	29.9	0.1	0.34	182724.0	5449374.4	235
2019-07-24	29.45	29.8	29.45	29.8	0.35	1.19	292826.0	8685690.2	383
2019-07-23	29.35	29.5	29.35	29.45	0.1	0.34	180664.0	5317606.0	296
2019-07-22	29.35	29.4	29.3	29.35	0.15	0.51	87249.0	2559473.7	177
2019-07-21	29.35	29.4	29.1	29.2	-0.2	-0.68	313421.0	9163690.7	369
2019-07-18	29.8	29.8	29.3	29.4	-0.4	-1.34	906718.0	26725103.65	787
2019-07-17	29.85	30.0	29.75	29.8	0.0	0.0	378381.0	11303124.7	364
2019-07-16	29.75	29.9	29.75	29.8	0.1	0.34	104855.0	3126055.8	290
2019-07-15	29.75	29.75	29.65	29.7	-0.1	-0.34	271856.0	8074043.65	278
2019-07-14	29.85	29.9	29.8	29.8	-0.05	-0.17	109670.0	3274837.2	225
2019-07-11	29.6	29.9	29.6	29.85	0.2	0.67	205552.0	6117033.05	292
2019-07-10	29.65	29.7	29.45	29.65	0.05	0.17	325423.0	9630286.55	385
2019-07-09	29.75	29.75	29.5	29.6	-0.2	-0.67	579574.0	17168211.9	398
2019-07-08	29.85	29.85	29.75	29.8	-0.05	-0.17	273613.0	8159165.55	170
2019-07-07	29.8	30.0	29.75	29.85	0.05	0.17	155378.0	4643455.1	169
2019-07-04	29.95	30.05	29.75	29.8	-0.15	-0.5	141557.0	4231551.9	199
2019-07-03	29.9	30.0	29.85	29.95	-0.05	-0.17	145973.0	4371602.2	136
2019-07-02	30.05	30.05	29.9	30.0	0.0	0.0	150253.0	4500572.65	215
2019-07-01	30.1	30.1	29.85	30.0	-0.05	-0.17	276437.0	8285850.1	315
2019-06-30	30.0	30.25	29.95	30.05	0.05	0.17	245832.0	7401290.5	350
2019-06-27	29.75	30.0	29.7	30.0	0.4	1.35	215927.0	6446435.05	273
2019-06-26	29.8	29.95	29.6	29.6	-0.25	-0.84	107882.0	3218208.0	216
2019-06-25	29.5	29.9	29.5	29.85	0.2	0.67	146026.0	4330936.3	218
2019-06-24	29.4	29.65	29.15	29.65	0.15	0.51	400547.0	11757865.25	429
2019-06-23	29.7	29.95	29.5	29.5	-0.2	-0.67	181347.0	5387442.15	346
2019-06-20	30.0	30.25	29.6	29.7	-0.3	-1.0	443354.0	13258197.95	566
2019-06-19	30.2	30.55	29.85	30.0	-0.05	-0.17	537123.0	16276000.1	734
2019-06-18	29.35	30.2	29.35	30.05	0.8	2.74	722380.0	21564842.85	1024
2019-06-17	28.85	29.3	28.85	29.25	0.45	1.56	640760.0	18671950.55	643
2019-06-16	28.65	28.85	28.65	28.8	0.15	0.52	117379.0	3376288.0	173
2019-06-13	28.85	28.85	28.6	28.65	-0.2	-0.69	353704.0	10146228.0	384
2019-06-12	28.7	28.85	28.4	28.85	0.15	0.52	700952.0	20033807.6	717
2019-06-11	28.85	28.85	28.45	28.7	-0.05	-0.17	936603.0	26771879.6	926
2019-06-10	28.9	29.0	28.6	28.75	-0.1	-0.35	1142494.0	32910064.4	726
2019-06-09	29.1	29.1	28.8	28.85	-0.25	-0.86	417359.0	12057451.9	561
2019-05-30	29.6	29.6	29.0	29.1	0.05	0.17	176045.0	5128217.1	309
2019-05-29	29.05	29.9	28.7	29.05	-0.85	-2.84	121558.0	3526840.7	343
2019-05-28	28.2	29.9	28.15	29.9	1.75	6.22	371335.0	10877316.15	580
2019-05-27	28.0	28.35	27.95	28.15	0.05	0.18	87357.0	2453710.9	193
2019-05-26	28.3	28.3	27.85	28.1	0.15	0.54	164252.0	4600123.2	251
2019-05-23	28.1	28.35	27.95	27.95	-0.05	-0.18	183297.0	5161299.4	283
2019-05-22	27.6	28.3	27.55	28.0	0.55	2.0	224808.0	6314876.8	353
2019-05-21	27.05	27.5	27.0	27.45	0.5	1.86	396847.0	10829875.55	343
2019-05-20	27.25	27.3	26.75	26.95	-0.3	-1.1	182348.0	4923075.85	391
2019-05-19	28.1	28.1	27.0	27.25	-0.85	-3.02	445774.0	12338875.35	638
2019-05-16	28.0	28.2	27.85	28.1	-0.35	-1.23	905542.0	25378558.9	1111
2019-05-15	28.9	29.0	28.25	28.45	0.15	0.53	446850.0	12732514.85	876
2019-05-14	28.6	29.25	27.55	28.3	-0.7	-2.41	361278.0	10284234.75	701
2019-05-13	29.0	29.25	28.5	29.0	-0.3	-1.02	247268.0	7121971.65	584
2019-05-12	29.8	30.1	29.3	29.3	-0.2	-0.68	346531.0	10284377.1	634
2019-05-09	29.65	29.7	29.4	29.5	0.1	0.34	77718.0	2294086.85	214
2019-05-08	29.4	30.0	29.3	29.4	0.0	0.0	255316.0	7566581.05	484
2019-05-07	28.9	29.6	28.8	29.4	0.5	1.73	163529.0	4757089.1	361
2019-05-06	29.5	29.5	28.7	28.9	-0.6	-2.03	643505.0	18570949.1	738
2019-05-05	30.65	30.65	29.2	29.5	-0.95	-3.12	481024.0	14257125.85	694
2019-05-02	30.95	31.0	30.4	30.45	-0.5	-1.62	237263.0	7282639.7	558
2019-05-01	31.25	31.4	30.7	30.95	-0.3	-0.96	236003.0	7304273.5	574
2019-04-30	31.65	31.65	31.25	31.25	-0.35	-1.11	244710.0	7683299.15	600
2019-04-29	32.05	32.15	31.4	31.6	-0.45	-1.4	134229.0	4279592.55	291
2019-04-28	32.0	32.15	32.0	32.05	-0.05	-0.16	27522.0	882961.4	81
2019-04-25	32.0	32.15	31.9	32.1	0.1	0.31	53855.0	1724304.2	173
2019-04-24	31.9	32.05	31.8	32.0	-0.25	-0.78	59929.0	1914427.75	183
2019-04-23	32.85	32.85	31.85	32.25	-0.25	-0.77	146937.0	4739164.45	317
2019-04-22	32.0	33.75	32.0	32.5	0.7	2.2	367728.0	12088485.4	727
2019-04-21	31.7	32.05	31.7	31.8	0.0	0.0	48857.0	1557970.4	123
2019-04-18	31.75	31.8	31.55	31.8	0.05	0.16	32059.0	1016971.9	100
2019-04-17	31.95	31.95	31.4	31.75	-0.2	-0.63	61040.0	1933208.05	181
2019-04-16	31.9	32.0	31.9	31.95	0.05	0.16	68527.0	2190791.8	126
2019-04-15	31.85	31.95	31.8	31.9	0.1	0.31	31232.0	995785.15	146
2019-04-14	31.85	32.0	31.75	31.8	0.05	0.16	64636.0	2059839.65	120
2019-04-11	31.45	31.85	31.45	31.75	0.35	1.11	66480.0	2099314.8	172
2019-04-10	31.45	31.5	31.4	31.4	0.05	0.16	25878.0	814483.1	94
2019-04-09	31.4	31.45	31.35	31.35	0.0	0.0	26318.0	826821.7	155
2019-04-08	31.1	31.35	31.1	31.35	0.25	0.8	16624.0	519692.5	103
2019-04-07	31.2	31.4	31.1	31.1	-0.15	-0.48	16869.0	526657.2	76
2019-04-04	31.15	31.35	31.1	31.25	-0.1	-0.32	58024.0	1812501.2	160
2019-04-03	31.25	31.35	31.05	31.35	0.0	0.0	36387.0	1137359.2	144
2019-04-02	31.7	31.7	31.3	31.35	-0.35	-1.1	92660.0	2919187.2	199
2019-04-01	31.7	31.85	31.65	31.7	-0.15	-0.47	56729.0	1801020.9	196
2019-03-31	31.8	32.2	31.75	31.85	0.25	0.79	156248.0	4993093.4	221
2019-03-28	31.45	31.65	31.4	31.6	0.15	0.48	119630.0	3771024.5	227
2019-03-27	30.95	31.55	30.95	31.45	0.65	2.11	270544.0	8454070.7	481
2019-03-26	30.95	30.95	30.8	30.8	-0.1	-0.32	127351.0	3925684.55	152
2019-03-25	30.85	31.0	30.6	30.9	0.05	0.16	104835.0	3233572.45	222
2019-03-24	30.7	30.9	30.7	30.85	0.05	0.16	73340.0	2256044.85	116
2019-03-21	30.65	30.8	30.55	30.8	0.0	0.0	59471.0	1828732.6	169
2019-03-20	30.4	30.85	30.4	30.8	0.1	0.33	72198.0	2215922.3	181
2019-03-19	30.75	30.85	30.55	30.7	-0.2	-0.65	64760.0	1987018.8	195
2019-03-18	30.95	30.95	30.4	30.9	0.3	0.98	138260.0	4246320.1	290
2019-03-17	30.85	30.95	30.6	30.6	-0.25	-0.81	90175.0	2773792.8	98
2019-03-14	30.5	30.85	30.4	30.85	0.45	1.48	233494.0	7165592.15	376
2019-03-13	30.4	30.45	30.1	30.4	-0.05	-0.16	211084.0	6385119.6	170
2019-03-12	30.5	30.5	30.2	30.45	-0.15	-0.49	34816.0	1056938.65	142
2019-03-11	30.7	30.7	30.0	30.6	0.1	0.33	107856.0	3284867.45	196
2019-03-10	30.4	30.75	30.4	30.5	0.0	0.0	112685.0	3451154.6	102
2019-03-07	30.5	30.7	30.2	30.5	0.05	0.16	136257.0	4152015.2	232
2019-03-06	30.6	30.6	30.3	30.45	-0.25	-0.81	85910.0	2619590.1	178
2019-03-05	29.95	30.7	29.95	30.7	1.0	3.37	346252.0	10552462.2	621
2019-03-04	29.9	29.9	29.65	29.7	-0.1	-0.34	112109.0	3336671.3	149
2019-03-03	29.7	29.9	29.7	29.8	0.3	1.02	87046.0	2596308.05	154
2019-02-28	29.6	29.6	29.5	29.5	-0.25	-0.84	6193.0	183306.05	43
2019-02-27	29.55	29.75	29.3	29.75	0.25	0.85	24757.0	732480.4	107
2019-02-26	29.45	29.5	29.45	29.5	-0.1	-0.34	6335.0	186945.65	138
2019-02-25	29.7	29.7	29.4	29.6	0.1	0.34	69836.0	2059998.05	85
2019-02-24	29.75	29.8	29.5	29.5	-0.15	-0.51	66669.0	1977413.9	106
2019-02-21	29.6	29.65	29.45	29.65	0.0	0.0	25882.0	765627.3	92
2019-02-20	29.45	29.65	29.45	29.65	0.2	0.68	24715.0	731001.75	70
2019-02-19	29.5	29.55	29.45	29.45	0.05	0.17	27048.0	797821.5	86
2019-02-18	29.5	29.6	29.4	29.4	0.0	0.0	24566.0	725200.6	78
2019-02-17	29.45	29.55	29.4	29.4	-0.05	-0.17	23572.0	694591.3	52
2019-02-14	29.45	29.5	29.3	29.45	-0.1	-0.34	29428.0	865568.05	144
2019-02-13	29.5	29.6	29.4	29.55	-0.05	-0.17	25957.0	765541.2	95
2019-02-12	29.4	29.6	29.4	29.6	0.3	1.02	35972.0	1060369.2	80
2019-02-11	29.05	29.55	29.05	29.3	-0.2	-0.68	42210.0	1236280.25	135
2019-02-10	29.7	29.7	29.4	29.5	0.0	0.0	25459.0	751203.6	56
2019-02-07	29.6	29.6	29.35	29.5	-0.1	-0.34	29777.0	879017.0	109
2019-02-06	29.7	29.8	29.55	29.6	-0.2	-0.67	48899.0	1450120.05	93
2019-02-05	29.8	29.9	29.6	29.8	0.1	0.34	63225.0	1880979.6	170
2019-02-04	29.4	29.8	29.25	29.7	0.35	1.19	136896.0	4042127.35	178
2019-02-03	29.4	29.5	29.35	29.35	-0.25	-0.84	38428.0	1130317.4	89
2019-01-31	29.65	29.9	29.45	29.6	0.05	0.17	87851.0	2607453.7	236
2019-01-30	29.4	29.65	29.35	29.55	0.1	0.34	120581.0	3556484.3	230
2019-01-29	29.55	29.8	29.25	29.45	-0.45	-1.51	220576.0	6503594.45	446
2019-01-28	29.0	30.0	29.0	29.9	0.9	3.1	698260.0	20600850.85	1042
2019-01-27	28.9	29.05	28.9	29.0	0.05	0.17	26722.0	774905.8	97
2019-01-24	28.9	28.95	28.85	28.95	0.1	0.35	20072.0	580114.7	83
2019-01-23	28.9	28.95	28.85	28.85	0.0	0.0	32057.0	926276.55	130
2019-01-22	29.0	29.0	28.8	28.85	-0.15	-0.52	28086.0	811355.1	56
2019-01-21	28.95	29.2	28.85	29.0	-0.15	-0.51	41350.0	1197899.85	189
2019-01-20	29.0	29.3	28.85	29.15	0.05	0.17	56074.0	1627084.8	226
2019-01-17	29.1	29.15	28.9	29.1	-0.05	-0.17	74547.0	2164905.5	117
2019-01-16	29.15	29.15	29.0	29.15	0.05	0.17	125593.0	3655244.1	140
2019-01-15	28.9	29.2	28.85	29.1	0.25	0.87	54667.0	1586818.15	145
2019-01-14	28.8	29.0	28.7	28.85	-0.15	-0.52	72484.0	2087422.75	113
2019-01-13	29.0	29.1	28.9	29.0	0.1	0.35	63003.0	1828602.35	157
2019-01-10	29.4	29.55	28.75	28.9	-0.3	-1.03	236988.0	6909902.15	415
2019-01-09	28.5	29.4	28.5	29.2	0.7	2.46	237829.0	6885543.75	420
2019-01-08	28.4	28.6	28.25	28.5	0.25	0.88	153851.0	4377448.5	232
2019-01-07	28.25	28.4	28.15	28.25	0.1	0.36	108346.0	3064742.2	144
2019-01-06	28.15	28.15	28.15	28.15	0.0	0.0	7280.0	205002.5	31
2019-01-03	28.15	28.2	28.0	28.15	0.0	0.0	38489.0	1083013.7	58
2019-01-02	28.15	28.2	28.15	28.15	0.05	0.18	27432.0	772619.8	53
2019-01-01	28.1	28.1	28.1	28.1	0.1	0.36	20145.0	566080.8	45
2018-12-31	28.05	28.1	28.0	28.0	-0.05	-0.18	17970.0	504224.65	64
2018-12-30	28.0	28.1	28.0	28.05	0.05	0.18	18027.0	505893.85	56
2018-12-27	28.15	28.15	28.0	28.0	0.0	0.0	21839.0	612563.15	102
2018-12-26	28.0	28.1	27.85	28.0	0.0	0.0	11938.0	333889.6	47
2018-12-25	28.0	28.15	27.95	28.0	-0.05	-0.18	28488.0	798047.0	51
2018-12-24	28.0	28.15	27.85	28.05	-0.1	-0.36	38455.0	1075662.05	120
2018-12-23	28.05	28.2	28.0	28.15	0.0	0.0	57948.0	1625881.4	102
2018-12-20	28.15	28.4	28.1	28.15	0.0	0.0	76289.0	2157767.55	130
2018-12-19	28.4	28.45	28.15	28.15	-0.1	-0.35	32315.0	913959.2	150
2018-12-18	28.3	28.35	28.25	28.25	0.05	0.18	11295.0	319685.65	88
2018-12-17	28.15	28.45	28.15	28.2	0.0	0.0	62473.0	1770224.7	120
2018-12-16	28.25	28.25	28.15	28.2	-0.1	-0.35	73472.0	2074205.15	88
2018-12-13	28.3	28.4	28.2	28.3	0.05	0.18	35673.0	1008434.95	81
2018-12-12	28.2	28.45	28.2	28.25	-0.05	-0.18	23737.0	672953.1	105
2018-12-11	28.2	28.3	28.15	28.3	0.05	0.18	48875.0	1379632.2	121
2018-12-10	28.3	28.5	28.25	28.25	-0.55	-1.91	79324.0	2245831.85	183
2018-12-09	28.75	28.9	28.75	28.8	0.05	0.17	40907.0	1179375.8	126
2018-12-06	28.8	28.85	28.65	28.75	-0.05	-0.17	42187.0	1214260.75	99
2018-12-05	28.6	28.8	28.5	28.8	0.1	0.35	20433.0	585923.75	104
2018-12-04	28.85	28.9	28.7	28.7	0.0	0.0	153421.0	4423369.95	149
2018-12-03	28.8	28.85	28.7	28.7	0.0	0.0	237291.0	6830872.55	193
2018-12-02	28.3	28.7	28.3	28.7	0.45	1.59	59266.0	1692973.4	141
2018-11-29	28.25	28.25	28.15	28.25	0.2	0.71	29711.0	838558.05	83
2018-11-28	28.1	28.15	28.0	28.05	-0.1	-0.36	47024.0	1319678.8	149
2018-11-27	28.2	28.2	28.15	28.15	0.05	0.18	52561.0	1481414.1	115
2018-11-26	28.15	28.2	28.1	28.1	-0.05	-0.18	24969.0	702473.35	102
2018-11-25	28.1	28.15	28.1	28.15	-0.05	-0.18	8388.0	236043.4	45
2018-11-22	28.2	28.3	28.1	28.2	0.1	0.36	16332.0	460824.15	79
2018-11-21	28.1	28.15	28.1	28.1	-0.1	-0.35	20921.0	588249.45	67
2018-11-20	28.1	28.2	28.0	28.2	-0.1	-0.35	30747.0	862744.6	76
2018-11-19	28.1	28.3	28.1	28.3	0.2	0.71	10820.0	305004.9	65
2018-11-18	28.25	28.25	27.9	28.1	-0.15	-0.53	110163.0	3088715.6	115
2018-11-15	28.25	28.3	28.2	28.25	0.05	0.18	33471.0	945412.35	61
2018-11-14	28.2	28.25	28.15	28.2	0.0	0.0	26701.0	753038.5	65
2018-11-13	28.2	28.2	28.2	28.2	0.0	0.0	9198.0	259616.0	67
2018-11-12	28.25	28.25	28.2	28.2	0.0	0.0	37222.0	1051233.15	81
2018-11-11	28.4	28.4	28.1	28.2	-0.25	-0.88	90045.0	2543110.3	96
2018-11-08	29.2	29.2	28.3	28.45	-0.7	-2.4	195592.0	5599150.8	228
2018-11-07	29.0	29.15	28.95	29.15	0.15	0.52	47260.0	1375676.35	76
2018-11-06	29.0	29.15	29.0	29.0	0.05	0.17	33504.0	973249.5	88
2018-11-05	28.7	29.0	28.7	28.95	0.25	0.87	51949.0	1502991.8	123
2018-11-04	28.8	28.8	28.7	28.7	-0.1	-0.35	66684.0	1915893.4	91
2018-11-01	29.1	29.1	28.8	28.8	-0.25	-0.86	30431.0	882937.4	111
2018-10-31	29.15	29.15	28.9	29.05	-0.1	-0.34	28432.0	826189.25	121
2018-10-30	28.85	29.4	28.8	29.15	0.35	1.22	77886.0	2263573.6	166
2018-10-29	28.55	28.85	28.55	28.8	0.3	1.05	40666.0	1169211.8	88
2018-10-28	28.75	28.8	28.5	28.5	-0.25	-0.87	13438.0	384740.8	62
2018-10-25	28.6	29.0	28.25	28.75	0.15	0.52	88327.0	2536043.9	202
2018-10-24	29.0	29.25	28.6	28.6	-0.4	-1.38	67902.0	1961889.75	121
2018-10-23	28.55	29.6	28.55	29.0	0.5	1.75	29149.0	844088.4	121
2018-10-22	28.7	29.05	28.5	28.5	-0.5	-1.72	62124.0	1797948.25	110
2018-10-21	29.4	29.65	29.0	29.0	-0.5	-1.69	86734.0	2539848.5	136
2018-10-18	29.35	30.4	29.35	29.5	-0.2	-0.67	370187.0	11105214.55	336
2018-10-17	29.0	29.9	29.0	29.7	0.7	2.41	341747.0	10083169.5	319
2018-10-16	27.5	30.3	27.0	29.0	0.4	1.4	828802.0	24364555.55	696
2018-10-15	25.7	28.6	25.7	28.6	2.6	10.0	642215.0	17663979.75	412
2018-10-14	27.2	27.25	25.5	26.0	-1.25	-4.59	200879.0	5312899.55	374
2018-10-11	27.45	27.45	27.2	27.25	-0.45	-1.62	71423.0	1950218.1	142
2018-10-10	27.4	27.7	27.25	27.7	0.3	1.09	186608.0	5124578.75	209
2018-10-09	27.4	27.5	27.25	27.4	-0.05	-0.18	35846.0	981333.35	79
2018-10-08	27.2	27.5	27.2	27.45	0.25	0.92	32339.0	883416.9	110
2018-10-07	27.2	27.3	27.15	27.2	0.05	0.18	34451.0	937481.5	55
2018-10-04				27.15	0.0	0.0	4834.0	131740.5	49
2018-10-03	27.25	27.3	27.15	27.15	-0.1	-0.37	16144.0	439192.4	66
2018-10-02	27.3	27.3	27.05	27.25	0.2	0.74	49254.0	1341638.3	171
2018-10-01	27.05	27.1	27.05	27.05	0.05	0.19	19885.0	540227.5	114
2018-09-30	27.25	27.3	27.0	27.0	0.0	0.0	89914.0	2442819.0	129
2018-09-27	27.0	27.1	26.95	27.0	0.05	0.19	55374.0	1495907.25	151
2018-09-26	27.0	27.15	26.8	26.95	-0.05	-0.19	48152.0	1300130.8	164
2018-09-25	26.55	27.0	26.55	27.0	0.35	1.31	65301.0	1757933.55	191
2018-09-20	26.7	26.8	26.55	26.65	0.05	0.19	36687.0	978831.1	98
2018-09-19	26.3	26.6	26.25	26.6	0.2	0.76	21539.0	568814.0	74
2018-09-18	26.5	26.6	26.3	26.4	0.1	0.38	35998.0	953921.9	94
2018-09-17	26.35	26.5	26.25	26.3	0.0	0.0	14651.0	386377.6	57
2018-09-16	26.4	26.55	26.2	26.3	-0.15	-0.57	73904.0	1946886.05	88
2018-09-13	26.5	26.5	26.45	26.45	0.0	0.0	32775.0	867711.9	65
2018-09-12	26.55	26.7	26.45	26.45	-0.1	-0.38	86750.0	2304105.25	141
2018-09-11	26.25	26.55	26.05	26.55	0.35	1.34	98915.0	2607102.1	164
2018-09-10	26.1	26.25	26.1	26.2	0.1	0.38	37175.0	972920.0	93
2018-09-09	26.25	26.25	26.0	26.1	-0.15	-0.57	66006.0	1720650.9	119
2018-09-06	26.0	26.25	26.0	26.25	0.15	0.57	240292.0	6250031.7	275
2018-09-05	26.3	26.3	26.0	26.1	-0.1	-0.38	184636.0	4825008.35	308
2018-09-04	26.15	26.5	26.15	26.2	0.05	0.19	133174.0	3494468.3	226
2018-09-03	26.1	26.15	26.05	26.15	0.15	0.58	19471.0	508625.15	80
2018-09-02	26.0	26.1	26.0	26.0	-0.15	-0.57	43512.0	1131794.4	110
2018-08-30	26.0	26.15	25.9	26.15	0.05	0.19	31626.0	823311.5	91
2018-08-29	26.15	26.15	25.95	26.1	0.0	0.0	57671.0	1502873.3	152
2018-08-28	26.1	26.1	25.95	26.1	0.05	0.19	156737.0	4084124.6	267
2018-08-27	26.45	26.6	26.05	26.05	-0.35	-1.33	127334.0	3342258.65	363
2018-08-26	26.2	26.4	26.0	26.4	0.7	2.72	135400.0	3525322.2	398
2018-08-16	25.25	25.95	25.25	25.7	0.5	1.98	221721.0	5687063.5	719
2018-08-15	25.0	25.5	24.92	25.2	0.2	0.8	142804.0	3587983.86	507
2018-08-14	25.4	25.5	24.96	25.0	-0.3	-1.19	257847.0	6501696.74	965
2018-08-13	25.5	25.7	25.25	25.3	-0.1	-0.39	359919.0	9170860.55	891
2018-08-12	25.6	25.75	25.05	25.4	-0.35	-1.36	248452.0	6291046.3	822
2018-08-09	27.0	27.0	25.75	25.75	-1.25	-4.63	461143.0	12063542.65	1115
2018-08-08	28.0	28.0	27.0	27.0	-0.8	-2.88	204967.0	5611042.9	586
2018-08-07	28.2	28.2	27.75	27.8	-0.4	-1.42	120406.0	3373729.7	383
2018-08-06	28.6	28.7	28.2	28.2	-0.4	-1.4	87015.0	2472308.2	302
2018-08-05	28.7	28.75	28.55	28.6	-0.15	-0.52	72103.0	2066361.05	181
2018-08-02	29.0	29.0	28.65	28.75	-0.55	-1.88	207448.0	5971029.25	334
2018-08-01	29.3	29.45	29.15	29.3	-0.2	-0.68	84874.0	2485600.5	179
2018-07-31	29.3	29.5	29.1	29.5	0.3	1.03	101889.0	2983451.9	240
2018-07-30	29.35	29.6	28.7	29.2	-0.2	-0.68	163564.0	4775256.25	401
2018-07-29	29.7	29.7	29.4	29.4	-0.25	-0.84	101521.0	3000583.65	332
2018-07-26	29.7	29.8	29.65	29.65	0.0	0.0	77162.0	2289722.85	247
2018-07-25	29.75	29.75	29.65	29.65	-0.1	-0.34	151024.0	4484818.85	335
2018-07-24	29.75	29.8	29.7	29.75	0.0	0.0	142981.0	4250137.8	198
2018-07-23	29.95	29.95	29.75	29.75	-0.2	-0.67	852723.0	25399727.65	446
2018-07-22	29.9	29.95	29.85	29.95	0.1	0.34	266320.0	7955126.5	212
2018-07-19	29.85	29.9	29.85	29.85	0.1	0.34	92408.0	2760111.8	193
2018-07-18	29.8	29.9	29.75	29.75	-0.05	-0.17	300289.0	8943390.65	291
2018-07-17	29.8	29.8	29.75	29.8	-0.05	-0.17	116133.0	3460060.65	142
2018-07-16	29.95	29.95	29.75	29.85	-0.05	-0.17	134523.0	4010006.35	173
2018-07-15	30.0	30.1	29.8	29.9	0.0	0.0	237513.0	7098439.45	358
2018-07-12	30.3	30.35	29.75	29.9	-0.3	-0.99	392813.0	11781092.4	494
2018-07-11	30.25	30.4	30.2	30.2	-0.1	-0.33	39445.0	1195075.5	119
2018-07-10	30.45	30.45	30.15	30.3	-0.15	-0.49	151543.0	4594894.75	206
2018-07-09	30.6	30.75	30.3	30.45	-0.15	-0.49	294531.0	9002629.4	255
2018-07-08	30.75	30.75	30.6	30.6	0.0	0.0	49998.0	1532524.0	63
2018-07-05	30.55	30.8	30.55	30.6	0.05	0.16	69366.0	2130226.05	107
2018-07-04	30.6	30.75	30.55	30.55	0.0	0.0	50328.0	1541666.6	105
2018-07-03	30.75	30.75	30.5	30.55	0.0	0.0	79502.0	2433825.35	112
2018-07-02	30.6	30.6	30.5	30.55	0.0	0.0	75665.0	2309887.35	111
2018-07-01	30.8	30.8	30.5	30.55	-0.2	-0.65	59857.0	1832623.7	90
2018-06-28	30.85	30.9	30.55	30.75	-0.05	-0.16	140633.0	4314397.05	169
2018-06-27	30.85	30.9	30.8	30.8	-0.05	-0.16	44390.0	1369506.9	94
2018-06-26	30.9	31.0	30.85	30.85	-0.15	-0.48	67514.0	2088034.1	120
2018-06-25	30.85	31.05	30.8	31.0	0.15	0.49	141581.0	4379619.55	202
2018-06-24	30.6	30.85	30.6	30.85	0.25	0.82	49255.0	1517350.7	74
2018-06-21	30.7	30.75	30.5	30.6	0.1	0.33	87609.0	2680640.6	119
2018-06-20	30.6	30.7	30.4	30.5	-0.2	-0.65	70719.0	2160809.8	123
2018-06-12	30.8	30.8	30.6	30.7	0.0	0.0	107016.0	3279511.5	98
2018-06-11	30.9	31.1	30.7	30.7	-0.1	-0.32	224845.0	6931965.8	201
2018-06-10	30.85	31.0	30.7	30.8	0.0	0.0	172385.0	5323342.2	183
2018-06-07	30.65	30.85	30.55	30.8	0.15	0.49	117791.0	3616084.35	187
2018-06-06	30.3	30.85	30.3	30.65	0.35	1.16	323688.0	9893600.95	287
2018-06-05	30.35	30.5	30.3	30.3	-0.05	-0.16	41865.0	1272671.05	99
2018-06-04	30.25	30.5	30.25	30.35	0.05	0.17	117829.0	3581790.0	130
2018-06-03	30.25	30.45	30.2	30.3	0.05	0.17	84906.0	2573520.15	105
2018-05-31	30.15	30.3	30.15	30.25	0.2	0.67	113684.0	3433379.55	142
2018-05-30	30.0	30.2	29.95	30.05	-0.05	-0.17	110565.0	3324109.65	107
2018-05-29	30.0	30.15	29.95	30.1	0.1	0.33	41737.0	1255240.45	97
2018-05-28	29.95	30.0	29.9	30.0	0.1	0.33	39065.0	1170025.55	70
2018-05-27	30.0	30.0	29.9	29.9	-0.1	-0.33	34618.0	1036676.05	77
2018-05-24	29.9	30.1	29.8	30.0	0.11	0.37	73177.0	2193186.6	101
2018-05-23	29.9	30.05	29.8	29.89	0.02	0.07	100065.0	2987943.0	105
2018-05-22	29.85	29.95	29.75	29.87	0.04	0.13	67682.0	2019013.95	96
2018-05-21	29.85	29.9	29.8	29.83	-0.02	-0.07	127574.0	3808462.55	146
2018-05-20	29.85	29.9	29.75	29.85	-0.02	-0.07	52780.0	1573935.05	134
2018-05-17	29.9	29.95	29.8	29.87	-0.12	-0.4	124830.0	3731898.5	172
2018-05-16	30.15	30.2	29.95	29.99	-0.38	-1.25	110944.0	3333815.45	140
2018-05-15	30.5	30.6	30.15	30.37	-0.16	-0.52	223882.0	6793323.15	283
2018-05-14	30.25	31.05	30.1	30.53	0.51	1.7	617891.0	18941509.4	631
2018-05-13	30.1	30.35	30.0	30.02	0.36	1.21	399746.0	12052124.0	438
2018-05-10	29.65	29.75	29.6	29.66	0.01	0.03	109377.0	3244292.15	103
2018-05-09	29.9	29.9	29.65	29.65	0.03	0.1	130099.0	3865309.7	121
2018-05-08	29.6	29.65	29.5	29.62	-0.04	-0.13	256337.0	7578373.7	224
2018-05-07	29.9	29.9	29.6	29.66	-0.29	-0.97	286650.0	8515093.0	503
2018-05-06	29.9	30.05	29.9	29.95	0.06	0.2	80373.0	2407197.8	77
2018-05-03	30.05	30.1	29.85	29.89	-0.11	-0.37	203724.0	6105346.9	216
2018-05-02	30.1	30.1	30.0	30.0	-0.01	-0.03	67392.0	2022900.4	72
2018-05-01	30.1	30.1	30.0	30.01	-0.12	-0.4	350880.0	10533841.65	237
2018-04-30	30.2	30.2	30.1	30.13	-0.03	-0.1	85756.0	2585067.35	139
2018-04-29	30.3	30.35	30.15	30.16	-0.09	-0.3	95544.0	2887050.7	141
2018-04-26	30.05	30.3	30.05	30.25	0.16	0.53	83189.0	2508373.0	76
2018-04-25	30.05	30.15	30.0	30.09	-0.05	-0.17	288968.0	8683993.65	264
2018-04-24	30.2	30.25	30.05	30.14	0.04	0.13	242130.0	7287220.1	294
2018-04-23	30.15	30.3	30.1	30.1	-0.1	-0.33	187769.0	5661681.45	351
2018-04-22	30.2	30.25	30.15	30.2	-0.02	-0.07	55146.0	1664900.55	107
2018-04-19	30.3	30.4	30.2	30.22	-0.04	-0.13	105637.0	3196208.85	183
2018-04-18	30.2	30.3	30.2	30.26	0.01	0.03	76889.0	2326493.85	101
2018-04-17	30.4	30.4	30.2	30.25	-0.08	-0.26	72895.0	2206593.4	113
2018-04-16	30.4	30.4	30.2	30.33	0.08	0.26	122385.0	3708736.05	187
2018-04-15	30.0	30.4	30.0	30.25	0.26	0.87	205436.0	6211876.85	244
2018-04-12	29.9	30.0	29.9	29.99	0.08	0.27	42273.0	1264929.0	80
2018-04-11	30.1	30.15	29.9	29.91	-0.16	-0.53	203414.0	6100747.1	201
2018-04-10	30.05	30.2	30.05	30.07	-0.06	-0.2	70260.0	2116241.7	145
2018-04-09	30.0	30.2	29.95	30.13	0.13	0.43	476872.0	14334803.85	383
2018-04-08	30.2	30.2	29.8	30.0	-0.11	-0.37	403251.0	12079707.25	547
2018-04-05	30.2	30.2	30.1	30.11	-0.05	-0.17	165831.0	4997853.2	269
2018-04-04	30.15	30.35	30.1	30.16	0.06	0.2	91334.0	2760900.55	111
2018-04-03	30.3	30.35	30.1	30.1	-0.19	-0.63	95867.0	2890149.5	83
2018-04-02	30.3	30.3	30.15	30.29	0.07	0.23	30970.0	937337.9	81
2018-04-01	30.25	30.25	30.1	30.22	-0.03	-0.1	26927.0	811421.8	68
2018-03-29	30.25	30.25	30.15	30.25	0.04	0.13	25324.0	765009.35	72
2018-03-28	30.2	30.25	30.05	30.21	-0.1	-0.33	85374.0	2572086.1	119
2018-03-27	30.25	30.4	30.1	30.31	0.14	0.46	81026.0	2451022.45	151
2018-03-26	30.35	30.45	30.05	30.17	-0.18	-0.59	168133.0	5086395.25	188
2018-03-25	30.5	30.5	30.3	30.35	-0.1	-0.33	42659.0	1296571.45	100
2018-03-22	30.4	30.55	30.3	30.45	-0.04	-0.13	94677.0	2883227.0	149
2018-03-21	30.6	30.65	30.45	30.49	-0.06	-0.2	86667.0	2644870.2	123
2018-03-20	30.65	30.8	30.4	30.55	-0.13	-0.42	124651.0	3817313.65	156
2018-03-19	30.6	30.8	30.55	30.68	0.02	0.07	110304.0	3379580.2	170
2018-03-18	31.1	31.1	30.5	30.66	-0.25	-0.81	184797.0	5690061.7	301
2018-03-15	30.6	31.5	30.6	30.91	0.42	1.38	586030.0	18211660.5	1073
2018-03-14	30.45	30.5	30.3	30.49	0.12	0.4	84057.0	2556744.9	136
2018-03-13	30.45	30.45	30.25	30.37	0.02	0.07	40004.0	1213494.8	80
2018-03-12	30.4	30.45	30.3	30.35	-0.04	-0.13	102560.0	3114321.95	159
2018-03-11	30.4	30.5	30.3	30.39	0.01	0.03	139309.0	4230523.25	148
2018-03-08	30.05	30.4	30.05	30.38	0.18	0.6	23184.0	702540.85	92
2018-03-07	30.05	30.05	30.05	30.2	0.1	0.33	7396.0	222959.7	34
2018-03-06	30.05	30.45	30.05	30.1	-0.1	-0.33	28971.0	873688.5	75
2018-03-05	30.0	30.2	30.0	30.2	0.14	0.47	11472.0	345319.35	41
2018-03-04	30.1	30.45	30.05	30.06	-0.18	-0.6	33166.0	1001532.65	83
2018-03-01	30.15	30.25	30.1	30.24	0.13	0.43	11715.0	353746.7	42
2018-02-28	30.2	30.2	30.0	30.11	-0.14	-0.46	30837.0	927016.15	71
2018-02-27	30.3	30.4	29.95	30.25	-0.06	-0.2	161331.0	4857112.2	177
2018-02-26	30.45	30.45	30.3	30.31	-0.19	-0.62	105100.0	3191330.9	116
2018-02-25	30.65	30.7	30.45	30.5	0.02	0.07	52016.0	1591169.3	71
2018-02-22	30.45	30.5	30.35	30.48	0.03	0.1	54281.0	1648961.65	71
2018-02-21	30.55	30.55	30.45	30.45	0.02	0.07	27913.0	851314.25	54
2018-02-20	30.7	30.7	30.35	30.43	-0.05	-0.16	42745.0	1298888.25	67
2018-02-19	30.45	30.5	30.4	30.48	-0.12	-0.39	26080.0	794139.0	65
2018-02-18	30.35	30.7	30.35	30.6	0.15	0.49	43650.0	1330484.8	62
2018-02-15	30.45	30.45	30.35	30.45	0.03	0.1	12013.0	365210.9	50
2018-02-14	30.4	30.45	30.35	30.42	-0.03	-0.1	23754.0	722019.15	37
2018-02-13	30.55	30.55	30.4	30.45	0.05	0.16	13984.0	425544.0	44
2018-02-12	30.2	30.7	30.2	30.4	-0.08	-0.26	14609.0	445081.4	58
2018-02-11	30.65	30.65	30.4	30.48	-0.22	-0.72	35066.0	1072932.1	72
2018-02-08	30.65	30.75	30.65	30.7	0.1	0.33	19951.0	611749.25	51
2018-02-07	30.65	30.8	30.6	30.6	-0.12	-0.39	33811.0	1036916.45	55
2018-02-06	30.7	30.85	30.6	30.72	-0.18	-0.58	45374.0	1394374.2	91
2018-02-05	30.7	30.95	30.65	30.9	0.07	0.23	41092.0	1266929.95	65
2018-02-04	30.65	31.0	30.6	30.83	-0.07	-0.23	65594.0	2025529.75	104
2018-02-01	30.8	31.0	30.8	30.9	-0.1	-0.32	23326.0	720036.05	77
2018-01-31	30.8	31.1	30.75	31.0	0.11	0.36	96867.0	2998117.6	109
2018-01-30	30.7	31.15	30.65	30.89	0.18	0.59	140789.0	4348371.0	241
2018-01-29	31.0	31.0	30.55	30.71	-0.09	-0.29	24940.0	766975.55	85
2018-01-28	30.95	30.95	30.75	30.8	-0.1	-0.32	22352.0	690477.9	77
2018-01-25	30.75	30.9	30.7	30.9	0.2	0.65	34442.0	1061054.5	80
2018-01-24	30.65	30.75	30.65	30.7	-0.04	-0.13	44218.0	1357366.3	37
2018-01-23	30.7	30.8	30.7	30.74	0.09	0.29	29867.0	919000.05	66
2018-01-22	30.7	30.7	30.65	30.65	-0.17	-0.55	42879.0	1315047.15	70
2018-01-21	30.7	30.85	30.6	30.82	0.04	0.13	27130.0	833144.9	75
2018-01-18	30.75	30.8	30.7	30.78	-0.02	-0.06	30672.0	943333.5	82
2018-01-17	30.8	30.8	30.65	30.8	0.02	0.06	35290.0	1084750.1	91
2018-01-16	30.95	31.0	30.7	30.78	-0.07	-0.23	68402.0	2111120.9	141
2018-01-15	30.95	31.05	30.75	30.85	-0.05	-0.16	88270.0	2731473.7	148
2018-01-14	30.7	30.9	30.7	30.9	0.3	0.98	46161.0	1421713.5	92
2018-01-11	30.8	30.8	30.5	30.6	0.04	0.13	91491.0	2794733.95	66
2018-01-10	30.75	30.75	30.5	30.56	0.03	0.1	52631.0	1608956.65	60
2018-01-09	30.7	30.85	30.5	30.53	-0.2	-0.65	61301.0	1879576.25	119
2018-01-08	30.95	31.15	30.7	30.73	-0.07	-0.23	98154.0	3042039.4	179
2018-01-07	30.7	30.85	30.6	30.8	0.17	0.56	55662.0	1710881.15	99
2018-01-04	30.55	30.7	30.4	30.63	0.17	0.56	54333.0	1659701.25	117
2018-01-03	30.35	31.0	30.35	30.46	0.12	0.4	199506.0	6128468.0	291
2018-01-02	30.45	30.5	30.3	30.34	-0.06	-0.2	56745.0	1724379.05	135
2018-01-01	30.7	30.75	30.4	30.4	-0.14	-0.46	69660.0	2127470.4	155
2017-12-31	30.6	30.75	30.5	30.54	-0.06	-0.2	47030.0	1441245.2	122
2017-12-28	30.75	30.9	30.6	30.6	-0.13	-0.42	95860.0	2954176.3	155
2017-12-27	30.55	30.85	30.55	30.73	0.16	0.52	44605.0	1371059.1	100
2017-12-26	30.65	30.65	30.4	30.57	-0.08	-0.26	68938.0	2102144.65	129
2017-12-25	30.85	30.85	30.6	30.65	-0.06	-0.2	22108.0	678183.85	77
2017-12-24	30.65	30.95	30.65	30.71	0.06	0.2	105955.0	3268246.35	178
2017-12-21	30.7	30.8	30.65	30.65	-0.13	-0.42	24226.0	743278.05	69
2017-12-20	30.85	30.95	30.7	30.78	-0.02	-0.06	37659.0	1158757.65	75
2017-12-19	31.1	31.1	30.65	30.8	-0.13	-0.42	115421.0	3558077.75	159
2017-12-18	30.85	31.0	30.7	30.93	-0.13	-0.42	269033.0	8289360.3	381
2017-12-17	31.8	31.8	30.8	31.06	0.14	0.45	100198.0	3118139.2	193
2017-12-14	31.0	31.15	30.6	30.92	0.06	0.19	44013.0	1361099.1	145
2017-12-13	31.9	31.9	30.6	30.86	-1.15	-3.59	289044.0	9020117.15	658
2017-12-12	32.3	33.3	31.85	32.01	-0.22	-0.68	381476.0	12434879.5	614
2017-12-11	31.8	33.0	31.7	32.23	0.54	1.7	442599.0	14322892.9	736
2017-12-10	31.4	31.7	31.4	31.69	0.42	1.34	30628.0	967700.9	94
2017-12-07	31.0	31.3	30.6	31.27	0.06	0.19	62053.0	1924821.6	129
2017-12-06	31.65	31.65	31.25	31.21	-0.39	-1.23	20295.0	636745.5	69
2017-12-05	31.7	31.8	31.55	31.6	-0.1	-0.32	33952.0	1075165.15	54
2017-12-04	31.9	32.0	31.7	31.7	-0.3	-0.94	35515.0	1130772.4	56
2017-12-03	32.3	32.4	31.8	32.0	0.22	0.69	91116.0	2926711.7	89
2017-11-30	31.85	32.3	31.6	31.78	-0.03	-0.09	156519.0	5009803.8	135
2017-11-29	31.15	31.85	31.0	31.81	0.67	2.15	125910.0	3967577.0	173
2017-11-28	30.5	31.15	30.5	31.14	0.75	2.47	154760.0	4788569.0	186
2017-11-27	29.7	31.3	29.65	30.39	0.68	2.29	214919.0	6560221.6	323
2017-11-26	29.1	29.75	29.0	29.71	0.74	2.55	75570.0	2213087.65	134
2017-11-23	28.65	29.3	28.65	28.97	0.48	1.68	163032.0	4742070.3	167
2017-11-22	28.15	28.6	28.15	28.49	0.43	1.53	193282.0	5490976.05	173
2017-11-21	28.2	28.8	28.0	28.06	-0.19	-0.67	225463.0	6401180.5	188
2017-11-20	28.25	28.8	28.25	28.25	0.06	0.21	193466.0	5546975.6	175
2017-11-19	28.1	28.25	28.0	28.19	-0.01	-0.04	78460.0	2202909.4	137
2017-11-16	28.65	28.8	28.0	28.2	-0.47	-1.64	210497.0	6017726.8	213
2017-11-15	28.65	28.9	28.6	28.67	0.03	0.1	127348.0	3665334.45	189
2017-11-14	28.8	28.8	28.5	28.64	-0.2	-0.69	217521.0	6228303.8	605
2017-11-13	29.4	29.4	28.7	28.84	-0.57	-1.94	155716.0	4513905.35	295
2017-11-12	30.05	30.05	29.2	29.41	-0.4	-1.34	82685.0	2458973.05	238
2017-11-09	30.1	30.1	29.8	29.81	-0.63	-2.07	129604.0	3884005.65	179
2017-11-08	30.5	30.8	30.15	30.44	0.23	0.76	37973.0	1148440.65	61
2017-11-07	31.0	31.1	29.5	30.21	-0.99	-3.17	277094.0	8470152.55	301
2017-11-06	31.95	31.95	31.0	31.2	-0.66	-2.07	116142.0	3618429.65	192
2017-11-05	32.1	32.35	31.5	31.86	-0.66	-2.03	105705.0	3374972.1	168
2017-11-02	32.4	32.6	32.3	32.52	0.42	1.31	132994.0	4320806.05	234
2017-11-01	32.35	32.35	32.1	32.1	-0.05	-0.16	18101.0	582715.65	58
2017-10-31	32.0	32.3	32.0	32.15	0.3	0.94	98942.0	3179151.2	185
2017-10-30	31.75	31.9	31.5	31.85	0.25	0.79	38765.0	1230550.55	100
2017-10-29	31.1	31.85	31.1	31.6	0.32	1.02	56000.0	1766121.5	114
2017-10-26	31.1	31.4	31.0	31.28	0.18	0.58	48284.0	1509851.65	104
2017-10-25	31.25	31.25	31.0	31.1	0.0	0.0	62449.0	1940009.4	119
2017-10-24	31.1	32.8	31.05	31.1	-0.02	-0.06	361078.0	11450683.05	572
2017-10-23	31.05	31.2	30.95	31.12	0.03	0.1	33325.0	1034195.1	91
2017-10-22	31.25	31.3	31.0	31.09	-0.21	-0.67	57505.0	1791872.25	141
2017-10-19	31.6	31.6	31.0	31.3	0.0	0.0	20719.0	648502.4	110
2017-10-18	31.5	31.5	31.3	31.3	-0.34	-1.07	9278.0	291529.7	59
2017-10-17	31.75	31.75	31.5	31.64	-0.11	-0.35	23431.0	740828.9	74
2017-10-16	31.8	31.85	31.7	31.75	-0.42	-1.31	42391.0	1346722.45	72
2017-10-15	32.2	32.2	31.8	32.17	0.17	0.53	42823.0	1371728.85	59
2017-10-12	31.5	32.1	31.4	32.0	0.37	1.17	64677.0	2057235.8	143
2017-10-11	31.8	31.8	31.05	31.63	-0.18	-0.57	62397.0	1962354.0	144
2017-10-10	32.1	32.1	31.8	31.81	-0.29	-0.9	56818.0	1810700.65	129
2017-10-09	32.6	32.6	31.95	32.1	-0.21	-0.65	54159.0	1743701.8	127
2017-10-08	32.6	32.85	32.3	32.31	-0.41	-1.25	72770.0	2372682.8	182
2017-10-05	33.5	33.9	32.65	32.72	-0.74	-2.21	182210.0	6057227.4	374
2017-10-04	32.8	33.5	32.7	33.46	0.77	2.36	239874.0	7953695.15	420
2017-10-03	32.35	32.9	32.35	32.69	0.47	1.46	107767.0	3515714.3	189
2017-10-02	32.2	32.3	32.2	32.22	0.12	0.37	44160.0	1422871.65	91
2017-10-01	31.65	32.4	31.65	32.1	0.33	1.04	92937.0	2989454.05	161
2017-09-28	31.9	32.0	31.7	31.77	-0.08	-0.25	69664.0	2217082.2	137
2017-09-27	31.9	31.9	31.8	31.85	-0.07	-0.22	26971.0	858856.75	62
2017-09-26	32.1	32.1	31.8	31.92	-0.18	-0.56	44046.0	1405872.1	66
2017-09-25	32.2	32.2	31.85	32.1	-0.28	-0.86	33887.0	1088073.75	95
2017-09-21	32.25	32.4	32.15	32.38	0.28	0.87	40007.0	1292029.4	101
2017-09-20	32.05	32.4	32.05	32.1	-0.16	-0.5	79627.0	2477249.15	82
2017-09-19	32.15	32.45	32.0	32.26	0.21	0.66	50536.0	1629260.85	134
2017-09-18	32.25	32.3	32.05	32.05	-0.15	-0.47	26463.0	852135.1	66
2017-09-17	32.0	32.35	32.0	32.2	0.15	0.47	29070.0	935365.3	105
2017-09-14	32.15	32.2	32.0	32.05	-0.14	-0.43	51373.0	1646584.45	85
2017-09-13	32.15	32.4	32.05	32.19	0.15	0.47	92961.0	2997828.05	217
2017-09-12	31.85	32.15	31.8	32.04	0.2	0.63	136542.0	4372494.55	171
2017-09-11	31.8	32.0	31.65	31.84	-0.03	-0.09	59787.0	1900328.45	98
2017-09-10	31.7	32.0	31.4	31.87	0.0	0.0	178203.0	5631402.55	228
2017-09-07	31.9	32.15	31.8	31.87	0.01	0.03	36985.0	1182440.35	89
2017-09-06	31.8	32.5	31.8	31.86	0.29	0.92	195793.0	6275389.1	217
2017-08-29	31.7	31.7	31.3	31.57	-0.01	-0.03	57503.0	1809941.25	135
2017-08-28	31.5	32.4	31.5	31.58	-0.37	-1.16	139092.0	4413580.0	210
2017-08-27	32.3	32.3	31.85	31.95	-0.49	-1.51	41043.0	1314020.7	137
2017-08-24	32.55	32.6	32.35	32.44	-0.2	-0.61	62564.0	2033548.9	117
2017-08-23	33.0	33.0	32.5	32.64	-0.39	-1.18	75578.0	2466061.9	194
2017-08-22	33.1	33.3	33.0	33.03	-0.13	-0.39	64410.0	2132007.2	120
2017-08-21	33.65	33.65	33.1	33.16	-0.44	-1.31	71363.0	2374023.1	138
2017-08-20	33.6	33.7	33.5	33.6	0.12	0.36	31487.0	1059687.25	69
2017-08-17	33.6	33.6	33.35	33.48	0.08	0.24	58569.0	1960745.4	81
2017-08-16	33.25	33.4	33.25	33.4	0.06	0.18	29260.0	974362.3	43
2017-08-15	33.25	33.45	33.2	33.34	0.04	0.12	34171.0	1139121.55	57
2017-08-14	33.4	33.6	33.1	33.3	-0.19	-0.57	16210.0	541237.45	63
2017-08-13	33.5	33.7	33.5	33.49	-0.04	-0.12	28743.0	965428.9	56
2017-08-10	33.35	33.8	33.35	33.53	0.25	0.75	124687.0	4191335.4	197
2017-08-09	33.45	33.5	33.2	33.28	0.03	0.09	47428.0	1581399.65	96
2017-08-08	33.55	33.6	33.1	33.25	-0.18	-0.54	90032.0	2997800.6	189
2017-08-07	33.3	33.55	33.1	33.43	0.15	0.45	133466.0	4455114.0	250
2017-08-06	33.2	33.45	33.0	33.28	0.08	0.24	42116.0	1394803.9	89
2017-08-03	33.55	33.55	33.0	33.2	-0.27	-0.81	64807.0	2154521.85	114
2017-08-02	33.2	34.3	33.2	33.47	0.16	0.48	137230.0	4640824.35	240
2017-08-01	33.0	33.95	33.0	33.31	0.13	0.39	80881.0	2699178.4	183
2017-07-31	34.05	34.05	33.1	33.18	-1.03	-3.01	86479.0	2887521.4	208
2017-07-30	34.5	35.2	34.15	34.21	-0.41	-1.18	37500.0	1292655.45	96
2017-07-27	35.1	35.3	34.65	34.62	-0.49	-1.4	53298.0	1864341.8	80
2017-07-26	35.4	35.4	35.0	35.11	-0.05	-0.14	85699.0	3014902.2	127
2017-07-25	35.9	36.85	35.1	35.16	0.1	0.29	365167.0	13174903.75	588
2017-07-24	34.95	35.2	34.9	35.06	0.27	0.78	92431.0	3239653.4	155
2017-07-23	34.15	34.8	34.15	34.79	0.74	2.17	128840.0	4459191.95	195
2017-07-20	34.05	34.1	34.05	34.05	-0.29	-0.84	26963.0	919193.9	41
2017-07-19	34.25	34.4	33.65	34.34	0.31	0.91	71531.0	2440359.6	190
2017-07-18	33.6	34.2	33.55	34.03	0.31	0.92	70837.0	2403602.15	145
2017-07-17	33.4	34.4	33.4	33.72	0.17	0.51	107463.0	3636152.15	245
2017-07-16	33.7	33.95	33.35	33.55	-0.14	-0.42	132663.0	4479314.0	176
2017-07-13	33.7	33.8	33.6	33.69	0.19	0.57	116161.0	3916015.1	218
2017-07-12	32.7	33.7	32.2	33.5	1.02	3.14	117437.0	3860668.35	167
2017-07-11	32.8	32.8	32.3	32.48	-0.3	-0.92	91195.0	2970936.2	95
2017-07-10	32.75	33.1	32.75	32.78	0.03	0.09	52893.0	1741711.8	106
2017-07-09	32.8	32.8	32.35	32.75	-0.02	-0.06	16086.0	523116.65	46
2017-07-06	32.8	33.1	32.8	32.77	-0.49	-1.47	21566.0	710897.2	58
2017-07-05	33.25	33.45	33.0	33.26	0.04	0.12	27541.0	912513.1	89
2017-07-04	33.1	33.5	33.1	33.22	-0.15	-0.45	67368.0	2243115.95	83
2017-07-03	33.1	33.7	33.1	33.37	0.37	1.12	131378.0	4389842.25	219
2017-07-02	32.5	33.4	32.25	33.0	1.0	3.13	281029.0	9244433.55	269
2017-06-22	31.7	32.4	31.7	32.0	0.43	1.36	141563.0	4538794.3	204
2017-06-21	31.6	31.9	30.85	31.57	0.19	0.61	75175.0	2378131.9	147
2017-06-20	31.0	31.5	30.8	31.38	0.08	0.26	23762.0	742166.0	59
2017-06-19	30.85	31.9	30.85	31.3	0.29	0.94	30841.0	965552.1	77
2017-06-18	31.0	31.2	30.85	31.01	0.43	1.41	29987.0	930223.0	69
2017-06-15	30.7	30.8	30.5	30.58	-0.12	-0.39	33138.0	1012536.8	74
2017-06-14	31.0	31.2	30.6	30.7	-0.28	-0.9	29014.0	899150.25	71
2017-06-13	30.7	31.5	30.7	30.98	0.4	1.31	62641.0	1938981.75	170
2017-06-12	30.9	30.9	30.6	30.58	-0.35	-1.13	13297.0	408635.4	42
2017-06-11	30.85	30.9	30.6	30.93	-0.07	-0.23	53181.0	1637018.1	76
2017-06-08	31.5	31.5	30.85	31.0	-0.65	-2.05	55353.0	1725531.85	87
2017-06-07	31.6	31.75	31.55	31.65	0.25	0.8	54766.0	1732756.3	90
2017-06-06	31.85	31.9	31.5	31.4	-0.37	-1.16	36132.0	1147493.35	87
2017-06-05	31.7	31.9	31.2	31.77	0.26	0.83	71621.0	2254536.35	106
2017-06-04	30.8	31.6	30.8	31.51	0.47	1.51	28352.0	886591.4	75
2017-06-01	31.0	31.6	30.9	31.04	0.24	0.78	102635.0	3207477.8	241
2017-05-31	29.7	31.1	29.7	30.8	1.1	3.7	151566.0	4595031.1	273
2017-05-30	30.0	30.1	29.7	29.7	-0.1	-0.34	57839.0	1729786.5	82
2017-05-29	29.9	30.0	29.7	29.8	0.3	1.02	59728.0	1782318.3	74
2017-05-28	30.3	30.3	29.4	29.5	-0.87	-2.86	28068.0	843431.8	59
2017-05-25	30.9	30.9	30.3	30.37	-0.2	-0.65	73042.0	2243657.4	122
2017-05-24	31.9	31.9	30.5	30.57	-1.37	-4.29	104907.0	3283675.9	215
2017-05-23	32.2	32.2	31.7	31.94	-0.44	-1.36	37101.0	1185259.2	92
2017-05-22	32.6	32.6	32.4	32.38	-0.22	-0.67	24711.0	804112.1	65
2017-05-21	32.7	32.8	32.5	32.6	0.17	0.52	42780.0	1397429.4	80
2017-05-18	32.7	32.9	32.4	32.43	-0.3	-0.92	44469.0	1452340.2	93
2017-05-17	32.6	33.0	32.6	32.73	0.15	0.46	71078.0	2327056.3	129
2017-05-16	32.1	32.5	32.1	32.58	0.41	1.27	14480.0	469061.0	51
2017-05-15	32.1	32.7	32.0	32.17	-0.07	-0.22	104503.0	3370123.6	134
2017-05-14	32.8	32.9	32.1	32.24	-0.51	-1.56	74661.0	2424418.7	115
2017-05-11	33.5	34.0	32.6	32.75	-0.95	-2.82	70779.0	2351222.3	160
2017-05-10	33.5	33.8	33.5	33.7	-0.33	-0.97	17787.0	600210.4	58
2017-05-09	34.3	34.5	33.9	34.03	0.18	0.53	128947.0	4388690.3	144
2017-05-08	34.4	34.4	33.8	33.85	-0.34	-0.99	68431.0	2326265.8	72
2017-05-07	34.6	34.6	34.2	34.19	-0.41	-1.18	15246.0	522835.2	50
2017-05-04	35.3	35.3	34.6	34.6	-0.42	-1.2	48485.0	1681811.6	84
2017-05-03	35.1	35.3	35.0	35.02	0.27	0.78	86930.0	3048565.9	173
2017-05-02	34.5	35.1	34.4	34.75	0.35	1.02	91197.0	3172808.0	180
2017-05-01	34.6	34.9	34.4	34.4	-0.09	-0.26	41702.0	1448420.3	99
2017-04-30	34.0	34.6	33.9	34.49	0.29	0.85	61113.0	2100757.3	107
2017-04-27	34.0	34.0	34.0	34.2	0.27	0.8	9859.0	335398.4	21
2017-04-26	34.1	34.2	34.0	33.93	-0.24	-0.7	17431.0	594155.0	35
2017-04-25	34.2	34.2	33.9	34.17	0.06	0.18	39138.0	1332632.9	38
2017-04-24	34.1	34.1	33.8	34.11	0.11	0.32	61624.0	2089590.5	57
2017-04-23	34.3	34.5	33.9	34.0	0.07	0.21	106794.0	3630527.2	69
2017-04-20	34.2	34.2	33.8	33.93	-0.27	-0.79	16326.0	554707.8	47
2017-04-19	33.8	34.2	33.8	34.2	0.3	0.88	44788.0	1520805.9	65
2017-04-18	34.3	34.3	33.7	33.9	-0.29	-0.85	61346.0	2079659.9	117
2017-04-17	34.5	34.8	34.1	34.19	-0.35	-1.01	194516.0	6671136.9	227
2017-04-16	34.8	35.0	34.1	34.54	-0.22	-0.63	227647.0	7851198.3	279
2017-04-13	35.3	35.4	34.6	34.76	-0.64	-1.81	127994.0	4470776.8	184
2017-04-12	35.5	36.2	35.4	35.4	-0.12	-0.34	142612.0	5111878.5	224
2017-04-11	35.4	36.1	35.3	35.52	0.26	0.74	111264.0	3962143.9	237
2017-04-10	35.6	35.7	35.2	35.26	-0.16	-0.45	75012.0	2651027.0	164
2017-04-09	34.3	35.7	34.3	35.42	0.92	2.67	494007.0	17359585.3	687
2017-04-06	33.6	34.7	33.4	34.5	0.77	2.28	272845.0	9294283.7	509
2017-04-05	33.2	33.8	33.1	33.73	0.65	1.96	232278.0	7773771.6	312
2017-04-04	32.6	33.3	32.6	33.08	0.29	0.88	112986.0	3726215.7	182
2017-04-03	33.5	33.5	32.6	32.79	-0.64	-1.91	217943.0	7158404.4	352
2017-04-02	32.5	34.0	32.5	33.43	1.01	3.12	523850.0	17481786.5	727
2017-03-30	32.4	32.6	32.3	32.42	0.1	0.31	200003.0	6483175.5	233
2017-03-29	32.5	32.7	32.1	32.32	-0.14	-0.43	297811.0	9655622.8	340
2017-03-28	32.4	32.8	32.4	32.46	-0.04	-0.12	171207.0	5571914.8	3950
2017-03-27	32.7	32.8	32.4	32.5	-0.37	-1.13	105102.0	3427801.6	224
2017-03-26	33.2	33.3	32.7	32.87	-0.33	-0.99	48980.0	1617667.3	87
2017-03-23	33.2	33.5	33.0	33.2	0.13	0.39	86757.0	2884414.2	154
2017-03-22	33.5	33.5	33.0	33.07	-0.82	-2.42	83887.0	2786818.6	116
2017-03-21	34.5	34.8	33.5	33.89	-0.56	-1.63	208282.0	7144848.8	241
2017-03-20	34.0	34.6	34.0	34.45	0.32	0.94	134981.0	4638031.6	236
2017-03-19	34.5	34.6	34.1	34.13	-0.37	-1.07	219821.0	7527319.5	297
2017-03-16	34.7	35.1	34.3	34.5	0.0	0.0	196702.0	6810615.3	258
2017-03-15	34.4	34.8	34.4	34.5	0.25	0.73	72228.0	2500883.1	149
2017-03-14	34.6	35.0	33.8	34.25	-0.39	-1.13	89903.0	3070229.9	157
2017-03-13	34.8	35.0	34.6	34.64	-0.29	-0.83	37880.0	1319074.7	69
2017-03-12	35.2	35.2	34.9	34.93	-0.54	-1.52	32194.0	1127937.8	66
2017-03-09	36.0	36.0	35.2	35.47	-0.54	-1.5	58410.0	2068542.9	125
2017-03-08	36.0	36.7	36.0	36.01	-0.18	-0.5	149264.0	5397062.8	231
2017-03-07	36.2	36.2	36.0	36.19	0.08	0.22	28750.0	1038653.0	70
2017-03-06	36.4	36.4	36.0	36.11	-0.39	-1.07	26810.0	970496.7	70
2017-03-05	36.8	37.1	36.4	36.5	-0.28	-0.76	53094.0	1949886.8	124
2017-03-02	36.4	36.9	36.2	36.78	0.41	1.13	85681.0	3133293.1	148
2017-03-01	36.3	36.4	36.0	36.37	0.28	0.78	31428.0	1136977.3	86
2017-02-28	36.2	36.2	35.5	36.09	0.18	0.5	34422.0	1235943.9	105
2017-02-27	37.0	37.0	35.6	35.91	-0.89	-2.42	129991.0	4706613.6	177
2017-02-26	36.8	37.3	36.7	36.8	-0.1	-0.27	45488.0	1679482.9	112
2017-02-23	37.5	37.7	36.7	36.9	-0.4	-1.07	113902.0	4222218.9	184
2017-02-22	37.4	38.0	37.3	37.3	-0.27	-0.72	116772.0	4407515.5	168
2017-02-21	37.0	37.7	37.0	37.57	0.26	0.7	153729.0	5743582.1	340
2017-02-20	38.4	38.4	37.2	37.31	-1.29	-3.34	243105.0	9182735.1	469
2017-02-19	38.8	39.5	38.5	38.6	0.32	0.84	322082.0	12549717.6	383
2017-02-16	37.4	39.2	37.4	38.28	0.78	2.08	986060.0	37990525.5	1237
2017-02-15	37.0	37.7	37.0	37.5	0.28	0.75	337826.0	12609295.4	377
2017-02-14	37.2	37.6	36.6	37.22	0.1	0.27	446439.0	16589005.2	524
2017-02-13	37.0	38.0	36.7	37.12	0.25	0.68	466510.0	17425778.1	708
2017-02-12	37.5	37.8	36.8	36.87	-0.73	-1.94	331943.0	12350996.9	601
2017-02-09	37.1	38.1	37.1	37.6	-0.23	-0.61	370843.0	13944799.0	501
2017-02-08	37.5	38.3	36.8	37.83	0.57	1.53	649779.0	24501947.2	856
2017-02-07	36.5	37.8	36.3	37.26	0.91	2.5	219256.0	8111358.0	381
2017-02-06	36.2	37.0	36.0	36.35	0.19	0.53	183361.0	6695585.3	293
2017-02-05	36.9	37.0	36.0	36.16	-0.52	-1.42	87078.0	3178286.6	194
2017-02-02	37.8	38.0	36.5	36.68	-1.02	-2.71	252574.0	9414356.3	475
2017-02-01	37.5	38.8	36.8	37.7	0.84	2.28	507127.0	19138007.9	783
2017-01-31	35.5	38.0	35.2	36.86	1.2	3.37	808710.0	29913079.1	1216
2017-01-30	35.8	36.5	35.6	35.66	-0.2	-0.56	263977.0	9485030.4	441
2017-01-29	36.1	37.4	35.6	35.86	-0.59	-1.62	487727.0	17721417.4	914
2017-01-26	38.4	39.9	36.0	36.45	-1.05	-2.8	1451082.0	55061828.5	2475
2017-01-25	34.2	37.5	34.0	37.5	3.33	9.75	966323.0	35336395.3	1143
2017-01-24	31.5	34.4	31.5	34.17	2.77	8.82	525814.0	17728383.6	672
2017-01-23	30.8	31.4	30.8	31.4	0.6	1.95	112752.0	3502553.2	220
2017-01-22	30.3	30.8	30.0	30.8	0.41	1.35	132463.0	4013319.4	235
2017-01-19	30.8	30.9	30.3	30.39	-0.41	-1.33	79924.0	2454575.4	128
2017-01-18	31.4	31.4	30.8	30.8	-0.53	-1.69	16365.0	507509.4	25
2017-01-17	30.8	31.4	29.0	31.33	0.42	1.36	63087.0	1924904.9	150
2017-01-16	31.3	31.3	30.9	30.91	-0.79	-2.49	36937.0	1148667.3	54
2017-01-15	32.0	32.0	31.6	31.7	-0.2	-0.63	20785.0	660627.4	32
2017-01-12	31.5	32.2	31.1	31.9	0.42	1.33	59721.0	1885725.7	73
2017-01-11	31.5	32.0	31.5	31.48	-0.55	-1.72	46149.0	1472753.4	51
2017-01-10	32.4	32.4	31.7	32.03	-0.37	-1.14	33814.0	1086629.3	60
2017-01-09	33.1	33.1	32.3	32.4	-0.58	-1.76	107208.0	3483303.8	74
2017-01-08	33.2	33.2	32.8	32.98	-0.51	-1.52	31479.0	1040150.5	54
2017-01-05	33.5	33.7	33.1	33.49	-0.21	-0.62	504502.0	16934712.4	453
2017-01-04	33.5	33.7	33.5	33.7	0.19	0.57	169212.0	5689959.9	85
2017-01-03	33.7	33.7	33.5	33.51	0.01	0.03	273671.0	9172693.9	271
2017-01-02	33.4	33.8	33.4	33.5	0.2	0.6	227576.0	7621812.5	146
2017-01-01	33.1	33.5	33.1	33.3	0.26	0.79	61286.0	2043946.3	148
2016-12-29	33.6	33.9	32.9	33.04	-0.51	-1.52	125365.0	4197368.6	121
2016-12-28	33.3	33.6	33.0	33.55	0.25	0.75	412003.0	13697766.1	498
2016-12-27	32.8	33.4	32.5	33.3	0.5	1.52	340100.0	11201140.5	263
2016-12-26	32.9	32.9	32.5	32.8	-0.2	-0.61	240837.0	7892350.3	384
2016-12-25	32.5	33.4	32.4	33.0	0.14	0.43	903563.0	29768483.7	851
2016-12-22	31.9	32.9	31.9	32.86	1.0	3.14	1007797.0	32772160.9	1054
2016-12-21	31.4	32.0	31.4	31.86	0.57	1.82	323275.0	10210759.8	217
2016-12-20	31.5	31.7	30.5	31.29	-0.14	-0.45	161058.0	4995155.8	189
2016-12-19	31.4	32.4	31.1	31.43	-0.21	-0.66	451151.0	14300178.7	308
2016-12-18	30.8	31.7	30.7	31.64	0.67	2.16	273123.0	8573610.1	238
2016-12-15	31.2	31.5	30.3	30.97	-0.22	-0.71	192182.0	5914840.2	204
2016-12-14	31.5	31.8	30.7	31.19	-0.28	-0.89	193344.0	6026205.6	183
2016-12-13	31.5	32.0	31.4	31.47	0.05	0.16	386865.0	12246499.3	445
2016-12-12	30.7	32.0	30.5	31.42	1.01	3.32	1028745.0	32233285.2	1004
2016-12-11	29.9	30.6	29.9	30.41	0.78	2.63	798123.0	24251132.2	708
2016-12-08	29.8	29.9	29.5	29.63	0.04	0.14	257565.0	7667335.4	273
2016-12-07	29.5	29.9	29.3	29.59	0.1	0.34	233312.0	6914114.3	294
2016-12-06	29.0	29.6	29.0	29.49	0.41	1.41	234823.0	6890868.3	253
2016-12-05	29.7	29.7	29.0	29.08	-0.41	-1.39	296643.0	8670285.3	332
2016-12-04	29.4	30.2	29.3	29.49	0.21	0.72	521456.0	15495746.0	567
2016-12-01	29.5	29.6	29.2	29.28	0.07	0.24	169464.0	4966817.4	219
2016-11-30	29.4	29.5	29.2	29.21	-0.03	-0.1	131463.0	3852772.4	207
2016-11-29	29.7	29.9	29.2	29.24	-0.36	-1.22	73843.0	2184690.1	126
2016-11-28	29.5	29.7	29.5	29.6	-0.12	-0.4	55070.0	1627942.5	96
2016-11-27	30.0	30.0	29.6	29.72	-0.28	-0.93	94964.0	2835207.7	99
2016-11-24	30.2	30.5	30.0	30.0	-0.02	-0.07	205429.0	6191372.8	170
2016-11-23	30.0	30.2	30.0	30.02	0.08	0.27	117571.0	3534222.6	124
2016-11-22	29.5	30.0	29.4	29.94	0.24	0.81	72899.0	2163749.9	107
2016-11-21	29.9	30.0	29.7	29.7	-0.18	-0.6	80213.0	2391438.5	59
2016-11-20	29.4	30.0	29.1	29.88	0.25	0.84	274115.0	8155507.5	228
2016-11-17	30.3	30.5	29.6	29.63	-0.46	-1.53	385713.0	11576174.3	306
2016-11-16	28.1	30.6	28.1	30.09	2.19	7.85	655073.0	19434629.0	819
2016-11-15	27.9	28.0	27.7	27.9	-0.09	-0.32	925410.0	25814850.4	1964
2016-11-14	28.4	28.4	27.5	27.99	-0.2	-0.71	79418.0	2216249.3	105
2016-11-13	27.6	28.4	27.6	28.19	0.72	2.62	144694.0	4067707.5	212
2016-11-10	27.0	27.6	26.9	27.47	1.05	3.97	178620.0	4890338.8	179
2016-11-09	25.5	26.5	25.5	26.42	0.6	2.32	111917.0	2916175.4	150
2016-11-08	25.8	26.1	25.8	25.82	0.15	0.58	193083.0	5008331.3	231
2016-11-07	25.3	25.7	25.3	25.67	0.11	0.43	55000.0	1407580.2	101
2016-11-06	25.7	25.8	25.5	25.56	-0.08	-0.31	98703.0	2522999.4	103
2016-11-03	25.6	25.6	25.5	25.64	0.14	0.55	24208.0	618906.5	51
2016-11-02	25.7	25.8	25.5	25.5	-0.2	-0.78	74716.0	1914324.4	64
2016-11-01	25.6	25.8	25.6	25.7	0.03	0.12	36758.0	945713.5	69
2016-10-31	25.7	25.7	25.6	25.67	0.02	0.08	43315.0	1109014.3	46
2016-10-30	25.7	25.9	25.6	25.65	-0.02	-0.08	52413.0	1354146.2	62
2016-10-27	25.5	25.8	25.5	25.67	0.19	0.75	139414.0	3575675.0	141
2016-10-26	25.3	25.6	25.0	25.48	0.26	1.03	238417.0	6022855.2	237
2016-10-25	25.4	25.5	25.2	25.22	-0.17	-0.67	141331.0	3584415.9	116
2016-10-24	25.6	25.7	25.4	25.39	-0.12	-0.47	116490.0	2970810.4	138
2016-10-23	26.0	26.0	25.5	25.51	-0.32	-1.24	123799.0	3178479.2	158
2016-10-20	26.2	26.7	25.8	25.83	0.33	1.29	71755.0	1869403.3	164
2016-10-19	25.3	25.7	25.1	25.5	-0.06	-0.23	39163.0	996077.1	73
2016-10-18	25.1	25.7	25.1	25.56	0.56	2.24	63849.0	1626358.7	96
2016-10-17	25.2	25.2	25.0	25.0	-0.19	-0.75	16827.0	422040.9	38
2016-10-16	25.0	25.4	25.0	25.19	-0.01	-0.04	13967.0	352660.7	32
2016-10-13	25.5	25.5	25.1	25.2	-0.1	-0.4	31938.0	808575.3	66
2016-10-12	24.6	25.7	24.6	25.3	-0.35	-1.36	79369.0	2023016.3	310
2016-10-11	25.0	25.7	25.0	25.65	0.74	2.97	135292.0	3445411.7	292
2016-10-10	24.6	25.5	24.2	24.91	-0.03	-0.12	101173.0	2508636.0	183
2016-10-09	25.6	25.9	25.0	24.94	-1.23	-4.7	312833.0	8003832.1	383
2016-10-06	25.5	26.7	25.0	26.17	0.47	1.83	110306.0	2848389.9	211
2016-10-05	25.1	25.7	25.1	25.7	0.62	2.47	19991.0	507195.5	44
2016-10-04	24.6	25.3	24.45	25.08	1.18	4.94	61293.0	1516398.0	537
2016-10-03	23.1	24.5	23.0	23.9	0.34	1.44	46329.0	1089898.9	186
2016-10-02	24.4	24.4	23.35	23.56	-0.93	-3.8	267186.0	6362931.15	397
2016-09-29	24.7	24.95	23.4	24.49	-0.29	-1.17	93029.0	2263769.2	167
2016-09-28	25.5	25.7	24.8	24.78	-0.86	-3.35	59560.0	1497782.7	101
2016-09-27	26.0	26.0	25.5	25.64	-0.41	-1.57	42774.0	1098761.7	95
2016-09-26	26.1	26.6	26.0	26.05	-0.15	-0.57	90272.0	2373117.6	131
2016-09-25	26.1	26.3	25.8	26.2	-0.17	-0.64	42858.0	1117987.0	110
2016-09-21	27.0	27.0	26.2	26.37	-0.45	-1.68	127934.0	3378191.0	185
2016-09-20	26.9	27.2	26.6	26.82	-0.1	-0.37	79247.0	2129227.2	99
2016-09-19	27.5	27.6	26.9	26.92	-0.32	-1.17	75679.0	2049675.9	96
2016-09-18	27.8	27.8	27.2	27.24	-0.76	-2.71	61757.0	1699263.3	80
2016-09-08	27.7	28.3	27.7	28.0	0.3	1.08	251320.0	7042843.9	242
2016-09-07	27.3	27.9	27.3	27.7	0.41	1.5	180259.0	4999856.3	193
2016-09-06	27.6	27.6	27.2	27.29	-0.21	-0.76	71223.0	1948212.0	92
2016-09-05	27.8	27.8	27.5	27.5	-0.12	-0.43	130396.0	3601908.8	187
2016-09-04	27.5	27.8	27.4	27.62	0.31	1.14	33073.0	913103.2	75
2016-09-01	27.6	28.4	27.3	27.31	-0.25	-0.91	239222.0	6679193.4	337
2016-08-31	27.5	27.5	27.5	27.56	0.06	0.22	23589.0	648881.0	38
2016-08-30	27.5	27.7	27.3	27.5	-0.07	-0.25	159075.0	4381544.5	133
2016-08-29	28.0	28.0	27.5	27.57	-0.52	-1.85	216659.0	5994581.4	159
2016-08-28	28.1	28.1	27.8	28.09	0.09	0.32	74977.0	2094805.2	110
2016-08-25	28.3	28.3	27.3	28.0	-0.1	-0.36	59504.0	1660330.6	88
2016-08-24	28.0	28.4	28.0	28.1	-0.24	-0.85	50889.0	1436055.1	83
2016-08-23	28.5	28.5	28.2	28.34	-0.22	-0.77	72672.0	2064861.7	90
2016-08-22	29.0	29.0	28.5	28.56	-0.24	-0.83	21454.0	614632.0	48
2016-08-21	28.9	29.1	28.6	28.8	-0.06	-0.21	64070.0	1850535.5	131
2016-08-18	28.9	29.2	28.5	28.86	0.1	0.35	300671.0	8691578.6	666
2016-08-17	29.3	29.3	28.6	28.76	-0.51	-1.74	410655.0	11857103.5	635
2016-08-16	27.6	29.8	27.6	29.27	1.77	6.44	1870741.0	54146091.2	1948
2016-08-15	27.2	27.6	27.2	27.5	0.3	1.1	262025.0	7195868.5	243
2016-08-14	27.2	27.4	27.0	27.2	0.01	0.04	170395.0	4642436.4	160
2016-08-11	27.1	27.9	27.1	27.19	-0.01	-0.04	303102.0	8319606.8	279
2016-08-10	27.4	27.4	27.2	27.2	-0.2	-0.73	104564.0	2850897.5	122
2016-08-09	27.2	27.4	27.1	27.4	0.09	0.33	281608.0	7686955.2	287
2016-08-08	28.0	28.0	27.2	27.31	-0.23	-0.84	67461.0	1856432.1	102
2016-08-07	27.5	27.9	27.5	27.54	0.28	1.03	76816.0	2124614.0	112
2016-08-04	27.2	27.5	27.1	27.26	0.08	0.29	120378.0	3287699.1	225
2016-08-03	27.6	28.0	27.1	27.18	-0.28	-1.02	330262.0	9101484.0	281
2016-08-02	27.1	27.8	26.7	27.46	0.19	0.7	290365.0	7948484.7	371
2016-08-01	26.6	27.3	26.6	27.27	0.54	2.02	370266.0	10030864.1	409
2016-07-31	26.7	27.3	26.4	26.73	-0.21	-0.78	217852.0	5888860.1	204
2016-07-28	26.2	27.0	26.1	26.94	0.56	2.12	131020.0	3491404.4	152
2016-07-27	26.2	26.5	26.2	26.38	-0.09	-0.34	39687.0	1044211.6	73
2016-07-26	26.4	26.6	26.0	26.47	-0.43	-1.6	279380.0	7322071.6	767
2016-07-25	27.1	27.1	26.4	26.9	-0.23	-0.85	166044.0	4450490.7	390
2016-07-24	27.1	28.0	27.0	27.13	0.0	0.0	623947.0	17165509.6	1159
2016-07-21	27.2	27.3	27.1	27.13	-0.16	-0.59	49376.0	1342335.9	71
2016-07-20	27.1	27.8	27.0	27.29	0.09	0.33	393169.0	10802358.4	990
2016-07-19	27.4	27.4	27.1	27.2	0.03	0.11	92835.0	2527912.6	135
2016-07-18	27.7	27.8	27.1	27.17	-0.53	-1.91	209426.0	5741982.4	187
2016-07-17	27.7	27.8	27.6	27.7	0.09	0.33	298516.0	8263707.2	1237
2016-07-14	27.4	27.9	27.4	27.61	0.04	0.15	304835.0	8415441.2	403
2016-07-13	27.5	28.1	27.1	27.57	0.29	1.06	680199.0	18808014.5	663
2016-07-12	27.2	27.5	27.1	27.28	-0.03	-0.11	108758.0	2971389.4	152
2016-07-11	27.6	28.1	27.2	27.31	-0.19	-0.69	233391.0	6464136.1	326
2016-07-10	27.3	28.3	27.0	27.5	0.28	1.03	328271.0	9057670.1	534
2016-06-30	25.5	27.7	25.5	27.22	1.62	6.33	1113342.0	29893532.3	1545
2016-06-29	25.9	26.0	25.5	25.6	-0.3	-1.16	408319.0	10489152.1	492
2016-06-28	26.7	26.7	25.7	25.9	-0.78	-2.92	411475.0	10740820.8	475
2016-06-27	27.8	27.8	26.4	26.68	-0.77	-2.81	478769.0	12951240.7	527
2016-06-26	25.9	27.6	24.9	27.45	0.01	0.04	1160513.0	30864692.9	1428
2016-06-23	27.4	29.4	27.2	27.44	0.01	0.04	1081162.0	30457023.2	977
2016-06-22	26.4	28.5	26.0	27.43	0.97	3.67	1203420.0	33149017.0	1386
2016-06-21	26.7	27.0	26.3	26.46	-0.64	-2.36	458999.0	12173402.9	520
2016-06-20	28.0	28.0	26.7	27.1	-0.28	-1.02	578207.0	15654385.6	677
2016-06-19	26.4	28.8	25.6	27.38	0.92	3.48	2420039.0	66119836.3	2561
2016-06-16	24.75	26.9	24.65	26.46	1.98	8.09	2765534.0	72050006.6	2003
2016-06-15	23.55	24.95	23.25	24.48	0.76	3.2	3287849.0	79601409.65	2331
2016-06-14	22.45	24.05	22.45	23.72	1.19	5.28	2215659.0	51870781.45	1532
2016-06-13	22.45	22.55	22.45	22.53	0.01	0.04	75374.0	1695848.05	60
2016-06-12	22.5	22.6	22.45	22.52	-0.07	-0.31	25578.0	575825.5	54
2016-06-09	22.6	22.7	22.5	22.59	0.04	0.18	151626.0	3421895.6	169
2016-06-08	22.4	22.6	22.4	22.55	0.11	0.49	237048.0	5340322.15	156
2016-06-07	22.3	22.45	22.3	22.44	-0.01	-0.04	94192.0	2109939.25	84
2016-06-06	22.3	22.55	22.2	22.45	0.1	0.45	52035.0	1166079.5	63
2016-06-05	22.1	22.45	22.1	22.35	0.1	0.45	25713.0	573275.5	39
2016-06-02	22.3	22.35	22.25	22.25	0.1	0.45	53390.0	1189283.1	79
2016-06-01	22.25	22.25	21.95	22.15	-0.1	-0.45	41167.0	909386.5	47
2016-05-31	22.2	22.25	22.2	22.25	0.15	0.68	43771.0	972792.75	52
2016-05-30	22.1	22.2	22.0	22.1	0.0	0.0	48239.0	1066757.5	67
2016-05-29	21.95	22.0	21.95	22.1	0.04	0.18	11415.0	250897.45	30
2016-05-26	22.1	22.15	22.0	22.06	-0.09	-0.41	37678.0	831372.05	29
2016-05-25	22.05	22.15	22.0	22.15	0.19	0.87	79255.0	1749232.65	75
2016-05-24	22.05	22.05	21.8	21.96	-0.04	-0.18	70097.0	1536432.45	76
2016-05-23	22.35	22.35	21.9	22.0	-0.35	-1.57	114475.0	2528286.9	108
2016-05-22	22.45	22.45	22.35	22.35	-0.14	-0.62	67748.0	1517340.4	79
2016-05-19	22.4	22.8	22.4	22.49	0.04	0.18	546308.0	12352274.9	441
2016-05-18	22.4	22.45	22.4	22.45	0.0	0.0	71569.0	1604394.8	56
2016-05-17	22.45	22.5	22.45	22.45	0.07	0.31	49378.0	1109547.15	62
2016-05-16	22.4	22.45	22.3	22.38	0.03	0.13	66625.0	1491070.95	65
2016-05-15	22.5	22.6	22.35	22.35	-0.16	-0.71	155294.0	3494343.9	126
2016-05-12	22.55	22.65	22.5	22.51	0.0	0.0	109762.0	2476300.45	91
2016-05-11	22.55	22.55	22.5	22.51	-0.08	-0.35	50195.0	1130758.5	60
2016-05-10	22.4	22.85	22.4	22.59	0.09	0.4	336716.0	7610767.45	278
2016-05-09	22.45	22.55	22.4	22.5	0.07	0.31	63491.0	1424026.8	68
2016-05-08	22.6	22.85	22.3	22.43	0.05	0.22	125985.0	2848571.5	156
2016-05-05	22.35	22.45	22.2	22.38	0.13	0.58	52081.0	1161717.8	67
2016-05-04	22.4	22.4	22.25	22.25	-0.14	-0.63	58311.0	1300340.15	82
2016-05-03	22.5	22.5	22.35	22.39	-0.06	-0.27	100213.0	2248495.35	99
2016-05-02	22.5	22.55	22.3	22.45	-0.05	-0.22	90062.0	2019825.6	109
2016-05-01	22.6	22.7	22.45	22.5	-0.11	-0.49	107636.0	2427645.6	144
2016-04-28	22.8	22.9	22.6	22.61	-0.2	-0.88	207295.0	4715110.3	202
2016-04-27	22.75	22.9	22.65	22.81	0.13	0.57	353209.0	8041012.0	278
2016-04-26	22.6	22.8	22.3	22.68	0.16	0.71	428386.0	9696965.75	305
2016-04-25	22.55	22.6	22.2	22.52	0.06	0.27	230125.0	5157214.95	205
2016-04-24	22.25	22.65	22.2	22.46	0.21	0.94	216602.0	4863395.4	203
2016-04-21	22.15	22.3	22.1	22.25	0.1	0.45	92122.0	2042534.25	97
2016-04-20	22.1	22.25	22.1	22.15	-0.03	-0.14	122779.0	2719843.95	117
2016-04-19	22.2	22.3	22.1	22.18	0.09	0.41	162098.0	3599033.45	167
2016-04-18	21.95	22.15	21.6	22.09	0.05	0.23	183041.0	4007569.6	190
2016-04-17	22.3	22.3	22.0	22.04	-0.33	-1.48	214556.0	4756209.55	217
2016-04-14	22.9	23.45	22.35	22.37	0.07	0.31	1640618.0	37300542.0	989
2016-04-13	22.35	22.4	22.25	22.3	-0.06	-0.27	63063.0	1407653.2	57
2016-04-12	22.3	22.4	22.15	22.36	0.26	1.18	41726.0	929609.8	49
2016-04-11	21.8	22.5	21.8	22.1	0.29	1.33	249863.0	5521011.35	200
2016-04-10	21.7	21.9	21.7	21.81	0.07	0.32	79161.0	1729964.65	69
2016-04-07	21.65	21.8	21.55	21.74	0.14	0.65	96914.0	2101063.1	91
2016-04-06	21.55	21.65	21.55	21.6	0.16	0.75	51872.0	1120982.4	45
2016-04-05	21.7	21.7	21.2	21.44	-0.24	-1.11	104687.0	2242680.0	97
2016-04-04	21.6	21.7	21.6	21.68	0.17	0.79	35511.0	768237.65	55
2016-04-03	21.5	21.6	20.7	21.51	-0.26	-1.19	65206.0	1388825.15	78
2016-03-31	21.95	22.1	21.6	21.77	0.06	0.28	51157.0	1115053.4	73
2016-03-30	21.7	21.8	21.7	21.71	-0.05	-0.23	32910.0	715635.7	35
2016-03-29	21.8	21.9	21.5	21.76	0.01	0.05	47612.0	1029335.2	71
2016-03-28	21.75	21.85	21.55	21.75	-0.09	-0.41	59858.0	1301855.0	85
2016-03-27	21.95	22.1	21.5	21.84	-0.02	-0.09	100023.0	2185963.9	102
2016-03-24	22.0	22.0	21.8	21.86	-0.16	-0.73	53476.0	1171437.65	71
2016-03-23	22.15	22.15	22.0	22.02	-0.05	-0.23	53111.0	1171555.85	44
2016-03-22	22.1	22.25	21.9	22.07	-0.02	-0.09	92952.0	2053998.15	102
2016-03-21	22.0	22.15	22.0	22.09	0.05	0.23	79842.0	1760608.75	97
2016-03-20	22.0	22.15	22.0	22.04	0.11	0.5	81090.0	1788372.2	102
2016-03-17	21.95	22.05	21.9	21.93	0.06	0.27	89625.0	1967211.45	117
2016-03-16	21.55	21.95	21.5	21.87	0.24	1.11	64860.0	1406463.25	85
2016-03-15	21.9	22.0	21.45	21.63	-0.33	-1.5	134972.0	2930981.45	137
2016-03-14	22.45	22.5	21.95	21.96	-0.43	-1.92	194596.0	4325837.7	166
2016-03-13	22.45	22.5	22.25	22.39	0.04	0.18	114586.0	2564808.85	151
2016-03-10	22.35	22.5	22.3	22.35	-0.11	-0.49	130370.0	2918335.15	141
2016-03-09	22.35	22.8	22.35	22.46	-0.12	-0.53	352534.0	7958168.1	346
2016-03-08	22.6	22.6	22.25	22.58	0.13	0.58	348801.0	7847128.65	266
2016-03-07	21.85	22.55	21.7	22.45	0.5	2.28	321524.0	7146244.75	262
2016-03-06	21.7	22.3	21.55	21.95	0.55	2.57	301333.0	6625024.7	320
2016-03-03	21.55	21.55	21.3	21.4	-0.07	-0.33	99980.0	2140473.5	140
2016-03-02	21.3	21.8	21.25	21.47	0.26	1.23	323593.0	6944815.3	381
2016-03-01	21.2	21.3	21.1	21.21	0.24	1.14	89708.0	1899904.3	106
2016-02-29	21.0	21.25	20.95	20.97	-0.19	-0.9	93685.0	1972742.7	89
2016-02-28	20.7	21.3	20.7	21.16	0.73	3.57	156307.0	3298069.95	189
2016-02-25	20.4	20.65	20.25	20.43	0.06	0.29	168619.0	3448284.3	311
2016-02-24	20.2	21.8	20.15	20.37	-0.01	-0.05	307239.0	6402933.9	347
2016-02-23	20.4	20.65	20.25	20.38	0.02	0.1	54692.0	1116966.8	73
2016-02-22	20.6	20.6	20.2	20.36	-0.05	-0.24	134255.0	2728968.6	122
2016-02-21	20.25	20.5	20.1	20.41	0.1	0.49	37620.0	763495.05	53
2016-02-18	20.0	20.75	19.95	20.31	0.65	3.31	187586.0	3796364.8	167
2016-02-17	19.45	19.8	19.35	19.66	0.24	1.24	97591.0	1907222.4	87
2016-02-16	19.4	19.95	19.4	19.42	-0.06	-0.31	89799.0	1758166.6	90
2016-02-15	19.0	19.65	18.85	19.48	0.46	2.42	81188.0	1549089.95	92
2016-02-14	19.5	19.7	19.0	19.02	-0.28	-1.45	44451.0	853883.85	64
2016-02-11	19.8	19.8	19.1	19.3	-0.33	-1.68	93768.0	1835582.1	59
2016-02-10	19.8	19.8	19.6	19.63	-0.07	-0.36	139804.0	2748815.9	78
2016-02-09	19.5	19.8	19.5	19.7	0.12	0.61	63443.0	1242317.3	71
2016-02-08	19.9	19.9	19.5	19.58	-0.17	-0.86	98011.0	1923578.35	107
2016-02-07	19.65	19.95	19.65	19.75	-0.31	-1.55	30706.0	607644.05	48
2016-02-04	20.0	20.2	20.0	20.06	0.27	1.36	53097.0	1065895.9	78
2016-02-03	19.7	19.8	19.45	19.79	0.04	0.2	57974.0	1137016.85	76
2016-02-02	20.0	20.2	19.75	19.75	-0.42	-2.08	79415.0	1589100.65	103
2016-02-01	19.9	20.35	19.9	20.17	0.2	1.0	106755.0	2154698.25	152
2016-01-31	20.1	20.2	19.9	19.97	0.27	1.37	203485.0	4080329.95	207
2016-01-28	19.35	19.95	19.35	19.7	0.33	1.7	120797.0	2378986.4	141
2016-01-27	19.35	19.6	19.25	19.37	0.08	0.41	147597.0	2864087.2	166
2016-01-26	19.0	19.35	18.7	19.29	0.07	0.36	96718.0	1856243.25	64
2016-01-25	19.35	19.35	19.0	19.22	-0.13	-0.67	100655.0	1932341.95	71
2016-01-24	20.3	20.3	19.2	19.35	0.34	1.79	172767.0	3363844.6	143
2016-01-21	18.6	19.05	18.5	19.01	0.31	1.66	67659.0	1272258.15	76
2016-01-20	18.95	18.95	18.55	18.7	-0.36	-1.89	169362.0	3173381.4	151
2016-01-19	19.0	19.45	18.75	19.06	0.3	1.6	537932.0	10250941.5	361
2016-01-18	19.5	19.5	18.7	18.76	-0.49	-2.55	430976.0	8169931.9	264
2016-01-17	21.4	21.4	19.25	19.25	-2.1	-9.84	326413.0	6324522.35	166
2016-01-14	22.3	22.3	21.3	21.35	-1.34	-5.91	120396.0	2601505.15	139
2016-01-13	23.0	23.0	22.3	22.69	0.23	1.02	23756.0	535019.6	51
2016-01-12	22.3	23.15	21.7	22.46	0.11	0.49	71070.0	1585364.1	116
2016-01-11	22.0	22.5	21.6	22.35	0.26	1.18	99694.0	2203457.2	142
2016-01-10	23.1	23.25	21.6	22.09	-1.48	-6.28	200371.0	4524009.1	243
2016-01-07	24.6	24.6	23.3	23.57	-1.34	-5.38	215008.0	5161755.05	214
2016-01-06	24.1	26.3	24.0	24.91	0.84	3.49	607389.0	15359968.0	707
2016-01-05	24.3	24.3	24.05	24.07	-0.04	-0.17	73770.0	1779445.7	95
2016-01-04	25.3	25.3	24.1	24.11	-1.19	-4.7	126123.0	3118573.8	145
2016-01-03	25.4	25.4	25.2	25.3	-0.13	-0.51	109452.0	2762876.1	68
2015-12-31	25.3	25.5	25.0	25.43	0.02	0.08	110207.0	2783124.7	151
2015-12-30	26.1	26.3	25.4	25.41	-0.79	-3.02	194124.0	5003967.5	186
2015-12-29	27.0	27.2	24.65	26.2	-0.6	-2.24	925684.0	23959182.6	779
2015-12-28	24.7	26.8	24.7	26.8	2.35	9.61	1397724.0	37128450.5	809
2015-12-27	24.75	24.75	24.25	24.45	-0.16	-0.65	11843.0	289322.35	40
2015-12-24	24.7	24.7	24.6	24.61	0.01	0.04	22199.0	547218.0	51
2015-12-23	24.6	24.8	24.55	24.6	-0.06	-0.24	58791.0	1447811.8	71
2015-12-22	24.7	24.75	24.55	24.66	0.05	0.2	42983.0	1060733.0	73
2015-12-21	25.0	25.0	24.5	24.61	-0.69	-2.73	127217.0	3141454.65	160
2015-12-20	24.95	25.7	24.95	25.3	0.19	0.76	262585.0	6641352.8	238
2015-12-17	24.6	25.4	24.55	25.11	0.36	1.45	126802.0	3165836.7	162
2015-12-16	25.0	25.0	24.6	24.75	0.17	0.69	75507.0	1865570.1	99
2015-12-15	25.1	26.0	24.3	24.58	-0.52	-2.07	152471.0	3812425.65	188
2015-12-14	25.7	26.7	25.1	25.1	-0.45	-1.76	205057.0	5387992.5	238
2015-12-13	24.25	26.6	24.0	25.55	0.99	4.03	61129.0	1531625.5	83
2015-12-10	24.85	24.85	24.55	24.56	-0.39	-1.56	19855.0	488917.8	34
2015-12-09	25.0	25.0	24.8	24.95	0.18	0.73	18631.0	464277.35	25
2015-12-08	24.9	24.9	24.65	24.77	-0.23	-0.92	40843.0	1012142.05	51
2015-12-07	25.4	25.4	25.0	25.0	-0.37	-1.46	38767.0	973519.2	54
2015-12-06	25.0	25.4	25.0	25.37	0.14	0.55	44170.0	1114588.7	47
2015-12-03	25.1	25.5	25.1	25.23	0.1	0.4	83567.0	2108678.3	94
2015-12-02	25.0	25.2	25.0	25.13	-0.07	-0.28	28300.0	709040.3	46
2015-12-01	25.3	25.5	25.0	25.2	-0.1	-0.4	154059.0	3872409.3	92
2015-11-30	25.1	25.3	25.0	25.3	0.34	1.36	39698.0	997603.4	54
2015-11-29	25.1	25.2	24.9	24.96	-0.17	-0.68	70809.0	1777411.5	67
2015-11-26	24.7	25.6	24.7	25.13	0.63	2.57	222056.0	5578417.05	235
2015-11-25	25.0	25.0	24.4	24.5	-0.6	-2.39	102558.0	2535394.5	113
2015-11-24	25.0	25.2	24.95	25.1	0.2	0.8	58873.0	1475270.1	73
2015-11-23	25.9	25.9	24.8	24.9	-0.71	-2.77	152149.0	3828789.45	172
2015-11-22	25.0	26.3	24.5	25.61	1.33	5.48	355919.0	9113913.2	379
2015-11-19	23.4	25.0	23.4	24.28	1.15	4.97	118593.0	2843191.05	138
2015-11-18	21.5	23.6	21.5	23.13	-0.62	-2.61	79109.0	1808023.6	143
2015-11-17	23.85	23.9	23.7	23.75	0.09	0.38	20514.0	487685.95	30
2015-11-16	23.8	23.8	23.65	23.66	0.13	0.55	16717.0	396902.7	36
2015-11-15	23.8	23.8	23.5	23.53	-0.57	-2.37	29787.0	705340.15	78
2015-11-12	24.0	24.4	23.95	24.1	0.1	0.42	102285.0	2472758.35	124
2015-11-11	24.05	24.05	23.95	24.0	0.08	0.33	21223.0	509921.55	39
2015-11-10	23.8	24.1	23.8	23.92	0.12	0.5	80394.0	1928173.95	115
2015-11-09	23.5	23.85	23.5	23.8	0.28	1.19	41750.0	987461.05	67
2015-11-08	23.25	23.55	23.25	23.52	0.02	0.09	16853.0	394640.05	51
2015-11-05	23.6	23.6	23.35	23.5	-0.1	-0.42	67546.0	1583874.35	67
2015-11-04	23.8	23.8	23.35	23.6	-0.08	-0.34	35675.0	842031.2	62
2015-11-03	23.5	23.75	23.4	23.68	0.08	0.34	46108.0	1083947.3	79
2015-11-02	23.35	23.7	23.25	23.6	0.37	1.59	88062.0	2075995.5	140
2015-11-01	23.7	23.7	23.0	23.23	-0.52	-2.19	112979.0	2622324.75	171
2015-10-29	25.1	25.1	23.55	23.75	-1.25	-5.0	549577.0	13277976.95	530
2015-10-28	25.1	25.4	24.8	25.0	-0.27	-1.07	106141.0	2653323.3	96
2015-10-27	26.3	26.3	25.1	25.27	-1.1	-4.17	72237.0	1865487.5	79
2015-10-26	26.2	26.4	26.0	26.37	0.09	0.34	81172.0	2120726.5	55
2015-10-25	26.9	26.9	26.2	26.28	-0.62	-2.3	84434.0	2235509.4	58
2015-10-22	27.0	27.0	26.8	26.9	-0.19	-0.7	24082.0	647521.8	40
2015-10-21	27.5	27.5	27.0	27.09	-0.41	-1.49	70200.0	1912436.2	75
2015-10-20	27.5	27.5	27.4	27.5	-0.27	-0.97	20233.0	556343.2	26
2015-10-19	27.8	27.8	27.5	27.77	-0.03	-0.11	49290.0	1362347.4	50
2015-10-18	27.6	27.8	27.6	27.8	0.1	0.36	24802.0	686404.3	34
2015-10-15	27.7	27.8	27.5	27.7	0.01	0.04	49497.0	1367876.3	58
2015-10-14	27.8	27.9	27.6	27.69	-0.24	-0.86	28556.0	791979.6	48
2015-10-13	27.7	28.1	27.7	27.93	0.21	0.76	39617.0	1105144.1	44
2015-10-12	27.8	27.9	27.5	27.72	-0.12	-0.43	49477.0	1372459.4	60
2015-10-11	27.8	28.0	27.8	27.84	0.53	1.94	86450.0	2412144.6	97
2015-10-08	27.3	27.6	27.1	27.31	0.1	0.37	80048.0	2193850.3	76
2015-10-07	26.8	27.3	26.8	27.21	0.51	1.91	155347.0	4188897.6	132
2015-10-06	26.8	26.8	26.6	26.7	-0.1	-0.37	72562.0	1933203.9	56
2015-10-05	26.8	26.9	26.7	26.8	-0.22	-0.81	86438.0	2311707.0	99
2015-10-04	27.0	27.1	26.7	27.02	0.02	0.07	67173.0	1809428.3	66
2015-10-01	27.0	27.0	26.8	27.0	0.1	0.37	17826.0	480620.9	34
2015-09-30	26.7	27.0	26.7	26.9	0.2	0.75	10617.0	284259.9	26
2015-09-29	26.9	26.9	26.7	26.7	-0.21	-0.78	13438.0	359415.7	33
2015-09-21	26.8	27.3	26.7	26.91	0.37	1.39	169238.0	4570606.6	223
2015-09-20	26.9	26.9	26.4	26.54	-0.12	-0.45	62384.0	1662903.1	66
2015-09-17	26.6	26.8	26.6	26.66	-0.05	-0.19	13899.0	370484.5	32
2015-09-16	27.0	27.0	26.6	26.71	-0.11	-0.41	68413.0	1833853.1	77
2015-09-15	26.8	26.9	26.7	26.82	0.1	0.37	37567.0	1008469.9	56
2015-09-14	27.0	27.0	26.5	26.72	-0.18	-0.67	49555.0	1326341.5	61
2015-09-13	26.9	27.1	26.8	26.9	0.08	0.3	37067.0	997799.1	60
2015-09-10	26.5	27.0	26.5	26.82	0.22	0.83	85588.0	2277262.5	63
2015-09-09	26.4	26.8	26.2	26.6	0.3	1.14	215840.0	5716165.8	184
2015-09-08	26.0	26.3	26.0	26.3	0.2	0.77	39874.0	1042929.7	51
2015-09-07	26.3	26.3	26.1	26.1	0.07	0.27	70041.0	1835727.9	78
2015-09-06	25.6	26.2	25.5	26.03	0.34	1.32	81531.0	2108134.3	83
2015-09-03	25.8	25.9	25.7	25.69	-0.01	-0.04	33059.0	851484.5	65
2015-09-02	25.3	25.7	25.3	25.7	-0.1	-0.39	35988.0	917866.5	38
2015-09-01	25.8	25.8	25.7	25.8	-0.09	-0.35	73507.0	1893850.4	109
2015-08-31	25.8	26.0	25.6	25.89	-0.12	-0.46	98061.0	2528988.4	88
2015-08-30	26.5	26.5	25.9	26.01	0.39	1.52	194278.0	5083784.5	127
2015-08-27	26.3	26.4	25.5	25.62	0.25	0.99	271899.0	7089520.8	246
2015-08-26	26.2	26.2	25.1	25.37	-0.63	-2.42	217057.0	5609517.3	184
2015-08-25	24.45	26.4	24.2	26.0	1.92	7.97	349788.0	8977056.5	366
2015-08-24	25.5	25.7	23.65	24.08	-1.62	-6.3	219283.0	5405827.85	186
2015-08-23	26.7	26.7	25.0	25.7	-1.68	-6.14	148237.0	3857719.3	183
2015-08-20	27.0	27.6	26.7	27.38	0.1	0.37	129247.0	3479864.3	148
2015-08-19	27.8	27.9	27.1	27.28	-0.42	-1.52	54912.0	1514450.4	86
2015-08-18	28.1	28.1	27.5	27.7	-0.5	-1.77	60492.0	1681191.9	90
2015-08-17	28.4	28.4	28.0	28.2	-0.3	-1.05	75080.0	2114304.9	74
2015-08-16	28.6	28.7	28.4	28.5	-0.15	-0.52	52616.0	1500869.5	59
2015-08-13	28.7	28.8	28.6	28.65	-0.05	-0.17	25634.0	735259.7	28
2015-08-12	28.6	28.7	28.5	28.7	-0.08	-0.28	24926.0	713078.5	29
2015-08-11	28.9	29.0	28.5	28.78	0.0	0.0	141281.0	4064725.1	105
2015-08-10	28.6	28.9	28.6	28.78	0.24	0.84	93899.0	2694433.7	79
2015-08-09	28.6	28.7	28.0	28.54	-0.06	-0.21	77784.0	2211454.8	99
2015-08-06	28.8	28.8	28.5	28.6	-0.2	-0.69	40806.0	1169562.8	44
2015-08-05	28.7	28.9	28.6	28.8	-0.04	-0.14	72535.0	2082982.7	74
2015-08-04	28.6	29.0	28.5	28.84	-0.03	-0.1	114168.0	3275234.0	93
2015-08-03	28.7	28.9	28.3	28.87	0.19	0.66	76533.0	2192454.3	120
2015-08-02	29.8	29.8	28.3	28.68	-1.25	-4.18	166850.0	4851747.2	203
2015-07-30	29.9	29.9	29.8	29.93	-0.04	-0.13	80481.0	2402927.2	45
2015-07-29	29.9	30.0	29.8	29.97	-0.02	-0.07	85606.0	2562471.3	70
2015-07-28	29.9	30.0	29.8	29.99	0.13	0.44	69267.0	2071790.3	41
2015-07-27	30.0	30.0	29.7	29.86	-0.24	-0.8	49429.0	1478003.0	61
2015-07-26	30.1	30.1	30.0	30.1	-0.06	-0.2	36797.0	1104685.3	46
2015-07-23	30.2	30.2	30.0	30.16	-0.03	-0.1	83480.0	2515387.5	79
2015-07-22	30.1	30.3	30.0	30.19	0.16	0.53	40165.0	1210196.5	67
2015-07-15	29.6	30.2	29.6	30.03	0.38	1.28	109736.0	3274453.6	135
2015-07-14	29.8	29.8	29.5	29.65	-0.21	-0.7	197234.0	5834788.1	170
2015-07-13	29.8	29.9	29.6	29.86	0.13	0.44	93190.0	2778544.8	106
2015-07-12	30.3	30.3	29.7	29.73	-0.34	-1.13	363548.0	10875785.5	320
2015-07-09	29.7	30.3	29.7	30.07	0.4	1.35	126614.0	3785128.4	154
2015-07-08	29.9	29.9	29.6	29.67	-0.22	-0.74	42047.0	1250936.8	63
2015-07-07	30.1	30.1	29.6	29.89	-0.11	-0.37	93238.0	2784265.2	114
2015-07-06	30.0	30.3	30.0	30.0	-0.1	-0.33	82103.0	2465169.7	72
2015-07-05	30.3	30.3	30.1	30.1	-0.18	-0.59	52490.0	1584913.4	82
2015-07-02	30.1	30.4	30.0	30.28	0.12	0.4	84932.0	2566753.0	119
2015-07-01	30.5	30.5	30.0	30.16	-0.4	-1.31	162813.0	4919388.7	187
2015-06-30	30.2	30.6	30.2	30.56	0.16	0.53	165972.0	5046157.2	165
2015-06-29	31.0	31.0	30.1	30.4	-0.63	-2.03	179435.0	5464875.7	194
2015-06-28	31.4	31.4	30.8	31.03	-0.31	-0.99	208306.0	6479690.8	225
2015-06-25	31.5	31.5	31.3	31.34	-0.01	-0.03	179731.0	5640587.4	100
2015-06-24	31.4	31.5	31.3	31.35	0.0	0.0	62952.0	1976649.1	102
2015-06-23	31.4	31.5	31.2	31.35	-0.15	-0.48	145664.0	4571082.7	117
2015-06-22	31.3	31.5	31.3	31.5	0.08	0.25	44477.0	1396665.4	62
2015-06-21	31.6	31.6	31.2	31.42	-0.16	-0.51	87413.0	2747557.7	106
2015-06-18	31.6	31.7	31.5	31.58	-0.07	-0.22	42701.0	1349780.2	52
2015-06-17	31.7	31.8	31.5	31.65	-0.05	-0.16	69163.0	2192557.0	82
2015-06-16	31.9	31.9	31.6	31.7	0.0	0.0	87592.0	2776103.2	117
2015-06-15	32.2	32.2	31.6	31.7	-0.25	-0.78	177576.0	5640672.9	189
2015-06-14	31.6	32.2	31.6	31.95	0.43	1.36	286998.0	9178688.8	276
2015-06-11	31.6	31.6	31.3	31.52	-0.06	-0.19	60381.0	1899279.8	90
2015-06-10	31.8	31.8	31.6	31.58	0.1	0.32	48498.0	1536687.8	68
2015-06-09	31.7	31.9	31.3	31.48	-0.31	-0.98	89877.0	2837672.4	116
2015-06-08	31.9	32.1	31.7	31.79	-0.11	-0.34	85635.0	2733422.9	69
2015-06-07	31.9	32.0	31.7	31.9	-0.17	-0.53	131394.0	4186564.0	116
2015-06-04	32.2	32.2	32.0	32.07	-0.14	-0.43	137937.0	4419677.3	133
2015-06-03	32.4	32.5	32.1	32.21	-0.29	-0.89	154260.0	4984726.1	116
2015-06-02	32.5	32.6	32.4	32.5	0.03	0.09	139316.0	4522621.1	106
2015-06-01	32.7	32.7	32.0	32.47	-0.11	-0.34	222385.0	7167513.2	233
2015-05-31	32.5	32.9	32.3	32.58	0.1	0.31	180567.0	5901018.2	155
2015-05-28	32.5	32.6	32.3	32.48	-0.13	-0.4	132681.0	4307698.3	119
2015-05-27	33.0	33.0	32.5	32.61	-0.46	-1.39	288544.0	9450353.3	239
2015-05-26	33.0	33.3	33.0	33.07	0.02	0.06	187974.0	6232922.8	191
2015-05-25	33.1	33.7	32.8	33.05	0.05	0.15	440360.0	14639679.4	333
2015-05-24	32.4	33.9	32.0	33.0	0.69	2.14	1071984.0	35470185.1	779
2015-05-21	32.3	32.4	32.1	32.31	0.08	0.25	132082.0	4253472.3	145
2015-05-20	32.4	32.6	32.2	32.23	-0.16	-0.49	215325.0	6965142.0	187
2015-05-19	32.1	33.0	32.1	32.39	0.36	1.12	966087.0	31445589.0	617
2015-05-18	32.0	32.2	32.0	32.03	-0.07	-0.22	300124.0	9630207.7	215
2015-05-17	31.9	32.3	31.9	32.1	0.4	1.26	512898.0	16434942.3	288
2015-05-14	31.7	31.9	31.6	31.7	0.05	0.16	336019.0	10651438.8	176
2015-05-13	31.8	31.8	31.5	31.65	-0.04	-0.13	120739.0	3817316.1	90
2015-05-12	31.4	31.7	31.3	31.69	0.29	0.92	184876.0	5837024.6	122
2015-05-11	31.5	31.7	31.4	31.4	-0.12	-0.38	95820.0	3023454.5	103
2015-05-10	31.6	31.7	31.4	31.52	-0.03	-0.1	151287.0	4778220.6	87
2015-05-07	31.7	31.7	31.3	31.55	-0.05	-0.16	129868.0	4094411.7	135
2015-05-06	31.4	31.7	31.4	31.6	0.19	0.6	259632.0	8200554.7	184
2015-05-05	31.6	31.8	31.4	31.41	-0.1	-0.32	237569.0	7499058.0	186
2015-05-04	31.6	31.6	31.4	31.51	0.15	0.48	141822.0	4461294.4	106
2015-05-03	31.8	31.9	31.1	31.36	-0.29	-0.92	385585.0	12187249.2	257
2015-04-30	31.9	32.2	31.5	31.65	-0.22	-0.69	377274.0	12000125.8	267
2015-04-29	32.2	32.3	31.5	31.87	-0.06	-0.19	698631.0	22257426.0	354
2015-04-28	31.2	32.2	31.2	31.93	0.67	2.14	920646.0	29288765.3	529
2015-04-27	31.4	31.5	31.1	31.26	-0.03	-0.1	281644.0	8815455.4	221
2015-04-26	30.9	31.4	30.9	31.29	0.36	1.16	319931.0	9983102.8	205
2015-04-23	31.0	31.0	30.7	30.93	0.02	0.06	101518.0	3132096.8	114
2015-04-22	31.3	31.5	30.7	30.91	-0.16	-0.51	231134.0	7178169.4	187
2015-04-21	31.0	31.2	30.8	31.07	-0.02	-0.06	272409.0	8460781.3	175
2015-04-20	31.6	31.6	31.0	31.09	-0.51	-1.61	501251.0	15614901.0	320
2015-04-19	31.8	32.1	31.0	31.6	0.47	1.51	736009.0	23233270.0	459
2015-04-16	31.3	31.6	31.1	31.13	0.06	0.19	189841.0	5958586.6	203
2015-04-15	30.6	31.4	30.6	31.07	0.47	1.54	319252.0	9928611.8	210
2015-04-14	30.9	31.0	30.5	30.6	-0.28	-0.91	113009.0	3473039.1	137
2015-04-13	31.1	31.3	30.7	30.88	-0.19	-0.61	132276.0	4094673.9	131
2015-04-12	31.7	31.7	31.0	31.07	0.02	0.06	68298.0	2133065.8	54
2015-04-09	30.8	31.5	30.7	31.05	0.03	0.1	76671.0	2388745.6	86
2015-04-08	31.1	31.1	30.8	31.02	0.16	0.52	32872.0	1020098.7	49
2015-04-07	30.4	31.8	30.3	30.86	0.56	1.85	200444.0	6202098.2	188
2015-04-06	30.1	30.4	30.0	30.3	-0.1	-0.33	47184.0	1422889.7	59
2015-04-05	31.0	31.0	30.2	30.4	-0.57	-1.84	37771.0	1154054.8	63
2015-04-02	31.1	31.1	30.8	30.97	0.05	0.16	30523.0	943462.7	43
2015-04-01	31.3	31.6	30.7	30.92	-0.45	-1.43	109496.0	3396293.9	123
2015-03-31	31.4	32.8	31.1	31.37	0.02	0.06	183452.0	5834964.1	234
2015-03-30	31.8	32.0	31.0	31.35	-0.51	-1.6	87420.0	2762660.5	85
2015-03-29	31.8	32.3	31.8	31.86	0.34	1.08	107983.0	3452275.2	85
2015-03-26	30.4	31.9	30.4	31.52	-0.12	-0.38	82330.0	2544762.8	153
2015-03-25	32.2	32.2	31.6	31.64	-0.56	-1.74	75715.0	2411415.3	129
2015-03-24	32.4	32.5	32.2	32.2	-0.17	-0.53	103585.0	3345000.2	99
2015-03-23	32.7	32.7	32.2	32.37	-0.34	-1.04	342237.0	11081802.1	230
2015-03-22	32.6	32.8	32.4	32.71	0.26	0.8	38326.0	1251179.5	55
2015-03-19	32.5	32.6	32.3	32.45	0.06	0.19	30150.0	977964.2	67
2015-03-18	32.5	32.5	32.0	32.39	-0.13	-0.4	91088.0	2933544.2	132
2015-03-17	32.5	32.6	32.3	32.52	0.01	0.03	117616.0	3818719.8	94
2015-03-16	32.8	32.8	32.4	32.51	-0.32	-0.97	147055.0	4788635.4	141
2015-03-15	32.7	32.9	32.6	32.83	0.0	0.0	74241.0	2431556.1	118
2015-03-12	32.9	33.3	32.7	32.83	-0.16	-0.48	316138.0	10438369.0	288
2015-03-11	32.9	33.1	32.8	32.99	0.11	0.33	101796.0	3354700.2	96
2015-03-10	32.9	33.0	32.8	32.88	-0.08	-0.24	66698.0	2195572.1	89
2015-03-09	33.0	33.3	32.9	32.96	-0.1	-0.3	117420.0	3877714.0	104
2015-03-08	32.8	33.2	32.8	33.06	0.06	0.18	48032.0	1585624.6	73
2015-03-05	32.8	33.2	32.8	33.0	0.02	0.06	95433.0	3152033.5	74
2015-03-04	32.9	33.1	32.8	32.98	-0.04	-0.12	77470.0	2554370.7	65
2015-03-03	33.0	33.3	33.0	33.02	0.07	0.21	74154.0	2455880.5	89
2015-03-02	33.2	33.3	32.8	32.95	-0.15	-0.45	63059.0	2078633.6	80
2015-03-01	33.1	33.2	33.1	33.1	0.15	0.46	35487.0	1175036.6	40
2015-02-26	32.8	33.1	32.6	32.95	-0.05	-0.15	52831.0	1737256.1	85
2015-02-25	33.0	33.1	32.7	33.0	-0.06	-0.18	56517.0	1857747.2	66
2015-02-24	32.8	33.2	32.8	33.06	0.06	0.18	24543.0	810945.0	38
2015-02-23	33.3	33.4	33.0	33.0	-0.16	-0.48	88015.0	2918527.0	86
2015-02-22	33.3	33.3	33.1	33.16	0.16	0.48	81482.0	2709082.3	101
2015-02-19	32.6	33.3	32.6	33.0	0.08	0.24	316962.0	10463167.6	193
2015-02-18	32.8	33.0	32.5	32.92	-0.01	-0.03	37571.0	1227996.5	64
2015-02-17	33.0	33.2	32.8	32.93	0.11	0.34	203466.0	6693276.6	136
2015-02-16	33.1	33.5	32.7	32.82	-0.26	-0.79	113286.0	3748768.6	157
2015-02-15	33.0	33.9	32.8	33.08	0.36	1.1	275181.0	9148476.9	207
2015-02-12	32.6	33.3	32.6	32.72	0.14	0.43	60675.0	1996081.1	96
2015-02-11	32.6	32.7	32.4	32.58	-0.11	-0.34	24694.0	804415.3	68
2015-02-10	32.9	33.0	32.6	32.69	-0.39	-1.18	61095.0	2001375.4	101
2015-02-09	32.7	33.1	32.4	33.08	0.45	1.38	138602.0	4546896.8	168
2015-02-08	32.7	32.8	32.5	32.63	0.08	0.25	65920.0	2151171.0	105
2015-02-05	32.8	33.0	32.5	32.55	-0.38	-1.15	122590.0	3998106.8	150
2015-02-04	33.0	33.2	32.6	32.93	-0.01	-0.03	61146.0	2016872.1	84
2015-02-03	33.0	33.3	32.8	32.94	0.06	0.18	101176.0	3338246.6	130
2015-02-02	33.0	33.0	32.6	32.88	0.0	0.0	121451.0	3993899.1	120
2015-02-01	33.8	33.9	32.8	32.88	0.01	0.03	180938.0	6020786.2	200
2015-01-29	32.8	33.1	32.0	32.87	-0.27	-0.81	97112.0	3182972.6	111
2015-01-28	32.6	33.3	32.5	33.14	0.62	1.91	198449.0	6541879.4	173
2015-01-27	32.0	32.6	32.0	32.52	0.55	1.72	78124.0	2520912.9	113
2015-01-26	32.2	32.2	31.8	31.97	-0.03	-0.09	157558.0	5028340.3	132
2015-01-22	31.8	32.0	31.8	32.0	0.17	0.53	40483.0	1291149.5	47
2015-01-21	32.2	32.2	31.8	31.83	-0.57	-1.76	112928.0	3610414.5	110
2015-01-20	32.3	32.5	32.1	32.4	0.08	0.25	94706.0	3068240.2	95
2015-01-19	32.3	32.4	31.9	32.32	0.23	0.72	59187.0	1905135.3	62
2015-01-18	31.8	32.1	31.6	32.09	0.26	0.82	105545.0	3364662.3	127
2015-01-15	32.2	32.2	31.8	31.83	-0.27	-0.84	55464.0	1771969.9	58
2015-01-14	31.7	32.2	31.7	32.1	0.14	0.44	51509.0	1646797.6	83
2015-01-13	31.9	32.0	31.5	31.96	0.37	1.17	24768.0	788081.9	36
2015-01-12	31.3	32.0	31.3	31.59	-0.18	-0.57	27711.0	876702.5	52
2015-01-11	31.8	32.0	31.2	31.77	0.18	0.57	48186.0	1521392.8	85
2015-01-08	31.7	32.2	31.4	31.59	0.09	0.29	125448.0	3977280.1	168
2015-01-07	31.3	31.8	30.8	31.5	0.12	0.38	60425.0	1898044.1	57
2015-01-06	30.2	31.9	30.1	31.38	0.12	0.38	36592.0	1112456.6	56
2015-01-05	31.0	31.4	31.0	31.26	-0.57	-1.79	71015.0	2218071.3	90
2015-01-04	32.0	32.1	31.8	31.83	-0.48	-1.49	61921.0	1981469.1	69
2015-01-01	32.3	32.4	32.1	32.31	-0.26	-0.8	122484.0	3953639.9	141
2014-12-31	33.0	33.0	32.2	32.57	-0.25	-0.76	108733.0	3538447.5	123
2014-12-30	33.2	33.2	32.2	32.82	-1.05	-3.1	211789.0	6969785.2	94
2014-12-29	34.0	34.2	33.5	33.87	0.2	0.59	273546.0	9308426.5	161
2014-12-28	33.2	33.8	33.0	33.67	0.59	1.78	239787.0	8008504.5	169
2014-12-25	33.0	33.2	32.9	33.08	0.01	0.03	84348.0	2790968.7	100
2014-12-24	33.1	33.4	32.9	33.07	-0.08	-0.24	163603.0	5436490.5	188
2014-12-23	33.0	33.3	32.5	33.15	0.06	0.18	193831.0	6427327.4	83
2014-12-22	32.5	33.4	31.1	33.09	0.22	0.67	201373.0	6644242.1	144
2014-12-21	33.2	33.6	32.1	32.87	0.48	1.48	411930.0	13646767.3	211
2014-12-18	28.1	32.5	28.1	32.39	2.81	9.5	381186.0	12054492.7	233
2014-12-17	28.0	29.9	27.1	29.58	2.24	8.19	198305.0	5616853.9	201
2014-12-16	29.0	29.0	27.2	27.34	-2.32	-7.82	189609.0	5308080.6	209
2014-12-15	30.5	30.9	29.1	29.66	-1.31	-4.23	66801.0	2005670.8	100
2014-12-14	30.5	31.0	30.2	30.97	-0.15	-0.48	211358.0	6503913.1	97
2014-12-11	30.7	31.2	30.3	31.12	0.0	0.0	124753.0	3839103.4	106
2014-12-10	30.6	31.5	30.6	31.12	0.34	1.1	155384.0	4806603.9	133
2014-12-09	30.3	31.0	30.1	30.78	-0.29	-0.93	45263.0	1375238.5	94
2014-12-08	31.4	31.4	30.8	31.07	-0.31	-0.99	62920.0	1953297.0	84
2014-12-07	31.0	31.4	30.7	31.38	0.16	0.51	45921.0	1425427.2	77
2014-12-04	30.6	31.3	30.6	31.22	0.71	2.33	75252.0	2334149.7	105
2014-12-03	30.5	30.7	30.3	30.51	0.01	0.03	26184.0	797570.2	48
2014-12-02	30.8	30.9	30.4	30.5	-0.18	-0.59	83660.0	2564795.5	124
2014-12-01	30.5	30.8	30.4	30.68	0.06	0.2	58802.0	1802185.6	92
2014-11-30	30.5	31.0	30.1	30.62	-1.09	-3.44	80881.0	2474715.3	156
2014-11-27	31.9	32.1	31.1	31.71	-0.31	-0.97	74922.0	2376897.6	110
2014-11-26	32.4	32.5	31.8	32.02	-0.47	-1.45	42438.0	1359967.2	73
2014-11-25	32.1	32.6	32.1	32.49	0.09	0.28	19378.0	624031.5	63
2014-11-24	32.5	32.5	32.1	32.4	-0.17	-0.52	24424.0	789962.9	53
2014-11-23	32.5	32.6	32.2	32.57	0.26	0.8	57980.0	1885623.4	55
2014-11-20	32.4	32.4	32.2	32.31	-0.09	-0.28	32832.0	1061063.2	46
2014-11-19	32.4	32.6	32.2	32.4	-0.04	-0.12	30343.0	982005.5	46
2014-11-18	32.4	32.5	32.2	32.44	0.42	1.31	34748.0	1122951.7	53
2014-11-17	32.6	32.6	31.9	32.02	-0.65	-1.99	50509.0	1628883.4	80
2014-11-16	32.9	32.9	32.7	32.67	-0.3	-0.91	14458.0	473661.9	40
2014-11-13	33.0	33.4	32.8	32.97	-0.17	-0.51	28822.0	951814.4	51
2014-11-12	33.4	33.5	33.0	33.14	-0.04	-0.12	27964.0	926597.1	74
2014-11-11	32.7	33.4	32.6	33.18	0.23	0.7	102759.0	3390078.7	97
2014-11-10	32.6	33.0	32.4	32.95	0.32	0.98	47759.0	1561986.0	66
2014-11-09	32.2	32.7	32.0	32.63	0.51	1.59	96662.0	3128178.7	90
2014-11-06	32.6	32.6	32.0	32.12	-0.39	-1.2	96676.0	3114826.9	123
2014-11-05	32.9	32.9	31.6	32.51	-0.43	-1.31	96545.0	3102314.4	123
2014-11-04	33.5	33.5	32.9	32.94	-0.56	-1.67	71478.0	2364997.0	79
2014-11-03	33.3	33.6	32.9	33.5	0.06	0.18	99006.0	3292449.1	115
2014-11-02	33.6	33.7	33.3	33.44	0.14	0.42	48444.0	1618991.4	61
2014-10-30	33.3	33.4	32.5	33.3	-0.1	-0.3	48699.0	1606277.8	87
2014-10-29	33.8	33.9	33.3	33.4	-0.05	-0.15	93818.0	3146311.4	71
2014-10-28	32.8	33.7	32.5	33.45	0.5	1.52	96942.0	3214129.5	101
2014-10-27	33.6	33.6	32.9	32.95	-0.27	-0.81	112169.0	3705186.0	93
2014-10-26	33.0	33.4	33.0	33.22	0.25	0.76	210523.0	6987104.4	145
2014-10-23	33.0	33.0	32.2	32.97	-0.16	-0.48	64509.0	2119159.1	69
2014-10-22	33.6	33.8	32.8	33.13	0.17	0.52	191607.0	6340590.9	159
2014-10-21	32.1	33.5	32.1	32.96	0.9	2.81	115867.0	3780245.8	85
2014-10-20	32.2	32.2	31.5	32.06	0.06	0.19	66841.0	2128788.8	86
2014-10-19	32.0	32.2	31.6	32.0	0.64	2.04	89554.0	2855964.1	108
2014-10-16	32.5	32.6	31.0	31.36	-1.49	-4.54	455132.0	14466623.2	275
2014-10-15	33.0	33.0	32.6	32.85	-0.3	-0.9	105795.0	3472248.0	108
2014-10-14	33.5	33.5	32.6	33.15	-0.29	-0.87	105569.0	3491310.4	95
2014-10-13	33.2	33.6	33.0	33.44	0.12	0.36	167377.0	5581444.3	128
2014-10-12	34.0	34.2	33.2	33.32	-1.09	-3.17	312675.0	10481056.5	196
2014-10-02	34.3	34.5	34.2	34.41	-0.08	-0.23	88692.0	3038708.3	89
2014-10-01	34.5	34.5	34.3	34.49	0.05	0.15	54818.0	1886765.5	62
2014-09-30	34.3	34.6	34.3	34.44	0.14	0.41	62130.0	2136156.9	75
2014-09-29	34.2	34.5	33.8	34.3	0.27	0.79	134328.0	4607039.1	138
2014-09-28	34.1	34.2	33.7	34.03	-0.25	-0.73	140174.0	4744703.0	121
2014-09-25	34.1	34.4	34.0	34.28	0.34	1.0	70542.0	2412067.1	96
2014-09-24	34.2	34.4	33.7	33.94	-0.22	-0.64	119225.0	4050941.2	129
2014-09-22	34.6	34.6	33.9	34.16	-0.75	-2.15	310310.0	10635062.0	190
2014-09-21	35.0	35.3	34.5	34.91	0.09	0.26	302632.0	10552489.4	226
2014-09-18	35.0	35.5	34.7	34.82	-0.09	-0.26	357000.0	12491213.6	239
2014-09-17	34.9	35.1	34.8	34.91	0.07	0.2	153714.0	5373563.6	176
2014-09-16	34.6	34.9	34.6	34.84	0.51	1.49	290751.0	10120284.6	192
2014-09-15	34.4	34.5	34.2	34.33	-0.07	-0.2	52657.0	1805600.5	94
2014-09-14	34.7	34.7	34.4	34.4	-0.02	-0.06	66235.0	2291312.4	88
2014-09-11	34.5	34.7	34.3	34.42	-0.18	-0.52	98565.0	3400214.3	118
2014-09-10	34.7	34.7	34.4	34.6	0.0	0.0	162601.0	5608260.4	111
2014-09-09	34.5	34.7	34.3	34.6	0.1	0.29	232579.0	8026241.7	140
2014-09-08	34.9	34.9	34.4	34.5	-0.19	-0.55	297413.0	10280798.5	195
2014-09-07	34.3	35.2	34.3	34.69	0.46	1.34	359467.0	12482308.6	386
2014-09-04	33.0	35.8	33.0	34.23	1.27	3.85	1826761.0	63278589.8	1257
2014-09-03	33.0	33.2	32.5	32.96	0.17	0.52	289692.0	9533943.9	216
2014-09-02	32.5	33.3	32.3	32.79	0.23	0.71	518030.0	16988543.5	268
2014-09-01	32.6	32.8	32.4	32.56	-0.04	-0.12	258382.0	8415847.0	150
2014-08-31	32.5	32.8	32.4	32.6	0.07	0.22	210666.0	6868254.5	156
2014-08-28	32.8	32.9	32.1	32.53	-0.11	-0.34	396583.0	12902213.0	212
2014-08-27	32.2	33.1	32.1	32.64	0.46	1.43	797297.0	26015253.5	448
2014-08-26	31.8	32.2	31.8	32.18	0.31	0.97	171748.0	5496935.2	140
2014-08-25	32.1	32.2	31.7	31.87	-0.3	-0.93	179042.0	5716868.3	196
2014-08-24	32.1	32.3	32.0	32.17	0.15	0.47	83093.0	2670472.2	110
2014-08-21	32.1	32.1	31.9	32.02	0.01	0.03	97794.0	3132733.6	86
2014-08-20	32.0	32.2	31.9	32.01	0.0	0.0	194069.0	6224232.4	135
2014-08-19	32.0	32.2	31.8	32.01	0.01	0.03	290553.0	9288665.7	199
2014-08-18	31.8	32.0	31.8	32.0	0.2	0.63	217664.0	6948732.1	137
2014-08-17	31.7	31.9	31.6	31.8	0.11	0.35	132515.0	4216004.9	101
2014-08-14	31.9	31.9	31.6	31.69	-0.18	-0.56	129749.0	4126386.4	147
2014-08-13	31.9	32.0	31.8	31.87	-0.08	-0.25	154013.0	4908950.4	129
2014-08-12	31.8	32.0	31.6	31.95	-0.02	-0.06	188178.0	6006883.7	108
2014-08-11	32.0	32.1	31.8	31.97	-0.13	-0.4	63245.0	2019813.4	83
2014-08-10	32.1	32.2	31.9	32.1	0.0	0.0	137615.0	4406694.7	130
2014-08-07	31.9	32.4	31.8	32.1	0.23	0.72	261177.0	8374161.1	226
2014-08-06	31.7	32.0	31.7	31.87	0.04	0.13	137822.0	4386629.3	143
2014-08-05	30.8	32.2	30.8	31.83	0.78	2.51	1189446.0	37883940.2	853
2014-08-04	30.9	31.1	30.8	31.05	0.23	0.75	189765.0	5881684.5	161
2014-08-03	30.6	30.9	30.4	30.82	0.28	0.92	180242.0	5542355.6	182
2014-07-24	30.2	30.9	30.1	30.54	0.25	0.83	397868.0	12165495.5	310
2014-07-23	30.2	30.6	30.2	30.29	0.14	0.46	180714.0	5488321.7	165
2014-07-22	30.0	30.3	30.0	30.15	0.25	0.84	186802.0	5634338.6	141
2014-07-21	29.9	30.0	29.8	29.9	-0.05	-0.17	32168.0	961484.7	48
2014-07-20	30.0	30.0	29.8	29.95	-0.02	-0.07	31466.0	941447.8	57
2014-07-17	30.0	30.1	29.8	29.97	0.04	0.13	44516.0	1333999.1	72
2014-07-16	29.9	30.0	29.8	29.93	0.02	0.07	31411.0	938200.4	52
2014-07-15	30.1	30.1	29.9	29.91	-0.04	-0.13	55425.0	1660507.7	56
2014-07-14	29.8	30.0	29.8	29.95	0.06	0.2	31136.0	930270.3	43
2014-07-13	29.8	30.0	29.8	29.89	-0.03	-0.1	48624.0	1452861.6	53
2014-07-10	29.9	30.0	29.8	29.92	0.12	0.4	57754.0	1725066.4	73
2014-07-09	30.1	30.1	29.8	29.8	-0.22	-0.73	64954.0	1946514.9	78
2014-07-08	30.1	30.2	29.8	30.02	-0.49	-1.61	244670.0	7336375.6	215
2014-07-07	30.4	30.6	30.3	30.51	0.18	0.59	200271.0	6098974.5	130
2014-07-06	30.2	30.4	30.2	30.33	0.09	0.3	59731.0	1808166.7	97
2014-07-03	30.2	30.5	30.1	30.24	-0.08	-0.26	59618.0	1806899.2	74
2014-07-02	30.2	30.4	30.2	30.32	0.18	0.6	94787.0	2868165.0	70
2014-07-01	30.0	30.3	30.0	30.14	0.48	1.62	67346.0	2030779.2	95
2014-06-30	29.7	29.9	29.5	29.66	-0.17	-0.57	26191.0	777642.0	39
2014-06-29	29.5	29.9	29.5	29.83	0.06	0.2	14462.0	429135.5	42
2014-06-26	29.7	29.9	29.6	29.77	-0.02	-0.07	47267.0	1405442.6	59
2014-06-25	29.5	29.9	29.3	29.79	0.27	0.91	54379.0	1612889.0	68
2014-06-24	29.5	29.6	29.0	29.52	-0.12	-0.4	127991.0	3739190.4	89
2014-06-23	29.9	29.9	29.0	29.64	-0.38	-1.27	98682.0	2898998.8	98
2014-06-22	30.3	30.3	30.0	30.02	0.02	0.07	38600.0	1163429.2	54
2014-06-19	30.0	30.1	29.9	30.0	-0.06	-0.2	29674.0	889015.5	30
2014-06-18	30.0	30.2	29.8	30.06	0.01	0.03	62610.0	1877803.3	92
2014-06-17	29.5	30.1	29.5	30.05	0.43	1.45	73261.0	2181017.7	94
2014-06-16	30.1	30.2	29.5	29.62	-0.78	-2.57	175199.0	5246918.5	186
2014-06-15	30.7	30.7	30.1	30.4	-0.4	-1.3	145103.0	4402100.7	161
2014-06-12	30.9	30.9	30.7	30.8	0.0	0.0	79416.0	2441544.6	69
2014-06-11	30.8	30.9	30.7	30.8	0.0	0.0	34761.0	1070689.4	70
2014-06-10	31.0	31.0	30.7	30.8	-0.2	-0.65	111500.0	3435093.3	129
2014-06-09	30.8	31.1	30.8	31.0	0.13	0.42	50988.0	1578579.1	59
2014-06-08	30.8	30.9	30.7	30.87	0.01	0.03	87371.0	2691895.6	104
2014-06-05	31.0	31.1	30.8	30.86	-0.11	-0.36	135793.0	4202925.6	112
2014-06-04	30.9	31.1	30.9	30.97	-0.04	-0.13	100049.0	3100459.3	89
2014-06-03	31.0	31.1	30.9	31.01	0.08	0.26	67381.0	2086551.7	72
2014-06-02	31.1	31.1	30.9	30.93	-0.19	-0.61	90933.0	2817050.2	99
2014-06-01	31.2	31.3	31.0	31.12	-0.08	-0.26	115607.0	3592411.5	76
2014-05-29	31.3	31.5	31.1	31.2	-0.13	-0.41	158366.0	4953499.2	115
2014-05-28	31.4	31.6	31.2	31.33	-0.02	-0.06	472440.0	14836392.7	260
2014-05-27	31.2	31.4	31.1	31.35	0.22	0.71	389245.0	12182082.4	187
2014-05-26	30.9	31.2	30.9	31.13	0.13	0.42	182018.0	5648055.5	124
2014-05-25	30.9	31.4	30.9	31.0	0.05	0.16	145390.0	4519574.7	118
2014-05-22	30.9	31.1	30.8	30.95	-0.03	-0.1	85229.0	2635878.7	94
2014-05-21	31.0	31.1	30.8	30.98	0.15	0.49	142951.0	4418797.3	113
2014-05-20	30.8	31.0	30.7	30.83	-0.13	-0.42	207810.0	6415946.6	165
2014-05-19	31.2	31.3	30.3	30.96	-0.32	-1.02	183790.0	5660988.2	160
2014-05-18	31.5	31.7	31.0	31.28	-0.09	-0.29	268918.0	8403797.3	238
2014-05-15	31.1	31.6	30.9	31.37	0.32	1.03	294027.0	9199850.3	225
2014-05-14	30.6	31.4	30.6	31.05	0.75	2.48	746871.0	23105912.2	399
2014-05-13	29.6	30.8	29.6	30.3	0.75	2.54	720012.0	21849358.5	519
2014-05-12	29.5	29.6	29.3	29.55	0.02	0.07	92519.0	2725193.3	102
2014-05-11	29.6	29.7	29.4	29.53	0.04	0.14	241490.0	7144140.3	173
2014-05-08	29.2	29.5	29.2	29.49	0.19	0.65	300795.0	8845326.8	190
2014-05-07	29.2	29.3	29.1	29.3	0.0	0.0	143046.0	4175316.6	91
2014-05-06	29.3	29.4	29.1	29.3	0.0	0.0	143894.0	4204433.5	97
2014-05-05	29.2	29.3	28.7	29.3	0.0	0.0	299345.0	8700925.9	179
2014-05-04	29.3	29.4	29.2	29.3	0.03	0.1	190295.0	5568538.1	134
2014-05-01	29.1	29.3	29.0	29.27	0.14	0.48	134032.0	3916398.6	88
2014-04-30	29.0	29.2	29.0	29.13	0.04	0.14	126592.0	3685974.5	80
2014-04-29	29.1	29.1	29.0	29.09	0.01	0.03	114622.0	3330621.8	102
2014-04-28	29.1	29.3	29.0	29.08	-0.05	-0.17	392329.0	11423039.2	151
2014-04-27	29.2	29.4	29.0	29.13	0.02	0.07	315376.0	9216661.1	204
2014-04-24	29.0	29.2	28.9	29.11	0.22	0.76	88791.0	2575777.2	85
2014-04-23	29.4	29.5	28.7	28.89	-0.42	-1.43	411623.0	11972648.2	263
2014-04-22	29.4	29.4	29.2	29.31	-0.01	-0.03	187883.0	5510752.8	117
2014-04-21	29.4	29.6	29.1	29.32	-0.14	-0.48	179185.0	5261123.6	120
2014-04-20	29.5	29.6	29.2	29.46	0.01	0.03	182063.0	5340454.4	156
2014-04-17	29.3	29.5	29.1	29.45	0.18	0.61	149272.0	4367391.8	120
2014-04-16	29.4	29.5	29.2	29.27	0.02	0.07	177352.0	5201009.4	136
2014-04-15	29.2	29.4	29.1	29.25	0.21	0.72	119812.0	3506096.7	119
2014-04-14	29.0	29.3	28.8	29.04	-0.08	-0.27	131750.0	3830720.1	118
2014-04-13	29.0	29.5	28.9	29.12	0.02	0.07	105813.0	3073484.0	149
2014-04-10	29.0	29.5	28.8	29.1	0.3	1.04	391954.0	11419947.3	312
2014-04-09	28.5	29.2	28.4	28.8	0.1	0.35	193530.0	5574211.5	232
2014-04-08	28.2	28.8	28.1	28.7	0.5	1.77	395819.0	11289868.0	203
2014-04-07	28.1	28.3	27.9	28.2	0.0	0.0	96419.0	2705256.5	126
2014-04-06	28.3	28.3	28.1	28.2	-0.2	-0.7	127898.0	3603913.0	114
2014-04-03	28.7	29.2	28.0	28.4	0.0	0.0	455960.0	12990070.9	379
2014-04-02	28.2	28.5	28.2	28.4	0.2	0.71	56144.0	1586537.8	73
2014-04-01	28.2	28.5	28.0	28.2	-0.3	-1.05	125615.0	3546365.9	132
2014-03-31	28.3	28.5	28.0	28.5	0.0	0.0	151907.0	4284610.5	127
2014-03-30	28.4	28.5	28.2	28.5	0.1	0.35	147413.0	4184372.6	120
2014-03-27	28.2	28.5	28.0	28.4	0.1	0.35	112214.0	3172805.7	117
2014-03-26	28.4	28.4	28.2	28.3	0.0	0.0	120943.0	3417730.2	123
2014-03-25	27.8	28.3	27.8	28.3	0.4	1.43	190294.0	5339062.4	144
2014-03-24	27.8	28.1	27.7	27.9	0.3	1.09	393585.0	10981230.7	220
2014-03-23	27.7	27.8	27.6	27.6	-0.1	-0.36	227785.0	6308713.5	141
2014-03-20	27.5	27.7	27.5	27.7	0.0	0.0	83208.0	2294152.7	76
2014-03-19	27.7	27.7	27.6	27.7	-0.1	-0.36	78480.0	2167315.6	84
2014-03-18	27.5	27.9	27.4	27.8	0.3	1.09	438554.0	12127844.4	285
2014-03-17	27.5	27.6	27.5	27.5	0.0	0.0	139143.0	3833077.2	82
2014-03-16	27.6	27.7	27.5	27.5	-0.1	-0.36	117437.0	3239820.7	98
2014-03-13	27.2	27.6	27.2	27.6	0.4	1.47	315152.0	8659353.6	189
2014-03-12	27.2	27.2	27.0	27.2	-0.1	-0.37	239685.0	6500505.5	134
2014-03-11	27.2	27.5	27.2	27.3	-0.2	-0.73	63664.0	1740426.1	67
2014-03-10	27.3	27.5	27.2	27.5	0.0	0.0	53027.0	1451356.2	79
2014-03-09	27.2	27.5	27.1	27.5	0.3	1.1	240955.0	6579912.8	169
2014-03-06	26.9	27.3	26.9	27.2	0.4	1.49	193975.0	5263205.4	178
2014-03-05	26.9	27.1	26.7	26.8	-0.2	-0.74	169332.0	4552185.9	134
2014-03-04	27.3	27.3	26.8	27.0	0.1	0.37	259484.0	6989238.1	198
2014-03-03	27.4	27.4	26.7	26.9	-0.4	-1.47	193941.0	5217786.9	119
2014-03-02	27.3	27.6	27.1	27.3	-0.1	-0.36	84396.0	2306354.4	128
2014-02-27	26.8	27.4	26.8	27.4	0.6	2.24	285572.0	7771009.2	231
2014-02-26	26.7	27.0	26.7	26.8	0.0	0.0	59056.0	1580030.0	78
2014-02-25	26.9	27.0	26.7	26.8	0.0	0.0	209005.0	5604156.8	121
2014-02-24	26.7	26.9	26.6	26.8	0.0	0.0	57544.0	1535853.7	59
2014-02-23	26.6	26.9	26.5	26.8	0.1	0.37	276943.0	7392668.9	133
2014-02-20	26.5	26.7	26.4	26.7	0.0	0.0	90123.0	2393083.7	87
2014-02-19	26.4	26.7	26.4	26.7	0.1	0.38	124235.0	3300852.8	60
2014-02-18	26.5	26.7	26.5	26.6	-0.1	-0.37	192387.0	5107078.2	83
2014-02-17	26.4	26.8	26.4	26.7	0.3	1.14	155954.0	4134861.0	112
2014-02-16	26.3	26.6	26.3	26.4	0.1	0.38	81045.0	2144492.5	74
2014-02-13	26.6	26.6	26.2	26.3	-0.3	-1.13	155583.0	4098644.6	110
2014-02-12	26.5	26.6	26.5	26.6	0.1	0.38	64389.0	1708146.8	84
2014-02-11	26.5	26.6	26.4	26.5	0.0	0.0	123472.0	3271801.2	123
2014-02-10	26.4	26.5	26.3	26.5	0.1	0.38	81677.0	2152285.4	99
2014-02-09	26.4	26.5	26.2	26.4	0.1	0.38	141497.0	3728218.6	140
2014-02-06	26.0	26.5	25.9	26.3	0.2	0.77	151105.0	3970754.4	128
2014-02-05	26.0	26.2	25.9	26.1	0.1	0.38	110379.0	2869719.2	72
2014-02-04	26.0	26.0	25.7	26.0	0.0	0.0	70402.0	1823888.8	71
2014-02-03	25.8	26.0	25.8	26.0	0.1	0.39	41190.0	1064986.2	53
2014-02-02	25.7	26.0	25.6	25.9	0.1	0.39	93422.0	2405880.6	127
2014-01-30	26.0	26.0	25.5	25.8	-0.3	-1.15	509657.0	13067517.0	253
2014-01-29	26.0	26.2	25.8	26.1	0.3	1.16	92391.0	2400460.2	113
2014-01-28	26.0	26.0	25.7	25.8	-0.2	-0.77	102601.0	2648254.7	119
2014-01-27	25.8	26.0	25.8	26.0	0.2	0.78	107577.0	2782992.5	134
2014-01-26	26.1	26.1	25.6	25.8	-0.6	-2.27	653509.0	16829622.2	355
2014-01-23	26.5	26.5	26.3	26.4	-0.1	-0.38	147902.0	3908578.1	99
2014-01-22	26.2	26.5	26.1	26.5	0.2	0.76	97352.0	2560983.3	84
2014-01-21	26.5	26.5	25.9	26.3	-0.2	-0.75	668417.0	17427055.4	281
2014-01-20	26.5	26.8	26.4	26.5	-0.1	-0.38	103173.0	2744273.7	96
2014-01-19	27.0	27.0	26.2	26.6	-0.7	-2.56	466090.0	12409528.2	298
2014-01-16	27.3	27.5	27.1	27.3	0.0	0.0	169288.0	4612998.4	162
2014-01-15	27.4	27.8	27.2	27.3	-0.1	-0.36	562707.0	15482386.5	306
2014-01-14	27.4	27.5	27.3	27.4	-0.1	-0.36	95654.0	2622318.4	113
2014-01-13	27.4	27.7	27.1	27.5	0.1	0.36	275735.0	7557929.9	189
2014-01-12	27.0	27.7	27.0	27.4	0.5	1.86	1014425.0	27850458.7	577
2014-01-09	26.8	27.1	26.8	26.9	0.1	0.37	190988.0	5152390.5	119
2014-01-08	26.8	27.1	26.8	26.8	0.1	0.37	624344.0	16862042.9	330
2014-01-07	26.5	26.7	26.5	26.7	0.0	0.0	55078.0	1465940.8	48
2014-01-06	26.6	26.7	26.5	26.7	0.0	0.0	51523.0	1369107.0	83
2014-01-05	26.8	26.8	26.6	26.7	-0.2	-0.74	94584.0	2523069.8	86
2014-01-02	26.8	26.9	26.6	26.9	0.0	0.0	64370.0	1718932.4	96
2014-01-01	26.5	26.9	26.5	26.9	0.3	1.13	103307.0	2763317.1	138
2013-12-31	26.7	26.8	26.6	26.6	-0.2	-0.75	89734.0	2397361.7	86
2013-12-30	26.6	27.0	26.5	26.8	0.2	0.75	99825.0	2662049.2	153
2013-12-29	26.6	27.3	26.6	26.6	0.0	0.0	130127.0	3477324.2	126
2013-12-26	26.3	27.0	26.0	26.6	0.3	1.14	186784.0	4942500.4	208
2013-12-25	26.2	26.3	26.1	26.3	0.1	0.38	149321.0	3902399.2	146
2013-12-24	26.0	26.5	26.0	26.2	-1.4	-5.07	560473.0	14736402.2	417
2013-12-23	27.4	27.7	27.2	27.6	0.1	0.36	397341.0	10875308.5	305
2013-12-22	27.1	27.6	27.1	27.5	0.5	1.85	547037.0	14969894.1	363
2013-12-19	26.1	27.7	26.1	27.0	1.0	3.85	1012855.0	27295605.8	695
2013-12-18	26.0	26.2	25.9	26.0	0.1	0.39	407607.0	10633840.8	310
2013-12-17	25.5	25.9	25.2	25.9	1.15	4.65	1124299.0	28721162.0	632
2013-12-16	24.8	24.8	24.7	24.75	-0.15	-0.6	140705.0	3483393.3	113
2013-12-15	24.8	25.0	24.7	24.9	0.0	0.0	528026.0	13139017.85	303
2013-12-12	24.75	24.9	24.65	24.9	0.05	0.2	55772.0	1379444.1	64
2013-12-11	24.9	24.9	24.75	24.85	-0.05	-0.2	107910.0	2676840.45	87
2013-12-10	24.8	24.9	24.8	24.9	0.05	0.2	44665.0	1110185.75	49
2013-12-09	24.9	24.9	24.8	24.85	-0.05	-0.2	64910.0	1613576.2	60
2013-12-08	24.8	24.9	24.75	24.9	0.15	0.61	68740.0	1706317.6	69
2013-12-05	24.6	24.8	24.6	24.75	-0.05	-0.2	38217.0	942485.0	67
2013-12-04	24.7	24.85	24.45	24.8	0.15	0.61	168493.0	4147537.65	115
2013-12-03	25.0	25.0	24.45	24.65	-0.45	-1.79	141487.0	3514725.05	108
2013-12-02	24.95	25.2	24.95	25.1	0.0	0.0	78024.0	1951817.6	90
2013-12-01	24.9	25.3	24.8	25.1	0.2	0.8	402338.0	10051016.4	160
2013-11-28	24.75	24.9	24.7	24.9	0.1	0.4	92015.0	2281120.95	91
2013-11-27	24.55	24.8	24.55	24.8	0.2	0.81	124330.0	3064612.85	89
2013-11-26	24.65	24.7	24.55	24.6	-0.1	-0.4	55848.0	1374364.35	44
2013-11-25	24.6	24.7	24.55	24.7	0.05	0.2	48758.0	1199366.45	62
2013-11-24	24.65	24.75	24.5	24.65	-0.05	-0.2	153790.0	3781965.2	120
2013-11-21	24.5	24.7	24.5	24.7	0.2	0.82	116853.0	2869398.4	99
2013-11-20	24.6	24.65	24.5	24.5	-0.1	-0.41	102264.0	2512496.65	79
2013-11-19	24.6	24.95	24.45	24.6	0.1	0.41	219527.0	5406316.65	163
2013-11-18	24.25	24.9	24.25	24.5	0.1	0.41	305310.0	7529358.9	174
2013-11-17	24.5	24.7	24.4	24.4	-0.1	-0.41	189422.0	4641886.8	151
2013-11-14	24.5	24.5	24.35	24.5	-0.05	-0.2	153621.0	3746949.35	99
2013-11-13	24.55	24.6	24.4	24.55	-0.15	-0.61	104890.0	2568654.65	107
2013-11-12	24.6	24.75	24.55	24.7	0.1	0.41	263407.0	6485338.95	148
2013-11-11	24.6	24.6	24.4	24.6	-0.05	-0.2	73894.0	1813108.65	68
2013-11-10	24.65	24.85	24.5	24.65	0.05	0.2	131533.0	3242970.5	94
2013-11-07	24.3	24.75	24.3	24.6	0.3	1.23	528497.0	12983651.95	244
2013-11-06	24.15	24.35	24.15	24.3	0.1	0.41	168059.0	4079761.45	112
2013-11-05	23.9	24.25	23.9	24.2	0.3	1.26	181837.0	4372407.05	155
2013-11-04	23.85	23.9	23.75	23.9	0.0	0.0	46129.0	1099444.25	66
2013-11-03	23.9	23.95	23.75	23.9	0.05	0.21	225338.0	5362832.6	95
2013-10-31	23.9	23.9	23.8	23.85	0.0	0.0	85883.0	2049023.75	73
2013-10-30	23.7	23.95	23.7	23.85	0.1	0.42	67831.0	1613794.5	77
2013-10-29	23.8	23.8	23.65	23.75	-0.1	-0.42	290213.0	6878803.6	146
2013-10-28	24.15	24.15	23.7	23.85	-0.3	-1.24	282541.0	6727679.2	187
2013-10-27	24.1	24.35	24.0	24.15	0.15	0.62	571249.0	13771907.25	355
2013-10-24	23.5	24.1	23.4	24.0	0.5	2.13	653641.0	15575277.45	411
2013-10-23	23.4	23.6	23.35	23.5	0.1	0.43	432125.0	10141125.2	248
2013-10-22	23.3	23.4	23.1	23.4	0.15	0.65	258426.0	6019704.75	175
2013-10-21	23.1	23.25	23.05	23.25	0.15	0.65	295154.0	6842452.1	177
2013-10-20	23.05	23.15	22.95	23.1	0.3	1.32	163053.0	3755117.7	112
2013-10-10	22.7	22.95	22.65	22.8	0.1	0.44	53263.0	1213364.3	89
2013-10-09	22.6	22.75	22.6	22.7	0.05	0.22	47656.0	1081327.4	57
2013-10-08	22.8	22.8	22.6	22.65	-0.15	-0.66	262996.0	5965700.3	158
2013-10-07	22.9	22.9	22.7	22.8	-0.2	-0.87	99640.0	2272891.9	81
2013-10-06	23.0	23.1	22.8	23.0	0.0	0.0	294793.0	6762795.25	254
2013-10-03	23.1	23.2	23.0	23.0	-0.15	-0.65	186615.0	4315370.2	163
2013-10-02	22.95	23.15	22.85	23.15	0.2	0.87	348710.0	8027245.7	214
2013-10-01	22.85	23.05	22.85	22.95	0.0	0.0	202577.0	4651633.85	170
2013-09-30	22.85	22.95	22.8	22.95	0.05	0.22	133043.0	3042565.2	80
2013-09-29	22.8	23.0	22.65	22.9	-0.05	-0.22	370114.0	8452121.4	201
2013-09-26	23.05	23.05	22.85	22.95	-0.05	-0.22	174778.0	4010430.05	148
2013-09-25	23.0	23.05	22.9	23.0	0.0	0.0	202315.0	4647174.6	136
2013-09-24	23.15	23.15	22.9	23.0	-0.15	-0.65	545942.0	12545475.95	279
2013-09-19	23.4	23.5	23.0	23.15	-0.2	-0.86	869406.0	20133553.3	661
2013-09-18	23.15	23.5	23.0	23.35	0.35	1.52	1571663.0	36688408.25	999
2013-09-17	22.5	23.7	22.4	23.0	0.5	2.22	1730132.0	39743348.9	900
2013-09-16	22.35	22.55	22.25	22.5	0.2	0.9	525182.0	11765932.95	309
2013-09-15	22.1	22.3	22.1	22.3	0.25	1.13	674535.0	14975842.65	326
2013-09-12	22.05	22.1	21.95	22.05	-0.05	-0.23	443503.0	9770266.55	314
2013-09-11	22.25	22.25	22.05	22.1	-0.15	-0.67	424380.0	9376433.35	294
2013-09-10	21.95	22.5	21.85	22.25	0.0	0.0	3093234.0	68508361.0	1654
2013-09-09	22.1	22.35	21.95	22.25	0.1	0.45	302302.0	6693147.05	252
2013-09-08	22.2	22.4	22.1	22.15	0.15	0.68	290594.0	6452625.4	190
2013-09-05	22.2	22.3	21.55	22.0	-0.15	-0.68	379083.0	8344755.8	276
2013-09-04	22.15	22.3	22.15	22.15	-0.15	-0.67	411487.0	9136918.65	240
2013-09-03	22.7	22.7	22.2	22.3	-0.3	-1.33	606668.0	13606650.45	354
2013-09-02	22.1	22.8	22.1	22.6	0.5	2.26	982394.0	22017691.4	486
2013-09-01	22.0	22.2	21.8	22.1	0.4	1.84	598134.0	13186309.7	355
2013-08-29	21.65	21.85	21.65	21.7	0.1	0.46	839928.0	18297134.5	345
2013-08-28	21.1	22.0	21.05	21.6	0.25	1.17	1114297.0	24098537.45	630
2013-08-27	21.55	21.6	21.1	21.35	-0.15	-0.7	1235486.0	26448674.45	778
2013-08-26	21.7	21.7	21.45	21.5	-0.15	-0.69	427008.0	9201633.55	307
2013-08-25	21.85	21.85	21.55	21.65	-0.25	-1.14	585039.0	12695772.4	386
2013-08-22	22.05	22.05	21.85	21.9	-0.1	-0.45	773637.0	16990958.95	441
2013-08-21	22.55	22.95	21.9	22.0	0.35	1.62	3101425.0	69524868.5	1754
2013-08-20	21.6	21.65	21.35	21.65	0.0	0.0	483313.0	10449247.85	159
2013-08-19	21.65	21.7	21.55	21.65	0.05	0.23	167769.0	3631337.95	112
2013-08-18	21.65	21.7	21.55	21.6	-0.05	-0.23	321472.0	6961394.55	140
2013-08-15	21.6	21.95	21.55	21.65	0.05	0.23	401693.0	8731967.9	288
2013-08-14	21.65	21.75	21.55	21.6	-0.05	-0.23	182792.0	3954876.3	104
2013-08-13	21.55	22.0	21.5	21.65	0.05	0.23	301365.0	6548793.7	193
2013-08-05	21.5	21.65	21.45	21.6	0.15	0.7	213783.0	4601989.85	159
2013-08-04	21.3	21.95	21.3	21.45	0.1	0.47	291152.0	6276012.75	221
2013-08-01	21.25	21.4	21.25	21.35	0.0	0.0	225781.0	4812599.2	93
2013-07-31	21.45	21.45	21.15	21.35	-0.1	-0.47	373642.0	7966500.3	237
2013-07-30	21.15	21.65	21.0	21.45	0.3	1.42	771360.0	16477963.2	396
2013-07-29	21.1	21.25	21.05	21.15	0.0	0.0	171340.0	3619672.0	130
2013-07-28	21.0	21.15	21.0	21.15	0.15	0.71	178921.0	3773017.3	101
2013-07-25	21.05	21.1	21.0	21.0	-0.05	-0.24	206137.0	4337419.5	112
2013-07-24	21.1	21.15	20.9	21.05	-0.05	-0.24	271434.0	5703027.65	170
2013-07-23	20.9	21.15	20.9	21.1	0.35	1.69	639972.0	13454868.55	314
2013-07-22	20.6	20.75	20.6	20.75	0.3	1.47	517260.0	10706501.1	227
2013-07-21	20.35	20.5	20.35	20.45	0.1	0.49	86076.0	1756074.75	84
2013-07-18	20.4	20.4	20.35	20.35	-0.05	-0.25	154744.0	3152806.7	74
2013-07-17	20.5	20.5	20.4	20.4	-0.1	-0.49	146599.0	2993304.85	85
2013-07-16	20.45	20.6	20.35	20.5	0.1	0.49	227280.0	4655415.8	105
2013-07-15	20.4	20.65	20.25	20.4	0.1	0.49	252887.0	5160509.65	179
2013-07-14	20.4	20.6	20.3	20.3	-0.2	-0.98	383413.0	7840295.4	252
2013-07-11	20.45	20.75	20.4	20.5	0.2	0.99	1010552.0	20770416.95	627
2013-07-10	20.15	20.3	20.15	20.3	0.1	0.5	190670.0	3847290.15	112
2013-07-09	20.15	20.2	20.05	20.2	0.15	0.75	146102.0	2942640.5	89
2013-07-08	20.2	20.25	20.05	20.05	-0.2	-0.99	174924.0	3522821.3	123
2013-07-07	20.15	20.5	20.05	20.25	0.1	0.5	445354.0	9022179.4	261
2013-07-04	20.0	20.15	19.95	20.15	0.25	1.26	410894.0	8229432.1	154
2013-07-03	20.0	20.05	19.9	19.9	-0.1	-0.5	274964.0	5482157.5	108
2013-07-02	19.95	20.15	19.9	20.0	0.05	0.25	314340.0	6293242.45	183
2013-07-01	19.9	20.0	19.9	19.95	0.05	0.25	168555.0	3357827.85	80
2013-06-30	19.9	19.9	19.8	19.9	0.0	0.0	218819.0	4346292.65	155
2013-06-26	19.95	19.95	19.85	19.9	-0.05	-0.25	204503.0	4072931.75	115
2013-06-25	19.95	19.95	19.8	19.95	0.0	0.0	137978.0	2747809.35	110
2013-06-24	20.1	20.1	19.95	19.95	-0.2	-0.99	274577.0	5483628.75	119
2013-06-23	20.05	20.15	20.0	20.15	0.15	0.75	294853.0	5912612.05	144
2013-06-22	19.9	20.05	19.8	20.0	0.0	0.0	279962.0	5589271.3	181
2013-06-19	20.05	20.15	19.95	20.0	0.0	0.0	206154.0	4131723.45	134
2013-06-18	20.2	20.25	20.0	20.0	-0.15	-0.74	477273.0	9591691.35	265
2013-06-17	20.05	20.45	20.0	20.15	0.2	1.0	646556.0	13047327.3	303
2013-06-16	19.85	20.0	19.65	19.95	0.1	0.5	386241.0	7663432.25	236
2013-06-15	20.8	20.8	19.75	19.85	-1.05	-5.02	372365.0	7571981.45	321
2013-06-12	21.15	21.25	20.9	20.9	-0.15	-0.71	452475.0	9534979.2	296
2013-06-11	21.1	21.3	20.8	21.05	0.05	0.24	1474713.0	31145287.6	887
2013-06-10	20.65	21.0	20.6	21.0	0.3	1.45	397172.0	8255349.15	285
2013-06-09	20.75	20.75	20.6	20.7	-0.05	-0.24	124207.0	2564747.05	78
2013-06-08	20.65	20.75	20.5	20.75	0.1	0.48	303787.0	6271142.05	157
2013-06-05	20.6	20.65	20.5	20.65	-0.05	-0.24	137464.0	2825542.4	150
2013-06-04	20.75	20.75	20.4	20.7	-0.05	-0.24	173073.0	3566346.65	162
2013-06-03	20.8	20.8	20.5	20.75	-0.05	-0.24	248808.0	5137937.0	170
2013-06-02	20.3	20.8	20.3	20.8	0.4	1.96	237074.0	4835304.9	147
2013-06-01	20.25	20.55	20.25	20.4	-0.1	-0.49	272404.0	5543028.85	192
2013-05-29	20.55	20.6	20.35	20.5	-0.1	-0.49	418072.0	8538925.15	175
2013-05-28	20.4	20.65	20.35	20.6	0.2	0.98	379295.0	7773860.0	236
2013-05-27	20.15	20.8	20.1	20.4	0.15	0.74	1020307.0	20974736.35	539
2013-05-26	20.2	20.25	20.15	20.25	0.0	0.0	163018.0	3292208.45	79
2013-05-25	20.25	20.3	20.15	20.25	0.0	0.0	143288.0	2896925.1	104
2013-05-22	20.25	20.3	20.2	20.25	0.05	0.25	117484.0	2379313.4	98
2013-05-21	20.3	20.35	20.2	20.2	-0.1	-0.49	188173.0	3817642.55	150
2013-05-20	20.3	20.4	20.25	20.3	0.05	0.25	288714.0	5873639.3	194
2013-05-19	20.25	20.35	20.2	20.25	0.0	0.0	222381.0	4509194.55	214
2013-05-18	20.0	20.3	20.0	20.25	0.45	2.27	463873.0	9341522.95	344
2013-05-15	19.9	19.9	19.65	19.8	-0.05	-0.25	151485.0	2988024.95	108
2013-05-14	19.9	20.05	19.8	19.85	-0.15	-0.75	80259.0	1594951.7	79
2013-05-13	20.0	20.0	19.8	20.0	-0.05	-0.25	189607.0	3771431.0	115
2013-05-12	19.95	20.05	19.85	20.05	0.05	0.25	239217.0	4765270.4	116
2013-05-11	20.1	20.15	20.0	20.0	-0.05	-0.25	214018.0	4289030.45	143
2013-05-08	19.9	20.2	19.9	20.05	0.15	0.75	370050.0	7419647.25	280
2013-05-07	19.85	19.9	19.8	19.9	0.0	0.0	80544.0	1599074.8	63
2013-05-06	19.9	19.9	19.85	19.9	0.0	0.0	86352.0	1716524.95	96
2013-05-05	19.75	19.9	19.75	19.9	0.15	0.76	127372.0	2526278.9	103
2013-05-04	19.8	19.8	19.7	19.75	0.0	0.0	199232.0	3931696.05	140
2013-05-01	19.7	19.8	19.65	19.75	-0.05	-0.25	68379.0	1349063.65	58
2013-04-30	19.8	19.85	19.7	19.8	0.05	0.25	143369.0	2832199.95	118
2013-04-29	19.75	19.95	19.7	19.75	-0.05	-0.25	375086.0	7429972.65	133
2013-04-28	19.85	19.85	19.7	19.8	-0.05	-0.25	194085.0	3834724.1	128
2013-04-27	19.9	19.9	19.8	19.85	0.0	0.0	143437.0	2844372.25	110
2013-04-24	19.85	19.9	19.8	19.85	0.0	0.0	89657.0	1779245.45	70
2013-04-23	19.85	19.9	19.75	19.85	0.0	0.0	170728.0	3386849.6	73
2013-04-22	19.8	19.9	19.8	19.85	-0.05	-0.25	211501.0	4191204.0	131
2013-04-21	19.8	19.9	19.8	19.9	0.05	0.25	59178.0	1174053.25	53
2013-04-20	19.8	19.95	19.75	19.85	-0.05	-0.25	392550.0	7794106.55	135
2013-04-17	19.85	19.9	19.7	19.9	0.0	0.0	186485.0	3692960.8	126
2013-04-16	19.9	20.0	19.8	19.9	-0.2	-1.0	186683.0	3708341.55	130
2013-04-15	20.05	20.1	19.9	20.1	0.0	0.0	374867.0	7485690.05	180
2013-04-14	19.9	20.25	19.8	20.1	0.15	0.75	562298.0	11254376.55	365
2013-04-13	20.1	20.45	19.95	19.95	-0.15	-0.75	474088.0	9513441.55	314
2013-04-10	20.1	20.2	19.95	20.1	0.05	0.25	374051.0	7496548.4	299
2013-04-09	19.9	20.05	19.85	20.05	0.1	0.5	262271.0	5233645.55	156
2013-04-08	19.95	19.95	19.85	19.95	-0.05	-0.25	46075.0	917920.45	66
2013-04-07	19.9	20.05	19.9	20.0	0.0	0.0	37194.0	743566.05	48
2013-04-06	20.0	20.1	19.9	20.0	-0.05	-0.25	94184.0	1885953.1	95
2013-04-03	20.1	20.1	20.0	20.05	0.0	0.0	40462.0	811508.95	59
2013-04-02	20.25	20.25	20.05	20.05	-0.2	-0.99	98451.0	1977336.25	87
2013-04-01	20.0	20.25	19.95	20.25	0.25	1.25	132619.0	2658527.7	142
2013-03-31	20.15	20.3	19.95	20.0	-1.4	-6.54	363482.0	7298771.8	386
2013-03-30	21.25	21.4	20.95	21.4	0.1	0.47	359424.0	7607101.3	183
2013-03-27	21.25	21.3	21.0	21.3	0.15	0.71	305614.0	6463427.6	150
2013-03-26	20.95	21.2	20.95	21.15	0.15	0.71	202800.0	4276192.65	159
2013-03-25	20.75	21.0	20.75	21.0	0.25	1.2	139027.0	2896548.05	97
2013-03-24	20.8	20.85	20.6	20.75	-0.2	-0.95	370370.0	7684518.3	194
2013-03-23	21.0	21.1	20.8	20.95	-0.05	-0.24	208723.0	4384685.9	209
2013-03-20	20.85	21.0	20.85	21.0	0.1	0.48	260056.0	5447132.2	152
2013-03-19	20.85	20.95	20.85	20.9	0.0	0.0	128260.0	2677319.85	107
2013-03-18	20.75	20.9	20.6	20.9	0.15	0.72	165135.0	3429451.4	123
2013-03-17	20.75	20.8	20.5	20.75	0.2	0.97	255387.0	5271895.85	175
2013-03-16	20.4	20.8	20.3	20.55	0.25	1.23	145419.0	2992076.9	155
2013-03-13	20.1	20.4	20.0	20.3	0.3	1.5	144521.0	2915215.45	111
2013-03-12	20.35	20.35	19.95	20.0	-0.35	-1.72	170473.0	3420059.35	133
2013-03-11	20.1	20.4	20.0	20.35	0.35	1.75	246249.0	4966674.9	157
2013-03-10	19.85	20.4	19.85	20.0	0.1	0.5	223997.0	4502212.45	214
2013-03-09	19.8	19.9	19.8	19.9	0.1	0.51	50406.0	999468.25	67
2013-03-06	19.95	19.95	19.75	19.8	-0.15	-0.75	90732.0	1801389.6	65
2013-03-05	19.8	19.95	19.75	19.95	0.1	0.5	63854.0	1265145.65	57
2013-03-04	19.8	19.85	19.7	19.85	0.1	0.51	52530.0	1037786.25	54
2013-03-03	19.8	19.9	19.7	19.75	0.0	0.0	118716.0	2350834.1	102
2013-03-02	19.8	19.95	19.75	19.75	0.0	0.0	65268.0	1295562.7	75
2013-02-27	19.8	19.85	19.7	19.75	0.1	0.51	107356.0	2121758.35	60
2013-02-26	19.9	20.1	19.6	19.65	-0.25	-1.26	208505.0	4137025.15	175
2013-02-25	19.85	19.9	19.75	19.9	0.3	1.53	53319.0	1056327.7	71
2013-02-24	19.75	19.95	19.6	19.6	-0.2	-1.01	132082.0	2612993.45	125
2013-02-23	19.75	20.4	19.65	19.8	0.25	1.28	363672.0	7261728.35	315
2013-02-20	19.45	19.7	19.45	19.55	0.1	0.51	168135.0	3289723.45	108
2013-02-19	19.25	19.65	19.25	19.45	0.25	1.3	352336.0	6879442.0	299
2013-02-18	19.15	19.2	19.05	19.2	0.1	0.52	112448.0	2148782.2	64
2013-02-17	19.1	19.15	19.1	19.1	-0.05	-0.26	50238.0	960028.3	41
2013-02-16	19.2	19.2	19.1	19.15	0.05	0.26	51769.0	991296.7	52
2013-02-13	19.0	19.1	18.9	19.1	0.15	0.79	54025.0	1026401.7	64
2013-02-12	19.0	19.0	18.9	18.95	-0.05	-0.26	123997.0	2351599.0	116
2013-02-11	19.1	19.3	18.95	19.0	-0.1	-0.52	121235.0	2308935.85	119
2013-02-10	19.15	19.2	19.0	19.1	-0.1	-0.52	111381.0	2121457.85	99
2013-02-09	19.45	19.45	19.2	19.2	-0.2	-1.03	124859.0	2412406.55	144
2013-02-06	19.85	19.85	19.2	19.4	-0.25	-1.27	139532.0	2736084.1	112
2013-02-05	19.9	19.9	19.2	19.65	-0.3	-1.5	222212.0	4379649.2	157
2013-02-04	20.2	20.3	19.8	19.95	-0.5	-2.44	314653.0	6307114.7	192
2013-02-03	20.5	20.5	20.2	20.45	0.05	0.25	34965.0	711318.95	54
2013-02-02	20.5	20.5	20.4	20.4	0.0	0.0	42535.0	868843.4	34
2013-01-30	20.55	20.55	20.2	20.4	-0.1	-0.49	89318.0	1817690.8	95
2013-01-29	20.35	20.5	20.2	20.5	0.2	0.99	81610.0	1662053.95	104
2013-01-28	20.9	20.9	20.3	20.3	-0.7	-3.33	65945.0	1355631.8	93
2013-01-27	21.0	21.0	20.4	21.0	0.0	0.0	180947.0	3757098.75	184
2013-01-26	20.5	21.0	20.3	21.0	0.8	3.96	308133.0	6385517.45	189
2013-01-23	20.6	20.6	20.0	20.2	-0.4	-1.94	87749.0	1779991.45	116
2013-01-22	20.5	20.75	20.4	20.6	0.15	0.73	157286.0	3231721.85	157
2013-01-21	20.0	20.8	19.8	20.45	0.55	2.76	466951.0	9458003.5	375
2013-01-20	19.85	20.4	19.7	19.9	0.3	1.53	364294.0	7270689.7	313
2013-01-19	18.9	20.0	18.9	19.6	0.6	3.16	412969.0	8064477.1	332
2013-01-16	18.6	19.5	18.5	19.0	0.35	1.88	210963.0	3972610.45	145
2013-01-15	18.85	18.85	18.6	18.65	-0.25	-1.32	96450.0	1799113.1	113
2013-01-14	18.85	18.9	18.8	18.9	0.05	0.27	43079.0	811300.0	49
2013-01-13	18.95	19.0	18.75	18.85	-0.05	-0.26	67653.0	1279310.8	58
2013-01-12	18.8	18.95	18.7	18.9	0.2	1.07	114156.0	2148371.65	128
2013-01-09	18.65	18.8	18.6	18.7	0.05	0.27	73469.0	1374335.7	66
2013-01-08	18.7	18.75	18.5	18.65	0.0	0.0	123363.0	2299523.5	105
2013-01-07	18.65	18.75	18.65	18.65	-0.05	-0.27	29426.0	549879.2	37
2013-01-06	18.7	18.8	18.55	18.7	0.1	0.54	115299.0	2154652.9	101
2013-01-05	18.45	18.7	18.45	18.6	0.15	0.81	184825.0	3441131.7	107
2013-01-02	18.3	18.45	18.3	18.45	0.25	1.37	88054.0	1618398.0	92
2013-01-01	18.35	18.35	18.2	18.2	0.0	0.0	59557.0	1086837.75	62
2012-12-31	18.25	18.25	18.15	18.2	0.0	0.0	182885.0	3329159.4	44
2012-12-30	18.6	18.6	18.2	18.2	-0.15	-0.82	149262.0	2739073.55	89
2012-12-29	18.4	18.45	18.3	18.35	-0.1	-0.54	110839.0	2041011.0	64
2012-12-26	18.45	18.45	18.35	18.45	0.0	0.0	30546.0	561960.55	26
2012-12-25	18.4	18.45	18.4	18.45	0.0	0.0	24437.0	450659.8	34
2012-12-24	18.45	18.6	18.3	18.45	0.05	0.27	87382.0	1607038.25	64
2012-12-23	18.5	18.6	18.3	18.4	-0.15	-0.81	170272.0	3139442.1	104
2012-12-22	18.35	18.55	18.35	18.55	0.2	1.09	72745.0	1339193.7	73
2012-12-19	18.4	18.4	18.3	18.35	-0.05	-0.27	47707.0	874905.55	48
2012-12-18	18.4	18.45	18.3	18.4	0.0	0.0	95838.0	1763210.75	67
2012-12-17	18.35	18.4	18.3	18.4	0.05	0.27	51204.0	940715.0	55
2012-12-16	18.3	18.45	18.15	18.35	0.1	0.55	102997.0	1886621.7	102
2012-12-15	18.45	18.45	18.2	18.25	0.0	0.0	46400.0	848366.0	74
2012-12-12	18.25	18.25	18.2	18.25	-0.1	-0.54	62208.0	1133441.6	61
2012-12-11	18.3	18.4	18.05	18.35	0.05	0.27	156209.0	2834584.85	150
2012-12-10	18.4	18.45	18.3	18.3	-0.15	-0.81	89414.0	1641740.2	86
2012-12-09	18.55	18.6	18.4	18.45	-0.05	-0.27	147147.0	2718474.1	85
2012-12-08	18.5	19.0	18.5	18.5	0.05	0.27	78721.0	1473200.9	96
2012-12-05	18.6	18.6	18.4	18.45	-0.15	-0.81	76365.0	1410461.15	60
2012-12-04	18.4	18.6	18.35	18.6	0.15	0.81	114720.0	2118662.45	109
2012-12-03	18.55	18.75	18.45	18.45	-0.15	-0.81	77882.0	1443993.7	80
2012-12-02	18.7	18.8	18.4	18.6	0.1	0.54	47235.0	880080.55	67
2012-12-01	18.0	19.25	18.0	18.5	0.7	3.93	168482.0	3112019.45	178
2012-11-28	17.9	17.9	17.8	17.8	0.0	0.0	62186.0	1108895.6	108
2012-11-27	17.9	17.95	17.8	17.8	-0.1	-0.56	18735.0	335883.0	48
2012-11-26	17.9	18.0	17.6	17.9	-0.1	-0.56	53603.0	954260.9	84
2012-11-25	18.4	18.4	18.0	18.0	-0.5	-2.7	44923.0	818634.35	66
2012-11-24	18.65	18.65	18.35	18.5	0.25	1.37	48488.0	895873.55	60
2012-11-21	18.55	18.6	18.25	18.25	-0.35	-1.88	68886.0	1273551.0	71
2012-11-20	18.8	18.95	18.4	18.6	0.1	0.54	60720.0	1127033.65	77
2012-11-19	18.7	18.7	18.35	18.5	-0.2	-1.07	61786.0	1141614.1	99
2012-11-18	18.8	18.95	18.65	18.7	-0.15	-0.8	61191.0	1148857.9	67
2012-11-17	19.0	19.0	18.6	18.85	-0.2	-1.05	74054.0	1390093.45	103
2012-11-14	19.2	19.2	19.05	19.05	-0.1	-0.52	71042.0	1359775.3	76
2012-11-13	19.45	19.5	19.0	19.15	-0.4	-2.05	241391.0	4628481.2	318
2012-11-12	19.5	19.55	19.45	19.55	-0.05	-0.26	33219.0	647346.1	56
2012-11-11	19.7	19.75	19.6	19.6	-0.15	-0.76	26536.0	522570.8	40
2012-11-10	19.75	19.8	19.65	19.75	0.05	0.25	41318.0	815200.75	54
2012-11-07	19.7	19.8	19.65	19.7	0.05	0.25	93729.0	1847962.65	87
2012-11-06	19.7	19.8	19.65	19.65	-0.05	-0.25	126356.0	2490165.35	99
2012-11-05	19.7	19.7	19.6	19.7	0.0	0.0	77189.0	1517949.9	65
2012-11-04	19.55	19.7	19.55	19.7	0.0	0.0	99526.0	1955983.4	104
2012-11-03	19.95	19.95	19.45	19.7	-0.35	-1.75	325936.0	6396547.9	294
2012-10-24	20.1	20.2	19.95	20.05	-0.2	-0.99	328286.0	6583133.7	209
2012-10-23	20.35	20.6	20.2	20.25	-0.15	-0.74	99671.0	2028195.1	75
2012-10-22	20.55	20.55	20.4	20.4	-0.15	-0.73	56033.0	1148577.65	35
2012-10-21	20.5	20.8	20.5	20.55	-0.05	-0.24	76426.0	1572962.2	65
2012-10-20	20.6	20.6	20.5	20.6	-0.05	-0.24	20385.0	419434.05	35
2012-10-17	20.85	20.95	20.55	20.65	-0.05	-0.24	207294.0	4293919.7	193
2012-10-16	20.65	20.75	20.5	20.7	0.1	0.49	71671.0	1478316.05	73
2012-10-15	20.5	20.6	20.4	20.6	0.2	0.98	69304.0	1419877.35	74
2012-10-14	20.85	20.9	20.35	20.4	-0.5	-2.39	78886.0	1630505.6	113
2012-10-13	21.05	21.05	20.85	20.9	-0.2	-0.95	52887.0	1106712.2	51
2012-10-10	21.05	21.15	21.0	21.1	0.05	0.24	69155.0	1455024.75	79
2012-10-09	21.2	21.2	21.05	21.05	0.0	0.0	20204.0	426497.95	27
2012-10-08	21.15	21.15	21.05	21.05	-0.2	-0.94	29503.0	622067.2	53
2012-10-07	21.15	21.25	21.05	21.25	0.1	0.47	40437.0	854960.95	62
2012-10-06	21.2	21.3	21.15	21.15	0.0	0.0	62915.0	1334620.4	66
2012-10-03	21.3	21.3	21.15	21.15	-0.15	-0.7	18455.0	391533.0	25
2012-10-02	21.25	21.35	21.25	21.3	0.1	0.47	119125.0	2536738.65	93
2012-10-01	21.15	21.2	21.1	21.2	0.1	0.47	40017.0	847227.8	52
2012-09-30	21.15	21.15	21.05	21.1	0.0	0.0	49175.0	1037964.2	47
2012-09-29	21.05	21.2	21.05	21.1	-0.2	-0.94	72239.0	1523692.3	72
2012-09-26	21.2	21.3	21.0	21.3	0.05	0.24	202646.0	4280492.35	138
2012-09-25	21.2	21.4	21.15	21.25	0.05	0.24	101811.0	2163692.5	104
2012-09-24	21.4	21.4	21.15	21.2	-0.25	-1.17	71511.0	1517714.25	88
2012-09-22	21.2	21.45	21.15	21.45	0.3	1.42	148368.0	3155510.65	103
2012-09-19	21.3	21.35	21.05	21.15	-0.15	-0.7	94978.0	2010461.25	97
2012-09-18	21.25	21.35	21.2	21.3	-0.05	-0.23	136190.0	2893954.5	102
2012-09-17	21.45	21.45	21.1	21.35	-0.1	-0.47	118082.0	2517479.85	115
2012-09-16	21.45	21.5	21.4	21.45	-0.05	-0.23	93931.0	2015591.6	76
2012-09-15	21.5	21.55	21.45	21.5	0.15	0.7	102769.0	2208324.4	95
2012-09-12	21.35	21.5	21.35	21.35	0.05	0.23	146344.0	3132757.95	136
2012-09-11	21.2	21.35	21.2	21.3	0.15	0.71	63247.0	1344459.65	82
2012-09-10	21.45	21.45	21.15	21.15	-0.25	-1.17	146983.0	3134462.8	143
2012-09-09	21.5	21.6	21.4	21.4	-0.05	-0.23	134075.0	2881675.9	114
2012-09-08	21.5	21.5	21.4	21.45	0.05	0.23	205587.0	4414843.85	133
2012-09-05	21.55	21.55	21.35	21.4	-0.3	-1.38	184355.0	3949531.05	219
2012-09-04	21.75	21.8	21.55	21.7	-0.1	-0.46	86843.0	1877718.5	113
2012-09-03	21.85	22.0	21.75	21.8	-0.1	-0.46	73752.0	1609390.85	66
2012-09-02	22.15	22.15	21.8	21.9	-0.3	-1.35	83456.0	1834402.35	111
2012-09-01	22.2	22.3	22.2	22.2	0.05	0.23	76369.0	1696365.65	52
2012-08-29	22.3	22.35	22.1	22.15	-0.1	-0.45	117578.0	2618513.05	92
2012-08-28	22.4	22.4	22.25	22.25	-0.1	-0.45	100684.0	2245498.15	81
2012-08-27	22.25	22.5	22.2	22.35	0.05	0.22	85250.0	1902199.5	77
2012-08-26	22.25	22.35	22.0	22.3	0.1	0.45	188634.0	4189022.3	153
2012-08-25	22.05	22.35	22.05	22.2	0.2	0.91	197070.0	4379764.45	143
2012-08-15	21.35	22.0	21.35	22.0	0.65	3.04	340112.0	7368858.2	186
2012-08-14	21.4	21.55	21.2	21.35	-0.15	-0.7	92308.0	1973327.2	88
2012-08-13	21.5	21.6	21.4	21.5	-0.15	-0.69	100098.0	2152327.0	77
2012-08-12	21.5	21.65	21.35	21.65	0.2	0.93	307867.0	6613939.65	191
2012-08-11	20.95	21.6	20.9	21.45	0.5	2.39	271920.0	5773327.6	267
2012-08-08	20.9	21.05	20.9	20.95	0.05	0.24	115162.0	2416993.2	107
2012-08-07	20.8	21.05	20.8	20.9	0.05	0.24	199885.0	4181095.95	153
2012-08-06	20.75	21.0	20.75	20.85	0.05	0.24	268304.0	5601049.6	171
2012-08-05	20.8	20.85	20.8	20.8	0.0	0.0	87933.0	1830588.95	77
2012-08-04	20.85	20.9	20.8	20.8	0.0	0.0	202508.0	4219545.55	154
2012-08-01	20.75	20.9	20.75	20.8	-0.1	-0.48	325410.0	6779251.75	162
2012-07-31	20.85	20.95	20.75	20.9	0.1	0.48	131459.0	2741072.25	110
2012-07-30	20.85	20.85	20.6	20.8	0.05	0.24	175318.0	3634551.05	167
2012-07-29	20.95	20.95	20.7	20.75	-0.6	-2.81	404105.0	8411136.7	299
2012-07-28	21.25	21.4	21.0	21.35	0.4	1.91	259441.0	5490438.45	213
2012-07-25	20.9	21.05	20.9	20.95	0.05	0.24	162047.0	3397286.85	112
2012-07-24	20.85	20.95	20.8	20.9	0.05	0.24	157072.0	3278890.35	130
2012-07-23	20.7	20.85	20.6	20.85	0.0	0.0	107776.0	2233713.3	107
2012-07-22	20.8	20.85	20.7	20.85	0.1	0.48	53380.0	1109774.35	63
2012-07-21	20.65	20.8	20.5	20.75	-0.15	-0.72	114845.0	2375061.7	153
2012-07-18	21.0	21.1	20.75	20.9	-0.5	-2.34	327702.0	6866599.3	258
2012-07-17	20.8	21.45	20.75	21.4	0.65	3.13	214908.0	4537915.3	185
2012-07-16	20.8	21.0	20.75	20.75	-0.25	-1.19	35580.0	741622.3	69
2012-07-15	21.0	21.1	20.8	21.0	0.0	0.0	96685.0	2023776.8	89
2012-07-14	20.95	21.15	20.9	21.0	0.15	0.72	105362.0	2213673.25	93
2012-07-11	21.25	21.4	20.5	20.85	-0.4	-1.88	101686.0	2149957.4	111
2012-07-10	21.3	21.45	21.25	21.25	-0.25	-1.16	41915.0	894587.0	60
2012-07-09	21.55	21.55	21.25	21.5	0.0	0.0	129981.0	2782830.35	135
2012-07-08	21.45	21.55	21.35	21.5	0.1	0.47	182400.0	3916736.65	134
2012-07-07	21.3	21.4	21.15	21.4	-0.05	-0.23	153823.0	3277862.3	105
2012-07-04	21.25	21.45	21.15	21.45	0.15	0.7	166846.0	3548205.8	137
2012-07-03	21.1	21.35	21.0	21.3	0.1	0.47	246135.0	5219554.7	203
2012-07-02	21.05	21.25	20.95	21.2	0.2	0.95	126895.0	2686667.65	87
2012-07-01	21.05	21.05	20.85	21.0	0.0	0.0	60497.0	1267471.5	81
2012-06-30	21.3	21.35	21.0	21.0	0.0	0.0	97631.0	2068352.6	117
2012-06-27	21.4	21.4	20.5	21.0	-0.5	-2.33	94401.0	1987763.5	120
2012-06-26	21.25	21.5	21.25	21.5	0.1	0.47	50144.0	1073513.75	66
2012-06-25	21.4	21.6	21.3	21.4	-0.1	-0.47	111896.0	2397150.15	124
2012-06-24	21.4	21.65	21.4	21.5	0.1	0.47	225517.0	4855336.65	217
2012-06-23	21.5	21.5	21.4	21.4	-0.2	-0.93	132556.0	2840799.55	124
2012-06-20	21.75	21.75	21.6	21.6	-0.1	-0.46	193201.0	4184654.45	184
2012-06-19	21.7	21.8	21.6	21.7	0.0	0.0	163725.0	3558208.5	168
2012-06-18	21.75	21.75	21.6	21.7	0.05	0.23	298923.0	6482348.7	215
2012-06-17	21.7	21.75	21.5	21.65	-0.1	-0.46	150933.0	3262164.9	122
2012-06-16	21.85	21.95	21.0	21.75	0.2	0.93	219545.0	4753767.95	253
2012-06-13	21.95	21.95	21.55	21.55	-0.25	-1.15	36834.0	800547.4	90
2012-06-12	21.8	22.05	21.3	21.8	-0.2	-0.91	778560.0	16815043.4	481
2012-06-11	22.2	22.2	21.85	22.0	0.0	0.0	135380.0	2985551.2	160
2012-06-10	21.6	22.1	21.6	22.0	0.4	1.85	57324.0	1257860.3	90
2012-06-09	21.8	21.85	21.45	21.6	-0.05	-0.23	71213.0	1539423.4	96
2012-06-06	21.8	22.25	21.5	21.65	-0.2	-0.92	225839.0	4951580.45	240
2012-06-05	21.75	21.85	21.5	21.85	0.2	0.92	78139.0	1696931.25	115
2012-06-04	21.75	21.9	21.6	21.65	-0.3	-1.37	67617.0	1469625.1	111
2012-06-03	21.3	22.2	20.85	21.95	0.85	4.03	148519.0	3195879.05	166
2012-06-02	21.0	21.6	21.0	21.1	-1.4	-6.22	161834.0	3450540.3	208
2012-05-30	22.7	22.9	22.3	22.5	-0.2	-0.88	142676.0	3227365.6	188
2012-05-29	22.55	23.2	22.4	22.7	0.25	1.11	653113.0	14960159.55	513
2012-05-28	22.6	22.7	22.3	22.45	-0.05	-0.22	178431.0	4023503.55	151
2012-05-27	22.7	22.9	22.45	22.5	-0.2	-0.88	119737.0	2707998.05	130
2012-05-26	22.85	23.1	22.6	22.7	-0.15	-0.66	135601.0	3099606.7	180
2012-05-23	22.15	23.8	22.0	22.85	0.75	3.39	910136.0	20960282.65	860
2012-05-22	22.1	22.25	22.0	22.1	0.05	0.23	166758.0	3696471.55	172
2012-05-21	21.9	22.05	21.75	22.05	0.25	1.15	179952.0	3942175.25	154
2012-05-20	21.85	21.9	21.7	21.8	0.0	0.0	65313.0	1425158.15	91
2012-05-19	21.8	22.0	21.5	21.8	-0.2	-0.91	293358.0	6363980.7	239
2012-05-16	21.9	22.0	21.5	22.0	0.0	0.0	309101.0	6774041.45	148
2012-05-15	21.95	22.0	21.85	22.0	0.0	0.0	73313.0	1607426.5	66
2012-05-14	21.75	22.0	21.5	22.0	0.0	0.0	138851.0	3022955.95	180
2012-05-13	22.3	22.3	22.0	22.0	-0.35	-1.57	181882.0	4033305.2	199
2012-05-12	22.5	22.5	22.05	22.35	-0.15	-0.67	125221.0	2781173.55	170
2012-05-09	22.8	22.8	22.0	22.5	-0.35	-1.53	319608.0	7142090.5	349
2012-05-08	22.95	22.95	22.75	22.85	-0.15	-0.65	104877.0	2394993.9	118
2012-05-07	22.8	23.2	22.75	23.0	-0.1	-0.43	177167.0	4065514.15	200
2012-05-06	22.95	23.1	22.75	23.1	0.1	0.43	164798.0	3767824.4	165
2012-05-05	22.8	23.15	22.7	23.0	-0.4	-1.71	235463.0	5404153.85	244
2012-05-02	22.65	23.5	22.55	23.4	0.85	3.77	745460.0	17042286.85	441
2012-05-01	22.6	22.75	22.5	22.55	-0.05	-0.22	219278.0	4957701.35	210
2012-04-30	22.65	22.7	22.5	22.6	0.0	0.0	277404.0	6259042.65	193
2012-04-29	22.8	22.8	22.5	22.6	-0.3	-1.31	154851.0	3498827.3	179
2012-04-28	22.65	23.0	22.65	22.9	0.35	1.55	202519.0	4635412.5	167
2012-04-25	22.75	22.75	22.55	22.55	-0.05	-0.22	80369.0	1819862.7	136
2012-04-24	22.8	22.85	22.5	22.6	-0.15	-0.66	110056.0	2491945.25	148
2012-04-23	23.15	23.15	22.75	22.75	-0.45	-1.94	88298.0	2026811.2	116
2012-04-22	23.5	23.5	23.0	23.2	-0.25	-1.07	212306.0	4941898.25	231
2012-04-21	23.35	23.5	23.3	23.45	0.25	1.08	282241.0	6604311.6	202
2012-04-18	23.6	23.65	23.05	23.2	-0.25	-1.07	311561.0	7254079.85	226
2012-04-17	22.95	23.5	22.8	23.45	0.75	3.3	781819.0	18128976.0	474
2012-04-16	22.3	22.8	22.1	22.7	0.3	1.34	294026.0	6616249.0	407
2012-04-15	23.1	23.3	22.4	22.4	-0.55	-2.4	462538.0	10624433.9	470
2012-04-14	22.3	23.1	22.0	22.95	0.55	2.46	847371.0	19217178.5	586
2012-04-11	22.3	22.4	21.7	22.4	-0.05	-0.22	359844.0	7909520.6	415
2012-04-10	22.45	22.75	22.3	22.45	-0.1	-0.44	767142.0	17283896.8	517
2012-04-09	22.4	22.7	22.3	22.55	-0.1	-0.44	396959.0	8883481.35	324
2012-04-08	23.95	24.0	22.0	22.65	-1.3	-5.43	572697.0	13121489.05	557
2012-04-07	24.2	24.2	23.8	23.95	-0.25	-1.03	408178.0	9787372.6	324
2012-04-04	24.3	24.35	24.05	24.2	0.0	0.0	227488.0	5503117.1	222
2012-04-03	24.15	24.35	23.9	24.2	0.2	0.83	381806.0	9207770.1	363
2012-04-02	24.5	24.7	24.0	24.0	-0.75	-3.03	620769.0	15086378.4	515
2012-04-01	24.5	24.75	24.45	24.75	0.1	0.41	322324.0	7920986.45	289
2012-03-31	25.0	25.0	24.5	24.65	-0.45	-1.79	600925.0	14807500.7	527
2012-03-28	25.0	25.2	24.95	25.1	-0.2	-0.79	152091.0	3805004.5	168
2012-03-27	25.6	25.6	25.1	25.3	-1.0	-3.8	371753.0	9428237.9	372
2012-03-26	25.8	26.5	25.8	26.3	0.3	1.15	423164.0	11011728.2	278
2012-03-25	25.6	26.2	25.5	26.0	0.4	1.56	601924.0	15642224.0	376
2012-03-24	25.2	25.6	25.2	25.6	0.5	1.99	362198.0	9217423.7	251
2012-03-21	24.95	25.4	24.95	25.1	0.0	0.0	337075.0	8490650.15	262
2012-03-20	25.0	25.1	24.85	25.1	0.0	0.0	248525.0	6205617.3	223
2012-03-19	25.6	25.6	25.1	25.1	-0.4	-1.57	424759.0	10753054.9	292
[truncated: 2,770 more rows]
