# Supplementary material for: Effective short-term forecasts of Saudi stock price trends using technical indicators and large-scale multivariate time series
Source: PeerJ Comput Sci. 2023 Jan 6;9:e1205. doi: 10.7717/peerj-cs.1205 (PMC10280263; doi:10.7717/peerj-cs.1205)
Supplement: Supplemental Information 3 [file peerj-cs-09-1205-s003.zip › TASI Dataset 2021/SOLIDARITY_8290.csv]

date	open	high	low	close	change	change_percent	volume_traded	value_traded_SAR	number_trades
2020-03-19	9.6	9.68	9.51	9.54	0.07	0.74	475948.0	4563950.76	592
2020-03-18	9.6	9.75	9.38	9.47	-0.13	-1.35	975088.0	9327364.86	937
2020-03-17	9.52	9.7	9.34	9.6	0.14	1.48	271064.0	2591457.93	360
2020-03-16	9.56	10.0	9.25	9.46	-0.72	-7.07	282992.0	2769627.87	448
2020-03-15	10.48	10.52	10.0	10.18	-0.1	-0.97	417254.0	4281797.46	428
2020-03-12	10.12	10.48	10.06	10.28	-0.72	-6.55	524087.0	5407040.32	467
2020-03-11	11.52	11.58	10.4	11.0	-0.42	-3.68	566743.0	6317267.14	859
2020-03-10	11.44	11.6	10.8	11.42	0.62	5.74	981258.0	10959282.12	1123
2020-03-09	10.8	11.1	10.8	10.8	-1.18	-9.85	479784.0	5213776.56	538
2020-03-08	12.5	12.5	11.98	11.98	-1.32	-9.92	652234.0	7920587.42	949
2020-03-05	13.5	13.8	13.3	13.3	0.08	0.61	807540.0	10942533.66	1268
2020-03-04	13.0	13.6	12.9	13.22	0.08	0.61	881380.0	11806774.12	1251
2020-03-03	13.4	13.5	13.0	13.14	0.24	1.86	622014.0	8208760.04	892
2020-03-02	13.5	13.98	12.88	12.9	-0.52	-3.87	1565871.0	21403760.26	2013
2020-03-01	13.0	14.18	12.82	13.42	0.08	0.6	2309819.0	31292917.1	3117
2020-02-27	13.0	13.62	12.98	13.34	0.34	2.62	1563989.0	20889778.3	1852
2020-02-26	12.76	13.3	12.76	13.0	-0.04	-0.31	446095.0	5818319.46	558
2020-02-25	13.06	13.2	12.7	13.04	-0.14	-1.06	502239.0	6542801.8	564
2020-02-24	13.58	13.86	13.1	13.18	-0.38	-2.8	1070964.0	14544411.7	1296
2020-02-23	13.34	13.7	13.34	13.56	0.36	2.73	981813.0	13304042.24	1099
2020-02-20	13.22	13.36	13.14	13.2	-0.04	-0.3	252615.0	3343628.16	413
2020-02-19	13.04	13.38	13.04	13.24	0.24	1.85	578381.0	7655868.54	814
2020-02-18	12.88	13.0	12.74	13.0	0.14	1.09	158077.0	2036429.3	314
2020-02-17	12.8	13.06	12.72	12.86	0.18	1.42	304250.0	3928217.42	468
2020-02-16	12.6	12.72	12.46	12.68	0.1	0.79	165977.0	2094044.88	238
2020-02-13	12.8	12.84	12.48	12.58	-0.22	-1.72	124765.0	1575691.66	219
2020-02-12	12.9	13.0	12.8	12.8	-0.08	-0.62	106342.0	1370566.6	195
2020-02-11	12.7	13.12	12.7	12.88	0.08	0.63	380422.0	4932107.12	479
2020-02-10	12.5	12.8	12.42	12.8	0.24	1.91	131867.0	1672731.16	218
2020-02-09	12.86	12.86	12.32	12.56	-0.3	-2.33	227987.0	2855772.32	341
2020-02-06	12.96	13.0	12.8	12.86	-0.08	-0.62	99039.0	1279332.0	193
2020-02-05	13.16	13.16	12.94	12.94	-0.2	-1.52	199019.0	2594560.76	278
2020-02-04	13.0	13.24	13.0	13.14	0.14	1.08	243703.0	3191220.08	293
2020-02-03	13.02	13.02	12.7	13.0	0.02	0.15	463349.0	5953723.56	568
2020-02-02	13.4	13.4	12.98	12.98	-0.46	-3.42	510877.0	6693686.14	498
2020-01-30	13.2	13.58	13.16	13.44	0.28	2.13	558212.0	7485716.64	533
2020-01-29	13.18	13.26	13.1	13.16	0.12	0.92	169415.0	2231428.36	249
2020-01-28	13.1	13.3	13.0	13.04	0.04	0.31	247750.0	3252267.7	433
2020-01-27	13.42	13.6	13.0	13.0	-0.42	-3.13	610526.0	8145875.38	847
2020-01-26	13.5	13.5	13.4	13.42	-0.12	-0.89	169874.0	2282624.74	216
2020-01-23	13.5	13.58	13.34	13.54	0.0	0.0	253836.0	3418766.5	341
2020-01-22	13.52	13.7	13.5	13.54	-0.1	-0.73	346863.0	4709391.22	439
2020-01-21	13.52	13.76	13.38	13.64	0.08	0.59	627920.0	8496797.86	668
2020-01-20	13.4	13.76	13.36	13.56	0.32	2.42	1396573.0	18947547.56	1630
2020-01-19	13.46	13.46	13.22	13.24	-0.08	-0.6	427628.0	5682978.06	489
2020-01-16	13.4	13.5	13.2	13.32	0.08	0.6	397303.0	5289199.3	541
2020-01-15	13.14	13.52	13.08	13.24	0.14	1.07	642764.0	8573995.38	739
2020-01-14	13.22	13.42	13.1	13.1	0.0	0.0	971627.0	12911925.28	1080
2020-01-13	12.72	13.1	12.72	13.1	0.44	3.48	718499.0	9271704.66	783
2020-01-12	12.5	12.82	12.5	12.66	0.18	1.44	389252.0	4920019.06	392
2020-01-09	12.58	12.74	12.44	12.48	0.2	1.63	558895.0	7047264.88	630
2020-01-08	12.1	12.6	12.08	12.28	-0.12	-0.97	586019.0	7243002.3	796
2020-01-07	12.24	12.9	12.18	12.4	0.3	2.48	876232.0	10920822.9	1289
2020-01-06	12.08	12.16	12.0	12.1	0.04	0.33	134296.0	1621630.94	280
2020-01-05	12.2	12.46	12.06	12.06	-0.48	-3.83	310850.0	3802617.92	538
2020-01-02	12.38	12.7	12.36	12.54	0.16	1.29	403175.0	5064018.26	573
2020-01-01	12.46	12.46	12.26	12.38	-0.02	-0.16	220920.0	2727870.74	341
2019-12-31	12.42	12.72	12.4	12.4	-0.18	-1.43	567714.0	7104002.92	786
2019-12-30	12.04	13.1	12.04	12.58	0.54	4.49	1534343.0	19518313.86	2104
2019-12-29	12.14	12.22	12.04	12.04	0.04	0.33	179611.0	2177785.14	290
2019-12-26	12.0	12.2	12.0	12.0	0.0	0.0	356813.0	4318539.3	412
2019-12-25	12.32	12.5	12.0	12.0	-0.32	-2.6	437577.0	5384519.52	618
2019-12-24	11.86	12.82	11.82	12.32	0.54	4.58	1746670.0	21813106.84	1780
2019-12-23	11.9	12.16	11.6	11.78	0.08	0.68	808489.0	9717929.44	935
2019-12-22	11.5	11.98	11.5	11.7	0.16	1.39	501852.0	5903147.36	731
2019-12-19	11.64	11.92	11.4	11.54	-0.14	-1.2	573396.0	6658417.12	975
2019-12-18	11.4	12.18	11.3	11.68	0.38	3.36	1137802.0	13448627.1	1459
2019-12-17	10.34	11.3	10.3	11.3	1.02	9.92	1228963.0	13430138.66	1631
2019-12-16	10.24	10.28	10.22	10.28	0.08	0.78	58233.0	596438.7	119
2019-12-15	10.22	10.22	10.18	10.2	0.02	0.2	44298.0	452414.36	83
2019-12-12	10.4	10.4	10.18	10.18	-0.2	-1.93	131005.0	1347916.36	179
2019-12-11	10.32	10.46	10.32	10.38	0.04	0.39	59328.0	615415.38	92
2019-12-10	10.32	10.36	10.3	10.34	-0.02	-0.19	47405.0	489919.3	106
2019-12-09	10.44	10.46	10.36	10.36	-0.04	-0.38	90344.0	941308.14	128
2019-12-08	10.38	10.44	10.38	10.4	0.04	0.39	85364.0	888215.34	101
2019-12-05	10.44	10.44	10.36	10.36	0.06	0.58	37518.0	389604.76	112
2019-12-04	10.3	10.38	10.3	10.3	-0.1	-0.96	122571.0	1264583.46	239
2019-12-03	10.6	10.7	10.38	10.4	-0.28	-2.62	252227.0	2650958.28	378
2019-12-02	10.36	10.88	10.36	10.68	0.32	3.09	483978.0	5184170.22	623
2019-12-01	10.44	10.48	10.36	10.36	-0.08	-0.77	65588.0	683829.06	136
2019-11-28	10.32	10.44	10.26	10.44	0.18	1.75	66527.0	688316.5	79
2019-11-27	10.44	10.44	10.26	10.26	-0.14	-1.35	31998.0	332588.4	99
2019-11-26	10.44	10.58	10.38	10.4	0.0	0.0	119257.0	1244625.14	211
2019-11-25	10.6	10.62	10.4	10.4	-0.24	-2.26	113360.0	1188893.98	242
2019-11-24	10.1	11.26	10.1	10.64	0.2	1.92	618029.0	6671100.54	757
2019-11-21	10.52	10.52	10.42	10.44	-0.1	-0.95	73767.0	772216.06	109
2019-11-20	10.5	10.6	10.5	10.54	-0.1	-0.94	93648.0	988861.12	160
2019-11-19	10.8	10.88	10.62	10.64	-0.02	-0.19	150120.0	1611535.12	242
2019-11-18	10.46	10.74	10.44	10.66	0.32	3.09	268074.0	2852664.3	339
2019-11-17	10.5	10.58	10.32	10.34	-0.14	-1.34	172787.0	1805358.24	247
2019-11-14	10.58	10.58	10.34	10.48	-0.18	-1.69	146878.0	1537728.42	274
2019-11-13	10.74	10.8	10.6	10.66	-0.08	-0.74	156866.0	1681155.9	197
2019-11-12	10.72	10.8	10.72	10.74	-0.08	-0.74	222372.0	2390840.1	195
2019-11-11	10.84	10.9	10.7	10.82	-0.18	-1.64	325495.0	3505300.92	502
2019-11-10	11.12	11.16	10.96	11.0	-0.12	-1.08	180610.0	1994604.72	228
2019-11-07	11.22	11.26	11.12	11.12	-0.18	-1.59	98738.0	1105805.8	148
2019-11-06	11.28	11.32	11.24	11.3	-0.08	-0.7	102759.0	1157878.06	143
2019-11-05	11.24	11.46	11.24	11.38	0.12	1.07	69260.0	788797.44	151
2019-11-04	11.24	11.46	11.16	11.26	-0.04	-0.35	95774.0	1081272.7	173
2019-11-03	11.4	11.4	11.3	11.3	-0.16	-1.4	37294.0	423497.96	84
2019-10-31	11.6	11.6	11.46	11.46	-0.08	-0.69	48025.0	553544.34	91
2019-10-30	11.54	11.66	11.5	11.54	0.02	0.17	61174.0	706071.3	82
2019-10-29	11.66	11.66	11.52	11.52	-0.28	-2.37	67181.0	778302.68	101
2019-10-28	11.76	11.82	11.74	11.8	0.02	0.17	30941.0	364386.68	44
2019-10-27	11.86	11.86	11.78	11.78	-0.04	-0.34	34016.0	401241.84	88
2019-10-24	11.9	12.0	11.82	11.82	-0.06	-0.51	127585.0	1517830.36	269
2019-10-23	11.9	11.92	11.8	11.88	0.08	0.68	97313.0	1155165.32	302
2019-10-22	11.82	12.1	11.76	11.8	0.0	0.0	335610.0	4008967.66	384
2019-10-21	11.76	11.9	11.6	11.8	0.08	0.68	138752.0	1638057.0	176
2019-10-20	11.6	11.78	11.6	11.72	0.24	2.09	115290.0	1349208.66	137
2019-10-17	11.48	11.56	11.48	11.48	0.04	0.35	47631.0	548064.24	103
2019-10-16	11.42	11.44	11.4	11.44	0.04	0.35	43546.0	497059.18	62
2019-10-15	11.5	11.52	11.4	11.4	-0.08	-0.7	75570.0	864123.2	103
2019-10-14	11.44	11.58	11.44	11.48	0.06	0.53	30823.0	354487.64	60
2019-10-13	11.5	11.5	11.42	11.42	-0.3	-2.56	31185.0	359738.0	77
2019-10-10	11.82	11.84	11.5	11.72	-0.12	-1.01	152407.0	1772654.7	169
2019-10-09	12.12	12.12	11.84	11.84	-0.28	-2.31	39572.0	473269.0	76
2019-10-08	12.3	12.3	11.9	12.12	-0.18	-1.46	150074.0	1817035.4	336
2019-10-07	12.16	12.76	12.14	12.3	0.18	1.49	526485.0	6536180.0	636
2019-10-06	11.9	12.14	11.9	12.12	0.28	2.36	117037.0	1413739.4	204
2019-10-03	11.98	12.0	11.84	11.84	-0.02	-0.17	70080.0	834319.72	199
2019-10-02	12.02	12.2	11.8	11.86	-0.16	-1.33	169835.0	2041833.82	231
2019-10-01	11.9	12.2	11.9	12.02	0.1	0.84	263373.0	3185983.48	296
2019-09-30	11.86	11.92	11.86	11.92	0.06	0.51	66349.0	789504.98	90
2019-09-29	11.82	11.92	11.8	11.86	0.14	1.19	69046.0	818962.52	135
2019-09-26	11.88	11.92	11.72	11.72	-0.18	-1.51	141192.0	1675256.66	141
2019-09-25	11.88	11.92	11.88	11.9	-0.06	-0.5	41625.0	495274.82	111
2019-09-24	11.84	11.96	11.82	11.96	0.2	1.7	76597.0	909685.0	144
2019-09-22	11.74	11.86	11.74	11.76	-0.04	-0.34	54350.0	641468.46	119
2019-09-19	11.82	11.82	11.74	11.8	0.04	0.34	76400.0	901166.1	138
2019-09-18	11.8	12.32	11.7	11.76	-0.06	-0.51	416059.0	4993386.48	539
2019-09-17	11.72	12.0	11.52	11.82	0.12	1.03	211238.0	2491537.72	260
2019-09-16	12.02	12.14	11.66	11.7	-0.32	-2.66	94464.0	1120464.74	144
2019-09-15	12.02	12.08	11.9	12.02	-0.28	-2.28	92976.0	1115866.72	131
2019-09-12	12.36	12.36	12.3	12.3	-0.06	-0.49	86900.0	1070847.76	161
2019-09-11	12.5	12.52	12.36	12.36	-0.24	-1.9	80549.0	1002683.66	117
2019-09-10	12.62	12.68	12.6	12.6	-0.24	-1.87	54356.0	687119.96	127
2019-09-09	12.78	12.84	12.78	12.84	0.04	0.31	24311.0	311424.98	110
2019-09-08	12.92	12.92	12.4	12.8	-0.16	-1.23	110018.0	1410669.78	180
2019-09-05	13.16	13.4	12.96	12.96	0.02	0.15	148991.0	1956993.06	299
2019-09-04	12.68	13.16	12.66	12.94	0.24	1.89	262482.0	3403767.58	321
2019-09-03	12.68	12.76	12.66	12.7	0.02	0.16	64730.0	822826.22	106
2019-09-02	12.7	12.76	12.66	12.68	-0.02	-0.16	120732.0	1531661.18	147
2019-09-01	13.06	13.06	12.7	12.7	-0.36	-2.76	50647.0	647161.36	123
2019-08-29	13.12	13.12	13.06	13.06	-0.08	-0.61	26139.0	341477.9	52
2019-08-28	13.1	13.16	13.1	13.14	0.08	0.61	18467.0	242209.62	66
2019-08-27	13.04	13.06	13.04	13.06	-0.04	-0.31	27012.0	351411.96	72
2019-08-26	13.1	13.1	12.94	13.1	-0.02	-0.15	27284.0	355270.64	54
2019-08-25	13.1	13.12	13.0	13.12	-0.22	-1.65	30280.0	395591.0	87
2019-08-22	13.24	13.34	13.2	13.34	0.08	0.6	43867.0	580858.4	73
2019-08-21	13.54	13.54	13.26	13.26	-0.14	-1.04	17926.0	239650.38	70
2019-08-20	13.38	13.4	13.38	13.4	0.0	0.0	23167.0	311076.44	78
2019-08-19	13.36	13.42	13.36	13.4	-0.04	-0.3	34446.0	461273.7	66
2019-08-18	13.44	13.44	13.36	13.44	-0.02	-0.15	47857.0	641648.4	96
2019-08-08	13.56	13.6	13.46	13.46	-0.14	-1.03	35928.0	485969.06	88
2019-08-07	13.5	13.6	13.48	13.6	0.18	1.34	189793.0	2565384.34	109
2019-08-06	13.52	13.52	13.4	13.42	-0.1	-0.74	61263.0	823649.96	102
2019-08-05	13.68	13.7	13.5	13.52	-0.22	-1.6	66879.0	908157.22	102
2019-08-04	13.66	13.74	13.64	13.74	-0.06	-0.43	51883.0	709715.22	71
2019-08-01	13.72	13.82	13.7	13.8	-0.14	-1.0	50532.0	696628.32	127
2019-07-31	13.94	13.98	13.86	13.94	0.0	0.0	36077.0	502705.62	66
2019-07-30	14.12	14.12	13.94	13.94	-0.12	-0.85	45298.0	636533.68	102
2019-07-29	14.1	14.1	14.04	14.06	-0.06	-0.42	80192.0	1129398.52	90
2019-07-28	14.14	14.2	14.1	14.12	-0.02	-0.14	64125.0	906953.18	89
2019-07-25	14.02	14.14	14.02	14.14	0.22	1.58	27359.0	384952.1	50
2019-07-24	13.9	13.92	13.9	13.92	0.02	0.14	58629.0	816030.64	44
2019-07-23	13.96	14.04	13.9	13.9	-0.1	-0.71	86296.0	1205821.98	86
2019-07-22	14.0	14.02	13.92	14.0	0.0	0.0	113805.0	1593097.84	69
2019-07-21	14.2	14.2	13.9	14.0	-0.2	-1.41	145492.0	2036543.32	180
2019-07-18	14.34	14.34	14.2	14.2	-0.22	-1.53	134312.0	1917394.26	141
2019-07-17	14.44	14.44	14.3	14.42	0.0	0.0	153114.0	2197650.8	181
2019-07-16	14.58	14.62	14.38	14.42	-0.16	-1.1	306935.0	4442856.98	363
2019-07-15	14.38	14.58	14.24	14.58	0.26	1.82	343333.0	4937503.36	373
2019-07-14	14.26	14.38	14.26	14.32	0.08	0.56	249353.0	3567218.34	274
2019-07-11	14.22	14.3	14.12	14.24	-0.02	-0.14	275399.0	3912299.1	207
2019-07-10	13.96	14.38	13.96	14.26	0.34	2.44	402822.0	5730696.12	544
2019-07-09	13.84	13.92	13.84	13.92	0.06	0.43	82716.0	1146431.58	59
2019-07-08	13.9	13.9	13.76	13.86	-0.04	-0.29	97902.0	1354266.68	81
2019-07-07	13.92	13.92	13.82	13.9	-0.08	-0.57	78075.0	1083662.88	110
2019-07-04	14.0	14.0	13.9	13.98	0.0	0.0	26445.0	369788.14	49
2019-07-03	14.12	14.12	13.94	13.98	-0.08	-0.57	85159.0	1192759.3	110
2019-07-02	14.08	14.12	14.0	14.06	0.02	0.14	139924.0	1966422.38	184
2019-07-01	13.86	14.04	13.86	14.04	0.16	1.15	135332.0	1890768.18	121
2019-06-30	13.84	13.88	13.8	13.88	0.0	0.0	106814.0	1477012.5	168
2019-06-27	13.76	14.3	13.76	13.88	0.38	2.81	514245.0	7207621.38	765
2019-06-26	13.56	13.56	13.5	13.5	-0.02	-0.15	40594.0	549203.22	65
2019-06-25	13.54	13.54	13.44	13.52	0.04	0.3	40769.0	550373.76	87
2019-06-24	13.5	13.62	13.4	13.48	-0.1	-0.74	61664.0	829802.5	122
2019-06-23	13.72	13.72	13.58	13.58	-0.12	-0.88	105065.0	1432394.66	166
2019-06-20	13.96	14.1	13.58	13.7	0.18	1.33	306128.0	4245928.3	458
2019-06-19	13.8	13.96	13.52	13.52	-0.26	-1.89	103974.0	1433507.66	165
2019-06-18	13.74	13.8	13.66	13.78	0.08	0.58	96194.0	1319906.6	119
2019-06-17	13.64	13.74	13.64	13.7	0.18	1.33	100833.0	1378850.42	129
2019-06-16	13.5	13.64	13.46	13.52	-0.2	-1.46	122142.0	1654465.14	135
2019-06-13	13.86	13.9	13.72	13.72	-0.2	-1.44	108417.0	1495459.1	138
2019-06-12	14.04	14.04	13.9	13.92	-0.08	-0.57	92131.0	1285620.52	90
2019-06-11	13.8	14.14	13.8	14.0	0.1	0.72	309618.0	4343572.76	295
2019-06-10	13.7	14.0	13.7	13.9	0.26	1.91	107370.0	1490610.38	197
2019-06-09	13.5	13.64	13.5	13.64	0.34	2.56	48897.0	663485.3	102
2019-05-30	13.3	13.3	13.3	13.3	0.08	0.61	11874.0	157923.32	55
2019-05-29	13.28	13.28	13.22	13.22	0.04	0.3	16856.0	223540.0	61
2019-05-28	13.2	13.2	13.18	13.18	-0.26	-1.93	10473.0	138533.4	54
2019-05-27	13.28	13.44	13.16	13.44	0.08	0.6	32117.0	428176.96	70
2019-05-26				13.36	0.0	0.0	7552.0	98749.84	46
2019-05-23	13.42	13.42	13.36	13.36	-0.14	-1.04	38638.0	516846.1	54
2019-05-22	13.32	13.58	13.32	13.5	0.02	0.15	25525.0	343703.5	72
2019-05-21	13.1	13.5	13.1	13.48	0.38	2.9	74641.0	994919.0	136
2019-05-20	13.38	13.38	13.08	13.1	-0.44	-3.25	80118.0	1053860.76	97
2019-05-19	13.76	13.76	13.46	13.54	-0.2	-1.46	33845.0	456968.82	71
2019-05-16	13.72	13.78	13.6	13.74	0.08	0.59	60977.0	834467.64	79
2019-05-15	13.68	13.82	13.5	13.66	0.28	2.09	118744.0	1624990.5	128
2019-05-14	13.58	13.9	13.38	13.38	-0.5	-3.6	124296.0	1694767.42	198
2019-05-13	14.0	14.04	13.5	13.88	-0.34	-2.39	140788.0	1961716.38	195
2019-05-12	14.18	14.8	14.18	14.22	0.32	2.3	294092.0	4290228.12	523
2019-05-09	13.96	13.96	13.9	13.9	-0.1	-0.71	38808.0	540199.58	46
2019-05-08	14.04	14.04	13.98	14.0	-0.1	-0.71	15797.0	221190.1	26
2019-05-07	14.1	14.12	14.0	14.1	0.12	0.86	40620.0	571521.38	65
2019-05-06	14.02	14.02	13.9	13.98	-0.04	-0.29	82429.0	1149182.78	60
2019-05-05	14.14	14.16	14.02	14.02	-0.14	-0.99	100653.0	1418452.18	130
2019-05-02	14.26	14.28	14.1	14.16	-0.1	-0.7	87287.0	1239657.5	157
2019-05-01	14.4	14.4	14.26	14.26	-0.08	-0.56	55638.0	795860.1	90
2019-04-30	14.48	14.48	14.3	14.34	-0.22	-1.51	133224.0	1915272.9	194
2019-04-29	14.52	14.56	14.48	14.56	-0.04	-0.27	69477.0	1009068.12	127
2019-04-28	14.6	14.7	14.58	14.6	-0.06	-0.41	49672.0	725676.66	77
2019-04-25	14.6	14.68	14.6	14.66	-0.04	-0.27	28338.0	414618.54	72
2019-04-24	14.88	14.9	14.7	14.7	-0.12	-0.81	59349.0	879920.42	135
2019-04-23	14.62	14.92	14.62	14.82	0.22	1.51	79412.0	1175297.56	181
2019-04-22	14.84	14.84	14.6	14.6	-0.34	-2.28	129824.0	1907768.38	205
2019-04-21	15.04	15.04	14.9	14.94	-0.1	-0.66	61774.0	924004.76	94
2019-04-18	15.18	15.18	14.94	15.04	0.0	0.0	60443.0	909014.44	111
2019-04-17	15.12	15.18	15.04	15.04	-0.18	-1.18	85676.0	1294363.82	154
2019-04-16	15.34	15.46	15.22	15.22	-0.08	-0.52	215633.0	3312442.64	232
2019-04-15	15.28	15.42	15.28	15.3	0.0	0.0	124199.0	1907381.52	170
2019-04-14	15.24	15.4	15.22	15.3	-0.04	-0.26	125659.0	1926742.3	157
2019-04-11	15.26	15.38	15.2	15.34	0.1	0.66	182083.0	2787298.3	181
2019-04-10	15.22	15.4	15.16	15.24	0.02	0.13	156563.0	2394223.76	215
2019-04-09	15.38	15.4	15.16	15.22	-0.08	-0.52	294281.0	4489435.78	328
2019-04-08	15.24	15.46	15.1	15.3	0.06	0.39	90741.0	1386576.5	149
2019-04-07	15.18	15.38	15.08	15.24	0.06	0.4	78318.0	1188059.04	107
2019-04-04	15.3	15.3	15.16	15.18	-0.1	-0.65	90295.0	1372759.74	112
2019-04-03	15.5	15.5	15.28	15.28	-0.02	-0.13	48211.0	741395.5	104
2019-04-02	15.18	15.54	15.16	15.3	0.18	1.19	119924.0	1845505.76	190
2019-04-01	15.06	15.2	15.02	15.12	0.08	0.53	137103.0	2073838.82	135
2019-03-31	14.54	15.14	14.54	15.04	-0.9	-5.65	292763.0	4383479.32	384
2019-03-28	15.92	15.98	15.84	15.94	-0.06	-0.38	31628.0	503179.3	62
2019-03-27	15.68	16.0	15.68	16.0	0.4	2.56	67766.0	1072994.54	134
2019-03-26	15.96	15.96	15.58	15.6	-0.4	-2.5	105937.0	1667888.18	190
2019-03-25	16.08	16.08	15.92	16.0	-0.12	-0.74	84364.0	1349361.46	122
2019-03-24	16.16	16.18	16.08	16.12	-0.1	-0.62	74119.0	1195159.52	98
2019-03-21	16.28	16.28	16.2	16.22	-0.08	-0.49	61614.0	999699.74	96
2019-03-20	16.4	16.4	16.24	16.3	-0.1	-0.61	94034.0	1532513.96	118
2019-03-19	16.42	16.58	16.32	16.4	0.02	0.12	219519.0	3604507.52	213
2019-03-18	16.2	16.56	16.18	16.38	0.2	1.24	250433.0	4100578.56	295
2019-03-17	16.2	16.26	16.16	16.18	-0.04	-0.25	60329.0	976768.96	95
2019-03-14	16.26	16.34	16.18	16.22	-0.06	-0.37	130770.0	2128912.16	112
2019-03-13	16.26	16.32	16.18	16.28	0.12	0.74	224342.0	3644153.86	239
2019-03-12	16.0	16.16	16.0	16.16	0.16	1.0	63423.0	1019523.16	138
2019-03-11	15.94	16.02	15.82	16.0	0.06	0.38	109884.0	1751524.44	130
2019-03-10	15.84	15.96	15.84	15.94	0.1	0.63	121142.0	1927302.98	139
2019-03-07	15.82	15.9	15.74	15.84	-0.04	-0.25	32788.0	518634.94	79
2019-03-06	15.8	15.88	15.72	15.88	0.04	0.25	45120.0	714079.84	102
2019-03-05	15.84	15.94	15.8	15.84	0.02	0.13	84543.0	1340387.12	143
2019-03-04	15.96	15.98	15.8	15.82	-0.18	-1.13	67967.0	1081755.32	142
2019-03-03	16.04	16.14	15.96	16.0	-0.08	-0.5	90379.0	1447621.76	168
2019-02-28	16.36	16.36	16.06	16.08	-0.16	-0.99	82340.0	1332687.36	200
2019-02-27	16.1	16.36	15.94	16.24	0.16	1.0	126299.0	2044961.6	216
2019-02-26	16.04	16.22	16.04	16.08	-0.04	-0.25	28612.0	461174.66	53
2019-02-25	16.18	16.18	16.0	16.12	-0.14	-0.86	79557.0	1281809.7	108
2019-02-24	16.38	16.38	16.16	16.26	-0.06	-0.37	66759.0	1085668.7	84
2019-02-21	16.16	16.54	16.16	16.32	0.26	1.62	334625.0	5484969.4	363
2019-02-20	16.3	16.44	16.06	16.06	-0.28	-1.71	93809.0	1533175.7	132
2019-02-19	16.16	16.38	16.16	16.34	0.16	0.99	64600.0	1051660.78	117
2019-02-18	16.06	16.18	16.06	16.18	0.12	0.75	16822.0	270874.48	45
2019-02-17	16.18	16.24	16.06	16.06	-0.1	-0.62	43705.0	705811.56	85
2019-02-14	16.22	16.22	16.16	16.16	-0.1	-0.62	51043.0	825789.18	65
2019-02-13	16.32	16.4	16.26	16.26	-0.12	-0.73	43675.0	713481.32	78
2019-02-12	16.36	16.38	16.22	16.38	0.08	0.49	52128.0	851073.8	68
2019-02-11	16.34	16.34	16.14	16.3	0.14	0.87	78860.0	1279325.86	99
2019-02-10	16.38	16.38	16.12	16.16	-0.28	-1.7	122690.0	1990501.5	161
2019-02-07	16.6	16.6	16.4	16.44	-0.06	-0.36	41096.0	676137.9	63
2019-02-06	16.54	16.54	16.36	16.5	-0.08	-0.48	134550.0	2216436.4	162
2019-02-05	16.24	16.6	16.12	16.58	0.36	2.22	180182.0	2940029.7	261
2019-02-04	16.6	16.8	16.22	16.22	-0.64	-3.8	149699.0	2470246.02	240
2019-02-03	16.94	17.22	16.8	16.86	-0.1	-0.59	284163.0	4839817.5	357
2019-01-31	16.68	16.96	16.6	16.96	0.36	2.17	253824.0	4255694.62	327
2019-01-30	16.3	16.6	16.3	16.6	0.22	1.34	160110.0	2635906.1	174
2019-01-29	16.32	16.5	16.26	16.38	-0.02	-0.12	95989.0	1567114.08	143
2019-01-28	16.28	16.4	16.28	16.4	0.12	0.74	181511.0	2967370.02	171
2019-01-27	16.1	16.3	16.08	16.28	0.2	1.24	204697.0	3319277.22	217
2019-01-24	15.9	16.2	15.8	16.08	0.28	1.77	225769.0	3621387.6	307
2019-01-23	15.92	15.92	15.72	15.8	-0.02	-0.13	62278.0	984732.46	85
2019-01-22	15.72	16.08	15.72	15.82	0.02	0.13	82717.0	1316652.16	134
2019-01-21	15.86	16.0	15.8	15.8	-0.2	-1.25	113392.0	1801021.32	157
2019-01-20	15.96	16.0	15.88	16.0	0.0	0.0	38298.0	610906.14	81
2019-01-17	16.12	16.12	15.96	16.0	-0.02	-0.12	71280.0	1139940.22	107
2019-01-16	15.84	16.4	15.84	16.02	0.32	2.04	246082.0	3964905.02	306
2019-01-15	15.72	15.94	15.7	15.7	-0.16	-1.01	96791.0	1525925.88	120
2019-01-14	16.16	16.16	15.86	15.86	-0.3	-1.86	65028.0	1040067.0	118
2019-01-13	16.16	16.18	16.02	16.16	0.0	0.0	59751.0	963120.78	98
2019-01-10	16.28	16.4	16.16	16.16	-0.3	-1.82	77652.0	1264125.54	116
2019-01-09	16.42	16.48	16.34	16.46	0.04	0.24	53206.0	875282.24	114
2019-01-08	16.42	16.6	16.08	16.42	-0.1	-0.61	169471.0	2786580.8	284
2019-01-07	16.16	16.66	16.16	16.52	0.22	1.35	248711.0	4092989.38	279
2019-01-06	16.14	16.3	16.08	16.3	-0.08	-0.49	202368.0	3272243.74	304
2019-01-03	16.22	16.38	16.2	16.38	0.16	0.99	121844.0	1986213.38	245
2019-01-02	16.4	16.4	16.12	16.22	-0.22	-1.34	97968.0	1590352.1	213
2019-01-01	16.28	16.8	16.18	16.44	0.2	1.23	487482.0	8042246.74	562
2018-12-31	16.4	16.4	16.12	16.24	-0.02	-0.12	138777.0	2250809.14	256
2018-12-30	15.86	16.3	15.86	16.26	0.46	2.91	329563.0	5322128.5	513
2018-12-27	15.7	15.8	15.6	15.8	0.18	1.15	146421.0	2299573.26	198
2018-12-26	15.32	15.64	15.32	15.62	0.32	2.09	56700.0	878446.06	102
2018-12-25	15.44	15.5	15.3	15.3	-0.28	-1.8	106462.0	1638935.88	131
2018-12-24	15.7	15.74	15.56	15.58	0.2	1.3	93079.0	1455736.86	192
2018-12-23	14.74	15.4	14.74	15.38	-0.04	-0.26	99802.0	1523791.2	178
2018-12-20	15.8	15.8	15.4	15.42	-0.46	-2.9	94234.0	1469871.02	167
2018-12-19	15.9	15.96	15.82	15.88	-0.14	-0.87	89202.0	1417317.12	147
2018-12-18	16.16	16.16	15.9	16.02	-0.16	-0.99	171810.0	2750926.6	208
2018-12-17	16.16	16.3	16.16	16.18	0.04	0.25	284132.0	4607230.72	370
2018-12-16	16.1	16.24	15.92	16.14	0.04	0.25	326685.0	5268168.0	386
2018-12-13	15.9	16.26	15.9	16.1	0.12	0.75	390617.0	6293699.14	395
2018-12-12	15.9	16.0	15.84	15.98	0.14	0.88	219187.0	3492272.58	253
2018-12-11	15.76	15.88	15.7	15.84	-0.06	-0.38	187378.0	2962027.1	241
2018-12-10	16.2	16.2	15.84	15.9	-0.16	-1.0	466922.0	7486551.52	533
2018-12-09	15.8	16.48	15.7	16.06	0.16	1.01	1257591.0	20271282.82	1482
2018-12-06	15.3	16.48	15.02	15.9	0.8	5.3	2413134.0	38439242.14	2730
2018-12-05	14.64	15.1	14.56	15.1	0.4	2.72	423893.0	6301574.94	437
2018-12-04	14.82	14.88	14.7	14.7	-0.18	-1.21	166130.0	2451810.06	243
2018-12-03	14.74	15.0	14.7	14.88	0.24	1.64	317726.0	4720450.68	408
2018-12-02	14.66	14.7	14.54	14.64	0.18	1.24	153240.0	2244148.98	203
2018-11-29	14.44	14.7	14.3	14.46	0.0	0.0	253605.0	3681170.16	364
2018-11-28	14.34	14.64	14.32	14.46	0.14	0.98	246804.0	3572754.08	385
2018-11-27	14.1	14.4	14.1	14.32	0.28	1.99	313168.0	4462897.58	380
2018-11-26	14.1	14.14	14.0	14.04	0.0	0.0	159335.0	2241809.56	175
2018-11-25	14.12	14.3	14.0	14.04	-0.16	-1.13	130969.0	1852475.72	175
2018-11-22	14.3	14.4	14.2	14.2	-0.04	-0.28	127971.0	1829259.44	167
2018-11-21	14.0	14.3	14.0	14.24	0.3	2.15	135642.0	1921286.4	213
2018-11-20	14.44	14.5	13.94	13.94	-0.56	-3.86	108965.0	1554034.56	183
2018-11-19	14.24	14.66	14.12	14.5	0.26	1.83	145346.0	2095465.26	197
2018-11-18	14.52	14.7	14.24	14.24	-0.36	-2.47	131647.0	1900568.16	181
2018-11-15	14.7	14.84	14.56	14.6	-0.1	-0.68	184111.0	2706973.84	220
2018-11-14	14.76	14.88	14.68	14.7	-0.16	-1.08	205713.0	3028745.24	222
2018-11-13	14.8	15.02	14.72	14.86	0.1	0.68	324959.0	4827506.1	391
2018-11-12	14.74	14.8	14.64	14.76	0.0	0.0	245555.0	3615236.86	319
2018-11-11	15.36	15.36	14.76	14.76	-1.14	-7.17	591616.0	8890118.96	761
2018-11-08	15.6	16.06	15.6	15.9	0.22	1.4	469447.0	7448874.38	551
2018-11-07	15.7	15.88	15.56	15.68	0.12	0.77	222567.0	3501675.46	331
2018-11-06	15.52	15.7	15.52	15.56	0.04	0.26	124807.0	1946642.44	192
2018-11-05	15.94	16.0	15.52	15.52	-0.34	-2.14	273913.0	4317040.04	394
2018-11-04	15.58	16.1	15.52	15.86	0.28	1.8	405970.0	6447892.46	496
2018-11-01	15.44	15.9	15.44	15.58	0.1	0.65	562675.0	8792150.32	589
2018-10-31	15.46	15.56	15.42	15.48	0.06	0.39	261999.0	4058700.28	316
2018-10-30	15.6	15.66	15.36	15.42	-0.28	-1.78	359855.0	5567763.76	456
2018-10-29	15.1	15.98	15.0	15.7	0.8	5.37	780758.0	12071015.18	839
2018-10-28	14.8	15.0	14.76	14.9	0.14	0.95	246787.0	3670443.98	360
2018-10-25	14.56	14.84	14.5	14.76	0.12	0.82	315816.0	4626514.32	425
2018-10-24	14.18	14.9	14.18	14.64	0.56	3.98	623832.0	9116973.66	804
2018-10-23	13.5	14.2	13.5	14.08	0.56	4.14	292186.0	4067707.48	367
2018-10-22	14.0	14.12	13.5	13.52	-0.48	-3.43	215573.0	2983647.26	219
2018-10-21	13.5	14.1	13.1	14.0	-0.38	-2.64	358589.0	4914579.52	376
2018-10-18	14.46	14.58	14.28	14.38	-0.06	-0.42	127326.0	1832563.16	193
2018-10-17	14.14	14.46	14.14	14.44	0.36	2.56	354573.0	5084566.84	629
2018-10-16	14.36	14.36	13.68	14.08	-0.4	-2.76	298474.0	4166250.74	402
2018-10-15	14.2	14.5	14.14	14.48	0.52	3.72	176681.0	2529419.6	285
2018-10-14	15.54	15.6	13.96	13.96	-1.54	-9.94	418068.0	6021732.7	600
2018-10-11	15.98	15.98	15.46	15.5	-0.76	-4.67	266435.0	4199828.98	366
2018-10-10	16.66	16.66	16.26	16.26	-0.3	-1.81	113572.0	1870625.24	173
2018-10-09	16.42	16.88	16.42	16.56	0.28	1.72	285694.0	4760913.4	538
2018-10-08	16.32	16.44	16.28	16.28	-0.16	-0.97	121678.0	1986407.0	173
2018-10-07	16.7	16.7	16.32	16.44	-0.34	-2.03	187280.0	3091867.72	277
2018-10-04	16.84	16.86	16.64	16.78	-0.16	-0.94	246960.0	4131913.98	358
2018-10-03	16.66	17.32	16.66	16.94	0.34	2.05	957327.0	16255299.18	1231
2018-10-02	16.6	16.62	16.44	16.6	0.16	0.97	132586.0	2192434.36	182
2018-10-01	16.42	16.62	16.4	16.44	0.0	0.0	165282.0	2724285.48	194
2018-09-30	16.52	16.66	16.44	16.44	-0.06	-0.36	145502.0	2406898.72	167
2018-09-27	16.5	16.86	16.48	16.5	0.04	0.24	258115.0	4297635.48	356
2018-09-26	16.54	16.78	16.4	16.46	0.0	0.0	198777.0	3285119.34	312
2018-09-25	16.98	16.98	16.46	16.46	-0.02	-0.12	177973.0	2971847.16	261
2018-09-20	16.64	16.68	16.4	16.48	-0.18	-1.08	114213.0	1889458.78	201
2018-09-19	16.16	16.68	16.16	16.66	0.46	2.84	191548.0	3140019.64	243
2018-09-18	16.3	16.3	16.08	16.2	0.06	0.37	145251.0	2349689.88	155
2018-09-17	15.9	16.3	15.9	16.14	0.24	1.51	137449.0	2222710.5	272
2018-09-16	16.38	16.38	15.9	15.9	-0.44	-2.69	74592.0	1203474.44	159
2018-09-13	16.18	16.34	16.0	16.34	0.16	0.99	129084.0	2081262.66	218
2018-09-12	16.8	16.8	16.18	16.18	-0.52	-3.11	143117.0	2353472.26	223
2018-09-11	16.68	16.96	16.68	16.7	0.08	0.48	175379.0	2938486.14	261
2018-09-10	16.52	16.66	16.4	16.62	0.06	0.36	242530.0	4012686.54	303
2018-09-09	16.26	16.58	16.2	16.56	0.2	1.22	113456.0	1858511.56	172
2018-09-06	16.26	16.4	15.96	16.36	0.06	0.37	193226.0	3125584.82	286
2018-09-05	17.3	17.3	15.9	16.3	-1.0	-5.78	243695.0	4054804.96	365
2018-09-04	17.2	17.4	17.18	17.3	0.1	0.58	122896.0	2123542.22	176
2018-09-03	17.3	17.32	17.16	17.2	-0.02	-0.12	62468.0	1077006.88	150
2018-09-02	17.32	17.38	17.12	17.22	-0.16	-0.92	113843.0	1964543.2	245
2018-08-30	17.5	17.64	17.34	17.38	-0.12	-0.69	121621.0	2127409.2	228
2018-08-29	17.64	17.7	17.44	17.5	-0.14	-0.79	176143.0	3091381.74	262
2018-08-28	17.32	18.1	17.32	17.64	0.34	1.97	888303.0	15833443.8	1117
2018-08-27	17.32	17.36	17.2	17.3	0.0	0.0	126579.0	2188190.2	207
2018-08-26	17.2	17.32	17.2	17.3	0.24	1.41	89803.0	1550281.88	203
2018-08-16	17.0	17.36	16.96	17.06	0.1	0.59	201685.0	3455021.12	447
2018-08-15	16.92	17.0	16.84	16.96	0.08	0.47	96032.0	1625401.16	223
2018-08-14	17.0	17.0	16.82	16.88	0.08	0.48	144987.0	2452427.66	259
2018-08-13	17.1	17.2	16.7	16.8	-0.5	-2.89	337871.0	5721163.9	468
2018-08-12	17.68	17.74	17.3	17.3	-0.48	-2.7	146712.0	2567693.44	280
2018-08-09	17.76	18.1	17.64	17.78	0.08	0.45	244356.0	4358962.82	424
2018-08-08	17.92	18.02	17.7	17.7	-0.3	-1.67	186521.0	3332085.74	278
2018-08-07	17.74	18.18	17.74	18.0	0.2	1.12	178031.0	3205591.26	385
2018-08-06	17.82	17.84	17.5	17.8	0.1	0.56	214050.0	3785354.62	379
2018-08-05	18.0	18.0	17.2	17.7	-0.2	-1.12	526745.0	9266376.48	711
2018-08-02	18.2	18.3	17.88	17.9	-0.26	-1.43	183597.0	3324128.54	335
2018-08-01	18.1	18.3	17.98	18.16	0.06	0.33	180065.0	3263384.84	367
2018-07-31	17.98	18.44	17.7	18.1	0.12	0.67	729855.0	13210311.8	965
2018-07-30	17.1	17.98	17.1	17.98	0.92	5.39	521247.0	9144796.62	835
2018-07-29	17.6	17.6	17.04	17.06	-0.64	-3.62	347757.0	5973133.02	606
2018-07-26	17.92	18.0	17.68	17.7	-0.28	-1.56	215302.0	3831488.38	384
2018-07-25	18.42	18.42	17.98	17.98	-0.42	-2.28	298965.0	5442766.84	495
2018-07-24	18.4	18.58	18.2	18.4	0.0	0.0	410325.0	7553405.94	587
2018-07-23	18.92	18.94	18.4	18.4	-0.54	-2.85	305570.0	5710025.74	569
2018-07-22	19.02	19.06	18.92	18.94	-0.08	-0.42	325968.0	6186954.56	435
2018-07-19	19.2	19.34	18.96	19.02	-0.18	-0.94	488292.0	9354543.72	738
2018-07-18	19.26	19.74	19.14	19.2	0.04	0.21	1781725.0	34573890.82	1904
2018-07-17	19.38	19.46	19.1	19.16	-0.16	-0.83	822335.0	15820732.84	931
2018-07-16	19.5	19.5	19.28	19.32	-0.18	-0.92	192605.0	3726024.16	299
2018-07-15	20.0	20.0	19.5	19.5	-0.32	-1.61	145110.0	2855876.3	251
2018-07-12	19.98	20.0	19.8	19.82	-0.18	-0.9	79724.0	1586530.66	152
2018-07-11	19.8	20.0	19.78	20.0	0.26	1.32	111711.0	2225975.04	217
2018-07-10	20.0	20.02	19.74	19.74	-0.14	-0.7	145442.0	2880306.98	240
2018-07-09	19.7	19.9	19.7	19.88	0.08	0.4	57173.0	1132932.46	134
2018-07-08	20.06	20.18	19.8	19.8	-0.2	-1.0	80155.0	1597273.42	194
2018-07-05	20.02	20.58	20.0	20.0	-0.1	-0.5	204669.0	4160131.0	374
2018-07-04	20.06	20.24	20.06	20.1	0.04	0.2	85505.0	1721989.56	180
2018-07-03	20.56	20.6	20.0	20.06	-0.34	-1.67	125456.0	2542548.2	264
2018-07-02	20.36	20.88	20.3	20.4	0.18	0.89	384630.0	7905664.02	620
2018-07-01	20.2	20.26	20.0	20.22	-0.04	-0.2	102727.0	2069850.96	230
2018-06-28	20.76	20.8	20.24	20.26	-0.48	-2.31	180568.0	3707933.82	315
2018-06-27	20.8	21.02	20.5	20.74	0.04	0.19	348167.0	7238487.28	517
2018-06-26	20.84	21.16	20.54	20.7	-0.1	-0.48	452516.0	9487543.08	572
2018-06-25	20.8	20.96	20.7	20.8	0.06	0.29	432694.0	9013614.86	602
2018-06-24	20.14	20.76	20.12	20.74	0.72	3.6	363630.0	7447742.3	602
2018-06-21	19.82	20.2	19.68	20.02	0.32	1.62	173780.0	3457662.64	329
2018-06-20	19.62	19.94	19.48	19.7	0.32	1.65	91424.0	1812237.02	249
2018-06-12	18.86	19.4	18.76	19.38	0.5	2.65	87896.0	1680776.68	240
2018-06-11	19.52	19.52	18.64	18.88	-0.68	-3.48	95630.0	1821749.42	232
2018-06-10	19.74	19.74	19.56	19.56	-0.16	-0.81	60517.0	1189388.5	161
2018-06-07	19.9	20.0	19.72	19.72	-0.18	-0.9	80929.0	1602687.2	199
2018-06-06	19.9	20.08	19.9	19.9	0.02	0.1	74466.0	1486914.94	177
2018-06-05	19.96	20.16	19.84	19.88	0.06	0.3	135512.0	2702486.8	226
2018-06-04	19.5	19.82	19.44	19.82	0.3	1.54	159509.0	3135994.78	273
2018-06-03	19.52	19.66	19.3	19.52	0.0	0.0	120090.0	2342900.48	184
2018-05-31	19.74	19.82	19.52	19.52	-0.2	-1.01	69237.0	1364782.86	100
2018-05-30	19.96	19.96	19.7	19.72	-0.28	-1.4	48255.0	954155.18	131
2018-05-29	19.98	20.16	19.98	20.0	0.1	0.5	108008.0	2169721.4	197
2018-05-28	19.9	20.0	19.62	19.9	-0.1	-0.5	62426.0	1238817.52	137
2018-05-27	20.2	20.26	20.0	20.0	-0.3	-1.48	74074.0	1485828.26	151
2018-05-24	20.44	20.56	20.26	20.3	-0.1	-0.49	68754.0	1402142.4	165
2018-05-23	20.62	20.7	20.36	20.4	-0.23	-1.11	91948.0	1887549.98	177
2018-05-22	20.46	20.66	20.38	20.63	0.17	0.83	109276.0	2240129.48	232
2018-05-21	20.48	20.74	20.34	20.46	0.37	1.84	218215.0	4483049.36	362
2018-05-20	20.06	20.3	19.98	20.09	-0.11	-0.54	165872.0	3335772.3	276
2018-05-17	20.3	20.36	20.2	20.2	-0.07	-0.35	57250.0	1159647.08	100
2018-05-16	20.32	20.68	20.2	20.27	-0.19	-0.93	153216.0	3135363.9	290
2018-05-15	20.5	20.76	20.34	20.46	-0.12	-0.58	178995.0	3678016.3	412
2018-05-14	20.92	20.92	20.54	20.58	-0.33	-1.58	218057.0	4501318.36	338
2018-05-13	20.9	21.34	20.9	20.91	0.17	0.82	223070.0	4710235.4	372
2018-05-10	20.7	20.84	20.3	20.74	0.24	1.17	134941.0	2778375.94	280
2018-05-09	21.08	21.1	20.4	20.5	-0.42	-2.01	108781.0	2248243.98	253
2018-05-08	21.62	21.78	20.1	20.92	-0.83	-3.82	235214.0	4953355.34	493
2018-05-07	22.0	22.12	21.68	21.75	-0.31	-1.41	179850.0	3937196.86	352
2018-05-06	22.12	22.22	22.04	22.06	-0.03	-0.14	168946.0	3743153.2	254
2018-05-03	22.22	22.26	22.02	22.09	-0.16	-0.72	122800.0	2719417.82	199
2018-05-02	22.3	22.62	22.2	22.25	-0.03	-0.13	190882.0	4283422.32	319
2018-05-01	22.5	22.5	22.18	22.28	-0.22	-0.98	242686.0	5414044.3	336
2018-04-30	22.72	22.72	22.5	22.5	0.04	0.18	250199.0	5647694.12	284
2018-04-29	22.58	22.62	22.44	22.46	-0.09	-0.4	256315.0	5775631.04	307
2018-04-26	22.64	22.76	22.4	22.55	-0.14	-0.62	217746.0	4903796.1	336
2018-04-25	22.9	22.9	22.66	22.69	-0.09	-0.4	236918.0	5384471.44	294
2018-04-24	22.8	23.08	22.5	22.78	0.06	0.26	811120.0	18585328.22	909
2018-04-23	22.6	22.9	22.58	22.72	0.1	0.44	649410.0	14760255.38	726
2018-04-22	22.42	22.7	22.4	22.62	0.23	1.03	379430.0	8552709.48	470
2018-04-19	22.6	22.6	22.28	22.39	-0.15	-0.67	327896.0	7354663.32	469
2018-04-18	22.36	22.78	22.36	22.54	0.24	1.08	580883.0	13130277.1	637
2018-04-17	22.36	22.4	22.22	22.3	0.0	0.0	255148.0	5686498.12	345
2018-04-16	22.24	22.38	22.18	22.3	0.1	0.45	309902.0	6899040.68	362
2018-04-15	21.82	22.3	21.82	22.2	0.57	2.64	373664.0	8267124.96	433
2018-04-12	21.12	21.72	21.02	21.63	0.03	0.14	512146.0	10964308.46	719
2018-04-11	22.52	22.58	20.8	21.6	-0.91	-4.04	499006.0	11030097.9	653
2018-04-10	22.62	22.74	22.5	22.51	-0.24	-1.05	278162.0	6286607.16	399
2018-04-09	22.7	23.14	22.64	22.75	0.17	0.75	998377.0	22872677.02	1125
2018-04-08	22.52	22.7	22.5	22.58	0.03	0.13	276773.0	6249806.3	314
2018-04-05	22.38	22.64	22.24	22.55	0.33	1.49	352762.0	7911457.52	552
2018-04-04	22.2	22.34	22.18	22.22	0.06	0.27	243068.0	5407487.2	344
2018-04-03	22.48	22.48	22.02	22.16	-0.24	-1.07	224469.0	4993282.6	391
2018-04-02	22.34	22.6	22.3	22.4	0.08	0.36	277583.0	6234181.22	425
2018-04-01	22.2	22.4	22.06	22.32	0.08	0.36	301656.0	6687517.9	465
2018-03-29	22.36	22.38	22.0	22.24	-0.06	-0.27	210474.0	4681384.38	317
2018-03-28	22.34	22.38	22.22	22.3	-0.04	-0.18	197207.0	4393907.7	331
2018-03-27	22.62	22.62	22.32	22.34	-0.23	-1.02	246919.0	5551570.12	381
2018-03-26	22.42	22.86	22.2	22.57	0.07	0.31	468028.0	10580763.26	556
2018-03-25	22.6	22.64	22.46	22.5	-0.15	-0.66	205634.0	4632410.5	304
2018-03-22	22.64	22.84	22.58	22.65	-0.03	-0.13	197447.0	4480361.96	288
2018-03-21	22.6	22.8	22.52	22.68	0.06	0.27	203941.0	4622742.32	307
2018-03-20	22.9	22.9	22.6	22.62	-0.27	-1.18	220748.0	5016117.28	366
2018-03-19	23.06	23.06	22.88	22.89	-0.03	-0.13	335771.0	7708526.14	431
2018-03-18	23.02	23.46	22.86	22.92	-0.15	-0.65	389698.0	8990966.68	547
2018-03-15	23.7	23.8	22.4	23.07	-0.62	-2.62	783726.0	18069733.34	1140
2018-03-14	23.58	24.18	23.58	23.69	0.07	0.3	1312914.0	31464276.4	1558
2018-03-13	23.58	23.68	23.4	23.62	0.09	0.38	500874.0	11790546.82	673
2018-03-12	23.6	23.92	23.26	23.53	0.06	0.26	864026.0	20356746.22	1085
2018-03-11	23.2	23.86	23.2	23.47	0.4	1.73	906171.0	21293234.68	1146
2018-03-08	22.64	23.18	22.64	23.07	0.38	1.67	660406.0	15181204.68	870
2018-03-07	22.76	22.96	22.64	22.69	-0.11	-0.48	293802.0	6686640.02	549
2018-03-06	23.18	23.26	22.76	22.8	-0.39	-1.68	786405.0	18069699.88	1311
2018-03-05	22.12	23.96	22.04	23.19	0.99	4.46	2124353.0	49241066.34	2848
2018-03-04	22.36	22.38	22.18	22.2	-0.16	-0.72	139878.0	3113248.06	252
2018-03-01	22.54	22.58	22.28	22.36	-0.19	-0.84	220291.0	4934686.78	369
2018-02-28	22.22	22.7	22.2	22.55	0.28	1.26	414278.0	9338520.62	681
2018-02-27	22.6	22.62	22.22	22.27	-0.27	-1.2	306349.0	6857250.78	540
2018-02-26	22.96	22.96	22.52	22.54	-0.26	-1.14	433323.0	9853157.98	544
2018-02-25	22.6	22.88	22.0	22.8	0.26	1.15	1120691.0	25162767.12	1355
2018-02-22	22.86	22.86	22.5	22.54	-0.28	-1.23	402096.0	9075244.68	565
2018-02-21	22.9	22.92	22.7	22.82	-0.12	-0.52	261274.0	5958214.96	454
2018-02-20	22.96	23.2	22.9	22.94	0.01	0.04	567077.0	13051909.98	692
2018-02-19	23.0	23.04	22.58	22.93	-0.06	-0.26	662335.0	15125170.4	893
2018-02-18	23.2	23.4	22.5	22.99	-1.95	-7.82	2676377.0	61529484.6	2677
2018-02-15	25.3	25.45	24.9	24.94	-0.27	-1.07	765717.0	19282707.9	878
2018-02-14	25.05	25.35	24.88	25.21	0.26	1.04	1763421.0	44339075.43	1609
2018-02-13	24.8	25.05	24.36	24.95	0.11	0.44	1466513.0	36265139.3	1947
2018-02-12	24.6	25.0	24.42	24.84	0.48	1.97	1663580.0	41217404.42	1937
2018-02-11	23.54	24.6	23.5	24.36	0.77	3.26	1610203.0	38762175.28	1930
2018-02-08	23.44	23.68	23.22	23.59	0.0	0.0	654004.0	15345951.58	881
2018-02-07	24.0	24.42	23.22	23.59	-0.35	-1.46	1101511.0	26579836.76	1240
2018-02-06	23.5	23.98	23.22	23.94	-0.09	-0.37	746107.0	17727995.72	938
2018-02-05	23.76	24.14	23.68	24.03	0.22	0.92	826614.0	19810682.7	1047
2018-02-04	23.36	24.14	23.3	23.81	0.67	2.9	1677692.0	40044146.18	1958
2018-02-01	23.24	23.46	23.12	23.14	-0.05	-0.22	603748.0	14039005.22	738
2018-01-31	23.06	23.6	22.82	23.19	0.13	0.56	785404.0	18249709.22	945
2018-01-30	22.74	23.56	22.74	23.06	0.11	0.48	984829.0	22851099.42	1426
2018-01-29	24.4	24.4	22.6	22.95	-1.48	-6.06	2334458.0	54737054.34	2678
2018-01-28	24.7	25.25	24.34	24.43	-0.34	-1.37	1138949.0	28241206.27	1369
2018-01-25	24.58	24.96	24.5	24.77	0.11	0.45	820760.0	20291589.48	1149
2018-01-24	25.05	25.75	24.5	24.66	-0.34	-1.36	2597163.0	65401433.48	2988
2018-01-23	23.14	25.25	23.14	25.0	1.88	8.13	3594044.0	86833864.23	3697
2018-01-22	22.88	23.4	22.76	23.12	0.32	1.4	1177747.0	27196574.58	1169
2018-01-21	22.2	23.24	22.14	22.8	0.69	3.12	1491828.0	34114760.76	1542
2018-01-18	21.68	22.16	21.68	22.11	0.35	1.61	543873.0	11912246.22	614
2018-01-17	21.3	22.1	21.3	21.76	0.5	2.35	1029910.0	22468374.58	1046
2018-01-16	20.86	21.5	20.86	21.26	0.36	1.72	624163.0	13284582.02	761
2018-01-15	21.1	21.14	20.86	20.9	-0.1	-0.48	180388.0	3791381.1	272
2018-01-14	20.96	21.12	20.9	21.0	0.1	0.48	202307.0	4250741.06	211
2018-01-11	21.0	21.16	20.86	20.9	0.15	0.72	222791.0	4672675.86	299
2018-01-10	20.9	20.9	20.68	20.75	-0.03	-0.14	125711.0	2610225.84	167
2018-01-09	20.96	21.18	20.74	20.78	-0.03	-0.14	521735.0	10965172.0	624
2018-01-08	20.56	21.12	20.4	20.81	0.26	1.27	717875.0	14975232.64	849
2018-01-07	20.64	20.64	20.42	20.55	-0.06	-0.29	266754.0	5475821.44	398
2018-01-04	20.2	20.82	20.08	20.61	0.49	2.44	345614.0	7062530.28	544
2018-01-03	19.9	20.18	19.9	20.12	0.11	0.55	311806.0	6250503.16	441
2018-01-02	20.4	20.4	19.96	20.01	-0.28	-1.38	295804.0	5960942.78	396
2018-01-01	20.28	20.52	20.12	20.29	-0.25	-1.22	223183.0	4536260.36	331
2017-12-31	20.9	21.1	20.52	20.54	-0.33	-1.58	355147.0	7402440.36	532
2017-12-28	21.0	21.14	20.8	20.87	-0.09	-0.43	370601.0	7757840.66	406
2017-12-27	20.9	21.1	20.9	20.96	0.07	0.34	314585.0	6603128.48	458
2017-12-26	21.02	21.1	20.8	20.89	-0.18	-0.85	605206.0	12650512.5	645
2017-12-25	21.58	21.76	21.02	21.07	-0.39	-1.82	599215.0	12849793.76	777
2017-12-24	21.1	21.5	21.0	21.46	0.38	1.8	651201.0	13849833.42	690
2017-12-21	21.14	21.16	20.88	21.08	-0.05	-0.24	379413.0	7983549.2	411
2017-12-20	21.4	21.4	21.06	21.13	-0.24	-1.12	615977.0	13044236.8	524
2017-12-19	21.36	21.78	21.02	21.37	0.16	0.75	1137820.0	24397356.86	1167
2017-12-18	21.04	21.34	20.94	21.21	0.18	0.86	542076.0	11462653.28	624
2017-12-17	21.3	21.32	21.0	21.03	-0.26	-1.22	345483.0	7281819.64	481
2017-12-14	21.4	21.64	21.14	21.29	0.0	0.0	455200.0	9722005.86	607
2017-12-13	20.92	21.34	20.8	21.29	0.25	1.19	576686.0	12183235.72	739
2017-12-12	22.0	22.4	20.92	21.04	-0.84	-3.84	1311782.0	28462662.78	1487
2017-12-11	20.88	22.3	20.66	21.88	1.1	5.29	2198901.0	47558328.66	2134
2017-12-10	20.6	21.14	20.6	20.78	0.55	2.72	961377.0	20100092.16	1023
2017-12-07	19.54	20.58	19.46	20.23	0.48	2.43	1301335.0	26278889.46	1100
2017-12-06	19.94	19.98	19.68	19.75	-0.25	-1.25	383053.0	7610869.5	437
2017-12-05	20.0	20.16	19.82	20.0	-0.18	-0.89	279471.0	5587169.58	414
2017-12-04	20.28	20.48	20.02	20.18	-0.07	-0.35	417892.0	8449408.62	512
2017-12-03	20.0	20.46	19.98	20.25	0.37	1.86	672741.0	13613457.3	727
2017-11-30	19.86	19.98	19.76	19.88	-0.03	-0.15	187117.0	3725210.32	234
2017-11-29	19.94	20.1	19.82	19.91	0.01	0.05	407496.0	8136539.26	439
2017-11-28	19.94	20.22	19.9	19.9	-0.02	-0.1	393958.0	7908717.74	423
2017-11-27	19.72	20.3	19.7	19.92	0.31	1.58	883601.0	17720858.68	992
2017-11-26	19.54	20.06	19.46	19.61	0.36	1.87	577979.0	11424004.46	652
2017-11-23	19.1	19.56	19.1	19.25	0.18	0.94	437104.0	8456932.58	494
2017-11-22	18.8	19.1	18.74	19.07	0.28	1.49	385685.0	7303345.38	481
2017-11-21	18.64	18.98	18.2	18.79	0.09	0.48	420417.0	7837166.24	541
2017-11-20	19.5	19.54	18.64	18.7	-0.85	-4.35	523894.0	9976679.06	570
2017-11-19	19.94	20.14	19.4	19.55	-0.25	-1.26	324327.0	6375931.98	411
2017-11-16	20.1	20.18	19.54	19.8	-0.42	-2.08	429620.0	8543591.14	466
2017-11-15	19.78	20.6	19.66	20.22	0.73	3.75	1179231.0	23821872.68	1121
2017-11-14	19.22	19.6	19.22	19.49	0.25	1.3	309578.0	6027920.5	360
2017-11-13	19.3	19.46	19.12	19.24	-0.02	-0.1	175389.0	3381903.1	259
2017-11-12	18.94	19.5	18.94	19.26	0.14	0.73	294180.0	5674115.64	440
2017-11-09	18.7	19.2	18.52	19.12	0.46	2.47	412224.0	7826403.58	527
2017-11-08	18.06	18.8	17.78	18.66	0.8	4.48	622365.0	11345265.22	743
2017-11-07	19.64	19.64	17.78	17.86	-1.89	-9.57	704313.0	12925904.38	884
2017-11-06	20.04	20.04	19.5	19.75	-0.28	-1.4	461429.0	9086603.28	591
2017-11-05	20.0	20.06	19.3	20.03	-0.26	-1.28	637898.0	12630832.24	808
2017-11-02	20.2	20.34	20.0	20.29	0.05	0.25	602002.0	12118552.0	913
2017-11-01	20.6	21.28	20.06	20.24	0.33	1.66	2777010.0	57419984.28	3014
2017-10-31	19.84	20.08	19.6	19.91	0.28	1.43	706881.0	13999880.68	850
2017-10-30	19.28	19.8	19.08	19.63	0.53	2.77	524670.0	10169270.96	750
2017-10-29	18.76	19.28	18.62	19.1	0.48	2.58	447101.0	8481658.96	564
2017-10-26	18.86	18.86	18.52	18.62	-0.14	-0.75	132014.0	2456483.9	249
2017-10-25	18.56	18.84	18.5	18.76	0.23	1.24	271389.0	5050178.32	311
2017-10-24	18.74	18.8	18.44	18.53	-0.21	-1.12	157069.0	2919212.76	253
2017-10-23	19.3	19.3	18.5	18.74	-0.6	-3.1	281921.0	5307821.06	393
2017-10-22	19.58	19.6	19.3	19.34	-0.22	-1.12	161504.0	3142607.34	201
2017-10-19	19.8	19.8	19.5	19.56	-0.18	-0.91	300034.0	5881370.48	359
2017-10-18	19.44	20.1	19.26	19.74	0.38	1.96	850397.0	16779336.92	952
2017-10-17	19.44	19.56	19.32	19.36	0.06	0.31	372746.0	7245936.38	460
2017-10-16	19.02	19.4	18.86	19.3	0.1	0.52	375475.0	7187077.5	416
2017-10-15	18.94	19.56	18.9	19.2	0.32	1.69	492020.0	9473520.22	592
2017-10-12	18.6	18.96	18.22	18.88	0.14	0.75	175856.0	3285264.0	282
2017-10-11	19.12	19.2	18.08	18.74	-0.64	-3.3	368757.0	6933831.52	481
2017-10-10	19.72	19.92	19.24	19.38	-0.25	-1.27	222657.0	4385260.66	334
2017-10-09	20.06	20.16	19.54	19.63	-0.47	-2.34	220033.0	4377768.04	384
2017-10-08	20.4	20.56	20.04	20.1	-0.34	-1.66	437452.0	8921706.82	506
2017-10-05	20.4	20.58	20.3	20.44	0.05	0.25	428985.0	8762442.38	504
2017-10-04	20.34	20.46	20.34	20.39	0.03	0.15	214653.0	4376939.16	245
2017-10-03	20.48	20.5	20.3	20.36	-0.11	-0.54	313075.0	6387368.12	362
2017-10-02	20.24	20.7	20.22	20.47	0.21	1.04	660198.0	13503335.34	774
2017-10-01	20.2	20.36	20.06	20.26	-0.12	-0.59	306250.0	6201282.34	390
2017-09-28	20.26	20.74	20.2	20.38	0.25	1.24	953760.0	19528456.42	1132
2017-09-27	19.9	20.36	19.9	20.13	0.26	1.31	349714.0	7057079.18	489
2017-09-26	19.88	20.14	19.84	19.87	0.0	0.0	211208.0	4228929.24	393
2017-09-25	20.04	20.06	19.8	19.87	-0.23	-1.14	216036.0	4303765.6	469
2017-09-21	20.2	20.28	20.02	20.1	-0.04	-0.2	177234.0	3571685.92	289
2017-09-20	20.14	20.4	20.04	20.14	0.0	0.0	368326.0	7431854.68	534
2017-09-19	20.2	20.5	20.1	20.14	-0.08	-0.4	681843.0	13848603.68	841
2017-09-18	20.7	20.7	20.1	20.22	-0.56	-2.69	726842.0	14865448.1	876
2017-09-17	20.6	21.02	20.4	20.78	0.33	1.61	1191937.0	24734617.9	1371
2017-09-14	20.9	21.64	20.2	20.45	-0.51	-2.43	3110192.0	65670973.08	3097
2017-09-13	19.22	21.1	19.16	20.96	1.69	8.77	2286981.0	46505590.2	2249
2017-09-12	19.56	19.56	19.24	19.27	-0.19	-0.98	314595.0	6085321.98	783
2017-09-11	19.12	19.62	19.02	19.46	0.37	1.94	730156.0	14130310.94	879
2017-09-10	19.08	19.18	19.02	19.09	0.07	0.37	152979.0	2919335.04	284
2017-09-07	19.18	19.18	18.9	19.02	-0.12	-0.63	212943.0	4048090.98	330
2017-09-06	19.24	19.32	19.12	19.14	-0.03	-0.16	176655.0	3390294.62	211
2017-08-29	19.22	19.24	19.1	19.17	-0.02	-0.1	205152.0	3933054.44	301
2017-08-28	19.12	19.42	19.1	19.19	0.04	0.21	315198.0	6063087.92	396
2017-08-27	19.24	19.26	19.12	19.15	0.05	0.26	190235.0	3652137.44	712
2017-08-24	19.18	19.34	19.04	19.1	-0.11	-0.57	240748.0	4616912.66	769
2017-08-23	19.12	19.44	19.08	19.21	0.05	0.26	814183.0	15678356.1	854
2017-08-22	19.2	19.38	19.1	19.16	0.05	0.26	514147.0	9881115.16	1094
2017-08-21	18.9	19.3	18.88	19.11	0.34	1.81	854370.0	16291775.1	957
2017-08-20	18.58	18.84	18.5	18.77	0.21	1.13	351986.0	6559135.02	365
2017-08-17	18.7	18.8	18.5	18.56	-0.18	-0.96	267969.0	5001784.04	319
2017-08-16	18.64	18.98	18.6	18.74	-0.01	-0.05	334739.0	6283075.88	447
2017-08-15	18.6	19.08	18.6	18.75	-0.23	-1.21	903765.0	17071455.04	720
2017-08-14	19.04	19.26	18.8	18.98	-0.05	-0.26	816020.0	15512514.98	766
2017-08-13	18.24	19.2	18.24	19.03	0.83	4.56	1058178.0	19970731.06	989
2017-08-10	18.28	18.3	18.12	18.2	0.01	0.05	252490.0	4589980.88	235
2017-08-09	18.2	18.66	18.12	18.19	0.11	0.61	549271.0	10130995.14	556
2017-08-08	17.96	18.16	17.9	18.08	0.14	0.78	396641.0	7150897.08	308
2017-08-07	17.82	17.98	17.78	17.94	0.12	0.67	189155.0	3376904.96	213
2017-08-06	17.5	17.96	17.5	17.82	0.38	2.18	369641.0	6578101.0	423
2017-08-03	17.34	17.46	17.24	17.44	0.14	0.81	161722.0	2812591.2	222
2017-08-02	17.3	17.4	17.22	17.3	0.04	0.23	176150.0	3047824.66	223
2017-08-01	17.6	17.74	17.0	17.26	-0.32	-1.82	442577.0	7699897.1	452
2017-07-31	18.0	18.2	17.4	17.58	0.04	0.23	811880.0	14506980.6	661
2017-07-30	17.22	17.62	17.2	17.54	0.4	2.33	535665.0	9363320.14	404
2017-07-27	17.02	17.5	16.94	17.14	0.04	0.23	380612.0	6528065.9	430
2017-07-26	17.1	17.12	17.0	17.1	0.01	0.06	177054.0	3020289.28	154
2017-07-25	17.12	17.14	17.08	17.09	-0.04	-0.23	193811.0	3314553.02	150
2017-07-24	17.2	17.2	17.04	17.13	-0.05	-0.29	234625.0	4015231.22	200
2017-07-23	17.1	17.52	17.1	17.18	0.19	1.12	470742.0	8141265.66	512
2017-07-20	16.78	17.12	16.78	16.99	0.24	1.43	689526.0	11718540.62	627
2017-07-19	16.6	16.82	16.6	16.75	0.12	0.72	241327.0	4041556.88	263
2017-07-18	16.8	16.8	16.5	16.63	-0.12	-0.72	227029.0	3775339.74	349
2017-07-17	16.4	16.92	16.4	16.75	0.19	1.15	448937.0	7534690.92	525
2017-07-16	16.4	16.64	16.4	16.56	0.16	0.98	203565.0	3375907.1	209
2017-07-13	16.6	16.6	15.6	16.4	-0.19	-1.15	173466.0	2853638.7	264
2017-07-12	16.76	16.76	16.56	16.59	0.06	0.36	60711.0	1010391.48	131
2017-07-11	16.76	16.86	16.5	16.53	-0.22	-1.31	152457.0	2538493.62	182
2017-07-10	16.64	16.96	16.64	16.75	0.15	0.9	232472.0	3897713.24	240
2017-07-09	16.58	16.74	16.56	16.6	0.11	0.67	199426.0	3317800.02	261
2017-07-06	16.58	16.62	16.4	16.49	-0.09	-0.54	82203.0	1355766.4	126
2017-07-05	16.64	16.74	16.4	16.58	-0.07	-0.42	228872.0	3793392.18	247
2017-07-04	16.48	16.82	16.46	16.65	0.31	1.9	251156.0	4194926.24	358
2017-07-03	16.16	16.38	16.12	16.34	0.26	1.62	226434.0	3676229.82	389
2017-07-02	15.86	16.24	15.82	16.08	0.27	1.71	277163.0	4467274.16	332
2017-06-22	15.78	15.84	15.7	15.81	0.08	0.51	126249.0	1994344.66	144
2017-06-21	15.5	15.8	15.5	15.73	0.25	1.61	156611.0	2453787.3	192
2017-06-20	15.66	15.66	15.5	15.48	-0.01	-0.06	72863.0	1133378.94	129
2017-06-19	15.32	15.54	15.3	15.49	0.18	1.18	80326.0	1238577.0	252
2017-06-18	15.4	15.56	15.14	15.31	-0.15	-0.97	73646.0	1125098.28	116
2017-06-15	15.6	15.62	15.44	15.46	-0.27	-1.72	97572.0	1516743.76	150
2017-06-14	15.8	15.8	15.6	15.73	0.09	0.58	124508.0	1957736.82	193
2017-06-13	15.5	15.68	15.4	15.64	0.24	1.56	106390.0	1654759.48	172
2017-06-12	15.26	15.48	15.16	15.4	0.03	0.2	94573.0	1449017.12	172
2017-06-11	16.02	16.02	15.26	15.37	-0.64	-4.0	263490.0	4128004.76	366
2017-06-08	16.44	16.44	16.0	16.01	-0.47	-2.85	239215.0	3866435.98	380
2017-06-07	16.48	16.54	16.4	16.48	0.06	0.37	50187.0	825872.84	100
2017-06-06	16.44	16.6	16.42	16.42	-0.14	-0.85	101802.0	1679341.52	114
2017-06-05	16.52	16.6	16.1	16.56	-0.02	-0.12	157637.0	2589504.52	188
2017-06-04	16.26	16.84	16.26	16.58	0.37	2.28	181625.0	3007097.96	198
2017-06-01	16.1	16.5	16.1	16.21	-0.19	-1.16	205214.0	3337781.6	261
2017-05-31	16.8	16.9	16.3	16.4	-0.36	-2.15	193561.0	3207599.9	239
2017-05-30	17.0	17.1	16.6	16.76	-0.08	-0.48	219765.0	3696932.95	218
2017-05-29	16.55	17.0	16.0	16.84	0.37	2.25	198058.0	3281275.7	200
2017-05-28	17.3	17.3	16.45	16.47	-0.92	-5.29	174147.0	2910701.75	220
2017-05-25	17.45	17.55	17.3	17.39	0.07	0.4	271438.0	4724250.7	262
2017-05-24	17.65	17.85	17.25	17.32	-0.48	-2.7	443286.0	7784778.9	396
2017-05-23	18.35	18.35	17.7	17.8	-0.54	-2.94	565586.0	10207993.1	456
2017-05-22	18.1	18.65	18.1	18.34	0.23	1.27	1099963.0	20243020.4	794
2017-05-21	18.5	18.5	18.05	18.11	-0.21	-1.15	775528.0	14182604.65	467
2017-05-18	18.8	18.85	18.3	18.32	-0.58	-3.07	1133841.0	21046165.75	829
2017-05-17	18.45	19.1	18.3	18.9	0.51	2.77	1781801.0	33369990.2	1111
2017-05-16	18.4	18.7	18.25	18.39	0.15	0.82	892509.0	16489524.0	675
2017-05-15	18.25	18.45	18.15	18.24	0.25	1.39	852687.0	15584789.75	711
2017-05-14	17.65	18.05	17.65	17.99	0.51	2.92	682824.0	12229071.3	538
2017-05-11	17.8	17.85	17.4	17.48	-0.37	-2.07	266098.0	4684367.45	324
2017-05-10	17.95	18.05	17.8	17.85	-0.09	-0.5	223844.0	4003596.9	207
2017-05-09	17.7	18.1	17.55	17.94	0.3	1.7	446626.0	7988022.2	375
2017-05-08	17.7	17.85	17.45	17.64	0.1	0.57	260604.0	4604584.85	217
2017-05-07	17.7	17.75	17.45	17.54	-0.16	-0.9	121704.0	2141339.45	144
2017-05-04	17.75	17.8	17.5	17.7	-0.06	-0.34	149233.0	2640081.55	200
2017-05-03	17.7	17.8	17.5	17.76	0.02	0.11	181211.0	3201630.8	245
2017-05-02	17.95	17.95	17.7	17.74	-0.14	-0.78	265700.0	4738788.15	305
2017-05-01	17.85	18.05	17.85	17.88	0.01	0.06	330629.0	5937900.7	316
2017-04-30	18.0	18.0	17.8	17.87	-0.1	-0.56	282816.0	5059618.45	260
2017-04-27	17.8	18.0	17.75	17.97	0.13	0.73	143766.0	2567272.65	187
2017-04-26	17.75	18.0	17.65	17.84	0.03	0.17	155287.0	2769070.5	171
2017-04-25	18.1	18.15	17.7	17.81	-0.26	-1.44	300086.0	5376270.75	292
2017-04-24	17.6	18.25	17.6	18.07	0.44	2.5	764664.0	13775189.6	628
2017-04-23	17.65	17.75	17.45	17.63	0.26	1.5	456835.0	8045172.05	419
2017-04-20	17.6	17.7	17.3	17.37	-0.35	-1.98	312019.0	5473345.55	342
2017-04-19	17.7	17.8	17.45	17.72	-0.15	-0.84	301508.0	5326181.65	428
2017-04-18	18.2	18.25	17.85	17.87	-0.38	-2.08	526424.0	9489524.4	550
2017-04-17	18.3	18.4	18.2	18.25	-0.05	-0.27	244864.0	4487405.3	260
2017-04-16	18.6	18.8	18.25	18.3	-0.21	-1.13	1105477.0	20459894.1	796
2017-04-13	18.35	18.6	18.3	18.51	0.07	0.38	553126.0	10205723.25	408
2017-04-12	18.2	18.45	18.15	18.44	0.24	1.32	366757.0	6739783.5	287
2017-04-11	18.35	18.45	18.15	18.2	-0.15	-0.82	282837.0	5186613.25	258
2017-04-10	18.45	18.5	18.3	18.35	-0.01	-0.05	251551.0	4623435.45	239
2017-04-09	18.35	18.45	18.25	18.36	0.01	0.05	330805.0	6051521.1	314
2017-04-06	18.3	18.4	18.25	18.35	0.02	0.11	272274.0	4988086.05	297
2017-04-05	18.4	18.55	18.3	18.33	-0.03	-0.16	219203.0	4036202.5	289
2017-04-04	18.4	18.6	18.35	18.36	0.02	0.11	446109.0	8231422.0	522
2017-04-03	18.2	18.55	18.2	18.34	0.12	0.66	693570.0	12763443.05	623
2017-04-02	18.4	18.4	18.1	18.22	-0.08	-0.44	290010.0	5278319.65	338
2017-03-30	18.35	18.35	18.25	18.3	0.09	0.49	208753.0	3819491.9	280
2017-03-29	18.2	18.35	18.2	18.21	0.06	0.33	358321.0	6538230.6	369
2017-03-28	18.25	18.3	18.15	18.15	-0.05	-0.27	395772.0	7211580.05	436
2017-03-27	18.3	18.5	18.2	18.2	-0.06	-0.33	676168.0	12399734.1	618
2017-03-26	18.45	18.5	18.25	18.26	-0.17	-0.92	484483.0	8902321.45	504
2017-03-23	18.45	18.55	18.35	18.43	0.14	0.77	686638.0	12666761.2	679
2017-03-22	18.2	18.45	18.05	18.29	-0.41	-2.19	1166447.0	21310618.25	921
2017-03-21	19.5	19.55	18.65	18.7	-0.89	-4.54	1333574.0	25561660.1	1339
2017-03-20	20.5	20.6	19.45	19.59	-1.05	-5.09	2118990.0	42520441.35	2076
2017-03-19	21.5	21.5	20.5	20.64	0.84	4.24	2528256.0	53132634.65	2257
2017-03-16	19.65	19.9	19.4	19.8	0.38	1.96	970488.0	19042823.45	904
2017-03-15	19.8	19.8	19.3	19.42	0.09	0.47	715478.0	13905942.8	799
2017-03-14	19.4	19.45	18.3	19.33	-0.13	-0.67	946070.0	17875537.05	1125
2017-03-13	19.8	20.45	19.25	19.46	-0.35	-1.77	1400974.0	28208350.1	1540
2017-03-12	19.8	20.4	19.55	19.81	-0.14	-0.7	908466.0	18109069.5	944
2017-03-09	20.8	20.8	19.6	19.95	-1.14	-5.41	1476474.0	29782458.1	1720
2017-03-08	22.1	22.1	21.0	21.09	-0.69	-3.17	1041355.0	22223873.85	1267
2017-03-07	20.65	22.1	20.65	21.78	1.23	5.99	2081126.0	44855353.2	2095
2017-03-06	20.4	20.65	20.2	20.55	0.11	0.54	284153.0	5801921.05	429
2017-03-05	20.65	20.65	20.4	20.44	-0.11	-0.54	343192.0	7027763.25	350
2017-03-02	20.65	20.65	20.4	20.55	0.13	0.64	407989.0	8384094.35	449
2017-03-01	20.65	20.65	20.2	20.42	0.04	0.2	581035.0	11863392.05	594
2017-02-28	20.0	20.55	19.65	20.38	0.31	1.54	770506.0	15475445.1	740
2017-02-27	21.0	21.0	20.0	20.07	-1.0	-4.75	648265.0	13302086.45	768
2017-02-26	21.2	21.4	21.0	21.07	-0.24	-1.13	462024.0	9767490.05	510
2017-02-23	21.65	21.65	21.2	21.31	-0.22	-1.02	673913.0	14357717.9	714
2017-02-22	21.75	22.0	21.4	21.53	-0.16	-0.74	829445.0	18065858.75	727
2017-02-21	22.0	22.2	21.2	21.69	-0.33	-1.5	1016474.0	22033686.2	846
2017-02-20	22.55	22.65	22.0	22.02	-0.51	-2.26	693438.0	15446616.5	589
2017-02-19	22.55	22.85	22.55	22.53	0.0	0.0	664039.0	15060221.55	573
2017-02-16	22.75	22.85	22.55	22.53	-0.18	-0.79	722222.0	16388573.35	703
2017-02-15	23.1	23.3	22.65	22.71	-0.33	-1.43	1685928.0	38640912.95	1274
2017-02-14	22.4	23.2	22.1	23.04	0.62	2.77	2133417.0	48429127.6	1661
2017-02-13	22.75	22.75	22.4	22.42	-0.29	-1.28	1077618.0	24286894.45	974
2017-02-12	22.75	23.1	22.55	22.71	0.29	1.29	2337205.0	53218144.45	1622
2017-02-09	22.95	23.3	22.3	22.42	-0.82	-3.53	3274167.0	74335576.7	2566
2017-02-08	22.3	24.1	21.55	23.24	0.93	4.17	6298453.0	144655698.05	3890
2017-02-07	22.3	22.4	22.0	22.31	0.07	0.31	1196546.0	26582476.95	1565
2017-02-06	21.65	22.4	21.3	22.24	0.73	3.39	2205804.0	48339070.75	1790
2017-02-05	21.85	22.0	21.55	21.51	-0.29	-1.33	1150279.0	25038054.75	972
2017-02-02	21.75	22.0	21.3	21.8	-0.02	-0.09	1638707.0	35471692.0	1859
2017-02-01	21.75	22.3	21.2	21.82	0.13	0.6	2744023.0	59773246.3	2322
2017-01-31	20.1	22.0	20.0	21.69	1.29	6.32	2476547.0	51632109.6	1952
2017-01-30	20.2	21.1	20.2	20.4	0.31	1.54	2836006.0	58877806.8	2066
2017-01-29	20.1	20.4	19.75	20.09	0.11	0.55	1047654.0	21057711.3	965
2017-01-26	20.4	20.4	19.65	19.98	-0.49	-2.39	1698569.0	33953889.2	1539
2017-01-25	20.55	21.2	20.3	20.47	0.14	0.69	2935102.0	61073632.05	2534
2017-01-24	19.55	20.65	19.4	20.33	0.86	4.42	1933209.0	38608622.95	1450
2017-01-23	19.3	19.55	19.2	19.47	0.25	1.3	646290.0	12528986.55	1114
2017-01-22	19.0	19.4	18.75	19.22	0.46	2.45	893589.0	17103601.65	1195
2017-01-19	18.75	19.1	18.4	18.76	0.23	1.24	919030.0	17288364.9	1062
2017-01-18	18.75	19.1	18.3	18.53	-0.09	-0.48	1057271.0	19809895.85	1226
2017-01-17	18.2	18.65	17.75	18.62	0.46	2.53	1049082.0	19203840.4	1010
2017-01-16	18.65	18.65	18.1	18.16	-0.49	-2.63	667123.0	12196051.55	716
2017-01-15	18.85	18.85	18.4	18.65	-0.04	-0.21	523171.0	9746245.5	554
2017-01-12	19.3	19.4	18.4	18.69	-0.09	-0.48	1610404.0	30582699.1	1407
2017-01-11	19.55	19.85	18.65	18.78	-0.2	-1.05	3245179.0	62587842.45	2171
2017-01-10	19.2	19.2	18.65	18.98	-0.27	-1.4	659869.0	12490825.35	576
2017-01-09	18.85	19.4	18.2	19.25	0.25	1.32	926929.0	17392646.1	850
2017-01-08	18.75	19.1	18.75	19.0	0.15	0.8	504665.0	9557209.8	435
2017-01-05	18.85	19.1	18.4	18.85	-0.17	-0.89	677538.0	12684392.2	965
2017-01-04	19.55	19.55	19.0	19.02	-0.25	-1.3	608761.0	11705574.1	1038
2017-01-03	19.4	19.55	19.0	19.27	-0.18	-0.93	572662.0	11022543.6	685
2017-01-02	19.1	19.55	19.1	19.45	0.38	1.99	1130556.0	21902944.1	847
2017-01-01	19.2	19.2	19.0	19.07	0.09	0.47	335468.0	6403636.65	338
2016-12-29	19.1	19.1	18.85	18.98	0.0	0.0	303619.0	5766604.1	406
2016-12-28	19.1	19.4	19.0	18.98	-0.02	-0.11	985954.0	18934549.4	715
2016-12-27	19.1	19.1	18.85	19.0	0.02	0.11	457787.0	8703502.85	450
2016-12-26	18.85	19.55	18.55	18.98	0.16	0.85	1337685.0	25597037.4	1287
2016-12-25	18.4	19.1	18.4	18.82	0.6	3.29	1161425.0	21777929.9	942
2016-12-22	18.2	18.3	18.0	18.22	0.0	0.0	450657.0	8190852.4	508
2016-12-21	18.0	18.3	17.85	18.22	0.26	1.45	501000.0	9043149.1	772
2016-12-20	18.0	18.3	17.65	17.96	-0.15	-0.83	565473.0	10124073.3	601
2016-12-19	18.65	18.65	18.0	18.11	-0.4	-2.16	424985.0	7818924.1	483
2016-12-18	18.1	18.65	18.1	18.51	0.44	2.43	560556.0	10279321.8	648
2016-12-15	17.85	18.1	17.55	18.07	-0.11	-0.61	609582.0	10907005.4	685
2016-12-14	18.55	18.85	18.1	18.18	-0.42	-2.26	877128.0	16086725.3	836
2016-12-13	18.85	19.0	18.2	18.6	-0.2	-1.06	1043734.0	19429772.35	1041
2016-12-12	19.55	19.65	18.65	18.8	-0.65	-3.34	1087127.0	20928112.6	1018
2016-12-11	19.55	19.65	19.3	19.45	0.16	0.83	1016859.0	19830929.6	851
2016-12-08	19.75	19.75	19.2	19.29	-0.4	-2.03	1078432.0	20983848.8	1163
2016-12-07	20.2	20.75	19.65	19.69	-0.07	-0.35	3329568.0	66950211.6	2561
2016-12-06	20.1	20.1	19.65	19.76	-0.24	-1.2	1210371.0	24014325.0	1117
2016-12-05	20.3	20.65	19.3	20.0	-0.53	-2.58	3294001.0	65382924.45	2931
2016-12-04	20.0	20.75	19.85	20.53	1.0	5.12	2882582.0	58406941.55	2023
2016-12-01	19.55	19.75	19.3	19.53	0.17	0.88	757461.0	14786471.25	664
2016-11-30	19.1	19.65	19.0	19.36	0.27	1.41	1480410.0	28561278.75	976
2016-11-29	19.65	19.75	19.0	19.09	-0.6	-3.05	916198.0	17782213.25	926
2016-11-28	18.4	19.85	18.4	19.69	1.44	7.89	2652494.0	51544351.05	1881
2016-11-27	17.75	18.4	17.65	18.25	0.4	2.24	1073201.0	19515289.7	938
2016-11-24	18.2	18.2	17.45	17.85	-0.24	-1.33	1211617.0	21648924.2	1065
2016-11-23	17.75	18.2	17.75	18.09	0.27	1.52	932066.0	16757909.95	763
2016-11-22	18.55	18.75	17.1	17.82	-1.05	-5.56	2241470.0	39785356.8	1911
2016-11-21	18.65	19.2	18.55	18.87	0.4	2.17	1903743.0	35998579.5	1477
2016-11-20	18.4	18.65	18.2	18.47	0.18	0.98	905377.0	16679502.6	728
2016-11-17	18.4	18.75	18.1	18.29	-0.11	-0.6	863077.0	15910556.1	732
2016-11-16	18.3	18.65	18.1	18.4	0.35	1.94	897507.0	16484217.85	787
2016-11-15	18.0	18.85	17.55	18.05	0.03	0.17	1881369.0	34318085.6	1561
2016-11-14	18.3	19.0	17.85	18.02	-0.25	-1.37	1558691.0	28616594.2	1667
2016-11-13	17.85	18.4	17.65	18.27	0.47	2.64	1355705.0	24570254.85	1079
2016-11-10	17.85	18.2	17.75	17.8	0.0	0.0	841291.0	15088046.8	900
2016-11-09	17.45	18.3	17.3	17.8	0.66	3.85	2436281.0	43855668.3	1953
2016-11-08	17.0	17.3	17.0	17.14	0.16	0.94	979389.0	16770810.2	779
2016-11-07	17.1	17.3	17.0	16.98	0.0	0.0	994446.0	16973357.85	870
2016-11-06	17.0	17.65	16.65	16.98	0.22	1.31	2307985.0	39390896.35	1819
2016-11-03	15.65	17.1	15.65	16.76	1.22	7.85	2033487.0	33054070.35	1495
2016-11-02	15.55	16.3	15.0	15.54	-0.09	-0.58	1636043.0	25703441.75	1422
2016-11-01	15.65	15.75	15.45	15.63	0.09	0.58	589263.0	9217534.95	535
2016-10-31	15.75	15.75	15.45	15.54	-0.22	-1.4	633828.0	9889708.05	585
2016-10-30	15.75	16.2	15.55	15.76	0.2	1.29	1181138.0	18739071.75	890
2016-10-27	15.2	16.2	15.1	15.56	0.35	2.3	2423276.0	38171635.45	1702
2016-10-26	15.55	15.75	15.1	15.21	-0.37	-2.37	1374532.0	21149724.95	968
2016-10-25	14.85	15.75	14.85	15.58	0.71	4.77	1829923.0	27932733.6	1376
2016-10-24	14.85	15.3	14.65	14.87	-0.22	-1.46	839639.0	12522186.4	733
2016-10-23	14.2	15.2	14.1	15.09	1.17	8.41	1858856.0	27342876.75	1235
2016-10-20	13.85	14.3	13.65	13.92	0.18	1.31	956945.0	13378244.65	875
2016-10-19	13.1	14.0	13.0	13.74	0.78	6.02	1347199.0	18069917.25	1151
2016-10-18	14.0	14.1	12.65	12.96	-0.98	-7.03	1402397.0	19003893.25	1169
2016-10-17	14.2	14.45	13.65	13.94	-0.33	-2.31	1317098.0	18536832.9	1219
2016-10-16	16.45	16.45	14.2	14.27	-1.38	-8.82	4786474.0	72147026.2	3634
2016-10-13	15.65	15.65	15.65	15.65	1.35	9.44	433637.0	6786104.4	169
2016-10-12	13.1	14.45	12.85	14.3	1.14	8.66	2088918.0	28617413.2	1341
2016-10-11	12.65	13.3	12.65	13.16	0.73	5.87	1275966.0	16687228.35	822
2016-10-10	12.2	12.55	12.0	12.43	0.2	1.64	340232.0	4171031.75	337
2016-10-09	12.65	13.0	12.2	12.23	-0.58	-4.53	339220.0	4260538.85	356
2016-10-06	13.0	13.1	12.75	12.81	-0.2	-1.54	526392.0	6811378.8	398
2016-10-05	13.0	13.2	12.65	13.01	0.14	1.09	854391.0	11072195.2	511
2016-10-04	13.0	13.0	12.45	12.87	0.13	1.02	484557.0	6170484.0	394
2016-10-03	12.85	13.0	11.9	12.74	-0.36	-2.75	1202748.0	15191319.35	993
2016-10-02	14.55	14.75	13.1	13.1	-1.44	-9.9	468559.0	6452046.2	419
2016-09-29	14.0	14.85	14.0	14.54	-0.15	-1.02	388583.0	5660765.0	420
2016-09-28	15.55	16.1	14.45	14.69	-1.29	-8.07	868225.0	13120047.9	857
2016-09-27	16.75	17.0	16.0	15.98	-1.67	-9.46	490037.0	7993565.1	455
2016-09-26	17.75	18.0	17.65	17.65	0.03	0.17	261894.0	4661678.15	235
2016-09-25	17.75	17.75	17.3	17.62	-0.12	-0.68	134446.0	2354257.7	173
2016-09-21	17.75	18.0	17.65	17.74	0.0	0.0	97289.0	1730474.0	137
2016-09-20	17.65	17.85	17.0	17.74	0.2	1.14	234288.0	4107797.3	221
2016-09-19	18.4	18.65	17.2	17.54	-0.77	-4.21	468778.0	8363183.25	481
2016-09-18	18.75	19.3	18.3	18.31	-0.34	-1.82	584471.0	10968973.0	608
2016-09-08	18.75	18.75	18.3	18.65	-0.11	-0.59	308568.0	5718980.7	359
2016-09-07	18.75	19.2	18.65	18.76	0.14	0.75	339262.0	6401148.45	412
2016-09-06	19.0	19.1	18.55	18.62	-0.45	-2.36	491054.0	9229085.1	460
2016-09-05	19.0	19.4	18.85	19.07	0.42	2.25	1066722.0	20479120.8	905
2016-09-04	18.3	18.85	18.2	18.65	0.47	2.59	267261.0	4923491.55	326
2016-09-01	18.55	18.65	17.85	18.18	-0.49	-2.62	466663.0	8513526.55	470
2016-08-31	18.55	18.85	18.3	18.67	0.16	0.86	425099.0	7916878.5	429
2016-08-30	18.3	18.75	18.3	18.51	0.0	0.0	210230.0	3902629.55	225
2016-08-29	18.65	19.1	18.4	18.51	-0.05	-0.27	388334.0	7257172.4	463
2016-08-28	18.1	18.75	18.1	18.56	0.31	1.7	483168.0	8873701.5	408
2016-08-25	18.4	18.55	17.75	18.25	-0.2	-1.08	312575.0	5667366.25	372
2016-08-24	19.4	19.4	18.3	18.45	-0.82	-4.26	312171.0	5918025.9	355
2016-08-23	19.1	19.3	18.75	19.27	0.16	0.84	297126.0	5675917.65	327
2016-08-22	19.4	19.55	19.0	19.11	-0.71	-3.58	475493.0	9181194.2	534
2016-08-21	20.1	20.2	19.75	19.82	-0.16	-0.8	267140.0	5346904.15	329
2016-08-18	20.0	20.2	19.55	19.98	-0.09	-0.45	339392.0	6746233.05	405
2016-08-17	20.55	20.65	20.0	20.07	-0.46	-2.24	375507.0	7606848.05	370
2016-08-16	20.4	20.85	20.3	20.53	0.11	0.54	552596.0	11380229.9	466
2016-08-15	20.65	20.65	20.3	20.42	-0.11	-0.54	167718.0	3426882.8	223
2016-08-14	20.55	20.65	20.55	20.53	0.11	0.54	179077.0	3685786.25	183
2016-08-11	20.65	20.75	20.4	20.42	-0.29	-1.4	280540.0	5756777.45	328
2016-08-10	21.0	21.2	20.65	20.71	0.11	0.53	903777.0	18881993.2	729
2016-08-09	20.4	20.65	20.2	20.6	0.29	1.43	350493.0	7171780.0	347
2016-08-08	20.3	20.55	20.1	20.31	0.04	0.2	250525.0	5082933.95	311
2016-08-07	20.3	20.55	20.1	20.27	0.29	1.45	531953.0	10781460.4	472
2016-08-04	20.4	20.55	19.85	19.98	-0.18	-0.89	381612.0	7680122.85	370
2016-08-03	20.2	20.65	20.0	20.16	-0.13	-0.64	512059.0	10418249.8	505
2016-08-02	20.55	20.55	19.85	20.29	-0.35	-1.7	680521.0	13690307.8	620
2016-08-01	20.55	21.0	20.4	20.64	0.48	2.38	806992.0	16764632.45	627
2016-07-31	20.3	21.0	19.85	20.16	0.07	0.35	535371.0	10876831.95	630
2016-07-28	20.55	20.55	19.65	20.09	-0.44	-2.14	325289.0	6535209.0	364
2016-07-27	21.0	21.0	20.3	20.53	-0.25	-1.2	203840.0	4197742.1	273
2016-07-26	21.0	21.0	20.65	20.78	-0.09	-0.43	248932.0	5178786.3	255
2016-07-25	20.75	21.1	20.55	20.87	0.14	0.68	256850.0	5343809.55	339
2016-07-24	21.2	21.2	20.65	20.73	-0.49	-2.31	326452.0	6840959.9	402
2016-07-21	21.65	21.65	21.2	21.22	-0.42	-1.94	364757.0	7819883.75	471
2016-07-20	21.75	22.0	21.55	21.64	-0.16	-0.73	678032.0	14731993.6	640
2016-07-19	21.85	22.95	21.75	21.8	0.22	1.02	2674097.0	59799656.65	2158
2016-07-18	21.75	21.85	21.4	21.58	-0.08	-0.37	447553.0	9675702.7	489
2016-07-17	21.75	22.0	21.55	21.66	-0.03	-0.14	615441.0	13377607.15	646
2016-07-14	22.1	22.1	21.3	21.69	-0.57	-2.56	1091074.0	23761524.45	1101
2016-07-13	22.95	23.2	22.1	22.26	-0.29	-1.29	2287069.0	51723161.65	1833
2016-07-12	21.65	22.75	21.55	22.55	1.08	5.03	1766092.0	39076118.75	1438
2016-07-11	20.75	22.3	20.75	21.47	0.89	4.32	1766711.0	38438539.05	1476
2016-07-10	20.2	20.65	20.2	20.58	0.34	1.68	419939.0	8588215.45	394
2016-06-30	20.3	20.65	20.0	20.24	-0.14	-0.69	419627.0	8532625.0	541
2016-06-29	21.0	21.0	20.3	20.38	-0.49	-2.35	550376.0	11267034.45	527
2016-06-28	20.65	21.2	20.55	20.87	0.38	1.85	875027.0	18283139.25	676
2016-06-27	20.65	21.1	20.3	20.49	0.07	0.34	1919854.0	39794771.45	1306
2016-06-26	19.0	20.55	19.0	20.42	-0.58	-2.76	890097.0	17697047.7	894
2016-06-23	21.1	21.2	20.65	21.0	-0.07	-0.33	1201808.0	25120902.55	1018
2016-06-22	21.65	21.65	20.85	21.07	-0.44	-2.05	873815.0	18586528.5	774
2016-06-21	21.75	22.1	21.4	21.51	-0.11	-0.51	730781.0	15883586.5	826
2016-06-20	22.2	22.4	21.4	21.62	-0.29	-1.32	949873.0	20629821.85	1030
2016-06-19				21.91	0.0	0.0	0.0	0.0	0
2016-06-16	21.65	22.3	21.65	21.91	0.05	0.23	992663.0	21893417.4	843
2016-06-15	21.85	22.2	21.55	21.86	0.13	0.6	898929.0	19719899.35	777
2016-06-14	21.55	21.75	21.55	21.73	0.22	1.02	455041.0	9852474.25	871
2016-06-13	21.85	22.1	21.4	21.51	-0.44	-2.0	690826.0	14996833.8	666
2016-06-12	22.55	23.3	21.85	21.95	-0.31	-1.39	2019114.0	45245921.4	1818
2016-06-09	21.55	22.75	21.4	22.26	1.13	5.35	3533294.0	78636082.8	2267
2016-06-08	20.4	21.3	20.4	21.13	0.64	3.12	603521.0	12603172.95	602
2016-06-07	20.55	20.55	20.3	20.49	0.25	1.24	390670.0	7982049.5	421
2016-06-06	20.3	20.4	20.0	20.24	-0.05	-0.25	264102.0	5332210.95	309
2016-06-05	20.2	20.75	20.2	20.29	-0.09	-0.44	863112.0	17654694.2	873
2016-06-02	19.75	21.2	19.75	20.38	0.78	3.98	2687210.0	55273991.5	1810
2016-06-01	19.85	19.85	19.55	19.6	-0.22	-1.11	345692.0	6808364.95	412
2016-05-31	19.85	20.1	19.55	19.82	0.13	0.66	721623.0	14281753.0	661
2016-05-30	20.55	20.55	19.55	19.69	-0.84	-4.09	1110280.0	22144740.5	981
2016-05-29	19.65	20.75	19.55	20.53	0.91	4.64	2577826.0	52440078.15	1908
2016-05-26	20.55	20.65	19.55	19.62	-0.87	-4.25	1105279.0	22199355.95	979
2016-05-25	20.1	20.75	20.0	20.49	0.69	3.48	2395188.0	48634120.95	1587
2016-05-24	18.85	20.0	18.75	19.8	0.49	2.54	1494319.0	28818236.0	1228
2016-05-23	21.2	21.2	19.3	19.31	-2.04	-9.56	1135048.0	22789023.55	1082
2016-05-22	21.85	22.0	21.3	21.35	-0.54	-2.47	484945.0	10491987.05	559
2016-05-19	22.1	22.2	21.55	21.89	-0.29	-1.31	1340202.0	29252463.45	1012
2016-05-18	21.85	22.55	21.85	22.18	0.29	1.32	1897735.0	42241036.1	1342
2016-05-17	21.65	22.3	21.55	21.89	0.38	1.77	1718557.0	37793241.85	1528
2016-05-16	21.75	21.85	21.3	21.51	-0.24	-1.1	1021747.0	21984393.8	990
2016-05-15	22.1	22.3	21.65	21.75	-0.38	-1.72	1150275.0	25407416.2	1124
2016-05-12	22.65	22.75	22.0	22.13	-0.31	-1.38	1387334.0	31123041.35	1193
2016-05-11	22.95	23.1	22.3	22.44	-0.42	-1.84	1380268.0	31227413.6	1333
2016-05-10	23.75	23.85	22.75	22.86	-0.47	-2.01	4475697.0	104354471.25	3670
2016-05-09	22.3	23.55	21.65	23.33	1.4	6.38	5648789.0	129142564.25	4133
2016-05-08	22.2	23.1	21.65	21.93	0.6	2.81	3605008.0	81008635.45	2844
2016-05-05	21.3	21.65	21.0	21.33	0.58	2.8	1463452.0	31096967.15	1336
2016-05-04	20.85	21.2	20.4	20.75	-0.36	-1.71	2174457.0	45330262.1	1625
2016-05-03	22.2	22.55	21.0	21.11	-1.07	-4.82	3300020.0	71679982.8	2674
2016-05-02	22.3	22.95	21.85	22.18	-0.11	-0.49	3454001.0	77187125.2	2605
2016-05-01	20.85	22.55	20.4	22.29	1.71	8.31	3018351.0	64586133.15	2600
2016-04-28	22.65	22.85	20.3	20.58	-1.84	-8.21	3056635.0	66684929.05	2528
2016-04-27	21.65	23.2	21.3	22.42	1.13	5.31	4481215.0	100154622.2	3670
2016-04-26	19.3	21.3	19.2	21.29	1.89	9.74	3728183.0	76672168.75	2585
2016-04-25	19.2	20.1	19.1	19.4	0.31	1.62	2170872.0	42346981.05	1482
2016-04-24	19.0	19.65	18.55	19.09	0.18	0.95	1714249.0	32785985.5	1141
2016-04-21	18.55	19.4	18.55	18.91	0.69	3.79	3181531.0	60768720.8	2138
2016-04-20	18.3	18.55	18.2	18.22	0.0	0.0	1264010.0	23233407.45	891
2016-04-19	18.1	18.55	18.0	18.22	0.26	1.45	1638929.0	29935499.0	1187
2016-04-18	18.3	18.55	17.85	17.96	-0.71	-3.8	1336047.0	24313656.6	861
2016-04-17	18.75	18.85	18.2	18.67	0.31	1.69	2108067.0	39000155.0	1367
2016-04-14	18.55	19.3	18.2	18.36	0.56	3.15	2769255.0	51826575.15	1859
2016-04-13	18.75	19.1	17.65	17.8	-0.56	-3.05	1544516.0	28302366.8	1334
2016-04-12	17.65	18.55	17.65	18.36	1.02	5.88	1684464.0	30572873.25	1249
2016-04-11	16.85	18.0	16.75	17.34	0.54	3.21	2243554.0	39289539.4	1620
2016-04-10	17.0	17.2	16.75	16.8	0.31	1.88	698993.0	11847114.6	569
2016-04-07	16.85	17.1	16.45	16.49	-0.29	-1.73	808598.0	13476542.8	689
2016-04-06	16.65	17.1	16.3	16.78	0.29	1.76	1761912.0	29521915.7	1240
2016-04-05	15.75	16.75	15.65	16.49	0.84	5.37	2032239.0	33281816.65	1468
2016-04-04	15.0	16.0	15.0	15.65	0.22	1.43	1285076.0	20181882.65	1190
2016-04-03	16.2	16.55	15.45	15.43	-1.66	-9.71	1502412.0	23522635.35	935
2016-03-31	17.1	18.4	17.1	17.09	-1.87	-9.86	1988466.0	34131123.0	1284
2016-03-30	17.45	19.0	17.3	18.96	1.69	9.79	2327788.0	42814018.85	1705
2016-03-29	17.55	17.65	17.0	17.27	-0.31	-1.76	475017.0	8212675.3	463
2016-03-28	18.1	18.3	17.55	17.58	-0.36	-2.01	528301.0	9452216.05	595
2016-03-27	18.1	18.55	17.75	17.94	-0.11	-0.61	1184438.0	21466277.9	960
2016-03-24	18.4	19.0	18.0	18.05	-0.37	-2.01	2260360.0	41899765.0	1513
2016-03-23	18.55	18.85	18.4	18.42	-0.14	-0.75	896644.0	16680195.75	740
2016-03-22	18.2	19.1	18.1	18.56	0.38	2.09	2217884.0	41422513.85	1516
2016-03-21	18.3	18.3	18.1	18.18	-0.02	-0.11	419814.0	7649125.55	372
2016-03-20	18.2	18.55	17.85	18.2	0.0	0.0	1017051.0	18461636.1	907
2016-03-17	18.55	18.55	18.2	18.2	-0.18	-0.98	643570.0	11830399.6	505
2016-03-16	18.2	18.55	18.2	18.38	0.27	1.49	646161.0	11885460.35	554
2016-03-15	18.4	18.75	18.0	18.11	-0.4	-2.16	780050.0	14379891.1	714
2016-03-14	19.55	19.75	18.4	18.51	-0.85	-4.39	1552454.0	29806099.85	1396
2016-03-13	20.0	20.1	19.1	19.36	-1.08	-5.28	2727850.0	53371885.65	2280
2016-03-10	20.2	20.85	20.0	20.44	0.24	1.19	2035247.0	41348426.95	1487
2016-03-09	20.1	20.4	19.85	20.2	-0.18	-0.88	1169530.0	23503293.3	1206
2016-03-08	19.1	20.65	19.1	20.38	1.47	7.77	3391592.0	67246595.45	2349
2016-03-07	18.55	19.1	18.3	18.91	0.35	1.89	1096322.0	20508519.9	921
2016-03-06	18.3	19.0	18.1	18.56	0.62	3.46	1582800.0	29366954.3	1055
2016-03-03	17.3	18.0	16.85	17.94	0.85	4.97	1620012.0	28504325.7	1273
2016-03-02	16.55	17.3	16.55	17.09	0.91	5.62	1784141.0	30117536.3	1326
2016-03-01	16.0	16.3	15.85	16.18	0.42	2.66	445276.0	7157391.15	338
2016-02-29	16.1	16.1	15.75	15.76	-0.24	-1.5	363212.0	5791415.25	346
2016-02-28	16.1	16.3	16.0	16.0	0.15	0.95	486997.0	7834445.5	372
2016-02-25	16.1	16.3	15.75	15.85	0.02	0.13	626422.0	10086124.4	575
2016-02-24	15.65	16.85	15.55	15.83	0.23	1.47	1897120.0	30891189.85	1400
2016-02-23	15.55	15.85	15.3	15.6	0.08	0.52	558338.0	8723025.5	412
2016-02-22	15.2	15.75	15.2	15.52	0.45	2.99	812156.0	12580707.2	528
2016-02-21	14.85	15.45	14.75	15.07	0.22	1.48	777544.0	11745048.7	567
2016-02-18	15.1	15.2	14.75	14.85	0.04	0.27	505620.0	7581117.3	454
2016-02-17	14.65	15.0	14.65	14.81	0.16	1.09	525350.0	7775348.75	441
2016-02-16	15.0	15.2	14.3	14.65	0.02	0.14	735111.0	10878772.4	616
2016-02-15	14.2	14.65	14.0	14.63	0.6	4.28	773200.0	11178929.95	706
2016-02-14	15.75	16.0	13.85	14.03	-1.29	-8.42	641128.0	9499531.85	711
2016-02-11	16.75	17.1	15.3	15.32	-1.62	-9.56	1124279.0	18085984.65	996
2016-02-10	17.1	17.65	16.75	16.94	0.03	0.18	920193.0	15736493.8	827
2016-02-09	18.2	18.85	16.65	16.91	-0.85	-4.79	1753244.0	30807598.1	1639
2016-02-08	16.3	17.75	16.3	17.76	1.53	9.43	1457091.0	25035254.95	849
2016-02-07	16.2	16.65	15.75	16.23	0.0	0.0	1244035.0	20260911.0	905
2016-02-04	17.45	17.45	16.2	16.23	-0.57	-3.39	1161834.0	19483943.95	922
2016-02-03	16.1	17.1	16.0	16.8	0.73	4.54	1720613.0	28627196.9	944
2016-02-02	16.0	16.65	16.0	16.07	-0.02	-0.12	632887.0	10284441.8	528
2016-02-01	15.85	16.55	15.75	16.09	0.06	0.37	745635.0	12090189.2	578
2016-01-31	16.2	16.45	16.0	16.03	0.18	1.14	516056.0	8363514.3	476
2016-01-28	15.85	16.2	15.75	15.85	-0.09	-0.56	687850.0	11000185.8	599
2016-01-27	15.55	16.65	15.3	15.94	0.27	1.72	1075060.0	17036096.6	878
2016-01-26	14.1	15.75	14.0	15.67	1.11	7.62	933464.0	13886099.5	779
2016-01-25	14.45	15.0	14.0	14.56	0.15	1.04	542698.0	7850481.8	457
2016-01-24	14.85	15.2	14.2	14.41	0.34	2.42	511171.0	7442194.65	477
2016-01-21	13.65	14.85	13.55	14.07	0.35	2.55	739164.0	10543045.8	817
2016-01-20	15.2	15.2	13.65	13.72	-1.35	-8.96	784412.0	11036835.9	827
2016-01-19	14.3	15.2	13.85	15.07	1.24	8.97	1006946.0	14758901.05	783
2016-01-18	13.65	14.55	13.2	13.83	-0.15	-1.07	1155513.0	15948569.3	1110
2016-01-17	15.1	15.45	14.0	13.98	-1.54	-9.92	1110963.0	16093202.8	1104
2016-01-14	16.85	18.1	15.1	15.52	-1.15	-6.9	2054500.0	34873559.2	2062
2016-01-13	18.85	19.1	16.65	16.67	-1.82	-9.84	1026108.0	18130702.55	1293
2016-01-12	18.0	19.85	17.85	18.49	0.2	1.09	1673424.0	31710541.2	1540
2016-01-11	16.75	18.3	16.75	18.29	1.6	9.59	903172.0	16047139.55	630
2016-01-10	16.85	17.2	16.65	16.69	0.22	1.34	296553.0	5001896.6	304
2016-01-07	16.75	17.2	16.45	16.47	-0.87	-5.02	402439.0	6723558.1	528
2016-01-06	16.55	17.75	16.3	17.34	0.91	5.54	489157.0	8294536.1	464
2016-01-05	16.3	16.65	16.3	16.43	0.11	0.67	193567.0	3185669.8	152
2016-01-04	16.75	16.85	16.3	16.32	-0.42	-2.51	800411.0	13333143.35	437
2016-01-03	16.65	16.75	16.45	16.74	0.25	1.52	281249.0	4675652.4	245
2015-12-31	16.55	16.75	16.45	16.49	-0.22	-1.32	353190.0	5859004.1	289
2015-12-30	16.85	17.2	16.55	16.71	-0.03	-0.18	700726.0	11804813.3	537
2015-12-29	16.3	16.75	16.0	16.74	0.29	1.76	410233.0	6770252.7	406
2015-12-28	16.2	16.85	16.2	16.45	0.56	3.52	643865.0	10658926.8	658
2015-12-27	16.1	16.1	15.75	15.89	-0.25	-1.55	146713.0	2339194.05	146
2015-12-24	16.3	16.3	16.1	16.14	-0.06	-0.37	249927.0	4051389.6	195
2015-12-23	16.45	16.75	16.2	16.2	-0.2	-1.22	481012.0	7932896.45	370
2015-12-22	16.45	16.55	16.45	16.4	0.04	0.24	190402.0	3129674.55	159
2015-12-21	16.2	16.65	16.0	16.36	0.27	1.68	742604.0	12217872.95	556
2015-12-20	16.3	16.45	16.1	16.09	-0.38	-2.31	196955.0	3205213.35	178
2015-12-17	16.2	16.65	16.2	16.47	0.31	1.92	365651.0	5992501.45	223
2015-12-16	16.2	16.45	16.1	16.16	0.07	0.44	183016.0	2969717.1	195
2015-12-15	15.85	16.2	15.85	16.09	0.26	1.64	212635.0	3399138.7	199
2015-12-14	16.45	16.55	15.75	15.83	-0.49	-3.0	292172.0	4739361.5	313
2015-12-13	16.85	16.85	16.0	16.32	-0.79	-4.62	218484.0	3576104.7	293
2015-12-10	17.3	17.85	17.1	17.11	0.0	0.0	664422.0	11606354.1	682
2015-12-09	17.45	17.55	17.1	17.11	-0.2	-1.16	231867.0	3995476.05	223
2015-12-08	17.85	17.85	17.1	17.31	-0.67	-3.73	314286.0	5486600.0	347
2015-12-07	18.3	18.3	18.0	17.98	-0.27	-1.48	201990.0	3655026.9	240
2015-12-06	18.3	18.4	18.2	18.25	-0.06	-0.33	235707.0	4319533.5	170
2015-12-03	18.55	18.55	18.1	18.31	-0.22	-1.19	323096.0	5941756.2	282
2015-12-02	18.65	18.75	18.3	18.53	0.0	0.0	519105.0	9634547.45	384
2015-12-01	18.4	18.65	18.4	18.53	0.02	0.11	178481.0	3302911.15	159
2015-11-30	18.55	18.85	18.4	18.51	-0.05	-0.27	356961.0	6653656.75	351
2015-11-29	18.65	18.75	18.4	18.56	0.0	0.0	244555.0	4543957.3	266
2015-11-26	18.75	18.75	18.3	18.56	-0.09	-0.48	344039.0	6359357.05	394
2015-11-25	18.3	19.3	18.3	18.65	0.34	1.86	1865846.0	35356020.45	1330
2015-11-24	18.3	18.55	18.3	18.31	0.09	0.49	166688.0	3065234.9	147
2015-11-23	18.4	18.4	18.2	18.22	-0.2	-1.09	203103.0	3724718.5	264
2015-11-22	18.3	18.65	18.3	18.42	0.11	0.6	375816.0	6943924.55	275
2015-11-19	18.55	18.65	18.3	18.31	-0.09	-0.49	313207.0	5792235.35	258
2015-11-18	18.1	18.85	18.1	18.4	0.18	0.99	592626.0	10953673.75	439
2015-11-17	18.55	18.65	18.2	18.22	-0.29	-1.57	243212.0	4476462.7	248
2015-11-16	17.65	18.85	17.65	18.51	0.84	4.75	833357.0	15270168.2	701
2015-11-15	18.3	18.3	17.55	17.67	-0.78	-4.23	285009.0	5085558.1	311
2015-11-12	18.75	18.75	18.4	18.45	-0.35	-1.86	291725.0	5414985.75	287
2015-11-11	18.85	19.0	18.75	18.8	0.11	0.59	520226.0	9816029.3	428
2015-11-10	18.85	19.0	18.4	18.69	-0.16	-0.85	291150.0	5437962.7	316
2015-11-09	18.65	19.1	18.65	18.85	0.32	1.73	337288.0	6365987.3	357
2015-11-08	18.4	18.75	18.3	18.53	0.17	0.93	475337.0	8795563.9	463
2015-11-05	19.0	19.0	18.3	18.36	-0.6	-3.16	421886.0	7851499.4	452
2015-11-04	19.1	19.3	18.55	18.96	0.34	1.83	1153697.0	21795517.25	1029
2015-11-03	18.0	19.55	17.85	18.62	0.84	4.72	3086871.0	58410745.05	1751
2015-11-02	17.85	18.1	17.75	17.78	-0.02	-0.11	234367.0	4195054.2	266
2015-11-01	18.0	18.0	17.55	17.8	-0.29	-1.6	308935.0	5476962.35	322
2015-10-29	18.55	18.75	18.0	18.09	-0.25	-1.36	481266.0	8791064.95	462
2015-10-28	18.3	18.65	17.75	18.34	0.12	0.66	449186.0	8123365.4	458
2015-10-27	19.3	19.55	18.1	18.22	-1.16	-5.99	347138.0	6518432.5	338
2015-10-26	19.1	19.4	18.85	19.38	0.33	1.73	358916.0	6841656.75	257
2015-10-25	19.55	19.55	18.85	19.05	-0.17	-0.88	346375.0	6651466.15	308
2015-10-22	19.55	19.55	19.0	19.22	-0.36	-1.84	246401.0	4727680.0	273
2015-10-21	20.4	20.4	19.55	19.58	-0.89	-4.35	341637.0	6775660.8	453
2015-10-20	20.75	21.1	20.4	20.47	-0.37	-1.78	492102.0	10209071.5	368
2015-10-19	20.85	21.2	20.75	20.84	0.06	0.29	529504.0	11114959.8	400
2015-10-18	20.65	21.0	20.55	20.78	0.34	1.66	385204.0	8013322.95	359
2015-10-15	20.65	21.0	20.4	20.44	-0.38	-1.83	504932.0	10474721.85	477
2015-10-14	20.65	21.4	20.65	20.82	0.15	0.73	1522501.0	32088515.9	986
2015-10-13	20.55	20.75	20.2	20.67	-0.31	-1.48	746188.0	15344748.3	585
2015-10-12	21.2	21.3	20.85	20.98	-0.11	-0.52	683488.0	14353333.35	524
2015-10-11	20.55	21.2	20.55	21.09	0.69	3.38	1210467.0	25297848.25	884
2015-10-08	20.3	20.75	20.2	20.4	0.09	0.44	582503.0	11916068.05	453
2015-10-07	20.2	20.55	20.2	20.31	0.22	1.1	595000.0	12109201.35	484
2015-10-06	20.3	20.3	20.0	20.09	-0.2	-0.99	322151.0	6497364.1	306
2015-10-05	20.1	20.3	20.1	20.29	0.33	1.65	574580.0	11621527.3	523
2015-10-04	19.75	20.1	19.55	19.96	0.23	1.17	401621.0	7968712.7	354
2015-10-01	20.0	20.1	19.75	19.73	-0.11	-0.55	266487.0	5320005.7	247
2015-09-30	19.75	20.0	19.75	19.84	0.13	0.66	144804.0	2872509.45	157
2015-09-29	19.85	19.85	19.55	19.71	-0.29	-1.45	150032.0	2957325.75	169
2015-09-21	20.1	20.2	19.85	20.0	0.02	0.1	201896.0	4032258.0	241
2015-09-20	20.3	20.55	20.0	19.98	-0.55	-2.68	407393.0	8188565.95	394
2015-09-17	21.0	21.0	20.55	20.53	-0.4	-1.91	253334.0	5243350.95	286
2015-09-16	20.85	21.2	20.75	20.93	0.13	0.63	626532.0	13153719.95	409
2015-09-15	20.85	20.85	20.65	20.8	-0.11	-0.53	152563.0	3165400.0	201
2015-09-14	21.2	21.3	20.85	20.91	-0.38	-1.78	247550.0	5218098.6	301
2015-09-13	21.3	21.55	21.2	21.29	0.05	0.24	285982.0	6095329.2	310
2015-09-10	21.2	21.4	21.0	21.24	-0.47	-2.16	757374.0	16120584.75	672
2015-09-09	21.65	21.75	21.4	21.71	0.42	1.97	683706.0	14730610.1	626
2015-09-08	21.0	21.75	20.65	21.29	0.54	2.6	1663893.0	35252457.35	1194
2015-09-07	20.55	21.4	20.55	20.75	0.44	2.17	1631596.0	34095601.45	1078
2015-09-06	20.1	20.55	20.0	20.31	0.29	1.45	488449.0	9925613.35	456
2015-09-03	20.3	20.4	20.0	20.02	-0.02	-0.1	341274.0	6879258.6	360
2015-09-02	20.1	20.2	19.55	20.04	-0.18	-0.89	260568.0	5186225.75	291
2015-09-01	20.55	20.65	20.1	20.22	-0.2	-0.98	295053.0	5990867.4	325
2015-08-31	20.4	20.65	20.2	20.42	-0.11	-0.54	347137.0	7076537.35	364
2015-08-30	20.85	21.2	20.4	20.53	0.17	0.83	694168.0	14512432.65	608
2015-08-27	20.4	20.65	20.3	20.36	0.4	2.0	629741.0	12908162.1	639
2015-08-26	20.2	20.55	19.75	19.96	-0.57	-2.78	477444.0	9636661.75	593
2015-08-25	20.1	20.65	19.55	20.53	1.04	5.34	721155.0	14579399.3	854
2015-08-24	21.1	21.3	18.85	19.49	-1.26	-6.07	502083.0	10029493.25	674
2015-08-23	20.75	21.85	20.65	20.75	-1.91	-8.43	541023.0	11461888.9	632
2015-08-20	21.1	22.75	20.85	22.66	0.57	2.58	633653.0	14088316.3	799
2015-08-19	23.55	24.2	21.55	22.09	-1.59	-6.71	385928.0	8885724.8	596
2015-08-18	25.6	25.6	23.4	23.68	-2.11	-8.18	505120.0	12201908.15	701
2015-08-17	26.1	26.6	25.1	25.79	-0.43	-1.64	248324.0	6432229.45	431
2015-08-16	27.2	27.9	25.9	26.22	-1.06	-3.89	505538.0	13702649.55	635
2015-08-13	27.5	27.8	27.2	27.28	-0.07	-0.26	283736.0	7795796.55	395
2015-08-12	27.4	27.8	27.0	27.35	-0.29	-1.05	365581.0	9996332.3	483
2015-08-11	28.2	29.0	27.5	27.64	0.07	0.25	1402126.0	39702406.4	1475
2015-08-10	27.4	27.9	27.1	27.57	0.38	1.4	557364.0	15329079.3	481
2015-08-09	26.8	27.3	26.8	27.19	0.11	0.41	224130.0	6069991.65	342
2015-08-06	27.6	27.9	26.5	27.08	-0.62	-2.24	602255.0	16371341.45	760
2015-08-05	27.1	29.0	27.0	27.7	0.69	2.55	1418543.0	39676436.75	1468
2015-08-04	27.0	27.1	26.5	27.01	-0.07	-0.26	208855.0	5606287.4	330
2015-08-03	26.6	27.4	26.6	27.08	0.18	0.67	259015.0	6994982.2	378
2015-08-02	28.9	28.9	26.8	26.9	-1.67	-5.85	392157.0	10889970.05	618
2015-07-30	29.0	29.1	28.5	28.57	-0.46	-1.58	208356.0	5988820.05	303
2015-07-29	29.0	29.2	28.9	29.03	0.17	0.59	339298.0	9829931.0	344
2015-07-28	28.5	29.0	28.4	28.86	0.16	0.56	282046.0	8108155.0	290
2015-07-27	29.2	29.2	28.6	28.7	-0.47	-1.61	241405.0	6984404.5	312
2015-07-26	29.5	29.6	29.0	29.17	-0.24	-0.82	245182.0	7164510.05	286
2015-07-23	29.2	29.7	29.2	29.41	0.22	0.75	539794.0	15886314.75	560
2015-07-22	29.1	29.4	28.9	29.19	0.36	1.25	187608.0	5464095.55	305
2015-07-15	29.1	29.2	28.8	28.83	-0.2	-0.69	253896.0	7349486.05	364
2015-07-14	29.0	29.4	28.9	29.03	0.04	0.14	384259.0	11197542.15	455
2015-07-13	29.5	30.3	29.0	28.99	0.27	0.94	1218518.0	36203222.85	1347
2015-07-12	28.9	28.9	28.6	28.72	0.11	0.38	210341.0	6048360.2	290
2015-07-09	28.6	28.9	28.4	28.61	0.0	0.0	182290.0	5218167.65	337
2015-07-08	28.9	29.1	28.5	28.61	-0.34	-1.17	319657.0	9175052.4	480
2015-07-07	29.4	30.6	28.9	28.95	0.32	1.12	993127.0	29511400.85	1377
2015-07-06	28.5	28.9	28.4	28.63	-0.2	-0.69	169764.0	4863763.25	297
2015-07-05	29.5	29.5	28.5	28.83	-0.78	-2.63	271682.0	7863056.6	400
2015-07-02	30.0	30.1	29.5	29.61	-0.31	-1.04	185720.0	5537755.3	295
2015-07-01	30.1	30.3	29.5	29.92	-0.14	-0.47	225300.0	6763125.25	333
2015-06-30	29.6	30.4	29.2	30.06	0.25	0.84	163114.0	4840016.55	280
2015-06-29	30.7	30.7	29.5	29.81	-1.04	-3.37	166188.0	4961661.4	325
2015-06-28	31.7	31.7	30.5	30.85	-0.78	-2.47	204991.0	6368304.85	358
2015-06-25	31.3	31.9	31.3	31.63	0.29	0.93	138580.0	4379488.55	207
2015-06-24	31.3	31.5	31.2	31.34	0.04	0.13	113144.0	3547041.1	149
2015-06-23	31.5	31.6	31.1	31.3	-0.11	-0.35	180140.0	5640975.05	296
2015-06-22	31.9	31.9	31.3	31.41	-0.13	-0.41	123432.0	3889977.05	242
2015-06-21	32.4	32.4	31.3	31.54	-0.98	-3.01	271930.0	8668131.2	350
2015-06-18	32.6	32.7	32.5	32.52	-0.11	-0.34	70373.0	2293083.1	141
2015-06-17	33.0	33.0	32.6	32.63	-0.11	-0.34	284722.0	9312678.7	345
2015-06-16	32.7	33.0	32.5	32.74	0.18	0.55	320258.0	10442638.95	403
2015-06-15	33.0	33.0	32.4	32.56	-0.07	-0.21	331392.0	10799191.65	525
2015-06-14	33.5	33.5	32.5	32.63	-0.47	-1.42	914101.0	30184585.4	1122
2015-06-11	32.2	34.1	32.2	33.1	1.25	3.92	2982199.0	99031003.85	3553
2015-06-10	31.4	32.3	31.2	31.85	0.6	1.92	524638.0	16672174.45	840
2015-06-09	32.2	32.2	30.9	31.25	-1.09	-3.37	332050.0	10492479.9	700
2015-06-08	32.3	33.2	32.2	32.34	0.11	0.34	641094.0	20973762.65	993
2015-06-07	32.9	33.0	32.0	32.23	-0.69	-2.1	319219.0	10338331.0	555
2015-06-04	33.3	33.3	32.9	32.92	-0.18	-0.54	194604.0	6432881.3	331
2015-06-03	33.3	33.4	33.1	33.1	-0.13	-0.39	283409.0	9424888.2	376
2015-06-02	33.3	33.4	33.1	33.23	0.07	0.21	350070.0	11635909.4	480
2015-06-01	33.4	33.4	33.0	33.16	-0.16	-0.48	402468.0	13354758.4	590
2015-05-31	33.6	33.9	33.3	33.32	-0.22	-0.66	465078.0	15585661.35	618
2015-05-28	33.3	34.3	33.1	33.54	0.22	0.66	1590164.0	53706029.5	1660
2015-05-27	33.6	33.6	33.3	33.32	-0.24	-0.72	415851.0	13906638.8	513
2015-05-26	33.7	33.9	33.4	33.56	-0.14	-0.42	607819.0	20460500.4	618
2015-05-25	33.6	33.9	33.4	33.7	0.16	0.48	406568.0	13667359.95	553
2015-05-24	33.7	33.7	33.4	33.54	-0.16	-0.47	307836.0	10330533.65	473
2015-05-21	33.6	33.9	33.5	33.7	0.03	0.09	362056.0	12198908.3	526
2015-05-20	34.3	34.4	33.5	33.67	-0.6	-1.75	509110.0	17307331.6	655
2015-05-19	34.4	34.6	34.2	34.27	-0.03	-0.09	713153.0	24563127.15	790
2015-05-18	34.1	34.5	34.0	34.3	0.43	1.27	1142711.0	39120755.5	1176
2015-05-17	33.5	34.3	33.5	33.87	0.44	1.32	856537.0	29111745.1	1038
2015-05-14	33.7	34.0	33.4	33.43	-0.38	-1.12	406578.0	13654004.85	722
2015-05-13	33.6	34.5	33.3	33.81	0.42	1.26	1119571.0	38190732.3	1580
2015-05-12	33.9	34.1	32.6	33.39	-0.71	-2.08	1281661.0	42732275.4	1667
2015-05-11	35.3	35.4	33.6	34.1	-1.28	-3.62	960263.0	33082250.65	1300
2015-05-10	35.7	35.9	35.2	35.38	-0.4	-1.12	541318.0	19210665.15	729
2015-05-07	36.1	36.1	35.5	35.78	-0.38	-1.05	482409.0	17262637.8	777
2015-05-06	36.3	36.5	36.1	36.16	-0.2	-0.55	431256.0	15650910.15	663
2015-05-05	36.5	37.0	36.3	36.36	-0.15	-0.41	959359.0	35094707.1	992
2015-05-04	36.1	36.6	36.0	36.51	0.57	1.59	504068.0	18317119.85	729
2015-05-03	36.7	37.0	35.6	35.94	-0.64	-1.75	597730.0	21768993.7	951
2015-04-30	37.0	37.0	36.5	36.58	-0.18	-0.49	493349.0	18111026.65	806
2015-04-29	37.9	38.0	36.6	36.76	-0.58	-1.55	872518.0	32384553.95	1215
2015-04-28	37.6	37.7	37.3	37.34	-0.48	-1.27	794778.0	29850462.15	996
2015-04-27	38.5	38.6	37.7	37.82	-1.16	-2.98	1339926.0	51248908.75	1841
2015-04-26	37.3	39.4	37.2	38.98	2.84	7.86	3357006.0	127628607.95	3693
2015-04-23	36.1	36.4	36.0	36.14	-0.02	-0.06	548029.0	19812735.2	862
2015-04-22	36.4	36.6	36.0	36.16	0.2	0.56	1251921.0	45450901.35	1685
2015-04-21	35.9	36.4	35.5	35.96	-1.89	-4.99	1899036.0	68321696.15	2723
2015-04-20	38.9	39.2	37.9	37.85	-4.17	-9.92	2157545.0	82601484.2	2194
2015-04-19	42.4	42.7	41.7	42.02	0.07	0.17	1185552.0	50038373.9	1468
2015-04-16	42.4	42.5	41.8	41.95	-0.31	-0.73	600159.0	25311223.0	706
2015-04-15	42.3	42.5	42.1	42.26	0.35	0.84	532782.0	22493098.8	726
2015-04-14	42.2	42.6	41.8	41.91	-0.31	-0.73	390720.0	16485650.85	644
2015-04-13	41.8	42.4	41.8	42.22	0.18	0.43	403778.0	17022248.75	651
2015-04-12	42.6	43.1	41.8	42.04	-0.34	-0.8	580765.0	24668154.4	794
2015-04-09	41.3	42.8	41.3	42.38	0.94	2.27	621587.0	26229224.5	1095
2015-04-08	41.4	42.0	41.3	41.44	0.4	0.97	605986.0	25235879.65	858
2015-04-07	40.6	41.3	40.5	41.04	0.64	1.58	843632.0	34463447.25	1006
2015-04-06	40.5	40.8	39.7	40.4	0.29	0.72	780568.0	31516017.6	1120
2015-04-05	41.4	42.0	39.4	40.11	-1.29	-3.12	714020.0	28881751.65	1241
2015-04-02	42.6	42.8	41.1	41.4	-0.91	-2.15	697897.0	29405797.9	1175
2015-04-01	42.3	42.8	42.2	42.31	0.22	0.52	818287.0	34798744.9	1124
2015-03-31	42.3	43.3	41.7	42.09	-0.51	-1.2	1338338.0	56890631.2	1935
2015-03-30	42.8	44.2	42.2	42.6	-0.17	-0.4	1869280.0	81051947.9	2222
2015-03-29	42.3	43.0	41.7	42.77	1.35	3.26	1080432.0	46037155.6	1423
2015-03-26	38.9	42.0	38.9	41.42	-0.6	-1.43	1418511.0	57570670.4	1992
2015-03-25	46.6	46.8	42.0	42.02	-4.59	-9.85	1433683.0	62919986.0	2318
2015-03-24	46.4	46.8	46.1	46.61	0.11	0.24	642477.0	29893544.9	1048
2015-03-23	46.2	47.2	46.0	46.5	0.4	0.87	1039872.0	48481966.2	1494
2015-03-22	46.4	46.5	46.0	46.1	0.35	0.77	937795.0	43318025.6	1241
2015-03-19	45.0	46.6	44.4	45.75	1.38	3.11	1824963.0	83049735.25	2161
2015-03-18	46.1	46.5	43.1	44.37	-1.78	-3.86	1115173.0	49952962.35	1704
2015-03-17	47.0	47.2	45.6	46.15	-0.69	-1.47	701105.0	32512832.1	1211
2015-03-16	47.3	47.8	46.4	46.84	-0.33	-0.7	1868495.0	88424586.65	2280
2015-03-15	46.8	47.7	46.6	47.17	0.11	0.23	1195281.0	56490322.7	1703
2015-03-12	47.6	47.6	47.0	47.06	-0.44	-0.93	922349.0	43618227.95	1351
2015-03-11	46.6	48.1	46.3	47.5	0.75	1.6	2268989.0	107740465.15	2836
2015-03-10	47.1	47.2	46.3	46.75	-0.4	-0.85	699401.0	32678860.3	1174
2015-03-09	47.8	47.8	47.1	47.15	-0.46	-0.97	1029767.0	48719921.3	1308
2015-03-08	47.5	47.8	47.3	47.61	0.11	0.23	782806.0	37244693.65	975
2015-03-05	47.7	47.8	47.4	47.5	-0.18	-0.38	550547.0	26198557.55	854
2015-03-04	47.8	48.1	47.6	47.68	-0.24	-0.5	696119.0	33268360.25	936
2015-03-03	48.0	48.6	47.7	47.92	0.11	0.23	1292422.0	62234505.55	1433
2015-03-02	48.0	48.2	47.6	47.81	-0.23	-0.48	745095.0	35690154.6	1052
2015-03-01	48.0	48.3	47.1	48.04	0.67	1.41	1087339.0	51880742.65	1619
2015-02-26	48.2	48.3	47.2	47.37	-0.69	-1.44	949994.0	45378619.15	1440
2015-02-25	48.3	48.7	48.0	48.06	-0.22	-0.46	531185.0	25607904.65	846
2015-02-24	47.8	48.7	47.7	48.28	0.42	0.88	810209.0	39210260.0	1191
2015-02-23	48.7	48.8	47.5	47.86	-0.95	-1.95	745842.0	36153830.05	1227
2015-02-22	49.1	49.4	48.6	48.81	-0.02	-0.04	1342204.0	65863220.95	1494
2015-02-19	49.1	49.6	48.6	48.83	-0.12	-0.25	1789937.0	87702693.1	2303
2015-02-18	48.2	49.1	48.0	48.95	0.8	1.66	2026883.0	98439739.1	2230
2015-02-17	49.4	49.6	47.8	48.15	-1.17	-2.37	1822039.0	88953486.8	2484
2015-02-16	49.4	50.75	49.3	49.32	0.2	0.41	3134370.0	156354135.05	3456
2015-02-15	48.8	49.4	48.7	49.12	1.24	2.59	1558703.0	76461929.75	1841
2015-02-12	47.6	48.6	47.6	47.88	0.02	0.04	983317.0	47227958.75	1417
2015-02-11	49.1	49.7	47.2	47.86	-1.13	-2.31	2378396.0	116629250.85	2910
2015-02-10	49.3	49.4	48.4	48.99	-0.18	-0.37	1324304.0	64744974.25	1823
2015-02-09	49.7	49.8	49.0	49.17	-0.4	-0.81	1079786.0	53308428.25	1519
2015-02-08	49.8	50.0	49.5	49.57	0.62	1.27	1271887.0	63263043.05	1934
2015-02-05	48.4	49.5	48.3	48.95	0.18	0.37	1387386.0	68074102.45	1957
2015-02-04	49.6	49.7	48.6	48.77	-0.38	-0.77	1787009.0	87787426.45	2434
2015-02-03	50.25	51.0	48.4	49.15	-0.57	-1.15	3193928.0	159940902.45	3810
2015-02-02	48.2	50.0	47.8	49.72	1.48	3.07	2844831.0	140243227.0	3090
2015-02-01	49.2	49.4	48.1	48.24	0.56	1.17	1970382.0	96142571.95	2559
2015-01-29	46.8	49.1	46.7	47.68	0.91	1.95	4524383.0	217483197.2	4472
2015-01-28	46.2	47.2	46.2	46.77	0.67	1.45	1944388.0	90869605.75	2473
2015-01-27	45.6	46.2	45.6	46.1	0.48	1.05	976177.0	44837276.1	1294
2015-01-26	45.6	45.8	45.1	45.62	0.54	1.2	890220.0	40557567.1	1246
2015-01-22	44.8	45.7	44.5	45.08	0.04	0.09	772552.0	34993438.9	1251
2015-01-21	46.4	47.2	44.7	45.04	-1.82	-3.88	2382441.0	110649687.55	3093
2015-01-20	46.1	47.1	46.0	46.86	1.2	2.63	2421762.0	112427640.35	2880
2015-01-19	45.4	46.2	45.4	45.66	0.58	1.29	1456968.0	66620794.95	1918
2015-01-18	44.8	45.4	44.7	45.08	0.33	0.74	750620.0	33903280.55	1164
2015-01-15	45.5	45.7	44.6	44.75	-0.53	-1.17	1013540.0	45909133.6	1573
2015-01-14	45.8	46.1	45.2	45.28	-0.22	-0.48	1149412.0	52476846.2	1601
2015-01-13	44.4	46.0	44.1	45.5	-0.43	-0.94	1812832.0	82310362.85	2378
2015-01-12	46.0	48.3	45.5	45.93	0.05	0.11	3828012.0	179490212.7	4656
2015-01-11	45.8	46.1	45.2	45.88	0.4	0.88	1849626.0	84587207.45	2542
2015-01-08	45.7	46.6	45.3	45.48	0.55	1.22	4170659.0	191721189.65	4399
2015-01-07	44.6	45.6	43.7	44.93	1.33	3.05	3269525.0	147184254.15	3841
2015-01-06	41.0	44.2	40.8	43.6	-0.53	-1.2	3507598.0	147989507.0	4427
2015-01-05	45.5	46.4	43.0	44.13	-0.69	-1.54	4397910.0	199910172.2	5545
2015-01-04	44.6	45.7	44.5	44.82	-0.49	-1.08	2448182.0	110426574.15	2807
2015-01-01	45.7	46.2	44.4	45.31	1.16	2.63	4030839.0	183387754.2	4835
2014-12-31	45.5	47.1	40.6	44.15	-0.51	-1.14	5126492.0	224363473.35	7284
2014-12-30	45.6	47.7	44.3	44.66	-4.4	-8.97	4787476.0	221203388.1	5942
2014-12-29	48.3	51.0	48.1	49.06	1.76	3.72	6900190.0	342200286.15	8202
2014-12-28	45.5	47.8	45.3	47.3	2.44	5.44	4071283.0	189337986.3	4238
2014-12-25	47.3	47.7	43.3	44.86	-2.07	-4.41	6145462.0	283795806.8	6736
2014-12-24	46.2	48.6	46.2	46.93	1.67	3.69	4599878.0	218815351.4	5434
2014-12-23	42.4	46.4	42.0	45.26	2.73	6.42	7680058.0	341593807.4	7404
2014-12-22	40.0	43.5	38.7	42.53	2.49	6.22	7078264.0	300386847.2	6416
2014-12-21	42.7	42.7	38.1	40.04	-0.56	-1.38	4962343.0	200568828.0	6147
2014-12-18	38.7	40.7	38.4	40.6	3.51	9.46	2406282.0	96105249.85	3092
2014-12-17	37.3	38.9	35.2	37.09	-1.98	-5.07	4037659.0	144403980.7	4372
2014-12-16	39.7	39.8	39.1	39.07	-4.33	-9.98	764458.0	29973843.8	922
2014-12-15	49.6	49.7	43.4	43.4	-4.75	-9.87	2236661.0	103771813.3	3257
2014-12-14	50.75	51.75	47.8	48.15	-4.92	-9.27	1956833.0	98579644.35	2888
2014-12-11	52.5	53.75	51.25	53.07	-1.51	-2.77	1931176.0	101816143.2	2828
2014-12-10	56.25	57.0	54.0	54.58	-1.14	-2.05	2218683.0	123564068.35	3415
2014-12-09	54.5	56.5	54.0	55.72	-0.22	-0.39	1984962.0	108834530.1	3121
2014-12-08	58.25	58.5	55.75	55.94	-2.71	-4.62	2788529.0	158515270.0	4065
2014-12-07	59.75	60.5	58.5	58.65	-0.51	-0.86	2693623.0	160788096.5	3568
2014-12-04	59.5	61.75	58.75	59.16	0.36	0.61	5768949.0	346808843.7	6280
2014-12-03	59.0	61.75	58.5	58.8	-0.16	-0.27	6411273.0	386289059.8	7066
2014-12-02	56.5	60.5	55.75	58.96	3.64	6.58	8994651.0	526081645.4	9086
2014-12-01	54.25	56.0	54.25	55.32	1.54	2.86	2271798.0	125337717.5	3177
2014-11-30	52.25	55.5	51.5	53.78	-2.89	-5.1	2748455.0	148217741.9	4129
2014-11-27	57.0	58.25	55.5	56.67	-0.4	-0.7	4130543.0	235391877.7	5078
2014-11-26	56.5	57.75	52.5	57.07	1.27	2.28	5685460.0	313967087.65	5914
2014-11-25	57.75	58.5	55.25	55.8	-3.13	-5.31	7805728.0	446333608.85	7398
2014-11-24	60.5	62.75	57.75	58.93	-0.63	-1.06	12081101.0	736009102.6	12289
2014-11-23	55.25	59.75	55.0	59.56	5.24	9.65	6278747.0	362015617.25	6701
2014-11-20	54.5	55.5	53.75	54.32	-0.04	-0.07	2635066.0	143604763.45	3793
2014-11-19	53.25	55.5	53.0	54.36	1.55	2.94	4713721.0	256842424.45	5615
2014-11-18	51.25	53.0	51.0	52.81	1.71	3.35	1550484.0	80774396.4	2476
2014-11-17	53.0	53.25	49.5	51.1	-1.33	-2.54	2005043.0	103633502.55	3240
2014-11-16	51.0	53.0	51.0	52.43	1.38	2.7	1952549.0	102314283.55	2871
2014-11-13	51.5	51.75	50.5	51.05	-0.47	-0.91	731166.0	37453943.95	1385
2014-11-12	51.5	52.0	51.25	51.52	0.04	0.08	688141.0	35523781.1	1204
2014-11-11	51.75	53.0	51.25	51.48	-0.91	-1.74	1367804.0	71396770.05	2081
2014-11-10	51.75	52.5	51.5	52.39	0.65	1.26	1038543.0	53960569.5	1532
2014-11-09	52.0	52.5	51.25	51.74	-0.25	-0.48	828927.0	43036226.95	1322
2014-11-06	52.25	52.75	51.75	51.99	-0.22	-0.42	1159257.0	60481852.7	1813
2014-11-05	50.5	52.75	50.5	52.21	0.6	1.16	1698502.0	87388386.85	2644
2014-11-04	53.75	54.25	51.25	51.61	-2.4	-4.44	1557655.0	82549588.3	2440
2014-11-03	53.0	54.75	52.5	54.01	0.94	1.77	1989369.0	106879360.05	2436
2014-11-02	54.5	54.5	52.75	53.07	-0.09	-0.17	1442245.0	77794035.65	2084
2014-10-30	54.5	56.5	52.25	53.16	-2.44	-4.39	3534936.0	189824854.15	5035
2014-10-29	53.0	57.5	53.0	55.6	3.04	5.78	4984457.0	276760307.65	5974
2014-10-28	50.75	53.0	50.5	52.56	1.53	3.0	1949294.0	101263173.35	2551
2014-10-27	51.0	51.5	50.75	51.03	0.04	0.08	1143347.0	58483017.8	1594
2014-10-26	49.5	51.75	49.5	50.99	1.87	3.81	1652682.0	84101285.8	2124
2014-10-23	48.2	49.5	47.4	49.12	0.33	0.68	1169271.0	56643776.5	1762
2014-10-22	49.5	50.25	48.2	48.79	-0.33	-0.67	1762703.0	86508698.95	2428
2014-10-21	46.1	49.4	46.1	49.12	3.15	6.85	2556800.0	122356566.5	2975
2014-10-20	46.7	46.8	44.8	45.97	-0.45	-0.97	1144622.0	52369684.1	1652
2014-10-19	47.2	48.0	45.4	46.42	1.58	3.52	1521796.0	70872705.75	2039
2014-10-16	48.8	49.3	44.8	44.84	-4.93	-9.91	1711286.0	78966693.25	2565
2014-10-15	51.5	51.75	49.6	49.77	-1.91	-3.7	1437883.0	72932522.95	1865
2014-10-14	53.0	53.0	50.75	51.68	-1.33	-2.51	1298308.0	67241716.8	1865
2014-10-13	51.0	53.25	48.8	53.01	2.51	4.97	1832098.0	93935354.85	2615
2014-10-12	53.5	54.5	50.5	50.5	-5.53	-9.87	1637859.0	85844414.7	2319
2014-10-02	56.0	56.5	55.5	56.03	-1.06	-1.86	914987.0	51416238.7	1645
2014-10-01	58.5	58.5	56.5	57.09	-1.25	-2.14	1149582.0	66606157.7	1825
2014-09-30	56.5	59.25	56.5	58.34	1.91	3.38	3455968.0	201101049.3	3759
2014-09-29	56.5	56.75	55.75	56.43	-0.84	-1.47	2017066.0	113487098.3	2407
2014-09-28	58.5	58.75	56.5	57.27	-1.11	-1.9	1467688.0	85115291.2	2137
2014-09-25	60.0	60.25	57.75	58.38	-0.98	-1.65	1839200.0	108003038.3	2642
2014-09-24	61.0	61.5	57.5	59.36	-2.15	-3.5	3035899.0	180324056.8	4498
2014-09-22	62.0	63.0	60.5	61.51	0.33	0.54	6406920.0	397454018.9	7375
2014-09-21	58.5	62.5	58.5	61.18	3.71	6.46	11086028.0	677111419.8	9860
2014-09-18	58.5	58.75	57.25	57.47	-0.84	-1.44	1486605.0	86294603.3	1887
2014-09-17	56.75	58.5	56.5	58.31	1.77	3.13	2613513.0	150921109.0	2695
2014-09-16	56.0	57.25	56.0	56.54	0.82	1.47	1235915.0	69912754.2	1376
2014-09-15	56.0	56.25	54.75	55.72	-0.35	-0.62	1102365.0	61156708.65	1519
2014-09-14	56.5	57.25	56.0	56.07	-0.71	-1.25	819349.0	46356108.1	1308
2014-09-11	56.25	58.0	55.5	56.78	0.58	1.03	2446479.0	139381429.5	2896
2014-09-10	57.0	57.25	56.0	56.2	-1.07	-1.87	1224559.0	69099123.7	1893
2014-09-09	58.5	59.0	56.75	57.27	-1.24	-2.12	2732345.0	157937993.7	3358
2014-09-08	57.75	59.5	57.0	58.51	1.31	2.29	3754716.0	218964921.2	5122
2014-09-07	54.75	57.75	54.5	57.2	2.62	4.8	4513758.0	253698176.55	5422
2014-09-04	52.75	56.25	52.5	54.58	1.95	3.71	4428238.0	241880477.15	5029
2014-09-03	52.5	53.0	52.5	52.63	0.2	0.38	632101.0	33336239.5	1054
2014-09-02	52.75	53.25	52.0	52.43	-0.31	-0.59	966063.0	50900161.9	1549
2014-09-01	54.0	54.0	52.5	52.74	-0.71	-1.33	1214805.0	64653861.45	1722
2014-08-31	51.5	55.25	51.25	53.45	3.04	6.03	3937739.0	211403733.3	4999
2014-08-28	49.2	51.5	49.2	50.41	1.35	2.75	2609649.0	132197481.25	3049
2014-08-27	49.1	49.2	48.8	49.06	0.2	0.41	275797.0	13529195.7	446
2014-08-26	48.6	49.4	48.2	48.86	0.45	0.93	526753.0	25803298.3	843
2014-08-25	49.7	49.8	47.3	48.41	-1.22	-2.46	525482.0	25659880.8	893
2014-08-24	49.9	50.2	49.6	49.63	-0.31	-0.62	502303.0	25034729.5	725
2014-08-21	49.6	50.75	49.6	49.94	0.22	0.44	1100908.0	55296830.4	1274
2014-08-20	49.5	49.9	49.4	49.72	0.18	0.36	415749.0	20637642.35	519
2014-08-19	49.7	49.8	49.5	49.54	-0.18	-0.36	442202.0	21950166.65	574
2014-08-18	49.8	50.0	49.6	49.72	-0.09	-0.18	482668.0	24040345.1	584
2014-08-17	49.7	50.0	49.7	49.81	0.09	0.18	354085.0	17649817.4	455
2014-08-14	50.2	50.5	49.7	49.72	-0.51	-1.02	464783.0	23256515.7	645
2014-08-13	49.9	51.0	49.9	50.23	0.24	0.48	893556.0	45110407.1	1107
2014-08-12	49.8	50.2	49.8	49.99	0.18	0.36	317354.0	15869393.8	410
2014-08-11	49.8	50.0	49.5	49.81	0.09	0.18	334998.0	16696207.25	454
2014-08-10	49.9	50.2	49.5	49.72	-0.18	-0.36	307059.0	15313520.2	537
2014-08-07	50.0	50.25	49.8	49.9	-0.16	-0.32	367316.0	18369547.2	627
2014-08-06	50.2	50.5	49.8	50.06	0.09	0.18	536541.0	26909961.6	842
2014-08-05	49.8	50.5	49.4	49.97	0.11	0.22	673880.0	33630009.2	1078
2014-08-04	50.5	50.5	49.3	49.86	0.07	0.14	643338.0	31922226.95	1042
2014-08-03	51.0	52.5	49.6	49.79	-0.95	-1.87	2090343.0	106432880.05	2359
2014-07-24	49.3	52.25	49.1	50.74	1.82	3.72	2109429.0	107427650.75	2490
2014-07-23	47.5	50.25	47.3	48.92	1.51	3.18	907132.0	44444197.55	1453
2014-07-22	47.8	48.2	47.3	47.41	0.15	0.32	549822.0	26227521.8	657
2014-07-21	44.7	49.1	44.7	47.26	2.35	5.23	1663387.0	79693773.7	2226
2014-07-20	44.6	45.0	44.6	44.91	0.47	1.06	382680.0	17139153.05	624
2014-07-17	44.5	44.6	44.3	44.44	-0.27	-0.6	185477.0	8238189.65	351
2014-07-16	44.4	44.8	44.3	44.71	0.4	0.9	197824.0	8828820.95	361
2014-07-15	44.7	44.7	44.3	44.31	-0.26	-0.58	143646.0	6381939.1	361
2014-07-14	44.7	45.0	44.5	44.57	-0.25	-0.56	137090.0	6127172.1	268
2014-07-13	44.8	45.1	44.5	44.82	0.36	0.81	205589.0	9222488.65	432
2014-07-10	44.8	45.1	44.4	44.46	-0.2	-0.45	245390.0	10983606.05	449
2014-07-09	44.3	45.6	44.2	44.66	0.44	1.0	752595.0	33875951.0	1179
2014-07-08	45.5	45.5	44.0	44.22	-1.11	-2.45	935333.0	41479826.15	1177
2014-07-07	46.1	46.2	45.1	45.33	-0.55	-1.2	381742.0	17409958.7	643
2014-07-06	43.7	47.1	43.7	45.88	2.46	5.67	895843.0	41024347.05	1682
2014-07-03	43.3	43.6	43.1	43.42	0.31	0.72	254438.0	11042575.3	454
2014-07-02	42.5	43.4	42.5	43.11	0.54	1.27	301013.0	12978044.45	567
2014-07-01	42.4	42.6	42.2	42.57	0.17	0.4	176528.0	7480955.2	331
2014-06-30	42.4	42.8	42.3	42.4	-0.11	-0.26	181494.0	7711270.9	368
2014-06-29	42.6	42.8	41.7	42.51	-0.66	-1.53	212274.0	8995629.1	414
2014-06-26	43.8	43.8	43.1	43.17	-0.47	-1.08	489739.0	21277015.9	707
2014-06-25	42.8	43.7	42.6	43.64	0.98	2.3	604548.0	26130300.95	847
2014-06-24	43.4	43.5	42.4	42.66	-0.65	-1.5	510743.0	21864277.3	840
2014-06-23	44.8	44.8	42.8	43.31	-1.64	-3.65	657975.0	28684616.0	932
2014-06-22	45.5	45.7	44.8	44.95	-0.44	-0.97	250477.0	11337546.4	481
2014-06-19	45.5	45.6	45.3	45.39	0.04	0.09	309747.0	14080310.75	482
2014-06-18	45.5	45.7	45.2	45.35	0.11	0.24	243821.0	11081033.4	489
2014-06-17	45.1	46.0	44.7	45.24	-0.46	-1.01	555098.0	25185414.75	1039
2014-06-16	46.7	47.2	45.5	45.7	-0.98	-2.1	391958.0	18214750.9	744
2014-06-15	46.8	47.4	45.8	46.68	-1.07	-2.24	496979.0	23249882.05	878
2014-06-12	47.2	49.3	47.2	47.75	0.6	1.27	1218320.0	58842391.35	1794
2014-06-11	46.7	47.6	46.4	47.15	0.11	0.23	532299.0	25008815.8	773
2014-06-10	48.3	48.4	46.8	47.04	-0.91	-1.9	679256.0	32270638.9	1052
2014-06-09	47.7	48.7	46.7	47.95	0.85	1.8	1229528.0	59068208.35	1502
2014-06-08	50.0	50.2	45.6	47.1	-3.51	-6.94	2489341.0	116634871.55	2893
2014-06-05	53.5	53.5	50.25	50.61	-3.06	-5.7	1194525.0	61956427.85	1786
2014-06-04	55.0	55.0	53.25	53.67	-1.29	-2.35	734837.0	39632412.25	1067
2014-06-03	55.0	55.25	54.5	54.96	-0.33	-0.6	512318.0	28149243.05	736
2014-06-02	55.5	55.5	55.0	55.29	-0.2	-0.36	334617.0	18487601.35	567
2014-06-01	56.25	56.25	55.5	55.49	-0.03	-0.05	596220.0	33231418.2	819
2014-05-29	56.25	56.5	55.25	55.52	-0.64	-1.14	569018.0	31841317.55	784
2014-05-28	56.5	56.5	56.0	56.16	0.0	0.0	622933.0	35070651.7	841
2014-05-27	56.5	56.5	56.0	56.16	-0.2	-0.35	384874.0	21627175.6	552
2014-05-26	56.0	56.5	55.75	56.36	0.64	1.15	378241.0	21251420.2	571
2014-05-25	55.5	56.25	55.0	55.72	-0.57	-1.01	377764.0	21065243.4	672
2014-05-22	57.0	57.25	56.25	56.29	-0.51	-0.9	428518.0	24317447.7	690
2014-05-21	56.75	57.25	56.25	56.8	0.2	0.35	846598.0	48000356.8	1087
2014-05-20	56.75	57.25	55.25	56.6	-0.23	-0.4	761583.0	42913325.1	1032
2014-05-19	58.5	58.5	56.25	56.83	-1.53	-2.62	1234089.0	70824276.3	1486
2014-05-18	58.25	58.75	58.25	58.36	0.07	0.12	754035.0	44030971.1	1063
2014-05-15	58.75	58.75	58.25	58.29	-0.6	-1.02	668879.0	39001147.2	965
2014-05-14	59.0	59.25	58.5	58.89	0.29	0.49	848700.0	49865147.7	1234
2014-05-13	58.25	59.25	58.0	58.6	0.64	1.1	1689259.0	99145274.2	2068
2014-05-12	57.75	58.25	57.5	57.96	0.47	0.82	1101829.0	63688152.0	1493
2014-05-11	58.0	58.75	56.5	57.49	0.46	0.81	2677700.0	155069787.0	2930
2014-05-08	56.5	58.25	56.25	57.03	0.76	1.35	2189643.0	125262353.6	2408
2014-05-07	56.5	56.75	56.25	56.27	-0.27	-0.48	721873.0	40676373.6	891
2014-05-06	56.25	57.75	56.25	56.54	0.4	0.71	1611943.0	91959470.9	2025
2014-05-05	56.25	56.5	55.5	56.14	0.18	0.32	632351.0	35408639.6	911
2014-05-04	56.5	56.5	56.0	55.96	-0.18	-0.32	737049.0	41340061.4	954
2014-05-01	56.0	56.5	55.75	56.14	0.09	0.16	567471.0	31820957.3	936
2014-04-30	57.25	57.25	55.75	56.05	-0.82	-1.44	896993.0	50435724.0	1316
2014-04-29	56.5	58.0	56.5	56.87	0.47	0.83	1413360.0	80738112.3	1938
2014-04-28	57.75	57.75	56.25	56.4	-1.34	-2.32	1455214.0	82544765.5	2086
2014-04-27	56.5	58.5	56.5	57.74	2.33	4.21	3786762.0	218205810.2	4130
2014-04-24	55.5	55.75	54.75	55.41	-0.13	-0.23	1082015.0	59864531.35	1437
2014-04-23	56.25	56.75	55.25	55.54	-0.22	-0.39	2764380.0	154575689.15	3316
2014-04-22	53.5	56.5	53.5	55.76	2.02	3.76	3152840.0	173268107.0	3850
2014-04-21	53.5	54.0	53.25	53.74	0.29	0.54	1009898.0	54116201.9	1317
2014-04-20	52.75	54.0	52.75	53.45	0.29	0.55	1057315.0	56680614.6	1288
2014-04-17	53.25	53.5	53.0	53.16	-0.23	-0.43	650558.0	34700187.1	882
2014-04-16	54.0	54.25	53.0	53.39	-0.22	-0.41	1305869.0	70111727.9	1581
2014-04-15	53.25	53.75	53.25	53.61	0.29	0.54	1047801.0	56126362.75	1174
2014-04-14	53.5	54.25	53.25	53.32	-0.15	-0.28	1023187.0	54935353.4	1375
2014-04-13	53.25	54.25	53.0	53.47	1.08	2.06	1906872.0	102141928.8	2529
2014-04-10	52.0	53.0	51.5	52.39	0.56	1.08	1503150.0	78522218.75	1947
2014-04-09	51.75	53.5	50.75	51.83	0.55	1.07	2547158.0	133005812.95	3052
2014-04-08	51.5	51.5	51.0	51.28	0.0	0.0	584267.0	29913546.0	853
2014-04-07	51.75	52.0	51.0	51.28	-0.44	-0.85	630823.0	32467483.2	862
2014-04-06	51.5	51.75	51.25	51.72	0.22	0.43	534575.0	27496447.55	855
2014-04-03	51.5	51.5	51.5	51.5	-0.22	-0.43	461803.0	23804888.55	628
2014-04-02	51.5	52.0	51.5	51.72	0.11	0.21	466551.0	24152549.25	514
2014-04-01	51.75	51.75	51.5	51.61	0.0	0.0	265217.0	13688787.3	435
2014-03-31	51.75	52.0	51.5	51.61	-0.33	-0.64	372992.0	19289541.55	609
2014-03-30	52.0	52.25	51.75	51.94	0.0	0.0	441665.0	22965231.3	660
2014-03-27	52.25	52.5	51.5	51.94	-0.34	-0.65	436670.0	22749710.3	628
2014-03-26	52.25	52.5	52.0	52.28	0.0	0.0	1043849.0	54301446.85	1119
2014-03-25	52.25	52.25	51.5	52.28	0.12	0.23	292081.0	15175583.8	397
2014-03-24	51.75	52.25	51.75	52.16	0.33	0.64	388590.0	20228565.35	573
2014-03-23	52.25	52.25	51.75	51.83	-0.11	-0.21	496729.0	25767336.7	609
2014-03-20	52.5	52.5	51.75	51.94	-0.45	-0.86	461484.0	24070346.25	678
2014-03-19	52.5	53.0	52.25	52.39	-0.11	-0.21	547363.0	28776096.3	830
2014-03-18	52.75	53.0	52.25	52.5	-0.11	-0.21	502464.0	26413302.95	804
2014-03-17	53.0	53.5	52.5	52.61	0.0	0.0	769786.0	40815414.1	1064
2014-03-16	52.5	53.25	52.25	52.61	0.22	0.42	834526.0	44034264.55	1176
2014-03-13	53.0	53.5	52.25	52.39	-0.22	-0.42	921372.0	48823944.15	1346
2014-03-12	51.75	53.75	51.5	52.61	0.67	1.29	2286313.0	120842501.25	2872
2014-03-11	51.75	52.0	51.75	51.94	0.11	0.21	534085.0	27722890.95	590
2014-03-10	52.0	52.25	51.75	51.83	-0.33	-0.63	508476.0	26436425.9	649
2014-03-09	52.25	52.5	51.75	52.16	0.11	0.21	748045.0	38955731.4	911
2014-03-06	50.75	53.0	50.75	52.05	1.44	2.85	2955377.0	153058714.05	3022
2014-03-05	50.75	51.0	50.0	50.61	-0.11	-0.22	633662.0	32001395.4	889
2014-03-04	50.25	50.75	50.25	50.72	0.66	1.32	402538.0	20361203.15	535
2014-03-03	50.0	50.25	49.7	50.06	-0.33	-0.65	409905.0	20488393.45	679
2014-03-02	50.75	51.0	49.9	50.39	-0.33	-0.65	378059.0	19105163.3	713
2014-02-27	50.75	51.0	50.5	50.72	-0.11	-0.22	346571.0	17603068.4	580
2014-02-26	51.25	51.25	50.75	50.83	-0.45	-0.88	711212.0	36249052.6	879
2014-02-25	51.25	51.5	51.0	51.28	0.11	0.21	1119078.0	57364211.75	1252
2014-02-24	51.25	51.25	51.0	51.17	0.12	0.24	733796.0	37494840.2	940
2014-02-23	51.5	51.75	51.0	51.05	0.0	0.0	1152975.0	59123334.05	1385
2014-02-20	51.5	51.5	50.75	51.05	-0.45	-0.87	706633.0	36073073.8	979
2014-02-19	52.0	52.25	51.5	51.5	-0.22	-0.43	834105.0	43274884.85	1012
2014-02-18	51.5	52.0	51.5	51.72	0.55	1.07	1179644.0	60991186.0	1577
2014-02-17	51.25	52.0	50.75	51.17	-0.22	-0.43	1216186.0	62288645.9	1602
2014-02-16	49.9	51.5	49.9	51.39	1.22	2.43	707040.0	35865697.6	1034
2014-02-13	50.2	50.25	49.7	50.17	-0.11	-0.22	279442.0	13969912.15	495
2014-02-12	50.5	50.5	50.2	50.28	-0.22	-0.44	234299.0	11800652.95	414
2014-02-11	50.75	50.75	50.25	50.5	-0.11	-0.22	244845.0	12386310.75	476
2014-02-10	50.75	51.0	50.5	50.61	0.0	0.0	345608.0	17561275.25	534
2014-02-09	51.25	51.25	50.5	50.61	-0.33	-0.65	354489.0	18036930.25	594
2014-02-06	50.5	51.5	50.5	50.94	0.66	1.31	485672.0	24814924.7	840
2014-02-05	50.2	50.5	50.2	50.28	0.11	0.22	126591.0	6369786.0	305
2014-02-04	50.0	50.2	49.8	50.17	-0.11	-0.22	140893.0	7041589.25	301
2014-02-03	50.2	50.25	49.9	50.28	0.11	0.22	194664.0	9754774.55	459
2014-02-02	50.5	50.75	50.2	50.17	-0.22	-0.44	147104.0	7427471.0	363
2014-01-30	50.75	50.75	50.25	50.39	-0.44	-0.87	152772.0	7717191.6	358
2014-01-29	51.0	51.0	50.5	50.83	0.22	0.43	206514.0	10498365.7	471
2014-01-28	50.5	51.0	50.5	50.61	0.22	0.44	404131.0	20465903.35	647
2014-01-27	51.25	51.75	50.2	50.39	-0.89	-1.74	998225.0	50669362.55	1370
2014-01-26	50.5	51.5	49.5	51.28	-0.77	-1.48	237944.0	12117677.65	492
2014-01-23	51.5	52.5	51.25	52.05	0.33	0.64	342899.0	17767942.75	725
2014-01-22	54.0	54.0	49.1	51.72	-2.55	-4.7	964295.0	49375718.05	1403
2014-01-21	54.5	54.75	54.25	54.27	0.0	0.0	180573.0	9836826.3	325
2014-01-20	54.25	54.75	54.25	54.27	0.11	0.2	112119.0	6104222.75	209
2014-01-19	54.5	54.5	53.25	54.16	-0.56	-1.02	110260.0	5967094.3	293
2014-01-16	54.75	55.0	54.5	54.72	-0.33	-0.6	146800.0	8047077.05	338
2014-01-15	55.25	55.25	54.75	55.05	-0.33	-0.6	226751.0	12465657.35	455
2014-01-14	55.5	55.5	55.25	55.38	-0.11	-0.2	201973.0	11175287.1	377
2014-01-13	55.75	56.25	55.25	55.49	-0.23	-0.41	245682.0	13661689.45	412
2014-01-12	55.5	56.0	55.5	55.72	0.45	0.81	139203.0	7748288.8	291
2014-01-09	55.75	55.75	55.25	55.27	-0.45	-0.81	174565.0	9670676.3	318
2014-01-08	56.25	56.25	55.75	55.72	-0.44	-0.78	115988.0	6487226.0	287
2014-01-07	56.0	56.25	55.75	56.16	0.44	0.79	188531.0	10555659.4	377
2014-01-06	55.5	55.75	55.25	55.72	0.0	0.0	193781.0	10763538.55	419
2014-01-05	56.75	56.75	55.5	55.72	-1.11	-1.95	209868.0	11768003.5	437
2014-01-02	57.25	57.25	56.5	56.83	-0.44	-0.77	214782.0	12181755.0	497
2014-01-01	57.5	58.0	57.0	57.27	-0.22	-0.38	308509.0	17731749.8	558
2013-12-31	57.0	57.5	56.75	57.49	0.66	1.16	209164.0	11950752.7	425
2013-12-30	56.75	57.75	56.75	56.83	0.45	0.8	275672.0	15758586.6	635
2013-12-29	57.0	57.0	56.25	56.38	-0.45	-0.79	155066.0	8788178.4	418
2013-12-26	57.25	57.75	56.75	56.83	-0.44	-0.77	187455.0	10706394.1	404
2013-12-25	57.75	57.75	56.75	57.27	-0.22	-0.38	278098.0	15922146.1	518
2013-12-24	57.75	58.0	57.25	57.49	-0.45	-0.78	279808.0	16096663.0	590
2013-12-23	59.5	59.5	57.5	57.94	-1.11	-1.88	923330.0	53900143.8	1290
2013-12-22	58.0	59.75	58.0	59.05	1.56	2.71	1359432.0	79795326.2	1622
2013-12-19	57.75	59.0	57.0	57.49	0.22	0.38	1534773.0	89331504.8	2344
2013-12-18	56.25	58.0	56.0	57.27	1.11	1.98	725763.0	41417480.7	1400
2013-12-17	58.5	58.5	56.0	56.16	-1.78	-3.07	1598044.0	90861185.8	2114
2013-12-16	56.25	58.75	56.0	57.94	2.22	3.98	1827518.0	105125141.6	2563
2013-12-15	54.5	56.0	54.5	55.72	1.34	2.46	505033.0	27947143.6	899
2013-12-12	53.5	54.5	53.25	54.38	0.88	1.64	455296.0	24664464.35	814
2013-12-11	53.5	53.75	53.5	53.5	-0.22	-0.41	133243.0	7135451.7	273
2013-12-10	54.5	54.5	53.75	53.72	-0.44	-0.81	157519.0	8510487.9	371
2013-12-09	54.5	54.5	54.0	54.16	0.0	0.0	118030.0	6406531.45	199
2013-12-08	53.75	54.5	53.75	54.16	0.33	0.61	144069.0	7822450.9	255
2013-12-05	54.0	54.0	53.75	53.83	-0.11	-0.2	73771.0	3976886.05	187
2013-12-04	53.75	54.25	53.5	53.94	0.22	0.41	84709.0	4562689.75	245
2013-12-03	54.75	54.75	53.75	53.72	-1.11	-2.02	258306.0	14067682.65	437
2013-12-02	54.75	55.0	54.5	54.83	-0.11	-0.2	116344.0	6367780.45	254
2013-12-01	55.25	55.25	54.75	54.94	-0.11	-0.2	136837.0	7510422.8	289
2013-11-28	55.25	55.25	54.75	55.05	0.0	0.0	144197.0	7932710.2	291
2013-11-27	55.25	55.5	55.0	55.05	-0.33	-0.6	155967.0	8619313.7	291
2013-11-26	55.25	56.5	55.25	55.38	0.0	0.0	430478.0	24010627.05	740
2013-11-25	56.0	56.0	55.25	55.38	-0.11	-0.2	105179.0	5824376.15	222
2013-11-24	55.5	55.75	55.25	55.49	0.0	0.0	83371.0	4630509.35	273
2013-11-21	56.25	56.25	55.5	55.49	-0.45	-0.8	184851.0	10286450.3	385
2013-11-20	55.25	56.0	55.0	55.94	0.56	1.01	132138.0	7307237.75	330
2013-11-19	55.75	55.75	54.5	55.38	-0.56	-1.0	193733.0	10691766.55	438
2013-11-18	56.25	56.25	55.75	55.94	-0.22	-0.39	133058.0	7433237.7	311
2013-11-17	56.5	56.5	56.0	56.16	0.0	0.0	229064.0	12873227.7	394
2013-11-14	56.25	56.5	56.0	56.16	0.0	0.0	155837.0	8753831.9	391
2013-11-13	57.0	57.0	56.25	56.16	-0.67	-1.18	274344.0	15503024.5	655
2013-11-12	56.5	59.0	56.5	56.83	0.45	0.8	1630383.0	93992369.6	2298
2013-11-11	56.5	57.25	56.5	56.38	-0.45	-0.79	285570.0	16214065.5	537
2013-11-10	56.25	57.5	55.75	56.83	0.89	1.59	578530.0	32770576.4	1011
2013-11-07	56.0	56.25	55.75	55.94	0.0	0.0	204641.0	11449605.6	486
2013-11-06	56.5	56.5	55.75	55.94	-0.22	-0.39	240511.0	13481437.3	453
2013-11-05	56.0	56.5	55.5	56.16	0.22	0.39	346987.0	19501406.7	720
2013-11-04	55.5	56.5	55.5	55.94	0.45	0.81	300741.0	16814010.85	533
2013-11-03	55.5	55.75	55.25	55.49	0.33	0.6	164384.0	9119376.3	404
2013-10-31	55.25	55.5	55.0	55.16	-0.33	-0.59	88871.0	4906956.35	263
2013-10-30	56.0	56.0	55.25	55.49	-0.23	-0.41	189360.0	10495053.8	424
2013-10-29	56.5	56.5	55.5	55.72	-1.11	-1.95	287692.0	16079998.35	651
2013-10-28	56.75	57.5	56.5	56.83	0.0	0.0	303236.0	17285499.2	538
2013-10-27	56.5	56.75	56.25	56.83	0.23	0.41	249891.0	14143160.0	508
2013-10-24	56.5	57.0	56.0	56.6	0.0	0.0	302040.0	17143454.9	634
2013-10-23	57.75	58.5	56.5	56.6	-0.89	-1.55	717344.0	41214669.3	1351
2013-10-22	56.0	57.5	55.25	57.49	1.55	2.77	1108352.0	62559189.35	2061
2013-10-21	53.75	57.0	53.75	55.94	2.11	3.92	1302468.0	72588147.8	2041
2013-10-20	53.0	54.0	53.0	53.83	1.55	2.96	265853.0	14288542.5	454
2013-10-10	52.75	53.0	52.25	52.28	-0.33	-0.63	95251.0	5012171.75	312
2013-10-09	52.5	53.0	52.5	52.61	-0.11	-0.21	83101.0	4383443.25	230
2013-10-08	52.5	53.0	52.5	52.72	-0.22	-0.42	94737.0	4989957.6	218
2013-10-07	53.25	53.25	52.5	52.94	-0.22	-0.41	96362.0	5093967.55	285
2013-10-06	53.5	54.0	51.25	53.16	-1.0	-1.85	210690.0	11134195.25	475
2013-10-03	54.75	54.75	53.75	54.16	-0.67	-1.22	232521.0	12649113.7	479
2013-10-02	55.5	55.75	54.75	54.83	-0.66	-1.19	166952.0	9232753.05	327
2013-10-01	55.5	55.75	55.25	55.49	0.11	0.2	118524.0	6574372.05	269
2013-09-30	55.5	55.75	55.25	55.38	0.11	0.2	170435.0	9453207.9	345
2013-09-29	55.75	56.0	55.25	55.27	-0.45	-0.81	163348.0	9069746.95	378
2013-09-26	56.5	56.75	55.5	55.72	-0.66	-1.17	390539.0	21947557.0	722
2013-09-25	56.25	56.5	56.0	56.38	0.22	0.39	212383.0	11942769.8	397
2013-09-24	56.5	56.5	55.75	56.16	0.22	0.39	208284.0	11673118.7	432
2013-09-19	56.75	56.75	55.5	55.94	-0.22	-0.39	349353.0	19602723.9	640
2013-09-18	56.0	57.25	55.75	56.16	0.44	0.79	564990.0	31905439.4	966
2013-09-17	56.25	56.75	55.25	55.72	-0.22	-0.39	592338.0	33285999.3	1052
2013-09-16	55.25	56.25	55.0	55.94	0.89	1.62	385647.0	21439528.55	761
2013-09-15	54.5	55.0	54.5	55.05	1.22	2.27	386648.0	21140617.2	668
2013-09-12	53.75	54.0	53.75	53.83	0.11	0.2	281292.0	15159285.85	534
2013-09-11	54.5	54.5	53.5	53.72	-0.66	-1.21	342120.0	18456018.9	588
2013-09-10	54.0	54.75	53.5	54.38	2.44	4.7	604219.0	32669392.15	1017
2013-09-09	51.75	52.0	51.5	51.94	0.0	0.0	212265.0	10975867.95	493
2013-09-08	52.5	53.0	52.0	51.94	0.33	0.64	291448.0	15277394.6	546
2013-09-05	53.0	53.75	51.5	51.61	-1.55	-2.92	477836.0	25095756.75	1083
2013-09-04	54.0	54.25	53.0	53.16	-1.0	-1.85	835201.0	44731485.8	1279
2013-09-03	57.0	57.0	53.5	54.16	-2.44	-4.31	1524258.0	83290535.85	2138
2013-09-02	55.0	57.25	54.75	56.6	1.88	3.44	1298279.0	72848477.8	1989
2013-09-01	54.0	54.75	53.5	54.72	1.78	3.36	645082.0	34995923.45	951
2013-08-29	53.5	54.25	52.25	52.94	0.44	0.84	400322.0	21307163.4	708
2013-08-28	49.9	54.0	49.4	52.5	-0.66	-1.24	735016.0	38512767.8	1266
2013-08-27	58.0	58.0	53.25	53.16	-5.89	-9.97	691234.0	37994910.1	1326
2013-08-26	59.25	59.5	58.5	59.05	-0.22	-0.37	243050.0	14328430.8	527
2013-08-25	60.25	60.5	59.0	59.27	-0.89	-1.48	332253.0	19862104.6	787
2013-08-22	60.0	60.75	59.75	60.16	0.23	0.38	318185.0	19178951.8	672
2013-08-21	60.5	60.75	60.0	59.93	-0.45	-0.75	318059.0	19209637.0	694
2013-08-20	60.75	61.75	60.25	60.38	-0.66	-1.08	565222.0	34351754.0	1130
2013-08-19	62.5	63.0	60.5	61.04	-0.89	-1.44	1334205.0	82535027.7	2641
2013-08-18	58.5	63.0	58.5	61.93	3.77	6.48	1896971.0	116191609.5	3500
2013-08-15	58.0	58.5	57.75	58.16	0.45	0.78	207427.0	12059458.3	424
2013-08-14	58.25	58.5	57.75	57.71	-0.23	-0.4	136573.0	7928596.0	320
2013-08-13	58.0	58.5	57.75	57.94	0.45	0.78	213143.0	12367230.7	371
2013-08-05	58.0	58.25	57.5	57.49	-0.45	-0.78	205144.0	11853691.9	432
2013-08-04	57.75	58.25	57.25	57.94	0.45	0.78	223819.0	12902362.1	413
2013-08-01	56.75	58.25	56.25	57.49	0.44	0.77	317452.0	18229424.5	703
2013-07-31	57.75	57.75	56.5	57.05	-0.66	-1.14	175103.0	10037883.9	387
2013-07-30	57.25	58.0	57.25	57.71	0.22	0.38	114863.0	6613486.8	263
2013-07-29	58.0	58.0	57.5	57.49	-0.45	-0.78	98778.0	5694783.6	280
2013-07-28	58.5	58.5	57.75	57.94	-0.44	-0.75	144313.0	8367260.3	304
2013-07-25	58.5	58.5	58.0	58.38	-0.22	-0.38	138868.0	8076134.7	305
2013-07-24	58.5	58.75	58.5	58.6	-0.22	-0.37	126364.0	7396246.1	270
2013-07-23	58.75	58.75	58.5	58.82	0.0	0.0	161505.0	9480892.2	338
2013-07-22	58.75	59.0	58.5	58.82	0.0	0.0	122227.0	7197011.3	318
2013-07-21	58.5	59.5	58.5	58.82	0.44	0.75	212897.0	12554411.1	417
2013-07-18	59.0	59.0	58.5	58.38	-0.89	-1.5	242454.0	14214166.4	487
2013-07-17	59.5	59.5	59.0	59.27	-0.22	-0.37	157455.0	9333927.2	364
2013-07-16	58.75	60.25	58.5	59.49	0.67	1.14	651703.0	38877424.2	933
2013-07-15	58.5	58.75	58.5	58.82	0.44	0.75	141435.0	8275168.4	354
2013-07-14	58.75	58.75	58.25	58.38	-0.22	-0.38	173552.0	10155145.1	358
2013-07-11	58.5	58.75	58.25	58.6	0.22	0.38	71182.0	4156890.2	214
2013-07-10	58.5	58.75	58.5	58.38	0.0	0.0	125344.0	7343951.1	232
2013-07-09	59.0	59.25	58.5	58.38	-0.67	-1.13	156352.0	9185475.7	330
2013-07-08	59.0	59.5	58.75	59.05	0.0	0.0	167748.0	9911065.3	344
2013-07-07	59.0	59.75	58.75	59.05	0.0	0.0	233833.0	13848589.2	476
2013-07-04	59.0	59.75	58.5	59.05	0.23	0.39	277053.0	16377061.9	474
2013-07-03	59.75	59.75	58.5	58.82	-0.45	-0.76	234083.0	13852949.1	539
2013-07-02	58.5	60.75	58.5	59.27	0.67	1.14	732498.0	43895723.7	1140
2013-07-01	58.75	59.25	58.5	58.6	0.22	0.38	130876.0	7696659.8	327
2013-06-30	58.5	59.25	58.0	58.38	-0.89	-1.5	260042.0	15240963.7	542
2013-06-26	60.25	60.5	59.0	59.27	-0.66	-1.1	234351.0	13999756.3	531
2013-06-25	60.0	60.75	60.0	59.93	-0.45	-0.75	392980.0	23704431.0	848
2013-06-24	59.0	61.0	58.5	60.38	1.56	2.65	1156944.0	69274927.2	2146
2013-06-23	58.25	59.0	58.25	58.82	0.66	1.13	280578.0	16483460.0	643
2013-06-22	58.0	58.5	55.5	58.16	-0.44	-0.75	346849.0	20083167.7	697
2013-06-19	58.75	59.25	58.5	58.6	0.22	0.38	275381.0	16156334.8	599
2013-06-18	58.5	59.75	57.75	58.38	0.67	1.16	452638.0	26606349.6	912
2013-06-17	55.75	58.25	55.5	57.71	1.99	3.57	402221.0	22916939.6	868
2013-06-16	55.25	57.0	54.5	55.72	0.23	0.41	488697.0	27283453.95	1085
2013-06-15	60.75	60.75	55.5	55.49	-6.0	-9.76	750927.0	43380096.9	1639
2013-06-12	61.75	61.75	61.25	61.49	0.0	0.0	138278.0	8506273.0	341
2013-06-11	61.5	62.0	61.25	61.49	0.0	0.0	172380.0	10619847.5	351
2013-06-10	61.75	62.25	61.25	61.49	0.0	0.0	131997.0	8129350.2	386
2013-06-09	61.5	62.25	61.25	61.49	-0.22	-0.36	188420.0	11664614.4	430
2013-06-08	61.75	62.0	61.25	61.71	0.22	0.36	173932.0	10722116.5	376
2013-06-05	61.25	62.0	61.0	61.49	-0.22	-0.36	317617.0	19510750.7	558
2013-06-04	62.5	62.5	61.25	61.71	-0.67	-1.07	312502.0	19312022.6	639
2013-06-03	62.25	62.75	62.0	62.38	0.23	0.37	635731.0	39694275.1	1111
2013-06-02	61.75	62.5	61.25	62.15	0.88	1.44	534947.0	33081978.4	1102
2013-06-01	60.5	62.0	60.0	61.27	-0.66	-1.07	428301.0	26265200.6	916
2013-05-29	63.0	63.5	62.0	61.93	-1.33	-2.1	285705.0	17894119.0	734
2013-05-28	63.25	63.75	63.0	63.26	0.22	0.35	455474.0	28833394.6	768
2013-05-27	63.5	64.0	62.75	63.04	-0.45	-0.71	327849.0	20755481.7	708
2013-05-26	65.25	65.25	63.5	63.49	-0.88	-1.37	583739.0	37532192.8	1397
2013-05-25	62.5	66.25	62.25	64.37	1.77	2.83	1727857.0	111412387.9	3492
2013-05-22	62.5	63.0	62.25	62.6	0.45	0.72	573984.0	35900090.1	1159
2013-05-21	62.5	62.75	62.0	62.15	0.22	0.36	389355.0	24269125.7	971
2013-05-20	62.5	63.25	61.5	61.93	0.0	0.0	605129.0	37690016.3	1529
2013-05-19	62.25	62.5	60.75	61.93	0.22	0.36	731955.0	45365560.3	1594
2013-05-18	60.0	62.0	57.75	61.71	2.66	4.5	1031254.0	62128777.3	2022
2013-05-15	59.0	59.5	54.25	59.05	-1.11	-1.85	1203404.0	67329303.3	2490
2013-05-14	66.5	67.25	60.25	60.16	-6.65	-9.95	784244.0	50117530.3	1843
2013-05-13	70.25	70.25	64.25	66.81	-4.44	-6.23	881368.0	58912122.3	1909
2013-05-12	72.25	72.25	71.25	71.25	-0.89	-1.23	217903.0	15619412.1	646
2013-05-11	73.0	73.25	72.25	72.14	-0.45	-0.62	287905.0	20911291.8	620
2013-05-08	72.75	73.25	72.5	72.59	-0.44	-0.6	257881.0	18824208.6	659
2013-05-07	73.0	73.75	72.25	73.03	-0.22	-0.3	270196.0	19670328.4	601
2013-05-06	74.25	74.25	72.5	73.25	-0.89	-1.2	408548.0	30068651.3	875
2013-05-05	73.75	74.5	73.5	74.14	0.22	0.3	383002.0	28329189.7	765
2013-05-04	74.25	74.25	73.75	73.92	0.22	0.3	212669.0	15739706.5	486
2013-05-01	74.25	74.25	73.75	73.7	-0.44	-0.59	244749.0	18103023.2	621
2013-04-30	74.5	74.75	74.0	74.14	-0.44	-0.59	318897.0	23729650.8	811
2013-04-29	74.0	75.5	73.75	74.58	0.88	1.19	1078061.0	80443459.2	1839
2013-04-28	74.0	74.25	73.75	73.7	-0.22	-0.3	332126.0	24586096.5	778
2013-04-27	73.75	75.0	73.5	73.92	0.45	0.61	649642.0	48136894.0	1288
2013-04-24	73.5	73.5	72.75	73.47	0.22	0.3	349405.0	25523657.8	815
2013-04-23	73.5	74.0	73.0	73.25	0.0	0.0	439621.0	32256494.8	930
2013-04-22	72.5	74.0	72.25	73.25	0.66	0.91	539271.0	39460172.5	1106
2013-04-21	72.5	73.0	72.25	72.59	-0.22	-0.3	346776.0	25180273.0	884
2013-04-20	72.25	73.5	71.5	72.81	0.45	0.62	353170.0	25720413.3	943
2013-04-17	75.5	75.5	68.75	72.36	-3.11	-4.12	688250.0	50103626.8	1758
2013-04-16	75.75	76.25	75.25	75.47	-0.89	-1.17	791546.0	59840029.4	1646
2013-04-15	77.25	78.75	76.25	76.36	-0.44	-0.57	1649783.0	128024242.8	3356
2013-04-14	75.0	77.75	75.0	76.8	1.77	2.36	1809045.0	138926908.3	3114
2013-04-13	75.5	75.75	75.0	75.03	-0.22	-0.29	390826.0	29491314.9	987
2013-04-10	75.75	76.0	75.0	75.25	-0.22	-0.29	475270.0	35798004.8	1127
2013-04-09	76.0	77.25	75.25	75.47	-0.22	-0.29	1370505.0	104425038.0	2531
2013-04-08	76.25	76.5	75.5	75.69	-0.45	-0.59	540578.0	41173919.1	1267
2013-04-07	74.5	76.25	74.25	76.14	1.56	2.09	655820.0	49359145.3	1281
2013-04-06	75.5	75.75	73.75	74.58	-1.11	-1.47	536091.0	40037304.0	1186
2013-04-03	76.0	76.25	75.25	75.69	-0.23	-0.3	346043.0	26187894.2	866
2013-04-02	76.0	76.25	75.5	75.92	0.23	0.3	388002.0	29479484.1	911
2013-04-01	76.0	76.5	75.5	75.69	0.0	0.0	619061.0	47033154.5	1397
2013-03-31	74.75	76.25	74.5	75.69	0.66	0.88	726305.0	54601821.3	1574
2013-03-30	76.25	76.25	74.25	75.03	-1.33	-1.74	602380.0	45454469.9	1518
2013-03-27	76.75	77.0	76.0	76.36	-0.44	-0.57	344736.0	26333075.9	965
2013-03-26	77.5	77.5	76.5	76.8	-0.67	-0.86	532916.0	41008031.9	1071
2013-03-25	77.25	78.25	77.0	77.47	0.44	0.57	1002986.0	77774339.8	1698
2013-03-24	77.5	78.0	76.25	77.03	-0.22	-0.28	669381.0	51645223.2	1499
2013-03-23	76.5	78.25	76.5	77.25	0.89	1.17	1371968.0	106223969.6	2380
2013-03-20	75.75	76.75	75.5	76.36	0.44	0.58	802790.0	61126364.3	1474
2013-03-19	75.25	76.25	75.0	75.92	0.89	1.19	603516.0	45714904.3	1390
2013-03-18	76.0	76.25	74.75	75.03	-0.89	-1.17	625745.0	47304501.0	1570
2013-03-17	75.25	77.75	74.5	75.92	0.67	0.89	1595370.0	121227695.4	3063
2013-03-16	74.25	75.5	74.25	75.25	1.33	1.8	735398.0	55045670.5	1721
2013-03-13	73.0	74.25	71.75	73.92	0.67	0.91	594360.0	43529157.8	1446
2013-03-12	75.5	75.5	72.5	73.25	-2.22	-2.94	591543.0	44052125.1	1349
2013-03-11	74.75	76.25	74.25	75.47	0.89	1.19	821243.0	62018402.8	1830
2013-03-10	75.0	75.25	74.25	74.58	-0.23	-0.31	290076.0	21658115.8	888
2013-03-09	75.25	75.75	74.5	74.81	0.0	0.0	344355.0	25897118.3	922
2013-03-06	75.75	76.0	74.75	74.81	-0.44	-0.58	382248.0	28794984.5	1075
2013-03-05	75.25	76.0	74.75	75.25	0.22	0.29	388435.0	29265526.3	1107
2013-03-04	77.25	78.25	74.5	75.03	-2.22	-2.87	873415.0	66919241.2	1841
2013-03-03	77.5	78.25	76.75	77.25	-0.44	-0.57	761686.0	59163193.3	1562
2013-03-02	78.0	78.25	77.25	77.69	0.22	0.28	376988.0	29295782.1	1040
2013-02-27	77.25	78.5	77.25	77.47	0.22	0.28	529280.0	41242428.2	1364
2013-02-26	78.0	78.0	76.5	77.25	-0.89	-1.14	594164.0	45978240.9	1632
2013-02-25	78.25	78.75	77.75	78.14	0.0	0.0	651222.0	50920061.2	1597
2013-02-24	79.25	79.75	78.0	78.14	-0.88	-1.11	1151778.0	90858349.1	2435
2013-02-23	78.5	80.0	78.25	79.02	0.66	0.84	1290698.0	102040007.9	2668
2013-02-20	78.0	79.5	77.5	78.36	0.45	0.58	1465785.0	115026893.5	2984
2013-02-19	79.0	79.5	77.25	77.91	-0.67	-0.85	1323652.0	103745263.4	3040
2013-02-18	77.75	79.5	77.25	78.58	0.89	1.15	1499420.0	117724629.1	3278
2013-02-17	78.5	78.5	77.25	77.69	-0.45	-0.58	583795.0	45394669.9	1535
2013-02-16	78.0	79.0	77.5	78.14	0.45	0.58	970752.0	75834322.0	2167
2013-02-13	77.75	78.5	77.5	77.69	0.22	0.28	850512.0	66231342.2	2160
2013-02-12	78.75	78.75	77.25	77.47	-0.67	-0.86	864206.0	67218164.3	2147
2013-02-11	78.5	80.25	78.25	78.14	0.23	0.3	1416451.0	112086498.7	3283
2013-02-10	77.25	79.0	76.25	77.91	0.44	0.57	1351408.0	104906329.1	3363
2013-02-09	79.25	79.5	77.0	77.47	-1.55	-1.96	1316474.0	102655065.4	3584
2013-02-06	84.0	86.25	77.0	79.02	-5.11	-6.07	3816400.0	312969075.9	7602
2013-02-05	83.75	87.75	80.0	84.13	-0.44	-0.52	3865660.0	325026331.3	8444
2013-02-04	86.25	92.0	83.25	84.57	-2.0	-2.31	10837891.0	954284144.1	17725
2013-02-03	80.0	88.0	79.75	86.57	6.66	8.33	7887962.0	667757403.7	11168
2013-02-02	79.25	80.25	79.0	79.91	1.11	1.41	684120.0	54525283.6	1453
2013-01-30	79.0	80.0	78.5	78.8	-0.45	-0.57	1039478.0	82323139.2	2058
2013-01-29	80.0	80.25	79.0	79.25	0.0	0.0	571827.0	45476018.3	1547
2013-01-28	78.75	81.25	78.25	79.25	0.45	0.57	1437313.0	115050694.5	2835
2013-01-27	76.5	82.25	76.25	78.8	2.22	2.9	3264137.0	258894696.2	6023
2013-01-26	77.75	78.0	76.25	76.58	-1.11	-1.43	632133.0	48594636.9	1605
2013-01-23	78.75	79.25	77.0	77.69	-1.11	-1.41	609688.0	47867940.4	1535
2013-01-22	80.25	80.5	78.5	78.8	-1.78	-2.21	804327.0	63880574.6	1988
2013-01-21	80.0	81.5	79.5	80.58	0.45	0.56	1061932.0	85531664.4	2180
2013-01-20	80.75	81.0	79.75	80.13	-0.89	-1.1	1035100.0	82956492.8	2219
2013-01-19	82.0	82.25	80.25	81.02	-0.67	-0.82	1011807.0	82229389.6	2175
2013-01-16	82.75	83.5	81.0	81.69	-1.55	-1.86	1055224.0	86961032.7	2039
2013-01-15	84.25	85.25	82.25	83.24	-1.33	-1.57	1137645.0	95250951.0	2388
2013-01-14	84.25	86.25	83.75	84.57	0.89	1.06	2618236.0	221780890.6	4678
2013-01-13	82.25	84.5	81.75	83.68	1.33	1.62	2582134.0	215316324.4	4539
2013-01-12	82.5	84.0	82.0	82.35	0.22	0.27	1321336.0	109500298.7	2729
2013-01-09	83.25	83.5	82.25	82.13	-1.33	-1.59	981506.0	81239581.5	2466
2013-01-08	84.25	85.25	81.75	83.46	-0.67	-0.8	2196136.0	183539707.7	4560
2013-01-07	80.75	85.25	80.75	84.13	3.33	4.12	4828031.0	402405674.7	8169
2013-01-06	80.25	84.25	79.0	80.8	0.89	1.11	3341560.0	273122359.2	6120
2013-01-05	79.5	80.5	78.25	79.91	0.66	0.83	1406338.0	112046055.7	3308
2013-01-02	81.0	81.5	79.0	79.25	-2.22	-2.72	1667943.0	133781183.0	3743
2013-01-01	82.5	84.25	81.25	81.47	-0.44	-0.54	3297241.0	273053813.3	5597
2012-12-31	84.25	86.5	78.25	81.91	-0.66	-0.8	6944304.0	573717275.4	13019
2012-12-30	75.75	82.5	74.5	82.57	7.32	9.73	2067030.0	162412401.6	3722
2012-12-29	75.25	77.0	75.0	75.25	0.0	0.0	703304.0	53495054.7	1615
2012-12-26	76.25	76.75	74.75	75.25	-1.11	-1.45	663546.0	50235611.9	1591
2012-12-25	77.25	78.0	76.25	76.36	-1.33	-1.71	649207.0	49940595.7	1498
2012-12-24	78.25	78.25	76.5	77.69	-0.45	-0.58	896208.0	69452664.3	1644
2012-12-23	79.5	79.75	78.0	78.14	-1.33	-1.67	546211.0	43084186.2	1202
2012-12-22	78.25	80.25	76.25	79.47	0.89	1.13	1456310.0	114312892.4	2750
2012-12-19	80.25	81.0	77.5	78.58	-2.22	-2.75	1214075.0	96334947.5	2301
2012-12-18	82.25	82.25	80.25	80.8	-1.11	-1.36	878513.0	71286321.2	1547
2012-12-17	83.0	83.0	81.0	81.91	-0.89	-1.07	1014316.0	83038573.8	2031
2012-12-16	84.0	84.25	82.75	82.8	-0.88	-1.05	1033445.0	86389187.3	1839
2012-12-15	83.75	84.5	83.25	83.68	0.66	0.79	1210554.0	101458569.5	2089
2012-12-12	85.25	85.5	82.5	83.02	-1.77	-2.09	1378888.0	115579033.3	2706
2012-12-11	85.5	86.25	84.5	84.79	0.0	0.0	1315168.0	112348250.2	2076
2012-12-10	85.0	86.5	84.25	84.79	0.22	0.26	2989830.0	255578393.3	4253
2012-12-09	83.75	86.5	82.75	84.57	1.11	1.33	4102574.0	347527299.1	6078
2012-12-08	84.25	84.75	83.0	83.46	-0.22	-0.26	1650785.0	138224599.2	2827
2012-12-05	84.5	85.0	82.75	83.68	-0.45	-0.53	1749690.0	147290324.2	3392
2012-12-04	80.75	85.75	80.75	84.13	2.89	3.56	4991378.0	417734394.0	7811
2012-12-03	82.25	83.75	81.0	81.24	-1.78	-2.14	2500410.0	205865681.5	4717
2012-12-02	84.75	89.25	82.25	83.02	-1.33	-1.58	9497284.0	810878058.4	13871
2012-12-01	80.75	84.75	80.25	84.35	7.1	9.19	3994875.0	326719085.2	6227
2012-11-28	75.5	79.5	75.5	77.25	3.78	5.14	5254273.0	408518454.8	7995
2012-11-27	72.0	78.5	70.75	73.47	1.55	2.16	6124477.0	458104672.2	10528
2012-11-26	70.25	72.5	65.0	71.92	2.0	2.86	5908000.0	406656218.0	8008
2012-11-25	74.5	74.75	68.75	69.92	-5.11	-6.81	2845802.0	201400326.9	4670
2012-11-24	74.25	76.25	74.0	75.03	1.11	1.5	1132553.0	84879936.3	2257
2012-11-21	75.5	76.0	72.75	73.92	-1.33	-1.77	1156438.0	86382540.6	2492
2012-11-20	76.0	77.0	74.75	75.25	0.22	0.29	1952991.0	148412274.4	3612
2012-11-19	78.25	78.5	71.75	75.03	-2.66	-3.42	2349578.0	176033683.8	4783
2012-11-18	79.5	80.5	77.0	77.69	-1.33	-1.68	1366471.0	107865585.6	3058
2012-11-17	76.25	81.75	76.0	79.02	2.22	2.89	4493978.0	354965121.9	7569
2012-11-14	83.75	84.25	75.0	76.8	-6.44	-7.74	3194799.0	252192050.2	6378
2012-11-13	86.25	86.5	83.0	83.24	-2.0	-2.35	2062709.0	174337820.0	4201
2012-11-12	84.75	86.75	82.25	85.24	1.56	1.86	4138568.0	352454082.6	7543
2012-11-11	82.5	88.5	82.25	83.68	1.77	2.16	6937425.0	589709383.6	11454
2012-11-10	78.25	82.75	77.75	81.91	3.55	4.53	4472215.0	362935547.3	7514
2012-11-07	78.25	79.75	76.5	78.36	0.67	0.86	2349729.0	184201564.1	4585
2012-11-06	76.5	80.75	75.75	77.69	0.22	0.28	3721699.0	292644537.3	6362
2012-11-05	80.25	84.75	76.75	77.47	0.22	0.28	7321837.0	595791846.8	13826
2012-11-04	71.75	77.25	71.0	77.25	6.88	9.78	2945110.0	219432507.8	3938
2012-11-03	64.75	70.25	64.75	70.37	6.22	9.7	4490280.0	308901298.4	5522
2012-10-24	61.25	65.5	60.75	64.15	2.22	3.58	2016538.0	129097935.7	3078
2012-10-23	62.25	63.5	61.75	61.93	0.0	0.0	810159.0	50783603.0	1173
2012-10-22	62.75	63.75	61.75	61.93	-0.89	-1.42	553184.0	34647722.5	1191
2012-10-21	64.5	64.75	62.0	62.82	-1.55	-2.41	763984.0	48507183.3	1630
2012-10-20	61.75	66.25	61.0	64.37	2.22	3.57	2689598.0	173586582.2	3817
2012-10-17	62.5	63.0	61.75	62.15	-0.23	-0.37	674009.0	42064234.3	1334
2012-10-16	62.25	63.25	61.5	62.38	1.78	2.94	1354547.0	84256667.4	2136
2012-10-15	60.75	61.0	60.25	60.6	0.44	0.73	703661.0	42721759.6	1109
2012-10-14	61.0	62.0	59.5	60.16	-0.22	-0.36	807482.0	49035734.3	1521
2012-10-13	60.5	62.5	58.25	60.38	0.67	1.12	2090439.0	127085664.8	3337
2012-10-10	59.0	61.5	58.5	59.71	0.89	1.51	2723036.0	164512085.5	3396
2012-10-09	58.5	59.25	58.25	58.82	0.22	0.38	336812.0	19777443.3	704
2012-10-08	59.25	59.25	58.25	58.6	-0.89	-1.5	442715.0	25954267.8	734
2012-10-07	60.0	60.0	58.25	59.49	-0.22	-0.37	601072.0	35443109.4	962
2012-10-06	59.75	61.0	59.25	59.71	0.66	1.12	642545.0	38656080.7	1242
2012-10-03	60.0	60.0	58.0	59.05	-0.88	-1.47	377038.0	22201050.2	684
2012-10-02	59.0	60.5	59.0	59.93	1.11	1.89	605695.0	36304718.4	1032
2012-10-01	58.25	60.0	57.5	58.82	1.11	1.92	795997.0	46867157.7	1268
2012-09-30	58.25	58.75	55.5	57.71	-0.45	-0.77	890569.0	50888771.55	1463
2012-09-29	61.0	62.25	57.25	58.16	-3.11	-5.08	696496.0	41976439.0	1254
2012-09-26	63.75	63.75	61.0	61.27	-2.88	-4.49	581418.0	36525183.2	1011
2012-09-25	64.25	64.5	63.25	64.15	0.0	0.0	468941.0	30046610.7	945
2012-09-24	64.25	64.25	62.5	64.15	0.22	0.34	859863.0	54753760.3	1349
2012-09-22	64.25	64.75	63.25	63.93	-0.44	-0.68	528030.0	33858674.1	1034
2012-09-19	65.75	66.25	64.0	64.37	-0.67	-1.03	1359948.0	88863033.4	2082
2012-09-18	64.5	66.25	64.0	65.04	0.67	1.04	1879641.0	122325821.4	2580
2012-09-17	64.5	66.25	64.25	64.37	0.0	0.0	1714421.0	111759305.9	2159
2012-09-16	64.5	65.5	64.25	64.37	-0.22	-0.34	933673.0	60452321.6	1583
2012-09-15	64.25	65.25	63.75	64.59	1.1	1.73	1123985.0	72490912.8	1824
2012-09-12	63.75	64.0	62.5	63.49	0.0	0.0	637773.0	40329524.7	1190
2012-09-11	64.0	64.5	63.25	63.49	-0.44	-0.69	595515.0	38004631.5	1119
2012-09-10	65.5	65.75	62.5	63.93	-2.0	-3.03	1194321.0	76837886.4	2034
2012-09-09	67.25	67.25	66.0	65.93	-1.33	-1.98	1103042.0	73326663.4	1789
2012-09-08	67.0	68.5	66.75	67.26	0.67	1.01	1740909.0	117678732.9	2523
2012-09-05	67.25	67.75	66.25	66.59	-0.89	-1.32	1130487.0	75573151.0	1967
2012-09-04	68.75	69.5	66.25	67.48	-1.33	-1.93	2100003.0	142715391.5	3539
2012-09-03	66.25	70.0	65.25	68.81	3.11	4.73	4338718.0	296041940.3	5457
2012-09-02	65.5	67.25	64.5	65.7	0.66	1.01	1411247.0	92970207.9	2400
2012-09-01	65.25	68.25	64.75	65.04	0.89	1.39	3799063.0	252580367.1	5150
2012-08-29	63.75	66.0	63.0	64.15	0.66	1.04	2752497.0	177943676.4	4095
2012-08-28	62.5	63.5	62.0	63.49	0.45	0.71	895302.0	56111263.3	1349
2012-08-27	62.75	63.5	62.25	63.04	0.22	0.35	960954.0	60389576.1	1227
2012-08-26	63.5	64.0	62.5	62.82	-0.89	-1.4	1014349.0	64116119.7	1467
2012-08-25	62.5	64.0	61.5	63.71	3.33	5.52	1694853.0	106388244.8	2214
2012-08-15	62.0	62.0	59.75	60.38	-0.89	-1.45	661505.0	40038088.7	1194
2012-08-14	59.25	62.5	59.25	61.27	2.0	3.37	1536585.0	94060052.5	2310
2012-08-13	61.25	61.75	58.75	59.27	-2.44	-3.95	850133.0	51683860.3	1391
2012-08-12	63.25	63.75	61.5	61.71	-1.11	-1.77	1209457.0	75510337.0	1866
2012-08-11	62.25	64.75	61.25	62.82	2.22	3.66	2388802.0	151298282.6	3382
2012-08-08	60.75	61.5	60.0	60.6	0.44	0.73	1090010.0	66147841.7	1608
2012-08-07	58.75	60.5	58.25	60.16	1.56	2.66	1436009.0	85611443.7	2037
2012-08-06	61.25	62.25	58.5	58.6	-2.89	-4.7	1248453.0	75415923.4	2023
2012-08-05	61.5	63.75	60.5	61.49	0.0	0.0	3296967.0	205184053.2	4051
2012-08-04	61.25	62.5	61.0	61.49	1.11	1.84	1344542.0	82911080.6	1980
2012-08-01	60.5	62.25	59.5	60.38	-0.44	-0.72	1484260.0	90231843.6	2627
2012-07-31	61.75	63.0	60.5	60.82	-0.67	-1.09	2500770.0	154100399.4	4052
2012-07-30	57.75	63.0	56.5	61.49	3.78	6.55	2832910.0	170102543.2	4402
2012-07-29	59.75	61.0	57.25	57.71	-1.34	-2.27	2748369.0	161860956.7	4466
2012-07-28	55.5	59.0	54.5	59.05	5.33	9.92	2819441.0	163355864.85	3910
2012-07-25	52.75	55.0	52.25	53.72	1.11	2.11	1592856.0	86041586.65	2606
2012-07-24	51.25	53.75	51.0	52.61	1.11	2.16	1098027.0	57941631.95	2135
2012-07-23	51.0	52.25	51.0	51.5	0.22	0.43	1040473.0	53743936.35	1652
2012-07-22	51.5	51.75	50.5	51.28	-0.88	-1.69	946796.0	48364734.05	1571
2012-07-21	51.25	52.25	51.0	52.16	1.44	2.84	779025.0	40269335.65	1477
2012-07-18	51.5	53.25	50.5	50.72	-0.56	-1.09	1563315.0	81153846.8	2686
2012-07-17	57.5	58.25	51.25	51.28	-5.32	-9.4	4657503.0	257394798.9	7307
2012-07-16	51.5	56.5	51.5	56.6	5.1	9.9	3929657.0	213557819.9	4902
2012-07-15	52.0	52.25	51.25	51.5	-0.55	-1.06	660200.0	34119619.35	1105
2012-07-14	51.5	52.5	50.75	52.05	1.33	2.62	1112148.0	57484436.2	1464
2012-07-11	53.0	53.25	50.5	50.72	-2.11	-3.99	1142755.0	59246191.0	2008
2012-07-10	51.25	54.0	51.25	52.83	1.22	2.36	2052783.0	107981836.55	3281
2012-07-09	51.75	54.5	51.25	51.61	0.11	0.21	2837128.0	149001306.1	3959
2012-07-08	51.5	53.0	51.0	51.5	0.22	0.43	1810255.0	93914422.95	2628
2012-07-07	48.8	52.0	48.5	51.28	2.78	5.73	2101726.0	105774264.75	2800
2012-07-04	47.8	49.3	47.6	48.5	0.89	1.87	1463087.0	71145547.65	1837
2012-07-03	47.0	48.1	46.5	47.61	1.0	2.15	803579.0	38169477.75	1160
2012-07-02	45.7	46.8	45.5	46.61	0.88	1.92	650197.0	30087335.45	941
2012-07-01	45.7	46.2	45.2	45.73	-0.22	-0.48	705336.0	32221810.35	1067
2012-06-30	45.8	46.4	45.3	45.95	1.55	3.49	752295.0	34499184.4	1092
2012-06-27	47.7	47.8	43.5	44.4	-2.77	-5.87	911506.0	41675394.8	1699
2012-06-26	47.3	48.4	47.2	47.17	-0.55	-1.15	817778.0	39042745.1	1192
2012-06-25	48.8	49.1	47.2	47.72	-1.34	-2.73	514324.0	24904569.9	947
2012-06-24	49.7	50.2	48.4	49.06	-0.55	-1.11	946606.0	46420924.0	1505
2012-06-23	51.0	51.75	49.4	49.61	-1.33	-2.61	1027322.0	52088365.95	1695
2012-06-20	50.0	51.5	49.6	50.94	1.55	3.14	1796395.0	90961218.5	2566
2012-06-19	49.5	49.5	48.8	49.39	0.44	0.9	1115045.0	54861856.75	1521
2012-06-18	49.1	49.6	48.6	48.95	0.89	1.85	2164124.0	106080179.85	2435
2012-06-17	47.3	48.2	47.2	48.06	0.78	1.65	869387.0	41526406.6	1147
2012-06-16	48.3	48.8	43.3	47.28	-0.22	-0.46	1020821.0	48003048.85	1703
2012-06-13	48.1	48.6	47.1	47.5	0.33	0.7	1140955.0	54632536.5	1529
2012-06-12	46.1	48.0	46.0	47.17	0.44	0.94	1318304.0	62217704.5	1876
2012-06-11	47.4	48.2	46.7	46.73	-0.22	-0.47	1094490.0	51829179.3	1487
2012-06-10	46.0	47.0	45.6	46.95	1.0	2.18	850623.0	39553025.45	1471
2012-06-09	46.0	46.6	44.6	45.95	1.55	3.49	831001.0	37974688.2	1392
2012-06-06	47.5	47.6	43.3	44.4	-2.33	-4.99	945905.0	43823184.0	1625
2012-06-05	46.7	48.8	46.6	46.73	0.12	0.26	1431788.0	68366724.6	2347
2012-06-04	46.2	47.3	44.8	46.61	0.0	0.0	611413.0	28411337.4	1114
2012-06-03	45.6	47.3	44.5	46.61	0.99	2.17	938692.0	43274894.3	1774
2012-06-02	45.3	47.7	45.3	45.62	-4.55	-9.07	679113.0	31543075.25	1148
2012-05-30	51.5	51.75	49.7	50.17	-1.33	-2.58	657483.0	33392428.85	1265
2012-05-29	51.75	52.25	51.0	51.5	0.0	0.0	722730.0	37164555.2	1230
2012-05-28	51.25	51.75	51.25	51.5	0.67	1.32	605295.0	31137454.8	1165
2012-05-27	50.5	53.5	50.0	50.83	0.22	0.43	2793709.0	145079343.4	3898
2012-05-26	51.0	51.25	50.5	50.61	0.0	0.0	374730.0	19080478.4	662
2012-05-23	50.25	51.5	49.9	50.61	-0.22	-0.43	837006.0	42623986.55	1320
2012-05-22	52.0	52.25	50.5	50.83	-0.56	-1.09	444139.0	22910014.0	766
2012-05-21	51.5	51.75	51.0	51.39	0.45	0.88	653807.0	33599963.2	1093
2012-05-20	49.9	51.5	49.9	50.94	1.33	2.68	972968.0	49497426.85	1424
2012-05-19	48.8	51.0	48.3	49.61	-0.33	-0.66	825689.0	41324794.65	1589
2012-05-16	49.0	50.5	48.6	49.94	0.11	0.22	892882.0	44523766.55	1453
2012-05-15	49.3	49.9	48.2	49.83	1.44	2.98	513683.0	25257449.35	1004
2012-05-14	49.5	50.75	48.4	48.39	-1.89	-3.76	732571.0	36388044.3	1265
2012-05-13	52.5	53.25	49.7	50.28	-1.77	-3.4	770477.0	39892801.2	1463
2012-05-12	52.5	52.5	47.6	52.05	-0.23	-0.44	593277.0	29589990.5	1296
2012-05-09	55.75	56.25	52.25	52.28	-4.32	-7.63	560233.0	30455635.7	1148
2012-05-08	56.5	57.0	56.25	56.6	0.0	0.0	294496.0	16719479.4	541
2012-05-07	56.5	56.75	55.75	56.6	-0.23	-0.4	341745.0	19176791.7	712
2012-05-06	57.75	58.25	56.75	56.83	-0.88	-1.52	306287.0	17634934.6	722
2012-05-05	58.5	58.5	56.75	57.71	-1.34	-2.27	586074.0	33667917.0	1097
2012-05-02	60.0	60.0	59.0	59.05	-0.44	-0.74	350592.0	20808003.7	747
2012-05-01	58.75	60.5	58.5	59.49	0.67	1.14	1249212.0	74205601.7	1641
2012-04-30	60.0	60.25	58.0	58.82	-1.34	-2.23	848537.0	49836591.3	1365
2012-04-29	61.5	61.75	59.75	60.16	-0.66	-1.09	1040972.0	63179853.4	1697
2012-04-28	60.5	61.0	59.5	60.82	1.11	1.86	1953112.0	117849805.9	2315
2012-04-25	58.75	60.0	58.5	59.71	1.33	2.28	1044217.0	61693398.0	1212
2012-04-24	59.0	59.5	58.0	58.38	-0.67	-1.13	572282.0	33492255.0	1104
2012-04-23	58.5	59.75	58.25	59.05	-0.22	-0.37	981763.0	57957609.5	1499
2012-04-22	60.5	61.0	58.5	59.27	1.11	1.91	1478556.0	88280425.2	2386
2012-04-21	56.5	58.25	56.5	58.16	2.0	3.56	1159833.0	66450665.1	1682
2012-04-18	57.0	57.75	55.75	56.16	-1.11	-1.94	905877.0	51264806.8	1520
2012-04-17	56.5	58.0	55.75	57.27	2.11	3.83	1269627.0	72154558.4	2093
2012-04-16	57.75	59.25	53.25	55.16	-3.44	-5.87	1786850.0	100035938.05	3421
2012-04-15	60.0	61.75	58.0	58.6	-1.56	-2.59	1457523.0	87808206.5	2479
2012-04-14	60.5	62.25	60.0	60.16	1.11	1.88	2222330.0	135657525.8	3230
2012-04-11	59.5	60.5	56.25	59.05	-1.11	-1.85	1126681.0	66270464.5	2043
2012-04-10	62.5	62.75	59.5	60.16	-1.77	-2.86	1641272.0	101265325.0	2541
2012-04-09	60.75	62.5	59.75	61.93	0.0	0.0	1507040.0	91747029.2	2435
2012-04-08	66.25	66.25	59.5	61.93	-4.0	-6.07	2415045.0	149506856.1	3921
2012-04-07	66.0	67.5	65.25	65.93	0.0	0.0	1738554.0	115581161.0	2591
2012-04-04	66.25	68.25	65.0	65.93	-0.66	-0.99	3004016.0	200750736.4	4340
2012-04-03	70.0	71.5	66.25	66.59	-2.22	-3.23	7393522.0	510626144.7	10515
2012-04-02	62.5	68.75	62.25	68.81	6.21	9.92	4310524.0	282951903.2	5461
2012-04-01	62.75	63.75	62.25	62.6	-1.33	-2.08	1218869.0	76772954.9	1888
2012-03-31	63.25	64.5	62.75	63.93	0.67	1.06	1389108.0	88544420.0	2218
2012-03-28	65.0	65.25	62.5	63.26	-1.78	-2.74	1720134.0	110349993.3	3005
2012-03-27	63.25	66.25	63.0	65.04	2.0	3.17	5058057.0	328951367.2	5914
2012-03-26	62.5	64.25	62.0	63.04	0.89	1.43	1964995.0	123557505.3	2701
2012-03-25	62.5	63.25	61.75	62.15	-0.45	-0.72	1281200.0	79990057.8	2179
2012-03-24	62.25	63.75	61.75	62.6	0.89	1.44	849588.0	53204274.2	1485
2012-03-21	62.25	63.25	61.25	61.71	-1.11	-1.77	1120312.0	69758884.5	2024
2012-03-20	62.75	64.25	61.75	62.82	-0.89	-1.4	1414865.0	89120766.2	2642
2012-03-19	65.75	65.75	63.5	63.71	-1.77	-2.7	1187104.0	76469614.5	2552
[truncated: 440 more rows]
