# Supplementary material for: Effective short-term forecasts of Saudi stock price trends using technical indicators and large-scale multivariate time series
Source: PeerJ Comput Sci. 2023 Jan 6;9:e1205. doi: 10.7717/peerj-cs.1205 (PMC10280263; doi:10.7717/peerj-cs.1205)
Supplement: Supplemental Information 3 [file peerj-cs-09-1205-s003.zip › TASI Dataset 2021/WAFRAH_2100.csv]

date	open	high	low	close	change	change_percent	volume_traded	value_traded_SAR	number_trades
2020-03-19	11.7	11.86	11.26	11.26	0.04	0.36	1448913.0	16776306.52	1583
2020-03-18	11.2	11.8	11.04	11.22	-0.04	-0.36	1163699.0	13228739.06	1509
2020-03-17	11.3	11.48	10.9	11.26	0.26	2.36	1051052.0	11818355.3	1176
2020-03-16	10.76	11.94	10.64	11.0	0.14	1.29	1546549.0	17712861.04	1946
2020-03-15	11.5	11.5	10.86	10.86	-0.3	-2.69	331482.0	3674320.4	569
2020-03-12	11.1	11.7	10.94	11.16	-0.74	-6.22	785510.0	8869884.18	1075
2020-03-11	11.58	12.62	11.3	11.9	0.22	1.88	1869391.0	22434485.92	2124
2020-03-10	11.18	11.84	11.12	11.68	0.78	7.16	980168.0	11201393.56	1070
2020-03-09	11.4	11.74	10.9	10.9	-1.2	-9.92	786844.0	8872827.52	1085
2020-03-08	12.3	13.0	11.5	12.1	-0.62	-4.87	1674741.0	20665959.48	1881
2020-03-05	11.7	12.72	11.58	12.72	1.14	9.84	1062546.0	13025318.7	1240
2020-03-04	11.5	11.8	11.34	11.58	0.04	0.35	450367.0	5212841.4	546
2020-03-03	11.08	11.62	10.84	11.54	0.76	7.05	636967.0	7216345.1	971
2020-03-02	11.14	11.4	10.68	10.78	-0.26	-2.36	535083.0	5969254.94	697
2020-03-01	11.7	11.82	11.04	11.04	-1.22	-9.95	492968.0	5564526.54	618
2020-02-27	12.04	13.06	12.04	12.26	-0.7	-5.4	524556.0	6593025.08	672
2020-02-26	13.2	13.28	12.96	12.96	-0.36	-2.7	323250.0	4226556.72	407
2020-02-25	13.28	13.56	13.1	13.32	-0.1	-0.75	239200.0	3188758.86	389
2020-02-24	14.12	14.12	13.36	13.42	-0.8	-5.63	366116.0	5037882.5	508
2020-02-23	14.26	14.36	14.18	14.22	-0.08	-0.56	280726.0	3998921.72	342
2020-02-20	14.5	14.62	14.3	14.3	-0.2	-1.38	618653.0	8920720.88	828
2020-02-19	14.06	14.6	14.0	14.5	0.44	3.13	917432.0	13180600.6	1216
2020-02-18	13.86	14.06	13.86	14.06	0.2	1.44	167256.0	2333872.7	335
2020-02-17	13.8	14.08	13.8	13.86	0.06	0.43	106094.0	1477234.88	275
2020-02-16	13.8	13.94	13.52	13.8	-0.16	-1.15	132939.0	1832585.06	247
2020-02-13	14.04	14.1	13.84	13.96	-0.14	-0.99	228765.0	3194725.7	316
2020-02-12	14.08	14.24	14.06	14.1	-0.08	-0.56	270923.0	3831057.04	383
2020-02-11	14.18	14.44	14.08	14.18	0.08	0.57	569646.0	8132089.54	714
2020-02-10	14.1	14.38	14.02	14.1	0.08	0.57	763643.0	10833407.66	865
2020-02-09	14.1	14.1	13.88	14.02	-0.08	-0.57	290813.0	4061399.6	426
2019-11-14	10.16	10.28	10.1	10.18	0.02	0.2	120954.0	1234573.12	216
2019-11-13	10.3	10.6	10.14	10.16	-0.04	-0.39	464646.0	4861737.82	714
2019-11-12	10.14	10.28	10.06	10.2	0.08	0.79	205078.0	2091531.64	241
2019-11-11	10.1	10.2	10.1	10.12	0.02	0.2	119196.0	1208408.16	158
2019-11-10	10.22	10.22	10.1	10.1	-0.08	-0.79	85446.0	867496.12	154
2019-11-07	10.24	10.4	10.18	10.18	-0.02	-0.2	138108.0	1422650.0	205
2019-11-06	10.16	10.4	10.16	10.2	-0.08	-0.78	113972.0	1168617.34	147
2019-11-05	10.12	10.3	10.0	10.28	0.14	1.38	95803.0	975996.98	205
2019-11-04	10.3	10.3	10.12	10.14	-0.18	-1.74	32779.0	333925.84	94
2019-11-03	10.28	10.32	10.28	10.32	-0.28	-2.64	22689.0	234575.62	81
2019-10-31	10.52	10.6	10.52	10.6	0.12	1.15	20049.0	211372.42	40
2019-10-30	10.4	10.48	10.4	10.48	0.08	0.77	10613.0	110943.1	32
2019-10-29	10.5	10.5	10.4	10.4	-0.24	-2.26	74781.0	780969.14	102
2019-10-28	10.72	10.72	10.64	10.64	-0.02	-0.19	29705.0	317750.52	68
2019-10-27	10.76	10.84	10.64	10.66	-0.2	-1.84	78133.0	838096.74	149
2019-10-24	10.9	10.92	10.8	10.86	-0.04	-0.37	73997.0	805482.02	127
2019-10-23	10.7	10.96	10.7	10.9	0.22	2.06	123258.0	1333021.88	221
2019-10-22	10.7	10.84	10.62	10.68	-0.02	-0.19	76560.0	821656.34	133
2019-10-21	10.52	10.74	10.48	10.7	0.14	1.33	92946.0	988385.72	176
2019-10-20	10.58	10.58	10.52	10.56	0.16	1.54	36058.0	379770.42	68
2019-10-17	10.24	10.4	10.24	10.4	0.26	2.56	40467.0	418247.58	138
2019-10-16	10.06	10.14	10.06	10.14	-0.16	-1.55	23470.0	238632.34	45
2019-10-15	10.5	10.5	10.2	10.3	-0.2	-1.9	23445.0	242246.84	65
2019-10-14	10.52	10.7	10.5	10.5	-0.08	-0.76	40580.0	428716.44	80
2019-10-13	10.52	10.58	10.5	10.58	-0.1	-0.94	16440.0	173755.34	48
2019-10-10	10.7	10.8	10.62	10.68	0.04	0.38	94201.0	1007545.58	106
2019-10-09	10.56	10.68	10.54	10.64	0.1	0.95	103589.0	1098350.64	149
2019-10-08	10.76	10.76	10.5	10.54	-0.22	-2.04	45440.0	483600.08	119
2019-10-07	10.9	10.9	10.76	10.76	-0.12	-1.1	50611.0	547015.76	91
2019-10-06	10.86	10.92	10.82	10.88	0.04	0.37	93466.0	1015344.76	147
2019-10-03	10.96	10.96	10.8	10.84	-0.12	-1.09	57534.0	624259.26	112
2019-10-02	10.88	10.98	10.76	10.96	0.06	0.55	108100.0	1177077.9	171
2019-10-01	11.02	11.08	10.9	10.9	-0.1	-0.91	64602.0	711677.0	156
2019-09-30	11.04	11.04	11.0	11.0	0.0	0.0	38820.0	427266.9	99
2019-09-29	11.1	11.12	11.0	11.0	-0.06	-0.54	109678.0	1209792.02	177
2019-09-26	11.16	11.16	11.02	11.06	-0.04	-0.36	59736.0	662775.34	157
2019-09-25	11.26	11.44	11.08	11.1	-0.16	-1.42	225849.0	2536731.68	270
2019-09-24	10.84	11.48	10.84	11.26	0.46	4.26	454840.0	5099694.42	752
2019-09-22	10.94	11.0	10.74	10.8	0.3	2.86	198155.0	2156165.22	284
2019-09-19	10.56	11.0	10.5	10.5	0.0	0.0	402931.0	4303270.38	713
2019-09-18	10.54	10.6	10.46	10.5	0.0	0.0	94050.0	990549.24	167
2019-09-17	10.74	10.74	10.44	10.5	-0.02	-0.19	119141.0	1260879.16	179
2019-09-16	10.7	10.7	10.5	10.52	-0.1	-0.94	58624.0	622225.66	107
2019-09-15	10.58	10.64	10.56	10.62	-0.14	-1.3	59541.0	630803.42	122
2019-09-12	10.5	10.84	10.4	10.76	0.26	2.48	136389.0	1447019.58	215
2019-09-11	10.76	10.76	10.5	10.5	-0.3	-2.78	82652.0	875702.8	206
2019-09-10	11.08	11.08	10.76	10.8	-0.32	-2.88	155782.0	1696275.1	413
2019-09-09	10.98	11.56	10.98	11.12	0.22	2.02	334233.0	3781691.94	639
2019-09-08	10.9	10.9	10.9	10.9	-0.04	-0.37	13595.0	148276.46	54
2019-09-05	11.04	11.04	10.88	10.94	0.0	0.0	47869.0	525449.22	105
2019-09-04	11.0	11.0	10.9	10.94	-0.06	-0.55	69829.0	765987.74	176
2019-09-03	10.6	11.0	10.6	11.0	0.3	2.8	191830.0	2087099.22	309
2019-09-02	10.62	10.78	10.5	10.7	0.08	0.75	93716.0	997827.54	175
2019-09-01	10.72	11.0	10.62	10.62	-0.26	-2.39	114944.0	1240445.44	122
2019-08-29	10.72	10.9	10.72	10.88	0.0	0.0	34376.0	372634.04	128
2019-08-28	11.0	11.02	10.88	10.88	-0.12	-1.09	52824.0	579475.66	94
2019-08-27	11.18	11.18	11.0	11.0	-0.06	-0.54	56759.0	624420.74	131
2019-08-26	11.06	11.16	10.9	11.06	0.1	0.91	72992.0	805181.78	159
2019-08-25	11.42	11.42	10.96	10.96	-0.48	-4.2	213936.0	2384322.18	411
2019-08-22	11.64	11.64	11.32	11.44	-0.2	-1.72	45010.0	516926.16	158
2019-08-21	11.7	11.78	11.64	11.64	0.04	0.34	79791.0	933927.94	182
2019-08-20	11.72	11.72	11.6	11.6	-0.04	-0.34	89689.0	1044932.1	162
2019-08-19	11.76	11.76	11.64	11.64	0.0	0.0	51462.0	602744.98	114
2019-08-18	11.74	11.88	11.62	11.64	-0.08	-0.68	41004.0	480278.5	153
2019-08-08	11.7	11.82	11.7	11.72	-0.04	-0.34	23103.0	271097.98	100
2019-08-07	11.6	11.94	11.6	11.76	0.24	2.08	97548.0	1148165.14	284
2019-08-06	11.56	11.56	11.3	11.52	-0.04	-0.35	58095.0	664643.6	138
2019-08-05	11.66	11.66	11.56	11.56	-0.08	-0.69	62248.0	722440.5	110
2019-08-04	11.62	11.66	11.6	11.64	-0.04	-0.34	63864.0	742041.4	113
2019-08-01	11.62	11.68	11.58	11.68	0.04	0.34	62985.0	732386.98	152
2019-07-31	11.72	11.72	11.6	11.64	-0.06	-0.51	115219.0	1343142.94	277
2019-07-30	11.86	11.86	11.7	11.7	-0.16	-1.35	87041.0	1022178.92	193
2019-07-29	11.9	11.98	11.86	11.86	-0.04	-0.34	74783.0	890000.9	151
2019-07-28	11.86	12.04	11.8	11.9	0.02	0.17	153906.0	1832904.46	312
2019-07-25	11.82	11.88	11.82	11.88	0.02	0.17	35657.0	422352.74	123
2019-07-24	12.0	12.0	11.86	11.86	-0.24	-1.98	101238.0	1206792.02	244
2019-07-23	12.24	12.24	12.1	12.1	-0.22	-1.79	54697.0	666062.66	158
2019-07-22	12.3	12.32	12.26	12.32	-0.04	-0.32	41616.0	511598.96	87
2019-07-21	12.5	12.5	12.26	12.36	-0.18	-1.44	63710.0	788397.02	119
2019-07-18	12.54	12.6	12.46	12.54	0.04	0.32	109406.0	1372136.24	142
2019-07-17	12.46	12.84	12.46	12.5	0.06	0.48	407107.0	5156342.08	557
2019-07-16	12.44	12.48	12.44	12.44	-0.04	-0.32	35631.0	444538.26	87
2019-07-15	12.42	12.5	12.42	12.48	0.08	0.65	64239.0	801321.42	116
2019-07-14	12.42	12.48	12.4	12.4	-0.02	-0.16	66329.0	824809.66	101
2019-07-11	12.5	12.64	12.36	12.42	-0.16	-1.27	165095.0	2066471.56	240
2019-07-10	12.4	12.58	12.4	12.58	0.12	0.96	70289.0	878125.6	119
2019-07-09	12.48	12.48	12.4	12.46	-0.1	-0.8	131703.0	1639240.24	135
2019-07-08	12.56	12.56	12.4	12.56	-0.04	-0.32	167377.0	2087804.3	297
2019-07-07	12.68	12.96	12.6	12.6	0.04	0.32	561254.0	7148231.98	830
2019-07-04	12.4	12.56	12.3	12.56	0.16	1.29	385088.0	4797733.84	372
2019-07-03	12.34	12.44	12.26	12.4	0.2	1.64	177865.0	2198395.82	228
2019-07-02	12.2	12.24	12.14	12.2	-0.02	-0.16	63040.0	768614.94	133
2019-07-01	12.34	12.34	12.2	12.22	-0.1	-0.81	80421.0	988568.76	128
2019-06-30	12.52	12.52	12.32	12.32	-0.08	-0.65	112604.0	1400096.28	151
2019-06-27	12.56	12.56	12.4	12.4	-0.06	-0.48	62729.0	780429.16	101
2019-06-26	12.5	12.66	12.46	12.46	0.02	0.16	84514.0	1058715.54	117
2019-06-25	12.3	12.54	12.3	12.44	0.24	1.97	160723.0	1994648.38	226
2019-06-24	12.52	12.52	12.14	12.2	-0.32	-2.56	134609.0	1650351.28	212
2019-06-23	12.74	12.74	12.52	12.52	-0.16	-1.26	68849.0	869428.6	166
2019-06-20	12.72	12.82	12.6	12.68	-0.12	-0.94	126203.0	1601320.32	227
2019-06-19	12.86	13.3	12.8	12.8	-0.04	-0.31	720351.0	9421748.48	698
2019-06-18	12.8	12.98	12.68	12.84	0.04	0.31	131496.0	1686017.3	283
2019-06-17	12.7	12.82	12.7	12.8	0.18	1.43	71184.0	909381.34	130
2019-06-16	12.7	12.74	12.62	12.62	0.02	0.16	63486.0	805799.64	102
2019-06-13	12.6	12.88	12.58	12.6	-0.1	-0.79	162636.0	2065540.06	254
2019-06-12	12.38	13.0	12.38	12.7	0.4	3.25	621686.0	7923734.38	761
2019-06-11	12.5	12.5	12.28	12.3	-0.06	-0.49	133381.0	1653795.56	165
2019-06-10	12.22	12.66	12.22	12.36	0.22	1.81	121090.0	1507138.12	277
2019-06-09	12.2	12.4	12.0	12.14	0.16	1.34	151002.0	1832094.84	190
2019-05-30	12.0	12.0	11.96	11.98	-0.06	-0.5	28126.0	336754.82	96
2019-05-29	12.1	12.2	12.02	12.04	0.04	0.33	65715.0	796045.34	158
2019-05-28	11.8	12.0	11.8	12.0	0.24	2.04	25895.0	309148.1	99
2019-05-27	11.96	11.96	11.52	11.76	-0.2	-1.67	21750.0	257752.34	93
2019-05-26	12.12	12.12	11.96	11.96	-0.24	-1.97	34358.0	412280.04	132
2019-05-23	12.3	12.3	12.2	12.2	-0.28	-2.24	39119.0	479822.46	91
2019-05-22	12.76	12.76	12.3	12.48	-0.24	-1.89	171310.0	2132071.58	241
2019-05-21	12.5	12.9	12.5	12.72	0.46	3.75	126767.0	1602534.9	281
2019-05-20	12.58	12.6	12.12	12.26	-0.4	-3.16	72382.0	888152.48	183
2019-05-19	12.9	13.0	12.2	12.66	-0.24	-1.86	84365.0	1064110.42	225
2019-05-16	12.6	13.04	12.16	12.9	0.32	2.54	73664.0	946595.16	237
2019-05-15	12.74	12.74	12.58	12.58	0.58	4.83	31788.0	400138.6	142
2019-05-14	12.86	12.98	11.68	12.0	-0.96	-7.41	192355.0	2351075.44	300
2019-05-13	12.98	13.1	12.5	12.96	-0.14	-1.07	60892.0	789012.96	125
2019-05-12	13.5	13.5	12.88	13.1	-0.4	-2.96	198700.0	2608945.46	315
2019-05-09	14.1	14.58	13.5	13.5	-0.04	-0.3	499456.0	7060391.04	935
2019-05-08	13.42	13.54	13.4	13.54	0.04	0.3	46794.0	630746.12	74
2019-05-07	13.56	13.56	13.4	13.5	-0.04	-0.3	44929.0	605212.16	78
2019-05-06	13.5	13.68	13.5	13.54	-0.12	-0.88	38826.0	527555.52	85
2019-05-05	13.7	13.72	13.3	13.66	-0.04	-0.29	71106.0	968792.42	143
2019-05-02	13.7	13.8	13.7	13.7	-0.1	-0.72	82168.0	1129694.44	197
2019-05-01	13.84	13.9	13.8	13.8	-0.18	-1.29	117424.0	1625065.4	258
2019-04-30	14.04	14.06	13.92	13.98	-0.06	-0.43	41766.0	585154.46	106
2019-04-29	14.04	14.1	14.04	14.04	0.0	0.0	31388.0	441645.3	83
2019-04-28	14.18	14.18	14.04	14.04	-0.14	-0.99	51616.0	727929.36	146
2019-04-25	14.3	14.3	14.16	14.18	-0.2	-1.39	31234.0	443702.6	104
2019-04-24	14.22	14.38	14.2	14.38	0.18	1.27	76347.0	1086069.92	114
2019-04-23	14.36	14.36	14.18	14.2	-0.16	-1.11	126019.0	1802911.54	202
2019-04-22	14.62	14.68	14.36	14.36	-0.26	-1.78	117054.0	1697070.06	212
2019-04-21	14.6	14.7	14.58	14.62	-0.06	-0.41	70487.0	1031042.12	123
2019-04-18	14.72	14.74	14.68	14.68	-0.12	-0.81	58570.0	861044.32	105
2019-04-17	14.82	14.86	14.72	14.8	0.0	0.0	86891.0	1284458.02	140
2019-04-16	14.9	14.96	14.8	14.8	-0.06	-0.4	67563.0	1003733.38	108
2019-04-15	14.8	14.98	14.8	14.86	0.12	0.81	209631.0	3118399.34	265
2019-04-14	14.86	14.86	14.68	14.74	-0.04	-0.27	95136.0	1401873.66	170
2019-04-11	14.7	15.14	14.7	14.78	0.12	0.82	479267.0	7174642.86	768
2019-04-10	14.66	14.88	14.62	14.66	-0.02	-0.14	123848.0	1823940.74	249
2019-04-09	14.64	14.78	14.58	14.68	-0.02	-0.14	102412.0	1501481.04	223
2019-04-08	14.5	14.78	14.5	14.7	0.16	1.1	189456.0	2779501.72	338
2019-04-07	14.7	14.74	14.46	14.54	-0.24	-1.62	212857.0	3098748.42	391
2019-04-04	14.92	15.0	14.72	14.78	-0.12	-0.81	274131.0	4073257.98	277
2019-04-03	14.92	15.1	14.9	14.9	-0.08	-0.53	95451.0	1429552.24	344
2019-04-02	14.92	15.3	14.9	14.98	0.1	0.67	285911.0	4319993.96	479
2019-04-01	14.94	15.04	14.64	14.88	-0.06	-0.4	165216.0	2469694.6	409
2019-03-31	14.92	15.24	14.7	14.94	0.04	0.27	341162.0	5089770.96	591
2019-03-28	15.12	15.42	14.88	14.9	-0.38	-2.49	279611.0	4225052.92	512
2019-03-27	15.3	15.6	15.06	15.28	-0.2	-1.29	369860.0	5688111.72	545
2019-03-26	15.72	15.96	15.42	15.48	-0.3	-1.9	609299.0	9539997.14	893
2019-03-25	16.62	17.0	15.76	15.78	-0.86	-5.17	1388342.0	22588777.2	2023
2019-03-24	15.14	16.64	15.14	16.64	1.5	9.91	2088190.0	33936777.0	2226
2019-03-21	15.2	15.5	15.1	15.14	0.08	0.53	226317.0	3445684.5	298
2019-03-20	15.1	15.9	15.06	15.06	-0.04	-0.26	564044.0	8742664.32	763
2019-03-19	15.12	15.5	15.08	15.1	0.04	0.27	199501.0	3038316.24	274
2019-03-18	15.1	15.24	15.04	15.06	-0.06	-0.4	84270.0	1273336.34	137
2019-03-17	15.12	15.36	15.1	15.12	0.1	0.67	153825.0	2332784.34	293
2019-03-14	14.3	15.6	14.26	15.02	0.66	4.6	629822.0	9577689.92	991
2019-03-13	14.42	14.42	14.26	14.36	-0.06	-0.42	99337.0	1426997.06	173
2019-03-12	14.4	14.5	14.4	14.42	0.0	0.0	38973.0	563761.72	81
2019-03-11	14.66	14.66	14.42	14.42	-0.28	-1.9	82618.0	1199133.26	146
2019-03-10	14.8	14.9	14.7	14.7	-0.1	-0.68	74899.0	1106406.36	127
2019-03-07	15.1	15.1	14.8	14.8	-0.18	-1.2	71548.0	1066592.34	139
2019-03-06	15.1	15.2	14.98	14.98	-0.06	-0.4	89395.0	1344962.52	165
2019-03-05	15.02	15.22	15.02	15.04	0.04	0.27	48590.0	734684.82	122
2019-03-04	15.04	15.04	14.98	15.0	-0.1	-0.66	46489.0	697601.78	119
2019-03-03	15.2	15.2	15.0	15.1	-0.08	-0.53	49956.0	754086.42	128
2019-02-28	15.28	15.32	15.18	15.18	-0.18	-1.17	38559.0	588055.92	92
2019-02-27	15.18	15.44	15.18	15.36	0.06	0.39	145725.0	2231936.52	237
2019-02-26	15.16	15.42	15.14	15.3	0.16	1.06	80749.0	1235246.2	218
2019-02-25	15.18	15.18	15.0	15.14	-0.08	-0.53	71638.0	1078603.16	110
2019-02-24	15.22	15.22	15.16	15.22	0.02	0.13	22620.0	343524.44	64
2019-02-21	15.26	15.26	15.1	15.2	-0.04	-0.26	39957.0	607555.34	91
2019-02-20	15.26	15.3	15.24	15.24	0.02	0.13	20382.0	311265.66	58
2019-02-19	15.16	15.24	15.16	15.22	0.02	0.13	33834.0	514184.76	94
2019-02-18	15.2	15.5	15.08	15.2	-0.04	-0.26	165905.0	2534929.72	217
2019-02-17	15.5	15.5	15.22	15.24	-0.26	-1.68	120855.0	1849543.92	286
2019-02-14	15.88	15.88	15.48	15.5	-0.32	-2.02	136822.0	2135125.58	246
2019-02-13	15.84	15.98	15.72	15.82	-0.06	-0.38	112240.0	1773254.22	162
2019-02-12	15.74	16.1	15.7	15.88	0.14	0.89	127235.0	2017422.88	216
2019-02-11	15.84	15.86	15.68	15.74	-0.1	-0.63	90290.0	1421960.14	121
2019-02-10	16.1	16.2	15.8	15.84	-0.32	-1.98	224500.0	3586018.54	370
2019-02-07	15.7	16.54	15.7	16.16	0.56	3.59	901606.0	14701543.36	1249
2019-02-06	15.76	16.0	15.6	15.6	-0.06	-0.38	129708.0	2046233.12	224
2019-02-05	15.66	15.9	15.6	15.66	-0.04	-0.25	69895.0	1098553.14	152
2019-02-04	15.86	15.86	15.7	15.7	-0.1	-0.63	28194.0	443802.08	90
2019-02-03	15.86	16.1	15.7	15.8	-0.08	-0.5	121711.0	1931465.02	220
2019-01-31	16.02	16.12	15.84	15.88	-0.22	-1.37	108559.0	1730110.08	223
2019-01-30	16.14	16.2	16.0	16.1	-0.06	-0.37	96875.0	1556884.5	160
2019-01-29	16.2	16.4	16.1	16.16	0.08	0.5	183298.0	2980842.06	331
2019-01-28	16.0	16.18	15.9	16.08	0.08	0.5	181186.0	2909297.94	246
2019-01-27	15.7	16.2	15.6	16.0	0.28	1.78	189206.0	3008589.1	289
2019-01-24	15.62	16.06	15.6	15.72	0.1	0.64	226960.0	3592818.78	333
2019-01-23	15.72	15.78	15.6	15.62	-0.14	-0.89	74223.0	1162930.32	128
2019-01-22	15.8	15.8	15.5	15.76	-0.08	-0.51	209752.0	3292058.68	250
2019-01-21	15.9	15.9	15.8	15.84	-0.12	-0.75	59882.0	948049.86	95
2019-01-20	15.98	15.98	15.74	15.96	0.02	0.13	76537.0	1214601.04	141
2019-01-17	15.62	16.1	15.62	15.94	0.14	0.89	138408.0	2208955.62	254
2019-01-16	16.16	16.18	15.78	15.8	-0.3	-1.86	243846.0	3880463.34	404
2019-01-15	16.6	16.6	15.96	16.1	-0.46	-2.78	636679.0	10273962.24	635
2019-01-14	16.7	16.74	16.56	16.56	-0.02	-0.12	99036.0	1648405.42	150
2019-01-13	16.58	16.7	16.52	16.58	-0.02	-0.12	78459.0	1300316.38	111
2019-01-10	16.54	16.6	16.36	16.6	0.06	0.36	118871.0	1955998.22	185
2019-01-09	16.64	16.7	16.44	16.54	0.04	0.24	154109.0	2551306.84	204
2019-01-08	16.66	16.66	16.5	16.5	-0.16	-0.96	74064.0	1228651.98	132
2019-01-07	16.9	16.94	16.6	16.66	-0.04	-0.24	172450.0	2878760.92	263
2019-01-06	16.7	17.36	16.62	16.7	0.1	0.6	491264.0	8365212.02	726
2019-01-03	16.62	16.68	16.52	16.6	-0.02	-0.12	58050.0	963503.08	126
2019-01-02	16.4	16.64	16.3	16.62	0.2	1.22	89732.0	1482401.08	155
2019-01-01	16.7	16.7	16.42	16.42	-0.26	-1.56	174646.0	2885418.44	245
2018-12-31	17.1	17.1	16.66	16.68	-0.34	-2.0	120689.0	2028501.44	261
2018-12-30	16.92	17.38	16.9	17.02	0.22	1.31	299676.0	5129169.24	484
2018-12-27	16.8	16.88	16.68	16.8	0.22	1.33	130460.0	2187235.16	216
2018-12-26	16.4	16.84	16.4	16.58	0.22	1.34	123414.0	2058194.62	234
2018-12-25	16.46	16.66	16.24	16.36	-0.16	-0.97	153252.0	2511127.74	272
2018-12-24	16.56	16.9	16.52	16.52	-0.14	-0.84	168984.0	2817507.36	312
2018-12-23	16.3	16.86	16.26	16.66	-0.02	-0.12	231439.0	3826582.4	334
2018-12-20	17.22	17.58	16.5	16.68	-0.46	-2.68	472312.0	8084773.92	738
2018-12-19	17.3	17.58	17.0	17.14	-0.16	-0.92	455901.0	7891197.7	733
2018-12-18	17.0	18.16	16.92	17.3	0.24	1.41	1512273.0	26490658.74	1629
2018-12-17	17.02	17.18	16.92	17.06	-0.02	-0.12	223223.0	3806131.86	282
2018-12-16	17.16	17.3	17.0	17.08	0.08	0.47	312187.0	5341809.68	319
2018-12-13	16.72	17.2	16.7	17.0	0.3	1.8	477049.0	8127152.84	583
2018-12-12	16.46	16.8	16.46	16.7	0.26	1.58	274982.0	4590834.92	291
2018-12-11	16.52	16.58	16.4	16.44	-0.02	-0.12	93952.0	1545221.42	175
2018-12-10	16.6	16.9	16.38	16.46	-0.14	-0.84	358773.0	5966991.56	507
2018-12-09	16.46	16.7	16.46	16.6	0.18	1.1	177178.0	2941131.5	204
2018-12-06	16.5	16.64	16.3	16.42	-0.2	-1.2	128027.0	2113782.52	212
2018-12-05	16.8	16.98	16.6	16.62	-0.18	-1.07	256354.0	4284187.14	329
2018-12-04	16.8	17.12	16.8	16.8	-0.16	-0.94	372852.0	6322715.72	352
2018-12-03	17.04	17.28	16.82	16.96	0.0	0.0	678004.0	11548682.54	697
2018-12-02	16.78	17.1	16.62	16.96	0.36	2.17	600168.0	10117278.76	602
2018-11-29	16.76	16.98	16.6	16.6	-0.02	-0.12	381951.0	6376984.18	464
2018-11-28	17.14	17.58	16.62	16.62	-0.28	-1.66	806720.0	13759951.32	991
2018-11-27	16.28	16.9	16.28	16.9	0.74	4.58	609583.0	10074086.64	724
2018-11-26	16.4	16.46	16.02	16.16	-0.2	-1.22	422216.0	6835970.84	666
2018-11-25	16.6	17.08	16.3	16.36	-0.24	-1.45	950629.0	15877893.0	1259
2018-11-22	16.48	17.1	16.38	16.6	0.24	1.47	906464.0	15152935.54	1302
2018-11-21	17.2	17.46	16.12	16.36	-0.64	-3.76	1277557.0	21412124.96	1692
2018-11-20	16.02	17.9	16.02	17.0	0.72	4.42	2575700.0	43941216.52	2980
2018-11-19	16.52	16.7	15.9	16.28	-0.14	-0.85	1114436.0	18079245.04	1238
2018-11-18	15.88	17.16	15.88	16.42	0.82	5.26	2180701.0	36886690.48	1851
2018-11-15	15.4	15.7	15.24	15.6	0.4	2.63	463377.0	7189516.66	544
2018-11-14	15.1	15.7	15.08	15.2	0.02	0.13	332166.0	5117890.56	391
2018-11-13	15.04	15.58	15.0	15.18	0.06	0.4	402048.0	6157891.9	464
2018-11-12	15.2	15.46	15.0	15.12	0.12	0.8	171160.0	2607156.94	195
2018-11-11	15.0	15.26	14.98	15.0	-0.24	-1.57	97015.0	1458758.9	133
2018-11-08	15.4	15.76	15.24	15.24	0.04	0.26	179136.0	2781457.9	266
2018-11-07	15.44	15.64	15.2	15.2	-0.16	-1.04	84338.0	1299081.44	120
2018-11-06	15.34	15.76	15.34	15.36	0.16	1.05	227400.0	3528141.6	203
2018-11-05	15.78	15.8	15.2	15.2	-0.42	-2.69	217062.0	3362471.92	288
2018-11-04	15.46	15.88	15.44	15.62	0.22	1.43	158117.0	2476819.68	233
2018-11-01	15.64	15.88	15.4	15.4	-0.28	-1.79	146484.0	2289253.98	266
2018-10-31	15.44	16.1	15.44	15.68	0.28	1.82	420027.0	6627727.94	524
2018-10-30	15.12	15.8	15.12	15.4	0.2	1.32	445872.0	6892634.3	583
2018-10-29	15.14	15.66	15.0	15.2	0.14	0.93	313684.0	4798593.74	382
2018-10-28	14.78	15.6	14.78	15.06	0.24	1.62	256626.0	3942820.82	341
2018-10-25	14.4	14.9	14.38	14.82	0.42	2.92	123542.0	1806918.12	152
2018-10-24	14.02	14.6	14.02	14.4	0.38	2.71	114452.0	1632870.06	245
2018-10-23	13.3	14.04	13.3	14.02	0.72	5.41	121559.0	1670113.24	200
2018-10-22	13.62	13.9	13.3	13.3	-0.6	-4.32	69981.0	940297.1	130
2018-10-21	13.3	14.02	13.2	13.9	-0.3	-2.11	91677.0	1263995.7	170
2018-10-18	14.0	14.56	14.0	14.2	-0.16	-1.11	89366.0	1274538.08	201
2018-10-17	14.4	14.62	14.32	14.36	-0.16	-1.1	119194.0	1722504.98	188
2018-10-16	14.16	14.52	13.0	14.52	0.3	2.11	165787.0	2286909.38	364
2018-10-15	13.6	14.22	13.32	14.22	1.02	7.73	111860.0	1534474.22	207
2018-10-14	14.5	14.52	13.1	13.2	-1.32	-9.09	209626.0	2885007.1	451
2018-10-11	14.9	15.58	14.04	14.52	-0.6	-3.97	595084.0	8990799.82	857
2018-10-10	15.1	15.32	15.02	15.12	0.02	0.13	186484.0	2835170.36	345
2018-10-09	14.9	15.5	14.9	15.1	0.22	1.48	338651.0	5128764.82	627
2018-10-08	14.9	15.0	14.8	14.88	-0.1	-0.67	106328.0	1582818.36	182
2018-10-07	14.8	15.72	14.74	14.98	0.2	1.35	302269.0	4614597.5	574
2018-10-04	14.96	14.98	14.76	14.78	-0.22	-1.47	80944.0	1203887.36	291
2018-10-03	14.6	15.86	14.58	15.0	0.26	1.76	273619.0	4187152.28	719
2018-10-02	14.86	14.88	14.66	14.74	-0.2	-1.34	135540.0	2000642.86	207
2018-10-01	15.24	15.3	14.9	14.94	-0.36	-2.35	125875.0	1892215.24	246
2018-09-30	15.42	15.48	15.2	15.3	-0.16	-1.03	96672.0	1481563.08	160
2018-09-27	15.86	15.86	15.4	15.46	-0.2	-1.28	98030.0	1524778.28	164
2018-09-26	15.5	15.84	15.4	15.66	0.06	0.38	161202.0	2509922.64	277
2018-09-25	15.6	16.0	15.6	15.6	-0.3	-1.89	140977.0	2214512.52	264
2018-09-20	16.48	16.48	15.9	15.9	0.46	2.98	736465.0	11985024.78	958
2018-09-19	15.44	15.44	15.44	15.44	1.4	9.97	237356.0	3664776.64	150
2018-09-18				14.04	0.0	0.0	0.0	0.0	0
2018-09-17				14.04	0.0	0.0	0.0	0.0	0
2018-09-16				14.04	0.0	0.0	0.0	0.0	0
2018-09-13				14.04	0.0	0.0	0.0	0.0	0
2018-09-12				14.04	0.0	0.0	0.0	0.0	0
2018-09-11				14.04	0.0	0.0	0.0	0.0	0
2018-09-10				14.04	0.0	0.0	0.0	0.0	0
2018-09-09				14.04	0.0	0.0	0.0	0.0	0
2018-09-06				14.04	0.0	0.0	0.0	0.0	0
2018-09-05				14.04	0.0	0.0	0.0	0.0	0
2018-09-04				14.04	0.0	0.0	0.0	0.0	0
2018-09-03				14.04	0.0	0.0	0.0	0.0	0
2018-09-02				14.04	0.0	0.0	0.0	0.0	0
2018-08-30				14.04	0.0	0.0	0.0	0.0	0
2018-08-29				14.04	0.0	0.0	0.0	0.0	0
2018-08-28				14.04	0.0	0.0	0.0	0.0	0
2018-08-27				14.04	0.0	0.0	0.0	0.0	0
2018-08-26				14.04	0.0	0.0	0.0	0.0	0
2018-08-16				14.04	0.0	0.0	0.0	0.0	0
2018-08-15				14.04	0.0	0.0	0.0	0.0	0
2018-08-14				14.04	0.0	0.0	0.0	0.0	0
2018-08-13				14.04	0.0	0.0	0.0	0.0	0
2018-08-12				14.04	0.0	0.0	0.0	0.0	0
2018-08-09	14.42	14.42	14.0	14.04	-0.26	-1.82	179499.0	2541289.06	235
2018-08-08	14.32	14.36	14.3	14.3	0.0	0.0	99160.0	1420744.62	145
2018-08-07	14.76	14.76	14.3	14.3	-0.46	-3.12	131666.0	1914463.74	179
2018-08-06	14.28	14.82	14.28	14.76	0.5	3.51	240319.0	3485910.74	315
2018-08-05	14.24	15.16	14.02	14.26	-0.04	-0.28	370880.0	5407436.68	487
2018-08-02	15.02	15.2	14.28	14.3	-0.9	-5.92	484037.0	7203294.82	513
2018-08-01	15.3	15.68	14.8	15.2	0.36	2.43	1325429.0	20186919.82	1512
2018-07-31	14.6	15.58	14.1	14.84	0.54	3.78	1545489.0	23166566.68	1803
2018-07-30	12.96	14.34	12.92	14.3	1.26	9.66	366088.0	5020876.08	451
2018-07-29	13.16	13.18	12.96	13.04	-0.12	-0.91	149670.0	1955544.88	191
2018-07-26	13.32	13.32	13.14	13.16	-0.24	-1.79	153181.0	2021290.88	197
2018-07-25	13.76	13.76	13.4	13.4	-0.4	-2.9	90880.0	1229476.8	161
2018-07-24	13.82	13.82	13.74	13.8	0.0	0.0	31224.0	430509.78	75
2018-07-23	13.92	13.92	13.8	13.8	-0.08	-0.58	44525.0	616504.58	104
2018-07-22	13.98	13.98	13.88	13.88	0.0	0.0	62403.0	869734.24	115
2018-07-19	13.98	14.0	13.88	13.88	-0.08	-0.57	103774.0	1445412.96	172
2018-07-18	14.06	14.06	13.96	13.96	-0.06	-0.43	97324.0	1362299.66	149
2018-07-17	14.02	14.1	13.98	14.02	0.1	0.72	184562.0	2587678.14	286
2018-07-16	14.02	14.02	13.92	13.92	-0.06	-0.43	53080.0	740672.02	121
2018-07-15	14.0	14.08	13.96	13.98	0.0	0.0	91777.0	1284989.18	143
2018-07-12	14.0	14.0	13.96	13.98	-0.06	-0.43	80970.0	1132041.24	145
2018-07-11	14.1	14.1	14.02	14.04	-0.06	-0.43	61562.0	864136.76	137
2018-07-10	14.08	14.1	14.04	14.1	0.0	0.0	50560.0	711167.4	85
2018-07-09	14.04	14.2	14.02	14.1	0.04	0.28	69335.0	977263.24	127
2018-07-08	14.0	14.38	13.98	14.06	-0.12	-0.85	100672.0	1422691.48	179
2018-07-05	14.34	14.34	14.0	14.18	-0.16	-1.12	149276.0	2117148.32	157
2018-07-04	14.34	14.4	14.3	14.34	0.02	0.14	65165.0	934455.6	84
2018-07-03	14.52	14.52	14.32	14.32	-0.08	-0.56	67248.0	971010.6	112
2018-07-02	14.58	14.58	14.4	14.4	-0.2	-1.37	134047.0	1942656.78	157
2018-07-01	14.68	15.2	14.6	14.6	0.06	0.41	565315.0	8436102.68	768
2018-06-28	14.5	14.7	14.4	14.54	0.08	0.55	180905.0	2637615.98	228
2018-06-27	14.5	14.52	14.38	14.46	0.1	0.7	94377.0	1365062.9	141
2018-06-26	14.4	14.5	14.32	14.36	-0.08	-0.55	44464.0	640439.86	86
2018-06-25	14.4	14.48	14.28	14.44	0.04	0.28	52541.0	756658.62	110
2018-06-24	14.38	14.52	14.36	14.4	0.06	0.42	98231.0	1419040.82	113
2018-06-21	14.16	14.86	14.16	14.34	0.2	1.41	352074.0	5129889.82	570
2018-06-20	14.02	14.3	14.0	14.14	-0.16	-1.12	108266.0	1529484.14	183
2018-06-12	14.0	14.44	14.0	14.3	0.5	3.62	167255.0	2389459.32	260
2018-06-11	13.8	13.88	13.8	13.8	0.02	0.15	101558.0	1404731.46	115
2018-06-10	14.32	14.38	13.52	13.78	-0.56	-3.91	252534.0	3498790.26	264
2018-06-07	14.4	14.4	14.34	14.34	-0.06	-0.42	41355.0	594106.12	74
2018-06-06	14.36	14.44	14.36	14.4	0.04	0.28	67914.0	978224.96	90
2018-06-05	14.4	14.4	14.36	14.36	0.0	0.0	55737.0	801731.24	75
2018-06-04	14.44	14.44	14.34	14.36	-0.14	-0.97	93717.0	1348812.58	98
2018-06-03	14.46	14.78	14.42	14.5	0.04	0.28	130448.0	1894521.68	107
2018-05-31	14.5	14.5	14.38	14.46	0.06	0.42	53392.0	770368.72	66
2018-05-30	14.5	14.5	14.4	14.4	-0.1	-0.69	40867.0	591258.32	71
2018-05-29	14.8	14.8	14.5	14.5	-0.46	-3.07	135030.0	1976414.62	234
2018-05-28	14.96	15.0	14.92	14.96	-0.2	-1.32	29239.0	437907.94	56
2018-05-27	15.36	15.36	15.16	15.16	-0.3	-1.94	36123.0	550442.0	72
2018-05-24	15.5	15.52	15.46	15.45	-0.05	-0.32	82079.0	1272292.26	74
2018-05-23	15.54	15.56	15.5	15.5	-0.01	-0.06	63519.0	985755.0	78
2018-05-22	15.52	15.7	15.5	15.51	0.01	0.06	71490.0	1114632.7	126
2018-05-21	15.68	15.9	15.5	15.5	-0.01	-0.06	294959.0	4625430.08	311
2018-05-20	15.0	15.58	15.0	15.51	0.52	3.47	111151.0	1702901.28	191
2018-05-17	15.04	15.04	14.98	14.99	-0.12	-0.79	22718.0	340760.82	49
2018-05-16	15.0	15.14	14.98	15.11	-0.18	-1.18	38123.0	573892.34	86
2018-05-15	15.4	15.5	15.28	15.29	-0.1	-0.65	39797.0	611289.96	82
2018-05-14	15.44	15.7	15.36	15.39	-0.06	-0.39	109771.0	1700727.52	152
2018-05-13	15.42	15.74	15.4	15.45	0.05	0.32	120275.0	1866078.16	226
2018-05-10	14.94	15.9	14.92	15.4	0.9	6.21	475551.0	7327261.7	659
2018-05-09	14.52	14.54	14.4	14.5	-0.05	-0.34	112421.0	1629447.9	139
2018-05-08	14.96	14.96	14.36	14.55	-0.39	-2.61	234497.0	3415981.86	357
2018-05-07	15.54	15.54	14.92	14.94	-0.72	-4.6	277509.0	4202957.1	396
2018-05-06	15.9	15.94	15.66	15.66	-0.19	-1.2	80007.0	1263532.42	130
2018-05-03	16.06	16.06	15.78	15.85	-0.15	-0.94	109598.0	1742074.88	136
2018-05-02	16.1	16.14	15.94	16.0	-0.18	-1.11	131664.0	2114375.64	194
2018-05-01	16.22	16.26	16.16	16.18	-0.04	-0.25	84654.0	1372351.88	141
2018-04-30	16.44	16.56	16.2	16.22	-0.17	-1.04	214874.0	3524217.96	291
2018-04-29	16.3	16.66	16.3	16.39	0.19	1.17	296980.0	4900094.92	352
2018-04-26	16.28	16.4	16.16	16.2	-0.1	-0.61	97042.0	1577545.0	155
2018-04-25	16.12	16.48	16.12	16.3	-0.09	-0.55	102567.0	1672682.3	133
2018-04-24	16.42	16.5	16.2	16.39	-0.02	-0.12	184740.0	3029856.24	242
2018-04-23	16.54	16.72	16.38	16.41	-0.11	-0.67	261273.0	4327027.0	313
2018-04-22	16.44	16.6	16.4	16.52	0.16	0.98	153069.0	2528347.6	224
2018-04-19	16.4	16.42	16.32	16.36	-0.09	-0.55	161087.0	2636336.5	217
2018-04-18	16.34	16.6	16.26	16.45	0.22	1.36	309031.0	5083189.0	317
2018-04-17	16.24	16.26	16.16	16.23	0.08	0.5	112073.0	1818654.96	144
2018-04-16	16.26	16.3	16.1	16.15	0.08	0.5	141213.0	2284576.82	193
2018-04-15	15.9	16.18	15.9	16.07	0.25	1.58	225789.0	3628219.4	258
2018-04-12	16.0	16.1	15.64	15.82	-0.18	-1.13	102146.0	1618845.56	193
2018-04-11	16.84	16.84	15.62	16.0	-0.8	-4.76	229051.0	3746240.18	266
2018-04-10	16.82	16.88	16.78	16.8	-0.01	-0.06	137672.0	2317889.72	159
2018-04-09	16.58	17.16	16.52	16.81	0.24	1.45	765515.0	12924317.2	864
2018-04-08	16.5	16.8	16.38	16.57	0.06	0.36	367453.0	6106981.02	460
2018-04-05	16.5	16.58	16.4	16.51	0.01	0.06	234707.0	3873522.04	224
2018-04-04	16.8	16.88	16.46	16.5	-0.16	-0.96	275079.0	4595624.5	321
2018-04-03	16.4	16.86	16.4	16.66	0.37	2.27	470987.0	7846150.04	626
2018-04-02	16.14	16.44	16.1	16.29	0.09	0.56	369609.0	6017717.0	407
2018-04-01	16.34	16.4	16.14	16.2	-0.09	-0.55	450392.0	7318913.4	478
2018-03-29	16.98	16.98	16.1	16.29	-0.46	-2.75	431744.0	7106010.12	610
2018-03-28	17.36	17.36	16.7	16.75	-0.61	-3.51	379160.0	6446799.5	545
2018-03-27	17.56	17.7	17.2	17.36	-0.16	-0.91	604660.0	10599850.92	753
2018-03-26	19.0	19.0	17.48	17.52	-1.87	-9.64	1101238.0	19875901.84	1499
2018-03-25	19.62	19.62	19.3	19.39	-0.05	-0.26	133187.0	2585207.36	214
2018-03-22	19.68	19.7	19.44	19.44	-0.21	-1.07	239538.0	4685018.9	351
2018-03-21	19.16	20.2	19.16	19.65	0.51	2.66	1141164.0	22641150.54	1379
2018-03-20	19.14	19.2	19.02	19.14	-0.06	-0.31	120348.0	2304631.12	127
2018-03-19	19.2	19.3	19.18	19.2	0.0	0.0	112918.0	2170491.02	124
2018-03-18	19.32	19.4	19.18	19.2	-0.12	-0.62	77839.0	1498765.82	125
2018-03-15	19.52	19.52	19.28	19.32	-0.2	-1.02	128086.0	2484660.18	186
2018-03-14	19.5	19.76	19.5	19.52	0.04	0.21	127787.0	2499118.42	163
2018-03-13	19.56	19.76	19.42	19.48	-0.03	-0.15	390758.0	7673108.92	440
2018-03-12	19.46	19.58	19.4	19.51	0.06	0.31	159363.0	3105884.46	250
2018-03-11	19.3	19.6	19.24	19.45	0.2	1.04	284383.0	5539132.82	380
2018-03-08	19.18	19.28	19.16	19.25	0.07	0.36	61366.0	1179422.3	114
2018-03-07	19.3	19.3	19.18	19.18	-0.11	-0.57	72335.0	1390586.46	149
2018-03-06	19.5	19.5	19.24	19.29	-0.04	-0.21	55352.0	1069836.66	102
2018-03-05	19.4	19.66	19.22	19.33	-0.04	-0.21	227057.0	4424441.82	291
2018-03-04	19.22	19.4	19.0	19.37	0.17	0.89	227250.0	4362963.62	265
2018-03-01	19.32	19.32	19.2	19.2	-0.12	-0.62	45235.0	872085.98	122
2018-02-28	19.52	19.52	19.3	19.32	-0.23	-1.18	104905.0	2035546.86	186
2018-02-27	19.7	19.74	19.54	19.55	-0.14	-0.71	84787.0	1663326.14	120
2018-02-26	19.68	19.84	19.6	19.69	0.01	0.05	228010.0	4501946.7	292
2018-02-25	19.5	19.88	19.5	19.68	0.34	1.76	309201.0	6096021.36	326
2018-02-22	19.36	19.9	19.2	19.34	0.03	0.16	824636.0	16183436.2	970
2018-02-21	19.14	19.38	19.08	19.31	0.06	0.31	184416.0	3537624.12	279
2018-02-20	19.1	19.4	19.1	19.25	0.13	0.68	147055.0	2833123.16	183
2018-02-19	19.18	19.3	19.1	19.12	0.07	0.37	105425.0	2022141.58	147
2018-02-18	19.5	19.5	19.0	19.05	-0.35	-1.8	143471.0	2757221.7	191
2018-02-15	19.18	19.5	19.18	19.4	0.28	1.46	220785.0	4279366.06	250
2018-02-14	19.08	19.22	19.08	19.12	0.02	0.1	64884.0	1242431.72	80
2018-02-13	19.2	19.3	19.06	19.1	0.05	0.26	93829.0	1799187.92	129
2018-02-12	18.86	19.26	18.86	19.05	0.22	1.17	126652.0	2420734.42	179
2018-02-11	18.92	19.0	18.78	18.83	-0.17	-0.89	53293.0	1005365.8	132
2018-02-08	19.3	19.4	19.0	19.0	-0.35	-1.81	114679.0	2193537.6	208
2018-02-07	19.8	19.86	19.2	19.35	-0.31	-1.58	130023.0	2548684.1	185
2018-02-06	20.0	20.0	19.6	19.66	-0.43	-2.14	221895.0	4397177.74	308
2018-02-05	20.02	20.16	20.02	20.09	0.01	0.05	111453.0	2240312.02	163
2018-02-04	20.0	20.2	20.0	20.08	-0.2	-0.99	180808.0	3626924.78	262
2018-02-01	20.3	20.46	20.22	20.28	0.07	0.35	245870.0	4999389.12	266
2018-01-31	20.44	20.46	20.2	20.21	-0.27	-1.32	236153.0	4801915.94	264
2018-01-30	20.46	20.9	20.4	20.48	0.11	0.54	617873.0	12807659.28	713
2018-01-29	20.22	20.64	20.22	20.37	0.2	0.99	689124.0	14092186.18	670
2018-01-28	20.1	20.2	20.06	20.17	0.08	0.4	79421.0	1598653.32	106
2018-01-25	20.0	20.26	20.0	20.09	0.09	0.45	142894.0	2880958.86	211
2018-01-24	20.0	20.1	19.9	20.0	0.0	0.0	100952.0	2018288.4	107
2018-01-23	20.1	20.16	20.0	20.0	-0.13	-0.65	78700.0	1578080.96	97
2018-01-22	20.22	20.22	20.12	20.13	-0.05	-0.25	52735.0	1064182.64	94
2018-01-21	20.1	20.2	20.0	20.18	0.01	0.05	116952.0	2350660.28	170
2018-01-18	20.4	20.4	20.02	20.17	-0.17	-0.84	104735.0	2114319.64	123
2018-01-17	20.36	20.44	20.3	20.34	-0.01	-0.05	98655.0	2009223.7	132
2018-01-16	20.54	20.68	20.34	20.35	-0.12	-0.59	162573.0	3322294.12	246
2018-01-15	20.18	20.78	20.12	20.47	0.37	1.84	351770.0	7203073.66	517
2018-01-14	20.0	20.2	20.0	20.1	0.1	0.5	173183.0	3479821.08	188
2018-01-11	20.0	20.02	20.0	20.0	0.0	0.0	98148.0	1963706.06	126
2018-01-10	20.2	20.2	20.0	20.0	-0.09	-0.45	87320.0	1751111.18	119
2018-01-09	20.12	20.18	19.9	20.09	-0.05	-0.25	109254.0	2193024.9	144
2018-01-08	20.44	20.44	20.1	20.14	-0.26	-1.27	87667.0	1777155.88	141
2018-01-07	20.36	20.48	20.36	20.4	0.03	0.15	68166.0	1392303.36	121
2018-01-04	20.52	20.52	20.3	20.37	0.06	0.3	72047.0	1467962.72	123
2018-01-03	20.6	20.6	20.3	20.31	-0.24	-1.17	77611.0	1579844.24	147
2018-01-02	20.78	21.0	20.5	20.55	0.19	0.93	206866.0	4284271.64	245
2018-01-01	20.22	20.44	20.1	20.36	-0.25	-1.21	136127.0	2765867.78	172
2017-12-31	20.86	20.88	20.58	20.61	-0.23	-1.1	161178.0	3338248.32	264
2017-12-28	20.94	21.0	20.82	20.84	-0.1	-0.48	105408.0	2201530.46	171
2017-12-27	20.96	21.02	20.92	20.94	0.0	0.0	121974.0	2559625.66	150
2017-12-26	20.8	21.08	20.7	20.94	0.06	0.29	155017.0	3248864.3	217
2017-12-25	21.0	21.12	20.84	20.88	-0.09	-0.43	200367.0	4209416.84	306
2017-12-24	20.8	21.22	20.8	20.97	0.02	0.1	374054.0	7866672.18	395
2017-12-21	20.82	21.14	20.78	20.95	0.16	0.77	313229.0	6584729.2	352
2017-12-20	20.8	20.9	20.76	20.79	0.01	0.05	70731.0	1472892.32	102
2017-12-19	21.04	21.04	20.64	20.78	-0.28	-1.33	207754.0	4324574.28	294
2017-12-18	21.14	21.26	21.02	21.06	-0.05	-0.24	238029.0	5033898.44	259
2017-12-17	21.02	21.36	21.0	21.11	0.17	0.81	407751.0	8640645.2	514
2017-12-14	20.4	21.28	20.4	20.94	0.57	2.8	1093680.0	22898936.54	1092
2017-12-13	20.36	20.52	20.34	20.37	-0.06	-0.29	95706.0	1955323.66	118
2017-12-12	20.4	20.54	20.4	20.43	-0.01	-0.05	136388.0	2789944.66	199
2017-12-11	20.5	20.7	20.4	20.44	0.0	0.0	260883.0	5352969.02	288
2017-12-10	20.36	20.46	19.8	20.44	0.19	0.94	219670.0	4473192.94	247
2017-12-07	20.2	20.3	19.26	20.25	-0.07	-0.34	151279.0	3033458.8	201
2017-12-06	20.38	20.6	20.24	20.32	-0.06	-0.29	262559.0	5372327.24	336
2017-12-05	20.1	20.48	20.0	20.38	0.23	1.14	247284.0	5009715.06	384
2017-12-04	20.4	20.4	19.88	20.15	-0.22	-1.08	182098.0	3667908.8	309
2017-12-03	20.66	20.66	20.24	20.37	0.26	1.29	155899.0	3176223.36	224
2017-11-30	20.0	20.5	19.84	20.11	0.26	1.31	664351.0	13445270.74	772
2017-11-29	19.54	19.9	19.54	19.85	0.35	1.79	466075.0	9207210.8	389
2017-11-28	19.42	19.56	19.42	19.5	0.02	0.1	86379.0	1684891.38	116
2017-11-27	19.48	19.84	19.26	19.48	0.12	0.62	182130.0	3572990.9	249
2017-11-26	19.26	19.48	19.22	19.36	0.36	1.89	106374.0	2057093.92	144
2017-11-23	19.02	19.08	18.9	19.0	0.15	0.8	66216.0	1257837.2	112
2017-11-22	18.24	18.9	18.24	18.85	0.33	1.78	71309.0	1332433.26	119
2017-11-21	18.42	18.58	18.1	18.52	-0.07	-0.38	94795.0	1743476.34	186
2017-11-20	18.96	18.96	18.5	18.59	-0.39	-2.05	99003.0	1848829.28	211
2017-11-19	19.22	19.36	18.9	18.98	-0.31	-1.61	121456.0	2318075.86	218
2017-11-16	19.9	19.9	19.16	19.29	-0.37	-1.88	110143.0	2141923.6	234
2017-11-15	19.12	19.98	19.12	19.66	0.45	2.34	207011.0	4060525.16	332
2017-11-14	18.7	19.7	18.64	19.21	0.62	3.34	252740.0	4843497.1	326
2017-11-13	18.5	18.54	18.48	18.59	0.1	0.54	37421.0	692960.54	59
2017-11-12	18.68	18.88	18.48	18.49	-0.04	-0.22	137695.0	2567944.16	182
2017-11-09	18.22	18.72	18.22	18.53	0.33	1.81	117725.0	2180205.18	171
2017-11-08	18.14	18.4	17.7	18.2	-0.11	-0.6	78965.0	1426011.5	170
2017-11-07	20.0	20.1	18.06	18.31	-1.74	-8.68	364368.0	6782580.64	414
2017-11-06	20.38	20.38	19.88	20.05	-0.4	-1.96	67774.0	1358905.72	138
2017-11-05	20.2	20.42	19.4	20.45	0.04	0.2	145194.0	2906229.5	226
2017-11-02	20.5	20.54	20.4	20.41	-0.03	-0.15	48624.0	995679.18	114
2017-11-01	20.86	20.86	20.34	20.44	-0.42	-2.01	116303.0	2378956.0	172
2017-10-31	20.9	20.98	20.7	20.86	-0.02	-0.1	142398.0	2966237.82	190
2017-10-30	21.0	21.06	20.72	20.88	0.3	1.46	329555.0	6884607.98	447
2017-10-29	20.4	20.7	20.32	20.58	0.27	1.33	124013.0	2537702.74	176
2017-10-26	20.26	20.36	20.24	20.31	0.02	0.1	94941.0	1927981.44	142
2017-10-25	20.2	20.3	20.16	20.29	0.22	1.1	79826.0	1616140.28	114
2017-10-24	20.14	20.3	20.0	20.07	-0.03	-0.15	114759.0	2306394.06	166
2017-10-23	20.54	20.54	20.0	20.1	-0.4	-1.95	161414.0	3251319.54	240
2017-10-22	20.52	20.76	20.4	20.5	0.16	0.79	199555.0	4115074.38	372
2017-10-19	20.34	20.4	20.2	20.34	0.0	0.0	125898.0	2555121.3	176
2017-10-18	20.5	20.58	20.3	20.34	-0.15	-0.73	148661.0	3039342.18	228
2017-10-17	20.48	20.56	20.34	20.49	0.14	0.69	205870.0	4212586.24	282
2017-10-16	20.44	20.44	20.02	20.35	0.01	0.05	200667.0	4048866.42	268
2017-10-15	20.5	20.88	20.32	20.34	-0.04	-0.2	136342.0	2803740.24	194
2017-10-12	20.1	20.58	19.92	20.38	0.29	1.44	190428.0	3854871.82	272
2017-10-11	21.02	21.1	20.0	20.09	-1.22	-5.73	354949.0	7269342.68	498
2017-10-10	22.0	22.1	21.0	21.31	-0.56	-2.56	87081.0	1880351.02	172
2017-10-09	22.0	22.1	21.4	21.87	-0.18	-0.82	171661.0	3752284.92	242
2017-10-08	22.42	22.46	22.0	22.05	-0.47	-2.09	197516.0	4389919.48	272
2017-10-05	22.68	22.72	22.5	22.52	-0.11	-0.49	153056.0	3456559.7	199
2017-10-04	22.7	22.78	22.56	22.63	-0.09	-0.4	162510.0	3684432.32	238
2017-10-03	22.62	22.82	22.6	22.72	0.07	0.31	144765.0	3288778.54	271
2017-10-02	22.92	22.96	22.62	22.65	-0.21	-0.92	161976.0	3690733.28	300
2017-10-01	22.78	23.0	22.68	22.86	-0.24	-1.04	295604.0	6760638.28	485
2017-09-28	23.6	23.86	23.02	23.1	-0.34	-1.45	720782.0	16995546.18	956
2017-09-27	23.2	23.6	22.94	23.44	0.33	1.43	1031658.0	24104214.5	1350
2017-09-26	22.98	23.66	22.8	23.11	0.32	1.4	1329916.0	30928995.5	1503
2017-09-25	22.52	22.98	22.5	22.79	0.32	1.42	414875.0	9428623.38	512
2017-09-21	22.76	23.0	22.44	22.47	-0.22	-0.97	313774.0	7140803.68	462
2017-09-20	22.36	22.76	22.36	22.69	0.33	1.48	350419.0	7892633.26	345
2017-09-19	22.42	22.62	22.36	22.36	0.03	0.13	124430.0	2790559.9	177
2017-09-18	22.36	22.98	22.32	22.33	0.02	0.09	515386.0	11674746.32	679
2017-09-17	22.24	22.4	22.22	22.31	0.15	0.68	183532.0	4100279.62	208
2017-09-14	22.26	22.28	22.16	22.16	-0.11	-0.49	102770.0	2282341.3	130
2017-09-13	22.06	22.32	22.04	22.27	0.18	0.81	151326.0	3363350.56	213
2017-09-12	22.18	22.26	22.08	22.09	-0.12	-0.54	76955.0	1707915.96	147
2017-09-11	22.36	22.46	22.16	22.21	-0.06	-0.27	208085.0	4643885.74	252
2017-09-10	22.08	22.36	22.08	22.27	0.19	0.86	217697.0	4843690.56	281
2017-09-07	22.06	22.1	22.0	22.08	-0.02	-0.09	91146.0	2009445.6	132
2017-09-06	22.04	22.2	22.0	22.1	0.1	0.45	99759.0	2205781.94	152
2017-08-29	22.06	22.14	21.94	22.0	-0.02	-0.09	80169.0	1767795.56	166
2017-08-28	21.84	22.06	21.8	22.02	0.08	0.36	143051.0	3136142.4	237
2017-08-27	22.14	22.14	21.92	21.94	-0.17	-0.77	147407.0	3248709.0	321
2017-08-24	22.42	22.42	22.08	22.11	-0.31	-1.38	212372.0	4715228.1	388
2017-08-23	22.5	22.98	22.36	22.42	0.07	0.31	874580.0	19855180.54	1210
2017-08-22	22.02	22.46	22.02	22.35	0.22	0.99	405888.0	9057443.72	568
2017-08-21	22.38	22.44	22.08	22.13	-0.13	-0.58	241767.0	5364458.42	312
2017-08-20	22.16	22.5	22.16	22.26	0.07	0.32	194054.0	4339816.14	257
2017-08-17	22.1	22.36	22.1	22.19	0.24	1.09	268299.0	5960682.4	413
2017-08-16	21.98	22.1	21.66	21.95	-0.08	-0.36	237278.0	5188054.46	416
2017-08-15	22.32	22.8	21.9	22.03	-0.21	-0.94	422799.0	9505197.82	601
2017-08-14	22.24	22.4	22.1	22.24	0.03	0.14	276668.0	6155265.92	393
2017-08-13	22.56	22.56	22.18	22.21	-0.31	-1.38	338543.0	7569167.4	511
2017-08-10	22.6	22.92	22.5	22.52	-0.04	-0.18	474476.0	10730851.02	652
2017-08-09	23.02	23.26	22.52	22.56	-0.57	-2.46	884176.0	20175974.2	1225
2017-08-08	23.0	23.9	22.8	23.13	0.53	2.35	1836045.0	42765214.06	2157
2017-08-07	21.96	22.7	21.92	22.6	0.76	3.48	952753.0	21286500.94	959
2017-08-06	21.92	21.92	21.7	21.84	-0.08	-0.36	224389.0	4891332.12	365
2017-08-03	21.76	22.08	21.76	21.92	0.08	0.37	117230.0	2576239.64	280
2017-08-02	22.08	22.14	21.8	21.84	-0.2	-0.91	150628.0	3304303.34	236
2017-08-01	21.96	22.26	21.96	22.04	0.11	0.5	361309.0	7985943.96	544
2017-07-31	21.4	22.1	21.4	21.93	0.66	3.1	523977.0	11482192.7	734
2017-07-30	21.22	21.44	21.04	21.27	-0.04	-0.19	109385.0	2314517.28	270
2017-07-27	21.6	21.6	21.0	21.31	-0.28	-1.3	167021.0	3554387.88	339
2017-07-26	21.82	21.82	21.52	21.59	-0.21	-0.96	93905.0	2036627.1	202
2017-07-25	21.9	21.9	21.8	21.8	-0.11	-0.5	132420.0	2894421.92	235
2017-07-24	21.88	21.96	21.8	21.91	-0.02	-0.09	97407.0	2132671.74	211
2017-07-23	21.92	21.96	21.88	21.93	0.07	0.32	116876.0	2560681.18	244
2017-07-20	21.74	22.0	21.72	21.86	0.17	0.78	143601.0	3141248.32	277
2017-07-19	21.68	21.78	21.62	21.69	0.07	0.32	182230.0	3951752.16	304
2017-07-18	22.22	22.22	21.6	21.62	-0.57	-2.57	467582.0	10192704.34	817
2017-07-17	22.42	22.42	22.16	22.19	-0.16	-0.72	331707.0	7392414.16	408
2017-07-16	21.76	22.46	21.76	22.35	0.6	2.76	603969.0	13407857.08	804
2017-07-13	21.94	21.94	21.56	21.75	-0.08	-0.37	197936.0	4308947.32	375
2017-07-12	21.9	22.1	21.8	21.83	0.0	0.0	167712.0	3687870.42	288
2017-07-11	22.02	22.38	21.82	21.83	-0.13	-0.59	271333.0	5978936.96	384
2017-07-10	22.3	22.38	21.78	21.96	-0.08	-0.36	295676.0	6525866.48	452
2017-07-09	22.0	22.4	21.9	22.04	0.1	0.46	322163.0	7134022.62	553
2017-07-06	22.0	22.58	21.84	21.94	0.22	1.01	552222.0	12280509.48	934
2017-07-05	21.32	22.6	21.32	21.72	0.39	1.83	1247914.0	27577949.6	1689
2017-07-04	21.46	21.56	21.32	21.33	0.09	0.42	254068.0	5448894.86	394
2017-07-03	21.18	21.4	21.0	21.24	-0.02	-0.09	190480.0	4042546.56	330
2017-07-02	21.2	21.56	21.14	21.26	0.07	0.33	180946.0	3860880.52	354
2017-06-22	21.0	21.3	20.8	21.19	0.19	0.9	186938.0	3956489.0	288
2017-06-21	20.74	21.3	20.68	21.0	0.68	3.35	245604.0	5152130.56	444
2017-06-20	20.5	21.5	20.28	20.32	0.3	1.5	290668.0	6060316.08	735
2017-06-19	19.32	20.06	19.32	20.02	0.8	4.16	155306.0	3090552.76	249
2017-06-18	19.24	19.3	19.18	19.22	-0.16	-0.83	72815.0	1398544.96	168
2017-06-15	19.9	20.0	19.16	19.38	-0.68	-3.39	69351.0	1367358.26	128
2017-06-14	20.12	20.2	20.0	20.06	-0.04	-0.2	95483.0	1915537.32	163
2017-06-13	20.32	20.34	20.02	20.1	-0.24	-1.18	33539.0	678532.8	119
2017-06-12	20.3	20.44	20.08	20.34	-0.03	-0.15	52609.0	1069200.54	126
2017-06-11	20.7	20.82	20.36	20.37	-0.52	-2.49	71413.0	1469442.18	164
2017-06-08	21.22	21.22	20.86	20.89	-0.35	-1.65	32446.0	680659.3	107
2017-06-07	21.0	21.42	21.0	21.24	0.24	1.14	56869.0	1202941.64	102
2017-06-06	21.5	21.5	21.0	21.0	-0.38	-1.78	59899.0	1271540.96	113
2017-06-05	21.26	21.48	20.8	21.38	0.11	0.52	131347.0	2778638.42	237
2017-06-04	21.2	21.5	21.16	21.27	0.65	3.15	153743.0	3278319.98	232
2017-06-01	20.7	20.85	20.55	20.62	-0.04	-0.19	73491.0	1521293.75	127
2017-05-31	20.85	21.05	20.6	20.66	-0.17	-0.82	151191.0	3149778.75	248
2017-05-30	20.65	21.05	20.65	20.83	0.24	1.17	141059.0	2946816.75	215
2017-05-29	20.15	20.75	19.95	20.59	0.42	2.08	152420.0	3090346.1	321
2017-05-28	21.3	21.3	20.1	20.17	-1.36	-6.32	221456.0	4515040.6	435
2017-05-25	21.75	21.95	21.45	21.53	-0.35	-1.6	153490.0	3334095.15	229
2017-05-24	22.2	22.4	21.85	21.88	-0.36	-1.62	152322.0	3371668.95	269
2017-05-23	22.9	22.9	22.2	22.24	-0.71	-3.09	362058.0	8103169.85	503
2017-05-22	23.3	23.45	22.85	22.95	-0.18	-0.78	409532.0	9501358.0	463
2017-05-21	23.25	23.5	23.1	23.13	0.03	0.13	452492.0	10534953.6	466
2017-05-18	23.1	23.35	23.0	23.1	0.04	0.17	620688.0	14365513.75	659
2017-05-17	22.5	23.1	22.5	23.06	0.45	1.99	532018.0	12137887.0	571
2017-05-16	22.65	22.75	22.45	22.61	0.06	0.27	342423.0	7738715.85	378
2017-05-15	22.25	22.65	22.25	22.55	0.42	1.9	522663.0	11754409.45	617
2017-05-14	21.7	22.45	21.6	22.13	0.42	1.93	450321.0	9959164.9	655
2017-05-11	22.1	22.25	21.7	21.71	-0.45	-2.03	142656.0	3141121.8	244
2017-05-10	22.0	22.25	22.0	22.16	-0.29	-1.29	96652.0	2137943.5	196
2017-05-09	22.4	22.55	22.2	22.45	0.1	0.45	95052.0	2122874.35	200
2017-05-08	22.5	22.5	22.2	22.35	-0.16	-0.71	111535.0	2494968.35	195
2017-05-07	22.75	22.75	22.5	22.51	-0.18	-0.79	111071.0	2510642.65	207
2017-05-04	23.1	23.1	22.65	22.69	-0.39	-1.69	219518.0	5003058.75	312
2017-05-03	23.35	23.35	23.05	23.08	0.0	0.0	297010.0	6898063.7	387
2017-05-02	23.0	23.4	22.9	23.08	0.18	0.79	558578.0	12941223.0	718
2017-05-01	23.0	23.1	22.9	22.9	0.03	0.13	239128.0	5504945.45	355
2017-04-30	22.7	22.9	22.65	22.87	0.15	0.66	195398.0	4455387.85	277
2017-04-27	22.7	22.9	22.6	22.72	0.01	0.04	208167.0	4742448.8	303
2017-04-26	22.9	22.9	22.65	22.71	-0.1	-0.44	177742.0	4034831.05	270
2017-04-25	22.95	23.3	22.6	22.81	-0.05	-0.22	461835.0	10640175.1	624
2017-04-24	22.45	22.9	22.45	22.86	0.46	2.05	223443.0	5071099.4	346
2017-04-23	22.35	22.55	22.25	22.4	0.3	1.36	146985.0	3294749.2	291
2017-04-20	22.35	22.35	22.05	22.1	-0.32	-1.43	95369.0	2120715.35	189
2017-04-19	22.55	22.55	22.3	22.42	-0.07	-0.31	101597.0	2275542.6	198
2017-04-18	22.8	22.8	22.45	22.49	0.01	0.04	248298.0	5619848.2	371
2017-04-17	22.9	22.9	22.4	22.48	-0.3	-1.32	276473.0	6276772.7	362
2017-04-16	23.0	23.0	22.7	22.78	-0.34	-1.47	319507.0	7301268.6	449
2017-04-13	23.35	23.35	23.1	23.12	-0.27	-1.15	203860.0	4734080.2	358
2017-04-12	23.35	23.5	23.3	23.39	0.15	0.65	194921.0	4561964.4	323
2017-04-11	23.6	23.75	23.2	23.24	-0.39	-1.65	380360.0	8932694.9	547
2017-04-10	23.65	23.95	23.55	23.63	-0.01	-0.04	451943.0	10742121.3	473
2017-04-09	23.9	23.95	23.6	23.64	-0.21	-0.88	212057.0	5047640.05	302
2017-04-06	23.9	24.1	23.8	23.85	-0.01	-0.04	319123.0	7639576.55	384
2017-04-05	24.0	24.0	23.8	23.86	-0.01	-0.04	251253.0	6007113.25	356
2017-04-04	23.65	23.95	23.6	23.87	0.2	0.84	344900.0	8203419.95	485
2017-04-03	23.9	23.9	23.65	23.67	-0.19	-0.8	334343.0	7935007.95	424
2017-04-02	23.7	24.15	23.7	23.86	0.2	0.85	760788.0	18197825.15	927
2017-03-30	23.5	23.7	23.4	23.66	0.23	0.98	398236.0	9395079.15	605
2017-03-29	23.5	23.8	23.35	23.43	0.08	0.34	375830.0	8840433.45	514
2017-03-28	23.0	24.2	23.0	23.35	0.48	2.1	1848715.0	43884199.65	2151
2017-03-27	22.8	23.25	22.75	22.87	-0.09	-0.39	521970.0	11985478.55	764
2017-03-26	23.05	23.5	22.9	22.96	0.26	1.15	653185.0	15149698.85	894
2017-03-23	22.4	22.9	22.4	22.7	0.39	1.75	453312.0	10305721.05	515
2017-03-22	22.65	22.85	22.25	22.31	-0.78	-3.38	497453.0	11231893.65	638
2017-03-21	23.2	23.55	23.05	23.09	-0.2	-0.86	347945.0	8110098.25	503
2017-03-20	23.6	23.6	23.25	23.29	-0.2	-0.85	346927.0	8127449.1	470
2017-03-19	23.2	23.9	23.15	23.49	0.37	1.6	795481.0	18724897.45	965
2017-03-16	23.1	23.35	23.0	23.12	0.24	1.05	813961.0	18862852.0	904
2017-03-15	22.55	23.1	22.4	22.88	0.51	2.28	739923.0	16905911.75	1006
2017-03-14	21.55	22.55	21.25	22.37	0.42	1.91	750457.0	16448458.55	950
2017-03-13	22.3	23.05	21.75	21.95	-0.71	-3.13	463877.0	10478193.1	699
2017-03-12	23.35	23.35	22.55	22.66	-0.79	-3.37	313812.0	7204144.15	492
2017-03-09	24.15	24.15	23.2	23.45	-0.74	-3.06	358784.0	8443833.45	637
2017-03-08	24.45	24.5	24.0	24.19	-0.32	-1.31	234518.0	5699722.7	370
2017-03-07	24.8	24.8	24.45	24.51	-0.16	-0.65	289108.0	7112891.7	421
2017-03-06	24.9	25.1	24.45	24.67	-0.12	-0.48	461882.0	11443756.3	637
2017-03-05	24.7	25.2	24.3	24.79	0.21	0.85	756045.0	18762543.3	852
2017-03-02	24.45	24.8	24.25	24.58	0.3	1.24	538806.0	13214397.95	652
2017-03-01	23.95	24.65	23.9	24.28	0.4	1.68	827570.0	20113586.0	1010
2017-02-28	22.7	24.0	22.7	23.88	0.31	1.32	615940.0	14364583.7	922
2017-02-27	25.3	25.3	23.1	23.57	-1.64	-6.51	867864.0	21232593.85	1028
2017-02-26	25.5	25.6	25.1	25.21	-0.2	-0.79	367324.0	9329730.1	445
2017-02-23	25.3	25.6	25.1	25.41	0.06	0.24	550785.0	13942868.6	719
2017-02-22	25.7	25.9	25.3	25.35	-0.14	-0.55	838035.0	21557630.7	916
2017-02-21	25.5	25.7	24.9	25.49	-0.02	-0.08	917988.0	23252284.8	1057
2017-02-20	26.6	27.4	25.2	25.51	-0.87	-3.3	4261475.0	113923908.0	3418
2017-02-19	26.0	26.5	25.7	26.38	0.58	2.25	1451820.0	37984695.9	1233
2017-02-16	25.7	26.0	25.6	25.8	0.15	0.58	424960.0	10993383.3	487
2017-02-15	25.5	26.0	25.4	25.65	0.25	0.98	422164.0	10844291.2	477
2017-02-14	25.7	25.8	25.3	25.4	-0.34	-1.32	326749.0	8323512.0	354
2017-02-13	25.6	26.0	25.5	25.74	0.23	0.9	683508.0	17617857.4	573
2017-02-12	25.3	25.7	25.3	25.51	0.31	1.23	329598.0	8414794.4	350
2017-02-09	25.3	25.4	24.95	25.2	-0.11	-0.43	336768.0	8484865.55	384
2017-02-08	26.0	26.0	25.2	25.31	-0.77	-2.95	520443.0	13272528.8	605
2017-02-07	26.5	26.5	25.9	26.08	-0.2	-0.76	575812.0	15039870.3	596
2017-02-06	25.6	26.4	25.3	26.28	0.68	2.66	568039.0	14707004.7	658
2017-02-05	26.0	26.2	25.5	25.6	-0.23	-0.89	486748.0	12572729.6	643
2017-02-02	26.7	27.2	25.7	25.83	-0.44	-1.67	1650862.0	43905432.4	1547
2017-02-01	25.5	26.4	25.5	26.27	0.77	3.02	1307093.0	33989594.7	1104
2017-01-31	25.3	25.7	25.0	25.5	0.09	0.35	594353.0	15053850.9	610
2017-01-30	26.0	26.4	25.0	25.41	-0.43	-1.66	983564.0	25516746.5	1006
2017-01-29	25.8	26.1	25.4	25.84	0.15	0.58	670296.0	17304313.5	710
2017-01-26	25.6	26.3	25.5	25.69	0.3	1.18	1726882.0	44680393.0	1750
2017-01-25	25.0	25.7	24.9	25.39	0.22	0.87	940253.0	23757780.2	1042
2017-01-24	25.0	25.7	25.0	25.17	0.33	1.33	857365.0	21708219.5	930
2017-01-23	24.7	24.95	24.7	24.84	0.25	1.02	509881.0	12645902.1	459
2017-01-22	24.3	24.65	23.85	24.59	0.57	2.37	519803.0	12664516.15	655
2017-01-19	23.8	24.35	23.7	24.02	-0.27	-1.11	463882.0	11137067.75	641
2017-01-18	25.0	25.0	24.2	24.29	-0.43	-1.74	489310.0	12031939.55	686
2017-01-17	23.75	24.9	23.7	24.72	1.0	4.22	981719.0	23849508.45	1161
2017-01-16	24.55	24.55	23.6	23.72	-0.85	-3.46	444380.0	10711866.3	636
2017-01-15	24.8	24.85	24.35	24.57	-0.01	-0.04	380739.0	9346342.6	462
2017-01-12	24.8	25.3	24.1	24.58	-0.37	-1.48	779235.0	19370411.4	931
2017-01-11	25.7	26.0	24.85	24.95	-1.05	-4.04	858897.0	21831770.0	1059
2017-01-10	26.9	27.0	25.8	26.0	-0.66	-2.48	1587044.0	41871996.2	1579
2017-01-09	26.1	27.0	25.7	26.66	0.75	2.89	3137501.0	82599799.4	2772
2017-01-08	25.9	26.5	25.8	25.91	0.24	0.93	1460732.0	38137374.7	1262
2017-01-05	25.7	25.9	25.4	25.67	-0.15	-0.58	530762.0	13635951.6	596
2017-01-04	25.7	26.3	25.3	25.82	0.01	0.04	1513377.0	39362800.6	1345
2017-01-03	25.3	25.9	25.1	25.81	0.51	2.02	904077.0	23005626.5	952
2017-01-02	25.9	26.0	25.1	25.3	-0.49	-1.9	906722.0	23326042.9	1037
2017-01-01	25.3	26.1	25.3	25.79	0.53	2.1	1073470.0	27635428.9	1182
2016-12-29	25.7	25.7	25.0	25.26	-0.46	-1.79	881228.0	22392622.3	869
2016-12-28	26.2	26.2	25.6	25.72	-0.27	-1.04	842014.0	21778335.8	814
2016-12-27	25.7	26.2	25.6	25.99	0.23	0.89	601189.0	15599713.4	723
2016-12-26	26.3	26.5	25.6	25.76	-0.45	-1.72	1216894.0	31708528.4	1206
2016-12-25	25.3	26.3	25.2	26.21	1.23	4.92	2177018.0	56071907.9	2134
2016-12-22	25.3	25.4	24.95	24.98	-0.12	-0.48	745825.0	18716323.7	931
2016-12-21	25.0	25.5	24.75	25.1	0.32	1.29	1415792.0	35515224.05	1749
2016-12-20	24.5	25.6	23.65	24.78	0.22	0.9	2711679.0	66894687.55	3367
2016-12-19	25.6	25.6	24.45	24.56	-0.64	-2.54	1305042.0	32704555.85	1714
2016-12-18	24.0	25.8	24.0	25.2	1.55	6.55	2695137.0	67744946.55	2818
2016-12-15	21.3	23.7	21.05	23.65	2.07	9.59	1810230.0	40541706.85	1736
2016-12-14	22.6	22.95	21.4	21.58	-1.17	-5.14	656481.0	14514654.7	779
2016-12-13	23.2	23.6	22.7	22.75	-0.81	-3.44	784812.0	17999033.05	802
2016-12-12	24.25	24.35	23.45	23.56	-0.63	-2.6	680216.0	16248030.2	738
2016-12-11	24.2	24.5	24.05	24.19	0.37	1.55	525119.0	12740769.7	585
2016-12-08	24.1	24.3	23.8	23.82	-0.16	-0.67	634092.0	15231731.2	683
2016-12-07	23.95	24.5	23.5	23.98	0.11	0.46	1290881.0	31130517.65	1343
2016-12-06	23.45	24.3	23.4	23.87	0.62	2.67	1534523.0	36683393.55	1496
2016-12-05	23.4	23.5	22.95	23.25	-0.06	-0.26	673730.0	15614748.25	835
2016-12-04	23.25	23.9	23.1	23.31	0.28	1.22	1513823.0	35686122.6	1759
2016-12-01	22.3	23.2	22.15	23.03	1.23	5.64	2386876.0	54249389.75	2328
2016-11-30	21.35	22.1	21.35	21.8	0.44	2.06	1182149.0	25759062.65	1254
2016-11-29	22.0	22.25	21.3	21.36	-0.65	-2.95	1373991.0	29962776.35	1451
2016-11-28	21.75	22.3	21.25	22.01	0.49	2.28	1949461.0	42406641.7	1979
2016-11-27	20.2	21.85	20.2	21.52	1.38	6.85	2635144.0	56139735.4	2531
2016-11-24	19.65	20.75	19.25	20.14	0.68	3.49	3219286.0	64732214.65	2790
2016-11-23	19.2	19.65	19.2	19.46	0.38	1.99	798228.0	15545688.5	724
2016-11-22	19.3	19.6	18.65	19.08	-0.18	-0.93	746476.0	14297900.0	852
2016-11-21	19.6	19.85	19.05	19.26	-0.29	-1.48	927524.0	18086370.7	1018
2016-11-20	19.3	19.85	19.0	19.55	0.56	2.95	1947096.0	37869693.25	1816
2016-11-17	18.2	19.55	17.8	18.99	0.9	4.98	2486337.0	46514338.8	2178
2016-11-16	17.25	18.3	17.25	18.09	1.01	5.91	1209994.0	21660958.4	954
2016-11-15	17.5	17.7	16.7	17.08	-0.42	-2.4	578528.0	9965952.9	626
2016-11-14	18.1	18.4	17.4	17.5	-0.52	-2.89	912034.0	16369835.55	826
2016-11-13	17.3	18.4	17.3	18.02	0.85	4.95	1059780.0	19084098.2	899
2016-11-10	16.65	17.45	16.65	17.17	0.6	3.62	1266412.0	21582656.0	947
2016-11-09	16.05	16.7	15.6	16.57	-0.08	-0.48	627768.0	10271958.85	575
2016-11-08	16.75	16.85	16.55	16.65	0.07	0.42	982666.0	16423579.9	738
2016-11-07	16.25	16.85	16.2	16.58	0.44	2.73	755919.0	12543887.3	704
2016-11-06	15.9	16.4	15.85	16.14	0.21	1.32	420986.0	6797761.65	379
2016-11-03	15.8	16.1	15.8	15.93	0.33	2.12	508695.0	8123268.5	494
2016-11-02	15.85	16.05	15.45	15.6	-0.41	-2.56	561257.0	8877107.8	589
2016-11-01	16.15	16.8	15.75	16.01	-0.24	-1.48	970116.0	15934383.65	786
2016-10-31	16.0	16.35	16.0	16.25	0.29	1.82	645318.0	10443252.95	439
2016-10-30	15.95	16.1	15.85	15.96	-0.02	-0.13	166228.0	2656294.5	198
2016-10-27	15.9	16.2	15.85	15.98	0.01	0.06	335112.0	5363103.05	325
2016-10-26	15.95	16.25	15.8	15.97	0.15	0.95	982004.0	15767179.05	806
2016-10-25	15.55	15.9	15.45	15.82	0.31	2.0	499424.0	7833124.3	451
2016-10-24	15.45	15.8	15.3	15.51	0.22	1.44	568428.0	8863814.7	491
2016-10-23	15.0	15.35	15.0	15.29	0.43	2.89	434894.0	6615879.4	428
2016-10-20	14.65	15.05	14.4	14.86	0.2	1.36	444744.0	6556823.75	458
2016-10-19	14.75	14.95	13.85	14.66	-0.06	-0.41	496287.0	7197918.1	553
2016-10-18	14.8	16.1	14.65	14.72	-1.52	-9.36	643663.0	9832464.0	633
2016-10-17	16.6	16.75	16.1	16.24	-0.39	-2.35	216869.0	3570428.15	268
2016-10-16	16.8	16.95	16.5	16.63	-0.23	-1.36	265052.0	4422325.2	341
2016-10-13	17.25	17.4	16.8	16.86	-0.5	-2.88	309177.0	5314060.85	350
2016-10-12	17.3	17.55	17.3	17.36	0.14	0.81	429436.0	7480075.3	329
2016-10-11	17.05	17.4	17.05	17.22	0.16	0.94	372917.0	6441754.25	381
2016-10-10	16.9	17.1	16.55	17.06	0.06	0.35	279513.0	4726829.45	262
2016-10-09	17.5	17.5	16.95	17.0	-0.36	-2.07	319853.0	5499163.35	309
2016-10-06	17.5	17.6	17.2	17.36	0.01	0.06	479471.0	8353319.05	411
2016-10-05	17.2	17.5	17.1	17.35	0.22	1.28	323750.0	5594735.25	345
2016-10-04	17.0	17.15	16.55	17.13	0.23	1.36	247424.0	4170627.75	278
2016-10-03	16.5	17.2	15.95	16.9	0.01	0.06	429243.0	7207809.85	478
2016-10-02	18.85	18.9	16.85	16.89	-1.8	-9.63	580931.0	10391633.15	501
2016-09-29	18.0	18.85	18.0	18.69	0.12	0.65	260703.0	4832606.7	371
2016-09-28	19.2	19.85	17.9	18.57	-1.03	-5.26	393376.0	7494115.5	416
2016-09-27	21.1	21.1	19.5	19.6	-2.05	-9.47	499587.0	10086234.4	525
2016-09-26	21.85	21.95	21.4	21.65	0.04	0.19	134847.0	2931862.75	194
2016-09-25	21.9	21.9	21.05	21.61	-0.33	-1.5	150769.0	3219510.05	218
2016-09-21	21.6	22.25	21.6	21.94	-0.07	-0.32	102261.0	2252671.1	164
2016-09-20	21.85	22.2	21.0	22.01	0.16	0.73	324444.0	7035791.5	347
2016-09-19	23.5	23.55	21.4	21.85	-1.47	-6.3	307589.0	6766355.75	390
2016-09-18	23.7	24.0	23.3	23.32	-0.8	-3.32	117860.0	2789668.75	146
2016-09-08	24.0	24.15	23.9	24.12	0.03	0.12	115190.0	2771246.65	164
2016-09-07	24.1	24.15	23.7	24.09	-0.01	-0.04	148689.0	3558003.45	210
2016-09-06	24.4	24.4	24.0	24.1	-0.17	-0.7	134826.0	3262266.9	187
2016-09-05	24.0	24.6	24.0	24.27	0.18	0.75	135265.0	3294522.35	231
2016-09-04	24.0	24.15	23.7	24.09	0.4	1.69	88082.0	2112630.65	150
2016-09-01	24.1	24.1	23.45	23.69	-0.48	-1.99	147053.0	3484667.8	211
2016-08-31	24.8	24.8	24.1	24.17	-0.52	-2.11	153621.0	3743322.55	203
2016-08-30	24.3	24.8	24.3	24.69	0.49	2.02	161561.0	3970296.1	235
2016-08-29	24.3	24.5	24.15	24.2	-0.25	-1.02	155755.0	3780633.0	195
2016-08-28	24.0	24.5	23.6	24.45	0.88	3.73	183371.0	4417802.75	218
2016-08-25	23.0	23.65	22.7	23.57	0.26	1.12	254066.0	5914659.45	360
2016-08-24	25.0	25.1	23.0	23.31	-1.67	-6.69	305989.0	7360385.15	282
2016-08-23	24.6	25.0	24.55	24.98	0.22	0.89	95890.0	2375238.2	174
2016-08-22	25.4	25.4	24.65	24.76	-0.6	-2.37	200809.0	5024073.2	260
2016-08-21	25.8	25.8	25.3	25.36	-0.07	-0.28	171953.0	4406502.3	174
2016-08-18	25.5	25.8	24.9	25.43	-0.13	-0.51	235043.0	5940217.8	313
2016-08-17	26.1	26.1	25.5	25.56	-0.57	-2.18	184414.0	4761836.8	221
2016-08-16	26.6	26.6	26.1	26.13	-0.26	-0.99	181634.0	4774226.0	182
2016-08-15	26.5	26.7	26.3	26.39	-0.17	-0.64	75919.0	2010038.1	115
2016-08-14	26.6	26.8	26.4	26.56	0.28	1.07	235885.0	6267632.5	257
2016-08-11	26.9	26.9	26.2	26.28	-0.33	-1.24	295410.0	7803103.8	365
2016-08-10	26.5	27.6	26.5	26.61	0.21	0.8	991479.0	26803089.2	911
2016-08-09	26.1	26.5	26.0	26.4	0.35	1.34	224872.0	5914898.6	205
2016-08-08	26.3	26.5	26.0	26.05	-0.03	-0.12	284973.0	7487905.4	332
2016-08-07	25.9	26.2	25.7	26.08	0.39	1.52	137203.0	3562981.2	184
2016-08-04	25.5	26.2	25.5	25.69	0.48	1.9	331819.0	8593851.5	409
2016-08-03	25.2	25.6	25.1	25.21	-0.06	-0.24	137924.0	3492772.7	194
2016-08-02	25.5	25.6	24.9	25.27	-0.27	-1.06	159439.0	4014701.35	225
2016-08-01	25.5	25.7	25.4	25.54	0.32	1.27	159645.0	4078681.8	189
2016-07-31	25.5	25.7	24.75	25.22	-0.24	-0.94	179496.0	4499650.9	284
2016-07-28	26.1	26.3	25.3	25.46	-0.66	-2.53	230825.0	5929750.3	336
2016-07-27	26.2	26.5	25.8	26.12	0.02	0.08	157307.0	4119787.8	233
2016-07-26	26.1	26.8	26.0	26.1	0.25	0.97	244327.0	6429786.6	376
2016-07-25	25.4	26.0	25.4	25.85	0.45	1.77	133290.0	3427835.5	231
2016-07-24	26.4	26.4	25.0	25.4	-0.98	-3.71	214305.0	5534948.7	245
2016-07-21	26.9	27.0	26.3	26.38	-0.43	-1.6	207029.0	5521001.4	246
2016-07-20	27.1	27.2	26.8	26.81	-0.14	-0.52	239146.0	6454482.2	265
2016-07-19	26.6	27.2	26.5	26.95	0.29	1.09	558758.0	15039770.3	527
2016-07-18	26.9	26.9	26.4	26.66	-0.07	-0.26	209645.0	5578194.3	266
2016-07-17	26.7	26.9	26.6	26.73	0.15	0.56	335936.0	8974271.0	336
2016-07-14	27.0	27.0	26.4	26.58	-0.28	-1.04	367925.0	9815322.2	398
2016-07-13	26.4	27.4	26.3	26.86	0.74	2.83	1439525.0	38788247.4	1391
2016-07-12	25.7	26.2	25.7	26.12	0.48	1.87	538453.0	13992452.4	435
2016-07-11	25.2	25.8	25.0	25.64	0.44	1.75	356235.0	9084259.2	403
2016-07-10	25.4	25.4	25.1	25.2	0.26	1.04	80817.0	2039100.7	108
2016-06-30	25.2	25.4	24.85	24.94	-0.38	-1.5	181955.0	4571313.6	251
2016-06-29	25.4	25.8	25.3	25.32	0.03	0.12	256313.0	6532615.7	306
2016-06-28	24.9	25.3	24.85	25.29	0.42	1.69	148669.0	3722608.85	170
2016-06-27	25.0	25.3	24.85	24.87	0.06	0.24	346960.0	8697083.75	334
2016-06-26	23.6	24.85	23.6	24.81	-0.78	-3.05	473555.0	11493878.9	590
2016-06-23	25.7	25.7	25.3	25.59	-0.16	-0.62	161533.0	4123828.8	231
2016-06-22	26.0	26.0	25.6	25.75	-0.02	-0.08	208569.0	5376388.6	213
2016-06-21	25.9	26.1	25.7	25.77	-0.19	-0.73	195794.0	5077820.4	217
2016-06-20	26.0	26.1	25.8	25.96	0.05	0.19	260049.0	6758725.6	313
2016-06-19	25.5	26.3	25.5	25.91	0.47	1.85	420061.0	10932735.3	490
2016-06-16	25.6	25.8	25.4	25.44	-0.21	-0.82	225569.0	5764931.4	333
2016-06-15	26.5	26.5	25.6	25.65	-0.57	-2.17	470131.0	12240203.5	538
2016-06-14	25.9	26.6	25.9	26.22	0.44	1.71	865035.0	22729988.0	753
2016-06-13	25.6	25.9	25.5	25.78	0.14	0.55	229846.0	5910302.6	271
2016-06-12	25.9	25.9	25.6	25.64	-0.19	-0.74	223923.0	5760285.4	305
2016-06-09	26.1	26.3	25.8	25.83	-0.29	-1.11	396662.0	10326958.1	447
2016-06-08	26.2	26.5	25.9	26.12	0.14	0.54	603979.0	15820325.8	633
2016-06-07	25.6	26.1	25.4	25.98	0.52	2.04	505811.0	12991882.4	519
2016-06-06	25.5	25.7	24.95	25.46	-0.11	-0.43	394706.0	9992194.95	492
2016-06-05	26.2	26.7	25.4	25.57	-0.74	-2.81	549201.0	14368731.9	682
2016-06-02	26.3	27.0	26.2	26.31	0.34	1.31	1445711.0	38455051.2	1277
2016-06-01	25.9	26.2	25.4	25.97	0.3	1.17	767315.0	19859579.6	647
2016-05-31	25.5	25.7	25.1	25.67	0.36	1.42	382969.0	9768114.6	494
2016-05-30	25.8	26.0	25.2	25.31	-0.54	-2.09	443616.0	11328057.8	561
2016-05-29	25.9	26.2	25.2	25.85	-0.02	-0.08	1029054.0	26503718.0	1213
2016-05-26	26.1	26.5	25.6	25.87	0.04	0.15	1298829.0	33890400.2	1221
2016-05-25	26.0	26.0	25.3	25.83	0.63	2.5	1134105.0	29150583.6	1116
2016-05-24	24.95	25.5	24.15	25.2	0.25	1.0	914559.0	22712656.05	986
2016-05-23	27.6	27.6	24.95	24.95	-2.75	-9.93	994608.0	25684573.65	1036
2016-05-22	27.9	28.2	27.6	27.7	-0.13	-0.47	338393.0	9421231.4	413
2016-05-19	28.2	28.4	27.7	27.83	-0.57	-2.01	460157.0	12864989.3	580
2016-05-18	28.7	28.7	28.4	28.4	-0.4	-1.39	365668.0	10427281.1	422
2016-05-17	29.1	29.3	28.6	28.8	-0.13	-0.45	1071482.0	30865606.1	1024
2016-05-16	28.2	29.5	28.2	28.93	0.9	3.21	2439432.0	70426242.6	2306
2016-05-15	27.4	28.2	27.3	28.03	0.66	2.41	1272031.0	35443348.1	1137
2016-05-12	27.5	27.8	27.3	27.37	-0.2	-0.73	537468.0	14762013.1	563
2016-05-11	28.3	28.3	27.5	27.57	-0.31	-1.11	472238.0	13137938.3	503
2016-05-10	27.8	28.6	27.6	27.88	-0.05	-0.18	1015443.0	28487861.4	1008
2016-05-09	28.3	28.3	27.8	27.93	-0.21	-0.75	743822.0	20872769.1	788
2016-05-08	28.1	28.8	28.0	28.14	0.14	0.5	1729678.0	49179478.8	1546
2016-05-05	27.9	28.6	27.6	28.0	0.55	2.0	1676903.0	47151962.8	1676
2016-05-04	27.8	28.3	27.1	27.45	-0.27	-0.97	1590802.0	44406851.4	1435
2016-05-03	27.6	27.9	27.0	27.72	0.3	1.09	1546447.0	42640964.7	1357
2016-05-02	27.7	27.7	27.1	27.42	-0.23	-0.83	852049.0	23310345.0	825
2016-05-01	28.0	28.6	27.4	27.65	-0.44	-1.57	1843756.0	51368036.1	1753
2016-04-28	30.3	31.0	27.8	28.09	-2.16	-7.14	2799954.0	82360459.0	2963
2016-04-27	27.9	30.3	27.4	30.25	2.62	9.48	2195492.0	63212510.7	1641
2016-04-26	26.5	28.0	26.1	27.63	1.08	4.07	1793206.0	49008862.0	1255
2016-04-25	26.2	27.3	26.1	26.55	0.44	1.69	1412130.0	37808677.2	1292
2016-04-24	25.6	26.3	25.4	26.11	0.58	2.27	723657.0	18791932.6	576
2016-04-21	25.3	25.6	25.2	25.53	0.33	1.31	358066.0	9096419.7	363
2016-04-20	25.1	25.5	25.0	25.2	0.13	0.52	450413.0	11392765.6	437
2016-04-19	24.75	25.1	24.65	25.07	0.77	3.17	422256.0	10500086.1	473
2016-04-18	24.0	24.5	23.7	24.3	0.05	0.21	266747.0	6418871.9	335
2016-04-17	24.85	24.9	24.15	24.25	-0.61	-2.45	210459.0	5148758.25	299
2016-04-14	24.8	25.0	24.75	24.86	-0.04	-0.16	180298.0	4487013.75	242
2016-04-13	25.2	25.4	24.9	24.9	-0.16	-0.64	357555.0	8976816.55	360
2016-04-12	24.85	25.3	24.8	25.06	0.15	0.6	505098.0	12629116.1	470
2016-04-11	24.85	25.3	24.75	24.91	0.11	0.44	648489.0	16218267.65	634
2016-04-10	24.65	25.3	24.5	24.8	0.4	1.64	1007927.0	25108879.4	836
2016-04-07	24.7	24.7	24.3	24.4	-0.04	-0.16	375270.0	9190261.6	405
2016-04-06	24.35	24.65	24.25	24.44	0.46	1.92	580724.0	14205759.55	603
2016-04-05	23.8	24.3	23.55	23.98	0.1	0.42	506592.0	12120234.75	617
2016-04-04	23.5	24.0	23.15	23.88	0.83	3.6	417986.0	9893749.1	548
2016-04-03	24.1	24.4	22.45	23.05	-1.41	-5.76	491851.0	11417132.25	744
2016-03-31	24.05	24.9	23.8	24.46	0.26	1.07	761707.0	18591124.4	806
2016-03-30	24.0	24.25	23.9	24.2	0.25	1.04	353509.0	8511705.55	374
2016-03-29	24.05	24.05	23.65	23.95	-0.11	-0.46	413032.0	9859842.6	480
2016-03-28	24.85	25.0	23.9	24.06	-0.65	-2.63	621148.0	15198008.85	600
2016-03-27	25.0	25.5	24.6	24.71	-0.61	-2.41	467078.0	11647353.7	523
2016-03-24	26.0	26.0	25.1	25.32	-0.92	-3.51	579104.0	14786083.6	601
2016-03-23	26.5	26.6	26.1	26.24	-0.14	-0.53	321648.0	8478856.2	433
2016-03-22	27.0	27.1	26.1	26.38	-0.46	-1.71	711799.0	18921849.3	824
2016-03-21	26.9	27.4	26.7	26.84	-0.03	-0.11	1436806.0	38888026.0	1398
2016-03-20	27.0	27.3	26.8	26.87	0.07	0.26	1626477.0	44034434.2	1427
2016-03-17	27.0	27.1	26.4	26.8	-0.02	-0.07	1933208.0	51824285.3	1685
2016-03-16	26.3	27.2	26.2	26.82	0.84	3.23	2341911.0	62688015.7	2182
2016-03-15	25.0	26.3	25.0	25.98	0.71	2.81	1173708.0	30207599.2	983
2016-03-14	26.1	26.3	25.2	25.27	-0.74	-2.85	623120.0	16133930.8	625
2016-03-13	25.8	26.4	25.6	26.01	0.4	1.56	859556.0	22346003.0	1044
2016-03-10	26.3	26.5	25.5	25.61	-0.56	-2.14	662713.0	17162344.4	803
2016-03-09	26.0	26.3	25.7	26.17	-0.07	-0.27	867033.0	22541589.8	916
2016-03-08	26.1	26.9	25.7	26.24	0.42	1.63	2175930.0	57092222.3	1989
2016-03-07	25.2	25.9	24.9	25.82	0.69	2.75	2996659.0	76493955.8	2440
2016-03-06	24.95	25.6	24.8	25.13	0.61	2.49	2726889.0	68686131.85	2050
2016-03-03	24.9	25.4	24.45	24.52	-0.24	-0.97	1652613.0	41214180.6	1327
2016-03-02	24.4	25.1	24.1	24.76	0.47	1.93	2406160.0	59326482.95	2011
2016-03-01	24.2	24.8	24.2	24.29	0.21	0.87	1024389.0	25066335.85	1049
2016-02-29	24.0	25.1	23.9	24.08	0.16	0.67	2709121.0	66276550.8	2507
2016-02-28	23.5	24.0	23.5	23.92	0.67	2.88	723744.0	17256723.8	724
2016-02-25	23.45	23.8	23.15	23.25	0.01	0.04	827910.0	19435220.25	818
2016-02-24	23.9	24.55	23.15	23.24	-0.68	-2.84	2211554.0	53172500.7	1992
2016-02-23	23.2	24.2	23.0	23.92	0.68	2.93	2197521.0	52113003.5	1949
2016-02-22	23.0	23.5	22.9	23.24	0.56	2.47	1478308.0	34310491.25	1356
2016-02-21	22.8	23.2	22.15	22.68	0.1	0.44	1124661.0	25635364.05	1210
2016-02-18	22.2	22.75	21.95	22.58	0.93	4.3	1436860.0	32075168.85	1389
2016-02-17	21.15	21.95	21.05	21.65	0.32	1.5	970358.0	20971617.4	1092
2016-02-16	21.2	22.15	20.9	21.33	0.45	2.16	1866876.0	39989886.25	1838
2016-02-15	19.5	20.9	18.6	20.88	1.86	9.78	1986685.0	39857126.95	1802
2016-02-14	21.8	22.25	18.95	19.02	-2.02	-9.6	2584221.0	53906893.95	2737
2016-02-11	23.1	24.3	21.0	21.04	-2.25	-9.66	2717348.0	61713627.7	3148
2016-02-10	24.5	25.6	23.1	23.29	-0.51	-2.14	5860867.0	143884437.0	4875
2016-02-09	21.8	23.8	21.4	23.8	2.16	9.98	1513798.0	34755273.5	1170
2016-02-08	22.0	22.1	20.85	21.64	0.1	0.46	1023162.0	22051743.35	1029
2016-02-07	21.9	22.25	21.3	21.54	-0.41	-1.87	1543901.0	33613666.7	1611
2016-02-04	21.1	22.45	20.9	21.95	1.3	6.3	2626369.0	56812181.75	2260
2016-02-03	20.2	20.95	20.0	20.65	0.49	2.43	1003643.0	20628534.2	1132
2016-02-02	20.1	21.5	20.1	20.16	-0.13	-0.64	1965501.0	40670159.8	1735
2016-02-01	19.4	20.6	19.2	20.29	0.82	4.21	1625865.0	32431819.2	1348
2016-01-31	19.65	20.5	19.3	19.47	0.31	1.62	1835763.0	36684956.85	1592
2016-01-28	19.05	19.6	19.05	19.16	0.27	1.43	1375178.0	26599448.45	1180
2016-01-27	19.5	19.85	18.8	18.89	0.05	0.27	1054122.0	20304036.85	1203
2016-01-26	18.0	19.0	17.9	18.84	-0.02	-0.11	1154599.0	21468274.95	1117
2016-01-25	18.8	19.7	18.0	18.86	-0.09	-0.47	1125453.0	21180219.8	1127
2016-01-24	20.25	20.3	18.7	18.95	0.14	0.74	446923.0	8731072.7	441
2016-01-21	17.25	19.6	17.25	18.81	0.79	4.38	487373.0	9163565.85	562
2016-01-20	19.9	19.9	18.0	18.02	-1.95	-9.76	281443.0	5241748.3	367
2016-01-19	19.1	20.1	19.1	19.97	1.18	6.28	233220.0	4641963.15	303
2016-01-18	17.6	19.25	17.5	18.79	0.34	1.84	307392.0	5723148.9	406
2016-01-17	18.45	19.0	18.45	18.45	-2.04	-9.96	149382.0	2759716.7	221
2016-01-14	22.5	22.5	20.25	20.49	-1.98	-8.81	391802.0	8057314.85	402
2016-01-13	22.8	23.2	22.5	22.47	-0.54	-2.35	151865.0	3470548.75	194
2016-01-12	22.8	23.9	22.8	23.01	-0.19	-0.82	182384.0	4245879.3	272
2016-01-11	22.4	23.5	22.2	23.2	0.32	1.4	192710.0	4414801.95	296
2016-01-10	24.5	24.5	22.5	22.88	-1.34	-5.53	197990.0	4662232.5	324
2016-01-07	24.0	25.0	23.7	24.22	-0.66	-2.65	402426.0	9725516.95	502
2016-01-06	25.5	26.1	24.55	24.88	-0.59	-2.32	570926.0	14608808.25	624
2016-01-05	25.5	26.0	25.4	25.47	-0.08	-0.31	498813.0	12841970.5	482
2016-01-04	25.8	26.1	25.1	25.55	-0.28	-1.08	585264.0	14993218.0	548
2016-01-03	25.8	26.3	25.6	25.83	0.17	0.66	569992.0	14770005.6	448
2015-12-31	25.7	25.9	25.2	25.66	-0.16	-0.62	389132.0	9947850.7	393
2015-12-30	26.0	26.7	25.5	25.82	0.48	1.89	797155.0	20779805.1	847
2015-12-29	24.4	25.7	24.0	25.34	0.63	2.55	1212156.0	30334293.05	983
2015-12-28	23.9	25.8	23.7	24.71	1.09	4.61	1471218.0	36560584.95	1359
2015-12-27	23.45	23.7	23.05	23.62	0.43	1.85	417169.0	9759460.25	402
2015-12-24	23.7	23.7	23.0	23.19	-0.12	-0.51	364000.0	8490377.25	439
2015-12-23	24.2	24.6	23.2	23.31	-0.61	-2.55	1062362.0	25509457.35	1024
2015-12-22	23.75	24.1	23.6	23.92	0.42	1.79	636930.0	15209619.35	594
2015-12-21	24.0	24.25	23.4	23.5	-0.42	-1.76	758222.0	18028740.85	823
2015-12-20	22.5	24.25	22.2	23.92	1.53	6.83	1739962.0	40850738.4	1630
2015-12-17	22.2	22.55	22.1	22.39	0.48	2.19	378199.0	8436520.3	394
2015-12-16	22.15	22.25	21.9	21.91	-0.05	-0.23	285825.0	6300429.55	303
2015-12-15	22.1	22.2	21.85	21.96	0.11	0.5	338862.0	7472946.35	354
2015-12-14	22.3	22.55	21.8	21.85	-0.41	-1.84	504392.0	11282938.05	453
2015-12-13	23.0	23.0	22.05	22.26	-1.3	-5.52	422722.0	9418550.55	399
2015-12-10	24.4	24.65	23.5	23.56	-0.83	-3.4	188333.0	4531134.85	251
2015-12-09	24.9	24.9	24.35	24.39	-0.08	-0.33	122166.0	2991674.75	196
2015-12-08	25.0	25.0	24.4	24.47	-0.93	-3.66	238646.0	5893911.55	260
2015-12-07	25.8	25.8	25.2	25.4	-0.34	-1.32	210639.0	5353651.8	244
2015-12-06	25.9	26.0	25.6	25.74	-0.04	-0.16	230688.0	5946721.7	251
2015-12-03	26.1	26.3	25.7	25.78	-0.44	-1.68	247263.0	6449498.2	268
2015-12-02	26.2	26.5	26.0	26.22	0.0	0.0	347449.0	9122045.4	292
2015-12-01	25.9	26.6	25.9	26.22	0.33	1.27	411265.0	10810028.9	409
2015-11-30	26.0	26.1	25.4	25.89	-0.12	-0.46	208008.0	5384091.6	281
2015-11-29	26.2	26.3	26.0	26.01	-0.09	-0.34	125670.0	3282465.0	193
2015-11-26	26.2	26.4	25.9	26.1	0.08	0.31	291144.0	7618702.9	306
2015-11-25	26.4	26.5	26.0	26.02	-0.26	-0.99	360443.0	9445893.5	329
2015-11-24	26.8	26.8	26.2	26.28	-0.15	-0.57	465211.0	12331925.5	480
2015-11-23	26.3	27.1	26.2	26.43	0.22	0.84	1060967.0	28178054.0	963
2015-11-22	26.1	26.4	26.1	26.21	0.44	1.71	494438.0	12963739.5	477
2015-11-19	26.0	26.3	25.7	25.77	0.01	0.04	688403.0	17970247.3	641
2015-11-18	25.0	26.0	25.0	25.76	0.82	3.29	1495994.0	38334653.6	1339
2015-11-17	24.7	25.4	24.5	24.94	0.33	1.34	626360.0	15645434.7	639
2015-11-16	24.55	24.8	24.35	24.61	0.11	0.45	310283.0	7630504.0	326
2015-11-15	24.8	24.95	24.0	24.5	-0.99	-3.88	475624.0	11702545.95	522
2015-11-12	25.2	25.8	25.0	25.49	-0.04	-0.16	441513.0	11236705.7	484
2015-11-11	25.5	25.8	25.4	25.53	0.24	0.95	340053.0	8688327.1	322
2015-11-10	25.6	25.9	25.1	25.29	-0.28	-1.1	668759.0	17099995.5	630
2015-11-09	25.3	25.8	25.0	25.57	0.54	2.16	980404.0	24891648.6	829
2015-11-08	24.4	25.3	24.2	25.03	0.53	2.16	629897.0	15662073.1	634
2015-11-05	24.75	24.8	24.3	24.5	-0.17	-0.69	337019.0	8289469.9	391
2015-11-04	24.6	24.85	24.0	24.67	0.41	1.69	499304.0	12215078.7	518
2015-11-03	25.2	25.4	24.1	24.26	-0.81	-3.23	537359.0	13265518.2	579
2015-11-02	25.2	25.4	25.0	25.07	0.16	0.64	497971.0	12571455.7	428
2015-11-01	25.0	25.4	24.6	24.91	0.05	0.2	433722.0	10834380.2	543
2015-10-29	25.0	25.6	24.7	24.86	0.26	1.06	651614.0	16320407.35	686
2015-10-28	24.1	24.8	23.5	24.6	0.37	1.53	447868.0	10851217.85	529
2015-10-27	25.5	26.1	23.8	24.23	-1.42	-5.54	459494.0	11635838.1	445
2015-10-26	25.4	25.7	24.8	25.65	0.15	0.59	308507.0	7835011.55	313
2015-10-25	25.9	26.2	25.4	25.5	-0.17	-0.66	335983.0	8660188.2	317
2015-10-22	25.9	26.2	25.2	25.67	-0.27	-1.04	512146.0	13119286.5	545
2015-10-21	27.8	28.1	25.6	25.94	-2.04	-7.29	922567.0	24836261.6	896
2015-10-20	28.2	29.2	27.6	27.98	-0.32	-1.13	1105242.0	31620319.9	769
2015-10-19	28.6	29.0	28.3	28.3	0.02	0.07	615537.0	17650044.0	492
2015-10-18	28.0	28.7	27.6	28.28	0.29	1.04	584815.0	16507475.3	473
2015-10-15	28.1	28.5	27.9	27.99	-0.03	-0.11	587455.0	16603414.7	525
2015-10-14	28.0	28.3	27.8	28.02	-0.15	-0.53	394046.0	11053933.7	329
2015-10-13	28.2	28.5	28.0	28.17	-0.12	-0.42	287955.0	8141590.9	295
2015-10-12	28.4	29.2	28.0	28.29	-0.03	-0.11	853819.0	24473892.7	794
2015-10-11	27.9	28.5	27.9	28.32	0.54	1.94	581286.0	16403895.7	598
2015-10-08	27.5	28.3	27.3	27.78	0.39	1.42	994781.0	27663135.1	936
2015-10-07	26.7	27.7	26.7	27.39	0.87	3.28	588525.0	15954803.9	511
2015-10-06	26.6	26.8	26.4	26.52	0.06	0.23	413010.0	10990630.4	359
2015-10-05	26.3	26.7	26.2	26.46	0.32	1.22	332411.0	8800995.3	305
2015-10-04	26.3	26.3	25.9	26.14	0.15	0.58	158193.0	4133475.2	221
2015-10-01	26.2	26.8	25.9	25.99	-0.09	-0.35	422439.0	11156318.6	401
2015-09-30	26.2	26.5	25.9	26.08	0.26	1.01	355207.0	9291474.4	304
2015-09-29	26.0	26.0	25.6	25.82	-0.49	-1.86	357279.0	9225923.7	375
2015-09-21	26.5	26.6	26.2	26.31	0.01	0.04	230101.0	6069784.2	255
2015-09-20	26.7	26.9	26.2	26.3	-0.6	-2.23	268994.0	7131050.8	281
2015-09-17	27.5	27.5	26.8	26.9	-0.45	-1.65	224872.0	6108428.8	341
2015-09-16	27.8	28.1	27.3	27.35	-0.02	-0.07	442410.0	12233634.6	517
2015-09-15	27.5	28.0	27.2	27.37	-0.23	-0.83	362390.0	10001311.8	524
2015-09-14	28.8	29.0	27.5	27.6	-1.31	-4.53	867102.0	24496678.7	1059
2015-09-13	27.7	29.7	27.6	28.91	1.39	5.05	1876846.0	53955192.3	1826
2015-09-10	27.4	27.7	27.0	27.52	-0.14	-0.51	621249.0	16996402.4	679
2015-09-09	27.2	27.9	27.1	27.66	0.8	2.98	692758.0	18967807.8	677
2015-09-08	26.6	27.1	26.3	26.86	0.47	1.78	662452.0	17708621.3	610
2015-09-07	26.6	26.9	26.3	26.39	0.05	0.19	276688.0	7373128.9	279
2015-09-06	25.6	26.6	25.6	26.34	0.23	0.88	219071.0	5749802.9	288
2015-09-03	26.2	26.9	26.0	26.11	0.28	1.08	239558.0	6285594.1	293
2015-09-02	25.7	26.0	25.2	25.83	-0.17	-0.65	259438.0	6640586.0	338
2015-09-01	26.4	26.8	26.0	26.0	-0.41	-1.55	382055.0	10094130.2	415
2015-08-31	26.3	26.7	25.5	26.41	0.07	0.27	653411.0	17129505.3	625
2015-08-30	27.0	27.4	26.0	26.34	0.09	0.34	462816.0	12408790.1	448
2015-08-27	26.9	27.0	26.1	26.25	0.73	2.86	470454.0	12498165.8	536
2015-08-26	26.5	26.5	25.5	25.52	-0.57	-2.18	630249.0	16412567.3	784
2015-08-25	24.4	26.2	24.0	26.09	2.26	9.48	516592.0	13044373.0	633
2015-08-24	25.0	25.9	23.6	23.83	-0.94	-3.79	357800.0	8696805.1	507
2015-08-23	26.0	27.0	24.6	24.77	-2.52	-9.23	331050.0	8561545.9	432
2015-08-20	26.2	27.8	24.5	27.29	0.5	1.87	480396.0	12820321.1	613
2015-08-19	29.0	29.7	26.4	26.79	-2.51	-8.57	284012.0	8042435.1	456
2015-08-18	31.5	31.5	28.4	29.3	-2.19	-6.95	306269.0	9005880.9	479
2015-08-17	32.2	32.2	31.3	31.49	-0.4	-1.25	128114.0	4076358.7	218
2015-08-16	32.8	33.0	31.5	31.89	-0.91	-2.77	195924.0	6345496.7	300
2015-08-13	33.3	33.3	32.8	32.8	-0.24	-0.73	147764.0	4892764.3	214
2015-08-12	32.9	33.1	32.6	33.04	-0.31	-0.93	136057.0	4471452.5	241
2015-08-11	34.1	34.2	33.3	33.35	-0.6	-1.77	175084.0	5901703.9	241
2015-08-10	33.6	34.0	33.4	33.95	0.5	1.49	188566.0	6368106.2	274
2015-08-09	33.1	33.6	32.6	33.45	0.16	0.48	135698.0	4505677.5	248
2015-08-06	34.1	34.1	33.0	33.29	-0.82	-2.4	230516.0	7711698.0	373
2015-08-05	34.2	34.7	34.0	34.11	0.0	0.0	134623.0	4618647.1	226
2015-08-04	34.2	34.5	33.6	34.11	-0.38	-1.1	215742.0	7342129.3	302
2015-08-03	33.0	35.0	33.0	34.49	1.22	3.67	431785.0	14742494.7	620
2015-08-02	35.5	35.7	33.0	33.27	-3.03	-8.35	466520.0	15758313.2	649
2015-07-30	36.8	36.8	36.0	36.3	-0.39	-1.06	137311.0	4997308.7	257
2015-07-29	36.8	37.0	36.6	36.69	-0.16	-0.43	152175.0	5600925.6	257
2015-07-28	36.7	37.0	36.5	36.85	0.02	0.05	144260.0	5307570.2	215
2015-07-27	37.1	37.5	36.6	36.83	-0.41	-1.1	258809.0	9569520.2	335
2015-07-26	37.5	37.6	37.1	37.24	-0.15	-0.4	170151.0	6347601.1	221
2015-07-23	37.6	37.8	37.2	37.39	-0.08	-0.21	197009.0	7380608.8	256
2015-07-22	37.4	37.6	37.1	37.47	0.33	0.89	304077.0	11363066.0	379
2015-07-15	37.9	38.2	36.9	37.14	-0.64	-1.69	403546.0	15175801.2	638
2015-07-14	36.8	38.8	36.4	37.78	1.08	2.94	937753.0	35408588.5	1179
2015-07-13	37.0	37.1	36.6	36.7	-0.3	-0.81	121711.0	4491140.9	197
2015-07-12	36.5	37.4	36.4	37.0	0.75	2.07	378538.0	13985267.1	562
2015-07-09	35.8	36.4	35.7	36.25	0.56	1.57	324254.0	11714611.9	462
2015-07-08	35.7	36.0	35.4	35.69	0.15	0.42	172475.0	6161484.6	263
2015-07-07	35.7	36.1	35.4	35.54	-0.21	-0.59	279698.0	10012410.4	390
2015-07-06	35.8	36.4	35.2	35.75	-0.54	-1.49	380919.0	13709743.9	512
2015-07-05	36.8	36.8	36.2	36.29	-0.71	-1.92	299923.0	10943342.4	417
2015-07-02	37.3	37.5	36.9	37.0	-0.35	-0.94	269435.0	10025535.7	368
2015-07-01	37.6	37.7	36.8	37.35	-0.16	-0.43	483750.0	18082269.2	619
2015-06-30	37.1	37.8	36.5	37.51	-0.16	-0.42	766577.0	28449378.9	893
2015-06-29	38.5	38.5	36.8	37.67	-1.07	-2.76	471502.0	17663835.1	655
2015-06-28	39.8	39.8	38.1	38.74	-0.85	-2.15	387004.0	15076356.4	548
2015-06-25	39.5	40.2	39.2	39.59	0.56	1.43	945547.0	37502129.0	1014
2015-06-24	38.9	39.1	38.4	39.03	0.41	1.06	397676.0	15431115.7	442
2015-06-23	38.9	39.1	37.9	38.62	-0.03	-0.08	478899.0	18433593.0	563
2015-06-22	38.8	39.3	38.0	38.65	-0.23	-0.59	436428.0	16839661.8	603
2015-06-21	40.5	40.5	38.7	38.88	-1.69	-4.17	523129.0	20582072.9	874
2015-06-18	40.5	41.1	40.5	40.57	-0.06	-0.15	724130.0	29556833.4	751
2015-06-17	40.8	41.1	40.4	40.63	-0.18	-0.44	367311.0	14950655.8	508
2015-06-16	40.7	41.3	40.7	40.81	0.12	0.29	735321.0	30132292.8	909
2015-06-15	40.5	41.2	40.0	40.69	0.46	1.14	1058074.0	42959491.1	966
2015-06-14	40.0	40.5	40.0	40.23	0.39	0.98	333953.0	13446212.3	478
2015-06-11	40.4	40.4	39.8	39.84	-0.25	-0.62	318971.0	12738630.4	397
2015-06-10	39.8	40.7	39.8	40.09	0.35	0.88	421124.0	16979113.2	596
2015-06-09	40.4	40.5	39.3	39.74	-0.75	-1.85	496358.0	19746823.8	687
2015-06-08	40.9	41.3	40.3	40.49	-0.54	-1.32	324765.0	13265025.4	569
2015-06-07	41.3	41.8	40.8	41.03	-0.46	-1.11	515524.0	21316439.8	797
2015-06-04	41.9	42.0	41.2	41.49	-0.47	-1.12	590532.0	24491981.5	876
2015-06-03	42.5	42.9	41.8	41.96	-0.64	-1.5	1784983.0	75638450.5	2053
2015-06-02	40.7	43.4	40.6	42.6	2.35	5.84	6261840.0	265074804.8	5597
2015-06-01	39.6	40.5	39.3	40.25	0.27	0.68	571887.0	22754661.2	755
2015-05-31	40.6	40.9	39.8	39.98	-0.7	-1.72	516536.0	20862845.6	638
2015-05-28	41.1	41.2	40.5	40.68	-0.47	-1.14	378421.0	15421908.3	522
2015-05-27	41.1	41.6	41.0	41.15	0.27	0.66	844268.0	34832859.5	944
2015-05-26	40.7	41.2	40.6	40.88	0.25	0.62	529484.0	21682971.4	736
2015-05-25	41.5	41.5	40.5	40.63	-0.46	-1.12	769634.0	31613800.3	976
2015-05-24	40.0	42.2	40.0	41.09	1.47	3.71	3770507.0	155607306.4	3776
2015-05-21	39.5	40.1	39.4	39.62	0.44	1.12	1224338.0	48769124.3	1177
2015-05-20	39.1	39.9	39.0	39.18	0.03	0.08	1158220.0	45828960.4	1210
2015-05-19	38.9	39.4	38.7	39.15	0.26	0.67	434140.0	16949502.4	482
2015-05-18	39.1	39.1	38.8	38.89	-0.15	-0.38	297447.0	11579913.6	350
2015-05-17	39.2	39.3	39.0	39.04	0.17	0.44	209928.0	8206645.7	300
2015-05-14	38.8	38.9	38.7	38.87	0.14	0.36	233310.0	9059662.7	273
2015-05-13	38.8	38.8	38.5	38.73	0.17	0.44	213985.0	8274600.2	277
2015-05-12	37.9	38.7	37.9	38.56	0.68	1.8	543051.0	20809691.6	564
2015-05-11	39.5	39.5	37.5	37.88	-1.55	-3.93	688983.0	26606029.6	778
2015-05-10	39.6	39.6	39.2	39.43	0.01	0.03	226841.0	8941935.3	335
2015-05-07	39.8	39.8	39.2	39.42	-0.36	-0.9	672014.0	26505399.6	743
2015-05-06	39.8	40.3	39.4	39.78	0.19	0.48	924791.0	36882140.9	837
2015-05-05	39.7	40.3	39.5	39.59	0.02	0.05	948735.0	37824880.8	965
2015-05-04	39.9	40.2	39.4	39.57	0.13	0.33	555521.0	22051491.0	629
2015-05-03	39.3	40.6	38.9	39.44	0.38	0.97	2342849.0	93294485.7	2166
2015-04-30	39.3	39.8	38.8	39.06	-0.03	-0.08	1121829.0	44151009.5	1154
2015-04-29	39.1	39.5	38.7	39.09	0.5	1.3	1228011.0	47925708.0	1191
2015-04-28	38.7	39.3	38.4	38.59	0.29	0.76	906233.0	35228974.4	886
2015-04-27	38.4	38.8	38.2	38.3	0.0	0.0	857631.0	33064166.9	892
2015-04-26	37.7	38.4	37.5	38.3	0.9	2.41	950417.0	36179678.1	1082
2015-04-23	37.1	37.9	37.1	37.4	0.17	0.46	743212.0	27838944.2	808
2015-04-22	37.0	38.2	36.7	37.23	0.8	2.2	1652733.0	61849215.3	1771
2015-04-21	35.0	37.3	34.7	36.43	1.23	3.49	1495575.0	54449501.7	1560
2015-04-20	35.6	35.6	34.9	35.2	-0.55	-1.54	418244.0	14746526.7	500
2015-04-19	35.2	35.9	35.2	35.75	1.06	3.06	683135.0	24293609.6	631
2015-04-16	35.0	35.1	34.6	34.69	-0.14	-0.4	405087.0	14119572.8	440
2015-04-15	34.7	35.0	34.5	34.83	0.54	1.57	534750.0	18585564.3	462
2015-04-14	34.3	34.8	34.2	34.29	-0.06	-0.17	374975.0	12953834.7	423
2015-04-13	33.7	34.5	33.7	34.35	0.49	1.45	312432.0	10677326.7	391
2015-04-12	34.0	34.4	33.7	33.86	0.06	0.18	435033.0	14860082.3	484
2015-04-09	33.6	34.1	33.5	33.8	-0.05	-0.15	375460.0	12688598.1	487
2015-04-08	34.5	34.8	33.6	33.85	-0.3	-0.88	577153.0	19849027.8	722
2015-04-07	33.4	34.7	33.4	34.15	1.13	3.42	1231214.0	41856809.4	1129
2015-04-06	33.3	33.5	32.8	33.02	0.11	0.33	435573.0	14457115.2	582
2015-04-05	33.9	34.5	32.0	32.91	-1.24	-3.63	536600.0	17769063.1	871
2015-04-02	35.3	35.7	33.3	34.15	-0.74	-2.12	1098447.0	38589791.0	1187
2015-04-01	35.0	35.4	34.5	34.89	-0.09	-0.26	492356.0	17300114.9	677
2015-03-31	36.1	36.4	34.5	34.98	-1.24	-3.42	483130.0	17139617.2	723
2015-03-30	36.6	37.0	36.1	36.22	-0.47	-1.28	407525.0	14896356.4	550
2015-03-29	36.1	36.9	35.8	36.69	1.21	3.41	443812.0	16215531.5	565
2015-03-26	33.3	36.9	33.3	35.48	-0.43	-1.2	680572.0	23724685.4	956
2015-03-25	39.5	39.6	35.5	35.91	-3.51	-8.9	669173.0	25113784.9	992
2015-03-24	39.3	40.0	39.1	39.42	0.09	0.23	471040.0	18699313.1	613
2015-03-23	39.7	39.9	39.2	39.33	-0.09	-0.23	531094.0	20966707.1	623
2015-03-22	39.1	39.7	39.1	39.42	0.65	1.68	398082.0	15670300.8	528
2015-03-19	38.7	39.1	37.9	38.77	0.54	1.41	526882.0	20312085.0	796
2015-03-18	39.8	40.0	36.0	38.23	-1.5	-3.78	1011125.0	38287524.1	1279
2015-03-17	40.0	40.4	39.3	39.73	-0.2	-0.5	701018.0	27965430.4	965
2015-03-16	42.1	42.3	39.4	39.93	-2.14	-5.09	833026.0	34104863.8	1194
2015-03-15	42.0	42.5	41.9	42.07	-0.14	-0.33	339188.0	14312369.9	527
2015-03-12	42.7	42.9	42.1	42.21	-0.21	-0.5	674315.0	28662892.7	958
2015-03-11	41.6	43.3	41.2	42.42	0.9	2.17	1815466.0	77216072.1	2253
2015-03-10	41.2	41.7	41.0	41.52	0.33	0.8	399784.0	16524699.1	547
2015-03-09	41.5	41.8	41.1	41.19	-0.34	-0.82	280348.0	11582555.8	466
2015-03-08	41.5	41.7	41.1	41.53	0.29	0.7	524463.0	21764661.8	608
2015-03-05	40.9	41.6	40.5	41.24	0.36	0.88	604112.0	24711661.4	710
2015-03-04	41.5	41.6	40.8	40.88	-0.37	-0.9	317038.0	13020160.2	527
2015-03-03	40.5	41.9	40.5	41.25	0.9	2.23	565449.0	23370050.1	775
2015-03-02	40.5	40.5	39.0	40.35	-0.18	-0.44	340633.0	13655180.8	476
2015-03-01	40.9	41.0	40.4	40.53	-0.12	-0.3	239102.0	9720481.5	348
2015-02-26	41.1	41.1	40.6	40.65	-0.25	-0.61	226246.0	9247982.7	336
2015-02-25	41.1	41.6	40.8	40.9	-0.27	-0.66	455462.0	18748947.5	590
2015-02-24	39.9	41.3	39.9	41.17	0.11	0.27	470964.0	19195518.8	616
2015-02-23	41.8	42.2	41.0	41.06	-0.96	-2.28	460847.0	19188363.1	525
2015-02-22	42.4	42.8	41.7	42.02	-0.21	-0.5	740049.0	31338157.6	740
2015-02-19	42.7	42.7	42.2	42.23	-0.46	-1.08	422407.0	17879555.8	470
2015-02-18	43.2	43.3	42.4	42.69	-0.27	-0.63	402927.0	17212764.5	530
2015-02-17	43.5	43.6	42.3	42.96	-0.09	-0.21	877745.0	37695182.6	1062
2015-02-16	42.3	44.0	42.1	43.05	0.95	2.26	1808773.0	78186230.6	2150
2015-02-15	41.6	42.4	41.6	42.1	1.09	2.66	671945.0	28250813.6	699
2015-02-12	41.0	41.7	40.9	41.01	-0.03	-0.07	344809.0	14254967.7	504
2015-02-11	41.9	42.2	40.9	41.04	-0.88	-2.1	441424.0	18390486.6	653
2015-02-10	41.8	42.1	41.5	41.92	-0.08	-0.19	518631.0	21638776.9	673
2015-02-09	42.4	42.5	41.8	42.0	-0.23	-0.54	621532.0	26210995.8	685
2015-02-08	42.1	42.7	42.1	42.23	0.3	0.72	836876.0	35505052.1	831
2015-02-05	41.7	42.1	41.6	41.93	-0.1	-0.24	512509.0	21477350.6	652
2015-02-04	42.6	42.7	41.6	42.03	-0.34	-0.8	1114295.0	46866911.9	1217
2015-02-03	41.8	42.9	41.6	42.37	0.93	2.24	2188123.0	92613202.2	2179
2015-02-02	41.1	41.9	40.8	41.44	0.23	0.56	831693.0	34453650.5	983
2015-02-01	42.1	42.3	41.0	41.21	0.96	2.39	979774.0	40913354.1	1186
2015-01-29	40.1	41.3	39.8	40.25	0.54	1.36	1847940.0	75207126.7	2073
2015-01-28	38.3	40.1	38.2	39.71	1.67	4.39	2015370.0	78866701.0	2069
2015-01-27	37.7	38.2	37.6	38.04	0.7	1.87	1029110.0	39008925.3	1067
2015-01-26	36.8	37.7	36.8	37.34	1.06	2.92	1101955.0	41047599.2	1110
2015-01-22	36.5	36.8	36.0	36.28	-0.06	-0.17	442695.0	16096362.5	613
2015-01-21	37.3	37.8	36.1	36.34	-1.2	-3.2	1027965.0	38161976.9	1133
2015-01-20	37.4	38.3	37.3	37.54	0.39	1.05	1455755.0	55028526.3	1190
2015-01-19	37.2	37.8	37.0	37.15	0.11	0.3	856999.0	32001362.7	897
2015-01-18	37.0	37.4	36.7	37.04	0.43	1.17	651301.0	24225684.6	670
2015-01-15	37.8	37.9	36.4	36.61	-0.67	-1.8	1041766.0	38883185.4	1075
2015-01-14	37.5	38.3	37.2	37.28	0.4	1.08	1977433.0	74913792.8	1804
2015-01-13	35.0	37.1	34.5	36.88	0.37	1.01	1410820.0	51289081.9	1619
2015-01-12	37.3	38.2	36.0	36.51	-0.66	-1.78	1890844.0	70980346.8	1972
2015-01-11	36.0	37.9	35.1	37.17	1.41	3.94	2639885.0	97402327.8	2570
2015-01-08	35.6	36.7	35.5	35.76	0.61	1.74	1565645.0	56407350.5	1707
2015-01-07	34.6	35.7	34.5	35.15	0.77	2.24	1063792.0	37424291.5	1408
2015-01-06	32.7	34.6	32.3	34.38	-0.31	-0.89	1170995.0	39378790.0	1433
2015-01-05	35.3	37.2	34.2	34.69	-0.86	-2.42	2472226.0	88842449.8	2714
2015-01-04	35.3	36.3	35.3	35.55	0.2	0.57	1122260.0	40237792.9	1223
2015-01-01	33.9	36.3	33.2	35.35	1.71	5.08	1394126.0	48999516.6	1684
2014-12-31	35.4	36.0	32.3	33.64	-1.34	-3.83	826375.0	28162287.5	1144
2014-12-30	35.6	36.4	34.5	34.98	-2.55	-6.79	634516.0	22599583.2	938
2014-12-29	38.2	38.5	37.3	37.53	-0.59	-1.55	667019.0	25373381.3	951
2014-12-28	37.3	38.7	37.0	38.12	1.39	3.78	1144583.0	43509818.3	1390
2014-12-25	37.0	38.3	35.7	36.73	-0.83	-2.21	1659486.0	61913743.8	2063
2014-12-24	38.0	39.2	36.8	37.56	1.46	4.04	2494634.0	94904259.2	2686
2014-12-23	32.2	36.1	32.1	36.1	3.21	9.76	1805069.0	62112504.0	1708
2014-12-22	33.0	33.4	31.5	32.89	0.26	0.8	689997.0	22767014.9	821
2014-12-21	34.0	34.3	31.1	32.63	0.83	2.61	873356.0	28555634.1	1136
2014-12-18	30.5	31.8	30.5	31.8	2.81	9.69	728422.0	22806756.7	968
2014-12-17	28.7	29.4	25.7	28.99	0.49	1.72	874480.0	24207925.3	1176
2014-12-16	30.5	30.5	28.5	28.5	-3.08	-9.75	567523.0	16368615.3	701
2014-12-15	35.3	36.7	31.2	31.58	-3.05	-8.81	1210222.0	41887634.1	1644
2014-12-14	36.0	36.1	34.4	34.63	-2.48	-6.68	341012.0	12120684.2	522
2014-12-11	36.4	37.5	35.2	37.11	-0.73	-1.93	579323.0	21035875.6	894
2014-12-10	39.3	39.6	37.5	37.84	-1.5	-3.81	593829.0	22951515.6	823
2014-12-09	39.1	39.5	38.2	39.34	-0.99	-2.45	610303.0	23781565.9	873
2014-12-08	41.6	42.4	40.3	40.33	-1.14	-2.75	940536.0	39042887.6	1262
2014-12-07	41.2	41.7	40.9	41.47	0.18	0.44	470561.0	19511894.2	603
2014-12-04	41.2	41.6	41.2	41.29	0.42	1.03	534522.0	22116505.4	717
2014-12-03	40.5	41.2	40.5	40.87	0.17	0.42	431156.0	17627780.8	602
2014-12-02	41.8	41.8	40.6	40.7	-0.07	-0.17	512664.0	21123232.3	780
2014-12-01	39.0	41.5	39.0	40.77	1.73	4.43	819351.0	33440089.8	1396
2014-11-30	39.5	40.7	38.7	39.04	-3.95	-9.19	724466.0	28687131.9	1193
2014-11-27	42.8	44.0	42.6	42.99	-0.65	-1.49	898247.0	38888458.1	1086
2014-11-26	44.6	44.9	42.5	43.64	-1.39	-3.09	752640.0	32680949.3	933
2014-11-25	46.1	46.2	44.6	45.03	-1.53	-3.29	557140.0	25205539.8	782
2014-11-24	47.6	47.8	46.4	46.56	-0.94	-1.98	518859.0	24502090.9	653
2014-11-23	47.3	47.8	47.0	47.5	0.99	2.13	499124.0	23649695.9	707
2014-11-20	46.4	47.5	46.3	46.51	0.14	0.3	648208.0	30338201.1	870
2014-11-19	46.2	47.0	45.8	46.37	0.12	0.26	375360.0	17408007.3	571
2014-11-18	46.3	47.0	46.1	46.25	0.22	0.48	322459.0	14973038.9	581
2014-11-17	48.2	48.3	44.0	46.03	-2.28	-4.72	933965.0	42952042.7	1000
2014-11-16	49.1	49.2	48.1	48.31	-0.73	-1.49	400924.0	19558646.3	613
2014-11-13	49.4	49.9	48.9	49.04	-0.43	-0.87	562808.0	27784387.3	795
2014-11-12	49.3	49.7	49.0	49.47	0.27	0.55	554639.0	27396274.7	744
2014-11-11	49.3	49.8	49.0	49.2	-0.74	-1.48	644386.0	31819730.7	970
2014-11-10	49.6	50.75	49.4	49.94	0.51	1.03	1089322.0	54421103.2	1278
2014-11-09	49.3	49.9	49.2	49.43	0.37	0.75	792337.0	39216260.7	976
2014-11-06	49.6	49.8	48.6	49.06	-0.11	-0.22	968736.0	47696600.3	1055
2014-11-05	48.6	49.5	47.9	49.17	-0.1	-0.2	756975.0	36838182.5	1091
2014-11-04	51.0	51.5	48.9	49.27	-2.37	-4.59	1350049.0	67873211.4	1482
2014-11-03	51.5	52.0	51.0	51.64	0.68	1.33	915323.0	47172726.75	1053
2014-11-02	50.5	51.75	50.5	50.96	1.56	3.16	1095761.0	55822044.5	1140
2014-10-30	49.6	50.0	48.4	49.4	-0.61	-1.22	708116.0	34850293.9	1232
2014-10-29	51.5	52.0	49.7	50.01	-1.66	-3.21	668252.0	34112518.5	899
2014-10-28	51.5	52.0	51.0	51.67	0.12	0.23	475907.0	24511082.0	805
2014-10-27	52.5	53.0	51.25	51.55	-0.35	-0.67	1411296.0	73560995.0	1465
2014-10-26	51.5	53.0	51.5	51.9	0.91	1.78	1255629.0	65730985.5	1457
2014-10-23	50.5	52.5	50.0	50.99	-1.44	-2.75	2587252.0	132565952.75	2806
2014-10-22	52.25	55.0	50.25	52.43	1.18	2.3	4645960.0	247166214.5	4790
2014-10-21	47.1	51.25	46.9	51.25	4.64	9.95	2894055.0	143707418.1	2936
2014-10-20	46.7	47.0	46.2	46.61	-0.06	-0.13	685193.0	31925455.9	795
2014-10-19	47.3	48.0	46.2	46.67	1.36	3.0	927604.0	43554162.3	1184
2014-10-16	48.6	49.2	45.1	45.31	-4.7	-9.4	1901404.0	87599830.4	2365
2014-10-15	52.25	52.5	49.2	50.01	-1.99	-3.83	509223.0	26119483.4	795
2014-10-14	52.5	52.5	51.5	52.0	-0.66	-1.25	721813.0	37501264.0	764
2014-10-13	51.5	52.75	50.0	52.66	1.7	3.34	1154175.0	60012952.25	1310
2014-10-12	55.0	55.5	50.75	50.96	-5.31	-9.44	812622.0	43231502.0	1232
2014-10-02	56.25	57.0	55.75	56.27	-0.63	-1.11	871217.0	49080582.25	1035
2014-10-01	58.25	58.25	56.75	56.9	-1.06	-1.83	548034.0	31482424.75	799
2014-09-30	58.0	59.0	57.75	57.96	0.04	0.07	1593244.0	92918097.0	1771
2014-09-29	56.0	58.5	55.75	57.92	2.42	4.36	1801428.0	103075009.75	1926
2014-09-28	56.5	56.75	55.25	55.5	-0.88	-1.56	433465.0	24251538.0	728
2014-09-25	55.75	57.5	55.5	56.38	0.7	1.26	1265995.0	71395782.75	1415
2014-09-24	56.75	57.0	54.5	55.68	-1.09	-1.92	768211.0	42855210.0	1074
2014-09-22	57.75	57.75	55.5	56.77	-1.16	-2.0	763996.0	43487519.0	1038
2014-09-21	59.5	59.5	57.5	57.93	-1.21	-2.05	757748.0	44450897.75	1041
2014-09-18	60.0	60.0	59.0	59.14	-0.65	-1.09	537404.0	31945976.5	804
2014-09-17	60.25	60.5	59.75	59.79	-0.21	-0.35	593042.0	35649206.0	798
2014-09-16	59.5	60.75	59.5	60.0	0.68	1.15	709756.0	42659258.0	940
2014-09-15	60.25	60.75	59.0	59.32	-0.57	-0.95	855714.0	51062349.25	1080
2014-09-14	61.0	61.5	59.5	59.89	-1.04	-1.71	862551.0	52298847.0	1114
2014-09-11	61.5	61.75	60.5	60.93	-0.46	-0.75	1329649.0	81477123.25	1346
2014-09-10	61.75	62.0	61.25	61.39	-0.39	-0.63	802397.0	49366392.25	1111
2014-09-09	62.5	63.0	61.5	61.78	-0.57	-0.91	1079125.0	67305878.0	1407
2014-09-08	62.0	63.5	61.75	62.35	0.3	0.48	1944906.0	121957684.25	2077
2014-09-07	61.75	62.75	61.5	62.05	0.31	0.5	1218460.0	75691432.0	1396
2014-09-04	62.25	62.75	61.5	61.74	-0.18	-0.29	1185081.0	73494827.0	1388
2014-09-03	61.0	63.5	61.0	61.92	1.01	1.66	4168854.0	259764412.75	4154
2014-09-02	60.5	61.0	60.0	60.91	0.54	0.89	1119705.0	67856956.75	1416
2014-09-01	61.0	61.5	60.25	60.37	-0.35	-0.58	1546760.0	94106981.25	1405
2014-08-31	60.0	61.5	59.5	60.72	0.93	1.56	2621061.0	159223121.5	2009
2014-08-28	60.25	60.25	59.5	59.79	-0.41	-0.68	671481.0	40215643.5	886
2014-08-27	60.25	60.75	59.75	60.2	0.14	0.23	982925.0	59265110.25	1257
2014-08-26	59.5	60.75	59.25	60.06	0.71	1.2	1083275.0	65088408.75	1518
2014-08-25	62.5	62.5	56.5	59.35	-2.92	-4.69	2648836.0	159878540.5	3365
2014-08-24	63.0	63.5	62.0	62.27	-0.64	-1.02	1319776.0	82746552.75	1445
2014-08-21	63.0	63.5	62.75	62.91	-0.12	-0.19	875630.0	55206815.5	1297
2014-08-20	62.75	65.0	62.25	63.03	0.07	0.11	5845940.0	372996455.0	4741
2014-08-19	63.75	64.0	62.75	62.96	-0.7	-1.1	1744408.0	110338578.0	1972
2014-08-18	63.25	64.25	62.75	63.66	0.68	1.08	3283728.0	208347739.25	3157
2014-08-17	63.5	64.75	62.75	62.98	0.69	1.11	4160327.0	264648499.25	4272
2014-08-14	63.0	65.25	61.5	62.29	-0.18	-0.29	7118114.0	453290932.25	7106
2014-08-13	61.5	63.5	60.75	62.47	1.07	1.74	3889562.0	242191834.25	4548
2014-08-12	61.75	62.75	61.25	61.4	0.04	0.07	2127554.0	131850238.75	2430
2014-08-11	62.0	62.75	61.0	61.36	-0.4	-0.65	1608641.0	99304813.0	2319
2014-08-10	60.0	63.5	59.75	61.76	2.26	3.8	6313202.0	391564473.25	6439
2014-08-07	59.5	60.0	59.0	59.5	0.03	0.05	937216.0	55754164.25	1424
2014-08-06	59.25	60.25	58.75	59.47	0.16	0.27	1576107.0	93929735.0	2087
2014-08-05	60.75	61.5	59.0	59.31	-1.23	-2.03	2457642.0	148148047.5	3229
2014-08-04	60.5	63.0	59.75	60.54	1.04	1.75	6162417.0	378710318.0	6945
2014-08-03	54.5	59.5	54.25	59.5	5.21	9.6	3532422.0	204840137.25	3999
2014-07-24	55.25	55.5	54.0	54.29	-0.81	-1.47	775464.0	42443249.75	1356
2014-07-23	55.25	56.5	54.75	55.1	-0.88	-1.57	1420330.0	78863728.25	1971
2014-07-22	57.0	57.5	55.75	55.98	-0.87	-1.53	899073.0	51035854.0	1372
2014-07-21	56.75	57.25	56.5	56.85	-0.07	-0.12	581363.0	33080423.25	708
2014-07-20	57.5	57.5	56.25	56.92	-0.64	-1.11	874216.0	49677876.75	1193
2014-07-17	58.0	58.75	57.25	57.56	-0.54	-0.93	958316.0	55524790.75	1487
2014-07-16	59.0	59.0	57.5	58.1	-0.6	-1.02	786504.0	45837429.25	1259
2014-07-15	59.25	59.5	58.5	58.7	-0.2	-0.34	537683.0	31744279.25	914
2014-07-14	60.0	60.75	58.5	58.9	-0.71	-1.19	1431067.0	85369053.75	1909
2014-07-13	58.0	61.5	57.5	59.61	1.23	2.11	3772894.0	226695267.25	4452
2014-07-10	59.25	59.25	58.0	58.38	-0.66	-1.12	743783.0	43740379.25	1404
2014-07-09	60.25	60.5	59.0	59.04	-0.77	-1.29	1031471.0	61402106.0	1566
2014-07-08	59.5	61.0	59.25	59.81	0.25	0.42	2466155.0	148561792.0	2556
2014-07-07	60.0	60.5	59.25	59.56	-0.01	-0.02	2105935.0	125977656.75	2599
2014-07-06	58.5	60.5	56.25	59.57	0.62	1.05	3423109.0	202344792.75	4684
2014-07-03	59.5	60.5	58.75	58.95	-0.45	-0.76	1765428.0	104970408.0	2350
2014-07-02	59.0	61.0	58.5	59.4	0.48	0.81	2657748.0	159038403.75	3485
2014-07-01	59.5	60.25	58.5	58.92	-0.31	-0.52	1642541.0	97491688.25	2550
2014-06-30	60.0	61.75	58.75	59.23	-1.25	-2.07	3555882.0	215548929.25	4621
2014-06-29	59.75	62.0	58.5	60.48	0.43	0.72	6807246.0	414485610.25	7275
2014-06-26	61.5	64.75	55.75	60.05	-0.06	-0.1	15878799.0	972827881.25	19827
2014-06-25	56.0	60.25	55.5	60.11	5.24	9.55	7305377.0	426811558.0	8240
2014-06-24	49.5	55.0	49.1	54.87	4.87	9.74	10896458.0	564807599.0	11207
2014-06-23	53.5	54.25	50.0	50.0	-5.5	-9.91	5849002.0	301060739.0	5829
2014-06-22	61.75	62.25	55.5	55.5	-6.14	-9.96	4573680.0	263669753.5	5921
2014-06-19	63.0	64.25	61.0	61.64	-1.2	-1.91	1772510.0	111463213.0	2776
2014-06-18	64.25	64.75	62.5	62.84	-0.8	-1.26	1402175.0	89191197.5	2283
2014-06-17	64.0	65.0	63.0	63.64	0.3	0.47	3346136.0	214200005.75	3793
2014-06-16	64.75	67.0	62.5	63.34	-1.34	-2.07	4957071.0	324066698.75	5777
2014-06-15	65.0	66.25	63.0	64.68	-0.88	-1.34	2834900.0	183813591.0	3909
2014-06-12	67.75	69.5	64.5	65.56	-2.19	-3.23	5627875.0	380500380.75	6323
2014-06-11	63.5	69.5	62.5	67.75	4.11	6.46	7267288.0	485907588.0	7708
2014-06-10	65.75	66.0	63.25	63.64	-1.84	-2.81	1764245.0	113557375.75	2700
2014-06-09	65.5	67.75	64.5	65.48	-0.19	-0.29	2340681.0	155569402.5	3085
2014-06-08	67.0	67.75	61.0	65.67	-1.56	-2.32	3263178.0	211308868.5	4482
2014-06-05	68.5	68.75	67.0	67.23	-1.12	-1.64	1511560.0	102208815.5	2392
2014-06-04	68.25	69.25	67.75	68.35	0.28	0.41	1376507.0	94329046.5	2432
2014-06-03	69.75	70.25	67.75	68.07	-0.6	-0.87	2054931.0	141382373.75	3203
2014-06-02	68.75	71.25	68.25	68.67	0.28	0.41	4119098.0	287972026.75	5153
2014-06-01	68.25	70.25	67.5	68.39	0.59	0.87	3382138.0	233019131.25	4696
2014-05-29	69.0	71.25	66.25	67.8	-1.53	-2.21	4996241.0	344793346.75	6915
2014-05-28	71.75	72.25	68.5	69.33	-2.23	-3.12	4420365.0	312968107.25	5870
2014-05-27	69.75	73.5	68.25	71.56	2.05	2.95	9069500.0	647059626.0	10247
2014-05-26	69.5	71.5	69.25	69.51	0.66	0.96	3537032.0	248443495.75	4837
2014-05-25	65.5	70.75	65.5	68.85	-0.35	-0.51	4944997.0	339445120.25	7338
2014-05-22	71.75	72.75	69.0	69.2	-3.19	-4.41	5307744.0	376127625.5	7912
2014-05-21	69.0	74.5	68.5	72.39	4.48	6.6	13899246.0	999945098.25	14017
2014-05-20	62.0	68.0	61.5	67.91	5.89	9.5	11197532.0	734239985.25	11795
2014-05-19	64.5	64.75	60.0	62.02	-2.41	-3.74	3298844.0	206033222.0	4569
2014-05-18	65.75	66.5	64.0	64.43	-0.58	-0.89	2292204.0	149027128.25	3494
2014-05-15	63.75	67.75	63.25	65.01	0.97	1.51	6764462.0	449140604.75	8476
2014-05-14	66.75	66.75	63.0	64.04	-2.73	-4.09	5661213.0	366548284.5	7829
2014-05-13	68.75	69.5	66.25	66.77	-1.21	-1.78	9199977.0	622858059.25	10658
2014-05-12	64.75	68.75	64.25	67.98	5.24	8.35	12174267.0	814551521.5	14115
2014-05-11	57.75	63.0	57.5	62.74	5.28	9.19	10312496.0	626684398.75	10462
2014-05-08	58.25	61.0	56.5	57.46	-1.55	-2.63	8674390.0	513527498.25	10228
2014-05-07	55.75	59.75	55.0	59.01	4.49	8.24	13913542.0	798048725.75	12572
2014-05-06	50.0	55.0	50.0	54.52	4.36	8.69	8752614.0	461951274.5	8248
2014-05-05	50.5	50.75	49.6	50.16	-0.26	-0.52	758377.0	37969780.15	1065
2014-05-04	50.75	51.25	50.25	50.42	0.03	0.06	1083028.0	55082908.5	1354
2014-05-01	50.5	51.0	50.0	50.39	-0.11	-0.22	722197.0	36425074.0	948
2014-04-30	50.75	51.25	50.0	50.5	0.06	0.12	1265960.0	64100076.25	1489
2014-04-29	51.0	51.5	50.0	50.44	-0.9	-1.75	1089605.0	55431474.75	1316
2014-04-28	52.0	52.5	51.0	51.34	-0.43	-0.83	1526369.0	79065597.75	1871
2014-04-27	52.0	52.25	51.25	51.77	0.67	1.31	2327136.0	120396649.5	2638
2014-04-24	50.5	51.5	49.6	51.1	0.92	1.83	1740334.0	87605882.35	2222
2014-04-23	51.25	51.75	49.6	50.18	-0.95	-1.86	1385907.0	70198211.3	1930
2014-04-22	51.75	52.5	50.5	51.13	0.24	0.47	2186587.0	112253393.0	2892
2014-04-21	48.6	52.75	48.5	50.89	2.26	4.65	6242761.0	318319697.75	6592
2014-04-20	48.5	50.5	48.3	48.63	-0.51	-1.04	3153735.0	155779364.0	3938
2014-04-17	51.75	51.75	48.6	49.14	-2.34	-4.55	2582797.0	129199212.65	3685
2014-04-16	52.0	52.75	51.0	51.48	-0.22	-0.43	3222021.0	167255974.0	3565
2014-04-15	52.5	53.75	51.25	51.7	0.34	0.66	3549253.0	185359309.25	4720
2014-04-14	48.9	54.75	48.1	51.36	0.61	1.2	12647914.0	659212256.65	13372
2014-04-13	55.5	57.0	50.75	50.75	-5.5	-9.78	6962967.0	368280741.5	9404
2014-04-10	57.25	59.5	53.75	56.25	1.5	2.74	10966418.0	624647579.75	12854
2014-04-09	53.0	56.0	46.5	54.75	3.75	7.35	7836005.0	425360258.85	8058
2014-04-08	49.5	51.0	47.7	51.0	4.5	9.68	6037580.0	300408441.85	5675
2014-04-07	43.0	46.5	42.9	46.5	4.2	9.93	6990853.0	312957906.1	6894
2014-04-06	40.0	43.3	39.8	42.3	2.7	6.82	6304148.0	264788210.9	6649
2014-04-03	36.4	39.7	36.2	39.6	3.5	9.7	8668498.0	335806333.6	6613
2014-04-02	36.0	36.7	35.8	36.1	0.2	0.56	2264832.0	81919703.7	1804
2014-04-01	35.4	36.0	35.3	35.9	1.0	2.87	3126822.0	111608281.3	2184
2014-03-31	34.6	35.2	34.4	34.9	0.3	0.87	1190679.0	41535599.1	850
2014-03-30	34.8	35.1	34.5	34.6	0.0	0.0	643724.0	22394772.5	609
2014-03-27	35.0	35.1	34.1	34.6	-0.4	-1.14	1266557.0	44061251.1	1055
2014-03-26	34.8	35.2	34.7	35.0	0.1	0.29	961798.0	33590988.1	891
2014-03-25	35.1	35.2	34.8	34.9	-0.2	-0.57	763233.0	26730368.8	710
2014-03-24	35.4	35.6	34.9	35.1	-0.2	-0.57	1206988.0	42513055.7	1033
2014-03-23	34.8	35.6	34.7	35.3	0.6	1.73	1939881.0	68397652.0	1455
2014-03-20	34.4	35.4	34.4	34.7	0.2	0.58	2172305.0	75700871.7	1533
2014-03-19	34.4	35.1	34.1	34.5	0.3	0.88	2691280.0	93310878.6	2139
2014-03-18	33.9	34.6	33.8	34.2	0.4	1.18	1225943.0	41840652.8	1017
2014-03-17	34.2	34.4	33.7	33.8	-0.4	-1.17	751691.0	25587610.0	846
2014-03-16	34.1	34.5	33.9	34.2	0.0	0.0	761409.0	26096015.8	626
2014-03-13	34.8	35.0	34.1	34.2	-0.3	-0.87	975118.0	33669282.0	1057
2014-03-12	34.2	35.5	33.7	34.5	0.1	0.29	3571338.0	123810214.6	2845
2014-03-11	35.4	35.6	34.4	34.4	-0.9	-2.55	1926716.0	67435335.4	1995
2014-03-10	34.0	36.4	33.8	35.3	2.0	6.01	7720527.0	270596359.7	5607
2014-03-09	32.9	33.5	32.9	33.3	0.5	1.52	1863129.0	61807004.9	1021
2014-03-06	32.8	33.1	32.6	32.8	0.1	0.31	1275211.0	41904980.7	687
2014-03-05	33.1	33.5	32.0	32.7	-0.4	-1.21	1988288.0	65225883.9	1457
2014-03-04	32.7	33.1	32.6	33.1	0.6	1.85	1153283.0	37875287.1	869
2014-03-03	32.3	32.8	32.2	32.5	0.1	0.31	907903.0	29491032.6	829
2014-03-02	32.9	33.2	32.2	32.4	-0.5	-1.52	1047919.0	34203293.3	988
2014-02-27	32.3	33.4	32.2	32.9	0.6	1.86	3111681.0	102769074.7	2061
2014-02-26	32.5	32.5	32.2	32.3	-0.2	-0.62	434400.0	14038612.5	422
2014-02-25	32.5	32.6	32.3	32.5	-0.1	-0.31	375875.0	12200753.8	355
2014-02-24	32.5	32.7	32.4	32.6	0.0	0.0	382267.0	12435552.0	325
2014-02-23	32.5	32.7	32.5	32.6	0.0	0.0	415465.0	13543740.9	330
2014-02-20	33.0	33.0	32.5	32.6	-0.3	-0.91	745563.0	24397432.0	562
2014-02-19	32.5	32.9	32.4	32.9	0.4	1.23	560448.0	18338199.9	532
2014-02-18	32.8	32.8	32.4	32.5	-0.2	-0.61	441058.0	14376109.0	439
2014-02-17	32.4	33.0	32.4	32.7	0.4	1.24	2100274.0	68806323.9	1346
2014-02-16	32.1	32.4	32.1	32.3	0.2	0.62	467360.0	15063347.3	449
2014-02-13	32.2	32.2	31.9	32.1	-0.1	-0.31	340350.0	10896993.0	334
2014-02-12	32.0	32.2	32.0	32.2	0.2	0.63	417647.0	13413797.3	329
2014-02-11	32.3	32.4	32.0	32.0	-0.3	-0.93	683293.0	22005208.0	540
2014-02-10	32.2	32.4	32.0	32.3	0.1	0.31	705831.0	22701913.9	474
2014-02-09	32.4	32.4	32.1	32.2	0.0	0.0	489014.0	15786095.1	498
2014-02-06	32.0	32.3	31.9	32.2	0.2	0.63	594944.0	19120127.7	534
2014-02-05	32.0	32.3	31.9	32.0	-0.1	-0.31	789026.0	25325311.9	636
2014-02-04	32.4	32.6	31.9	32.1	-0.8	-2.43	2298719.0	74156274.8	1577
2014-02-03	33.5	33.5	32.8	32.9	-0.5	-1.5	750575.0	24884992.3	652
2014-02-02	33.3	33.6	33.0	33.4	0.1	0.3	576382.0	19263638.3	567
2014-01-30	33.5	33.6	33.2	33.3	-0.3	-0.89	624878.0	20876406.2	594
2014-01-29	34.0	34.2	33.6	33.6	-0.4	-1.18	780102.0	26399254.4	702
2014-01-28	34.5	34.8	33.5	34.0	-0.1	-0.29	1176847.0	40294735.6	1061
2014-01-27	33.6	34.7	33.6	34.1	0.4	1.19	1499757.0	51211492.8	1184
2014-01-26	33.3	34.1	33.3	33.7	-0.5	-1.46	1169723.0	39534301.2	951
2014-01-23	34.1	34.4	34.0	34.2	-0.1	-0.29	937705.0	32032880.9	795
2014-01-22	34.1	34.9	33.7	34.3	0.0	0.0	1977906.0	68081523.8	1558
2014-01-21	33.7	34.7	33.7	34.3	0.7	2.08	3509610.0	120085350.7	2595
2014-01-20	32.9	33.6	32.7	33.6	0.6	1.82	1216860.0	40266470.6	1054
2014-01-19	33.1	33.5	32.9	33.0	-0.2	-0.6	1676793.0	55684657.4	1389
2014-01-16	33.1	34.0	32.7	33.2	0.4	1.22	3995707.0	133418595.8	3069
2014-01-15	32.7	33.1	32.4	32.8	0.2	0.61	2372626.0	77687081.4	1622
2014-01-14	32.4	32.9	32.1	32.6	0.2	0.62	1935096.0	62964544.4	1366
2014-01-13	32.4	32.8	32.2	32.4	0.2	0.62	2343844.0	76225460.0	1604
2014-01-12	32.5	32.6	32.1	32.2	-0.1	-0.31	1215816.0	39366610.1	1112
2014-01-09	32.0	32.6	31.9	32.3	0.3	0.94	1228956.0	39683437.9	835
2014-01-08	32.0	32.2	31.8	32.0	0.1	0.31	728647.0	23317160.5	493
2014-01-07	31.8	32.0	31.7	31.9	0.1	0.31	408737.0	13017638.6	286
2014-01-06	32.0	32.1	31.8	31.8	-0.2	-0.63	459491.0	14676531.4	360
2014-01-05	31.9	32.2	31.8	32.0	0.0	0.0	469580.0	15052784.5	414
2014-01-02	32.0	32.1	31.7	32.0	0.0	0.0	520891.0	16623034.4	491
2014-01-01	32.1	32.2	31.9	32.0	0.0	0.0	683236.0	21926159.0	634
2013-12-31	32.4	32.6	31.9	32.0	-0.4	-1.23	846869.0	27303280.5	764
2013-12-30	33.0	33.0	32.4	32.4	-0.6	-1.82	1317394.0	43027305.1	1205
2013-12-29	32.8	33.8	32.6	33.0	0.4	1.23	4949156.0	164015208.7	3537
2013-12-26	31.7	32.8	31.5	32.6	1.0	3.16	2571818.0	83110268.8	1736
2013-12-25	31.5	31.8	31.5	31.6	-0.1	-0.32	503781.0	15919457.1	429
2013-12-24	32.0	32.1	31.5	31.7	-0.2	-0.63	609133.0	19324803.1	432
2013-12-23	32.2	32.2	31.8	31.9	-0.2	-0.62	534029.0	17105048.0	471
2013-12-22	31.8	32.3	31.7	32.1	0.3	0.94	858621.0	27456998.3	726
2013-12-19	31.8	32.0	31.7	31.8	-0.1	-0.31	467052.0	14871750.3	448
2013-12-18	31.8	32.0	31.7	31.9	0.1	0.31	474799.0	15095189.0	372
2013-12-17	31.9	32.0	31.6	31.8	0.0	0.0	646233.0	20586295.1	506
2013-12-16	32.0	32.1	31.6	31.8	0.0	0.0	798276.0	25378658.5	675
2013-12-15	32.0	32.1	31.7	31.8	-0.2	-0.63	433310.0	13830925.9	381
2013-12-12	32.3	32.3	31.9	32.0	-0.3	-0.93	455526.0	14614360.9	451
2013-12-11	32.1	32.8	32.1	32.3	0.2	0.62	1317143.0	42707998.9	1030
2013-12-10	31.9	32.2	31.9	32.1	0.3	0.94	694568.0	22235638.3	603
2013-12-09	31.8	32.0	31.7	31.8	0.0	0.0	457791.0	14574266.9	350
2013-12-08	31.8	32.0	31.7	31.8	0.1	0.32	484767.0	15410916.9	389
2013-12-05	31.9	31.9	31.6	31.7	-0.2	-0.63	301211.0	9554270.6	285
2013-12-04	32.0	32.1	31.6	31.9	-0.1	-0.31	423849.0	13498298.8	412
2013-12-03	32.2	32.5	31.6	32.0	-0.2	-0.62	859806.0	27672420.0	725
2013-12-02	31.8	32.2	31.8	32.2	0.3	0.94	474055.0	15149791.8	440
2013-12-01	32.4	32.6	31.8	31.9	-0.2	-0.62	785671.0	25280345.3	621
2013-11-28	31.6	32.5	31.6	32.1	0.5	1.58	1478909.0	47593169.1	1039
2013-11-27	31.5	31.7	31.5	31.6	0.0	0.0	232038.0	7335819.1	257
2013-11-26	31.7	31.9	31.4	31.6	-0.1	-0.32	441448.0	13974374.4	362
2013-11-25	31.6	31.8	31.5	31.7	0.1	0.32	361569.0	11429600.5	316
2013-11-24	31.7	32.0	31.6	31.6	-0.2	-0.63	249753.0	7935605.6	274
2013-11-21	31.8	31.8	31.6	31.8	0.0	0.0	316813.0	10033237.4	319
2013-11-20	31.7	32.0	31.5	31.8	0.0	0.0	407852.0	12943620.6	423
2013-11-19	32.1	32.1	31.3	31.8	-0.4	-1.24	516552.0	16392566.1	439
2013-11-18	32.4	32.4	32.1	32.2	-0.2	-0.62	272751.0	8778075.3	310
2013-11-17	32.6	32.8	32.3	32.4	0.2	0.62	724619.0	23548850.3	654
2013-11-14	32.0	32.3	31.9	32.2	0.2	0.63	526870.0	16936535.2	407
2013-11-13	32.1	32.2	31.8	32.0	-0.1	-0.31	631580.0	20194444.0	516
2013-11-12	32.3	32.4	32.1	32.1	-0.2	-0.62	339339.0	10953134.2	344
2013-11-11	32.4	32.5	32.2	32.3	-0.2	-0.62	340643.0	11016718.8	354
2013-11-10	32.5	32.7	32.3	32.5	-0.1	-0.31	397144.0	12913525.2	367
2013-11-07	32.8	32.9	32.3	32.6	-0.3	-0.91	640182.0	20846626.6	677
2013-11-06	33.1	33.3	32.8	32.9	-0.2	-0.6	403158.0	13304503.0	471
2013-11-05	33.3	33.5	33.0	33.1	0.0	0.0	788800.0	26251015.2	766
2013-11-04	32.8	33.4	32.7	33.1	0.3	0.91	1325232.0	43803694.5	1134
2013-11-03	32.6	32.9	32.5	32.8	0.5	1.55	867581.0	28372495.1	753
2013-10-31	32.5	32.9	32.3	32.3	-0.1	-0.31	849914.0	27691631.5	773
2013-10-30	32.1	32.9	31.9	32.4	0.5	1.57	2050999.0	66575141.4	1447
2013-10-29	32.1	32.2	31.7	31.9	-0.3	-0.93	675911.0	21608599.3	612
2013-10-28	32.4	32.6	32.1	32.2	-0.3	-0.92	851821.0	27542188.0	694
2013-10-27	31.9	32.7	31.8	32.5	0.6	1.88	1509125.0	48921230.2	1188
2013-10-24	32.0	32.4	31.7	31.9	-0.2	-0.62	2018535.0	64609659.7	1596
2013-10-23	31.2	32.1	31.0	32.1	0.8	2.56	2382086.0	75514767.2	1730
2013-10-22	31.5	31.7	31.0	31.3	-0.1	-0.32	692661.0	21730054.2	677
2013-10-21	31.4	31.6	31.2	31.4	0.1	0.32	660219.0	20722138.8	569
2013-10-20	30.8	31.4	30.7	31.3	1.1	3.64	757099.0	23493100.8	686
2013-10-10	30.1	30.6	30.1	30.2	0.1	0.33	749075.0	22701339.1	712
2013-10-09	30.1	30.3	30.0	30.1	-0.2	-0.66	420395.0	12666526.1	490
2013-10-08	30.3	30.6	30.1	30.3	0.0	0.0	585920.0	17768064.2	601
2013-10-07	30.9	31.2	30.2	30.3	-0.7	-2.26	917168.0	28142581.8	957
2013-10-06	31.9	32.0	30.1	31.0	-0.3	-0.96	2363312.0	73787814.4	2192
2013-10-03	31.1	31.6	30.9	31.3	0.3	0.97	2151073.0	67324726.4	1566
2013-10-02	30.9	31.1	30.7	31.0	0.3	0.98	791994.0	24527319.5	762
2013-10-01	30.6	30.9	30.5	30.7	0.3	0.99	670701.0	20599217.0	684
2013-09-30	30.1	30.9	30.0	30.4	0.5	1.67	953893.0	29140781.2	930
2013-09-29	30.4	30.5	29.9	29.9	-0.6	-1.97	430294.0	13056139.5	471
2013-09-26	30.9	31.0	30.3	30.5	-0.5	-1.61	460333.0	14075906.5	532
2013-09-25	31.0	31.1	30.7	31.0	0.0	0.0	451944.0	13961075.7	414
2013-09-24	31.1	31.2	30.8	31.0	0.0	0.0	507612.0	15747196.7	457
2013-09-19	31.4	31.5	30.8	31.0	0.1	0.32	1160408.0	36060519.3	917
2013-09-18	31.3	31.6	30.7	30.9	-0.4	-1.28	1213173.0	37850647.3	907
2013-09-17	31.2	31.7	31.1	31.3	0.2	0.64	2309256.0	72527774.0	1487
2013-09-16	30.9	31.4	30.6	31.1	0.3	0.97	1525620.0	47257781.2	1109
2013-09-15	30.2	30.8	30.0	30.8	1.1	3.7	1816193.0	55142053.8	1272
2013-09-12	29.5	30.1	29.5	29.7	0.3	1.02	1648946.0	49178923.4	1289
2013-09-11	29.0	29.4	28.7	29.4	0.5	1.73	1436208.0	41723772.2	1153
2013-09-10	28.8	29.0	28.4	28.9	1.4	5.09	1368111.0	39283242.0	1077
2013-09-09	27.5	27.6	26.8	27.5	-0.1	-0.36	1066283.0	28941799.1	958
2013-09-08	28.1	28.2	27.3	27.6	0.1	0.36	676415.0	18832929.0	676
2013-09-05	28.0	28.6	27.4	27.5	-0.6	-2.14	819365.0	22852811.8	872
2013-09-04	28.9	29.1	28.0	28.1	-1.2	-4.1	780213.0	22302611.1	824
2013-09-03	30.1	30.3	28.9	29.3	-0.8	-2.66	1554890.0	45899370.8	1303
2013-09-02	30.4	30.6	29.9	30.1	-0.3	-0.99	1117761.0	33778535.4	984
2013-09-01	29.8	30.5	29.6	30.4	1.3	4.47	1298946.0	39043423.7	1181
2013-08-29	30.0	30.4	28.9	29.1	-0.4	-1.36	1382346.0	41076013.4	1263
2013-08-28	28.0	30.6	28.0	29.5	0.0	0.0	2878063.0	85045747.1	2382
2013-08-27	32.2	32.2	29.5	29.5	-3.2	-9.79	1987987.0	61178031.8	2004
2013-08-26	32.1	33.1	31.9	32.7	0.8	2.51	2537698.0	82518234.7	2079
2013-08-25	32.3	32.6	31.9	31.9	-0.5	-1.54	833292.0	26800381.2	888
2013-08-22	32.7	32.7	32.4	32.4	-0.3	-0.92	705220.0	22937298.9	752
2013-08-21	33.1	33.2	32.5	32.7	-0.3	-0.91	1212408.0	39825653.5	1261
2013-08-20	32.2	34.4	32.2	33.0	0.9	2.8	4806274.0	161219511.6	4262
2013-08-19	31.7	32.3	31.6	32.1	0.4	1.26	1104426.0	35383529.6	1076
2013-08-18	31.6	31.9	31.6	31.7	0.1	0.32	356509.0	11315214.0	442
2013-08-15	31.6	31.7	31.5	31.6	0.0	0.0	276098.0	8714296.2	352
2013-08-14	31.5	31.7	31.4	31.6	0.1	0.32	310001.0	9768873.1	367
2013-08-13	31.6	31.7	31.4	31.5	0.2	0.64	254265.0	8026613.4	319
2013-08-05	31.2	31.4	31.2	31.3	0.0	0.0	285110.0	8925112.6	413
2013-08-04	31.4	31.4	31.1	31.3	0.0	0.0	395774.0	12372284.9	446
2013-08-01	31.6	31.6	31.3	31.3	-0.2	-0.63	377920.0	11864739.1	482
2013-07-31	31.7	32.2	31.5	31.5	-0.1	-0.32	798042.0	25419415.2	829
2013-07-30	31.7	32.0	31.4	31.6	-0.3	-0.94	534002.0	16900659.3	587
2013-07-29	32.2	32.2	31.8	31.9	-0.1	-0.31	427775.0	13694850.3	455
2013-07-28	32.3	32.6	32.0	32.0	0.0	0.0	786180.0	25372386.8	785
2013-07-25	32.1	32.6	31.9	32.0	0.1	0.31	1490341.0	48153482.8	1390
2013-07-24	31.8	32.2	31.6	31.9	0.2	0.63	1180728.0	37700005.3	1107
2013-07-23	31.6	31.8	31.3	31.7	0.3	0.96	718439.0	22676112.9	750
2013-07-22	31.5	31.6	31.4	31.4	0.1	0.32	460750.0	14511434.6	491
2013-07-21	31.2	31.7	31.2	31.3	0.1	0.32	583547.0	18394417.8	645
2013-07-18	31.7	32.1	31.1	31.2	-0.5	-1.58	789608.0	24998420.1	925
2013-07-17	31.9	31.9	31.5	31.7	-0.1	-0.31	431582.0	13659443.9	434
2013-07-16	31.7	32.0	31.6	31.8	0.1	0.32	352818.0	11223317.6	519
2013-07-15	32.0	32.0	31.7	31.7	-0.3	-0.94	608604.0	19349342.0	716
2013-07-14	32.1	32.4	31.9	32.0	0.0	0.0	861173.0	27689208.9	766
2013-07-11	32.1	32.2	31.8	32.0	-0.2	-0.62	677862.0	21704575.6	704
2013-07-10	32.3	32.4	32.0	32.2	-0.2	-0.62	327198.0	10532979.9	456
2013-07-09	32.3	32.6	32.1	32.4	0.2	0.62	741590.0	24008413.1	886
2013-07-08	32.8	32.9	31.7	32.2	-0.6	-1.83	951324.0	30845341.5	1096
2013-07-07	32.8	33.2	32.5	32.8	0.1	0.31	1984876.0	65289808.8	2121
2013-07-04	35.0	35.2	32.3	32.7	-2.7	-7.63	8056107.0	266255066.1	7660
2013-07-03	33.8	35.8	33.5	35.4	2.0	5.99	4744698.0	165497939.5	3436
2013-07-02	33.7	34.1	32.8	33.4	0.0	0.0	2003450.0	67406676.7	1454
2013-07-01	32.6	33.8	32.6	33.4	1.0	3.09	2262849.0	75336205.6	1696
2013-06-30	31.3	32.8	31.1	32.4	1.2	3.85	3110466.0	100308675.6	2238
2013-06-26	31.9	32.2	31.2	31.2	-0.6	-1.89	1106207.0	35059098.4	1214
2013-06-25	33.0	33.7	31.6	31.8	-1.0	-3.05	4116630.0	134856132.9	3686
2013-06-24	31.0	33.6	30.5	32.8	1.6	5.13	3818989.0	124262268.8	3274
2013-06-23	31.0	31.4	31.0	31.2	0.4	1.3	878457.0	27395974.0	819
2013-06-22	29.1	31.2	29.0	30.8	1.3	4.41	2840302.0	86398243.9	2113
2013-06-19	29.2	30.1	29.0	29.5	0.4	1.37	2473855.0	73415250.6	1994
2013-06-18	29.0	29.5	28.8	29.1	0.3	1.04	1446916.0	42211025.5	1422
2013-06-17	27.8	29.4	27.5	28.8	1.5	5.49	1804935.0	51409147.6	1766
2013-06-16	26.7	27.9	26.4	27.3	0.2	0.74	1364871.0	37149444.2	1400
2013-06-15	29.6	29.6	27.1	27.1	-3.0	-9.97	1301176.0	36849598.0	1546
2013-06-12	29.9	30.4	29.9	30.1	0.1	0.33	893688.0	26907543.7	874
2013-06-11	30.4	30.4	29.7	30.0	-0.3	-0.99	614160.0	18450782.2	761
2013-06-10	30.3	30.5	30.2	30.3	0.1	0.33	711389.0	21591404.1	668
2013-06-09	30.4	30.7	30.2	30.2	-0.2	-0.66	855000.0	26008152.5	886
2013-06-08	30.2	30.7	30.2	30.4	0.3	1.0	1120706.0	34127436.7	1064
2013-06-05	30.0	30.5	29.9	30.1	-0.1	-0.33	881926.0	26620413.9	906
2013-06-04	30.8	30.9	29.9	30.2	-0.4	-1.31	989193.0	30095584.6	1047
2013-06-03	30.7	30.8	30.4	30.6	-0.2	-0.65	888670.0	27220580.5	942
2013-06-02	30.8	31.0	30.6	30.8	0.2	0.65	769012.0	23668773.5	825
2013-06-01	30.3	30.8	30.1	30.6	-0.3	-0.97	872276.0	26648341.8	952
2013-05-29	31.7	31.8	30.8	30.9	-0.7	-2.22	982394.0	30801086.8	1042
2013-05-28	31.6	31.8	31.5	31.6	0.1	0.32	940620.0	29783300.1	913
2013-05-27	31.4	32.1	31.2	31.5	0.3	0.96	2994431.0	94934110.2	2530
2013-05-26	30.6	31.7	30.6	31.2	0.6	1.96	2340025.0	72930639.0	1939
2013-05-25	30.7	30.9	30.2	30.6	-0.4	-1.29	857999.0	26207168.4	1086
2013-05-22	31.1	31.4	30.9	31.0	0.0	0.0	946963.0	29497867.6	1048
2013-05-21	30.9	31.5	30.8	31.0	0.1	0.32	1511178.0	47083864.5	1554
2013-05-20	31.3	31.6	30.8	30.9	-0.4	-1.28	1142701.0	35616387.7	1436
2013-05-19	31.6	32.0	31.0	31.3	-0.3	-0.95	2047971.0	64587511.8	2144
2013-05-18	30.4	31.7	29.7	31.6	1.8	6.04	3674001.0	112311051.0	3041
2013-05-15	32.0	32.2	28.8	29.8	-2.2	-6.88	3378419.0	99563751.8	2511
2013-05-14	34.6	35.1	31.7	32.0	-2.6	-7.51	1366529.0	45779650.5	1501
2013-05-13	34.4	35.1	33.0	34.6	-1.0	-2.81	996835.0	34211886.0	1426
2013-05-12	36.3	36.5	35.5	35.6	-0.6	-1.66	867342.0	31139834.9	1145
2013-05-11	35.4	36.8	35.3	36.2	1.0	2.84	2546138.0	92040131.0	2401
2013-05-08	34.9	35.7	34.9	35.2	0.4	1.15	729715.0	25752933.0	1022
2013-05-07	35.3	35.7	34.8	34.8	-0.9	-2.52	847366.0	29927217.4	1167
2013-05-06	36.0	36.4	35.0	35.7	-0.3	-0.83	1937889.0	69169001.6	1986
2013-05-05	35.5	37.0	35.3	36.0	0.6	1.69	4176592.0	151235224.1	4156
2013-05-04	34.3	35.4	34.3	35.4	1.3	3.81	2198238.0	76845706.2	2174
2013-05-01	34.4	34.4	33.8	34.1	-0.3	-0.87	573657.0	19546582.4	843
2013-04-30	34.8	34.8	34.2	34.4	-0.3	-0.86	617567.0	21305748.6	824
2013-04-29	35.0	35.2	34.5	34.7	-0.3	-0.86	596146.0	20733330.8	746
2013-04-28	34.7	35.2	34.6	35.0	0.3	0.86	849109.0	29702752.8	1054
2013-04-27	34.8	35.2	34.3	34.7	0.1	0.29	592795.0	20617902.2	859
2013-04-24	35.5	35.7	34.5	34.6	-0.8	-2.26	822458.0	28762146.1	1125
2013-04-23	35.6	35.7	35.2	35.4	0.1	0.28	827444.0	29354293.9	1050
2013-04-22	35.0	35.7	35.0	35.3	0.4	1.15	1608196.0	56780359.6	1697
2013-04-21	34.5	35.2	34.2	34.9	0.6	1.75	1633896.0	56712467.4	1680
2013-04-20	35.1	35.7	33.7	34.3	-0.6	-1.72	1579099.0	54994194.2	1943
2013-04-17	37.9	38.3	34.5	34.9	-3.4	-8.88	2637059.0	94585407.6	3354
2013-04-16	36.4	39.0	36.1	38.3	1.3	3.51	3307752.0	125287028.5	3572
2013-04-15	38.0	38.0	36.7	37.0	-0.9	-2.37	2055102.0	76590406.2	2448
2013-04-14	38.3	39.0	37.8	37.9	-0.1	-0.26	2481647.0	95275227.6	2698
2013-04-13	37.8	39.0	37.5	38.0	0.2	0.53	2688601.0	103006259.1	3046
2013-04-10	37.8	38.9	35.1	37.8	0.5	1.34	4436511.0	165785566.1	5285
2013-04-09	39.3	40.8	36.8	37.3	-1.5	-3.87	4512395.0	178625148.3	5297
2013-04-08	36.9	39.7	36.6	38.8	2.2	6.01	5786632.0	222753645.2	5758
2013-04-07	35.0	37.2	34.8	36.6	1.7	4.87	4353015.0	157800170.9	4422
2013-04-06	35.0	35.2	33.6	34.9	-0.5	-1.41	2243819.0	77446556.6	2554
2013-04-03	35.9	36.0	35.3	35.4	-0.6	-1.67	1638299.0	58467873.5	1646
2013-04-02	36.6	36.7	35.8	36.0	-0.5	-1.37	1698302.0	61654704.1	1978
2013-04-01	36.7	37.4	36.4	36.5	-0.1	-0.27	2303513.0	85246246.6	2431
2013-03-31	36.3	36.7	35.5	36.6	0.5	1.39	2604094.0	94091047.9	2861
2013-03-30	36.4	37.8	35.8	36.1	-0.2	-0.55	5308746.0	195335976.4	5206
2013-03-27	36.2	37.6	35.1	36.3	0.3	0.83	6847951.0	250624322.6	7904
2013-03-26	33.3	36.5	32.3	36.0	2.4	7.14	4305647.0	146843978.5	3691
2013-03-25	34.0	34.4	33.2	33.6	-0.5	-1.47	1905585.0	64105671.6	1975
2013-03-24	34.8	35.4	33.9	34.1	-0.6	-1.73	2309266.0	80380872.2	2428
2013-03-23	33.9	34.9	33.8	34.7	1.1	3.27	2849039.0	98590823.2	2896
2013-03-20	32.2	34.5	32.2	33.6	1.6	5.0	6550628.0	220335742.6	5817
2013-03-19	31.5	32.3	31.4	32.0	0.6	1.91	1765506.0	56428707.3	1784
2013-03-18	32.0	32.2	31.3	31.4	-0.9	-2.79	2038920.0	64775430.2	2146
2013-03-17	32.5	33.4	31.7	32.3	-0.1	-0.31	6027189.0	196878793.3	5651
2013-03-16	30.1	32.4	30.1	32.4	2.9	9.83	5020646.0	158083753.6	3415
2013-03-13	29.4	29.6	29.0	29.5	0.4	1.37	1221418.0	35776660.2	1160
2013-03-12	29.6	30.4	29.1	29.1	-0.4	-1.36	1832693.0	54716923.8	1702
2013-03-11	29.0	30.0	28.9	29.5	0.6	2.08	2514844.0	74247700.1	1662
2013-03-10	28.3	29.3	28.2	28.9	0.5	1.76	1912281.0	55153597.6	1437
2013-03-09	28.6	28.7	28.3	28.4	0.1	0.35	500997.0	14255468.2	536
2013-03-06	28.2	28.5	28.0	28.3	0.3	1.07	697608.0	19729822.7	667
2013-03-05	27.9	28.4	27.8	28.0	0.1	0.36	995690.0	27995262.3	863
2013-03-04	28.5	28.8	27.7	27.9	-0.5	-1.76	1219872.0	34246307.0	1008
2013-03-03	29.5	29.5	28.2	28.4	-1.0	-3.4	952211.0	27383351.2	885
2013-03-02	29.2	29.7	29.2	29.4	0.2	0.68	764418.0	22494458.6	689
2013-02-27	29.1	29.3	29.0	29.2	0.3	1.04	465857.0	13576981.6	542
2013-02-26	29.5	29.5	28.9	28.9	-0.9	-3.02	1252991.0	36471105.8	1282
2013-02-25	30.5	30.6	29.5	29.8	-0.8	-2.61	1351334.0	40631996.1	1272
2013-02-24	30.9	31.2	30.5	30.6	-0.3	-0.97	861649.0	26598652.6	829
2013-02-23	31.4	31.4	30.8	30.9	-0.3	-0.96	876601.0	27270390.8	908
2013-02-20	31.6	31.8	31.1	31.2	-0.2	-0.64	1935552.0	60946362.8	1758
2013-02-19	31.1	31.9	30.4	31.4	0.3	0.96	3458138.0	108189567.5	2657
2013-02-18	30.9	32.0	30.9	31.1	0.5	1.63	3940061.0	123509767.3	3124
2013-02-17	30.4	30.7	30.1	30.6	0.3	0.99	1445378.0	44004281.8	1240
2013-02-16	30.3	30.9	30.2	30.3	-0.2	-0.66	1257249.0	38344952.1	1031
2013-02-13	31.2	31.2	30.4	30.5	-0.6	-1.93	1713137.0	52766559.8	1594
2013-02-12	32.0	32.4	30.9	31.1	-0.9	-2.81	2809183.0	89019180.3	2761
2013-02-11	30.4	32.9	30.4	32.0	1.8	5.96	10777731.0	341079578.1	6643
2013-02-10	30.5	30.5	29.9	30.2	0.0	0.0	1840366.0	55598176.5	1581
2013-02-09	30.0	30.9	30.0	30.2	0.2	0.67	2485208.0	75640143.9	1848
2013-02-06	30.2	30.3	29.8	30.0	-0.1	-0.33	1188785.0	35711781.9	923
2013-02-05	30.2	30.7	29.6	30.1	-0.2	-0.66	2332475.0	70403533.9	1664
2013-02-04	30.2	31.0	30.0	30.3	0.1	0.33	2225777.0	67902063.8	1692
2013-02-03	30.0	30.6	29.8	30.2	0.1	0.33	1675869.0	50598183.7	1499
2013-02-02	30.8	31.0	29.9	30.1	-0.5	-1.63	1809550.0	54990974.2	1570
2013-01-30	31.2	31.8	30.5	30.6	-0.3	-0.97	3665181.0	114240863.5	2738
2013-01-29	29.5	31.1	29.1	30.9	1.5	5.1	4362533.0	132391684.7	3061
2013-01-28	29.5	29.7	29.0	29.4	-0.2	-0.68	1494772.0	43938887.2	1419
2013-01-27	29.8	30.4	29.2	29.6	-0.2	-0.67	2298468.0	68561221.9	2249
2013-01-26	30.6	31.1	29.1	29.8	-0.7	-2.3	3490046.0	105359911.4	3154
2013-01-23	30.5	32.2	30.0	30.5	-0.2	-0.65	4906373.0	153260437.2	3790
2013-01-22	30.8	31.3	29.5	30.7	0.0	0.0	2825476.0	86067562.5	2814
2013-01-21	29.7	32.3	29.0	30.7	1.1	3.72	5778740.0	179494281.8	5179
2013-01-20	32.9	33.3	29.3	29.6	-2.8	-8.64	6251669.0	195513979.1	5301
2013-01-19	30.0	32.4	29.9	32.4	2.9	9.83	3079175.0	96709394.5	2068
2013-01-16	28.6	30.0	28.3	29.5	1.0	3.51	1818668.0	53228373.2	1538
2013-01-15	28.3	29.8	28.3	28.5	0.3	1.06	3476553.0	100694888.2	2345
2013-01-14	27.5	28.4	27.5	28.2	0.0	0.0	924569.0	25928011.8	607
2013-01-13	28.1	28.7	27.5	28.2	0.2	0.71	1199636.0	33775345.2	866
2013-01-12	27.4	28.4	26.9	28.0	0.7	2.56	1275923.0	35503537.9	937
2013-01-09	27.3	27.3	27.1	27.3	0.1	0.37	375747.0	10227926.5	298
2013-01-08	27.6	27.7	26.8	27.2	-0.3	-1.09	925280.0	25218502.9	507
2013-01-07	27.4	27.9	27.3	27.5	0.1	0.36	1344383.0	36997981.0	509
2013-01-06	27.3	27.9	27.0	27.4	0.2	0.74	2026988.0	55629832.5	1060
2013-01-05	26.3	27.8	26.3	27.2	1.2	4.62	2062909.0	55733687.7	1433
2013-01-02	25.2	26.1	25.2	26.0	0.8	3.17	1108616.0	28542728.9	806
2013-01-01	25.1	25.8	25.0	25.2	0.3	1.2	614608.0	15592688.8	562
2012-12-31	25.5	25.6	24.4	24.9	-0.4	-1.58	1045789.0	26131517.2	925
2012-12-30	24.95	26.6	24.75	25.3	0.4	1.61	3517952.0	90314640.35	2438
2012-12-29	24.0	24.9	23.9	24.9	0.9	3.75	2340027.0	57431790.05	1519
2012-12-26	23.85	24.05	23.85	24.0	0.0	0.0	389857.0	9332283.65	249
2012-12-25	24.1	24.1	23.85	24.0	-0.05	-0.21	287080.0	6879241.7	258
2012-12-24	24.1	24.2	23.95	24.05	-0.05	-0.21	292879.0	7052969.75	281
2012-12-23	23.9	24.25	23.8	24.1	0.15	0.63	628183.0	15081254.3	442
2012-12-22	23.7	23.95	23.7	23.95	-0.05	-0.21	511356.0	12172861.8	323
2012-12-19	24.0	24.05	23.8	24.0	-0.1	-0.41	320694.0	7679092.0	329
2012-12-18	24.25	24.25	23.9	24.1	-0.05	-0.21	328678.0	7939818.45	258
2012-12-17	24.15	24.35	24.1	24.15	0.0	0.0	420252.0	10169969.6	277
2012-12-16	24.3	24.45	24.1	24.15	-0.1	-0.41	377395.0	9169255.15	374
2012-12-15	24.15	24.35	24.0	24.25	0.4	1.68	529119.0	12815322.05	449
2012-12-12	23.95	24.0	23.75	23.85	0.0	0.0	274181.0	6539447.4	281
2012-12-11	23.8	24.05	23.75	23.85	0.0	0.0	326362.0	7801561.0	312
2012-12-10	24.15	24.2	23.8	23.85	-0.35	-1.45	399872.0	9607278.6	406
2012-12-09	24.45	24.5	24.15	24.2	-0.15	-0.62	329900.0	8018535.5	305
2012-12-08	24.4	24.7	24.35	24.35	0.2	0.83	484590.0	11845540.35	439
2012-12-05	24.3	24.4	24.1	24.15	-0.15	-0.62	370284.0	8965684.75	351
2012-12-04	23.95	24.55	23.8	24.3	0.3	1.25	865483.0	20992038.75	772
2012-12-03	23.9	24.1	23.6	24.0	0.1	0.42	749120.0	17940559.3	570
2012-12-02	23.6	23.9	23.45	23.9	0.25	1.06	448619.0	10611676.35	413
2012-12-01	23.45	23.65	23.4	23.65	0.55	2.38	431973.0	10162589.5	413
2012-11-28	23.0	23.25	22.8	23.1	0.3	1.32	585383.0	13479822.2	511
2012-11-27	23.3	23.3	22.1	22.8	-0.5	-2.15	451619.0	10357772.9	463
2012-11-26	23.5	23.8	22.0	23.3	-0.2	-0.85	374470.0	8526941.8	374
2012-11-25	24.5	24.5	23.45	23.5	-1.05	-4.28	647749.0	15453819.55	422
2012-11-24	24.5	24.8	24.35	24.55	0.25	1.03	251770.0	6185254.2	303
2012-11-21	24.25	24.8	24.0	24.3	0.1	0.41	571385.0	13888866.15	467
2012-11-20	24.45	24.45	23.85	24.2	-0.1	-0.41	263749.0	6389305.7	332
2012-11-19	24.9	25.1	23.2	24.3	-0.5	-2.02	447136.0	10802636.5	435
2012-11-18	25.1	25.3	24.8	24.8	-0.2	-0.8	352748.0	8825693.75	326
2012-11-17	24.9	25.2	24.85	25.0	-0.2	-0.79	483349.0	12090905.9	429
2012-11-14	25.8	25.9	25.0	25.2	-0.5	-1.95	509029.0	12971303.7	481
2012-11-13	25.8	26.3	25.6	25.7	-0.3	-1.15	974961.0	25284183.8	637
2012-11-12	26.1	26.2	25.7	26.0	-0.3	-1.14	741515.0	19235509.8	593
2012-11-11	26.6	26.8	25.9	26.3	-0.1	-0.38	1131381.0	29729443.4	818
2012-11-10	26.3	26.4	25.9	26.4	-0.1	-0.38	1053371.0	27533796.9	807
2012-11-07	26.7	26.7	26.1	26.5	0.2	0.76	504385.0	13272392.5	371
2012-11-06	26.1	26.5	26.0	26.3	0.5	1.94	1193515.0	31392200.4	715
2012-11-05	24.95	26.0	24.85	25.8	0.9	3.61	1439440.0	36681994.05	859
2012-11-04	25.2	25.3	24.8	24.9	0.1	0.4	661689.0	16553952.75	519
2012-11-03	23.6	24.95	23.6	24.8	0.35	1.43	677654.0	16547565.95	527
2012-10-24	24.1	24.65	24.1	24.45	0.05	0.2	305260.0	7459356.35	341
2012-10-23	24.25	24.6	24.1	24.4	0.05	0.21	427561.0	10404283.55	409
2012-10-22	24.55	24.8	24.35	24.35	-0.35	-1.42	287104.0	7039220.35	270
2012-10-21	24.8	25.1	24.55	24.7	-0.05	-0.2	572245.0	14203698.8	508
2012-10-20	24.35	24.9	24.1	24.75	0.2	0.81	446647.0	10934536.0	392
2012-10-17	24.4	24.85	24.3	24.55	0.35	1.45	655736.0	16082739.9	563
2012-10-16	24.3	24.7	24.05	24.2	-0.1	-0.41	527308.0	12862290.2	519
2012-10-15	23.9	24.5	23.8	24.3	0.45	1.89	391501.0	9465260.5	429
2012-10-14	23.7	24.0	23.5	23.85	0.05	0.21	284622.0	6778631.05	376
2012-10-13	24.95	24.95	23.25	23.8	-1.4	-5.56	516342.0	12254110.3	447
2012-10-10	25.0	25.3	24.85	25.2	0.0	0.0	226279.0	5678358.2	289
2012-10-09	25.1	25.3	24.95	25.2	0.0	0.0	308113.0	7724826.3	282
2012-10-08	25.2	25.3	25.0	25.2	-0.3	-1.18	358582.0	9006800.9	360
2012-10-07	25.4	25.6	25.0	25.5	-0.1	-0.39	435498.0	11015914.4	439
2012-10-06	25.9	26.2	25.5	25.6	-0.2	-0.78	514201.0	13310122.0	432
2012-10-03	25.5	26.2	25.1	25.8	0.3	1.18	649468.0	16757094.2	590
2012-10-02	25.8	26.1	25.4	25.5	-0.2	-0.78	423733.0	10902997.9	461
2012-10-01	25.2	26.0	25.2	25.7	0.6	2.39	653788.0	16773095.4	580
2012-09-30	25.1	25.6	24.6	25.1	0.1	0.4	417699.0	10485300.75	487
2012-09-29	25.9	26.3	24.85	25.0	-1.0	-3.85	508591.0	13035504.0	583
2012-09-26	26.7	26.7	25.8	26.0	-1.0	-3.7	613343.0	16130868.6	607
2012-09-25	27.0	27.0	26.5	27.0	0.0	0.0	530056.0	14193514.8	484
2012-09-24	27.3	27.3	26.4	27.0	-0.3	-1.1	690351.0	18448332.1	694
2012-09-22	27.4	27.7	27.0	27.3	-0.4	-1.44	696544.0	18990372.2	657
2012-09-19	28.4	28.7	27.2	27.7	-0.3	-1.07	1679082.0	46913096.5	1445
2012-09-18	27.8	28.5	27.6	28.0	0.2	0.72	1823962.0	51191785.8	1371
2012-09-17	27.7	28.0	27.5	27.8	0.1	0.36	495034.0	13732503.4	430
2012-09-16	28.1	28.2	27.6	27.7	-0.4	-1.42	717526.0	20024895.3	592
2012-09-15	28.2	28.4	27.9	28.1	0.2	0.72	626472.0	17630433.0	564
2012-09-12	27.9	28.2	27.7	27.9	0.0	0.0	858896.0	24003291.4	675
2012-09-11	28.4	28.5	27.8	27.9	-0.4	-1.41	915273.0	25679001.3	743
2012-09-10	28.8	29.5	28.0	28.3	0.0	0.0	1952370.0	56274377.3	1563
2012-09-09	27.7	28.7	27.6	28.3	0.8	2.91	2343442.0	66042565.6	1456
2012-09-08	27.4	27.6	27.2	27.5	0.5	1.85	851044.0	23330401.6	568
2012-09-05	27.2	27.4	26.9	27.0	-0.2	-0.74	1007332.0	27338104.0	664
2012-09-04	28.1	28.3	26.8	27.2	-1.0	-3.55	1767761.0	48232959.1	1274
2012-09-03	28.6	28.7	28.1	28.2	-0.3	-1.05	717419.0	20373111.6	645
2012-09-02	28.7	28.9	28.2	28.5	-0.3	-1.04	449502.0	12858071.3	461
2012-09-01	28.8	29.3	28.7	28.8	0.2	0.7	728412.0	21068515.2	648
2012-08-29	28.6	28.9	28.5	28.6	0.0	0.0	430170.0	12332467.8	456
2012-08-28	29.0	29.5	28.4	28.6	-0.5	-1.72	953096.0	27577381.6	844
2012-08-27	28.2	29.7	28.1	29.1	0.9	3.19	2218086.0	64233530.8	1576
2012-08-26	27.9	28.4	27.4	28.2	0.4	1.44	1035677.0	28991908.8	855
2012-08-25	26.8	28.0	26.7	27.8	1.5	5.7	1073929.0	29398311.9	736
2012-08-15	26.0	26.5	26.0	26.3	0.3	1.15	332965.0	8718990.1	338
2012-08-14	26.0	26.4	25.9	26.0	-0.2	-0.76	406350.0	10592429.8	447
2012-08-13	27.0	27.1	26.1	26.2	-0.8	-2.96	511560.0	13603886.7	403
2012-08-12	26.7	27.6	26.6	27.0	0.2	0.75	909133.0	24639085.9	646
2012-08-11	26.7	27.0	26.4	26.8	0.2	0.75	494453.0	13244294.4	406
2012-08-08	27.0	27.5	26.5	26.6	-0.4	-1.48	1038565.0	28083819.2	918
2012-08-07	28.0	28.3	26.8	27.0	-0.7	-2.53	1434166.0	39691018.5	1086
2012-08-06	27.4	28.2	27.0	27.7	0.7	2.59	2339260.0	64640206.4	1494
2012-08-05	26.6	27.4	26.5	27.0	0.5	1.89	1742228.0	46885768.8	1206
2012-08-04	26.7	27.4	26.5	26.5	0.8	3.11	2070462.0	55609794.6	1398
2012-08-01	25.2	26.3	25.0	25.7	0.4	1.58	2247517.0	58130506.1	1474
2012-07-31	25.5	25.7	25.0	25.3	0.1	0.4	1258103.0	31888066.9	1001
2012-07-30	24.5	25.5	24.5	25.2	0.8	3.28	1636141.0	41077848.1	1085
2012-07-29	23.6	24.7	23.6	24.4	0.8	3.39	1220230.0	29470765.55	1147
2012-07-28	23.6	23.75	23.5	23.6	0.3	1.29	608711.0	14371361.4	581
2012-07-25	23.45	23.6	23.3	23.3	-0.2	-0.85	643512.0	15054338.75	594
2012-07-24	23.35	23.6	23.25	23.5	0.05	0.21	451967.0	10588392.15	418
2012-07-23	23.9	23.9	23.4	23.45	-0.45	-1.88	514789.0	12188347.5	483
2012-07-22	23.8	24.25	23.65	23.9	0.1	0.42	555249.0	13302036.0	574
2012-07-21	23.5	24.25	23.5	23.8	0.1	0.42	951790.0	22749442.45	839
2012-07-18	22.8	24.15	22.6	23.7	0.9	3.95	1651418.0	38842132.3	1411
2012-07-17	22.6	23.7	22.5	22.8	0.2	0.88	1467815.0	34067363.7	1307
2012-07-16	23.15	23.25	22.6	22.6	-0.5	-2.16	503688.0	11534392.1	569
2012-07-15	23.25	23.95	23.0	23.1	0.2	0.87	1831155.0	43021961.25	1536
2012-07-14	22.85	23.05	22.65	22.9	0.1	0.44	297492.0	6796608.25	319
2012-07-11	23.0	23.05	22.4	22.8	-0.15	-0.65	367269.0	8340771.2	411
2012-07-10	23.3	23.3	22.65	22.95	-0.3	-1.29	532625.0	12288509.65	497
2012-07-09	23.8	24.0	22.95	23.25	-0.55	-2.31	1162639.0	27265060.6	1054
2012-07-08	23.0	24.1	22.85	23.8	1.0	4.39	2210506.0	52023461.05	1524
2012-07-07	22.1	22.9	22.1	22.8	0.5	2.24	671681.0	15117314.8	565
2012-07-04	22.4	22.65	22.3	22.3	-0.05	-0.22	776501.0	17406889.45	668
2012-07-03	22.25	22.8	22.1	22.35	0.25	1.13	691777.0	15543007.0	606
2012-07-02	21.65	22.2	21.6	22.1	0.4	1.84	650091.0	14322095.0	564
2012-07-01	21.45	21.95	20.35	21.7	0.25	1.17	1157121.0	24743795.2	1048
2012-06-30	21.75	22.1	21.2	21.45	0.45	2.14	688912.0	14801458.25	611
2012-06-27	23.15	23.35	20.75	21.0	-1.95	-8.5	1170370.0	25443382.2	1036
2012-06-26	22.7	23.2	22.7	22.95	0.3	1.32	356353.0	8189418.2	420
2012-06-25	23.0	23.3	22.6	22.65	-0.5	-2.16	750807.0	17300621.55	690
2012-06-24	23.8	23.9	22.85	23.15	-0.55	-2.32	1247032.0	28940552.9	1074
2012-06-23	23.5	24.6	23.35	23.7	0.0	0.0	1852601.0	44670457.7	1595
2012-06-20	23.1	23.8	22.8	23.7	0.75	3.27	1834045.0	42890933.1	1375
2012-06-19	22.9	23.25	22.65	22.95	0.45	2.0	1418895.0	32602079.15	1022
2012-06-18	22.0	22.7	22.0	22.5	0.7	3.21	1546879.0	34592654.0	1125
2012-06-17	21.75	22.05	21.75	21.8	-0.1	-0.46	710135.0	15529306.25	541
2012-06-16	22.05	22.25	20.15	21.9	0.15	0.69	824270.0	17841018.8	711
2012-06-13	21.95	22.1	21.75	21.75	0.0	0.0	375747.0	8238622.8	417
2012-06-12	21.75	21.95	21.15	21.75	-0.25	-1.14	505313.0	10985273.55	466
2012-06-11	21.9	22.55	21.85	22.0	0.25	1.15	1192544.0	26461663.35	945
2012-06-10	21.65	21.9	21.1	21.75	0.15	0.69	1510162.0	32418423.7	1204
2012-06-09	23.4	23.4	21.0	21.6	-1.0	-4.42	2309191.0	49855293.95	1725
2012-06-06	23.85	24.5	22.3	22.6	-0.8	-3.42	1211786.0	28906789.7	1144
2012-06-05	24.9	25.0	22.6	23.4	-1.45	-5.84	463506.0	11280043.1	363
2012-06-04	24.55	25.1	24.4	24.85	-0.25	-1.0	490454.0	12156136.8	475
2012-06-03	25.9	25.9	24.65	25.1	-0.3	-1.18	973076.0	24424616.2	808
2012-06-02	25.5	26.7	25.3	25.4	-2.6	-9.29	671953.0	17462934.7	648
2012-05-30	28.0	28.1	27.0	28.0	-0.2	-0.71	527950.0	14654125.9	454
2012-05-29	28.4	28.4	28.0	28.2	-0.1	-0.35	228268.0	6422992.3	285
2012-05-28	28.3	28.5	28.1	28.3	0.1	0.35	347782.0	9841766.9	360
2012-05-27	28.3	28.5	27.9	28.2	0.0	0.0	517095.0	14572279.5	441
2012-05-26	28.6	28.7	28.1	28.2	-0.3	-1.05	347672.0	9866060.6	323
2012-05-23	28.5	28.6	28.4	28.5	-0.2	-0.7	431643.0	12291144.2	337
2012-05-22	29.0	29.7	28.5	28.7	-0.1	-0.35	1428518.0	41754319.5	885
2012-05-21	28.7	28.8	28.3	28.8	0.1	0.35	884212.0	25328963.7	606
2012-05-20	28.5	28.8	28.3	28.7	0.4	1.41	674150.0	19239457.4	467
2012-05-19	28.6	28.8	28.1	28.3	-0.5	-1.74	926891.0	26368737.7	632
2012-05-16	28.2	29.0	28.1	28.8	0.0	0.0	813006.0	23255809.6	631
2012-05-15	28.4	29.0	28.1	28.8	0.4	1.41	609176.0	17394509.2	550
2012-05-14	28.0	28.6	27.4	28.4	-0.2	-0.7	537946.0	15136953.7	626
2012-05-13	29.3	29.3	28.3	28.6	-0.6	-2.05	612638.0	17725201.1	657
2012-05-12	28.9	29.3	27.2	29.2	0.3	1.04	894437.0	25661706.4	851
2012-05-09	29.4	29.5	28.8	28.9	-0.6	-2.03	1174342.0	34084413.9	992
2012-05-08	29.7	30.5	29.5	29.5	-0.1	-0.34	1618059.0	48424343.6	1287
2012-05-07	29.5	30.4	29.5	29.6	-0.4	-1.33	2293757.0	68759470.5	2033
2012-05-06	29.2	31.8	29.2	30.0	0.7	2.39	7812857.0	240005390.5	5203
2012-05-05	29.0	29.4	28.2	29.3	-0.2	-0.68	1058960.0	30754353.4	804
2012-05-02	29.6	29.6	28.9	29.5	0.2	0.68	1358454.0	39620257.3	1011
2012-05-01	28.6	29.5	28.6	29.3	0.6	2.09	2289063.0	66752377.7	1323
2012-04-30	29.5	29.6	28.1	28.7	-0.4	-1.37	1511430.0	43256838.7	1107
2012-04-29	28.8	30.0	28.5	29.1	0.3	1.04	2325435.0	68102584.5	1750
2012-04-28	28.8	29.0	28.6	28.8	0.4	1.41	1046534.0	30111146.0	809
2012-04-25	28.8	29.2	28.3	28.4	0.0	0.0	1844995.0	53147541.5	1392
2012-04-24	27.6	28.9	27.5	28.4	0.7	2.53	2377477.0	66908649.8	1720
2012-04-23	27.8	28.0	27.2	27.7	-0.5	-1.77	1104856.0	30522879.7	1003
2012-04-22	28.3	29.2	27.8	28.2	0.4	1.44	2421010.0	69322370.1	1799
2012-04-21	27.4	28.4	26.9	27.8	1.0	3.73	2134008.0	59139401.6	1502
2012-04-18	27.6	27.6	26.5	26.8	-0.8	-2.9	1437521.0	38889334.1	1374
2012-04-17	26.1	27.6	26.0	27.6	1.5	5.75	1593210.0	42732041.8	1252
2012-04-16	26.6	27.2	25.5	26.1	-0.7	-2.61	1275028.0	33644891.0	1123
2012-04-15	27.5	28.2	26.5	26.8	-1.4	-4.96	1190614.0	32919918.8	1162
2012-04-14	29.2	29.4	28.2	28.2	-0.7	-2.42	1219462.0	35158889.6	1227
2012-04-11	29.5	29.9	27.0	28.9	-0.8	-2.69	3068807.0	87207169.1	2580
2012-04-10	31.3	31.5	29.4	29.7	-1.4	-4.5	2802503.0	85621497.9	2459
2012-04-09	30.7	32.0	30.1	31.1	0.1	0.32	4065342.0	126475623.3	3305
2012-04-08	34.2	34.5	30.7	31.0	-3.1	-9.09	10142316.0	324964047.2	6805
2012-04-07	31.1	34.1	30.9	34.1	3.1	10.0	5226395.0	169677190.6	3156
2012-04-04	31.1	31.4	30.8	31.0	-0.3	-0.96	1577614.0	48918031.4	1318
2012-04-03	31.5	31.9	31.0	31.3	0.0	0.0	2865201.0	89836105.6	2116
2012-04-02	30.6	31.9	30.4	31.3	0.9	2.96	6133200.0	190517021.2	3356
2012-04-01	30.4	31.1	30.3	30.4	-0.1	-0.33	2543693.0	77891320.3	1722
2012-03-31	30.3	30.6	30.1	30.5	0.4	1.33	1037600.0	31493575.7	857
2012-03-28	29.8	30.4	29.5	30.1	0.1	0.33	1221767.0	36767419.0	1056
2012-03-27	30.5	30.5	29.9	30.0	-0.4	-1.32	643720.0	19404736.6	725
2012-03-26	31.1	31.2	30.1	30.4	-0.6	-1.94	948938.0	29017521.1	935
2012-03-25	30.8	31.1	30.4	31.0	0.3	0.98	1286049.0	39633095.3	1166
2012-03-24	30.5	30.8	30.3	30.7	0.7	2.33	1035064.0	31585305.7	973
2012-03-21	30.0	30.3	29.7	30.0	0.0	0.0	922772.0	27736624.7	989
2012-03-20	30.2	30.6	29.6	30.0	-0.5	-1.64	1248758.0	37678452.6	1164
2012-03-19	31.5	31.6	30.4	30.5	-0.9	-2.87	2189755.0	67846031.7	1896
2012-03-18	31.5	32.0	31.3	31.4	-0.1	-0.32	2737905.0	86689258.5	1796
2012-03-17	31.4	31.7	30.6	31.5	0.4	1.29	2416872.0	75863712.2	1774
2012-03-14	31.3	31.7	31.0	31.1	0.0	0.0	1630644.0	51059635.2	1327
2012-03-13	31.8	31.8	30.9	31.1	-0.7	-2.2	1823535.0	57286788.7	1723
2012-03-12	32.2	32.2	31.5	31.8	-0.2	-0.63	1800593.0	57296159.3	1690
2012-03-11	32.2	32.7	31.6	32.0	0.0	0.0	4247086.0	136796164.2	3369
2012-03-10	30.7	32.4	30.6	32.0	1.7	5.61	7524885.0	237866079.3	4652
2012-03-07	29.9	30.9	29.2	30.3	-0.1	-0.33	4167368.0	126498672.3	3032
2012-03-06	30.0	31.0	29.8	30.4	0.4	1.33	4627254.0	140706222.5	3355
2012-03-05	30.1	30.4	29.9	30.0	-0.2	-0.66	1952450.0	58727341.6	1392
2012-03-04	30.1	30.6	29.5	30.2	0.1	0.33	2366085.0	71133597.8	1742
2012-03-03	30.1	30.3	29.7	30.1	0.1	0.33	1445180.0	43261147.5	1171
2012-02-29	30.4	30.4	29.1	30.0	-0.1	-0.33	1669538.0	49870224.7	1387
2012-02-28	31.2	31.4	28.1	30.1	-1.1	-3.53	3415241.0	103332622.6	2740
2012-02-27	31.4	31.9	31.0	31.2	0.0	0.0	2674470.0	84097587.0	2107
2012-02-26	30.8	31.6	30.2	31.2	0.7	2.3	5427082.0	168002408.2	3936
2012-02-25	30.4	30.7	30.3	30.5	0.4	1.33	1747573.0	53243759.5	1392
2012-02-22	30.4	30.6	29.9	30.1	-0.3	-0.99	2007945.0	60644911.6	1395
2012-02-21	30.8	30.9	30.2	30.4	-0.5	-1.62	1828096.0	55652122.7	1298
2012-02-20	31.8	31.9	30.3	30.9	-0.6	-1.9	2271663.0	70432261.6	1752
2012-02-19	31.4	32.5	31.0	31.5	0.5	1.61	3496423.0	110713952.9	2665
2012-02-18	30.4	31.6	30.2	31.0	1.0	3.33	3785905.0	116756739.2	2627
2012-02-15	30.1	30.5	29.6	30.0	0.0	0.0	1290455.0	38768852.4	1229
2012-02-14	30.1	31.0	29.4	30.0	0.1	0.33	3422517.0	103599346.6	2512
2012-02-13	30.1	30.5	29.8	29.9	0.0	0.0	1498408.0	45095045.4	1108
2012-02-12	29.8	30.5	29.6	29.9	0.2	0.67	2710684.0	81354351.4	1984
2012-02-11	29.6	30.3	29.3	29.7	0.3	1.02	1357032.0	40295720.8	1197
2012-02-08	29.6	29.9	29.3	29.4	0.0	0.0	882544.0	26151537.7	871
2012-02-07	29.7	29.7	29.3	29.4	-0.3	-1.01	982945.0	29010802.1	855
2012-02-06	30.6	30.6	29.6	29.7	-1.1	-3.57	2769971.0	83309562.6	2339
2012-02-05	29.3	31.8	29.3	30.8	1.6	5.48	10924895.0	336397722.1	5816
2012-02-04	29.2	29.4	28.7	29.2	0.3	1.04	1819780.0	52854108.1	1411
2012-02-01	28.8	29.7	28.4	28.9	0.2	0.7	2326341.0	67494467.1	1941
2012-01-31	28.6	29.5	28.5	28.7	0.1	0.35	1356656.0	39253307.6	1217
2012-01-30	29.1	29.2	28.1	28.6	-0.5	-1.72	806361.0	23128043.7	897
2012-01-29	29.7	29.8	29.0	29.1	-0.2	-0.68	1116497.0	32761234.7	1229
2012-01-28	29.7	29.9	29.2	29.3	-0.2	-0.68	791656.0	23418725.2	817
2012-01-25	29.8	30.2	29.3	29.5	-0.2	-0.67	2310323.0	68806457.7	1776
2012-01-24	29.5	29.9	29.3	29.7	0.3	1.02	1371238.0	40617322.0	1166
2012-01-23	30.3	30.4	29.3	29.4	-0.3	-1.01	2691224.0	80493990.1	2004
2012-01-22	28.6	30.7	28.3	29.7	1.1	3.85	4498579.0	133454925.8	2947
2012-01-21	28.6	28.8	28.1	28.6	0.3	1.06	998891.0	28426211.6	697
2012-01-18	27.8	28.6	27.4	28.3	0.4	1.43	1068569.0	30150254.3	810
2012-01-17	27.9	28.2	26.0	27.9	0.1	0.36	983591.0	27239192.4	926
2012-01-16	28.9	29.2	26.4	27.8	-0.9	-3.14	1487268.0	42414046.5	1417
2012-01-15	28.5	29.2	28.5	28.7	0.0	0.0	1496375.0	43241713.7	1236
2012-01-14	28.4	28.9	28.3	28.7	0.2	0.7	909992.0	26063774.9	778
2012-01-11	28.7	28.8	28.1	28.5	-0.4	-1.38	957703.0	27381979.6	851
2012-01-10	29.4	29.5	28.5	28.9	-0.2	-0.69	1442215.0	41930948.9	1168
2012-01-09	30.0	30.2	28.9	29.1	-0.7	-2.35	4379332.0	129244511.1	3153
2012-01-08	28.1	29.9	28.0	29.8	1.7	6.05	4368813.0	126927828.0	2505
2012-01-07	28.3	28.9	27.8	28.1	-0.1	-0.35	1684868.0	47725602.7	1553
2012-01-04	28.6	28.6	28.0	28.2	-0.2	-0.7	1075345.0	30422879.8	918
2012-01-03	28.5	28.8	28.1	28.4	0.0	0.0	1172906.0	33408632.3	1066
2012-01-02	28.3	28.6	28.0	28.4	0.2	0.71	1399991.0	39615299.3	1117
2012-01-01	28.5	28.8	27.9	28.2	0.0	0.0	1568382.0	44514194.9	1341
2011-12-31	27.8	29.0	27.7	28.2	0.7	2.55	2235289.0	63154895.3	1849
2011-12-28	28.0	28.4	27.4	27.5	-0.5	-1.79	1115867.0	31200623.3	1014
2011-12-27	28.6	28.6	27.9	28.0	-0.6	-2.1	799858.0	22545843.1	965
2011-12-26	28.8	29.5	28.5	28.6	0.1	0.35	1674391.0	48414958.0	1595
[truncated: 2,667 more rows]
