# Supplementary material for: Effective short-term forecasts of Saudi stock price trends using technical indicators and large-scale multivariate time series
Source: PeerJ Comput Sci. 2023 Jan 6;9:e1205. doi: 10.7717/peerj-cs.1205 (PMC10280263; doi:10.7717/peerj-cs.1205)
Supplement: Supplemental Information 3 [file peerj-cs-09-1205-s003.zip › TASI Dataset 2021/ALLIANZ SF_8040.csv]

date	open	high	low	close	change	change_percent	volume_traded	value_traded_SAR	number_trades
2020-03-19	17.92	18.9	17.92	18.58	0.28	1.53	176503.0	3279871.78	307
2020-03-18	18.12	19.0	18.0	18.3	-0.1	-0.54	199968.0	3703971.04	462
2020-03-17	17.84	18.5	17.22	18.4	0.88	5.02	191825.0	3459682.46	358
2020-03-16	18.06	18.56	17.5	17.52	-1.38	-7.3	206813.0	3732567.66	446
2020-03-15	19.94	20.1	18.9	18.9	-0.62	-3.18	212866.0	4103816.9	414
2020-03-12	20.96	20.96	19.18	19.52	-1.78	-8.36	270908.0	5344578.2	572
2020-03-11	22.5	22.7	21.04	21.3	-0.96	-4.31	327114.0	7133461.02	589
2020-03-10	22.4	22.9	21.16	22.26	1.1	5.2	406330.0	8908863.7	646
2020-03-09	21.16	21.82	21.16	21.16	-2.34	-9.96	241809.0	5134268.28	250
2020-03-08	24.1	24.3	23.5	23.5	-2.6	-9.96	309146.0	7344478.1	463
2020-03-05	27.2	27.55	26.1	26.1	-1.1	-4.04	275822.0	7353470.1	755
2020-03-04	26.5	28.15	26.3	27.2	0.7	2.64	624663.0	17101480.4	1509
2020-03-03	25.05	26.5	25.05	26.5	2.4	9.96	707235.0	18591374.65	898
2020-03-02	24.78	25.3	24.0	24.1	-0.38	-1.55	121835.0	3031205.0	261
2020-03-01	24.02	24.48	23.54	24.48	-0.3	-1.21	108770.0	2597026.32	224
2020-02-27	24.8	25.1	24.6	24.78	-0.27	-1.08	82688.0	2050939.14	216
2020-02-26	24.8	25.05	24.5	25.05	0.05	0.2	123898.0	3058173.14	214
2020-02-25	25.0	25.4	24.8	25.0	-0.05	-0.2	73820.0	1846025.95	203
2020-02-24	26.4	26.4	25.05	25.05	-1.45	-5.47	135697.0	3488465.2	343
2020-02-23	26.75	26.8	26.25	26.5	-0.25	-0.93	72780.0	1934616.85	143
2020-02-20	26.65	26.8	26.5	26.75	0.05	0.19	115309.0	3073369.7	181
2020-02-19	26.5	26.7	26.3	26.7	0.5	1.91	92311.0	2446522.25	186
2020-02-18	26.5	26.75	26.2	26.2	-0.3	-1.13	130477.0	3439310.7	243
2020-02-17	26.5	26.75	26.4	26.5	0.05	0.19	126069.0	3352007.45	249
2020-02-16	26.15	27.3	26.15	26.45	0.15	0.57	277523.0	7410347.25	423
2020-02-13	26.7	26.7	26.25	26.3	-0.6	-2.23	145494.0	3856476.1	237
2020-02-12	26.85	26.9	26.6	26.9	0.05	0.19	88293.0	2359762.2	163
2020-02-11	26.75	27.05	26.6	26.85	0.0	0.0	94226.0	2530738.65	219
2020-02-10	26.8	27.35	26.4	26.85	0.35	1.32	209821.0	5631898.8	424
2020-02-09	27.35	27.4	26.2	26.5	-0.75	-2.75	233344.0	6238174.3	384
2020-02-06	28.35	28.45	27.25	27.25	-0.75	-2.68	280438.0	7805564.3	545
2020-02-05	28.0	28.45	27.8	28.0	0.1	0.36	515394.0	14543773.75	655
2020-02-04	28.0	28.3	27.8	27.9	-0.05	-0.18	156093.0	4365994.5	197
2020-02-03	28.0	28.1	27.7	27.95	-0.05	-0.18	116835.0	3264181.95	185
2020-02-02	28.5	28.5	27.8	28.0	-0.75	-2.61	295542.0	8273430.35	519
2020-01-30	29.45	29.6	28.75	28.75	-0.55	-1.88	288852.0	8414810.1	529
2020-01-29	29.1	29.6	29.1	29.3	0.15	0.51	107131.0	3150382.1	256
2020-01-28	29.4	29.6	29.0	29.15	-0.45	-1.52	134924.0	3944452.35	370
2020-01-27	29.5	29.9	29.0	29.6	0.1	0.34	307249.0	9047995.4	592
2020-01-26	28.75	29.5	28.5	29.5	0.6	2.08	290191.0	8480900.2	522
2020-01-23	29.0	29.15	28.55	28.9	0.05	0.17	214276.0	6182945.75	284
2020-01-22	28.75	29.45	28.75	28.85	0.05	0.17	401027.0	11676863.15	748
2020-01-21	28.8	28.85	28.4	28.8	0.0	0.0	117569.0	3364749.2	359
2020-01-20	29.0	29.15	28.7	28.8	-0.3	-1.03	122252.0	3529189.05	266
2020-01-19	28.75	29.2	28.75	29.1	0.45	1.57	186482.0	5414901.2	396
2020-01-16	28.4	29.0	28.25	28.65	0.25	0.88	218218.0	6240160.45	438
2020-01-15	28.3	28.8	28.0	28.4	0.1	0.35	245005.0	6980360.05	473
2020-01-14	27.9	28.3	27.8	28.3	0.4	1.43	162389.0	4561636.2	306
2020-01-13	27.85	28.0	27.5	27.9	0.05	0.18	256752.0	7132420.65	383
2020-01-12	27.0	28.0	26.9	27.85	1.15	4.31	425259.0	11673900.8	595
2020-01-09	26.6	26.9	26.45	26.7	1.0	3.89	288989.0	7711237.4	565
2020-01-08	26.8	27.6	25.55	25.7	-1.8	-6.55	570807.0	15076471.8	953
2020-01-07	28.8	29.0	27.4	27.5	-1.3	-4.51	589454.0	16519468.75	1052
2020-01-06	29.75	29.75	28.75	28.8	-0.5	-1.71	316147.0	9193065.4	661
2020-01-05	27.5	29.4	27.5	29.3	0.8	2.81	737886.0	21138240.65	1332
2020-01-02	27.95	28.7	27.5	28.5	0.75	2.7	572694.0	16128759.55	874
2020-01-01	27.9	28.35	27.5	27.75	-0.15	-0.54	360536.0	10080116.05	746
2019-12-31	27.2	28.0	26.75	27.9	0.9	3.33	203592.0	5563181.2	482
2019-12-30	28.0	28.05	26.95	27.0	-0.8	-2.88	201942.0	5573488.55	369
2019-12-29	27.5	28.1	27.3	27.8	0.35	1.28	265253.0	7385552.05	457
2019-12-26	27.5	27.6	27.0	27.45	0.0	0.0	303484.0	8279837.1	440
2019-12-25	28.3	28.3	27.4	27.45	-0.95	-3.35	301788.0	8397126.9	492
2019-12-24	28.5	28.8	28.0	28.4	-0.1	-0.35	326941.0	9300210.45	526
2019-12-23	27.0	28.75	27.0	28.5	1.7	6.34	828712.0	23205521.55	1192
2019-12-22	26.25	26.85	25.5	26.8	0.65	2.49	298937.0	7930776.6	369
2019-12-19	25.9	26.15	25.45	26.15	0.35	1.36	219193.0	5652723.4	332
2019-12-18	25.1	26.2	25.0	25.8	0.82	3.28	447663.0	11451938.38	544
2019-12-17	24.76	25.2	24.7	24.98	0.18	0.73	199861.0	4989112.92	305
2019-12-16	25.0	25.0	24.7	24.8	-0.2	-0.8	109606.0	2721285.46	173
2019-12-15	24.72	25.0	24.7	25.0	0.3	1.21	72763.0	1809973.16	186
2019-12-12	25.6	25.6	24.7	24.7	-0.7	-2.76	168349.0	4229904.66	234
2019-12-11	25.05	25.7	25.05	25.4	0.4	1.6	116416.0	2963791.75	186
2019-12-10	25.1	25.1	25.0	25.0	-0.05	-0.2	61668.0	1543704.5	85
2019-12-09	25.4	25.5	25.05	25.05	-0.15	-0.6	85799.0	2167666.55	123
2019-12-08	24.92	25.35	24.86	25.2	0.15	0.6	80822.0	2034210.46	157
2019-12-05	24.9	25.3	24.64	25.05	0.15	0.6	147660.0	3678470.17	277
2019-12-04	24.9	25.0	24.82	24.9	-0.1	-0.4	49321.0	1229210.1	78
2019-12-03	25.1	25.4	24.82	25.0	-0.25	-0.99	109718.0	2749086.84	154
2019-12-02	24.82	25.5	24.8	25.25	0.25	1.0	124075.0	3120981.78	174
2019-12-01	24.9	25.0	24.74	25.0	0.3	1.21	41474.0	1034817.74	73
2019-11-28	24.64	24.9	24.64	24.7	0.1	0.41	36019.0	893349.22	80
2019-11-27	24.8	25.05	24.6	24.6	-0.2	-0.81	58511.0	1453876.73	119
2019-11-26	25.2	25.2	24.7	24.8	-0.2	-0.8	57875.0	1441221.61	128
2019-11-25	25.2	25.35	25.0	25.0	-0.5	-1.96	36200.0	911473.75	132
2019-11-24	26.0	26.0	25.5	25.5	-0.4	-1.54	47274.0	1214563.55	91
2019-11-21	26.3	26.5	25.55	25.9	-0.15	-0.58	194073.0	5041859.1	267
2019-11-20	26.0	26.45	26.0	26.05	0.05	0.19	209294.0	5460142.1	204
2019-11-19	25.9	26.7	25.65	26.0	0.4	1.56	377962.0	9912401.55	544
2019-11-18	25.2	25.9	25.05	25.6	0.45	1.79	164034.0	4199432.1	284
2019-11-17	25.5	25.5	24.86	25.15	-0.35	-1.37	88581.0	2228862.75	166
2019-11-14	25.8	26.0	25.5	25.5	-0.1	-0.39	152948.0	3948027.25	189
2019-11-13	26.1	26.5	25.6	25.6	-0.6	-2.29	347970.0	9090549.5	333
2019-11-12	26.1	26.4	25.8	26.2	0.2	0.77	307780.0	8036899.35	415
2019-11-11	24.9	26.0	24.7	26.0	1.0	4.0	389001.0	9806086.58	483
2019-11-10	24.6	25.0	24.5	25.0	0.3	1.21	127734.0	3162963.92	247
2019-11-07	24.8	24.8	24.32	24.7	-0.1	-0.4	125821.0	3077603.12	269
2019-11-06	24.76	25.2	24.5	24.8	0.08	0.32	213583.0	5302066.23	382
2019-11-05	23.92	24.72	23.8	24.72	0.9	3.78	228942.0	5579034.3	400
2019-11-04	23.2	24.16	23.2	23.82	0.56	2.41	189187.0	4487350.64	335
2019-11-03	23.5	23.52	23.2	23.26	-0.74	-3.08	114322.0	2670973.22	290
2019-10-31	23.4	24.0	23.4	24.0	0.38	1.61	208746.0	4956081.94	391
2019-10-30	23.28	23.62	23.0	23.62	0.62	2.7	112853.0	2638357.6	395
2019-10-29	23.58	23.58	22.9	23.0	-0.7	-2.95	204632.0	4723409.48	454
2019-10-28	24.2	24.2	23.6	23.7	-0.44	-1.82	223637.0	5366120.82	325
2019-10-27	24.5	24.66	24.1	24.14	-0.54	-2.19	273929.0	6658131.66	447
2019-10-24	24.82	24.98	24.64	24.68	-0.3	-1.2	121699.0	3016242.62	233
2019-10-23	25.15	25.15	24.8	24.98	-0.22	-0.87	148572.0	3709805.02	267
2019-10-22	24.68	25.4	24.68	25.2	0.32	1.29	326433.0	8178712.6	577
2019-10-21	24.7	25.0	24.02	24.88	0.2	0.81	153547.0	3783695.94	407
2019-10-20	24.02	25.15	24.02	24.68	0.94	3.96	425211.0	10453549.49	706
2019-10-17	23.5	24.32	23.3	23.74	0.26	1.11	371042.0	8840856.6	633
2019-10-16	24.26	24.26	23.0	23.48	-0.62	-2.57	308246.0	7214957.48	652
2019-10-15	24.5	24.7	23.9	24.1	-0.5	-2.03	234235.0	5686996.26	435
2019-10-14	24.96	25.0	24.18	24.6	-0.28	-1.13	266766.0	6583848.24	662
2019-10-13	25.9	26.15	24.62	24.88	-0.82	-3.19	385899.0	9831612.82	645
2019-10-10	26.7	27.3	25.4	25.7	-1.05	-3.93	564680.0	14650042.55	1014
2019-10-09	26.8	27.9	26.45	26.75	0.15	0.56	637408.0	17281831.6	1118
2019-10-08	28.0	28.05	26.4	26.6	-1.6	-5.67	428279.0	11491874.25	839
2019-10-07	28.5	28.85	27.95	28.2	-0.55	-1.91	153566.0	4331537.2	374
2019-10-06	28.5	29.1	28.4	28.75	0.4	1.41	121106.0	3479425.75	245
2019-10-03	28.4	28.45	27.5	28.35	-0.45	-1.56	259134.0	7271628.85	413
2019-10-02	29.1	29.1	28.4	28.8	-0.2	-0.69	142338.0	4084877.4	305
2019-10-01	29.5	29.7	29.0	29.0	-0.5	-1.69	148773.0	4367699.65	298
2019-09-30	30.15	30.15	29.4	29.5	-0.6	-1.99	327488.0	9738100.8	574
2019-09-29	29.8	30.5	29.55	30.1	0.25	0.84	455564.0	13662947.2	640
2019-09-26	29.5	30.05	29.0	29.85	0.55	1.88	292247.0	8671235.55	416
2019-09-25	29.7	30.0	29.15	29.3	-0.6	-2.01	199709.0	5902317.0	348
2019-09-24	29.5	30.3	29.5	29.9	0.5	1.7	313692.0	9371924.5	463
2019-09-22	28.5	29.7	28.5	29.4	0.7	2.44	150457.0	4414588.75	302
2019-09-19	29.3	29.55	28.7	28.7	-0.8	-2.71	205465.0	5972294.35	493
2019-09-18	29.3	30.3	29.1	29.5	-0.15	-0.51	394849.0	11688025.3	818
2019-09-17	28.9	30.6	28.55	29.65	0.75	2.6	718064.0	21514002.6	1219
2019-09-16	28.6	29.55	28.5	28.9	0.4	1.4	592957.0	17199388.45	1053
2019-09-15	28.4	29.95	27.8	28.5	-0.65	-2.23	747791.0	21732890.35	1358
2019-09-12	27.55	30.0	27.5	29.15	1.35	4.86	845216.0	24627300.5	1594
2019-09-11	29.0	29.2	27.1	27.8	-1.1	-3.81	408283.0	11461324.6	768
2019-09-10	26.6	29.35	26.5	28.9	2.2	8.24	1433844.0	40781148.4	1714
2019-09-09	26.6	26.7	26.3	26.7	0.1	0.38	83995.0	2223653.55	196
2019-09-08	26.4	26.7	26.3	26.6	-0.1	-0.37	191398.0	5071337.0	376
2019-09-05	27.4	27.6	26.45	26.7	-1.0	-3.61	510859.0	13770393.0	877
2019-09-04	25.5	28.0	25.45	27.7	2.2	8.63	1369740.0	36979184.8	1803
2019-09-03	25.0	25.7	24.76	25.5	0.5	2.0	292451.0	7378235.67	223
2019-09-02	24.8	25.0	24.74	25.0	0.24	0.97	23830.0	591656.2	40
2019-09-01	25.2	25.3	24.2	24.76	-0.44	-1.75	39552.0	986966.21	118
2019-08-29	24.7	25.75	24.5	25.2	0.5	2.02	77283.0	1955454.34	182
2019-08-28	24.68	24.7	24.4	24.7	0.5	2.07	45194.0	1110074.88	65
2019-08-27	24.84	24.84	24.2	24.2	-0.42	-1.71	28686.0	704075.4	75
2019-08-26	24.6	24.92	24.5	24.62	-0.38	-1.52	39368.0	968328.1	56
2019-08-25	24.02	25.0	24.02	25.0	0.4	1.63	31365.0	771692.36	88
2019-08-22	24.3	24.7	24.3	24.6	-0.4	-1.6	32884.0	805922.24	65
2019-08-21	24.9	25.0	24.56	25.0	0.2	0.81	58055.0	1436649.64	65
2019-08-20	24.9	24.9	24.8	24.8	-0.18	-0.72	43354.0	1078367.88	77
2019-08-19	25.1	25.15	24.88	24.98	-0.17	-0.68	35800.0	894208.94	70
2019-08-18	25.6	25.85	25.0	25.15	0.43	1.74	63940.0	1614690.25	116
2019-08-08	24.92	25.1	24.72	24.72	-0.28	-1.12	19761.0	491714.07	61
2019-08-07	24.86	25.2	24.86	25.0	0.1	0.4	36198.0	907393.36	69
2019-08-06	24.0	25.45	24.0	24.9	0.6	2.47	296761.0	7406091.45	522
2019-08-05	24.66	24.66	24.3	24.3	-0.1	-0.41	53367.0	1305382.98	75
2019-08-04	24.46	24.6	24.2	24.4	-0.22	-0.89	40464.0	984419.98	53
2019-08-01	24.5	24.74	24.42	24.62	-0.1	-0.4	46114.0	1134560.48	58
2019-07-31	24.6	24.8	24.54	24.72	0.12	0.49	23409.0	577800.2	53
2019-07-30	24.64	24.78	24.6	24.6	-0.1	-0.4	39064.0	964303.28	82
2019-07-29	25.0	25.2	24.7	24.7	-0.3	-1.2	49485.0	1237051.27	82
2019-07-28	24.74	25.0	24.74	25.0	0.16	0.64	25208.0	627576.66	57
2019-07-25	24.82	24.86	24.76	24.84	0.04	0.16	23880.0	592882.5	40
2019-07-24	24.9	24.9	24.76	24.8	-0.2	-0.8	59454.0	1474638.68	84
2019-07-23	24.9	25.5	24.72	25.0	0.1	0.4	124669.0	3134932.16	168
2019-07-22	25.05	25.2	24.9	24.9	-0.15	-0.6	52973.0	1326765.33	102
2019-07-21	25.3	25.35	25.0	25.05	-0.85	-3.28	147347.0	3705166.5	226
2019-07-18	25.9	26.0	25.75	25.9	-0.1	-0.38	72709.0	1878615.35	100
2019-07-17	25.75	26.0	25.5	26.0	0.25	0.97	202812.0	5209797.25	261
2019-07-16	25.9	26.2	25.7	25.75	-0.3	-1.15	175267.0	4527691.35	182
2019-07-15	26.0	26.35	25.7	26.05	0.05	0.19	102236.0	2670852.95	149
2019-07-14	25.7	26.5	25.7	26.0	0.3	1.17	225417.0	5895558.45	294
2019-07-11	25.2	26.1	25.0	25.7	0.74	2.96	304697.0	7816192.77	468
2019-07-10	24.88	25.1	24.88	24.96	0.08	0.32	47088.0	1177522.66	106
2019-07-09	24.84	25.0	24.8	24.88	-0.08	-0.32	23859.0	592874.7	47
2019-07-08	24.84	24.96	24.8	24.96	0.0	0.0	33208.0	824587.92	51
2019-07-07	25.1	25.1	24.8	24.96	-0.19	-0.76	67121.0	1669788.04	123
2019-07-04	24.96	25.5	24.84	25.15	0.17	0.68	91147.0	2289732.48	228
2019-07-03	25.25	25.25	24.8	24.98	-0.42	-1.65	101757.0	2536813.35	231
2019-07-02	24.18	25.85	24.18	25.4	1.28	5.31	333741.0	8408042.48	683
2019-07-01	24.04	24.2	24.04	24.12	0.18	0.75	40999.0	990981.0	106
2019-06-30	24.0	24.1	23.94	23.94	0.04	0.17	38339.0	920914.82	70
2019-06-27	23.8	24.1	23.8	23.9	0.16	0.67	71172.0	1703220.5	128
2019-06-26	23.9	24.0	23.52	23.74	-0.34	-1.41	95287.0	2255850.1	157
2019-06-25	23.9	24.08	23.6	24.08	0.58	2.47	45978.0	1096451.92	114
2019-06-24	23.7	24.22	23.5	23.5	-0.36	-1.51	101350.0	2407919.56	227
2019-06-23	24.34	24.34	23.86	23.86	-0.6	-2.45	43664.0	1050472.46	116
2019-06-20	24.5	24.62	24.36	24.46	-0.28	-1.13	68211.0	1668887.04	129
2019-06-19	24.98	24.98	24.62	24.74	0.1	0.41	38993.0	963575.74	92
2019-06-18	24.8	25.15	24.6	24.64	-0.2	-0.81	72122.0	1790537.26	127
2019-06-17	24.5	24.94	24.5	24.84	0.26	1.06	65778.0	1632503.74	149
2019-06-16	24.9	24.9	24.52	24.58	-0.24	-0.97	64922.0	1601867.82	248
2019-06-13	24.96	26.15	24.5	24.82	0.42	1.72	452996.0	11485178.22	892
2019-06-12	24.9	25.2	24.4	24.4	-0.5	-2.01	79254.0	1962374.73	149
2019-06-11	24.42	25.15	24.4	24.9	0.52	2.13	217417.0	5408658.99	282
2019-06-10	25.05	25.25	24.2	24.38	-0.62	-2.48	313653.0	7727651.0	540
2019-06-09	23.2	25.05	23.16	25.0	2.22	9.75	337464.0	8287259.08	557
2019-05-30	22.5	23.06	22.5	22.78	0.22	0.98	201439.0	4574128.2	250
2019-05-29	22.78	22.9	22.5	22.56	0.0	0.0	58856.0	1332339.92	101
2019-05-28	22.8	22.96	22.56	22.56	-0.34	-1.48	40271.0	916244.32	107
2019-05-27	22.44	23.0	22.2	22.9	0.6	2.69	117978.0	2679611.4	298
2019-05-26	22.8	22.8	22.1	22.3	-0.34	-1.5	125935.0	2818770.36	283
2019-05-23	23.5	23.52	22.64	22.64	-0.88	-3.74	99645.0	2311120.74	254
2019-05-22	24.32	24.32	23.2	23.52	-0.78	-3.21	255802.0	6054639.72	399
2019-05-21	24.02	24.62	23.88	24.3	0.58	2.45	140347.0	3404673.52	291
2019-05-20	24.6	24.7	23.66	23.72	-1.24	-4.97	164429.0	3943739.82	291
2019-05-19	26.3	26.3	24.96	24.96	-1.29	-4.91	128508.0	3287580.63	230
2019-05-16	26.35	27.2	25.9	26.25	0.25	0.96	242780.0	6408325.15	512
2019-05-15	27.6	28.0	26.0	26.0	-1.4	-5.11	399778.0	10803964.6	661
2019-05-14	27.8	27.8	25.9	27.4	-0.1	-0.36	57133.0	1528311.2	149
2019-05-13	28.25	28.9	27.3	27.5	-1.5	-5.17	52711.0	1474230.65	147
2019-05-12	29.2	29.5	28.8	29.0	0.0	0.0	75690.0	2205606.55	168
2019-05-09	29.0	29.0	28.7	29.0	-0.2	-0.68	24079.0	696688.5	44
2019-05-08	28.85	29.2	28.85	29.2	0.05	0.17	34940.0	1014653.4	40
2019-05-07	29.15	29.15	28.6	29.15	0.25	0.87	54989.0	1589870.55	114
2019-05-06	28.85	28.9	28.55	28.9	-0.35	-1.2	30686.0	884103.35	65
2019-05-05	29.6	29.6	28.95	29.25	-0.25	-0.85	72905.0	2121989.2	106
2019-05-02	29.5	29.8	29.35	29.5	0.0	0.0	140319.0	4152150.2	218
2019-05-01	29.05	29.5	28.85	29.5	0.3	1.03	77108.0	2244320.9	145
2019-04-30	29.2	29.2	29.1	29.2	0.1	0.34	43992.0	1282009.55	94
2019-04-29	29.1	29.8	29.1	29.1	-0.2	-0.68	147086.0	4322597.7	270
2019-04-28	29.2	29.45	29.1	29.3	0.15	0.51	25900.0	759207.05	67
2019-04-25	29.05	29.45	28.9	29.15	0.0	0.0	137275.0	3991084.35	179
2019-04-24	29.25	29.55	29.05	29.15	-0.15	-0.51	50220.0	1472574.85	89
2019-04-23	29.25	29.5	29.25	29.3	0.0	0.0	34325.0	1008620.95	96
2019-04-22	29.7	29.7	29.0	29.3	-0.5	-1.68	56092.0	1646719.85	140
2019-04-21	29.8	30.0	29.5	29.8	0.25	0.85	101774.0	3027185.85	163
2019-04-18	29.75	29.95	29.55	29.55	-0.45	-1.5	66932.0	1993341.05	156
2019-04-17	29.9	30.15	29.6	30.0	0.15	0.5	115215.0	3444613.0	224
2019-04-16	31.0	31.15	29.8	29.85	-0.95	-3.08	399334.0	12143225.0	680
2019-04-15	30.45	31.7	30.3	30.8	0.6	1.99	498956.0	15467875.35	834
2019-04-14	30.35	31.0	30.05	30.2	-0.15	-0.49	173293.0	5289153.55	282
2019-04-11	31.1	31.1	30.35	30.35	-0.75	-2.41	185610.0	5695640.95	303
2019-04-10	31.0	31.5	30.8	31.1	0.2	0.65	352945.0	10993021.4	507
2019-04-09	30.7	31.2	30.6	30.9	0.15	0.49	235830.0	7284660.45	420
2019-04-08	30.0	31.5	29.9	30.75	0.75	2.5	492092.0	15165436.05	841
2019-04-07	29.8	30.3	29.75	30.0	0.0	0.0	45157.0	1352117.1	103
2019-04-04	29.8	30.1	29.65	30.0	0.1	0.33	47060.0	1403034.2	99
2019-04-03	29.9	30.1	29.9	29.9	-0.1	-0.33	26119.0	783438.2	47
2019-04-02	30.0	30.25	30.0	30.0	0.0	0.0	105418.0	3176028.95	166
2019-04-01	30.1	30.25	29.8	30.0	0.0	0.0	57638.0	1733646.0	139
2019-03-31	29.95	30.05	29.7	30.0	0.1	0.33	54737.0	1635476.95	102
2019-03-28	29.65	29.9	29.6	29.9	0.0	0.0	13985.0	416089.25	33
2019-03-27	29.4	29.9	29.4	29.9	0.3	1.01	17636.0	522399.15	43
2019-03-26	29.6	29.95	29.6	29.6	-0.4	-1.33	17805.0	529228.95	34
2019-03-25	30.0	30.0	29.5	30.0	-0.05	-0.17	32143.0	959251.45	58
2019-03-24	30.15	30.15	30.05	30.05	-0.1	-0.33	24521.0	737775.0	33
2019-03-21	30.05	30.3	30.05	30.15	0.0	0.0	51025.0	1538433.0	60
2019-03-20	30.3	30.3	30.05	30.15	-0.15	-0.5	34140.0	1030569.6	56
2019-03-19	30.55	30.55	30.2	30.3	-0.25	-0.82	75685.0	2295248.55	112
2019-03-18	30.0	30.55	30.0	30.55	0.55	1.83	81629.0	2476161.3	124
2019-03-17	29.65	30.5	29.4	30.0	0.25	0.84	118208.0	3551695.2	210
2019-03-14	29.25	30.2	29.25	29.75	0.15	0.51	69554.0	2076664.4	122
2019-03-13	29.1	29.6	29.0	29.6	0.5	1.72	46255.0	1355940.4	80
2019-03-12	29.0	29.3	28.9	29.1	0.1	0.34	56868.0	1651540.9	109
2019-03-11	29.15	29.2	28.8	29.0	-0.2	-0.68	53575.0	1554237.35	91
2019-03-10	29.5	29.55	29.15	29.2	-0.5	-1.68	57651.0	1693509.8	118
2019-03-07	29.7	29.75	29.7	29.7	-0.3	-1.0	25731.0	765062.7	54
2019-03-06	30.0	30.05	30.0	30.0	-0.05	-0.17	39398.0	1182596.45	51
2019-03-05	30.05	30.45	30.0	30.05	0.05	0.17	33986.0	1024830.65	55
2019-03-04	30.4	30.5	30.0	30.0	-0.4	-1.32	22005.0	664955.45	48
2019-03-03	30.4	30.5	30.05	30.4	0.1	0.33	74212.0	2244061.75	97
2019-02-28	29.55	30.3	29.55	30.3	0.7	2.36	55183.0	1647940.75	72
2019-02-27	29.75	29.9	29.5	29.6	-0.3	-1.0	37316.0	1108293.15	71
2019-02-26	29.3	29.9	29.3	29.9	0.3	1.01	33708.0	1001613.6	67
2019-02-25	30.0	30.0	29.5	29.6	-0.5	-1.66	66583.0	1974605.7	110
2019-02-24	30.35	30.35	28.0	30.1	-0.3	-0.99	36704.0	1099263.25	80
2019-02-21	30.15	30.4	30.0	30.4	0.25	0.83	45532.0	1375154.5	68
2019-02-20	30.3	30.3	30.0	30.15	-0.2	-0.66	57054.0	1722697.0	85
2019-02-19	29.95	30.35	29.95	30.35	0.35	1.17	54220.0	1629777.1	93
2019-02-18	30.2	30.2	30.0	30.0	-0.15	-0.5	42880.0	1288318.7	58
2019-02-17	30.05	30.4	30.05	30.15	0.0	0.0	30797.0	929102.4	81
2019-02-14	30.45	30.45	30.05	30.15	-0.2	-0.66	32311.0	973914.95	62
2019-02-13	30.25	30.4	30.05	30.35	0.3	1.0	80397.0	2432456.7	111
2019-02-12	30.0	30.4	30.0	30.05	-0.15	-0.5	95273.0	2868035.25	124
2019-02-11	30.45	30.5	30.2	30.2	-0.5	-1.63	82911.0	2513816.1	137
2019-02-10	30.95	30.95	30.5	30.7	-0.3	-0.97	29255.0	897466.9	70
2019-02-07	30.9	31.0	30.65	31.0	0.15	0.49	66709.0	2054967.65	160
2019-02-06	31.1	31.2	30.8	30.85	-0.4	-1.28	93278.0	2888735.9	186
2019-02-05	30.9	31.25	30.9	31.25	0.0	0.0	87875.0	2734588.1	183
2019-02-04	31.05	31.35	30.75	31.25	0.0	0.0	60787.0	1885955.4	141
2019-02-03	31.15	31.5	31.0	31.25	0.35	1.13	191880.0	6001551.45	337
2019-01-31	30.55	31.2	30.3	30.9	0.35	1.15	321139.0	9916559.55	444
2019-01-30	30.4	30.8	30.3	30.55	0.25	0.83	148057.0	4514406.65	264
2019-01-29	30.1	30.4	29.95	30.3	0.3	1.0	109020.0	3293552.8	160
2019-01-28	29.9	30.2	29.85	30.0	0.1	0.33	53839.0	1613627.75	93
2019-01-27	30.0	30.1	29.9	29.9	-0.15	-0.5	59351.0	1781209.3	70
2019-01-24	30.0	30.15	29.7	30.05	0.05	0.17	40049.0	1201713.45	77
2019-01-23	30.15	30.35	29.45	30.0	-0.05	-0.17	157990.0	4701390.35	213
2019-01-22	30.0	30.15	29.95	30.05	0.05	0.17	50715.0	1523006.6	87
2019-01-21	30.2	30.4	29.85	30.0	-0.2	-0.66	65113.0	1953892.95	122
2019-01-20	30.1	30.85	30.1	30.2	0.2	0.67	83020.0	2521016.65	176
2019-01-17	30.1	30.45	30.0	30.0	0.0	0.0	59231.0	1785385.0	134
2019-01-16	30.4	30.5	30.0	30.0	-0.25	-0.83	75659.0	2289197.6	164
2019-01-15	30.35	30.65	30.2	30.25	-0.6	-1.94	92747.0	2824172.55	216
2019-01-14	30.2	31.5	30.05	30.85	0.8	2.66	295094.0	9130944.25	611
2019-01-13	30.55	30.55	30.0	30.05	-0.4	-1.31	77326.0	2337792.7	158
2019-01-10	31.1	31.1	30.15	30.45	-0.25	-0.81	104601.0	3184435.45	213
2019-01-09	31.4	31.4	30.65	30.7	-0.5	-1.6	68968.0	2133584.55	150
2019-01-08	31.2	31.4	30.6	31.2	0.25	0.81	182715.0	5664151.75	331
2019-01-07	30.7	31.65	30.5	30.95	0.5	1.64	277850.0	8638678.3	611
2019-01-06	30.8	30.8	30.35	30.45	0.0	0.0	66228.0	2024396.95	109
2019-01-03	30.75	30.75	30.4	30.45	-0.2	-0.65	66491.0	2033902.85	140
2019-01-02	30.25	30.9	30.15	30.65	0.6	2.0	165800.0	5055053.85	410
2019-01-01	30.2	30.3	29.8	30.05	0.0	0.0	115385.0	3474411.15	221
2018-12-31	30.9	30.9	30.05	30.05	-0.55	-1.8	120166.0	3657259.75	242
2018-12-30	30.95	31.0	30.5	30.6	-0.1	-0.33	203699.0	6273260.95	236
2018-12-27	31.6	31.7	30.5	30.7	-0.7	-2.23	223900.0	6979240.65	474
2018-12-26	30.7	32.25	30.1	31.4	1.1	3.63	605257.0	19012318.65	1054
2018-12-25	31.25	31.4	30.3	30.3	-1.5	-4.72	357511.0	11028189.95	574
2018-12-24	31.0	32.0	30.6	31.8	0.85	2.75	332661.0	10415460.1	542
2018-12-23	30.35	30.95	29.65	30.95	0.2	0.65	347141.0	10506875.7	664
2018-12-20	31.7	32.0	30.55	30.75	-0.95	-3.0	301330.0	9479739.85	607
2018-12-19	31.75	32.8	31.4	31.7	-0.35	-1.09	455970.0	14599086.4	844
2018-12-18	32.9	33.3	32.05	32.05	-0.55	-1.69	269543.0	8788146.5	603
2018-12-17	32.7	34.4	31.4	32.6	0.15	0.46	1202516.0	39620468.35	2106
2018-12-16	31.9	34.25	31.6	32.45	0.75	2.37	1181434.0	38992886.75	2051
2018-12-13	30.05	31.9	29.85	31.7	2.45	8.38	1180938.0	36369988.05	2128
2018-12-12	27.0	29.25	26.9	29.25	2.65	9.96	1091057.0	31381045.15	922
2018-12-11	26.8	27.3	26.6	26.6	-0.2	-0.75	89900.0	2418653.8	174
2018-12-10	27.4	27.65	26.7	26.8	-0.65	-2.37	143503.0	3889511.05	297
2018-12-09	26.15	27.5	26.15	27.45	1.35	5.17	388034.0	10451828.2	670
2018-12-06	25.9	26.7	25.9	26.1	0.1	0.38	300306.0	7930961.15	468
2018-12-05	25.6	26.05	25.5	26.0	0.25	0.97	66519.0	1716358.25	142
2018-12-04	26.0	26.0	25.7	25.75	0.0	0.0	34473.0	890679.55	81
2018-12-03	26.15	26.3	25.75	25.75	-0.25	-0.96	117710.0	3066190.1	193
2018-12-02	25.85	26.85	25.85	26.0	0.9	3.59	419518.0	11043122.7	766
2018-11-29	25.4	25.55	25.1	25.1	-0.1	-0.4	84596.0	2142526.95	179
2018-11-28	24.92	25.8	24.74	25.2	0.3	1.2	200140.0	5087996.26	390
2018-11-27	24.54	24.98	24.5	24.9	0.52	2.13	33926.0	838446.92	117
2018-11-26	24.3	24.6	24.3	24.38	-0.12	-0.49	35750.0	875127.74	82
2018-11-25	24.2	24.8	24.08	24.5	0.06	0.25	61521.0	1507388.26	193
2018-11-22	24.5	24.74	24.22	24.44	0.0	0.0	33165.0	810929.12	91
2018-11-21	24.0	24.72	24.0	24.44	0.4	1.66	33405.0	812950.14	105
2018-11-20	24.5	24.5	24.04	24.04	-0.46	-1.88	37754.0	922690.22	98
2018-11-19	24.8	24.8	24.4	24.5	-0.1	-0.41	44343.0	1088535.14	118
2018-11-18	25.35	25.35	24.6	24.6	-0.65	-2.57	73127.0	1814304.01	141
2018-11-15	25.4	25.85	25.15	25.25	0.0	0.0	93508.0	2381367.4	190
2018-11-14	25.4	25.6	25.2	25.25	-0.55	-2.13	84503.0	2143554.8	196
2018-11-13	26.5	26.5	25.6	25.8	-0.5	-1.9	217099.0	5635158.6	350
2018-11-12	26.4	26.65	26.15	26.3	-0.2	-0.75	126304.0	3335218.15	191
2018-11-11	26.3	26.9	25.5	26.5	-0.1	-0.38	267202.0	6997564.3	343
2018-11-08	26.3	26.95	25.9	26.6	0.5	1.92	234565.0	6193857.75	336
2018-11-07	25.55	26.3	25.55	26.1	0.2	0.77	106069.0	2754349.3	182
2018-11-06	25.45	27.35	25.45	25.9	0.45	1.77	543266.0	14288050.85	946
2018-11-05	25.3	25.95	25.0	25.45	0.15	0.59	119886.0	3037376.1	263
2018-11-04	24.9	26.05	24.8	25.3	0.3	1.2	208628.0	5265105.46	340
2018-11-01	26.0	26.15	24.5	25.0	-1.15	-4.4	365778.0	9240678.07	496
2018-10-31	25.0	26.4	25.0	26.15	0.7	2.75	271096.0	6997359.05	397
2018-10-30	25.9	26.2	25.0	25.45	-0.25	-0.97	181717.0	4618250.95	293
2018-10-29	24.2	26.4	24.1	25.7	1.66	6.91	324441.0	8265476.96	473
2018-10-28	24.32	24.5	23.8	24.04	-0.16	-0.66	95410.0	2304083.44	199
2018-10-25	23.6	25.5	23.6	24.2	1.0	4.31	450920.0	11211083.91	679
2018-10-24	21.1	23.2	21.1	23.2	2.1	9.95	130211.0	2922573.7	173
2018-10-23	20.64	21.2	20.32	21.1	0.9	4.46	61277.0	1274211.5	141
2018-10-22	20.98	21.0	20.0	20.2	-0.46	-2.23	41979.0	859336.48	117
2018-10-21	21.0	21.4	20.0	20.66	-0.96	-4.44	72418.0	1518543.02	105
2018-10-18	22.02	22.3	21.62	21.62	-0.28	-1.28	64423.0	1404760.78	124
2018-10-17	21.4	22.36	21.4	21.9	0.48	2.24	128135.0	2809967.4	232
2018-10-16	21.02	21.7	21.0	21.42	-0.58	-2.64	98240.0	2089678.22	155
2018-10-15	22.58	22.58	21.34	22.0	0.8	3.77	51979.0	1136489.52	90
2018-10-14	22.1	22.34	21.0	21.2	-1.8	-7.83	55378.0	1190582.28	104
2018-10-11	23.6	23.6	23.0	23.0	-1.0	-4.17	40694.0	947991.54	96
2018-10-10	24.24	24.24	24.0	24.0	-0.24	-0.99	37611.0	904315.9	71
2018-10-09	24.08	24.28	24.0	24.24	0.08	0.33	81044.0	1954314.64	139
2018-10-08	24.06	24.18	23.82	24.16	0.16	0.67	49099.0	1178674.82	132
2018-10-07	24.82	25.0	24.0	24.0	-1.15	-4.57	107864.0	2637976.9	226
2018-10-04	24.18	25.7	24.18	25.15	0.93	3.84	268074.0	6745538.22	549
2018-10-03	23.98	24.8	23.96	24.22	0.36	1.51	77918.0	1890837.58	151
2018-10-02	24.0	24.14	23.84	23.86	-0.14	-0.58	13771.0	329203.16	42
2018-10-01	24.0	24.0	23.8	24.0	-0.22	-0.91	17265.0	413199.34	45
2018-09-30	24.1	24.22	23.96	24.22	0.06	0.25	16719.0	402256.28	52
2018-09-27	24.14	24.16	23.7	24.16	0.18	0.75	51056.0	1224755.24	100
2018-09-26	23.32	24.16	23.18	23.98	0.68	2.92	77681.0	1836518.16	160
2018-09-25	23.4	23.42	23.28	23.3	-0.04	-0.17	26922.0	628659.14	65
2018-09-20	23.52	23.52	23.34	23.34	-0.4	-1.68	27066.0	634887.54	64
2018-09-19	23.44	23.76	23.36	23.74	0.24	1.02	48723.0	1143456.58	78
2018-09-18	23.5	23.7	23.36	23.5	0.18	0.77	16474.0	387453.64	31
2018-09-17	23.5	23.56	23.32	23.32	0.28	1.22	9646.0	226494.12	29
2018-09-16	23.8	23.8	23.04	23.04	-0.8	-3.36	10724.0	252829.44	28
2018-09-13	23.8	23.96	23.6	23.84	0.04	0.17	16574.0	394671.56	34
2018-09-12	23.98	24.1	23.8	23.8	0.06	0.25	29717.0	713014.84	58
2018-09-11	24.0	24.04	23.5	23.74	-0.16	-0.67	29030.0	692355.94	76
2018-09-10	23.58	24.16	23.5	23.9	0.32	1.36	45012.0	1071406.86	117
2018-09-09	23.48	24.0	23.1	23.58	0.1	0.43	51873.0	1216136.1	101
2018-09-06	23.0	23.48	22.8	23.48	0.44	1.91	33721.0	774880.08	104
2018-09-05	24.36	24.36	22.84	23.04	-1.4	-5.73	56342.0	1322312.16	171
2018-09-04	24.88	24.88	24.4	24.44	-0.38	-1.53	47232.0	1160185.02	101
2018-09-03	24.9	24.98	24.6	24.82	0.22	0.89	16806.0	416621.96	62
2018-09-02	24.58	25.0	24.3	24.6	0.08	0.33	32836.0	808876.6	94
2018-08-30	25.1	25.1	24.52	24.52	-0.48	-1.92	25200.0	626433.1	56
2018-08-29	24.6	25.0	24.52	25.0	0.28	1.13	47522.0	1169578.2	81
2018-08-28	24.52	24.8	24.52	24.72	0.02	0.08	31635.0	781376.0	84
2018-08-27	25.1	25.1	24.7	24.7	-0.18	-0.72	35850.0	889548.61	84
2018-08-26	24.88	25.05	24.38	24.88	0.62	2.56	73852.0	1832492.78	137
2018-08-16	24.3	24.4	24.2	24.26	-0.24	-0.98	46543.0	1131836.5	121
2018-08-15	25.0	25.0	24.4	24.5	-0.18	-0.73	40824.0	1008835.9	124
2018-08-14	24.8	25.8	24.68	24.68	0.08	0.33	92633.0	2321119.26	273
2018-08-13	25.3	25.3	24.52	24.6	-0.7	-2.77	99612.0	2478692.24	246
2018-08-12	25.75	26.95	25.25	25.3	-1.45	-5.42	306513.0	7904030.2	600
2018-08-09	25.5	26.75	25.5	26.75	2.39	9.81	490502.0	12953775.45	710
2018-08-08	24.24	24.36	24.24	24.36	-0.04	-0.16	25475.0	620059.5	72
2018-08-07	23.56	25.6	23.54	24.4	0.88	3.74	208653.0	5187913.65	516
2018-08-06	23.9	24.0	23.5	23.52	-0.48	-2.0	66637.0	1574481.64	121
2018-08-05	24.5	24.56	23.92	24.0	-0.82	-3.3	104042.0	2507283.94	186
2018-08-02	25.0	25.2	24.24	24.82	-0.1	-0.4	64001.0	1579970.0	102
2018-08-01	25.05	25.2	24.8	24.92	-0.08	-0.32	19406.0	484208.15	46
2018-07-31	25.35	25.65	25.0	25.0	-0.15	-0.6	28151.0	713012.05	78
2018-07-30	25.05	25.65	24.7	25.15	-0.1	-0.4	141650.0	3553996.43	209
2018-07-29	26.2	26.2	25.25	25.25	-1.0	-3.81	28147.0	720882.6	101
2018-07-26	26.7	26.7	26.25	26.25	-0.45	-1.69	30674.0	811618.8	91
2018-07-25	26.75	26.75	26.7	26.7	-0.15	-0.56	14462.0	386622.2	48
2018-07-24	26.95	27.2	26.8	26.85	0.05	0.19	45651.0	1234742.5	96
2018-07-23	27.25	27.25	26.8	26.8	-0.5	-1.83	40195.0	1087008.55	96
2018-07-22	27.5	27.7	27.3	27.3	-0.2	-0.73	39558.0	1087194.7	69
2018-07-19	27.55	27.7	27.25	27.5	0.25	0.92	63726.0	1750486.65	137
2018-07-18	27.25	27.6	27.1	27.25	0.1	0.37	66174.0	1810938.15	147
2018-07-17	27.0	27.2	26.65	27.15	0.15	0.56	43239.0	1163122.9	105
2018-07-16	27.0	27.15	27.0	27.0	-0.1	-0.37	27444.0	743404.1	66
2018-07-15	27.4	27.4	27.0	27.1	-0.2	-0.73	76734.0	2084989.85	114
2018-07-12	27.5	27.5	27.0	27.3	-0.2	-0.73	92566.0	2520302.35	128
2018-07-11	27.55	27.75	27.4	27.5	0.0	0.0	45829.0	1262314.6	73
2018-07-10	27.55	27.55	27.0	27.5	0.05	0.18	79800.0	2178260.15	113
2018-07-09	27.6	27.9	27.05	27.45	-0.45	-1.61	55463.0	1526008.5	118
2018-07-08	27.7	28.05	27.6	27.9	0.2	0.72	65555.0	1823629.55	103
2018-07-05	27.8	28.0	27.45	27.7	-0.3	-1.07	70650.0	1958507.1	147
2018-07-04	28.2	28.35	27.75	28.0	-0.15	-0.53	61616.0	1725312.45	136
2018-07-03	28.65	28.65	28.15	28.15	-0.55	-1.92	94912.0	2692326.35	199
2018-07-02	29.3	29.45	28.7	28.7	-0.3	-1.03	183093.0	5336428.4	336
2018-07-01	28.3	29.4	28.15	29.0	0.7	2.47	349928.0	10101125.85	514
2018-06-28	29.0	29.0	28.2	28.3	-0.7	-2.41	85779.0	2446940.6	172
2018-06-27	28.55	29.25	28.35	29.0	0.55	1.93	157560.0	4536372.6	231
2018-06-26	27.95	28.9	27.85	28.45	0.45	1.61	234411.0	6659551.1	286
2018-06-25	28.0	28.25	27.85	28.0	0.1	0.36	106816.0	2991670.65	176
2018-06-24	27.3	28.0	27.25	27.9	0.6	2.2	163388.0	4526635.45	201
2018-06-21	27.0	27.4	27.0	27.3	0.4	1.49	69719.0	1893670.9	109
2018-06-20	26.2	26.95	26.15	26.9	0.75	2.87	91589.0	2440903.05	180
2018-06-12	25.85	26.25	25.85	26.15	0.35	1.36	77985.0	2034194.05	130
2018-06-11	25.85	25.9	25.25	25.8	0.2	0.78	83607.0	2146017.65	169
2018-06-10	27.05	27.05	25.6	25.6	-1.45	-5.36	171316.0	4477359.3	387
2018-06-07	28.35	28.35	27.0	27.05	-1.3	-4.59	368294.0	10157714.95	509
2018-06-06	28.6	29.1	28.2	28.35	0.25	0.89	618254.0	17587621.55	658
2018-06-05	29.25	29.25	28.0	28.1	-0.8	-2.77	247081.0	7032570.4	402
2018-06-04	28.5	29.15	28.4	28.9	0.4	1.4	149141.0	4302741.7	173
2018-06-03	29.2	29.2	28.5	28.5	-0.4	-1.38	63399.0	1834685.35	79
2018-05-31	29.0	29.35	28.8	28.9	0.15	0.52	51147.0	1484559.15	64
2018-05-30	29.0	29.25	28.75	28.75	-0.25	-0.86	37141.0	1080200.55	63
2018-05-29	29.0	29.95	29.0	29.0	-0.1	-0.34	38253.0	1124617.75	115
2018-05-28	29.7	30.0	29.1	29.1	-0.8	-2.68	60047.0	1767053.2	496
2018-05-27	30.5	30.5	29.65	29.9	-0.2	-0.66	38893.0	1163488.85	80
2018-05-24	30.25	30.25	30.05	30.08	-0.32	-1.05	32775.0	987136.2	73
2018-05-23	30.5	30.9	30.35	30.4	-0.1	-0.33	67863.0	2073123.8	114
2018-05-22	30.4	30.8	30.4	30.5	-0.03	-0.1	89969.0	2746870.35	124
2018-05-21	31.5	31.55	30.5	30.53	-0.96	-3.05	94386.0	2920918.75	141
2018-05-20	30.5	31.95	30.25	31.49	0.86	2.81	181359.0	5679287.85	190
2018-05-17	30.95	31.0	30.55	30.63	-0.57	-1.83	60583.0	1866351.8	141
2018-05-16	31.6	31.7	31.0	31.2	-0.55	-1.73	75199.0	2343346.6	114
2018-05-15	31.75	31.9	31.65	31.75	-0.2	-0.63	18562.0	589461.8	49
2018-05-14	32.35	32.35	31.8	31.95	-0.5	-1.54	73935.0	2363587.95	84
2018-05-13	31.9	32.6	31.6	32.45	0.84	2.66	98563.0	3174737.55	176
2018-05-10	31.35	31.8	31.05	31.61	0.32	1.02	52972.0	1667741.6	86
2018-05-09	32.1	32.2	31.0	31.29	-1.16	-3.57	126582.0	3990103.9	227
2018-05-08	32.8	32.95	32.0	32.45	-0.28	-0.86	86991.0	2818294.25	142
2018-05-07	32.9	33.5	32.5	32.73	-0.18	-0.55	125139.0	4138007.2	246
2018-05-06	32.7	33.2	32.6	32.91	-0.21	-0.63	75105.0	2471157.1	102
2018-05-03	32.55	33.1	32.45	33.12	0.48	1.47	72108.0	2357233.35	99
2018-05-02	33.1	33.1	32.55	32.64	-0.5	-1.51	69668.0	2283534.15	161
2018-05-01	33.5	33.5	32.9	33.14	-0.29	-0.87	138908.0	4600257.75	168
2018-04-30	33.4	33.65	33.05	33.43	0.13	0.39	118546.0	3947080.9	210
2018-04-29	33.65	33.7	33.15	33.3	-0.17	-0.51	108299.0	3617821.7	216
2018-04-26	33.5	33.65	33.1	33.47	-0.08	-0.24	124257.0	4156045.4	128
2018-04-25	33.8	33.85	33.45	33.55	-0.03	-0.09	68388.0	2297045.1	118
2018-04-24	34.0	34.0	33.5	33.58	-0.43	-1.26	133773.0	4519881.35	173
2018-04-23	34.2	34.2	33.95	34.01	0.04	0.12	75620.0	2574338.35	123
2018-04-22	34.3	34.5	33.9	33.97	-0.35	-1.02	148518.0	5071064.55	201
2018-04-19	34.8	34.85	34.3	34.32	-0.37	-1.07	175439.0	6047858.55	267
2018-04-18	34.7	35.0	34.45	34.69	-0.1	-0.29	121521.0	4222257.0	231
2018-04-17	35.0	35.2	34.75	34.79	-0.14	-0.4	85852.0	2997073.85	159
2018-04-16	34.7	35.35	34.7	34.93	0.31	0.9	164494.0	5762438.85	213
2018-04-15	34.35	34.75	34.35	34.62	0.75	2.21	52711.0	1817456.7	107
2018-04-12	34.15	34.25	33.8	33.87	-0.35	-1.02	76175.0	2589422.25	139
2018-04-11	35.4	35.65	34.0	34.22	-1.07	-3.03	142256.0	4955912.4	228
2018-04-10	35.05	35.75	34.6	35.29	0.32	0.92	194591.0	6879729.9	389
2018-04-09	35.35	35.35	34.8	34.97	-0.17	-0.48	108705.0	3816797.7	207
2018-04-08	34.4	35.35	34.4	35.14	0.74	2.15	219271.0	7670901.25	374
2018-04-05	34.2	34.45	34.1	34.4	0.1	0.29	42938.0	1472301.25	96
2018-04-04	34.45	34.55	34.0	34.3	0.04	0.12	63925.0	2194921.55	136
2018-04-03	34.25	34.65	34.0	34.26	-0.15	-0.44	86307.0	2961537.05	216
2018-04-02	34.8	35.2	34.3	34.41	-0.41	-1.18	119508.0	4144474.65	251
2018-04-01	34.75	36.25	34.75	34.82	0.2	0.58	612542.0	21716688.85	1008
2018-03-29	34.15	34.7	33.9	34.62	0.59	1.73	3834288.0	86012418.8	290
2018-03-28	34.1	34.7	33.85	34.03	-0.05	-0.15	108960.0	3734550.7	223
2018-03-27	34.6	34.7	34.05	34.08	-0.3	-0.87	97003.0	3341699.8	217
2018-03-26	33.6	34.55	33.6	34.38	0.68	2.02	182081.0	6237114.8	336
2018-03-25	33.5	33.95	33.5	33.7	-0.27	-0.79	32855.0	1109038.95	67
2018-03-22	33.65	34.0	33.3	33.97	0.2	0.59	75252.0	2535810.8	166
2018-03-21	32.95	34.1	32.85	33.77	0.91	2.77	64130.0	2147259.95	111
2018-03-20	32.9	33.1	32.85	32.86	-0.06	-0.18	39354.0	1297545.6	82
2018-03-19	32.75	33.0	32.75	32.92	0.22	0.67	24297.0	800821.1	59
2018-03-18	32.85	33.15	32.7	32.7	-0.04	-0.12	44602.0	1468091.5	107
2018-03-15	33.7	33.7	32.25	32.74	-1.14	-3.36	92518.0	3061936.7	189
2018-03-14	33.65	33.9	33.6	33.88	0.17	0.5	50334.0	1697832.65	69
2018-03-13	34.2	34.2	33.7	33.71	-0.33	-0.97	51119.0	1730574.25	97
2018-03-12	34.05	34.15	33.95	34.04	0.04	0.12	29485.0	1003306.05	65
2018-03-11	34.0	34.3	34.0	34.0	0.05	0.15	35312.0	1205884.05	81
2018-03-08	34.45	34.45	33.8	33.95	-0.42	-1.22	66105.0	2251775.5	159
2018-03-07	33.6	34.5	33.6	34.37	0.72	2.14	55225.0	1886934.4	126
2018-03-06	33.7	33.9	33.5	33.65	0.0	0.0	19221.0	647012.45	41
2018-03-05	33.55	34.1	33.55	33.65	-0.11	-0.33	16530.0	560091.5	43
2018-03-04	34.1	34.2	33.5	33.76	-0.06	-0.18	31677.0	1073231.9	107
2018-03-01	33.7	33.9	33.5	33.82	0.22	0.65	14755.0	495737.3	58
2018-02-28	33.75	33.85	33.3	33.6	-0.12	-0.36	21620.0	726011.15	51
2018-02-27	33.4	33.75	33.4	33.72	0.17	0.51	32797.0	1102666.95	64
2018-02-26	33.75	33.75	33.4	33.55	-0.1	-0.3	15437.0	517659.6	47
2018-02-25	34.0	34.0	33.7	33.65	-0.09	-0.27	14239.0	481125.45	56
2018-02-22	33.65	33.9	33.6	33.74	-0.03	-0.09	23677.0	796931.05	62
2018-02-21	33.85	34.0	33.7	33.77	-0.13	-0.38	31922.0	1080200.4	75
2018-02-20	34.5	34.65	33.9	33.9	-0.22	-0.64	55481.0	1896869.1	123
2018-02-19	34.2	35.15	34.0	34.12	0.78	2.34	208105.0	7198649.3	545
2018-02-18	33.55	33.7	33.25	33.34	-0.51	-1.51	30683.0	1025158.25	66
2018-02-15	33.75	33.85	33.5	33.85	0.12	0.36	25682.0	862970.0	70
2018-02-14	33.7	34.0	33.7	33.73	0.05	0.15	16183.0	547878.6	39
2018-02-13	34.2	34.2	33.6	33.68	-0.25	-0.74	18181.0	616274.15	64
2018-02-12	33.65	34.2	33.65	33.93	0.43	1.28	46378.0	1573165.95	123
2018-02-11	33.75	33.75	33.3	33.5	0.1	0.3	13391.0	447412.15	52
2018-02-08	33.4	33.8	33.4	33.4	-0.02	-0.06	12318.0	413754.1	32
2018-02-07	33.9	34.0	33.4	33.42	-0.09	-0.27	50298.0	1699329.75	129
2018-02-06	33.9	33.9	33.2	33.51	-0.55	-1.61	63895.0	2141455.4	121
2018-02-05	34.2	34.2	34.05	34.06	-0.21	-0.61	40672.0	1387723.05	72
2018-02-04	34.0	34.35	34.0	34.27	0.15	0.44	83028.0	2841817.9	154
2018-02-01	34.0	34.15	33.9	34.12	0.16	0.47	29598.0	1006536.3	106
2018-01-31	34.05	34.3	33.85	33.96	-0.12	-0.35	97274.0	3314301.55	121
2018-01-30	34.25	34.45	34.05	34.08	-0.29	-0.84	68741.0	2349366.95	141
2018-01-29	35.0	35.35	33.85	34.37	-1.75	-4.84	606721.0	20858246.95	833
2018-01-28	36.6	37.4	36.0	36.12	0.01	0.03	344111.0	12620768.75	509
2018-01-25	35.1	37.8	35.1	36.11	1.05	2.99	676135.0	24556481.05	1008
2018-01-24	35.0	35.1	34.85	35.06	0.06	0.17	69683.0	2435494.4	122
2018-01-23	35.3	35.45	34.95	35.0	-0.1	-0.28	69526.0	2446231.5	108
2018-01-22	35.2	35.7	35.05	35.1	0.25	0.72	284977.0	10078279.5	433
2018-01-21	34.7	35.1	34.7	34.85	0.14	0.4	126712.0	4427015.75	188
2018-01-18	34.9	34.9	34.7	34.71	-0.1	-0.29	22091.0	767273.85	50
2018-01-17	34.7	34.9	34.7	34.81	0.1	0.29	33297.0	1158519.65	71
2018-01-16	34.9	34.95	34.6	34.71	-0.05	-0.14	50709.0	1764897.3	76
2018-01-15	34.9	34.9	34.6	34.76	-0.01	-0.03	39588.0	1375013.25	58
2018-01-14	34.6	34.9	34.25	34.77	0.37	1.08	89813.0	3113804.4	168
2018-01-11	34.4	34.5	34.1	34.4	-0.04	-0.12	80648.0	2763129.35	117
2018-01-10	34.3	34.6	34.3	34.44	0.08	0.23	94643.0	3262090.5	129
2018-01-09	34.75	34.9	34.1	34.36	-0.42	-1.21	125676.0	4342918.4	216
2018-01-08	34.6	35.1	34.55	34.78	0.13	0.38	79717.0	2783874.55	121
2018-01-07	34.95	34.95	34.55	34.65	-0.11	-0.32	45248.0	1575661.9	71
2018-01-04	34.75	34.95	34.65	34.76	0.01	0.03	38743.0	1348358.1	61
2018-01-03	34.75	34.8	34.4	34.75	0.3	0.87	77985.0	2702876.8	126
2018-01-02	34.4	34.85	34.4	34.45	0.14	0.41	37506.0	1294094.65	58
2018-01-01	34.4	34.6	34.2	34.31	-0.15	-0.44	62395.0	2147502.05	92
2017-12-31	34.75	34.95	34.45	34.46	-0.09	-0.26	45047.0	1558248.8	98
2017-12-28	34.6	34.75	34.4	34.55	-0.14	-0.4	67306.0	2325374.2	81
2017-12-27	34.85	34.95	34.55	34.69	-0.17	-0.49	71133.0	2467821.0	106
2017-12-26	34.95	34.95	34.2	34.86	0.12	0.35	71946.0	2490049.45	132
2017-12-25	34.75	35.55	34.5	34.74	0.08	0.23	220149.0	7713392.7	320
2017-12-24	34.55	34.8	34.45	34.66	0.11	0.32	70757.0	2450590.75	119
2017-12-21	34.7	34.75	34.3	34.55	0.31	0.91	26737.0	925431.8	54
2017-12-20	34.4	34.55	34.15	34.24	-0.27	-0.78	48614.0	1672871.2	68
2017-12-19	34.5	34.8	34.3	34.51	0.0	0.0	63602.0	2202937.85	121
2017-12-18	34.75	34.8	34.4	34.51	0.28	0.82	72388.0	2505713.85	120
2017-12-17	34.85	34.85	34.2	34.23	-0.25	-0.73	90840.0	3127200.95	192
2017-12-14	34.9	34.9	34.3	34.48	-0.16	-0.46	81293.0	2800669.15	158
2017-12-13	34.9	35.15	34.6	34.64	-0.3	-0.86	118771.0	4133159.95	163
2017-12-12	35.55	35.7	34.85	34.94	-0.39	-1.1	117349.0	4115638.5	161
2017-12-11	34.8	35.7	34.75	35.33	0.41	1.17	153712.0	5423549.7	305
2017-12-10	34.1	35.1	34.0	34.92	0.79	2.31	167307.0	5804967.05	255
2017-12-07	34.5	34.55	33.75	34.13	-0.08	-0.23	56822.0	1934066.8	78
2017-12-06	35.0	35.2	34.05	34.21	-0.57	-1.64	121528.0	4200828.25	195
2017-12-05	34.4	34.9	34.3	34.78	0.19	0.55	93637.0	3248768.5	191
2017-12-04	34.85	35.0	34.45	34.59	-0.26	-0.75	114102.0	3951403.8	196
2017-12-03	34.85	35.35	34.8	34.85	0.28	0.81	123709.0	4328689.65	187
2017-11-30	34.8	34.8	34.5	34.57	0.04	0.12	32768.0	1134866.1	172
2017-11-29	35.35	35.35	34.5	34.53	-0.75	-2.13	132496.0	4613992.8	266
2017-11-28	34.35	35.9	34.3	35.28	1.02	2.98	319235.0	11232304.7	521
2017-11-27	33.8	34.5	33.6	34.26	0.72	2.15	67610.0	2305423.25	165
2017-11-26	33.15	34.25	33.1	33.54	0.13	0.39	94142.0	3178579.25	189
2017-11-23	33.0	33.9	33.0	33.41	0.63	1.92	67440.0	2247045.45	130
2017-11-22	32.1	33.0	32.1	32.78	-0.01	-0.03	18242.0	597452.9	64
2017-11-21	32.75	33.0	32.5	32.79	-0.1	-0.3	17978.0	587398.1	55
2017-11-20	32.9	33.0	32.75	32.89	-0.1	-0.3	18125.0	595653.65	47
2017-11-19	33.4	33.4	32.8	32.99	-0.59	-1.76	53849.0	1781634.05	76
2017-11-16	33.9	34.05	33.4	33.58	-0.25	-0.74	30075.0	1012331.25	56
2017-11-15	33.85	34.2	33.8	33.83	-0.09	-0.27	27591.0	935846.75	57
2017-11-14	33.9	34.4	33.8	33.92	0.26	0.77	41349.0	1408570.25	101
2017-11-13	33.65	33.75	33.65	33.66	-0.1	-0.3	18121.0	610336.9	47
2017-11-12	34.0	34.1	33.6	33.76	0.09	0.27	40882.0	1382055.55	64
2017-11-09	33.3	34.1	33.25	33.67	0.33	0.99	57206.0	1932740.95	114
2017-11-08	33.75	33.8	32.0	33.34	-0.24	-0.71	118163.0	3902304.85	123
2017-11-07	34.0	34.0	31.4	33.58	-0.9	-2.61	108367.0	3571021.35	194
2017-11-06	34.5	34.9	33.1	34.48	-0.36	-1.03	46609.0	1598886.2	83
2017-11-05	34.0	35.0	33.55	34.84	-0.13	-0.37	80559.0	2772073.6	137
2017-11-02	34.9	35.0	34.65	34.97	0.05	0.14	48831.0	1700366.15	90
2017-11-01	35.0	35.4	34.75	34.92	0.03	0.09	61275.0	2144155.95	105
2017-10-31	35.25	35.65	34.85	34.89	-0.44	-1.25	51258.0	1800294.65	123
2017-10-30	35.7	36.05	35.3	35.33	-0.43	-1.2	109186.0	3898883.45	250
2017-10-29	35.2	36.65	35.2	35.76	0.76	2.17	147021.0	5271778.7	290
2017-10-26	35.3	35.45	34.5	35.0	0.2	0.57	72289.0	2524823.65	168
2017-10-25	35.15	35.3	34.7	34.8	0.12	0.35	27505.0	961930.2	60
2017-10-24	35.0	35.0	34.1	34.68	-0.07	-0.2	22719.0	789670.9	80
2017-10-23	35.0	35.3	34.4	34.75	-0.42	-1.19	54632.0	1904920.3	114
2017-10-22	35.6	35.7	35.15	35.17	-0.48	-1.35	42960.0	1526412.05	90
2017-10-19	35.85	35.85	35.5	35.65	-0.19	-0.53	17668.0	629441.95	47
2017-10-18	35.75	36.5	35.7	35.84	-0.29	-0.8	81635.0	2932394.3	201
2017-10-17	36.5	36.5	36.0	36.13	-0.33	-0.91	118896.0	4306295.3	204
2017-10-16	35.7	36.7	35.6	36.46	0.66	1.84	69019.0	2487617.45	114
2017-10-15	35.3	36.8	35.3	35.8	0.16	0.45	75479.0	2721861.6	173
2017-10-12	35.0	36.0	34.8	35.64	0.27	0.76	55985.0	1985682.45	107
2017-10-11	35.85	36.2	34.5	35.37	-0.73	-2.02	106229.0	3723707.05	210
2017-10-10	36.8	36.8	36.0	36.1	-0.62	-1.69	70927.0	2577744.8	145
2017-10-09	37.6	37.6	36.6	36.72	-0.88	-2.34	144282.0	5347222.45	212
2017-10-08	38.0	38.2	37.45	37.6	-0.13	-0.34	123675.0	4678470.2	260
2017-10-05	37.25	38.2	37.25	37.73	0.59	1.59	498407.0	18790098.05	683
2017-10-04	36.95	37.15	36.8	37.14	0.22	0.6	101021.0	3742482.2	151
2017-10-03	36.8	37.1	36.8	36.92	0.01	0.03	35658.0	1316743.45	99
2017-10-02	37.15	37.15	36.85	36.91	-0.14	-0.38	101724.0	3764346.15	168
2017-10-01	36.9	37.05	36.7	37.05	0.12	0.32	53986.0	1991477.5	104
2017-09-28	37.55	37.55	36.9	36.93	-0.4	-1.07	115523.0	4289117.35	192
2017-09-27	37.1	37.8	37.1	37.33	0.39	1.06	98708.0	3690036.8	197
2017-09-26	37.1	37.3	36.85	36.94	-0.14	-0.38	54540.0	2017312.25	104
2017-09-25	37.6	37.6	36.8	37.08	-0.31	-0.83	93058.0	3448139.7	144
2017-09-21	37.55	37.85	37.3	37.39	-0.15	-0.4	94607.0	3544774.25	150
2017-09-20	37.2	37.7	37.05	37.54	0.12	0.32	127083.0	4754106.65	206
2017-09-19	37.85	38.05	37.4	37.42	-0.37	-0.98	187485.0	7053851.7	262
2017-09-18	38.0	39.8	37.6	37.79	-0.13	-0.34	788224.0	30533602.45	1205
2017-09-17	36.85	38.0	36.85	37.92	0.95	2.57	223371.0	8406080.0	412
2017-09-14	36.9	37.8	36.75	36.97	0.12	0.33	211577.0	7872027.45	385
2017-09-13	36.75	37.3	36.7	36.85	0.0	0.0	133132.0	4909906.15	278
2017-09-12	36.75	38.2	36.5	36.85	0.04	0.11	461086.0	17187697.75	676
2017-09-11	36.75	36.9	36.5	36.81	0.16	0.44	165124.0	6057547.9	222
2017-09-10	36.8	36.8	36.45	36.65	0.04	0.11	85806.0	3137543.6	118
2017-09-07	37.0	37.0	36.4	36.61	-0.27	-0.73	89699.0	3286877.45	176
2017-09-06	36.9	37.1	36.75	36.88	0.17	0.46	56099.0	2071243.9	135
2017-08-29	36.85	37.0	36.65	36.71	-0.29	-0.78	81604.0	2999952.85	163
2017-08-28	37.0	37.35	36.75	37.0	0.02	0.05	115322.0	4273809.5	212
2017-08-27	37.3	37.5	36.9	36.98	-0.34	-0.91	137553.0	5101421.0	269
2017-08-24	38.1	38.65	37.2	37.32	-0.52	-1.37	247988.0	9392102.85	520
2017-08-23	39.3	39.6	37.75	37.84	-1.34	-3.42	632474.0	24472240.65	1151
2017-08-22	37.1	40.6	37.1	39.18	2.25	6.09	1935711.0	76372231.15	2174
2017-08-21	36.45	37.5	36.45	36.93	0.68	1.88	238242.0	8809526.8	358
2017-08-20	36.55	36.55	36.2	36.25	-0.29	-0.79	81368.0	2955034.2	132
2017-08-17	36.7	37.5	36.3	36.54	-0.31	-0.84	160711.0	5913912.9	246
2017-08-16	36.3	38.2	36.1	36.85	0.59	1.63	422673.0	15747083.35	640
2017-08-15	36.5	36.55	36.1	36.26	-0.25	-0.68	111313.0	4049062.2	149
2017-08-14	36.0	37.1	35.9	36.51	0.42	1.16	419666.0	15300822.75	582
2017-08-13	36.5	37.0	36.0	36.09	-0.31	-0.85	333067.0	12087825.15	320
2017-08-10	36.45	36.45	36.05	36.4	0.22	0.61	132497.0	4795000.8	176
2017-08-09	36.0	36.5	35.8	36.18	0.19	0.53	183640.0	6664020.55	263
2017-08-08	36.1	36.1	35.9	35.99	-0.14	-0.39	101074.0	3641785.15	139
2017-08-07	36.4	36.4	36.05	36.13	-0.08	-0.22	110316.0	3992593.3	107
2017-08-06	36.35	36.5	36.1	36.21	0.17	0.47	58657.0	2128728.35	100
2017-08-03	36.2	36.5	36.0	36.04	-0.11	-0.3	46675.0	1689052.1	111
2017-08-02	36.4	37.2	36.1	36.15	0.05	0.14	121425.0	4431103.05	200
2017-08-01	36.3	36.75	36.0	36.1	-0.45	-1.23	68530.0	2489070.8	117
2017-07-31	36.8	37.0	36.4	36.55	-0.34	-0.92	96092.0	3527494.1	111
2017-07-30	37.3	37.3	36.75	36.89	0.08	0.22	62445.0	2304223.1	111
2017-07-27	36.2	37.75	36.0	36.81	0.65	1.8	248278.0	9168600.35	464
2017-07-26	37.2	37.5	33.6	36.16	-1.17	-3.13	223206.0	8087591.1	359
2017-07-25	37.95	38.4	36.9	37.33	-0.58	-1.53	250366.0	9410571.05	396
2017-07-24	37.9	37.95	37.8	37.91	0.08	0.21	128070.0	4856668.45	146
2017-07-23	37.85	37.95	37.5	37.83	0.28	0.75	71686.0	2712386.9	134
2017-07-20	37.95	37.95	37.45	37.55	-0.38	-1.0	120888.0	4553905.0	189
2017-07-19	38.05	38.7	37.9	37.93	-0.17	-0.45	103639.0	3958657.35	190
2017-07-18	38.0	38.5	38.0	38.1	-0.07	-0.18	48256.0	1842386.75	93
2017-07-17	38.2	38.3	38.1	38.17	-0.15	-0.39	11853.0	452752.65	33
2017-07-16	37.6	39.0	37.6	38.32	0.12	0.31	37868.0	1458684.15	88
2017-07-13	38.5	38.5	38.1	38.2	0.09	0.24	97138.0	3712610.4	109
2017-07-12	38.4	38.45	38.1	38.11	-0.29	-0.76	52895.0	2025801.7	103
2017-07-11	38.8	38.9	38.1	38.4	-0.31	-0.8	28936.0	1111547.85	106
2017-07-10	38.75	39.5	38.7	38.71	0.13	0.34	95518.0	3722425.9	158
2017-07-09	38.65	38.65	38.15	38.58	0.63	1.66	90415.0	3482670.05	153
2017-07-06	37.5	38.0	37.5	37.95	0.18	0.48	85974.0	3257785.6	71
2017-07-05	38.0	38.0	37.6	37.77	0.03	0.08	58161.0	2204689.9	69
2017-07-04	37.9	38.4	37.6	37.74	0.29	0.77	54123.0	2048674.7	145
2017-07-03	37.0	37.7	36.8	37.45	0.46	1.24	75535.0	2822150.4	133
2017-07-02	36.7	37.5	36.2	36.99	0.6	1.65	88354.0	3275444.1	170
2017-06-22	36.3	36.5	36.0	36.39	-0.08	-0.22	113508.0	4126621.65	114
2017-06-21	36.4	36.65	33.0	36.47	0.2	0.55	193952.0	7046514.75	143
2017-06-20	36.35	36.45	36.0	36.27	-0.08	-0.22	63926.0	2314800.5	155
2017-06-19	36.3	36.75	36.3	36.35	0.24	0.66	124658.0	4536122.3	136
2017-06-18	35.45	36.2	35.45	36.11	0.65	1.83	188880.0	6789485.35	288
2017-06-15	35.6	35.6	35.0	35.46	-0.24	-0.67	448438.0	15795342.35	256
2017-06-14	35.3	35.9	35.3	35.7	0.46	1.31	197864.0	7056284.15	236
2017-06-13	35.1	35.75	34.9	35.24	0.23	0.66	235514.0	8312953.0	431
2017-06-12	34.5	35.7	33.8	35.01	1.7	5.1	584928.0	20388005.5	904
2017-06-11	34.5	35.5	33.0	33.31	-1.03	-3.0	335596.0	11491877.65	516
2017-06-08	34.1	36.5	34.1	34.34	-0.07	-0.2	499509.0	17558510.95	829
2017-06-07	34.1	34.7	34.0	34.41	-0.33	-0.95	185627.0	6385070.25	284
2017-06-06	35.5	35.55	34.7	34.74	-0.7	-1.98	192151.0	6740282.0	231
2017-06-05	35.7	35.7	35.0	35.44	-0.19	-0.53	117245.0	4140378.45	172
2017-06-04	35.45	36.2	35.45	35.63	0.22	0.62	196343.0	7014056.0	260
2017-06-01	35.5	35.7	35.3	35.41	-0.2	-0.56	67328.0	2387571.1	134
2017-05-31	35.9	36.0	35.5	35.61	-0.19	-0.53	81754.0	2926043.4	162
2017-05-30	36.1	36.7	35.5	35.8	-0.04	-0.11	322156.0	11593374.9	429
2017-05-29	36.1	36.4	34.5	35.84	-0.16	-0.44	1016333.0	35921267.7	1123
2017-05-28	37.0	37.4	35.8	36.0	-1.39	-3.72	138656.0	5080605.3	226
2017-05-25	38.0	38.7	37.2	37.39	-0.38	-1.01	358596.0	13618851.9	463
2017-05-24	39.0	40.2	37.6	37.77	-1.56	-3.97	405260.0	15672224.8	666
2017-05-23	39.6	39.6	37.7	39.33	-0.41	-1.03	569059.0	21945419.1	764
2017-05-22	39.8	40.9	39.7	39.74	-0.05	-0.13	155885.0	6276918.7	367
2017-05-21	40.0	40.4	39.8	39.79	-0.07	-0.18	73844.0	2958225.1	161
2017-05-18	40.6	40.6	39.6	39.86	-1.05	-2.57	230129.0	9226096.4	459
2017-05-17	40.3	41.1	39.6	40.91	0.66	1.64	620756.0	24987099.0	986
2017-05-16	40.9	42.7	39.8	40.25	1.35	3.47	1292724.0	53728993.3	1673
2017-05-15	35.6	38.9	35.6	38.9	3.53	9.98	339601.0	12922699.6	389
2017-05-14	37.3	37.3	35.0	35.37	-1.7	-4.59	404122.0	14491252.6	597
2017-05-11	38.1	38.1	36.5	37.07	-1.14	-2.98	255928.0	9498983.8	372
2017-05-10	39.1	39.3	38.1	38.21	-0.7	-1.8	88055.0	3407433.9	158
2017-05-09	38.1	39.4	38.1	38.91	0.69	1.81	176973.0	6881664.1	341
2017-05-08	38.3	38.5	37.7	38.22	0.04	0.1	146208.0	5572549.6	269
2017-05-07	39.2	39.2	37.9	38.18	-1.14	-2.9	92900.0	3563633.7	155
2017-05-04	40.0	40.0	39.3	39.32	-0.65	-1.63	88703.0	3502104.4	155
2017-05-03	40.2	40.2	39.8	39.97	-0.38	-0.94	98730.0	3940434.0	182
2017-05-02	40.5	40.5	40.1	40.35	-0.04	-0.1	133590.0	5395719.6	175
2017-05-01	39.7	40.9	39.6	40.39	1.05	2.67	348293.0	14064716.9	639
2017-04-30	39.5	39.5	39.1	39.34	-0.33	-0.83	157320.0	6192699.6	237
2017-04-27	39.7	39.8	39.2	39.67	0.16	0.4	108321.0	4283538.2	168
2017-04-26	39.9	40.6	39.5	39.51	-0.16	-0.4	162586.0	6501796.3	320
2017-04-25	40.1	40.1	39.5	39.67	-0.44	-1.1	187512.0	7448728.3	344
2017-04-24	41.5	41.5	39.9	40.11	-0.66	-1.62	212856.0	8639577.0	391
2017-04-23	41.1	42.0	40.3	40.77	0.11	0.27	240684.0	9860549.0	322
2017-04-20	41.2	42.4	39.7	40.66	-0.77	-1.86	441653.0	18089619.3	980
2017-04-19	40.0	42.9	36.5	41.43	1.55	3.89	997266.0	40194164.1	1752
2017-04-18	40.9	41.4	39.7	39.88	-0.87	-2.13	346430.0	13984751.0	564
2017-04-17	42.0	42.1	40.3	40.75	-0.95	-2.28	198118.0	8148674.9	305
2017-04-16	42.0	42.1	40.6	41.7	-0.42	-1.0	130994.0	5438282.3	217
2017-04-13	43.1	43.1	42.0	42.12	-0.92	-2.14	158793.0	6766827.5	293
2017-04-12	43.0	43.6	43.0	43.04	-0.24	-0.55	98422.0	4247757.9	190
2017-04-11	42.8	43.7	42.5	43.28	0.47	1.1	216873.0	9334366.8	386
2017-04-10	42.7	43.1	42.5	42.81	0.01	0.02	59358.0	2543377.2	100
2017-04-09	43.0	43.0	42.7	42.8	-0.17	-0.4	32108.0	1376255.2	62
2017-04-06	42.8	43.0	42.7	42.97	0.08	0.19	36160.0	1552008.3	93
2017-04-05	43.3	43.3	42.8	42.89	-0.22	-0.51	71643.0	3085824.9	129
2017-04-04	43.2	43.2	42.5	43.11	-0.18	-0.42	128750.0	5514205.6	248
2017-04-03	43.4	43.5	42.7	43.29	-0.11	-0.25	174238.0	7513258.7	260
2017-04-02	42.3	44.1	42.2	43.4	1.04	2.46	498028.0	21509430.1	865
2017-03-30	42.7	42.7	42.0	42.36	-0.22	-0.52	140129.0	5926815.8	225
2017-03-29	42.6	42.9	42.2	42.58	0.39	0.92	205844.0	8751646.9	236
2017-03-28	42.5	42.6	42.2	42.19	-0.3	-0.71	54180.0	2297367.3	158
2017-03-27	42.5	42.6	42.1	42.49	-0.17	-0.4	93496.0	3961038.4	188
2017-03-26	43.0	43.4	42.3	42.66	-0.27	-0.63	200018.0	8555502.0	302
2017-03-23	42.7	43.1	42.5	42.93	0.44	1.04	84640.0	3616137.0	198
2017-03-22	43.1	43.2	42.1	42.49	-1.0	-2.3	144288.0	6150619.8	253
2017-03-21	43.6	44.2	43.4	43.49	-0.35	-0.8	145346.0	6365088.8	232
2017-03-20	44.4	44.4	43.4	43.84	-0.1	-0.23	316233.0	13864576.3	384
2017-03-19	43.3	44.6	43.3	43.94	0.5	1.15	291758.0	12824831.6	412
2017-03-16	44.5	44.5	43.3	43.44	-0.21	-0.48	233857.0	10283596.5	390
2017-03-15	41.8	45.3	41.5	43.65	2.05	4.93	625524.0	27580948.7	1205
2017-03-14	42.4	42.4	40.5	41.6	-0.73	-1.72	223523.0	9170951.4	439
2017-03-13	42.6	42.8	42.0	42.33	-0.22	-0.52	138874.0	5891802.2	214
2017-03-12	43.0	43.4	42.0	42.55	-0.54	-1.25	228151.0	9752979.9	259
2017-03-09	44.1	44.1	43.0	43.09	-0.91	-2.07	161334.0	6999579.9	278
2017-03-08	43.6	44.6	43.5	44.0	0.28	0.64	250099.0	10997633.2	405
2017-03-07	44.4	44.4	43.7	43.72	-0.31	-0.7	154941.0	6809682.8	233
2017-03-06	44.6	45.0	43.4	44.03	-0.68	-1.52	373712.0	16484173.3	588
2017-03-05	45.0	45.8	44.5	44.71	-0.26	-0.58	340716.0	15357288.7	435
2017-03-02	45.0	45.1	43.6	44.97	-0.02	-0.04	869953.0	38677609.4	1041
2017-03-01	45.4	46.0	44.9	44.99	-0.13	-0.29	339302.0	15349997.5	522
2017-02-28	46.0	46.1	43.8	45.12	-0.85	-1.85	687489.0	30920247.2	1106
2017-02-27	47.8	48.0	45.7	45.97	-2.11	-4.39	258402.0	12229823.8	350
2017-02-26	48.6	48.6	47.7	48.08	-0.11	-0.23	257409.0	12384584.3	391
2017-02-23	48.0	49.0	48.0	48.19	0.42	0.88	558087.0	26935283.4	850
2017-02-22	47.5	48.3	47.3	47.77	0.42	0.89	596530.0	28503547.1	868
2017-02-21	46.7	47.5	46.5	47.35	0.43	0.92	302092.0	14200414.5	504
2017-02-20	47.0	47.9	46.5	46.92	-0.02	-0.04	971920.0	45910555.7	1083
2017-02-19	46.5	47.8	46.5	46.94	0.55	1.19	1065321.0	50279018.0	1490
2017-02-16	44.5	46.8	44.5	46.39	1.81	4.06	1531131.0	70246918.7	1823
2017-02-15	44.2	44.8	44.1	44.58	0.37	0.84	419725.0	18615683.4	602
2017-02-14	43.6	45.1	43.6	44.21	0.42	0.96	628033.0	27893754.4	893
2017-02-13	44.3	45.1	43.5	43.79	-0.71	-1.6	545459.0	24243384.9	853
2017-02-12	44.4	45.5	44.2	44.5	0.78	1.78	667012.0	29814628.6	1187
2017-02-09	43.0	44.1	42.2	43.72	0.94	2.2	884446.0	38096696.3	1257
2017-02-08	43.5	44.5	42.6	42.78	-0.85	-1.95	1031623.0	44619203.9	1558
2017-02-07	44.0	45.0	43.1	43.63	-0.21	-0.48	1144612.0	50370811.9	1755
2017-02-06	45.7	45.8	42.7	43.84	-1.04	-2.32	1413081.0	62083828.8	2258
2017-02-05	44.6	46.2	44.4	44.88	1.42	3.27	2493476.0	112791641.8	3207
2017-02-02	40.1	44.0	39.9	43.46	3.42	8.54	2430203.0	102466358.6	3248
2017-02-01	41.0	42.0	39.0	40.04	-0.57	-1.4	2532294.0	102851674.6	3410
2017-01-31	37.7	41.0	37.5	40.61	3.12	8.32	2252699.0	89588599.5	2847
2017-01-30	34.5	37.5	34.1	37.49	3.36	9.84	3459036.0	126311751.0	3224
2017-01-29	31.1	34.2	31.1	34.13	2.97	9.53	1337453.0	44410184.7	1393
2017-01-26	31.8	31.9	31.0	31.16	-0.34	-1.08	255153.0	7989180.6	348
2017-01-25	31.5	31.9	31.2	31.5	0.02	0.06	294883.0	9296872.3	436
2017-01-24	31.3	32.1	31.2	31.48	0.5	1.61	653726.0	20726355.7	715
2017-01-23	30.7	31.2	30.7	30.98	0.41	1.34	290984.0	9019911.7	351
2017-01-22	30.0	30.7	30.0	30.57	0.61	2.04	287152.0	8723208.4	371
2017-01-19	30.8	30.8	29.7	29.96	-0.99	-3.2	453276.0	13671152.3	600
2017-01-18	30.5	31.7	30.4	30.95	0.53	1.74	826088.0	25670589.4	1146
2017-01-17	30.2	30.5	29.4	30.42	0.36	1.2	150210.0	4512231.8	282
2017-01-16	30.8	31.0	29.6	30.06	-0.43	-1.41	374927.0	11349146.2	489
2017-01-15	30.1	30.7	29.8	30.49	0.69	2.32	185642.0	5618405.2	236
2017-01-12	29.7	30.2	29.5	29.8	0.15	0.51	246025.0	7346013.2	356
2017-01-11	30.0	30.4	29.6	29.65	-0.65	-2.15	375594.0	11250118.9	490
2017-01-10	31.1	31.3	29.9	30.3	-0.72	-2.32	584140.0	17849487.7	833
2017-01-09	32.6	32.7	30.6	31.02	-1.75	-5.34	654430.0	20538937.8	827
2017-01-08	33.0	33.6	32.5	32.77	0.1	0.31	766057.0	25223503.3	907
2017-01-05	32.1	33.4	32.0	32.67	0.72	2.25	1013725.0	33233323.2	1084
2017-01-04	32.7	32.7	31.7	31.95	-0.5	-1.54	317372.0	10272106.8	462
2017-01-03	31.9	32.7	31.3	32.45	0.33	1.03	564022.0	18157257.5	673
2017-01-02	33.2	33.2	31.5	32.12	-0.85	-2.58	529736.0	17211550.7	636
2017-01-01	33.0	34.0	32.8	32.97	0.36	1.1	755224.0	25180180.0	929
2016-12-29	32.2	33.3	31.9	32.61	0.72	2.26	1271238.0	41366094.8	1370
2016-12-28	31.6	32.5	31.4	31.89	0.33	1.05	668426.0	21406145.8	707
2016-12-27	31.4	31.8	31.2	31.56	0.19	0.61	398274.0	12544170.9	478
2016-12-26	30.5	33.1	30.3	31.37	0.99	3.26	1320459.0	42042732.9	1597
2016-12-25	29.9	30.6	29.9	30.38	0.71	2.39	400939.0	12118229.1	416
2016-12-22	30.2	30.7	29.5	29.67	-0.12	-0.4	1097873.0	33004430.1	774
2016-12-21	29.7	30.0	29.2	29.79	0.42	1.43	320086.0	9514310.1	300
2016-12-20	29.5	29.7	28.9	29.37	-0.06	-0.2	103791.0	3035889.2	163
2016-12-19	29.6	30.3	29.1	29.43	-0.34	-1.14	158947.0	4747136.8	221
2016-12-18	29.3	29.8	29.1	29.77	0.73	2.51	189979.0	5612693.8	209
2016-12-15	28.6	29.1	28.1	29.04	0.36	1.26	164958.0	4721634.6	230
2016-12-14	29.2	29.6	28.6	28.68	-0.48	-1.65	124705.0	3626789.7	197
2016-12-13	29.2	29.7	29.0	29.16	-0.1	-0.34	274727.0	8076380.0	308
2016-12-12	30.4	30.5	29.1	29.26	-0.91	-3.02	459392.0	13760271.0	460
2016-12-11	29.5	30.3	29.5	30.17	0.8	2.72	322768.0	9694430.1	282
2016-12-08	29.2	30.0	29.2	29.37	-0.15	-0.51	275138.0	8158840.0	321
2016-12-07	29.8	29.9	29.5	29.52	-0.39	-1.3	261868.0	7765357.1	351
2016-12-06	30.1	30.7	29.8	29.91	-0.22	-0.73	554777.0	16720303.3	537
2016-12-05	29.8	31.0	29.4	30.13	0.43	1.45	451350.0	13636071.2	490
2016-12-04	29.9	30.3	29.3	29.7	0.21	0.71	233528.0	6952874.9	306
2016-12-01	28.9	29.8	28.8	29.49	0.87	3.04	522912.0	15377124.5	560
2016-11-30	28.7	29.0	28.3	28.62	0.23	0.81	387544.0	11065830.2	459
2016-11-29	26.0	29.2	26.0	28.39	1.67	6.25	906395.0	25794579.9	853
2016-11-28	26.4	26.8	26.2	26.72	0.53	2.02	167642.0	4450663.9	224
2016-11-27	25.4	27.0	25.4	26.19	0.43	1.67	339493.0	8967104.2	471
2016-11-24	26.4	26.5	25.6	25.76	-0.47	-1.79	258911.0	6744320.9	308
2016-11-23	25.5	26.6	25.2	26.23	1.11	4.42	561072.0	14631040.3	554
2016-11-22	25.2	25.6	24.0	25.12	-0.12	-0.48	438970.0	10901851.55	483
2016-11-21	25.3	25.4	25.0	25.24	0.24	0.96	255291.0	6408574.1	328
2016-11-20	24.8	26.6	24.8	25.0	0.64	2.63	680596.0	17303404.6	782
2016-11-17	24.0	24.95	23.9	24.36	0.55	2.31	265588.0	6475308.6	370
2016-11-16	23.8	24.2	23.4	23.81	0.5	2.15	194639.0	4638749.55	343
2016-11-15	23.35	23.65	23.2	23.31	0.0	0.0	193774.0	4527734.9	216
2016-11-14	23.6	23.9	23.1	23.31	-0.22	-0.93	266134.0	6262794.85	310
2016-11-13	22.6	23.8	22.6	23.53	0.98	4.35	326177.0	7629294.05	542
2016-11-10	22.5	22.9	22.4	22.55	-0.01	-0.04	253266.0	5744626.95	330
2016-11-09	19.7	22.9	19.7	22.56	0.7	3.2	386338.0	8439061.9	402
2016-11-08	21.8	22.1	21.8	21.86	0.06	0.28	131711.0	2893273.65	215
2016-11-07	21.85	22.15	21.7	21.8	0.27	1.25	109853.0	2402725.05	144
2016-11-06	21.4	21.8	21.4	21.53	-0.07	-0.32	125998.0	2737260.95	206
2016-11-03	21.65	21.75	21.45	21.6	0.1	0.47	127082.0	2743962.55	222
2016-11-02	21.95	22.1	21.3	21.5	-0.83	-3.72	266913.0	5791371.4	391
2016-11-01	21.9	22.7	21.8	22.33	0.45	2.06	241476.0	5399508.3	356
2016-10-31	22.0	22.3	21.7	21.88	-0.06	-0.27	249794.0	5477534.4	367
2016-10-30	21.0	22.25	21.0	21.94	0.81	3.83	428525.0	9332437.15	575
2016-10-27	21.0	21.7	20.85	21.13	0.04	0.19	227856.0	4852960.05	326
2016-10-26	21.05	21.3	20.8	21.09	0.03	0.14	191742.0	4049927.15	264
2016-10-25	20.9	21.6	20.9	21.06	0.04	0.19	116755.0	2467817.2	213
2016-10-24	20.5	21.4	20.5	21.02	0.67	3.29	353410.0	7445012.45	410
2016-10-23	20.0	20.5	19.9	20.35	0.46	2.31	171899.0	3482131.75	214
2016-10-20	19.6	20.45	19.1	19.89	0.48	2.47	301188.0	5978282.5	379
2016-10-19	19.0	19.5	18.7	19.41	0.53	2.81	117015.0	2238472.9	169
2016-10-18	19.4	19.8	18.8	18.88	-0.53	-2.73	87817.0	1689999.85	159
2016-10-17	20.0	20.0	19.15	19.41	-0.5	-2.51	128279.0	2494714.3	214
2016-10-16	20.3	20.3	19.7	19.91	-0.41	-2.02	100324.0	1997574.0	116
2016-10-13	20.5	20.9	20.1	20.32	-0.15	-0.73	152125.0	3126074.55	185
2016-10-12	20.0	20.55	19.85	20.47	0.47	2.35	140582.0	2846671.35	188
2016-10-11	19.4	20.2	19.35	20.0	0.79	4.11	290094.0	5775817.05	307
2016-10-10	18.8	19.4	18.8	19.21	0.22	1.16	92414.0	1763595.1	176
2016-10-09	19.85	19.9	18.9	18.99	-0.78	-3.95	133692.0	2579233.6	198
2016-10-06	20.0	20.25	19.7	19.77	0.12	0.61	179717.0	3595095.85	180
2016-10-05	19.1	19.7	18.9	19.65	0.5	2.61	239959.0	4638835.35	253
2016-10-04	18.65	19.3	18.5	19.15	0.7	3.79	202022.0	3820059.0	250
2016-10-03	18.25	18.65	17.5	18.45	0.35	1.93	224441.0	4097420.05	313
2016-10-02	20.1	21.0	18.05	18.1	-1.82	-9.14	263040.0	5274311.55	408
2016-09-29	19.25	20.4	18.8	19.92	0.17	0.86	282768.0	5606630.35	391
2016-09-28	21.6	21.65	19.45	19.75	-1.85	-8.56	282444.0	5776342.15	341
2016-09-27	23.2	23.2	21.6	21.6	-2.36	-9.85	246552.0	5496042.35	361
2016-09-26	23.7	24.2	23.4	23.96	0.22	0.93	152708.0	3672101.85	228
2016-09-25	24.15	24.2	23.3	23.74	-0.55	-2.26	196704.0	4659630.9	258
2016-09-21	24.45	24.55	24.0	24.29	0.04	0.16	161814.0	3927222.25	243
2016-09-20	24.15	24.45	23.7	24.25	0.08	0.33	88393.0	2132839.0	150
2016-09-19	25.8	25.9	23.8	24.17	-1.52	-5.92	160835.0	3921024.65	216
2016-09-18	26.3	26.3	25.6	25.69	-0.72	-2.73	76294.0	1979352.8	132
2016-09-08	26.6	26.7	26.3	26.41	-0.06	-0.23	115241.0	3053439.7	187
2016-09-07	27.0	27.0	26.4	26.47	-0.35	-1.3	82977.0	2204499.7	128
2016-09-06	27.2	27.2	26.6	26.82	-0.39	-1.43	156384.0	4198302.2	213
2016-09-05	26.5	27.3	26.4	27.21	0.82	3.11	226759.0	6086422.0	254
2016-09-04	26.2	26.4	26.0	26.39	0.41	1.58	145278.0	3808547.1	193
2016-09-01	27.3	27.3	25.5	25.98	-1.66	-6.01	307755.0	8044361.6	462
2016-08-31	28.0	28.3	27.6	27.64	-0.44	-1.57	111482.0	3106851.7	155
2016-08-30	27.9	28.3	27.8	28.08	0.14	0.5	95808.0	2688620.1	167
2016-08-29	28.6	28.6	27.9	27.94	-0.32	-1.13	245203.0	6895320.2	291
2016-08-28	27.7	28.4	27.7	28.26	0.28	1.0	154144.0	4331897.9	238
2016-08-25	27.7	28.5	27.4	27.98	-0.58	-2.03	384222.0	10656634.4	524
2016-08-24	29.4	29.4	28.2	28.56	-0.65	-2.23	98479.0	2859436.3	152
2016-08-23	29.2	29.6	29.0	29.21	-0.02	-0.07	107014.0	3136451.7	212
2016-08-22	29.7	31.1	28.7	29.23	-0.34	-1.15	525339.0	15666865.4	722
2016-08-21	30.4	30.5	29.4	29.57	-0.6	-1.99	153883.0	4637545.3	238
2016-08-18	30.5	30.9	29.4	30.17	-0.81	-2.61	249885.0	7486072.9	315
2016-08-17	31.9	31.9	30.8	30.98	-0.87	-2.73	122156.0	3825554.0	188
2016-08-16	32.4	32.4	31.8	31.85	-0.37	-1.15	88925.0	2845961.6	133
2016-08-15	32.5	32.6	32.2	32.22	-0.11	-0.34	77434.0	2510545.0	125
2016-08-14	32.4	32.7	32.2	32.33	0.44	1.38	166372.0	5400648.4	205
2016-08-11	32.1	32.1	31.8	31.89	-0.41	-1.27	124502.0	3973495.2	148
2016-08-10	32.5	32.7	32.1	32.3	-0.08	-0.25	65677.0	2125580.2	90
2016-08-09	32.0	32.4	32.0	32.38	0.38	1.19	54520.0	1758997.2	96
2016-08-08	31.9	32.0	31.8	32.0	0.24	0.76	44511.0	1420895.7	75
2016-08-07	32.1	32.1	31.8	31.76	0.05	0.16	25974.0	829855.6	73
2016-08-04	31.8	32.2	31.7	31.71	-0.09	-0.28	63496.0	2023529.9	100
2016-08-03	32.0	32.2	31.6	31.8	-0.19	-0.59	57031.0	1825804.0	122
2016-08-02	32.5	32.5	31.6	31.99	-0.36	-1.11	48026.0	1531409.2	126
2016-08-01	32.5	33.0	32.1	32.35	0.42	1.32	148887.0	4847109.8	175
2016-07-31	32.9	33.0	31.5	31.93	-0.62	-1.9	125934.0	4034846.6	164
2016-07-28	33.2	33.2	32.3	32.55	-0.87	-2.6	111603.0	3639876.7	156
2016-07-27	33.0	33.6	32.7	33.42	0.06	0.18	86799.0	2870510.0	123
2016-07-26	33.7	33.7	33.1	33.36	-0.08	-0.24	104186.0	3485203.1	148
2016-07-25	33.5	33.8	33.0	33.44	0.0	0.0	190648.0	6350308.3	216
2016-07-24	33.7	34.3	33.4	33.44	-0.32	-0.95	182766.0	6166407.6	203
2016-07-21	34.4	34.7	33.5	33.76	-0.7	-2.03	151501.0	5186390.1	202
2016-07-20	34.5	34.8	34.3	34.46	-0.06	-0.17	105645.0	3654921.5	125
2016-07-19	34.7	34.7	34.2	34.52	-0.18	-0.52	139434.0	4809569.2	185
2016-07-18	34.7	34.8	34.3	34.7	0.1	0.29	93202.0	3216740.4	139
2016-07-17	34.7	35.2	34.5	34.6	0.63	1.85	269034.0	9364888.6	387
2016-07-14	33.7	34.3	33.6	33.97	0.32	0.95	317112.0	10782217.2	319
2016-07-13	33.2	33.9	33.2	33.65	0.48	1.45	200865.0	6740034.5	238
2016-07-12	33.3	33.6	33.1	33.17	0.01	0.03	147213.0	4904284.9	173
2016-07-11	33.0	33.6	33.0	33.16	-0.12	-0.36	139079.0	4632632.8	195
2016-07-10	32.4	33.5	32.3	33.28	1.17	3.64	296128.0	9696500.8	347
2016-06-30	32.5	32.6	32.0	32.11	-0.43	-1.32	166570.0	5372600.1	227
2016-06-29	32.8	32.9	32.3	32.54	-0.17	-0.52	310844.0	10099066.8	299
2016-06-28	33.0	33.2	32.7	32.71	-0.6	-1.8	392635.0	12926150.7	282
2016-06-27	33.2	33.8	33.1	33.31	0.13	0.39	129708.0	4342035.5	171
2016-06-26	32.0	33.3	32.0	33.18	-1.36	-3.94	285052.0	9322699.7	277
2016-06-23	34.2	34.6	33.8	34.54	0.2	0.58	126264.0	4323888.2	135
2016-06-22	34.4	34.4	34.2	34.34	0.07	0.2	23858.0	818530.3	39
2016-06-21	34.4	34.6	34.2	34.27	0.04	0.12	164112.0	5645279.5	130
2016-06-20	34.4	34.4	34.0	34.23	0.03	0.09	92108.0	3150171.2	111
2016-06-19	34.5	34.5	34.1	34.2	0.0	0.0	80780.0	2773355.2	95
2016-06-16	34.7	35.0	34.2	34.2	-0.66	-1.89	125397.0	4321885.4	138
2016-06-15	35.3	35.4	34.7	34.86	-0.37	-1.05	246026.0	8621755.2	249
2016-06-14	34.6	35.4	34.6	35.23	0.55	1.59	306028.0	10741472.8	293
2016-06-13	34.7	34.8	34.5	34.68	0.11	0.32	206996.0	7176324.9	229
2016-06-12	34.5	34.7	34.2	34.57	0.05	0.14	218419.0	7536400.7	231
2016-06-09	34.7	34.8	34.1	34.52	0.02	0.06	260334.0	8983266.1	279
2016-06-08	34.8	34.8	34.3	34.5	0.1	0.29	259194.0	8946904.2	278
2016-06-07	34.3	34.5	34.0	34.4	0.28	0.82	172016.0	5896544.5	173
2016-06-06	33.6	34.3	33.6	34.12	0.21	0.62	122016.0	4156663.3	189
2016-06-05	35.1	35.3	33.7	33.91	-1.04	-2.98	286717.0	9924947.4	310
2016-06-02	34.1	35.0	34.1	34.95	0.76	2.22	417154.0	14444435.5	478
2016-06-01	34.1	34.5	34.0	34.19	0.17	0.5	207724.0	7103486.0	256
2016-05-31	34.1	34.3	33.5	34.02	0.1	0.29	156469.0	5309425.1	233
2016-05-30	34.4	34.5	33.6	33.92	-0.32	-0.93	306826.0	10423234.8	379
2016-05-29	34.3	34.9	34.0	34.24	0.21	0.62	461733.0	15908591.0	620
2016-05-26	35.2	35.6	33.9	34.03	-0.76	-2.18	347946.0	12121265.1	534
2016-05-25	35.0	35.1	34.4	34.79	0.36	1.05	385462.0	13415729.1	505
2016-05-24	35.0	35.5	33.5	34.43	-0.25	-0.72	547374.0	18704402.0	670
2016-05-23	38.1	38.1	34.6	34.68	-3.45	-9.05	316649.0	11484602.2	519
2016-05-22	38.5	40.0	37.8	38.13	-0.42	-1.09	1151428.0	45106709.1	1361
2016-05-19	38.6	39.0	38.3	38.55	-0.14	-0.36	246408.0	9512915.9	303
2016-05-18	38.7	38.9	38.6	38.69	-0.06	-0.15	91106.0	3531901.3	161
2016-05-17	38.7	39.1	38.3	38.75	0.16	0.41	259841.0	10060804.4	301
2016-05-16	39.0	39.2	38.3	38.59	-0.3	-0.77	145876.0	5651108.9	246
2016-05-15	38.5	39.7	38.5	38.89	0.27	0.7	489371.0	19107409.8	607
2016-05-12	38.9	39.1	38.6	38.62	-0.18	-0.46	103658.0	4022245.3	185
2016-05-11	39.1	39.2	38.7	38.8	-0.19	-0.49	130998.0	5101757.9	250
2016-05-10	39.1	39.3	38.8	38.99	-0.31	-0.79	223591.0	8735544.9	298
2016-05-09	39.5	39.9	39.3	39.3	0.07	0.18	349807.0	13819181.4	430
2016-05-08	39.2	39.6	38.9	39.23	0.38	0.98	346551.0	13568145.1	512
2016-05-05	38.4	40.4	38.4	38.85	0.84	2.21	1189628.0	46978651.1	1631
2016-05-04	38.1	38.4	36.7	38.01	-0.15	-0.39	390160.0	14689136.4	618
2016-05-03	39.1	39.4	38.0	38.16	-0.89	-2.28	277438.0	10769479.9	455
2016-05-02	39.5	39.5	38.8	39.05	-0.35	-0.89	343505.0	13430751.8	504
2016-05-01	40.0	40.2	39.1	39.4	-0.59	-1.48	291521.0	11571734.4	390
2016-04-28	40.4	40.5	39.7	39.99	-0.38	-0.94	378642.0	15215295.6	543
2016-04-27	40.4	40.6	40.2	40.37	0.2	0.5	628488.0	25388377.7	677
2016-04-26	40.3	40.7	39.9	40.17	-0.19	-0.47	692225.0	27840943.2	720
2016-04-25	39.8	40.4	39.7	40.36	0.44	1.1	628107.0	25232368.3	725
2016-04-24	40.5	40.5	39.8	39.92	-0.37	-0.92	503440.0	20122209.6	725
2016-04-21	41.2	41.2	40.2	40.29	-0.61	-1.49	466353.0	18853752.6	639
2016-04-20	40.4	41.3	40.4	40.9	0.81	2.02	567138.0	23092325.1	698
2016-04-19	40.1	40.4	39.8	40.09	0.34	0.86	302530.0	12129134.2	373
2016-04-18	38.8	40.1	38.0	39.75	-0.53	-1.32	122006.0	4852205.2	178
2016-04-17	40.9	40.9	40.2	40.28	-0.63	-1.54	69979.0	2833476.7	134
2016-04-14	41.6	41.6	40.6	40.91	-0.63	-1.52	158899.0	6517416.8	260
2016-04-13	41.9	42.0	41.4	41.54	-0.09	-0.22	155848.0	6486694.7	213
2016-04-12	41.4	41.9	41.3	41.63	0.49	1.19	249485.0	10366291.5	260
2016-04-11	41.2	42.4	41.0	41.14	-0.01	-0.02	409300.0	17055868.3	513
2016-04-10	41.4	41.6	41.1	41.15	-0.02	-0.05	173488.0	7180394.8	283
2016-04-07	42.0	42.5	40.9	41.17	-0.82	-1.95	443607.0	18437807.5	608
2016-04-06	42.0	42.4	41.8	41.99	0.28	0.67	207368.0	8722589.6	258
2016-04-05	41.2	42.8	41.0	41.71	-0.33	-0.78	405492.0	17042172.2	369
2016-04-04	42.9	43.0	40.6	42.04	0.18	0.43	634884.0	26457074.0	1031
2016-04-03	43.0	43.3	41.0	41.86	-1.75	-4.01	92712.0	3899119.6	205
2016-03-31	41.0	44.8	41.0	43.61	-1.29	-2.87	188577.0	8211009.2	293
2016-03-30	45.1	45.6	44.4	44.9	0.51	1.15	317626.0	14290162.9	520
2016-03-29	41.8	45.6	41.8	44.39	2.75	6.6	808746.0	36112478.0	1127
2016-03-28	41.8	42.2	41.3	41.64	-0.22	-0.53	154264.0	6446242.6	219
2016-03-27	42.7	43.1	41.7	41.86	-1.11	-2.58	126228.0	5327212.7	205
2016-03-24	44.0	44.0	42.8	42.97	-0.92	-2.1	220707.0	9534399.7	453
2016-03-23	42.5	44.5	42.0	43.89	1.65	3.91	581215.0	25111786.4	1007
2016-03-22	42.0	43.1	41.7	42.24	0.36	0.86	321221.0	13624623.5	464
2016-03-21	41.9	42.5	41.6	41.88	0.19	0.46	304510.0	12794661.2	474
2016-03-20	41.3	42.3	41.3	41.69	0.54	1.31	208761.0	8730172.6	285
2016-03-17	41.1	42.0	41.0	41.15	0.39	0.96	269196.0	11162654.3	510
2016-03-16	40.9	41.2	40.4	40.76	0.14	0.34	273500.0	11111672.3	344
2016-03-15	41.0	41.5	40.0	40.62	-1.14	-2.73	277887.0	11334575.0	381
2016-03-14	42.0	43.5	41.6	41.76	-1.76	-4.04	112760.0	4807304.1	226
2016-03-13	44.0	44.5	43.4	43.52	0.12	0.28	248903.0	10934693.6	400
2016-03-10	44.1	45.4	43.0	43.4	-1.29	-2.89	264680.0	11816394.2	446
2016-03-09	44.5	46.5	44.5	44.69	-0.49	-1.08	401098.0	18202259.7	809
2016-03-08	43.0	45.6	41.5	45.18	3.38	8.09	829576.0	36227875.3	1348
2016-03-07	38.0	41.8	37.8	41.8	3.79	9.97	664515.0	26522935.2	753
2016-03-06	37.0	38.4	37.0	38.01	1.33	3.63	401949.0	15171845.8	421
2016-03-03	36.8	37.5	36.5	36.68	0.1	0.27	431564.0	15943738.6	741
2016-03-02	36.4	36.8	35.8	36.58	0.38	1.05	352892.0	12850723.6	504
2016-03-01	36.5	37.1	35.8	36.2	0.22	0.61	331545.0	12041616.2	454
2016-02-29	35.4	37.5	35.4	35.98	1.08	3.09	639183.0	23303207.8	829
2016-02-28	34.7	35.2	34.7	34.9	0.5	1.45	93451.0	3267734.2	183
2016-02-25	34.4	35.1	34.1	34.4	0.27	0.79	178689.0	6175414.7	291
2016-02-24	34.4	35.5	34.0	34.13	-0.62	-1.78	180162.0	6288467.9	330
2016-02-23	35.2	35.2	34.3	34.75	-0.39	-1.11	202494.0	7034882.7	375
2016-02-22	33.5	36.2	33.1	35.14	1.66	4.96	429180.0	15095577.2	737
2016-02-21	33.0	33.7	32.6	33.48	0.72	2.2	153933.0	5082485.5	294
2016-02-18	32.9	33.5	32.4	32.76	0.18	0.55	225070.0	7438467.7	384
2016-02-17	31.3	33.6	31.0	32.58	1.64	5.3	377108.0	12280878.2	635
2016-02-16	31.5	32.2	30.4	30.94	0.34	1.11	223071.0	6958284.8	339
2016-02-15	28.5	31.0	28.5	30.6	1.19	4.05	181722.0	5518438.3	306
2016-02-14	33.7	33.7	29.4	29.41	-3.21	-9.84	361334.0	11252237.0	657
2016-02-11	34.5	37.0	32.0	32.62	-1.82	-5.28	581796.0	20644287.7	1149
2016-02-10	34.0	34.6	33.7	34.44	0.44	1.29	78140.0	2675689.0	111
2016-02-09	33.5	35.0	33.3	34.0	0.2	0.59	93110.0	3195900.4	152
2016-02-08	34.6	35.0	33.8	33.8	-0.5	-1.46	66638.0	2293247.6	120
2016-02-07	34.7	34.7	34.1	34.3	-0.41	-1.18	24950.0	860579.4	72
2016-02-04	35.4	35.5	34.6	34.71	-0.17	-0.49	141828.0	4989871.2	218
2016-02-03	35.0	35.3	34.4	34.88	-0.06	-0.17	130933.0	4561254.0	220
2016-02-02	34.6	35.7	34.4	34.94	-0.07	-0.2	106392.0	3744164.6	176
2016-02-01	34.0	35.5	33.7	35.01	0.52	1.51	168425.0	5874063.8	235
2016-01-31	34.3	35.5	34.2	34.49	0.51	1.5	170770.0	5962121.1	303
2016-01-28	34.0	34.3	33.7	33.98	0.23	0.68	164223.0	5585262.3	249
2016-01-27	34.2	34.9	33.5	33.75	-0.29	-0.85	195413.0	6678207.0	335
2016-01-26	30.8	34.6	30.4	34.04	2.56	8.13	239779.0	7901374.9	405
2016-01-25	31.7	32.0	31.0	31.48	-0.88	-2.72	147179.0	4627699.1	196
2016-01-24	32.2	33.0	31.7	32.36	1.25	4.02	171036.0	5534208.0	265
2016-01-21	29.5	32.0	29.5	31.11	0.95	3.15	128592.0	3993332.6	253
2016-01-20	32.0	32.0	30.0	30.16	-2.59	-7.91	73382.0	2249056.9	191
2016-01-19	31.5	33.1	31.0	32.75	2.33	7.66	104517.0	3354979.5	227
2016-01-18	29.0	31.6	29.0	30.42	-0.88	-2.81	79013.0	2401412.4	156
2016-01-17	30.7	31.5	30.5	31.3	-2.42	-7.18	72333.0	2260606.6	132
2016-01-14	34.9	35.5	33.1	33.72	-2.97	-8.09	128708.0	4337190.8	238
2016-01-13	38.9	39.0	36.2	36.69	-2.35	-6.02	107860.0	4107315.7	213
2016-01-12	39.1	39.5	38.9	39.04	-0.66	-1.66	144549.0	5645074.7	216
2016-01-11	39.0	40.2	38.5	39.7	1.11	2.88	134413.0	5309531.1	275
2016-01-10	40.0	40.0	38.1	38.59	-1.13	-2.84	120859.0	4724441.0	247
2016-01-07	39.0	40.5	39.0	39.72	-0.85	-2.1	74087.0	2947230.0	145
2016-01-06	41.0	41.6	39.3	40.57	-0.53	-1.29	130146.0	5313987.2	224
2016-01-05	41.8	41.8	40.4	41.1	0.62	1.53	129386.0	5314882.7	192
2016-01-04	41.9	42.6	40.3	40.48	-1.59	-3.78	338311.0	14121109.8	503
2016-01-03	41.4	42.4	41.4	42.07	0.81	1.96	272260.0	11433183.4	407
2015-12-31	40.8	41.8	40.6	41.26	0.42	1.03	327819.0	13539284.6	513
2015-12-30	40.9	41.5	40.4	40.84	-0.08	-0.2	303648.0	12456015.2	483
2015-12-29	39.2	41.1	39.0	40.92	1.07	2.69	382254.0	15248449.5	636
2015-12-28	39.5	41.5	39.5	39.85	0.44	1.12	165211.0	6668353.7	384
2015-12-27	39.3	40.5	39.1	39.41	-0.78	-1.94	105306.0	4156674.2	199
2015-12-24	40.7	40.8	40.0	40.19	-0.36	-0.89	122671.0	4945696.8	241
2015-12-23	41.4	41.5	40.5	40.55	-0.75	-1.82	66652.0	2739410.8	185
2015-12-22	41.4	41.9	41.2	41.3	0.19	0.46	113219.0	4688067.0	167
2015-12-21	41.0	42.0	40.5	41.11	0.12	0.29	117245.0	4823125.5	236
2015-12-20	40.0	41.9	40.0	40.99	-0.62	-1.49	146413.0	6035798.6	320
2015-12-17	41.5	43.0	40.9	41.61	0.38	0.92	275051.0	11486732.9	458
2015-12-16	40.4	43.2	40.4	41.23	1.36	3.41	368390.0	15427020.3	634
2015-12-15	37.8	40.5	37.5	39.87	2.84	7.67	249002.0	9609201.4	484
2015-12-14	39.4	41.3	36.7	37.03	-1.94	-4.98	298236.0	11682920.6	535
2015-12-13	39.1	41.0	38.4	38.97	-1.7	-4.18	150213.0	5867036.7	265
2015-12-10	41.2	42.3	40.5	40.67	-0.39	-0.95	228802.0	9462136.1	503
2015-12-09	42.1	43.6	41.0	41.06	-0.5	-1.2	254599.0	10740260.5	575
2015-12-08	43.0	43.0	41.0	41.56	-1.79	-4.13	229172.0	9558866.7	493
2015-12-07	45.7	45.7	43.0	43.35	-2.36	-5.16	204853.0	9120402.5	431
2015-12-06	43.6	47.2	43.6	45.71	0.64	1.42	202535.0	9294945.5	483
2015-12-03	46.7	49.0	44.0	45.07	-1.62	-3.47	565726.0	26800534.7	1191
2015-12-02	42.5	46.7	42.4	46.69	4.22	9.94	372212.0	16910494.4	511
2015-12-01	41.9	42.6	41.2	42.47	0.75	1.8	169239.0	7137653.7	271
2015-11-30	42.6	42.6	41.5	41.72	-0.78	-1.84	181590.0	7617073.7	317
2015-11-29	41.2	43.4	41.0	42.5	1.78	4.37	447659.0	19013734.6	752
2015-11-26	40.5	41.2	40.4	40.72	0.13	0.32	113517.0	4626040.9	178
2015-11-25	41.3	41.5	40.3	40.59	-0.54	-1.31	275811.0	11329886.5	372
2015-11-24	38.9	41.5	38.9	41.13	2.59	6.72	424832.0	17252140.8	678
2015-11-23	38.4	39.5	38.0	38.54	0.37	0.97	263574.0	10188125.4	323
2015-11-22	36.6	38.8	36.6	38.17	1.83	5.04	285086.0	10742794.2	353
2015-11-19	36.4	36.8	36.3	36.34	0.04	0.11	40626.0	1483289.2	80
2015-11-18	36.2	36.9	36.2	36.3	-0.15	-0.41	58112.0	2117423.1	99
2015-11-17	36.5	37.1	36.2	36.45	0.32	0.89	91911.0	3360496.3	135
2015-11-16	35.3	36.1	35.3	36.13	0.84	2.38	78707.0	2804687.4	115
2015-11-15	35.8	35.8	35.1	35.29	-1.28	-3.5	89177.0	3164413.3	122
2015-11-12	37.0	37.0	36.3	36.57	-0.36	-0.97	66716.0	2443461.1	122
2015-11-11	35.5	37.3	35.5	36.93	1.24	3.47	216555.0	7944498.0	396
2015-11-10	35.7	36.1	35.2	35.69	-0.08	-0.22	72352.0	2580370.0	120
2015-11-09	35.5	36.1	35.5	35.77	0.41	1.16	171918.0	6150833.8	265
2015-11-08	34.8	35.5	34.6	35.36	0.2	0.57	43153.0	1509685.2	96
2015-11-05	35.8	35.8	35.0	35.16	-0.44	-1.24	61727.0	2185511.0	125
2015-11-04	35.2	35.9	34.4	35.6	0.7	2.01	128611.0	4519928.4	192
2015-11-03	35.3	35.5	34.3	34.9	-0.14	-0.4	150944.0	5296049.1	263
2015-11-02	34.7	35.4	34.5	35.04	0.4	1.15	165836.0	5810992.9	245
2015-11-01	35.1	35.1	34.2	34.64	-0.89	-2.5	265199.0	9152540.9	354
2015-10-29	35.8	36.3	35.1	35.53	-0.06	-0.17	161921.0	5794482.1	276
2015-10-28	35.6	35.7	34.0	35.59	0.08	0.23	205914.0	7211893.0	374
2015-10-27	38.9	38.9	35.0	35.51	-3.29	-8.48	212680.0	7895062.7	335
2015-10-26	38.4	38.9	37.9	38.8	0.42	1.09	123937.0	4760371.3	233
2015-10-25	39.0	39.0	38.2	38.38	-0.11	-0.29	94192.0	3634490.8	197
2015-10-22	39.0	39.5	37.4	38.49	-0.51	-1.31	131518.0	5030074.7	225
2015-10-21	40.8	40.8	38.7	39.0	-1.85	-4.53	155531.0	6164904.0	333
2015-10-20	41.4	42.5	40.5	40.85	-0.73	-1.76	312124.0	12974304.7	529
2015-10-19	41.4	42.0	41.3	41.58	0.4	0.97	287926.0	11964270.2	418
2015-10-18	40.5	41.5	40.4	41.18	1.16	2.9	231158.0	9503546.6	437
2015-10-15	40.7	41.0	40.0	40.02	-0.78	-1.91	67665.0	2743728.4	128
2015-10-14	40.7	41.0	40.6	40.8	-0.03	-0.07	48492.0	1978196.2	112
2015-10-13	40.8	41.4	40.7	40.83	-0.04	-0.1	115598.0	4734788.3	190
2015-10-12	41.0	41.5	40.8	40.87	-0.05	-0.12	163351.0	6716600.9	279
2015-10-11	41.0	41.2	40.6	40.92	0.18	0.44	384183.0	15695812.1	451
2015-10-08	40.7	41.0	40.5	40.74	-0.03	-0.07	96905.0	3954204.8	170
2015-10-07	41.2	41.7	40.4	40.77	0.0	0.0	247167.0	10130566.2	484
2015-10-06	38.8	41.3	38.7	40.77	2.14	5.54	665383.0	26766836.2	982
2015-10-05	38.1	39.2	38.0	38.63	0.86	2.28	274535.0	10605497.2	445
2015-10-04	37.8	38.1	37.3	37.77	0.33	0.88	149207.0	5632441.7	229
2015-10-01	37.7	38.3	37.3	37.44	0.19	0.51	213949.0	8088864.7	277
2015-09-30	36.5	37.8	36.0	37.25	0.89	2.45	218889.0	8119523.3	347
2015-09-29	36.0	37.0	35.7	36.36	0.06	0.17	73339.0	2661140.4	139
2015-09-21	36.2	36.6	36.1	36.3	-0.15	-0.41	41980.0	1523931.2	118
2015-09-20	36.9	37.0	36.2	36.45	-0.48	-1.3	68009.0	2486413.8	146
2015-09-17	37.9	37.9	36.9	36.93	-0.68	-1.81	110353.0	4116124.8	187
2015-09-16	38.1	38.3	37.5	37.61	0.1	0.27	96364.0	3640741.9	233
2015-09-15	37.4	37.6	37.0	37.51	0.27	0.73	77334.0	2891020.3	157
2015-09-14	38.0	38.0	37.2	37.24	-0.85	-2.23	57526.0	2156719.0	171
2015-09-13	38.0	38.9	38.0	38.09	-0.48	-1.24	121941.0	4682800.6	216
2015-09-10	38.7	38.9	38.4	38.57	-0.46	-1.18	139099.0	5378789.9	227
2015-09-09	38.8	39.1	38.5	39.03	0.65	1.69	244141.0	9465010.9	349
2015-09-08	38.9	38.9	38.0	38.38	-0.26	-0.67	189529.0	7266536.9	357
2015-09-07	38.6	39.7	38.4	38.64	0.79	2.09	486303.0	18945374.3	850
2015-09-06	36.5	38.4	36.2	37.85	1.26	3.44	453281.0	17129279.0	820
2015-09-03	36.5	39.0	36.4	36.59	0.43	1.19	616740.0	23094396.4	1124
2015-09-02	35.3	36.5	35.0	36.16	0.31	0.86	247005.0	8845325.1	408
2015-09-01	36.2	37.0	35.8	35.85	-0.21	-0.58	288672.0	10481832.6	469
2015-08-31	36.0	36.6	34.0	36.06	0.01	0.03	298712.0	10736978.5	406
2015-08-30	36.2	37.6	35.5	36.05	1.27	3.65	549683.0	20098157.4	805
2015-08-27	34.0	36.0	34.0	34.78	1.94	5.91	382693.0	13257704.4	704
2015-08-26	33.7	35.3	32.7	32.84	-1.21	-3.55	547381.0	18695182.4	1002
2015-08-25	32.0	34.3	31.2	34.05	2.45	7.75	465262.0	15279468.3	850
2015-08-24	34.1	35.2	31.6	31.6	-3.5	-9.97	590520.0	19038083.7	896
2015-08-23	36.0	37.0	35.1	35.1	-3.84	-9.86	411899.0	14842633.3	672
2015-08-20	37.0	39.7	34.9	38.94	0.2	0.52	345404.0	12965066.2	1024
2015-08-19	42.7	43.0	38.6	38.74	-3.81	-8.95	125273.0	5248058.7	464
2015-08-18	46.8	46.8	42.4	42.55	-4.53	-9.62	295464.0	12790234.7	492
2015-08-17	48.0	49.0	46.8	47.08	-1.21	-2.51	104131.0	4955660.5	364
2015-08-16	50.0	50.0	48.0	48.29	-1.05	-2.13	82796.0	4058742.0	333
2015-08-13	50.25	51.0	49.2	49.34	-0.34	-0.68	169378.0	8502610.65	503
2015-08-12	48.5	50.75	47.5	49.68	1.23	2.54	224239.0	11088605.3	592
2015-08-11	48.9	49.8	48.4	48.45	-0.19	-0.39	96282.0	4736880.7	234
2015-08-10	48.3	49.0	48.3	48.64	0.51	1.06	71229.0	3467002.2	229
2015-08-09	46.8	48.2	46.8	48.13	0.91	1.93	69968.0	3351057.8	248
2015-08-06	48.2	48.6	47.2	47.22	-1.29	-2.66	93525.0	4468339.9	362
2015-08-05	48.0	49.3	47.5	48.51	0.73	1.53	248100.0	12038959.5	545
2015-08-04	47.4	48.5	46.6	47.78	0.35	0.74	123050.0	5849314.7	529
2015-08-03	46.5	47.9	46.2	47.43	0.33	0.7	154181.0	7234173.8	429
2015-08-02	51.25	51.25	47.0	47.1	-4.68	-9.04	313474.0	15174432.6	607
2015-07-30	54.0	54.0	51.5	51.78	-2.08	-3.86	119794.0	6300377.5	273
2015-07-29	54.0	54.5	53.0	53.86	-0.2	-0.37	105184.0	5679315.25	199
2015-07-28	54.0	54.75	53.75	54.06	-0.02	-0.04	60569.0	3281106.75	156
2015-07-27	56.5	56.5	54.0	54.08	-2.61	-4.6	137327.0	7540219.75	209
2015-07-26	57.0	57.25	56.0	56.69	0.32	0.57	79398.0	4498574.75	156
2015-07-23	54.5	57.5	54.25	56.37	1.87	3.43	220771.0	12365347.25	417
2015-07-22	54.0	54.5	53.75	54.5	1.0	1.87	25136.0	1360581.25	70
2015-07-15	53.25	54.0	53.0	53.5	0.5	0.94	37816.0	2030358.75	106
2015-07-14	53.25	54.0	53.0	53.0	-0.15	-0.28	26215.0	1398710.25	66
2015-07-13	52.75	54.25	52.75	53.15	0.65	1.24	96821.0	5181425.25	224
2015-07-12	52.25	53.0	52.25	52.5	0.48	0.92	40059.0	2109812.0	131
2015-07-09	51.5	54.0	51.5	52.02	0.77	1.5	164440.0	8619827.0	287
2015-07-08	51.25	51.75	51.25	51.25	-0.04	-0.08	25051.0	1286006.25	66
2015-07-07	51.25	52.0	50.75	51.29	0.13	0.25	32923.0	1692748.25	96
2015-07-06	50.75	52.75	50.75	51.16	0.13	0.25	60654.0	3132042.25	176
2015-07-05	51.5	51.5	50.75	51.03	-0.37	-0.72	27024.0	1381010.0	69
2015-07-02	52.0	53.25	51.25	51.4	-0.6	-1.15	116100.0	6089279.5	252
2015-07-01	51.75	52.5	51.25	52.0	0.34	0.66	67968.0	3520545.25	163
2015-06-30	50.75	52.0	50.0	51.66	0.38	0.74	71863.0	3670169.5	175
2015-06-29	52.25	52.25	50.25	51.28	-1.31	-2.49	62250.0	3186931.75	168
2015-06-28	54.0	54.0	52.0	52.59	-0.54	-1.02	66784.0	3524867.5	171
2015-06-25	51.0	55.25	51.0	53.13	1.7	3.31	239055.0	12740584.25	490
2015-06-24	50.5	51.5	50.25	51.43	0.8	1.58	91683.0	4678280.25	163
2015-06-23	51.75	52.0	50.0	50.63	-0.68	-1.33	128591.0	6525483.75	312
2015-06-22	49.4	53.25	49.4	51.31	1.85	3.74	295096.0	15151516.7	655
2015-06-21	51.0	51.0	49.0	49.46	-2.0	-3.89	84800.0	4236543.55	224
2015-06-18	52.0	52.0	51.25	51.46	-0.86	-1.64	34180.0	1760701.0	104
2015-06-17	53.0	53.25	52.25	52.32	-0.74	-1.39	34018.0	1786988.0	81
2015-06-16	53.5	53.5	53.0	53.06	-0.42	-0.79	44294.0	2356112.5	101
2015-06-15	53.0	53.75	53.0	53.48	0.41	0.77	54134.0	2883241.75	96
2015-06-14	53.5	54.0	52.75	53.07	-0.68	-1.27	81872.0	4351460.25	164
2015-06-11	54.25	54.5	53.75	53.75	-0.23	-0.43	31554.0	1705809.25	83
2015-06-10	54.0	54.75	54.0	53.98	-0.16	-0.3	97160.0	5268050.25	153
2015-06-09	55.0	56.0	53.75	54.14	-1.43	-2.57	123450.0	6761118.0	233
2015-06-08	55.75	56.0	55.0	55.57	0.06	0.11	45146.0	2508026.25	97
2015-06-07	55.5	56.0	55.0	55.51	0.0	0.0	80594.0	4460181.5	166
2015-06-04	56.0	56.25	55.5	55.51	-0.52	-0.93	44359.0	2473841.5	123
2015-06-03	57.0	57.25	56.0	56.03	-0.8	-1.41	52179.0	2949117.0	137
2015-06-02	56.5	58.0	56.5	56.83	0.63	1.12	138625.0	7924300.25	278
2015-06-01	56.0	56.5	55.0	56.2	-0.05	-0.09	122859.0	6849247.25	259
2015-05-31	56.0	57.0	56.0	56.25	0.0	0.0	90779.0	5124143.25	185
2015-05-28	56.0	56.75	56.0	56.25	-0.4	-0.71	100955.0	5683709.75	221
2015-05-27	57.75	58.0	56.5	56.65	-0.51	-0.89	154709.0	8834470.75	301
2015-05-26	56.25	59.5	56.0	57.16	1.31	2.35	510612.0	29566229.5	900
2015-05-25	55.25	56.25	54.75	55.85	0.85	1.55	258846.0	14430228.5	401
2015-05-24	56.0	56.5	54.75	55.0	-1.25	-2.22	246203.0	13680483.75	407
2015-05-21	57.0	58.0	56.0	56.25	-1.02	-1.78	302532.0	17174144.75	540
2015-05-20	59.0	59.0	57.0	57.27	-1.46	-2.49	348268.0	20188620.75	603
2015-05-19	56.5	61.5	56.5	58.73	2.32	4.11	1497089.0	88938329.0	2018
2015-05-18	55.75	57.25	55.5	56.41	0.74	1.33	310533.0	17534244.5	522
2015-05-17	53.75	56.5	53.75	55.67	1.92	3.57	401250.0	22310372.0	673
2015-05-14	54.0	54.5	53.5	53.75	-0.28	-0.52	114574.0	6202408.0	149
2015-05-13	54.25	54.5	54.0	54.03	-0.07	-0.13	58908.0	3196025.25	101
2015-05-12	54.25	54.5	53.25	54.1	0.33	0.61	64502.0	3475626.25	153
2015-05-11	54.75	54.75	53.25	53.77	-0.98	-1.79	78484.0	4252199.5	146
2015-05-10	54.75	55.25	54.5	54.75	-0.14	-0.26	38769.0	2122405.5	77
2015-05-07	54.75	56.0	54.25	54.89	0.17	0.31	180191.0	9931112.5	311
2015-05-06	54.25	55.75	54.0	54.72	0.32	0.59	168628.0	9270367.5	254
2015-05-05	55.5	55.5	54.25	54.4	-0.73	-1.32	113207.0	6210581.25	233
2015-05-04	54.0	56.25	54.0	55.13	1.12	2.07	317867.0	17619298.25	501
2015-05-03	55.5	55.75	54.0	54.01	-1.48	-2.67	119883.0	6581764.0	231
2015-04-30	55.75	56.0	55.25	55.49	0.18	0.33	94646.0	5254517.75	221
2015-04-29	56.0	56.25	55.25	55.31	-0.33	-0.59	77861.0	4320962.25	197
2015-04-28	55.75	56.5	55.5	55.64	-0.38	-0.68	162926.0	9112919.25	268
2015-04-27	56.25	57.25	55.5	56.02	0.69	1.25	365745.0	20641825.5	627
2015-04-26	55.5	56.0	55.25	55.33	0.45	0.82	179151.0	9942173.5	331
2015-04-23	54.25	55.25	54.0	54.88	0.53	0.98	221805.0	12120718.25	461
2015-04-22	56.75	57.0	54.0	54.35	-2.24	-3.96	505517.0	28063112.0	790
2015-04-21	57.0	58.0	56.25	56.59	-0.22	-0.39	241398.0	13788265.5	359
2015-04-20	57.25	57.5	56.25	56.81	0.16	0.28	185828.0	10565894.0	282
2015-04-19	56.5	57.5	55.75	56.65	0.72	1.29	373311.0	21172372.25	467
2015-04-16	56.5	56.5	55.5	55.93	-0.01	-0.02	178746.0	9998871.25	293
2015-04-15	56.0	56.25	55.5	55.94	0.48	0.87	188541.0	10532684.75	274
2015-04-14	55.0	57.0	55.0	55.46	0.15	0.27	390410.0	21860731.25	567
2015-04-13	55.0	55.75	54.75	55.31	0.43	0.78	265757.0	14723969.75	323
2015-04-12	54.75	55.5	54.5	54.88	0.25	0.46	179219.0	9874082.75	262
2015-04-09	54.0	55.0	54.0	54.63	0.35	0.64	146006.0	7965171.5	236
2015-04-08	55.0	56.5	54.0	54.28	-0.07	-0.13	566153.0	31383891.0	754
2015-04-07	54.0	55.75	53.5	54.35	0.56	1.04	360858.0	19702025.0	632
2015-04-06	54.0	54.75	53.25	53.79	0.23	0.43	289206.0	15656742.75	533
2015-04-05	55.0	55.0	52.25	53.56	-0.79	-1.45	192979.0	10321963.75	437
2015-04-02	56.25	56.25	53.5	54.35	-0.7	-1.27	316007.0	17418812.5	667
2015-04-01	54.75	56.75	54.0	55.05	0.66	1.21	503517.0	27974894.0	960
2015-03-31	55.0	57.5	53.0	54.39	-0.77	-1.4	891251.0	48991095.5	1672
2015-03-30	55.25	58.25	54.5	55.16	-0.49	-0.88	1430592.0	81051050.75	2153
2015-03-29	57.0	58.0	55.0	55.65	0.79	1.44	1365816.0	76331075.5	1898
2015-03-26	50.5	56.0	50.5	54.86	-0.25	-0.45	658692.0	35577758.25	874
2015-03-25	60.0	60.0	54.0	55.11	-4.55	-7.63	484581.0	28185565.5	727
2015-03-24	58.75	61.25	58.0	59.66	0.72	1.22	699917.0	42058629.5	947
2015-03-23	58.25	60.0	58.0	58.94	-0.06	-0.1	300890.0	17779674.75	514
2015-03-22	59.5	60.25	58.0	59.0	-0.09	-0.15	343969.0	20321155.0	691
2015-03-19	58.5	62.0	57.0	59.09	1.49	2.59	1392837.0	83443724.5	1782
2015-03-18	58.25	59.0	53.0	57.6	-1.1	-1.87	981195.0	55990651.75	1813
2015-03-17	55.75	61.0	54.75	58.7	2.32	4.11	1522705.0	87843166.75	2869
2015-03-16	58.0	59.25	54.25	56.38	-0.37	-0.65	2064553.0	118177149.5	3587
2015-03-15	51.5	56.75	50.25	56.75	5.08	9.83	1561634.0	86395442.25	1969
2015-03-12	51.0	55.5	48.9	51.67	1.17	2.32	2823262.0	147972190.2	4106
2015-03-11	45.9	50.5	45.7	50.5	4.4	9.54	1403513.0	68804581.7	1163
2015-03-10	46.7	47.3	46.0	46.1	-0.63	-1.35	198563.0	9203363.4	245
2015-03-09	47.3	47.8	46.6	46.73	-0.57	-1.21	158036.0	7444857.4	241
2015-03-08	46.3	47.7	46.2	47.3	0.85	1.83	327600.0	15429464.3	364
2015-03-05	46.1	46.7	45.6	46.45	0.45	0.98	357188.0	16491376.2	374
2015-03-04	46.0	46.3	45.8	46.0	0.18	0.39	241377.0	11119018.0	287
2015-03-03	45.8	46.1	45.7	45.82	0.13	0.28	287874.0	13205362.9	279
2015-03-02	46.3	46.4	45.6	45.69	-0.51	-1.1	200290.0	9183918.3	315
2015-03-01	46.1	46.5	46.1	46.2	0.1	0.22	185196.0	8557881.5	285
2015-02-26	46.6	46.6	46.0	46.1	-0.34	-0.73	144798.0	6708844.9	218
2015-02-25	46.8	47.0	46.0	46.44	-0.33	-0.71	215161.0	9999828.5	285
2015-02-24	46.9	47.3	46.5	46.77	-0.14	-0.3	146494.0	6865500.3	256
2015-02-23	46.6	48.0	46.4	46.91	0.18	0.39	516853.0	24289615.7	690
2015-02-22	47.1	48.4	46.5	46.73	0.42	0.91	669301.0	31883418.4	771
2015-02-19	47.0	47.0	46.1	46.31	-0.36	-0.77	279416.0	12987557.7	387
2015-02-18	45.5	47.7	45.4	46.67	1.12	2.46	897570.0	42062858.1	1109
2015-02-17	46.3	46.8	45.2	45.55	-0.81	-1.75	240210.0	11086897.6	396
2015-02-16	46.0	47.3	46.0	46.36	0.95	2.09	663429.0	31048973.0	1043
2015-02-15	44.5	45.7	44.5	45.41	1.68	3.84	358432.0	16205777.3	556
2015-02-12	42.7	44.0	42.7	43.73	0.55	1.27	379968.0	16530764.6	572
2015-02-11	45.3	45.4	42.7	43.18	-2.13	-4.7	478098.0	21260949.3	705
2015-02-10	46.1	46.6	45.1	45.31	-1.08	-2.33	555640.0	25372039.0	854
2015-02-09	45.3	47.3	45.3	46.39	1.58	3.53	1091986.0	50535724.1	1544
2015-02-08	44.9	45.1	44.3	44.81	0.58	1.31	465692.0	20877980.0	614
2015-02-05	44.2	44.7	44.0	44.23	-0.2	-0.45	339029.0	15037912.3	381
2015-02-04	44.7	45.2	44.1	44.43	0.04	0.09	353823.0	15820709.6	502
2015-02-03	45.0	45.7	44.2	44.39	-0.3	-0.67	506731.0	22831890.7	740
2015-02-02	44.3	44.9	44.3	44.69	0.0	0.0	450082.0	20073690.5	578
2015-02-01	44.3	45.5	44.1	44.69	1.52	3.52	616472.0	27613876.3	904
2015-01-29	43.3	43.9	43.0	43.17	-0.36	-0.83	451595.0	19621010.7	896
2015-01-28	46.2	46.4	43.3	43.53	-1.47	-3.27	1733213.0	78081961.2	2242
2015-01-27	41.3	45.0	41.2	45.0	4.05	9.89	1132951.0	49593431.4	1653
2015-01-26	40.8	41.2	40.3	40.95	1.05	2.63	401751.0	16389940.5	567
2015-01-22	39.5	40.8	39.4	39.9	0.55	1.4	623271.0	25047856.4	775
2015-01-21	40.2	42.0	38.9	39.35	-0.84	-2.09	1176539.0	47701801.8	1627
2015-01-20	38.7	40.7	38.0	40.19	1.92	5.02	998593.0	39462318.6	1309
2015-01-19	37.5	39.2	37.4	38.27	0.82	2.19	739119.0	28200418.9	954
2015-01-18	37.0	37.7	36.7	37.45	0.88	2.41	346329.0	12924078.1	458
2015-01-15	37.8	37.9	36.4	36.57	-0.61	-1.64	349985.0	13008485.2	519
2015-01-14	37.1	37.8	36.9	37.18	0.24	0.65	418244.0	15608208.0	499
2015-01-13	35.3	37.2	35.0	36.94	0.25	0.68	421045.0	15364534.8	546
2015-01-12	38.0	38.2	36.5	36.69	-1.35	-3.55	678787.0	25383008.4	942
2015-01-11	35.9	38.4	35.5	38.04	2.47	6.94	819628.0	30197765.9	1110
2015-01-08	35.1	36.6	35.1	35.57	1.12	3.25	801182.0	28794019.7	1028
2015-01-07	33.6	35.6	33.0	34.45	1.42	4.3	545687.0	18746039.7	879
2015-01-06	30.6	33.9	30.6	33.03	-0.18	-0.54	394515.0	12631825.7	580
2015-01-05	34.0	35.0	33.1	33.21	-2.43	-6.82	504599.0	17216143.6	709
2015-01-04	35.4	36.7	35.0	35.64	-0.15	-0.42	416871.0	14972960.3	610
2015-01-01	35.0	36.5	34.0	35.79	1.58	4.62	591236.0	20984054.1	873
2014-12-31	36.9	37.2	32.5	34.21	-1.68	-4.68	598222.0	20301506.3	966
2014-12-30	37.1	37.7	35.7	35.89	-3.36	-8.56	506269.0	18719473.1	736
2014-12-29	39.3	40.0	38.0	39.25	0.39	1.0	515519.0	20227567.5	704
2014-12-28	37.2	39.3	37.2	38.86	2.09	5.68	455340.0	17388606.9	686
2014-12-25	38.6	38.6	36.0	36.77	-1.99	-5.13	710556.0	26549532.3	1118
2014-12-24	38.1	39.8	38.1	38.76	1.43	3.83	464889.0	18148599.8	781
2014-12-23	36.5	38.2	36.3	37.33	1.0	2.75	713053.0	26702392.7	1006
2014-12-22	34.8	37.4	34.4	36.33	1.53	4.4	648833.0	23736028.1	775
2014-12-21	35.9	36.4	33.2	34.8	0.2	0.58	359979.0	12513444.0	626
2014-12-18	33.1	34.6	33.1	34.6	3.06	9.7	315993.0	10782722.9	472
2014-12-17	30.2	32.2	28.1	31.54	0.44	1.41	387351.0	11786143.6	575
2014-12-16	31.4	32.5	31.1	31.1	-3.43	-9.93	140896.0	4447347.2	187
2014-12-15	38.4	38.7	34.2	34.53	-3.42	-9.01	395001.0	14435215.8	589
2014-12-14	39.4	39.8	37.7	37.95	-3.85	-9.21	837151.0	32616829.3	1108
2014-12-11	43.4	43.4	41.2	41.8	-3.03	-6.76	599814.0	25220384.6	612
2014-12-10	45.6	46.0	43.9	44.83	-0.53	-1.17	201666.0	9035438.7	386
2014-12-09	43.8	45.5	43.8	45.36	-1.13	-2.43	277276.0	12407435.8	442
2014-12-08	48.3	48.5	46.3	46.49	-1.92	-3.97	207070.0	9844888.2	367
2014-12-07	48.6	49.7	48.2	48.41	0.01	0.02	285140.0	13968463.2	482
2014-12-04	48.2	49.0	48.0	48.4	0.49	1.02	429735.0	20844499.6	580
2014-12-03	47.5	49.0	47.5	47.91	0.03	0.06	464973.0	22379026.0	706
2014-12-02	48.3	49.9	47.5	47.88	0.72	1.53	529572.0	25598615.2	802
2014-12-01	46.0	47.4	46.0	47.16	1.17	2.54	359755.0	16870252.0	533
2014-11-30	47.9	48.7	45.2	45.99	-4.22	-8.4	545664.0	25355955.6	988
2014-11-27	51.25	51.5	49.8	50.21	-1.02	-1.99	246980.0	12534199.45	375
2014-11-26	51.75	51.75	49.0	51.23	0.15	0.29	269961.0	13577273.9	483
2014-11-25	52.25	53.0	50.75	51.08	-1.46	-2.78	358990.0	18573237.0	520
2014-11-24	53.0	54.5	52.25	52.54	-0.53	-1.0	536770.0	28752142.5	684
2014-11-23	51.75	55.0	51.5	53.07	2.07	4.06	838050.0	44355792.75	1009
2014-11-20	50.5	52.0	50.5	51.0	0.55	1.09	259023.0	13287261.75	410
2014-11-19	50.25	51.25	49.0	50.45	0.9	1.82	329709.0	16553722.75	564
2014-11-18	49.0	50.25	49.0	49.55	1.0	2.06	217634.0	10756336.5	375
2014-11-17	51.0	51.25	48.0	48.55	-2.59	-5.06	348460.0	17051982.9	596
2014-11-16	53.0	53.0	51.0	51.14	-1.62	-3.07	321493.0	16695211.75	531
2014-11-13	52.5	54.0	52.25	52.76	0.02	0.04	365047.0	19446426.0	467
2014-11-12	52.25	52.75	52.25	52.74	0.49	0.94	159404.0	8372702.25	275
2014-11-11	52.75	53.25	52.0	52.25	-0.76	-1.43	333982.0	17628603.5	356
2014-11-10	53.5	53.75	52.75	53.01	-0.32	-0.6	396402.0	21038556.75	509
2014-11-09	53.75	54.0	52.5	53.33	-0.46	-0.86	239274.0	12719017.0	427
2014-11-06	53.5	54.25	53.0	53.79	0.18	0.34	177849.0	9498543.0	351
2014-11-05	52.5	54.0	51.0	53.61	0.44	0.83	280727.0	14737461.5	500
2014-11-04	55.5	55.5	52.75	53.17	-2.75	-4.92	504886.0	27289071.25	816
2014-11-03	57.25	57.25	55.75	55.92	-1.05	-1.84	332753.0	18677385.25	542
2014-11-02	57.25	58.5	56.75	56.97	0.73	1.3	321289.0	18569925.25	503
2014-10-30	55.25	58.5	54.5	56.24	0.39	0.7	602190.0	33800553.25	901
2014-10-29	59.25	61.0	55.25	55.85	-2.41	-4.14	958221.0	56123537.5	1108
2014-10-28	57.25	59.0	57.0	58.26	0.8	1.39	450819.0	26122734.75	804
2014-10-27	55.75	60.75	55.75	57.46	2.15	3.89	1879938.0	111418152.5	2227
2014-10-26	55.0	56.5	55.0	55.31	0.66	1.21	527573.0	29442599.0	552
2014-10-23	53.0	55.25	53.0	54.65	0.39	0.72	427097.0	23215106.25	502
2014-10-22	55.0	55.75	53.0	54.26	-0.1	-0.18	601370.0	32880225.75	722
2014-10-21	52.5	54.75	52.5	54.36	1.87	3.56	749776.0	40294285.5	791
2014-10-20	53.25	53.25	50.25	52.49	-0.34	-0.64	605034.0	31410731.0	823
2014-10-19	54.0	54.75	51.75	52.83	0.84	1.62	936115.0	49288958.0	1337
2014-10-16	55.75	56.75	51.75	51.99	-5.44	-9.47	697205.0	37275506.75	1025
2014-10-15	58.0	58.5	56.75	57.43	-0.75	-1.29	736677.0	42481349.25	1176
2014-10-14	61.25	62.0	57.75	58.18	-3.84	-6.19	1511082.0	89411047.25	1736
2014-10-13	60.0	62.75	58.5	62.02	2.02	3.37	1369038.0	83538976.5	1732
2014-10-12	65.0	67.75	60.0	60.0	-6.5	-9.77	1745086.0	111799388.75	2581
2014-10-02	60.0	66.5	59.75	66.5	6.03	9.97	2903032.0	188249674.5	2337
2014-10-01	58.75	60.75	58.75	60.47	1.68	2.86	558554.0	33364319.0	621
2014-09-30	57.75	59.25	57.75	58.79	1.79	3.14	428451.0	25083210.75	601
2014-09-29	56.75	57.25	56.0	57.0	0.3	0.53	192287.0	10870927.75	272
2014-09-28	58.0	58.25	56.5	56.7	-1.27	-2.19	346754.0	19863953.25	414
2014-09-25	58.0	58.25	56.5	57.97	0.35	0.61	339200.0	19456994.0	467
2014-09-24	59.5	59.5	57.0	57.62	-2.23	-3.73	440481.0	25570774.75	567
2014-09-22	60.5	62.0	59.25	59.85	-0.35	-0.58	827616.0	50273460.0	944
2014-09-21	60.75	61.0	59.5	60.2	0.18	0.3	448691.0	26992477.5	471
2014-09-18	60.0	61.0	59.75	60.02	0.6	1.01	564963.0	34114012.0	740
2014-09-17	58.5	59.5	58.5	59.42	0.91	1.56	331692.0	19612105.0	415
2014-09-16	58.75	59.25	58.25	58.51	-0.01	-0.02	209255.0	12329805.25	281
2014-09-15	58.25	59.0	57.5	58.52	0.53	0.91	326519.0	19058996.75	420
2014-09-14	58.5	60.0	57.0	57.99	-0.31	-0.53	463241.0	27177982.75	591
2014-09-11	59.75	59.75	58.25	58.3	-1.29	-2.16	416325.0	24523010.5	729
2014-09-10	60.5	61.25	59.25	59.59	-0.42	-0.7	1038192.0	62811746.5	1205
2014-09-09	58.75	60.5	58.5	60.01	1.76	3.02	1094500.0	65266635.25	1388
2014-09-08	58.0	59.25	58.0	58.25	0.13	0.22	578529.0	33907425.5	648
2014-09-07	56.75	58.5	56.5	58.12	0.88	1.54	363757.0	20952852.0	452
2014-09-04	58.5	58.5	56.25	57.24	-0.73	-1.26	519182.0	29766581.25	594
2014-09-03	57.75	59.0	57.5	57.97	0.23	0.4	802473.0	46697494.5	1044
2014-09-02	57.5	58.25	57.25	57.74	0.45	0.79	496575.0	28699768.75	670
2014-09-01	56.5	58.75	56.0	57.29	0.97	1.72	867082.0	49671717.5	1050
2014-08-31	56.0	57.0	55.75	56.32	0.59	1.06	348349.0	19664653.5	441
2014-08-28	55.5	56.0	55.25	55.73	0.6	1.09	269803.0	15002483.0	373
2014-08-27	55.25	55.5	54.75	55.13	0.07	0.13	148497.0	8191534.25	250
2014-08-26	55.5	56.0	55.0	55.06	-0.31	-0.56	336733.0	18614301.25	463
2014-08-25	57.0	57.25	55.0	55.37	-1.69	-2.96	419105.0	23470567.5	634
2014-08-24	57.5	58.75	56.5	57.06	-0.07	-0.12	509548.0	29358725.75	771
2014-08-21	57.0	57.25	56.75	57.13	0.35	0.62	174905.0	9981854.0	290
2014-08-20	57.5	58.0	56.75	56.78	-0.26	-0.46	300454.0	17232289.75	436
2014-08-19	56.75	58.0	56.5	57.04	0.06	0.11	578540.0	33040546.0	680
2014-08-18	57.75	58.0	56.75	56.98	-0.79	-1.37	612963.0	35190361.75	965
2014-08-17	55.5	59.75	55.25	57.77	2.81	5.11	2227983.0	128607725.25	2382
2014-08-14	54.25	56.0	54.25	54.96	0.31	0.57	350530.0	19354763.25	492
2014-08-13	54.75	55.75	54.5	54.65	-0.44	-0.8	305892.0	16905140.5	409
2014-08-12	55.0	56.5	54.75	55.09	0.36	0.66	572987.0	31799032.0	773
2014-08-11	54.0	54.75	53.75	54.73	0.68	1.26	220467.0	11952499.5	342
2014-08-10	54.5	54.75	53.75	54.05	-0.57	-1.04	150271.0	8151310.25	238
2014-08-07	55.25	55.25	54.25	54.62	-0.37	-0.67	319296.0	17424879.5	357
2014-08-06	54.5	55.5	54.5	54.99	0.66	1.21	325505.0	17935976.75	507
2014-08-05	54.0	54.75	53.75	54.33	0.38	0.7	197797.0	10732230.5	309
2014-08-04	53.0	54.5	52.75	53.95	1.2	2.27	393115.0	21160432.0	526
2014-08-03	52.5	52.75	51.75	52.75	0.32	0.61	107832.0	5670151.5	188
2014-07-24	52.75	53.0	52.25	52.43	-0.3	-0.57	185303.0	9745368.25	251
2014-07-23	52.25	53.75	52.0	52.73	0.35	0.67	246339.0	13057306.0	349
2014-07-22	51.25	52.75	51.25	52.38	1.29	2.52	188015.0	9788615.0	297
2014-07-21	51.5	51.5	50.75	51.09	-0.05	-0.1	60897.0	3109619.25	131
2014-07-20	52.0	52.0	50.75	51.14	-0.89	-1.71	119463.0	6126836.75	238
2014-07-17	53.0	53.5	52.0	52.03	-0.96	-1.81	106126.0	5556710.5	269
2014-07-16	53.5	53.5	52.75	52.99	-0.49	-0.92	107965.0	5737055.25	203
2014-07-15	53.75	53.75	53.25	53.48	-0.23	-0.43	76194.0	4076430.0	164
2014-07-14	54.25	54.25	53.5	53.71	-0.41	-0.76	80978.0	4363473.25	163
2014-07-13	54.75	54.75	54.0	54.12	-0.21	-0.39	232769.0	12628919.75	261
2014-07-10	53.75	56.5	53.5	54.33	0.54	1.0	591272.0	32490076.0	793
2014-07-09	53.5	54.0	53.5	53.79	-0.13	-0.24	61044.0	3275479.5	108
2014-07-08	53.75	54.0	53.25	53.92	0.33	0.62	94196.0	5050612.25	145
2014-07-07	53.75	54.25	53.25	53.59	0.14	0.26	202808.0	10892680.25	272
2014-07-06	53.75	54.0	53.0	53.45	-0.16	-0.3	135747.0	7264823.75	176
2014-07-03	54.0	54.25	53.5	53.61	-0.39	-0.72	128688.0	6944037.5	174
2014-07-02	53.75	54.25	53.75	54.0	0.43	0.8	88516.0	4781261.0	130
2014-07-01	53.25	54.0	53.0	53.57	0.19	0.36	84345.0	4512576.5	124
2014-06-30	53.5	54.25	53.25	53.38	-0.41	-0.76	89049.0	4775735.5	157
2014-06-29	53.5	54.0	53.25	53.79	-0.54	-0.99	80569.0	4324082.5	146
2014-06-26	54.0	54.5	53.75	54.33	0.25	0.46	182592.0	9896916.25	314
2014-06-25	53.5	55.75	52.75	54.08	1.72	3.28	681136.0	37215841.0	1041
2014-06-24	52.25	53.0	51.5	52.36	0.35	0.67	227593.0	11866045.0	280
2014-06-23	53.0	53.0	51.25	52.01	-0.99	-1.87	141318.0	7374678.5	276
2014-06-22	53.25	53.75	52.75	53.0	-0.29	-0.54	130925.0	6986611.5	239
2014-06-19	53.5	53.75	53.25	53.29	-0.09	-0.17	167891.0	8984569.5	270
2014-06-18	53.5	54.0	53.0	53.38	-0.06	-0.11	121581.0	6515358.0	243
2014-06-17	53.25	54.0	52.0	53.44	0.28	0.53	244071.0	12967784.5	444
2014-06-16	54.0	54.75	53.0	53.16	-0.88	-1.63	224677.0	12081870.25	357
2014-06-15	54.75	54.75	53.5	54.04	-1.03	-1.87	125372.0	6799680.5	279
2014-06-12	55.0	56.5	54.75	55.07	0.07	0.13	324071.0	18004592.25	547
2014-06-11	54.75	55.25	54.25	55.0	0.04	0.07	271567.0	14897139.75	375
2014-06-10	55.25	55.5	54.25	54.96	-0.46	-0.83	224317.0	12300172.75	394
2014-06-09	53.75	56.0	53.0	55.42	1.64	3.05	580414.0	31715359.25	806
2014-06-08	58.0	58.0	52.25	53.78	-4.19	-7.23	1031847.0	55205599.75	1506
2014-06-05	61.5	61.5	57.5	57.97	-3.64	-5.91	589736.0	34951783.5	1047
2014-06-04	62.25	62.25	61.5	61.61	-0.34	-0.55	245677.0	15164720.5	371
2014-06-03	61.75	62.25	61.5	61.95	0.1	0.16	246679.0	15265498.75	266
2014-06-02	62.25	62.25	61.75	61.85	-0.1	-0.16	196982.0	12192998.75	305
2014-06-01	62.75	62.75	61.5	61.95	-0.3	-0.48	219192.0	13599916.25	408
2014-05-29	63.0	64.25	62.0	62.25	-0.51	-0.81	483092.0	30535508.75	845
2014-05-28	62.5	63.0	62.25	62.76	0.5	0.8	216350.0	13551896.25	376
2014-05-27	62.75	62.75	62.0	62.26	-0.2	-0.32	196809.0	12292571.0	312
2014-05-26	62.25	62.75	62.25	62.46	-0.03	-0.05	225594.0	14103525.25	324
2014-05-25	62.5	62.75	61.0	62.49	-0.26	-0.41	220858.0	13786075.0	371
2014-05-22	63.25	63.5	62.75	62.75	-0.4	-0.63	295855.0	18649517.5	443
2014-05-21	63.5	63.5	62.75	63.15	-0.11	-0.17	319260.0	20125203.25	513
2014-05-20	63.5	64.0	62.75	63.26	-0.27	-0.42	295575.0	18684780.0	519
2014-05-19	65.5	65.5	62.5	63.53	-1.94	-2.96	721937.0	46090520.0	1037
2014-05-18	66.75	67.0	65.25	65.47	-0.08	-0.12	833901.0	55275392.0	1398
2014-05-15	64.25	66.5	63.75	65.55	1.94	3.05	1917466.0	125042576.75	2396
2014-05-14	63.25	64.25	63.25	63.61	0.39	0.62	515008.0	32785388.5	657
2014-05-13	63.25	63.5	62.75	63.22	0.31	0.49	407524.0	25740242.5	506
2014-05-12	62.75	63.5	62.75	62.91	0.31	0.5	373241.0	23543081.0	540
2014-05-11	63.0	63.5	62.25	62.6	-0.16	-0.25	242336.0	15224195.0	445
2014-05-08	62.75	63.25	62.5	62.76	0.14	0.22	390412.0	24507480.25	565
2014-05-07	63.25	63.25	62.5	62.62	-0.63	-1.0	272454.0	17099387.25	533
2014-05-06	63.75	65.0	62.5	63.25	0.47	0.75	1288727.0	82615379.5	1870
2014-05-05	62.25	63.25	62.0	62.78	0.61	0.98	359840.0	22535314.75	500
2014-05-04	62.0	62.5	61.75	62.17	0.12	0.19	220679.0	13698259.75	453
2014-05-01	62.0	62.75	61.75	62.05	-0.04	-0.06	266062.0	16548311.75	430
2014-04-30	63.0	63.0	62.0	62.09	-0.67	-1.07	177409.0	11072228.25	336
2014-04-29	63.75	64.0	62.5	62.76	-0.77	-1.21	324726.0	20505258.25	564
2014-04-28	64.5	64.5	63.25	63.53	-0.74	-1.15	552496.0	35120801.75	762
2014-04-27	64.5	65.25	63.75	64.27	1.0	1.58	1275296.0	82195217.5	1582
2014-04-24	64.25	64.75	63.0	63.27	0.37	0.59	938268.0	59686426.25	1334
2014-04-23	62.5	63.75	62.25	62.9	0.58	0.93	1060094.0	66773840.25	1413
2014-04-22	61.25	63.0	61.0	62.32	1.01	1.65	836821.0	52113920.75	1090
2014-04-21	61.5	61.75	60.75	61.31	-0.67	-1.08	587213.0	35956228.0	875
2014-04-20	61.25	62.5	61.25	61.98	0.24	0.39	271384.0	16826602.5	451
2014-04-17	62.25	62.5	61.5	61.74	-0.24	-0.39	340858.0	21114295.25	641
2014-04-16	63.75	63.75	61.75	61.98	-1.36	-2.15	645211.0	40360907.75	1093
2014-04-15	63.0	65.75	62.75	63.34	1.35	2.18	1968370.0	126859247.0	2881
2014-04-14	61.75	62.5	61.25	61.99	0.47	0.76	737561.0	45697086.75	1089
2014-04-13	60.5	62.5	59.75	61.52	1.02	1.69	1210665.0	73861958.0	1949
2014-04-10	61.0	61.5	59.75	60.5	-0.5	-0.82	501534.0	30359854.5	851
2014-04-09	62.0	63.25	58.0	61.0	-0.75	-1.21	951248.0	58542306.0	1487
2014-04-08	62.0	62.25	61.0	61.75	-0.5	-0.8	440125.0	27085056.25	690
2014-04-07	62.75	63.0	61.5	62.25	-0.5	-0.8	514159.0	31980294.25	812
2014-04-06	61.75	63.5	60.5	62.75	0.75	1.21	746975.0	46313391.75	1144
2014-04-03	62.0	64.0	61.75	62.0	-0.25	-0.4	660473.0	41378791.75	1114
2014-04-02	62.75	62.75	61.75	62.25	-0.5	-0.8	209334.0	13046600.0	470
2014-04-01	63.25	63.25	62.5	62.75	-0.5	-0.79	248849.0	15667840.5	479
2014-03-31	63.5	63.5	63.0	63.25	0.25	0.4	218193.0	13789772.75	405
2014-03-30	63.75	64.25	63.0	63.0	-0.5	-0.79	373088.0	23643433.25	724
2014-03-27	64.5	64.5	63.0	63.5	-1.0	-1.55	358646.0	22824013.25	719
2014-03-26	64.5	64.5	63.75	64.5	0.0	0.0	227127.0	14580143.25	408
2014-03-25	64.0	64.5	64.0	64.5	0.25	0.39	149702.0	9597979.0	329
2014-03-24	64.0	64.75	64.0	64.25	0.25	0.39	314068.0	20183092.5	605
2014-03-23	65.0	65.25	63.75	64.0	-1.0	-1.54	493107.0	31691769.25	895
2014-03-20	65.25	65.5	64.5	65.0	-0.25	-0.38	285384.0	18531687.75	591
2014-03-19	65.0	66.25	64.75	65.25	0.5	0.77	529069.0	34601750.0	976
2014-03-18	64.5	65.0	64.25	64.75	0.0	0.0	302723.0	19575021.0	620
2014-03-17	65.0	65.25	64.5	64.75	0.0	0.0	295696.0	19194231.75	615
2014-03-16	65.5	65.5	64.5	64.75	-0.25	-0.38	409116.0	26593902.75	780
2014-03-13	64.75	67.0	64.75	65.0	0.75	1.17	970067.0	63716927.25	1751
2014-03-12	64.75	65.75	64.0	64.25	-0.75	-1.15	738127.0	47721318.25	1273
2014-03-11	66.5	66.75	64.5	65.0	-1.25	-1.89	685581.0	44954505.5	1233
2014-03-10	67.0	67.0	65.25	66.25	-0.5	-0.75	916168.0	60460401.25	1446
2014-03-09	68.5	68.5	66.75	66.75	-1.25	-1.84	758041.0	51004175.5	1378
2014-03-06	65.25	69.0	65.25	68.0	3.25	5.02	1871431.0	126554282.0	3516
2014-03-05	67.0	67.0	64.25	64.75	-2.0	-3.0	936733.0	61567499.5	1887
2014-03-04	66.75	67.75	66.25	66.75	0.25	0.38	614527.0	41170234.0	1185
2014-03-03	66.5	67.25	64.5	66.5	0.25	0.38	775654.0	51207463.75	1459
2014-03-02	67.25	68.5	65.75	66.25	-0.75	-1.12	643376.0	43209909.75	1361
2014-02-27	68.25	69.5	67.0	67.0	-1.0	-1.47	838168.0	57258586.75	1469
2014-02-26	69.75	69.75	67.75	68.0	-2.0	-2.86	844397.0	57892584.75	1458
2014-02-25	70.75	70.75	69.5	70.0	-0.25	-0.36	640503.0	44934500.0	961
2014-02-24	70.25	70.75	69.5	70.25	0.25	0.36	641715.0	45042520.0	1134
2014-02-23	70.75	71.25	69.75	70.0	-0.5	-0.71	662402.0	46673263.5	1082
2014-02-20	71.25	71.5	69.25	70.5	-1.0	-1.4	675109.0	47526363.25	1457
2014-02-19	73.0	73.25	70.75	71.5	-1.75	-2.39	748532.0	53642448.5	1587
2014-02-18	75.0	75.75	72.75	73.25	-2.5	-3.3	833928.0	61767138.0	1512
2014-02-17	75.5	76.25	74.5	75.75	0.0	0.0	177079.0	13343350.75	371
2014-02-16	74.25	75.75	73.5	75.75	1.75	2.36	192290.0	14351596.0	454
2014-02-13	75.0	75.25	74.0	74.0	-2.0	-2.63	223452.0	16657431.5	653
2014-02-12	76.25	76.5	74.75	76.0	-0.5	-0.65	177161.0	13355161.0	492
2014-02-11	77.25	78.0	76.0	76.5	-1.5	-1.92	262268.0	20135325.25	435
2014-02-10	77.5	78.75	75.25	78.0	0.75	0.97	355622.0	27530342.25	526
2014-02-09	78.75	78.75	77.25	77.25	-1.25	-1.59	77447.0	6040419.0	219
2014-02-06	78.0	79.75	78.0	78.5	0.5	0.64	310393.0	24450576.75	510
2014-02-05	75.0	78.0	75.0	78.0	2.5	3.31	202888.0	15540961.0	419
2014-02-04	74.0	75.5	73.25	75.5	0.5	0.67	115473.0	8624354.75	282
2014-02-03	74.75	75.0	72.5	75.0	0.25	0.33	133106.0	9895459.25	332
2014-02-02	74.5	75.25	74.0	74.75	0.0	0.0	48232.0	3598536.75	160
2014-01-30	73.0	75.0	73.0	74.75	0.75	1.01	128596.0	9571536.25	305
2014-01-29	73.0	74.0	72.5	74.0	1.25	1.72	57527.0	4219188.75	203
2014-01-28	70.75	73.25	70.75	72.75	1.25	1.75	140147.0	10116865.0	345
2014-01-27	71.0	71.5	70.5	71.5	0.5	0.7	97945.0	6936722.0	286
2014-01-26	71.5	71.5	69.0	71.0	-0.25	-0.35	188327.0	13264292.0	562
2014-01-23	67.0	71.25	66.25	71.25	3.25	4.78	569836.0	39218600.5	1347
2014-01-22	75.75	75.75	68.0	68.0	-7.5	-9.93	669980.0	46848617.5	1104
2014-01-21	76.5	76.5	74.0	75.5	0.75	1.0	145318.0	10943770.5	282
2014-01-20	76.5	76.5	74.0	74.75	-1.25	-1.64	88516.0	6625997.5	269
2014-01-19	76.0	78.0	75.75	76.0	-1.0	-1.3	144843.0	11069285.75	292
2014-01-16	77.75	78.0	76.25	77.0	-0.5	-0.65	102324.0	7877789.75	262
2014-01-15	78.5	78.5	76.5	77.5	-0.25	-0.32	139692.0	10823830.5	334
2014-01-14	77.0	79.75	77.0	77.75	-0.25	-0.32	177956.0	13988562.0	419
2014-01-13	78.25	79.5	78.0	78.0	-1.0	-1.27	170532.0	13388779.5	282
2014-01-12	78.5	79.5	77.75	79.0	0.0	0.0	161575.0	12730765.75	345
2014-01-09	80.0	80.0	78.0	79.0	-1.0	-1.25	227191.0	17964412.5	403
2014-01-08	79.0	80.5	79.0	80.0	0.25	0.31	182162.0	14525303.75	444
2014-01-07	77.0	80.0	76.0	79.75	2.75	3.57	462675.0	36240552.75	893
2014-01-06	77.0	78.0	76.5	77.0	-1.5	-1.91	176553.0	13608531.25	369
2014-01-05	79.25	79.25	76.75	78.5	-1.25	-1.57	494246.0	38593295.0	499
2014-01-02	80.25	80.25	78.25	79.75	-0.5	-0.62	208972.0	16570023.0	419
2014-01-01	80.0	81.5	79.0	80.25	0.25	0.31	318932.0	25575210.0	682
2013-12-31	78.5	81.0	77.75	80.0	1.5	1.91	742806.0	58985367.75	1469
2013-12-30	76.0	79.0	75.0	78.5	3.5	4.67	715422.0	55224596.75	1257
2013-12-29	75.75	76.25	74.5	75.0	-0.75	-0.99	315214.0	23729491.75	519
2013-12-26	74.75	76.5	74.75	75.75	1.25	1.68	353846.0	26793434.75	637
2013-12-25	75.0	75.5	74.0	74.5	-0.75	-1.0	396249.0	29681081.0	425
2013-12-24	76.0	77.25	74.75	75.25	-1.0	-1.31	356194.0	27114942.75	550
2013-12-23	74.5	76.5	74.0	76.25	1.25	1.67	344100.0	25977669.5	602
2013-12-22	74.5	75.0	73.25	75.0	1.5	2.04	252966.0	18796079.25	455
2013-12-19	73.75	75.0	73.25	73.5	0.25	0.34	660410.0	49129725.0	1066
2013-12-18	71.5	74.0	71.25	73.25	1.5	2.09	418821.0	30369786.5	785
2013-12-17	72.5	72.75	71.25	71.75	-1.0	-1.37	230608.0	16562932.75	473
2013-12-16	71.5	73.0	71.0	72.75	1.0	1.39	323665.0	23363729.0	683
2013-12-15	71.75	72.75	71.0	71.75	-0.25	-0.35	287868.0	20709663.0	598
2013-12-12	71.5	72.25	71.0	72.0	0.25	0.35	270550.0	19388867.5	525
2013-12-11	72.0	72.5	70.75	71.75	-0.25	-0.35	193425.0	13849338.0	490
2013-12-10	74.0	74.0	71.5	72.0	-1.75	-2.37	272471.0	19831279.75	599
2013-12-09	75.25	75.75	73.75	73.75	-1.5	-1.99	325788.0	24306307.75	643
2013-12-08	75.0	76.25	74.75	75.25	0.75	1.01	157447.0	11858994.0	399
2013-12-05	75.0	75.5	74.25	74.5	-1.25	-1.65	147872.0	11067106.0	429
2013-12-04	75.25	76.0	75.0	75.75	0.75	1.0	182638.0	13781021.25	574
2013-12-03	78.25	78.5	74.5	75.0	-3.5	-4.46	582047.0	44669574.25	1283
2013-12-02	78.5	79.5	78.0	78.5	-0.5	-0.63	137239.0	10769030.75	314
2013-12-01	78.5	79.0	77.5	79.0	0.25	0.32	183104.0	14312980.0	451
2013-11-28	79.0	80.0	78.25	78.75	-0.25	-0.32	380097.0	30102798.5	843
2013-11-27	78.0	79.5	76.75	79.0	0.75	0.96	564143.0	44290652.5	908
2013-11-26	78.25	78.75	77.25	78.25	-0.25	-0.32	224860.0	17537414.5	455
2013-11-25	76.0	79.0	75.25	78.5	1.75	2.28	320477.0	24679840.5	639
2013-11-24	77.0	77.5	76.25	76.75	-0.75	-0.97	101724.0	7800213.75	269
2013-11-21	78.0	78.0	76.75	77.5	-0.5	-0.64	173507.0	13392943.75	339
2013-11-20	77.75	78.75	77.75	78.0	-0.25	-0.32	210441.0	16428813.5	391
2013-11-19	78.25	78.25	76.0	78.25	-0.25	-0.32	247575.0	19076923.25	492
2013-11-18	78.5	79.25	77.25	78.5	-0.5	-0.63	159199.0	12443411.75	403
2013-11-17	77.75	79.0	77.5	79.0	1.0	1.28	241292.0	18903118.0	473
2013-11-14	78.0	78.5	77.25	78.0	0.0	0.0	231374.0	18028704.0	508
2013-11-13	76.5	78.0	76.0	78.0	0.5	0.65	330744.0	25522828.5	703
2013-11-12	77.5	79.25	76.25	77.5	0.25	0.32	440209.0	34288121.25	1109
2013-11-11	73.75	77.5	73.75	77.25	3.25	4.39	725295.0	55161782.25	1223
2013-11-10	73.0	75.25	72.5	74.0	1.0	1.37	553788.0	41075404.25	1043
2013-11-07	72.5	73.75	72.5	73.0	0.75	1.04	175305.0	12832685.5	461
2013-11-06	72.75	73.0	72.25	72.25	-0.75	-1.03	117497.0	8525077.75	287
2013-11-05	72.25	73.5	72.0	73.0	0.25	0.34	200384.0	14596767.5	467
2013-11-04	73.25	73.25	72.5	72.75	-1.0	-1.36	152297.0	11076860.25	408
2013-11-03	75.0	75.0	73.25	73.75	-1.25	-1.67	173453.0	12823633.25	468
2013-10-31	74.5	75.5	73.75	75.0	0.0	0.0	187496.0	13970681.5	483
2013-10-30	74.0	76.0	73.5	75.0	1.0	1.35	357586.0	26818990.0	758
2013-10-29	73.0	74.25	72.75	74.0	-0.25	-0.34	157561.0	11532972.5	392
2013-10-28	75.5	76.0	74.0	74.25	-1.25	-1.66	193929.0	14546174.5	440
2013-10-27	75.75	76.0	75.0	75.5	-0.75	-0.98	144515.0	10891501.0	395
2013-10-24	76.25	76.75	74.75	76.25	-0.5	-0.65	387613.0	29274817.75	836
2013-10-23	74.0	76.75	73.25	76.75	2.75	3.72	270413.0	20253447.5	589
2013-10-22	72.5	74.0	72.25	74.0	1.0	1.37	171947.0	12548433.75	380
2013-10-21	73.0	73.0	72.25	73.0	0.0	0.0	93908.0	6808068.25	270
2013-10-20	73.0	73.25	72.0	73.0	2.0	2.82	153637.0	11161966.0	355
2013-10-10	71.5	72.75	71.0	71.0	-1.0	-1.39	377851.0	27153497.25	713
2013-10-09	72.5	72.75	70.75	72.0	-1.5	-2.04	380194.0	27348997.5	821
2013-10-08	73.5	74.0	71.75	73.5	-0.5	-0.68	238984.0	17437844.25	561
2013-10-07	74.25	74.5	72.5	74.0	-0.75	-1.0	149411.0	10981603.0	393
2013-10-06	75.5	76.75	71.0	74.75	-1.75	-2.29	364882.0	27163307.25	753
2013-10-03	77.25	77.75	76.0	76.5	-0.75	-0.97	283788.0	21916407.0	520
2013-10-02	78.25	78.75	77.0	77.25	-0.5	-0.64	414051.0	32272214.5	802
2013-10-01	77.0	79.25	76.25	77.75	0.75	0.97	1166345.0	91279778.75	2009
2013-09-30	77.5	78.0	76.5	77.0	-0.5	-0.65	292350.0	22522852.75	667
2013-09-29	75.25	78.5	74.25	77.5	1.5	1.97	820919.0	63049318.5	1524
2013-09-26	77.75	78.25	74.75	76.0	-2.5	-3.18	524729.0	39966808.75	1261
2013-09-25	77.75	79.0	76.5	78.5	1.0	1.29	846601.0	65774097.0	1810
2013-09-24	75.0	77.5	75.0	77.5	3.5	4.73	783792.0	59719190.75	1366
2013-09-19	71.5	75.0	71.25	74.0	2.75	3.86	1058302.0	77903838.25	1997
2013-09-18	73.25	73.25	70.0	71.25	-2.0	-2.73	360511.0	25880895.75	774
2013-09-17	74.0	74.5	72.75	73.25	-1.25	-1.68	538650.0	39622135.5	987
2013-09-16	73.0	75.0	72.0	74.5	1.75	2.41	680675.0	49857700.0	1315
2013-09-15	70.0	73.25	70.0	72.75	4.0	5.82	1182996.0	85161203.5	1966
2013-09-12	64.0	70.25	64.0	68.75	4.75	7.42	1726929.0	117396174.5	2498
2013-09-11	65.5	65.75	62.25	64.0	-1.25	-1.92	307995.0	19634781.25	651
2013-09-10	64.5	65.25	63.5	65.25	2.25	3.57	476759.0	30785910.25	845
2013-09-09	63.75	63.75	61.5	63.0	-1.0	-1.56	159403.0	9943646.25	412
2013-09-08	64.25	65.0	63.5	64.0	0.25	0.39	216500.0	13867993.75	437
2013-09-05	63.25	65.5	60.25	63.75	-0.75	-1.16	383192.0	24294682.0	724
2013-09-04	63.25	65.25	62.5	64.5	0.5	0.78	522057.0	33341192.25	915
2013-09-03	65.75	66.25	62.25	64.0	-1.75	-2.66	693341.0	44336208.0	1286
2013-09-02	68.25	69.25	65.0	65.75	-1.75	-2.59	1006856.0	67575655.5	2151
2013-09-01	64.0	68.25	63.0	67.5	5.0	8.0	827688.0	54244852.75	1622
2013-08-29	64.0	64.25	60.25	62.5	0.5	0.81	853304.0	53192854.25	1825
2013-08-28	63.25	66.0	61.25	62.0	-6.0	-8.82	1698972.0	107950070.25	3421
2013-08-27	74.75	74.75	68.0	68.0	-7.5	-9.93	690985.0	48721133.0	1206
2013-08-26	75.25	75.5	74.0	75.5	0.25	0.33	253358.0	18988538.5	441
2013-08-25	76.0	76.0	73.0	75.25	-1.0	-1.31	233830.0	17513173.75	591
2013-08-22	75.75	76.5	75.5	76.25	0.5	0.66	184583.0	14010492.0	407
2013-08-21	76.5	76.5	75.0	75.75	-0.75	-0.98	265002.0	20057123.75	457
2013-08-20	76.0	76.75	75.25	76.5	0.5	0.66	255445.0	19403455.5	565
2013-08-19	76.0	76.5	75.25	76.0	-0.25	-0.33	206955.0	15686624.5	573
2013-08-18	77.5	77.5	75.75	76.25	-0.75	-0.97	367291.0	27973047.25	788
2013-08-15	78.0	78.25	76.0	77.0	-0.75	-0.96	316592.0	24359110.25	634
2013-08-14	78.75	79.0	77.5	77.75	-1.0	-1.27	200343.0	15644989.0	473
2013-08-13	78.75	79.75	78.0	78.75	0.0	0.0	278162.0	21842195.0	644
2013-08-05	78.5	79.75	77.75	78.75	0.25	0.32	231527.0	18128194.25	551
2013-08-04	76.75	78.5	76.75	78.5	1.0	1.29	213651.0	16617919.75	417
2013-08-01	76.75	78.0	76.5	77.5	0.75	0.98	192717.0	14892297.5	539
2013-07-31	79.75	79.75	76.0	76.75	-2.75	-3.46	298944.0	23225386.75	683
2013-07-30	79.5	80.5	79.0	79.5	0.0	0.0	257802.0	20513974.75	626
2013-07-29	81.0	81.75	79.5	79.5	-1.0	-1.24	317690.0	25499001.75	730
2013-07-28	81.75	82.0	80.0	80.5	0.75	0.94	592975.0	47994741.75	1217
2013-07-25	78.5	81.5	78.5	79.75	1.0	1.27	470007.0	37837679.0	1124
2013-07-24	80.75	81.5	78.5	78.75	-2.0	-2.48	448815.0	35833210.25	1041
2013-07-23	76.0	82.0	76.0	80.75	4.0	5.21	1196760.0	95233886.25	2338
2013-07-22	77.5	77.5	76.0	76.75	-0.75	-0.97	180958.0	13872105.5	486
2013-07-21	76.75	77.5	76.5	77.5	0.5	0.65	190783.0	14725773.5	445
2013-07-18	77.75	77.75	76.5	77.0	-1.25	-1.6	170537.0	13150954.5	471
2013-07-17	78.5	78.75	77.75	78.25	-0.25	-0.32	172826.0	13505009.25	426
2013-07-16	79.0	79.0	78.0	78.5	0.0	0.0	187370.0	14719691.25	509
2013-07-15	77.5	79.25	77.25	78.5	1.25	1.62	595598.0	46746643.75	1391
2013-07-14	77.0	78.0	76.75	77.25	0.25	0.32	265076.0	20509086.0	682
2013-07-11	76.75	77.0	76.0	77.0	0.0	0.0	202439.0	15511936.5	450
2013-07-10	76.75	77.75	76.25	77.0	0.25	0.33	179206.0	13766131.75	475
2013-07-09	77.0	77.25	75.5	76.75	0.0	0.0	272611.0	20823430.5	684
2013-07-08	77.5	77.75	76.25	76.75	-0.25	-0.32	215990.0	16559642.25	727
2013-07-07	77.5	78.75	77.0	77.0	-0.5	-0.65	427856.0	33282955.0	1116
2013-07-04	76.0	80.0	75.5	77.5	2.0	2.65	1577597.0	123374395.75	3399
2013-07-03	76.75	77.25	75.0	75.5	-1.25	-1.63	493312.0	37548161.75	1245
2013-07-02	77.0	77.5	76.0	76.75	0.0	0.0	451792.0	34772869.75	1266
2013-07-01	77.5	78.0	76.5	76.75	-0.75	-0.97	654716.0	50503203.25	1637
2013-06-30	76.25	79.5	76.0	77.5	-0.5	-0.64	1178281.0	91799000.0	3157
2013-06-26	83.75	86.5	77.0	78.0	-6.0	-7.14	2854626.0	231890068.75	7686
2013-06-25	78.0	87.75	78.0	84.0	-2.5	-2.89	3803739.0	312989132.0	9620
2013-06-24	94.5	95.25	86.5	86.5	-9.5	-9.9	2681951.0	240581472.5	4901
2013-06-23	88.25	96.75	86.75	96.0	6.5	7.26	3102276.0	281196363.75	6313
2013-06-22	81.5	90.0	79.75	89.5	7.25	8.81	2517416.0	217508222.25	4864
2013-06-19	81.25	83.75	80.75	82.25	1.25	1.54	1342544.0	110537897.5	3151
2013-06-18	80.0	84.25	78.75	81.0	1.25	1.57	1950196.0	158389841.75	4353
2013-06-17	77.75	80.75	77.75	79.75	2.5	3.24	1316133.0	104469839.25	3010
2013-06-16	77.0	81.5	74.0	77.25	-2.25	-2.83	2982058.0	233261530.0	7789
2013-06-15	86.0	87.0	79.5	79.5	-8.75	-9.92	3627938.0	299477641.5	8939
2013-06-12	81.25	88.25	80.0	88.25	8.0	9.97	2902148.0	242432404.75	5821
2013-06-11	73.0	80.25	73.0	80.25	7.25	9.93	1655523.0	128783573.25	2878
2013-06-10	74.75	74.75	72.25	73.0	-1.75	-2.34	198144.0	14609550.5	455
2013-06-09	74.5	75.25	74.25	74.75	0.25	0.34	117573.0	8777382.5	314
2013-06-08	75.0	76.0	74.25	74.5	0.0	0.0	311623.0	23378161.5	578
2013-06-05	74.75	76.25	74.0	74.5	-0.25	-0.33	225093.0	16916547.5	641
2013-06-04	75.0	78.0	74.5	74.75	0.25	0.34	894295.0	68187484.25	1899
2013-06-03	74.5	76.0	74.25	74.5	0.0	0.0	358186.0	26930070.75	751
2013-06-02	74.25	75.25	73.5	74.5	0.5	0.68	372025.0	27661076.25	908
2013-06-01	73.25	74.75	71.0	74.0	0.0	0.0	406418.0	29835339.25	931
2013-05-29	74.25	76.5	73.5	74.0	-0.5	-0.67	506431.0	38033720.5	985
2013-05-28	75.0	76.0	74.0	74.5	-0.25	-0.33	326270.0	24516079.75	734
2013-05-27	75.0	75.5	74.0	74.75	-0.25	-0.33	249987.0	18732164.5	621
2013-05-26	75.75	76.75	75.0	75.0	-0.5	-0.66	358378.0	27205077.5	826
2013-05-25	73.75	77.25	72.0	75.5	1.25	1.68	965259.0	72861647.75	2127
2013-05-22	74.75	75.25	74.0	74.25	-0.5	-0.67	311789.0	23301672.5	891
2013-05-21	76.0	76.25	74.0	74.75	-0.75	-0.99	634258.0	47453563.0	1576
2013-05-20	75.5	79.75	74.75	75.5	-1.0	-1.31	929163.0	70902818.75	2029
2013-05-19	75.75	77.75	74.25	76.5	1.25	1.66	593037.0	45217993.75	1549
2013-05-18	75.0	78.75	73.25	75.25	0.75	1.01	1068662.0	80671944.5	2715
2013-05-15	70.5	74.5	63.5	74.5	4.0	5.67	872215.0	57903779.5	2082
2013-05-14	77.75	78.75	70.5	70.5	-7.75	-9.9	388651.0	29015607.5	1124
2013-05-13	79.75	79.75	75.0	78.25	-2.0	-2.49	528444.0	41030224.5	1338
2013-05-12	80.0	82.25	79.25	80.25	0.25	0.31	633378.0	51260113.0	1746
2013-05-11	80.75	83.0	78.5	80.0	0.5	0.63	1205110.0	97431980.0	3146
2013-05-08	74.0	80.0	73.75	79.5	5.75	7.8	830985.0	64439813.75	2106
2013-05-07	74.5	75.75	73.5	73.75	-2.25	-2.96	542177.0	40297347.5	1245
2013-05-06	77.75	78.0	75.5	76.0	-2.25	-2.88	284101.0	21705138.5	838
2013-05-05	79.25	79.25	77.0	78.25	-0.75	-0.95	332037.0	25908922.0	831
2013-05-04	80.0	81.0	79.0	79.0	-0.5	-0.63	308290.0	24538307.0	717
2013-05-01	79.5	81.0	78.0	79.5	-0.5	-0.63	407391.0	32305190.75	1063
2013-04-30	81.0	82.5	78.25	80.0	-1.75	-2.14	585007.0	47246572.0	1581
2013-04-29	80.75	83.0	80.5	81.75	1.75	2.19	884419.0	72390172.5	2238
2013-04-28	77.0	80.75	76.75	80.0	3.25	4.23	684698.0	53540905.0	1468
2013-04-27	72.25	77.25	71.75	76.75	5.25	7.34	1229988.0	92465478.75	2265
2013-04-24	72.5	72.5	69.5	71.5	-1.0	-1.38	617136.0	43978953.25	1286
2013-04-23	74.25	75.0	72.5	72.5	-1.5	-2.03	362757.0	26699058.5	771
2013-04-22	73.25	75.0	73.0	74.0	1.0	1.37	533048.0	39458782.0	1088
2013-04-21	71.25	74.75	70.5	73.0	2.5	3.55	750136.0	54387236.75	1494
2013-04-20	69.0	74.25	68.0	70.5	-1.5	-2.08	1322769.0	93748061.75	2470
2013-04-17	77.0	79.0	72.0	72.0	-7.75	-9.72	1314359.0	96416073.25	2617
2013-04-16	78.5	82.0	78.25	79.75	-0.25	-0.31	742285.0	59770069.25	1626
2013-04-15	80.75	81.5	79.0	80.0	-1.5	-1.84	674221.0	54211035.25	1519
2013-04-14	81.75	82.5	80.5	81.5	-0.75	-0.91	652436.0	53177110.5	1663
2013-04-13	82.5	84.25	80.5	82.25	-1.25	-1.5	1271396.0	104951995.25	2604
2013-04-10	81.25	85.75	76.0	83.5	1.25	1.52	2241960.0	184211775.75	4696
2013-04-09	84.25	84.25	82.0	82.25	-1.75	-2.08	564226.0	46757883.25	1607
2013-04-08	81.75	84.25	80.25	84.0	2.0	2.44	1263827.0	103744256.25	2927
2013-04-07	83.25	84.75	82.0	82.0	-0.75	-0.91	1088663.0	90862924.75	2678
2013-04-06	78.0	83.0	76.25	82.75	4.75	6.09	2377145.0	190559676.5	5605
2013-04-03	82.75	85.75	78.0	78.0	-1.75	-2.19	3779475.0	310085803.25	8646
2013-04-02	72.5	79.75	72.25	79.75	7.25	10.0	2212671.0	170104884.0	4135
2013-04-01	74.5	74.75	72.25	72.5	-1.75	-2.36	836544.0	61416635.25	1905
2013-03-31	74.75	76.0	72.0	74.25	0.75	1.02	1747603.0	130161269.25	3993
2013-03-30	71.25	74.0	69.75	73.5	4.25	6.14	1807262.0	130624878.0	3940
2013-03-27	65.5	70.75	65.5	69.25	4.0	6.13	3180084.0	218784540.5	4224
2013-03-26	61.5	67.0	61.0	65.25	4.25	6.97	3655494.0	236977028.5	4945
2013-03-25	61.0	63.0	60.0	61.0	0.5	0.83	1404195.0	86350854.5	2670
2013-03-24	64.25	64.5	60.0	60.5	-4.25	-6.56	2036992.0	127346407.75	4654
2013-03-23	63.5	68.5	62.75	64.75	1.25	1.97	4348140.0	282626392.5	6687
2013-03-20	59.0	63.5	57.75	63.5	5.75	9.96	2680364.0	164510616.75	3862
2013-03-19	58.25	59.75	57.5	57.75	0.75	1.32	2130311.0	125237901.5	3073
2013-03-18	52.25	57.0	51.75	57.0	5.0	9.62	2399725.0	131310804.5	3178
2013-03-17	52.0	52.5	51.5	52.0	0.0	0.0	515016.0	26783183.75	783
2013-03-16	52.25	52.5	51.5	52.0	0.0	0.0	362138.0	18893012.25	618
2013-03-13	51.0	52.0	50.0	52.0	1.0	1.96	326560.0	16715142.0	713
2013-03-12	53.0	53.0	50.5	51.0	-2.0	-3.77	377197.0	19650900.25	721
2013-03-11	53.25	53.25	52.75	53.0	0.0	0.0	319431.0	16952187.0	507
2013-03-10	52.75	54.0	52.75	53.0	0.25	0.47	688627.0	36745328.25	1130
2013-03-09	52.75	53.0	52.25	52.75	0.5	0.96	298947.0	15726724.75	524
2013-03-06	52.25	52.75	52.0	52.25	0.25	0.48	218562.0	11450469.0	480
2013-03-05	52.0	52.5	51.75	52.0	0.25	0.48	239526.0	12466739.75	442
2013-03-04	52.5	52.5	51.5	51.75	-0.75	-1.43	263039.0	13658952.25	533
2013-03-03	53.25	53.25	52.25	52.5	-0.75	-1.41	233848.0	12330918.5	435
2013-03-02	53.0	54.0	52.75	53.25	0.75	1.43	492960.0	26259127.25	666
2013-02-27	53.0	53.5	52.5	52.5	-0.5	-0.94	297896.0	15790762.0	536
2013-02-26	53.25	53.25	52.5	53.0	-0.25	-0.47	273446.0	14463218.75	452
2013-02-25	53.5	53.75	52.75	53.25	0.0	0.0	326934.0	17374619.75	512
2013-02-24	53.0	53.5	52.5	53.25	0.25	0.47	274421.0	14571400.75	457
2013-02-23	53.5	53.5	52.75	53.0	-0.25	-0.47	319860.0	16996767.75	545
2013-02-20	53.75	55.0	53.0	53.25	0.0	0.0	875950.0	47614332.0	1330
2013-02-19	53.25	53.75	52.25	53.25	-0.25	-0.47	601428.0	31807565.0	953
2013-02-18	54.0	54.25	52.75	53.5	-0.25	-0.47	613658.0	32726595.5	926
2013-02-17	54.5	54.75	52.75	53.75	-1.0	-1.83	1312271.0	70258334.75	1696
2013-02-16	53.0	57.25	53.0	54.75	2.0	3.79	1511323.0	83924782.25	1927
2013-02-13	52.5	54.25	52.5	52.75	0.25	0.48	614949.0	32937658.75	649
2013-02-12	54.25	54.5	52.25	52.5	-2.25	-4.11	409948.0	21774012.25	595
2013-02-11	55.0	55.5	54.0	54.75	-0.25	-0.45	345750.0	18836913.25	430
2013-02-10	55.75	55.75	54.75	55.0	-0.75	-1.35	288761.0	15913200.5	420
2013-02-09	56.25	56.75	55.25	55.75	-0.5	-0.89	379098.0	21163444.75	507
2013-02-06	56.0	57.75	55.25	56.25	0.0	0.0	980561.0	55340478.25	943
2013-02-05	55.25	56.25	54.5	56.25	0.25	0.45	575133.0	32024674.25	602
2013-02-04	56.25	57.0	55.5	56.0	0.0	0.0	609084.0	34342696.25	731
2013-02-03	57.0	57.0	55.75	56.0	-0.25	-0.44	455116.0	25547193.0	537
2013-02-02	56.0	57.0	55.25	56.25	0.5	0.9	674139.0	37901552.25	855
2013-01-30	55.0	56.75	54.5	55.75	1.0	1.83	1240172.0	68777804.5	1419
2013-01-29	56.5	56.5	54.75	54.75	-1.25	-2.23	487534.0	26964650.0	793
2013-01-28	56.5	57.5	55.75	56.0	-0.5	-0.88	660422.0	37345680.25	919
2013-01-27	58.25	59.75	55.5	56.5	-1.25	-2.16	1589286.0	91755730.25	2648
2013-01-26	52.5	57.75	52.25	57.75	5.25	10.0	1684466.0	92594248.5	1602
2013-01-23	53.25	54.0	52.25	52.5	-0.75	-1.41	749031.0	39805639.5	738
2013-01-22	53.75	54.25	53.0	53.25	0.0	0.0	559153.0	29890607.75	846
2013-01-21	52.0	55.25	51.75	53.25	2.0	3.9	1404049.0	75090577.25	2029
2013-01-20	52.0	52.25	51.0	51.25	-0.75	-1.44	148636.0	7645895.25	345
2013-01-19	51.5	52.25	51.0	52.0	0.75	1.46	230778.0	11905024.75	443
2013-01-16	51.75	52.25	51.0	51.25	-0.25	-0.49	217379.0	11216204.25	480
2013-01-15	52.75	53.25	51.5	51.5	-1.0	-1.9	402814.0	21035436.75	871
2013-01-14	50.5	54.0	50.25	52.5	2.5	5.0	1206472.0	62816198.75	2312
2013-01-13	51.25	51.25	49.8	50.0	-1.5	-2.91	412230.0	20757355.1	724
2013-01-12	52.25	52.25	51.0	51.5	-0.5	-0.96	167263.0	8624953.5	380
2013-01-09	52.75	52.75	51.75	52.0	-0.5	-0.95	146345.0	7619314.25	387
2013-01-08	53.5	53.5	51.25	52.5	-1.0	-1.87	406980.0	21367147.0	730
2013-01-07	53.75	54.0	53.25	53.5	-0.25	-0.47	192849.0	10334993.25	380
2013-01-06	53.5	53.75	52.75	53.75	0.25	0.47	229915.0	12229217.0	419
2013-01-05	53.5	53.75	52.75	53.5	0.0	0.0	248958.0	13265918.75	501
2013-01-02	53.5	54.25	53.0	53.5	0.5	0.94	384508.0	20620112.0	733
2013-01-01	54.0	54.0	53.0	53.0	0.0	0.0	245589.0	13107177.75	484
2012-12-31	53.75	54.25	52.25	53.0	-0.75	-1.4	232642.0	12350099.0	556
2012-12-30	54.5	54.5	53.25	53.75	-0.75	-1.38	199409.0	10718924.75	508
2012-12-29	54.25	55.0	54.0	54.5	-0.25	-0.46	182481.0	9955753.25	460
2012-12-26	55.0	55.5	54.25	54.75	-0.5	-0.9	202899.0	11097133.75	471
2012-12-25	55.75	55.75	54.75	55.25	-0.25	-0.45	311174.0	17212646.75	583
2012-12-24	55.75	56.25	54.75	55.5	-0.25	-0.45	335075.0	18581401.0	704
2012-12-23	56.25	56.25	55.0	55.75	-0.5	-0.89	410656.0	22890213.75	766
2012-12-22	57.0	57.0	55.5	56.25	-0.75	-1.32	556007.0	31217006.5	968
2012-12-19	56.75	57.25	56.25	57.0	0.25	0.44	394675.0	22402636.75	640
2012-12-18	57.25	57.5	56.5	56.75	0.0	0.0	453797.0	25903459.5	732
2012-12-17	57.5	57.5	56.0	56.75	-1.0	-1.73	529471.0	30088416.5	860
2012-12-16	57.5	59.5	57.25	57.75	0.75	1.32	877576.0	51356357.0	1457
2012-12-15	57.25	57.75	56.75	57.0	0.25	0.44	354867.0	20294749.0	678
2012-12-12	56.25	58.5	56.0	56.75	0.75	1.34	1031016.0	59032830.75	1646
2012-12-11	56.25	56.25	55.5	56.0	0.25	0.45	167252.0	9353963.5	387
2012-12-10	57.0	57.0	55.75	55.75	-1.25	-2.19	240846.0	13554445.0	600
2012-12-09	58.0	58.25	57.0	57.0	-0.5	-0.87	346501.0	19929501.25	683
2012-12-08	57.25	58.25	57.0	57.5	0.75	1.32	568056.0	32748594.5	888
2012-12-05	55.5	57.75	55.5	56.75	1.25	2.25	584686.0	33287105.5	1127
2012-12-04	56.25	56.25	55.25	55.5	-0.75	-1.33	276449.0	15416539.75	507
2012-12-03	55.25	56.25	54.75	56.25	1.25	2.27	479864.0	26634259.5	824
2012-12-02	56.5	56.5	54.75	55.0	-1.5	-2.65	584859.0	32555604.5	926
2012-12-01	55.5	56.5	55.25	56.5	2.75	5.12	465306.0	25991133.0	843
2012-11-28	51.75	56.0	51.75	53.75	2.0	3.86	519693.0	28059056.25	1014
2012-11-27	53.5	53.5	51.0	51.75	-1.5	-2.82	422293.0	22050955.25	901
2012-11-26	54.25	54.75	49.5	53.25	-0.75	-1.39	522406.0	26926277.3	1261
2012-11-25	57.75	57.75	53.5	54.0	-4.25	-7.3	586198.0	32554727.5	1271
2012-11-24	58.0	58.75	57.5	58.25	1.25	2.19	385518.0	22410065.75	693
2012-11-21	57.5	59.0	56.75	57.0	0.25	0.44	1022843.0	59350294.0	1439
2012-11-20	57.25	57.5	55.75	56.75	0.0	0.0	383598.0	21736795.25	695
2012-11-19	57.75	58.5	55.0	56.75	-1.25	-2.16	501691.0	28606446.5	945
2012-11-18	58.5	58.75	57.5	58.0	0.25	0.43	348876.0	20282619.25	632
2012-11-17	58.5	58.5	57.25	57.75	-0.75	-1.28	343877.0	19860382.5	729
2012-11-14	61.0	61.5	57.25	58.5	-2.75	-4.49	579174.0	34421261.25	1272
2012-11-13	62.25	62.5	61.25	61.25	-0.25	-0.41	363323.0	22393571.5	688
2012-11-12	61.0	62.25	60.5	61.5	0.25	0.41	530368.0	32560457.5	1017
2012-11-11	63.5	63.5	60.25	61.25	-2.0	-3.16	692570.0	42900763.75	1234
2012-11-10	63.0	64.0	62.25	63.25	-0.25	-0.39	859456.0	54338540.0	1511
2012-11-07	62.75	66.5	62.25	63.5	2.75	4.53	2468859.0	158999517.75	4104
2012-11-06	59.0	61.25	58.5	60.75	2.0	3.4	1039719.0	62441912.0	1707
2012-11-05	59.0	60.25	58.5	58.75	-0.25	-0.42	778206.0	46133981.75	1277
2012-11-04	57.25	59.25	56.75	59.0	2.25	3.96	1007888.0	58794772.5	1616
2012-11-03	56.25	57.0	55.75	56.75	0.75	1.34	454304.0	25643582.5	935
2012-10-24	55.5	56.75	54.75	56.0	-0.25	-0.44	639586.0	35677820.75	1413
2012-10-23	57.0	57.5	56.0	56.25	-1.25	-2.17	431407.0	24367830.25	1008
2012-10-22	58.75	59.5	56.25	57.5	-1.0	-1.71	614292.0	35649456.75	1348
2012-10-21	60.25	60.5	58.0	58.5	-1.0	-1.68	646964.0	38250326.5	1353
2012-10-20	58.0	60.5	56.75	59.5	1.0	1.71	1418189.0	83686422.5	2650
2012-10-17	58.75	59.0	57.75	58.5	0.25	0.43	819520.0	47970398.75	1590
2012-10-16	59.25	60.25	58.0	58.25	-0.75	-1.27	1319631.0	78078967.75	2697
2012-10-15	60.0	63.0	58.25	59.0	0.5	0.85	4702019.0	286384134.25	7587
2012-10-14	53.25	58.5	52.25	58.5	5.25	9.86	3016240.0	170284009.25	4028
2012-10-13	56.25	57.0	51.0	53.25	-3.25	-5.75	1273761.0	67275372.0	2668
2012-10-10	59.0	59.5	56.5	56.5	-2.75	-4.64	1253595.0	72620765.75	2186
2012-10-09	60.75	61.25	58.75	59.25	-1.5	-2.47	1350738.0	80510980.75	2302
2012-10-08	59.75	62.0	58.0	60.75	1.0	1.67	2606531.0	156914060.0	4264
2012-10-07	61.75	63.5	59.25	59.75	-1.75	-2.85	2712905.0	165390807.0	4199
2012-10-06	65.75	66.25	60.5	61.5	-3.75	-5.75	3492975.0	219688322.0	5873
2012-10-03	67.5	70.5	64.5	65.25	-1.0	-1.51	3522997.0	235533519.0	5634
2012-10-02	72.75	72.75	66.25	66.25	-5.75	-7.99	1513508.0	106081244.25	3142
2012-10-01	71.75	73.25	70.75	72.0	-0.25	-0.35	1275982.0	91922427.0	2287
2012-09-30	73.5	73.5	70.25	72.25	-0.75	-1.03	1093551.0	78731669.25	2509
2012-09-29	70.0	74.0	69.0	73.0	0.75	1.04	2247121.0	162172068.0	4632
2012-09-26	79.5	82.0	72.25	72.25	-8.0	-9.97	3838792.0	292882733.25	7355
2012-09-25	82.0	88.5	80.25	80.25	-8.75	-9.83	4285550.0	352988863.25	7870
2012-09-24	92.0	92.25	89.0	89.0	-9.75	-9.87	624143.0	56482963.0	1469
2012-09-22	104.25	105.0	98.75	98.75	-10.75	-9.82	2002008.0	199666093.5	3570
2012-09-19	110.25	117.25	109.5	109.5	-12.0	-9.88	2873123.0	320818103.0	7634
2012-09-18	129.5	131.0	121.5	121.5	-13.5	-10.0	280020.0	34776946.5	1128
2012-09-17	140.0	141.0	133.0	135.0	-5.0	-3.57	750705.0	101462598.0	3239
2012-09-16	143.0	144.0	134.5	140.0	-3.0	-2.1	761957.0	105095089.0	3264
2012-09-15	143.5	144.0	137.5	143.0	9.0	6.72	593901.0	83265581.0	2675
2012-09-12	125.75	134.0	125.5	134.0	9.0	7.2	464044.0	59463628.0	2001
2012-09-11	114.0	125.0	114.0	125.0	9.5	8.23	717242.0	86635427.5	2363
2012-09-10	117.5	118.25	111.0	115.5	-1.5	-1.28	367605.0	42396170.25	1320
2012-09-09	123.0	123.25	115.0	117.0	-3.75	-3.11	681191.0	81153214.25	2631
2012-09-08	116.0	121.0	113.25	120.75	8.75	7.81	643311.0	75033208.75	2078
2012-09-05	111.0	116.0	105.0	112.0	3.75	3.46	1180013.0	132126244.75	3326
2012-09-04	100.5	108.25	100.5	108.25	9.75	9.9	932425.0	98938648.75	2210
2012-09-03	94.25	99.75	91.75	98.5	5.0	5.35	1616418.0	153195293.75	3590
2012-09-02	85.75	93.5	85.75	93.5	8.5	10.0	1458446.0	133099934.5	1331
2012-09-01	88.5	90.0	85.0	85.0	-2.25	-2.58	379020.0	33235923.5	655
2012-08-29	85.5	88.75	84.0	87.25	2.25	2.65	631630.0	54907965.25	1255
2012-08-28	85.25	86.0	84.0	85.0	-0.75	-0.87	159604.0	13534467.5	413
2012-08-27	85.25	86.5	84.25	85.75	0.75	0.88	286249.0	24440049.75	636
2012-08-26	83.75	89.0	82.5	85.0	2.25	2.72	755323.0	64599562.0	1470
2012-08-25	81.5	83.0	80.0	82.75	3.0	3.76	267873.0	21931938.5	547
2012-08-15	83.0	83.0	78.25	79.75	-2.5	-3.04	373072.0	29892660.25	880
2012-08-14	82.25	84.5	81.0	82.25	0.25	0.3	481339.0	39716274.0	905
2012-08-13	85.0	86.0	81.0	82.0	-4.5	-5.2	337692.0	28749633.5	799
2012-08-12	85.0	89.0	83.0	86.5	1.5	1.76	553566.0	47778118.5	1181
2012-08-11	82.0	85.0	81.5	85.0	4.5	5.59	532988.0	44703226.0	1013
2012-08-08	79.5	83.5	79.25	80.5	0.0	0.0	573766.0	46679469.25	1074
2012-08-07	81.0	82.0	78.75	80.5	0.0	0.0	428786.0	34515432.25	984
2012-08-06	79.0	85.0	78.0	80.5	2.5	3.21	1165617.0	94525688.25	2576
2012-08-05	71.5	78.0	71.5	78.0	7.0	9.86	1018890.0	77903045.75	1408
2012-08-04	70.0	71.25	69.0	71.0	1.0	1.43	549739.0	38599225.5	957
2012-08-01	70.0	72.0	69.5	70.0	0.5	0.72	567427.0	40047218.5	1001
2012-07-31	69.5	71.0	68.0	69.5	-1.0	-1.42	691046.0	48210011.25	1425
2012-07-30	67.0	71.25	65.0	70.5	3.0	4.44	1123067.0	76320931.75	1874
2012-07-29	70.75	70.75	66.75	67.5	-3.25	-4.59	1035486.0	70684428.25	2172
2012-07-28	65.25	70.75	65.25	70.75	6.25	9.69	1100739.0	76121959.25	1809
2012-07-25	64.25	66.5	63.5	64.5	0.0	0.0	457244.0	29912684.75	1024
2012-07-24	62.25	66.0	62.0	64.5	2.5	4.03	917002.0	58996531.75	1635
2012-07-23	61.0	63.0	59.25	62.0	0.75	1.22	608254.0	37033198.5	1261
2012-07-22	60.0	62.25	59.0	61.25	2.25	3.81	635585.0	38615168.0	1357
2012-07-21	57.0	60.5	56.25	59.0	2.5	4.42	477194.0	27693723.25	897
2012-07-18	53.0	57.0	53.0	56.5	3.5	6.6	483771.0	26925937.5	1093
2012-07-17	56.5	57.25	53.0	53.0	-4.25	-7.42	268156.0	14871492.75	697
2012-07-16	57.5	58.0	56.25	57.25	-0.5	-0.87	460195.0	26278181.75	813
2012-07-15	56.5	59.25	55.75	57.75	1.25	2.21	839119.0	48158615.5	1527
2012-07-14	56.0	56.5	52.5	56.5	1.25	2.26	481677.0	26768314.75	932
2012-07-11	56.5	57.0	55.0	55.25	-0.75	-1.34	679936.0	38020591.0	1111
2012-07-10	56.75	58.0	55.0	56.0	0.0	0.0	905556.0	51253268.5	1799
2012-07-09	57.5	63.25	54.0	56.0	-1.5	-2.61	2670806.0	157494284.25	4215
2012-07-08	57.5	59.0	56.25	57.5	0.5	0.88	580716.0	33604482.0	1173
2012-07-07	55.0	57.5	54.5	57.0	2.5	4.59	934928.0	52585424.25	1630
2012-07-04	53.0	56.75	52.5	54.5	1.75	3.32	1443378.0	79100547.75	2618
2012-07-03	52.25	54.0	52.0	52.75	0.5	0.96	780765.0	41243730.25	1463
2012-07-02	51.5	53.25	51.25	52.25	0.25	0.48	615052.0	32108936.5	1261
2012-07-01	53.5	53.75	51.0	52.0	-1.0	-1.89	725684.0	37723884.75	1775
2012-06-30	54.25	56.25	52.75	53.0	1.0	1.92	2078101.0	112378767.75	3710
2012-06-27	55.0	58.5	50.5	52.0	-2.5	-4.59	2641397.0	144492663.75	5379
2012-06-26	58.75	59.25	54.25	54.5	-4.0	-6.84	1886315.0	107060252.5	4091
2012-06-25	59.25	61.25	56.75	58.5	0.25	0.43	1647902.0	96484977.25	3796
2012-06-24	56.0	60.0	53.5	58.25	2.0	3.56	2994352.0	172033591.25	6384
2012-06-23	62.75	63.75	56.0	56.25	-5.75	-9.27	2984263.0	177718749.25	6185
2012-06-20	64.0	67.25	61.75	62.0	-5.25	-7.81	3920956.0	251064213.5	8576
2012-06-19	73.25	74.0	67.25	67.25	-7.25	-9.73	1896818.0	131518581.0	4610
2012-06-18	84.5	84.5	74.5	74.5	-8.25	-9.97	2623844.0	204488864.0	7009
2012-06-17	86.0	87.5	79.5	82.75	-4.25	-4.89	1345165.0	113091959.75	4813
2012-06-16	99.0	106.0	87.0	87.0	-9.5	-9.84	2868179.0	262567050.0	8581
2012-06-13	100.0	100.0	96.0	96.5	-1.75	-1.78	667538.0	65012748.5	1736
2012-06-12	88.0	99.25	88.0	98.25	8.0	8.86	1225410.0	117800155.75	2375
2012-06-11	89.0	92.5	89.0	90.25	1.5	1.69	347359.0	31566178.5	937
2012-06-10	86.0	89.0	84.0	88.75	1.75	2.01	1009632.0	87067382.75	1415
2012-06-09	90.0	94.0	86.5	87.0	-2.5	-2.79	534265.0	48062733.25	1533
2012-06-06	92.25	93.25	84.25	89.5	-2.25	-2.45	190229.0	16955613.25	577
2012-06-05	92.0	94.0	91.5	91.75	0.0	0.0	143574.0	13308135.75	520
2012-06-04	94.0	96.0	90.0	91.75	-2.5	-2.65	352270.0	32784586.25	1105
2012-06-03	95.75	98.0	94.0	94.25	-1.0	-1.05	236309.0	22562025.5	969
2012-06-02	92.0	98.0	91.25	95.25	0.25	0.26	550578.0	52570177.5	1911
2012-05-30	99.0	99.0	92.5	95.0	-4.0	-4.04	729871.0	69725037.5	2730
2012-05-29	106.25	107.5	96.25	99.0	-7.75	-7.26	774789.0	80062181.75	3038
2012-05-28	109.0	115.0	104.25	106.75	-1.25	-1.16	1518584.0	166392005.0	5358
2012-05-27	101.5	109.5	101.0	108.0	8.25	8.27	1028137.0	109375862.5	2456
2012-05-26	100.0	102.25	99.0	99.75	1.0	1.01	270269.0	27253908.25	841
2012-05-23	99.5	101.75	98.25	98.75	-0.25	-0.25	159600.0	15985395.25	654
2012-05-22	99.0	103.5	98.75	99.0	1.0	1.02	451007.0	45492276.5	1352
2012-05-21	97.0	101.0	96.25	98.0	0.0	0.0	326464.0	32082849.25	1097
2012-05-20	101.25	102.5	97.25	98.0	-3.0	-2.97	317113.0	31824408.0	1298
2012-05-19	99.75	105.0	95.0	101.0	0.75	0.75	725136.0	73370350.0	2335
2012-05-16	100.0	102.75	98.25	100.25	5.25	5.53	1125871.0	113456723.75	3528
2012-05-15	89.0	95.0	86.5	95.0	8.5	9.83	664831.0	60624313.0	1796
2012-05-14	82.75	89.25	81.5	86.5	4.5	5.49	754066.0	64974689.25	1931
2012-05-13	82.25	84.5	81.0	82.0	0.0	0.0	153145.0	12590328.0	375
2012-05-12	82.25	83.75	78.0	82.0	-1.25	-1.5	214524.0	17476633.5	512
2012-05-09	84.0	85.0	81.5	83.25	0.25	0.3	475295.0	39225495.5	843
2012-05-08	84.0	87.75	83.0	83.0	0.0	0.0	648640.0	55156968.75	1461
2012-05-07	81.25	84.25	81.25	83.0	1.75	2.15	278804.0	23234167.5	788
2012-05-06	80.5	84.75	80.5	81.25	1.0	1.25	294353.0	24330307.5	808
2012-05-05	81.0	81.0	79.0	80.25	-0.75	-0.93	48762.0	3894368.75	155
2012-05-02	83.0	83.75	80.5	81.0	-1.75	-2.11	91185.0	7486335.0	287
2012-05-01	82.75	83.5	81.5	82.75	-0.25	-0.3	77544.0	6394371.75	224
2012-04-30	84.75	84.75	82.25	83.0	-1.0	-1.19	83084.0	6920902.0	233
2012-04-29	84.25	85.75	83.0	84.0	0.0	0.0	169358.0	14271531.5	396
2012-04-28	83.5	84.75	83.0	84.0	0.5	0.6	91477.0	7676141.0	267
2012-04-25	84.0	85.25	83.0	83.5	0.25	0.3	181567.0	15271681.5	482
2012-04-24	85.0	85.5	83.0	83.25	-1.25	-1.48	99890.0	8391340.0	321
2012-04-23	84.0	86.0	83.0	84.5	0.5	0.6	202363.0	17087130.0	642
2012-04-22	81.75	87.25	81.0	84.0	3.0	3.7	451756.0	38149642.75	1382
2012-04-21	81.0	82.25	80.75	81.0	0.25	0.31	83657.0	6811006.0	303
2012-04-18	80.5	81.25	79.75	80.75	0.0	0.0	123832.0	9947153.25	362
2012-04-17	79.5	83.0	79.5	80.75	3.25	4.19	286614.0	23325112.0	843
2012-04-16	79.0	80.0	77.25	77.5	-2.0	-2.52	121824.0	9598081.75	361
2012-04-15	80.25	81.75	78.75	79.5	-2.25	-2.75	220516.0	17666795.25	560
2012-04-14	80.0	84.0	79.5	81.75	2.5	3.15	430943.0	35250144.75	1141
2012-04-11	78.0	81.0	77.25	79.25	1.25	1.6	276675.0	21991139.75	808
2012-04-10	78.5	81.0	78.0	78.0	-1.0	-1.27	159748.0	12669861.75	479
2012-04-09	79.0	80.0	77.25	79.0	-0.5	-0.63	130766.0	10265549.0	387
2012-04-08	80.5	81.75	75.0	79.5	-0.75	-0.93	285060.0	22428369.0	781
2012-04-07	80.5	82.0	79.25	80.25	-0.25	-0.31	209754.0	16967726.0	544
2012-04-04	84.0	84.0	80.0	80.5	-1.5	-1.83	368896.0	30016784.75	960
2012-04-03	78.5	84.5	78.0	82.0	3.5	4.46	981214.0	80368599.0	2417
2012-04-02	80.0	81.0	77.5	78.5	-0.5	-0.63	536931.0	42236470.5	1097
2012-04-01	75.0	79.5	71.5	79.0	1.75	2.27	550396.0	42565862.0	1532
2012-03-31	79.0	81.5	74.75	77.25	-1.0	-1.28	1105571.0	86344652.0	2726
2012-03-28	80.0	81.5	77.0	78.25	-4.0	-4.86	914611.0	72303754.0	3020
2012-03-27	90.75	91.0	82.25	82.25	-9.0	-9.86	1654463.0	141888097.0	4834
2012-03-26	89.75	94.0	87.25	91.25	-3.25	-3.44	979239.0	87715542.5	2731
2012-03-25	106.5	107.5	94.5	94.5	-10.25	-9.79	933675.0	91868630.25	2886
2012-03-24	103.0	106.0	101.25	104.75	5.75	5.81	551377.0	57517674.25	1613
2012-03-21	99.0	101.0	96.75	99.0	-0.5	-0.5	280305.0	27904574.25	941
2012-03-20	101.75	103.25	97.5	99.5	-0.25	-0.25	723454.0	72856182.25	2258
2012-03-19	92.0	100.5	91.5	99.75	8.25	9.02	1501097.0	146743674.25	3032
[truncated: 1,160 more rows]
