# Supplementary material for: Effective short-term forecasts of Saudi stock price trends using technical indicators and large-scale multivariate time series
Source: PeerJ Comput Sci. 2023 Jan 6;9:e1205. doi: 10.7717/peerj-cs.1205 (PMC10280263; doi:10.7717/peerj-cs.1205)
Supplement: Supplemental Information 3 [file peerj-cs-09-1205-s003.zip › TASI Dataset 2021/SPIMACO_2070.csv]

date	open	high	low	close	change	change_percent	volume_traded	value_traded_SAR	number_trades
2020-03-19	23.64	23.98	23.6	23.82	0.18	0.76	324834.0	7731221.82	458
2020-03-18	23.84	23.84	23.38	23.64	0.14	0.6	83681.0	1971870.88	273
2020-03-17	23.3	23.52	23.26	23.5	0.2	0.86	84887.0	1987422.14	226
2020-03-16	23.36	23.56	23.3	23.3	-0.24	-1.02	163536.0	3822785.98	330
2020-03-15	23.7	23.7	23.34	23.54	-0.16	-0.68	84724.0	1991433.88	223
2020-03-12	23.32	23.72	23.3	23.7	0.38	1.63	149137.0	3483853.8	238
2020-03-11	23.9	24.0	23.32	23.32	-0.36	-1.52	198608.0	4685160.24	396
2020-03-10	23.6	24.0	23.08	23.68	0.78	3.41	284858.0	6716609.42	544
2020-03-09	24.9	24.9	22.6	22.9	-2.2	-8.76	399809.0	9174570.72	526
2020-03-08	26.0	26.0	25.1	25.1	-2.7	-9.71	722882.0	18224611.05	381
2020-03-05	27.8	27.9	27.7	27.8	0.1	0.36	87997.0	2447309.25	159
2020-03-04	27.5	28.0	27.3	27.7	0.0	0.0	122297.0	3380029.6	219
2020-03-03	27.9	27.95	27.6	27.7	0.05	0.18	32779.0	907710.6	90
2020-03-02	27.95	27.95	27.5	27.65	0.05	0.18	61254.0	1699441.15	203
2020-03-01	27.65	27.7	27.5	27.6	-0.4	-1.43	168341.0	4652439.95	158
2020-02-27	27.6	28.1	27.6	28.0	0.4	1.45	109273.0	3043425.0	351
2020-02-26	27.85	28.0	27.6	27.6	-0.3	-1.08	49475.0	1371989.25	177
2020-02-25	28.0	28.05	27.9	27.9	-0.1	-0.36	170795.0	4778967.2	215
2020-02-24	28.35	28.35	28.0	28.0	-0.35	-1.23	59865.0	1679800.4	144
2020-02-23	28.2	28.4	28.2	28.35	0.15	0.53	56546.0	1601960.75	122
2020-02-20	28.2	28.35	28.2	28.2	-0.1	-0.35	60545.0	1712044.8	134
2020-02-19	28.2	28.3	27.8	28.3	0.5	1.8	89114.0	2505540.8	179
2020-02-18	28.1	28.1	27.8	27.8	-0.3	-1.07	22205.0	620148.1	82
2020-02-17	27.95	28.1	27.9	28.1	0.3	1.08	25960.0	725735.45	86
2020-02-16	28.0	28.15	27.7	27.8	-0.25	-0.89	141204.0	3949667.15	133
2020-02-13	28.2	28.2	28.0	28.05	-0.05	-0.18	95478.0	2678787.25	131
2020-02-12	28.05	28.3	28.0	28.1	-0.35	-1.23	62288.0	1750245.9	175
2020-02-11	28.25	28.45	28.15	28.45	0.15	0.53	80398.0	2281791.1	145
2020-02-10	28.1	28.6	28.1	28.3	0.1	0.35	90668.0	2574336.75	247
2020-02-09	28.45	28.45	28.0	28.2	0.05	0.18	134478.0	3793510.6	276
2020-02-06	28.3	28.4	28.1	28.15	-0.3	-1.05	80797.0	2277406.1	176
2020-02-05	28.95	29.0	28.3	28.45	-0.45	-1.56	112508.0	3231266.65	291
2020-02-04	28.4	28.95	28.25	28.9	0.5	1.76	115769.0	3318348.5	282
2020-02-03	28.4	28.5	28.0	28.4	-0.1	-0.35	71933.0	2029008.0	144
2020-02-02	28.2	28.5	28.0	28.5	0.0	0.0	60506.0	1703954.0	133
2020-01-30	28.25	28.6	28.2	28.5	0.15	0.53	66849.0	1902931.05	145
2020-01-29	28.4	28.6	28.35	28.35	-0.25	-0.87	52602.0	1495915.65	161
2020-01-28	28.7	28.9	28.55	28.6	-0.1	-0.35	34479.0	987749.9	133
2020-01-27	29.0	29.0	28.7	28.7	-0.25	-0.86	56341.0	1622596.95	148
2020-01-26	29.05	29.05	28.75	28.95	-0.2	-0.69	101462.0	2939920.25	227
2020-01-23	28.8	29.2	28.7	29.15	0.3	1.04	190511.0	5526088.1	337
2020-01-22	29.0	29.05	28.85	28.85	-0.25	-0.86	39850.0	1153817.75	108
2020-01-21	29.0	29.2	28.7	29.1	0.2	0.69	196766.0	5712819.15	179
2020-01-20	28.95	29.2	28.75	28.9	0.15	0.52	101650.0	2945122.55	196
2020-01-19	29.1	29.1	28.7	28.75	-0.25	-0.86	92282.0	2670188.3	205
2020-01-16	29.25	29.3	28.7	29.0	0.05	0.17	97574.0	2822247.6	253
2020-01-15	28.6	29.4	28.55	28.95	0.45	1.58	466870.0	13570274.35	639
2020-01-14	28.25	28.6	28.2	28.5	0.35	1.24	458437.0	13030132.95	550
2020-01-13	27.8	28.2	27.75	28.15	0.5	1.81	269866.0	7554776.0	378
2020-01-12	27.55	27.8	27.55	27.65	0.15	0.55	101235.0	2802536.55	210
2020-01-09	26.9	27.9	26.9	27.5	1.0	3.77	86379.0	2342399.4	155
2020-01-08	26.7	26.8	26.4	26.5	-0.4	-1.49	57574.0	1534192.35	120
2020-01-07	27.2	27.35	26.9	26.9	-0.2	-0.74	78763.0	2136646.15	114
2020-01-06	27.0	27.4	27.0	27.1	0.1	0.37	67098.0	1820038.55	158
2020-01-05	27.2	27.3	26.9	27.0	-0.4	-1.46	128493.0	3475632.0	210
2020-01-02	27.5	27.7	27.4	27.4	-0.1	-0.36	62823.0	1729880.75	130
2020-01-01	27.4	27.95	27.3	27.5	0.25	0.92	106302.0	2933378.35	254
2019-12-31	27.5	27.6	27.25	27.25	-0.2	-0.73	239418.0	6540575.5	162
2019-12-30	27.55	27.75	27.45	27.45	-0.1	-0.36	123181.0	3399989.3	185
2019-12-29	27.3	27.55	27.3	27.55	0.25	0.92	74553.0	2048486.8	127
2019-12-26	27.35	27.6	27.25	27.3	-0.05	-0.18	95146.0	2606408.7	166
2019-12-25	27.6	27.6	27.3	27.35	-0.25	-0.91	242487.0	6655615.1	145
2019-12-24	27.3	27.7	27.25	27.6	0.1	0.36	249250.0	6853339.8	210
2019-12-23	27.2	27.5	27.1	27.5	0.35	1.29	71436.0	1950022.7	144
2019-12-22	26.85	27.2	26.85	27.15	0.45	1.69	144769.0	3914910.6	165
2019-12-19	26.75	27.4	26.7	26.7	-0.15	-0.56	190788.0	5148212.2	266
2019-12-18	26.8	26.9	26.7	26.85	0.05	0.19	50186.0	1342172.4	118
2019-12-17	26.2	27.3	26.15	26.8	0.6	2.29	333063.0	8910427.45	380
2019-12-16	26.2	26.2	26.0	26.2	0.0	0.0	49063.0	1281189.2	102
2019-12-15	26.0	26.2	25.95	26.2	0.1	0.38	46663.0	1217988.7	93
2019-12-12	26.0	26.3	25.95	26.1	0.05	0.19	64635.0	1688496.45	157
2019-12-11	26.0	26.15	25.9	26.05	0.1	0.39	45947.0	1195666.95	77
2019-12-10	26.1	26.1	25.85	25.95	-0.25	-0.95	97943.0	2536154.9	172
2019-12-09	26.2	26.4	26.15	26.2	0.0	0.0	95304.0	2498105.7	175
2019-12-08	25.9	26.3	25.9	26.2	0.25	0.96	51559.0	1350728.35	105
2019-12-05	25.95	26.0	25.9	25.95	-0.1	-0.38	11980.0	311004.6	69
2019-12-04	25.85	26.2	25.85	26.05	0.05	0.19	139557.0	3626824.4	181
2019-12-03	26.1	26.1	25.8	26.0	0.0	0.0	70699.0	1837720.95	118
2019-12-02	25.75	26.0	25.75	26.0	0.35	1.36	71011.0	1841303.35	156
2019-12-01	25.65	25.65	25.45	25.65	0.2	0.79	31832.0	814658.45	99
2019-11-28	25.95	25.95	25.45	25.45	-0.45	-1.74	59848.0	1534666.8	140
2019-11-27	25.75	25.95	25.7	25.9	0.15	0.58	38663.0	998160.25	92
2019-11-26	25.5	25.75	25.5	25.75	0.05	0.19	58106.0	1492829.6	50
2019-11-25	25.5	25.7	25.45	25.7	0.2	0.78	104235.0	2668418.15	74
2019-11-24	25.8	25.8	25.5	25.5	-0.5	-1.92	21649.0	557357.4	49
2019-11-21	25.95	26.0	25.7	26.0	0.05	0.19	42933.0	1109914.3	82
2019-11-20	25.8	26.0	25.7	25.95	0.15	0.58	85525.0	2216028.75	123
2019-11-19	25.4	25.8	25.3	25.8	0.4	1.57	83482.0	2128016.7	142
2019-11-18	25.25	25.4	25.2	25.4	0.2	0.79	30028.0	759326.75	78
2019-11-17	25.35	25.35	25.1	25.2	-0.2	-0.79	26121.0	657720.5	73
2019-11-14	25.7	25.7	25.35	25.4	-0.2	-0.78	156547.0	3985456.55	217
2019-11-13	25.8	25.8	25.55	25.6	-0.25	-0.97	83820.0	2151175.4	120
2019-11-12	26.0	26.15	25.6	25.85	-0.15	-0.58	75650.0	1964618.25	118
2019-11-11	25.75	26.0	25.75	26.0	0.05	0.19	24321.0	630166.8	49
2019-11-10	26.1	26.1	25.85	25.95	-0.1	-0.38	16684.0	432827.3	37
2019-11-07	26.0	26.2	25.9	26.05	0.05	0.19	41395.0	1077323.15	87
2019-11-06	25.65	26.0	25.65	26.0	0.05	0.19	18547.0	480725.95	40
2019-11-05	25.8	25.95	25.8	25.95	0.2	0.78	45329.0	1172686.1	72
2019-11-04	26.0	26.0	25.4	25.75	0.15	0.59	78748.0	2023122.15	69
2019-11-03	25.8	26.0	25.6	25.6	-0.4	-1.54	78103.0	2014707.7	71
2019-10-31	25.8	26.0	25.8	26.0	0.2	0.78	125628.0	3249325.25	85
2019-10-30	25.4	25.8	25.4	25.8	0.5	1.98	18192.0	465158.35	48
2019-10-29	25.55	25.6	25.3	25.3	-0.5	-1.94	22854.0	581934.2	75
2019-10-28	26.0	26.0	25.8	25.8	-0.2	-0.77	33820.0	873285.8	60
2019-10-27	25.9	26.0	25.8	26.0	0.2	0.78	15779.0	408990.9	40
2019-10-24	25.8	26.0	25.75	25.8	-0.15	-0.58	25415.0	656620.05	38
2019-10-23	25.8	25.95	25.7	25.95	0.0	0.0	18924.0	488753.65	56
2019-10-22	26.15	26.15	25.95	25.95	-0.2	-0.76	5644.0	147225.1	50
2019-10-21	25.7	26.15	25.6	26.15	-0.05	-0.19	48986.0	1267144.5	77
2019-10-20	25.35	26.2	25.35	26.2	0.7	2.75	105064.0	2696208.8	137
2019-10-17	25.2	25.5	25.1	25.5	0.15	0.59	53921.0	1367362.45	80
2019-10-16	25.5	25.5	25.3	25.35	0.05	0.2	21126.0	535461.7	79
2019-10-15	25.3	25.7	25.3	25.3	-0.6	-2.32	9692.0	246566.35	40
2019-10-14	25.6	25.9	25.5	25.9	0.3	1.17	27943.0	713699.75	47
2019-10-13	25.6	25.9	25.6	25.6	0.0	0.0	91263.0	2337686.65	61
2019-10-10	25.75	25.8	25.6	25.6	-0.2	-0.78	20960.0	537266.85	46
2019-10-09	25.85	25.95	25.8	25.8	-0.7	-2.64	18067.0	467447.8	72
2019-10-08	26.05	26.5	25.8	26.5	0.25	0.95	33244.0	867056.4	90
2019-10-07	26.2	26.25	26.2	26.25	-0.1	-0.38	37920.0	994050.3	41
2019-10-06	26.25	26.4	26.25	26.35	0.5	1.93	25692.0	676512.2	81
2019-10-03	26.0	26.0	25.85	25.85	-0.15	-0.58	13193.0	341482.5	61
2019-10-02	26.3	26.35	26.0	26.0	-0.1	-0.38	99428.0	2609728.95	109
2019-10-01	26.3	26.35	26.1	26.1	-0.2	-0.76	153589.0	4036389.65	156
2019-09-30	26.0	26.3	25.9	26.3	0.35	1.35	164262.0	4278877.55	206
2019-09-29	25.9	26.0	25.9	25.95	-0.15	-0.57	12865.0	333688.3	62
2019-09-26	25.9	26.15	25.9	26.1	0.1	0.38	246707.0	6402422.65	308
2019-09-25	25.95	26.05	25.8	26.0	0.05	0.19	102816.0	2669360.0	209
2019-09-24	25.75	25.95	25.7	25.95	-0.1	-0.38	101888.0	2635439.55	213
2019-09-22				26.05	0.0	0.0	832.0	21356.6	16
2019-09-19	25.6	26.05	25.4	26.05	0.5	1.96	272677.0	7063608.75	254
2019-09-18	25.4	25.6	25.4	25.55	0.15	0.59	48267.0	1229697.1	93
2019-09-17	25.6	25.65	25.4	25.4	-0.25	-0.97	81407.0	2071423.2	104
2019-09-16	25.6	25.75	25.55	25.65	0.0	0.0	64121.0	1644881.6	185
2019-09-15	25.5	25.7	25.5	25.65	0.15	0.59	141665.0	3618805.05	91
2019-09-12	25.5	25.55	25.5	25.5	0.0	0.0	53471.0	1363907.6	74
2019-09-11	25.5	25.65	25.4	25.5	-0.1	-0.39	95999.0	2449234.45	194
2019-09-10	25.9	25.9	25.6	25.6	-0.25	-0.97	154252.0	3970473.55	133
2019-09-09	25.9	25.9	25.6	25.85	0.05	0.19	33069.0	852687.45	114
2019-09-08	25.8	25.8	25.75	25.8	0.0	0.0	17186.0	443092.95	56
2019-09-05	26.1	26.1	25.7	25.8	-0.2	-0.77	39139.0	1013945.85	114
2019-09-04	25.65	26.0	25.65	26.0	0.3	1.17	38673.0	1001171.1	97
2019-09-03	25.8	25.9	25.7	25.7	-0.05	-0.19	32610.0	840494.75	103
2019-09-02	25.6	25.8	25.6	25.75	-0.25	-0.96	16946.0	436298.65	78
2019-09-01	25.55	26.0	25.55	26.0	0.3	1.17	19791.0	510682.2	82
2019-08-29	25.75	25.75	25.6	25.7	-0.3	-1.15	26475.0	680904.4	114
2019-08-28	26.0	26.0	25.6	26.0	-0.7	-2.62	74782.0	1936129.1	219
2019-08-27	25.1	26.7	25.05	26.7	1.25	4.91	456993.0	12081603.25	667
2019-08-26	24.98	25.5	24.6	25.45	0.65	2.62	68427.0	1719993.69	261
2019-08-25	24.76	24.88	24.72	24.8	0.0	0.0	30700.0	759602.26	121
2019-08-22	25.0	25.05	24.28	24.8	-0.2	-0.8	69172.0	1695484.72	150
2019-08-21	25.05	25.1	24.9	25.0	0.0	0.0	37973.0	950467.54	98
2019-08-20	25.45	25.55	23.5	25.0	-0.5	-1.96	137232.0	3413486.4	342
2019-08-19	25.9	25.9	25.4	25.5	-0.4	-1.54	303837.0	7775738.9	907
2019-08-18	25.9	26.0	25.9	25.9	-0.15	-0.58	19757.0	512405.65	82
2019-08-08	25.9	26.05	25.7	26.05	0.15	0.58	62663.0	1626633.8	122
2019-08-07	26.0	26.1	25.85	25.9	-0.25	-0.96	43870.0	1137932.6	116
2019-08-06	25.7	26.15	25.7	26.15	0.45	1.75	76542.0	1970100.75	416
2019-08-05	25.7	25.75	25.7	25.7	-0.15	-0.58	46045.0	1184620.05	544
2019-08-04	25.75	25.85	25.7	25.85	-0.05	-0.19	86780.0	2233286.35	198
2019-08-01	25.95	26.1	25.9	25.9	-0.3	-1.15	78260.0	2032615.65	486
2019-07-31	25.9	26.2	25.9	26.2	0.3	1.16	55701.0	1447714.9	314
2019-07-30	25.9	26.0	25.9	25.9	-0.1	-0.38	41653.0	1080227.25	95
2019-07-29	26.1	26.1	25.8	26.0	-0.1	-0.38	80840.0	2096538.45	475
2019-07-28	25.9	26.25	25.9	26.1	0.2	0.77	52207.0	1363109.7	157
2019-07-25	25.65	25.9	25.65	25.9	0.25	0.97	19489.0	502888.3	104
2019-07-24	25.7	25.7	25.65	25.65	-0.05	-0.19	34379.0	882308.6	66
2019-07-23	25.9	25.9	25.5	25.7	-0.2	-0.77	174330.0	4471435.75	220
2019-07-22	25.9	26.05	25.9	25.9	-0.3	-1.15	113087.0	2938723.7	178
2019-07-21	26.5	26.5	26.15	26.2	-0.5	-1.87	92514.0	2429674.35	209
2019-07-18	26.85	26.95	26.5	26.7	-0.2	-0.74	138801.0	3730294.0	224
2019-07-17	26.9	27.15	26.8	26.9	0.1	0.37	183354.0	4942026.3	296
2019-07-16	26.7	26.8	26.6	26.8	0.25	0.94	132008.0	3521874.6	140
2019-07-15	26.5	26.65	26.5	26.55	0.1	0.38	129828.0	3447495.4	114
2019-07-14	26.45	26.6	26.4	26.45	0.15	0.57	105348.0	2790188.6	119
2019-07-11	26.3	26.4	26.15	26.3	0.1	0.38	62132.0	1631499.3	158
2019-07-10	26.25	26.35	26.2	26.2	-0.05	-0.19	61269.0	1611975.6	86
2019-07-09	26.35	26.35	26.2	26.25	-0.1	-0.38	66632.0	1747185.85	56
2019-07-08	26.25	26.35	26.2	26.35	0.0	0.0	177502.0	4653735.15	86
2019-07-07	26.4	26.4	26.3	26.35	-0.1	-0.38	100607.0	2654726.4	67
2019-07-04	26.45	26.45	26.4	26.45	0.0	0.0	145204.0	3839566.15	83
2019-07-03	26.35	26.45	26.35	26.45	0.0	0.0	93780.0	2479003.7	75
2019-07-02	26.4	26.5	26.4	26.45	0.0	0.0	412382.0	10906791.5	96
2019-07-01	26.4	26.45	26.4	26.45	-0.1	-0.38	123119.0	3255859.5	76
2019-06-30	26.75	26.75	26.55	26.55	0.1	0.38	145198.0	3877083.05	111
2019-06-27	26.45	26.5	26.45	26.45	0.0	0.0	38264.0	1012699.55	99
2019-06-26	26.45	26.45	26.45	26.45	0.1	0.38	37685.0	996800.9	154
2019-06-25	26.2	26.35	26.1	26.35	0.15	0.57	28626.0	749678.6	100
2019-06-24	26.1	26.2	26.0	26.2	0.0	0.0	97811.0	2548524.65	123
2019-06-23	26.45	26.55	26.2	26.2	-0.55	-2.06	37789.0	997770.35	65
2019-06-20	26.45	26.75	26.45	26.75	0.25	0.94	323850.0	8655805.85	144
2019-06-19	26.8	26.8	26.5	26.5	-0.3	-1.12	81859.0	2180711.95	176
2019-06-18	26.7	26.8	26.4	26.8	0.2	0.75	57043.0	1521074.05	134
2019-06-17	26.1	26.6	25.95	26.6	0.55	2.11	133505.0	3500701.05	172
2019-06-16	26.0	26.05	25.9	26.05	-0.05	-0.19	37475.0	972978.6	70
2019-06-13	26.0	26.1	25.9	26.1	-0.1	-0.38	73279.0	1902280.4	141
2019-06-12	26.0	26.2	25.95	26.2	0.15	0.58	94729.0	2468400.95	181
2019-06-11	25.95	26.05	25.9	26.05	-0.05	-0.19	126975.0	3298756.6	211
2019-06-10	25.85	26.1	25.85	26.1	0.2	0.77	163348.0	4233070.45	147
2019-06-09	25.9	25.9	25.7	25.9	0.3	1.17	38174.0	984543.7	153
2019-05-30	25.35	25.8	25.3	25.6	0.25	0.99	100916.0	2575102.65	144
2019-05-29	25.9	25.9	24.9	25.35	-0.55	-2.12	97051.0	2450912.8	322
2019-05-28	24.8	25.9	24.48	25.9	1.12	4.52	893251.0	22799818.98	790
2019-05-27	24.98	24.98	24.54	24.78	-0.2	-0.8	163631.0	4042791.22	151
2019-05-26	24.98	24.98	24.86	24.98	-0.12	-0.48	34477.0	859305.96	132
2019-05-23	25.2	25.2	25.0	25.1	-0.15	-0.59	113015.0	2832263.4	247
2019-05-22	25.05	25.5	25.05	25.25	0.25	1.0	52857.0	1335459.7	169
2019-05-21	25.0	25.1	24.9	25.0	0.02	0.08	48786.0	1218397.4	166
2019-05-20	24.2	24.98	23.8	24.98	1.28	5.4	114246.0	2756640.16	256
2019-05-19	25.35	25.35	23.7	23.7	-1.65	-6.51	63168.0	1555624.75	159
2019-05-16	25.1	25.35	25.0	25.35	0.2	0.8	76256.0	1920995.5	178
2019-05-15	25.25	25.25	24.96	25.15	0.15	0.6	114863.0	2883847.03	259
2019-05-14	25.4	25.65	24.8	25.0	-0.25	-0.99	131352.0	3317300.1	381
2019-05-13	25.55	25.6	25.05	25.25	-0.3	-1.17	142269.0	3606899.35	268
2019-05-12	26.3	26.3	25.5	25.55	-1.3	-4.84	284034.0	7320451.35	374
2019-05-09	27.15	27.15	26.8	26.85	-0.15	-0.56	62638.0	1686856.9	144
2019-05-08	27.05	27.15	26.9	27.0	-0.3	-1.1	103024.0	2780527.35	157
2019-05-07	27.25	27.3	27.0	27.3	0.15	0.55	65948.0	1790453.0	158
2019-05-06	27.2	27.25	26.95	27.15	0.05	0.18	84203.0	2281172.9	167
2019-05-05	27.5	27.5	27.0	27.1	-0.55	-1.99	165658.0	4506833.85	278
2019-05-02	27.6	27.75	27.5	27.65	0.1	0.36	89509.0	2474887.15	193
2019-05-01	27.35	27.55	27.25	27.55	0.35	1.29	86468.0	2364398.15	173
2019-04-30	27.6	27.8	27.2	27.2	-0.45	-1.63	238903.0	6563068.2	313
2019-04-29	27.6	27.75	27.5	27.65	0.05	0.18	167209.0	4609556.2	198
2019-04-28	27.8	27.8	27.5	27.6	-0.05	-0.18	32587.0	898464.35	78
2019-04-25	27.8	27.8	27.6	27.65	-0.1	-0.36	35942.0	994206.65	135
2019-04-24	27.4	27.75	27.4	27.75	0.25	0.91	130009.0	3578999.8	227
2019-04-23	27.6	27.75	27.35	27.5	-0.15	-0.54	199780.0	5499698.1	213
2019-04-22	27.75	27.8	27.5	27.65	-0.15	-0.54	67506.0	1869938.9	173
2019-04-21	27.55	27.85	27.55	27.8	0.15	0.54	101303.0	2810061.05	167
2019-04-18	27.8	27.9	27.5	27.65	-0.25	-0.9	139042.0	3850244.6	231
2019-04-17	28.1	28.1	27.6	27.9	-0.1	-0.36	154077.0	4273724.6	221
2019-04-16	27.35	28.05	27.2	28.0	0.8	2.94	325069.0	9021360.05	367
2019-04-15	27.25	27.4	27.2	27.2	-0.05	-0.18	128819.0	3515659.85	216
2019-04-14	27.25	27.5	27.25	27.25	-0.3	-1.09	135596.0	3712112.05	124
2019-04-11	27.35	27.6	27.0	27.55	0.55	2.04	157204.0	4315060.25	215
2019-04-10	27.35	27.45	27.0	27.0	-0.45	-1.64	82489.0	2250224.05	178
2019-04-09	27.05	27.5	26.9	27.45	0.35	1.29	193711.0	5272608.2	285
2019-04-08	26.9	27.1	26.85	27.1	0.15	0.56	112880.0	3047778.1	213
2019-04-07	26.8	27.0	26.7	26.95	0.25	0.94	233803.0	6277153.9	261
2019-04-04	27.05	27.1	26.55	26.7	-0.35	-1.29	294841.0	7891399.6	502
2019-04-03	27.0	27.1	26.9	27.05	-0.85	-3.05	471106.0	12714058.75	596
2019-04-02	27.6	27.9	27.5	27.9	0.25	0.9	271171.0	7519972.45	403
2019-04-01	27.45	27.65	27.4	27.65	0.15	0.55	154242.0	4242032.35	301
2019-03-31	27.5	27.6	27.5	27.5	-0.1	-0.36	143862.0	3960273.25	208
2019-03-28	27.7	27.7	27.5	27.6	-0.1	-0.36	233864.0	6453410.3	228
2019-03-27	27.55	27.7	27.45	27.7	0.1	0.36	288267.0	7942453.75	393
2019-03-26	27.65	27.7	27.45	27.6	0.1	0.36	106185.0	2925987.95	202
2019-03-25	27.7	27.7	27.45	27.5	-0.15	-0.54	163272.0	4496919.75	286
2019-03-24	27.6	27.8	27.6	27.65	-0.15	-0.54	179019.0	4952433.6	179
2019-03-21	28.0	28.1	27.7	27.8	-0.25	-0.89	153284.0	4270599.05	224
2019-03-20	27.95	28.05	27.85	28.05	0.2	0.72	140582.0	3935205.55	190
2019-03-19	27.75	28.1	27.7	27.85	0.0	0.0	257028.0	7174598.2	204
2019-03-18	27.75	27.9	27.65	27.85	0.05	0.18	239860.0	6654748.45	254
2019-03-17	28.2	28.2	27.7	27.8	-0.55	-1.94	262239.0	7300873.45	279
2019-03-14	27.7	28.35	27.65	28.35	0.7	2.53	357723.0	10043169.0	507
2019-03-13	27.45	27.9	27.4	27.65	0.25	0.91	452626.0	12508369.95	452
2019-03-12	27.15	27.4	27.15	27.4	0.1	0.37	126641.0	3446958.55	152
2019-03-11	27.3	27.45	27.2	27.3	0.0	0.0	171714.0	4681870.75	178
2019-03-10	27.35	27.35	27.25	27.3	-0.05	-0.18	149903.0	4092666.3	174
2019-03-07	27.25	27.4	27.2	27.35	0.05	0.18	168676.0	4608028.55	224
2019-03-06	27.3	27.4	27.05	27.3	-0.2	-0.73	223406.0	6082125.8	324
2019-03-05	27.55	27.65	27.3	27.5	0.15	0.55	380697.0	10476844.0	506
2019-03-04	26.85	27.4	26.75	27.35	0.6	2.24	357414.0	9700786.05	506
2019-03-03	26.7	26.8	26.65	26.75	0.1	0.38	181420.0	4847762.2	270
2019-02-28	26.9	26.95	26.55	26.65	-0.25	-0.93	311013.0	8297620.35	405
2019-02-27	26.85	26.9	26.6	26.9	0.05	0.19	136388.0	3650746.6	263
2019-02-26	27.0	27.05	26.65	26.85	-0.25	-0.92	347670.0	9308556.15	658
2019-02-25	27.55	27.55	27.1	27.1	-0.6	-2.17	263797.0	7197395.95	425
2019-02-24	27.85	27.85	27.6	27.7	-0.15	-0.54	60044.0	1663789.0	179
2019-02-21	28.1	28.15	27.8	27.85	-0.15	-0.54	45676.0	1276520.4	130
2019-02-20	27.75	28.0	27.75	28.0	0.2	0.72	49341.0	1375453.2	127
2019-02-19	28.0	28.0	27.7	27.8	-0.2	-0.71	129288.0	3602873.85	324
2019-02-18	28.05	28.15	27.95	28.0	-0.05	-0.18	62157.0	1742445.95	139
2019-02-17	28.1	28.2	28.0	28.05	-0.15	-0.53	68479.0	1922905.25	125
2019-02-14	28.3	28.45	28.05	28.2	-0.1	-0.35	60025.0	1696794.95	212
2019-02-13	28.1	28.35	28.0	28.3	0.15	0.53	208412.0	5878038.15	222
2019-02-12	28.2	28.2	27.95	28.15	0.15	0.54	94890.0	2659579.5	143
2019-02-11	27.95	28.2	27.85	28.0	0.05	0.18	114592.0	3205847.0	248
2019-02-10	28.15	28.2	27.8	27.95	-0.3	-1.06	186895.0	5228081.35	361
2019-02-07	28.8	28.8	28.25	28.25	-0.6	-2.08	167157.0	4771424.25	498
2019-02-06	28.8	28.95	28.8	28.85	0.05	0.17	103155.0	2972344.8	107
2019-02-05	28.85	28.95	28.8	28.8	0.1	0.35	46109.0	1331297.4	418
2019-02-04	29.0	29.0	28.65	28.7	-0.25	-0.86	239685.0	6896632.35	256
2019-02-03	29.0	29.1	28.85	28.95	0.05	0.17	111683.0	3234423.15	139
2019-01-31	29.1	29.1	28.85	28.9	0.0	0.0	177595.0	5144718.85	228
2019-01-30	29.0	29.1	28.7	28.9	-0.1	-0.34	376112.0	10863921.95	427
2019-01-29	29.5	29.5	28.9	29.0	-0.5	-1.69	168034.0	4886661.8	242
2019-01-28	29.0	29.5	28.7	29.5	0.55	1.9	272727.0	7935466.6	418
2019-01-27	28.95	29.1	28.85	28.95	0.05	0.17	75300.0	2181951.1	128
2019-01-24	28.9	29.1	28.9	28.9	-0.2	-0.69	50329.0	1457692.65	157
2019-01-23	29.1	29.2	28.8	29.1	0.1	0.34	97629.0	2833400.55	497
2019-01-22	29.0	29.35	29.0	29.0	-0.1	-0.34	47567.0	1387448.5	134
2019-01-21	29.0	29.2	29.0	29.1	-0.15	-0.51	70717.0	2055032.9	188
2019-01-20	29.2	29.35	29.15	29.25	0.0	0.0	18224.0	532871.55	86
2019-01-17	29.15	29.45	29.15	29.25	0.05	0.17	45366.0	1326731.1	139
2019-01-16	29.45	29.45	29.0	29.2	-0.15	-0.51	107650.0	3144993.3	193
2019-01-15	29.4	29.5	29.2	29.35	0.1	0.34	56865.0	1666472.8	102
2019-01-14	29.15	29.7	29.15	29.25	0.05	0.17	60099.0	1767330.45	129
2019-01-13	29.7	29.7	29.2	29.2	-0.5	-1.68	166641.0	4909899.9	219
2019-01-10	29.95	30.15	29.7	29.7	-0.15	-0.5	148057.0	4427750.05	145
2019-01-09	29.75	29.9	29.65	29.85	0.15	0.51	57669.0	1717254.95	75
2019-01-08	29.8	29.9	29.7	29.7	-0.1	-0.34	37464.0	1117589.65	69
2019-01-07	30.05	30.05	29.8	29.8	-0.25	-0.83	73386.0	2192713.45	117
2019-01-06	29.95	30.3	29.95	30.05	0.05	0.17	151793.0	4576269.65	93
2019-01-03	29.45	30.2	29.45	30.0	0.75	2.56	89926.0	2696810.6	129
2019-01-02				29.25	0.0	0.0	1315.0	38485.85	63
2019-01-01	29.4	29.4	29.25	29.25	-0.15	-0.51	41211.0	1205546.65	22
2018-12-31	29.2	29.4	29.2	29.4	0.0	0.0	67723.0	1989618.85	61
2018-12-30	29.35	29.5	29.35	29.4	0.15	0.51	55468.0	1629718.55	57
2018-12-27	29.5	29.7	29.2	29.25	-0.05	-0.17	36977.0	1084742.05	116
2018-12-26	29.3	29.3	29.3	29.3	0.25	0.86	3644.0	106359.0	23
2018-12-25	29.25	29.3	29.0	29.05	-0.4	-1.36	34888.0	1014265.6	60
2018-12-24	29.25	29.55	29.2	29.45	0.15	0.51	65046.0	1908207.95	74
2018-12-23	28.95	29.4	28.95	29.3	-0.1	-0.34	43172.0	1263684.9	58
2018-12-20	29.5	29.55	29.2	29.4	-0.2	-0.68	95321.0	2795275.3	105
2018-12-19	29.7	29.9	29.6	29.6	-0.3	-1.0	44926.0	1335330.75	108
2018-12-18	29.95	30.05	29.6	29.9	-0.1	-0.33	71323.0	2127936.45	168
2018-12-17	29.45	30.0	29.3	30.0	0.65	2.21	71273.0	2111773.25	149
2018-12-16	29.15	29.4	29.15	29.35	-0.05	-0.17	25624.0	750556.6	35
2018-12-13	29.45	29.5	29.0	29.4	0.0	0.0	42802.0	1256872.7	108
2018-12-12	29.3	29.4	29.3	29.4	0.2	0.68	12593.0	369683.2	74
2018-12-11	29.25	29.4	29.0	29.2	0.15	0.52	39898.0	1163591.05	113
2018-12-10	29.05	29.15	29.05	29.05	-0.05	-0.17	33487.0	973481.45	84
2018-12-09	29.25	29.25	29.1	29.1	-0.2	-0.68	15574.0	454734.5	64
2018-12-06	29.3	29.45	29.25	29.3	0.0	0.0	14550.0	426855.2	71
2018-12-05	29.35	29.55	29.3	29.3	-0.3	-1.01	20642.0	606860.7	99
2018-12-04	29.7	29.7	29.55	29.6	-0.15	-0.5	19155.0	567386.25	92
2018-12-03	29.4	29.8	29.4	29.75	0.4	1.36	70901.0	2102135.8	145
2018-12-02	29.75	29.75	29.35	29.35	0.0	0.0	62866.0	1854251.6	93
2018-11-29	29.7	29.7	29.15	29.35	-0.05	-0.17	44230.0	1296615.45	122
2018-11-28	29.55	29.8	29.35	29.4	-0.3	-1.01	136622.0	4028734.4	159
2018-11-27	28.95	29.7	28.95	29.7	0.85	2.95	126850.0	3737976.75	241
2018-11-26	29.2	29.2	28.7	28.85	0.15	0.52	73484.0	2122866.35	182
2018-11-25	28.8	29.1	28.7	28.7	-0.15	-0.52	64028.0	1849702.0	133
2018-11-22	29.15	29.15	28.75	28.85	-0.1	-0.35	66881.0	1928999.1	155
2018-11-21	28.3	28.95	28.3	28.95	0.75	2.66	23618.0	673164.3	92
2018-11-20	29.1	29.1	28.2	28.2	-0.7	-2.42	61599.0	1763597.1	151
2018-11-19	28.75	29.0	28.75	28.9	0.15	0.52	54147.0	1564405.5	115
2018-11-18	28.95	29.0	28.65	28.75	-0.25	-0.86	90995.0	2620054.8	107
2018-11-15	28.95	29.1	28.95	29.0	0.05	0.17	21401.0	620460.3	73
2018-11-14	29.0	29.1	28.95	28.95	-0.25	-0.86	42149.0	1222141.6	91
2018-11-13	29.0	29.4	28.95	29.2	-0.1	-0.34	68618.0	2000529.4	118
2018-11-12	28.6	29.3	28.6	29.3	0.4	1.38	20721.0	601410.45	89
2018-11-11	29.0	29.1	28.85	28.9	-0.3	-1.03	40925.0	1186579.8	111
2018-11-08	29.4	29.45	29.2	29.2	-0.2	-0.68	25447.0	747877.75	91
2018-11-07	29.6	29.9	29.4	29.4	-0.2	-0.68	46904.0	1384172.65	123
2018-11-06	29.95	30.0	29.6	29.6	-0.2	-0.67	32986.0	982756.65	95
2018-11-05	29.9	30.1	29.65	29.8	-0.1	-0.33	52545.0	1565676.95	135
2018-11-04	30.3	30.5	29.55	29.9	-1.3	-4.17	253137.0	7594071.9	437
2018-11-01	31.3	31.5	31.1	31.2	0.2	0.65	114736.0	3584682.0	121
2018-10-31	30.55	31.05	30.55	31.0	0.4	1.31	46206.0	1428517.5	117
2018-10-30	30.4	30.75	30.4	30.6	0.2	0.66	40386.0	1238380.1	85
2018-10-29	30.7	30.8	30.25	30.4	0.1	0.33	78958.0	2412913.35	180
2018-10-28	30.1	30.35	30.1	30.3	-0.4	-1.3	67229.0	2035156.15	134
2018-10-25	28.15	31.0	28.15	30.7	2.45	8.67	407013.0	12112113.75	348
2018-10-24	28.2	28.45	28.2	28.25	0.05	0.18	64721.0	1832782.55	115
2018-10-23	27.85	28.5	27.85	28.2	0.3	1.08	247472.0	6986463.45	315
2018-10-22	28.65	28.65	27.9	27.9	-0.75	-2.62	96189.0	2709588.9	185
2018-10-21	28.0	28.9	28.0	28.65	-0.4	-1.38	64645.0	1835116.7	123
2018-10-18	29.05	29.15	28.95	29.05	-0.05	-0.17	94598.0	2745719.5	162
2018-10-17	29.3	29.35	28.95	29.1	0.0	0.0	111104.0	3242400.3	210
2018-10-16	29.05	29.4	28.2	29.1	-0.9	-3.0	305083.0	8812971.35	442
2018-10-15	29.3	30.1	29.3	30.0	1.0	3.45	111206.0	3304261.7	129
2018-10-14	30.5	30.5	29.0	29.0	-1.75	-5.69	122465.0	3642824.95	286
2018-10-11	30.05	31.3	30.0	30.75	-0.3	-0.97	62001.0	1879429.55	143
2018-10-10	30.9	31.25	30.75	31.05	0.15	0.49	53151.0	1642857.35	141
2018-10-09	31.1	31.1	30.9	30.9	-0.25	-0.8	42873.0	1329796.35	114
2018-10-08	31.0	31.15	30.95	31.15	0.15	0.48	17602.0	547180.8	63
2018-10-07	31.25	31.3	30.95	31.0	-0.35	-1.12	42151.0	1311025.7	102
2018-10-04	31.45	31.55	31.3	31.35	-0.15	-0.48	36692.0	1152037.65	86
2018-10-03	31.5	31.6	31.45	31.5	-0.1	-0.32	75568.0	2381052.9	77
2018-10-02	31.6	31.8	31.6	31.6	0.0	0.0	94158.0	2981726.5	150
2018-10-01	31.3	31.7	31.25	31.6	0.3	0.96	31546.0	992857.25	108
2018-09-30	31.45	31.45	31.15	31.3	0.2	0.64	49665.0	1554966.15	93
2018-09-27	31.4	31.4	31.1	31.1	-0.4	-1.27	31574.0	988111.95	109
2018-09-26	31.8	31.8	31.5	31.5	-0.2	-0.63	37096.0	1170995.65	93
2018-09-25	31.6	31.8	31.6	31.7	0.15	0.48	27669.0	878480.7	106
2018-09-20	31.5	31.6	31.35	31.55	0.05	0.16	57279.0	1803322.5	153
2018-09-19	30.5	31.6	30.5	31.5	0.95	3.11	79838.0	2481562.35	147
2018-09-18	30.35	30.55	30.3	30.55	0.3	0.99	16441.0	500183.9	58
2018-09-17	30.0	30.4	29.85	30.25	0.25	0.83	62622.0	1889620.15	135
2018-09-16	30.95	30.95	30.0	30.0	-0.95	-3.07	91686.0	2795206.85	160
2018-09-13	30.75	31.0	30.7	30.95	0.2	0.65	61373.0	1894020.95	129
2018-09-12	30.8	31.0	30.5	30.75	0.15	0.49	95008.0	2917354.15	190
2018-09-11	30.8	30.9	30.6	30.6	-0.15	-0.49	65170.0	2001688.45	121
2018-09-10	30.85	30.85	30.5	30.75	-0.05	-0.16	108819.0	3340302.55	144
2018-09-09	30.7	30.8	30.45	30.8	-0.1	-0.32	56725.0	1741416.4	108
2018-09-06	30.7	31.05	30.6	30.9	-0.2	-0.64	78189.0	2408014.2	124
2018-09-05	31.85	31.85	30.9	31.1	-0.7	-2.2	112696.0	3528256.65	193
2018-09-04	31.45	32.5	31.45	31.8	0.85	2.75	221881.0	7084831.35	389
2018-09-03	31.0	31.0	30.75	30.95	0.0	0.0	25282.0	781187.7	55
2018-09-02	30.05	30.95	30.05	30.95	-0.25	-0.8	30432.0	934649.0	59
2018-08-30	31.1	31.35	30.95	31.2	0.1	0.32	68233.0	2122639.55	91
2018-08-29	31.4	31.45	31.0	31.1	-0.15	-0.48	57295.0	1791357.95	109
2018-08-28	30.85	31.25	30.7	31.25	0.55	1.79	140794.0	4364281.75	133
2018-08-27	30.3	30.95	30.3	30.7	0.3	0.99	44390.0	1360891.0	96
2018-08-26	30.2	30.4	30.2	30.4	0.4	1.33	24024.0	728272.85	79
2018-08-16	30.4	30.45	29.7	30.0	-0.45	-1.48	92852.0	2791528.2	248
2018-08-15	30.8	30.95	30.05	30.45	-0.4	-1.3	40333.0	1231406.6	138
2018-08-14	31.25	31.35	30.85	30.85	-0.4	-1.28	88859.0	2762699.6	147
2018-08-13	31.8	31.8	31.25	31.25	-0.55	-1.73	68060.0	2143440.25	119
2018-08-12	31.9	32.0	31.75	31.8	-0.15	-0.47	171263.0	5456747.25	106
2018-08-09	31.75	32.0	31.75	31.95	0.0	0.0	204601.0	6534910.7	100
2018-08-08	31.65	32.0	31.55	31.95	0.35	1.11	79646.0	2534400.3	116
2018-08-07	31.3	31.65	31.3	31.6	0.3	0.96	60732.0	1909684.15	83
2018-08-06	31.4	31.45	31.3	31.3	-0.1	-0.32	54537.0	1710382.05	107
2018-08-05	31.7	31.7	31.3	31.4	-0.3	-0.95	32588.0	1023034.1	128
2018-08-02	32.25	32.4	31.3	31.7	-0.55	-1.71	135462.0	4316947.15	199
2018-08-01	32.3	32.45	32.25	32.25	-0.55	-1.68	341416.0	11018336.65	280
2018-07-31	32.5	32.8	32.5	32.8	0.3	0.92	99908.0	3259240.85	159
2018-07-30	32.55	32.7	32.5	32.5	-0.25	-0.76	47165.0	1537359.3	100
2018-07-29	32.85	32.85	32.4	32.75	-0.1	-0.3	91772.0	2992042.2	159
2018-07-26	32.75	32.9	32.5	32.85	0.0	0.0	186439.0	6093803.55	263
2018-07-25	33.1	33.25	32.7	32.85	-0.05	-0.15	204838.0	6752148.75	339
2018-07-24	32.55	33.35	32.5	32.9	0.35	1.08	487109.0	16084338.05	716
2018-07-23	32.35	32.55	32.25	32.55	0.25	0.77	147252.0	4772393.9	211
2018-07-22	32.3	32.45	32.25	32.3	0.0	0.0	60182.0	1945771.15	92
2018-07-19	32.25	32.3	32.15	32.3	0.1	0.31	93465.0	3014850.0	112
2018-07-18	32.1	32.35	32.0	32.2	0.05	0.16	144644.0	4640512.2	133
2018-07-17	32.35	32.35	32.15	32.15	-0.3	-0.92	97555.0	3143246.35	129
2018-07-16	32.2	32.5	32.1	32.45	0.2	0.62	118601.0	3835535.85	164
2018-07-15	32.35	32.45	32.15	32.25	-0.1	-0.31	204625.0	6605147.2	223
2018-07-12	32.2	32.55	32.1	32.35	-0.1	-0.31	323845.0	10471097.55	333
2018-07-11	32.55	32.65	32.2	32.45	-0.1	-0.31	263749.0	8540886.8	389
2018-07-10	31.9	32.7	31.9	32.55	0.6	1.88	580826.0	18803821.15	755
2018-07-09	31.9	32.05	31.75	31.95	0.2	0.63	93774.0	2991442.3	130
2018-07-08	31.7	31.9	31.5	31.75	-0.1	-0.31	172784.0	5477047.0	229
2018-07-05	32.1	32.25	31.75	31.85	-0.25	-0.78	196761.0	6296415.5	217
2018-07-04	31.85	32.2	31.85	32.1	0.35	1.1	194912.0	6243094.8	198
2018-07-03	31.85	31.95	31.65	31.75	-0.1	-0.31	164016.0	5211015.55	204
2018-07-02	31.9	32.0	31.65	31.85	0.25	0.79	192895.0	6157486.45	191
2018-07-01	32.2	32.25	31.6	31.6	-0.3	-0.94	83945.0	2687191.4	133
2018-06-28	32.0	32.4	31.7	31.9	-0.15	-0.47	249653.0	8011219.9	294
2018-06-27	31.8	32.05	31.7	32.05	0.3	0.94	76754.0	2449082.9	122
2018-06-26	31.85	32.0	31.65	31.75	-0.1	-0.31	54571.0	1739516.25	96
2018-06-25	31.65	31.9	31.6	31.85	0.1	0.31	125477.0	3981295.5	167
2018-06-24	31.6	32.0	31.55	31.75	0.2	0.63	250801.0	7964792.9	152
2018-06-21	31.5	31.6	31.35	31.55	0.15	0.48	121442.0	3819478.8	169
2018-06-20	31.75	31.75	31.25	31.4	-0.55	-1.72	85514.0	2692340.6	158
2018-06-12	31.8	31.95	31.6	31.95	0.1	0.31	75984.0	2411983.6	118
2018-06-11	31.85	32.15	31.7	31.85	-0.15	-0.47	81913.0	2613358.6	122
2018-06-10	32.4	32.4	31.7	32.0	-0.5	-1.54	192261.0	6148367.15	231
2018-06-07	32.1	32.5	31.75	32.5	1.55	5.01	638564.0	20512140.75	874
2018-06-06	31.0	31.0	30.75	30.95	-0.05	-0.16	55509.0	1712332.15	92
2018-06-05	31.0	31.2	30.85	31.0	-0.1	-0.32	235322.0	7293576.85	166
2018-06-04	30.8	31.1	30.65	31.1	0.3	0.97	190343.0	5875006.4	149
2018-06-03	30.45	30.8	30.4	30.8	0.4	1.32	247026.0	7556506.75	159
2018-05-31	30.35	30.4	30.3	30.4	0.05	0.16	86324.0	2622561.95	110
2018-05-30	30.35	30.8	30.35	30.35	-0.3	-0.98	165869.0	5078729.45	150
2018-05-29	30.35	30.7	30.3	30.65	0.3	0.99	92871.0	2827964.4	119
2018-05-28	30.65	30.65	30.35	30.35	-0.2	-0.65	40333.0	1226367.85	69
2018-05-27	30.6	30.7	30.5	30.55	-0.15	-0.49	25813.0	789080.25	59
2018-05-24	30.8	30.9	30.5	30.63	-0.32	-1.03	58570.0	1797859.6	114
2018-05-23	30.6	30.95	30.5	30.95	0.4	1.31	39899.0	1228248.9	68
2018-05-22	30.25	30.75	30.25	30.55	0.33	1.09	81541.0	2489695.0	81
2018-05-21	30.35	30.55	30.15	30.22	-0.18	-0.59	76063.0	2312561.1	117
2018-05-20	30.7	30.7	30.4	30.4	-0.25	-0.82	110378.0	3378992.75	144
2018-05-17	30.9	30.9	30.65	30.65	-0.33	-1.07	49475.0	1520059.1	96
2018-05-16	31.1	31.1	30.8	30.98	-0.14	-0.45	34494.0	1068477.55	96
2018-05-15	31.85	31.85	31.1	31.12	-0.4	-1.27	44652.0	1399192.5	134
2018-05-14	31.3	31.95	31.3	31.52	0.02	0.06	105079.0	3327065.75	135
2018-05-13	31.0	32.15	30.55	31.5	0.75	2.44	207919.0	6571920.5	210
2018-05-10	30.85	31.15	30.5	30.75	-0.07	-0.23	65896.0	2029797.45	173
2018-05-09	30.9	31.2	30.75	30.82	0.04	0.13	61811.0	1910699.65	172
2018-05-08	31.15	31.25	30.75	30.78	-0.44	-1.41	80347.0	2489890.75	189
2018-05-07	31.35	31.8	31.15	31.22	-0.01	-0.03	50257.0	1577000.55	139
2018-05-06	31.25	31.45	31.05	31.23	0.13	0.42	162408.0	5081300.05	192
2018-05-03	31.65	31.9	31.05	31.1	-0.65	-2.05	123091.0	3880277.35	247
2018-05-02	31.85	32.4	31.7	31.75	-0.1	-0.31	208316.0	6697719.7	260
2018-05-01	31.8	31.9	31.6	31.85	0.18	0.57	140913.0	4469810.45	219
2018-04-30	32.2	32.45	31.5	31.67	-0.54	-1.68	167971.0	5398105.4	264
2018-04-29	32.7	32.75	32.05	32.21	-0.35	-1.07	172823.0	5591301.6	270
2018-04-26	32.0	32.7	32.0	32.56	0.26	0.8	262912.0	8482858.7	361
2018-04-25	31.55	32.4	31.5	32.3	0.51	1.6	291691.0	9370262.9	377
2018-04-24	31.4	32.0	31.4	31.79	0.4	1.27	435312.0	13789958.6	507
2018-04-23	30.7	31.5	30.7	31.39	0.78	2.55	324388.0	10121255.15	369
2018-04-22	31.0	31.0	30.5	30.61	-0.83	-2.64	190990.0	5861811.15	323
2018-04-19	31.25	31.55	31.25	31.44	0.29	0.93	373926.0	11745166.0	442
2018-04-18	31.25	31.25	30.8	31.15	-0.02	-0.06	213544.0	6637477.6	271
2018-04-17	30.95	31.4	30.95	31.17	0.35	1.14	249092.0	7752014.85	318
2018-04-16	30.55	30.9	30.55	30.82	0.29	0.95	170754.0	5247226.95	225
2018-04-15	30.0	30.65	30.0	30.53	0.75	2.52	144355.0	4389826.2	222
2018-04-12	29.8	29.9	29.55	29.78	0.01	0.03	82709.0	2458180.4	217
2018-04-11	30.15	30.2	29.6	29.77	-0.35	-1.16	359074.0	10783182.35	315
2018-04-10	30.3	30.35	29.9	30.12	-0.16	-0.53	245457.0	7384577.7	424
2018-04-09	30.65	30.8	30.2	30.28	-0.41	-1.34	165565.0	5051247.65	293
2018-04-08	31.35	31.45	30.55	30.69	-0.68	-2.17	439800.0	13560485.75	469
2018-04-05	30.7	31.45	30.7	31.37	0.66	2.15	337436.0	10497236.0	415
2018-04-04	30.4	30.85	30.4	30.71	0.12	0.39	110650.0	3400649.25	152
2018-04-03	30.15	30.65	30.15	30.59	0.29	0.96	97041.0	2950330.2	166
2018-04-02	30.25	30.4	30.2	30.3	0.0	0.0	52155.0	1577601.95	122
2018-04-01	30.8	30.8	30.3	30.3	-0.4	-1.3	131125.0	3990952.25	251
2018-03-29	30.9	30.95	30.6	30.7	-0.06	-0.2	51620.0	1584161.55	117
2018-03-28	30.9	31.0	30.5	30.76	-0.2	-0.65	118304.0	3636740.35	185
2018-03-27	31.1	31.3	30.95	30.96	-0.07	-0.23	215517.0	6705035.65	277
2018-03-26	30.75	31.2	30.75	31.03	0.41	1.34	349249.0	10822995.8	465
2018-03-25	30.55	30.8	30.4	30.62	0.05	0.16	174480.0	5339337.95	252
2018-03-22	30.5	30.75	30.35	30.57	0.2	0.66	187697.0	5727096.75	201
2018-03-21	30.1	30.6	30.05	30.37	0.33	1.1	184020.0	5578179.05	211
2018-03-20	30.05	30.1	29.75	30.04	0.03	0.1	119922.0	3592013.1	179
2018-03-19	30.0	30.05	29.9	30.01	-0.03	-0.1	145873.0	4376112.95	100
2018-03-18	30.0	30.15	29.9	30.04	0.04	0.13	70375.0	2112766.55	107
2018-03-15	30.1	30.1	29.7	30.0	-0.18	-0.6	96935.0	2897883.55	245
2018-03-14	30.4	30.4	30.1	30.18	-0.21	-0.69	58714.0	1776251.95	82
2018-03-13	30.4	30.6	30.1	30.39	-0.11	-0.36	90824.0	2755709.65	159
2018-03-12	30.6	30.8	30.35	30.5	-0.05	-0.16	180705.0	5528580.5	241
2018-03-11	30.4	30.7	30.15	30.55	0.49	1.63	255529.0	7785498.65	296
2018-03-08	30.0	30.45	29.8	30.06	0.76	2.59	509097.0	15333783.2	527
2018-03-07	29.1	29.3	29.1	29.3	0.13	0.45	28738.0	840715.4	74
2018-03-06	29.0	29.2	29.0	29.17	0.32	1.11	31887.0	928999.7	78
2018-03-05	28.9	28.95	28.8	28.85	-0.14	-0.48	25713.0	742741.45	77
2018-03-04	29.2	29.2	28.75	28.99	-0.15	-0.51	54204.0	1569384.15	138
2018-03-01	29.15	29.3	29.1	29.14	-0.05	-0.17	58933.0	1718322.05	80
2018-02-28	29.25	29.3	29.05	29.19	-0.08	-0.27	67152.0	1960049.4	122
2018-02-27	29.65	29.75	29.15	29.27	-0.21	-0.71	153134.0	4487019.55	229
2018-02-26	29.85	29.85	29.35	29.48	-0.21	-0.71	83460.0	2465687.85	169
2018-02-25	29.15	29.7	29.15	29.69	0.57	1.96	90356.0	2660572.75	162
2018-02-22	29.05	29.2	29.05	29.12	-0.04	-0.14	56115.0	1632719.3	102
2018-02-21	29.15	29.2	29.1	29.16	-0.06	-0.21	30715.0	895714.6	53
2018-02-20	29.2	29.45	29.2	29.22	0.02	0.07	34952.0	1023456.7	81
2018-02-19	29.2	29.2	29.05	29.2	-0.02	-0.07	32133.0	936513.25	51
2018-02-18	29.2	29.25	29.05	29.22	0.0	0.0	79186.0	2309037.6	117
2018-02-15	29.2	29.45	29.2	29.22	0.09	0.31	75241.0	2202346.9	121
2018-02-14	29.25	29.25	29.0	29.13	-0.05	-0.17	38664.0	1125786.05	109
2018-02-13	29.15	29.4	29.15	29.18	0.03	0.1	56579.0	1652363.85	92
2018-02-12	29.1	29.4	29.05	29.15	0.07	0.24	80919.0	2363729.05	137
2018-02-11	29.6	29.6	28.9	29.08	-0.76	-2.55	171509.0	4993454.0	217
2018-02-08	29.8	29.9	29.7	29.84	-0.13	-0.43	62076.0	1850477.15	125
2018-02-07	30.55	30.55	30.0	29.97	-0.28	-0.93	100498.0	3033174.0	154
2018-02-06	30.2	30.5	30.15	30.25	-0.39	-1.27	96138.0	2908093.45	168
2018-02-05	30.5	30.7	30.45	30.64	0.17	0.56	40823.0	1248005.25	90
2018-02-04	30.85	30.85	30.3	30.47	-0.4	-1.3	264516.0	8049513.0	273
2018-02-01	30.95	31.35	30.85	30.87	-0.08	-0.26	187909.0	5843871.9	172
2018-01-31	30.45	31.05	30.45	30.95	0.56	1.84	199498.0	6165153.8	227
2018-01-30	30.7	30.75	30.35	30.39	-0.31	-1.01	101225.0	3084932.9	163
2018-01-29	30.9	30.9	30.7	30.7	-0.1	-0.32	72413.0	2228854.85	112
2018-01-28	30.8	30.95	30.75	30.8	-0.01	-0.03	42262.0	1303810.0	111
2018-01-25	30.55	30.85	30.4	30.81	0.31	1.02	63742.0	1956305.65	125
2018-01-24	30.45	30.6	30.4	30.5	-0.22	-0.72	47953.0	1462643.8	96
2018-01-23	31.15	31.2	30.65	30.72	-0.4	-1.29	137930.0	4265369.05	216
2018-01-22	31.3	31.45	31.1	31.12	-0.12	-0.38	75070.0	2348611.95	106
2018-01-21	31.3	31.4	31.15	31.24	-0.15	-0.48	38049.0	1189164.4	79
2018-01-18	31.3	31.4	31.05	31.39	0.05	0.16	70952.0	2216278.05	130
2018-01-17	31.3	31.45	31.15	31.34	0.09	0.29	52662.0	1647515.95	102
2018-01-16	31.45	31.55	31.25	31.25	-0.23	-0.73	47803.0	1499570.85	123
2018-01-15	31.6	31.75	31.35	31.48	0.24	0.77	123023.0	3878734.05	157
2018-01-14	31.35	31.7	31.0	31.24	0.3	0.97	292310.0	9184604.7	273
2018-01-11	30.7	31.05	30.7	30.94	0.09	0.29	144643.0	4467249.95	133
2018-01-10	30.9	31.1	30.85	30.85	0.05	0.16	79894.0	2476679.45	119
2018-01-09	30.8	30.95	30.5	30.8	-0.08	-0.26	103099.0	3171792.85	167
2018-01-08	31.1	31.25	30.8	30.88	-0.2	-0.64	106911.0	3312109.7	149
2018-01-07	31.35	31.4	31.0	31.08	-0.01	-0.03	98977.0	3086647.05	171
2018-01-04	31.45	31.5	30.8	31.09	-0.38	-1.21	369068.0	11489791.15	578
2018-01-03	31.0	31.85	30.6	31.47	0.56	1.81	833222.0	26278828.65	1000
2018-01-02	30.7	31.8	30.7	30.91	0.47	1.54	946722.0	29522338.85	1031
2018-01-01	30.0	30.8	29.8	30.44	0.42	1.4	203179.0	6169822.5	298
2017-12-31	29.8	30.2	29.8	30.02	0.1	0.33	60270.0	1806426.2	127
2017-12-28	29.8	30.1	29.8	29.92	0.04	0.13	87906.0	2631075.75	138
2017-12-27	29.75	30.05	29.75	29.88	0.09	0.3	92991.0	2778454.95	140
2017-12-26	29.95	29.95	29.7	29.79	-0.12	-0.4	81487.0	2427343.55	155
2017-12-25	29.7	30.3	29.65	29.91	0.16	0.54	210668.0	6336105.05	302
2017-12-24	29.5	29.95	29.5	29.75	0.2	0.68	107793.0	3205072.8	185
2017-12-21	29.75	29.85	29.5	29.55	-0.27	-0.91	122042.0	3626623.45	196
2017-12-20	30.2	30.2	29.7	29.82	-0.03	-0.1	138210.0	4124733.65	228
2017-12-19	29.95	30.4	29.6	29.85	-0.05	-0.17	314789.0	9420909.25	483
2017-12-18	29.7	30.3	29.7	29.9	0.34	1.15	370887.0	11099785.2	382
2017-12-17	29.4	29.6	29.3	29.56	0.17	0.58	121627.0	3585184.95	172
2017-12-14	29.4	29.7	29.3	29.39	0.07	0.24	192027.0	5666310.85	321
2017-12-13	29.1	29.4	29.05	29.32	0.23	0.79	141028.0	4125226.45	228
2017-12-12	29.1	29.45	28.95	29.09	0.01	0.03	195703.0	5716031.9	291
2017-12-11	29.4	29.4	28.9	29.08	-0.2	-0.68	373439.0	10878408.35	451
2017-12-10	29.0	29.5	29.0	29.28	0.51	1.77	204148.0	5970953.55	232
2017-12-07	28.8	29.1	28.6	28.77	-0.03	-0.1	142142.0	4109631.4	194
2017-12-06	28.9	29.1	28.8	28.8	-0.18	-0.62	95892.0	2776355.8	149
2017-12-05	28.8	29.25	28.7	28.98	-0.01	-0.03	116683.0	3383347.55	195
2017-12-04	28.95	29.5	28.9	28.99	0.06	0.21	400881.0	11670108.85	390
2017-12-03	28.6	29.2	28.6	28.93	0.46	1.62	288075.0	8320969.6	378
2017-11-30	28.1	28.5	28.0	28.47	0.34	1.21	359190.0	10135548.45	398
2017-11-29	28.45	28.55	28.1	28.13	-0.3	-1.06	160455.0	4540642.9	213
2017-11-28	28.35	28.6	28.25	28.43	-0.1	-0.35	98043.0	2786238.85	167
2017-11-27	28.85	28.95	28.35	28.53	-0.17	-0.59	181281.0	5187088.3	279
2017-11-26	27.9	28.8	27.9	28.7	0.86	3.09	270171.0	7677806.45	425
2017-11-23	27.4	27.9	27.4	27.84	0.44	1.61	100376.0	2777969.4	170
2017-11-22	27.5	27.7	27.35	27.4	-0.15	-0.54	100026.0	2745467.55	171
2017-11-21	28.2	28.2	27.35	27.55	-0.73	-2.58	259965.0	7178976.8	386
2017-11-20	28.6	28.6	28.25	28.28	-0.37	-1.29	67312.0	1912934.55	114
2017-11-19	28.55	28.75	28.55	28.65	0.01	0.03	11774.0	337274.9	41
2017-11-16	28.7	28.75	28.6	28.64	-0.29	-1.0	54884.0	1573841.5	115
2017-11-15	28.9	29.5	28.9	28.93	0.12	0.42	115872.0	3377094.9	147
2017-11-14	28.5	28.85	28.5	28.81	0.28	0.98	45280.0	1298115.75	108
2017-11-13	28.4	28.6	28.25	28.53	0.02	0.07	37360.0	1060887.95	99
2017-11-12	28.5	28.9	28.4	28.51	-0.15	-0.52	112201.0	3204910.2	127
2017-11-09	28.5	28.8	28.5	28.66	0.02	0.07	136751.0	3913634.9	215
2017-11-08	28.8	28.8	28.45	28.64	-0.33	-1.14	95862.0	2748755.55	177
2017-11-07	29.3	29.6	28.7	28.97	-0.21	-0.72	346932.0	10154022.8	403
2017-11-06	29.3	29.5	29.1	29.18	-0.32	-1.08	110898.0	3237207.6	161
2017-11-05	29.65	29.65	29.1	29.5	-0.2	-0.67	78577.0	2307444.5	174
2017-11-02	29.85	29.85	29.65	29.7	-0.04	-0.13	46730.0	1388678.0	95
2017-11-01	29.8	29.95	29.7	29.74	-0.22	-0.73	54346.0	1618755.65	88
2017-10-31	29.95	29.95	29.65	29.96	0.05	0.17	28405.0	846728.75	110
2017-10-30	30.2	30.55	29.8	29.91	-0.32	-1.06	82635.0	2488708.5	164
2017-10-29	30.25	30.75	30.0	30.23	0.12	0.4	85477.0	2583609.7	137
2017-10-26	29.65	30.55	29.6	30.11	0.5	1.69	70993.0	2140558.95	107
2017-10-25	29.6	29.7	29.3	29.61	0.2	0.68	42760.0	1266035.15	56
2017-10-24	29.8	29.8	29.4	29.41	-0.19	-0.64	65118.0	1921978.5	74
2017-10-23	29.9	29.9	29.35	29.6	-0.26	-0.87	45907.0	1357248.4	108
2017-10-22	30.2	30.2	29.75	29.86	-0.17	-0.57	62429.0	1871176.6	80
2017-10-19	30.4	30.4	29.95	30.03	-0.18	-0.6	88432.0	2660012.25	153
2017-10-18	30.1	30.4	29.55	30.21	-0.02	-0.07	234101.0	6983475.5	310
2017-10-17	30.35	30.35	30.05	30.23	-0.08	-0.26	44416.0	1340941.95	83
2017-10-16	30.1	30.35	30.05	30.31	0.05	0.17	49933.0	1504662.5	78
2017-10-15	30.3	30.35	30.05	30.26	-0.03	-0.1	69852.0	2106256.5	126
2017-10-12	30.0	30.35	29.5	30.29	0.28	0.93	194803.0	5834640.2	282
2017-10-11	31.5	31.5	29.8	30.01	-1.41	-4.49	346072.0	10450153.1	382
2017-10-10	31.9	31.9	31.4	31.42	-0.66	-2.06	38598.0	1219467.05	125
2017-10-09	32.3	32.3	31.9	32.08	-0.22	-0.68	55720.0	1786251.1	109
2017-10-08	32.2	32.55	32.2	32.3	0.08	0.25	112884.0	3651337.8	140
2017-10-05	32.5	32.5	32.2	32.22	-0.28	-0.86	58830.0	1898961.55	138
2017-10-04	32.6	32.7	32.45	32.5	-0.05	-0.15	54037.0	1759114.15	123
2017-10-03	32.7	33.0	32.5	32.55	-0.05	-0.15	146324.0	4771257.45	145
2017-10-02	32.9	32.9	32.55	32.6	-0.3	-0.91	126555.0	4138129.35	173
2017-10-01	32.85	33.1	32.8	32.9	-0.08	-0.24	39103.0	1286307.7	73
2017-09-28	33.0	33.2	32.9	32.98	-0.02	-0.06	94196.0	3110830.8	153
2017-09-27	33.1	33.2	32.95	33.0	-0.19	-0.57	141354.0	4666600.05	174
2017-09-26	33.05	33.3	33.0	33.19	0.11	0.33	123194.0	4078536.4	175
2017-09-25	33.75	33.8	33.0	33.08	-0.74	-2.19	183255.0	6123326.5	263
2017-09-21	33.7	33.95	33.7	33.82	0.03	0.09	32218.0	1088287.6	64
2017-09-20	33.9	33.9	33.55	33.79	-0.18	-0.53	74011.0	2494412.45	117
2017-09-19	34.05	34.15	33.95	33.97	-0.15	-0.44	68061.0	2319174.35	82
2017-09-18	34.05	34.35	34.05	34.12	0.07	0.21	65314.0	2233796.55	134
2017-09-17	34.0	34.1	33.95	34.05	0.12	0.35	32276.0	1098001.95	67
2017-09-14	34.2	34.2	33.8	33.93	-0.09	-0.26	43332.0	1468680.35	86
2017-09-13	34.1	34.1	34.0	34.02	-0.06	-0.18	60509.0	2062285.7	65
2017-09-12	34.2	34.4	34.05	34.08	-0.37	-1.07	119912.0	4100525.9	111
2017-09-11	34.55	34.6	34.15	34.45	0.02	0.06	87461.0	3008655.8	88
2017-09-10	34.45	34.5	34.45	34.43	0.03	0.09	39587.0	1365266.0	39
2017-09-07	34.45	34.6	34.4	34.4	-0.05	-0.15	24563.0	847726.75	35
2017-09-06	34.25	34.45	34.25	34.45	0.2	0.58	8260.0	283958.7	36
2017-08-29	34.3	34.7	34.05	34.25	-0.13	-0.38	86384.0	2967242.5	90
2017-08-28	33.6	35.05	33.6	34.38	0.88	2.63	372626.0	12844075.9	395
2017-08-27	33.5	33.7	33.4	33.5	-0.1	-0.3	161634.0	5414736.15	102
2017-08-24	33.6	33.8	33.45	33.6	0.0	0.0	81951.0	2754489.45	211
2017-08-23	33.65	34.0	33.5	33.6	-0.35	-1.03	229208.0	7747025.65	88
2017-08-22	33.8	34.0	33.8	33.95	0.28	0.83	36218.0	1228511.05	75
2017-08-21	33.7	33.7	33.6	33.67	-0.13	-0.38	67016.0	2257677.15	90
2017-08-20	33.65	33.95	33.45	33.8	0.12	0.36	53091.0	1791847.25	83
2017-08-17	33.8	34.0	33.65	33.68	-0.21	-0.62	104050.0	3508618.15	97
2017-08-16	33.7	34.0	33.65	33.89	0.19	0.56	20046.0	678093.35	58
2017-08-15	33.9	34.0	33.65	33.7	-0.29	-0.85	81168.0	2748340.05	130
2017-08-14	34.25	34.25	33.9	33.99	-0.29	-0.85	136485.0	4644042.4	150
2017-08-13	34.7	34.7	34.25	34.28	-0.46	-1.32	50326.0	1733465.0	82
2017-08-10	35.0	35.0	34.7	34.74	-0.26	-0.74	29599.0	1031018.35	80
2017-08-09	34.8	35.15	34.75	35.0	0.25	0.72	224204.0	7849654.3	143
2017-08-08	34.75	34.85	34.65	34.75	-0.05	-0.14	62406.0	2170146.6	68
2017-08-07	34.1	34.9	34.1	34.8	-0.02	-0.06	61858.0	2147042.6	79
2017-08-06	34.6	34.95	34.35	34.82	0.77	2.26	82969.0	2876009.1	142
2017-08-03	34.0	34.3	34.0	34.05	0.05	0.15	8121.0	277118.05	41
2017-08-02	34.0	34.3	33.9	34.0	-0.05	-0.15	21611.0	734879.3	44
2017-08-01	34.25	34.25	33.7	34.05	-0.2	-0.58	80813.0	2747601.3	113
2017-07-31	34.5	34.5	34.0	34.25	-0.15	-0.44	113695.0	3877573.9	101
2017-07-30	34.7	34.7	34.4	34.4	-0.44	-1.26	86571.0	2988867.75	96
2017-07-27	34.9	35.0	34.75	34.84	-0.1	-0.29	44036.0	1535134.95	59
2017-07-26	34.85	35.25	34.65	34.94	0.19	0.55	96873.0	3389276.95	138
2017-07-25	34.9	34.9	34.75	34.75	-0.14	-0.4	24931.0	867436.05	49
2017-07-24	34.8	34.95	34.7	34.89	0.09	0.26	80045.0	2786267.35	75
2017-07-23	34.7	35.0	34.7	34.8	-0.05	-0.14	65675.0	2287748.55	67
2017-07-20	35.0	35.0	34.85	34.85	0.08	0.23	17363.0	605941.45	44
2017-07-19	35.1	35.3	34.7	34.77	-0.21	-0.6	52467.0	1835987.95	76
2017-07-18	34.8	35.0	34.7	34.98	-0.01	-0.03	41168.0	1435328.95	91
2017-07-17	34.9	35.3	34.9	34.99	0.0	0.0	103124.0	3613783.85	118
2017-07-16	34.65	35.0	34.5	34.99	0.37	1.07	56989.0	1983136.8	108
2017-07-13	34.8	35.0	34.6	34.62	-0.33	-0.94	42165.0	1466898.15	103
2017-07-12	34.85	35.0	34.85	34.95	0.21	0.6	70408.0	2461789.1	101
2017-07-11	34.6	34.8	34.5	34.74	0.1	0.29	44895.0	1556343.75	88
2017-07-10	35.0	35.0	34.55	34.64	-0.33	-0.94	84800.0	2943080.7	135
2017-07-09	34.6	35.0	34.6	34.97	0.44	1.27	28821.0	1003958.45	72
2017-07-06	34.75	34.75	34.5	34.53	-0.23	-0.66	28141.0	974402.7	81
2017-07-05	34.75	34.85	34.5	34.76	0.07	0.2	29833.0	1034815.35	77
2017-07-04	35.05	35.25	34.6	34.69	-0.4	-1.14	194584.0	6780550.05	166
2017-07-03	35.5	35.5	35.0	35.09	-0.15	-0.43	68512.0	2408002.45	119
2017-07-02	35.4	35.7	35.15	35.24	-0.08	-0.23	177675.0	6289003.1	194
2017-06-22	35.1	35.4	34.9	35.32	0.37	1.06	141391.0	4975268.85	155
2017-06-21	35.2	35.5	34.8	34.95	0.15	0.43	196615.0	6890660.15	121
2017-06-20	35.1	35.3	34.8	34.8	-0.2	-0.57	67323.0	2351739.75	55
2017-06-19	34.75	35.1	34.75	35.0	0.39	1.13	34301.0	1200946.35	43
2017-06-18	34.8	34.8	34.6	34.61	-0.34	-0.97	21759.0	755696.3	49
2017-06-15	35.1	35.1	34.85	34.95	-0.25	-0.71	79919.0	2785996.35	81
2017-06-14	35.4	35.4	35.05	35.2	-0.09	-0.26	18669.0	655400.45	30
2017-06-13	34.75	35.4	34.75	35.29	0.18	0.51	84771.0	2994365.65	68
2017-06-12	34.6	35.1	34.6	35.11	0.49	1.42	25276.0	877985.7	32
2017-06-11	34.7	35.4	34.6	34.62	-0.48	-1.37	20213.0	703114.2	54
2017-06-08	34.85	35.5	34.8	35.1	-0.2	-0.57	107976.0	3799542.9	131
2017-06-07	35.0	35.3	35.0	35.3	0.1	0.28	42663.0	1500088.0	33
2017-06-06	35.3	35.3	35.1	35.2	0.1	0.28	30601.0	1077203.6	44
2017-06-05	35.3	35.3	34.7	35.1	0.0	0.0	17246.0	603085.7	47
2017-06-04	35.0	35.1	35.0	35.1	0.01	0.03	3963.0	139018.5	14
2017-06-01	35.3	35.5	35.1	35.09	0.05	0.14	59094.0	2082134.2	82
2017-05-31	35.1	35.3	35.0	35.04	-0.05	-0.14	65218.0	2290062.9	97
2017-05-30	34.9	35.1	34.9	35.09	0.53	1.53	27544.0	963684.8	70
2017-05-29	34.4	34.6	34.4	34.56	0.26	0.76	135006.0	4662294.5	47
2017-05-28	34.9	34.9	34.3	34.3	-0.67	-1.92	36356.0	1252536.7	61
2017-05-25	35.0	35.0	34.7	34.97	-0.02	-0.06	71685.0	2501082.4	75
2017-05-24	34.6	35.1	34.6	34.99	0.39	1.13	107218.0	3749558.9	114
2017-05-23	34.6	34.8	34.5	34.6	-0.2	-0.57	71076.0	2460671.0	96
2017-05-22	34.7	34.8	34.6	34.8	0.0	0.0	44751.0	1551279.6	55
2017-05-21	34.9	35.2	34.8	34.8	0.1	0.29	67762.0	2372171.2	88
2017-05-18	34.7	34.8	34.6	34.7	-0.14	-0.4	21201.0	735710.7	61
2017-05-17	34.7	34.9	34.7	34.84	0.09	0.26	39191.0	1360909.3	58
2017-05-16	34.5	35.0	34.5	34.75	0.35	1.02	65208.0	2267041.9	96
2017-05-15	34.0	34.6	34.0	34.4	0.56	1.65	47774.0	1644071.6	85
2017-05-14	34.2	34.2	33.6	33.84	-0.45	-1.31	38206.0	1292762.5	75
2017-05-11	34.5	34.7	34.2	34.29	-0.41	-1.18	54032.0	1863529.4	121
2017-05-10	34.7	34.9	34.7	34.7	0.02	0.06	47017.0	1634951.9	90
2017-05-09	34.8	35.0	34.6	34.68	-0.3	-0.86	118556.0	4117270.1	174
2017-05-08	34.8	35.0	34.6	34.98	0.04	0.11	31247.0	1088628.1	48
2017-05-07	36.0	36.0	34.9	34.94	-0.5	-1.41	89079.0	3159153.8	116
2017-05-04	34.9	35.8	34.7	35.44	0.44	1.26	57886.0	2038788.3	89
2017-05-03	35.0	35.1	34.9	35.0	-0.1	-0.28	33719.0	1180536.7	76
2017-05-02	34.9	35.2	34.8	35.1	0.1	0.29	42066.0	1472565.6	133
2017-05-01	34.7	35.3	34.6	35.0	0.42	1.21	207366.0	7258203.1	247
2017-04-30	34.7	34.7	34.5	34.58	0.13	0.38	142968.0	4942537.0	196
2017-04-27	34.7	34.8	34.3	34.45	-0.13	-0.38	62862.0	2169225.4	157
2017-04-26	34.7	34.9	34.5	34.58	-0.17	-0.49	77932.0	2703160.3	131
2017-04-25	34.5	35.1	34.5	34.75	0.19	0.55	51936.0	1807954.3	114
2017-04-24	34.8	34.8	34.5	34.56	-0.37	-1.06	74163.0	2574744.3	112
2017-04-23	35.0	36.0	34.8	34.93	0.6	1.75	167980.0	5903612.8	214
2017-04-20	35.1	35.1	34.2	34.33	-0.87	-2.47	85392.0	2973200.8	224
2017-04-19	35.3	35.3	35.1	35.2	-0.31	-0.87	62520.0	2202935.1	195
2017-04-18	35.8	35.9	35.5	35.51	-0.39	-1.09	57023.0	2035091.7	124
2017-04-17	36.5	36.7	35.9	35.9	-0.52	-1.43	115391.0	4184899.6	214
2017-04-16	37.6	37.6	36.4	36.42	-1.22	-3.24	195510.0	7228615.7	243
2017-04-13	37.1	37.8	36.9	37.64	0.56	1.51	284019.0	10601421.2	402
2017-04-12	36.5	37.1	36.5	37.08	0.44	1.2	118724.0	4384882.3	108
2017-04-11	37.1	37.1	36.6	36.64	-0.26	-0.7	108590.0	4000028.8	128
2017-04-10	37.2	37.3	36.9	36.9	-0.28	-0.75	101926.0	3774378.7	115
2017-04-09	37.0	37.6	36.9	37.18	0.2	0.54	317237.0	11833473.7	272
2017-04-06	36.5	37.1	36.3	36.98	0.4	1.09	258358.0	9481307.6	290
2017-04-05	36.8	36.8	36.5	36.58	-0.05	-0.14	177156.0	6492246.1	97
2017-04-04	36.6	36.8	36.6	36.63	-0.07	-0.19	103713.0	3810442.5	95
2017-04-03	36.9	36.9	36.6	36.7	-0.07	-0.19	102658.0	3773282.9	96
2017-04-02	36.5	36.8	36.5	36.77	0.57	1.57	117700.0	4307268.8	117
2017-03-30	36.2	36.3	36.0	36.2	0.15	0.42	95405.0	3443591.5	100
2017-03-29	35.6	36.2	35.4	36.05	0.46	1.29	173432.0	6202621.3	239
2017-03-28	35.7	35.8	35.4	35.59	0.19	0.54	24964.0	889660.0	55
2017-03-27	35.6	35.7	35.3	35.4	-0.2	-0.56	30108.0	1068524.0	65
2017-03-26	35.6	35.8	35.6	35.6	0.1	0.28	28729.0	1023409.5	55
2017-03-23	35.8	35.9	35.4	35.5	0.13	0.37	37150.0	1324391.8	67
2017-03-22	35.6	35.9	35.3	35.37	-0.58	-1.61	156269.0	5579701.6	537
2017-03-21	35.9	36.2	35.9	35.95	0.15	0.42	42776.0	1543856.7	101
2017-03-20	36.1	36.3	35.8	35.8	-0.2	-0.56	51004.0	1838611.3	92
2017-03-19	36.0	36.2	35.8	36.0	0.08	0.22	66782.0	2405532.9	85
2017-03-16	36.0	36.0	35.7	35.92	0.02	0.06	101787.0	3655979.1	129
2017-03-15	35.6	36.1	35.6	35.9	0.46	1.3	35981.0	1287850.8	59
2017-03-14	35.5	35.6	34.7	35.44	-0.14	-0.39	253943.0	9017213.7	103
2017-03-13	36.0	36.4	35.5	35.58	-0.55	-1.52	72413.0	2605974.7	118
2017-03-12	36.1	36.6	36.0	36.13	-0.07	-0.19	71458.0	2584584.9	117
2017-03-09	36.5	36.5	36.1	36.2	-0.5	-1.36	100002.0	3622058.6	150
2017-03-08	36.7	36.8	36.5	36.7	-0.1	-0.27	39299.0	1440845.2	94
2017-03-07	37.3	37.3	36.7	36.8	-0.28	-0.76	62548.0	2313807.4	135
2017-03-06	36.8	37.4	36.7	37.08	0.28	0.76	119585.0	4421965.5	162
2017-03-05	37.2	37.2	36.8	36.8	-0.2	-0.54	26047.0	961386.7	59
2017-03-02	36.8	37.3	36.8	37.0	0.16	0.43	40995.0	1519652.4	67
2017-03-01	37.1	37.1	36.7	36.84	-0.15	-0.41	46164.0	1702896.6	56
2017-02-28	36.5	37.2	36.5	36.99	0.39	1.07	165205.0	6069378.3	199
2017-02-27	37.5	37.5	36.3	36.6	-0.9	-2.4	118251.0	4376195.7	141
2017-02-26	37.5	38.0	37.5	37.5	0.02	0.05	41824.0	1573284.8	73
2017-02-23	37.6	37.7	37.2	37.48	-0.27	-0.72	74069.0	2772686.7	106
2017-02-22	36.7	38.5	36.7	37.75	1.05	2.86	441758.0	16721357.8	467
2017-02-21	36.7	36.9	36.4	36.7	-0.21	-0.57	149699.0	5474536.7	189
2017-02-20	37.0	37.2	36.7	36.91	-0.3	-0.81	112928.0	4175562.0	173
2017-02-19	37.7	37.7	37.2	37.21	-0.42	-1.12	173399.0	6497276.0	188
2017-02-16	37.7	37.9	37.5	37.63	-0.06	-0.16	208049.0	7853051.7	212
2017-02-15	37.0	37.8	36.8	37.69	0.52	1.4	335347.0	12567879.3	306
2017-02-14	37.0	37.4	36.6	37.17	-0.34	-0.91	431047.0	15956503.0	571
2017-02-13	38.4	38.4	37.0	37.51	-1.21	-3.13	794974.0	29871757.8	995
2017-02-12	39.7	39.9	38.5	38.72	-1.11	-2.79	510909.0	20091798.8	484
2017-02-09	39.8	40.2	39.7	39.83	0.24	0.61	428655.0	17134107.5	921
2017-02-08	39.9	40.4	39.1	39.59	-0.29	-0.73	648251.0	25743736.8	724
2017-02-07	39.7	40.4	39.5	39.88	0.22	0.55	920153.0	36674036.6	923
2017-02-06	39.6	39.8	39.2	39.66	-0.05	-0.13	664743.0	26250870.5	716
2017-02-05	40.5	40.5	39.6	39.71	-0.27	-0.68	822068.0	32998694.5	843
2017-02-02	39.0	40.2	38.9	39.98	1.25	3.23	482365.0	19127096.4	495
2017-02-01	38.5	38.9	38.3	38.73	-0.03	-0.08	275135.0	10603191.5	246
2017-01-31	38.4	38.8	38.3	38.76	0.34	0.88	347366.0	13404011.0	239
2017-01-30	38.9	39.1	38.2	38.42	-0.4	-1.03	393817.0	15300288.2	443
2017-01-29	39.0	39.3	38.4	38.82	0.06	0.15	295764.0	11479942.3	320
2017-01-26	37.3	39.2	37.3	38.76	1.36	3.64	765911.0	29372724.9	842
2017-01-25	36.4	37.5	36.3	37.4	1.14	3.14	950184.0	35117222.9	787
2017-01-24	36.2	36.9	36.0	36.26	0.2	0.55	988562.0	36033308.1	866
2017-01-23	36.3	36.6	36.0	36.06	-0.06	-0.17	688328.0	24917364.8	521
2017-01-22	36.0	36.4	35.7	36.12	0.17	0.47	343411.0	12366117.2	974
2017-01-19	37.2	37.2	35.7	35.95	-0.93	-2.52	376056.0	13604846.9	727
2017-01-18	36.5	38.0	36.2	36.88	-0.09	-0.24	355292.0	13238912.0	316
2017-01-17	36.3	37.2	36.0	36.97	0.52	1.43	196179.0	7160989.4	368
2017-01-16	37.5	38.1	36.4	36.45	0.35	0.97	437108.0	16214745.1	593
2017-01-15	36.4	36.8	36.0	36.1	-0.09	-0.25	62790.0	2283378.1	93
2017-01-12	36.5	36.6	35.8	36.19	-0.18	-0.49	64576.0	2342828.7	102
2017-01-11	36.4	36.9	36.3	36.37	-0.54	-1.46	75604.0	2759973.3	123
2017-01-10	36.9	37.3	36.7	36.91	0.15	0.41	78687.0	2909004.3	134
2017-01-09	37.6	37.6	36.5	36.76	-0.61	-1.63	200200.0	7344238.4	223
2017-01-08	38.0	38.7	37.2	37.37	-0.54	-1.42	140166.0	5302143.8	236
2017-01-05	38.0	38.2	37.4	37.91	-0.04	-0.11	211486.0	7992499.4	230
2017-01-04	39.1	39.4	37.7	37.95	-1.17	-2.99	271037.0	10458502.9	436
2017-01-03	39.6	39.7	39.1	39.12	-0.38	-0.96	140227.0	5508552.8	204
2017-01-02	40.2	40.7	39.4	39.5	-0.69	-1.72	397112.0	15829273.2	414
2017-01-01	41.0	41.0	40.0	40.19	-0.68	-1.66	143825.0	5826545.2	232
2016-12-29	40.0	41.4	39.7	40.87	0.97	2.43	913917.0	37033765.3	593
2016-12-28	40.5	41.0	39.7	39.9	-0.56	-1.38	207802.0	8340197.9	237
2016-12-27	39.7	41.0	39.6	40.46	1.0	2.53	346055.0	13928270.1	314
2016-12-26	39.0	39.6	38.6	39.46	0.46	1.18	100703.0	3951439.3	163
2016-11-13	35.0	35.3	34.7	35.2	0.45	1.29	152831.0	5353121.6	127
2016-11-10	33.9	34.9	33.9	34.75	1.05	3.12	112022.0	3851701.2	120
2016-11-09	32.0	33.7	31.5	33.7	0.8	2.43	104923.0	3468780.0	117
2016-11-08	32.5	33.1	32.5	32.9	0.9	2.81	166271.0	5471329.7	159
2016-11-07	30.8	32.5	30.7	32.0	1.06	3.43	195506.0	6202085.2	291
2016-11-06	30.6	31.0	30.3	30.94	0.33	1.08	128686.0	3943445.9	112
2016-11-03	30.8	31.0	30.6	30.61	0.11	0.36	28792.0	887195.8	46
2016-11-02	29.8	31.0	29.8	30.5	0.37	1.23	56094.0	1706692.3	67
2016-11-01	30.8	31.0	30.0	30.13	-0.37	-1.21	53695.0	1645208.2	67
2016-10-31	30.2	30.8	30.0	30.5	0.0	0.0	23359.0	708696.3	52
2016-10-30	30.5	31.0	30.1	30.5	0.2	0.66	43736.0	1333394.3	56
2016-10-27	30.5	30.5	30.0	30.3	0.29	0.97	55993.0	1692201.0	79
2016-10-26	29.8	30.3	29.8	30.01	0.11	0.37	41104.0	1228889.8	69
2016-10-25	29.8	30.1	29.8	29.9	0.6	2.05	98867.0	2956762.0	84
2016-10-24	29.2	29.5	29.0	29.3	0.2	0.69	64229.0	1879807.7	97
2016-10-23	29.3	29.5	28.6	29.1	0.22	0.76	102472.0	2969403.1	145
2016-10-20	28.0	29.0	28.0	28.88	0.51	1.8	82717.0	2352034.4	155
2016-10-19	27.7	28.4	27.1	28.37	-0.65	-2.24	209445.0	5776367.1	258
2016-10-18	30.0	30.1	29.0	29.02	-0.98	-3.27	76774.0	2281980.3	78
2016-10-17	30.6	30.6	30.0	30.0	-1.24	-3.97	34973.0	1055553.2	62
2016-10-16	30.4	31.3	30.4	31.24	0.44	1.43	31241.0	960516.5	56
2016-10-13	30.5	30.8	30.2	30.8	0.3	0.98	45705.0	1395159.2	49
2016-10-12	27.3	31.0	27.3	30.5	0.2	0.66	88875.0	2650454.8	128
2016-10-11	29.6	30.6	29.6	30.3	0.68	2.3	43656.0	1316695.7	78
2016-10-10	28.1	29.6	28.1	29.62	1.13	3.97	43207.0	1249400.0	53
2016-10-09	29.0	29.2	28.0	28.49	-0.55	-1.89	168691.0	4779114.1	237
2016-10-06	29.1	29.2	28.9	29.04	0.07	0.24	182468.0	5297702.4	138
2016-10-05	29.2	29.4	28.9	28.97	-0.05	-0.17	98680.0	2866461.0	623
2016-10-04	28.9	29.1	28.1	29.02	0.31	1.08	152905.0	4377373.0	661
2016-10-03	28.6	29.3	27.1	28.71	-0.89	-3.01	280083.0	8020299.8	795
2016-10-02	31.1	31.1	29.6	29.6	-1.63	-5.22	61968.0	1876127.6	130
2016-09-29	30.6	31.4	30.5	31.23	-0.53	-1.67	110646.0	3441525.9	137
2016-09-28	32.0	32.0	30.1	31.76	0.03	0.09	53403.0	1651152.9	75
2016-09-27	33.4	33.4	31.6	31.73	-1.87	-5.57	45190.0	1464323.0	90
2016-09-26	34.0	34.0	33.5	33.6	-0.6	-1.75	91652.0	3095672.4	102
2016-09-25	33.9	34.5	33.9	34.2	0.54	1.6	32582.0	1112364.5	72
2016-09-21	33.6	34.3	33.6	33.66	0.16	0.48	40801.0	1378531.7	52
2016-09-20	33.4	33.8	32.6	33.5	0.13	0.39	25224.0	835617.3	57
2016-09-19	33.5	33.5	32.6	33.37	-0.13	-0.39	13994.0	462247.6	44
2016-09-18	33.3	33.3	33.0	33.5	-0.15	-0.45	16605.0	550520.9	32
2016-09-08	33.8	33.8	33.6	33.65	-0.05	-0.15	42183.0	1419462.9	74
2016-09-07	34.0	34.0	33.6	33.7	-0.3	-0.88	18602.0	627612.5	36
2016-09-06	34.0	34.2	33.7	34.0	-0.17	-0.5	47417.0	1610567.9	86
2016-09-05	34.2	34.2	33.5	34.17	0.57	1.7	136067.0	4624918.3	115
2016-09-04	32.3	34.3	32.3	33.6	1.23	3.8	37733.0	1269686.5	92
2016-09-01	32.7	32.7	32.3	32.37	-0.69	-2.09	29243.0	949958.0	61
2016-08-31	33.5	33.5	33.0	33.06	-0.69	-2.04	73467.0	2436775.5	122
2016-08-30	33.0	33.9	33.0	33.75	-0.03	-0.09	14505.0	487841.1	39
2016-08-29	33.8	33.9	33.5	33.78	-0.24	-0.71	129574.0	4366869.9	116
2016-08-28	32.5	34.3	32.5	34.02	1.17	3.56	54971.0	1864394.5	87
2016-08-25	33.4	33.4	32.0	32.85	-0.94	-2.78	97236.0	3160272.9	115
2016-08-24	35.0	35.0	33.3	33.79	-1.16	-3.32	30073.0	1033745.2	70
2016-08-23	35.0	35.0	34.5	34.95	-0.03	-0.09	132989.0	4630762.4	100
2016-08-22	34.3	35.0	34.2	34.98	0.07	0.2	105313.0	3671870.9	92
2016-08-21	35.0	35.1	34.2	34.91	0.12	0.34	132000.0	4594226.1	108
2016-08-18	35.3	36.7	34.5	34.79	-0.21	-0.6	146771.0	5192947.7	281
2016-08-17	35.2	35.4	35.0	35.0	-0.25	-0.71	48498.0	1709493.5	67
2016-08-16	34.9	35.7	34.7	35.25	0.49	1.41	148325.0	5241307.7	132
2016-08-15	35.0	35.1	34.7	34.76	-0.54	-1.53	41068.0	1437235.4	37
2016-08-14	35.0	35.3	35.0	35.3	0.4	1.15	31745.0	1112687.0	36
2016-08-11	35.2	35.2	34.9	34.9	-0.1	-0.29	20843.0	728316.7	27
2016-08-10	34.8	35.2	34.8	35.0	0.1	0.29	92990.0	3255448.7	81
2016-08-09	34.5	34.9	34.5	34.9	0.35	1.01	23999.0	834237.3	60
2016-08-08	35.0	35.1	34.5	34.55	-0.62	-1.76	131993.0	4584235.9	162
2016-08-07	35.5	35.6	35.0	35.17	-0.4	-1.12	80421.0	2824315.4	94
2016-08-04	35.4	35.6	35.3	35.57	0.37	1.05	46010.0	1628013.5	58
2016-08-03	35.0	35.5	35.0	35.2	-0.64	-1.79	37423.0	1317479.2	47
2016-08-02	35.3	35.9	35.0	35.84	0.14	0.39	42966.0	1515144.6	61
2016-08-01	35.7	35.7	35.5	35.7	0.4	1.13	24859.0	885100.3	53
2016-07-31	36.0	36.0	35.3	35.3	-0.81	-2.24	40394.0	1435268.3	56
2016-07-28	36.4	36.4	36.0	36.11	-0.6	-1.63	53585.0	1942554.3	60
2016-07-27	37.1	37.2	36.0	36.71	-1.29	-3.39	190891.0	6971208.6	320
2016-07-26	36.9	38.3	36.8	38.0	0.9	2.43	124461.0	4723960.5	152
2016-07-25	37.2	37.3	36.7	37.1	-0.2	-0.54	42212.0	1565254.2	49
2016-07-24	37.5	37.6	37.2	37.3	-0.18	-0.48	36155.0	1349927.2	32
2016-07-21	38.0	38.2	37.0	37.48	-0.61	-1.6	51359.0	1937565.9	72
2016-07-20	38.0	39.0	38.0	38.09	0.09	0.24	120857.0	4644706.7	134
2016-07-19	38.2	38.2	38.0	38.0	-0.21	-0.55	34030.0	1294151.0	44
2016-07-18	38.7	38.7	38.2	38.21	-0.77	-1.98	33299.0	1279921.7	52
2016-07-17	38.9	39.3	38.7	38.98	0.83	2.18	256532.0	10010129.9	195
2016-07-14	37.3	38.3	37.3	38.15	0.85	2.28	237873.0	9036957.6	169
2016-07-13	37.2	37.6	37.2	37.3	0.2	0.54	65557.0	2453489.6	75
2016-07-12	36.7	37.4	36.7	37.1	0.1	0.27	103011.0	3836434.1	63
2016-07-11	37.1	37.1	37.0	37.0	-0.06	-0.16	37838.0	1400360.2	35
2016-07-10	37.1	37.1	37.1	37.06	-0.03	-0.08	2801.0	103954.0	12
2016-06-30	37.2	37.2	37.0	37.09	-0.22	-0.59	19881.0	737828.5	30
2016-06-29	37.6	37.6	37.2	37.31	-0.2	-0.53	28100.0	1052135.3	35
2016-06-28	37.1	37.6	36.8	37.51	0.32	0.86	76595.0	2855804.1	73
2016-06-27	37.2	37.3	37.1	37.19	-0.09	-0.24	235068.0	8744630.2	186
2016-06-26	36.1	37.4	36.1	37.28	0.18	0.49	131410.0	4837763.9	92
2016-06-23	37.0	37.2	36.8	37.1	-0.09	-0.24	69101.0	2562922.7	61
2016-06-22	37.2	37.2	36.6	37.19	0.25	0.68	263516.0	9757708.3	122
2016-06-21	37.0	37.4	36.7	36.94	0.23	0.63	314098.0	11620333.5	105
2016-06-20	37.0	37.3	36.6	36.71	-0.19	-0.51	337907.0	12498468.3	126
2016-06-19	37.0	37.2	36.9	36.9	0.08	0.22	118248.0	4378197.3	78
2016-06-16	37.0	37.1	36.7	36.82	-0.38	-1.02	223125.0	8251710.1	63
2016-06-15	37.4	37.6	37.2	37.2	-0.08	-0.21	610297.0	22863003.0	208
2016-06-14	37.0	37.4	37.0	37.28	0.18	0.49	732669.0	27300002.6	354
2016-06-13	36.2	37.2	36.2	37.1	0.98	2.71	253984.0	9389091.4	177
2016-06-12	36.4	36.4	36.0	36.12	-0.11	-0.3	17987.0	649391.2	20
2016-06-09	36.3	36.5	36.2	36.23	-0.17	-0.47	23843.0	866242.9	41
2016-06-08	36.2	36.4	36.2	36.4	0.36	1.0	34517.0	1253034.0	56
2016-06-07	36.0	36.4	36.0	36.04	0.56	1.58	64690.0	2337760.7	65
2016-06-06	36.0	36.0	35.4	35.48	-0.52	-1.44	25875.0	919325.9	47
2016-06-05	36.1	36.4	36.0	36.0	-0.6	-1.64	28890.0	1043742.9	69
2016-06-02	36.8	36.8	36.4	36.6	0.0	0.0	21361.0	779549.7	50
2016-06-01	36.4	37.0	36.4	36.6	-0.19	-0.52	62524.0	2304345.3	56
2016-05-31	36.0	37.0	36.0	36.79	0.79	2.19	54116.0	1980135.8	60
2016-05-30	37.3	37.3	36.0	36.0	-0.2	-0.55	61185.0	2233181.7	76
2016-05-29	36.0	36.3	35.6	36.2	-0.2	-0.55	60063.0	2164283.8	64
2016-05-26	37.1	37.1	36.4	36.4	-0.18	-0.49	43562.0	1600782.3	41
2016-05-25	37.2	37.3	36.4	36.58	-0.42	-1.14	107717.0	3966102.1	121
2016-05-24	36.3	37.1	36.3	37.0	0.3	0.82	112121.0	4143763.0	69
2016-05-23	37.6	37.6	36.7	36.7	-1.19	-3.14	87009.0	3214943.3	134
2016-05-22	38.4	38.5	37.9	37.89	-0.71	-1.84	102895.0	3913880.6	148
2016-05-19	39.0	39.0	38.3	38.6	-0.43	-1.1	120545.0	4655973.1	132
2016-05-18	38.0	39.2	38.0	39.03	0.6	1.56	221698.0	8603086.7	141
2016-05-17	38.4	38.8	38.2	38.43	0.19	0.5	85716.0	3296902.9	118
2016-05-16	38.1	38.7	37.8	38.24	0.24	0.63	194501.0	7463787.3	194
2016-05-15	37.0	38.1	37.0	38.0	0.52	1.39	177436.0	6715400.0	150
2016-05-12	37.2	37.7	36.8	37.48	0.39	1.05	233844.0	8722510.9	143
2016-05-11	37.0	37.1	36.5	37.09	0.39	1.06	81318.0	3005784.1	59
2016-05-10	37.0	37.0	36.6	36.7	-0.39	-1.05	35668.0	1310269.2	55
2016-05-09	36.2	37.2	36.2	37.09	0.89	2.46	159647.0	5909314.1	86
2016-05-08	36.0	36.7	36.0	36.2	-0.1	-0.28	71521.0	2606453.5	58
2016-05-05	35.7	36.8	35.7	36.3	0.13	0.36	94406.0	3439053.3	92
2016-05-04	35.5	36.2	35.5	36.17	-0.21	-0.58	241154.0	8679937.0	110
2016-05-03	36.1	36.4	35.9	36.38	0.08	0.22	126229.0	4576527.9	101
2016-05-02	35.5	36.1	35.5	36.3	0.07	0.19	289199.0	10359165.5	359
2016-05-01	37.1	37.1	35.5	36.23	-0.76	-2.05	175178.0	6338218.7	141
2016-04-28	36.4	37.4	36.2	36.99	0.68	1.87	492403.0	18154071.0	192
2016-04-27	35.8	36.4	35.6	36.31	0.76	2.14	81091.0	2926612.9	104
2016-04-26	35.4	35.8	35.4	35.55	-0.45	-1.25	59436.0	2114923.4	81
2016-04-25	35.0	36.2	34.8	36.0	1.0	2.86	138355.0	4927785.9	106
2016-04-24	34.5	35.4	34.2	35.0	0.47	1.36	276862.0	9677974.1	165
2016-04-21	34.5	34.8	34.1	34.53	0.13	0.38	96657.0	3335511.4	102
2016-04-20	33.8	34.4	33.5	34.4	0.61	1.81	239418.0	8076926.8	147
2016-04-19	34.3	34.5	33.8	33.79	-0.22	-0.65	105037.0	3584521.3	109
2016-04-18	32.1	34.3	31.7	34.01	1.71	5.29	326654.0	10908281.5	243
2016-04-17	32.1	32.9	32.1	32.3	-0.47	-1.43	53968.0	1753914.4	49
2016-04-14	32.4	32.9	32.4	32.77	0.47	1.46	24659.0	805924.9	54
2016-04-13	32.4	32.8	32.3	32.3	0.0	0.0	59761.0	1940653.3	82
2016-04-12	31.9	32.9	31.9	32.3	0.3	0.94	38978.0	1259307.7	61
2016-04-11	32.4	32.4	31.8	32.0	-0.58	-1.78	193184.0	6181548.6	511
2016-04-10	33.0	33.0	32.5	32.58	-0.21	-0.64	25175.0	825100.4	45
2016-04-07	33.2	33.3	32.7	32.79	-0.41	-1.23	54322.0	1795865.0	74
2016-04-06	32.6	33.3	32.6	33.2	0.58	1.78	361740.0	11975267.4	253
2016-04-05	32.1	33.0	31.5	32.62	0.42	1.3	214687.0	7002037.2	277
2016-04-04	31.0	32.3	31.0	32.2	0.34	1.07	142004.0	4534976.1	125
2016-04-03	32.2	32.3	31.8	31.86	-0.35	-1.09	83767.0	2679145.9	110
2016-03-31	31.7	32.3	31.7	32.21	0.2	0.62	136486.0	4371677.9	79
2016-03-30	31.9	32.1	31.5	32.01	0.3	0.95	92705.0	2959632.1	69
2016-03-29	32.3	32.4	31.1	31.71	-0.34	-1.06	82622.0	2627088.2	95
2016-03-28	31.4	32.2	31.4	32.05	0.82	2.63	268046.0	8558167.3	171
2016-03-27	31.4	31.4	30.8	31.23	-0.02	-0.06	74284.0	2317390.3	88
2016-03-24	31.4	31.4	31.0	31.25	-0.27	-0.86	33958.0	1059485.5	64
2016-03-23	31.4	31.9	31.3	31.52	0.19	0.61	85356.0	2692951.7	114
2016-03-22	31.1	32.3	30.2	31.33	0.15	0.48	373806.0	11781467.8	285
2016-03-21	31.2	31.4	31.0	31.18	-0.02	-0.06	166528.0	5198167.6	145
2016-03-20	30.6	31.5	30.6	31.2	0.69	2.26	235727.0	7289416.4	252
2016-03-17	30.1	30.7	30.1	30.51	0.38	1.26	215224.0	6531898.1	176
2016-03-16	29.3	30.3	29.1	30.13	1.04	3.58	225960.0	6748667.4	201
2016-03-15	29.5	29.5	29.0	29.09	-0.68	-2.28	141279.0	4108296.8	186
2016-03-14	29.7	30.1	29.6	29.77	0.07	0.24	245751.0	7364651.4	137
2016-03-13	30.0	30.2	29.5	29.7	0.08	0.27	60377.0	1804356.9	76
2016-03-10	30.7	30.7	29.6	29.62	-0.82	-2.69	307752.0	9271277.9	257
2016-03-09	30.2	30.9	30.2	30.44	-0.17	-0.56	120584.0	3670088.0	129
2016-03-08	30.6	31.0	30.4	30.61	0.12	0.39	265382.0	8152494.6	253
2016-03-07	29.9	30.9	29.9	30.49	0.58	1.94	771178.0	23410042.1	508
2016-03-06	29.9	30.0	29.6	29.91	0.35	1.18	437494.0	13062424.6	330
2016-03-03	29.4	29.7	29.1	29.56	0.19	0.65	143499.0	4229064.8	162
2016-03-02	29.0	29.5	29.0	29.37	0.48	1.66	345448.0	10121366.6	379
2016-03-01	29.8	29.9	28.8	28.89	-0.58	-1.97	332392.0	9787153.3	482
2016-02-29	30.4	30.5	29.3	29.47	-0.72	-2.38	491973.0	14709223.6	607
2016-02-28	29.4	31.4	29.4	30.19	1.14	3.92	413921.0	12718643.4	553
2016-02-25	28.8	29.1	28.8	29.05	0.41	1.43	78701.0	2279079.3	100
2016-02-24	28.5	28.8	28.5	28.64	-0.32	-1.1	106175.0	3044904.4	101
2016-02-23	28.8	29.1	28.6	28.96	0.19	0.66	80670.0	2324034.5	79
2016-02-22	29.0	29.3	28.6	28.77	0.0	0.0	144826.0	4180745.6	147
2016-02-21	28.5	28.9	28.5	28.77	0.03	0.1	232553.0	6679645.5	171
2016-02-18	28.2	29.0	28.0	28.74	0.68	2.42	456382.0	13099798.8	311
2016-02-17	26.4	28.3	26.4	28.06	1.73	6.57	1177606.0	32798816.1	898
2016-02-16	27.4	27.5	26.2	26.33	-0.61	-2.26	524663.0	14069716.7	566
2016-02-15	26.2	27.2	26.2	26.94	0.92	3.54	123065.0	3295080.4	111
2016-02-14	27.5	27.6	26.0	26.02	-1.17	-4.3	70720.0	1906996.3	93
2016-02-11	28.0	28.0	27.0	27.19	-0.84	-3.0	95177.0	2618843.0	146
2016-02-10	27.4	29.3	27.3	28.03	0.57	2.08	156548.0	4424055.6	214
2016-02-09	27.0	28.0	27.0	27.46	0.26	0.96	79481.0	2180127.3	114
2016-02-08	27.7	28.0	27.0	27.2	-0.29	-1.05	133134.0	3673116.5	118
2016-02-07	27.1	27.6	27.1	27.49	-0.08	-0.29	121474.0	3316446.9	123
2016-02-04	27.4	28.3	27.4	27.57	0.41	1.51	280285.0	7813473.2	243
2016-02-03	27.1	27.5	26.9	27.16	-0.19	-0.69	208237.0	5646250.8	215
2016-02-02	27.4	27.8	27.3	27.35	-0.8	-2.84	162032.0	4461249.4	239
2016-02-01	28.1	28.4	27.4	28.15	-0.47	-1.64	667227.0	18673020.8	573
2016-01-31	30.1	30.3	28.3	28.62	-0.46	-1.58	314377.0	9326260.2	204
2016-01-28	26.9	29.2	26.9	29.08	2.08	7.7	279062.0	7871463.9	256
2016-01-27	26.7	27.2	26.6	27.0	0.54	2.04	512369.0	13820985.0	261
2016-01-26	25.0	27.0	24.05	26.46	0.57	2.2	624096.0	15919799.3	552
2016-01-25	24.3	26.1	23.8	25.89	1.72	7.12	761886.0	19089686.6	528
2016-01-24	25.7	25.8	24.1	24.17	0.11	0.46	548679.0	13655365.6	376
2016-01-21	22.0	24.4	21.8	24.06	1.07	4.65	621366.0	14780713.3	817
2016-01-20	23.5	23.7	22.7	22.99	-1.83	-7.37	1317057.0	30149453.15	722
2016-01-19	23.6	25.0	23.6	24.82	0.87	3.63	586045.0	14503653.05	821
2016-01-18	22.5	24.05	22.0	23.95	1.45	6.44	471191.0	10830934.0	405
2016-01-17	22.75	23.0	22.5	22.5	-2.45	-9.82	1805578.0	40713647.4	1095
2016-01-14	27.5	27.5	24.95	24.95	-2.73	-9.86	1403146.0	35661118.55	1016
2016-01-13	27.7	27.9	27.2	27.68	0.27	0.99	255735.0	7040337.2	280
2016-01-12	27.6	27.9	27.2	27.41	-1.05	-3.69	433408.0	11957781.1	389
2016-01-11	27.7	28.6	27.0	28.46	-0.44	-1.52	633612.0	17661170.6	528
2016-01-10	30.4	30.4	28.9	28.9	-1.44	-4.75	130905.0	3880133.0	232
2016-01-07	31.1	31.5	30.3	30.34	-1.74	-5.42	101541.0	3133006.4	187
2016-01-06	31.0	32.6	31.0	32.08	-0.83	-2.52	94649.0	3027653.6	142
2016-01-05	32.9	33.1	32.0	32.91	-0.07	-0.21	139761.0	4546623.6	212
2016-01-04	33.3	33.7	32.9	32.98	-0.68	-2.02	178939.0	5985534.1	207
2016-01-03	33.2	33.8	33.2	33.66	0.46	1.39	109027.0	3638630.0	143
2015-12-31	32.6	33.3	32.5	33.2	0.64	1.97	193675.0	6385256.1	197
2015-12-30	33.0	33.3	32.5	32.56	-0.65	-1.96	207500.0	6833029.3	252
2015-12-29	33.5	33.6	32.8	33.21	-0.31	-0.92	259964.0	8666020.0	337
2015-12-28	32.6	33.7	32.6	33.52	0.7	2.13	325038.0	10825832.6	418
2015-12-27	32.4	32.9	32.2	32.82	0.44	1.36	173255.0	5636673.2	259
2015-12-24	32.3	33.9	32.3	32.38	0.17	0.53	623384.0	20565334.0	688
2015-12-23	32.8	32.8	32.0	32.21	-0.01	-0.03	269175.0	8743166.2	346
2015-12-22	31.7	32.6	31.6	32.22	0.66	2.09	327180.0	10511760.2	385
2015-12-21	31.5	31.7	31.3	31.56	0.04	0.13	170554.0	5374137.9	174
2015-12-20	31.6	31.8	31.5	31.52	-0.46	-1.44	84300.0	2666243.3	153
2015-12-17	31.7	32.1	31.7	31.98	0.38	1.2	197410.0	6312205.2	161
2015-12-16	32.0	32.0	31.6	31.6	-0.2	-0.63	202928.0	6447193.2	199
2015-12-15	32.0	32.2	31.6	31.8	-0.02	-0.06	226546.0	7221440.9	324
2015-12-14	31.7	32.2	31.7	31.82	-0.08	-0.25	132192.0	4230284.8	143
2015-12-13	33.1	33.1	31.5	31.9	-1.53	-4.58	348773.0	11149692.2	299
2015-12-10	33.8	33.8	33.2	33.43	-0.27	-0.8	110733.0	3700022.0	145
2015-12-09	33.7	34.3	33.6	33.7	0.0	0.0	134707.0	4582108.0	136
2015-12-08	35.0	35.0	33.6	33.7	-1.5	-4.26	227779.0	7781271.9	286
2015-12-07	34.9	35.5	34.9	35.2	0.27	0.77	120029.0	4234524.3	121
2015-12-06	34.7	35.2	34.7	34.93	-0.04	-0.11	100250.0	3509822.0	74
2015-12-03	35.3	35.5	34.9	34.97	-0.33	-0.93	69180.0	2433683.1	112
2015-12-02	35.3	35.5	35.2	35.3	-0.19	-0.54	94469.0	3341231.3	126
2015-12-01	35.5	35.6	35.2	35.49	0.18	0.51	206930.0	7316055.0	162
2015-11-30	35.0	35.4	34.9	35.31	0.18	0.51	303872.0	10651944.7	312
2015-11-29	36.0	36.0	35.1	35.13	-0.37	-1.04	109801.0	3886761.0	155
2015-11-26	35.3	35.5	35.1	35.5	0.21	0.6	96368.0	3404256.8	99
2015-11-25	35.3	35.4	35.2	35.29	0.0	0.0	70470.0	2485649.3	81
2015-11-24	34.7	35.3	34.7	35.29	0.69	1.99	139626.0	4891911.7	161
2015-11-23	35.2	35.4	34.6	34.6	-0.49	-1.4	176983.0	6173566.9	186
2015-11-22	34.6	35.3	34.6	35.09	0.69	2.01	182785.0	6405989.7	160
2015-11-19	34.1	34.5	34.1	34.4	0.5	1.47	73985.0	2540423.2	117
2015-11-18	34.0	34.1	33.7	33.9	-0.06	-0.18	74464.0	2528848.1	101
2015-11-17	34.0	34.2	33.9	33.96	-0.05	-0.15	115585.0	3938694.3	142
2015-11-16	34.0	34.2	33.8	34.01	-0.01	-0.03	129196.0	4382076.6	191
2015-11-15	34.4	34.4	34.0	34.02	-0.67	-1.93	131764.0	4503674.8	145
2015-11-12	35.1	35.4	34.6	34.69	-0.41	-1.17	146971.0	5142430.4	152
2015-11-11	34.6	35.1	34.5	35.1	0.56	1.62	159532.0	5562483.4	221
2015-11-10	34.6	35.2	34.3	34.54	0.04	0.12	370197.0	12853956.4	329
2015-11-09	34.2	34.5	34.2	34.5	0.16	0.47	132978.0	4568233.7	143
2015-11-08	34.2	34.5	34.0	34.34	-0.21	-0.61	70771.0	2420287.3	119
2015-11-05	34.5	34.6	34.3	34.55	-0.08	-0.23	97668.0	3364626.6	118
2015-11-04	34.8	34.8	34.2	34.63	0.03	0.09	147232.0	5078692.1	142
2015-11-03	35.2	35.2	34.5	34.6	-0.4	-1.14	147685.0	5160555.2	157
2015-11-02	34.7	35.3	34.7	35.0	0.1	0.29	71843.0	2519206.2	73
2015-11-01	35.0	35.0	34.4	34.9	-0.1	-0.29	103766.0	3608173.6	113
2015-10-29	35.9	35.9	35.0	35.0	-0.43	-1.21	207996.0	7380779.9	198
2015-10-28	35.8	36.2	35.3	35.43	-0.34	-0.95	268884.0	9564039.8	320
2015-10-27	36.3	36.6	35.6	35.77	-0.48	-1.32	283532.0	10257850.4	232
2015-10-26	35.6	36.3	35.6	36.25	0.45	1.26	286040.0	10292893.0	210
2015-10-25	36.0	36.3	35.7	35.8	0.04	0.11	219226.0	7902378.5	171
2015-10-22	36.0	36.5	35.5	35.76	-1.07	-2.91	307820.0	11042480.6	293
2015-10-21	38.3	38.3	36.7	36.83	-1.47	-3.84	236006.0	8800466.9	262
2015-10-20	38.7	38.7	38.2	38.3	-0.62	-1.59	331419.0	12728771.1	345
2015-10-19	39.4	39.4	38.6	38.92	-0.57	-1.44	428025.0	16665822.9	412
2015-10-18	39.8	39.9	39.4	39.49	-0.28	-0.7	355074.0	14054345.3	307
2015-10-15	39.7	40.5	39.1	39.77	0.15	0.38	316925.0	12618709.0	268
2015-10-14	39.7	40.2	39.4	39.62	-0.19	-0.48	257263.0	10232921.1	251
2015-10-13	40.3	40.3	39.7	39.81	-0.64	-1.58	154641.0	6175081.8	131
2015-10-12	40.5	40.6	40.2	40.45	-0.14	-0.34	126525.0	5113454.2	110
2015-10-11	40.3	40.8	40.2	40.59	0.35	0.87	255145.0	10326323.8	234
2015-10-08	40.2	40.4	39.8	40.24	0.11	0.27	105752.0	4246178.1	120
2015-10-07	39.0	40.3	38.9	40.13	1.27	3.27	273014.0	10772931.4	209
2015-10-06	39.0	39.1	38.6	38.86	0.21	0.54	176780.0	6864550.4	191
2015-10-05	37.3	38.7	37.2	38.65	1.54	4.15	237885.0	9048486.7	202
2015-10-04	36.4	37.5	36.4	37.11	0.63	1.73	434607.0	16128600.5	268
2015-10-01	36.1	36.8	35.9	36.48	0.41	1.14	194656.0	7078115.4	149
2015-09-30	35.6	36.1	35.5	36.07	0.47	1.32	141274.0	5055772.6	108
2015-09-29	35.8	35.8	35.1	35.6	-0.22	-0.61	118385.0	4195211.2	104
2015-09-21	35.7	35.9	35.6	35.82	0.16	0.45	100101.0	3577074.9	95
2015-09-20	36.0	36.2	35.5	35.66	-0.79	-2.17	625755.0	22293754.7	548
2015-09-17	36.1	36.6	36.0	36.45	0.51	1.42	223419.0	8122647.5	285
2015-09-16	35.8	36.1	35.6	35.94	0.53	1.5	146579.0	5241789.9	155
2015-09-15	35.6	35.9	35.2	35.41	-0.48	-1.34	248745.0	8841711.1	234
2015-09-14	36.0	36.0	35.4	35.89	-0.15	-0.42	90963.0	3248152.9	115
2015-09-13	36.0	36.6	36.0	36.04	-0.04	-0.11	197042.0	7148348.9	183
2015-09-10	35.9	36.3	35.7	36.08	-0.19	-0.52	245684.0	8850629.6	187
2015-09-09	35.9	36.4	35.9	36.27	0.64	1.8	612386.0	22120348.3	335
2015-09-08	34.9	35.7	34.7	35.63	0.83	2.39	168582.0	5947049.2	174
2015-09-07	34.7	35.1	34.7	34.8	0.1	0.29	177649.0	6204754.8	181
2015-09-06	34.8	34.8	34.4	34.7	0.12	0.35	135277.0	4672210.7	107
2015-09-03	34.8	35.0	34.5	34.58	0.06	0.17	298609.0	10391041.9	251
2015-09-02	34.6	35.0	34.2	34.52	-0.72	-2.04	356511.0	12296148.2	316
2015-09-01	36.0	36.4	35.2	35.24	-0.69	-1.92	436996.0	15569589.1	322
2015-08-31	36.1	36.4	35.7	35.93	-0.58	-1.59	250811.0	9007436.9	205
2015-08-30	37.8	38.2	36.4	36.51	-0.05	-0.14	289359.0	10846502.9	289
2015-08-27	37.5	38.0	36.5	36.56	0.06	0.16	570988.0	21279853.7	520
2015-08-26	35.7	37.3	35.4	36.5	-0.5	-1.35	230391.0	8391361.9	189
2015-08-25	34.5	37.1	34.5	37.0	2.06	5.9	614802.0	22218801.1	447
2015-08-24	33.0	35.2	33.0	34.94	-0.65	-1.83	2860074.0	95708549.9	1046
2015-08-23	34.9	36.5	33.3	35.59	-1.35	-3.65	745343.0	26686191.8	402
2015-08-20	36.8	37.5	36.0	36.94	-0.09	-0.24	632913.0	23255751.8	487
2015-08-19	38.6	39.2	36.9	37.03	-1.62	-4.19	213177.0	8172588.5	249
2015-08-18	38.3	38.8	37.2	38.65	0.09	0.23	462008.0	17599661.3	344
2015-08-17	39.6	39.6	38.4	38.56	-0.92	-2.33	308090.0	11950729.4	380
2015-08-16	40.4	40.4	39.1	39.48	-1.02	-2.52	300882.0	11992078.1	241
2015-08-13	40.7	40.7	40.4	40.5	0.0	0.0	102171.0	4139860.9	143
2015-08-12	40.0	40.8	39.1	40.5	0.18	0.45	292254.0	11711227.2	357
2015-08-11	41.0	41.0	40.2	40.32	-0.42	-1.03	191110.0	7772836.8	175
2015-08-10	40.5	40.9	40.5	40.74	0.39	0.97	159839.0	6504641.1	183
2015-08-09	40.2	40.5	40.0	40.35	0.13	0.32	229273.0	9249029.2	180
2015-08-06	41.2	41.2	40.1	40.22	-1.13	-2.73	166582.0	6783048.2	218
2015-08-05	41.7	41.7	41.2	41.35	-0.25	-0.6	184492.0	7658674.8	187
2015-08-04	41.2	41.7	41.0	41.6	0.26	0.63	294772.0	12181103.6	186
2015-08-03	41.5	41.9	40.8	41.34	-0.17	-0.41	240222.0	9923723.1	322
2015-08-02	42.5	42.5	41.4	41.51	-1.25	-2.92	241376.0	10098863.4	338
2015-07-30	43.3	43.4	42.6	42.76	-0.48	-1.11	269109.0	11557901.3	305
2015-07-29	44.0	44.0	43.1	43.24	-0.46	-1.05	472755.0	20557412.7	449
2015-07-28	44.1	44.4	43.5	43.7	-0.49	-1.11	519635.0	22826619.3	428
2015-07-27	45.9	45.9	44.1	44.19	-1.87	-4.06	583368.0	26004448.0	645
2015-07-26	47.0	47.1	46.0	46.06	-0.63	-1.35	474121.0	22070271.9	445
2015-07-23	46.7	46.7	46.5	46.69	-0.01	-0.02	140634.0	6553500.3	120
2015-07-22	46.7	46.9	46.6	46.7	0.21	0.45	145135.0	6778872.5	123
2015-07-15	46.5	46.7	46.2	46.49	0.01	0.02	130196.0	6060724.1	113
2015-07-14	46.3	46.5	46.1	46.48	0.09	0.19	105761.0	4897208.1	111
2015-07-13	46.2	46.5	46.0	46.39	0.19	0.41	166572.0	7710803.6	137
2015-07-12	46.0	46.2	45.7	46.2	0.43	0.94	148441.0	6831591.8	132
2015-07-09	45.3	46.2	45.3	45.77	0.43	0.95	433784.0	19833194.5	291
2015-07-08	45.4	45.6	45.2	45.34	-0.29	-0.64	52422.0	2377545.7	91
2015-07-07	45.9	45.9	45.4	45.63	-0.31	-0.67	92219.0	4213483.1	103
2015-07-06	46.1	46.5	45.9	45.94	-0.39	-0.84	98803.0	4562825.6	97
2015-07-05	45.8	46.5	45.4	46.33	0.21	0.46	230630.0	10616629.3	152
2015-07-02	45.7	46.2	45.7	46.12	0.23	0.5	171277.0	7873894.2	169
2015-07-01	45.0	46.0	44.2	45.89	0.97	2.16	394893.0	17874294.9	307
2015-06-30	44.4	45.0	44.0	44.92	0.56	1.26	237471.0	10527985.8	241
2015-06-29	44.6	44.7	44.1	44.36	-0.45	-1.0	222038.0	9839507.7	194
2015-06-28	46.0	46.0	44.7	44.81	-1.03	-2.25	336629.0	15188611.1	268
2015-06-25	45.6	46.0	45.4	45.84	0.24	0.53	187176.0	8545479.9	149
2015-06-24	45.6	45.7	45.4	45.6	0.1	0.22	133051.0	6062031.5	105
2015-06-23	45.6	45.7	45.3	45.5	0.06	0.13	101363.0	4614664.7	88
2015-06-22	45.8	45.9	45.3	45.44	-0.36	-0.79	212258.0	9671169.9	189
2015-06-21	46.2	46.3	45.7	45.8	-0.49	-1.06	178391.0	8217754.3	170
2015-06-18	46.6	46.7	46.0	46.29	-0.24	-0.52	192801.0	8940419.5	137
2015-06-17	46.3	46.7	46.2	46.53	0.31	0.67	373356.0	17289404.8	170
2015-06-16	46.3	46.6	46.2	46.22	-0.18	-0.39	271984.0	12604322.2	177
2015-06-15	46.9	46.9	46.3	46.4	-0.39	-0.83	279006.0	13001854.9	288
2015-06-14	46.4	47.2	46.2	46.79	0.5	1.08	526489.0	24615541.8	411
2015-06-11	46.2	46.4	46.0	46.29	0.1	0.22	130723.0	6031111.5	153
2015-06-10	46.1	46.5	46.0	46.19	0.13	0.28	340783.0	15761279.9	289
2015-06-09	46.5	46.5	45.7	46.06	-0.38	-0.82	396982.0	18282743.2	313
2015-06-08	46.6	47.0	46.3	46.44	-0.14	-0.3	221941.0	10355903.8	250
2015-06-07	46.6	46.9	46.5	46.58	-0.44	-0.94	209722.0	9796322.7	219
2015-06-04	47.2	47.3	46.4	47.02	-0.2	-0.42	982743.0	46110817.2	644
2015-06-03	47.8	47.9	47.1	47.22	-0.71	-1.48	431640.0	20485950.2	346
2015-06-02	47.7	48.2	47.7	47.93	0.28	0.59	317187.0	15204679.7	263
2015-06-01	47.2	47.7	47.1	47.65	0.19	0.4	312221.0	14771293.5	260
2015-05-31	48.0	48.1	47.2	47.46	-0.53	-1.1	542470.0	25869747.5	406
2015-05-28	48.0	48.1	47.5	47.99	-0.16	-0.33	970703.0	46406804.1	682
2015-05-27	49.4	49.5	47.9	48.15	-1.28	-2.59	1048338.0	51038937.8	835
2015-05-26	48.8	49.7	48.8	49.43	0.62	1.27	959034.0	47207212.0	767
2015-05-25	49.4	49.6	48.6	48.81	-0.56	-1.13	672841.0	33099482.3	546
2015-05-24	48.4	49.5	48.1	49.37	0.85	1.75	1582871.0	77301044.8	1328
2015-05-21	47.8	48.6	47.8	48.52	0.61	1.27	619575.0	29869733.9	499
2015-05-20	48.2	48.3	47.6	47.91	-0.15	-0.31	1057430.0	50727863.9	854
2015-05-19	46.8	48.2	46.8	48.06	1.17	2.5	1313707.0	62431714.5	732
2015-05-18	47.2	47.7	46.8	46.89	-0.24	-0.51	671856.0	31696530.7	405
2015-05-17	46.5	47.2	46.4	47.13	0.83	1.79	725751.0	33941358.1	391
2015-05-14	46.2	46.5	46.1	46.3	0.17	0.37	207992.0	9630996.8	190
2015-05-13	46.5	46.6	46.1	46.13	-0.4	-0.86	344219.0	15951823.1	239
2015-05-12	46.5	46.6	46.2	46.53	0.16	0.35	351384.0	16284765.9	301
2015-05-11	46.5	46.7	46.3	46.37	-0.12	-0.26	686186.0	31929372.6	364
2015-05-10	46.8	46.9	46.4	46.49	-0.35	-0.75	637418.0	29690936.5	289
2015-05-07	47.1	47.1	46.4	46.84	-0.19	-0.4	324064.0	15157712.0	283
2015-05-06	46.8	47.5	46.8	47.03	0.33	0.71	931893.0	44020304.4	503
2015-05-05	47.3	47.6	46.5	46.7	-0.46	-0.98	895870.0	42317951.6	566
2015-05-04	46.5	47.4	46.5	47.16	1.2	2.61	1116628.0	52537186.3	853
2015-05-03	46.4	46.7	45.8	45.96	-0.03	-0.07	735595.0	34005342.1	498
2015-04-30	46.5	46.6	45.7	45.99	-0.39	-0.84	574882.0	26527231.3	333
2015-04-29	46.7	46.9	45.7	46.38	0.05	0.11	708125.0	32725307.5	554
2015-04-28	46.0	47.1	46.0	46.33	0.23	0.5	1221426.0	56282874.7	789
2015-04-27	45.5	46.7	45.3	46.1	0.76	1.68	2790038.0	128660325.7	1627
2015-04-26	44.0	45.4	43.9	45.34	0.16	0.35	895786.0	40020716.1	604
2015-04-23	44.8	45.3	44.8	45.18	0.18	0.4	464377.0	20910525.6	345
2015-04-22	45.6	45.7	44.9	45.0	-0.11	-0.24	643820.0	29140880.9	449
2015-04-21	44.7	45.5	44.6	45.11	0.24	0.53	577741.0	26054993.4	463
2015-04-20	45.2	45.4	44.3	44.87	0.25	0.56	660192.0	29697138.2	595
2015-04-19	42.7	44.9	42.7	44.62	2.48	5.89	1367679.0	59986156.9	911
2015-04-16	42.2	42.4	42.0	42.14	-0.02	-0.05	296597.0	12514827.4	240
2015-04-15	41.0	42.3	41.0	42.16	1.59	3.92	689294.0	28811324.2	528
2015-04-14	40.6	41.0	40.2	40.57	-0.21	-0.51	198690.0	8083986.7	223
2015-04-13	39.9	40.9	39.9	40.78	0.77	1.92	294893.0	11916430.6	299
2015-04-12	40.1	40.4	40.0	40.01	-0.04	-0.1	198624.0	7981909.3	220
2015-04-09	39.5	40.1	39.4	40.05	0.39	0.98	203253.0	8082606.6	208
2015-04-08	39.7	40.2	39.6	39.66	-0.02	-0.05	515053.0	20545612.3	303
2015-04-07	39.3	39.8	39.2	39.68	0.67	1.72	283561.0	11204702.7	251
2015-04-06	39.2	39.5	38.9	39.01	-0.07	-0.18	254146.0	9961339.6	296
2015-04-05	40.6	40.8	38.9	39.08	-1.89	-4.61	725378.0	28602390.1	636
2015-04-02	41.4	41.6	40.7	40.97	-0.24	-0.58	1047950.0	43086715.2	542
2015-04-01	40.0	41.3	40.0	41.21	1.16	2.9	404982.0	16528271.4	337
2015-03-31	40.8	41.3	39.8	40.05	-1.14	-2.77	634470.0	25705266.5	456
2015-03-30	41.2	41.6	41.1	41.19	-0.22	-0.53	481482.0	19899011.5	357
2015-03-29	40.8	41.5	40.3	41.41	1.54	3.86	381656.0	15611102.7	369
2015-03-26	38.5	40.0	37.7	39.87	0.08	0.2	654252.0	25715188.8	478
2015-03-25	42.4	42.5	39.0	39.79	-2.91	-6.81	1022352.0	41630136.1	769
2015-03-24	42.4	42.8	42.3	42.7	0.31	0.73	489766.0	20882971.0	396
2015-03-23	42.0	42.5	41.7	42.39	0.24	0.57	584612.0	24672982.3	374
2015-03-22	41.4	42.3	41.4	42.15	1.04	2.53	673885.0	28319982.5	469
2015-03-19	40.5	41.6	40.3	41.11	1.13	2.83	1316827.0	53676934.0	780
2015-03-18	40.0	40.5	39.0	39.98	-0.39	-0.97	878516.0	34980749.1	734
2015-03-17	41.6	41.7	39.7	40.37	-1.24	-2.98	1254153.0	50914118.4	1065
2015-03-16	43.4	43.5	41.2	41.61	-1.86	-4.28	1528612.0	64999007.4	1185
2015-03-15	43.5	44.0	43.4	43.47	-0.62	-1.41	1044510.0	45620329.2	698
2015-03-12	44.3	44.3	44.0	44.09	-0.05	-0.11	847012.0	37430547.9	576
2015-03-11	44.5	44.8	43.9	44.14	-0.11	-0.25	2691711.0	119582916.1	1604
2015-03-10	43.9	44.5	43.6	44.25	0.37	0.84	1027370.0	45219795.4	646
2015-03-09	44.0	44.1	43.6	43.88	-0.01	-0.02	745946.0	32786156.1	515
2015-03-08	43.7	44.3	43.4	43.89	0.11	0.25	447587.0	19682459.2	280
2015-03-05	43.8	43.9	43.6	43.78	-0.15	-0.34	331194.0	14496023.1	201
2015-03-04	43.9	44.1	43.7	43.93	0.0	0.0	257132.0	11305278.3	202
2015-03-03	44.1	44.4	43.9	43.93	-0.21	-0.48	463436.0	20465475.3	335
2015-03-02	43.4	44.2	43.1	44.14	0.64	1.47	341468.0	14940725.3	207
2015-03-01	43.5	43.9	43.4	43.5	0.16	0.37	173874.0	7577970.9	171
2015-02-26	44.0	44.1	43.2	43.34	-0.54	-1.23	498424.0	21671085.8	274
2015-02-25	43.2	44.2	43.0	43.88	0.88	2.05	855641.0	37390915.4	457
2015-02-24	42.2	43.2	42.2	43.0	0.28	0.66	335105.0	14328284.7	170
2015-02-23	42.7	42.8	42.4	42.72	0.24	0.56	116933.0	4988870.0	98
2015-02-22	43.0	43.0	42.3	42.48	-0.42	-0.98	372522.0	15923585.4	228
2015-02-19	43.0	43.1	42.6	42.9	-0.26	-0.6	292717.0	12552767.0	179
2015-02-18	43.0	43.5	42.8	43.16	0.39	0.91	228273.0	9843295.6	165
2015-02-17	43.8	44.1	42.6	42.77	-0.85	-1.95	708854.0	30814620.4	456
2015-02-16	42.7	43.8	42.7	43.62	0.7	1.63	584073.0	25378554.7	402
2015-02-15	42.9	43.1	42.5	42.92	0.84	2.0	417868.0	17846779.7	280
2015-02-12	41.8	42.5	41.7	42.08	0.43	1.03	237103.0	9966631.3	188
2015-02-11	42.2	42.5	41.3	41.65	-0.6	-1.42	349847.0	14671837.5	319
2015-02-10	43.0	43.1	42.0	42.25	-0.77	-1.79	222585.0	9489332.9	203
2015-02-09	43.6	43.8	43.0	43.02	-0.72	-1.65	290021.0	12569860.3	247
2015-02-08	43.4	43.8	43.3	43.74	0.56	1.3	423491.0	18452021.3	222
2015-02-05	42.8	43.3	42.6	43.18	-0.29	-0.67	394318.0	16971704.3	280
2015-02-04	43.5	43.8	42.8	43.47	0.43	1.0	715051.0	31029782.8	447
2015-02-03	43.0	43.7	42.8	43.04	0.15	0.35	939850.0	40636355.8	570
2015-02-02	43.0	43.1	42.5	42.89	-0.22	-0.51	1147832.0	49130874.7	549
2015-02-01	42.8	43.7	42.8	43.11	0.91	2.16	702003.0	30375803.4	478
2015-01-29	41.6	42.3	41.3	42.2	0.6	1.44	674678.0	28187508.3	432
2015-01-28	41.5	42.2	41.1	41.6	0.04	0.1	884972.0	36935543.3	601
2015-01-27	40.3	41.7	40.1	41.56	1.16	2.87	835217.0	34436863.6	410
2015-01-26	40.5	40.7	39.1	40.4	0.83	2.1	473392.0	19048873.6	365
2015-01-22	38.4	39.7	38.4	39.57	0.41	1.05	343619.0	13483378.9	346
2015-01-21	40.8	41.0	39.0	39.16	-1.57	-3.85	565403.0	22559234.7	680
2015-01-20	38.5	40.9	38.5	40.73	2.54	6.65	1382642.0	55048333.9	896
2015-01-19	37.8	38.4	37.8	38.19	0.42	1.11	278713.0	10615842.1	286
2015-01-18	37.2	38.1	37.2	37.77	1.19	3.25	325438.0	12287218.5	301
2015-01-15	37.4	37.8	36.5	36.58	-0.12	-0.33	583121.0	21667083.1	434
2015-01-14	36.6	36.9	36.3	36.7	1.08	3.03	748813.0	27427447.0	485
2015-01-13	33.8	36.1	33.8	35.62	0.72	2.06	368690.0	12965945.2	320
2015-01-12	34.9	35.3	34.5	34.9	0.08	0.23	414673.0	14510087.3	311
2015-01-11	34.6	35.3	34.2	34.82	0.31	0.9	321824.0	11189282.9	346
2015-01-08	34.5	35.3	34.5	34.51	0.5	1.47	496708.0	17310798.5	436
2015-01-07	33.7	34.4	33.2	34.01	0.52	1.55	495804.0	16874016.7	481
2015-01-06	33.0	34.0	32.0	33.49	-0.62	-1.82	787460.0	25645632.6	648
2015-01-05	34.9	34.9	34.0	34.11	-1.25	-3.54	359787.0	12459631.5	271
2015-01-04	35.0	35.7	34.3	35.36	0.36	1.03	413347.0	14572265.5	340
2015-01-01	34.7	35.3	34.2	35.0	0.97	2.85	394892.0	13745937.4	294
2014-12-31	35.5	35.9	33.3	34.03	-1.23	-3.49	709394.0	24383204.2	589
2014-12-30	35.8	36.1	35.2	35.26	-2.21	-5.9	739801.0	26391066.1	557
2014-12-29	36.7	37.7	36.6	37.47	0.81	2.21	1071314.0	39876452.3	629
2014-12-28	35.3	36.7	35.3	36.66	1.64	4.68	1093046.0	39475734.0	750
2014-12-25	33.8	35.4	33.4	35.02	1.29	3.82	1507503.0	51881922.1	998
2014-12-24	33.3	34.9	33.0	33.73	0.83	2.52	1750156.0	59262413.3	1158
2014-12-23	32.9	33.2	32.7	32.9	-0.43	-1.29	1133725.0	37315033.1	739
2014-12-22	33.1	34.3	32.5	33.33	0.02	0.06	1571116.0	52755454.0	1010
2014-12-21	32.4	33.6	31.3	33.31	2.23	7.18	3347703.0	108377856.5	1660
2014-12-18	30.4	31.8	30.3	31.08	1.92	6.58	3701460.0	115482995.2	2156
2014-12-17	29.3	29.7	27.6	29.16	0.45	1.57	2025176.0	57746159.3	1402
2014-12-16	30.6	30.7	28.6	28.71	-3.05	-9.6	1014691.0	29909327.9	769
2014-12-15	33.8	34.2	31.3	31.76	-1.55	-4.65	529181.0	17571281.4	531
2014-12-14	33.9	33.9	32.7	33.31	-1.68	-4.8	1144360.0	38248009.0	773
2014-12-11	34.5	35.0	33.8	34.99	-0.67	-1.88	883305.0	30293237.0	872
2014-12-10	36.9	37.1	35.3	35.66	-1.12	-3.05	503571.0	18241565.1	529
2014-12-09	36.2	36.8	36.0	36.78	-0.6	-1.61	1250579.0	45193164.6	534
2014-12-08	38.4	38.4	37.3	37.38	-1.12	-2.91	681818.0	25899928.5	611
2014-12-07	38.9	38.9	38.4	38.5	-0.68	-1.74	830486.0	32107206.4	583
2014-12-04	38.6	39.3	38.6	39.18	0.63	1.63	771038.0	30025965.5	631
2014-12-03	38.6	38.9	38.4	38.55	-0.07	-0.18	364402.0	14082052.1	340
2014-12-02	39.3	39.5	38.6	38.62	0.21	0.55	314182.0	12244029.0	330
2014-12-01	37.2	38.8	37.2	38.41	0.65	1.72	540222.0	20691777.0	449
2014-11-30	39.1	39.3	36.7	37.76	-2.42	-6.02	864155.0	33013232.2	848
2014-11-27	40.7	40.8	40.0	40.18	-0.8	-1.95	535119.0	21634964.0	454
2014-11-26	41.8	41.8	40.4	40.98	-0.7	-1.68	425201.0	17429881.8	331
2014-11-25	42.2	42.3	41.6	41.68	-0.29	-0.69	575674.0	24138084.7	451
2014-11-24	41.4	42.6	41.1	41.97	0.61	1.47	495053.0	20709028.1	558
2014-11-23	41.5	41.7	41.2	41.36	0.28	0.68	204269.0	8480922.4	290
2014-11-20	41.0	41.4	41.0	41.08	0.18	0.44	87156.0	3587468.5	148
2014-11-19	40.5	41.1	40.1	40.9	0.59	1.46	280546.0	11363011.3	324
2014-11-18	40.2	40.9	40.2	40.31	0.25	0.62	347762.0	14089524.8	311
2014-11-17	42.0	42.0	39.8	40.06	-1.83	-4.37	597780.0	24329222.3	583
2014-11-16	42.8	42.8	41.8	41.89	-0.98	-2.29	333041.0	14126540.6	299
2014-11-13	43.1	43.3	42.7	42.87	-0.42	-0.97	269650.0	11578158.2	300
2014-11-12	43.0	43.6	43.0	43.29	-0.29	-0.67	564072.0	24420325.7	498
2014-11-11	43.9	44.0	43.5	43.58	-0.46	-1.04	291848.0	12788306.2	295
2014-11-10	44.1	44.2	43.7	44.04	0.04	0.09	327878.0	14421514.8	338
2014-11-09	44.0	44.1	43.8	44.0	-0.01	-0.02	180671.0	7941403.1	208
2014-11-06	43.9	44.2	43.7	44.01	0.27	0.62	221099.0	9722682.6	205
2014-11-05	43.8	44.0	43.4	43.74	-0.24	-0.55	247067.0	10801679.0	271
2014-11-04	45.1	45.2	43.9	43.98	-1.39	-3.06	486854.0	21678535.2	423
2014-11-03	45.0	45.4	45.0	45.37	0.39	0.87	195176.0	8808762.9	205
2014-11-02	45.2	45.6	44.8	44.98	0.28	0.63	334508.0	15087802.2	339
2014-10-30	45.3	45.4	44.4	44.7	-0.79	-1.74	498396.0	22332474.4	381
2014-10-29	45.9	46.4	45.4	45.49	-0.36	-0.79	317771.0	14584303.5	303
2014-10-28	45.8	46.3	45.4	45.85	-0.01	-0.02	640021.0	29390104.7	533
2014-10-27	46.8	46.8	45.8	45.86	-0.97	-2.07	740873.0	34198912.3	534
2014-10-26	45.9	46.9	45.6	46.83	0.97	2.12	613741.0	28470025.1	417
2014-10-23	46.3	46.3	45.4	45.86	-0.88	-1.88	428866.0	19759381.9	405
2014-10-22	47.2	47.4	46.5	46.74	-0.13	-0.28	1153774.0	54158092.4	571
2014-10-21	45.3	46.9	45.3	46.87	1.69	3.74	1197214.0	55206788.0	720
2014-10-20	44.7	45.6	44.6	45.18	0.56	1.26	700610.0	31619442.2	509
2014-10-19	45.5	46.0	44.4	44.62	0.67	1.52	751409.0	33794793.0	467
2014-10-16	46.1	46.1	43.5	43.95	-2.45	-5.28	1200402.0	53532493.8	999
2014-10-15	47.8	47.9	46.2	46.4	-1.46	-3.05	377031.0	17712492.9	363
2014-10-14	48.9	48.9	47.4	47.86	-1.26	-2.57	420842.0	20164065.4	434
2014-10-13	48.0	49.4	47.7	49.12	1.13	2.35	288612.0	14018882.8	328
2014-10-12	49.0	49.6	47.6	47.99	-3.11	-6.09	713095.0	34832276.2	550
2014-10-02	50.5	51.75	50.25	51.1	0.35	0.69	674730.0	34492418.5	456
2014-10-01	50.5	51.0	50.25	50.75	0.34	0.67	187448.0	9460898.5	170
2014-09-30	49.8	50.75	49.8	50.41	0.78	1.57	432161.0	21691861.0	324
2014-09-29	49.3	49.8	48.9	49.63	0.39	0.79	430868.0	21248444.9	370
2014-09-28	49.7	49.7	49.1	49.24	-0.49	-0.99	284024.0	13991544.6	280
2014-09-25	49.7	50.5	49.4	49.73	0.08	0.16	481047.0	23953494.15	452
2014-09-24	51.0	51.0	49.4	49.65	-1.58	-3.08	739043.0	37034303.85	574
2014-09-22	51.5	51.75	50.5	51.23	-0.76	-1.46	845651.0	43164926.25	510
2014-09-21	52.5	53.0	52.0	51.99	-0.37	-0.71	491273.0	25782708.0	230
2014-09-18	53.0	53.25	52.25	52.36	-0.56	-1.06	328340.0	17328335.5	208
2014-09-17	53.0	53.75	52.75	52.92	0.17	0.32	648191.0	34553217.5	278
2014-09-16	52.5	53.0	52.0	52.75	0.25	0.48	541445.0	28431543.5	257
2014-09-15	52.75	53.75	51.75	52.5	-0.25	-0.47	729387.0	38550244.25	402
2014-09-14	53.0	53.75	52.75	52.75	-0.29	-0.55	460287.0	24491393.5	285
2014-09-11	54.0	54.25	52.5	53.04	-0.99	-1.83	658787.0	35309266.5	354
2014-09-10	55.0	55.0	54.0	54.03	-0.97	-1.76	1028290.0	56131621.25	527
2014-09-09	53.25	55.25	53.25	55.0	1.78	3.34	3014038.0	163959981.25	1391
2014-09-08	52.5	53.25	52.0	53.22	1.3	2.5	2778233.0	146472365.0	1369
2014-09-07	51.5	52.0	51.0	51.92	0.63	1.23	1234180.0	63535825.5	565
2014-09-04	51.25	51.75	51.0	51.29	0.12	0.23	957641.0	49221789.5	354
2014-09-03	51.25	51.5	50.75	51.17	-0.15	-0.29	1473849.0	75540140.25	601
2014-09-02	51.75	52.5	51.0	51.32	-0.01	-0.02	2408355.0	124801238.75	1241
2014-09-01	51.0	51.5	50.0	51.33	0.57	1.12	2293781.0	116886424.25	1106
2014-08-31	49.9	51.25	49.9	50.76	1.14	2.3	2941031.0	148950498.6	1571
2014-08-28	49.6	49.8	49.3	49.62	0.18	0.36	1222168.0	60609433.9	934
2014-08-27	48.9	49.6	48.6	49.44	0.9	1.85	4628872.0	227340729.5	2341
2014-08-26	48.9	49.1	48.4	48.54	-0.29	-0.59	1503633.0	73213306.2	801
2014-08-25	50.25	50.25	48.7	48.83	-1.24	-2.48	1198729.0	59287741.0	839
2014-08-24	51.0	51.25	50.0	50.07	-0.64	-1.26	1797533.0	90524584.25	711
2014-08-21	51.25	51.5	50.5	50.71	-0.48	-0.94	377093.0	19163394.25	306
2014-08-20	49.9	51.25	49.9	51.19	1.18	2.36	1142906.0	58155998.1	692
2014-08-19	49.8	50.25	49.6	50.01	0.5	1.01	1810238.0	90505643.7	867
2014-08-18	49.2	49.8	48.9	49.51	0.41	0.84	1275046.0	63088887.0	778
2014-08-17	49.0	49.4	48.7	49.1	0.43	0.88	827351.0	40612480.4	484
2014-08-14	48.7	49.4	48.5	48.67	0.01	0.02	914752.0	44684683.4	548
2014-08-13	48.6	49.0	48.5	48.66	0.03	0.06	379088.0	18487738.0	287
2014-08-12	48.7	48.8	48.5	48.63	0.03	0.06	374410.0	18223296.0	223
2014-08-11	48.7	48.7	48.4	48.6	-0.17	-0.35	293643.0	14267682.8	252
2014-08-10	48.9	49.0	48.7	48.77	0.0	0.0	259132.0	12655635.1	259
2014-08-07	48.5	49.2	48.5	48.77	0.18	0.37	990594.0	48547332.3	710
2014-08-06	48.4	49.0	48.3	48.59	0.06	0.12	511695.0	24904683.7	308
2014-08-05	48.8	49.0	48.4	48.53	0.02	0.04	509106.0	24810893.0	299
2014-08-04	48.2	48.8	48.1	48.51	0.22	0.46	512305.0	24826443.1	275
2014-08-03	48.0	48.5	47.9	48.29	0.51	1.07	527009.0	25401395.2	298
2014-07-24	47.4	48.1	47.4	47.78	0.34	0.72	425243.0	20333942.2	279
2014-07-23	47.8	48.2	47.3	47.44	-0.06	-0.13	574605.0	27513225.8	475
2014-07-22	46.5	47.8	46.5	47.5	1.2	2.59	1078722.0	50852991.4	692
2014-07-21	46.0	46.3	45.8	46.3	0.21	0.46	260792.0	12058835.2	129
2014-07-20	46.0	46.2	45.7	46.09	0.08	0.17	145008.0	6650625.4	144
2014-07-17	46.1	46.3	45.8	46.01	-0.17	-0.37	389081.0	17897940.7	241
2014-07-16	46.6	47.0	46.1	46.18	-1.26	-2.66	512052.0	23770160.4	404
2014-07-15	47.1	47.5	46.9	47.44	0.34	0.72	174445.0	8237333.8	182
2014-07-14	46.5	47.1	46.5	47.1	0.57	1.23	187600.0	8788039.6	202
2014-07-13	47.2	47.2	46.4	46.53	-0.69	-1.46	184758.0	8627815.5	235
2014-07-10	47.6	47.8	47.2	47.22	-0.18	-0.38	241785.0	11490437.9	207
2014-07-09	47.2	47.5	47.1	47.4	0.05	0.11	198840.0	9414175.8	206
2014-07-08	46.6	47.7	46.3	47.35	0.77	1.65	949161.0	44882497.2	654
2014-07-07	46.1	46.6	45.9	46.58	0.59	1.28	369529.0	17122385.8	349
2014-07-06	46.1	46.3	45.8	45.99	-0.19	-0.41	203260.0	9355418.1	221
2014-07-03	45.8	46.2	45.6	46.18	0.52	1.14	290682.0	13351608.1	314
2014-07-02	45.4	45.8	45.4	45.66	0.35	0.77	502476.0	22931863.1	296
2014-07-01	45.0	45.4	45.0	45.31	0.28	0.62	117222.0	5296837.8	152
2014-06-30	45.1	45.4	44.8	45.03	-0.22	-0.49	335033.0	15118427.9	273
2014-06-29	45.4	45.5	45.1	45.25	-0.26	-0.57	183872.0	8322356.2	209
2014-06-26	45.4	45.6	45.3	45.51	-0.13	-0.28	197982.0	8999184.1	225
2014-06-25	45.0	45.9	44.7	45.64	0.86	1.92	686509.0	31277423.4	562
2014-06-24	45.2	45.2	44.0	44.78	-0.42	-0.93	444484.0	19758526.2	447
2014-06-23	45.5	45.7	45.0	45.2	-0.51	-1.12	329717.0	14919988.2	302
2014-06-22	45.2	46.1	45.2	45.71	0.71	1.58	543006.0	24840410.6	550
2014-06-19	45.2	45.3	44.9	45.0	-0.29	-0.64	199922.0	9011937.3	213
2014-06-18	45.4	45.5	44.8	45.29	0.1	0.22	498970.0	22519848.2	450
2014-06-17	45.1	46.0	44.8	45.19	-0.43	-0.94	999998.0	45360322.3	690
2014-06-16	47.6	47.6	45.1	45.62	-1.8	-3.8	589179.0	27594725.0	553
2014-06-15	48.3	48.3	47.1	47.42	-1.04	-2.15	477496.0	22771179.3	479
2014-06-12	48.9	48.9	48.4	48.46	-0.24	-0.49	373975.0	18159681.7	352
2014-06-11	48.5	49.0	48.4	48.7	0.28	0.58	1078283.0	52510737.2	627
2014-06-10	48.1	48.6	47.9	48.42	0.32	0.67	849320.0	41009451.9	666
2014-06-09	48.5	48.7	48.0	48.1	-0.05	-0.1	780858.0	37746068.2	701
2014-06-08	47.4	48.3	47.3	48.15	0.73	1.54	897228.0	42864389.9	684
2014-06-05	47.6	47.8	47.4	47.42	-0.18	-0.38	252740.0	12008197.5	207
2014-06-04	47.5	47.7	47.5	47.6	0.0	0.0	211748.0	10073950.6	192
2014-06-03	47.5	48.3	47.2	47.6	-0.09	-0.19	572563.0	27307165.6	483
2014-06-02	48.0	48.0	47.4	47.69	-0.22	-0.46	205857.0	9801674.8	215
2014-06-01	47.8	48.0	47.4	47.91	0.21	0.44	303808.0	14483178.6	251
2014-05-29	47.7	47.8	47.3	47.7	0.09	0.19	357177.0	17017508.9	281
2014-05-28	47.9	47.9	47.5	47.61	-0.24	-0.5	222624.0	10627720.1	200
2014-05-27	48.1	48.2	47.8	47.85	-0.08	-0.17	298533.0	14327589.4	224
2014-05-26	47.8	48.1	47.8	47.93	0.09	0.19	264478.0	12690667.9	247
2014-05-25	47.7	48.1	47.6	47.84	-0.1	-0.21	213622.0	10237431.5	217
2014-05-22	48.0	48.4	47.8	47.94	0.01	0.02	348595.0	16781024.3	355
2014-05-21	47.8	48.0	47.6	47.93	0.2	0.42	254583.0	12156712.2	233
2014-05-20	47.6	48.0	47.6	47.73	0.05	0.1	229046.0	10933719.1	263
2014-05-19	48.8	48.9	47.6	47.68	-1.16	-2.38	821716.0	39494855.3	697
2014-05-18	48.6	48.9	48.5	48.84	-0.06	-0.12	556463.0	27069786.5	415
2014-05-15	49.3	49.3	48.8	48.9	-0.3	-0.61	242889.0	11892422.8	298
2014-05-14	48.6	49.3	48.5	49.2	0.62	1.28	815154.0	39942722.1	554
2014-05-13	48.7	48.7	48.4	48.58	-0.06	-0.12	270379.0	13121240.8	249
2014-05-12	48.5	48.7	48.5	48.64	0.14	0.29	247363.0	12007269.0	214
2014-05-11	49.0	49.0	48.3	48.5	-0.34	-0.7	440464.0	21420643.4	394
2014-05-08	49.0	49.3	48.8	48.84	-0.16	-0.33	322349.0	15795712.0	318
2014-05-07	49.0	49.2	48.9	49.0	-0.15	-0.31	293541.0	14389606.1	326
2014-05-06	49.3	49.5	49.0	49.15	-0.3	-0.61	718761.0	35418806.2	587
2014-05-05	49.9	50.0	49.3	49.45	-0.33	-0.66	779736.0	38664478.9	730
2014-05-04	49.3	49.9	49.0	49.78	0.65	1.32	592620.0	29287021.8	565
2014-05-01	49.0	49.3	48.8	49.13	0.2	0.41	461756.0	22685706.4	351
2014-04-30	49.8	50.0	48.8	48.93	-0.79	-1.59	941134.0	46347452.5	856
2014-04-29	49.8	50.0	49.7	49.72	-0.37	-0.74	259070.0	12908465.9	250
2014-04-28	49.0	50.5	48.6	50.09	1.0	2.04	915287.0	45463849.7	540
2014-04-27	49.1	49.4	48.7	49.09	-0.02	-0.04	302096.0	14821057.4	326
2014-04-24	49.6	49.9	48.5	49.11	-0.33	-0.67	468974.0	23044431.6	463
2014-04-23	49.1	50.5	49.0	49.44	0.28	0.57	1394436.0	68691416.3	846
2014-04-22	49.6	49.9	49.0	49.16	-0.31	-0.63	285246.0	14104384.5	381
2014-04-21	48.0	50.25	47.9	49.47	1.6	3.34	1523980.0	75379106.5	1005
2014-04-20	47.2	48.0	46.9	47.87	0.13	0.27	666030.0	31561052.4	684
2014-04-17	47.7	48.0	47.2	47.74	0.32	0.67	1008905.0	48053441.5	517
2014-04-16	47.2	48.0	47.2	47.42	0.82	1.76	1636710.0	77939255.5	753
2014-04-15	46.6	46.7	46.4	46.6	0.05	0.11	300263.0	13994673.25	186
2014-04-14	46.4	46.6	46.1	46.55	0.33	0.71	298520.0	13847529.25	192
2014-04-13	46.2	46.6	46.1	46.22	-0.19	-0.41	314448.0	14526692.0	203
2014-04-10	46.2	46.4	45.9	46.41	0.33	0.72	158369.0	7311120.5	173
2014-04-09	46.6	46.9	46.1	46.08	-0.33	-0.71	696026.0	32335462.25	397
2014-04-08	46.4	46.6	46.1	46.41	0.17	0.37	380234.0	17637910.0	293
2014-04-07	46.2	46.7	45.9	46.24	-0.66	-1.41	786580.0	36402078.5	447
2014-04-06	46.9	47.4	46.4	46.9	0.0	0.0	1145297.0	53859728.25	587
2014-04-03	47.2	47.2	46.6	46.9	-0.16	-0.34	1042001.0	48904301.0	486
2014-04-02	46.7	47.2	46.7	47.06	0.16	0.34	669835.0	31480303.0	380
2014-04-01	46.7	47.1	46.6	46.9	-0.16	-0.34	465154.0	21770437.0	273
2014-03-31	46.9	47.1	46.7	47.06	0.16	0.34	152956.0	7172357.75	190
2014-03-30	46.7	46.9	46.4	46.9	0.16	0.34	183049.0	8566361.25	181
2014-03-27	46.7	47.1	46.6	46.74	0.0	0.0	258773.0	12105271.75	210
2014-03-26	47.1	47.1	46.4	46.74	-0.32	-0.68	332827.0	15631003.25	186
2014-03-25	46.9	47.1	46.7	47.06	0.16	0.34	159916.0	7508655.25	158
2014-03-24	46.4	47.2	46.2	46.9	0.66	1.43	610222.0	28681473.5	334
2014-03-23	46.4	46.7	46.2	46.24	0.16	0.35	402096.0	18679152.0	233
2014-03-20	46.2	46.2	45.8	46.08	-0.33	-0.71	335281.0	15430340.5	222
2014-03-19	46.9	46.9	46.2	46.41	-0.33	-0.71	278867.0	12950670.5	224
2014-03-18	47.2	47.4	46.7	46.74	-0.49	-1.04	423270.0	19851945.5	225
2014-03-17	46.7	47.4	46.6	47.23	0.17	0.36	426434.0	20042618.25	213
2014-03-16	46.7	47.2	46.6	47.06	-0.17	-0.36	225582.0	10568509.5	204
2014-03-13	47.2	47.2	47.1	47.23	0.0	0.0	173601.0	8181315.0	184
2014-03-12	47.1	47.7	46.7	47.23	0.66	1.42	652628.0	30838958.75	447
2014-03-11	46.7	46.7	46.4	46.57	0.0	0.0	389878.0	18158854.25	277
2014-03-10	47.6	47.7	46.6	46.57	-1.15	-2.41	862109.0	40475413.5	433
2014-03-09	47.9	48.0	46.9	47.72	-0.32	-0.67	900981.0	42841084.75	662
2014-03-06	43.8	48.0	43.6	48.04	4.25	9.71	6409409.0	299132219.0	1682
2014-03-05	44.3	44.5	43.6	43.79	-0.33	-0.75	363752.0	15970539.25	282
2014-03-04	43.3	44.5	43.3	44.12	0.82	1.89	526526.0	23139206.25	317
2014-03-03	43.5	43.6	43.1	43.3	-0.33	-0.76	279857.0	12116235.75	289
2014-03-02	44.8	45.1	43.3	43.63	-0.98	-2.2	813944.0	35811641.75	563
2014-02-27	44.8	44.8	44.5	44.61	-0.16	-0.36	417845.0	18664811.0	216
2014-02-26	45.4	45.4	44.8	44.77	-0.33	-0.73	333558.0	15014796.0	275
2014-02-25	44.8	45.4	44.3	45.1	0.33	0.74	975591.0	43652612.25	405
2014-02-24	45.3	45.6	44.8	44.77	-0.33	-0.73	985022.0	44403909.25	628
2014-02-23	45.4	46.1	44.8	45.1	1.31	2.99	2644273.0	120277372.5	1324
2014-02-20	43.5	43.8	42.8	43.79	0.49	1.13	1167650.0	50555025.75	451
2014-02-19	42.2	43.3	42.2	43.3	1.3	3.1	995714.0	42435397.75	493
2014-02-18	42.8	43.1	41.0	42.0	-0.81	-1.89	1504505.0	62850091.5	684
2014-02-17	44.0	44.0	42.8	42.81	-1.15	-2.62	566006.0	24477099.5	339
2014-02-16	43.1	44.1	43.1	43.96	0.66	1.52	400565.0	17497128.75	222
2014-02-13	42.7	43.8	42.7	43.3	0.65	1.52	557932.0	24114180.5	329
2014-02-12	42.8	43.0	42.3	42.65	-0.16	-0.37	375837.0	16044762.0	238
2014-02-11	41.5	42.8	41.2	42.81	1.47	3.56	394780.0	16423180.0	194
2014-02-10	41.5	41.8	41.2	41.34	-0.49	-1.17	337445.0	13969796.75	149
2014-02-09	42.0	42.7	41.5	41.83	-0.33	-0.78	394988.0	16685221.25	269
2014-02-06	40.7	42.2	40.5	42.16	1.63	4.02	390535.0	16026819.0	216
2014-02-05	39.2	40.9	39.2	40.53	1.31	3.34	422044.0	16990674.75	263
2014-02-04	39.2	39.7	38.6	39.22	0.0	0.0	505214.0	19718552.5	270
2014-02-03	39.6	40.2	39.2	39.22	0.0	0.0	316807.0	12572199.5	164
2014-02-02	39.7	40.0	38.7	39.22	-0.82	-2.05	404659.0	15986329.0	221
2014-01-30	39.7	40.4	39.6	40.04	0.0	0.0	269420.0	10779456.25	184
2014-01-29	39.1	40.0	39.1	40.04	1.48	3.84	511905.0	20244783.0	235
2014-01-28	38.6	39.2	38.2	38.56	-0.33	-0.85	442788.0	17144153.25	223
2014-01-27	39.7	40.2	38.6	38.89	-0.66	-1.67	819385.0	32050122.25	455
2014-01-26	40.5	40.9	38.9	39.55	-1.47	-3.58	1395657.0	55348913.0	565
2014-01-23	40.5	41.8	40.5	41.02	0.66	1.64	397716.0	16407228.5	224
2014-01-22	41.2	41.5	40.4	40.36	-0.82	-1.99	453689.0	18637204.5	282
2014-01-21	42.0	42.5	40.7	41.18	-0.49	-1.18	167535.0	6894693.0	169
2014-01-20	41.7	42.2	41.5	41.67	0.16	0.39	229324.0	9594353.25	135
2014-01-19	42.0	42.3	41.5	41.51	-0.65	-1.54	204168.0	8523566.75	220
2014-01-16	42.7	42.7	42.2	42.16	-0.49	-1.15	85592.0	3625813.5	86
2014-01-15	42.7	43.0	41.8	42.65	-0.16	-0.37	354862.0	15041913.75	160
2014-01-14	44.1	44.1	42.5	42.81	-1.47	-3.32	374544.0	16103577.0	247
2014-01-13	43.8	44.5	43.8	44.28	0.65	1.49	139441.0	6150152.75	91
2014-01-12	44.0	44.0	43.5	43.63	-0.49	-1.11	88571.0	3870406.75	80
2014-01-09	44.1	44.3	43.6	44.12	0.33	0.75	129188.0	5689272.5	95
2014-01-08	44.0	44.1	43.5	43.79	-0.17	-0.39	270624.0	11885302.5	109
2014-01-07	43.3	44.0	43.3	43.96	0.49	1.13	226066.0	9867294.75	140
2014-01-06	43.0	44.0	42.3	43.47	0.33	0.76	419869.0	18208769.75	241
2014-01-05	42.0	43.1	42.0	43.14	0.65	1.53	175998.0	7526980.75	107
2014-01-02	42.5	42.5	41.8	42.49	-0.16	-0.38	100273.0	4244309.5	75
2014-01-01	42.5	42.8	42.2	42.65	0.16	0.38	140812.0	6004115.25	69
2013-12-31	42.2	42.5	41.8	42.49	0.66	1.58	154515.0	6525138.75	115
2013-12-30	41.3	42.2	41.2	41.83	0.49	1.19	181980.0	7590550.5	104
2013-12-29	41.2	41.5	40.5	41.34	0.16	0.39	196110.0	8040709.25	127
2013-12-26	41.2	41.2	40.5	41.18	0.0	0.0	54585.0	2226352.5	55
2013-12-25	41.0	41.3	40.9	41.18	-0.16	-0.39	51085.0	2094904.5	50
2013-12-24	41.2	41.3	40.5	41.34	0.16	0.39	133964.0	5502980.25	103
2013-12-23	41.2	41.3	40.9	41.18	0.0	0.0	154538.0	6338027.25	171
2013-12-22	41.8	41.8	41.0	41.18	-0.65	-1.55	246729.0	10205210.0	141
2013-12-19	42.2	42.2	41.7	41.83	-0.33	-0.78	380743.0	15932599.0	171
2013-12-18	41.3	42.2	41.2	42.16	0.82	1.98	140102.0	5831031.5	109
2013-12-17	41.8	42.5	41.2	41.34	-0.49	-1.17	454059.0	19010375.25	174
2013-12-16	41.5	42.3	41.5	41.83	0.32	0.77	239823.0	10052473.5	131
2013-12-15	41.5	42.0	41.2	41.51	-0.16	-0.38	380596.0	15793126.5	227
2013-12-12	41.2	42.0	40.5	41.67	0.49	1.19	290782.0	12088905.25	199
2013-12-11	39.9	41.7	39.9	41.18	1.14	2.85	727949.0	29862322.75	413
2013-12-10	38.9	40.0	38.9	40.04	1.15	2.96	302836.0	11975463.5	314
2013-12-09	39.1	39.2	38.9	38.89	-0.33	-0.84	77779.0	3035159.75	82
2013-12-08	38.6	39.7	38.6	39.22	0.66	1.71	109781.0	4306716.75	139
2013-12-05	38.7	38.7	38.4	38.56	0.0	0.0	231174.0	8913441.25	134
2013-12-04	39.6	39.6	38.2	38.56	-0.99	-2.5	349703.0	13528898.5	260
2013-12-03	40.2	40.5	39.4	39.55	-0.49	-1.22	207109.0	8285576.0	166
2013-12-02	40.0	40.4	39.9	40.04	0.33	0.83	312095.0	12488037.75	199
2013-12-01	40.7	40.7	39.6	39.71	-0.82	-2.02	232424.0	9275826.75	215
2013-11-28	40.0	41.0	39.9	40.53	0.66	1.66	805707.0	32696743.75	387
2013-11-27	38.7	40.0	38.6	39.87	1.31	3.4	1569786.0	61506679.25	513
2013-11-26	37.6	39.6	37.3	38.56	0.98	2.61	1293452.0	49700954.0	555
2013-11-25	37.3	37.6	36.6	37.58	0.65	1.76	224576.0	8362338.25	138
2013-11-24	36.9	37.4	36.8	36.93	0.16	0.44	140217.0	5207394.25	114
2013-11-21	36.4	36.9	36.3	36.77	0.33	0.91	195001.0	7143926.25	100
2013-11-20	36.3	36.4	36.1	36.44	0.33	0.91	114946.0	4161995.5	86
2013-11-19	36.4	36.4	36.1	36.11	-0.33	-0.91	98920.0	3592951.25	67
2013-11-18	36.3	36.9	36.1	36.44	0.0	0.0	187518.0	6824069.75	156
2013-11-17	36.4	36.8	36.3	36.44	-0.16	-0.44	280825.0	10264470.0	135
2013-11-14	37.4	37.4	36.4	36.6	-0.82	-2.19	235661.0	8736470.25	122
2013-11-13	37.3	37.8	37.1	37.42	0.49	1.33	664852.0	24881506.75	296
2013-11-12	36.1	37.3	36.1	36.93	0.82	2.27	525014.0	19345853.5	274
2013-11-11	36.1	36.3	35.5	36.11	0.0	0.0	365628.0	13120604.25	203
2013-11-10	36.3	36.4	36.1	36.11	-0.17	-0.47	185147.0	6713891.0	107
2013-11-07	36.6	36.6	36.1	36.28	-0.16	-0.44	118347.0	4301869.25	109
2013-11-06	36.6	37.1	36.4	36.44	0.0	0.0	379467.0	13983857.5	233
2013-11-05	36.0	36.8	36.0	36.44	0.82	2.3	334187.0	12121692.25	404
2013-11-04	35.8	36.0	35.5	35.62	-0.33	-0.92	68230.0	2433021.5	81
2013-11-03	35.3	36.1	35.3	35.95	0.82	2.33	139689.0	4991758.5	95
2013-10-31	35.1	35.6	34.6	35.13	-0.33	-0.93	82794.0	2919258.5	96
2013-10-30	35.8	35.8	35.0	35.46	-0.16	-0.45	149805.0	5290686.5	107
2013-10-29	36.0	36.0	35.3	35.62	-0.33	-0.92	74401.0	2644957.75	65
2013-10-28	36.3	36.3	35.8	35.95	-0.49	-1.34	90818.0	3272686.25	68
2013-10-27	36.3	36.6	36.1	36.44	-0.16	-0.44	125297.0	4553961.75	111
2013-10-24	37.1	37.1	36.0	36.6	-1.31	-3.46	700350.0	25557288.25	418
2013-10-23	37.3	37.9	37.3	37.91	0.49	1.31	409608.0	15411372.25	181
2013-10-22	36.3	37.4	36.3	37.42	1.31	3.63	926195.0	34203114.25	406
2013-10-21	36.1	36.1	35.8	36.11	0.16	0.45	188016.0	6766293.0	121
2013-10-20	36.0	36.1	35.6	35.95	0.65	1.84	408176.0	14648245.25	199
2013-10-10	35.1	35.8	35.1	35.3	0.0	0.0	132777.0	4695050.5	89
2013-10-09	35.5	35.6	35.3	35.3	-0.16	-0.45	245194.0	8683526.5	100
2013-10-08	35.6	35.6	35.3	35.46	-0.33	-0.92	266942.0	9504757.75	87
2013-10-07	36.0	36.0	35.6	35.79	0.0	0.0	691705.0	24745001.25	294
2013-10-06	35.3	35.8	34.6	35.79	0.49	1.39	414485.0	14652478.0	235
2013-10-03	35.3	35.6	35.1	35.3	0.0	0.0	201560.0	7132952.0	170
2013-10-02	35.1	35.6	35.1	35.3	0.0	0.0	686486.0	24351890.0	346
2013-10-01	34.6	35.3	34.5	35.3	0.66	1.91	213826.0	7490249.25	160
2013-09-30	34.0	34.8	33.7	34.64	0.49	1.43	259193.0	8867992.0	200
2013-09-29	34.5	34.5	34.2	34.15	-0.49	-1.41	201961.0	6921801.25	149
2013-09-26	34.6	34.8	34.3	34.64	-0.33	-0.94	149849.0	5179431.5	179
2013-09-25	35.1	35.1	34.5	34.97	0.0	0.0	322433.0	11231399.0	245
2013-09-24	35.6	35.6	34.8	34.97	-0.49	-1.38	242714.0	8529927.25	194
2013-09-19	35.5	35.6	35.1	35.46	0.16	0.45	295551.0	10436261.25	188
2013-09-18	35.3	35.6	35.0	35.3	-0.16	-0.45	143668.0	5072089.5	143
2013-09-17	35.3	35.8	35.1	35.46	0.16	0.45	312484.0	11082851.75	268
2013-09-16	35.3	35.5	35.0	35.3	-0.16	-0.45	254006.0	8938992.5	189
2013-09-15	35.1	35.6	35.0	35.46	0.49	1.4	791653.0	27953287.5	316
2013-09-12	34.3	35.0	34.3	34.97	0.49	1.42	398331.0	13805953.5	258
2013-09-11	34.3	34.6	33.8	34.48	0.49	1.44	309171.0	10575099.5	255
2013-09-10	34.0	34.5	33.7	33.99	0.82	2.47	563969.0	19200061.0	327
2013-09-09	33.3	33.3	32.7	33.17	-0.17	-0.51	479368.0	15744174.3	283
2013-09-08	34.2	34.3	33.3	33.34	-0.65	-1.91	205825.0	6963676.25	166
2013-09-05	33.8	34.6	32.5	33.99	0.0	0.0	423216.0	14069067.3	331
2013-09-04	34.0	34.2	33.3	33.99	-0.49	-1.42	186262.0	6287642.5	182
2013-09-03	35.5	35.5	34.0	34.48	-0.82	-2.32	592045.0	20639298.25	329
2013-09-02	33.8	35.3	33.8	35.3	1.47	4.35	905652.0	31176405.5	352
2013-09-01	34.2	34.2	33.3	33.83	0.66	1.99	392461.0	13235346.0	232
2013-08-29	33.8	34.2	33.2	33.17	-0.33	-0.99	212073.0	7140954.0	184
2013-08-28	32.7	34.0	32.4	33.5	-0.33	-0.98	531626.0	17680872.5	366
2013-08-27	34.2	34.2	33.0	33.83	-0.81	-2.34	1188870.0	39838053.5	491
2013-08-26	35.0	35.1	34.3	34.64	-0.66	-1.87	686368.0	23791234.5	324
2013-08-25	35.6	36.0	35.0	35.3	-0.32	-0.9	508363.0	17979092.0	249
2013-08-22	36.0	36.0	35.5	35.62	-0.33	-0.92	166196.0	5933339.25	149
2013-08-21	35.6	36.0	35.3	35.95	0.33	0.93	255868.0	9135993.5	244
2013-08-20	35.3	36.1	35.3	35.62	0.49	1.39	811984.0	29042905.75	477
2013-08-19	34.6	35.3	34.3	35.13	0.32	0.92	614356.0	21431109.5	333
2013-08-18	35.5	35.6	34.8	34.81	-0.81	-2.27	831785.0	29325542.75	364
2013-08-15	35.6	36.1	35.5	35.62	0.0	0.0	584567.0	20956382.75	240
2013-08-14	36.3	36.6	35.5	35.62	-0.98	-2.68	861929.0	31013344.5	374
2013-08-13	37.9	38.1	35.6	36.6	-0.82	-2.19	1026001.0	37619794.0	608
2013-08-05	38.4	38.7	37.4	37.42	-0.65	-1.71	952488.0	36463805.5	254
2013-08-04	37.1	38.6	36.9	38.07	0.98	2.64	739993.0	27894302.5	373
2013-08-01	36.8	37.4	36.6	37.09	0.32	0.87	944675.0	35040751.5	255
2013-07-31	36.8	37.6	36.3	36.77	0.33	0.91	417035.0	15458900.75	349
2013-07-30	36.6	38.2	36.4	36.44	-0.49	-1.33	926183.0	34571593.25	552
2013-07-29	35.5	37.9	35.5	36.93	1.47	4.15	1926776.0	71262068.25	951
2013-07-28	34.6	36.1	34.6	35.46	1.14	3.32	1281479.0	45483931.5	578
2013-07-25	34.0	34.5	33.8	34.32	0.0	0.0	242922.0	8319284.5	162
2013-07-24	34.5	34.5	33.7	34.32	-0.16	-0.46	364347.0	12414933.5	222
2013-07-23	35.0	35.0	34.3	34.48	-0.33	-0.95	535389.0	18597914.0	280
2013-07-22	34.5	34.8	34.3	34.81	0.33	0.96	493875.0	17037416.75	268
2013-07-21	33.8	34.8	33.8	34.48	0.33	0.97	420433.0	14493572.75	236
2013-07-18	34.0	34.6	33.5	34.15	-0.49	-1.41	735094.0	25047841.75	529
2013-07-17	35.0	35.0	34.3	34.64	-0.49	-1.39	1601486.0	55459296.0	537
2013-07-16	34.2	35.1	33.7	35.13	1.14	3.35	944199.0	32496343.0	530
2013-07-15	33.5	34.2	33.2	33.99	0.49	1.46	923559.0	31097955.0	476
2013-07-14	33.3	33.5	33.0	33.5	0.33	0.99	605091.0	20154880.5	392
2013-07-11	32.9	33.3	32.6	33.17	0.49	1.5	1003197.0	32990650.75	638
2013-07-10	32.5	33.3	32.5	32.68	0.0	0.0	810723.0	26657442.15	442
2013-07-09	33.3	33.7	32.5	32.68	-0.33	-1.0	1217576.0	40175595.95	769
2013-07-08	35.3	35.8	33.0	33.01	-2.12	-6.03	1941313.0	66261747.75	938
2013-07-07	34.2	36.8	34.2	35.13	0.98	2.87	1208982.0	42884975.75	810
2013-07-04	34.5	34.8	33.8	34.15	0.0	0.0	961810.0	32868102.25	412
2013-07-03	34.5	34.8	33.8	34.15	-0.82	-2.34	965480.0	33056159.25	611
2013-07-02	36.0	36.4	34.8	34.97	-0.98	-2.73	1614268.0	57222143.75	782
2013-07-01	34.5	36.3	34.0	35.95	1.96	5.77	3247462.0	115575080.0	1236
2013-06-30	33.2	36.0	32.4	33.99	0.65	1.95	2784023.0	95906151.5	1378
2013-06-26	31.7	33.5	31.7	33.34	1.44	4.51	996976.0	32226600.05	252
2013-06-25	31.8	32.2	31.6	31.9	0.13	0.41	412750.0	13176885.8	179
2013-06-24	31.8	32.0	31.4	31.77	0.0	0.0	640803.0	20366842.3	331
2013-06-23	31.5	31.9	31.4	31.77	0.33	1.05	1246445.0	39551493.2	418
2013-06-22	30.7	31.6	30.5	31.44	0.59	1.91	528400.0	16408283.7	249
2013-06-19	30.9	31.0	30.8	30.85	-0.2	-0.64	273171.0	8430299.9	132
2013-06-18	30.8	31.1	30.7	31.05	0.26	0.84	540483.0	16728235.2	266
2013-06-17	29.9	30.8	29.9	30.79	0.92	3.08	669545.0	20359014.7	242
2013-06-16	28.4	30.3	28.4	29.87	0.52	1.77	906288.0	27029900.5	371
2013-06-15	30.1	30.3	29.2	29.35	-1.24	-4.05	875924.0	26193391.1	338
2013-06-12	30.3	30.7	30.3	30.59	0.26	0.86	294486.0	8986070.8	239
2013-06-11	30.1	30.6	30.0	30.33	0.13	0.43	650423.0	19656558.1	350
2013-06-10	30.2	30.4	30.0	30.2	0.13	0.43	574199.0	17314098.8	295
2013-06-09	30.3	30.5	30.1	30.07	-0.32	-1.05	926558.0	28023090.0	399
2013-06-08	31.0	31.2	30.3	30.39	-0.59	-1.9	611186.0	18836879.1	386
2013-06-05	31.4	31.4	30.9	30.98	-0.46	-1.46	465582.0	14532992.5	323
2013-06-04	30.7	31.4	30.5	31.44	0.78	2.54	1089456.0	33814938.4	577
2013-06-03	30.4	30.7	30.3	30.66	0.27	0.89	505193.0	15424170.7	196
2013-06-02	30.8	30.8	30.3	30.39	-0.33	-1.07	541158.0	16474200.9	256
2013-06-01	30.4	30.9	30.3	30.72	0.06	0.2	624946.0	19164727.9	376
2013-05-29	30.3	30.7	30.2	30.66	0.4	1.32	656739.0	19941027.8	418
2013-05-28	30.0	30.3	29.9	30.26	0.32	1.07	161175.0	4851568.3	143
2013-05-27	30.1	30.2	29.7	29.94	-0.26	-0.86	242999.0	7277582.7	152
2013-05-26	30.4	30.5	30.2	30.2	-0.26	-0.85	150701.0	4581351.9	102
2013-05-25	30.5	30.8	30.5	30.46	-0.59	-1.9	460035.0	14095490.1	231
2013-05-22	30.4	31.1	30.4	31.05	0.66	2.17	554480.0	16958888.2	158
2013-05-21	30.3	30.6	30.3	30.39	0.06	0.2	201264.0	6136460.4	109
2013-05-20	30.2	30.5	29.9	30.33	0.13	0.43	412273.0	12465800.1	265
2013-05-19	30.1	30.5	29.9	30.2	0.13	0.43	429833.0	12969696.9	154
2013-05-18	29.7	30.1	29.7	30.07	0.53	1.79	123318.0	3682929.2	76
2013-05-15	29.5	29.7	29.4	29.54	-0.07	-0.24	93729.0	2761541.2	79
2013-05-14	29.8	29.8	29.5	29.61	-0.2	-0.67	75292.0	2234722.9	74
2013-05-13	30.1	30.1	29.5	29.81	-0.45	-1.49	173613.0	5170461.7	123
2013-05-12	30.8	30.9	30.1	30.26	-0.53	-1.72	149301.0	4540396.7	136
2013-05-11	30.8	31.1	30.5	30.79	-0.13	-0.42	183181.0	5616210.7	155
2013-05-08	30.7	31.2	30.7	30.92	0.4	1.31	333474.0	10318574.9	184
2013-05-07	30.5	30.8	30.3	30.52	0.13	0.43	214111.0	6549786.7	134
2013-05-06	30.4	30.7	29.9	30.39	0.0	0.0	171113.0	5198401.4	133
2013-05-05	30.4	30.9	29.9	30.39	0.06	0.2	538392.0	16383787.2	324
2013-05-04	29.5	30.4	29.5	30.33	1.05	3.59	743544.0	22144519.7	258
2013-05-01	29.0	29.9	29.0	29.28	0.45	1.56	922014.0	27254755.0	263
2013-04-30	28.4	29.5	28.4	28.83	0.27	0.95	545449.0	15666929.8	178
2013-04-29	28.8	28.8	28.2	28.56	0.19	0.67	123122.0	3518903.0	97
2013-04-28	28.0	28.8	27.9	28.37	0.59	2.12	425075.0	12101417.2	223
2013-04-27	28.4	28.6	27.8	27.78	-0.2	-0.71	285802.0	8013400.2	121
2013-04-24	28.1	28.2	28.0	27.98	-0.19	-0.67	211451.0	5940620.3	91
2013-04-23	28.3	28.4	28.1	28.17	-0.26	-0.91	79030.0	2236757.7	61
2013-04-22	28.4	28.7	28.4	28.43	-0.13	-0.46	56224.0	1604276.8	81
2013-04-21	28.4	28.7	28.3	28.56	0.0	0.0	306338.0	8702645.0	206
2013-04-20	27.5	28.6	27.5	28.56	0.98	3.55	456068.0	12721784.3	238
2013-04-17	27.5	27.9	27.2	27.58	0.06	0.22	662135.0	18268476.9	286
2013-04-16	27.3	27.5	26.9	27.52	0.07	0.26	213467.0	5811639.7	138
2013-04-15	27.4	27.5	27.4	27.45	0.0	0.0	133265.0	3658636.0	51
2013-04-14	27.3	27.5	27.3	27.45	0.19	0.7	317344.0	8710687.5	100
2013-04-13	27.7	27.7	27.1	27.26	-0.26	-0.94	133987.0	3663817.6	83
2013-04-10	27.4	27.6	27.4	27.52	0.13	0.47	182985.0	5031261.8	98
2013-04-09	27.3	27.5	27.3	27.39	0.0	0.0	179370.0	4917443.8	71
2013-04-08	27.3	27.4	27.3	27.39	-0.06	-0.22	149346.0	4080615.2	57
2013-04-07	27.1	27.5	27.1	27.45	0.13	0.48	109620.0	3000441.3	39
2013-04-06	27.3	27.4	27.1	27.32	0.0	0.0	191774.0	5231516.7	86
2013-04-03	27.3	27.4	27.1	27.32	0.06	0.22	263922.0	7211124.6	80
2013-04-02	27.4	27.5	27.3	27.26	0.0	0.0	493602.0	13511200.0	89
2013-04-01	27.0	27.4	27.0	27.26	0.13	0.48	39742.0	1083200.4	59
2013-03-31	27.2	27.2	26.9	27.13	-0.06	-0.22	129039.0	3489454.0	79
2013-03-30	26.9	27.2	26.9	27.19	0.26	0.97	216273.0	5856130.2	136
2013-03-27	26.6	27.1	26.6	26.93	0.33	1.24	152139.0	4100345.1	133
2013-03-26	26.3	26.9	26.3	26.6	0.32	1.22	472496.0	12569559.9	214
2013-03-25	26.3	26.4	26.2	26.28	-0.06	-0.23	294347.0	7737488.6	143
2013-03-24	26.8	26.8	26.2	26.34	-1.11	-4.04	704435.0	18611436.8	400
2013-03-23	27.3	27.5	27.3	27.45	0.26	0.96	255359.0	6985263.2	170
2013-03-20	27.2	27.3	27.1	27.19	-0.07	-0.26	224664.0	6100721.5	79
2013-03-19	27.2	27.3	27.0	27.26	0.13	0.48	73151.0	1987017.9	65
2013-03-18	27.2	27.3	26.8	27.13	-0.13	-0.48	293182.0	7949147.1	126
2013-03-17	27.3	27.3	27.1	27.26	0.0	0.0	329791.0	8981786.7	104
2013-03-16	26.9	27.3	26.9	27.26	0.46	1.72	167213.0	4527228.2	128
2013-03-13	26.6	26.9	26.6	26.8	0.13	0.49	67030.0	1794330.6	68
2013-03-12	26.9	27.0	26.6	26.67	-0.19	-0.71	171945.0	4614533.1	141
2013-03-11	26.8	27.1	26.7	26.86	0.06	0.22	214438.0	5764119.6	126
2013-03-10	27.1	27.2	26.8	26.8	-0.46	-1.69	281777.0	7586148.7	244
2013-03-09	27.2	27.5	27.2	27.26	0.13	0.48	201540.0	5504447.3	110
2013-03-06	26.8	27.1	26.8	27.13	0.4	1.5	70840.0	1914784.7	78
2013-03-05	26.8	26.9	26.6	26.73	0.0	0.0	379550.0	10167157.0	99
2013-03-04	27.0	27.0	26.7	26.73	-0.27	-1.0	39526.0	1060831.2	54
2013-03-03	27.0	27.1	27.0	27.0	-0.06	-0.22	26785.0	724659.0	40
2013-03-02	27.2	27.3	27.0	27.06	-0.07	-0.26	34788.0	945678.7	44
2013-02-27	27.2	27.3	27.1	27.13	0.07	0.26	38876.0	1055916.1	34
2013-02-26	27.1	27.3	27.0	27.06	-0.33	-1.2	83675.0	2268618.1	62
2013-02-25	27.3	27.4	27.2	27.39	0.26	0.96	64880.0	1773012.0	56
2013-02-24	27.2	27.3	27.1	27.13	0.0	0.0	79595.0	2167116.8	81
2013-02-23	27.8	27.8	27.1	27.13	-0.58	-2.09	260981.0	7115172.8	306
2013-02-20	27.6	27.7	27.5	27.71	0.13	0.47	37747.0	1042210.1	43
2013-02-19	27.7	27.7	27.1	27.58	-0.2	-0.72	194937.0	5350311.3	139
2013-02-18	27.8	27.8	27.7	27.78	-0.06	-0.22	65702.0	1823177.1	74
2013-02-17	27.6	27.8	27.6	27.84	0.19	0.69	102926.0	2842887.7	82
2013-02-16	27.8	27.8	27.5	27.65	0.0	0.0	81437.0	2243447.6	88
2013-02-13	27.4	27.7	27.3	27.65	0.39	1.43	104192.0	2866840.8	108
2013-02-12	27.3	27.5	27.3	27.26	0.0	0.0	142975.0	3909985.0	95
2013-02-11	27.5	27.6	27.3	27.26	-0.19	-0.69	364404.0	9936652.7	136
2013-02-10	27.5	27.5	27.2	27.45	-0.07	-0.25	178884.0	4900961.7	84
2013-02-09	27.1	27.7	27.1	27.52	0.46	1.7	250105.0	6867102.4	126
2013-02-06	27.2	27.2	26.9	27.06	0.0	0.0	87978.0	2378351.7	72
2013-02-05	27.1	27.2	26.8	27.06	-0.13	-0.48	130172.0	3515062.5	112
2013-02-04	27.3	27.4	27.2	27.19	-0.2	-0.73	74942.0	2044984.0	60
2013-02-03	27.6	27.6	27.1	27.39	0.07	0.26	92813.0	2528325.5	87
2013-02-02	27.8	27.8	27.3	27.32	-0.2	-0.73	228413.0	6293686.1	132
2013-01-30	27.1	27.9	27.1	27.52	0.46	1.7	473744.0	13067972.2	315
2013-01-29	26.5	27.2	26.5	27.06	0.52	1.96	253252.0	6833965.8	185
2013-01-28	26.3	26.7	26.3	26.54	0.13	0.49	423088.0	11222882.9	160
2013-01-27	26.9	26.9	26.3	26.41	-0.45	-1.68	431999.0	11458192.7	292
2013-01-26	27.5	27.5	26.8	26.86	-0.4	-1.47	571799.0	15484956.4	294
2013-01-23	27.1	27.7	27.1	27.26	0.26	0.96	412258.0	11262718.0	297
2013-01-22	27.1	27.1	26.8	27.0	-0.06	-0.22	84763.0	2284556.9	93
2013-01-21	27.3	27.3	26.9	27.06	-0.33	-1.2	405183.0	10968590.1	247
2013-01-20	27.8	27.9	27.3	27.39	-0.39	-1.4	293080.0	8102105.7	151
2013-01-19	27.9	28.0	27.7	27.78	-0.52	-1.84	205187.0	5705540.6	203
2013-01-16	28.2	28.3	27.8	28.3	0.26	0.93	163237.0	4583296.9	124
2013-01-15	28.4	28.4	28.0	28.04	-0.26	-0.92	266226.0	7495783.3	169
2013-01-14	28.9	28.9	28.3	28.3	-0.53	-1.84	390666.0	11134021.1	205
2013-01-13	29.4	29.5	28.8	28.83	-0.65	-2.2	362109.0	10617547.9	201
2013-01-12	29.5	29.7	29.4	29.48	-0.26	-0.87	193124.0	5708051.2	166
2013-01-09	29.2	29.7	29.2	29.74	0.46	1.57	260995.0	7672702.2	158
2013-01-08	29.2	29.3	29.2	29.28	0.0	0.0	81703.0	2385726.4	65
2013-01-07	29.5	29.5	29.3	29.28	-0.33	-1.11	60241.0	1768460.7	72
2013-01-06	29.7	29.8	29.5	29.61	-0.26	-0.87	106544.0	3161500.4	130
2013-01-05	29.5	30.1	29.5	29.87	0.46	1.56	286344.0	8541840.7	180
2013-01-02	28.8	29.5	28.8	29.41	0.65	2.26	330728.0	9619672.8	264
2013-01-01	28.7	28.8	28.4	28.76	0.2	0.7	161536.0	4608097.3	162
2012-12-31	28.6	29.1	28.3	28.56	0.13	0.46	344402.0	9875551.8	248
2012-12-30	27.9	28.4	27.9	28.43	0.45	1.61	504062.0	14184222.6	255
2012-12-29	27.7	28.0	27.7	27.98	0.27	0.97	145630.0	4063265.2	96
2012-12-26	28.0	28.0	27.7	27.71	0.0	0.0	191439.0	5322600.4	60
2012-12-25	27.8	28.1	27.7	27.71	0.0	0.0	243866.0	6818920.5	143
2012-12-24	27.3	27.7	27.3	27.71	0.13	0.47	218344.0	6030932.8	91
2012-12-23	27.4	27.6	27.2	27.58	0.26	0.95	70585.0	1933052.2	64
2012-12-22	27.4	27.6	27.2	27.32	-0.13	-0.47	136132.0	3717798.5	69
2012-12-19	27.5	27.5	27.3	27.45	0.13	0.48	109290.0	2997658.9	42
2012-12-18	27.5	27.5	27.3	27.32	-0.07	-0.26	39999.0	1097584.3	57
2012-12-17	27.5	27.5	27.3	27.39	0.07	0.26	171344.0	4701826.0	63
2012-12-16	27.2	27.5	27.1	27.32	0.0	0.0	42953.0	1173633.2	50
2012-12-15	27.5	27.7	27.2	27.32	0.06	0.22	81427.0	2226228.2	84
2012-12-12	26.9	27.3	26.8	27.26	-0.45	-1.62	241876.0	6540379.5	148
2012-12-11	27.6	27.7	27.6	27.71	0.0	0.0	28372.0	784478.2	26
2012-12-10	27.7	27.8	27.7	27.71	0.0	0.0	42000.0	1163647.4	44
2012-12-09	27.7	27.8	27.7	27.71	-0.07	-0.25	47412.0	1316348.0	31
2012-12-08	27.7	27.8	27.7	27.78	0.26	0.94	36196.0	1004168.1	30
2012-12-05	27.4	27.5	27.3	27.52	0.39	1.44	83970.0	2303870.7	47
2012-12-04	26.7	27.4	26.6	27.13	0.0	0.0	43541.0	1177820.5	30
2012-12-03	26.8	27.1	26.6	27.13	0.33	1.23	85332.0	2296881.9	51
2012-12-02	26.3	26.8	26.3	26.8	0.2	0.75	62249.0	1661906.3	37
2012-12-01	26.2	26.6	26.2	26.6	0.78	3.02	65165.0	1722237.5	52
2012-11-28	25.9	26.2	25.8	25.82	0.0	0.0	143749.0	3742458.7	141
2012-11-27	25.7	26.0	25.7	25.82	-0.06	-0.23	59727.0	1541544.4	55
2012-11-26	25.9	26.1	25.7	25.88	0.0	0.0	118740.0	3077997.6	70
2012-11-25	26.0	26.0	25.9	25.88	-0.33	-1.26	158019.0	4098729.5	95
2012-11-24	26.0	26.2	25.8	26.21	0.46	1.79	90159.0	2340575.8	97
2012-11-21	26.2	26.2	25.7	25.75	-0.4	-1.53	72796.0	1881149.6	80
2012-11-20	27.3	27.3	25.8	26.15	-0.65	-2.43	527217.0	13743018.3	355
2012-11-19	27.5	27.5	26.8	26.8	-0.52	-1.9	52795.0	1436134.0	50
2012-11-18	27.5	27.5	27.3	27.32	-0.07	-0.26	11675.0	319318.2	15
2012-11-17	27.4	27.5	27.4	27.39	-0.13	-0.47	8584.0	235329.3	24
2012-11-14	27.7	27.7	27.5	27.52	0.07	0.26	27843.0	766600.4	34
2012-11-13	27.5	27.6	27.5	27.45	-0.39	-1.4	24855.0	684128.5	47
2012-11-12	27.7	27.8	27.5	27.84	0.06	0.22	73298.0	2024080.3	95
2012-11-11	28.0	28.0	27.7	27.78	-0.33	-1.17	34625.0	964481.3	78
2012-11-10	28.2	28.2	28.0	28.11	-0.06	-0.21	25017.0	703896.4	21
2012-11-07	28.0	28.2	28.0	28.17	0.19	0.68	112919.0	3180534.8	69
2012-11-06	27.8	28.2	27.8	27.98	0.14	0.5	64031.0	1793711.2	72
2012-11-05	27.8	27.9	27.8	27.84	-0.2	-0.71	32980.0	918744.7	29
2012-11-04	28.1	28.1	27.7	28.04	0.2	0.72	119468.0	3339369.7	49
2012-11-03	27.8	28.0	27.8	27.84	0.06	0.22	69138.0	1921604.0	36
2012-10-24	27.6	27.8	27.5	27.78	0.13	0.47	45530.0	1254253.6	39
2012-10-23	27.6	27.9	27.6	27.65	0.07	0.25	13763.0	381223.9	27
2012-10-22	27.7	27.8	27.6	27.58	-0.2	-0.72	11714.0	324679.3	30
2012-10-21	28.1	28.2	27.8	27.78	-0.33	-1.17	43440.0	1218181.5	51
2012-10-20	28.1	28.1	27.5	28.11	0.0	0.0	320779.0	8890296.9	97
2012-10-17	27.3	28.1	27.3	28.11	0.79	2.89	218531.0	6124549.1	119
2012-10-16	27.5	27.5	26.9	27.32	-0.07	-0.26	65120.0	1777314.6	65
2012-10-15	26.9	27.5	26.9	27.39	0.39	1.44	63370.0	1718557.0	54
2012-10-14	27.3	27.5	26.7	27.0	-0.06	-0.22	78023.0	2111369.4	51
2012-10-13	28.4	28.4	27.1	27.06	-0.78	-2.8	69581.0	1909766.1	75
2012-10-10	27.3	28.4	27.3	27.84	-0.33	-1.17	53482.0	1491219.3	58
2012-10-09	28.2	28.2	28.1	28.17	-0.07	-0.25	23657.0	665741.3	14
2012-10-08	28.2	28.3	28.2	28.24	-0.06	-0.21	36572.0	1032818.4	16
2012-10-07	28.4	28.4	28.3	28.3	-0.07	-0.25	31469.0	891459.0	28
2012-10-06	28.4	28.7	28.1	28.37	-0.13	-0.46	124684.0	3541461.2	55
2012-10-03	28.8	28.8	28.4	28.5	-0.39	-1.35	103944.0	2962728.1	78
2012-10-02	29.0	29.0	28.9	28.89	-0.2	-0.69	75756.0	2194182.8	50
2012-10-01	28.9	29.2	28.8	29.09	0.2	0.69	46333.0	1342132.8	33
2012-09-30	28.8	28.9	28.3	28.89	0.59	2.08	64927.0	1863684.5	58
2012-09-29	29.1	29.1	28.0	28.3	0.0	0.0	20958.0	601248.5	40
2012-09-26	28.8	28.8	28.3	28.3	-0.66	-2.28	36999.0	1058784.8	32
2012-09-25	28.8	29.0	28.8	28.96	0.07	0.24	50133.0	1447856.6	39
2012-09-24	29.1	29.1	28.8	28.89	-0.07	-0.24	61369.0	1775667.4	39
2012-09-22	29.2	29.2	28.9	28.96	-0.45	-1.53	3499.0	101567.7	15
2012-09-19	29.2	29.4	29.1	29.41	0.26	0.89	60633.0	1767046.8	49
2012-09-18	29.2	29.2	28.8	29.15	-0.2	-0.68	178265.0	5166307.9	118
2012-09-17	29.4	29.6	29.3	29.35	-0.06	-0.2	91568.0	2693513.6	50
2012-09-16	29.4	29.7	29.3	29.41	0.0	0.0	103472.0	3050406.9	74
2012-09-15	29.9	29.9	29.4	29.41	0.06	0.2	133032.0	3923662.8	111
2012-09-12	29.4	29.4	29.2	29.35	0.13	0.44	92374.0	2708715.8	106
2012-09-11	28.9	29.4	28.9	29.22	-0.06	-0.2	62155.0	1815229.0	66
2012-09-10	29.2	29.5	29.2	29.28	-0.2	-0.68	20311.0	595160.0	29
2012-09-09	29.7	29.7	29.1	29.48	-0.13	-0.44	45397.0	1330249.1	56
2012-09-08	28.6	30.1	28.6	29.61	1.18	4.15	352538.0	10350764.8	197
2012-09-05	28.6	28.6	28.1	28.43	-0.26	-0.91	19788.0	559482.9	21
2012-09-04	28.6	28.8	28.6	28.69	0.0	0.0	47754.0	1367716.6	31
2012-09-03	28.8	28.9	28.7	28.69	-0.14	-0.49	23938.0	689108.5	32
2012-09-02	28.8	29.0	28.8	28.83	-0.13	-0.45	25689.0	741208.6	34
2012-09-01	29.0	29.0	28.8	28.96	0.2	0.7	53447.0	1540978.2	34
2012-08-29	28.9	29.0	28.8	28.76	-0.13	-0.45	50724.0	1464596.9	34
2012-08-28	28.8	29.0	28.7	28.89	0.13	0.45	34541.0	995805.3	54
2012-08-27	28.9	29.0	28.7	28.76	-0.13	-0.45	24246.0	698713.9	34
2012-08-26	28.8	29.0	28.6	28.89	0.06	0.21	135159.0	3887717.6	75
2012-08-25	28.4	28.8	28.4	28.83	0.66	2.34	95118.0	2716959.6	62
2012-08-15	28.0	28.4	28.0	28.17	0.13	0.46	44427.0	1252051.2	48
2012-08-14	28.1	28.1	28.0	28.04	-0.13	-0.46	48914.0	1371838.0	46
2012-08-13	28.4	28.4	28.0	28.17	-0.52	-1.81	293969.0	8273990.3	154
2012-08-12	28.8	28.8	28.6	28.69	0.0	0.0	167884.0	4822327.0	68
2012-08-11	28.8	28.8	28.3	28.69	0.32	1.13	39577.0	1128899.7	52
2012-08-08	29.2	29.2	28.4	28.37	-0.46	-1.6	61733.0	1770620.1	59
2012-08-07	29.2	29.3	28.8	28.83	-0.58	-1.97	128842.0	3756977.6	100
2012-08-06	29.3	29.4	29.3	29.41	0.06	0.2	262049.0	7702507.6	142
2012-08-05	29.5	29.5	29.1	29.35	-0.19	-0.64	18178.0	533807.4	39
2012-08-04	29.7	29.9	29.2	29.54	0.0	0.0	134530.0	3965956.0	82
2012-08-01	29.2	29.8	29.2	29.54	0.13	0.44	162887.0	4815749.3	90
2012-07-31	28.9	29.6	28.9	29.41	0.65	2.26	131180.0	3847724.9	92
2012-07-30	28.4	29.4	28.4	28.76	0.33	1.16	51015.0	1472212.8	62
2012-07-29	27.6	28.9	27.6	28.43	0.13	0.46	154223.0	4375999.2	71
2012-07-28	28.0	28.3	28.0	28.3	0.46	1.65	91777.0	2591548.6	67
2012-07-25	27.6	28.1	27.5	27.84	0.0	0.0	81319.0	2246575.7	79
2012-07-24	27.3	27.9	27.3	27.84	0.26	0.94	49596.0	1369173.6	42
2012-07-23	27.5	27.6	27.3	27.58	0.13	0.47	22971.0	631393.5	29
2012-07-22	27.5	27.5	27.3	27.45	-0.07	-0.25	406371.0	11155235.1	111
2012-07-21	27.5	27.7	27.5	27.52	0.07	0.26	219141.0	6036482.8	132
2012-07-18	27.1	27.7	27.1	27.45	0.39	1.44	273916.0	7504947.2	99
2012-07-17	27.5	27.5	26.8	27.06	-0.46	-1.67	92862.0	2503312.9	99
2012-07-16	27.5	27.7	27.4	27.52	0.0	0.0	143959.0	3958084.4	54
2012-07-15	27.6	27.8	27.4	27.52	-0.65	-2.31	237745.0	6539733.2	130
2012-07-14	26.8	28.8	26.8	28.17	1.76	6.66	295688.0	8247494.2	259
2012-07-11	26.4	26.5	26.2	26.41	-0.13	-0.49	114882.0	3031049.1	67
2012-07-10	26.4	26.5	26.2	26.54	0.0	0.0	91581.0	2412682.3	69
2012-07-09	27.6	27.7	26.2	26.54	-1.24	-4.46	660352.0	17551975.2	329
2012-07-08	27.5	27.9	27.5	27.78	0.2	0.73	60986.0	1693718.4	39
2012-07-07	27.2	27.6	27.2	27.58	0.26	0.95	44633.0	1223884.5	49
2012-07-04	27.3	27.4	27.1	27.32	0.19	0.7	63921.0	1742573.2	32
2012-07-03	26.8	27.4	26.8	27.13	0.33	1.23	76218.0	2065497.5	72
2012-07-02	26.5	26.9	26.5	26.8	0.52	1.98	80823.0	2161866.6	70
2012-07-01	26.3	26.5	26.2	26.28	0.07	0.27	38801.0	1020695.0	34
2012-06-30	26.8	26.8	26.2	26.21	0.0	0.0	67054.0	1769546.9	56
2012-06-27	27.0	27.0	26.2	26.21	-0.72	-2.67	79725.0	2102346.2	85
2012-06-26	27.7	27.7	26.8	26.93	-0.72	-2.6	328592.0	8909483.9	248
2012-06-25	27.8	27.8	27.6	27.65	-0.13	-0.47	84470.0	2342713.8	78
2012-06-24	28.1	28.1	27.7	27.78	-0.39	-1.38	58245.0	1623823.9	53
2012-06-23	28.2	28.4	28.1	28.17	-0.39	-1.37	20491.0	577484.4	33
2012-06-20	28.0	28.8	27.9	28.56	0.52	1.85	66733.0	1893409.9	81
2012-06-19	28.0	28.2	27.9	28.04	0.06	0.21	28120.0	789175.7	42
2012-06-18	28.0	28.7	28.0	27.98	0.07	0.25	31491.0	888903.2	49
2012-06-17	27.9	28.1	27.8	27.91	-0.2	-0.71	37377.0	1042864.0	32
2012-06-16	28.0	28.2	27.5	28.11	0.27	0.97	119198.0	3327690.3	66
2012-06-13	28.1	28.1	27.8	27.84	-0.07	-0.25	42231.0	1177758.7	38
2012-06-12	28.1	28.1	27.8	27.91	-0.2	-0.71	11407.0	318253.4	20
2012-06-11	28.2	28.7	27.5	28.11	0.0	0.0	31175.0	875243.1	49
2012-06-10	27.6	28.1	27.5	28.11	0.33	1.19	25435.0	708597.4	40
2012-06-09	28.1	28.2	27.5	27.78	-0.46	-1.63	244149.0	6756118.9	103
2012-06-06	28.8	29.1	27.3	28.24	-0.39	-1.36	138367.0	3953091.6	99
2012-06-05	28.5	28.6	28.3	28.63	0.2	0.7	40646.0	1155602.9	36
2012-06-04	27.8	28.7	27.8	28.43	0.06	0.21	137013.0	3893492.7	54
2012-06-03	28.1	28.4	27.9	28.37	0.13	0.46	54028.0	1519440.4	48
2012-06-02	26.4	28.2	26.4	28.24	-0.91	-3.12	76079.0	2102127.4	79
2012-05-30	29.0	29.3	28.8	29.15	-0.07	-0.24	224869.0	6493933.3	164
2012-05-29	29.0	29.4	29.0	29.22	0.07	0.24	21532.0	627805.8	34
2012-05-28	29.1	29.4	29.0	29.15	0.0	0.0	177534.0	5185533.0	75
2012-05-27	29.0	29.2	29.0	29.15	-0.07	-0.24	94958.0	2763076.7	40
2012-05-26	29.3	29.4	28.8	29.22	-0.06	-0.2	76106.0	2222858.9	64
2012-05-23	29.2	29.4	29.0	29.28	0.0	0.0	93813.0	2737519.4	98
2012-05-22	28.6	29.4	28.3	29.28	0.85	2.99	206966.0	5975277.1	132
2012-05-21	28.1	28.4	28.1	28.43	0.45	1.61	134051.0	3801169.5	59
2012-05-20	28.2	28.6	28.0	27.98	0.07	0.25	310522.0	8786682.1	147
2012-05-19	28.2	28.3	27.8	27.91	-0.85	-2.96	314720.0	8824057.5	130
2012-05-16	28.2	28.8	28.1	28.76	0.2	0.7	95031.0	2713537.4	66
2012-05-15	28.0	28.6	28.0	28.56	0.39	1.38	75973.0	2150883.0	56
2012-05-14	28.4	28.7	28.1	28.17	-0.52	-1.81	82582.0	2343001.3	66
2012-05-13	29.1	29.1	28.6	28.69	-0.4	-1.38	74249.0	2133941.0	56
2012-05-12	29.4	29.4	28.2	29.09	0.0	0.0	427708.0	12293371.7	149
2012-05-09	29.6	29.6	29.1	29.09	-0.52	-1.76	80023.0	2350256.5	62
2012-05-08	29.4	29.7	29.4	29.61	0.26	0.89	79798.0	2355308.0	79
2012-05-07	29.3	29.4	29.1	29.35	-0.06	-0.2	959129.0	26168470.0	109
2012-05-06	29.9	29.9	29.4	29.41	-0.46	-1.54	162552.0	4821533.2	92
2012-05-05	29.7	30.1	29.5	29.87	-0.46	-1.52	96449.0	2881269.5	60
2012-05-02	30.5	30.5	30.3	30.33	0.13	0.43	117680.0	3578560.9	97
2012-05-01	29.9	30.3	29.9	30.2	0.2	0.67	213127.0	6444574.4	147
2012-04-30	30.1	30.1	29.4	30.0	-0.07	-0.23	179701.0	5363203.8	135
2012-04-29	30.6	30.7	30.1	30.07	-0.39	-1.28	76161.0	2316497.7	125
2012-04-28	30.3	30.7	30.3	30.46	-1.24	-3.91	193457.0	5917448.9	231
2012-04-25	31.3	31.7	30.8	31.7	0.46	1.47	239709.0	7497584.3	211
2012-04-24	32.0	32.1	31.2	31.24	-1.12	-3.46	482114.0	15200318.2	204
2012-04-23	31.6	32.4	31.6	32.36	0.59	1.86	139068.0	4452054.0	86
2012-04-22	32.7	32.7	31.7	31.77	-0.91	-2.78	433734.0	14088813.6	140
2012-04-21	32.6	32.9	32.4	32.68	0.32	0.99	227216.0	7421842.45	150
2012-04-18	31.6	32.4	31.6	32.36	0.99	3.16	238531.0	7699076.7	118
2012-04-17	31.4	31.7	31.4	31.37	0.13	0.42	110362.0	3474958.7	75
2012-04-16	31.3	31.7	31.2	31.24	-0.4	-1.26	153824.0	4844992.9	104
2012-04-15	30.9	31.7	30.9	31.64	-0.45	-1.4	538930.0	16947579.7	235
2012-04-14	32.0	32.2	32.0	32.09	0.06	0.19	189105.0	6067736.7	149
2012-04-11	32.0	32.2	31.0	32.03	0.0	0.0	199225.0	6333698.3	152
2012-04-10	31.7	32.2	31.7	32.03	0.33	1.04	201763.0	6462138.7	125
2012-04-09	31.4	31.7	31.4	31.7	0.33	1.05	188465.0	5930426.1	104
2012-04-08	31.4	31.6	30.8	31.37	-0.27	-0.85	308942.0	9629929.6	165
2012-04-07	29.7	31.6	29.7	31.64	-0.72	-2.22	267939.0	8382456.5	245
2012-04-04	32.3	32.5	32.2	32.36	0.14	0.43	439038.0	14178456.0	197
2012-04-03	32.7	32.7	32.1	32.22	-0.46	-1.41	451447.0	14559857.8	179
2012-04-02	32.9	33.2	32.6	32.68	-0.17	-0.52	469675.0	15438742.8	215
2012-04-01	32.7	33.0	32.7	32.85	-0.16	-0.48	421304.0	13819255.5	183
2012-03-31	32.1	33.0	32.1	33.01	0.65	2.01	657652.0	21477066.35	258
2012-03-28	32.1	32.4	32.1	32.36	0.0	0.0	218679.0	7067106.2	101
2012-03-27	32.4	32.4	32.3	32.36	0.14	0.43	434694.0	14064180.3	222
2012-03-26	31.8	32.4	31.8	32.22	0.52	1.64	541006.0	17383926.4	254
2012-03-25	31.6	31.9	31.5	31.7	0.0	0.0	194989.0	6182722.2	147
2012-03-24	30.9	31.7	30.9	31.7	1.04	3.39	750514.0	23501069.9	280
2012-03-21	30.2	30.7	30.2	30.66	0.2	0.66	699919.0	21245413.9	259
2012-03-20	30.6	30.8	30.4	30.46	-0.26	-0.85	213254.0	6527499.7	140
2012-03-19	31.1	31.1	30.6	30.72	-0.13	-0.42	490385.0	15083425.6	174
2012-03-18	30.8	31.1	30.7	30.85	0.06	0.19	271118.0	8363334.2	140
2012-03-17	30.5	30.8	30.4	30.79	0.33	1.08	345528.0	10561352.8	137
2012-03-14	30.7	30.7	30.3	30.46	-0.13	-0.42	317385.0	9683214.6	157
2012-03-13	30.6	30.7	30.3	30.59	0.07	0.23	369393.0	11263568.5	150
2012-03-12	30.5	30.8	30.5	30.52	0.06	0.2	298474.0	9137495.1	157
2012-03-11	30.4	30.5	30.2	30.46	0.07	0.23	364024.0	11074081.5	222
2012-03-10	30.1	30.6	30.1	30.39	0.32	1.06	263527.0	8007494.4	131
2012-03-07	30.3	30.3	29.9	30.07	-0.32	-1.05	337880.0	10166165.0	160
2012-03-06	29.7	30.5	29.7	30.39	0.71	2.39	608189.0	18409169.8	234
2012-03-05	29.5	30.3	29.4	29.68	0.07	0.24	847600.0	25425681.0	336
2012-03-04	29.0	29.8	29.0	29.61	0.85	2.96	1052802.0	31026744.7	398
2012-03-03	28.2	29.3	28.2	28.76	0.59	2.09	1117116.0	32176593.5	424
2012-02-29	28.0	28.2	27.9	28.17	0.26	0.93	197642.0	5543412.8	128
2012-02-28	28.2	28.2	27.9	27.91	-0.33	-1.17	685066.0	19262768.0	185
2012-02-27	28.2	28.2	28.1	28.24	0.07	0.25	275563.0	7769425.4	124
2012-02-26	28.2	28.4	28.0	28.17	0.0	0.0	355844.0	10044867.3	134
2012-02-25	28.1	28.4	27.8	28.17	-0.07	-0.25	535459.0	15052654.9	186
2012-02-22	27.9	28.2	27.9	28.24	0.33	1.18	228172.0	6414090.6	118
2012-02-21	28.0	28.2	27.8	27.91	-0.07	-0.25	285017.0	7978280.0	105
2012-02-20	28.0	28.2	27.9	27.98	0.07	0.25	233276.0	6549032.9	133
2012-02-19	28.8	28.8	27.9	27.91	-0.72	-2.51	852506.0	24011946.9	346
2012-02-18	28.0	28.7	28.0	28.63	0.46	1.63	379270.0	10805986.2	144
2012-02-15	28.3	28.3	27.9	28.17	0.06	0.21	97034.0	2725460.5	84
2012-02-14	27.9	28.4	27.8	28.11	0.13	0.46	283894.0	7977383.4	154
2012-02-13	27.7	28.2	27.7	27.98	0.2	0.72	244923.0	6874332.4	146
2012-02-12	27.6	27.9	27.3	27.78	0.2	0.73	338672.0	9362430.0	109
2012-02-11	27.5	27.9	27.4	27.58	0.0	0.0	295408.0	8196112.4	156
2012-02-08	27.4	28.0	27.4	27.58	0.0	0.0	1973305.0	52799825.3	264
2012-02-07	27.0	27.6	27.0	27.58	0.72	2.68	658908.0	18006977.0	276
2012-02-06	27.0	27.1	26.8	26.86	-0.27	-1.0	168190.0	4531670.3	130
[truncated: 2,739 more rows]
