# Supplementary material for: Effective short-term forecasts of Saudi stock price trends using technical indicators and large-scale multivariate time series
Source: PeerJ Comput Sci. 2023 Jan 6;9:e1205. doi: 10.7717/peerj-cs.1205 (PMC10280263; doi:10.7717/peerj-cs.1205)
Supplement: Supplemental Information 3 [file peerj-cs-09-1205-s003.zip › TASI Dataset 2021/ALKHODARI_1330.csv]

date	open	high	low	close	change	change_percent	volume_traded	value_traded_SAR	number_trades
2020-03-19				5.39	0.0	0.0	0.0	0.0	0
2020-03-18				5.39	0.0	0.0	0.0	0.0	0
2020-03-17				5.39	0.0	0.0	0.0	0.0	0
2020-03-16				5.39	0.0	0.0	0.0	0.0	0
2020-03-15				5.39	0.0	0.0	0.0	0.0	0
2020-03-12				5.39	0.0	0.0	0.0	0.0	0
2020-03-11				5.39	0.0	0.0	0.0	0.0	0
2020-03-10				5.39	0.0	0.0	0.0	0.0	0
2020-03-09				5.39	0.0	0.0	0.0	0.0	0
2020-03-08				5.39	0.0	0.0	0.0	0.0	0
2020-03-05				5.39	0.0	0.0	0.0	0.0	0
2020-03-04				5.39	0.0	0.0	0.0	0.0	0
2020-03-03				5.39	0.0	0.0	0.0	0.0	0
2020-03-02				5.39	0.0	0.0	0.0	0.0	0
2020-03-01				5.39	0.0	0.0	0.0	0.0	0
2020-02-27				5.39	0.0	0.0	0.0	0.0	0
2020-02-26				5.39	0.0	0.0	0.0	0.0	0
2020-02-25				5.39	0.0	0.0	0.0	0.0	0
2020-02-24				5.39	0.0	0.0	0.0	0.0	0
2020-02-23				5.39	0.0	0.0	0.0	0.0	0
2020-02-20				5.39	0.0	0.0	0.0	0.0	0
2020-02-19				5.39	0.0	0.0	0.0	0.0	0
2020-02-18				5.39	0.0	0.0	0.0	0.0	0
2020-02-17				5.39	0.0	0.0	0.0	0.0	0
2020-02-16				5.39	0.0	0.0	0.0	0.0	0
2020-02-13				5.39	0.0	0.0	0.0	0.0	0
2020-02-12				5.39	0.0	0.0	0.0	0.0	0
2020-02-11				5.39	0.0	0.0	0.0	0.0	0
2020-02-10				5.39	0.0	0.0	0.0	0.0	0
2020-02-09				5.39	0.0	0.0	0.0	0.0	0
2020-02-06				5.39	0.0	0.0	0.0	0.0	0
2020-02-05				5.39	0.0	0.0	0.0	0.0	0
2020-02-04				5.39	0.0	0.0	0.0	0.0	0
2020-02-03				5.39	0.0	0.0	0.0	0.0	0
2020-02-02				5.39	0.0	0.0	0.0	0.0	0
2020-01-30				5.39	0.0	0.0	0.0	0.0	0
2020-01-29				5.39	0.0	0.0	0.0	0.0	0
2020-01-28				5.39	0.0	0.0	0.0	0.0	0
2020-01-27				5.39	0.0	0.0	0.0	0.0	0
2020-01-26				5.39	0.0	0.0	0.0	0.0	0
2020-01-23				5.39	0.0	0.0	0.0	0.0	0
2020-01-22				5.39	0.0	0.0	0.0	0.0	0
2020-01-21				5.39	0.0	0.0	0.0	0.0	0
2020-01-20				5.39	0.0	0.0	0.0	0.0	0
2020-01-19				5.39	0.0	0.0	0.0	0.0	0
2020-01-16				5.39	0.0	0.0	0.0	0.0	0
2020-01-15				5.39	0.0	0.0	0.0	0.0	0
2020-01-14				5.39	0.0	0.0	0.0	0.0	0
2020-01-13				5.39	0.0	0.0	0.0	0.0	0
2020-01-12				5.39	0.0	0.0	0.0	0.0	0
2020-01-09				5.39	0.0	0.0	0.0	0.0	0
2020-01-08				5.39	0.0	0.0	0.0	0.0	0
2020-01-07				5.39	0.0	0.0	0.0	0.0	0
2020-01-06				5.39	0.0	0.0	0.0	0.0	0
2020-01-05				5.39	0.0	0.0	0.0	0.0	0
2020-01-02				5.39	0.0	0.0	0.0	0.0	0
2020-01-01				5.39	0.0	0.0	0.0	0.0	0
2019-12-31				5.39	0.0	0.0	0.0	0.0	0
2019-12-30				5.39	0.0	0.0	0.0	0.0	0
2019-12-29				5.39	0.0	0.0	0.0	0.0	0
2019-12-26				5.39	0.0	0.0	0.0	0.0	0
2019-12-25				5.39	0.0	0.0	0.0	0.0	0
2019-12-24				5.39	0.0	0.0	0.0	0.0	0
2019-12-23				5.39	0.0	0.0	0.0	0.0	0
2019-12-22				5.39	0.0	0.0	0.0	0.0	0
2019-12-19				5.39	0.0	0.0	0.0	0.0	0
2019-12-18				5.39	0.0	0.0	0.0	0.0	0
2019-12-17				5.39	0.0	0.0	0.0	0.0	0
2019-12-16				5.39	0.0	0.0	0.0	0.0	0
2019-12-15				5.39	0.0	0.0	0.0	0.0	0
2019-12-12				5.39	0.0	0.0	0.0	0.0	0
2019-12-11				5.39	0.0	0.0	0.0	0.0	0
2019-12-10				5.39	0.0	0.0	0.0	0.0	0
2019-12-09				5.39	0.0	0.0	0.0	0.0	0
2019-12-08				5.39	0.0	0.0	0.0	0.0	0
2019-12-05				5.39	0.0	0.0	0.0	0.0	0
2019-12-04				5.39	0.0	0.0	0.0	0.0	0
2019-12-03				5.39	0.0	0.0	0.0	0.0	0
2019-12-02				5.39	0.0	0.0	0.0	0.0	0
2019-12-01				5.39	0.0	0.0	0.0	0.0	0
2019-11-28				5.39	0.0	0.0	0.0	0.0	0
2019-11-27				5.39	0.0	0.0	0.0	0.0	0
2019-11-26				5.39	0.0	0.0	0.0	0.0	0
2019-11-25				5.39	0.0	0.0	0.0	0.0	0
2019-11-24				5.39	0.0	0.0	0.0	0.0	0
2019-11-21				5.39	0.0	0.0	0.0	0.0	0
2019-11-20				5.39	0.0	0.0	0.0	0.0	0
2019-11-19				5.39	0.0	0.0	0.0	0.0	0
2019-11-18				5.39	0.0	0.0	0.0	0.0	0
2019-11-17				5.39	0.0	0.0	0.0	0.0	0
2019-11-14				5.39	0.0	0.0	0.0	0.0	0
2019-11-13				5.39	0.0	0.0	0.0	0.0	0
2019-11-12				5.39	0.0	0.0	0.0	0.0	0
2019-11-11				5.39	0.0	0.0	0.0	0.0	0
2019-11-10				5.39	0.0	0.0	0.0	0.0	0
2019-11-07				5.39	0.0	0.0	0.0	0.0	0
2019-11-06				5.39	0.0	0.0	0.0	0.0	0
2019-11-05				5.39	0.0	0.0	0.0	0.0	0
2019-11-04				5.39	0.0	0.0	0.0	0.0	0
2019-11-03				5.39	0.0	0.0	0.0	0.0	0
2019-10-31				5.39	0.0	0.0	0.0	0.0	0
2019-10-30				5.39	0.0	0.0	0.0	0.0	0
2019-10-29				5.39	0.0	0.0	0.0	0.0	0
2019-10-28				5.39	0.0	0.0	0.0	0.0	0
2019-10-27				5.39	0.0	0.0	0.0	0.0	0
2019-10-24				5.39	0.0	0.0	0.0	0.0	0
2019-10-23				5.39	0.0	0.0	0.0	0.0	0
2019-10-22				5.39	0.0	0.0	0.0	0.0	0
2019-10-21				5.39	0.0	0.0	0.0	0.0	0
2019-10-20				5.39	0.0	0.0	0.0	0.0	0
2019-10-17				5.39	0.0	0.0	0.0	0.0	0
2019-10-16				5.39	0.0	0.0	0.0	0.0	0
2019-10-15				5.39	0.0	0.0	0.0	0.0	0
2019-10-14				5.39	0.0	0.0	0.0	0.0	0
2019-10-13				5.39	0.0	0.0	0.0	0.0	0
2019-10-10				5.39	0.0	0.0	0.0	0.0	0
2019-10-09				5.39	0.0	0.0	0.0	0.0	0
2019-10-08				5.39	0.0	0.0	0.0	0.0	0
2019-10-07				5.39	0.0	0.0	0.0	0.0	0
2019-10-06				5.39	0.0	0.0	0.0	0.0	0
2019-10-03				5.39	0.0	0.0	0.0	0.0	0
2019-10-02				5.39	0.0	0.0	0.0	0.0	0
2019-10-01				5.39	0.0	0.0	0.0	0.0	0
2019-09-30				5.39	0.0	0.0	0.0	0.0	0
2019-09-29				5.39	0.0	0.0	0.0	0.0	0
2019-09-26				5.39	0.0	0.0	0.0	0.0	0
2019-09-25				5.39	0.0	0.0	0.0	0.0	0
2019-09-24				5.39	0.0	0.0	0.0	0.0	0
2019-09-22				5.39	0.0	0.0	0.0	0.0	0
2019-09-19				5.39	0.0	0.0	0.0	0.0	0
2019-09-18				5.39	0.0	0.0	0.0	0.0	0
2019-09-17				5.39	0.0	0.0	0.0	0.0	0
2019-09-16				5.39	0.0	0.0	0.0	0.0	0
2019-09-15				5.39	0.0	0.0	0.0	0.0	0
2019-09-12				5.39	0.0	0.0	0.0	0.0	0
2019-09-11				5.39	0.0	0.0	0.0	0.0	0
2019-09-10				5.39	0.0	0.0	0.0	0.0	0
2019-09-09				5.39	0.0	0.0	0.0	0.0	0
2019-09-08				5.39	0.0	0.0	0.0	0.0	0
2019-09-05				5.39	0.0	0.0	0.0	0.0	0
2019-09-04				5.39	0.0	0.0	0.0	0.0	0
2019-09-03				5.39	0.0	0.0	0.0	0.0	0
2019-09-02				5.39	0.0	0.0	0.0	0.0	0
2019-09-01				5.39	0.0	0.0	0.0	0.0	0
2019-08-29				5.39	0.0	0.0	0.0	0.0	0
2019-08-28				5.39	0.0	0.0	0.0	0.0	0
2019-08-27				5.39	0.0	0.0	0.0	0.0	0
2019-08-26				5.39	0.0	0.0	0.0	0.0	0
2019-08-25				5.39	0.0	0.0	0.0	0.0	0
2019-08-22				5.39	0.0	0.0	0.0	0.0	0
2019-08-21				5.39	0.0	0.0	0.0	0.0	0
2019-08-20				5.39	0.0	0.0	0.0	0.0	0
2019-08-19				5.39	0.0	0.0	0.0	0.0	0
2019-08-18				5.39	0.0	0.0	0.0	0.0	0
2019-08-08				5.39	0.0	0.0	0.0	0.0	0
2019-08-07				5.39	0.0	0.0	0.0	0.0	0
2019-08-06				5.39	0.0	0.0	0.0	0.0	0
2019-08-05				5.39	0.0	0.0	0.0	0.0	0
2019-08-04				5.39	0.0	0.0	0.0	0.0	0
2019-08-01				5.39	0.0	0.0	0.0	0.0	0
2019-07-31				5.39	0.0	0.0	0.0	0.0	0
2019-07-30				5.39	0.0	0.0	0.0	0.0	0
2019-07-29				5.39	0.0	0.0	0.0	0.0	0
2019-07-28				5.39	0.0	0.0	0.0	0.0	0
2019-07-25				5.39	0.0	0.0	0.0	0.0	0
2019-07-24				5.39	0.0	0.0	0.0	0.0	0
2019-07-23				5.39	0.0	0.0	0.0	0.0	0
2019-07-22				5.39	0.0	0.0	0.0	0.0	0
2019-07-21				5.39	0.0	0.0	0.0	0.0	0
2019-07-18				5.39	0.0	0.0	0.0	0.0	0
2019-07-17				5.39	0.0	0.0	0.0	0.0	0
2019-07-16				5.39	0.0	0.0	0.0	0.0	0
2019-07-15				5.39	0.0	0.0	0.0	0.0	0
2019-07-14				5.39	0.0	0.0	0.0	0.0	0
2019-07-11				5.39	0.0	0.0	0.0	0.0	0
2019-07-10				5.39	0.0	0.0	0.0	0.0	0
2019-07-09				5.39	0.0	0.0	0.0	0.0	0
2019-07-08				5.39	0.0	0.0	0.0	0.0	0
2019-07-07				5.39	0.0	0.0	0.0	0.0	0
2019-07-04				5.39	0.0	0.0	0.0	0.0	0
2019-07-03				5.39	0.0	0.0	0.0	0.0	0
2019-07-02				5.39	0.0	0.0	0.0	0.0	0
2019-07-01				5.39	0.0	0.0	0.0	0.0	0
2019-06-30				5.39	0.0	0.0	0.0	0.0	0
2019-06-27				5.39	0.0	0.0	0.0	0.0	0
2019-06-26				5.39	0.0	0.0	0.0	0.0	0
2019-06-25				5.39	0.0	0.0	0.0	0.0	0
2019-06-24				5.39	0.0	0.0	0.0	0.0	0
2019-06-23				5.39	0.0	0.0	0.0	0.0	0
2019-06-20				5.39	0.0	0.0	0.0	0.0	0
2019-06-19				5.39	0.0	0.0	0.0	0.0	0
2019-06-18				5.39	0.0	0.0	0.0	0.0	0
2019-06-17				5.39	0.0	0.0	0.0	0.0	0
2019-06-16				5.39	0.0	0.0	0.0	0.0	0
2019-06-13				5.39	0.0	0.0	0.0	0.0	0
2019-06-12				5.39	0.0	0.0	0.0	0.0	0
2019-06-11				5.39	0.0	0.0	0.0	0.0	0
2019-06-10				5.39	0.0	0.0	0.0	0.0	0
2019-06-09				5.39	0.0	0.0	0.0	0.0	0
2019-05-30				5.39	0.0	0.0	0.0	0.0	0
2019-05-29				5.39	0.0	0.0	0.0	0.0	0
2019-05-28				5.39	0.0	0.0	0.0	0.0	0
2019-05-27				5.39	0.0	0.0	0.0	0.0	0
2019-05-26				5.39	0.0	0.0	0.0	0.0	0
2019-05-23				5.39	0.0	0.0	0.0	0.0	0
2019-05-22				5.39	0.0	0.0	0.0	0.0	0
2019-05-21				5.39	0.0	0.0	0.0	0.0	0
2019-05-20				5.39	0.0	0.0	0.0	0.0	0
2019-05-19				5.39	0.0	0.0	0.0	0.0	0
2019-05-16				5.39	0.0	0.0	0.0	0.0	0
2019-05-15				5.39	0.0	0.0	0.0	0.0	0
2019-05-14				5.39	0.0	0.0	0.0	0.0	0
2019-05-13				5.39	0.0	0.0	0.0	0.0	0
2019-05-12				5.39	0.0	0.0	0.0	0.0	0
2019-05-09				5.39	0.0	0.0	0.0	0.0	0
2019-05-08				5.39	0.0	0.0	0.0	0.0	0
2019-05-07				5.39	0.0	0.0	0.0	0.0	0
2019-05-06				5.39	0.0	0.0	0.0	0.0	0
2019-05-05				5.39	0.0	0.0	0.0	0.0	0
2019-05-02				5.39	0.0	0.0	0.0	0.0	0
2019-05-01				5.39	0.0	0.0	0.0	0.0	0
2019-04-30				5.39	0.0	0.0	0.0	0.0	0
2019-04-29	5.75	5.76	5.18	5.39	-0.36	-6.26	4609164.0	25244810.49	3031
2019-04-28	5.8	6.0	5.72	5.75	-0.05	-0.86	2750056.0	16183211.71	1945
2019-04-25	5.8	5.8	5.68	5.8	-0.02	-0.34	1404674.0	8061957.91	1075
2019-04-24	5.87	5.87	5.77	5.82	-0.06	-1.02	1587653.0	9231870.69	1236
2019-04-23	5.95	6.01	5.87	5.88	-0.08	-1.34	1848136.0	10944486.41	1116
2019-04-22	5.99	6.17	5.92	5.96	-0.02	-0.33	5853468.0	35428026.95	3070
2019-04-21	5.65	6.0	5.65	5.98	0.33	5.84	6875379.0	40647817.86	3586
2019-04-18	5.77	5.82	5.62	5.65	-0.15	-2.59	2459750.0	14073100.63	1679
2019-04-17	5.87	5.9	5.78	5.8	-0.1	-1.69	2022249.0	11764781.13	1188
2019-04-16	5.97	5.97	5.87	5.9	-0.08	-1.34	2984521.0	17652982.78	1625
2019-04-15	6.03	6.09	5.95	5.98	-0.08	-1.32	3091911.0	18569379.74	1559
2019-04-14	6.01	6.16	5.99	6.06	0.06	1.0	5003195.0	30417135.62	2267
2019-04-11	6.01	6.05	5.99	6.0	-0.01	-0.17	2007747.0	12058997.68	1043
2019-04-10	6.03	6.12	5.98	6.01	0.01	0.17	4256134.0	25712983.27	2024
2019-04-09	6.05	6.05	5.98	6.0	-0.03	-0.5	1891440.0	11367528.62	1163
2019-04-08	6.01	6.14	5.94	6.03	-0.01	-0.17	3421491.0	20604864.75	2060
2019-04-07	5.95	6.27	5.88	6.04	0.17	2.9	9646093.0	58693355.45	5057
2019-04-04	6.08	6.14	5.8	5.87	-0.2	-3.29	6484690.0	38824651.43	3827
2019-04-03	6.51	6.6	6.03	6.07	0.0	0.0	14892781.0	93765059.21	6373
2019-04-02	5.66	6.07	5.66	6.07	0.55	9.96	4427385.0	26631748.81	1599
2019-04-01				5.52	0.0	0.0	0.0	0.0	0
2019-03-31	5.97	5.97	5.39	5.52	-0.45	-7.54	4677551.0	26473159.83	2963
2019-03-28	6.14	6.18	5.97	5.97	-0.13	-2.13	3723122.0	22669414.25	1950
2019-03-27	6.16	6.19	6.09	6.1	-0.03	-0.49	2811792.0	17230244.48	1715
2019-03-26	6.13	6.43	6.11	6.13	0.01	0.16	11171137.0	69903723.6	4442
2019-03-25	6.27	6.27	6.09	6.12	-0.16	-2.55	6340852.0	39078885.44	3110
2019-03-24	6.35	6.42	6.05	6.28	-0.02	-0.32	6635210.0	41747593.47	3594
2019-03-21	6.48	6.67	6.3	6.3	-0.19	-2.93	10825714.0	70163851.52	5613
2019-03-20	6.91	6.91	6.01	6.49	0.2	3.18	29894254.0	195907350.22	12651
2019-03-19	6.29	6.29	6.29	6.29	0.57	9.97	1139658.0	7168448.82	428
2019-03-18	5.7	5.72	5.6	5.72	0.52	10.0	2148253.0	12256342.87	690
2019-03-17	5.16	5.2	5.02	5.2	0.47	9.94	5586361.0	28844116.56	1751
2019-03-14	4.73	4.73	4.61	4.73	0.43	10.0	4635316.0	21908045.05	1188
2019-03-13	4.25	4.35	4.22	4.3	0.07	1.65	3354953.0	14315942.6	1671
2019-03-12	4.18	4.37	4.18	4.23	0.04	0.95	4467933.0	19104146.65	2646
2019-03-11	4.27	4.28	4.18	4.19	-0.11	-2.56	2357866.0	9918559.12	1577
2019-03-10	4.4	4.4	4.29	4.3	-0.02	-0.46	2016167.0	8713432.6	1189
2019-03-07	4.37	4.42	4.3	4.32	-0.04	-0.92	2744206.0	11926058.74	1551
2019-03-06	4.3	4.54	4.21	4.36	0.05	1.16	9116442.0	40317449.2	3729
2019-03-05	4.35	4.37	4.31	4.31	-0.04	-0.92	1288504.0	5584151.79	896
2019-03-04	4.38	4.4	4.33	4.35	-0.03	-0.68	1806853.0	7869017.52	1056
2019-03-03	4.46	4.47	4.36	4.38	0.05	1.15	2415153.0	10619104.47	1368
2019-02-28	4.52	4.54	4.3	4.33	-0.19	-4.2	5741214.0	25129912.23	3064
2019-02-27	4.6	4.69	4.5	4.52	-0.01	-0.22	7825490.0	35756457.63	3129
2019-02-26	4.5	4.69	4.48	4.53	0.09	2.03	9797861.0	44906339.56	4215
2019-02-25	4.29	4.63	4.29	4.44	0.16	3.74	10467384.0	46768127.09	4559
2019-02-24	4.77	4.78	4.27	4.28	-0.46	-9.7	6151904.0	28040196.58	3067
2019-02-21	4.91	4.91	4.71	4.74	-0.14	-2.87	3944001.0	18939357.88	2063
2019-02-20	4.96	5.01	4.84	4.88	0.04	0.83	8138304.0	40087824.52	3561
2019-02-19	5.0	5.1	4.75	4.84	0.07	1.47	10274755.0	50643289.29	5019
2019-02-18	4.61	5.55	4.61	4.77	-0.35	-6.84	27296308.0	140318805.17	12012
2019-02-17	5.12	5.12	5.12	5.12	-0.56	-9.86	205242.0	1050839.04	371
2019-02-14	5.68	5.68	5.68	5.68	-0.63	-9.98	303190.0	1722119.2	274
2019-02-13	6.31	6.31	6.31	6.31	-0.7	-9.99	463493.0	2924640.83	400
2019-02-12	7.05	7.05	7.0	7.01	-0.04	-0.57	872521.0	6132167.85	505
2019-02-11	7.05	7.07	7.03	7.05	-0.01	-0.14	887332.0	6249192.69	650
2019-02-10	7.12	7.21	7.05	7.06	0.04	0.57	4315908.0	30730073.77	2304
2019-02-07	7.03	7.04	6.99	7.02	-0.02	-0.28	762643.0	5343410.25	486
2019-02-06	7.05	7.1	7.01	7.04	0.02	0.28	1352913.0	9531204.63	768
2019-02-05	7.02	7.11	6.99	7.02	0.02	0.29	2195734.0	15483177.94	993
2019-02-04	7.05	7.08	6.98	7.0	-0.04	-0.57	1673810.0	11755783.12	804
2019-02-03	7.02	7.11	7.01	7.04	0.03	0.43	2236458.0	15785826.05	1030
2019-01-31	7.02	7.04	7.0	7.01	0.01	0.14	867153.0	6085882.02	466
2019-01-30	7.0	7.08	6.99	7.0	-0.02	-0.28	1726522.0	12129510.89	928
2019-01-29	7.03	7.08	7.0	7.02	-0.03	-0.43	1569199.0	11019999.91	855
2019-01-28	6.99	7.17	6.98	7.05	0.05	0.71	3824307.0	27026880.33	1902
2019-01-27	7.0	7.09	6.98	7.0	-0.05	-0.71	1683972.0	11807890.4	1167
2019-01-24	7.08	7.09	7.02	7.05	-0.05	-0.7	757720.0	5343534.52	597
2019-01-23	7.03	7.22	7.0	7.1	0.08	1.14	2706036.0	19199392.07	1528
2019-01-22	7.08	7.08	7.02	7.02	-0.01	-0.14	1501936.0	10590629.97	927
2019-01-21	7.15	7.18	7.01	7.03	-0.07	-0.99	3082158.0	21826737.78	1892
2019-01-20	7.15	7.42	7.1	7.1	0.22	3.2	8814867.0	64090500.09	4331
2019-01-17	6.89	6.99	6.85	6.88	-0.03	-0.43	779323.0	5393256.0	601
2019-01-16	6.91	7.02	6.9	6.91	-0.03	-0.43	822076.0	5703549.54	698
2019-01-15	6.95	7.07	6.9	6.94	-0.02	-0.29	1242215.0	8648299.21	875
2019-01-14	7.15	7.15	6.95	6.96	-0.19	-2.66	2103264.0	14789811.2	1211
2019-01-13	7.14	7.24	7.09	7.15	0.05	0.7	2497562.0	17935522.7	1450
2019-01-10	7.1	7.4	7.07	7.1	0.12	1.72	8733913.0	63083450.83	4499
2019-01-09	6.91	7.06	6.85	6.98	0.11	1.6	1432221.0	9976308.92	1152
2019-01-08	6.9	6.93	6.76	6.87	-0.03	-0.43	1140430.0	7820798.75	981
2019-01-07	6.68	7.1	6.66	6.9	0.24	3.6	3619871.0	25070177.32	2542
2019-01-06	6.68	6.71	6.65	6.66	0.01	0.15	471891.0	3147513.21	402
2019-01-03	6.7	6.78	6.6	6.65	-0.05	-0.75	1231965.0	8216824.98	1055
2019-01-02	6.74	6.74	6.68	6.7	-0.04	-0.59	315195.0	2113064.42	336
2019-01-01	6.83	6.85	6.73	6.74	-0.06	-0.88	428820.0	2900698.26	437
2018-12-31	6.81	6.88	6.8	6.8	-0.02	-0.29	370784.0	2531166.52	401
2018-12-30	6.86	6.89	6.8	6.82	-0.04	-0.58	577336.0	3951151.45	460
2018-12-27	6.95	6.95	6.85	6.86	-0.08	-1.15	648837.0	4486401.09	471
2018-12-26	6.78	6.94	6.78	6.94	0.16	2.36	422128.0	2889839.53	442
2018-12-25	6.8	6.86	6.75	6.78	-0.1	-1.45	672690.0	4578748.21	437
2018-12-24	6.94	6.97	6.88	6.88	-0.05	-0.72	880845.0	6099531.13	529
2018-12-23	6.91	6.97	6.8	6.93	-0.07	-1.0	805357.0	5568301.93	579
2018-12-20	7.02	7.12	6.98	7.0	0.0	0.0	2644469.0	18693980.74	1222
2018-12-19	7.0	7.13	6.97	7.0	0.01	0.14	1657613.0	11676250.93	1008
2018-12-18	7.0	7.0	6.92	6.99	-0.01	-0.14	726306.0	5061893.91	508
2018-12-17	7.0	7.1	6.96	7.0	-0.04	-0.57	867107.0	6084210.4	580
2018-12-16	7.0	7.16	6.92	7.04	0.02	0.28	2049840.0	14505838.67	1118
2018-12-13	7.07	7.19	6.97	7.02	-0.11	-1.54	3552083.0	25097046.4	2214
2018-12-12	6.6	7.24	6.55	7.13	0.5	7.54	7851723.0	54645072.96	4336
2018-12-11	6.71	6.72	6.61	6.63	-0.07	-1.04	1096765.0	7285651.01	704
2018-12-10	6.76	6.76	6.69	6.7	-0.08	-1.18	693042.0	4655401.3	553
2018-12-09	6.84	6.9	6.72	6.78	-0.08	-1.17	1055278.0	7165907.66	843
2018-12-06	6.99	6.99	6.81	6.86	-0.09	-1.29	977473.0	6756562.6	709
2018-12-05	7.02	7.02	6.95	6.95	-0.1	-1.42	911955.0	6368013.4	708
2018-12-04	6.97	7.17	6.97	7.05	0.08	1.15	2845844.0	20155501.63	1864
2018-12-03	6.97	6.99	6.94	6.97	-0.02	-0.29	1080179.0	7524234.11	813
2018-12-02	7.0	7.02	6.98	6.99	-0.01	-0.14	1068980.0	7483252.6	879
2018-11-29	7.0	7.11	6.95	7.0	0.0	0.0	1479418.0	10397168.6	1171
2018-11-28	7.18	7.18	6.97	7.0	-0.34	-4.63	3962784.0	27940812.02	2587
2018-11-27	6.97	7.58	6.95	7.34	0.37	5.31	4568590.0	33653893.29	3029
2018-11-26	7.0	7.34	6.9	6.97	-0.27	-3.73	2127665.0	14957774.34	1649
2018-11-25				7.24	0.0	0.0	0.0	0.0	0
2018-11-22				7.24	0.0	0.0	0.0	0.0	0
2018-11-21				7.24	0.0	0.0	0.0	0.0	0
2018-11-20				7.24	0.0	0.0	0.0	0.0	0
2018-11-19				7.24	0.0	0.0	0.0	0.0	0
2018-11-18				7.24	0.0	0.0	0.0	0.0	0
2018-11-15				7.24	0.0	0.0	0.0	0.0	0
2018-11-14				7.24	0.0	0.0	0.0	0.0	0
2018-11-13				7.24	0.0	0.0	0.0	0.0	0
2018-11-12				7.24	0.0	0.0	0.0	0.0	0
2018-11-11				7.24	0.0	0.0	0.0	0.0	0
2018-11-08				7.24	0.0	0.0	0.0	0.0	0
2018-11-07				7.24	0.0	0.0	0.0	0.0	0
2018-11-06				7.24	0.0	0.0	0.0	0.0	0
2018-11-05				7.24	0.0	0.0	0.0	0.0	0
2018-11-04				7.24	0.0	0.0	0.0	0.0	0
2018-11-01				7.24	0.0	0.0	0.0	0.0	0
2018-10-31				7.24	0.0	0.0	0.0	0.0	0
2018-10-30				7.24	0.0	0.0	0.0	0.0	0
2018-10-29				7.24	0.0	0.0	0.0	0.0	0
2018-10-28				7.24	0.0	0.0	0.0	0.0	0
2018-10-25				7.24	0.0	0.0	0.0	0.0	0
2018-10-24				7.24	0.0	0.0	0.0	0.0	0
2018-10-23				7.24	0.0	0.0	0.0	0.0	0
2018-10-22				7.24	0.0	0.0	0.0	0.0	0
2018-10-21				7.24	0.0	0.0	0.0	0.0	0
2018-10-18				7.24	0.0	0.0	0.0	0.0	0
2018-10-17				7.24	0.0	0.0	0.0	0.0	0
2018-10-16				7.24	0.0	0.0	0.0	0.0	0
2018-10-15				7.24	0.0	0.0	0.0	0.0	0
2018-10-14				7.24	0.0	0.0	0.0	0.0	0
2018-10-11				7.24	0.0	0.0	0.0	0.0	0
2018-10-10				7.24	0.0	0.0	0.0	0.0	0
2018-10-09				7.24	0.0	0.0	0.0	0.0	0
2018-10-08				7.24	0.0	0.0	0.0	0.0	0
2018-10-07				7.24	0.0	0.0	0.0	0.0	0
2018-10-04				7.24	0.0	0.0	0.0	0.0	0
2018-10-03				7.24	0.0	0.0	0.0	0.0	0
2018-10-02				7.24	0.0	0.0	0.0	0.0	0
2018-10-01				7.24	0.0	0.0	0.0	0.0	0
2018-09-30				7.24	0.0	0.0	0.0	0.0	0
2018-09-27				7.24	0.0	0.0	0.0	0.0	0
2018-09-26				7.24	0.0	0.0	0.0	0.0	0
2018-09-25				7.24	0.0	0.0	0.0	0.0	0
2018-09-20				7.24	0.0	0.0	0.0	0.0	0
2018-09-19				7.24	0.0	0.0	0.0	0.0	0
2018-09-18				7.24	0.0	0.0	0.0	0.0	0
2018-09-17				7.24	0.0	0.0	0.0	0.0	0
2018-09-16				7.24	0.0	0.0	0.0	0.0	0
2018-09-13				7.24	0.0	0.0	0.0	0.0	0
2018-09-12				7.24	0.0	0.0	0.0	0.0	0
2018-09-11				7.24	0.0	0.0	0.0	0.0	0
2018-09-10				7.24	0.0	0.0	0.0	0.0	0
2018-09-09				7.24	0.0	0.0	0.0	0.0	0
2018-09-06				7.24	0.0	0.0	0.0	0.0	0
2018-09-05				7.24	0.0	0.0	0.0	0.0	0
2018-09-04				7.24	0.0	0.0	0.0	0.0	0
2018-09-03				7.24	0.0	0.0	0.0	0.0	0
2018-09-02				7.24	0.0	0.0	0.0	0.0	0
2018-08-30				7.24	0.0	0.0	0.0	0.0	0
2018-08-29				7.24	0.0	0.0	0.0	0.0	0
2018-08-28				7.24	0.0	0.0	0.0	0.0	0
2018-08-27				7.24	0.0	0.0	0.0	0.0	0
2018-08-26				7.24	0.0	0.0	0.0	0.0	0
2018-08-16				7.24	0.0	0.0	0.0	0.0	0
2018-08-15				7.24	0.0	0.0	0.0	0.0	0
2018-08-14				7.24	0.0	0.0	0.0	0.0	0
2018-08-13				7.24	0.0	0.0	0.0	0.0	0
2018-08-12				7.24	0.0	0.0	0.0	0.0	0
2018-08-09	7.26	7.29	7.19	7.24	0.01	0.14	290589.0	2102227.43	343
2018-08-08	7.35	7.38	7.2	7.23	-0.06	-0.82	458871.0	3349324.62	403
2018-08-07	7.4	7.45	7.2	7.29	-0.11	-1.49	415600.0	3048544.12	402
2018-08-06	7.5	7.5	7.37	7.4	0.05	0.68	344044.0	2556889.36	311
2018-08-05	7.27	7.55	7.25	7.35	0.05	0.68	828406.0	6136926.77	675
2018-08-02	7.37	7.37	7.3	7.3	-0.08	-1.08	312683.0	2290239.76	322
2018-08-01	7.42	7.43	7.36	7.38	-0.06	-0.81	213675.0	1579328.42	303
2018-07-31	7.52	7.56	7.31	7.44	-0.16	-2.11	1172411.0	8740715.79	757
2018-07-30	7.1	7.63	7.09	7.6	0.47	6.59	2085781.0	15561470.67	1493
2018-07-29	7.11	7.15	7.1	7.13	-0.03	-0.42	501175.0	3568329.66	360
2018-07-26	7.3	7.31	7.1	7.16	-0.16	-2.19	629602.0	4517612.94	581
2018-07-25	7.4	7.4	7.29	7.32	-0.08	-1.08	461107.0	3383549.1	451
2018-07-24	7.45	7.45	7.4	7.4	-0.05	-0.67	249331.0	1852289.76	272
2018-07-23	7.51	7.51	7.43	7.45	-0.05	-0.67	515546.0	3848908.73	325
2018-07-22	7.5	7.52	7.48	7.5	0.0	0.0	280213.0	2102286.39	212
2018-07-19	7.53	7.53	7.48	7.5	-0.02	-0.27	233264.0	1752053.9	194
2018-07-18	7.52	7.55	7.49	7.52	0.01	0.13	504321.0	3796624.27	291
2018-07-17	7.5	7.55	7.5	7.51	-0.02	-0.27	314905.0	2366251.85	284
2018-07-16	7.58	7.58	7.5	7.53	-0.04	-0.53	567454.0	4274578.88	340
2018-07-15	7.57	7.59	7.53	7.57	-0.02	-0.26	408948.0	3092405.95	283
2018-07-12	7.47	7.61	7.47	7.59	0.11	1.47	966980.0	7327301.13	612
2018-07-11	7.52	7.52	7.46	7.48	-0.04	-0.53	372701.0	2791348.46	291
2018-07-10	7.5	7.53	7.47	7.52	0.06	0.8	733315.0	5502045.06	494
2018-07-09	7.4	7.47	7.35	7.46	0.05	0.67	658599.0	4875566.29	614
2018-07-08	7.45	7.46	7.4	7.41	-0.05	-0.67	310541.0	2305619.24	433
2018-07-05	7.53	7.53	7.45	7.46	-0.05	-0.67	529102.0	3968819.21	420
2018-07-04	7.59	7.59	7.51	7.51	-0.05	-0.66	450930.0	3405684.57	459
2018-07-03	7.52	7.67	7.51	7.56	0.05	0.67	907365.0	6884841.83	793
2018-07-02	7.55	7.6	7.48	7.51	-0.04	-0.53	812394.0	6111744.77	662
2018-07-01	7.63	7.65	7.54	7.55	-0.08	-1.05	659644.0	5001122.6	842
2018-06-28	7.79	7.8	7.6	7.63	-0.16	-2.05	1371373.0	10541690.5	1180
2018-06-27	7.64	7.8	7.58	7.79	0.2	2.64	1528251.0	11740040.61	1124
2018-06-26	7.55	7.64	7.51	7.59	0.04	0.53	891759.0	6747634.15	681
2018-06-25	7.58	7.62	7.51	7.55	-0.05	-0.66	1087524.0	8222250.3	1148
2018-06-24	7.6	7.62	7.56	7.6	0.02	0.26	582972.0	4427184.13	718
2018-06-21	7.6	7.67	7.54	7.58	0.01	0.13	502457.0	3821043.06	463
2018-06-20	7.55	7.66	7.54	7.57	0.03	0.4	759363.0	5761911.73	576
2018-06-12	7.47	7.58	7.46	7.54	0.07	0.94	991262.0	7456892.67	685
2018-06-11	7.63	7.63	7.46	7.47	-0.16	-2.1	1437492.0	10810467.64	1014
2018-06-10	7.81	7.88	7.61	7.63	-0.12	-1.55	2482433.0	19239910.79	1679
2018-06-07	7.59	7.9	7.5	7.75	0.21	2.79	7620518.0	59174899.43	3538
2018-06-06	7.65	7.7	7.5	7.54	-0.09	-1.18	1391461.0	10553464.6	1211
2018-06-05	7.54	7.72	7.53	7.63	0.09	1.19	1857399.0	14123197.3	1183
2018-06-04	7.51	7.57	7.49	7.54	0.04	0.53	1332537.0	10029501.29	748
2018-06-03	7.65	7.67	7.5	7.5	-0.1	-1.32	1236473.0	9375821.43	893
2018-05-31	7.61	7.7	7.58	7.6	0.0	0.0	984134.0	7518484.21	668
2018-05-30	7.7	7.75	7.59	7.6	-0.1	-1.3	1597556.0	12251480.75	1172
2018-05-29	8.12	8.21	7.61	7.7	-0.37	-4.58	3212799.0	25674718.89	2177
2018-05-28	8.14	8.14	8.06	8.07	-0.09	-1.1	910511.0	7365403.68	702
2018-05-27	8.24	8.28	8.14	8.16	-0.08	-0.97	970997.0	7941802.77	660
2018-05-24	8.27	8.37	8.2	8.23	-0.07	-0.84	1274372.0	10538815.74	912
2018-05-23	8.34	8.41	8.28	8.3	-0.06	-0.72	1340192.0	11170166.09	889
2018-05-22	8.6	8.62	8.3	8.36	-0.23	-2.68	2341188.0	19697364.45	1394
2018-05-21	8.6	8.88	8.5	8.59	0.09	1.06	4821306.0	41953766.35	2284
2018-05-20	8.21	8.57	8.13	8.5	0.34	4.17	2847997.0	23659029.04	1598
2018-05-17	8.1	8.23	8.08	8.16	0.07	0.87	1812644.0	14821946.98	898
2018-05-16	8.13	8.3	8.06	8.09	-0.03	-0.37	2016579.0	16462093.32	1244
2018-05-15	8.2	8.2	8.1	8.12	-0.03	-0.37	1398215.0	11387749.29	825
2018-05-14	8.12	8.27	8.09	8.15	0.01	0.12	1902579.0	15554966.45	1045
2018-05-13	8.25	8.29	8.04	8.14	-0.05	-0.61	1801269.0	14672583.83	1018
2018-05-10	8.15	8.34	8.11	8.19	0.04	0.49	1422695.0	11714937.65	691
2018-05-09	8.2	8.3	8.1	8.15	-0.08	-0.97	1373932.0	11211255.85	837
2018-05-08	8.54	8.54	8.0	8.23	-0.35	-4.08	1714595.0	14188717.94	1213
2018-05-07	8.76	8.79	8.57	8.58	-0.15	-1.72	929518.0	8034495.47	866
2018-05-06	8.77	8.82	8.72	8.73	0.02	0.23	750553.0	6585704.57	520
2018-05-03	8.79	8.82	8.7	8.71	-0.07	-0.8	1139344.0	9978963.18	748
2018-05-02	8.95	8.95	8.74	8.78	-0.16	-1.79	1695692.0	15013272.53	1064
2018-05-01	8.94	9.05	8.87	8.94	0.0	0.0	2633458.0	23582069.71	1222
2018-04-30	8.99	9.03	8.91	8.94	-0.03	-0.33	2283664.0	20480386.51	1093
2018-04-29	9.0	9.05	8.95	8.97	-0.01	-0.11	1876350.0	16865020.5	899
2018-04-26	9.09	9.09	8.9	8.98	-0.11	-1.21	2941115.0	26411126.63	1375
2018-04-25	9.14	9.21	9.08	9.09	-0.05	-0.55	2380001.0	21735828.15	1117
2018-04-24	9.1	9.35	9.03	9.14	0.05	0.55	9607857.0	88378025.51	3606
2018-04-23	9.01	9.13	8.95	9.09	0.08	0.89	4848003.0	43902330.59	1805
2018-04-22	9.04	9.1	8.98	9.01	0.04	0.45	2867934.0	25915641.2	1333
2018-04-19	9.03	9.09	8.94	8.97	-0.03	-0.33	2590524.0	23397523.32	1122
2018-04-18	8.97	9.22	8.96	9.0	0.07	0.78	5809619.0	52973462.36	2617
2018-04-17	8.79	9.0	8.76	8.93	0.15	1.71	4060064.0	36238832.95	1898
2018-04-16	8.7	8.85	8.7	8.78	0.05	0.57	1340378.0	11779672.51	665
2018-04-15	8.53	8.76	8.53	8.73	0.22	2.59	1098207.0	9521266.07	790
2018-04-12	8.42	8.68	8.42	8.51	0.01	0.12	1046614.0	8933785.51	733
2018-04-11	8.8	8.88	8.35	8.5	-0.29	-3.3	1795701.0	15579885.79	1162
2018-04-10	8.81	8.88	8.76	8.79	-0.05	-0.57	829331.0	7312393.95	636
2018-04-09	8.94	8.94	8.83	8.84	-0.05	-0.56	1613712.0	14366763.56	911
2018-04-08	8.81	8.94	8.81	8.89	0.08	0.91	2056179.0	18270494.95	1179
2018-04-05	8.96	8.99	8.75	8.81	-0.07	-0.79	3856042.0	34196537.07	2174
2018-04-04	8.5	8.97	8.5	8.88	0.38	4.47	6932741.0	60708896.4	3489
2018-04-03	8.45	8.54	8.45	8.5	0.06	0.71	1376617.0	11694173.92	692
2018-04-02	8.38	8.58	8.38	8.44	0.07	0.84	2831262.0	24115027.93	1523
2018-04-01	8.31	8.45	8.26	8.37	0.02	0.24	1034913.0	8652675.24	714
2018-03-29	8.4	8.44	8.34	8.35	-0.04	-0.48	453732.0	3796638.1	360
2018-03-28	8.47	8.5	8.37	8.39	-0.07	-0.83	548370.0	4626012.09	531
2018-03-27	8.49	8.51	8.45	8.46	-0.04	-0.47	430811.0	3652348.09	441
2018-03-26	8.46	8.54	8.46	8.5	0.03	0.35	472465.0	4017071.48	295
2018-03-25	8.57	8.57	8.46	8.47	-0.07	-0.82	666589.0	5675718.74	454
2018-03-22	8.63	8.65	8.54	8.54	-0.08	-0.93	741521.0	6359670.31	584
2018-03-21	8.62	8.67	8.58	8.62	0.01	0.12	920161.0	7929414.88	745
2018-03-20	8.5	8.7	8.48	8.61	0.09	1.06	1704586.0	14673126.38	1015
2018-03-19	8.55	8.58	8.5	8.52	0.03	0.35	1310637.0	11192231.76	740
2018-03-18	8.54	8.57	8.47	8.49	-0.02	-0.24	697380.0	5946580.91	543
2018-03-15	8.57	8.57	8.48	8.51	-0.04	-0.47	564305.0	4804558.91	486
2018-03-14	8.48	8.6	8.47	8.55	0.09	1.06	999156.0	8527355.02	667
2018-03-13	8.56	8.56	8.45	8.46	-0.09	-1.05	905662.0	7684688.82	509
2018-03-12	8.46	8.68	8.45	8.55	0.09	1.06	2221760.0	19037904.96	1180
2018-03-11	8.36	8.49	8.3	8.46	0.11	1.32	1157018.0	9700122.43	797
2018-03-08	8.42	8.47	8.35	8.35	-0.02	-0.24	1014565.0	8528342.21	702
2018-03-07	8.2	8.5	8.2	8.37	0.17	2.07	2968468.0	24877717.47	1869
2018-03-06	8.1	8.26	8.08	8.2	0.1	1.23	2135237.0	17470174.98	1360
2018-03-05	8.19	8.21	8.09	8.1	-0.09	-1.1	1562398.0	12755638.46	791
2018-03-04	8.45	8.5	8.18	8.19	-0.12	-1.44	1763341.0	14605151.23	1148
2018-03-01	8.5	8.53	8.2	8.31	-0.29	-3.37	1982841.0	16606452.88	1462
2018-02-28	8.77	8.77	8.57	8.6	-0.16	-1.83	500601.0	4354322.58	460
2018-02-27	8.8	8.81	8.75	8.76	-0.02	-0.23	384985.0	3379676.63	356
2018-02-26	8.8	8.81	8.75	8.78	0.01	0.11	525648.0	4620580.74	327
2018-02-25	8.8	8.82	8.75	8.77	0.0	0.0	902789.0	7933095.44	579
2018-02-22	8.81	8.81	8.7	8.77	-0.02	-0.23	739721.0	6484260.31	668
2018-02-21	8.82	8.83	8.77	8.79	-0.03	-0.34	472099.0	4157525.08	433
2018-02-20	8.84	8.88	8.82	8.82	0.03	0.34	703590.0	6220186.03	528
2018-02-19	8.84	8.86	8.78	8.79	-0.08	-0.9	1033593.0	9109259.68	827
2018-02-18	9.08	9.08	8.85	8.87	-0.2	-2.21	1732702.0	15430504.08	1267
2018-02-15	9.16	9.17	9.05	9.07	-0.02	-0.22	957645.0	8723694.56	674
2018-02-14	9.19	9.19	9.05	9.09	-0.03	-0.33	1400092.0	12749267.25	1088
2018-02-13	9.2	9.33	9.11	9.12	0.32	3.64	4809882.0	44294231.38	2790
2018-02-12	8.71	8.84	8.7	8.8	0.08	0.92	1097530.0	9655133.04	695
2018-02-11	8.81	8.87	8.7	8.72	-0.09	-1.02	1132589.0	9911900.85	855
2018-02-08	8.9	8.94	8.79	8.81	-0.1	-1.12	1022956.0	9078957.38	767
2018-02-07	9.02	9.1	8.89	8.91	-0.07	-0.78	1112155.0	10030694.7	765
2018-02-06	9.0	9.05	8.9	8.98	-0.14	-1.54	1387245.0	12485063.51	1015
2018-02-05	9.15	9.18	9.1	9.12	-0.02	-0.22	822570.0	7516243.57	633
2018-02-04	9.11	9.16	9.06	9.14	0.01	0.11	1149579.0	10474284.44	840
2018-02-01	9.17	9.24	9.1	9.13	-0.03	-0.33	1294383.0	11863116.74	841
2018-01-31	9.24	9.27	9.15	9.16	-0.08	-0.87	1454359.0	13403384.16	977
2018-01-30	9.3	9.35	9.21	9.24	-0.08	-0.86	1642454.0	15215743.16	1107
2018-01-29	9.29	9.49	9.27	9.32	0.08	0.87	4962070.0	46672587.92	2397
2018-01-28	9.13	9.28	9.13	9.24	0.09	0.98	1440007.0	13287793.5	814
2018-01-25	9.13	9.18	9.12	9.15	0.02	0.22	1073880.0	9819823.03	520
2018-01-24	8.99	9.17	8.92	9.13	0.14	1.56	1730649.0	15617504.01	958
2018-01-23	9.14	9.21	8.96	8.99	-0.17	-1.86	2358619.0	21508816.85	1286
2018-01-22	9.3	9.4	9.15	9.16	-0.09	-0.97	4440502.0	41321875.99	1839
2018-01-21	9.24	9.32	9.15	9.25	0.04	0.43	2013222.0	18608639.56	1006
2018-01-18	9.2	9.3	9.14	9.21	0.04	0.44	1494733.0	13777005.85	922
2018-01-17	9.15	9.23	9.11	9.17	0.0	0.0	1019922.0	9363840.88	694
2018-01-16	9.29	9.34	9.16	9.17	-0.08	-0.86	1530748.0	14156366.63	943
2018-01-15	9.15	9.39	9.13	9.25	0.12	1.31	2794378.0	25982956.11	1704
2018-01-14	9.11	9.21	9.08	9.13	0.06	0.66	1313122.0	12024778.04	794
2018-01-11	9.04	9.13	9.01	9.07	0.04	0.44	754001.0	6846718.88	772
2018-01-10	9.09	9.14	9.0	9.03	-0.03	-0.33	861029.0	7803887.21	799
2018-01-09	9.2	9.21	8.96	9.06	-0.13	-1.41	1124741.0	10240157.27	853
2018-01-08	9.32	9.34	9.18	9.19	-0.08	-0.86	1596570.0	14796449.62	1065
2018-01-07	9.24	9.38	9.1	9.27	0.12	1.31	3277631.0	30413885.57	2014
2018-01-04	9.0	9.2	8.94	9.15	0.21	2.35	2413737.0	21956893.95	1546
2018-01-03	9.1	9.17	8.9	8.94	-0.22	-2.4	2488384.0	22360124.82	1434
2018-01-02	9.29	9.3	9.11	9.16	-0.16	-1.72	2389301.0	22001243.64	1255
2018-01-01	9.5	9.5	9.29	9.32	-0.16	-1.69	1954472.0	18266706.95	1178
2017-12-31	9.5	9.66	9.42	9.48	0.02	0.21	2514421.0	23974920.02	1335
2017-12-28	9.46	9.61	9.43	9.46	0.02	0.21	3094520.0	29461599.26	1882
2017-12-27	9.23	9.58	9.23	9.44	0.21	2.28	4481080.0	42341822.12	2219
2017-12-26	9.18	9.25	9.17	9.23	0.03	0.33	1330915.0	12268115.67	891
2017-12-25	9.35	9.41	9.16	9.2	-0.22	-2.34	3057847.0	28314323.04	1758
2017-12-24	9.65	9.65	9.41	9.42	-0.13	-1.36	2253013.0	21480171.37	1365
2017-12-21	9.6	9.82	9.5	9.55	-0.08	-0.83	3300593.0	31784066.07	1969
2017-12-20	9.8	9.85	9.54	9.63	-0.01	-0.1	3483301.0	33588257.48	1956
2017-12-19	9.61	9.7	9.34	9.64	0.04	0.42	3809050.0	36380005.76	2134
2017-12-18	9.96	9.99	9.56	9.6	-0.29	-2.93	5460524.0	52964894.8	2918
2017-12-17	9.48	10.08	9.4	9.89	0.67	7.27	7884459.0	77332297.29	4027
2017-12-14	8.9	9.32	8.8	9.22	0.4	4.54	5370627.0	48935772.26	2718
2017-12-13	8.83	8.92	8.74	8.82	0.06	0.68	2628110.0	23162103.55	1253
2017-12-12	8.98	8.98	8.7	8.76	-0.13	-1.46	3232743.0	28593823.48	1758
2017-12-11	8.8	9.13	8.61	8.89	0.24	2.77	6777406.0	60165447.19	3113
2017-12-10	8.42	8.74	8.42	8.65	0.31	3.72	3694280.0	31847474.28	1793
2017-12-07	8.11	8.42	8.01	8.34	0.28	3.47	6178954.0	50827434.89	2657
2017-12-06	7.9	8.2	7.9	8.06	0.21	2.68	6232342.0	50345780.11	2818
2017-12-05	7.8	7.88	7.73	7.85	0.05	0.64	2100110.0	16355622.56	1112
2017-12-04	7.92	7.92	7.8	7.8	-0.08	-1.02	1907875.0	14960679.98	1064
2017-12-03	7.85	7.93	7.85	7.88	0.07	0.9	2542409.0	20058529.56	1094
2017-11-30	7.9	7.91	7.8	7.81	-0.08	-1.01	2206125.0	17291463.31	976
2017-11-29	8.0	8.06	7.87	7.89	0.03	0.38	2771680.0	22096581.84	1482
2017-11-28	7.71	7.99	7.7	7.86	0.17	2.21	5379397.0	42267361.35	2314
2017-11-27	7.74	7.82	7.6	7.69	0.0	0.0	2189037.0	16910150.63	1008
2017-11-26	7.7	7.72	7.62	7.69	0.08	1.05	1317944.0	10104949.0	681
2017-11-23	7.62	7.75	7.6	7.61	0.02	0.26	1162032.0	8904686.0	767
2017-11-22	7.58	7.66	7.58	7.59	-0.03	-0.39	789199.0	6004737.37	461
2017-11-21	7.75	7.75	7.57	7.62	-0.13	-1.68	1138740.0	8718405.1	735
2017-11-20	7.97	8.12	7.73	7.75	-0.21	-2.64	1425895.0	11286754.52	860
2017-11-19	8.05	8.23	7.78	7.96	0.18	2.31	3006799.0	24034842.85	1781
2017-11-16	7.96	7.99	7.7	7.78	-0.1	-1.27	1303145.0	10221165.61	817
2017-11-15	7.99	8.15	7.84	7.88	0.01	0.13	2328945.0	18649009.57	1264
2017-11-14	7.67	8.0	7.67	7.87	0.25	3.28	2103311.0	16541626.81	1234
2017-11-13	7.62	7.66	7.57	7.62	-0.05	-0.65	698411.0	5320154.75	477
2017-11-12	7.64	7.96	7.56	7.67	0.05	0.66	1437395.0	11181283.46	963
2017-11-09	7.48	7.65	7.4	7.62	0.22	2.97	1052374.0	7907113.7	679
2017-11-08	7.5	7.58	7.31	7.4	-0.18	-2.37	589102.0	4384519.81	499
2017-11-07	8.1	8.1	7.32	7.58	-0.55	-6.77	726958.0	5670589.27	687
2017-11-06	8.3	8.3	8.11	8.13	-0.16	-1.93	599119.0	4901300.38	433
2017-11-05	8.55	8.55	8.0	8.29	-0.33	-3.83	1285306.0	10557860.32	924
2017-11-02	8.68	8.78	8.62	8.62	-0.06	-0.69	543285.0	4726964.15	423
2017-11-01	8.5	8.94	8.42	8.68	0.17	2.0	1409679.0	12265694.55	1054
2017-10-31	8.59	8.65	8.5	8.51	-0.16	-1.85	680298.0	5813864.57	467
2017-10-30	8.9	8.96	8.61	8.67	-0.22	-2.47	515343.0	4547327.96	471
2017-10-29	8.98	9.03	8.87	8.89	-0.1	-1.11	546072.0	4870367.74	470
2017-10-26	9.13	9.13	8.98	8.99	-0.1	-1.1	529096.0	4768578.85	461
2017-10-25	9.25	9.25	9.05	9.09	-0.01	-0.11	437083.0	3981802.04	431
2017-10-24	9.57	9.57	9.05	9.1	-0.3	-3.19	681097.0	6331728.45	563
2017-10-23	9.35	9.72	9.35	9.4	0.11	1.18	2016392.0	19231942.12	1463
2017-10-22	9.34	9.37	9.29	9.29	-0.03	-0.32	182203.0	1700745.69	190
2017-10-19	9.35	9.38	9.27	9.32	-0.05	-0.53	248158.0	2311817.21	307
2017-10-18	9.32	9.46	9.3	9.37	-0.08	-0.85	173793.0	1630713.36	230
2017-10-17	9.4	9.75	9.4	9.45	0.21	2.27	1006233.0	9618421.45	779
2017-10-16	9.25	9.25	9.15	9.24	0.02	0.22	127764.0	1178110.87	123
2017-10-15	9.26	9.34	9.21	9.22	-0.06	-0.65	112607.0	1043297.05	154
2017-10-12	9.28	9.36	9.1	9.28	0.12	1.31	269589.0	2491831.82	228
2017-10-11	9.3	9.3	9.0	9.16	-0.19	-2.03	326539.0	2995763.43	268
2017-10-10	9.5	9.55	9.34	9.35	-0.19	-1.99	257432.0	2428237.87	282
2017-10-09	9.73	9.75	9.51	9.54	-0.21	-2.15	248834.0	2397524.95	208
2017-10-08	9.8	9.81	9.73	9.75	-0.06	-0.61	217488.0	2125472.67	182
2017-10-05	9.79	9.83	9.77	9.81	-0.01	-0.1	257946.0	2528443.73	201
2017-10-04	9.8	9.89	9.79	9.82	0.01	0.1	406500.0	3993635.56	275
2017-10-03	9.9	9.9	9.8	9.81	-0.06	-0.61	283434.0	2788168.61	247
2017-10-02	9.83	9.93	9.82	9.87	0.03	0.3	628681.0	6208941.28	384
2017-10-01	9.8	9.9	9.75	9.84	0.01	0.1	300917.0	2954824.2	281
2017-09-28	9.58	9.99	9.58	9.83	0.25	2.61	1358519.0	13410250.53	1048
2017-09-27	9.7	9.7	9.5	9.58	-0.11	-1.14	215843.0	2078290.62	254
2017-09-26	9.75	9.77	9.68	9.69	-0.01	-0.1	172160.0	1674683.52	177
2017-09-25	9.85	9.89	9.7	9.7	-0.12	-1.22	298082.0	2916499.99	312
2017-09-21	9.88	9.9	9.82	9.82	-0.04	-0.41	394726.0	3891038.15	267
2017-09-20	9.97	9.97	9.82	9.86	-0.04	-0.4	393486.0	3887447.7	365
2017-09-19	9.98	10.0	9.78	9.9	0.04	0.41	890024.0	8790314.49	619
2017-09-18	9.63	10.16	9.62	9.86	0.25	2.6	2329655.0	23058873.59	1186
2017-09-17	9.55	9.67	9.5	9.61	0.02	0.21	407382.0	3917748.74	337
2017-09-14	9.6	9.62	9.56	9.59	-0.01	-0.1	308395.0	2959097.34	299
2017-09-13	9.63	9.7	9.6	9.6	-0.08	-0.83	251834.0	2429811.61	271
2017-09-12	9.76	9.79	9.68	9.68	-0.08	-0.82	156560.0	1525096.66	211
2017-09-11	9.8	9.8	9.71	9.76	-0.04	-0.41	236545.0	2311496.94	248
2017-09-10	9.7	9.87	9.7	9.8	0.18	1.87	425854.0	4176034.48	404
2017-09-07	9.62	9.65	9.58	9.62	0.04	0.42	200911.0	1934198.57	203
2017-09-06	9.55	9.65	9.52	9.58	0.08	0.84	321380.0	3078236.43	266
2017-08-29	9.6	9.67	9.47	9.5	-0.08	-0.84	716675.0	6843620.97	592
2017-08-28	9.73	9.73	9.5	9.58	-0.16	-1.64	344662.0	3321588.49	298
2017-08-27	9.89	9.92	9.7	9.74	-0.11	-1.12	457170.0	4498261.22	310
2017-08-24	10.02	10.02	9.85	9.85	-0.1	-1.01	260830.0	2582169.43	228
2017-08-23	10.0	10.02	9.95	9.95	-0.03	-0.3	302002.0	3014340.77	259
2017-08-22	10.06	10.1	9.96	9.98	-0.09	-0.89	712306.0	7132493.88	413
2017-08-21	10.18	10.24	10.04	10.07	-0.07	-0.69	943996.0	9571600.32	533
2017-08-20	10.0	10.42	10.0	10.14	0.19	1.91	1789561.0	18338981.04	1254
2017-08-17	10.02	10.1	9.92	9.95	-0.03	-0.3	301307.0	3011021.14	301
2017-08-16	9.94	10.06	9.9	9.98	0.02	0.2	357449.0	3563627.53	359
2017-08-15	9.85	10.22	9.8	9.96	0.06	0.61	1195406.0	12009720.54	832
2017-08-14	10.1	10.12	9.9	9.9	-0.17	-1.69	608527.0	6081327.41	499
2017-08-13	10.28	10.38	10.02	10.07	-0.11	-1.08	1616730.0	16508567.7	1018
2017-08-10	9.65	10.4	9.65	10.18	0.62	6.49	3452968.0	34568607.13	1965
2017-08-09	9.72	9.75	9.55	9.56	-0.14	-1.44	495941.0	4792190.52	370
2017-08-08	9.67	9.79	9.6	9.7	0.14	1.46	474571.0	4594645.16	450
2017-08-07	9.6	9.75	9.41	9.56	-0.11	-1.14	682407.0	6558204.59	558
2017-08-06	9.44	9.95	9.44	9.67	0.28	2.98	2062681.0	20132183.45	1346
2017-08-03	9.33	9.52	9.33	9.39	-0.08	-0.84	336669.0	3166270.7	299
2017-08-02	9.78	9.78	9.4	9.47	-0.23	-2.37	609552.0	5810465.08	575
2017-08-01	9.25	10.04	9.2	9.7	0.55	6.01	3955871.0	38256999.87	2268
2017-07-31	9.0	9.25	9.0	9.15	0.06	0.66	402041.0	3646584.89	279
2017-07-30	9.15	9.19	9.1	9.09	-0.11	-1.2	141625.0	1295088.91	146
2017-07-27	9.2	9.23	9.15	9.2	-0.03	-0.33	112896.0	1037956.26	169
2017-07-26	9.21	9.3	9.12	9.23	0.02	0.22	296272.0	2733402.35	225
2017-07-25	9.3	9.33	9.2	9.21	-0.05	-0.54	124783.0	1156312.27	131
2017-07-24	9.27	9.35	9.25	9.26	-0.02	-0.22	201888.0	1876399.31	185
2017-07-23	9.38	9.38	9.25	9.28	-0.06	-0.64	325869.0	3031780.49	283
2017-07-20	9.15	9.62	9.15	9.34	0.2	2.19	1149734.0	10829864.18	846
2017-07-19	9.19	9.19	9.12	9.14	-0.03	-0.33	139634.0	1277697.63	122
2017-07-18	9.25	9.29	9.17	9.17	-0.09	-0.97	217687.0	2010136.41	175
2017-07-17	9.4	9.4	9.2	9.26	-0.07	-0.75	170205.0	1582664.51	183
2017-07-16	9.4	9.42	9.33	9.33	-0.01	-0.11	131849.0	1236287.64	158
2017-07-13	9.27	9.39	9.27	9.34	0.06	0.65	292742.0	2733444.16	250
2017-07-12	9.3	9.36	9.27	9.28	-0.02	-0.22	245144.0	2284005.41	217
2017-07-11	9.52	9.54	9.28	9.3	-0.3	-3.13	248233.0	2336620.28	225
2017-07-10	9.7	9.7	9.59	9.6	-0.04	-0.41	177419.0	1710563.04	149
2017-07-09	9.55	9.76	9.51	9.64	0.09	0.94	312706.0	3009390.1	231
2017-07-06	9.58	9.58	9.55	9.55	-0.04	-0.42	94505.0	904662.86	103
2017-07-05	9.55	9.64	9.55	9.59	0.01	0.1	168262.0	1613938.28	151
2017-07-04	9.55	9.74	9.55	9.58	0.0	0.0	468593.0	4522220.06	330
2017-07-03	9.55	9.64	9.55	9.58	0.05	0.52	209146.0	2004660.02	193
2017-07-02	9.7	9.8	9.5	9.53	-0.05	-0.52	572523.0	5524253.61	377
2017-06-22	9.15	9.82	9.12	9.58	0.43	4.7	948274.0	8967285.76	519
2017-06-21	9.1	9.3	9.02	9.15	0.12	1.33	414191.0	3798648.84	293
2017-06-20	9.0	9.1	8.96	9.03	0.1	1.12	319032.0	2881864.39	258
2017-06-19	8.79	9.0	8.79	8.93	0.12	1.36	161598.0	1435248.11	201
2017-06-18	8.83	8.83	8.75	8.81	-0.17	-1.89	181976.0	1600908.96	212
2017-06-15	9.12	9.12	8.98	8.98	-0.13	-1.43	177672.0	1603053.35	257
2017-06-14	9.14	9.18	9.1	9.11	-0.04	-0.44	177062.0	1620335.83	152
2017-06-13	9.1	9.22	9.0	9.15	0.04	0.44	395316.0	3593859.31	318
2017-06-12	9.11	9.15	9.04	9.11	-0.17	-1.83	225300.0	2052901.51	271
2017-06-11	9.58	9.61	9.15	9.28	-0.39	-4.03	291796.0	2721052.28	313
2017-06-08	9.95	9.95	9.6	9.67	-0.32	-3.2	589694.0	5743586.54	429
2017-06-07	10.02	10.02	9.81	9.99	-0.02	-0.2	271011.0	2693464.61	268
2017-06-06	10.2	10.2	10.0	10.01	-0.09	-0.89	337888.0	3406042.03	245
2017-06-05	10.14	10.16	10.0	10.1	-0.16	-1.56	469959.0	4736120.39	378
2017-06-04	10.2	10.44	10.16	10.26	-0.04	-0.39	415771.0	4295428.6	160
2017-06-01	10.4	10.4	10.3	10.3	-0.03	-0.29	149336.0	1542744.25	127
2017-05-31	10.4	10.4	10.2	10.33	0.09	0.88	391633.0	4040971.0	234
2017-05-30	10.1	10.35	10.1	10.24	0.09	0.89	319479.0	3269701.9	250
2017-05-29	10.0	10.2	9.75	10.15	0.15	1.5	395150.0	3953207.95	379
2017-05-28	10.55	10.65	9.95	10.0	-0.66	-6.19	512352.0	5275427.8	376
2017-05-25	10.75	10.9	10.6	10.66	0.05	0.47	750837.0	8086779.2	412
2017-05-24	10.8	10.85	10.6	10.61	-0.24	-2.21	497096.0	5343937.8	350
2017-05-23	11.1	11.2	10.8	10.85	-0.25	-2.25	1459424.0	15992996.75	770
2017-05-22	11.1	11.75	11.1	11.1	0.12	1.09	3957153.0	45103777.2	1948
2017-05-21	10.8	11.05	10.8	10.98	0.29	2.71	735052.0	8010643.9	443
2017-05-18	10.8	10.85	10.65	10.69	-0.2	-1.84	918474.0	9863624.3	639
2017-05-17	11.3	11.35	10.85	10.89	-0.26	-2.33	2109592.0	23344043.05	1406
2017-05-16	10.2	11.15	10.2	11.15	1.01	9.96	2676286.0	28861217.2	1188
2017-05-15	10.3	10.3	9.95	10.14	-0.11	-1.07	665038.0	6706423.55	515
2017-05-14	10.6	10.6	10.2	10.25	-0.42	-3.94	285401.0	2947380.95	322
2017-05-11	11.15	11.2	10.65	10.67	-0.65	-5.74	530489.0	5838033.75	427
2017-05-10	11.4	11.4	10.95	11.32	-0.18	-1.57	435273.0	4883841.2	427
2017-05-09	11.45	11.55	11.45	11.5	-0.04	-0.35	150280.0	1726724.75	138
2017-05-08	11.55	11.55	11.45	11.54	0.0	0.0	99655.0	1146599.7	112
2017-05-07	11.65	11.65	11.45	11.54	-0.21	-1.79	126752.0	1466694.5	153
2017-05-04	11.95	11.95	11.75	11.75	-0.2	-1.67	265545.0	3137146.95	199
2017-05-03	12.0	12.05	11.95	11.95	-0.01	-0.08	258349.0	3097952.25	188
2017-05-02	11.95	11.95	11.9	11.96	0.0	0.0	109564.0	1307634.95	125
2017-05-01	12.1	12.1	11.95	11.96	-0.01	-0.08	234250.0	2812084.75	188
2017-04-30	12.05	12.1	11.95	11.97	-0.02	-0.17	568200.0	6822434.8	254
2017-04-27	11.85	12.2	11.85	11.99	0.17	1.44	1742097.0	21025087.85	1093
2017-04-26	11.8	11.9	11.75	11.82	0.03	0.25	213052.0	2517894.6	159
2017-04-25	12.0	12.0	11.75	11.79	-0.13	-1.09	265622.0	3150709.15	220
2017-04-24	11.75	12.1	11.75	11.92	0.19	1.62	303852.0	3623061.45	277
2017-04-23	12.0	12.0	11.75	11.73	0.03	0.26	208522.0	2468299.15	219
2017-04-20	11.85	11.85	11.7	11.7	-0.15	-1.27	198127.0	2333055.35	203
2017-04-19	11.9	11.9	11.75	11.85	-0.07	-0.59	195313.0	2305700.65	272
2017-04-18	12.25	12.25	11.9	11.92	-0.16	-1.32	599345.0	7195061.25	431
2017-04-17	12.1	12.15	12.05	12.08	0.01	0.08	289389.0	3495111.45	194
2017-04-16	12.25	12.25	12.05	12.07	-0.27	-2.19	467963.0	5670483.15	391
2017-04-13	12.45	12.45	12.3	12.34	-0.09	-0.72	278009.0	3432325.95	229
2017-04-12	12.3	12.45	12.3	12.43	0.12	0.97	274658.0	3402789.65	217
2017-04-11	12.45	12.45	12.3	12.31	-0.07	-0.57	441857.0	5469460.4	326
2017-04-10	12.5	12.65	12.35	12.38	-0.08	-0.64	1823959.0	22879278.4	800
2017-04-09	12.4	12.5	12.3	12.46	0.05	0.4	550107.0	6810909.9	350
2017-04-06	12.6	12.6	12.4	12.41	-0.14	-1.12	870196.0	10836672.35	414
2017-04-05	12.45	12.65	12.45	12.55	0.1	0.8	648352.0	8129380.9	348
2017-04-04	12.5	12.5	12.35	12.45	0.0	0.0	349057.0	4345984.85	223
2017-04-03	12.5	12.6	12.45	12.45	-0.02	-0.16	863480.0	10819145.75	432
2017-04-02	12.55	12.6	12.4	12.47	-0.08	-0.64	338675.0	4235131.55	284
2017-03-30	12.65	12.65	12.5	12.55	-0.05	-0.4	476192.0	5988409.7	395
2017-03-29	12.55	12.9	12.55	12.6	0.14	1.12	1818499.0	23145600.65	1161
2017-03-28	12.45	12.5	12.4	12.46	0.02	0.16	346874.0	4319289.65	247
2017-03-27	12.5	12.6	12.4	12.44	-0.05	-0.4	738657.0	9225355.85	457
2017-03-26	12.45	12.55	12.3	12.49	0.08	0.64	1094331.0	13581915.25	716
2017-03-23	12.5	12.6	12.4	12.41	-0.03	-0.24	875456.0	10914979.95	666
2017-03-22	12.45	12.75	12.35	12.44	0.03	0.24	2740714.0	34490033.6	1677
2017-03-21	12.55	12.7	12.4	12.41	-0.18	-1.43	844290.0	10622883.75	675
2017-03-20	12.6	13.0	12.55	12.59	-0.01	-0.08	2296838.0	29351270.55	1185
2017-03-19	12.6	12.75	12.55	12.6	-0.02	-0.16	1248145.0	15786626.15	644
2017-03-16	12.8	13.2	12.55	12.62	-0.07	-0.55	4749798.0	60559987.7	2276
2017-03-15	12.0	13.1	11.9	12.69	0.77	6.46	5981587.0	76925492.85	1804
2017-03-14	11.9	12.05	11.7	11.92	-0.07	-0.58	485324.0	5757331.3	338
2017-03-13	12.1	12.45	11.75	11.99	-0.17	-1.4	538980.0	6579656.4	324
2017-03-12	12.45	12.45	12.1	12.16	-0.31	-2.49	211755.0	2590969.7	204
2017-03-09	12.8	12.8	12.25	12.47	-0.36	-2.81	720360.0	8981590.35	575
2017-03-08	12.85	12.9	12.75	12.83	-0.02	-0.16	417990.0	5353875.2	259
2017-03-07	12.85	12.95	12.8	12.85	0.0	0.0	452641.0	5822262.85	296
2017-03-06	13.0	13.0	12.75	12.85	-0.14	-1.08	509315.0	6553255.8	357
2017-03-05	13.1	13.15	13.0	12.99	-0.01	-0.08	644911.0	8432630.3	461
2017-03-02	12.9	13.1	12.85	13.0	0.23	1.8	1126378.0	14625767.7	613
2017-03-01	12.95	12.95	12.75	12.77	-0.12	-0.93	634255.0	8146917.4	455
2017-02-28	12.95	13.05	12.55	12.89	-0.07	-0.54	1144464.0	14648248.8	718
2017-02-27	13.35	13.35	12.95	12.96	-0.44	-3.28	1317848.0	17274887.05	796
2017-02-26	13.4	13.55	13.35	13.4	-0.04	-0.3	1010678.0	13579117.15	587
2017-02-23	13.55	13.7	13.4	13.44	0.01	0.07	2997799.0	40632772.55	1378
2017-02-22	13.2	13.55	13.15	13.43	0.25	1.9	3304931.0	44134985.95	1447
2017-02-21	13.45	13.6	13.0	13.18	-0.18	-1.35	3058161.0	40538398.6	1546
2017-02-20	13.15	13.75	12.9	13.36	0.23	1.75	5937378.0	79611340.6	2436
2017-02-19	13.35	13.4	13.1	13.13	-0.07	-0.53	796895.0	10540955.0	532
2017-02-16	13.15	13.4	13.15	13.2	0.09	0.69	1258338.0	16733894.0	661
2017-02-15	13.15	13.2	13.1	13.11	-0.02	-0.15	625334.0	8227552.7	312
2017-02-14	13.1	13.5	13.05	13.13	0.03	0.23	1846848.0	24498557.55	964
2017-02-13	13.15	13.2	13.1	13.1	-0.03	-0.23	345687.0	4540736.1	277
2017-02-12	13.15	13.25	13.1	13.13	0.07	0.54	624484.0	8219246.2	404
2017-02-09	13.15	13.15	12.9	13.06	-0.01	-0.08	662777.0	8681686.35	387
2017-02-08	13.35	13.35	13.0	13.07	-0.3	-2.24	527343.0	6909129.05	424
2017-02-07	13.5	13.5	13.25	13.37	-0.03	-0.22	482168.0	6431878.6	442
2017-02-06	13.2	13.5	13.0	13.4	0.24	1.82	772225.0	10171505.95	514
2017-02-05	13.5	13.6	13.1	13.16	-0.29	-2.16	942859.0	12570867.45	574
2017-02-02	13.65	13.75	13.4	13.45	-0.12	-0.88	1466534.0	19911708.15	840
2017-02-01	13.35	13.7	13.25	13.57	0.28	2.11	1517706.0	20524585.05	920
2017-01-31	13.4	13.4	13.0	13.29	-0.14	-1.04	1039856.0	13716479.95	751
2017-01-30	13.8	13.8	13.4	13.43	-0.26	-1.9	1190141.0	16200521.1	796
2017-01-29	13.6	13.95	13.6	13.69	0.13	0.96	2121453.0	29108814.35	1092
2017-01-26	14.0	14.1	13.4	13.56	-0.43	-3.07	4245405.0	58167816.4	2236
2017-01-25	13.7	14.9	13.6	13.99	0.38	2.79	9947638.0	141809529.25	4495
2017-01-24	13.6	13.9	13.5	13.61	0.09	0.67	3300029.0	45189906.65	1506
2017-01-23	14.15	14.35	13.45	13.52	-0.23	-1.67	7924219.0	110515424.7	3817
2017-01-22	12.65	13.75	12.65	13.75	1.23	9.82	5311425.0	71882587.65	1568
2017-01-19	12.15	12.65	12.0	12.52	0.23	1.87	2109702.0	26145948.9	1130
2017-01-18	12.45	12.45	12.2	12.29	-0.1	-0.81	506885.0	6226196.9	484
2017-01-17	12.2	12.4	12.0	12.39	0.15	1.23	549935.0	6711726.9	497
2017-01-16	12.45	12.6	12.2	12.24	-0.24	-1.92	1349344.0	16725331.25	1011
2017-01-15	12.65	12.75	12.4	12.48	-0.02	-0.16	770612.0	9684512.75	518
2017-01-12	12.3	12.9	12.25	12.5	0.21	1.71	2336532.0	29310349.65	1502
2017-01-11	12.65	12.65	12.25	12.29	-0.34	-2.69	717749.0	8950860.8	656
2017-01-10	12.65	12.85	12.45	12.63	-0.03	-0.24	819547.0	10353775.3	769
2017-01-09	13.0	13.0	12.55	12.66	-0.33	-2.54	1219680.0	15539235.05	1052
2017-01-08	13.25	13.5	12.95	12.99	0.03	0.23	2463393.0	32541136.95	1570
2017-01-05	12.7	13.2	12.7	12.96	0.15	1.17	2521284.0	32739209.85	1403
2017-01-04	13.2	13.2	12.8	12.81	-0.33	-2.51	1343830.0	17486449.1	1023
2017-01-03	13.15	13.2	13.0	13.14	-0.06	-0.45	1522419.0	19936209.55	1343
2017-01-02	13.4	13.4	13.15	13.2	-0.12	-0.9	1768027.0	23517284.0	5407
2017-01-01	13.2	13.55	13.2	13.32	0.12	0.91	3012607.0	40265186.35	1828
2016-12-29	13.2	13.3	13.05	13.2	0.02	0.15	1469995.0	19315223.9	1019
2016-12-28	13.2	13.55	13.1	13.18	0.05	0.38	3179854.0	42339331.8	1638
2016-12-27	13.05	13.2	12.9	13.13	0.14	1.08	1324842.0	17306007.65	1155
2016-12-26	13.25	13.3	12.95	12.99	-0.2	-1.52	2021149.0	26482604.65	1455
2016-12-25	13.25	13.5	13.15	13.19	0.22	1.7	3444239.0	45669157.4	1908
2016-12-22	12.6	13.65	12.55	12.97	0.25	1.97	8231637.0	108507762.45	4553
2016-12-21	12.9	13.05	12.6	12.72	-0.14	-1.09	2305171.0	29575370.3	1644
2016-12-20	13.55	13.8	12.7	12.86	-0.56	-4.17	8693367.0	113442299.0	5161
2016-12-19	12.4	13.55	12.3	13.42	1.08	8.75	7859308.0	103487427.05	3323
2016-12-18	12.4	12.6	12.25	12.34	0.27	2.24	1496007.0	18504600.45	798
2016-12-15	11.8	12.15	11.55	12.07	0.1	0.84	1788027.0	21365103.35	1108
2016-12-14	12.8	12.85	11.8	11.97	-0.72	-5.67	2710945.0	33365010.8	1649
2016-12-13	12.5	13.0	12.5	12.69	0.11	0.87	4509290.0	57449111.2	2198
2016-12-12	13.25	13.55	12.55	12.58	-0.37	-2.86	7694365.0	100212218.4	4070
2016-12-11	11.9	12.95	11.9	12.95	1.16	9.84	7396217.0	94556298.9	2557
2016-12-08	11.7	12.25	11.35	11.79	0.1	0.86	4492217.0	53109752.45	2605
2016-12-07	11.15	12.15	11.15	11.69	0.64	5.79	7435695.0	88279366.75	2837
2016-12-06	10.15	11.05	10.15	11.05	0.97	9.62	6191990.0	66789003.85	2186
2016-12-05	9.9	10.1	9.85	10.08	0.12	1.2	980467.0	9793062.75	392
2016-12-04	10.1	10.1	9.9	9.96	-0.07	-0.7	886950.0	8863398.25	424
2016-12-01	10.1	10.1	9.95	10.03	0.08	0.8	711510.0	7140931.7	309
2016-11-30	9.95	10.05	9.95	9.95	0.02	0.2	858672.0	8576672.4	328
2016-11-29	10.0	10.05	9.9	9.93	-0.07	-0.7	832266.0	8288568.45	327
2016-11-28	10.05	10.05	9.9	10.0	0.03	0.3	586033.0	5864282.2	291
2016-11-27	9.95	10.15	9.95	9.97	0.09	0.91	1079344.0	10833323.95	503
2016-11-24	9.95	10.1	9.75	9.88	-0.02	-0.2	1423346.0	14174082.85	763
2016-11-23	9.8	9.95	9.65	9.9	0.15	1.54	950134.0	9364901.0	516
2016-11-22	10.0	10.0	9.55	9.75	-0.02	-0.2	654956.0	6377355.15	389
2016-11-21	10.1	10.1	9.7	9.77	-0.23	-2.3	1076288.0	10687718.7	670
2016-11-20	9.55	10.15	9.5	10.0	0.57	6.04	2464772.0	24117934.65	1153
2016-11-17	9.3	9.5	9.15	9.43	0.1	1.07	873076.0	8133440.55	391
2016-11-16	9.3	9.4	9.2	9.33	0.19	2.08	829421.0	7719570.0	510
2016-11-15	9.35	9.45	9.0	9.14	-0.06	-0.65	1166380.0	10762493.9	631
2016-11-14	9.45	9.6	9.05	9.2	0.1	1.1	2246209.0	21014416.15	1061
2016-11-13	8.85	9.2	8.85	9.1	0.35	4.0	1632423.0	14808272.8	688
2016-11-10	8.65	8.95	8.65	8.75	0.22	2.58	1693495.0	14895226.15	669
2016-11-09	8.05	8.6	8.05	8.53	-0.06	-0.7	1157673.0	9728496.85	594
2016-11-08	8.5	8.9	8.5	8.59	0.34	4.12	1676139.0	14599766.75	784
2016-11-07	8.3	8.3	8.15	8.25	0.1	1.23	295252.0	2434685.45	196
2016-11-06	8.0	8.3	8.0	8.15	0.16	2.0	567403.0	4647199.6	334
2016-11-03	7.9	8.1	7.9	7.99	0.02	0.25	405167.0	3240194.8	274
2016-11-02	8.05	8.1	7.8	7.97	-0.16	-1.97	610663.0	4860695.7	373
2016-11-01	7.75	8.4	7.75	8.13	0.41	5.31	1338440.0	10867261.2	843
2016-10-31	7.5	7.75	7.45	7.72	0.27	3.62	1147221.0	8774805.25	712
2016-10-30	7.35	7.5	7.35	7.45	0.13	1.78	600181.0	4440499.25	278
2016-10-27	7.3	7.45	7.25	7.32	-0.02	-0.27	286685.0	2112998.55	178
2016-10-26	7.4	7.5	7.25	7.34	-0.05	-0.68	569792.0	4201578.05	239
2016-10-25	7.45	7.55	7.35	7.39	-0.07	-0.94	560093.0	4167646.35	260
2016-10-24	7.2	7.5	7.2	7.46	0.32	4.48	743445.0	5462281.6	375
2016-10-23	6.95	7.15	6.9	7.14	0.2	2.88	560631.0	3964910.55	259
2016-10-20	6.9	6.95	6.6	6.94	-0.03	-0.43	842367.0	5734449.9	447
2016-10-19	7.0	7.0	6.8	6.97	0.09	1.31	573736.0	3954417.55	339
2016-10-18	7.4	7.4	6.75	6.88	-0.6	-8.02	530445.0	3762421.8	341
2016-10-17	7.6	7.7	7.4	7.48	-0.16	-2.09	220805.0	1663333.9	163
2016-10-16	7.85	7.85	7.6	7.64	-0.15	-1.93	244942.0	1883341.65	151
2016-10-13	7.95	8.0	7.75	7.79	-0.15	-1.89	555553.0	4381524.8	254
2016-10-12	7.9	8.0	7.9	7.94	0.07	0.89	195447.0	1553114.35	146
2016-10-11	7.85	8.05	7.85	7.87	0.08	1.03	327841.0	2611678.9	195
2016-10-10	7.7	7.8	7.6	7.79	0.16	2.1	202362.0	1568928.85	152
2016-10-09	7.9	7.95	7.6	7.63	-0.24	-3.05	540836.0	4250541.2	241
2016-10-06	7.9	7.9	7.75	7.87	0.06	0.77	342307.0	2681498.0	201
2016-10-05	7.7	7.9	7.7	7.81	0.33	4.41	825743.0	6450996.6	438
2016-10-04	7.4	7.5	7.2	7.48	0.11	1.49	357770.0	2638440.5	207
2016-10-03	7.3	7.5	6.8	7.37	0.09	1.24	554583.0	4018496.3	356
2016-10-02	8.15	8.2	7.25	7.28	-0.75	-9.34	401597.0	3128069.35	285
2016-09-29	7.85	8.2	7.6	8.03	0.09	1.13	472321.0	3757469.15	334
2016-09-28	8.45	8.55	7.85	7.94	-0.75	-8.63	578744.0	4692331.95	345
2016-09-27	9.3	9.3	8.65	8.69	-0.91	-9.48	496411.0	4460521.4	339
2016-09-26	9.65	9.65	9.55	9.6	0.01	0.1	159203.0	1528647.4	110
2016-09-25	9.75	9.75	9.55	9.59	-0.1	-1.03	130620.0	1256660.4	114
2016-09-21	9.75	9.8	9.7	9.69	0.04	0.41	121535.0	1183114.9	113
2016-09-20	9.7	9.7	9.3	9.65	-0.03	-0.31	207553.0	1991995.25	167
2016-09-19	10.15	10.15	9.65	9.68	-0.47	-4.63	352588.0	3478238.65	238
2016-09-18	10.2	10.2	10.05	10.15	-0.1	-0.98	195031.0	1976334.15	139
2016-09-08	10.35	10.35	10.2	10.25	0.0	0.0	281665.0	2888624.2	197
2016-09-07	10.3	10.4	10.15	10.25	-0.19	-1.82	365213.0	3745737.55	307
2016-09-06	10.4	10.8	10.4	10.44	0.11	1.06	1783720.0	18873273.7	1023
2016-09-05	10.15	10.35	10.1	10.33	0.2	1.97	473780.0	4858505.5	266
2016-09-04	10.15	10.2	10.1	10.13	0.1	1.0	293177.0	2972993.9	210
2016-09-01	10.35	10.35	9.95	10.03	-0.34	-3.28	559414.0	5625239.8	396
2016-08-31	10.5	10.95	10.35	10.37	0.0	0.0	1292334.0	13773333.85	1042
2016-08-30	10.4	10.4	10.3	10.37	-0.02	-0.19	190408.0	1974175.4	193
2016-08-29	10.75	10.85	10.35	10.39	-0.33	-3.08	1084427.0	11454190.3	618
2016-08-28	10.0	10.75	10.0	10.72	0.91	9.28	2456706.0	26185780.55	909
2016-08-25	9.65	9.9	9.5	9.81	-0.08	-0.81	155056.0	1503497.75	170
2016-08-24	9.85	10.1	9.85	9.89	-0.02	-0.2	146916.0	1464735.45	140
2016-08-23	9.8	9.95	9.75	9.91	0.07	0.71	78485.0	772932.05	102
2016-08-22	10.05	10.05	9.8	9.84	-0.26	-2.57	251176.0	2489074.95	163
2016-08-21	10.45	10.45	10.0	10.1	-0.3	-2.88	424481.0	4343629.9	213
2016-08-18	10.4	10.45	10.25	10.4	-0.07	-0.67	199776.0	2067413.7	175
2016-08-17	10.75	10.75	10.4	10.47	-0.34	-3.15	285249.0	3011748.15	248
2016-08-16	10.55	11.05	10.5	10.81	0.26	2.46	1053730.0	11423154.15	655
2016-08-15	10.5	10.6	10.45	10.55	0.01	0.09	185259.0	1949091.0	111
2016-08-14	10.55	10.6	10.5	10.54	0.0	0.0	225202.0	2377156.55	132
2016-08-11	10.35	10.85	10.25	10.54	0.14	1.35	737055.0	7841828.15	390
2016-08-10	10.5	10.5	10.4	10.4	0.0	0.0	208923.0	2182148.5	119
2016-08-09	10.2	10.45	10.2	10.4	0.17	1.66	269278.0	2792451.1	159
2016-08-08	10.2	10.3	10.15	10.23	0.08	0.79	151228.0	1545445.85	104
2016-08-07	10.3	10.4	10.15	10.15	0.05	0.5	315859.0	3245340.9	163
2016-08-04	10.4	10.5	10.1	10.1	-0.22	-2.13	245259.0	2509411.6	159
2016-08-03	10.15	10.35	10.05	10.32	0.08	0.78	359761.0	3671856.6	205
2016-08-02	10.45	10.45	10.0	10.24	-0.18	-1.73	217923.0	2219719.65	174
2016-08-01	10.2	10.45	10.2	10.42	0.19	1.86	211314.0	2190307.0	162
2016-07-31	10.45	10.45	9.9	10.23	-0.29	-2.76	200472.0	2023964.35	159
2016-07-28	10.75	10.8	10.5	10.52	-0.28	-2.59	266459.0	2832087.0	175
2016-07-27	11.0	11.0	10.8	10.8	-0.22	-2.0	199803.0	2171056.55	131
2016-07-26	11.2	11.25	10.9	11.02	-0.38	-3.33	553877.0	6109715.85	404
2016-07-25	11.5	11.5	11.2	11.4	0.0	0.0	106979.0	1217823.65	111
2016-07-24	11.55	11.55	11.4	11.4	-0.26	-2.23	157124.0	1806641.65	140
2016-07-21	11.75	11.8	11.65	11.66	-0.12	-1.02	232291.0	2728800.75	110
2016-07-20	11.8	11.8	11.7	11.78	-0.02	-0.17	224944.0	2645036.55	125
2016-07-19	11.85	11.85	11.75	11.8	0.0	0.0	185419.0	2187397.55	112
2016-07-18	11.95	11.95	11.75	11.8	-0.06	-0.51	603629.0	7138687.05	260
2016-07-17	11.85	11.95	11.85	11.86	0.01	0.08	291905.0	3470879.7	223
2016-07-14	11.95	11.95	11.85	11.85	-0.08	-0.67	457457.0	5435186.05	244
2016-07-13	12.0	12.05	11.9	11.93	0.05	0.42	999899.0	11953172.15	411
2016-07-12	11.7	11.95	11.65	11.88	0.27	2.33	1555574.0	18427236.9	603
2016-07-11	11.75	11.75	11.55	11.61	0.02	0.17	155166.0	1801830.95	129
2016-07-10	11.6	11.75	11.55	11.59	0.0	0.0	235472.0	2741481.65	157
2016-06-30	11.5	11.65	11.45	11.59	-0.04	-0.34	450494.0	5185595.4	268
2016-06-29	11.95	11.95	11.6	11.63	0.2	1.75	974304.0	11436089.4	544
2016-06-28	11.5	11.55	11.4	11.43	-0.04	-0.35	1060444.0	12159520.25	368
2016-06-27	11.45	11.85	11.4	11.47	0.22	1.96	1640683.0	19010379.0	718
2016-06-26	10.95	11.3	10.6	11.25	-0.38	-3.27	910230.0	10144885.7	532
2016-06-23	11.5	11.75	11.45	11.63	0.16	1.39	1246237.0	14484166.6	568
2016-06-22	11.6	11.7	11.4	11.47	-0.09	-0.78	660992.0	7629085.5	345
2016-06-21	11.7	11.8	11.55	11.56	-0.07	-0.6	374955.0	4360670.75	260
2016-06-20	11.6	12.1	11.55	11.63	0.13	1.13	1117591.0	13167355.75	546
2016-06-19	11.3	11.85	11.3	11.5	0.28	2.5	1106253.0	12875944.95	675
2016-06-16	11.15	11.3	11.15	11.22	0.06	0.54	260558.0	2917192.4	167
2016-06-15	11.3	11.35	11.1	11.16	-0.15	-1.33	435868.0	4890381.25	224
2016-06-14	11.25	11.4	11.25	11.31	0.01	0.09	404060.0	4564546.45	221
2016-06-13	11.25	11.35	11.25	11.3	0.09	0.8	309196.0	3480900.9	187
2016-06-12	11.25	11.3	11.2	11.21	-0.12	-1.06	255067.0	2862076.75	189
2016-06-09	11.6	11.6	11.35	11.33	-0.11	-0.96	625206.0	7130926.7	359
2016-06-08	11.4	11.5	11.35	11.44	0.12	1.06	698590.0	7995832.45	397
2016-06-07	11.2	11.35	11.2	11.32	0.09	0.8	350498.0	3949159.0	240
2016-06-06	11.05	11.25	11.0	11.23	0.08	0.72	387039.0	4317501.9	246
2016-06-05	11.4	11.6	11.1	11.15	0.02	0.18	1127860.0	12868684.45	690
2016-06-02	11.1	11.45	11.05	11.13	0.05	0.45	1170327.0	13173986.8	480
2016-06-01	11.0	11.35	10.9	11.08	0.07	0.64	696753.0	7775392.35	399
2016-05-31	11.0	11.05	10.8	11.01	0.15	1.38	282534.0	3088484.95	178
2016-05-30	10.95	11.05	10.75	10.86	-0.13	-1.18	232201.0	2536240.55	196
2016-05-29	11.0	11.05	10.95	10.99	-0.09	-0.81	265295.0	2919084.2	201
2016-05-26	11.25	11.4	11.05	11.08	-0.04	-0.36	573674.0	6424709.6	341
2016-05-25	11.2	11.35	11.1	11.12	0.09	0.82	438846.0	4909648.7	271
2016-05-24	10.5	11.1	10.5	11.03	0.02	0.18	381485.0	4180199.6	320
2016-05-23	11.8	11.8	10.95	11.01	-0.88	-7.4	589742.0	6698347.2	455
2016-05-22	12.2	12.2	11.85	11.89	-0.23	-1.9	425984.0	5120433.1	273
2016-05-19	12.25	12.25	12.05	12.12	-0.11	-0.9	753309.0	9143435.65	400
2016-05-18	12.25	12.3	12.15	12.23	0.04	0.33	515799.0	6298240.65	268
2016-05-17	12.3	12.35	12.15	12.19	-0.04	-0.33	664541.0	8130559.3	428
2016-05-16	12.35	12.5	12.05	12.23	-0.02	-0.16	1550073.0	19039740.05	904
2016-05-15	12.15	12.6	12.1	12.25	0.11	0.91	2844049.0	35318606.65	1517
2016-05-12	12.2	12.35	12.15	12.14	-0.05	-0.41	483153.0	5898855.9	277
2016-05-11	12.4	12.55	12.2	12.19	-0.04	-0.33	1057599.0	13093840.55	544
2016-05-10	12.25	12.3	12.15	12.23	-0.1	-0.81	599768.0	7323563.9	416
2016-05-09	12.4	12.5	12.3	12.33	0.02	0.16	1923586.0	23862569.85	905
2016-05-08	12.15	12.4	12.05	12.31	0.32	2.67	1220140.0	14926036.4	617
2016-05-05	11.95	12.3	11.95	11.99	0.15	1.27	936603.0	11337090.05	572
2016-05-04	12.0	12.15	11.65	11.84	-0.26	-2.15	1013781.0	12020738.15	668
2016-05-03	12.5	12.55	12.0	12.1	-0.39	-3.12	1174935.0	14427667.5	724
2016-05-02	12.7	12.7	12.45	12.49	-0.17	-1.34	858257.0	10796855.6	540
2016-05-01	12.75	13.1	12.55	12.66	0.21	1.69	2579810.0	33129893.4	1442
2016-04-28	12.4	12.6	12.2	12.45	0.22	1.8	1946828.0	24229109.6	794
2016-04-27	12.2	12.5	12.2	12.23	0.13	1.07	1076946.0	13257991.4	521
2016-04-26	11.85	12.35	11.75	12.1	0.23	1.94	1873199.0	22711534.95	790
2016-04-25	11.85	11.9	11.7	11.87	0.05	0.42	845897.0	9991337.35	437
2016-04-24	11.75	12.1	11.7	11.82	0.06	0.51	1960978.0	23349594.1	957
2016-04-21	11.75	11.95	11.7	11.76	0.07	0.6	761771.0	9006788.1	389
2016-04-20	11.8	11.85	11.6	11.69	-0.13	-1.1	753180.0	8825729.65	323
2016-04-19	11.9	12.0	11.7	11.82	0.18	1.55	872927.0	10326511.4	443
2016-04-18	10.95	11.7	10.95	11.64	0.01	0.09	715348.0	8233274.65	429
2016-04-17	12.15	12.15	11.5	11.63	-0.43	-3.57	861744.0	10145845.5	537
2016-04-14	11.65	12.45	11.6	12.06	0.36	3.08	4315169.0	52362893.7	1895
2016-04-13	11.85	11.85	11.6	11.7	-0.1	-0.85	1216926.0	14279191.7	461
2016-04-12	11.75	11.9	11.75	11.8	0.0	0.0	537670.0	6373769.95	298
2016-04-11	12.0	12.0	11.75	11.8	-0.2	-1.67	575531.0	6817725.55	371
2016-04-10	12.15	12.25	11.95	12.0	0.05	0.42	557028.0	6740956.6	364
2016-04-07	11.95	12.45	11.9	11.95	0.21	1.79	1395194.0	16900340.75	977
2016-04-06	11.6	12.5	11.4	11.74	0.2	1.73	3503617.0	42006291.5	2051
2016-04-05	10.5	11.55	10.5	11.54	1.01	9.59	2073829.0	23392638.9	762
2016-04-04	10.4	10.6	10.3	10.53	0.15	1.45	628953.0	6590260.3	358
2016-04-03	10.65	10.75	10.0	10.38	-0.4	-3.71	731502.0	7572071.6	505
2016-03-31	10.6	11.0	10.5	10.78	0.09	0.84	1155355.0	12414890.2	592
2016-03-30	10.7	10.8	10.55	10.69	0.08	0.75	376171.0	4013978.25	221
2016-03-29	10.0	10.8	10.0	10.61	-0.3	-2.75	524699.0	5553851.9	370
2016-03-28	11.1	11.25	10.8	10.91	-0.13	-1.18	504664.0	5587129.8	268
2016-03-27	11.3	11.35	11.0	11.04	-0.25	-2.21	378053.0	4211898.4	284
2016-03-24	11.45	11.45	11.25	11.29	-0.19	-1.66	487855.0	5524257.45	291
2016-03-23	11.5	11.6	11.45	11.48	-0.02	-0.17	510684.0	5880287.4	291
2016-03-22	11.75	11.75	11.45	11.5	-0.2	-1.71	1124165.0	12978383.65	483
2016-03-21	11.75	11.8	11.55	11.7	0.01	0.09	860150.0	10064533.05	470
2016-03-20	11.8	11.9	11.6	11.69	-0.01	-0.09	979616.0	11533592.05	518
2016-03-17	11.65	12.1	11.65	11.7	0.16	1.39	2368697.0	28082816.95	1106
2016-03-16	11.45	11.6	11.35	11.54	0.2	1.76	1142706.0	13114569.4	580
2016-03-15	11.4	11.7	11.25	11.34	0.15	1.34	1421974.0	16331573.2	876
2016-03-14	11.5	11.5	11.15	11.19	-0.31	-2.7	591220.0	6716012.85	384
2016-03-13	11.0	11.7	11.0	11.5	0.1	0.88	1315522.0	15203119.9	640
2016-03-10	11.65	11.65	11.25	11.4	-0.1	-0.87	1158816.0	13283215.4	514
2016-03-09	11.7	11.7	11.5	11.5	-0.23	-1.96	855010.0	9919457.8	487
2016-03-08	12.0	12.0	11.6	11.73	-0.14	-1.18	1137115.0	13410154.85	799
2016-03-07	11.55	12.2	11.45	11.87	0.43	3.76	3120573.0	37041167.35	1670
2016-03-06	11.6	11.65	11.4	11.44	0.11	0.97	1752242.0	20128343.65	778
2016-03-03	11.3	11.6	10.85	11.33	0.38	3.47	4966832.0	55690015.25	2356
2016-03-02	10.1	10.95	9.85	10.95	0.99	9.94	5218349.0	55050902.95	1774
2016-03-01	9.75	10.1	9.75	9.96	0.29	3.0	1428823.0	14215108.15	587
2016-02-29	9.9	9.9	9.65	9.67	-0.18	-1.83	785689.0	7699557.05	409
2016-02-28	9.9	9.95	9.8	9.85	0.18	1.86	1321598.0	13062105.15	422
2016-02-25	9.6	9.85	9.55	9.67	0.1	1.04	1277655.0	12407502.1	544
2016-02-24	9.7	9.8	9.5	9.57	-0.33	-3.33	832716.0	8085936.0	435
2016-02-23	9.6	10.1	9.6	9.9	0.35	3.66	2377291.0	23354665.6	1047
2016-02-22	9.5	9.6	9.45	9.55	0.12	1.27	1384783.0	13202221.15	546
2016-02-21	9.05	9.5	9.05	9.43	0.33	3.63	1568860.0	14536816.85	574
2016-02-18	9.1	9.2	9.0	9.1	0.17	1.9	902809.0	8192311.85	419
2016-02-17	8.8	9.05	8.8	8.93	0.05	0.56	1024597.0	9128452.85	400
2016-02-16	9.0	9.3	8.7	8.88	0.13	1.49	1437477.0	12957304.45	736
2016-02-15	8.7	8.8	8.4	8.75	0.18	2.1	902728.0	7841597.45	365
2016-02-14	9.5	9.5	8.55	8.57	-0.63	-6.85	703060.0	6341179.8	403
2016-02-11	9.5	9.85	9.15	9.2	-0.38	-3.97	865718.0	8235386.4	531
2016-02-10	9.45	9.8	9.35	9.58	0.1	1.05	1515028.0	14520812.8	663
2016-02-09	9.4	9.55	9.4	9.48	-0.11	-1.15	849163.0	8051978.75	383
2016-02-08	9.8	9.9	9.5	9.59	-0.13	-1.34	622886.0	6020172.2	362
2016-02-07	9.6	9.95	9.6	9.72	0.0	0.0	1214553.0	11894944.95	700
2016-02-04	9.75	9.95	9.6	9.72	0.15	1.57	1197174.0	11716124.2	599
2016-02-03	9.35	9.6	9.3	9.57	0.28	3.01	847268.0	7985996.6	376
2016-02-02	9.5	9.75	9.3	9.29	-0.22	-2.31	1601585.0	15307400.85	722
2016-02-01	9.15	9.75	9.15	9.51	0.14	1.49	1719502.0	16324619.75	644
2016-01-31	9.6	9.75	9.35	9.37	0.11	1.19	1208941.0	11529320.7	640
2016-01-28	9.1	9.35	9.1	9.26	0.26	2.89	1175617.0	10834745.2	489
2016-01-27	9.1	9.2	9.0	9.0	0.07	0.78	1485129.0	13463767.55	629
2016-01-26	8.6	9.0	8.55	8.93	-0.11	-1.22	2081054.0	18325603.05	979
2016-01-25	8.65	9.35	8.55	9.04	0.22	2.49	1821132.0	16395095.6	1098
2016-01-24	9.25	9.45	8.7	8.82	0.01	0.11	1143676.0	10281918.45	758
2016-01-21	9.05	9.45	8.8	8.81	-0.95	-9.73	1605274.0	14382612.5	827
2016-01-20	9.9	10.0	9.75	9.76	-1.04	-9.63	670636.0	6587092.95	366
2016-01-19	10.85	10.9	10.65	10.8	0.33	3.15	599057.0	6464871.9	419
2016-01-18	10.2	10.5	9.8	10.47	0.18	1.75	409312.0	4194932.45	293
2016-01-17	10.3	10.35	10.3	10.29	-1.09	-9.58	579580.0	5962988.15	285
2016-01-14	12.4	12.4	11.35	11.38	-1.14	-9.11	469169.0	5485647.6	318
2016-01-13	12.95	12.95	12.5	12.52	-0.15	-1.18	301090.0	3805286.6	259
2016-01-12	12.55	12.85	12.5	12.67	-0.39	-2.99	428199.0	5430502.55	376
2016-01-11	12.7	13.1	12.7	13.06	0.12	0.93	315141.0	4079196.25	275
2016-01-10	13.5	13.6	12.85	12.94	-0.39	-2.93	298241.0	3954503.3	221
2016-01-07	13.15	14.15	13.15	13.33	-1.08	-7.49	603049.0	8260081.9	340
2016-01-06	14.85	14.95	14.3	14.41	-0.56	-3.74	536418.0	7800445.05	390
2016-01-05	15.15	15.2	14.95	14.97	-0.02	-0.13	412582.0	6205832.7	431
2016-01-04	15.25	15.4	14.95	14.99	-0.34	-2.22	680673.0	10325481.7	422
2016-01-03	15.25	15.45	15.2	15.33	0.07	0.46	449766.0	6880210.7	333
2015-12-31	15.25	15.6	15.15	15.26	0.07	0.46	1236635.0	18992847.35	727
2015-12-30	15.55	15.55	15.15	15.19	-0.16	-1.04	658048.0	10077832.05	408
2015-12-29	14.85	15.4	14.75	15.35	-0.16	-1.03	748523.0	11316538.15	510
2015-12-28	15.3	16.1	15.25	15.51	0.19	1.24	1560070.0	24445989.85	1113
2015-12-27	15.4	15.4	15.15	15.32	-0.01	-0.07	274787.0	4193431.85	183
2015-12-24	15.5	15.65	15.3	15.33	-0.16	-1.03	396350.0	6120761.05	274
2015-12-23	15.7	15.8	15.45	15.49	-0.24	-1.53	299580.0	4677707.9	282
2015-12-22	15.65	15.85	15.6	15.73	0.11	0.7	394186.0	6207362.05	292
2015-12-21	15.75	15.8	15.6	15.62	-0.23	-1.45	401629.0	6290768.35	274
2015-12-20	16.15	16.15	15.8	15.85	-0.41	-2.52	379452.0	6047002.4	284
2015-12-17	15.7	16.8	15.7	16.26	0.65	4.16	1115990.0	18147430.2	859
2015-12-16	15.1	16.05	14.95	15.61	0.62	4.14	1387107.0	21417483.65	818
2015-12-15	15.15	15.2	14.9	14.99	0.09	0.6	325684.0	4905205.9	268
2015-12-14	15.35	15.5	14.85	14.9	-0.37	-2.42	725577.0	11026221.6	463
2015-12-13	15.45	15.7	15.25	15.27	-1.01	-6.2	514114.0	7896212.2	379
2015-12-10	16.5	16.5	16.25	16.28	-0.21	-1.27	216258.0	3537785.95	228
2015-12-09	16.7	16.7	16.4	16.49	-0.13	-0.78	361759.0	5982612.25	284
2015-12-08	16.8	16.9	16.35	16.62	-0.68	-3.93	785522.0	13038995.1	535
2015-12-07	17.6	18.3	17.25	17.3	0.0	0.0	2004564.0	35689070.3	1615
2015-12-06	17.3	17.4	17.25	17.3	-0.03	-0.17	241923.0	4186848.65	224
2015-12-03	17.5	17.5	17.35	17.33	-0.21	-1.2	222150.0	3872778.6	229
2015-12-02	17.6	17.7	17.5	17.54	-0.04	-0.23	418118.0	7352129.25	298
2015-12-01	17.6	17.75	17.5	17.58	0.08	0.46	352921.0	6212489.05	242
2015-11-30	17.6	17.6	17.45	17.5	-0.04	-0.23	241887.0	4239486.4	217
2015-11-29	17.55	17.8	17.5	17.54	0.02	0.11	623913.0	11021019.8	491
2015-11-26	17.45	17.75	17.45	17.52	0.02	0.11	650680.0	11428122.1	407
2015-11-25	17.5	17.6	17.45	17.5	-0.06	-0.34	242196.0	4235066.95	211
2015-11-24	17.5	17.75	17.45	17.56	-0.06	-0.34	330247.0	5823267.15	234
2015-11-23	17.5	17.85	17.5	17.62	0.16	0.92	493167.0	8730336.9	445
2015-11-22	17.4	17.5	17.35	17.46	0.03	0.17	352084.0	6153967.6	321
2015-11-19	17.65	17.9	17.35	17.43	-0.13	-0.74	383457.0	6742282.95	374
2015-11-18	17.2	17.65	17.15	17.56	0.45	2.63	466117.0	8102435.6	428
2015-11-17	17.2	17.3	17.05	17.11	-0.02	-0.12	277493.0	4761261.15	215
2015-11-16	16.85	17.3	16.85	17.13	0.01	0.06	559274.0	9574164.2	380
2015-11-15	18.1	18.1	16.45	17.12	-1.11	-6.09	628695.0	10928665.25	475
2015-11-12	18.35	18.45	18.2	18.23	-0.15	-0.82	261478.0	4782539.35	256
2015-11-11	18.1	18.7	18.1	18.38	0.16	0.88	603558.0	11160095.35	458
2015-11-10	18.2	18.5	18.15	18.22	0.07	0.39	396541.0	7257426.05	342
2015-11-09	18.2	18.35	18.1	18.15	-0.02	-0.11	304423.0	5549088.0	284
2015-11-08	18.15	18.2	18.0	18.17	-0.08	-0.44	311344.0	5643224.1	247
2015-11-05	18.55	18.55	18.25	18.25	-0.31	-1.67	673781.0	12385725.9	415
2015-11-04	18.2	18.6	18.0	18.56	0.42	2.32	560762.0	10294018.0	431
2015-11-03	18.45	18.65	18.1	18.14	-0.16	-0.87	1217596.0	22345554.95	663
2015-11-02	18.1	18.4	18.05	18.3	0.09	0.49	424163.0	7737856.7	362
2015-11-01	18.1	18.25	18.0	18.21	-0.15	-0.82	485978.0	8800152.15	315
2015-10-29	18.55	18.65	18.1	18.36	0.02	0.11	300585.0	5521589.8	306
2015-10-28	17.7	18.6	17.7	18.34	0.49	2.75	536945.0	9749758.65	451
2015-10-27	18.1	18.15	17.7	17.85	-0.24	-1.33	512519.0	9172623.0	335
2015-10-26	17.85	18.1	17.8	18.09	0.18	1.01	290801.0	5231936.5	289
2015-10-25	18.3	18.65	17.8	17.91	-0.14	-0.78	685952.0	12516287.8	538
2015-10-22	18.0	18.1	17.5	18.05	-0.02	-0.11	543290.0	9722033.95	456
2015-10-21	18.1	18.35	17.8	18.07	0.03	0.17	708716.0	12757477.85	605
2015-10-20	18.7	18.75	18.0	18.04	-0.65	-3.48	633369.0	11723304.15	529
2015-10-19	19.4	19.4	18.45	18.69	-1.63	-8.02	1840553.0	34407539.9	1384
2015-10-18	20.0	20.55	19.95	20.32	0.52	2.63	1269778.0	25843890.4	1023
2015-10-15	20.35	20.35	19.75	19.8	-0.6	-2.94	801425.0	16008911.95	781
2015-10-14	20.95	21.0	20.2	20.4	-0.47	-2.25	1801156.0	36900712.55	1550
2015-10-13	19.4	20.95	19.2	20.87	1.57	8.13	3164516.0	64253615.3	1816
2015-10-12	19.5	19.55	19.25	19.3	-0.21	-1.08	730584.0	14182843.95	481
2015-10-11	19.25	19.6	19.15	19.51	0.37	1.93	811905.0	15733728.75	560
2015-10-08	19.2	19.3	19.05	19.14	0.01	0.05	633005.0	12134005.9	417
2015-10-07	18.95	19.25	18.9	19.13	0.22	1.16	1088052.0	20786748.85	730
2015-10-06	19.0	19.1	18.85	18.91	-0.07	-0.37	500211.0	9500837.15	363
2015-10-05	18.65	19.05	18.55	18.98	0.39	2.1	708135.0	13331060.05	504
2015-10-04	18.5	18.7	18.4	18.59	0.01	0.05	240617.0	4465638.4	231
2015-10-01	19.0	19.05	18.5	18.58	-0.34	-1.8	449007.0	8448853.55	390
2015-09-30	19.05	19.25	18.85	18.92	0.04	0.21	552842.0	10487217.55	432
2015-09-29	18.55	19.25	18.1	18.88	0.19	1.02	1179361.0	22258526.6	946
2015-09-21	18.55	19.1	18.5	18.69	0.18	0.97	1153955.0	21587475.85	895
2015-09-20	18.45	18.75	18.0	18.51	0.08	0.43	1283949.0	23709304.05	909
2015-09-17	18.75	18.95	18.4	18.43	-0.38	-2.02	794283.0	14795506.5	586
2015-09-16	19.45	19.55	18.8	18.81	-0.45	-2.34	1428259.0	27209886.65	1211
2015-09-15	19.25	19.9	19.05	19.26	0.44	2.34	3862680.0	75575868.55	2573
2015-09-14	18.5	19.8	18.5	18.82	0.25	1.35	2925181.0	55976938.75	2048
2015-09-13	18.25	19.15	18.25	18.57	0.32	1.75	1277606.0	23845531.35	890
2015-09-10	18.35	18.4	18.1	18.25	-0.11	-0.6	1021616.0	18655381.1	674
2015-09-09	18.1	18.5	18.05	18.36	0.45	2.51	1500971.0	27340350.65	848
2015-09-08	17.55	17.95	17.45	17.91	0.38	2.17	787241.0	13936614.0	475
2015-09-07	17.65	17.8	17.5	17.53	0.0	0.0	597786.0	10558993.3	371
2015-09-06	17.6	17.6	17.35	17.53	0.03	0.17	393496.0	6900426.5	289
2015-09-03	17.9	18.0	17.4	17.5	-0.2	-1.13	862552.0	15251169.8	574
2015-09-02	17.55	17.8	17.4	17.7	-0.05	-0.28	1052333.0	18547216.35	675
2015-09-01	17.7	18.3	17.5	17.75	0.1	0.57	2197233.0	39452062.1	1414
2015-08-31	17.4	18.0	17.3	17.65	0.01	0.06	1054100.0	18581485.75	685
2015-08-30	18.25	18.5	17.55	17.64	-0.07	-0.4	1361406.0	24575845.8	863
2015-08-27	17.9	18.2	17.65	17.71	0.37	2.13	1097012.0	19698948.8	722
2015-08-26	17.65	18.2	17.25	17.34	-0.96	-5.25	1184695.0	21038523.6	879
2015-08-25	17.5	18.4	17.45	18.3	0.84	4.81	1657736.0	29958345.35	1080
2015-08-24	18.1	18.55	17.15	17.46	-0.83	-4.54	764432.0	13492894.9	646
2015-08-23	19.05	19.25	18.25	18.29	-1.96	-9.68	749168.0	14103158.45	693
2015-08-20	19.35	20.5	19.05	20.25	0.15	0.75	862383.0	17101005.4	885
2015-08-19	21.4	21.7	19.5	20.1	-1.37	-6.38	421735.0	8846775.3	463
2015-08-18	22.95	23.05	21.05	21.47	-1.81	-7.77	563148.0	12281194.8	641
2015-08-17	22.95	23.3	22.55	23.28	0.01	0.04	532133.0	12227412.0	442
2015-08-16	24.1	24.3	23.25	23.27	-1.03	-4.24	386031.0	9171810.85	404
2015-08-13	24.55	24.55	24.2	24.3	-0.02	-0.08	112265.0	2741488.4	167
2015-08-12	24.55	24.55	23.9	24.32	-0.37	-1.5	404940.0	9833314.5	306
2015-08-11	25.1	25.1	24.65	24.69	-0.36	-1.44	175181.0	4370607.6	228
2015-08-10	24.95	25.1	24.95	25.05	0.19	0.76	259059.0	6482234.2	282
2015-08-09	24.55	24.95	24.3	24.86	0.18	0.73	355325.0	8788939.7	316
2015-08-06	24.95	24.95	24.55	24.68	-0.32	-1.28	202562.0	5008189.1	251
2015-08-05	25.1	25.2	24.85	25.0	0.05	0.2	376995.0	9434128.5	270
2015-08-04	25.1	25.1	24.55	24.95	-0.18	-0.72	257915.0	6413283.0	241
2015-08-03	25.1	25.5	24.75	25.13	0.08	0.32	511569.0	12837745.2	388
2015-08-02	26.8	26.8	24.75	25.05	-1.93	-7.15	746111.0	18891226.5	739
2015-07-30	27.1	27.1	26.9	26.98	-0.18	-0.66	176474.0	4767284.9	197
2015-07-29	27.2	27.3	27.1	27.16	-0.03	-0.11	227515.0	6182026.1	275
2015-07-28	27.3	27.4	27.0	27.19	-0.11	-0.4	258232.0	7020185.5	277
2015-07-27	28.2	28.2	27.2	27.3	-0.97	-3.43	469973.0	12994602.2	506
2015-07-26	28.2	28.6	27.9	28.27	0.44	1.58	1365110.0	38519128.6	1092
2015-07-23	28.0	28.0	27.7	27.83	-0.18	-0.64	371301.0	10345255.2	382
2015-07-22	28.9	28.9	27.9	28.01	-0.44	-1.55	698970.0	19791443.7	694
2015-07-15	27.1	29.2	27.1	28.45	1.5	5.57	1270211.0	35691048.3	1245
2015-07-14	26.9	27.0	26.9	26.95	0.09	0.34	109130.0	2935946.9	130
2015-07-13	26.9	27.1	26.8	26.86	0.02	0.07	95996.0	2577808.4	115
2015-07-12	26.8	27.0	26.5	26.84	0.24	0.9	303359.0	8118823.2	271
2015-07-09	26.0	26.8	26.0	26.6	0.51	1.95	321631.0	8510972.5	293
2015-07-08	26.1	26.3	26.0	26.09	-0.15	-0.57	179485.0	4693090.5	199
2015-07-07	26.4	26.5	26.1	26.24	-0.43	-1.61	272587.0	7164352.5	258
2015-07-06	26.8	27.0	26.7	26.67	-0.33	-1.22	254493.0	6798336.2	211
2015-07-05	26.8	27.2	26.8	27.0	-0.12	-0.44	225087.0	6056277.8	201
2015-07-02	27.2	27.3	26.9	27.12	-0.02	-0.07	267504.0	7253924.5	254
2015-07-01	26.9	27.4	26.9	27.14	0.45	1.69	634465.0	17244118.2	489
2015-06-30	25.8	26.8	25.7	26.69	0.31	1.18	444355.0	11740352.7	400
2015-06-29	27.3	27.3	25.9	26.38	-0.95	-3.48	734041.0	19429065.4	571
2015-06-28	27.8	27.9	27.2	27.33	-0.36	-1.3	503744.0	13875858.4	434
2015-06-25	27.4	27.8	27.4	27.69	-0.04	-0.14	459783.0	12712288.4	253
2015-06-24	27.6	27.8	27.3	27.73	0.35	1.28	165216.0	4546696.2	174
2015-06-23	27.5	27.5	27.0	27.38	0.09	0.33	390846.0	10649052.9	376
2015-06-22	28.3	28.3	27.1	27.29	-0.67	-2.4	459311.0	12656624.1	435
2015-06-21	28.7	28.7	27.9	27.96	-0.92	-3.19	471474.0	13279921.4	392
2015-06-18	29.1	29.1	28.7	28.88	-0.06	-0.21	212913.0	6138397.4	202
2015-06-17	29.0	29.0	28.7	28.94	0.15	0.52	322120.0	9270196.4	331
2015-06-16	29.1	29.2	28.7	28.79	-0.33	-1.13	300356.0	8683027.4	277
2015-06-15	29.8	29.8	29.1	29.12	-0.56	-1.89	471090.0	13843314.9	342
2015-06-14	29.5	29.8	29.5	29.68	0.08	0.27	518496.0	15386151.1	294
2015-06-11	29.7	29.9	29.5	29.6	-0.08	-0.27	311842.0	9268960.1	265
2015-06-10	29.1	29.8	29.1	29.68	0.69	2.38	577508.0	16905858.4	316
2015-06-09	29.5	29.5	28.6	28.99	-0.64	-2.16	409658.0	11939419.6	327
2015-06-08	29.6	29.7	29.4	29.63	-0.08	-0.27	318863.0	9420128.2	221
2015-06-07	29.7	30.0	29.5	29.71	-0.17	-0.57	257034.0	7630210.3	257
2015-06-04	30.0	30.0	29.8	29.88	-0.13	-0.43	369788.0	11070182.3	234
2015-06-03	30.3	30.3	29.9	30.01	-0.16	-0.53	373177.0	11228426.5	328
2015-06-02	30.1	30.5	29.9	30.17	0.23	0.77	742869.0	22355946.0	551
2015-06-01	30.1	30.2	29.6	29.94	-0.16	-0.53	437526.0	13064822.6	429
2015-05-31	30.7	30.8	30.0	30.1	-0.45	-1.47	1082242.0	32932040.8	744
2015-05-28	30.2	30.8	30.1	30.55	0.47	1.56	1541489.0	46933760.1	970
2015-05-27	30.2	30.3	30.0	30.08	-0.22	-0.73	522649.0	15750085.8	385
2015-05-26	30.3	30.4	30.1	30.3	0.01	0.03	598792.0	18117516.2	493
2015-05-25	30.7	30.8	30.0	30.29	-0.14	-0.46	1888589.0	57354744.7	1253
2015-05-24	29.7	30.9	29.6	30.43	0.79	2.67	3731737.0	113016042.2	2207
2015-05-21	29.5	29.7	29.4	29.64	0.16	0.54	937973.0	27725961.6	463
2015-05-20	29.5	30.0	29.3	29.48	-0.02	-0.07	1563818.0	46377505.0	1127
2015-05-19	29.5	29.6	29.3	29.5	0.08	0.27	599463.0	17668682.7	377
2015-05-18	29.8	29.8	29.3	29.42	-0.3	-1.01	682247.0	20158864.4	562
2015-05-17	29.5	30.0	29.4	29.72	0.38	1.3	805701.0	23935058.2	641
2015-05-14	29.5	29.6	29.2	29.34	0.01	0.03	495739.0	14565092.5	376
2015-05-13	29.5	29.6	29.2	29.33	-0.19	-0.64	377957.0	11111295.8	294
2015-05-12	29.2	29.6	29.0	29.52	0.3	1.03	426141.0	12484071.4	385
2015-05-11	29.9	30.0	29.1	29.22	-0.62	-2.08	689972.0	20396342.7	629
2015-05-10	29.6	30.3	29.3	29.84	0.22	0.74	1019847.0	30418085.3	825
2015-05-07	30.4	30.5	29.2	29.62	-0.54	-1.79	1611212.0	47949766.9	1210
2015-05-06	29.2	30.7	29.1	30.16	0.89	3.04	3694983.0	111370579.4	2058
2015-05-05	29.5	29.8	29.1	29.27	0.15	0.52	1563631.0	46061504.8	1037
2015-05-04	28.9	29.4	28.9	29.12	0.16	0.55	719103.0	20881933.6	514
2015-05-03	29.2	29.6	28.7	28.96	-0.15	-0.52	1190908.0	34855673.0	921
2015-04-30	29.5	29.6	29.1	29.11	-0.24	-0.82	791629.0	23213026.7	715
2015-04-29	29.8	29.9	28.8	29.35	-0.09	-0.31	1790485.0	52549029.6	1211
2015-04-28	29.1	29.8	29.0	29.44	0.81	2.83	2889134.0	85125689.8	1927
2015-04-27	28.3	29.8	28.2	28.63	0.7	2.51	4282532.0	124986669.7	2688
2015-04-26	27.4	28.1	27.4	27.93	0.72	2.65	1521016.0	42164434.1	1063
2015-04-23	27.1	27.2	27.0	27.21	0.22	0.82	573261.0	15549642.1	415
2015-04-22	27.5	27.6	27.0	26.99	-0.12	-0.44	1599840.0	43643903.7	1004
2015-04-21	27.4	27.4	27.1	27.11	-0.41	-1.49	1125509.0	30651457.3	764
2015-04-20	28.0	28.0	27.3	27.52	-0.32	-1.15	1139919.0	31523917.5	791
2015-04-19	27.8	28.5	27.7	27.84	0.04	0.14	1586519.0	44498179.2	1056
2015-04-16	28.0	28.1	27.7	27.8	-0.13	-0.47	862408.0	24075974.1	658
2015-04-15	27.8	28.1	27.5	27.93	0.46	1.67	1058859.0	29460402.0	861
2015-04-14	27.9	28.1	27.3	27.47	-0.4	-1.44	849450.0	23573701.2	887
2015-04-13	26.9	28.2	26.5	27.87	0.9	3.34	2617265.0	72352991.1	1873
2015-04-12	27.3	27.6	26.9	26.97	0.07	0.26	945656.0	25809435.8	740
2015-04-09	26.9	27.1	26.7	26.9	0.07	0.26	769669.0	20674481.0	601
2015-04-08	27.4	27.5	26.8	26.83	-0.41	-1.51	564016.0	15334670.4	559
2015-04-07	27.1	27.3	27.1	27.24	0.37	1.38	533231.0	14493210.5	444
2015-04-06	27.1	27.2	26.7	26.87	-0.1	-0.37	487151.0	13123695.7	474
2015-04-05	27.6	27.8	26.4	26.97	-0.5	-1.82	466529.0	12578927.7	613
2015-04-02	28.3	28.5	27.1	27.47	-0.58	-2.07	542834.0	15167155.2	654
2015-04-01	27.9	28.3	27.7	28.05	0.15	0.54	419421.0	11752133.2	453
2015-03-31	28.5	28.8	27.6	27.9	-0.53	-1.86	599897.0	16870488.0	693
2015-03-30	29.1	29.5	28.1	28.43	-0.46	-1.59	944857.0	27409750.5	781
2015-03-29	28.6	29.1	28.4	28.89	0.56	1.98	848846.0	24483875.6	693
2015-03-26	26.7	28.5	26.2	28.33	0.44	1.58	1199550.0	32962054.0	1115
2015-03-25	30.6	30.8	27.7	27.89	-2.7	-8.83	2034830.0	59466586.5	1657
2015-03-24	29.7	31.1	29.6	30.59	0.86	2.89	3167227.0	96783522.6	1742
2015-03-23	29.4	29.9	29.1	29.73	0.6	2.06	1177533.0	34759540.3	873
2015-03-22	28.6	29.5	28.3	29.13	0.7	2.46	838383.0	24288755.4	846
2015-03-19	28.5	28.7	27.9	28.43	0.53	1.9	578752.0	16372060.8	609
2015-03-18	28.3	28.6	27.1	27.9	-0.79	-2.75	782210.0	21774239.9	895
2015-03-17	29.2	29.7	28.5	28.69	-0.57	-1.95	763461.0	22155081.8	744
2015-03-16	30.2	30.4	29.1	29.26	-0.92	-3.05	1271965.0	37794313.6	1218
2015-03-15	30.1	30.9	29.9	30.18	0.06	0.2	1764285.0	53575281.3	1555
2015-03-12	30.1	30.3	30.0	30.12	0.06	0.2	637157.0	19202745.2	599
2015-03-11	29.8	30.4	29.7	30.06	-0.25	-0.82	622666.0	18737433.7	628
2015-03-10	30.5	30.5	30.0	30.31	-0.08	-0.26	706700.0	21380754.6	715
2015-03-09	30.7	31.0	30.3	30.39	-0.21	-0.69	2604728.0	79781891.8	1949
2015-03-08	29.4	30.9	29.3	30.6	1.69	5.85	4898842.0	147328933.0	3511
2015-03-05	28.9	29.0	28.8	28.91	0.02	0.07	872957.0	25180832.7	668
2015-03-04	28.9	29.1	28.8	28.89	0.11	0.38	951915.0	27521850.4	776
2015-03-03	28.8	29.1	28.6	28.78	-0.01	-0.03	875495.0	25212383.9	752
2015-03-02	29.1	29.1	28.8	28.79	-0.12	-0.42	465703.0	13436967.7	467
2015-03-01	29.0	29.3	28.8	28.91	0.18	0.63	825423.0	23897768.5	660
2015-02-26	29.1	29.1	28.6	28.73	-0.16	-0.55	645710.0	18646231.5	675
2015-02-25	28.3	29.5	28.2	28.89	0.7	2.48	1857005.0	53887345.9	1766
2015-02-24	28.2	28.3	27.9	28.19	-0.2	-0.7	1204190.0	33817076.8	996
2015-02-23	29.0	29.1	28.2	28.39	-0.65	-2.24	708536.0	20336164.0	765
2015-02-22	29.3	29.5	29.0	29.04	-0.21	-0.72	604946.0	17665980.5	607
2015-02-19	29.3	29.4	29.1	29.25	-0.31	-1.05	824888.0	24152503.2	760
2015-02-18	29.1	29.7	29.1	29.56	0.04	0.14	880879.0	25876262.6	862
2015-02-17	30.0	30.2	29.2	29.52	-0.52	-1.73	1055412.0	31376954.0	1221
2015-02-16	30.5	30.7	29.9	30.04	-0.17	-0.56	1855595.0	56318156.5	1684
2015-02-15	30.1	31.1	29.9	30.21	1.24	4.28	4610863.0	140015549.4	3570
2015-02-12	31.6	32.1	28.6	28.97	-2.73	-8.61	5238626.0	160033682.2	3619
2015-02-11	32.3	32.3	31.4	31.7	-0.52	-1.61	1455230.0	46186449.8	1238
2015-02-10	32.8	32.9	32.0	32.22	-0.52	-1.59	1452941.0	47112719.2	1290
2015-02-09	33.3	33.6	32.7	32.74	-0.43	-1.3	2636753.0	87161556.0	1912
2015-02-08	32.8	33.4	32.7	33.17	0.82	2.53	4081771.0	135168102.8	2686
2015-02-05	31.4	32.9	31.3	32.35	0.46	1.44	2809596.0	89676186.1	2136
2015-02-04	32.6	32.8	31.7	31.89	-0.55	-1.7	1973470.0	63629851.1	1558
2015-02-03	32.5	33.2	32.1	32.44	0.21	0.65	5375675.0	176313380.4	3706
2015-02-02	31.2	32.7	30.9	32.23	1.05	3.37	4349166.0	138416733.2	2845
2015-02-01	31.0	31.8	30.7	31.18	1.39	4.67	4357658.0	135732310.5	2528
2015-01-29	30.0	30.3	29.6	29.79	-0.24	-0.8	2323045.0	69668759.5	1617
2015-01-28	29.9	30.3	29.7	30.03	0.62	2.11	3261326.0	97703317.3	2277
2015-01-27	28.9	29.5	28.8	29.41	0.58	2.01	2367749.0	69010954.4	1583
2015-01-26	28.8	29.0	28.3	28.83	0.38	1.34	1891096.0	54304336.3	1466
2015-01-22	28.6	29.1	27.6	28.45	-0.39	-1.35	2518703.0	71592723.3	2072
2015-01-21	29.3	29.9	28.6	28.84	-0.61	-2.07	3802261.0	111621988.2	2628
2015-01-20	28.8	29.6	28.6	29.45	0.65	2.26	3501213.0	102116014.4	2269
2015-01-19	29.1	29.3	28.6	28.8	-0.3	-1.03	1921849.0	55424538.9	1768
2015-01-18	29.5	30.1	28.8	29.1	1.35	4.86	6928564.0	202828896.7	4722
2015-01-15	28.3	29.1	27.6	27.75	-0.24	-0.86	3321468.0	94454999.9	2528
2015-01-14	27.9	28.3	27.9	27.99	0.17	0.61	1665292.0	46819270.7	1066
2015-01-13	27.0	28.0	26.9	27.82	0.09	0.32	2229085.0	61180625.8	1641
2015-01-12	28.4	28.6	27.6	27.73	-0.56	-1.98	2159397.0	60931620.2	1821
2015-01-11	28.2	29.3	28.1	28.29	0.32	1.14	5201289.0	149065094.4	3347
2015-01-08	28.1	28.4	27.8	27.97	0.47	1.71	2962322.0	83142435.5	1947
2015-01-07	27.2	28.1	26.8	27.5	0.5	1.85	4747814.0	130431662.1	2844
2015-01-06	26.1	27.2	25.9	27.0	-0.9	-3.23	3661778.0	96818857.5	2742
2015-01-05	29.1	29.2	27.4	27.9	-1.68	-5.68	2989842.0	85513079.8	2379
2015-01-04	29.6	30.4	29.3	29.58	-0.02	-0.07	2769129.0	82619057.0	2189
2015-01-01	29.7	30.2	28.9	29.6	0.48	1.65	4827983.0	143185177.2	3548
2014-12-31	31.7	32.0	28.4	29.12	-2.35	-7.47	7618773.0	224602721.5	5471
2014-12-30	32.0	32.6	31.1	31.47	-2.04	-6.09	4789111.0	152792208.1	3423
2014-12-29	35.2	35.4	33.2	33.51	-1.62	-4.61	8535253.0	294449985.5	6893
2014-12-28	35.1	35.7	34.7	35.13	0.15	0.43	7425580.0	261727403.3	5223
2014-12-25	36.0	36.7	34.7	34.98	-1.0	-2.78	6223810.0	221733139.8	5380
2014-12-24	37.0	38.0	35.5	35.98	-0.67	-1.83	12679371.0	466064877.8	9529
2014-12-23	33.9	37.4	33.8	36.65	2.51	7.35	3730734.0	131961981.7	3107
2014-12-22	34.1	35.1	33.1	34.14	-0.22	-0.64	2852834.0	98035203.4	2516
2014-12-21	35.2	35.4	32.4	34.36	0.33	0.97	2804506.0	95374020.6	2363
2014-12-18	33.3	34.5	33.1	34.03	2.21	6.95	2312239.0	78557060.6	2101
2014-12-17	34.2	34.8	30.9	31.82	-2.47	-7.2	3882812.0	123181162.6	2927
2014-12-16	37.9	37.9	34.3	34.29	-3.75	-9.86	793208.0	28113169.5	778
2014-12-15	38.6	39.2	37.7	38.04	-0.06	-0.16	2003541.0	76513678.3	1113
2014-12-14	37.6	38.6	37.1	38.1	-0.25	-0.65	1805067.0	68755803.5	1078
2014-12-11	38.1	38.8	38.1	38.35	-0.02	-0.05	2065300.0	79157569.7	1650
2014-12-10	38.8	39.4	37.6	38.37	-0.37	-0.96	1603677.0	61712402.8	1474
2014-12-09	37.6	39.9	37.4	38.74	-0.24	-0.62	2590997.0	100199461.4	2513
2014-12-08	40.4	40.8	38.7	38.98	-1.71	-4.2	1376028.0	54852514.7	1796
2014-12-07	40.9	41.0	40.1	40.69	-0.15	-0.37	1614193.0	65412571.3	2014
2014-12-04	40.3	42.2	40.3	40.84	2.44	6.35	9488615.0	391191452.2	7147
2014-12-03	38.8	39.0	37.3	38.4	-0.43	-1.11	2660825.0	101707861.0	2381
2014-12-02	39.4	39.7	38.7	38.83	-0.06	-0.15	3147914.0	123471964.9	2695
2014-12-01	38.7	39.8	38.7	38.89	0.77	2.02	4562581.0	178706237.8	4212
2014-11-30	37.5	39.5	37.4	38.12	-2.81	-6.87	9968881.0	384448759.2	8006
2014-11-27	40.8	44.9	40.8	40.93	-4.31	-9.53	20271112.0	853111169.8	14576
2014-11-26	46.7	47.1	45.2	45.24	-5.0	-9.95	1231025.0	56366609.0	946
2014-11-25	53.5	55.25	50.2	50.24	-5.47	-9.82	4156271.0	210313810.5	2615
2014-11-24	62.0	62.0	55.75	55.71	-6.13	-9.91	3067065.0	179001326.75	2300
2014-11-23	62.5	62.75	61.5	61.84	-0.44	-0.71	2142124.0	133531188.5	2073
2014-11-20	62.5	64.25	61.5	62.28	-0.58	-0.92	2199924.0	138665003.75	2688
2014-11-19	61.5	63.75	59.75	62.86	2.3	3.8	2838360.0	173507632.0	3129
2014-11-18	60.0	62.0	59.75	60.56	-0.01	-0.02	820577.0	49747048.75	1328
2014-11-17	64.25	64.25	59.5	60.57	-3.89	-6.03	863863.0	53101741.75	1552
2014-11-16	64.5	65.25	62.25	64.46	-0.23	-0.36	1138452.0	72441574.25	1901
2014-11-13	65.25	66.5	64.5	64.69	-0.98	-1.49	1268602.0	82948173.25	1943
2014-11-12	67.5	67.75	64.75	65.67	-1.1	-1.65	1267197.0	83432215.25	1943
2014-11-11	65.25	68.0	64.5	66.77	0.98	1.49	2191980.0	145936267.0	2500
2014-11-10	66.5	67.5	65.0	65.79	-0.76	-1.14	680414.0	45019855.75	1298
2014-11-09	65.0	67.5	62.25	66.55	0.95	1.45	1708070.0	110187672.25	2617
2014-11-06	68.25	69.25	64.75	65.6	-2.05	-3.03	2596866.0	178514321.75	2655
2014-11-05	67.25	68.75	66.75	67.65	0.51	0.76	2710955.0	183906954.75	3188
2014-11-04	70.0	71.75	66.25	67.14	-4.33	-6.06	1850851.0	128223516.75	2793
2014-11-03	68.5	74.0	68.25	71.47	1.68	2.41	3048478.0	216315862.5	3454
2014-11-02	71.0	73.25	68.25	69.79	0.18	0.26	3167519.0	226109952.5	4157
2014-10-30	63.5	71.0	62.75	69.61	5.02	7.77	5640365.0	374187472.25	4277
2014-10-29	61.5	65.75	61.5	64.59	3.27	5.33	1690425.0	106804313.5	1758
2014-10-28	62.0	62.5	61.25	61.32	-0.87	-1.4	711663.0	43909617.0	865
2014-10-27	63.0	63.0	62.0	62.19	-0.67	-1.07	1147964.0	71598948.75	1205
2014-10-26	62.5	64.25	62.0	62.86	0.08	0.13	3762865.0	236764185.5	4221
2014-10-23	56.5	62.75	55.75	62.78	5.61	9.81	4316105.0	256378888.75	3200
2014-10-22	58.5	59.0	56.75	57.17	-1.53	-2.61	1547272.0	89026923.25	2024
2014-10-21	58.75	59.75	57.5	58.7	-0.41	-0.69	1416281.0	83555342.0	1619
2014-10-20	59.5	60.25	57.75	59.11	-0.52	-0.87	602183.0	35504805.75	960
2014-10-19	59.0	60.5	55.75	59.63	2.96	5.22	2785577.0	160694987.0	2022
2014-10-16	55.75	59.0	52.5	56.67	-1.39	-2.39	2376918.0	133909439.5	1962
2014-10-15	58.25	59.0	57.0	58.06	-1.03	-1.74	785103.0	45323971.25	1111
2014-10-14	58.0	59.75	56.5	59.09	1.45	2.52	1734740.0	100193870.5	1585
2014-10-13	52.25	58.25	51.5	57.64	4.44	8.35	954377.0	53349466.75	1005
2014-10-12	56.25	57.5	52.5	53.2	-5.1	-8.75	738079.0	41031274.75	679
2014-10-02	59.75	60.0	57.75	58.3	-1.84	-3.06	840068.0	49424751.25	868
2014-10-01	60.5	60.5	60.0	60.14	0.04	0.07	358025.0	21552102.5	369
2014-09-30	60.5	61.0	60.0	60.1	-0.54	-0.89	878756.0	53080567.0	633
2014-09-29	60.5	60.75	59.75	60.64	0.6	1.0	665244.0	40098486.25	663
2014-09-28	62.25	62.5	59.75	60.04	-1.42	-2.31	1055262.0	63876877.75	1361
2014-09-25	59.5	62.5	58.5	61.46	2.2	3.71	1173545.0	70714208.25	929
2014-09-24	59.5	60.5	57.5	59.26	-0.76	-1.27	806972.0	47821176.25	716
2014-09-22	60.0	60.25	59.25	60.02	-0.4	-0.66	371846.0	22254073.25	486
2014-09-21	61.5	62.5	59.5	60.42	-0.51	-0.84	887459.0	53891595.25	909
2014-09-18	61.0	61.75	60.5	60.93	0.77	1.28	1027211.0	62846776.5	948
2014-09-17	62.0	62.0	60.0	60.16	-1.48	-2.4	1211995.0	73541318.5	1304
2014-09-16	60.25	62.25	59.0	61.64	1.19	1.97	1528022.0	92321211.75	1699
2014-09-15	63.0	63.25	59.75	60.45	-2.41	-3.83	1166423.0	71879027.25	1095
2014-09-14	63.25	64.5	62.5	62.86	-0.81	-1.27	1409750.0	89075565.0	1232
2014-09-11	64.25	64.75	63.25	63.67	-1.04	-1.61	917771.0	58683886.75	946
2014-09-10	65.5	65.75	64.25	64.71	-1.03	-1.57	683599.0	44343394.75	792
2014-09-09	65.0	66.25	64.0	65.74	0.85	1.31	1630760.0	106183390.75	1312
2014-09-08	62.5	65.5	62.0	64.89	2.3	3.67	2404364.0	151605473.25	1787
2014-09-07	63.0	63.5	62.25	62.59	-0.38	-0.6	871409.0	54612179.75	809
2014-09-04	62.5	64.25	61.75	62.97	1.0	1.61	2625569.0	164935055.5	1639
2014-09-03	62.75	63.5	62.0	61.97	-0.89	-1.42	1302348.0	81337872.0	1441
2014-09-02	65.0	65.25	62.0	62.86	-2.5	-3.82	2632620.0	166125169.75	3030
2014-09-01	64.5	65.75	63.5	65.36	1.07	1.66	1616597.0	104691267.5	1637
2014-08-31	66.25	66.5	63.75	64.29	-1.82	-2.75	1855337.0	120162779.5	2511
2014-08-28	62.5	66.75	62.25	66.11	3.45	5.51	2385741.0	154550929.25	2250
2014-08-27	64.75	64.75	62.25	62.66	-1.2	-1.88	1055372.0	66501131.75	1243
2014-08-26	63.5	65.25	62.0	63.86	0.94	1.49	2038098.0	130466449.75	2403
2014-08-25	62.0	63.75	55.25	62.92	2.59	4.29	3281776.0	201016646.5	3487
2014-08-24	60.0	60.75	59.0	60.33	0.85	1.43	1277396.0	76498126.75	1291
2014-08-21	57.25	60.5	56.75	59.48	2.81	4.96	1499355.0	87460935.75	1434
2014-08-20	54.75	58.5	54.75	56.67	1.37	2.48	1032582.0	58966325.25	1156
2014-08-19	56.0	56.0	54.75	55.3	-0.59	-1.06	325250.0	18031676.25	399
2014-08-18	56.5	56.75	55.25	55.89	0.04	0.07	477711.0	26703243.0	533
2014-08-17	55.75	57.0	55.5	55.85	-0.05	-0.09	590056.0	33120720.0	674
2014-08-14	56.25	57.25	55.25	55.9	-0.86	-1.52	945641.0	53107997.5	1259
2014-08-13	52.75	57.25	52.75	56.76	3.42	6.41	1478582.0	80548521.25	1089
2014-08-12	53.25	54.0	52.5	53.34	-0.05	-0.09	629892.0	33634582.25	940
2014-08-11	52.5	54.25	51.5	53.39	0.8	1.52	2884564.0	152270390.5	3194
2014-08-10	48.6	52.5	47.6	52.59	4.58	9.54	2703255.0	138307289.5	1727
2014-08-07	49.3	49.8	46.7	48.01	-1.28	-2.6	2434025.0	115468423.75	1246
2014-08-06	47.9	49.5	47.6	49.29	1.39	2.9	891594.0	43589237.5	628
2014-08-05	47.5	48.1	47.2	47.9	0.44	0.93	885455.0	42146657.1	551
2014-08-04	47.3	47.9	47.2	47.46	0.21	0.44	463288.0	22038820.15	465
2014-08-03	48.1	49.1	47.2	47.25	-0.5	-1.05	639959.0	30697553.35	584
2014-07-24	46.6	48.3	46.2	47.75	1.25	2.69	1564377.0	74184781.9	1097
2014-07-23	47.9	49.1	45.3	46.5	-2.11	-4.34	1525641.0	71605828.55	1428
2014-07-22	49.5	49.5	47.9	48.61	-0.61	-1.24	1396831.0	68091809.25	1138
2014-07-21	48.8	50.0	47.9	49.22	0.23	0.47	1732498.0	84570286.75	1140
2014-07-20	47.1	49.1	46.2	48.99	1.34	2.81	1395787.0	66791821.55	917
2014-07-17	47.9	48.6	47.1	47.65	-0.22	-0.46	771076.0	36768139.55	838
2014-07-16	47.2	48.8	47.2	47.87	0.71	1.51	1312059.0	62919154.15	1198
2014-07-15	46.0	47.6	46.0	47.16	1.36	2.97	1463678.0	68589034.9	974
2014-07-14	45.7	46.5	45.3	45.8	0.33	0.73	483877.0	22266742.4	501
2014-07-13	45.0	46.2	44.6	45.47	0.43	0.95	1464818.0	66722554.5	639
2014-07-10	46.2	46.5	44.9	45.04	-1.12	-2.43	835486.0	38035748.1	902
2014-07-09	44.8	47.0	44.8	46.16	1.3	2.9	1038205.0	47621653.5	980
2014-07-08	45.1	45.2	44.7	44.86	-0.41	-0.91	273963.0	12318152.7	304
2014-07-07	45.7	45.7	45.0	45.27	0.04	0.09	458539.0	20770003.2	400
2014-07-06	44.5	46.0	44.4	45.23	0.79	1.78	803483.0	36236891.3	646
2014-07-03	44.5	45.1	44.2	44.44	-0.17	-0.38	573706.0	25598357.3	721
2014-07-02	44.9	45.6	44.3	44.61	-0.15	-0.34	957567.0	43005832.2	1162
2014-07-01	42.5	45.7	42.5	44.76	1.84	4.29	1290585.0	57274286.8	1232
2014-06-30	43.9	43.9	42.7	42.92	-1.25	-2.83	783519.0	33843835.3	727
2014-06-29	44.6	44.7	43.5	44.17	-0.51	-1.14	671820.0	29705156.4	607
2014-06-26	41.5	45.1	41.4	44.68	3.26	7.87	1996850.0	86236378.4	1492
2014-06-25	41.6	42.0	41.2	41.42	-0.19	-0.46	536738.0	22332015.4	526
2014-06-24	41.4	41.9	40.8	41.61	0.29	0.7	976256.0	40243124.7	807
2014-06-23	40.3	42.3	40.1	41.32	1.01	2.51	2182358.0	90015593.6	1946
2014-06-22	40.4	40.6	39.5	40.31	0.15	0.37	1130221.0	45472138.3	591
2014-06-19	40.4	40.7	40.0	40.16	0.23	0.58	893272.0	35937853.1	724
2014-06-18	40.0	40.4	39.8	39.93	0.06	0.15	969175.0	38793008.5	634
2014-06-17	39.6	40.5	37.8	39.87	0.34	0.86	1643810.0	64402613.5	1500
2014-06-16	40.5	41.3	39.2	39.53	-0.66	-1.64	2575185.0	104459402.4	1809
2014-06-15	39.1	40.5	39.1	40.19	0.66	1.67	1406930.0	55916957.2	995
2014-06-12	40.0	40.4	39.3	39.53	-0.46	-1.15	1465443.0	58262859.7	833
2014-06-11	38.7	40.4	38.7	39.99	1.42	3.68	4035699.0	160153172.4	2179
2014-06-10	37.8	38.8	37.4	38.57	1.02	2.72	2918243.0	111314968.2	1504
2014-06-09	36.0	37.7	35.6	37.55	1.66	4.63	2032042.0	75309575.2	1197
2014-06-08	36.4	36.6	34.8	35.89	-0.45	-1.24	554987.0	19859211.6	625
2014-06-05	36.6	36.7	36.3	36.34	-0.22	-0.6	496568.0	18113207.5	409
2014-06-04	36.6	36.6	36.4	36.56	-0.01	-0.03	358338.0	13067206.6	275
2014-06-03	36.7	36.8	36.4	36.57	-0.06	-0.16	430400.0	15729402.5	369
2014-06-02	36.4	36.8	36.4	36.63	0.13	0.36	345789.0	12627557.1	382
2014-06-01	37.0	37.1	36.5	36.5	-0.29	-0.79	570271.0	20983897.8	502
2014-05-29	37.5	37.6	36.3	36.79	-0.72	-1.92	1304221.0	48188434.5	924
2014-05-28	38.0	38.0	37.1	37.51	-0.35	-0.92	1108838.0	41722493.5	850
2014-05-27	38.5	38.7	37.6	37.86	-0.26	-0.68	2680764.0	102429886.7	1681
2014-05-26	37.5	38.3	37.4	38.12	0.85	2.28	2147191.0	81235300.6	1308
2014-05-25	37.0	37.6	36.8	37.27	0.24	0.65	1097880.0	41016427.7	724
2014-05-22	37.0	37.4	37.0	37.03	0.23	0.63	1061774.0	39505319.0	764
2014-05-21	37.6	37.6	36.8	36.8	-0.68	-1.81	1355261.0	50218892.0	1131
2014-05-20	38.1	38.8	37.3	37.48	-0.1	-0.27	3482695.0	132208869.7	2195
2014-05-19	37.2	38.2	36.2	37.58	0.5	1.35	5032584.0	188000315.9	2695
2014-05-18	36.9	37.7	36.9	37.08	0.27	0.73	2261914.0	84523137.2	1406
2014-05-15	36.7	36.9	36.5	36.81	0.09	0.25	600458.0	22029559.2	486
2014-05-14	37.0	37.0	36.6	36.72	-0.29	-0.78	665007.0	24444843.9	554
2014-05-13	36.9	37.5	36.9	37.01	0.27	0.73	1681331.0	62536816.1	976
2014-05-12	37.0	37.1	36.4	36.74	0.05	0.14	1625033.0	59823825.7	1065
2014-05-11	36.0	36.9	35.9	36.69	1.04	2.92	1575827.0	57341628.6	974
2014-05-08	35.9	35.9	35.6	35.65	-0.02	-0.06	288003.0	10287449.1	309
2014-05-07	35.8	36.0	35.5	35.67	-0.17	-0.47	414453.0	14815395.3	397
2014-05-06	36.2	36.4	35.6	35.84	-0.45	-1.24	676548.0	24450669.9	539
2014-05-05	36.4	36.5	36.1	36.29	-0.01	-0.03	452118.0	16400865.2	398
2014-05-04	36.4	36.7	36.2	36.3	-0.16	-0.44	752951.0	27439555.6	587
2014-05-01	36.6	36.9	36.4	36.46	0.03	0.08	871108.0	31886731.4	794
2014-04-30	36.3	36.8	36.2	36.43	0.19	0.52	756213.0	27608228.3	589
2014-04-29	37.2	37.4	36.1	36.24	-0.67	-1.82	1054553.0	38714780.2	811
2014-04-28	36.3	37.1	36.3	36.91	0.76	2.1	1176536.0	43249798.5	955
2014-04-27	35.5	36.5	35.3	36.15	0.49	1.37	969588.0	35010652.3	816
2014-04-24	36.1	36.1	35.1	35.66	-0.44	-1.22	731002.0	25965153.8	668
2014-04-23	36.5	36.8	36.0	36.1	-0.46	-1.26	842414.0	30666341.3	650
2014-04-22	36.9	36.9	36.5	36.56	-0.33	-0.89	670685.0	24574712.3	524
2014-04-21	37.6	37.6	36.8	36.89	-0.58	-1.55	913689.0	33898447.7	736
2014-04-20	37.9	38.1	36.6	37.47	-0.13	-0.35	2786406.0	103981380.9	2025
2014-04-17	37.3	37.7	37.1	37.6	0.25	0.67	1415848.0	53012574.8	991
2014-04-16	36.6	37.6	36.6	37.35	0.78	2.13	2471615.0	92029111.6	1434
2014-04-15	36.1	36.9	36.0	36.57	0.69	1.92	1792230.0	65539022.5	1029
2014-04-14	35.4	36.4	35.4	35.88	0.11	0.31	970115.0	34916789.3	622
2014-04-13	36.0	36.0	35.4	35.77	-0.42	-1.16	735579.0	26294335.5	568
2014-04-10	36.5	36.7	35.9	36.19	0.0	0.0	1583299.0	57410481.6	1028
2014-04-09	35.9	36.9	34.3	36.19	0.19	0.53	2935502.0	105768173.2	1625
2014-04-08	35.6	36.3	35.5	36.0	0.67	1.9	1552775.0	55888954.7	951
2014-04-07	34.7	35.6	34.7	35.33	0.66	1.9	1100721.0	38775152.4	814
2014-04-06	34.6	35.2	34.5	34.67	0.1	0.29	815219.0	28411122.3	837
2014-04-03	34.9	35.1	34.6	34.57	-0.29	-0.83	797525.0	27736952.7	556
2014-04-02	35.2	35.4	34.6	34.86	-0.19	-0.54	401847.0	14106323.1	396
2014-04-01	34.6	35.3	34.6	35.05	0.48	1.39	679421.0	23849271.7	470
2014-03-31	34.4	34.8	34.1	34.57	0.28	0.82	352181.0	12141666.9	319
2014-03-30	34.4	34.9	34.2	34.29	0.1	0.29	623607.0	21537866.4	423
2014-03-27	35.0	35.1	34.2	34.19	-0.67	-1.92	979935.0	33890045.5	801
2014-03-26	33.7	35.2	33.7	34.86	1.15	3.41	1613637.0	55829184.4	1305
2014-03-25	33.8	33.9	33.5	33.71	0.0	0.0	517328.0	17441676.3	411
2014-03-24	33.3	33.8	33.2	33.71	0.38	1.14	825796.0	27744794.1	688
2014-03-23	32.7	33.6	32.7	33.33	0.66	2.02	752549.0	24969845.8	596
2014-03-20	32.9	33.1	32.7	32.67	-0.09	-0.27	608284.0	19986113.9	485
2014-03-19	32.8	32.9	32.6	32.76	0.0	0.0	403434.0	13174988.0	251
2014-03-18	33.2	33.4	32.7	32.76	-0.38	-1.15	520769.0	17175342.4	534
2014-03-17	33.4	34.0	33.1	33.14	0.0	0.0	2092092.0	70331195.4	1384
2014-03-16	32.7	33.1	32.6	33.14	0.38	1.16	535651.0	17611811.7	347
2014-03-13	33.0	33.2	32.7	32.76	0.09	0.28	761901.0	25107565.7	480
2014-03-12	32.7	33.1	32.5	32.67	0.0	0.0	1027632.0	33684544.4	763
2014-03-11	32.1	32.7	31.9	32.67	0.57	1.78	791228.0	25553314.4	488
2014-03-10	32.1	32.2	31.9	32.1	-0.09	-0.28	290740.0	9320422.2	221
2014-03-09	31.7	32.3	31.7	32.19	0.57	1.8	696680.0	22335771.2	347
2014-03-06	31.6	31.9	31.5	31.62	0.0	0.0	283901.0	8990704.5	238
2014-03-05	31.9	32.0	31.2	31.62	-0.28	-0.88	366812.0	11591074.6	308
2014-03-04	31.5	31.9	31.5	31.9	0.28	0.89	359104.0	11420341.0	218
2014-03-03	31.9	32.0	31.3	31.62	-0.48	-1.5	462942.0	14632493.8	429
2014-03-02	32.2	32.4	32.0	32.1	-0.19	-0.59	222868.0	7176020.8	236
2014-02-27	32.4	32.5	32.2	32.29	-0.09	-0.28	353873.0	11429631.5	256
2014-02-26	32.5	32.5	32.2	32.38	0.0	0.0	287755.0	9310352.4	249
2014-02-25	32.7	32.8	32.4	32.38	-0.19	-0.58	518633.0	16898601.3	425
2014-02-24	32.8	33.1	32.4	32.57	0.0	0.0	1033832.0	33821843.4	738
2014-02-23	32.8	32.8	32.3	32.57	0.0	0.0	863552.0	28034632.9	477
2014-02-20	33.0	33.0	32.5	32.57	-0.38	-1.15	289853.0	9482018.0	312
2014-02-19	33.3	33.3	32.8	32.95	-0.29	-0.87	379355.0	12531876.3	300
2014-02-18	32.9	33.4	32.9	33.24	0.57	1.74	842548.0	27940572.5	735
2014-02-17	33.1	33.2	32.4	32.67	-0.28	-0.85	800856.0	26409196.9	837
2014-02-16	31.9	33.0	31.9	32.95	1.05	3.29	1520898.0	49612130.6	1212
2014-02-13	31.8	31.9	31.5	31.9	0.19	0.6	254616.0	8078818.5	221
2014-02-12	31.8	32.0	31.6	31.71	-0.1	-0.31	238502.0	7598856.8	219
2014-02-11	32.3	32.4	31.8	31.81	-0.48	-1.49	345101.0	11076049.5	372
2014-02-10	31.7	32.4	31.7	32.29	0.67	2.12	467481.0	14955970.0	369
2014-02-09	31.5	31.8	31.4	31.62	0.19	0.6	306999.0	9706654.9	228
2014-02-06	31.3	31.4	31.2	31.43	0.0	0.0	133035.0	4169594.8	124
2014-02-05	31.3	31.5	31.3	31.43	0.19	0.61	127406.0	3995840.2	91
2014-02-04	31.2	31.4	31.1	31.24	-0.19	-0.6	95215.0	2976716.9	103
2014-02-03	31.5	31.6	31.3	31.43	-0.19	-0.6	94425.0	2971277.8	121
2014-02-02	31.3	31.7	31.3	31.62	0.29	0.93	97743.0	3084076.5	117
2014-01-30	31.3	31.5	31.2	31.33	-0.1	-0.32	71856.0	2256728.0	109
2014-01-29	31.5	31.6	31.3	31.43	0.1	0.32	94885.0	2991122.0	101
2014-01-28	31.2	31.5	31.2	31.33	0.0	0.0	98233.0	3086690.3	143
2014-01-27	31.6	31.8	31.2	31.33	-0.19	-0.6	205541.0	6480332.8	199
2014-01-26	31.1	31.6	31.0	31.52	-0.38	-1.19	335557.0	10532819.4	312
2014-01-23	31.6	32.1	31.5	31.9	0.28	0.89	238266.0	7571923.0	231
2014-01-22	31.2	32.4	31.1	31.62	0.38	1.22	563387.0	17924442.5	458
2014-01-21	31.5	31.5	31.0	31.24	-0.66	-2.07	435427.0	13551663.1	380
2014-01-20	31.9	31.9	31.7	31.9	-0.2	-0.62	172576.0	5488210.6	169
2014-01-19	31.9	32.1	31.6	32.1	0.0	0.0	199950.0	6375814.6	206
2014-01-16	32.1	32.3	31.9	32.1	0.0	0.0	343878.0	11037218.7	264
2014-01-15	32.2	32.7	32.1	32.1	0.1	0.31	638458.0	20647374.3	616
2014-01-14	31.6	32.1	31.5	32.0	0.38	1.2	367135.0	11698314.5	385
2014-01-13	31.6	32.1	31.5	31.62	0.0	0.0	684513.0	21759987.3	563
2014-01-12	31.7	31.9	31.5	31.62	-0.09	-0.28	436483.0	13830869.9	315
2014-01-09	31.6	31.7	31.4	31.71	0.28	0.89	181511.0	5724642.2	230
2014-01-08	31.7	31.8	31.3	31.43	-0.19	-0.6	438713.0	13860282.3	329
2014-01-07	31.7	31.7	31.4	31.62	0.0	0.0	359810.0	11366248.7	332
2014-01-06	31.1	32.0	31.1	31.62	0.48	1.54	1055095.0	33369248.0	828
2014-01-05	31.1	31.2	31.0	31.14	-0.1	-0.32	183899.0	5712231.3	206
2014-01-02	31.1	31.3	31.1	31.24	-0.09	-0.29	234539.0	7317054.3	228
2014-01-01	31.4	31.4	31.1	31.33	0.0	0.0	165648.0	5175473.7	202
2013-12-31	31.6	31.6	31.1	31.33	-0.38	-1.2	531287.0	16656969.5	386
2013-12-30	31.7	31.7	31.5	31.71	0.0	0.0	113119.0	3576353.2	143
2013-12-29	31.7	31.7	31.5	31.71	0.09	0.28	167890.0	5315699.5	152
2013-12-26	31.7	31.7	31.5	31.62	0.1	0.32	109643.0	3467674.2	137
2013-12-25	31.7	31.7	31.4	31.52	-0.19	-0.6	215196.0	6795405.7	185
2013-12-24	31.9	32.1	31.5	31.71	-0.19	-0.6	392116.0	12471678.8	244
2013-12-23	31.9	31.9	31.7	31.9	0.0	0.0	171366.0	5449035.3	207
2013-12-22	32.1	32.3	31.8	31.9	-0.1	-0.31	249864.0	7996942.5	215
2013-12-19	31.9	32.4	31.9	32.0	0.19	0.6	388895.0	12506841.8	313
2013-12-18	31.7	32.1	31.7	31.81	0.19	0.6	549574.0	17555901.6	380
2013-12-17	31.7	31.8	31.4	31.62	-0.09	-0.28	306380.0	9674338.3	301
2013-12-16	31.5	31.9	31.3	31.71	0.19	0.6	457706.0	14470205.9	341
2013-12-15	31.8	31.8	31.4	31.52	-0.29	-0.91	218669.0	6909167.3	236
2013-12-12	31.7	31.8	31.4	31.81	0.0	0.0	170726.0	5399217.1	222
2013-12-11	32.0	32.1	31.7	31.81	-0.19	-0.59	206763.0	6587283.5	198
2013-12-10	32.3	32.3	32.0	32.0	-0.19	-0.59	203162.0	6532993.5	244
2013-12-09	32.5	32.5	32.2	32.19	-0.1	-0.31	121465.0	3922684.4	178
2013-12-08	32.1	32.3	32.1	32.29	0.39	1.22	132545.0	4265812.2	149
2013-12-05	32.1	32.2	31.9	31.9	-0.1	-0.31	130982.0	4194028.8	166
2013-12-04	32.0	32.4	31.8	32.0	0.0	0.0	160633.0	5136449.6	181
2013-12-03	32.5	32.8	32.0	32.0	-0.38	-1.17	291044.0	9455612.6	307
2013-12-02	32.2	32.4	32.0	32.38	0.09	0.28	145528.0	4683728.2	209
2013-12-01	32.6	32.6	32.3	32.29	-0.38	-1.16	181470.0	5882521.6	231
2013-11-28	32.8	32.9	32.4	32.67	0.1	0.31	130833.0	4271635.5	169
2013-11-27	32.4	32.9	32.4	32.57	0.19	0.59	173559.0	5670276.7	198
2013-11-26	33.1	33.1	32.4	32.38	-0.76	-2.29	224274.0	7322921.8	272
2013-11-25	33.4	33.4	33.1	33.14	-0.29	-0.87	126544.0	4206709.5	189
2013-11-24	33.5	33.5	33.3	33.43	0.0	0.0	143700.0	4800461.0	171
2013-11-21	33.6	33.7	33.4	33.43	-0.09	-0.27	113927.0	3824484.1	170
2013-11-20	33.8	33.8	33.5	33.52	-0.1	-0.3	85644.0	2884222.1	124
2013-11-19	33.7	33.8	33.5	33.62	0.0	0.0	115083.0	3877430.5	154
2013-11-18	33.9	34.0	33.6	33.62	-0.19	-0.56	157898.0	5338384.2	155
2013-11-17	34.0	34.1	33.8	33.81	-0.19	-0.56	153203.0	5206145.9	158
2013-11-14	34.0	34.2	33.7	34.0	0.48	1.43	300787.0	10223711.1	349
2013-11-13	33.8	34.0	33.4	33.52	-0.29	-0.86	213593.0	7206846.7	213
2013-11-12	33.8	34.1	33.7	33.81	-0.19	-0.56	198500.0	6717560.0	239
2013-11-11	34.3	34.3	33.7	34.0	-0.19	-0.56	349516.0	11878703.4	267
2013-11-10	34.3	34.4	33.9	34.19	0.09	0.26	205087.0	7001069.8	268
2013-11-07	34.7	35.0	34.1	34.1	-0.28	-0.81	421178.0	14511884.6	554
2013-11-06	33.5	36.0	33.3	34.38	0.95	2.84	1634165.0	56500492.8	1320
2013-11-05	33.3	33.5	33.3	33.43	0.19	0.57	139543.0	4660767.1	147
2013-11-04	33.5	33.7	33.1	33.24	-0.28	-0.84	196040.0	6551725.2	250
2013-11-03	33.8	33.9	33.4	33.52	-0.1	-0.3	217514.0	7321443.9	248
2013-10-31	33.8	33.9	33.4	33.62	-0.28	-0.83	128325.0	4326165.3	186
2013-10-30	34.8	35.1	33.2	33.9	-2.1	-5.83	1254503.0	42317778.2	1100
2013-10-29	36.2	36.2	35.8	36.0	-0.19	-0.53	234438.0	8424053.9	244
2013-10-28	36.7	36.7	36.2	36.19	-0.38	-1.04	245076.0	8906654.8	241
2013-10-27	36.6	37.1	36.4	36.57	0.0	0.0	350625.0	12914820.5	341
2013-10-24	36.6	36.6	36.3	36.57	0.0	0.0	171316.0	6230798.0	175
2013-10-23	36.4	37.0	36.2	36.57	0.09	0.25	194901.0	7122496.9	235
2013-10-22	37.2	37.2	36.4	36.48	-0.85	-2.28	236592.0	8730167.7	213
2013-10-21	37.7	37.7	37.1	37.33	-0.38	-1.01	325172.0	12121155.6	301
2013-10-20	37.6	38.1	37.3	37.71	0.57	1.53	254873.0	9621118.7	283
2013-10-10	37.2	37.7	37.1	37.14	0.0	0.0	164492.0	6150144.3	247
2013-10-09	37.7	38.1	37.1	37.14	-0.57	-1.51	295524.0	11148127.1	416
2013-10-08	37.9	38.0	37.6	37.71	-0.39	-1.02	110114.0	4167034.6	162
2013-10-07	37.7	38.6	37.5	38.1	0.0	0.0	348771.0	13239432.7	393
2013-10-06	38.3	38.4	36.3	38.1	-0.19	-0.5	379754.0	14216600.0	573
2013-10-03	38.6	38.9	38.2	38.29	-0.38	-0.98	279493.0	10724825.7	396
2013-10-02	39.6	39.7	38.7	38.67	-0.38	-0.97	515526.0	20224608.1	706
2013-10-01	37.5	40.0	37.5	39.05	1.81	4.86	1674645.0	65670511.5	2101
2013-09-30	35.6	37.4	35.5	37.24	1.43	3.99	1024291.0	37428049.7	890
2013-09-29	34.9	36.5	34.7	35.81	0.76	2.17	701464.0	24941102.8	582
2013-09-26	35.8	36.0	35.0	35.05	-0.76	-2.12	236794.0	8421522.9	262
2013-09-25	36.0	36.3	35.4	35.81	-0.29	-0.8	268800.0	9652225.2	306
2013-09-24	36.2	36.4	35.2	36.1	0.2	0.56	484452.0	17377103.6	434
2013-09-19	36.2	36.7	35.6	35.9	0.19	0.53	754610.0	27288833.0	662
2013-09-18	36.0	36.4	35.6	35.71	-0.29	-0.81	414775.0	14919670.4	406
2013-09-17	35.9	36.8	35.8	36.0	0.48	1.35	811058.0	29368459.8	861
2013-09-16	35.1	36.0	34.6	35.52	0.38	1.08	830834.0	29313899.5	728
2013-09-15	34.4	35.4	34.1	35.14	1.33	3.93	1082736.0	37794587.2	837
2013-09-12	33.9	33.9	33.7	33.81	0.1	0.3	167255.0	5647502.3	193
2013-09-11	34.0	34.1	33.6	33.71	-0.19	-0.56	288572.0	9754781.1	213
2013-09-10	33.1	33.9	33.1	33.9	1.33	4.08	602286.0	20245818.0	406
2013-09-09	32.4	32.7	32.3	32.57	0.09	0.28	154706.0	5017783.9	171
2013-09-08	33.0	33.1	32.4	32.48	-0.28	-0.85	278454.0	9138983.2	242
2013-09-05	32.4	33.0	32.1	32.76	0.0	0.0	373462.0	12133352.3	361
2013-09-04	32.4	33.4	32.3	32.76	-0.86	-2.56	365113.0	11933954.4	473
2013-09-03	33.9	34.0	33.0	33.62	-0.28	-0.83	621306.0	20936169.7	455
2013-09-02	33.9	34.4	33.3	33.9	0.66	1.99	1145417.0	38859215.7	944
2013-09-01	32.1	33.3	31.9	33.24	2.19	7.05	832017.0	27113524.6	890
2013-08-29	31.3	31.8	31.1	31.05	0.1	0.32	412802.0	12958869.9	296
2013-08-28	31.0	31.9	30.5	30.95	-0.95	-2.98	530623.0	16623204.0	454
2013-08-27	33.3	33.3	31.5	31.9	-1.91	-5.65	631589.0	20391563.9	454
2013-08-26	33.9	34.0	33.4	33.81	-0.19	-0.56	458058.0	15456867.7	378
2013-08-25	34.4	34.5	33.8	34.0	-0.38	-1.11	423511.0	14443027.5	380
2013-08-22	34.5	34.6	34.0	34.38	0.0	0.0	729116.0	25044304.6	557
2013-08-21	34.3	34.7	34.1	34.38	0.09	0.26	1477737.0	50804710.1	944
2013-08-20	34.2	34.9	33.7	34.29	0.1	0.29	1845538.0	63218021.7	1450
2013-08-19	33.7	34.4	33.6	34.19	0.95	2.86	2433230.0	82835253.7	1477
2013-08-18	33.0	33.6	32.9	33.24	0.48	1.47	1383096.0	45985305.0	922
2013-08-15	32.9	32.9	32.6	32.76	0.0	0.0	201369.0	6587471.0	181
2013-08-14	32.7	32.9	32.6	32.76	0.09	0.28	173133.0	5663885.3	148
2013-08-13	32.4	33.1	32.4	32.67	0.29	0.9	490743.0	16085585.3	368
2013-08-05	32.6	32.7	32.2	32.38	-0.19	-0.58	280290.0	9087515.1	295
2013-08-04	32.8	32.9	32.4	32.57	0.09	0.28	322323.0	10508520.8	345
2013-08-01	32.5	32.7	32.4	32.48	0.0	0.0	155356.0	5052570.7	201
2013-07-31	32.9	32.9	32.4	32.48	-0.28	-0.85	278275.0	9087148.7	249
2013-07-30	32.7	33.0	32.6	32.76	-0.1	-0.3	385342.0	12602413.8	302
2013-07-29	33.1	33.5	32.6	32.86	-0.19	-0.57	533854.0	17681081.5	446
2013-07-28	33.1	33.3	32.8	33.05	0.19	0.58	769431.0	25428815.8	543
2013-07-25	32.3	33.5	32.2	32.86	0.57	1.77	1250697.0	41212492.9	820
2013-07-24	32.5	32.6	32.3	32.29	-0.09	-0.28	301299.0	9775016.8	255
2013-07-23	32.3	32.9	32.2	32.38	0.09	0.28	568089.0	18464630.5	430
2013-07-22	32.6	32.9	32.2	32.29	-0.28	-0.86	519816.0	16892747.4	393
2013-07-21	32.3	32.8	32.1	32.57	-0.19	-0.58	718158.0	23313910.7	390
2013-07-18	32.9	33.2	32.8	32.76	-0.29	-0.88	234380.0	7714355.7	233
2013-07-17	32.8	33.2	32.8	33.05	0.38	1.16	605069.0	19959557.0	448
2013-07-16	33.0	33.2	32.7	32.67	-0.38	-1.15	349293.0	11498544.9	260
2013-07-15	32.9	33.2	32.7	33.05	0.0	0.0	374884.0	12347265.0	277
2013-07-14	32.9	33.4	32.8	33.05	0.19	0.58	555863.0	18422158.8	446
2013-07-11	32.1	32.9	32.1	32.86	0.67	2.08	229867.0	7442688.6	206
2013-07-10	32.4	32.5	32.1	32.19	-0.29	-0.89	200502.0	6482356.9	149
2013-07-09	33.0	33.1	32.4	32.48	-0.38	-1.16	342593.0	11159969.9	303
2013-07-08	33.0	33.1	32.7	32.86	-0.19	-0.57	418427.0	13764287.8	281
2013-07-07	32.9	33.3	32.8	33.05	0.19	0.58	752017.0	24903307.9	532
2013-07-04	32.5	32.9	32.4	32.86	0.38	1.17	429580.0	14013893.1	313
2013-07-03	32.9	32.9	32.4	32.48	-0.57	-1.72	544186.0	17739545.5	349
2013-07-02	33.3	33.3	32.8	33.05	-0.19	-0.57	545646.0	18029219.5	372
2013-07-01	32.8	33.8	32.8	33.24	0.76	2.34	1258583.0	41918550.0	797
2013-06-30	31.6	33.1	31.6	32.48	1.24	3.97	2407551.0	77899868.6	1601
2013-06-26	30.9	31.3	30.7	31.24	0.38	1.23	743247.0	23039637.1	651
2013-06-25	30.1	31.1	30.0	30.86	0.67	2.22	696912.0	21430372.3	614
2013-06-24	30.1	30.2	29.6	30.19	0.0	0.0	386773.0	11572115.2	284
2013-06-23	30.3	30.3	30.0	30.19	0.0	0.0	275689.0	8307287.1	273
2013-06-22	29.4	30.5	29.2	30.19	0.48	1.62	704962.0	21208916.0	596
2013-06-19	29.7	29.8	29.3	29.71	-0.1	-0.34	415503.0	12317044.6	364
2013-06-18	29.6	30.2	29.6	29.81	0.48	1.64	721067.0	21571675.6	643
2013-06-17	28.7	29.4	28.7	29.33	0.85	2.98	616291.0	17947317.6	504
2013-06-16	27.9	29.0	27.9	28.48	-0.09	-0.32	593991.0	16995943.4	563
2013-06-15	31.1	31.1	28.3	28.57	-2.76	-8.81	1090222.0	32406387.9	872
2013-06-12	31.6	31.6	31.1	31.33	-0.1	-0.32	696448.0	21848537.6	710
2013-06-11	31.7	31.9	31.3	31.43	0.29	0.93	1644251.0	51914069.2	1305
2013-06-10	31.6	32.2	31.0	31.14	0.28	0.91	2657724.0	83759480.1	2275
2013-06-09	30.8	31.0	30.6	30.86	0.0	0.0	472305.0	14527113.2	331
2013-06-08	30.8	31.1	30.5	30.86	0.48	1.58	783976.0	24181860.8	680
2013-06-05	29.9	30.5	29.8	30.38	0.48	1.61	612563.0	18538177.0	452
2013-06-04	29.8	30.2	29.7	29.9	0.09	0.3	765283.0	22859284.8	457
2013-06-03	30.1	30.1	29.6	29.81	-0.09	-0.3	601863.0	17943797.1	433
2013-06-02	30.1	30.3	29.7	29.9	-0.29	-0.96	465149.0	13941173.6	426
2013-06-01	30.1	30.3	29.6	30.19	0.09	0.3	349134.0	10443244.8	386
2013-05-29	30.9	30.9	30.1	30.1	-0.66	-2.15	465548.0	14186159.0	467
2013-05-28	30.7	31.1	30.7	30.76	0.09	0.29	386916.0	11924637.3	376
2013-05-27	30.6	31.1	30.2	30.67	0.19	0.62	383495.0	11790388.3	384
2013-05-26	30.7	30.8	30.4	30.48	-0.09	-0.29	270266.0	8275718.4	251
2013-05-25	31.1	31.1	30.5	30.57	-0.48	-1.55	479365.0	14708330.4	465
2013-05-22	31.1	31.7	31.0	31.05	-0.09	-0.29	691447.0	21634460.0	492
2013-05-21	31.2	31.6	31.1	31.14	-0.29	-0.92	262036.0	8243576.8	240
2013-05-20	31.7	31.9	31.3	31.43	-0.19	-0.6	436382.0	13796136.9	371
2013-05-19	32.1	32.1	31.5	31.62	-0.28	-0.88	570441.0	18105625.4	509
2013-05-18	31.9	32.1	31.4	31.9	0.47	1.5	532357.0	16845726.1	601
2013-05-15	31.6	32.5	31.1	31.43	-0.47	-1.47	922777.0	29131642.1	673
2013-05-14	31.5	32.4	31.2	31.9	0.57	1.82	434153.0	13828132.1	522
2013-05-13	32.2	32.2	30.6	31.33	-0.96	-2.97	327998.0	10299380.8	374
2013-05-12	32.4	32.4	32.0	32.29	-0.09	-0.28	366704.0	11787852.3	385
2013-05-11	32.5	33.1	32.4	32.38	-0.38	-1.16	370013.0	12088052.7	463
2013-05-08	32.9	33.7	32.5	32.76	0.19	0.58	1028986.0	34060014.3	1037
2013-05-07	33.1	33.1	32.5	32.57	-0.57	-1.72	290360.0	9532027.4	303
2013-05-06	33.1	33.5	33.0	33.14	0.0	0.0	450510.0	14943781.4	434
2013-05-05	33.3	33.3	32.9	33.14	-0.1	-0.3	616214.0	20419230.2	610
2013-05-04	32.8	34.0	32.4	33.24	0.86	2.66	2040267.0	67965424.3	1760
2013-05-01	32.4	32.9	32.2	32.38	0.0	0.0	1208908.0	39234064.3	871
2013-04-30	32.4	32.7	31.7	32.38	0.28	0.87	1278575.0	41186884.3	968
2013-04-29	30.6	32.6	30.5	32.1	1.53	5.0	3540939.0	112541438.3	2495
2013-04-28	30.4	30.7	29.7	30.57	0.19	0.63	736878.0	22260175.6	568
2013-04-27	30.8	31.0	30.3	30.38	-0.19	-0.62	1110515.0	33951621.6	744
2013-04-24	30.6	31.2	30.2	30.57	0.19	0.63	1193583.0	36624873.5	979
2013-04-23	29.5	31.1	29.5	30.38	1.05	3.58	2352054.0	71502424.9	1792
2013-04-22	28.8	29.4	28.8	29.33	0.57	1.98	643860.0	18761873.4	495
2013-04-21	28.8	29.2	28.5	28.76	0.0	0.0	386066.0	11121095.4	407
2013-04-20	27.1	29.1	26.8	28.76	0.66	2.35	1053038.0	29579639.0	920
2013-04-17	29.0	29.1	27.2	28.1	-0.66	-2.29	553895.0	15738604.0	628
2013-04-16	28.4	29.4	27.9	28.76	-0.19	-0.66	800469.0	23045590.1	852
2013-04-15	29.4	29.4	28.6	28.95	-0.48	-1.63	717802.0	20779495.6	806
2013-04-14	29.5	30.2	29.2	29.43	-0.28	-0.94	1103984.0	32709475.7	1286
2013-04-13	30.3	31.2	29.1	29.71	0.0	0.0	2439596.0	73218908.1	2461
2013-04-10	32.6	34.3	28.8	29.71	-1.72	-5.47	6030771.0	189569412.8	6171
2013-04-09	30.4	31.4	30.3	31.43	2.86	10.01	1407612.0	44031558.6	728
2013-04-08	25.8	28.6	25.7	28.57	2.57	9.88	1079612.0	29569439.9	630
2013-04-07	25.7	26.0	25.6	26.0	0.19	0.74	76289.0	1962321.1	114
2013-04-06	26.0	26.0	25.5	25.81	-0.29	-1.11	159960.0	4119080.9	179
2013-04-03	26.3	26.3	25.7	26.1	-0.28	-1.06	264081.0	6854993.9	226
2013-04-02	26.6	26.6	25.8	26.38	-0.19	-0.72	332644.0	8739769.8	263
2013-04-01	26.6	26.7	26.4	26.57	-0.1	-0.37	363484.0	9646190.7	226
2013-03-31	26.8	26.8	26.3	26.67	0.29	1.1	433021.0	11499076.8	358
2013-03-30	26.0	26.5	25.9	26.38	0.38	1.46	567164.0	14858913.7	468
2013-03-27	26.2	26.2	25.6	26.0	-0.29	-1.1	387056.0	10005743.2	339
2013-03-26	25.8	26.3	25.6	26.29	0.67	2.62	1025530.0	26546931.6	789
2013-03-25	24.65	26.1	24.65	25.62	0.95	3.85	615785.0	15605013.6	589
2013-03-24	24.3	24.75	24.2	24.67	0.48	1.98	213758.0	5228325.4	206
2013-03-23	24.3	24.3	24.2	24.19	0.09	0.37	49346.0	1197227.3	62
2013-03-20	24.1	24.2	24.0	24.1	-0.09	-0.37	45270.0	1090608.4	73
2013-03-19	24.5	24.5	24.2	24.19	-0.29	-1.18	125727.0	3056480.5	150
2013-03-18	24.1	24.55	23.9	24.48	0.29	1.2	197796.0	4794922.5	187
2013-03-17	24.1	24.2	24.0	24.19	0.09	0.37	201368.0	4848466.0	137
2013-03-16	24.1	24.3	24.0	24.1	0.1	0.42	148903.0	3594250.9	174
2013-03-13	23.75	24.0	23.75	24.0	0.24	1.01	64035.0	1525374.15	103
2013-03-12	23.9	23.9	23.75	23.76	-0.14	-0.59	111803.0	2666840.15	120
2013-03-11	23.9	24.1	23.8	23.9	0.09	0.38	113785.0	2724441.1	129
2013-03-10	24.0	24.0	23.75	23.81	-0.19	-0.79	129460.0	3086034.1	127
2013-03-09	24.0	24.0	23.9	24.0	0.19	0.8	67636.0	1622319.3	82
2013-03-06	23.9	23.9	23.8	23.81	0.05	0.21	69290.0	1652805.4	89
2013-03-05	23.9	24.0	23.75	23.76	-0.34	-1.41	164431.0	3924412.05	191
2013-03-04	23.65	24.1	23.6	24.1	0.43	1.82	117821.0	2812726.2	130
2013-03-03	23.65	23.7	23.5	23.67	0.0	0.0	81657.0	1932249.15	84
2013-03-02	23.9	23.9	23.65	23.67	-0.14	-0.59	135539.0	3223648.8	127
2013-02-27	23.8	23.8	23.75	23.81	0.0	0.0	120364.0	2863178.45	85
2013-02-26	24.0	24.0	23.7	23.81	-0.29	-1.2	198245.0	4717937.0	144
2013-02-25	23.9	24.1	23.9	24.1	0.1	0.42	193489.0	4639585.2	98
2013-02-24	24.0	24.0	23.8	24.0	0.0	0.0	330365.0	7919620.7	157
2013-02-23	23.9	24.0	23.9	24.0	0.1	0.42	67818.0	1621664.7	89
2013-02-20	24.1	24.1	23.9	23.9	-0.2	-0.83	340356.0	8167815.9	154
2013-02-19	24.2	24.2	24.0	24.1	0.0	0.0	371226.0	8937224.8	309
2013-02-18	24.1	24.2	23.9	24.1	0.2	0.84	608032.0	14612340.8	351
2013-02-17	23.8	23.9	23.7	23.9	0.0	0.0	467960.0	11145946.5	192
2013-02-16	23.9	24.0	23.8	23.9	0.09	0.38	317353.0	7587098.4	193
2013-02-13	23.75	23.9	23.75	23.81	-0.09	-0.38	136984.0	3261953.0	143
2013-02-12	23.75	23.9	23.7	23.9	0.14	0.59	151208.0	3597938.95	170
2013-02-11	24.0	24.0	23.75	23.76	-0.05	-0.21	199340.0	4758559.4	152
2013-02-10	24.0	24.0	23.7	23.81	-0.19	-0.79	200898.0	4795289.5	152
2013-02-09	24.1	24.3	23.9	24.0	0.19	0.8	225660.0	5437284.0	256
2013-02-06	23.7	24.4	23.7	23.81	0.1	0.42	513164.0	12306039.1	410
2013-02-05	23.9	23.9	23.5	23.71	-0.29	-1.21	522971.0	12400409.15	422
2013-02-04	24.3	24.3	24.0	24.0	-0.29	-1.19	355380.0	8580782.1	311
2013-02-03	24.1	24.75	24.1	24.29	0.86	3.67	2328680.0	56703555.1	1516
2013-02-02	24.2	24.3	23.45	23.43	-0.67	-2.78	1518900.0	36123183.05	858
2013-01-30	24.3	24.3	24.0	24.1	-0.19	-0.78	490157.0	11811572.6	242
2013-01-29	24.4	24.4	24.2	24.29	-0.09	-0.37	313755.0	7603240.5	228
2013-01-28	24.55	24.65	24.3	24.38	0.09	0.37	442626.0	10816820.4	280
2013-01-27	24.4	24.5	24.1	24.29	-0.19	-0.78	324657.0	7885151.4	244
2013-01-26	24.95	24.95	24.5	24.48	-0.28	-1.13	238876.0	5873364.1	226
2013-01-23	24.75	24.75	24.4	24.76	0.0	0.0	412757.0	9793380.5	238
2013-01-22	24.85	24.85	24.55	24.76	-0.1	-0.4	157932.0	3896432.0	215
2013-01-21	25.2	25.2	24.55	24.86	-0.57	-2.24	511149.0	12676920.6	505
2013-01-20	26.2	26.2	25.2	25.43	-2.28	-8.23	2351196.0	60388435.2	1447
2013-01-19	27.2	27.8	27.1	27.71	0.38	1.39	311684.0	8579784.5	355
2013-01-16	26.5	27.6	26.3	27.33	0.76	2.86	592202.0	16013835.4	570
2013-01-15	26.8	26.8	26.4	26.57	-0.19	-0.71	171561.0	4550825.6	184
2013-01-14	26.2	26.8	26.2	26.76	0.47	1.79	337568.0	8949593.8	274
2013-01-13	26.5	26.6	26.3	26.29	-0.38	-1.42	129195.0	3410603.8	164
2013-01-12	26.6	26.8	26.5	26.67	0.1	0.38	184402.0	4900721.7	232
2013-01-09	26.9	26.9	26.4	26.57	-0.29	-1.08	295995.0	7862881.3	254
2013-01-08	26.5	26.9	26.5	26.86	0.38	1.44	449990.0	11995676.7	438
2013-01-07	26.2	26.7	26.0	26.48	0.29	1.11	428360.0	11281173.2	318
2013-01-06	26.3	26.3	26.1	26.19	-0.19	-0.72	277352.0	7267868.4	266
2013-01-05	26.3	26.5	26.1	26.38	0.09	0.34	523027.0	13723590.1	435
2013-01-02	25.6	26.5	25.6	26.29	0.67	2.62	899136.0	23501233.5	883
2013-01-01	24.75	25.7	24.75	25.62	1.05	4.27	730822.0	18473010.0	519
2012-12-31	24.75	24.75	24.5	24.57	-0.19	-0.77	114667.0	2822148.9	142
2012-12-30	25.2	25.3	24.55	24.76	-0.29	-1.16	271968.0	6772047.6	279
2012-12-29	24.95	25.9	24.95	25.05	0.38	1.54	480157.0	12163455.9	481
2012-12-26	24.75	24.85	24.65	24.67	-0.09	-0.36	111623.0	2759395.1	130
2012-12-25	24.95	25.1	24.75	24.76	-0.19	-0.76	123387.0	3079347.1	137
2012-12-24	24.75	24.95	24.75	24.95	0.09	0.36	109134.0	2714860.0	116
2012-12-23	25.1	25.1	24.75	24.86	-0.19	-0.76	111739.0	2786297.3	125
2012-12-22	24.75	25.1	24.65	25.05	0.19	0.76	249614.0	6199258.6	206
2012-12-19	24.85	24.85	24.65	24.86	0.1	0.4	137262.0	3398050.7	144
2012-12-18	24.85	25.1	24.65	24.76	-0.1	-0.4	292487.0	7274890.0	239
2012-12-17	24.65	24.95	24.65	24.86	0.19	0.77	141044.0	3502640.0	166
2012-12-16	24.75	24.75	24.5	24.67	-0.09	-0.36	190922.0	4707267.7	166
2012-12-15	24.75	24.95	24.55	24.76	0.09	0.36	175075.0	4338529.6	180
2012-12-12	25.1	25.1	24.4	24.67	-0.28	-1.12	245819.0	6069967.1	274
2012-12-11	24.95	25.2	24.75	24.95	0.28	1.13	462309.0	11550361.2	433
2012-12-10	23.8	24.85	23.8	24.67	0.77	3.22	554408.0	13482835.7	462
2012-12-09	24.2	24.5	23.8	23.9	0.0	0.0	625414.0	15101021.3	441
2012-12-08	23.75	24.4	23.65	23.9	0.33	1.4	454125.0	10875395.15	402
2012-12-05	23.25	23.75	23.1	23.57	0.33	1.42	547964.0	12901834.95	462
2012-12-04	23.25	23.25	23.0	23.24	0.0	0.0	264278.0	6111640.75	259
2012-12-03	23.4	23.55	22.95	23.24	-0.09	-0.39	459774.0	10716137.5	372
2012-12-02	23.3	23.35	23.0	23.33	0.19	0.82	334046.0	7736222.8	318
2012-12-01	23.05	23.25	22.95	23.14	0.38	1.67	480933.0	11101020.1	410
2012-11-28	22.2	22.95	22.2	22.76	0.19	0.84	576179.0	13062459.0	540
2012-11-27	23.25	23.25	22.5	22.57	-0.76	-3.26	483222.0	11060161.85	466
2012-11-26	23.75	23.9	22.4	23.33	-0.29	-1.23	723013.0	16759900.45	590
2012-11-25	24.85	24.85	23.25	23.62	-1.24	-4.99	751288.0	17876525.3	630
2012-11-24	24.95	25.1	24.65	24.86	0.1	0.4	455655.0	11333609.1	405
2012-11-21	25.3	25.3	24.65	24.76	-0.38	-1.51	840725.0	20904794.7	635
2012-11-20	25.1	25.7	24.75	25.14	0.0	0.0	470233.0	11846236.7	517
2012-11-19	26.2	26.4	24.3	25.14	-0.96	-3.68	664812.0	16852898.1	690
2012-11-18	26.8	26.8	26.0	26.1	-0.47	-1.77	536926.0	14180325.2	462
2012-11-17	26.6	26.7	26.2	26.57	-0.1	-0.37	365525.0	9692987.8	290
2012-11-14	26.9	27.1	26.6	26.67	-0.19	-0.71	701772.0	18785629.8	572
2012-11-13	26.3	26.9	26.2	26.86	0.57	2.17	678203.0	17960286.3	406
2012-11-12	26.6	26.7	26.2	26.29	-0.38	-1.42	541913.0	14294022.3	446
2012-11-11	27.0	27.1	26.6	26.67	-0.09	-0.34	702415.0	18845563.1	589
2012-11-10	26.3	27.0	26.3	26.76	0.28	1.06	906896.0	24215051.3	778
2012-11-07	26.5	26.6	26.4	26.48	0.1	0.38	993828.0	26367979.2	609
2012-11-06	26.4	26.7	26.4	26.38	-0.1	-0.38	502710.0	13328863.7	385
2012-11-05	26.4	26.5	26.2	26.48	0.1	0.38	307142.0	8093618.0	226
2012-11-04	26.4	26.6	26.2	26.38	0.19	0.73	197454.0	5207390.0	200
2012-11-03	26.3	26.4	26.1	26.19	0.09	0.34	157061.0	4116290.0	200
2012-10-24	26.7	26.7	26.1	26.1	-0.66	-2.47	466250.0	12231581.1	478
2012-10-23	27.3	27.4	26.7	26.76	-0.76	-2.76	181906.0	4923666.0	210
2012-10-22	28.0	28.1	27.5	27.52	-0.48	-1.71	113025.0	3130938.0	166
2012-10-21	28.6	28.6	27.7	28.0	-0.76	-2.64	161305.0	4561648.6	156
2012-10-20	28.1	29.0	27.6	28.76	-0.38	-1.3	253622.0	7223001.3	250
2012-10-17	28.4	29.1	28.4	29.14	1.04	3.7	70495.0	2026387.2	127
2012-10-16	27.9	28.1	27.9	28.1	0.2	0.72	90476.0	2539351.7	90
2012-10-15	27.6	27.9	27.6	27.9	0.38	1.38	81331.0	2264969.1	94
2012-10-14	27.8	28.0	27.5	27.52	-0.19	-0.69	71602.0	1985192.3	117
2012-10-13	28.8	28.9	26.7	27.71	-1.43	-4.91	136593.0	3782019.2	181
2012-10-10	29.5	29.5	29.1	29.14	-0.57	-1.92	105169.0	3066935.4	138
2012-10-09	29.9	30.2	29.3	29.71	-0.19	-0.64	82936.0	2476960.6	125
2012-10-08	29.8	29.9	29.3	29.9	0.19	0.64	81138.0	2405352.9	119
2012-10-07	29.8	29.9	29.6	29.71	0.0	0.0	132710.0	3952694.3	122
2012-10-06	29.7	30.2	29.7	29.71	0.0	0.0	125446.0	3754280.2	123
2012-10-03	30.5	30.5	29.7	29.71	-0.86	-2.81	230370.0	6913516.7	213
2012-10-02	30.7	30.9	30.4	30.57	0.0	0.0	340578.0	10387290.3	125
2012-10-01	30.8	30.9	30.5	30.57	0.09	0.3	368011.0	11279497.3	207
2012-09-30	30.5	30.7	30.4	30.48	0.0	0.0	128368.0	3912745.5	141
2012-09-29	30.7	31.0	30.5	30.48	-0.57	-1.84	72509.0	2223916.5	125
2012-09-26	31.3	31.6	31.0	31.05	-0.28	-0.89	385061.0	11984332.0	294
2012-09-25	31.8	31.8	30.8	31.33	-0.57	-1.79	315868.0	9848300.2	314
2012-09-24	32.3	32.3	31.5	31.9	-0.48	-1.48	86421.0	2739974.2	111
2012-09-22	32.9	33.1	31.9	32.38	-0.38	-1.16	105201.0	3399555.6	159
2012-09-19	33.7	34.0	32.6	32.76	-1.14	-3.36	179654.0	6018074.7	206
2012-09-18	33.8	34.4	33.7	33.9	0.09	0.27	268704.0	9128065.0	293
2012-09-17	33.8	34.0	33.6	33.81	0.0	0.0	67782.0	2287305.5	88
2012-09-16	34.0	34.0	33.5	33.81	0.0	0.0	87447.0	2954174.9	100
2012-09-15	33.6	34.2	33.3	33.81	0.48	1.44	195621.0	6612046.7	163
2012-09-12	33.2	33.5	33.0	33.33	0.38	1.15	180333.0	6003186.6	159
2012-09-11	32.6	33.1	32.6	32.95	0.28	0.86	122861.0	4033155.5	102
2012-09-10	33.0	33.0	32.4	32.67	-0.38	-1.15	112321.0	3672415.7	120
2012-09-09	33.2	33.2	32.7	33.05	0.0	0.0	63261.0	2085062.9	107
2012-09-08	33.1	33.3	33.0	33.05	0.0	0.0	80626.0	2670810.0	110
2012-09-05	33.0	33.1	32.6	33.05	0.38	1.16	100307.0	3284183.6	124
2012-09-04	33.1	33.1	32.7	32.67	-0.47	-1.42	63495.0	2079805.3	113
2012-09-03	32.8	33.1	32.7	33.14	0.28	0.85	62675.0	2064520.9	120
2012-09-02	33.4	33.4	32.7	32.86	-0.47	-1.41	142532.0	4701531.3	187
2012-09-01	33.6	33.6	33.3	33.33	0.19	0.57	142599.0	4767788.8	157
2012-08-29	33.6	33.6	33.1	33.14	-0.38	-1.13	223359.0	7440526.6	288
2012-08-28	32.3	33.7	32.2	33.52	1.42	4.42	755785.0	25032406.4	779
2012-08-27	30.8	32.2	30.8	32.1	1.43	4.66	519862.0	16431285.8	588
2012-08-26	30.4	30.8	30.3	30.67	0.38	1.25	162737.0	4982035.8	237
2012-08-25	30.2	30.6	30.0	30.29	0.48	1.61	248999.0	7552272.1	261
2012-08-15	29.5	29.9	29.5	29.81	0.29	0.98	134477.0	3999204.5	163
2012-08-14	29.3	29.7	29.2	29.52	0.0	0.0	146778.0	4321471.2	150
2012-08-13	29.8	30.2	29.5	29.52	-0.58	-1.93	319856.0	9547090.7	259
2012-08-12	29.9	30.1	29.6	30.1	0.1	0.33	84311.0	2515942.7	142
2012-08-11	29.9	30.3	29.8	30.0	0.1	0.33	127652.0	3837535.2	164
2012-08-08	30.2	30.2	29.5	29.9	-0.2	-0.66	342816.0	10197022.5	336
2012-08-07	30.3	30.6	29.9	30.1	0.0	0.0	154126.0	4666184.3	234
2012-08-06	30.0	30.2	29.5	30.1	0.29	0.97	355478.0	10629507.6	295
2012-08-05	30.2	30.2	29.8	29.81	-0.38	-1.26	273166.0	8210250.0	211
2012-08-04	30.1	30.7	29.9	30.19	0.38	1.27	384287.0	11674437.4	356
2012-08-01	30.3	30.3	29.3	29.81	-0.29	-0.96	500640.0	14827203.2	392
2012-07-31	30.6	30.7	29.8	30.1	-0.47	-1.54	426389.0	12889850.5	438
2012-07-30	30.0	31.5	29.9	30.57	0.86	2.89	1093545.0	33642890.6	998
2012-07-29	27.6	29.7	27.6	29.71	2.66	9.83	1550654.0	44798847.4	1084
2012-07-28	26.9	27.1	26.8	27.05	0.48	1.81	288276.0	7779084.9	346
2012-07-25	25.9	27.2	25.7	26.57	0.76	2.94	997902.0	26491716.6	895
2012-07-24	25.8	26.0	25.6	25.81	0.0	0.0	342869.0	8833612.7	355
2012-07-23	26.0	26.0	25.7	25.81	-0.29	-1.11	278737.0	7206093.5	295
2012-07-22	25.7	26.3	25.5	26.1	0.48	1.87	685656.0	17777255.2	626
2012-07-21	26.2	26.3	25.6	25.62	-0.57	-2.18	725299.0	18726809.1	610
2012-07-18	26.2	26.6	25.7	26.19	-0.1	-0.38	285242.0	7454828.5	294
2012-07-17	26.9	27.1	25.9	26.29	-0.57	-2.12	237210.0	6305800.8	225
2012-07-16	27.8	27.8	26.8	26.86	-0.47	-1.72	143351.0	3913995.6	221
2012-07-15	27.7	27.7	27.3	27.33	-0.57	-2.04	183803.0	5058594.9	190
2012-07-14	27.9	28.0	27.6	27.9	0.0	0.0	78616.0	2188195.1	130
2012-07-11	27.7	27.9	27.4	27.9	0.19	0.69	268670.0	7463556.4	200
2012-07-10	28.1	28.2	27.6	27.71	-0.19	-0.68	193149.0	5388684.3	205
2012-07-09	28.3	28.3	27.8	27.9	-0.29	-1.03	74008.0	2073641.5	132
2012-07-08	28.2	28.4	28.1	28.19	0.0	0.0	153778.0	4347234.5	172
2012-07-07	28.1	28.2	27.8	28.19	0.0	0.0	236213.0	6620591.6	205
2012-07-04	28.3	28.4	27.9	28.19	0.09	0.32	152906.0	4309636.5	205
2012-07-03	28.0	28.5	28.0	28.1	0.2	0.72	306622.0	8657078.3	272
2012-07-02	27.9	28.0	27.7	27.9	0.0	0.0	425577.0	11850215.8	326
2012-07-01	27.9	27.9	27.6	27.9	0.0	0.0	187227.0	5192774.5	184
2012-06-30	28.3	28.5	27.8	27.9	0.09	0.32	227891.0	6379444.9	261
2012-06-27	29.0	29.0	27.6	27.81	-1.05	-3.64	374102.0	10541395.6	378
2012-06-26	29.2	29.2	28.7	28.86	-0.28	-0.96	426038.0	12322008.0	447
2012-06-25	30.2	30.2	29.1	29.14	-1.05	-3.48	413013.0	12253989.3	507
2012-06-24	30.8	30.8	30.1	30.19	-0.57	-1.85	183648.0	5575121.6	223
2012-06-23	31.2	31.4	30.7	30.76	-0.76	-2.41	153686.0	4770509.0	216
2012-06-20	31.7	31.9	31.4	31.52	-0.1	-0.32	302743.0	9554200.7	255
2012-06-19	31.2	31.6	31.1	31.62	0.48	1.54	224440.0	7056514.7	273
2012-06-18	31.1	31.3	30.9	31.14	0.38	1.24	98377.0	3056752.3	151
2012-06-17	30.8	30.9	30.5	30.76	0.0	0.0	97049.0	2970893.1	149
2012-06-16	31.5	31.6	29.6	30.76	-0.48	-1.54	263663.0	8100774.8	342
2012-06-13	31.7	31.7	31.1	31.24	-0.19	-0.6	167897.0	5254884.5	201
2012-06-12	31.5	31.8	31.2	31.43	-0.47	-1.47	144640.0	4557371.6	223
2012-06-11	31.8	32.6	31.6	31.9	0.19	0.6	301445.0	9626312.9	385
2012-06-10	31.4	31.7	31.2	31.71	0.57	1.83	42043.0	1316467.4	97
2012-06-09	31.4	32.0	31.0	31.14	0.09	0.29	83521.0	2616756.4	127
2012-06-06	32.3	32.3	29.5	31.05	-0.95	-2.97	116104.0	3659025.0	163
2012-06-05	32.3	32.4	32.0	32.0	-0.19	-0.59	80838.0	2597034.6	113
2012-06-04	32.0	32.4	31.9	32.19	-0.1	-0.31	89247.0	2860276.0	112
2012-06-03	32.1	32.4	31.8	32.29	0.48	1.51	71354.0	2286935.2	100
2012-06-02	32.1	32.7	31.5	31.81	-2.48	-7.23	197999.0	6377764.1	275
2012-05-30	34.0	34.5	33.9	34.29	0.0	0.0	400971.0	13739897.7	238
2012-05-29	34.9	34.9	34.1	34.29	-0.47	-1.35	118310.0	4072077.0	154
2012-05-28	34.0	35.6	34.0	34.76	0.95	2.81	498942.0	17337452.1	549
2012-05-27	34.0	34.0	33.7	33.81	-0.09	-0.27	39045.0	1320932.0	94
2012-05-26	34.0	34.0	33.6	33.9	0.09	0.27	67428.0	2281141.8	139
2012-05-23	33.5	33.8	33.3	33.81	-0.09	-0.27	255426.0	8577683.0	250
2012-05-22	34.0	34.3	33.8	33.9	0.19	0.56	198679.0	6762696.4	261
2012-05-21	33.9	34.3	33.5	33.71	0.09	0.27	212394.0	7201176.5	303
2012-05-20	33.7	33.9	33.6	33.62	0.0	0.0	158576.0	5355292.5	233
2012-05-19	34.3	34.3	33.6	33.62	-0.95	-2.75	141108.0	4800476.0	278
2012-05-16	35.1	35.1	34.1	34.57	-0.76	-2.15	373212.0	12852438.8	483
2012-05-15	35.6	35.8	35.1	35.33	-0.29	-0.81	142706.0	5055442.7	196
2012-05-14	36.1	36.1	34.8	35.62	-0.76	-2.09	223149.0	7931524.1	392
2012-05-13	38.0	38.0	36.3	36.38	-1.72	-4.51	260923.0	9661353.2	379
2012-05-12	37.1	39.1	36.8	38.1	-0.19	-0.5	153815.0	5792981.9	305
2012-05-09	39.8	39.8	37.5	38.29	-1.52	-3.82	399918.0	15396589.7	480
2012-05-08	40.2	40.4	39.6	39.81	-0.19	-0.48	149056.0	5962687.5	169
2012-05-07	39.8	40.2	39.6	40.0	-0.19	-0.47	138605.0	5529708.75	195
2012-05-06	40.4	40.8	40.0	40.19	-0.19	-0.47	232958.0	9428847.75	262
2012-05-05	40.0	40.4	39.6	40.38	0.0	0.0	118179.0	4748501.75	160
2012-05-02	40.8	41.0	39.8	40.38	-0.19	-0.47	343206.0	13894423.25	299
2012-05-01	40.6	40.8	40.4	40.57	0.0	0.0	134606.0	5464937.25	118
2012-04-30	40.6	41.0	40.4	40.57	-0.19	-0.47	160404.0	6535754.0	109
2012-04-29	40.8	41.1	40.4	40.76	-0.19	-0.46	193870.0	7909797.5	183
2012-04-28	40.8	41.1	40.8	40.95	0.19	0.47	237106.0	9702815.75	280
2012-04-25	41.3	41.7	40.2	40.76	-0.19	-0.46	672277.0	27373650.75	588
2012-04-24	41.3	41.7	40.4	40.95	0.19	0.47	388206.0	15882432.5	418
2012-04-23	41.1	41.3	40.8	40.76	-0.57	-1.38	90609.0	3720757.5	157
2012-04-22	41.1	42.3	41.1	41.33	0.19	0.46	255673.0	10620957.25	280
2012-04-21	41.1	41.3	40.8	41.14	-0.19	-0.46	335135.0	13717555.5	345
2012-04-18	41.3	41.7	40.8	41.33	-0.19	-0.46	102187.0	4209715.5	147
2012-04-17	40.8	41.5	40.8	41.52	0.95	2.34	124912.0	5136298.5	173
2012-04-16	40.8	41.0	40.2	40.57	-0.19	-0.47	346648.0	14063992.25	224
2012-04-15	41.3	41.9	40.8	40.76	-0.95	-2.28	105612.0	4358501.25	168
2012-04-14	41.3	41.9	41.1	41.71	0.38	0.92	138284.0	5737166.0	207
2012-04-11	41.1	41.3	40.2	41.33	-0.57	-1.36	286921.0	11699255.25	340
2012-04-10	42.7	42.7	41.5	41.9	-0.39	-0.92	372622.0	15688939.25	356
2012-04-09	43.1	43.2	41.9	42.29	-0.95	-2.2	660021.0	27989054.75	438
2012-04-08	44.6	44.8	41.3	43.24	-0.95	-2.15	486909.0	21000950.75	508
2012-04-07	43.4	45.0	43.1	44.19	0.76	1.75	792268.0	34904526.25	797
2012-04-04	41.9	43.6	41.7	43.43	1.53	3.65	829610.0	35595952.5	750
2012-04-03	41.3	41.9	41.3	41.9	0.38	0.92	120834.0	5025806.0	178
2012-04-02	41.7	41.7	41.3	41.52	-0.19	-0.46	190433.0	7925838.25	176
2012-04-01	41.9	42.1	41.3	41.71	-0.19	-0.45	205014.0	8560176.25	227
2012-03-31	41.7	42.5	41.7	41.9	0.38	0.92	289197.0	12136332.5	224
2012-03-28	41.5	41.7	41.3	41.52	-0.19	-0.46	163391.0	6788101.75	187
2012-03-27	42.5	42.7	41.5	41.71	-0.39	-0.93	316301.0	13313784.75	400
2012-03-26	41.3	42.9	41.3	42.1	0.96	2.33	1025766.0	43432456.75	923
2012-03-25	41.0	41.1	40.8	41.14	0.19	0.46	315278.0	12930994.0	315
2012-03-24	40.8	41.1	40.6	40.95	0.57	1.41	291022.0	11883283.5	296
2012-03-21	40.2	40.6	40.2	40.38	0.19	0.47	311882.0	12595973.0	258
2012-03-20	40.6	40.8	40.2	40.19	-0.57	-1.4	298245.0	12083499.75	363
2012-03-19	41.3	41.7	40.6	40.76	-0.19	-0.46	611972.0	25178297.25	608
[truncated: 349 more rows]
