# Supplementary material for: Effective short-term forecasts of Saudi stock price trends using technical indicators and large-scale multivariate time series
Source: PeerJ Comput Sci. 2023 Jan 6;9:e1205. doi: 10.7717/peerj-cs.1205 (PMC10280263; doi:10.7717/peerj-cs.1205)
Supplement: Supplemental Information 3 [file peerj-cs-09-1205-s003.zip › TASI Dataset 2021/MAADANIYAH_2220.csv]

date	open	high	low	close	change	change_percent	volume_traded	value_traded_SAR	number_trades
2020-03-19	10.64	11.0	10.64	10.88	0.28	2.64	93694.0	1020614.28	208
2020-03-18	10.88	11.0	10.5	10.6	-0.3	-2.75	196593.0	2106502.1	237
2020-03-17	10.9	11.0	10.6	10.9	0.26	2.44	144748.0	1567997.68	247
2020-03-16	11.1	11.1	10.4	10.64	-0.56	-5.0	170277.0	1837302.36	298
2020-03-15	11.88	11.88	11.2	11.2	-0.28	-2.44	102849.0	1180125.8	197
2020-03-12	11.5	11.7	11.26	11.48	-0.42	-3.53	145980.0	1677374.62	178
2020-03-11	12.2	12.4	11.7	11.9	-0.5	-4.03	137648.0	1675112.52	269
2020-03-10	12.12	12.4	11.8	12.4	0.9	7.83	200520.0	2431086.26	312
2020-03-09	11.52	11.9	11.5	11.5	-1.22	-9.59	157562.0	1837354.5	286
2020-03-08	13.3	13.3	12.72	12.72	-1.4	-9.92	172760.0	2235221.56	370
2020-03-05	14.12	14.5	14.12	14.12	-0.18	-1.26	176871.0	2519728.96	289
2020-03-04	14.0	14.4	13.76	14.3	0.16	1.13	173014.0	2437660.98	305
2020-03-03	14.08	14.16	13.9	14.14	0.3	2.17	165772.0	2329154.44	242
2020-03-02	14.0	14.3	13.5	13.84	-0.16	-1.14	223936.0	3152704.72	344
2020-03-01	14.72	14.72	13.8	14.0	-1.16	-7.65	174617.0	2486243.86	293
2020-02-27	15.22	15.28	14.7	15.16	-0.06	-0.39	171465.0	2572375.38	311
2020-02-26	15.2	15.32	15.08	15.22	-0.18	-1.17	136752.0	2076972.92	222
2020-02-25	15.5	15.5	15.04	15.4	-0.24	-1.53	144459.0	2214380.5	253
2020-02-24	15.9	16.26	15.54	15.64	-0.26	-1.64	713035.0	11395535.96	922
2020-02-23	15.86	16.04	15.82	15.9	0.1	0.63	241770.0	3851411.58	349
2020-02-20	15.84	15.94	15.8	15.8	0.06	0.38	143517.0	2275611.36	261
2020-02-19	15.52	15.94	15.52	15.74	0.26	1.68	145563.0	2296221.44	292
2020-02-18	15.44	15.52	15.32	15.48	-0.02	-0.13	167502.0	2591469.34	225
2020-02-17	15.4	15.56	15.4	15.5	0.06	0.39	116534.0	1803891.76	218
2020-02-16	15.64	15.7	15.44	15.44	-0.34	-2.15	204291.0	3181433.96	419
2020-02-13	16.18	16.22	15.72	15.78	-0.38	-2.35	326818.0	5205233.12	456
2020-02-12	16.52	16.72	16.1	16.16	-0.34	-2.06	779393.0	12770764.24	897
2020-02-11	16.14	16.78	16.1	16.5	0.4	2.48	1839196.0	30200808.5	1650
2020-02-10	15.96	16.24	15.88	16.1	0.24	1.51	553380.0	8895130.1	658
2020-02-09	15.82	15.96	15.54	15.86	0.04	0.25	121505.0	1912149.1	268
2020-02-06	16.0	16.02	15.7	15.82	-0.02	-0.13	149233.0	2373088.58	223
2020-02-05	15.9	16.06	15.84	15.84	0.0	0.0	229212.0	3659426.28	288
2020-02-04	15.74	15.94	15.7	15.84	0.1	0.64	141305.0	2234270.34	246
2020-02-03	15.56	15.74	15.56	15.74	0.0	0.0	157829.0	2469410.9	230
2020-02-02	15.52	15.82	15.52	15.74	-0.18	-1.13	84618.0	1330370.62	151
2020-01-30	15.8	15.92	15.7	15.92	0.16	1.02	82878.0	1311788.5	156
2020-01-29	16.0	16.0	15.76	15.76	-0.06	-0.38	71371.0	1130949.46	145
2020-01-28	15.54	15.92	15.54	15.82	0.04	0.25	77059.0	1214906.86	180
2020-01-27	16.08	16.28	15.76	15.78	-0.36	-2.23	276603.0	4419935.92	361
2020-01-26	16.2	16.2	16.04	16.14	-0.06	-0.37	151038.0	2435130.38	246
2020-01-23	16.38	16.56	16.16	16.2	-0.06	-0.37	862807.0	14138944.86	1024
2020-01-22	15.8	16.36	15.8	16.26	0.4	2.52	730838.0	11845656.66	913
2020-01-21	15.9	15.9	15.78	15.86	-0.02	-0.13	155434.0	2465099.58	195
2020-01-20	16.0	16.0	15.8	15.88	-0.02	-0.13	143003.0	2274351.22	249
2020-01-19	15.8	16.02	15.8	15.9	0.16	1.02	203380.0	3238104.76	296
2020-01-16	15.96	15.96	15.7	15.74	-0.22	-1.38	254868.0	4023200.98	324
2020-01-15	16.16	16.24	15.94	15.96	-0.2	-1.24	188727.0	3038293.66	282
2020-01-14	16.24	16.3	16.08	16.16	0.0	0.0	175043.0	2825644.22	289
2020-01-13	16.04	16.3	16.04	16.16	0.28	1.76	315224.0	5096697.54	438
2020-01-12	15.78	15.94	15.78	15.88	0.24	1.53	70138.0	1112660.68	181
2020-01-09	15.42	15.76	15.4	15.64	0.46	3.03	157727.0	2472866.72	244
2020-01-08	15.2	15.48	14.98	15.18	-0.38	-2.44	228554.0	3480666.28	296
2020-01-07	15.7	15.98	15.56	15.56	-0.1	-0.64	132713.0	2100759.98	265
2020-01-06	15.96	16.0	15.56	15.66	-0.24	-1.51	163044.0	2567159.92	274
2020-01-05	15.68	16.24	15.66	15.9	-0.12	-0.75	450730.0	7180361.2	766
2020-01-02	16.1	16.6	16.0	16.02	0.32	2.04	1396418.0	22811512.48	2126
2020-01-01	15.44	15.8	15.4	15.7	0.42	2.75	705133.0	10991149.58	743
2019-12-31	15.2	15.28	15.2	15.28	0.04	0.26	85405.0	1301196.02	216
2019-12-30	15.44	15.48	15.24	15.24	-0.14	-0.91	246791.0	3798242.92	330
2019-12-29	15.4	15.6	15.3	15.38	-0.02	-0.13	248771.0	3847263.42	402
2019-12-26	15.26	15.44	15.24	15.4	0.1	0.65	142067.0	2180208.06	280
2019-12-25	15.4	15.6	15.28	15.3	-0.08	-0.52	257861.0	3981881.26	388
2019-12-24	15.24	15.62	15.1	15.38	0.1	0.65	763852.0	11805063.56	1180
2019-12-23	15.48	15.64	15.28	15.28	-0.38	-2.43	906381.0	13925252.76	1070
2019-12-22	14.2	15.66	14.12	15.66	1.4	9.82	828917.0	12337240.64	595
2019-12-19	14.02	14.38	13.98	14.26	0.24	1.71	280504.0	3985038.94	384
2019-12-18	13.56	14.4	13.54	14.02	0.52	3.85	455953.0	6308763.4	448
2019-12-17	13.52	13.54	13.44	13.5	-0.04	-0.3	105404.0	1422617.64	141
2019-12-16	13.44	13.62	13.44	13.54	0.12	0.89	99000.0	1341979.66	157
2019-12-15	13.4	13.42	13.4	13.42	0.02	0.15	27000.0	362638.2	94
2019-12-12	13.52	13.58	13.36	13.4	-0.2	-1.47	79462.0	1068597.54	159
2019-12-11	13.5	13.6	13.5	13.6	0.2	1.49	51726.0	701586.08	142
2019-12-10	13.66	13.66	13.24	13.4	-0.26	-1.9	74866.0	1007684.34	169
2019-12-09	13.64	13.66	13.6	13.66	0.06	0.44	55031.0	750147.28	137
2019-12-08	13.54	13.6	13.52	13.6	0.26	1.95	52018.0	704441.36	120
2019-12-05	13.34	13.34	13.24	13.34	0.0	0.0	29823.0	397103.74	82
2019-12-04	13.46	13.46	13.22	13.34	-0.16	-1.19	87317.0	1160605.46	125
2019-12-03	13.54	13.74	13.5	13.5	-0.02	-0.15	53933.0	733812.46	135
2019-12-02	13.38	13.9	13.38	13.52	0.28	2.11	156286.0	2126646.0	398
2019-12-01	13.2	13.24	13.2	13.24	0.02	0.15	23290.0	307882.22	72
2019-11-28	13.2	13.22	13.18	13.22	0.08	0.61	20090.0	265117.92	79
2019-11-27	13.26	13.3	13.14	13.14	-0.06	-0.45	38656.0	510479.92	110
2019-11-26	13.3	13.34	13.2	13.2	-0.14	-1.05	47922.0	636760.04	117
2019-11-25	13.3	13.36	13.28	13.34	0.04	0.3	33955.0	451971.66	89
2019-11-24	13.4	13.5	13.3	13.3	0.0	0.0	63174.0	848069.62	147
2019-11-21	13.26	13.32	13.26	13.3	0.04	0.3	38526.0	511770.76	90
2019-11-20	13.24	13.34	13.24	13.26	-0.04	-0.3	49753.0	660354.58	95
2019-11-19	13.36	13.36	13.3	13.3	-0.04	-0.3	39247.0	523205.76	125
2019-11-18	13.24	13.36	13.24	13.34	0.12	0.91	65348.0	869885.62	154
2019-11-17	13.64	13.64	13.0	13.22	-0.28	-2.07	54938.0	730909.68	217
2019-11-14	13.5	13.56	13.44	13.5	-0.02	-0.15	150011.0	2025470.12	193
2019-11-13	13.72	14.04	13.52	13.52	-0.18	-1.31	199453.0	2766973.4	360
2019-11-12	13.76	13.76	13.6	13.7	-0.06	-0.44	45280.0	620656.26	126
2019-11-11	13.72	13.84	13.7	13.76	-0.02	-0.15	97249.0	1340529.98	137
2019-11-10	13.5	13.8	13.5	13.78	0.28	2.07	208088.0	2852379.48	350
2019-11-07	13.64	13.86	13.5	13.5	-0.08	-0.59	126587.0	1728391.0	257
2019-11-06	13.72	13.72	13.5	13.58	-0.52	-3.69	259476.0	3536930.14	381
2019-11-05	14.0	14.1	14.0	14.1	0.1	0.71	74329.0	1045086.78	109
2019-11-04	14.1	14.2	14.0	14.0	-0.14	-0.99	155323.0	2180795.9	163
2019-11-03	14.12	14.44	14.0	14.14	-0.56	-3.81	105977.0	1504542.92	195
2019-10-31	14.9	14.9	14.66	14.7	0.0	0.0	27375.0	404227.18	95
2019-10-30	14.7	14.7	14.7	14.7	0.1	0.68	5544.0	81523.92	42
2019-10-29	14.88	14.88	14.6	14.6	-0.3	-2.01	27487.0	403378.32	82
2019-10-28	14.9	14.92	14.9	14.9	0.1	0.68	34549.0	514602.92	55
2019-10-27	14.82	14.82	14.8	14.8	-0.12	-0.8	28308.0	419131.34	51
2019-10-24	14.86	14.96	14.8	14.92	0.06	0.4	40950.0	609888.04	99
2019-10-23	14.84	14.86	14.78	14.86	-0.04	-0.27	21823.0	323132.54	68
2019-10-22	14.82	14.9	14.82	14.9	0.08	0.54	13523.0	201259.92	46
2019-10-21	14.8	14.82	14.78	14.82	-0.08	-0.54	31104.0	459680.96	83
2019-10-20	14.92	14.92	14.9	14.9	0.2	1.36	22509.0	335691.26	69
2019-10-17	14.7	14.7	14.7	14.7	0.06	0.41	12776.0	187662.92	75
2019-10-16	14.52	14.64	14.5	14.64	0.0	0.0	30276.0	439971.96	163
2019-10-15	14.72	14.72	14.64	14.64	-0.14	-0.95	39966.0	586183.7	98
2019-10-14	14.78	14.78	14.78	14.78	-0.1	-0.67	18423.0	272408.9	48
2019-10-13	14.9	14.94	14.88	14.88	-0.1	-0.67	40727.0	607180.3	58
2019-10-10	14.9	15.04	14.9	14.98	0.04	0.27	32931.0	494158.42	72
2019-10-09	15.0	15.0	14.92	14.94	-0.08	-0.53	38094.0	569869.08	52
2019-10-08	15.18	15.2	15.0	15.02	-0.18	-1.18	64520.0	973667.46	135
2019-10-07	15.32	15.42	15.16	15.2	-0.12	-0.78	115548.0	1766404.96	170
2019-10-06	15.18	15.44	15.16	15.32	0.26	1.73	94068.0	1441230.66	138
2019-10-03	15.12	15.14	15.06	15.06	-0.14	-0.92	39809.0	601427.68	122
2019-10-02	15.2	15.32	15.16	15.2	0.04	0.26	83845.0	1277311.18	149
2019-10-01	15.22	15.24	15.16	15.16	-0.1	-0.66	103673.0	1574987.4	162
2019-09-30	15.3	15.36	15.2	15.26	-0.14	-0.91	98369.0	1501803.98	203
2019-09-29	15.28	15.58	15.28	15.4	0.12	0.79	103600.0	1598435.32	266
2019-09-26	15.26	15.38	15.2	15.28	0.1	0.66	63573.0	969477.14	136
2019-09-25	15.2	15.3	15.1	15.18	0.14	0.93	134251.0	2042111.28	221
2019-09-24	14.98	15.06	14.98	15.04	0.18	1.21	46413.0	696286.0	138
2019-09-22	14.88	14.88	14.84	14.86	0.06	0.41	25541.0	380429.48	105
2019-09-19	14.74	14.8	14.7	14.8	0.06	0.41	34434.0	507700.58	125
2019-09-18	14.7	14.74	14.7	14.74	0.08	0.55	30867.0	454294.02	99
2019-09-17	14.6	14.74	14.6	14.66	-0.04	-0.27	53434.0	784528.66	94
2019-09-16	15.0	15.0	14.7	14.7	-0.28	-1.87	43189.0	642694.78	118
2019-09-15	14.98	14.98	14.98	14.98	-0.02	-0.13	20191.0	302449.12	62
2019-09-12	15.12	15.24	15.0	15.0	-0.12	-0.79	41886.0	631935.48	106
2019-09-11	15.2	15.24	15.0	15.12	-0.1	-0.66	64546.0	972879.7	165
2019-09-10	15.46	15.46	15.2	15.22	-0.3	-1.93	108345.0	1658009.34	189
2019-09-09	15.36	15.72	15.36	15.52	0.18	1.17	394677.0	6140729.76	590
2019-09-08	15.16	15.36	15.16	15.34	0.3	1.99	204486.0	3128629.18	356
2019-09-05	14.94	15.16	14.94	15.04	0.04	0.27	262966.0	3961851.96	313
2019-09-04	14.8	15.0	14.8	15.0	0.08	0.54	68663.0	1023078.02	163
2019-09-03	15.2	15.2	14.9	14.92	-0.28	-1.84	135950.0	2037920.92	225
2019-09-02	14.68	15.26	14.68	15.2	0.5	3.4	202460.0	3048560.56	390
2019-09-01	14.9	14.9	14.6	14.7	0.0	0.0	67607.0	992296.14	159
2019-08-29	14.96	14.96	14.7	14.7	-0.2	-1.34	22747.0	338116.54	81
2019-08-28	14.9	14.92	14.9	14.9	0.08	0.54	16417.0	244530.14	64
2019-08-27	14.9	14.9	14.76	14.82	0.0	0.0	32027.0	474295.24	90
2019-08-26	14.84	14.84	14.82	14.82	0.0	0.0	13745.0	204049.24	51
2019-08-25	14.96	14.96	14.8	14.82	-0.14	-0.94	45072.0	670922.78	84
2019-08-22	14.9	14.96	14.88	14.96	0.0	0.0	38824.0	578631.52	92
2019-08-21	15.02	15.02	14.96	14.96	-0.06	-0.4	32530.0	487091.48	89
2019-08-20	15.0	15.14	15.0	15.02	0.02	0.13	42359.0	638099.52	83
2019-08-19	15.0	15.1	15.0	15.0	0.02	0.13	72782.0	1093357.16	124
2019-08-18	14.98	14.98	14.98	14.98	-0.02	-0.13	20946.0	313764.38	89
2019-08-08	15.12	15.12	14.86	15.0	-0.1	-0.66	110109.0	1647668.44	205
2019-08-07	15.18	15.4	15.06	15.1	0.08	0.53	46972.0	713069.98	161
2019-08-06	14.8	15.06	14.8	15.02	0.1	0.67	61211.0	912315.48	205
2019-08-05	15.28	15.28	14.86	14.92	-0.44	-2.86	177742.0	2657568.98	339
2019-08-04	15.4	15.5	15.36	15.36	-0.16	-1.03	44159.0	679781.4	172
2019-08-01	15.54	15.54	15.5	15.52	-0.08	-0.51	71767.0	1113910.36	150
2019-07-31	15.6	15.64	15.54	15.6	0.0	0.0	80706.0	1256971.24	143
2019-07-30	15.6	15.76	15.6	15.6	-0.02	-0.13	39147.0	612699.22	149
2019-07-29	15.8	15.8	15.62	15.62	-0.22	-1.39	30541.0	480343.06	88
2019-07-28	15.86	15.86	15.78	15.84	-0.04	-0.25	38225.0	605330.16	116
2019-07-25	15.5	15.88	15.46	15.88	0.32	2.06	65714.0	1022133.66	110
2019-07-24	15.6	15.6	15.56	15.56	-0.04	-0.26	43406.0	675867.6	90
2019-07-23	15.72	15.72	15.54	15.6	-0.2	-1.27	58052.0	905278.1	122
2019-07-22	15.8	15.82	15.7	15.8	0.0	0.0	66105.0	1042336.62	132
2019-07-21	16.06	16.18	15.6	15.8	-0.5	-3.07	335931.0	5290422.68	377
2019-07-18	16.4	16.48	16.3	16.3	-0.1	-0.61	76215.0	1250126.72	140
2019-07-17	16.5	16.5	16.4	16.4	-0.08	-0.49	60333.0	992645.56	114
2019-07-16	16.6	16.6	16.46	16.48	-0.1	-0.6	67062.0	1106033.04	143
2019-07-15	16.56	16.6	16.54	16.58	0.04	0.24	86430.0	1431826.52	120
2019-07-14	16.72	16.74	16.52	16.54	-0.18	-1.08	166663.0	2768602.22	236
2019-07-11	16.7	16.88	16.7	16.72	0.02	0.12	49433.0	828600.02	91
2019-07-10	16.72	17.0	16.7	16.7	0.06	0.36	70175.0	1183196.0	135
2019-07-09	16.84	16.96	16.64	16.64	-0.2	-1.19	113057.0	1901117.54	148
2019-07-08	16.6	16.94	16.4	16.84	0.24	1.45	155498.0	2587954.98	245
2019-07-07	16.76	16.8	16.6	16.6	-0.16	-0.95	122986.0	2056598.58	191
2019-07-04	16.4	16.76	16.24	16.76	0.4	2.44	181970.0	2992360.16	328
2019-07-03	15.9	16.5	15.9	16.36	0.48	3.02	299115.0	4896272.38	518
2019-07-02	15.92	15.94	15.86	15.88	-0.04	-0.25	36058.0	573657.9	42
2019-07-01	15.86	15.92	15.86	15.92	0.06	0.38	30002.0	476892.46	42
2019-06-30	15.8	15.88	15.8	15.86	0.1	0.63	43991.0	698227.78	71
2019-06-27	15.94	15.94	15.7	15.76	0.06	0.38	81372.0	1288174.78	102
2019-06-26	15.7	15.8	15.68	15.7	0.04	0.26	35806.0	562797.34	89
2019-06-25	15.5	15.66	15.5	15.66	0.26	1.69	31389.0	488656.2	99
2019-06-24	15.7	15.7	15.4	15.4	-0.34	-2.16	38669.0	602126.04	137
2019-06-23	15.96	15.96	15.7	15.74	-0.26	-1.63	44540.0	705417.2	100
2019-06-20	16.02	16.1	15.98	16.0	-0.2	-1.23	91466.0	1464383.26	112
2019-06-19	16.3	16.3	16.2	16.2	-0.02	-0.12	111585.0	1810805.12	126
2019-06-18	16.26	16.26	16.22	16.22	-0.06	-0.37	58448.0	948907.06	93
2019-06-17	16.2	16.36	16.2	16.28	0.08	0.49	113422.0	1844739.0	186
2019-06-16	15.6	16.2	15.6	16.2	0.5	3.18	89915.0	1433015.6	176
2019-06-13	15.9	15.9	15.7	15.7	-0.28	-1.75	118264.0	1868348.36	167
2019-06-12	15.92	16.06	15.9	15.98	0.02	0.13	128197.0	2046269.88	156
2019-06-11	15.9	16.1	15.9	15.96	0.1	0.63	141292.0	2260013.66	151
2019-06-10	15.68	15.98	15.68	15.86	0.14	0.89	190243.0	3016415.38	195
2019-06-09	15.5	15.72	15.5	15.72	0.32	2.08	61577.0	959710.6	118
2019-05-30	15.3	15.4	15.26	15.4	0.1	0.65	35305.0	542993.12	76
2019-05-29	15.22	15.3	15.2	15.3	0.08	0.53	39988.0	610462.22	62
2019-05-28	15.3	15.3	15.2	15.22	0.02	0.13	17745.0	270547.74	52
2019-05-27	15.2	15.2	15.06	15.2	0.0	0.0	26070.0	396388.32	82
2019-05-26	15.2	15.22	15.12	15.2	-0.1	-0.65	41409.0	629096.74	91
2019-05-23	15.5	15.5	15.3	15.3	-0.1	-0.65	37141.0	570838.98	106
2019-05-22	15.5	15.86	15.4	15.4	-0.1	-0.65	36904.0	575344.04	128
2019-05-21	15.28	15.8	15.28	15.5	0.3	1.97	66385.0	1032368.36	97
2019-05-20	15.5	15.5	15.14	15.2	-0.42	-2.69	34801.0	528891.14	99
2019-05-19	15.74	15.94	15.6	15.62	-0.18	-1.14	30350.0	477636.1	80
2019-05-16	15.5	15.84	15.5	15.8	0.1	0.64	28320.0	444938.38	94
2019-05-15	15.6	15.84	15.48	15.7	0.5	3.29	95524.0	1492067.02	155
2019-05-14	16.12	16.24	14.52	15.2	-0.9	-5.59	285101.0	4408443.16	310
2019-05-13	16.44	16.44	16.1	16.1	-0.3	-1.83	58065.0	940020.64	105
2019-05-12	16.86	16.86	16.0	16.4	-0.42	-2.5	92046.0	1506839.48	144
2019-05-09	17.0	17.0	16.82	16.82	0.0	0.0	54805.0	924523.32	80
2019-05-08	17.0	17.18	16.82	16.82	-0.24	-1.41	52154.0	886522.78	76
2019-05-07	17.14	17.2	17.06	17.06	-0.04	-0.23	116812.0	2002328.78	106
2019-05-06	17.06	17.1	16.7	17.1	-0.22	-1.27	119862.0	2028494.88	189
2019-05-05	17.72	17.74	17.3	17.32	-0.4	-2.26	177526.0	3098109.32	231
2019-05-02	17.74	17.86	17.7	17.72	-0.14	-0.78	120966.0	2149074.12	147
2019-05-01	17.8	17.9	17.74	17.86	0.1	0.56	140991.0	2505772.7	130
2019-04-30	17.84	17.9	17.76	17.76	-0.08	-0.45	124142.0	2210503.34	191
2019-04-29	17.96	17.96	17.8	17.84	-0.12	-0.67	124058.0	2218811.62	144
2019-04-28	17.88	18.14	17.88	17.96	0.04	0.22	64801.0	1166241.0	156
2019-04-25	18.0	18.2	17.82	17.92	-0.08	-0.44	166116.0	2984571.7	297
2019-04-24	18.5	18.5	18.0	18.0	-0.5	-2.7	464577.0	8456599.0	615
2019-04-23	18.42	18.74	18.42	18.5	0.18	0.98	702852.0	13091791.34	970
2019-04-22	17.94	18.4	17.94	18.32	0.42	2.35	960122.0	17523364.0	1198
2019-04-21	18.0	18.0	17.78	17.9	-0.04	-0.22	146225.0	2617900.88	195
2019-04-18	18.0	18.14	17.92	17.94	0.0	0.0	389079.0	7023201.68	497
2019-04-17	17.68	17.94	17.64	17.94	0.26	1.47	277050.0	4942682.36	318
2019-04-16	17.66	17.74	17.66	17.68	-0.06	-0.34	48227.0	854202.22	90
2019-04-15	17.62	17.74	17.62	17.74	0.12	0.68	41509.0	733157.02	84
2019-04-14	17.64	17.7	17.62	17.62	0.0	0.0	48678.0	859104.68	101
2019-04-11	17.62	17.68	17.6	17.62	-0.12	-0.68	44338.0	782078.78	88
2019-04-10	17.74	17.74	17.6	17.74	0.04	0.23	93557.0	1653281.72	168
2019-04-09	17.74	17.8	17.7	17.7	-0.12	-0.67	50222.0	890953.76	88
2019-04-08	17.74	17.84	17.7	17.82	0.1	0.56	130552.0	2320631.2	119
2019-04-07	17.74	17.88	17.72	17.72	0.0	0.0	88660.0	1576426.64	139
2019-04-04	17.98	18.06	17.72	17.72	-0.26	-1.45	66482.0	1190502.62	109
2019-04-03	17.92	18.06	17.88	17.98	0.14	0.78	111257.0	1999101.38	150
2019-04-02	17.9	17.9	17.8	17.84	-0.06	-0.34	44373.0	791275.14	64
2019-04-01	17.84	17.9	17.74	17.9	0.14	0.79	60473.0	1078392.88	106
2019-03-31	17.88	17.9	17.76	17.76	-0.14	-0.78	29496.0	525836.9	55
2019-03-28	17.8	17.96	17.7	17.9	0.06	0.34	125416.0	2234883.94	133
2019-03-27	17.94	18.04	17.78	17.84	-0.12	-0.67	85120.0	1520349.86	111
2019-03-26	18.14	18.22	17.96	17.96	0.1	0.56	251489.0	4542678.22	345
2019-03-25	17.82	17.86	17.78	17.86	0.0	0.0	69118.0	1231192.12	91
2019-03-24	18.0	18.0	17.84	17.86	-0.16	-0.89	83544.0	1496382.96	152
2019-03-21	18.02	18.04	18.0	18.02	0.0	0.0	127865.0	2303169.32	152
2019-03-20	18.12	18.22	18.02	18.02	0.02	0.11	239753.0	4346288.06	356
2019-03-19	17.84	18.22	17.7	18.0	0.1	0.56	270502.0	4882575.12	356
2019-03-18	18.06	18.06	17.82	17.9	-0.1	-0.56	101677.0	1819879.88	172
2019-03-17	18.0	18.1	17.96	18.0	-0.1	-0.55	90326.0	1627885.44	155
2019-03-14	17.74	18.22	17.7	18.1	0.32	1.8	306865.0	5537666.14	382
2019-03-13	17.98	17.98	17.7	17.78	-0.12	-0.67	184135.0	3280820.46	260
2019-03-12	18.18	18.3	17.9	17.9	-0.24	-1.32	284431.0	5130603.58	286
2019-03-11	17.9	18.46	17.9	18.14	0.3	1.68	753805.0	13715898.42	793
2019-03-10	17.58	18.24	17.58	17.84	0.28	1.59	755177.0	13578336.52	842
2019-03-07	17.64	17.64	17.52	17.56	-0.1	-0.57	63568.0	1118087.26	97
2019-03-06	17.66	17.86	17.64	17.66	-0.06	-0.34	147294.0	2615478.54	230
2019-03-05	17.52	17.76	17.52	17.72	0.22	1.26	170029.0	3005495.44	241
2019-03-04	17.52	17.52	17.5	17.5	-0.06	-0.34	34299.0	600496.24	62
2019-03-03	17.6	17.6	17.54	17.56	-0.04	-0.23	39361.0	691333.54	79
2019-02-28	17.5	17.6	17.5	17.6	0.02	0.11	20166.0	353884.16	64
2019-02-27	17.76	17.76	17.5	17.58	0.0	0.0	27961.0	490953.66	72
2019-02-26	17.48	17.58	17.48	17.58	0.0	0.0	10683.0	187162.94	32
2019-02-25	17.5	17.6	17.5	17.58	-0.02	-0.11	26051.0	456292.38	65
2019-02-24	17.62	17.8	17.5	17.6	0.04	0.23	113391.0	1990388.34	107
2019-02-21	17.4	17.56	17.4	17.56	-0.02	-0.11	55815.0	972375.28	69
2019-02-20	17.58	17.58	17.58	17.58	0.0	0.0	18395.0	323143.26	33
2019-02-19	17.46	17.58	17.4	17.58	0.12	0.69	35620.0	621549.34	79
2019-02-18	17.42	17.6	17.42	17.46	-0.16	-0.91	33501.0	586545.74	71
2019-02-17	17.46	17.64	17.46	17.62	0.02	0.11	33131.0	580756.28	87
2019-02-14	17.6	17.6	17.44	17.6	-0.08	-0.45	47847.0	839409.02	102
2019-02-13	17.68	17.8	17.54	17.68	0.18	1.03	87167.0	1536987.54	125
2019-02-12	17.56	17.6	17.5	17.5	-0.1	-0.57	53345.0	935800.0	82
2019-02-11	17.64	17.66	17.6	17.6	-0.1	-0.56	71704.0	1262647.04	60
2019-02-10	17.7	17.78	17.68	17.7	-0.06	-0.34	157730.0	2792635.64	120
2019-02-07	17.68	17.76	17.6	17.76	0.1	0.57	33709.0	594743.08	86
2019-02-06	17.7	17.8	17.66	17.66	-0.08	-0.45	75376.0	1334814.56	118
2019-02-05	17.74	17.78	17.72	17.74	-0.06	-0.34	95311.0	1691050.08	126
2019-02-04	17.92	17.92	17.74	17.8	-0.18	-1.0	65960.0	1175599.68	106
2019-02-03	17.92	18.14	17.9	17.98	0.18	1.01	65835.0	1184982.46	133
2019-01-31	17.84	17.92	17.76	17.8	-0.06	-0.34	82062.0	1464043.0	129
2019-01-30	18.04	18.04	17.82	17.86	-0.24	-1.33	99763.0	1789151.54	196
2019-01-29	18.18	18.46	17.98	18.1	0.14	0.78	443704.0	8095646.82	587
2019-01-28	17.64	18.18	17.64	17.96	0.44	2.51	597640.0	10714350.76	608
2019-01-27	17.48	17.78	17.32	17.52	0.22	1.27	205901.0	3627117.1	320
2019-01-24	17.44	17.44	17.3	17.3	-0.2	-1.14	40468.0	703232.2	99
2019-01-23	17.44	17.5	17.36	17.5	0.06	0.34	81868.0	1424626.82	121
2019-01-22	17.44	17.5	17.4	17.44	0.0	0.0	88459.0	1541160.06	130
2019-01-21	17.46	17.8	17.34	17.44	-0.06	-0.34	303896.0	5352633.22	394
2019-01-20	17.26	17.5	17.24	17.5	0.22	1.27	227753.0	3968433.22	246
2019-01-17	17.26	17.34	17.26	17.28	0.06	0.35	36161.0	625532.62	41
2019-01-16	17.22	17.26	17.2	17.22	-0.04	-0.23	84597.0	1457622.7	115
2019-01-15	17.24	17.3	17.24	17.26	0.02	0.12	68927.0	1190988.0	86
2019-01-14	17.34	17.62	17.22	17.24	-0.12	-0.69	165874.0	2892737.04	248
2019-01-13	17.16	17.62	17.14	17.36	0.2	1.17	250397.0	4360583.6	394
2019-01-10	17.18	17.22	17.16	17.16	-0.08	-0.46	71957.0	1236718.16	140
2019-01-09	17.26	17.26	17.16	17.24	0.04	0.23	56529.0	973704.46	115
2019-01-08	17.22	17.26	17.14	17.2	0.0	0.0	64629.0	1111240.26	87
2019-01-07	17.24	17.3	17.2	17.2	-0.04	-0.23	80933.0	1395390.18	108
2019-01-06	17.32	17.32	17.22	17.24	0.02	0.12	58251.0	1005445.34	74
2019-01-03	17.24	17.24	17.2	17.22	-0.08	-0.46	27877.0	480351.54	55
2019-01-02	17.24	17.3	17.16	17.3	0.06	0.35	76445.0	1316665.2	88
2019-01-01	17.32	17.36	17.24	17.24	-0.14	-0.81	55563.0	962680.34	87
2018-12-31	17.48	17.5	17.38	17.38	-0.12	-0.69	16190.0	281842.26	54
2018-12-30	17.5	17.5	17.44	17.5	0.24	1.39	18083.0	315040.2	60
2018-12-27	17.36	17.36	17.26	17.26	-0.02	-0.12	69403.0	1200366.14	89
2018-12-26	17.3	17.52	17.24	17.28	-0.04	-0.23	71931.0	1245666.06	144
2018-12-25	17.34	17.34	17.1	17.32	-0.24	-1.37	62753.0	1085516.3	111
2018-12-24	17.26	17.8	17.2	17.56	0.36	2.09	166235.0	2926193.18	357
2018-12-23	16.7	17.2	16.7	17.2	0.0	0.0	107344.0	1828512.38	129
2018-12-20	17.6	17.6	17.1	17.2	-0.46	-2.6	164877.0	2853786.66	230
2018-12-19	17.68	17.7	17.54	17.66	-0.04	-0.23	100458.0	1771000.64	118
2018-12-18	17.72	17.92	17.7	17.7	-0.02	-0.11	133476.0	2375662.5	226
2018-12-17	17.72	17.9	17.72	17.72	-0.06	-0.34	114701.0	2039106.96	180
2018-12-16	17.96	17.96	17.7	17.78	-0.18	-1.0	232482.0	4147060.72	243
2018-12-13	18.0	18.2	17.9	17.96	0.04	0.22	567936.0	10245977.88	624
2018-12-12	17.82	18.0	17.7	17.92	0.16	0.9	277990.0	4958644.6	360
2018-12-11	17.78	17.88	17.6	17.76	-0.02	-0.11	161342.0	2866710.24	230
2018-12-10	17.5	17.9	17.46	17.78	0.28	1.6	192929.0	3407327.98	303
2018-12-09	17.66	17.66	17.5	17.5	-0.12	-0.68	140045.0	2461347.26	215
2018-12-06	17.74	17.78	17.6	17.62	-0.06	-0.34	83316.0	1471578.44	153
2018-12-05	17.62	17.78	17.62	17.68	-0.1	-0.56	93474.0	1652735.48	182
2018-12-04	17.82	17.84	17.7	17.78	-0.02	-0.11	122995.0	2185018.9	222
2018-12-03	17.94	18.0	17.8	17.8	-0.06	-0.34	195852.0	3505856.14	259
2018-12-02	17.82	17.94	17.5	17.86	0.28	1.59	356219.0	6290317.7	470
2018-11-29	17.8	17.88	17.58	17.58	-0.26	-1.46	148663.0	2634417.76	241
2018-11-28	17.9	17.92	17.74	17.84	-0.1	-0.56	143837.0	2566968.94	242
2018-11-27	17.9	18.06	17.84	17.94	0.14	0.79	211700.0	3802592.68	298
2018-11-26	18.16	18.16	17.7	17.8	-0.28	-1.55	263804.0	4716859.1	373
2018-11-25	18.06	18.66	17.86	18.08	0.08	0.44	998496.0	18233350.84	1106
2018-11-22	17.62	18.02	17.4	18.0	0.52	2.97	457677.0	8122206.26	421
2018-11-21	17.26	18.08	17.26	17.48	0.3	1.75	537743.0	9535380.62	480
2018-11-20	17.34	17.7	17.18	17.18	-0.14	-0.81	266949.0	4655556.34	291
2018-11-19	17.4	17.48	17.2	17.32	-0.06	-0.35	87471.0	1518711.64	144
2018-11-18	17.32	17.94	17.32	17.38	-0.2	-1.14	225613.0	3968255.72	316
2018-11-15	17.6	17.76	17.58	17.58	-0.1	-0.57	120507.0	2127140.5	201
2018-11-14	17.46	18.08	17.34	17.68	0.18	1.03	547432.0	9758333.9	722
2018-11-13	17.3	17.64	17.3	17.5	0.14	0.81	208024.0	3637931.48	265
2018-11-12	17.3	17.46	17.3	17.36	0.04	0.23	78047.0	1356292.9	121
2018-11-11	17.22	17.36	17.2	17.32	-0.08	-0.46	51223.0	884700.1	85
2018-11-08	17.42	17.52	17.2	17.4	0.0	0.0	88518.0	1543379.86	149
2018-11-07	17.38	17.48	17.38	17.4	-0.08	-0.46	51859.0	903115.3	83
2018-11-06	17.42	17.54	17.38	17.48	0.06	0.34	63620.0	1109699.16	115
2018-11-05	17.5	17.5	17.4	17.42	-0.06	-0.34	88991.0	1550593.46	143
2018-11-04	17.5	17.66	17.4	17.48	0.08	0.46	172095.0	3016160.34	197
2018-11-01	17.84	17.84	17.34	17.4	-0.1	-0.57	301681.0	5276708.84	389
2018-10-31	17.4	18.0	17.32	17.5	0.28	1.63	596202.0	10503892.84	719
2018-10-30	17.18	17.5	17.16	17.22	-0.08	-0.46	272290.0	4717947.6	377
2018-10-29	17.6	17.6	17.1	17.3	-0.14	-0.8	322288.0	5590637.26	433
2018-10-28	17.0	17.82	17.0	17.44	0.44	2.59	202515.0	3530489.82	242
2018-10-25	16.8	17.18	16.8	17.0	0.2	1.19	106231.0	1811045.66	148
2018-10-24	16.68	16.8	16.68	16.8	0.14	0.84	6295.0	105786.52	35
2018-10-23	16.0	17.0	16.0	16.66	0.66	4.13	37221.0	611829.6	82
2018-10-22	16.52	16.52	16.0	16.0	-0.7	-4.19	50969.0	831522.36	76
2018-10-21	16.5	16.7	16.5	16.7	-0.36	-2.11	68498.0	1134904.1	84
2018-10-18	17.1	17.1	16.8	17.06	-0.02	-0.12	40911.0	694839.74	78
2018-10-17	17.4	17.4	17.0	17.08	-0.1	-0.58	71292.0	1221035.52	129
2018-10-16	17.0	17.44	17.0	17.18	-0.8	-4.45	55711.0	961735.34	119
2018-10-15	17.02	17.98	17.0	17.98	0.98	5.76	48907.0	837733.66	81
2018-10-14	17.1	17.36	16.18	17.0	-0.58	-3.3	135500.0	2298826.16	104
2018-10-11	17.7	17.7	17.5	17.58	-0.38	-2.12	82480.0	1453252.34	101
2018-10-10	17.96	17.96	17.8	17.96	-0.04	-0.22	39004.0	696067.64	46
2018-10-09	17.9	18.0	17.8	18.0	-0.16	-0.88	91883.0	1641856.92	97
2018-10-08	17.94	18.16	17.9	18.16	0.06	0.33	38915.0	698052.92	43
2018-10-07	17.98	18.1	17.86	18.1	-0.12	-0.66	34840.0	624973.94	61
2018-10-04	18.0	18.22	17.94	18.22	0.18	1.0	35849.0	646796.38	56
2018-10-03	18.0	18.12	18.0	18.04	-0.14	-0.77	20402.0	367944.7	53
2018-10-02	18.32	18.32	18.1	18.18	-0.12	-0.66	56589.0	1028232.02	89
2018-10-01	18.14	18.3	18.14	18.3	-0.06	-0.33	40338.0	732503.86	45
2018-09-30	18.34	18.36	18.24	18.36	0.02	0.11	34532.0	631922.34	52
2018-09-27	18.48	18.48	18.26	18.34	-0.12	-0.65	50664.0	927897.6	66
2018-09-26	18.5	18.56	18.24	18.46	-0.04	-0.22	51427.0	946535.58	53
2018-09-25	18.5	18.5	18.26	18.5	0.0	0.0	12463.0	229945.14	36
2018-09-20	18.28	18.5	18.28	18.5	0.1	0.54	32450.0	595923.88	67
2018-09-19	18.16	18.4	18.12	18.4	0.2	1.1	20708.0	376438.56	40
2018-09-18	18.1	18.2	18.1	18.2	0.0	0.0	20939.0	379168.52	36
2018-09-17	17.92	18.2	17.92	18.2	0.24	1.34	29051.0	522239.36	77
2018-09-16	18.2	18.46	17.94	17.96	-0.04	-0.22	71083.0	1287212.82	146
2018-09-13	18.0	18.0	18.0	18.0	0.06	0.33	16957.0	304926.82	47
2018-09-12	18.1	18.1	17.94	17.94	-0.06	-0.33	22806.0	410328.46	60
2018-09-11	18.0	18.02	18.0	18.0	0.08	0.45	10551.0	189834.28	45
2018-09-10	18.06	18.14	17.92	17.92	-0.12	-0.67	36748.0	662336.88	73
2018-09-09	17.92	18.3	17.9	18.04	0.06	0.33	60796.0	1101749.52	148
2018-09-06	17.52	17.98	17.5	17.98	0.38	2.16	104797.0	1859100.94	168
2018-09-05	18.16	18.46	17.5	17.6	-0.86	-4.66	187844.0	3359694.52	226
2018-09-04	18.04	18.9	18.04	18.46	0.42	2.33	212207.0	3916576.36	288
2018-09-03	18.02	18.04	18.0	18.04	0.04	0.22	24557.0	442569.88	91
2018-09-02	17.9	18.0	17.9	18.0	0.0	0.0	31307.0	561393.98	50
2018-08-30	18.18	18.2	17.96	18.0	-0.24	-1.32	60587.0	1096486.6	78
2018-08-29	18.08	18.24	18.08	18.24	0.14	0.77	117843.0	2140832.38	175
2018-08-28	17.82	18.12	17.8	18.1	0.3	1.69	62410.0	1121810.34	119
2018-08-27	17.94	17.94	17.8	17.8	-0.08	-0.45	33139.0	592364.04	63
2018-08-26	17.76	17.88	17.76	17.88	0.14	0.79	32835.0	585243.06	46
2018-08-16	17.7	17.76	17.7	17.74	-0.04	-0.22	21165.0	375744.04	57
2018-08-15	17.7	17.78	17.68	17.78	0.12	0.68	56012.0	992213.52	60
2018-08-14	17.52	17.66	17.52	17.66	0.16	0.91	15775.0	277296.88	44
2018-08-13	17.68	17.68	17.48	17.5	-0.2	-1.13	138488.0	2424062.92	83
2018-08-12	17.88	17.96	17.7	17.7	-0.24	-1.34	43462.0	772814.94	108
2018-08-09	17.96	18.0	17.94	17.94	0.0	0.0	34675.0	622814.5	83
2018-08-08	18.0	18.1	17.92	17.94	-0.06	-0.33	97887.0	1762125.46	209
2018-08-07	18.04	18.1	18.0	18.0	-0.16	-0.88	89150.0	1610268.9	179
2018-08-06	18.28	18.3	18.16	18.16	-0.14	-0.77	79047.0	1440596.6	175
2018-08-05	18.38	18.38	18.3	18.3	-0.12	-0.65	35801.0	656316.02	130
2018-08-02	18.5	18.5	18.32	18.42	-0.06	-0.32	101339.0	1865186.04	150
2018-08-01	18.64	18.84	18.48	18.48	-0.16	-0.86	77859.0	1452433.18	123
2018-07-31	18.44	19.08	18.44	18.64	0.2	1.08	306335.0	5719931.42	392
2018-07-30	18.6	18.74	18.38	18.44	0.14	0.77	186074.0	3434753.46	275
2018-07-29	18.4	18.4	18.18	18.3	-0.4	-2.14	48771.0	891288.78	107
2018-07-26	18.76	18.76	18.46	18.7	-0.1	-0.53	71285.0	1323601.64	73
2018-07-25	18.7	18.86	18.7	18.8	0.1	0.53	39689.0	744267.84	64
2018-07-24	19.02	19.02	18.7	18.7	-0.36	-1.89	42462.0	800963.74	84
2018-07-23	19.4	19.4	19.02	19.06	-0.24	-1.24	82907.0	1594351.2	104
2018-07-22	19.14	19.3	19.14	19.3	0.1	0.52	68897.0	1321535.46	54
2018-07-19	19.26	19.3	19.14	19.2	-0.08	-0.41	50075.0	962653.58	64
2018-07-18	19.22	19.48	19.12	19.28	0.06	0.31	56036.0	1080909.64	80
2018-07-17	19.12	19.4	19.1	19.22	0.02	0.1	89062.0	1714293.3	112
2018-07-16	19.26	19.32	19.2	19.2	-0.2	-1.03	24236.0	466327.3	47
2018-07-15	19.16	19.58	19.16	19.4	0.04	0.21	65206.0	1262426.82	103
2018-07-12	19.22	19.36	19.14	19.36	0.0	0.0	107189.0	2060886.42	94
2018-07-11	19.18	19.7	19.18	19.36	0.2	1.04	269887.0	5242467.96	386
2018-07-10	18.78	19.18	18.72	19.16	0.46	2.46	136395.0	2575091.7	147
2018-07-09	18.74	18.82	18.7	18.7	0.0	0.0	48615.0	910647.14	62
2018-07-08	18.68	18.84	18.68	18.7	-0.1	-0.53	46791.0	875960.24	60
2018-07-05	18.84	18.84	18.8	18.8	-0.16	-0.84	13998.0	263579.66	33
2018-07-04	18.86	18.96	18.84	18.96	0.02	0.11	8352.0	157701.26	23
2018-07-03	18.84	18.94	18.82	18.94	0.04	0.21	48411.0	914181.46	60
2018-07-02	19.22	19.22	18.8	18.9	-0.12	-0.63	59569.0	1135011.32	92
2018-07-01	19.1	19.3	18.98	19.02	0.06	0.32	116266.0	2221191.46	110
2018-06-28	18.94	18.96	18.94	18.96	-0.1	-0.52	24869.0	471536.1	47
2018-06-27	18.98	19.06	18.9	19.06	0.08	0.42	8431.0	160077.58	19
2018-06-26	18.82	19.0	18.74	18.98	0.02	0.11	58462.0	1101110.72	83
2018-06-25	19.0	19.04	18.9	18.96	-0.1	-0.52	65209.0	1236473.84	80
2018-06-24	19.16	19.2	19.0	19.06	-0.06	-0.31	120406.0	2295236.22	110
2018-06-21	19.1	19.14	19.1	19.12	0.1	0.53	13655.0	260966.68	32
2018-06-20	18.9	19.4	18.9	19.02	0.02	0.11	47062.0	902986.68	102
2018-06-12	18.68	19.0	18.68	19.0	0.12	0.64	32910.0	623570.48	36
2018-06-11	18.7	18.88	18.7	18.88	-0.02	-0.11	15836.0	297826.96	25
2018-06-10	18.8	18.92	18.58	18.9	0.12	0.64	93385.0	1755862.3	91
2018-06-07	18.8	18.82	18.52	18.78	-0.12	-0.63	70548.0	1317830.36	124
2018-06-06	18.98	18.98	18.82	18.9	0.08	0.43	38764.0	731309.94	66
2018-06-05	18.8	18.98	18.8	18.82	-0.02	-0.11	19737.0	372326.46	69
2018-06-04	18.86	18.86	18.8	18.84	0.02	0.11	47300.0	890764.52	79
2018-06-03	19.14	19.22	18.82	18.82	-0.32	-1.67	62402.0	1188883.28	77
2018-05-31	18.94	19.14	18.86	19.14	0.16	0.84	22104.0	418345.44	54
2018-05-30	19.0	19.0	18.98	18.98	-0.02	-0.11	22382.0	425307.04	49
2018-05-29	19.0	19.26	19.0	19.0	0.1	0.53	36578.0	696233.98	42
2018-05-28	19.0	19.28	18.8	18.9	-0.28	-1.46	52239.0	991841.44	73
2018-05-27	19.2	19.36	19.0	19.18	-0.18	-0.93	72717.0	1391568.56	94
2018-05-24	19.7	19.7	19.32	19.39	-0.13	-0.67	75377.0	1464241.1	101
2018-05-23	19.44	19.52	19.44	19.52	0.14	0.72	46277.0	901626.94	74
2018-05-22	19.44	19.66	19.3	19.38	0.11	0.57	112007.0	2179404.72	161
2018-05-21	18.94	19.42	18.94	19.27	0.36	1.9	271626.0	5212437.54	297
2018-05-20	18.26	18.94	18.26	18.91	0.57	3.11	123951.0	2316392.82	173
2018-05-17	18.3	18.34	18.22	18.34	0.08	0.44	15558.0	284503.58	37
2018-05-16	18.44	18.44	18.22	18.26	-0.22	-1.19	77474.0	1422363.08	120
2018-05-15	18.4	18.7	18.3	18.48	0.08	0.43	184628.0	3410840.78	181
2018-05-14	18.64	18.72	18.4	18.4	-0.28	-1.5	173146.0	3209759.6	176
2018-05-13	18.4	18.78	18.4	18.68	0.21	1.14	72257.0	1344557.98	125
2018-05-10	18.3	18.58	18.28	18.47	0.18	0.98	115761.0	2132930.18	196
2018-05-09	18.7	18.86	18.3	18.29	-0.46	-2.45	127235.0	2355424.26	197
2018-05-08	19.14	19.2	18.7	18.75	-0.53	-2.75	183183.0	3453332.5	224
2018-05-07	19.6	19.6	19.2	19.28	-0.32	-1.63	123403.0	2390053.54	146
2018-05-06	19.66	19.74	19.56	19.6	0.13	0.67	162411.0	3186937.96	168
2018-05-03	19.9	19.9	19.4	19.47	-0.25	-1.27	259495.0	5077750.24	281
2018-05-02	20.14	20.14	19.7	19.72	-0.49	-2.42	300879.0	5999918.6	327
2018-05-01	20.36	20.42	20.08	20.21	-0.04	-0.2	367731.0	7461631.36	351
2018-04-30	20.4	21.06	20.2	20.25	0.07	0.35	1638231.0	33958769.78	1390
2018-04-29	19.86	20.44	19.86	20.18	0.34	1.71	540269.0	10932546.72	600
2018-04-26	19.84	19.98	19.78	19.84	0.01	0.05	164267.0	3258908.06	174
2018-04-25	20.08	20.14	19.8	19.83	-0.15	-0.75	361047.0	7225410.12	390
2018-04-24	19.88	20.14	19.66	19.98	0.27	1.37	814327.0	16284928.44	822
2018-04-23	19.5	19.9	19.44	19.71	0.22	1.13	717234.0	14133936.72	799
2018-04-22	19.38	19.54	19.38	19.49	0.11	0.57	149271.0	2906705.9	191
2018-04-19	19.34	19.52	19.34	19.38	0.04	0.21	121788.0	2366020.8	159
2018-04-18	19.4	19.44	19.3	19.34	-0.13	-0.67	110867.0	2146376.82	131
2018-04-17	19.52	19.52	19.32	19.47	-0.09	-0.46	122786.0	2387818.12	187
2018-04-16	19.42	19.62	19.4	19.56	0.21	1.09	217036.0	4241345.34	221
2018-04-15	19.4	19.4	19.04	19.35	0.59	3.14	127576.0	2453740.54	167
2018-04-12	18.5	18.86	18.5	18.76	0.05	0.27	58663.0	1095586.34	115
2018-04-11	19.44	19.46	18.2	18.71	-0.79	-4.05	158437.0	3019621.34	215
2018-04-10	19.54	19.6	19.4	19.5	0.03	0.15	83169.0	1623755.28	161
2018-04-09	19.32	19.62	19.32	19.47	-0.04	-0.21	119702.0	2334868.98	172
2018-04-08	19.6	19.62	19.44	19.51	-0.05	-0.26	72533.0	1417455.64	123
2018-04-05	19.66	19.8	19.5	19.56	0.03	0.15	141205.0	2779233.68	199
2018-04-04	19.7	19.8	19.54	19.53	-0.01	-0.05	176720.0	3469451.6	275
2018-04-03	18.9	20.0	18.8	19.54	0.72	3.83	830651.0	16300993.52	956
2018-04-02	18.54	18.86	18.54	18.82	0.12	0.64	68035.0	1275586.08	118
2018-04-01	18.44	19.06	18.44	18.7	-0.24	-1.27	63476.0	1189963.76	143
2018-03-29	18.9	19.06	18.82	18.94	-0.04	-0.21	89149.0	1687731.24	136
2018-03-28	19.14	19.2	18.92	18.98	-0.11	-0.58	75393.0	1436105.86	128
2018-03-27	19.02	19.16	19.0	19.09	0.08	0.42	102860.0	1961115.46	149
2018-03-26	19.3	19.34	19.0	19.01	-0.31	-1.6	196361.0	3757504.62	260
2018-03-25	19.2	19.7	19.14	19.32	0.12	0.63	503428.0	9782790.96	562
2018-03-22	19.3	19.3	19.2	19.2	0.02	0.1	37130.0	714763.86	79
2018-03-21	19.1	19.42	19.02	19.18	0.16	0.84	208886.0	4031322.1	331
2018-03-20	18.9	19.08	18.9	19.02	0.02	0.11	43445.0	825608.98	74
2018-03-19	19.0	19.08	18.94	19.0	0.01	0.05	87615.0	1665075.3	97
2018-03-18	19.38	19.38	18.96	18.99	-0.37	-1.91	219050.0	4174241.42	226
2018-03-15	19.34	19.38	19.2	19.36	0.1	0.52	59652.0	1153760.64	47
2018-03-14	19.3	19.32	19.24	19.26	-0.03	-0.16	50613.0	975733.64	81
2018-03-13	19.5	19.5	19.24	19.29	-0.17	-0.87	104991.0	2033619.02	144
2018-03-12	19.24	19.5	19.24	19.46	0.32	1.67	136574.0	2646062.04	186
2018-03-11	19.2	19.22	19.1	19.14	0.16	0.84	99756.0	1911617.2	191
2018-03-08	18.9	19.06	18.9	18.98	0.02	0.11	48166.0	914018.6	63
2018-03-07	19.02	19.1	18.96	18.96	-0.04	-0.21	45972.0	874161.02	83
2018-03-06	19.0	19.1	18.98	19.0	0.14	0.74	26065.0	495385.64	65
2018-03-05	19.0	19.1	18.86	18.86	-0.11	-0.58	37427.0	710699.72	80
2018-03-04	19.0	19.1	18.96	18.97	0.06	0.32	66186.0	1258112.72	107
2018-03-01	19.04	19.22	18.9	18.91	-0.17	-0.89	132987.0	2526648.8	166
2018-02-28	19.14	19.3	19.06	19.08	-0.12	-0.63	71620.0	1371377.46	168
2018-02-27	19.5	19.56	19.12	19.2	-0.36	-1.84	122070.0	2359982.78	172
2018-02-26	19.68	19.86	19.54	19.56	-0.11	-0.56	179004.0	3527701.98	141
2018-02-25	19.48	20.2	19.38	19.67	0.23	1.18	445184.0	8857768.4	559
2018-02-22	19.18	19.66	19.18	19.44	0.32	1.67	331873.0	6448236.62	442
2018-02-21	18.84	19.16	18.84	19.12	0.18	0.95	24063.0	456634.56	66
2018-02-20	19.18	19.2	18.94	18.94	-0.06	-0.32	41506.0	793192.12	74
2018-02-19	19.0	19.06	18.98	19.0	0.1	0.53	31128.0	591815.08	64
2018-02-18	19.0	19.0	18.92	18.9	-0.1	-0.53	26672.0	506125.74	58
2018-02-15	18.86	19.28	18.84	19.0	0.21	1.12	123976.0	2358343.24	165
2018-02-14	18.66	18.8	18.66	18.79	0.11	0.59	69331.0	1297907.2	95
2018-02-13	18.8	18.8	18.66	18.68	0.0	0.0	49054.0	918769.72	72
2018-02-12	18.66	18.7	18.62	18.68	0.17	0.92	24520.0	457691.32	51
2018-02-11	18.72	19.0	18.5	18.51	-0.24	-1.28	39645.0	737207.18	98
2018-02-08	18.8	18.8	18.5	18.75	-0.1	-0.53	25050.0	468909.5	62
2018-02-07	19.3	19.4	18.8	18.85	-0.25	-1.31	70127.0	1339273.34	105
2018-02-06	19.4	19.4	19.0	19.1	-0.22	-1.14	64578.0	1236331.26	127
2018-02-05	19.34	19.44	19.2	19.32	-0.05	-0.26	82870.0	1602172.8	122
2018-02-04	19.5	19.52	19.34	19.37	-0.15	-0.77	85424.0	1657599.86	125
2018-02-01	19.54	19.64	19.5	19.52	-0.02	-0.1	40508.0	793474.12	44
2018-01-31	19.62	19.7	19.5	19.54	-0.17	-0.86	75637.0	1482887.28	118
2018-01-30	19.52	19.76	19.52	19.71	0.0	0.0	26792.0	527984.78	47
2018-01-29	19.7	19.96	19.62	19.71	0.06	0.31	103144.0	2038071.78	122
2018-01-28	19.58	19.72	19.58	19.65	0.17	0.87	80933.0	1591292.88	110
2018-01-25	19.5	19.58	19.48	19.48	-0.07	-0.36	83198.0	1623378.2	102
2018-01-24	19.62	19.62	19.54	19.55	-0.13	-0.66	52864.0	1035358.02	72
2018-01-23	19.84	19.86	19.66	19.68	-0.16	-0.81	55241.0	1091926.32	67
2018-01-22	19.82	19.96	19.82	19.84	-0.05	-0.25	90070.0	1791872.76	77
2018-01-21	19.86	19.94	19.86	19.89	-0.03	-0.15	76847.0	1529133.32	78
2018-01-18	20.0	20.08	19.92	19.92	-0.07	-0.35	130892.0	2616434.16	156
2018-01-17	19.7	20.06	19.7	19.99	0.31	1.58	468861.0	9353711.6	463
2018-01-16	19.84	19.94	19.66	19.68	-0.22	-1.11	167196.0	3308407.26	185
2018-01-15	20.0	20.04	19.8	19.9	-0.04	-0.2	99166.0	1978017.62	128
2018-01-14	19.68	19.98	19.68	19.94	0.33	1.68	136284.0	2703620.6	158
2018-01-11	19.58	19.64	19.56	19.61	0.05	0.26	35939.0	704445.16	61
2018-01-10	19.5	19.58	19.5	19.56	0.06	0.31	101756.0	1988200.22	90
2018-01-09	19.86	19.86	19.5	19.5	-0.39	-1.96	165708.0	3256770.84	217
2018-01-08	20.12	20.14	19.88	19.89	-0.17	-0.85	127031.0	2540885.12	211
2018-01-07	19.9	20.12	19.84	20.06	0.23	1.16	269878.0	5404501.14	322
2018-01-04	19.78	19.86	19.7	19.83	0.18	0.92	214680.0	4247366.06	252
2018-01-03	19.5	19.7	19.3	19.65	0.11	0.56	215141.0	4191567.06	267
2018-01-02	19.54	19.7	19.5	19.54	-0.01	-0.05	166514.0	3258459.52	203
2018-01-01	19.88	19.88	19.3	19.55	-0.54	-2.69	277865.0	5431128.16	330
2017-12-31	20.12	20.2	19.94	20.09	-0.02	-0.1	125776.0	2522906.84	179
2017-12-28	20.42	20.42	20.1	20.11	-0.19	-0.94	105848.0	2142863.34	130
2017-12-27	20.18	20.4	20.18	20.3	0.06	0.3	128267.0	2608393.66	147
2017-12-26	20.06	20.3	20.06	20.24	0.15	0.75	70641.0	1426103.66	102
2017-12-25	20.16	20.16	20.0	20.09	0.03	0.15	76089.0	1528001.0	77
2017-12-24	20.08	20.1	19.98	20.06	-0.11	-0.55	183532.0	3673304.96	167
2017-12-21	20.4	20.4	20.12	20.17	-0.2	-0.98	73914.0	1498365.72	91
2017-12-20	20.38	20.48	20.24	20.37	0.01	0.05	91859.0	1871840.28	99
2017-12-19	20.56	20.56	20.1	20.36	-0.1	-0.49	216799.0	4417939.3	242
2017-12-18	20.22	20.5	20.2	20.46	0.26	1.29	163229.0	3326181.46	146
2017-12-17	20.04	20.28	20.04	20.2	0.13	0.65	144369.0	2914526.56	143
2017-12-14	20.0	20.3	20.0	20.07	0.08	0.4	142401.0	2864215.84	172
2017-12-13	20.0	20.04	19.88	19.99	0.1	0.5	116097.0	2317411.6	127
2017-12-12	19.72	19.9	19.72	19.89	0.07	0.35	91310.0	1811876.56	103
2017-12-11	20.14	20.16	19.76	19.82	-0.13	-0.65	307513.0	6132320.82	257
2017-12-10	19.5	20.0	19.5	19.95	0.49	2.52	332205.0	6580984.3	291
2017-12-07	19.2	19.5	19.2	19.46	0.18	0.93	147444.0	2864305.82	111
2017-12-06	19.5	19.58	19.2	19.28	-0.3	-1.53	173224.0	3356701.7	175
2017-12-05	19.5	19.6	19.46	19.58	-0.02	-0.1	57825.0	1129100.04	78
2017-12-04	19.6	19.66	19.4	19.6	-0.01	-0.05	108999.0	2133931.42	125
2017-12-03	19.36	19.64	19.36	19.61	0.34	1.76	166403.0	3240260.78	161
2017-11-30	19.2	19.28	19.18	19.27	0.22	1.15	82324.0	1583231.88	93
2017-11-29	19.04	19.22	19.0	19.05	-0.01	-0.05	100753.0	1925530.9	116
2017-11-28	19.0	19.1	18.9	19.06	-0.06	-0.31	166307.0	3158526.68	178
2017-11-27	19.36	19.36	18.98	19.12	-0.05	-0.26	73864.0	1412982.8	118
2017-11-26	19.0	19.2	18.9	19.17	0.26	1.37	110629.0	2106976.98	162
2017-11-23	18.86	19.08	18.76	18.91	0.05	0.27	81584.0	1545300.74	105
2017-11-22	18.8	18.9	18.64	18.86	0.12	0.64	52720.0	990940.62	97
2017-11-21	18.4	18.76	18.26	18.74	0.35	1.9	108753.0	2024364.5	177
2017-11-20	18.2	18.46	18.2	18.39	-0.07	-0.38	164121.0	3010746.44	230
2017-11-19	19.24	19.24	18.36	18.46	-0.78	-4.05	308674.0	5739781.16	375
2017-11-16	19.84	19.98	19.02	19.24	-0.57	-2.88	217432.0	4264215.7	325
2017-11-15	19.18	19.88	19.12	19.81	0.74	3.88	817165.0	16012563.94	746
2017-11-14	19.0	19.18	18.98	19.07	0.08	0.42	72513.0	1384774.34	114
2017-11-13	18.8	19.0	18.8	18.99	0.17	0.9	70537.0	1335625.48	85
2017-11-12	19.0	19.04	18.7	18.82	-0.34	-1.77	77761.0	1466255.6	118
2017-11-09	18.9	19.38	18.9	19.16	0.15	0.79	75009.0	1427455.56	97
2017-11-08	19.0	19.1	18.8	19.01	-0.06	-0.31	60409.0	1144730.96	104
2017-11-07	19.78	19.78	17.8	19.07	-0.63	-3.2	219390.0	4131879.84	314
2017-11-06	20.1	20.1	19.64	19.7	-0.4	-1.99	132341.0	2611665.9	145
2017-11-05	19.74	20.2	19.0	20.1	-0.38	-1.86	344396.0	6724930.08	432
2017-11-02	20.74	20.76	20.32	20.48	-0.37	-1.77	51914.0	1064228.46	85
2017-11-01	20.8	21.0	20.5	20.85	-0.33	-1.56	62761.0	1302436.44	92
2017-10-31	21.2	21.2	21.04	21.18	0.01	0.05	25204.0	531841.76	53
2017-10-30	21.2	21.3	21.04	21.17	0.19	0.91	91514.0	1939213.76	74
2017-10-29	20.9	21.24	20.54	20.98	0.48	2.34	95985.0	2014224.74	127
2017-10-26	20.34	20.5	20.3	20.5	0.05	0.24	13174.0	268920.22	33
2017-10-25	20.0	20.48	20.0	20.45	0.6	3.02	75853.0	1538286.26	137
2017-10-24	20.7	20.7	19.78	19.85	-0.92	-4.43	363245.0	7348581.7	352
2017-10-23	21.02	21.18	20.68	20.77	-0.45	-2.12	42633.0	891780.34	80
2017-10-22	21.34	21.46	21.1	21.22	-0.24	-1.12	80475.0	1702710.42	71
2017-10-19	21.1	21.6	21.0	21.46	0.18	0.85	22097.0	471827.1	47
2017-10-18	21.32	21.68	21.2	21.28	-0.21	-0.98	30818.0	659640.44	66
2017-10-17	21.48	21.5	21.4	21.49	0.03	0.14	46530.0	998838.86	59
2017-10-16	20.74	21.56	20.74	21.46	0.25	1.18	119637.0	2518489.3	130
2017-10-15	21.52	21.94	21.2	21.21	-0.2	-0.93	46187.0	994921.56	80
2017-10-12	21.0	21.38	20.7	21.41	0.11	0.52	137415.0	2896593.0	133
2017-10-11	21.74	21.74	20.6	21.3	-0.49	-2.25	146250.0	3094469.16	160
2017-10-10	22.5	22.6	21.7	21.79	-0.62	-2.77	327140.0	7235885.82	257
2017-10-09	22.34	22.66	22.3	22.41	0.1	0.45	719495.0	16188790.56	698
2017-10-08	22.4	22.44	22.22	22.31	0.01	0.04	202463.0	4527548.24	183
2017-10-05	22.18	22.34	22.12	22.3	0.06	0.27	72064.0	1602604.26	83
2017-10-04	22.3	22.34	22.14	22.24	0.0	0.0	89768.0	1996728.52	87
2017-10-03	22.2	22.44	22.2	22.24	0.01	0.04	49177.0	1098602.36	69
2017-10-02	22.18	22.26	22.18	22.23	-0.03	-0.13	40166.0	891399.32	50
2017-10-01	22.14	22.36	22.14	22.26	-0.06	-0.27	73836.0	1640765.14	48
2017-09-28	22.14	22.32	22.14	22.32	0.02	0.09	51744.0	1153623.5	64
2017-09-27	22.3	22.36	22.2	22.3	0.0	0.0	21195.0	472555.2	43
2017-09-26	22.3	22.38	22.22	22.3	0.03	0.13	69228.0	1542416.58	68
2017-09-25	22.34	22.34	22.02	22.27	-0.05	-0.22	72736.0	1617877.86	59
2017-09-21	22.34	22.38	22.2	22.32	-0.06	-0.27	31108.0	694035.32	47
2017-09-20	22.3	22.3	22.18	22.38	0.11	0.49	79702.0	1772692.78	91
2017-09-19	22.34	22.34	22.2	22.27	-0.06	-0.27	45372.0	1011074.64	60
2017-09-18	22.16	22.4	22.16	22.33	0.06	0.27	162732.0	3634057.32	161
2017-09-17	22.22	22.3	22.2	22.27	0.07	0.32	89355.0	1987748.52	85
2017-09-14	22.26	22.26	22.16	22.2	0.01	0.05	39325.0	873074.28	58
2017-09-13	22.38	22.38	22.16	22.19	-0.07	-0.31	63431.0	1409907.08	68
2017-09-12	22.4	22.46	22.2	22.26	-0.14	-0.63	159139.0	3555920.4	111
2017-09-11	22.34	22.44	22.34	22.4	0.14	0.63	111518.0	2495885.1	121
2017-09-10	22.36	22.36	22.22	22.26	-0.03	-0.13	98032.0	2183921.66	75
2017-09-07	22.38	22.38	22.24	22.29	0.0	0.0	89621.0	1999218.16	83
2017-09-06	22.2	22.3	22.12	22.29	0.22	1.0	135563.0	3015051.88	177
2017-08-29	22.18	22.18	21.98	22.07	-0.09	-0.41	182542.0	4025423.96	136
2017-08-28	21.8	22.18	21.8	22.16	0.21	0.96	57677.0	1268609.4	86
2017-08-27	21.84	21.98	21.74	21.95	0.07	0.32	106706.0	2332600.7	109
2017-08-24	21.78	22.0	21.78	21.88	-0.02	-0.09	93650.0	2050181.52	101
2017-08-23	22.0	22.12	21.88	21.9	0.02	0.09	74564.0	1639757.54	113
2017-08-22	21.8	22.0	21.7	21.88	0.08	0.37	249389.0	5449918.84	169
2017-08-21	21.8	21.9	21.8	21.8	0.0	0.0	145933.0	3185394.2	115
2017-08-20	21.74	21.88	21.72	21.8	0.06	0.28	86591.0	1888357.04	138
2017-08-17	21.7	21.8	21.54	21.74	0.05	0.23	226202.0	4900506.82	187
2017-08-16	21.3	21.7	21.3	21.69	-0.06	-0.28	246081.0	5283366.4	264
2017-08-15	22.8	22.84	21.0	21.75	-1.11	-4.86	306153.0	6862303.34	293
2017-08-14	22.94	22.96	22.8	22.86	-0.02	-0.09	324831.0	7434576.96	380
2017-08-13	22.32	22.96	22.22	22.88	0.61	2.74	915715.0	20724432.96	897
2017-08-10	21.9	22.4	21.9	22.27	0.35	1.6	662985.0	14762477.88	598
2017-08-09	22.0	22.12	21.8	21.92	-0.1	-0.45	220459.0	4839832.04	214
2017-08-08	21.98	22.36	21.98	22.02	0.09	0.41	302852.0	6729392.1	296
2017-08-07	21.9	21.96	21.7	21.93	0.01	0.05	159863.0	3495054.3	171
2017-08-06	22.04	22.06	21.9	21.92	-0.15	-0.68	99668.0	2189575.26	139
2017-08-03	22.18	22.26	22.0	22.07	0.05	0.23	166566.0	3692402.94	246
2017-08-02	21.78	22.2	21.78	22.02	0.23	1.06	361377.0	7976139.18	379
2017-08-01	21.5	21.8	21.5	21.79	0.47	2.2	136616.0	2960070.88	172
2017-07-31	21.06	21.36	21.0	21.32	0.29	1.38	158724.0	3368964.38	178
2017-07-30	21.02	21.18	20.98	21.03	-0.87	-3.97	247588.0	5210678.18	300
2017-07-27	21.96	21.96	21.8	21.9	-0.14	-0.64	77457.0	1695158.62	113
2017-07-26	22.18	22.3	22.04	22.04	-0.08	-0.36	162652.0	3610505.18	146
2017-07-25	21.86	22.48	21.84	22.12	0.13	0.59	364950.0	8095355.74	424
2017-07-24	21.78	22.22	21.78	21.99	0.07	0.32	348975.0	7704607.52	396
2017-07-23	21.5	21.98	21.46	21.92	0.46	2.14	369407.0	8032790.98	392
2017-07-20	21.4	21.6	21.4	21.46	0.08	0.37	102363.0	2201524.92	98
2017-07-19	21.54	21.6	21.3	21.38	-0.24	-1.11	130810.0	2809686.72	129
2017-07-18	22.0	22.0	21.6	21.62	-0.21	-0.96	119263.0	2593758.44	162
2017-07-17	21.76	22.0	21.7	21.83	0.15	0.69	402603.0	8809155.44	454
2017-07-16	21.54	21.8	21.54	21.68	0.1	0.46	67180.0	1455746.26	89
2017-07-13	21.8	21.82	21.58	21.58	-0.13	-0.6	96416.0	2094042.14	214
2017-07-12	21.6	21.8	21.36	21.71	0.17	0.79	216425.0	4676334.54	197
2017-07-11	21.52	21.7	21.52	21.54	-0.02	-0.09	65085.0	1405416.42	87
2017-07-10	21.56	21.8	21.46	21.56	0.0	0.0	128700.0	2788745.68	113
2017-07-09	21.5	21.84	21.4	21.56	0.17	0.79	154456.0	3339987.38	197
2017-07-06	21.6	21.8	21.32	21.39	-0.22	-1.02	117844.0	2533797.88	136
2017-07-05	21.5	21.88	21.5	21.61	0.08	0.37	285678.0	6189960.14	321
2017-07-04	21.28	21.7	21.22	21.53	0.33	1.56	333754.0	7142955.72	309
2017-07-03	20.9	21.26	20.9	21.2	0.25	1.19	122043.0	2570826.04	123
2017-07-02	21.0	21.2	20.88	20.95	-0.05	-0.24	137064.0	2882350.48	149
2017-06-22	20.98	21.3	20.98	21.0	0.07	0.33	152619.0	3227095.1	179
2017-06-21	20.6	21.0	20.5	20.93	0.5	2.45	82270.0	1707443.9	101
2017-06-20	20.4	20.64	20.4	20.43	0.2	0.99	61740.0	1266935.84	86
2017-06-19	20.1	20.5	20.0	20.23	0.22	1.1	63660.0	1290183.02	101
2017-06-18	20.1	20.2	19.88	20.01	-0.29	-1.43	45491.0	911885.1	88
2017-06-15	20.22	20.56	20.0	20.3	-0.02	-0.1	49655.0	1009119.4	71
2017-06-14	20.5	20.5	20.2	20.32	-0.08	-0.39	14347.0	291621.52	38
2017-06-13	20.58	20.58	20.5	20.4	-0.16	-0.78	13525.0	277529.86	29
2017-06-12	20.16	20.6	20.16	20.56	0.37	1.83	17621.0	359182.5	31
2017-06-11	20.1	20.4	20.04	20.19	-0.31	-1.51	46820.0	944062.88	74
2017-06-08	20.7	20.7	20.4	20.5	-0.22	-1.06	39260.0	806570.64	65
2017-06-07	20.5	20.84	20.5	20.72	0.0	0.0	27643.0	571980.24	39
2017-06-06	21.0	21.0	20.62	20.72	-0.14	-0.67	20758.0	431232.62	40
2017-06-05	20.86	20.96	20.6	20.86	0.0	0.0	54787.0	1138631.7	66
2017-06-04	21.0	21.0	20.8	20.86	0.18	0.87	46926.0	981697.88	75
2017-06-01	20.7	20.9	20.6	20.68	-0.03	-0.14	54786.0	1137107.25	91
2017-05-31	20.85	21.15	20.7	20.71	-0.15	-0.72	73097.0	1525876.5	104
2017-05-30	20.45	21.35	20.4	20.86	0.49	2.41	241389.0	5051647.4	312
2017-05-29	20.3	20.4	19.8	20.37	0.28	1.39	85761.0	1724420.35	141
2017-05-28	21.1	21.1	20.0	20.09	-1.14	-5.37	188661.0	3825647.8	264
2017-05-25	21.2	21.6	21.15	21.23	-0.71	-3.24	280249.0	5987887.95	286
2017-05-24	22.15	22.35	21.9	21.94	-0.2	-0.9	135367.0	2998286.6	146
2017-05-23	22.3	22.4	22.05	22.14	-0.38	-1.69	192120.0	4266305.75	195
2017-05-22	22.45	22.8	22.3	22.52	0.14	0.63	436912.0	9859063.3	411
2017-05-21	22.4	22.55	22.2	22.38	0.21	0.95	464964.0	10430158.95	392
2017-05-18	22.0	22.2	22.0	22.17	0.09	0.41	175732.0	3889738.35	181
2017-05-17	22.15	22.25	22.05	22.08	-0.11	-0.5	124392.0	2755840.5	175
2017-05-16	22.1	22.25	22.1	22.19	0.11	0.5	195307.0	4330321.65	234
2017-05-15	21.75	22.15	21.75	22.08	0.43	1.99	308888.0	6782176.15	353
2017-05-14	21.5	21.85	21.5	21.65	0.05	0.23	192244.0	4170373.25	271
2017-05-11	22.15	22.15	21.5	21.6	-0.55	-2.48	194158.0	4248353.95	219
2017-05-10	22.25	22.4	22.0	22.15	-0.03	-0.14	183753.0	4067193.1	195
2017-05-09	22.1	22.3	22.0	22.18	-0.27	-1.2	252239.0	5579461.25	268
2017-05-08	22.5	22.5	22.2	22.45	0.16	0.72	127960.0	2856518.65	142
2017-05-07	22.7	22.7	22.25	22.29	-0.48	-2.11	229305.0	5144798.85	252
2017-05-04	23.15	23.3	22.7	22.77	-0.4	-1.73	286572.0	6579479.25	323
2017-05-03	23.2	23.65	23.15	23.17	0.16	0.7	779220.0	18209325.3	784
2017-05-02	22.7	23.05	22.7	23.01	0.15	0.66	187799.0	4309573.95	200
2017-05-01	23.1	23.1	22.85	22.86	-0.15	-0.65	251909.0	5789374.95	212
2017-04-30	23.1	23.1	23.0	23.01	0.01	0.04	121665.0	2800625.4	115
2017-04-27	23.0	23.15	22.85	23.0	0.1	0.44	158344.0	3641235.5	151
2017-04-26	22.85	23.05	22.85	22.9	0.0	0.0	63826.0	1462616.95	87
2017-04-25	22.9	23.15	22.8	22.9	0.05	0.22	152280.0	3499915.65	180
2017-04-24	22.9	22.9	22.75	22.85	-0.05	-0.22	76350.0	1743508.4	100
2017-04-23	22.8	23.05	22.75	22.9	0.25	1.1	241151.0	5529758.6	251
2017-04-20	22.9	23.05	22.65	22.65	-0.31	-1.35	232574.0	5318657.9	309
2017-04-19	23.35	23.4	22.9	22.96	-0.44	-1.88	362963.0	8383945.8	504
2017-04-18	23.45	24.3	23.3	23.4	0.55	2.41	1796217.0	42663334.1	1950
2017-04-17	22.85	23.0	22.85	22.85	-0.05	-0.22	81357.0	1862599.6	113
2017-04-16	23.25	23.25	22.85	22.9	-0.36	-1.55	141117.0	3244284.95	227
2017-04-13	23.4	23.55	23.25	23.26	-0.09	-0.39	121998.0	2852375.65	178
2017-04-12	23.25	23.5	23.25	23.35	0.1	0.43	229958.0	5380364.7	222
2017-04-11	23.25	23.4	23.25	23.25	-0.02	-0.09	137244.0	3202469.9	113
2017-04-10	23.3	23.4	23.25	23.27	-0.04	-0.17	98978.0	2307703.2	110
2017-04-09	23.3	23.45	23.3	23.31	-0.05	-0.21	186228.0	4348337.1	249
2017-04-06	23.5	23.5	23.35	23.36	-0.15	-0.64	246101.0	5760781.9	259
2017-04-05	23.5	23.85	23.5	23.51	0.02	0.09	586030.0	13839799.25	439
2017-04-04	23.3	23.55	23.0	23.49	0.24	1.03	332579.0	7777055.95	309
2017-04-03	23.35	23.45	23.2	23.25	-0.01	-0.04	245923.0	5729850.55	236
2017-04-02	23.3	23.35	23.15	23.26	-0.02	-0.09	298994.0	6955578.45	302
2017-03-30	23.45	23.65	23.2	23.28	-0.15	-0.64	431310.0	10081285.15	380
2017-03-29	23.45	23.6	23.35	23.43	0.2	0.86	406742.0	9542487.35	404
2017-03-28	23.0	23.4	22.95	23.23	0.42	1.84	489147.0	11373760.1	628
2017-03-27	23.2	23.25	22.8	22.81	-0.34	-1.47	308670.0	7098733.15	383
2017-03-26	22.9	23.4	22.9	23.15	0.3	1.31	1011779.0	23443709.9	939
2017-03-23	22.5	22.9	22.45	22.85	0.5	2.24	227679.0	5157592.35	234
2017-03-22	22.5	22.7	22.25	22.35	-0.49	-2.15	231999.0	5221194.85	297
2017-03-21	22.6	23.3	22.6	22.84	0.26	1.15	418497.0	9619825.25	461
2017-03-20	22.6	22.85	22.55	22.58	-0.05	-0.22	221107.0	5017401.7	279
2017-03-19	22.4	22.65	22.35	22.63	0.29	1.3	240097.0	5408861.45	263
2017-03-16	22.2	22.45	22.15	22.34	0.26	1.18	339729.0	7582548.85	341
2017-03-15	21.95	22.25	21.9	22.08	0.3	1.38	260606.0	5756627.6	313
2017-03-14	21.95	21.95	21.15	21.78	-0.17	-0.77	258417.0	5573046.95	348
2017-03-13	22.1	22.3	21.95	21.95	-0.07	-0.32	189703.0	4194353.55	216
2017-03-12	22.6	22.6	22.0	22.02	-0.65	-2.87	185943.0	4136199.35	196
2017-03-09	23.25	23.25	22.5	22.67	-0.72	-3.08	299758.0	6830025.15	344
2017-03-08	23.5	23.7	23.3	23.39	-0.12	-0.51	221535.0	5199317.65	247
2017-03-07	23.4	23.75	23.3	23.51	0.14	0.6	342252.0	8050515.65	336
2017-03-06	23.25	23.4	23.1	23.37	0.07	0.3	185605.0	4318666.45	237
2017-03-05	23.55	23.6	23.3	23.3	-0.25	-1.06	272362.0	6392314.15	289
2017-03-02	23.45	23.7	23.35	23.55	0.17	0.73	342723.0	8061405.75	356
2017-03-01	23.35	23.5	23.15	23.38	0.13	0.56	320142.0	7475371.8	343
2017-02-28	22.5	23.3	22.5	23.25	0.3	1.31	287398.0	6619880.6	295
2017-02-27	23.95	23.95	22.9	22.95	-0.95	-3.97	276612.0	6472126.6	324
2017-02-26	23.75	24.05	23.75	23.9	0.06	0.25	215129.0	5137507.35	222
2017-02-23	23.85	24.05	23.75	23.84	-0.06	-0.25	241914.0	5780466.75	222
2017-02-22	24.1	24.2	23.9	23.9	-0.19	-0.79	285184.0	6855196.95	314
2017-02-21	23.9	24.15	23.55	24.09	0.1	0.42	553874.0	13197137.45	564
2017-02-20	24.3	24.55	23.9	23.99	-0.16	-0.66	819525.0	19902402.05	749
2017-02-19	24.25	24.4	24.1	24.15	0.05	0.21	239118.0	5802979.15	234
2017-02-16	24.0	24.25	24.0	24.1	0.04	0.17	197229.0	4761324.4	219
2017-02-15	24.05	24.35	24.05	24.06	0.0	0.0	328640.0	7946674.5	287
2017-02-14	24.2	24.4	24.0	24.06	-0.14	-0.58	306395.0	7386756.15	355
2017-02-13	24.05	24.5	24.05	24.2	0.16	0.67	493643.0	11983134.0	473
2017-02-12	23.9	24.2	23.9	24.04	0.31	1.31	218381.0	5256074.95	278
2017-02-09	23.7	23.85	23.35	23.73	-0.11	-0.46	215596.0	5102562.35	277
2017-02-08	24.25	24.25	23.7	23.84	-0.61	-2.49	469634.0	11223960.1	440
2017-02-07	24.7	24.75	24.2	24.45	-0.19	-0.77	355693.0	8701540.7	344
2017-02-06	24.7	24.95	24.1	24.64	-0.07	-0.28	354235.0	8708953.55	294
2017-02-05	25.4	25.5	24.6	24.71	-0.4	-1.59	555154.0	13952031.7	429
2017-02-02	25.4	25.7	25.0	25.11	-0.23	-0.91	803755.0	20457828.4	562
2017-02-01	25.3	25.6	25.1	25.34	-0.02	-0.08	434550.0	10996834.3	416
2017-01-31	25.0	25.5	24.85	25.36	0.07	0.28	829506.0	20821293.3	710
2017-01-30	25.7	26.0	25.2	25.29	-0.05	-0.2	1304593.0	33419578.5	1051
2017-01-29	24.8	25.5	24.7	25.34	0.57	2.3	1142018.0	28701504.55	838
2017-01-26	25.0	25.8	24.7	24.77	0.39	1.6	2124544.0	53379951.5	1756
2017-01-25	24.3	24.9	24.2	24.38	0.04	0.16	1027289.0	25316987.0	875
2017-01-24	24.4	24.6	24.3	24.34	0.16	0.66	433082.0	10577813.85	378
2017-01-23	24.0	24.25	23.9	24.18	0.33	1.38	462691.0	11139839.2	408
2017-01-22	23.15	23.95	23.05	23.85	0.66	2.85	425584.0	10068947.55	467
2017-01-19	22.5	23.3	22.5	23.19	-0.19	-0.81	226102.0	5203475.15	353
2017-01-18	23.9	24.1	23.3	23.38	-0.42	-1.76	371507.0	8832594.2	488
2017-01-17	22.9	23.9	22.8	23.8	0.67	2.9	407721.0	9547956.95	499
2017-01-16	23.65	23.65	23.05	23.13	-0.45	-1.91	137733.0	3210349.95	258
2017-01-15	23.5	23.7	23.4	23.58	0.04	0.17	162771.0	3833133.8	265
2017-01-12	23.7	23.85	23.3	23.54	-0.08	-0.34	216015.0	5101314.85	307
2017-01-11	24.0	24.1	23.5	23.62	-0.43	-1.79	349989.0	8357894.3	489
2017-01-10	24.15	24.2	23.8	24.05	-0.15	-0.62	447163.0	10748037.5	560
2017-01-09	24.6	24.7	23.9	24.2	-0.48	-1.94	714587.0	17295072.0	900
2017-01-08	25.1	25.3	24.55	24.68	-0.34	-1.36	897964.0	22328166.4	984
2017-01-05	25.8	26.0	24.9	25.02	-0.46	-1.81	2138417.0	54474430.75	1799
2017-01-04	24.9	25.7	24.7	25.48	0.83	3.37	4039631.0	101621177.35	2683
2017-01-03	24.45	24.7	24.1	24.65	0.3	1.23	718000.0	17580042.55	711
2017-01-02	24.5	24.85	24.2	24.35	-0.07	-0.29	960870.0	23688514.9	777
2017-01-01	24.3	24.7	24.25	24.42	0.21	0.87	653758.0	15991223.15	559
2016-12-29	24.3	24.35	24.0	24.21	-0.08	-0.33	374276.0	9044159.2	433
2016-12-28	24.55	24.7	24.25	24.29	-0.21	-0.86	496261.0	12189107.35	506
2016-12-27	24.1	24.6	24.1	24.5	0.38	1.58	538333.0	13126737.65	529
2016-12-26	24.4	24.55	23.95	24.12	-0.03	-0.12	807080.0	19616260.25	860
2016-12-25	23.8	24.2	23.5	24.15	0.92	3.96	1340609.0	32082512.7	1192
2016-12-22	23.2	23.35	22.95	23.23	0.08	0.35	621743.0	14438112.15	589
2016-12-21	23.2	23.4	22.9	23.15	-0.03	-0.13	425194.0	9831739.2	472
2016-12-20	23.4	23.7	22.9	23.18	-0.27	-1.15	699893.0	16200802.55	671
2016-12-19	23.8	24.4	23.25	23.45	-0.39	-1.64	1325593.0	31746578.95	1317
2016-12-18	23.6	24.2	23.6	23.84	0.65	2.8	1001095.0	23920615.45	872
2016-12-15	22.35	23.3	22.0	23.19	0.57	2.52	926733.0	20854114.45	1001
2016-12-14	23.5	23.8	22.5	22.62	-1.0	-4.23	580566.0	13450513.6	602
2016-12-13	24.2	24.4	23.3	23.62	-0.7	-2.88	799870.0	18918111.3	825
2016-12-12	25.0	25.1	24.2	24.32	-0.52	-2.09	714375.0	17602869.0	729
2016-12-11	24.85	25.3	24.75	24.84	0.32	1.31	1512213.0	37835551.9	1222
2016-12-08	24.8	25.0	24.45	24.52	-0.27	-1.09	711892.0	17605448.45	682
2016-12-07	24.8	25.3	24.2	24.79	0.12	0.49	1723306.0	42859298.8	1558
2016-12-06	24.0	25.1	24.0	24.67	0.79	3.31	2310328.0	57103199.5	1676
2016-12-05	23.65	24.0	23.45	23.88	0.34	1.44	1004453.0	23877598.4	736
2016-12-04	23.7	23.95	23.35	23.54	0.0	0.0	1427321.0	33864907.15	1159
2016-12-01	23.7	23.85	23.45	23.54	0.17	0.73	1010140.0	23900117.7	737
2016-11-30	23.25	23.85	23.25	23.37	0.14	0.6	968689.0	22866722.7	714
2016-11-29	23.7	23.9	23.1	23.23	-0.42	-1.78	1001656.0	23582011.9	979
2016-11-28	23.4	24.45	23.1	23.65	0.37	1.59	2379872.0	56545509.45	2114
2016-11-27	23.75	23.8	22.85	23.28	-0.36	-1.52	1899206.0	44314632.85	1928
2016-11-24	22.25	24.25	22.1	23.64	1.56	7.07	4239473.0	99714030.35	2783
2016-11-23	21.45	22.25	21.45	22.08	0.81	3.81	1727722.0	37763266.0	1473
2016-11-22	21.1	21.7	21.05	21.27	0.44	2.11	770230.0	16435639.05	778
2016-11-21	20.8	21.4	20.65	20.83	0.06	0.29	913464.0	19222208.0	926
2016-11-20	21.25	21.4	20.3	20.77	-0.03	-0.14	1047561.0	21846489.3	1059
2016-11-17	19.75	21.25	19.5	20.8	1.17	5.96	1556682.0	31967873.5	1195
2016-11-16	19.0	19.7	18.9	19.63	0.9	4.81	598557.0	11652682.95	522
2016-11-15	18.8	19.05	18.45	18.73	-0.21	-1.11	382963.0	7166313.0	358
2016-11-14	19.7	19.8	18.65	18.94	-0.62	-3.17	925404.0	17847721.75	721
2016-11-13	18.7	19.65	18.7	19.56	1.0	5.39	920872.0	17787576.3	728
2016-11-10	17.85	18.7	17.85	18.56	0.81	4.56	1283820.0	23543655.9	893
2016-11-09	16.9	17.85	16.7	17.75	0.01	0.06	663188.0	11672270.45	466
2016-11-08	17.8	18.2	17.6	17.74	-0.02	-0.11	1171149.0	21033209.5	705
2016-11-07	17.8	18.05	17.7	17.76	0.22	1.25	717633.0	12792171.6	408
2016-11-06	17.6	17.65	17.45	17.54	0.13	0.75	197847.0	3471227.9	168
2016-11-03	17.15	17.7	17.15	17.41	0.33	1.93	364188.0	6350192.8	266
2016-11-02	17.15	17.45	17.0	17.08	-0.24	-1.39	271383.0	4681650.8	227
2016-11-01	17.2	17.6	17.0	17.32	0.07	0.41	273820.0	4760022.7	258
2016-10-31	17.2	17.35	17.1	17.25	0.15	0.88	172638.0	2980006.8	166
2016-10-30	17.25	17.3	17.0	17.1	-0.14	-0.81	99438.0	1705915.65	119
2016-10-27	17.2	17.35	17.15	17.24	0.01	0.06	98646.0	1702485.3	101
2016-10-26	17.2	17.75	17.1	17.23	0.07	0.41	431714.0	7511321.2	373
2016-10-25	17.15	17.35	17.15	17.16	-0.07	-0.41	240576.0	4152027.7	188
2016-10-24	17.05	17.45	17.05	17.23	0.24	1.41	333765.0	5751869.3	196
2016-10-23	16.3	17.15	16.3	16.99	0.54	3.28	210706.0	3561390.2	198
2016-10-20	16.25	16.6	16.1	16.45	0.31	1.92	246232.0	4027479.45	187
2016-10-19	16.1	16.2	15.55	16.14	0.21	1.32	237758.0	3787431.85	207
2016-10-18	16.8	16.8	15.7	15.93	-1.08	-6.35	168185.0	2761528.25	200
2016-10-17	17.35	17.5	16.95	17.01	-0.19	-1.1	220737.0	3793502.85	259
2016-10-16	17.2	17.5	17.15	17.2	-0.24	-1.38	87065.0	1501688.05	117
2016-10-13	17.85	17.95	17.3	17.44	-0.38	-2.13	242573.0	4293652.85	205
2016-10-12	17.45	18.1	17.45	17.82	0.09	0.51	213228.0	3817442.5	185
2016-10-11	17.4	17.75	17.4	17.73	0.41	2.37	183605.0	3237329.15	200
2016-10-10	16.95	17.35	16.95	17.32	0.08	0.46	172747.0	2958373.5	190
2016-10-09	17.75	17.75	17.2	17.24	-0.38	-2.16	100009.0	1743850.4	115
2016-10-06	17.4	17.65	17.3	17.62	0.29	1.67	209299.0	3659630.25	203
2016-10-05	17.45	17.45	17.1	17.33	0.23	1.35	124438.0	2146306.6	177
2016-10-04	16.8	17.1	16.3	17.1	0.67	4.08	211498.0	3540060.2	184
2016-10-03	16.2	16.7	15.4	16.43	0.37	2.3	255168.0	4151447.65	231
2016-10-02	17.5	18.2	16.0	16.06	-1.7	-9.57	420302.0	7119644.25	307
2016-09-29	17.15	17.85	16.95	17.76	0.57	3.32	374252.0	6512887.05	338
2016-09-28	18.5	19.4	17.0	17.19	-1.67	-8.85	357401.0	6329473.0	377
2016-09-27	20.0	20.4	18.75	18.86	-1.76	-8.54	167319.0	3252925.95	201
2016-09-26	20.55	20.9	20.5	20.62	0.1	0.49	109332.0	2266104.9	108
2016-09-25	20.5	20.6	20.0	20.52	-0.12	-0.58	74570.0	1515240.65	116
2016-09-21	20.8	20.9	20.6	20.64	-0.05	-0.24	114935.0	2383082.2	136
2016-09-20	20.55	20.9	20.0	20.69	0.25	1.22	141349.0	2912398.15	156
2016-09-19	22.3	22.4	20.1	20.44	-1.73	-7.8	277349.0	5730990.05	283
2016-09-18	22.65	22.65	22.15	22.17	-0.53	-2.33	85678.0	1918452.9	108
2016-09-08	22.6	22.75	22.55	22.7	0.13	0.58	119575.0	2709414.05	151
2016-09-07	22.65	22.75	22.45	22.57	0.25	1.12	148728.0	3359321.65	171
2016-09-06	22.8	22.85	22.3	22.32	-0.39	-1.72	240281.0	5434841.3	218
2016-09-05	22.2	22.85	22.2	22.71	0.47	2.11	433126.0	9782011.5	376
2016-09-04	22.0	22.25	22.0	22.24	0.36	1.65	92603.0	2050209.15	110
2016-09-01	22.3	22.35	21.85	21.88	-0.48	-2.15	204218.0	4505893.1	213
2016-08-31	22.8	22.8	22.3	22.36	-0.38	-1.67	231137.0	5217152.55	245
2016-08-30	22.4	22.85	22.4	22.74	0.27	1.2	216089.0	4890784.4	229
2016-08-29	22.65	22.95	22.4	22.47	-0.12	-0.53	408126.0	9271195.5	398
2016-08-28	22.15	22.65	22.15	22.59	0.39	1.76	220550.0	4952392.85	238
2016-08-25	22.3	22.5	22.0	22.2	-0.37	-1.64	255149.0	5647827.75	238
2016-08-24	22.75	22.75	22.3	22.57	-0.01	-0.04	154705.0	3498414.4	153
2016-08-23	22.5	22.75	22.3	22.58	0.02	0.09	143822.0	3240169.95	206
2016-08-22	23.4	23.4	22.5	22.56	-1.17	-4.93	252164.0	5790882.85	298
2016-08-21	24.3	24.3	23.65	23.73	-0.42	-1.74	175973.0	4232597.05	167
2016-08-18	24.25	24.45	23.7	24.15	-0.21	-0.86	144018.0	3457871.2	214
2016-08-17	24.9	24.95	24.35	24.36	-0.63	-2.52	144820.0	3571371.55	226
2016-08-16	25.5	25.5	24.95	24.99	-0.4	-1.58	222482.0	5597968.0	180
2016-08-15	25.8	25.8	25.4	25.39	-0.31	-1.21	235932.0	6020734.6	237
2016-08-14	25.5	25.8	25.3	25.7	0.53	2.11	357478.0	9116735.3	355
2016-06-23	26.5	26.7	26.1	26.52	-0.02	-0.08	172771.0	4564376.5	211
2016-06-22	26.9	27.1	26.5	26.54	-0.31	-1.15	404321.0	10846465.6	384
2016-06-21	27.4	27.5	26.7	26.85	-0.58	-2.11	367620.0	9898736.1	440
2016-06-20	27.5	28.4	27.1	27.43	0.29	1.07	1205739.0	33599207.7	1715
2016-06-19	26.0	27.9	25.9	27.14	1.66	6.51	1472412.0	39950260.4	1290
2016-06-16	25.8	26.0	25.4	25.48	-0.42	-1.62	167675.0	4297074.6	212
2016-06-15	26.3	26.6	25.8	25.9	-0.3	-1.15	432541.0	11396971.2	357
2016-06-14	25.9	26.3	25.8	26.2	0.19	0.73	193212.0	5035186.6	192
2016-06-13	25.8	26.4	25.8	26.01	0.01	0.04	243542.0	6350194.0	209
2016-06-12	25.9	26.1	25.8	26.0	-0.1	-0.38	169835.0	4410688.1	216
2016-06-09	26.4	26.5	25.9	26.1	-0.1	-0.38	256943.0	6733255.5	279
2016-06-08	26.3	26.4	26.1	26.2	0.21	0.81	269000.0	7071779.2	324
2016-06-07	25.8	26.2	25.8	25.99	0.27	1.05	202855.0	5271635.5	220
2016-06-06	25.6	26.0	25.2	25.72	0.24	0.94	219299.0	5615103.1	255
2016-06-05	26.3	26.6	25.4	25.48	-0.75	-2.86	475678.0	12389011.8	573
2016-06-02	26.8	27.0	26.2	26.23	-0.68	-2.53	727351.0	19280107.6	849
2016-06-01	25.5	27.4	25.2	26.91	1.66	6.57	1297525.0	34346660.4	1420
2016-05-31	24.8	25.5	24.3	25.25	0.69	2.81	478812.0	11920283.35	451
2016-05-30	25.2	25.4	24.5	24.56	-0.87	-3.42	456853.0	11393698.65	514
2016-05-29	25.9	26.0	25.1	25.43	-0.47	-1.81	568285.0	14530516.1	554
2016-05-26	26.6	27.4	25.7	25.9	-0.54	-2.04	1595763.0	42576812.6	1239
2016-05-25	26.5	27.0	26.3	26.44	0.21	0.8	934899.0	24821100.0	807
2016-05-24	26.0	26.6	25.5	26.23	0.13	0.5	421041.0	10933229.1	539
2016-05-23	28.7	28.7	26.1	26.1	-2.8	-9.69	714432.0	19476403.1	693
2016-05-22	29.4	29.4	28.7	28.9	-0.51	-1.73	389151.0	11290762.0	419
2016-05-19	30.0	30.0	29.4	29.41	-0.49	-1.64	236469.0	6995392.5	262
2016-05-18	29.3	30.1	29.3	29.9	0.55	1.87	559194.0	16678082.4	563
2016-05-17	29.2	29.4	29.1	29.35	0.22	0.76	263445.0	7710324.6	298
2016-05-16	29.4	29.7	29.0	29.13	-0.17	-0.58	356456.0	10393680.8	397
2016-05-15	29.8	30.5	29.0	29.3	-0.47	-1.58	906832.0	27191751.2	999
2016-05-12	29.4	30.0	29.2	29.77	0.54	1.85	515054.0	15264070.0	551
2016-05-11	28.6	29.8	28.6	29.23	0.05	0.17	668646.0	19703717.7	591
2016-05-10	29.3	29.7	28.8	29.18	-0.41	-1.39	760262.0	22149977.0	762
2016-05-09	30.4	30.4	29.2	29.59	-0.45	-1.5	1207827.0	35891057.5	1136
2016-05-08	28.8	30.8	28.8	30.04	1.56	5.48	1861547.0	55496106.2	1520
2016-05-05	28.4	28.7	28.2	28.48	0.23	0.81	736275.0	20934346.9	583
2016-05-04	27.9	28.9	27.4	28.25	0.41	1.47	1263571.0	35678763.7	1018
2016-05-03	28.2	28.7	27.6	27.84	-0.19	-0.68	823701.0	23154070.8	687
2016-05-02	27.8	28.2	26.8	28.03	0.18	0.65	1503346.0	41296709.5	1621
2016-05-01	26.9	29.1	26.8	27.85	1.05	3.92	5280712.0	148575256.0	3520
2016-04-28	27.2	27.5	26.6	26.8	-0.27	-1.0	1791537.0	48419400.6	1304
2016-04-27	26.4	27.5	26.0	27.07	1.02	3.92	1727356.0	45906127.3	1201
2016-04-26	24.9	26.4	24.9	26.05	0.82	3.25	1868214.0	48185582.3	1284
2016-04-25	25.2	25.5	24.75	25.23	0.1	0.4	901771.0	22767022.6	710
2016-04-24	24.8	25.3	24.75	25.13	0.52	2.11	797148.0	19965567.6	563
2016-04-21	24.6	24.8	24.4	24.61	0.15	0.61	508112.0	12489911.4	396
2016-04-20	24.5	24.95	24.05	24.46	-0.14	-0.57	648441.0	15903838.0	565
2016-04-19	24.4	24.75	24.4	24.6	0.65	2.71	583022.0	14353222.0	551
2016-04-18	23.0	24.05	22.9	23.95	0.51	2.18	454770.0	10791591.85	341
2016-04-17	23.8	23.9	23.25	23.44	-0.43	-1.8	348846.0	8263574.75	350
2016-04-14	24.1	24.1	23.75	23.87	-0.14	-0.58	431044.0	10314915.65	460
2016-04-13	23.45	24.2	23.4	24.01	0.73	3.14	1526358.0	36478779.75	1281
2016-04-12	23.0	23.3	22.9	23.28	0.45	1.97	474497.0	10969179.4	450
2016-04-11	23.05	23.35	22.8	22.83	-0.11	-0.48	567838.0	13132036.45	524
2016-04-10	23.1	23.2	22.9	22.94	0.04	0.17	324697.0	7492007.65	344
2016-04-07	23.0	23.2	22.7	22.9	0.34	1.51	616461.0	14184969.4	623
2016-04-06	22.7	22.9	22.5	22.56	0.09	0.4	384231.0	8734771.45	299
2016-04-05	22.55	22.7	22.15	22.47	-0.12	-0.53	306717.0	6885444.8	346
2016-04-04	22.3	22.7	22.0	22.59	0.49	2.22	329139.0	7373558.3	377
2016-04-03	23.55	23.55	21.8	22.1	-1.31	-5.6	506303.0	11329186.85	570
2016-03-31	22.55	23.8	22.45	23.41	0.74	3.26	763617.0	17731564.55	758
2016-03-30	22.6	22.95	22.6	22.67	-0.06	-0.26	337735.0	7672866.3	312
2016-03-29	23.2	23.2	22.5	22.73	-0.25	-1.09	233703.0	5331327.8	251
2016-03-28	23.75	23.85	22.7	22.98	-0.6	-2.54	424709.0	9927570.2	404
2016-03-27	23.9	24.1	23.5	23.58	-0.33	-1.38	318238.0	7550327.8	307
2016-03-24	24.5	24.5	23.8	23.91	-0.77	-3.12	585933.0	14096471.5	474
2016-03-23	24.8	24.95	24.65	24.68	-0.08	-0.32	383621.0	9513108.85	333
2016-03-22	25.1	25.2	24.55	24.76	-0.23	-0.92	503485.0	12501929.1	403
2016-03-21	25.2	25.6	24.85	24.99	-0.19	-0.75	962555.0	24260797.6	646
2016-03-20	24.6	25.4	24.35	25.18	0.94	3.88	1377844.0	34148808.5	1020
2016-03-17	24.55	24.55	24.2	24.24	-0.06	-0.25	633967.0	15444125.35	577
2016-03-16	23.65	24.5	23.5	24.3	0.79	3.36	768319.0	18433841.25	650
2016-03-15	23.7	23.8	23.3	23.51	-0.33	-1.38	270456.0	6373852.1	299
2016-03-14	24.55	24.55	23.7	23.84	-0.69	-2.81	688671.0	16629088.25	731
2016-03-13	24.7	24.9	24.4	24.53	0.16	0.66	644938.0	15876293.25	579
2016-03-10	24.65	24.85	24.3	24.37	-0.35	-1.42	528188.0	12979773.0	487
2016-03-09	24.8	25.4	24.65	24.72	-0.1	-0.4	1184384.0	29490350.8	960
2016-03-08	24.75	25.1	24.55	24.82	0.22	0.89	1057836.0	26238412.75	835
2016-03-07	25.0	25.1	24.25	24.6	-0.37	-1.48	1030831.0	25453434.8	926
2016-03-06	24.7	26.5	24.7	24.97	0.64	2.63	3193015.0	81054943.2	2182
2016-03-03	24.4	25.1	24.1	24.33	-0.02	-0.08	1459021.0	35815360.35	1130
2016-03-02	24.4	24.7	24.1	24.35	0.02	0.08	1050119.0	25668351.55	898
2016-03-01	24.15	24.7	24.15	24.33	0.36	1.5	1496107.0	36540985.6	1291
2016-02-29	24.25	24.5	23.5	23.97	-0.11	-0.46	1649444.0	39757556.15	1366
2016-02-28	23.8	24.4	23.8	24.08	0.52	2.21	1035624.0	24932177.95	967
2016-02-25	23.65	23.95	23.35	23.56	0.28	1.2	694696.0	16439346.55	808
2016-02-24	23.7	24.75	23.15	23.28	-0.56	-2.35	2232209.0	53756715.5	1821
2016-02-23	23.5	24.3	23.4	23.84	0.31	1.32	903940.0	21551399.15	854
2016-02-22	23.35	24.0	23.0	23.53	0.22	0.94	1125283.0	26440975.6	1146
2016-02-21	24.5	25.7	23.15	23.31	-0.64	-2.67	3331523.0	81287745.25	3061
2016-02-18	22.25	23.95	22.25	23.95	2.15	9.86	3633354.0	84518383.9	2344
2016-02-17	21.8	21.8	21.5	21.8	1.98	9.99	528773.0	11520919.2	246
2016-02-16	18.75	20.15	18.25	19.82	1.48	8.07	1320221.0	25093426.0	934
2016-02-15	17.9	18.7	17.45	18.34	0.64	3.62	769422.0	14043532.5	571
2016-02-14	19.4	19.45	17.4	17.7	-1.28	-6.74	1030379.0	18939374.85	811
2016-02-11	20.65	20.9	18.9	18.98	-1.71	-8.26	879554.0	17457085.35	816
2016-02-10	20.6	21.4	20.6	20.69	-0.13	-0.62	1463918.0	30785480.35	1035
2016-02-09	20.4	21.7	20.25	20.82	0.43	2.11	2656580.0	55886437.1	1740
2016-02-08	20.9	21.0	20.0	20.39	-0.34	-1.64	1062380.0	21844196.65	815
2016-02-07	21.1	21.6	20.55	20.73	-0.53	-2.49	1323406.0	28183062.25	1155
2016-02-04	21.2	21.55	20.95	21.26	0.41	1.97	1295106.0	27452192.1	1012
2016-02-03	20.4	20.9	20.2	20.85	0.4	1.96	541373.0	11117050.75	469
2016-02-02	21.0	22.1	20.35	20.45	-0.7	-3.31	1614867.0	34805152.75	1383
2016-02-01	20.0	21.8	20.0	21.15	0.83	4.08	1612228.0	33873557.2	1111
2016-01-31	20.6	20.95	20.1	20.32	0.23	1.14	869712.0	17903591.9	576
2016-01-28	19.9	20.4	19.9	20.09	0.36	1.82	740447.0	14937121.25	517
2016-01-27	20.0	20.2	19.5	19.73	0.08	0.41	544437.0	10884235.4	499
2016-01-26	18.7	19.85	18.6	19.65	0.2	1.03	890319.0	17037080.1	652
2016-01-25	18.7	19.8	18.7	19.45	-0.21	-1.07	413470.0	7947593.55	371
2016-01-24	20.55	20.6	19.6	19.66	0.43	2.24	354755.0	7102316.1	299
2016-01-21	18.3	19.65	18.3	19.23	-0.29	-1.49	317952.0	5975772.15	307
2016-01-20	20.4	20.5	19.35	19.52	-1.96	-9.12	434434.0	8658690.45	384
2016-01-19	20.15	21.6	20.15	21.48	1.51	7.56	387102.0	8106140.8	387
2016-01-18	20.2	20.5	19.7	19.97	-0.09	-0.45	430611.0	8643944.75	318
2016-01-17	21.0	21.0	20.05	20.06	-2.17	-9.76	295623.0	5962717.7	244
2016-01-14	23.0	23.0	21.3	22.23	-1.05	-4.51	255625.0	5592881.65	243
2016-01-13	23.6	23.6	23.1	23.28	-0.06	-0.26	76505.0	1783956.25	106
2016-01-12	23.2	23.7	23.2	23.34	-0.37	-1.56	129453.0	3030061.6	111
2016-01-11	23.0	24.0	22.9	23.71	0.51	2.2	226840.0	5367269.1	184
2016-01-10	23.4	23.9	23.0	23.2	-0.31	-1.32	370071.0	8688864.4	223
2016-01-07	23.5	24.4	23.05	23.51	-1.02	-4.16	290652.0	6890664.6	224
2016-01-06	25.7	25.7	23.7	24.53	-1.08	-4.22	482438.0	11953317.05	320
2016-01-05	25.3	25.8	25.1	25.61	0.22	0.87	183931.0	4680350.3	182
2016-01-04	25.8	26.7	25.3	25.39	-0.61	-2.35	619583.0	16186792.7	478
2016-01-03	25.5	26.3	25.5	26.0	0.4	1.56	221452.0	5762821.7	178
2015-12-31	25.9	25.9	25.3	25.6	-0.22	-0.85	184303.0	4730367.0	190
2015-12-30	26.1	26.7	25.8	25.82	0.14	0.55	534690.0	14023685.0	529
2015-12-29	25.1	25.9	24.8	25.68	0.11	0.43	487248.0	12304288.9	386
2015-12-28	25.7	26.1	25.3	25.57	0.05	0.2	532999.0	13661472.6	487
2015-12-27	25.1	26.1	25.1	25.52	0.47	1.88	739378.0	19000847.9	465
2015-12-24	25.5	25.7	25.0	25.05	-0.23	-0.91	159191.0	4029329.9	168
2015-12-23	25.5	26.0	25.1	25.28	0.04	0.16	394639.0	10121197.2	358
2015-12-22	25.0	25.6	25.0	25.24	0.3	1.2	497295.0	12592352.55	347
2015-12-21	25.1	25.5	24.9	24.94	-0.08	-0.32	235236.0	5914916.2	260
2015-12-20	24.4	25.5	24.0	25.02	0.63	2.58	935318.0	23334098.0	770
2015-12-17	24.4	24.6	24.05	24.39	0.37	1.54	453704.0	10991022.95	309
2015-12-16	23.55	24.25	23.45	24.02	0.35	1.48	346410.0	8292774.65	281
2015-12-15	23.05	23.7	23.05	23.67	0.68	2.96	186817.0	4381536.5	174
2015-12-14	23.7	24.0	23.0	22.99	-0.69	-2.91	183576.0	4332032.8	214
2015-12-13	23.1	23.7	23.1	23.68	-0.65	-2.67	113734.0	2658797.7	167
2015-12-10	24.5	24.9	24.2	24.33	-0.57	-2.29	155240.0	3813049.7	230
2015-12-09	25.3	25.3	24.85	24.9	-0.24	-0.95	249845.0	6242527.05	254
2015-12-08	25.8	25.8	25.0	25.14	-0.74	-2.86	334778.0	8531007.2	324
2015-12-07	26.1	26.3	25.8	25.88	-0.21	-0.8	315943.0	8240260.0	271
2015-12-06	25.8	26.2	25.7	26.09	0.13	0.5	370164.0	9589753.7	318
2015-12-03	26.5	26.5	25.8	25.96	-0.67	-2.52	341808.0	8978898.8	334
2015-12-02	26.8	26.9	26.5	26.63	-0.06	-0.22	499163.0	13327457.9	390
2015-12-01	26.6	27.1	26.6	26.69	0.21	0.79	605613.0	16259876.3	499
2015-11-30	26.3	26.6	26.3	26.48	0.17	0.65	276336.0	7304610.0	234
2015-11-29	26.3	26.5	26.2	26.31	0.05	0.19	97284.0	2564615.3	117
2015-11-26	26.5	26.8	26.1	26.26	-0.23	-0.87	261646.0	6922534.7	236
2015-11-25	26.4	26.6	26.3	26.49	0.07	0.26	210662.0	5576593.6	179
2015-11-24	26.5	26.7	26.3	26.42	0.12	0.46	424350.0	11260194.1	335
2015-11-23	26.5	26.9	26.2	26.3	-0.34	-1.28	901657.0	23970197.6	578
2015-11-22	26.6	27.1	26.4	26.64	0.38	1.45	697761.0	18616471.5	534
2015-11-19	26.6	26.8	26.2	26.26	-0.03	-0.11	617857.0	16389528.5	563
2015-11-18	25.4	26.5	25.4	26.29	0.79	3.1	1902097.0	49629237.9	1214
2015-11-17	26.1	26.3	25.4	25.5	-0.53	-2.04	461347.0	11883392.6	355
2015-11-16	25.9	26.2	25.7	26.03	0.4	1.56	608480.0	15777042.4	354
2015-11-15	26.0	26.1	25.3	25.63	-1.11	-4.15	761287.0	19619607.4	508
2015-11-12	26.9	27.2	26.6	26.74	-0.38	-1.4	484427.0	13032781.7	419
2015-11-11	27.0	27.3	26.8	27.12	0.29	1.08	407720.0	11006780.4	319
2015-11-10	27.2	27.3	26.7	26.83	-0.21	-0.78	695164.0	18727138.3	536
2015-11-09	26.7	27.4	26.4	27.04	0.59	2.23	865421.0	23220428.8	604
2015-11-08	26.2	26.7	25.9	26.45	0.1	0.38	587379.0	15476381.6	505
2015-11-05	26.5	26.7	25.9	26.35	-0.15	-0.57	480673.0	12631090.1	372
2015-11-04	26.0	26.8	25.5	26.5	0.84	3.27	609583.0	16041030.7	544
2015-11-03	26.3	26.3	25.5	25.66	-0.45	-1.72	508089.0	13137909.9	376
2015-11-02	25.6	26.6	25.6	26.11	0.31	1.2	336609.0	8840103.9	314
2015-11-01	26.0	26.0	25.0	25.8	-0.3	-1.15	431973.0	11014419.6	545
2015-10-29	27.0	27.2	25.9	26.1	-0.53	-1.99	542049.0	14339996.6	578
2015-10-28	25.6	26.8	25.0	26.63	0.72	2.78	359703.0	9299364.5	372
2015-10-27	27.3	27.7	25.6	25.91	-1.23	-4.53	482932.0	13025502.2	450
2015-10-26	26.9	27.2	26.2	27.14	0.46	1.72	334703.0	9002073.0	260
2015-10-25	27.5	27.5	26.6	26.68	-0.64	-2.34	292653.0	7894684.8	302
2015-10-22	27.5	28.1	27.2	27.32	-0.5	-1.8	220558.0	6089722.8	248
2015-10-21	28.3	28.5	27.6	27.82	-0.58	-2.04	501280.0	14084708.6	413
2015-10-20	28.3	28.9	28.2	28.4	-0.05	-0.18	335003.0	9571220.7	332
2015-10-19	28.5	28.8	28.3	28.45	-0.05	-0.18	455552.0	13007849.2	402
2015-10-18	27.9	28.7	27.9	28.5	0.59	2.11	411381.0	11647624.2	299
2015-10-15	28.5	28.6	27.8	27.91	-0.62	-2.17	454210.0	12834064.3	307
2015-10-14	28.2	28.6	28.1	28.53	0.13	0.46	474703.0	13443130.3	330
2015-10-13	28.2	28.6	27.9	28.4	-0.1	-0.35	568564.0	16073484.1	434
2015-10-12	29.0	29.1	28.5	28.5	-0.31	-1.08	656597.0	18926054.9	552
2015-10-11	27.8	28.9	27.8	28.81	0.95	3.41	815851.0	23227902.2	540
2015-10-08	27.6	28.1	27.2	27.86	0.28	1.02	503307.0	13980146.8	359
2015-10-07	27.0	27.7	27.0	27.58	0.72	2.68	568109.0	15537339.4	395
2015-10-06	27.0	27.1	26.7	26.86	0.15	0.56	348071.0	9362995.8	261
2015-10-05	26.2	26.9	26.2	26.71	0.61	2.34	496087.0	13189516.0	357
2015-10-04	26.2	26.3	26.0	26.1	0.04	0.15	236723.0	6178475.9	205
2015-10-01	26.3	26.7	26.0	26.06	-0.12	-0.46	324905.0	8557636.4	298
2015-09-30	26.0	26.5	25.7	26.18	0.33	1.28	431183.0	11271864.6	325
2015-09-29	25.6	26.0	25.4	25.85	-0.28	-1.07	478712.0	12308886.6	354
2015-09-21	26.2	26.6	25.8	26.13	0.31	1.2	383980.0	10066067.6	321
2015-09-20	25.8	26.5	25.6	25.82	-0.59	-2.23	602053.0	15706851.3	401
2015-09-17	26.8	27.0	26.2	26.41	-0.31	-1.16	360031.0	9566272.1	286
2015-09-16	27.0	27.4	26.7	26.72	-0.12	-0.45	384164.0	10369173.9	330
2015-09-15	26.5	27.2	26.3	26.84	0.06	0.22	512865.0	13720871.5	468
2015-09-14	27.8	27.8	26.6	26.78	-0.88	-3.18	1091086.0	29871280.4	895
2015-09-13	27.2	28.2	27.1	27.66	0.63	2.33	924070.0	25536785.6	715
2015-09-10	27.1	27.4	26.8	27.03	-0.33	-1.21	758994.0	20547976.5	554
2015-09-09	27.0	27.5	26.8	27.36	0.83	3.13	1156386.0	31471009.3	537
2015-09-08	25.8	26.7	25.7	26.53	0.78	3.03	585284.0	15337085.8	321
2015-09-07	25.8	26.1	25.5	25.75	0.13	0.51	376169.0	9740403.1	305
2015-09-06	25.4	25.7	25.2	25.62	0.17	0.67	286000.0	7289148.7	240
2015-09-03	25.8	26.0	25.4	25.45	-0.04	-0.16	278954.0	7173564.0	255
2015-09-02	25.5	25.7	24.8	25.49	-0.25	-0.97	389082.0	9793355.1	341
2015-09-01	26.1	26.2	25.6	25.74	-0.16	-0.62	317344.0	8240633.6	259
2015-08-31	26.0	26.2	25.7	25.9	-0.26	-0.99	358874.0	9310735.6	302
2015-08-30	27.1	27.2	26.1	26.16	0.2	0.77	621628.0	16559938.9	480
2015-08-27	26.0	26.7	25.8	25.96	0.76	3.02	681609.0	17859423.5	618
2015-08-26	25.3	25.9	25.0	25.2	-0.67	-2.59	552277.0	14095274.0	502
2015-08-25	25.0	26.0	24.2	25.87	1.6	6.59	793690.0	20158432.4	725
2015-08-24	25.6	26.0	24.1	24.27	-0.85	-3.38	535572.0	13383095.55	574
2015-08-23	25.7	26.6	24.9	25.12	-2.21	-8.09	819847.0	21065166.0	781
2015-08-20	25.5	27.5	25.0	27.33	0.81	3.05	685385.0	18413076.7	580
2015-08-19	27.4	28.0	26.2	26.52	-1.1	-3.98	486206.0	13294265.2	447
2015-08-18	29.4	29.4	26.7	27.62	-1.91	-6.47	601157.0	16752294.7	597
2015-08-17	29.7	30.0	28.9	29.53	-0.03	-0.1	401260.0	11879219.0	422
2015-08-16	31.4	31.6	29.0	29.56	-1.97	-6.25	561425.0	17051749.0	655
2015-08-13	32.2	32.3	31.4	31.53	-0.31	-0.97	230626.0	7341326.8	274
2015-08-12	31.2	32.0	31.0	31.84	-0.3	-0.93	428238.0	13468496.9	412
2015-08-11	33.5	33.6	31.8	32.14	-1.13	-3.4	396628.0	13112951.3	386
2015-08-10	32.8	33.5	32.6	33.27	0.76	2.34	320292.0	10589219.7	253
2015-08-09	31.5	32.5	31.5	32.51	0.46	1.44	143446.0	4613755.1	181
2015-08-06	32.9	32.9	31.9	32.05	-1.08	-3.26	243586.0	7879782.9	297
2015-08-05	33.5	33.7	33.0	33.13	-0.26	-0.78	226180.0	7551603.2	259
2015-08-04	33.2	33.6	32.9	33.39	-0.1	-0.3	228382.0	7592610.1	259
2015-08-03	33.0	33.6	32.8	33.49	0.38	1.15	255533.0	8486230.6	311
2015-08-02	35.4	35.4	32.1	33.11	-2.54	-7.12	552229.0	18480535.1	600
2015-07-30	36.0	36.0	35.6	35.65	-0.36	-1.0	191173.0	6842011.4	226
2015-07-29	36.0	36.7	35.6	36.01	0.35	0.98	446646.0	16164708.0	526
2015-07-28	36.0	36.1	35.4	35.66	-0.54	-1.49	399188.0	14295410.6	334
2015-07-27	36.6	36.9	36.0	36.2	-0.72	-1.95	205459.0	7460661.7	301
2015-07-26	37.3	37.3	36.8	36.92	-0.28	-0.75	259541.0	9608495.8	280
2015-07-23	37.9	37.9	37.1	37.2	-0.19	-0.51	420547.0	15756541.9	474
2015-07-22	36.5	37.8	36.4	37.39	1.12	3.09	772462.0	28611031.5	725
2015-07-15	36.1	36.5	36.0	36.27	0.07	0.19	199577.0	7237996.8	279
2015-07-14	36.0	36.4	35.8	36.2	0.32	0.89	251458.0	9078853.0	285
2015-07-13	35.9	36.1	35.7	35.88	-0.07	-0.19	153513.0	5517764.5	195
2015-07-12	36.0	36.7	35.8	35.95	0.21	0.59	304747.0	11014435.3	359
2015-07-09	34.9	35.9	34.9	35.74	0.91	2.61	456491.0	16177034.5	512
2015-07-08	34.8	35.2	34.7	34.83	0.06	0.17	260485.0	9097715.7	323
2015-07-07	35.1	35.2	34.6	34.77	-0.43	-1.22	181365.0	6330947.4	233
2015-07-06	35.1	35.7	35.0	35.2	-0.21	-0.59	274536.0	9691775.4	285
2015-07-05	35.6	35.6	35.1	35.41	-0.34	-0.95	194290.0	6878687.3	278
2015-07-02	36.3	36.4	35.7	35.75	-0.38	-1.05	264989.0	9543615.6	300
2015-07-01	36.2	36.6	35.7	36.13	-0.04	-0.11	291993.0	10568013.2	350
2015-06-30	35.4	36.3	34.6	36.17	0.44	1.23	654618.0	23307444.1	618
2015-06-29	37.0	37.0	35.0	35.73	-1.74	-4.64	796789.0	28418816.4	760
2015-06-28	38.4	38.5	37.1	37.47	-0.88	-2.29	367727.0	13846812.9	396
2015-06-25	38.0	38.4	38.0	38.35	0.36	0.95	315743.0	12074557.4	356
2015-06-24	37.4	38.8	37.4	37.99	0.63	1.69	647382.0	24608799.7	596
2015-06-23	38.0	38.3	36.5	37.36	-0.4	-1.06	408347.0	15322188.8	434
2015-06-22	38.0	38.5	37.4	37.76	-0.68	-1.77	481512.0	18244724.8	586
2015-06-21	39.6	39.7	38.1	38.44	-1.32	-3.32	337647.0	13125891.6	473
2015-06-18	39.9	40.2	39.7	39.76	-0.22	-0.55	230519.0	9230901.1	310
2015-06-17	40.4	40.7	39.8	39.98	-0.29	-0.72	344793.0	13817997.0	400
2015-06-16	40.2	41.2	40.0	40.27	-0.25	-0.62	423395.0	17183777.6	538
2015-06-15	41.3	41.3	40.5	40.52	-0.58	-1.41	397126.0	16221241.1	532
2015-06-14	40.7	41.5	40.7	41.1	0.86	2.14	1141922.0	46852350.2	1253
2015-06-11	39.6	40.5	39.2	40.24	0.67	1.69	784670.0	31177963.6	631
2015-06-10	39.5	39.8	39.2	39.57	0.2	0.51	424705.0	16802901.6	497
2015-06-09	39.0	39.9	38.7	39.37	-0.27	-0.68	790345.0	31062525.2	782
2015-06-08	40.5	40.9	39.2	39.64	-1.16	-2.84	735755.0	29656244.7	849
2015-06-07	41.5	42.2	40.6	40.8	-0.72	-1.73	1265654.0	52665186.1	1392
2015-06-04	41.3	42.5	41.1	41.52	0.71	1.74	3407234.0	142410340.3	2854
2015-06-03	40.2	41.1	40.1	40.81	0.77	1.92	1301528.0	52968408.4	1243
2015-06-02	39.7	40.3	39.7	40.04	0.52	1.32	746794.0	29910654.8	787
2015-06-01	39.3	39.7	39.1	39.52	0.03	0.08	637082.0	25124215.4	610
2015-05-31	39.9	40.4	39.3	39.49	-0.42	-1.05	1237240.0	49247352.9	1278
2015-05-28	40.6	40.7	39.7	39.91	-0.63	-1.55	747549.0	30115713.0	828
2015-05-27	40.7	41.4	40.2	40.54	0.25	0.62	2131577.0	86913687.9	2235
2015-05-26	39.2	40.4	39.1	40.29	1.1	2.81	1705396.0	67816535.0	1539
2015-05-25	39.2	39.7	38.8	39.19	0.12	0.31	973652.0	38282027.1	990
2015-05-24	38.1	39.8	38.0	39.07	1.06	2.79	2313570.0	90540430.1	2135
2015-05-21	37.9	38.3	37.8	38.01	0.09	0.24	599402.0	22828404.2	474
2015-05-20	38.0	38.4	37.7	37.92	-0.06	-0.16	732884.0	27892829.7	637
2015-05-19	38.1	38.5	37.9	37.98	0.07	0.18	854059.0	32639470.1	756
2015-05-18	37.1	38.0	37.0	37.91	0.73	1.96	885989.0	33305851.8	730
2015-05-17	36.9	37.2	36.9	37.18	0.34	0.92	248433.0	9214955.1	251
2015-05-14	37.0	37.2	36.7	36.84	-0.05	-0.14	270395.0	9988109.9	272
2015-05-13	37.0	37.3	36.7	36.89	-0.01	-0.03	353756.0	13061982.5	300
2015-05-12	36.1	37.0	36.1	36.9	0.41	1.12	230679.0	8429611.6	334
2015-05-11	37.4	37.8	36.3	36.49	-1.0	-2.67	538982.0	20047597.5	424
2015-05-10	37.4	37.8	37.4	37.49	-0.02	-0.05	498528.0	18755717.4	405
2015-05-07	37.9	37.9	37.3	37.51	-0.28	-0.74	399163.0	14974740.7	460
2015-05-06	37.7	38.3	37.7	37.79	-0.3	-0.79	431117.0	16376180.6	444
2015-05-05	38.7	39.0	37.9	38.09	-0.33	-0.86	1145679.0	44105521.6	1074
2015-05-04	37.6	38.8	37.3	38.42	0.87	2.32	1284328.0	48937827.0	1012
2015-05-03	37.2	38.9	37.2	37.55	0.11	0.29	1851851.0	70328117.1	1662
2015-04-30	37.4	38.1	37.3	37.44	0.19	0.51	1441546.0	54279815.8	1080
2015-04-29	36.8	37.4	36.4	37.25	0.69	1.89	1544069.0	57222676.3	1176
2015-04-28	36.5	37.0	36.5	36.56	0.04	0.11	486745.0	17885990.6	495
2015-04-27	36.5	37.1	36.0	36.52	0.05	0.14	1330630.0	48952466.0	1100
2015-04-26	36.4	36.7	36.3	36.47	0.2	0.55	705511.0	25754270.6	596
2015-04-23	35.8	36.4	35.4	36.27	0.31	0.86	1916568.0	68880805.6	1151
2015-04-22	36.5	36.6	35.6	35.96	0.06	0.17	857993.0	31048174.9	761
2015-04-21	35.2	36.3	34.8	35.9	0.71	2.02	1409274.0	50412959.2	1132
2015-04-20	35.8	35.9	34.8	35.19	-0.26	-0.73	935604.0	33146896.5	668
2015-04-19	34.6	36.0	34.6	35.45	2.07	6.2	924303.0	32534126.1	881
2015-04-16	33.2	33.8	33.0	33.38	0.4	1.21	1207356.0	40285114.4	863
2015-04-15	32.4	33.2	32.4	32.98	0.84	2.61	1260350.0	41386478.4	997
2015-04-14	32.1	32.5	32.0	32.14	0.11	0.34	559818.0	18066839.2	484
2015-04-13	31.5	32.3	31.5	32.03	0.43	1.36	644899.0	20624433.1	560
2015-04-12	32.0	32.2	31.5	31.6	-0.04	-0.13	650339.0	20732082.4	547
2015-04-09	31.0	31.7	30.8	31.64	0.47	1.51	401846.0	12623773.1	449
2015-04-08	31.7	32.3	31.0	31.17	0.17	0.55	1085825.0	34471663.0	883
2015-04-07	30.3	31.2	30.3	31.0	0.99	3.3	736961.0	22667947.0	670
2015-04-06	30.4	30.5	29.9	30.01	-0.13	-0.43	509339.0	15378986.2	553
2015-04-05	30.8	31.0	29.3	30.14	-0.65	-2.11	751926.0	22720127.0	951
2015-04-02	32.3	32.4	30.2	30.79	-1.21	-3.78	635545.0	20066307.2	764
2015-04-01	32.3	32.5	31.9	32.0	-0.16	-0.5	400058.0	12866154.8	469
2015-03-31	32.5	32.9	31.7	32.16	-0.7	-2.13	597868.0	19348172.3	722
2015-03-30	32.9	33.4	32.6	32.86	-0.18	-0.54	579063.0	19166801.3	561
2015-03-29	32.7	33.3	32.7	33.04	0.94	2.93	677813.0	22353304.8	583
2015-03-26	30.0	32.8	30.0	32.1	-0.61	-1.86	749209.0	23619888.7	951
2015-03-25	35.9	36.0	32.6	32.71	-3.42	-9.47	889564.0	30247620.4	1036
2015-03-24	36.3	36.5	35.6	36.13	-0.38	-1.04	367595.0	13293834.8	429
2015-03-23	36.5	36.6	36.2	36.51	0.04	0.11	396551.0	14444882.3	402
2015-03-22	36.5	36.7	36.3	36.47	0.17	0.47	455918.0	16626150.9	479
2015-03-19	36.1	36.7	35.6	36.3	0.76	2.14	971476.0	35304715.5	1024
2015-03-18	36.1	36.4	32.7	35.54	-0.68	-1.88	867135.0	30609768.3	1091
2015-03-17	36.6	37.0	36.0	36.22	-0.35	-0.96	547116.0	19948748.7	617
2015-03-16	37.8	37.9	36.2	36.57	-1.31	-3.46	698155.0	25950418.0	836
2015-03-15	38.0	38.2	37.7	37.88	-0.15	-0.39	452636.0	17165898.8	479
2015-03-12	38.6	38.6	38.0	38.03	-0.33	-0.86	733200.0	28086078.2	838
2015-03-11	37.8	38.8	37.5	38.36	0.43	1.13	1435986.0	54933570.8	1424
2015-03-10	38.2	38.3	37.6	37.93	-0.31	-0.81	621152.0	23603623.7	656
2015-03-09	38.6	38.8	38.2	38.24	-0.36	-0.93	734347.0	28188467.1	737
2015-03-08	38.7	39.0	38.2	38.6	-0.13	-0.34	1276949.0	49450906.9	1105
2015-03-05	39.0	39.5	38.6	38.73	-0.04	-0.1	2070735.0	80825372.4	2139
2015-03-04	38.1	38.9	38.0	38.77	0.71	1.87	1891054.0	72733940.9	1787
2015-03-03	38.4	38.7	38.0	38.06	-0.13	-0.34	1297499.0	49760598.9	1246
2015-03-02	37.3	38.3	37.1	38.19	0.82	2.19	1067970.0	40309344.2	926
2015-03-01	37.7	37.9	37.1	37.37	-0.29	-0.77	738232.0	27657138.5	629
2015-02-26	38.2	38.2	37.5	37.66	-0.32	-0.84	536228.0	20278167.4	509
2015-02-25	38.0	38.2	37.7	37.98	0.23	0.61	459463.0	17438562.2	576
2015-02-24	37.7	38.0	37.4	37.75	0.01	0.03	570497.0	21499602.7	637
2015-02-23	38.0	38.4	37.5	37.74	-0.03	-0.08	1529922.0	58103827.4	1394
2015-02-22	37.5	38.1	37.5	37.77	0.51	1.37	1479530.0	56052604.0	1494
2015-02-19	36.7	37.6	36.2	37.26	0.32	0.87	711587.0	26337532.6	742
2015-02-18	36.7	37.0	36.0	36.94	0.31	0.85	726739.0	26627039.1	536
2015-02-17	37.1	37.2	36.5	36.63	-0.44	-1.19	648088.0	23876895.1	614
2015-02-16	37.4	37.6	37.0	37.07	-0.2	-0.54	968368.0	36105276.3	807
2015-02-15	37.0	37.4	36.9	37.27	0.92	2.53	663920.0	24646909.4	648
2015-02-12	36.0	36.6	36.0	36.35	0.34	0.94	589825.0	21453658.3	683
2015-02-11	37.7	37.7	35.2	36.01	-1.43	-3.82	1134358.0	42049992.8	1145
2015-02-10	38.0	38.3	37.3	37.44	-0.84	-2.19	1365237.0	51507415.1	1187
2015-02-09	37.9	38.9	37.9	38.28	0.67	1.78	2928395.0	112366701.1	2243
2015-02-08	37.4	37.8	37.2	37.61	0.6	1.62	1838075.0	68958440.2	1366
2015-02-05	36.8	37.3	36.6	37.01	-0.14	-0.38	1106585.0	40920460.0	1014
2015-02-04	37.0	37.9	36.8	37.15	0.43	1.17	3112048.0	116271422.9	2285
2015-02-03	36.9	37.3	36.2	36.72	0.25	0.69	1502364.0	55374950.2	1238
2015-02-02	36.1	36.8	35.7	36.47	0.31	0.86	1287350.0	46937088.1	1114
2015-02-01	36.5	36.8	36.1	36.16	1.01	2.87	1271839.0	46290868.9	1074
2015-01-29	35.1	35.7	34.7	35.15	-0.06	-0.17	1445985.0	50887639.1	1294
2015-01-28	34.7	35.5	34.7	35.21	0.41	1.18	1622782.0	57169255.5	1322
2015-01-27	33.7	35.0	33.7	34.8	1.39	4.16	1742959.0	59821675.1	1625
2015-01-26	32.9	33.6	32.7	33.41	0.91	2.8	995802.0	32954383.9	896
2015-01-22	32.0	33.1	32.0	32.5	-0.28	-0.85	742649.0	24278153.1	744
2015-01-21	33.9	34.0	32.6	32.78	-0.99	-2.93	1384345.0	46193686.0	1044
2015-01-20	33.5	34.0	33.4	33.77	0.05	0.15	1573327.0	52927868.3	1166
2015-01-19	33.0	34.3	33.0	33.72	0.83	2.52	2870024.0	96730814.5	2002
2015-01-18	32.5	33.2	32.2	32.89	0.72	2.24	1100914.0	36168910.9	911
2015-01-15	33.2	33.4	32.0	32.17	-0.5	-1.53	1479763.0	48548047.1	1482
2015-01-14	32.6	33.4	32.2	32.67	0.31	0.96	2471462.0	81528254.6	2085
2015-01-13	30.7	32.7	30.7	32.36	0.81	2.57	1700912.0	54034184.9	1575
2015-01-12	31.0	32.2	30.8	31.55	0.63	2.04	2599158.0	82301719.6	1908
2015-01-11	30.8	31.1	30.4	30.92	0.34	1.11	1438913.0	44296152.6	1279
2015-01-08	31.1	31.3	30.5	30.58	0.18	0.59	1563499.0	48412751.3	1332
2015-01-07	29.8	30.9	29.7	30.4	0.38	1.27	2137994.0	65212490.8	1862
2015-01-06	27.7	30.4	27.7	30.02	0.24	0.81	948282.0	27306085.8	1017
2015-01-05	30.1	30.5	29.5	29.78	-0.93	-3.03	902684.0	27151069.7	1012
2015-01-04	31.0	31.4	30.6	30.71	-0.13	-0.42	1058259.0	32735370.3	1058
2015-01-01	30.9	31.5	29.8	30.84	0.61	2.02	1300090.0	40089576.8	1215
2014-12-31	31.6	32.0	28.3	30.23	-1.0	-3.2	1439118.0	43604909.6	1499
2014-12-30	31.0	31.7	30.7	31.23	-1.7	-5.16	1682627.0	52585441.6	1574
2014-12-29	34.4	34.5	32.7	32.93	-0.97	-2.86	2450123.0	82518128.5	1878
2014-12-28	32.8	34.2	32.6	33.9	1.65	5.12	2045921.0	68559498.2	1600
2014-12-25	32.2	33.0	30.7	32.25	0.06	0.19	2969975.0	95488829.1	2392
2014-12-24	31.0	33.4	31.0	32.19	1.76	5.78	3193675.0	103120871.7	2347
2014-12-23	28.7	30.5	28.3	30.43	1.2	4.11	1703651.0	50610417.5	1353
2014-12-22	28.8	30.0	28.2	29.23	0.43	1.49	1707534.0	50151431.2	1357
2014-12-21	30.1	30.2	27.0	28.8	0.05	0.17	2322847.0	67195513.6	1796
2014-12-18	27.6	28.8	27.2	28.75	2.5	9.52	1877200.0	53019842.9	1244
2014-12-17	26.0	26.7	23.8	26.25	-0.15	-0.57	2127214.0	52908509.75	1719
2014-12-16	26.6	27.3	26.4	26.4	-2.9	-9.9	1054758.0	28074420.9	688
2014-12-15	33.3	33.9	29.3	29.3	-3.24	-9.96	1451231.0	45663873.0	1443
2014-12-14	34.0	34.4	32.3	32.54	-3.29	-9.18	960097.0	32265377.8	1032
2014-12-11	35.0	36.2	34.4	35.83	-0.79	-2.16	695501.0	24587791.9	833
2014-12-10	37.7	38.0	36.0	36.62	-1.2	-3.17	525552.0	19441418.6	614
2014-12-09	36.8	38.0	36.0	37.82	-0.18	-0.47	953931.0	35104953.4	939
2014-12-08	39.4	39.6	37.8	38.0	-1.35	-3.43	1004504.0	38946437.8	1018
2014-12-07	38.5	39.9	38.1	39.35	0.71	1.84	1066881.0	41957838.2	983
2014-12-04	38.6	39.4	38.4	38.64	0.43	1.13	1094629.0	42623638.8	1067
2014-12-03	36.8	38.8	36.6	38.21	1.26	3.41	2176308.0	82830021.7	1617
2014-12-02	36.9	37.5	36.8	36.95	0.58	1.59	783483.0	29061552.6	585
2014-12-01	35.3	36.6	35.1	36.37	1.09	3.09	1090374.0	39336408.1	1013
2014-11-30	34.7	36.5	34.6	35.28	-2.82	-7.4	995656.0	35606567.2	1150
2014-11-27	38.2	38.8	37.7	38.1	-0.45	-1.17	1313835.0	50233688.8	1335
2014-11-26	38.5	38.9	38.1	38.55	-0.73	-1.86	1190746.0	45744518.0	1373
2014-11-25	40.5	40.5	39.2	39.28	-1.34	-3.3	873958.0	34745431.5	963
2014-11-24	41.7	41.9	40.5	40.62	-0.97	-2.33	951490.0	39127414.3	1048
2014-11-23	41.7	42.0	41.3	41.59	0.77	1.89	1318873.0	54804561.6	1031
2014-11-20	40.3	41.7	40.2	40.82	0.62	1.54	2823597.0	116162959.9	1801
2014-11-19	40.5	40.6	40.0	40.2	-0.11	-0.27	1030060.0	41496073.4	960
2014-11-18	40.0	40.8	39.8	40.31	0.58	1.46	1510594.0	60732022.3	1258
2014-11-17	43.0	43.0	39.0	39.73	-3.51	-8.12	3680698.0	148835103.2	2844
2014-11-16	46.1	46.1	42.6	43.24	-2.99	-6.47	2005310.0	89376564.6	1634
2014-11-13	46.1	47.0	46.0	46.23	-0.02	-0.04	1427033.0	66356009.8	1073
2014-11-12	46.0	46.4	45.9	46.25	0.26	0.57	743871.0	34318435.9	615
2014-11-11	46.7	47.0	45.9	45.99	-1.02	-2.17	777111.0	36108091.0	782
2014-11-10	47.0	47.4	46.8	47.01	0.13	0.28	966376.0	45485177.2	926
2014-11-09	47.0	47.2	46.5	46.88	-0.02	-0.04	1326987.0	62232028.2	1035
2014-11-06	47.3	47.5	46.6	46.9	-0.21	-0.45	776904.0	36531559.0	909
2014-11-05	47.2	47.8	45.3	47.11	-0.43	-0.9	1842905.0	85597464.2	1804
2014-11-04	48.5	49.4	47.2	47.54	-1.66	-3.37	2131743.0	103433156.4	2045
2014-11-03	48.5	49.5	47.7	49.2	1.13	2.35	2919297.0	142810952.2	1739
2014-11-02	48.0	48.7	47.9	48.07	0.8	1.69	1257394.0	60605311.7	1064
2014-10-30	47.4	47.7	46.3	47.27	-0.8	-1.66	1452845.0	68184394.1	1542
2014-10-29	49.9	50.5	46.7	48.07	-1.53	-3.08	1571756.0	77189645.8	1652
2014-10-28	49.9	49.9	49.1	49.6	-0.31	-0.62	1333534.0	65995532.8	1405
2014-10-27	51.75	52.25	49.7	49.91	-1.02	-2.0	2899332.0	147508544.25	2258
2014-10-26	49.1	52.75	49.0	50.93	2.03	4.15	4774318.0	244042812.95	3656
2014-10-23	48.8	49.4	48.0	48.9	-0.47	-0.95	1834973.0	89492183.3	1705
2014-10-22	50.5	50.75	48.0	49.37	-1.07	-2.12	3096445.0	153907693.95	2786
2014-10-21	51.5	52.0	49.9	50.44	-0.35	-0.69	4144118.0	210662658.75	3274
2014-10-20	48.1	51.25	47.9	50.79	2.69	5.59	2203332.0	108470413.1	1878
2014-10-19	49.6	50.75	47.3	48.1	0.4	0.84	1789897.0	87179687.15	1677
2014-10-16	50.5	51.75	47.7	47.7	-5.2	-9.83	2322222.0	112828835.95	1910
2014-10-15	54.75	55.0	52.75	52.9	-1.76	-3.22	642761.0	34559262.0	722
2014-10-14	55.25	55.75	53.5	54.66	-0.71	-1.28	661750.0	36127548.5	739
2014-10-13	54.5	56.25	54.0	55.37	1.24	2.29	740161.0	40902770.25	887
2014-10-12	56.25	57.5	53.5	54.13	-3.19	-5.57	1365856.0	76325142.0	1377
2014-10-02	56.0	57.75	55.5	57.32	1.02	1.81	1282768.0	72929308.0	1181
2014-10-01	57.0	57.0	56.0	56.3	-0.83	-1.45	779463.0	44006209.75	698
2014-09-30	57.5	58.25	56.25	57.13	0.1	0.18	1727070.0	98741156.0	1458
2014-09-29	57.25	59.0	56.75	57.03	0.34	0.6	2299454.0	133181388.75	2073
2014-09-28	56.5	59.0	56.0	56.69	0.61	1.09	4168998.0	240317782.25	3010
2014-09-25	56.0	56.75	55.25	56.08	0.67	1.21	2692879.0	150995702.0	2010
2014-09-24	55.75	57.25	54.0	55.41	0.19	0.34	4246739.0	236534228.5	3098
2014-09-22	54.75	55.75	54.25	55.22	0.16	0.29	1389345.0	76576227.75	1249
2014-09-21	55.75	56.25	54.5	55.06	0.05	0.09	2454047.0	136366046.0	1925
2014-09-18	56.0	56.0	54.0	55.01	-0.75	-1.35	2367280.0	129769552.0	2253
2014-09-17	55.0	57.0	54.5	55.76	1.24	2.27	2991068.0	167591439.5	2680
2014-09-16	57.0	57.75	53.75	54.52	-1.94	-3.44	5156411.0	289572567.75	4473
2014-09-15	56.0	57.0	53.5	56.46	0.85	1.53	4644971.0	257586454.0	3374
2014-09-14	53.25	56.75	53.0	55.61	3.38	6.47	6399995.0	354339864.25	4801
2014-09-11	52.5	54.5	51.0	52.23	-0.97	-1.82	7794327.0	410314967.25	5731
2014-09-10	48.5	53.25	48.4	53.2	4.7	9.69	9210177.0	471585657.2	5814
2014-09-09	48.4	48.8	47.4	48.5	0.64	1.34	3072335.0	147658483.0	2147
2014-09-08	46.4	48.1	46.4	47.86	1.7	3.68	3202173.0	151185119.2	2306
2014-09-07	45.7	46.3	45.5	46.16	0.54	1.18	1701911.0	78217911.3	1396
2014-09-04	45.7	46.1	45.1	45.62	0.13	0.29	2515373.0	114967685.0	2076
2014-09-03	44.2	45.9	44.2	45.49	1.46	3.32	5503055.0	248909851.5	3431
2014-09-02	43.9	44.5	43.5	44.03	0.31	0.71	1524617.0	67087872.5	1132
2014-09-01	43.8	44.2	43.2	43.72	-0.06	-0.14	1379613.0	60518288.2	1060
2014-08-31	43.4	44.3	43.3	43.78	0.32	0.74	1282361.0	56217573.6	951
2014-08-28	43.8	43.9	43.2	43.46	-0.2	-0.46	600987.0	26178564.8	619
2014-08-27	43.5	44.1	43.0	43.66	0.37	0.85	1127921.0	49141400.3	1014
2014-08-26	42.4	43.3	42.1	43.29	0.87	2.05	727732.0	31073248.5	754
2014-08-25	44.2	44.2	41.3	42.42	-1.56	-3.55	1084132.0	46765257.2	1259
2014-08-24	44.4	44.5	43.9	43.98	-0.24	-0.54	1337185.0	59016835.8	1050
2014-08-21	45.2	45.5	44.2	44.22	-0.69	-1.54	2173161.0	97429196.5	1848
2014-08-20	44.1	45.6	44.0	44.91	1.01	2.3	5356252.0	240577224.0	3892
2014-08-19	42.7	44.5	42.7	43.9	1.07	2.5	2108747.0	92072505.3	1613
2014-08-18	43.2	43.6	42.5	42.83	-0.48	-1.11	1126478.0	48580724.9	980
2014-08-17	43.4	44.2	43.1	43.31	-0.37	-0.85	1607430.0	69980327.5	1198
2014-08-14	44.5	45.2	43.5	43.68	-0.99	-2.22	1551593.0	69013322.1	1317
2014-08-13	44.0	44.8	43.6	44.67	0.68	1.55	2065812.0	91514028.0	1471
2014-08-12	42.9	44.5	42.7	43.99	0.93	2.16	3004184.0	131231775.9	2121
2014-08-11	42.2	43.3	42.0	43.06	0.91	2.16	2115557.0	90442654.2	1465
2014-08-10	42.1	42.7	41.9	42.15	0.13	0.31	1037409.0	43784339.3	975
2014-08-07	41.3	42.5	41.3	42.02	0.79	1.92	2736635.0	115142056.7	1861
2014-08-06	41.2	41.5	41.0	41.23	-0.13	-0.31	540974.0	22324534.2	594
2014-08-05	41.7	42.1	41.2	41.36	-0.29	-0.7	1402803.0	58425746.6	1207
2014-08-04	41.8	42.0	41.4	41.65	0.0	0.0	972648.0	40554596.9	995
2014-08-03	41.3	42.0	41.1	41.65	0.54	1.31	792243.0	32899756.8	755
2014-07-24	41.4	41.5	41.0	41.11	-0.16	-0.39	857947.0	35417644.9	974
2014-07-23	41.3	42.4	41.2	41.27	-0.16	-0.39	2292873.0	95715358.0	1881
2014-07-22	41.5	41.9	41.0	41.43	0.09	0.22	1584076.0	65755398.6	1631
2014-07-21	40.0	41.6	40.0	41.34	1.69	4.26	3165459.0	129561103.7	2656
2014-07-20	39.1	40.1	38.8	39.65	0.49	1.25	1565240.0	61858095.8	1207
2014-07-17	39.1	39.6	39.0	39.16	0.33	0.85	1595639.0	62800302.3	1292
2014-07-16	38.9	38.9	38.6	38.83	0.04	0.1	250825.0	9717149.3	267
2014-07-15	38.9	39.2	38.7	38.79	-0.03	-0.08	404420.0	15747225.2	435
2014-07-14	38.9	39.0	38.5	38.82	0.0	0.0	428430.0	16625902.7	366
2014-07-13	38.7	38.9	38.6	38.82	0.22	0.57	440571.0	17066761.8	375
2014-07-10	38.4	38.9	38.4	38.6	0.08	0.21	404470.0	15660074.5	385
2014-07-09	38.7	38.8	38.4	38.52	-0.22	-0.57	313799.0	12094840.0	407
2014-07-08	39.0	39.1	38.6	38.74	-0.18	-0.46	606980.0	23610806.7	591
2014-07-07	38.9	39.4	38.8	38.92	0.31	0.8	888246.0	34634990.3	860
2014-07-06	38.8	39.0	38.2	38.61	-0.16	-0.41	711710.0	27461266.5	641
2014-07-03	38.7	39.6	38.6	38.77	0.06	0.15	1591986.0	62268071.3	1668
2014-07-02	38.6	39.0	38.6	38.71	0.3	0.78	1276838.0	49532569.4	1097
2014-07-01	38.4	38.9	38.2	38.41	0.46	1.21	1618514.0	62423266.6	1304
2014-06-30	37.8	38.3	37.5	37.95	0.11	0.29	1280823.0	48565450.4	996
2014-06-29	37.0	38.9	36.7	37.84	0.44	1.18	3206777.0	122361745.9	2245
2014-06-26	37.2	37.9	37.1	37.4	0.37	1.0	1507578.0	56566423.1	1499
2014-06-25	36.9	37.4	36.3	37.03	0.38	1.04	1766830.0	65353366.2	1604
2014-06-24	36.0	37.0	35.2	36.65	0.7	1.95	1917502.0	68729268.5	1563
2014-06-23	37.1	37.1	35.7	35.95	-1.42	-3.8	772164.0	28113574.8	888
2014-06-22	38.0	38.1	37.0	37.37	-0.42	-1.11	387823.0	14600033.8	438
2014-06-19	38.5	38.5	37.7	37.79	-0.45	-1.18	455106.0	17295672.1	507
2014-06-18	38.1	38.6	37.8	38.24	0.31	0.82	780581.0	29899191.4	665
2014-06-17	37.4	38.1	37.0	37.93	0.49	1.31	890908.0	33617902.0	894
2014-06-16	38.7	39.7	37.0	37.44	-1.26	-3.26	1155822.0	44833015.2	1171
2014-06-15	39.0	39.2	38.0	38.7	-1.12	-2.81	1019954.0	39530282.4	1013
2014-06-12	40.7	40.7	39.7	39.82	-0.98	-2.4	852667.0	34274574.6	868
2014-06-11	39.9	41.0	39.6	40.8	0.82	2.05	1332721.0	53716432.7	1203
2014-06-10	40.7	40.8	39.4	39.98	-0.67	-1.65	1088940.0	43731294.9	1001
2014-06-09	40.8	41.0	40.3	40.65	0.12	0.3	906307.0	36910299.0	726
2014-06-08	42.1	42.3	38.2	40.53	-1.49	-3.55	2031114.0	82286557.8	1903
2014-06-05	42.5	42.6	41.9	42.02	-0.46	-1.08	683064.0	28837738.6	733
2014-06-04	42.1	42.9	41.9	42.48	0.48	1.14	2066260.0	87511666.9	1597
2014-06-03	41.8	42.6	41.8	42.0	0.07	0.17	1953302.0	82458853.0	1621
2014-06-02	43.2	43.2	41.8	41.93	-1.39	-3.21	1602110.0	68048700.4	1602
2014-06-01	43.7	44.3	43.1	43.32	-0.48	-1.1	858176.0	37377794.7	993
2014-05-29	44.3	45.1	43.1	43.8	-0.61	-1.37	2197355.0	97100745.7	2103
2014-05-28	44.9	45.5	44.1	44.41	-0.42	-0.94	2514669.0	112906863.2	2075
2014-05-27	45.0	45.9	44.6	44.83	0.0	0.0	2457554.0	111184533.7	1895
2014-05-26	44.5	45.4	44.5	44.83	0.32	0.72	970517.0	43615659.8	1008
2014-05-25	44.1	45.1	43.6	44.51	-0.71	-1.57	1224007.0	54525301.6	1285
2014-05-22	45.9	46.7	45.1	45.22	-0.6	-1.31	1976674.0	90754308.9	1822
2014-05-21	44.4	47.3	44.0	45.82	1.56	3.52	6407573.0	294204560.5	4898
2014-05-20	44.4	45.0	43.7	44.26	0.26	0.59	3495922.0	155148164.6	2716
2014-05-19	43.8	44.8	42.2	44.0	0.33	0.76	6457647.0	282833363.7	5566
2014-05-18	42.5	44.9	42.2	43.67	1.34	3.17	5710499.0	249685210.9	4343
2014-05-15	43.3	43.3	42.2	42.33	-0.91	-2.1	1616850.0	69042043.2	1493
2014-05-14	43.8	44.0	43.1	43.24	-0.58	-1.32	1771628.0	77047576.7	1432
2014-05-13	43.1	44.7	43.1	43.82	0.87	2.03	6338752.0	278862887.5	3852
2014-05-12	42.2	43.4	42.2	42.95	0.82	1.95	3674141.0	157715140.5	2487
2014-05-11	42.2	42.5	41.8	42.13	0.05	0.12	836140.0	35197579.9	806
2014-05-08	42.3	42.9	42.0	42.08	-0.07	-0.17	1229660.0	52147176.8	1250
2014-05-07	41.6	42.8	41.5	42.15	0.47	1.13	2343480.0	99046014.5	2152
2014-05-06	42.3	42.4	41.2	41.68	-0.45	-1.07	1362107.0	57200774.6	1435
2014-05-05	42.2	43.6	41.9	42.13	0.01	0.02	4107007.0	175550256.2	3428
2014-05-04	41.8	43.8	41.7	42.12	0.56	1.35	5373615.0	230418057.2	4237
2014-05-01	41.6	42.5	41.4	41.56	0.08	0.19	1493454.0	62647614.9	1284
2014-04-30	41.5	41.7	41.3	41.48	0.14	0.34	914178.0	37970377.1	791
2014-04-29	41.2	41.7	41.0	41.34	0.09	0.22	1050516.0	43466008.4	1131
2014-04-28	42.1	42.1	41.1	41.25	-0.68	-1.62	1076223.0	44740071.4	1113
2014-04-27	42.4	42.8	41.6	41.93	-0.08	-0.19	1751774.0	73508818.9	1684
2014-04-24	40.9	42.6	40.4	42.01	1.06	2.59	2321223.0	96532696.5	2322
2014-04-23	41.7	41.8	40.4	40.95	-0.57	-1.37	1447678.0	59748147.5	1600
2014-04-22	41.0	42.6	41.0	41.52	0.12	0.29	3566000.0	149228896.0	3469
2014-04-21	42.3	44.3	40.2	41.4	-0.1	-0.24	7979633.0	338927562.6	7309
2014-04-20	38.0	41.5	37.8	41.5	3.69	9.76	7870808.0	312872130.3	4966
2014-04-17	38.9	39.0	37.5	37.81	-0.21	-0.55	2894333.0	110525490.7	2091
2014-04-16	37.3	38.5	37.1	38.02	1.04	2.81	3077611.0	116787585.4	2242
2014-04-15	36.5	37.4	36.5	36.98	0.56	1.54	1930968.0	71216486.7	1560
2014-04-14	35.1	36.5	35.0	36.42	1.27	3.61	2869516.0	103378810.3	2017
2014-04-13	34.8	35.8	34.3	35.15	-0.05	-0.14	3288134.0	115871318.5	2354
2014-04-10	36.2	36.7	35.0	35.2	-0.8	-2.22	2863272.0	102009919.4	2301
2014-04-09	38.0	38.7	34.1	36.0	-1.8	-4.76	6078356.0	226139631.0	4558
2014-04-08	36.1	37.8	36.0	37.8	1.8	5.0	4296341.0	157398856.4	2824
2014-04-07	34.7	36.0	34.5	36.0	1.4	4.05	3210154.0	113650618.9	2293
2014-04-06	34.5	35.7	34.4	34.6	0.7	2.06	4441063.0	155433640.7	2773
2014-04-03	33.6	34.5	33.5	33.9	0.5	1.5	3051600.0	104269125.7	2103
2014-04-02	33.5	33.8	33.3	33.4	0.0	0.0	962839.0	32315255.4	730
2014-04-01	33.0	33.6	32.9	33.4	0.5	1.52	887936.0	29538559.5	684
2014-03-31	33.1	33.2	32.8	32.9	-0.3	-0.9	737754.0	24338300.3	481
2014-03-30	33.3	33.6	32.9	33.2	0.1	0.3	918773.0	30486314.4	750
2014-03-27	33.8	34.0	32.7	33.1	-0.6	-1.78	1412708.0	47267226.8	1219
2014-03-26	33.4	34.2	33.3	33.7	0.4	1.2	2241949.0	75882326.4	1600
2014-03-25	32.9	33.7	32.8	33.3	0.3	0.91	1959753.0	65287723.2	1290
2014-03-24	33.0	33.0	32.7	33.0	0.2	0.61	911911.0	30005138.9	615
2014-03-23	32.5	33.0	32.5	32.8	0.4	1.23	1042844.0	34230634.7	630
2014-03-20	32.6	32.6	32.3	32.4	-0.3	-0.92	570491.0	18534441.4	487
2014-03-19	32.7	33.1	32.5	32.7	-0.1	-0.3	873608.0	28653568.3	666
2014-03-18	32.5	33.0	32.3	32.8	0.4	1.23	1636856.0	53466798.2	1088
2014-03-17	32.6	32.7	32.2	32.4	-0.2	-0.61	792712.0	25731970.0	693
2014-03-16	32.8	33.2	32.5	32.6	-0.2	-0.61	1205652.0	39469716.5	910
2014-03-13	32.9	33.6	32.8	32.8	-0.1	-0.3	1718559.0	57083130.9	1366
2014-03-12	32.7	33.5	32.4	32.9	0.2	0.61	2310587.0	76090811.0	1558
2014-03-11	32.5	33.2	32.4	32.7	0.4	1.24	2307909.0	75905604.3	1321
2014-03-10	32.6	32.7	32.2	32.3	0.0	0.0	1323909.0	43032879.4	1087
2014-03-09	31.6	32.4	31.6	32.3	0.8	2.54	1652102.0	52878790.7	1010
2014-03-06	31.1	31.7	31.0	31.5	0.4	1.29	702779.0	22032226.4	571
2014-03-05	31.2	31.5	30.7	31.1	-0.1	-0.32	801769.0	24943673.0	669
2014-03-04	30.9	31.2	30.9	31.2	0.3	0.97	541282.0	16831798.0	400
2014-03-03	31.1	31.1	30.7	30.9	-0.3	-0.96	552557.0	17071120.0	492
2014-03-02	31.8	31.9	31.0	31.2	-0.6	-1.89	776027.0	24296417.6	681
2014-02-27	31.5	32.0	31.5	31.8	0.3	0.95	554606.0	17630902.4	469
2014-02-26	31.6	31.9	31.5	31.5	-0.2	-0.63	750777.0	23798728.6	535
2014-02-25	32.0	32.2	31.5	31.7	-0.3	-0.94	856134.0	27193720.8	597
2014-02-24	31.8	32.3	31.8	32.0	0.2	0.63	989668.0	31691655.4	812
2014-02-23	31.5	31.8	31.3	31.8	0.5	1.6	1046956.0	33115109.0	728
2014-02-20	31.3	31.6	31.2	31.3	0.3	0.97	1523556.0	47801656.4	1078
2014-02-19	30.5	31.2	30.5	31.0	0.5	1.64	1640872.0	50707879.6	1026
2014-02-18	30.5	30.7	30.3	30.5	0.1	0.33	446690.0	13623875.1	320
2014-02-17	30.4	30.7	30.3	30.4	0.1	0.33	641796.0	19569090.6	600
2014-02-16	30.4	30.4	30.2	30.3	0.1	0.33	309201.0	9369923.6	244
2014-02-13	30.4	30.4	30.1	30.2	-0.3	-0.98	191119.0	5781516.0	188
2014-02-12	30.5	30.5	30.3	30.5	0.1	0.33	380805.0	11561600.8	256
2014-02-11	30.6	30.8	30.3	30.4	-0.1	-0.33	465899.0	14225499.9	388
2014-02-10	30.3	30.6	30.2	30.5	0.2	0.66	542498.0	16528875.8	386
2014-02-09	30.4	30.5	30.2	30.3	0.0	0.0	329327.0	9991038.8	258
2014-02-06	30.3	30.4	30.1	30.3	0.0	0.0	190613.0	5759569.5	201
2014-02-05	30.5	30.5	30.2	30.3	0.0	0.0	191688.0	5810595.7	165
2014-02-04	30.2	30.3	30.0	30.3	-0.2	-0.66	330869.0	9990405.0	299
2014-02-03	30.4	31.0	30.3	30.5	0.1	0.33	1076788.0	33048264.4	763
2014-02-02	30.2	30.5	30.2	30.4	0.1	0.33	267059.0	8107693.5	263
2014-01-30	30.1	30.5	30.1	30.3	0.0	0.0	303719.0	9200021.9	319
2014-01-29	30.3	30.4	30.2	30.3	0.2	0.66	200036.0	6059136.1	197
2014-01-28	30.1	30.2	30.0	30.1	0.1	0.33	228711.0	6886624.1	237
2014-01-27	30.2	30.3	30.0	30.0	-0.2	-0.66	376214.0	11343398.7	280
2014-01-26	30.0	30.4	29.7	30.2	-0.4	-1.31	526278.0	15845994.3	439
2014-01-23	30.7	30.9	30.5	30.6	-0.2	-0.65	430035.0	13201842.1	346
2014-01-22	30.5	31.0	30.4	30.8	0.4	1.32	767649.0	23566806.2	595
2014-01-21	30.6	30.7	30.2	30.4	-0.2	-0.65	434622.0	13197865.4	382
2014-01-20	30.9	30.9	30.6	30.6	-0.3	-0.97	371361.0	11408496.0	274
2014-01-19	30.7	31.0	30.5	30.9	0.3	0.98	532719.0	16365854.9	379
2014-01-16	30.6	30.8	30.5	30.6	0.0	0.0	420034.0	12852274.7	345
2014-01-15	30.8	30.9	30.6	30.6	-0.1	-0.33	213685.0	6560979.3	227
2014-01-14	30.6	30.8	30.5	30.7	0.0	0.0	270819.0	8301284.2	270
2014-01-13	30.6	30.8	30.5	30.7	0.1	0.33	325905.0	9998420.7	278
2014-01-12	30.8	31.3	30.5	30.6	-0.2	-0.65	826786.0	25568550.9	596
2014-01-09	30.7	30.9	30.6	30.8	0.0	0.0	400380.0	12305260.2	319
2014-01-08	30.9	31.0	30.6	30.8	-0.2	-0.65	699922.0	21588520.2	466
2014-01-07	30.9	31.0	30.8	31.0	0.1	0.32	322012.0	9934742.9	239
2014-01-06	31.0	31.1	30.8	30.9	-0.1	-0.32	295995.0	9154643.4	247
2014-01-05	31.0	31.2	31.0	31.0	0.0	0.0	333414.0	10365371.8	236
2014-01-02	31.3	31.3	31.0	31.0	-0.2	-0.64	369677.0	11501738.1	277
2014-01-01	31.0	31.3	31.0	31.2	0.2	0.65	321033.0	9996400.6	284
2013-12-31	31.2	31.2	30.9	31.0	-0.2	-0.64	378536.0	11746645.9	319
2013-12-30	31.2	31.2	31.0	31.2	0.0	0.0	365351.0	11381935.3	319
2013-12-29	31.3	31.5	31.0	31.2	0.1	0.32	780329.0	24367280.4	675
2013-12-26	30.5	31.4	30.5	31.1	0.6	1.97	1395766.0	43298086.9	1026
2013-12-25	30.6	30.8	30.4	30.5	0.0	0.0	644406.0	19701457.6	426
2013-12-24	30.8	30.8	30.5	30.5	-0.2	-0.65	357624.0	10948789.5	271
2013-12-23	30.9	31.0	30.7	30.7	-0.2	-0.65	422918.0	13057379.2	330
2013-12-22	30.6	31.1	30.5	30.9	0.4	1.31	807887.0	24887776.4	527
2013-12-19	30.5	30.8	30.4	30.5	0.2	0.66	621437.0	18986790.8	396
2013-12-18	30.4	30.7	30.3	30.3	-0.1	-0.33	436685.0	13291630.9	301
2013-12-17	30.4	30.7	30.3	30.4	0.0	0.0	534640.0	16284019.6	422
2013-12-16	30.3	30.5	30.2	30.4	0.0	0.0	652589.0	19773906.2	469
2013-12-15	30.9	31.0	30.4	30.4	-0.5	-1.62	922334.0	28272710.5	673
2013-12-12	31.4	31.4	30.9	30.9	-0.5	-1.59	640676.0	19947157.0	487
2013-12-11	31.4	31.6	31.3	31.4	0.1	0.32	646250.0	20300813.4	443
2013-12-10	31.4	31.5	31.1	31.3	0.0	0.0	937853.0	29364091.1	591
2013-12-09	31.4	31.4	31.2	31.3	0.0	0.0	590884.0	18510452.7	415
2013-12-08	31.0	31.6	31.0	31.3	0.3	0.97	2136770.0	67015804.2	1228
2013-12-05	30.5	31.0	30.5	31.0	0.6	1.97	832860.0	25584147.7	542
2013-12-04	30.4	30.8	30.3	30.4	-0.1	-0.33	605418.0	18465678.3	431
2013-12-03	31.0	31.1	30.3	30.5	-0.5	-1.61	656340.0	20128878.2	438
2013-12-02	30.7	31.1	30.7	31.0	0.3	0.98	1105046.0	34182548.1	642
2013-12-01	30.3	30.7	30.2	30.7	0.4	1.32	975278.0	29741235.2	572
2013-11-28	30.1	30.3	30.0	30.3	0.2	0.66	379466.0	11458451.7	255
2013-11-27	30.0	30.2	29.9	30.1	0.1	0.33	158592.0	4768549.6	150
2013-11-26	30.1	30.1	30.0	30.0	-0.2	-0.66	204942.0	6161366.7	169
2013-11-25	30.2	30.2	30.0	30.2	-0.1	-0.33	166780.0	5023682.1	175
2013-11-24	30.4	30.4	30.1	30.3	0.1	0.33	322342.0	9753425.8	249
2013-11-21	30.3	30.4	30.1	30.2	-0.2	-0.66	320805.0	9695505.0	242
2013-11-20	30.2	30.4	30.1	30.4	0.3	1.0	325611.0	9852783.5	262
2013-11-19	30.2	30.3	30.1	30.1	-0.2	-0.66	338666.0	10208912.1	274
2013-11-18	30.6	30.6	30.2	30.3	-0.3	-0.98	564901.0	17173188.6	382
2013-11-17	30.8	31.1	30.5	30.6	0.0	0.0	939532.0	28949798.1	695
2013-11-14	30.1	30.7	30.1	30.6	0.6	2.0	1595541.0	48663434.8	981
2013-11-13	30.1	30.1	29.9	30.0	0.0	0.0	233806.0	7016581.2	214
2013-11-12	30.1	30.2	30.0	30.0	-0.2	-0.66	278673.0	8386074.6	232
2013-11-11	30.1	30.2	30.0	30.2	0.1	0.33	255178.0	7688053.9	251
2013-11-10	30.2	30.2	29.9	30.1	0.0	0.0	304871.0	9177769.7	252
2013-11-07	30.3	30.3	30.0	30.1	-0.1	-0.33	477069.0	14358313.4	376
2013-11-06	30.4	30.5	30.2	30.2	-0.2	-0.66	292423.0	8865677.2	254
2013-11-05	30.2	30.5	30.2	30.4	0.2	0.66	431130.0	13102187.2	357
2013-11-04	30.3	30.4	30.2	30.2	0.0	0.0	360458.0	10904896.2	268
2013-11-03	30.2	30.5	30.1	30.2	0.1	0.33	501677.0	15187973.9	328
2013-10-31	30.1	30.3	30.0	30.1	0.0	0.0	315140.0	9509081.8	263
2013-10-30	30.3	30.4	30.0	30.1	-0.1	-0.33	387385.0	11678988.7	355
2013-10-29	30.3	30.3	30.1	30.2	-0.3	-0.98	388811.0	11740195.0	344
2013-10-28	30.5	30.8	30.2	30.5	0.0	0.0	807199.0	24590460.2	585
2013-10-27	30.3	30.5	30.1	30.5	0.2	0.66	370671.0	11232892.5	313
2013-10-24	30.1	30.4	30.1	30.3	0.2	0.66	431227.0	13062700.5	346
2013-10-23	30.0	30.3	30.0	30.1	0.0	0.0	570423.0	17176666.1	366
2013-10-22	30.7	30.8	30.1	30.1	-0.4	-1.31	527148.0	16028453.5	439
2013-10-21	30.1	30.7	30.1	30.5	0.5	1.67	826243.0	25100745.6	616
2013-10-20	30.1	30.2	29.9	30.0	0.6	2.04	543868.0	16342589.9	374
2013-10-10	29.3	29.6	29.3	29.4	0.1	0.34	313797.0	9252809.5	315
2013-10-09	29.4	29.6	29.0	29.3	-0.1	-0.34	390280.0	11438404.7	324
2013-10-08	29.5	29.8	29.2	29.4	-0.1	-0.34	479864.0	14145440.1	368
2013-10-07	29.8	30.0	29.4	29.5	-0.5	-1.67	693581.0	20610412.5	534
2013-10-06	30.7	31.0	29.0	30.0	-0.7	-2.28	996918.0	29965660.5	808
2013-10-03	30.8	31.1	30.7	30.7	-0.1	-0.32	655596.0	20247815.5	494
2013-10-02	30.8	31.1	30.7	30.8	0.2	0.65	812816.0	25127256.0	623
2013-10-01	29.9	30.7	29.9	30.6	0.4	1.32	1211387.0	36847651.8	808
2013-09-30	30.1	30.4	30.1	30.2	0.2	0.67	464857.0	14042989.7	380
2013-09-29	30.3	30.4	29.8	30.0	-0.3	-0.99	561739.0	16914922.0	478
2013-09-26	30.7	30.8	30.2	30.3	-0.4	-1.3	425901.0	12958065.0	440
2013-09-25	31.0	31.0	30.7	30.7	-0.4	-1.29	577306.0	17831883.9	444
2013-09-24	31.4	31.4	31.0	31.1	-0.1	-0.32	511259.0	15952766.6	388
2013-09-19	31.4	31.5	31.0	31.2	0.2	0.65	871718.0	27229155.1	797
2013-09-18	32.0	32.4	31.0	31.0	-0.8	-2.52	2565232.0	81731080.7	1736
2013-09-17	31.4	32.0	31.1	31.8	0.5	1.6	1869845.0	59312497.6	1206
2013-09-16	31.0	31.6	30.6	31.3	0.5	1.62	1877312.0	58546298.5	1112
2013-09-15	30.8	31.0	30.5	30.8	0.4	1.32	1247095.0	38367109.5	847
2013-09-12	30.2	31.0	30.1	30.4	0.3	1.0	2252287.0	68752010.1	1513
2013-09-11	29.0	30.2	28.7	30.1	1.1	3.79	2125845.0	62535467.9	1135
2013-09-10	28.8	29.3	28.4	29.0	1.3	4.69	2209729.0	63656138.4	1282
2013-09-09	27.8	27.8	27.3	27.7	-0.1	-0.36	705940.0	19471503.6	569
2013-09-08	28.3	28.6	27.5	27.8	-0.1	-0.36	954811.0	26708967.2	635
2013-09-05	28.5	28.9	27.5	27.9	-0.6	-2.11	1120536.0	31461678.9	790
2013-09-04	28.9	29.1	28.4	28.5	-1.0	-3.39	963763.0	27710318.2	654
2013-09-03	30.3	30.7	29.0	29.5	-0.7	-2.32	1476840.0	44175840.8	855
2013-09-02	30.4	30.5	29.8	30.2	-0.1	-0.33	1106105.0	33338665.7	733
2013-09-01	30.0	30.4	29.7	30.3	1.0	3.41	1430184.0	42952567.5	905
2013-08-29	30.5	31.0	29.3	29.3	-0.8	-2.66	1560155.0	47086237.3	1264
2013-08-28	29.8	31.4	29.5	30.1	-1.2	-3.83	2498332.0	75992372.1	1941
2013-08-27	34.2	34.2	31.3	31.3	-3.4	-9.8	1788377.0	57561194.0	1603
2013-08-26	35.3	35.4	34.3	34.7	-0.8	-2.25	2040146.0	71025342.3	1540
2013-08-25	36.5	36.5	35.2	35.5	-0.9	-2.47	1682724.0	60340099.3	1241
2013-08-22	36.8	36.8	36.3	36.4	-0.3	-0.82	1258321.0	45959171.2	776
2013-08-21	36.7	37.2	36.6	36.7	0.0	0.0	1572198.0	57907577.5	1032
2013-08-20	36.5	36.8	36.0	36.7	0.2	0.55	2252050.0	82153019.6	1228
2013-08-19	36.8	36.8	36.4	36.5	-0.3	-0.82	1122378.0	40996859.2	507
2013-08-18	36.7	37.1	36.6	36.8	0.1	0.27	431233.0	15874207.8	336
2013-08-15	36.6	37.0	36.5	36.7	-0.1	-0.27	708128.0	26108749.5	591
2013-08-14	37.0	37.0	36.5	36.8	-0.2	-0.54	1166556.0	42911448.9	509
2013-08-13	37.1	37.3	36.7	37.0	0.0	0.0	624191.0	23085515.3	543
2013-08-05	36.8	37.0	36.6	37.0	0.2	0.54	684893.0	25187910.8	488
2013-08-04	36.4	36.9	36.2	36.8	0.4	1.1	521158.0	19037512.0	435
2013-08-01	36.4	36.6	36.1	36.4	-0.2	-0.55	490581.0	17800598.3	314
2013-07-31	36.6	37.1	36.4	36.6	0.0	0.0	927354.0	34017126.8	463
2013-07-30	36.8	36.8	36.4	36.6	-0.2	-0.54	345314.0	12608972.2	254
2013-07-29	36.7	36.8	36.5	36.8	0.2	0.55	329653.0	12082498.1	309
2013-07-28	36.5	36.7	36.4	36.6	0.2	0.55	550505.0	20091072.6	345
2013-07-25	36.6	36.6	36.2	36.4	-0.2	-0.55	484397.0	17607347.4	422
2013-07-24	36.5	37.0	36.3	36.6	0.1	0.27	818056.0	30021533.7	532
2013-07-23	36.5	36.8	36.3	36.5	0.2	0.55	519077.0	18929422.5	448
2013-07-22	36.5	36.8	36.3	36.3	-0.2	-0.55	327499.0	11962821.9	319
2013-07-21	36.1	36.9	36.0	36.5	0.4	1.11	579194.0	21190887.5	462
2013-07-18	35.8	36.6	35.7	36.1	0.3	0.84	965183.0	35067670.4	763
2013-07-17	36.0	36.1	35.7	35.8	-0.1	-0.28	339359.0	12179118.8	245
2013-07-16	36.1	36.4	35.8	35.9	-0.1	-0.28	500059.0	18073372.6	454
2013-07-15	35.5	36.1	35.5	36.0	0.5	1.41	556943.0	19958975.3	507
2013-07-14	35.6	35.6	35.4	35.5	0.0	0.0	337393.0	11972228.4	331
2013-07-11	35.5	35.7	35.4	35.5	0.0	0.0	224798.0	7993451.5	214
2013-07-10	35.6	35.9	35.2	35.5	-0.1	-0.28	330071.0	11732886.3	308
2013-07-09	35.8	35.8	35.3	35.6	0.0	0.0	427176.0	15153765.1	386
2013-07-08	36.1	36.2	35.6	35.6	-0.5	-1.39	404530.0	14511185.0	398
2013-07-07	36.1	36.3	35.9	36.1	0.0	0.0	525611.0	18980370.5	477
2013-07-04	36.3	36.4	35.9	36.1	0.1	0.28	659382.0	23849152.1	602
2013-07-03	36.1	36.6	35.6	36.0	0.0	0.0	1105349.0	40098491.7	1015
2013-07-02	36.2	36.6	36.0	36.0	-0.3	-0.83	710879.0	25842727.8	652
2013-07-01	36.4	36.7	36.0	36.3	-0.2	-0.55	1421988.0	51737116.2	1165
2013-06-30	35.8	36.6	35.6	36.5	0.7	1.96	1883478.0	68224419.9	1101
2013-06-26	36.9	37.4	35.7	35.8	-1.1	-2.98	1843660.0	67217246.7	1317
2013-06-25	36.0	37.2	35.9	36.9	0.9	2.5	1393111.0	50736802.1	904
2013-06-24	35.3	36.3	35.0	36.0	0.6	1.69	1578106.0	56300615.2	957
2013-06-23	35.0	35.7	35.0	35.4	0.7	2.02	1010826.0	35738821.0	752
2013-06-22	33.6	34.8	33.6	34.7	0.5	1.46	590406.0	20281825.7	393
2013-06-19	34.2	34.6	33.8	34.2	0.0	0.0	492394.0	16880915.8	501
2013-06-18	34.4	34.6	34.1	34.2	-0.2	-0.58	362220.0	12444089.1	424
2013-06-17	34.0	34.4	33.9	34.4	0.6	1.78	691124.0	23641638.2	524
2013-06-16	33.1	34.1	32.0	33.8	-0.1	-0.29	880126.0	29389568.3	771
2013-06-15	35.2	35.2	32.0	33.9	-1.6	-4.51	770515.0	25945179.6	590
2013-06-12	35.4	35.6	35.3	35.5	0.0	0.0	427179.0	15149123.7	309
2013-06-11	35.7	35.8	35.3	35.5	-0.3	-0.84	514657.0	18315571.6	384
2013-06-10	35.1	36.0	34.9	35.8	0.7	1.99	1064723.0	37832931.9	784
2013-06-09	35.2	35.3	34.9	35.1	-0.1	-0.28	428633.0	15028043.6	286
2013-06-08	35.1	35.4	35.0	35.2	0.2	0.57	497751.0	17521525.6	436
2013-06-05	35.1	35.2	34.8	35.0	0.0	0.0	283080.0	9928104.4	276
2013-06-04	35.7	35.7	35.0	35.0	-0.7	-1.96	473765.0	16745649.2	398
2013-06-03	36.0	36.0	35.5	35.7	-0.2	-0.56	307799.0	11000183.5	340
2013-06-02	36.5	36.6	35.9	35.9	-0.5	-1.37	407655.0	14773760.3	399
2013-06-01	35.1	36.7	35.1	36.4	0.7	1.96	952310.0	34443831.4	811
2013-05-29	35.7	36.4	35.4	35.7	-0.2	-0.56	625807.0	22526727.2	638
2013-05-28	35.2	35.9	35.2	35.9	1.0	2.87	867299.0	30876905.7	691
2013-05-27	34.7	35.5	34.6	34.9	0.2	0.58	720397.0	25292470.6	650
2013-05-26	34.9	35.1	34.6	34.7	-0.1	-0.29	332939.0	11621776.6	355
2013-05-25	34.9	35.1	34.2	34.8	-0.3	-0.85	193956.0	6764572.9	255
2013-05-22	34.8	35.3	34.8	35.1	0.1	0.29	185933.0	6514257.6	288
2013-05-21	35.2	35.4	34.8	35.0	-0.2	-0.57	279026.0	9787054.7	355
2013-05-20	35.6	35.7	35.0	35.2	-0.3	-0.85	406782.0	14389713.0	440
2013-05-19	35.7	35.8	35.3	35.5	-0.2	-0.56	368952.0	13121102.0	394
2013-05-18	35.2	36.0	35.0	35.7	0.6	1.71	591466.0	21002178.4	596
2013-05-15	34.3	35.2	33.0	35.1	0.7	2.03	651893.0	22163643.6	698
2013-05-14	35.4	36.2	34.0	34.4	-1.4	-3.91	802564.0	28410092.3	857
2013-05-13	34.9	35.8	33.9	35.8	0.7	1.99	898283.0	31362790.8	893
2013-05-12	35.7	35.7	35.1	35.1	-0.7	-1.96	623649.0	22044776.0	556
2013-05-11	35.8	35.9	35.5	35.8	0.1	0.28	249866.0	8937913.4	271
2013-05-08	36.0	36.2	35.7	35.7	-0.1	-0.28	215866.0	7751168.2	267
2013-05-07	35.8	36.1	35.6	35.8	-0.3	-0.83	497716.0	17826042.1	484
2013-05-06	36.1	36.2	35.3	36.1	-0.1	-0.28	652295.0	23375125.8	616
2013-05-05	36.5	36.5	36.0	36.2	-0.1	-0.28	624094.0	22628108.9	749
2013-05-04	36.4	36.6	35.9	36.3	0.2	0.55	585941.0	21232079.2	611
2013-05-01	36.6	36.7	35.8	36.1	-0.6	-1.63	901831.0	32723801.3	565
2013-04-30	37.3	37.5	36.5	36.7	-0.5	-1.34	639091.0	23674121.1	664
2013-04-29	36.1	37.4	36.1	37.2	1.2	3.33	1465400.0	53900256.6	1081
2013-04-28	35.8	36.2	35.8	36.0	0.0	0.0	346278.0	12459948.8	338
2013-04-27	35.3	36.2	35.3	36.0	0.2	0.56	450189.0	16153625.2	469
2013-04-24	36.2	36.2	35.3	35.8	-0.2	-0.56	332105.0	11875269.8	412
2013-04-23	36.3	36.4	35.7	36.0	-0.3	-0.83	514149.0	18515732.6	546
2013-04-22	35.1	36.3	35.0	36.3	1.3	3.71	644239.0	23002048.7	664
2013-04-21	34.4	35.4	34.4	35.0	0.8	2.34	615162.0	21479897.1	652
2013-04-20	34.9	35.0	33.6	34.2	-0.3	-0.87	841934.0	28998756.1	973
2013-04-17	37.8	37.8	34.2	34.5	-3.5	-9.21	1305772.0	46494647.9	1375
2013-04-16	36.7	38.5	36.7	38.0	0.3	0.8	1837145.0	69499101.0	1667
2013-04-15	37.9	37.9	36.6	37.7	-0.1	-0.26	986852.0	36752102.9	1053
2013-04-14	38.3	38.9	37.6	37.8	-0.5	-1.31	1323380.0	50654684.2	1327
2013-04-13	38.0	39.0	37.7	38.3	0.9	2.41	2111176.0	81227285.4	2042
2013-04-10	37.9	38.3	36.4	37.4	-0.5	-1.32	1750659.0	65459107.4	2076
2013-04-09	37.4	39.3	37.1	37.9	0.4	1.07	2772124.0	106098011.1	2822
2013-04-08	36.0	37.5	35.9	37.5	1.8	5.04	2615097.0	96090623.3	2482
2013-04-07	33.5	36.2	33.5	35.7	1.8	5.31	1903858.0	67030797.1	1763
2013-04-06	34.0	34.2	33.0	33.9	-0.4	-1.17	753406.0	25307226.8	684
2013-04-03	34.3	34.7	34.0	34.3	0.0	0.0	462345.0	15865281.9	423
2013-04-02	34.6	34.7	34.2	34.3	-0.3	-0.87	379429.0	13069546.5	347
2013-04-01	34.0	34.7	34.0	34.6	0.6	1.76	545583.0	18772852.0	618
2013-03-31	34.2	34.3	33.9	34.0	-0.3	-0.87	536614.0	18263526.2	575
2013-03-30	35.0	35.2	33.9	34.3	-0.6	-1.72	907728.0	31395949.0	957
2013-03-27	34.3	35.5	34.2	34.9	0.6	1.75	1450768.0	50893552.4	1338
2013-03-26	34.7	34.7	33.9	34.3	-0.2	-0.58	511063.0	17522173.5	477
2013-03-25	34.3	34.9	34.2	34.5	0.4	1.17	663253.0	22896049.2	568
2013-03-24	34.9	35.4	34.1	34.1	-0.8	-2.29	816056.0	28533784.2	809
2013-03-23	35.2	35.5	34.8	34.9	-0.3	-0.85	960064.0	33696383.5	884
2013-03-20	35.3	36.2	35.0	35.2	0.2	0.57	1818058.0	64610001.2	1526
2013-03-19	34.4	35.5	34.3	35.0	0.6	1.74	1145262.0	40116563.7	1060
2013-03-18	34.6	34.8	34.0	34.4	-0.4	-1.15	741078.0	25482804.6	781
2013-03-17	35.0	35.3	34.4	34.8	-0.2	-0.57	1572893.0	54827765.4	1454
2013-03-16	33.5	35.2	33.4	35.0	1.8	5.42	1991755.0	68196142.5	1768
2013-03-13	32.8	33.9	32.3	33.2	0.6	1.84	837181.0	27782146.0	878
2013-03-12	33.3	33.7	32.6	32.6	-0.9	-2.69	1066533.0	35317058.0	1070
2013-03-11	33.7	33.9	32.9	33.5	-0.1	-0.3	855664.0	28629458.0	965
2013-03-10	31.8	34.0	31.8	33.6	1.8	5.66	2425007.0	80379323.9	2139
2013-03-09	31.6	32.2	31.6	31.8	0.3	0.95	360432.0	11550964.9	399
2013-03-06	31.4	31.7	31.3	31.5	0.2	0.64	265959.0	8377356.4	276
2013-03-05	31.1	31.7	31.1	31.3	0.0	0.0	174681.0	5485628.0	251
2013-03-04	31.3	31.6	30.6	31.3	-0.3	-0.95	408627.0	12735915.5	460
2013-03-03	32.4	32.4	31.1	31.6	-0.6	-1.86	796072.0	25223785.3	562
2013-03-02	32.4	32.8	31.9	32.2	0.0	0.0	690968.0	22331585.6	605
2013-02-27	31.9	32.3	31.6	32.2	0.4	1.26	616689.0	19740813.3	623
2013-02-26	32.4	32.8	31.7	31.8	-0.7	-2.15	671738.0	21563806.1	747
2013-02-25	31.8	32.5	31.5	32.5	0.7	2.2	506895.0	16280288.3	516
2013-02-24	32.2	32.4	31.5	31.8	-0.6	-1.85	472833.0	15129675.0	565
2013-02-23	32.6	33.0	32.2	32.4	-0.4	-1.22	731223.0	23752585.8	742
2013-02-20	33.5	34.0	32.8	32.8	-0.5	-1.5	1092747.0	36587932.2	1260
2013-02-19	32.7	33.9	32.5	33.3	0.6	1.83	2126216.0	70531250.2	1946
2013-02-18	32.2	33.1	32.0	32.7	0.5	1.55	2071570.0	67497213.3	1841
2013-02-17	31.0	32.6	30.9	32.2	1.2	3.87	1992616.0	63317724.8	1717
2013-02-16	30.9	31.3	30.4	31.0	0.3	0.98	935202.0	28811489.9	939
2013-02-13	30.9	31.2	30.5	30.7	-0.1	-0.32	1081868.0	33378544.1	829
2013-02-12	31.2	31.9	30.8	30.8	-0.2	-0.65	1999678.0	62814853.9	1606
2013-02-11	30.6	31.2	30.5	31.0	0.5	1.64	1446517.0	44546775.1	1280
2013-02-10	29.3	30.5	29.3	30.5	1.2	4.1	966954.0	28933760.0	898
2013-02-09	29.3	29.5	29.0	29.3	0.2	0.69	600589.0	17561456.7	617
2013-02-06	29.8	30.0	29.1	29.1	-0.5	-1.69	631706.0	18574730.1	537
2013-02-05	29.3	30.2	28.7	29.6	0.0	0.0	1267461.0	37226131.0	1233
2013-02-04	30.1	30.3	29.6	29.6	-0.5	-1.66	1097639.0	32887324.6	821
2013-02-03	31.1	31.1	30.0	30.1	-1.1	-3.53	1003601.0	30608847.5	986
2013-02-02	31.5	31.8	30.8	31.2	-0.2	-0.64	1075823.0	33769124.7	1030
2013-01-30	30.8	32.0	30.7	31.4	1.0	3.29	2931142.0	92120643.3	2549
2013-01-29	29.8	30.7	29.7	30.4	0.5	1.67	1407706.0	42640862.3	1129
2013-01-28	30.2	30.2	29.4	29.9	-0.3	-0.99	1169157.0	34911168.3	806
2013-01-27	30.5	31.3	30.0	30.2	-0.3	-0.98	2089978.0	63982679.9	1516
2013-01-26	29.4	30.8	29.4	30.5	1.5	5.17	1865093.0	55936380.2	1346
2013-01-23	28.5	29.7	28.4	29.0	0.5	1.75	1615146.0	46895318.5	1266
2013-01-22	27.9	28.8	27.9	28.5	0.5	1.79	1143905.0	32380781.4	998
2013-01-21	28.0	28.3	27.6	28.0	-0.5	-1.75	706709.0	19829616.8	581
2013-01-20	28.8	29.8	28.1	28.5	-0.1	-0.35	1579265.0	45908691.4	1258
2013-01-19	27.7	29.9	27.6	28.6	1.0	3.62	1471271.0	42402568.1	1152
2013-01-16	27.6	28.0	27.4	27.6	0.2	0.73	438985.0	12177782.9	480
2013-01-15	27.3	28.5	27.3	27.4	0.0	0.0	1491177.0	41720695.5	1219
2013-01-14	27.4	27.5	27.2	27.4	0.1	0.37	346096.0	9471143.7	250
2013-01-13	27.3	27.5	27.1	27.3	-0.1	-0.36	307754.0	8409677.3	271
2013-01-12	27.4	27.4	27.1	27.4	0.2	0.74	390212.0	10631241.8	354
2013-01-09	27.0	27.3	26.9	27.2	0.3	1.12	350164.0	9478744.9	322
2013-01-08	27.2	27.3	26.5	26.9	-0.3	-1.1	482431.0	12971957.0	332
2013-01-07	27.3	27.3	27.0	27.2	-0.1	-0.37	389847.0	10597884.6	278
2013-01-06	27.2	27.7	27.0	27.3	0.3	1.11	979335.0	26777091.5	681
2013-01-05	26.4	27.3	26.4	27.0	0.7	2.66	1168990.0	31552804.4	806
2013-01-02	26.0	26.3	25.8	26.3	0.4	1.54	504600.0	13128631.3	404
2013-01-01	25.7	26.0	25.5	25.9	0.5	1.97	499996.0	12870639.7	423
2012-12-31	26.2	26.2	25.2	25.4	-0.8	-3.05	1272043.0	32571928.6	846
2012-12-30	26.5	27.2	26.2	26.2	-0.2	-0.76	1468751.0	39281938.3	914
2012-12-29	25.8	26.8	25.7	26.4	0.6	2.33	1329953.0	35166253.9	823
2012-12-26	25.7	26.0	25.4	25.8	0.0	0.0	372856.0	9573520.9	353
2012-12-25	26.1	26.2	25.6	25.8	-0.3	-1.15	330063.0	8527353.0	284
2012-12-24	26.1	26.2	26.0	26.1	0.0	0.0	207038.0	5391996.2	219
2012-12-23	26.1	26.3	25.9	26.1	-0.1	-0.38	283386.0	7380551.9	244
2012-12-22	26.2	26.3	25.9	26.2	-0.1	-0.38	397385.0	10359819.7	295
2012-12-19	26.3	26.6	26.1	26.3	0.2	0.77	276649.0	7279741.0	293
2012-12-18	26.3	26.4	26.0	26.1	-0.2	-0.76	287843.0	7550800.6	221
2012-12-17	26.4	26.4	26.0	26.3	0.1	0.38	270953.0	7091672.2	270
2012-12-16	26.3	26.6	26.2	26.2	-0.1	-0.38	540634.0	14281889.8	386
2012-12-15	25.6	26.7	25.5	26.3	0.9	3.54	1054435.0	27593806.3	757
2012-12-12	25.4	25.6	25.3	25.4	0.0	0.0	234299.0	5953274.0	238
2012-12-11	24.95	25.8	24.95	25.4	0.4	1.6	654901.0	16646298.3	577
2012-12-10	25.2	25.3	24.8	25.0	-0.2	-0.79	636158.0	15893112.5	507
2012-12-09	25.6	25.6	25.2	25.2	-0.1	-0.4	398759.0	10100937.7	353
2012-12-08	25.3	25.6	25.2	25.3	0.2	0.8	496321.0	12626541.8	465
2012-12-05	25.5	25.5	25.1	25.1	-0.4	-1.57	922789.0	23279945.0	644
2012-12-04	25.0	25.6	24.75	25.5	0.6	2.41	1418505.0	35758198.9	1044
2012-12-03	24.8	25.1	24.65	24.9	0.15	0.61	598228.0	14850254.0	534
2012-12-02	24.75	24.85	24.5	24.75	0.0	0.0	475535.0	11721158.95	429
2012-12-01	24.75	24.85	24.5	24.75	0.45	1.85	551810.0	13608106.85	420
2012-11-28	24.0	24.4	24.0	24.3	0.2	0.83	338758.0	8226016.3	330
2012-11-27	24.8	24.8	24.1	24.1	-0.85	-3.41	349162.0	8586162.3	364
2012-11-26	25.3	25.3	24.1	24.95	-0.35	-1.38	445385.0	11015574.85	456
2012-11-25	26.0	26.0	24.7	25.3	-0.7	-2.69	381535.0	9613221.8	405
2012-11-24	26.0	26.2	25.7	26.0	0.5	1.96	645213.0	16773050.3	501
2012-11-21	25.5	26.8	25.4	25.5	0.0	0.0	1454303.0	37757215.9	1066
2012-11-20	25.8	25.9	25.2	25.5	0.0	0.0	283436.0	7254070.6	294
2012-11-19	26.4	26.7	25.0	25.5	-0.9	-3.41	822108.0	21246908.4	727
2012-11-18	26.6	26.9	26.2	26.4	-0.1	-0.38	610540.0	16236455.8	578
2012-11-17	26.3	26.6	25.9	26.5	0.2	0.76	760718.0	19982029.8	523
2012-11-14	26.5	26.7	26.0	26.3	-0.2	-0.75	446382.0	11761353.2	364
2012-11-13	26.4	26.5	26.1	26.5	0.2	0.76	197492.0	5203958.3	204
2012-11-12	26.6	26.7	26.2	26.3	-0.4	-1.5	276876.0	7320905.3	276
2012-11-11	26.8	27.0	26.4	26.7	0.0	0.0	377774.0	10103071.3	406
2012-11-10	26.4	26.7	26.1	26.7	0.1	0.38	247156.0	6545913.2	247
2012-11-07	27.0	27.1	26.5	26.6	-0.3	-1.12	480633.0	12856360.5	448
2012-11-06	27.0	27.4	26.9	26.9	-0.1	-0.37	667778.0	18078934.6	518
2012-11-05	26.3	27.0	26.3	27.0	0.6	2.27	473453.0	12594299.8	346
2012-11-04	26.7	26.8	26.3	26.4	0.1	0.38	756137.0	20003450.1	363
2012-11-03	26.4	26.5	26.2	26.3	0.2	0.77	201876.0	5304971.1	195
2012-10-24	25.7	26.7	25.7	26.1	0.1	0.38	265592.0	6947235.4	268
2012-10-23	26.3	26.4	25.8	26.0	-0.4	-1.52	254490.0	6631566.1	269
2012-10-22	27.1	27.1	26.3	26.4	-0.6	-2.22	617787.0	16415995.6	405
2012-10-21	26.5	27.7	26.4	27.0	0.7	2.66	1228072.0	33433979.7	950
2012-10-20	25.9	26.4	25.8	26.3	0.2	0.77	308368.0	8059647.4	306
2012-10-17	25.9	26.2	25.9	26.1	0.4	1.56	228506.0	5958392.8	236
2012-10-16	25.9	26.1	25.7	25.7	0.1	0.39	323893.0	8386960.0	316
2012-10-15	25.5	25.9	25.4	25.6	0.0	0.0	180817.0	4629109.1	223
2012-10-14	25.2	25.6	25.1	25.6	0.3	1.19	178186.0	4507817.5	212
2012-10-13	26.2	26.2	25.0	25.3	-1.0	-3.8	310796.0	7913974.4	332
2012-10-10	26.2	26.5	25.9	26.3	0.1	0.38	291445.0	7625363.5	259
2012-10-09	26.2	26.5	26.1	26.2	0.0	0.0	284669.0	7461141.1	223
2012-10-08	26.6	26.6	25.9	26.2	-0.1	-0.38	273633.0	7159001.1	308
2012-10-07	26.7	26.7	26.0	26.3	-0.3	-1.13	322885.0	8507274.3	364
2012-10-06	27.2	27.5	26.5	26.6	-0.4	-1.48	540859.0	14560690.2	554
2012-10-03	27.2	27.4	26.9	27.0	-0.3	-1.1	314947.0	8533397.2	300
2012-10-02	27.5	27.7	27.1	27.3	-0.2	-0.73	345301.0	9470060.2	280
2012-10-01	27.3	27.8	27.0	27.5	0.4	1.48	256922.0	7063518.5	211
2012-09-30	27.0	27.4	26.5	27.1	0.2	0.74	146925.0	3969008.9	203
2012-09-29	27.6	28.0	26.8	26.9	-0.8	-2.89	237070.0	6531104.3	288
2012-09-26	28.0	28.3	27.7	27.7	-0.9	-3.15	334391.0	9370797.6	295
2012-09-25	27.9	28.7	27.7	28.6	0.6	2.14	406190.0	11406838.0	271
2012-09-24	28.3	28.3	27.3	28.0	-0.4	-1.41	490620.0	13596424.6	434
2012-09-22	28.8	29.0	28.3	28.4	-0.4	-1.39	355386.0	10148696.6	298
2012-09-19	29.3	29.5	28.5	28.8	-0.5	-1.71	489676.0	14215319.0	449
2012-09-18	29.1	29.3	28.8	29.3	0.2	0.69	416314.0	12104383.1	347
2012-09-17	29.3	29.4	29.0	29.1	-0.2	-0.68	442313.0	12882461.5	385
2012-09-16	29.5	29.5	29.2	29.3	-0.2	-0.68	274044.0	8043607.2	295
2012-09-15	29.6	29.7	29.4	29.5	0.2	0.68	372315.0	10993572.3	382
2012-09-12	29.7	29.9	29.3	29.3	-0.3	-1.01	452639.0	13395749.1	420
2012-09-11	29.4	29.9	29.3	29.6	0.2	0.68	872900.0	25792010.9	616
2012-09-10	30.3	30.3	28.6	29.4	-0.6	-2.0	2219255.0	65423926.6	1293
2012-09-09	29.3	30.8	29.2	30.0	0.8	2.74	3418816.0	102529946.7	2021
2012-09-08	28.5	29.2	28.3	29.2	0.9	3.18	860378.0	24725230.7	597
2012-09-05	28.2	28.5	28.0	28.3	0.0	0.0	445266.0	12554771.7	376
2012-09-04	28.6	28.6	28.0	28.3	-0.2	-0.7	460328.0	12995745.8	439
2012-09-03	28.7	28.9	28.4	28.5	-0.2	-0.7	527058.0	15082850.0	452
2012-09-02	29.1	29.1	28.6	28.7	-0.4	-1.37	604168.0	17413285.9	484
2012-09-01	28.8	29.7	28.6	29.1	0.4	1.39	1488635.0	43304443.2	1001
2012-08-29	28.6	28.9	28.4	28.7	0.0	0.0	499979.0	14309136.3	469
2012-08-28	29.2	29.3	28.4	28.7	-0.5	-1.71	551937.0	15940093.6	525
2012-08-27	28.8	29.2	28.8	29.2	0.3	1.04	674811.0	19600667.5	531
2012-08-26	28.7	29.3	28.6	28.9	0.2	0.7	853620.0	24709157.5	640
2012-08-25	28.3	28.8	28.0	28.7	0.9	3.24	828291.0	23571153.4	615
2012-08-15	27.4	27.8	27.0	27.8	0.5	1.83	309876.0	8532993.0	356
2012-08-14	27.5	27.7	27.1	27.3	-0.3	-1.09	169459.0	4640065.3	246
2012-08-13	27.8	28.2	27.6	27.6	-0.1	-0.36	304427.0	8479508.8	331
2012-08-12	28.0	28.0	27.6	27.7	-0.2	-0.72	297760.0	8295045.5	331
2012-08-11	28.2	28.5	27.6	27.9	-0.3	-1.06	650714.0	18234994.9	547
2012-08-08	28.2	29.1	27.9	28.2	-0.1	-0.35	1105425.0	31585593.2	836
2012-08-07	27.8	28.4	27.8	28.3	0.6	2.17	980775.0	27572115.6	688
2012-08-06	27.7	28.1	27.3	27.7	0.3	1.09	1336284.0	36998056.2	923
2012-08-05	27.2	27.8	27.1	27.4	0.0	0.0	1053645.0	28838585.1	725
2012-08-04	27.4	27.7	27.0	27.4	0.5	1.86	989958.0	27098506.8	780
2012-08-01	27.0	28.1	26.7	26.9	-0.2	-0.74	1225758.0	33446438.7	915
2012-07-31	26.7	27.6	26.5	27.1	0.5	1.88	843151.0	22926989.8	706
2012-07-30	26.7	27.4	26.4	26.6	-0.2	-0.75	802554.0	21541471.7	778
2012-07-29	25.0	27.4	25.0	26.8	1.85	7.41	2051829.0	54111415.5	1543
2012-07-28	25.1	25.1	24.9	24.95	0.35	1.42	661481.0	16540787.1	593
2012-07-25	24.55	24.65	24.4	24.6	0.0	0.0	238213.0	5847965.5	259
2012-07-24	24.75	24.9	24.4	24.6	-0.15	-0.61	298929.0	7348948.95	339
2012-07-23	25.1	25.2	24.75	24.75	-0.45	-1.79	445136.0	11117796.55	387
2012-07-22	24.55	25.5	24.55	25.2	0.75	3.07	706849.0	17687811.85	690
2012-07-21	24.6	24.6	24.35	24.45	0.1	0.41	210057.0	5147486.5	238
2012-07-18	23.7	24.65	23.7	24.35	0.65	2.74	454745.0	11052059.2	485
2012-07-17	24.1	24.35	23.7	23.7	-0.55	-2.27	334680.0	8078260.45	347
2012-07-16	24.6	24.8	24.15	24.25	-0.1	-0.41	497738.0	12148500.2	456
2012-07-15	24.7	25.1	24.25	24.35	-0.15	-0.61	616591.0	15268344.9	605
2012-07-14	24.85	25.0	24.5	24.5	-0.2	-0.81	295786.0	7310853.8	303
2012-07-11	25.7	25.8	24.5	24.7	-1.2	-4.63	562865.0	14164289.55	592
2012-07-10	26.2	26.8	25.4	25.9	-0.3	-1.15	662671.0	17353578.2	629
2012-07-09	26.2	26.5	25.7	26.2	-0.3	-1.13	769388.0	20095679.2	696
2012-07-08	25.4	27.0	25.4	26.5	1.4	5.58	1792168.0	47058184.1	1528
2012-07-07	25.0	25.5	24.8	25.1	0.0	0.0	758899.0	19079013.0	626
2012-07-04	24.95	25.6	24.8	25.1	0.2	0.8	880772.0	22206993.4	686
2012-07-03	24.35	25.5	24.35	24.9	0.7	2.89	1081663.0	26914267.9	956
2012-07-02	23.75	24.4	23.7	24.2	0.5	2.11	784787.0	18903030.0	790
2012-07-01	23.25	23.8	23.15	23.7	0.45	1.94	950955.0	22365328.85	842
2012-06-30	23.5	23.5	23.0	23.25	0.35	1.53	465378.0	10819182.9	446
2012-06-27	24.3	24.65	22.5	22.9	-1.4	-5.76	955993.0	22492747.7	854
2012-06-26	23.9	24.65	23.9	24.3	0.3	1.25	572628.0	13925042.65	548
2012-06-25	24.2	24.7	23.8	24.0	-0.2	-0.83	561920.0	13660679.1	534
2012-06-24	24.65	24.8	23.8	24.2	-0.4	-1.63	621422.0	15075839.45	569
2012-06-23	25.2	25.4	24.5	24.6	-0.8	-3.15	640052.0	16026927.4	570
2012-06-20	24.6	25.7	24.3	25.4	1.05	4.31	1605851.0	40348210.8	1428
2012-06-19	24.4	24.85	24.1	24.35	-0.1	-0.41	475845.0	11636835.9	590
2012-06-18	23.25	24.7	23.15	24.45	1.5	6.54	1888101.0	45351819.65	1631
2012-06-17	23.0	23.1	22.7	22.95	0.15	0.66	302749.0	6922490.7	333
2012-06-16	23.1	23.35	21.8	22.8	-0.05	-0.22	752228.0	17104921.7	701
2012-06-13	23.1	23.35	22.8	22.85	-0.05	-0.22	506311.0	11679183.3	409
2012-06-12	22.4	23.5	22.3	22.9	0.1	0.44	779235.0	17860670.95	785
2012-06-11	22.65	23.1	22.55	22.8	0.45	2.01	611994.0	13985294.85	553
2012-06-10	22.0	22.5	22.0	22.35	0.45	2.05	387810.0	8630994.5	429
2012-06-09	22.7	22.8	21.0	21.9	-0.25	-1.13	410144.0	9104907.15	472
2012-06-06	23.55	23.65	21.6	22.15	-1.25	-5.34	601520.0	13773650.65	694
2012-06-05	23.95	23.95	23.4	23.4	-0.35	-1.47	433453.0	10295979.1	422
2012-06-04	23.75	24.05	23.5	23.75	-0.45	-1.86	412821.0	9834369.35	359
2012-06-03	23.9	24.25	23.4	24.2	0.5	2.11	401192.0	9587563.25	416
2012-06-02	23.65	24.9	23.6	23.7	-2.4	-9.2	829085.0	20001615.9	585
2012-05-30	26.9	26.9	25.8	26.1	-0.9	-3.33	583783.0	15374998.1	575
2012-05-29	27.4	27.4	26.8	27.0	-0.4	-1.46	432500.0	11728273.4	390
2012-05-28	27.0	27.4	26.8	27.4	0.6	2.24	358587.0	9713157.1	299
2012-05-27	26.8	27.1	26.6	26.8	-0.3	-1.11	462477.0	12387811.5	418
2012-05-26	27.5	27.7	27.1	27.1	-0.5	-1.81	264006.0	7235341.1	348
2012-05-23	27.4	27.9	27.3	27.6	0.1	0.36	434104.0	11972673.3	491
2012-05-22	27.6	28.3	27.3	27.5	0.5	1.85	1466478.0	40798895.2	989
2012-05-21	26.6	27.4	26.6	27.0	0.5	1.89	998766.0	26950041.4	887
2012-05-20	26.4	27.2	26.3	26.5	0.3	1.15	874084.0	23320460.0	694
2012-05-19	26.4	26.6	26.1	26.2	-0.5	-1.87	379751.0	10017200.7	397
2012-05-16	26.6	26.9	26.0	26.7	-0.3	-1.11	393777.0	10515067.7	363
2012-05-15	26.8	27.2	26.4	27.0	0.5	1.89	769343.0	20747689.9	648
2012-05-14	27.0	27.7	26.5	26.5	-1.4	-5.02	835408.0	22677868.0	721
2012-05-13	29.4	29.4	27.5	27.9	-1.4	-4.78	1021506.0	29153711.0	1027
2012-05-12	29.6	29.7	27.0	29.3	-0.5	-1.68	1055501.0	30231357.4	1051
2012-05-09	31.1	32.0	29.8	29.8	-1.4	-4.49	904325.0	28308814.7	1039
2012-05-08	31.4	31.6	31.2	31.2	-0.2	-0.64	196791.0	6177489.7	265
2012-05-07	31.2	31.6	31.0	31.4	-0.1	-0.32	263849.0	8255521.2	352
2012-05-06	32.2	32.2	31.5	31.5	-0.4	-1.25	454392.0	14441905.0	438
2012-05-05	31.7	32.0	31.2	31.9	-0.4	-1.24	480987.0	15210735.3	510
2012-05-02	32.3	32.9	32.1	32.3	0.1	0.31	912302.0	29588078.4	787
2012-05-01	32.1	32.7	32.1	32.2	-0.1	-0.31	502200.0	16254674.4	539
2012-04-30	33.3	33.3	31.8	32.3	-0.9	-2.71	1035116.0	33432064.7	969
2012-04-29	32.9	34.4	32.7	33.2	0.8	2.47	2624589.0	88598085.0	2216
2012-04-28	31.8	32.4	31.4	32.4	0.9	2.86	678327.0	21541706.1	616
2012-04-25	32.5	32.5	31.5	31.5	0.3	0.96	585311.0	18648525.9	733
2012-04-24	31.2	31.4	30.8	31.2	0.1	0.32	365421.0	11376722.5	461
2012-04-23	31.2	31.6	30.8	31.1	-0.5	-1.58	485803.0	15096760.0	526
2012-04-22	31.9	32.0	31.4	31.6	0.0	0.0	582111.0	18381195.6	510
2012-04-21	30.9	31.8	30.9	31.6	0.9	2.93	674555.0	21192731.4	602
2012-04-18	31.2	31.4	30.6	30.7	0.1	0.33	622144.0	19237322.8	592
2012-04-17	30.2	30.9	30.2	30.6	0.9	3.03	653285.0	19992665.8	523
2012-04-16	30.5	30.9	28.3	29.7	-1.2	-3.88	745916.0	22107425.7	734
2012-04-15	31.4	31.6	30.8	30.9	-0.7	-2.22	620899.0	19324673.9	621
2012-04-14	32.7	32.7	31.4	31.6	-0.9	-2.77	688940.0	22041180.2	666
2012-04-11	32.0	32.7	30.9	32.5	0.5	1.56	731530.0	23325056.6	798
2012-04-10	33.4	34.0	32.0	32.0	-1.6	-4.76	591059.0	19760800.6	652
2012-04-09	33.5	33.7	32.6	33.6	-0.1	-0.3	694427.0	23094379.0	779
2012-04-08	35.6	35.7	32.0	33.7	-1.9	-5.34	941005.0	32178591.8	1066
2012-04-07	36.0	36.1	35.2	35.6	-0.3	-0.84	715941.0	25517583.1	721
2012-04-04	36.3	36.4	35.9	35.9	-0.6	-1.64	904855.0	32703308.9	859
2012-04-03	36.4	36.8	36.1	36.5	0.1	0.27	1193014.0	43474796.8	1032
2012-04-02	36.8	36.8	35.8	36.4	-0.1	-0.27	1692464.0	61532893.8	1351
2012-04-01	36.4	37.1	36.2	36.5	-0.1	-0.27	2176341.0	79845669.2	1648
2012-03-31	36.6	37.5	36.4	36.6	0.1	0.27	2730921.0	100400146.4	2202
2012-03-28	36.9	37.6	36.1	36.5	0.1	0.27	4311788.0	158804088.3	3358
2012-03-27	35.4	36.9	34.7	36.4	1.2	3.41	3686119.0	131500602.2	2284
2012-03-26	35.3	36.0	34.8	35.2	-0.1	-0.28	2709056.0	96014495.7	1785
2012-03-25	35.5	35.6	34.7	35.3	-0.3	-0.84	2320734.0	81829048.8	1841
2012-03-24	34.1	35.6	34.0	35.6	1.9	5.64	4106412.0	143675299.4	3059
2012-03-21	34.1	34.6	33.6	33.7	0.1	0.3	3296324.0	112062272.9	2450
2012-03-20	33.2	34.4	32.5	33.6	0.2	0.6	3071420.0	103107977.0	2150
2012-03-19	34.1	34.2	33.1	33.4	-0.6	-1.76	1844449.0	62198457.6	1325
2012-03-18	33.3	34.8	33.2	34.0	0.7	2.1	4742036.0	161786258.9	2765
2012-03-17	33.3	33.6	32.8	33.3	0.1	0.3	1654803.0	55055905.2	1052
2012-03-14	33.6	33.8	33.2	33.2	-0.2	-0.6	1455279.0	48833526.6	974
2012-03-13	33.4	34.1	33.0	33.4	-0.2	-0.6	2659366.0	89135046.0	1842
2012-03-12	34.1	34.3	33.2	33.6	-0.3	-0.88	1752540.0	58956062.0	1306
2012-03-11	33.4	34.5	33.2	33.9	0.6	1.8	3966403.0	134428956.9	2322
2012-03-10	33.3	33.6	33.0	33.3	0.3	0.91	1620812.0	54018925.6	1159
2012-03-07	32.4	33.2	31.9	33.0	0.2	0.61	1626238.0	53116702.8	1190
2012-03-06	33.0	33.5	32.3	32.8	-0.2	-0.61	2858847.0	94201804.4	2166
2012-03-05	33.3	33.5	32.6	33.0	0.0	0.0	2205126.0	72897739.0	1662
2012-03-04	32.6	34.0	31.8	33.0	0.4	1.23	4865949.0	161368930.3	3235
2012-03-03	32.6	32.9	32.1	32.6	0.2	0.62	1473458.0	47931327.3	1202
2012-02-29	32.5	32.6	31.6	32.4	0.0	0.0	1295086.0	41718749.3	1130
2012-02-28	33.2	33.4	30.2	32.4	-1.0	-2.99	1982390.0	64359398.3	1576
2012-02-27	33.2	33.6	32.6	33.4	0.4	1.21	1828487.0	60461846.9	1349
2012-02-26	33.6	33.6	32.4	33.0	-0.3	-0.9	1546245.0	51106563.7	1290
2012-02-25	33.1	33.6	32.7	33.3	0.7	2.15	2997218.0	99431330.8	2011
2012-02-22	31.9	32.8	31.8	32.6	0.8	2.52	2644045.0	85504470.5	1756
2012-02-21	32.3	32.4	31.6	31.8	-0.5	-1.55	1725803.0	55226453.9	1334
2012-02-20	31.5	32.6	31.2	32.3	1.0	3.19	2064503.0	65538434.7	1437
2012-02-19	31.3	31.7	30.9	31.3	0.1	0.32	1330695.0	41745713.6	1111
2012-02-18	31.3	31.3	30.9	31.2	0.1	0.32	777175.0	24193065.9	631
2012-02-15	31.1	31.4	30.8	31.1	0.0	0.0	708637.0	22009671.5	637
2012-02-14	31.7	31.8	30.8	31.1	-0.5	-1.58	1319680.0	41298487.5	1142
2012-02-13	31.6	31.8	31.3	31.6	0.0	0.0	962024.0	30294340.7	792
2012-02-12	32.3	32.4	31.5	31.6	-0.6	-1.86	1573595.0	50114237.1	1085
2012-02-11	32.6	33.1	32.0	32.2	0.0	0.0	2274400.0	74301702.9	1514
2012-02-08	31.4	32.7	31.2	32.2	1.0	3.21	2772894.0	89029717.9	1717
2012-02-07	31.3	31.6	31.2	31.2	-0.2	-0.64	580100.0	18164968.1	468
2012-02-06	31.8	31.9	30.9	31.4	-0.2	-0.63	1065127.0	33509090.6	845
[truncated: 2,497 more rows]
