# Supplementary material for: Effective short-term forecasts of Saudi stock price trends using technical indicators and large-scale multivariate time series
Source: PeerJ Comput Sci. 2023 Jan 6;9:e1205. doi: 10.7717/peerj-cs.1205 (PMC10280263; doi:10.7717/peerj-cs.1205)
Supplement: Supplemental Information 3 [file peerj-cs-09-1205-s003.zip › TASI Dataset 2021/MIS_7200.csv]

date	open	high	low	close	change	change_percent	volume_traded	value_traded_SAR	number_trades
2020-03-19	40.7	42.15	40.5	41.85	0.85	2.07	243227.0	10150078.25	507
2020-03-18	41.0	42.6	40.6	41.0	-0.4	-0.97	308930.0	12881641.8	769
2020-03-17	39.7	41.6	39.5	41.4	1.3	3.24	241280.0	9874449.8	574
2020-03-16	40.5	41.5	39.0	40.1	-1.5	-3.61	245576.0	9875653.35	515
2020-03-15	42.8	42.9	41.4	41.6	0.2	0.48	132208.0	5530708.3	393
2020-03-12	40.4	42.3	40.4	41.4	-2.05	-4.72	222385.0	9212351.15	537
2020-03-11	46.55	47.0	43.2	43.45	-3.55	-7.55	438387.0	19874602.95	972
2020-03-10	45.65	47.8	43.7	47.0	2.9	6.58	453371.0	20894899.1	873
2020-03-09	44.1	45.0	44.1	44.1	-4.9	-10.0	470884.0	20823572.6	674
2020-03-08	49.9	51.8	48.7	49.0	-4.8	-8.92	463104.0	22810435.2	803
2020-03-05	55.4	55.4	53.8	53.8	-1.1	-2.0	195525.0	10642743.5	436
2020-03-04	54.3	55.6	53.6	54.9	0.4	0.73	399867.0	21947350.4	923
2020-03-03	53.0	54.7	52.3	54.5	2.7	5.21	266878.0	14191525.5	639
2020-03-02	52.5	53.2	51.5	51.8	0.7	1.37	303818.0	15923478.2	577
2020-03-01	53.0	54.0	51.0	51.1	-3.9	-7.09	275737.0	14561236.9	699
2020-02-27	56.1	56.1	54.8	55.0	-1.5	-2.65	338528.0	18702859.6	711
2020-02-26	54.0	56.7	53.8	56.5	1.6	2.91	460629.0	25322280.5	899
2020-02-25	53.9	55.3	53.3	54.9	1.2	2.23	464171.0	25249754.1	730
2020-02-24	55.0	55.0	53.2	53.7	-1.5	-2.72	395738.0	21470541.3	861
2020-02-23	54.6	56.7	53.8	55.2	1.1	2.03	707915.0	39093022.0	1654
2020-02-20	54.5	56.3	52.5	54.1	1.8	3.44	1630772.0	88289541.1	3093
2020-02-19	52.1	52.3	50.7	52.3	4.7	9.87	502557.0	25999405.7	723
2020-02-18	47.5	47.7	47.3	47.6	0.1	0.21	22552.0	1073531.25	55
2020-02-17	47.1	48.0	46.95	47.5	0.2	0.42	76566.0	3621845.0	186
2020-02-16	47.0	47.45	47.0	47.3	-0.1	-0.21	28561.0	1348764.3	95
2020-02-13	47.45	47.45	46.5	47.4	-0.3	-0.63	167215.0	7861826.9	326
2020-02-12	47.35	47.7	47.0	47.7	0.7	1.49	38069.0	1798719.2	116
2020-02-11	48.05	48.1	47.0	47.0	-1.5	-3.09	83252.0	3971364.8	185
2020-02-10	48.0	48.55	47.6	48.5	0.4	0.83	62888.0	3035480.5	126
2020-02-09	48.4	48.45	47.35	48.1	-0.3	-0.62	140810.0	6729324.9	250
2020-02-06	48.5	48.8	48.35	48.4	-0.1	-0.21	53401.0	2587315.65	152
2020-02-05	48.7	48.85	48.25	48.5	0.0	0.0	97984.0	4762695.15	312
2020-02-04	48.7	49.3	48.1	48.5	-0.1	-0.21	351863.0	17173825.3	517
2020-02-03	47.0	48.9	47.0	48.6	1.6	3.4	395215.0	18984671.2	752
2020-02-02	46.05	47.5	46.0	47.0	0.6	1.29	192285.0	9002932.5	415
2020-01-30	46.0	46.5	46.0	46.4	0.65	1.42	83647.0	3874820.55	220
2020-01-29	46.15	46.2	45.75	45.75	-0.25	-0.54	106005.0	4868716.55	209
2020-01-28	46.0	46.3	45.85	46.0	0.0	0.0	70701.0	3254938.35	204
2020-01-27	46.5	46.55	45.9	46.0	-0.65	-1.39	74141.0	3427205.85	200
2020-01-26	46.3	46.75	46.25	46.65	0.2	0.43	48541.0	2253857.4	163
2020-01-23	46.75	46.75	46.45	46.45	-0.3	-0.64	72925.0	3399942.95	171
2020-01-22	47.1	47.1	46.75	46.75	-0.35	-0.74	81894.0	3842556.9	194
2020-01-21	47.2	47.3	46.95	47.1	-0.1	-0.21	180105.0	8488948.05	235
2020-01-20	47.1	47.25	46.9	47.2	0.2	0.43	107493.0	5057711.15	195
2020-01-19	46.6	47.55	46.5	47.0	0.35	0.75	185814.0	8747117.75	353
2020-01-16	46.4	46.75	46.3	46.65	0.2	0.43	72894.0	3393481.75	219
2020-01-15	46.6	46.7	46.35	46.45	-0.25	-0.54	131745.0	6121838.5	319
2020-01-14	46.9	47.0	46.5	46.7	-0.2	-0.43	151961.0	7100233.15	334
2020-01-13	46.5	46.9	46.25	46.9	-0.4	-0.85	349538.0	16252215.3	684
2020-01-12	47.2	47.7	47.1	47.3	0.3	0.64	399284.0	18902783.0	696
2020-01-09	47.0	47.1	46.65	47.0	1.0	2.17	207931.0	9744862.95	418
2020-01-08	45.9	46.5	45.7	46.0	-0.85	-1.81	310019.0	14271004.0	593
2020-01-07	47.5	47.8	46.5	46.85	-0.15	-0.32	288417.0	13626089.35	668
2020-01-06	47.1	48.05	46.9	47.0	2.4	5.38	877802.0	41620345.55	2073
2020-01-05	45.35	45.35	44.3	44.6	-0.9	-1.98	183922.0	8238432.4	362
2020-01-02	45.6	45.9	45.4	45.5	0.1	0.22	339852.0	15524966.3	724
2020-01-01	44.4	45.4	44.35	45.4	1.0	2.25	192017.0	8616538.35	470
2019-12-31	44.5	44.5	44.1	44.4	-0.1	-0.22	110034.0	4874239.7	245
2019-12-30	45.1	45.1	44.5	44.5	-0.5	-1.11	123167.0	5515889.9	322
2019-12-29	45.1	45.15	44.95	45.0	0.1	0.22	129243.0	5821320.5	240
2019-12-26	44.9	45.2	44.65	44.9	-0.1	-0.22	183667.0	8271225.25	371
2019-12-25	44.3	45.4	44.3	45.0	0.45	1.01	229937.0	10331079.35	537
2019-12-24	45.0	45.0	44.5	44.55	-0.45	-1.0	112347.0	5019482.55	320
2019-12-23	44.5	45.0	44.3	45.0	0.25	0.56	207328.0	9267963.05	361
2019-12-22	44.75	45.0	44.0	44.75	0.1	0.22	272209.0	12136403.7	576
2019-12-19	42.9	44.85	42.85	44.65	1.8	4.2	600204.0	26360548.6	1208
2019-12-18	42.7	43.15	42.6	42.85	0.3	0.71	143053.0	6140537.1	410
2019-12-17	42.55	43.0	42.25	42.55	-0.15	-0.35	138632.0	5890764.55	310
2019-12-16	42.35	43.1	42.1	42.7	0.5	1.18	171127.0	7289392.8	416
2019-12-15	42.2	42.45	42.1	42.2	0.2	0.48	202580.0	8553152.55	439
2019-12-12	42.55	42.55	41.9	42.0	-0.55	-1.29	185827.0	7830381.2	402
2019-12-11	43.0	43.05	42.4	42.55	-0.4	-0.93	192284.0	8193623.95	441
2019-12-10	43.8	43.9	42.0	42.95	-0.95	-2.16	131804.0	5689100.7	370
2019-12-09	44.3	44.6	43.9	43.9	-0.1	-0.23	107247.0	4733587.95	237
2019-12-08	43.9	44.2	43.7	44.0	0.2	0.46	114748.0	5047386.1	213
2019-12-05	43.6	44.0	43.55	43.8	-0.1	-0.23	39288.0	1721339.2	143
2019-12-04	43.35	44.0	43.15	43.9	0.45	1.04	107791.0	4681922.95	255
2019-12-03	44.5	44.7	43.4	43.45	-0.2	-0.46	329261.0	14488864.7	553
2019-12-02	43.85	44.3	43.6	43.65	-0.05	-0.11	73961.0	3252865.2	252
2019-12-01	43.55	44.0	43.2	43.7	0.2	0.46	88509.0	3864610.1	209
2019-11-28	43.6	43.8	43.3	43.5	0.0	0.0	90668.0	3949337.15	245
2019-11-27	43.45	44.1	43.4	43.5	-0.05	-0.11	98201.0	4297265.2	352
2019-11-26	44.0	44.1	43.55	43.55	-0.85	-1.91	158196.0	6925099.5	570
2019-11-25	44.55	44.65	44.05	44.4	-0.5	-1.11	109639.0	4872346.5	361
2019-11-24	45.5	45.5	44.9	44.9	-0.7	-1.54	94926.0	4290833.3	291
2019-11-21	45.85	45.9	45.55	45.6	0.1	0.22	172373.0	7875109.05	338
2019-11-20	45.9	45.9	45.5	45.5	-0.35	-0.76	81874.0	3744166.9	275
2019-11-19	46.1	46.2	45.8	45.85	-0.25	-0.54	110616.0	5085518.0	285
2019-11-18	46.5	46.95	45.65	46.1	-0.3	-0.65	200287.0	9251098.7	514
2019-11-17	46.3	46.6	46.0	46.4	0.1	0.22	126928.0	5874195.15	330
2019-11-14	47.05	47.1	46.3	46.3	-0.95	-2.01	269604.0	12588893.3	532
2019-11-13	47.9	48.0	46.9	47.25	-0.65	-1.36	171992.0	8170227.9	426
2019-11-12	48.1	48.2	47.9	47.9	-0.25	-0.52	101748.0	4884182.55	231
2019-11-11	48.0	48.2	47.85	48.15	0.2	0.42	132409.0	6360042.25	283
2019-11-10	47.7	48.3	47.7	47.95	0.45	0.95	187495.0	8998315.05	426
2019-11-07	48.0	48.2	47.5	47.5	-0.5	-1.04	132914.0	6366975.35	331
2019-11-06	48.4	48.4	47.95	48.0	-0.5	-1.03	145086.0	6971958.1	254
2019-11-05	47.9	48.5	47.75	48.5	0.25	0.52	156065.0	7488670.6	322
2019-11-04	48.35	48.45	47.75	48.25	0.0	0.0	74097.0	3561595.2	203
2019-11-03	48.5	48.5	47.85	48.25	-1.5	-3.02	104311.0	5020751.15	266
2019-10-31	49.5	50.0	49.5	49.75	-0.85	-1.68	184288.0	9163843.8	346
2019-10-30	50.1	50.7	49.8	50.6	0.4	0.8	55710.0	2803052.2	172
2019-10-29	50.1	50.6	49.9	50.2	-0.4	-0.79	85043.0	4266564.45	186
2019-10-28	51.0	51.4	50.0	50.6	-0.6	-1.17	105666.0	5330741.9	330
2019-10-27	49.5	51.3	49.3	51.2	1.7	3.43	247017.0	12515964.95	559
2019-10-24	49.4	49.6	49.25	49.5	0.0	0.0	39062.0	1932243.2	121
2019-10-23	49.25	49.55	49.2	49.5	0.05	0.1	43897.0	2166848.25	137
2019-10-22	49.4	49.6	49.2	49.45	-0.05	-0.1	60496.0	2989900.25	103
2019-10-21	49.35	49.5	49.35	49.5	-0.1	-0.2	22830.0	1128822.5	84
2019-10-20	49.9	50.0	49.4	49.6	0.6	1.22	87132.0	4324735.95	206
2019-10-17	48.6	49.2	48.3	49.0	0.0	0.0	89596.0	4377662.8	194
2019-10-16	50.0	50.0	48.55	49.0	0.55	1.14	207628.0	10230583.15	638
2019-10-15	48.0	48.7	47.8	48.45	0.45	0.94	86476.0	4169788.2	195
2019-10-14	47.75	48.0	47.5	48.0	0.0	0.0	69883.0	3335080.85	223
2019-10-13	48.4	49.0	47.6	48.0	-0.2	-0.41	112411.0	5421227.0	227
2019-10-10	48.0	48.4	47.55	48.2	-0.25	-0.52	112256.0	5390707.0	278
2019-10-09	49.1	49.4	48.0	48.45	-0.75	-1.52	136526.0	6661203.7	322
2019-10-08	50.5	50.5	49.0	49.2	-1.6	-3.15	134820.0	6691011.95	396
2019-10-07	51.8	51.8	50.7	50.8	-1.0	-1.93	169168.0	8649819.4	399
2019-10-06	51.3	52.1	51.3	51.8	0.5	0.97	145340.0	7519012.8	294
2019-10-03	50.5	51.3	50.1	51.3	0.8	1.58	198361.0	10075076.4	263
2019-10-02	50.8	51.0	50.3	50.5	-0.2	-0.39	162800.0	8244899.5	256
2019-10-01	50.4	51.0	50.2	50.7	0.7	1.4	240976.0	12218383.8	517
2019-09-30	49.45	50.0	49.45	50.0	0.7	1.42	135354.0	6741211.65	251
2019-09-29	48.65	49.3	48.65	49.3	0.5	1.02	55868.0	2742953.75	191
2019-09-26	49.2	49.5	48.8	48.8	-0.35	-0.71	51724.0	2540362.05	175
2019-09-25	49.4	49.85	49.0	49.15	-0.45	-0.91	110161.0	5447791.3	262
2019-09-24	49.25	50.3	49.0	49.6	0.8	1.64	280432.0	13947169.3	744
2019-09-22	46.5	50.0	46.35	48.8	2.45	5.29	277981.0	13543499.3	621
2019-09-19	46.7	46.95	46.1	46.35	-0.45	-0.96	134363.0	6242065.15	392
2019-09-18	47.0	47.15	46.75	46.8	0.2	0.43	122395.0	5753861.85	297
2019-09-17	47.1	47.5	46.6	46.6	-0.4	-0.85	224888.0	10593051.5	466
2019-09-16	48.5	48.75	46.7	47.0	-1.3	-2.69	285104.0	13595747.4	754
2019-09-15	48.0	48.7	47.6	48.3	-0.85	-1.73	230585.0	11130706.1	371
2019-09-12	49.25	49.65	49.0	49.15	0.05	0.1	155827.0	7665016.6	303
2019-09-11	49.5	49.5	48.4	49.1	-0.65	-1.31	118773.0	5821659.85	304
2019-09-10	50.5	50.5	49.35	49.75	-0.75	-1.49	146257.0	7321247.85	375
2019-09-09	50.5	51.3	50.3	50.5	0.0	0.0	273991.0	13901254.1	466
2019-09-08	50.8	50.9	50.3	50.5	-0.3	-0.59	106656.0	5387458.2	210
2019-09-05	50.9	51.2	50.2	50.8	0.5	0.99	223847.0	11340484.4	332
2019-09-04	49.5	51.1	49.5	50.3	0.95	1.93	307186.0	15487858.45	605
2019-09-03	49.6	50.2	49.3	49.35	-0.15	-0.3	258113.0	12820703.15	455
2019-09-02	49.1	49.6	48.85	49.5	0.55	1.12	123066.0	6052815.6	242
2019-09-01	49.25	49.55	48.7	48.95	-0.4	-0.81	181998.0	8916800.3	412
2019-08-29	50.2	50.7	49.3	49.35	-0.75	-1.5	414455.0	20680362.05	655
2019-08-28	49.95	51.0	49.75	50.1	0.15	0.3	229960.0	11600711.85	490
2019-08-27	51.0	51.4	49.9	49.95	-1.05	-2.06	230697.0	11573787.2	460
2019-08-26	51.0	51.5	50.6	51.0	0.2	0.39	163218.0	8334460.0	292
2019-08-25	52.1	52.1	50.8	50.8	-1.7	-3.24	158573.0	8144575.1	400
2019-08-22	53.1	53.1	52.0	52.5	-0.7	-1.32	144530.0	7577137.4	365
2019-08-21	53.7	54.0	53.1	53.2	-0.3	-0.56	112880.0	6035743.6	228
2019-08-20	53.6	54.3	53.4	53.5	0.0	0.0	184492.0	9915971.6	364
2019-08-19	54.1	54.1	53.5	53.5	-0.5	-0.93	123070.0	6612329.2	272
2019-08-18	53.0	54.4	53.0	54.0	1.2	2.27	397167.0	21372345.8	732
2019-08-08	53.0	53.3	52.7	52.8	-0.4	-0.75	186283.0	9866118.1	350
2019-08-07	53.0	53.6	52.9	53.2	0.4	0.76	264721.0	14071081.7	503
2019-08-06	53.3	53.3	52.3	52.8	-0.9	-1.68	300944.0	15898815.6	808
2019-08-05	55.4	55.5	53.2	53.7	-2.1	-3.76	664933.0	35925740.8	1490
2019-08-04	55.0	56.2	54.3	55.8	0.5	0.9	216104.0	11991558.2	537
2019-08-01	55.7	55.7	55.1	55.3	-0.5	-0.9	176357.0	9761395.5	409
2019-07-31	56.9	56.9	55.4	55.8	-0.9	-1.59	648088.0	36276333.4	1132
2019-07-30	57.2	57.2	56.3	56.7	-0.5	-0.87	284033.0	16083590.6	615
2019-07-29	57.3	57.6	56.6	57.2	0.2	0.35	312291.0	17849788.2	613
2019-07-28	56.3	57.5	56.2	57.0	0.1	0.18	206382.0	11744167.9	495
2019-07-25	56.7	57.0	55.8	56.9	0.6	1.07	221229.0	12472412.7	611
2019-07-24	57.4	58.1	55.9	56.3	-1.1	-1.92	341909.0	19541091.9	781
2019-07-23	58.0	58.7	57.4	57.4	-0.6	-1.03	855311.0	49559623.0	1583
2019-07-22	55.2	58.6	55.2	58.0	2.8	5.07	705619.0	40275489.6	1405
2019-07-21	55.5	55.8	54.7	55.2	-1.1	-1.95	525097.0	28973865.5	931
2019-07-18	55.4	57.1	55.1	56.3	0.9	1.62	547829.0	30871421.5	1163
2019-07-17	55.5	56.4	55.0	55.4	0.0	0.0	462540.0	25762996.7	907
2019-07-16	54.4	55.8	54.1	55.4	1.4	2.59	628841.0	34533487.2	1246
2019-07-15	53.0	54.0	53.0	54.0	0.6	1.12	307216.0	16428349.1	528
2019-07-14	53.7	54.3	52.9	53.4	-0.1	-0.19	473119.0	25404267.7	737
2019-07-11	53.7	54.7	53.2	53.5	0.2	0.38	481776.0	25886722.0	906
2019-07-10	52.7	55.8	52.5	53.3	0.8	1.52	1063380.0	57766609.2	1995
2019-07-09	51.6	53.5	51.2	52.5	1.1	2.14	596051.0	31375330.7	1146
2019-07-08	51.4	51.6	50.9	51.4	-0.1	-0.19	114032.0	5837226.9	272
2019-07-07	52.0	52.1	51.4	51.5	-0.5	-0.96	117103.0	6049690.6	266
2019-07-04	52.3	52.5	51.8	52.0	-0.3	-0.57	132251.0	6901412.6	273
2019-07-03	52.5	53.0	52.2	52.3	0.5	0.97	326010.0	17128987.2	720
2019-07-02	51.3	51.8	51.0	51.8	0.3	0.58	136694.0	7023674.7	319
2019-07-01	51.9	52.1	51.5	51.5	-0.5	-0.96	245472.0	12691908.1	386
2019-06-30	52.0	52.3	51.7	52.0	0.4	0.78	202604.0	10534462.4	427
2019-06-27	52.9	53.1	51.6	51.6	-1.0	-1.9	313203.0	16324723.7	687
2019-06-26	53.4	53.8	52.3	52.6	-0.4	-0.75	421648.0	22384081.9	748
2019-06-25	51.9	53.4	51.9	53.0	1.2	2.32	783266.0	41193893.6	1231
2019-06-24	51.1	52.0	50.5	51.8	1.0	1.97	534538.0	27368866.2	840
2019-06-23	50.1	51.5	50.0	50.8	0.8	1.6	342403.0	17368263.7	816
2019-06-20	51.6	51.7	49.85	50.0	-1.9	-3.66	515119.0	26051286.05	1040
2019-06-19	52.3	52.4	51.7	51.9	-0.4	-0.76	196802.0	10241197.1	361
2019-06-18	52.5	53.0	52.0	52.3	-0.2	-0.38	253276.0	13302823.9	446
2019-06-17	52.5	52.9	52.0	52.5	0.2	0.38	183220.0	9613543.4	442
2019-06-16	52.0	53.1	51.7	52.3	0.6	1.16	391885.0	20443572.8	754
2019-06-13	51.7	54.0	51.1	51.7	-0.6	-1.15	667920.0	35126967.8	1294
2019-06-12	52.4	53.5	51.9	52.3	-0.1	-0.19	295344.0	15507266.4	685
2019-06-11	51.1	55.0	50.8	52.4	1.1	2.14	878134.0	46535904.1	1767
2019-06-10	49.85	51.3	48.85	51.3	1.8	3.64	522153.0	26062109.8	904
2019-06-09	48.0	49.6	47.6	49.5	2.05	4.32	214486.0	10385335.35	504
2019-05-30	47.1	47.6	46.9	47.45	0.25	0.53	150570.0	7119069.4	305
2019-05-29	47.1	47.7	46.6	47.2	0.25	0.53	263161.0	12398742.4	375
2019-05-28	49.0	49.9	46.8	46.95	0.55	1.19	414423.0	19821928.25	983
2019-05-27	46.15	46.7	45.0	46.4	0.7	1.53	139842.0	6407840.9	368
2019-05-26	46.15	46.15	45.6	45.7	-0.4	-0.87	83567.0	3837323.0	247
2019-05-23	46.55	46.8	46.0	46.1	-0.55	-1.18	98393.0	4559540.4	393
2019-05-22	47.2	47.2	46.65	46.65	-0.25	-0.53	196913.0	9234541.1	459
2019-05-21	47.0	47.5	46.75	46.9	0.3	0.64	306308.0	14425475.5	552
2019-05-20	47.7	48.1	46.6	46.6	-1.4	-2.92	193805.0	9138174.0	489
2019-05-19	48.6	50.2	47.4	48.0	-0.65	-1.34	375498.0	18213964.4	914
2019-05-16	47.5	48.8	47.0	48.65	1.2	2.53	214463.0	10288262.35	668
2019-05-15	47.6	47.95	47.0	47.45	1.4	3.04	195003.0	9259881.6	516
2019-05-14	48.0	49.0	46.0	46.05	-2.05	-4.26	388514.0	18543505.25	869
2019-05-13	48.1	49.3	48.05	48.1	-0.75	-1.54	299014.0	14536536.85	656
2019-05-12	50.0	50.1	48.15	48.85	-1.05	-2.1	304087.0	14928378.55	673
2019-05-09	51.2	51.6	49.7	49.9	-1.1	-2.16	248682.0	12587417.15	636
2019-05-08	51.7	52.5	51.0	51.0	-1.0	-1.92	377595.0	19472503.8	612
2019-05-07	52.3	53.3	51.3	52.0	1.7	3.38	1223519.0	63878171.1	1961
2019-05-06	50.7	51.0	50.0	50.3	-0.4	-0.79	350564.0	17648536.8	667
2019-05-05	51.2	52.0	50.6	50.7	-0.6	-1.17	427697.0	21893687.4	1073
2019-05-02	51.5	52.9	51.0	51.3	-0.6	-1.16	856833.0	44605101.9	1831
2019-05-01	53.0	53.4	51.1	51.9	-0.9	-1.7	1196050.0	62910477.6	2199
2019-04-30	51.6	53.7	50.4	52.8	1.5	2.92	1539703.0	80242809.3	3343
2019-04-29	47.2	51.9	46.95	51.3	4.05	8.57	2105203.0	106155163.85	3735
2019-04-28	47.25	47.4	46.65	47.25	0.0	0.0	369743.0	17376801.85	799
2019-04-25	47.05	47.85	46.65	47.25	0.05	0.11	1028765.0	48571797.35	1856
2019-04-24	48.0	49.5	47.0	47.2	2.2	4.89	2141707.0	103146047.05	3291
