# Supplementary material for: Effective short-term forecasts of Saudi stock price trends using technical indicators and large-scale multivariate time series
Source: PeerJ Comput Sci. 2023 Jan 6;9:e1205. doi: 10.7717/peerj-cs.1205 (PMC10280263; doi:10.7717/peerj-cs.1205)
Supplement: Supplemental Information 3 [file peerj-cs-09-1205-s003.zip › TASI Dataset 2021/CHEMANOL_2001.csv]

date	open	high	low	close	change	change_percent	volume_traded	value_traded_SAR	number_trades
2020-03-19	6.0	6.1	5.92	6.04	0.04	0.67	1633532.0	9850154.37	1158
2020-03-18	6.1	6.15	5.92	6.0	-0.09	-1.48	2619409.0	15805781.85	1918
2020-03-17	6.03	6.2	6.03	6.09	-0.01	-0.16	1236365.0	7575372.35	975
2020-03-16	6.35	6.35	6.1	6.1	-0.28	-4.39	993336.0	6171864.63	783
2020-03-15	6.6	6.6	6.3	6.38	-0.06	-0.93	747900.0	4803043.26	713
2020-03-12	6.3	6.45	6.1	6.44	-0.09	-1.38	1083441.0	6827342.24	873
2020-03-11	6.74	6.8	6.45	6.53	-0.13	-1.95	1534428.0	10245904.06	1256
2020-03-10	6.4	6.66	6.3	6.66	0.6	9.9	1756067.0	11434782.37	1448
2020-03-09	6.25	6.25	6.06	6.06	-0.67	-9.96	1431493.0	8742727.46	1353
2020-03-08	7.0	7.0	6.7	6.73	-0.67	-9.05	1235132.0	8387791.02	1248
2020-03-05	7.55	7.57	7.4	7.4	-0.1	-1.33	639345.0	4798391.69	585
2020-03-04	7.49	7.5	7.4	7.5	-0.05	-0.66	688120.0	5133140.29	568
2020-03-03	7.35	7.55	7.35	7.55	0.23	3.14	1123853.0	8348038.39	937
2020-03-02	7.33	7.46	7.03	7.32	0.11	1.53	2267488.0	16694710.61	1463
2020-03-01	7.75	7.75	7.2	7.21	-0.78	-9.76	3553250.0	26247275.7	2285
2020-02-27	8.02	8.04	7.94	7.99	-0.09	-1.11	1033654.0	8258795.59	849
2020-02-26	8.08	8.1	8.0	8.08	-0.04	-0.49	1079889.0	8681396.98	729
2020-02-25	8.05	8.15	8.0	8.12	0.02	0.25	896574.0	7234168.34	817
2020-02-24	8.43	8.43	8.08	8.1	-0.34	-4.03	1418513.0	11633961.98	1163
2020-02-23	8.41	8.47	8.32	8.44	0.04	0.48	1206684.0	10110974.49	917
2020-02-20	8.35	8.47	8.35	8.4	0.07	0.84	1251563.0	10547678.39	1001
2020-02-19	8.2	8.33	8.16	8.33	0.19	2.33	946073.0	7812905.85	803
2020-02-18	8.2	8.3	8.13	8.14	-0.02	-0.25	1251868.0	10289061.93	897
2020-02-17	8.06	8.22	8.06	8.16	0.11	1.37	850749.0	6932886.53	718
2020-02-16	8.05	8.11	8.01	8.05	-0.09	-1.11	720259.0	5800025.73	801
2020-02-13	8.33	8.33	8.01	8.14	-0.22	-2.63	1244725.0	10136612.21	1149
2020-02-12	8.42	8.44	8.35	8.36	-0.05	-0.59	552322.0	4633774.18	539
2020-02-11	8.42	8.53	8.4	8.41	0.01	0.12	716991.0	6066632.61	653
2020-02-10	8.42	8.5	8.39	8.4	-0.04	-0.47	635750.0	5375268.16	613
2020-02-09	8.52	8.52	8.36	8.44	-0.07	-0.82	786119.0	6617323.11	820
2020-02-06	8.66	8.68	8.5	8.51	-0.13	-1.5	911073.0	7806798.9	765
2020-02-05	8.68	8.75	8.61	8.64	0.04	0.47	842671.0	7309561.92	803
2020-02-04	8.51	8.63	8.51	8.6	0.1	1.18	752966.0	6462682.34	745
2020-02-03	8.48	8.54	8.45	8.5	0.02	0.24	714906.0	6071259.64	744
2020-02-02	8.62	8.62	8.46	8.48	-0.19	-2.19	1098834.0	9353298.66	1201
2020-01-30	8.66	8.71	8.65	8.67	0.02	0.23	699195.0	6068893.3	711
2020-01-29	8.63	8.78	8.62	8.65	0.01	0.12	1385842.0	12073964.14	937
2020-01-28	8.6	8.71	8.58	8.64	-0.04	-0.46	1414994.0	12234869.52	1142
2020-01-27	8.9	8.92	8.66	8.68	-0.21	-2.36	2053661.0	18059283.0	1487
2020-01-26	8.95	8.96	8.87	8.89	-0.07	-0.78	2355619.0	20986003.39	1332
2020-01-23	9.06	9.09	8.95	8.96	-0.1	-1.1	3626899.0	32626872.46	2180
2020-01-22	8.92	9.07	8.91	9.06	0.17	1.91	5250254.0	47284213.7	2453
2020-01-21	8.76	8.94	8.74	8.89	0.15	1.72	3944075.0	34891581.55	2362
2020-01-20	8.67	8.77	8.67	8.74	0.06	0.69	1378199.0	12029421.8	878
2020-01-19	8.74	8.78	8.68	8.68	0.0	0.0	1649133.0	14380352.18	923
2020-01-16	8.69	8.74	8.67	8.68	0.01	0.12	1110938.0	9657156.91	761
2020-01-15	8.71	8.79	8.66	8.67	-0.07	-0.8	1569106.0	13688563.07	943
2020-01-14	8.68	8.86	8.68	8.74	0.09	1.04	3156007.0	27701201.49	1770
2020-01-13	8.44	8.68	8.43	8.65	0.26	3.1	3418301.0	29400283.53	1964
2020-01-12	8.35	8.43	8.34	8.39	0.11	1.33	1642415.0	13760598.57	946
2020-01-09	8.16	8.35	8.16	8.28	0.22	2.73	1514746.0	12499824.75	1056
2020-01-08	8.06	8.12	8.02	8.06	-0.11	-1.35	1359206.0	10975761.85	952
2020-01-07	8.1	8.26	8.1	8.17	0.08	0.99	1423973.0	11665847.83	984
2020-01-06	8.07	8.15	8.06	8.09	-0.08	-0.98	1179498.0	9551630.56	868
2020-01-05	8.14	8.23	8.1	8.17	-0.22	-2.62	2101829.0	17152101.1	1420
2020-01-02	8.42	8.45	8.34	8.39	-0.02	-0.24	892402.0	7492348.99	732
2020-01-01	8.37	8.51	8.36	8.41	0.06	0.72	1647309.0	13888687.21	984
2019-12-31	8.4	8.41	8.33	8.35	-0.01	-0.12	1080373.0	9030577.41	898
2019-12-30	8.47	8.47	8.31	8.36	-0.17	-1.99	2369822.0	19906829.6	1767
2019-12-29	8.5	8.59	8.48	8.53	0.12	1.43	2423056.0	20656141.91	1666
2019-12-26	8.15	8.52	8.12	8.41	0.29	3.57	5971339.0	49757633.73	2668
2019-12-25	8.05	8.14	8.05	8.12	0.05	0.62	1554213.0	12601957.59	1038
2019-12-24	8.13	8.13	8.03	8.07	0.0	0.0	1381411.0	11145847.75	1084
2019-12-23	8.0	8.13	8.0	8.07	0.09	1.13	2212019.0	17832374.6	1440
2019-12-22	7.8	7.98	7.78	7.98	0.2	2.57	1865116.0	14699418.67	1314
2019-12-19	7.7	7.78	7.66	7.78	0.08	1.04	1430603.0	11047271.46	939
2019-12-18	7.6	7.73	7.6	7.7	0.1	1.32	1377513.0	10574937.67	1017
2019-12-17	7.58	7.67	7.56	7.6	0.05	0.66	1438271.0	10960308.49	1096
2019-12-16	7.47	7.56	7.46	7.55	0.11	1.48	721776.0	5431665.06	802
2019-12-15	7.41	7.45	7.4	7.44	0.06	0.81	593129.0	4399817.59	615
2019-12-12	7.58	7.58	7.35	7.38	-0.15	-1.99	1274995.0	9522135.66	1159
2019-12-11	7.35	7.65	7.35	7.53	0.22	3.01	1575587.0	11895052.22	1612
2019-12-10	7.47	7.48	7.31	7.31	-0.15	-2.01	857754.0	6361144.83	715
2019-12-09	7.5	7.59	7.46	7.46	-0.04	-0.53	1793131.0	13496656.8	1248
2019-12-08	7.36	7.5	7.36	7.5	0.16	2.18	844403.0	6290212.99	799
2019-12-05	7.26	7.34	7.24	7.34	0.06	0.82	566681.0	4130553.85	426
2019-12-04	7.32	7.32	7.22	7.28	-0.03	-0.41	576451.0	4181446.93	709
2019-12-03	7.37	7.4	7.3	7.31	-0.04	-0.54	446735.0	3282902.51	447
2019-12-02	7.32	7.4	7.32	7.35	0.04	0.55	547407.0	4022724.07	428
2019-12-01	7.29	7.34	7.29	7.31	0.02	0.27	270174.0	1976357.65	364
2019-11-28	7.25	7.31	7.25	7.29	0.04	0.55	257818.0	1876477.11	400
2019-11-27	7.23	7.27	7.22	7.25	0.05	0.69	505621.0	3660755.17	411
2019-11-26	7.21	7.28	7.2	7.2	0.0	0.0	785427.0	5688037.72	584
2019-11-25	7.25	7.25	7.18	7.2	-0.07	-0.96	618434.0	4468620.19	591
2019-11-24	7.44	7.44	7.25	7.27	-0.17	-2.28	528345.0	3895938.72	615
2019-11-21	7.45	7.46	7.43	7.44	-0.01	-0.13	422768.0	3146837.94	361
2019-11-20	7.47	7.5	7.44	7.45	0.01	0.13	686671.0	5128773.14	412
2019-11-19	7.44	7.47	7.42	7.44	0.02	0.27	608065.0	4528767.19	488
2019-11-18	7.44	7.45	7.4	7.42	-0.02	-0.27	406529.0	3023673.13	502
2019-11-17	7.5	7.5	7.44	7.44	-0.06	-0.8	363527.0	2712649.38	399
2019-11-14	7.5	7.53	7.46	7.5	0.0	0.0	398649.0	2988403.88	411
2019-11-13	7.55	7.55	7.49	7.5	-0.05	-0.66	491580.0	3696393.5	541
2019-11-12	7.6	7.64	7.55	7.55	-0.05	-0.66	668737.0	5079572.07	602
2019-11-11	7.59	7.67	7.59	7.6	0.02	0.26	709315.0	5400473.95	587
2019-11-10	7.55	7.59	7.55	7.58	0.06	0.8	713785.0	5403313.84	445
2019-11-07	7.54	7.6	7.51	7.52	-0.06	-0.79	754172.0	5702923.2	585
2019-11-06	7.48	7.58	7.48	7.58	0.09	1.2	541619.0	4069911.9	416
2019-11-05	7.46	7.54	7.46	7.49	-0.06	-0.79	1036290.0	7768029.22	669
2019-11-04	7.5	7.63	7.5	7.55	-0.05	-0.66	324697.0	2450798.02	361
2019-11-03	7.5	7.7	7.5	7.6	-0.12	-1.55	263417.0	2004892.52	404
2019-10-31	7.71	7.73	7.7	7.72	-0.04	-0.52	156682.0	1208818.84	228
2019-10-30	7.75	7.76	7.63	7.76	0.0	0.0	857978.0	6599799.25	562
2019-10-29	7.81	7.81	7.75	7.76	-0.08	-1.02	561984.0	4363927.58	446
2019-10-28	7.9	7.9	7.84	7.84	-0.09	-1.13	300584.0	2364554.93	303
2019-10-27	7.88	7.93	7.85	7.93	0.05	0.63	356734.0	2814201.51	334
2019-10-24	7.86	7.88	7.84	7.88	0.0	0.0	330053.0	2592280.31	281
2019-10-23	7.86	7.89	7.82	7.88	-0.01	-0.13	364961.0	2867692.82	345
2019-10-22	7.87	7.92	7.85	7.89	0.02	0.25	211707.0	1669250.71	327
2019-10-21	7.98	7.98	7.85	7.87	-0.06	-0.76	271742.0	2144221.34	300
2019-10-20	7.91	7.99	7.91	7.93	0.05	0.63	463467.0	3685214.28	439
2019-10-17	7.84	7.89	7.8	7.88	0.04	0.51	244505.0	1919738.52	334
2019-10-16	7.76	7.84	7.75	7.84	0.07	0.9	186054.0	1449740.83	284
2019-10-15	7.83	7.83	7.75	7.77	-0.08	-1.02	278679.0	2168185.36	333
2019-10-14	7.88	7.9	7.85	7.85	-0.06	-0.76	270191.0	2126183.2	255
2019-10-13	7.95	7.97	7.91	7.91	-0.03	-0.38	409601.0	3251153.92	215
2019-10-10	7.85	7.96	7.8	7.94	0.1	1.28	484012.0	3813556.41	374
2019-10-09	7.95	7.95	7.83	7.84	-0.06	-0.76	280389.0	2209679.57	269
2019-10-08	7.96	7.97	7.85	7.9	-0.07	-0.88	493018.0	3896734.53	379
2019-10-07	8.05	8.05	7.97	7.97	-0.08	-0.99	280446.0	2244299.94	281
2019-10-06	7.93	8.05	7.93	8.05	0.13	1.64	633523.0	5069130.01	453
2019-10-03	7.9	7.92	7.88	7.92	0.0	0.0	307179.0	2426535.32	316
2019-10-02	8.01	8.07	7.92	7.92	-0.11	-1.37	745976.0	5956447.86	601
2019-10-01	8.05	8.09	8.03	8.03	-0.02	-0.25	362234.0	2919413.95	355
2019-09-30	8.09	8.15	8.05	8.05	-0.05	-0.62	792949.0	6419323.66	481
2019-09-29	8.08	8.16	8.06	8.1	0.02	0.25	543842.0	4408776.29	450
2019-09-26	8.05	8.16	8.04	8.08	0.06	0.75	969437.0	7850297.13	674
2019-09-25	7.98	8.07	7.97	8.02	0.05	0.63	1068693.0	8579483.49	631
2019-09-24	7.9	7.97	7.88	7.97	0.1	1.27	567954.0	4498879.37	432
2019-09-22	7.78	7.9	7.77	7.87	0.13	1.68	384727.0	3018987.34	380
2019-09-19	7.72	7.77	7.72	7.74	-0.06	-0.77	706142.0	5468977.23	310
2019-09-18	7.82	7.87	7.78	7.8	0.02	0.26	458989.0	3587257.46	398
2019-09-17	7.75	7.8	7.75	7.78	0.03	0.39	409336.0	3180824.26	356
2019-09-16	7.77	7.8	7.72	7.75	0.01	0.13	530600.0	4120040.78	448
2019-09-15	7.7	7.83	7.66	7.74	-0.13	-1.65	607533.0	4707673.08	517
2019-09-12	7.88	7.9	7.8	7.87	-0.01	-0.13	366353.0	2883787.95	382
2019-09-11	7.95	7.96	7.8	7.88	-0.07	-0.88	813985.0	6410632.16	675
2019-09-10	8.03	8.03	7.95	7.95	-0.1	-1.24	683796.0	5459125.9	572
2019-09-09	8.1	8.1	8.05	8.05	-0.05	-0.62	533188.0	4302221.5	532
2019-09-08	8.15	8.16	8.09	8.1	-0.05	-0.61	733071.0	5954274.97	546
2019-09-05	8.02	8.19	8.01	8.15	0.14	1.75	1852407.0	15020178.55	1109
2019-09-04	7.98	8.05	7.98	8.01	0.02	0.25	327265.0	2621818.94	331
2019-09-03	7.98	8.04	7.92	7.99	0.01	0.13	822287.0	6569125.79	453
2019-09-02	7.92	7.98	7.9	7.98	0.06	0.76	469444.0	3733431.42	379
2019-09-01	7.97	7.97	7.83	7.92	0.02	0.25	585710.0	4619289.92	481
2019-08-29	8.12	8.12	7.9	7.9	-0.16	-1.99	556622.0	4453355.79	524
2019-08-28	7.98	8.12	7.96	8.06	0.07	0.88	707696.0	5706044.4	444
2019-08-27	8.04	8.06	7.9	7.99	-0.02	-0.25	499581.0	3979210.02	492
2019-08-26	7.98	8.02	7.95	8.01	0.05	0.63	356948.0	2849100.98	296
2019-08-25	8.01	8.02	7.96	7.96	-0.12	-1.49	417402.0	3337400.49	398
2019-08-22	8.1	8.12	8.0	8.08	-0.02	-0.25	568852.0	4567915.46	493
2019-08-21	8.18	8.19	8.08	8.1	-0.05	-0.61	374313.0	3041069.79	265
2019-08-20	8.17	8.19	8.12	8.15	-0.02	-0.24	275567.0	2251007.6	280
2019-08-19	8.1	8.17	8.1	8.17	0.14	1.74	291362.0	2372719.69	316
2019-08-18	7.92	8.1	7.92	8.03	-0.09	-1.11	594942.0	4782763.3	431
2019-08-08	8.2	8.2	8.11	8.12	-0.11	-1.34	675914.0	5512603.08	392
2019-08-07	8.1	8.23	8.1	8.23	0.13	1.6	338428.0	2766231.97	353
2019-08-06	8.1	8.11	7.93	8.1	-0.05	-0.61	674666.0	5431133.45	591
2019-08-05	8.27	8.27	8.14	8.15	-0.15	-1.81	696589.0	5710463.33	527
2019-08-04	8.4	8.4	8.26	8.3	-0.09	-1.07	446879.0	3711969.57	404
2019-08-01	8.39	8.39	8.36	8.39	-0.01	-0.12	169136.0	1417119.42	216
2019-07-31	8.45	8.45	8.4	8.4	0.03	0.36	96320.0	811559.52	171
2019-07-30	8.52	8.52	8.37	8.37	-0.08	-0.95	223904.0	1885502.82	288
2019-07-29	8.5	8.52	8.44	8.45	-0.04	-0.47	305866.0	2595313.64	331
2019-07-28	8.37	8.52	8.3	8.49	0.12	1.43	445215.0	3751484.71	482
2019-07-25	8.27	8.38	8.25	8.37	0.1	1.21	433083.0	3599663.17	400
2019-07-24	8.33	8.37	8.2	8.27	-0.05	-0.6	379982.0	3146787.75	347
2019-07-23	8.43	8.43	8.3	8.32	-0.13	-1.54	380601.0	3177581.26	534
2019-07-22	8.53	8.54	8.45	8.45	-0.07	-0.82	473514.0	4023232.34	495
2019-07-21	8.7	8.7	8.51	8.52	-0.18	-2.07	840053.0	7206794.95	620
2019-07-18	8.76	8.77	8.7	8.7	-0.06	-0.68	506478.0	4425839.5	381
2019-07-17	8.76	8.81	8.76	8.76	0.0	0.0	696245.0	6116940.22	379
2019-07-16	8.76	8.8	8.75	8.76	0.04	0.46	649941.0	5707988.47	427
2019-07-15	8.7	8.77	8.68	8.72	0.04	0.46	856331.0	7479046.67	497
2019-07-14	8.68	8.71	8.66	8.68	0.04	0.46	650314.0	5650132.13	414
2019-07-11	8.64	8.67	8.63	8.64	0.02	0.23	402117.0	3478802.78	308
2019-07-10	8.55	8.64	8.55	8.62	0.05	0.58	282933.0	2430456.53	318
2019-07-09	8.62	8.62	8.55	8.57	-0.07	-0.81	501760.0	4308432.87	488
2019-07-08	8.65	8.66	8.62	8.64	-0.05	-0.58	349152.0	3018017.15	381
2019-07-07	8.73	8.75	8.66	8.69	-0.03	-0.34	501524.0	4357182.23	458
2019-07-04	8.75	8.78	8.72	8.72	-0.01	-0.11	428080.0	3746466.96	302
2019-07-03	8.75	8.75	8.7	8.73	0.02	0.23	423706.0	3697484.11	329
2019-07-02	8.81	8.82	8.71	8.71	-0.1	-1.14	441076.0	3867149.45	447
2019-07-01	8.85	8.85	8.78	8.81	-0.01	-0.11	289619.0	2552513.26	258
2019-06-30	8.79	8.85	8.79	8.82	0.07	0.8	448555.0	3960208.98	438
2019-06-27	8.78	8.78	8.73	8.75	0.0	0.0	346198.0	3030723.14	320
2019-06-26	8.74	8.8	8.7	8.75	0.08	0.92	541992.0	4747660.89	425
2019-06-25	8.61	8.7	8.58	8.67	0.06	0.7	548818.0	4732800.5	487
2019-06-24	8.68	8.75	8.59	8.61	-0.1	-1.15	808252.0	6990596.96	638
2019-06-23	8.83	8.89	8.7	8.71	-0.12	-1.36	756550.0	6650361.38	592
2019-06-20	8.8	8.86	8.66	8.83	0.0	0.0	1514535.0	13297476.92	1028
2019-06-19	8.89	9.0	8.81	8.83	0.02	0.23	2178761.0	19434821.73	1126
2019-06-18	8.52	9.0	8.52	8.81	0.33	3.89	3578869.0	31418000.86	2206
2019-06-17	8.36	8.48	8.36	8.48	0.12	1.44	1017519.0	8567600.52	639
2019-06-16	8.4	8.42	8.35	8.36	0.01	0.12	748649.0	6265747.77	433
2019-06-13	8.45	8.47	8.35	8.35	-0.09	-1.07	1054546.0	8868274.85	666
2019-06-12	8.34	8.5	8.31	8.44	0.13	1.56	1667054.0	14049231.57	941
2019-06-11	8.26	8.35	8.25	8.31	0.05	0.61	756659.0	6280032.9	562
2019-06-10	8.2	8.32	8.2	8.26	0.07	0.85	1078253.0	8912770.39	676
2019-06-09	8.12	8.21	8.1	8.19	0.15	1.87	823558.0	6730744.68	545
2019-05-30	8.0	8.05	7.97	8.04	0.06	0.75	530893.0	4251407.58	384
2019-05-29	8.0	8.04	7.93	7.98	0.01	0.13	673902.0	5375189.42	431
2019-05-28	7.89	7.97	7.85	7.97	0.06	0.76	585313.0	4618606.75	526
2019-05-27	7.83	7.91	7.79	7.91	0.1	1.28	939019.0	7357169.24	604
2019-05-26	8.03	8.03	7.8	7.81	-0.24	-2.98	1840372.0	14490272.29	1083
2019-05-23	8.25	8.25	8.05	8.05	-0.21	-2.54	1258787.0	10233552.26	750
2019-05-22	8.23	8.27	8.17	8.26	0.04	0.49	1488880.0	12247917.66	721
2019-05-21	8.15	8.25	8.15	8.22	0.07	0.86	833390.0	6834114.44	502
2019-05-20	8.4	8.41	8.11	8.15	-0.3	-3.55	883551.0	7241791.17	698
2019-05-19	8.6	8.61	8.4	8.45	-0.15	-1.74	1230482.0	10503852.21	542
2019-05-16	8.45	8.64	8.43	8.6	0.08	0.94	1016856.0	8684266.49	576
2019-05-15	8.42	8.58	8.4	8.52	0.15	1.79	1613991.0	13692029.2	808
2019-05-14	8.32	8.7	8.18	8.37	-0.33	-3.79	2131126.0	18070377.14	1139
2019-05-13	9.0	9.0	8.7	8.7	-0.31	-3.44	1210198.0	10680958.82	825
2019-05-12	9.08	9.12	9.0	9.01	-0.1	-1.1	687633.0	6227782.3	446
2019-05-09	9.07	9.19	9.07	9.11	0.05	0.55	417405.0	3809328.91	470
2019-05-08	9.23	9.23	9.04	9.06	-0.18	-1.95	816312.0	7425907.68	759
2019-05-07	9.25	9.4	9.2	9.24	-0.01	-0.11	623139.0	5778242.47	451
2019-05-06	9.38	9.38	9.15	9.25	-0.15	-1.6	602516.0	5557451.78	567
2019-05-05	9.49	9.53	9.38	9.4	-0.08	-0.84	795868.0	7507683.12	700
2019-05-02	9.53	9.54	9.48	9.48	-0.03	-0.32	1036087.0	9837520.56	466
2019-05-01	9.56	9.56	9.51	9.51	-0.04	-0.42	974756.0	9290009.39	520
2019-04-30	9.46	9.55	9.46	9.55	0.07	0.74	1069904.0	10174202.02	593
2019-04-29	9.51	9.52	9.46	9.48	-0.03	-0.32	558127.0	5295651.46	457
2019-04-28	9.49	9.59	9.48	9.51	0.03	0.32	865333.0	8250877.27	472
2019-04-25	9.42	9.52	9.41	9.48	0.09	0.96	1074038.0	10176319.39	790
2019-04-24	9.53	9.55	9.38	9.39	-0.16	-1.68	934763.0	8850246.38	956
2019-04-23	9.62	9.62	9.54	9.55	-0.08	-0.83	1171005.0	11210723.64	930
2019-04-22	9.79	9.79	9.63	9.63	-0.17	-1.73	1163464.0	11264003.46	957
2019-04-21	9.82	9.83	9.75	9.8	-0.03	-0.31	802646.0	7864970.28	663
2019-04-18	9.89	9.89	9.8	9.83	-0.06	-0.61	966311.0	9509942.46	805
2019-04-17	9.96	9.98	9.87	9.89	-0.07	-0.7	1161094.0	11525101.16	720
2019-04-16	9.97	9.97	9.92	9.96	0.01	0.1	810453.0	8061790.47	490
2019-04-15	9.96	10.0	9.95	9.95	-0.01	-0.1	581360.0	5792850.53	398
2019-04-14	9.97	10.02	9.96	9.96	-0.02	-0.2	853411.0	8527670.13	478
2019-04-11	9.96	10.0	9.93	9.98	0.05	0.5	696661.0	6942710.57	480
2019-04-10	9.91	10.04	9.91	9.93	0.02	0.2	852932.0	8514676.18	647
2019-04-09	9.98	10.0	9.91	9.91	-0.07	-0.7	800610.0	7975231.91	545
2019-04-08	9.98	9.98	9.9	9.98	0.01	0.1	759827.0	7557357.09	612
2019-04-07	10.0	10.04	9.97	9.97	0.0	0.0	660839.0	6604180.6	526
2019-04-04	10.04	10.06	9.97	9.97	-0.07	-0.7	1173081.0	11731772.9	714
2019-04-03	10.06	10.12	10.02	10.04	-0.02	-0.2	1496577.0	15069045.16	798
2019-04-02	10.0	10.06	9.91	10.06	0.08	0.8	1020522.0	10178495.01	864
2019-04-01	10.0	10.06	9.96	9.98	-0.04	-0.4	1118112.0	11183972.56	725
2019-03-31	10.1	10.1	10.0	10.02	-0.06	-0.6	924472.0	9288240.1	465
2019-03-28	10.04	10.14	10.02	10.08	0.04	0.4	1701387.0	17170686.62	839
2019-03-27	10.04	10.1	10.02	10.04	0.02	0.2	776951.0	7816248.72	491
2019-03-26	10.0	10.08	10.0	10.02	0.02	0.2	864512.0	8678313.14	545
2019-03-25	10.02	10.1	9.96	10.0	-0.08	-0.79	1361111.0	13625989.75	927
2019-03-24	10.2	10.22	10.08	10.08	-0.14	-1.37	1178826.0	11989542.08	618
2019-03-21	10.24	10.3	10.2	10.22	-0.02	-0.2	980390.0	10028218.66	611
2019-03-20	10.3	10.34	10.24	10.24	-0.08	-0.78	1156566.0	11894175.64	757
2019-03-19	10.26	10.38	10.22	10.32	0.08	0.78	2280597.0	23519873.78	1190
2019-03-18	10.28	10.28	10.2	10.24	-0.02	-0.19	1898913.0	19449540.46	1034
2019-03-17	10.18	10.32	10.12	10.26	0.16	1.58	4028797.0	41164573.24	1994
2019-03-14	10.06	10.1	9.99	10.1	0.04	0.4	1335085.0	13409943.44	785
2019-03-13	9.94	10.1	9.91	10.06	0.15	1.51	937430.0	9377997.04	732
2019-03-12	9.9	9.95	9.85	9.91	0.02	0.2	724681.0	7173226.18	528
2019-03-11	9.98	9.98	9.89	9.89	-0.1	-1.0	705057.0	6995108.51	538
2019-03-10	9.98	10.04	9.96	9.99	0.01	0.1	872723.0	8723602.43	581
2019-03-07	10.04	10.06	9.96	9.98	-0.08	-0.8	948147.0	9477193.5	680
2019-03-06	10.12	10.22	10.0	10.06	-0.04	-0.4	2438684.0	24673486.42	1356
2019-03-05	9.81	10.1	9.79	10.1	0.3	3.06	2855775.0	28411162.02	1410
2019-03-04	9.79	9.85	9.76	9.8	-0.01	-0.1	776382.0	7612037.39	417
2019-03-03	9.8	9.85	9.77	9.81	0.0	0.0	803019.0	7881256.09	446
2019-02-28	9.75	9.82	9.73	9.81	0.05	0.51	626178.0	6118531.03	449
2019-02-27	9.82	9.82	9.74	9.76	-0.04	-0.41	391201.0	3818316.95	363
2019-02-26	9.75	9.8	9.73	9.8	0.04	0.41	424658.0	4149465.25	519
2019-02-25	9.8	9.81	9.75	9.76	-0.08	-0.81	882394.0	8629350.61	449
2019-02-24	9.8	9.88	9.78	9.84	0.06	0.61	959156.0	9418813.32	522
2019-02-21	9.71	9.78	9.7	9.78	0.08	0.82	640533.0	6226005.6	341
2019-02-20	9.66	9.73	9.64	9.7	0.03	0.31	613268.0	5942404.18	409
2019-02-19	9.79	9.79	9.65	9.67	-0.11	-1.12	656813.0	6369378.8	567
2019-02-18	9.8	9.85	9.74	9.78	-0.01	-0.1	709264.0	6940896.7	486
2019-02-17	9.85	9.86	9.77	9.79	-0.01	-0.1	690201.0	6781530.96	448
2019-02-14	9.88	9.91	9.77	9.8	-0.08	-0.81	845198.0	8307302.08	643
2019-02-13	9.88	9.97	9.84	9.88	0.0	0.0	1292648.0	12798970.7	691
2019-02-12	9.85	9.88	9.77	9.88	0.03	0.3	1293540.0	12702125.67	720
2019-02-11	9.97	9.98	9.84	9.85	-0.1	-1.01	977360.0	9682730.49	623
2019-02-10	9.93	10.06	9.9	9.95	0.06	0.61	1257664.0	12531556.75	807
2019-02-07	9.84	10.1	9.84	9.89	0.05	0.51	5033179.0	50306781.15	2525
2019-02-06	9.78	9.93	9.78	9.84	0.07	0.72	2139898.0	21081074.69	1148
2019-02-05	9.73	9.79	9.66	9.77	0.12	1.24	966170.0	9403145.8	594
2019-02-04	9.78	9.8	9.65	9.65	-0.08	-0.82	1299473.0	12665933.22	823
2019-02-03	9.7	9.79	9.7	9.73	0.08	0.83	897894.0	8742519.38	607
2019-01-31	9.8	9.8	9.65	9.65	-0.09	-0.92	1675584.0	16341591.02	956
2019-01-30	9.65	9.76	9.62	9.74	0.14	1.46	1887072.0	18279222.05	900
2019-01-29	9.65	9.69	9.6	9.6	-0.04	-0.41	1339981.0	12933862.12	714
2019-01-28	9.55	9.68	9.53	9.64	0.1	1.05	1595093.0	15331761.63	972
2019-01-27	9.47	9.57	9.46	9.54	0.06	0.63	1124571.0	10695225.21	567
2019-01-24	9.53	9.54	9.41	9.48	-0.07	-0.73	886516.0	8412371.89	604
2019-01-23	9.6	9.6	9.52	9.55	-0.05	-0.52	824908.0	7882024.58	531
2019-01-22	9.55	9.61	9.52	9.6	0.03	0.31	684302.0	6542539.88	548
2019-01-21	9.5	9.57	9.5	9.57	-0.06	-0.62	856205.0	8168538.51	630
2019-01-20	9.61	9.71	9.6	9.63	0.06	0.63	957856.0	9247781.34	637
2019-01-17	9.54	9.63	9.52	9.57	0.01	0.1	984253.0	9426292.8	634
2019-01-16	9.53	9.63	9.53	9.56	0.03	0.31	772437.0	7391984.88	516
2019-01-15	9.55	9.6	9.51	9.53	-0.09	-0.94	1148837.0	10968909.05	722
2019-01-14	9.72	9.72	9.56	9.62	-0.11	-1.13	828364.0	7995799.87	685
2019-01-13	9.78	9.8	9.7	9.73	-0.05	-0.51	1082524.0	10552682.82	659
2019-01-10	9.8	9.88	9.76	9.78	0.0	0.0	1804550.0	17716792.18	1228
2019-01-09	9.5	9.89	9.47	9.78	0.29	3.06	4202869.0	40897478.96	2145
2019-01-08	9.33	9.5	9.32	9.49	0.13	1.39	1483108.0	13959892.85	870
2019-01-07	9.25	9.37	9.24	9.36	0.11	1.19	1552258.0	14458008.73	716
2019-01-06	9.26	9.32	9.25	9.25	0.03	0.33	906629.0	8418713.74	597
2019-01-03	9.18	9.24	9.18	9.22	0.03	0.33	423230.0	3893633.21	376
2019-01-02	9.25	9.27	9.19	9.19	-0.07	-0.76	343895.0	3169554.53	380
2019-01-01	9.28	9.29	9.21	9.26	-0.01	-0.11	371171.0	3434788.08	300
2018-12-31	9.33	9.37	9.21	9.27	-0.06	-0.64	920439.0	8558407.5	622
2018-12-30	9.17	9.33	9.17	9.33	0.18	1.97	1021850.0	9445521.39	665
2018-12-27	9.25	9.34	9.14	9.15	0.09	0.99	941667.0	8681579.74	729
2018-12-26	9.08	9.09	9.03	9.06	-0.01	-0.11	412888.0	3743211.88	352
2018-12-25	9.09	9.1	9.0	9.07	-0.13	-1.41	801166.0	7253338.99	648
2018-12-24	9.2	9.2	9.12	9.2	0.03	0.33	1289037.0	11804339.81	765
2018-12-23	9.01	9.19	8.9	9.17	-0.03	-0.33	1610917.0	14606643.88	1042
2018-12-20	9.53	9.54	9.06	9.2	-0.36	-3.77	1908405.0	17862882.1	1110
2018-12-19	9.7	9.72	9.51	9.56	-0.16	-1.65	1531440.0	14647560.19	959
2018-12-18	9.75	9.79	9.71	9.72	-0.04	-0.41	908494.0	8857940.86	719
2018-12-17	9.8	9.84	9.76	9.76	-0.03	-0.31	688884.0	6754527.75	652
2018-12-16	9.81	9.85	9.73	9.79	-0.03	-0.31	824239.0	8073882.36	523
2018-12-13	9.85	9.88	9.81	9.82	-0.02	-0.2	594648.0	5851140.54	499
2018-12-12	9.74	9.84	9.74	9.84	0.12	1.23	751568.0	7367966.82	634
2018-12-11	9.7	9.76	9.69	9.72	0.02	0.21	419882.0	4086919.25	453
2018-12-10	9.77	9.77	9.7	9.7	-0.03	-0.31	456705.0	4441086.33	515
2018-12-09	9.8	9.85	9.72	9.73	-0.06	-0.61	902031.0	8827224.03	599
2018-12-06	9.9	9.91	9.78	9.79	-0.12	-1.21	714913.0	7033861.4	759
2018-12-05	9.8	9.92	9.71	9.91	0.02	0.2	787021.0	7711950.37	690
2018-12-04	9.95	9.95	9.87	9.89	-0.04	-0.4	994037.0	9850020.63	789
2018-12-03	9.96	10.02	9.9	9.93	0.04	0.4	1900866.0	18947346.04	1095
2018-12-02	9.8	9.91	9.75	9.89	0.22	2.28	2047345.0	20151293.57	1035
2018-11-29	9.69	9.72	9.65	9.67	-0.01	-0.1	885404.0	8578935.36	714
2018-11-28	9.61	9.75	9.61	9.68	0.11	1.15	1918442.0	18576901.21	1177
2018-11-27	9.47	9.6	9.46	9.57	0.16	1.7	1868755.0	17803531.38	1127
2018-11-26	9.52	9.52	9.37	9.41	-0.06	-0.63	1534231.0	14492133.61	1175
2018-11-25	9.8	9.8	9.47	9.47	-0.37	-3.76	1960257.0	18837873.35	1485
2018-11-22	9.88	9.92	9.83	9.84	0.0	0.0	1441302.0	14223707.99	743
2018-11-21	9.89	9.93	9.78	9.84	-0.1	-1.01	1467764.0	14434690.33	1044
2018-11-20	10.0	10.02	9.92	9.94	-0.04	-0.4	1042978.0	10403238.73	705
2018-11-19	9.92	10.14	9.9	9.98	-0.02	-0.2	2048787.0	20524288.93	1502
2018-11-18	10.32	10.32	9.97	10.0	-0.32	-3.1	2717556.0	27377746.93	1851
2018-11-15	10.54	10.64	10.32	10.32	-0.26	-2.46	2252826.0	23620284.94	1503
2018-11-14	10.66	10.66	10.46	10.58	-0.12	-1.12	1441909.0	15222814.7	961
2018-11-13	10.74	10.82	10.66	10.7	-0.14	-1.29	1280976.0	13781430.96	916
2018-11-12	10.94	11.0	10.84	10.84	-0.06	-0.55	1451355.0	15872348.98	998
2018-11-11	10.78	10.96	10.6	10.9	0.1	0.93	2319756.0	25074507.6	1367
2018-11-08	10.58	10.84	10.58	10.8	0.2	1.89	2732459.0	29365785.46	1364
2018-11-07	10.72	10.72	10.58	10.6	-0.18	-1.67	2265726.0	24125978.18	1591
2018-11-06	10.9	10.94	10.72	10.78	-0.16	-1.46	2414409.0	26104259.02	1767
2018-11-05	11.02	11.04	10.88	10.94	-0.08	-0.73	2029951.0	22266257.28	1297
2018-11-04	11.16	11.16	10.96	11.02	-0.12	-1.08	2455152.0	27067540.82	1730
2018-11-01	11.3	11.4	11.06	11.14	-0.16	-1.42	3523206.0	39647252.44	1742
2018-10-31	11.24	11.38	11.22	11.3	0.1	0.89	3439889.0	38861608.94	1818
2018-10-30	11.2	11.22	11.1	11.2	0.0	0.0	2401161.0	26794895.8	1432
2018-10-29	11.24	11.3	11.16	11.2	0.02	0.18	3418502.0	38378222.18	1854
2018-10-28	11.28	11.46	11.1	11.18	-0.1	-0.89	4874166.0	54948283.2	2593
2018-10-25	11.2	11.44	11.14	11.28	0.1	0.89	5208955.0	58844519.84	2074
2018-10-24	11.26	11.3	11.1	11.18	-0.08	-0.71	2168827.0	24245279.32	1179
2018-10-23	10.6	11.3	10.56	11.26	0.66	6.23	6065180.0	66972737.54	2420
2018-10-22	11.0	11.12	10.5	10.6	-0.36	-3.28	3514422.0	38095919.7	1734
2018-10-21	10.5	11.16	10.5	10.96	-0.16	-1.44	4250492.0	46364993.46	1892
2018-10-18	11.32	11.34	11.12	11.12	-0.14	-1.24	1918707.0	21590127.52	1076
2018-10-17	11.24	11.48	11.22	11.26	0.1	0.9	3394425.0	38541698.94	1680
2018-10-16	11.3	11.38	10.7	11.16	-0.3	-2.62	8188184.0	90928284.46	3180
2018-10-15	10.82	11.46	10.82	11.46	0.78	7.3	4895971.0	54622479.14	2127
2018-10-14	11.34	11.48	10.4	10.68	-0.86	-7.45	5677151.0	62198529.74	2637
2018-10-11	11.78	11.78	11.5	11.54	-0.5	-4.15	4491403.0	52216487.82	2070
2018-10-10	12.08	12.14	11.92	12.04	-0.04	-0.33	3412140.0	40991588.32	1777
2018-10-09	12.32	12.32	12.04	12.08	-0.22	-1.79	3960460.0	48071450.4	1963
2018-10-08	12.4	12.5	12.2	12.3	-0.08	-0.65	4665469.0	57639741.88	1917
2018-10-07	12.6	12.66	12.26	12.38	-0.22	-1.75	3697528.0	45957376.74	1614
2018-10-04	12.68	12.74	12.54	12.6	-0.02	-0.16	4465446.0	56486287.14	1956
2018-10-03	12.18	12.62	12.18	12.62	0.4	3.27	5425519.0	67500885.08	2113
2018-10-02	12.44	12.44	12.18	12.22	-0.12	-0.97	2747059.0	33816706.96	1370
2018-10-01	12.3	12.5	12.2	12.34	0.1	0.82	5051556.0	62452601.58	2547
2018-09-30	11.58	12.44	11.58	12.24	0.68	5.88	9213103.0	111052907.12	3461
2018-09-27	11.58	11.6	11.44	11.56	0.0	0.0	1678784.0	19315074.94	934
2018-09-26	11.7	11.76	11.48	11.56	-0.08	-0.69	2988655.0	34617094.9	1558
2018-09-25	11.44	11.72	11.44	11.64	0.26	2.28	4632356.0	53753892.28	1924
2018-09-20	11.3	11.44	11.22	11.38	0.12	1.07	3653474.0	41416976.08	1421
2018-09-19	11.18	11.46	11.16	11.26	0.12	1.08	4833560.0	54775455.96	1859
2018-09-18	11.22	11.28	11.12	11.14	-0.06	-0.54	3358251.0	37611255.3	1372
2018-09-17	10.88	11.28	10.86	11.2	0.24	2.19	3794944.0	42005540.36	1726
2018-09-16	11.26	11.4	10.82	10.96	-0.26	-2.32	4071778.0	45501860.92	2188
2018-09-13	10.96	11.28	10.8	11.22	0.26	2.37	2660201.0	29390396.64	1365
2018-09-12	10.82	11.24	10.8	10.96	0.22	2.05	3378058.0	37272657.46	2205
2018-09-11	10.8	10.8	10.5	10.74	-0.06	-0.56	2071543.0	22078773.04	1547
2018-09-10	11.24	11.34	10.8	10.8	-0.42	-3.74	2418367.0	26728556.38	1480
2018-09-09	11.4	11.4	11.12	11.22	-0.14	-1.23	2150811.0	24157176.68	1288
2018-09-06	11.34	11.48	11.14	11.36	-0.02	-0.18	2516583.0	28457729.48	1399
2018-09-05	12.02	12.02	11.12	11.38	-0.64	-5.32	5438699.0	62492566.0	2695
2018-09-04	12.06	12.14	12.0	12.02	-0.02	-0.17	1118185.0	13513273.92	775
2018-09-03	12.04	12.18	12.0	12.04	-0.02	-0.17	1513051.0	18319377.2	895
2018-09-02	12.16	12.2	11.9	12.06	-0.1	-0.82	1684855.0	20256592.24	1093
2018-08-30	12.2	12.34	12.1	12.16	-0.06	-0.49	1257330.0	15376334.02	909
2018-08-29	12.44	12.44	12.18	12.22	-0.26	-2.08	1175592.0	14464276.32	916
2018-08-28	12.56	12.58	12.44	12.48	-0.06	-0.48	1095506.0	13692560.96	825
2018-08-27	12.68	12.76	12.46	12.54	-0.1	-0.79	1707745.0	21492430.64	1230
2018-08-26	12.4	12.74	12.32	12.64	0.32	2.6	2692225.0	34043889.7	1549
2018-08-16	12.2	12.54	12.14	12.32	0.1	0.82	3010749.0	37265708.6	1944
2018-08-15	12.24	12.3	12.14	12.22	0.04	0.33	1305841.0	15949583.74	924
2018-08-14	12.2	12.38	12.04	12.18	0.04	0.33	3272496.0	40032780.82	1895
2018-08-13	12.6	12.72	11.94	12.14	-0.5	-3.96	4956053.0	60958411.16	2831
2018-08-12	12.92	12.92	12.64	12.64	-0.22	-1.71	2582315.0	33036786.56	1710
2018-08-09	12.8	13.04	12.7	12.86	0.02	0.16	5263706.0	67691067.96	2871
2018-08-08	12.9	13.16	12.66	12.84	-0.02	-0.16	10480424.0	135638507.12	5171
2018-08-07	11.82	13.0	11.8	12.86	1.02	8.61	11242580.0	139988925.48	4789
2018-08-06	11.88	11.96	11.72	11.84	0.0	0.0	1746193.0	20671620.74	1205
2018-08-05	12.06	12.1	11.66	11.84	-0.2	-1.66	3811212.0	45220715.9	2444
2018-08-02	12.24	12.34	12.04	12.04	-0.26	-2.11	3765690.0	45866782.66	1775
2018-08-01	12.26	12.46	12.12	12.3	0.1	0.82	5502056.0	67567031.64	2691
2018-07-31	12.1	12.46	11.94	12.2	0.06	0.49	5733186.0	70057122.76	3049
2018-07-30	12.06	12.66	12.06	12.14	0.2	1.68	15046302.0	185836267.54	7122
2018-07-29	11.0	11.94	10.92	11.94	1.08	9.94	14086893.0	162138990.68	5903
2018-07-26	10.8	11.04	10.72	10.86	0.32	3.04	7803374.0	85011192.3	3710
2018-07-25	10.54	10.7	10.44	10.54	0.0	0.0	1678329.0	17715681.86	1000
2018-07-24	10.76	10.8	10.44	10.54	-0.16	-1.5	2520507.0	26729976.0	1492
2018-07-23	10.4	10.8	10.38	10.7	0.4	3.88	7933735.0	84312578.7	3205
2018-07-22	10.32	10.38	10.22	10.3	-0.02	-0.19	1001100.0	10277419.24	611
2018-07-19	10.14	10.32	10.14	10.32	0.18	1.78	792876.0	8121608.8	583
2018-07-18	10.4	10.44	10.14	10.14	-0.28	-2.69	1237762.0	12734094.06	801
2018-07-17	10.54	10.54	10.36	10.42	-0.1	-0.95	1256884.0	13097478.34	683
2018-07-16	10.58	10.64	10.5	10.52	-0.02	-0.19	1780519.0	18796634.86	906
2018-07-15	10.34	10.6	10.34	10.54	0.2	1.93	2622528.0	27551185.5	1322
2018-07-12	10.34	10.38	10.26	10.34	-0.04	-0.39	1323573.0	13667855.94	667
2018-07-11	10.4	10.48	10.26	10.38	0.06	0.58	2395690.0	24911347.38	1282
2018-07-10	10.18	10.42	10.16	10.32	0.16	1.57	4458063.0	45963683.88	2147
2018-07-09	9.98	10.18	9.97	10.16	0.16	1.6	1788033.0	18070941.13	869
2018-07-08	10.12	10.18	9.9	10.0	-0.08	-0.79	1102477.0	11074238.21	798
2018-07-05	10.1	10.24	10.04	10.08	0.0	0.0	2868106.0	29131300.88	1261
2018-07-04	10.1	10.14	10.0	10.08	-0.02	-0.2	1417693.0	14288231.38	908
2018-07-03	9.96	10.18	9.96	10.1	0.2	2.02	2984278.0	30054685.04	1646
2018-07-02	9.69	9.99	9.56	9.9	0.21	2.17	2856421.0	28147685.83	1593
2018-07-01	9.52	9.69	9.52	9.69	0.16	1.68	1078729.0	10361701.64	497
2018-06-28	9.61	9.62	9.5	9.53	-0.11	-1.14	823090.0	7861997.82	538
2018-06-27	9.7	9.75	9.6	9.64	-0.05	-0.52	827304.0	7983463.67	546
2018-06-26	9.65	9.83	9.56	9.69	0.14	1.47	1155552.0	11184466.5	886
2018-06-25	9.52	9.64	9.5	9.55	0.0	0.0	492175.0	4716853.95	343
2018-06-24	9.46	9.64	9.46	9.55	0.09	0.95	480991.0	4595023.69	357
2018-06-21	9.49	9.5	9.3	9.46	0.01	0.11	208024.0	1955130.78	274
2018-06-20	9.5	9.52	9.43	9.45	-0.03	-0.32	266998.0	2531725.91	179
2018-06-12	9.34	9.5	9.34	9.48	0.09	0.96	341039.0	3217971.23	221
2018-06-11	9.35	9.39	9.3	9.39	-0.02	-0.21	295312.0	2756283.95	233
2018-06-10	9.47	9.47	9.31	9.41	-0.04	-0.42	349669.0	3288468.4	308
2018-06-07	9.46	9.51	9.42	9.45	0.0	0.0	446714.0	4226822.34	291
2018-06-06	9.58	9.6	9.42	9.45	-0.1	-1.05	442398.0	4211492.5	349
2018-06-05	9.5	9.58	9.5	9.55	0.05	0.53	282268.0	2697002.22	290
2018-06-04	9.5	9.64	9.48	9.5	0.0	0.0	628725.0	6016874.71	367
2018-06-03	9.52	9.6	9.4	9.5	0.04	0.42	828190.0	7897245.5	439
2018-05-31	9.22	9.54	9.22	9.46	0.25	2.71	626050.0	5894740.99	526
2018-05-30	9.21	9.3	9.16	9.21	-0.01	-0.11	409554.0	3778754.08	301
2018-05-29	9.24	9.29	9.18	9.22	-0.02	-0.22	345464.0	3195672.27	278
2018-05-28	9.22	9.3	9.2	9.24	-0.04	-0.43	210108.0	1941381.03	274
2018-05-27	9.38	9.48	9.22	9.28	-0.08	-0.85	520211.0	4853314.89	351
2018-05-24	9.57	9.61	9.34	9.36	-0.2	-2.09	653943.0	6191628.93	519
2018-05-23	9.5	9.65	9.48	9.56	-0.03	-0.31	747072.0	7136732.81	578
2018-05-22	9.43	9.83	9.43	9.59	0.26	2.79	2833391.0	27314296.35	1824
2018-05-21	9.21	9.35	9.21	9.33	0.1	1.08	503416.0	4666208.63	295
2018-05-20	9.2	9.3	9.2	9.23	0.03	0.33	373411.0	3450231.58	299
2018-05-17	9.13	9.24	9.1	9.2	0.04	0.44	194102.0	1781596.81	202
2018-05-16	9.24	9.24	9.15	9.16	-0.1	-1.08	487503.0	4475495.64	441
2018-05-15	9.35	9.35	9.1	9.26	-0.07	-0.75	433231.0	4017504.84	341
2018-05-14	9.37	9.38	9.28	9.33	-0.03	-0.32	546735.0	5095958.13	391
2018-05-13	9.39	9.44	9.32	9.36	-0.03	-0.32	390577.0	3666473.64	426
2018-05-10	9.35	9.48	9.32	9.39	0.06	0.64	641621.0	6032925.62	513
2018-05-09	9.3	9.38	9.17	9.33	0.11	1.19	896884.0	8325764.11	603
2018-05-08	9.44	9.45	9.11	9.22	-0.19	-2.02	1141942.0	10549369.82	719
2018-05-07	9.4	9.47	9.23	9.41	-0.06	-0.63	1567902.0	14609620.61	984
2018-05-06	9.82	9.88	9.4	9.47	-0.33	-3.37	1501945.0	14567379.54	891
2018-05-03	9.86	9.88	9.76	9.8	-0.03	-0.31	573664.0	5622190.62	439
2018-05-02	9.75	9.91	9.75	9.83	-0.05	-0.51	1051538.0	10325888.34	671
2018-05-01	10.0	10.0	9.8	9.88	-0.21	-2.08	2561300.0	25302035.39	1552
2018-04-30	10.18	10.22	10.02	10.09	-0.11	-1.08	1136866.0	11492462.64	624
2018-04-29	10.28	10.3	10.16	10.2	-0.04	-0.39	1132659.0	11577640.22	555
2018-04-26	10.24	10.3	10.2	10.24	0.0	0.0	1097770.0	11244575.04	512
2018-04-25	10.22	10.3	10.22	10.24	-0.01	-0.1	904823.0	9287499.54	557
2018-04-24	10.26	10.38	10.2	10.25	0.03	0.29	3500389.0	35954185.56	1143
2018-04-23	10.26	10.3	10.22	10.22	0.03	0.29	2020055.0	20723915.62	739
2018-04-22	10.18	10.26	10.12	10.19	0.0	0.0	1578841.0	16135776.52	683
2018-04-19	10.2	10.3	10.14	10.19	-0.02	-0.2	2126659.0	21747305.28	868
2018-04-18	10.2	10.28	10.16	10.21	0.02	0.2	1934416.0	19798627.88	926
2018-04-17	10.18	10.22	10.14	10.19	0.03	0.3	1279965.0	13046404.98	662
2018-04-16	10.08	10.26	10.06	10.16	0.08	0.79	1802693.0	18365345.24	801
2018-04-15	9.97	10.1	9.97	10.08	0.17	1.72	1594257.0	16045761.25	648
2018-04-12	9.81	10.02	9.81	9.91	-0.08	-0.8	1425607.0	14144907.94	895
2018-04-11	10.16	10.18	9.76	9.99	-0.16	-1.58	1674620.0	16810545.27	954
2018-04-10	10.14	10.18	10.06	10.15	-0.01	-0.1	1406270.0	14221862.0	711
2018-04-09	10.28	10.32	10.12	10.16	-0.11	-1.07	1678805.0	17193938.52	719
2018-04-08	10.3	10.36	10.24	10.27	-0.05	-0.48	1606208.0	16543239.86	594
2018-04-05	10.26	10.38	10.26	10.32	0.09	0.88	1892684.0	19541887.78	926
2018-04-04	10.22	10.34	10.2	10.23	0.02	0.2	1751727.0	17980134.74	828
2018-04-03	10.12	10.24	10.1	10.21	0.07	0.69	1736041.0	17649363.3	665
2018-04-02	10.2	10.26	10.12	10.14	-0.09	-0.88	1110097.0	11304594.78	589
2018-04-01	10.26	10.3	10.2	10.23	-0.04	-0.39	1068520.0	10939502.06	484
2018-03-29	10.4	10.4	10.2	10.27	0.05	0.49	1421523.0	14611430.12	730
2018-03-28	10.38	10.38	10.04	10.22	-0.15	-1.45	3032612.0	30965710.16	1286
2018-03-27	10.4	10.46	10.34	10.37	-0.16	-1.52	3327156.0	34595718.12	1432
2018-03-26	10.64	10.64	10.44	10.53	-0.1	-0.94	2081836.0	21961727.46	1003
2018-03-25	10.5	10.68	10.46	10.63	0.18	1.72	2223362.0	23499376.76	1261
2018-03-22	10.34	10.52	10.32	10.45	0.12	1.16	2158912.0	22526045.12	984
2018-03-21	10.66	10.7	10.3	10.33	-0.3	-2.82	4467717.0	46909901.96	2072
2018-03-20	10.46	10.96	10.46	10.63	0.24	2.31	5994989.0	64469741.28	2904
2018-03-19	10.34	10.44	10.3	10.39	0.06	0.58	1007944.0	10427200.3	528
2018-03-18	10.3	10.36	10.28	10.33	0.05	0.49	939337.0	9690380.02	484
2018-03-15	10.3	10.34	10.22	10.28	-0.01	-0.1	796743.0	8185358.5	563
2018-03-14	10.22	10.4	10.22	10.29	0.04	0.39	1106914.0	11434700.8	680
2018-03-13	10.34	10.36	10.2	10.25	-0.13	-1.25	1366318.0	14020823.6	850
2018-03-12	10.46	10.46	10.26	10.38	-0.09	-0.86	3325827.0	34549165.9	1274
2018-03-11	10.14	10.52	10.14	10.47	0.42	4.18	4902732.0	51088533.48	2091
2018-03-08	10.0	10.08	10.0	10.05	0.06	0.6	898115.0	9017963.6	348
2018-03-07	10.02	10.04	9.98	9.99	-0.05	-0.5	442908.0	4431863.93	270
2018-03-06	10.06	10.08	10.0	10.04	0.06	0.6	681150.0	6843808.48	386
2018-03-05	9.97	10.04	9.97	9.98	-0.02	-0.2	317840.0	3180658.1	288
2018-03-04	9.98	10.04	9.98	10.0	-0.05	-0.5	628952.0	6288142.56	314
2018-03-01	9.98	10.1	9.98	10.05	0.04	0.4	656158.0	6601887.11	362
2018-02-28	10.02	10.04	9.97	10.01	-0.03	-0.3	641535.0	6414869.42	373
2018-02-27	10.02	10.1	10.0	10.04	0.04	0.4	589147.0	5915533.26	342
2018-02-26	10.0	10.06	9.99	10.0	-0.01	-0.1	361084.0	3616674.37	251
2018-02-25	10.04	10.08	10.0	10.01	-0.01	-0.1	737257.0	7398746.5	362
2018-02-22	9.99	10.04	9.89	10.02	0.04	0.4	1243771.0	12403125.53	586
2018-02-21	10.06	10.08	9.98	9.98	-0.07	-0.7	931728.0	9323995.56	497
2018-02-20	10.06	10.12	10.02	10.05	-0.01	-0.1	608992.0	6125651.66	382
2018-02-19	10.06	10.14	10.06	10.06	-0.01	-0.1	806482.0	8137487.74	381
2018-02-18	10.14	10.16	10.06	10.07	-0.06	-0.59	928941.0	9386699.2	462
2018-02-15	10.16	10.2	10.08	10.13	0.03	0.3	1350576.0	13684468.88	595
2018-02-14	10.12	10.16	10.08	10.1	-0.05	-0.49	1137133.0	11503329.76	511
2018-02-13	10.16	10.22	10.1	10.15	0.05	0.5	1949314.0	19832617.38	851
2018-02-12	10.08	10.16	10.08	10.1	0.11	1.1	1561662.0	15806451.0	772
2018-02-11	9.99	10.14	9.89	9.99	0.05	0.5	3299593.0	32926710.93	1375
2018-02-08	10.04	10.2	9.89	9.94	-0.06	-0.6	2579218.0	25843396.89	1357
2018-02-07	10.22	10.32	10.0	10.0	-0.2	-1.96	3654877.0	37192713.98	1357
2018-02-06	10.1	10.38	9.9	10.2	-0.34	-3.23	6646041.0	67753428.28	2497
2018-02-05	10.36	10.64	10.3	10.54	0.16	1.54	5458431.0	57377422.44	1929
2018-02-04	10.2	10.42	10.18	10.38	0.08	0.78	3045151.0	31260941.34	1056
2018-02-01	10.28	10.38	10.14	10.3	0.06	0.59	3207588.0	32871165.26	1272
2018-01-31	10.14	10.5	10.08	10.24	0.1	0.99	7720062.0	79617017.84	2865
2018-01-30	10.1	10.16	10.04	10.14	0.07	0.7	2226090.0	22483446.26	1012
2018-01-29	10.12	10.18	10.0	10.07	-0.05	-0.49	3380255.0	34121650.64	1247
2018-01-28	10.16	10.28	10.06	10.12	0.04	0.4	2921332.0	29654929.1	1316
2018-01-25	9.69	10.16	9.69	10.08	0.37	3.81	4901301.0	48936856.16	1780
2018-01-24	9.85	9.85	9.61	9.71	-0.14	-1.42	2001317.0	19391535.88	1258
2018-01-23	9.97	9.99	9.8	9.85	-0.13	-1.3	1747919.0	17324031.25	984
2018-01-22	10.04	10.06	9.96	9.98	-0.07	-0.7	1995936.0	19955802.91	892
2018-01-21	10.06	10.2	10.02	10.05	0.0	0.0	1827302.0	18442619.6	749
2018-01-18	10.1	10.14	9.98	10.05	-0.03	-0.3	2454208.0	24661596.41	928
2018-01-17	10.18	10.2	10.06	10.08	-0.1	-0.98	2087064.0	21146813.86	935
2018-01-16	10.34	10.34	10.16	10.18	-0.11	-1.07	3137046.0	32084486.22	1226
2018-01-15	10.24	10.42	10.22	10.29	0.09	0.88	4761541.0	49185387.56	1637
2018-01-14	9.98	10.26	9.96	10.2	0.24	2.41	5939752.0	60272448.34	1993
2018-01-11	9.9	9.98	9.88	9.96	0.07	0.71	1982022.0	19693699.99	845
2018-01-10	9.84	9.95	9.84	9.89	0.09	0.92	1709307.0	16897462.61	843
2018-01-09	9.91	9.96	9.6	9.8	-0.11	-1.11	2547560.0	25031388.89	1158
2018-01-08	10.0	10.08	9.9	9.91	-0.07	-0.7	2573071.0	25693385.37	1032
2018-01-07	9.95	10.06	9.77	9.98	0.1	1.01	5206039.0	51483011.1	1936
2018-01-04	10.0	10.06	9.87	9.88	-0.11	-1.1	2399302.0	23911140.43	1021
2018-01-03	10.12	10.16	9.9	9.99	-0.1	-0.99	3524432.0	35303846.43	1338
2018-01-02	10.1	10.2	10.02	10.09	0.05	0.5	4117959.0	41659865.24	1639
2018-01-01	9.98	10.12	9.66	10.04	0.08	0.8	6351642.0	63544088.6	2259
2017-12-31	9.61	10.16	9.61	9.96	0.42	4.4	13680879.0	136938391.84	4346
2017-12-28	9.31	9.63	9.31	9.54	0.26	2.8	10572800.0	100559398.87	3380
2017-12-27	9.3	9.35	9.25	9.28	0.02	0.22	4819684.0	44850048.82	1591
2017-12-26	9.4	9.43	9.18	9.26	0.27	3.0	7826076.0	72772454.45	2940
2017-12-25	8.87	9.0	8.71	8.99	0.08	0.9	5186188.0	45922657.52	1736
2017-12-24	9.06	9.1	8.85	8.91	-0.13	-1.44	2586672.0	23317060.12	1175
2017-12-21	9.11	9.17	9.02	9.04	-0.06	-0.66	2613671.0	23728012.08	1191
2017-12-20	9.18	9.2	9.01	9.1	-0.01	-0.11	3051283.0	27809936.63	1355
2017-12-19	9.27	9.28	9.01	9.11	-0.17	-1.83	5971828.0	54701539.66	2324
2017-12-18	9.3	9.39	9.25	9.28	0.03	0.32	4475505.0	41690377.4	1462
2017-12-17	9.19	9.4	9.17	9.25	0.06	0.65	4767269.0	44276465.49	2092
2017-12-14	9.29	9.36	9.14	9.19	-0.03	-0.33	6444189.0	59639747.91	2573
2017-12-13	9.0	9.29	9.0	9.22	0.27	3.02	10156233.0	92875655.54	3705
2017-12-12	8.69	9.15	8.52	8.95	0.31	3.59	10398552.0	93216311.07	4146
2017-12-11	9.55	9.57	8.6	8.64	-0.76	-8.09	16521391.0	150093217.89	6137
2017-12-10	8.99	9.58	8.9	9.4	0.56	6.33	15617023.0	145166584.31	5304
2017-12-07	8.26	8.98	8.1	8.84	0.58	7.02	20512567.0	175529189.47	6035
2017-12-06	7.97	8.31	7.96	8.26	0.35	4.42	10905224.0	88971568.87	3448
2017-12-05	7.8	8.0	7.75	7.91	0.05	0.64	5953844.0	47022784.94	1741
2017-12-04	7.82	7.93	7.76	7.86	0.11	1.42	5311062.0	41711593.15	1844
2017-12-03	7.58	7.8	7.57	7.75	0.24	3.2	6131175.0	47001087.67	1789
2017-11-30	7.5	7.6	7.48	7.51	0.01	0.13	2130421.0	16025935.71	684
2017-11-29	7.56	7.59	7.5	7.5	-0.04	-0.53	1786332.0	13472694.0	732
2017-11-28	7.46	7.63	7.46	7.54	0.09	1.21	2264367.0	17102211.2	968
2017-11-27	7.4	7.68	7.38	7.45	0.08	1.09	4584852.0	34584956.76	1772
2017-11-26	7.32	7.38	7.28	7.37	0.1	1.38	1813229.0	13313688.85	721
2017-11-23	7.27	7.31	7.23	7.27	0.04	0.55	1066285.0	7751836.9	623
2017-11-22	7.32	7.43	7.21	7.23	-0.08	-1.09	2449775.0	17913750.68	1137
2017-11-21	7.1	7.38	7.0	7.31	0.15	2.09	2785154.0	20118168.4	1396
2017-11-20	7.35	7.4	7.1	7.16	-0.24	-3.24	2022437.0	14756316.67	921
2017-11-19	7.32	7.46	7.32	7.4	0.09	1.23	2363175.0	17487337.19	1150
2017-11-16	7.4	7.52	7.24	7.31	0.0	0.0	4126520.0	30452300.34	1825
2017-11-15	7.85	8.06	7.28	7.31	-0.41	-5.31	11144830.0	86321793.59	3714
2017-11-14	7.08	7.72	7.08	7.72	0.7	9.97	16556150.0	126639916.29	2852
2017-11-13	6.82	7.04	6.78	7.02	0.24	3.54	3187540.0	22161863.62	1081
2017-11-12	6.77	6.83	6.76	6.78	-0.02	-0.29	833394.0	5662267.48	430
2017-11-09	6.73	6.84	6.71	6.8	0.07	1.04	806493.0	5478757.16	401
2017-11-08	6.7	6.8	6.66	6.73	0.0	0.0	644825.0	4331669.43	323
2017-11-07	6.95	6.95	6.54	6.73	-0.22	-3.17	1745676.0	11818628.49	797
2017-11-06	7.0	7.0	6.91	6.95	-0.03	-0.43	1316008.0	9127676.15	450
2017-11-05	6.97	7.0	6.66	6.98	-0.04	-0.57	2729420.0	18731282.27	1010
2017-11-02	7.19	7.19	6.97	7.02	-0.24	-3.31	4576489.0	32204806.93	1263
2017-11-01	7.18	7.31	7.16	7.26	0.08	1.11	3947105.0	28513950.46	1300
2017-10-31	7.04	7.21	7.01	7.18	0.12	1.7	3549741.0	25281464.72	1064
2017-10-30	7.15	7.17	7.03	7.06	-0.02	-0.28	3124248.0	22124340.09	832
2017-10-29	7.07	7.1	7.01	7.08	0.07	1.0	1302906.0	9187385.44	510
2017-10-26	7.0	7.04	6.93	7.01	0.05	0.72	1209243.0	8456071.6	389
2017-10-25	6.96	7.0	6.94	6.96	0.0	0.0	575824.0	4010021.35	467
2017-10-24	6.99	7.04	6.9	6.96	-0.02	-0.29	786217.0	5481932.91	606
2017-10-23	7.05	7.05	6.96	6.98	-0.07	-0.99	1234311.0	8644513.25	571
2017-10-22	7.01	7.07	7.01	7.05	0.06	0.86	2463238.0	17348125.33	705
2017-10-19	6.95	7.02	6.92	6.99	0.12	1.75	1858123.0	12964253.8	710
2017-10-18	6.9	6.92	6.83	6.87	-0.05	-0.72	759149.0	5229692.02	341
2017-10-17	6.93	6.95	6.86	6.92	0.02	0.29	648748.0	4483507.77	330
2017-10-16	6.78	6.94	6.78	6.9	0.13	1.92	854877.0	5854437.84	396
2017-10-15	6.77	6.85	6.76	6.77	0.0	0.0	840078.0	5710892.76	379
2017-10-12	6.67	6.8	6.6	6.77	0.09	1.35	933024.0	6273719.87	490
2017-10-11	6.8	6.8	6.66	6.68	-0.16	-2.34	1480545.0	9911555.8	476
2017-10-10	6.93	6.93	6.82	6.84	-0.09	-1.3	569811.0	3927768.92	347
2017-10-09	7.02	7.02	6.91	6.93	-0.08	-1.14	641135.0	4454919.75	336
2017-10-08	7.0	7.05	7.0	7.01	0.01	0.14	597168.0	4194193.68	296
2017-10-05	7.02	7.03	6.99	7.0	-0.03	-0.43	935531.0	6558353.78	346
2017-10-04	7.04	7.05	7.02	7.03	0.0	0.0	469262.0	3302768.39	262
2017-10-03	7.05	7.06	7.03	7.03	0.0	0.0	600970.0	4230222.35	255
2017-10-02	7.06	7.07	7.03	7.03	-0.02	-0.28	711540.0	5012775.02	249
2017-10-01	7.04	7.07	7.02	7.05	-0.01	-0.14	561922.0	3957583.39	290
2017-09-28	7.05	7.08	7.01	7.06	0.01	0.14	965597.0	6808344.46	376
2017-09-27	7.1	7.12	7.05	7.05	-0.04	-0.56	844156.0	5970222.06	349
2017-09-26	7.11	7.18	7.09	7.09	0.0	0.0	1040618.0	7412565.92	368
2017-09-25	7.11	7.12	7.07	7.09	-0.02	-0.28	879416.0	6234932.18	404
2017-09-21	7.15	7.18	7.1	7.11	0.01	0.14	932192.0	6647901.06	433
2017-09-20	7.08	7.16	7.05	7.1	0.02	0.28	1550059.0	11002609.77	692
2017-09-19	7.16	7.2	7.06	7.08	-0.08	-1.12	1355067.0	9642502.24	653
2017-09-18	7.13	7.23	7.13	7.16	0.05	0.7	2227575.0	15998984.01	888
2017-09-17	7.0	7.27	7.0	7.11	0.16	2.3	5266860.0	37690752.55	1781
2017-09-14	6.92	7.0	6.91	6.95	0.04	0.58	1306117.0	9095318.99	557
2017-09-13	6.88	6.97	6.84	6.91	0.03	0.44	1266562.0	8755215.85	696
2017-09-12	6.96	6.98	6.86	6.88	-0.08	-1.15	1111413.0	7705029.1	582
2017-09-11	6.96	7.02	6.93	6.96	0.03	0.43	2655203.0	18527807.46	1034
2017-09-10	6.82	6.95	6.81	6.93	0.12	1.76	2680023.0	18432237.09	881
2017-09-07	6.83	6.83	6.79	6.81	0.0	0.0	645769.0	4397082.59	302
2017-09-06	6.77	6.83	6.77	6.81	0.04	0.59	846410.0	5758200.11	384
2017-08-29	6.72	6.78	6.72	6.77	0.03	0.45	631876.0	4264227.43	321
2017-08-28	6.71	6.74	6.71	6.74	0.02	0.3	302819.0	2036464.85	190
2017-08-27	6.76	6.79	6.72	6.72	0.0	0.0	312172.0	2106395.79	260
2017-08-24	6.74	6.76	6.7	6.72	-0.03	-0.44	495287.0	3331993.43	301
2017-08-23	6.78	6.8	6.75	6.75	0.0	0.0	436451.0	2956216.68	270
2017-08-22	6.76	6.76	6.74	6.75	-0.01	-0.15	774667.0	5230342.62	295
2017-08-21	6.79	6.82	6.75	6.76	-0.01	-0.15	1060931.0	7210126.11	372
2017-08-20	6.74	6.83	6.74	6.77	0.02	0.3	1272542.0	8645365.87	512
2017-08-17	6.74	6.77	6.72	6.75	0.02	0.3	586782.0	3956709.3	368
2017-08-16	6.71	6.76	6.7	6.73	0.03	0.45	629747.0	4233346.98	433
2017-08-15	6.79	6.84	6.7	6.7	-0.09	-1.33	1424324.0	9632823.6	621
2017-08-14	6.94	6.94	6.77	6.79	-0.1	-1.45	2267929.0	15484638.84	899
2017-08-13	6.9	7.06	6.82	6.89	0.02	0.29	4748664.0	33022403.21	1612
2017-08-10	6.77	6.97	6.65	6.87	0.16	2.38	4612287.0	31521742.1	1501
2017-08-09	6.53	6.73	6.52	6.71	0.18	2.76	2936923.0	19508140.91	974
2017-08-08	6.5	6.55	6.5	6.53	0.03	0.46	819070.0	5345973.24	333
2017-08-07	6.5	6.57	6.49	6.5	0.0	0.0	675660.0	4410417.12	336
2017-08-06	6.45	6.55	6.42	6.5	0.1	1.56	1692947.0	10974905.16	640
2017-08-03	6.4	6.41	6.38	6.4	-0.02	-0.31	389949.0	2495978.79	225
2017-08-02	6.42	6.43	6.4	6.42	0.0	0.0	410048.0	2630090.14	235
2017-08-01	6.41	6.45	6.37	6.42	0.03	0.47	620937.0	3988152.76	334
2017-07-31	6.44	6.44	6.34	6.39	-0.05	-0.78	614853.0	3922786.24	434
2017-07-30	6.53	6.53	6.41	6.44	-0.09	-1.38	1320558.0	8555878.17	424
2017-07-27	6.65	6.66	6.5	6.53	0.01	0.15	2745100.0	18087034.97	851
2017-07-26	6.54	6.54	6.52	6.52	0.01	0.15	313588.0	2046419.96	185
2017-07-25	6.58	6.58	6.52	6.51	-0.06	-0.91	418024.0	2734346.17	245
2017-07-24	6.58	6.6	6.57	6.57	-0.02	-0.3	560143.0	3688349.76	211
2017-07-23	6.6	6.61	6.57	6.59	0.0	0.0	542623.0	3578376.72	200
2017-07-20	6.53	6.61	6.51	6.59	0.07	1.07	907885.0	5967510.89	329
2017-07-19	6.51	6.53	6.5	6.52	0.02	0.31	363901.0	2370006.98	198
2017-07-18	6.61	6.61	6.5	6.5	-0.09	-1.37	547504.0	3584011.34	370
2017-07-17	6.6	6.79	6.57	6.59	0.09	1.38	2244617.0	14936703.3	888
2017-07-16	6.51	6.55	6.5	6.5	0.0	0.0	358674.0	2337595.86	184
2017-07-13	6.52	6.52	6.5	6.5	0.0	0.0	501989.0	3266128.87	199
2017-07-12	6.53	6.56	6.5	6.5	0.0	0.0	577509.0	3764103.26	241
2017-07-11	6.57	6.57	6.5	6.5	-0.06	-0.91	392925.0	2561656.93	250
2017-07-10	6.55	6.6	6.55	6.56	0.02	0.31	361585.0	2378599.62	208
2017-07-09	6.61	6.61	6.55	6.54	-0.06	-0.91	367147.0	2419540.44	175
2017-07-06	6.64	6.65	6.59	6.6	-0.03	-0.45	402340.0	2662232.09	184
2017-07-05	6.59	6.64	6.5	6.63	0.04	0.61	569166.0	3759895.63	233
2017-07-04	6.64	6.66	6.58	6.59	-0.06	-0.9	538946.0	3565097.91	240
2017-07-03	6.62	6.7	6.62	6.65	0.03	0.45	430983.0	2859373.67	218
2017-07-02	6.6	6.65	6.6	6.62	0.03	0.46	671759.0	4453960.59	281
2017-06-22	6.64	6.68	6.53	6.59	-0.01	-0.15	949188.0	6265196.85	387
2017-06-21	6.34	6.63	6.34	6.6	0.27	4.27	1208220.0	7900040.64	501
2017-06-20	6.34	6.37	6.33	6.33	0.0	0.0	488116.0	3098972.36	195
2017-06-19	6.2	6.34	6.18	6.33	0.12	1.93	451576.0	2833823.18	243
2017-06-18	6.35	6.35	6.2	6.21	-0.16	-2.51	680929.0	4264337.01	295
2017-06-15	6.39	6.4	6.34	6.37	-0.04	-0.62	211710.0	1346821.74	114
2017-06-14	6.44	6.46	6.42	6.41	-0.02	-0.31	164288.0	1058602.47	104
2017-06-13	6.48	6.48	6.4	6.43	-0.04	-0.62	219193.0	1410305.71	168
2017-06-12	6.46	6.49	6.46	6.47	-0.03	-0.46	234874.0	1521684.64	141
2017-06-11	6.51	6.58	6.5	6.5	-0.01	-0.15	376447.0	2457272.81	178
2017-06-08	6.6	6.6	6.5	6.51	-0.1	-1.51	390878.0	2558156.62	195
2017-06-07	6.62	6.63	6.6	6.61	-0.01	-0.15	398482.0	2636475.11	164
2017-06-06	6.61	6.66	6.6	6.62	-0.04	-0.6	811412.0	5380061.67	220
2017-06-05	6.63	6.67	6.55	6.66	0.04	0.6	564055.0	3737633.4	244
2017-06-04	6.55	6.67	6.54	6.62	0.03	0.46	576229.0	3804084.32	259
2017-06-01	6.55	6.65	6.55	6.59	0.01	0.15	426826.0	2817620.4	158
2017-05-31	6.6	6.65	6.5	6.58	0.03	0.46	435914.0	2871891.55	213
2017-05-30	6.55	6.6	6.5	6.55	0.04	0.61	1009403.0	6619647.5	230
2017-05-29	6.5	6.55	6.35	6.51	0.01	0.15	756821.0	4887470.75	308
2017-05-28	6.7	6.7	6.45	6.5	-0.19	-2.84	686393.0	4486325.15	314
2017-05-25	6.7	6.75	6.65	6.69	-0.04	-0.59	372281.0	2499509.35	204
2017-05-24	6.75	6.8	6.7	6.73	-0.02	-0.3	499125.0	3367286.35	251
2017-05-23	6.85	6.85	6.75	6.75	-0.15	-2.17	1104000.0	7518363.45	405
2017-05-22	6.9	6.95	6.85	6.9	-0.04	-0.58	773452.0	5337429.65	229
2017-05-21	7.0	7.05	6.9	6.94	0.04	0.58	1131858.0	7894363.8	394
2017-05-18	6.9	6.95	6.85	6.9	-0.02	-0.29	920593.0	6380458.8	280
2017-05-17	6.9	6.95	6.9	6.92	0.02	0.29	918165.0	6338415.4	298
2017-05-16	6.85	6.95	6.85	6.9	0.07	1.02	1250777.0	8596021.7	316
2017-05-15	6.8	6.9	6.8	6.83	0.04	0.59	922521.0	6312524.45	380
2017-05-14	6.9	6.9	6.8	6.79	-0.13	-1.88	1437581.0	9842966.7	421
2017-05-11	7.0	7.05	6.9	6.92	-0.08	-1.14	1749265.0	12186785.85	351
2017-05-10	7.05	7.1	7.0	7.0	-0.04	-0.57	2191866.0	15388117.35	454
2017-05-09	7.05	7.05	7.0	7.04	0.04	0.57	1082346.0	7599381.55	278
2017-05-08	7.0	7.05	6.95	7.0	0.01	0.14	1159225.0	8113959.95	292
2017-05-07	7.0	7.05	6.95	6.99	0.0	0.0	816275.0	5698385.4	261
2017-05-04	7.0	7.0	6.95	6.99	-0.01	-0.14	883225.0	6156943.15	265
2017-05-03	7.15	7.2	6.95	7.0	-0.15	-2.1	1712582.0	12027746.6	523
2017-05-02	7.25	7.25	7.1	7.15	-0.04	-0.56	1577555.0	11312905.6	499
2017-05-01	7.4	7.4	7.15	7.19	-0.19	-2.57	2961930.0	21612900.4	767
2017-04-30	7.15	7.45	7.15	7.38	0.34	4.83	7866675.0	57613783.6	1579
2017-04-27	7.05	7.1	6.95	7.04	0.02	0.28	1842703.0	12944324.2	398
2017-04-26	6.85	7.1	6.85	7.02	0.17	2.48	3244955.0	22679418.55	559
2017-04-25	6.9	6.9	6.85	6.85	-0.08	-1.15	373699.0	2570782.3	181
2017-04-24	6.9	6.95	6.85	6.93	0.08	1.17	745086.0	5128494.65	261
2017-04-23	6.9	6.95	6.85	6.85	-0.01	-0.15	753193.0	5194903.7	316
2017-04-20	6.9	6.95	6.85	6.86	-0.01	-0.15	640304.0	4410207.35	333
2017-04-19	6.85	6.9	6.8	6.87	0.01	0.15	972754.0	6667481.1	279
2017-04-18	7.0	7.0	6.85	6.86	-0.1	-1.44	1043521.0	7213083.5	310
2017-04-17	6.9	7.0	6.9	6.96	0.06	0.87	624160.0	4339339.5	271
2017-04-16	7.0	7.05	6.9	6.9	-0.12	-1.71	1178167.0	8205151.55	359
2017-04-13	7.0	7.05	6.95	7.02	0.03	0.43	1334093.0	9338261.7	382
2017-04-12	6.95	7.0	6.95	6.99	0.09	1.3	660662.0	4607363.55	257
2017-04-11	6.95	7.0	6.9	6.9	-0.04	-0.58	535207.0	3712613.5	229
2017-04-10	6.95	6.95	6.9	6.94	0.04	0.58	427251.0	2959199.8	197
2017-04-09	7.0	7.0	6.9	6.9	-0.09	-1.29	822021.0	5712769.25	362
2017-04-06	7.05	7.05	6.95	6.99	-0.01	-0.14	763884.0	5355212.6	274
2017-04-05	7.05	7.05	7.0	7.0	-0.03	-0.43	1134801.0	7979615.9	377
2017-04-04	6.95	7.05	6.9	7.03	0.08	1.15	1074899.0	7483515.55	363
2017-04-03	7.1	7.15	6.95	6.95	-0.18	-2.52	2686146.0	18823943.75	617
2017-04-02	7.0	7.15	7.0	7.13	0.18	2.59	2800575.0	19826408.65	702
2017-03-30	6.9	7.05	6.9	6.95	0.1	1.46	2743887.0	19166299.5	760
2017-03-29	6.8	6.9	6.8	6.85	0.06	0.88	1427299.0	9772651.3	408
2017-03-28	6.8	6.8	6.75	6.79	0.05	0.74	763629.0	5177599.55	325
2017-03-27	6.8	6.8	6.7	6.74	-0.02	-0.3	1202034.0	8107996.25	400
2017-03-26	6.85	6.9	6.75	6.76	-0.07	-1.02	1031626.0	7024523.9	366
2017-03-23	6.8	6.85	6.8	6.83	0.11	1.64	921679.0	6290484.25	363
2017-03-22	6.9	6.9	6.7	6.72	-0.18	-2.61	2040767.0	13812097.65	634
2017-03-21	6.9	7.05	6.9	6.9	0.0	0.0	2013794.0	14038703.85	592
2017-03-20	6.95	7.05	6.9	6.9	0.0	0.0	3062825.0	21400053.6	783
2017-03-19	6.9	6.95	6.85	6.9	-0.01	-0.14	1484563.0	10246293.15	360
2017-03-16	6.9	6.95	6.85	6.91	0.07	1.02	1433856.0	9899921.15	432
2017-03-15	6.85	6.95	6.8	6.84	0.03	0.44	1886734.0	12945974.55	564
2017-03-14	6.85	6.85	6.55	6.81	-0.06	-0.87	3070384.0	20591202.4	805
2017-03-13	6.95	7.0	6.85	6.87	-0.1	-1.43	1204736.0	8352335.25	519
2017-03-12	7.05	7.05	6.95	6.97	-0.11	-1.55	1666215.0	11682122.15	442
2017-03-09	7.3	7.3	7.0	7.08	-0.22	-3.01	2887594.0	20504827.4	926
2017-03-08	7.35	7.4	7.3	7.3	-0.08	-1.08	982719.0	7193520.2	434
2017-03-07	7.45	7.45	7.35	7.38	-0.04	-0.54	1555584.0	11482370.9	465
2017-03-06	7.45	7.45	7.3	7.42	-0.03	-0.4	1845462.0	13624586.15	559
2017-03-05	7.55	7.6	7.45	7.45	-0.07	-0.93	1133021.0	8505566.0	429
2017-03-02	7.55	7.6	7.5	7.52	0.01	0.13	1905359.0	14371221.75	496
2017-03-01	7.6	7.7	7.45	7.51	-0.01	-0.13	3670924.0	27784803.6	827
2017-02-28	7.4	7.6	7.3	7.52	0.13	1.76	3513393.0	26095482.15	798
2017-02-27	7.65	7.65	7.35	7.39	-0.27	-3.52	3199578.0	24030985.25	847
2017-02-26	7.8	7.85	7.65	7.66	-0.13	-1.67	2688718.0	20859610.2	685
2017-02-23	7.75	7.85	7.55	7.79	0.09	1.17	4688973.0	36147907.6	988
2017-02-22	7.85	8.05	7.65	7.7	0.05	0.65	11777711.0	92780281.0	2096
2017-02-21	7.55	7.7	7.45	7.65	0.08	1.06	6010201.0	45629944.55	1122
2017-02-20	7.55	7.85	7.45	7.57	0.11	1.47	12827465.0	98158059.4	2410
2017-02-19	7.4	7.6	7.35	7.46	0.15	2.05	8356340.0	62543593.05	1751
2017-02-16	7.15	7.5	7.15	7.31	0.17	2.38	8470170.0	62178045.05	1738
2017-02-15	7.1	7.2	7.1	7.14	0.03	0.42	1194139.0	8511432.4	343
2017-02-14	7.2	7.2	7.1	7.11	-0.04	-0.56	699476.0	4986540.85	261
2017-02-13	7.1	7.2	7.1	7.15	0.05	0.7	1511210.0	10796274.45	374
2017-02-12	7.1	7.2	7.0	7.1	0.06	0.85	2778734.0	19732733.2	669
2017-02-09	7.05	7.1	6.95	7.04	0.01	0.14	792720.0	5567862.65	351
2017-02-08	7.15	7.15	7.0	7.03	-0.16	-2.23	1652612.0	11679596.95	468
2017-02-07	7.1	7.2	7.1	7.19	0.11	1.55	1196254.0	8551827.3	306
2017-02-06	7.1	7.15	7.05	7.08	-0.02	-0.28	745140.0	5286195.35	289
2017-02-05	7.2	7.2	7.1	7.1	-0.04	-0.56	696910.0	4977031.4	272
2017-02-02	7.15	7.2	7.1	7.14	-0.01	-0.14	940393.0	6739971.4	335
2017-02-01	7.25	7.35	7.15	7.15	-0.06	-0.83	1924988.0	13846007.75	605
2017-01-31	7.15	7.25	7.1	7.21	0.07	0.98	1108605.0	7932831.9	433
2017-01-30	7.4	7.4	7.1	7.14	-0.23	-3.12	2060693.0	14955765.95	542
2017-01-29	7.25	7.4	7.2	7.37	0.13	1.8	1890655.0	13886668.45	510
2017-01-26	7.3	7.4	7.2	7.24	-0.03	-0.41	1833295.0	13389349.55	507
2017-01-25	7.25	7.35	7.25	7.27	0.01	0.14	805100.0	5854745.0	359
2017-01-24	7.2	7.3	7.2	7.26	0.07	0.97	1228209.0	8905306.7	452
2017-01-23	7.05	7.25	7.05	7.19	0.11	1.55	2276846.0	16341613.6	633
2017-01-22	6.9	7.1	6.8	7.08	0.23	3.36	2533967.0	17680862.9	686
2017-01-19	7.0	7.0	6.75	6.85	-0.24	-3.39	4764446.0	32578937.35	1154
2017-01-18	7.25	7.3	7.05	7.09	-0.18	-2.48	1949900.0	14045212.15	539
2017-01-17	7.2	7.3	7.05	7.27	0.07	0.97	1418397.0	10183632.0	531
2017-01-16	7.4	7.4	7.15	7.2	-0.22	-2.96	1927541.0	13963430.35	589
2017-01-15	7.45	7.45	7.35	7.42	0.0	0.0	1250943.0	9226204.45	427
2017-01-12	7.55	7.65	7.35	7.42	-0.08	-1.07	2744311.0	20596905.8	743
2017-01-11	7.6	7.75	7.5	7.5	-0.05	-0.66	5165054.0	39411958.1	1226
2017-01-10	7.65	7.65	7.5	7.55	-0.08	-1.05	2520388.0	19100363.5	657
2017-01-09	7.8	7.85	7.6	7.63	-0.21	-2.68	2921756.0	22426499.5	1109
2017-01-08	7.9	8.05	7.8	7.84	-0.09	-1.13	3823666.0	30354125.05	924
2017-01-05	8.05	8.1	7.85	7.93	-0.1	-1.25	3117047.0	24829786.3	714
2017-01-04	8.2	8.25	7.95	8.03	-0.15	-1.83	2892089.0	23398250.6	736
2017-01-03	7.95	8.3	7.95	8.18	0.16	2.0	6009198.0	48725649.65	1155
2017-01-02	8.0	8.1	7.9	8.02	0.07	0.88	4187737.0	33458919.95	942
2017-01-01	8.05	8.05	7.9	7.95	-0.07	-0.87	2673460.0	21304026.0	893
2016-12-29	8.3	8.3	7.8	8.02	-0.18	-2.2	8850687.0	70960945.3	2150
2016-12-28	7.75	8.35	7.65	8.2	0.6	7.89	11056563.0	88425317.1	2628
2016-12-27	7.25	7.65	7.2	7.6	0.39	5.41	9382848.0	70224725.05	1617
2016-12-26	7.3	7.3	7.2	7.21	0.01	0.14	1514449.0	10924521.4	430
2016-12-25	7.05	7.3	7.0	7.2	0.25	3.6	6773096.0	48571643.8	894
2016-12-22	6.95	7.0	6.9	6.95	0.01	0.14	862344.0	5985162.55	271
2016-12-21	7.0	7.05	6.85	6.94	-0.01	-0.14	1379778.0	9560173.85	343
2016-12-20	7.0	7.05	6.8	6.95	-0.08	-1.14	2513690.0	17376433.15	611
2016-12-19	7.15	7.2	7.0	7.03	-0.14	-1.95	2870493.0	20470683.6	641
2016-12-18	7.1	7.2	7.05	7.17	0.18	2.58	3339315.0	23809815.6	678
2016-12-15	6.8	7.0	6.8	6.99	0.04	0.58	2501635.0	17336613.9	466
2016-12-14	7.2	7.3	6.9	6.95	-0.3	-4.14	4171652.0	29408212.9	880
2016-12-13	7.3	7.35	7.2	7.25	-0.09	-1.23	2818975.0	20452623.15	581
2016-12-12	7.45	7.55	7.3	7.34	-0.01	-0.14	10814353.0	80388956.95	1654
2016-12-11	7.1	7.4	7.1	7.35	0.3	4.26	9648454.0	69917280.3	1651
2016-12-08	7.05	7.1	7.0	7.05	0.0	0.0	2057681.0	14518417.55	574
2016-12-07	7.1	7.15	7.0	7.05	0.01	0.14	4192284.0	29627831.9	1106
2016-12-06	6.85	7.1	6.8	7.04	0.24	3.53	7570361.0	52834974.1	1594
2016-12-05	6.75	6.85	6.65	6.8	0.01	0.15	1729813.0	11695081.45	499
2016-12-04	6.9	6.95	6.7	6.79	-0.02	-0.29	4676451.0	31997383.75	980
2016-12-01	6.75	6.9	6.75	6.81	0.17	2.56	6942441.0	47442980.05	1391
2016-11-30	6.45	6.7	6.45	6.64	0.19	2.95	5610822.0	37215421.3	819
2016-11-29	6.55	6.6	6.45	6.45	-0.05	-0.77	4044164.0	26374038.45	608
2016-11-28	6.55	6.55	6.35	6.5	0.0	0.0	4112453.0	26497794.65	733
2016-11-27	6.5	6.6	6.4	6.5	-0.01	-0.15	1161455.0	7581446.05	270
2016-11-24	6.65	6.7	6.45	6.51	-0.09	-1.36	3338977.0	21954400.1	718
2016-11-23	6.5	6.65	6.5	6.6	0.15	2.33	2754544.0	18153249.85	652
2016-11-22	6.35	6.5	6.3	6.45	0.11	1.74	2462026.0	15785657.5	521
2016-11-21	6.35	6.45	6.3	6.34	-0.02	-0.31	1364604.0	8687020.75	369
2016-11-20	6.4	6.45	6.25	6.36	0.01	0.16	1769223.0	11223066.35	435
2016-11-17	6.35	6.4	6.25	6.35	0.05	0.79	1771315.0	11215814.85	481
2016-11-16	6.2	6.45	6.15	6.3	0.21	3.45	3733973.0	23617290.1	819
2016-11-15	6.25	6.3	6.0	6.09	-0.16	-2.56	1590827.0	9734618.65	523
2016-11-14	6.3	6.4	6.2	6.25	-0.06	-0.95	1812038.0	11395865.45	556
2016-11-13	6.15	6.35	6.15	6.31	0.21	3.44	1382596.0	8631604.2	490
2016-11-10	5.9	6.15	5.9	6.1	0.24	4.1	3596512.0	21713657.55	783
2016-11-09	5.6	5.95	5.5	5.86	-0.01	-0.17	2357972.0	13651884.85	642
2016-11-08	5.95	6.0	5.8	5.87	0.02	0.34	1770088.0	10442119.45	462
2016-11-07	5.6	5.9	5.6	5.85	0.3	5.41	2865968.0	16545176.65	700
2016-11-06	5.5	5.6	5.5	5.55	0.04	0.73	1108318.0	6142111.05	265
2016-11-03	5.45	5.55	5.45	5.51	0.08	1.47	750770.0	4130818.05	205
2016-11-02	5.55	5.6	5.4	5.43	-0.12	-2.16	775930.0	4268269.95	281
2016-11-01	5.6	5.6	5.55	5.55	-0.03	-0.54	455365.0	2530315.0	191
2016-10-31	5.55	5.6	5.55	5.58	0.04	0.72	315719.0	1754138.7	148
2016-10-30	5.55	5.6	5.5	5.54	-0.01	-0.18	499472.0	2771711.75	158
2016-10-27	5.5	5.55	5.5	5.55	0.05	0.91	933527.0	5164246.1	262
2016-10-26	5.6	5.6	5.45	5.5	-0.06	-1.08	1292451.0	7146749.4	255
2016-10-25	5.5	5.6	5.45	5.56	0.06	1.09	2242147.0	12423884.05	356
2016-10-24	5.5	5.6	5.5	5.5	-0.01	-0.18	1436478.0	7948663.95	346
2016-10-23	5.45	5.55	5.4	5.51	0.12	2.23	1903019.0	10410151.75	415
2016-10-20	5.3	5.45	5.3	5.39	0.14	2.67	1661421.0	8924498.25	456
2016-10-19	5.2	5.35	5.15	5.25	0.03	0.57	811921.0	4265051.05	312
2016-10-18	5.45	5.45	5.2	5.22	-0.21	-3.87	820650.0	4377650.1	283
2016-10-17	5.5	5.5	5.4	5.43	-0.08	-1.45	852442.0	4630514.4	212
2016-10-16	5.65	5.65	5.5	5.51	-0.12	-2.13	642412.0	3569562.45	247
2016-10-13	5.65	5.75	5.6	5.63	-0.01	-0.18	1435427.0	8173976.35	479
2016-10-12	5.6	5.7	5.6	5.64	-0.02	-0.35	967385.0	5459986.65	290
2016-10-11	5.5	5.8	5.5	5.66	0.19	3.47	2424238.0	13644610.65	602
2016-10-10	5.35	5.5	5.25	5.47	0.13	2.43	723086.0	3898369.8	251
2016-10-09	5.5	5.5	5.3	5.34	-0.15	-2.73	1510097.0	8159328.6	417
2016-10-06	5.45	5.55	5.4	5.49	0.07	1.29	1812258.0	9945664.8	515
2016-10-05	5.4	5.5	5.3	5.42	0.09	1.69	2267148.0	12230433.45	576
2016-10-04	5.35	5.4	5.15	5.33	0.08	1.52	1043778.0	5497784.4	379
2016-10-03	5.2	5.35	5.0	5.25	0.17	3.35	1403470.0	7300406.35	510
2016-10-02	5.45	5.6	5.05	5.08	-0.3	-5.58	1581657.0	8465108.5	608
2016-09-29	5.15	5.45	4.9	5.38	0.3	5.91	3816176.0	19687452.85	1044
2016-09-28	5.3	5.5	5.0	5.08	-0.32	-5.93	2246173.0	11702275.05	791
2016-09-27	5.9	5.9	5.4	5.4	-0.59	-9.85	4698934.0	25834307.3	1166
2016-09-26	6.1	6.15	5.95	5.99	-0.12	-1.96	1942622.0	11693080.4	557
2016-09-25	6.25	6.25	6.05	6.11	-0.18	-2.86	811736.0	4964461.7	296
2016-09-21	6.3	6.3	6.25	6.29	0.04	0.64	204951.0	1286499.5	127
2016-09-20	6.2	6.3	6.2	6.25	0.01	0.16	285918.0	1789451.05	128
2016-09-19	6.35	6.35	6.1	6.24	-0.06	-0.95	408355.0	2546009.2	209
2016-09-18	6.45	6.45	6.3	6.3	-0.16	-2.48	240723.0	1530392.4	205
2016-09-08	6.45	6.5	6.4	6.46	0.06	0.94	177350.0	1144386.0	154
2016-09-07	6.4	6.45	6.4	6.4	0.0	0.0	131684.0	846043.8	121
2016-09-06	6.5	6.6	6.4	6.4	-0.13	-1.99	501754.0	3254306.2	242
2016-09-05	6.35	6.65	6.3	6.53	0.18	2.83	1265077.0	8261797.25	364
2016-09-04	6.2	6.4	6.2	6.35	0.05	0.79	249236.0	1580668.85	167
2016-09-01	6.4	6.4	6.3	6.3	-0.12	-1.87	252253.0	1598251.4	137
2016-08-31	6.45	6.45	6.4	6.42	-0.07	-1.08	479519.0	3083332.3	192
2016-08-30	6.3	6.6	6.25	6.49	0.19	3.02	676987.0	4345702.3	271
2016-08-29	6.35	6.4	6.3	6.3	-0.07	-1.1	511260.0	3256363.05	232
2016-08-28	6.2	6.4	6.2	6.37	0.17	2.74	601016.0	3789730.6	221
2016-08-25	6.35	6.35	6.2	6.2	-0.15	-2.36	513482.0	3202229.45	280
2016-08-24	6.45	6.45	6.4	6.35	-0.04	-0.63	234134.0	1500459.9	149
2016-08-23	6.4	6.4	6.3	6.39	-0.05	-0.78	518228.0	3299883.6	201
2016-08-22	6.65	6.65	6.4	6.44	-0.18	-2.72	653924.0	4232687.75	269
2016-08-21	6.55	6.7	6.5	6.62	0.02	0.3	322923.0	2128135.2	162
2016-08-18	6.55	6.65	6.5	6.6	-0.01	-0.15	725246.0	4737476.65	303
2016-08-17	6.75	6.75	6.6	6.61	-0.18	-2.65	1047208.0	6976996.8	308
2016-08-16	6.9	6.9	6.75	6.79	-0.06	-0.88	747720.0	5089545.7	232
2016-08-15	6.85	6.9	6.85	6.85	0.01	0.15	703071.0	4834449.85	260
2016-08-14	6.8	6.9	6.75	6.84	0.09	1.33	799497.0	5453854.1	256
2016-08-11	6.75	6.8	6.75	6.75	0.01	0.15	414498.0	2804201.1	166
2016-08-10	6.75	6.95	6.7	6.74	-0.01	-0.15	1662768.0	11367649.6	450
2016-08-09	6.8	6.8	6.75	6.75	0.0	0.0	492040.0	3326684.95	207
2016-08-08	6.7	6.8	6.7	6.75	0.04	0.6	728306.0	4906171.7	242
2016-08-07	6.7	6.8	6.7	6.71	0.05	0.75	743674.0	5017940.55	239
2016-08-04	6.7	6.75	6.6	6.66	-0.01	-0.15	463017.0	3098788.8	189
2016-08-03	6.7	6.7	6.6	6.67	-0.07	-1.04	404736.0	2691431.0	168
2016-08-02	6.75	6.75	6.65	6.74	0.03	0.45	460812.0	3081413.45	210
2016-08-01	6.6	6.8	6.6	6.71	0.16	2.44	569911.0	3807219.6	299
2016-07-31	6.8	6.8	6.5	6.55	-0.19	-2.82	698765.0	4622659.2	326
2016-07-28	6.95	7.0	6.7	6.74	-0.32	-4.53	1726665.0	11762739.5	521
2016-07-27	7.0	7.1	6.9	7.06	0.07	1.0	520035.0	3637726.9	235
2016-07-26	7.0	7.05	6.95	6.99	-0.05	-0.71	335334.0	2345069.1	170
2016-07-25	6.95	7.05	6.9	7.04	0.06	0.86	403300.0	2809357.3	190
2016-07-24	7.15	7.2	6.95	6.98	-0.11	-1.55	1334077.0	9409460.5	370
2016-07-21	7.25	7.25	7.1	7.09	-0.11	-1.53	866614.0	6207925.45	296
2016-07-20	7.15	7.25	7.1	7.2	0.02	0.28	692324.0	4961684.05	210
2016-07-19	7.2	7.25	7.15	7.18	0.0	0.0	557436.0	4003290.3	227
2016-07-18	7.25	7.25	7.15	7.18	-0.06	-0.83	733894.0	5277985.75	262
2016-07-17	7.25	7.3	7.15	7.24	-0.01	-0.14	1105490.0	7998535.95	332
2016-07-14	7.4	7.4	7.2	7.25	-0.1	-1.36	1194494.0	8673875.8	373
2016-07-13	7.4	7.45	7.35	7.35	-0.04	-0.54	1248781.0	9230140.3	439
2016-07-12	7.2	7.5	7.2	7.39	0.22	3.07	3355621.0	24672746.0	737
2016-07-11	7.1	7.25	7.05	7.17	0.13	1.85	3074733.0	22066039.2	683
2016-07-10	7.0	7.05	6.9	7.04	0.09	1.29	923486.0	6465509.15	285
2016-06-30	7.0	7.15	6.9	6.95	0.0	0.0	1314054.0	9211438.0	445
2016-06-29	6.95	7.1	6.95	6.95	0.1	1.46	2157629.0	15146467.95	524
2016-06-28	6.85	6.9	6.75	6.85	0.05	0.74	1394025.0	9550728.35	301
2016-06-27	6.75	6.95	6.75	6.8	0.03	0.44	761996.0	5228619.35	253
2016-06-26	6.75	6.8	6.6	6.77	-0.22	-3.15	1303932.0	8769572.1	416
2016-06-23	6.95	7.0	6.95	6.99	0.0	0.0	437754.0	3052364.05	155
2016-06-22	7.0	7.05	6.95	6.99	0.0	0.0	864866.0	6027647.65	182
2016-06-21	6.95	7.0	6.9	6.99	0.06	0.87	447213.0	3111950.45	178
2016-06-20	7.0	7.0	6.9	6.93	-0.06	-0.86	263628.0	1827362.2	151
2016-06-19	6.9	7.0	6.9	6.99	0.15	2.19	618119.0	4300046.05	271
2016-06-16	6.85	6.9	6.7	6.84	-0.06	-0.87	1107582.0	7529116.85	338
2016-06-15	6.95	7.0	6.9	6.9	-0.1	-1.43	846931.0	5883545.75	288
2016-06-14	7.0	7.1	6.95	7.0	-0.05	-0.71	1177506.0	8256651.05	307
2016-06-13	7.0	7.15	7.0	7.05	0.01	0.14	786454.0	5568647.6	234
2016-06-12	6.95	7.1	6.9	7.04	-0.01	-0.14	630386.0	4410687.8	214
2016-06-09	7.15	7.2	7.0	7.05	-0.05	-0.7	1272804.0	9035799.55	379
2016-06-08	7.1	7.25	7.05	7.1	0.05	0.71	2526876.0	18063517.55	645
2016-06-07	7.0	7.1	6.9	7.05	0.13	1.88	1371447.0	9591840.9	330
2016-06-06	6.95	7.05	6.7	6.92	0.02	0.29	1893779.0	12951086.55	518
2016-06-05	6.9	7.15	6.85	6.9	0.04	0.58	4684174.0	32917819.9	1035
2016-06-02	6.75	6.9	6.75	6.86	0.14	2.08	1221557.0	8365242.35	390
2016-06-01	6.65	6.75	6.65	6.72	0.05	0.75	762701.0	5108685.45	222
2016-05-31	6.65	6.7	6.6	6.67	0.12	1.83	414223.0	2757324.6	207
2016-05-30	6.7	6.7	6.55	6.55	-0.14	-2.09	323676.0	2142437.55	161
2016-05-29	6.8	6.8	6.65	6.69	-0.06	-0.89	374017.0	2504416.65	196
2016-05-26	6.85	6.9	6.75	6.75	-0.04	-0.59	1388698.0	9499673.0	358
2016-05-25	6.8	6.95	6.75	6.79	0.09	1.34	1603446.0	10996257.3	401
2016-05-24	6.55	6.8	6.5	6.7	0.06	0.9	1048691.0	6999236.7	352
2016-05-23	7.1	7.1	6.6	6.64	-0.43	-6.08	1894703.0	12900511.5	613
2016-05-22	7.2	7.2	7.05	7.07	-0.1	-1.39	697045.0	4944058.0	321
2016-05-19	7.3	7.3	7.15	7.17	-0.11	-1.51	1316325.0	9483118.05	415
2016-05-18	7.4	7.4	7.25	7.28	-0.06	-0.82	1162561.0	8505800.95	326
2016-05-17	7.25	7.45	7.25	7.34	0.09	1.24	3117681.0	22988265.45	699
2016-05-16	7.3	7.3	7.25	7.25	-0.01	-0.14	838584.0	6095814.35	261
2016-05-15	7.25	7.4	7.25	7.26	0.01	0.14	1772675.0	12980329.7	402
2016-05-12	7.35	7.35	7.25	7.25	0.0	0.0	1474701.0	10755126.6	414
2016-05-11	7.35	7.35	7.2	7.25	-0.05	-0.68	1139765.0	8279127.3	366
2016-05-10	7.35	7.4	7.25	7.3	-0.04	-0.54	1208909.0	8858449.15	303
2016-05-09	7.35	7.4	7.3	7.34	-0.01	-0.14	2364082.0	17354032.15	482
2016-05-08	7.55	7.6	7.35	7.35	-0.09	-1.21	2462174.0	18389289.65	587
2016-05-05	7.4	7.55	7.4	7.44	0.08	1.09	2225803.0	16588744.85	577
2016-05-04	7.5	7.5	7.3	7.36	-0.12	-1.6	3322152.0	24564705.7	732
2016-05-03	7.35	7.75	7.35	7.48	0.12	1.63	8781918.0	66679601.45	1743
2016-05-02	7.25	7.4	7.15	7.36	0.1	1.38	2085286.0	15150928.45	506
2016-05-01	7.3	7.35	7.2	7.26	0.03	0.41	1733763.0	12617771.1	444
2016-04-28	7.35	7.4	7.2	7.23	-0.07	-0.96	3143341.0	22927538.85	711
2016-04-27	7.25	7.4	7.25	7.3	0.04	0.55	3441305.0	25245167.8	859
2016-04-26	7.4	7.4	7.1	7.26	-0.07	-0.95	3417487.0	24790058.15	846
2016-04-25	7.5	7.55	7.15	7.33	-0.1	-1.35	5701267.0	41823650.75	1441
2016-04-24	7.25	7.6	7.2	7.43	0.23	3.19	7989492.0	59522422.05	1709
2016-04-21	6.95	7.55	6.4	7.2	0.24	3.45	16365863.0	116024226.15	4257
2016-04-20	6.45	7.1	6.4	6.96	0.48	7.41	9640610.0	65194376.8	1662
2016-04-19	6.5	6.6	6.45	6.48	0.09	1.41	5602370.0	36495115.05	988
2016-04-18	6.2	6.5	6.15	6.39	0.12	1.91	5053936.0	32142203.95	930
2016-04-17	6.25	6.5	6.2	6.27	-0.01	-0.16	9533441.0	60564513.75	1537
2016-04-14	6.25	6.35	6.25	6.28	0.02	0.32	5535346.0	34874995.2	819
2016-04-13	6.2	6.35	6.15	6.26	0.12	1.95	8735899.0	54725154.65	1157
2016-04-12	6.1	6.15	6.05	6.14	0.07	1.15	2785307.0	17035532.9	579
2016-04-11	6.25	6.25	6.05	6.07	-0.11	-1.78	3302091.0	20220225.05	747
2016-04-10	6.2	6.5	6.1	6.18	0.08	1.31	7857889.0	49436075.85	1888
2016-04-07	5.7	6.15	5.7	6.1	0.47	8.35	6790407.0	40425219.5	1160
2016-04-06	5.6	5.7	5.55	5.63	0.04	0.72	1215967.0	6865416.85	302
2016-04-05	5.65	5.65	5.5	5.59	-0.05	-0.89	1231388.0	6863496.9	243
2016-04-04	5.55	5.65	5.5	5.64	0.11	1.99	1338330.0	7500299.8	288
2016-04-03	5.7	5.7	5.5	5.53	-0.22	-3.83	1349956.0	7522868.0	384
2016-03-31	5.9	5.9	5.75	5.75	-0.18	-3.04	1526528.0	8860589.5	328
2016-03-30	5.9	5.95	5.85	5.93	0.07	1.19	654376.0	3869311.45	212
2016-03-29	5.95	5.95	5.8	5.86	-0.05	-0.85	1655390.0	9692566.7	250
2016-03-28	5.95	6.0	5.9	5.91	0.01	0.17	693445.0	4126091.75	229
2016-03-27	6.0	6.05	5.9	5.9	-0.09	-1.5	1641651.0	9749767.3	371
2016-03-24	6.05	6.05	5.9	5.99	-0.1	-1.64	1426061.0	8538787.1	490
2016-03-23	6.15	6.2	6.05	6.09	-0.09	-1.46	1925686.0	11791198.1	441
2016-03-22	6.2	6.25	6.1	6.18	-0.02	-0.32	1819427.0	11215559.45	403
2016-03-21	6.3	6.35	6.15	6.2	-0.06	-0.96	2668812.0	16736898.55	579
2016-03-20	6.05	6.35	6.05	6.26	0.26	4.33	4958377.0	30819978.0	1006
2016-03-17	5.95	6.05	5.95	6.0	0.1	1.69	2384495.0	14311808.9	475
2016-03-16	5.8	5.95	5.7	5.9	0.15	2.61	938655.0	5474526.75	213
2016-03-15	5.8	5.8	5.7	5.75	-0.09	-1.54	1114459.0	6432647.7	283
2016-03-14	6.0	6.0	5.8	5.84	-0.11	-1.85	1199761.0	7104338.95	335
2016-03-13	6.0	6.0	5.9	5.95	0.04	0.68	1079811.0	6437136.95	271
2016-03-10	6.0	6.0	5.9	5.91	-0.07	-1.17	1551572.0	9255819.45	346
2016-03-09	5.95	6.0	5.9	5.98	-0.05	-0.83	3776312.0	22530617.0	560
2016-03-08	5.95	6.05	5.85	6.03	0.16	2.73	3995391.0	23845458.3	798
2016-03-07	5.95	5.95	5.85	5.87	-0.06	-1.01	2156277.0	12712435.45	487
2016-03-06	5.95	6.0	5.85	5.93	0.11	1.89	2960600.0	17570933.15	733
2016-03-03	5.75	5.85	5.7	5.82	0.11	1.93	1831053.0	10610445.4	497
2016-03-02	5.9	5.9	5.7	5.71	-0.13	-2.23	1638350.0	9504733.0	487
2016-03-01	5.8	5.9	5.8	5.84	0.11	1.92	2435334.0	14235726.7	522
2016-02-29	5.75	5.95	5.7	5.73	0.03	0.53	3653283.0	21190548.7	842
2016-02-28	5.55	5.75	5.55	5.7	0.28	5.17	3185945.0	18015027.65	641
2016-02-25	5.45	5.55	5.4	5.42	0.0	0.0	837254.0	4554570.05	304
2016-02-24	5.6	5.6	5.4	5.42	-0.2	-3.56	1766615.0	9753735.1	424
2016-02-23	5.6	5.95	5.5	5.62	0.05	0.9	4092443.0	23147863.7	1094
2016-02-22	5.35	5.6	5.35	5.57	0.27	5.09	3799232.0	20813124.9	664
2016-02-21	5.35	5.4	5.25	5.3	-0.04	-0.75	1952019.0	10411224.3	312
2016-02-18	5.45	5.45	5.25	5.34	0.05	0.95	2412895.0	12877938.6	478
2016-02-17	5.2	5.35	5.2	5.29	0.06	1.15	923611.0	4856535.3	213
2016-02-16	5.25	5.4	5.15	5.23	0.05	0.97	2212575.0	11644397.75	436
2016-02-15	5.0	5.2	5.0	5.18	0.18	3.6	1380076.0	7042550.6	332
2016-02-14	5.25	5.25	5.0	5.0	-0.15	-2.91	960793.0	4923787.0	358
2016-02-11	5.35	5.35	5.15	5.15	-0.18	-3.38	1036131.0	5432393.55	317
2016-02-10	5.3	5.4	5.3	5.33	-0.02	-0.37	1105260.0	5903267.0	236
2016-02-09	5.35	5.4	5.3	5.35	-0.03	-0.56	768716.0	4106518.3	253
2016-02-08	5.5	5.55	5.35	5.38	-0.04	-0.74	1280730.0	6985199.05	359
2016-02-07	5.5	5.5	5.4	5.42	-0.08	-1.45	936697.0	5091166.85	298
2016-02-04	5.6	5.6	5.5	5.5	0.02	0.36	2798575.0	15520857.0	467
2016-02-03	5.4	5.5	5.35	5.48	0.08	1.48	1311918.0	7146729.2	340
2016-02-02	5.4	5.5	5.4	5.4	-0.04	-0.74	2298827.0	12535450.3	575
2016-02-01	5.35	5.5	5.3	5.44	0.05	0.93	2977548.0	16090017.65	506
2016-01-31	5.4	5.6	5.35	5.39	0.14	2.67	5548800.0	30489312.3	1154
2016-01-28	5.15	5.4	5.15	5.25	0.15	2.94	3845680.0	20364510.15	898
2016-01-27	5.15	5.15	5.05	5.1	-0.01	-0.2	1959781.0	10031802.75	426
2016-01-26	5.0	5.15	4.95	5.11	-0.01	-0.2	1990728.0	9992051.3	555
2016-01-25	5.2	5.2	5.05	5.12	-0.07	-1.35	1309790.0	6685700.2	367
2016-01-24	5.3	5.4	5.15	5.19	0.14	2.77	1502674.0	7934560.05	508
2016-01-21	5.05	5.1	4.95	5.05	-0.01	-0.2	1527107.0	7698865.85	477
2016-01-20	5.3	5.35	5.05	5.06	-0.51	-9.16	1947606.0	10023500.5	661
2016-01-19	5.4	5.75	5.4	5.57	0.27	5.09	2327499.0	12983171.1	665
2016-01-18	5.2	5.35	5.1	5.3	0.0	0.0	2072568.0	10810821.0	596
2016-01-17	5.35	5.4	5.3	5.3	-0.56	-9.56	2230327.0	11874282.45	718
2016-01-14	6.2	6.2	5.8	5.86	-0.45	-7.13	1994648.0	12004388.85	604
2016-01-13	6.3	6.5	6.3	6.31	0.03	0.48	2057539.0	13117133.3	519
2016-01-12	6.25	6.4	6.15	6.28	-0.03	-0.48	1578894.0	9886903.4	450
2016-01-11	6.3	6.35	6.1	6.31	0.07	1.12	1755650.0	10990740.85	490
2016-01-10	6.4	6.4	6.2	6.24	-0.1	-1.58	1807222.0	11411182.25	611
2016-01-07	6.55	6.55	6.25	6.34	-0.38	-5.65	1934799.0	12482345.5	703
2016-01-06	6.9	6.95	6.65	6.72	-0.17	-2.47	1176828.0	7981016.45	448
2016-01-05	6.9	7.0	6.85	6.89	-0.01	-0.14	944938.0	6511484.5	362
2016-01-04	7.2	7.2	6.9	6.9	-0.28	-3.9	1282660.0	9032489.0	542
2016-01-03	7.15	7.2	7.15	7.18	0.03	0.42	712752.0	5113190.3	277
2015-12-31	7.2	7.2	7.1	7.15	-0.08	-1.11	1594824.0	11407564.0	422
2015-12-30	7.25	7.3	7.15	7.23	-0.01	-0.14	1650432.0	11926397.7	463
2015-12-29	7.15	7.25	7.1	7.24	-0.16	-2.16	2028046.0	14570166.15	688
2015-12-28	7.4	7.45	7.35	7.4	0.0	0.0	2355536.0	17467877.75	498
2015-12-27	7.45	7.45	7.35	7.4	-0.01	-0.13	1510065.0	11180326.3	381
2015-12-24	7.55	7.6	7.4	7.41	-0.13	-1.72	1380690.0	10352260.1	441
2015-12-23	7.6	7.7	7.5	7.54	-0.01	-0.13	6810435.0	51837449.95	1051
2015-12-22	7.55	7.65	7.55	7.55	0.0	0.0	4744813.0	35963648.7	637
2015-12-21	7.55	7.65	7.5	7.55	0.02	0.27	1306502.0	9864326.5	344
2015-12-20	7.6	7.65	7.5	7.53	-0.19	-2.46	1640425.0	12420582.5	400
2015-12-17	7.65	7.75	7.65	7.72	0.12	1.58	2396508.0	18413865.3	471
2015-12-16	7.65	7.7	7.55	7.6	0.01	0.13	1395024.0	10633619.35	321
2015-12-15	7.5	7.65	7.45	7.59	0.08	1.07	2256807.0	17059904.0	480
2015-12-14	7.75	7.85	7.45	7.51	-0.24	-3.1	1468062.0	11262820.1	455
2015-12-13	7.9	7.9	7.65	7.75	-0.25	-3.12	1561995.0	12102618.0	512
2015-12-10	8.05	8.1	7.95	8.0	-0.04	-0.5	1083342.0	8683818.0	369
2015-12-09	8.15	8.15	8.0	8.04	-0.07	-0.86	1862042.0	15045062.75	505
2015-12-08	8.3	8.3	8.1	8.11	-0.24	-2.87	2616485.0	21397626.25	646
2015-12-07	8.3	8.7	8.25	8.35	0.01	0.12	5202705.0	44010719.45	1180
2015-12-06	8.4	8.4	8.25	8.34	-0.06	-0.71	1680368.0	14012067.45	434
2015-12-03	8.45	8.55	8.4	8.4	-0.06	-0.71	2206567.0	18620081.7	505
2015-12-02	8.55	8.55	8.45	8.46	-0.07	-0.82	1623465.0	13792054.35	445
2015-12-01	8.55	8.6	8.5	8.53	0.04	0.47	1693596.0	14455703.55	491
2015-11-30	8.45	8.55	8.4	8.49	0.08	0.95	1726613.0	14652502.9	538
2015-11-29	8.45	8.45	8.4	8.41	-0.03	-0.36	574100.0	4844425.3	223
2015-11-26	8.45	8.55	8.45	8.44	-0.01	-0.12	1347964.0	11424206.9	368
2015-11-25	8.5	8.55	8.45	8.45	-0.05	-0.59	577596.0	4904500.75	239
2015-11-24	8.5	8.65	8.5	8.5	0.02	0.24	1348902.0	11547401.8	397
2015-11-23	8.55	8.65	8.45	8.48	-0.1	-1.17	1762995.0	15058924.35	508
2015-11-22	8.55	8.6	8.5	8.58	0.06	0.7	1586370.0	13586347.0	491
2015-11-19	8.5	8.65	8.45	8.52	0.07	0.83	2772507.0	23634147.5	826
2015-11-18	8.35	8.5	8.3	8.45	0.12	1.44	2510212.0	21109158.9	740
2015-11-17	8.55	8.55	8.3	8.33	-0.19	-2.23	1272660.0	10705036.05	409
2015-11-16	8.45	8.55	8.35	8.52	0.13	1.55	2277934.0	19252750.05	593
2015-11-15	8.75	8.75	8.35	8.39	-0.41	-4.66	2208476.0	18731775.7	874
2015-11-12	8.85	9.0	8.8	8.8	-0.1	-1.12	1684086.0	15006767.0	491
2015-11-11	8.85	8.95	8.8	8.9	0.1	1.14	2088135.0	18586364.5	472
2015-11-10	8.9	9.05	8.75	8.8	-0.05	-0.56	3950226.0	35226171.3	937
2015-11-09	8.9	8.9	8.75	8.85	0.03	0.34	2208572.0	19502813.95	583
2015-11-08	8.85	8.85	8.7	8.82	-0.03	-0.34	914549.0	8032191.7	313
2015-11-05	9.0	9.05	8.85	8.85	-0.1	-1.12	2111911.0	18891156.0	550
2015-11-04	8.95	8.95	8.8	8.95	0.08	0.9	973028.0	8652110.7	298
2015-11-03	8.95	9.0	8.8	8.87	-0.03	-0.34	772976.0	6887262.4	248
2015-11-02	8.9	9.05	8.85	8.9	0.05	0.56	744541.0	6665669.05	276
2015-11-01	8.95	9.0	8.75	8.85	-0.04	-0.45	849362.0	7517580.65	285
2015-10-29	9.0	9.05	8.85	8.89	0.01	0.11	755098.0	6789460.3	334
2015-10-28	8.7	8.9	8.7	8.88	0.2	2.3	902048.0	7942292.1	395
2015-10-27	9.1	9.1	8.6	8.68	-0.4	-4.41	1294648.0	11563831.15	449
2015-10-26	8.95	9.1	8.85	9.08	0.17	1.91	952915.0	8543738.85	362
2015-10-25	9.1	9.15	8.9	8.91	-0.22	-2.41	1429015.0	12871657.7	478
2015-10-22	9.2	9.35	9.1	9.13	-0.13	-1.4	1411233.0	12970493.85	371
2015-10-21	9.5	9.5	9.25	9.26	-0.57	-5.8	3120934.0	29159594.05	747
2015-10-20	9.95	10.05	9.8	9.83	-0.14	-1.4	1045621.0	10412964.35	363
2015-10-19	9.95	10.1	9.85	9.97	0.04	0.4	2325833.0	23279449.3	625
2015-10-18	9.85	10.0	9.85	9.93	0.21	2.16	1726220.0	17115341.45	484
2015-10-15	10.1	10.1	9.7	9.72	-0.37	-3.67	1502131.0	14851845.95	567
2015-10-14	10.05	10.2	9.95	10.09	-0.03	-0.3	2608858.0	26323670.8	739
2015-10-13	9.85	10.25	9.8	10.12	0.23	2.33	8028210.0	80915955.35	1271
2015-10-12	10.1	10.2	9.85	9.89	-0.21	-2.08	2680098.0	26803723.7	742
2015-10-11	9.6	10.15	9.6	10.1	0.49	5.1	5180173.0	51523819.85	1126
2015-10-08	9.55	9.7	9.4	9.61	0.08	0.84	3202345.0	30632222.3	707
2015-10-07	9.25	9.75	9.25	9.53	0.35	3.81	5244664.0	49769397.0	1064
2015-10-06	9.15	9.3	9.15	9.18	0.08	0.88	1175617.0	10829985.25	510
2015-10-05	8.95	9.15	8.95	9.1	0.16	1.79	1109895.0	10075481.85	338
2015-10-04	8.95	8.95	8.85	8.94	0.04	0.45	625947.0	5578489.9	223
2015-10-01	9.05	9.1	8.9	8.9	-0.15	-1.66	549037.0	4937621.5	247
2015-09-30	9.0	9.1	8.95	9.05	0.13	1.46	496004.0	4479204.75	211
2015-09-29	8.95	8.95	8.8	8.92	-0.11	-1.22	534350.0	4746985.55	232
2015-09-21	9.0	9.05	8.95	9.03	0.09	1.01	944036.0	8478439.3	358
2015-09-20	9.05	9.1	8.9	8.94	-0.17	-1.87	946874.0	8527555.7	384
2015-09-17	9.25	9.25	9.1	9.11	-0.13	-1.41	611156.0	5611684.55	316
2015-09-16	9.3	9.35	9.2	9.24	0.04	0.43	981002.0	9092757.6	300
2015-09-15	9.3	9.3	9.1	9.2	-0.05	-0.54	554131.0	5099474.75	254
2015-09-14	9.35	9.4	9.25	9.25	-0.12	-1.28	1168871.0	10908102.95	323
2015-09-13	9.4	9.55	9.35	9.37	-0.01	-0.11	1530575.0	14484768.75	454
2015-09-10	9.4	9.5	9.35	9.38	-0.16	-1.68	1804067.0	16972457.25	610
2015-09-09	9.55	9.65	9.5	9.54	0.15	1.6	1638619.0	15672452.55	577
2015-09-08	9.3	9.45	9.2	9.39	0.14	1.51	1416081.0	13179538.85	393
2015-09-07	9.1	9.4	9.1	9.25	0.2	2.21	2046725.0	18970391.95	587
2015-09-06	9.05	9.1	8.95	9.05	-0.05	-0.55	1293580.0	11692997.3	455
2015-09-03	9.2	9.3	9.1	9.1	-0.01	-0.11	857652.0	7859782.0	412
2015-09-02	9.15	9.15	9.0	9.11	-0.12	-1.3	1536849.0	13961126.35	580
2015-09-01	9.4	9.4	9.2	9.23	-0.07	-0.75	829067.0	7716763.7	395
2015-08-31	9.25	9.4	9.15	9.3	-0.08	-0.85	1098876.0	10223780.7	479
2015-08-30	9.8	9.8	9.25	9.38	0.0	0.0	2693851.0	25903699.9	879
2015-08-27	9.35	9.65	9.35	9.38	0.29	3.19	4151145.0	39397490.8	982
2015-08-26	9.25	9.45	9.05	9.09	-0.38	-4.01	2406835.0	22262952.35	851
2015-08-25	9.0	9.5	8.95	9.47	0.59	6.64	7152130.0	66368810.45	1711
2015-08-24	9.15	9.5	8.8	8.88	-0.5	-5.33	2450433.0	22409812.45	910
2015-08-23	9.85	9.85	9.2	9.38	-0.73	-7.22	2349860.0	22488054.65	884
2015-08-20	9.85	10.2	9.65	10.11	0.13	1.3	2330291.0	23276523.75	882
2015-08-19	10.3	10.55	9.9	9.98	-0.38	-3.67	1955612.0	19837749.15	775
2015-08-18	10.85	10.85	10.2	10.36	-0.37	-3.45	1385398.0	14472385.8	626
2015-08-17	10.85	10.95	10.7	10.73	-0.09	-0.83	937444.0	10119486.2	353
2015-08-16	11.1	11.15	10.75	10.82	-0.27	-2.43	1519904.0	16580858.45	515
2015-08-13	11.05	11.15	10.95	11.09	0.12	1.09	932736.0	10309840.6	342
2015-08-12	10.95	11.0	10.75	10.97	-0.08	-0.72	1381706.0	15077338.05	449
2015-08-11	11.3	11.4	11.0	11.05	-0.25	-2.21	1346631.0	15104249.55	472
2015-08-10	11.15	11.4	11.1	11.3	0.15	1.35	1413512.0	15959101.5	406
2015-08-09	10.9	11.2	10.75	11.15	0.24	2.2	968509.0	10723818.8	389
2015-08-06	11.2	11.2	10.8	10.91	-0.27	-2.42	1098942.0	12044129.5	524
2015-08-05	11.25	11.25	11.15	11.18	-0.02	-0.18	532216.0	5963526.35	247
2015-08-04	11.15	11.25	10.95	11.2	-0.01	-0.09	1931338.0	21359313.55	521
2015-08-03	11.15	11.25	11.0	11.21	0.08	0.72	1391250.0	15511020.95	565
2015-08-02	12.05	12.05	11.05	11.13	-0.97	-8.02	2461015.0	28101116.95	905
2015-07-30	12.2	12.2	12.05	12.1	-0.24	-1.94	1618191.0	19587404.85	595
2015-07-29	12.3	12.45	12.3	12.34	0.02	0.16	703263.0	8699718.15	307
2015-07-28	12.2	12.35	12.15	12.32	0.06	0.49	1153578.0	14124594.1	425
2015-07-27	12.6	12.6	12.25	12.26	-0.33	-2.62	1378060.0	17003215.9	491
2015-07-26	12.7	12.75	12.55	12.59	-0.04	-0.32	808267.0	10206498.0	372
2015-07-23	12.85	12.85	12.45	12.63	-0.17	-1.33	1037430.0	13161560.4	419
2015-07-22	12.65	12.9	12.65	12.8	0.23	1.83	1999665.0	25611251.35	545
2015-07-15	12.55	12.65	12.5	12.57	0.0	0.0	1093163.0	13774523.9	408
2015-07-14	12.55	12.65	12.5	12.57	0.02	0.16	712844.0	8954486.45	254
2015-07-13	12.55	12.6	12.4	12.55	0.0	0.0	886161.0	11097210.05	359
2015-07-12	12.75	12.75	12.5	12.55	-0.1	-0.79	1780525.0	22422129.85	679
2015-07-09	12.2	12.9	12.2	12.65	0.48	3.94	3031743.0	37976569.9	1186
2015-07-08	12.3	12.35	12.1	12.17	-0.16	-1.3	1786387.0	21717654.05	625
2015-07-07	12.6	12.6	12.3	12.33	-0.19	-1.52	833557.0	10370977.4	406
2015-07-06	12.5	12.65	12.45	12.52	-0.23	-1.8	1785147.0	22464033.25	668
2015-07-05	12.8	12.85	12.65	12.75	-0.16	-1.24	1494568.0	19081808.4	581
2015-07-02	12.95	12.95	12.85	12.91	-0.08	-0.62	1320696.0	17014586.7	570
2015-07-01	13.1	13.15	12.95	12.99	-0.09	-0.69	1308521.0	17037745.7	544
2015-06-30	12.9	13.15	12.8	13.08	0.0	0.0	1384032.0	17962987.85	546
2015-06-29	13.1	13.1	12.95	13.08	-0.08	-0.61	1632422.0	21238800.7	538
2015-06-28	13.5	13.55	13.1	13.16	-0.31	-2.3	999158.0	13285087.85	537
2015-06-25	13.4	13.5	13.35	13.47	0.03	0.22	1188354.0	15956181.35	461
2015-06-24	13.45	13.5	13.35	13.44	0.04	0.3	794020.0	10667166.55	365
2015-06-23	13.4	13.5	13.3	13.4	0.05	0.37	875955.0	11722118.7	459
2015-06-22	13.4	13.45	13.3	13.35	-0.07	-0.52	1372848.0	18377347.8	584
2015-06-21	13.75	13.75	13.4	13.42	-0.36	-2.61	1716959.0	23177805.9	781
2015-06-18	13.85	13.95	13.7	13.78	-0.14	-1.01	1084129.0	15008438.35	487
2015-06-17	14.1	14.15	13.85	13.92	-0.13	-0.93	2400639.0	33485676.1	855
2015-06-16	14.0	14.1	13.95	14.05	0.04	0.29	2556232.0	35897315.4	874
2015-06-15	14.1	14.2	13.95	14.01	-0.03	-0.21	2907344.0	40958683.3	1162
2015-06-14	13.65	14.1	13.65	14.04	0.41	3.01	2601600.0	36266672.1	893
2015-06-11	13.7	13.75	13.55	13.63	-0.05	-0.37	1013963.0	13816018.45	500
2015-06-10	13.4	13.85	13.4	13.68	0.33	2.47	2121224.0	28945302.35	823
2015-06-09	13.6	13.6	13.1	13.35	-0.26	-1.91	1229206.0	16507780.3	633
2015-06-08	13.75	13.75	13.55	13.61	-0.12	-0.87	1310838.0	17900841.3	487
2015-06-07	13.85	13.9	13.7	13.73	-0.17	-1.22	1179732.0	16249222.35	465
2015-06-04	14.0	14.0	13.8	13.9	-0.09	-0.64	1255973.0	17430454.8	482
2015-06-03	14.0	14.05	13.9	13.99	-0.02	-0.14	1125993.0	15715478.55	450
2015-06-02	14.1	14.15	13.9	14.01	-0.02	-0.14	1566233.0	21922812.05	538
2015-06-01	14.1	14.1	13.9	14.03	-0.03	-0.21	1647898.0	23029028.8	701
2015-05-31	14.05	14.2	14.05	14.06	-0.09	-0.64	1374645.0	19395127.4	524
2015-05-28	14.25	14.35	14.1	14.15	-0.14	-0.98	1486401.0	21109049.6	563
2015-05-27	14.3	14.4	14.25	14.29	-0.06	-0.42	1847092.0	26452914.35	546
2015-05-26	14.5	14.5	14.25	14.35	-0.15	-1.03	2321053.0	33419389.75	708
2015-05-25	14.5	14.6	14.4	14.5	0.02	0.14	3161592.0	45849054.0	853
2015-05-24	14.3	14.5	14.0	14.48	0.16	1.12	2514386.0	35960680.9	907
2015-05-21	14.1	14.35	14.05	14.32	0.22	1.56	2678571.0	38128821.1	849
2015-05-20	14.25	14.25	14.1	14.1	-0.15	-1.05	2175440.0	30764162.25	868
2015-05-19	14.4	14.4	14.25	14.25	-0.1	-0.7	2132524.0	30488105.75	596
2015-05-18	14.5	14.5	14.3	14.35	-0.1	-0.69	3082861.0	44330586.25	783
2015-05-17	14.5	14.55	14.4	14.45	0.06	0.42	2247061.0	32490537.6	763
2015-05-14	14.4	14.5	14.35	14.39	0.03	0.21	1938993.0	27963137.0	660
2015-05-13	14.5	14.55	14.3	14.36	-0.12	-0.83	2836621.0	40908871.35	831
2015-05-12	14.35	14.5	14.15	14.48	0.12	0.84	5232214.0	75019548.85	1496
2015-05-11	14.6	14.8	14.2	14.36	-0.33	-2.25	9265410.0	135170591.3	2161
2015-05-10	14.35	14.75	14.35	14.69	0.37	2.58	7296028.0	106392766.55	1644
2015-05-07	14.45	14.45	14.15	14.32	-0.13	-0.9	4133133.0	59028130.8	1165
2015-05-06	14.3	14.55	14.25	14.45	0.15	1.05	6144050.0	88674601.55	1741
2015-05-05	14.2	14.5	14.1	14.3	0.19	1.35	12153060.0	174411003.95	3080
2015-05-04	13.95	14.15	13.8	14.11	0.22	1.58	6236092.0	87195595.8	1507
2015-05-03	14.05	14.2	13.8	13.89	-0.11	-0.79	9319456.0	130472287.3	2197
2015-04-30	13.8	14.2	13.7	14.0	0.22	1.6	11373914.0	159065982.0	2679
2015-04-29	13.8	13.8	13.45	13.78	0.12	0.88	6610588.0	90248176.6	1770
2015-04-28	13.7	13.85	13.6	13.66	-0.07	-0.51	6494948.0	89091448.55	1624
2015-04-27	13.6	13.95	13.5	13.73	0.25	1.85	10154698.0	139713825.1	2979
2015-04-26	13.3	13.75	13.3	13.48	0.28	2.12	9915413.0	134218958.9	2176
2015-04-23	13.1	13.25	13.05	13.2	0.09	0.69	2572156.0	33833389.4	847
2015-04-22	13.4	13.5	13.05	13.11	-0.05	-0.38	7575755.0	100827921.1	1866
2015-04-21	12.8	13.25	12.7	13.16	0.11	0.84	7714275.0	100619274.9	2056
2015-04-20	13.4	13.55	13.0	13.05	-0.55	-4.04	10288299.0	135851099.45	2933
2015-04-19	13.0	13.7	12.95	13.6	1.02	8.11	22494413.0	299083028.35	5539
2015-04-16	12.5	12.9	12.5	12.58	0.13	1.04	15156276.0	192496470.75	3400
2015-04-15	12.4	12.55	12.35	12.45	0.14	1.14	5007018.0	62349729.75	892
2015-04-14	12.4	12.5	12.25	12.31	-0.08	-0.65	4279231.0	52852986.8	887
2015-04-13	12.15	12.6	12.15	12.39	0.19	1.56	7805154.0	97103028.5	1698
2015-04-12	12.35	12.35	12.15	12.2	-0.04	-0.33	3345651.0	40944660.4	892
2015-04-09	12.2	12.35	12.15	12.24	0.02	0.16	4477185.0	54824263.95	949
2015-04-08	12.6	12.65	12.1	12.22	-0.31	-2.47	7595025.0	94202751.7	1767
2015-04-07	12.15	12.8	12.15	12.53	0.49	4.07	5811489.0	72592905.15	1870
2015-04-06	12.0	12.3	11.8	12.04	-0.01	-0.08	6765989.0	81637804.3	1976
2015-04-05	13.4	13.4	12.05	12.05	-1.29	-9.67	8251053.0	100805129.15	1748
2015-04-02	13.95	13.95	13.25	13.34	-0.51	-3.68	2565476.0	34742371.55	761
2015-04-01	13.8	14.1	13.75	13.85	0.1	0.73	3730482.0	51751428.0	1005
2015-03-31	14.25	14.4	13.6	13.75	-0.69	-4.78	3521652.0	49142515.7	1317
2015-03-30	14.5	14.8	14.1	14.44	-0.14	-0.96	6747330.0	97337903.3	2035
2015-03-29	13.6	14.6	13.4	14.58	1.27	9.54	3982483.0	56226774.65	1317
2015-03-26	12.7	13.95	12.6	13.31	-0.21	-1.55	2844831.0	37491608.1	1182
2015-03-25	14.95	14.95	13.5	13.52	-1.47	-9.81	3322160.0	47422993.7	1239
2015-03-24	14.85	15.1	14.75	14.99	0.11	0.74	3233066.0	48361638.9	994
2015-03-23	14.95	14.95	14.75	14.88	0.02	0.13	4082421.0	60631432.35	913
2015-03-22	14.6	14.9	14.25	14.86	0.35	2.41	11554097.0	167179338.4	1356
2015-03-19	14.5	14.6	14.3	14.51	0.16	1.11	1920623.0	27746216.4	605
2015-03-18	14.3	14.4	13.6	14.35	-0.04	-0.28	2391912.0	33869285.4	722
2015-03-17	14.4	14.45	14.2	14.39	0.03	0.21	1462091.0	20928591.65	521
2015-03-16	14.55	14.55	14.25	14.36	-0.15	-1.03	2754010.0	39580266.5	677
2015-03-15	14.5	14.65	14.4	14.51	-0.2	-1.36	3127371.0	45485917.2	1008
2015-03-12	14.1	14.85	14.05	14.71	0.66	4.7	9200812.0	133535957.95	1910
2015-03-11	13.75	14.1	13.55	14.05	0.16	1.15	3622196.0	49940111.55	862
2015-03-10	14.0	14.05	13.85	13.89	-0.15	-1.07	1943849.0	27114560.8	544
2015-03-09	14.05	14.1	13.85	14.04	0.01	0.07	2614944.0	36561876.95	771
2015-03-08	13.9	14.1	13.8	14.03	0.15	1.08	4313842.0	60094211.9	1120
2015-03-05	13.65	13.9	13.6	13.88	0.29	2.13	3552399.0	48996986.9	923
2015-03-04	13.55	13.7	13.45	13.59	0.13	0.97	1639897.0	22195131.45	649
2015-03-03	13.45	13.5	13.4	13.46	0.06	0.45	1915509.0	25778428.8	595
2015-03-02	13.3	13.45	13.2	13.4	0.12	0.9	1455141.0	19401703.6	415
2015-03-01	13.4	13.4	13.2	13.28	-0.01	-0.08	1173820.0	15605330.55	459
2015-02-26	13.4	13.45	13.2	13.29	-0.02	-0.15	1033796.0	13791496.55	444
2015-02-25	13.3	13.45	13.25	13.31	0.05	0.38	2168454.0	28901043.7	724
2015-02-24	13.2	13.5	13.1	13.26	0.06	0.45	2439466.0	32585281.5	845
2015-02-23	13.25	13.4	13.15	13.2	-0.05	-0.38	2128686.0	28203973.45	598
2015-02-22	13.05	13.4	13.05	13.25	0.23	1.77	4054151.0	53674630.7	1004
2015-02-19	13.05	13.1	12.95	13.02	-0.12	-0.91	798909.0	10393984.3	437
2015-02-18	13.1	13.2	13.0	13.14	0.03	0.23	545997.0	7144950.5	349
2015-02-17	13.2	13.4	13.0	13.11	-0.1	-0.76	2005272.0	26426098.6	820
2015-02-16	13.25	13.35	13.15	13.21	-0.28	-2.08	1468444.0	19457376.55	717
2015-02-15	13.45	13.5	13.35	13.49	0.34	2.59	1175885.0	15779520.85	655
2015-02-12	12.95	13.2	12.95	13.15	0.17	1.31	1233374.0	16181753.4	611
2015-02-11	13.45	13.45	12.95	12.98	-0.44	-3.28	2054553.0	27020644.3	956
2015-02-10	13.8	13.8	13.35	13.42	-0.45	-3.24	4522493.0	61110032.75	1130
2015-02-09	14.05	14.05	13.7	13.87	-0.13	-0.93	2519265.0	34977788.05	1051
2015-02-08	13.85	14.05	13.8	14.0	0.48	3.55	9621824.0	125334762.5	1418
2015-02-05	13.55	13.65	13.45	13.52	-0.07	-0.52	1880200.0	25416992.55	563
2015-02-04	13.75	13.85	13.55	13.59	-0.17	-1.24	2486778.0	34193250.0	876
2015-02-03	13.95	14.15	13.6	13.76	-0.28	-1.99	7026239.0	98035064.15	2008
2015-02-02	12.95	14.2	12.85	14.04	1.09	8.42	10534800.0	142888521.25	2197
2015-02-01	13.2	13.25	12.95	12.95	0.29	2.29	2780175.0	36356467.8	1112
2015-01-29	12.8	12.8	12.55	12.66	-0.09	-0.71	1006364.0	12748218.2	524
2015-01-28	12.6	12.9	12.6	12.75	0.27	2.16	2456708.0	31334151.25	918
2015-01-27	12.05	12.5	12.05	12.48	0.4	3.31	2441531.0	30118978.6	603
2015-01-26	12.05	12.15	12.0	12.08	0.14	1.17	645120.0	7777373.3	303
2015-01-22	11.8	11.95	11.75	11.94	0.18	1.53	648269.0	7698242.6	304
2015-01-21	11.95	11.95	11.75	11.76	-0.29	-2.41	789760.0	9361370.05	468
2015-01-20	12.1	12.1	12.0	12.05	-0.06	-0.5	411813.0	4969227.4	249
2015-01-19	12.25	12.3	12.1	12.11	-0.13	-1.06	481639.0	5866914.9	246
2015-01-18	12.1	12.35	12.0	12.24	0.18	1.49	995545.0	12139283.95	412
2015-01-15	12.3	12.35	12.05	12.06	-0.11	-0.9	1245006.0	15264062.15	405
2015-01-14	12.2	12.3	12.1	12.17	0.02	0.16	1725198.0	21033996.85	457
2015-01-13	11.9	12.2	11.85	12.15	0.03	0.25	1078436.0	13030982.3	365
2015-01-12	12.2	12.25	12.1	12.12	-0.05	-0.41	1085924.0	13221055.3	414
2015-01-11	12.1	12.2	12.05	12.17	0.09	0.75	1010385.0	12267718.1	318
2015-01-08	12.2	12.3	12.05	12.08	0.05	0.42	1218145.0	14833154.3	524
2015-01-07	11.6	12.1	11.55	12.03	0.41	3.53	1189169.0	14160691.75	522
2015-01-06	11.45	11.65	11.25	11.62	-0.1	-0.85	833711.0	9538242.5	466
2015-01-05	11.9	11.9	11.65	11.72	-0.29	-2.41	533384.0	6269344.4	338
2015-01-04	12.0	12.15	11.9	12.01	0.01	0.08	716585.0	8622405.0	370
2015-01-01	11.9	12.1	11.5	12.0	0.17	1.44	1205857.0	14372731.8	606
2014-12-31	12.1	12.2	11.15	11.83	-0.12	-1.0	1792461.0	21210191.6	884
2014-12-30	12.25	12.35	11.9	11.95	-0.83	-6.49	4796990.0	58221015.5	982
2014-12-29	12.9	13.2	12.7	12.78	-0.07	-0.54	4951316.0	64331272.9	1389
2014-12-28	12.7	12.9	12.6	12.85	0.19	1.5	2306987.0	29508822.85	729
2014-12-25	12.4	12.7	12.3	12.66	0.29	2.34	2409308.0	30186346.7	752
2014-12-24	12.35	12.7	12.35	12.37	0.14	1.14	3560708.0	44639472.9	855
2014-12-23	12.1	12.35	12.1	12.23	-0.09	-0.73	1129375.0	13795907.9	467
2014-12-22	12.35	12.45	12.05	12.32	-0.05	-0.4	3318265.0	40979732.2	891
2014-12-21	12.95	12.95	11.8	12.37	0.17	1.39	4821400.0	59714366.8	1541
2014-12-18	11.6	12.2	11.6	12.2	1.08	9.71	3896304.0	47008068.65	1231
2014-12-17	11.2	11.35	10.0	11.12	0.02	0.18	2585989.0	27972368.6	1099
2014-12-16	11.9	11.9	11.1	11.1	-1.19	-9.68	1536892.0	17220053.45	526
2014-12-15	12.95	13.05	11.8	12.29	-0.49	-3.83	628114.0	7956203.8	454
2014-12-14	12.8	12.95	12.4	12.78	-0.44	-3.33	423997.0	5415854.95	373
2014-12-11	13.0	13.35	12.9	13.22	0.04	0.3	739301.0	9606463.7	411
2014-12-10	13.4	13.4	13.1	13.18	-0.21	-1.57	435683.0	5773173.45	278
2014-12-09	13.05	13.4	13.0	13.39	-0.28	-2.05	581224.0	7686028.15	375
2014-12-08	14.0	14.0	13.6	13.67	-0.38	-2.7	578669.0	7973627.45	360
2014-12-07	14.1	14.1	13.95	14.05	-0.04	-0.28	570002.0	7987500.6	303
2014-12-04	14.0	14.2	14.0	14.09	0.2	1.44	1084925.0	15304530.65	406
2014-12-03	13.75	13.9	13.7	13.89	0.24	1.76	543416.0	7501801.55	344
2014-12-02	13.85	14.05	13.55	13.65	0.51	3.88	924598.0	12766916.4	593
2014-12-01	12.9	13.25	12.75	13.14	0.19	1.47	1805989.0	23602738.6	679
2014-11-30	12.95	13.4	12.75	12.95	-1.2	-8.48	1769395.0	22915438.65	939
2014-11-27	14.2	14.3	13.9	14.15	-0.15	-1.05	1541708.0	21787502.7	671
2014-11-26	14.55	14.6	14.1	14.3	-0.29	-1.99	573018.0	8183351.85	470
2014-11-25	14.95	14.95	14.55	14.59	-0.39	-2.6	602521.0	8859103.0	387
2014-11-24	14.95	15.1	14.85	14.98	0.03	0.2	779726.0	11682514.6	441
2014-11-23	14.8	15.0	14.8	14.95	0.25	1.7	493639.0	7364776.65	335
2014-11-20	14.7	14.75	14.6	14.7	0.02	0.14	449577.0	6608876.55	258
2014-11-19	14.7	14.85	14.6	14.68	0.01	0.07	1024769.0	15038428.0	335
2014-11-18	14.45	14.8	14.35	14.67	0.41	2.88	933917.0	13567625.9	443
2014-11-17	14.75	14.75	14.2	14.26	-0.5	-3.39	1722206.0	24695923.65	734
2014-11-16	14.9	14.9	14.65	14.76	-0.19	-1.27	933900.0	13802373.75	479
2014-11-13	15.05	15.1	14.85	14.95	-0.15	-0.99	897035.0	13439230.35	501
2014-11-12	15.1	15.2	15.0	15.1	0.0	0.0	1383133.0	20897437.45	589
2014-11-11	15.65	15.65	15.0	15.1	-0.59	-3.76	4628361.0	70760100.4	1207
2014-11-10	15.75	15.8	15.6	15.69	0.0	0.0	842928.0	13206577.9	312
2014-11-09	15.75	15.75	15.55	15.69	0.05	0.32	314931.0	4922361.75	227
2014-11-06	15.65	15.7	15.5	15.64	0.09	0.58	457674.0	7134668.6	288
2014-11-05	15.55	15.65	15.0	15.55	-0.04	-0.26	896757.0	13791507.7	470
2014-11-04	16.0	16.0	15.5	15.59	-0.46	-2.87	968103.0	15282076.5	562
2014-11-03	16.05	16.1	16.0	16.05	0.05	0.31	450762.0	7229881.0	261
2014-11-02	16.15	16.15	15.95	16.0	0.19	1.2	754487.0	12104665.65	409
2014-10-30	16.1	16.1	15.6	15.81	-0.45	-2.77	2543029.0	40116157.45	909
2014-10-29	16.35	16.5	16.25	16.26	-0.08	-0.49	892320.0	14609079.7	426
2014-10-28	16.3	16.4	16.15	16.34	0.09	0.55	627104.0	10205411.85	384
2014-10-27	16.25	16.35	16.15	16.25	0.04	0.25	1182067.0	19228388.2	432
2014-10-26	16.25	16.3	16.05	16.21	0.02	0.12	980081.0	15866163.9	413
2014-10-23	16.15	16.25	16.05	16.19	-0.14	-0.86	750501.0	12129544.45	372
2014-10-22	16.45	16.55	16.1	16.33	-0.06	-0.37	1412208.0	23095975.45	610
2014-10-21	16.15	16.6	16.1	16.39	0.4	2.5	2297849.0	37603407.75	788
2014-10-20	15.9	16.05	15.7	15.99	0.24	1.52	1030628.0	16320688.85	515
2014-10-19	15.8	15.95	15.4	15.75	0.49	3.21	1087088.0	17084012.85	555
2014-10-16	15.5	16.0	14.9	15.26	-0.72	-4.51	1393433.0	21503552.3	815
2014-10-15	16.1	16.3	15.95	15.98	-0.36	-2.2	1013337.0	16282094.55	551
2014-10-14	16.45	16.45	16.05	16.34	-0.21	-1.27	790710.0	12829071.6	433
2014-10-13	16.0	16.6	15.9	16.55	0.54	3.37	1341768.0	21785188.55	633
2014-10-12	16.5	16.9	15.85	16.01	-1.14	-6.65	2770459.0	45662299.3	950
2014-10-02	17.1	17.2	17.05	17.15	-0.06	-0.35	1039102.0	17790810.55	419
2014-10-01	17.3	17.3	17.15	17.21	-0.07	-0.41	541856.0	9341018.45	356
2014-09-30	17.25	17.3	17.2	17.28	0.12	0.7	844226.0	14584353.85	475
2014-09-29	17.1	17.2	17.0	17.16	0.11	0.65	1097339.0	18793893.0	478
2014-09-28	17.05	17.1	16.9	17.05	0.05	0.29	1138226.0	19349682.35	452
2014-09-25	17.15	17.3	16.8	17.0	-0.07	-0.41	1991535.0	33908183.5	855
2014-09-24	17.6	17.7	16.9	17.07	-0.61	-3.45	3883299.0	66699396.85	1308
2014-09-22	17.7	17.8	17.5	17.68	-0.17	-0.95	2053224.0	36230394.2	848
2014-09-21	18.15	18.2	17.75	17.85	-0.29	-1.6	2345522.0	42152016.15	871
2014-09-18	18.2	18.25	18.1	18.14	-0.01	-0.06	2622689.0	47677561.9	627
2014-09-17	18.3	18.4	18.1	18.15	-0.1	-0.55	2973226.0	54428889.1	803
2014-09-16	17.85	18.35	17.85	18.25	0.42	2.36	5863596.0	106667670.4	1307
2014-09-15	18.0	18.1	17.65	17.83	-0.17	-0.94	3081393.0	55138376.5	1138
2014-09-14	18.2	18.4	17.85	18.0	-0.31	-1.69	3914595.0	70890624.0	1434
2014-09-11	18.35	18.75	18.15	18.31	0.03	0.16	6967515.0	128820751.25	1743
2014-09-10	18.15	18.5	18.05	18.28	0.17	0.94	8567814.0	156968357.35	1891
2014-09-09	18.0	18.25	17.95	18.11	0.16	0.89	5759685.0	104343895.1	1414
2014-09-08	18.05	18.1	17.95	17.95	-0.06	-0.33	3623612.0	65270733.5	1053
2014-09-07	17.7	18.05	17.7	18.01	0.33	1.87	5413278.0	96796817.4	1488
2014-09-04	17.75	17.75	17.6	17.68	-0.04	-0.23	2978024.0	52644483.0	867
2014-09-03	17.7	17.85	17.6	17.72	0.03	0.17	2144368.0	37990827.1	824
2014-09-02	17.9	17.9	17.55	17.69	-0.19	-1.06	3224204.0	57026917.2	1026
2014-09-01	17.85	17.95	17.7	17.88	0.08	0.45	4225600.0	75544289.85	1116
2014-08-31	17.55	17.85	17.5	17.8	0.33	1.89	5781458.0	102250871.9	1295
2014-08-28	17.45	17.6	17.3	17.47	0.06	0.34	5442502.0	95018177.55	1431
2014-08-27	17.2	17.55	17.15	17.41	0.27	1.58	8221896.0	143095096.1	2072
2014-08-26	16.9	17.2	16.8	17.14	0.29	1.72	10265625.0	175151911.1	2063
2014-08-25	17.1	17.25	16.75	16.85	-0.17	-1.0	10178187.0	173153223.45	2426
2014-08-24	16.75	17.1	16.7	17.02	0.31	1.86	6486944.0	109499605.55	1536
2014-08-21	16.8	16.8	16.65	16.71	-0.06	-0.36	1804670.0	30188123.25	643
2014-08-20	16.75	16.85	16.7	16.77	0.07	0.42	3228837.0	54127900.2	840
2014-08-19	16.65	16.75	16.6	16.7	0.03	0.18	2841741.0	47284039.6	843
2014-08-18	16.75	16.75	16.65	16.67	-0.02	-0.12	2088173.0	34851186.75	764
2014-08-17	16.6	16.75	16.6	16.69	0.05	0.3	1601922.0	26704110.4	637
2014-08-14	16.7	16.75	16.6	16.64	-0.06	-0.36	2298551.0	38348716.6	800
2014-08-13	16.85	16.9	16.6	16.7	-0.15	-0.89	3887622.0	65135909.4	1083
2014-08-12	16.9	16.95	16.8	16.85	-0.05	-0.3	1838224.0	30979888.75	731
2014-08-11	16.9	17.0	16.8	16.9	-0.01	-0.06	3850470.0	65092971.25	899
2014-08-10	16.9	17.1	16.85	16.91	-0.02	-0.12	3582097.0	60777821.3	940
2014-08-07	16.9	17.0	16.85	16.93	0.02	0.12	2116145.0	35828116.15	809
2014-08-06	16.95	17.05	16.85	16.91	-0.05	-0.29	2059287.0	34907516.3	830
2014-08-05	17.05	17.15	16.9	16.96	-0.04	-0.24	3377357.0	57525319.6	1174
2014-08-04	17.0	17.1	16.85	17.0	0.03	0.18	3495304.0	59454961.0	1164
2014-08-03	16.75	17.05	16.6	16.97	0.34	2.04	4265424.0	72028358.1	1622
2014-07-24	16.5	16.65	16.45	16.63	0.15	0.91	3346708.0	55438703.95	963
2014-07-23	16.5	16.55	16.4	16.48	-0.01	-0.06	3081370.0	50738212.35	917
2014-07-22	16.35	16.6	16.3	16.49	0.28	1.73	5383719.0	88859800.8	1504
2014-07-21	16.05	16.25	16.05	16.21	0.11	0.68	1185569.0	19143726.45	398
2014-07-20	16.15	16.15	16.0	16.1	-0.14	-0.86	1470924.0	23629290.6	530
2014-07-17	16.3	16.5	16.15	16.24	-0.06	-0.37	2214907.0	36153176.55	753
2014-07-16	16.2	16.3	16.2	16.3	0.06	0.37	486950.0	7914742.3	315
2014-07-15	16.25	16.3	16.2	16.24	0.04	0.25	575003.0	9341662.05	296
2014-07-14	16.2	16.3	16.15	16.2	-0.05	-0.31	707304.0	11481006.3	393
2014-07-13	16.0	16.3	16.0	16.25	-0.15	-0.91	2138371.0	34493153.9	741
2014-07-10	16.45	16.5	16.35	16.4	-0.01	-0.06	891247.0	14621202.0	435
2014-07-09	16.5	16.55	16.4	16.41	-0.08	-0.49	1021260.0	16807937.9	491
2014-07-08	16.25	16.6	16.15	16.49	0.21	1.29	3117433.0	51259411.9	1280
2014-07-07	16.3	16.3	16.15	16.28	0.03	0.18	1479984.0	24013072.2	564
2014-07-06	16.5	16.55	16.15	16.25	-0.2	-1.22	3196201.0	52231112.65	1051
2014-07-03	16.6	16.65	16.45	16.45	-0.13	-0.78	1893230.0	31251051.2	600
2014-07-02	16.45	16.6	16.45	16.58	0.2	1.22	1024534.0	16942311.0	478
2014-07-01	16.15	16.45	16.1	16.38	0.24	1.49	896400.0	14617493.4	423
2014-06-30	16.05	16.15	16.0	16.14	0.0	0.0	610289.0	9826108.25	294
2014-06-29	16.1	16.15	15.95	16.14	-0.07	-0.43	371194.0	5975010.3	260
2014-06-26	16.2	16.3	16.05	16.21	0.06	0.37	789629.0	12784777.35	426
2014-06-25	15.9	16.25	15.85	16.15	0.33	2.09	1462522.0	23540939.45	600
2014-06-24	15.85	15.9	15.5	15.82	-0.05	-0.32	1226493.0	19244759.6	588
2014-06-23	16.0	16.05	15.8	15.87	-0.15	-0.94	1260626.0	20039502.7	603
2014-06-22	16.2	16.25	16.0	16.02	-0.11	-0.68	1703706.0	27475232.3	688
2014-06-19	16.45	16.5	16.05	16.13	-0.29	-1.77	2084574.0	33840019.85	782
2014-06-18	16.4	16.65	16.4	16.42	0.08	0.49	1051374.0	17328101.5	625
2014-06-17	16.0	16.5	15.85	16.34	0.22	1.36	2789295.0	45108185.3	1203
2014-06-16	17.3	17.3	16.0	16.12	-1.1	-6.39	3799928.0	63744607.75	1383
2014-06-15	17.6	17.6	17.15	17.22	-0.49	-2.77	1533983.0	26572457.9	905
2014-06-12	17.75	17.85	17.65	17.71	-0.12	-0.67	862335.0	15295671.05	526
2014-06-11	17.9	17.95	17.75	17.83	-0.06	-0.34	1568996.0	27969955.95	641
2014-06-10	18.05	18.05	17.75	17.89	-0.05	-0.28	1684010.0	30131693.45	757
2014-06-09	17.9	18.05	17.8	17.94	0.05	0.28	1766841.0	31726301.5	756
2014-06-08	18.05	18.15	17.15	17.89	-0.14	-0.78	2658457.0	47476436.25	1184
2014-06-05	18.15	18.2	17.95	18.03	-0.12	-0.66	2393405.0	43205269.05	946
2014-06-04	18.15	18.25	18.05	18.15	0.0	0.0	2601883.0	47200105.5	775
2014-06-03	18.25	18.35	18.05	18.15	-0.05	-0.27	5509503.0	100525244.05	1307
2014-06-02	18.2	18.3	18.1	18.2	0.02	0.11	5797908.0	105529087.85	1291
2014-06-01	17.95	18.25	17.9	18.18	0.32	1.79	6834005.0	123310748.4	1493
2014-05-29	17.8	18.1	17.7	17.86	0.12	0.68	6706666.0	120131861.0	1591
2014-05-28	17.9	17.9	17.7	17.74	-0.13	-0.73	2530050.0	45078909.8	1000
2014-05-27	18.05	18.1	17.85	17.87	-0.13	-0.72	3890864.0	69794958.8	1460
2014-05-26	18.1	18.3	17.95	18.0	0.13	0.73	6819620.0	123583674.55	2276
2014-05-25	16.95	18.05	16.9	17.87	0.92	5.43	12735028.0	225475290.7	3789
2014-05-22	16.95	17.05	16.85	16.95	0.08	0.47	3239718.0	54922575.2	1048
2014-05-21	16.8	16.9	16.7	16.87	0.12	0.72	2202318.0	36964023.65	778
2014-05-20	16.8	16.85	16.65	16.75	-0.02	-0.12	1760579.0	29494485.75	654
2014-05-19	17.0	17.0	16.6	16.77	-0.22	-1.29	3630312.0	60967410.1	1303
2014-05-18	16.9	17.15	16.9	16.99	0.08	0.47	3924019.0	66803075.75	1322
2014-05-15	16.85	16.95	16.8	16.91	0.06	0.36	2745029.0	46374292.5	927
2014-05-14	16.65	16.9	16.65	16.85	0.18	1.08	4805298.0	80603313.8	994
2014-05-13	16.65	16.7	16.6	16.67	0.02	0.12	1218139.0	20279296.4	547
2014-05-12	16.55	16.7	16.55	16.65	0.05	0.3	2134853.0	35464405.2	602
2014-05-11	16.75	16.75	16.55	16.6	-0.1	-0.6	1247903.0	20755244.8	607
2014-05-08	16.75	16.8	16.65	16.7	-0.49	-2.85	2455793.0	41058166.75	1105
2014-05-07	17.1	17.2	17.1	17.19	0.06	0.35	1611921.0	27674295.8	685
2014-05-06	17.15	17.2	17.1	17.13	-0.03	-0.17	1520664.0	26084654.55	614
2014-05-05	17.15	17.2	17.05	17.16	-0.01	-0.06	2495005.0	42786775.0	632
2014-05-04	17.25	17.25	17.1	17.17	0.06	0.35	3449974.0	59273372.05	881
2014-05-01	17.0	17.25	16.95	17.11	0.21	1.24	3972015.0	68048994.85	1097
2014-04-30	16.9	17.05	16.9	16.9	0.06	0.36	1341839.0	22739911.45	546
2014-04-29	16.95	16.95	16.8	16.84	-0.19	-1.12	2033754.0	34318481.2	776
2014-04-28	17.05	17.1	16.95	17.03	-0.1	-0.58	1746452.0	29737111.85	640
2014-04-27	17.15	17.15	17.05	17.13	0.03	0.18	2290608.0	39197886.35	783
2014-04-24	17.15	17.15	16.95	17.1	-0.08	-0.47	2032764.0	34641985.8	708
2014-04-23	17.45	17.5	17.05	17.18	-0.21	-1.21	2670457.0	46156672.4	874
2014-04-22	17.3	17.4	17.3	17.39	0.1	0.58	1832546.0	31767757.8	681
2014-04-21	17.05	17.4	17.05	17.29	0.34	2.01	4111865.0	70926413.9	1188
2014-04-20	16.85	17.0	16.8	16.95	0.14	0.83	2254959.0	38150100.9	845
2014-04-17	16.9	16.95	16.7	16.81	0.01	0.06	3217390.0	54228689.5	1033
2014-04-16	16.9	17.0	16.7	16.8	-0.04	-0.24	3126464.0	52806106.9	1086
2014-04-15	16.75	16.95	16.75	16.84	0.09	0.54	2032382.0	34203496.15	715
2014-04-14	16.5	16.75	16.3	16.75	0.2	1.21	3412134.0	56386971.05	1042
2014-04-13	17.15	17.2	16.5	16.55	-0.85	-4.89	5207065.0	87355233.3	1546
2014-04-10	17.35	17.4	17.1	17.4	0.2	1.16	1523857.0	26243742.05	617
2014-04-09	17.6	17.65	16.85	17.2	-0.35	-1.99	2238233.0	38942037.05	1042
2014-04-08	17.45	17.65	17.4	17.55	0.05	0.29	1907592.0	33443042.9	784
2014-04-07	17.75	17.75	17.4	17.5	-0.25	-1.41	2125015.0	37228793.95	864
2014-04-06	18.15	18.25	17.65	17.75	-0.35	-1.93	2212244.0	39564340.7	1071
2014-04-03	17.5	18.55	17.45	18.1	0.55	3.13	12036151.0	219435221.4	2937
2014-04-02	16.85	17.65	16.85	17.55	0.75	4.46	5507404.0	95314365.1	1642
2014-04-01	16.4	17.1	16.4	16.8	0.4	2.44	5332751.0	89826728.7	1716
2014-03-31	16.25	16.45	16.2	16.4	0.15	0.92	1574741.0	25649512.0	537
2014-03-30	16.35	16.4	16.2	16.25	0.05	0.31	1136177.0	18518831.35	489
2014-03-27	16.35	16.4	16.15	16.2	-0.15	-0.92	2176439.0	35459583.6	679
2014-03-26	16.4	16.45	16.25	16.35	-0.05	-0.3	2043167.0	33398792.5	628
2014-03-25	16.45	16.5	16.35	16.4	0.05	0.31	1834172.0	30112218.35	643
2014-03-24	16.3	16.45	16.2	16.35	0.05	0.31	2518939.0	41077095.7	761
2014-03-23	16.05	16.3	16.05	16.3	0.25	1.56	1445630.0	23428028.65	626
2014-03-20	16.0	16.1	16.0	16.05	0.05	0.31	802170.0	12870217.45	365
2014-03-19	16.15	16.15	15.95	16.0	-0.1	-0.62	1348789.0	21662987.05	512
2014-03-18	16.15	16.2	16.05	16.1	0.1	0.63	3005604.0	48447943.95	877
2014-03-17	16.0	16.0	15.9	16.0	0.05	0.31	986138.0	15728869.3	467
2014-03-16	15.9	16.0	15.9	15.95	-0.05	-0.31	1186457.0	18946050.05	456
2014-03-13	16.0	16.05	15.95	16.0	0.0	0.0	1044486.0	16702646.2	472
2014-03-12	16.1	16.1	15.9	16.0	-0.1	-0.62	1952325.0	31242195.35	618
2014-03-11	16.1	16.25	16.1	16.1	-0.05	-0.31	1780524.0	28772596.2	587
2014-03-10	16.2	16.25	16.0	16.15	0.0	0.0	1780131.0	28735946.85	643
2014-03-09	16.15	16.25	16.1	16.15	0.05	0.31	1512951.0	24452444.8	548
2014-03-06	16.1	16.25	16.1	16.1	0.0	0.0	1916988.0	30996894.0	622
2014-03-05	16.2	16.3	16.0	16.1	-0.1	-0.62	1589382.0	25660025.25	639
2014-03-04	16.0	16.2	16.0	16.2	0.25	1.57	1432652.0	23049119.4	554
2014-03-03	16.05	16.1	15.7	15.95	-0.2	-1.24	2259099.0	35907265.5	797
2014-03-02	16.25	16.3	16.0	16.15	-0.1	-0.62	1799144.0	29019233.25	685
2014-02-27	16.3	16.35	16.2	16.25	-0.1	-0.61	1478953.0	24092594.85	494
2014-02-26	16.4	16.4	16.25	16.35	-0.05	-0.3	1187415.0	19363856.15	570
2014-02-25	16.55	16.55	16.25	16.4	0.0	0.0	1402963.0	23016077.1	674
2014-02-24	16.0	16.65	15.95	16.4	0.45	2.82	5811541.0	95185031.85	1490
2014-02-23	15.85	16.15	15.8	15.95	0.15	0.95	2638144.0	42139699.7	952
2014-02-20	15.4	15.9	15.35	15.8	0.35	2.27	4534269.0	70791524.9	1214
2014-02-19	15.45	15.5	15.35	15.45	0.05	0.32	925155.0	14267525.05	389
2014-02-18	15.5	15.5	15.4	15.4	-0.1	-0.65	1658646.0	25607804.7	501
2014-02-17	15.55	15.75	15.35	15.5	0.1	0.65	4275473.0	66520588.0	1347
2014-02-16	15.4	15.45	15.3	15.4	0.0	0.0	1646027.0	25293473.8	484
2014-02-13	15.4	15.45	15.3	15.4	0.05	0.33	1769861.0	27194577.15	504
2014-02-12	15.45	15.65	15.35	15.35	-0.05	-0.32	2904838.0	44904874.8	809
2014-02-11	15.25	15.65	15.25	15.4	0.2	1.32	4197346.0	64781743.4	1248
2014-02-10	14.95	15.25	14.95	15.2	0.15	1.0	2159691.0	32658454.2	633
2014-02-09	14.95	15.05	14.95	15.05	0.15	1.01	1530072.0	22949633.7	824
2014-02-06	14.95	14.95	14.85	14.9	-0.05	-0.33	1017124.0	15136852.75	373
2014-02-05	14.95	15.0	14.9	14.95	0.05	0.34	836506.0	12493909.5	282
2014-02-04	14.85	14.95	14.8	14.9	-0.05	-0.33	943929.0	14051365.0	368
2014-02-03	14.9	15.0	14.9	14.95	0.0	0.0	694788.0	10386492.7	342
2014-02-02	14.95	15.05	14.9	14.95	0.0	0.0	1043207.0	15637935.0	403
2014-01-30	14.95	15.05	14.9	14.95	-0.05	-0.33	1034483.0	15490659.75	345
2014-01-29	15.05	15.15	15.0	15.0	-0.05	-0.33	1330097.0	20010677.4	473
2014-01-28	14.9	15.05	14.9	15.05	0.15	1.01	1680990.0	25192904.65	481
2014-01-27	15.05	15.1	14.9	14.9	-0.15	-1.0	1620524.0	24302167.25	559
2014-01-26	15.0	15.1	14.9	15.05	-0.2	-1.31	1794961.0	26968853.2	660
2014-01-23	15.2	15.35	15.15	15.25	0.05	0.33	1817254.0	27698762.1	612
2014-01-22	15.05	15.35	15.0	15.2	0.15	1.0	3497113.0	53065722.0	880
2014-01-21	15.15	15.2	14.9	15.05	-0.15	-0.99	3104332.0	46724348.55	849
2014-01-20	15.25	15.6	15.15	15.2	0.05	0.33	4440958.0	68258377.15	1232
2014-01-19	15.2	15.2	14.85	15.15	-0.15	-0.98	2171446.0	32751045.5	667
2014-01-16	15.5	15.5	15.25	15.3	-0.25	-1.61	1720464.0	26439097.6	661
2014-01-15	15.5	15.55	15.45	15.55	0.1	0.65	1238749.0	19221968.0	466
2014-01-14	15.6	15.6	15.4	15.45	-0.1	-0.64	1905021.0	29516490.35	675
2014-01-13	15.65	15.8	15.5	15.55	-0.1	-0.64	3344847.0	52321481.35	873
2014-01-12	15.75	15.8	15.5	15.65	-0.05	-0.32	3075349.0	48088379.65	915
2014-01-09	15.5	15.8	15.45	15.7	0.15	0.96	3324422.0	51971154.95	1001
2014-01-08	15.4	15.65	15.4	15.55	0.15	0.97	3183118.0	49434721.25	986
2014-01-07	15.4	15.6	15.15	15.4	0.0	0.0	4039874.0	62207582.65	1328
2014-01-06	15.65	15.65	15.35	15.4	-0.35	-2.22	2915200.0	45152630.1	916
2014-01-05	15.85	15.9	15.6	15.75	-0.1	-0.63	2997638.0	47228292.2	985
2014-01-02	15.6	15.9	15.5	15.85	0.3	1.93	3680978.0	57764933.6	1249
2014-01-01	15.35	15.7	15.3	15.55	0.3	1.97	3663967.0	56961901.0	1061
2013-12-31	15.2	15.35	15.2	15.25	0.05	0.33	2516513.0	38472137.15	647
2013-12-30	15.15	15.35	15.1	15.2	0.05	0.33	2153091.0	32738740.6	591
2013-12-29	15.15	15.2	15.0	15.15	0.0	0.0	1244234.0	18774103.75	451
2013-12-26	15.2	15.2	15.1	15.15	0.0	0.0	1014288.0	15377476.55	401
2013-12-25	15.2	15.3	15.15	15.15	0.0	0.0	1159209.0	17633934.65	424
2013-12-24	15.3	15.4	15.1	15.15	-0.15	-0.98	2165247.0	32949404.0	671
2013-12-23	15.35	15.35	15.2	15.3	-0.05	-0.33	1915005.0	29262896.1	601
2013-12-22	15.25	15.45	15.2	15.35	0.1	0.66	3044494.0	46620212.95	871
2013-12-19	15.1	15.3	15.0	15.25	0.25	1.67	3987192.0	60452420.85	948
2013-12-18	15.15	15.2	14.95	15.0	-0.15	-0.99	1882853.0	28410922.1	617
2013-12-17	15.2	15.25	15.0	15.15	0.0	0.0	2674865.0	40448188.0	818
2013-12-16	14.9	15.25	14.75	15.15	0.2	1.34	5536883.0	83566811.6	1537
2013-12-15	14.95	15.05	14.9	14.95	0.0	0.0	2495922.0	37364633.95	675
2013-12-12	15.0	15.0	14.8	14.95	-0.05	-0.33	1744580.0	25972739.05	566
2013-12-11	14.85	15.05	14.8	15.0	0.1	0.67	1980237.0	29589971.0	642
2013-12-10	14.9	15.05	14.85	14.9	0.0	0.0	2930478.0	43730848.15	883
2013-12-09	15.1	15.15	14.85	14.9	-0.2	-1.32	2408501.0	36098219.9	852
2013-12-08	15.05	15.15	15.0	15.1	0.15	1.0	3922638.0	59184854.25	1066
2013-12-05	14.5	15.0	14.45	14.95	0.45	3.1	6336343.0	93764203.7	1599
2013-12-04	14.25	14.55	14.2	14.5	0.2	1.4	5825153.0	83702774.25	1072
2013-12-03	14.75	14.75	14.05	14.3	-0.45	-3.05	3108882.0	44948950.1	1012
2013-12-02	14.65	14.85	14.5	14.75	0.15	1.03	5806266.0	85312206.6	1552
2013-12-01	14.2	14.6	14.1	14.6	0.5	3.55	5859804.0	84058654.55	1487
2013-11-28	14.1	14.4	14.05	14.1	0.05	0.36	5172482.0	73512536.95	1286
2013-11-27	13.7	14.25	13.65	14.05	0.35	2.55	7336695.0	102742716.0	1592
2013-11-26	13.7	13.75	13.65	13.7	-0.05	-0.36	849405.0	11639343.55	279
2013-11-25	13.85	13.85	13.65	13.75	-0.1	-0.72	1691609.0	23230760.75	404
2013-11-24	13.9	13.9	13.8	13.85	0.0	0.0	1622416.0	22464445.95	479
2013-11-21	13.85	13.95	13.75	13.85	0.15	1.09	2799523.0	38731950.75	668
2013-11-20	13.85	13.85	13.7	13.7	-0.1	-0.72	1275322.0	17558278.1	366
2013-11-19	13.65	13.85	13.6	13.8	0.15	1.1	4158716.0	57160361.3	766
2013-11-18	13.65	13.7	13.6	13.65	0.05	0.37	1283474.0	17489276.5	366
2013-11-17	13.6	13.75	13.6	13.6	0.0	0.0	2215686.0	30335402.8	629
2013-11-14	13.5	13.65	13.5	13.6	0.05	0.37	1427124.0	19374590.75	378
2013-11-13	13.65	13.7	13.5	13.55	-0.1	-0.73	1557602.0	21142149.3	465
2013-11-12	13.65	13.8	13.6	13.65	0.0	0.0	3947170.0	54033514.5	873
2013-11-11	13.4	13.65	13.4	13.65	0.2	1.49	3537776.0	47959377.8	880
2013-11-10	13.35	13.45	13.25	13.45	0.15	1.13	1863927.0	24834273.4	484
2013-11-07	13.2	13.3	13.2	13.3	0.05	0.38	1396157.0	18540548.35	379
2013-11-06	13.25	13.3	13.2	13.25	-0.05	-0.38	1106873.0	14659268.25	321
2013-11-05	13.2	13.3	13.15	13.3	0.1	0.76	1239364.0	16399289.6	427
2013-11-04	13.2	13.2	13.15	13.2	0.05	0.38	700784.0	9240067.05	228
2013-11-03	13.25	13.3	13.15	13.15	-0.1	-0.75	848482.0	11221044.4	291
2013-10-31	13.15	13.25	13.1	13.25	0.05	0.38	1209590.0	15956653.0	377
2013-10-30	13.1	13.2	13.0	13.2	0.15	1.15	671311.0	8788939.9	290
2013-10-29	13.05	13.05	13.0	13.05	0.0	0.0	559832.0	7300068.95	255
2013-10-28	13.1	13.15	13.05	13.05	-0.1	-0.76	467875.0	6118220.45	259
2013-10-27	13.15	13.2	13.1	13.15	-0.05	-0.38	963608.0	12643551.55	330
2013-10-24	13.25	13.25	13.15	13.2	-0.05	-0.38	817754.0	10788633.25	353
2013-10-23	13.25	13.25	13.15	13.25	0.0	0.0	1016199.0	13426835.9	385
2013-10-22	13.5	13.55	13.15	13.25	-0.3	-2.21	3132306.0	41658192.5	995
2013-10-21	13.45	13.55	13.35	13.55	0.05	0.37	1931141.0	26009057.2	638
2013-10-20	13.15	13.55	13.15	13.5	0.55	4.25	4614052.0	61724100.2	1100
2013-10-10	12.85	13.0	12.85	12.95	0.05	0.39	1234401.0	15960336.75	424
2013-10-09	12.8	12.9	12.75	12.9	0.05	0.39	492719.0	6324970.05	285
2013-10-08	12.9	12.9	12.8	12.85	-0.05	-0.39	937597.0	12059527.2	292
2013-10-07	12.95	12.95	12.85	12.9	-0.1	-0.77	711937.0	9185684.25	350
2013-10-06	13.1	13.15	12.7	13.0	-0.05	-0.38	2359686.0	30498058.4	760
2013-10-03	13.1	13.15	13.0	13.05	-0.05	-0.38	1038835.0	13590211.85	433
2013-10-02	13.05	13.2	13.0	13.1	0.05	0.38	1889814.0	24712499.6	659
2013-10-01	13.0	13.05	12.9	13.05	0.1	0.77	1865133.0	24262556.0	558
2013-09-30	13.1	13.15	12.95	12.95	-0.15	-1.15	2598489.0	33872705.0	682
2013-09-29	13.4	13.45	13.05	13.1	-0.35	-2.6	3405321.0	44935307.75	1009
2013-09-26	13.25	13.65	13.25	13.45	0.15	1.13	5524988.0	74364892.05	1514
2013-09-25	13.1	13.45	13.1	13.3	0.2	1.53	3328857.0	44198559.6	993
2013-09-24	13.3	13.35	13.1	13.1	-0.1	-0.76	3193150.0	42123465.65	979
2013-09-19	12.95	13.35	12.95	13.2	0.35	2.72	4679016.0	61657274.0	1352
2013-09-18	12.9	13.0	12.8	12.85	0.0	0.0	969669.0	12509881.45	414
2013-09-17	12.85	12.95	12.8	12.85	-0.05	-0.39	1564761.0	20132885.6	508
2013-09-16	12.8	13.0	12.75	12.9	0.0	0.0	2210492.0	28453488.65	686
2013-09-15	12.6	12.95	12.55	12.9	0.45	3.61	3011654.0	38250375.65	876
2013-09-12	12.4	12.5	12.4	12.45	0.0	0.0	631302.0	7867217.4	299
2013-09-11	12.4	12.45	12.35	12.45	0.05	0.4	907986.0	11257465.95	291
2013-09-10	12.3	12.45	12.3	12.4	0.35	2.9	1652952.0	20450753.05	492
2013-09-09	12.0	12.15	12.0	12.05	0.05	0.42	444533.0	5353569.4	257
2013-09-08	12.15	12.2	12.0	12.0	0.0	0.0	381720.0	4620047.95	216
2013-09-05	12.05	12.15	11.95	12.0	-0.1	-0.83	516158.0	6213374.35	310
2013-09-04	12.2	12.2	12.0	12.1	-0.15	-1.22	523518.0	6330820.35	330
2013-09-03	12.45	12.5	12.0	12.25	-0.2	-1.61	932654.0	11450321.2	438
2013-09-02	12.55	12.6	12.35	12.45	-0.05	-0.4	862618.0	10769881.4	390
2013-09-01	12.35	12.5	12.35	12.5	0.3	2.46	1585012.0	19656618.6	429
2013-08-29	12.35	12.45	12.15	12.2	-0.05	-0.41	960128.0	11770501.0	483
2013-08-28	12.1	12.5	12.05	12.25	-0.05	-0.41	956363.0	11763694.5	540
2013-08-27	12.8	12.8	12.1	12.3	-0.55	-4.28	1712900.0	21320531.7	823
2013-08-26	12.95	12.95	12.8	12.85	-0.1	-0.77	900808.0	11586519.75	397
2013-08-25	13.0	13.05	12.95	12.95	-0.05	-0.38	1003881.0	13029147.15	379
2013-08-22	13.05	13.1	13.0	13.0	-0.05	-0.38	1244513.0	16223186.7	412
2013-08-21	13.0	13.15	13.0	13.05	0.05	0.38	1974931.0	25788434.6	572
2013-08-20	13.0	13.05	12.9	13.0	0.0	0.0	1227052.0	15920910.45	374
2013-08-19	13.0	13.1	12.9	13.0	0.0	0.0	1393190.0	18099347.4	446
2013-08-18	13.0	13.0	12.9	13.0	0.05	0.39	1371578.0	17788559.35	421
2013-08-15	12.9	13.05	12.85	12.95	0.0	0.0	1534781.0	19929659.4	575
2013-08-14	12.9	12.95	12.75	12.95	0.05	0.39	1565972.0	20115542.35	433
2013-08-13	12.9	13.0	12.85	12.9	0.05	0.39	1867759.0	24160063.2	499
2013-08-05	12.6	12.95	12.55	12.85	0.2	1.58	2947115.0	37708834.35	681
2013-08-04	12.6	12.65	12.55	12.65	0.1	0.8	484806.0	6108623.55	244
2013-08-01	12.65	12.65	12.55	12.55	-0.1	-0.79	543526.0	6849842.05	263
2013-07-31	12.65	12.75	12.55	12.65	0.05	0.4	1419736.0	17960114.65	366
2013-07-30	12.6	12.65	12.55	12.6	0.0	0.0	544108.0	6857304.6	223
2013-07-29	12.55	12.6	12.5	12.6	0.0	0.0	401025.0	5037276.35	218
2013-07-28	12.55	12.7	12.55	12.6	0.05	0.4	1068603.0	13454361.0	329
2013-07-25	12.55	12.7	12.5	12.55	0.0	0.0	916721.0	11547195.0	354
2013-07-24	12.5	12.55	12.45	12.55	0.1	0.8	928862.0	11636589.55	355
2013-07-23	12.45	12.5	12.4	12.45	0.0	0.0	595722.0	7416916.45	274
2013-07-22	12.45	12.5	12.4	12.45	0.05	0.4	924664.0	11482829.9	323
2013-07-21	12.35	12.45	12.25	12.4	0.05	0.4	543584.0	6728810.25	232
2013-07-18	12.35	12.4	12.35	12.35	-0.1	-0.8	636676.0	7871017.3	258
2013-07-17	12.45	12.45	12.3	12.45	0.0	0.0	821641.0	10160765.05	244
2013-07-16	12.5	12.5	12.4	12.45	0.0	0.0	563988.0	7001494.05	242
2013-07-15	12.5	12.5	12.4	12.45	-0.15	-1.19	1409668.0	17541700.3	579
2013-07-14	12.55	12.6	12.5	12.6	0.05	0.4	674836.0	8485522.6	287
2013-07-11	12.55	12.55	12.45	12.55	0.0	0.0	338709.0	4234064.95	197
2013-07-10	12.55	12.55	12.5	12.55	-0.05	-0.4	534065.0	6689385.0	247
2013-07-09	12.65	12.65	12.5	12.6	-0.05	-0.4	1477328.0	18578292.15	467
2013-07-08	12.75	12.85	12.65	12.65	-0.15	-1.17	944982.0	12056012.15	364
2013-07-07	12.65	12.8	12.6	12.8	0.2	1.59	1587103.0	20168012.8	534
2013-07-04	12.55	12.65	12.55	12.6	0.1	0.8	808724.0	10183481.0	352
2013-07-03	12.55	12.55	12.5	12.5	-0.05	-0.4	492448.0	6164837.25	280
2013-07-02	12.55	12.65	12.5	12.55	0.0	0.0	1075851.0	13513914.4	350
2013-07-01	12.5	12.6	12.4	12.55	0.15	1.21	953749.0	11924484.45	333
2013-06-30	12.4	12.45	12.35	12.4	-0.05	-0.4	253965.0	3148191.2	226
2013-06-26	12.5	12.6	12.45	12.45	-0.1	-0.8	697004.0	8716174.1	327
2013-06-25	12.5	12.55	12.45	12.55	0.1	0.8	778505.0	9727192.3	319
2013-06-24	12.6	12.6	12.45	12.45	-0.15	-1.19	892683.0	11144713.2	387
2013-06-23	12.55	12.65	12.55	12.6	0.05	0.4	984401.0	12398109.65	347
2013-06-22	12.4	12.55	12.3	12.55	-0.05	-0.4	1281461.0	15986852.85	442
2013-06-19	12.6	12.65	12.5	12.6	0.05	0.4	984265.0	12378206.3	374
2013-06-18	12.55	12.65	12.5	12.55	0.05	0.4	971995.0	12235217.25	481
2013-06-17	12.4	12.6	12.4	12.5	0.25	2.04	1737447.0	21679326.35	647
2013-06-16	12.2	12.4	12.0	12.25	0.1	0.82	1964411.0	23931476.0	885
2013-06-15	13.05	13.15	12.0	12.15	-1.0	-7.6	3124057.0	39673350.25	1297
2013-06-12	13.15	13.25	13.15	13.15	0.0	0.0	933508.0	12316398.85	374
2013-06-11	13.15	13.2	13.1	13.15	0.0	0.0	861685.0	11347797.25	392
2013-06-10	13.25	13.25	13.1	13.15	-0.1	-0.75	1557548.0	20499586.6	577
2013-06-09	13.25	13.25	13.15	13.25	0.05	0.38	594027.0	7832868.15	318
2013-06-08	13.25	13.3	13.2	13.2	0.0	0.0	794382.0	10514564.05	422
2013-06-05	13.2	13.3	13.15	13.2	0.0	0.0	903410.0	11937066.1	437
2013-06-04	13.3	13.45	13.2	13.2	-0.1	-0.75	2499808.0	33297149.3	744
2013-06-03	13.15	13.4	13.15	13.3	0.1	0.76	1514674.0	20115415.9	570
2013-06-02	13.1	13.25	13.1	13.2	0.05	0.38	617241.0	8134079.95	405
2013-06-01	13.15	13.15	13.05	13.15	-0.05	-0.38	733822.0	9622386.85	414
2013-05-29	13.25	13.3	13.15	13.2	-0.05	-0.38	591223.0	7816972.8	397
2013-05-28	13.2	13.25	13.15	13.25	0.05	0.38	698081.0	9237878.4	341
2013-05-27	13.25	13.3	13.15	13.2	0.0	0.0	852228.0	11249799.7	445
2013-05-26	13.3	13.3	13.2	13.2	-0.1	-0.75	1004085.0	13306422.05	442
2013-05-25	13.3	13.4	13.25	13.3	-0.1	-0.75	651729.0	8683886.6	360
2013-05-22	13.4	13.45	13.35	13.4	-0.05	-0.37	1000345.0	13378050.3	513
2013-05-21	13.4	13.6	13.35	13.45	0.05	0.37	1866016.0	25197727.7	751
2013-05-20	13.45	13.55	13.35	13.4	-0.05	-0.37	2462767.0	33105929.15	792
2013-05-19	13.15	13.55	13.15	13.45	0.3	2.28	3093385.0	41305354.1	1086
2013-05-18	13.05	13.15	12.95	13.15	0.1	0.77	1902703.0	24869100.95	628
2013-05-15	13.05	13.1	12.85	13.05	-0.05	-0.38	2099849.0	27222049.6	848
2013-05-14	12.9	13.2	12.85	13.1	0.15	1.16	3203844.0	41877293.75	1015
2013-05-13	13.0	13.0	12.85	12.95	-0.1	-0.77	782589.0	10114212.0	453
2013-05-12	13.0	13.05	13.0	13.05	0.05	0.38	749859.0	9757872.25	316
2013-05-11	13.05	13.05	13.0	13.0	0.0	0.0	574577.0	7489352.35	283
2013-05-08	13.0	13.1	13.0	13.0	0.0	0.0	565630.0	7377008.5	254
2013-05-07	13.0	13.05	12.95	13.0	0.0	0.0	255494.0	3321801.15	252
2013-05-06	13.05	13.05	13.0	13.0	0.0	0.0	403564.0	5251380.0	293
2013-05-05	13.1	13.1	13.0	13.0	-0.1	-0.76	1256069.0	16362442.45	509
2013-05-04	13.1	13.15	13.1	13.1	0.05	0.38	533908.0	6996217.75	318
2013-05-01	13.15	13.2	13.05	13.05	-0.1	-0.76	751038.0	9851012.8	363
2013-04-30	13.2	13.2	13.1	13.15	-0.05	-0.38	876359.0	11536238.3	416
2013-04-29	13.2	13.2	13.1	13.2	0.0	0.0	498378.0	6554430.6	334
2013-04-28	13.2	13.2	13.0	13.2	-0.35	-2.58	1621484.0	21279957.1	702
2013-04-27	13.5	13.6	13.5	13.55	0.05	0.37	1776969.0	24114479.8	604
2013-04-24	13.45	13.55	13.4	13.5	0.1	0.75	1317667.0	17783518.15	477
2013-04-23	13.45	13.5	13.35	13.4	-0.05	-0.37	886645.0	11891875.25	408
2013-04-22	13.35	13.45	13.2	13.45	0.1	0.75	1727902.0	23076388.75	476
2013-04-21	13.4	13.45	13.35	13.35	-0.05	-0.37	1270294.0	17004099.6	423
2013-04-20	13.4	13.55	13.25	13.4	-0.1	-0.74	958569.0	12866242.7	471
2013-04-17	13.55	13.55	13.4	13.5	-0.05	-0.37	702826.0	9458664.3	387
2013-04-16	13.45	13.55	13.45	13.55	0.0	0.0	400307.0	5398438.65	321
2013-04-15	13.6	13.8	13.45	13.55	-0.25	-1.81	2262787.0	30805994.45	763
2013-04-14	13.8	13.85	13.7	13.8	0.05	0.36	1427768.0	19669064.15	452
2013-04-13	13.8	13.85	13.75	13.75	0.0	0.0	730719.0	10070791.15	327
2013-04-10	13.75	13.85	13.75	13.75	0.0	0.0	688017.0	9490371.55	419
2013-04-09	13.8	13.85	13.65	13.75	-0.05	-0.36	1976051.0	27182877.2	515
2013-04-08	13.7	13.8	13.65	13.8	0.15	1.1	909619.0	12506227.3	423
2013-04-07	13.55	13.75	13.55	13.65	-0.05	-0.36	796070.0	10882653.55	400
2013-04-06	13.8	13.8	13.3	13.7	-0.2	-1.44	1580233.0	21517687.15	664
2013-04-03	13.8	13.95	13.6	13.9	0.15	1.09	1194001.0	16394900.05	544
2013-04-02	13.75	13.8	13.7	13.75	0.05	0.36	532746.0	7331229.9	323
2013-04-01	13.8	13.85	13.65	13.7	-0.1	-0.72	1690054.0	23168573.7	590
2013-03-31	13.9	13.95	13.7	13.8	-0.1	-0.72	1475244.0	20378815.3	609
2013-03-30	13.9	14.05	13.8	13.9	0.05	0.36	1725044.0	24081575.15	781
2013-03-27	14.2	14.2	13.8	13.85	-0.35	-2.46	3680089.0	51389181.55	1388
2013-03-26	14.45	14.6	14.2	14.2	-0.3	-2.07	2090526.0	30073631.15	848
2013-03-25	14.2	14.8	14.1	14.5	0.25	1.75	5864514.0	84773864.95	1466
2013-03-24	14.0	14.45	14.0	14.25	0.25	1.79	6390636.0	91079399.4	1599
2013-03-23	13.8	14.3	13.8	14.0	0.45	3.32	6536699.0	91957075.4	1776
2013-03-20	13.65	13.65	13.55	13.55	-0.1	-0.73	1393733.0	18916757.9	449
2013-03-19	13.25	13.7	13.2	13.65	0.35	2.63	3569843.0	48349157.7	1142
2013-03-18	13.25	13.35	13.2	13.3	0.05	0.38	2720581.0	36083370.1	724
2013-03-17	13.0	13.3	13.0	13.25	0.2	1.53	2392311.0	31465688.2	772
2013-03-16	13.05	13.1	12.9	13.05	0.0	0.0	1836218.0	23853842.4	633
2013-03-13	13.05	13.1	12.9	13.05	0.05	0.38	701892.0	9134333.7	407
2013-03-12	13.2	13.2	13.0	13.0	-0.2	-1.52	844242.0	11080424.6	328
2013-03-11	13.2	13.25	13.15	13.2	0.0	0.0	833841.0	10986438.1	339
2013-03-10	13.25	13.25	13.1	13.2	-0.1	-0.75	732747.0	9646356.85	385
2013-03-09	13.25	13.35	13.2	13.3	0.1	0.76	982283.0	13051850.35	400
2013-03-06	13.15	13.25	13.1	13.2	0.15	1.15	802561.0	10575497.75	361
2013-03-05	13.0	13.15	12.95	13.05	-0.05	-0.38	595508.0	7760811.4	322
2013-03-04	13.15	13.2	13.0	13.1	-0.1	-0.76	733103.0	9575951.95	386
2013-03-03	13.25	13.25	13.15	13.2	-0.05	-0.38	620064.0	8172402.95	347
2013-03-02	13.3	13.3	13.2	13.25	-0.05	-0.38	773419.0	10240349.3	369
2013-02-27	13.35	13.35	13.2	13.3	0.0	0.0	1123723.0	14900095.9	371
2013-02-26	13.35	13.35	13.25	13.3	-0.1	-0.75	759910.0	10107805.4	383
2013-02-25	13.45	13.5	13.4	13.4	-0.1	-0.74	699967.0	9417722.75	318
2013-02-24	13.4	13.6	13.35	13.5	0.1	0.75	1240737.0	16738195.95	547
2013-02-23	13.4	13.45	13.35	13.4	0.1	0.75	1357018.0	18199858.35	700
2013-02-20	13.3	13.3	13.15	13.3	0.0	0.0	605980.0	8018087.2	323
2013-02-19	13.3	13.3	13.15	13.3	0.0	0.0	791653.0	10480193.7	356
2013-02-18	13.25	13.4	13.2	13.3	0.05	0.38	1053855.0	13992781.5	394
2013-02-17	13.35	13.4	13.25	13.25	-0.1	-0.75	1026531.0	13651410.05	408
2013-02-16	13.4	13.5	13.25	13.35	0.05	0.38	1642296.0	21911239.8	528
2013-02-13	13.3	13.35	13.2	13.3	0.0	0.0	1045083.0	13867968.6	389
2013-02-12	13.2	13.5	13.1	13.3	0.1	0.76	1673375.0	22253638.85	637
2013-02-11	13.2	13.25	13.1	13.2	0.0	0.0	669804.0	8834532.75	368
2013-02-10	13.2	13.2	13.1	13.2	0.0	0.0	605993.0	7979310.15	386
2013-02-09	13.15	13.25	13.1	13.2	-0.05	-0.38	482985.0	6359076.7	363
2013-02-06	13.35	13.35	13.1	13.25	0.0	0.0	750871.0	9899138.3	493
2013-02-05	13.3	13.3	13.1	13.25	-0.1	-0.75	789689.0	10435821.85	537
2013-02-04	13.3	13.35	13.25	13.35	-0.05	-0.37	606270.0	8060112.45	325
2013-02-03	13.45	13.45	13.3	13.4	-0.05	-0.37	604409.0	8076514.15	330
2013-02-02	13.4	13.55	13.35	13.45	0.1	0.75	1805178.0	24288093.4	625
2013-01-30	13.2	13.35	13.2	13.35	0.2	1.52	1157947.0	15358313.55	622
2013-01-29	13.2	13.25	13.15	13.15	-0.1	-0.75	829284.0	10932453.25	449
2013-01-28	13.25	13.3	13.2	13.25	0.0	0.0	542085.0	7177794.45	303
2013-01-27	13.35	13.4	13.15	13.25	-0.15	-1.12	1033911.0	13703938.55	540
2013-01-26	13.45	13.5	13.3	13.4	-0.05	-0.37	1172432.0	15657375.2	467
2013-01-23	13.45	13.5	13.3	13.45	0.0	0.0	1063788.0	14284722.8	402
2013-01-22	13.4	13.45	13.25	13.45	0.0	0.0	602384.0	8047899.5	320
2013-01-21	13.6	13.6	13.25	13.45	-0.2	-1.47	1725759.0	23152407.7	671
2013-01-20	13.7	13.7	13.6	13.65	-0.1	-0.73	813176.0	11103193.9	340
2013-01-19	13.7	13.75	13.6	13.75	-0.4	-2.83	2756640.0	37701791.85	1020
2013-01-16	13.9	14.15	13.85	14.15	0.15	1.07	1182655.0	16584289.8	477
2013-01-15	14.05	14.05	13.9	14.0	-0.15	-1.06	729545.0	10205776.9	407
2013-01-14	14.1	14.2	14.0	14.15	0.0	0.0	1216322.0	17108954.8	496
2013-01-13	14.15	14.2	14.05	14.15	0.0	0.0	951448.0	13420861.85	530
2013-01-12	14.2	14.35	14.15	14.15	0.0	0.0	1326545.0	18869943.25	659
2013-01-09	14.15	14.2	14.05	14.15	0.05	0.35	2205409.0	31176230.3	744
2013-01-08	14.2	14.3	13.9	14.1	-0.15	-1.05	1868414.0	26311225.75	857
2013-01-07	13.95	14.25	13.95	14.25	0.3	2.15	2033955.0	28574599.9	677
2013-01-06	14.05	14.05	13.85	13.95	-0.05	-0.36	1837676.0	25667451.1	623
2013-01-05	13.85	14.1	13.8	14.0	0.35	2.56	2756345.0	38488896.65	966
2013-01-02	13.5	13.7	13.45	13.65	0.2	1.49	2499722.0	33982973.05	757
2013-01-01	13.4	13.45	13.3	13.45	0.1	0.75	870021.0	11645048.5	365
2012-12-31	13.3	13.35	13.2	13.35	-0.05	-0.37	830086.0	11013556.55	409
2012-12-30	13.5	13.5	13.3	13.4	-0.1	-0.74	796483.0	10665191.25	341
2012-12-29	13.5	13.65	13.4	13.5	0.0	0.0	782518.0	10611625.75	393
2012-12-26	13.5	13.55	13.3	13.5	-0.05	-0.37	598027.0	8017792.9	364
2012-12-25	13.45	13.7	13.45	13.55	0.05	0.37	1005260.0	13650806.95	381
2012-12-24	13.4	13.5	13.4	13.5	0.05	0.37	289937.0	3901128.95	224
2012-12-23	13.55	13.6	13.4	13.45	0.0	0.0	768295.0	10370728.15	346
2012-12-22	13.5	13.5	13.4	13.45	-0.1	-0.74	464174.0	6245324.2	330
2012-12-19	13.5	13.6	13.45	13.55	0.05	0.37	680848.0	9205526.35	374
2012-12-18	13.5	13.6	13.45	13.5	0.0	0.0	800619.0	10827299.25	410
2012-12-17	13.3	13.6	13.25	13.5	0.15	1.12	1619549.0	21731436.4	661
2012-12-16	13.25	13.35	13.2	13.35	0.15	1.14	1125980.0	14946860.0	433
2012-12-15	13.05	13.2	13.0	13.2	0.2	1.54	1102432.0	14443452.7	404
2012-12-12	13.0	13.05	12.95	13.0	0.0	0.0	389207.0	5059793.35	245
2012-12-11	12.85	13.05	12.85	13.0	0.15	1.17	702261.0	9088922.15	362
2012-12-10	13.0	13.0	12.8	12.85	-0.2	-1.53	562588.0	7263662.2	346
2012-12-09	13.25	13.25	13.0	13.05	-0.15	-1.14	756670.0	9912700.3	359
2012-12-08	13.2	13.3	13.15	13.2	0.05	0.38	464363.0	6135589.8	285
2012-12-05	13.15	13.25	13.05	13.15	0.05	0.38	962132.0	12647412.0	419
2012-12-04	13.25	13.3	13.05	13.1	-0.2	-1.5	957830.0	12586587.9	385
2012-12-03	13.05	13.4	13.0	13.3	0.25	1.92	1478541.0	19517531.35	475
2012-12-02	12.95	13.05	12.8	13.05	0.15	1.16	770662.0	9947056.15	336
2012-12-01	12.65	12.9	12.6	12.9	0.45	3.61	722882.0	9232004.15	369
2012-11-28	12.25	12.55	12.2	12.45	0.15	1.22	722565.0	9008640.3	376
2012-11-27	12.5	12.5	12.2	12.3	-0.25	-1.99	463678.0	5742238.1	324
2012-11-26	12.25	12.6	11.85	12.55	0.2	1.62	932555.0	11381696.85	601
2012-11-25	12.8	12.8	12.2	12.35	-0.55	-4.26	1058536.0	13157500.75	676
2012-11-24	12.95	13.0	12.8	12.9	0.05	0.39	1075837.0	13866866.15	412
2012-11-21	13.05	13.05	12.8	12.85	-0.15	-1.15	863890.0	11188311.2	431
2012-11-20	13.15	13.2	12.95	13.0	-0.1	-0.76	534753.0	6984433.35	363
2012-11-19	13.4	13.45	12.9	13.1	-0.3	-2.24	918569.0	12053696.35	484
2012-11-18	13.45	13.5	13.35	13.4	-0.05	-0.37	417564.0	5615534.35	252
2012-11-17	13.5	13.55	13.35	13.45	-0.15	-1.1	542916.0	7293678.75	329
2012-11-14	13.65	13.7	13.5	13.6	0.0	0.0	849118.0	11540715.7	417
2012-11-13	13.6	13.65	13.5	13.6	-0.05	-0.37	743976.0	10109945.45	341
2012-11-12	13.65	13.75	13.5	13.65	-0.1	-0.73	1027950.0	14008083.65	477
2012-11-11	13.9	13.9	13.7	13.75	-0.15	-1.08	1021313.0	14066885.2	493
2012-11-10	13.95	14.0	13.8	13.9	-0.1	-0.71	1002794.0	13927094.75	444
2012-11-07	14.15	14.2	14.0	14.0	-0.1	-0.71	968418.0	13663290.25	416
2012-11-06	13.95	14.1	13.95	14.1	0.2	1.44	1665865.0	23394359.75	597
2012-11-05	13.8	13.95	13.8	13.9	0.05	0.36	568090.0	7888849.15	332
2012-11-04	13.9	13.95	13.8	13.85	-0.05	-0.36	542206.0	7526127.85	315
2012-11-03	14.0	14.05	13.85	13.9	-0.05	-0.36	837932.0	11648937.75	401
2012-10-24	13.7	14.0	13.65	13.95	0.2	1.45	1290786.0	17901199.3	470
2012-10-23	13.75	13.9	13.7	13.75	0.0	0.0	421481.0	5817350.9	264
2012-10-22	13.85	13.9	13.7	13.75	-0.15	-1.08	390105.0	5380777.95	288
2012-10-21	14.0	14.0	13.8	13.9	-0.05	-0.36	844290.0	11762955.55	414
2012-10-20	13.85	13.95	13.75	13.95	-0.05	-0.36	500069.0	6937607.25	327
2012-10-17	13.7	14.05	13.7	14.0	0.4	2.94	1465014.0	20259678.9	606
2012-10-16	13.65	13.75	13.5	13.6	-0.05	-0.37	1078518.0	14683409.65	500
2012-10-15	13.45	13.65	13.4	13.65	0.25	1.87	972527.0	13147175.5	471
2012-10-14	13.5	13.6	13.35	13.4	-0.05	-0.37	602023.0	8109473.2	448
2012-10-13	14.0	14.05	13.3	13.45	-0.55	-3.93	897933.0	12223406.0	628
2012-10-10	13.9	14.1	13.85	14.0	0.0	0.0	1212333.0	16946028.25	443
2012-10-09	14.0	14.05	13.9	14.0	0.0	0.0	684643.0	9555395.7	340
2012-10-08	14.1	14.1	13.85	14.0	-0.05	-0.36	1131250.0	15778361.8	409
2012-10-07	14.0	14.1	13.9	14.05	0.0	0.0	1019545.0	14272391.45	464
2012-10-06	14.25	14.25	14.05	14.05	-0.1	-0.71	955177.0	13527956.45	457
2012-10-03	14.05	14.2	14.0	14.15	0.05	0.35	625615.0	8817930.9	319
2012-10-02	14.1	14.25	14.0	14.1	-0.05	-0.35	1037982.0	14660977.55	455
2012-10-01	14.05	14.2	14.05	14.15	0.1	0.71	1178469.0	16633986.9	450
2012-09-30	13.95	14.2	13.75	14.05	0.15	1.08	1458553.0	20418821.95	673
2012-09-29	14.3	14.55	13.8	13.9	-0.5	-3.47	1297137.0	18475559.2	783
2012-09-26	14.6	14.6	14.35	14.4	-0.4	-2.7	925355.0	13393869.25	539
2012-09-25	14.6	14.8	14.4	14.8	0.2	1.37	1572152.0	22907681.35	665
2012-09-24	14.95	15.0	14.45	14.6	-0.4	-2.67	2267988.0	33131544.9	1044
2012-09-22	15.1	15.3	14.9	15.0	-0.2	-1.32	1751383.0	26365188.2	765
2012-09-19	15.55	15.6	15.0	15.2	-0.3	-1.94	2231804.0	34179354.5	902
2012-09-18	15.8	15.8	15.45	15.5	-0.3	-1.9	2545334.0	39665653.3	1029
2012-09-17	15.95	16.05	15.7	15.8	-0.2	-1.25	2568958.0	40846056.0	784
2012-09-16	16.1	16.1	15.95	16.0	-0.1	-0.62	1624219.0	26044979.65	676
2012-09-15	16.15	16.25	16.05	16.1	0.3	1.9	3091407.0	49943792.15	1141
2012-09-12	15.7	15.85	15.6	15.8	0.15	0.96	2263082.0	35683573.65	765
2012-09-11	15.55	15.75	15.55	15.65	0.1	0.64	2499068.0	39130788.05	857
2012-09-10	15.65	15.65	15.4	15.55	-0.05	-0.32	1191098.0	18523720.6	562
2012-09-09	15.65	15.7	15.5	15.6	0.0	0.0	688878.0	10763951.85	433
2012-09-08	15.6	15.7	15.55	15.6	0.2	1.3	1206662.0	18854048.2	563
2012-09-05	15.4	15.5	15.35	15.4	-0.1	-0.65	794430.0	12272366.0	473
2012-09-04	15.65	15.7	15.35	15.5	-0.15	-0.96	1270927.0	19686723.95	624
2012-09-03	15.45	15.75	15.4	15.65	0.2	1.29	1648776.0	25722877.85	658
2012-09-02	15.55	15.55	15.35	15.45	-0.05	-0.32	836050.0	12892988.65	516
2012-09-01	15.7	15.8	15.5	15.5	-0.15	-0.96	1304540.0	20484867.6	602
2012-08-29	15.65	15.8	15.55	15.65	0.0	0.0	996497.0	15561370.9	604
2012-08-28	15.55	16.05	15.55	15.65	0.15	0.97	4115884.0	65053882.3	1657
2012-08-27	15.1	15.55	15.0	15.5	0.45	2.99	4202233.0	64451296.45	1425
2012-08-26	15.0	15.1	14.85	15.05	0.15	1.01	1543199.0	23058983.0	658
2012-08-25	14.8	15.0	14.75	14.9	0.25	1.71	1618322.0	24059616.95	698
2012-08-15	14.6	14.65	14.45	14.65	0.1	0.69	1349678.0	19629504.45	558
2012-08-14	14.5	14.6	14.4	14.55	0.05	0.34	916838.0	13263880.35	510
2012-08-13	14.7	14.75	14.45	14.5	-0.2	-1.36	1482543.0	21716535.7	617
2012-08-12	15.0	15.0	14.65	14.7	-0.35	-2.33	2980434.0	43993639.8	973
2012-08-11	15.15	15.25	15.05	15.05	-0.05	-0.33	907895.0	13760137.7	540
2012-08-08	15.2	15.35	15.1	15.1	0.0	0.0	2183704.0	33177896.6	929
2012-08-07	15.0	15.1	14.85	15.1	0.15	1.0	1869247.0	28006268.65	827
2012-08-06	14.75	15.05	14.75	14.95	0.15	1.01	2470134.0	36899659.9	858
2012-08-05	14.85	14.9	14.65	14.8	-0.1	-0.67	1888290.0	27911512.6	733
2012-08-04	15.0	15.05	14.85	14.9	0.05	0.34	2040595.0	30526267.3	829
2012-08-01	14.5	14.9	14.4	14.85	0.3	2.06	2822275.0	41617896.0	920
2012-07-31	14.55	14.55	14.4	14.55	0.0	0.0	1681173.0	24353871.7	835
2012-07-30	14.55	14.65	14.45	14.55	0.0	0.0	1372505.0	19943007.45	613
2012-07-29	13.85	14.6	13.85	14.55	0.6	4.3	2242279.0	32186036.25	986
2012-07-28	13.6	13.95	13.55	13.95	0.5	3.72	2006321.0	27625599.35	835
2012-07-25	13.5	13.5	13.4	13.45	0.0	0.0	474578.0	6372406.0	295
2012-07-24	13.4	13.45	13.35	13.45	0.0	0.0	530792.0	7112401.15	362
2012-07-23	13.55	13.6	13.45	13.45	-0.15	-1.1	1300137.0	17565469.25	489
2012-07-22	13.5	13.6	13.4	13.6	0.1	0.74	1031123.0	13968932.1	500
2012-07-21	13.25	13.5	13.25	13.5	0.25	1.89	1264079.0	16900997.75	477
2012-07-18	13.1	13.5	13.1	13.25	0.1	0.76	1642726.0	21908168.6	719
2012-07-17	13.35	13.4	13.1	13.15	-0.15	-1.13	989652.0	13136528.4	613
2012-07-16	13.4	13.4	13.25	13.3	-0.1	-0.75	826807.0	11008399.15	505
2012-07-15	13.5	13.5	13.2	13.4	-0.15	-1.11	1144540.0	15287934.9	674
2012-07-14	13.6	13.7	13.4	13.55	0.0	0.0	990092.0	13430454.8	549
2012-07-11	13.85	13.85	13.4	13.55	-0.3	-2.17	1202063.0	16315176.95	813
2012-07-10	14.05	14.1	13.75	13.85	-0.15	-1.07	1727586.0	24058653.05	872
2012-07-09	14.1	14.25	13.95	14.0	0.05	0.36	3395843.0	47857122.5	1729
2012-07-08	13.95	14.0	13.9	13.95	0.0	0.0	1336901.0	18654278.4	629
2012-07-07	13.95	13.95	13.85	13.95	-0.05	-0.36	1064949.0	14810260.45	582
2012-07-04	14.0	14.05	13.95	14.0	0.0	0.0	2093588.0	29296930.75	806
2012-07-03	13.9	14.05	13.85	14.0	0.1	0.72	3090994.0	43162010.75	1123
2012-07-02	13.9	14.0	13.8	13.9	-0.05	-0.36	2772482.0	38476285.2	1026
2012-07-01	13.75	14.0	13.6	13.95	0.15	1.09	2757918.0	38312416.85	874
2012-06-30	14.15	14.2	13.7	13.8	0.15	1.1	1512699.0	20995165.3	816
2012-06-27	14.55	14.55	13.4	13.65	-0.9	-6.19	2323410.0	32248127.2	1245
2012-06-26	14.5	14.6	14.4	14.55	0.1	0.69	863211.0	12502001.4	510
2012-06-25	14.85	14.85	14.4	14.45	-0.4	-2.69	1032687.0	15175709.85	721
2012-06-24	14.9	15.0	14.65	14.85	-0.05	-0.34	1073727.0	15859471.5	621
2012-06-23	14.95	15.05	14.85	14.9	-0.2	-1.32	1388807.0	20748074.45	608
2012-06-20	15.2	15.25	15.05	15.1	-0.05	-0.33	1436145.0	21785857.5	804
2012-06-19	15.35	15.35	15.1	15.15	-0.15	-0.98	2589262.0	39282071.35	1118
2012-06-18	15.1	15.45	14.95	15.3	0.35	2.34	3041380.0	46141165.8	1073
2012-06-17	14.85	15.0	14.8	14.95	0.1	0.67	1036473.0	15419146.25	542
2012-06-16	15.05	15.25	14.0	14.85	0.0	0.0	2638195.0	39318609.8	1057
2012-06-13	14.9	15.0	14.7	14.85	0.05	0.34	1688763.0	25061031.25	770
2012-06-12	14.9	14.95	14.7	14.8	-0.3	-1.99	2002544.0	29721731.3	644
2012-06-11	15.15	15.35	15.0	15.1	0.05	0.33	3281984.0	49794411.75	1104
2012-06-10	14.7	15.05	14.5	15.05	0.35	2.38	1883531.0	27861143.1	748
2012-06-09	14.95	15.1	14.35	14.7	0.1	0.68	1578032.0	23121925.45	764
2012-06-06	15.05	15.25	14.0	14.6	-0.25	-1.68	2337684.0	34651506.05	1269
2012-06-05	15.6	15.65	14.85	14.85	-0.65	-4.19	1952533.0	29825311.45	1030
2012-06-04	15.1	15.6	15.1	15.5	0.0	0.0	1876085.0	28999280.55	769
2012-06-03	15.0	15.6	14.95	15.5	0.6	4.03	2798285.0	42463841.35	1120
2012-06-02	15.2	16.0	14.75	14.9	-1.45	-8.87	4314822.0	66244406.15	1602
2012-05-30	16.6	16.65	16.05	16.35	-0.25	-1.51	2582579.0	42379681.6	963
2012-05-29	16.85	16.9	16.55	16.6	-0.2	-1.19	2153334.0	35847100.6	732
2012-05-28	16.55	16.85	16.5	16.8	0.35	2.13	3331987.0	55511954.1	1095
2012-05-27	16.55	16.6	16.35	16.45	-0.1	-0.6	1328785.0	21864391.25	710
2012-05-26	16.55	16.65	16.5	16.55	0.0	0.0	1826952.0	30301638.3	862
2012-05-23	16.65	16.7	16.5	16.55	-0.25	-1.49	2764146.0	45849782.0	1250
2012-05-22	17.1	17.2	16.75	16.8	-0.15	-0.88	4801240.0	81889982.25	1688
2012-05-21	16.75	17.05	16.65	16.95	0.25	1.5	3534255.0	59574669.0	1413
2012-05-20	16.7	16.9	16.6	16.7	0.15	0.91	2152373.0	36050231.45	1025
2012-05-19	16.5	16.9	16.45	16.55	-0.5	-2.93	3279684.0	54550379.75	1552
2012-05-16	16.7	17.05	16.45	17.05	0.15	0.89	4563018.0	76366543.8	1840
2012-05-15	16.85	17.25	16.7	16.9	0.2	1.2	2870980.0	48710232.6	1408
2012-05-14	16.9	17.05	16.35	16.7	-0.35	-2.05	3068666.0	51598512.05	1784
2012-05-13	17.65	17.7	16.8	17.05	-0.65	-3.67	6017089.0	104385194.55	2517
2012-05-12	17.05	17.7	16.25	17.7	0.6	3.51	7397702.0	125862965.95	2807
2012-05-09	18.0	18.25	17.0	17.1	-1.05	-5.79	8683082.0	153523381.8	3619
2012-05-08	17.85	18.7	17.65	18.15	0.4	2.25	20015003.0	365105640.7	5867
2012-05-07	17.6	17.85	17.4	17.75	-0.1	-0.56	6297041.0	111070747.6	2585
2012-05-06	18.4	18.5	17.75	17.85	-0.55	-2.99	10969675.0	198252531.75	4664
2012-05-05	18.15	18.8	17.85	18.4	0.4	2.22	38340491.0	707379179.5	11767
2012-05-02	17.7	18.15	17.65	18.0	0.4	2.27	10058877.0	179881061.2	3178
2012-05-01	17.5	17.75	17.45	17.6	0.1	0.57	5178985.0	91051379.75	1928
2012-04-30	17.8	17.8	17.2	17.5	-0.3	-1.69	4062639.0	70858528.15	1877
2012-04-29	17.85	18.2	17.65	17.8	-0.05	-0.28	5923123.0	105888216.15	2268
2012-04-28	17.75	18.05	17.75	17.85	0.3	1.71	4460914.0	79761940.85	1908
2012-04-25	17.55	17.65	17.45	17.55	0.1	0.57	3779094.0	66380449.8	1560
2012-04-24	17.5	17.85	17.3	17.45	0.05	0.29	5327166.0	93452858.95	2128
2012-04-23	17.7	17.85	17.0	17.4	-0.45	-2.52	5330872.0	92774183.7	2448
2012-04-22	18.45	18.45	17.7	17.85	-0.45	-2.46	5554095.0	100390003.7	2537
2012-04-21	17.35	18.3	17.35	18.3	1.0	5.78	6606499.0	118420828.65	2709
2012-04-18	17.75	17.8	17.05	17.3	-0.25	-1.42	4792693.0	83613802.25	2494
2012-04-17	17.0	17.55	16.7	17.55	1.1	6.69	8938650.0	153005715.7	3503
2012-04-16	17.2	17.3	15.95	16.45	-0.8	-4.64	10856561.0	179878981.3	4257
2012-04-15	17.9	18.4	17.0	17.25	-1.05	-5.74	6328667.0	113189604.45	3161
2012-04-14	18.9	19.15	18.25	18.3	-0.7	-3.68	6063508.0	113651079.95	3062
2012-04-11	19.15	19.4	17.6	19.0	-0.45	-2.31	8430412.0	157186947.6	4146
2012-04-10	20.15	20.45	19.4	19.45	-0.75	-3.71	8686362.0	173675264.25	4026
2012-04-09	19.7	20.3	19.55	20.2	0.25	1.25	8453313.0	168320507.75	4064
2012-04-08	20.95	21.05	18.7	19.95	-0.8	-3.86	15744585.0	318656130.7	6021
2012-04-07	20.75	21.2	20.45	20.75	0.35	1.72	14862731.0	309716615.1	6371
2012-04-04	20.0	20.8	19.85	20.4	0.4	2.0	18211530.0	370997586.05	6268
2012-04-03	20.1	20.25	19.8	20.0	-0.05	-0.25	10896677.0	217673307.5	4039
2012-04-02	20.45	20.65	19.8	20.05	-0.5	-2.43	13231163.0	267090065.15	4802
2012-04-01	20.1	21.75	19.8	20.55	0.35	1.73	28172198.0	585079583.4	9486
2012-03-31	19.15	20.2	19.15	20.2	0.95	4.94	9826606.0	192492060.2	3538
2012-03-28	18.95	19.35	18.85	19.25	0.15	0.79	4772187.0	90998586.0	2095
2012-03-27	19.85	19.9	19.05	19.1	-0.7	-3.54	7120245.0	138600001.0	2842
2012-03-26	19.95	20.0	19.55	19.8	-0.2	-1.0	8455221.0	167663486.65	2866
2012-03-25	20.1	20.15	19.6	20.0	0.0	0.0	9765390.0	194328177.8	3619
2012-03-24	19.5	20.1	19.45	20.0	0.7	3.63	10703830.0	212635465.8	4291
2012-03-21	19.05	19.7	19.05	19.3	0.3	1.58	19140496.0	370734093.5	5428
2012-03-20	18.8	19.65	18.65	19.0	0.2	1.06	22253296.0	427261604.0	6196
2012-03-19	18.75	19.3	18.6	18.8	0.05	0.27	18771010.0	356039992.6	4894
[truncated: 869 more rows]
