# Supplementary material for: Effective short-term forecasts of Saudi stock price trends using technical indicators and large-scale multivariate time series
Source: PeerJ Comput Sci. 2023 Jan 6;9:e1205. doi: 10.7717/peerj-cs.1205 (PMC10280263; doi:10.7717/peerj-cs.1205)
Supplement: Supplemental Information 3 [file peerj-cs-09-1205-s003.zip › TASI Dataset 2021/GACO_6020.csv]

date	open	high	low	close	change	change_percent	volume_traded	value_traded_SAR	number_trades
2020-03-19	8.76	9.12	8.76	9.05	0.15	1.69	337036.0	3028171.45	475
2020-03-18	8.8	9.03	8.77	8.9	0.0	0.0	460234.0	4112279.12	763
2020-03-17	8.8	9.02	8.67	8.9	0.19	2.18	632266.0	5638159.96	732
2020-03-16	9.38	9.38	8.66	8.71	-0.69	-7.34	462299.0	4134264.92	694
2020-03-15	9.5	9.63	9.36	9.4	0.0	0.0	354830.0	3360920.95	454
2020-03-12	8.94	9.56	8.9	9.4	-0.48	-4.86	699695.0	6470760.89	816
2020-03-11	10.12	10.4	9.65	9.88	-0.22	-2.18	1448445.0	14494427.12	1252
2020-03-10	9.85	10.24	9.47	10.1	0.65	6.88	1583591.0	15525794.12	1251
2020-03-09	9.45	9.6	9.45	9.45	-1.05	-10.0	469022.0	4442530.7	565
2020-03-08	11.02	11.2	10.5	10.5	-1.16	-9.95	547002.0	5888205.84	725
2020-03-05	11.78	11.96	11.58	11.66	-0.06	-0.51	588628.0	6933127.6	637
2020-03-04	11.5	11.78	11.44	11.72	0.02	0.17	529354.0	6146864.56	584
2020-03-03	11.54	11.72	11.36	11.7	0.46	4.09	899922.0	10365782.5	705
2020-03-02	11.4	11.88	11.2	11.24	-0.1	-0.88	823849.0	9545123.44	601
2020-03-01	11.7	11.7	11.26	11.34	-0.7	-5.81	527362.0	6027558.88	622
2020-02-27	12.06	12.22	11.8	12.04	-0.2	-1.63	679935.0	8157896.98	662
2020-02-26	12.18	12.26	12.0	12.24	-0.04	-0.33	583396.0	7077360.68	579
2020-02-25	12.26	12.38	12.0	12.28	0.0	0.0	665354.0	8091763.48	848
2020-02-24	12.84	12.92	12.2	12.28	-0.62	-4.81	1301101.0	16257165.94	1495
2020-02-23	12.38	13.02	12.26	12.9	0.52	4.2	2856525.0	36447255.94	2276
2020-02-20	12.46	12.54	12.38	12.38	-0.04	-0.32	639528.0	7963968.1	517
2020-02-19	12.4	12.46	12.28	12.42	0.06	0.49	715567.0	8841859.22	632
2020-02-18	12.22	12.5	12.2	12.36	0.16	1.31	1229692.0	15275301.04	976
2020-02-17	12.38	12.38	12.16	12.2	-0.14	-1.13	624129.0	7639444.82	572
2020-02-16	12.38	12.48	12.28	12.34	-0.08	-0.64	407264.0	5040847.52	400
2020-02-13	12.6	12.64	12.3	12.42	-0.08	-0.64	687854.0	8560515.46	530
2020-02-12	12.56	12.6	12.42	12.5	-0.04	-0.32	446932.0	5598613.04	545
2020-02-11	12.64	12.96	12.54	12.54	-0.14	-1.1	1491144.0	19020439.6	1197
2020-02-10	12.74	12.88	12.58	12.68	0.06	0.48	1083495.0	13741280.76	1060
2020-02-09	12.76	13.12	12.56	12.62	-0.12	-0.94	3105036.0	40023222.16	2270
2020-02-06	12.62	13.1	12.54	12.74	0.22	1.76	4329824.0	55512049.9	2968
2020-02-05	12.24	12.54	12.2	12.52	0.32	2.62	2274477.0	28063518.28	1270
2020-02-04	12.18	12.3	12.14	12.2	0.02	0.16	600799.0	7329539.44	493
2020-02-03	12.2	12.4	12.16	12.18	0.22	1.84	1788442.0	21982522.3	1461
2020-02-02	12.18	12.18	11.92	11.96	-0.22	-1.81	663369.0	7995304.76	616
2020-01-30	12.16	12.3	12.16	12.18	-0.04	-0.33	739223.0	9044224.44	591
2020-01-29	12.14	12.24	12.1	12.22	0.0	0.0	403003.0	4913841.4	361
2020-01-28	12.18	12.26	12.1	12.22	0.02	0.16	461565.0	5630421.16	383
2020-01-27	12.2	12.28	12.0	12.2	0.04	0.33	1026770.0	12486620.12	675
2020-01-26	12.0	12.2	11.98	12.16	0.12	1.0	869274.0	10525205.3	707
2020-01-23	12.04	12.1	11.96	12.04	-0.06	-0.5	541653.0	6516855.66	523
2020-01-22	12.1	12.14	12.02	12.1	0.0	0.0	672138.0	8123618.88	693
2020-01-21	12.1	12.3	12.1	12.1	0.12	1.0	2288154.0	27882620.96	1876
2020-01-20	11.88	11.98	11.82	11.98	0.18	1.53	1213111.0	14439955.8	762
2020-01-19	11.7	11.8	11.68	11.8	0.16	1.37	640588.0	7518706.04	474
2020-01-16	11.7	11.76	11.62	11.64	-0.04	-0.34	777845.0	9078452.9	527
2020-01-15	11.64	11.8	11.64	11.68	0.08	0.69	1082591.0	12686412.32	631
2020-01-14	11.52	11.74	11.48	11.6	0.12	1.05	1335404.0	15463772.24	748
2020-01-13	11.4	11.56	11.36	11.48	0.1	0.88	887889.0	10189536.72	516
2020-01-12	11.38	11.42	11.3	11.38	0.1	0.89	590374.0	6702705.5	419
2020-01-09	11.2	11.38	11.2	11.28	0.22	1.99	654018.0	7393892.84	590
2020-01-08	11.0	11.12	10.9	11.06	-0.16	-1.43	680248.0	7518335.22	557
2020-01-07	11.46	11.5	11.22	11.22	-0.08	-0.71	519259.0	5903336.68	518
2020-01-06	11.4	11.58	11.3	11.3	-0.1	-0.88	1175113.0	13413450.7	813
2020-01-05	11.3	11.7	11.3	11.4	-0.08	-0.7	2570668.0	29608470.3	1608
2020-01-02	11.2	11.48	11.2	11.48	0.28	2.5	942083.0	10642323.86	647
2020-01-01	11.12	11.22	11.1	11.2	0.06	0.54	795802.0	8898020.98	481
2019-12-31	11.06	11.24	10.92	11.14	0.1	0.91	853505.0	9452662.2	646
2019-12-30	11.2	11.2	11.04	11.04	-0.16	-1.43	558087.0	6204734.16	396
2019-12-29	11.18	11.28	11.1	11.2	0.08	0.72	821611.0	9183822.36	530
2019-12-26	11.06	11.3	11.06	11.12	0.14	1.28	1172691.0	13119277.66	866
2019-12-25	10.86	11.16	10.8	10.98	0.18	1.67	1532807.0	16858078.22	998
2019-12-24	10.78	10.86	10.74	10.8	0.06	0.56	605170.0	6530903.9	427
2019-12-23	10.72	10.86	10.7	10.74	0.1	0.94	728223.0	7841200.92	490
2019-12-22	10.54	10.72	10.54	10.64	0.12	1.14	890256.0	9472781.3	576
2019-12-19	10.52	10.56	10.46	10.52	0.1	0.96	522168.0	5486525.5	384
2019-12-18	10.38	10.56	10.34	10.42	0.08	0.77	926320.0	9694046.4	526
2019-12-17	10.42	10.42	10.26	10.34	-0.02	-0.19	447699.0	4621487.44	483
2019-12-16	10.4	10.5	10.34	10.36	0.22	2.17	1507253.0	15700797.26	1327
2019-12-15	10.14	10.24	10.12	10.14	0.04	0.4	193574.0	1965835.0	215
2019-12-12	10.26	10.26	10.1	10.1	-0.14	-1.37	255154.0	2586289.34	292
2019-12-11	10.2	10.28	10.18	10.24	0.04	0.39	103377.0	1058634.82	140
2019-12-10	10.2	10.3	10.16	10.2	0.04	0.39	278976.0	2857836.32	241
2019-12-09	10.38	10.4	10.1	10.16	-0.2	-1.93	494065.0	5078350.66	420
2019-12-08	10.3	10.4	10.28	10.36	0.04	0.39	454031.0	4692812.16	325
2019-12-05	10.26	10.34	10.2	10.32	0.08	0.78	186289.0	1914868.56	171
2019-12-04	10.34	10.34	10.2	10.24	-0.06	-0.58	356535.0	3665126.48	350
2019-12-03	10.18	10.3	10.14	10.3	0.16	1.58	426535.0	4357589.56	343
2019-12-02	10.2	10.4	10.14	10.14	-0.06	-0.59	461985.0	4734737.16	487
2019-12-01	10.06	10.2	10.06	10.2	0.16	1.59	136817.0	1392903.76	133
2019-11-28	10.1	10.14	10.04	10.04	-0.08	-0.79	55086.0	556775.88	107
2019-11-27	10.18	10.18	10.1	10.12	-0.02	-0.2	112935.0	1144051.78	108
2019-11-26	10.12	10.26	10.12	10.14	0.0	0.0	242013.0	2465566.0	221
2019-11-25	10.2	10.4	10.14	10.14	-0.02	-0.2	647071.0	6653049.1	595
2019-11-24	10.1	10.3	10.1	10.16	-0.02	-0.2	261451.0	2658079.8	258
2019-11-21	10.2	10.22	10.16	10.18	0.02	0.2	176096.0	1793104.08	143
2019-11-20	10.14	10.16	10.12	10.16	0.06	0.59	80449.0	816010.58	59
2019-11-19	10.1	10.18	10.1	10.1	0.02	0.2	173222.0	1757599.7	170
2019-11-18	10.0	10.12	10.0	10.08	0.06	0.6	152597.0	1533447.16	228
2019-11-17	10.0	10.12	10.0	10.02	-0.16	-1.57	213471.0	2146745.48	288
2019-11-14	10.22	10.34	10.18	10.18	-0.14	-1.36	202767.0	2077414.4	243
2019-11-13	10.44	10.52	10.24	10.32	-0.08	-0.77	380112.0	3948739.74	407
2019-11-12	10.36	10.46	10.32	10.4	0.02	0.19	343213.0	3564473.2	398
2019-11-11	10.36	10.58	10.36	10.38	0.1	0.97	828003.0	8669477.44	689
2019-11-10	10.38	10.52	10.28	10.28	0.14	1.38	942258.0	9810464.42	838
2019-11-07	10.22	10.22	10.08	10.14	0.02	0.2	271323.0	2751453.48	178
2019-11-06	10.02	10.24	10.02	10.12	0.06	0.6	390144.0	3952883.56	363
2019-11-05	10.0	10.1	10.0	10.06	0.02	0.2	144586.0	1450639.58	173
2019-11-04	10.0	10.04	10.0	10.04	0.0	0.0	54203.0	542654.12	86
2019-11-03	9.99	10.04	9.99	10.04	-0.06	-0.59	143743.0	1437858.69	191
2019-10-31	10.08	10.14	10.08	10.1	-0.02	-0.2	73214.0	739833.78	130
2019-10-30	10.0	10.12	10.0	10.12	0.0	0.0	172585.0	1734957.7	213
2019-10-29	10.24	10.24	10.06	10.12	-0.2	-1.94	169138.0	1712702.4	235
2019-10-28	10.48	10.48	10.3	10.32	-0.06	-0.58	119108.0	1236139.72	171
2019-10-27	10.52	10.52	10.38	10.38	-0.1	-0.95	105451.0	1101701.02	145
2019-10-24	10.48	10.54	10.42	10.48	0.04	0.38	172586.0	1808890.52	180
2019-10-23	10.26	10.44	10.26	10.44	0.18	1.75	169563.0	1755209.66	209
2019-10-22	10.2	10.26	10.18	10.26	0.1	0.98	95075.0	973204.94	104
2019-10-21	10.22	10.22	10.14	10.16	-0.02	-0.2	47742.0	485308.38	81
2019-10-20	10.14	10.22	10.14	10.18	0.12	1.19	151192.0	1539915.98	162
2019-10-17	10.08	10.08	10.0	10.06	0.0	0.0	86997.0	872807.48	129
2019-10-16	10.0	10.06	9.9	10.06	0.0	0.0	164543.0	1640899.4	294
2019-10-15	10.3	10.3	10.02	10.06	-0.16	-1.57	150477.0	1529653.18	219
2019-10-14	10.3	10.34	10.2	10.22	-0.06	-0.58	84110.0	861182.42	124
2019-10-13	10.4	10.4	10.24	10.28	-0.06	-0.58	76054.0	783447.0	107
2019-10-10	10.46	10.46	10.28	10.34	-0.06	-0.58	147649.0	1525742.72	210
2019-10-09	10.4	10.66	10.3	10.4	0.04	0.39	370041.0	3887556.62	420
2019-10-08	10.58	10.6	10.36	10.36	-0.24	-2.26	198648.0	2078972.4	280
2019-10-07	10.46	10.76	10.46	10.6	0.22	2.12	750212.0	7965289.8	665
2019-10-06	10.44	10.48	10.38	10.38	0.06	0.58	149583.0	1561777.52	160
2019-10-03	10.32	10.42	10.32	10.32	-0.02	-0.19	198978.0	2061307.92	240
2019-10-02	10.46	10.46	10.34	10.34	-0.14	-1.34	135753.0	1412717.46	185
2019-10-01	10.5	10.54	10.46	10.48	0.02	0.19	122030.0	1281196.24	136
2019-09-30	10.5	10.54	10.46	10.46	-0.02	-0.19	191383.0	2010328.88	160
2019-09-29	10.58	10.58	10.44	10.48	0.02	0.19	386328.0	4056548.1	300
2019-09-26	10.5	10.64	10.46	10.46	-0.02	-0.19	277450.0	2925237.58	247
2019-09-25	10.5	10.62	10.48	10.48	-0.06	-0.57	243807.0	2569325.74	228
2019-09-24	10.38	10.58	10.36	10.54	0.18	1.74	213656.0	2242018.84	242
2019-09-22	10.28	10.38	10.28	10.36	0.16	1.57	139943.0	1447297.6	167
2019-09-19	10.2	10.3	10.16	10.2	-0.08	-0.78	155842.0	1590817.92	226
2019-09-18	10.36	10.36	10.2	10.28	-0.04	-0.39	176813.0	1822023.0	219
2019-09-17	10.34	10.5	10.32	10.32	-0.02	-0.19	181985.0	1892344.06	170
2019-09-16	10.54	10.56	10.32	10.34	-0.16	-1.52	198955.0	2072410.62	329
2019-09-15	10.5	10.56	10.4	10.5	-0.1	-0.94	202787.0	2124618.92	259
2019-09-12	10.7	10.74	10.6	10.6	-0.1	-0.93	109840.0	1174447.54	160
2019-09-11	10.7	10.8	10.6	10.7	-0.04	-0.37	111128.0	1186218.18	154
2019-09-10	10.92	10.96	10.72	10.74	-0.18	-1.65	127636.0	1383282.26	215
2019-09-09	10.92	10.96	10.9	10.92	0.0	0.0	103438.0	1130575.86	158
2019-09-08	10.94	11.08	10.9	10.92	-0.1	-0.91	179167.0	1964941.32	259
2019-09-05	10.94	11.04	10.94	11.02	0.12	1.1	122939.0	1352092.8	163
2019-09-04	11.02	11.08	10.9	10.9	-0.1	-0.91	271938.0	2991958.24	281
2019-09-03	10.98	11.24	10.98	11.0	0.06	0.55	511472.0	5687399.66	461
2019-09-02	10.9	10.98	10.88	10.94	0.0	0.0	124679.0	1360938.1	135
2019-09-01	10.8	10.98	10.8	10.94	0.12	1.11	342631.0	3745318.42	235
2019-08-29	10.8	10.82	10.74	10.82	0.04	0.37	186811.0	2015542.98	185
2019-08-28	10.76	10.9	10.68	10.78	0.06	0.56	287562.0	3106724.9	276
2019-08-27	11.08	11.08	10.62	10.72	-0.34	-3.07	360484.0	3914043.74	503
2019-08-26	11.14	11.18	11.0	11.06	-0.04	-0.36	234942.0	2599707.3	315
2019-08-25	11.22	11.22	11.08	11.1	-0.12	-1.07	136525.0	1524410.98	196
2019-08-22	11.34	11.34	11.06	11.22	-0.16	-1.41	417095.0	4677898.74	483
2019-08-21	11.18	11.46	11.1	11.38	0.16	1.43	479213.0	5393035.5	491
2019-08-20	11.3	11.34	11.18	11.22	-0.06	-0.53	302385.0	3410910.44	262
2019-08-19	11.28	11.38	11.26	11.28	-0.02	-0.18	306943.0	3470518.26	280
2019-08-18	11.32	11.46	11.26	11.3	-0.1	-0.88	420756.0	4761192.94	438
2019-08-08	11.62	11.62	11.34	11.4	-0.26	-2.23	505681.0	5803677.6	497
2019-08-07	11.74	11.76	11.58	11.66	-0.04	-0.34	339520.0	3961478.88	328
2019-08-06	11.76	11.94	11.66	11.7	0.0	0.0	962310.0	11339987.22	727
2019-08-05	11.68	11.7	11.62	11.7	0.0	0.0	180825.0	2107387.46	235
2019-08-04	11.6	11.94	11.58	11.7	0.08	0.69	1044016.0	12274448.14	785
2019-08-01	11.6	11.68	11.52	11.62	0.0	0.0	228830.0	2654937.64	248
2019-07-31	11.76	11.82	11.58	11.62	-0.06	-0.51	475100.0	5541984.0	423
2019-07-30	11.74	11.86	11.66	11.68	-0.04	-0.34	538302.0	6336173.02	470
2019-07-29	11.54	11.82	11.5	11.72	0.18	1.56	989601.0	11571126.5	769
2019-07-28	11.42	11.66	11.3	11.54	0.14	1.23	681691.0	7883123.28	505
2019-07-25	11.3	11.46	11.24	11.4	0.04	0.35	342959.0	3895081.2	365
2019-07-24	11.08	11.48	11.02	11.36	0.26	2.34	612803.0	6834423.22	565
2019-07-23	11.38	11.38	11.06	11.1	-0.26	-2.29	364711.0	4075752.1	486
2019-07-22	11.42	11.52	11.36	11.36	-0.06	-0.53	198156.0	2269637.0	222
2019-07-21	11.6	11.6	11.4	11.42	-0.18	-1.55	284432.0	3264614.8	311
2019-07-18	11.66	11.7	11.58	11.6	-0.06	-0.51	166428.0	1934114.5	193
2019-07-17	11.62	11.68	11.58	11.66	0.1	0.87	443470.0	5161774.98	289
2019-07-16	11.6	11.66	11.56	11.56	-0.04	-0.34	395707.0	4594449.98	328
2019-07-15	11.68	11.72	11.6	11.6	-0.08	-0.68	449185.0	5226178.74	357
2019-07-14	11.68	11.82	11.66	11.68	0.0	0.0	337899.0	3957933.6	285
2019-07-11	11.52	11.84	11.52	11.68	0.16	1.39	300487.0	3499920.84	291
2019-07-10	11.46	11.64	11.4	11.52	0.04	0.35	540727.0	6239635.4	547
2019-07-09	11.7	11.82	11.48	11.48	-0.2	-1.71	620285.0	7245656.76	598
2019-07-08	11.72	11.88	11.62	11.68	-0.2	-1.68	830673.0	9742819.02	741
2019-07-07	12.0	12.04	11.86	11.88	-0.04	-0.34	321243.0	3831756.94	276
2019-07-04	12.1	12.1	11.92	11.92	-0.14	-1.16	382136.0	4597060.32	316
2019-07-03	11.9	12.26	11.9	12.06	0.18	1.52	1028585.0	12425956.2	790
2019-07-02	11.94	11.98	11.86	11.88	-0.06	-0.5	285572.0	3399157.64	246
2019-07-01	11.98	12.02	11.92	11.94	-0.06	-0.5	336340.0	4021337.02	262
2019-06-30	11.92	12.1	11.9	12.0	0.18	1.52	1330814.0	15982235.72	850
2019-06-27	11.96	11.98	11.8	11.82	-0.1	-0.84	523531.0	6227963.88	441
2019-06-26	11.86	12.0	11.86	11.92	0.02	0.17	692073.0	8244569.42	570
2019-06-25	11.84	11.94	11.72	11.9	0.14	1.19	526884.0	6228886.62	501
2019-06-24	11.82	12.08	11.64	11.76	0.0	0.0	1638070.0	19454346.5	1137
2019-06-23	11.96	12.06	11.76	11.76	-0.18	-1.51	657168.0	7831804.04	517
2019-06-20	11.88	12.2	11.78	11.94	0.06	0.51	1779723.0	21398585.24	1482
2019-06-19	12.18	12.22	11.76	11.88	-0.24	-1.98	1184097.0	14184729.84	1104
2019-06-18	12.56	12.66	12.0	12.12	-0.36	-2.88	3619062.0	44366296.3	2380
2019-06-17	12.04	12.78	11.8	12.48	0.44	3.65	4254121.0	52471983.2	2356
2019-06-16	11.34	12.08	11.3	12.04	0.94	8.47	4097780.0	47863623.1	2418
2019-06-13	11.04	11.5	11.0	11.1	0.06	0.54	1698034.0	19111344.22	1076
2019-06-12	11.1	11.1	10.94	11.04	-0.06	-0.54	402324.0	4451279.02	300
2019-06-11	10.98	11.24	10.9	11.1	0.12	1.09	740987.0	8244119.7	546
2019-06-10	10.58	11.1	10.52	10.98	0.4	3.78	1141103.0	12476606.3	674
2019-06-09	10.28	10.58	10.28	10.58	0.38	3.73	145667.0	1523305.14	132
2019-05-30	10.26	10.26	10.16	10.2	-0.04	-0.39	46055.0	470977.72	59
2019-05-29	10.26	10.38	10.24	10.24	0.04	0.39	40537.0	416814.82	71
2019-05-28	10.18	10.2	10.16	10.2	0.04	0.39	50022.0	509205.7	74
2019-05-27	10.1	10.16	10.1	10.16	0.06	0.59	32398.0	327928.44	79
2019-05-26	10.28	10.28	10.1	10.1	-0.2	-1.94	44838.0	457493.34	89
2019-05-23	10.38	10.38	10.3	10.3	-0.14	-1.34	122728.0	1268240.88	104
2019-05-22	10.44	10.5	10.44	10.44	0.06	0.58	143260.0	1497228.14	131
2019-05-21	10.38	10.56	10.3	10.38	0.06	0.58	277116.0	2883497.18	294
2019-05-20	10.22	10.74	10.22	10.32	0.04	0.39	343330.0	3590092.22	381
2019-05-19	10.44	10.48	10.24	10.28	-0.22	-2.1	155839.0	1618405.04	193
2019-05-16	10.3	10.72	10.28	10.5	0.14	1.35	387185.0	4101675.94	322
2019-05-15	10.38	10.4	10.28	10.36	0.2	1.97	107688.0	1115202.44	124
2019-05-14	10.5	10.5	9.9	10.16	-0.34	-3.24	213308.0	2193251.3	275
2019-05-13	10.52	10.8	10.34	10.5	0.26	2.54	462180.0	4908661.24	617
2019-05-12	10.66	10.66	10.24	10.24	-0.4	-3.76	142659.0	1486375.36	206
2019-05-09	10.76	10.76	10.6	10.64	-0.12	-1.12	86517.0	924832.66	148
2019-05-08	10.8	10.84	10.76	10.76	-0.16	-1.47	89400.0	966466.88	143
2019-05-07	10.96	10.96	10.88	10.92	-0.12	-1.09	97185.0	1061177.12	162
2019-05-06	11.12	11.12	10.98	11.04	-0.06	-0.54	72427.0	798280.84	118
2019-05-05	11.16	11.16	11.02	11.1	-0.04	-0.36	134988.0	1499286.94	238
2019-05-02	11.24	11.24	11.12	11.14	-0.1	-0.89	120919.0	1351836.5	174
2019-05-01	11.22	11.38	11.18	11.24	0.06	0.54	133826.0	1507714.68	211
2019-04-30	11.22	11.26	11.16	11.18	-0.1	-0.89	237284.0	2660302.84	332
2019-04-29	11.48	11.48	11.22	11.28	-0.22	-1.91	337212.0	3817123.9	400
2019-04-28	11.2	11.7	11.2	11.5	0.28	2.5	803319.0	9290656.74	838
2019-04-25	11.2	11.26	11.18	11.22	0.06	0.54	103761.0	1164362.36	167
2019-04-24	11.4	11.42	11.16	11.16	-0.3	-2.62	290852.0	3288944.24	420
2019-04-23	11.58	11.58	11.46	11.46	-0.16	-1.38	259580.0	2982241.7	316
2019-04-22	11.74	11.8	11.6	11.62	-0.1	-0.85	312213.0	3648313.9	310
2019-04-21	11.82	11.88	11.72	11.72	-0.08	-0.68	377922.0	4464806.32	296
2019-04-18	11.9	11.96	11.8	11.8	-0.02	-0.17	219380.0	2605058.7	239
2019-04-17	11.84	11.92	11.8	11.82	-0.02	-0.17	324378.0	3847469.12	252
2019-04-16	11.82	11.96	11.82	11.84	0.02	0.17	399411.0	4751888.84	340
2019-04-15	11.82	11.86	11.8	11.82	-0.04	-0.34	252553.0	2986739.58	237
2019-04-14	11.8	12.08	11.8	11.86	0.06	0.51	598395.0	7143436.82	466
2019-04-11	11.84	11.86	11.8	11.8	-0.04	-0.34	123114.0	1454877.28	167
2019-04-10	11.84	11.9	11.8	11.84	0.0	0.0	117294.0	1390798.88	165
2019-04-09	11.9	11.94	11.82	11.84	-0.1	-0.84	227867.0	2703409.76	275
2019-04-08	11.82	12.02	11.78	11.94	0.12	1.02	379110.0	4517201.88	462
2019-04-07	11.98	12.06	11.82	11.82	-0.22	-1.83	867831.0	10358028.94	743
2019-04-04	11.76	12.24	11.6	12.04	0.32	2.73	2170494.0	26202565.74	1539
2019-04-03	11.78	11.8	11.7	11.72	-0.08	-0.68	184703.0	2168136.7	199
2019-04-02	11.8	11.82	11.78	11.8	-0.04	-0.34	112350.0	1325141.52	123
2019-04-01	11.78	11.86	11.76	11.84	-0.06	-0.5	460229.0	5430659.72	352
2019-03-31	12.04	12.04	11.84	11.9	-0.14	-1.16	409607.0	4884044.34	338
2019-03-28	11.8	12.04	11.74	12.04	0.2	1.69	577662.0	6894732.02	498
2019-03-27	11.78	11.84	11.76	11.84	0.04	0.34	167728.0	1977143.06	168
2019-03-26	11.94	11.96	11.74	11.8	-0.12	-1.01	379793.0	4494577.22	403
2019-03-25	11.84	11.92	11.78	11.92	-0.02	-0.17	163583.0	1938549.58	237
2019-03-24	11.96	11.98	11.84	11.94	-0.02	-0.17	152551.0	1817642.84	177
2019-03-21	11.86	12.04	11.86	11.96	0.1	0.84	295571.0	3533282.32	254
2019-03-20	11.9	11.96	11.84	11.86	-0.1	-0.84	269117.0	3204918.8	288
2019-03-19	11.84	12.08	11.84	11.96	0.12	1.01	737437.0	8819176.8	680
2019-03-18	11.88	11.94	11.78	11.84	-0.04	-0.34	315214.0	3734342.0	301
2019-03-17	11.98	11.98	11.82	11.88	-0.04	-0.34	198553.0	2360643.04	242
2019-03-14	11.82	11.98	11.76	11.92	0.06	0.51	370119.0	4405766.14	352
2019-03-13	11.84	11.88	11.8	11.86	0.0	0.0	149175.0	1766026.74	207
2019-03-12	11.72	11.9	11.68	11.86	0.14	1.19	261196.0	3076912.5	387
2019-03-11	11.84	11.84	11.7	11.72	-0.12	-1.01	269590.0	3165657.12	473
2019-03-10	11.9	11.94	11.84	11.84	-0.08	-0.67	249600.0	2964145.62	395
2019-03-07	12.0	12.08	11.88	11.92	-0.04	-0.33	708968.0	8489944.52	608
2019-03-06	12.02	12.1	11.9	11.96	-0.06	-0.5	486365.0	5830272.5	441
2019-03-05	12.0	12.12	11.94	12.02	-0.02	-0.17	539667.0	6491368.54	561
2019-03-04	12.18	12.24	11.96	12.04	-0.14	-1.15	1222218.0	14787076.14	1125
2019-03-03	11.76	12.24	11.7	12.18	0.38	3.22	1517927.0	18286183.24	1257
2019-02-28	11.9	11.96	11.8	11.8	-0.12	-1.01	465644.0	5528648.66	488
2019-02-27	11.9	12.04	11.7	11.92	0.08	0.68	979279.0	11657883.56	969
2019-02-26	11.62	12.08	11.6	11.84	0.06	0.51	784352.0	9364471.08	879
2019-02-25	11.86	11.88	11.6	11.78	-0.14	-1.17	894137.0	10478373.8	906
2019-02-24	12.18	12.26	11.92	11.92	-0.26	-2.13	752258.0	9086606.1	881
2019-02-21	12.16	12.48	12.16	12.18	-0.14	-1.14	901001.0	11093064.48	1033
2019-02-20	11.96	12.52	11.9	12.32	0.32	2.67	2674538.0	32951260.1	2055
2019-02-19	12.04	12.14	11.9	12.0	-0.14	-1.15	1199992.0	14399750.1	1042
2019-02-18	12.26	12.5	12.04	12.14	-0.06	-0.49	2058199.0	25258195.14	1845
2019-02-17	11.86	12.76	11.82	12.2	0.5	4.27	4672723.0	57532980.56	3597
2019-02-14	11.4	11.92	11.28	11.7	0.3	2.63	2381543.0	27692879.8	1918
2019-02-13	11.8	11.9	11.4	11.4	-0.6	-5.0	2317754.0	26979220.84	1857
2019-02-12	11.0	12.04	11.0	12.0	1.04	9.49	4373525.0	50842116.12	2544
2019-02-11	10.98	11.08	10.96	10.96	-0.02	-0.18	284892.0	3138543.4	234
2019-02-10	11.08	11.08	10.92	10.98	-0.06	-0.54	283820.0	3114638.94	245
2019-02-07	11.2	11.2	10.98	11.04	-0.18	-1.6	708210.0	7842498.42	581
2019-02-06	11.2	11.44	11.1	11.22	0.3	2.75	2597212.0	29291585.86	1724
2019-02-05	10.94	10.98	10.92	10.92	0.0	0.0	137776.0	1508206.5	173
2019-02-04	10.98	11.08	10.92	10.92	-0.04	-0.36	416145.0	4583463.86	355
2019-02-03	10.98	10.98	10.9	10.96	0.04	0.37	110829.0	1213623.82	141
2019-01-31	11.0	11.0	10.92	10.92	-0.08	-0.73	167416.0	1832862.28	195
2019-01-30	10.96	11.0	10.92	11.0	0.0	0.0	277592.0	3043031.38	240
2019-01-29	10.96	11.02	10.94	11.0	0.06	0.55	428174.0	4694580.14	308
2019-01-28	11.0	11.04	10.92	10.94	-0.1	-0.91	901482.0	9890102.2	582
2019-01-27	11.08	11.2	11.02	11.04	-0.16	-1.43	769901.0	8532968.32	742
2019-01-24	11.3	11.76	11.16	11.2	0.46	4.28	3752728.0	42597635.44	2633
2019-01-23	10.68	11.0	10.68	10.74	0.08	0.75	928130.0	10092975.04	666
2019-01-22	10.8	10.9	10.64	10.66	-0.14	-1.3	785405.0	8437630.94	604
2019-01-21	10.6	11.04	10.58	10.8	0.18	1.69	868705.0	9407410.36	700
2019-01-20	10.72	10.72	10.62	10.62	-0.04	-0.38	224857.0	2398215.38	188
2019-01-17	10.64	10.76	10.6	10.66	0.04	0.38	395177.0	4214635.88	335
2019-01-16	10.62	10.66	10.56	10.62	0.0	0.0	242292.0	2570462.54	223
2019-01-15	10.62	10.7	10.6	10.62	-0.04	-0.38	302530.0	3223439.6	276
2019-01-14	10.7	10.82	10.62	10.66	-0.04	-0.37	376860.0	4043662.0	374
2019-01-13	10.74	10.88	10.6	10.7	-0.06	-0.56	445943.0	4789497.64	440
2019-01-10	10.6	10.9	10.56	10.76	0.16	1.51	1272700.0	13645388.38	775
2019-01-09	10.7	10.76	10.58	10.6	-0.06	-0.56	351615.0	3741763.72	249
2019-01-08	10.6	10.7	10.56	10.66	0.08	0.76	407310.0	4325989.68	285
2019-01-07	10.6	10.6	10.44	10.58	0.0	0.0	428688.0	4529936.32	259
2019-01-06	10.62	10.66	10.56	10.58	0.0	0.0	275403.0	2920320.02	229
2019-01-03	10.68	10.72	10.58	10.58	-0.08	-0.75	176655.0	1882045.3	204
2019-01-02	10.72	10.84	10.66	10.66	-0.04	-0.37	220344.0	2369472.5	230
2019-01-01	10.76	10.9	10.68	10.7	-0.1	-0.93	343572.0	3704996.62	354
2018-12-31	11.0	11.0	10.72	10.8	-0.06	-0.55	300438.0	3269568.64	294
2018-12-30	10.88	11.06	10.8	10.86	0.08	0.74	427080.0	4665103.16	427
2018-12-27	11.08	11.08	10.78	10.78	-0.06	-0.55	297500.0	3249763.38	304
2018-12-26	10.76	10.96	10.76	10.84	0.06	0.56	551695.0	5988652.6	436
2018-12-25	11.08	11.36	10.74	10.78	-0.42	-3.75	673088.0	7411939.2	674
2018-12-24	11.46	11.6	11.2	11.2	-0.2	-1.75	564474.0	6404937.26	519
2018-12-23	11.0	11.7	10.92	11.4	0.22	1.97	954239.0	10852584.22	855
2018-12-20	11.06	11.5	11.06	11.18	0.12	1.08	1255677.0	14144825.54	882
2018-12-19	11.3	11.3	11.06	11.06	-0.32	-2.81	952549.0	10630341.28	726
2018-12-18	11.0	11.98	11.0	11.38	0.26	2.34	3123540.0	36214304.26	1864
2018-12-17	10.74	11.12	10.7	11.12	0.36	3.35	626565.0	6843873.54	446
2018-12-16	10.82	10.86	10.74	10.76	-0.04	-0.37	281425.0	3033762.08	226
2018-12-13	10.9	11.08	10.8	10.8	0.04	0.37	1024104.0	11208225.48	650
2018-12-12	10.76	10.76	10.7	10.76	0.0	0.0	100634.0	1080135.92	138
2018-12-11	10.64	10.9	10.64	10.76	0.16	1.51	281301.0	3037755.98	311
2018-12-10	10.74	10.74	10.56	10.6	-0.1	-0.93	185381.0	1971435.02	242
2018-12-09	10.84	10.9	10.62	10.7	-0.04	-0.37	356910.0	3837427.32	324
2018-12-06	10.82	10.88	10.74	10.74	-0.16	-1.47	196817.0	2128112.54	167
2018-12-05	10.82	10.92	10.8	10.9	-0.02	-0.18	257539.0	2800380.58	221
2018-12-04	11.1	11.1	10.88	10.92	-0.12	-1.09	399118.0	4377165.02	348
2018-12-03	10.84	11.06	10.8	11.04	0.22	2.03	562661.0	6162500.26	446
2018-12-02	10.82	10.96	10.76	10.82	0.04	0.37	245797.0	2672358.16	304
2018-11-29	10.78	10.92	10.72	10.78	0.02	0.19	461885.0	4990643.46	423
2018-11-28	10.84	10.92	10.72	10.76	-0.14	-1.28	478754.0	5174417.9	405
2018-11-27	10.88	11.08	10.8	10.9	0.12	1.11	507686.0	5547602.62	436
2018-11-26	11.16	11.22	10.78	10.78	-0.22	-2.0	621040.0	6870439.62	605
2018-11-25	10.62	11.18	10.58	11.0	0.28	2.61	1548534.0	16893630.28	1329
2018-11-22	10.46	11.3	10.38	10.72	0.34	3.28	2118698.0	23076377.84	1261
2018-11-21	10.28	10.4	10.2	10.38	0.16	1.57	478790.0	4925260.66	403
2018-11-20	10.4	10.64	10.18	10.22	-0.12	-1.16	941584.0	9776512.48	715
2018-11-19	10.5	10.72	10.34	10.34	-0.16	-1.52	473501.0	4990632.56	494
2018-11-18	10.7	10.88	10.3	10.5	-0.2	-1.87	626325.0	6613484.48	605
2018-11-15	10.1	11.04	10.02	10.7	0.66	6.57	1841014.0	19747320.16	1049
2018-11-14	10.0	10.16	9.98	10.04	-0.02	-0.2	130928.0	1317023.88	130
2018-11-13	10.12	10.22	10.06	10.06	-0.06	-0.59	79584.0	807333.56	109
2018-11-12	10.12	10.22	10.1	10.12	0.12	1.2	62850.0	636843.72	91
2018-11-11	9.86	10.0	9.81	10.0	0.02	0.2	108489.0	1076718.88	146
2018-11-08	10.12	10.12	9.98	9.98	-0.1	-0.99	121880.0	1225607.06	133
2018-11-07	10.3	10.3	10.08	10.08	-0.2	-1.95	87924.0	896017.66	126
2018-11-06	10.2	10.28	10.14	10.28	0.08	0.78	77741.0	792430.44	141
2018-11-05	10.12	10.32	10.12	10.2	0.08	0.79	104235.0	1064290.62	99
2018-11-04	10.1	10.16	10.02	10.12	0.02	0.2	72171.0	729626.9	102
2018-11-01	10.3	10.3	10.0	10.1	-0.1	-0.98	210706.0	2137581.58	260
2018-10-31	10.18	10.4	10.1	10.2	0.04	0.39	221488.0	2272012.04	261
2018-10-30	10.06	10.44	10.04	10.16	0.28	2.83	589109.0	6054074.0	524
2018-10-29	9.84	9.99	9.78	9.88	0.04	0.41	272435.0	2702950.94	208
2018-10-28	9.72	9.87	9.72	9.84	0.28	2.93	211598.0	2075277.05	184
2018-10-25	9.59	9.7	9.53	9.56	0.04	0.42	194377.0	1865218.73	265
2018-10-24	9.45	9.65	9.45	9.52	-0.02	-0.21	140931.0	1345984.7	146
2018-10-23	9.35	9.7	9.35	9.54	0.24	2.58	161300.0	1530393.02	124
2018-10-22	9.46	9.46	9.3	9.3	-0.28	-2.92	131687.0	1241519.63	111
2018-10-21	9.5	9.58	9.37	9.58	-0.22	-2.24	158646.0	1497823.13	158
2018-10-18	9.88	9.88	9.8	9.8	-0.1	-1.01	31107.0	306278.58	62
2018-10-17	9.54	10.0	9.54	9.9	0.31	3.23	233994.0	2314396.21	149
2018-10-16	9.7	9.75	9.5	9.59	-0.29	-2.94	138695.0	1329608.15	134
2018-10-15	9.6	9.88	9.6	9.88	0.3	3.13	130392.0	1257614.65	119
2018-10-14	9.84	9.84	9.5	9.58	-0.52	-5.15	85806.0	822666.9	174
2018-10-11	10.26	10.26	9.91	10.1	-0.22	-2.13	78891.0	791033.6	125
2018-10-10	10.28	10.32	10.24	10.32	-0.04	-0.39	57529.0	591418.36	78
2018-10-09	10.4	10.4	10.36	10.36	-0.02	-0.19	34647.0	359457.72	43
2018-10-08	10.4	10.4	10.22	10.38	-0.04	-0.38	37569.0	388946.62	60
2018-10-07	10.4	10.42	10.4	10.42	-0.12	-1.14	39637.0	413069.14	99
2018-10-04	10.4	10.54	10.4	10.54	0.02	0.19	26154.0	274708.02	49
2018-10-03	10.54	10.54	10.52	10.52	-0.04	-0.38	52400.0	552439.56	46
2018-10-02	10.62	10.62	10.56	10.56	-0.02	-0.19	47672.0	503728.64	49
2018-10-01	10.58	10.6	10.58	10.58	0.0	0.0	41201.0	436331.28	46
2018-09-30	10.64	10.64	10.56	10.58	-0.02	-0.19	92409.0	978978.4	99
2018-09-27	10.64	10.68	10.6	10.6	-0.06	-0.56	66299.0	703618.08	100
2018-09-26	10.64	10.66	10.64	10.66	0.02	0.19	20407.0	216994.94	36
2018-09-25	10.7	10.7	10.6	10.64	-0.1	-0.93	127728.0	1358122.98	167
2018-09-20	10.52	10.74	10.5	10.74	0.2	1.9	166843.0	1775852.42	166
2018-09-19	10.52	10.54	10.4	10.54	0.06	0.57	66557.0	699284.9	104
2018-09-18	10.48	10.5	10.38	10.48	0.04	0.38	91255.0	954012.66	121
2018-09-17	10.4	10.46	10.4	10.44	-0.02	-0.19	35119.0	366354.64	95
2018-09-16	10.58	10.58	10.4	10.46	-0.06	-0.57	78270.0	818807.52	82
2018-09-13	10.52	10.52	10.5	10.52	-0.08	-0.75	41124.0	432580.56	102
2018-09-12	10.68	10.68	10.6	10.6	-0.1	-0.93	31843.0	338739.44	74
2018-09-11	10.7	10.7	10.7	10.7	-0.04	-0.37	17635.0	188831.56	46
2018-09-10	10.8	10.8	10.74	10.74	-0.1	-0.92	34867.0	376231.26	65
2018-09-09	10.84	10.84	10.76	10.84	-0.02	-0.18	54744.0	591174.14	110
2018-09-06	10.88	10.88	10.68	10.86	0.06	0.56	67755.0	732206.5	141
2018-09-05	10.98	11.0	10.72	10.8	-0.18	-1.64	112144.0	1225882.62	139
2018-09-04	11.0	11.02	10.98	10.98	-0.02	-0.18	123717.0	1360767.8	134
2018-09-03	11.0	11.04	10.98	11.0	0.0	0.0	76547.0	842414.6	80
2018-09-02	11.08	11.12	11.0	11.0	-0.02	-0.18	52989.0	584568.5	81
2018-08-30	11.06	11.06	11.0	11.02	-0.06	-0.54	56683.0	625613.66	99
2018-08-29	11.12	11.12	11.04	11.08	-0.08	-0.72	60340.0	668949.0	68
2018-08-28	11.16	11.2	11.1	11.16	-0.02	-0.18	83726.0	934479.52	94
2018-08-27	11.2	11.22	11.12	11.18	0.0	0.0	123552.0	1382316.72	138
2018-08-26	11.0	11.26	10.98	11.18	0.2	1.82	202292.0	2243508.42	233
2018-08-16	11.06	11.06	10.96	10.98	-0.04	-0.36	88580.0	973686.52	134
2018-08-15	11.0	11.04	11.0	11.02	0.02	0.18	44350.0	488233.36	73
2018-08-14	11.0	11.08	11.0	11.0	-0.02	-0.18	53292.0	587435.74	99
2018-08-13	11.02	11.06	11.0	11.02	-0.02	-0.18	246883.0	2717801.52	180
2018-08-12	11.22	11.22	11.0	11.04	-0.18	-1.6	205358.0	2276971.14	327
2018-08-09	11.32	11.32	11.22	11.22	-0.08	-0.71	74716.0	841665.26	95
2018-08-08	11.44	11.48	11.3	11.3	0.04	0.36	213136.0	2430826.34	235
2018-08-07	11.24	11.4	11.22	11.26	0.06	0.54	197483.0	2231112.4	276
2018-08-06	11.4	11.4	11.2	11.2	-0.18	-1.58	133454.0	1505900.74	258
2018-08-05	11.32	11.42	11.28	11.38	0.06	0.53	270709.0	3074395.46	273
2018-08-02	11.58	11.58	11.2	11.32	-0.34	-2.92	300367.0	3411869.6	384
2018-08-01	11.5	11.8	11.5	11.66	-0.12	-1.02	200141.0	2332532.28	304
2018-07-31	11.62	12.12	11.58	11.78	0.34	2.97	581313.0	6916393.02	670
2018-07-30	11.4	11.44	11.28	11.44	0.08	0.7	106488.0	1209934.42	175
2018-07-29	11.66	11.66	11.36	11.36	-0.34	-2.91	137895.0	1592066.92	190
2018-07-26	11.88	11.9	11.6	11.7	-0.18	-1.52	191172.0	2243353.24	246
2018-07-25	11.94	11.94	11.88	11.88	-0.04	-0.34	50278.0	598269.38	93
2018-07-24	11.9	12.0	11.9	11.92	0.02	0.17	75213.0	897606.02	107
2018-07-23	12.04	12.04	11.9	11.9	-0.1	-0.83	73124.0	875902.02	154
2018-07-22	12.02	12.02	12.0	12.0	-0.02	-0.17	43152.0	518197.98	54
2018-07-19	12.0	12.02	12.0	12.02	-0.02	-0.17	52481.0	630023.84	69
2018-07-18	12.02	12.04	12.0	12.04	0.0	0.0	59174.0	710896.58	74
2018-07-17	12.04	12.1	12.0	12.04	-0.04	-0.33	116745.0	1403414.42	97
2018-07-16	12.08	12.14	12.06	12.08	0.02	0.17	125273.0	1516236.94	108
2018-07-15	12.1	12.14	12.06	12.06	-0.02	-0.17	88249.0	1067450.58	86
2018-07-12	12.1	12.1	12.04	12.08	-0.02	-0.17	75654.0	912973.44	68
2018-07-11	12.02	12.12	12.02	12.1	0.06	0.5	156812.0	1893706.54	116
2018-07-10	12.04	12.08	12.0	12.04	-0.06	-0.5	206469.0	2485615.1	133
2018-07-09	12.04	12.1	12.04	12.1	0.08	0.67	46959.0	566729.76	42
2018-07-08	12.04	12.08	12.02	12.02	-0.02	-0.17	95214.0	1146630.28	84
2018-07-05	12.12	12.24	12.04	12.04	-0.06	-0.5	195098.0	2363598.28	211
2018-07-04	12.08	12.1	12.06	12.1	0.06	0.5	42213.0	509821.88	75
2018-07-03	12.02	12.12	12.02	12.04	0.04	0.33	134083.0	1620209.9	128
2018-07-02	12.12	12.18	12.0	12.0	-0.18	-1.48	160264.0	1931461.62	159
2018-07-01	12.3	12.3	12.18	12.18	-0.12	-0.98	89418.0	1092173.14	112
2018-06-28	12.2	12.3	12.18	12.3	0.08	0.65	126418.0	1545911.66	157
2018-06-27	12.34	12.42	12.22	12.22	0.04	0.33	289434.0	3576097.1	298
2018-06-26	12.06	12.36	12.06	12.18	0.08	0.66	319452.0	3898462.82	275
2018-06-25	12.04	12.1	12.04	12.1	0.02	0.17	168077.0	2028140.92	125
2018-06-24	12.1	12.12	12.06	12.08	0.04	0.33	105314.0	1272399.3	97
2018-06-21	12.12	12.16	12.02	12.04	-0.06	-0.5	186854.0	2256187.46	143
2018-06-20	12.02	12.1	12.0	12.1	0.04	0.33	69960.0	840953.68	107
2018-06-12	11.98	12.16	11.92	12.06	0.08	0.67	134138.0	1611681.86	136
2018-06-11	12.08	12.08	11.92	11.98	-0.1	-0.83	184375.0	2214203.32	219
2018-06-10	12.28	12.3	12.0	12.08	-0.16	-1.31	295790.0	3573915.36	305
2018-06-07	12.5	12.56	12.24	12.24	-0.16	-1.29	461273.0	5718955.94	446
2018-06-06	12.2	12.42	12.18	12.4	0.24	1.97	783034.0	9657278.76	530
2018-06-05	12.22	12.24	12.14	12.16	-0.02	-0.16	118209.0	1440725.72	115
2018-06-04	12.04	12.2	12.04	12.18	0.14	1.16	118938.0	1441543.62	187
2018-06-03	12.1	12.2	12.0	12.04	-0.02	-0.17	366188.0	4439043.26	269
2018-05-31	12.02	12.1	12.0	12.06	0.02	0.17	118933.0	1431169.8	115
2018-05-30	12.06	12.12	12.02	12.04	-0.02	-0.17	64190.0	774056.08	104
2018-05-29	12.06	12.14	12.0	12.06	0.0	0.0	176242.0	2133091.18	117
2018-05-28	12.14	12.14	12.0	12.06	-0.08	-0.66	155085.0	1872585.18	196
2018-05-27	12.26	12.28	12.12	12.14	-0.12	-0.98	176462.0	2150029.26	204
2018-05-24	12.34	12.36	12.22	12.26	-0.1	-0.81	178759.0	2199552.66	153
2018-05-23	12.46	12.52	12.36	12.36	-0.01	-0.08	130106.0	1617609.72	169
2018-05-22	12.3	12.4	12.28	12.37	0.09	0.73	143481.0	1770870.12	141
2018-05-21	12.38	12.5	12.24	12.28	-0.05	-0.41	235939.0	2922058.36	244
2018-05-20	12.18	12.34	12.18	12.33	0.15	1.23	227526.0	2798754.02	182
2018-05-17	12.12	12.2	12.1	12.18	0.01	0.08	87288.0	1063307.82	98
2018-05-16	12.26	12.26	12.16	12.17	-0.11	-0.9	152199.0	1857104.44	160
2018-05-15	12.4	12.4	12.2	12.28	-0.09	-0.73	130871.0	1614042.42	164
2018-05-14	12.36	12.4	12.34	12.37	-0.03	-0.24	134692.0	1666203.08	158
2018-05-13	12.46	12.48	12.34	12.4	0.04	0.32	148084.0	1836335.5	186
2018-05-10	12.2	12.4	12.2	12.36	0.15	1.23	245838.0	3029835.6	234
2018-05-09	12.32	12.32	12.2	12.21	-0.04	-0.33	220879.0	2706437.72	225
2018-05-08	12.4	12.4	12.12	12.25	-0.22	-1.76	166424.0	2041165.72	273
2018-05-07	12.66	12.7	12.42	12.47	-0.23	-1.81	238109.0	2985946.02	317
2018-05-06	12.68	12.8	12.68	12.7	0.0	0.0	217512.0	2769004.48	184
2018-05-03	12.72	12.78	12.68	12.7	-0.1	-0.78	158299.0	2011455.84	454
2018-05-02	12.84	12.84	12.7	12.8	0.01	0.08	283483.0	3616520.76	235
2018-05-01	12.9	12.9	12.76	12.79	-0.1	-0.78	381769.0	4893293.72	272
2018-04-30	12.98	13.02	12.88	12.89	-0.11	-0.85	299924.0	3886964.52	293
2018-04-29	13.0	13.08	12.9	13.0	0.02	0.15	452900.0	5895203.88	368
2018-04-26	12.98	13.0	12.84	12.98	0.05	0.39	625155.0	8079038.66	407
2018-04-25	13.1	13.12	12.92	12.93	-0.18	-1.37	584957.0	7610180.3	467
2018-04-24	13.0	13.44	12.94	13.11	0.1	0.77	2573294.0	33996989.06	1535
2018-04-23	12.86	13.06	12.86	13.01	0.17	1.32	1025923.0	13312927.46	592
2018-04-22	12.78	12.94	12.72	12.84	0.04	0.31	506128.0	6508192.26	377
2018-04-19	12.76	12.86	12.68	12.8	0.0	0.0	704674.0	9002267.62	343
2018-04-18	12.7	12.82	12.68	12.8	0.11	0.87	661567.0	8440512.64	296
2018-04-17	12.54	12.7	12.5	12.69	0.06	0.48	479813.0	6060788.86	283
2018-04-16	12.62	12.8	12.6	12.63	0.03	0.24	431712.0	5485835.9	323
2018-04-15	12.38	12.62	12.38	12.6	0.37	3.03	378660.0	4743234.88	300
2018-04-12	12.16	12.32	12.1	12.23	0.03	0.25	409113.0	4996116.46	327
2018-04-11	12.92	12.92	12.0	12.2	-0.64	-4.98	573757.0	7224078.36	488
2018-04-10	12.84	12.9	12.72	12.84	0.02	0.16	585078.0	7513992.08	405
2018-04-09	12.9	12.94	12.8	12.82	-0.08	-0.62	480116.0	6171689.26	260
2018-04-08	12.9	13.02	12.84	12.9	0.04	0.31	634710.0	8207537.54	408
2018-04-05	12.66	13.0	12.66	12.86	0.18	1.42	1057706.0	13634787.0	662
2018-04-04	12.7	12.76	12.66	12.68	-0.01	-0.08	259429.0	3293442.6	193
2018-04-03	12.52	12.72	12.52	12.69	0.12	0.95	310169.0	3916740.46	248
2018-04-02	12.66	12.7	12.52	12.57	-0.12	-0.95	321782.0	4056772.08	315
2018-04-01	12.72	12.76	12.62	12.69	-0.14	-1.09	470694.0	5977146.76	312
2018-03-29	12.84	13.08	12.7	12.83	0.13	1.02	1157075.0	14928486.6	816
2018-03-28	12.76	12.76	12.62	12.7	0.04	0.32	230695.0	2925349.92	186
2018-03-27	12.78	12.84	12.66	12.66	-0.07	-0.55	370518.0	4724893.08	291
2018-03-26	13.04	13.04	12.7	12.73	-0.34	-2.6	930080.0	11990231.16	696
2018-03-25	12.82	13.26	12.82	13.07	0.22	1.71	1591561.0	20769041.16	1124
2018-03-22	12.82	12.92	12.82	12.85	0.02	0.16	601176.0	7741833.0	414
2018-03-21	12.68	12.84	12.66	12.83	0.14	1.1	471371.0	6007460.54	353
2018-03-20	12.72	12.76	12.64	12.69	-0.05	-0.39	294911.0	3742569.46	271
2018-03-19	12.8	12.82	12.68	12.74	-0.08	-0.62	719155.0	9154044.88	511
2018-03-18	12.84	12.94	12.72	12.82	-0.02	-0.16	362763.0	4645099.6	280
2018-03-15	13.0	13.0	12.72	12.84	-0.19	-1.46	639449.0	8217515.92	400
2018-03-14	13.12	13.2	12.98	13.03	-0.06	-0.46	941329.0	12288015.68	540
2018-03-13	12.78	13.16	12.78	13.09	0.35	2.75	1761200.0	22970037.92	966
2018-03-12	12.72	12.84	12.72	12.74	0.01	0.08	341790.0	4372013.12	283
2018-03-11	12.76	12.76	12.7	12.73	0.0	0.0	383670.0	4882979.54	244
2018-03-08	12.7	12.8	12.66	12.73	0.01	0.08	232120.0	2952838.9	222
2018-03-07	12.84	12.84	12.7	12.72	-0.12	-0.93	313847.0	4003846.22	234
2018-03-06	12.84	12.98	12.8	12.84	0.03	0.23	321269.0	4136289.22	209
2018-03-05	13.06	13.1	12.74	12.81	-0.26	-1.99	530278.0	6880749.7	393
2018-03-04	12.74	13.12	12.68	13.07	0.33	2.59	719563.0	9326723.34	440
2018-03-01	12.64	12.8	12.64	12.74	0.03	0.24	159897.0	2032005.12	150
2018-02-28	12.76	12.78	12.7	12.71	-0.18	-1.4	309936.0	3948183.18	268
2018-02-27	13.12	13.14	12.72	12.89	-0.17	-1.3	989377.0	12781966.08	614
2018-02-26	12.74	13.14	12.68	13.06	0.33	2.59	1186164.0	15344786.46	712
2018-02-25	12.56	12.92	12.5	12.73	0.23	1.84	1062832.0	13533647.58	634
2018-02-22	12.58	12.64	12.44	12.5	-0.05	-0.4	652890.0	8187518.18	459
2018-02-21	12.44	12.58	12.3	12.55	0.12	0.97	538403.0	6722148.32	380
2018-02-20	12.46	12.5	12.34	12.43	-0.06	-0.48	407430.0	5060279.6	340
2018-02-19	12.48	12.56	12.44	12.49	-0.04	-0.32	358890.0	4480260.0	342
2018-02-18	12.5	12.68	12.48	12.53	0.05	0.4	500121.0	6285413.66	469
2018-02-15	12.62	12.62	12.46	12.48	-0.04	-0.32	269495.0	3366688.94	260
2018-02-14	12.26	12.64	12.26	12.52	0.3	2.45	1116759.0	13906200.76	659
2018-02-13	12.32	12.34	12.2	12.22	-0.08	-0.65	273526.0	3355029.94	197
2018-02-12	12.36	12.38	12.28	12.3	0.09	0.74	233146.0	2875818.2	179
2018-02-11	12.38	12.38	12.18	12.21	-0.2	-1.61	386433.0	4727536.86	299
2018-02-08	12.16	12.6	12.16	12.41	0.22	1.8	440506.0	5470309.66	332
2018-02-07	12.46	12.48	12.14	12.19	-0.21	-1.69	328850.0	4070934.68	298
2018-02-06	12.48	12.5	12.36	12.4	-0.33	-2.59	443503.0	5513714.92	373
2018-02-05	12.78	12.78	12.7	12.73	-0.05	-0.39	275597.0	3508674.66	218
2018-02-04	12.7	12.8	12.6	12.78	0.0	0.0	441497.0	5603633.5	393
2018-02-01	13.04	13.34	12.76	12.78	0.36	2.9	1786421.0	23218894.52	1416
2018-01-31	12.52	12.52	12.42	12.42	-0.07	-0.56	345903.0	4307885.78	256
2018-01-30	12.54	12.6	12.44	12.49	0.0	0.0	454294.0	5687871.42	331
2018-01-29	12.36	12.52	12.36	12.49	0.14	1.13	612022.0	7621397.08	374
2018-01-28	12.3	12.4	12.26	12.35	0.08	0.65	180777.0	2231068.86	219
2018-01-25	12.32	12.34	12.22	12.27	-0.06	-0.49	139503.0	1714638.2	135
2018-01-24	12.34	12.36	12.32	12.33	0.0	0.0	89978.0	1109536.68	102
2018-01-23	12.36	12.48	12.34	12.33	-0.03	-0.24	97222.0	1203851.52	94
2018-01-22	12.42	12.44	12.36	12.36	-0.07	-0.56	119283.0	1478871.14	142
2018-01-21	12.48	12.5	12.42	12.43	-0.03	-0.24	101456.0	1263475.96	106
2018-01-18	12.6	12.6	12.4	12.46	-0.1	-0.8	180370.0	2252789.8	141
2018-01-17	12.5	12.68	12.38	12.56	0.13	1.05	437100.0	5502689.26	371
2018-01-16	12.42	12.46	12.4	12.43	-0.01	-0.08	199664.0	2481356.12	88
2018-01-15	12.5	12.5	12.42	12.44	-0.03	-0.24	117368.0	1461678.58	108
2018-01-14	12.4	12.58	12.38	12.47	0.14	1.14	372332.0	4653705.14	311
2018-01-11	12.14	12.36	12.12	12.33	0.19	1.57	309959.0	3782683.8	293
2018-01-10	12.24	12.26	12.14	12.14	-0.08	-0.65	330238.0	4027989.6	248
2018-01-09	12.36	12.38	12.18	12.22	-0.17	-1.37	286197.0	3518500.98	206
2018-01-08	12.56	12.56	12.38	12.39	-0.11	-0.88	178374.0	2226937.76	182
2018-01-07	12.44	12.64	12.4	12.5	0.09	0.73	404711.0	5063919.78	350
2018-01-04	12.44	12.5	12.4	12.41	0.01	0.08	441925.0	5498466.98	239
2018-01-03	12.52	12.54	12.32	12.4	-0.18	-1.43	433479.0	5381867.98	386
2018-01-02	12.78	12.78	12.56	12.58	-0.17	-1.33	334793.0	4238325.54	248
2018-01-01	12.86	12.9	12.7	12.75	-0.07	-0.55	554727.0	7092303.38	352
2017-12-31	12.88	12.96	12.8	12.82	0.01	0.08	478589.0	6164049.18	341
2017-12-28	12.86	12.86	12.8	12.81	0.0	0.0	318682.0	4088304.02	202
2017-12-27	12.96	13.08	12.8	12.81	-0.02	-0.16	929783.0	12010901.34	503
2017-12-26	12.8	12.94	12.76	12.83	0.11	0.86	685363.0	8812524.26	450
2017-12-25	12.74	12.86	12.68	12.72	-0.14	-1.09	447974.0	5710524.98	355
2017-12-24	12.66	13.0	12.66	12.86	0.23	1.82	839827.0	10794958.36	561
2017-12-21	12.58	12.7	12.58	12.63	0.01	0.08	279742.0	3533102.5	184
2017-12-20	12.82	12.84	12.6	12.62	-0.14	-1.1	526796.0	6691187.06	431
2017-12-19	12.86	13.08	12.7	12.76	-0.04	-0.31	1040795.0	13416266.5	659
2017-12-18	13.0	13.22	12.74	12.8	-0.28	-2.14	1662118.0	21394970.88	1031
2017-12-17	12.3	13.24	12.3	13.08	1.04	8.64	5692926.0	74349430.02	2286
2017-12-14	11.9	12.16	11.84	12.04	0.21	1.78	1201816.0	14460688.58	663
2017-12-13	11.98	11.98	11.8	11.83	-0.14	-1.17	864087.0	10256495.08	508
2017-12-12	11.74	12.32	11.74	11.97	0.21	1.79	2258099.0	27143899.5	1212
2017-12-11	12.08	12.08	11.7	11.76	-0.22	-1.84	1045099.0	12445649.82	692
2017-12-10	11.72	12.1	11.72	11.98	0.29	2.48	1111163.0	13221697.76	559
2017-12-07	11.6	11.7	11.5	11.69	0.1	0.86	447018.0	5194893.36	248
2017-12-06	11.6	11.68	11.58	11.59	-0.01	-0.09	155251.0	1806650.22	146
2017-12-05	11.58	11.62	11.52	11.6	-0.05	-0.43	376488.0	4358474.72	223
2017-12-04	11.74	11.78	11.62	11.65	-0.06	-0.51	291995.0	3412514.36	206
2017-12-03	11.56	11.74	11.56	11.71	0.19	1.65	346360.0	4043223.5	249
2017-11-30	11.46	11.54	11.46	11.52	0.02	0.17	308227.0	3541735.8	224
2017-11-29	11.6	11.72	11.48	11.5	-0.07	-0.61	604678.0	7006939.14	398
2017-11-28	11.6	11.6	11.52	11.57	-0.02	-0.17	134166.0	1553864.82	134
2017-11-27	11.64	12.1	11.42	11.59	-0.01	-0.09	897623.0	10513511.78	708
2017-11-26	11.24	11.62	11.24	11.6	0.4	3.57	464933.0	5305862.3	345
2017-11-23	11.2	11.3	11.18	11.2	0.0	0.0	323142.0	3633020.42	306
2017-11-22	11.2	11.48	11.1	11.2	0.03	0.27	435443.0	4892627.68	497
2017-11-21	11.48	11.48	10.86	11.17	-0.31	-2.7	569749.0	6351026.06	593
2017-11-20	11.98	11.98	11.42	11.48	-0.49	-4.09	534568.0	6248443.52	652
2017-11-19	12.06	12.4	11.96	11.97	0.01	0.08	530354.0	6442936.78	609
2017-11-16	12.4	12.5	11.82	11.96	-0.06	-0.5	1223758.0	14823129.9	870
2017-11-15	11.0	12.02	11.0	12.02	1.08	9.87	747453.0	8815062.42	349
2017-11-14	10.6	11.1	10.6	10.94	0.34	3.21	345239.0	3746077.46	234
2017-11-13	10.62	10.62	10.54	10.6	-0.02	-0.19	243021.0	2571052.64	128
2017-11-12	10.82	10.86	10.6	10.62	-0.12	-1.12	96134.0	1035018.62	114
2017-11-09	10.58	10.94	10.56	10.74	0.17	1.61	351060.0	3777001.08	314
2017-11-08	10.66	10.66	10.46	10.57	-0.06	-0.56	260821.0	2755444.44	276
2017-11-07	11.74	11.74	10.62	10.63	-1.17	-9.92	723299.0	7815079.32	530
2017-11-06	12.0	12.0	11.78	11.8	-0.2	-1.67	135551.0	1608057.64	152
2017-11-05	12.12	12.12	11.72	12.0	-0.2	-1.64	182965.0	2184547.42	182
2017-11-02	12.24	12.28	12.2	12.2	-0.05	-0.41	85917.0	1052185.36	95
2017-11-01	12.2	12.26	12.1	12.25	0.04	0.33	196179.0	2387933.42	170
2017-10-31	12.14	12.22	12.1	12.21	0.01	0.08	103204.0	1254991.78	91
2017-10-30	12.34	12.34	12.2	12.2	-0.14	-1.13	125080.0	1533671.46	107
2017-10-29	12.2	12.36	12.2	12.34	0.17	1.4	133734.0	1642204.84	128
2017-10-26	12.18	12.24	12.1	12.17	-0.04	-0.33	87075.0	1058974.9	117
2017-10-25	12.1	12.22	12.1	12.21	0.11	0.91	156906.0	1908895.54	122
2017-10-24	12.28	12.28	12.0	12.1	-0.25	-2.02	126416.0	1533694.22	164
2017-10-23	12.54	12.58	12.2	12.35	-0.19	-1.52	282756.0	3497275.24	291
2017-10-22	12.64	12.64	12.54	12.54	-0.11	-0.87	108991.0	1371016.74	135
2017-10-19	12.68	12.7	12.54	12.65	0.07	0.56	216249.0	2727597.1	163
2017-10-18	12.48	12.82	12.48	12.58	0.09	0.72	216688.0	2741710.94	164
2017-10-17	12.48	12.54	12.48	12.49	-0.05	-0.4	149137.0	1862804.56	84
2017-10-16	12.5	12.54	12.44	12.54	0.05	0.4	48088.0	600904.3	70
2017-10-15	12.6	12.7	12.44	12.49	-0.06	-0.48	260061.0	3265321.02	234
2017-10-12	12.38	12.6	12.34	12.55	0.14	1.13	276537.0	3441871.7	184
2017-10-11	12.52	12.68	12.38	12.41	-0.2	-1.59	250171.0	3135096.32	208
2017-10-10	12.58	12.8	12.58	12.61	-0.26	-2.02	212238.0	2694370.52	153
2017-10-09	13.0	13.1	12.86	12.87	-0.23	-1.76	394133.0	5112636.24	386
2017-10-08	13.32	13.36	13.0	13.1	-0.2	-1.5	158617.0	2101924.12	165
2017-10-05	13.38	13.42	13.3	13.3	-0.1	-0.75	164147.0	2188875.94	116
2017-10-04	13.42	13.46	13.36	13.4	0.02	0.15	240202.0	3221616.38	176
2017-10-03	13.36	13.42	13.34	13.38	0.04	0.3	177405.0	2375432.18	166
2017-10-02	13.5	13.5	13.34	13.34	-0.04	-0.3	85265.0	1142008.16	111
2017-10-01	13.38	13.4	13.36	13.38	-0.03	-0.22	69442.0	928752.36	101
2017-09-28	13.42	13.42	13.3	13.41	0.07	0.52	136385.0	1823059.1	129
2017-09-27	13.38	13.38	13.32	13.34	0.01	0.08	140568.0	1875248.92	169
2017-09-26	13.4	13.42	13.32	13.33	-0.03	-0.22	157683.0	2106408.02	207
2017-09-25	13.5	13.5	13.36	13.36	-0.13	-0.96	190341.0	2551919.3	143
2017-09-21	13.54	13.56	13.48	13.49	-0.02	-0.15	69635.0	941204.16	105
2017-09-20	13.58	13.62	13.42	13.51	-0.04	-0.3	258156.0	3487339.52	232
2017-09-19	13.7	13.72	13.54	13.55	-0.15	-1.09	229689.0	3134171.8	182
2017-09-18	13.8	13.86	13.64	13.7	0.02	0.15	399410.0	5509447.06	223
2017-09-17	13.58	13.7	13.56	13.68	0.08	0.59	184115.0	2514184.42	145
2017-09-14	13.68	13.68	13.58	13.6	-0.07	-0.51	182237.0	2480062.72	156
2017-09-13	13.76	13.76	13.66	13.67	-0.07	-0.51	278850.0	3821464.14	197
2017-09-12	13.84	14.22	13.72	13.74	-0.04	-0.29	1184457.0	16547444.32	921
2017-09-11	13.56	13.8	13.52	13.78	0.26	1.92	506432.0	6931947.18	380
2017-09-10	13.42	13.68	13.42	13.52	0.11	0.82	459826.0	6244024.66	343
2017-09-07	13.5	13.5	13.4	13.41	0.0	0.0	123553.0	1660101.48	101
2017-09-06	13.4	13.46	13.36	13.41	0.03	0.22	106315.0	1425968.34	111
2017-08-29	13.34	13.46	13.28	13.38	0.05	0.38	354920.0	4749017.32	243
2017-08-28	13.26	13.36	13.26	13.33	0.08	0.6	200023.0	2659671.04	134
2017-08-27	13.4	13.4	13.26	13.25	-0.13	-0.97	216431.0	2883591.6	203
2017-08-24	13.48	13.58	13.38	13.38	-0.07	-0.52	511569.0	6885839.0	265
2017-08-23	13.42	13.46	13.38	13.45	0.06	0.45	244818.0	3284162.7	220
2017-08-22	13.38	13.46	13.38	13.39	-0.03	-0.22	292243.0	3921118.42	176
2017-08-21	13.48	13.52	13.4	13.42	-0.05	-0.37	207165.0	2787741.14	188
2017-08-20	13.44	13.58	13.44	13.47	-0.01	-0.07	202753.0	2736953.18	189
2017-08-17	13.5	13.68	13.46	13.48	-0.13	-0.96	354105.0	4805838.6	297
2017-08-16	13.5	13.66	13.36	13.61	0.08	0.59	373119.0	5032239.4	344
2017-08-15	14.0	14.28	13.5	13.53	-0.34	-2.45	846406.0	11761243.78	661
2017-08-14	13.54	13.9	13.5	13.87	0.34	2.51	564016.0	7773043.48	367
2017-08-13	13.56	13.62	13.46	13.53	0.01	0.07	385186.0	5218805.46	229
2017-08-10	13.3	13.96	13.3	13.52	0.19	1.43	1281027.0	17452124.02	697
2017-08-09	13.58	13.58	13.28	13.33	-0.1	-0.74	498238.0	6667992.2	379
2017-08-08	13.4	13.86	13.3	13.43	0.0	0.0	969693.0	13247626.82	566
2017-08-07	13.34	13.46	13.28	13.43	0.13	0.98	638776.0	8532747.7	378
2017-08-06	13.32	13.34	13.2	13.3	0.07	0.53	363526.0	4829592.16	235
2017-08-03	13.16	13.3	13.16	13.23	0.05	0.38	269941.0	3573833.14	152
2017-08-02	13.28	13.3	13.16	13.18	-0.11	-0.83	245394.0	3247952.48	142
2017-08-01	13.3	13.36	13.22	13.29	0.06	0.45	296929.0	3949156.0	177
2017-07-31	13.18	13.28	13.18	13.23	0.05	0.38	260983.0	3451745.2	202
2017-07-30	13.26	13.26	13.0	13.18	-0.04	-0.3	189905.0	2492358.26	204
2017-07-27	13.32	13.4	13.2	13.22	-0.09	-0.68	297816.0	3962173.8	201
2017-07-26	13.3	13.4	13.3	13.31	0.05	0.38	192513.0	2568085.66	210
2017-07-25	13.2	13.34	13.2	13.26	0.06	0.45	254608.0	3384007.6	198
2017-07-24	13.2	13.2	13.12	13.2	0.0	0.0	186229.0	2451799.14	173
2017-07-23	13.24	13.26	13.14	13.2	-0.05	-0.38	187189.0	2469198.72	159
2017-07-20	13.3	13.4	13.22	13.25	-0.07	-0.53	251863.0	3346663.28	224
2017-07-19	13.28	13.34	13.28	13.32	0.0	0.0	151074.0	2013066.6	112
2017-07-18	13.38	13.4	13.22	13.32	-0.01	-0.08	310604.0	4138015.98	276
2017-07-17	13.5	13.82	13.3	13.33	-0.17	-1.26	753204.0	10217940.52	578
2017-07-16	13.3	13.54	13.28	13.5	0.19	1.43	885648.0	11859449.72	479
2017-07-13	13.06	13.34	13.04	13.31	0.31	2.38	649933.0	8569926.56	425
2017-07-12	13.0	13.08	12.98	13.0	0.05	0.39	194634.0	2533220.1	139
2017-07-11	13.02	13.06	12.94	12.95	-0.08	-0.61	111802.0	1452539.78	94
2017-07-10	13.1	13.12	12.96	13.03	-0.03	-0.23	303627.0	3962372.08	202
2017-07-09	13.12	13.16	13.08	13.06	-0.05	-0.38	94375.0	1235942.72	117
2017-07-06	13.28	13.28	13.1	13.11	-0.08	-0.61	235912.0	3108816.18	141
2017-07-05	13.18	13.26	13.18	13.19	-0.13	-0.98	448019.0	5921739.02	260
2017-07-04	13.28	13.42	13.28	13.32	-0.01	-0.08	515142.0	6882780.98	249
2017-07-03	13.32	13.38	13.26	13.33	0.08	0.6	422117.0	5614350.4	266
2017-07-02	13.34	13.4	13.16	13.25	0.1	0.76	551998.0	7324957.38	288
2017-06-22	12.98	13.26	12.9	13.15	0.29	2.26	471500.0	6177149.16	300
2017-06-21	12.78	13.0	12.7	12.86	0.18	1.42	133963.0	1722147.26	121
2017-06-20	12.84	12.92	12.66	12.68	-0.07	-0.55	148103.0	1888936.0	138
2017-06-19	12.5	12.8	12.5	12.75	0.18	1.43	100733.0	1280640.48	102
2017-06-18	12.44	12.62	12.44	12.57	-0.13	-1.02	39556.0	495630.88	68
2017-06-15	12.74	12.78	12.66	12.7	-0.09	-0.7	45685.0	581732.54	78
2017-06-14	12.74	12.8	12.74	12.79	0.05	0.39	30208.0	385801.14	57
2017-06-13	12.8	12.8	12.72	12.74	-0.07	-0.55	64306.0	820161.64	94
2017-06-12	12.98	12.98	12.8	12.81	-0.09	-0.7	150770.0	1938346.38	101
2017-06-11	13.1	13.22	12.9	12.9	-0.2	-1.53	185098.0	2411829.56	138
2017-06-08	13.24	13.24	13.08	13.1	-0.1	-0.76	118984.0	1559568.94	112
2017-06-07	13.26	13.32	13.1	13.2	0.0	0.0	153726.0	2031202.42	114
2017-06-06	13.22	13.3	13.1	13.2	-0.07	-0.53	201566.0	2662021.94	113
2017-06-05	13.26	13.3	13.0	13.27	0.09	0.68	363517.0	4807746.4	239
2017-06-04	13.0	13.2	13.0	13.18	0.15	1.15	134771.0	1771426.64	119
2017-06-01	13.2	13.2	13.0	13.03	-0.2	-1.51	414355.0	5428510.75	265
2017-05-31	13.25	13.4	13.2	13.23	-0.01	-0.08	296970.0	3952224.65	181
2017-05-30	12.95	13.35	12.95	13.24	0.15	1.15	378018.0	4995157.4	248
2017-05-29	13.0	13.15	12.8	13.09	0.1	0.77	267306.0	3482912.6	196
2017-05-28	13.4	13.4	12.95	12.99	-0.47	-3.49	367772.0	4822678.15	271
2017-05-25	13.9	14.0	13.4	13.46	-0.38	-2.75	596314.0	8183878.9	388
2017-05-24	13.8	14.25	13.75	13.84	0.07	0.51	1307965.0	18281336.1	742
2017-05-23	14.2	14.2	13.75	13.77	-0.43	-3.03	738769.0	10265331.0	457
2017-05-22	14.35	14.6	14.15	14.2	0.04	0.28	1863747.0	26794132.1	1055
2017-05-21	14.0	14.7	14.0	14.16	0.25	1.8	4289409.0	61521260.9	1703
2017-05-18	13.85	14.2	13.8	13.91	0.01	0.07	1391423.0	19529483.65	671
2017-05-17	13.95	14.05	13.9	13.9	-0.03	-0.22	417293.0	5832257.25	223
2017-05-16	14.1	14.25	13.85	13.93	-0.04	-0.29	1220169.0	17109854.75	674
2017-05-15	13.6	14.3	13.4	13.97	0.53	3.94	1320395.0	18285002.0	717
2017-05-14	13.3	13.5	13.2	13.44	0.14	1.05	401838.0	5368476.75	334
2017-05-11	13.4	13.45	13.25	13.3	-0.15	-1.12	165935.0	2215250.25	152
2017-05-10	13.5	13.5	13.4	13.45	-0.05	-0.37	79012.0	1063024.45	72
2017-05-09	13.45	13.55	13.45	13.5	0.05	0.37	179921.0	2426471.75	126
2017-05-08	13.45	13.5	13.3	13.45	-0.06	-0.44	124445.0	1669836.95	133
2017-05-07	13.7	13.7	13.45	13.51	-0.32	-2.31	282518.0	3823770.45	198
2017-05-04	13.8	13.8	13.75	13.83	-0.02	-0.14	197094.0	2714344.2	112
2017-05-03	13.9	13.95	13.85	13.85	-0.1	-0.72	111646.0	1552750.35	108
2017-05-02	13.95	14.0	13.9	13.95	0.08	0.58	255947.0	3570132.2	166
2017-05-01	13.8	14.15	13.75	13.87	0.07	0.51	611341.0	8529308.75	319
2017-04-30	13.7	13.85	13.7	13.8	0.05	0.36	136983.0	1885939.1	91
2017-04-27	13.7	13.75	13.65	13.75	0.06	0.44	141748.0	1944845.05	104
2017-04-26	13.7	13.75	13.65	13.69	-0.06	-0.44	96523.0	1322139.8	97
2017-04-25	13.8	13.9	13.7	13.75	-0.1	-0.72	178164.0	2450392.7	159
2017-04-24	13.75	13.95	13.75	13.85	0.14	1.02	154479.0	2141802.5	150
2017-04-23	13.7	13.9	13.7	13.71	0.16	1.18	148543.0	2043216.5	136
2017-04-20	13.7	13.75	13.55	13.55	-0.24	-1.74	293459.0	4008641.85	240
2017-04-19	13.8	13.8	13.7	13.79	-0.02	-0.14	103570.0	1425628.3	94
2017-04-18	13.9	13.9	13.8	13.81	-0.04	-0.29	305068.0	4220722.6	194
2017-04-17	13.85	14.0	13.85	13.85	0.0	0.0	158090.0	2198762.2	128
2017-04-16	14.1	14.1	13.85	13.85	-0.25	-1.77	207646.0	2885390.95	193
2017-04-13	14.3	14.3	14.0	14.1	-0.18	-1.26	441014.0	6261342.0	292
2017-04-12	14.15	14.3	14.15	14.28	0.11	0.78	191379.0	2727727.55	162
2017-04-11	14.3	14.35	14.15	14.17	-0.17	-1.19	259662.0	3706085.35	193
2017-04-10	14.35	14.45	14.35	14.34	0.0	0.0	211013.0	3038682.5	128
2017-04-09	14.35	14.45	14.2	14.34	-0.05	-0.35	418992.0	6013206.35	329
2017-04-06	14.5	14.8	14.35	14.39	-0.08	-0.55	812949.0	11850464.8	616
2017-04-05	14.35	14.5	14.15	14.47	0.17	1.19	1002679.0	14373705.55	561
2017-04-04	14.15	14.5	14.15	14.3	-0.02	-0.14	887390.0	12764292.95	520
2017-04-03	14.15	14.4	14.05	14.32	0.25	1.78	816981.0	11633433.45	485
2017-04-02	13.95	14.15	13.95	14.07	0.21	1.52	865534.0	12166417.15	480
2017-03-30	14.0	14.0	13.8	13.86	-0.1	-0.72	370433.0	5148372.05	236
2017-03-29	14.0	14.05	13.9	13.96	0.02	0.14	370581.0	5184883.45	211
2017-03-28	13.9	14.05	13.9	13.94	0.11	0.8	418455.0	5846384.35	286
2017-03-27	13.85	13.95	13.8	13.83	-0.02	-0.14	366418.0	5086031.95	241
2017-03-26	13.9	14.0	13.85	13.85	-0.04	-0.29	352645.0	4907106.15	249
2017-03-23	13.85	14.05	13.85	13.89	0.08	0.58	1249624.0	17433515.7	565
2017-03-22	14.1	14.1	13.8	13.81	-0.35	-2.47	338148.0	4706790.45	320
2017-03-21	14.2	14.45	14.1	14.16	-0.09	-0.63	424860.0	6085550.75	312
2017-03-20	14.6	14.6	14.25	14.25	-0.23	-1.59	261811.0	3767509.65	269
2017-03-19	14.5	14.9	14.35	14.48	0.48	3.43	1210112.0	17687080.9	865
2017-03-16	13.95	14.15	13.95	14.0	0.05	0.36	284290.0	3986972.5	249
2017-03-15	13.95	14.05	13.9	13.95	-0.01	-0.07	414704.0	5793854.15	271
2017-03-14	13.8	14.05	13.6	13.96	0.03	0.22	554422.0	7672477.8	370
2017-03-13	14.25	14.4	13.9	13.93	-0.36	-2.52	175396.0	2482121.75	213
2017-03-12	14.45	14.5	14.25	14.29	-0.15	-1.04	137361.0	1976599.55	135
2017-03-09	14.6	14.7	14.4	14.44	-0.32	-2.17	306835.0	4453054.55	296
2017-03-08	14.75	14.8	14.65	14.76	0.0	0.0	281900.0	4154905.9	169
2017-03-07	14.9	14.95	14.75	14.76	-0.1	-0.67	401310.0	5956017.45	199
2017-03-06	14.7	14.95	14.7	14.86	0.08	0.54	530539.0	7868605.5	323
2017-03-05	15.0	15.05	14.7	14.78	-0.18	-1.2	738356.0	10998193.5	383
2017-03-02	14.85	15.1	14.75	14.96	0.14	0.94	1120115.0	16739466.8	608
2017-03-01	14.8	14.95	14.65	14.82	0.04	0.27	1665244.0	24675764.8	827
2017-02-28	14.55	14.85	14.4	14.78	0.06	0.41	1862408.0	27229419.5	1018
2017-02-27	14.65	14.95	14.5	14.72	0.13	0.89	2322467.0	34201058.4	1082
2017-02-26	14.45	14.7	14.4	14.59	0.13	0.9	879461.0	12807950.5	439
2017-02-23	14.45	14.6	14.45	14.46	-0.04	-0.28	780754.0	11325905.9	468
2017-02-22	14.6	14.75	14.5	14.5	-0.1	-0.68	943607.0	13782241.9	659
2017-02-21	14.75	14.85	14.45	14.6	-0.24	-1.62	791116.0	11593905.5	647
2017-02-20	15.15	15.2	14.8	14.84	-0.32	-2.11	790056.0	11894875.15	494
2017-02-19	15.25	15.25	15.15	15.16	-0.06	-0.39	530759.0	8063429.1	381
2017-02-16	15.45	15.45	15.2	15.22	-0.24	-1.55	837196.0	12812231.1	658
2017-02-15	15.65	15.8	15.25	15.46	-0.38	-2.4	1488353.0	23023601.15	1125
2017-02-14	16.3	17.0	15.8	15.84	0.12	0.76	2986076.0	48182055.45	2218
2017-02-13	15.75	16.15	15.6	15.72	-0.08	-0.51	1715311.0	27300907.1	904
2017-02-12	15.15	15.9	15.15	15.8	0.55	3.61	1256023.0	19519396.0	822
2017-02-09	15.4	15.4	15.15	15.25	-0.05	-0.33	350873.0	5346961.8	272
2017-02-08	15.4	15.4	15.15	15.3	-0.1	-0.65	573521.0	8780779.6	358
2017-02-07	15.5	15.65	15.35	15.4	-0.1	-0.65	403655.0	6237805.9	288
2017-02-06	15.35	15.6	15.15	15.5	0.27	1.77	703570.0	10846229.3	499
2017-02-05	15.1	15.6	15.1	15.23	0.23	1.53	1066759.0	16346455.05	653
2017-02-02	15.0	15.15	14.9	15.0	0.0	0.0	516517.0	7782315.8	323
2017-02-01	15.1	15.15	15.0	15.0	-0.08	-0.53	261818.0	3938849.35	190
2017-01-31	15.1	15.1	15.0	15.08	0.0	0.0	408608.0	6145872.1	205
2017-01-30	15.25	15.25	15.1	15.08	-0.09	-0.59	642707.0	9716534.95	336
2017-01-29	15.15	15.25	15.1	15.17	0.04	0.26	523112.0	7922615.1	274
2017-01-26	15.15	15.15	15.0	15.13	0.05	0.33	696978.0	10530006.05	440
2017-01-25	15.25	15.35	15.0	15.08	-0.04	-0.26	679457.0	10295323.0	462
2017-01-24	14.9	15.35	14.9	15.12	0.3	2.02	1699486.0	25815989.65	1013
2017-01-23	14.75	14.9	14.75	14.82	0.24	1.65	575272.0	8520196.85	407
2017-01-22	14.25	14.65	14.15	14.58	0.53	3.77	755567.0	10975762.35	629
2017-01-19	14.1	14.25	13.9	14.05	-0.12	-0.85	280403.0	3944651.6	367
2017-01-18	14.25	14.4	14.1	14.17	-0.28	-1.94	369540.0	5288693.75	593
2017-01-17	14.25	14.5	14.0	14.45	0.27	1.9	442268.0	6284037.15	541
2017-01-16	14.5	14.6	14.1	14.18	-0.42	-2.88	542296.0	7807792.45	870
2017-01-15	14.85	14.85	14.6	14.6	-0.05	-0.34	538810.0	7920168.7	600
2017-01-12	15.0	15.1	14.35	14.65	-0.18	-1.21	1478297.0	21797417.35	1540
2017-01-11	16.35	16.5	14.85	14.83	-1.64	-9.96	4702576.0	73287581.45	2351
2017-01-10	15.85	16.6	15.85	16.47	0.65	4.11	5114254.0	83344415.85	2038
2017-01-09	15.6	16.1	15.6	15.82	0.24	1.54	2112242.0	33414404.35	1153
2017-01-08	15.5	15.75	15.5	15.58	-0.04	-0.26	327060.0	5099095.95	356
2017-01-05	15.65	15.9	15.5	15.62	-0.18	-1.14	560231.0	8774952.4	445
2017-01-04	16.0	16.1	15.65	15.8	-0.1	-0.63	1094473.0	17418676.0	531
2017-01-03	15.9	16.1	15.75	15.9	0.02	0.13	1032170.0	16411328.95	490
2017-01-02	15.9	16.15	15.75	15.88	0.06	0.38	1727990.0	27546299.35	824
2017-01-01	15.75	16.1	15.75	15.82	0.22	1.41	1495394.0	23765874.05	991
2016-12-29	15.75	15.9	15.5	15.6	-0.12	-0.76	1132853.0	17781840.25	657
2016-12-28	15.75	16.1	15.65	15.72	-0.01	-0.06	1622357.0	25779836.85	945
2016-12-27	15.5	15.85	15.5	15.73	0.25	1.61	1678799.0	26353576.9	845
2016-12-26	15.65	15.75	15.4	15.48	-0.12	-0.77	1728548.0	26964939.8	879
2016-12-25	15.5	15.65	15.4	15.6	0.23	1.5	1450712.0	22613200.75	844
2016-12-22	15.85	16.0	15.35	15.37	-0.33	-2.1	2176811.0	33800032.5	1441
2016-12-21	15.65	15.85	15.4	15.7	0.15	0.96	1266697.0	19809206.0	747
2016-12-20	15.65	15.9	15.35	15.55	-0.13	-0.83	1672375.0	25958153.65	949
2016-12-19	16.15	16.25	15.65	15.68	-0.42	-2.61	1451383.0	23205298.55	856
2016-12-18	15.75	16.4	15.75	16.1	0.45	2.88	3411113.0	54929407.0	1600
2016-12-15	15.5	15.75	15.4	15.65	-0.03	-0.19	1725631.0	26853301.55	838
2016-12-14	16.0	16.35	15.6	15.68	-0.3	-1.88	1803565.0	28729256.25	1185
2016-12-13	16.1	16.5	15.75	15.98	-0.02	-0.13	3119439.0	50293968.7	1854
2016-12-12	16.0	16.75	15.75	16.0	0.08	0.5	6048025.0	98109145.9	2730
2016-12-11	15.85	16.0	15.85	15.92	0.24	1.53	1427507.0	22737833.3	832
2016-12-08	15.85	16.1	15.6	15.68	-0.15	-0.95	3034472.0	48004656.8	1263
2016-12-07	15.4	16.4	15.25	15.83	0.6	3.94	6297178.0	99443770.45	2589
2016-12-06	15.0	15.5	15.0	15.23	0.21	1.4	2265374.0	34684471.2	894
2016-12-05	14.9	15.1	14.75	15.02	0.04	0.27	671909.0	10066372.85	474
2016-12-04	15.15	15.35	14.85	14.98	-0.12	-0.79	1788416.0	27024571.15	966
2016-12-01	15.25	15.4	15.1	15.1	0.1	0.67	2171621.0	33039276.3	1208
2016-11-30	15.1	15.35	15.0	15.0	-0.1	-0.66	2145144.0	32504280.85	1164
2016-11-29	15.0	15.4	14.6	15.1	0.22	1.48	4824865.0	72437297.9	2650
2016-11-28	14.75	15.25	14.5	14.88	0.21	1.43	3688385.0	55363673.7	1692
2016-11-27	14.15	14.9	14.15	14.67	0.35	2.44	2109947.0	30933700.55	1156
2016-11-24	14.25	14.9	14.1	14.32	0.14	0.99	2236516.0	32473016.25	1476
2016-11-23	14.0	14.25	13.9	14.18	0.23	1.65	1123534.0	15853125.55	768
2016-11-22	14.35	14.5	13.35	13.95	-0.62	-4.26	2479248.0	34330996.85	1443
2016-11-21	14.75	15.0	14.4	14.57	-0.3	-2.02	2908052.0	42592450.35	1479
2016-11-20	13.65	14.9	13.5	14.87	1.27	9.34	5176423.0	73638135.45	2290
2016-11-17	13.65	13.75	13.35	13.6	0.03	0.22	2156555.0	29238393.8	875
2016-11-16	13.4	13.9	13.4	13.57	0.25	1.88	2361502.0	32220339.9	676
2016-11-15	13.6	13.75	13.0	13.32	-0.26	-1.91	848705.0	11367923.35	498
2016-11-14	13.85	14.25	13.5	13.58	-0.34	-2.44	1846306.0	25461271.65	803
2016-11-13	13.5	14.0	13.5	13.92	0.44	3.26	881565.0	12108146.85	551
2016-11-10	13.35	13.6	13.35	13.48	0.21	1.58	860936.0	11598146.4	538
2016-11-09	12.85	13.35	12.65	13.27	0.14	1.07	987901.0	12877712.85	690
2016-11-08	13.25	13.35	13.1	13.13	-0.09	-0.68	774329.0	10236441.25	553
2016-11-07	13.4	13.4	13.15	13.22	-0.21	-1.56	891709.0	11835753.35	640
2016-11-06	12.9	13.65	12.85	13.43	0.95	7.61	3298845.0	44240106.05	1804
2016-11-03	12.4	12.6	12.35	12.48	0.15	1.22	652913.0	8157968.35	308
2016-11-02	12.6	12.9	12.25	12.33	-0.32	-2.53	910876.0	11473358.85	551
2016-11-01	12.4	12.9	12.35	12.65	0.17	1.36	1720898.0	21736152.6	825
2016-10-31	12.35	12.75	12.25	12.48	0.23	1.88	1566670.0	19592794.7	620
2016-10-30	12.35	12.35	12.15	12.25	-0.07	-0.57	234910.0	2885651.6	185
2016-10-27	12.25	12.4	12.25	12.32	0.02	0.16	503173.0	6208411.05	229
2016-10-26	12.35	12.4	12.25	12.3	-0.1	-0.81	402827.0	4968766.75	219
2016-10-25	12.25	12.4	12.25	12.4	0.07	0.57	619598.0	7656725.0	283
2016-10-24	12.15	12.6	12.1	12.33	0.16	1.31	989266.0	12223273.95	537
2016-10-23	12.1	12.25	12.0	12.17	0.35	2.96	584440.0	7081467.75	300
2016-10-20	11.65	11.85	11.6	11.82	0.17	1.46	216106.0	2535608.6	179
2016-10-19	11.75	11.75	11.25	11.65	-0.05	-0.43	510783.0	5885474.1	339
2016-10-18	11.85	11.9	11.5	11.7	-0.22	-1.85	374426.0	4411999.1	244
2016-10-17	12.1	12.1	11.85	11.92	-0.16	-1.32	145819.0	1736654.3	130
2016-10-16	12.25	12.25	12.0	12.08	-0.24	-1.95	279199.0	3376652.7	213
2016-10-13	12.5	12.5	12.15	12.32	-0.08	-0.65	501883.0	6219096.3	338
2016-10-12	12.25	12.6	12.25	12.4	0.07	0.57	650906.0	8100386.5	345
2016-10-11	12.35	12.4	12.25	12.33	0.18	1.48	290811.0	3592925.35	198
2016-10-10	11.9	12.15	11.75	12.15	0.03	0.25	353659.0	4247394.15	257
2016-10-09	12.6	12.75	12.1	12.12	-0.41	-3.27	455889.0	5692856.55	301
2016-10-06	12.35	12.6	12.15	12.53	0.2	1.62	368644.0	4587865.15	253
2016-10-05	12.25	12.4	12.1	12.33	0.18	1.48	406289.0	4988009.05	281
2016-10-04	12.0	12.15	11.65	12.15	0.17	1.42	319362.0	3808366.1	282
2016-10-03	11.85	12.25	11.35	11.98	-0.09	-0.75	702043.0	8377619.7	482
2016-10-02	13.35	13.4	12.0	12.07	-1.26	-9.45	379829.0	4887656.8	309
2016-09-29	12.85	13.6	12.6	13.33	0.33	2.54	469984.0	6145479.1	305
2016-09-28	13.85	14.1	12.85	13.0	-1.0	-7.14	535877.0	7193184.7	371
2016-09-27	14.5	14.5	13.5	14.0	-0.75	-5.08	497496.0	6975364.95	347
2016-09-26	14.75	14.9	14.65	14.75	0.03	0.2	169462.0	2507149.55	151
2016-09-25	14.85	14.85	14.4	14.72	0.02	0.14	191298.0	2796571.4	172
2016-09-21	14.75	14.85	14.6	14.7	0.07	0.48	252931.0	3716508.6	172
2016-09-20	14.5	14.65	14.0	14.63	0.13	0.9	276004.0	3976459.1	278
2016-09-19	15.35	15.35	14.25	14.5	-0.72	-4.73	467776.0	6797528.55	348
2016-09-18	15.6	15.6	15.15	15.22	-0.31	-2.0	190586.0	2934119.8	157
2016-09-08	15.5	15.65	15.4	15.53	0.01	0.06	233656.0	3631690.0	206
2016-09-07	15.5	15.65	15.35	15.52	-0.01	-0.06	482753.0	7508343.0	365
2016-09-06	15.85	15.85	15.5	15.53	-0.27	-1.71	401129.0	6289669.75	253
2016-09-05	15.65	15.9	15.65	15.8	0.17	1.09	367603.0	5807396.85	230
2016-09-04	15.6	15.75	15.6	15.63	0.16	1.03	360658.0	5632541.3	241
2016-09-01	16.0	16.0	15.25	15.47	-0.53	-3.31	398136.0	6181633.75	375
2016-08-31	16.15	16.35	16.0	16.0	-0.1	-0.62	490535.0	7920494.5	345
2016-08-30	16.0	16.15	15.85	16.1	0.0	0.0	494354.0	7925868.8	366
2016-08-29	16.0	16.35	15.9	16.1	0.12	0.75	701189.0	11315466.6	493
2016-08-28	15.6	16.0	15.6	15.98	0.31	1.98	271438.0	4303013.1	225
2016-08-25	15.85	15.85	15.65	15.67	-0.18	-1.14	323017.0	5083425.4	206
2016-08-24	16.1	16.25	15.85	15.85	-0.23	-1.43	285963.0	4582204.75	203
2016-08-23	16.15	16.15	15.9	16.08	0.15	0.94	229933.0	3686007.35	183
2016-08-22	16.15	16.15	15.85	15.93	-0.34	-2.09	249346.0	3981361.7	252
2016-08-21	16.5	16.5	16.25	16.27	-0.06	-0.37	218908.0	3579878.0	192
2016-08-18	16.35	16.65	16.1	16.33	-0.15	-0.91	378287.0	6177952.8	333
2016-08-17	16.9	16.9	16.4	16.48	-0.44	-2.6	923550.0	15339117.2	505
2016-08-16	17.1	17.15	16.9	16.92	-0.13	-0.76	182799.0	3111611.3	154
2016-08-15	17.15	17.25	17.0	17.05	-0.1	-0.58	224815.0	3853127.3	161
2016-08-14	17.15	17.25	17.1	17.15	0.05	0.29	145965.0	2503775.35	145
2016-08-11	17.1	17.15	17.0	17.1	-0.07	-0.41	321314.0	5481104.8	223
2016-08-10	17.4	17.4	17.1	17.17	-0.13	-0.75	353705.0	6092619.65	217
2016-08-09	17.1	17.35	17.0	17.3	0.27	1.59	649700.0	11133179.3	298
2016-08-08	17.15	17.15	16.85	17.03	0.03	0.18	433758.0	7391026.5	259
2016-08-07	16.85	17.4	16.75	17.0	0.25	1.49	1128162.0	19242350.35	565
2016-08-04	16.9	17.25	16.65	16.75	-0.12	-0.71	569281.0	9639817.45	422
2016-08-03	17.0	17.0	16.65	16.87	-0.23	-1.35	706580.0	11908656.4	454
2016-08-02	16.9	17.65	16.85	17.1	0.1	0.59	1481254.0	25555910.9	937
2016-08-01	16.9	17.0	16.75	17.0	0.2	1.19	321598.0	5426021.35	252
2016-07-31	16.65	17.1	16.5	16.8	0.07	0.42	473746.0	7934382.05	382
2016-07-28	17.0	17.0	16.4	16.73	-0.32	-1.88	338199.0	5663557.25	309
2016-07-27	17.1	17.1	16.9	17.05	0.13	0.77	257181.0	4367609.7	265
2016-07-26	17.35	17.35	16.85	16.92	-0.35	-2.03	164125.0	2791355.05	173
2016-07-25	17.0	17.35	16.75	17.27	0.34	2.01	265774.0	4507768.25	276
2016-07-24	17.5	17.5	16.9	16.93	-0.57	-3.26	320711.0	5506317.85	295
2016-07-21	17.5	17.6	17.5	17.5	0.0	0.0	181735.0	3185566.15	193
2016-07-20	17.6	17.65	17.4	17.5	-0.12	-0.68	149904.0	2630968.75	188
2016-07-19	17.75	17.85	17.6	17.62	-0.16	-0.9	587897.0	10418453.85	323
2016-07-18	17.85	17.9	17.6	17.78	0.01	0.06	678874.0	12052939.2	366
2016-07-17	17.35	17.9	17.35	17.77	0.44	2.54	1092297.0	19246586.55	531
2016-07-14	17.4	17.5	17.25	17.33	-0.12	-0.69	559908.0	9722967.0	342
2016-07-13	17.4	17.75	17.4	17.45	0.08	0.46	1097078.0	19250476.1	527
2016-07-12	17.4	17.85	17.35	17.37	-0.05	-0.29	1695397.0	29851439.85	765
2016-07-11	16.85	17.5	16.85	17.42	0.67	4.0	2237100.0	38540046.25	983
2016-07-10	16.65	16.9	16.65	16.75	0.17	1.03	283828.0	4761759.8	220
2016-06-30	16.75	16.75	16.5	16.58	-0.15	-0.9	407020.0	6764482.55	250
2016-06-29	16.9	16.9	16.65	16.73	-0.02	-0.12	520209.0	8734371.05	305
2016-06-28	16.65	17.0	16.65	16.75	-0.12	-0.71	734326.0	12353503.1	382
2016-06-27	16.5	17.4	16.4	16.87	0.47	2.87	2931928.0	49638778.3	1329
2016-06-26	15.4	16.5	15.4	16.4	-0.27	-1.62	821045.0	13091290.2	647
2016-06-23	16.85	16.9	16.6	16.67	-0.16	-0.95	903385.0	15069475.25	579
2016-06-22	16.5	17.25	16.5	16.83	0.36	2.19	3037174.0	51414657.95	1460
2016-06-21	16.5	16.6	16.4	16.47	-0.01	-0.06	164377.0	2713422.3	136
2016-06-20	16.65	16.75	16.4	16.48	-0.22	-1.32	379491.0	6286220.45	177
2016-06-19	16.75	16.9	16.65	16.7	0.13	0.78	451161.0	7576849.45	189
2016-06-16	16.6	16.65	16.5	16.57	-0.08	-0.48	164752.0	2732554.8	136
2016-06-15	16.75	16.9	16.6	16.65	-0.17	-1.01	399603.0	6681443.55	225
2016-06-14	16.85	16.9	16.75	16.82	0.0	0.0	498069.0	8393415.65	289
2016-06-13	16.65	16.85	16.6	16.82	0.24	1.45	347372.0	5811737.2	221
2016-06-12	16.65	16.75	16.6	16.58	-0.02	-0.12	151584.0	2521131.5	142
2016-06-09	16.85	16.85	16.6	16.6	-0.15	-0.9	339875.0	5676345.7	259
2016-06-08	16.6	17.1	16.5	16.75	0.27	1.64	938591.0	15772727.25	562
2016-06-07	16.4	16.6	16.35	16.48	0.25	1.54	334268.0	5481332.9	223
2016-06-06	16.35	16.35	16.1	16.23	0.06	0.37	153469.0	2485896.65	159
2016-06-05	16.4	16.5	16.15	16.17	-0.25	-1.52	362398.0	5928702.85	282
2016-06-02	16.5	16.6	16.4	16.42	-0.03	-0.18	215768.0	3551587.75	193
2016-06-01	16.4	16.6	16.35	16.45	0.05	0.3	271322.0	4469421.9	254
2016-05-31	16.25	16.4	16.15	16.4	0.25	1.55	361348.0	5896930.55	240
2016-05-30	16.4	16.6	16.1	16.15	-0.28	-1.7	325052.0	5310341.75	278
2016-05-29	16.75	16.75	16.15	16.43	-0.25	-1.5	489313.0	8032510.0	370
2016-05-26	16.75	17.1	16.6	16.68	0.01	0.06	1752442.0	29534592.35	958
2016-05-25	16.85	16.9	16.6	16.67	0.15	0.91	571896.0	9558628.3	394
2016-05-24	16.25	16.6	16.0	16.52	0.24	1.47	645441.0	10524603.25	529
2016-05-23	17.85	17.85	16.25	16.28	-1.55	-8.69	1206920.0	20517348.35	869
2016-05-22	17.9	18.1	17.75	17.83	-0.19	-1.05	801869.0	14346435.6	525
2016-05-19	18.1	18.15	17.9	18.02	-0.23	-1.26	686430.0	12390380.35	498
2016-05-18	18.15	18.5	18.1	18.25	0.17	0.94	1645747.0	30178751.9	963
2016-05-17	18.1	18.35	18.0	18.08	0.08	0.44	1319625.0	23974722.4	577
2016-05-16	18.1	18.15	17.9	18.0	-0.13	-0.72	961822.0	17335426.15	568
2016-05-15	18.1	18.4	18.0	18.13	-0.02	-0.11	838971.0	15273767.45	524
2016-05-12	18.35	18.4	18.1	18.15	-0.1	-0.55	897149.0	16393476.8	493
2016-05-11	18.5	18.65	18.15	18.25	-0.17	-0.92	698397.0	12860835.2	566
2016-05-10	18.6	18.65	18.4	18.42	-0.15	-0.81	619837.0	11488611.75	499
2016-05-09	18.75	18.75	18.5	18.57	-0.08	-0.43	908568.0	16903771.9	537
2016-05-08	18.9	19.1	18.6	18.65	-0.08	-0.43	1605888.0	30286004.05	945
2016-05-05	18.5	19.15	18.5	18.73	0.26	1.41	2017470.0	38121320.0	1449
2016-05-04	19.0	19.15	18.4	18.47	-0.53	-2.79	1925509.0	36019113.25	1294
2016-05-03	19.1	19.5	18.9	19.0	0.1	0.53	5358623.0	102680741.9	2586
2016-05-02	18.35	19.1	18.35	18.9	0.55	3.0	3116644.0	58210832.7	1559
2016-05-01	18.5	18.65	18.15	18.35	-0.1	-0.54	1494915.0	27501829.65	791
2016-04-28	18.75	19.25	18.4	18.45	-0.23	-1.23	3109704.0	58488166.6	1519
2016-04-27	18.4	18.9	18.35	18.68	0.41	2.24	2945947.0	54987801.05	1650
2016-04-26	17.85	18.4	17.6	18.27	0.4	2.24	3260455.0	59114379.0	1649
2016-04-25	17.9	18.25	17.65	17.87	-0.03	-0.17	2127186.0	38164897.9	1031
2016-04-24	18.25	18.35	17.85	17.9	0.5	2.87	2501291.0	45312558.15	1445
2016-04-21	17.6	17.65	17.35	17.4	0.03	0.17	828282.0	14428107.4	589
2016-04-20	17.6	18.0	17.15	17.37	-0.18	-1.03	2496287.0	44151394.05	1254
2016-04-19	17.1	17.9	17.1	17.55	0.63	3.72	2303153.0	40474689.3	1201
2016-04-18	16.65	17.0	16.6	16.92	0.04	0.24	480071.0	8071636.15	387
2016-04-17	17.25	17.25	16.85	16.88	-0.4	-2.31	866454.0	14770018.1	561
2016-04-14	17.65	17.75	17.25	17.28	-0.22	-1.26	1388154.0	24269416.45	921
2016-04-13	17.1	17.6	17.0	17.5	0.5	2.94	2600383.0	45144485.9	1381
2016-04-12	16.9	17.15	16.9	17.0	-0.02	-0.12	914964.0	15628868.25	541
2016-04-11	16.85	17.5	16.85	17.02	0.24	1.43	3406474.0	58437952.0	1603
2016-04-10	16.75	17.0	16.65	16.78	0.28	1.7	1357373.0	22827273.15	752
2016-04-07	16.6	16.75	16.5	16.5	0.17	1.04	1258243.0	20901898.65	752
2016-04-06	16.4	16.65	16.25	16.33	0.03	0.18	1148071.0	18897507.15	666
2016-04-05	16.0	16.4	15.85	16.3	0.27	1.68	1172052.0	18948568.95	746
2016-04-04	15.65	16.15	15.65	16.03	0.36	2.3	522783.0	8315432.05	412
2016-04-03	16.65	16.65	15.5	15.67	-1.03	-6.17	1031533.0	16310582.3	710
2016-03-31	16.85	16.85	16.6	16.7	-0.13	-0.77	486200.0	8119627.95	398
2016-03-30	16.85	16.9	16.75	16.83	0.08	0.48	623548.0	10515865.2	457
2016-03-29	17.1	17.1	16.6	16.75	-0.23	-1.35	707002.0	11849904.15	515
2016-03-28	17.15	17.25	16.9	16.98	-0.05	-0.29	541111.0	9243373.95	345
2016-03-27	17.35	17.4	16.9	17.03	-0.3	-1.73	512519.0	8783840.7	414
2016-03-24	17.4	17.6	17.25	17.33	-0.29	-1.65	668889.0	11642184.75	556
2016-03-23	17.85	17.9	17.6	17.62	-0.2	-1.12	920361.0	16349978.15	569
2016-03-22	18.15	18.25	17.6	17.82	-0.28	-1.55	1460376.0	26075638.95	994
2016-03-21	17.9	18.6	17.9	18.1	0.25	1.4	3651491.0	66750116.35	1980
2016-03-20	17.85	17.9	17.75	17.85	0.2	1.13	995513.0	17747166.05	631
2016-03-17	18.0	18.1	17.6	17.65	-0.18	-1.01	1257085.0	22417869.2	758
2016-03-16	17.5	18.0	17.4	17.83	0.46	2.65	2960573.0	52544326.2	1444
2016-03-15	17.35	17.5	17.1	17.37	0.14	0.81	800261.0	13857136.3	1866
2016-03-14	17.6	17.65	17.15	17.23	-0.3	-1.71	978184.0	17001655.75	675
2016-03-13	17.75	17.75	17.5	17.53	0.03	0.17	829361.0	14596619.5	569
2016-03-10	17.9	18.15	17.4	17.5	-0.23	-1.3	1868804.0	33207518.1	1115
2016-03-09	17.85	18.15	17.5	17.73	-0.12	-0.67	2545272.0	45264340.75	1520
2016-03-08	17.5	17.9	17.15	17.85	0.55	3.18	3740029.0	66024196.8	1889
2016-03-07	17.25	17.65	17.1	17.3	0.15	0.87	2883524.0	50218203.95	1634
2016-03-06	17.15	17.4	17.1	17.15	0.2	1.18	2009225.0	34664979.95	1197
2016-03-03	17.0	17.25	16.9	16.95	0.02	0.12	744083.0	12706637.45	515
2016-03-02	17.35	17.6	16.75	16.93	-0.27	-1.57	1971530.0	33865883.25	1250
2016-03-01	16.85	17.65	16.75	17.2	0.53	3.18	2984703.0	51581667.85	1644
2016-02-29	16.9	17.1	16.6	16.67	-0.25	-1.48	1018694.0	17161249.1	653
2016-02-28	16.9	17.0	16.85	16.92	0.27	1.62	785558.0	13308164.2	646
2016-02-25	16.65	16.9	16.4	16.65	0.33	2.02	1617612.0	26874943.45	863
2016-02-24	16.75	17.25	16.1	16.32	-0.48	-2.86	2545193.0	42947855.15	1477
2016-02-23	16.65	16.85	16.5	16.8	0.22	1.33	1042642.0	17396438.6	689
2016-02-22	16.25	17.15	16.15	16.58	0.63	3.95	2406529.0	40161206.3	1505
2016-02-21	16.0	16.35	15.75	15.95	0.1	0.63	1235318.0	19869843.5	715
2016-02-18	15.9	16.0	15.65	15.85	0.2	1.28	957418.0	15173329.45	605
2016-02-17	15.15	15.65	15.15	15.65	0.43	2.83	570317.0	8825270.0	454
2016-02-16	15.4	15.85	14.9	15.22	0.12	0.79	957334.0	14708830.35	750
2016-02-15	14.85	15.35	14.4	15.1	0.55	3.78	893024.0	13368875.2	607
2016-02-14	16.35	16.4	14.5	14.55	-1.37	-8.61	878237.0	13558575.55	573
2016-02-11	16.4	16.65	15.9	15.92	-0.65	-3.92	710914.0	11573719.55	558
2016-02-10	16.65	16.85	16.5	16.57	-0.13	-0.78	905721.0	15082895.15	586
2016-02-09	16.35	17.15	16.35	16.7	0.28	1.71	2273800.0	38364743.05	1321
2016-02-08	16.6	17.0	16.35	16.42	-0.01	-0.06	839765.0	13977821.5	615
2016-02-07	16.65	16.85	16.35	16.43	-0.29	-1.73	934863.0	15552860.25	820
2016-02-04	16.85	17.15	16.6	16.72	0.22	1.33	1425230.0	24074481.3	1133
2016-02-03	16.0	16.65	15.9	16.5	0.37	2.29	794792.0	12860223.55	672
2016-02-02	16.5	17.0	16.0	16.13	-0.92	-5.4	1284508.0	21365072.95	1052
2016-02-01	17.5	18.25	16.9	17.05	-0.62	-3.51	3245168.0	56616661.3	2016
2016-01-31	16.5	17.65	16.35	17.67	1.6	9.96	1932458.0	33332518.45	1028
2016-01-28	15.9	16.35	15.9	16.07	0.32	2.03	1304230.0	21011736.25	684
2016-01-27	16.1	16.25	15.75	15.75	-0.12	-0.76	1515976.0	24211039.1	776
2016-01-26	15.0	16.1	15.0	15.87	0.02	0.13	1293391.0	20337034.5	1146
2016-01-25	15.25	16.15	15.0	15.85	0.53	3.46	1827432.0	28710588.0	1221
2016-01-24	16.75	16.75	15.25	15.32	-0.05	-0.33	619076.0	9829644.2	609
2016-01-21	15.0	15.6	14.75	15.37	0.12	0.79	509928.0	7759438.85	467
2016-01-20	16.0	16.5	15.25	15.25	-1.63	-9.66	631018.0	9885495.35	560
2016-01-19	16.0	17.0	16.0	16.88	1.0	6.3	547659.0	9109197.35	459
2016-01-18	14.85	16.5	14.15	15.88	0.63	4.13	893928.0	13823631.35	777
2016-01-17	16.15	16.15	15.25	15.25	-1.67	-9.87	564386.0	8644365.5	449
2016-01-14	18.35	18.85	16.85	16.92	-1.76	-9.42	652255.0	11423311.15	655
2016-01-13	19.15	19.15	18.6	18.68	-0.1	-0.53	821767.0	15468810.75	560
2016-01-12	19.4	19.4	18.4	18.78	-0.64	-3.3	833855.0	15745331.95	605
2016-01-11	19.15	19.5	18.35	19.42	0.25	1.3	1281637.0	24186742.55	1023
2016-01-10	20.6	21.35	19.1	19.17	-1.7	-8.15	457211.0	9176779.5	505
2016-01-07	21.4	21.5	20.65	20.87	-0.96	-4.4	642880.0	13601815.15	611
2016-01-06	22.1	22.35	21.35	21.83	-0.15	-0.68	773236.0	16979282.65	729
2016-01-05	21.75	22.15	21.6	21.98	0.3	1.38	817809.0	17873719.0	690
2016-01-04	22.4	22.75	21.65	21.68	-0.77	-3.43	1129474.0	25206990.35	866
2016-01-03	22.4	22.5	22.35	22.45	0.03	0.13	725578.0	16289939.1	522
2015-12-31	22.65	22.75	22.25	22.42	-0.5	-2.18	1491832.0	33510658.8	1115
2015-12-30	22.75	23.5	22.6	22.92	0.42	1.87	2416555.0	55913829.9	1731
2015-12-29	22.35	22.6	21.85	22.5	0.05	0.22	1142839.0	25334274.15	973
2015-12-28	22.15	22.85	21.9	22.45	0.28	1.26	1163182.0	26067044.1	1027
2015-12-27	22.4	22.6	21.9	22.17	-0.33	-1.47	1457329.0	32365803.25	1091
2015-12-24	23.15	23.35	22.25	22.5	-0.62	-2.68	1752436.0	39954990.85	1447
2015-12-23	23.4	23.5	22.85	23.12	-0.28	-1.2	2055974.0	47646056.75	1236
2015-12-22	23.4	24.1	23.25	23.4	0.73	3.22	3590165.0	84385256.5	2415
2015-12-21	23.0	23.15	22.6	22.67	-0.28	-1.22	1225714.0	28103011.75	806
2015-12-20	23.15	23.25	22.85	22.95	-0.38	-1.63	725160.0	16693992.0	636
2015-12-17	23.5	23.6	23.25	23.33	0.01	0.04	1150061.0	26946061.2	785
2015-12-16	23.85	23.9	23.25	23.32	-0.28	-1.19	1071627.0	25187231.0	760
2015-12-15	23.5	23.75	23.35	23.6	0.25	1.07	1146103.0	26977318.7	927
2015-12-14	24.1	24.1	23.1	23.35	-0.45	-1.89	1173208.0	27643921.55	979
2015-12-13	22.6	24.15	22.0	23.8	0.15	0.63	1325581.0	30870207.7	1146
2015-12-10	24.25	24.25	23.6	23.65	-0.58	-2.39	1085169.0	25808513.2	907
2015-12-09	24.65	25.3	23.85	24.23	0.0	0.0	2890186.0	70821465.9	1942
2015-12-08	24.5	24.65	23.35	24.23	-0.8	-3.2	1342579.0	32518272.35	1087
2015-12-07	25.7	25.7	24.9	25.03	-0.57	-2.23	828054.0	20867650.35	815
2015-12-06	25.6	26.1	25.4	25.6	0.03	0.12	1245514.0	31985274.8	899
2015-12-03	25.3	26.3	25.1	25.57	-0.03	-0.12	2092898.0	53808024.9	1393
2015-12-02	25.8	25.9	25.2	25.6	-0.25	-0.97	1177132.0	30035765.3	913
2015-12-01	25.9	26.3	25.6	25.85	-0.02	-0.08	1086904.0	28175507.6	1012
2015-11-30	25.5	26.0	25.1	25.87	0.57	2.25	1916210.0	48980421.9	1380
2015-11-29	24.85	26.0	24.75	25.3	0.93	3.82	4564935.0	116114304.15	2867
2015-11-26	24.0	24.85	24.0	24.37	0.49	2.05	5160453.0	126053697.7	3017
2015-11-25	23.85	24.25	23.85	23.88	0.03	0.13	696904.0	16736533.9	534
2015-11-24	23.75	24.1	23.6	23.85	0.13	0.55	661055.0	15764791.6	562
2015-11-23	24.35	24.35	23.5	23.72	-0.55	-2.27	1157637.0	27617544.3	891
2015-11-22	24.15	24.75	24.1	24.27	0.19	0.79	970221.0	23679728.4	831
2015-11-19	24.15	24.4	24.0	24.08	-0.07	-0.29	880138.0	21279207.05	655
2015-11-18	24.5	24.85	23.9	24.15	-0.57	-2.31	1587673.0	38771668.9	1339
2015-11-17	24.9	25.4	24.6	24.72	-0.06	-0.24	994953.0	24863764.3	893
2015-11-16	24.4	25.5	24.25	24.78	0.46	1.89	1326483.0	32999933.2	1047
2015-11-15	24.25	25.3	23.85	24.32	-0.35	-1.42	1282301.0	31382177.6	1049
2015-11-12	24.5	24.9	24.0	24.67	0.29	1.19	986564.0	24131592.75	793
2015-11-11	24.25	24.5	24.0	24.38	0.25	1.04	491665.0	11927948.85	453
2015-11-10	24.5	24.85	24.1	24.13	-0.24	-0.98	528253.0	12846630.1	525
2015-11-09	25.2	25.2	24.0	24.37	-0.5	-2.01	1690289.0	41337004.1	1374
2015-11-08	23.15	25.1	22.75	24.87	2.04	8.94	3059527.0	74033617.2	1777
2015-11-05	22.15	23.15	22.15	22.83	0.45	2.01	751776.0	17097370.1	666
2015-11-04	22.0	22.6	21.6	22.38	0.61	2.8	733768.0	16235414.85	594
2015-11-03	22.0	22.35	21.35	21.77	-0.08	-0.37	1040371.0	22805838.5	673
2015-11-02	21.75	22.25	21.65	21.85	0.13	0.6	640448.0	14048949.7	417
2015-11-01	21.85	21.9	21.25	21.72	-0.06	-0.28	322473.0	6999033.35	330
2015-10-29	21.9	22.1	21.4	21.78	0.26	1.21	397224.0	8656116.65	398
2015-10-28	19.15	21.65	19.15	21.52	0.39	1.85	1061901.0	21948366.35	880
2015-10-27	22.5	22.65	20.85	21.13	-1.44	-6.38	410398.0	9030090.45	350
2015-10-26	22.4	22.65	21.85	22.57	0.24	1.07	297959.0	6663946.85	278
2015-10-25	22.5	23.0	22.0	22.33	0.16	0.72	888987.0	20017013.35	539
2015-10-22	22.5	22.75	21.25	22.17	-0.66	-2.89	701932.0	15463617.25	631
2015-10-21	23.35	23.35	22.5	22.83	-0.42	-1.81	595730.0	13702072.0	514
2015-10-20	22.65	23.6	22.65	23.25	0.42	1.84	901450.0	20972501.35	684
2015-10-19	23.15	23.15	22.75	22.83	-0.27	-1.17	468330.0	10724904.25	352
2015-10-18	23.15	23.35	22.75	23.1	0.1	0.43	385199.0	8904285.5	357
2015-10-15	22.65	23.4	22.5	23.0	0.13	0.57	1059180.0	24252695.0	718
2015-10-14	22.65	23.1	22.1	22.87	0.27	1.19	784389.0	17756755.75	617
2015-10-13	22.0	22.85	21.65	22.6	0.62	2.82	1150301.0	25711463.75	848
2015-10-12	22.35	22.75	21.85	21.98	-0.42	-1.88	1461018.0	32559647.05	1236
2015-10-11	21.75	22.85	21.75	22.4	0.65	2.99	1319431.0	29193726.25	876
2015-10-08	21.0	21.9	20.75	21.75	0.83	3.97	1061403.0	22560172.0	591
2015-10-07	20.5	21.0	20.4	20.92	0.67	3.31	499361.0	10346886.15	305
2015-10-06	20.1	20.35	20.0	20.25	0.2	1.0	487279.0	9857118.8	294
2015-10-05	19.75	20.1	19.65	20.05	0.38	1.93	254200.0	5067444.95	208
2015-10-04	19.65	19.75	19.6	19.67	0.15	0.77	307943.0	6050198.65	224
2015-10-01	19.5	19.75	19.5	19.52	0.02	0.1	237292.0	4646185.6	216
2015-09-30	19.35	19.65	19.35	19.5	0.22	1.14	198701.0	3874643.75	217
2015-09-29	19.5	19.5	19.15	19.28	-0.4	-2.03	255260.0	4953072.6	240
2015-09-21	19.75	19.85	19.6	19.68	0.11	0.56	287920.0	5671864.0	248
2015-09-20	19.65	20.0	19.5	19.57	-0.15	-0.76	303852.0	6002154.35	293
2015-09-17	20.0	20.15	19.65	19.72	-0.25	-1.25	218204.0	4345213.5	257
2015-09-16	20.25	20.35	19.9	19.97	0.07	0.35	389050.0	7833699.85	343
2015-09-15	20.0	20.1	19.4	19.9	-0.05	-0.25	460045.0	9109466.7	464
2015-09-14	20.6	20.65	19.9	19.95	-0.65	-3.16	533163.0	10830298.55	503
2015-09-13	20.85	21.0	20.6	20.6	-0.13	-0.63	611105.0	12698194.1	470
2015-09-10	20.65	21.0	20.4	20.73	-0.27	-1.29	702127.0	14598712.85	584
2015-09-09	20.5	21.4	20.5	21.0	0.93	4.63	1952530.0	41102605.85	1305
2015-09-08	19.85	20.15	19.65	20.07	0.27	1.36	884870.0	17653075.2	650
2015-09-07	20.0	20.15	19.75	19.8	-0.1	-0.5	572631.0	11443308.25	466
2015-09-06	19.75	20.1	19.65	19.9	0.12	0.61	712037.0	14200329.4	573
2015-09-03	20.0	20.35	19.75	19.78	-0.04	-0.2	649184.0	12965350.0	611
2015-09-02	19.35	19.9	18.9	19.82	0.25	1.28	1333144.0	25964915.65	1001
2015-09-01	20.0	20.35	19.5	19.57	-0.33	-1.66	1032826.0	20491702.65	870
2015-08-31	19.15	20.6	18.9	19.9	0.55	2.84	1794138.0	35289633.65	1386
2015-08-30	20.0	20.15	19.15	19.35	0.17	0.89	852777.0	16950176.3	642
2015-08-27	19.5	20.1	19.1	19.18	0.5	2.68	975545.0	19203249.75	796
2015-08-26	18.9	19.5	18.4	18.68	-0.19	-1.01	785459.0	14858133.0	725
2015-08-25	17.6	18.9	17.35	18.87	1.6	9.26	1429117.0	25919643.2	1133
2015-08-24	19.0	19.4	17.15	17.27	-1.66	-8.77	1214437.0	21751236.8	1029
2015-08-23	19.65	20.15	18.9	18.93	-2.0	-9.56	764599.0	15039878.05	816
2015-08-20	19.35	21.0	19.15	20.93	1.01	5.07	821089.0	16631941.35	748
2015-08-19	20.85	20.9	19.65	19.92	-0.71	-3.44	437845.0	8926126.3	576
2015-08-18	22.0	22.0	19.85	20.63	-1.3	-5.93	774431.0	16132658.1	796
2015-08-17	21.65	22.15	21.65	21.93	0.05	0.23	420494.0	9213542.25	464
2015-08-16	23.35	23.35	21.5	21.88	-1.25	-5.4	495306.0	11107701.3	590
2015-08-13	23.6	23.75	23.1	23.13	-0.2	-0.86	391839.0	9162374.3	374
2015-08-12	23.35	23.5	22.75	23.33	-0.2	-0.85	769733.0	17763809.15	574
2015-08-11	23.9	24.15	23.5	23.53	-0.37	-1.55	440443.0	10484305.8	425
2015-08-10	23.6	23.9	23.6	23.9	0.45	1.92	338795.0	8043117.15	359
2015-08-09	22.9	23.5	22.85	23.45	0.2	0.86	507814.0	11763433.8	434
2015-08-06	23.5	23.5	22.75	23.25	-0.4	-1.69	490492.0	11383819.05	547
2015-08-05	23.85	24.15	23.6	23.65	-0.23	-0.96	478044.0	11352821.1	457
2015-08-04	24.0	24.1	23.4	23.88	-0.19	-0.79	343399.0	8161306.05	365
2015-08-03	23.1	24.15	22.65	24.07	0.7	3.0	775292.0	18151080.5	624
2015-08-02	24.9	24.9	23.35	23.37	-1.5	-6.03	777448.0	18439354.8	812
2015-07-30	25.5	25.7	24.85	24.87	-0.58	-2.28	648925.0	16302833.95	614
2015-07-29	25.6	25.8	25.4	25.45	-0.15	-0.59	527881.0	13524440.2	479
2015-07-28	25.5	25.9	25.3	25.6	-0.23	-0.89	528964.0	13554866.45	540
2015-07-27	26.5	26.5	25.8	25.83	-0.64	-2.42	816878.0	21367472.5	838
2015-07-26	26.4	27.3	26.4	26.47	0.27	1.03	4073793.0	109342155.3	2591
2015-07-23	25.3	26.6	25.1	26.2	1.1	4.38	1816237.0	46939786.55	1475
2015-07-22	24.65	25.4	24.5	25.1	0.77	3.16	1328350.0	33227972.2	956
2015-07-15	24.5	24.65	24.15	24.33	-0.17	-0.69	395986.0	9677391.15	316
2015-07-14	24.35	24.75	24.35	24.5	0.12	0.49	365755.0	8968635.8	372
2015-07-13	24.5	24.6	24.25	24.38	0.03	0.12	149483.0	3649555.0	250
2015-07-12	24.5	24.85	24.35	24.35	-0.07	-0.29	296128.0	7248153.4	353
2015-07-09	24.35	24.6	24.25	24.42	0.19	0.78	358009.0	8727412.0	403
2015-07-08	24.0	24.9	23.85	24.23	0.23	0.96	772940.0	18837890.2	825
2015-07-07	24.4	24.65	23.9	24.0	-0.48	-1.96	421823.0	10228229.6	519
2015-07-06	24.0	25.2	23.85	24.48	0.46	1.92	1218238.0	30036924.2	1077
2015-07-05	24.0	24.25	24.0	24.02	-0.13	-0.54	276278.0	6656997.0	275
2015-07-02	24.25	24.65	24.1	24.15	-0.27	-1.11	336180.0	8176067.55	385
2015-07-01	24.6	24.85	23.85	24.42	-0.13	-0.53	571702.0	13969747.85	546
2015-06-30	23.75	24.65	23.6	24.55	0.42	1.74	625791.0	15109314.9	573
2015-06-29	24.75	24.75	23.65	24.13	-0.95	-3.79	646798.0	15627740.3	611
2015-06-28	25.9	26.1	24.65	25.08	-0.64	-2.49	923067.0	23425850.9	903
2015-06-25	24.65	26.7	24.65	25.72	1.45	5.97	3735322.0	97617137.8	2319
2015-06-24	23.6	24.4	23.5	24.27	0.87	3.72	701015.0	16828062.55	546
2015-06-23	23.35	23.6	23.25	23.4	0.08	0.34	401159.0	9383747.5	349
2015-06-22	23.5	23.5	23.15	23.32	-0.23	-0.98	419488.0	9796324.5	333
2015-06-21	24.1	24.1	23.4	23.55	-0.53	-2.2	243516.0	5751667.7	328
2015-06-18	24.15	24.35	24.1	24.08	-0.14	-0.58	199468.0	4823552.3	157
2015-06-17	24.35	24.35	24.1	24.22	-0.15	-0.62	200419.0	4850890.7	206
2015-06-16	24.15	24.6	24.1	24.37	0.19	0.79	616252.0	14975201.85	495
2015-06-15	24.75	24.85	24.15	24.18	-0.45	-1.83	470963.0	11511936.25	434
2015-06-14	23.9	24.85	23.9	24.63	0.48	1.99	439575.0	10713611.05	373
2015-06-11	24.4	24.5	24.1	24.15	-0.27	-1.11	391880.0	9500314.35	401
2015-06-10	24.75	24.75	24.25	24.42	-0.1	-0.41	406400.0	9967926.4	390
2015-06-09	25.0	25.0	24.15	24.52	-0.45	-1.8	355837.0	8731615.6	462
2015-06-08	25.3	25.3	24.9	24.97	-0.3	-1.19	424123.0	10675168.55	426
2015-06-07	25.7	25.8	25.2	25.27	-0.55	-2.13	741279.0	18834309.35	599
2015-06-04	25.9	26.1	25.8	25.82	-0.08	-0.31	444780.0	11528074.35	472
2015-06-03	26.1	26.2	25.8	25.9	-0.12	-0.46	1067968.0	27733598.5	690
2015-06-02	25.8	26.7	25.8	26.02	0.2	0.77	1976693.0	51826291.7	1181
2015-06-01	25.6	26.3	25.6	25.82	0.2	0.78	1329115.0	34449919.1	970
2015-05-31	25.8	26.1	25.5	25.62	-0.2	-0.77	526368.0	13613405.55	408
2015-05-28	25.8	25.9	25.8	25.82	0.07	0.27	225137.0	5806939.0	254
2015-05-27	26.1	26.1	25.8	25.75	-0.23	-0.89	402965.0	10432980.4	343
2015-05-26	26.2	26.3	25.8	25.98	-0.09	-0.35	624639.0	16252645.2	481
2015-05-25	26.5	26.5	26.0	26.07	-0.18	-0.69	884863.0	23216827.85	639
2015-05-24	25.8	26.4	25.7	26.25	0.6	2.34	1618308.0	42220777.65	1154
2015-05-21	25.7	25.8	25.5	25.65	0.07	0.27	642731.0	16522095.95	564
2015-05-20	25.5	25.8	25.4	25.58	0.13	0.51	927289.0	23756245.05	763
2015-05-19	25.7	25.8	25.3	25.45	-0.2	-0.78	618486.0	15834836.15	489
2015-05-18	25.7	26.2	25.5	25.65	-0.1	-0.39	1226513.0	31775546.0	801
2015-05-17	25.4	25.8	25.3	25.75	0.43	1.7	921410.0	23631524.95	624
2015-05-14	25.5	25.6	25.3	25.32	-0.11	-0.43	595789.0	15128452.85	438
2015-05-13	25.5	25.6	25.2	25.43	-0.04	-0.16	541529.0	13739844.7	491
2015-05-12	25.5	25.8	25.2	25.47	0.02	0.08	660866.0	16759643.65	608
2015-05-11	26.0	26.4	25.2	25.45	-0.48	-1.85	1322090.0	34196654.4	1028
2015-05-10	26.2	26.3	25.8	25.93	0.05	0.19	327428.0	8479892.0	368
2015-05-07	26.3	26.3	25.7	25.88	-0.32	-1.22	546203.0	14153572.05	605
2015-05-06	26.2	26.5	26.0	26.2	-0.02	-0.08	611066.0	16030361.85	563
2015-05-05	26.8	26.8	26.1	26.22	-0.33	-1.24	1405555.0	37074973.05	1104
2015-05-04	26.3	27.0	26.3	26.55	0.62	2.39	3153792.0	84218302.1	2238
2015-05-03	26.3	26.6	25.0	25.93	-0.12	-0.46	2485802.0	64878705.85	1863
2015-04-30	26.3	27.2	25.5	26.05	0.07	0.27	4672700.0	123535661.45	3192
2015-04-29	24.5	26.5	24.35	25.98	1.63	6.69	5196944.0	131438674.65	2673
2015-04-28	24.35	24.5	24.25	24.35	0.0	0.0	624301.0	15224975.2	489
2015-04-27	24.6	24.75	24.25	24.35	-0.15	-0.61	1323243.0	32437391.75	947
2015-04-26	24.15	24.75	24.1	24.5	0.38	1.58	1787438.0	43656637.65	1075
2015-04-23	23.75	24.35	23.75	24.12	0.15	0.63	1163453.0	27942892.75	740
2015-04-22	24.1	24.5	23.65	23.97	0.24	1.01	2426026.0	58422076.95	1387
2015-04-21	23.6	23.85	23.35	23.73	0.33	1.41	1276540.0	30190358.35	870
2015-04-20	23.75	23.75	23.35	23.4	-0.33	-1.39	765174.0	17975759.55	588
2015-04-19	23.65	24.0	23.5	23.73	0.36	1.54	1284642.0	30441546.95	893
2015-04-16	23.75	23.9	23.35	23.37	-0.3	-1.27	1155052.0	27218734.6	803
2015-04-15	23.65	23.9	23.6	23.67	0.24	1.02	802170.0	19034473.9	688
2015-04-14	23.75	24.1	23.35	23.43	0.03	0.13	999741.0	23691918.65	809
2015-04-13	22.65	23.6	22.65	23.4	0.72	3.17	1260170.0	29197882.85	1054
2015-04-12	22.65	23.65	22.6	22.68	0.18	0.8	1862812.0	43054579.1	1573
2015-04-09	22.0	22.65	21.85	22.5	0.33	1.49	946866.0	21153630.2	875
2015-04-08	22.6	22.9	22.1	22.17	-0.25	-1.12	1294430.0	29194986.45	1105
2015-04-07	21.75	23.0	21.65	22.42	0.95	4.42	2917400.0	65324517.95	2169
2015-04-06	21.35	21.6	20.85	21.47	0.39	1.85	1367755.0	29030348.45	1003
2015-04-05	21.65	21.85	20.0	21.08	-0.75	-3.44	1660412.0	34912103.6	1335
2015-04-02	23.25	23.25	21.35	21.83	-1.02	-4.46	1388300.0	31054357.55	1198
2015-04-01	23.1	23.35	22.85	22.85	-0.2	-0.87	844508.0	19451762.0	654
2015-03-31	23.4	23.9	22.65	23.05	-0.63	-2.66	1043124.0	24247583.4	1072
2015-03-30	24.35	24.6	23.4	23.68	-0.52	-2.15	1365919.0	33016001.0	1207
2015-03-29	23.75	24.5	23.6	24.2	0.88	3.77	1086664.0	26059054.05	1040
2015-03-26	22.5	23.65	21.65	23.32	-0.53	-2.22	1508448.0	34588787.7	1399
2015-03-25	26.3	26.3	23.85	23.85	-2.57	-9.73	2656321.0	64493331.7	2080
2015-03-24	26.6	26.6	26.3	26.42	-0.16	-0.6	538118.0	14195828.1	440
2015-03-23	26.4	27.0	26.3	26.58	0.26	0.99	1420476.0	37850665.6	1033
2015-03-22	26.3	26.7	26.1	26.32	0.19	0.73	726125.0	19140896.5	725
2015-03-19	25.6	26.8	25.2	26.13	1.0	3.98	1752834.0	45571884.2	1772
2015-03-18	25.9	26.0	23.5	25.13	-0.89	-3.42	879250.0	21961439.55	1090
2015-03-17	26.7	26.8	25.8	26.02	-0.5	-1.89	685273.0	17926923.4	783
2015-03-16	27.1	27.2	26.3	26.52	-0.55	-2.03	797724.0	21376293.65	896
2015-03-15	27.1	27.4	26.9	27.07	-0.2	-0.73	779275.0	21165472.55	775
2015-03-12	27.8	27.9	26.9	27.27	-0.48	-1.73	1610737.0	44365031.35	1246
2015-03-11	27.9	28.2	27.8	27.75	-0.25	-0.89	1039804.0	29008988.55	948
2015-03-10	28.2	28.8	27.9	28.0	0.0	0.0	3509254.0	99381843.2	2399
2015-03-09	27.7	28.6	27.6	28.0	0.37	1.34	2187363.0	61498181.75	1810
2015-03-08	27.8	27.8	27.6	27.63	-0.3	-1.07	925579.0	25612483.3	975
2015-03-05	28.0	28.2	27.7	27.93	-0.09	-0.32	872873.0	24301634.7	907
2015-03-04	28.4	28.6	27.9	28.02	-0.36	-1.27	1291374.0	36310419.8	1275
2015-03-03	27.0	28.8	26.9	28.38	1.5	5.58	5002639.0	141287291.0	3696
2015-03-02	27.3	27.3	26.8	26.88	-0.39	-1.43	1520714.0	41019859.15	1113
2015-03-01	27.5	27.8	27.0	27.27	-0.08	-0.29	1046671.0	28514578.05	1161
2015-02-26	27.8	28.0	27.2	27.35	-0.38	-1.37	2011178.0	55334597.8	1798
2015-02-25	28.6	28.9	27.4	27.73	-0.6	-2.12	5374120.0	151233573.5	4665
2015-02-24	26.6	28.5	26.5	28.33	2.25	8.63	8429982.0	233795670.6	6128
2015-02-23	28.7	29.7	25.8	26.08	-2.45	-8.59	10430143.0	289941443.2	6645
2015-02-22	28.1	29.1	28.0	28.53	0.58	2.08	4467355.0	127866545.4	3375
2015-02-19	26.8	28.3	26.5	27.95	1.02	3.79	7700015.0	211965554.15	5468
2015-02-18	25.1	27.3	25.0	26.93	1.83	7.29	4702630.0	123015451.2	3471
2015-02-17	25.8	26.2	24.85	25.1	-0.7	-2.71	1639088.0	41667757.3	1702
2015-02-16	26.8	26.9	25.5	25.8	-1.0	-3.73	1903444.0	50301574.8	1806
2015-02-15	27.5	27.7	26.6	26.8	-0.25	-0.92	4344630.0	117770247.95	3262
2015-02-12	24.4	27.1	24.4	27.05	2.38	9.65	3969291.0	104318982.9	2612
2015-02-11	25.4	25.5	24.15	24.67	-0.63	-2.49	930503.0	23294331.7	713
2015-02-10	25.3	25.7	25.0	25.3	-0.18	-0.71	991651.0	25171441.65	634
2015-02-09	25.8	25.9	25.4	25.48	-0.14	-0.55	1376264.0	35232937.6	822
2015-02-08	25.2	26.4	25.2	25.62	1.12	4.57	2525651.0	65330739.7	1844
2015-02-05	23.0	24.85	22.85	24.5	1.37	5.92	2915841.0	70069885.35	1983
2015-02-04	23.6	23.65	23.1	23.13	-0.39	-1.66	607411.0	14161270.15	564
2015-02-03	23.4	24.25	23.35	23.52	0.22	0.94	1877759.0	44739456.75	1260
2015-02-02	22.5	23.5	22.15	23.3	0.92	4.11	2295090.0	52898437.45	1248
2015-02-01	23.0	23.15	22.35	22.38	0.35	1.59	1158637.0	26314572.55	1028
2015-01-29	21.15	22.5	20.85	22.03	0.88	4.16	2957223.0	64333959.2	1747
2015-01-28	21.1	21.5	20.9	21.15	0.23	1.1	1986038.0	42000736.6	1056
2015-01-27	20.5	21.0	20.0	20.92	0.54	2.65	1899809.0	39253802.9	973
2015-01-26	20.1	20.6	19.9	20.38	0.5	2.52	725588.0	14623005.95	504
2015-01-22	19.5	19.9	19.5	19.88	0.25	1.27	277886.0	5511744.5	252
2015-01-21	20.1	20.15	19.15	19.63	-0.45	-2.24	702307.0	14056208.55	403
2015-01-20	20.0	20.15	20.0	20.08	0.0	0.0	357409.0	7195600.2	267
2015-01-19	20.4	20.4	20.1	20.08	0.0	0.0	649085.0	13087077.35	392
2015-01-18	20.1	20.25	20.1	20.08	0.08	0.4	475687.0	9597051.25	360
2015-01-15	20.25	20.65	19.9	20.0	-0.07	-0.35	1273808.0	25804034.9	928
2015-01-14	20.0	20.15	19.9	20.07	0.17	0.85	696957.0	13962840.65	423
2015-01-13	19.65	20.0	19.35	19.9	-0.03	-0.15	812617.0	16063598.0	523
2015-01-12	20.0	20.4	19.85	19.93	-0.04	-0.2	1316439.0	26538723.35	859
2015-01-11	19.75	20.1	19.75	19.97	0.04	0.2	516009.0	10272938.55	430
2015-01-08	20.15	20.4	19.85	19.93	0.08	0.4	1010569.0	20354284.45	718
2015-01-07	19.25	20.15	19.15	19.85	0.58	3.01	945272.0	18817590.35	677
2015-01-06	18.6	19.6	18.1	19.27	0.02	0.1	393842.0	7342701.15	496
2015-01-05	19.65	19.75	19.15	19.25	-0.65	-3.27	306589.0	5988785.05	368
2015-01-04	19.9	20.15	19.65	19.9	-0.12	-0.6	671315.0	13421852.45	507
2015-01-01	19.85	20.25	19.6	20.02	0.7	3.62	877513.0	17547771.3	737
2014-12-31	20.25	20.4	18.35	19.32	-0.55	-2.77	913905.0	17810037.9	852
2014-12-30	20.35	20.5	19.75	19.87	-1.41	-6.63	839827.0	16979656.15	750
2014-12-29	21.6	22.15	21.1	21.28	-0.2	-0.93	1830857.0	39725133.05	1047
2014-12-28	20.65	21.85	20.4	21.48	1.11	5.45	2414526.0	51344477.3	1416
2014-12-25	20.5	20.65	20.0	20.37	-0.2	-0.97	1187744.0	24196990.95	1012
2014-12-24	20.85	21.25	20.5	20.57	-0.1	-0.48	1554056.0	32572388.7	1091
2014-12-23	19.85	20.85	19.85	20.67	0.67	3.35	1565792.0	31898774.65	930
2014-12-22	19.85	20.4	19.6	20.0	0.15	0.76	1187425.0	23819356.05	725
2014-12-21	20.85	20.85	19.15	19.85	0.18	0.92	1537435.0	30657372.05	1053
2014-12-18	18.65	19.65	18.65	19.67	1.79	10.01	1285363.0	24832476.2	966
2014-12-17	18.15	18.6	16.15	17.88	0.05	0.28	1029927.0	17951355.35	889
2014-12-16	18.65	18.85	17.85	17.83	-1.97	-9.95	931080.0	16759369.0	727
2014-12-15	21.5	21.65	19.5	19.8	-0.82	-3.98	1181714.0	24707998.2	1000
2014-12-14	21.25	21.85	20.5	20.62	-2.13	-9.36	1003361.0	21396549.15	900
2014-12-11	23.0	23.1	21.35	22.75	-0.53	-2.28	887478.0	19964463.2	753
2014-12-10	23.6	23.75	23.0	23.28	-0.22	-0.94	1393267.0	32542032.45	1004
2014-12-09	23.35	25.3	23.15	23.5	-0.23	-0.97	3407663.0	82674739.4	2356
2014-12-08	24.25	25.0	23.65	23.73	-0.35	-1.45	1111049.0	27278285.45	797
2014-12-07	23.75	24.5	23.65	24.08	0.1	0.42	404863.0	9797589.8	413
2014-12-04	23.5	24.1	23.5	23.98	0.5	2.13	264386.0	6271503.15	263
2014-12-03	23.25	23.5	23.15	23.48	0.23	0.99	189188.0	4421723.25	182
2014-12-02	23.4	23.6	23.1	23.25	0.12	0.52	180359.0	4213275.75	204
2014-12-01	22.65	23.5	22.65	23.13	0.43	1.89	334989.0	7765405.85	297
2014-11-30	23.1	23.1	22.65	22.7	-0.62	-2.66	665376.0	15255815.8	480
2014-11-27	23.15	23.5	23.1	23.32	-0.01	-0.04	467882.0	10914732.9	296
2014-11-26	23.4	23.5	23.0	23.33	-0.19	-0.81	498266.0	11601693.6	380
2014-11-25	24.15	24.15	23.35	23.52	-0.83	-3.41	587108.0	13873492.4	453
2014-11-24	24.6	24.6	24.25	24.35	-0.13	-0.53	287054.0	7005719.3	243
2014-11-23	24.4	24.75	24.35	24.48	0.26	1.07	364799.0	8960365.7	317
2014-11-20	23.75	24.4	23.6	24.22	0.6	2.54	960715.0	23143658.55	577
2014-11-19	23.65	23.75	23.4	23.62	0.0	0.0	383231.0	9037418.5	308
2014-11-18	23.9	23.9	23.35	23.62	0.27	1.16	310930.0	7321415.4	340
2014-11-17	24.25	24.25	23.0	23.35	-0.92	-3.79	546434.0	12921682.85	448
2014-11-16	24.5	24.75	24.25	24.27	-0.26	-1.06	402185.0	9837001.25	334
2014-11-13	24.65	24.75	24.4	24.53	-0.24	-0.97	394970.0	9703714.7	378
2014-11-12	24.75	25.1	24.6	24.77	0.04	0.16	717950.0	17801161.35	498
2014-11-11	24.85	25.0	24.5	24.73	-0.29	-1.16	968752.0	24018877.0	590
2014-11-10	25.2	25.2	24.9	25.02	-0.05	-0.2	603959.0	15112061.8	441
2014-11-09	25.1	25.2	24.9	25.07	-0.05	-0.2	509458.0	12763558.8	467
2014-11-06	25.3	25.3	24.9	25.12	-0.03	-0.12	640711.0	16106649.85	564
2014-11-05	25.0	25.3	24.35	25.15	0.03	0.12	1035793.0	25760711.15	930
2014-11-04	25.2	26.6	24.9	25.12	-0.16	-0.63	3392217.0	87073688.9	2370
2014-11-03	25.3	25.4	25.0	25.28	0.05	0.2	864839.0	21839285.3	602
2014-11-02	25.3	25.3	25.0	25.23	0.23	0.92	444679.0	11200082.25	393
2014-10-30	25.1	25.2	24.65	25.0	-0.2	-0.79	612459.0	15287248.2	589
2014-10-29	25.7	25.8	25.1	25.2	-0.38	-1.49	686937.0	17538235.8	533
2014-10-28	25.3	25.7	25.2	25.58	0.28	1.11	479791.0	12212667.95	410
2014-10-27	25.5	26.0	25.3	25.3	-0.12	-0.47	915223.0	23424337.3	678
2014-10-26	25.2	25.6	25.1	25.42	0.25	0.99	418498.0	10632604.8	422
2014-10-23	24.9	25.3	24.65	25.17	-0.01	-0.04	751599.0	18797860.2	637
2014-10-22	25.8	25.9	24.65	25.18	-0.35	-1.37	1433765.0	36355299.35	1215
2014-10-21	23.4	25.7	23.4	25.53	2.16	9.24	2104312.0	52226986.3	1548
2014-10-20	23.35	23.5	22.9	23.37	0.05	0.21	695019.0	16165993.55	598
2014-10-19	23.6	23.9	23.1	23.32	0.6	2.64	923788.0	21561231.45	744
2014-10-16	23.85	24.35	22.5	22.72	-2.26	-9.05	1539623.0	35299283.65	1257
2014-10-15	25.7	25.8	24.75	24.98	-0.8	-3.1	535675.0	13561952.3	636
2014-10-14	26.4	26.4	25.5	25.78	-0.52	-1.98	446920.0	11549801.35	519
2014-10-13	25.6	26.3	25.2	26.3	0.68	2.65	878242.0	22805843.7	723
2014-10-12	27.7	27.7	25.5	25.62	-2.71	-9.57	1203937.0	32004396.15	1111
2014-10-02	28.3	28.4	28.2	28.33	-0.17	-0.6	537427.0	15213666.15	432
2014-10-01	28.8	28.8	28.5	28.5	-0.2	-0.7	334019.0	9550728.5	288
2014-09-30	28.8	29.0	28.7	28.7	-0.02	-0.07	652465.0	18765949.7	420
2014-09-29	28.6	28.8	28.5	28.72	0.1	0.35	315009.0	9023617.8	294
2014-09-28	28.8	28.8	28.4	28.62	-0.11	-0.38	486888.0	13934232.5	396
2014-09-25	28.8	29.2	28.7	28.73	-0.04	-0.14	479009.0	13822543.95	413
2014-09-24	29.1	29.4	28.3	28.77	-0.31	-1.07	955516.0	27517147.65	756
2014-09-22	29.2	29.3	28.8	29.08	-0.14	-0.48	630813.0	18332304.25	604
2014-09-21	29.8	29.8	29.0	29.22	-0.4	-1.35	1052184.0	31099370.8	709
2014-09-18	28.8	30.2	28.8	29.62	0.87	3.03	3863750.0	114587933.35	2024
2014-09-17	28.9	28.9	28.7	28.75	0.05	0.17	551067.0	15856047.2	461
2014-09-16	28.7	29.0	28.6	28.7	0.12	0.42	583885.0	16789448.95	584
2014-09-15	28.8	29.0	28.3	28.58	-0.25	-0.87	1287774.0	36865746.1	1113
2014-09-14	29.8	30.0	28.5	28.83	-0.97	-3.26	1022459.0	30093902.9	939
2014-09-11	30.0	30.5	29.7	29.8	-0.2	-0.67	2198854.0	66153202.3	1207
2014-09-10	30.0	30.2	29.8	30.0	-0.03	-0.1	1333364.0	39979355.35	856
2014-09-09	30.4	30.6	30.0	30.03	-0.15	-0.5	2785232.0	84305381.1	1412
2014-09-08	30.0	30.3	29.8	30.18	0.21	0.7	2474657.0	74468679.45	1292
2014-09-07	30.0	30.3	29.8	29.97	-0.11	-0.37	1141586.0	34294309.25	951
2014-09-04	29.9	30.4	29.9	30.08	0.5	1.69	4286339.0	129207693.9	2647
2014-09-03	29.7	29.8	29.4	29.58	-0.1	-0.34	1265297.0	37478666.75	1036
2014-09-02	29.8	29.9	29.3	29.68	-0.27	-0.9	1781840.0	52810609.05	1479
2014-09-01	29.8	30.8	29.8	29.95	0.62	2.11	5801348.0	175524753.95	3620
2014-08-31	29.0	29.6	28.8	29.33	0.53	1.84	1187188.0	34544156.85	1035
2014-08-28	29.0	29.3	28.7	28.8	-0.03	-0.1	1044468.0	30211691.55	1039
2014-08-27	28.7	28.9	28.5	28.83	0.35	1.23	1330489.0	38201515.2	1056
2014-08-26	28.4	28.5	28.0	28.48	0.26	0.92	1304590.0	36974468.9	1054
2014-08-25	29.3	29.4	26.8	28.22	-0.93	-3.19	3204998.0	91455678.35	2636
2014-08-24	29.4	29.8	29.1	29.15	-0.25	-0.85	3151858.0	92708520.5	2362
2014-08-21	29.7	30.1	29.0	29.4	-0.38	-1.28	7277468.0	214422931.65	4884
2014-08-20	31.3	32.8	29.5	29.78	-0.64	-2.1	16576949.0	519306302.75	10769
2014-08-19	28.5	30.4	28.5	30.42	2.72	9.82	13583223.0	405489672.5	5778
2014-08-18	27.5	27.8	27.5	27.7	0.2	0.73	961960.0	26606093.95	619
2014-08-17	27.4	27.7	27.4	27.5	0.1	0.36	675900.0	18620322.1	543
2014-08-14	27.8	28.0	27.3	27.4	-0.2	-0.72	1728566.0	47931228.9	1172
2014-08-13	27.2	27.8	27.1	27.6	0.43	1.58	1902584.0	52300517.05	1286
2014-08-12	27.3	27.3	27.1	27.17	-0.01	-0.04	499526.0	13571730.7	376
2014-08-11	27.1	27.3	27.0	27.18	0.1	0.37	477616.0	12949228.25	395
2014-08-10	27.0	27.2	26.9	27.08	0.08	0.3	538061.0	14552829.1	411
2014-08-07	26.9	27.2	26.9	27.0	0.12	0.45	1155541.0	31254437.1	657
2014-08-06	27.0	27.2	26.8	26.88	-0.12	-0.44	879021.0	23665086.1	518
2014-08-05	27.3	27.7	26.9	27.0	-0.18	-0.66	1157828.0	31553089.85	834
2014-08-04	27.3	27.3	26.9	27.18	0.18	0.67	635299.0	17258435.2	547
2014-08-03	26.6	27.3	26.4	27.0	0.67	2.54	823189.0	22069475.55	535
2014-07-24	26.4	26.5	26.3	26.33	-0.09	-0.34	373040.0	9846589.2	364
2014-07-23	26.6	26.7	26.3	26.42	-0.11	-0.41	309093.0	8194925.55	286
2014-07-22	26.7	26.8	26.5	26.53	0.01	0.04	466160.0	12404456.45	379
2014-07-21	26.3	26.7	26.3	26.52	0.39	1.49	352715.0	9359236.05	317
2014-07-20	26.4	26.5	26.1	26.13	-0.52	-1.95	296377.0	7784602.55	309
2014-07-17	26.9	27.0	26.6	26.65	-0.18	-0.67	741068.0	19805149.7	456
2014-07-16	26.7	26.8	26.6	26.83	0.08	0.3	537277.0	14372526.05	209
2014-07-15	26.8	26.8	26.6	26.75	0.0	0.0	486634.0	13027546.85	241
2014-07-14	26.7	26.8	26.7	26.75	-0.02	-0.07	493206.0	13160216.1	217
2014-07-13	26.7	26.8	26.6	26.77	0.17	0.64	426084.0	11388395.45	243
2014-07-10	26.7	26.8	26.4	26.6	-0.03	-0.11	479194.0	12755427.3	293
2014-07-09	26.7	26.9	26.6	26.63	0.05	0.19	367812.0	9841443.1	351
2014-07-08	26.6	26.8	26.5	26.58	-0.1	-0.37	193979.0	5168704.3	201
2014-07-07	26.8	26.8	26.7	26.68	-0.14	-0.52	273494.0	7299568.85	248
2014-07-06	26.8	27.1	26.8	26.82	0.02	0.07	342885.0	9232215.1	304
2014-07-03	26.8	26.9	26.6	26.8	0.03	0.11	217288.0	5818499.35	294
2014-07-02	26.7	26.8	26.5	26.77	0.35	1.32	404341.0	10804743.7	313
2014-07-01	25.8	26.7	25.8	26.42	0.59	2.28	764652.0	20126355.1	469
2014-06-30	26.1	26.3	25.8	25.83	-0.22	-0.84	505448.0	13155081.8	400
2014-06-29	26.3	26.3	25.8	26.05	-0.5	-1.88	453193.0	11837270.35	369
2014-06-26	26.6	27.2	26.3	26.55	0.1	0.38	1632816.0	43812017.75	984
2014-06-25	26.5	26.8	26.2	26.45	0.17	0.65	817064.0	21670062.2	649
2014-06-24	26.3	26.4	25.6	26.28	-0.04	-0.15	1154504.0	30010543.2	719
2014-06-23	27.0	27.0	26.2	26.32	-0.81	-2.99	504898.0	13351916.5	574
2014-06-22	27.6	27.8	26.9	27.13	-0.42	-1.52	646783.0	17751850.4	431
2014-06-19	27.7	27.9	27.4	27.55	0.05	0.18	740412.0	20479164.6	464
2014-06-18	27.5	27.7	27.2	27.5	0.2	0.73	788168.0	21641239.35	520
2014-06-17	26.8	27.4	26.3	27.3	0.33	1.22	1220324.0	33080807.35	780
2014-06-16	28.2	28.6	26.8	26.97	-1.25	-4.43	1587200.0	44393411.3	1102
2014-06-15	28.0	28.7	27.9	28.22	-0.8	-2.76	1255635.0	35507612.1	1108
2014-06-12	29.4	29.4	28.8	29.02	-0.4	-1.36	830957.0	24179857.5	792
2014-06-11	29.6	29.6	29.3	29.42	-0.16	-0.54	806127.0	23733368.75	679
2014-06-10	29.9	30.0	29.3	29.58	-0.37	-1.24	1001324.0	29777142.0	800
2014-06-09	30.1	30.1	29.6	29.95	-0.08	-0.27	782955.0	23402897.0	738
2014-06-08	30.7	30.8	28.0	30.03	-0.52	-1.7	2556602.0	75701202.05	1977
2014-06-05	31.4	31.4	30.3	30.55	-0.68	-2.18	2012086.0	62322159.15	1449
2014-06-04	30.9	31.5	30.8	31.23	0.4	1.3	3214549.0	100615928.05	2107
2014-06-03	30.7	31.3	30.7	30.83	0.28	0.92	1880713.0	58291814.7	1247
2014-06-02	30.9	31.0	30.4	30.55	-0.23	-0.75	895606.0	27515297.85	745
2014-06-01	30.8	31.0	30.7	30.78	0.3	0.98	1726346.0	53247465.9	1188
2014-05-29	31.2	31.6	30.2	30.48	-0.54	-1.74	2621220.0	80546694.4	1724
2014-05-28	30.8	31.7	30.7	31.02	0.19	0.62	3695864.0	115617213.35	1946
2014-05-27	30.9	31.1	30.8	30.83	0.15	0.49	1930972.0	59745325.95	1021
2014-05-26	30.6	31.1	30.5	30.68	0.26	0.85	2089346.0	64252159.2	1523
2014-05-25	30.1	30.8	29.8	30.42	-0.45	-1.46	2068103.0	63027811.85	1461
2014-05-22	31.0	31.4	30.7	30.87	-0.16	-0.52	3371351.0	104842820.2	2091
2014-05-21	30.3	31.3	30.3	31.03	0.53	1.74	2467675.0	75753213.4	1742
2014-05-20	30.3	30.8	30.2	30.5	0.35	1.16	1849817.0	56214670.45	1328
2014-05-19	31.0	31.0	29.6	30.15	-0.85	-2.74	3241840.0	98324579.25	2309
2014-05-18	31.7	31.8	30.8	31.0	-0.63	-1.99	3364894.0	104916764.95	2062
2014-05-15	31.9	32.0	31.4	31.63	-0.2	-0.63	2614781.0	82660175.8	1516
2014-05-14	31.7	32.3	31.7	31.83	0.05	0.16	5679287.0	181544524.6	2614
2014-05-13	31.5	32.3	31.5	31.78	0.33	1.05	7055761.0	224932873.05	2846
2014-05-12	31.3	31.7	31.2	31.45	0.12	0.38	3400936.0	106858110.65	1766
2014-05-11	32.0	32.0	30.9	31.33	0.11	0.35	10231760.0	321148501.7	4135
2014-05-08	30.3	31.3	30.1	31.22	1.0	3.31	6461349.0	199356730.6	3267
2014-05-07	30.2	30.4	30.0	30.22	0.14	0.47	3890704.0	117452124.6	2128
2014-05-06	29.5	30.3	29.4	30.08	0.76	2.59	7503172.0	223992061.65	3683
2014-05-05	29.3	29.4	29.1	29.32	0.07	0.24	1485559.0	43412590.3	858
2014-05-04	29.2	29.4	29.0	29.25	0.15	0.52	1954450.0	57099748.45	1211
2014-05-01	29.2	29.3	29.0	29.1	-0.02	-0.07	1372245.0	40035578.3	1021
2014-04-30	29.0	29.6	29.0	29.12	0.17	0.59	2980885.0	87253540.4	1692
2014-04-29	29.3	29.4	28.8	28.95	-0.33	-1.13	2590019.0	75334212.9	1648
2014-04-28	29.9	30.0	29.1	29.28	-0.27	-0.91	3855608.0	114436878.55	2444
2014-04-27	28.9	29.7	28.8	29.55	0.68	2.36	3371168.0	98820197.7	2023
2014-04-24	28.8	28.9	28.7	28.87	0.12	0.42	1147794.0	33066385.35	816
2014-04-23	29.1	29.2	28.6	28.75	-0.3	-1.03	1845266.0	53284404.55	1256
2014-04-22	28.8	29.3	28.8	29.05	0.28	0.97	2898442.0	83945874.65	1530
2014-04-21	28.8	29.1	28.7	28.77	-0.4	-1.37	2185609.0	62975677.35	1548
2014-04-20	29.2	29.5	28.8	29.17	0.19	0.66	2313803.0	67523280.9	1563
2014-04-17	29.7	29.8	28.8	28.98	-0.52	-1.76	2171747.0	63664012.8	1426
2014-04-16	29.6	30.4	29.4	29.5	0.1	0.34	4060021.0	121639142.4	2558
2014-04-15	28.8	29.8	28.8	29.4	0.82	2.87	4370598.0	128316054.6	2372
2014-04-14	28.3	28.8	28.2	28.58	0.38	1.35	1835105.0	52329777.35	1142
2014-04-13	28.2	28.5	28.1	28.2	-0.55	-1.91	1971979.0	55806009.3	1446
2014-04-10	29.4	29.7	28.7	28.75	-0.25	-0.86	3140862.0	91244483.85	2319
2014-04-09	30.4	31.3	28.0	29.0	-0.67	-2.26	11011258.0	333930188.3	6601
2014-04-08	29.5	30.2	29.4	29.67	0.42	1.44	6753131.0	201652317.7	3454
2014-04-07	28.5	29.6	28.4	29.25	0.75	2.63	6391433.0	186402994.95	3329
2014-04-06	28.5	28.7	28.3	28.5	0.0	0.0	1244741.0	35489414.65	920
2014-04-03	28.8	29.0	28.3	28.5	-0.25	-0.87	1958281.0	56197231.1	1235
2014-04-02	28.8	29.3	28.7	28.75	0.17	0.59	2680019.0	77432946.4	1650
2014-04-01	28.4	28.7	28.3	28.58	0.16	0.56	1146335.0	32690537.4	704
2014-03-31	28.6	28.6	28.3	28.42	-0.16	-0.56	937696.0	26606737.55	747
2014-03-30	28.5	28.8	28.3	28.58	0.16	0.56	887885.0	25332851.4	565
2014-03-27	28.8	28.9	28.3	28.42	-0.33	-1.15	1328444.0	38090828.9	911
2014-03-26	28.7	28.8	28.6	28.75	0.08	0.28	1396679.0	40058611.3	903
2014-03-25	28.5	29.1	28.5	28.67	0.34	1.2	3148888.0	90709362.7	1947
2014-03-24	28.3	28.5	28.2	28.33	0.08	0.28	1012792.0	28709691.8	739
2014-03-23	28.3	28.4	28.2	28.25	0.08	0.28	737470.0	20841305.25	574
2014-03-20	28.3	28.3	27.9	28.17	-0.08	-0.28	645950.0	18215476.6	667
2014-03-19	28.3	28.5	28.3	28.25	0.0	0.0	843950.0	23944566.6	594
2014-03-18	28.3	28.5	28.2	28.25	-0.08	-0.28	1316760.0	37332707.4	743
2014-03-17	28.4	28.5	28.3	28.33	0.0	0.0	801563.0	22768989.05	681
2014-03-16	28.4	28.6	28.3	28.33	-0.09	-0.32	910610.0	25866208.3	758
2014-03-13	28.7	28.8	28.3	28.42	-0.25	-0.87	837098.0	23907850.15	690
2014-03-12	28.5	28.8	28.5	28.67	0.09	0.31	1483727.0	42502252.05	949
2014-03-11	28.4	29.2	28.4	28.58	0.25	0.88	2278175.0	65639881.65	1589
2014-03-10	28.3	28.7	28.2	28.33	0.0	0.0	2226993.0	63444548.1	1532
2014-03-09	28.3	28.6	28.2	28.33	0.16	0.57	1274164.0	36130537.75	934
2014-03-06	28.1	28.5	28.1	28.17	0.09	0.32	1135636.0	32114046.1	1054
2014-03-05	28.4	28.5	27.5	28.08	-0.42	-1.47	1840789.0	51641980.15	1682
2014-03-04	28.3	28.5	28.1	28.5	0.33	1.17	1426870.0	40438307.1	1108
2014-03-03	28.6	28.6	27.8	28.17	-0.58	-2.02	1903709.0	53568514.9	1506
2014-03-02	29.2	29.3	27.9	28.75	-0.33	-1.13	909571.0	26175118.6	983
2014-02-27	29.4	29.4	29.0	29.08	-0.34	-1.16	1060825.0	31037035.25	761
2014-02-26	29.1	29.6	29.0	29.42	0.34	1.17	1921627.0	56417762.8	1249
2014-02-25	29.3	29.3	29.0	29.08	-0.17	-0.58	1043099.0	30355747.8	907
2014-02-24	29.1	29.7	28.9	29.25	0.17	0.58	2166666.0	63542775.35	1335
2014-02-23	29.0	29.2	28.8	29.08	0.08	0.28	825491.0	23969224.3	652
2014-02-20	29.2	29.3	28.8	29.0	-0.08	-0.28	1135767.0	32976243.85	920
2014-02-19	29.2	29.3	28.8	29.08	-0.09	-0.31	1302203.0	37834026.5	963
2014-02-18	29.3	29.3	29.0	29.17	-0.16	-0.55	1214155.0	35353604.0	756
2014-02-17	29.4	29.4	29.1	29.33	-0.17	-0.58	979682.0	28712204.25	771
2014-02-16	29.5	29.8	29.3	29.5	0.17	0.58	1159015.0	34202634.7	881
2014-02-13	29.2	29.6	29.2	29.33	0.16	0.55	969491.0	28469874.8	840
2014-02-12	29.8	29.8	29.2	29.17	-0.41	-1.39	1192198.0	35211174.45	785
2014-02-11	30.0	30.9	29.5	29.58	-0.42	-1.4	3715241.0	111962887.2	2663
2014-02-10	28.8	30.0	28.7	30.0	1.33	4.64	3129926.0	92214890.7	2024
2014-02-09	28.8	29.2	28.7	28.67	-0.25	-0.86	840449.0	24265998.6	632
2014-02-06	28.8	28.9	28.7	28.92	0.09	0.31	630581.0	18164783.3	440
2014-02-05	28.7	29.3	28.7	28.83	0.33	1.16	1330024.0	38477974.75	1026
2014-02-04	28.4	28.8	28.1	28.5	-0.25	-0.87	888533.0	25289868.35	787
2014-02-03	29.0	29.2	28.7	28.75	-0.33	-1.13	598748.0	17329136.65	651
2014-02-02	29.0	29.5	28.8	29.08	0.25	0.87	1098479.0	32032119.75	934
2014-01-30	27.8	29.8	27.8	28.83	0.91	3.26	2401303.0	69467405.15	2252
2014-01-29	28.0	28.1	27.8	27.92	0.09	0.32	569454.0	15892306.9	537
2014-01-28	28.1	28.5	27.6	27.83	-0.34	-1.21	711544.0	19945573.1	606
2014-01-27	28.7	28.7	28.1	28.17	-0.5	-1.74	529274.0	15054112.0	548
2014-01-26	28.0	29.1	27.8	28.67	-0.16	-0.55	724744.0	20666826.65	663
2014-01-23	29.2	29.6	28.8	28.83	-0.17	-0.59	746724.0	21703739.6	728
2014-01-22	29.0	29.3	28.3	29.0	-0.33	-1.13	779420.0	22534607.35	710
2014-01-21	29.5	29.6	29.1	29.33	-0.09	-0.31	534281.0	15626451.8	503
2014-01-20	29.8	30.1	29.4	29.42	-0.41	-1.37	632941.0	18848948.35	516
2014-01-19	30.2	30.3	29.8	29.83	-0.25	-0.83	1238437.0	37254351.5	1030
2014-01-16	29.3	30.5	29.2	30.08	0.66	2.24	1761986.0	52699333.5	1198
2014-01-15	29.5	29.6	29.1	29.42	0.09	0.31	742937.0	21781189.1	627
2014-01-14	29.6	29.6	29.2	29.33	-0.25	-0.85	661673.0	19419008.2	552
2014-01-13	29.8	29.9	29.2	29.58	-0.25	-0.84	651113.0	19315272.2	627
2014-01-12	30.0	30.3	29.7	29.83	-0.09	-0.3	928242.0	27848186.9	789
2014-01-09	29.8	30.2	29.5	29.92	0.09	0.3	1155377.0	34487381.6	1026
2014-01-08	29.2	30.3	29.0	29.83	0.83	2.86	1663502.0	49563853.75	1438
2014-01-07	28.8	29.0	28.8	29.0	-0.08	-0.28	685817.0	19790033.9	552
2014-01-06	29.7	29.7	28.8	29.08	-0.67	-2.25	1850971.0	54069921.0	1299
2014-01-05	30.0	30.2	29.7	29.75	-0.33	-1.1	846467.0	25231029.7	887
2014-01-02	30.3	30.4	29.9	30.08	-0.17	-0.56	836842.0	25201477.95	970
2014-01-01	30.1	30.8	30.1	30.25	0.17	0.57	1726802.0	52500411.05	1561
2013-12-31	30.3	31.2	30.1	30.08	-0.17	-0.56	2447872.0	74631959.6	2424
2013-12-30	30.4	31.8	29.8	30.25	0.0	0.0	5844910.0	179813417.1	4582
2013-12-29	28.8	31.4	28.6	30.25	1.67	5.84	5976026.0	180691561.3	4055
2013-12-26	28.3	29.0	28.1	28.58	0.25	0.88	1765572.0	50533527.3	1055
2013-12-25	28.6	28.6	28.2	28.33	-0.09	-0.32	978587.0	27695443.1	689
2013-12-24	27.8	28.5	27.7	28.42	0.5	1.79	3027243.0	85408591.95	1371
2013-12-23	27.8	27.9	27.6	27.92	0.09	0.32	706321.0	19543570.95	484
2013-12-22	27.9	28.1	27.6	27.83	0.25	0.91	1121503.0	31223453.25	908
2013-12-19	26.9	28.1	26.8	27.58	0.66	2.45	2697438.0	74120882.3	1544
2013-12-18	26.7	27.1	26.5	26.92	0.25	0.94	1099612.0	29454232.9	749
2013-12-17	26.6	26.7	26.4	26.67	0.09	0.34	868091.0	23033469.85	608
2013-12-16	27.1	27.1	26.4	26.58	-0.5	-1.85	1340254.0	35720490.5	980
2013-12-15	27.4	27.4	27.0	27.08	-0.25	-0.91	815728.0	22186602.3	528
2013-12-12	27.6	27.6	27.1	27.33	-0.25	-0.91	740513.0	20258235.4	555
2013-12-11	27.0	27.7	26.8	27.58	0.58	2.15	1049166.0	28705158.6	720
2013-12-10	27.4	27.5	26.8	27.0	-0.33	-1.21	801200.0	21846366.7	507
2013-12-09	27.3	27.5	27.2	27.33	0.08	0.29	590489.0	16137283.1	418
2013-12-08	27.1	27.4	27.1	27.25	0.25	0.93	653129.0	17805457.6	506
2013-12-05	26.9	27.0	26.8	27.0	0.08	0.3	466285.0	12536321.95	405
2013-12-04	26.8	27.0	26.6	26.92	0.09	0.34	1090041.0	29211226.75	740
2013-12-03	27.4	27.4	26.6	26.83	-0.59	-2.15	1280572.0	34554031.35	812
2013-12-02	27.6	27.8	27.2	27.42	0.09	0.33	1196619.0	32772829.55	877
2013-12-01	26.5	27.6	26.4	27.33	0.91	3.44	3059162.0	83095010.5	1929
2013-11-28	26.1	26.6	26.1	26.42	0.25	0.96	1209515.0	31811383.25	673
2013-11-27	26.4	26.6	26.2	26.17	-0.33	-1.25	880598.0	23253311.5	580
2013-11-26	26.8	27.2	26.5	26.5	-0.42	-1.56	1572719.0	42163931.65	788
2013-11-25	27.1	27.1	26.8	26.92	-0.16	-0.59	936325.0	25166181.45	677
2013-11-24	26.9	27.3	26.8	27.08	0.0	0.0	1394213.0	37793594.35	855
2013-11-21	27.2	27.3	26.8	27.08	0.08	0.3	1736455.0	46895075.7	1162
2013-11-20	26.2	27.0	26.1	27.0	0.92	3.53	2545387.0	67981813.65	1560
2013-11-19	26.0	26.2	25.8	26.08	0.08	0.31	1398098.0	36286657.2	744
2013-11-18	26.3	26.4	25.9	26.0	-0.33	-1.25	1732401.0	45290579.4	924
2013-11-17	26.1	26.7	26.0	26.33	0.58	2.25	3398470.0	89721753.85	1964
2013-11-14	25.2	25.9	25.1	25.75	0.5	1.98	1910042.0	48847718.25	981
2013-11-13	25.1	25.8	25.0	25.25	0.0	0.0	2232342.0	56687781.7	1215
2013-11-12	25.2	25.7	25.1	25.25	0.17	0.68	3186113.0	80919107.7	1596
2013-11-11	25.0	25.1	24.75	25.08	0.16	0.64	1114082.0	27754836.05	626
2013-11-10	24.4	25.0	24.35	24.92	0.59	2.42	1808049.0	44797859.3	1028
2013-11-07	24.85	24.9	24.35	24.33	-0.42	-1.7	1241112.0	30426729.9	671
2013-11-06	24.75	24.9	24.5	24.75	0.0	0.0	1262847.0	31140254.9	718
2013-11-05	24.5	25.2	24.35	24.75	0.25	1.02	2788044.0	69275245.05	1203
2013-11-04	24.0	24.65	23.85	24.5	0.5	2.08	2492487.0	60678480.05	1187
2013-11-03	23.6	24.1	23.4	24.0	0.5	2.13	932569.0	22140926.55	553
2013-10-31	23.5	23.6	23.25	23.5	0.08	0.34	543347.0	12724767.85	313
2013-10-30	23.4	23.65	23.35	23.42	0.0	0.0	823698.0	19356725.3	448
2013-10-29	23.35	23.4	23.25	23.42	0.09	0.39	250088.0	5828583.45	256
2013-10-28	23.5	23.5	23.25	23.33	-0.17	-0.72	516464.0	12064937.65	433
2013-10-27	23.85	23.85	23.4	23.5	-0.17	-0.72	743612.0	17513728.25	589
2013-10-24	23.75	23.85	23.6	23.67	-0.08	-0.34	530054.0	12567774.4	379
2013-10-23	23.85	24.1	23.5	23.75	0.0	0.0	669266.0	15921557.15	438
2013-10-22	24.1	24.1	23.75	23.75	-0.25	-1.04	645519.0	15427611.35	450
2013-10-21	23.35	24.15	23.35	24.0	0.5	2.13	1169044.0	27882868.5	715
2013-10-20	23.15	23.65	23.15	23.5	0.83	3.66	798003.0	18655406.65	575
2013-10-10	22.9	23.0	22.6	22.67	0.0	0.0	599839.0	13685207.25	492
2013-10-09	22.5	22.85	22.4	22.67	0.17	0.76	549506.0	12446652.7	480
2013-10-08	22.85	23.25	22.4	22.5	-0.17	-0.75	1041157.0	23748116.45	849
2013-10-07	23.1	23.15	22.65	22.67	-0.5	-2.16	448204.0	10321795.1	443
2013-10-06	23.5	23.65	22.75	23.17	-0.33	-1.4	623196.0	14442530.1	541
2013-10-03	23.9	24.0	23.25	23.5	-0.25	-1.05	664861.0	15749343.9	461
2013-10-02	23.9	24.1	23.75	23.75	0.0	0.0	928234.0	22181785.7	463
2013-10-01	23.5	23.9	23.25	23.75	0.25	1.06	976439.0	23021343.35	636
2013-09-30	23.6	23.85	23.5	23.5	-0.08	-0.34	666058.0	15736183.1	540
2013-09-29	24.35	24.35	23.5	23.58	-0.84	-3.44	1283043.0	30590069.65	899
2013-09-26	24.4	24.6	24.25	24.42	-0.08	-0.33	485257.0	11855567.6	343
2013-09-25	24.35	24.6	24.25	24.5	0.08	0.33	389362.0	9516503.85	355
2013-09-24	24.5	24.6	24.35	24.42	0.0	0.0	370078.0	9051165.25	373
2013-09-19	24.85	25.2	24.4	24.42	-0.08	-0.33	1715491.0	42538210.8	1168
2013-09-18	24.65	24.85	24.4	24.5	-0.25	-1.01	778039.0	19165289.7	493
2013-09-17	24.85	24.9	24.5	24.75	0.0	0.0	790606.0	19540993.4	583
2013-09-16	25.0	25.0	24.65	24.75	-0.17	-0.68	791705.0	19673112.45	566
2013-09-15	24.6	25.2	24.6	24.92	0.75	3.1	1396441.0	34754908.2	891
2013-09-12	23.75	24.4	23.75	24.17	0.42	1.77	2208671.0	53478799.85	1254
2013-09-11	23.75	23.85	23.15	23.75	0.08	0.34	2002911.0	47204304.35	1442
2013-09-10	23.25	23.75	22.9	23.67	1.09	4.83	2647846.0	61811813.05	1365
2013-09-09	22.15	22.6	22.0	22.58	0.33	1.48	539789.0	12073954.1	462
2013-09-08	22.5	22.6	22.15	22.25	0.0	0.0	288488.0	6461866.65	303
2013-09-05	22.1	22.65	21.9	22.25	-0.08	-0.36	682982.0	15165312.4	572
2013-09-04	22.65	22.85	22.25	22.33	-0.5	-2.19	807213.0	18087019.55	550
2013-09-03	23.25	23.5	22.5	22.83	-0.34	-1.47	959394.0	22061109.55	642
2013-09-02	23.15	23.35	22.75	23.17	0.09	0.39	739777.0	17065814.2	575
2013-09-01	22.6	23.1	22.6	23.08	1.08	4.91	765705.0	17468303.7	642
2013-08-29	22.9	23.1	21.75	22.0	-0.5	-2.22	814708.0	18366480.5	721
2013-08-28	21.65	23.15	21.5	22.5	-0.08	-0.35	1224617.0	27454384.65	979
2013-08-27	24.85	24.9	22.6	22.58	-2.5	-9.97	1803124.0	42133674.2	1410
2013-08-26	25.1	25.3	24.85	25.08	0.0	0.0	1571861.0	39317837.6	666
2013-08-25	25.7	25.7	24.9	25.08	-0.67	-2.6	992230.0	25095293.25	716
2013-08-22	25.6	25.9	25.4	25.75	0.08	0.31	762193.0	19525886.7	606
2013-08-21	25.3	25.8	25.3	25.67	0.09	0.35	1181393.0	30166837.25	774
2013-08-20	25.0	25.7	24.9	25.58	0.5	1.99	2422564.0	61451993.3	1273
2013-08-19	24.85	25.1	24.65	25.08	0.25	1.01	1342208.0	33456459.9	842
2013-08-18	24.65	25.1	24.5	24.83	0.25	1.02	2185936.0	54255898.05	1340
2013-08-15	24.35	24.9	24.35	24.58	0.41	1.7	1705832.0	42081710.95	1040
2013-08-14	23.9	24.35	23.75	24.17	0.25	1.05	1471936.0	35452334.15	688
2013-08-13	24.0	24.1	23.85	23.92	0.09	0.38	681952.0	16337740.6	407
2013-08-05	24.0	24.5	23.75	23.83	-0.17	-0.71	1758535.0	42414819.2	909
2013-08-04	23.65	24.1	23.4	24.0	0.33	1.39	1118579.0	26562857.75	609
2013-08-01	23.5	23.75	23.5	23.67	0.09	0.38	587375.0	13879369.55	379
2013-07-31	24.0	24.15	23.5	23.58	-0.34	-1.42	972747.0	23221154.3	583
2013-07-30	24.25	24.4	23.9	23.92	-0.25	-1.03	1014981.0	24414949.05	590
2013-07-29	24.6	24.75	23.85	24.17	-0.41	-1.67	1165976.0	28249189.3	730
2013-07-28	24.1	24.75	24.1	24.58	0.41	1.7	1832047.0	44754842.95	990
2013-07-25	24.0	24.35	23.75	24.17	0.17	0.71	2341524.0	56323417.1	964
2013-07-24	23.6	24.0	23.5	24.0	0.42	1.78	1696686.0	40292693.65	703
2013-07-23	24.1	24.1	23.4	23.58	-0.42	-1.75	1068464.0	25220553.3	652
2013-07-22	24.0	24.1	23.5	24.0	0.42	1.78	1216205.0	28994154.75	806
2013-07-21	22.85	23.75	22.85	23.58	0.66	2.88	1899325.0	44589801.55	1008
2013-07-18	22.6	23.4	22.5	22.92	0.25	1.1	1962608.0	45250528.7	1138
2013-07-17	22.75	22.85	22.5	22.67	-0.08	-0.35	460887.0	10446026.05	334
2013-07-16	22.65	22.75	22.5	22.75	0.08	0.35	444284.0	10056380.95	281
2013-07-15	22.5	22.65	22.35	22.67	0.25	1.12	635620.0	14332428.6	411
2013-07-14	22.35	22.6	22.25	22.42	0.17	0.76	527233.0	11826618.85	381
2013-07-11	22.5	22.5	22.25	22.25	-0.25	-1.11	299255.0	6689403.5	289
2013-07-10	22.5	22.65	22.4	22.5	-0.08	-0.35	428134.0	9635261.85	395
2013-07-09	22.1	22.75	22.1	22.58	0.58	2.64	2129636.0	47836833.1	1137
2013-07-08	22.15	22.25	22.0	22.0	-0.17	-0.77	578932.0	12813584.35	422
2013-07-07	21.9	22.15	21.9	22.17	0.34	1.56	770898.0	17028668.95	560
2013-07-04	21.75	22.0	21.75	21.83	0.16	0.74	775165.0	16967793.25	520
2013-07-03	21.75	21.85	21.65	21.67	-0.16	-0.73	836029.0	18197201.0	532
2013-07-02	21.9	21.9	21.75	21.83	0.08	0.37	725044.0	15833189.15	501
2013-07-01	21.85	22.1	21.65	21.75	-0.08	-0.37	1533104.0	33528791.85	897
2013-06-30	22.0	22.15	21.65	21.83	-0.42	-1.89	1419589.0	31138845.7	816
2013-06-26	22.6	22.75	22.15	22.25	-0.33	-1.46	1325978.0	29698131.05	856
2013-06-25	22.25	23.1	22.25	22.58	0.33	1.48	3419772.0	77667072.5	1540
2013-06-24	22.35	22.6	21.75	22.25	-0.08	-0.36	1252196.0	27851304.75	806
2013-06-23	22.15	22.4	22.1	22.33	0.16	0.72	1219603.0	27174665.8	741
2013-06-22	21.0	22.25	20.85	22.17	0.84	3.94	1896287.0	41380362.1	1475
2013-06-19	21.1	21.5	21.0	21.33	0.33	1.57	1065531.0	22688177.5	788
2013-06-18	21.15	21.5	20.9	21.0	0.0	0.0	906141.0	19161728.15	704
2013-06-17	20.5	21.6	20.5	21.0	0.58	2.84	1012588.0	21210400.3	796
2013-06-16	19.65	20.75	19.65	20.42	0.59	2.98	882683.0	17880095.3	826
2013-06-15	21.15	21.4	19.75	19.83	-2.09	-9.53	1326722.0	27498309.55	1298
2013-06-12	21.9	22.0	21.85	21.92	0.09	0.41	476886.0	10443168.9	339
2013-06-11	22.0	22.1	21.85	21.83	-0.25	-1.13	473674.0	10396169.2	410
2013-06-10	22.0	22.15	22.0	22.08	0.08	0.36	510827.0	11283758.9	470
2013-06-09	22.0	22.0	21.9	22.0	0.0	0.0	347125.0	7623375.5	351
2013-06-08	21.9	22.1	21.9	22.0	0.17	0.78	477312.0	10507457.1	425
2013-06-05	21.85	22.0	21.65	21.83	0.0	0.0	426348.0	9331077.35	432
2013-06-04	22.25	22.35	21.85	21.83	-0.25	-1.13	801564.0	17718256.9	655
2013-06-03	22.1	22.35	22.0	22.08	-0.09	-0.41	792201.0	17553343.2	641
2013-06-02	22.0	22.4	22.0	22.17	0.0	0.0	798189.0	17725895.6	577
2013-06-01	21.75	22.25	21.75	22.17	0.34	1.56	954665.0	21017739.55	737
2013-05-29	22.6	22.65	21.65	21.83	-0.67	-2.98	1384538.0	30789731.25	1122
2013-05-28	22.4	22.65	22.4	22.5	0.17	0.76	1304157.0	29401138.6	1029
2013-05-27	21.9	22.85	21.9	22.33	0.66	3.05	4308029.0	96421125.15	2975
2013-05-26	21.4	21.65	21.4	21.67	0.25	1.17	880484.0	18950530.2	634
2013-05-25	21.4	21.5	21.15	21.42	-0.08	-0.37	697491.0	14896952.05	551
2013-05-22	21.5	21.65	21.4	21.5	-0.08	-0.37	535258.0	11514180.7	554
2013-05-21	21.6	21.75	21.5	21.58	0.0	0.0	575651.0	12416727.75	461
2013-05-20	21.4	21.9	21.4	21.58	0.08	0.37	803271.0	17398264.35	593
2013-05-19	21.25	21.75	21.15	21.5	0.33	1.56	866003.0	18600920.1	773
2013-05-18	20.5	21.25	20.5	21.17	0.84	4.13	824295.0	17168542.65	733
2013-05-15	20.65	21.0	19.85	20.33	-0.5	-2.4	1231291.0	24969297.55	1145
2013-05-14	22.0	22.1	20.85	20.83	-1.17	-5.32	1096396.0	23740557.6	941
2013-05-13	22.5	22.5	21.65	22.0	-0.67	-2.96	956274.0	21110719.65	904
2013-05-12	22.9	22.9	22.65	22.67	-0.16	-0.7	404651.0	9197077.95	376
2013-05-11	22.9	23.0	22.85	22.83	0.0	0.0	497991.0	11404733.4	415
2013-05-08	22.85	22.9	22.85	22.83	0.0	0.0	417378.0	9547932.35	384
2013-05-07	22.9	22.9	22.65	22.83	-0.09	-0.39	561770.0	12812446.25	461
2013-05-06	23.25	23.25	22.85	22.92	-0.33	-1.42	559706.0	12864638.35	566
2013-05-05	23.25	23.4	23.1	23.25	-0.08	-0.34	669667.0	15568206.2	580
2013-05-04	23.15	23.35	23.15	23.33	0.25	1.08	598267.0	13897834.35	494
2013-05-01	23.15	23.15	23.0	23.08	0.0	0.0	472879.0	10899553.75	434
2013-04-30	23.25	23.35	23.0	23.08	-0.09	-0.39	745695.0	17266818.0	649
2013-04-29	23.35	23.4	23.1	23.17	-0.16	-0.69	484555.0	11253786.55	506
2013-04-28	23.4	23.4	23.25	23.33	-0.09	-0.38	584546.0	13629561.3	532
2013-04-27	23.4	23.6	23.25	23.42	0.17	0.73	860426.0	20169256.3	634
2013-04-24	23.65	23.65	23.25	23.25	-0.33	-1.4	668708.0	15643725.65	617
2013-04-23	23.15	23.65	23.15	23.58	0.5	2.17	2112584.0	49575142.7	1482
2013-04-22	22.75	23.1	22.5	23.08	0.25	1.1	757462.0	17395198.45	613
2013-04-21	23.1	23.1	22.75	22.83	-0.25	-1.08	780374.0	17862660.95	600
2013-04-20	22.85	23.15	22.75	23.08	0.25	1.1	643415.0	14774850.75	554
2013-04-17	23.4	23.5	22.25	22.83	-0.67	-2.85	1168232.0	26788617.25	1119
2013-04-16	23.4	23.6	23.1	23.5	-0.17	-0.72	1221914.0	28606691.05	1013
2013-04-15	24.0	24.0	23.6	23.67	-0.33	-1.38	1201374.0	28593341.55	959
2013-04-14	23.9	24.25	23.85	24.0	0.25	1.05	2610026.0	62662579.05	1792
2013-04-13	23.5	24.25	23.4	23.75	0.33	1.41	2448268.0	58411890.4	1932
2013-04-10	23.5	23.6	23.35	23.42	0.0	0.0	1231441.0	28874304.05	1031
2013-04-09	24.0	24.25	23.4	23.42	-0.5	-2.09	2725995.0	64662261.55	2149
2013-04-08	22.9	24.4	22.85	23.92	1.09	4.77	3654505.0	86672205.8	2523
2013-04-07	22.75	23.1	22.6	22.83	0.0	0.0	1029692.0	23515525.75	879
2013-04-06	23.5	23.5	21.65	22.83	-0.67	-2.85	1700017.0	38750790.5	1408
2013-04-03	23.6	23.75	23.4	23.5	0.0	0.0	668019.0	15760275.85	558
2013-04-02	23.6	23.65	23.35	23.5	-0.17	-0.72	979883.0	22993111.45	740
2013-04-01	23.65	23.9	23.4	23.67	-0.08	-0.34	1092503.0	25839993.65	937
2013-03-31	24.1	24.4	23.75	23.75	-0.25	-1.04	2098329.0	50372378.55	1720
2013-03-30	23.5	24.65	23.5	24.0	0.58	2.48	5783492.0	138796063.6	3159
2013-03-27	22.75	23.5	22.75	23.42	0.67	2.95	2426554.0	56277985.25	1650
2013-03-26	22.9	23.0	22.5	22.75	-0.17	-0.74	747732.0	17019215.1	619
2013-03-25	23.25	23.25	22.9	22.92	-0.16	-0.69	618979.0	14251206.4	473
2013-03-24	23.1	23.4	23.1	23.08	0.08	0.35	1122788.0	26089067.9	803
2013-03-23	23.25	23.25	22.85	23.0	0.0	0.0	893913.0	20590672.5	734
2013-03-20	22.15	23.35	22.15	23.0	0.83	3.74	3688880.0	84522236.55	2360
2013-03-19	22.15	22.35	22.1	22.17	0.0	0.0	798851.0	17745383.75	556
2013-03-18	22.35	22.35	22.1	22.17	-0.25	-1.12	677345.0	15046037.5	518
2013-03-17	22.15	22.4	22.0	22.42	0.25	1.13	737639.0	16419167.1	581
2013-03-16	21.85	22.25	21.85	22.17	0.34	1.56	550017.0	12115829.6	529
2013-03-13	21.6	22.0	21.35	21.83	0.08	0.37	976861.0	21223615.85	892
2013-03-12	22.5	22.5	21.4	21.75	-0.75	-3.33	942805.0	20870363.9	722
2013-03-11	22.4	22.75	22.35	22.5	0.08	0.36	873703.0	19757541.0	633
2013-03-10	22.5	22.5	22.25	22.42	0.0	0.0	667137.0	14929601.15	495
2013-03-09	22.35	22.9	22.25	22.42	0.25	1.13	1289240.0	29024455.15	956
2013-03-06	22.25	22.35	22.1	22.17	0.0	0.0	372096.0	8262286.55	347
2013-03-05	22.1	22.35	22.0	22.17	0.09	0.41	591575.0	13136720.05	479
2013-03-04	22.25	22.35	22.0	22.08	-0.25	-1.12	678209.0	15013372.05	655
2013-03-03	22.9	22.9	22.25	22.33	-0.67	-2.91	869072.0	19604399.7	861
2013-03-02	23.1	23.25	22.85	23.0	0.0	0.0	1298261.0	29951950.15	825
2013-02-27	22.65	23.35	22.65	23.0	0.25	1.1	2448169.0	56559040.4	1419
2013-02-26	23.0	23.0	22.65	22.75	-0.33	-1.43	606496.0	13831329.8	697
2013-02-25	23.25	23.35	23.0	23.08	-0.17	-0.73	825865.0	19134139.75	676
2013-02-24	23.4	23.5	23.25	23.25	-0.17	-0.73	841780.0	19662365.35	658
2013-02-23	23.5	23.5	23.35	23.42	-0.08	-0.34	559765.0	13097243.9	498
2013-02-20	23.4	23.6	23.25	23.5	0.08	0.34	1081307.0	25275657.25	854
2013-02-19	23.65	23.85	23.15	23.42	-0.25	-1.06	1772329.0	41690089.05	1168
2013-02-18	23.5	23.9	23.5	23.67	0.17	0.72	1788961.0	42355147.15	1037
2013-02-17	23.75	23.85	23.5	23.5	-0.17	-0.72	1239020.0	29274700.55	783
2013-02-16	23.75	23.75	23.5	23.67	0.0	0.0	638602.0	15089299.3	712
2013-02-13	23.65	24.0	23.6	23.67	0.09	0.38	1658819.0	39404846.35	1347
2013-02-12	23.5	23.9	23.35	23.58	0.08	0.34	1942946.0	45892589.1	1287
2013-02-11	23.5	23.6	23.4	23.5	0.08	0.34	943811.0	22157760.85	708
2013-02-10	23.4	23.6	23.35	23.42	0.0	0.0	1072546.0	25128187.95	807
2013-02-09	23.4	23.6	23.25	23.42	0.0	0.0	802886.0	18797841.95	703
2013-02-06	23.85	24.0	23.25	23.42	-0.16	-0.68	1265833.0	29858117.15	1008
2013-02-05	23.75	24.35	23.35	23.58	-0.25	-1.05	1737343.0	41375470.7	1351
2013-02-04	23.85	24.0	23.65	23.83	0.0	0.0	1139271.0	27168426.1	772
2013-02-03	24.15	24.15	23.75	23.83	-0.34	-1.41	796187.0	19055416.55	673
2013-02-02	24.25	24.4	24.1	24.17	0.09	0.37	1009164.0	24452313.95	804
2013-01-30	24.0	24.4	23.9	24.08	0.16	0.67	1874863.0	45239622.7	1260
2013-01-29	23.6	24.15	23.6	23.92	0.34	1.44	2454679.0	58734691.5	1633
2013-01-28	23.6	23.65	23.35	23.58	-0.09	-0.38	1108257.0	26039017.85	860
2013-01-27	23.75	23.9	23.6	23.67	-0.08	-0.34	988744.0	23449422.25	836
2013-01-26	23.9	24.0	23.4	23.75	-0.08	-0.34	1136459.0	26962742.15	930
2013-01-23	24.25	24.35	23.65	23.83	-0.42	-1.73	946198.0	22768277.65	689
2013-01-22	24.0	24.35	24.0	24.25	-0.17	-0.7	714063.0	17296570.9	595
2013-01-21	24.35	24.75	24.15	24.42	0.0	0.0	1356902.0	33183460.7	1053
2013-01-20	24.65	24.85	24.35	24.42	-0.16	-0.65	1180217.0	28986823.0	933
2013-01-19	24.4	24.65	24.35	24.58	0.08	0.33	797731.0	19529264.7	658
2013-01-16	24.85	24.85	24.5	24.5	-0.42	-1.69	769050.0	18956897.8	771
2013-01-15	24.9	25.0	24.65	24.92	0.0	0.0	691093.0	17151395.25	704
2013-01-14	24.9	25.3	24.75	24.92	-0.08	-0.32	1134435.0	28363299.5	1061
2013-01-13	25.2	25.2	24.85	25.0	-0.17	-0.68	1025539.0	25601785.45	1004
2013-01-12	25.3	25.3	25.0	25.17	0.0	0.0	1330052.0	33509515.25	1182
2013-01-09	25.2	25.5	24.9	25.17	0.0	0.0	1916350.0	48334237.8	1679
2013-01-08	25.8	25.8	24.65	25.17	-0.66	-2.56	2878278.0	72393344.25	2587
2013-01-07	25.8	26.3	25.7	25.83	0.25	0.98	3326611.0	86301629.3	2656
2013-01-06	24.9	26.2	24.75	25.58	0.91	3.69	8426492.0	216121152.7	5362
2013-01-05	24.35	25.0	24.1	24.67	0.67	2.79	4634875.0	114505159.3	3147
2013-01-02	23.75	24.1	23.6	24.0	0.42	1.78	1869949.0	44650420.85	1335
2013-01-01	23.85	24.0	23.6	23.58	0.08	0.34	1473483.0	34983308.15	1026
2012-12-31	24.1	24.1	23.15	23.5	-0.5	-2.08	3001375.0	70951416.25	2130
2012-12-30	24.1	24.65	23.75	24.0	0.0	0.0	5381563.0	130280348.1	3710
2012-12-29	23.35	24.0	23.35	24.0	0.67	2.87	2539948.0	60075226.1	1470
2012-12-26	23.4	23.4	23.15	23.33	-0.09	-0.38	694928.0	16198425.1	639
2012-12-25	23.65	23.75	23.35	23.42	-0.33	-1.39	1398613.0	32876272.7	858
2012-12-24	23.9	23.9	23.5	23.75	-0.08	-0.34	1322426.0	31305076.0	934
2012-12-23	23.6	24.15	23.4	23.83	0.25	1.06	2334542.0	55528447.75	1598
2012-12-22	23.5	23.6	23.35	23.58	0.16	0.68	1034968.0	24261707.4	883
2012-12-19	23.4	23.6	23.25	23.42	0.0	0.0	867885.0	20334856.7	718
2012-12-18	23.6	23.65	23.25	23.42	-0.16	-0.68	1185934.0	27830688.1	996
2012-12-17	23.65	23.75	23.5	23.58	0.0	0.0	1131997.0	26734595.05	827
2012-12-16	23.65	23.75	23.5	23.58	-0.09	-0.38	890570.0	21034819.65	821
2012-12-15	23.75	23.9	23.5	23.67	0.09	0.38	994610.0	23559344.9	866
2012-12-12	23.65	23.85	23.4	23.58	0.0	0.0	1147691.0	27094620.55	1048
2012-12-11	23.15	24.15	23.1	23.58	0.33	1.42	3508504.0	83350557.9	2396
2012-12-10	23.65	23.75	23.15	23.25	-0.58	-2.43	1739160.0	40978396.9	1588
2012-12-09	24.75	25.4	23.85	23.83	-0.75	-3.05	6418317.0	158128860.15	4345
2012-12-08	23.15	24.9	23.15	24.58	1.66	7.24	5527393.0	132470123.25	3198
2012-12-05	22.9	23.25	22.65	22.92	0.17	0.75	2224151.0	50997762.2	1402
2012-12-04	22.6	22.9	22.35	22.75	0.25	1.11	2140186.0	48549571.8	1282
2012-12-03	22.5	23.15	22.15	22.5	0.17	0.76	2829042.0	63883242.0	1784
2012-12-02	22.4	22.5	22.0	22.33	0.0	0.0	2276887.0	50469364.65	1431
2012-12-01	22.5	22.5	22.1	22.33	0.58	2.67	1496441.0	33399561.7	1068
2012-11-28	21.4	21.9	21.35	21.75	0.5	2.35	1253489.0	27163320.2	1162
2012-11-27	21.6	21.75	20.9	21.25	-0.5	-2.3	1130671.0	24248501.0	1134
2012-11-26	22.0	22.15	20.0	21.75	0.0	0.0	1978463.0	41741053.7	1810
2012-11-25	23.35	23.35	21.65	21.75	-1.75	-7.45	1777685.0	39776919.85	1671
2012-11-24	23.5	23.6	23.35	23.5	0.17	0.73	514203.0	12073746.6	545
2012-11-21	23.5	23.6	23.25	23.33	-0.09	-0.38	1069218.0	24997422.65	831
2012-11-20	23.65	23.85	23.25	23.42	-0.08	-0.34	1587008.0	37304449.65	1229
2012-11-19	24.35	24.5	22.85	23.5	-0.83	-3.41	2089260.0	49268378.85	1837
2012-11-18	24.5	24.9	24.15	24.33	-0.25	-1.02	1482344.0	36318838.6	1191
2012-11-17	24.85	24.85	24.15	24.58	-0.42	-1.68	1569838.0	38469930.2	1384
2012-11-14	25.3	25.4	24.85	25.0	-0.17	-0.68	1718523.0	43209271.25	1564
2012-11-13	25.4	25.8	25.0	25.17	-0.16	-0.63	3014915.0	76503381.8	2075
2012-11-12	25.9	26.1	25.3	25.33	-0.75	-2.88	1785168.0	45818907.05	1802
2012-11-11	26.0	26.8	25.6	26.08	0.25	0.97	4839278.0	126475436.4	3818
2012-11-10	24.9	25.9	24.65	25.83	0.5	1.97	2423712.0	61210189.15	1775
2012-11-07	25.7	25.8	25.2	25.33	-0.17	-0.67	992902.0	25246452.85	953
2012-11-06	25.2	25.8	25.2	25.5	0.67	2.7	1933934.0	49277641.9	1563
2012-11-05	24.15	25.3	24.0	24.83	0.66	2.73	2272270.0	56099960.4	1510
2012-11-04	24.6	24.6	24.15	24.17	-0.16	-0.66	1213000.0	29495167.25	1071
2012-11-03	24.0	24.4	23.75	24.33	0.58	2.44	1170890.0	28104283.2	1087
2012-10-24	23.35	23.85	23.1	23.75	0.17	0.72	1144242.0	26917919.65	942
2012-10-23	24.0	24.25	23.6	23.58	-0.34	-1.42	1685042.0	40354970.45	1253
2012-10-22	23.65	24.4	23.6	23.92	0.25	1.06	4584080.0	110510376.85	2919
2012-10-21	23.85	23.85	23.5	23.67	0.0	0.0	1378393.0	32601258.95	1037
2012-10-20	23.4	23.85	23.1	23.67	0.09	0.38	1734186.0	40875258.65	1365
2012-10-17	23.9	24.15	23.5	23.58	0.0	0.0	2641874.0	62787704.05	1817
2012-10-16	23.75	24.9	23.6	23.58	0.0	0.0	3245060.0	78308224.4	2885
2012-10-15	23.6	23.65	23.35	23.58	0.16	0.68	1218387.0	28634022.45	1100
2012-10-14	23.0	23.75	22.75	23.42	0.25	1.08	1855972.0	43350936.5	1527
2012-10-13	25.3	25.3	23.1	23.17	-2.41	-9.42	2914622.0	68926440.55	2664
2012-10-10	26.3	26.4	25.4	25.58	-1.0	-3.76	1133053.0	29531439.35	1125
2012-10-09	26.8	26.8	26.4	26.58	-0.17	-0.64	972040.0	25852813.4	803
2012-10-08	26.8	26.8	26.2	26.75	-0.08	-0.3	1576204.0	41874141.8	1295
2012-10-07	27.7	27.7	26.3	26.83	-1.0	-3.59	2972628.0	79634154.95	2695
2012-10-06	28.9	29.3	27.7	27.83	-0.75	-2.62	2917974.0	83196052.85	2883
2012-10-03	27.6	30.5	27.4	28.58	0.83	2.99	7678463.0	221778257.55	5872
2012-10-02	27.7	28.0	27.3	27.75	0.33	1.2	1572832.0	43421896.85	1696
2012-10-01	27.6	28.3	27.3	27.42	0.92	3.47	3057515.0	84718050.75	2837
2012-09-30	26.3	27.2	25.8	26.5	0.08	0.3	1835902.0	48308283.15	1737
2012-09-29	27.0	27.3	25.3	26.42	-0.75	-2.76	2242674.0	59032386.4	1980
2012-09-26	28.2	28.3	26.3	27.17	-1.33	-4.67	1634219.0	45116837.9	1729
2012-09-25	28.5	28.8	28.1	28.5	-0.08	-0.28	1922680.0	54631457.7	1793
2012-09-24	28.7	28.8	27.8	28.58	0.0	0.0	2730665.0	77399427.3	2627
2012-09-22	31.3	31.3	28.5	28.58	-3.0	-9.5	6357640.0	184523209.75	4842
2012-09-19	33.3	33.3	31.4	31.58	-1.84	-5.51	2314797.0	74446681.85	2286
2012-09-18	33.7	33.7	32.6	33.42	-0.25	-0.74	1499086.0	49702290.5	1505
2012-09-17	34.3	34.3	33.5	33.67	-0.66	-1.92	1890605.0	63998165.25	1933
2012-09-16	34.6	34.7	34.3	34.33	-0.17	-0.49	932669.0	32107320.65	1028
2012-09-15	34.8	34.8	34.4	34.5	0.08	0.23	1115687.0	38580672.55	1117
2012-09-12	34.6	34.7	34.3	34.42	-0.08	-0.23	804243.0	27716243.05	945
2012-09-11	34.8	35.0	34.3	34.5	-0.25	-0.72	1243521.0	42974579.85	1227
2012-09-10	35.2	35.3	34.2	34.75	-0.17	-0.49	1859177.0	64454297.85	1797
2012-09-09	36.0	36.1	34.9	34.92	-0.91	-2.54	3266671.0	115680826.0	2715
2012-09-08	34.4	36.7	34.4	35.83	1.66	4.86	5905802.0	210949334.6	3939
2012-09-05	34.2	34.3	33.7	34.17	-0.08	-0.23	829906.0	28263566.25	914
2012-09-04	34.5	34.6	33.8	34.25	-0.25	-0.72	1399427.0	47878353.3	1353
2012-09-03	34.6	35.0	34.3	34.5	-0.08	-0.23	2927036.0	101585574.95	2213
2012-09-02	34.5	35.2	34.3	34.58	0.25	0.73	4467291.0	154904379.0	3039
2012-09-01	34.5	35.0	34.2	34.33	0.0	0.0	2412486.0	83301019.15	2185
2012-08-29	34.8	34.8	34.1	34.33	-0.42	-1.21	1371098.0	47132582.25	1188
2012-08-28	35.3	35.4	34.5	34.75	-0.42	-1.19	1704155.0	59553638.9	1492
2012-08-27	34.7	35.6	34.5	35.17	0.5	1.44	3111168.0	109321575.9	2372
2012-08-26	35.0	35.3	34.5	34.67	-0.25	-0.72	1723063.0	59973323.45	1503
2012-08-25	34.5	35.5	34.2	34.92	0.84	2.46	3100382.0	108110860.8	2058
2012-08-15	34.4	35.0	34.1	34.08	-0.42	-1.22	1227431.0	42225903.2	1124
2012-08-14	34.5	34.8	34.0	34.5	-0.17	-0.49	1261487.0	43365474.15	1003
2012-08-13	34.9	35.3	34.2	34.67	0.09	0.26	2705575.0	94194191.2	1932
2012-08-12	34.8	35.3	34.4	34.58	-0.09	-0.26	993377.0	34524244.55	994
2012-08-11	34.7	35.4	34.3	34.67	0.17	0.49	1778952.0	61726694.85	1698
2012-08-08	34.6	35.2	34.1	34.5	-0.08	-0.23	1481351.0	51213335.2	1483
2012-08-07	34.8	34.9	34.2	34.58	0.0	0.0	1376921.0	47608058.05	1461
2012-08-06	35.0	35.8	34.3	34.58	0.08	0.23	3318557.0	116413542.95	2888
2012-08-05	35.0	35.1	34.3	34.5	-0.67	-1.91	1334646.0	46341293.8	1332
2012-08-04	35.5	37.2	35.2	35.17	0.34	0.98	3166648.0	113838544.75	2614
2012-08-01	33.3	35.8	33.2	34.83	1.58	4.75	4678693.0	162234117.5	3524
2012-07-31	33.0	33.6	32.9	33.25	0.17	0.51	1824426.0	60722078.05	1652
2012-07-30	32.8	34.2	32.7	33.08	0.25	0.76	2684238.0	89509050.35	2476
2012-07-29	33.0	33.3	32.6	32.83	-0.09	-0.27	2111473.0	69324657.95	1738
2012-07-28	33.1	33.7	32.7	32.92	0.25	0.77	919279.0	30290358.6	987
2012-07-25	32.8	32.9	32.1	32.67	0.09	0.28	745495.0	24145840.3	642
2012-07-24	32.8	32.8	32.2	32.58	-0.09	-0.28	430568.0	13987834.5	461
2012-07-23	33.2	33.2	32.7	32.67	-0.66	-1.98	326273.0	10738716.25	378
2012-07-22	33.2	33.5	32.9	33.33	0.08	0.24	578212.0	19221172.1	545
2012-07-21	33.3	33.8	33.1	33.25	-0.08	-0.24	650071.0	21611961.55	568
2012-07-18	33.4	34.2	33.0	33.33	0.08	0.24	1300284.0	43527963.75	1229
2012-07-17	33.1	34.8	32.5	33.25	0.08	0.24	1622425.0	54287232.05	1398
2012-07-16	32.1	33.4	32.1	33.17	0.75	2.31	1740242.0	57054695.0	1201
2012-07-15	32.8	32.8	31.8	32.42	-0.58	-1.76	784852.0	25273000.05	795
2012-07-14	33.2	33.3	32.5	33.0	-0.25	-0.75	610620.0	20042731.8	623
2012-07-11	33.4	33.8	32.5	33.25	-0.08	-0.24	1062247.0	35083635.4	908
2012-07-10	34.9	34.9	32.8	33.33	-1.0	-2.91	1495825.0	50287871.5	1427
2012-07-09	32.8	35.0	32.5	34.33	1.25	3.78	1659208.0	55775639.1	1687
2012-07-08	33.3	33.5	32.7	33.08	-0.17	-0.51	893035.0	29464599.5	1027
2012-07-07	33.2	33.9	32.5	33.25	0.08	0.24	1759988.0	58427045.8	1431
2012-07-04	31.7	33.7	31.0	33.17	1.67	5.3	3929511.0	128191989.45	2616
2012-07-03	29.4	31.8	29.3	31.5	2.25	7.69	3218177.0	99346619.95	2171
2012-07-02	29.0	29.9	28.7	29.25	0.17	0.58	1618513.0	47604793.15	1460
2012-07-01	28.9	29.2	28.3	29.08	0.25	0.87	1004125.0	28803410.5	1052
2012-06-30	29.2	30.0	28.6	28.83	0.08	0.28	1220608.0	35450274.7	1087
2012-06-27	28.6	28.8	25.8	28.75	0.17	0.59	2301859.0	63175501.8	1877
2012-06-26	28.3	28.8	28.1	28.58	0.08	0.28	1289628.0	36698065.05	1119
2012-06-25	29.7	29.9	28.3	28.5	-1.17	-3.94	1473182.0	43213562.65	1491
2012-06-24	29.6	30.8	29.0	29.67	-0.08	-0.27	2108502.0	62365194.0	1861
2012-06-23	28.4	30.8	28.2	29.75	1.08	3.77	5711217.0	170566131.65	3895
2012-06-20	28.8	29.3	28.3	28.67	0.25	0.88	2300911.0	66016444.25	1938
2012-06-19	27.5	29.7	27.2	28.42	1.09	3.99	5285377.0	150469202.35	3678
2012-06-18	26.9	27.5	26.8	27.33	0.75	2.82	2637046.0	71389779.05	1907
2012-06-17	26.3	26.9	26.3	26.58	0.08	0.3	2373116.0	63138031.55	1951
2012-06-16	27.4	27.7	24.15	26.5	-0.33	-1.23	4674334.0	123430016.4	3907
2012-06-13	27.2	28.1	26.7	26.83	0.25	0.94	4968464.0	135816030.7	3832
2012-06-12	27.0	28.2	26.5	26.58	-1.17	-4.22	7081898.0	191837778.45	5151
2012-06-11	27.2	29.3	27.0	27.75	1.08	4.05	11091341.0	316067379.4	6794
2012-06-10	26.2	27.8	24.65	26.67	-0.33	-1.22	15283298.0	400378742.65	11364
2012-06-09	30.8	30.8	27.0	27.0	-3.0	-10.0	7607362.0	210173272.2	4810
2012-06-06	33.5	33.6	30.0	30.0	-3.33	-9.99	2695151.0	86645986.7	1777
2012-06-05	33.6	34.7	33.2	33.33	-0.42	-1.24	2318825.0	78017257.2	1911
2012-06-04	33.5	34.0	33.1	33.75	-0.5	-1.46	784244.0	26237867.85	923
2012-06-03	34.2	34.8	32.6	34.25	-0.25	-0.72	2481578.0	83571944.3	2683
2012-06-02	34.7	36.0	34.5	34.5	-3.83	-9.99	796462.0	27917524.1	977
2012-05-30	39.9	39.9	37.5	38.33	-1.67	-4.17	574238.0	22139804.75	826
2012-05-29	40.3	40.5	39.8	40.0	-0.25	-0.62	391956.0	15719081.15	529
2012-05-28	39.4	40.8	39.4	40.25	0.67	1.69	725484.0	29019725.25	939
2012-05-27	40.0	40.0	38.9	39.58	-0.34	-0.85	401411.0	15823365.95	548
2012-05-26	40.2	40.3	39.3	39.92	-0.25	-0.62	507917.0	20271442.05	629
2012-05-23	40.8	40.8	39.9	40.17	-0.83	-2.02	669292.0	26908266.2	763
2012-05-22	40.4	41.6	40.4	41.0	1.08	2.71	1251986.0	51305151.85	1360
2012-05-21	38.8	40.0	38.5	39.92	1.34	3.47	658130.0	25769200.1	855
2012-05-20	38.9	39.4	38.5	38.58	0.0	0.0	670334.0	26025884.05	793
2012-05-19	38.7	39.5	38.4	38.58	-1.42	-3.55	911112.0	35480066.5	1280
2012-05-16	39.3	40.3	38.3	40.0	0.0	0.0	900584.0	35490708.45	1228
2012-05-15	39.8	40.6	39.2	40.0	-0.33	-0.82	1089603.0	43602780.9	1698
2012-05-14	40.7	40.8	39.2	40.33	-1.25	-3.01	666872.0	26789673.0	1071
2012-05-13	41.7	41.8	40.1	41.58	0.0	0.0	732631.0	30006683.7	920
2012-05-12	39.3	42.7	36.0	41.58	1.58	3.95	1080344.0	42334063.9	1381
2012-05-09	43.2	43.2	39.5	40.0	-3.5	-8.05	1168361.0	48812498.3	1279
2012-05-08	43.8	43.8	43.2	43.5	-0.17	-0.39	409410.0	17809965.9	595
2012-05-07	44.2	44.5	43.0	43.67	-1.16	-2.59	793621.0	34568020.9	1053
2012-05-06	45.3	45.7	44.2	44.83	-0.17	-0.38	883032.0	39734726.7	947
2012-05-05	45.3	45.5	44.7	45.0	-1.5	-3.23	994451.0	44791520.9	1185
2012-05-02	46.2	46.7	44.5	46.5	0.67	1.46	1956227.0	88629838.0	1815
2012-05-01	45.0	48.3	44.8	45.83	0.33	0.73	2394113.0	110581067.4	2392
2012-04-30	46.2	46.2	43.5	45.5	-0.83	-1.79	939430.0	42242648.3	1351
2012-04-29	49.0	49.2	45.7	46.33	-2.67	-5.45	3056533.0	144046555.8	3294
2012-04-28	45.3	49.2	45.3	49.0	4.0	8.89	3465791.0	164431054.8	2789
2012-04-25	43.3	46.8	43.0	45.0	1.5	3.45	3139201.0	141968269.3	2885
2012-04-24	43.0	44.0	42.7	43.5	0.17	0.39	1417611.0	61328043.9	1357
2012-04-23	42.7	43.5	41.7	43.33	0.0	0.0	2115491.0	89750661.3	1309
2012-04-22	40.7	43.7	39.7	43.33	2.75	6.78	3657352.0	151133425.75	2850
2012-04-21	37.9	40.7	37.8	40.58	3.25	8.71	2902172.0	113754133.85	2302
2012-04-18	41.3	41.6	37.2	37.33	-3.34	-8.21	1852931.0	72973406.25	1739
2012-04-17	39.2	40.7	38.3	40.67	3.67	9.92	3829979.0	152277462.6	2293
2012-04-16	38.7	40.0	36.2	37.0	-3.0	-7.5	2270421.0	86732948.1	1719
2012-04-15	42.2	42.3	38.9	40.0	-3.17	-7.34	2083869.0	83174957.2	1774
2012-04-14	45.8	45.8	43.2	43.17	-2.66	-5.8	774401.0	34211669.5	914
2012-04-11	46.2	46.2	44.2	45.83	-1.17	-2.49	618853.0	27925915.4	766
2012-04-10	48.3	48.3	46.2	47.0	-1.0	-2.08	697198.0	32788308.5	590
2012-04-09	46.5	48.3	45.5	48.0	1.33	2.85	814796.0	37953549.2	741
2012-04-08	48.5	48.8	45.0	46.67	-2.0	-4.11	1307606.0	61997366.5	832
2012-04-07	47.5	48.7	47.0	48.67	0.84	1.76	633869.0	30420846.1	664
2012-04-04	48.3	48.5	47.7	47.83	-0.67	-1.38	677357.0	32562310.5	572
2012-04-03	48.7	49.5	48.0	48.5	-0.17	-0.35	980907.0	47547876.1	1000
2012-04-02	48.8	50.0	48.0	48.67	-0.83	-1.68	1561837.0	75996045.4	1027
2012-04-01	48.7	49.5	47.8	49.5	0.83	1.71	873207.0	42434127.8	813
2012-03-31	49.8	50.75	48.7	48.67	-1.16	-2.33	1062919.0	52400394.7	1041
2012-03-28	48.0	50.25	47.5	49.83	1.5	3.1	1345589.0	66371587.5	1316
2012-03-27	48.0	48.7	47.5	48.33	0.33	0.69	929499.0	44703924.5	835
2012-03-26	47.8	48.7	46.7	48.0	0.17	0.36	522500.0	24793689.2	620
2012-03-25	47.7	49.2	47.5	47.83	0.66	1.4	1093756.0	52716219.8	1062
2012-03-24	46.7	48.3	46.7	47.17	0.5	1.07	1303122.0	62019930.7	1107
2012-03-21	46.3	48.3	46.3	46.67	0.0	0.0	1334512.0	63109510.6	1333
2012-03-20	46.2	46.7	45.7	46.67	0.17	0.37	590846.0	27247859.6	659
2012-03-19	46.7	46.7	45.5	46.5	0.0	0.0	1117404.0	51365631.4	977
[truncated: 2,741 more rows]
