# Supplementary material for: Effective short-term forecasts of Saudi stock price trends using technical indicators and large-scale multivariate time series
Source: PeerJ Comput Sci. 2023 Jan 6;9:e1205. doi: 10.7717/peerj-cs.1205 (PMC10280263; doi:10.7717/peerj-cs.1205)
Supplement: Supplemental Information 3 [file peerj-cs-09-1205-s003.zip › TASI Dataset 2021/KINGDOM_4280.csv]

date	open	high	low	close	change	change_percent	volume_traded	value_traded_SAR	number_trades
2020-03-19	6.0	6.07	6.0	6.05	0.04	0.67	207187.0	1249038.6	255
2020-03-18	5.99	6.05	5.96	6.01	-0.01	-0.17	166208.0	998496.36	265
2020-03-17	6.0	6.04	5.95	6.02	0.02	0.33	277297.0	1664989.69	295
2020-03-16	6.16	6.16	5.91	6.0	-0.05	-0.83	224314.0	1345538.42	299
2020-03-15	6.2	6.2	6.05	6.05	-0.09	-1.47	232259.0	1414511.49	289
2020-03-12	5.74	6.2	5.74	6.14	-0.22	-3.46	451630.0	2704307.29	488
2020-03-11	6.5	6.6	6.31	6.36	-0.24	-3.64	361513.0	2340659.06	431
2020-03-10	6.22	6.6	6.12	6.6	0.48	7.84	540365.0	3391108.33	553
2020-03-09	6.4	6.4	5.98	6.12	-0.36	-5.56	702333.0	4325971.26	517
2020-03-08	6.92	6.92	6.4	6.48	-0.54	-7.69	796895.0	5184185.96	655
2020-03-05	7.08	7.08	7.02	7.02	-0.06	-0.85	134818.0	949970.76	157
2020-03-04	7.08	7.09	7.03	7.08	0.0	0.0	221970.0	1565265.93	162
2020-03-03	7.05	7.09	7.0	7.08	0.13	1.87	214776.0	1513954.21	184
2020-03-02	7.05	7.1	6.95	6.95	-0.06	-0.86	364902.0	2573199.07	330
2020-03-01	7.1	7.1	7.0	7.01	-0.14	-1.96	313641.0	2200338.51	390
2020-02-27	7.15	7.18	7.12	7.15	0.0	0.0	137640.0	983216.77	213
2020-02-26	7.18	7.18	7.1	7.15	0.01	0.14	282073.0	2014941.94	232
2020-02-25	7.11	7.2	7.11	7.14	-0.09	-1.24	325785.0	2334070.4	396
2020-02-24	7.36	7.37	7.2	7.23	-0.2	-2.69	341665.0	2485668.06	438
2020-02-23	7.4	7.43	7.39	7.43	-0.01	-0.13	147050.0	1089210.54	192
2020-02-20	7.45	7.46	7.43	7.44	0.0	0.0	216738.0	1614482.86	206
2020-02-19	7.37	7.45	7.36	7.44	0.05	0.68	263873.0	1958098.01	224
2020-02-18	7.35	7.45	7.35	7.39	0.04	0.54	249793.0	1849185.65	235
2020-02-17	7.36	7.36	7.34	7.35	0.05	0.68	59090.0	434619.22	143
2020-02-16	7.33	7.35	7.3	7.3	-0.03	-0.41	215692.0	1578826.3	222
2020-02-13	7.34	7.37	7.32	7.33	-0.01	-0.14	191462.0	1407618.78	248
2020-02-12	7.38	7.39	7.31	7.34	-0.04	-0.54	128630.0	947633.13	219
2020-02-11	7.42	7.44	7.36	7.38	-0.04	-0.54	183335.0	1356701.72	278
2020-02-10	7.35	7.42	7.35	7.42	0.02	0.27	143980.0	1064440.61	205
2020-02-09	7.43	7.44	7.37	7.4	-0.06	-0.8	165232.0	1222675.2	298
2020-02-06	7.49	7.54	7.46	7.46	0.0	0.0	221539.0	1659387.77	282
2020-02-05	7.57	7.57	7.46	7.46	-0.1	-1.32	387391.0	2915120.12	301
2020-02-04	7.55	7.59	7.55	7.56	0.02	0.27	160579.0	1214719.43	189
2020-02-03	7.55	7.58	7.51	7.54	0.0	0.0	150687.0	1137192.28	210
2020-02-02	7.56	7.58	7.52	7.54	-0.07	-0.92	219561.0	1657926.95	267
2020-01-30	7.61	7.64	7.59	7.61	-0.02	-0.26	201630.0	1535297.53	167
2020-01-29	7.57	7.63	7.56	7.63	0.06	0.79	294406.0	2238855.4	203
2020-01-28	7.52	7.58	7.5	7.57	-0.01	-0.13	203463.0	1535521.37	170
2020-01-27	7.59	7.63	7.55	7.58	-0.04	-0.52	488624.0	3707068.22	319
2020-01-26	7.62	7.65	7.57	7.62	0.0	0.0	326376.0	2481109.79	326
2020-01-23	7.7	7.7	7.61	7.62	-0.07	-0.91	516939.0	3947011.41	388
2020-01-22	7.72	7.75	7.67	7.69	-0.03	-0.39	856419.0	6603625.2	526
2020-01-21	7.7	7.76	7.66	7.72	0.05	0.65	1030030.0	7937944.86	518
2020-01-20	7.65	7.78	7.6	7.67	0.03	0.39	1325119.0	10197257.64	687
2020-01-19	7.7	7.74	7.6	7.64	0.0	0.0	1236236.0	9485105.07	620
2020-01-16	7.54	7.64	7.5	7.64	0.09	1.19	699879.0	5301816.99	383
2020-01-15	7.54	7.58	7.5	7.55	0.02	0.27	849970.0	6417003.86	489
2020-01-14	7.61	7.61	7.53	7.53	-0.02	-0.26	794514.0	6000840.37	417
2020-01-13	7.55	7.64	7.52	7.55	0.05	0.67	1539157.0	11675445.67	721
2020-01-12	7.41	7.5	7.39	7.5	0.08	1.08	771324.0	5731568.38	625
2020-01-09	7.3	7.42	7.3	7.42	0.2	2.77	508397.0	3742442.02	303
2020-01-08	7.33	7.33	7.15	7.22	-0.13	-1.77	688436.0	4982477.11	665
2020-01-07	7.34	7.37	7.33	7.35	0.09	1.24	294191.0	2162202.44	261
2020-01-06	7.37	7.37	7.25	7.26	-0.12	-1.63	397053.0	2901997.09	413
2020-01-05	7.51	7.51	7.38	7.38	-0.16	-2.12	524994.0	3895102.57	504
2020-01-02	7.57	7.57	7.5	7.54	0.01	0.13	417420.0	3139954.21	306
2020-01-01	7.49	7.57	7.49	7.53	-0.02	-0.26	407092.0	3066823.35	332
2019-12-31	7.54	7.6	7.54	7.55	-0.01	-0.13	241938.0	1832738.19	255
2019-12-30	7.64	7.64	7.53	7.56	-0.04	-0.53	363925.0	2756889.6	357
2019-12-29	7.58	7.63	7.55	7.6	0.03	0.4	434267.0	3297252.24	333
2019-12-26	7.52	7.64	7.52	7.57	0.04	0.53	515004.0	3904226.07	436
2019-12-25	7.55	7.55	7.5	7.53	-0.02	-0.26	358615.0	2697336.56	309
2019-12-24	7.56	7.64	7.5	7.55	0.0	0.0	468806.0	3539726.07	450
2019-12-23	7.5	7.56	7.5	7.55	0.06	0.8	564740.0	4251077.4	445
2019-12-22	7.37	7.51	7.36	7.49	0.14	1.9	389479.0	2898610.6	474
2019-12-19	7.34	7.37	7.32	7.35	0.01	0.14	418708.0	3077018.95	476
2019-12-18	7.36	7.36	7.3	7.34	-0.07	-0.94	557243.0	4082941.37	668
2019-12-17	7.52	7.53	7.25	7.41	-0.15	-1.98	953555.0	7067392.81	788
2019-12-16	7.62	7.69	7.53	7.56	-0.06	-0.79	772314.0	5868225.87	770
2019-12-15	7.35	7.74	7.25	7.62	0.27	3.67	1470278.0	11201929.56	1258
2019-12-12	7.46	7.8	7.18	7.35	0.01	0.14	2427130.0	18303407.66	1911
2019-12-11	6.82	7.34	6.82	7.34	0.66	9.88	2088167.0	14974332.84	1465
2019-12-10	7.07	7.07	6.68	6.68	-0.43	-6.05	1156999.0	8031396.25	404
2019-12-09	7.1	7.17	7.1	7.11	0.0	0.0	244103.0	1739354.06	176
2019-12-08	7.05	7.11	7.05	7.11	0.06	0.85	124130.0	877978.73	189
2019-12-05	7.05	7.1	7.04	7.05	0.0	0.0	211219.0	1493508.14	173
2019-12-04	7.03	7.05	7.0	7.05	0.03	0.43	176396.0	1238250.63	148
2019-12-03	7.0	7.05	7.0	7.02	0.0	0.0	198341.0	1391223.01	153
2019-12-02	7.0	7.02	6.98	7.02	0.01	0.14	98311.0	687917.86	114
2019-12-01	7.02	7.06	7.01	7.01	0.08	1.15	95060.0	667558.67	173
2019-11-28	6.94	6.95	6.93	6.93	-0.01	-0.14	102539.0	712478.35	131
2019-11-27	6.95	6.95	6.93	6.94	0.04	0.58	107093.0	743424.25	121
2019-11-26	7.0	7.0	6.9	6.9	-0.02	-0.29	141178.0	977660.97	189
2019-11-25	6.95	6.97	6.9	6.92	-0.03	-0.43	190624.0	1320311.91	213
2019-11-24	6.96	6.98	6.93	6.95	-0.05	-0.71	131207.0	913270.91	178
2019-11-21	6.99	7.0	6.96	7.0	0.0	0.0	164088.0	1145997.26	163
2019-11-20	7.0	7.0	6.97	7.0	0.0	0.0	283031.0	1978966.51	166
2019-11-19	7.0	7.02	6.96	7.0	0.02	0.29	322390.0	2254646.95	291
2019-11-18	6.96	7.03	6.96	6.98	-0.03	-0.43	595154.0	4160224.87	419
2019-11-17	6.92	7.2	6.92	7.01	0.18	2.64	1008942.0	7074533.95	738
2019-11-14	7.36	7.4	6.83	6.83	-0.53	-7.2	1115281.0	7775535.6	359
2019-11-13	7.36	7.4	7.36	7.36	-0.04	-0.54	77818.0	574552.25	114
2019-11-12	7.38	7.4	7.36	7.4	0.04	0.54	204990.0	1511789.91	127
2019-11-11	7.44	7.44	7.36	7.36	-0.01	-0.14	215794.0	1592821.86	153
2019-11-10	7.44	7.44	7.37	7.37	-0.05	-0.67	305144.0	2261646.98	145
2019-11-07	7.49	7.49	7.39	7.42	0.02	0.27	176857.0	1313850.36	166
2019-11-06	7.4	7.43	7.39	7.4	-0.04	-0.54	78100.0	578047.24	82
2019-11-05	7.45	7.45	7.36	7.44	0.0	0.0	479134.0	3544109.1	271
2019-11-04	7.43	7.45	7.43	7.44	0.01	0.13	41523.0	308779.27	63
2019-11-03	7.51	7.51	7.41	7.43	-0.05	-0.67	92074.0	684389.98	122
2019-10-31	7.52	7.52	7.48	7.48	-0.04	-0.53	413466.0	3099544.79	98
2019-10-30	7.5	7.52	7.5	7.52	0.04	0.53	58431.0	436996.73	133
2019-10-29	7.6	7.61	7.2	7.48	-0.14	-1.84	162216.0	1214013.41	196
2019-10-28	7.61	7.62	7.61	7.62	-0.04	-0.52	35621.0	271120.31	77
2019-10-27	7.55	7.66	7.5	7.66	0.08	1.06	114240.0	868353.36	156
2019-10-24	7.57	7.61	7.56	7.58	0.03	0.4	125008.0	949155.48	124
2019-10-23	7.57	7.57	7.55	7.55	0.01	0.13	26205.0	198165.03	58
2019-10-22	7.55	7.57	7.54	7.54	0.0	0.0	42132.0	318491.9	67
2019-10-21	7.51	7.55	7.51	7.54	0.0	0.0	33223.0	250389.09	70
2019-10-20	7.45	7.6	7.45	7.54	0.18	2.45	111341.0	837564.69	119
2019-10-17	7.41	7.41	7.36	7.36	-0.04	-0.54	80352.0	594840.76	147
2019-10-16	7.42	7.43	7.34	7.4	-0.02	-0.27	134518.0	993660.58	180
2019-10-15	7.51	7.51	7.38	7.42	-0.08	-1.07	162796.0	1211786.73	199
2019-10-14	7.58	7.58	7.5	7.5	-0.05	-0.66	101317.0	762064.79	139
2019-10-13	7.55	7.56	7.55	7.55	0.0	0.0	64505.0	487090.07	72
2019-10-10	7.58	7.58	7.5	7.55	-0.03	-0.4	142301.0	1070632.02	136
2019-10-09	7.65	7.65	7.58	7.58	-0.08	-1.04	202841.0	1543723.02	155
2019-10-08	7.68	7.68	7.64	7.66	-0.03	-0.39	84259.0	644866.42	111
2019-10-07	7.69	7.69	7.67	7.69	-0.01	-0.13	148319.0	1139896.08	114
2019-10-06	7.7	7.73	7.68	7.7	0.02	0.26	100175.0	772111.8	83
2019-10-03	7.7	7.7	7.68	7.68	-0.02	-0.26	186636.0	1435241.75	107
2019-10-02	7.72	7.72	7.69	7.7	-0.03	-0.39	185244.0	1426703.19	145
2019-10-01	7.75	7.79	7.72	7.73	-0.08	-1.02	207499.0	1606612.27	167
2019-09-30	7.8	7.81	7.77	7.81	0.02	0.26	138994.0	1083480.26	101
2019-09-29	7.79	7.81	7.77	7.79	0.02	0.26	200694.0	1564252.95	115
2019-09-26	7.79	7.79	7.77	7.77	0.0	0.0	58350.0	454002.1	63
2019-09-25	7.8	7.8	7.76	7.77	-0.03	-0.38	78399.0	609505.66	83
2019-09-24	7.75	7.82	7.72	7.8	0.05	0.65	210903.0	1635826.65	178
2019-09-22	7.73	7.81	7.7	7.75	-0.01	-0.13	267260.0	2078565.27	171
2019-09-19	7.66	7.76	7.6	7.76	0.07	0.91	181121.0	1385286.62	133
2019-09-18	7.65	7.7	7.61	7.69	0.09	1.18	124239.0	953409.33	120
2019-09-17	7.7	7.7	7.6	7.6	-0.08	-1.04	400597.0	3054366.66	211
2019-09-16	7.73	7.74	7.68	7.68	-0.05	-0.65	138655.0	1068626.59	130
2019-09-15	7.76	7.76	7.73	7.73	-0.05	-0.64	233896.0	1814434.48	84
2019-09-12	7.74	7.79	7.74	7.78	0.01	0.13	59849.0	465096.85	70
2019-09-11	7.79	7.8	7.72	7.77	0.02	0.26	252190.0	1955645.28	129
2019-09-10	7.76	7.77	7.75	7.75	-0.01	-0.13	98331.0	763082.58	63
2019-09-09	7.78	7.78	7.76	7.76	-0.04	-0.51	39359.0	305970.06	68
2019-09-08	7.8	7.8	7.75	7.8	-0.01	-0.13	76944.0	598269.71	89
2019-09-05	7.75	7.81	7.75	7.81	0.06	0.77	69102.0	537602.33	113
2019-09-04	7.75	7.75	7.75	7.75	0.0	0.0	33871.0	262524.04	62
2019-09-03	7.75	7.75	7.7	7.75	-0.03	-0.39	121573.0	940107.44	107
2019-09-02	7.7	7.78	7.7	7.78	0.08	1.04	108227.0	837852.51	93
2019-09-01	7.75	7.75	7.7	7.7	-0.03	-0.39	175890.0	1358674.63	116
2019-08-29	7.72	7.75	7.72	7.73	-0.04	-0.51	81755.0	632397.12	94
2019-08-28	7.76	7.77	7.7	7.77	0.03	0.39	60439.0	468123.01	75
2019-08-27	7.77	7.77	7.71	7.74	-0.03	-0.39	199992.0	1550077.51	114
2019-08-26	7.7	7.78	7.7	7.77	0.05	0.65	101289.0	785758.76	99
2019-08-25	7.76	7.76	7.69	7.72	-0.06	-0.77	243312.0	1876245.7	142
2019-08-22	7.76	7.78	7.7	7.78	0.03	0.39	202118.0	1565048.98	104
2019-08-21	7.75	7.77	7.75	7.75	-0.02	-0.26	91430.0	709511.09	98
2019-08-20	7.79	7.81	7.77	7.77	-0.01	-0.13	119757.0	931940.55	101
2019-08-19	7.81	7.81	7.77	7.78	-0.02	-0.26	166663.0	1297404.32	104
2019-08-18	7.77	7.81	7.75	7.8	-0.11	-1.39	220642.0	1718843.73	130
2019-08-08	7.85	7.91	7.84	7.91	0.01	0.13	131705.0	1039107.28	92
2019-08-07	7.91	7.96	7.9	7.9	0.0	0.0	182611.0	1449259.17	143
2019-08-06	7.75	7.93	7.75	7.9	0.11	1.41	245278.0	1921347.49	197
2019-08-05	7.76	7.79	7.75	7.79	0.02	0.26	146496.0	1138511.83	91
2019-08-04	7.76	7.78	7.75	7.77	0.01	0.13	57345.0	444928.36	69
2019-08-01	7.78	7.78	7.75	7.76	-0.04	-0.51	105576.0	819614.56	125
2019-07-31	7.8	7.81	7.8	7.8	0.02	0.26	28970.0	225931.9	66
2019-07-30	7.8	7.81	7.77	7.78	-0.01	-0.13	106642.0	830304.24	76
2019-07-29	7.8	7.82	7.78	7.79	-0.03	-0.38	106488.0	830346.18	88
2019-07-28	7.8	7.83	7.79	7.82	0.01	0.13	184299.0	1439674.3	130
2019-07-25	7.78	7.81	7.78	7.81	0.03	0.39	85525.0	666670.48	74
2019-07-24	7.77	7.8	7.77	7.78	0.01	0.13	215599.0	1678968.72	88
2019-07-23	7.77	7.78	7.77	7.77	-0.01	-0.13	86361.0	671124.97	87
2019-07-22	7.77	7.8	7.76	7.78	0.02	0.26	180946.0	1409096.52	106
2019-07-21	7.8	7.83	7.76	7.76	-0.07	-0.89	318262.0	2478122.25	179
2019-07-18	7.81	7.84	7.8	7.83	0.02	0.26	167950.0	1312751.24	134
2019-07-17	7.87	7.87	7.81	7.81	-0.05	-0.64	305669.0	2395692.26	134
2019-07-16	7.85	7.88	7.84	7.86	0.01	0.13	326263.0	2564246.35	142
2019-07-15	7.84	7.86	7.81	7.85	-0.03	-0.38	214062.0	1675694.23	196
2019-07-14	7.87	7.91	7.8	7.88	0.01	0.13	291253.0	2287171.73	208
2019-07-11	7.81	7.89	7.81	7.87	0.04	0.51	315952.0	2484081.77	134
2019-07-10	7.83	7.85	7.8	7.83	0.02	0.26	119131.0	931717.88	99
2019-07-09	7.83	7.85	7.8	7.81	-0.04	-0.51	304892.0	2383952.07	142
2019-07-08	7.76	7.85	7.75	7.85	0.05	0.64	285836.0	2233278.8	116
2019-07-07	7.84	7.84	7.79	7.8	0.0	0.0	114073.0	890153.25	107
2019-07-04	7.83	7.85	7.8	7.8	-0.03	-0.38	247723.0	1937701.08	129
2019-07-03	7.78	7.86	7.78	7.83	0.03	0.38	324273.0	2541383.09	224
2019-07-02	7.75	7.8	7.74	7.8	0.03	0.39	162699.0	1264540.63	164
2019-07-01	7.77	7.77	7.72	7.77	-0.03	-0.38	137492.0	1066198.57	136
2019-06-30	7.8	7.82	7.8	7.8	0.02	0.26	362591.0	2831750.08	168
2019-06-27	7.78	7.8	7.74	7.78	0.0	0.0	331320.0	2577742.55	156
2019-06-26	7.78	7.78	7.74	7.78	0.01	0.13	221251.0	1719707.71	125
2019-06-25	7.76	7.78	7.71	7.77	0.01	0.13	184870.0	1432928.49	146
2019-06-24	7.71	7.78	7.44	7.76	0.06	0.78	1046589.0	8000657.27	420
2019-06-23	7.71	7.73	7.69	7.7	-0.03	-0.39	88603.0	682546.62	114
2019-06-20	7.74	7.74	7.68	7.73	-0.01	-0.13	288128.0	2222691.9	187
2019-06-19	7.8	7.8	7.7	7.74	-0.02	-0.26	422879.0	3273783.09	213
2019-06-18	7.78	7.8	7.73	7.76	0.0	0.0	820745.0	6378065.19	203
2019-06-17	7.71	7.78	7.71	7.76	0.06	0.78	293093.0	2273820.41	163
2019-06-16	7.7	7.72	7.66	7.7	0.0	0.0	217419.0	1673031.89	125
2019-06-13	7.79	7.79	7.7	7.7	-0.09	-1.16	317376.0	2453626.13	212
2019-06-12	7.81	7.85	7.7	7.79	-0.03	-0.38	849269.0	6610336.44	316
2019-06-11	7.76	7.82	7.73	7.82	0.06	0.77	314910.0	2449957.14	192
2019-06-10	7.74	7.8	7.72	7.76	0.03	0.39	332984.0	2584104.07	245
2019-06-09	7.6	7.77	7.6	7.73	0.12	1.58	511294.0	3933678.64	279
2019-05-30	7.46	7.64	7.44	7.61	0.18	2.42	269861.0	2030240.98	189
2019-05-29	7.48	7.48	7.42	7.43	0.02	0.27	94131.0	699968.01	83
2019-05-28	7.49	7.5	7.41	7.41	0.0	0.0	67139.0	499971.75	103
2019-05-27	7.38	7.44	7.38	7.41	0.0	0.0	126955.0	940874.74	119
2019-05-26	7.43	7.43	7.38	7.41	-0.02	-0.27	158568.0	1174110.78	104
2019-05-23	7.46	7.5	7.43	7.43	0.0	0.0	131861.0	984646.51	126
2019-05-22	7.41	7.51	7.41	7.43	-0.03	-0.4	246375.0	1838973.12	157
2019-05-21	7.53	7.53	7.35	7.46	0.12	1.63	237695.0	1764518.43	163
2019-05-20	7.4	7.4	7.3	7.34	-0.07	-0.94	290390.0	2128095.02	220
2019-05-19	7.52	7.58	7.4	7.41	-0.19	-2.5	541063.0	4054389.37	346
2019-05-16	7.6	7.61	7.58	7.6	-0.01	-0.13	4070006.0	32291624.49	137
2019-05-15	7.64	7.65	7.57	7.61	0.09	1.2	206639.0	1569903.55	148
2019-05-14	7.5	7.61	7.5	7.52	0.01	0.13	660807.0	4985516.26	220
2019-05-13	7.64	7.65	7.5	7.51	-0.13	-1.7	1725420.0	12340678.16	249
2019-05-12	7.7	7.74	7.59	7.64	0.09	1.19	811809.0	6218378.67	473
2019-05-09	7.5	7.59	7.5	7.55	0.02	0.27	241053.0	1816062.88	182
2019-05-08	7.55	7.58	7.5	7.53	-0.03	-0.4	595261.0	4479612.78	397
2019-05-07	7.62	7.64	7.56	7.56	-0.06	-0.79	761250.0	5774409.19	194
2019-05-06	7.6	7.64	7.54	7.62	0.02	0.26	432691.0	3285987.5	259
2019-05-05	7.68	7.68	7.6	7.6	-0.09	-1.17	747950.0	5695378.59	319
2019-05-02	7.7	7.7	7.65	7.69	-0.01	-0.13	865463.0	6645270.83	337
2019-05-01	7.7	7.73	7.69	7.7	0.0	0.0	1335789.0	10289155.12	320
2019-04-30	7.7	7.76	7.65	7.7	0.0	0.0	575114.0	4434169.47	311
2019-04-29	7.8	7.8	7.7	7.7	-0.07	-0.9	694651.0	5366749.41	424
2019-04-28	7.86	7.95	7.77	7.77	-0.08	-1.02	824045.0	6469823.66	364
2019-04-25	7.86	7.86	7.8	7.85	0.0	0.0	336953.0	2634248.46	312
2019-04-24	7.92	7.95	7.85	7.85	-0.05	-0.63	495364.0	3911449.37	307
2019-04-23	7.98	8.0	7.9	7.9	-0.09	-1.13	596459.0	4726708.46	345
2019-04-22	8.15	8.15	7.99	7.99	-0.16	-1.96	1445884.0	11646832.67	476
2019-04-21	8.23	8.23	8.15	8.15	-0.05	-0.61	507603.0	4156757.81	257
2019-04-18	8.25	8.28	8.19	8.2	-0.07	-0.85	325689.0	2674925.89	278
2019-04-17	8.28	8.33	8.25	8.27	0.0	0.0	500664.0	4150472.16	238
2019-04-16	8.34	8.34	8.25	8.27	-0.06	-0.72	363414.0	3016542.54	237
2019-04-15	8.31	8.36	8.29	8.33	0.0	0.0	377029.0	3140027.0	193
2019-04-14	8.36	8.38	8.3	8.33	-0.1	-1.19	271731.0	2266299.51	231
2019-04-11	8.48	8.52	8.43	8.43	-0.01	-0.12	316557.0	2684410.47	188
2019-04-10	8.4	8.45	8.36	8.44	0.06	0.72	188016.0	1581507.14	140
2019-04-09	8.45	8.45	8.38	8.38	-0.07	-0.83	222850.0	1877755.43	220
2019-04-08	8.46	8.48	8.45	8.45	-0.01	-0.12	181412.0	1535146.33	151
2019-04-07	8.53	8.55	8.46	8.46	-0.04	-0.47	519831.0	4422995.46	230
2019-04-04	8.62	8.62	8.5	8.5	-0.1	-1.16	248492.0	2126654.7	183
2019-04-03	8.57	8.67	8.57	8.6	0.09	1.06	510618.0	4405314.3	224
2019-04-02	8.61	8.63	8.51	8.51	-0.14	-1.62	477089.0	4093784.99	241
2019-04-01	8.7	8.72	8.64	8.65	-0.1	-1.14	879595.0	7634084.65	264
2019-03-31	8.86	8.87	8.75	8.75	-0.05	-0.57	602297.0	5302744.68	345
2019-03-28	8.85	8.85	8.77	8.8	-0.07	-0.79	503191.0	4429169.86	284
2019-03-27	8.93	8.93	8.8	8.87	0.06	0.68	704184.0	6241044.57	492
2019-03-26	8.9	8.93	8.72	8.81	0.05	0.57	1736482.0	15304971.38	908
2019-03-25	8.65	8.93	8.65	8.76	0.23	2.7	2174626.0	19165694.03	1302
2019-03-24	8.6	8.64	8.53	8.53	-0.12	-1.39	185165.0	1583927.96	216
2019-03-21	8.62	8.66	8.61	8.65	-0.04	-0.46	158977.0	1372293.08	267
2019-03-20	8.71	8.71	8.61	8.69	-0.01	-0.11	301221.0	2607811.13	241
2019-03-19	8.73	9.0	8.7	8.7	0.15	1.75	1529416.0	13500671.54	859
2019-03-18	8.55	8.6	8.52	8.55	0.0	0.0	109367.0	934698.94	116
2019-03-17	8.5	8.55	8.49	8.55	0.11	1.3	127417.0	1084021.19	126
2019-03-14	8.47	8.47	8.41	8.44	-0.03	-0.35	92650.0	783265.78	118
2019-03-13	8.4	8.52	8.36	8.47	0.07	0.83	274961.0	2325646.24	147
2019-03-12	8.5	8.5	8.34	8.4	-0.1	-1.18	240019.0	2018395.45	206
2019-03-11	8.56	8.59	8.49	8.5	-0.07	-0.82	150962.0	1286207.9	113
2019-03-10	8.61	8.63	8.56	8.57	-0.04	-0.46	76968.0	661166.13	95
2019-03-07	8.62	8.64	8.61	8.61	-0.07	-0.81	140427.0	1210624.51	91
2019-03-06	8.55	8.69	8.55	8.68	0.03	0.35	144907.0	1251800.38	138
2019-03-05	8.68	8.7	8.55	8.65	-0.03	-0.35	168958.0	1458574.83	143
2019-03-04	8.57	8.69	8.55	8.68	0.11	1.28	502171.0	4335078.93	278
2019-03-03	8.55	8.62	8.55	8.57	0.15	1.78	259585.0	2228011.38	226
2019-02-28	8.24	8.6	8.24	8.42	0.17	2.06	282134.0	2385328.86	242
2019-02-27	8.24	8.28	8.24	8.25	0.01	0.12	246604.0	2035073.97	98
2019-02-26	8.3	8.3	8.15	8.24	-0.11	-1.32	370144.0	3037092.79	196
2019-02-25	8.43	8.44	8.34	8.35	-0.1	-1.18	169654.0	1420090.06	111
2019-02-24	8.48	8.48	8.43	8.45	-0.02	-0.24	43748.0	370246.18	61
2019-02-21	8.44	8.48	8.4	8.47	-0.03	-0.35	77537.0	653735.85	68
2019-02-20	8.52	8.56	8.45	8.5	-0.02	-0.23	149408.0	1268008.01	97
2019-02-19	8.57	8.57	8.47	8.52	-0.09	-1.05	224503.0	1909345.81	155
2019-02-18	8.5	8.8	8.5	8.61	0.15	1.77	448119.0	3897851.91	330
2019-02-17	8.45	8.46	8.35	8.46	-0.02	-0.24	229177.0	1930421.21	169
2019-02-14	8.6	8.6	8.46	8.48	-0.12	-1.4	166507.0	1418844.23	155
2019-02-13	8.69	8.69	8.58	8.6	-0.1	-1.15	172403.0	1488791.84	143
2019-02-12	8.8	8.83	8.66	8.7	-0.15	-1.69	291665.0	2547318.69	269
2019-02-11	9.0	9.0	8.7	8.85	-0.12	-1.34	532818.0	4717106.89	472
2019-02-10	8.75	9.02	8.66	8.97	0.37	4.3	1039047.0	9255068.17	854
2019-02-07	8.3	8.7	8.15	8.6	0.3	3.61	788554.0	6731625.54	569
2019-02-06	8.62	8.62	8.3	8.3	-0.29	-3.38	425194.0	3572970.48	298
2019-02-05	8.2	8.7	8.2	8.59	0.39	4.76	1110756.0	9466510.82	788
2019-02-04	8.1	8.2	8.1	8.2	0.12	1.49	179205.0	1457752.21	172
2019-02-03	8.04	8.14	8.04	8.08	0.06	0.75	132933.0	1075120.25	142
2019-01-31	8.1	8.1	8.0	8.02	-0.02	-0.25	151983.0	1222506.04	162
2019-01-30	7.97	8.06	7.95	8.04	0.12	1.52	305814.0	2448769.88	217
2019-01-29	7.94	7.97	7.91	7.92	-0.01	-0.13	143099.0	1135030.49	128
2019-01-28	7.8	8.07	7.8	7.93	0.13	1.67	680807.0	5413010.07	352
2019-01-27	7.84	7.84	7.77	7.8	0.0	0.0	103770.0	811150.5	108
2019-01-24	7.83	7.88	7.8	7.8	-0.03	-0.38	130154.0	1018614.19	96
2019-01-23	7.83	7.85	7.82	7.83	0.01	0.13	95396.0	747767.08	86
2019-01-22	7.84	7.84	7.82	7.82	0.02	0.26	38863.0	304197.12	58
2019-01-21	7.75	7.81	7.75	7.8	0.01	0.13	125571.0	978061.86	90
2019-01-20	7.8	7.81	7.78	7.79	-0.01	-0.13	69283.0	540114.88	93
2019-01-17	7.8	7.84	7.8	7.8	-0.05	-0.64	91539.0	715511.31	101
2019-01-16	7.85	7.85	7.8	7.85	0.03	0.38	118833.0	928801.86	135
2019-01-15	7.83	7.88	7.8	7.82	-0.03	-0.38	132264.0	1035405.66	63
2019-01-14	7.8	7.85	7.77	7.85	0.05	0.64	54058.0	422093.46	80
2019-01-13	7.82	7.9	7.79	7.8	-0.01	-0.13	405649.0	3182541.59	178
2019-01-10	7.78	7.82	7.78	7.81	0.02	0.26	84689.0	660318.24	82
2019-01-09	7.8	7.82	7.78	7.79	-0.05	-0.64	85412.0	665840.92	86
2019-01-08	7.72	7.86	7.71	7.84	0.09	1.16	265876.0	2067340.71	120
2019-01-07	7.7	7.75	7.7	7.75	0.05	0.65	167009.0	1288228.0	107
2019-01-06	7.72	7.73	7.7	7.7	-0.04	-0.52	221271.0	1705822.65	112
2019-01-03	7.74	7.74	7.7	7.74	0.01	0.13	54286.0	419762.66	40
2019-01-02	7.7	7.75	7.7	7.73	0.03	0.39	32143.0	248321.58	51
2019-01-01	7.72	7.73	7.7	7.7	-0.1	-1.28	49793.0	383947.41	71
2018-12-31	7.76	7.8	7.7	7.8	0.06	0.78	56433.0	437012.98	75
2018-12-30	7.7	7.8	7.7	7.74	0.05	0.65	97976.0	757891.17	88
2018-12-27	7.74	7.74	7.69	7.69	0.01	0.13	57309.0	441970.42	68
2018-12-26	7.68	7.72	7.68	7.68	0.0	0.0	61932.0	477140.36	58
2018-12-25	7.71	7.71	7.65	7.68	-0.03	-0.39	192143.0	1542968.95	73
2018-12-24	7.65	7.75	7.65	7.71	0.1	1.31	157415.0	1211594.51	135
2018-12-23	7.65	7.7	7.59	7.61	-0.09	-1.17	212493.0	1621307.44	180
2018-12-20	7.7	7.73	7.65	7.7	-0.06	-0.77	335560.0	2581001.87	173
2018-12-19	7.8	7.8	7.76	7.76	-0.03	-0.39	73533.0	572033.66	103
2018-12-18	7.78	7.82	7.78	7.79	0.02	0.26	152897.0	1193113.41	167
2018-12-17	7.75	7.82	7.75	7.77	0.01	0.13	213734.0	1662962.59	194
2018-12-16	7.76	7.76	7.7	7.76	-0.02	-0.26	141760.0	1095804.94	155
2018-12-13	7.8	7.8	7.72	7.78	-0.01	-0.13	101205.0	785743.32	74
2018-12-12	7.7	7.79	7.67	7.79	0.11	1.43	276638.0	2137609.5	190
2018-12-11	7.72	7.72	7.65	7.68	0.03	0.39	34410.0	264110.82	58
2018-12-10	7.65	7.65	7.65	7.65	-0.01	-0.13	24781.0	189596.22	60
2018-12-09	7.68	7.68	7.65	7.66	-0.01	-0.13	68579.0	525644.26	48
2018-12-06	7.69	7.69	7.66	7.67	-0.03	-0.39	68720.0	526809.39	57
2018-12-05	7.65	7.72	7.65	7.7	0.0	0.0	85276.0	653750.52	80
2018-12-04	7.68	7.75	7.62	7.7	0.02	0.26	198837.0	1527534.73	151
2018-12-03	7.71	7.73	7.68	7.68	-0.03	-0.39	150522.0	1159558.65	83
2018-12-02	7.69	7.74	7.67	7.71	0.07	0.92	116801.0	899619.87	123
2018-11-29	7.68	7.68	7.61	7.64	-0.02	-0.26	108989.0	833005.58	102
2018-11-28	7.6	7.67	7.57	7.66	0.04	0.52	123380.0	940681.05	95
2018-11-27	7.62	7.62	7.6	7.62	0.01	0.13	57672.0	438829.37	78
2018-11-26	7.61	7.61	7.61	7.61	0.01	0.13	22609.0	172145.18	49
2018-11-25	7.6	7.6	7.58	7.6	-0.04	-0.52	57775.0	439034.96	100
2018-11-22	7.61	7.64	7.58	7.64	0.03	0.39	193905.0	1474385.14	143
2018-11-21	7.64	7.64	7.6	7.61	-0.02	-0.26	38950.0	296812.5	50
2018-11-20	7.66	7.66	7.63	7.63	-0.06	-0.78	104102.0	796035.66	57
2018-11-19	7.65	7.69	7.6	7.69	0.05	0.65	125920.0	960713.67	85
2018-11-18	7.76	7.76	7.57	7.64	-0.12	-1.55	191858.0	1465193.98	232
2018-11-15	7.77	7.78	7.75	7.76	-0.02	-0.26	94912.0	736906.41	73
2018-11-14	7.78	7.79	7.75	7.78	-0.02	-0.26	119836.0	930152.14	109
2018-11-13	7.8	7.86	7.77	7.8	-0.02	-0.26	205272.0	1603262.23	137
2018-11-12	7.82	7.87	7.8	7.82	0.02	0.26	230358.0	1804464.88	134
2018-11-11	7.76	7.83	7.76	7.8	-0.05	-0.64	127656.0	996892.95	151
2018-11-08	7.82	7.9	7.79	7.85	0.05	0.64	206753.0	1616256.16	135
2018-11-07	7.83	7.87	7.8	7.8	-0.05	-0.64	225593.0	1766346.63	146
2018-11-06	7.82	7.86	7.8	7.85	0.04	0.51	217621.0	1703998.4	144
2018-11-05	7.78	7.81	7.76	7.81	0.03	0.39	153254.0	1193630.48	170
2018-11-04	7.78	7.95	7.72	7.78	0.06	0.78	612320.0	4782977.54	431
2018-11-01	7.92	7.95	7.66	7.72	-0.18	-2.28	1632827.0	12710858.14	771
2018-10-31	8.06	8.17	7.9	7.9	-0.19	-2.35	785939.0	6311684.31	386
2018-10-30	8.06	8.09	8.0	8.09	0.01	0.12	122432.0	984163.34	92
2018-10-29	7.96	8.1	7.96	8.08	0.08	1.0	218461.0	1752177.95	161
2018-10-28	8.0	8.1	7.96	8.0	0.03	0.38	67626.0	541371.03	85
2018-10-25	7.9	7.98	7.88	7.97	0.11	1.4	113004.0	895551.26	110
2018-10-24	8.0	8.02	7.84	7.86	-0.14	-1.75	95904.0	761183.41	124
2018-10-23	7.77	8.0	7.77	8.0	0.22	2.83	117733.0	935052.08	92
2018-10-22	7.88	7.96	7.78	7.78	-0.09	-1.14	92524.0	728379.61	89
2018-10-21	7.79	7.87	7.7	7.87	-0.12	-1.5	120073.0	934939.51	112
2018-10-18	7.95	7.99	7.95	7.99	-0.04	-0.5	69120.0	550594.14	100
2018-10-17	8.0	8.03	7.98	8.03	0.13	1.65	72128.0	576860.65	66
2018-10-16	7.75	8.0	7.75	7.9	-0.13	-1.62	58958.0	465030.07	102
2018-10-15	8.1	8.1	8.0	8.03	0.03	0.38	174277.0	1399477.63	142
2018-10-14	8.18	8.18	7.75	8.0	-0.2	-2.44	204104.0	1629768.92	221
2018-10-11	8.3	8.3	8.15	8.2	-0.15	-1.8	149177.0	1225572.69	146
2018-10-10	8.35	8.35	8.35	8.35	0.01	0.12	18205.0	152087.08	44
2018-10-09	8.34	8.34	8.34	8.34	0.01	0.12	43512.0	363569.86	61
2018-10-08	8.35	8.35	8.32	8.33	-0.07	-0.83	41673.0	347703.8	111
2018-10-07	8.41	8.41	8.4	8.4	-0.01	-0.12	60964.0	512369.2	73
2018-10-04	8.42	8.43	8.4	8.41	-0.03	-0.36	42972.0	361552.92	49
2018-10-03	8.42	8.45	8.39	8.44	-0.04	-0.47	114178.0	961387.72	117
2018-10-02	8.61	8.61	8.45	8.48	-0.08	-0.93	30243.0	257598.96	51
2018-10-01	8.61	8.61	8.56	8.56	-0.04	-0.47	45690.0	392332.89	65
2018-09-30	8.69	8.69	8.59	8.6	0.02	0.23	66061.0	569206.37	89
2018-09-27	8.62	8.62	8.56	8.58	0.01	0.12	44975.0	385634.68	80
2018-09-26	8.51	8.62	8.43	8.57	-0.07	-0.81	116591.0	993821.95	145
2018-09-25	8.6	8.69	8.6	8.64	0.07	0.82	92203.0	798068.34	83
2018-09-20	8.63	8.68	8.52	8.57	0.02	0.23	75401.0	647478.52	109
2018-09-19	8.55	8.64	8.54	8.55	0.05	0.59	135313.0	1162480.88	157
2018-09-18	8.4	8.5	8.4	8.5	0.08	0.95	54427.0	458853.21	73
2018-09-17	8.4	8.42	8.4	8.42	0.02	0.24	57633.0	484121.24	68
2018-09-16	8.4	8.45	8.35	8.4	0.02	0.24	114942.0	965051.39	98
2018-09-13	8.42	8.42	8.38	8.38	-0.11	-1.3	44791.0	376216.57	97
2018-09-12	8.44	8.49	8.44	8.49	0.02	0.24	31349.0	265235.71	94
2018-09-11	8.51	8.58	8.46	8.47	-0.01	-0.12	153088.0	1300687.75	94
2018-09-10	8.5	8.55	8.46	8.48	-0.11	-1.28	139160.0	1183339.64	148
2018-09-09	8.55	8.6	8.55	8.59	-0.04	-0.46	120765.0	1035417.61	101
2018-09-06	8.6	8.78	8.5	8.63	-0.05	-0.58	333521.0	2875197.03	295
2018-09-05	8.8	9.28	8.68	8.68	-0.05	-0.57	807892.0	7219642.3	673
2018-09-04	8.73	8.74	8.73	8.73	-0.05	-0.57	33984.0	297107.15	72
2018-09-03	8.74	8.8	8.71	8.78	-0.01	-0.11	36715.0	321314.67	61
2018-09-02	8.76	8.8	8.71	8.79	0.03	0.34	52167.0	457215.21	84
2018-08-30	8.8	8.83	8.76	8.76	-0.07	-0.79	98746.0	868646.1	82
2018-08-29	8.82	8.83	8.82	8.83	-0.02	-0.23	21901.0	193376.73	46
2018-08-28	8.82	8.85	8.82	8.85	-0.04	-0.45	32491.0	287473.64	71
2018-08-27	8.85	8.98	8.82	8.89	0.09	1.02	72441.0	643545.24	80
2018-08-26	8.8	8.8	8.8	8.8	0.0	0.0	19989.0	175901.96	35
2018-08-16	8.76	8.84	8.76	8.8	0.06	0.69	93175.0	819014.47	89
2018-08-15	8.74	8.74	8.74	8.74	0.02	0.23	14278.0	125142.08	57
2018-08-14	8.67	8.79	8.67	8.72	0.07	0.81	134044.0	1170845.73	124
2018-08-13	8.75	8.78	8.65	8.65	-0.15	-1.7	147415.0	1288459.09	141
2018-08-12	8.9	8.9	8.8	8.8	-0.13	-1.46	258815.0	2286550.99	182
2018-08-09	9.07	9.19	8.92	8.93	-0.06	-0.67	707087.0	6407909.2	462
2018-08-08	8.86	9.0	8.86	8.99	0.09	1.01	112696.0	1008950.16	90
2018-08-07	8.85	8.9	8.85	8.9	0.0	0.0	66668.0	591487.99	81
2018-08-06	8.91	8.91	8.9	8.9	-0.04	-0.45	57771.0	514699.26	46
2018-08-05	8.92	9.0	8.88	8.94	0.11	1.25	105768.0	946332.22	118
2018-08-02	8.85	8.96	8.83	8.83	-0.01	-0.11	167358.0	1483570.89	110
2018-08-01	8.9	8.9	8.84	8.84	-0.06	-0.67	49265.0	437203.63	83
2018-07-31	8.82	8.9	8.82	8.9	0.0	0.0	101242.0	896373.77	81
2018-07-30	8.8	8.9	8.8	8.9	-0.03	-0.34	51312.0	455158.79	69
2018-07-29	8.91	8.93	8.86	8.93	0.03	0.34	57581.0	512022.16	121
2018-07-26	8.98	8.98	8.9	8.9	-0.1	-1.11	122911.0	1098481.37	79
2018-07-25	8.99	9.0	8.97	9.0	0.03	0.33	91700.0	824307.41	59
2018-07-24	9.1	9.1	8.97	8.97	-0.03	-0.33	86678.0	781289.2	85
2018-07-23	9.05	9.05	9.0	9.0	-0.05	-0.55	239967.0	2165142.96	126
2018-07-22	9.11	9.11	9.05	9.05	-0.06	-0.66	134154.0	1215927.23	99
2018-07-19	9.24	9.24	9.08	9.11	0.09	1.0	208861.0	1905610.98	172
2018-07-18	9.04	9.15	8.98	9.02	-0.03	-0.33	353942.0	3208696.26	269
2018-07-17	9.11	9.11	9.05	9.05	-0.06	-0.66	142227.0	1290142.62	134
2018-07-16	9.1	9.3	9.04	9.11	-0.15	-1.62	380693.0	3471949.53	332
2018-07-15	8.88	9.7	8.88	9.26	0.41	4.63	1609210.0	15024328.69	1189
2018-07-12	8.75	8.85	8.75	8.85	0.1	1.14	69374.0	609517.39	49
2018-07-11	8.82	8.82	8.75	8.75	-0.05	-0.57	35707.0	313732.35	44
2018-07-10	8.79	8.8	8.77	8.8	0.0	0.0	110900.0	975378.56	48
2018-07-09	8.76	8.8	8.72	8.8	-0.02	-0.23	81204.0	712138.62	44
2018-07-08	8.75	8.82	8.75	8.82	0.1	1.15	193003.0	1697090.16	101
2018-07-05	8.75	8.77	8.72	8.72	-0.07	-0.8	110767.0	966713.55	39
2018-07-04	8.73	8.79	8.73	8.79	0.08	0.92	46801.0	408969.58	45
2018-07-03	8.77	8.77	8.71	8.71	-0.08	-0.91	75280.0	657906.34	67
2018-07-02	8.73	8.8	8.71	8.79	-0.06	-0.68	125607.0	1097716.96	99
2018-07-01	8.71	8.88	8.71	8.85	0.14	1.61	275776.0	2429452.08	161
2018-06-28	8.72	8.73	8.71	8.71	0.0	0.0	28828.0	251325.15	46
2018-06-27	8.71	8.73	8.71	8.71	-0.06	-0.68	55486.0	483845.99	74
2018-06-26	8.7	8.77	8.7	8.77	0.05	0.57	48319.0	421731.44	55
2018-06-25	8.75	8.77	8.7	8.72	-0.03	-0.34	92121.0	804563.73	96
2018-06-24	8.8	8.8	8.75	8.75	0.04	0.46	28820.0	252743.54	41
2018-06-21	8.82	8.84	8.71	8.71	-0.08	-0.91	73186.0	641575.15	64
2018-06-20	8.82	8.82	8.79	8.79	0.01	0.11	21436.0	188701.15	38
2018-06-12	8.76	8.8	8.76	8.78	0.06	0.69	147342.0	1293197.59	54
2018-06-11	8.72	8.73	8.7	8.72	0.0	0.0	44763.0	389918.82	55
2018-06-10	8.75	8.75	8.72	8.72	-0.02	-0.23	54998.0	480021.7	55
2018-06-07	8.71	8.74	8.7	8.74	0.04	0.46	203191.0	1769379.9	77
2018-06-06	8.74	8.77	8.7	8.7	-0.02	-0.23	171691.0	1497144.1	119
2018-06-05	8.75	8.78	8.7	8.72	-0.01	-0.11	124383.0	1085413.21	67
2018-06-04	8.73	8.78	8.73	8.73	0.0	0.0	173744.0	1519019.74	64
2018-06-03	8.7	8.78	8.7	8.73	-0.03	-0.34	177933.0	1554566.97	101
2018-05-31	8.68	8.76	8.68	8.76	0.06	0.69	86281.0	753534.04	64
2018-05-30	8.7	8.78	8.7	8.7	0.02	0.23	38059.0	331749.47	75
2018-05-29	8.71	8.71	8.65	8.68	-0.12	-1.36	211865.0	1839651.95	131
2018-05-28	8.68	8.81	8.68	8.8	0.12	1.38	132643.0	1162265.25	147
2018-05-27	8.7	8.72	8.68	8.68	-0.07	-0.8	148635.0	1293336.0	75
2018-05-24	8.8	8.8	8.75	8.75	-0.05	-0.57	54162.0	475614.56	80
2018-05-23	8.69	8.99	8.69	8.8	0.14	1.62	209670.0	1859204.76	218
2018-05-22	8.73	8.74	8.66	8.66	-0.06	-0.69	78545.0	683041.49	72
2018-05-21	8.71	8.71	8.7	8.72	0.0	0.0	36144.0	314755.87	38
2018-05-20	8.76	8.76	8.7	8.72	-0.08	-0.91	66815.0	583406.81	88
2018-05-17	8.7	8.8	8.7	8.8	0.05	0.57	43004.0	375878.77	65
2018-05-16	8.8	8.8	8.75	8.75	-0.06	-0.68	47597.0	417924.74	59
2018-05-15	8.83	8.84	8.8	8.81	-0.03	-0.34	160528.0	1415246.89	89
2018-05-14	8.82	8.87	8.82	8.84	-0.01	-0.11	37000.0	326921.58	44
2018-05-13	8.86	8.86	8.74	8.85	0.04	0.45	25922.0	228222.91	57
2018-05-10	8.75	8.83	8.72	8.81	0.06	0.69	121169.0	1065057.29	77
2018-05-09	8.83	8.83	8.72	8.75	-0.08	-0.91	110637.0	970793.46	116
2018-05-08	8.89	8.91	8.82	8.83	-0.08	-0.9	188338.0	1668859.54	126
2018-05-07	8.9	8.91	8.89	8.91	0.01	0.11	133361.0	1187536.01	62
2018-05-06	8.89	8.95	8.89	8.9	0.03	0.34	48732.0	435191.42	66
2018-05-03	8.9	8.91	8.85	8.87	-0.07	-0.78	144059.0	1281004.18	103
2018-05-02	8.95	8.95	8.9	8.94	-0.01	-0.11	94355.0	842022.9	103
2018-05-01	8.98	8.98	8.95	8.95	-0.02	-0.22	114720.0	1027191.55	87
2018-04-30	9.0	9.0	8.95	8.97	-0.02	-0.22	303608.0	2723256.43	157
2018-04-29	9.0	9.0	8.98	8.99	-0.01	-0.11	153546.0	1380795.83	109
2018-04-26	9.04	9.04	8.95	9.0	-0.03	-0.33	263898.0	2375932.35	151
2018-04-25	9.0	9.05	8.99	9.03	0.03	0.33	303540.0	2737313.53	150
2018-04-24	9.02	9.02	8.97	9.0	-0.01	-0.11	352900.0	3176427.15	183
2018-04-23	9.0	9.02	8.99	9.01	0.01	0.11	202661.0	1825693.19	98
2018-04-22	9.0	9.04	8.98	9.0	0.0	0.0	178791.0	1609355.84	138
2018-04-19	9.02	9.03	8.99	9.0	-0.03	-0.33	249445.0	2247514.44	187
2018-04-18	9.05	9.07	9.0	9.03	-0.02	-0.22	449242.0	4057730.1	208
2018-04-17	8.98	9.09	8.96	9.05	0.08	0.89	380143.0	3424368.41	202
2018-04-16	8.91	9.0	8.91	8.97	0.01	0.11	156615.0	1406064.11	132
2018-04-15	8.9	9.0	8.9	8.96	0.1	1.13	127609.0	1142286.55	110
2018-04-12	8.9	8.92	8.76	8.86	0.07	0.8	219110.0	1938121.45	195
2018-04-11	9.0	9.02	8.74	8.79	-0.22	-2.44	375441.0	3347874.65	246
2018-04-10	9.0	9.02	9.0	9.01	-0.01	-0.11	172646.0	1554399.56	178
2018-04-09	9.04	9.06	9.02	9.02	-0.04	-0.44	305875.0	2763728.95	182
2018-04-08	9.04	9.09	9.04	9.06	-0.01	-0.11	269030.0	2435367.82	171
2018-04-05	9.09	9.11	9.05	9.07	-0.04	-0.44	494202.0	4481789.43	236
2018-04-04	9.09	9.12	9.08	9.11	0.02	0.22	295662.0	2687271.3	178
2018-04-03	9.08	9.13	9.08	9.09	-0.01	-0.11	272514.0	2479460.0	162
2018-04-02	9.12	9.17	9.08	9.1	-0.15	-1.62	465073.0	4239434.32	284
2018-04-01	9.33	9.35	9.18	9.25	0.23	2.55	1271865.0	11756993.47	636
2018-03-29	9.05	9.19	9.0	9.02	-0.04	-0.44	919357.0	8348996.86	418
2018-03-28	9.05	9.1	9.0	9.06	0.01	0.11	391706.0	3535323.07	204
2018-03-27	9.08	9.1	9.05	9.05	-0.05	-0.55	264434.0	2398719.65	177
2018-03-26	9.1	9.11	9.05	9.1	0.01	0.11	226939.0	2060503.12	166
2018-03-25	9.05	9.1	9.04	9.09	0.02	0.22	260194.0	2358217.92	178
2018-03-22	9.06	9.1	9.03	9.07	0.02	0.22	258318.0	2341259.71	192
2018-03-21	9.05	9.1	9.05	9.05	-0.03	-0.33	117571.0	1065518.83	127
2018-03-20	9.06	9.15	9.05	9.08	0.02	0.22	258867.0	2354573.6	196
2018-03-19	9.08	9.11	9.06	9.06	-0.03	-0.33	207789.0	1886615.49	164
2018-03-18	9.1	9.12	9.09	9.09	-0.02	-0.22	57148.0	519979.45	78
2018-03-15	9.12	9.15	9.07	9.11	-0.01	-0.11	171646.0	1560924.26	117
2018-03-14	9.12	9.2	9.11	9.12	-0.02	-0.22	323506.0	2959445.5	146
2018-03-13	9.15	9.15	9.15	9.14	0.0	0.0	34803.0	318461.93	78
2018-03-12	9.18	9.25	9.15	9.14	0.0	0.0	405684.0	3720458.69	197
2018-03-11	9.15	9.18	9.13	9.14	-0.01	-0.11	167677.0	1535138.39	126
2018-03-08	9.09	9.18	9.09	9.15	0.09	0.99	144215.0	1315948.07	128
2018-03-07	9.07	9.08	9.06	9.06	0.0	0.0	239123.0	2167709.45	148
2018-03-06	9.23	9.23	9.06	9.06	-0.07	-0.77	281531.0	2561665.55	206
2018-03-05	9.24	9.26	9.11	9.13	-0.08	-0.87	154397.0	1415917.99	122
2018-03-04	9.15	9.28	9.06	9.21	0.05	0.55	159544.0	1463715.12	156
2018-03-01	9.1	9.2	9.06	9.16	0.07	0.77	100583.0	917953.26	87
2018-02-28	9.02	9.15	9.0	9.09	0.0	0.0	88718.0	803247.97	127
2018-02-27	9.09	9.1	9.06	9.09	0.0	0.0	51809.0	470727.57	105
2018-02-26	9.11	9.11	9.1	9.09	-0.03	-0.33	52622.0	479311.98	76
2018-02-25	9.1	9.21	9.08	9.12	0.03	0.33	195283.0	1783520.85	150
2018-02-22	9.02	9.1	9.02	9.09	-0.01	-0.11	126647.0	1145501.11	137
2018-02-21	9.16	9.16	9.09	9.1	-0.1	-1.09	255115.0	2325011.97	119
2018-02-20	9.28	9.28	9.18	9.2	0.0	0.0	66458.0	612270.4	94
2018-02-19	9.36	9.36	9.13	9.2	-0.12	-1.29	126009.0	1170185.69	143
2018-02-18	9.3	9.33	9.28	9.32	0.04	0.43	85199.0	792148.14	93
2018-02-15	9.36	9.38	9.3	9.28	-0.03	-0.32	85806.0	800680.5	111
2018-02-14	9.3	9.35	9.28	9.31	0.03	0.32	53985.0	502348.76	71
2018-02-13	9.36	9.36	9.28	9.28	-0.07	-0.75	63984.0	596288.58	105
2018-02-12	9.4	9.4	9.3	9.35	0.1	1.08	108122.0	1011295.49	110
2018-02-11	9.25	9.34	9.05	9.25	0.02	0.22	218768.0	2018754.94	184
2018-02-08	9.26	9.3	9.22	9.23	-0.12	-1.28	211201.0	1957056.1	166
2018-02-07	9.34	9.64	9.3	9.35	-0.02	-0.21	460254.0	4328169.24	285
2018-02-06	9.02	9.46	9.02	9.37	-0.15	-1.58	440183.0	4097170.89	295
2018-02-05	9.8	9.8	9.44	9.52	-0.32	-3.25	582120.0	5589145.77	396
2018-02-04	10.0	10.06	9.84	9.84	-0.14	-1.4	509298.0	5035249.25	292
2018-02-01	9.94	10.08	9.94	9.98	0.02	0.2	311664.0	3114581.72	202
2018-01-31	10.1	10.1	9.95	9.96	-0.11	-1.09	590327.0	5897857.01	404
2018-01-30	10.5	10.5	10.0	10.07	-0.22	-2.14	801739.0	8132225.48	500
2018-01-29	10.48	10.9	10.26	10.29	0.25	2.49	3052758.0	32046836.72	1513
2018-01-28	10.04	10.04	9.99	10.04	0.91	9.97	1942462.0	19492292.14	595
2018-01-25	9.1	9.3	9.09	9.13	0.01	0.11	167273.0	1531831.23	127
2018-01-24	9.06	9.14	9.06	9.12	0.04	0.44	146013.0	1330126.73	116
2018-01-23	9.08	9.17	9.06	9.08	-0.03	-0.33	104321.0	951255.5	111
2018-01-22	9.05	9.28	9.03	9.11	0.07	0.77	470719.0	4321518.62	334
2018-01-21	9.1	9.1	9.02	9.04	-0.08	-0.88	281040.0	2543380.91	188
2018-01-18	9.16	9.23	9.12	9.12	-0.02	-0.22	412850.0	3775498.13	230
2018-01-17	9.32	9.32	9.1	9.14	-0.17	-1.83	357638.0	3286198.7	219
2018-01-16	9.63	9.63	9.29	9.31	-0.2	-2.1	813436.0	7656597.55	473
2018-01-15	9.3	9.96	9.3	9.51	0.23	2.48	1932054.0	18517477.93	1106
2018-01-14	8.7	9.55	8.7	9.28	0.58	6.67	1752421.0	16235558.41	861
2018-01-11	8.69	8.77	8.69	8.7	0.03	0.35	243815.0	2128171.11	135
2018-01-10	8.62	8.68	8.6	8.67	0.06	0.7	187551.0	1620913.5	128
2018-01-09	8.61	8.67	8.6	8.61	0.0	0.0	117875.0	1017327.67	86
2018-01-08	8.61	8.7	8.6	8.61	-0.04	-0.46	299189.0	2585362.01	145
2018-01-07	8.55	8.67	8.55	8.65	0.09	1.05	267105.0	2306994.38	146
2018-01-04	8.68	8.68	8.5	8.56	-0.04	-0.47	588572.0	5029224.2	281
2018-01-03	8.61	8.63	8.51	8.6	0.01	0.12	185987.0	1594314.68	237
2018-01-02	8.5	8.67	8.5	8.59	-0.08	-0.92	180907.0	1560556.06	150
2018-01-01	8.85	8.9	8.63	8.67	-0.27	-3.02	218068.0	1912709.75	151
2017-12-31	8.89	8.99	8.88	8.94	0.08	0.9	233221.0	2080752.34	224
2017-12-28	8.92	8.92	8.84	8.86	-0.06	-0.67	221799.0	1970320.1	160
2017-12-27	8.92	8.97	8.87	8.92	0.04	0.45	422587.0	3769088.63	228
2017-12-26	8.83	8.9	8.81	8.88	0.08	0.91	231725.0	2048309.46	145
2017-12-25	8.9	8.94	8.8	8.8	-0.06	-0.68	363916.0	3217795.2	188
2017-12-24	8.9	9.0	8.8	8.86	0.04	0.45	358844.0	3187639.63	273
2017-12-21	8.83	9.07	8.78	8.82	-0.05	-0.56	528093.0	4710764.02	425
2017-12-20	8.62	8.95	8.62	8.87	0.25	2.9	1116342.0	9822760.23	394
2017-12-19	8.65	8.68	8.57	8.62	-0.02	-0.23	277630.0	2388629.5	138
2017-12-18	8.56	8.65	8.55	8.64	0.04	0.47	300398.0	2588927.75	196
2017-12-17	8.54	8.7	8.51	8.6	0.06	0.7	377318.0	3241418.09	263
2017-12-14	8.6	8.62	8.53	8.54	-0.05	-0.58	238836.0	2045121.19	130
2017-12-13	8.57	8.6	8.53	8.59	-0.01	-0.12	358637.0	3067083.64	170
2017-12-12	8.57	8.7	8.57	8.6	-0.04	-0.46	313286.0	2699879.28	184
2017-12-11	8.7	8.71	8.52	8.64	-0.05	-0.58	631216.0	5440460.45	339
2017-12-10	8.44	8.83	8.44	8.69	0.25	2.96	1877568.0	16209949.27	657
2017-12-07	8.29	8.45	8.21	8.44	0.15	1.81	1283042.0	10687218.92	582
2017-12-06	8.35	8.35	8.24	8.29	-0.04	-0.48	783482.0	6487299.58	492
2017-12-05	8.5	8.5	8.3	8.33	-0.15	-1.77	818764.0	6858954.36	489
2017-12-04	8.2	8.7	8.2	8.48	0.28	3.41	1693671.0	14353906.99	1064
2017-12-03	8.23	8.27	8.19	8.2	-0.01	-0.12	1127358.0	9252389.86	613
2017-11-30	8.26	8.26	8.2	8.21	-0.04	-0.48	552812.0	4541121.14	315
2017-11-29	8.22	8.35	8.21	8.25	0.03	0.36	290625.0	2402038.67	244
2017-11-28	8.31	8.31	8.2	8.22	-0.09	-1.08	375347.0	3102769.51	166
2017-11-27	8.44	8.44	8.3	8.31	-0.13	-1.54	325592.0	2721277.05	220
2017-11-26	8.45	8.46	8.41	8.44	0.06	0.72	182040.0	1537048.95	133
2017-11-23	8.55	8.55	8.34	8.38	-0.02	-0.24	276695.0	2317514.32	131
2017-11-22	8.5	8.6	8.4	8.4	0.01	0.12	148717.0	1262344.17	91
2017-11-21	8.49	8.65	8.4	8.39	0.06	0.72	102704.0	874282.76	111
2017-11-20	8.44	8.44	8.35	8.33	-0.12	-1.42	70956.0	595408.21	83
2017-11-19	8.65	8.65	8.3	8.45	-0.25	-2.87	225276.0	1903445.25	166
2017-11-16	8.84	8.84	8.7	8.7	-0.14	-1.58	123588.0	1081596.52	154
2017-11-15	8.96	9.0	8.83	8.84	-0.15	-1.67	170247.0	1520757.95	184
2017-11-14	9.02	9.1	8.95	8.99	-0.02	-0.22	360857.0	3260567.24	256
2017-11-13	8.93	9.14	8.85	9.01	0.4	4.65	797494.0	7167302.09	435
2017-11-12	8.3	9.03	8.19	8.61	0.34	4.11	1072674.0	9398867.75	987
2017-11-09	8.25	8.29	8.0	8.27	0.12	1.47	535876.0	4386327.79	296
2017-11-08	7.9	8.5	7.9	8.15	0.05	0.62	876075.0	7182428.86	478
2017-11-07	9.0	9.0	8.1	8.1	-0.9	-10.0	1408305.0	11576965.38	563
2017-11-06	9.28	9.35	8.96	9.0	-0.5	-5.26	949285.0	8636716.79	680
2017-11-05	9.26	9.65	9.26	9.5	-0.78	-7.59	1974036.0	18450944.74	667
2017-11-02	10.2	10.3	10.2	10.28	-0.06	-0.58	39165.0	401536.3	50
2017-11-01	10.2	10.36	10.18	10.34	-0.05	-0.48	191569.0	1964946.64	104
2017-10-31	10.12	10.46	10.12	10.39	0.21	2.06	177786.0	1830488.4	188
2017-10-30	10.1	10.22	10.1	10.18	0.0	0.0	44858.0	455622.46	59
2017-10-29	10.18	10.18	10.16	10.18	0.06	0.59	34620.0	352223.1	48
2017-10-26	10.04	10.12	10.04	10.12	0.03	0.3	29505.0	297044.7	47
2017-10-25	10.1	10.1	10.04	10.09	0.07	0.7	51821.0	521592.54	51
2017-10-24	10.04	10.16	10.0	10.02	-0.08	-0.79	53942.0	543511.24	60
2017-10-23	10.16	10.16	10.06	10.1	-0.11	-1.08	73953.0	747281.36	69
2017-10-22	10.2	10.3	10.18	10.21	0.03	0.29	85850.0	878825.42	95
2017-10-19	10.1	10.2	10.1	10.18	0.04	0.39	49926.0	505582.5	68
2017-10-18	10.14	10.14	10.08	10.14	0.0	0.0	114274.0	1155011.54	61
2017-10-17	10.1	10.14	10.08	10.14	-0.04	-0.39	40924.0	414870.46	54
2017-10-16	10.14	10.2	10.0	10.18	0.08	0.79	152964.0	1543139.62	125
2017-10-15	10.12	10.16	10.08	10.1	-0.04	-0.39	131252.0	1327731.16	102
2017-10-12	10.14	10.14	10.1	10.14	0.07	0.7	87896.0	889903.26	74
2017-10-11	10.24	10.28	10.06	10.07	-0.24	-2.33	184406.0	1873638.44	175
2017-10-10	10.48	10.48	10.3	10.31	-0.19	-1.81	100833.0	1044815.4	68
2017-10-09	10.3	10.54	10.3	10.5	0.12	1.16	151993.0	1583740.18	117
2017-10-08	10.24	10.46	10.24	10.38	0.0	0.0	58150.0	602287.16	64
2017-10-05	10.44	10.44	10.4	10.38	-0.06	-0.57	16676.0	173474.26	40
2017-10-04	10.4	10.48	10.38	10.44	-0.06	-0.57	47509.0	495986.26	50
2017-10-03	10.36	10.54	10.3	10.5	0.13	1.25	73959.0	768602.1	68
2017-10-02	10.4	10.42	10.36	10.37	-0.11	-1.05	88960.0	924908.04	112
2017-10-01	10.58	10.58	10.48	10.48	-0.04	-0.38	92069.0	965951.92	64
2017-09-28	10.54	10.56	10.48	10.52	0.0	0.0	122129.0	1283840.54	67
2017-09-27	10.56	10.56	10.48	10.52	0.0	0.0	80260.0	843998.66	74
2017-09-26	10.48	10.54	10.48	10.52	0.0	0.0	108540.0	1140958.28	96
2017-09-25	10.6	10.6	10.46	10.52	-0.13	-1.22	260914.0	2738887.78	141
2017-09-21	10.6	10.74	10.6	10.65	0.07	0.66	125852.0	1343204.02	161
2017-09-20	10.6	10.66	10.52	10.58	0.04	0.38	138475.0	1462053.66	86
2017-09-19	10.6	10.64	10.52	10.54	-0.08	-0.75	111983.0	1185860.84	130
2017-09-18	10.7	10.74	10.6	10.62	-0.06	-0.56	105862.0	1127653.92	137
2017-09-17	10.86	11.0	10.6	10.68	-0.09	-0.84	334037.0	3617601.7	237
2017-09-14	11.0	11.0	10.74	10.77	-0.21	-1.91	328207.0	3547311.68	265
2017-09-13	11.3	11.3	10.9	10.98	0.19	1.76	889160.0	9841069.52	484
2017-09-12	10.6	11.2	10.6	10.79	0.51	4.96	1688651.0	18435932.76	1049
2017-09-11	10.26	10.32	10.26	10.28	-0.01	-0.1	44378.0	456662.14	56
2017-09-10	10.26	10.3	10.24	10.29	0.01	0.1	117446.0	1207340.08	88
2017-09-07	10.3	10.32	10.28	10.28	-0.03	-0.29	121339.0	1247786.08	57
2017-09-06	10.3	10.32	10.28	10.31	0.03	0.29	48089.0	495118.52	38
2017-08-29	10.28	10.28	10.28	10.28	0.0	0.0	24586.0	252728.84	21
2017-08-28	10.28	10.3	10.28	10.28	-0.01	-0.1	18218.0	187483.24	38
2017-08-27	10.3	10.32	10.3	10.29	0.01	0.1	57369.0	591083.34	42
2017-08-24	10.28	10.32	10.28	10.28	-0.01	-0.1	49887.0	513548.74	47
2017-08-23	10.28	10.32	10.28	10.29	-0.01	-0.1	38076.0	391885.6	48
2017-08-22	10.28	10.32	10.28	10.3	0.01	0.1	102340.0	1052685.4	59
2017-08-21	10.3	10.32	10.28	10.29	-0.07	-0.68	211568.0	2178173.12	134
2017-08-20	10.3	10.46	10.28	10.36	0.04	0.39	381422.0	3952001.76	199
2017-08-17	10.4	10.42	10.28	10.32	0.01	0.1	233842.0	2411776.94	136
2017-08-16	10.4	10.4	10.3	10.31	-0.08	-0.77	138146.0	1427415.9	106
2017-08-15	10.22	10.8	10.22	10.39	0.17	1.66	818209.0	8614608.4	446
2017-08-14	10.22	10.24	10.2	10.22	-0.02	-0.2	117586.0	1202889.96	65
2017-08-13	10.3	10.42	10.24	10.24	-0.06	-0.58	143672.0	1480588.82	119
2017-08-10	10.42	10.42	10.3	10.3	-0.04	-0.39	100794.0	1041655.76	107
2017-08-09	10.48	10.48	10.34	10.34	-0.09	-0.86	187984.0	1962624.56	141
2017-08-08	10.52	10.7	10.3	10.43	-0.02	-0.19	676550.0	7119147.32	314
2017-08-07	10.28	10.6	10.22	10.45	0.16	1.55	276893.0	2878984.5	199
2017-08-06	10.14	10.74	10.0	10.29	0.1	0.98	448396.0	4676523.56	303
2017-08-03	10.14	10.2	10.14	10.19	-0.01	-0.1	59910.0	610369.36	43
2017-08-02	10.14	10.2	10.14	10.2	0.06	0.59	40833.0	415659.74	32
2017-08-01	10.16	10.2	10.14	10.14	-0.02	-0.2	75429.0	767954.32	26
2017-07-31	10.12	10.24	10.12	10.16	0.0	0.0	71630.0	728587.02	56
2017-07-30	10.14	10.2	10.14	10.16	-0.02	-0.2	26293.0	267073.96	37
2017-07-27	10.24	10.3	10.14	10.18	0.0	0.0	47522.0	484870.4	51
2017-07-26	10.18	10.18	10.18	10.18	-0.02	-0.2	9742.0	99162.72	29
2017-07-25	10.26	10.26	10.18	10.2	-0.01	-0.1	80969.0	825776.8	57
2017-07-24	10.18	10.24	10.18	10.21	-0.01	-0.1	28450.0	290115.3	46
2017-07-23	10.28	10.34	10.12	10.22	-0.07	-0.68	123030.0	1254245.18	110
2017-07-20	10.5	10.5	10.28	10.29	-0.02	-0.19	162877.0	1685615.84	150
2017-07-19	9.99	10.82	9.99	10.31	0.32	3.2	761037.0	7968204.3	398
2017-07-18	9.96	10.0	9.96	9.99	0.04	0.4	32992.0	329289.88	39
2017-07-17	9.97	9.97	9.97	9.95	0.0	0.0	10152.0	101277.24	36
2017-07-16	10.0	10.06	9.95	9.95	0.0	0.0	50489.0	504485.41	53
2017-07-13	9.95	9.99	9.93	9.95	-0.05	-0.5	47911.0	477469.04	62
2017-07-12	10.0	10.0	10.0	10.0	0.04	0.4	36769.0	367740.21	42
2017-07-11	10.0	10.08	9.95	9.96	0.0	0.0	68170.0	682076.42	84
2017-07-10	9.92	10.0	9.92	9.96	0.04	0.4	98335.0	981372.44	76
2017-07-09	10.0	10.0	9.95	9.92	0.03	0.3	23976.0	238872.73	54
2017-07-06	9.9	9.94	9.88	9.89	-0.06	-0.6	47157.0	467231.65	68
2017-07-05	9.92	9.95	9.9	9.95	0.03	0.3	28950.0	287326.25	36
2017-07-04	9.92	9.95	9.91	9.92	-0.01	-0.1	29662.0	294662.53	41
2017-07-03	9.9	9.95	9.9	9.93	-0.03	-0.3	47444.0	470437.3	65
2017-07-02	9.83	10.0	9.83	9.96	0.11	1.12	138417.0	1377642.53	103
2017-06-22	9.93	9.94	9.8	9.85	0.0	0.0	162551.0	1606658.88	129
2017-06-21	9.9	9.94	9.8	9.85	-0.05	-0.51	306765.0	3028860.31	168
2017-06-20	9.9	9.98	9.82	9.9	0.01	0.1	287205.0	2827554.21	71
2017-06-19	9.95	9.95	9.88	9.89	0.07	0.71	33795.0	335557.56	47
2017-06-18	10.0	10.0	9.8	9.82	-0.13	-1.31	53638.0	531725.56	44
2017-06-15	10.06	10.1	9.95	9.95	-0.05	-0.5	232276.0	2324872.48	83
2017-06-14	10.04	10.04	9.98	10.0	0.05	0.5	8788.0	87909.52	27
2017-06-13	9.96	9.99	9.95	9.95	-0.04	-0.4	80692.0	803325.06	40
2017-06-12	9.97	10.0	9.96	9.99	-0.01	-0.1	37644.0	375475.41	41
2017-06-11	10.0	10.0	10.0	10.0	-0.02	-0.2	27895.0	278972.27	24
2017-06-08	10.06	10.06	10.02	10.02	0.02	0.2	65401.0	655668.42	52
2017-06-07	10.02	10.02	10.0	10.0	-0.02	-0.2	9796.0	98163.36	25
2017-06-06	10.08	10.1	10.08	10.02	0.0	0.0	35081.0	353619.46	34
2017-06-05	10.0	10.0	10.0	10.02	-0.02	-0.2	14421.0	144483.74	34
2017-06-04	10.02	10.04	9.96	10.04	-0.06	-0.59	66515.0	665607.3	69
2017-06-01	10.15	10.15	9.95	10.1	-0.05	-0.49	158834.0	1592617.45	56
2017-05-31	10.15	10.15	10.15	10.15	-0.08	-0.78	13008.0	132181.35	22
2017-05-30	10.2	10.2	10.2	10.23	0.08	0.79	25486.0	260237.9	30
2017-05-29	10.2	10.2	10.15	10.15	0.05	0.5	28195.0	286534.25	23
2017-05-28	10.05	10.2	10.05	10.1	-0.06	-0.59	206492.0	2099681.75	75
2017-05-25	10.2	10.3	10.15	10.16	-0.12	-1.17	59140.0	604810.75	63
2017-05-24	10.25	10.3	10.25	10.28	0.03	0.29	31940.0	327704.35	28
2017-05-23	10.25	10.3	10.2	10.25	-0.15	-1.44	31187.0	319689.7	64
2017-05-22				10.31	-0.09	-0.87	11739.0	121515.05	40
2017-05-21	10.4	10.4	10.35	10.4	0.06	0.58	62688.0	651122.0	71
2017-05-18	10.35	10.35	10.3	10.34	0.0	0.0	29481.0	305012.9	39
2017-05-17	10.35	10.35	10.3	10.34	0.04	0.39	55433.0	573460.6	36
2017-05-16	10.35	10.35	10.3	10.3	-0.02	-0.19	42552.0	439017.75	31
2017-05-15	10.2	10.3	10.2	10.32	0.09	0.88	88445.0	907960.1	60
2017-05-14	10.3	10.3	10.2	10.23	-0.07	-0.68	99827.0	1020751.8	55
2017-05-11	10.35	10.35	10.3	10.3	0.0	0.0	27587.0	284443.2	38
2017-05-10	10.25	10.45	10.25	10.3	-0.05	-0.48	114790.0	1189402.55	76
2017-05-09	10.25	10.4	10.25	10.35	0.09	0.88	80635.0	834481.7	62
2017-05-08	10.3	10.4	10.25	10.26	-0.09	-0.87	80010.0	823872.9	60
2017-05-07	10.25	10.4	10.25	10.35	0.05	0.49	165165.0	1706763.5	101
2017-05-04	10.2	10.3	10.2	10.3	-0.05	-0.48	83759.0	857154.55	49
2017-05-03	10.35	10.4	10.3	10.35	-0.03	-0.29	68870.0	710725.2	55
2017-05-02	10.45	10.45	10.25	10.38	-0.07	-0.67	186050.0	1925798.0	98
2017-05-01	10.55	10.6	10.45	10.45	-0.1	-0.95	235046.0	2480405.4	111
2017-04-30	10.6	10.65	10.5	10.55	0.05	0.48	82359.0	870815.75	59
2017-04-27	10.5	10.5	10.45	10.5	0.09	0.86	109921.0	1153658.75	76
2017-04-26	10.25	10.4	10.15	10.41	0.11	1.07	68211.0	705737.5	81
2017-04-25	10.3	10.35	10.3	10.3	-0.05	-0.48	30379.0	313479.35	51
2017-04-24	10.25	10.35	10.25	10.35	0.1	0.98	97808.0	1006457.4	64
2017-04-23	10.25	10.3	10.2	10.25	0.15	1.49	76391.0	782204.55	66
2017-04-20	10.25	10.25	10.0	10.1	-0.15	-1.46	173189.0	1749592.05	130
2017-04-19	10.3	10.35	10.25	10.25	-0.03	-0.29	90033.0	926849.95	89
2017-04-18	10.55	10.55	10.25	10.28	-0.22	-2.1	231519.0	2409141.75	169
2017-04-17	10.5	10.55	10.5	10.5	0.0	0.0	63999.0	672594.2	53
2017-04-16	10.5	10.55	10.5	10.5	-0.05	-0.47	54626.0	575156.15	57
2017-04-13	10.55	10.6	10.5	10.55	-0.06	-0.57	68815.0	726571.35	72
2017-04-12	10.6	10.7	10.6	10.61	0.1	0.95	271977.0	2898288.05	169
2017-04-11	10.55	10.55	10.5	10.51	-0.03	-0.28	97361.0	1025297.25	76
2017-04-10	10.6	10.6	10.55	10.54	-0.03	-0.28	52386.0	553608.6	54
2017-04-09	10.55	10.6	10.5	10.57	-0.01	-0.09	333140.0	3505083.45	167
2017-04-06	10.6	10.7	10.55	10.58	-0.11	-1.03	287368.0	3041772.75	147
2017-04-05	10.65	10.7	10.55	10.69	0.09	0.85	158565.0	1691163.15	84
2017-04-04	10.55	10.65	10.55	10.6	-0.01	-0.09	63373.0	670413.45	50
2017-04-03	10.6	10.65	10.55	10.61	-0.09	-0.84	243327.0	2575303.1	108
2017-04-02	10.7	10.7	10.6	10.7	0.0	0.0	81554.0	868555.2	77
2017-03-30	10.7	10.8	10.6	10.7	0.04	0.38	148261.0	1584426.25	106
2017-03-29	10.6	10.8	10.6	10.66	0.06	0.57	182147.0	1948191.2	93
2017-03-28	10.6	10.65	10.55	10.6	0.02	0.19	38569.0	408763.5	56
2017-03-27	10.55	10.6	10.5	10.58	-0.02	-0.19	100356.0	1059713.15	102
2017-03-26	10.7	10.7	10.6	10.6	-0.05	-0.47	88920.0	944162.8	87
2017-03-23	10.65	10.7	10.55	10.65	0.14	1.33	108296.0	1149683.0	117
2017-03-22	10.7	10.7	10.5	10.51	-0.26	-2.41	140001.0	1480176.25	113
2017-03-21	10.9	10.95	10.75	10.77	-0.24	-2.18	278172.0	3019902.65	189
2017-03-20	11.0	11.05	10.9	11.01	0.03	0.27	214193.0	2353656.65	110
2017-03-19	10.9	11.05	10.85	10.98	0.09	0.83	79030.0	864645.95	85
2017-03-16	10.75	10.9	10.75	10.89	0.08	0.74	50096.0	543316.15	60
2017-03-15	10.75	10.85	10.75	10.81	0.02	0.19	46893.0	506151.65	44
2017-03-14	10.75	11.0	10.6	10.79	0.09	0.84	196410.0	2112538.4	134
2017-03-13	10.7	10.85	10.7	10.7	-0.06	-0.56	93052.0	999105.9	58
2017-03-12	10.85	10.85	10.8	10.76	-0.22	-2.0	90919.0	983283.35	77
2017-03-09	10.95	11.0	10.75	10.98	-0.04	-0.36	106496.0	1159957.75	113
2017-03-08	11.05	11.1	11.0	11.02	-0.05	-0.45	207310.0	2285974.55	157
2017-03-07	11.0	11.25	11.0	11.07	0.08	0.73	213925.0	2381803.95	146
2017-03-06	11.0	11.0	10.9	10.99	-0.04	-0.36	89570.0	982466.1	83
2017-03-05	11.05	11.05	10.95	11.03	-0.07	-0.63	202806.0	2237055.95	131
2017-03-02	11.1	11.2	11.0	11.1	-0.05	-0.45	517865.0	5732015.4	195
2017-03-01	11.15	11.15	11.0	11.15	-0.03	-0.27	417271.0	4610041.8	184
2017-02-28	11.25	11.25	11.0	11.18	-0.11	-0.97	268385.0	2975523.3	162
2017-02-27	11.4	11.4	11.25	11.29	-0.1	-0.88	156436.0	1766541.6	101
2017-02-26	11.4	11.45	11.4	11.39	-0.02	-0.18	94926.0	1082677.1	68
2017-02-23	11.35	11.45	11.3	11.41	0.02	0.18	209796.0	2384299.7	116
2017-02-22	11.55	11.55	11.35	11.39	-0.04	-0.35	230136.0	2630589.2	132
2017-02-21	11.4	11.5	11.3	11.43	-0.03	-0.26	209245.0	2384003.7	157
2017-02-20	11.65	11.7	11.45	11.46	-0.26	-2.22	322026.0	3720190.25	213
2017-02-19	11.75	11.8	11.65	11.72	-0.03	-0.26	334038.0	3916000.9	198
2017-02-16	11.45	12.0	11.4	11.75	0.35	3.07	1250964.0	14660106.65	607
2017-02-15	11.4	11.45	11.35	11.4	0.03	0.26	198909.0	2268359.05	94
2017-02-14	11.5	11.5	11.25	11.37	-0.08	-0.7	335764.0	3804388.0	220
2017-02-13	11.75	11.75	11.4	11.45	-0.07	-0.61	436356.0	5003382.25	215
2017-02-12	11.5	12.05	11.5	11.52	0.31	2.77	1326126.0	15604369.45	662
2017-02-09	11.25	11.3	11.2	11.21	-0.01	-0.09	133676.0	1501473.3	69
2017-02-08	11.25	11.25	11.15	11.22	-0.13	-1.15	107712.0	1204205.7	64
2017-02-07	11.2	11.4	11.2	11.35	0.13	1.16	201184.0	2269013.1	128
2017-02-06	11.15	11.25	11.1	11.22	0.04	0.36	132317.0	1474371.05	97
2017-02-05	11.4	11.4	11.1	11.18	-0.13	-1.15	246753.0	2778099.7	174
2017-02-02	11.55	11.55	11.3	11.31	-0.24	-2.08	236042.0	2699539.55	166
2017-02-01	11.65	11.65	11.5	11.55	-0.1	-0.86	225957.0	2612458.7	84
2017-01-31	11.6	11.7	11.55	11.65	0.0	0.0	114822.0	1332326.1	77
2017-01-30	11.55	11.9	11.55	11.65	-0.05	-0.43	390489.0	4581775.95	180
2017-01-29	11.35	11.8	11.25	11.7	0.28	2.45	483118.0	5596285.75	268
2017-01-26	11.4	11.7	11.3	11.42	0.06	0.53	397192.0	4573190.25	278
2017-01-25	11.4	11.4	11.25	11.36	-0.05	-0.44	187129.0	2125500.35	109
2017-01-24	11.3	11.45	11.2	11.41	0.21	1.88	124442.0	1409565.4	122
2017-01-23	11.15	11.3	11.15	11.2	0.05	0.45	86206.0	967719.0	86
2017-01-22	11.0	11.15	11.0	11.15	0.15	1.36	118382.0	1310544.55	72
2017-01-19	11.05	11.1	10.95	11.0	-0.05	-0.45	220676.0	2433322.45	102
2017-01-18	11.2	11.25	11.05	11.05	-0.09	-0.81	75284.0	836138.3	83
2017-01-17	11.05	11.2	10.95	11.14	0.04	0.36	227189.0	2506422.05	124
2017-01-16	11.35	11.35	11.1	11.1	-0.26	-2.29	85041.0	953615.75	88
2017-01-15	11.4	11.45	11.3	11.36	-0.04	-0.35	61155.0	694423.7	83
2017-01-12	11.4	11.5	11.25	11.4	0.1	0.88	96739.0	1098029.05	95
2017-01-11	11.45	11.45	11.3	11.3	-0.17	-1.48	173153.0	1975146.4	93
2017-01-10	11.5	11.55	11.45	11.47	-0.17	-1.46	234065.0	2686363.0	96
2017-01-09	11.95	11.95	11.45	11.64	0.05	0.43	469217.0	5466026.6	258
2017-01-08	11.65	11.75	11.55	11.59	0.02	0.17	231734.0	2696664.15	139
2017-01-05	11.85	11.85	11.55	11.57	-0.28	-2.36	460265.0	5369482.2	262
2017-01-04	11.95	12.0	11.8	11.85	-0.14	-1.17	368387.0	4376791.0	156
2017-01-03	11.85	12.05	11.8	11.99	0.14	1.18	491411.0	5868130.3	235
2017-01-02	11.9	12.25	11.75	11.85	-0.05	-0.42	979424.0	11823977.85	415
2017-01-01	12.05	12.1	11.9	11.9	-0.11	-0.92	457170.0	5470705.05	256
2016-12-29	12.25	12.3	11.95	12.01	-0.24	-1.96	779667.0	9402507.5	246
2016-12-28	12.35	12.4	12.25	12.25	-0.04	-0.33	213493.0	2630569.25	138
2016-12-27	12.35	12.4	12.2	12.29	0.03	0.24	218142.0	2686280.15	175
2016-12-26	12.05	12.4	12.05	12.26	0.28	2.34	812223.0	9871837.05	326
2016-12-25	12.1	12.25	11.95	11.98	-0.01	-0.08	809637.0	9808308.85	342
2016-12-22	12.1	12.15	11.95	11.99	-0.06	-0.5	241739.0	2904236.6	196
2016-12-21	12.2	12.25	12.0	12.05	-0.08	-0.66	98321.0	1186735.95	121
2016-12-20	12.3	12.3	11.9	12.13	-0.23	-1.86	289675.0	3494930.6	198
2016-12-19	12.45	12.6	12.35	12.36	-0.07	-0.56	255842.0	3190434.55	154
2016-12-18	12.55	12.55	12.4	12.43	-0.07	-0.56	136314.0	1703534.15	119
2016-12-15	12.2	12.6	11.95	12.5	0.32	2.63	360771.0	4398651.8	275
2016-12-14	12.3	12.35	12.1	12.18	-0.13	-1.06	255240.0	3117028.3	121
2016-12-13	12.6	12.7	12.3	12.31	-0.4	-3.15	349437.0	4343372.95	232
2016-12-12	12.55	12.95	12.35	12.71	0.21	1.68	1087951.0	13735546.35	537
2016-12-11	12.45	12.65	12.45	12.5	0.11	0.89	263882.0	3305615.65	189
2016-12-08	12.4	12.45	12.2	12.39	-0.02	-0.16	174865.0	2152038.6	162
2016-12-07	12.15	12.65	12.0	12.41	0.28	2.31	1092842.0	13473067.75	488
2016-12-06	12.15	12.2	12.05	12.13	0.13	1.08	275905.0	3349925.8	151
2016-12-05	12.0	12.05	11.9	12.0	-0.1	-0.83	237415.0	2846711.45	168
2016-12-04	12.3	12.3	12.0	12.1	-0.07	-0.58	451953.0	5474337.95	275
2016-12-01	12.2	12.35	12.0	12.17	0.15	1.25	1256086.0	15225333.0	448
2016-11-30	11.5	12.3	11.25	12.02	0.68	6.0	1262038.0	15048727.7	734
2016-11-29	11.55	11.6	11.25	11.34	-0.06	-0.53	359032.0	4111962.75	300
2016-11-28	10.7	11.7	10.7	11.4	0.6	5.56	782711.0	8910323.15	487
2016-11-27	10.8	10.85	10.75	10.8	0.0	0.0	97770.0	1055859.1	108
2016-11-24	10.9	11.05	10.75	10.8	-0.07	-0.64	458463.0	5009027.3	261
2016-11-23	10.75	10.95	10.75	10.87	0.22	2.07	377700.0	4098309.25	255
2016-11-22	10.6	10.65	10.5	10.65	0.15	1.43	215181.0	2279526.25	136
2016-11-21	10.45	10.6	10.45	10.5	0.0	0.0	290721.0	3063059.5	112
2016-11-20	10.55	10.55	10.5	10.5	-0.01	-0.1	154905.0	1628714.55	87
2016-11-17	10.6	10.6	10.5	10.51	-0.09	-0.85	197476.0	2082146.35	103
2016-11-16	10.5	10.65	10.5	10.6	0.04	0.38	192098.0	2034721.65	99
2016-11-15	10.55	10.7	10.3	10.56	0.0	0.0	183535.0	1927942.45	132
2016-11-14	10.6	10.85	10.5	10.56	-0.12	-1.12	289868.0	3101512.15	160
2016-11-13	10.4	10.75	10.4	10.68	0.26	2.5	636732.0	6707929.45	347
2016-11-10	10.3	10.5	10.3	10.42	0.19	1.86	574513.0	5992200.1	200
2016-11-09	10.2	10.35	10.1	10.23	-0.19	-1.82	786696.0	8052223.35	341
2016-11-08	10.4	10.75	10.4	10.42	0.01	0.1	313525.0	3298578.7	178
2016-11-07	10.35	10.45	10.35	10.41	0.13	1.26	97984.0	1018712.0	62
2016-11-06	10.3	10.35	10.3	10.28	0.01	0.1	35961.0	371235.15	65
2016-11-03	10.4	10.45	10.25	10.27	-0.05	-0.48	78480.0	810474.05	64
2016-11-02	10.35	10.4	10.2	10.32	-0.12	-1.15	70858.0	731004.35	74
2016-11-01	10.45	10.45	10.4	10.44	-0.1	-0.95	58789.0	613371.85	63
2016-10-31	10.5	10.5	10.4	10.54	0.07	0.67	66386.0	695541.05	53
2016-10-30	10.65	10.65	10.5	10.47	-0.07	-0.66	64290.0	677456.8	65
2016-10-27	10.6	10.6	10.55	10.54	-0.05	-0.47	37224.0	393161.85	37
2016-10-26	10.65	10.65	10.6	10.59	0.01	0.09	63318.0	672330.95	52
2016-10-25	10.65	10.75	10.55	10.58	-0.12	-1.12	147234.0	1565548.8	99
2016-10-24	10.8	10.8	10.7	10.7	0.05	0.47	80848.0	869362.4	49
2016-10-23	10.6	10.8	10.6	10.65	-0.09	-0.84	26384.0	281738.7	30
2016-10-20	10.75	11.0	10.75	10.74	-0.01	-0.09	246739.0	2677106.15	72
2016-10-19	10.75	10.75	10.75	10.75	0.13	1.22	5320.0	57249.85	11
2016-10-18	10.75	10.75	10.7	10.62	-0.1	-0.93	159030.0	1708548.2	35
2016-10-17	10.6	11.0	10.6	10.72	0.0	0.0	38036.0	409988.45	40
2016-10-16	10.7	10.7	10.6	10.72	-0.08	-0.74	168346.0	1793097.65	160
2016-10-13	11.0	11.0	10.7	10.8	-0.14	-1.28	146967.0	1588900.05	145
2016-10-12	10.7	11.0	10.7	10.94	0.24	2.24	59001.0	641623.0	46
2016-10-11	10.5	10.8	10.5	10.7	0.1	0.94	81334.0	868720.75	45
2016-10-10	10.55	10.65	10.5	10.6	0.1	0.95	179042.0	1890452.45	55
2016-10-09	10.5	10.5	10.5	10.5	0.08	0.77	26459.0	277812.95	46
2016-10-06	10.45	10.45	10.35	10.42	0.02	0.19	410880.0	4278620.65	157
2016-10-05	10.4	10.45	10.25	10.4	0.05	0.48	148550.0	1544538.05	101
2016-10-04	10.35	10.5	10.2	10.35	0.15	1.47	472462.0	4872834.7	172
2016-10-03	10.15	10.4	10.0	10.2	-0.04	-0.39	1131945.0	11554141.6	225
2016-10-02	10.4	10.4	10.0	10.24	-0.01	-0.1	1034683.0	10500605.6	275
2016-09-29	10.25	10.25	9.95	10.25	0.19	1.89	987860.0	9973042.6	244
2016-09-28	10.6	10.65	9.9	10.06	-0.54	-5.09	962764.0	9827883.5	246
2016-09-27	10.8	10.8	10.5	10.6	-0.2	-1.85	869596.0	9281245.55	191
2016-09-26	10.8	10.85	10.75	10.8	0.0	0.0	165388.0	1787892.95	91
2016-09-25	10.8	10.8	10.7	10.8	0.0	0.0	311480.0	3357756.45	120
2016-09-21	10.8	10.8	10.65	10.8	0.1	0.93	191498.0	2062790.2	90
2016-09-20	10.7	10.7	10.45	10.7	0.13	1.23	1108195.0	11666146.55	177
2016-09-19	10.9	10.9	10.5	10.57	-0.33	-3.03	744164.0	7989226.15	158
2016-09-18	10.9	10.9	10.85	10.9	0.0	0.0	89344.0	971837.75	55
2016-09-08	10.9	10.95	10.85	10.9	0.0	0.0	71616.0	779839.2	55
2016-09-07	10.9	10.9	10.9	10.9	0.05	0.46	85878.0	936117.0	34
2016-09-06	10.9	10.9	10.85	10.85	-0.05	-0.46	37825.0	412298.45	34
2016-09-05	10.95	11.05	10.9	10.9	0.0	0.0	155209.0	1698058.55	91
2016-09-04	10.9	10.9	10.9	10.9	0.0	0.0	130786.0	1425610.6	41
2016-09-01	10.85	10.9	10.85	10.9	0.0	0.0	127760.0	1391973.35	45
2016-08-31	10.9	10.9	10.9	10.9	-0.04	-0.37	89101.0	971200.9	35
2016-08-30	10.85	10.95	10.85	10.94	0.04	0.37	92355.0	1007001.65	47
2016-08-29	10.9	10.9	10.9	10.9	0.0	0.0	46951.0	511767.95	34
2016-08-28	10.75	10.9	10.75	10.9	0.1	0.93	108250.0	1173360.0	56
2016-08-25	10.85	10.85	10.65	10.8	-0.05	-0.46	323343.0	3480439.65	121
2016-08-24	10.9	10.9	10.85	10.85	0.0	0.0	138958.0	1513327.25	55
2016-08-23	10.85	10.9	10.85	10.85	-0.06	-0.55	59537.0	647651.8	38
2016-08-22	10.9	10.9	10.8	10.91	0.01	0.09	172688.0	1878709.25	77
2016-08-21	10.85	10.9	10.85	10.9	0.0	0.0	106445.0	1160048.1	60
2016-08-18	10.9	11.0	10.85	10.9	-0.05	-0.46	267369.0	2912277.15	145
2016-08-17	10.95	10.95	10.8	10.95	0.0	0.0	230088.0	2512788.6	587
2016-08-16	10.9	10.95	10.9	10.95	0.0	0.0	148586.0	1622964.35	56
2016-08-15	10.9	10.95	10.9	10.95	0.0	0.0	135670.0	1482390.25	56
2016-08-14	11.0	11.0	10.95	10.95	0.0	0.0	389872.0	4287502.4	132
2016-08-11	10.85	10.95	10.85	10.95	0.1	0.92	410528.0	4475582.05	85
2016-08-10	10.85	10.9	10.85	10.85	-0.04	-0.37	466785.0	5079702.8	92
2016-08-09	10.95	10.95	10.9	10.89	-0.1	-0.91	989907.0	10797180.65	189
2016-08-08	11.0	11.0	10.9	10.99	0.0	0.0	210330.0	2310307.15	66
2016-08-07	11.1	11.1	11.0	10.99	0.05	0.46	290806.0	3212041.9	101
2016-08-04	11.0	11.0	10.9	10.94	0.06	0.55	136149.0	1490314.1	82
2016-08-03	10.85	10.95	10.8	10.88	-0.06	-0.55	214311.0	2333603.2	104
2016-08-02	11.05	11.05	10.8	10.94	-0.11	-1.0	495680.0	5409007.25	158
2016-08-01	10.75	11.1	10.75	11.05	0.21	1.94	451904.0	4975409.05	165
2016-07-31	10.8	10.85	10.6	10.84	-0.02	-0.18	358850.0	3870258.95	125
2016-07-28	10.95	10.95	10.5	10.86	-0.07	-0.64	732287.0	7855419.35	239
2016-07-27	10.85	10.95	10.8	10.93	0.06	0.55	283821.0	3087842.25	138
2016-07-26	10.8	10.9	10.8	10.87	0.03	0.28	801965.0	8700505.05	201
2016-07-25	10.9	10.95	10.8	10.84	-0.05	-0.46	691765.0	7520886.15	494
2016-07-24	10.75	10.95	10.75	10.89	0.04	0.37	401599.0	4372273.6	177
2016-07-21	11.0	11.05	10.8	10.85	-0.14	-1.27	864241.0	9427505.7	288
2016-07-20	11.0	11.0	10.9	10.99	0.0	0.0	680399.0	7458027.65	204
2016-07-19	11.15	11.2	10.95	10.99	-0.16	-1.43	1421629.0	15699259.4	285
2016-07-18	11.1	11.15	11.1	11.15	0.05	0.45	313664.0	3485540.2	112
2016-07-17	11.15	11.15	11.05	11.1	-0.03	-0.27	318484.0	3536553.05	104
2016-07-14	11.2	11.2	11.1	11.13	-0.07	-0.63	607522.0	6762691.9	203
2016-07-13	11.3	11.35	11.1	11.2	-0.02	-0.18	1529381.0	17166267.6	482
2016-07-12	11.35	11.35	11.15	11.22	-0.08	-0.71	1065697.0	11930601.1	279
2016-07-11	11.05	11.6	11.0	11.3	0.25	2.26	930874.0	10489449.45	361
2016-07-10	11.0	11.05	11.0	11.05	-0.06	-0.54	318960.0	3515012.95	114
2016-06-30	11.1	11.15	11.0	11.11	0.07	0.63	541325.0	5990114.25	157
2016-06-29	11.15	11.25	11.0	11.04	-0.1	-0.9	284381.0	3149329.15	121
2016-06-28	11.0	11.15	11.0	11.14	0.09	0.81	91739.0	1015737.15	59
2016-06-27	11.05	11.15	11.0	11.05	0.1	0.91	134539.0	1486886.3	89
2016-06-26	10.9	11.0	10.65	10.95	-0.15	-1.35	364936.0	3953396.2	166
2016-06-23	11.1	11.15	11.05	11.1	0.0	0.0	220167.0	2442636.45	117
2016-06-22	11.15	11.25	11.1	11.1	-0.1	-0.89	218152.0	2434970.1	113
2016-06-21	11.1	11.35	11.05	11.2	0.15	1.36	529826.0	5925515.7	232
2016-06-20	11.15	11.2	11.05	11.05	-0.15	-1.34	162104.0	1802776.75	84
2016-06-19	11.05	11.35	10.95	11.2	0.11	0.99	1360702.0	15136411.1	388
2016-06-16	11.1	11.1	11.0	11.09	-0.01	-0.09	165882.0	1833264.25	95
2016-06-15	11.15	11.2	11.0	11.1	-0.05	-0.45	195890.0	2169107.05	91
2016-06-14	11.05	11.15	11.05	11.15	0.05	0.45	284067.0	3159510.85	117
2016-06-13	11.2	11.3	11.0	11.1	-0.1	-0.89	772816.0	8584451.5	239
2016-06-12	11.3	11.5	11.15	11.2	-0.23	-2.01	701220.0	7906644.05	241
2016-06-09	11.65	11.65	11.4	11.43	-0.23	-1.97	350570.0	4022177.65	117
2016-06-08	11.55	11.75	11.55	11.66	0.11	0.95	188888.0	2202992.8	123
2016-06-07	11.25	11.85	11.2	11.55	0.36	3.22	531033.0	6173154.05	265
2016-06-06	11.0	11.2	11.0	11.19	-0.02	-0.18	112304.0	1253362.85	74
2016-06-05	11.6	11.6	11.2	11.21	-0.34	-2.94	353446.0	4027239.95	192
2016-06-02	11.7	11.7	11.45	11.55	-0.1	-0.86	332660.0	3840165.05	208
2016-06-01	11.9	11.95	11.5	11.65	-0.28	-2.35	673247.0	7923437.15	230
2016-05-31	11.9	12.0	11.8	11.93	-0.12	-1.0	349730.0	4185504.55	117
2016-05-30	11.8	12.35	11.8	12.05	0.35	2.99	849597.0	10266042.95	450
2016-05-29	11.8	11.85	11.65	11.7	-0.15	-1.27	73835.0	866547.35	65
2016-05-26	12.05	12.05	11.85	11.85	-0.14	-1.17	102987.0	1226472.4	86
2016-05-25	12.0	12.0	11.9	11.99	0.09	0.76	248302.0	2969814.6	102
2016-05-24	11.9	11.9	11.85	11.9	0.1	0.85	346848.0	4126355.4	120
2016-05-23	12.05	12.05	11.75	11.8	-0.25	-2.07	1080670.0	12936706.45	320
2016-05-22	12.1	12.1	12.05	12.05	0.04	0.33	395004.0	4766835.0	186
2016-05-19	12.1	12.15	12.0	12.01	-0.15	-1.23	971920.0	11737450.45	231
2016-05-18	12.15	12.2	12.1	12.16	-0.03	-0.25	857504.0	10389946.9	256
2016-05-17	12.15	12.3	12.05	12.19	0.07	0.58	1106190.0	13441091.3	362
2016-05-16	12.15	12.15	12.1	12.12	0.01	0.08	250477.0	3035922.0	150
2016-05-15	12.1	12.25	12.1	12.11	-0.04	-0.33	691851.0	8403925.95	266
2016-05-12	12.2	12.2	12.1	12.15	0.05	0.41	348342.0	4237499.75	174
2016-05-11	12.2	12.4	12.1	12.1	-0.05	-0.41	1136685.0	13844128.2	415
2016-05-10	12.35	12.45	12.15	12.15	-0.2	-1.62	1278684.0	15657416.0	366
2016-05-09	12.5	12.5	12.35	12.35	-0.15	-1.2	547075.0	6778162.35	181
2016-05-08	12.6	12.6	12.45	12.5	-0.01	-0.08	1552060.0	19401483.45	216
2016-05-05	12.35	12.7	12.35	12.51	0.18	1.46	417410.0	5246572.8	184
2016-05-04	12.4	12.5	12.2	12.33	0.0	0.0	703373.0	8623257.45	207
2016-05-03	12.6	12.85	12.3	12.33	-0.29	-2.3	358434.0	4490436.05	171
2016-05-02	12.75	12.95	12.5	12.62	-0.16	-1.25	493421.0	6247797.45	270
2016-05-01	12.5	13.1	12.35	12.78	0.27	2.16	989419.0	12528777.7	365
2016-04-28	12.6	12.65	12.4	12.51	0.0	0.0	633260.0	7940985.8	251
2016-04-27	12.25	12.75	12.2	12.51	0.32	2.63	1082174.0	13480452.2	407
2016-04-26	12.6	12.75	12.1	12.19	-0.44	-3.48	722397.0	8967001.0	323
2016-04-25	12.9	12.95	12.6	12.63	-0.27	-2.09	537440.0	6848169.95	298
2016-04-24	12.4	13.15	12.2	12.9	0.52	4.2	2038824.0	26019612.85	616
2016-04-21	12.2	12.5	12.15	12.38	0.22	1.81	1781513.0	21797875.75	473
2016-04-20	12.15	12.2	12.1	12.16	-0.04	-0.33	656735.0	7978680.75	149
2016-04-19	12.15	12.3	12.1	12.2	0.12	0.99	654951.0	7971430.95	248
2016-04-18	12.1	12.15	12.05	12.08	-0.02	-0.17	347584.0	4205516.0	128
2016-04-17	12.2	12.2	12.1	12.1	-0.12	-0.98	370275.0	4482152.45	165
2016-04-14	12.2	12.3	12.15	12.22	0.06	0.49	229214.0	2802429.85	122
2016-04-13	12.25	12.3	12.15	12.16	-0.12	-0.98	228120.0	2785496.75	103
2016-04-12	12.15	12.3	12.15	12.28	0.14	1.15	422581.0	5164054.8	155
2016-04-11	12.25	12.3	12.1	12.14	-0.12	-0.98	364851.0	4455845.7	227
2016-04-10	12.2	12.8	12.05	12.26	0.13	1.07	1417386.0	17531459.75	490
2016-04-07	12.15	12.2	12.1	12.13	0.04	0.33	174422.0	2118340.25	103
2016-04-06	12.15	12.2	12.0	12.09	-0.01	-0.08	243759.0	2950068.55	133
2016-04-05	12.2	12.2	12.0	12.1	-0.12	-0.98	167573.0	2029784.95	89
2016-04-04	12.05	12.25	12.05	12.22	0.12	0.99	260711.0	3166038.5	131
2016-04-03	11.9	12.2	11.5	12.1	0.15	1.26	672737.0	8099360.7	318
2016-03-31	12.0	12.0	11.95	11.95	-0.1	-0.83	314400.0	3770064.05	148
2016-03-30	12.1	12.2	12.05	12.05	-0.01	-0.08	256486.0	3105144.4	145
2016-03-29	12.1	12.1	11.95	12.06	-0.01	-0.08	240595.0	2888487.7	134
2016-03-28	12.15	12.25	11.95	12.07	0.04	0.33	745665.0	9004162.8	349
2016-03-27	12.05	12.4	12.0	12.03	0.02	0.17	836453.0	10121348.7	397
2016-03-24	11.95	12.1	11.95	12.01	-0.12	-0.99	724699.0	8703977.75	293
2016-03-23	12.2	12.3	12.05	12.13	-0.02	-0.16	1012256.0	12295559.2	404
2016-03-22	12.05	12.6	12.0	12.15	0.07	0.58	1889336.0	23222241.45	680
2016-03-21	12.25	12.35	12.0	12.08	-0.15	-1.23	787960.0	9570166.6	376
2016-03-20	12.3	12.5	12.1	12.23	0.05	0.41	1201162.0	14753935.85	436
2016-03-17	12.2	12.6	12.1	12.18	0.03	0.25	878843.0	10825996.95	587
2016-03-16	12.15	12.35	12.05	12.15	0.07	0.58	859003.0	10461784.3	271
2016-03-15	12.2	12.4	12.0	12.08	-0.18	-1.47	264061.0	3202401.25	187
2016-03-14	12.4	12.4	12.1	12.26	-0.05	-0.41	443261.0	5434490.7	248
2016-03-13	12.6	12.7	12.3	12.31	-0.27	-2.15	527332.0	6578035.95	267
2016-03-10	12.95	12.95	12.5	12.58	-0.22	-1.72	376953.0	4797998.7	346
2016-03-09	12.85	12.85	12.6	12.8	-0.05	-0.39	299310.0	3821097.0	204
2016-03-08	12.65	13.15	12.55	12.85	0.21	1.66	1450091.0	18672445.25	770
2016-03-07	12.0	13.0	11.95	12.64	0.64	5.33	1205694.0	15152185.05	576
2016-03-06	12.0	12.2	11.95	12.0	0.14	1.18	735129.0	8873227.9	311
2016-03-03	11.95	12.0	11.8	11.86	0.04	0.34	342048.0	4085149.2	182
2016-03-02	12.0	12.05	11.75	11.82	-0.13	-1.09	439827.0	5232457.15	220
2016-03-01	11.95	12.2	11.75	11.95	0.17	1.44	1253066.0	14973020.95	524
2016-02-29	11.5	12.3	11.35	11.78	0.45	3.97	3567502.0	41987309.3	1262
2016-02-28	11.3	11.55	11.15	11.33	0.23	2.07	1262253.0	14338136.7	464
2016-02-25	11.2	11.2	11.1	11.1	-0.03	-0.27	432941.0	4827114.75	202
2016-02-24	11.25	11.25	11.1	11.13	-0.21	-1.85	1216789.0	13634358.5	336
2016-02-23	11.3	11.4	11.2	11.34	-0.05	-0.44	529043.0	5975958.0	253
2016-02-22	11.45	11.45	11.3	11.39	0.14	1.24	376646.0	4280360.05	210
2016-02-21	11.2	11.35	11.15	11.25	0.03	0.27	489657.0	5495998.05	217
2016-02-18	11.3	11.45	11.2	11.22	0.02	0.18	503770.0	5683518.9	296
2016-02-17	11.2	11.3	11.2	11.2	0.0	0.0	305340.0	3427990.1	184
2016-02-16	11.2	11.35	11.1	11.2	0.1	0.9	561176.0	6284805.75	270
2016-02-15	10.7	11.15	10.7	11.1	0.36	3.35	318721.0	3514302.8	191
2016-02-14	11.1	11.2	10.6	10.74	-0.16	-1.47	730308.0	7972325.15	326
2016-02-11	11.1	11.1	10.9	10.9	-0.25	-2.24	499010.0	5488022.9	223
2016-02-10	10.8	11.35	10.8	11.15	0.17	1.55	561620.0	6247643.1	347
2016-02-09	11.1	11.15	10.95	10.98	-0.19	-1.7	632576.0	6974608.4	287
2016-02-08	11.2	11.6	11.1	11.17	0.17	1.55	1447902.0	16340393.05	547
2016-02-07	11.1	11.15	11.0	11.0	-0.19	-1.7	303149.0	3356483.25	198
2016-02-04	11.4	11.4	11.15	11.19	0.03	0.27	481994.0	5422705.7	313
2016-02-03	10.8	11.2	10.8	11.16	0.16	1.45	536998.0	5924738.05	284
2016-02-02	11.2	11.25	11.0	11.0	-0.27	-2.4	1279090.0	14211125.25	571
2016-02-01	11.3	11.8	11.2	11.27	-0.11	-0.97	1001577.0	11531489.7	516
2016-01-31	11.45	11.65	11.35	11.38	0.17	1.52	892331.0	10239946.05	447
2016-01-28	11.15	11.4	11.15	11.21	0.1	0.9	1085783.0	12246485.4	579
2016-01-27	11.15	11.35	11.0	11.11	0.05	0.45	1108474.0	12378987.45	618
2016-01-26	10.85	11.15	10.7	11.06	0.06	0.55	534565.0	5857837.85	317
2016-01-25	11.25	11.25	10.9	11.0	-0.25	-2.22	1135391.0	12534309.75	446
2016-01-24	11.55	11.9	11.15	11.25	0.14	1.26	880118.0	10043408.75	433
2016-01-21	10.8	11.35	10.7	11.11	0.16	1.46	725423.0	8061135.65	443
2016-01-20	11.7	11.7	10.8	10.95	-1.03	-8.6	2000988.0	22105836.5	837
2016-01-19	11.2	12.05	11.15	11.98	0.86	7.73	1458381.0	16934379.45	709
2016-01-18	10.15	11.15	9.8	11.12	0.97	9.56	1486205.0	15854325.85	729
2016-01-17	10.5	10.5	10.15	10.15	-1.08	-9.62	496012.0	5106127.0	167
2016-01-14	12.05	12.05	11.1	11.23	-1.06	-8.62	950004.0	10860458.7	520
2016-01-13	12.7	12.8	12.15	12.29	-0.11	-0.89	969267.0	12080574.25	459
2016-01-12	13.0	13.0	12.2	12.4	-0.6	-4.62	626117.0	7961229.1	389
2016-01-11	13.1	13.15	12.05	13.0	0.04	0.31	2155344.0	27202931.35	1161
2016-01-10	14.0	14.3	12.8	12.96	-0.98	-7.03	867425.0	11716281.7	556
2016-01-07	15.0	15.0	13.75	13.94	-1.3	-8.53	1103448.0	15831847.0	816
2016-01-06	15.0	16.1	14.75	15.24	0.3	2.01	1711242.0	26448567.4	979
2016-01-05	15.05	15.25	14.85	14.94	-0.14	-0.93	607567.0	9127684.05	373
2016-01-04	15.7	15.7	15.05	15.08	-0.71	-4.5	472201.0	7296572.45	405
2016-01-03	15.8	16.05	15.65	15.79	-0.01	-0.06	685829.0	10866021.6	471
2015-12-31	15.9	15.9	15.45	15.8	-0.03	-0.19	687785.0	10787708.3	481
2015-12-30	16.15	16.15	15.75	15.83	-0.18	-1.12	705363.0	11236743.85	434
2015-12-29	16.2	16.2	15.2	16.01	-0.37	-2.26	1035107.0	16429100.9	659
2015-12-28	16.8	16.8	16.25	16.38	-0.29	-1.74	572376.0	9388481.6	445
2015-12-27	16.8	16.85	16.15	16.67	-0.09	-0.54	774944.0	12736753.6	568
2015-12-24	16.9	17.6	16.6	16.76	0.29	1.76	2681680.0	45834288.1	1900
2015-12-23	16.95	17.0	16.0	16.47	-0.6	-3.51	503485.0	8453446.85	407
2015-12-22	17.05	17.2	16.9	17.07	0.04	0.23	741825.0	12628770.7	539
2015-12-21	17.15	17.25	16.6	17.03	0.07	0.41	1283850.0	21605706.05	763
2015-12-20	17.1	17.15	16.7	16.96	-0.62	-3.53	1068424.0	18113332.05	652
2015-12-17	17.45	17.95	17.45	17.58	0.1	0.57	1050611.0	18563063.0	639
2015-12-16	18.2	18.3	17.45	17.48	-0.64	-3.53	1717167.0	30536760.25	1111
2015-12-15	18.15	18.5	18.05	18.12	0.37	2.08	2281396.0	41687521.0	1482
2015-12-14	17.3	18.5	17.3	17.75	0.59	3.44	3401654.0	61315729.75	2049
2015-12-13	17.1	17.7	16.85	17.16	-1.0	-5.51	1634781.0	28032330.0	1022
2015-12-10	18.3	19.1	18.1	18.16	0.36	2.02	3212236.0	59295575.65	2029
2015-12-09	18.5	18.95	17.1	17.8	-0.7	-3.78	3741637.0	67102523.45	2480
2015-12-08	19.5	19.85	18.35	18.5	-1.84	-9.05	4178443.0	80898267.9	2728
2015-12-07	20.4	21.2	19.0	20.34	0.45	2.26	6998879.0	140816664.4	4684
2015-12-06	19.0	19.95	18.5	19.89	1.71	9.41	3886024.0	75268735.35	2622
2015-12-03	17.95	19.0	17.25	18.18	0.78	4.48	34785927.0	652083171.8	3169
2015-12-02	16.0	17.4	16.0	17.4	1.54	9.71	3423487.0	58061319.15	1600
2015-12-01	14.85	16.25	14.7	15.86	1.08	7.31	2879031.0	45682139.2	1474
2015-11-30	15.0	15.05	14.7	14.78	-0.16	-1.07	434167.0	6473587.95	215
2015-11-29	15.1	15.1	14.9	14.94	-0.09	-0.6	304170.0	4564356.65	204
2015-11-26	15.0	15.05	14.95	15.03	-0.02	-0.13	153861.0	2309546.85	121
2015-11-25	15.1	15.1	14.9	15.05	-0.01	-0.07	282906.0	4244900.1	204
2015-11-24	15.0	15.15	15.0	15.06	0.04	0.27	264836.0	3992492.75	217
2015-11-23	15.05	15.05	14.9	15.02	0.01	0.07	258655.0	3878632.5	234
2015-11-22	15.1	15.15	15.0	15.01	-0.05	-0.33	936124.0	14086825.1	488
2015-11-19	15.1	15.15	15.0	15.06	0.07	0.47	342166.0	5155199.5	212
2015-11-18	15.0	15.1	14.9	14.99	-0.13	-0.86	214807.0	3220927.05	181
2015-11-17	15.9	15.95	15.05	15.12	-0.61	-3.88	595190.0	9198292.45	346
2015-11-16	15.2	15.95	14.9	15.73	0.74	4.94	668372.0	10353084.05	442
2015-11-15	15.0	15.4	14.45	14.99	-0.66	-4.22	400061.0	6012724.3	312
2015-11-12	15.95	16.0	15.6	15.65	-0.29	-1.82	361830.0	5734875.4	216
2015-11-11	16.0	16.0	15.8	15.94	-0.02	-0.13	388451.0	6182832.6	221
2015-11-10	16.45	16.45	15.8	15.96	-0.42	-2.56	509149.0	8228289.2	304
2015-11-09	16.7	16.7	16.0	16.38	-0.04	-0.24	364590.0	5948697.1	218
2015-11-08	16.55	16.55	15.85	16.42	-0.16	-0.97	436956.0	7084631.65	337
2015-11-05	17.0	17.0	16.5	16.58	-0.4	-2.36	226332.0	3782944.85	215
2015-11-04	17.0	17.1	16.65	16.98	-0.06	-0.35	308085.0	5209557.0	283
2015-11-03	17.15	17.15	16.55	17.04	-0.24	-1.39	372954.0	6331577.1	400
2015-11-02	17.45	17.65	16.95	17.28	-0.27	-1.54	1046470.0	18195213.95	578
2015-11-01	18.0	18.5	17.45	17.55	0.32	1.86	1021659.0	18152222.1	798
2015-10-29	17.35	17.5	17.25	17.23	-0.19	-1.09	147699.0	2558014.0	147
2015-10-28	17.4	17.9	17.1	17.42	-0.18	-1.02	90052.0	1571810.2	126
2015-10-27	18.1	18.15	17.1	17.6	-0.72	-3.93	410799.0	7311063.7	251
2015-10-26	18.05	18.5	17.6	18.32	-0.04	-0.22	382719.0	6904456.9	247
2015-10-25	18.8	18.85	18.35	18.36	-0.48	-2.55	273794.0	5077219.8	211
2015-10-22	18.55	18.9	18.2	18.84	0.21	1.13	387436.0	7186027.5	222
2015-10-21	18.8	19.75	18.45	18.63	-0.33	-1.74	883652.0	16777008.2	565
2015-10-20	18.0	19.35	17.6	18.96	1.15	6.46	1793999.0	33180183.6	744
2015-10-19	17.25	18.0	17.15	17.81	0.46	2.65	851207.0	14947100.45	379
2015-10-18	17.1	17.45	17.0	17.35	0.35	2.06	377202.0	6482854.9	216
2015-10-15	17.05	17.05	16.85	17.0	0.0	0.0	284614.0	4822097.4	168
2015-10-14	17.0	17.05	16.8	17.0	0.02	0.12	206570.0	3501153.3	131
2015-10-13	17.1	17.2	16.95	16.98	-0.22	-1.28	238570.0	4075259.7	183
2015-10-12	17.1	17.45	17.05	17.2	0.1	0.58	593713.0	10219242.1	255
2015-10-11	17.1	17.1	16.9	17.1	0.12	0.71	612564.0	10424733.35	294
2015-10-08	17.1	17.2	16.8	16.98	-0.1	-0.59	765186.0	13026052.3	311
2015-10-07	17.6	17.75	17.0	17.08	-0.42	-2.4	3089568.0	53799880.95	767
2015-10-06	17.55	17.65	17.4	17.5	-0.05	-0.28	279477.0	4895037.0	187
2015-10-05	17.65	17.65	17.5	17.55	-0.15	-0.85	357236.0	6282852.7	217
2015-10-04	17.8	17.9	17.6	17.7	-0.19	-1.06	225299.0	3983670.85	118
2015-10-01	18.1	18.1	17.9	17.89	-0.12	-0.67	92100.0	1656957.75	61
2015-09-30	18.0	18.05	17.85	18.01	-0.04	-0.22	178597.0	3202014.55	99
2015-09-29	17.55	18.2	17.55	18.05	0.04	0.22	226780.0	4035680.0	141
2015-09-21	17.8	18.05	17.6	18.01	0.22	1.24	206430.0	3670457.35	167
2015-09-20	18.2	18.5	17.55	17.79	-0.21	-1.17	293253.0	5198443.35	262
2015-09-17	17.8	18.1	17.6	18.0	0.22	1.24	502158.0	8912019.8	201
2015-09-16	18.0	18.0	17.8	17.78	-0.19	-1.06	100450.0	1796831.9	90
2015-09-15	17.8	18.2	17.6	17.97	0.13	0.73	186012.0	3318144.15	111
2015-09-14	17.9	18.0	17.8	17.84	-0.1	-0.56	108428.0	1941502.45	63
2015-09-13	18.2	18.25	17.9	17.94	-0.24	-1.32	207483.0	3744107.3	149
2015-09-10	18.2	18.2	18.0	18.18	-0.12	-0.66	178511.0	3233894.4	170
2015-09-09	18.3	18.85	18.15	18.3	0.05	0.27	202399.0	3733894.35	237
2015-09-08	18.1	18.3	18.1	18.25	0.15	0.83	43500.0	790671.0	69
2015-09-07	17.95	18.5	17.85	18.1	0.12	0.67	414944.0	7508980.35	227
2015-09-06	17.7	18.0	17.6	17.98	0.08	0.45	61353.0	1095542.3	72
2015-09-03	17.6	18.0	17.45	17.9	0.43	2.46	245951.0	4364588.0	148
2015-09-02	16.6	17.5	16.6	17.47	-0.16	-0.91	170338.0	2929699.8	121
2015-09-01	18.0	18.0	17.5	17.63	-0.17	-0.96	99065.0	1751452.8	127
2015-08-31	18.1	18.1	17.4	17.8	-0.58	-3.16	382849.0	6802564.1	339
2015-08-30	18.7	18.7	18.1	18.38	0.07	0.38	261683.0	4840958.55	227
2015-08-27	18.4	18.85	18.25	18.31	0.08	0.44	410527.0	7639104.85	367
2015-08-26	19.05	19.1	17.75	18.23	-1.01	-5.25	704329.0	13109532.6	430
2015-08-25	18.8	19.5	18.8	19.24	0.08	0.42	313392.0	6015279.1	298
2015-08-24	17.95	19.5	17.4	19.16	1.02	5.62	332435.0	6055526.55	230
2015-08-23	17.5	18.4	17.2	18.14	-0.84	-4.43	158350.0	2855110.35	155
2015-08-20	17.8	19.0	17.5	18.98	0.15	0.8	341525.0	6257371.85	300
2015-08-19	19.2	19.3	18.35	18.83	-0.17	-0.89	160459.0	3015038.05	151
2015-08-18	18.5	19.2	17.8	19.0	-0.01	-0.05	474324.0	8720190.15	251
2015-08-17	19.1	19.2	18.35	19.01	-0.07	-0.37	95796.0	1812024.6	127
2015-08-16	19.45	19.5	18.6	19.08	-0.51	-2.6	239988.0	4598337.35	128
2015-08-13	19.35	20.0	19.35	19.59	0.13	0.67	99880.0	1960410.0	131
2015-08-12	17.9	19.5	17.9	19.46	-0.37	-1.87	216411.0	4093822.35	217
2015-08-11	20.1	20.2	19.75	19.83	-0.19	-0.95	81680.0	1629243.7	99
2015-08-10	20.05	20.25	19.9	20.02	0.2	1.01	201412.0	4033588.9	186
2015-08-09	19.2	19.85	19.2	19.82	0.35	1.8	325439.0	6339827.35	190
2015-08-06	19.8	19.95	19.2	19.47	-0.54	-2.7	204054.0	3979393.65	200
2015-08-05	20.15	20.3	19.8	20.01	-0.02	-0.1	380825.0	7629944.6	193
2015-08-04	20.4	20.4	19.55	20.03	-0.28	-1.38	183771.0	3664814.05	143
2015-08-03	19.55	20.4	19.5	20.31	0.46	2.32	328864.0	6559699.5	192
2015-08-02	20.2	20.35	19.75	19.85	-0.11	-0.55	345536.0	6904666.5	201
2015-07-30	20.1	20.35	19.8	19.96	-0.32	-1.58	246027.0	4939915.8	131
2015-07-29	20.05	20.3	20.05	20.28	0.08	0.4	207517.0	4183416.6	133
2015-07-28	20.2	20.25	20.05	20.2	-0.05	-0.25	68288.0	1377272.95	88
2015-07-27	20.4	20.4	20.1	20.25	-0.38	-1.84	277450.0	5608121.9	158
2015-07-26	20.75	20.9	20.4	20.63	-0.15	-0.72	628890.0	12990768.9	191
2015-07-23	20.3	21.35	20.3	20.78	0.47	2.31	624145.0	12868230.0	320
2015-07-22	20.4	20.5	20.2	20.31	-0.16	-0.78	271155.0	5505744.7	127
2015-07-15	20.15	20.6	20.15	20.47	0.18	0.89	328995.0	6692328.2	160
2015-07-14	20.4	20.4	20.0	20.29	-0.31	-1.5	139472.0	2827215.9	126
2015-07-13	20.7	20.7	20.25	20.6	-0.1	-0.48	60167.0	1235972.65	68
2015-07-12	20.55	21.0	20.5	20.7	0.18	0.88	138468.0	2876806.25	86
2015-07-09	20.1	20.9	20.1	20.52	0.51	2.55	479195.0	9737428.4	190
2015-07-08	20.05	20.1	19.9	20.01	-0.19	-0.94	176500.0	3527572.7	140
2015-07-07	20.55	20.9	20.0	20.2	-0.59	-2.84	209979.0	4303839.65	197
2015-07-06	19.9	21.2	19.6	20.79	0.73	3.64	764633.0	15589167.35	397
2015-07-05	21.2	21.2	20.0	20.06	-1.34	-6.26	731903.0	15020578.45	344
2015-07-02	21.75	21.85	21.3	21.4	-0.32	-1.47	97601.0	2103180.25	116
2015-07-01	22.0	22.0	21.75	21.72	-0.24	-1.09	156050.0	3406078.55	171
2015-06-30	21.95	22.0	21.2	21.96	0.08	0.37	381140.0	8267164.95	241
2015-06-29	21.6	22.0	21.1	21.88	-0.57	-2.54	662457.0	14301365.6	311
2015-06-28	23.2	23.5	21.8	22.45	-0.34	-1.49	1757655.0	40008060.45	618
2015-06-25	22.8	23.2	22.75	22.79	0.07	0.31	1718594.0	39499559.85	258
2015-06-24	22.1	22.9	22.1	22.72	0.62	2.81	1125080.0	25487591.75	332
2015-06-23	22.0	22.2	21.8	22.1	0.12	0.55	354278.0	7806482.5	123
2015-06-22	21.6	22.0	21.5	21.98	0.11	0.5	130112.0	2844693.05	90
2015-06-21	22.0	22.05	21.5	21.87	-0.08	-0.36	155076.0	3381709.05	124
2015-06-18	21.8	22.2	21.8	21.95	-0.15	-0.68	157149.0	3470572.5	88
2015-06-17	22.2	22.2	21.7	22.1	-0.06	-0.27	121106.0	2670631.8	91
2015-06-16	22.1	22.2	22.0	22.16	0.11	0.5	46547.0	1027837.9	57
2015-06-15	22.45	22.5	21.8	22.05	-0.33	-1.47	242016.0	5348951.05	174
2015-06-14	22.3	22.55	22.1	22.38	-0.02	-0.09	279176.0	6235101.45	201
2015-06-11	21.65	22.65	21.5	22.4	0.74	3.42	622162.0	13787434.6	370
2015-06-10	21.8	21.9	21.6	21.66	-0.25	-1.14	371375.0	8058506.6	161
2015-06-09	21.75	22.0	21.4	21.91	-0.14	-0.63	377927.0	8149552.0	168
2015-06-08	22.1	22.1	21.75	22.05	-0.11	-0.5	271435.0	5953828.85	157
2015-06-07	22.5	22.5	21.8	22.16	-0.25	-1.12	334778.0	7386474.25	175
2015-06-04	22.5	22.6	22.4	22.41	0.02	0.09	191374.0	4303445.1	115
2015-06-03	22.35	22.5	22.25	22.39	-0.06	-0.27	114001.0	2553517.6	98
2015-06-02	22.4	22.65	22.25	22.45	0.08	0.36	340925.0	7653557.5	165
2015-06-01	22.4	22.7	22.3	22.37	-0.19	-0.84	250173.0	5612378.5	177
2015-05-31	22.05	23.05	22.05	22.56	0.46	2.08	707191.0	16016125.25	351
2015-05-28	22.2	22.4	22.0	22.1	-0.3	-1.34	132841.0	2946082.0	108
2015-05-27	22.25	22.45	22.0	22.4	0.01	0.04	156287.0	3487917.95	97
2015-05-26	22.25	22.5	22.25	22.39	-0.06	-0.27	475345.0	10637653.4	157
2015-05-25	22.65	22.65	22.45	22.45	-0.2	-0.88	146695.0	3306980.45	111
2015-05-24	22.85	22.85	22.45	22.65	-0.24	-1.05	462569.0	10465970.75	156
2015-05-21	22.9	22.9	22.5	22.89	-0.03	-0.13	610983.0	13923095.0	202
2015-05-20	23.05	23.3	22.75	22.92	-0.18	-0.78	1136575.0	26089400.3	297
2015-05-19	22.7	23.2	22.7	23.1	0.35	1.54	566569.0	13007710.8	232
2015-05-18	22.85	23.05	22.65	22.75	-0.23	-1.0	1093375.0	24936407.95	284
2015-05-17	22.75	23.3	22.7	22.98	0.34	1.5	1913953.0	43997241.45	481
2015-05-14	22.6	22.9	22.3	22.64	0.07	0.31	974562.0	22116866.3	421
2015-05-13	22.05	23.0	22.0	22.57	0.5	2.27	1341727.0	30413249.55	690
2015-05-12	21.5	22.15	21.5	22.07	0.48	2.22	1323894.0	29028732.55	602
2015-05-11	20.3	22.05	20.0	21.59	1.29	6.35	3157116.0	68104938.5	1306
2015-05-10	20.15	20.55	20.15	20.3	0.06	0.3	556045.0	11240568.5	157
2015-05-07	20.25	20.3	20.0	20.24	-0.06	-0.3	389997.0	7854317.9	194
2015-05-06	20.2	20.65	20.1	20.3	0.13	0.64	803724.0	16347925.5	253
2015-05-05	20.25	20.4	20.05	20.17	-0.01	-0.05	615971.0	12471729.95	284
2015-05-04	20.25	20.35	20.1	20.18	-0.02	-0.1	392792.0	7929176.9	165
2015-05-03	20.5	20.75	20.1	20.2	-0.31	-1.51	907897.0	18508501.65	344
2015-04-30	20.35	20.9	20.3	20.51	0.18	0.89	1024986.0	21072030.3	368
2015-04-29	20.45	20.5	20.2	20.33	-0.01	-0.05	1314455.0	26772723.0	419
2015-04-28	19.95	21.15	19.95	20.34	0.39	1.95	4995065.0	101346363.05	1142
2015-04-27	20.2	20.2	19.9	19.95	-0.33	-1.63	595177.0	11932215.7	273
2015-04-26	19.8	20.45	19.75	20.28	0.5	2.53	1554429.0	31277124.95	648
2015-04-23	19.85	19.9	19.5	19.78	-0.2	-1.0	377666.0	7440486.8	293
2015-04-22	19.9	20.0	19.6	19.98	0.32	1.63	527465.0	10441550.6	323
2015-04-21	19.75	19.95	18.95	19.66	-0.09	-0.46	488426.0	9517627.2	382
2015-04-20	20.0	20.0	19.7	19.75	-0.22	-1.1	384663.0	7640855.4	222
2015-04-19	20.15	20.2	19.85	19.97	0.14	0.71	701066.0	14005109.5	424
2015-04-16	20.0	20.25	19.8	19.83	-0.11	-0.55	578493.0	11564220.8	290
2015-04-15	19.85	20.0	19.85	19.94	0.0	0.0	345444.0	6896770.2	165
2015-04-14	19.9	20.15	19.8	19.94	-0.04	-0.2	235975.0	4703497.3	143
2015-04-13	19.9	20.05	19.85	19.98	0.08	0.4	1746450.0	34865565.95	207
2015-04-12	19.9	20.05	19.8	19.9	0.23	1.17	525653.0	10494586.2	177
2015-04-09	19.85	20.05	19.5	19.67	-0.16	-0.81	278823.0	5541859.7	203
2015-04-08	19.9	20.05	19.75	19.83	-0.2	-1.0	188248.0	3753384.65	152
2015-04-07	19.9	20.05	19.8	20.03	0.15	0.75	399731.0	7974744.95	214
2015-04-06	19.9	20.0	19.6	19.88	-0.07	-0.35	229247.0	4533847.1	147
2015-04-05	19.8	20.0	18.3	19.95	-0.08	-0.4	200633.0	3889056.2	164
2015-04-02	20.05	20.3	19.9	20.03	0.12	0.6	993609.0	19904281.75	368
2015-04-01	20.0	20.2	19.5	19.91	-0.37	-1.82	1930671.0	38483869.0	506
2015-03-31	20.75	21.0	20.2	20.28	-0.63	-3.01	507240.0	10431852.45	262
2015-03-30	20.95	21.15	20.7	20.91	-0.19	-0.9	332224.0	6969195.9	296
2015-03-29	21.15	21.6	21.0	21.1	0.11	0.52	384739.0	8166878.35	300
2015-03-26	20.9	21.7	20.1	20.99	0.08	0.38	627724.0	13132687.0	334
2015-03-25	21.65	21.75	20.5	20.91	-0.84	-3.86	981772.0	20547719.25	390
2015-03-24	21.3	21.95	21.05	21.75	0.24	1.12	345050.0	7446838.35	265
2015-03-23	21.85	22.15	21.45	21.51	-0.46	-2.09	676809.0	14665206.2	396
2015-03-22	22.15	22.25	21.0	21.97	-0.02	-0.09	836433.0	18281953.95	460
2015-03-19	22.75	22.95	21.8	21.99	-0.6	-2.66	1615662.0	36109209.25	671
2015-03-18	23.55	23.55	22.0	22.59	-0.84	-3.59	1124510.0	25383848.3	645
2015-03-17	23.2	23.55	22.75	23.43	0.05	0.21	2528720.0	54312259.15	320
2015-03-16	23.15	23.5	22.5	23.38	0.44	1.92	1857311.0	42982176.05	519
2015-03-15	21.6	23.0	21.6	22.94	0.88	3.99	1217781.0	27575306.9	529
2015-03-12	21.4	22.2	21.4	22.06	0.54	2.51	1225373.0	26901984.9	435
2015-03-11	21.65	21.75	21.3	21.52	-0.32	-1.47	393496.0	8459988.95	269
2015-03-10	21.35	21.95	21.1	21.84	0.53	2.49	415646.0	8980188.65	305
2015-03-09	21.3	21.5	21.2	21.31	0.06	0.28	485437.0	10353282.05	214
2015-03-08	21.05	21.3	21.0	21.25	0.11	0.52	966915.0	20391635.05	422
2015-03-05	21.05	21.3	20.8	21.14	0.02	0.09	367229.0	7733535.85	239
2015-03-04	21.0	21.45	20.8	21.12	0.16	0.76	864437.0	18174811.45	400
2015-03-03	20.7	21.0	20.7	20.96	0.13	0.62	324556.0	6775650.65	206
2015-03-02	20.9	21.0	20.6	20.83	-0.13	-0.62	401974.0	8385433.4	220
2015-03-01	21.0	21.35	20.8	20.96	-0.07	-0.33	465008.0	9749779.55	223
2015-02-26	20.85	21.55	20.7	21.03	0.26	1.25	1589962.0	33473479.55	781
2015-02-25	20.8	20.9	20.5	20.77	-0.21	-1.0	319391.0	6617159.45	225
2015-02-24	21.3	21.3	20.85	20.98	-0.26	-1.22	420592.0	8833587.7	285
2015-02-23	21.05	21.35	21.0	21.24	-0.15	-0.7	644026.0	13642468.05	321
2015-02-22	21.3	21.9	21.0	21.39	0.34	1.62	510150.0	10980012.45	328
2015-02-19	21.0	21.2	20.85	21.05	-0.24	-1.13	760504.0	16006000.1	412
2015-02-18	20.2	21.6	19.9	21.29	1.02	5.03	1084980.0	22300030.3	627
2015-02-17	21.35	21.6	20.0	20.27	-1.3	-6.03	1115364.0	23047077.45	618
2015-02-16	22.05	22.05	21.3	21.57	-0.22	-1.01	665948.0	14340821.7	423
2015-02-15	21.2	23.0	21.2	21.79	0.8	3.81	1720429.0	37794274.75	810
2015-02-12	20.0	21.25	20.0	20.99	0.94	4.69	2285963.0	47534877.0	764
2015-02-11	20.1	20.3	19.85	20.05	-0.11	-0.55	733050.0	14687367.25	234
2015-02-10	20.2	20.2	19.9	20.16	0.08	0.4	835833.0	16739483.85	289
2015-02-09	20.05	20.3	19.8	20.08	0.1	0.5	1226152.0	24542862.3	351
2015-02-08	19.05	20.15	19.0	19.98	1.02	5.38	1682620.0	33118061.05	689
2015-02-05	18.7	19.15	18.6	18.96	0.0	0.0	759390.0	14400812.1	330
2015-02-04	19.0	19.15	18.9	18.96	-0.12	-0.63	591417.0	11224543.55	287
2015-02-03	18.65	19.3	18.5	19.08	0.61	3.3	2463504.0	46763941.7	774
2015-02-02	18.35	18.6	18.1	18.47	0.09	0.49	2159728.0	39501816.55	634
2015-02-01	18.4	18.9	18.0	18.38	0.27	1.49	2533655.0	46680940.45	827
2015-01-29	17.95	18.2	17.6	18.11	0.08	0.44	3524315.0	63356474.3	675
2015-01-28	17.95	18.25	17.8	18.03	0.05	0.28	1320776.0	23786109.15	718
2015-01-27	17.6	18.0	17.6	17.98	0.39	2.22	1129201.0	20134666.95	424
2015-01-26	17.55	17.65	17.3	17.59	0.07	0.4	779198.0	13652915.5	387
2015-01-22	17.6	17.75	17.4	17.52	-0.01	-0.06	477052.0	8375644.55	277
2015-01-21	17.9	18.0	17.45	17.53	-0.31	-1.74	612890.0	10866754.05	378
2015-01-20	17.65	18.0	17.6	17.84	0.17	0.96	482654.0	8605418.65	285
2015-01-19	17.7	17.95	17.6	17.67	-0.16	-0.9	268464.0	4766869.45	213
2015-01-18	17.4	18.0	17.4	17.83	0.14	0.79	439167.0	7820828.7	219
2015-01-15	17.8	18.3	17.55	17.69	0.09	0.51	1078061.0	19203274.3	527
2015-01-14	17.55	17.75	17.4	17.6	0.01	0.06	769674.0	13544732.6	333
2015-01-13	17.0	17.8	16.6	17.59	0.3	1.74	1159300.0	20031595.15	547
2015-01-12	17.4	17.45	17.2	17.29	-0.2	-1.14	915377.0	15837305.0	432
2015-01-11	17.4	17.6	17.25	17.49	0.1	0.58	651317.0	11365032.35	399
2015-01-08	17.5	17.85	17.3	17.39	0.12	0.69	1534907.0	26822279.75	768
2015-01-07	17.1	17.95	16.9	17.27	0.07	0.41	2558281.0	44419736.9	1104
2015-01-06	17.0	17.45	16.6	17.2	-0.53	-2.99	995655.0	16783533.0	573
2015-01-05	17.7	17.95	17.3	17.73	-0.31	-1.72	699404.0	12321002.9	381
2015-01-04	17.95	18.25	17.7	18.04	-0.04	-0.22	470930.0	8460672.95	332
2015-01-01	18.1	18.45	17.8	18.08	-0.02	-0.11	496738.0	9007389.85	465
2014-12-31	19.5	20.1	18.0	18.1	-1.55	-7.89	2152978.0	40050874.55	1124
2014-12-30	18.8	19.9	18.45	19.65	-0.42	-2.09	1864099.0	35627081.05	902
2014-12-29	20.05	20.9	19.6	20.07	0.08	0.4	1913708.0	38614921.5	1064
2014-12-28	21.5	21.5	19.75	19.99	-1.29	-6.06	3596196.0	73836450.25	1371
2014-12-25	20.55	21.45	20.0	21.28	0.73	3.55	2366411.0	49467734.1	980
2014-12-24	18.75	20.55	18.75	20.55	1.84	9.83	3732270.0	74561070.55	1169
2014-12-23	18.45	18.75	18.3	18.71	0.05	0.27	1113621.0	20678272.25	433
2014-12-22	18.7	18.7	18.45	18.66	0.14	0.76	1661380.0	30844744.45	445
2014-12-21	18.8	19.4	17.95	18.52	-0.02	-0.11	1586453.0	29455010.85	690
2014-12-18	17.5	18.75	17.5	18.54	1.43	8.36	3168497.0	57753310.05	1379
2014-12-17	16.5	17.3	15.55	17.11	0.69	4.2	2007888.0	33041898.1	615
2014-12-16	14.55	17.45	14.55	16.42	0.27	1.67	2889611.0	44741262.4	891
2014-12-15	17.95	18.0	16.05	16.15	-1.55	-8.76	590869.0	10144884.0	410
2014-12-14	18.0	18.2	17.45	17.7	-0.7	-3.8	647754.0	11573631.85	395
2014-12-11	17.7	18.5	17.6	18.4	0.02	0.11	660796.0	11844952.05	423
2014-12-10	18.15	18.55	17.9	18.38	0.1	0.55	944752.0	17100425.95	469
2014-12-09	18.05	18.4	17.8	18.28	-0.54	-2.87	1013183.0	18311304.9	611
2014-12-08	19.9	19.9	18.7	18.82	-0.28	-1.47	895243.0	17036782.5	523
2014-12-07	18.9	19.6	18.6	19.1	0.07	0.37	1191467.0	22909618.95	691
2014-12-04	17.7	19.3	17.7	19.03	1.43	8.12	2801455.0	51680741.25	1153
2014-12-03	17.75	17.85	17.5	17.6	-0.19	-1.07	449263.0	7933548.45	265
2014-12-02	17.95	18.1	17.7	17.79	0.06	0.34	658800.0	11773904.85	320
2014-12-01	17.0	18.1	17.0	17.73	0.37	2.13	1555034.0	27431665.6	730
2014-11-30	16.5	17.4	16.5	17.36	-0.71	-3.93	807079.0	13855909.65	481
2014-11-27	18.0	18.3	17.75	18.07	-0.33	-1.79	872728.0	15758415.4	451
2014-11-26	18.5	18.9	17.65	18.4	-0.41	-2.18	1053871.0	19083661.5	678
2014-11-25	18.8	19.0	18.4	18.81	-0.12	-0.63	1076325.0	20094157.1	576
2014-11-24	19.7	19.7	18.7	18.93	-0.79	-4.01	2235052.0	42666616.25	1191
2014-11-23	20.0	20.15	18.9	19.72	-0.24	-1.2	3153942.0	61245695.85	1770
2014-11-20	19.3	20.9	19.05	19.96	0.63	3.26	2442378.0	48866463.8	1311
2014-11-19	19.1	19.55	18.6	19.33	0.22	1.15	1664825.0	31658668.9	945
2014-11-18	18.65	19.55	17.3	19.11	0.46	2.47	3168502.0	58241660.15	1550
2014-11-17	20.8	20.8	18.65	18.65	-2.03	-9.82	2014269.0	38133067.65	1060
2014-11-16	22.1	22.1	20.25	20.68	0.28	1.37	3091182.0	63823794.0	1623
2014-11-13	18.8	20.4	18.8	20.4	1.85	9.97	1804959.0	36441474.85	581
2014-11-12	17.05	18.55	17.05	18.55	1.67	9.89	1376558.0	24914044.45	501
2014-11-11	18.3	18.45	16.7	16.88	-1.66	-8.95	2964051.0	51307038.65	1392
2014-11-10	18.9	19.05	18.5	18.54	-0.32	-1.7	677983.0	12681248.15	390
2014-11-09	19.55	19.55	18.65	18.86	-0.23	-1.2	651500.0	12306436.8	459
2014-11-06	19.1	19.65	18.55	19.09	0.17	0.9	906896.0	17086343.45	543
2014-11-05	19.75	19.75	18.0	18.92	-0.81	-4.11	1188928.0	22179692.1	751
2014-11-04	21.1	21.1	19.6	19.73	-1.49	-7.02	1005647.0	20298158.35	723
2014-11-03	21.5	21.65	21.0	21.22	-0.65	-2.97	839019.0	17838594.95	590
2014-11-02	22.6	22.6	21.0	21.87	-0.51	-2.28	895032.0	19625278.85	564
2014-10-30	22.85	23.2	22.1	22.38	-0.42	-1.84	900319.0	20359791.5	371
2014-10-29	22.45	23.0	22.45	22.8	0.3	1.33	1158942.0	26405745.75	293
2014-10-28	22.7	22.7	22.4	22.5	-0.24	-1.06	1215837.0	27357403.7	256
2014-10-27	22.65	22.8	22.55	22.74	-0.07	-0.31	332405.0	7539901.4	137
2014-10-26	23.0	23.0	22.5	22.81	-0.08	-0.35	236002.0	5363738.7	182
2014-10-23	22.6	22.95	22.6	22.89	-0.01	-0.04	161555.0	3676121.4	142
2014-10-22	23.0	23.45	22.8	22.9	-0.08	-0.35	525030.0	12073798.45	214
2014-10-21	22.35	23.4	22.3	22.98	0.48	2.13	1464657.0	33282921.1	448
2014-10-20	22.6	22.6	22.35	22.5	-0.19	-0.84	191611.0	4304457.8	134
2014-10-19	22.9	23.3	22.5	22.69	0.05	0.22	159095.0	3616852.95	148
2014-10-16	22.8	23.0	22.5	22.64	-0.45	-1.95	763531.0	17322755.6	296
2014-10-15	23.05	23.2	22.9	23.09	-0.17	-0.73	479204.0	11034329.65	140
2014-10-14	23.0	23.4	22.85	23.26	-0.02	-0.09	555334.0	12820254.15	212
2014-10-13	23.0	23.3	22.95	23.28	0.04	0.17	507923.0	11728004.2	203
2014-10-12	23.85	24.35	23.1	23.24	-1.05	-4.32	710008.0	16745985.65	268
2014-10-02	24.0	24.35	23.8	24.29	0.3	1.25	550473.0	13288241.2	225
2014-10-01	23.75	24.0	23.7	23.99	0.18	0.76	1074336.0	25604366.05	235
2014-09-30	23.9	24.0	23.7	23.81	-0.09	-0.38	1158178.0	27491132.8	216
2014-09-29	23.65	24.0	23.45	23.9	0.15	0.63	376081.0	8904135.35	199
2014-09-28	23.55	24.2	23.35	23.75	0.15	0.64	1030171.0	24520492.45	351
2014-09-25	23.1	23.65	23.0	23.6	0.63	2.74	1159631.0	27159706.55	356
2014-09-24	23.1	23.25	22.5	22.97	-0.21	-0.91	466825.0	10700227.5	198
2014-09-22	23.0	23.35	23.0	23.18	-0.02	-0.09	1258279.0	29163289.7	297
2014-09-21	23.1	23.75	23.05	23.2	-0.03	-0.13	1129844.0	26471031.5	390
2014-09-18	23.1	23.4	23.05	23.23	0.04	0.17	660419.0	15388934.85	278
2014-09-17	23.0	23.3	22.9	23.19	0.19	0.83	526828.0	12148512.25	257
2014-09-16	23.2	23.2	22.9	23.0	-0.11	-0.48	1322860.0	30417508.2	317
2014-09-15	23.35	23.5	22.8	23.11	-0.52	-2.2	1569516.0	36145705.7	533
2014-09-14	23.75	23.9	23.5	23.63	-0.17	-0.71	518571.0	12303103.85	184
2014-09-11	23.9	24.0	23.65	23.8	-0.07	-0.29	760045.0	18137579.15	239
2014-09-10	23.7	23.95	23.6	23.87	0.08	0.34	1373541.0	32635855.5	381
2014-09-09	23.75	23.85	23.5	23.79	0.05	0.21	573983.0	13613428.9	251
2014-09-08	23.4	23.8	23.3	23.74	0.35	1.5	1405608.0	33027392.95	374
2014-09-07	23.55	23.55	23.25	23.39	-0.03	-0.13	357187.0	8343287.65	210
2014-09-04	23.15	23.5	23.05	23.42	0.28	1.21	956875.0	22244968.0	400
2014-09-03	23.5	23.5	23.1	23.14	-0.31	-1.32	1105518.0	25684640.65	512
2014-09-02	23.6	23.65	23.4	23.45	-0.16	-0.68	616370.0	14487077.7	221
2014-09-01	23.8	23.8	23.45	23.61	-0.19	-0.8	928553.0	21894788.95	269
2014-08-31	23.9	23.9	23.5	23.8	-0.02	-0.08	995080.0	23534951.0	401
2014-08-28	23.85	23.9	23.6	23.82	-0.08	-0.33	1065432.0	25330674.9	432
2014-08-27	23.0	23.95	22.95	23.9	0.9	3.91	2251333.0	52927912.15	869
2014-08-26	22.95	23.1	22.9	23.0	-0.02	-0.09	777612.0	17866913.55	352
2014-08-25	23.0	23.1	22.8	23.02	0.07	0.31	1073723.0	24665954.25	302
2014-08-24	23.15	23.2	22.95	22.95	-0.15	-0.65	435163.0	10019306.9	252
2014-08-21	23.05	23.15	22.95	23.1	0.09	0.39	241050.0	5548297.1	167
2014-08-20	23.05	23.05	22.9	23.01	0.02	0.09	350901.0	8062768.7	264
2014-08-19	23.15	23.2	22.95	22.99	-0.21	-0.91	660265.0	15224097.85	392
2014-08-18	23.45	23.45	23.05	23.2	-0.29	-1.23	749757.0	17380500.1	529
2014-08-17	23.3	23.6	23.0	23.49	0.11	0.47	421786.0	9862852.5	246
2014-08-14	23.5	23.5	23.05	23.38	-0.11	-0.47	402895.0	9408074.45	246
2014-08-13	23.8	23.8	23.3	23.49	-0.32	-1.34	782334.0	18407919.6	480
2014-08-12	23.9	23.9	23.7	23.81	-0.01	-0.04	231834.0	5516483.35	159
2014-08-11	24.1	24.1	23.8	23.82	-0.31	-1.28	396805.0	9484333.5	302
2014-08-10	24.6	24.6	24.05	24.13	-0.48	-1.95	447205.0	10853258.3	327
2014-08-07	24.0	24.75	23.8	24.61	0.66	2.76	1261032.0	30593207.55	656
2014-08-06	23.75	24.2	23.75	23.95	0.16	0.67	348994.0	8352988.9	261
2014-08-05	23.75	23.9	23.6	23.79	0.03	0.13	946619.0	22463150.8	270
2014-08-04	23.8	23.85	23.65	23.76	0.01	0.04	313801.0	7455277.55	168
2014-08-03	23.85	23.85	23.6	23.75	-0.28	-1.17	293372.0	6952178.9	235
2014-07-24	23.65	24.2	23.5	24.03	0.4	1.69	598732.0	14235550.45	359
2014-07-23	23.8	23.8	23.6	23.63	-0.19	-0.8	313798.0	7419881.6	181
2014-07-22	23.9	24.0	23.6	23.82	0.0	0.0	577123.0	13713759.45	328
2014-07-21	23.8	23.85	23.55	23.82	0.06	0.25	154802.0	3671198.6	124
2014-07-20	23.75	23.9	23.75	23.76	-0.08	-0.34	50552.0	1202045.8	70
2014-07-17	23.8	23.9	23.7	23.84	-0.13	-0.54	86103.0	2051702.4	92
2014-07-16	24.0	24.1	23.9	23.97	-0.21	-0.87	106397.0	2552282.6	108
2014-07-15	24.3	24.3	23.75	24.18	-0.1	-0.41	246339.0	5910727.9	176
2014-07-14	24.8	25.0	24.0	24.28	-0.71	-2.84	408915.0	10030988.95	274
2014-07-13	25.0	25.4	24.65	24.99	-0.15	-0.6	525558.0	13090416.85	324
2014-07-10	24.05	25.6	23.7	25.14	1.13	4.71	1364869.0	33178505.9	549
2014-07-09	23.35	24.1	23.35	24.01	0.66	2.83	1186680.0	28367984.6	603
2014-07-08	23.75	23.75	23.35	23.35	-0.35	-1.48	212951.0	5004248.75	164
2014-07-07	23.75	23.9	23.5	23.7	-0.15	-0.63	356621.0	8437872.3	170
2014-07-06	23.8	24.0	23.5	23.85	0.09	0.38	310859.0	7367601.1	194
2014-07-03	23.9	23.9	23.6	23.76	-0.24	-1.0	111498.0	2655576.5	141
2014-07-02	24.1	24.1	23.95	24.0	0.0	0.0	158711.0	3808687.55	131
2014-07-01	24.0	24.2	23.9	24.0	-0.1	-0.41	251483.0	6036761.5	130
2014-06-30	24.1	24.25	23.95	24.1	-0.19	-0.78	205981.0	4959886.2	163
2014-06-29	24.35	24.45	23.95	24.29	-0.23	-0.94	381395.0	9204260.15	206
2014-06-26	24.5	24.9	24.4	24.52	-0.04	-0.16	308770.0	7576878.8	179
2014-06-25	24.85	24.85	24.55	24.56	-0.31	-1.25	298021.0	7366959.95	165
2014-06-24	24.5	25.0	24.1	24.87	0.07	0.28	176200.0	4341059.4	155
2014-06-23	24.8	24.9	24.3	24.8	-0.2	-0.8	248870.0	6112534.3	164
2014-06-22	24.9	25.2	24.6	25.0	0.0	0.0	199643.0	4993362.3	125
2014-06-19	25.3	25.3	25.0	25.0	-0.47	-1.85	296127.0	7416207.7	192
2014-06-18	25.0	25.7	24.9	25.47	0.34	1.35	339253.0	8534109.2	211
2014-06-17	25.2	25.2	24.9	25.13	-0.17	-0.67	274168.0	6876778.2	168
2014-06-16	25.4	25.4	25.0	25.3	-0.11	-0.43	434993.0	10955640.9	237
2014-06-15	25.8	25.8	25.2	25.41	-0.4	-1.55	350616.0	8943967.7	179
2014-06-12	25.5	25.9	25.3	25.81	0.23	0.9	438263.0	11181865.0	220
2014-06-11	25.8	25.8	25.4	25.58	-0.39	-1.5	463333.0	11845793.8	218
2014-06-10	25.8	26.0	25.7	25.97	-0.01	-0.04	228517.0	5915212.8	131
2014-06-09	25.9	26.0	25.8	25.98	0.0	0.0	134306.0	3487995.7	99
2014-06-08	26.0	26.2	25.4	25.98	-0.02	-0.08	360181.0	9319796.8	153
2014-06-05	26.0	26.1	25.8	26.0	-0.02	-0.08	171860.0	4462114.0	130
2014-06-04	25.9	26.4	25.9	26.02	0.11	0.42	193264.0	5054740.4	225
2014-06-03	25.6	26.0	25.5	25.91	0.21	0.82	472784.0	12155834.2	192
2014-06-02	25.8	25.8	25.6	25.7	-0.17	-0.66	200253.0	5142321.6	133
2014-06-01	26.0	26.0	25.7	25.87	-0.15	-0.58	171176.0	4420185.6	136
2014-05-29	25.9	26.1	25.6	26.02	0.03	0.12	448741.0	11613550.5	221
2014-05-28	25.9	26.2	25.5	25.99	0.05	0.19	601270.0	15501112.5	351
2014-05-27	25.9	26.0	25.6	25.94	0.04	0.15	509801.0	13166716.1	272
2014-05-26	26.0	26.1	25.8	25.9	-0.06	-0.23	943774.0	24501798.2	291
2014-05-25	25.0	26.3	25.0	25.96	0.01	0.04	622549.0	16085762.2	230
2014-05-22	25.8	26.2	25.5	25.95	-0.1	-0.38	867435.0	22470030.5	355
2014-05-21	25.9	26.2	25.6	26.05	0.09	0.35	297696.0	7681654.9	241
2014-05-20	25.9	26.1	25.7	25.96	-0.15	-0.57	277414.0	7205322.6	183
2014-05-19	26.5	26.5	25.9	26.11	-0.35	-1.32	325710.0	8525777.2	310
2014-05-18	26.6	26.7	26.4	26.46	-0.32	-1.19	235427.0	6242686.9	213
2014-05-15	26.8	27.2	26.6	26.78	-0.03	-0.11	707362.0	19078332.1	337
2014-05-14	27.0	27.0	26.7	26.81	-0.19	-0.7	357821.0	9602258.1	219
2014-05-13	27.1	27.2	26.8	27.0	-0.18	-0.66	667870.0	18089426.6	254
2014-05-12	26.8	27.2	26.6	27.18	0.22	0.82	766940.0	20771879.9	286
2014-05-11	26.7	27.1	26.5	26.96	0.16	0.6	660325.0	17694700.6	438
2014-05-08	26.7	26.9	26.4	26.8	0.19	0.71	500792.0	13355283.2	288
2014-05-07	27.0	27.0	26.4	26.61	-0.47	-1.74	593923.0	15816974.2	445
2014-05-06	27.2	27.5	26.8	27.08	-0.34	-1.24	679578.0	18363858.2	472
2014-05-05	27.8	28.0	27.1	27.42	-0.43	-1.54	717266.0	19648384.0	490
2014-05-04	27.9	28.5	27.7	27.85	-0.2	-0.71	470822.0	13139349.3	423
2014-05-01	27.9	28.4	27.5	28.05	0.25	0.9	970241.0	27044903.8	533
2014-04-30	27.3	27.9	26.7	27.8	0.6	2.21	1466008.0	40259651.0	572
2014-04-29	27.2	27.9	27.1	27.2	-0.3	-1.09	539889.0	14767691.2	357
2014-04-28	26.8	27.9	26.6	27.5	0.5	1.85	1970498.0	52771780.2	917
2014-04-27	26.7	27.1	26.3	27.0	0.07	0.26	1424304.0	38332549.0	632
2014-04-24	25.1	27.4	25.0	26.93	1.66	6.57	2565701.0	66889672.7	813
2014-04-23	25.1	25.5	25.0	25.27	0.11	0.44	1285796.0	32247679.05	304
2014-04-22	25.0	25.3	24.9	25.16	0.06	0.24	667906.0	16731604.75	190
2014-04-21	25.3	25.3	24.85	25.1	-0.19	-0.75	1086265.0	27222039.55	274
2014-04-20	25.0	25.6	24.8	25.29	0.28	1.12	1498138.0	37809631.3	461
2014-04-17	24.95	25.1	23.0	25.01	-0.13	-0.52	4242338.0	102818495.7	1452
2014-04-16	24.25	25.7	24.0	25.14	0.93	3.84	1014222.0	25075003.9	500
2014-04-15	24.0	24.55	23.95	24.21	0.1	0.41	1179894.0	28567889.6	451
2014-04-14	23.9	24.15	23.7	24.11	0.11	0.46	723481.0	17260468.45	322
2014-04-13	24.0	24.15	23.6	24.0	-0.35	-1.44	1087006.0	25951551.8	539
2014-04-10	22.55	24.5	22.5	24.35	1.85	8.22	4462055.0	105512394.75	1659
2014-04-09	22.8	22.85	22.5	22.5	-0.45	-1.96	940087.0	21277364.8	381
2014-04-08	22.7	23.0	22.7	22.95	0.05	0.22	856388.0	19561624.1	263
2014-04-07	22.45	23.05	22.45	22.9	0.25	1.1	739271.0	16871736.4	288
2014-04-06	22.3	22.7	22.15	22.65	0.25	1.12	1432649.0	32011174.9	320
2014-04-03	22.45	22.6	22.35	22.4	-0.2	-0.88	214976.0	4826623.45	179
2014-04-02	22.5	22.65	22.2	22.6	0.1	0.44	382546.0	8603123.8	247
2014-04-01	22.55	22.65	22.4	22.5	0.0	0.0	351994.0	7918162.25	176
2014-03-31	22.5	22.5	22.25	22.5	-0.05	-0.22	442715.0	9904112.5	232
2014-03-30	22.8	22.8	22.5	22.55	-0.25	-1.1	415438.0	9383750.25	196
2014-03-27	22.65	22.9	22.55	22.8	0.1	0.44	375723.0	8533650.85	236
2014-03-26	22.6	22.7	22.5	22.7	0.1	0.44	212429.0	4798273.1	111
2014-03-25	22.75	22.75	22.55	22.6	-0.25	-1.09	474129.0	10736830.1	200
2014-03-24	22.8	22.95	22.75	22.85	-0.05	-0.22	272997.0	6236399.45	174
2014-03-23	22.7	22.9	22.7	22.9	0.15	0.66	251129.0	5729589.8	160
2014-03-20	22.4	22.8	22.35	22.75	0.15	0.66	149680.0	3385398.15	145
2014-03-19	22.75	22.8	22.5	22.6	-0.15	-0.66	113232.0	2563306.4	107
2014-03-18	22.4	22.85	22.4	22.75	0.35	1.56	589247.0	13390781.75	296
2014-03-17	22.5	22.55	22.3	22.4	-0.15	-0.67	188522.0	4229317.8	166
2014-03-16	22.85	22.85	22.4	22.55	-0.3	-1.31	475685.0	10712213.5	322
2014-03-13	22.95	23.0	22.5	22.85	0.05	0.22	345839.0	7869898.4	253
2014-03-12	22.85	23.2	22.6	22.8	-0.1	-0.44	441465.0	10105651.5	318
2014-03-11	22.9	22.95	22.85	22.9	-0.05	-0.22	133876.0	3064725.55	135
2014-03-10	22.95	23.0	22.85	22.95	-0.05	-0.22	142947.0	3274855.55	157
2014-03-09	23.15	23.15	22.9	23.0	0.0	0.0	224410.0	5167295.3	207
2014-03-06	23.1	23.25	23.0	23.0	-0.25	-1.08	253716.0	5851090.85	214
2014-03-05	23.35	23.6	22.55	23.25	-0.15	-0.64	380638.0	8810123.2	346
2014-03-04	23.1	23.4	23.1	23.4	0.2	0.86	240807.0	5585077.05	258
2014-03-03	23.1	23.2	22.85	23.2	0.0	0.0	284147.0	6466045.45	192
2014-03-02	23.2	23.5	23.0	23.2	-0.05	-0.22	357046.0	8258371.0	310
2014-02-27	22.25	23.45	22.25	23.25	0.9	4.03	669285.0	15364713.25	548
2014-02-26	22.4	22.45	22.15	22.35	-0.1	-0.45	253007.0	5632273.1	259
2014-02-25	23.3	23.3	21.75	22.45	-0.9	-3.85	1664729.0	36984953.3	759
2014-02-24	23.5	23.5	23.25	23.35	-0.15	-0.64	256390.0	5977486.65	206
2014-02-23	23.75	23.75	23.0	23.5	-0.15	-0.63	634498.0	14831490.7	492
2014-02-20	23.75	23.75	23.5	23.65	-0.1	-0.42	388967.0	9201405.0	155
2014-02-19	23.7	23.9	23.55	23.75	-0.05	-0.21	221993.0	5268985.25	138
2014-02-18	23.8	23.85	23.5	23.8	0.0	0.0	216930.0	5147719.6	133
2014-02-17	23.9	23.9	23.8	23.8	-0.15	-0.63	261148.0	6225233.3	128
2014-02-16	24.1	24.1	23.85	23.95	-0.2	-0.83	272148.0	6519822.4	185
2014-02-13	24.15	24.2	24.0	24.15	0.05	0.21	420166.0	10107043.25	183
2014-02-12	24.0	24.1	23.85	24.1	0.05	0.21	597971.0	14328645.25	195
2014-02-11	23.9	24.05	23.7	24.05	0.1	0.42	299519.0	7169515.55	112
2014-02-10	22.5	24.0	22.5	23.95	-0.05	-0.21	278332.0	6580597.35	171
2014-02-09	24.0	24.15	23.95	24.0	0.0	0.0	300195.0	7198440.6	169
2014-02-06	24.0	24.1	23.8	24.0	0.0	0.0	324521.0	7768052.0	185
2014-02-05	23.9	24.05	23.9	24.0	-0.05	-0.21	98805.0	2369141.45	107
2014-02-04	23.85	24.1	23.7	24.05	0.0	0.0	242797.0	5806250.75	147
2014-02-03	24.1	24.15	23.95	24.05	-0.15	-0.62	291802.0	7015343.15	160
2014-02-02	24.3	24.35	24.1	24.2	-0.2	-0.82	409055.0	9897642.05	238
2014-01-30	23.85	24.6	23.85	24.4	0.35	1.46	424959.0	10280516.65	229
2014-01-29	24.2	24.2	23.95	24.05	-0.05	-0.21	860781.0	20662349.05	191
2014-01-28	23.95	24.15	23.9	24.1	0.05	0.21	745516.0	17902207.3	222
2014-01-27	24.0	24.3	23.8	24.05	-0.05	-0.21	194915.0	4687252.45	174
2014-01-26	23.7	24.3	23.5	24.1	0.05	0.21	621206.0	14816772.0	340
2014-01-23	23.9	24.25	23.8	24.05	0.1	0.42	359853.0	8631201.05	219
2014-01-22	23.75	24.15	23.7	23.95	-0.05	-0.21	915973.0	21897376.15	381
2014-01-21	24.2	24.2	23.55	24.0	-0.2	-0.83	790542.0	18873816.1	406
2014-01-20	23.2	24.35	23.2	24.2	0.65	2.76	15431224.0	362797464.05	462
2014-01-19	23.45	23.55	22.75	23.55	0.05	0.21	554927.0	12915181.2	309
2014-01-16	22.95	25.0	22.95	23.5	0.5	2.17	1500517.0	35572409.1	950
2014-01-15	22.8	23.05	22.8	23.0	0.0	0.0	456991.0	10484055.9	222
2014-01-14	22.55	23.0	22.55	23.0	0.25	1.1	785032.0	17821318.4	265
2014-01-13	22.4	22.8	22.4	22.75	0.15	0.66	2966072.0	67260045.85	380
2014-01-12	22.5	22.6	22.35	22.6	0.1	0.44	378148.0	8493587.55	252
2014-01-09	22.1	22.55	22.0	22.5	0.4	1.81	797575.0	17807019.2	481
2014-01-08	22.9	22.9	21.9	22.1	-0.8	-3.49	1482416.0	32933730.45	808
2014-01-07	23.3	23.3	22.75	22.9	-0.4	-1.72	896165.0	20549639.05	723
2014-01-06	23.7	23.7	23.2	23.3	-0.55	-2.31	1114352.0	26020110.25	416
2014-01-05	24.45	24.6	23.8	23.85	-0.6	-2.45	672411.0	16163461.55	440
2014-01-02	24.65	24.65	24.4	24.45	-0.25	-1.01	366070.0	8977417.7	235
2014-01-01	24.6	25.0	24.45	24.7	0.2	0.82	2023920.0	50105022.0	424
2013-12-31	24.65	25.0	24.5	24.5	-0.15	-0.61	2952571.0	73376752.2	566
2013-12-30	24.65	24.75	24.3	24.65	-0.05	-0.2	1835900.0	45032453.95	443
2013-12-29	24.7	25.0	24.65	24.7	0.0	0.0	716075.0	17715994.0	356
2013-12-26	24.25	24.8	24.0	24.7	0.5	2.07	2001967.0	48484024.1	420
2013-12-25	23.65	24.45	23.6	24.2	0.6	2.54	3947679.0	94583486.4	763
2013-12-24	23.5	23.7	23.4	23.6	0.1	0.43	1476295.0	34624655.05	250
2013-12-23	23.45	23.5	23.25	23.5	0.05	0.21	1663184.0	38906335.25	203
2013-12-22	23.4	23.7	23.25	23.45	0.1	0.43	549850.0	12911203.85	223
2013-12-19	23.1	23.35	23.05	23.35	0.15	0.65	274431.0	6357535.05	170
2013-12-18	23.25	23.4	23.05	23.2	-0.1	-0.43	821257.0	19039309.45	248
2013-12-17	23.4	23.5	23.05	23.3	-0.15	-0.64	565499.0	13173404.4	315
2013-12-16	23.4	23.85	23.35	23.45	0.05	0.21	1933335.0	43959783.05	314
2013-12-15	23.4	23.6	23.2	23.4	0.1	0.43	677565.0	15841128.85	254
2013-12-12	23.15	23.55	23.05	23.3	0.05	0.22	602572.0	14079802.55	286
2013-12-11	23.05	23.35	22.95	23.25	0.05	0.22	567152.0	13132468.2	266
2013-12-10	22.9	23.5	22.8	23.2	0.3	1.31	1227291.0	28383663.85	479
2013-12-09	22.7	22.95	22.7	22.9	0.15	0.66	748461.0	17057793.0	239
2013-12-08	22.65	22.75	22.6	22.75	0.1	0.44	453899.0	10302428.45	140
2013-12-05	22.65	22.7	22.5	22.65	-0.05	-0.22	527725.0	11928044.4	180
2013-12-04	22.55	22.9	22.4	22.7	0.15	0.67	876501.0	19810444.5	321
2013-12-03	22.55	22.6	22.5	22.55	-0.1	-0.44	467877.0	10554185.0	151
2013-12-02	22.6	22.75	22.55	22.65	0.0	0.0	561783.0	12713417.1	148
2013-12-01	22.45	22.75	22.45	22.65	0.15	0.67	856112.0	19312955.6	229
2013-11-28	22.25	22.6	22.1	22.5	0.4	1.81	1638685.0	36336298.55	339
2013-11-27	21.85	22.2	21.85	22.1	0.15	0.68	649895.0	14327708.9	206
2013-11-26	21.9	22.0	21.8	21.95	0.05	0.23	1179713.0	25832977.15	251
2013-11-25	21.95	22.1	21.9	21.9	-0.1	-0.45	534388.0	11745995.35	302
2013-11-24	21.4	22.35	21.4	22.0	0.4	1.85	1033805.0	22766567.2	511
2013-11-21	21.7	21.8	20.8	21.6	-0.25	-1.14	2373841.0	50370057.2	991
2013-11-20	22.2	22.25	21.75	21.85	-0.5	-2.24	689835.0	15165122.25	364
2013-11-19	22.5	22.5	22.1	22.35	-0.25	-1.11	531118.0	11840374.15	245
2013-11-18	22.35	22.75	22.0	22.6	0.0	0.0	949908.0	21315579.8	408
2013-11-17	22.9	22.9	22.3	22.6	-0.3	-1.31	610627.0	13850500.3	316
2013-11-14	22.8	23.0	22.65	22.9	0.0	0.0	971877.0	22241253.85	292
2013-11-13	22.9	23.0	22.65	22.9	-0.1	-0.43	1178561.0	26894667.75	380
2013-11-12	22.8	23.1	22.4	23.0	0.0	0.0	1800665.0	41134011.05	629
2013-11-11	22.95	23.0	22.7	23.0	0.1	0.44	1038625.0	23803059.95	507
2013-11-10	22.5	23.0	22.4	22.9	0.7	3.15	2122507.0	48440432.3	793
2013-11-07	22.1	22.3	21.9	22.2	0.1	0.45	1627580.0	35921413.0	511
2013-11-06	21.75	22.15	21.75	22.1	0.3	1.38	1733133.0	38069770.05	473
2013-11-05	21.6	21.95	21.3	21.8	0.2	0.93	1603011.0	34693062.85	480
2013-11-04	21.5	21.65	21.5	21.6	0.1	0.47	1573732.0	33906091.55	430
2013-11-03	21.05	21.6	21.05	21.5	0.45	2.14	2519183.0	54008302.4	618
2013-10-31	20.85	21.15	20.85	21.05	0.1	0.48	1486785.0	31256737.55	444
2013-10-30	20.45	21.0	20.45	20.95	0.4	1.95	990661.0	20527965.65	360
2013-10-29	20.4	20.6	20.35	20.55	0.05	0.24	1162602.0	23768274.0	302
2013-10-28	20.15	20.5	20.15	20.5	0.25	1.23	1140223.0	23086155.65	358
2013-10-27	20.2	20.3	20.1	20.25	0.0	0.0	392942.0	7942819.3	209
2013-10-24	20.0	20.3	19.95	20.25	0.1	0.5	1361158.0	27311153.2	264
2013-10-23	20.05	20.15	19.95	20.15	0.05	0.25	1623243.0	32447929.75	260
2013-10-22	20.0	20.15	19.95	20.1	0.1	0.5	2093955.0	41810746.5	252
2013-10-21	20.0	20.2	19.95	20.0	-0.05	-0.25	1047059.0	20957250.15	277
2013-10-20	20.1	20.4	19.95	20.05	0.0	0.0	2019415.0	40489044.35	404
2013-10-10	20.0	20.2	19.85	20.05	0.0	0.0	2657614.0	53149028.5	620
2013-10-09	19.5	20.05	19.45	20.05	0.4	2.04	1991163.0	39185234.25	516
2013-10-08	19.5	19.85	19.3	19.65	0.05	0.26	826688.0	16119169.3	477
2013-10-07	19.05	20.0	19.0	19.6	0.45	2.35	2625682.0	51297599.55	836
2013-10-06	19.85	19.85	18.9	19.15	-0.65	-3.28	1135062.0	21707815.1	591
2013-10-03	19.7	19.9	19.6	19.8	0.05	0.25	1054832.0	20802189.3	535
2013-10-02	19.1	19.95	19.1	19.75	0.4	2.07	2247593.0	44135316.6	595
2013-10-01	18.95	19.45	18.75	19.35	0.35	1.84	800000.0	15225460.2	314
2013-09-30	19.05	19.1	18.85	19.0	-0.1	-0.52	589155.0	11206077.4	263
2013-09-29	19.05	19.3	19.05	19.1	-0.15	-0.78	863560.0	16492499.8	357
2013-09-26	18.45	19.5	18.35	19.25	0.85	4.62	1438417.0	27347573.35	628
2013-09-25	18.45	18.55	18.35	18.4	-0.15	-0.81	346342.0	6394691.0	190
2013-09-24	18.6	18.65	18.35	18.55	-0.05	-0.27	622317.0	11507028.65	246
2013-09-19	18.1	18.65	18.05	18.6	0.55	3.05	1449927.0	26652074.85	522
2013-09-18	18.05	18.05	18.0	18.05	-0.1	-0.55	211034.0	3806039.3	118
2013-09-17	18.05	18.2	18.05	18.15	-0.05	-0.27	812380.0	14512559.45	241
2013-09-16	18.0	18.4	18.0	18.2	0.15	0.83	681357.0	12356400.6	322
2013-09-15	17.8	18.05	17.65	18.05	0.3	1.69	909944.0	16254816.15	442
2013-09-12	16.95	18.0	16.95	17.75	0.8	4.72	1214069.0	21249566.5	643
2013-09-11	16.7	17.0	16.5	16.95	0.05	0.3	961147.0	16113712.6	342
2013-09-10	16.35	16.9	16.05	16.9	0.85	5.3	2949640.0	48166505.0	800
2013-09-09	15.95	16.1	15.8	16.05	-0.1	-0.62	500758.0	7987089.7	169
2013-09-08	16.2	16.45	16.0	16.15	-0.05	-0.31	481758.0	7795924.55	248
2013-09-05	16.7	16.75	15.8	16.2	-0.5	-2.99	913427.0	14737524.05	347
2013-09-04	16.95	17.0	16.55	16.7	-0.35	-2.05	221118.0	3697381.6	157
2013-09-03	17.15	17.2	16.95	17.05	-0.2	-1.16	393278.0	6713849.6	248
2013-09-02	17.25	17.5	17.1	17.25	-0.05	-0.29	680238.0	11725672.45	375
2013-09-01	17.25	17.65	17.25	17.3	0.0	0.0	1282983.0	22216946.1	515
2013-08-29	17.45	17.85	17.2	17.3	-0.25	-1.42	686901.0	11989149.55	398
2013-08-28	17.3	17.6	16.65	17.55	-0.1	-0.57	1072275.0	18471044.85	397
2013-08-27	17.85	17.85	17.0	17.65	-0.15	-0.84	615936.0	10725419.05	338
2013-08-26	17.65	17.85	17.35	17.8	0.1	0.56	1107376.0	19495153.25	302
2013-08-25	17.75	17.85	17.6	17.7	-0.05	-0.28	317879.0	5624823.05	177
2013-08-22	17.7	17.9	17.65	17.75	0.0	0.0	423055.0	7510677.35	227
2013-08-21	17.8	17.85	17.75	17.75	-0.1	-0.56	264648.0	4705589.15	136
2013-08-20	17.9	17.9	17.8	17.85	-0.1	-0.56	356125.0	6356987.1	132
2013-08-19	17.9	17.95	17.7	17.95	0.0	0.0	337796.0	6019101.4	169
2013-08-18	18.0	18.0	17.85	17.95	0.0	0.0	244933.0	4385955.65	131
2013-08-15	17.9	18.05	17.75	17.95	-0.05	-0.28	955213.0	17076720.2	341
2013-08-14	17.95	18.0	17.75	18.0	0.0	0.0	291240.0	5210886.85	167
2013-08-13	18.05	18.05	17.85	18.0	0.0	0.0	289520.0	5191202.7	134
2013-08-05	18.0	18.1	17.8	18.0	0.05	0.28	321705.0	5763084.9	165
2013-08-04	17.8	18.0	17.65	17.95	0.3	1.7	526983.0	9435281.4	325
2013-08-01	17.35	17.7	17.35	17.65	0.15	0.86	214246.0	3758631.1	167
2013-07-31	17.5	17.55	17.0	17.5	0.0	0.0	491326.0	8594099.95	174
2013-07-30	17.55	17.65	17.45	17.5	-0.15	-0.85	487275.0	8543716.9	203
2013-07-29	17.65	17.7	17.45	17.65	0.0	0.0	358021.0	6293238.75	204
2013-07-28	17.8	17.8	17.65	17.65	-0.25	-1.4	549313.0	9726831.75	255
2013-07-25	17.95	17.95	17.65	17.9	-0.1	-0.56	1031186.0	18358941.4	369
2013-07-24	17.9	18.15	17.85	18.0	0.1	0.56	266974.0	4797056.0	203
2013-07-23	17.7	17.9	17.65	17.9	0.0	0.0	498718.0	8854871.9	259
2013-07-22	17.9	17.9	17.75	17.9	0.0	0.0	430845.0	7682412.6	210
2013-07-21	17.55	18.0	17.55	17.9	-0.1	-0.56	503563.0	8956175.85	283
2013-07-18	17.95	18.0	17.75	18.0	0.0	0.0	281802.0	5035253.5	136
2013-07-17	17.95	18.15	17.85	18.0	0.0	0.0	499546.0	8961248.15	302
2013-07-16	18.15	18.2	17.95	18.0	-0.2	-1.1	297766.0	5367245.65	198
2013-07-15	18.1	18.2	18.0	18.2	0.0	0.0	317242.0	5724183.4	194
2013-07-14	18.25	18.5	18.1	18.2	-0.05	-0.27	281400.0	5124488.2	191
2013-07-11	18.1	18.25	18.05	18.25	0.1	0.55	132709.0	2408527.7	104
2013-07-10	18.15	18.25	18.0	18.15	-0.25	-1.36	357034.0	6450346.2	253
2013-07-09	18.2	18.5	17.95	18.4	0.15	0.82	540033.0	9801454.75	277
2013-07-08	18.25	18.25	18.1	18.25	0.0	0.0	111961.0	2036003.95	122
2013-07-07	18.25	18.3	18.2	18.25	-0.05	-0.27	148983.0	2719393.55	122
2013-07-04	18.35	18.4	18.2	18.3	0.05	0.27	211692.0	3868519.05	157
2013-07-03	18.35	18.7	18.2	18.25	-0.25	-1.35	209550.0	3845769.4	161
2013-07-02	18.35	18.6	18.3	18.5	0.15	0.82	304213.0	5609542.85	164
2013-07-01	18.3	18.35	18.15	18.35	-0.05	-0.27	160081.0	2929297.45	134
2013-06-30	18.25	18.6	18.05	18.4	-0.25	-1.34	979172.0	17913539.65	332
2013-06-26	18.8	18.8	18.5	18.65	-0.2	-1.06	348788.0	6512262.15	219
2013-06-25	18.85	18.95	18.75	18.85	-0.05	-0.26	171372.0	3230245.1	127
2013-06-24	18.85	19.0	18.6	18.9	0.05	0.27	633051.0	11931867.75	285
2013-06-23	18.95	18.95	18.75	18.85	-0.15	-0.79	648935.0	12212375.3	258
2013-06-22	18.7	19.0	18.65	19.0	0.0	0.0	351390.0	6605200.05	236
2013-06-19	18.7	19.3	18.5	19.0	0.25	1.33	755645.0	14203417.7	368
2013-06-18	18.65	18.75	18.5	18.75	0.05	0.27	545099.0	10154861.35	281
2013-06-17	18.6	18.95	18.6	18.7	0.1	0.54	619962.0	11623258.8	427
2013-06-16	18.4	18.9	17.85	18.6	-0.4	-2.11	2813046.0	51582571.9	1134
2013-06-15	19.5	19.5	17.85	19.0	-0.8	-4.04	1226435.0	23223749.9	557
2013-06-12	19.45	20.0	19.45	19.8	0.1	0.51	920302.0	18139602.55	389
2013-06-11	19.85	19.85	19.05	19.7	0.05	0.25	1043010.0	20416095.0	433
2013-06-10	19.5	20.2	19.4	19.65	0.2	1.03	2785280.0	55051884.6	924
2013-06-09	18.7	19.45	18.45	19.45	0.7	3.73	2203102.0	41442168.25	536
2013-06-08	18.5	19.1	18.5	18.75	0.05	0.27	350988.0	6624571.35	298
2013-06-05	18.6	18.75	18.1	18.7	0.05	0.27	271922.0	5061821.0	201
2013-06-04	18.9	19.4	18.6	18.65	-0.3	-1.58	555132.0	10580750.3	369
2013-06-03	18.5	19.3	18.5	18.95	0.4	2.16	1951953.0	36972128.6	571
2013-06-02	18.4	18.7	18.25	18.55	-0.05	-0.27	441086.0	8177118.65	288
2013-06-01	18.65	19.05	18.3	18.6	-0.15	-0.8	1299279.0	24340481.15	656
2013-05-29	18.2	18.8	18.05	18.75	0.6	3.31	1709052.0	31454490.7	729
2013-05-28	17.55	18.25	17.4	18.15	0.65	3.71	1462334.0	26255696.95	721
2013-05-27	17.45	17.65	17.45	17.5	0.05	0.29	522141.0	9157584.7	158
2013-05-26	17.5	17.65	17.45	17.45	-0.05	-0.29	196979.0	3444151.5	142
2013-05-25	17.7	17.7	17.4	17.5	-0.2	-1.13	563390.0	9863330.9	277
2013-05-22	17.2	17.95	17.15	17.7	0.5	2.91	2187704.0	38304221.45	754
2013-05-21	17.2	17.4	17.15	17.2	-0.05	-0.29	945218.0	16314905.95	176
2013-05-20	17.25	17.35	17.1	17.25	0.05	0.29	805106.0	13900596.7	333
2013-05-19	17.05	17.5	17.0	17.2	0.1	0.58	1357800.0	23272070.05	422
2013-05-18	16.55	17.15	16.55	17.1	0.35	2.09	1006907.0	17119839.45	392
2013-05-15	16.85	16.9	16.4	16.75	-0.15	-0.89	275901.0	4594498.8	230
2013-05-14	16.95	17.0	16.7	16.9	-0.1	-0.59	158983.0	2679407.9	147
2013-05-13	16.85	17.0	16.5	17.0	0.05	0.29	341041.0	5715014.8	318
2013-05-12	16.9	17.0	16.85	16.95	0.0	0.0	232861.0	3947104.45	157
2013-05-11	16.9	16.95	16.8	16.95	0.05	0.3	355876.0	5999130.45	191
2013-05-08	17.1	17.1	16.6	16.9	-0.1	-0.59	707653.0	11881048.0	472
2013-05-07	17.1	17.15	17.0	17.0	-0.15	-0.87	145849.0	2483579.85	126
2013-05-06	17.2	17.2	17.05	17.15	-0.05	-0.29	171885.0	2943128.65	133
2013-05-05	17.05	17.25	17.0	17.2	0.1	0.58	431289.0	7383752.95	219
2013-05-04	17.0	17.4	17.0	17.1	0.15	0.88	373559.0	6407190.45	325
2013-05-01	16.95	17.2	16.9	16.95	0.0	0.0	533571.0	9074193.0	268
2013-04-30	16.9	17.0	16.85	16.95	0.0	0.0	330075.0	5589426.8	163
2013-04-29	16.9	17.0	16.8	16.95	0.0	0.0	518140.0	8759699.65	239
2013-04-28	17.0	17.0	16.8	16.95	-0.05	-0.29	300015.0	5062907.05	207
2013-04-27	16.7	17.05	16.7	17.0	0.3	1.8	445566.0	7513855.9	404
2013-04-24	17.25	17.3	16.7	16.7	-0.55	-3.19	1222623.0	20745281.2	589
2013-04-23	17.2	17.6	17.0	17.25	0.05	0.29	1387828.0	23939310.45	718
2013-04-22	16.9	17.45	16.2	17.2	0.25	1.47	1761128.0	29823057.1	967
2013-04-21	17.3	17.3	16.9	16.95	-0.45	-2.59	662955.0	11308178.8	522
2013-04-20	17.8	17.8	17.35	17.4	-0.35	-1.97	529531.0	9267337.95	400
2013-04-17	17.7	17.75	17.3	17.75	-0.05	-0.28	675761.0	11812352.25	525
2013-04-16	17.7	18.0	17.55	17.8	-0.2	-1.11	624748.0	11066364.85	517
2013-04-15	17.9	19.0	17.65	18.0	0.05	0.28	2234197.0	40416932.95	1268
2013-04-14	18.0	18.25	17.15	17.95	0.0	0.0	1646838.0	29066742.8	1056
2013-04-13	18.05	18.35	17.8	17.95	-0.15	-0.83	641905.0	11567369.7	458
2013-04-10	18.35	18.75	18.05	18.1	-0.35	-1.9	718670.0	13119413.6	596
2013-04-09	18.7	18.8	18.1	18.45	-0.4	-2.12	937525.0	17336974.4	698
2013-04-08	18.8	18.95	18.25	18.85	0.2	1.07	1542674.0	28632019.0	891
2013-04-07	18.0	18.7	17.2	18.65	0.45	2.47	1603606.0	29091302.35	1034
2013-04-06	18.7	18.7	18.0	18.2	-0.75	-3.96	651468.0	11908401.65	520
2013-04-03	18.85	18.95	18.45	18.95	-0.1	-0.52	665924.0	12425745.55	596
2013-04-02	19.5	19.5	18.5	19.05	0.6	3.25	2309005.0	43836422.0	1383
2013-04-01	17.8	18.45	17.0	18.45	1.65	9.82	3391872.0	60653722.3	1997
2013-03-31	18.1	18.25	16.5	16.8	-1.5	-8.2	3454649.0	58062850.75	1898
2013-03-30	19.05	19.1	18.15	18.3	-0.75	-3.94	1212087.0	22586164.9	720
2013-03-27	19.05	19.1	18.9	19.05	0.0	0.0	3791128.0	73577320.25	273
2013-03-26	19.05	19.1	18.9	19.05	0.0	0.0	844160.0	16012590.95	385
2013-03-25	19.1	19.25	19.0	19.05	-0.1	-0.52	861589.0	16413691.0	353
2013-03-24	19.3	19.5	19.0	19.15	-0.2	-1.03	1957356.0	37415620.45	760
2013-03-23	19.1	20.9	19.1	19.35	0.35	1.84	3588554.0	70273034.2	1370
2013-03-20	19.0	19.2	18.95	19.0	-0.1	-0.52	281079.0	5352447.35	199
2013-03-19	19.1	19.2	18.95	19.1	-0.15	-0.78	1577557.0	30983332.0	523
2013-03-18	19.05	19.3	19.0	19.25	0.05	0.26	817708.0	15618671.85	273
2013-03-17	19.05	19.95	18.9	19.2	0.0	0.0	1608103.0	30965596.8	594
2013-03-16	19.2	19.25	19.0	19.2	-0.05	-0.26	582309.0	11151415.75	289
2013-03-13	19.05	19.25	19.0	19.25	0.05	0.26	728603.0	13922733.8	376
2013-03-12	19.75	19.9	19.15	19.2	-0.65	-3.27	1185544.0	23036461.25	634
2013-03-11	20.0	20.1	19.8	19.85	-0.2	-1.0	854412.0	17000558.8	336
2013-03-10	20.1	20.25	19.95	20.05	-0.1	-0.5	1261970.0	25280224.55	390
2013-03-09	20.15	20.4	19.95	20.15	0.0	0.0	839702.0	16861280.45	673
2013-03-06	20.1	20.15	19.9	20.15	0.15	0.75	661002.0	13227018.95	411
2013-03-05	20.05	20.2	20.0	20.0	-0.2	-0.99	512682.0	10284279.8	303
2013-03-04	20.0	20.35	19.95	20.2	0.2	1.0	856225.0	17183690.75	498
2013-03-03	20.1	20.2	20.0	20.0	-0.3	-1.48	1164532.0	23309897.8	333
2013-03-02	20.15	20.4	20.0	20.3	0.15	0.74	652764.0	13151090.0	524
2013-02-27	20.1	20.25	19.95	20.15	0.1	0.5	1639766.0	32830551.95	466
2013-02-26	20.25	20.4	20.0	20.05	-0.4	-1.96	428384.0	8617431.75	345
2013-02-25	20.15	20.5	19.95	20.45	0.3	1.49	905119.0	18280695.4	557
2013-02-24	20.3	20.4	20.0	20.15	-0.25	-1.23	1672656.0	33695708.4	683
2013-02-23	20.45	20.6	20.3	20.4	-0.2	-0.97	861539.0	17766508.9	432
2013-02-20	20.95	20.95	20.25	20.6	-0.35	-1.67	1323543.0	27071682.3	703
2013-02-19	21.0	21.05	20.05	20.95	-0.05	-0.24	1234327.0	25359775.35	788
2013-02-18	20.9	21.2	20.75	21.0	-0.2	-0.94	876239.0	18327923.55	628
2013-02-17	21.45	21.6	21.2	21.2	-0.5	-2.3	2690445.0	56804213.95	681
2013-02-16	21.25	22.5	21.25	21.7	0.5	2.36	2203799.0	48146681.4	1409
2013-02-13	20.9	21.25	20.9	21.2	0.15	0.71	2882801.0	60628308.4	724
2013-02-12	20.55	21.3	20.5	21.05	0.35	1.69	2474667.0	51919094.05	1266
2013-02-11	20.7	20.95	20.35	20.7	-0.1	-0.48	1944707.0	39982020.7	1107
2013-02-10	21.7	22.1	20.8	20.8	-1.1	-5.02	2765318.0	58833129.9	1545
2013-02-09	20.45	22.35	20.05	21.9	1.4	6.83	3524150.0	74641510.25	1691
2013-02-06	20.0	21.0	19.8	20.5	0.5	2.5	1228133.0	24693423.15	516
2013-02-05	19.85	20.0	19.75	20.0	0.0	0.0	722163.0	14354085.6	296
2013-02-04	19.9	20.05	19.8	20.0	0.05	0.25	737757.0	14705785.85	258
2013-02-03	19.95	20.0	19.75	19.95	0.0	0.0	738321.0	14695696.45	278
2013-02-02	20.15	20.3	19.9	19.95	-0.15	-0.75	1082892.0	21659063.5	457
2013-01-30	19.7	20.1	19.6	20.1	0.45	2.29	2743859.0	54516489.2	1045
2013-01-29	19.25	20.45	19.2	19.65	0.4	2.08	3207924.0	63417738.25	1447
2013-01-28	19.35	19.45	19.0	19.25	-0.3	-1.53	812715.0	15602969.25	459
2013-01-27	19.65	19.85	19.35	19.55	-0.05	-0.26	716844.0	13983791.6	357
2013-01-26	19.5	19.8	19.5	19.6	-0.05	-0.25	673330.0	13230081.15	331
2013-01-23	19.7	20.05	19.4	19.65	-0.05	-0.25	1164357.0	22983031.7	582
2013-01-22	19.5	19.7	19.25	19.7	0.0	0.0	887531.0	17240646.55	449
2013-01-21	19.45	19.9	19.4	19.7	-0.15	-0.76	647151.0	12661983.55	458
2013-01-20	19.7	19.9	19.65	19.85	-0.1	-0.5	632966.0	12497560.9	437
2013-01-19	19.8	20.3	19.65	19.95	0.0	0.0	761494.0	15134857.55	580
2013-01-16	19.8	19.95	19.6	19.95	-0.05	-0.25	900992.0	17798187.55	509
2013-01-15	19.95	20.0	19.65	20.0	-0.1	-0.5	710216.0	14088199.05	537
2013-01-14	20.3	20.3	19.75	20.1	-0.3	-1.47	1034520.0	20643496.85	752
2013-01-13	19.95	20.4	19.7	20.4	0.4	2.0	766753.0	15280463.2	478
2013-01-12	20.0	20.0	19.75	20.0	0.0	0.0	753514.0	14980069.6	536
2013-01-09	20.1	20.3	19.95	20.0	-0.25	-1.23	422062.0	8461648.2	416
2013-01-08	20.2	20.4	20.05	20.25	0.0	0.0	1449057.0	29208598.1	633
2013-01-07	20.05	20.4	19.85	20.25	0.25	1.25	1135760.0	22873258.6	765
2013-01-06	20.1	20.4	19.5	20.0	-0.15	-0.74	1466874.0	29334513.85	873
2013-01-05	20.25	20.65	20.05	20.15	-0.2	-0.98	866739.0	17645975.4	681
2013-01-02	20.65	20.7	20.3	20.35	-0.45	-2.16	935015.0	19157709.0	888
2013-01-01	20.65	21.05	20.6	20.8	-0.1	-0.48	1415687.0	29539329.85	1051
2012-12-31	20.15	21.0	19.6	20.9	0.7	3.47	3065202.0	62069156.65	1784
2012-12-30	20.4	22.15	19.95	20.2	0.0	0.0	7423280.0	151565060.85	3180
2012-12-29	19.05	20.5	19.05	20.2	1.2	6.32	7111129.0	140268667.3	2001
2012-12-26	18.35	20.0	18.3	19.0	0.5	2.7	4543071.0	87151025.4	1448
2012-12-25	18.05	18.5	18.0	18.5	0.45	2.49	2143603.0	39146084.85	686
2012-12-24	17.9	18.5	17.9	18.05	0.05	0.28	1404556.0	25488554.35	630
2012-12-23	18.2	18.25	17.85	18.0	-0.2	-1.1	1821862.0	32818011.6	524
2012-12-22	17.75	18.4	17.5	18.2	0.25	1.39	1742668.0	31251145.8	730
2012-12-19	17.95	18.25	17.8	17.95	-0.05	-0.28	1362174.0	24513572.5	527
2012-12-18	17.9	18.0	17.7	18.0	0.2	1.12	2268551.0	40410355.45	706
2012-12-17	17.75	17.8	17.45	17.8	0.3	1.71	1583348.0	27808234.35	479
2012-12-16	17.3	17.7	17.1	17.5	0.25	1.45	2954033.0	51091482.45	606
2012-12-15	17.25	17.4	17.2	17.25	0.1	0.58	1022297.0	17617721.95	303
2012-12-12	17.3	17.35	17.15	17.15	-0.1	-0.58	711440.0	12246876.55	330
2012-12-11	17.15	17.35	17.1	17.25	0.15	0.88	798104.0	13776175.55	319
2012-12-10	17.2	17.35	17.0	17.1	-0.1	-0.58	1320456.0	22698876.4	380
2012-12-09	17.35	17.9	17.1	17.2	-0.25	-1.43	1754503.0	30384979.4	649
2012-12-08	17.3	17.5	17.05	17.45	-0.05	-0.29	2252939.0	38866874.6	673
2012-12-05	17.45	17.6	17.2	17.5	0.05	0.29	725854.0	12638962.0	507
2012-12-04	17.25	17.5	17.0	17.45	0.35	2.05	1193266.0	20532628.8	684
2012-12-03	17.0	17.1	16.85	17.1	-0.05	-0.29	535184.0	9083183.75	393
2012-12-02	17.3	17.3	17.05	17.15	-0.25	-1.44	798033.0	13688157.35	421
2012-12-01	17.2	17.9	17.15	17.4	0.2	1.16	2924824.0	50691256.6	1144
2012-11-28	16.75	17.5	16.75	17.2	0.3	1.78	2122275.0	36348523.6	916
2012-11-27	17.0	17.3	16.55	16.9	-0.1	-0.59	1287876.0	21757553.7	733
2012-11-26	15.9	17.0	15.5	17.0	1.0	6.25	1972881.0	32314994.55	862
2012-11-25	16.2	16.2	15.5	16.0	-0.25	-1.54	1087183.0	17234064.9	673
2012-11-24	16.5	16.6	16.2	16.25	-0.2	-1.22	808811.0	13253756.5	492
2012-11-21	16.8	16.9	16.3	16.45	-0.55	-3.24	1799453.0	29579505.0	911
2012-11-20	17.4	17.45	16.8	17.0	-0.35	-2.02	2327758.0	38953686.7	827
2012-11-19	17.2	17.35	16.4	17.35	0.15	0.87	1818551.0	30841236.6	726
2012-11-18	17.2	17.6	17.1	17.2	-0.1	-0.58	1374576.0	23739939.95	722
2012-11-17	16.5	18.0	16.4	17.3	0.55	3.28	4878915.0	84063584.8	2098
2012-11-14	16.25	16.8	16.1	16.75	0.35	2.13	3338766.0	54371806.1	891
2012-11-13	16.1	16.4	15.75	16.4	0.2	1.23	3413641.0	54564320.55	628
2012-11-12	16.05	16.2	15.85	16.2	0.2	1.25	1150664.0	18428011.2	541
2012-11-11	16.4	16.4	16.0	16.0	-0.6	-3.61	1476541.0	23834930.2	865
2012-11-10	16.5	17.1	16.1	16.6	-0.4	-2.35	4351772.0	72357709.2	1942
2012-11-07	15.6	17.1	15.5	17.0	1.45	9.32	5512356.0	92028690.65	1360
2012-11-06	15.75	15.9	15.5	15.55	-0.2	-1.27	1162395.0	18170478.65	464
2012-11-05	15.45	16.0	15.3	15.75	0.3	1.94	2524145.0	39377159.55	599
2012-11-04	15.55	16.0	15.4	15.45	-0.1	-0.64	1173402.0	18234870.7	597
2012-11-03	15.35	15.55	15.25	15.55	0.05	0.32	926044.0	14302526.2	462
2012-10-24	15.3	15.7	15.0	15.5	0.0	0.0	1878168.0	28845197.15	875
2012-10-23	15.45	15.7	15.35	15.5	-0.1	-0.64	825054.0	12795558.45	555
2012-10-22	15.45	15.9	14.85	15.6	0.2	1.3	3132598.0	48183367.0	1245
2012-10-21	16.0	16.3	15.3	15.4	-0.6	-3.75	3307841.0	52483984.25	1417
2012-10-20	14.6	16.2	14.4	16.0	1.1	7.38	2707136.0	41186424.95	938
2012-10-17	14.9	15.0	14.55	14.9	0.0	0.0	2061512.0	30525046.0	831
2012-10-16	14.05	15.0	14.05	14.9	0.75	5.3	2328510.0	34090655.15	794
2012-10-15	14.0	14.25	13.9	14.15	0.05	0.35	469521.0	6608733.85	308
2012-10-14	13.9	14.15	13.0	14.1	0.1	0.71	1453144.0	20028605.05	562
2012-10-13	14.05	14.15	13.6	14.0	-0.1	-0.71	646369.0	9041010.55	384
2012-10-10	14.15	14.5	13.95	14.1	-0.3	-2.08	1709307.0	24179063.65	719
2012-10-09	14.6	14.8	14.15	14.4	-0.3	-2.04	1173128.0	16842593.4	615
2012-10-08	14.65	14.85	14.35	14.7	0.1	0.68	1359253.0	19725145.35	654
2012-10-07	14.85	14.95	14.45	14.6	-0.05	-0.34	1076733.0	15824420.8	577
2012-10-06	14.85	15.25	14.6	14.65	-0.1	-0.68	932641.0	13925989.05	714
2012-10-03	14.3	15.2	14.25	14.75	0.3	2.08	3204425.0	47426120.2	1141
2012-10-02	14.25	14.55	14.0	14.45	0.05	0.35	1834254.0	26181729.0	693
2012-10-01	14.45	14.6	14.1	14.4	-0.05	-0.35	1153979.0	16478815.75	682
2012-09-30	14.5	14.8	14.0	14.45	0.25	1.76	1443389.0	20810806.1	902
2012-09-29	14.05	15.2	13.95	14.2	0.2	1.43	3322835.0	48279809.6	1404
2012-09-26	14.45	14.45	13.8	14.0	-0.55	-3.78	1104054.0	15596169.0	594
2012-09-25	14.65	14.65	14.3	14.55	-0.1	-0.68	748617.0	10830454.9	434
2012-09-24	14.9	14.95	14.4	14.65	-0.35	-2.33	1042512.0	15197524.6	643
2012-09-22	15.0	15.35	14.6	15.0	0.0	0.0	1993443.0	29753676.6	888
2012-09-19	15.3	15.55	14.35	15.0	-0.5	-3.23	3126581.0	46863991.0	1534
2012-09-18	15.85	15.9	15.4	15.5	-0.55	-3.43	2182847.0	34222284.25	886
2012-09-17	16.2	16.55	15.9	16.05	-0.15	-0.93	3343636.0	54130951.05	1440
2012-09-16	16.0	16.8	15.8	16.2	0.2	1.25	5702536.0	92958899.75	2063
2012-09-15	15.5	16.1	15.45	16.0	0.65	4.23	4805666.0	75930040.5	1727
2012-09-12	14.9	16.0	14.9	15.35	0.2	1.32	6410620.0	96792697.1	1868
2012-09-11	15.1	15.55	14.6	15.15	0.05	0.33	5810192.0	88278636.0	1733
2012-09-10	13.8	15.25	13.65	15.1	1.2	8.63	10616403.0	157228316.8	2444
2012-09-09	13.1	14.3	13.0	13.9	0.8	6.11	6285356.0	86910592.4	2089
2012-09-08	13.15	13.3	13.0	13.1	0.05	0.38	1177120.0	15424451.7	487
2012-09-05	12.55	13.5	12.5	13.05	0.55	4.4	2851911.0	37189363.35	1547
2012-09-04	12.65	12.7	12.1	12.5	-0.25	-1.96	1682007.0	20869741.0	782
2012-09-03	13.45	13.55	12.7	12.75	-0.75	-5.56	2173631.0	28310843.9	1175
2012-09-02	13.9	14.05	13.35	13.5	-0.45	-3.23	1894167.0	25911622.15	968
2012-09-01	13.95	14.65	13.4	13.95	0.55	4.1	8829007.0	123918875.9	2837
2012-08-29	12.2	13.4	12.2	13.4	1.2	9.84	4110698.0	54003133.2	720
2012-08-28	12.0	12.7	12.0	12.2	0.2	1.67	1916902.0	23764868.2	758
2012-08-27	12.15	12.15	12.0	12.0	-0.1	-0.83	275012.0	3318503.25	141
2012-08-26	11.95	12.1	11.95	12.1	0.1	0.83	433345.0	5207599.65	159
2012-08-25	12.0	12.0	11.9	12.0	0.15	1.27	298359.0	3568666.75	158
2012-08-15	11.95	11.95	11.7	11.85	0.0	0.0	207330.0	2451774.1	118
2012-08-14	11.85	11.85	11.75	11.85	0.0	0.0	184537.0	2179181.1	78
2012-08-13	11.9	12.0	11.85	11.85	0.0	0.0	135182.0	1608873.1	98
2012-08-12	11.85	11.95	11.8	11.85	-0.05	-0.42	340759.0	4041708.1	134
2012-08-11	11.95	12.0	11.9	11.9	-0.1	-0.83	380737.0	4552780.3	202
2012-08-08	12.05	12.15	11.95	12.0	-0.05	-0.41	215486.0	2598062.15	124
2012-08-07	12.1	12.15	12.0	12.05	0.0	0.0	422605.0	5099308.2	170
2012-08-06	12.0	12.05	12.0	12.05	0.05	0.42	111368.0	1338463.85	94
2012-08-05	12.1	12.1	11.95	12.0	-0.2	-1.64	208857.0	2516444.75	112
2012-08-04	12.1	12.25	12.1	12.2	0.1	0.83	336079.0	4092185.9	220
2012-08-01	11.95	12.15	11.95	12.1	0.15	1.26	411134.0	4967535.35	195
2012-07-31	12.0	12.05	11.95	11.95	-0.1	-0.83	86454.0	1037648.45	88
2012-07-30	11.85	12.05	11.8	12.05	0.0	0.0	188653.0	2264396.6	94
2012-07-29	11.7	12.15	11.7	12.05	0.25	2.12	476734.0	5719442.7	207
2012-07-28	11.8	11.9	11.75	11.8	0.0	0.0	171646.0	2030467.4	130
2012-07-25	11.65	11.8	11.55	11.8	0.15	1.29	250034.0	2914835.5	149
2012-07-24	11.6	11.65	11.55	11.65	0.05	0.43	80951.0	937411.15	98
2012-07-23	11.65	11.7	11.6	11.6	-0.25	-2.11	216505.0	2519547.6	125
2012-07-22	11.8	11.9	11.75	11.85	0.2	1.72	245895.0	2906080.25	185
2012-07-21	11.6	11.75	11.6	11.65	0.0	0.0	71115.0	829947.95	52
2012-07-18	11.6	11.75	11.6	11.65	0.05	0.43	139009.0	1620430.75	92
2012-07-17	11.6	11.7	11.6	11.6	0.0	0.0	128333.0	1491440.1	84
2012-07-16	11.7	11.8	11.6	11.6	-0.2	-1.69	213206.0	2489277.45	132
2012-07-15	11.65	11.85	11.65	11.8	0.0	0.0	136926.0	1611148.2	93
2012-07-14	11.85	11.95	11.75	11.8	0.05	0.43	142920.0	1683678.4	115
2012-07-11	11.85	11.85	11.5	11.75	-0.15	-1.26	150256.0	1753012.35	129
2012-07-10	11.8	11.95	11.8	11.9	0.0	0.0	92245.0	1094404.25	84
2012-07-09	11.95	11.95	11.85	11.9	-0.05	-0.42	75762.0	902664.25	94
2012-07-08	12.0	12.0	11.95	11.95	0.0	0.0	108873.0	1305498.9	97
2012-07-07	12.0	12.0	11.9	11.95	-0.1	-0.83	120683.0	1444139.9	116
2012-07-04	12.1	12.1	12.05	12.05	-0.05	-0.41	75061.0	904948.7	88
2012-07-03	12.05	12.35	12.0	12.1	0.1	0.83	331996.0	4028391.65	258
2012-07-02	12.0	12.1	11.95	12.0	0.05	0.42	158964.0	1910234.55	140
2012-07-01	12.0	12.05	11.9	11.95	-0.15	-1.24	188068.0	2247004.85	137
2012-06-30	12.1	12.2	11.95	12.1	0.1	0.83	263748.0	3182878.9	186
2012-06-27	11.95	12.1	11.5	12.0	0.0	0.0	559066.0	6669823.7	320
2012-06-26	12.05	12.05	12.0	12.0	-0.05	-0.41	136930.0	1647134.05	106
2012-06-25	12.05	12.35	12.0	12.05	0.05	0.42	1312490.0	16049278.4	326
2012-06-24	11.95	12.0	11.8	12.0	0.15	1.27	273518.0	3267022.45	195
2012-06-23	11.9	12.05	11.8	11.85	-0.15	-1.25	244713.0	2928013.25	198
2012-06-20	12.1	12.1	12.0	12.0	0.0	0.0	246677.0	2965801.4	148
2012-06-19	12.1	12.15	12.0	12.0	-0.05	-0.41	284140.0	3432911.55	143
2012-06-18	12.0	12.2	12.0	12.05	0.0	0.0	573500.0	6936403.5	217
2012-06-17	12.15	12.2	12.0	12.05	-0.05	-0.41	196114.0	2371321.3	169
2012-06-16	12.35	12.4	11.75	12.1	-0.1	-0.82	626819.0	7612755.25	444
2012-06-13	12.0	12.4	12.0	12.2	0.35	2.95	1281178.0	15661402.8	753
2012-06-12	11.5	12.4	11.45	11.85	0.35	3.04	3270580.0	39239350.75	1362
2012-06-11	11.45	11.7	11.4	11.5	0.0	0.0	529952.0	6117783.95	412
2012-06-10	11.0	11.8	11.0	11.5	0.6	5.5	1356169.0	15600516.95	852
2012-06-09	10.75	11.3	10.65	10.9	0.4	3.81	1016467.0	11217008.8	664
2012-06-06	10.5	10.7	10.2	10.5	-0.05	-0.47	590611.0	6193895.7	407
2012-06-05	10.35	10.7	10.35	10.55	0.2	1.93	580970.0	6113303.0	361
2012-06-04	10.0	10.5	10.0	10.35	0.2	1.97	552939.0	5667988.65	349
2012-06-03	10.25	10.3	10.0	10.15	0.15	1.5	459083.0	4639330.8	276
2012-06-02	10.45	10.45	10.0	10.0	-0.9	-8.26	654827.0	6640618.75	385
2012-05-30	11.25	11.25	10.8	10.9	-0.35	-3.11	594038.0	6568541.95	312
2012-05-29	11.15	11.9	11.1	11.25	0.1	0.9	2452229.0	28162910.55	1144
2012-05-28	11.05	11.15	11.05	11.15	0.1	0.9	237260.0	2635431.95	165
2012-05-27	11.05	11.1	11.0	11.05	0.05	0.45	171118.0	1889193.35	142
2012-05-26	11.05	11.1	10.95	11.0	0.0	0.0	269093.0	2966322.9	210
2012-05-23	11.05	11.1	10.95	11.0	-0.1	-0.9	303707.0	3345888.55	145
2012-05-22	11.2	11.3	11.1	11.1	0.05	0.45	394843.0	4418360.65	260
2012-05-21	11.05	11.1	11.0	11.05	0.05	0.45	406280.0	4481603.2	199
2012-05-20	11.1	11.15	10.95	11.0	0.0	0.0	394748.0	4363316.85	229
2012-05-19	11.15	11.2	11.0	11.0	-0.35	-3.08	293243.0	3255827.6	212
2012-05-16	11.4	11.4	11.3	11.35	-0.2	-1.73	237730.0	2699178.7	240
2012-05-15	11.4	11.7	11.4	11.55	0.05	0.43	871321.0	10018631.3	313
2012-05-14	11.75	11.75	11.45	11.5	-0.3	-2.54	558513.0	6468284.2	268
2012-05-13	11.95	11.95	11.7	11.8	-0.15	-1.26	483013.0	5698910.15	347
2012-05-12	11.8	12.0	11.4	11.95	0.15	1.27	763380.0	9003519.9	481
2012-05-09	12.15	12.25	11.8	11.8	-0.45	-3.67	1771013.0	21251523.7	762
2012-05-08	11.9	12.9	11.8	12.25	0.35	2.94	5873462.0	73019949.05	2023
2012-05-07	11.8	11.9	11.75	11.9	0.1	0.85	437758.0	5181059.75	289
2012-05-06	11.8	12.0	11.8	11.8	0.0	0.0	848458.0	10094789.55	367
2012-05-05	12.0	12.0	11.55	11.8	-0.25	-2.07	813332.0	9615006.75	375
2012-05-02	12.15	12.2	12.05	12.05	-0.1	-0.82	323686.0	3919592.65	215
2012-05-01	12.15	12.2	12.1	12.15	0.05	0.41	455353.0	5525481.55	287
2012-04-30	12.1	12.15	12.0	12.1	-0.05	-0.41	377268.0	4552197.6	238
2012-04-29	12.25	12.25	12.1	12.15	-0.1	-0.82	479614.0	5838180.6	283
2012-04-28	12.4	12.5	12.15	12.25	-0.05	-0.41	1066090.0	13082669.45	455
2012-04-25	12.2	12.5	12.0	12.3	0.2	1.65	1595350.0	19551305.05	561
2012-04-24	12.2	12.2	12.05	12.1	0.0	0.0	803416.0	9733370.4	350
2012-04-23	12.15	12.2	12.1	12.1	-0.2	-1.63	689579.0	8374775.45	337
2012-04-22	12.3	12.55	12.2	12.3	0.15	1.23	2598937.0	32170822.6	951
2012-04-21	12.0	12.2	12.0	12.15	0.1	0.83	611801.0	7429706.2	348
2012-04-18	12.2	12.25	12.05	12.05	-0.1	-0.82	863790.0	10462544.1	461
2012-04-17	11.8	12.3	11.8	12.15	0.4	3.4	2264580.0	27352465.4	803
2012-04-16	11.9	12.0	11.4	11.75	-0.05	-0.42	1259851.0	14837211.3	611
2012-04-15	12.0	12.0	11.8	11.8	-0.3	-2.48	1275074.0	15214085.65	543
2012-04-14	12.3	12.35	12.05	12.1	-0.1	-0.82	2577824.0	31319767.55	725
2012-04-11	12.05	12.5	11.75	12.2	-0.1	-0.81	2170259.0	26311944.35	896
2012-04-10	12.4	12.7	12.1	12.3	-0.1	-0.81	3125461.0	39050864.95	995
2012-04-09	12.25	12.4	12.0	12.4	0.05	0.4	1420577.0	17371954.2	613
2012-04-08	12.55	12.75	11.9	12.35	-0.15	-1.2	3100443.0	38334528.05	1361
2012-04-07	12.65	12.7	12.45	12.5	-0.1	-0.79	2049965.0	25819412.85	846
2012-04-04	12.3	13.45	12.2	12.6	0.3	2.44	8432061.0	108680829.85	2700
2012-04-03	12.25	12.45	12.2	12.3	0.1	0.82	1094826.0	13480019.95	626
2012-04-02	12.3	12.35	12.15	12.2	-0.1	-0.81	1246984.0	15258061.6	554
2012-04-01	12.4	12.45	12.25	12.3	-0.15	-1.2	1092762.0	13504094.5	650
2012-03-31	12.45	12.6	12.4	12.45	0.0	0.0	1191207.0	14870743.2	632
2012-03-28	12.3	12.6	12.2	12.45	-0.05	-0.4	1739699.0	21566640.65	865
2012-03-27	12.65	12.65	12.4	12.5	-0.15	-1.19	1869200.0	23373439.6	713
2012-03-26	12.9	12.9	12.55	12.65	-0.2	-1.56	2062701.0	26191327.6	847
2012-03-25	13.15	13.2	12.7	12.85	-0.25	-1.91	4191553.0	54465979.1	1687
2012-03-24	12.5	13.15	12.45	13.1	0.75	6.07	5043153.0	64898675.4	1787
2012-03-21	12.5	12.55	12.05	12.35	-0.15	-1.2	2594005.0	31886610.35	1052
2012-03-20	12.85	12.95	12.3	12.5	-0.5	-3.85	3392793.0	42982170.8	1272
2012-03-19	12.65	13.2	12.55	13.0	0.55	4.42	11635455.0	150265050.1	3177
[truncated: 1,156 more rows]
