# Supplementary material for: Effective short-term forecasts of Saudi stock price trends using technical indicators and large-scale multivariate time series
Source: PeerJ Comput Sci. 2023 Jan 6;9:e1205. doi: 10.7717/peerj-cs.1205 (PMC10280263; doi:10.7717/peerj-cs.1205)
Supplement: Supplemental Information 3 [file peerj-cs-09-1205-s003.zip › TASI Dataset 2021/ALKHABEER REIT_4348.csv]

date	open	high	low	close	change	change_percent	volume_traded	value_traded_SAR	number_trades
2020-03-19	10.78	10.78	10.78	10.78	0.28	2.67	11230.0	120721.54	44
2020-03-18				10.5	0.0	0.0	2602.0	27575.78	26
2020-03-17	10.5	10.5	10.5	10.5	0.0	0.0	7872.0	82095.38	64
2020-03-16	10.5	10.5	10.0	10.5	-0.1	-0.94	67168.0	699926.5	118
2020-03-15	10.52	10.6	10.0	10.6	-0.4	-3.64	100366.0	1048789.56	212
2020-03-12	10.68	11.0	10.5	11.0	0.32	3.0	26471.0	283328.62	74
2020-03-11	10.7	11.3	10.68	10.68	0.0	0.0	50341.0	544697.62	103
2020-03-10	10.3	10.68	10.3	10.68	0.4	3.89	37152.0	389082.58	133
2020-03-09	10.0	10.28	9.93	10.28	-0.14	-1.34	92290.0	927189.56	175
2020-03-08	10.98	10.98	10.2	10.42	-0.82	-7.3	171533.0	1789045.9	277
2020-03-05	11.3	11.4	11.22	11.24	-0.16	-1.4	45643.0	514293.66	118
2020-03-04	11.04	11.5	11.02	11.4	0.34	3.07	108197.0	1219031.14	154
2020-03-03	10.7	11.18	10.7	11.06	0.12	1.1	49568.0	542341.58	186
2020-03-02	10.86	10.94	10.52	10.94	0.44	4.19	166176.0	1765700.92	153
2020-03-01	10.82	10.82	10.5	10.5	-0.32	-2.96	92205.0	983489.3	200
2020-02-27	10.8	10.82	10.8	10.82	0.02	0.19	18484.0	200309.46	154
2020-02-26	11.0	11.0	10.7	10.8	-0.32	-2.88	162270.0	1764576.9	237
2020-02-25	11.3	11.3	11.0	11.12	-0.08	-0.71	282482.0	3134757.2	134
2020-02-24	11.34	11.34	11.2	11.2	-0.14	-1.23	153904.0	1741371.82	73
2020-02-23	11.34	11.34	11.32	11.34	0.04	0.35	25969.0	294329.12	70
2020-02-20	11.3	11.3	11.3	11.3	0.0	0.0	27397.0	309914.06	68
2020-02-19	11.3	11.3	11.3	11.3	0.0	0.0	40109.0	453929.1	88
2020-02-18	11.3	11.3	11.3	11.3	-0.1	-0.88	19061.0	215216.44	79
2020-02-17	11.24	11.4	11.24	11.4	-0.1	-0.87	40559.0	459639.26	156
2020-02-16	11.5	11.5	11.4	11.5	0.06	0.52	68938.0	789874.32	127
2020-02-13	11.44	11.7	11.4	11.44	0.02	0.18	81378.0	936310.14	247
2020-02-12	11.42	11.42	11.42	11.42	0.02	0.18	16573.0	189039.48	77
2020-02-11	11.4	11.42	11.4	11.4	0.0	0.0	30238.0	344586.2	125
2020-02-10	11.4	11.4	11.4	11.4	0.0	0.0	20733.0	236323.7	83
2020-02-09	11.52	11.56	11.36	11.4	-0.18	-1.55	84263.0	966114.94	162
2020-02-06	11.54	11.58	11.54	11.58	-0.04	-0.34	35836.0	414283.38	78
2020-02-05	11.52	11.68	11.52	11.62	0.1	0.87	99487.0	1150262.5	155
2020-02-04	11.5	11.72	11.48	11.52	-0.02	-0.17	109080.0	1257736.3	169
2020-02-03	11.6	11.7	11.54	11.54	-0.04	-0.35	50258.0	582870.78	110
2020-02-02	11.48	12.22	11.48	11.58	0.18	1.58	311451.0	3652608.42	495
2020-01-30	11.54	11.54	11.4	11.4	0.0	0.0	30003.0	343739.78	104
2020-01-29	11.4	11.56	11.38	11.4	0.08	0.71	39243.0	448534.36	60
2020-01-28				11.32	0.0	0.0	3138.0	35711.64	39
2020-01-27	11.38	11.38	11.32	11.32	-0.08	-0.7	31664.0	359690.52	99
2020-01-26	11.48	11.48	11.4	11.4	-0.06	-0.52	46563.0	532184.8	117
2020-01-23	11.42	11.6	11.42	11.46	0.02	0.17	55368.0	637104.44	139
2020-01-22	11.4	11.44	11.4	11.44	-0.04	-0.35	24136.0	275813.02	87
2020-01-21	11.42	11.78	11.4	11.48	-0.02	-0.17	172699.0	1987354.04	322
2020-01-20	11.54	11.64	11.42	11.5	-0.32	-2.71	249413.0	2875470.08	498
2020-01-19	11.4	11.88	11.22	11.82	0.34	2.96	221966.0	2563441.22	394
2020-01-16	10.98	11.48	10.98	11.48	0.56	5.13	195922.0	2197447.54	239
2020-01-15	11.1	11.1	10.92	10.92	-0.18	-1.62	26239.0	288739.24	106
2020-01-14	11.1	11.1	10.98	11.1	0.08	0.73	40602.0	449254.62	99
2020-01-13	10.92	11.02	10.92	11.02	0.02	0.18	43792.0	480720.26	88
2020-01-12	11.06	11.06	11.0	11.0	0.0	0.0	23810.0	261904.8	73
2020-01-09	10.96	11.0	10.96	11.0	0.04	0.36	55542.0	610506.18	104
2020-01-08	11.0	11.0	10.9	10.96	-0.2	-1.79	46608.0	510727.66	101
2020-01-07	11.16	11.16	11.16	11.16	0.2	1.82	16644.0	182929.04	82
2020-01-06	10.9	11.0	10.76	10.96	0.2	1.86	83896.0	912319.08	140
2020-01-05	10.9	10.92	10.74	10.76	-0.2	-1.82	90117.0	978542.42	136
2020-01-02	10.9	11.18	10.88	10.96	0.12	1.11	75540.0	829013.04	216
2020-01-01	10.84	10.9	10.82	10.84	-0.06	-0.55	89218.0	969594.3	178
2019-12-31	11.12	11.12	10.8	10.9	-0.3	-2.68	281933.0	3083852.12	445
2019-12-30	10.48	11.5	10.48	11.2	0.72	6.87	883440.0	9868187.5	832
2019-12-29	10.28	10.5	10.28	10.48	0.2	1.95	44081.0	458569.86	89
2019-12-26	10.24	10.28	10.24	10.28	0.04	0.39	31262.0	320927.26	72
2019-12-25	10.3	10.3	10.16	10.24	-0.04	-0.39	46433.0	474461.02	64
2019-12-24	10.28	10.28	10.22	10.28	0.08	0.78	27021.0	276415.8	66
2019-12-23	10.1	10.28	10.1	10.2	0.1	0.99	69343.0	705548.9	90
2019-12-22	10.12	10.14	10.1	10.1	0.0	0.0	19833.0	200984.2	49
2019-12-19	10.1	10.1	10.04	10.1	-0.1	-0.98	143261.0	1443335.94	142
2019-12-18	10.14	10.2	10.14	10.2	0.1	0.99	23727.0	241729.04	47
2019-12-17	10.2	10.26	10.1	10.1	-0.1	-0.98	30230.0	307109.84	66
2019-12-16	10.16	10.2	10.16	10.2	0.1	0.99	44231.0	450554.04	71
2019-12-15	10.04	10.1	10.04	10.1	0.08	0.8	29608.0	299046.96	70
2019-12-12	10.02	10.32	10.0	10.02	0.0	0.0	183589.0	1861959.04	198
2019-12-11	10.04	10.04	10.02	10.02	0.02	0.2	19172.0	192444.84	69
2019-12-10	10.14	10.14	10.0	10.0	-0.08	-0.79	42124.0	424249.22	81
2019-12-09	10.1	10.4	10.02	10.08	0.02	0.2	291003.0	2962844.9	246
2019-12-08	10.08	10.08	9.95	10.06	0.04	0.4	43014.0	430878.54	82
2019-12-05	9.9	10.02	9.9	10.02	0.21	2.14	20893.0	207591.25	66
2019-12-04	9.81	9.81	9.81	9.81	-0.01	-0.1	5846.0	57405.66	50
2019-12-03	9.81	9.82	9.81	9.82	0.0	0.0	8198.0	80473.36	50
2019-12-02	9.85	9.85	9.81	9.82	-0.02	-0.2	42940.0	422246.07	106
2019-12-01	9.8	9.85	9.8	9.84	0.0	0.0	30448.0	299094.54	78
2019-11-28	9.9	9.9	9.84	9.84	-0.06	-0.61	174118.0	1717748.71	187
2019-11-27	9.85	10.0	9.85	9.9	0.0	0.0	65496.0	648735.26	111
2019-11-26	9.92	9.92	9.9	9.9	-0.04	-0.4	46300.0	458747.64	102
2019-11-25	9.99	10.0	9.92	9.94	-0.1	-1.0	43184.0	430348.62	98
2019-11-24	10.0	10.08	10.0	10.04	-0.06	-0.59	87146.0	872356.02	102
2019-11-21	10.1	10.1	10.1	10.1	-0.14	-1.37	19575.0	197980.28	68
2019-11-20	10.22	10.26	10.22	10.24	0.06	0.59	31854.0	325864.62	47
2019-11-19	10.2	10.24	10.18	10.18	-0.04	-0.39	35502.0	362430.68	54
2019-11-18	10.16	10.22	10.16	10.22	-0.06	-0.58	37450.0	382337.72	87
2019-11-17	10.2	10.28	10.16	10.28	0.14	1.38	54874.0	560907.84	68
2019-11-14	10.14	10.14	10.14	10.14	0.0	0.0	9569.0	97186.0	33
2019-11-13	10.12	10.14	10.12	10.14	0.0	0.0	39009.0	395446.62	47
2019-11-12	10.14	10.14	10.14	10.14	0.0	0.0	19946.0	202276.88	33
2019-11-11	10.14	10.14	10.14	10.14	-0.02	-0.2	5861.0	59494.98	30
2019-11-10	10.2	10.2	10.16	10.16	0.0	0.0	13173.0	134073.74	52
2019-11-07	10.2	10.2	10.16	10.16	0.02	0.2	10076.0	102626.2	31
2019-11-06				10.14	0.0	0.0	5565.0	56618.56	37
2019-11-05	10.14	10.14	10.14	10.14	-0.06	-0.59	7350.0	74658.26	32
2019-11-04	10.14	10.2	10.14	10.2	-0.04	-0.39	21288.0	216656.98	33
2019-11-03	10.14	10.24	10.14	10.24	0.04	0.39	22500.0	229772.62	53
2019-10-31				10.2	0.0	0.0	5550.0	56488.52	38
2019-10-30	10.2	10.2	10.2	10.2	0.06	0.59	4217.0	42984.58	19
2019-10-29	10.5	10.5	10.14	10.14	-0.02	-0.2	72930.0	744266.28	81
2019-10-28	10.14	10.16	10.14	10.16	-0.04	-0.39	21448.0	217720.56	27
2019-10-27	10.2	10.2	10.14	10.2	-0.16	-1.54	81939.0	832399.78	71
2019-10-24	10.3	10.5	10.3	10.36	0.2	1.97	68694.0	712415.14	191
2019-10-23	10.16	10.16	10.16	10.16	-0.04	-0.39	9461.0	96339.32	29
2019-10-22	10.2	10.2	10.2	10.2	-0.1	-0.97	12889.0	131258.44	30
2019-10-21	10.12	10.3	10.12	10.3	0.14	1.38	18059.0	184133.28	46
2019-10-20	10.04	10.16	10.04	10.16	0.12	1.2	60034.0	605900.44	76
2019-10-17	10.04	10.04	10.04	10.04	0.04	0.4	9587.0	96212.56	36
2019-10-16	10.0	10.0	10.0	10.0	-0.04	-0.4	6619.0	66216.14	17
2019-10-15	10.02	10.04	10.0	10.04	-0.06	-0.59	60198.0	602340.51	59
2019-10-14	10.1	10.1	10.1	10.1	0.0	0.0	12571.0	126825.22	36
2019-10-13	10.02	10.1	10.02	10.1	0.1	1.0	33760.0	339263.78	25
2019-10-10	10.06	10.06	10.0	10.0	-0.04	-0.4	46155.0	462458.34	61
2019-10-09	10.04	10.04	10.04	10.04	-0.04	-0.4	8369.0	84157.34	31
2019-10-08	10.0	10.08	10.0	10.08	0.06	0.6	60705.0	610467.96	76
2019-10-07	10.06	10.06	10.02	10.02	-0.06	-0.6	25133.0	252197.52	42
2019-10-06	10.08	10.08	10.08	10.08	0.06	0.6	11736.0	118263.58	20
2019-10-03	10.12	10.12	10.02	10.02	-0.08	-0.79	48128.0	484328.04	37
2019-10-02	10.1	10.1	10.1	10.1	0.0	0.0	42883.0	432699.18	48
2019-10-01	10.06	10.1	10.02	10.1	0.06	0.6	50955.0	513621.08	48
2019-09-30	10.04	10.06	10.04	10.04	0.04	0.4	24094.0	242152.62	38
2019-09-29	10.0	10.0	10.0	10.0	0.0	0.0	11122.0	111277.54	19
2019-09-26	10.12	10.12	9.98	10.0	-0.12	-1.19	162663.0	1635337.99	103
2019-09-25	10.1	10.12	10.1	10.12	0.08	0.8	19444.0	196602.4	35
2019-09-24	10.06	10.1	10.04	10.04	-0.02	-0.2	34401.0	346405.82	44
2019-09-22				10.06	0.0	0.0	3385.0	34052.3	12
2019-09-19				10.06	0.0	0.0	3369.0	33917.72	24
2019-09-18				10.06	0.0	0.0	5874.0	59344.9	21
2019-09-17	10.06	10.06	10.06	10.06	0.0	0.0	10856.0	109272.52	24
2019-09-16	10.06	10.06	10.06	10.06	0.0	0.0	16347.0	164477.64	30
2019-09-15	10.06	10.06	10.0	10.06	-0.06	-0.59	79440.0	796821.94	54
2019-09-12	10.16	10.16	10.12	10.12	0.02	0.2	34642.0	351046.26	33
2019-09-11	10.1	10.16	10.1	10.1	-0.08	-0.79	17831.0	180353.66	26
2019-09-10				10.18	0.0	0.0	3173.0	32058.6	18
2019-09-09	10.24	10.3	10.18	10.18	0.08	0.79	27073.0	276639.44	81
2019-09-08	10.12	10.12	10.1	10.1	0.0	0.0	8800.0	88821.72	36
2019-09-05				10.1	0.0	0.0	6067.0	60821.9	25
2019-09-04	10.1	10.1	10.1	10.1	0.0	0.0	58468.0	590431.96	39
2019-09-03	10.1	10.1	9.98	10.1	0.0	0.0	124274.0	1251089.67	50
2019-09-02	10.1	10.1	10.1	10.1	0.1	1.0	15197.0	153327.8	44
2019-09-01	10.1	10.1	10.0	10.0	-0.08	-0.79	31754.0	319916.3	59
2019-08-29	10.0	10.08	9.96	10.08	-0.02	-0.2	82071.0	822641.62	49
2019-08-28	9.95	10.1	9.95	10.1	0.11	1.1	39701.0	399305.41	48
2019-08-27	10.0	10.0	9.98	9.99	0.01	0.1	21889.0	218693.73	46
2019-08-26	10.0	10.0	9.98	9.98	-0.04	-0.4	38039.0	380210.38	36
2019-08-25	10.02	10.02	10.02	10.02	-0.04	-0.4	28249.0	283053.4	50
2019-08-22	9.98	10.06	9.98	10.06	0.08	0.8	90056.0	904598.56	75
2019-08-21	9.91	9.98	9.91	9.98	0.08	0.81	18542.0	184487.23	51
2019-08-20	9.95	9.95	9.9	9.9	-0.1	-1.0	18861.0	187245.59	65
2019-08-19	9.99	10.0	9.99	10.0	-0.06	-0.6	31017.0	308411.66	102
2019-08-18	10.08	10.08	10.06	10.06	-0.1	-0.98	97370.0	979820.74	101
2019-08-08	10.26	10.26	10.04	10.16	0.19	1.91	29180.0	294491.34	101
2019-08-07	10.3	10.3	9.97	9.97	0.05	0.5	57767.0	586886.94	97
2019-08-06	10.1	10.14	9.8	9.92	-0.16	-1.59	84233.0	841156.95	104
2019-08-05	10.0	10.14	10.0	10.08	0.04	0.4	81895.0	824826.62	102
2019-08-04	10.14	10.14	10.02	10.04	-0.06	-0.59	41784.0	420600.25	93
2019-08-01	10.14	10.3	10.04	10.1	0.15	1.51	209172.0	2123148.08	367
2019-07-31	9.95	9.95	9.91	9.95	-0.09	-0.9	77038.0	766039.21	179
2019-07-30	10.0	10.06	9.96	10.04	-0.1	-0.99	50483.0	504587.46	124
2019-07-29	9.9	10.14	9.9	10.14	0.16	1.6	169383.0	1694343.06	265
2019-07-28	9.8	10.04	9.8	9.98	0.18	1.84	119135.0	1182092.04	229
2019-07-25	9.85	9.86	9.78	9.8	-0.05	-0.51	79645.0	781406.94	159
2019-07-24	10.08	10.3	9.84	9.85	-0.11	-1.1	231917.0	2332361.89	404
2019-07-23	9.98	10.1	9.96	9.96	0.03	0.3	66367.0	665348.65	124
2019-07-22	9.9	9.93	9.89	9.93	0.08	0.81	20069.0	198650.19	97
2019-07-21	9.85	9.85	9.85	9.85	-0.05	-0.51	17435.0	172153.15	96
2019-07-18	9.95	9.95	9.9	9.9	-0.07	-0.7	36446.0	361519.61	96
2019-07-17	9.99	9.99	9.97	9.97	-0.07	-0.7	11935.0	119085.29	46
2019-07-16	10.02	10.04	9.98	10.04	-0.06	-0.59	76394.0	764434.14	115
2019-07-15	10.0	10.1	10.0	10.1	0.04	0.4	85745.0	861255.54	76
2019-07-14	10.12	10.18	10.0	10.06	-0.04	-0.4	346551.0	3504184.94	199
2019-07-11	9.96	10.18	9.96	10.1	0.14	1.41	290266.0	2930253.21	238
2019-07-10	9.98	10.1	9.94	9.96	-0.12	-1.19	190834.0	1908284.65	310
2019-07-09	10.22	10.3	10.0	10.08	-0.12	-1.18	465933.0	4708271.8	398
2019-07-08	9.87	10.36	9.87	10.2	0.35	3.55	688431.0	7000442.91	786
2019-07-07	9.61	10.08	9.58	9.85	0.13	1.34	758719.0	7522770.9	765
2019-07-04	9.3	9.8	9.3	9.72	0.39	4.18	313729.0	2977658.41	252
2019-07-03	9.28	9.33	9.2	9.33	0.04	0.43	55297.0	512364.62	126
2019-07-02	9.3	9.3	9.25	9.29	-0.02	-0.21	69561.0	645809.04	92
2019-07-01	9.3	9.32	9.29	9.31	0.01	0.11	76211.0	709165.28	107
2019-06-30	9.29	9.4	9.25	9.3	0.04	0.43	180038.0	1677129.31	233
2019-06-27	9.3	9.38	9.26	9.26	0.0	0.0	281092.0	2619849.35	304
2019-06-26	9.35	9.36	9.25	9.26	0.03	0.33	72658.0	675114.96	96
2019-06-25	9.23	9.37	9.2	9.23	0.06	0.65	101966.0	946046.9	202
2019-06-24	9.27	9.27	9.15	9.17	-0.03	-0.33	75907.0	697603.04	136
2019-06-23	9.26	9.26	9.16	9.2	-0.04	-0.43	108680.0	1002170.37	182
2019-06-20	9.3	9.34	9.16	9.24	-0.15	-1.6	418163.0	3856195.67	429
2019-06-19	9.14	9.87	9.13	9.39	0.24	2.62	1456448.0	13933482.55	1355
2019-06-18	9.29	9.29	9.15	9.15	0.0	0.0	164934.0	1516794.0	162
2019-06-17	9.11	9.4	9.11	9.15	0.03	0.33	407101.0	3752468.89	389
2019-06-16	9.12	9.16	9.09	9.12	0.0	0.0	64540.0	588665.27	159
2019-06-13	9.1	9.18	9.09	9.12	-0.18	-1.94	223794.0	2040350.42	292
2019-06-12	9.14	9.4	9.14	9.3	0.17	1.86	193013.0	1789854.6	270
2019-06-11	9.16	9.24	9.13	9.13	-0.07	-0.76	119522.0	1097708.17	192
2019-06-10	9.11	9.2	9.11	9.2	-0.01	-0.11	76238.0	698299.08	184
2019-06-09	8.96	9.21	8.94	9.21	0.29	3.25	34781.0	314468.65	170
2019-05-30	8.91	8.92	8.91	8.92	0.01	0.11	28431.0	253545.11	77
2019-05-29	8.82	8.92	8.82	8.91	-0.03	-0.34	62197.0	553200.08	120
2019-05-28	9.35	9.36	8.94	8.94	0.03	0.34	154387.0	1403667.66	273
2019-05-27	8.92	8.95	8.9	8.91	-0.02	-0.22	46752.0	417272.03	121
2019-05-26	8.98	8.98	8.92	8.93	-0.05	-0.56	72852.0	651919.63	122
2019-05-23	8.99	8.99	8.96	8.98	-0.02	-0.22	46373.0	416179.25	132
2019-05-22	9.0	9.4	8.99	9.0	0.05	0.56	216780.0	1976979.5	321
2019-05-21	9.0	9.04	8.95	8.95	-0.05	-0.56	33382.0	300072.34	67
2019-05-20	9.0	9.04	9.0	9.0	-0.06	-0.66	34806.0	313682.73	78
2019-05-19	9.09	9.09	9.06	9.06	-0.02	-0.22	83029.0	753910.39	107
2019-05-16	9.07	9.1	9.06	9.08	-0.07	-0.77	37444.0	339822.29	68
2019-05-15	9.1	9.15	9.06	9.15	0.2	2.23	41666.0	379982.06	103
2019-05-14	9.2	9.2	8.95	8.95	-0.12	-1.32	105689.0	956523.37	142
2019-05-13	9.12	9.2	9.07	9.07	-0.1	-1.09	118126.0	1075721.18	111
2019-05-12	9.14	9.24	9.05	9.17	-0.02	-0.22	123631.0	1129157.02	150
2019-05-09	9.19	9.19	9.17	9.19	0.04	0.44	48209.0	442426.03	123
2019-05-08	9.2	9.2	9.14	9.15	-0.03	-0.33	45899.0	420233.77	89
2019-05-07	9.2	9.2	9.15	9.18	-0.01	-0.11	49673.0	455883.15	106
2019-05-06	9.22	9.29	9.1	9.19	-0.14	-1.5	119227.0	1094027.28	186
2019-05-05	9.31	9.33	9.23	9.33	0.04	0.43	157681.0	1464412.0	276
2019-05-02	9.36	9.37	9.24	9.29	-0.13	-1.38	200179.0	1869261.1	455
2019-05-01	9.26	9.8	9.26	9.42	0.17	1.84	717047.0	6864037.53	832
2019-04-30	9.3	9.3	9.25	9.25	-0.07	-0.75	102851.0	954049.77	261
2019-04-29	9.44	9.45	9.14	9.32	-0.15	-1.58	574324.0	5340270.81	743
2019-04-28	9.66	9.7	9.46	9.47	-0.11	-1.15	125484.0	1203820.82	306
2019-04-25	9.6	9.61	9.55	9.58	-0.02	-0.21	97205.0	930694.56	220
2019-04-24	9.68	9.69	9.6	9.6	-0.09	-0.93	178647.0	1724547.38	441
2019-04-23	9.7	9.8	9.65	9.69	-0.02	-0.21	261735.0	2541047.45	482
2019-04-22	9.75	9.95	9.7	9.71	-0.09	-0.92	495833.0	4857975.67	734
2019-04-21	9.8	9.9	9.74	9.8	-0.03	-0.31	264224.0	2587794.91	423
2019-04-18	9.95	9.95	9.8	9.83	-0.12	-1.21	266403.0	2629388.84	463
2019-04-17	9.96	10.0	9.88	9.95	-0.05	-0.5	519545.0	5159257.76	628
2019-04-16	10.04	10.14	9.98	10.0	-0.1	-0.99	272061.0	2737475.22	536
2019-04-15	10.0	10.18	9.91	10.1	0.1	1.0	645183.0	6464044.85	911
2019-04-14	10.1	10.16	9.95	10.0	-0.2	-1.96	507229.0	5097750.83	571
2019-04-11	10.16	10.3	10.1	10.2	0.08	0.79	645375.0	6566663.42	678
2019-04-10	10.28	10.32	10.1	10.12	-0.16	-1.56	677206.0	6883088.64	689
2019-04-09	10.12	10.58	10.12	10.28	0.06	0.59	1351495.0	13938537.34	1137
2019-04-08	10.1	10.38	10.02	10.22	-0.06	-0.58	413308.0	4215142.3	585
2019-04-07	10.4	10.5	10.14	10.28	-0.14	-1.34	762250.0	7873161.28	758
2019-04-04	10.54	10.72	10.3	10.42	-0.08	-0.76	1221611.0	12802851.92	1333
2019-04-03	10.0	10.7	10.0	10.5	0.5	5.0	2591348.0	27062576.56	2325
2019-04-02	10.46	10.58	10.0	10.0	-0.5	-4.76	1069354.0	11105787.16	1213
2019-04-01	10.76	10.92	10.34	10.5	-0.04	-0.38	2322923.0	24720774.86	2237
2019-03-31	11.0	11.86	10.2	10.54	-0.3	-2.77	5693064.0	62801985.02	4390
2019-03-28	9.75	10.84	9.75	10.84	0.97	9.83	2502338.0	26388978.08	2461
2019-03-27	9.31	10.22	9.1	9.87	0.47	5.0	1489980.0	14558097.2	1710
2019-03-26	9.5	9.6	9.4	9.4	-0.19	-1.98	180981.0	1718890.92	457
2019-03-25	9.7	9.95	9.51	9.59	-0.17	-1.74	567803.0	5541120.87	674
2019-03-24	10.08	10.14	9.75	9.76	-0.44	-4.31	651723.0	6504811.73	1023
2019-03-21	10.64	10.64	10.18	10.2	-0.44	-4.14	1333265.0	13821851.98	1522
2019-03-20	11.0	11.0	10.36	10.64	0.64	6.4	2450037.0	26393075.68	2307
