# Supplementary material for: Effective short-term forecasts of Saudi stock price trends using technical indicators and large-scale multivariate time series
Source: PeerJ Comput Sci. 2023 Jan 6;9:e1205. doi: 10.7717/peerj-cs.1205 (PMC10280263; doi:10.7717/peerj-cs.1205)
Supplement: Supplemental Information 3 [file peerj-cs-09-1205-s003.zip › TASI Dataset 2021/TAWUNIYA_8010.csv]

date	open	high	low	close	change	change_percent	volume_traded	value_traded_SAR	number_trades
2020-03-19	57.3	62.2	57.3	60.0	1.5	2.56	609839.0	36864784.2	1740
2020-03-18	57.3	59.2	56.5	58.5	3.5	6.36	282447.0	16401052.2	831
2020-03-17	53.1	57.4	52.2	55.0	1.2	2.23	261983.0	14413864.4	1071
2020-03-16	59.3	59.3	53.8	53.8	-5.9	-9.88	465337.0	26355938.1	2124
2020-03-15	63.8	63.8	59.7	59.7	-2.6	-4.17	267183.0	16242417.5	563
2020-03-12	60.0	63.0	60.0	62.3	-2.1	-3.26	188770.0	11729811.4	693
2020-03-11	67.0	67.0	64.0	64.4	-2.0	-3.01	355626.0	23247926.7	1331
2020-03-10	67.5	67.5	64.3	66.4	3.0	4.73	445100.0	29381469.8	1548
2020-03-09	57.8	66.0	57.8	63.4	-0.8	-1.25	807621.0	48920598.0	1866
2020-03-08	63.5	65.5	63.5	64.2	-6.3	-8.94	835169.0	53457613.3	1162
2020-03-05	73.0	74.3	70.5	70.5	-0.9	-1.26	302766.0	22125663.4	879
2020-03-04	71.0	72.7	69.2	71.4	0.0	0.0	178769.0	12764719.8	604
2020-03-03	66.9	71.5	66.1	71.4	6.4	9.85	231238.0	15873434.6	842
2020-03-02	66.0	67.8	64.5	65.0	0.9	1.4	367772.0	24447408.4	1303
2020-03-01	67.1	67.1	64.0	64.1	-4.7	-6.83	251156.0	16312019.7	639
2020-02-27	72.0	73.3	68.8	68.8	-3.4	-4.71	270931.0	19106534.5	781
2020-02-26	73.0	73.6	71.1	72.2	-2.0	-2.7	243623.0	17515254.2	921
2020-02-25	76.0	76.1	74.0	74.2	-2.2	-2.88	209116.0	15608890.4	916
2020-02-24	77.1	77.2	76.1	76.4	-1.2	-1.55	110877.0	8485869.9	724
2020-02-23	78.8	79.1	77.1	77.6	-1.2	-1.52	42163.0	3291759.9	237
2020-02-20	78.5	79.2	78.1	78.8	0.3	0.38	78899.0	6206356.5	383
2020-02-19	77.4	78.9	76.8	78.5	1.0	1.29	216270.0	16943953.2	712
2020-02-18	75.8	79.0	75.5	77.5	2.3	3.06	199223.0	15420549.1	684
2020-02-17	75.3	76.5	75.1	75.2	0.4	0.53	125591.0	9500904.9	336
2020-02-16	76.3	76.4	74.7	74.8	-2.7	-3.48	357309.0	27035525.5	891
2020-02-13	74.8	79.0	74.8	77.5	2.7	3.61	450797.0	34864758.5	1362
2020-02-12	72.9	75.0	72.6	74.8	1.9	2.61	360410.0	26724186.8	517
2020-02-11	74.8	74.8	72.9	72.9	-1.6	-2.15	48116.0	3536413.4	282
2020-02-10	73.6	74.6	73.6	74.5	0.5	0.68	406363.0	30080896.6	362
2020-02-09	74.7	74.7	73.7	74.0	-0.4	-0.54	115147.0	8531425.0	236
2020-02-06	74.6	74.9	74.0	74.4	-0.1	-0.13	95609.0	7092352.4	284
2020-02-05	75.0	76.1	74.5	74.5	-0.3	-0.4	137435.0	10331651.2	439
2020-02-04	75.0	75.3	74.5	74.8	0.6	0.81	119462.0	8937487.0	361
2020-02-03	74.0	75.2	73.9	74.2	0.0	0.0	114147.0	8488371.7	594
2020-02-02	74.4	75.1	74.0	74.2	-0.8	-1.07	52280.0	3891500.2	186
2020-01-30	74.5	76.0	74.5	75.0	0.5	0.67	349264.0	26216679.1	492
2020-01-29	74.6	75.2	74.4	74.5	0.0	0.0	222873.0	16659422.5	491
2020-01-28	75.3	75.7	74.5	74.5	-0.5	-0.67	291579.0	21870893.4	565
2020-01-27	77.6	77.7	75.0	75.0	-3.2	-4.09	284245.0	21593505.6	387
2020-01-26	78.2	78.5	77.0	78.2	0.1	0.13	112164.0	8705818.3	230
2020-01-23	78.4	79.1	78.0	78.1	-0.3	-0.38	284011.0	22389897.5	385
2020-01-22	78.8	78.8	78.4	78.4	-0.2	-0.25	60914.0	4783277.3	300
2020-01-21	78.8	79.7	78.3	78.6	-0.1	-0.13	65243.0	5155055.1	536
2020-01-20	78.9	79.5	78.1	78.7	-0.3	-0.38	120633.0	9514921.6	401
2020-01-19	80.5	80.5	79.0	79.0	-1.5	-1.86	150888.0	12047118.9	319
2020-01-16	79.4	80.5	79.0	80.5	1.0	1.26	89953.0	7176432.0	376
2020-01-15	78.8	80.5	78.2	79.5	1.0	1.27	513893.0	41018951.0	862
2020-01-14	79.1	79.4	78.2	78.5	-0.5	-0.63	135182.0	10651020.8	466
2020-01-13	80.3	80.3	78.7	79.0	0.0	0.0	76794.0	6069198.5	411
2020-01-12	80.2	81.9	78.6	79.0	1.4	1.8	110128.0	8799483.8	398
2020-01-09	76.5	80.0	76.5	77.6	1.6	2.11	311131.0	24211219.2	464
2020-01-08	73.7	76.3	73.4	76.0	1.5	2.01	78313.0	5863049.8	292
2020-01-07	74.7	76.0	74.0	74.5	0.4	0.54	138606.0	10381451.3	340
2020-01-06	75.0	75.4	74.0	74.1	-0.9	-1.2	152278.0	11336607.7	928
2020-01-05	77.2	78.0	75.0	75.0	-1.9	-2.47	209336.0	16026502.4	632
2020-01-02	76.3	76.9	76.0	76.9	0.6	0.79	93639.0	7161632.0	636
2020-01-01	76.4	77.0	76.1	76.3	-0.4	-0.52	35749.0	2728010.2	104
2019-12-31	76.6	77.7	75.5	76.7	0.7	0.92	97744.0	7487112.9	327
2019-12-30	77.0	77.4	76.0	76.0	-1.1	-1.43	118741.0	9161863.3	367
2019-12-29	76.1	77.1	76.0	77.1	0.7	0.92	89290.0	6866279.7	380
2019-12-26	76.9	77.0	76.2	76.4	-0.6	-0.78	62147.0	4757636.8	182
2019-12-25	78.0	78.1	76.7	77.0	-1.0	-1.28	92796.0	7209403.6	170
2019-12-24	78.0	78.2	77.1	78.0	-0.3	-0.38	105512.0	8226209.0	276
2019-12-23	77.5	78.3	77.4	78.3	0.8	1.03	315662.0	24560519.0	528
2019-12-22	77.1	77.8	76.3	77.5	0.0	0.0	109146.0	8445837.6	301
2019-12-19	77.2	78.0	76.2	77.5	0.5	0.65	254130.0	19728274.3	434
2019-12-18	75.0	77.4	74.8	77.0	2.2	2.94	237639.0	18119132.2	575
2019-12-17	74.4	75.5	73.7	74.8	0.9	1.22	217052.0	16253779.4	512
2019-12-16	74.2	75.3	73.7	73.9	0.4	0.54	197329.0	14661509.0	542
2019-12-15	73.2	73.5	72.2	73.5	0.9	1.24	45424.0	3316851.1	127
2019-12-12	72.5	73.9	72.5	72.6	0.2	0.28	100833.0	7381296.2	304
2019-12-11	74.0	74.0	72.4	72.4	-0.6	-0.82	65723.0	4804524.0	322
2019-12-10	73.9	74.2	73.0	73.0	-0.9	-1.22	122771.0	9071785.3	338
2019-12-09	73.6	74.8	73.2	73.9	-0.1	-0.14	118766.0	8776157.3	475
2019-12-08	70.0	75.0	70.0	74.0	4.0	5.71	194180.0	14207004.4	528
2019-12-05	68.6	70.2	68.5	70.0	1.5	2.19	112633.0	7808288.5	372
2019-12-04	69.4	69.5	68.0	68.5	-1.4	-2.0	148496.0	10173340.6	452
2019-12-03	70.1	70.2	69.0	69.9	-0.1	-0.14	192840.0	13466832.3	570
2019-12-02	70.0	70.0	69.0	70.0	0.0	0.0	99419.0	6931619.6	389
2019-12-01	69.8	70.5	69.8	70.0	0.2	0.29	71247.0	5000825.8	143
2019-11-28	70.3	71.0	69.8	69.8	-1.2	-1.69	95205.0	6678486.9	388
2019-11-27	71.4	71.5	70.1	71.0	-0.5	-0.7	73510.0	5180431.8	244
2019-11-26	72.3	72.4	70.1	71.5	-1.2	-1.65	1126673.0	80386225.4	1034
2019-11-25	73.0	75.0	72.3	72.7	-0.6	-0.82	258461.0	18855198.4	988
2019-11-24	74.0	74.0	72.8	73.3	-1.2	-1.61	122240.0	8976990.7	205
2019-11-21	74.4	75.0	73.8	74.5	-0.5	-0.67	121077.0	8982447.1	550
2019-11-20	73.0	75.0	73.0	75.0	1.5	2.04	239489.0	17857259.9	866
2019-11-19	71.8	73.5	71.5	73.5	1.4	1.94	147451.0	10718800.6	508
2019-11-18	69.6	72.5	69.6	72.1	1.8	2.56	204813.0	14710812.7	667
2019-11-17	70.9	70.9	70.0	70.3	-0.6	-0.85	32514.0	2292649.6	150
2019-11-14	70.2	70.9	70.0	70.9	0.3	0.42	166812.0	11761183.0	577
2019-11-13	70.5	70.9	70.0	70.6	-0.3	-0.42	75736.0	5334999.7	434
2019-11-12	68.7	70.9	68.7	70.9	1.4	2.01	239210.0	16712925.2	828
2019-11-11	68.4	69.5	68.0	69.5	1.5	2.21	194065.0	13409759.8	525
2019-11-10	68.4	69.5	67.9	68.0	0.0	0.0	77069.0	5272342.7	281
2019-11-07	69.3	69.5	67.7	68.0	-1.5	-2.16	247074.0	16959832.4	618
2019-11-06	71.5	72.0	69.5	69.5	-2.0	-2.8	126074.0	8906476.1	1298
2019-11-05	71.0	71.7	70.2	71.5	2.6	3.77	291327.0	20765683.4	889
2019-11-04	68.0	69.8	67.7	68.9	1.2	1.77	281648.0	19238666.0	657
2019-11-03	70.2	70.5	67.7	67.7	-2.8	-3.97	62203.0	4297532.6	190
2019-10-31	70.0	70.8	70.0	70.5	-0.2	-0.28	178637.0	12569242.6	502
2019-10-30	70.0	70.8	69.6	70.7	0.2	0.28	136442.0	9576506.0	407
2019-10-29	70.3	71.0	69.6	70.5	0.1	0.14	151975.0	10714107.1	623
2019-10-28	69.5	71.0	69.4	70.4	1.1	1.59	97088.0	6830897.4	337
2019-10-27	70.5	70.6	69.3	69.3	-1.3	-1.84	53585.0	3767937.4	135
2019-10-24	70.4	70.9	70.3	70.6	-0.1	-0.14	135533.0	9554896.9	525
2019-10-23	70.9	71.0	70.3	70.7	-0.2	-0.28	161195.0	11406463.8	425
2019-10-22	71.0	72.0	70.6	70.9	-0.1	-0.14	329868.0	23440776.7	955
2019-10-21	70.9	71.0	70.2	71.0	0.0	0.0	247104.0	17417865.1	330
2019-10-20	72.9	72.9	71.0	71.0	-1.9	-2.61	163015.0	11763850.0	406
2019-10-17	70.4	73.0	70.4	72.9	2.5	3.55	117447.0	8460910.2	395
2019-10-16	69.5	70.4	68.7	70.4	0.9	1.29	68647.0	4781787.7	946
2019-10-15	70.3	71.0	69.5	69.5	-1.5	-2.11	45546.0	3190814.7	200
2019-10-14	71.7	71.7	69.6	71.0	-1.5	-2.07	568916.0	40953586.9	370
2019-10-13	71.5	73.0	71.5	72.5	0.1	0.14	53648.0	3882911.4	131
2019-10-10	71.7	72.4	70.4	72.4	0.9	1.26	86891.0	6187346.8	345
2019-10-09	70.9	73.0	70.9	71.5	0.1	0.14	346821.0	24924168.8	817
2019-10-08	69.3	71.4	68.3	71.4	2.2	3.18	305701.0	21483174.7	822
2019-10-07	68.2	69.7	68.2	69.2	1.0	1.47	224399.0	15496304.7	433
2019-10-06	67.5	68.6	67.5	68.2	0.7	1.04	118376.0	8069841.4	235
2019-10-03	66.3	67.5	66.1	67.5	1.2	1.81	62932.0	4205566.8	287
2019-10-02	67.0	67.2	66.3	66.3	-1.0	-1.49	100945.0	6739712.9	352
2019-10-01	68.2	68.2	67.0	67.3	-0.5	-0.74	100972.0	6815486.1	393
2019-09-30	67.7	68.2	67.5	67.8	0.3	0.44	327580.0	22222676.2	520
2019-09-29	67.3	67.5	67.1	67.5	0.5	0.75	42856.0	2882601.1	169
2019-09-26	68.1	68.4	66.8	67.0	-1.6	-2.33	490819.0	33228266.2	586
2019-09-25	68.7	69.0	68.1	68.6	-0.5	-0.72	245471.0	16803877.0	428
2019-09-24	68.8	69.3	68.6	69.1	0.2	0.29	149931.0	10331428.1	367
2019-09-22	69.0	69.2	68.0	68.9	-0.7	-1.01	77892.0	5344761.5	193
2019-09-19	67.7	69.6	67.5	69.6	1.3	1.9	818407.0	56605467.7	965
2019-09-18	66.9	68.3	66.2	68.3	1.4	2.09	290474.0	19431944.4	695
2019-09-17	66.1	66.9	65.5	66.9	-0.3	-0.45	256842.0	16975345.7	463
2019-09-16	65.0	67.2	65.0	67.2	2.3	3.54	208239.0	13792015.1	611
2019-09-15	65.0	65.2	64.6	64.9	-0.6	-0.92	74511.0	4836340.3	214
2019-09-12	66.5	67.0	65.5	65.5	-0.7	-1.06	87462.0	5810902.8	343
2019-09-11	67.9	67.9	65.6	66.2	-1.4	-2.07	93607.0	6214420.5	436
2019-09-10	67.5	68.0	67.0	67.6	-0.3	-0.44	103072.0	6950804.1	418
2019-09-09	67.9	67.9	67.0	67.9	-0.1	-0.15	138447.0	9352811.0	726
2019-09-08	69.3	69.4	67.9	68.0	-0.9	-1.31	112539.0	7680346.8	339
2019-09-05	69.8	69.9	68.5	68.9	-1.0	-1.43	364481.0	25142079.2	568
2019-09-04	68.6	69.9	68.6	69.9	1.3	1.9	367491.0	25491589.6	793
2019-09-03	68.0	68.7	67.8	68.6	0.2	0.29	179417.0	12219004.0	414
2019-09-02	68.0	68.7	66.5	68.4	0.9	1.33	369030.0	25099685.1	620
2019-09-01	67.5	67.5	66.5	67.5	1.3	1.96	95880.0	6421864.4	267
2019-08-29	68.0	69.2	66.0	66.2	-1.8	-2.65	599543.0	40879238.4	1145
2019-08-28	64.1	68.5	64.0	68.0	2.6	3.98	811598.0	54092377.0	2157
2019-08-27	66.7	67.0	62.7	65.4	-1.6	-2.39	4737239.0	305179016.3	8585
2019-08-26	68.5	68.5	65.6	67.0	-1.5	-2.19	553806.0	37016438.2	2215
2019-08-25	70.2	70.2	68.2	68.5	-1.5	-2.14	96903.0	6674395.5	229
2019-08-22	70.0	70.5	69.0	70.0	-0.3	-0.43	552039.0	39416725.7	671
2019-08-21	72.1	72.1	69.7	70.3	-1.7	-2.36	215577.0	15248491.1	939
2019-08-20	72.0	72.4	71.5	72.0	0.2	0.28	198832.0	14323088.9	825
2019-08-19	72.0	72.2	71.6	71.8	-0.2	-0.28	217546.0	15642096.0	2442
2019-08-18	72.1	72.6	72.0	72.0	0.6	0.84	97844.0	7063413.6	273
2019-08-08	71.1	72.0	71.1	71.4	-0.3	-0.42	167188.0	11979623.4	381
2019-08-07	72.0	72.0	70.6	71.7	0.3	0.42	280347.0	19938762.1	724
2019-08-06	71.6	72.7	70.0	71.4	-0.6	-0.83	332694.0	23666661.8	1227
2019-08-05	72.6	73.1	72.0	72.0	-1.0	-1.37	259829.0	18906947.4	1683
2019-08-04	74.7	74.9	73.0	73.0	-2.0	-2.67	36441.0	2679081.6	198
2019-08-01	74.2	75.9	73.7	75.0	0.7	0.94	40852.0	3059644.1	884
2019-07-31	74.0	75.5	74.0	74.3	0.5	0.68	98404.0	7377032.5	800
2019-07-30	72.8	74.5	72.8	73.8	1.0	1.37	81531.0	6039731.9	288
2019-07-29	73.8	74.0	72.7	72.8	-1.3	-1.75	48963.0	3586641.0	870
2019-07-28	72.6	74.1	71.5	74.1	2.1	2.92	57486.0	4189853.4	181
2019-07-25	72.2	72.9	71.5	72.0	-0.1	-0.14	260337.0	18744299.0	462
2019-07-24	74.5	74.5	72.1	72.1	-2.6	-3.48	150489.0	11055634.6	310
2019-07-23	75.0	75.5	74.7	74.7	-0.5	-0.66	49424.0	3703013.5	137
2019-07-22	75.0	75.8	74.9	75.2	0.2	0.27	68513.0	5155052.2	250
2019-07-21	75.6	75.6	74.9	75.0	-0.6	-0.79	76975.0	5778270.2	159
2019-07-18	74.9	76.0	74.9	75.6	0.3	0.4	257600.0	19462480.2	380
2019-07-17	75.5	75.9	75.2	75.3	-0.2	-0.26	207709.0	15692522.2	308
2019-07-16	74.8	75.8	74.8	75.5	0.9	1.21	256765.0	19308986.8	442
2019-07-15	75.4	75.4	74.5	74.6	-0.6	-0.8	135788.0	10168882.5	265
2019-07-14	74.5	75.8	74.5	75.2	0.6	0.8	215983.0	16244436.4	348
2019-07-11	73.2	75.5	73.0	74.6	1.0	1.36	380422.0	28337798.8	417
2019-07-10	73.5	73.9	73.0	73.6	-0.2	-0.27	73899.0	5438986.1	201
2019-07-09	72.7	74.5	72.6	73.8	1.1	1.51	188257.0	13877553.3	338
2019-07-08	72.7	73.4	72.6	72.7	-0.3	-0.41	88732.0	6476434.8	144
2019-07-07	72.1	73.0	72.1	73.0	0.2	0.27	88955.0	6475268.1	92
2019-07-04	73.4	73.4	72.8	72.8	-0.6	-0.82	152585.0	11145129.4	279
2019-07-03	72.4	73.6	71.9	73.4	1.4	1.94	153620.0	11173835.3	425
2019-07-02	71.5	72.9	71.5	72.0	0.6	0.84	176086.0	12730487.7	464
2019-07-01	71.9	72.0	71.4	71.4	-0.1	-0.14	133258.0	9582942.3	402
2019-06-30	70.4	71.5	70.4	71.5	1.5	2.14	163679.0	11665241.9	327
2019-06-27	70.9	70.9	69.7	70.0	0.0	0.0	105376.0	7411527.3	551
2019-06-26	71.2	71.9	69.7	70.0	-1.2	-1.69	507932.0	36175781.6	888
2019-06-25	69.2	71.3	68.9	71.2	1.7	2.45	257216.0	17924087.8	378
2019-06-24	70.5	70.5	68.8	69.5	-1.2	-1.7	200562.0	13969164.5	380
2019-06-23	71.8	71.8	70.0	70.7	-1.1	-1.53	85726.0	6055219.8	287
2019-06-20	73.5	73.5	71.6	71.8	-1.9	-2.58	578716.0	41629178.1	738
2019-06-19	74.3	74.8	73.4	73.7	-0.3	-0.41	365216.0	27072980.9	419
2019-06-18	73.2	74.2	73.1	74.0	1.0	1.37	429525.0	31581440.1	650
2019-06-17	71.8	73.0	71.8	73.0	1.1	1.53	290885.0	21054464.9	625
2019-06-16	72.2	72.3	71.0	71.9	-0.1	-0.14	118094.0	8484758.5	334
2019-06-13	73.8	73.8	71.5	72.0	-2.0	-2.7	266110.0	19322596.0	823
2019-06-12	74.0	74.4	72.7	74.0	-0.4	-0.54	402594.0	29612281.2	1162
2019-06-11	71.8	74.4	71.1	74.4	2.6	3.62	376133.0	27455080.4	1082
2019-06-10	71.0	73.0	70.6	71.8	1.2	1.7	433107.0	30889938.3	951
2019-06-09	69.3	71.0	69.3	70.6	1.3	1.88	208902.0	14679571.7	433
2019-05-30	68.1	70.5	68.0	69.3	0.3	0.43	326403.0	22749160.4	750
2019-05-29	70.0	70.0	68.2	69.0	-1.0	-1.43	134475.0	9292802.4	330
2019-05-28	68.0	70.0	66.3	70.0	2.0	2.94	2576087.0	179476276.5	1672
2019-05-27	65.2	68.5	65.2	68.0	3.1	4.78	339936.0	22828456.8	1046
2019-05-26	67.1	67.3	64.0	64.9	-1.9	-2.84	265231.0	17194099.3	532
2019-05-23	68.7	68.7	66.8	66.8	-1.4	-2.05	236809.0	16085114.8	361
2019-05-22	67.6	69.4	67.6	68.2	0.2	0.29	405747.0	27769032.9	514
2019-05-21	67.0	68.8	66.5	68.0	1.2	1.8	176746.0	11925057.1	448
2019-05-20	66.7	67.9	66.0	66.8	-0.6	-0.89	226820.0	15198016.5	417
2019-05-19	67.2	68.8	67.0	67.4	-0.6	-0.88	146668.0	9984999.5	251
2019-05-16	67.1	68.4	67.1	68.0	1.2	1.8	357147.0	24108809.4	592
2019-05-15	66.0	68.9	65.8	66.8	1.1	1.67	702091.0	47242408.6	1004
2019-05-14	64.6	69.0	63.3	65.7	-0.5	-0.76	645699.0	43108302.4	1144
2019-05-13	66.8	67.5	64.8	66.2	-1.3	-1.93	495695.0	32892647.9	647
2019-05-12	67.0	68.0	65.6	67.5	0.3	0.45	231464.0	15513794.1	570
2019-05-09	67.8	68.3	65.7	67.2	0.2	0.3	346920.0	23303761.2	849
2019-05-08	64.1	67.3	63.1	67.0	3.0	4.69	257007.0	16772735.2	846
2019-05-07	63.3	65.1	63.3	64.0	0.8	1.27	177105.0	11393505.5	555
2019-05-06	66.3	66.7	63.2	63.2	-3.5	-5.25	344992.0	22282536.7	822
2019-05-05	67.5	67.5	65.0	66.7	-0.8	-1.19	163928.0	10878138.4	368
2019-05-02	67.6	68.5	67.5	67.5	-0.1	-0.15	153965.0	10461678.2	549
2019-05-01	69.0	69.5	67.1	67.6	-1.4	-2.03	353387.0	24030543.1	634
2019-04-30	67.9	69.5	67.6	69.0	1.2	1.77	674727.0	46455931.1	863
2019-04-29	69.1	69.5	67.4	67.8	-1.7	-2.45	292119.0	19901364.2	735
2019-04-28	69.0	70.0	69.0	69.5	-0.5	-0.71	275530.0	19214936.4	336
2019-04-25	68.4	71.0	68.2	70.0	1.7	2.49	490141.0	34270582.3	1061
2019-04-24	67.4	68.4	67.0	68.3	0.8	1.19	242183.0	16410456.7	472
2019-04-23	67.0	68.0	66.9	67.5	0.4	0.6	173797.0	11674297.9	665
2019-04-22	67.8	68.4	67.0	67.1	-0.8	-1.18	491264.0	33247725.5	541
2019-04-21	67.2	68.0	66.6	67.9	0.7	1.04	293240.0	19749125.7	669
2019-04-18	63.4	68.0	63.4	67.2	3.0	4.67	764155.0	50506574.0	1714
2019-04-17	62.8	64.3	62.6	64.2	1.5	2.39	440608.0	27950160.5	966
2019-04-16	62.6	63.0	62.3	62.7	0.4	0.64	492204.0	30878716.2	499
2019-04-15	62.0	62.7	61.9	62.3	-0.1	-0.16	316237.0	19734220.9	484
2019-04-14	62.1	62.5	61.3	62.4	0.3	0.48	133831.0	8283898.4	259
2019-04-11	61.6	62.9	61.6	62.1	-0.1	-0.16	338086.0	21111741.2	796
2019-04-10	62.2	62.3	61.4	62.2	0.3	0.48	194806.0	12047914.8	576
2019-04-09	60.0	62.0	60.0	61.9	2.1	3.51	384278.0	23636397.8	812
2019-04-08	58.9	59.9	58.8	59.8	0.8	1.36	152474.0	9050937.6	555
2019-04-07	59.3	59.5	58.9	59.0	-0.3	-0.51	42226.0	2494354.3	147
2019-04-04	58.9	59.3	58.8	59.3	0.3	0.51	79982.0	4728549.9	511
2019-04-03	59.4	59.4	58.1	59.0	-0.4	-0.67	327981.0	19278377.6	924
2019-04-02	59.0	59.4	58.1	59.4	0.4	0.68	294414.0	17237470.3	486
2019-04-01	57.5	59.5	57.5	59.0	1.5	2.61	206273.0	12118329.1	644
2019-03-31	57.1	57.6	56.8	57.5	-0.6	-1.03	276507.0	15808394.8	459
2019-03-28	58.5	58.7	57.6	58.1	-0.4	-0.68	186327.0	10845261.7	646
2019-03-27	58.9	59.3	58.3	58.5	-0.4	-0.68	159241.0	9349407.1	446
2019-03-26	59.0	59.6	58.7	58.9	-0.6	-1.01	112621.0	6658927.2	333
2019-03-25	59.9	59.9	58.5	59.5	-0.5	-0.83	120125.0	7085674.1	477
2019-03-24	61.2	61.3	60.0	60.0	-1.8	-2.91	152784.0	9227442.5	445
2019-03-21	62.5	62.7	61.7	61.8	-0.5	-0.8	135311.0	8388200.7	264
2019-03-20	62.0	62.8	61.9	62.3	0.1	0.16	150505.0	9376096.0	234
2019-03-19	62.1	62.2	61.9	62.2	-0.1	-0.16	82568.0	5116266.9	291
2019-03-18	61.8	62.4	61.8	62.3	0.6	0.97	233120.0	14474210.1	437
2019-03-17	62.4	62.5	61.6	61.7	-0.5	-0.8	66395.0	4118804.9	131
2019-03-14	62.0	62.5	61.9	62.2	0.2	0.32	459692.0	28577310.1	749
2019-03-13	59.9	62.3	59.2	62.0	2.2	3.68	264580.0	16233292.2	623
2019-03-12	59.4	59.9	59.4	59.8	0.5	0.84	55855.0	3327975.0	180
2019-03-11	59.1	59.5	58.9	59.3	-0.4	-0.67	54785.0	3244656.8	158
2019-03-10	59.7	59.9	59.3	59.7	-0.2	-0.33	59810.0	3564251.9	128
2019-03-07	58.9	60.0	58.6	59.9	0.5	0.84	142017.0	8432919.8	348
2019-03-06	59.2	59.5	59.1	59.4	-0.3	-0.5	34796.0	2062404.8	143
2019-03-05	59.8	59.8	59.2	59.7	0.0	0.0	45880.0	2728261.4	197
2019-03-04	59.0	59.8	59.0	59.7	0.8	1.36	171478.0	10181357.8	423
2019-03-03	58.5	58.9	58.4	58.9	0.5	0.86	54610.0	3203657.7	172
2019-02-28	58.2	58.6	58.2	58.4	-0.2	-0.34	33245.0	1942468.4	159
2019-02-27	58.5	58.6	57.8	58.6	0.2	0.34	63267.0	3688713.0	187
2019-02-26	57.5	58.5	57.5	58.4	0.7	1.21	67594.0	3934465.3	202
2019-02-25	57.7	58.2	57.2	57.7	-0.1	-0.17	113083.0	6516783.9	309
2019-02-24	58.0	58.2	57.8	57.8	-0.4	-0.69	42155.0	2443360.0	154
2019-02-21	58.3	59.0	57.8	58.2	0.0	0.0	151826.0	8854282.9	459
2019-02-20	58.4	58.5	58.1	58.2	-0.1	-0.17	91059.0	5307108.7	226
2019-02-19	58.1	59.0	57.5	58.3	0.3	0.52	464688.0	26943748.7	562
2019-02-18	57.0	59.3	57.0	58.0	1.1	1.93	430250.0	24985961.9	1171
2019-02-17	58.5	58.5	56.7	56.9	-1.4	-2.4	307353.0	17621858.8	708
2019-02-14	58.9	58.9	58.2	58.3	-0.6	-1.02	152721.0	8939963.2	442
2019-02-13	60.0	60.0	58.9	58.9	-1.1	-1.83	312091.0	18453532.7	692
2019-02-12	61.6	61.8	58.6	60.0	-1.6	-2.6	384396.0	22991580.9	744
2019-02-11	62.8	62.8	61.0	61.6	-0.8	-1.28	148930.0	9211112.0	238
2019-02-10	62.9	62.9	62.2	62.4	-0.6	-0.95	90905.0	5681831.7	175
2019-02-07	63.2	63.6	62.5	63.0	-0.2	-0.32	470494.0	29661489.6	491
2019-02-06	62.6	63.4	62.6	63.2	0.2	0.32	178378.0	11256895.1	596
2019-02-05	62.0	63.3	61.5	63.0	1.0	1.61	246378.0	15406668.1	791
2019-02-04	61.8	62.5	61.5	62.0	0.7	1.14	149877.0	9300332.8	481
2019-02-03	61.2	61.5	61.1	61.3	-0.1	-0.16	39573.0	2425505.0	103
2019-01-31	61.0	61.6	61.0	61.4	0.4	0.66	132540.0	8132639.3	400
2019-01-30	60.5	61.2	60.3	61.0	0.5	0.83	141593.0	8617643.7	387
2019-01-29	59.0	61.7	58.8	60.5	1.5	2.54	378849.0	22778858.7	936
2019-01-28	59.8	60.0	58.5	59.0	-0.8	-1.34	182738.0	10781087.2	541
2019-01-27	60.0	60.5	59.7	59.8	-0.4	-0.66	96069.0	5759195.0	277
2019-01-24	60.2	60.7	59.9	60.2	-0.3	-0.5	84338.0	5089144.8	337
2019-01-23	61.0	61.0	60.2	60.5	-0.5	-0.82	95236.0	5767341.2	694
2019-01-22	61.3	61.3	60.5	61.0	-0.3	-0.49	114628.0	6979188.9	349
2019-01-21	61.5	61.6	60.8	61.3	-0.6	-0.97	123699.0	7571804.3	455
2019-01-20	62.4	62.4	61.3	61.9	-0.8	-1.28	166347.0	10254329.5	437
2019-01-17	62.6	62.9	62.4	62.7	0.3	0.48	134009.0	8387114.8	389
2019-01-16	63.0	63.2	62.1	62.4	0.1	0.16	159074.0	9991347.5	474
2019-01-15	61.6	63.0	61.6	62.3	0.7	1.14	225767.0	14122607.0	605
2019-01-14	63.0	63.0	61.6	61.6	-1.2	-1.91	212360.0	13152037.8	879
2019-01-13	63.3	63.3	62.5	62.8	-0.4	-0.63	70696.0	4443449.2	386
2019-01-10	63.4	63.6	62.9	63.2	-0.1	-0.16	198362.0	12562368.1	487
2019-01-09	62.7	63.3	62.5	63.3	0.7	1.12	167069.0	10522104.2	817
2019-01-08	62.0	62.6	62.0	62.6	0.4	0.64	204655.0	12761639.9	729
2019-01-07	61.7	62.4	61.3	62.2	0.9	1.47	229315.0	14205648.4	671
2019-01-06	60.9	61.3	60.1	61.3	0.5	0.82	175447.0	10683397.0	416
2019-01-03	60.9	61.1	60.5	60.8	0.0	0.0	32386.0	1970149.8	202
2019-01-02	60.1	60.9	60.1	60.8	0.5	0.83	238054.0	14406143.6	277
2019-01-01	60.0	60.3	59.9	60.3	0.0	0.0	82643.0	4954684.2	80
2018-12-31	60.2	60.5	59.1	60.3	-0.1	-0.17	107216.0	6418509.2	268
2018-12-30	60.2	60.5	60.1	60.4	0.4	0.67	24804.0	1498177.9	73
2018-12-27	61.2	61.2	59.7	60.0	-0.7	-1.15	133200.0	8060344.0	343
2018-12-26	60.9	60.9	60.7	60.7	0.3	0.5	41935.0	2546639.3	91
2018-12-25	60.1	60.7	60.1	60.4	-0.6	-0.98	117422.0	7103283.4	275
2018-12-24	61.4	61.7	60.8	61.0	0.1	0.16	92260.0	5645268.5	249
2018-12-23	60.0	60.9	59.5	60.9	0.4	0.66	156668.0	9400636.9	260
2018-12-20	62.0	62.0	60.0	60.5	-1.3	-2.1	191314.0	11593451.7	533
2018-12-19	61.5	61.9	61.1	61.8	-0.2	-0.32	113922.0	7030309.8	323
2018-12-18	62.7	62.7	61.2	62.0	-0.7	-1.12	160319.0	9907030.3	510
2018-12-17	63.5	63.5	62.5	62.7	-0.6	-0.95	228616.0	14458809.6	498
2018-12-16	63.8	64.4	63.2	63.3	-1.5	-2.31	272231.0	17296672.4	549
2018-12-13	64.3	65.0	63.8	64.8	0.5	0.78	148516.0	9593652.0	323
2018-12-12	62.9	64.5	62.9	64.3	1.0	1.58	174963.0	11204434.0	454
2018-12-11	63.2	63.6	63.0	63.3	0.1	0.16	113260.0	7158807.0	237
2018-12-10	62.4	63.3	62.4	63.2	0.7	1.12	144111.0	9074034.3	293
2018-12-09	62.4	63.1	62.4	62.5	0.4	0.64	67691.0	4249873.8	169
2018-12-06	63.4	63.6	62.1	62.1	-0.9	-1.43	110090.0	6937803.1	382
2018-12-05	61.0	63.5	61.0	63.0	1.2	1.94	327558.0	20588355.6	783
2018-12-04	60.7	64.0	60.4	61.8	1.2	1.98	280206.0	17461093.9	981
2018-12-03	63.4	63.4	60.2	60.6	-1.9	-3.04	260249.0	16314827.3	634
2018-12-02	59.0	64.0	59.0	62.5	2.6	4.34	416782.0	25896339.3	999
2018-11-29	57.7	59.9	57.5	59.9	1.9	3.28	291550.0	17191851.1	566
2018-11-28	56.2	58.4	56.2	58.0	2.0	3.57	355572.0	20497968.6	760
2018-11-27	54.8	56.6	54.8	56.0	1.5	2.75	290911.0	16184640.8	599
2018-11-26	54.8	54.9	54.0	54.5	-0.1	-0.18	134567.0	7327418.5	297
2018-11-25	54.9	55.4	54.3	54.6	-0.1	-0.18	122585.0	6730386.9	316
2018-11-22	53.2	56.0	53.0	54.7	1.6	3.01	459908.0	25174986.4	1029
2018-11-21	51.2	53.1	51.0	53.1	1.7	3.31	404220.0	21063133.7	655
2018-11-20	51.5	51.5	51.1	51.4	-0.1	-0.19	55343.0	2842220.9	133
2018-11-19	51.2	52.0	51.2	51.5	0.2	0.39	80334.0	4145890.1	210
2018-11-18	51.5	51.8	51.2	51.3	-0.9	-1.72	87132.0	4487153.2	217
2018-11-15	52.0	52.3	51.7	52.2	0.5	0.97	92101.0	4791174.9	266
2018-11-14	51.8	52.3	51.5	51.7	-0.8	-1.52	236686.0	12279461.4	472
2018-11-13	50.9	53.0	50.7	52.5	1.8	3.55	455196.0	23697259.6	1500
2018-11-12	48.9	50.8	48.5	50.7	-1.1	-2.12	802946.0	40073391.3	1225
2018-11-11	50.5	52.6	50.0	51.8	0.9	1.77	335109.0	17292127.5	882
2018-11-08	52.8	52.8	50.2	50.9	-1.9	-3.6	550460.0	28152264.6	1283
2018-11-07	53.2	53.7	52.6	52.8	-0.8	-1.49	153222.0	8121391.8	351
2018-11-06	53.5	54.1	53.2	53.6	0.1	0.19	135050.0	7245549.4	443
2018-11-05	55.4	55.6	53.1	53.5	-2.4	-4.29	187022.0	10207294.7	560
2018-11-04	55.4	55.9	55.4	55.9	0.8	1.45	40266.0	2238109.4	141
2018-11-01	57.5	57.5	55.1	55.1	-1.4	-2.48	186861.0	10455339.9	418
2018-10-31	55.4	58.0	55.4	56.5	0.7	1.25	320567.0	18203557.7	608
2018-10-30	55.4	56.1	54.9	55.8	0.5	0.9	301521.0	16707231.5	496
2018-10-29	54.4	55.9	54.0	55.3	1.3	2.41	350608.0	19250651.0	651
2018-10-28	53.4	54.3	52.6	54.0	1.5	2.86	162550.0	8702535.3	364
2018-10-25	52.5	53.2	52.0	52.5	0.1	0.19	325364.0	17209399.2	551
2018-10-24	52.2	54.0	51.8	52.4	0.4	0.77	286465.0	15191207.6	652
2018-10-23	51.6	53.2	51.5	52.0	0.5	0.97	125169.0	6556374.4	315
2018-10-22	52.0	52.3	51.0	51.5	-0.3	-0.58	153357.0	7910568.2	319
2018-10-21	48.2	52.0	48.2	51.8	-1.0	-1.89	234776.0	11913543.7	460
2018-10-18	53.0	53.6	52.5	52.8	-0.2	-0.38	198110.0	10484579.8	388
2018-10-17	50.8	53.0	50.3	53.0	3.1	6.21	465400.0	24052146.9	678
2018-10-16	49.9	50.5	47.5	49.9	-0.7	-1.38	342093.0	17045891.0	686
2018-10-15	48.4	50.7	48.4	50.6	2.6	5.42	416148.0	20751591.7	1050
2018-10-14	51.7	52.8	48.0	48.0	-5.3	-9.94	402934.0	20328241.8	688
2018-10-11	55.2	55.2	53.0	53.3	-2.6	-4.65	220104.0	11948010.5	535
2018-10-10	56.5	56.8	55.6	55.9	-0.5	-0.89	143104.0	8019321.6	325
2018-10-09	55.4	57.0	54.8	56.4	1.2	2.17	277715.0	15470409.6	502
2018-10-08	55.1	55.8	55.0	55.2	-0.3	-0.54	62856.0	3477308.9	242
2018-10-07	57.5	57.5	55.5	55.5	-2.2	-3.81	157378.0	8855956.6	348
2018-10-04	57.5	59.0	57.4	57.7	0.4	0.7	442978.0	25745295.8	703
2018-10-03	56.3	58.4	55.5	57.3	1.1	1.96	503537.0	28806764.6	958
2018-10-02	55.0	57.0	54.9	56.2	1.2	2.18	444310.0	24902902.5	798
2018-10-01	54.4	55.2	54.1	55.0	0.5	0.92	132775.0	7273618.9	297
2018-09-30	55.2	55.3	54.1	54.5	-0.5	-0.91	165147.0	9023763.6	350
2018-09-27	55.7	55.7	54.2	55.0	-0.5	-0.9	115854.0	6362470.6	311
2018-09-26	55.2	55.8	55.1	55.5	0.0	0.0	199721.0	11064928.5	362
2018-09-25	55.7	56.6	55.5	55.5	0.0	0.0	354465.0	19860014.2	1043
2018-09-20	54.6	55.6	54.0	55.5	0.6	1.09	219705.0	12014924.0	437
2018-09-19	53.1	56.0	53.1	54.9	1.7	3.2	859953.0	47485974.2	1599
2018-09-18	52.2	53.9	52.2	53.2	0.9	1.72	252113.0	13434280.1	562
2018-09-17	52.1	53.0	51.9	52.3	-0.1	-0.19	191103.0	10005831.4	693
2018-09-16	54.0	54.2	52.1	52.4	-1.2	-2.24	158879.0	8480349.6	881
2018-09-13	53.9	54.2	52.8	53.6	0.1	0.19	186347.0	9972863.9	504
2018-09-12	54.5	55.9	53.5	53.5	-1.5	-2.73	422632.0	23150902.7	834
2018-09-11	52.4	56.1	52.4	55.0	3.1	5.97	828292.0	45010094.1	1589
2018-09-10	51.5	52.0	51.0	51.9	0.4	0.78	280847.0	14384523.2	407
2018-09-09	51.4	51.5	50.6	51.5	0.1	0.19	283013.0	14428318.9	326
2018-09-06	51.0	51.4	50.1	51.4	0.7	1.38	424473.0	21576629.1	741
2018-09-05	53.3	53.4	50.0	50.7	-2.8	-5.23	303473.0	15641127.5	696
2018-09-04	53.4	53.7	52.9	53.5	0.5	0.94	230186.0	12278562.6	542
2018-09-03	51.7	53.5	51.7	53.0	1.3	2.51	324288.0	17088874.2	773
2018-09-02	51.8	51.8	50.9	51.7	0.1	0.19	245945.0	12597795.1	452
2018-08-30	52.8	52.8	51.1	51.6	-1.3	-2.46	356158.0	18397237.6	945
2018-08-29	54.3	54.4	52.7	52.9	-1.2	-2.22	247014.0	13148753.1	620
2018-08-28	55.0	55.3	54.0	54.1	-0.8	-1.46	301257.0	16390350.9	571
2018-08-27	55.5	56.4	54.9	54.9	0.0	0.0	352420.0	19502112.3	615
2018-08-26	54.8	55.1	54.7	54.9	0.4	0.73	263116.0	14466950.6	270
2018-08-16	55.0	55.0	54.2	54.5	-0.4	-0.73	228126.0	12443788.4	614
2018-08-15	55.2	55.5	54.5	54.9	0.0	0.0	953911.0	52567504.8	824
2018-08-14	54.4	56.4	54.4	54.9	0.3	0.55	340664.0	18794234.8	634
2018-08-13	56.5	56.5	54.0	54.6	-2.0	-3.53	197841.0	10880536.4	674
2018-08-12	58.0	58.0	56.0	56.6	-1.4	-2.41	154833.0	8804257.0	402
2018-08-09	59.3	59.4	57.7	58.0	-1.0	-1.69	293035.0	17089163.4	747
2018-08-08	55.0	61.0	53.7	59.0	1.4	2.43	1619456.0	93488639.1	3307
2018-08-07	57.6	57.6	57.6	57.6	-6.4	-10.0	373963.0	21540268.8	439
2018-08-06	65.9	66.1	63.2	64.0	-1.9	-2.88	335889.0	21874331.7	726
2018-08-05	61.0	66.3	60.5	65.9	5.6	9.29	1054298.0	68522954.4	1798
2018-08-02	61.0	61.0	60.2	60.3	0.1	0.17	127055.0	7681229.9	1010
2018-08-01	60.9	61.3	60.0	60.2	-1.0	-1.63	141482.0	8542836.3	462
2018-07-31	61.0	62.1	60.4	61.2	0.7	1.16	124025.0	7585008.1	459
2018-07-30	60.0	61.0	59.5	60.5	0.5	0.83	151354.0	9150334.2	449
2018-07-29	62.0	62.4	59.3	60.0	-3.5	-5.51	212528.0	12934167.2	579
2018-07-26	63.6	64.3	63.1	63.5	-0.1	-0.16	128455.0	8159755.6	367
2018-07-25	64.2	65.0	63.3	63.6	-0.6	-0.93	170419.0	10880358.5	640
2018-07-24	66.6	66.6	64.2	64.2	-2.4	-3.6	248166.0	16255711.4	551
2018-07-23	67.3	67.7	66.5	66.6	-0.6	-0.89	146704.0	9815686.7	359
2018-07-22	67.8	67.8	67.2	67.2	-0.2	-0.3	91592.0	6183069.6	244
2018-07-19	68.3	68.3	67.3	67.4	-1.0	-1.46	209257.0	14147520.0	413
2018-07-18	68.7	69.1	68.3	68.4	-0.4	-0.58	172432.0	11855014.4	498
2018-07-17	66.9	68.8	66.9	68.8	1.8	2.69	298879.0	20268333.8	837
2018-07-16	66.5	67.5	66.5	67.0	0.2	0.3	289411.0	19412549.0	657
2018-07-15	67.7	67.7	66.6	66.8	-0.3	-0.45	208094.0	13941684.5	314
2018-07-12	67.6	67.8	66.9	67.1	-0.6	-0.89	183657.0	12349780.4	496
2018-07-11	68.8	69.0	67.6	67.7	-1.1	-1.6	259923.0	17723093.8	659
2018-07-10	69.6	69.6	68.8	68.8	-0.2	-0.29	102113.0	7042964.7	236
2018-07-09	68.5	69.6	67.8	69.0	0.5	0.73	185354.0	12726189.0	401
2018-07-08	69.1	69.1	68.3	68.5	-0.6	-0.87	107608.0	7382871.6	177
2018-07-05	69.1	69.8	69.1	69.1	-0.5	-0.72	58653.0	4076278.1	149
2018-07-04	69.7	70.7	69.1	69.6	-0.2	-0.29	175193.0	12191294.1	437
2018-07-03	69.7	70.3	69.5	69.8	0.1	0.14	225546.0	15786207.6	340
2018-07-02	70.2	70.2	69.5	69.7	-0.6	-0.85	221045.0	15414561.9	278
2018-07-01	71.1	71.1	70.2	70.3	-0.7	-0.99	199391.0	14057215.6	307
2018-06-28	72.0	72.3	70.8	71.0	-0.9	-1.25	301449.0	21550201.9	849
2018-06-27	70.0	71.9	69.3	71.9	1.7	2.42	381208.0	26967100.3	786
2018-06-26	71.0	71.0	70.1	70.2	-1.1	-1.54	120113.0	8447792.3	389
2018-06-25	71.8	71.8	70.9	71.3	-0.4	-0.56	210946.0	15012143.6	577
2018-06-24	70.9	71.8	70.9	71.7	0.8	1.13	246979.0	17664311.6	398
2018-06-21	72.5	72.5	70.7	70.9	-1.1	-1.53	305224.0	21703350.8	684
2018-06-20	71.2	72.6	70.2	72.0	1.4	1.98	247108.0	17659616.7	491
2018-06-12	70.8	71.5	70.6	70.6	-0.8	-1.12	178468.0	12662436.4	317
2018-06-11	70.6	71.4	69.5	71.4	1.3	1.85	262968.0	18538545.0	474
2018-06-10	69.9	71.6	69.0	70.1	0.2	0.29	319959.0	22499482.5	1009
2018-06-07	69.3	70.1	68.1	69.9	0.5	0.72	271038.0	18639694.0	621
2018-06-06	70.3	72.5	69.2	69.4	-0.5	-0.72	473622.0	33599939.6	1027
2018-06-05	69.4	70.0	69.3	69.9	0.7	1.01	237473.0	16551886.4	458
2018-06-04	68.8	70.2	67.7	69.2	0.5	0.73	569662.0	39153328.7	1298
2018-06-03	66.0	68.7	65.7	68.7	3.0	4.57	299190.0	20018940.7	594
2018-05-31	64.5	65.7	64.5	65.7	1.2	1.86	198204.0	12913766.0	715
2018-05-30	63.8	64.8	63.6	64.5	0.7	1.1	141263.0	9071131.0	327
2018-05-29	64.3	64.6	63.8	63.8	-0.9	-1.39	141670.0	9078002.3	337
2018-05-28	64.0	64.9	63.5	64.7	0.7	1.09	91057.0	5847735.7	298
2018-05-27	65.2	65.2	63.9	64.0	-1.0	-1.54	109104.0	7016631.3	325
2018-05-24	65.5	66.2	64.3	64.75	-0.82	-1.25	343629.0	22329165.9	762
2018-05-23	66.4	67.3	65.4	65.57	-0.37	-0.56	305635.0	20259113.8	817
2018-05-22	65.9	66.6	65.2	65.94	0.13	0.2	402856.0	26517795.9	713
2018-05-21	66.9	67.4	64.9	65.81	-1.4	-2.08	496311.0	32580318.2	1341
2018-05-20	68.5	69.3	67.0	67.21	-1.02	-1.49	174491.0	11892545.1	428
2018-05-17	68.6	68.6	68.0	68.23	-0.31	-0.45	113713.0	7768825.4	353
2018-05-16	69.6	69.6	68.5	68.54	-1.22	-1.75	100711.0	6947879.4	262
2018-05-15	69.9	70.0	69.5	69.76	-0.04	-0.06	110484.0	7702521.7	377
2018-05-14	69.8	70.6	69.3	69.8	0.04	0.06	159306.0	11156138.5	482
2018-05-13	69.8	71.3	69.6	69.76	0.03	0.04	346235.0	24419904.9	957
2018-05-10	69.1	70.4	68.3	69.73	0.33	0.48	549530.0	37998470.8	991
2018-05-09	70.3	70.6	68.8	69.4	-0.57	-0.81	249816.0	17307236.3	827
2018-05-08	71.9	72.3	69.0	69.97	-1.02	-1.44	589060.0	41625735.4	1865
2018-05-07	68.6	71.7	68.6	70.99	2.63	3.85	1052700.0	73776367.0	2591
2018-05-06	68.8	70.9	66.8	68.36	-3.74	-5.19	1572552.0	108396453.2	3594
2018-05-03	78.9	78.9	72.1	72.1	-7.94	-9.92	1114322.0	81962375.6	2034
2018-05-02	81.5	81.5	79.7	80.04	-0.55	-0.68	156067.0	12539893.4	350
2018-05-01	82.0	83.0	80.4	80.59	-1.89	-2.29	164967.0	13372760.8	407
2018-04-30	83.5	85.0	82.0	82.48	-1.27	-1.52	167929.0	13988434.6	512
2018-04-29	84.8	84.9	83.5	83.75	-0.51	-0.61	83447.0	7022854.3	232
2018-04-26	84.5	86.0	83.5	84.26	-0.47	-0.55	332233.0	28238751.3	596
2018-04-25	84.0	85.3	84.0	84.73	0.24	0.28	205401.0	17415815.9	475
2018-04-24	84.0	85.6	83.3	84.49	0.85	1.02	482177.0	40641671.6	927
2018-04-23	80.6	84.4	80.6	83.64	3.41	4.25	1128634.0	92573263.2	1506
2018-04-22	80.0	80.5	80.0	80.23	0.58	0.73	184502.0	14815635.3	231
2018-04-19	81.5	81.6	79.0	79.65	-1.53	-1.88	565213.0	45642156.5	937
2018-04-18	81.5	81.5	80.8	81.18	-0.11	-0.14	302575.0	24559400.9	492
2018-04-17	81.1	81.5	80.5	81.29	0.07	0.09	217053.0	17571783.7	437
2018-04-16	80.6	81.6	80.5	81.22	0.81	1.01	419512.0	34052276.9	619
2018-04-15	79.0	81.1	79.0	80.41	1.48	1.88	254877.0	20484081.2	487
2018-04-12	79.1	80.0	78.5	78.93	-0.45	-0.57	277519.0	21939463.9	550
2018-04-11	81.0	81.6	79.0	79.38	-1.5	-1.85	294706.0	23715533.9	671
2018-04-10	80.2	81.9	79.7	80.88	0.64	0.8	308294.0	24928333.7	760
2018-04-09	81.1	82.0	80.0	80.24	-1.18	-1.45	268819.0	21800793.6	786
2018-04-08	83.0	83.9	81.2	81.42	-1.16	-1.4	340155.0	28063933.3	920
2018-04-05	80.0	83.5	80.0	82.58	3.13	3.94	1242296.0	101285043.5	2300
2018-04-04	75.7	79.9	75.6	79.45	4.04	5.36	1213636.0	95027418.5	2398
2018-04-03	74.5	75.7	74.5	75.41	0.33	0.44	226978.0	17094615.4	440
2018-04-02	74.5	75.4	74.5	75.08	0.26	0.35	128047.0	9614640.4	293
2018-04-01	75.9	76.2	74.8	74.82	-0.31	-0.41	140953.0	10604021.5	502
2018-03-29	77.2	77.9	74.8	75.13	-1.77	-2.3	580474.0	44398425.0	1286
2018-03-28	74.9	77.0	74.4	76.9	1.97	2.63	935095.0	71455411.7	1369
2018-03-27	76.5	77.6	74.7	74.93	-1.53	-2.0	851371.0	63776979.2	1447
2018-03-26	75.0	76.6	74.5	76.46	1.47	1.96	616186.0	46830577.0	1380
2018-03-25	72.0	75.9	71.8	74.99	2.98	4.14	977960.0	72506934.8	2033
2018-03-22	71.1	72.3	70.3	72.01	1.95	2.78	736182.0	52531414.9	1587
2018-03-21	69.1	71.3	69.1	70.06	0.81	1.17	459648.0	32296887.8	1074
2018-03-20	68.2	69.7	68.0	69.25	0.18	0.26	396304.0	27297964.2	896
2018-03-19	68.4	69.4	67.6	69.07	0.85	1.25	624568.0	42723147.1	1359
2018-03-18	70.0	71.0	68.1	68.22	-0.69	-1.0	1113252.0	77613272.2	1961
2018-03-15	70.5	70.5	65.4	68.91	-1.67	-2.37	1951990.0	134148479.7	3300
2018-03-14	71.1	71.5	70.0	70.58	-0.77	-1.08	567444.0	40022517.0	1673
2018-03-13	75.0	75.0	70.2	71.35	-3.36	-4.5	1324305.0	94712109.8	3742
2018-03-12	75.0	78.0	73.5	74.71	1.23	1.67	924111.0	69847172.5	2465
2018-03-11	63.0	74.6	62.7	73.48	4.93	7.19	2160791.0	152546137.0	4276
2018-03-08	69.8	72.9	68.1	68.55	-0.83	-1.2	1494589.0	106135917.3	3557
2018-03-07	65.5	70.1	65.2	69.38	4.29	6.59	1380915.0	94055661.4	3359
2018-03-06	62.4	65.5	62.2	65.09	2.39	3.81	758593.0	48345670.6	2089
2018-03-05	64.0	65.0	62.3	62.7	-1.38	-2.15	453194.0	28697428.2	1272
2018-03-04	66.0	66.9	63.8	64.08	-1.9	-2.88	409354.0	26615225.4	1075
2018-03-01	66.0	68.0	64.9	65.98	0.09	0.14	957000.0	63196776.8	2433
2018-02-28	68.3	68.3	64.1	65.89	-2.83	-4.12	1049203.0	69184138.8	2492
2018-02-27	72.0	72.0	68.1	68.72	-3.3	-4.58	820783.0	56845136.1	2170
2018-02-26	73.0	73.0	71.8	72.02	-0.83	-1.14	189080.0	13657632.5	491
2018-02-25	73.0	74.1	72.8	72.85	-0.12	-0.16	235041.0	17294942.7	424
2018-02-22	73.3	73.5	72.5	72.97	-0.08	-0.11	413634.0	30179813.1	862
2018-02-21	72.1	74.4	71.9	73.05	1.33	1.85	606413.0	44336328.2	1962
2018-02-20	71.6	72.3	71.4	71.72	0.25	0.35	212408.0	15253088.6	622
2018-02-19	72.0	72.7	71.0	71.47	-1.53	-2.1	336482.0	24138312.3	840
2018-02-18	74.0	74.5	72.9	73.0	-0.94	-1.27	226846.0	16712984.8	474
2018-02-15	74.7	75.3	73.8	73.94	-0.71	-0.95	206310.0	15318567.9	606
2018-02-14	75.3	75.3	73.8	74.65	-0.33	-0.44	242063.0	18009284.3	912
2018-02-13	77.0	77.0	74.7	74.98	-2.46	-3.18	217618.0	16422966.1	855
2018-02-12	77.8	79.1	77.0	77.44	0.06	0.08	157883.0	12309723.8	477
2018-02-11	76.7	79.0	76.6	77.38	-0.77	-0.99	214126.0	16585434.7	429
2018-02-08	74.5	80.1	73.1	78.15	3.33	4.45	476468.0	36381670.9	1430
2018-02-07	80.0	80.8	74.5	74.82	-3.08	-3.95	788564.0	60749359.8	1768
2018-02-06	80.0	81.9	77.5	77.9	-2.35	-2.93	561799.0	44428354.8	1784
2018-02-05	82.7	82.7	79.0	80.25	-2.54	-3.07	465393.0	37353076.6	1264
2018-02-04	83.0	84.4	82.0	82.79	-0.75	-0.9	254313.0	21155919.2	596
2018-02-01	83.0	84.4	83.0	83.54	-0.08	-0.1	108494.0	9090356.3	435
2018-01-31	85.0	85.2	78.6	83.62	-3.67	-4.2	1564591.0	126911043.8	3754
2018-01-30	89.8	89.8	86.8	87.29	-2.39	-2.67	191111.0	16745312.4	554
2018-01-29	90.3	90.3	89.6	89.68	-0.55	-0.61	89576.0	8054514.3	236
2018-01-28	91.7	91.7	89.9	90.23	-1.09	-1.19	176411.0	15969201.6	307
2018-01-25	92.5	92.5	91.2	91.32	-1.17	-1.27	110756.0	10161756.8	320
2018-01-24	93.5	93.5	92.4	92.49	-1.0	-1.07	56710.0	5262119.8	105
2018-01-23	92.9	93.9	92.9	93.49	0.58	0.62	87221.0	8149952.9	215
2018-01-22	92.3	93.5	92.3	92.91	0.12	0.13	76334.0	7107908.8	159
2018-01-21	93.0	93.8	92.0	92.79	-0.18	-0.19	89008.0	8259986.6	141
2018-01-18	93.6	93.7	92.9	92.97	-0.44	-0.47	79176.0	7371423.9	101
2018-01-17	92.8	93.7	92.8	93.41	0.69	0.74	56206.0	5242755.0	130
2018-01-16	91.8	93.0	91.8	92.72	1.41	1.54	201191.0	18587408.4	381
2018-01-15	93.4	94.0	90.0	91.31	-2.09	-2.24	139543.0	12826605.6	359
2018-01-14	93.0	93.9	93.0	93.4	0.4	0.43	23117.0	2164992.6	78
2018-01-11	93.5	93.5	92.3	93.0	0.36	0.39	59455.0	5510202.0	103
2018-01-10	94.1	94.1	92.4	92.64	-1.66	-1.76	78039.0	7244923.5	201
2018-01-09	95.0	95.0	93.9	94.3	-0.44	-0.46	40470.0	3809452.6	61
2018-01-08	94.3	95.0	93.7	94.74	-0.25	-0.26	45469.0	4283330.0	111
2018-01-07	94.9	95.0	94.5	94.99	-0.08	-0.08	17722.0	1677677.5	32
2018-01-04	94.4	95.5	94.4	95.07	0.88	0.93	121588.0	11539959.2	171
2018-01-03	93.7	94.2	93.5	94.19	0.19	0.2	43440.0	4087065.6	47
2018-01-02	93.5	94.5	93.4	94.0	0.7	0.75	20957.0	1973216.8	71
2018-01-01	95.4	95.5	93.0	93.3	-1.1	-1.17	37183.0	3507805.1	110
2017-12-31	95.0	95.2	93.5	94.4	-0.37	-0.39	81502.0	7699545.8	137
2017-12-28	93.5	95.0	93.4	94.77	1.4	1.5	87656.0	8256842.9	152
2017-12-27	93.0	93.4	92.6	93.37	0.57	0.61	36432.0	3390360.6	93
2017-12-26	93.0	93.0	92.7	92.8	-0.17	-0.18	52593.0	4881778.7	109
2017-12-25	93.0	93.7	92.8	92.97	0.21	0.23	48327.0	4499503.1	102
2017-12-24	92.9	93.1	92.6	92.76	-0.03	-0.03	68603.0	6373500.8	136
2017-12-21	92.7	95.2	92.7	92.79	-0.48	-0.51	150459.0	14109062.4	244
2017-12-20	94.0	94.0	92.8	93.27	-0.1	-0.11	68496.0	6414120.3	106
2017-12-19	95.0	95.0	93.3	93.37	-1.63	-1.72	81743.0	7707205.8	167
2017-12-18	95.0	95.5	95.0	95.0	-0.24	-0.25	84673.0	8052502.5	137
2017-12-17	95.0	95.3	95.0	95.24	0.7	0.74	37695.0	3585426.3	74
2017-12-14	95.5	95.5	94.1	94.54	0.16	0.17	117257.0	11116484.6	234
2017-12-13	94.3	95.3	93.0	94.38	0.23	0.24	45625.0	4306800.5	118
2017-12-12	95.0	95.0	94.2	94.15	-0.21	-0.22	67194.0	6379169.1	82
2017-12-11	93.5	94.5	93.5	94.36	0.12	0.13	120370.0	11357402.4	150
2017-12-10	93.3	94.3	93.3	94.24	1.57	1.69	27102.0	2546271.0	119
2017-12-07	92.7	93.4	92.4	92.67	-0.32	-0.34	69959.0	6483511.4	167
2017-12-06	96.0	96.0	92.7	92.99	-2.74	-2.86	91077.0	8554385.6	262
2017-12-05	96.8	96.8	95.6	95.73	-2.12	-2.17	34594.0	3327509.5	146
2017-12-04	96.5	98.2	96.4	97.85	1.25	1.29	46609.0	4520456.3	115
2017-12-03	96.6	96.6	96.0	96.6	0.62	0.65	25539.0	2463790.6	48
2017-11-30	96.4	96.6	96.4	95.98	-0.41	-0.43	14309.0	1379655.1	49
2017-11-29	95.5	96.4	95.5	96.39	0.87	0.91	30442.0	2926471.4	107
2017-11-28	95.2	95.6	95.0	95.52	0.2	0.21	17240.0	1641500.4	50
2017-11-27	95.8	96.4	95.2	95.32	-0.04	-0.04	154137.0	14796706.4	186
2017-11-26	93.8	95.5	93.8	95.36	2.86	3.09	97556.0	9245801.3	304
2017-11-23	90.6	92.8	90.6	92.5	1.76	1.94	46341.0	4267483.2	116
2017-11-22	88.2	91.1	88.2	90.74	2.44	2.76	79900.0	7181590.4	243
2017-11-21	87.2	89.0	86.5	88.3	-1.18	-1.32	155007.0	13569352.1	469
2017-11-20	92.7	92.7	89.0	89.48	-2.92	-3.16	62214.0	5643900.7	207
2017-11-19	92.5	92.8	92.0	92.4	-0.21	-0.23	29626.0	2740731.6	64
2017-11-16	94.5	94.5	91.9	92.61	-1.81	-1.92	123717.0	11475939.7	233
2017-11-15	96.0	96.0	94.0	94.42	-1.47	-1.53	103824.0	9881498.3	187
2017-11-14	96.6	96.6	95.8	95.89	-1.08	-1.11	29666.0	2852592.1	103
2017-11-13	95.0	97.2	94.6	96.97	1.67	1.75	139574.0	13496512.4	139
2017-11-12	95.5	95.7	95.1	95.3	-0.88	-0.91	60988.0	5822731.8	81
2017-11-09	95.4	96.5	95.1	96.18	0.33	0.34	30044.0	2878140.0	112
2017-11-08	98.6	98.6	95.0	95.85	-2.65	-2.69	163726.0	15710305.3	358
2017-11-07	98.7	98.8	95.9	98.5	0.48	0.49	433253.0	42519401.0	348
2017-11-06	98.5	99.0	96.2	98.02	0.12	0.12	120852.0	11810640.1	222
2017-11-05	99.3	99.3	97.0	97.9	-0.91	-0.92	85422.0	8386496.5	149
2017-11-02	98.8	99.8	97.0	98.81	0.92	0.94	30837.0	3043361.7	86
2017-11-01	96.2	98.1	96.2	97.89	0.89	0.92	46919.0	4589287.1	98
2017-10-31	97.0	97.7	96.1	97.0	-0.6	-0.61	35383.0	3432637.5	87
2017-10-30	96.8	99.5	96.8	97.6	1.41	1.47	156081.0	15234982.5	206
2017-10-29	95.0	96.3	95.0	96.19	1.92	2.04	116908.0	11213668.7	155
2017-10-26	94.7	94.7	93.9	94.27	-0.52	-0.55	14159.0	1332444.6	88
2017-10-25	95.0	96.0	93.8	94.79	0.76	0.81	41799.0	3961800.7	169
2017-10-24	94.5	94.8	93.8	94.03	-0.78	-0.82	12261.0	1156553.9	70
2017-10-23	94.4	95.5	92.5	94.81	1.18	1.26	112213.0	10504276.8	273
2017-10-22	94.0	95.0	93.0	93.63	-3.41	-3.51	287882.0	27050720.3	545
2017-10-19	97.0	97.9	96.7	97.04	-0.04	-0.04	165611.0	16063967.1	214
2017-10-18	98.0	98.1	97.0	97.08	-1.91	-1.93	74172.0	7245611.2	210
2017-10-17	102.0	102.0	98.0	98.99	-2.42	-2.39	177082.0	17571882.3	326
2017-10-16	103.0	103.0	100.8	101.41	-0.42	-0.41	24163.0	2448255.8	68
2017-10-15	103.0	104.0	101.2	101.83	-1.14	-1.11	65655.0	6769935.6	118
2017-10-12	99.8	103.4	99.6	102.97	3.05	3.05	117349.0	11866794.9	304
2017-10-11	101.2	102.0	99.6	99.92	-1.44	-1.42	53173.0	5346119.2	131
2017-10-10	100.0	102.2	98.4	101.36	1.05	1.05	93474.0	9462907.3	210
2017-10-09	100.2	103.6	100.0	100.31	-3.49	-3.36	151666.0	15333849.0	364
2017-10-08	103.4	106.0	103.0	103.8	0.92	0.89	67082.0	6985992.6	227
2017-10-05	99.7	104.0	98.2	102.88	2.98	2.98	423414.0	43330102.3	817
2017-10-04	98.0	105.0	98.0	99.9	2.1	2.15	191094.0	19269115.5	558
2017-10-03	97.2	98.2	97.0	97.8	0.71	0.73	18838.0	1843237.9	92
2017-10-02	96.2	97.2	95.5	97.09	-0.06	-0.06	163367.0	15336732.0	223
2017-10-01	97.0	97.3	96.1	97.15	-0.73	-0.75	267493.0	25965452.7	275
2017-09-28	100.6	100.6	96.5	97.88	-2.22	-2.22	289187.0	28324196.8	794
2017-09-27	93.1	100.2	93.1	100.1	9.0	9.88	646039.0	63633649.1	1379
2017-09-26	92.3	92.5	90.9	91.1	-1.11	-1.2	107744.0	9904139.3	600
2017-09-25	95.5	95.5	92.0	92.21	-3.19	-3.34	115275.0	10733833.1	580
2017-09-21	94.3	95.7	94.3	95.4	0.8	0.85	17663.0	1678702.2	54
2017-09-20	94.5	94.9	94.1	94.6	-0.39	-0.41	40988.0	3873964.7	93
2017-09-19	96.0	96.0	94.0	94.99	-0.4	-0.42	107091.0	10222168.8	299
2017-09-18	96.0	96.0	95.0	95.39	-0.61	-0.64	98569.0	9435465.4	252
2017-09-17	96.0	97.0	96.0	96.0	-0.76	-0.79	48614.0	4688872.9	164
2017-09-14	97.2	97.6	96.5	96.76	-0.82	-0.84	23448.0	2277165.6	103
2017-09-13	98.0	98.0	97.1	97.58	-0.23	-0.24	15942.0	1556500.1	79
2017-09-12	98.5	98.8	97.6	97.81	-0.46	-0.47	42759.0	4213161.4	80
2017-09-11	97.1	98.5	97.1	98.27	0.77	0.79	78402.0	7684439.1	129
2017-09-10	97.0	98.0	97.0	97.5	0.82	0.85	91284.0	8903835.7	137
2017-09-07	96.1	96.9	96.0	96.68	0.58	0.6	47704.0	4594491.4	91
2017-09-06	97.0	97.0	96.0	96.1	-0.89	-0.92	22816.0	2208691.2	119
2017-08-29	96.0	97.0	95.5	96.99	0.93	0.97	124800.0	11958562.6	128
2017-08-28	95.9	96.1	94.6	96.06	0.34	0.36	26327.0	2512044.7	97
2017-08-27	93.3	96.0	93.2	95.72	1.53	1.62	35354.0	3345324.0	103
2017-08-24	93.4	94.2	93.4	94.19	0.96	1.03	30785.0	2885951.3	51
2017-08-23	95.0	95.3	93.0	93.23	-2.09	-2.19	57653.0	5450873.9	99
2017-08-22	94.7	95.5	94.7	95.32	0.54	0.57	46598.0	4433754.9	126
2017-08-21	93.4	95.2	93.4	94.78	1.42	1.52	49368.0	4653119.6	166
2017-08-20	92.3	93.5	92.0	93.36	0.9	0.97	60769.0	5644567.8	148
2017-08-17	92.5	92.8	92.0	92.46	0.06	0.06	28051.0	2591091.0	80
2017-08-16	91.2	92.5	91.2	92.4	1.34	1.47	17616.0	1620360.4	62
2017-08-15	92.0	92.0	91.0	91.06	-0.73	-0.8	36537.0	3357459.1	77
2017-08-14	91.2	91.8	91.2	91.79	-0.32	-0.35	37093.0	3392434.4	107
2017-08-13	92.5	92.5	91.0	92.11	-0.7	-0.75	44485.0	4098449.2	107
2017-08-10	94.0	94.5	92.4	92.81	-1.01	-1.08	60253.0	5597028.9	198
2017-08-09	94.5	94.6	93.5	93.82	-0.1	-0.11	78504.0	7388645.2	102
2017-08-08	94.1	95.0	93.3	93.92	-0.17	-0.18	35183.0	3322277.4	86
2017-08-07	93.0	94.7	93.0	94.09	0.19	0.2	47306.0	4461006.4	85
2017-08-06	93.0	94.5	93.0	93.9	1.2	1.29	15274.0	1433553.9	82
2017-08-03	92.1	93.0	92.0	92.7	0.52	0.56	60652.0	5610469.3	94
2017-08-02	92.7	92.7	91.9	92.18	-0.64	-0.69	34907.0	3218757.0	105
2017-08-01	92.5	93.5	92.5	92.82	-0.05	-0.05	40235.0	3731479.0	136
2017-07-31	94.2	94.5	92.8	92.87	-1.06	-1.13	46274.0	4329944.2	109
2017-07-30	94.5	94.6	93.0	93.93	-1.08	-1.14	76078.0	7137965.8	260
2017-07-27	96.0	96.0	94.6	95.01	-1.22	-1.27	27798.0	2645260.8	136
2017-07-26	96.1	97.0	96.0	96.23	-0.02	-0.02	51002.0	4937844.8	156
2017-07-25	95.5	96.5	95.0	96.25	1.44	1.52	52435.0	5018217.3	184
2017-07-24	96.0	96.0	94.7	94.81	-1.26	-1.31	78173.0	7443104.9	197
2017-07-23	95.4	97.0	95.4	96.07	0.66	0.69	31761.0	3056950.8	105
2017-07-20	95.0	95.5	94.8	95.41	0.4	0.42	70549.0	6703803.5	180
2017-07-19	96.1	96.4	94.0	95.01	0.11	0.12	226029.0	21441164.6	351
2017-07-18	95.5	96.0	94.1	94.9	-1.14	-1.19	63920.0	6093624.7	175
2017-07-17	97.9	98.9	95.1	96.04	-1.86	-1.9	65275.0	6319876.4	207
2017-07-16	98.8	98.8	97.5	97.9	-0.1	-0.1	13565.0	1328227.5	71
2017-07-13	98.0	98.9	97.7	98.0	0.01	0.01	32921.0	3247752.8	63
2017-07-12	99.0	99.5	97.6	97.99	-0.88	-0.89	52940.0	5205285.7	259
2017-07-11	97.4	99.0	97.0	98.87	2.05	2.12	87501.0	8583187.6	414
2017-07-10	96.5	97.4	96.0	96.82	1.3	1.36	39948.0	3863022.4	129
2017-07-09	97.0	98.0	95.5	95.52	0.52	0.55	28659.0	2773330.2	128
2017-07-06	96.0	96.0	94.7	95.0	-1.06	-1.1	30266.0	2876705.0	126
2017-07-05	97.5	97.5	95.5	96.06	-1.58	-1.62	46544.0	4480233.1	181
2017-07-04	99.0	99.5	97.5	97.64	-2.06	-2.07	36401.0	3590810.8	120
2017-07-03	99.6	101.6	98.7	99.7	0.63	0.64	77943.0	7797209.3	199
2017-07-02	104.0	104.0	98.5	99.07	-3.93	-3.82	146717.0	14811956.4	386
2017-06-22	96.9	104.0	96.9	103.0	4.99	5.09	1129133.0	114123097.4	526
2017-06-21	95.0	99.2	92.0	98.01	6.51	7.11	607275.0	58175376.3	813
2017-06-20	93.5	94.8	91.0	91.5	-1.22	-1.32	104569.0	9691296.0	308
2017-06-19	89.5	96.0	89.4	92.72	2.97	3.31	255965.0	23837345.5	700
2017-06-18	90.5	90.5	89.4	89.75	-0.59	-0.65	83097.0	7466417.0	132
2017-06-15	91.5	91.5	90.0	90.34	-1.66	-1.8	97025.0	8761658.7	262
2017-06-14	92.6	92.7	92.0	92.0	-0.64	-0.69	78914.0	7299333.2	411
2017-06-13	92.3	93.0	92.3	92.64	0.19	0.21	49194.0	4561366.9	176
2017-06-12	93.2	93.2	92.4	92.45	-1.57	-1.67	33560.0	3107562.0	94
2017-06-11	94.0	94.2	93.0	94.02	0.01	0.01	64554.0	6071131.1	241
2017-06-08	95.0	96.0	93.9	94.01	-1.57	-1.64	87893.0	8301045.0	177
2017-06-07	96.0	96.0	94.6	95.58	-0.27	-0.28	70788.0	6739510.4	199
2017-06-06	96.8	96.8	96.0	95.85	-0.89	-0.92	32172.0	3096337.1	91
2017-06-05	96.5	97.9	96.1	96.74	-0.8	-0.82	36207.0	3499577.1	129
2017-06-04	97.9	97.9	97.0	97.54	0.54	0.56	9555.0	932460.6	28
2017-06-01	97.0	98.0	96.75	97.0	-0.72	-0.74	21176.0	2053283.5	60
2017-05-31	95.25	98.0	95.0	97.72	-0.28	-0.29	48614.0	4750130.25	96
2017-05-30	98.0	98.0	97.75	98.0	0.75	0.77	41746.0	4086317.25	74
2017-05-29	96.75	97.25	96.75	97.25	-0.5	-0.51	2900.0	281738.0	16
2017-05-28	98.0	98.0	97.5	97.75	-0.25	-0.26	65778.0	6444133.5	51
2017-05-25	97.0	98.0	97.0	98.0	0.72	0.74	67227.0	6582597.5	100
2017-05-24	98.25	98.25	97.0	97.28	-0.72	-0.73	47234.0	4612413.0	96
2017-05-23	97.0	98.0	96.5	98.0	0.51	0.52	15000.0	1459676.25	46
2017-05-22	98.25	98.25	97.0	97.49	-0.51	-0.52	17191.0	1683719.75	48
2017-05-21	97.75	98.25	97.75	98.0	0.84	0.86	44721.0	4382097.25	146
2017-05-18	97.75	97.75	96.25	97.16	-0.47	-0.48	43460.0	4229697.0	67
2017-05-17	97.25	97.75	97.0	97.63	-0.44	-0.45	7696.0	749645.75	53
2017-05-16	96.5	98.25	96.5	98.07	1.71	1.77	76875.0	7507407.25	321
2017-05-15	96.0	96.75	96.0	96.36	-0.33	-0.34	62763.0	6029847.5	118
2017-05-14	96.0	96.75	95.25	96.69	0.47	0.49	25696.0	2480033.5	73
2017-05-11	97.0	97.75	96.25	96.22	-0.67	-0.69	31036.0	3014788.0	91
2017-05-10	97.0	97.0	97.0	96.89	-0.11	-0.11	48054.0	4661112.5	61
2017-05-09	95.75	97.0	95.5	97.0	1.14	1.19	25731.0	2477728.0	51
2017-05-08	96.75	96.75	95.75	95.86	-0.99	-1.02	48185.0	4631389.25	88
2017-05-07	96.75	97.25	96.5	96.85	0.02	0.02	77266.0	7494585.75	227
2017-05-04	95.5	97.0	95.0	96.83	0.83	0.86	18920.0	1806930.5	61
2017-05-03	96.75	97.0	96.25	96.0	-0.54	-0.56	15495.0	1500646.0	81
2017-05-02	99.0	99.0	96.0	96.54	-2.43	-2.46	53654.0	5197536.25	220
2017-05-01	98.5	99.75	98.5	98.97	0.91	0.93	92900.0	9206896.5	318
2017-04-30	95.5	98.25	95.5	98.06	2.06	2.15	70210.0	6825873.75	289
2017-04-27	95.5	96.75	94.75	96.0	0.25	0.26	106601.0	10226693.0	293
2017-04-26	97.0	97.0	95.5	95.75	-0.42	-0.44	92139.0	8867939.75	225
2017-04-25	96.25	96.75	95.0	96.17	0.2	0.21	92046.0	8862992.25	266
2017-04-24	93.5	96.0	93.0	95.97	3.6	3.9	171577.0	16289409.0	406
2017-04-23	91.25	92.5	91.0	92.37	1.46	1.61	28791.0	2647164.75	106
2017-04-20	90.5	91.25	90.25	90.91	-0.21	-0.23	64019.0	5815729.75	110
2017-04-19	92.0	92.0	90.5	91.12	-0.33	-0.36	56776.0	5169447.75	109
2017-04-18	91.0	92.0	91.0	91.45	0.45	0.49	53971.0	4939942.75	89
2017-04-17	90.25	91.75	90.25	91.0	-0.05	-0.05	19579.0	1784841.0	68
2017-04-16	91.0	92.0	90.5	91.05	-0.96	-1.04	66199.0	6035453.0	127
2017-04-13	92.25	92.5	92.0	92.01	-0.96	-1.03	55318.0	5096922.25	119
2017-04-12	91.75	93.0	91.75	92.97	1.86	2.04	88215.0	8182554.25	224
2017-04-11	91.5	92.0	91.0	91.11	-0.84	-0.91	52406.0	4802099.75	218
2017-04-10	94.5	95.0	91.5	91.95	-2.55	-2.7	78563.0	7288484.25	314
2017-04-09	95.25	96.0	94.5	94.5	-0.49	-0.52	42973.0	4111615.5	141
2017-04-06	93.5	95.25	93.5	94.99	1.59	1.7	62318.0	5892689.25	167
2017-04-05	92.0	93.75	92.0	93.4	1.45	1.58	64307.0	5964103.75	175
2017-04-04	92.5	92.5	91.5	91.95	-0.06	-0.07	67748.0	6232131.75	125
2017-04-03	92.75	93.0	91.5	92.01	-0.49	-0.53	96000.0	8877502.25	254
2017-04-02	94.5	94.5	92.25	92.5	-1.04	-1.11	43522.0	4045173.75	166
2017-03-30	93.0	94.0	92.5	93.54	0.57	0.61	150276.0	14065374.75	841
2017-03-29	94.25	95.0	92.75	92.97	-0.98	-1.04	200024.0	18732311.75	577
2017-03-28	96.25	96.25	93.75	93.95	-1.83	-1.91	273194.0	25854043.5	572
2017-03-27	96.0	98.0	95.75	95.78	-1.58	-1.62	188097.0	18177473.5	239
2017-03-26	98.25	99.75	96.25	97.36	-0.5	-0.51	76554.0	7540755.5	207
2017-03-23	97.25	98.25	96.75	97.86	1.5	1.56	77964.0	7594607.25	251
2017-03-22	93.0	98.0	93.0	96.36	-2.7	-2.73	220348.0	21274137.75	487
2017-03-21	97.5	101.5	97.25	99.06	1.87	1.92	235519.0	23214070.0	440
2017-03-20	96.75	97.5	96.75	97.19	0.73	0.76	105066.0	10199965.0	269
2017-03-19	95.5	97.0	95.5	96.46	1.27	1.33	43684.0	4212556.25	147
2017-03-16	94.0	95.5	93.5	95.19	1.46	1.56	50956.0	4807448.5	160
2017-03-15	93.5	94.0	92.75	93.73	0.19	0.2	128981.0	12055960.75	139
2017-03-14	94.0	94.5	91.25	93.54	-0.81	-0.86	293400.0	27647424.25	160
2017-03-13	93.5	95.25	93.5	94.35	0.65	0.69	46436.0	4392401.25	129
2017-03-12	95.25	95.25	93.5	93.7	-1.34	-1.41	16084.0	1518916.5	60
2017-03-09	94.75	95.25	94.0	95.04	0.3	0.32	21881.0	2069337.0	84
2017-03-08	95.5	96.0	94.0	94.74	-1.36	-1.42	610520.0	58582951.75	117
2017-03-07	96.5	96.5	96.0	96.1	-0.56	-0.58	739095.0	71388904.0	56
2017-03-06	96.5	97.25	96.0	96.66	0.2	0.21	165225.0	15943848.0	68
2017-03-05	96.0	98.5	96.0	96.46	-0.49	-0.51	149548.0	14515182.75	241
2017-03-02	96.0	97.0	96.0	96.95	1.66	1.74	297874.0	28549730.25	281
2017-03-01	95.25	95.5	94.75	95.29	0.49	0.52	35613.0	3381358.0	170
2017-02-28	93.75	95.0	93.75	94.8	1.36	1.46	82855.0	7851683.5	350
2017-02-27	93.75	93.75	93.25	93.44	-0.35	-0.37	122644.0	11472035.75	283
2017-02-26	93.25	95.25	93.25	93.79	-0.62	-0.66	62941.0	5923607.25	140
2017-02-23	95.0	96.0	94.25	94.41	-0.56	-0.59	194726.0	18537875.25	470
2017-02-22	91.5	96.5	91.5	94.97	4.19	4.62	324225.0	30712207.0	855
2017-02-21	90.25	91.5	89.75	90.78	-0.63	-0.69	39811.0	3614941.5	220
2017-02-20	92.5	93.25	91.25	91.41	-1.88	-2.02	144868.0	13327887.25	365
2017-02-19	95.5	96.75	92.75	93.29	-1.93	-2.03	123869.0	11663476.5	457
2017-02-16	95.25	97.5	94.0	95.22	6.6	7.45	411725.0	39258862.0	1053
2017-02-15	86.0	89.5	85.5	88.62	3.17	3.71	36971.0	3238690.75	126
2017-02-14	84.75	85.5	84.0	85.45	0.19	0.22	31351.0	2665280.25	110
2017-02-13	86.5	86.5	84.75	85.26	-0.75	-0.87	76480.0	6515523.0	131
2017-02-12	87.25	87.5	85.5	86.01	0.05	0.06	58589.0	5049902.75	98
2017-02-09	85.25	86.75	85.25	85.96	0.62	0.73	29369.0	2520295.5	75
2017-02-08	87.25	87.25	85.25	85.34	-2.04	-2.33	68334.0	5841161.5	238
2017-02-07	88.25	88.75	86.5	87.38	-0.58	-0.66	89050.0	7767075.25	227
2017-02-06	88.75	88.75	87.25	87.96	-1.18	-1.32	50140.0	4411412.25	374
2017-02-05	90.5	90.5	89.0	89.14	-1.17	-1.3	15141.0	1358290.25	64
2017-02-02	90.0	90.5	90.0	90.31	-0.71	-0.78	5281.0	476828.25	29
2017-02-01	91.5	91.5	90.5	91.02	0.18	0.2	22633.0	2060913.5	51
2017-01-31	90.75	91.25	90.5	90.84	-0.15	-0.16	24686.0	2243368.5	44
2017-01-30	91.0	91.5	90.75	90.99	-0.3	-0.33	57446.0	5238154.25	86
2017-01-29	91.0	92.0	91.0	91.29	0.09	0.1	56379.0	5149766.25	128
2017-01-26	90.25	91.5	90.25	91.2	1.22	1.36	131978.0	12050053.25	212
2017-01-25	90.5	91.5	89.5	89.98	-0.36	-0.4	163076.0	14834594.0	337
2017-01-24	89.25	90.5	89.0	90.34	0.9	1.01	55053.0	4949132.25	155
2017-01-23	88.5	89.5	88.5	89.44	0.97	1.1	70570.0	6292235.25	136
2017-01-22	88.5	88.75	87.0	88.47	-0.72	-0.81	125469.0	11025729.5	196
2017-01-19	88.0	91.25	87.5	89.19	3.1	3.6	207111.0	18412735.0	760
2017-01-18	85.5	86.5	85.0	86.09	0.59	0.69	106555.0	9144366.25	190
2017-01-17	85.5	85.5	84.25	85.5	0.1	0.12	16421.0	1391848.0	49
2017-01-16	85.5	85.75	85.0	85.4	-0.5	-0.58	38194.0	3268522.25	64
2017-01-15	86.5	86.5	85.25	85.9	-0.49	-0.57	12768.0	1097711.75	37
2017-01-12	86.0	87.25	85.5	86.39	1.9	2.25	96276.0	8291138.5	270
2017-01-11	85.5	86.0	84.5	84.49	-2.39	-2.75	120124.0	10295301.5	279
2017-01-10	85.5	87.25	85.5	86.88	-0.34	-0.39	21069.0	1823387.25	52
2017-01-09	88.0	88.0	86.5	87.22	-0.26	-0.3	99991.0	8738424.25	185
2017-01-08	86.5	87.75	86.5	87.48	1.15	1.33	80660.0	6995794.0	85
2017-01-05	84.25	87.0	84.25	86.33	1.5	1.77	83284.0	7187760.25	150
2017-01-04	86.5	86.5	84.25	84.83	-1.62	-1.87	58356.0	4997852.0	157
2017-01-03	86.5	86.5	86.0	86.45	0.31	0.36	101776.0	8790778.25	89
2017-01-02	86.5	86.5	85.5	86.14	-0.21	-0.24	25854.0	2221388.5	80
2017-01-01	88.0	88.0	86.25	86.35	-0.42	-0.48	27535.0	2399832.5	97
2016-12-29	87.5	89.25	86.5	86.77	-1.11	-1.26	75419.0	6549066.0	178
2016-12-28	90.5	91.0	87.25	87.88	-0.98	-1.1	222793.0	19956061.75	225
2016-12-27	88.5	89.25	88.5	88.86	0.86	0.98	103836.0	9222138.0	189
2016-12-26	91.25	91.25	88.0	88.0	-0.01	-0.01	41284.0	3676874.25	148
2016-12-25	86.0	90.75	86.0	88.01	1.82	2.11	101680.0	9066558.75	268
2016-12-22	84.75	86.5	84.75	86.19	2.41	2.88	61383.0	5278305.75	153
2016-12-21	81.5	84.0	81.5	83.78	2.38	2.92	107618.0	8948076.75	212
2016-12-20	83.75	84.0	80.75	81.4	-2.61	-3.11	54309.0	4469635.0	147
2016-12-19	85.25	86.5	84.0	84.01	-1.13	-1.33	115984.0	9792301.25	321
2016-12-18	86.75	88.5	84.25	85.14	-2.05	-2.35	124256.0	10763491.75	268
2016-12-15	88.75	88.75	86.75	87.19	-2.15	-2.41	348923.0	30746106.5	247
2016-12-14	89.75	91.0	88.0	89.34	-0.17	-0.19	235936.0	21189583.25	176
2016-12-13	90.5	91.25	86.75	89.51	-1.29	-1.42	208220.0	18566828.75	272
2016-12-12	91.5	91.5	90.5	90.8	-0.08	-0.09	164975.0	14978589.75	154
2016-12-11	92.0	95.5	90.75	90.88	0.05	0.06	169153.0	15699241.25	307
2016-12-08	88.0	91.25	88.0	90.83	0.69	0.77	337780.0	30656712.5	378
2016-12-07	89.25	90.5	89.25	90.14	1.34	1.51	328493.0	29540637.0	236
2016-12-06	87.5	88.75	85.5	88.8	1.4	1.6	449348.0	39444480.75	247
2016-12-05	87.5	89.25	86.0	87.4	0.33	0.38	475419.0	41349815.25	317
2016-12-04	84.75	88.0	84.5	87.07	2.7	3.2	726689.0	63286001.25	418
2016-12-01	81.5	85.5	81.5	84.37	3.12	3.84	346958.0	29104778.5	295
2016-11-30	79.75	81.5	79.25	81.25	1.44	1.8	803940.0	64971882.75	485
2016-11-29	78.75	80.75	78.75	79.81	1.41	1.8	950163.0	76009264.0	465
2016-11-28	77.5	78.75	76.75	78.4	0.8	1.03	530299.0	41445553.0	288
2016-11-27	74.75	77.75	73.5	77.6	1.26	1.65	328191.0	25221388.25	267
2016-11-24	77.0	77.5	73.75	76.34	-0.22	-0.29	686751.0	52563540.25	422
2016-11-23	74.5	76.75	74.5	76.56	2.78	3.77	531786.0	40335126.5	478
2016-11-22	72.5	74.5	72.0	73.78	1.56	2.16	221564.0	16282452.0	301
2016-11-21	73.5	74.0	71.75	72.22	-0.97	-1.33	92795.0	6759455.5	118
2016-11-20	73.5	73.5	72.5	73.19	-0.19	-0.26	76730.0	5609935.5	163
2016-11-17	74.75	74.75	73.0	73.38	-1.02	-1.37	150086.0	11044410.75	198
2016-11-16	72.5	75.75	72.5	74.4	1.77	2.44	487350.0	36319074.25	616
2016-11-15	78.5	78.5	70.75	72.63	-5.77	-7.36	752533.0	56995398.25	593
2016-11-14	78.5	79.5	76.5	78.4	0.0	0.0	1317485.0	104156257.75	558
2016-11-13	76.0	79.5	76.0	78.4	1.75	2.28	439198.0	34012841.5	355
2016-11-10	74.5	77.0	74.5	76.65	2.19	2.94	362858.0	27724201.75	282
2016-11-09	71.5	74.75	69.25	74.46	1.08	1.47	374696.0	27384819.75	372
2016-11-08	71.25	74.5	71.25	73.38	2.61	3.69	321761.0	23313562.25	348
2016-11-07	70.25	70.75	69.75	70.77	1.25	1.8	178855.0	12560769.75	159
2016-11-06	69.5	70.0	68.0	69.52	0.92	1.34	504403.0	34659612.25	323
2016-11-03	69.25	69.5	68.25	68.6	0.18	0.26	157873.0	10888364.25	143
2016-11-02	68.5	69.5	67.5	68.42	0.13	0.19	163669.0	11237636.0	165
2016-11-01	67.25	69.25	66.75	68.29	0.31	0.46	58981.0	4046953.5	159
2016-10-31	67.5	69.5	67.0	67.98	0.6	0.89	149435.0	10170510.5	270
2016-10-30	65.5	67.75	65.5	67.38	0.69	1.03	119450.0	7979960.25	192
2016-10-27	66.25	66.75	66.25	66.69	0.67	1.01	129954.0	8636898.5	122
2016-10-26	65.75	66.5	65.5	66.02	-0.31	-0.47	171274.0	11274943.25	159
2016-10-25	64.75	67.25	64.5	66.33	1.53	2.36	137415.0	9001313.0	163
2016-10-24	63.5	65.25	63.5	64.8	0.98	1.54	196423.0	12621954.25	145
2016-10-23	63.5	64.5	63.5	63.82	0.49	0.77	78919.0	5057298.0	91
2016-10-20	59.75	64.5	59.75	63.33	3.64	6.1	249633.0	15693980.25	357
2016-10-19	59.5	60.25	59.25	59.69	0.5	0.84	124388.0	7425694.5	161
2016-10-18	62.5	62.5	58.25	59.19	-2.63	-4.25	281053.0	16922221.25	381
2016-10-17	63.25	63.5	61.25	61.82	-1.19	-1.89	148911.0	9249764.0	283
2016-10-16	65.75	67.25	62.5	63.01	-1.67	-2.58	166509.0	10749274.75	375
2016-10-13	65.0	65.5	64.5	64.68	-0.24	-0.37	89269.0	5789477.75	131
2016-10-12	64.75	66.5	64.75	64.92	0.22	0.34	112278.0	7374909.5	179
2016-10-11	62.25	65.25	62.25	64.7	2.99	4.85	264950.0	17003466.0	500
2016-10-10	62.5	62.5	61.5	61.71	-1.01	-1.61	160650.0	9973849.25	219
2016-10-09	63.5	64.25	62.5	62.72	-1.26	-1.97	295290.0	18655531.75	184
2016-10-06	62.5	64.25	62.5	63.98	1.63	2.61	135773.0	8612712.75	191
2016-10-05	61.75	62.75	60.75	62.35	-1.11	-1.75	267331.0	16463038.5	417
2016-10-04	65.0	65.5	61.5	63.46	-0.7	-1.09	114236.0	7198069.75	225
2016-10-03	65.5	65.5	62.5	64.16	-1.45	-2.21	138666.0	8806091.0	211
2016-10-02	65.75	66.75	65.5	65.61	-0.21	-0.32	100571.0	6631342.0	108
2016-09-29	62.5	68.0	62.5	65.82	2.52	3.98	215668.0	14041459.0	305
2016-09-28	65.5	66.0	62.5	63.3	-2.08	-3.18	251920.0	16147991.0	305
2016-09-27	68.0	68.0	64.75	65.38	-3.36	-4.89	156801.0	10356036.75	167
2016-09-26	68.75	69.0	68.25	68.74	0.34	0.5	93411.0	6422583.5	446
2016-09-25	68.0	68.5	68.0	68.4	0.29	0.43	75186.0	5133599.5	70
2016-09-21	68.0	69.25	67.5	68.11	0.76	1.13	131919.0	8973565.5	188
2016-09-20	67.25	67.5	66.75	67.35	-0.36	-0.53	54015.0	3626106.25	86
2016-09-19	69.75	70.0	66.5	67.71	-2.29	-3.27	73670.0	4996954.0	112
2016-09-18	69.5	70.25	69.5	70.0	-0.8	-1.13	25483.0	1784772.25	47
2016-09-08	70.5	71.25	70.5	70.8	1.28	1.84	63490.0	4488472.75	98
2016-09-07	70.5	72.0	69.5	69.52	-2.28	-3.18	152900.0	10788281.25	203
2016-09-06	72.75	72.75	71.75	71.8	-1.01	-1.39	17095.0	1234911.5	40
2016-09-05	71.0	73.25	71.0	72.81	1.61	2.26	198941.0	14362676.0	277
2016-09-04	69.5	72.0	69.5	71.2	1.48	2.12	54990.0	3910779.5	110
2016-09-01	71.0	71.0	69.5	69.72	-1.66	-2.33	85805.0	5985191.25	139
2016-08-31	72.5	72.75	70.75	71.38	-1.46	-2.0	204358.0	14673874.0	171
2016-08-30	72.0	74.0	72.0	72.84	1.57	2.2	239795.0	17519395.0	342
2016-08-29	72.25	72.25	70.25	71.27	-0.55	-0.77	242888.0	17301066.5	210
2016-08-28	69.0	72.5	69.0	71.82	-0.12	-0.17	171036.0	12315974.5	237
2016-08-25	71.75	72.0	70.5	71.94	0.12	0.17	60165.0	4297618.25	102
2016-08-24	71.5	73.25	71.25	71.82	-0.04	-0.06	124651.0	8954995.25	207
2016-08-23	70.75	72.5	70.5	71.86	0.82	1.15	71630.0	5112722.75	149
2016-08-22	72.0	72.25	70.75	71.04	-1.76	-2.42	43205.0	3097431.0	65
2016-08-21	72.75	73.25	72.5	72.8	0.1	0.14	22954.0	1672314.0	86
2016-08-18	72.25	72.75	71.5	72.7	0.28	0.39	76496.0	5518615.5	149
2016-08-17	73.5	74.0	72.0	72.42	-1.58	-2.14	134935.0	9795922.75	182
2016-08-16	75.25	75.25	73.75	74.0	-0.64	-0.86	52680.0	3926957.75	90
2016-08-15	75.5	75.75	74.5	74.64	-1.14	-1.5	90830.0	6839507.25	54
2016-08-14	76.0	76.25	75.25	75.78	0.58	0.77	96595.0	7347764.25	65
2016-08-11	75.5	76.0	74.5	75.2	-0.64	-0.84	75840.0	5694649.5	111
2016-08-10	76.5	76.5	75.5	75.84	-0.5	-0.65	22323.0	1694878.0	62
2016-08-09	76.75	77.5	76.25	76.34	-0.48	-0.62	65121.0	5003864.5	96
2016-08-08	76.25	78.25	75.5	76.82	0.08	0.1	126943.0	9762256.75	182
2016-08-07	76.75	77.0	76.0	76.74	-0.02	-0.03	55210.0	4230387.0	100
2016-08-04	77.5	78.0	76.25	76.76	-0.55	-0.71	130930.0	10127945.5	156
2016-08-03	76.5	77.5	76.5	77.31	0.86	1.12	113021.0	8674668.0	207
2016-08-02	76.75	77.75	75.25	76.45	-1.0	-1.29	171389.0	13109011.75	260
2016-08-01	74.75	78.5	74.5	77.45	2.26	3.01	217339.0	16514501.25	257
2016-07-31	72.75	75.25	72.75	75.19	1.79	2.44	74084.0	5472759.25	91
2016-07-28	75.0	75.25	73.5	73.4	-0.31	-0.42	101433.0	7502362.25	122
2016-07-27	75.25	75.25	72.75	73.71	-1.48	-1.97	62458.0	4588224.25	131
2016-07-26	76.0	76.0	74.5	75.19	-0.59	-0.78	98093.0	7377251.25	104
2016-07-25	75.0	76.0	74.5	75.78	0.72	0.96	218099.0	16435247.75	205
2016-07-24	73.5	76.0	73.5	75.06	3.06	4.25	463813.0	34909395.5	486
2016-07-21	72.0	72.5	71.5	72.0	-0.27	-0.37	34674.0	2497111.25	64
2016-07-20	72.25	73.75	72.0	72.27	0.22	0.31	161881.0	11786898.5	218
2016-07-19	73.25	73.5	71.75	72.05	-1.21	-1.65	78384.0	5705047.0	159
2016-07-18	73.25	73.5	73.25	73.26	-0.14	-0.19	21986.0	1612064.25	51
2016-07-17	72.75	73.5	72.75	73.4	0.8	1.1	110601.0	8117107.5	103
2016-07-14	72.5	73.5	72.5	72.6	-0.35	-0.48	54893.0	4014655.5	80
2016-07-13	73.0	73.5	72.75	72.95	0.2	0.27	64078.0	4700394.5	96
2016-07-12	72.5	74.25	72.5	72.75	0.7	0.97	200304.0	14679076.75	260
2016-07-11	72.0	73.5	72.0	72.05	-0.81	-1.11	124419.0	9052944.75	230
2016-07-10	73.5	73.5	72.75	72.86	0.68	0.94	75628.0	5528339.75	89
2016-06-30	72.0	72.5	71.75	72.18	0.01	0.01	147466.0	10645294.25	336
2016-06-29	72.5	73.5	72.0	72.17	0.23	0.32	202224.0	14677320.25	255
2016-06-28	74.0	74.0	71.25	71.94	-1.41	-1.92	195193.0	14176305.75	300
2016-06-27	75.25	76.25	73.25	73.35	-0.92	-1.24	207160.0	15378963.0	217
2016-06-26	73.5	74.5	71.25	74.27	-1.39	-1.84	337101.0	24610741.5	269
2016-06-23	76.0	76.75	75.25	75.66	0.28	0.37	84561.0	6422115.25	132
2016-06-22	74.5	75.5	74.25	75.38	0.33	0.44	31564.0	2360437.0	89
2016-06-21	74.5	75.5	74.0	75.05	0.16	0.21	69015.0	5162340.75	71
2016-06-20	76.0	76.0	74.5	74.89	-0.89	-1.17	29391.0	2202532.0	88
2016-06-19	75.25	78.5	75.25	75.78	1.47	1.98	229685.0	17563376.75	366
2016-06-16	74.5	74.75	73.75	74.31	-1.43	-1.89	79754.0	5922041.25	176
2016-06-15	76.75	76.75	75.5	75.74	-1.3	-1.69	77400.0	5880115.0	171
2016-06-14	77.5	78.5	76.0	77.04	0.34	0.44	214376.0	16599911.75	334
2016-06-13	73.5	77.25	72.75	76.7	3.1	4.21	148305.0	11202917.0	266
2016-06-12	74.5	74.5	72.5	73.6	-0.6	-0.81	73191.0	5357015.5	140
2016-06-09	73.5	75.25	73.5	74.2	0.41	0.56	98359.0	7313102.0	167
2016-06-08	72.5	74.5	72.5	73.79	1.22	1.68	192265.0	14194924.0	228
2016-06-07	72.5	74.0	72.0	72.57	-0.22	-0.3	87799.0	6401236.0	195
2016-06-06	68.25	75.0	68.0	72.79	4.25	6.2	239291.0	17337114.75	448
2016-06-05	68.75	68.75	68.0	68.54	-0.26	-0.38	32635.0	2233422.75	78
2016-06-02	68.75	69.25	68.5	68.8	0.8	1.18	31383.0	2160725.5	68
2016-06-01	68.0	68.0	67.5	68.0	-0.18	-0.26	18408.0	1250306.5	54
2016-05-31	67.5	68.5	67.5	68.18	0.98	1.46	35475.0	2412087.0	79
2016-05-30	69.5	69.5	67.0	67.2	-2.24	-3.23	132516.0	9003163.25	346
2016-05-29	70.5	70.75	69.0	69.44	-0.5	-0.71	52264.0	3650140.25	112
2016-05-26	71.0	71.5	69.5	69.94	-0.36	-0.51	45935.0	3241644.25	192
2016-05-25	69.25	71.25	69.25	70.3	0.38	0.54	93296.0	6555437.75	174
2016-05-24	70.5	71.5	69.0	69.92	0.52	0.75	82438.0	5746144.75	201
2016-05-23	72.5	72.5	68.75	69.4	-3.29	-4.53	134585.0	9478380.25	406
2016-05-22	73.5	75.25	72.5	72.69	-1.26	-1.7	160184.0	11822849.25	363
2016-05-19	74.25	74.25	72.5	73.95	0.3	0.41	255610.0	18807840.25	660
2016-05-18	71.75	74.25	71.5	73.65	2.16	3.02	335539.0	24483475.25	508
2016-05-17	70.5	72.0	69.75	71.49	1.51	2.16	318526.0	22600545.5	588
2016-05-16	70.5	71.25	69.5	69.98	0.24	0.34	260634.0	18387775.0	560
2016-05-15	69.75	70.75	69.5	69.74	-0.26	-0.37	173340.0	12154352.75	244
2016-05-12	69.5	71.0	69.5	70.0	0.4	0.57	112331.0	7905813.25	170
2016-05-11	69.25	70.5	68.75	69.6	0.43	0.62	64451.0	4495076.75	170
2016-05-10	69.25	69.75	69.0	69.17	-0.02	-0.03	50723.0	3517368.25	262
2016-05-09	68.0	71.25	67.75	69.19	1.42	2.1	265756.0	18450972.25	535
2016-05-08	66.5	67.75	66.5	67.77	1.29	1.94	96601.0	6495747.5	226
2016-05-05	67.0	67.25	66.5	66.48	0.06	0.09	26838.0	1789260.5	51
2016-05-04	66.25	67.25	65.75	66.42	0.61	0.93	124178.0	8233571.25	115
2016-05-03	67.25	67.5	65.0	65.81	-1.01	-1.51	142905.0	9452000.0	362
2016-05-02	67.0	67.5	66.25	66.82	-0.08	-0.12	177241.0	11826201.5	384
2016-05-01	67.5	68.5	66.25	66.9	-0.9	-1.33	119328.0	8006030.25	164
2016-04-28	67.25	68.5	67.25	67.8	0.07	0.1	202519.0	13754949.75	387
2016-04-27	67.25	69.25	67.25	67.73	0.67	1.0	133263.0	9073496.5	279
2016-04-26	71.25	71.25	66.5	67.06	-4.13	-5.8	260140.0	17846018.25	495
2016-04-25	71.75	72.25	69.5	71.19	1.41	2.02	463500.0	32928547.0	588
2016-04-24	65.25	70.5	65.25	69.78	4.08	6.21	452026.0	30994075.5	585
2016-04-21	64.25	66.0	64.0	65.7	1.87	2.93	357138.0	23286475.0	400
2016-04-20	64.5	64.5	62.5	63.83	-0.58	-0.9	286464.0	18294178.25	384
2016-04-19	62.0	65.25	62.0	64.41	2.63	4.26	453906.0	29172840.5	725
2016-04-18	58.5	62.75	56.25	61.78	-0.02	-0.03	775661.0	46651031.75	1340
2016-04-17	69.5	69.5	61.75	61.8	-6.7	-9.78	1480326.0	93526382.75	2311
2016-04-14	68.5	70.25	67.5	68.5	0.35	0.51	351698.0	24124457.25	772
2016-04-13	65.5	69.5	64.75	68.15	3.21	4.94	410179.0	27618295.0	729
2016-04-12	64.5	65.75	64.5	64.94	0.04	0.06	58131.0	3783435.5	141
2016-04-11	65.25	66.0	64.25	64.9	0.08	0.12	180010.0	11696151.5	245
2016-04-10	64.0	65.5	63.5	64.82	2.05	3.27	173926.0	11232922.25	409
2016-04-07	63.0	64.75	62.5	62.77	-0.27	-0.43	199681.0	12732419.0	321
2016-04-06	61.75	64.0	61.75	63.04	1.42	2.3	213241.0	13430350.75	295
2016-04-05	60.75	61.75	60.0	61.62	0.28	0.46	76075.0	4642036.25	137
2016-04-04	60.75	62.5	60.75	61.34	0.46	0.76	163444.0	10051927.0	268
2016-04-03	63.5	64.25	60.25	60.88	-3.14	-4.9	196304.0	12068998.0	405
2016-03-31	61.25	67.5	60.5	64.02	2.27	3.68	532559.0	34284144.75	844
2016-03-30	61.25	62.5	60.25	61.75	1.81	3.02	80899.0	4958588.5	155
2016-03-29	60.0	60.5	59.5	59.94	-0.06	-0.1	13396.0	803698.5	49
2016-03-28	60.0	61.5	59.5	60.0	0.33	0.55	195759.0	11908290.75	215
2016-03-27	59.5	60.0	58.5	59.67	0.44	0.74	69604.0	4124525.0	134
2016-03-24	59.5	59.5	58.75	59.23	-0.83	-1.38	57510.0	3395864.0	100
2016-03-23	60.5	61.25	59.5	60.06	-0.16	-0.27	84008.0	5067267.25	157
2016-03-22	60.75	61.25	59.75	60.22	-0.71	-1.17	143691.0	8721903.5	179
2016-03-21	60.75	61.25	60.0	60.93	0.16	0.26	126258.0	7647767.75	224
2016-03-20	61.5	61.5	60.5	60.77	0.12	0.2	37746.0	2297256.5	72
2016-03-17	60.5	61.0	60.5	60.65	0.36	0.6	144544.0	8776924.25	116
2016-03-16	60.0	60.75	58.5	60.29	0.94	1.58	210935.0	12516187.25	247
2016-03-15	59.25	60.25	59.25	59.35	-1.43	-2.35	87476.0	5212918.75	125
2016-03-14	61.5	62.0	60.0	60.78	-0.81	-1.32	98056.0	5993373.5	126
2016-03-13	58.75	62.5	58.75	61.59	1.59	2.65	271833.0	16688537.25	267
2016-03-10	59.5	60.25	59.5	60.0	1.19	2.02	161815.0	9701064.75	158
2016-03-09	58.75	59.0	58.5	58.81	-0.59	-0.99	155230.0	9127282.0	152
2016-03-08	60.0	60.25	58.75	59.4	-0.06	-0.1	116364.0	6916572.75	164
2016-03-07	60.5	60.5	59.25	59.46	-0.8	-1.33	110654.0	6591674.75	195
2016-03-06	60.0	61.5	60.0	60.26	1.0	1.69	138038.0	8389651.5	169
2016-03-03	59.5	60.0	59.25	59.26	-0.22	-0.37	83476.0	4965156.0	132
2016-03-02	61.0	61.5	59.25	59.48	-1.25	-2.06	176143.0	10589141.25	343
2016-03-01	59.5	61.25	59.5	60.73	2.31	3.95	243075.0	14692774.25	400
2016-02-29	57.25	59.5	56.75	58.42	1.33	2.33	162478.0	9415146.0	308
2016-02-28	56.75	57.5	56.5	57.09	0.78	1.39	136166.0	7755475.5	231
2016-02-25	56.5	56.5	55.25	56.31	0.48	0.86	121729.0	6799338.0	235
2016-02-24	57.0	57.5	55.5	55.83	-1.67	-2.9	229236.0	12944083.5	289
2016-02-23	56.75	58.25	56.25	57.5	1.69	3.03	174880.0	9978615.5	291
2016-02-22	55.5	56.0	54.75	55.81	0.3	0.54	188161.0	10449536.5	346
2016-02-21	54.5	56.0	54.5	55.51	0.27	0.49	74993.0	4161730.25	130
2016-02-18	54.5	56.0	54.5	55.24	1.54	2.87	262816.0	14516091.25	357
2016-02-17	52.75	54.5	52.0	53.7	0.63	1.19	117834.0	6347659.0	256
2016-02-16	55.5	56.25	52.75	53.07	-1.6	-2.93	442993.0	24009968.75	608
2016-02-15	53.5	55.5	53.0	54.67	1.85	3.5	322963.0	17521436.25	499
2016-02-14	59.25	59.25	52.0	52.82	-1.09	-2.02	302189.0	16799399.0	371
2016-02-11	59.25	59.25	53.75	53.91	-5.8	-9.71	542276.0	30326033.0	585
2016-02-10	60.5	60.5	59.25	59.71	-1.07	-1.76	237195.0	14224217.25	250
2016-02-09	60.5	61.25	60.5	60.78	-0.2	-0.33	93125.0	5665090.5	199
2016-02-08	60.5	63.5	60.5	60.98	0.98	1.63	169258.0	10442122.25	317
2016-02-07	59.75	60.25	59.5	60.0	-0.24	-0.4	110506.0	6619738.25	157
2016-02-04	60.25	61.5	60.0	60.24	1.09	1.84	305343.0	18448246.75	255
2016-02-03	59.5	59.5	58.5	59.15	0.15	0.25	248080.0	14638360.5	215
2016-02-02	57.25	59.25	56.75	59.0	0.57	0.98	186279.0	10936451.0	230
2016-02-01	57.25	58.75	57.25	58.43	0.7	1.21	143448.0	8384244.5	193
2016-01-31	57.0	59.75	57.0	57.73	1.99	3.57	413919.0	24249089.5	469
2016-01-28	54.5	56.5	54.5	55.74	1.63	3.01	226429.0	12592112.25	231
2016-01-27	52.75	55.0	52.75	54.11	1.9	3.64	362806.0	19558709.0	378
2016-01-26	50.5	52.5	50.5	52.21	0.39	0.75	158386.0	8113899.25	312
2016-01-25	52.75	53.5	51.5	51.82	-1.37	-2.58	174728.0	9137767.0	238
2016-01-24	54.5	55.5	53.0	53.19	1.53	2.96	231909.0	12538519.75	326
2016-01-21	51.25	53.25	50.5	51.66	-0.81	-1.54	205728.0	10656427.75	299
2016-01-20	54.75	54.75	52.0	52.47	-3.21	-5.77	217055.0	11522741.25	338
2016-01-19	51.5	56.0	51.25	55.68	4.5	8.79	442714.0	23734711.25	581
2016-01-18	51.5	53.25	50.0	51.18	-0.35	-0.68	291043.0	15066118.5	523
2016-01-17	51.25	52.5	49.0	51.53	-2.15	-4.01	468811.0	23685785.25	693
2016-01-14	53.5	55.5	51.25	53.68	-1.42	-2.58	617814.0	33213250.25	642
2016-01-13	53.5	56.75	53.0	55.1	3.21	6.19	680696.0	37391312.5	888
2016-01-12	47.8	53.0	44.8	51.89	3.07	6.29	2750894.0	133096526.5	2277
2016-01-11	53.5	54.5	48.6	48.82	-5.0	-9.29	2823980.0	143244598.75	2897
2016-01-10	57.5	58.0	53.5	53.82	-3.12	-5.48	296340.0	16549078.0	481
2016-01-07	59.25	60.75	56.5	56.94	-4.51	-7.34	758993.0	44587352.5	847
2016-01-06	63.5	63.75	58.5	61.45	-1.68	-2.66	632820.0	39086508.0	908
2016-01-05	61.5	63.5	61.5	63.13	1.42	2.3	178545.0	11168637.75	316
2016-01-04	63.5	64.75	61.25	61.71	-2.25	-3.52	304668.0	19345861.5	496
2016-01-03	63.5	65.0	63.25	63.96	0.57	0.9	447650.0	28794403.75	425
2015-12-31	62.5	64.25	62.0	63.39	1.77	2.87	573855.0	36171148.0	893
2015-12-30	60.25	62.75	58.75	61.62	1.59	2.65	416785.0	25323605.25	550
2015-12-29	56.5	60.25	55.5	60.03	3.5	6.19	414259.0	24295417.5	601
2015-12-28	56.5	57.25	56.0	56.53	0.27	0.48	363583.0	20610808.0	444
2015-12-27	58.0	58.75	55.75	56.26	-2.0	-3.43	692718.0	39069675.75	704
2015-12-24	57.5	58.75	57.5	58.26	1.01	1.76	184666.0	10783490.5	238
2015-12-23	58.75	59.5	56.75	57.25	-1.65	-2.8	284474.0	16609863.25	455
2015-12-22	59.25	59.75	58.75	58.9	-0.12	-0.2	188888.0	11176980.25	310
2015-12-21	59.5	59.5	59.0	59.02	-0.19	-0.32	192728.0	11423999.0	309
2015-12-20	60.5	60.5	59.0	59.21	-1.71	-2.81	196403.0	11695047.75	404
2015-12-17	60.75	61.5	60.5	60.92	1.01	1.69	359609.0	21831672.75	539
2015-12-16	58.75	60.5	58.5	59.91	1.98	3.42	406576.0	24353339.0	611
2015-12-15	57.5	58.5	56.5	57.93	1.93	3.45	350188.0	20142300.0	496
2015-12-14	59.25	60.0	55.75	56.0	-1.21	-2.12	269861.0	15564896.75	420
2015-12-13	57.0	58.75	56.75	57.21	-2.96	-4.92	382079.0	22093554.0	370
2015-12-10	60.75	61.25	60.0	60.17	-0.37	-0.61	116866.0	7064813.75	226
2015-12-09	61.5	61.5	60.5	60.54	-1.08	-1.75	151820.0	9282606.5	245
2015-12-08	61.25	62.0	59.5	61.62	-0.82	-1.31	260793.0	15755204.5	697
2015-12-07	63.75	63.75	62.0	62.44	-1.55	-2.42	221016.0	13819411.25	322
2015-12-06	64.75	64.75	63.75	63.99	-1.26	-1.93	329364.0	21145456.75	483
2015-12-03	66.5	66.5	65.25	65.25	-1.73	-2.58	76860.0	5061291.25	157
2015-12-02	67.75	67.75	66.5	66.98	-0.2	-0.3	85944.0	5735104.0	145
2015-12-01	67.25	67.5	66.5	67.18	0.45	0.67	108348.0	7267407.75	161
2015-11-30	67.25	68.25	65.5	66.73	-0.07	-0.1	252606.0	16905829.25	329
2015-11-29	65.75	67.0	65.75	66.8	1.11	1.69	556800.0	36981717.25	385
2015-11-26	63.75	67.0	63.75	65.69	2.09	3.29	851436.0	55573096.75	899
2015-11-25	62.0	64.0	61.5	63.6	1.41	2.27	504809.0	31805411.5	517
2015-11-24	63.0	63.0	62.0	62.19	-0.21	-0.34	279361.0	17432960.0	265
2015-11-23	63.25	63.25	62.0	62.4	-0.68	-1.08	324231.0	20267483.25	308
2015-11-22	60.75	63.25	60.5	63.08	2.67	4.42	349071.0	21788468.75	387
2015-11-19	60.5	60.75	60.0	60.41	0.48	0.8	197866.0	11975478.5	304
2015-11-18	60.5	60.5	59.5	59.93	-0.47	-0.78	153201.0	9186640.5	215
2015-11-17	60.75	61.0	60.25	60.4	0.18	0.3	144340.0	8754451.25	219
2015-11-16	60.25	60.75	59.0	60.22	0.81	1.36	286739.0	17158748.5	505
2015-11-15	61.5	61.5	58.75	59.41	-2.69	-4.33	361778.0	21665487.25	582
2015-11-12	64.0	64.5	62.0	62.1	-2.28	-3.54	541501.0	34181961.25	626
2015-11-11	64.5	64.75	64.25	64.38	0.15	0.23	220758.0	14261709.25	309
2015-11-10	62.75	65.0	62.5	64.23	1.17	1.86	632201.0	40430198.75	740
2015-11-09	63.0	63.5	62.5	63.06	0.2	0.32	175571.0	11042290.75	254
2015-11-08	61.75	63.25	61.0	62.86	0.29	0.46	177514.0	11009145.25	287
2015-11-05	62.75	63.0	61.5	62.57	-0.52	-0.82	90668.0	5670658.25	173
2015-11-04	62.5	63.25	61.5	63.09	0.9	1.45	242708.0	15122079.0	439
2015-11-03	63.5	64.5	62.0	62.19	-1.71	-2.68	122916.0	7762138.0	263
2015-11-02	64.25	64.75	63.5	63.9	0.48	0.76	254746.0	16336419.5	425
2015-11-01	61.5	64.5	61.0	63.42	0.4	0.63	285248.0	17825917.75	629
2015-10-29	66.5	67.0	62.75	63.02	-0.72	-1.13	1050174.0	68247475.0	1431
2015-10-28	65.25	66.25	63.25	63.74	-0.7	-1.09	929580.0	59616162.75	1107
2015-10-27	68.5	68.5	62.75	64.44	-3.61	-5.3	584288.0	39016800.25	1180
2015-10-26	67.5	68.5	67.0	68.05	0.03	0.04	709939.0	48058557.0	841
2015-10-25	70.5	70.5	68.0	68.02	-1.15	-1.66	197688.0	13584388.75	245
2015-10-22	70.5	71.25	67.5	69.17	-1.4	-1.98	377414.0	25927162.25	419
2015-10-21	70.0	71.5	69.75	70.57	-0.53	-0.75	197834.0	13971336.25	320
2015-10-20	72.25	73.5	70.75	71.1	-1.44	-1.99	275044.0	19851853.0	378
2015-10-19	74.25	74.5	72.0	72.54	-1.94	-2.6	357756.0	26172521.75	608
2015-10-18	75.5	76.25	74.0	74.48	0.02	0.03	198146.0	14816370.0	344
2015-10-15	73.75	77.75	73.75	74.46	-0.1	-0.13	225393.0	17114744.5	510
2015-10-14	73.75	75.25	73.75	74.56	-0.61	-0.81	45596.0	3400016.75	126
2015-10-13	75.5	76.5	74.5	75.17	-0.62	-0.82	125065.0	9441477.0	199
2015-10-12	76.5	77.5	75.5	75.79	-0.23	-0.3	246833.0	18844532.5	407
2015-10-11	73.25	78.75	73.25	76.02	3.28	4.51	516181.0	39324251.75	839
2015-10-08	72.5	73.5	72.0	72.74	0.66	0.92	185868.0	13547200.75	360
2015-10-07	70.5	72.75	70.5	72.08	1.86	2.65	261613.0	18839201.25	515
2015-10-06	70.25	70.75	69.75	70.22	0.15	0.21	145920.0	10251083.0	336
2015-10-05	68.5	71.0	68.5	70.07	2.15	3.17	321184.0	22384650.25	605
2015-10-04	68.25	68.5	65.5	67.92	-0.35	-0.51	280010.0	18882791.25	501
2015-10-01	69.5	69.75	67.75	68.27	-0.95	-1.37	269809.0	18627724.25	441
2015-09-30	69.5	70.0	68.75	69.22	-0.27	-0.39	165390.0	11467420.25	412
2015-09-29	70.75	71.5	67.75	69.49	-2.48	-3.45	374191.0	25928351.0	779
2015-09-21	73.0	73.5	71.75	71.97	-0.89	-1.22	177625.0	12907668.0	457
2015-09-20	71.5	73.75	71.5	72.86	0.52	0.72	288743.0	21055474.25	651
2015-09-17	73.5	74.75	70.75	72.34	0.3	0.42	663729.0	48240224.0	1490
2015-09-16	75.5	78.5	71.25	72.04	-1.86	-2.52	874605.0	65358730.0	1985
2015-09-15	69.5	75.5	67.0	73.9	4.99	7.24	740613.0	52817193.75	1235
2015-09-14	70.25	70.25	68.75	68.91	-1.36	-1.94	86243.0	5981833.0	116
2015-09-13	70.5	71.5	70.0	70.27	0.18	0.26	127483.0	8980095.75	194
2015-09-10	68.75	70.25	68.25	70.09	-0.25	-0.36	213870.0	14792047.75	264
2015-09-09	69.5	71.0	69.25	70.34	2.25	3.3	290330.0	20395099.0	286
2015-09-08	67.25	68.25	66.0	68.09	1.31	1.96	208074.0	13996347.5	242
2015-09-07	65.5	67.75	65.5	66.78	2.04	3.15	406609.0	27111428.25	394
2015-09-06	63.25	65.5	63.0	64.74	1.04	1.63	272353.0	17593005.5	312
2015-09-03	63.5	65.5	63.25	63.7	1.55	2.49	299624.0	19134549.75	438
2015-09-02	62.5	64.0	61.25	62.15	-1.7	-2.66	283516.0	17519422.0	388
2015-09-01	67.25	67.25	63.5	63.85	-2.84	-4.26	410841.0	26844497.75	473
2015-08-31	67.75	67.75	66.25	66.69	-1.1	-1.62	122990.0	8185733.5	209
2015-08-30	68.5	68.75	66.5	67.79	2.95	4.55	498403.0	33840134.0	492
2015-08-27	66.0	68.0	64.5	64.84	0.94	1.47	409341.0	27274410.0	465
2015-08-26	65.5	65.5	62.5	63.9	-1.68	-2.56	506788.0	32729667.25	676
2015-08-25	60.0	66.5	59.5	65.58	5.18	8.58	878011.0	55621591.5	844
2015-08-24	67.5	67.5	60.5	60.4	-6.7	-9.99	1170399.0	73143496.0	716
2015-08-23	68.75	71.0	67.0	67.1	-7.3	-9.81	557570.0	38417072.75	673
2015-08-20	74.5	74.5	71.75	74.4	-1.03	-1.37	458194.0	33680406.5	564
2015-08-19	77.5	78.5	75.25	75.43	-1.1	-1.44	331361.0	25516258.25	342
2015-08-18	80.0	80.0	74.5	76.53	-4.13	-5.12	379814.0	29217013.0	482
2015-08-17	80.75	81.5	79.25	80.66	-0.35	-0.43	289621.0	23237664.25	509
2015-08-16	82.75	83.5	80.75	81.01	-2.3	-2.76	170584.0	13994491.25	313
2015-08-13	83.25	85.25	83.0	83.31	0.7	0.85	178689.0	14947891.75	404
2015-08-12	80.25	83.5	79.25	82.61	0.51	0.62	259813.0	21004057.75	370
2015-08-11	84.0	84.75	81.5	82.1	-1.7	-2.03	365083.0	30464303.5	444
2015-08-10	83.5	85.0	82.5	83.8	0.65	0.78	309865.0	25961831.75	587
2015-08-09	79.5	83.25	79.5	83.15	3.42	4.29	284108.0	23385454.25	522
2015-08-06	80.75	81.0	79.5	79.73	-1.55	-1.91	249449.0	19954896.25	322
2015-08-05	81.0	82.5	80.5	81.28	-0.09	-0.11	181719.0	14793973.5	483
2015-08-04	82.5	82.5	79.5	81.37	-0.95	-1.15	408773.0	33085757.5	735
2015-08-03	82.5	84.75	80.25	82.32	0.57	0.7	454083.0	37353015.25	952
2015-08-02	87.5	87.5	79.5	81.75	-5.52	-6.33	764983.0	63115029.25	1653
2015-07-30	84.5	88.75	84.0	87.27	3.34	3.98	766645.0	66312773.75	1818
2015-07-29	79.5	86.5	78.75	83.93	5.07	6.43	655024.0	54256290.25	1020
2015-07-28	77.25	79.5	77.25	78.86	1.96	2.55	203509.0	15981274.25	263
2015-07-27	78.0	78.5	76.5	76.9	-1.6	-2.04	149558.0	11550093.75	176
2015-07-26	79.25	79.5	78.0	78.5	-0.75	-0.95	137591.0	10806011.75	256
2015-07-23	79.75	81.0	78.5	79.25	1.11	1.42	538430.0	43004510.0	512
2015-07-22	79.0	79.5	78.0	78.14	0.32	0.41	175925.0	13875669.25	213
2015-07-15	77.25	78.25	76.75	77.82	0.44	0.57	84433.0	6546066.5	159
2015-07-14	78.5	78.5	77.25	77.38	-0.9	-1.15	64974.0	5045497.75	93
2015-07-13	78.5	78.5	77.0	78.28	0.63	0.81	129225.0	10042407.0	180
2015-07-12	79.75	79.75	77.0	77.65	-0.55	-0.7	207686.0	16147203.5	349
2015-07-09	75.5	79.25	75.5	78.2	2.7	3.58	334691.0	25822655.0	361
2015-07-08	76.5	76.5	73.5	75.5	-0.55	-0.72	149296.0	11259974.75	183
2015-07-07	76.5	76.75	75.25	76.05	-0.17	-0.22	227200.0	17244342.5	201
2015-07-06	76.0	76.5	75.75	76.22	0.64	0.85	465165.0	35330864.25	162
2015-07-05	74.5	76.0	73.5	75.58	1.52	2.05	150776.0	11333190.25	167
2015-07-02	75.75	76.0	73.5	74.06	-1.72	-2.27	500383.0	37540915.5	380
2015-07-01	75.5	76.5	75.25	75.78	0.24	0.32	200000.0	15180743.25	124
2015-06-30	74.5	75.5	71.25	75.54	1.24	1.67	160935.0	11848693.0	145
2015-06-29	75.5	76.0	73.25	74.3	-1.46	-1.93	213563.0	16076746.25	261
2015-06-28	75.75	76.5	74.5	75.76	-0.22	-0.29	368659.0	27860509.75	276
2015-06-25	75.25	76.5	75.0	75.98	0.19	0.25	333534.0	25337715.25	179
2015-06-24	73.5	76.75	73.25	75.79	2.89	3.96	611805.0	46133536.5	464
2015-06-23	73.25	73.5	72.5	72.9	0.11	0.15	554594.0	40469665.25	221
2015-06-22	70.75	73.25	70.5	72.79	2.18	3.09	794135.0	56917901.0	376
2015-06-21	72.5	72.5	69.5	70.61	-1.93	-2.66	300689.0	21166447.5	404
2015-06-18	73.5	74.25	71.25	72.54	-1.61	-2.17	258201.0	18705169.5	305
2015-06-17	75.0	75.25	73.5	74.15	-1.15	-1.53	323194.0	23955370.0	222
2015-06-16	75.25	75.5	74.0	75.3	0.12	0.16	126066.0	9459668.75	151
2015-06-15	73.5	75.5	73.25	75.18	1.51	2.05	183210.0	13653657.25	224
2015-06-14	74.0	74.5	73.5	73.67	-0.15	-0.2	170674.0	12608980.0	198
2015-06-11	73.5	74.25	73.5	73.82	-0.65	-0.87	65975.0	4867078.75	97
2015-06-10	74.5	74.75	73.5	74.47	0.25	0.34	111276.0	8248422.5	201
2015-06-09	74.5	75.25	72.75	74.22	-0.84	-1.12	117674.0	8687236.5	241
2015-06-08	74.5	75.5	74.5	75.06	0.14	0.19	123058.0	9246226.75	165
2015-06-07	75.75	75.75	74.5	74.92	-0.97	-1.28	72849.0	5466456.75	151
2015-06-04	75.5	76.25	75.25	75.89	0.52	0.69	329469.0	24989394.5	184
2015-06-03	76.5	76.5	75.25	75.37	-0.8	-1.05	103128.0	7794668.5	135
2015-06-02	76.5	77.75	76.0	76.17	-0.63	-0.82	279083.0	21517897.5	260
2015-06-01	75.0	77.5	74.5	76.8	1.46	1.94	322681.0	24492296.25	387
2015-05-31	76.0	76.0	74.75	75.34	-0.34	-0.45	142579.0	10761165.5	180
2015-05-28	75.75	75.75	74.5	75.68	0.04	0.05	114721.0	8616744.75	148
2015-05-27	75.25	76.0	74.75	75.64	0.79	1.06	228105.0	17163835.0	207
2015-05-26	74.25	75.25	73.5	74.85	0.43	0.58	348445.0	26046014.0	281
2015-05-25	76.0	76.0	74.0	74.42	-1.22	-1.61	332485.0	24805015.5	340
2015-05-24	75.0	76.25	74.0	75.64	0.51	0.68	251018.0	18890503.75	306
2015-05-21	74.5	76.0	73.25	75.13	0.87	1.17	492388.0	36881482.25	489
2015-05-20	75.5	75.5	74.0	74.26	-0.51	-0.68	403748.0	30145808.0	396
2015-05-19	72.75	76.0	72.5	74.77	2.47	3.42	611896.0	45428645.25	880
2015-05-18	71.25	72.5	71.25	72.3	0.86	1.2	183493.0	13217218.5	293
2015-05-17	71.0	72.0	70.75	71.44	0.7	0.99	247544.0	17670523.25	368
2015-05-14	71.25	71.25	69.5	70.74	-0.44	-0.62	808403.0	56741482.75	638
2015-05-13	72.75	73.0	70.0	71.18	-1.58	-2.17	660634.0	46881148.75	767
2015-05-12	71.25	72.75	70.75	72.76	1.38	1.93	232170.0	16731114.75	299
2015-05-11	70.5	73.25	70.5	71.38	0.93	1.32	362384.0	25940726.25	437
2015-05-10	70.5	70.75	69.5	70.45	0.12	0.17	205421.0	14434695.5	294
2015-05-07	72.0	72.0	70.0	70.33	-1.72	-2.39	604830.0	42959238.0	692
2015-05-06	72.75	73.0	71.75	72.05	-0.6	-0.83	470248.0	33959140.5	287
2015-05-05	73.5	74.25	71.5	72.65	-0.42	-0.57	289445.0	21197341.25	378
2015-05-04	75.0	75.5	72.75	73.07	-1.45	-1.95	432136.0	31940266.5	493
2015-05-03	77.0	78.0	73.25	74.52	-2.58	-3.35	515209.0	38949052.25	617
2015-04-30	76.5	78.5	76.5	77.1	0.65	0.85	361601.0	28086761.75	439
2015-04-29	77.0	77.25	75.25	76.45	0.35	0.46	258718.0	19751648.0	319
2015-04-28	76.5	77.0	75.5	76.1	-0.84	-1.09	405566.0	30874650.25	449
2015-04-27	78.25	78.5	76.25	76.94	-1.14	-1.46	420193.0	32332988.0	592
2015-04-26	77.75	79.25	77.75	78.08	0.31	0.4	283646.0	22299406.0	452
2015-04-23	78.5	79.5	77.5	77.77	-0.35	-0.45	664571.0	52281029.5	967
2015-04-22	74.5	78.5	74.5	78.12	4.28	5.8	1409934.0	108474004.0	1262
2015-04-21	75.0	75.75	73.5	73.84	-1.08	-1.44	289081.0	21685325.0	414
2015-04-20	75.75	76.75	74.5	74.92	0.34	0.46	799681.0	60442853.75	801
2015-04-19	74.0	78.75	74.0	74.58	1.04	1.41	1680649.0	128028397.25	1184
2015-04-16	74.0	75.5	73.5	73.54	0.03	0.04	545609.0	40546520.0	734
2015-04-15	73.5	74.75	73.0	73.51	0.13	0.18	694466.0	51473142.0	671
2015-04-14	72.0	74.5	71.5	73.38	1.4	1.94	945225.0	69632447.0	991
2015-04-13	72.25	72.25	71.5	71.98	-0.18	-0.25	501459.0	36019362.5	458
2015-04-12	73.5	73.75	71.25	72.16	-1.0	-1.37	761726.0	55759307.0	789
2015-04-09	71.25	74.75	71.25	73.16	2.14	3.01	1017554.0	74467565.0	1125
2015-04-08	72.5	73.25	70.5	71.02	-1.35	-1.87	580100.0	42082458.5	715
2015-04-07	70.0	72.75	70.0	72.37	2.09	2.97	521520.0	37486314.0	654
2015-04-06	69.0	70.5	67.5	70.28	2.29	3.37	628116.0	43601228.75	850
2015-04-05	69.5	71.0	65.0	67.99	-1.39	-2.0	614608.0	41611899.0	848
2015-04-02	70.5	72.75	67.25	69.38	0.15	0.22	918015.0	64786109.75	1272
2015-04-01	69.75	70.75	68.0	69.23	-0.69	-0.99	406108.0	28322652.75	726
2015-03-31	73.25	73.25	69.25	69.92	-3.27	-4.47	884855.0	63261910.5	1110
2015-03-30	72.25	74.5	71.5	73.19	0.41	0.56	1859440.0	136398823.0	2007
2015-03-29	73.5	74.0	71.0	72.78	1.18	1.65	1579649.0	114774257.25	1882
2015-03-26	66.5	72.5	66.5	71.6	2.62	3.8	2660399.0	182927572.25	2288
2015-03-25	75.0	75.0	68.0	68.98	-4.36	-5.94	3486050.0	246347476.25	3556
2015-03-24	68.0	74.5	68.0	73.34	5.45	8.03	1799920.0	128308514.0	2377
2015-03-23	63.25	68.5	63.25	67.89	4.69	7.42	1043906.0	69230440.0	1192
2015-03-22	63.5	64.0	62.5	63.2	0.42	0.67	382258.0	24172879.5	544
2015-03-19	62.75	64.5	61.75	62.78	1.04	1.68	597695.0	37563567.75	736
2015-03-18	63.25	63.75	59.25	61.74	-2.19	-3.43	460923.0	28656495.0	607
2015-03-17	63.25	64.5	62.5	63.93	-0.91	-1.4	710156.0	45097806.75	867
2015-03-16	67.25	67.5	64.25	64.84	-2.89	-4.27	928073.0	60940900.5	1270
2015-03-15	67.25	68.75	67.25	67.73	0.03	0.04	578809.0	39259767.0	694
2015-03-12	68.75	69.25	67.25	67.7	-1.05	-1.53	556445.0	38065774.5	654
2015-03-11	68.75	70.0	68.0	68.75	-0.14	-0.2	693869.0	47861398.25	1033
2015-03-10	68.25	70.5	67.25	68.89	0.67	0.98	593566.0	40927200.0	913
2015-03-09	70.0	70.0	68.0	68.22	-1.54	-2.21	606866.0	41747688.75	1002
2015-03-08	72.5	73.25	68.75	69.76	-2.15	-2.99	1420765.0	100105621.0	2119
2015-03-05	68.25	72.25	67.5	71.91	3.4	4.96	1304001.0	91705133.5	1206
2015-03-04	71.0	72.25	68.0	68.51	-2.26	-3.19	1194493.0	84383232.0	1579
2015-03-03	67.5	71.0	67.5	70.77	3.15	4.66	1449713.0	101372875.25	1061
2015-03-02	65.25	67.75	64.25	67.62	2.5	3.84	1175585.0	78567552.75	968
2015-03-01	62.75	65.5	62.5	65.12	2.76	4.43	1063605.0	68461443.75	873
2015-02-26	63.5	64.25	62.25	62.36	-1.06	-1.67	288740.0	18259812.5	363
2015-02-25	64.5	64.5	62.5	63.42	-0.85	-1.32	423701.0	26897730.75	494
2015-02-24	63.75	64.75	63.25	64.27	1.07	1.69	419455.0	26814932.0	617
2015-02-23	62.5	65.5	62.0	63.2	0.86	1.38	614750.0	39177127.5	749
2015-02-22	62.75	64.5	62.0	62.34	0.04	0.06	533953.0	33864684.5	770
2015-02-19	62.5	63.25	62.0	62.3	-0.64	-1.02	426901.0	26705489.0	637
2015-02-18	64.75	66.0	62.0	62.94	-1.92	-2.96	990869.0	62633090.75	1382
2015-02-17	68.0	68.5	64.25	64.86	-2.73	-4.04	939358.0	62238948.5	1189
2015-02-16	66.0	68.0	66.0	67.59	1.06	1.59	813965.0	54813728.25	796
2015-02-15	65.5	68.5	65.0	66.53	3.07	4.84	1694689.0	112996123.25	1346
2015-02-12	57.75	64.5	57.75	63.46	3.26	5.42	1977190.0	123203923.0	2205
2015-02-11	61.5	64.0	60.25	60.2	-6.62	-9.91	2759479.0	170731490.5	2905
2015-02-10	64.0	67.5	63.75	66.82	2.96	4.64	1813090.0	120238086.75	1404
2015-02-09	63.5	65.25	62.5	63.86	0.6	0.95	1296473.0	82758909.0	1066
2015-02-08	62.5	64.5	62.5	63.26	1.87	3.05	2403263.0	152354380.25	1288
2015-02-05	59.5	61.5	59.5	61.39	1.56	2.61	1009766.0	61317461.0	924
2015-02-04	56.5	60.5	56.5	59.83	3.76	6.71	1397748.0	82103220.25	1145
2015-02-03	56.5	57.25	55.75	56.07	-0.31	-0.55	600139.0	33857966.25	436
2015-02-02	55.5	56.5	54.5	56.38	0.62	1.11	590586.0	32897059.5	511
2015-02-01	56.25	57.0	54.75	55.76	0.98	1.79	1002465.0	56308295.0	520
2015-01-29	54.75	55.25	54.25	54.78	0.15	0.27	526846.0	28823512.0	412
2015-01-28	54.0	55.5	53.5	54.63	0.34	0.63	1230976.0	67379268.75	782
2015-01-27	53.5	55.0	52.75	54.29	0.78	1.46	1047110.0	56302620.25	906
2015-01-26	52.0	53.5	51.5	53.51	2.26	4.41	1065811.0	56207104.25	877
2015-01-22	51.25	52.75	51.25	51.25	-0.49	-0.95	630133.0	32685768.5	503
2015-01-21	52.5	52.5	51.25	51.74	-0.91	-1.73	910595.0	47397169.75	739
2015-01-20	51.5	53.0	50.5	52.65	1.58	3.09	1672683.0	85915609.75	1086
2015-01-19	50.5	52.25	50.2	51.07	0.22	0.43	1410300.0	72079109.25	1148
2015-01-18	48.8	51.0	48.2	50.85	2.79	5.81	2052225.0	101884716.5	1480
2015-01-15	47.6	48.8	46.4	48.06	2.32	5.07	3455600.0	164428993.0	2372
2015-01-14	45.8	47.0	45.2	45.74	0.28	0.62	1386574.0	64155610.5	1064
2015-01-13	42.0	46.4	42.0	45.46	2.28	5.28	2319484.0	103815439.0	2156
2015-01-12	42.6	44.0	42.2	43.18	0.44	1.03	1307291.0	56441292.75	914
2015-01-11	42.4	43.4	42.2	42.74	0.5	1.18	949991.0	40601868.75	802
2015-01-08	41.6	42.4	41.4	42.24	1.65	4.07	929298.0	39076727.5	837
2015-01-07	39.7	41.6	39.2	40.59	0.53	1.32	2075528.0	83856676.8	1905
2015-01-06	40.0	40.6	38.0	40.06	-1.5	-3.61	2876191.0	113061392.75	2576
2015-01-05	41.8	44.0	41.0	41.56	-1.56	-3.62	1923884.0	82299966.0	1796
2015-01-04	41.6	44.0	40.8	43.12	1.88	4.56	1789568.0	76290446.0	1594
2015-01-01	41.0	42.0	39.6	41.24	1.29	3.23	987474.0	40458252.5	932
2014-12-31	40.8	41.2	36.0	39.95	0.03	0.08	1919450.0	74002023.8	1311
2014-12-30	40.0	40.8	39.6	39.92	-2.56	-6.03	1714444.0	68927967.35	1335
2014-12-29	43.6	43.8	42.4	42.48	-0.54	-1.26	1655534.0	71575321.25	1134
2014-12-28	42.4	43.4	42.2	43.02	0.93	2.21	1636515.0	70319626.5	888
2014-12-25	43.0	44.0	41.6	42.09	-0.95	-2.21	2385668.0	101826061.75	1871
2014-12-24	42.0	43.6	42.0	43.04	1.5	3.61	2458495.0	105829089.25	1735
2014-12-23	40.2	42.0	40.0	41.54	1.27	3.15	2372554.0	97778542.0	1950
2014-12-22	39.3	41.6	38.8	40.27	1.09	2.78	3277248.0	132882999.55	2711
2014-12-21	43.0	43.2	38.4	39.18	-2.52	-6.04	7708086.0	307170719.1	6254
2014-12-18	42.0	42.8	40.6	41.7	2.24	5.68	3469038.0	145039668.5	2493
2014-12-17	37.8	39.7	36.0	39.46	2.62	7.11	1068664.0	40705832.6	1196
2014-12-16	36.9	38.4	35.4	36.84	-2.49	-6.33	3465181.0	125039294.3	2083
2014-12-15	44.2	44.6	38.8	39.33	-3.49	-8.15	1498850.0	62441188.45	1158
2014-12-14	41.6	44.4	41.2	42.82	-0.84	-1.92	1035640.0	44576326.75	1023
2014-12-11	42.8	44.6	41.6	43.66	-0.75	-1.69	1505271.0	64981733.0	1528
2014-12-10	44.0	45.2	43.0	44.41	0.67	1.53	2176955.0	96010999.0	2238
2014-12-09	44.8	46.6	43.2	43.74	-3.28	-6.98	3684785.0	163984763.25	3429
2014-12-08	51.75	51.75	47.0	47.02	-4.99	-9.59	4086306.0	198818981.0	3193
2014-12-07	54.0	54.0	51.25	52.01	-2.06	-3.81	2991668.0	156659937.25	1414
2014-12-04	54.5	56.25	53.5	54.07	0.09	0.17	875523.0	48081294.0	898
2014-12-03	52.0	54.5	51.25	53.98	1.9	3.65	843705.0	44576695.25	649
2014-12-02	51.75	53.25	51.75	52.08	0.92	1.8	942689.0	49307029.0	823
2014-12-01	48.8	51.5	47.6	51.16	2.89	5.99	1013450.0	50492901.25	1113
2014-11-30	43.6	49.6	43.2	48.27	1.09	2.31	1225348.0	55685393.25	1097
2014-11-27	44.0	47.6	42.4	47.18	2.48	5.55	1424386.0	64815125.75	1317
2014-11-26	47.8	48.8	44.4	44.7	-2.79	-5.87	1969208.0	90479147.25	1653
2014-11-25	49.8	50.2	46.8	47.49	-1.89	-3.83	1144306.0	55869863.25	960
2014-11-24	53.75	54.0	48.8	49.38	-4.75	-8.78	1218705.0	62132473.75	1085
2014-11-23	53.5	54.75	53.0	54.13	1.8	3.44	759048.0	41173352.75	730
2014-11-20	50.2	54.5	49.6	52.33	2.54	5.1	1789643.0	94226264.25	1708
2014-11-19	49.4	50.5	48.0	49.79	1.02	2.09	1846068.0	91328233.5	1794
2014-11-18	50.0	51.0	48.2	48.77	-2.41	-4.71	2166390.0	108652589.75	1547
2014-11-17	54.5	54.5	50.2	51.18	-3.06	-5.64	2128381.0	109469406.0	1089
2014-11-16	59.0	59.0	53.5	54.24	-4.52	-7.69	1304753.0	73215570.5	1062
2014-11-13	60.0	60.5	58.5	58.76	-1.61	-2.67	431665.0	25773733.25	305
2014-11-12	60.0	60.75	59.5	60.37	0.35	0.58	314908.0	18951976.75	277
2014-11-11	58.75	61.5	58.5	60.02	0.25	0.42	932455.0	56265527.75	836
2014-11-10	58.5	60.0	58.5	59.77	0.99	1.68	657855.0	38912609.5	552
2014-11-09	58.75	60.0	57.5	58.78	-0.42	-0.71	313050.0	18338294.5	324
2014-11-06	60.0	60.5	58.5	59.2	-0.28	-0.47	321440.0	19069109.25	447
2014-11-05	56.0	60.5	55.75	59.48	2.41	4.22	626165.0	36152144.75	610
2014-11-04	58.5	59.25	56.0	57.07	-2.25	-3.79	749593.0	43030771.75	510
2014-11-03	59.5	60.0	59.25	59.32	-0.17	-0.29	358248.0	21293418.25	312
2014-11-02	61.25	61.5	59.25	59.49	-0.73	-1.21	720574.0	43390242.5	705
2014-10-30	60.0	60.5	58.0	60.22	-0.7	-1.15	681969.0	40584812.0	626
2014-10-29	62.5	63.0	60.5	60.92	-1.44	-2.31	419678.0	25881161.25	489
2014-10-28	61.25	63.5	61.0	62.36	1.11	1.81	1346651.0	83599887.25	1020
2014-10-27	59.75	62.25	59.5	61.25	1.51	2.53	1821109.0	111703504.0	1050
2014-10-26	60.75	60.75	59.25	59.74	4.34	7.83	2027879.0	121584601.75	1266
2014-10-23	54.25	56.0	53.0	55.4	0.06	0.11	868656.0	47366591.5	619
2014-10-22	56.5	56.5	54.0	55.34	-0.36	-0.65	1028455.0	56798346.75	879
2014-10-21	52.0	57.25	52.0	55.7	3.35	6.4	1059903.0	58256642.5	981
2014-10-20	50.0	52.75	49.0	52.35	1.92	3.81	1198858.0	61170199.0	883
2014-10-19	49.4	50.5	48.2	50.43	3.51	7.48	1106593.0	54918401.75	910
2014-10-16	46.0	48.6	44.0	46.92	-1.15	-2.39	1018083.0	47230116.75	915
2014-10-15	47.8	49.0	45.6	48.07	0.13	0.27	1244050.0	58794493.5	1229
2014-10-14	49.0	49.0	44.8	47.94	-1.74	-3.5	1869400.0	87486335.25	1837
2014-10-13	47.8	50.2	46.4	49.68	0.68	1.39	2337721.0	114494045.75	1855
2014-10-12	52.0	53.25	49.0	49.0	-5.44	-9.99	2039496.0	101642799.0	1395
2014-10-02	55.5	56.0	54.0	54.44	-1.74	-3.1	954603.0	52741243.0	795
2014-10-01	55.25	58.25	55.0	56.18	0.75	1.35	1191650.0	67579124.75	1135
2014-09-30	54.5	56.0	54.5	55.43	1.09	2.01	744244.0	41169703.5	604
2014-09-29	54.25	54.5	53.75	54.34	0.71	1.32	239461.0	12975291.0	316
2014-09-28	55.5	55.5	53.25	53.63	-1.71	-3.09	627713.0	34106329.0	675
2014-09-25	56.0	57.5	55.25	55.34	-0.9	-1.6	826336.0	46294475.75	1073
2014-09-24	54.5	57.5	50.5	56.24	0.99	1.79	2120686.0	113983885.25	2112
2014-09-22	59.25	59.25	54.75	55.25	-3.34	-5.7	1632135.0	92633573.25	1764
2014-09-21	56.0	58.75	56.0	58.59	2.33	4.14	1229859.0	71298521.5	1092
2014-09-18	55.25	56.5	55.25	56.26	0.19	0.34	590713.0	33018240.25	558
2014-09-17	54.5	56.5	54.5	56.07	1.73	3.18	1229053.0	68483418.75	981
2014-09-16	54.25	54.5	53.5	54.34	0.16	0.3	729504.0	39360263.0	590
2014-09-15	53.75	55.75	53.5	54.18	0.36	0.67	2469719.0	134319940.25	1465
2014-09-14	53.0	54.75	51.75	53.82	1.12	2.13	1213113.0	65220187.0	1024
2014-09-11	54.5	54.5	52.25	52.7	-1.12	-2.08	1176711.0	63060786.0	1422
2014-09-10	52.5	54.75	51.25	53.82	2.92	5.74	3112419.0	164900509.5	2620
2014-09-09	48.6	52.75	48.6	50.9	2.2	4.52	1241480.0	62097621.5	959
2014-09-08	47.0	50.75	46.6	48.7	2.32	5.0	2635560.0	129806894.75	1886
2014-09-07	43.2	46.8	43.2	46.38	3.12	7.21	3369818.0	152164569.5	1607
2014-09-04	43.2	43.4	42.8	43.26	0.26	0.6	428556.0	18499876.5	273
2014-09-03	42.2	43.8	42.0	43.0	0.6	1.42	1152194.0	49668290.25	622
2014-09-02	43.2	43.2	42.0	42.4	-0.78	-1.81	808351.0	34369897.75	577
2014-09-01	43.6	44.2	43.0	43.18	-0.55	-1.26	1395903.0	60820850.75	810
2014-08-31	44.0	44.2	43.6	43.73	0.13	0.3	412665.0	18107372.75	248
2014-08-28	43.6	44.8	43.6	43.6	0.05	0.11	861936.0	37898668.25	412
2014-08-27	43.8	44.2	43.2	43.55	-0.03	-0.07	310841.0	13608412.75	197
2014-08-26	42.4	44.4	42.0	43.58	0.89	2.08	462828.0	20042025.0	388
2014-08-25	43.6	43.8	41.8	42.69	-1.49	-3.37	940131.0	40362283.0	533
2014-08-24	43.2	44.8	43.0	44.18	1.03	2.39	632016.0	27684632.75	525
2014-08-21	43.4	43.4	42.4	43.15	-0.06	-0.14	372209.0	15926508.25	260
2014-08-20	43.4	44.2	43.2	43.21	-0.11	-0.25	400990.0	17450177.0	267
2014-08-19	43.6	44.4	42.6	43.32	-0.07	-0.16	1054680.0	46165582.0	684
2014-08-18	41.2	43.6	41.0	43.39	2.29	5.57	2141865.0	90798642.0	1341
2014-08-17	41.2	41.4	40.4	41.1	0.12	0.29	596678.0	24366422.75	313
2014-08-14	40.6	41.6	40.2	40.98	0.26	0.64	1158668.0	47531326.5	673
2014-08-13	41.2	41.2	40.6	40.72	-0.14	-0.34	419538.0	17096438.25	242
2014-08-12	40.8	41.6	40.6	40.86	0.33	0.81	932594.0	38208690.5	419
2014-08-11	40.6	40.6	40.2	40.53	0.01	0.02	352901.0	14262421.75	214
2014-08-10	41.0	41.2	40.4	40.52	0.06	0.15	398968.0	16266443.25	266
2014-08-07	40.0	41.0	40.0	40.46	-0.56	-1.37	454361.0	18429886.25	341
2014-08-06	41.0	41.8	40.8	41.02	-0.04	-0.1	466389.0	19216095.5	318
2014-08-05	41.6	42.2	40.8	41.06	0.0	0.0	1234140.0	51171273.25	703
2014-08-04	40.6	41.6	40.0	41.06	1.14	2.86	1302164.0	52846405.5	682
2014-08-03	39.6	40.4	39.5	39.92	0.32	0.81	728603.0	29173107.25	415
2014-07-24	39.6	39.9	39.4	39.6	-0.06	-0.15	562453.0	22284886.7	437
2014-07-23	39.6	40.6	39.4	39.66	-0.02	-0.05	1050288.0	41901189.7	676
2014-07-22	40.8	41.4	39.4	39.68	-0.38	-0.95	1641436.0	65878657.45	1110
2014-07-21	39.8	41.8	39.5	40.06	0.39	0.98	1476915.0	60025329.95	1346
2014-07-20	38.4	40.4	38.0	39.67	0.93	2.4	1419885.0	55715876.6	1324
2014-07-17	40.0	40.4	38.6	38.74	1.03	2.73	2369590.0	94108523.0	1573
2014-07-16	36.7	38.0	36.6	37.71	0.78	2.11	1522086.0	56927948.4	795
2014-07-15	36.1	37.6	36.1	36.93	0.91	2.53	1764391.0	65232515.1	1143
2014-07-14	35.0	36.1	34.9	36.02	1.04	2.97	983368.0	34937586.8	580
2014-07-13	35.0	35.3	34.8	34.98	0.01	0.03	399073.0	13985418.1	240
2014-07-10	35.0	35.0	34.6	34.97	0.23	0.66	264039.0	9192232.4	241
2014-07-09	34.8	35.3	34.6	34.74	-0.06	-0.17	282623.0	9876650.7	240
2014-07-08	35.3	35.4	34.5	34.8	-0.69	-1.94	360681.0	12585918.4	319
2014-07-07	36.0	36.0	35.2	35.49	-0.16	-0.45	160108.0	5680415.5	178
2014-07-06	35.3	35.9	35.0	35.65	0.35	0.99	695795.0	24655551.9	557
2014-07-03	36.1	36.4	35.0	35.3	-0.86	-2.38	1038580.0	37050164.5	920
2014-07-02	35.8	36.6	35.4	36.16	0.49	1.37	1290578.0	46830284.1	1070
2014-07-01	33.4	35.8	33.4	35.67	1.9	5.63	1736553.0	60897110.1	1361
2014-06-30	34.0	34.3	33.7	33.77	-0.04	-0.12	372288.0	12642768.0	299
2014-06-29	34.2	34.4	33.8	33.81	-0.66	-1.91	405554.0	13774543.6	278
2014-06-26	35.0	35.3	33.8	34.47	0.07	0.2	1619856.0	56230722.3	1212
2014-06-25	31.8	34.8	31.8	34.4	2.74	8.65	1981846.0	66697934.7	1520
2014-06-24	31.2	31.8	31.0	31.66	0.07	0.22	371140.0	11653605.7	222
2014-06-23	31.8	31.8	30.6	31.59	-0.47	-1.47	533289.0	16750254.2	351
2014-06-22	32.9	33.0	32.0	32.06	-0.82	-2.49	554281.0	18073603.7	308
2014-06-19	33.0	33.4	32.6	32.88	-0.18	-0.54	487203.0	16093581.3	292
2014-06-18	32.9	33.1	32.5	33.06	0.24	0.73	389501.0	12803812.9	243
2014-06-17	32.8	33.4	32.7	32.82	-0.59	-1.77	445483.0	14682811.9	361
2014-06-16	34.1	34.2	33.4	33.41	-0.82	-2.4	267855.0	9058430.0	216
2014-06-15	34.1	34.9	34.0	34.23	-0.59	-1.69	242711.0	8331750.1	179
2014-06-12	35.0	35.0	34.6	34.82	-0.13	-0.37	240219.0	8372550.0	150
2014-06-11	35.2	35.4	34.4	34.95	-0.25	-0.71	315346.0	11056371.1	216
2014-06-10	35.2	35.4	34.8	35.2	0.18	0.51	365964.0	12856682.4	182
2014-06-09	34.4	35.4	34.3	35.02	0.61	1.77	414578.0	14498395.3	248
2014-06-08	35.0	35.0	32.3	34.41	-0.59	-1.69	430469.0	14748957.0	319
2014-06-05	35.2	35.4	34.8	35.0	-0.35	-0.99	387926.0	13606772.6	236
2014-06-04	35.4	35.5	35.0	35.35	0.0	0.0	456968.0	16111986.8	235
2014-06-03	35.6	35.6	35.2	35.35	-0.48	-1.34	317265.0	11231849.8	248
2014-06-02	34.7	36.0	34.6	35.83	0.94	2.69	928440.0	32974617.0	583
2014-06-01	35.0	35.0	34.6	34.89	-0.11	-0.31	214996.0	7485703.4	165
2014-05-29	35.0	35.4	34.6	35.0	0.08	0.23	450949.0	15803620.9	310
2014-05-28	35.6	35.7	34.8	34.92	-0.63	-1.77	883795.0	31102885.5	476
2014-05-27	35.9	36.0	35.4	35.55	-0.47	-1.3	374554.0	13385957.8	283
2014-05-26	36.0	36.2	35.7	36.02	0.16	0.45	761690.0	27374205.3	369
2014-05-25	35.2	36.3	35.0	35.86	0.7	1.99	653350.0	23393763.8	520
2014-05-22	35.2	36.1	34.9	35.16	0.18	0.51	696013.0	24707003.8	495
2014-05-21	35.6	35.6	34.9	34.98	-0.45	-1.27	628694.0	22067970.7	301
2014-05-20	35.6	36.0	35.0	35.43	-0.27	-0.76	585795.0	20691740.8	329
2014-05-19	36.4	36.5	35.6	35.7	-0.72	-1.98	483030.0	17330961.0	339
2014-05-18	36.7	37.0	36.4	36.42	-0.31	-0.84	532631.0	19514520.9	327
2014-05-15	37.1	37.1	36.3	36.73	-0.21	-0.57	765826.0	28044372.8	439
2014-05-14	37.0	37.1	36.4	36.94	-0.22	-0.59	612235.0	22543819.0	373
2014-05-13	37.3	37.4	37.0	37.16	0.02	0.05	404850.0	15038928.8	323
2014-05-12	37.2	37.4	36.9	37.14	0.0	0.0	361753.0	13425353.1	284
2014-05-11	36.9	37.5	36.8	37.14	0.4	1.09	672131.0	24973088.4	443
2014-05-08	36.8	37.4	36.7	36.74	0.04	0.11	1202955.0	44683952.3	593
2014-05-07	35.5	37.0	35.3	36.7	1.24	3.5	1505974.0	54739654.8	939
2014-05-06	34.9	36.0	34.8	35.46	0.69	1.98	1806165.0	64194998.2	1055
2014-05-05	34.5	35.8	34.0	34.77	0.49	1.43	2944113.0	102663772.2	1441
2014-05-04	35.3	35.3	34.2	34.28	-1.14	-3.22	2207643.0	76160790.2	1497
2014-05-01	36.9	36.9	35.0	35.42	-1.4	-3.8	1506113.0	53852633.4	1235
2014-04-30	37.8	38.2	36.5	36.82	-0.75	-2.0	1103134.0	40858907.8	737
2014-04-29	37.0	39.2	37.0	37.57	0.42	1.13	1637514.0	62406133.3	1233
2014-04-28	38.1	38.2	37.0	37.15	-1.09	-2.85	1314149.0	49454039.1	866
2014-04-27	37.2	39.8	37.2	38.24	1.07	2.88	2915658.0	112745506.3	1929
2014-04-24	36.2	38.6	36.1	37.17	0.95	2.62	3044850.0	114785455.4	2019
2014-04-23	36.0	36.6	35.4	36.22	0.18	0.5	1386375.0	50042763.9	941
2014-04-22	36.4	36.4	35.2	36.04	0.14	0.39	1490479.0	53592197.2	874
2014-04-21	35.8	37.3	35.2	35.9	0.17	0.48	4779341.0	174079264.3	2684
2014-04-20	32.8	35.9	32.4	35.73	3.07	9.4	5969629.0	205205467.1	2252
2014-04-17	30.9	33.5	30.7	32.66	1.72	5.56	3402053.0	110146211.0	2216
2014-04-16	31.6	32.2	30.8	30.94	-1.11	-3.46	1866749.0	58533908.1	1227
2014-04-15	29.3	32.1	29.3	32.05	2.83	9.69	5839700.0	182948667.2	2197
2014-04-14	28.8	29.4	28.5	29.22	0.53	1.85	1420936.0	41041829.7	695
2014-04-13	27.8	28.7	27.7	28.69	0.69	2.46	1697233.0	48219330.3	726
2014-04-10	27.5	28.4	27.4	28.0	0.56	2.04	1039603.0	29150470.1	589
2014-04-09	27.8	28.2	27.2	27.44	-0.4	-1.44	929951.0	25826133.2	560
2014-04-08	27.4	28.1	27.4	27.84	0.48	1.75	718943.0	19969470.2	397
2014-04-07	27.8	28.1	27.2	27.36	-0.48	-1.72	791815.0	21852548.1	544
2014-04-06	26.8	28.4	26.7	27.84	1.04	3.88	2368944.0	65290127.3	1038
2014-04-03	26.8	26.8	26.6	26.8	0.08	0.3	220144.0	5893042.0	174
2014-04-02	27.0	27.0	26.7	26.72	-0.24	-0.89	339098.0	9118288.0	201
2014-04-01	27.0	27.0	26.8	26.96	0.0	0.0	248151.0	6682616.3	193
2014-03-31	27.4	27.4	26.9	26.96	-0.16	-0.59	498573.0	13471290.9	300
2014-03-30	26.4	27.5	26.4	27.12	0.8	3.04	1846859.0	49706712.2	971
2014-03-27	26.5	26.5	26.2	26.32	-0.16	-0.6	413395.0	10909825.3	223
2014-03-26	26.4	26.6	26.4	26.48	0.08	0.3	375585.0	9943591.4	248
2014-03-25	26.7	26.7	26.4	26.4	-0.16	-0.6	403879.0	10695554.3	254
2014-03-24	26.7	26.8	26.4	26.56	0.0	0.0	585006.0	15556503.7	443
2014-03-23	26.4	27.2	26.3	26.56	0.4	1.53	2347451.0	62783291.3	1148
2014-03-20	26.1	26.7	26.0	26.16	0.0	0.0	872813.0	22963172.0	599
2014-03-19	26.1	26.3	26.0	26.16	0.08	0.31	258984.0	6763313.4	157
2014-03-18	26.2	26.2	26.1	26.08	-0.08	-0.31	337084.0	8800828.4	171
2014-03-17	26.2	26.3	26.1	26.16	0.0	0.0	316256.0	8281429.1	193
2014-03-16	26.1	26.4	25.9	26.16	0.0	0.0	525808.0	13782833.0	330
2014-03-13	26.0	26.2	26.0	26.16	0.08	0.31	522451.0	13636975.1	261
2014-03-12	25.8	26.3	25.7	26.08	0.16	0.62	880596.0	22907152.5	438
2014-03-11	26.0	26.0	25.8	25.92	-0.08	-0.31	314596.0	8155497.5	210
2014-03-10	26.0	26.3	25.8	26.0	0.0	0.0	801763.0	20884861.9	351
2014-03-09	25.7	26.2	25.6	26.0	0.48	1.88	1504878.0	39021867.2	530
2014-03-06	25.4	25.7	25.2	25.52	0.16	0.63	579931.0	14799991.6	337
2014-03-05	25.8	25.8	25.1	25.36	-0.24	-0.94	861433.0	21891840.7	494
2014-03-04	25.1	26.0	25.1	25.6	0.56	2.24	1926148.0	49431183.6	835
2014-03-03	25.4	25.4	24.9	25.04	-0.48	-1.88	607686.0	15259571.0	509
2014-03-02	25.4	26.1	25.2	25.52	0.08	0.31	1493329.0	38164802.7	704
2014-02-27	25.6	25.7	25.4	25.44	-0.16	-0.62	524569.0	13392242.1	341
2014-02-26	26.0	26.0	25.4	25.6	-0.4	-1.54	1019615.0	26143663.6	509
2014-02-25	26.0	26.3	25.9	26.0	0.08	0.31	576089.0	14982844.8	344
2014-02-24	26.0	26.2	25.9	25.92	-0.16	-0.61	393244.0	10223713.3	309
2014-02-23	26.1	26.4	25.8	26.08	-0.08	-0.31	354818.0	9265813.8	329
2014-02-20	26.6	26.6	26.0	26.16	-0.24	-0.91	429878.0	11265139.2	446
2014-02-19	27.2	27.4	26.4	26.4	-0.72	-2.65	612228.0	16491855.9	610
2014-02-18	26.6	28.0	26.6	27.12	0.48	1.8	2966619.0	80715094.1	1621
2014-02-17	26.4	27.1	26.1	26.64	0.24	0.91	3877664.0	102993620.7	2069
2014-02-16	24.1	26.4	24.1	26.4	2.4	10.0	5897669.0	150358155.6	1702
2014-02-13	23.6	24.15	23.5	24.0	0.4	1.69	1287816.0	30774454.9	756
2014-02-12	23.45	23.7	23.45	23.6	0.08	0.34	432891.0	10201180.4	248
2014-02-11	23.45	23.7	23.35	23.52	0.0	0.0	506376.0	11892460.5	291
2014-02-10	23.2	23.6	23.2	23.52	0.32	1.38	855718.0	19994496.9	427
2014-02-09	23.2	23.35	23.2	23.2	0.0	0.0	338671.0	7877634.2	246
2014-02-06	23.3	23.45	23.2	23.2	0.0	0.0	503291.0	11737698.7	256
2014-02-05	23.2	23.3	23.2	23.2	0.08	0.35	234773.0	5451314.9	176
2014-02-04	23.2	23.3	22.95	23.12	-0.16	-0.69	384124.0	8894562.6	260
2014-02-03	23.2	23.45	23.2	23.28	0.0	0.0	242739.0	5650063.6	185
2014-02-02	23.3	23.45	23.1	23.28	0.08	0.34	485008.0	11300405.4	312
2014-01-30	23.3	23.3	23.05	23.2	0.0	0.0	498905.0	11558247.1	309
2014-01-29	23.2	23.3	23.1	23.2	0.16	0.69	401343.0	9319674.1	248
2014-01-28	23.2	23.2	22.95	23.04	0.0	0.0	328869.0	7590374.1	247
2014-01-27	23.3	23.35	22.9	23.04	-0.32	-1.37	2025295.0	46781311.2	927
2014-01-26	23.2	23.45	23.05	23.36	-0.08	-0.34	497153.0	11551331.7	298
2014-01-23	23.35	23.5	23.3	23.44	0.16	0.69	441366.0	10337818.2	330
2014-01-22	23.2	23.6	23.05	23.28	0.08	0.34	1834884.0	42769272.3	783
2014-01-21	23.45	23.45	23.2	23.2	-0.08	-0.34	1286514.0	29944174.1	709
2014-01-20	23.75	23.9	23.2	23.28	-0.4	-1.69	1674208.0	39341604.8	1045
2014-01-19	23.75	24.25	23.35	23.68	-2.16	-8.36	3639419.0	86640364.0	2145
2014-01-16	25.9	26.1	25.8	25.84	-0.08	-0.31	309254.0	8018335.7	286
2014-01-15	25.7	26.2	25.6	25.92	0.24	0.93	806045.0	20873333.0	570
2014-01-14	25.7	25.8	25.5	25.68	0.0	0.0	567324.0	14550419.7	497
2014-01-13	26.0	26.1	25.6	25.68	-0.32	-1.23	1074765.0	27681917.2	848
2014-01-12	26.4	26.6	25.8	26.0	-1.44	-5.25	2674549.0	69958729.9	1996
2014-01-09	27.3	28.2	27.2	27.44	0.16	0.59	1683856.0	46601945.7	1140
2014-01-08	27.4	27.4	27.0	27.28	-0.08	-0.29	1756654.0	45271788.1	539
2014-01-07	28.2	28.7	26.8	27.36	-0.4	-1.44	4311774.0	119957923.0	2446
2014-01-06	27.4	27.8	27.3	27.76	0.24	0.87	310326.0	8571748.6	175
2014-01-05	27.7	27.8	27.4	27.52	-0.24	-0.86	290016.0	7993100.5	177
2014-01-02	27.9	28.1	27.7	27.76	-0.08	-0.29	282166.0	7853676.4	193
2014-01-01	28.2	28.3	27.8	27.84	-0.32	-1.14	430330.0	12075096.7	245
2013-12-31	28.0	28.5	28.0	28.16	0.16	0.57	676336.0	19070873.7	363
2013-12-30	27.8	28.7	27.7	28.0	0.48	1.74	1182659.0	33341154.2	826
2013-12-29	27.5	27.8	27.5	27.52	0.0	0.0	122505.0	3384748.6	147
2013-12-26	27.6	27.7	27.4	27.52	-0.16	-0.58	69676.0	1921675.5	91
2013-12-25	27.8	27.8	27.2	27.68	-0.16	-0.57	145453.0	4015477.7	170
2013-12-24	28.0	28.0	27.7	27.84	-0.08	-0.29	109009.0	3035256.8	122
2013-12-23	28.1	28.1	27.8	27.92	0.08	0.29	344525.0	9629705.7	238
2013-12-22	27.7	28.0	27.7	27.84	0.16	0.58	285851.0	7981544.3	260
2013-12-19	27.8	28.0	27.4	27.68	0.0	0.0	209204.0	5795598.5	230
2013-12-18	27.8	28.2	27.6	27.68	-0.16	-0.57	321999.0	8957493.1	370
2013-12-17	27.4	28.5	27.1	27.84	0.56	2.05	967345.0	26926413.9	707
2013-12-16	27.1	27.4	27.0	27.28	0.16	0.59	280389.0	7630963.5	294
2013-12-15	27.0	27.5	26.9	27.12	0.16	0.59	445885.0	12090815.4	334
2013-12-12	27.0	27.0	26.8	26.96	0.08	0.3	237716.0	6406798.8	182
2013-12-11	26.9	27.0	26.8	26.88	-0.08	-0.3	180529.0	4850061.8	133
2013-12-10	27.0	27.0	26.8	26.96	0.0	0.0	334658.0	9005267.7	241
2013-12-09	27.2	27.2	26.8	26.96	-0.24	-0.88	427613.0	11525558.2	335
2013-12-08	27.1	27.4	27.0	27.2	0.16	0.59	147933.0	4024342.6	161
2013-12-05	27.2	27.4	27.0	27.04	-0.08	-0.29	396615.0	10757687.6	266
2013-12-04	27.2	27.4	27.0	27.12	-0.4	-1.45	181348.0	4930857.7	268
2013-12-03	27.7	27.9	27.2	27.52	-0.24	-0.86	235423.0	6459177.2	295
2013-12-02	27.2	28.0	27.1	27.76	0.4	1.46	523504.0	14434359.1	572
2013-12-01	28.1	28.2	27.3	27.36	-0.4	-1.44	318846.0	8814646.2	422
2013-11-28	26.7	28.7	26.7	27.76	1.04	3.89	1140166.0	31981297.3	1205
2013-11-27	26.8	26.9	26.6	26.72	-0.32	-1.18	189654.0	5076389.4	236
2013-11-26	27.5	27.6	26.9	27.04	-0.4	-1.46	227729.0	6197479.4	240
2013-11-25	27.6	27.7	27.3	27.44	-0.32	-1.15	119578.0	3297953.3	151
2013-11-24	27.7	27.9	27.6	27.76	-0.08	-0.29	126348.0	3503662.4	159
2013-11-21	27.8	27.8	27.4	27.84	0.16	0.58	242089.0	6691799.4	243
2013-11-20	27.8	28.2	27.6	27.68	0.16	0.58	637459.0	17801175.8	458
2013-11-19	27.2	28.0	27.1	27.52	0.24	0.88	387429.0	10692036.7	504
2013-11-18	27.6	27.9	27.3	27.28	-0.32	-1.16	353989.0	9750345.1	284
2013-11-17	28.0	28.1	27.6	27.6	-0.16	-0.58	479183.0	13341755.7	419
2013-11-14	28.3	28.6	27.8	27.76	-0.56	-1.98	362518.0	10172892.0	335
2013-11-13	28.7	28.7	28.2	28.32	-0.4	-1.39	196266.0	5574990.5	219
2013-11-12	29.0	29.0	28.6	28.72	-0.16	-0.55	270543.0	7796969.2	276
2013-11-11	27.6	29.4	27.6	28.88	0.88	3.14	1022556.0	29585228.4	1051
2013-11-10	28.5	28.8	28.0	28.0	-0.8	-2.78	704245.0	19974780.9	763
2013-11-07	26.2	28.8	26.2	28.8	2.56	9.76	2484943.0	70148950.9	1405
2013-11-06	26.4	26.5	26.2	26.24	-0.16	-0.61	296665.0	7796627.4	113
2013-11-05	26.3	26.6	26.2	26.4	0.16	0.61	160794.0	4244935.8	112
2013-11-04	26.2	26.3	26.2	26.24	-0.08	-0.3	38783.0	1017561.1	38
2013-11-03	26.2	26.4	26.2	26.32	0.0	0.0	118783.0	3123153.3	93
2013-10-31	26.1	26.4	26.1	26.32	0.08	0.3	113319.0	2983493.7	72
2013-10-30	26.2	26.3	26.1	26.24	0.0	0.0	45521.0	1193786.1	60
2013-10-29	26.3	26.3	25.8	26.24	-0.08	-0.3	126379.0	3295131.0	118
2013-10-28	26.2	26.6	26.2	26.32	0.08	0.3	225414.0	5945929.8	165
2013-10-27	26.4	26.4	25.9	26.24	-0.56	-2.09	512001.0	13416649.2	251
2013-10-24	27.0	27.0	26.8	26.8	-0.16	-0.59	194596.0	5226711.9	132
2013-10-23	27.0	27.0	26.8	26.96	0.0	0.0	287095.0	7723793.3	161
2013-10-22	26.9	27.0	26.8	26.96	0.08	0.3	147360.0	3961943.2	128
2013-10-21	26.9	27.0	26.8	26.88	-0.08	-0.3	178835.0	4805093.1	138
2013-10-20	27.2	27.4	26.8	26.96	0.16	0.6	353923.0	9567771.6	219
2013-10-10	27.0	27.1	26.8	26.8	-0.08	-0.3	142198.0	3827397.5	143
2013-10-09	27.0	27.0	26.8	26.88	-0.24	-0.88	103688.0	2793837.3	116
2013-10-08	27.3	27.4	26.6	27.12	-0.32	-1.17	269819.0	7322712.6	240
2013-10-07	27.8	27.8	27.3	27.44	-0.16	-0.58	482190.0	13227062.8	245
2013-10-06	27.4	28.0	26.6	27.6	0.16	0.58	400970.0	11034283.6	362
2013-10-03	27.3	27.8	27.3	27.44	0.16	0.59	452919.0	12462941.5	360
2013-10-02	27.4	27.4	27.2	27.28	0.08	0.29	356300.0	9707935.0	215
2013-10-01	26.6	27.6	26.6	27.2	0.56	2.1	394139.0	10708081.1	316
2013-09-30	27.0	27.3	26.5	26.64	-0.4	-1.48	364928.0	9822382.4	305
2013-09-29	28.2	28.2	27.0	27.04	-0.56	-2.03	433981.0	11873959.9	570
2013-09-26	27.2	29.1	27.2	27.6	1.12	4.23	3073656.0	86434788.0	2208
2013-09-25	25.7	26.8	25.7	26.48	0.88	3.44	992538.0	26290230.6	682
2013-09-24	25.7	25.8	25.5	25.6	0.08	0.31	182393.0	4673761.7	78
2013-09-19	25.6	25.6	25.4	25.52	0.08	0.31	166823.0	4255096.9	124
2013-09-18	25.4	25.5	25.3	25.44	0.16	0.63	76030.0	1932143.7	62
2013-09-17	25.6	25.6	25.3	25.28	-0.4	-1.56	199893.0	5083355.2	164
2013-09-16	25.4	25.9	25.3	25.68	0.08	0.31	334390.0	8559441.4	179
2013-09-15	24.9	25.6	24.9	25.6	0.8	3.23	430030.0	10903027.5	285
2013-09-12	24.65	24.9	24.65	24.8	0.32	1.31	393574.0	9752636.5	209
2013-09-11	24.55	24.65	24.5	24.48	-0.16	-0.65	106155.0	2603600.5	100
2013-09-10	24.4	24.95	24.3	24.64	0.72	3.01	399240.0	9845978.7	287
2013-09-09	23.85	23.9	23.45	23.92	0.0	0.0	182951.0	4331003.1	127
2013-09-08	24.0	24.1	23.85	23.92	0.0	0.0	131091.0	3138186.7	82
2013-09-05	24.0	24.25	23.75	23.92	-0.08	-0.33	305211.0	7334730.1	169
2013-09-04	24.1	24.4	24.0	24.0	-0.32	-1.32	130086.0	3142459.6	128
2013-09-03	24.55	24.8	24.3	24.32	-0.4	-1.62	138286.0	3380323.7	135
2013-09-02	24.65	24.95	24.4	24.72	0.16	0.65	167414.0	4137669.6	132
2013-09-01	24.4	24.8	24.4	24.56	0.24	0.99	224016.0	5502385.5	161
2013-08-29	24.1	24.3	24.1	24.32	0.24	1.0	68890.0	1667389.3	104
2013-08-28	24.0	24.1	23.6	24.08	-0.16	-0.66	310969.0	7459396.5	192
2013-08-27	24.9	24.9	24.1	24.24	-0.88	-3.5	527241.0	12824888.2	302
2013-08-26	25.5	25.5	24.95	25.12	-0.4	-1.57	215248.0	5450005.8	156
2013-08-25	25.4	25.7	25.4	25.52	0.08	0.31	102696.0	2615232.1	135
2013-08-22	25.4	25.6	25.3	25.44	0.16	0.63	214243.0	5464410.9	157
2013-08-21	25.3	25.5	25.2	25.28	-0.08	-0.32	128405.0	3251855.9	97
2013-08-20	25.3	25.5	25.2	25.36	0.08	0.32	213388.0	5412328.8	172
2013-08-19	25.1	25.3	24.95	25.28	0.08	0.32	220793.0	5558655.0	154
2013-08-18	24.95	25.2	24.8	25.2	0.24	0.96	233546.0	5833211.9	155
2013-08-15	24.9	25.0	24.8	24.96	0.08	0.32	169049.0	4204044.9	118
2013-08-14	25.0	25.1	24.9	24.88	-0.24	-0.96	74705.0	1865518.3	77
2013-08-13	25.3	25.4	25.0	25.12	0.08	0.32	198185.0	4999539.9	131
2013-08-05	25.0	25.1	24.8	25.04	0.0	0.0	240908.0	6022183.8	199
2013-08-04	24.9	25.2	24.8	25.04	0.16	0.64	312728.0	7803594.3	229
2013-08-01	24.3	24.95	24.1	24.88	0.56	2.3	577649.0	14158060.1	385
2013-07-31	23.75	24.8	23.5	24.32	0.48	2.01	462568.0	11165645.5	301
2013-07-30	23.6	23.85	23.6	23.84	0.08	0.34	72205.0	1718408.0	66
2013-07-29	23.9	23.9	23.2	23.76	0.0	0.0	180776.0	4259930.6	111
2013-07-28	23.85	23.9	23.7	23.76	-0.16	-0.67	115064.0	2739369.4	90
2013-07-25	23.9	24.0	23.9	23.92	-0.08	-0.33	88418.0	2118485.7	69
2013-07-24	24.0	24.1	23.85	24.0	0.0	0.0	318470.0	7639566.5	135
2013-07-23	24.0	24.1	23.9	24.0	-0.16	-0.66	381940.0	9166916.5	159
2013-07-22	24.1	24.15	23.9	24.16	0.16	0.67	628683.0	15128723.6	234
2013-07-21	24.0	24.3	23.2	24.0	-0.8	-3.23	1125170.0	26925983.4	602
2013-07-18	24.7	24.9	24.65	24.8	0.0	0.0	66998.0	1659513.4	77
2013-07-17	24.8	24.9	24.7	24.8	0.0	0.0	65675.0	1630289.8	72
2013-07-16	24.8	24.9	24.7	24.8	0.0	0.0	142170.0	3526109.0	98
2013-07-15	24.95	24.95	24.8	24.8	-0.16	-0.64	84024.0	2088327.8	71
2013-07-14	24.55	25.1	24.55	24.96	0.16	0.65	226318.0	5651684.7	134
2013-07-11	24.8	24.8	24.7	24.8	0.0	0.0	309490.0	7665130.4	106
2013-07-10	24.95	25.2	24.7	24.8	-0.16	-0.64	445664.0	11112877.2	164
2013-07-09	24.8	25.1	24.7	24.96	0.0	0.0	458795.0	11438451.0	251
2013-07-08	24.55	25.0	24.5	24.96	0.4	1.63	493609.0	12216140.9	326
2013-07-07	24.4	24.65	24.3	24.56	0.16	0.66	144450.0	3537108.4	117
2013-07-04	24.3	24.5	24.25	24.4	0.16	0.66	123225.0	3002980.7	111
2013-07-03	24.3	24.4	24.25	24.24	-0.16	-0.66	139759.0	3393056.0	86
2013-07-02	24.3	24.55	24.25	24.4	0.08	0.33	168461.0	4104651.8	124
2013-07-01	24.25	24.4	24.25	24.32	0.08	0.33	53864.0	1309598.5	74
2013-06-30	24.3	24.3	24.15	24.24	-0.08	-0.33	87978.0	2132221.9	90
2013-06-26	24.3	24.5	24.3	24.32	0.0	0.0	51056.0	1245060.0	81
2013-06-25	24.3	24.55	24.3	24.32	0.0	0.0	80624.0	1969224.9	87
2013-06-24	24.55	24.55	24.3	24.32	-0.16	-0.65	135846.0	3321777.3	124
2013-06-23	24.3	24.5	24.25	24.48	0.24	0.99	69051.0	1681434.8	104
2013-06-22	24.25	24.3	24.0	24.24	-0.08	-0.33	74180.0	1798649.2	103
2013-06-19	24.3	24.65	24.25	24.32	0.08	0.33	175296.0	4275785.1	194
2013-06-18	24.25	24.4	24.15	24.24	0.0	0.0	239186.0	5805585.5	204
2013-06-17	24.1	24.3	24.1	24.24	0.16	0.66	178189.0	4320705.9	162
2013-06-16	24.0	24.4	24.0	24.08	0.08	0.33	186103.0	4487717.9	202
2013-06-15	24.8	24.8	23.75	24.0	-0.88	-3.54	480859.0	11625585.2	339
2013-06-12	24.95	24.95	24.8	24.88	0.0	0.0	112003.0	2788589.7	120
2013-06-11	24.95	25.0	24.9	24.88	0.0	0.0	186369.0	4647084.4	145
2013-06-10	24.9	25.0	24.8	24.88	0.0	0.0	293041.0	7297572.2	224
2013-06-09	24.95	25.2	24.8	24.88	-0.24	-0.96	361276.0	9000066.0	329
2013-06-08	25.1	25.5	25.0	25.12	0.0	0.0	362071.0	9142143.7	290
2013-06-05	25.2	25.6	24.95	25.12	-0.4	-1.57	572698.0	14437158.4	481
2013-06-04	24.8	26.2	24.7	25.52	0.72	2.9	1628030.0	41678850.8	1212
2013-06-03	24.8	24.95	24.7	24.8	-0.08	-0.32	221135.0	5490499.5	201
2013-06-02	24.8	25.0	24.55	24.88	0.16	0.65	179448.0	4444045.9	182
2013-06-01	24.9	25.0	24.4	24.72	-0.4	-1.59	227395.0	5626795.5	235
2013-05-29	25.3	25.4	25.1	25.12	-0.16	-0.63	112404.0	2834763.8	126
2013-05-28	25.1	25.4	25.0	25.28	0.08	0.32	124209.0	3139010.0	157
2013-05-27	25.3	25.3	25.0	25.2	-0.08	-0.32	93566.0	2356146.7	140
2013-05-26	25.4	25.6	25.1	25.28	-0.08	-0.32	319643.0	8097904.5	348
2013-05-25	25.6	25.7	25.3	25.36	-0.4	-1.55	312125.0	7952315.2	315
2013-05-22	25.9	26.4	25.8	25.76	-0.24	-0.92	443934.0	11578644.1	485
2013-05-21	26.0	27.0	25.6	26.0	-0.16	-0.61	1132074.0	29731181.1	1311
2013-05-20	27.0	27.0	26.2	26.16	-0.8	-2.97	1224260.0	32598111.1	1223
2013-05-19	24.7	27.0	24.15	26.96	2.32	9.42	3342759.0	87898640.7	1840
2013-05-18	22.9	25.1	22.9	24.64	1.76	7.69	1822165.0	43629437.7	992
2013-05-15	22.8	22.95	22.7	22.88	0.08	0.35	496296.0	11314195.3	324
2013-05-14	23.05	23.3	22.65	22.8	-0.16	-0.7	297220.0	6831980.1	295
2013-05-13	22.95	23.1	22.5	22.96	-0.24	-1.03	330725.0	7587730.8	349
2013-05-12	23.3	23.5	23.1	23.2	0.0	0.0	492149.0	11470576.0	270
2013-05-11	23.1	23.45	23.1	23.2	0.16	0.69	638175.0	14851646.6	373
2013-05-08	22.95	23.1	22.9	23.04	0.08	0.35	315079.0	7242246.5	201
2013-05-07	23.1	23.1	22.9	22.96	-0.16	-0.69	330229.0	7588867.7	208
2013-05-06	23.45	23.45	22.9	23.12	-0.32	-1.37	575745.0	13309226.6	495
2013-05-05	23.75	23.75	23.3	23.44	-0.32	-1.35	656696.0	15447716.5	428
2013-05-04	23.85	23.85	23.7	23.76	0.0	0.0	201799.0	4797220.1	186
2013-05-01	24.0	24.0	23.6	23.76	-0.24	-1.0	471080.0	11189627.0	325
2013-04-30	23.75	24.0	23.7	24.0	0.08	0.33	515186.0	12299032.0	278
2013-04-29	23.85	23.9	23.75	23.92	0.08	0.34	293615.0	7002764.6	281
2013-04-28	24.0	24.0	23.75	23.84	-0.24	-1.0	359229.0	8580112.7	325
2013-04-27	24.15	24.25	23.9	24.08	-0.24	-0.99	751964.0	18070014.0	585
2013-04-24	24.7	24.9	24.15	24.32	-0.4	-1.62	663584.0	16219766.9	504
2013-04-23	24.55	25.1	24.55	24.72	0.56	2.32	1323101.0	32842419.8	1211
2013-04-22	24.0	24.25	23.9	24.16	0.24	1.0	701731.0	16864686.1	554
2013-04-21	23.7	24.25	23.7	23.92	-2.4	-9.12	2899433.0	69217253.2	1626
2013-04-20	26.9	27.0	26.2	26.32	-0.32	-1.2	1060375.0	28108780.0	352
2013-04-17	26.8	27.0	26.6	26.64	-0.16	-0.6	542361.0	14475948.6	218
2013-04-16	26.9	26.9	26.8	26.8	-0.16	-0.59	261694.0	7015936.6	129
2013-04-15	27.0	27.2	26.9	26.96	-0.08	-0.3	641960.0	17309735.9	226
2013-04-14	27.0	27.3	27.0	27.04	0.0	0.0	787594.0	21292169.9	229
2013-04-13	26.6	27.2	26.6	27.04	0.48	1.81	731050.0	19713068.7	299
2013-04-10	26.6	26.7	26.6	26.56	0.0	0.0	304716.0	8111389.4	165
2013-04-09	26.3	26.6	26.3	26.56	0.16	0.61	246563.0	6541658.9	147
2013-04-08	26.3	26.4	26.3	26.4	0.08	0.3	173288.0	4567683.7	118
2013-04-07	26.3	26.4	26.3	26.32	0.0	0.0	83240.0	2191047.9	76
2013-04-06	26.3	26.6	26.3	26.32	0.0	0.0	183415.0	4836513.6	161
2013-04-03	26.3	26.6	25.8	26.32	0.0	0.0	208056.0	5479533.5	147
2013-04-02	26.3	26.3	26.2	26.32	0.0	0.0	128651.0	3382123.7	105
2013-04-01	26.1	26.3	26.1	26.32	0.16	0.61	208860.0	5485255.0	114
2013-03-31	26.1	26.2	26.0	26.16	0.08	0.31	497381.0	12953720.8	129
2013-03-30	26.1	26.2	25.9	26.08	0.08	0.31	285893.0	7441516.7	142
2013-03-27	26.1	26.1	26.0	26.0	-0.08	-0.31	221540.0	5770052.9	119
2013-03-26	26.3	26.3	26.1	26.08	-0.08	-0.31	504363.0	13186120.3	180
2013-03-25	26.3	26.5	26.2	26.16	-0.08	-0.3	330715.0	8695038.8	142
2013-03-24	26.5	26.5	26.2	26.24	-0.24	-0.91	321124.0	8460864.3	211
2013-03-23	26.4	26.6	26.4	26.48	0.16	0.61	174094.0	4604583.0	130
2013-03-20	26.3	26.6	26.2	26.32	0.08	0.3	371093.0	9789469.1	281
2013-03-19	26.2	26.2	26.1	26.24	0.16	0.61	243203.0	6361317.4	164
2013-03-18	26.1	26.1	26.0	26.08	0.0	0.0	690665.0	17986312.4	276
2013-03-17	25.8	26.1	25.8	26.08	0.16	0.62	123310.0	3198950.3	88
2013-03-16	25.9	26.1	25.8	25.92	0.16	0.62	163069.0	4218483.2	97
2013-03-13	25.8	25.8	25.7	25.76	-0.08	-0.31	273620.0	7047060.0	145
2013-03-12	26.2	26.2	25.8	25.84	-0.24	-0.92	483716.0	12542321.1	167
2013-03-11	26.2	26.3	26.1	26.08	-0.16	-0.61	263884.0	6892098.9	127
2013-03-10	26.2	26.2	26.0	26.24	0.16	0.61	199839.0	5204907.4	133
2013-03-09	25.8	26.3	25.8	26.08	0.24	0.93	615651.0	16044363.0	344
2013-03-06	25.8	25.8	25.8	25.84	0.0	0.0	703828.0	18159365.6	306
2013-03-05	26.3	26.4	25.8	25.84	0.0	0.0	1454824.0	37862904.2	731
2013-03-04	25.9	26.0	25.8	25.84	-0.16	-0.62	372003.0	9621300.1	125
2013-03-03	25.8	26.1	25.8	26.0	0.16	0.62	338570.0	8778720.2	194
2013-03-02	25.8	25.9	25.8	25.84	0.24	0.94	185494.0	4788802.2	102
2013-02-27	25.8	25.8	25.6	25.6	-0.16	-0.62	205036.0	5269151.6	128
2013-02-26	25.5	25.8	25.5	25.76	0.16	0.62	378308.0	9682939.6	205
2013-02-25	25.6	25.6	25.5	25.6	0.0	0.0	172843.0	4412918.1	111
2013-02-24	25.7	25.8	25.5	25.6	-0.08	-0.31	420595.0	10745875.8	246
2013-02-23	25.8	25.8	25.6	25.68	-0.16	-0.62	189943.0	4883823.9	120
2013-02-20	25.8	25.8	25.6	25.84	0.0	0.0	123234.0	3167884.3	135
2013-02-19	25.8	25.8	25.8	25.84	0.0	0.0	105164.0	2712339.6	97
2013-02-18	25.9	25.9	25.8	25.84	-0.08	-0.31	161056.0	4160726.4	75
2013-02-17	26.1	26.1	25.8	25.92	-0.08	-0.31	165781.0	4298717.4	101
2013-02-16	25.8	26.2	25.8	26.0	0.32	1.25	453520.0	11777303.6	265
2013-02-13	25.8	25.9	25.6	25.68	-0.16	-0.62	507724.0	13075402.0	205
2013-02-12	25.8	26.1	25.8	25.84	0.0	0.0	212090.0	5491548.8	114
2013-02-11	25.8	26.1	25.8	25.84	0.0	0.0	353660.0	9172301.4	191
2013-02-10	25.8	25.8	25.6	25.84	0.0	0.0	350128.0	9010968.6	139
2013-02-09	25.8	25.8	25.8	25.84	0.16	0.62	258435.0	6664409.6	97
2013-02-06	25.8	25.8	25.7	25.68	0.0	0.0	190935.0	4916685.3	134
2013-02-05	25.8	26.0	25.6	25.68	-0.24	-0.93	305143.0	7859693.9	136
2013-02-04	25.9	26.1	25.8	25.92	-0.08	-0.31	122254.0	3169077.4	100
2013-02-03	26.1	26.2	25.8	26.0	-0.08	-0.31	236019.0	6126411.9	162
2013-02-02	25.8	26.1	25.8	26.08	0.4	1.56	336881.0	8698128.1	173
2013-01-30	25.6	25.8	25.6	25.68	0.08	0.31	170561.0	4372794.9	142
2013-01-29	25.6	25.7	25.5	25.6	0.0	0.0	146600.0	3753104.7	136
2013-01-28	25.8	25.8	25.6	25.6	-0.08	-0.31	180660.0	4635105.3	144
2013-01-27	25.8	25.8	25.6	25.68	-0.08	-0.31	177613.0	4565079.9	149
2013-01-26	25.6	26.1	25.6	25.76	0.24	0.94	379653.0	9776888.3	216
2013-01-23	25.8	25.8	25.5	25.52	-0.24	-0.93	661561.0	16720534.9	324
2013-01-22	26.0	26.2	25.5	25.76	-2.16	-7.74	1871716.0	48297403.1	1133
2013-01-21	27.9	28.0	27.7	27.92	0.08	0.29	395570.0	11004665.3	205
2013-01-20	28.2	28.2	27.8	27.84	-0.08	-0.29	325639.0	9080708.5	185
2013-01-19	27.8	28.2	27.8	27.92	0.32	1.16	660780.0	18459129.5	243
2013-01-16	27.5	27.9	27.5	27.6	-0.08	-0.29	616586.0	17101713.6	225
2013-01-15	27.8	28.1	27.5	27.68	-0.08	-0.29	361136.0	9998184.0	177
2013-01-14	28.2	28.2	27.8	27.76	-0.24	-0.86	349956.0	9767090.6	162
2013-01-13	27.5	28.2	27.5	28.0	0.32	1.16	408453.0	11355329.5	222
2013-01-12	27.7	27.8	27.5	27.68	0.0	0.0	343851.0	9491987.2	220
2013-01-09	28.2	28.2	27.6	27.68	-0.56	-1.98	830478.0	23218944.5	308
2013-01-08	28.2	28.4	28.2	28.24	-0.08	-0.28	186030.0	5253789.2	143
2013-01-07	28.2	28.3	28.0	28.32	0.08	0.28	251378.0	7079341.7	135
2013-01-06	28.5	28.5	28.0	28.24	0.0	0.0	404649.0	11412244.6	196
2013-01-05	28.0	28.8	27.8	28.24	0.32	1.15	795781.0	22515178.2	492
2013-01-02	27.6	27.9	27.4	27.92	0.4	1.45	205884.0	5691782.0	166
2013-01-01	27.6	27.7	27.4	27.52	0.0	0.0	176939.0	4874961.1	172
2012-12-31	27.6	27.6	27.3	27.52	-0.08	-0.29	263361.0	7218340.3	160
2012-12-30	27.8	27.8	27.5	27.6	-0.16	-0.58	204371.0	5637802.4	184
2012-12-29	27.5	27.9	27.3	27.76	0.24	0.87	592291.0	16415206.1	366
2012-12-26	27.5	27.6	27.1	27.52	0.08	0.29	224825.0	6144871.7	223
2012-12-25	27.5	27.8	27.4	27.44	-0.32	-1.15	286128.0	7885896.0	305
2012-12-24	28.0	28.1	27.5	27.76	-0.24	-0.86	452919.0	12528694.8	381
2012-12-23	28.2	28.5	27.9	28.0	-0.08	-0.28	782348.0	22001435.8	613
2012-12-22	27.0	28.5	27.0	28.08	1.2	4.46	1939169.0	53618187.7	1398
2012-12-19	27.0	27.0	26.6	26.88	0.08	0.3	426893.0	11447190.2	260
2012-12-18	26.9	27.3	26.7	26.8	-0.08	-0.3	674275.0	18228187.6	446
2012-12-17	26.3	26.9	26.3	26.88	0.56	2.13	944416.0	25186957.2	607
2012-12-16	26.3	26.6	26.1	26.32	0.24	0.92	531316.0	13982560.9	336
2012-12-15	25.9	26.1	25.8	26.08	0.32	1.24	830721.0	21575862.1	260
2012-12-12	25.9	26.0	25.8	25.76	-0.08	-0.31	257044.0	6636139.4	138
2012-12-11	25.8	25.9	25.8	25.84	0.0	0.0	139346.0	3599749.1	107
2012-12-10	25.9	26.1	25.8	25.84	0.0	0.0	359863.0	9315376.1	186
2012-12-09	26.2	26.2	25.8	25.84	-0.24	-0.92	568446.0	14756789.2	241
2012-12-08	25.4	26.4	25.4	26.08	0.88	3.49	547336.0	14139748.4	415
2012-12-05	25.5	25.5	25.2	25.2	-0.16	-0.63	167744.0	4248006.4	116
2012-12-04	25.4	25.5	25.4	25.36	0.0	0.0	88911.0	2256721.0	79
2012-12-03	25.4	25.6	25.4	25.36	-0.08	-0.31	355770.0	9047669.4	177
2012-12-02	25.2	25.4	25.1	25.44	0.08	0.32	194699.0	4926040.5	106
2012-12-01	25.4	25.4	25.3	25.36	0.32	1.28	330400.0	8381055.8	191
2012-11-28	24.65	25.0	24.65	25.04	0.4	1.62	192190.0	4781132.1	118
2012-11-27	24.9	24.95	24.65	24.64	-0.24	-0.96	284101.0	7047423.0	134
2012-11-26	25.1	25.1	24.4	24.88	0.08	0.32	358521.0	8840869.6	202
2012-11-25	25.4	25.4	24.65	24.8	-0.48	-1.9	462540.0	11511206.4	210
2012-11-24	24.9	25.5	24.9	25.28	0.48	1.94	340574.0	8562916.0	187
2012-11-21	25.0	25.0	24.7	24.8	-0.16	-0.64	202495.0	5029606.8	176
2012-11-20	25.2	25.2	24.8	24.96	0.08	0.32	238358.0	5940645.3	153
2012-11-19	25.5	25.8	24.7	24.88	-0.48	-1.89	461469.0	11604292.9	301
2012-11-18	25.4	25.5	25.1	25.36	0.08	0.32	265169.0	6705361.7	165
2012-11-17	25.1	25.4	24.95	25.28	0.16	0.64	207361.0	5193790.7	119
2012-11-14	25.6	25.6	25.1	25.12	-0.4	-1.57	294993.0	7470215.9	260
2012-11-13	25.6	25.6	25.4	25.52	-0.24	-0.93	307849.0	7856055.6	223
2012-11-12	25.6	25.8	25.6	25.76	0.16	0.62	286863.0	7377216.7	156
2012-11-11	25.8	25.9	25.6	25.6	-0.4	-1.54	320629.0	8252106.9	263
2012-11-10	25.8	26.1	25.8	26.0	-0.08	-0.31	443844.0	11521576.3	243
2012-11-07	26.2	26.2	26.0	26.08	0.0	0.0	768808.0	20068178.3	340
2012-11-06	26.1	26.3	26.1	26.08	0.0	0.0	306093.0	7993475.2	220
2012-11-05	26.5	26.5	26.1	26.08	-0.08	-0.31	668230.0	17538357.3	280
2012-11-04	26.2	26.4	26.2	26.16	-0.16	-0.61	469631.0	12323229.4	294
2012-11-03	26.2	26.6	25.8	26.32	0.16	0.61	452003.0	11849825.8	340
2012-10-24	25.8	26.3	25.8	26.16	0.08	0.31	372846.0	9731035.3	338
2012-10-23	26.6	26.6	25.9	26.08	-0.48	-1.81	876731.0	23017587.7	569
2012-10-22	27.6	27.6	26.2	26.56	1.44	5.73	4738979.0	129024160.5	2235
2012-10-21	24.95	25.2	24.9	25.12	0.08	0.32	894228.0	22368453.0	518
2012-10-20	24.8	25.0	24.3	25.04	0.16	0.64	572459.0	14191086.3	369
2012-10-17	24.65	25.0	24.55	24.88	0.24	0.97	1019298.0	25168841.3	556
2012-10-16	24.5	24.65	24.4	24.64	0.0	0.0	440781.0	10827795.8	280
2012-10-15	24.15	24.65	24.0	24.64	0.48	1.99	563138.0	13724273.0	352
2012-10-14	24.1	24.3	23.9	24.16	0.0	0.0	221243.0	5326859.0	189
2012-10-13	24.15	24.3	23.9	24.16	-0.24	-0.98	306049.0	7352195.1	250
2012-10-10	24.4	24.5	24.3	24.4	0.0	0.0	152995.0	3727506.5	139
2012-10-09	24.4	24.55	24.4	24.4	-0.24	-0.97	300138.0	7337898.9	187
2012-10-08	24.55	24.8	24.4	24.64	0.08	0.33	449534.0	11049936.3	250
2012-10-07	24.65	24.65	24.5	24.56	-0.08	-0.32	358389.0	8807508.5	191
2012-10-06	24.65	24.7	24.5	24.64	0.08	0.33	477006.0	11743231.8	272
2012-10-03	24.7	24.7	24.4	24.56	-0.24	-0.97	252710.0	6204701.0	227
2012-10-02	25.3	25.3	24.65	24.8	0.0	0.0	741121.0	18504958.9	570
2012-10-01	24.4	25.1	24.3	24.8	0.24	0.98	303783.0	7484421.2	332
2012-09-30	24.1	24.55	23.9	24.56	0.48	1.99	313318.0	7541490.6	268
2012-09-29	24.4	24.4	24.1	24.08	-0.16	-0.66	210725.0	5115835.1	210
2012-09-26	24.4	24.5	24.1	24.24	-0.4	-1.62	326105.0	7926291.1	295
2012-09-25	24.55	24.7	24.4	24.64	0.08	0.33	231371.0	5681992.5	196
2012-09-24	25.0	25.0	24.4	24.56	-0.4	-1.6	473290.0	11643662.7	419
2012-09-22	25.4	25.4	24.9	24.96	-0.4	-1.58	498126.0	12518970.1	334
2012-09-19	25.8	25.8	25.2	25.36	-0.48	-1.86	639898.0	16309261.5	536
2012-09-18	26.0	26.0	25.7	25.84	-0.24	-0.92	300526.0	7765053.4	282
2012-09-17	26.0	26.1	26.0	26.08	0.0	0.0	190484.0	4958643.6	165
2012-09-16	26.2	26.2	26.0	26.08	-0.08	-0.31	173451.0	4520634.9	152
2012-09-15	26.2	26.2	26.0	26.16	0.08	0.31	351841.0	9184587.8	223
2012-09-12	26.1	26.2	26.0	26.08	0.0	0.0	369439.0	9634171.0	186
2012-09-11	26.1	26.1	25.9	26.08	0.0	0.0	146641.0	3813341.4	159
2012-09-10	26.3	26.3	25.8	26.08	-0.16	-0.61	190745.0	4966524.0	169
2012-09-09	26.2	26.3	26.1	26.24	0.0	0.0	255299.0	6680383.9	235
2012-09-08	26.2	26.2	26.1	26.24	0.24	0.92	279288.0	7298674.4	301
2012-09-05	26.2	26.2	25.9	26.0	-0.24	-0.91	313765.0	8165883.8	308
2012-09-04	26.4	26.4	26.0	26.24	-0.16	-0.61	361966.0	9457605.8	317
2012-09-03	26.1	26.8	26.0	26.4	0.4	1.54	955388.0	25240420.2	738
2012-09-02	26.3	26.3	25.8	26.0	-0.32	-1.22	447814.0	11625663.5	410
2012-09-01	26.5	26.8	26.3	26.32	0.0	0.0	380060.0	10063467.6	330
2012-08-29	26.6	26.6	26.2	26.32	-0.24	-0.9	311618.0	8201594.5	329
2012-08-28	25.8	27.2	25.8	26.56	0.88	3.43	1831694.0	48697919.8	1414
2012-08-27	25.7	25.8	25.6	25.68	0.08	0.31	298748.0	7656255.0	228
2012-08-26	25.5	25.8	25.4	25.6	0.08	0.31	480693.0	12333218.2	340
2012-08-25	25.4	25.6	25.3	25.52	0.24	0.95	477395.0	12143866.8	356
2012-08-15	25.1	25.3	25.1	25.28	0.16	0.64	186009.0	4676507.8	189
2012-08-14	25.2	25.2	25.0	25.12	0.0	0.0	117418.0	2946338.5	136
2012-08-13	25.4	25.4	25.1	25.12	-0.24	-0.95	278825.0	7031369.3	222
2012-08-12	25.4	25.4	25.3	25.36	0.0	0.0	228269.0	5781521.3	175
2012-08-11	25.4	25.4	25.3	25.36	0.0	0.0	340409.0	8630491.6	243
2012-08-08	25.4	25.4	25.2	25.36	0.08	0.32	240591.0	6088016.7	167
2012-08-07	25.2	25.4	25.1	25.28	0.08	0.32	222240.0	5610566.7	176
2012-08-06	25.4	25.6	25.2	25.2	-0.16	-0.63	422825.0	10719732.7	330
2012-08-05	25.4	25.6	25.3	25.36	0.0	0.0	441293.0	11206560.6	353
2012-08-04	25.3	25.5	25.1	25.36	0.24	0.96	593361.0	15033051.8	444
2012-08-01	25.3	25.3	25.1	25.12	-0.16	-0.63	374073.0	9425584.4	321
2012-07-31	25.4	25.4	25.2	25.28	-0.08	-0.32	707551.0	17887462.4	476
2012-07-30	25.2	25.4	25.1	25.36	0.16	0.63	411661.0	10385153.9	312
2012-07-29	25.2	25.4	25.2	25.2	-0.16	-0.63	412231.0	10403860.0	373
2012-07-28	25.5	25.6	25.2	25.36	0.0	0.0	478296.0	12150241.6	461
2012-07-25	25.5	25.5	25.3	25.36	-0.16	-0.63	160836.0	4075980.9	252
2012-07-24	25.6	25.8	25.4	25.52	-0.08	-0.31	227676.0	5812036.3	230
2012-07-23	25.5	25.9	25.4	25.6	-0.24	-0.93	487488.0	12511130.2	493
2012-07-22	26.2	26.6	25.8	25.84	-2.88	-10.03	2372896.0	61877066.5	1463
2012-07-21	28.6	28.7	28.6	28.72	0.16	0.56	93933.0	2690011.3	93
2012-07-18	27.8	28.7	27.7	28.56	0.32	1.13	211606.0	5994862.9	168
2012-07-17	27.9	28.4	27.9	28.24	0.0	0.0	111493.0	3130669.8	111
2012-07-16	28.2	28.4	27.9	28.24	-0.24	-0.84	169101.0	4755748.3	188
2012-07-15	28.6	28.6	28.4	28.48	-0.16	-0.56	75913.0	2163099.8	114
2012-07-14	29.1	29.1	28.4	28.64	-0.48	-1.65	294229.0	8415011.9	194
2012-07-11	27.8	29.4	27.8	29.12	1.12	4.0	646295.0	18569507.9	462
2012-07-10	27.9	28.0	27.6	28.0	0.24	0.86	201145.0	5595448.0	140
2012-07-09	28.6	28.6	27.6	27.76	-0.96	-3.34	219848.0	6192346.1	194
2012-07-08	28.7	28.8	28.5	28.72	0.0	0.0	125009.0	3585373.2	136
2012-07-07	28.8	28.9	28.6	28.72	-0.16	-0.55	187794.0	5391962.4	152
2012-07-04	28.8	28.9	28.6	28.88	0.0	0.0	98208.0	2824253.7	84
2012-07-03	28.6	28.9	28.6	28.88	0.24	0.84	326334.0	9386104.5	161
2012-07-02	28.2	28.6	28.2	28.64	0.24	0.85	84810.0	2414838.1	64
2012-07-01	28.2	28.4	28.2	28.4	-0.08	-0.28	72979.0	2059382.6	67
2012-06-30	28.2	28.6	28.2	28.48	0.24	0.85	386589.0	10996186.3	177
2012-06-27	28.7	28.7	28.0	28.24	-0.24	-0.84	258305.0	7283754.8	171
2012-06-26	27.0	28.5	27.0	28.48	1.12	4.09	321265.0	8959124.1	292
2012-06-25	27.1	27.9	27.0	27.36	0.24	0.88	325445.0	8915480.0	307
2012-06-24	27.0	27.2	26.8	27.12	0.08	0.3	101961.0	2757070.2	111
2012-06-23	27.4	27.4	27.0	27.04	-0.56	-2.03	159668.0	4334636.8	224
2012-06-20	28.0	28.0	27.6	27.6	0.48	1.77	612910.0	17007662.8	550
2012-06-19	26.7	27.1	26.7	27.12	0.32	1.19	317193.0	8532993.8	245
2012-06-18	26.7	26.8	26.6	26.8	0.32	1.21	197590.0	5271916.8	161
2012-06-17	26.6	26.6	26.4	26.48	0.08	0.3	113025.0	2990817.5	117
2012-06-16	27.0	27.2	25.8	26.4	-0.32	-1.2	264310.0	6991987.5	280
2012-06-13	27.0	27.2	26.6	26.72	-0.08	-0.3	189349.0	5077688.8	150
2012-06-12	26.7	27.0	26.5	26.8	-0.08	-0.3	217663.0	5829063.9	210
2012-06-11	27.0	27.2	26.9	26.88	0.0	0.0	157465.0	4257668.7	139
2012-06-10	26.8	27.0	26.4	26.88	0.08	0.3	94766.0	2534057.0	125
2012-06-09	27.3	27.5	26.6	26.8	-0.56	-2.05	213048.0	5755632.2	183
2012-06-06	27.5	27.5	26.8	27.36	0.08	0.29	166698.0	4527876.5	156
2012-06-05	27.4	27.9	27.2	27.28	0.0	0.0	200891.0	5523582.2	213
2012-06-04	27.2	27.4	27.0	27.28	-0.48	-1.73	233994.0	6374518.6	180
2012-06-03	27.6	27.8	27.1	27.76	0.16	0.58	211316.0	5795734.5	190
2012-06-02	28.2	28.2	27.4	27.6	-1.12	-3.9	255530.0	7085164.9	198
2012-05-30	28.9	28.9	28.6	28.72	-0.16	-0.55	169518.0	4874727.6	166
2012-05-29	29.1	29.1	28.8	28.88	-0.32	-1.1	190050.0	5494809.8	175
2012-05-28	29.2	29.3	29.1	29.2	0.0	0.0	89376.0	2608128.5	101
2012-05-27	29.2	29.3	29.0	29.2	0.08	0.27	157643.0	4601940.4	102
2012-05-26	29.3	29.4	29.1	29.12	-0.32	-1.09	77710.0	2274767.9	84
2012-05-23	29.6	29.6	29.4	29.44	-0.16	-0.54	42523.0	1253209.3	69
2012-05-22	29.5	29.7	29.5	29.6	0.0	0.0	103389.0	3062897.2	102
2012-05-21	29.1	29.6	29.1	29.6	0.4	1.37	69536.0	2045085.9	91
2012-05-20	29.2	29.2	29.0	29.2	0.16	0.55	83725.0	2441530.0	107
2012-05-19	29.0	29.4	29.0	29.04	-0.64	-2.16	72296.0	2108117.3	113
2012-05-16	29.0	29.7	29.0	29.68	-0.16	-0.54	192566.0	5629539.4	176
2012-05-15	29.5	29.8	29.4	29.84	0.16	0.54	63274.0	1874209.4	87
2012-05-14	29.9	29.9	29.1	29.68	-0.24	-0.8	111269.0	3292518.6	144
2012-05-13	29.9	30.3	29.3	29.92	0.24	0.81	379945.0	11417317.85	271
2012-05-12	29.4	29.7	28.6	29.68	0.24	0.82	213263.0	6175568.0	222
2012-05-09	29.8	29.8	29.2	29.44	-0.48	-1.6	116613.0	3437235.4	206
2012-05-08	30.0	30.0	29.8	29.92	0.0	0.0	98083.0	2937028.7	97
2012-05-07	30.2	30.2	29.7	29.92	-0.4	-1.32	197485.0	5916272.5	177
2012-05-06	30.2	30.3	29.9	30.32	0.16	0.53	144268.0	4333750.25	151
2012-05-05	30.3	30.3	29.9	30.16	-0.48	-1.57	211506.0	6372813.15	185
2012-05-02	30.7	30.9	30.5	30.64	-0.08	-0.26	177963.0	5457324.25	142
2012-05-01	30.7	30.7	30.6	30.72	0.0	0.0	184913.0	5671535.0	155
2012-04-30	30.6	30.9	30.3	30.72	0.08	0.26	198620.0	6083692.75	211
2012-04-29	30.7	30.7	30.3	30.64	0.0	0.0	196156.0	5988333.5	249
2012-04-28	30.6	30.9	30.6	30.64	0.0	0.0	367586.0	11294819.75	301
2012-04-25	31.2	31.5	30.3	30.64	-0.4	-1.29	655474.0	20120638.75	578
2012-04-24	31.4	31.4	30.9	31.04	-0.16	-0.51	132120.0	4109346.25	188
2012-04-23	31.5	31.5	31.0	31.2	-0.48	-1.52	361186.0	11284516.75	318
2012-04-22	31.5	31.8	31.2	31.68	0.16	0.51	750306.0	23693354.75	549
2012-04-21	31.9	32.1	31.0	31.52	-1.2	-3.67	2196446.0	69295215.25	1434
2012-04-18	32.7	32.7	32.7	32.72	-3.6	-9.91	1455108.0	47583187.0	416
2012-04-17	35.1	36.7	35.1	36.32	1.68	4.85	994235.0	35588115.25	455
2012-04-16	35.7	36.0	34.5	34.64	-1.04	-2.91	662815.0	23236588.5	344
2012-04-15	35.8	36.2	35.7	35.68	-0.32	-0.89	337596.0	12119604.5	215
2012-04-14	36.2	36.6	35.7	36.0	-0.32	-0.88	198450.0	7143047.75	175
2012-04-11	36.2	36.6	35.4	36.32	-0.16	-0.44	561553.0	20272486.5	326
2012-04-10	35.5	37.7	35.5	36.48	0.32	0.88	1333055.0	48817225.0	626
2012-04-09	35.7	36.3	34.8	36.16	0.0	0.0	368401.0	13160864.5	218
2012-04-08	36.6	36.7	35.3	36.16	-0.56	-1.53	699529.0	25118702.5	373
2012-04-07	37.5	37.5	36.5	36.72	-0.64	-1.71	419625.0	15477027.75	274
2012-04-04	36.5	37.7	36.3	37.36	0.72	1.97	905669.0	33508421.0	498
2012-04-03	36.5	36.9	36.0	36.64	0.16	0.44	684228.0	24981048.25	372
2012-04-02	36.9	37.4	36.3	36.48	-0.4	-1.08	615733.0	22573062.25	365
2012-04-01	36.0	37.0	36.0	36.88	0.24	0.66	473350.0	17346514.0	410
2012-03-31	35.4	37.5	35.3	36.64	1.2	3.39	1704256.0	62201762.25	922
2012-03-28	35.5	35.8	35.4	35.44	-0.24	-0.67	423458.0	15055125.5	171
2012-03-27	35.7	36.2	35.4	35.68	0.16	0.45	458020.0	16352862.5	247
2012-03-26	35.4	35.8	35.4	35.52	0.0	0.0	257209.0	9190950.75	172
2012-03-25	35.4	35.7	35.3	35.52	0.0	0.0	254924.0	9039198.75	204
2012-03-24	36.0	36.0	34.2	35.52	-0.16	-0.45	1565191.0	54620029.0	846
2012-03-21	35.1	35.7	35.0	35.68	0.56	1.59	360506.0	12763936.0	223
2012-03-20	35.3	35.7	35.0	35.12	-0.88	-2.44	409631.0	14468056.25	289
2012-03-19	36.6	36.6	35.1	36.0	-0.32	-0.88	584539.0	21078841.5	342
[truncated: 1,853 more rows]
