# Supplementary material for: Effective short-term forecasts of Saudi stock price trends using technical indicators and large-scale multivariate time series
Source: PeerJ Comput Sci. 2023 Jan 6;9:e1205. doi: 10.7717/peerj-cs.1205 (PMC10280263; doi:10.7717/peerj-cs.1205)
Supplement: Supplemental Information 3 [file peerj-cs-09-1205-s003.zip › TASI Dataset 2021/BAHRI_4030.csv]

date	open	high	low	close	change	change_percent	volume_traded	value_traded_SAR	number_trades
2020-03-19	34.55	35.4	34.5	34.85	-0.15	-0.43	1354182.0	47469038.35	1722
2020-03-18	34.7	35.6	34.45	35.0	0.55	1.6	1578876.0	55384802.7	2187
2020-03-17	33.55	35.7	32.9	34.45	0.9	2.68	2465343.0	85561187.8	4049
2020-03-16	35.0	35.7	33.2	33.55	-2.2	-6.15	2285854.0	78526920.95	3403
2020-03-15	36.25	37.0	35.5	35.75	0.85	2.44	3450174.0	124625251.0	3117
2020-03-12	34.2	37.5	33.25	34.9	-0.6	-1.69	5485970.0	194235024.7	6133
2020-03-11	34.0	35.5	34.0	35.5	3.2	9.91	7791904.0	271731955.1	5337
2020-03-10	30.35	32.3	30.35	32.3	2.9	9.86	2384807.0	76037460.8	1793
2020-03-09	27.15	29.9	27.0	29.4	-0.3	-1.01	1874902.0	54129958.1	3961
2020-03-08	28.05	30.3	28.05	29.7	-1.45	-4.65	2119850.0	61527475.75	1901
2020-03-05	31.95	32.0	30.8	31.15	-0.55	-1.74	597076.0	18754348.65	796
2020-03-04	31.4	31.9	31.05	31.7	-0.1	-0.31	367822.0	11603986.9	545
2020-03-03	32.2	32.4	31.4	31.8	0.45	1.44	822438.0	26113466.35	982
2020-03-02	31.2	32.25	31.0	31.35	0.35	1.13	1070876.0	34043599.5	1142
2020-03-01	30.8	31.05	30.1	31.0	-0.25	-0.8	720581.0	22034664.9	1289
2020-02-27	31.9	31.9	30.85	31.25	-0.7	-2.19	767808.0	24065956.25	1273
2020-02-26	31.7	32.4	31.55	31.95	-0.1	-0.31	636097.0	20296258.95	720
2020-02-25	32.0	32.3	31.6	32.05	-0.15	-0.47	687801.0	21954043.9	786
2020-02-24	33.3	33.3	32.05	32.2	-1.2	-3.59	1142165.0	37079068.9	1710
2020-02-23	33.9	33.9	33.4	33.4	-0.6	-1.76	640239.0	21507357.4	877
2020-02-20	34.3	34.45	33.9	34.0	0.0	0.0	1122224.0	38357889.4	977
2020-02-19	32.8	34.05	32.7	34.0	1.3	3.98	1300697.0	43698793.3	1495
2020-02-18	32.45	32.9	32.35	32.7	0.2	0.62	365052.0	11905103.85	616
2020-02-17	32.1	32.5	32.0	32.5	0.45	1.4	400068.0	12912222.3	571
2020-02-16	32.65	32.8	32.0	32.05	-0.6	-1.84	535883.0	17363043.05	841
2020-02-13	33.1	33.65	32.65	32.65	-0.4	-1.21	590726.0	19635743.25	900
2020-02-12	32.9	33.15	32.8	33.05	0.1	0.3	309694.0	10215075.25	446
2020-02-11	33.1	33.2	32.7	32.95	-0.15	-0.45	412930.0	13632820.3	673
2020-02-10	33.2	33.45	32.9	33.1	0.0	0.0	353163.0	11707387.45	610
2020-02-09	33.8	33.8	32.65	33.1	-0.7	-2.07	1188309.0	39290448.25	1388
2020-02-06	33.5	34.5	33.4	33.8	0.45	1.35	1445654.0	49068508.9	1544
2020-02-05	33.75	33.95	33.25	33.35	-0.25	-0.74	1214907.0	40852145.2	1168
2020-02-04	34.2	34.4	33.5	33.6	-0.45	-1.32	1461743.0	49433695.35	1745
2020-02-03	34.8	34.8	34.05	34.05	-0.8	-2.3	881220.0	30290060.6	1376
2020-02-02	35.45	35.45	34.4	34.85	-1.05	-2.92	2688727.0	93271755.05	3336
2020-01-30	36.15	36.2	35.2	35.9	-0.5	-1.37	1978297.0	70820460.45	2258
2020-01-29	37.45	37.5	36.2	36.4	-0.4	-1.09	799879.0	29496066.35	1294
2020-01-28	35.35	37.45	35.2	36.8	1.45	4.1	1542814.0	56272121.1	2296
2020-01-27	36.3	36.3	35.1	35.35	-0.85	-2.35	862201.0	30859494.35	1291
2020-01-26	36.95	36.95	36.0	36.2	-0.9	-2.43	1446448.0	52553121.3	2210
2020-01-23	37.0	37.2	36.4	37.1	-0.2	-0.54	1955010.0	71912933.85	2886
2020-01-22	37.7	37.8	37.05	37.3	-0.4	-1.06	1346437.0	50241867.45	1902
2020-01-21	38.3	38.3	37.25	37.7	-0.55	-1.44	1886200.0	70825885.35	2359
2020-01-20	39.15	39.2	37.95	38.25	-0.55	-1.42	1065283.0	40851631.25	1213
2020-01-19	38.5	39.1	38.5	38.8	0.45	1.17	695870.0	27013314.75	761
2020-01-16	38.4	38.4	37.35	38.35	-0.25	-0.65	1516806.0	57514098.95	1843
2020-01-15	39.65	39.65	38.3	38.6	-1.15	-2.89	2064447.0	80140297.4	2171
2020-01-14	40.4	40.5	39.6	39.75	-0.75	-1.85	650320.0	25952418.25	946
2020-01-13	40.95	41.0	40.45	40.5	-0.3	-0.74	454733.0	18513432.6	679
2020-01-12	39.5	41.05	39.45	40.8	1.35	3.42	1283883.0	51983949.75	834
2020-01-09	39.0	39.85	39.0	39.45	1.0	2.6	1175651.0	46318167.35	756
2020-01-08	38.35	39.1	36.9	38.45	-0.6	-1.54	2180670.0	83896410.45	1123
2020-01-07	39.0	39.6	38.8	39.05	0.25	0.64	700521.0	27458142.05	543
2020-01-06	38.0	39.0	37.15	38.8	1.05	2.78	1222684.0	46584315.55	1108
2020-01-05	38.5	38.65	37.4	37.75	-1.25	-3.21	2179503.0	83064587.65	1856
2020-01-02	39.15	39.4	38.8	39.0	-0.2	-0.51	443332.0	17316699.7	464
2020-01-01	40.0	40.0	39.2	39.2	-0.8	-2.0	264112.0	10441019.0	879
2019-12-31	39.65	40.2	39.5	40.0	0.6	1.52	1338203.0	53396681.75	1207
2019-12-30	38.5	39.6	38.4	39.4	0.75	1.94	723344.0	28316003.5	672
2019-12-29	39.0	39.05	38.45	38.65	-0.4	-1.02	462887.0	17918517.55	747
2019-12-26	39.2	39.55	39.0	39.05	-0.25	-0.64	969567.0	38114162.35	735
2019-12-25	38.95	39.45	38.7	39.3	0.45	1.16	1138934.0	44471658.95	868
2019-12-24	38.0	38.9	38.0	38.85	0.85	2.24	1233299.0	47552704.05	914
2019-12-23	37.6	38.4	37.55	38.0	0.3	0.8	966714.0	36667108.4	810
2019-12-22	37.9	38.15	37.6	37.7	-0.2	-0.53	643455.0	24319259.75	728
2019-12-19	37.7	38.6	37.7	37.9	0.3	0.8	1432995.0	54757589.45	1489
2019-12-18	37.2	38.4	37.2	37.6	0.6	1.62	2119712.0	80315409.4	1809
2019-12-17	35.55	37.2	35.55	37.0	1.55	4.37	3800725.0	139502727.45	2852
2019-12-16	34.8	36.0	34.7	35.45	0.9	2.6	2505392.0	88283714.45	1598
2019-12-15	33.8	34.75	33.6	34.55	0.75	2.22	1087942.0	37269161.2	812
2019-12-12	34.3	34.5	33.45	33.8	-0.45	-1.31	842191.0	28558618.0	589
2019-12-11	34.0	34.55	33.9	34.25	0.55	1.63	2166014.0	74169613.95	1070
2019-12-10	33.5	34.2	33.4	33.7	0.55	1.66	2064090.0	69914895.0	1242
2019-12-09	33.0	33.55	32.75	33.15	0.05	0.15	1415591.0	47140503.75	808
2019-12-08	31.8	33.3	31.75	33.1	1.6	5.08	1264598.0	41221251.95	1320
2019-12-05	31.7	31.75	31.35	31.5	-0.3	-0.94	1002110.0	31603132.7	816
2019-12-04	32.8	32.8	31.65	31.8	-1.0	-3.05	880818.0	28111106.15	885
2019-12-03	32.6	33.0	32.45	32.8	0.1	0.31	627764.0	20563417.4	544
2019-12-02	33.45	33.45	32.6	32.7	-0.9	-2.68	667136.0	22003273.5	787
2019-12-01	33.8	34.1	33.5	33.6	-0.4	-1.18	874249.0	29582553.75	652
2019-11-28	33.4	34.35	33.4	34.0	0.6	1.8	1051833.0	35717805.15	795
2019-11-27	33.45	33.6	33.1	33.4	0.15	0.45	524804.0	17533657.3	417
2019-11-26	33.5	33.5	33.05	33.25	-0.2	-0.6	504557.0	16793949.7	399
2019-11-25	33.7	33.85	33.25	33.45	-0.4	-1.18	693389.0	23275247.1	535
2019-11-24	33.9	34.5	33.6	33.85	0.85	2.58	2021076.0	68689192.1	1490
2019-11-21	32.5	33.3	32.5	33.0	0.6	1.85	2119584.0	69928330.95	1326
2019-11-20	31.65	32.5	31.65	32.4	0.95	3.02	1996647.0	64098873.65	1864
2019-11-19	30.9	31.55	30.9	31.45	0.55	1.78	1104441.0	34467148.4	1177
2019-11-18	31.05	31.25	30.85	30.9	-0.15	-0.48	550093.0	17057516.65	300
2019-11-17	31.3	31.3	31.0	31.05	0.0	0.0	371279.0	11540148.45	242
2019-11-14	31.15	31.3	31.0	31.05	-0.1	-0.32	558832.0	17416821.8	649
2019-11-13	31.05	31.35	30.9	31.15	0.2	0.65	715013.0	22303895.3	1127
2019-11-12	31.0	31.55	30.95	30.95	0.0	0.0	722761.0	22542266.75	566
2019-11-11	31.0	31.2	30.8	30.95	0.2	0.65	305042.0	9458128.25	295
2019-11-10	31.0	31.2	30.75	30.75	0.05	0.16	311608.0	9648239.05	299
2019-11-07	31.1	31.2	30.7	30.7	-0.5	-1.6	938240.0	29104924.8	466
2019-11-06	31.15	31.2	30.95	31.2	0.1	0.32	249048.0	7734701.8	241
2019-11-05	31.2	31.45	31.05	31.1	-0.05	-0.16	362112.0	11285262.6	369
2019-11-04	30.8	31.45	30.8	31.15	0.35	1.14	596021.0	18535864.7	410
2019-11-03	30.6	31.0	30.3	30.8	-0.2	-0.65	376446.0	11554600.15	411
2019-10-31	31.5	31.65	31.0	31.0	-0.6	-1.9	254618.0	7956830.25	371
2019-10-30	31.2	31.6	31.1	31.6	0.3	0.96	318154.0	9988116.9	298
2019-10-29	31.0	31.4	30.55	31.3	0.3	0.97	479314.0	14851871.2	574
2019-10-28	32.05	32.05	31.0	31.0	-0.95	-2.97	513708.0	16166263.5	549
2019-10-27	31.35	32.2	31.1	31.95	0.45	1.43	700773.0	22203333.65	661
2019-10-24	31.9	32.5	31.45	31.5	-0.4	-1.25	1467203.0	47112965.8	998
2019-10-23	31.2	32.0	31.0	31.9	0.7	2.24	792834.0	24966092.45	685
2019-10-22	31.4	31.75	31.0	31.2	0.45	1.46	1544233.0	48474005.2	2618
2019-10-21	30.8	31.1	30.5	30.75	-0.25	-0.81	498298.0	15342745.8	547
2019-10-20	31.6	31.8	30.65	31.0	-0.1	-0.32	1220828.0	37865029.25	1278
2019-10-17	31.0	31.8	30.4	31.1	0.0	0.0	1369498.0	42406055.7	1112
2019-10-16	31.5	31.65	29.8	31.1	-0.55	-1.74	3467862.0	105869905.8	2999
2019-10-15	32.6	33.0	31.4	31.65	-0.85	-2.62	1920607.0	61529364.85	1330
2019-10-14	33.1	33.3	32.25	32.5	-0.95	-2.84	2457115.0	80821258.7	3640
2019-10-13	32.4	35.2	32.4	33.45	1.45	4.53	7021789.0	241400969.85	4178
2019-10-10	31.65	32.35	31.65	32.0	0.0	0.0	1129767.0	36311479.55	1927
2019-10-09	32.0	32.25	31.6	32.0	0.0	0.0	1233634.0	39351684.35	1553
2019-10-08	31.8	32.3	31.1	32.0	0.2	0.63	2349548.0	75221788.5	2041
2019-10-07	31.8	32.2	31.5	31.8	0.0	0.0	1219132.0	38766971.25	1103
2019-10-06	30.5	32.4	30.5	31.8	1.45	4.78	4666844.0	147472252.35	3173
2019-10-03	30.4	30.5	30.25	30.35	-0.15	-0.49	1357230.0	41228205.95	956
2019-10-02	30.0	30.65	29.6	30.5	0.5	1.67	2510914.0	76230332.25	2318
2019-10-01	29.3	30.15	29.3	30.0	0.7	2.39	2916790.0	87353381.05	2518
2019-09-30	28.5	29.35	28.45	29.3	0.75	2.63	1851092.0	53667777.45	1167
2019-09-29	27.75	28.7	27.75	28.55	0.95	3.44	2346848.0	66538978.85	2152
2019-09-26	27.1	27.7	27.1	27.6	0.45	1.66	890539.0	24506996.45	648
2019-09-25	27.5	27.5	27.1	27.15	-0.3	-1.09	191156.0	5207261.25	328
2019-09-24	27.1	27.6	27.1	27.45	0.4	1.48	577392.0	15825126.45	709
2019-09-22	26.6	27.1	26.5	27.05	0.55	2.08	519974.0	13972485.55	574
2019-09-19	26.45	26.55	26.3	26.5	-0.1	-0.38	151415.0	4004392.25	202
2019-09-18	26.55	26.65	26.35	26.6	0.1	0.38	223347.0	5916557.85	244
2019-09-17	26.25	26.5	26.15	26.5	0.25	0.95	288202.0	7585725.0	331
2019-09-16	26.8	26.9	26.1	26.25	-0.55	-2.05	401276.0	10656219.6	443
2019-09-15	26.6	26.9	25.9	26.8	-0.3	-1.11	1199712.0	31580430.05	888
2019-09-12	26.65	27.15	26.65	27.1	0.5	1.88	555324.0	14973031.45	403
2019-09-11	26.75	26.85	26.5	26.6	-0.25	-0.93	435151.0	11607364.1	364
2019-09-10	27.05	27.05	26.7	26.85	-0.2	-0.74	521297.0	13960503.35	407
2019-09-09	27.05	27.15	27.05	27.05	0.0	0.0	238166.0	6458778.8	217
2019-09-08	27.1	27.25	26.95	27.05	-0.05	-0.18	256430.0	6940425.5	313
2019-09-05	27.0	27.1	26.8	27.1	0.15	0.56	423745.0	11429907.05	329
2019-09-04	27.0	27.1	26.9	26.95	-0.05	-0.19	264241.0	7124861.2	311
2019-09-03	26.8	27.15	26.8	27.0	0.2	0.75	1125670.0	30400895.95	715
2019-09-02	26.25	26.8	26.2	26.8	0.55	2.1	530102.0	14012378.25	430
2019-09-01	26.15	26.4	26.15	26.25	0.1	0.38	366605.0	9625981.15	590
2019-08-29	26.05	26.3	26.05	26.15	0.1	0.38	479035.0	12535410.3	479
2019-08-28	26.0	26.35	26.0	26.05	0.05	0.19	408506.0	10706796.1	395
2019-08-27	26.15	26.35	25.75	26.0	-0.1	-0.38	1244716.0	32354392.85	583
2019-08-26	26.15	26.15	25.9	26.1	-0.1	-0.38	449248.0	11678712.8	476
2019-08-25	26.4	26.4	26.1	26.2	-0.5	-1.87	297942.0	7820928.5	365
2019-08-22	26.8	26.9	26.6	26.7	-0.2	-0.74	233605.0	6249047.2	298
2019-08-21	27.15	27.25	26.85	26.9	-0.3	-1.1	251420.0	6788372.6	311
2019-08-20	27.35	27.45	27.1	27.2	-0.15	-0.55	251995.0	6882090.15	211
2019-08-19	27.35	27.45	27.3	27.35	-0.1	-0.36	238246.0	6521550.35	253
2019-08-18	27.05	27.5	27.0	27.45	0.45	1.67	895103.0	24540743.45	732
2019-08-08	26.8	27.1	26.7	27.0	0.15	0.56	750386.0	20221225.35	638
2019-08-07	26.25	26.85	26.2	26.85	0.6	2.29	1316044.0	35007433.2	660
2019-08-06	25.9	26.3	25.7	26.25	0.35	1.35	774019.0	20183245.55	569
2019-08-05	26.15	26.25	25.9	25.9	-0.4	-1.52	423443.0	11018691.55	429
2019-08-04	26.3	26.4	26.2	26.3	-0.2	-0.75	723876.0	18999908.15	389
2019-08-01	26.6	26.6	26.25	26.5	-0.3	-1.12	737219.0	19511596.05	455
2019-07-31	26.7	26.8	26.55	26.8	-0.05	-0.19	339278.0	9058721.45	257
2019-07-30	26.8	26.9	26.55	26.85	0.1	0.37	614876.0	16434750.9	616
2019-07-29	26.6	26.85	26.4	26.75	0.25	0.94	801574.0	21333631.65	651
2019-07-28	26.05	26.55	25.9	26.5	0.45	1.73	819125.0	21510216.75	709
2019-07-25	25.8	26.1	25.55	26.05	0.25	0.97	598309.0	15473112.4	544
2019-07-24	25.85	25.95	25.65	25.8	-0.05	-0.19	480452.0	12377063.1	529
2019-07-23	26.1	26.3	25.8	25.85	-1.3	-4.79	2013320.0	52174043.7	1561
2019-07-22	27.6	27.6	27.15	27.15	-0.45	-1.63	788223.0	21537978.25	646
2019-07-21	27.55	27.7	27.0	27.6	-0.1	-0.36	821783.0	22464219.6	771
2019-07-18	27.5	27.95	27.5	27.7	0.2	0.73	655396.0	18214681.65	568
2019-07-17	27.7	27.75	27.5	27.5	-0.15	-0.54	599623.0	16523151.85	511
2019-07-16	27.6	27.9	27.6	27.65	0.15	0.55	606641.0	16817910.95	510
2019-07-15	27.75	27.9	27.45	27.5	-0.25	-0.9	775144.0	21372631.45	814
2019-07-14	27.95	28.15	27.75	27.75	-0.15	-0.54	513771.0	14336826.9	492
2019-07-11	28.3	28.4	27.8	27.9	-0.3	-1.06	692825.0	19411267.05	648
2019-07-10	28.8	29.0	28.2	28.2	-0.6	-2.08	1014225.0	28945882.55	753
2019-07-09	28.8	29.0	28.65	28.8	-0.05	-0.17	537050.0	15496537.5	470
2019-07-08	28.0	28.85	28.0	28.85	0.75	2.67	1596395.0	45454724.55	926
2019-07-07	28.05	28.15	28.0	28.1	0.1	0.36	324117.0	9094486.25	227
2019-07-04	27.8	28.2	27.8	28.0	0.15	0.54	324250.0	9093747.75	254
2019-07-03	27.9	28.15	27.8	27.85	-0.1	-0.36	486830.0	13595365.45	318
2019-07-02	27.8	28.25	27.55	27.95	0.2	0.72	1143327.0	32025300.3	706
2019-07-01	27.25	27.85	27.2	27.75	0.55	2.02	750426.0	20705133.05	680
2019-06-30	27.0	27.2	27.0	27.2	0.35	1.3	585645.0	15872304.55	332
2019-06-27	26.9	27.1	26.8	26.85	-0.1	-0.37	320092.0	8619873.05	326
2019-06-26	27.0	27.05	26.8	26.95	0.05	0.19	324093.0	8734535.55	276
2019-06-25	26.55	27.0	26.5	26.9	0.4	1.51	268937.0	7198830.45	261
2019-06-24	26.75	26.8	26.2	26.5	-0.3	-1.12	297321.0	7917970.0	377
2019-06-23	27.0	27.05	26.6	26.8	-0.2	-0.74	447651.0	12021023.15	302
2019-06-20	27.05	27.15	26.8	27.0	-0.1	-0.37	465097.0	12569799.1	398
2019-06-19	27.35	27.4	27.05	27.1	-0.2	-0.73	371277.0	10101313.35	374
2019-06-18	27.25	27.3	26.8	27.3	0.1	0.37	659149.0	17821519.8	603
2019-06-17	27.0	27.25	26.95	27.2	0.3	1.12	960252.0	26031977.35	554
2019-06-16	26.5	27.05	26.3	26.9	0.65	2.48	1571819.0	42078149.55	1229
2019-06-13	26.35	26.55	26.2	26.25	-0.45	-1.69	993235.0	26179448.75	754
2019-06-12	26.5	26.9	26.4	26.7	0.05	0.19	688989.0	18404314.45	866
2019-06-11	26.45	26.9	26.45	26.65	0.15	0.57	357396.0	9533465.7	456
2019-06-10	26.35	26.6	26.3	26.5	0.2	0.76	481910.0	12758669.2	434
2019-06-09	26.2	26.6	26.15	26.3	0.2	0.77	497271.0	13092626.55	466
2019-05-30	26.15	26.25	25.85	26.1	0.05	0.19	240705.0	6285855.15	296
2019-05-29	25.9	26.05	25.65	26.05	0.1	0.39	388629.0	10083721.45	306
2019-05-28	25.25	26.2	25.1	25.95	0.55	2.17	1247060.0	32273268.5	657
2019-05-27	24.82	25.5	24.7	25.4	0.6	2.42	486346.0	12158619.1	631
2019-05-26	24.92	24.96	24.72	24.8	-0.2	-0.8	581857.0	14416677.5	661
2019-05-23	25.3	25.3	25.0	25.0	-0.3	-1.19	440238.0	11050448.2	424
2019-05-22	25.45	25.45	25.2	25.3	0.0	0.0	562410.0	14234426.9	422
2019-05-21	25.0	25.3	24.96	25.3	0.32	1.28	382264.0	9591548.94	412
2019-05-20	25.1	25.3	24.8	24.98	-0.42	-1.65	762872.0	19144923.15	716
2019-05-19	25.65	25.7	25.4	25.4	-0.35	-1.36	497692.0	12744360.9	556
2019-05-16	25.75	25.85	25.6	25.75	0.0	0.0	479184.0	12310423.2	433
2019-05-15	25.95	26.1	25.5	25.75	0.65	2.59	712409.0	18401340.3	737
2019-05-14	26.0	26.25	24.5	25.1	-1.05	-4.02	1328390.0	33784035.7	1258
2019-05-13	26.75	26.75	25.85	26.15	-0.8	-2.97	1969527.0	51395322.9	1723
2019-05-12	27.65	27.65	26.85	26.95	-0.8	-2.88	962815.0	26062580.5	865
2019-05-09	27.55	27.75	27.45	27.75	0.15	0.54	487614.0	13452336.6	488
2019-05-08	27.6	27.7	27.55	27.6	-0.05	-0.18	524382.0	14481812.1	481
2019-05-07	27.8	27.8	27.45	27.65	-0.05	-0.18	448761.0	12382427.05	541
2019-05-06	28.0	28.0	27.35	27.7	-0.35	-1.25	1186080.0	32675472.7	1141
2019-05-05	28.4	28.45	27.85	28.05	-0.25	-0.88	1330677.0	37408045.35	1114
2019-05-02	28.45	28.5	28.2	28.3	-0.2	-0.7	909360.0	25732087.8	817
2019-05-01	28.6	28.65	28.4	28.5	-0.1	-0.35	822382.0	23401802.55	717
2019-04-30	28.6	28.75	28.55	28.6	-0.05	-0.17	676797.0	19375178.05	575
2019-04-29	28.85	28.85	28.6	28.65	-0.1	-0.35	488205.0	13988882.25	492
2019-04-28	28.7	28.95	28.6	28.75	0.1	0.35	785102.0	22587855.75	853
2019-04-25	28.55	28.8	28.5	28.65	0.05	0.17	770217.0	22075489.35	698
2019-04-24	29.35	29.35	28.6	28.6	-0.75	-2.56	1780244.0	51480705.45	1501
2019-04-23	29.4	29.6	29.15	29.35	0.35	1.21	3643710.0	107079675.95	2231
2019-04-22	29.15	29.15	28.75	29.0	-0.1	-0.34	1148888.0	33249859.35	1049
2019-04-21	28.7	29.15	28.65	29.1	0.6	2.11	2280741.0	65926034.55	1717
2019-04-18	28.3	28.7	28.1	28.5	0.25	0.88	1375762.0	39095569.65	1133
2019-04-17	28.5	28.5	28.1	28.25	-0.2	-0.7	1638817.0	46287633.65	1303
2019-04-16	28.7	28.75	28.4	28.45	-0.25	-0.87	1351367.0	38538364.9	1211
2019-04-15	28.55	28.8	28.2	28.7	-0.9	-3.04	3077522.0	87705238.0	2361
2019-04-14	29.6	29.8	29.5	29.6	0.1	0.34	2368901.0	70211150.95	1447
2019-04-11	29.5	29.55	29.4	29.5	0.1	0.34	1786263.0	52663806.65	912
2019-04-10	29.35	29.65	29.3	29.4	0.15	0.51	2639946.0	77617792.35	1253
2019-04-09	29.4	29.4	29.25	29.25	-0.1	-0.34	1936212.0	56883374.7	1052
2019-04-08	29.45	29.5	29.25	29.35	-0.05	-0.17	2180968.0	64091409.2	1170
2019-04-07	29.65	29.75	29.3	29.4	-0.2	-0.68	2780967.0	82123180.9	1251
2019-04-04	29.55	29.8	29.45	29.6	0.15	0.51	2377594.0	70331287.25	1213
2019-04-03	30.05	30.2	29.45	29.45	-0.55	-1.83	3381613.0	100657349.8	1620
2019-04-02	29.8	30.0	29.65	30.0	0.2	0.67	1389383.0	41432575.05	889
2019-04-01	30.25	30.3	29.0	29.8	-0.4	-1.32	2723528.0	81281007.55	1630
2019-03-31	30.4	30.45	30.15	30.2	-0.2	-0.66	959535.0	29045350.65	586
2019-03-28	30.5	30.6	30.35	30.4	0.0	0.0	790663.0	24071407.8	499
2019-03-27	30.25	30.4	30.2	30.4	0.15	0.5	281735.0	8528812.35	309
2019-03-26	30.35	30.35	30.2	30.25	-0.1	-0.33	329510.0	9963166.6	275
2019-03-25	30.25	30.35	30.15	30.35	0.15	0.5	609773.0	18417763.9	414
2019-03-24	30.4	30.45	30.2	30.2	-0.2	-0.66	610809.0	18539039.65	415
2019-03-21	30.45	30.5	30.35	30.4	-0.05	-0.16	493207.0	15008283.9	352
2019-03-20	30.65	30.75	30.4	30.45	-0.3	-0.98	611008.0	18662393.85	505
2019-03-19	30.85	30.85	30.6	30.75	-0.05	-0.16	657946.0	20203729.55	519
2019-03-18	30.5	30.85	30.35	30.8	0.3	0.98	473805.0	14480569.75	509
2019-03-17	30.25	30.55	30.15	30.5	0.3	0.99	799784.0	24178261.65	687
2019-03-14	30.3	30.45	30.2	30.2	-0.05	-0.17	927537.0	28133222.65	607
2019-03-13	30.4	30.4	30.2	30.25	-0.15	-0.49	757432.0	22934745.25	531
2019-03-12	30.4	30.5	30.25	30.4	0.05	0.16	547925.0	16611502.9	445
2019-03-11	30.7	30.7	30.35	30.35	-0.4	-1.3	417165.0	12754544.65	402
2019-03-10	30.8	30.95	30.55	30.75	0.0	0.0	467308.0	14369920.45	373
2019-03-07	30.75	30.8	30.65	30.75	-0.05	-0.16	277305.0	8513183.25	278
2019-03-06	31.1	31.15	30.65	30.8	-0.25	-0.81	575234.0	17734388.05	450
2019-03-05	31.25	31.35	31.05	31.05	-0.2	-0.64	404772.0	12600125.25	407
2019-03-04	31.05	31.25	31.0	31.25	0.2	0.64	932960.0	29051353.55	662
2019-03-03	30.45	31.05	30.45	31.05	0.7	2.31	1530138.0	47202500.5	1256
2019-02-28	30.0	30.4	29.95	30.35	0.4	1.34	750609.0	22741623.8	697
2019-02-27	30.0	30.0	29.8	29.95	-0.05	-0.17	475619.0	14230106.1	389
2019-02-26	29.85	30.05	29.7	30.0	0.15	0.5	356128.0	10643966.95	410
2019-02-25	30.05	30.05	29.75	29.85	-0.2	-0.67	638479.0	19056571.15	621
2019-02-24	30.1	30.2	30.05	30.05	-0.05	-0.17	224661.0	6765696.55	325
2019-02-21	30.2	30.3	30.0	30.1	-0.05	-0.17	282832.0	8529732.9	341
2019-02-20	30.0	30.15	30.0	30.15	0.15	0.5	151721.0	4565507.95	234
2019-02-19	30.05	30.05	29.9	30.0	0.0	0.0	390979.0	11718407.9	386
2019-02-18	30.1	30.2	29.95	30.0	-0.1	-0.33	421536.0	12660793.1	394
2019-02-17	30.2	30.3	30.0	30.1	0.0	0.0	428343.0	12915376.9	429
2019-02-14	30.05	30.2	30.0	30.1	0.05	0.17	353558.0	10630433.95	417
2019-02-13	30.25	30.55	30.0	30.05	-0.3	-0.99	970567.0	29326351.05	760
2019-02-12	30.25	30.4	30.1	30.35	0.1	0.33	504382.0	15225708.15	584
2019-02-11	29.9	30.3	29.85	30.25	0.4	1.34	754544.0	22675455.9	1007
2019-02-10	30.2	30.2	29.4	29.85	-0.25	-0.83	1784607.0	53077593.8	2122
2019-02-07	30.4	30.6	30.0	30.1	-0.3	-0.99	1262925.0	38259382.55	1315
2019-02-06	31.3	31.3	30.4	30.4	-0.8	-2.56	2124378.0	65274906.1	2114
2019-02-05	31.25	31.4	30.9	31.2	-0.05	-0.16	1203275.0	37518689.85	1121
2019-02-04	31.8	31.85	31.25	31.25	-0.55	-1.73	603893.0	19057966.95	764
2019-02-03	31.8	31.95	31.7	31.8	0.05	0.16	447141.0	14220718.25	529
2019-01-31	32.0	32.15	31.7	31.75	-0.8	-2.46	2709348.0	86415952.3	2108
2019-01-30	32.7	32.8	32.4	32.55	-0.1	-0.31	738896.0	24042959.35	644
2019-01-29	33.3	33.3	32.4	32.65	-0.65	-1.95	1307700.0	42866503.8	860
2019-01-28	32.65	33.35	32.35	33.3	0.65	1.99	1287632.0	42189000.5	1084
2019-01-27	32.6	33.0	32.5	32.65	-0.15	-0.46	632129.0	20696225.25	707
2019-01-24	33.25	33.25	32.8	32.8	-0.45	-1.35	546716.0	18048497.85	556
2019-01-23	33.55	33.55	33.2	33.25	-0.3	-0.89	591393.0	19723935.3	471
2019-01-22	33.2	33.7	33.0	33.55	0.35	1.05	855187.0	28598405.75	559
2019-01-21	33.1	33.35	32.9	33.2	-0.1	-0.3	364116.0	12052395.15	335
2019-01-20	33.2	33.5	33.0	33.3	-0.1	-0.3	377144.0	12498284.9	372
2019-01-17	33.25	33.65	33.15	33.4	0.1	0.3	419029.0	14014408.5	325
2019-01-16	33.1	33.45	33.05	33.3	0.2	0.6	398022.0	13234439.2	284
2019-01-15	33.5	33.75	32.95	33.1	-0.45	-1.34	549942.0	18284743.4	483
2019-01-14	33.75	33.9	33.5	33.55	-0.1	-0.3	232371.0	7810354.35	285
2019-01-13	33.5	33.9	33.5	33.65	-0.25	-0.74	672732.0	22649028.3	417
2019-01-10	34.05	34.2	33.65	33.9	-0.3	-0.88	710439.0	24101397.95	443
2019-01-09	34.05	34.35	33.95	34.2	0.2	0.59	607761.0	20776784.85	428
2019-01-08	33.8	34.1	33.5	34.0	0.2	0.59	736843.0	25014407.2	478
2019-01-07	33.4	34.1	33.4	33.8	0.45	1.35	1227826.0	41637634.0	717
2019-01-06	33.2	33.4	33.0	33.35	0.2	0.6	349276.0	11593210.3	309
2019-01-03	32.6	33.2	32.6	33.15	0.5	1.53	351679.0	11573882.95	217
2019-01-02	33.1	33.15	32.55	32.65	-0.6	-1.8	319631.0	10472174.85	424
2019-01-01	33.5	33.5	33.1	33.25	-0.15	-0.45	183035.0	6086011.05	175
2018-12-31	32.7	33.55	32.7	33.4	0.5	1.52	674535.0	22421512.9	568
2018-12-30	32.9	32.9	32.6	32.9	0.1	0.3	218468.0	7144661.35	242
2018-12-27	32.8	32.95	32.5	32.8	0.3	0.92	276267.0	9044653.85	249
2018-12-26	32.25	32.6	32.15	32.5	0.2	0.62	172739.0	5597398.95	206
2018-12-25	32.45	32.6	32.15	32.3	-0.5	-1.52	476230.0	15402897.45	432
2018-12-24	32.8	33.15	32.8	32.8	0.1	0.31	365776.0	12065401.95	257
2018-12-23	32.0	32.9	31.8	32.7	0.2	0.62	540849.0	17577771.0	491
2018-12-20	32.9	33.0	32.4	32.5	-0.55	-1.66	600890.0	19633114.35	575
2018-12-19	33.7	33.8	32.85	33.05	-0.8	-2.36	1185079.0	39207130.75	1043
2018-12-18	33.9	34.1	33.65	33.85	-0.05	-0.15	294740.0	9992024.4	302
2018-12-17	33.75	34.35	33.75	33.9	0.05	0.15	411039.0	13984859.35	365
2018-12-16	33.75	34.25	33.5	33.85	0.25	0.74	529888.0	17945121.75	590
2018-12-13	33.6	33.7	33.45	33.6	-0.1	-0.3	190673.0	6399462.3	232
2018-12-12	33.55	33.8	33.35	33.7	0.2	0.6	269555.0	9066890.85	395
2018-12-11	33.6	33.95	33.25	33.5	0.55	1.67	1355963.0	45408718.4	1160
2018-12-10	33.7	33.7	32.8	32.95	-0.8	-2.37	1241422.0	41101219.8	1098
2018-12-09	34.2	34.25	33.7	33.75	-0.65	-1.89	673910.0	22891846.2	603
2018-12-06	34.55	34.7	34.25	34.4	-0.35	-1.01	1126298.0	38904782.75	478
2018-12-05	34.0	34.75	34.0	34.75	0.35	1.02	768873.0	26457363.15	446
2018-12-04	34.05	34.9	34.05	34.4	0.4	1.18	1008869.0	34792485.25	642
2018-12-03	34.2	34.85	34.0	34.0	-0.25	-0.73	748515.0	25760784.65	617
2018-12-02	33.2	34.45	33.2	34.25	1.45	4.42	2307578.0	78256674.15	1231
2018-11-29	33.0	33.25	32.8	32.8	-0.1	-0.3	613481.0	20258551.7	471
2018-11-28	32.8	33.15	32.7	32.9	0.15	0.46	860105.0	28335232.7	632
2018-11-27	31.65	32.75	31.65	32.75	1.1	3.48	893176.0	28806180.85	748
2018-11-26	31.35	31.65	31.3	31.65	0.2	0.64	244391.0	7717541.75	331
2018-11-25	31.85	31.85	31.05	31.45	-0.55	-1.72	783594.0	24578411.45	703
2018-11-22	31.8	32.15	31.8	32.0	0.2	0.63	693007.0	22178304.1	359
2018-11-21	31.15	32.05	31.1	31.8	0.5	1.6	644366.0	20343408.85	568
2018-11-20	31.1	31.75	31.1	31.3	0.0	0.0	450479.0	14142983.55	472
2018-11-19	30.95	31.4	30.8	31.3	0.3	0.97	771325.0	24002078.0	615
2018-11-18	31.8	31.85	30.95	31.0	-0.9	-2.82	1125508.0	35048397.85	842
2018-11-15	32.1	32.2	31.85	31.9	-0.2	-0.62	382258.0	12237621.75	377
2018-11-14	32.15	32.5	31.9	32.1	-0.45	-1.38	766900.0	24763259.1	472
2018-11-13	32.4	32.7	32.0	32.55	-0.05	-0.15	864130.0	27873680.85	649
2018-11-12	32.0	32.6	32.0	32.6	0.55	1.72	626189.0	20280675.75	529
2018-11-11	32.6	32.6	31.75	32.05	-0.6	-1.84	1322200.0	42337216.2	917
2018-11-08	33.15	33.3	32.65	32.65	-0.35	-1.06	930217.0	30675085.2	563
2018-11-07	33.45	33.45	32.95	33.0	-0.4	-1.2	670824.0	22258466.35	461
2018-11-06	33.55	33.65	33.35	33.4	-0.1	-0.3	349797.0	11711308.75	310
2018-11-05	33.5	33.75	33.25	33.5	0.1	0.3	782044.0	26196595.85	555
2018-11-04	33.3	33.6	33.0	33.4	0.3	0.91	625265.0	20883917.7	554
2018-11-01	33.25	33.55	33.1	33.1	-0.1	-0.3	665752.0	22207349.4	635
2018-10-31	32.95	33.5	32.8	33.2	0.6	1.84	1435288.0	47641308.8	1067
2018-10-30	32.95	33.35	32.6	32.6	-0.4	-1.21	612924.0	20237826.7	792
2018-10-29	33.35	33.9	32.9	33.0	-0.35	-1.05	1514904.0	50544093.45	1270
2018-10-28	31.9	33.8	31.55	33.35	1.65	5.21	3260560.0	107048658.15	2383
2018-10-25	31.0	32.4	30.5	31.7	-1.95	-5.79	8325763.0	261376136.65	6164
2018-10-24	33.05	34.65	32.4	33.65	0.6	1.82	3328083.0	111808446.2	2194
2018-10-23	30.7	33.45	30.65	33.05	2.55	8.36	3849420.0	124171061.4	2171
2018-10-22	31.55	32.2	30.5	30.5	-1.0	-3.17	2359111.0	73704780.5	1804
2018-10-21	30.5	32.3	30.5	31.5	-1.05	-3.23	3055624.0	96196229.5	2221
2018-10-18	32.9	33.0	32.35	32.55	-0.35	-1.06	867299.0	28368907.9	733
2018-10-17	32.95	33.3	32.8	32.9	0.1	0.3	1710703.0	56583236.35	1127
2018-10-16	32.95	33.3	31.7	32.8	-0.65	-1.94	3603355.0	117056844.85	2274
2018-10-15	31.7	33.55	31.6	33.45	2.35	7.56	3028507.0	98575464.8	1813
2018-10-14	32.9	32.9	29.75	31.1	-1.75	-5.33	4186101.0	131595832.8	2991
2018-10-11	33.5	33.9	32.75	32.85	-1.75	-5.06	3797501.0	126662557.95	2446
2018-10-10	33.95	34.6	33.45	34.6	0.5	1.47	1476784.0	50341145.9	1244
2018-10-09	34.9	34.9	33.65	34.1	-0.8	-2.29	1560968.0	53523120.4	1272
2018-10-08	34.4	34.9	34.15	34.9	0.25	0.72	1489683.0	51538010.45	1045
2018-10-07	34.75	35.1	34.4	34.65	0.05	0.14	2587614.0	89875460.65	1599
2018-10-04	34.9	35.15	34.3	34.6	-0.2	-0.57	1814808.0	63156845.4	1399
2018-10-03	34.05	34.95	34.0	34.8	0.8	2.35	2723223.0	94122934.8	1734
2018-10-02	34.2	34.5	33.8	34.0	-0.05	-0.15	1953706.0	66822299.2	1699
2018-10-01	33.45	34.05	33.15	34.05	0.6	1.79	3081199.0	103518352.8	1770
2018-09-30	32.9	33.5	32.9	33.45	0.55	1.67	2187571.0	72640844.3	1343
2018-09-27	33.6	34.0	32.75	32.9	-0.75	-2.23	3260738.0	108411833.3	2514
2018-09-26	32.65	33.65	32.6	33.65	1.0	3.06	2903635.0	96220263.65	1836
2018-09-25	32.05	32.95	32.05	32.65	0.65	2.03	1796591.0	58303588.25	1093
2018-09-20	31.9	32.35	31.45	32.0	0.1	0.31	1195233.0	38226881.5	957
2018-09-19	31.7	32.1	31.6	31.9	0.25	0.79	1802078.0	57422431.0	1032
2018-09-18	31.4	31.75	31.05	31.65	0.2	0.64	1325441.0	41723621.45	998
2018-09-17	30.6	31.45	30.5	31.45	0.85	2.78	1362344.0	42390265.0	979
2018-09-16	31.0	31.35	30.35	30.6	-0.4	-1.29	1531064.0	47430711.5	1286
2018-09-13	30.05	31.0	29.9	31.0	0.9	2.99	1002499.0	30519367.8	1027
2018-09-12	30.8	30.85	29.95	30.1	-0.55	-1.79	844028.0	25682923.1	895
2018-09-11	30.7	30.95	30.5	30.65	-0.15	-0.49	531954.0	16310625.35	626
2018-09-10	31.25	31.45	30.7	30.8	-0.45	-1.44	858995.0	26679574.1	801
2018-09-09	31.1	31.4	30.5	31.25	0.25	0.81	1086022.0	33755563.45	1089
2018-09-06	31.1	31.35	29.95	31.0	-0.1	-0.32	2731052.0	83706648.4	2177
2018-09-05	32.4	32.4	29.6	31.1	-1.3	-4.01	3110670.0	96682416.05	2294
2018-09-04	32.05	33.0	31.9	32.4	0.45	1.41	2845487.0	92882339.15	1639
2018-09-03	32.05	32.3	31.75	31.95	-0.1	-0.31	1109795.0	35548950.3	944
2018-09-02	31.05	32.1	30.5	32.05	0.95	3.05	1270556.0	39932909.9	1056
2018-08-30	31.4	31.4	30.85	31.1	-0.2	-0.64	755256.0	23464225.05	679
2018-08-29	30.8	31.45	30.7	31.3	0.6	1.95	1332517.0	41542232.85	1356
2018-08-28	29.85	30.75	29.6	30.7	1.0	3.37	1610094.0	48363926.35	1131
2018-08-27	29.9	30.2	29.55	29.7	0.0	0.0	1195515.0	35619060.75	719
2018-08-26	29.6	30.0	29.6	29.7	0.6	2.06	1435165.0	42831769.1	663
2018-08-16	29.3	29.5	29.0	29.1	-0.2	-0.68	1095737.0	32033386.9	736
2018-08-15	30.4	30.55	29.15	29.3	-1.15	-3.78	1676557.0	49582926.0	1373
2018-08-14	30.7	31.0	30.4	30.45	-0.2	-0.65	1186546.0	36470531.2	532
2018-08-13	30.6	30.9	30.4	30.65	-0.05	-0.16	1136303.0	34732028.8	608
2018-08-12	31.4	31.4	30.55	30.7	-0.75	-2.38	1071982.0	33137683.4	574
2018-08-09	31.35	31.7	31.35	31.45	-0.05	-0.16	565014.0	17822237.55	506
2018-08-08	32.0	32.15	31.5	31.5	-0.45	-1.41	1387960.0	44272226.4	985
2018-08-07	31.5	31.95	31.4	31.95	0.5	1.59	1572981.0	49920295.0	955
2018-08-06	30.95	31.65	30.8	31.45	0.45	1.45	1765119.0	55451433.4	952
2018-08-05	30.35	31.0	30.3	31.0	0.65	2.14	689331.0	21252680.1	541
2018-08-02	30.55	30.8	30.3	30.35	-0.25	-0.82	412511.0	12591508.2	352
2018-08-01	30.75	31.15	30.5	30.6	-0.25	-0.81	568527.0	17447091.8	452
2018-07-31	30.9	31.5	30.8	30.85	0.1	0.33	1662754.0	51714856.7	955
2018-07-30	30.25	30.8	30.0	30.75	0.45	1.49	612745.0	18676233.0	581
2018-07-29	30.25	30.6	30.0	30.3	0.15	0.5	1137320.0	34522242.5	879
2018-07-26	29.35	30.2	29.15	30.15	0.75	2.55	1778768.0	53067533.4	1221
2018-07-25	28.8	29.75	28.8	29.4	0.7	2.44	1517910.0	44668351.25	1134
2018-07-24	28.6	28.9	28.6	28.7	0.1	0.35	375168.0	10798541.5	436
2018-07-23	28.7	28.7	28.4	28.6	-0.15	-0.52	392521.0	11212352.55	406
2018-07-22	28.95	29.1	28.5	28.75	0.0	0.0	553664.0	15925061.15	596
2018-07-19	28.75	29.3	28.75	28.75	-0.15	-0.52	536651.0	15536820.8	506
2018-07-18	29.05	29.05	28.7	28.9	-0.15	-0.52	360528.0	10411076.85	426
2018-07-17	29.15	29.25	28.8	29.05	-0.15	-0.51	606424.0	17584692.95	674
2018-07-16	29.45	29.45	29.1	29.2	-0.3	-1.02	618795.0	18099143.6	562
2018-07-15	29.7	29.7	29.2	29.5	-0.2	-0.67	503598.0	14845251.8	510
2018-07-12	29.8	29.85	29.7	29.7	-0.25	-0.83	439044.0	13057300.8	346
2018-07-11	30.25	30.3	29.8	29.95	-0.3	-0.99	480409.0	14399548.1	391
2018-07-10	30.35	30.5	30.15	30.25	-0.3	-0.98	433238.0	13097785.15	398
2018-07-09	30.0	30.6	29.75	30.55	0.6	2.0	293601.0	8885693.5	383
2018-07-08	30.0	30.2	29.55	29.95	-0.15	-0.5	321661.0	9573828.35	440
2018-07-05	30.9	30.9	30.1	30.1	-0.9	-2.9	462675.0	14154025.5	389
2018-07-04	31.1	31.15	30.75	31.0	-0.1	-0.32	349951.0	10833889.8	300
2018-07-03	31.05	31.1	30.7	31.1	0.0	0.0	380102.0	11737453.45	365
2018-07-02	31.2	31.55	30.8	31.1	-0.2	-0.64	603062.0	18787916.05	475
2018-07-01	31.1	31.4	31.0	31.3	0.65	2.12	1199368.0	37432578.9	847
2018-06-28	30.15	30.7	30.15	30.65	0.6	2.0	782946.0	23874583.5	677
2018-06-27	29.5	30.05	29.5	30.05	0.5	1.69	651392.0	19465991.55	417
2018-06-26	29.8	29.8	29.55	29.55	-0.25	-0.84	159172.0	4715345.1	152
2018-06-25	29.9	30.0	29.75	29.8	-0.15	-0.5	186091.0	5549708.75	187
2018-06-24	29.8	30.05	29.55	29.95	0.4	1.35	581351.0	17318997.5	399
2018-06-21	29.5	29.6	29.35	29.55	0.15	0.51	298851.0	8806082.8	174
2018-06-20	29.8	29.8	29.25	29.4	-0.3	-1.01	218898.0	6443417.0	236
2018-06-12	29.75	29.9	29.7	29.7	-0.05	-0.17	558818.0	16649576.7	299
2018-06-11	29.5	29.75	29.45	29.75	0.25	0.85	492999.0	14590822.3	349
2018-06-10	29.4	29.55	29.2	29.5	0.15	0.51	311468.0	9139769.2	279
2018-06-07	29.15	29.35	28.95	29.35	0.25	0.86	232967.0	6795862.9	289
2018-06-06	28.95	29.3	28.85	29.1	0.15	0.52	169687.0	4921689.35	214
2018-06-05	29.0	29.15	28.85	28.95	-0.05	-0.17	236419.0	6856755.5	222
2018-06-04	29.25	29.5	29.0	29.0	-0.2	-0.68	460340.0	13481602.9	482
2018-06-03	28.6	29.25	28.55	29.2	0.6	2.1	1206508.0	34831792.0	654
2018-05-31	28.55	28.65	28.5	28.6	0.05	0.18	286742.0	8194998.1	169
2018-05-30	28.5	28.65	28.5	28.55	0.05	0.18	64870.0	1852583.9	113
2018-05-29	28.5	28.7	28.45	28.5	-0.05	-0.18	111888.0	3192920.2	131
2018-05-28	28.65	28.65	28.45	28.55	-0.1	-0.35	151145.0	4310610.15	129
2018-05-27	28.5	28.65	28.3	28.65	0.25	0.88	238632.0	6811987.25	228
2018-05-24	28.8	28.9	28.3	28.37	-0.48	-1.66	346816.0	9891883.4	372
2018-05-23	28.8	28.95	28.6	28.85	0.24	0.84	239377.0	6892317.35	381
2018-05-22	28.2	28.8	28.2	28.61	0.51	1.81	228979.0	6499472.75	313
2018-05-21	28.0	28.2	28.0	28.1	0.15	0.54	73152.0	2056672.45	168
2018-05-20	28.2	28.2	27.9	27.95	-0.16	-0.57	202716.0	5684351.55	257
2018-05-17	28.25	28.3	27.95	28.11	0.16	0.57	111489.0	3126738.6	160
2018-05-16	28.05	28.2	27.95	27.95	-0.25	-0.89	279402.0	7827870.2	269
2018-05-15	28.45	28.45	28.0	28.2	-0.13	-0.46	270770.0	7614518.8	364
2018-05-14	28.6	28.6	28.2	28.33	-0.22	-0.77	328463.0	9311360.3	408
2018-05-13	28.65	28.75	28.4	28.55	0.02	0.07	251103.0	7173385.3	305
2018-05-10	28.55	28.75	28.45	28.53	0.0	0.0	312221.0	8908314.0	332
2018-05-09	28.8	28.95	28.45	28.53	-0.15	-0.52	365957.0	10502366.1	371
2018-05-08	29.0	29.05	28.5	28.68	-0.45	-1.54	521875.0	14999707.4	565
2018-05-07	29.2	29.35	28.85	29.13	-0.08	-0.27	429994.0	12502571.9	413
2018-05-06	29.15	29.35	29.15	29.21	0.15	0.52	294238.0	8599237.85	286
2018-05-03	29.0	29.35	29.0	29.06	0.09	0.31	337784.0	9850733.7	435
2018-05-02	29.0	29.1	28.9	28.97	0.0	0.0	252434.0	7313939.65	279
2018-05-01	29.1	29.1	28.75	28.97	-0.12	-0.41	491019.0	14194246.8	486
2018-04-30	29.4	29.4	29.0	29.09	-0.3	-1.02	408005.0	11894435.95	502
2018-04-29	29.7	29.8	29.35	29.39	-0.27	-0.91	607521.0	17932151.95	561
2018-04-26	29.95	30.0	29.35	29.66	-0.75	-2.47	1280758.0	38023573.35	1104
2018-04-25	30.7	30.7	30.4	30.41	-0.3	-0.98	404991.0	12342243.45	377
2018-04-24	30.5	30.8	30.3	30.71	0.2	0.66	810638.0	24734099.4	689
2018-04-23	31.0	31.0	30.5	30.51	-0.35	-1.13	1260141.0	38579514.95	843
2018-04-22	31.3	31.3	30.8	30.86	-0.24	-0.77	895984.0	27793132.4	742
2018-04-19	31.15	31.35	31.05	31.1	-0.13	-0.42	1052729.0	32818288.65	695
2018-04-18	31.35	31.35	30.9	31.23	-1.1	-3.4	1258725.0	39295893.15	919
2018-04-17	32.35	32.5	31.85	32.33	0.04	0.12	2246258.0	72228315.2	1269
2018-04-16	32.7	32.95	32.25	32.29	-0.35	-1.07	2034426.0	66097472.75	1001
2018-04-15	32.55	32.8	32.4	32.64	0.56	1.75	858654.0	28010855.05	485
2018-04-12	31.6	32.55	31.55	32.08	0.39	1.23	1610190.0	51756978.8	704
2018-04-11	32.5	32.75	31.4	31.69	-0.98	-3.0	1326678.0	42574409.05	697
2018-04-10	32.8	32.8	32.45	32.67	0.11	0.34	921657.0	30059759.9	402
2018-04-09	32.8	33.2	32.45	32.56	-0.28	-0.85	1115733.0	36649272.05	600
2018-04-08	32.7	33.1	32.6	32.84	0.17	0.52	1406059.0	46198637.0	743
2018-04-05	31.65	32.8	31.65	32.67	1.11	3.52	2597840.0	84330665.4	1531
2018-04-04	31.9	31.9	31.5	31.56	-0.29	-0.91	862268.0	27376150.7	429
2018-04-03	31.6	31.95	31.5	31.85	0.28	0.89	783887.0	24929987.15	516
2018-04-02	31.5	31.7	31.4	31.57	0.05	0.16	590716.0	18629000.05	334
2018-04-01	31.4	31.55	31.35	31.52	0.17	0.54	469734.0	14770967.35	259
2018-03-29	31.7	31.75	31.3	31.35	-0.15	-0.48	767460.0	24136354.25	374
2018-03-28	31.7	31.7	31.25	31.5	-0.2	-0.63	591670.0	18603329.2	355
2018-03-27	31.65	31.7	31.5	31.7	0.22	0.7	625225.0	19765119.6	324
2018-03-26	31.45	31.6	31.45	31.48	0.02	0.06	197267.0	6216012.35	178
2018-03-25	31.5	31.75	31.3	31.46	-0.13	-0.41	526427.0	16605257.45	371
2018-03-22	31.5	31.65	31.45	31.59	0.1	0.32	605052.0	19087469.35	326
2018-03-21	31.45	31.6	31.4	31.49	0.0	0.0	291705.0	9185079.05	207
2018-03-20	31.55	31.9	31.2	31.49	0.02	0.06	524085.0	16534116.45	410
2018-03-19	31.2	31.75	31.05	31.47	0.18	0.58	823547.0	25937684.0	599
2018-03-18	30.6	31.45	30.6	31.29	0.73	2.39	1305061.0	40604815.35	989
2018-03-15	30.85	30.9	30.4	30.56	-0.24	-0.78	804082.0	24543231.9	506
2018-03-14	31.0	31.15	30.7	30.8	0.1	0.33	957626.0	29614670.4	632
2018-03-13	30.35	31.1	30.2	30.7	0.39	1.29	1170488.0	35724398.2	608
2018-03-12	30.2	30.55	30.15	30.31	0.16	0.53	824020.0	24970147.0	491
2018-03-11	30.15	30.25	30.0	30.15	0.21	0.7	1085593.0	32736833.6	450
2018-03-08	29.8	30.1	29.8	29.94	0.18	0.6	739489.0	22143134.45	407
2018-03-07	30.0	30.0	29.75	29.76	-0.21	-0.7	305820.0	9127374.8	256
2018-03-06	29.9	30.1	29.8	29.97	0.24	0.81	527718.0	15807512.9	341
2018-03-05	29.55	29.9	29.5	29.73	0.12	0.41	312422.0	9267998.05	267
2018-03-04	29.95	30.1	29.5	29.61	-0.51	-1.69	660580.0	19649803.7	448
2018-03-01	30.0	30.55	29.7	30.12	0.62	2.1	2098824.0	63275002.0	1310
2018-02-28	29.75	29.75	29.05	29.5	-0.1	-0.34	453333.0	13316577.4	521
2018-02-27	29.05	29.75	28.8	29.6	0.68	2.35	969328.0	28310345.75	573
2018-02-26	29.0	29.1	28.8	28.92	-0.04	-0.14	451307.0	13078923.85	357
2018-02-25	29.05	29.05	28.85	28.96	-0.12	-0.41	218366.0	6324913.15	315
2018-02-22	29.05	29.1	28.9	29.08	0.03	0.1	219174.0	6365598.3	175
2018-02-21	29.25	29.25	28.95	29.05	-0.13	-0.45	231805.0	6730069.7	278
2018-02-20	29.4	29.4	29.15	29.18	-0.22	-0.75	287402.0	8407275.2	265
2018-02-19	29.5	29.55	29.35	29.4	-0.17	-0.57	310798.0	9147640.2	185
2018-02-18	29.65	29.65	29.5	29.57	0.04	0.14	235715.0	6967733.95	178
2018-02-15	29.5	29.6	29.35	29.53	0.03	0.1	252619.0	7455894.95	245
2018-02-14	29.6	29.6	29.4	29.5	-0.05	-0.17	200731.0	5919767.1	208
2018-02-13	29.6	29.7	29.5	29.55	0.14	0.48	272276.0	8049464.45	174
2018-02-12	29.35	29.6	29.35	29.41	0.04	0.14	309211.0	9122033.6	176
2018-02-11	29.3	29.6	29.3	29.37	-0.26	-0.88	335692.0	9898231.3	249
2018-02-08	29.4	29.75	29.35	29.63	0.29	0.99	322224.0	9521906.35	282
2018-02-07	29.35	29.8	29.3	29.34	0.08	0.27	372339.0	11025584.6	346
2018-02-06	29.55	29.55	28.5	29.26	-0.51	-1.71	650962.0	19059224.0	556
2018-02-05	30.1	30.1	29.7	29.77	-0.39	-1.29	489158.0	14627201.65	489
2018-02-04	30.5	30.5	30.1	30.16	-0.29	-0.95	423730.0	12813598.0	334
2018-02-01	30.4	30.6	30.4	30.45	-0.03	-0.1	199130.0	6064834.4	200
2018-01-31	30.4	30.75	30.4	30.48	0.08	0.26	569965.0	17421670.45	505
2018-01-30	30.2	30.45	30.2	30.4	0.16	0.53	265858.0	8066471.95	222
2018-01-29	30.3	30.35	30.2	30.24	0.03	0.1	183500.0	5551499.8	175
2018-01-28	30.15	30.3	30.15	30.21	0.06	0.2	144474.0	4366103.0	179
2018-01-25	30.2	30.35	30.1	30.15	0.01	0.03	177883.0	5369172.65	174
2018-01-24	30.3	30.3	30.05	30.14	-0.08	-0.26	129322.0	3895664.9	181
2018-01-23	30.45	30.45	30.2	30.22	-0.01	-0.03	189623.0	5747136.5	217
2018-01-22	30.4	30.4	30.2	30.23	-0.17	-0.56	288809.0	8746211.1	215
2018-01-21	30.5	30.7	30.35	30.4	0.01	0.03	322566.0	9808175.4	257
2018-01-18	30.2	30.55	30.1	30.39	0.27	0.9	702395.0	21295436.1	462
2018-01-17	30.15	30.25	30.0	30.12	0.0	0.0	344944.0	10402465.3	295
2018-01-16	30.3	30.55	30.1	30.12	-0.19	-0.63	944626.0	28604310.05	563
2018-01-15	30.8	30.85	30.25	30.31	-0.37	-1.21	841887.0	25647012.0	521
2018-01-14	30.5	30.75	30.35	30.68	0.21	0.69	465221.0	14192817.65	329
2018-01-11	31.15	31.15	30.45	30.47	-0.42	-1.36	549738.0	16836292.85	418
2018-01-10	31.4	31.4	30.8	30.89	-0.47	-1.5	392526.0	12199955.0	355
2018-01-09	31.65	31.65	31.25	31.36	-0.27	-0.85	409539.0	12848204.95	306
2018-01-08	31.9	31.9	31.6	31.63	-0.21	-0.66	154355.0	4902198.0	152
2018-01-07	31.95	32.1	31.75	31.84	0.01	0.03	165466.0	5270577.85	198
2018-01-04	31.35	32.1	31.2	31.83	0.51	1.63	944582.0	30037449.9	581
2018-01-03	31.3	31.4	31.15	31.32	-0.03	-0.1	226419.0	7085345.5	161
2018-01-02	31.4	31.4	31.25	31.35	0.13	0.42	314747.0	9869226.35	157
2018-01-01	31.5	31.5	31.2	31.22	-0.26	-0.83	249950.0	7825493.15	183
2017-12-31	31.35	31.5	31.25	31.48	0.19	0.61	502597.0	15776631.25	273
2017-12-28	31.25	31.35	31.0	31.29	-0.02	-0.06	366918.0	11428657.25	351
2017-12-27	31.5	31.55	31.3	31.31	-0.15	-0.48	254522.0	8007459.1	201
2017-12-26	31.4	31.5	31.2	31.46	0.06	0.19	211198.0	6616181.0	198
2017-12-25	31.5	31.6	31.4	31.4	-0.1	-0.32	229983.0	7236856.8	171
2017-12-24	31.65	31.8	31.45	31.5	-0.29	-0.91	227571.0	7197730.25	199
2017-12-21	31.75	31.85	31.7	31.79	0.0	0.0	231019.0	7342626.95	164
2017-12-20	31.85	31.9	31.5	31.79	0.07	0.22	256279.0	8134237.6	243
2017-12-19	32.0	32.0	31.3	31.72	-0.22	-0.69	594638.0	18811035.6	459
2017-12-18	31.0	31.95	31.0	31.94	0.75	2.4	528106.0	16740365.15	430
2017-12-17	30.75	31.25	30.75	31.19	0.4	1.3	267532.0	8317619.8	244
2017-12-14	30.7	31.2	30.7	30.79	0.41	1.35	810231.0	25061379.15	547
2017-12-13	30.65	30.65	30.3	30.38	-0.32	-1.04	442328.0	13476357.9	218
2017-12-12	30.95	31.0	30.7	30.7	-0.08	-0.26	393779.0	12097013.05	263
2017-12-11	30.8	30.9	30.6	30.78	-0.04	-0.13	453429.0	13948226.15	205
2017-12-10	30.75	31.0	30.75	30.82	0.25	0.82	252362.0	7786298.2	214
2017-12-07	30.25	30.7	29.9	30.57	0.31	1.02	394375.0	11912375.25	300
2017-12-06	30.5	30.8	30.0	30.26	-0.52	-1.69	329775.0	10054354.3	253
2017-12-05	30.5	30.8	30.5	30.78	0.08	0.26	134628.0	4128116.25	122
2017-12-04	30.9	31.0	30.7	30.7	-0.16	-0.52	443173.0	13680734.8	234
2017-12-03	30.75	31.0	30.7	30.86	0.34	1.11	385647.0	11895057.25	301
2017-11-30	29.95	30.8	29.9	30.52	0.85	2.86	760002.0	23093150.4	652
2017-11-29	29.3	29.95	29.3	29.67	0.49	1.68	570134.0	16812990.85	378
2017-11-28	29.0	29.35	29.0	29.18	-0.02	-0.07	251507.0	7358069.9	208
2017-11-27	29.3	29.35	29.0	29.2	0.04	0.14	199382.0	5826192.9	210
2017-11-26	28.95	29.4	28.95	29.16	0.42	1.46	700529.0	20496166.5	444
2017-11-23	28.55	29.0	28.45	28.74	0.17	0.6	403323.0	11566820.35	279
2017-11-22	27.7	28.6	27.65	28.57	0.77	2.77	325279.0	9159316.25	307
2017-11-21	27.75	27.85	27.15	27.8	-0.08	-0.29	545051.0	14984142.4	279
2017-11-20	27.8	27.9	27.6	27.88	0.07	0.25	255524.0	7104353.8	154
2017-11-19	28.65	28.65	27.55	27.81	-0.74	-2.59	456461.0	12714062.9	361
2017-11-16	28.7	28.7	28.4	28.55	-0.15	-0.52	288585.0	8244732.2	254
2017-11-15	28.9	28.95	28.7	28.7	-0.13	-0.45	228265.0	6576905.15	197
2017-11-14	28.9	28.95	28.8	28.83	-0.09	-0.31	161407.0	4664405.85	162
2017-11-13	28.75	29.0	28.4	28.92	0.06	0.21	171858.0	4939090.05	204
2017-11-12	29.0	29.1	28.85	28.86	-0.25	-0.86	153429.0	4440591.25	152
2017-11-09	29.0	29.25	28.75	29.11	0.0	0.0	304960.0	8849537.5	266
2017-11-08	29.0	29.2	28.7	29.11	-0.1	-0.34	210222.0	6105011.1	193
2017-11-07	28.8	29.35	27.5	29.21	0.43	1.49	1300648.0	37165441.75	572
2017-11-06	28.9	28.9	28.5	28.78	-0.12	-0.42	267271.0	7676316.2	236
2017-11-05	28.9	29.1	28.3	28.9	0.02	0.07	497967.0	14339410.3	357
2017-11-02	29.0	29.25	28.85	28.88	-0.12	-0.41	249980.0	7269150.1	242
2017-11-01	29.05	29.05	28.8	29.0	0.05	0.17	196456.0	5688987.75	125
2017-10-31	28.75	29.05	28.65	28.95	0.25	0.87	300635.0	8650732.9	270
2017-10-30	28.7	28.8	28.6	28.7	0.04	0.14	330842.0	9486020.45	229
2017-10-29	28.6	28.7	28.35	28.66	0.15	0.53	209948.0	5987496.5	254
2017-10-26	27.8	28.6	27.5	28.51	0.8	2.89	695225.0	19554214.4	541
2017-10-25	27.15	27.75	26.85	27.71	0.75	2.78	769121.0	20997387.0	583
2017-10-24	28.95	28.95	26.7	26.96	-2.33	-7.95	1949679.0	53668332.95	1294
2017-10-23	30.0	30.0	29.25	29.29	-0.64	-2.14	318797.0	9428609.0	411
2017-10-22	30.3	30.35	29.9	29.93	-0.46	-1.51	441696.0	13272487.5	375
2017-10-19	30.3	30.45	30.25	30.39	0.1	0.33	135698.0	4120726.05	159
2017-10-18	30.2	30.35	30.0	30.29	0.09	0.3	310208.0	9346955.85	198
2017-10-17	30.0	30.3	29.9	30.2	0.22	0.73	427008.0	12826448.5	259
2017-10-16	29.9	30.1	29.8	29.98	0.11	0.37	261354.0	7831139.7	158
2017-10-15	30.1	30.1	29.8	29.87	-0.1	-0.33	218616.0	6538887.45	219
2017-10-12	29.7	30.05	29.7	29.97	0.22	0.74	531984.0	15879246.75	386
2017-10-11	30.05	30.25	29.6	29.75	-0.47	-1.56	492260.0	14717217.1	447
2017-10-10	30.35	30.45	30.05	30.22	-0.17	-0.56	526697.0	15762422.5	304
2017-10-09	30.3	30.4	30.3	30.39	-0.03	-0.1	359586.0	10918079.7	248
2017-10-08	30.8	30.8	30.3	30.42	-0.26	-0.85	306973.0	9360758.4	343
2017-10-05	30.8	30.85	30.6	30.68	-0.14	-0.45	331563.0	10188311.5	372
2017-10-04	31.1	31.25	30.75	30.82	-0.31	-1.0	530184.0	16462837.05	475
2017-10-03	31.25	31.3	31.05	31.13	-0.11	-0.35	261016.0	8143887.45	268
2017-10-02	31.35	31.35	31.1	31.24	-0.07	-0.22	365904.0	11437525.1	294
2017-10-01	31.35	31.4	31.2	31.31	-0.16	-0.51	233085.0	7300878.6	232
2017-09-28	31.4	31.5	31.2	31.47	0.14	0.45	591826.0	18531413.5	454
2017-09-27	31.5	31.5	31.3	31.33	-0.15	-0.48	273443.0	8576437.85	262
2017-09-26	31.5	31.6	31.4	31.48	0.11	0.35	215233.0	6776546.6	238
2017-09-25	31.75	31.9	31.35	31.37	-0.42	-1.32	527095.0	16605125.3	432
2017-09-21	31.8	32.0	31.75	31.79	0.07	0.22	410901.0	13077609.85	248
2017-09-20	31.75	31.8	31.6	31.72	-0.03	-0.09	203396.0	6446935.65	197
2017-09-19	31.9	32.0	31.75	31.75	-0.09	-0.28	531862.0	16948511.35	272
2017-09-18	31.95	32.0	31.8	31.84	-0.11	-0.34	289803.0	9236641.5	206
2017-09-17	32.0	32.0	31.85	31.95	-0.01	-0.03	352965.0	11266715.2	258
2017-09-14	32.0	32.0	31.7	31.96	-0.09	-0.28	864733.0	27536160.4	665
2017-09-13	32.15	32.2	32.05	32.05	-0.14	-0.43	469578.0	15087369.0	252
2017-09-12	32.5	32.5	32.05	32.19	-0.21	-0.65	689575.0	22212714.3	418
2017-09-11	32.4	32.5	32.2	32.4	0.0	0.0	610198.0	19747069.15	382
2017-09-10	32.5	32.55	32.35	32.4	-0.12	-0.37	370970.0	12035632.3	266
2017-09-07	32.4	32.6	32.2	32.52	0.41	1.28	496435.0	16064057.75	402
2017-09-06	32.25	32.35	32.1	32.11	-0.14	-0.43	454753.0	14634449.2	368
2017-08-29	32.15	32.3	32.0	32.25	0.06	0.19	490337.0	15766853.25	358
2017-08-28	32.3	32.3	32.0	32.19	0.09	0.28	437105.0	14025962.85	320
2017-08-27	32.75	32.9	32.05	32.1	-0.49	-1.5	569300.0	18474284.8	524
2017-08-24	32.8	32.85	32.5	32.59	-0.23	-0.7	236429.0	7717997.2	262
2017-08-23	33.05	33.3	32.8	32.82	-0.32	-0.97	279422.0	9225621.85	284
2017-08-22	33.4	33.55	33.0	33.14	-0.31	-0.93	556618.0	18519060.65	466
2017-08-21	32.45	33.55	32.25	33.45	1.03	3.18	1564243.0	51692606.5	969
2017-08-20	32.25	32.45	32.25	32.42	0.12	0.37	266281.0	8620185.95	215
2017-08-17	32.0	32.35	32.0	32.3	0.18	0.56	399676.0	12879128.75	173
2017-08-16	32.1	32.15	31.95	32.12	-0.04	-0.12	144394.0	4623673.95	156
2017-08-15	32.25	32.3	32.05	32.16	0.02	0.06	191496.0	6163404.0	157
2017-08-14	32.3	32.55	32.05	32.14	-0.24	-0.74	289588.0	9343586.7	235
2017-08-13	32.55	32.65	32.3	32.38	-0.22	-0.67	301179.0	9768142.05	278
2017-08-10	32.55	32.9	32.45	32.6	-0.07	-0.21	486852.0	15845963.4	424
2017-08-09	32.1	32.8	32.1	32.67	0.55	1.71	684704.0	22297290.25	558
2017-08-08	31.9	32.2	31.9	32.12	0.1	0.31	299717.0	9622501.95	285
2017-08-07	31.75	32.4	31.65	32.02	0.23	0.72	783784.0	25164797.75	650
2017-08-06	32.25	32.25	31.2	31.79	-0.41	-1.27	1214420.0	38397807.8	744
2017-08-03	32.2	32.3	32.1	32.2	0.03	0.09	293963.0	9458286.85	188
2017-08-02	32.2	32.3	31.65	32.17	-0.01	-0.03	711825.0	22765749.3	461
2017-08-01	32.4	32.7	32.15	32.18	-0.14	-0.43	605970.0	19642787.05	505
2017-07-31	32.1	32.4	32.0	32.32	0.22	0.69	288161.0	9270599.3	358
2017-07-30	32.6	32.6	32.0	32.1	-0.48	-1.47	452876.0	14603937.3	397
2017-07-27	32.8	32.8	32.55	32.58	-0.24	-0.73	388781.0	12674865.45	409
2017-07-26	33.1	33.1	32.8	32.82	-0.19	-0.58	452050.0	14878564.35	396
2017-07-25	32.95	33.3	32.5	33.01	-1.99	-5.69	2150542.0	70879732.1	1397
2017-07-24	35.3	35.5	34.95	35.0	-0.32	-0.91	845921.0	29755820.5	653
2017-07-23	35.75	35.75	35.3	35.32	-0.15	-0.42	328408.0	11625513.75	353
2017-07-20	35.75	35.9	35.15	35.47	-0.36	-1.0	808135.0	28779568.75	539
2017-07-19	35.75	35.9	35.7	35.83	0.14	0.39	481418.0	17209474.15	264
2017-07-18	36.0	36.0	35.45	35.69	-0.22	-0.61	601287.0	21452409.55	388
2017-07-17	36.3	36.3	35.9	35.91	-0.47	-1.29	632061.0	22810057.3	388
2017-07-16	36.55	36.75	36.35	36.38	-0.24	-0.66	554186.0	20246629.4	314
2017-07-13	36.9	36.9	36.6	36.62	-0.09	-0.25	327453.0	12026377.5	235
2017-07-12	37.0	37.25	36.65	36.71	-0.31	-0.84	325031.0	12047419.8	361
2017-07-11	36.7	37.05	36.55	37.02	0.43	1.18	351853.0	12977851.2	318
2017-07-10	36.5	36.85	36.4	36.59	0.32	0.88	313227.0	11480741.0	289
2017-07-09	36.0	36.6	35.8	36.27	0.11	0.3	472495.0	17129529.85	273
2017-07-06	36.55	36.6	36.1	36.16	-0.4	-1.09	248308.0	9017340.45	220
2017-07-05	35.9	36.65	35.6	36.56	0.58	1.61	1347561.0	48610275.75	749
2017-07-04	37.5	37.65	35.7	35.98	-1.47	-3.93	1878684.0	69148893.6	927
2017-07-03	37.0	37.6	37.0	37.45	0.18	0.48	985461.0	36767932.3	420
2017-07-02	37.15	38.2	36.85	37.27	-0.09	-0.24	1186833.0	44466545.8	650
2017-06-22	36.5	37.6	36.05	37.36	0.97	2.67	5665693.0	209674214.85	1113
2017-06-21	34.5	36.55	34.5	36.39	2.0	5.82	5595674.0	200862230.0	1170
2017-06-20	35.0	35.05	34.35	34.39	-0.48	-1.38	314424.0	10872047.15	257
2017-06-19	34.2	35.0	34.2	34.87	0.62	1.81	532511.0	18518309.35	332
2017-06-18	34.55	34.55	34.0	34.25	0.22	0.65	336271.0	11466662.55	234
2017-06-15	34.2	34.25	33.9	34.03	-0.27	-0.79	265877.0	9061229.95	241
2017-06-14	34.7	34.7	34.2	34.3	-0.35	-1.01	468864.0	16142451.8	219
2017-06-13	34.65	34.8	34.55	34.65	-0.06	-0.17	137364.0	4761697.4	119
2017-06-12	34.8	34.9	34.7	34.71	0.12	0.35	335978.0	11687851.6	214
2017-06-11	34.8	35.0	34.5	34.59	-0.21	-0.6	487122.0	16911378.05	159
2017-06-08	35.15	35.15	34.75	34.8	-0.4	-1.14	234585.0	8180488.1	208
2017-06-07	35.3	35.5	35.1	35.2	-0.11	-0.31	340522.0	12012395.7	200
2017-06-06	35.45	35.75	35.3	35.31	-0.32	-0.9	310851.0	11056895.1	246
2017-06-05	35.5	35.65	35.1	35.63	-0.03	-0.08	498038.0	17632364.0	334
2017-06-04	35.2	35.7	35.1	35.66	0.4	1.13	300915.0	10689722.25	227
2017-06-01	35.0	35.3	35.0	35.26	0.32	0.92	411244.0	14438517.3	232
2017-05-31	34.9	35.2	34.7	34.94	0.19	0.55	521948.0	18231133.0	320
2017-05-30	34.7	35.0	34.6	34.75	-0.05	-0.14	206653.0	7188947.3	169
2017-05-29	34.3	34.8	34.3	34.8	0.3	0.87	165571.0	5715157.9	165
2017-05-28	35.0	35.0	34.3	34.5	-0.75	-2.13	344165.0	11928040.8	297
2017-05-25	35.5	35.6	35.1	35.25	-0.28	-0.79	471727.0	16690684.1	292
2017-05-24	35.5	35.7	35.5	35.53	-0.07	-0.2	224652.0	8002145.5	143
2017-05-23	35.9	35.9	35.6	35.6	-0.45	-1.25	885197.0	31639560.5	329
2017-05-22	36.3	36.4	36.0	36.05	-0.25	-0.69	367014.0	13268231.7	170
2017-05-21	36.6	36.6	36.2	36.3	0.0	0.0	688984.0	25083161.1	290
2017-05-18	36.6	36.8	36.2	36.3	-0.39	-1.06	458315.0	16711044.4	219
2017-05-17	36.6	36.8	36.4	36.69	0.15	0.41	356146.0	13064054.4	216
2017-05-16	36.0	36.7	35.8	36.54	0.66	1.84	985330.0	35784589.7	484
2017-05-15	35.6	35.9	35.6	35.88	0.13	0.36	315803.0	11311447.9	217
2017-05-14	35.8	35.8	35.4	35.75	0.04	0.11	340014.0	12107138.4	267
2017-05-11	36.1	36.2	35.7	35.71	-0.23	-0.64	793679.0	28531134.5	496
2017-05-10	36.0	36.0	35.8	35.94	-0.02	-0.06	403722.0	14501957.5	202
2017-05-09	36.0	36.1	35.7	35.96	-0.04	-0.11	694027.0	24934530.0	363
2017-05-08	36.2	36.3	35.7	36.0	-0.1	-0.28	572411.0	20575337.5	359
2017-05-07	36.6	36.8	35.8	36.1	-0.51	-1.39	1220741.0	44281955.5	515
2017-05-04	37.0	37.0	36.2	36.61	0.2	0.55	2028672.0	74420824.0	859
2017-05-03	36.7	36.9	36.4	36.41	-0.29	-0.79	1097848.0	40261459.3	572
2017-05-02	35.9	36.9	35.9	36.7	0.81	2.26	1901006.0	69341841.1	1014
2017-05-01	35.9	36.2	35.8	35.89	0.0	0.0	490029.0	17633965.9	331
2017-04-30	35.7	36.0	35.6	35.89	0.26	0.73	557789.0	19965351.7	285
2017-04-27	35.7	35.7	35.4	35.63	0.03	0.08	185683.0	6604739.1	138
2017-04-26	35.5	35.7	35.5	35.6	0.0	0.0	150541.0	5359779.2	95
2017-04-25	35.9	35.9	35.5	35.6	-0.14	-0.39	278335.0	9923507.2	181
2017-04-24	35.4	35.8	35.3	35.74	0.33	0.93	538079.0	19136151.5	248
2017-04-23	35.6	35.8	35.3	35.41	0.38	1.08	809082.0	28740421.4	385
2017-04-20	35.3	35.4	34.7	35.03	-0.36	-1.02	688605.0	24185384.2	390
2017-04-19	35.2	35.7	35.2	35.39	0.1	0.28	863639.0	30630519.0	383
2017-04-18	36.2	36.4	35.2	35.29	-0.91	-2.51	1452297.0	51745640.0	938
2017-04-17	36.3	36.5	36.1	36.2	0.18	0.5	928559.0	33704440.2	467
2017-04-16	35.5	36.2	35.4	36.02	0.4	1.12	1222990.0	43798699.1	608
2017-04-13	35.3	36.3	35.3	35.62	0.29	0.82	1933217.0	69281447.4	1000
2017-04-12	35.1	35.4	35.0	35.33	0.4	1.15	701328.0	24683941.8	352
2017-04-11	35.2	35.4	34.9	34.93	-0.33	-0.94	529687.0	18625012.8	335
2017-04-10	35.3	35.4	35.1	35.26	-0.01	-0.03	722050.0	25450985.0	329
2017-04-09	35.4	35.5	35.2	35.27	-0.23	-0.65	473963.0	16754186.5	308
2017-04-06	35.6	35.9	35.4	35.5	-0.1	-0.28	577952.0	20592009.3	274
2017-04-05	35.5	36.0	35.4	35.6	0.1	0.28	1319632.0	47182334.6	495
2017-04-04	35.2	35.5	35.2	35.5	0.24	0.68	317273.0	11211657.0	212
2017-04-03	35.5	35.5	35.2	35.26	-0.23	-0.65	342843.0	12128211.4	239
2017-04-02	35.7	35.8	35.4	35.49	-0.18	-0.5	563347.0	20058512.5	376
2017-03-30	35.3	35.9	35.2	35.67	0.37	1.05	1724351.0	61334707.5	2263
2017-03-29	35.4	35.4	35.2	35.3	0.0	0.0	632281.0	22329202.8	1124
2017-03-28	35.1	35.5	35.1	35.3	0.19	0.54	245314.0	8649989.8	194
2017-03-27	35.0	35.2	35.0	35.11	-0.08	-0.23	277109.0	9739260.2	172
2017-03-26	35.3	35.5	35.0	35.19	-0.01	-0.03	371375.0	13066220.5	358
2017-03-23	35.2	35.5	35.1	35.2	0.14	0.4	466219.0	16439950.4	362
2017-03-22	35.5	35.6	35.0	35.06	-0.84	-2.34	620324.0	21878022.5	528
2017-03-21	36.1	36.3	35.9	35.9	-0.2	-0.55	322582.0	11646220.9	196
2017-03-20	36.4	36.5	36.0	36.1	-0.33	-0.91	480389.0	17380371.2	303
2017-03-19	35.7	36.5	35.5	36.43	0.84	2.36	990877.0	35918983.5	559
2017-03-16	35.2	35.8	35.2	35.59	0.42	1.19	561297.0	19987100.5	477
2017-03-15	34.6	35.2	34.5	35.17	0.78	2.27	519983.0	18114908.3	389
2017-03-14	34.4	34.5	33.5	34.39	-0.14	-0.41	770249.0	26190779.8	582
2017-03-13	34.7	35.1	34.5	34.53	-0.32	-0.92	428214.0	14935830.0	364
2017-03-12	35.5	35.7	34.8	34.85	-0.96	-2.68	1037960.0	36332958.6	550
2017-03-09	36.1	36.2	35.5	35.81	-0.49	-1.35	868684.0	31199572.2	447
2017-03-08	36.3	36.4	36.1	36.3	0.0	0.0	251658.0	9117534.6	195
2017-03-07	36.1	36.5	36.0	36.3	0.3	0.83	494444.0	17970013.8	330
2017-03-06	36.1	36.1	35.7	36.0	-0.16	-0.44	677737.0	24355157.5	512
2017-03-05	36.5	36.6	36.1	36.16	-0.25	-0.69	668264.0	24262619.0	548
2017-03-02	36.2	36.6	36.1	36.41	0.38	1.05	618734.0	22508697.8	388
2017-03-01	36.5	36.5	36.0	36.03	-0.35	-0.96	546869.0	19780577.5	371
2017-02-28	36.1	36.5	35.9	36.38	0.13	0.36	694929.0	25112010.4	431
2017-02-27	36.5	36.6	36.1	36.25	-0.25	-0.68	618028.0	22477998.9	436
2017-02-26	36.6	37.2	36.5	36.5	-0.29	-0.79	914117.0	33603629.5	529
2017-02-23	36.4	36.9	36.4	36.79	0.31	0.85	613161.0	22468474.7	414
2017-02-22	37.0	37.1	36.4	36.48	-0.38	-1.03	643806.0	23729501.7	596
2017-02-21	36.6	36.9	36.3	36.86	0.17	0.46	744953.0	27249260.1	436
2017-02-20	37.1	37.1	36.6	36.69	-0.51	-1.37	914632.0	33734684.8	575
2017-02-19	37.6	37.6	37.1	37.2	-0.29	-0.77	655588.0	24525215.9	446
2017-02-16	37.5	37.8	37.4	37.49	-0.01	-0.03	515311.0	19388558.9	391
2017-02-15	37.6	37.8	37.4	37.5	0.25	0.67	800266.0	30063444.3	410
2017-02-14	37.6	37.6	37.2	37.25	-0.32	-0.85	816670.0	30586811.4	573
2017-02-13	37.4	37.7	37.0	37.57	0.37	0.99	817467.0	30538550.3	554
2017-02-12	36.8	37.3	36.8	37.2	0.69	1.89	779050.0	28842354.9	563
2017-02-09	36.4	36.6	35.9	36.51	0.15	0.41	1180752.0	42736610.4	730
2017-02-08	37.0	37.0	36.3	36.36	-0.65	-1.76	1333820.0	48756421.3	965
2017-02-07	37.3	37.8	36.7	37.01	-0.29	-0.78	1292018.0	47967126.1	975
2017-02-06	36.8	37.4	36.8	37.3	0.37	1.0	715673.0	26553196.4	719
2017-02-05	38.2	38.2	36.6	36.93	-1.16	-3.05	1053284.0	39514514.4	644
2017-02-02	38.1	38.3	37.9	38.09	0.09	0.24	552320.0	21031470.3	369
2017-02-01	38.5	38.5	37.9	38.0	-0.43	-1.12	1167275.0	44493793.1	654
2017-01-31	38.5	38.7	38.4	38.43	-0.16	-0.41	672940.0	25953854.7	488
2017-01-30	38.5	39.2	38.3	38.59	0.17	0.44	1029560.0	39984159.5	628
2017-01-29	38.5	38.8	38.3	38.42	-0.05	-0.13	822554.0	31671609.7	504
2017-01-26	38.8	39.2	38.3	38.47	-0.38	-0.98	1101036.0	42552919.7	749
2017-01-25	39.7	39.8	38.8	38.85	-0.76	-1.92	1294126.0	50791880.2	810
2017-01-24	39.4	39.9	39.4	39.61	0.26	0.66	819102.0	32495929.6	474
2017-01-23	39.0	39.5	38.9	39.35	0.46	1.18	841420.0	33011290.0	661
2017-01-22	38.8	39.1	38.0	38.89	0.3	0.78	1096699.0	42360887.0	740
2017-01-19	38.2	38.8	38.0	38.59	0.45	1.18	1453903.0	55722550.8	769
2017-01-18	39.0	39.0	38.1	38.14	-0.91	-2.33	1476090.0	56940718.7	808
2017-01-17	39.4	39.5	38.3	39.05	-2.65	-6.35	2900240.0	112628391.4	1895
2017-01-16	42.4	42.5	41.1	41.7	-2.13	-4.86	3997885.0	167109371.6	2343
2017-01-15	43.6	44.0	43.2	43.83	0.91	2.12	2576970.0	112338864.3	1689
2017-01-12	42.5	43.0	42.4	42.92	0.36	0.85	1032777.0	44078221.4	557
2017-01-11	42.4	42.9	42.2	42.56	0.11	0.26	1389876.0	59011877.8	663
2017-01-10	42.1	43.0	41.8	42.45	0.29	0.69	958696.0	40498735.7	622
2017-01-09	43.0	43.0	41.8	42.16	-0.84	-1.95	1455071.0	61403953.4	1071
2017-01-08	43.9	43.9	43.0	43.0	-0.86	-1.96	1432961.0	62132170.4	617
2017-01-05	44.0	44.1	43.8	43.86	-0.22	-0.5	1174268.0	51621577.3	499
2017-01-04	43.9	44.2	43.7	44.08	0.2	0.46	1293856.0	56915953.5	552
2017-01-03	43.8	43.9	43.3	43.88	0.1	0.23	477989.0	20901395.8	355
2017-01-02	44.1	44.1	43.7	43.78	-0.31	-0.7	1102951.0	48447688.3	595
2017-01-01	43.4	44.3	43.4	44.09	0.72	1.66	1306867.0	57546533.2	855
2016-12-29	43.0	43.4	42.7	43.37	0.26	0.6	968676.0	41688635.9	597
2016-12-28	43.4	43.6	43.0	43.11	-0.11	-0.25	759384.0	32922100.1	387
2016-12-27	42.8	43.5	42.6	43.22	0.37	0.86	900132.0	38778804.7	544
2016-12-26	43.3	43.6	42.8	42.85	-0.57	-1.31	941285.0	40607377.4	510
2016-12-25	43.2	43.8	43.2	43.42	0.45	1.05	1962080.0	85364143.7	770
2016-12-22	42.3	43.2	42.2	42.97	0.69	1.63	1930137.0	82375353.3	804
2016-12-21	42.0	42.3	42.0	42.28	0.29	0.69	962911.0	40602025.8	426
2016-12-20	41.8	42.1	41.5	41.99	-0.01	-0.02	1254096.0	52411842.6	589
2016-12-19	42.1	42.4	41.9	42.0	-0.08	-0.19	1898752.0	79972766.1	839
2016-12-18	42.6	42.8	41.9	42.08	0.61	1.47	2619934.0	110753989.7	1315
2016-12-15	41.4	42.0	41.2	41.47	-0.1	-0.24	1257635.0	52165187.2	669
2016-12-14	41.6	41.7	41.2	41.57	-0.02	-0.05	732610.0	30327526.2	403
2016-12-13	42.0	42.4	41.5	41.59	-0.56	-1.33	1058231.0	44310722.4	610
2016-12-12	41.6	43.1	41.4	42.15	0.78	1.89	3211013.0	135861331.4	1464
2016-12-11	41.0	41.5	40.9	41.37	0.77	1.9	1333378.0	54964513.9	532
2016-12-08	40.8	41.1	40.5	40.6	-0.37	-0.9	773623.0	31549101.7	401
2016-12-07	41.5	41.5	40.8	40.97	-0.57	-1.37	1201218.0	49454150.0	572
2016-12-06	41.7	41.7	41.3	41.54	0.12	0.29	1103310.0	45808871.7	409
2016-12-05	41.7	42.0	40.7	41.42	-0.28	-0.67	1576504.0	65197983.2	705
2016-12-04	42.3	42.6	41.6	41.7	-0.54	-1.28	1624450.0	68475266.4	680
2016-12-01	42.5	42.8	42.2	42.24	0.33	0.79	946230.0	40091618.3	618
2016-11-30	41.8	42.5	41.8	41.91	0.25	0.6	1596588.0	67357880.3	642
2016-11-29	42.7	42.7	41.6	41.66	-0.87	-2.05	1006982.0	42301470.0	577
2016-11-28	42.1	42.8	41.4	42.53	0.41	0.97	2015671.0	84833285.0	723
2016-11-27	41.3	42.4	41.2	42.12	0.22	0.53	1222982.0	51511449.7	449
2016-11-24	41.5	42.1	41.3	41.9	0.43	1.04	3236190.0	135456444.5	969
2016-11-23	40.0	41.6	39.8	41.47	1.43	3.57	3186857.0	130242106.2	939
2016-11-22	38.5	40.2	38.5	40.04	1.85	4.84	2023780.0	79986979.1	1113
2016-11-21	39.0	39.3	37.7	38.19	-0.82	-2.1	1134287.0	43469685.6	788
2016-11-20	40.4	40.7	38.9	39.01	-1.5	-3.7	1469407.0	58349074.7	865
2016-11-17	40.3	40.8	39.7	40.51	0.1	0.25	1150509.0	46242645.3	530
2016-11-16	39.5	40.5	38.8	40.41	1.42	3.64	1986501.0	79164084.9	867
2016-11-15	39.6	39.8	37.7	38.99	-0.65	-1.64	2387704.0	93307705.3	1066
2016-11-14	39.2	39.8	39.0	39.64	0.43	1.1	5149253.0	203546156.3	1255
2016-11-13	38.3	39.3	38.2	39.21	0.94	2.46	2317529.0	90017238.3	761
2016-11-10	37.1	38.4	37.1	38.27	1.35	3.66	3457740.0	130696015.1	1036
2016-11-09	35.0	37.1	34.5	36.92	0.74	2.05	3974957.0	143731427.8	1104
2016-11-08	35.7	36.5	35.7	36.18	0.58	1.63	4592305.0	166100500.5	952
2016-11-07	35.2	35.7	35.1	35.6	0.6	1.71	1748911.0	62060010.7	640
2016-11-06	33.7	35.1	33.7	35.0	0.75	2.19	2540978.0	88364212.8	946
2016-11-03	34.1	34.5	34.0	34.25	0.3	0.88	1087209.0	37244460.8	616
2016-11-02	33.1	34.1	32.8	33.95	0.74	2.23	2216848.0	74109800.5	767
2016-11-01	33.3	33.5	32.9	33.21	-0.13	-0.39	2238218.0	74432531.3	668
2016-10-31	33.2	33.9	32.8	33.34	0.16	0.48	2619236.0	87337371.2	1002
2016-10-30	32.5	33.3	32.4	33.18	0.31	0.94	3493683.0	114353856.2	1161
2016-10-27	32.3	32.9	32.3	32.87	0.38	1.17	1606707.0	52373983.5	645
2016-10-26	32.5	33.0	32.1	32.49	-0.11	-0.34	2234855.0	73051095.2	1010
2016-10-25	32.1	33.0	31.9	32.6	0.74	2.32	2969968.0	96216349.6	1207
2016-10-24	31.3	32.1	31.1	31.86	0.41	1.3	5023274.0	157985797.7	1378
2016-10-23	30.9	31.6	30.5	31.45	0.67	2.18	2677968.0	82966581.0	1166
2016-10-20	30.5	31.3	30.2	30.78	0.47	1.55	3139529.0	96433481.4	949
2016-10-19	30.2	30.5	30.0	30.31	0.45	1.51	1670424.0	50571972.3	570
2016-10-18	30.3	30.6	29.5	29.86	-1.64	-5.21	3012563.0	90879254.3	1182
2016-10-17	31.8	31.9	31.2	31.5	-0.28	-0.88	924220.0	29081237.9	456
2016-10-16	32.3	32.3	31.7	31.78	-0.32	-1.0	1252498.0	39932082.0	637
2016-10-13	32.4	32.6	31.9	32.1	-0.42	-1.29	1645237.0	53031507.4	778
2016-10-12	31.5	33.1	31.4	32.52	1.03	3.27	3082850.0	99815239.7	1105
2016-10-11	31.5	32.0	31.4	31.49	0.06	0.19	2009134.0	63682073.8	965
2016-10-10	30.5	31.6	29.8	31.43	1.18	3.9	2401743.0	74170382.5	926
2016-10-09	31.0	31.0	30.1	30.25	-0.66	-2.14	953261.0	29122147.4	564
2016-10-06	31.1	31.2	30.7	30.91	0.15	0.49	1400211.0	43400496.0	643
2016-10-05	30.6	31.0	30.2	30.76	0.26	0.85	1212305.0	36994206.1	630
2016-10-04	30.0	30.6	29.3	30.5	0.58	1.94	1537311.0	45967899.5	683
2016-10-03	29.1	30.5	28.4	29.92	1.0	3.46	1424397.0	42243804.6	806
2016-10-02	30.3	30.8	28.7	28.92	-1.46	-4.81	1891147.0	56532720.3	776
2016-09-29	29.0	30.5	28.3	30.38	1.06	3.62	2861274.0	84585352.5	1205
2016-09-28	30.6	30.7	28.4	29.32	-1.08	-3.55	2408581.0	71556056.3	1138
2016-09-27	32.6	32.6	30.3	30.4	-2.74	-8.27	2074851.0	65444189.9	1060
2016-09-26	33.2	33.3	33.1	33.14	0.0	0.0	696281.0	23140147.4	347
2016-09-25	33.3	33.3	32.8	33.14	-0.27	-0.81	767559.0	25381314.5	358
2016-09-21	33.2	33.5	32.9	33.41	0.36	1.09	1119761.0	37211690.6	477
2016-09-20	33.0	33.3	32.2	33.05	-0.06	-0.18	1136482.0	37334582.0	703
2016-09-19	34.0	34.2	32.5	33.11	-0.77	-2.27	2060608.0	68396531.5	1034
2016-09-18	35.1	35.1	33.7	33.88	-1.62	-4.56	1631260.0	56276862.8	905
2016-09-08	35.4	35.6	35.2	35.5	0.17	0.48	722845.0	25587629.0	379
2016-09-07	35.5	35.5	34.9	35.33	-0.07	-0.2	1419987.0	49881033.4	570
2016-09-06	35.7	36.0	35.3	35.4	-0.34	-0.95	910198.0	32336638.7	485
2016-09-05	35.4	36.3	35.4	35.74	0.45	1.28	1613280.0	57826860.0	891
2016-09-04	35.0	35.3	35.0	35.29	0.5	1.44	898010.0	31581658.2	412
2016-09-01	35.1	35.1	34.5	34.79	-0.59	-1.67	1385070.0	48176135.3	849
2016-08-31	36.3	36.3	35.3	35.38	-0.99	-2.72	814034.0	29186160.9	529
2016-08-30	35.9	36.5	35.9	36.37	0.48	1.34	750063.0	27235473.1	429
2016-08-29	36.0	36.3	35.8	35.89	-0.08	-0.22	990245.0	35610538.5	448
2016-08-28	35.2	36.1	35.0	35.97	0.68	1.93	1365866.0	48682920.7	756
2016-08-25	35.1	35.4	34.8	35.29	-0.08	-0.23	1133053.0	39853202.9	814
2016-08-24	36.0	36.1	35.3	35.37	-0.59	-1.64	830156.0	29751627.2	554
2016-08-23	35.4	36.1	35.2	35.96	0.48	1.35	733255.0	26223831.2	531
2016-08-22	36.1	36.1	35.2	35.48	-0.78	-2.15	1359741.0	48361574.5	700
2016-08-21	36.4	36.7	36.2	36.26	-0.16	-0.44	873432.0	31893395.8	466
2016-08-18	36.6	36.8	35.8	36.42	-0.2	-0.55	1434787.0	51977742.5	998
2016-08-17	37.5	37.6	36.5	36.62	-0.95	-2.53	1389606.0	51466320.8	879
2016-08-16	37.9	37.9	37.5	37.57	-0.32	-0.84	1150555.0	43392806.8	517
2016-08-15	38.1	38.2	37.8	37.89	-0.14	-0.37	961953.0	36557659.0	440
2016-08-14	38.4	38.5	38.0	38.03	-0.06	-0.16	1343257.0	51393481.0	611
2016-08-11	38.2	38.2	37.9	38.09	-0.17	-0.44	891941.0	33938677.2	460
2016-08-10	38.7	38.8	38.2	38.26	-0.49	-1.26	1234810.0	47387271.0	623
2016-08-09	38.2	38.8	38.0	38.75	0.6	1.57	1222705.0	46948142.1	674
2016-08-08	38.2	38.4	37.7	38.15	0.05	0.13	1285005.0	48835626.5	708
2016-08-07	37.5	38.3	37.3	38.1	0.79	2.12	1515994.0	57046657.1	820
2016-08-04	38.1	38.2	37.0	37.31	-0.59	-1.56	2261831.0	84839099.0	1120
2016-08-03	38.5	38.5	37.8	37.9	-0.63	-1.64	1109333.0	42244377.9	748
2016-08-02	38.9	39.0	38.0	38.53	-0.54	-1.38	2609228.0	100741268.0	1132
2016-08-01	39.0	39.4	38.9	39.07	0.11	0.28	2471458.0	96586139.6	1016
2016-07-31	39.0	39.1	38.5	38.96	-0.02	-0.05	2236244.0	86945787.4	983
2016-07-28	38.8	39.2	38.2	38.98	0.0	0.0	2481015.0	96416668.7	1382
2016-07-27	40.4	40.6	38.9	38.98	-0.93	-2.33	4621779.0	182923871.7	2936
2016-07-26	40.5	40.6	39.7	39.91	-0.67	-1.65	694711.0	27765140.4	617
2016-07-25	40.7	40.8	40.2	40.58	0.03	0.07	1185738.0	48039486.0	644
2016-07-24	40.7	41.2	40.4	40.55	-0.19	-0.47	1110817.0	45289242.0	607
2016-07-21	41.3	41.4	40.5	40.74	-0.44	-1.07	1540091.0	62929424.4	995
2016-07-20	41.7	41.8	41.0	41.18	-0.56	-1.34	1599551.0	66192787.1	956
2016-07-19	42.5	42.8	41.6	41.74	-0.61	-1.44	2633725.0	110901038.0	1593
2016-07-18	41.6	42.6	41.5	42.35	1.22	2.97	4848959.0	203329363.6	2599
2016-07-17	41.1	41.5	40.9	41.13	0.43	1.06	1854971.0	76359718.6	1112
2016-07-14	41.3	41.3	40.4	40.7	-0.63	-1.52	1566370.0	64050866.0	894
2016-07-13	40.2	41.5	40.1	41.33	1.28	3.2	2380895.0	97114803.5	1209
2016-07-12	40.2	40.3	39.8	40.05	-0.06	-0.15	1888239.0	75700023.6	824
2016-07-11	39.3	40.5	39.1	40.11	0.95	2.43	2061595.0	82447936.6	1182
2016-07-10	38.7	39.2	38.5	39.16	0.68	1.77	1021463.0	39710319.1	584
2016-06-30	39.4	39.8	38.4	38.48	-0.68	-1.74	2817719.0	110066682.5	1500
2016-06-29	39.0	39.5	38.9	39.16	0.24	0.62	943159.0	36927370.6	594
2016-06-28	39.0	39.0	38.5	38.92	-0.09	-0.23	1392921.0	54024499.3	1009
2016-06-27	40.4	40.4	38.8	39.01	-1.13	-2.82	3063431.0	121031485.2	1793
2016-06-26	39.0	40.2	38.0	40.14	-0.35	-0.86	2384350.0	94056325.6	985
2016-06-23	40.3	40.8	40.1	40.49	-0.04	-0.1	1504907.0	60816468.1	819
2016-06-22	41.2	41.2	40.2	40.53	-0.48	-1.17	1672571.0	67900245.4	1239
2016-06-21	41.4	41.4	40.8	41.01	-0.11	-0.27	622232.0	25550113.8	475
2016-06-20	40.4	41.5	40.3	41.12	0.71	1.76	1538751.0	62670887.7	1026
2016-06-19	42.0	42.2	40.3	40.41	-1.58	-3.76	2791414.0	114665934.3	2258
2016-06-16	42.0	42.2	41.6	41.99	-0.11	-0.26	550651.0	23067589.1	326
2016-06-15	42.0	43.3	41.9	42.1	0.03	0.07	2213813.0	94049252.6	1416
2016-06-14	41.9	42.1	41.5	42.07	0.2	0.48	888827.0	37137341.2	423
2016-06-13	41.9	42.1	41.7	41.87	-0.06	-0.14	567700.0	23770836.3	335
2016-06-12	42.0	42.1	41.6	41.93	-0.33	-0.78	869156.0	36346563.5	481
2016-06-09	42.3	42.7	42.1	42.26	0.17	0.4	1039331.0	44011196.7	510
2016-06-08	42.5	42.8	42.0	42.09	-0.22	-0.52	2005720.0	85143519.7	957
2016-06-07	41.2	42.4	41.0	42.31	1.37	3.35	1901359.0	79475745.2	883
2016-06-06	40.3	41.0	40.3	40.94	0.43	1.06	588727.0	23923005.9	385
2016-06-05	41.6	41.7	40.2	40.51	-1.17	-2.81	1574477.0	64744636.5	855
2016-06-02	40.9	41.8	40.7	41.68	0.89	2.18	1677532.0	69231001.6	896
2016-06-01	41.2	41.2	40.3	40.79	-0.19	-0.46	1582848.0	64312654.7	1044
2016-05-31	40.0	41.1	39.9	40.98	1.25	3.15	1675608.0	67720621.8	1472
2016-05-30	40.8	40.8	39.6	39.73	-0.83	-2.05	1049412.0	42051440.1	1022
2016-05-29	41.1	41.1	40.3	40.56	-0.6	-1.46	782389.0	31796115.8	491
2016-05-26	42.1	42.1	41.1	41.16	-0.39	-0.94	1329642.0	55183453.0	844
2016-05-25	42.2	42.4	41.2	41.55	-0.27	-0.65	1638493.0	68499366.1	1253
2016-05-24	41.9	42.1	41.2	41.82	0.08	0.19	1840558.0	76528252.1	1036
2016-05-23	44.0	44.0	41.5	41.74	-2.4	-5.44	2090197.0	88968349.8	1962
2016-05-22	44.3	44.4	44.1	44.14	-0.21	-0.47	516760.0	22844531.7	372
2016-05-19	44.7	44.7	44.1	44.35	-0.45	-1.0	1093915.0	48493322.0	521
2016-05-18	45.0	45.0	44.7	44.8	-0.2	-0.44	552537.0	24742883.3	346
2016-05-17	44.9	45.3	44.8	45.0	0.16	0.36	2058159.0	92849498.9	731
2016-05-16	45.2	45.4	44.7	44.84	-0.3	-0.66	945495.0	42505513.6	443
2016-05-15	45.1	45.5	44.9	45.14	0.24	0.53	1950067.0	88156412.3	912
2016-05-12	44.8	45.2	44.7	44.9	0.29	0.65	1910488.0	85752825.3	852
2016-05-11	44.2	44.9	44.1	44.61	0.57	1.29	1553221.0	69187461.7	762
2016-05-10	44.2	44.4	43.9	44.04	-0.18	-0.41	1272752.0	56115410.2	618
2016-05-09	44.4	44.4	43.7	44.22	0.0	0.0	1713965.0	75590460.7	856
2016-05-08	44.8	45.3	44.1	44.22	-0.12	-0.27	2716398.0	121483873.3	1221
2016-05-05	44.6	44.8	44.2	44.34	-0.03	-0.07	1853185.0	82440213.9	903
2016-05-04	45.2	45.2	44.0	44.37	-1.28	-2.8	3801946.0	169287940.9	1938
2016-05-03	46.0	46.5	45.0	45.65	-0.11	-0.24	2247979.0	102874192.6	1096
2016-05-02	46.3	46.3	45.5	45.76	-0.35	-0.76	1327633.0	60749209.5	877
2016-05-01	46.8	47.3	45.5	46.11	-0.56	-1.2	2795251.0	129564261.9	1362
2016-04-28	46.8	47.4	46.6	46.67	-0.23	-0.49	2575572.0	121003328.2	1125
2016-04-27	47.4	47.8	46.8	46.9	-0.2	-0.42	2581815.0	122153102.3	1208
2016-04-26	46.2	47.5	45.7	47.1	0.82	1.77	3656599.0	170809150.1	1549
2016-04-25	46.5	46.5	45.8	46.28	-0.18	-0.39	2448664.0	113149358.6	1209
2016-04-24	45.8	47.1	45.8	46.46	0.54	1.18	2921024.0	136032769.0	1264
2016-04-21	46.0	46.2	45.6	45.92	0.29	0.64	1926961.0	88477170.0	1203
2016-04-20	45.6	46.2	45.4	45.63	-0.22	-0.48	2303147.0	105520053.4	1265
2016-04-19	48.5	48.5	45.6	45.85	1.75	3.97	5918523.0	277207630.3	3382
2016-04-18	42.0	44.5	41.7	44.1	1.72	4.06	2279515.0	97382333.7	1440
2016-04-17	44.4	44.5	42.2	42.38	-2.24	-5.02	2353460.0	101343516.5	1727
2016-04-14	43.6	44.8	43.4	44.62	0.89	2.04	1625954.0	72103377.0	1060
2016-04-13	43.3	44.0	43.0	43.73	0.68	1.58	1276420.0	55684334.6	837
2016-04-12	42.0	43.3	42.0	43.05	0.96	2.28	1645656.0	70315322.3	948
2016-04-11	42.0	42.2	41.7	42.09	-0.01	-0.02	667064.0	27962257.8	405
2016-04-10	42.3	42.3	41.9	42.1	0.44	1.06	867595.0	36554574.3	518
2016-04-07	42.0	42.0	41.4	41.66	-1.85	-4.25	1718014.0	71580187.6	1170
2016-04-06	43.2	43.9	43.2	43.51	0.26	0.6	1900535.0	82972960.9	897
2016-04-05	43.9	44.1	43.2	43.25	-0.68	-1.55	1358102.0	59119649.5	832
2016-04-04	43.0	44.0	42.9	43.93	0.97	2.26	1695821.0	73959774.2	846
2016-04-03	41.8	43.1	41.8	42.96	0.86	2.04	2602210.0	111260594.1	1437
2016-03-31	41.7	42.2	41.1	42.1	0.1	0.24	1409640.0	58720965.4	966
2016-03-30	42.4	42.6	41.8	42.0	-0.19	-0.45	1597102.0	67527324.0	1090
2016-03-29	43.0	43.2	42.1	42.19	-0.94	-2.18	1556559.0	66103174.4	1267
2016-03-28	42.8	43.6	42.7	43.13	0.46	1.08	2306544.0	99601405.8	1333
2016-03-27	41.9	42.9	41.8	42.67	0.33	0.78	1847826.0	78298148.1	987
2016-03-24	43.0	43.1	42.1	42.34	-0.81	-1.88	1944097.0	82548311.5	1061
2016-03-23	43.0	43.9	42.9	43.15	0.27	0.63	2305615.0	99753992.5	1069
2016-03-22	42.3	43.1	41.9	42.88	0.76	1.8	3481265.0	148267677.6	1742
2016-03-21	41.8	42.5	41.7	42.12	0.2	0.48	1319658.0	55665832.3	809
2016-03-20	41.4	42.0	41.3	41.92	0.75	1.82	1804337.0	75187871.0	1063
2016-03-17	40.8	41.5	40.7	41.17	0.82	2.03	2176271.0	89342026.4	1045
2016-03-16	39.6	40.5	39.2	40.35	0.85	2.15	1553560.0	61897119.6	814
2016-03-15	39.0	40.1	38.8	39.5	0.14	0.36	1489511.0	58928254.0	892
2016-03-14	40.4	40.8	39.2	39.36	-0.99	-2.45	2393177.0	95720238.7	1243
2016-03-13	39.5	41.1	39.3	40.35	1.66	4.29	3384669.0	136025340.3	1756
2016-03-10	38.7	39.2	38.5	38.69	0.09	0.23	1211377.0	46980086.5	738
2016-03-09	38.0	39.3	37.8	38.6	0.35	0.92	2221251.0	85798831.3	1241
2016-03-08	38.3	38.5	37.9	38.25	0.2	0.53	978192.0	37428208.8	622
2016-03-07	38.5	38.5	37.7	38.05	-0.27	-0.7	1110180.0	42281910.3	702
2016-03-06	38.6	38.8	38.2	38.32	0.28	0.74	1783567.0	68579507.0	1019
2016-03-03	37.8	38.1	37.7	38.04	0.32	0.85	1487725.0	56524750.5	867
2016-03-02	38.1	38.2	37.6	37.72	-0.16	-0.42	1259660.0	47758169.8	807
2016-03-01	37.9	38.1	37.7	37.88	0.24	0.64	928495.0	35204398.2	659
2016-02-29	38.1	38.3	37.5	37.64	-0.4	-1.05	1637119.0	61864345.2	1086
2016-02-28	38.4	38.5	37.7	38.04	0.23	0.61	2356942.0	89703609.1	1622
2016-02-25	37.9	38.3	37.4	37.81	0.4	1.07	2535943.0	96096876.6	1543
2016-02-24	36.7	37.8	36.4	37.41	0.61	1.66	3543281.0	131240287.0	2197
2016-02-23	35.5	37.0	35.2	36.8	1.39	3.93	3341623.0	120757723.2	1781
2016-02-22	35.1	35.6	34.7	35.41	0.44	1.26	2248344.0	79053194.4	1350
2016-02-21	35.5	35.6	34.7	34.97	-0.56	-1.58	2704596.0	95038813.2	1565
2016-02-18	35.7	35.9	35.0	35.53	0.41	1.17	2019148.0	71695405.4	1168
2016-02-17	34.2	35.2	34.0	35.12	0.7	2.03	1810805.0	63022859.7	896
2016-02-16	35.1	35.5	34.0	34.42	-0.14	-0.41	2197630.0	76784623.1	1433
2016-02-15	33.7	34.8	33.5	34.56	1.12	3.35	1529356.0	52229010.5	1013
2016-02-14	35.1	35.4	33.2	33.44	-0.86	-2.51	1266414.0	43399338.4	930
2016-02-11	35.1	35.2	34.0	34.3	-0.95	-2.7	1730048.0	59587458.4	1223
2016-02-10	35.2	35.4	35.0	35.25	-0.16	-0.45	1596575.0	56127656.5	1207
2016-02-09	35.2	36.4	35.0	35.41	0.02	0.06	1759991.0	62912747.4	1268
2016-02-08	36.5	36.7	35.2	35.39	-0.86	-2.37	1779924.0	63856231.3	1502
2016-02-07	37.1	37.6	36.0	36.25	-1.29	-3.44	2056280.0	74966140.3	1671
2016-02-04	38.2	38.4	37.5	37.54	-0.04	-0.11	1907778.0	72358197.0	966
2016-02-03	37.0	37.7	36.6	37.58	0.23	0.62	2230567.0	83124592.8	1111
2016-02-02	38.1	38.2	37.3	37.35	-1.16	-3.01	2536762.0	95718093.5	1338
2016-02-01	38.5	38.9	38.2	38.51	-0.03	-0.08	2154427.0	83057125.3	1086
2016-01-31	39.2	39.7	38.3	38.54	-0.2	-0.52	3862146.0	151299701.7	1804
2016-01-28	38.5	39.1	38.5	38.74	0.53	1.39	2884289.0	111841039.8	1219
2016-01-27	38.2	39.0	38.0	38.21	0.25	0.66	3224472.0	124022941.8	1357
2016-01-26	36.5	38.2	36.3	37.96	0.55	1.47	2869537.0	107383221.3	1518
2016-01-25	36.9	38.1	36.3	37.41	0.33	0.89	3939367.0	147151367.2	2128
2016-01-24	38.5	38.5	36.9	37.08	1.61	4.54	2521061.0	94583610.6	1378
2016-01-21	34.6	36.4	34.1	35.47	0.71	2.04	3215553.0	113877216.4	2127
2016-01-20	35.0	36.1	34.5	34.76	-2.05	-5.57	3382376.0	118634640.2	2123
2016-01-19	36.2	38.3	36.2	36.81	1.25	3.52	4516420.0	168256819.0	2985
2016-01-18	39.3	40.2	35.3	35.56	-3.61	-9.22	10468329.0	390505114.4	5667
2016-01-17	35.0	39.9	33.7	39.17	1.74	4.65	7788537.0	276048255.6	3193
2016-01-14	40.5	40.5	37.1	37.43	-3.76	-9.13	6154593.0	236289178.0	2727
2016-01-13	42.1	42.3	40.8	41.19	-0.64	-1.53	1861073.0	77709729.5	1063
2016-01-12	40.0	42.6	39.4	41.83	0.63	1.53	3776541.0	156182402.8	1591
2016-01-11	39.5	41.5	38.0	41.2	1.22	3.05	4881080.0	193346761.2	2215
2016-01-10	42.6	43.3	39.7	39.98	-2.48	-5.84	2345216.0	96747399.2	1491
2016-01-07	44.2	45.2	41.8	42.46	-3.34	-7.29	3573772.0	155858607.9	1840
2016-01-06	48.0	48.3	45.3	45.8	-2.1	-4.38	2551473.0	119199735.2	1162
2016-01-05	48.2	48.5	47.4	47.9	0.12	0.25	2210745.0	106061348.9	1077
2016-01-04	47.5	48.7	47.3	47.78	0.25	0.53	3380411.0	163037538.0	1602
2016-01-03	46.5	47.8	46.4	47.53	1.01	2.17	1580382.0	74650163.1	964
2015-12-31	46.4	46.8	45.9	46.52	0.21	0.45	1135121.0	52562783.0	894
2015-12-30	46.4	47.6	45.4	46.31	0.21	0.46	2406251.0	112151494.1	1470
2015-12-29	45.5	46.3	44.1	46.1	-0.71	-1.52	3754262.0	169558928.9	2083
2015-12-28	47.0	47.3	45.9	46.81	-0.19	-0.4	2644946.0	122951374.7	1808
2015-12-27	50.0	51.25	45.9	47.0	-3.32	-6.6	7615495.0	363996996.3	5507
2015-12-24	49.6	51.5	49.6	50.32	0.95	1.92	5395361.0	271374388.45	2479
2015-12-23	49.5	50.25	49.1	49.37	-0.23	-0.46	2359222.0	117179215.1	1286
2015-12-22	49.3	50.25	49.1	49.6	0.42	0.85	3076116.0	152662214.95	1539
2015-12-21	48.9	49.5	48.5	49.18	0.28	0.57	1805915.0	88214490.1	1020
2015-12-20	49.0	49.1	48.2	48.9	-0.29	-0.59	1858550.0	90396106.1	972
2015-12-17	48.6	49.8	48.4	49.19	0.69	1.42	2934191.0	144107307.6	1437
2015-12-16	48.6	48.8	48.2	48.5	0.0	0.0	1658540.0	80465463.2	953
2015-12-15	48.5	48.8	47.8	48.5	0.63	1.32	2135807.0	103179683.8	1435
2015-12-14	49.0	50.5	47.6	47.87	-0.93	-1.91	6287152.0	308433227.7	3381
2015-12-13	45.8	48.9	45.3	48.8	1.96	4.18	3749286.0	177417781.8	2094
2015-12-10	47.1	47.2	46.5	46.84	-0.4	-0.85	1008590.0	47306274.2	578
2015-12-09	47.6	48.0	46.9	47.24	-0.19	-0.4	1455129.0	68833562.6	784
2015-12-08	46.0	47.7	45.8	47.43	0.58	1.24	4083970.0	191570065.9	1688
2015-12-07	47.7	47.7	46.7	46.85	-0.6	-1.26	2015518.0	94904486.4	1081
2015-12-06	45.3	48.5	45.3	47.45	2.17	4.79	3497723.0	165270271.7	1869
2015-12-03	45.3	45.5	44.6	45.28	-0.25	-0.55	1683587.0	75911847.1	881
2015-12-02	43.9	46.8	43.6	45.53	1.74	3.97	3136515.0	142404918.2	1744
2015-12-01	42.2	43.9	42.1	43.79	1.69	4.01	2400831.0	103472395.7	1184
2015-11-30	42.9	43.0	42.0	42.1	-0.8	-1.86	1344140.0	56985264.8	752
2015-11-29	43.5	43.6	42.8	42.9	-0.65	-1.49	811239.0	35060033.2	476
2015-11-26	43.8	43.8	43.4	43.55	-0.15	-0.34	727697.0	31734944.6	428
2015-11-25	43.7	44.2	43.5	43.7	0.2	0.46	1532251.0	67230042.1	836
2015-11-24	42.4	44.5	42.4	43.5	1.14	2.69	2773110.0	121030910.6	1300
2015-11-23	42.6	42.6	42.0	42.36	-0.43	-1.0	955286.0	40448190.2	523
2015-11-22	42.4	42.9	42.3	42.79	0.58	1.37	1348716.0	57471870.1	699
2015-11-19	41.5	42.3	41.4	42.21	0.78	1.88	1386343.0	58022341.1	748
2015-11-18	41.3	41.5	40.9	41.43	0.13	0.31	1476446.0	60856234.0	806
2015-11-17	42.3	42.5	41.2	41.3	-0.88	-2.09	1398984.0	58667591.7	780
2015-11-16	42.1	42.4	41.7	42.18	0.19	0.45	1570962.0	66158104.8	652
2015-11-15	42.6	42.6	41.7	41.99	-1.06	-2.46	1148866.0	48357765.6	566
2015-11-12	43.2	43.5	42.9	43.05	-0.29	-0.67	856943.0	36971201.1	527
2015-11-11	43.1	43.5	42.7	43.34	0.28	0.65	997268.0	43120714.6	638
2015-11-10	42.7	43.7	42.5	43.06	0.43	1.01	1281973.0	55207984.6	774
2015-11-09	42.4	42.7	42.1	42.63	-0.01	-0.02	804494.0	34176901.6	565
2015-11-08	43.2	43.2	41.8	42.64	-0.94	-2.16	2197599.0	93467894.4	1058
2015-11-05	43.3	43.8	42.8	43.58	0.38	0.88	2073980.0	89622416.4	1005
2015-11-04	42.9	43.5	41.5	43.2	0.7	1.65	2247288.0	95412543.2	1196
2015-11-03	42.8	43.5	42.3	42.5	-0.29	-0.68	1994033.0	85483876.8	1044
2015-11-02	42.7	43.2	42.6	42.79	0.07	0.16	1150694.0	49463531.9	729
2015-11-01	43.0	43.2	42.2	42.72	-0.63	-1.45	1268510.0	54113607.6	979
2015-10-29	43.8	44.4	43.0	43.35	-0.06	-0.14	1638166.0	71516645.1	1165
2015-10-28	42.3	43.7	41.7	43.41	0.56	1.31	2789997.0	119356364.5	1793
2015-10-27	44.5	45.1	42.2	42.85	-1.42	-3.21	3066076.0	135295780.2	2240
2015-10-26	43.3	44.6	42.2	44.27	1.25	2.91	2625763.0	114238560.1	1668
2015-10-25	44.4	44.8	42.9	43.02	-0.69	-1.58	1972119.0	86947029.0	1292
2015-10-22	43.7	44.1	42.6	43.71	-0.05	-0.11	1462340.0	63521394.3	1060
2015-10-21	44.2	44.3	43.3	43.76	-0.87	-1.95	1549531.0	67961849.5	1124
2015-10-20	45.6	46.0	44.5	44.63	-1.06	-2.32	1337581.0	60599188.1	1038
2015-10-19	46.3	46.4	45.6	45.69	-0.63	-1.36	770824.0	35441876.8	547
2015-10-18	46.5	46.9	46.1	46.32	0.05	0.11	947486.0	44049402.2	709
2015-10-15	46.9	47.2	46.0	46.27	-0.56	-1.2	1750782.0	81450776.9	1211
2015-10-14	47.8	47.8	46.0	46.83	-0.63	-1.33	1773646.0	83170871.9	1358
2015-10-13	47.8	48.4	47.3	47.46	-0.35	-0.73	2096257.0	100470377.4	1254
2015-10-12	48.6	49.1	47.2	47.81	1.51	3.26	7083661.0	340889947.2	3608
2015-10-11	46.3	46.3	46.3	46.3	4.13	9.79	688522.0	31878568.6	149
2015-10-08	40.6	42.5	40.4	42.17	1.69	4.17	1748930.0	72434916.8	956
2015-10-07	40.3	40.7	40.1	40.48	0.37	0.92	1133601.0	45788431.3	728
2015-10-06	40.0	40.9	39.9	40.11	0.21	0.53	1636012.0	65838937.1	943
2015-10-05	40.3	40.4	39.5	39.9	0.04	0.1	1142548.0	45601337.1	877
2015-10-04	38.1	40.1	38.1	39.86	2.12	5.62	1767291.0	69456240.4	1396
2015-10-01	39.0	39.5	37.4	37.74	-1.06	-2.73	1565082.0	60335423.5	1151
2015-09-30	36.4	39.1	36.1	38.8	2.77	7.69	2248939.0	85798054.4	1640
2015-09-29	34.2	36.4	34.2	36.03	1.22	3.5	1658688.0	59017844.2	1028
2015-09-21	34.6	34.9	34.1	34.81	0.58	1.69	784635.0	27094482.9	469
2015-09-20	34.3	34.7	33.5	34.23	-0.44	-1.27	1187841.0	40573690.4	638
2015-09-17	35.4	35.6	34.5	34.67	-0.54	-1.53	1129866.0	39528706.0	641
2015-09-16	35.7	36.1	35.1	35.21	-0.24	-0.68	1581249.0	56395905.6	908
2015-09-15	36.3	36.6	35.1	35.45	-0.84	-2.31	1959741.0	69814364.3	1448
2015-09-14	37.0	38.3	36.0	36.29	-1.18	-3.15	1180605.0	43572046.7	756
2015-09-13	37.7	38.6	37.4	37.47	-0.52	-1.37	794019.0	30122472.7	628
2015-09-10	36.8	38.1	36.8	37.99	0.44	1.17	1914430.0	71969657.0	878
2015-09-09	36.2	38.0	36.0	37.55	2.17	6.13	1880186.0	69747885.7	1060
2015-09-08	34.4	35.5	34.1	35.38	1.11	3.24	886355.0	30790810.5	500
2015-09-07	34.2	34.7	34.0	34.27	0.37	1.09	1114492.0	38386711.5	715
2015-09-06	33.8	34.1	33.4	33.9	0.03	0.09	941137.0	31888171.7	531
2015-09-03	34.6	34.8	33.7	33.87	-0.05	-0.15	1103400.0	37664585.9	640
2015-09-02	32.8	34.0	32.3	33.92	0.38	1.13	1640547.0	54064300.2	869
2015-09-01	35.6	35.8	33.4	33.54	-1.5	-4.28	2538902.0	86824636.4	1439
2015-08-31	34.6	35.4	34.6	35.04	-0.37	-1.04	1285268.0	44987527.5	762
2015-08-30	35.2	36.6	35.1	35.41	2.07	6.21	3467293.0	124537612.5	1332
2015-08-27	33.6	34.8	33.1	33.34	1.4	4.38	3803588.0	129349747.3	1423
2015-08-26	32.1	33.6	31.7	31.94	-1.45	-4.34	2517431.0	82107413.6	1214
2015-08-25	32.0	33.4	30.9	33.39	2.96	9.73	4319710.0	139957600.0	1278
2015-08-24	32.4	33.5	29.7	30.43	-2.47	-7.51	5862547.0	181227641.1	2225
2015-08-23	33.3	34.6	32.9	32.9	-3.64	-9.96	5499343.0	185591462.1	2768
2015-08-20	33.1	37.0	32.9	36.54	1.49	4.25	3172568.0	109567209.7	1778
2015-08-19	37.9	38.6	34.8	35.05	-3.06	-8.03	3076843.0	114218576.5	1583
2015-08-18	39.9	39.9	36.7	38.11	-1.86	-4.65	1876169.0	71995645.3	1054
2015-08-17	38.7	40.7	38.6	39.97	0.96	2.46	1902798.0	75577845.7	1172
2015-08-16	42.1	42.4	38.3	39.01	-3.51	-8.25	3688848.0	147736582.1	2284
2015-08-13	43.1	43.4	42.4	42.52	-0.34	-0.79	833598.0	35801972.7	644
2015-08-12	43.5	43.5	42.0	42.86	-1.26	-2.86	1548228.0	66081859.8	784
2015-08-11	44.8	45.0	43.9	44.12	-0.65	-1.45	610962.0	27218005.2	378
2015-08-10	44.4	45.1	44.0	44.77	0.65	1.47	964598.0	43193027.9	630
2015-08-09	42.5	44.5	42.2	44.12	0.95	2.2	1549816.0	67906269.5	695
2015-08-06	44.0	44.2	42.7	43.17	-1.17	-2.64	753180.0	32785063.8	498
2015-08-05	44.3	45.2	44.2	44.34	0.3	0.68	969599.0	43287542.9	591
2015-08-04	43.8	44.5	42.9	44.04	0.22	0.5	1222177.0	53134602.4	976
2015-08-03	46.0	46.4	43.4	43.82	-2.03	-4.43	2488470.0	110350324.2	1077
2015-08-02	47.7	47.9	45.0	45.85	-1.89	-3.96	1937905.0	89709688.0	934
2015-07-30	48.2	48.2	47.5	47.74	0.0	0.0	379090.0	18128187.0	384
2015-07-29	47.6	48.6	47.6	47.74	0.42	0.89	1663378.0	80161856.0	1119
2015-07-28	48.4	48.6	47.3	47.32	-0.93	-1.93	893237.0	42758138.5	669
2015-07-27	49.2	49.2	48.2	48.25	-1.02	-2.07	445873.0	21726243.1	416
2015-07-26	50.5	50.5	49.0	49.27	-0.83	-1.66	714805.0	35331097.65	686
2015-07-23	51.25	51.25	49.9	50.1	-1.15	-2.24	885336.0	44651466.2	672
2015-07-22	51.5	51.75	50.5	51.25	0.06	0.12	623189.0	31764049.25	514
2015-07-15	52.25	52.75	51.0	51.19	-0.67	-1.29	986816.0	51099647.5	642
2015-07-14	53.0	53.0	51.25	51.86	-1.41	-2.65	1565736.0	81274953.0	1052
2015-07-13	53.0	54.25	52.75	53.27	0.26	0.49	973363.0	52004696.5	442
2015-07-12	54.0	54.0	52.75	53.01	-0.3	-0.56	798916.0	42605218.25	458
2015-07-09	52.25	54.0	52.0	53.31	1.16	2.22	1482461.0	79103570.0	639
2015-07-08	52.75	53.0	51.75	52.15	-0.97	-1.83	726093.0	37966872.5	421
2015-07-07	53.75	54.75	52.75	53.12	-0.86	-1.59	1346428.0	71842502.75	739
2015-07-06	52.5	55.0	52.5	53.98	0.78	1.47	1963625.0	106335707.5	943
2015-07-05	52.5	54.0	52.0	53.2	0.55	1.04	990707.0	52618308.0	448
2015-07-02	53.25	53.75	52.5	52.65	-0.35	-0.66	987545.0	52406073.75	590
2015-07-01	53.0	53.25	52.5	53.0	0.46	0.88	1079733.0	57095529.5	418
2015-06-30	51.25	53.5	50.5	52.54	0.76	1.47	1388372.0	72359931.0	655
2015-06-29	50.25	52.0	49.8	51.78	0.54	1.05	1396486.0	70945764.05	673
2015-06-28	53.0	53.0	51.0	51.24	-1.59	-3.01	723101.0	37549683.25	424
2015-06-25	52.5	53.75	52.25	52.83	0.33	0.63	1213486.0	64288934.25	728
2015-06-24	52.25	52.5	51.5	52.5	0.3	0.57	1005716.0	52369880.0	319
2015-06-23	51.5	52.25	51.0	52.2	1.17	2.29	1735546.0	89835730.5	541
2015-06-22	50.75	51.5	49.7	51.03	0.22	0.43	1341482.0	68085517.85	509
2015-06-21	51.75	51.75	50.25	50.81	-0.95	-1.84	749447.0	38317958.75	500
2015-06-18	52.0	53.0	51.75	51.76	-0.57	-1.09	597484.0	31302273.25	285
2015-06-17	52.5	53.0	52.0	52.33	-0.25	-0.48	486950.0	25600899.5	312
2015-06-16	53.25	53.5	52.5	52.58	-0.63	-1.18	570728.0	30280362.75	392
2015-06-15	54.0	54.5	53.0	53.21	-0.5	-0.93	577625.0	30997769.0	491
2015-06-14	53.75	54.0	53.5	53.71	-0.04	-0.07	359184.0	19304195.0	243
2015-06-11	54.0	54.25	53.5	53.75	0.08	0.15	300425.0	16201843.75	179
2015-06-10	53.25	54.75	53.0	53.67	0.68	1.28	854090.0	46004007.5	465
2015-06-09	53.0	53.0	51.75	52.99	-0.01	-0.02	676732.0	35578703.25	344
2015-06-08	53.0	54.0	52.75	53.0	0.03	0.06	686501.0	36602355.0	310
2015-06-07	53.25	53.75	52.5	52.97	-0.75	-1.4	689601.0	36527354.25	404
2015-06-04	52.75	54.25	52.75	53.72	0.94	1.78	1449458.0	77917421.25	827
2015-06-03	54.25	54.75	52.5	52.78	-2.18	-3.97	1235752.0	66184142.0	826
2015-06-02	56.0	56.0	54.25	54.96	-0.79	-1.42	1090772.0	60262080.0	716
2015-06-01	53.75	56.25	53.25	55.75	1.67	3.09	2268455.0	124969249.25	1168
2015-05-31	53.5	56.75	53.5	54.08	0.78	1.46	3401039.0	187006962.5	1417
2015-05-28	52.5	54.25	52.0	53.3	0.57	1.08	1123713.0	59538528.5	747
2015-05-27	52.75	53.25	52.25	52.73	-0.18	-0.34	615519.0	32458512.5	298
2015-05-26	53.5	54.0	52.0	52.91	-0.49	-0.92	1616617.0	85857601.5	670
2015-05-25	55.0	55.0	53.0	53.4	-1.28	-2.34	1895230.0	101942884.25	929
2015-05-24	53.25	56.25	52.5	54.68	1.19	2.22	4358698.0	240064336.5	2216
2015-05-21	50.25	54.0	50.0	53.49	3.05	6.05	3787214.0	197706200.25	1819
2015-05-20	50.75	51.25	49.9	50.44	-0.43	-0.85	1718216.0	86967440.2	849
2015-05-19	49.6	51.0	49.3	50.87	1.46	2.95	1948798.0	97999019.95	930
2015-05-18	49.2	49.7	48.8	49.41	0.55	1.13	1905753.0	94019705.0	1131
2015-05-17	48.0	49.0	48.0	48.86	1.36	2.86	1079421.0	52527867.1	513
2015-05-14	47.0	48.8	47.0	47.5	0.58	1.24	1271850.0	61060576.4	722
2015-05-13	47.3	47.8	46.5	46.92	-0.38	-0.8	600364.0	28381285.2	379
2015-05-12	47.2	47.5	46.5	47.3	-0.08	-0.17	490687.0	23157812.0	322
2015-05-11	48.2	48.2	47.3	47.38	-0.72	-1.5	496639.0	23698800.9	292
2015-05-10	48.0	48.3	47.9	48.1	0.36	0.75	308222.0	14821429.6	167
2015-05-07	48.1	48.3	47.6	47.74	-0.51	-1.06	556260.0	26689883.3	353
2015-05-06	48.4	48.9	48.0	48.25	-0.24	-0.49	279486.0	13531117.7	226
2015-05-05	48.8	49.4	48.4	48.49	0.04	0.08	1139473.0	55729686.0	437
2015-05-04	48.2	48.7	47.8	48.45	-0.08	-0.16	916465.0	44147440.6	474
2015-05-03	49.1	49.2	48.4	48.53	-0.48	-0.98	1344666.0	65687637.0	637
2015-04-30	49.3	49.7	48.9	49.01	-0.25	-0.51	572442.0	28201577.5	475
2015-04-29	50.0	50.25	48.8	49.26	-0.28	-0.57	1083408.0	53461925.2	697
2015-04-28	49.5	50.25	49.5	49.54	-0.09	-0.18	1360763.0	67761561.0	552
2015-04-27	50.5	51.0	49.3	49.63	-1.07	-2.11	1715324.0	85418285.55	866
2015-04-26	49.7	51.75	49.5	50.7	1.03	2.07	1985664.0	100916289.5	1100
2015-04-23	47.6	49.9	47.5	49.67	2.04	4.28	1410184.0	68455483.9	764
2015-04-22	48.3	48.4	47.4	47.63	-0.01	-0.02	600985.0	28821175.0	432
2015-04-21	47.6	47.9	47.3	47.64	-0.08	-0.17	691320.0	32917852.5	433
2015-04-20	48.6	48.6	47.0	47.72	-0.51	-1.06	1208991.0	57621903.9	675
2015-04-19	49.9	50.5	47.4	48.23	0.04	0.08	2786980.0	136495281.1	1495
2015-04-16	48.4	49.7	48.0	48.19	0.0	0.0	1599290.0	77987070.6	1135
2015-04-15	46.3	49.0	46.0	48.19	2.06	4.47	3564273.0	169966834.7	1742
2015-04-14	46.4	47.3	46.1	46.13	-0.23	-0.5	831437.0	38773910.0	440
2015-04-13	46.6	47.0	46.1	46.36	-0.1	-0.22	930810.0	43365084.5	688
2015-04-12	47.8	48.7	46.2	46.46	0.96	2.11	5801976.0	277776674.8	2726
2015-04-09	45.5	45.5	45.5	45.5	4.06	9.8	1678359.0	76365334.5	320
2015-04-08	41.6	42.0	41.2	41.44	0.03	0.07	1098076.0	45767769.9	406
2015-04-07	40.0	41.5	40.0	41.41	1.41	3.52	1065792.0	43489964.8	354
2015-04-06	39.3	40.1	39.3	40.0	0.59	1.5	607484.0	24125492.4	325
2015-04-05	39.0	39.6	37.7	39.41	0.39	1.0	1805809.0	70163868.9	440
2015-04-02	40.1	40.2	38.9	39.02	-1.65	-4.06	562103.0	22206655.1	444
2015-04-01	41.0	41.0	40.3	40.67	-0.11	-0.27	577125.0	23544022.8	235
2015-03-31	41.0	41.5	40.3	40.78	-0.63	-1.52	874795.0	35733664.0	436
2015-03-30	40.7	42.0	40.7	41.41	0.57	1.4	1453042.0	60219604.7	876
2015-03-29	40.4	41.0	40.0	40.84	0.79	1.97	1615040.0	65663524.0	851
2015-03-26	36.5	40.2	36.5	40.05	1.54	4.0	1454554.0	55969595.8	596
2015-03-25	41.0	41.1	38.0	38.51	-2.49	-6.07	1300033.0	51436318.3	494
2015-03-24	40.7	41.3	40.5	41.0	0.19	0.47	447001.0	18343667.6	267
2015-03-23	41.5	41.5	40.7	40.81	-0.57	-1.38	764350.0	31334567.4	405
2015-03-22	41.0	41.5	41.0	41.38	0.57	1.4	387671.0	15999753.9	233
2015-03-19	41.2	41.2	40.1	40.81	0.17	0.42	965325.0	39208971.5	419
2015-03-18	42.0	42.2	39.2	40.64	-1.38	-3.28	1280240.0	51730862.6	628
2015-03-17	41.1	42.4	40.1	42.02	0.49	1.18	1200542.0	49456437.9	500
2015-03-16	42.0	42.0	41.0	41.53	-0.42	-1.0	881009.0	36367545.6	308
2015-03-15	41.1	42.3	41.0	41.95	0.15	0.36	481500.0	20187568.0	351
2015-03-12	42.0	42.5	41.7	41.8	-0.28	-0.67	596913.0	25086958.2	432
2015-03-11	42.7	42.7	41.9	42.08	-0.78	-1.82	492577.0	20799242.4	401
2015-03-10	42.5	43.4	42.1	42.86	0.44	1.04	1423776.0	60844755.3	765
2015-03-09	40.7	43.9	40.7	42.42	1.87	4.61	4885742.0	208878960.3	2484
2015-03-08	40.4	40.7	40.2	40.55	0.24	0.6	607713.0	24600035.8	291
2015-03-05	40.1	40.5	40.1	40.31	0.03	0.07	515977.0	20761485.2	242
2015-03-04	40.1	40.3	40.0	40.28	0.08	0.2	657205.0	26406071.2	236
2015-03-03	40.2	40.4	40.1	40.2	0.1	0.25	1128693.0	45411146.1	354
2015-03-02	39.7	40.2	39.5	40.1	0.55	1.39	1491358.0	59497590.3	406
2015-03-01	39.5	40.0	39.1	39.55	0.53	1.36	1585103.0	63064727.8	490
2015-02-26	39.4	39.7	39.0	39.02	-0.3	-0.76	830728.0	32698392.6	315
2015-02-25	39.5	39.5	38.7	39.32	0.07	0.18	769476.0	30029417.7	364
2015-02-24	39.1	39.3	38.8	39.25	0.03	0.08	507342.0	19838982.7	243
2015-02-23	39.5	40.0	39.1	39.22	0.33	0.85	2724580.0	107802031.2	952
2015-02-22	38.6	39.3	38.6	38.89	-0.02	-0.05	1185896.0	46253935.2	252
2015-02-19	38.6	39.0	38.5	38.91	0.22	0.57	259829.0	10076187.4	177
2015-02-18	38.9	38.9	38.5	38.69	-0.06	-0.15	521931.0	20197094.6	182
2015-02-17	39.1	39.2	38.6	38.75	-0.33	-0.84	434118.0	16922469.0	194
2015-02-16	39.1	39.4	39.0	39.08	0.0	0.0	307592.0	12043380.3	255
2015-02-15	39.1	39.4	39.0	39.08	0.06	0.15	857874.0	33637337.6	381
2015-02-12	39.0	40.1	38.9	39.02	-0.26	-0.66	1739825.0	68657496.7	630
2015-02-11	39.0	40.2	39.0	39.28	0.04	0.1	1540879.0	61301868.2	664
2015-02-10	38.5	39.7	38.2	39.24	0.53	1.37	1683381.0	65857319.2	864
2015-02-09	38.3	38.8	38.2	38.71	0.5	1.31	1289865.0	49671848.5	496
2015-02-08	38.1	38.4	38.0	38.21	0.19	0.5	633441.0	24207440.7	258
2015-02-05	37.5	38.3	37.3	38.02	0.06	0.16	1069059.0	40397459.1	418
2015-02-04	38.1	38.4	37.7	37.96	-0.01	-0.03	750276.0	28608651.6	373
2015-02-03	38.1	38.7	37.6	37.97	-0.38	-0.99	1226478.0	46966457.8	544
2015-02-02	38.5	38.7	38.2	38.35	-0.38	-0.98	861015.0	33077400.3	357
2015-02-01	38.8	39.0	38.2	38.73	0.93	2.46	1785390.0	68864914.1	619
2015-01-29	38.2	38.3	37.5	37.8	-0.53	-1.38	941535.0	35618270.2	550
2015-01-28	38.6	38.9	38.2	38.33	-0.22	-0.57	1560740.0	60023271.0	815
2015-01-27	38.4	38.8	38.0	38.55	0.29	0.76	1162805.0	44703131.3	506
2015-01-26	37.6	39.3	37.6	38.26	1.32	3.57	2359676.0	90462246.1	889
2015-01-22	35.5	37.0	35.5	36.94	1.08	3.01	1537640.0	56458614.4	864
2015-01-21	34.6	36.2	34.2	35.86	-0.1	-0.28	2870033.0	101813700.1	909
2015-01-20	35.2	36.0	34.9	35.96	0.7	1.99	848833.0	30203399.7	408
2015-01-19	35.2	35.7	35.1	35.26	0.3	0.86	596577.0	21164519.5	365
2015-01-18	34.3	35.6	33.9	34.96	0.9	2.64	814660.0	28473145.6	465
2015-01-15	34.9	35.5	33.8	34.06	-0.8	-2.29	1938554.0	67836575.2	857
2015-01-14	34.4	35.3	34.2	34.86	0.46	1.34	1732790.0	60288580.7	653
2015-01-13	33.3	34.5	32.9	34.4	0.68	2.02	1403043.0	47383698.5	792
2015-01-12	33.9	34.2	33.5	33.72	-0.27	-0.79	1817136.0	61541684.1	1152
2015-01-11	34.0	34.2	33.5	33.99	0.05	0.15	982972.0	33294451.0	635
2015-01-08	34.1	35.3	33.8	33.94	0.49	1.46	1630138.0	55877879.3	816
2015-01-07	32.6	33.9	32.6	33.45	0.7	2.14	1597011.0	53156265.0	679
2015-01-06	32.0	33.3	30.9	32.75	-0.69	-2.06	2264120.0	72236508.7	1011
2015-01-05	34.0	34.2	33.2	33.44	-1.21	-3.49	719488.0	24241651.9	433
2015-01-04	34.9	35.2	34.1	34.65	-0.3	-0.86	1183498.0	41273598.7	493
2015-01-01	34.4	35.3	33.5	34.95	0.97	2.85	1180062.0	40876667.6	596
2014-12-31	34.0	34.8	30.7	33.98	0.19	0.56	3264642.0	108423994.6	1574
2014-12-30	34.8	35.4	33.3	33.79	-3.15	-8.53	4399019.0	153059056.4	1455
2014-12-29	35.5	37.9	35.3	36.94	1.88	5.36	3000404.0	110171367.2	1292
2014-12-28	34.2	35.2	34.0	35.06	1.08	3.18	2351028.0	81025427.8	687
2014-12-25	33.5	34.6	33.2	33.98	0.45	1.34	3276581.0	111185442.0	978
2014-12-24	32.7	34.2	32.6	33.53	1.03	3.17	3237913.0	107974104.2	949
2014-12-23	32.0	32.7	32.0	32.5	0.11	0.34	1330885.0	43215094.4	579
2014-12-22	32.5	33.0	32.0	32.39	-0.35	-1.07	2004917.0	65143012.1	945
2014-12-21	33.0	33.2	31.5	32.74	1.94	6.3	1983372.0	64429793.6	883
2014-12-18	29.2	30.8	29.0	30.8	2.72	9.69	3842491.0	115684887.1	1191
2014-12-17	29.5	30.0	26.2	28.08	-1.02	-3.51	10672213.0	284357714.9	2669
2014-12-16	30.5	30.9	29.1	29.1	-3.23	-9.99	1939086.0	57004010.8	604
2014-12-15	33.9	34.0	31.0	32.33	-1.08	-3.23	1817331.0	59787664.9	842
2014-12-14	32.2	34.5	32.2	33.41	-0.07	-0.21	1735950.0	58264865.1	800
2014-12-11	32.0	34.0	31.9	33.48	0.62	1.89	1157290.0	38274989.5	572
2014-12-10	34.0	34.0	32.0	32.86	-1.18	-3.47	1193698.0	39631622.7	480
2014-12-09	33.0	34.5	32.7	34.04	-0.16	-0.47	883943.0	29938287.7	337
2014-12-08	34.6	34.7	34.2	34.2	-0.49	-1.41	1420310.0	48977053.4	245
2014-12-07	34.5	34.8	34.2	34.69	-0.19	-0.54	705560.0	24363068.0	306
2014-12-04	34.9	35.1	34.8	34.88	-0.04	-0.11	1343500.0	47021114.8	334
2014-12-03	34.3	35.3	34.0	34.92	0.65	1.9	746432.0	25922806.3	353
2014-12-02	35.3	35.3	34.2	34.27	-0.62	-1.78	1060829.0	36945436.0	476
2014-12-01	32.5	35.1	32.5	34.89	1.78	5.38	1073622.0	36994873.0	721
2014-11-30	30.8	33.7	30.1	33.11	0.95	2.95	2845992.0	92724245.3	1375
2014-11-27	32.6	33.0	32.0	32.16	-0.8	-2.43	2131443.0	69079641.5	804
2014-11-26	33.7	33.7	32.5	32.96	-0.74	-2.2	1735146.0	57123383.3	552
2014-11-25	35.1	35.1	33.5	33.7	-1.5	-4.26	1270843.0	43365484.4	448
2014-11-24	35.2	35.7	34.9	35.2	-0.15	-0.42	855633.0	30060878.8	313
2014-11-23	34.8	35.5	34.8	35.35	0.64	1.84	1519285.0	53630055.6	328
2014-11-20	34.6	34.8	34.3	34.71	0.13	0.38	449663.0	15597835.9	209
2014-11-19	34.2	34.6	34.2	34.58	0.52	1.53	636264.0	21947124.9	307
2014-11-18	33.6	34.4	33.6	34.06	0.5	1.49	392846.0	13342654.5	226
2014-11-17	34.2	34.3	33.0	33.56	-0.95	-2.75	536396.0	18097128.0	312
2014-11-16	35.0	35.0	34.5	34.51	-0.52	-1.48	2840339.0	98398441.1	542
2014-11-13	35.0	35.3	35.0	35.03	-0.17	-0.48	1166450.0	40981911.2	372
2014-11-12	34.7	35.4	34.7	35.2	0.3	0.86	1299252.0	45700714.9	447
2014-11-11	34.2	35.1	34.0	34.9	0.34	0.98	1382965.0	47909430.1	759
2014-11-10	33.3	34.6	33.3	34.56	0.96	2.86	1607314.0	54811164.8	706
2014-11-09	33.1	33.7	33.0	33.6	0.54	1.63	974194.0	32487984.9	452
2014-11-06	32.3	33.3	32.1	33.06	1.13	3.54	1952305.0	64032872.5	1036
2014-11-05	31.0	32.2	30.5	31.93	0.94	3.03	4385243.0	137227030.7	2139
2014-11-04	33.6	33.7	30.7	30.99	-2.92	-8.61	6647274.0	210593011.7	2824
2014-11-03	33.9	34.1	33.7	33.91	-0.06	-0.18	911452.0	30904494.3	434
2014-11-02	33.8	34.2	33.8	33.97	0.56	1.68	1191964.0	40507126.1	610
2014-10-30	33.4	33.5	32.5	33.41	-0.09	-0.27	1517520.0	50130452.9	1027
2014-10-29	34.3	34.4	33.3	33.5	-0.62	-1.82	1181980.0	40000884.9	796
2014-10-28	33.7	34.6	33.6	34.12	0.47	1.4	2862047.0	97668290.5	1394
2014-10-27	34.2	34.2	33.5	33.65	-0.46	-1.35	1765174.0	59689032.4	1183
2014-10-26	34.4	35.1	33.8	34.11	-2.17	-5.98	7230452.0	248405466.9	2788
2014-10-23	37.0	37.1	36.1	36.28	-1.07	-2.86	2159864.0	79102893.7	1104
2014-10-22	36.9	37.7	36.7	37.35	0.47	1.27	2410170.0	89684886.0	1046
2014-10-21	36.8	37.2	36.7	36.88	0.09	0.24	2798822.0	103273481.7	881
2014-10-20	36.0	37.1	35.6	36.79	0.86	2.39	1983435.0	72402851.8	825
2014-10-19	34.2	36.1	34.1	35.93	2.87	8.68	4371506.0	151989619.0	1039
2014-10-16	34.9	35.0	31.9	33.06	-2.36	-6.66	3301730.0	110002684.9	1323
2014-10-15	36.6	36.7	35.3	35.42	-1.34	-3.65	1498356.0	53928158.4	695
2014-10-14	36.2	36.9	35.8	36.76	0.23	0.63	1390391.0	50383547.3	686
2014-10-13	35.1	36.9	35.0	36.53	1.51	4.31	1540183.0	55513158.2	832
2014-10-12	36.7	36.9	34.9	35.02	-2.94	-7.74	3420581.0	122604518.4	1442
2014-10-02	37.5	38.1	37.2	37.96	0.1	0.26	2560050.0	96392089.5	1060
2014-10-01	38.2	38.3	37.7	37.86	-0.36	-0.94	954796.0	36324463.6	543
2014-09-30	38.3	38.6	38.1	38.22	0.08	0.21	1320536.0	50570098.8	635
2014-09-29	37.6	38.4	37.5	38.14	0.44	1.17	2110967.0	79865020.8	871
2014-09-28	38.2	38.2	37.4	37.7	-0.47	-1.23	1033291.0	38984902.9	623
2014-09-25	38.6	38.8	38.1	38.17	-0.35	-0.91	778100.0	29828590.2	509
2014-09-24	38.8	38.9	37.5	38.52	-0.48	-1.23	1666383.0	63968467.8	927
2014-09-22	39.4	39.7	38.9	39.0	-0.66	-1.66	1846080.0	72336472.8	872
2014-09-21	40.1	40.1	39.5	39.66	-0.36	-0.9	1420971.0	56549126.8	764
2014-09-18	40.3	40.3	39.8	40.02	-0.05	-0.12	1209091.0	48503356.1	713
2014-09-17	40.3	40.6	39.9	40.07	-0.21	-0.52	1881644.0	75742066.2	960
2014-09-16	40.0	41.0	40.0	40.28	0.47	1.18	5718631.0	231989775.9	2568
2014-09-15	40.0	40.1	39.3	39.81	-0.09	-0.23	2925516.0	116170060.2	1597
2014-09-14	38.7	40.4	38.5	39.9	0.83	2.12	6991648.0	278134574.9	2790
2014-09-11	39.6	39.7	38.9	39.07	-0.51	-1.29	1270625.0	49924573.9	842
2014-09-10	39.9	40.1	39.4	39.58	-0.42	-1.05	2492680.0	98908154.6	1102
2014-09-09	40.2	40.2	39.9	40.0	0.08	0.2	1003998.0	40247559.4	519
2014-09-08	40.2	40.2	39.8	39.92	-0.29	-0.72	877023.0	35067898.3	467
2014-09-07	39.8	40.3	39.7	40.21	0.5	1.26	1492391.0	59799907.2	585
2014-09-04	39.9	40.0	39.4	39.71	-0.22	-0.55	2020087.0	80085858.3	817
2014-09-03	40.6	40.7	39.8	39.93	-0.76	-1.87	2057080.0	82660981.4	1094
2014-09-02	41.1	41.1	40.6	40.69	-0.4	-0.97	1148481.0	46822547.6	524
2014-09-01	41.2	41.5	40.9	41.09	-0.03	-0.07	884405.0	36445784.2	407
2014-08-31	40.7	41.5	40.7	41.12	0.33	0.81	1146295.0	47154178.2	642
2014-08-28	40.9	41.2	40.6	40.79	0.0	0.0	989035.0	40459675.0	577
2014-08-27	40.5	41.1	40.4	40.79	0.39	0.97	1281529.0	52385550.9	723
2014-08-26	40.0	40.5	39.7	40.4	0.57	1.43	1880380.0	75328222.0	819
2014-08-25	40.6	40.7	39.5	39.83	-0.61	-1.51	2055317.0	82594237.1	1038
2014-08-24	39.8	40.7	39.8	40.44	0.73	1.84	2874624.0	115941782.2	1285
2014-08-21	39.8	39.9	39.5	39.71	0.1	0.25	1147292.0	45552923.6	628
2014-08-20	39.1	40.2	38.9	39.61	0.5	1.28	3713366.0	147602635.2	2084
2014-08-19	39.7	39.8	38.9	39.11	-0.59	-1.49	2580179.0	101112502.4	956
2014-08-18	40.1	40.3	39.6	39.7	-0.2	-0.5	2192531.0	87653341.2	830
2014-08-17	39.0	40.1	38.9	39.9	1.27	3.29	3916862.0	155702507.1	1484
2014-08-14	38.3	39.2	38.1	38.63	0.42	1.1	2113422.0	82021691.6	817
2014-08-13	38.2	38.9	38.1	38.21	0.2	0.53	2051607.0	79054329.5	797
2014-08-12	37.3	38.5	37.3	38.01	0.78	2.1	2701068.0	102985109.1	1148
2014-08-11	37.5	37.6	37.1	37.23	-0.25	-0.67	862447.0	32187846.9	451
2014-08-10	37.3	37.5	37.2	37.48	0.29	0.78	991856.0	37090334.8	517
2014-08-07	37.1	37.7	37.1	37.19	-0.01	-0.03	1558317.0	58262733.4	650
2014-08-06	37.0	37.5	36.7	37.2	0.08	0.22	1608450.0	59757525.5	801
2014-08-05	36.1	37.5	35.9	37.12	1.2	3.34	3935043.0	143324776.8	1303
2014-08-04	35.7	36.1	35.5	35.92	0.2	0.56	1865842.0	66895362.7	591
2014-08-03	35.5	36.2	35.3	35.72	0.26	0.73	2142282.0	76878208.5	887
2014-07-24	34.8	36.3	34.8	35.46	0.63	1.81	4000812.0	142360526.3	1877
2014-07-23	34.1	34.9	34.1	34.83	0.71	2.08	2213736.0	76518902.4	861
2014-07-22	34.0	34.4	33.9	34.12	0.51	1.52	2225232.0	75921960.8	913
2014-07-21	33.0	33.8	33.0	33.61	0.72	2.19	1638714.0	54853399.0	595
2014-07-20	32.7	33.0	32.7	32.89	0.08	0.24	663554.0	21787773.3	317
2014-07-17	32.9	32.9	32.6	32.81	-0.14	-0.42	708278.0	23220691.6	310
2014-07-16	32.9	33.1	32.1	32.95	-0.26	-0.78	2400949.0	78331250.4	1033
2014-07-15	33.3	33.4	33.1	33.21	-0.02	-0.06	546801.0	18177169.3	343
2014-07-14	33.8	33.8	33.1	33.23	-0.57	-1.69	3039980.0	101458012.7	876
2014-07-13	33.8	34.2	33.7	33.8	0.08	0.24	931878.0	31590321.7	536
2014-07-10	33.6	34.1	33.6	33.72	0.04	0.12	1328219.0	44993021.0	611
2014-07-09	33.8	33.9	33.5	33.68	-0.15	-0.44	874766.0	29480867.4	426
2014-07-08	33.2	34.0	33.1	33.83	0.47	1.41	1272938.0	42859635.6	629
2014-07-07	33.2	33.5	33.1	33.36	0.05	0.15	700680.0	23340898.6	316
2014-07-06	33.3	33.5	33.1	33.31	0.05	0.15	772201.0	25725441.6	355
2014-07-03	33.4	33.6	33.0	33.26	-0.15	-0.45	1458253.0	48583259.9	601
2014-07-02	33.0	33.7	33.0	33.41	0.51	1.55	1690575.0	56341890.8	775
2014-07-01	32.3	33.0	32.2	32.9	0.67	2.08	1417913.0	46310945.5	745
2014-06-30	32.4	32.6	32.2	32.23	-0.16	-0.49	626992.0	20295013.7	453
2014-06-29	32.4	32.9	32.0	32.39	-0.29	-0.89	789953.0	25653013.2	506
2014-06-26	33.3	33.4	32.5	32.68	-0.57	-1.71	1689136.0	55633929.3	1014
2014-06-25	33.6	33.9	33.2	33.25	-0.18	-0.54	1106530.0	37011952.7	789
2014-06-24	33.7	33.7	32.7	33.43	-0.33	-0.98	2286864.0	75892539.0	1224
2014-06-23	34.4	34.6	33.0	33.76	-0.57	-1.66	3158608.0	106932002.3	1799
2014-06-22	34.4	35.3	33.9	34.33	0.49	1.45	5336849.0	183884274.2	3146
2014-06-19	33.7	36.0	33.7	33.84	0.31	0.92	7675239.0	265403549.1	4847
2014-06-18	32.7	33.7	31.8	33.53	1.32	4.1	2569253.0	84232191.0	1585
2014-06-17	31.1	32.5	30.0	32.21	0.35	1.1	4088852.0	128746788.1	1858
2014-06-16	33.8	34.0	30.8	31.86	-2.11	-6.21	2328795.0	76824677.3	1064
2014-06-15	33.3	34.1	33.1	33.97	0.14	0.41	1638613.0	54848816.6	900
2014-06-12	34.0	34.1	33.6	33.83	-0.2	-0.59	1651681.0	55866041.7	915
2014-06-11	34.5	34.6	33.4	34.03	-0.42	-1.22	2601180.0	88282305.0	1635
2014-06-10	36.0	36.1	34.3	34.45	-1.64	-4.54	5403009.0	188347283.8	2576
2014-06-09	36.2	36.4	35.7	36.09	0.11	0.31	1891157.0	68222412.7	1166
2014-06-08	34.5	36.4	34.5	35.98	1.63	4.75	8796037.0	312623031.5	4098
2014-06-05	34.2	34.8	34.2	34.35	-0.06	-0.17	1451028.0	50094030.8	829
2014-06-04	34.0	34.5	33.6	34.41	0.55	1.62	1447592.0	49409892.6	762
2014-06-03	34.4	34.4	33.6	33.86	-0.26	-0.76	1287343.0	43655897.2	686
2014-06-02	33.0	34.2	33.0	34.12	1.2	3.65	1968260.0	66000601.8	946
2014-06-01	33.0	33.2	32.8	32.92	-0.07	-0.21	1062231.0	35031010.6	501
2014-05-29	33.2	33.5	32.8	32.99	-0.37	-1.11	1758620.0	58386232.4	876
2014-05-28	34.2	34.2	33.0	33.36	-0.69	-2.03	1512176.0	50812859.3	883
2014-05-27	34.5	34.6	33.9	34.05	-0.29	-0.84	1323310.0	45354601.8	864
2014-05-26	34.7	35.2	33.9	34.34	0.04	0.12	2972687.0	103214011.6	1310
2014-05-25	33.0	34.5	32.9	34.3	0.44	1.3	1982187.0	67253108.4	1096
2014-05-22	35.0	35.0	33.7	33.86	-1.05	-3.01	3409377.0	116637566.6	1537
2014-05-21	36.0	36.1	34.7	34.91	-1.0	-2.78	3354125.0	117754677.1	1506
2014-05-20	36.0	36.8	35.7	35.91	0.66	1.87	2776414.0	100466445.4	1453
2014-05-19	36.0	36.1	35.1	35.25	-0.65	-1.81	1428182.0	50607797.8	667
2014-05-18	36.4	36.4	35.8	35.9	-0.57	-1.56	1337082.0	48175083.5	613
2014-05-15	36.5	36.6	36.2	36.47	-0.05	-0.14	1192518.0	43378365.4	437
2014-05-14	36.9	36.9	36.4	36.52	-0.29	-0.79	918973.0	33635310.4	450
2014-05-13	36.9	37.2	36.7	36.81	0.02	0.05	1010363.0	37327380.3	380
2014-05-12	37.0	37.0	36.7	36.79	-0.15	-0.41	707278.0	26052519.9	389
2014-05-11	37.1	37.4	36.8	36.94	-0.07	-0.19	1059019.0	39238304.8	434
2014-05-08	36.2	37.5	36.2	37.01	0.72	1.98	1627764.0	60173477.1	766
2014-05-07	36.8	36.8	36.2	36.29	-0.56	-1.52	1049316.0	38329743.0	493
2014-05-06	37.2	37.5	36.8	36.85	-0.35	-0.94	1116378.0	41412944.2	593
2014-05-05	37.4	37.4	37.0	37.2	-0.3	-0.8	1131319.0	42064627.1	484
2014-05-04	38.0	38.1	37.4	37.5	-0.45	-1.19	1657411.0	62516666.7	692
2014-05-01	37.7	38.1	37.6	37.95	0.04	0.11	1198230.0	45348322.0	543
2014-04-30	38.4	38.6	37.6	37.91	-0.16	-0.42	1077985.0	41174360.2	666
2014-04-29	37.8	39.2	37.8	38.07	0.62	1.66	3135966.0	120991945.5	1936
2014-04-28	37.8	37.8	36.9	37.45	-0.11	-0.29	1875154.0	69910651.4	915
2014-04-27	38.0	38.2	37.4	37.56	-0.66	-1.73	1055396.0	39786236.4	567
2014-04-24	38.1	38.7	37.8	38.22	-0.07	-0.18	1354365.0	51640393.4	789
2014-04-23	37.5	39.2	37.3	38.29	0.99	2.65	3807272.0	145086198.5	1817
2014-04-22	36.9	37.4	35.9	37.3	0.52	1.41	1749257.0	63953980.4	957
2014-04-21	37.6	38.2	36.6	36.78	-0.82	-2.18	1734828.0	64677756.5	1101
2014-04-20	36.7	39.1	35.1	37.6	1.92	5.38	5415050.0	202165965.5	3169
2014-04-17	33.0	35.7	33.0	35.68	3.18	9.78	6607978.0	229103999.0	2716
2014-04-16	32.9	32.9	32.4	32.5	-0.24	-0.73	971895.0	31744131.6	567
2014-04-15	32.3	33.0	32.1	32.74	0.53	1.65	2363165.0	77220056.9	838
2014-04-14	32.1	32.5	32.0	32.21	-0.26	-0.8	878626.0	28374340.2	572
2014-04-13	33.0	33.0	32.0	32.47	0.67	2.11	3030438.0	98511488.1	1389
2014-04-10	32.3	32.4	31.6	31.8	-0.5	-1.55	989008.0	31636824.5	491
2014-04-09	32.0	32.5	31.8	32.3	0.3	0.94	2091963.0	67321887.2	776
2014-04-08	31.6	32.4	31.5	32.0	0.3	0.95	1656859.0	53023514.8	787
2014-04-07	32.2	32.2	31.3	31.7	-0.5	-1.55	1246292.0	39479250.6	513
2014-04-06	32.2	32.5	32.0	32.2	0.0	0.0	662904.0	21381974.7	339
2014-04-03	32.4	32.4	32.0	32.2	-0.2	-0.62	1304844.0	41401333.5	413
2014-04-02	32.7	32.7	32.2	32.4	-0.3	-0.92	655244.0	21273532.7	320
2014-04-01	32.8	33.1	32.5	32.7	-1.1	-3.25	1311945.0	43001778.2	556
2014-03-31	33.8	34.1	33.5	33.8	0.0	0.0	1177466.0	39822657.0	339
2014-03-30	33.8	34.2	33.7	33.8	-0.1	-0.29	717113.0	24352850.2	225
2014-03-27	34.2	34.2	33.8	33.9	-0.3	-0.88	894839.0	30401294.2	333
2014-03-26	34.3	34.3	33.9	34.2	-0.1	-0.29	970300.0	33076742.1	315
2014-03-25	34.3	34.5	33.7	34.3	0.0	0.0	1562692.0	53189989.0	422
2014-03-24	34.6	34.9	33.9	34.3	-0.4	-1.15	1130080.0	38602631.7	395
2014-03-23	34.2	35.3	33.9	34.7	0.5	1.46	2010828.0	69969757.9	689
2014-03-20	32.6	34.3	32.6	34.2	1.6	4.91	2875338.0	96449674.5	1112
2014-03-19	31.6	32.7	31.6	32.6	1.0	3.16	2766117.0	88942965.9	727
2014-03-18	31.8	31.9	31.5	31.6	-0.1	-0.32	964395.0	30570820.6	244
2014-03-17	31.1	31.8	31.1	31.7	0.5	1.6	1178518.0	37176330.4	320
2014-03-16	31.5	31.6	30.9	31.2	-0.3	-0.95	1892724.0	59286609.3	363
2014-03-13	31.1	31.7	31.1	31.5	0.2	0.64	2013884.0	63198219.4	321
2014-03-12	31.5	31.6	31.1	31.3	-0.3	-0.95	2589553.0	80957475.9	480
2014-03-11	31.8	32.0	31.6	31.6	-0.3	-0.94	870836.0	27699977.6	229
2014-03-10	31.5	32.0	30.9	31.9	0.4	1.27	2710926.0	85544912.7	585
2014-03-09	31.0	31.5	30.8	31.5	0.6	1.94	2619467.0	81507254.7	518
2014-03-06	30.5	31.0	30.4	30.9	0.4	1.31	1626252.0	50039657.7	479
2014-03-05	31.0	31.2	30.0	30.5	-0.1	-0.33	3519617.0	107584516.5	875
2014-03-04	29.9	30.9	29.8	30.6	0.9	3.03	3572059.0	108567328.6	950
2014-03-03	29.4	30.4	29.2	29.7	0.3	1.02	3165410.0	94092266.4	1081
2014-03-02	29.4	29.5	29.0	29.4	-0.1	-0.34	1322627.0	38847239.7	305
2014-02-27	29.3	29.7	29.1	29.5	0.3	1.03	1441337.0	42493668.0	319
2014-02-26	29.2	29.6	29.1	29.2	0.2	0.69	2008602.0	58945979.4	547
2014-02-25	29.1	29.2	28.8	29.0	-0.1	-0.34	1170662.0	33956576.6	219
2014-02-24	29.1	29.1	28.8	29.1	0.0	0.0	896262.0	25967736.6	223
2014-02-23	29.1	29.2	28.9	29.1	0.0	0.0	548939.0	15951771.1	145
2014-02-20	29.0	29.2	28.5	29.1	0.1	0.34	1022475.0	29699102.0	260
2014-02-19	28.8	29.2	28.8	29.0	0.2	0.69	1148091.0	33377410.8	226
2014-02-18	29.0	29.0	28.7	28.8	-0.2	-0.69	806726.0	23306849.7	193
2014-02-17	29.1	29.2	28.8	29.0	-0.1	-0.34	989646.0	28742915.9	171
2014-02-16	29.2	29.3	29.0	29.1	0.0	0.0	1332120.0	38749214.6	267
2014-02-13	29.1	29.2	29.0	29.1	0.0	0.0	453088.0	13170748.6	156
2014-02-12	29.1	29.3	29.0	29.1	0.1	0.34	447727.0	13058975.2	179
2014-02-11	29.1	29.3	29.0	29.0	0.0	0.0	817665.0	23795887.8	311
2014-02-10	28.9	29.2	28.9	29.0	0.0	0.0	658619.0	19128161.1	257
2014-02-09	28.6	29.3	28.6	29.0	0.4	1.4	1255231.0	36370103.0	604
2014-02-06	28.4	28.6	28.2	28.6	0.3	1.06	551682.0	15681911.3	273
2014-02-05	28.0	28.4	28.0	28.3	0.4	1.43	753778.0	21305790.8	266
2014-02-04	28.0	28.4	27.5	27.9	-0.4	-1.41	1261097.0	35521740.2	451
2014-02-03	28.8	29.0	28.0	28.3	-0.5	-1.74	1155561.0	33186816.7	378
2014-02-02	29.0	29.2	28.7	28.8	-0.3	-1.03	1518751.0	43839161.3	520
2014-01-30	29.2	29.3	29.0	29.1	-0.2	-0.68	485627.0	14153283.2	230
2014-01-29	29.5	29.6	29.2	29.3	-0.1	-0.34	399396.0	11733431.8	258
2014-01-28	29.2	29.4	28.9	29.4	0.2	0.68	829974.0	24211870.5	313
2014-01-27	29.3	29.5	29.1	29.2	0.0	0.0	780371.0	22857152.7	279
2014-01-26	29.3	29.3	28.5	29.2	-0.6	-2.01	1502735.0	43757495.8	503
2014-01-23	29.5	30.3	29.5	29.8	0.2	0.68	2106720.0	63110296.1	593
2014-01-22	29.8	30.0	29.4	29.6	-0.1	-0.34	1879750.0	55944719.1	544
2014-01-21	29.3	29.7	29.0	29.7	0.4	1.37	2011853.0	59141605.6	598
2014-01-20	28.6	30.0	28.5	29.3	0.8	2.81	5384737.0	158590669.4	1278
2014-01-19	28.3	28.7	28.0	28.5	0.4	1.42	1135137.0	32279957.0	440
2014-01-16	28.2	29.0	28.1	28.1	-0.1	-0.35	3199653.0	91307905.1	1123
2014-01-15	28.7	28.9	28.1	28.2	-0.3	-1.05	1824545.0	51702474.2	462
2014-01-14	28.7	28.9	28.5	28.5	-0.4	-1.38	610014.0	17498518.1	188
2014-01-13	28.8	29.0	28.6	28.9	-0.1	-0.34	863868.0	24847289.6	219
2014-01-12	29.0	29.0	28.7	29.0	-0.1	-0.34	658731.0	18984156.9	271
2014-01-09	29.3	29.5	28.9	29.1	-0.1	-0.34	1316748.0	38533568.2	508
2014-01-08	28.7	29.6	28.6	29.2	0.7	2.46	2692517.0	78731122.8	833
2014-01-07	28.5	28.7	28.4	28.5	0.1	0.35	498932.0	14227794.2	191
2014-01-06	28.4	29.0	28.4	28.4	-0.1	-0.35	1510550.0	43287994.5	441
2014-01-05	28.7	28.8	28.5	28.5	-0.3	-1.04	1268207.0	36292044.8	315
2014-01-02	29.1	29.1	28.8	28.8	-0.3	-1.03	753341.0	21782541.1	301
2014-01-01	28.2	29.3	28.2	29.1	0.9	3.19	3015363.0	87441117.9	912
2013-12-31	28.0	28.4	27.9	28.2	0.3	1.08	1046831.0	29440060.5	418
2013-12-30	27.5	28.1	27.4	27.9	0.3	1.09	1460298.0	40654974.0	445
2013-12-29	27.2	27.7	27.0	27.6	0.4	1.47	1287464.0	35236418.5	435
2013-12-26	27.2	27.3	26.9	27.2	-0.1	-0.37	1153089.0	31221800.2	346
2013-12-25	27.1	27.3	27.0	27.3	0.3	1.11	1098165.0	29771009.2	373
2013-12-24	27.0	27.4	26.9	27.0	0.0	0.0	1147985.0	31130127.8	398
2013-12-23	27.1	27.3	26.7	27.0	0.0	0.0	1656404.0	44707791.4	519
2013-12-22	27.3	27.8	27.0	27.0	-0.2	-0.74	1952567.0	53383231.7	607
2013-12-19	27.7	27.8	27.1	27.2	-0.2	-0.73	2060148.0	56546148.7	737
2013-12-18	27.2	28.6	27.0	27.4	0.1	0.37	5213595.0	145525516.0	1242
2013-12-17	27.3	27.5	27.0	27.3	-0.1	-0.36	1070818.0	29111642.1	552
2013-12-16	27.7	27.8	27.3	27.4	-0.3	-1.08	1724485.0	47398186.4	609
2013-12-15	27.6	28.5	27.3	27.7	0.2	0.73	3552404.0	99545145.2	1107
2013-12-12	27.7	27.8	27.1	27.5	-0.2	-0.72	1746621.0	48011428.4	632
2013-12-11	28.0	28.1	27.6	27.7	-0.1	-0.36	2072365.0	57596348.8	782
2013-12-10	28.0	28.6	27.8	27.8	-0.2	-0.71	2662818.0	75139863.8	905
2013-12-09	28.0	28.1	27.7	28.0	0.1	0.36	1366789.0	38130746.6	553
2013-12-08	27.1	28.3	27.1	27.9	1.0	3.72	4188896.0	116567465.3	1498
2013-12-05	25.8	27.0	25.6	26.9	1.1	4.26	3323896.0	88360091.8	633
2013-12-04	25.3	25.9	25.0	25.8	0.1	0.39	2085642.0	53105130.0	720
2013-12-03	25.9	26.0	25.4	25.7	-0.2	-0.77	1126922.0	28928762.4	458
2013-12-02	25.7	26.2	25.5	25.9	0.1	0.39	1250945.0	32419732.2	524
2013-12-01	26.2	26.9	25.6	25.8	-0.4	-1.53	5057105.0	132513980.8	1715
2013-11-28	25.3	26.4	25.2	26.2	1.1	4.38	4893846.0	126702422.5	1177
2013-11-27	24.9	25.5	24.8	25.1	0.1	0.4	2429573.0	61282399.6	731
2013-11-26	25.6	25.9	24.95	25.0	-0.5	-1.96	1998657.0	50682636.4	650
2013-11-25	25.1	25.8	25.1	25.5	0.3	1.19	2297595.0	58675117.8	821
2013-11-24	25.2	25.4	24.6	25.2	0.1	0.4	3250836.0	81104229.75	888
2013-11-21	24.7	25.4	24.55	25.1	0.5	2.03	4073001.0	101979469.65	1051
2013-11-20	24.55	24.7	24.45	24.6	0.05	0.2	799619.0	19677447.65	297
2013-11-19	24.7	24.7	24.45	24.55	-0.25	-1.01	850476.0	20872967.25	367
2013-11-18	24.3	24.9	24.0	24.8	0.5	2.06	2738048.0	67422457.7	803
2013-11-17	24.3	24.7	24.25	24.3	0.0	0.0	2156170.0	52670380.35	537
2013-11-14	24.05	24.5	24.0	24.3	0.25	1.04	1600803.0	38904735.15	435
2013-11-13	24.3	24.45	23.95	24.05	-0.3	-1.23	1627755.0	39281274.75	492
2013-11-12	24.3	24.65	24.25	24.35	0.1	0.41	1642737.0	40131726.85	482
2013-11-11	24.35	24.4	24.1	24.25	-0.1	-0.41	845367.0	20508362.6	420
2013-11-10	24.1	24.8	24.1	24.35	0.4	1.67	3004584.0	73549009.6	986
2013-11-07	23.6	24.05	23.6	23.95	0.25	1.05	1568053.0	37395249.1	557
2013-11-06	23.75	24.0	23.5	23.7	-0.1	-0.42	1722626.0	40881555.75	697
2013-11-05	23.85	24.25	23.6	23.8	-0.2	-0.83	4461406.0	106761153.2	1704
2013-11-04	22.5	24.1	22.5	24.0	1.6	7.14	7626969.0	177528159.05	2176
2013-11-03	21.7	22.75	21.7	22.4	0.65	2.99	3789472.0	84930343.5	1296
2013-10-31	21.65	21.75	21.6	21.75	0.1	0.46	640868.0	13891633.0	278
2013-10-30	21.7	21.8	21.55	21.65	0.0	0.0	914742.0	19817079.3	321
2013-10-29	21.8	21.8	21.55	21.65	-0.1	-0.46	930367.0	20144512.95	306
2013-10-28	22.0	22.1	21.7	21.75	0.1	0.46	2784526.0	61071675.25	721
2013-10-27	21.6	21.7	21.45	21.65	-0.1	-0.46	580932.0	12547986.05	219
2013-10-24	21.6	21.8	21.6	21.75	0.0	0.0	580672.0	12584816.65	158
2013-10-23	21.6	21.8	21.55	21.75	0.15	0.69	659693.0	14293515.9	189
2013-10-22	21.7	21.8	21.55	21.6	-0.1	-0.46	744146.0	16149408.3	250
2013-10-21	21.9	21.9	21.7	21.7	-0.2	-0.91	825676.0	17989593.45	282
2013-10-20	21.6	22.0	21.6	21.9	0.45	2.1	1000258.0	21859236.1	321
2013-10-10	21.45	21.5	21.3	21.45	0.0	0.0	386410.0	8254782.75	205
2013-10-09	21.3	21.55	21.15	21.45	0.05	0.23	568174.0	12125496.2	203
2013-10-08	21.45	21.5	21.25	21.4	-0.1	-0.47	525507.0	11226893.3	281
2013-10-07	21.05	21.65	20.95	21.5	0.4	1.9	1960845.0	41978638.55	599
2013-10-06	21.15	21.2	20.9	21.1	-0.05	-0.24	791195.0	16653836.5	256
2013-10-03	21.25	21.25	21.15	21.15	-0.1	-0.47	314655.0	6669757.05	138
2013-10-02	21.1	21.3	21.1	21.25	0.15	0.71	437486.0	9276145.55	204
2013-10-01	21.0	21.2	20.95	21.1	0.05	0.24	464417.0	9809574.8	177
2013-09-30	20.95	21.1	20.9	21.05	0.05	0.24	350833.0	7360102.35	160
2013-09-29	21.15	21.2	21.0	21.0	-0.2	-0.94	1114577.0	23487928.9	281
2013-09-26	21.35	21.4	21.15	21.2	-0.15	-0.7	934525.0	19850933.55	357
2013-09-25	21.4	21.5	21.3	21.35	0.0	0.0	707300.0	15106279.8	364
2013-09-24	21.75	21.75	21.35	21.35	-0.3	-1.39	620725.0	13326964.25	322
2013-09-19	21.8	21.95	21.6	21.65	-0.1	-0.46	1211744.0	26336484.6	313
2013-09-18	21.85	21.85	21.6	21.75	-0.1	-0.46	1127873.0	24465792.05	372
2013-09-17	21.9	21.95	21.7	21.85	-0.15	-0.68	1046229.0	22841909.9	370
2013-09-16	22.05	22.1	21.85	22.0	0.0	0.0	1439415.0	31617959.35	417
2013-09-15	21.85	22.05	21.8	22.0	0.4	1.85	2273043.0	49829428.6	600
2013-09-12	21.45	21.85	21.4	21.6	0.2	0.93	1786872.0	38702321.85	633
2013-09-11	21.2	21.7	20.5	21.4	0.15	0.71	2523321.0	53793428.95	975
2013-09-10	21.4	21.4	21.0	21.25	0.7	3.41	1582430.0	33512855.3	493
2013-09-09	20.2	20.55	20.0	20.55	0.3	1.48	992620.0	20055552.05	308
2013-09-08	20.7	20.85	20.25	20.25	-0.25	-1.22	1146829.0	23598069.95	405
2013-09-05	20.5	20.65	20.35	20.5	-0.05	-0.24	1109860.0	22734363.45	358
2013-09-04	20.45	20.7	20.3	20.55	-0.4	-1.91	1113572.0	22788366.95	400
2013-09-03	21.4	21.85	20.7	20.95	-0.5	-2.33	2957303.0	63004893.45	789
2013-09-02	20.5	21.45	20.4	21.45	1.05	5.15	2628034.0	54548759.1	721
2013-09-01	20.15	20.4	20.15	20.4	0.3	1.49	2014173.0	40807247.7	499
2013-08-29	20.05	20.25	19.95	20.1	0.15	0.75	1085422.0	21756031.4	334
2013-08-28	19.8	20.2	19.55	19.95	0.05	0.25	3038381.0	60364274.7	792
2013-08-27	21.0	21.0	19.8	19.9	-1.45	-6.79	2317394.0	46746848.4	848
2013-08-26	21.8	21.85	21.1	21.35	-0.7	-3.17	1458933.0	31492568.9	571
2013-08-25	22.3	22.3	21.9	22.05	-0.3	-1.34	1520011.0	33563149.4	529
2013-08-22	22.45	22.45	22.2	22.35	-0.1	-0.45	917990.0	20507143.1	397
2013-08-21	22.7	22.75	22.35	22.45	-0.4	-1.75	1379023.0	31099001.1	701
2013-08-20	23.3	23.35	22.55	22.85	-0.45	-1.93	2455440.0	56140386.9	1229
2013-08-19	22.1	23.35	21.95	23.3	1.25	5.67	5134415.0	117039142.85	1485
2013-08-18	21.4	22.2	21.3	22.05	0.6	2.8	4672753.0	102030833.05	1111
2013-08-15	20.8	21.65	20.7	21.45	0.8	3.87	4423734.0	94169165.1	1468
2013-08-14	20.3	20.8	20.2	20.65	0.4	1.98	1909091.0	39034866.35	505
2013-08-13	20.45	20.55	20.1	20.25	-0.05	-0.25	1473349.0	29903940.9	425
2013-08-05	19.9	20.5	19.9	20.3	0.3	1.5	2320391.0	46973034.85	458
2013-08-04	20.0	20.0	19.9	20.0	0.1	0.5	286487.0	5726742.95	161
2013-08-01	20.05	20.1	19.9	19.9	-0.15	-0.75	742929.0	14864274.7	202
2013-07-31	20.0	20.2	19.95	20.05	0.05	0.25	1167340.0	23451476.6	331
2013-07-30	20.1	20.1	19.9	20.0	-0.05	-0.25	795922.0	15917115.8	185
2013-07-29	19.85	20.1	19.8	20.05	0.2	1.01	546964.0	10937782.2	165
2013-07-28	19.85	19.9	19.6	19.85	-0.1	-0.5	474107.0	9402274.15	174
2013-07-25	19.9	20.15	19.8	19.95	0.05	0.25	1464109.0	29223365.6	490
2013-07-24	20.05	20.1	19.85	19.9	-0.2	-1.0	1152906.0	23044098.7	195
2013-07-23	20.15	20.2	20.0	20.1	0.0	0.0	718525.0	14444801.1	195
2013-07-22	20.0	20.25	20.0	20.1	0.1	0.5	617291.0	12427307.45	163
2013-07-21	19.7	20.15	19.65	20.0	0.25	1.27	773746.0	15407852.5	267
2013-07-18	19.65	19.75	19.6	19.75	0.1	0.51	345586.0	6798920.8	142
2013-07-17	19.8	19.8	19.6	19.65	-0.15	-0.76	530618.0	10434488.35	189
2013-07-16	20.0	20.0	19.7	19.8	-0.5	-2.46	1624459.0	32247396.55	483
2013-07-15	20.3	20.4	20.25	20.3	0.0	0.0	700706.0	14221312.85	180
2013-07-14	20.25	20.35	20.2	20.3	0.0	0.0	725633.0	14726210.75	190
2013-07-11	20.3	20.35	20.2	20.3	0.0	0.0	379315.0	7690279.7	160
2013-07-10	20.55	20.6	20.3	20.3	-0.15	-0.73	920395.0	18801628.1	273
2013-07-09	20.15	20.55	20.15	20.45	0.2	0.99	1297521.0	26426193.4	404
2013-07-08	20.1	20.35	20.0	20.25	0.15	0.75	1192768.0	24107571.3	372
2013-07-07	19.95	20.3	19.9	20.1	0.1	0.5	1510158.0	30298703.25	439
2013-07-04	19.75	20.0	19.75	20.0	0.3	1.52	768598.0	15280662.8	254
2013-07-03	19.9	19.9	19.65	19.7	-0.25	-1.25	895727.0	17656207.0	288
2013-07-02	19.6	20.05	19.6	19.95	0.25	1.27	1412791.0	28114796.25	328
2013-07-01	19.5	19.7	19.35	19.7	0.2	1.03	1403465.0	27386771.7	304
2013-06-30	19.5	19.7	19.45	19.5	-0.1	-0.51	880562.0	17213931.5	204
2013-06-26	19.65	19.8	19.55	19.6	0.0	0.0	597915.0	11752595.75	197
2013-06-25	19.65	19.8	19.6	19.6	-0.05	-0.25	469622.0	9253102.15	207
2013-06-24	19.45	19.65	19.4	19.65	0.2	1.03	686438.0	13398915.7	262
2013-06-23	19.4	19.55	19.35	19.45	0.0	0.0	236099.0	4591737.5	123
2013-06-22	19.3	19.5	19.2	19.45	-0.05	-0.26	549856.0	10668939.7	187
2013-06-19	19.5	19.6	19.4	19.5	-0.05	-0.26	364036.0	7085556.95	154
2013-06-18	19.5	19.65	19.4	19.55	0.0	0.0	862939.0	16882774.4	229
2013-06-17	19.2	19.6	19.2	19.55	0.45	2.36	894523.0	17373413.3	256
2013-06-16	18.7	19.45	18.7	19.1	-0.1	-0.52	721230.0	13753053.9	276
2013-06-15	19.9	19.9	19.05	19.2	-0.95	-4.71	1595414.0	30951027.2	450
2013-06-12	19.8	20.15	19.8	20.15	0.25	1.26	1236318.0	24741152.95	362
2013-06-11	19.95	19.95	19.8	19.9	-0.1	-0.5	530023.0	10521871.05	170
2013-06-10	20.05	20.15	19.85	20.0	0.0	0.0	747258.0	14912470.5	255
2013-06-09	19.95	20.0	19.85	20.0	0.05	0.25	419685.0	8362202.5	140
2013-06-08	19.9	20.15	19.85	19.95	0.15	0.76	1355926.0	27174101.55	271
2013-06-05	19.65	19.95	19.65	19.8	0.0	0.0	520224.0	10301804.0	195
2013-06-04	20.0	20.0	19.6	19.8	-0.2	-1.0	1546941.0	30751493.35	353
2013-06-03	19.6	20.05	19.5	20.0	0.4	2.04	2028474.0	40252997.0	450
2013-06-02	19.5	19.65	19.4	19.6	0.1	0.51	774362.0	15136552.3	272
2013-06-01	19.45	19.55	19.35	19.5	0.05	0.26	495212.0	9621518.35	173
2013-05-29	19.6	19.65	19.45	19.45	-0.2	-1.02	973852.0	19007790.55	231
2013-05-28	19.55	19.75	19.55	19.65	0.05	0.26	742950.0	14605903.35	233
2013-05-27	19.6	19.6	19.4	19.6	-0.05	-0.25	1056053.0	20601567.3	224
2013-05-26	19.5	19.65	19.5	19.65	0.15	0.77	718881.0	14079843.95	199
2013-05-25	19.65	19.65	19.5	19.5	-0.25	-1.27	873473.0	17081312.9	266
2013-05-22	19.9	19.9	19.7	19.75	-0.2	-1.0	706735.0	13977675.8	208
2013-05-21	19.65	20.0	19.65	19.95	0.25	1.27	1792800.0	35677819.05	634
2013-05-20	19.2	19.7	19.2	19.7	0.5	2.6	2140295.0	41692046.4	661
2013-05-19	19.05	19.3	19.05	19.2	0.2	1.05	1177657.0	22567809.25	347
2013-05-18	18.95	19.05	18.85	19.0	0.1	0.53	1067914.0	20263991.7	387
2013-05-15	18.8	19.0	18.7	18.9	0.1	0.53	926143.0	17428605.4	324
2013-05-14	18.95	18.95	18.6	18.8	-0.1	-0.53	712614.0	13395447.45	315
2013-05-13	18.95	19.0	18.75	18.9	-0.1	-0.53	1195070.0	22558404.1	401
2013-05-12	19.05	19.05	18.9	19.0	0.0	0.0	1236232.0	23448056.95	406
2013-05-11	19.45	19.45	18.95	19.0	-0.35	-1.81	2187791.0	41802589.65	675
2013-05-08	19.3	19.45	19.3	19.35	0.05	0.26	340939.0	6601473.95	112
2013-05-07	19.35	19.4	19.2	19.3	-0.15	-0.77	1054196.0	20323053.95	255
2013-05-06	19.45	19.55	19.35	19.45	0.0	0.0	532004.0	10340779.8	143
2013-05-05	19.6	19.65	19.45	19.45	-0.2	-1.02	766424.0	14972589.1	244
2013-05-04	19.6	19.75	19.6	19.65	0.1	0.51	800931.0	15749480.3	234
2013-05-01	19.45	19.55	19.3	19.55	0.1	0.51	493712.0	9584280.8	173
2013-04-30	19.5	19.65	19.45	19.45	0.0	0.0	750600.0	14665309.7	277
2013-04-29	19.25	19.45	19.2	19.45	0.15	0.78	760041.0	14747629.6	223
2013-04-28	19.45	19.45	19.2	19.3	-0.05	-0.26	389267.0	7519733.25	167
2013-04-27	19.5	19.55	19.3	19.35	0.0	0.0	802584.0	15611675.05	256
2013-04-24	19.7	19.7	19.35	19.35	-0.5	-2.52	937872.0	18313198.65	383
2013-04-23	20.0	20.0	19.65	19.85	-0.1	-0.5	599028.0	11844283.8	248
2013-04-22	19.85	20.0	19.75	19.95	0.1	0.5	854310.0	17039405.9	362
2013-04-21	19.25	19.85	19.15	19.85	0.55	2.85	1542373.0	30142990.95	614
2013-04-20	18.6	19.35	18.5	19.3	0.7	3.76	1582712.0	29761186.05	556
2013-04-17	19.0	19.0	18.5	18.6	-0.4	-2.11	1524418.0	28430944.45	547
2013-04-16	19.3	19.4	18.8	19.0	-0.4	-2.06	1922533.0	36647849.9	663
2013-04-15	20.0	20.0	19.3	19.4	-0.55	-2.76	3253079.0	63613573.9	961
2013-04-14	20.15	20.15	19.9	19.95	-0.25	-1.24	835439.0	16676379.45	257
2013-04-13	19.95	20.25	19.85	20.2	0.3	1.51	1128349.0	22587972.7	318
2013-04-10	19.75	20.05	19.7	19.9	0.15	0.76	1452684.0	28924207.95	398
2013-04-09	19.75	19.75	19.6	19.75	0.05	0.25	675057.0	13283854.05	257
2013-04-08	19.6	19.8	19.55	19.7	0.1	0.51	425178.0	8372172.3	170
2013-04-07	19.55	19.7	19.5	19.6	0.0	0.0	292323.0	5727348.65	154
2013-04-06	19.7	19.7	19.5	19.6	-0.15	-0.76	704291.0	13828719.25	265
2013-04-03	19.85	19.9	19.6	19.75	-0.15	-0.75	669666.0	13224310.9	276
2013-04-02	20.05	20.05	19.85	19.9	-0.15	-0.75	682106.0	13586771.3	188
2013-04-01	20.1	20.1	19.9	20.05	0.0	0.0	443485.0	8868206.85	264
2013-03-31	20.4	20.4	19.9	20.05	-1.1	-5.2	1749109.0	35059743.1	679
2013-03-30	21.5	21.5	21.1	21.15	-0.25	-1.17	1078640.0	22944204.2	391
2013-03-27	21.6	21.65	21.35	21.4	-0.25	-1.15	1836972.0	39445698.75	331
2013-03-26	21.65	21.95	21.6	21.65	0.05	0.23	2163362.0	47146752.6	504
2013-03-25	21.25	21.7	21.2	21.6	0.4	1.89	1517599.0	32660630.6	612
2013-03-24	21.0	21.3	20.95	21.2	0.25	1.19	638020.0	13466943.15	220
2013-03-23	20.95	21.0	20.8	20.95	0.0	0.0	474403.0	9927001.8	146
2013-03-20	20.8	21.0	20.7	20.95	0.15	0.72	775793.0	16194570.75	210
2013-03-19	20.7	20.85	20.6	20.8	0.1	0.48	1941626.0	40175554.75	327
2013-03-18	20.9	20.95	20.55	20.7	-0.2	-0.96	722271.0	14956442.95	192
2013-03-17	20.75	20.9	20.7	20.9	0.05	0.24	428692.0	8931343.5	150
2013-03-16	20.7	20.9	20.65	20.85	0.15	0.72	438287.0	9122288.15	159
2013-03-13	20.4	20.7	20.4	20.7	0.1	0.49	745039.0	15344976.15	216
2013-03-12	20.85	20.85	20.4	20.6	-0.25	-1.2	484682.0	10046345.85	161
2013-03-11	20.8	20.9	20.75	20.85	0.05	0.24	624186.0	13000847.45	162
2013-03-10	20.85	20.85	20.7	20.8	0.0	0.0	417807.0	8676559.65	152
2013-03-09	20.75	20.9	20.65	20.8	0.2	0.97	878581.0	18234907.65	302
2013-03-06	20.65	20.75	20.6	20.6	-0.05	-0.24	242264.0	5011956.45	156
2013-03-05	20.6	20.75	20.5	20.65	0.1	0.49	251707.0	5202671.15	157
2013-03-04	20.7	20.75	20.5	20.55	-0.15	-0.72	400842.0	8260572.0	207
2013-03-03	20.9	20.95	20.65	20.7	-0.25	-1.19	371575.0	7733246.55	162
2013-03-02	20.8	21.1	20.8	20.95	0.25	1.21	517238.0	10850148.7	236
2013-02-27	20.8	20.95	20.6	20.7	-0.05	-0.24	515236.0	10680614.75	209
2013-02-26	20.9	20.95	20.7	20.75	-0.2	-0.95	494971.0	10301752.55	197
2013-02-25	21.05	21.1	20.85	20.95	-0.1	-0.48	634637.0	13335247.6	257
2013-02-24	21.2	21.2	21.0	21.05	-0.2	-0.94	529509.0	11170090.2	207
2013-02-23	21.35	21.45	20.95	21.25	0.0	0.0	1146251.0	24240996.7	390
2013-02-20	21.4	21.45	21.15	21.25	-0.1	-0.47	641468.0	13641505.6	292
2013-02-19	20.95	21.4	20.9	21.35	0.35	1.67	882669.0	18627396.85	464
2013-02-18	21.1	21.15	20.8	21.0	-0.2	-0.94	1368829.0	28765943.65	446
2013-02-17	20.7	21.45	20.7	21.2	0.5	2.42	2304813.0	48670461.3	756
2013-02-16	20.6	20.8	20.55	20.7	0.15	0.73	907910.0	18770555.7	333
2013-02-13	20.6	20.7	20.45	20.55	-0.15	-0.72	1688841.0	34726800.1	441
2013-02-12	20.8	20.85	20.6	20.7	-0.25	-1.19	898720.0	18627255.1	421
2013-02-11	20.6	21.05	20.55	20.95	0.45	2.2	2160649.0	44917819.0	831
2013-02-10	20.65	20.85	20.4	20.5	-0.1	-0.49	1047756.0	21637659.9	542
2013-02-09	20.05	20.7	20.05	20.6	0.45	2.23	1729747.0	35318947.75	653
2013-02-06	20.1	20.3	20.05	20.15	0.2	1.0	1071752.0	21635506.6	386
2013-02-05	19.95	20.0	19.8	19.95	0.0	0.0	568908.0	11335980.6	237
2013-02-04	19.95	20.05	19.95	19.95	-0.05	-0.25	470835.0	9416127.55	137
2013-02-03	20.05	20.1	19.9	20.0	-0.05	-0.25	786167.0	15690061.95	250
2013-02-02	20.35	20.35	20.0	20.05	-0.25	-1.23	1192418.0	23993397.2	429
2013-01-30	20.2	20.3	20.15	20.3	0.1	0.5	498123.0	10072280.65	208
2013-01-29	20.25	20.4	20.1	20.2	-0.1	-0.49	1381757.0	27945691.75	316
2013-01-28	20.15	20.5	20.05	20.3	0.15	0.74	1378792.0	27998127.3	381
2013-01-27	19.7	20.25	19.7	20.15	0.45	2.28	1556255.0	31249066.6	447
2013-01-26	19.65	19.85	19.65	19.7	-0.05	-0.25	428294.0	8446372.4	186
2013-01-23	19.7	19.9	19.7	19.75	0.1	0.51	693661.0	13746959.3	226
2013-01-22	19.65	19.85	19.55	19.65	-0.1	-0.51	695289.0	13695324.05	251
2013-01-21	19.8	19.85	19.55	19.75	-0.15	-0.75	1175895.0	23175175.55	394
2013-01-20	20.05	20.35	19.9	19.9	-0.2	-1.0	1415748.0	28450959.8	492
2013-01-19	20.7	20.7	20.1	20.1	-0.8	-3.83	1848386.0	37529638.5	672
2013-01-16	20.7	21.0	20.7	20.9	0.05	0.24	1669654.0	34833160.5	588
2013-01-15	20.4	20.95	20.25	20.85	0.4	1.96	2231969.0	45922938.6	698
2013-01-14	20.15	20.7	20.15	20.45	0.2	0.99	1866413.0	38013561.8	611
2013-01-13	20.25	20.3	20.1	20.25	0.0	0.0	1151394.0	23268937.2	368
2013-01-12	20.15	20.25	20.0	20.25	0.05	0.25	1414828.0	28509022.55	390
2013-01-09	20.1	20.2	19.95	20.2	0.1	0.5	916182.0	18383420.4	310
2013-01-08	20.2	20.2	19.95	20.1	-0.1	-0.5	1225797.0	24584128.8	358
2013-01-07	20.05	20.3	19.9	20.2	0.2	1.0	981709.0	19714771.5	335
2013-01-06	20.2	20.25	20.0	20.0	-0.25	-1.23	1508233.0	30237622.7	502
2013-01-05	19.95	20.55	19.85	20.25	0.35	1.76	2379749.0	48265890.55	798
2013-01-02	19.6	19.95	19.45	19.9	0.4	2.05	1995119.0	39460495.85	563
2013-01-01	19.25	19.5	19.25	19.5	0.35	1.83	1348041.0	26113582.15	436
2012-12-31	19.1	19.2	19.0	19.15	0.0	0.0	543723.0	10387474.85	209
2012-12-30	19.3	19.3	19.1	19.15	-0.1	-0.52	746372.0	14336286.05	237
2012-12-29	19.1	19.3	19.05	19.25	0.15	0.79	1168863.0	22476312.9	385
2012-12-26	19.0	19.15	19.0	19.1	0.0	0.0	775702.0	14770091.95	216
2012-12-25	19.15	19.15	19.0	19.1	-0.05	-0.26	478385.0	9122669.25	269
2012-12-24	19.15	19.2	19.0	19.15	0.0	0.0	1855483.0	35478598.2	533
2012-12-23	19.2	19.35	19.1	19.15	-0.1	-0.52	2672020.0	51234520.95	635
2012-12-22	19.3	19.8	19.15	19.25	0.2	1.05	6477005.0	125612105.85	1888
2012-12-19	18.6	19.1	18.6	19.05	0.4	2.14	2758603.0	52261179.5	706
2012-12-18	18.7	18.75	18.55	18.65	-0.1	-0.53	1033477.0	19287519.7	260
2012-12-17	18.5	18.75	18.4	18.75	0.25	1.35	1691606.0	31261639.2	356
2012-12-16	18.5	18.55	18.4	18.5	0.0	0.0	1578859.0	29172149.6	286
2012-12-15	18.65	18.7	18.5	18.5	-0.05	-0.27	1410161.0	26237716.75	359
2012-12-12	18.25	18.65	18.15	18.55	0.3	1.64	2293598.0	42221659.75	639
2012-12-11	17.9	18.3	17.9	18.25	0.35	1.96	1491680.0	27015942.75	483
2012-12-10	17.8	17.9	17.7	17.9	0.1	0.56	1070316.0	19091782.65	275
2012-12-09	17.85	17.9	17.75	17.8	0.0	0.0	1428827.0	25496686.4	286
2012-12-08	17.85	18.0	17.8	17.8	0.05	0.28	2201008.0	39403240.9	435
2012-12-05	17.8	17.85	17.7	17.75	0.0	0.0	578043.0	10267018.85	263
2012-12-04	17.75	17.75	17.7	17.75	-0.05	-0.28	464753.0	8235623.8	227
2012-12-03	17.85	17.95	17.75	17.8	-0.1	-0.56	1286326.0	22933780.7	355
2012-12-02	17.75	18.0	17.65	17.9	0.1	0.56	1931496.0	34460682.8	478
2012-12-01	17.65	17.8	17.65	17.8	0.25	1.42	1534931.0	27201325.1	390
2012-11-28	17.15	17.65	17.1	17.55	0.4	2.33	2093364.0	36577446.85	501
2012-11-27	17.5	17.5	17.05	17.15	-0.45	-2.56	1511022.0	26115249.65	431
2012-11-26	17.25	17.6	16.95	17.6	0.3	1.73	1495276.0	25853095.75	564
2012-11-25	17.75	17.75	17.15	17.3	-0.5	-2.81	1339035.0	23310061.35	551
2012-11-24	17.8	17.9	17.7	17.8	0.05	0.28	735332.0	13090267.3	258
2012-11-21	17.8	17.9	17.7	17.75	-0.1	-0.56	1386552.0	24715162.9	424
2012-11-20	17.9	17.9	17.6	17.85	0.05	0.28	1016631.0	18072575.15	396
2012-11-19	18.0	18.05	17.55	17.8	-0.2	-1.11	1787676.0	31786124.3	603
2012-11-18	18.05	18.15	18.0	18.0	0.05	0.28	1404112.0	25351538.4	441
2012-11-17	17.7	18.15	17.65	17.95	0.2	1.13	2215246.0	39841135.35	727
2012-11-14	17.85	17.9	17.7	17.75	-0.05	-0.28	1065828.0	18984876.2	428
2012-11-13	17.85	17.95	17.75	17.8	-0.15	-0.84	748432.0	13353071.4	350
2012-11-12	18.0	18.0	17.75	17.95	-0.05	-0.28	1868559.0	33411578.9	715
2012-11-11	18.45	18.6	17.75	18.0	-0.45	-2.44	5035175.0	91428807.95	1264
2012-11-10	18.6	18.6	18.3	18.45	-0.25	-1.34	2310188.0	42597108.2	829
2012-11-07	18.9	18.95	18.7	18.7	-0.2	-1.06	1354131.0	25500223.0	608
2012-11-06	18.9	18.95	18.75	18.9	0.0	0.0	3072150.0	57973479.25	928
2012-11-05	19.25	19.25	18.75	18.9	-0.4	-2.07	4112455.0	77971428.0	1630
2012-11-04	19.0	19.65	18.9	19.3	0.4	2.12	7398919.0	142532580.45	1822
2012-11-03	18.3	19.25	18.15	18.9	0.9	5.0	9856443.0	184954538.6	2346
2012-10-24	17.65	18.05	17.65	18.0	0.2	1.12	1628227.0	29163105.45	491
2012-10-23	17.85	17.9	17.75	17.8	-0.15	-0.84	1050346.0	18727297.7	436
2012-10-22	17.7	18.1	17.65	17.95	0.15	0.84	3035509.0	54309208.3	1094
2012-10-21	18.25	18.25	17.75	17.8	-0.45	-2.47	4227100.0	75904597.1	1461
2012-10-20	18.65	18.65	18.1	18.25	-0.35	-1.88	9317920.0	171600005.85	2914
2012-10-17	18.3	18.65	18.25	18.6	0.35	1.92	2325940.0	42932824.2	708
2012-10-16	18.1	18.35	18.05	18.25	0.1	0.55	1715158.0	31171876.65	544
2012-10-15	17.85	18.15	17.75	18.15	0.25	1.4	1419289.0	25523516.1	485
2012-10-14	17.55	17.9	17.5	17.9	0.4	2.29	831131.0	14743028.9	369
2012-10-13	18.2	18.2	17.45	17.5	-0.65	-3.58	1609331.0	28589090.8	470
2012-10-10	18.1	18.4	18.0	18.15	0.0	0.0	1577015.0	28720500.7	539
2012-10-09	18.2	18.5	18.1	18.15	-0.15	-0.82	2144004.0	39226253.9	839
2012-10-08	17.45	18.9	17.35	18.3	0.85	4.87	5301127.0	96544745.85	1448
2012-10-07	17.6	17.6	17.25	17.45	-0.15	-0.85	1349820.0	23488580.8	384
2012-10-06	17.6	17.75	17.6	17.6	0.0	0.0	795381.0	14052497.65	295
2012-10-03	17.75	17.75	17.5	17.6	-0.2	-1.12	782089.0	13782314.8	285
2012-10-02	17.75	17.85	17.6	17.8	0.1	0.56	893775.0	15821222.75	324
2012-10-01	17.4	17.7	17.4	17.7	0.3	1.72	1167529.0	20555186.9	313
2012-09-30	17.4	17.6	17.2	17.4	0.05	0.29	906450.0	15767846.85	384
2012-09-29	17.55	17.7	17.25	17.35	-0.25	-1.42	1478890.0	25889965.35	513
2012-09-26	18.0	18.0	17.6	17.6	-0.5	-2.76	2377642.0	42338999.95	737
2012-09-25	18.05	18.15	17.95	18.1	0.05	0.28	1552864.0	28052849.55	408
2012-09-24	18.55	18.55	17.9	18.05	-0.45	-2.43	2719789.0	49295822.4	758
2012-09-22	18.3	18.75	18.3	18.5	0.15	0.82	4548341.0	84513377.8	1026
2012-09-19	18.45	18.65	18.3	18.35	-0.1	-0.54	4480291.0	82743559.6	1043
2012-09-18	18.4	18.7	18.25	18.45	-0.05	-0.27	3722887.0	68484197.45	850
2012-09-17	18.05	18.6	18.0	18.5	0.4	2.21	5237751.0	95877688.9	1229
2012-09-16	18.15	18.15	18.05	18.1	0.0	0.0	581152.0	10509850.35	211
2012-09-15	18.1	18.3	18.05	18.1	0.1	0.56	955189.0	17341769.7	308
2012-09-12	18.0	18.15	18.0	18.0	0.0	0.0	709741.0	12817929.2	252
2012-09-11	17.85	18.05	17.85	18.0	0.05	0.28	661734.0	11857633.6	278
2012-09-10	18.05	18.05	17.9	17.95	-0.15	-0.83	759879.0	13669649.5	283
2012-09-09	18.2	18.2	18.0	18.1	-0.1	-0.55	2220877.0	40091658.75	560
2012-09-08	18.25	18.4	18.1	18.2	0.05	0.28	1223801.0	22296165.2	392
2012-09-05	18.15	18.25	18.05	18.15	0.0	0.0	533602.0	9695270.7	221
2012-09-04	18.15	18.25	18.0	18.15	-0.05	-0.27	696315.0	12601913.7	331
2012-09-03	18.2	18.3	18.15	18.2	-0.1	-0.55	999772.0	18200493.65	343
2012-09-02	18.35	18.45	18.15	18.3	-0.15	-0.81	1703813.0	31233891.1	458
2012-09-01	18.55	18.7	18.45	18.45	-0.05	-0.27	1857445.0	34419228.65	542
2012-08-29	18.5	18.6	18.45	18.5	0.0	0.0	1469414.0	27224170.4	519
2012-08-28	18.5	18.65	18.45	18.5	0.0	0.0	1557212.0	28900318.85	480
2012-08-27	18.55	18.55	18.45	18.5	-0.1	-0.54	1262280.0	23370567.65	462
2012-08-26	18.5	18.65	18.4	18.6	0.15	0.81	1925711.0	35660716.95	533
2012-08-25	18.3	18.65	18.25	18.45	0.35	1.93	2321238.0	42816648.6	697
2012-08-15	18.05	18.25	18.0	18.1	0.05	0.28	1883400.0	34099698.45	680
2012-08-14	17.85	18.3	17.85	18.05	0.35	1.98	3697552.0	66667651.65	1425
2012-08-13	17.8	17.85	17.7	17.7	-0.1	-0.56	748268.0	13300303.5	300
2012-08-12	17.9	17.95	17.75	17.8	-0.1	-0.56	1197766.0	21343636.8	452
2012-08-11	17.65	18.05	17.6	17.9	0.25	1.42	2934615.0	52545728.8	907
2012-08-08	17.8	17.8	17.6	17.65	-0.1	-0.56	1194916.0	21122795.9	454
2012-08-07	17.6	17.9	17.55	17.75	0.15	0.85	2377652.0	42229351.5	726
2012-08-06	17.55	17.7	17.4	17.6	0.05	0.28	1580413.0	27747636.9	638
2012-08-05	17.75	17.75	17.55	17.55	-0.15	-0.85	1350897.0	23832296.7	524
2012-08-04	17.7	17.9	17.6	17.7	0.2	1.14	2620091.0	46522045.0	875
2012-08-01	17.6	17.65	17.4	17.5	-0.15	-0.85	2046759.0	35837485.1	681
2012-07-31	17.45	17.65	17.35	17.65	0.2	1.15	2101016.0	36822983.05	570
2012-07-30	17.3	17.45	17.25	17.45	0.15	0.87	1661336.0	28835400.8	623
2012-07-29	17.4	17.4	17.2	17.3	-0.2	-1.14	1964344.0	33994747.5	746
2012-07-28	17.35	17.65	17.35	17.5	0.25	1.45	969155.0	16936687.85	405
2012-07-25	17.35	17.45	17.25	17.25	-0.2	-1.15	941157.0	16317131.4	446
2012-07-24	17.45	17.55	17.4	17.45	-0.15	-0.85	888967.0	15518031.85	367
2012-07-23	17.75	17.75	17.5	17.6	-0.25	-1.4	970544.0	17084877.05	440
2012-07-22	17.9	17.9	17.6	17.85	-0.05	-0.28	1143968.0	20351213.4	491
2012-07-21	17.6	17.9	17.5	17.9	0.25	1.42	932510.0	16534526.05	384
2012-07-18	17.45	17.75	17.3	17.65	0.15	0.86	1222119.0	21525822.65	494
2012-07-17	17.85	17.9	17.4	17.5	-0.35	-1.96	1695596.0	29906562.15	640
2012-07-16	18.05	18.25	17.85	17.85	0.5	2.88	6231547.0	112417421.75	2210
2012-07-15	17.4	17.4	17.15	17.35	-0.2	-1.14	1028299.0	17777201.2	482
2012-07-14	17.65	17.85	17.45	17.55	-0.3	-1.68	1540886.0	27227696.0	682
2012-07-11	17.4	17.9	17.05	17.85	0.5	2.88	1376298.0	23888570.85	700
2012-07-10	17.5	17.6	17.25	17.35	-0.2	-1.14	1240831.0	21644229.75	548
2012-07-09	17.95	18.05	17.4	17.55	-0.45	-2.5	1839703.0	32595770.2	752
2012-07-08	18.1	18.25	18.0	18.0	-0.2	-1.1	1483112.0	26875287.15	701
2012-07-07	18.05	18.35	17.8	18.2	0.0	0.0	2775250.0	50259346.45	1123
2012-07-04	18.9	19.0	18.1	18.2	-0.8	-4.21	5494837.0	102065083.45	2008
2012-07-03	19.4	19.6	18.85	19.0	-0.3	-1.55	5601901.0	107703448.2	2052
2012-07-02	19.4	19.85	19.2	19.3	-0.25	-1.28	5011571.0	97684297.25	2317
2012-07-01	18.4	20.0	18.4	19.55	0.95	5.11	13965175.0	271543745.55	4939
2012-06-30	19.55	19.55	18.6	18.6	18.6	0.0	14787431.0	286302863.2	4147
2012-06-27				0.0	-17.8	-100.0	0.0	0.0	0
2012-06-26	16.4	18.05	16.4	17.8	1.3	7.88	4876694.0	85673386.65	1801
2012-06-25	16.8	16.8	16.35	16.5	-0.3	-1.79	447885.0	7429886.25	254
2012-06-24	16.35	16.8	16.2	16.8	0.45	2.75	871245.0	14361027.2	360
2012-06-23	16.4	16.5	16.35	16.35	-0.25	-1.51	440280.0	7221085.15	220
2012-06-20	16.65	16.8	16.4	16.6	0.0	0.0	643355.0	10649283.15	270
2012-06-19	16.15	16.75	16.05	16.6	0.5	3.11	1192728.0	19493685.85	489
2012-06-18	16.1	16.2	16.05	16.1	0.15	0.94	754376.0	12154610.55	294
2012-06-17	16.05	16.05	15.8	15.95	0.0	0.0	861300.0	13743863.1	297
2012-06-16	16.45	16.5	15.0	15.95	-0.4	-2.45	3842949.0	61270603.6	1518
2012-06-13	16.2	16.55	16.0	16.35	0.25	1.55	1379629.0	22615251.1	531
2012-06-12	15.85	16.25	15.65	16.1	0.15	0.94	1389682.0	22026221.1	510
2012-06-11	15.6	16.0	15.6	15.95	0.45	2.9	1333915.0	21155583.25	370
2012-06-10	15.3	15.5	15.25	15.5	0.2	1.31	640593.0	9861588.8	226
2012-06-09	15.45	15.5	15.2	15.3	0.0	0.0	822224.0	12624055.3	287
2012-06-06	15.5	15.55	15.15	15.3	-0.1	-0.65	1156404.0	17747715.85	366
2012-06-05	15.6	15.7	15.4	15.4	-0.2	-1.28	1021079.0	15823544.35	336
2012-06-04	15.5	15.65	15.4	15.6	-0.1	-0.64	904029.0	14050151.7	338
2012-06-03	15.5	15.75	15.35	15.7	0.3	1.95	618131.0	9621923.85	292
2012-06-02	15.4	15.9	15.3	15.4	-1.0	-6.1	2440317.0	37874535.9	645
2012-05-30	16.75	16.75	16.3	16.4	-0.35	-2.09	1056260.0	17408713.55	412
2012-05-29	16.95	17.0	16.65	16.75	-0.05	-0.3	828506.0	13936147.35	281
2012-05-28	16.55	16.95	16.55	16.8	0.3	1.82	1738365.0	29173753.95	595
2012-05-27	16.7	16.7	16.3	16.5	-0.15	-0.9	776595.0	12859182.55	258
2012-05-26	16.6	16.8	16.55	16.65	0.0	0.0	1151662.0	19164577.8	277
2012-05-23	16.85	16.85	16.55	16.65	-0.25	-1.48	1092486.0	18229791.55	423
2012-05-22	16.7	17.0	16.65	16.9	0.35	2.11	2255109.0	37956274.15	652
2012-05-21	16.4	16.6	16.35	16.55	0.2	1.22	1584653.0	26116425.75	561
2012-05-20	16.2	16.55	16.2	16.35	0.25	1.55	2052738.0	33591150.5	568
2012-05-19	16.2	16.45	16.05	16.1	-0.5	-3.01	2235578.0	36357374.55	717
2012-05-16	16.5	16.65	16.2	16.6	-0.2	-1.19	3392598.0	55519610.85	1172
2012-05-15	16.65	17.05	16.6	16.8	0.25	1.51	1415339.0	23737448.55	552
2012-05-14	16.5	16.75	16.35	16.55	-0.2	-1.19	1944207.0	32221274.7	602
2012-05-13	17.2	17.3	16.55	16.75	-0.45	-2.62	1492464.0	25395749.2	513
2012-05-12	17.0	17.25	16.3	17.2	0.1	0.58	2752831.0	46281779.9	884
2012-05-09	17.7	17.75	16.95	17.1	-0.7	-3.93	3990960.0	69042753.95	1157
2012-05-08	17.85	17.9	17.7	17.8	-0.05	-0.28	1258079.0	22389562.95	397
2012-05-07	17.75	17.85	17.5	17.85	0.05	0.28	2073983.0	36704804.05	659
2012-05-06	18.0	18.05	17.75	17.8	-0.15	-0.84	2273898.0	40729314.05	747
2012-05-05	18.0	18.05	17.9	17.95	-0.2	-1.1	2672167.0	48002750.2	958
2012-05-02	18.0	18.4	17.9	18.15	0.3	1.68	6424649.0	116843582.2	1694
2012-05-01	17.8	17.95	17.7	17.85	0.0	0.0	1898093.0	33866289.65	668
2012-04-30	17.85	17.9	17.6	17.85	0.0	0.0	3359951.0	59613922.25	792
2012-04-29	18.2	18.2	17.8	17.85	-0.3	-1.65	3919028.0	70504420.1	997
2012-04-28	18.2	18.35	18.1	18.15	0.2	1.11	5809640.0	105839524.25	1197
2012-04-25	18.05	18.05	17.8	17.95	0.0	0.0	5589147.0	100245763.9	1377
2012-04-24	18.1	18.3	17.75	17.95	-0.15	-0.83	9038960.0	163115609.05	2339
2012-04-23	18.05	18.3	18.05	18.1	-0.55	-2.95	3118250.0	56555366.25	1134
2012-04-22	18.95	19.0	18.6	18.65	-0.35	-1.84	5422781.0	101783345.85	1627
2012-04-21	19.1	19.3	18.6	19.0	-0.05	-0.26	7423903.0	140661393.3	2107
2012-04-18	18.9	19.6	18.6	19.05	0.2	1.06	17424046.0	334384534.25	3565
2012-04-17	18.25	18.9	18.15	18.85	0.95	5.31	16339587.0	302898620.35	3317
2012-04-16	18.0	18.25	17.25	17.9	0.25	1.42	13690412.0	245354988.95	3475
2012-04-15	17.5	18.5	17.5	17.65	0.8	4.75	29591475.0	537453748.95	6689
2012-04-14	17.05	17.05	16.65	16.85	-0.05	-0.3	2833717.0	47786042.1	1021
2012-04-11	16.7	16.9	16.2	16.9	-0.05	-0.29	3235098.0	53765131.25	1307
2012-04-10	17.15	17.4	16.75	16.95	-0.25	-1.45	4395753.0	75295134.05	1618
2012-04-09	17.0	17.2	16.9	17.2	0.0	0.0	3296434.0	56146525.75	1369
2012-04-08	17.5	17.7	16.0	17.2	-0.25	-1.43	8197308.0	141398553.85	2494
2012-04-07	17.35	17.7	17.35	17.45	0.0	0.0	4362819.0	76386267.0	1782
2012-04-04	17.7	17.7	17.25	17.45	-0.25	-1.41	6438157.0	112516112.9	2093
2012-04-03	17.95	18.0	17.65	17.7	-0.15	-0.84	5560887.0	98806169.75	2134
2012-04-02	17.5	18.2	17.45	17.85	0.4	2.29	14201513.0	254097873.45	3600
2012-04-01	17.3	17.65	17.2	17.45	0.05	0.29	5778872.0	100747598.8	1952
2012-03-31	17.55	17.6	17.25	17.4	0.0	0.0	4954063.0	86282363.95	1567
2012-03-28	17.55	17.7	17.3	17.4	-0.4	-2.25	7683465.0	134115473.7	2176
2012-03-27	17.95	18.0	17.4	17.8	-0.1	-0.56	4330913.0	76925160.3	1506
2012-03-26	18.15	18.3	17.75	17.9	-0.2	-1.1	6206163.0	111585382.3	1895
2012-03-25	17.7	18.25	17.7	18.1	0.35	1.97	11596365.0	208617360.9	2812
2012-03-24	17.6	17.75	17.6	17.75	0.3	1.72	4464522.0	78889187.15	1653
2012-03-21	17.25	17.55	17.15	17.45	0.1	0.58	6187397.0	107421985.55	1775
2012-03-20	17.45	17.7	17.2	17.35	-0.25	-1.42	6420269.0	112002108.6	1934
2012-03-19	17.7	18.1	17.5	17.6	-0.1	-0.56	10499607.0	186640166.65	2876
[truncated: 2,738 more rows]
