# Supplementary material for: Effective short-term forecasts of Saudi stock price trends using technical indicators and large-scale multivariate time series
Source: PeerJ Comput Sci. 2023 Jan 6;9:e1205. doi: 10.7717/peerj-cs.1205 (PMC10280263; doi:10.7717/peerj-cs.1205)
Supplement: Supplemental Information 3 [file peerj-cs-09-1205-s003.zip › TASI Dataset 2021/SASCO_4050.csv]

date	open	high	low	close	change	change_percent	volume_traded	value_traded_SAR	number_trades
2020-03-19	23.1	24.5	23.0	24.2	0.18	0.75	595167.0	14268574.3	545
2020-03-18	24.08	25.0	23.3	24.02	0.06	0.25	465196.0	11154863.54	516
2020-03-17	21.84	24.06	21.2	23.96	2.08	9.51	626525.0	14362429.42	577
2020-03-16	22.5	22.5	20.82	21.88	-0.9	-3.95	598094.0	12942463.76	397
2020-03-15	24.52	24.9	22.78	22.78	-1.22	-5.08	573876.0	13617081.34	406
2020-03-12	23.58	25.3	23.42	24.0	-1.9	-7.34	483661.0	11708066.95	479
2020-03-11	26.3	26.7	25.55	25.9	0.0	0.0	900012.0	23672793.3	852
2020-03-10	26.8	26.8	25.0	25.9	1.44	5.89	791723.0	20459377.4	594
2020-03-09	23.18	24.9	23.18	24.46	-1.29	-5.01	695876.0	16589304.56	572
2020-03-08	25.25	26.4	25.2	25.75	-2.05	-7.37	604312.0	15407145.2	428
2020-03-05	27.5	28.15	27.45	27.8	0.55	2.02	569360.0	15829629.5	618
2020-03-04	27.4	27.4	26.7	27.25	-0.25	-0.91	427639.0	11598524.75	608
2020-03-03	26.25	27.75	26.15	27.5	2.05	8.06	580487.0	15686056.95	631
2020-03-02	26.65	27.3	25.45	25.45	-0.75	-2.86	485551.0	12899254.55	412
2020-03-01	26.0	26.45	25.0	26.2	-1.15	-4.2	425645.0	11056886.95	654
2020-02-27	28.2	28.2	27.3	27.35	-0.85	-3.01	323805.0	8904437.5	344
2020-02-26	28.35	28.75	28.2	28.2	-0.8	-2.76	202900.0	5772304.1	237
2020-02-25	27.9	29.0	27.9	29.0	0.9	3.2	262520.0	7434160.35	354
2020-02-24	29.4	29.4	28.1	28.1	-1.3	-4.42	272938.0	7825878.45	397
2020-02-23	30.0	30.0	29.2	29.4	-0.2	-0.68	171987.0	5064291.55	234
2020-02-20	30.0	30.5	29.6	29.6	-0.35	-1.17	443045.0	13411668.65	328
2020-02-19	29.6	30.05	29.5	29.95	0.4	1.35	271590.0	8121956.75	420
2020-02-18	29.2	29.85	28.85	29.55	0.55	1.9	307777.0	9080838.5	456
2020-02-17	29.1	29.1	28.85	29.0	0.3	1.05	155355.0	4499597.95	238
2020-02-16	29.7	29.7	28.7	28.7	-0.75	-2.55	288156.0	8382066.85	260
2020-02-13	29.55	30.15	29.3	29.45	-0.2	-0.67	302557.0	8974923.6	345
2020-02-12	30.0	30.05	29.6	29.65	-0.35	-1.17	172980.0	5150010.55	208
2020-02-11	29.55	30.05	29.45	30.0	0.8	2.74	351136.0	10482683.6	398
2020-02-10	29.15	29.9	29.0	29.2	-0.15	-0.51	163842.0	4791231.1	183
2020-02-09	30.35	30.35	29.0	29.35	-1.0	-3.29	288342.0	8484552.5	376
2020-02-06	30.8	31.0	30.1	30.35	-0.45	-1.46	238159.0	7269434.9	286
2020-02-05	31.0	31.2	30.6	30.8	-0.2	-0.65	161933.0	5004512.6	245
2020-02-04	31.1	32.0	30.95	31.0	0.25	0.81	884800.0	27677977.35	799
2020-02-03	30.95	31.0	30.5	30.75	-0.25	-0.81	194873.0	5996863.0	263
2020-02-02	30.95	31.2	30.05	31.0	0.1	0.32	502045.0	15454367.85	501
2020-01-30	30.5	31.15	30.35	30.9	0.55	1.81	636904.0	19689142.4	712
2020-01-29	29.5	30.4	29.5	30.35	1.25	4.3	590491.0	17767408.15	643
2020-01-28	29.25	29.75	29.0	29.1	-0.15	-0.51	250370.0	7347524.95	482
2020-01-27	30.0	30.3	29.0	29.25	-0.65	-2.17	258613.0	7608984.35	369
2020-01-26	29.35	30.8	29.0	29.9	0.2	0.67	674428.0	20262999.0	823
2020-01-23	28.85	29.7	28.4	29.7	0.75	2.59	318434.0	9273572.25	537
2020-01-22	29.85	29.85	28.9	28.95	-0.95	-3.18	427906.0	12509142.25	621
2020-01-21	29.7	30.05	29.45	29.9	0.2	0.67	221827.0	6609400.1	267
2020-01-20	29.9	29.95	29.65	29.7	-0.05	-0.17	245061.0	7309023.05	324
2020-01-19	28.8	29.8	28.8	29.75	0.9	3.12	399392.0	11745484.8	516
2020-01-16	28.8	28.9	28.4	28.85	0.05	0.17	127011.0	3633423.35	139
2020-01-15	28.8	29.0	28.5	28.8	-0.05	-0.17	241379.0	6927059.7	273
2020-01-14	28.85	29.1	28.5	28.85	-0.1	-0.35	235241.0	6765716.9	313
2020-01-13	29.1	29.1	28.85	28.95	-0.05	-0.17	172771.0	5007003.7	165
2020-01-12	29.0	29.2	28.75	29.0	0.2	0.69	309522.0	8958268.6	379
2020-01-09	28.7	29.0	28.25	28.8	1.1	3.97	280985.0	8067475.5	344
2020-01-08	27.35	27.9	27.3	27.7	-0.2	-0.72	279757.0	7708809.6	297
2020-01-07	28.0	28.15	27.6	27.9	0.2	0.72	274577.0	7680960.4	288
2020-01-06	28.1	28.1	27.4	27.7	-0.4	-1.42	265760.0	7359255.25	358
2020-01-05	28.1	29.0	28.05	28.1	-1.4	-4.75	283592.0	8076238.0	436
2020-01-02	29.3	29.5	29.3	29.5	0.15	0.51	178755.0	5262477.0	226
2020-01-01	29.6	29.6	29.1	29.35	-0.1	-0.34	209397.0	6128206.6	219
2019-12-31	29.45	29.8	29.0	29.45	-0.1	-0.34	263250.0	7778778.8	294
2019-12-30	29.4	29.85	29.3	29.55	0.05	0.17	302674.0	8947051.95	273
2019-12-29	29.0	29.55	29.0	29.5	0.6	2.08	443381.0	13017543.7	629
2019-12-26	28.8	29.2	28.75	28.9	0.1	0.35	349068.0	10121661.55	264
2019-12-25	28.75	29.1	28.0	28.8	-0.05	-0.17	322622.0	9201327.6	412
2019-12-24	29.15	29.45	28.75	28.85	-0.4	-1.37	314042.0	9121550.1	360
2019-12-23	28.8	29.45	28.6	29.25	0.4	1.39	616226.0	17931047.6	499
2019-12-22	27.8	29.2	27.8	28.85	1.05	3.78	633254.0	18184752.5	630
2019-12-19	27.35	28.15	27.25	27.8	0.45	1.65	553314.0	15309246.55	451
2019-12-18	26.7	27.35	26.6	27.35	0.5	1.86	222514.0	6051515.8	299
2019-12-17	27.1	27.1	26.75	26.85	-0.2	-0.74	170339.0	4580166.6	238
2019-12-16	27.0	27.3	26.8	27.05	0.15	0.56	449943.0	12160568.25	593
2019-12-15	26.25	27.0	26.1	26.9	0.7	2.67	280667.0	7473466.1	360
2019-12-12	26.55	26.55	26.1	26.2	-0.4	-1.5	183185.0	4815024.75	179
2019-12-11	26.35	26.75	26.2	26.6	0.4	1.53	274344.0	7259298.15	396
2019-12-10	25.45	26.2	25.45	26.2	0.2	0.77	208617.0	5417950.55	238
2019-12-09	26.2	26.4	25.8	26.0	-0.1	-0.38	253125.0	6604335.6	269
2019-12-08	25.6	26.1	25.55	26.1	0.55	2.15	217203.0	5635997.3	449
2019-12-05	25.0	25.8	25.0	25.55	0.3	1.19	262027.0	6694190.05	759
2019-12-04	24.86	25.45	24.0	25.25	0.63	2.56	427209.0	10569197.36	759
2019-12-03	25.5	25.6	24.6	24.62	-0.88	-3.45	383646.0	9570426.68	538
2019-12-02	25.55	25.55	25.35	25.5	-0.1	-0.39	51820.0	1319823.5	103
2019-12-01	25.75	25.85	25.6	25.6	-0.1	-0.39	133625.0	3436509.95	209
2019-11-28	25.45	25.8	25.35	25.7	0.25	0.98	163995.0	4172931.4	190
2019-11-27	25.5	25.7	25.25	25.45	0.15	0.59	126618.0	3218868.95	158
2019-11-26	26.0	26.0	25.3	25.3	-0.7	-2.69	172318.0	4416717.0	276
2019-11-25	25.4	26.05	25.3	26.0	0.45	1.76	266730.0	6906701.75	341
2019-11-24	26.25	26.3	25.5	25.55	-0.75	-2.85	184005.0	4748652.2	296
2019-11-21	26.55	26.7	26.3	26.3	-0.45	-1.68	133561.0	3541853.75	218
2019-11-20	27.0	27.1	26.6	26.75	-0.25	-0.93	152625.0	4090102.8	273
2019-11-19	26.6	27.05	26.45	27.0	0.5	1.89	570893.0	15332233.75	566
2019-11-18	25.6	26.6	25.6	26.5	0.5	1.92	330591.0	8655132.8	356
2019-11-17	26.45	26.5	25.9	26.0	-0.55	-2.07	160029.0	4190758.55	200
2019-11-14	26.45	26.75	26.35	26.55	-0.1	-0.38	205875.0	5460214.45	281
2019-11-13	26.9	26.95	26.4	26.65	-0.25	-0.93	281496.0	7527597.6	398
2019-11-12	26.5	27.2	26.5	26.9	0.25	0.94	494187.0	13292322.55	786
2019-11-11	26.5	26.8	26.45	26.65	-0.2	-0.74	322005.0	8556272.2	371
2019-11-10	26.85	27.0	26.6	26.85	0.25	0.94	356940.0	9550552.15	343
2019-11-07	26.6	26.95	26.4	26.6	-0.05	-0.19	516401.0	13778085.5	540
2019-11-06	27.4	27.4	26.2	26.65	-0.35	-1.3	761920.0	20310173.65	895
2019-11-05	26.8	27.7	26.5	27.0	0.35	1.31	1415781.0	38129894.35	1495
2019-11-04	27.55	28.85	26.65	26.65	-0.85	-3.09	1798143.0	49469777.75	2347
2019-11-03	25.15	28.35	25.0	27.5	1.7	6.59	2641874.0	71412124.12	2236
2019-10-31	25.0	26.2	25.0	25.8	0.8	3.2	1153048.0	29792963.36	1103
2019-10-30	24.68	25.2	24.48	25.0	0.3	1.21	452373.0	11303310.96	411
2019-10-29	24.22	24.9	23.2	24.7	0.46	1.9	559181.0	13589259.7	743
2019-10-28	24.62	24.68	24.2	24.24	-0.48	-1.94	462660.0	11271822.2	515
2019-10-27	24.5	25.2	24.5	24.72	0.36	1.48	240534.0	5993264.16	469
2019-10-24	25.0	25.35	24.3	24.36	-0.58	-2.33	425457.0	10572523.52	418
2019-10-23	25.05	25.6	24.9	24.94	-0.26	-1.03	482879.0	12207313.16	431
2019-10-22	24.72	25.45	24.58	25.2	0.48	1.94	463092.0	11602992.14	534
2019-10-21	24.54	24.88	24.0	24.72	0.82	3.43	636863.0	15634706.3	779
2019-10-20	24.6	24.6	23.8	23.9	0.5	2.14	391606.0	9422412.4	307
2019-10-17	23.36	23.64	23.3	23.4	0.08	0.34	174211.0	4081300.58	195
2019-10-16	23.58	23.58	23.14	23.32	0.12	0.52	264918.0	6177669.64	309
2019-10-15	23.94	24.06	23.06	23.2	-0.8	-3.33	364054.0	8589649.08	335
2019-10-14	24.44	24.8	23.98	24.0	-0.46	-1.88	331678.0	8076723.34	360
2019-10-13	24.52	24.66	24.08	24.46	-0.06	-0.24	313943.0	7637372.26	356
2019-10-10	24.42	24.7	24.2	24.52	0.22	0.91	590339.0	14416218.54	1056
2019-10-09	24.88	24.98	24.18	24.3	-0.56	-2.25	730201.0	17909040.26	513
2019-10-08	25.45	25.55	24.84	24.86	-0.59	-2.32	701556.0	17573773.84	712
2019-10-07	25.3	26.0	25.2	25.45	-0.05	-0.2	1204691.0	30917642.0	1496
2019-10-06	26.0	26.9	25.25	25.5	-0.7	-2.67	3537728.0	91354119.1	3287
2019-10-03	26.2	26.2	24.54	26.2	2.36	9.9	10572126.0	272947139.28	4671
2019-10-02	23.84	23.84	23.84	23.84	2.16	9.96	527728.0	12581035.52	209
2019-10-01	20.8	21.7	20.76	21.68	0.88	4.23	724518.0	15323976.14	521
2019-09-30	21.04	21.24	20.78	20.8	-0.22	-1.05	472062.0	9904130.82	373
2019-09-29	20.46	21.04	20.46	21.02	0.26	1.25	360397.0	7530333.9	277
2019-09-26	20.48	20.84	20.48	20.76	0.22	1.07	244089.0	5031784.46	226
2019-09-25	21.0	21.0	20.44	20.54	-0.46	-2.19	462087.0	9564928.28	337
2019-09-24	20.4	21.08	20.4	21.0	0.58	2.84	798053.0	16680274.7	490
2019-09-22	20.0	20.42	19.78	20.42	0.42	2.1	419656.0	8471031.92	292
2019-09-19	19.76	20.0	19.52	20.0	0.3	1.52	478201.0	9488427.4	357
2019-09-18	19.4	20.04	19.4	19.7	0.46	2.39	767399.0	15191203.52	570
2019-09-17	19.18	19.4	19.1	19.24	0.2	1.05	382779.0	7362697.86	229
2019-09-16	19.44	19.7	19.0	19.04	-0.4	-2.06	912064.0	17698283.04	551
2019-09-15	18.82	19.6	18.5	19.44	-0.36	-1.82	953792.0	18386760.26	591
2019-09-12	20.0	20.48	19.72	19.8	-0.2	-1.0	1162233.0	23395558.24	885
2019-09-11	20.24	20.24	19.7	20.0	-0.24	-1.19	639238.0	12714507.8	563
2019-09-10	20.8	20.8	20.1	20.24	-0.56	-2.69	1199100.0	24494004.08	800
2019-09-09	20.62	21.0	20.62	20.8	-0.08	-0.38	608314.0	12638388.46	418
2019-09-08	20.56	21.1	20.44	20.88	0.4	1.95	849563.0	17712193.14	606
2019-09-05	20.66	20.8	20.44	20.48	-0.16	-0.78	827193.0	17093508.94	391
2019-09-04	21.1	21.28	20.6	20.64	-0.46	-2.18	919619.0	19185516.22	761
2019-09-03	20.54	21.1	20.42	21.1	0.5	2.43	1352745.0	28320289.16	805
2019-09-02	20.42	20.88	20.36	20.6	0.2	0.98	1277501.0	26315072.26	830
2019-09-01	20.3	20.8	20.22	20.4	0.2	0.99	2427698.0	49736188.6	1608
2019-08-29	19.46	20.38	19.46	20.2	0.78	4.02	2096052.0	41994835.86	1408
2019-08-28	18.8	19.66	18.4	19.42	0.62	3.3	1636042.0	31659628.82	1233
2019-08-27	18.9	18.9	18.4	18.8	0.0	0.0	296237.0	5539234.26	260
2019-08-26	18.8	19.0	18.64	18.8	-0.06	-0.32	388660.0	7315960.28	275
2019-08-25	18.56	19.18	18.4	18.86	0.02	0.11	397660.0	7490773.5	458
2019-08-22	18.74	18.9	17.98	18.84	0.04	0.21	1115783.0	20497535.88	784
2019-08-21	18.94	19.06	18.58	18.8	-0.1	-0.53	327231.0	6156648.78	367
2019-08-20	19.0	19.4	18.88	18.9	-0.1	-0.53	687379.0	13113375.92	583
2019-08-19	19.28	19.48	18.9	19.0	-0.16	-0.84	1128697.0	21616391.22	908
2019-08-18	17.72	19.28	17.72	19.16	1.16	6.44	1375065.0	25926147.04	1006
2019-08-08	18.42	19.0	17.86	18.0	-0.4	-2.17	1674163.0	30912453.08	1381
2019-08-07	18.04	18.46	18.0	18.4	0.36	2.0	859293.0	15754453.34	670
2019-08-06	17.32	18.2	17.12	18.04	0.54	3.09	3674100.0	65720789.48	1590
2019-08-05	16.82	17.7	16.82	17.5	0.58	3.43	3394785.0	58726389.9	1959
2019-08-04	16.24	17.06	16.08	16.92	0.64	3.93	2585031.0	43163511.42	1543
2019-08-01	16.18	16.28	16.0	16.28	0.08	0.49	807552.0	13063525.78	548
2019-07-31	15.54	16.28	15.52	16.2	0.66	4.25	1367842.0	21961797.52	801
2019-07-30	15.5	15.7	15.42	15.54	0.04	0.26	159214.0	2478880.06	101
2019-07-29	15.6	15.76	15.5	15.5	-0.1	-0.64	256473.0	4017433.82	221
2019-07-28	15.44	15.66	15.44	15.6	0.16	1.04	165309.0	2571142.24	181
2019-07-25	15.04	15.44	15.04	15.44	0.06	0.39	261253.0	3990969.14	285
2019-07-24	15.4	15.48	15.36	15.38	-0.12	-0.77	60846.0	937466.8	101
2019-07-23	15.48	15.52	15.32	15.5	0.06	0.39	132939.0	2049529.58	202
2019-07-22	15.42	15.6	15.42	15.44	0.02	0.13	134972.0	2088156.1	146
2019-07-21	15.7	15.7	15.36	15.42	-0.34	-2.16	131092.0	2035580.28	217
2019-07-18	15.74	15.84	15.72	15.76	0.0	0.0	165492.0	2611858.92	167
2019-07-17	15.7	15.9	15.66	15.76	-0.1	-0.63	191018.0	3013998.58	238
2019-07-16	15.84	15.92	15.76	15.86	0.06	0.38	593374.0	9407417.38	438
2019-07-15	15.5	15.8	15.4	15.8	0.36	2.33	756318.0	11811851.5	606
2019-07-14	15.36	15.5	15.36	15.44	0.14	0.92	420135.0	6486889.14	267
2019-07-11	15.48	15.52	15.26	15.3	-0.18	-1.16	525602.0	8087693.72	401
2019-07-10	15.54	15.62	15.48	15.48	-0.02	-0.13	470371.0	7296454.42	398
2019-07-09	15.6	15.8	15.42	15.5	-0.04	-0.26	1080943.0	16924897.7	799
2019-07-08	15.2	15.54	15.1	15.54	0.42	2.78	717761.0	11027863.0	514
2019-07-07	15.16	15.2	15.06	15.12	-0.08	-0.53	150649.0	2278985.68	132
2019-07-04	15.06	15.32	15.06	15.2	0.24	1.6	626827.0	9535595.86	558
2019-07-03	15.0	15.06	14.94	14.96	-0.06	-0.4	156197.0	2340160.62	163
2019-07-02	15.14	15.16	14.94	15.02	-0.1	-0.66	312210.0	4689733.26	316
2019-07-01	15.14	15.14	15.0	15.12	0.04	0.27	506668.0	7639732.66	287
2019-06-30	15.2	15.3	15.04	15.08	-0.06	-0.4	508641.0	7700750.8	478
2019-06-27	15.08	15.16	15.02	15.14	0.08	0.53	136532.0	2061464.18	166
2019-06-26	15.1	15.14	14.98	15.06	0.0	0.0	209876.0	3163290.58	177
2019-06-25	14.94	15.1	14.92	15.06	0.12	0.8	187142.0	2803512.52	186
2019-06-24	14.94	15.02	14.88	14.94	-0.06	-0.4	130190.0	1943331.74	152
2019-06-23	15.02	15.08	14.92	15.0	-0.04	-0.27	165324.0	2480047.82	169
2019-06-20	15.14	15.22	14.88	15.04	-0.1	-0.66	518398.0	7783236.48	482
2019-06-19	15.12	15.4	15.06	15.14	-0.04	-0.26	398691.0	6057161.96	392
2019-06-18	15.2	15.2	15.0	15.18	-0.02	-0.13	473602.0	7147487.5	380
2019-06-17	15.2	15.36	15.12	15.2	0.1	0.66	294188.0	4467943.66	254
2019-06-16	15.0	15.1	14.96	15.1	0.1	0.67	220449.0	3308508.66	252
2019-06-13	15.24	15.24	14.94	15.0	-0.22	-1.45	311680.0	4711565.86	330
2019-06-12	15.12	15.38	15.08	15.22	0.1	0.66	221570.0	3370571.5	280
2019-06-11	14.94	15.3	14.94	15.12	0.12	0.8	366321.0	5531820.76	347
2019-06-10	14.92	15.1	14.92	15.0	0.04	0.27	252445.0	3795020.78	268
2019-06-09	14.76	15.1	14.74	14.96	0.32	2.19	278945.0	4152622.0	319
2019-05-30	14.6	14.8	14.54	14.64	-0.04	-0.27	150115.0	2198278.0	129
2019-05-29	14.46	14.7	14.46	14.68	0.18	1.24	71846.0	1048995.04	109
2019-05-28	14.38	14.58	14.38	14.5	0.04	0.28	112098.0	1624349.94	130
2019-05-27	14.76	14.76	14.14	14.46	-0.2	-1.36	199416.0	2882035.86	220
2019-05-26	14.6	14.8	14.5	14.66	-0.24	-1.61	258301.0	3764233.6	247
2019-05-23	15.1	15.1	14.86	14.9	-0.32	-2.1	130006.0	1946825.42	147
2019-05-22	15.34	15.34	15.2	15.22	-0.12	-0.78	76612.0	1168390.36	117
2019-05-21	14.96	15.34	14.96	15.34	0.36	2.4	80141.0	1213262.44	157
2019-05-20	14.64	14.98	14.6	14.98	0.16	1.08	154046.0	2269764.9	196
2019-05-19	15.2	15.46	14.82	14.82	-0.92	-5.84	471329.0	7184564.46	396
2019-05-16	14.76	15.74	14.76	15.74	0.96	6.5	337149.0	5145356.82	331
2019-05-15	14.48	14.78	14.48	14.78	0.68	4.82	280319.0	4091780.36	265
2019-05-14	14.3	14.5	14.0	14.1	-0.14	-0.98	349261.0	4980795.56	383
2019-05-13	14.9	14.9	14.24	14.24	-0.7	-4.69	441473.0	6470807.02	336
2019-05-12	15.38	15.4	14.9	14.94	-0.46	-2.99	428424.0	6501201.7	299
2019-05-09	15.68	15.68	15.38	15.4	-0.26	-1.66	223905.0	3468332.02	258
2019-05-08	15.6	15.66	15.4	15.66	0.02	0.13	287383.0	4467094.26	251
2019-05-07	16.1	16.1	15.54	15.64	-0.5	-3.1	773147.0	12182858.24	618
2019-05-06	16.32	16.32	15.92	16.14	-0.28	-1.71	539322.0	8662554.54	403
2019-05-05	16.56	16.7	16.3	16.42	-0.28	-1.68	442717.0	7269564.4	459
2019-05-02	16.68	16.86	16.58	16.7	0.02	0.12	673096.0	11253046.2	528
2019-05-01	16.2	16.72	16.12	16.68	0.44	2.71	710727.0	11696281.62	601
2019-04-30	16.26	16.28	16.14	16.24	-0.04	-0.25	280561.0	4544236.78	290
2019-04-29	16.06	16.44	16.06	16.28	0.18	1.12	317396.0	5164241.64	320
2019-04-28	16.22	16.32	16.1	16.1	0.0	0.0	210096.0	3408775.34	265
2019-04-25	16.02	16.12	15.96	16.1	0.0	0.0	251246.0	4029675.14	280
2019-04-24	16.44	16.5	16.0	16.1	-0.32	-1.95	499020.0	8102927.42	400
2019-04-23	16.02	16.42	16.02	16.42	-0.18	-1.08	581949.0	9436554.46	603
2019-04-22	16.86	16.88	16.58	16.6	-0.26	-1.54	461142.0	7712220.16	403
2019-04-21	16.98	17.02	16.72	16.86	0.04	0.24	263680.0	4454039.4	270
2019-04-18	16.84	16.98	16.76	16.82	-0.04	-0.24	333218.0	5607616.44	341
2019-04-17	17.0	17.18	16.8	16.86	-0.14	-0.82	1284483.0	21875981.78	893
2019-04-16	16.6	17.0	16.52	17.0	0.38	2.29	1551894.0	26154425.1	885
2019-04-15	16.6	16.64	16.5	16.62	0.02	0.12	384941.0	6375769.82	397
2019-04-14	16.38	16.9	16.38	16.6	0.22	1.34	1284919.0	21475471.16	1011
2019-04-11	16.46	16.46	16.36	16.38	-0.1	-0.61	167832.0	2755012.78	185
2019-04-10	16.46	16.56	16.4	16.48	-0.02	-0.12	219214.0	3614562.7	208
2019-04-09	16.4	16.5	16.38	16.5	0.1	0.61	229376.0	3773529.54	218
2019-04-08	16.34	16.54	16.3	16.4	0.12	0.74	491240.0	8071831.84	441
2019-04-07	16.42	16.44	16.18	16.28	-0.12	-0.73	448643.0	7307178.3	471
2019-04-04	16.52	16.64	16.38	16.4	-0.12	-0.73	446621.0	7365371.62	371
2019-04-03	16.66	16.72	16.52	16.52	-0.16	-0.96	342084.0	5686792.96	318
2019-04-02	16.8	16.86	16.66	16.68	-0.06	-0.36	405141.0	6776047.6	294
2019-04-01	16.64	16.9	16.56	16.74	0.16	0.97	388349.0	6491026.2	348
2019-03-31	16.8	16.84	16.54	16.58	-0.22	-1.31	335882.0	5604054.36	294
2019-03-28	16.76	16.96	16.76	16.8	0.0	0.0	1140756.0	19198224.82	588
2019-03-27	16.54	16.82	16.5	16.8	0.26	1.57	614443.0	10272295.34	565
2019-03-26	16.6	16.84	16.54	16.54	-0.06	-0.36	751850.0	12561023.66	602
2019-03-25	16.28	16.76	16.28	16.6	0.24	1.47	1335858.0	22114554.34	1054
2019-03-24	16.5	16.68	16.34	16.36	-0.04	-0.24	473790.0	7802386.52	659
2019-03-21	16.3	16.6	16.16	16.4	0.08	0.49	874852.0	14366185.24	743
2019-03-20	16.58	16.72	16.24	16.32	-0.08	-0.49	1017808.0	16710086.8	944
2019-03-19	16.52	16.72	16.32	16.4	-0.1	-0.61	1548653.0	25638548.98	1190
2019-03-18	15.68	17.1	15.68	16.5	0.92	5.91	4436922.0	73298652.46	3116
2019-03-17	15.56	15.94	15.48	15.58	-0.02	-0.13	516124.0	8112906.3	421
2019-03-14	15.7	15.82	15.58	15.6	-0.1	-0.64	250624.0	3930906.22	259
2019-03-13	15.5	15.7	15.36	15.7	0.22	1.42	404204.0	6247612.5	408
2019-03-12	15.52	15.54	15.3	15.48	0.02	0.13	212924.0	3277123.76	316
2019-03-11	15.62	15.72	15.46	15.46	-0.12	-0.77	250193.0	3906907.48	285
2019-03-10	15.68	15.76	15.58	15.58	-0.04	-0.26	243889.0	3814833.48	238
2019-03-07	15.66	15.74	15.62	15.62	-0.1	-0.64	83226.0	1304164.68	120
2019-03-06	15.72	15.78	15.68	15.72	-0.06	-0.38	75579.0	1188425.76	109
2019-03-05	15.78	15.86	15.7	15.78	-0.02	-0.13	46810.0	737649.88	115
2019-03-04	15.84	16.0	15.72	15.8	0.0	0.0	179115.0	2839177.12	235
2019-03-03	15.6	15.82	15.6	15.8	0.18	1.15	247198.0	3890071.9	258
2019-02-28	15.6	15.62	15.52	15.62	-0.06	-0.38	202559.0	3156041.28	199
2019-02-27	15.82	15.82	15.54	15.68	-0.06	-0.38	202741.0	3174036.68	350
2019-02-26	15.96	16.08	15.62	15.74	0.04	0.25	613436.0	9733535.78	559
2019-02-25	15.7	15.72	15.6	15.7	-0.04	-0.25	125746.0	1969485.42	182
2019-02-24	15.9	15.9	15.72	15.74	-0.16	-1.01	105820.0	1672017.88	155
2019-02-21	16.0	16.0	15.78	15.9	-0.06	-0.38	102263.0	1617711.68	128
2019-02-20	15.94	15.96	15.8	15.96	0.08	0.5	92099.0	1461340.0	140
2019-02-19	15.94	15.96	15.82	15.88	-0.02	-0.13	94360.0	1498377.84	143
2019-02-18	16.08	16.14	15.9	15.9	-0.18	-1.12	164565.0	2634867.82	165
2019-02-17	16.12	16.14	16.06	16.08	0.04	0.25	150996.0	2428957.54	153
2019-02-14	15.92	16.14	15.92	16.04	0.04	0.25	139188.0	2232040.94	157
2019-02-13	16.06	16.2	16.0	16.0	-0.1	-0.62	119592.0	1918931.16	182
2019-02-12	16.1	16.2	16.02	16.1	0.02	0.12	81781.0	1319537.04	129
2019-02-11	16.02	16.2	16.0	16.08	0.04	0.25	108115.0	1736996.6	148
2019-02-10	16.0	16.08	15.92	16.04	-0.02	-0.12	184089.0	2944860.62	227
2019-02-07	16.38	16.38	16.0	16.06	-0.28	-1.71	234398.0	3788368.78	254
2019-02-06	16.4	16.46	16.28	16.34	-0.02	-0.12	270849.0	4430016.96	258
2019-02-05	16.46	16.58	16.36	16.36	-0.06	-0.37	299267.0	4914885.82	257
2019-02-04	16.54	16.6	16.38	16.42	-0.12	-0.73	260004.0	4276794.02	271
2019-02-03	16.54	16.78	16.5	16.54	0.04	0.24	357870.0	5954033.8	498
2019-01-31	16.44	16.66	16.36	16.5	0.08	0.49	478183.0	7912115.5	480
2019-01-30	16.36	16.48	16.36	16.42	0.04	0.24	143513.0	2353063.42	153
2019-01-29	16.52	16.6	16.38	16.38	-0.16	-0.97	231652.0	3807713.58	277
2019-01-28	16.48	16.64	16.48	16.54	0.14	0.85	412128.0	6821349.02	337
2019-01-27	16.36	16.46	16.3	16.4	0.0	0.0	248507.0	4072795.22	251
2019-01-24	16.28	16.4	16.28	16.4	0.06	0.37	116938.0	1911341.14	147
2019-01-23	16.36	16.4	16.28	16.34	-0.06	-0.37	237761.0	3880183.34	275
2019-01-22	16.76	16.8	16.34	16.4	0.04	0.24	463839.0	7677015.2	559
2019-01-21	16.28	16.36	16.24	16.36	-0.1	-0.61	71993.0	1173865.56	121
2019-01-20	16.4	16.48	16.3	16.46	0.1	0.61	80528.0	1319110.58	137
2019-01-17	16.52	16.72	16.34	16.36	0.04	0.25	410585.0	6777218.24	369
2019-01-16	16.46	16.46	16.26	16.32	0.02	0.12	148348.0	2426564.84	123
2019-01-15	16.3	16.46	16.3	16.3	0.0	0.0	329365.0	5387202.24	267
2019-01-14	16.36	16.46	16.26	16.3	-0.06	-0.37	190147.0	3105965.56	253
2019-01-13	16.44	16.6	16.34	16.36	-0.16	-0.97	257492.0	4228269.38	294
2019-01-10	16.44	16.64	16.42	16.52	0.08	0.49	415377.0	6869394.7	312
2019-01-09	16.46	16.52	16.26	16.44	-0.1	-0.6	540722.0	8859446.98	469
2019-01-08	16.62	16.62	16.4	16.54	-0.22	-1.31	362409.0	5985044.32	416
2019-01-07	16.9	17.0	16.48	16.76	-0.1	-0.59	305037.0	5128622.32	298
2019-01-06	16.66	16.86	16.52	16.86	0.44	2.68	124368.0	2075074.48	196
2019-01-03	16.62	16.74	16.42	16.42	-0.24	-1.44	66317.0	1099704.74	108
2019-01-02	16.76	16.76	16.66	16.66	-0.18	-1.07	70478.0	1177538.24	102
2019-01-01	16.96	16.98	16.76	16.84	-0.04	-0.24	196043.0	3300632.02	126
2018-12-31	16.92	16.98	16.8	16.88	-0.02	-0.12	81061.0	1365747.18	107
2018-12-30	16.96	17.08	16.8	16.9	0.02	0.12	196013.0	3324913.4	203
2018-12-27	16.54	16.9	16.54	16.88	0.42	2.55	291465.0	4880284.76	273
2018-12-26	16.42	16.6	16.42	16.46	0.06	0.37	99244.0	1637007.3	89
2018-12-25	16.2	16.46	16.2	16.4	-0.12	-0.73	188759.0	3088667.1	185
2018-12-24	16.72	16.78	16.5	16.52	-0.18	-1.08	212262.0	3534011.38	209
2018-12-23	16.4	16.8	16.4	16.7	-0.14	-0.83	202691.0	3383472.16	200
2018-12-20	17.0	17.0	16.7	16.84	-0.16	-0.94	295489.0	4984163.16	236
2018-12-19	16.98	17.14	16.7	17.0	0.04	0.24	437179.0	7402386.7	378
2018-12-18	17.0	17.1	16.86	16.96	-0.04	-0.24	447276.0	7601904.64	294
2018-12-17	16.88	17.12	16.88	17.0	0.0	0.0	325381.0	5537092.96	277
2018-12-16	17.1	17.2	16.92	17.0	-0.1	-0.58	441627.0	7536474.48	440
2018-12-13	16.9	17.16	16.78	17.1	0.3	1.79	382283.0	6504451.36	363
2018-12-12	16.7	16.92	16.7	16.8	0.02	0.12	96798.0	1628113.62	134
2018-12-11	16.58	16.9	16.58	16.78	0.18	1.08	109862.0	1845796.16	157
2018-12-10	16.78	16.78	16.56	16.6	-0.16	-0.95	193439.0	3227234.3	150
2018-12-09	16.78	16.84	16.72	16.76	0.0	0.0	146949.0	2461035.64	125
2018-12-06	16.86	16.86	16.76	16.76	-0.16	-0.95	175470.0	2948539.34	243
2018-12-05	16.72	17.06	16.7	16.92	-0.04	-0.24	267659.0	4526788.12	352
2018-12-04	17.02	17.1	16.96	16.96	-0.04	-0.24	446991.0	7625189.86	335
2018-12-03	16.86	17.3	16.86	17.0	0.16	0.95	1015041.0	17361217.14	937
2018-12-02	16.74	16.88	16.6	16.84	0.24	1.45	752511.0	12612302.12	535
2018-11-29	16.6	16.7	16.4	16.6	0.0	0.0	261425.0	4331306.18	314
2018-11-28	16.66	16.66	16.38	16.6	0.02	0.12	373982.0	6182356.16	350
2018-11-27	16.7	16.84	16.5	16.58	0.0	0.0	299890.0	4986115.74	292
2018-11-26	17.0	17.0	16.58	16.58	-0.42	-2.47	304122.0	5099717.38	316
2018-11-25	16.92	17.24	16.92	17.0	-0.02	-0.12	412742.0	7056263.42	369
2018-11-22	16.8	17.38	16.66	17.02	0.22	1.31	3326699.0	55759040.62	570
2018-11-21	16.82	16.82	16.64	16.8	0.12	0.72	145668.0	2436338.64	146
2018-11-20	16.88	16.96	16.5	16.68	-0.2	-1.18	629948.0	10513014.84	459
2018-11-19	16.9	17.1	16.56	16.88	-0.08	-0.47	335642.0	5658843.96	303
2018-11-18	17.4	17.46	16.86	16.96	-0.36	-2.08	445009.0	7585027.58	413
2018-11-15	17.38	17.6	17.2	17.32	-0.08	-0.46	481929.0	8387577.62	439
2018-11-14	17.46	17.8	17.16	17.4	-0.14	-0.8	886812.0	15482015.52	748
2018-11-13	17.2	17.9	17.0	17.54	0.28	1.62	1725715.0	30199978.52	888
2018-11-12	17.34	17.48	17.04	17.26	-0.06	-0.35	1045675.0	18080842.44	645
2018-11-11	16.8	17.56	16.6	17.32	0.54	3.22	2361383.0	40698053.56	1309
2018-11-08	16.4	17.24	16.24	16.78	0.4	2.44	1747971.0	29582057.0	1127
2018-11-07	16.22	16.54	16.2	16.38	0.16	0.99	317538.0	5194429.26	318
2018-11-06	16.44	16.54	16.22	16.22	-0.16	-0.98	261887.0	4282370.12	292
2018-11-05	16.44	16.6	16.32	16.38	-0.12	-0.73	199298.0	3281633.84	192
2018-11-04	16.3	16.68	16.3	16.5	0.18	1.1	388321.0	6414809.54	345
2018-11-01	16.78	16.78	16.3	16.32	-0.46	-2.74	461132.0	7592394.82	450
2018-10-31	16.48	16.92	16.48	16.78	0.32	1.94	1365375.0	22879347.92	784
2018-10-30	15.9	16.68	15.78	16.46	0.4	2.49	1439468.0	23608787.04	949
2018-10-29	16.0	16.08	15.76	16.06	0.06	0.38	520580.0	8311996.8	475
2018-10-28	15.04	16.02	15.04	16.0	1.06	7.1	1223268.0	19219201.14	701
2018-10-25	14.94	15.22	14.9	14.94	-0.06	-0.4	205116.0	3080467.3	226
2018-10-24	14.9	15.0	14.88	15.0	0.0	0.0	112504.0	1680135.6	129
2018-10-23	14.64	15.2	14.62	15.0	0.36	2.46	230277.0	3435420.1	245
2018-10-22	14.84	15.0	14.64	14.64	-0.18	-1.21	350684.0	5198571.42	200
2018-10-21	15.0	15.0	14.78	14.82	-0.42	-2.76	300742.0	4479669.08	264
2018-10-18	15.54	15.56	15.24	15.24	-0.3	-1.93	242054.0	3730752.9	231
2018-10-17	15.6	15.7	15.48	15.54	0.0	0.0	313053.0	4866699.7	257
2018-10-16	15.1	15.8	15.0	15.54	-0.36	-2.26	479804.0	7404567.22	342
2018-10-15	15.4	15.9	14.9	15.9	1.02	6.85	468067.0	7136423.4	321
2018-10-14	15.8	15.8	14.5	14.88	-0.84	-5.34	460084.0	6932030.1	395
2018-10-11	15.7	16.2	15.5	15.72	-0.2	-1.26	846797.0	13490140.72	885
2018-10-10	15.42	15.96	15.3	15.92	0.52	3.38	813594.0	12855756.88	577
2018-10-09	15.3	15.5	15.3	15.4	-0.02	-0.13	124655.0	1926999.9	117
2018-10-08	15.26	15.42	15.26	15.42	0.02	0.13	55092.0	844194.84	82
2018-10-07	15.36	15.4	15.2	15.4	0.02	0.13	124452.0	1905013.0	159
2018-10-04	15.62	15.62	15.34	15.38	-0.12	-0.77	151665.0	2359306.58	150
2018-10-03	15.42	15.5	15.36	15.5	0.04	0.26	90365.0	1393612.78	101
2018-10-02	15.6	15.64	15.46	15.46	-0.14	-0.9	149293.0	2323787.52	118
2018-10-01	15.42	15.76	15.4	15.6	0.24	1.56	412001.0	6435418.38	394
2018-09-30	15.4	15.46	15.36	15.36	-0.04	-0.26	131323.0	2023331.76	134
2018-09-27	15.5	15.56	15.4	15.4	0.0	0.0	128189.0	1981945.0	170
2018-09-26	15.36	15.4	15.3	15.4	0.04	0.26	96373.0	1478785.52	94
2018-09-25	15.22	15.36	15.22	15.36	0.14	0.92	40647.0	622470.26	99
2018-09-20	15.4	15.4	15.08	15.22	-0.16	-1.04	198564.0	3019402.5	148
2018-09-19	15.0	15.38	15.0	15.38	0.36	2.4	150894.0	2293871.88	152
2018-09-18	15.02	15.08	15.0	15.02	0.0	0.0	124371.0	1871202.82	121
2018-09-17	14.74	15.02	14.74	15.02	0.04	0.27	78942.0	1172301.78	139
2018-09-16	15.1	15.12	14.96	14.98	-0.14	-0.93	54442.0	818240.12	77
2018-09-13	15.02	15.12	15.02	15.12	-0.02	-0.13	64122.0	965373.82	85
2018-09-12	15.2	15.26	15.0	15.14	-0.04	-0.26	167197.0	2533285.94	182
2018-09-11	15.02	15.18	14.98	15.18	0.16	1.07	37380.0	563797.96	73
2018-09-10	15.14	15.14	15.0	15.02	-0.14	-0.92	63076.0	949672.48	90
2018-09-09	14.66	15.16	14.66	15.16	0.36	2.43	173158.0	2567811.08	146
2018-09-06	14.54	14.8	14.42	14.8	0.12	0.82	134883.0	1968975.26	169
2018-09-05	15.32	15.36	14.2	14.68	-0.66	-4.3	198281.0	2991961.68	265
2018-09-04	15.18	15.4	15.14	15.34	0.12	0.79	137622.0	2105668.06	168
2018-09-03	15.22	15.32	15.14	15.22	0.08	0.53	198866.0	3027384.54	220
2018-09-02	14.82	15.14	14.7	15.14	0.36	2.44	125631.0	1877837.04	129
2018-08-30	14.96	15.0	14.7	14.78	-0.18	-1.2	90328.0	1339906.7	152
2018-08-29	15.06	15.26	14.94	14.96	-0.1	-0.66	269568.0	4079302.28	314
2018-08-28	14.72	15.06	14.7	15.06	0.34	2.31	182359.0	2720879.08	238
2018-08-27	14.72	14.78	14.68	14.72	0.06	0.41	67259.0	990968.9	109
2018-08-26	14.6	14.68	14.6	14.66	0.14	0.96	90900.0	1330317.24	124
2018-08-16	14.5	14.6	14.48	14.52	0.02	0.14	113044.0	1641534.72	95
2018-08-15	14.66	14.8	14.5	14.5	-0.2	-1.36	76816.0	1124602.94	81
2018-08-14	14.7	14.82	14.7	14.7	0.02	0.14	58002.0	856399.56	96
2018-08-13	14.64	14.68	14.5	14.68	-0.02	-0.14	115591.0	1686041.02	149
2018-08-12	14.74	14.78	14.7	14.7	-0.24	-1.61	60963.0	898323.8	110
2018-08-09	14.84	14.94	14.76	14.94	-0.06	-0.4	88621.0	1314903.04	112
2018-08-08	14.9	15.0	14.9	15.0	0.08	0.54	49978.0	747219.78	100
2018-08-07	15.2	15.2	14.92	14.92	-0.26	-1.71	228527.0	3429754.62	346
2018-08-06	15.26	15.26	15.1	15.18	-0.1	-0.65	109290.0	1661491.58	151
2018-08-05	15.4	15.4	15.26	15.28	-0.14	-0.91	182268.0	2789502.12	165
2018-08-02	15.44	15.44	15.3	15.42	-0.06	-0.39	71150.0	1095095.74	91
2018-08-01	15.5	15.5	15.4	15.48	-0.08	-0.51	100985.0	1556929.4	109
2018-07-31	15.5	15.56	15.36	15.56	0.0	0.0	171421.0	2647982.98	127
2018-07-30	15.44	15.68	15.4	15.56	0.12	0.78	114682.0	1781365.96	115
2018-07-29	15.5	15.54	15.3	15.44	-0.06	-0.39	112868.0	1743985.14	120
2018-07-26	15.74	15.74	15.5	15.5	-0.36	-2.27	270349.0	4222592.42	226
2018-07-25	15.72	15.94	15.7	15.86	0.1	0.63	243809.0	3859818.74	401
2018-07-24	15.76	15.92	15.62	15.76	-0.02	-0.13	264167.0	4171769.94	376
2018-07-23	15.76	15.88	15.7	15.78	-0.04	-0.25	208876.0	3288932.16	311
2018-07-22	15.84	15.9	15.76	15.82	-0.08	-0.5	228978.0	3625893.78	149
2018-07-19	15.94	16.0	15.8	15.9	-0.1	-0.63	452518.0	7197051.74	564
2018-07-18	16.04	16.28	15.98	16.0	-0.04	-0.25	532217.0	8572024.18	682
2018-07-17	16.0	16.16	15.9	16.04	-0.02	-0.12	325539.0	5229979.04	250
2018-07-16	15.92	16.16	15.82	16.06	0.22	1.39	586305.0	9420969.9	644
2018-07-15	15.6	15.94	15.6	15.84	0.24	1.54	360075.0	5699194.94	299
2018-07-12	15.54	15.62	15.5	15.6	-0.06	-0.38	157118.0	2445530.26	150
2018-07-11	15.62	15.68	15.58	15.66	0.04	0.26	233651.0	3649208.28	212
2018-07-10	15.54	15.74	15.54	15.62	0.22	1.43	529964.0	8276949.64	526
2018-07-09	15.26	15.44	15.26	15.4	0.16	1.05	385513.0	5920420.04	313
2018-07-08	15.2	15.3	15.16	15.24	0.0	0.0	101027.0	1534834.86	81
2018-07-05	15.22	15.24	15.16	15.24	0.02	0.13	152425.0	2316873.38	150
2018-07-04	15.14	15.3	15.14	15.22	0.02	0.13	121459.0	1851142.04	123
2018-07-03	15.1	15.24	15.1	15.2	0.1	0.66	122917.0	1865273.82	139
2018-07-02	15.36	15.36	15.1	15.1	-0.3	-1.95	227250.0	3466202.92	206
2018-07-01	15.32	15.4	15.32	15.4	0.08	0.52	160255.0	2460243.38	156
2018-06-28	15.34	15.38	15.3	15.32	0.0	0.0	159829.0	2449200.06	157
2018-06-27	15.4	15.4	15.32	15.32	-0.04	-0.26	111845.0	1717067.02	153
2018-06-26	15.44	15.44	15.28	15.36	-0.04	-0.26	193163.0	2963516.74	203
2018-06-25	15.62	15.62	15.32	15.4	-0.08	-0.52	184774.0	2860211.02	225
2018-06-24	15.5	15.56	15.36	15.48	0.06	0.39	407369.0	6301664.24	348
2018-06-21	15.34	15.42	15.1	15.42	0.22	1.45	279079.0	4266294.48	250
2018-06-20	15.18	15.26	15.14	15.2	0.04	0.26	108139.0	1643095.06	153
2018-06-12	15.1	15.16	15.04	15.16	0.14	0.93	208001.0	3138249.44	204
2018-06-11	15.02	15.04	15.02	15.02	0.0	0.0	175286.0	2634419.74	129
2018-06-10	15.0	15.1	15.0	15.02	0.0	0.0	127214.0	1912395.7	138
2018-06-07	15.02	15.08	15.0	15.02	-0.02	-0.13	124267.0	1868845.8	125
2018-06-06	15.06	15.08	15.0	15.04	0.0	0.0	454332.0	6825632.58	293
2018-06-05	15.2	15.2	15.04	15.04	-0.18	-1.18	343702.0	5195915.58	288
2018-06-04	15.3	15.5	15.2	15.22	-0.06	-0.39	230567.0	3528030.56	217
2018-06-03	15.16	15.3	15.1	15.28	0.18	1.19	264795.0	4031988.46	219
2018-05-31	15.12	15.2	15.0	15.1	0.06	0.4	287661.0	4350651.24	182
2018-05-30	14.92	15.12	14.9	15.04	0.06	0.4	126779.0	1904047.76	167
2018-05-29	15.0	15.08	14.96	14.98	-0.08	-0.53	302264.0	4536265.84	327
2018-05-28	15.26	15.3	15.02	15.06	-0.16	-1.05	290665.0	4398409.84	287
2018-05-27	15.54	15.58	15.18	15.22	-0.44	-2.81	371261.0	5702928.88	437
2018-05-24	16.38	16.38	15.62	15.64	-0.56	-3.46	814730.0	12901383.76	765
2018-05-23				16.2	0.0	0.0	0.0	0.0	0
2018-05-22	16.2	16.29	16.15	16.2	0.04	0.25	609265.0	9881044.66	384
2018-05-21	16.36	16.38	16.13	16.16	-0.24	-1.46	670892.0	10893233.76	429
2018-05-20	16.09	16.45	16.09	16.4	0.35	2.18	483700.0	7905884.72	455
2018-05-17	16.02	16.11	15.98	16.05	0.04	0.25	178683.0	2864633.26	155
2018-05-16	16.18	16.2	15.95	16.01	-0.15	-0.93	384588.0	6168763.62	228
2018-05-15	16.31	16.33	16.15	16.16	-0.15	-0.92	231670.0	3756490.74	192
2018-05-14	16.38	16.38	16.16	16.31	-0.01	-0.06	354356.0	5760976.48	231
2018-05-13	15.97	16.38	15.97	16.32	0.48	3.03	564117.0	9083117.72	422
2018-05-10	15.75	15.88	15.75	15.84	0.1	0.64	291824.0	4616720.24	222
2018-05-09	15.79	15.88	15.66	15.74	-0.02	-0.13	372693.0	5872679.82	285
2018-05-08	15.91	15.93	15.62	15.76	-0.15	-0.94	338619.0	5347626.26	381
2018-05-07	16.11	16.11	15.91	15.91	-0.18	-1.12	301167.0	4810708.42	297
2018-05-06	16.34	16.38	16.07	16.09	-0.14	-0.86	626723.0	10145746.14	465
2018-05-03	16.78	16.87	16.2	16.23	-0.47	-2.81	935614.0	15487547.52	715
2018-05-02	16.87	16.87	16.67	16.7	-0.09	-0.54	473932.0	7935397.9	330
2018-05-01	16.79	17.05	16.76	16.79	0.0	0.0	805169.0	13571256.62	487
2018-04-30	16.92	16.94	16.78	16.79	-0.09	-0.53	644649.0	10877345.36	369
2018-04-29	16.83	16.92	16.74	16.88	0.07	0.42	848463.0	14270385.3	440
2018-04-26	16.97	16.97	16.72	16.81	-0.11	-0.65	639471.0	10738410.5	433
2018-04-25	16.88	17.15	16.87	16.92	0.07	0.42	1073277.0	18241920.94	679
2018-04-24	16.56	16.99	16.56	16.85	0.23	1.38	1655597.0	27836928.06	911
2018-04-23	16.43	16.69	16.43	16.62	0.16	0.97	922801.0	15252408.46	569
2018-04-22	16.43	16.6	16.38	16.46	0.04	0.24	934921.0	15392363.28	509
2018-04-19	16.24	16.6	16.24	16.42	0.26	1.61	1849273.0	30357729.02	1103
2018-04-18	15.98	16.25	15.93	16.16	0.22	1.38	1006172.0	16181611.44	669
2018-04-17	15.86	16.0	15.77	15.94	0.11	0.69	524448.0	8338520.78	438
2018-04-16	15.73	15.89	15.73	15.83	0.12	0.76	627267.0	9909965.32	403
2018-04-15	15.5	15.82	15.5	15.71	0.27	1.75	283906.0	4465772.62	413
2018-04-12	15.39	15.55	15.28	15.44	-0.08	-0.52	435217.0	6692280.86	384
2018-04-11	16.07	16.07	15.3	15.52	-0.53	-3.3	661180.0	10412538.86	573
2018-04-10	16.16	16.16	15.98	16.05	0.0	0.0	414839.0	6661913.08	338
2018-04-09	16.09	16.16	16.04	16.05	-0.03	-0.19	557776.0	8982043.0	412
2018-04-08	16.04	16.27	15.97	16.08	0.02	0.12	995769.0	16036803.68	773
2018-04-05	15.88	16.11	15.88	16.06	0.16	1.01	473593.0	7588358.04	374
2018-04-04	15.93	15.97	15.88	15.9	-0.02	-0.13	390428.0	6217676.42	258
2018-04-03	15.79	15.97	15.79	15.92	0.1	0.63	170358.0	2704707.3	197
2018-04-02	15.93	15.93	15.8	15.82	-0.09	-0.57	235430.0	3730056.28	218
2018-04-01	15.91	15.95	15.84	15.91	0.01	0.06	291022.0	4628920.4	235
2018-03-29	16.06	16.06	15.79	15.9	-0.11	-0.69	232018.0	3683645.1	202
2018-03-28	15.93	16.07	15.84	16.01	0.09	0.57	316819.0	5051265.54	246
2018-03-27	15.98	16.04	15.91	15.92	-0.06	-0.38	315614.0	5037059.9	258
2018-03-26	15.97	16.11	15.97	15.98	0.09	0.57	609757.0	9778544.98	522
2018-03-25	15.88	16.0	15.84	15.89	0.0	0.0	321033.0	5103880.44	268
2018-03-22	15.91	15.93	15.84	15.89	0.04	0.25	230694.0	3662891.8	154
2018-03-21	15.91	15.95	15.84	15.85	-0.04	-0.25	363733.0	5785725.06	254
2018-03-20	15.77	15.91	15.71	15.89	0.12	0.76	346133.0	5479872.44	238
2018-03-19	15.84	15.86	15.75	15.77	-0.04	-0.25	257305.0	4067656.76	215
2018-03-18	15.88	15.89	15.77	15.81	-0.04	-0.25	247941.0	3924096.62	232
2018-03-15	16.02	16.04	15.77	15.85	-0.17	-1.06	490517.0	7787087.8	401
2018-03-14	15.93	16.2	15.91	16.02	0.55	3.56	1972033.0	31653308.58	1398
2018-03-13	15.53	15.57	15.44	15.47	-0.06	-0.39	262900.0	4069597.1	221
2018-03-12	15.55	15.66	15.46	15.53	0.0	0.0	715711.0	11162782.94	508
2018-03-11	15.3	15.59	15.3	15.53	0.3	1.97	681172.0	10546102.36	476
2018-03-08	15.23	15.32	15.21	15.23	0.02	0.13	179297.0	2737300.22	157
2018-03-07	15.26	15.26	15.19	15.21	0.0	0.0	130894.0	1993058.36	141
2018-03-06	15.17	15.25	15.14	15.21	0.07	0.46	177239.0	2690536.04	170
2018-03-05	15.14	15.17	15.05	15.14	0.03	0.2	167542.0	2535212.84	203
2018-03-04	15.17	15.19	15.01	15.11	-0.06	-0.4	285274.0	4311116.64	295
2018-03-01	15.3	15.68	15.14	15.17	0.0	0.0	1186225.0	18283907.0	1133
2018-02-28	15.03	15.21	14.94	15.17	0.13	0.86	500148.0	7551127.92	405
2018-02-27	15.01	15.12	14.96	15.04	0.07	0.47	186321.0	2807120.82	180
2018-02-26	15.03	15.17	14.94	14.97	-0.08	-0.53	231962.0	3487147.92	223
2018-02-25	15.12	15.25	15.03	15.05	0.0	0.0	284959.0	4317137.96	327
2018-02-22	14.94	15.1	14.94	15.05	0.06	0.4	351458.0	5275209.74	272
2018-02-21	14.87	15.05	14.81	14.99	0.12	0.81	301713.0	4501726.56	257
2018-02-20	14.92	15.07	14.85	14.87	-0.02	-0.13	386745.0	5766617.72	335
2018-02-19	14.94	15.16	14.89	14.89	-0.11	-0.73	304744.0	4579733.86	322
2018-02-18	15.44	15.44	14.9	15.0	-0.41	-2.66	549530.0	8303357.82	541
2018-02-15	15.46	15.46	15.28	15.41	0.08	0.52	436231.0	6695102.34	350
2018-02-14	14.8	15.41	14.8	15.33	0.57	3.86	744055.0	11217561.18	577
2018-02-13	14.81	14.81	14.67	14.76	0.09	0.61	646280.0	9534526.9	341
2018-02-12	14.49	14.71	14.49	14.67	0.28	1.95	603104.0	8829716.86	451
2018-02-11	14.71	14.8	14.35	14.39	-0.45	-3.03	835466.0	12119063.9	740
2018-02-08	15.3	15.32	14.72	14.84	-0.47	-3.07	1104783.0	16535859.14	795
2018-02-07	15.89	15.95	15.26	15.31	-0.56	-3.53	613442.0	9581149.66	502
2018-02-06	15.89	15.97	15.84	15.87	-0.31	-1.92	595883.0	9469394.02	420
2018-02-05	16.04	16.24	16.04	16.18	0.17	1.06	602520.0	9740066.78	373
2018-02-04	16.07	16.09	15.91	16.01	-0.07	-0.44	320007.0	5115990.8	286
2018-02-01	15.91	16.13	15.91	16.08	0.23	1.45	626215.0	10055598.34	472
2018-01-31	15.84	15.89	15.73	15.85	-0.07	-0.44	1037240.0	16397904.32	679
2018-01-30	16.11	16.11	15.89	15.92	-0.16	-1.0	688559.0	11012036.48	585
2018-01-29	16.31	16.33	16.02	16.08	-0.23	-1.41	676157.0	10972961.02	401
2018-01-28	16.25	16.34	16.2	16.31	0.01	0.06	247179.0	4030146.74	182
2018-01-25	16.24	16.33	16.22	16.3	0.08	0.49	375368.0	6111854.24	334
2018-01-24	16.2	16.24	16.09	16.22	-0.02	-0.12	267524.0	4328937.46	307
2018-01-23	16.33	16.42	16.18	16.24	-0.08	-0.49	397267.0	6472472.34	395
2018-01-22	16.33	16.36	16.27	16.32	0.01	0.06	288573.0	4711227.32	279
2018-01-21	16.47	16.49	16.29	16.31	-0.18	-1.09	435025.0	7115716.5	402
2018-01-18	16.76	16.78	16.47	16.49	-0.3	-1.79	530197.0	8783912.3	530
2018-01-17	16.87	17.03	16.72	16.79	0.18	1.08	884056.0	14893413.3	815
2018-01-16	16.6	16.76	16.6	16.61	-0.02	-0.12	356675.0	5940337.12	276
2018-01-15	16.58	16.78	16.58	16.63	-0.06	-0.36	386035.0	6436603.94	287
2018-01-14	16.83	16.83	16.49	16.69	-0.2	-1.18	560194.0	9333384.16	588
2018-01-11	16.97	17.03	16.87	16.89	-0.12	-0.71	149641.0	2536831.74	202
2018-01-10	17.03	17.12	16.99	17.01	-0.07	-0.41	112583.0	1919697.96	95
2018-01-09	17.08	17.1	16.94	17.08	0.02	0.12	152078.0	2587635.38	146
2018-01-08	17.21	17.21	17.06	17.06	-0.16	-0.93	124709.0	2134150.06	187
2018-01-07	17.44	17.51	17.14	17.22	-0.19	-1.09	364659.0	6320683.72	305
2018-01-04	17.37	17.46	17.28	17.41	-0.02	-0.11	202138.0	3512090.1	194
2018-01-03	17.28	17.66	17.28	17.43	0.11	0.64	558526.0	9780140.94	453
2018-01-02	16.92	17.46	16.92	17.32	0.37	2.18	725519.0	12522954.06	672
2018-01-01	17.05	17.12	16.87	16.95	-0.18	-1.05	241592.0	4111048.04	186
2017-12-31	17.01	17.28	17.01	17.13	0.08	0.47	271043.0	4654418.24	293
2017-12-28	17.1	17.24	17.03	17.05	-0.04	-0.23	303766.0	5209239.52	240
2017-12-27	17.01	17.33	16.96	17.09	0.08	0.47	379118.0	6525957.96	391
2017-12-26	16.85	17.1	16.85	17.01	0.13	0.77	124052.0	2107140.64	130
2017-12-25	17.01	17.01	16.87	16.88	-0.04	-0.24	105401.0	1783713.92	110
2017-12-24	17.03	17.05	16.92	16.92	-0.05	-0.29	152212.0	2579412.42	108
2017-12-21	17.03	17.08	16.92	16.97	-0.09	-0.53	157912.0	2682782.44	92
2017-12-20	16.88	17.12	16.81	17.06	0.12	0.71	206543.0	3505369.58	178
2017-12-19	17.08	17.1	16.78	16.94	-0.07	-0.41	215001.0	3642820.36	225
2017-12-18	16.92	17.12	16.92	17.01	0.15	0.89	299020.0	5100629.64	188
2017-12-17	16.79	16.9	16.76	16.86	0.0	0.0	222627.0	3746454.48	188
2017-12-14	17.03	17.06	16.78	16.86	-0.1	-0.59	129653.0	2191696.1	122
2017-12-13	17.12	17.12	16.9	16.96	-0.09	-0.53	120195.0	2043497.52	118
2017-12-12	17.01	17.24	16.99	17.05	0.04	0.24	401050.0	6862545.96	237
2017-12-11	17.19	17.24	16.67	17.01	-0.08	-0.47	442401.0	7546262.16	367
2017-12-10	16.72	17.23	16.72	17.09	0.3	1.79	367420.0	6267657.82	405
2017-12-07	16.79	16.92	16.38	16.79	0.06	0.36	257739.0	4300554.32	213
2017-12-06	16.85	16.99	16.7	16.73	-0.17	-1.01	126601.0	2133769.2	167
2017-12-05	16.65	16.92	16.51	16.9	0.11	0.66	262085.0	4386324.44	241
2017-12-04	16.83	16.85	16.58	16.79	-0.08	-0.47	265038.0	4427960.3	286
2017-12-03	16.58	16.9	16.49	16.87	0.5	3.05	400462.0	6659586.26	297
2017-11-30	16.29	16.49	16.29	16.37	0.12	0.74	272764.0	4468459.02	201
2017-11-29	16.29	16.38	16.22	16.25	0.0	0.0	223176.0	3644116.28	228
2017-11-28	16.27	16.31	16.24	16.25	-0.02	-0.12	93055.0	1513451.38	202
2017-11-27	16.38	16.38	16.22	16.27	-0.06	-0.37	202546.0	3306097.36	187
2017-11-26	16.2	16.43	16.15	16.33	0.29	1.81	372072.0	6075934.16	358
2017-11-23	15.77	16.15	15.77	16.04	0.24	1.52	179209.0	2874788.82	236
2017-11-22	15.84	15.93	15.62	15.8	0.0	0.0	175743.0	2773459.8	226
2017-11-21	16.02	16.02	15.66	15.8	-0.22	-1.37	189005.0	2997180.62	163
2017-11-20	16.18	16.18	16.02	16.02	-0.22	-1.35	262676.0	4219086.52	137
2017-11-19	16.29	16.31	16.09	16.24	-0.03	-0.18	274749.0	4458066.14	154
2017-11-16	16.27	16.52	16.24	16.27	-0.2	-1.21	380097.0	6209234.76	214
2017-11-15	16.49	17.01	16.38	16.47	-0.03	-0.18	443224.0	7383562.6	334
2017-11-14	16.34	16.63	16.27	16.5	0.23	1.41	570568.0	9386741.82	468
2017-11-13	16.15	16.29	16.15	16.27	0.08	0.49	278424.0	4519447.28	185
2017-11-12	16.24	16.42	16.13	16.19	0.0	0.0	512096.0	8352246.34	341
2017-11-09	15.86	16.27	15.86	16.19	0.15	0.94	716576.0	11583797.18	499
2017-11-08	16.09	16.4	15.62	16.04	0.13	0.82	401653.0	6441821.64	329
2017-11-07	17.1	17.15	15.8	15.91	-1.64	-9.34	1297250.0	20826052.8	925
2017-11-06	18.54	18.54	17.37	17.55	-0.88	-4.77	463039.0	8243946.66	348
2017-11-05	18.36	18.54	17.55	18.43	-0.39	-2.07	484432.0	8809018.62	391
2017-11-02	18.81	18.94	18.76	18.82	-0.05	-0.26	292463.0	5519581.04	176
2017-11-01	18.7	18.9	18.7	18.87	0.12	0.64	202021.0	3804706.14	194
2017-10-31	18.76	19.24	18.61	18.75	-0.15	-0.79	722313.0	13619136.36	642
2017-10-30	18.9	18.99	18.81	18.9	0.0	0.0	205247.0	3879098.06	143
2017-10-29	18.76	18.99	18.63	18.9	0.08	0.43	378887.0	7143754.78	253
2017-10-26	18.85	18.86	18.63	18.82	-0.1	-0.53	107770.0	2020590.42	134
2017-10-25	18.9	19.01	18.59	18.92	0.04	0.21	259410.0	4893379.1	238
2017-10-24	19.17	19.19	18.7	18.88	-0.25	-1.31	293750.0	5582794.6	323
2017-10-23	19.24	19.24	18.4	19.13	0.15	0.79	818962.0	15452535.6	734
2017-10-22	18.88	19.21	18.5	18.98	0.28	1.5	945269.0	17999525.36	692
2017-10-19	18.74	18.9	18.5	18.7	0.08	0.43	481280.0	8992736.14	484
2017-10-18	18.32	18.79	18.02	18.62	0.29	1.58	406713.0	7521604.46	423
2017-10-17	17.98	18.54	17.98	18.33	0.39	2.17	493760.0	9044043.24	487
2017-10-16	17.75	18.0	17.55	17.94	0.23	1.3	184244.0	3278113.52	191
2017-10-15	17.82	17.95	17.64	17.71	0.07	0.4	314212.0	5600949.34	267
2017-10-12	17.69	18.09	17.64	17.64	-0.22	-1.23	593215.0	10549058.2	319
2017-10-11	18.09	18.09	17.48	17.86	-0.28	-1.54	444537.0	7882927.78	291
2017-10-10	18.25	18.25	18.09	18.14	-0.18	-0.98	318605.0	5672935.28	205
2017-10-09	18.63	18.63	18.09	18.32	-0.35	-1.87	417279.0	7613978.96	325
2017-10-08	18.63	18.83	18.63	18.67	-0.05	-0.27	438912.0	8231206.68	337
2017-10-05	18.65	18.9	18.47	18.72	0.17	0.92	728329.0	13617281.4	555
2017-10-04	18.0	18.63	17.96	18.55	0.5	2.77	1118138.0	20472164.86	746
2017-10-03	17.96	18.22	17.69	18.05	0.21	1.18	910010.0	16393492.56	734
2017-10-02	17.19	18.0	17.19	17.84	0.68	3.96	1011170.0	17880635.36	872
2017-10-01	17.01	17.24	17.01	17.16	0.0	0.0	161752.0	2777496.1	129
2017-09-28	17.17	17.23	17.12	17.16	0.07	0.41	283288.0	4866815.14	181
2017-09-27	16.99	17.19	16.96	17.09	0.26	1.54	334718.0	5724484.98	304
2017-09-26	16.83	16.87	16.79	16.83	-0.06	-0.36	138579.0	2331069.64	137
2017-09-25	16.97	16.97	16.74	16.89	-0.08	-0.47	66856.0	1127024.3	88
2017-09-21	17.01	17.03	16.96	16.97	0.0	0.0	123285.0	2095100.2	97
2017-09-20	17.01	17.01	16.9	16.97	-0.1	-0.59	81851.0	1388371.9	102
2017-09-19	17.19	17.26	17.05	17.07	-0.05	-0.29	132994.0	2280434.64	147
2017-09-18	17.24	17.26	17.12	17.12	-0.12	-0.7	178527.0	3072629.7	137
2017-09-17	17.19	17.28	17.15	17.24	0.05	0.29	153492.0	2640078.6	120
2017-09-14	17.15	17.26	17.1	17.19	0.01	0.06	140606.0	2416744.4	103
2017-09-13	17.19	17.24	17.12	17.18	0.05	0.29	136555.0	2346720.9	117
2017-09-12	17.37	17.37	17.12	17.13	-0.15	-0.87	219993.0	3788867.78	203
2017-09-11	17.28	17.35	17.24	17.28	0.11	0.64	373774.0	6462038.5	282
2017-09-10	17.19	17.26	17.1	17.17	0.0	0.0	139250.0	2393255.92	122
2017-09-07	17.19	17.3	17.14	17.17	0.08	0.47	144791.0	2491518.22	127
2017-09-06	17.46	17.46	17.08	17.09	-0.15	-0.87	309995.0	5324131.36	230
2017-08-29	17.32	17.35	17.19	17.24	0.0	0.0	387719.0	6701231.18	262
2017-08-28	16.65	17.37	16.65	17.24	0.5	2.99	423735.0	7253036.6	434
2017-08-27	16.96	16.96	16.65	16.74	-0.2	-1.18	79000.0	1328587.3	133
2017-08-24	17.03	17.08	16.88	16.94	-0.12	-0.7	140450.0	2384402.14	126
2017-08-23	17.19	17.23	17.06	17.06	-0.05	-0.29	208859.0	3574419.66	164
2017-08-22	17.15	17.28	17.03	17.11	-0.01	-0.06	168106.0	2889649.1	176
2017-08-21	17.21	17.28	17.1	17.12	-0.05	-0.29	161765.0	2780831.18	149
2017-08-20	17.15	17.3	17.01	17.17	0.08	0.47	380447.0	6537289.56	289
2017-08-17	17.46	17.46	17.03	17.09	0.08	0.47	288324.0	4942261.7	232
2017-08-16	16.85	17.23	16.83	17.01	0.03	0.18	360136.0	6125335.48	324
2017-08-15	17.8	17.8	16.81	16.98	-0.89	-4.98	867824.0	14969065.9	692
2017-08-14	18.14	18.14	17.77	17.87	-0.3	-1.65	786637.0	14001805.42	399
2017-08-13	18.11	18.36	18.05	18.17	-0.02	-0.11	337323.0	6150377.92	215
2017-08-10	18.31	18.38	18.0	18.19	-0.22	-1.2	384773.0	6999672.42	369
2017-08-09	18.2	18.54	18.05	18.41	0.09	0.49	620114.0	11388794.8	479
2017-08-08	18.13	18.34	18.0	18.32	0.44	2.46	699970.0	12749483.28	557
2017-08-07	17.71	18.07	17.62	17.88	0.2	1.13	765582.0	13718852.96	569
2017-08-06	17.37	17.75	17.32	17.68	0.21	1.2	821484.0	14429455.16	577
2017-08-03	17.35	17.51	17.26	17.47	0.15	0.87	744256.0	12956806.52	490
2017-08-02	17.1	17.37	17.05	17.32	0.2	1.17	632405.0	10868683.2	480
2017-08-01	17.37	17.37	17.08	17.12	-0.25	-1.44	728954.0	12517529.92	534
2017-07-31	17.46	17.46	17.1	17.37	-0.01	-0.06	867544.0	14961705.94	680
2017-07-30	17.01	17.42	16.69	17.38	0.51	3.02	2519930.0	43149378.66	1816
2017-07-27	16.72	16.96	16.47	16.87	0.24	1.44	1140353.0	19097817.74	650
2017-07-26	16.74	16.87	16.58	16.63	0.04	0.24	715272.0	11955789.42	507
2017-07-25	16.29	16.72	16.29	16.59	0.3	1.84	1145993.0	18954595.56	681
2017-07-24	16.29	16.47	16.2	16.29	-0.02	-0.12	356414.0	5815801.78	275
2017-07-23	16.47	16.54	16.27	16.31	0.05	0.31	373116.0	6106178.4	285
2017-07-20	16.2	16.43	16.18	16.26	0.1	0.62	774716.0	12623896.48	617
2017-07-19	16.02	16.2	16.02	16.16	0.09	0.56	327418.0	5285000.1	287
2017-07-18	16.11	16.22	16.04	16.07	-0.01	-0.06	449977.0	7260235.68	367
2017-07-17	15.95	16.24	15.86	16.08	0.14	0.88	887028.0	14284010.44	686
2017-07-16	15.93	15.97	15.89	15.94	0.09	0.57	129874.0	2069370.42	149
2017-07-13	16.06	16.06	15.82	15.85	-0.12	-0.75	238009.0	3791903.24	221
2017-07-12	15.82	16.13	15.82	15.97	0.24	1.53	740673.0	11865219.76	592
2017-07-11	15.89	15.89	15.66	15.73	-0.16	-1.01	204665.0	3226671.6	200
2017-07-10	15.84	16.09	15.84	15.89	0.15	0.95	571555.0	9111819.74	421
2017-07-09	15.5	15.8	15.39	15.74	0.15	0.96	407663.0	6377546.02	346
2017-07-06	15.91	15.91	15.53	15.59	-0.3	-1.89	317737.0	4979937.94	262
2017-07-05	16.02	16.11	15.75	15.89	0.06	0.38	364309.0	5791927.2	359
2017-07-04	16.24	16.58	15.77	15.83	-0.37	-2.28	1406830.0	22817085.08	989
2017-07-03	14.96	16.25	14.96	16.2	1.35	9.09	1400493.0	22055673.32	955
2017-07-02	14.78	15.03	14.6	14.85	0.1	0.68	454042.0	6748026.44	265
2017-06-22	14.49	14.76	14.4	14.75	0.11	0.75	315872.0	4621676.64	261
2017-06-21	14.54	14.74	14.38	14.64	0.25	1.74	509616.0	7401539.36	372
2017-06-20	14.49	14.49	14.31	14.39	-0.01	-0.07	134965.0	1940797.02	163
2017-06-19	13.93	14.44	13.72	14.4	0.51	3.67	279645.0	3948897.72	345
2017-06-18	13.95	13.95	13.72	13.89	-0.02	-0.14	105193.0	1458658.68	98
2017-06-15	13.88	13.95	13.82	13.91	-0.05	-0.36	106726.0	1483231.4	94
2017-06-14	13.95	13.99	13.91	13.96	0.03	0.22	191626.0	2674213.42	150
2017-06-13	13.93	14.0	13.86	13.93	-0.01	-0.07	89849.0	1251601.3	106
2017-06-12	13.95	13.99	13.84	13.94	-0.01	-0.07	118033.0	1644795.26	129
2017-06-11	14.31	14.38	13.86	13.95	-0.45	-3.13	245270.0	3442370.26	250
2017-06-08	14.51	14.51	14.38	14.4	-0.11	-0.76	273376.0	3943770.76	217
2017-06-07	14.49	14.56	14.45	14.51	-0.01	-0.07	110183.0	1598087.64	117
2017-06-06	14.67	14.71	14.51	14.52	-0.15	-1.02	158651.0	2313217.78	127
2017-06-05	14.76	14.76	14.44	14.67	-0.02	-0.14	375044.0	5460324.92	180
2017-06-04	14.4	14.71	14.4	14.69	0.23	1.59	331032.0	4833243.84	243
2017-06-01	14.54	14.58	14.4	14.46	-0.15	-1.03	256992.0	3718180.75	217
2017-05-31	14.81	14.81	14.58	14.61	-0.06	-0.41	134263.0	1976502.0	115
2017-05-30	14.76	14.85	14.63	14.67	0.05	0.34	278432.0	4105828.75	166
2017-05-29	14.4	14.63	14.4	14.62	0.19	1.32	254935.0	3711520.3	128
2017-05-28	14.67	14.67	14.36	14.43	-0.22	-1.5	263714.0	3797233.15	171
2017-05-25	14.94	15.03	14.63	14.65	-0.29	-1.94	331859.0	4928600.2	252
2017-05-24	15.12	15.21	14.94	14.94	-0.27	-1.78	469901.0	7077074.9	284
2017-05-23	15.39	15.44	15.21	15.21	-0.26	-1.68	572701.0	8745413.5	352
2017-05-22	15.44	15.53	15.39	15.47	0.0	0.0	203299.0	3141273.15	162
2017-05-21	15.44	15.62	15.44	15.47	0.1	0.65	603104.0	9374373.35	380
2017-05-18	15.39	15.44	15.26	15.37	-0.06	-0.39	713884.0	10952566.1	496
2017-05-17	15.57	15.62	15.39	15.43	-0.14	-0.9	544235.0	8419740.4	386
2017-05-16	15.57	15.75	15.48	15.57	0.07	0.45	610048.0	9507760.7	438
2017-05-15	15.53	15.66	15.44	15.5	-0.02	-0.13	514167.0	7986702.85	443
2017-05-14	15.35	15.57	15.21	15.52	0.22	1.44	639440.0	9818642.7	468
2017-05-11	16.02	16.25	15.26	15.3	-0.47	-2.98	1350526.0	21188413.55	1284
2017-05-10	15.8	15.8	15.66	15.77	-0.01	-0.06	328821.0	5173144.05	302
2017-05-09	15.93	15.93	15.71	15.78	-0.04	-0.25	268521.0	4244912.2	233
2017-05-08	15.75	16.02	15.3	15.82	0.2	1.28	566440.0	8897475.05	527
2017-05-07	15.98	16.02	15.57	15.62	-0.41	-2.56	637457.0	10082228.95	519
2017-05-04	16.34	16.34	15.98	16.03	-0.29	-1.78	839715.0	13528900.8	756
2017-05-03	16.92	17.01	16.2	16.32	-0.58	-3.43	1855806.0	30755463.75	1162
2017-05-02	16.47	17.01	16.47	16.9	0.62	3.81	4953995.0	83028096.15	2257
2017-05-01	16.2	16.38	16.11	16.28	0.15	0.93	1621285.0	26360774.65	1061
2017-04-30	15.66	16.2	15.66	16.13	0.44	2.8	930802.0	14844784.0	584
2017-04-27	15.66	15.8	15.62	15.69	0.07	0.45	476103.0	7472138.25	317
2017-04-26	15.57	15.71	15.39	15.62	0.08	0.51	571053.0	8842690.8	349
2017-04-25	15.62	15.71	15.44	15.54	-0.08	-0.51	533791.0	8340981.35	345
2017-04-24	15.57	15.71	15.53	15.62	0.04	0.26	174303.0	2721747.3	170
2017-04-23	15.66	15.75	15.53	15.58	0.15	0.97	620479.0	9711214.35	360
2017-04-20	15.44	15.66	15.26	15.43	-0.09	-0.58	600774.0	9306079.9	437
2017-04-19	15.53	15.57	15.39	15.52	0.02	0.13	284712.0	4407836.05	252
2017-04-18	15.75	15.75	15.44	15.5	-0.12	-0.77	356720.0	5563535.75	318
2017-04-17	15.75	15.75	15.62	15.62	-0.09	-0.57	351880.0	5511367.95	272
2017-04-16	15.75	15.75	15.57	15.71	-0.03	-0.19	550974.0	8636424.9	307
2017-04-13	15.8	15.89	15.66	15.74	-0.06	-0.38	418688.0	6604280.8	301
2017-04-12	15.71	15.84	15.71	15.8	0.05	0.32	410867.0	6494462.55	300
2017-04-11	15.93	16.16	15.71	15.75	-0.18	-1.13	1038240.0	16495333.15	700
2017-04-10	15.84	16.2	15.84	15.93	0.13	0.82	1805933.0	28993608.35	1123
2017-04-09	15.75	15.89	15.66	15.8	0.14	0.89	1338731.0	21146519.85	716
2017-04-06	15.75	15.84	15.66	15.66	-0.15	-0.95	396836.0	6244574.3	282
2017-04-05	15.75	15.84	15.71	15.81	0.19	1.22	507324.0	7998941.65	365
2017-04-04	15.57	15.66	15.48	15.62	0.05	0.32	464554.0	7236061.85	309
2017-04-03	15.71	15.75	15.53	15.57	-0.14	-0.89	348345.0	5452121.9	306
2017-04-02	15.84	15.84	15.71	15.71	-0.06	-0.38	297263.0	4690740.6	266
2017-03-30	15.75	15.84	15.66	15.77	0.09	0.57	598494.0	9431032.05	439
2017-03-29	15.89	15.93	15.66	15.68	-0.07	-0.44	675578.0	10645995.05	580
2017-03-28	15.75	16.25	15.57	15.75	0.53	3.48	3227868.0	51468495.25	2239
2017-03-27	14.94	15.48	14.94	15.22	0.13	0.86	1114609.0	16987592.3	688
2017-03-26	15.17	15.26	15.03	15.09	0.01	0.07	701979.0	10640053.65	349
2017-03-23	14.99	15.17	14.94	15.08	0.15	1.0	709193.0	10671730.7	415
2017-03-22	15.08	15.08	14.9	14.93	-0.32	-2.1	902315.0	13500603.05	541
2017-03-21	15.21	15.66	15.17	15.25	0.08	0.53	1357305.0	20943753.5	920
2017-03-20	15.35	15.39	15.12	15.17	-0.09	-0.59	490632.0	7500996.05	386
2017-03-19	15.08	15.44	15.03	15.26	0.19	1.26	923575.0	14114978.0	667
2017-03-16	14.85	15.12	14.85	15.07	0.24	1.62	573071.0	8617082.65	365
2017-03-15	14.9	15.12	14.81	14.83	0.03	0.2	576496.0	8606314.35	453
2017-03-14	14.9	15.08	14.4	14.8	-0.2	-1.33	958839.0	14030048.8	766
2017-03-13	15.48	15.57	14.9	15.0	-0.4	-2.6	608687.0	9331985.9	506
2017-03-12	15.35	15.48	15.21	15.4	0.0	0.0	376434.0	5784137.4	365
2017-03-09	15.66	15.66	15.3	15.4	-0.32	-2.04	863481.0	13359290.65	639
2017-03-08	15.75	16.11	15.66	15.72	-0.01	-0.06	1558898.0	24736849.65	1024
2017-03-07	15.8	15.93	15.71	15.73	-0.01	-0.06	526259.0	8323603.45	325
2017-03-06	15.75	15.8	15.53	15.74	0.03	0.19	535461.0	8378346.65	394
2017-03-05	15.93	16.02	15.71	15.71	-0.23	-1.44	663528.0	10505761.85	423
2017-03-02	15.84	16.02	15.8	15.94	0.14	0.89	827620.0	13167948.95	499
2017-03-01	15.93	16.02	15.71	15.8	-0.06	-0.38	552889.0	8756918.35	417
2017-02-28	15.8	15.93	15.62	15.86	0.08	0.51	726786.0	11456469.8	561
2017-02-27	16.07	16.52	15.71	15.78	-0.19	-1.19	2205748.0	35590929.65	1506
2017-02-26	15.93	16.16	15.93	15.97	0.1	0.63	584251.0	9363433.05	438
2017-02-23	15.89	15.93	15.75	15.87	-0.07	-0.44	514199.0	8154380.25	462
2017-02-22	16.11	16.2	15.89	15.94	-0.04	-0.25	846695.0	13585861.65	501
2017-02-21	16.11	16.2	15.75	15.98	-0.14	-0.87	947966.0	15138151.75	734
2017-02-20	16.2	16.65	16.07	16.12	-0.04	-0.25	2807531.0	45914926.7	1395
2017-02-19	16.29	16.29	16.07	16.16	-0.09	-0.55	795994.0	12877375.9	483
2017-02-16	16.29	16.43	16.25	16.25	-0.03	-0.18	543499.0	8860026.7	367
2017-02-15	16.2	16.34	16.16	16.28	0.03	0.18	440389.0	7159868.15	333
2017-02-14	16.43	16.47	16.16	16.25	-0.07	-0.43	915696.0	14948788.5	575
2017-02-13	16.16	16.38	16.16	16.32	0.2	1.24	946768.0	15421325.6	584
2017-02-12	15.89	16.29	15.89	16.12	0.23	1.45	886186.0	14301878.95	627
2017-02-09	15.93	16.07	15.84	15.89	-0.13	-0.81	890254.0	14203487.95	638
2017-02-08	16.25	16.25	15.84	16.02	-0.25	-1.54	860697.0	13787326.45	664
2017-02-07	16.34	16.47	16.2	16.27	0.0	0.0	876062.0	14280620.85	652
2017-02-06	16.34	16.38	15.98	16.27	-0.07	-0.43	936668.0	15163404.95	757
2017-02-05	16.7	16.7	16.34	16.34	-0.27	-1.63	816314.0	13458423.05	664
2017-02-02	16.61	16.83	16.52	16.61	0.08	0.48	1241621.0	20685251.25	904
2017-02-01	16.61	16.65	16.47	16.53	-0.12	-0.72	869470.0	14403978.15	764
2017-01-31	16.65	16.74	16.47	16.65	0.2	1.22	1685100.0	28004122.15	1208
2017-01-30	16.83	16.83	16.38	16.45	-0.3	-1.79	918232.0	15271863.25	743
2017-01-29	16.88	16.88	16.56	16.75	-0.04	-0.24	1244150.0	20812936.55	861
2017-01-26	17.06	17.1	16.74	16.79	-0.18	-1.06	1779118.0	30110069.85	1137
2017-01-25	17.1	17.19	16.79	16.97	0.09	0.53	2711073.0	46070115.2	1896
2017-01-24	16.88	17.73	16.79	16.88	0.17	1.02	4206896.0	72705037.9	2663
2017-01-23	16.29	16.88	16.2	16.71	0.53	3.28	4467108.0	74139384.75	2386
2017-01-22	16.34	16.47	16.11	16.18	0.07	0.43	2147014.0	34941346.6	1197
2017-01-19	16.2	16.34	16.02	16.11	-0.08	-0.49	1035115.0	16732548.65	779
2017-01-18	16.7	16.7	16.16	16.19	-0.04	-0.25	2428785.0	39911877.95	1577
2017-01-17	15.62	16.52	15.26	16.23	0.79	5.12	3078286.0	49361265.05	2147
2017-01-16	15.84	15.84	15.35	15.44	-0.34	-2.15	1165879.0	18202041.8	1012
2017-01-15	15.66	16.02	15.39	15.78	0.23	1.48	1609272.0	25276933.8	1231
2017-01-12	15.98	16.11	15.35	15.55	-0.29	-1.83	1655238.0	26059690.1	1310
2017-01-11	16.07	16.43	15.8	15.84	-0.19	-1.19	2022744.0	32491667.6	1492
2017-01-10	16.47	16.52	15.89	16.03	-0.45	-2.73	2670192.0	43196411.5	1829
2017-01-09	16.38	17.1	16.34	16.48	0.03	0.18	4861732.0	81203460.95	3203
2017-01-08	16.97	17.01	16.34	16.45	-0.43	-2.55	1961885.0	32775977.15	1302
2017-01-05	17.01	17.37	16.7	16.88	-0.01	-0.06	3885718.0	66080468.0	2692
2017-01-04	16.61	17.78	16.38	16.89	0.36	2.18	8203024.0	140761302.75	5062
2017-01-03	16.52	16.88	16.2	16.53	-0.29	-1.72	6781159.0	111837142.65	3966
2017-01-02	19.44	19.44	16.74	16.82	-1.77	-9.52	12138947.0	221080684.85	7662
2017-01-01	17.1	18.59	17.1	18.59	1.68	9.93	4426591.0	79500360.7	1848
2016-12-29	16.02	17.19	16.02	16.91	0.76	4.71	7922656.0	132927185.6	4170
2016-12-28	15.39	16.61	15.39	16.15	0.98	6.46	8735205.0	140976963.85	4411
2016-12-27	13.95	15.17	13.95	15.17	1.38	10.01	7608045.0	113279467.4	2608
2016-12-26	13.64	13.91	13.55	13.79	0.21	1.55	1773046.0	24280853.05	797
2016-12-25	13.41	13.59	13.32	13.58	0.36	2.72	1278766.0	17269068.25	519
2016-12-22	13.01	13.23	12.92	13.22	0.22	1.69	942688.0	12329849.55	443
2016-12-21	13.05	13.19	12.83	13.0	-0.05	-0.38	838886.0	10896352.6	437
2016-12-20	13.1	13.28	12.78	13.05	-0.22	-1.66	1415778.0	18416975.6	628
2016-12-19	13.59	13.64	13.23	13.27	-0.27	-1.99	1093360.0	14717320.4	584
2016-12-18	13.41	13.59	13.32	13.54	0.34	2.58	1242941.0	16766801.95	635
2016-12-15	12.87	13.28	12.6	13.2	0.24	1.85	1250929.0	16204871.05	680
2016-12-14	13.32	13.5	12.92	12.96	-0.39	-2.92	1187857.0	15724985.1	673
2016-12-13	13.46	13.55	13.14	13.35	-0.17	-1.26	1883370.0	25123628.85	843
2016-12-12	14.04	14.18	13.5	13.52	-0.5	-3.57	3091347.0	42838875.4	1344
2016-12-11	13.64	14.09	13.64	14.02	0.48	3.55	2324819.0	32274801.25	1124
2016-12-08	13.55	13.77	13.5	13.54	0.01	0.07	2039212.0	27717787.75	681
2016-12-07	13.64	13.64	13.41	13.53	-0.05	-0.37	2383364.0	32227044.5	866
2016-12-06	13.41	13.64	13.32	13.58	0.26	1.95	3016802.0	40671056.85	1194
2016-12-05	13.05	13.5	12.92	13.32	0.19	1.45	2214620.0	29390971.15	907
2016-12-04	13.32	13.32	13.01	13.13	0.02	0.15	1564410.0	20616824.9	772
2016-12-01	12.87	13.23	12.87	13.11	0.28	2.18	2663686.0	34898856.65	1077
2016-11-30	12.65	13.05	12.65	12.83	0.26	2.07	2804659.0	36040290.5	1152
2016-11-29	12.87	12.92	12.42	12.57	-0.27	-2.1	1539386.0	19551345.4	697
2016-11-28	12.6	12.92	12.56	12.84	0.25	1.99	1602502.0	20465997.2	804
2016-11-27	12.42	12.78	12.38	12.59	0.01	0.08	858485.0	10871018.7	446
2016-11-24	12.87	12.92	12.33	12.58	-0.15	-1.18	1893779.0	23989565.3	952
2016-11-23	12.42	12.96	12.42	12.73	0.29	2.33	3268411.0	41499501.2	1458
2016-11-22	12.02	12.51	11.97	12.44	0.47	3.93	2353355.0	28842272.2	926
2016-11-21	11.97	12.11	11.88	11.97	0.04	0.34	1440013.0	17268622.65	551
2016-11-20	11.97	12.11	11.75	11.93	-0.06	-0.5	1122780.0	13377747.1	439
2016-11-17	12.02	12.11	11.79	11.99	0.09	0.76	1272102.0	15218733.65	605
2016-11-16	11.43	11.93	11.43	11.9	0.59	5.22	1252936.0	14694198.75	572
2016-11-15	11.52	11.66	10.89	11.31	-0.18	-1.57	1144667.0	12996804.9	632
2016-11-14	12.02	12.06	11.39	11.49	-0.41	-3.45	1717957.0	20179037.35	810
2016-11-13	11.48	12.06	11.48	11.9	0.42	3.66	1032635.0	12253088.55	573
2016-11-10	11.25	11.57	11.25	11.48	0.27	2.41	1367395.0	15655055.55	504
2016-11-09	10.71	11.25	10.35	11.21	0.03	0.27	1845730.0	20222070.35	786
2016-11-08	11.07	11.25	11.03	11.18	0.18	1.64	1170444.0	13051848.65	552
2016-11-07	10.94	11.07	10.89	11.0	0.14	1.29	832181.0	9154228.75	378
2016-11-06	10.62	11.03	10.62	10.86	0.18	1.69	841786.0	9134159.6	398
2016-11-03	10.58	10.76	10.58	10.68	0.12	1.14	549309.0	5857215.65	282
2016-11-02	10.71	10.76	10.44	10.56	-0.25	-2.31	718033.0	7618523.6	345
2016-11-01	10.76	10.89	10.67	10.81	0.12	1.12	1098386.0	11856906.4	415
2016-10-31	10.71	10.85	10.58	10.69	0.11	1.04	1050978.0	11282411.55	478
2016-10-30	10.58	10.71	10.53	10.58	-0.05	-0.47	659911.0	7023990.9	293
2016-10-27	10.58	10.71	10.53	10.63	-0.01	-0.09	605846.0	6430610.3	278
2016-10-26	10.62	10.71	10.44	10.64	0.05	0.47	1112782.0	11806569.5	435
2016-10-25	10.53	10.76	10.53	10.59	0.04	0.38	836525.0	8890825.05	390
2016-10-24	10.4	10.62	10.26	10.55	0.17	1.64	1015912.0	10646412.0	449
2016-10-23	10.17	10.49	10.17	10.38	0.25	2.47	987081.0	10216617.2	495
2016-10-20	9.9	10.26	9.86	10.13	0.26	2.63	1315492.0	13242439.95	538
2016-10-19	9.95	9.95	9.59	9.87	0.26	2.71	634854.0	6233754.95	402
2016-10-18	9.9	10.04	9.45	9.61	-0.39	-3.9	867060.0	8484533.9	509
2016-10-17	9.95	10.08	9.86	10.0	0.05	0.5	974776.0	9708608.85	416
2016-10-16	10.04	10.17	9.86	9.95	-0.03	-0.3	1080479.0	10819448.65	497
2016-10-13	9.99	10.22	9.9	9.98	-0.02	-0.2	1288890.0	12938219.25	514
2016-10-12	9.9	10.13	9.86	10.0	0.09	0.91	1282115.0	12815826.45	498
2016-10-11	9.81	10.04	9.81	9.91	0.24	2.48	1794458.0	17807176.9	730
2016-10-10	9.63	9.86	9.45	9.67	-0.01	-0.1	1277435.0	12380775.8	603
2016-10-09	10.13	10.17	9.63	9.68	-0.4	-3.97	1284323.0	12798284.4	538
2016-10-06	10.17	10.26	9.99	10.08	0.01	0.1	1996464.0	20152688.6	793
2016-10-05	10.22	10.35	10.08	10.07	-0.08	-0.79	1610923.0	16329069.55	601
2016-10-04	9.99	10.22	9.9	10.15	0.18	1.81	782072.0	7860940.2	343
2016-10-03	9.86	10.31	9.36	9.97	0.16	1.63	944288.0	9301166.85	563
2016-10-02	10.85	10.89	9.77	9.81	-1.0	-9.25	1052346.0	10901382.3	631
2016-09-29	10.8	11.12	10.26	10.81	-0.11	-1.01	1470415.0	15863231.65	859
2016-09-28	12.02	12.42	10.89	10.92	-1.17	-9.68	1013121.0	11419576.55	502
2016-09-27	12.6	12.96	11.97	12.09	-0.95	-7.29	429778.0	5336188.65	372
2016-09-26	13.05	13.1	12.96	13.04	0.05	0.38	215420.0	2808726.7	142
2016-09-25	13.05	13.05	12.83	12.99	-0.11	-0.84	195039.0	2531608.45	140
2016-09-21	13.14	13.14	13.01	13.1	0.07	0.54	339532.0	4435285.1	196
2016-09-20	12.83	13.1	12.6	13.03	0.23	1.8	361702.0	4663160.6	209
2016-09-19	13.5	13.68	12.51	12.8	-0.6	-4.48	529548.0	6807699.15	348
2016-09-18	13.5	13.64	13.41	13.4	-0.33	-2.4	317307.0	4283623.8	203
2016-09-08	13.68	13.82	13.59	13.73	0.1	0.73	260404.0	3560948.6	184
2016-09-07	13.73	13.73	13.5	13.63	-0.1	-0.73	209605.0	2850564.65	158
2016-09-06	13.86	13.86	13.68	13.73	-0.08	-0.58	298409.0	4114976.7	269
2016-09-05	13.59	13.86	13.55	13.81	0.29	2.14	444758.0	6093585.35	290
2016-09-04	13.28	13.55	13.28	13.52	0.32	2.42	363257.0	4891460.05	211
2016-09-01	13.68	13.68	13.05	13.2	-0.54	-3.93	482207.0	6439325.5	373
2016-08-31	13.95	13.95	13.68	13.74	-0.17	-1.22	330243.0	4554265.9	233
2016-08-30	13.82	14.0	13.77	13.91	0.15	1.09	360263.0	5009727.95	257
2016-08-29	13.95	14.09	13.68	13.76	-0.21	-1.5	601808.0	8380201.75	395
2016-08-28	13.86	14.04	13.82	13.97	0.26	1.9	523889.0	7296093.4	287
2016-08-25	13.68	14.04	13.5	13.71	-0.29	-2.07	818860.0	11209578.0	509
2016-08-24	14.4	14.72	13.59	14.0	-0.28	-1.96	863478.0	12480825.95	511
2016-08-23	14.04	14.36	14.04	14.28	0.21	1.49	251739.0	3586408.3	177
2016-08-22	14.22	14.22	13.95	14.07	-0.23	-1.61	215698.0	3035486.6	264
2016-08-21	14.49	14.58	14.27	14.3	-0.11	-0.76	566800.0	8173488.9	347
2016-08-18	14.31	14.45	13.77	14.41	0.15	1.05	797540.0	11307887.15	469
2016-08-17	14.67	14.85	14.22	14.26	-0.34	-2.33	836971.0	12248129.2	491
2016-08-16	14.63	14.81	14.54	14.6	0.0	0.0	200699.0	2940377.75	165
2016-08-15	14.76	14.76	14.58	14.6	-0.15	-1.02	171045.0	2510115.8	147
2016-08-14	14.63	14.85	14.63	14.75	0.1	0.68	364455.0	5375133.25	231
2016-08-11	14.67	14.9	14.58	14.65	-0.07	-0.48	521843.0	7678624.35	334
2016-08-10	14.54	14.76	14.49	14.72	0.22	1.52	499079.0	7291766.55	316
2016-08-09	14.49	14.54	14.4	14.5	0.06	0.42	336787.0	4879174.65	230
2016-08-08	14.4	14.54	14.36	14.44	0.09	0.63	451119.0	6517544.8	294
2016-08-07	14.4	14.49	14.27	14.35	-0.01	-0.07	185669.0	2676097.2	152
2016-08-04	14.45	14.63	14.31	14.36	0.12	0.84	604055.0	8745511.9	381
2016-08-03	14.4	14.4	14.13	14.24	0.03	0.21	472637.0	6728307.7	312
2016-08-02	14.04	14.36	13.91	14.21	0.09	0.64	271586.0	3835204.95	235
2016-08-01	14.09	14.22	14.0	14.12	0.18	1.29	176978.0	2497508.8	164
2016-07-31	14.22	14.31	13.59	13.94	-0.33	-2.31	384469.0	5349859.5	283
2016-07-28	14.45	14.49	14.13	14.27	-0.06	-0.42	463220.0	6629253.75	320
2016-07-27	14.4	14.4	14.22	14.33	-0.06	-0.42	185973.0	2665887.45	140
2016-07-26	14.67	14.67	14.36	14.39	-0.24	-1.64	242440.0	3503764.7	233
2016-07-25	14.67	14.76	14.49	14.63	-0.06	-0.41	292443.0	4277265.0	256
2016-07-24	14.85	14.9	14.67	14.69	-0.24	-1.61	402546.0	5942754.25	266
2016-07-21	15.62	15.62	14.85	14.93	-0.6	-3.86	771690.0	11745112.35	492
2016-07-20	15.26	15.8	15.26	15.53	0.16	1.04	885690.0	13823460.0	537
2016-07-19	15.35	15.39	15.12	15.37	0.11	0.72	254186.0	3880498.25	174
2016-07-18	15.48	15.48	15.17	15.26	-0.16	-1.04	482723.0	7393361.8	297
2016-07-17	15.44	15.57	15.3	15.42	0.02	0.13	410687.0	6331776.1	264
2016-07-14	15.21	15.48	15.17	15.4	0.11	0.72	594715.0	9124935.25	379
2016-07-13	14.94	15.44	14.9	15.29	0.41	2.76	1124258.0	17099493.9	570
2016-07-12	14.81	14.94	14.76	14.88	0.08	0.54	454169.0	6760856.7	288
2016-07-11	14.67	14.85	14.67	14.8	0.16	1.09	624530.0	9228375.05	276
2016-07-10	14.49	14.76	14.49	14.64	0.13	0.9	479890.0	7038841.1	218
2016-06-30	14.67	14.81	14.49	14.51	-0.06	-0.41	576108.0	8419898.7	305
2016-06-29	14.49	14.67	14.45	14.57	0.14	0.97	686375.0	10005796.8	283
2016-06-28	14.36	14.54	14.36	14.43	0.07	0.49	507849.0	7336878.1	276
2016-06-27	14.36	14.67	14.31	14.36	0.07	0.49	764742.0	11101371.6	343
2016-06-26	13.5	14.31	13.5	14.29	-0.23	-1.58	660768.0	9225395.85	353
2016-06-23	14.45	14.54	14.4	14.52	0.0	0.0	302647.0	4384329.7	149
2016-06-22	14.63	14.63	14.49	14.52	-0.02	-0.14	164978.0	2397302.95	135
2016-06-21	14.54	14.63	14.45	14.54	0.08	0.55	371271.0	5406302.15	204
2016-06-20	14.45	14.54	14.4	14.46	-0.05	-0.34	317023.0	4587673.85	182
2016-06-19	14.49	14.67	14.49	14.51	0.14	0.97	411874.0	5999140.0	238
2016-06-16	14.4	14.54	14.31	14.37	-0.17	-1.17	582252.0	8404194.35	348
2016-06-15	14.76	14.9	14.4	14.54	-0.19	-1.29	814317.0	11968364.1	507
2016-06-14	14.76	14.85	14.63	14.73	0.0	0.0	535730.0	7892302.05	354
2016-06-13	14.49	14.81	14.49	14.73	0.18	1.24	657551.0	9655032.05	456
2016-06-12	14.63	14.67	14.54	14.55	-0.11	-0.75	428928.0	6255496.55	300
2016-06-09	14.67	14.9	14.54	14.66	-0.13	-0.88	890771.0	13122543.3	534
2016-06-08	14.72	15.17	14.54	14.79	0.04	0.27	1418079.0	21104278.35	931
2016-06-07	14.0	14.94	13.95	14.75	0.77	5.51	3523747.0	51160532.2	1451
2016-06-06	13.86	14.0	13.77	13.98	0.08	0.58	404645.0	5630150.7	218
2016-06-05	14.18	14.27	13.86	13.9	-0.24	-1.7	898581.0	12690927.2	430
2016-06-02	14.18	14.36	14.09	14.14	0.0	0.0	1283089.0	18259711.0	623
2016-06-01	14.18	14.31	14.04	14.14	-0.04	-0.28	577329.0	8165848.6	425
2016-05-31	14.0	14.4	13.91	14.18	0.18	1.29	720695.0	10164916.05	470
2016-05-30	14.58	14.63	13.86	14.0	-0.54	-3.71	1551521.0	21890009.35	893
2016-05-29	14.54	14.94	14.49	14.54	0.1	0.69	2817836.0	41346358.1	1531
2016-05-26	14.09	15.08	13.95	14.44	0.5	3.59	7244395.0	105373096.25	3266
2016-05-25	14.04	14.13	13.82	13.94	0.12	0.87	1406283.0	19618549.5	716
2016-05-24	13.86	14.04	13.41	13.82	0.0	0.0	1568665.0	21465479.55	952
2016-05-23	15.3	15.3	13.82	13.82	-1.49	-9.73	2531974.0	36242905.6	1319
2016-05-22	15.48	15.48	15.3	15.31	-0.09	-0.58	702031.0	10792399.85	350
2016-05-19	15.53	15.71	15.35	15.4	-0.15	-0.96	1522520.0	23587497.8	802
2016-05-18	15.48	15.84	15.48	15.55	0.06	0.39	1572832.0	24600466.2	781
2016-05-17	15.39	15.57	15.39	15.49	0.14	0.91	851078.0	13178409.5	406
2016-05-16	15.39	15.53	15.26	15.35	-0.16	-1.03	784718.0	12076343.2	443
2016-05-15	15.53	15.62	15.39	15.51	-0.03	-0.19	820653.0	12723623.05	480
2016-05-12	15.71	15.75	15.53	15.54	-0.1	-0.64	998162.0	15603390.95	593
2016-05-11	15.75	15.98	15.57	15.64	-0.06	-0.38	2464579.0	38898074.15	1258
2016-05-10	15.57	15.98	15.53	15.7	0.26	1.68	4754020.0	74837862.45	2172
2016-05-09	15.44	15.57	15.35	15.44	0.09	0.59	511780.0	7896526.85	341
2016-05-08	15.44	15.53	15.35	15.35	0.08	0.52	873885.0	13489580.95	489
2016-05-05	15.3	15.44	15.26	15.27	0.09	0.59	869669.0	13315035.45	458
2016-05-04	15.35	15.57	15.12	15.18	-0.2	-1.3	1452780.0	22261692.85	723
2016-05-03	15.84	15.93	15.21	15.38	-0.47	-2.97	1597674.0	24826502.45	854
2016-05-02	16.02	16.02	15.71	15.85	-0.09	-0.56	1530260.0	24223135.3	719
2016-05-01	15.8	16.02	15.8	15.94	0.18	1.14	1315836.0	20957331.55	697
2016-04-28	16.07	16.34	15.71	15.76	-0.19	-1.19	2221010.0	35647222.9	1093
2016-04-27	15.75	16.11	15.75	15.95	0.3	1.92	2497708.0	39865735.85	1177
2016-04-26	15.44	15.8	15.3	15.65	0.22	1.43	2355843.0	36816575.2	1198
2016-04-25	15.39	15.71	15.35	15.43	0.07	0.46	2203432.0	34090248.2	895
2016-04-24	15.39	15.53	15.3	15.36	0.1	0.66	2372911.0	36564637.95	1123
2016-04-21	15.17	15.39	14.99	15.26	-0.07	-0.46	2483207.0	37648772.8	1780
2016-04-20	15.3	15.53	15.12	15.33	-0.08	-0.52	1121498.0	17212774.6	638
2016-04-19	15.44	15.71	15.35	15.41	0.13	0.85	1803763.0	27970059.1	829
2016-04-18	14.94	15.35	14.85	15.28	0.14	0.92	1174458.0	17715291.8	707
2016-04-17	15.08	15.53	15.08	15.14	0.08	0.53	2111067.0	32227042.25	1194
2016-04-14	15.21	15.21	15.03	15.06	-0.28	-1.83	979917.0	14814171.45	656
2016-04-13	15.21	15.57	15.21	15.34	0.17	1.12	2166037.0	33285385.0	1039
2016-04-12	14.76	15.21	14.76	15.17	0.44	2.99	1144039.0	17175675.6	529
2016-04-11	14.99	15.08	14.72	14.73	-0.26	-1.73	997707.0	14848801.2	460
2016-04-10	15.08	15.17	14.9	14.99	0.16	1.08	927626.0	13954128.7	425
2016-04-07	14.85	15.08	14.81	14.83	0.11	0.75	1168574.0	17405372.45	562
2016-04-06	14.76	15.17	14.58	14.72	0.05	0.34	2139550.0	31886851.8	912
2016-04-05	14.54	14.72	14.31	14.67	0.12	0.82	1787847.0	25999304.05	797
2016-04-04	14.22	14.63	14.22	14.55	0.25	1.75	1069427.0	15431557.9	539
2016-04-03	14.45	14.67	14.04	14.3	-0.44	-2.99	1334536.0	19121031.55	651
2016-03-31	14.67	14.85	14.45	14.74	-0.02	-0.14	1151742.0	16941853.0	555
2016-03-30	14.76	14.85	14.45	14.76	0.1	0.68	1353534.0	19840927.05	650
2016-03-29	15.3	15.3	14.58	14.66	-0.59	-3.87	1408681.0	20929924.9	738
2016-03-28	15.48	15.48	15.08	15.25	-0.03	-0.2	723022.0	11031169.45	491
2016-03-27	14.94	15.48	14.94	15.28	0.29	1.93	2164903.0	32980653.9	1008
2016-03-24	15.21	15.3	14.94	14.99	-0.4	-2.6	809354.0	12211548.7	599
2016-03-23	15.66	15.71	15.35	15.39	-0.28	-1.79	972111.0	15105334.65	613
2016-03-22	15.71	15.8	15.3	15.67	-0.12	-0.76	1989537.0	30994860.65	1135
2016-03-21	16.2	16.25	15.71	15.79	-0.37	-2.29	1541841.0	24696669.9	819
2016-03-20	16.2	16.25	16.02	16.16	0.14	0.87	1130725.0	18250931.2	533
2016-03-17	15.98	16.34	15.84	16.02	0.28	1.78	2483390.0	40004761.15	1185
2016-03-16	15.62	15.8	15.44	15.74	0.3	1.94	1596096.0	24914624.15	846
2016-03-15	15.17	15.8	15.03	15.44	0.22	1.45	2379353.0	36632503.95	1369
2016-03-14	15.57	15.89	15.12	15.22	-0.27	-1.74	3116440.0	48321086.15	1495
2016-03-13	15.03	15.75	14.94	15.49	0.6	4.03	3154423.0	48259083.2	1410
2016-03-10	15.08	15.21	14.76	14.89	-0.08	-0.53	2002446.0	29890583.8	1034
2016-03-09	14.85	15.3	14.72	14.97	0.16	1.08	3471249.0	52290114.9	1788
2016-03-08	14.76	15.08	14.63	14.81	0.11	0.75	2943401.0	43810452.25	1409
2016-03-07	14.58	14.81	14.4	14.7	0.16	1.1	2798581.0	40945289.25	1223
2016-03-06	14.58	14.76	14.49	14.54	0.17	1.18	1736378.0	25331063.35	785
2016-03-03	14.76	14.76	14.31	14.37	-0.11	-0.76	1505282.0	21735665.65	874
2016-03-02	14.4	14.94	14.31	14.48	0.22	1.54	4557217.0	66714640.65	2012
2016-03-01	14.31	14.49	14.22	14.26	0.11	0.78	1376508.0	19730954.4	711
2016-02-29	14.45	14.49	14.13	14.15	-0.21	-1.46	1269818.0	18160720.3	664
2016-02-28	14.27	14.45	14.22	14.36	0.41	2.94	1099652.0	15765866.45	577
2016-02-25	13.95	14.22	13.73	13.95	0.05	0.36	1334570.0	18638302.15	769
2016-02-24	13.95	14.54	13.82	13.9	-0.33	-2.32	1905616.0	27209809.7	1048
2016-02-23	13.77	14.36	13.68	14.23	0.51	3.72	2397872.0	33870313.9	1326
2016-02-22	13.5	13.86	13.5	13.72	0.33	2.46	1507173.0	20586135.9	743
2016-02-21	13.23	13.55	13.1	13.39	0.24	1.83	1574504.0	21085831.5	810
2016-02-18	13.19	13.28	13.01	13.15	0.2	1.54	1096022.0	14416297.45	770
2016-02-17	12.65	13.1	12.6	12.95	0.13	1.01	1227598.0	15853504.75	837
2016-02-16	12.96	13.14	12.38	12.82	0.29	2.31	1624109.0	20657385.7	1056
2016-02-15	11.61	12.65	11.52	12.53	0.99	8.58	1882068.0	22691576.35	1117
2016-02-14	13.19	13.28	11.52	11.54	-1.22	-9.56	2887013.0	35251193.6	1534
2016-02-11	13.59	14.22	12.69	12.76	-0.7	-5.2	3922969.0	53433656.05	2034
2016-02-10	13.28	13.73	13.01	13.46	0.12	0.9	1911852.0	25498764.95	1079
2016-02-09	13.41	14.04	13.28	13.34	-0.12	-0.89	2857169.0	39089872.7	1274
2016-02-08	13.82	14.18	13.14	13.46	-0.33	-2.39	1596371.0	21690348.45	908
2016-02-07	14.18	14.54	13.68	13.79	-0.34	-2.41	1059482.0	14950784.6	733
2016-02-04	14.49	14.94	14.09	14.13	0.15	1.07	2459970.0	35597976.35	1404
2016-02-03	12.96	14.27	12.87	13.98	0.99	7.62	1885190.0	25205065.5	893
2016-02-02	13.5	13.59	12.92	12.99	-0.56	-4.13	1592249.0	21318472.8	885
2016-02-01	13.32	13.77	13.23	13.55	0.13	0.97	1962925.0	26641434.45	847
2016-01-31	13.68	13.91	13.37	13.42	0.1	0.75	1431748.0	19547342.25	811
2016-01-28	12.69	13.41	12.69	13.32	0.72	5.71	1963567.0	25680614.6	942
2016-01-27	12.56	13.05	12.42	12.6	0.22	1.78	2149616.0	27185774.25	1063
2016-01-26	11.75	12.47	11.75	12.38	0.19	1.56	1103650.0	13405572.55	681
2016-01-25	11.97	12.24	11.75	12.19	0.17	1.41	1247746.0	14974252.05	782
2016-01-24	12.6	12.69	11.97	12.02	0.25	2.12	1331497.0	16508056.5	1450
2016-01-21	11.34	11.97	11.34	11.77	0.09	0.77	1669724.0	19557261.05	986
2016-01-20	12.38	12.38	11.57	11.68	-1.14	-8.89	1924303.0	22714810.9	990
2016-01-19	12.78	12.96	12.56	12.82	0.26	2.07	3463282.0	44178056.85	1607
2016-01-18	12.11	13.05	11.97	12.56	0.36	2.95	1383284.0	17229890.55	833
2016-01-17	12.2	12.42	12.2	12.2	-1.35	-9.96	2008398.0	24522593.85	774
2016-01-14	14.81	14.81	13.55	13.55	-1.48	-9.85	1913702.0	26206216.5	778
2016-01-13	15.57	15.84	14.9	15.03	-0.45	-2.91	1307781.0	20118012.35	703
2016-01-12	14.94	15.84	14.94	15.48	-0.47	-2.95	866137.0	13417002.3	587
2016-01-11	14.94	16.02	14.94	15.95	0.41	2.64	1434623.0	22382109.8	865
2016-01-10	17.06	17.28	15.48	15.54	-1.61	-9.39	1584706.0	26261613.25	1086
2016-01-07	18.54	18.54	17.1	17.15	-1.82	-9.59	2045333.0	36295655.7	1298
2016-01-06	19.71	19.71	18.36	18.97	-0.74	-3.75	1007970.0	19308586.6	706
2016-01-05	19.8	19.8	19.35	19.71	0.08	0.41	628717.0	12314979.75	493
2016-01-04	20.16	20.3	19.62	19.63	-0.54	-2.68	1107554.0	22102470.8	768
2016-01-03	20.07	20.34	19.98	20.17	0.15	0.75	988960.0	19956048.75	656
2015-12-31	19.8	20.12	19.8	20.02	-0.12	-0.6	542035.0	10833364.95	477
2015-12-30	20.39	20.48	20.07	20.14	-0.2	-0.98	927534.0	18792529.4	654
2015-12-29	19.71	20.52	19.67	20.34	0.39	1.95	2170912.0	43751195.25	1395
2015-12-28	19.62	20.07	19.62	19.95	0.15	0.76	925280.0	18375730.55	649
2015-12-27	20.16	20.16	19.31	19.8	-0.23	-1.15	802345.0	15796849.9	655
2015-12-24	20.07	20.39	19.98	20.03	0.06	0.3	1007369.0	20295324.7	659
2015-12-23	20.93	21.02	19.85	19.97	-0.6	-2.92	1485933.0	30525713.45	1123
2015-12-22	20.48	20.75	20.43	20.57	0.35	1.73	1075000.0	22128737.35	719
2015-12-21	20.03	20.52	20.03	20.22	0.36	1.81	1493271.0	30318722.9	986
2015-12-20	19.35	20.16	19.22	19.86	0.39	2.0	1820797.0	35932844.15	1131
2015-12-17	19.08	19.85	19.08	19.47	0.47	2.47	1657359.0	32310527.2	1100
2015-12-16	19.26	19.26	18.99	19.0	-0.13	-0.68	888416.0	16976115.95	629
2015-12-15	19.26	19.4	18.81	19.13	0.25	1.32	1157222.0	22162092.75	849
2015-12-14	19.8	19.98	18.72	18.88	-0.57	-2.93	1372726.0	26879218.9	956
2015-12-13	18.9	19.71	18.9	19.45	-0.38	-1.92	1247894.0	24032404.35	728
2015-12-10	20.48	20.61	19.76	19.83	-0.71	-3.46	994666.0	20092177.2	814
2015-12-09	20.79	21.06	20.48	20.54	-0.32	-1.53	1120672.0	23240426.25	915
2015-12-08	21.87	21.87	20.7	20.86	-1.36	-6.12	1700575.0	36137902.5	1340
2015-12-07	22.86	23.13	22.1	22.22	-0.55	-2.42	1830298.0	41458386.05	1194
2015-12-06	22.5	22.86	22.37	22.77	0.44	1.97	1319031.0	29819370.6	910
2015-12-03	22.23	23.04	22.19	22.33	0.0	0.0	2234170.0	50646391.55	1652
2015-12-02	22.59	22.59	22.14	22.33	-0.31	-1.37	1640956.0	36624932.8	1244
2015-12-01	22.68	22.95	22.5	22.64	-0.03	-0.13	805920.0	18254630.1	687
2015-11-30	23.22	23.22	22.5	22.67	-0.51	-2.2	1349498.0	30696178.8	1128
2015-11-29	23.4	23.67	23.13	23.18	-0.21	-0.9	815242.0	19060401.7	678
2015-11-26	23.76	23.94	23.22	23.39	-0.37	-1.56	1140520.0	26881939.7	803
2015-11-25	23.85	24.21	23.67	23.76	0.12	0.51	2034295.0	48627306.8	1213
2015-11-24	23.49	24.12	23.49	23.64	0.24	1.03	2409527.0	57382794.5	1355
2015-11-23	23.76	23.94	23.22	23.4	-0.18	-0.76	2088154.0	49165429.5	1491
2015-11-22	23.85	24.03	23.58	23.58	-0.32	-1.34	1683103.0	40015623.1	1354
2015-11-19	23.85	24.39	23.67	23.9	0.45	1.92	3734478.0	89710928.4	2223
2015-11-18	23.04	23.76	22.46	23.45	0.71	3.12	3343882.0	76974670.05	2321
2015-11-17	22.95	24.03	22.5	22.74	0.59	2.66	5036759.0	116485936.6	3593
2015-11-16	22.32	22.68	21.6	22.15	-0.21	-0.94	3362026.0	74434997.85	2311
2015-11-15	22.5	23.4	22.05	22.36	-0.49	-2.14	6167824.0	140681961.6	4106
2015-11-12	21.06	22.86	21.06	22.85	2.02	9.7	7744466.0	174805237.95	3596
2015-11-11	20.97	21.24	20.75	20.83	-0.14	-0.67	798410.0	16825925.65	519
2015-11-10	20.93	21.06	20.84	20.97	0.11	0.53	684241.0	14315255.55	520
2015-11-09	20.97	20.97	20.7	20.86	0.18	0.87	996972.0	20798466.3	688
2015-11-08	20.52	21.06	20.48	20.68	0.25	1.22	1807831.0	37447455.75	1082
2015-11-05	20.75	20.75	20.21	20.43	-0.16	-0.78	1121802.0	22892838.45	728
2015-11-04	20.07	20.66	19.76	20.59	0.86	4.36	2076345.0	42125990.05	1056
2015-11-03	20.16	20.25	19.67	19.73	-0.32	-1.6	670784.0	13379708.7	480
2015-11-02	19.89	20.43	19.89	20.05	0.21	1.06	876855.0	17677151.15	561
2015-11-01	19.89	20.21	19.71	19.84	-0.3	-1.49	778181.0	15467233.15	607
2015-10-29	20.39	20.66	20.03	20.14	0.15	0.75	1516516.0	30870307.0	1021
2015-10-28	20.16	20.39	19.22	19.99	0.01	0.05	1843444.0	36500950.25	1311
2015-10-27	21.24	21.56	19.53	19.98	-1.16	-5.49	2153611.0	45047828.9	1350
2015-10-26	20.25	21.33	20.25	21.14	0.97	4.81	1843719.0	38616673.5	1307
2015-10-25	20.25	20.52	20.12	20.17	0.2	1.0	642310.0	13056080.0	462
2015-10-22	19.98	20.66	19.8	19.97	-0.55	-2.68	934910.0	18800406.75	626
2015-10-21	20.75	20.93	20.48	20.52	-0.31	-1.49	780399.0	16129531.4	563
2015-10-20	21.29	21.29	20.79	20.83	-0.32	-1.51	523295.0	10991691.0	444
2015-10-19	20.97	21.33	20.93	21.15	0.25	1.2	820218.0	17353157.1	477
2015-10-18	20.43	20.97	20.34	20.9	0.5	2.45	844336.0	17572962.8	547
2015-10-15	20.48	20.7	20.34	20.4	-0.15	-0.73	422422.0	8671761.85	337
2015-10-14	20.61	20.61	20.43	20.55	-0.07	-0.34	367583.0	7554342.65	280
2015-10-13	20.7	20.88	20.34	20.62	-0.17	-0.82	750877.0	15500629.6	544
2015-10-12	21.29	21.38	20.7	20.79	-0.32	-1.52	1287839.0	27229005.75	702
2015-10-11	20.84	21.29	20.84	21.11	0.44	2.13	913392.0	19294377.25	545
2015-10-08	20.43	20.7	20.25	20.67	0.33	1.62	799201.0	16387847.4	551
2015-10-07	20.21	20.48	20.21	20.34	0.24	1.19	876763.0	17840044.35	703
2015-10-06	19.76	20.39	19.62	20.1	0.46	2.34	1327497.0	26575531.6	870
2015-10-05	19.44	19.71	19.44	19.64	0.23	1.18	607975.0	11895292.35	344
2015-10-04	19.17	19.71	19.17	19.41	0.32	1.68	508276.0	9862239.1	425
2015-10-01	19.26	19.26	19.08	19.09	-0.01	-0.05	340597.0	6525596.05	210
2015-09-30	19.08	19.31	18.9	19.1	0.15	0.79	383604.0	7328666.45	249
2015-09-29	19.04	19.04	18.54	18.95	-0.11	-0.58	324673.0	6120038.1	271
2015-09-21	19.04	19.22	18.95	19.06	0.17	0.9	509865.0	9717649.0	395
2015-09-20	18.63	19.04	18.45	18.89	0.36	1.94	717377.0	13487885.35	582
2015-09-17	18.99	18.99	18.5	18.53	-0.24	-1.28	609887.0	11459912.85	455
2015-09-16	19.13	19.35	18.68	18.77	-0.18	-0.95	510538.0	9758069.25	376
2015-09-15	19.04	19.26	18.68	18.95	-0.18	-0.94	410865.0	7805964.0	348
2015-09-14	19.58	19.67	19.04	19.13	-0.54	-2.75	593622.0	11504572.05	448
2015-09-13	19.89	20.25	19.62	19.67	-0.16	-0.81	1126091.0	22496087.95	742
2015-09-10	19.76	19.98	19.62	19.83	-0.18	-0.9	827622.0	16413681.8	539
2015-09-09	19.89	20.07	19.71	20.01	0.56	2.88	1277325.0	25413028.55	736
2015-09-08	19.17	19.53	18.9	19.45	0.47	2.48	1382871.0	26711303.55	850
2015-09-07	18.63	19.04	18.63	18.98	0.44	2.37	1329402.0	25094243.85	644
2015-09-06	18.45	18.72	18.18	18.54	-0.02	-0.11	624133.0	11534197.5	454
2015-09-03	18.9	18.9	18.36	18.56	0.19	1.03	781200.0	14521718.5	565
2015-09-02	18.32	18.45	17.73	18.37	-0.21	-1.13	1385071.0	25113653.45	909
2015-09-01	19.04	19.17	18.54	18.58	-0.27	-1.43	1612082.0	30467021.35	861
2015-08-31	18.23	19.04	18.23	18.85	0.19	1.02	1374663.0	25697953.7	809
2015-08-30	19.58	19.62	18.54	18.66	0.03	0.16	2125589.0	40790445.9	989
2015-08-27	18.95	19.26	18.59	18.63	0.4	2.19	2651337.0	50315986.9	1197
2015-08-26	18.81	19.31	17.73	18.23	-1.07	-5.54	1848766.0	34753931.5	1155
2015-08-25	18.5	19.53	18.05	19.3	1.16	6.39	3951966.0	74673057.8	2154
2015-08-24	19.8	20.34	18.0	18.14	-1.84	-9.21	3367112.0	62812174.4	2259
2015-08-23	20.3	20.97	19.98	19.98	-2.21	-9.96	2257109.0	46395674.2	1679
2015-08-20	20.7	22.37	19.22	22.19	0.87	4.08	2956545.0	61884699.4	2178
2015-08-19	23.22	23.85	21.15	21.32	-2.07	-8.85	1696201.0	38582119.05	1234
2015-08-18	25.56	25.56	22.95	23.39	-2.03	-7.99	1410025.0	33578275.1	1266
2015-08-17	25.29	25.83	25.2	25.42	0.02	0.08	918606.0	23454121.0	741
2015-08-16	25.47	26.28	24.84	25.4	0.13	0.51	1764667.0	45335972.6	1662
2015-08-13	25.56	25.65	25.2	25.27	-0.02	-0.08	757767.0	19219136.1	579
2015-08-12	25.47	25.65	24.93	25.29	-0.44	-1.71	648005.0	16379226.4	598
2015-08-11	26.46	26.46	25.65	25.73	-0.68	-2.57	580313.0	15145249.1	562
2015-08-10	26.1	26.46	26.01	26.41	0.46	1.77	691125.0	18151896.3	572
2015-08-09	25.2	26.1	24.84	25.95	0.31	1.21	696631.0	17799717.5	661
2015-08-06	26.46	26.46	25.47	25.64	-0.92	-3.46	614725.0	15978935.4	673
2015-08-05	26.46	26.82	26.46	26.56	-0.02	-0.08	438770.0	11675838.0	381
2015-08-04	26.55	26.91	26.1	26.58	-0.01	-0.04	582192.0	15428364.9	608
2015-08-03	26.37	26.73	26.28	26.59	0.22	0.83	435692.0	11537405.5	463
2015-08-02	27.45	27.45	25.92	26.37	-1.18	-4.28	1341382.0	35516449.6	1165
2015-07-30	27.9	27.99	27.45	27.55	-0.43	-1.54	424012.0	11748062.6	562
2015-07-29	27.99	28.26	27.9	27.98	0.1	0.36	760895.0	21332634.3	602
2015-07-28	27.99	28.26	27.63	27.88	-0.1	-0.36	1036781.0	29004413.9	708
2015-07-27	28.44	28.53	27.72	27.98	-0.52	-1.82	918127.0	25956354.5	833
2015-07-26	28.62	29.07	28.26	28.5	-0.03	-0.11	1734544.0	49707894.7	1499
2015-07-23	28.44	28.62	28.08	28.53	-0.28	-0.97	1328819.0	37754485.0	1125
2015-07-22	29.07	29.25	28.62	28.81	0.27	0.95	2046464.0	59149523.1	1587
2015-07-15	30.33	30.33	28.08	28.54	-2.24	-7.28	5354810.0	156449076.7	4006
2015-07-14	30.69	31.32	30.51	30.78	0.17	0.56	3447658.0	106465554.2	2156
2015-07-13	30.33	31.05	30.33	30.61	0.29	0.96	2345283.0	72139147.8	1661
2015-07-12	30.69	31.32	30.15	30.32	-0.21	-0.69	2608242.0	80127964.6	2097
2015-07-09	30.42	31.5	29.97	30.53	0.47	1.56	4815242.0	147480153.2	3683
2015-07-08	29.07	30.15	28.89	30.06	0.86	2.95	2522158.0	74638725.5	1973
2015-07-07	29.34	29.7	28.98	29.2	-0.38	-1.28	1103976.0	32376659.5	1009
2015-07-06	29.61	30.15	29.43	29.58	-0.35	-1.17	1807216.0	53873264.0	1498
2015-07-05	29.7	30.24	29.61	29.93	0.63	2.15	3461980.0	103373271.0	2520
2015-07-02	28.53	29.7	28.26	29.3	0.78	2.73	4157673.0	120956519.1	2942
2015-07-01	28.71	28.98	28.35	28.52	-0.03	-0.11	2587114.0	74062277.3	1686
2015-06-30	28.26	28.71	27.54	28.55	0.5	1.78	3821120.0	107724731.1	2454
2015-06-29	28.98	29.07	27.27	28.05	-0.71	-2.47	3673155.0	103059862.8	2817
2015-06-28	28.26	29.34	28.08	28.76	0.93	3.34	5066624.0	145317452.1	3641
2015-06-25	27.18	27.99	27.0	27.83	0.7	2.58	5324980.0	147196058.1	3124
2015-06-24	27.45	27.9	26.73	27.13	-0.86	-3.07	8323348.0	227553902.9	4902
2015-06-23	31.23	31.41	27.99	27.99	-3.04	-9.8	11196098.0	321214502.8	6241
2015-06-22	30.6	31.41	30.6	31.03	0.8	2.65	4875123.0	150799094.0	3104
2015-06-21	29.61	30.6	29.61	30.23	0.6	2.02	6561608.0	198289945.7	3695
2015-06-18	29.52	30.33	29.43	29.63	-0.06	-0.2	5408506.0	161810209.9	3275
2015-06-17	28.35	30.69	28.35	29.69	1.48	5.25	8061296.0	239765376.4	5331
2015-06-16	28.44	28.8	27.99	28.21	-0.24	-0.84	1341423.0	38204303.2	991
2015-06-15	28.98	29.07	28.26	28.45	-0.26	-0.91	1759348.0	50455983.0	1232
2015-06-14	28.08	28.8	27.99	28.71	0.76	2.72	2395097.0	68116104.0	1361
2015-06-11	27.99	28.17	27.54	27.95	0.01	0.04	1893684.0	52596058.5	1217
2015-06-10	27.72	28.44	27.72	27.94	0.44	1.6	3473506.0	97428130.1	2179
2015-06-09	26.91	27.72	26.55	27.5	0.76	2.84	4383886.0	119162132.4	2668
2015-06-08	26.55	27.36	26.28	26.74	0.41	1.56	3207685.0	86134054.7	1920
2015-06-07	26.37	26.73	26.19	26.33	-0.41	-1.53	1678041.0	44389700.6	1022
2015-06-04	26.55	26.91	26.1	26.74	0.23	0.87	2361324.0	62516904.7	1381
2015-06-03	26.1	26.73	26.01	26.51	0.61	2.36	3333632.0	88057723.8	1835
2015-06-02	26.01	26.1	25.65	25.9	0.17	0.66	891992.0	23049779.1	714
2015-06-01	24.93	26.1	24.84	25.73	0.84	3.37	3994994.0	102786623.2	2440
2015-05-31	24.66	25.38	24.66	24.89	0.45	1.84	2981931.0	74737901.2	1734
2015-05-28	24.48	24.57	24.3	24.44	0.05	0.21	534362.0	13045258.9	454
2015-05-27	24.48	24.57	24.3	24.39	-0.07	-0.29	616091.0	15072305.1	477
2015-05-26	24.39	24.84	24.3	24.46	0.14	0.58	2232032.0	54806215.2	1260
2015-05-25	24.3	24.75	24.21	24.32	0.17	0.7	2904067.0	71038402.1	1524
2015-05-24	23.85	24.3	23.67	24.15	0.5	2.11	2806452.0	67457914.6	1680
2015-05-21	23.85	23.85	23.58	23.65	-0.02	-0.08	621497.0	14768864.3	472
2015-05-20	23.67	24.03	23.49	23.67	0.02	0.08	1057264.0	25124911.2	694
2015-05-19	23.49	23.67	23.4	23.65	0.09	0.38	544606.0	12829562.7	391
2015-05-18	23.49	23.76	23.49	23.56	0.17	0.73	1131540.0	26702639.4	644
2015-05-17	23.04	23.58	23.04	23.39	0.41	1.78	1035454.0	24157749.9	540
2015-05-14	23.04	23.13	22.77	22.98	0.02	0.09	398986.0	9173621.9	272
2015-05-13	23.22	23.22	22.86	22.96	-0.09	-0.39	404385.0	9296114.4	266
2015-05-12	23.04	23.13	22.59	23.05	0.01	0.04	508750.0	11659870.1	397
2015-05-11	23.4	23.58	22.77	23.04	-0.31	-1.33	942722.0	22028092.9	635
2015-05-10	23.4	23.49	23.13	23.35	0.08	0.34	507786.0	11854300.8	389
2015-05-07	23.4	23.58	23.13	23.27	-0.23	-0.98	1096863.0	25575473.8	847
2015-05-06	23.31	23.67	23.22	23.5	0.05	0.21	1353419.0	31756792.6	730
2015-05-05	24.21	24.3	23.22	23.45	-0.48	-2.01	2109058.0	50332341.0	1188
2015-05-04	23.4	24.48	23.4	23.93	0.69	2.97	4350575.0	104242089.3	2279
2015-05-03	23.04	23.94	22.95	23.24	0.47	2.06	3641532.0	85051998.2	1884
2015-04-30	23.04	23.13	22.77	22.77	-0.14	-0.61	1016223.0	23246638.9	606
2015-04-29	22.77	23.13	22.37	22.91	0.34	1.51	2166678.0	49435142.6	1112
2015-04-28	22.5	23.04	22.41	22.57	-0.22	-0.97	1559550.0	35453847.5	1050
2015-04-27	22.77	23.22	22.41	22.79	0.13	0.57	3306451.0	75553382.7	1525
2015-04-26	22.68	22.86	22.59	22.66	0.16	0.71	833457.0	18916317.9	515
2015-04-23	22.59	22.59	22.37	22.5	0.01	0.04	452403.0	10152072.9	305
2015-04-22	22.86	22.86	22.37	22.49	0.03	0.13	869690.0	19548156.1	442
2015-04-21	22.37	22.77	22.19	22.46	0.12	0.54	1042031.0	23473334.6	615
2015-04-20	22.86	22.86	22.19	22.34	-0.77	-3.33	2564015.0	57605394.6	1295
2015-04-19	23.13	23.58	22.77	23.11	0.51	2.26	1202514.0	27869779.1	702
2015-04-16	23.22	23.58	22.5	22.6	-0.42	-1.82	1719195.0	39428964.2	933
2015-04-15	22.41	23.4	22.28	23.02	0.84	3.79	1530871.0	35085138.7	866
2015-04-14	22.19	22.41	22.14	22.18	0.08	0.36	618255.0	13753710.6	434
2015-04-13	22.37	22.41	22.05	22.1	0.03	0.14	660965.0	14662585.4	417
2015-04-12	21.92	22.77	21.92	22.07	0.43	1.99	1782827.0	39842322.7	939
2015-04-09	21.02	21.83	20.61	21.64	0.64	3.05	1493346.0	32122134.0	828
2015-04-08	21.15	21.38	20.25	21.0	-0.1	-0.47	692341.0	14600818.3	420
2015-04-07	20.79	21.15	20.79	21.1	0.46	2.23	469134.0	9848656.7	323
2015-04-06	20.79	21.02	20.39	20.64	0.14	0.68	721768.0	14960576.4	447
2015-04-05	21.02	21.24	20.03	20.5	-0.59	-2.8	563445.0	11610809.0	493
2015-04-02	21.83	21.83	20.84	21.09	-0.49	-2.27	623994.0	13352397.9	461
2015-04-01	21.38	21.74	21.24	21.58	0.2	0.94	564062.0	12123871.2	423
2015-03-31	21.74	22.28	21.02	21.38	-0.61	-2.77	749681.0	16271316.2	609
2015-03-30	21.92	23.04	21.83	21.99	-0.1	-0.45	1155157.0	26022452.8	861
2015-03-29	22.41	22.41	21.74	22.09	0.98	4.64	643734.0	14210400.1	448
2015-03-26	19.58	21.69	19.49	21.11	0.12	0.57	804716.0	16796531.8	646
2015-03-25	22.77	22.95	20.79	20.99	-2.06	-8.94	1322725.0	28844814.0	946
2015-03-24	23.4	23.58	22.86	23.05	-0.49	-2.08	705726.0	16412167.5	718
2015-03-23	23.04	24.12	22.77	23.54	0.63	2.75	3711674.0	87717820.3	2233
2015-03-22	23.13	23.31	22.77	22.91	0.72	3.24	1207729.0	27837347.1	808
2015-03-19	22.19	22.41	21.83	22.19	0.43	1.98	798344.0	17669621.3	497
2015-03-18	22.5	22.59	20.7	21.76	-0.69	-3.07	969946.0	21196794.3	678
2015-03-17	22.77	22.95	22.14	22.45	-0.42	-1.84	778013.0	17545232.7	557
2015-03-16	23.49	23.67	22.59	22.87	-0.61	-2.6	1245621.0	28946122.3	878
2015-03-15	23.22	24.03	22.95	23.48	-0.07	-0.3	841666.0	19816122.0	624
2015-03-12	23.67	23.94	23.49	23.55	-0.28	-1.17	1122547.0	26646536.5	820
2015-03-11	24.12	24.48	23.67	23.83	-0.62	-2.54	2218326.0	53342640.3	1643
2015-03-10	23.04	24.84	22.86	24.45	1.74	7.66	7371104.0	177913146.4	4482
2015-03-09	22.14	22.86	22.05	22.71	0.62	2.81	1314882.0	29442373.6	724
2015-03-08	21.51	22.19	21.38	22.09	0.57	2.65	1700963.0	37204897.1	990
2015-03-05	21.38	21.69	21.24	21.52	0.12	0.56	891858.0	19155995.4	492
2015-03-04	21.51	21.6	21.29	21.4	-0.12	-0.56	410201.0	8791767.6	304
2015-03-03	21.24	21.6	21.15	21.52	0.29	1.37	1251332.0	26860050.1	741
2015-03-02	21.29	21.29	21.15	21.23	-0.04	-0.19	296728.0	6302357.2	209
2015-03-01	21.06	21.47	20.84	21.27	0.23	1.09	1335679.0	28358790.0	823
2015-02-26	21.47	21.47	21.02	21.04	-0.3	-1.41	603832.0	12797972.7	364
2015-02-25	21.47	21.6	21.24	21.34	-0.07	-0.33	459191.0	9818910.2	295
2015-02-24	21.06	21.51	21.02	21.41	0.39	1.86	539397.0	11463275.2	375
2015-02-23	21.06	21.24	21.02	21.02	-0.11	-0.52	342412.0	7221802.9	227
2015-02-22	21.38	21.6	21.06	21.13	-0.25	-1.17	736008.0	15656350.5	464
2015-02-19	21.51	21.6	21.24	21.38	-0.25	-1.16	464848.0	9945644.6	348
2015-02-18	21.47	21.69	21.29	21.63	0.17	0.79	576806.0	12383818.5	354
2015-02-17	21.83	22.14	21.38	21.46	-0.24	-1.11	1010464.0	22068947.3	693
2015-02-16	21.47	21.92	21.47	21.7	0.22	1.02	1072831.0	23243970.1	613
2015-02-15	21.69	21.74	21.29	21.48	0.23	1.08	917297.0	19770337.5	418
2015-02-12	21.24	21.51	21.24	21.25	-0.06	-0.28	680762.0	14561067.5	454
2015-02-11	21.38	21.51	21.06	21.31	-0.12	-0.56	581534.0	12374665.5	460
2015-02-10	21.74	21.74	21.38	21.43	-0.24	-1.11	605105.0	13064766.2	366
2015-02-09	21.6	21.83	21.51	21.67	0.13	0.6	1052511.0	22826256.8	584
2015-02-08	21.06	21.6	21.02	21.54	0.58	2.77	1560350.0	33309735.1	792
2015-02-05	20.84	21.06	20.61	20.96	-0.06	-0.29	674932.0	14108618.4	419
2015-02-04	21.29	21.29	21.02	21.02	-0.23	-1.08	592674.0	12527777.3	380
2015-02-03	21.69	21.69	21.06	21.25	-0.04	-0.19	1107349.0	23718418.2	626
2015-02-02	21.02	21.38	20.84	21.29	0.18	0.85	880636.0	18684444.6	591
2015-02-01	21.15	21.51	20.93	21.11	0.58	2.83	2357201.0	49980617.3	1255
2015-01-29	20.79	20.79	20.25	20.53	-0.27	-1.3	751160.0	15473094.3	510
2015-01-28	20.34	21.15	20.34	20.8	0.5	2.46	1616375.0	33535305.0	957
2015-01-27	19.94	20.34	19.71	20.3	0.4	2.01	770633.0	15514867.1	444
2015-01-26	19.94	20.03	19.67	19.9	0.25	1.27	892337.0	17701190.6	524
2015-01-22	19.13	19.8	19.13	19.65	0.21	1.08	842745.0	16461069.0	511
2015-01-21	19.89	20.34	19.26	19.44	-0.32	-1.62	1693532.0	33791767.5	1014
2015-01-20	19.44	19.8	19.44	19.76	0.34	1.75	561014.0	10998335.1	355
2015-01-19	19.35	19.71	19.26	19.42	0.13	0.67	569090.0	11056410.7	363
2015-01-18	19.13	19.58	18.99	19.29	0.47	2.5	533954.0	10311834.4	371
2015-01-15	19.49	19.71	18.77	18.82	-0.61	-3.14	876320.0	16875271.2	536
2015-01-14	19.26	19.94	19.26	19.43	0.23	1.2	1097818.0	21607350.9	690
2015-01-13	18.77	19.49	18.23	19.2	0.07	0.37	1242239.0	23726142.65	628
2015-01-12	19.13	19.49	19.04	19.13	-0.09	-0.47	1203108.0	23160382.3	658
2015-01-11	18.9	19.49	18.54	19.22	0.39	2.07	1862388.0	35430718.7	1091
2015-01-08	19.04	19.35	18.77	18.83	0.24	1.29	1862012.0	35407952.6	1060
2015-01-07	18.32	18.68	18.14	18.59	0.29	1.58	1456945.0	27029155.7	639
2015-01-06	17.1	18.54	17.01	18.3	0.0	0.0	913535.0	16128326.7	581
2015-01-05	18.54	18.72	18.0	18.3	-0.55	-2.92	722057.0	13263669.5	551
2015-01-04	18.54	19.35	18.5	18.85	0.28	1.51	2014299.0	38284293.85	1223
2015-01-01	18.36	18.99	18.18	18.57	0.28	1.53	1635728.0	30463649.55	820
2014-12-31	19.44	19.58	17.24	18.29	-0.84	-4.39	3877682.0	70663948.25	1626
2014-12-30	19.13	20.03	18.81	19.13	-1.47	-7.14	1553837.0	30355693.8	827
2014-12-29	21.15	21.15	20.39	20.6	-0.26	-1.25	1058103.0	22081618.1	670
2014-12-28	19.58	21.29	19.35	20.86	1.3	6.65	4396736.0	90157854.6	2168
2014-12-25	18.81	19.89	18.68	19.56	0.79	4.21	2809064.0	54224278.1	1400
2014-12-24	18.72	19.49	18.54	18.77	0.16	0.86	1817254.0	34865293.95	792
2014-12-23	18.27	18.72	18.14	18.61	0.14	0.76	1356901.0	25061372.65	641
2014-12-22	18.0	18.59	17.55	18.47	0.51	2.84	1559257.0	28521655.9	894
2014-12-21	18.59	18.77	17.33	17.96	0.13	0.73	1569350.0	28342857.95	791
2014-12-18	17.24	17.91	17.24	17.83	1.55	9.52	1584875.0	27887504.4	660
2014-12-17	16.47	16.74	14.85	16.28	-0.18	-1.09	1671718.0	26455705.35	788
2014-12-16	16.88	17.01	16.47	16.46	-1.83	-10.01	962543.0	15943908.8	485
2014-12-15	20.39	20.57	18.14	18.29	-1.85	-9.19	1045836.0	20207092.85	529
2014-12-14	20.48	20.7	19.67	20.14	-1.12	-5.27	795210.0	16276394.7	449
2014-12-11	20.61	21.29	20.34	21.26	-0.07	-0.33	569732.0	11867934.3	392
2014-12-10	22.37	22.41	21.02	21.33	-0.95	-4.26	891853.0	19295006.1	644
2014-12-09	22.5	22.59	22.14	22.28	-0.74	-3.21	1105817.0	24690022.5	614
2014-12-08	23.31	23.4	22.95	23.02	-0.34	-1.46	643422.0	14949276.4	380
2014-12-07	23.31	23.67	23.22	23.36	0.09	0.39	1491872.0	35042439.9	630
2014-12-04	23.22	23.49	23.22	23.27	0.12	0.52	2092940.0	48867312.8	714
2014-12-03	23.22	23.49	23.04	23.15	-0.1	-0.43	536242.0	12428393.7	428
2014-12-02	23.58	23.85	23.13	23.25	-0.43	-1.82	1036974.0	24375751.3	693
2014-12-01	23.22	23.94	23.22	23.68	0.67	2.91	1479276.0	34938125.1	805
2014-11-30	21.83	23.22	21.74	23.01	-0.52	-2.21	1349994.0	30616876.2	968
2014-11-27	23.49	24.48	23.31	23.53	0.88	3.89	3123043.0	74847380.2	1898
2014-11-26	23.31	23.31	22.28	22.65	-0.61	-2.62	1318685.0	29855019.0	645
2014-11-25	23.4	23.67	22.86	23.26	-0.47	-1.98	894993.0	20809503.1	532
2014-11-24	23.22	23.94	23.13	23.73	0.53	2.28	1045737.0	24665900.7	562
2014-11-23	22.95	23.49	22.95	23.2	0.48	2.11	722267.0	16736865.3	373
2014-11-20	22.95	23.13	22.68	22.72	-0.12	-0.53	438616.0	10015496.2	241
2014-11-19	22.95	23.13	22.37	22.84	-0.06	-0.26	429670.0	9821184.6	284
2014-11-18	22.37	23.04	21.92	22.9	0.75	3.39	391015.0	8763464.2	299
2014-11-17	23.04	23.04	21.47	22.15	-1.03	-4.44	448309.0	9965075.0	380
2014-11-16	22.86	23.31	22.77	23.18	0.07	0.3	452337.0	10434708.0	275
2014-11-13	23.4	23.4	22.95	23.11	-0.24	-1.03	482821.0	11175608.1	303
2014-11-12	22.86	23.67	22.77	23.35	0.67	2.95	790081.0	18384192.1	514
2014-11-11	23.22	23.22	22.68	22.68	-0.61	-2.62	800458.0	18306361.2	543
2014-11-10	23.49	23.67	22.95	23.29	0.19	0.82	1514367.0	35316480.9	1076
2014-11-09	21.6	23.22	21.6	23.1	1.57	7.29	1320747.0	29606323.2	708
2014-11-06	21.38	21.6	20.93	21.53	0.26	1.22	411787.0	8811580.2	304
2014-11-05	21.15	21.38	20.48	21.27	-0.1	-0.47	410601.0	8620090.2	331
2014-11-04	21.69	21.92	21.29	21.37	-0.53	-2.42	572519.0	12379436.4	338
2014-11-03	21.69	22.05	21.51	21.9	0.14	0.64	613367.0	13379381.2	322
2014-11-02	21.96	22.19	21.69	21.76	0.12	0.55	523956.0	11463246.4	285
2014-10-30	21.51	21.74	21.24	21.64	-0.18	-0.82	646022.0	13862898.3	460
2014-10-29	22.28	22.37	21.69	21.82	-0.68	-3.02	1309999.0	28843379.5	665
2014-10-28	22.41	22.68	22.28	22.5	-0.03	-0.13	384858.0	8644209.2	267
2014-10-27	23.13	23.22	22.41	22.53	-0.36	-1.57	618822.0	14129521.3	367
2014-10-26	22.59	23.13	22.41	22.89	0.39	1.73	1116722.0	25582665.4	452
2014-10-23	22.41	22.86	22.41	22.5	-0.28	-1.23	621107.0	14016819.2	338
2014-10-22	22.95	23.22	22.41	22.78	-0.06	-0.26	705213.0	16111270.7	387
2014-10-21	21.74	22.86	21.74	22.84	1.12	5.16	898319.0	20143283.3	470
2014-10-20	21.92	21.92	21.29	21.72	-0.04	-0.18	752012.0	16328038.5	423
2014-10-19	22.05	22.14	21.51	21.76	0.63	2.98	920333.0	20049451.3	429
2014-10-16	21.38	22.77	20.57	21.13	-1.67	-7.32	1020094.0	21875180.2	601
2014-10-15	23.49	23.67	22.77	22.8	-0.76	-3.23	610132.0	14155366.9	418
2014-10-14	23.85	24.12	23.31	23.56	-0.49	-2.04	892802.0	21117596.4	448
2014-10-13	23.58	24.12	22.86	24.05	0.43	1.82	1177526.0	27978718.4	565
2014-10-12	23.85	24.39	23.4	23.62	-0.62	-2.56	2325770.0	55684002.6	912
2014-10-02	24.12	24.39	24.03	24.24	-0.07	-0.29	490522.0	11902942.9	248
2014-10-01	24.21	24.48	24.21	24.31	0.14	0.58	970195.0	23623235.3	338
2014-09-30	24.12	24.48	23.85	24.17	-0.44	-1.79	1655435.0	40140535.1	653
2014-09-29	24.3	24.75	24.12	24.61	0.3	1.23	1467340.0	36110108.7	668
2014-09-28	24.21	24.57	24.12	24.31	0.25	1.04	2426876.0	59108050.7	872
2014-09-25	23.67	24.39	23.58	24.06	0.51	2.17	1666577.0	40106914.8	778
2014-09-24	24.03	24.03	23.22	23.55	-0.46	-1.92	1135363.0	26774257.1	633
2014-09-22	23.94	24.12	23.67	24.01	0.09	0.38	775783.0	18504100.1	506
2014-09-21	24.39	24.39	23.85	23.92	-0.55	-2.25	1256641.0	30368792.1	539
2014-09-18	24.48	24.57	24.3	24.47	-0.01	-0.04	1088700.0	26625997.0	417
2014-09-17	24.57	24.66	24.39	24.48	0.07	0.29	1152695.0	28249729.9	445
2014-09-16	24.39	24.57	24.21	24.41	0.04	0.16	1030756.0	25140732.3	445
2014-09-15	24.48	24.57	24.21	24.37	-0.09	-0.37	1094177.0	26701466.7	539
2014-09-14	24.57	24.84	24.48	24.46	-0.16	-0.65	1322316.0	32613435.1	641
2014-09-11	25.02	25.02	24.48	24.62	-0.36	-1.44	1537139.0	38137261.1	810
2014-09-10	24.84	25.2	24.57	24.98	0.15	0.6	2708272.0	67558411.7	1248
2014-09-09	24.57	25.11	24.57	24.83	0.41	1.68	4710145.0	116959454.8	1705
2014-09-08	24.12	24.66	24.12	24.42	0.41	1.71	5166155.0	126047723.8	1841
2014-09-07	24.12	24.12	23.85	24.01	-0.02	-0.08	2078495.0	49797639.3	615
2014-09-04	23.94	24.12	23.76	24.03	0.11	0.46	1351239.0	32380831.7	596
2014-09-03	24.12	24.48	23.85	23.92	-0.23	-0.95	2185698.0	52717616.7	784
2014-09-02	24.39	24.39	24.12	24.15	-0.18	-0.74	809226.0	19603531.8	395
2014-09-01	24.3	24.57	24.12	24.33	0.09	0.37	1532431.0	37296398.3	651
2014-08-31	24.12	24.39	24.03	24.24	0.35	1.47	1975835.0	47912423.4	729
2014-08-28	23.94	24.12	23.76	23.89	-0.33	-1.36	3379425.0	80969425.8	1318
2014-08-27	23.67	24.48	23.4	24.22	0.82	3.5	6301761.0	150948610.8	2368
2014-08-26	23.13	23.58	22.86	23.4	0.4	1.74	3995206.0	92504480.2	1357
2014-08-25	23.85	23.94	22.59	23.0	-0.81	-3.4	2587705.0	60356850.1	1209
2014-08-24	23.85	23.94	23.76	23.81	-0.02	-0.08	1321021.0	31492200.4	495
2014-08-21	23.94	23.94	23.76	23.83	-0.03	-0.13	493881.0	11784482.1	276
2014-08-20	23.85	24.03	23.67	23.86	0.07	0.29	981685.0	23413777.5	464
2014-08-19	23.85	23.94	23.67	23.79	0.01	0.04	1004336.0	23917151.5	508
2014-08-18	24.12	24.12	23.76	23.78	-0.21	-0.88	1057243.0	25302349.7	520
2014-08-17	24.03	24.12	23.94	23.99	-0.01	-0.04	690718.0	16608531.7	452
2014-08-14	24.21	24.3	23.94	24.0	-0.24	-0.99	1046718.0	25264257.4	532
2014-08-13	24.12	24.39	24.12	24.24	0.17	0.71	1354092.0	32784219.6	685
2014-08-12	24.03	24.3	23.94	24.07	0.08	0.33	1234682.0	29754210.6	546
2014-08-11	23.76	24.12	23.67	23.99	0.19	0.8	1547785.0	37106436.0	757
2014-08-10	24.12	24.12	23.58	23.8	-0.21	-0.87	1394970.0	33209581.0	727
2014-08-07	23.85	24.3	23.76	24.01	0.16	0.67	1105120.0	26611483.2	532
2014-08-06	23.85	24.03	23.67	23.85	-0.06	-0.25	1303016.0	31070598.7	534
2014-08-05	24.21	24.57	23.67	23.91	-0.21	-0.87	1438383.0	34597527.3	838
2014-08-04	23.31	24.48	23.31	24.12	0.84	3.61	2986559.0	71608522.1	1428
2014-08-03	23.22	23.4	23.04	23.28	0.08	0.34	778110.0	18077857.9	536
2014-07-24	23.31	23.4	23.13	23.2	-0.62	-2.6	1969006.0	45774463.3	1006
2014-07-23	23.85	24.21	23.67	23.82	-0.03	-0.13	1986846.0	47601786.8	980
2014-07-22	23.85	24.12	23.67	23.85	0.18	0.76	1926612.0	45877764.4	859
2014-07-21	24.21	24.21	23.67	23.67	-0.46	-1.91	1332162.0	31824878.9	769
2014-07-20	24.48	24.93	23.94	24.13	-0.58	-2.35	3338729.0	81077027.2	1759
2014-07-17	23.58	24.84	23.4	24.71	1.19	5.06	5606192.0	135118284.8	2456
2014-07-16	23.22	23.67	23.22	23.52	0.47	2.04	2451281.0	57469909.8	1092
2014-07-15	22.95	23.4	22.95	23.05	0.11	0.48	1571811.0	36443369.5	746
2014-07-14	22.86	23.13	22.86	22.94	-0.06	-0.26	593855.0	13635454.2	378
2014-07-13	22.77	23.22	22.77	23.0	0.25	1.1	1164375.0	26759970.7	667
2014-07-10	22.86	22.86	22.77	22.75	-0.13	-0.57	617735.0	14098169.8	418
2014-07-09	22.95	22.95	22.77	22.88	-0.08	-0.35	631078.0	14431682.2	467
2014-07-08	23.04	23.22	22.86	22.96	-0.05	-0.22	1337918.0	30806215.0	719
2014-07-07	22.5	23.22	22.41	23.01	0.48	2.13	3305961.0	75919180.7	1384
2014-07-06	22.5	22.68	22.28	22.53	-0.04	-0.18	949422.0	21358080.8	519
2014-07-03	22.68	22.77	22.37	22.57	-0.14	-0.62	1121344.0	25303029.9	720
2014-07-02	22.77	22.86	22.68	22.71	0.14	0.62	1101965.0	25052547.6	661
2014-07-01	21.74	22.77	21.69	22.57	0.84	3.87	4809085.0	107958206.3	2103
2014-06-30	21.92	22.05	21.6	21.73	-0.2	-0.91	1441348.0	31425388.4	795
2014-06-29	21.6	22.14	21.38	21.93	0.13	0.6	2788110.0	60984701.1	1388
2014-06-26	21.29	22.05	20.79	21.8	0.67	3.17	4514200.0	97279379.2	2066
2014-06-25	20.79	21.24	20.7	21.13	0.85	4.19	2618902.0	54877469.8	1164
2014-06-24	20.16	20.39	19.71	20.28	0.05	0.25	1601423.0	32063830.2	771
2014-06-23	20.7	20.7	20.12	20.23	-0.66	-3.16	1409313.0	28746321.7	773
2014-06-22	21.51	21.51	20.61	20.89	-0.47	-2.2	928966.0	19688622.8	567
2014-06-19	21.69	21.74	21.24	21.36	-0.24	-1.11	1188588.0	25523064.3	705
2014-06-18	21.69	21.83	21.38	21.6	0.22	1.03	1071125.0	23179248.1	671
2014-06-17	20.79	21.74	20.79	21.38	0.45	2.15	1702575.0	36288408.2	1056
2014-06-16	21.96	22.19	20.7	20.93	-1.02	-4.65	1645125.0	35743807.6	1082
2014-06-15	22.37	22.37	21.74	21.95	-0.56	-2.49	1195854.0	26429178.4	760
2014-06-12	22.68	22.77	22.37	22.51	-0.21	-0.92	855793.0	19303555.6	635
2014-06-11	22.77	22.95	22.59	22.72	-0.08	-0.35	1032032.0	23442745.4	746
2014-06-10	23.22	23.49	22.59	22.8	-0.4	-1.72	2144023.0	49260737.9	1243
2014-06-09	23.04	23.49	22.77	23.2	0.17	0.74	1677452.0	38646753.5	1000
2014-06-08	23.22	23.31	22.05	23.03	-0.19	-0.82	3261814.0	74613841.9	1682
2014-06-05	23.76	23.76	23.22	23.22	-0.44	-1.86	3111948.0	73001325.7	1459
2014-06-04	23.22	23.85	23.13	23.66	0.37	1.59	6920902.0	162541525.7	2611
2014-06-03	22.59	23.76	22.5	23.29	0.99	4.44	14073544.0	327733240.3	5215
2014-06-02	22.19	22.59	22.05	22.3	0.11	0.5	1571030.0	35166998.7	815
2014-06-01	22.28	22.37	21.96	22.19	-0.09	-0.4	1112248.0	24688951.1	601
2014-05-29	22.59	22.77	22.14	22.28	-0.3	-1.33	1868887.0	41923145.9	915
2014-05-28	22.86	22.86	22.5	22.58	-0.17	-0.75	1559322.0	35368930.4	890
2014-05-27	22.41	23.31	22.37	22.75	0.45	2.02	5305761.0	121975489.8	2299
2014-05-26	22.5	22.59	22.19	22.3	-0.16	-0.71	1406648.0	31506809.9	757
2014-05-25	22.37	22.68	22.19	22.46	-0.32	-1.4	1654996.0	37148247.5	960
2014-05-22	22.77	23.22	22.68	22.78	0.23	1.02	4763537.0	109085919.8	2369
2014-05-21	22.05	22.59	21.96	22.55	0.44	1.99	2524687.0	56422700.5	1170
2014-05-20	21.96	22.19	21.92	22.11	0.17	0.77	1129484.0	24916740.7	688
2014-05-19	22.28	22.37	21.69	21.94	-0.35	-1.57	1957460.0	42972793.9	1239
2014-05-18	22.14	22.59	22.05	22.29	0.16	0.72	1500674.0	33476116.0	937
2014-05-15	22.19	22.37	21.96	22.13	-0.18	-0.81	1299167.0	28806598.4	764
2014-05-14	22.59	22.59	22.19	22.31	-0.21	-0.93	1443560.0	32298179.1	759
2014-05-13	22.41	22.77	22.41	22.52	0.4	1.81	3389512.0	76450465.6	1788
2014-05-12	22.05	22.41	21.92	22.12	0.14	0.64	2240800.0	49675760.2	1020
2014-05-11	22.14	22.19	21.69	21.98	-0.01	-0.05	1540677.0	33858482.1	879
2014-05-08	21.92	22.19	21.83	21.99	0.19	0.87	1407747.0	30994211.3	815
2014-05-07	21.92	22.05	21.6	21.8	-0.19	-0.86	1986347.0	43364026.2	1062
2014-05-06	22.28	22.5	21.51	21.99	-0.36	-1.61	2765523.0	60990912.8	1257
2014-05-05	22.77	22.77	22.28	22.35	-0.42	-1.84	1454365.0	32686080.2	840
2014-05-04	23.04	23.22	22.77	22.77	-0.15	-0.65	1489232.0	34070775.0	839
2014-05-01	22.95	23.31	22.77	22.92	0.17	0.75	1891988.0	43647259.6	1019
2014-04-30	22.5	22.86	22.37	22.75	-0.14	-0.61	2574350.0	58065737.9	1237
2014-04-29	23.49	23.58	22.77	22.89	-0.34	-1.46	2173083.0	50216087.0	1240
2014-04-28	22.77	23.67	22.77	23.23	0.6	2.65	4179714.0	97152728.6	2007
2014-04-27	22.77	22.77	22.5	22.63	-0.12	-0.53	1092118.0	24686331.9	716
2014-04-24	22.77	22.86	22.41	22.75	-0.03	-0.13	1219112.0	27596678.8	842
2014-04-23	23.22	23.31	22.5	22.78	-0.32	-1.39	3121253.0	71072070.1	1603
2014-04-22	22.77	23.67	22.77	23.1	-0.15	-0.65	4132358.0	95757600.6	1999
2014-04-21	22.59	23.58	22.28	23.25	0.71	3.15	7654322.0	176235810.6	3105
2014-04-20	22.5	22.77	22.28	22.54	0.0	0.0	1997560.0	44880836.3	1103
2014-04-17	22.14	23.04	22.05	22.54	0.39	1.76	8762907.0	199188135.1	3220
2014-04-16	21.96	22.59	21.92	22.15	0.28	1.28	3147284.0	69840387.9	1374
2014-04-15	22.41	22.41	21.74	21.87	-0.22	-1.0	2305739.0	50908877.3	1138
2014-04-14	21.15	22.37	20.93	22.09	0.9	4.25	7489166.0	162761553.4	2665
2014-04-13	21.24	21.38	20.93	21.19	-0.34	-1.58	1489304.0	31423631.7	675
2014-04-10	22.14	22.28	21.29	21.53	-0.52	-2.36	1705930.0	36873156.6	972
2014-04-09	22.77	23.04	20.61	22.05	-0.3	-1.34	4076788.0	91636526.4	1841
2014-04-08	21.29	22.68	21.24	22.35	1.13	5.33	7927059.0	175008934.4	2909
2014-04-07	21.29	21.38	20.93	21.22	-0.16	-0.75	1244663.0	26373178.6	486
2014-04-06	21.6	21.83	21.15	21.38	-0.07	-0.33	1522680.0	32697138.5	658
2014-04-03	21.6	21.92	21.38	21.45	0.0	0.0	1576275.0	34184218.2	825
2014-04-02	21.02	21.83	20.84	21.45	0.45	2.14	3442818.0	73947613.1	1537
2014-04-01	20.7	21.02	20.61	21.0	0.3	1.45	794204.0	16603811.1	370
2014-03-31	20.7	20.84	20.57	20.7	-0.07	-0.34	246309.0	5100759.1	187
2014-03-30	20.93	21.02	20.61	20.77	0.0	0.0	731545.0	15208021.2	364
2014-03-27	20.84	21.15	20.25	20.77	-0.16	-0.76	1012479.0	21069917.2	539
2014-03-26	21.02	21.06	20.79	20.93	-0.07	-0.33	943513.0	19720763.7	397
2014-03-25	21.02	21.29	20.7	21.0	0.0	0.0	1340760.0	28202012.8	568
2014-03-24	21.24	21.38	20.93	21.0	-0.22	-1.04	924564.0	19503797.0	454
2014-03-23	20.57	21.47	20.39	21.22	0.9	4.43	2310795.0	48756034.3	1035
2014-03-20	20.7	20.7	20.34	20.32	-0.38	-1.84	767852.0	15758315.9	469
2014-03-19	20.93	21.06	20.57	20.7	-0.15	-0.72	1171717.0	24390139.0	545
2014-03-18	21.15	21.24	20.79	20.85	-0.23	-1.09	2765492.0	58002053.2	1114
2014-03-17	21.51	21.6	20.84	21.08	-0.37	-1.72	1437533.0	30551901.2	749
2014-03-16	20.84	21.69	20.79	21.45	0.82	3.97	4619696.0	98215658.1	2037
2014-03-13	20.39	20.93	20.12	20.63	0.38	1.88	3340051.0	69114716.1	1386
2014-03-12	20.7	20.7	20.16	20.25	-0.45	-2.17	1809940.0	36890162.6	756
2014-03-11	20.34	20.79	20.16	20.7	0.38	1.87	1964821.0	40474906.3	894
2014-03-10	20.39	20.61	20.12	20.32	0.0	0.0	3964660.0	80938830.6	1271
2014-03-09	19.94	20.34	19.89	20.32	0.45	2.26	1286478.0	25991497.9	468
2014-03-06	19.58	20.12	19.49	19.87	0.37	1.9	1573071.0	31266947.1	649
2014-03-05	19.8	19.89	18.99	19.5	-0.3	-1.52	2453567.0	47902985.5	994
2014-03-04	19.58	20.03	19.58	19.8	0.38	1.96	1190037.0	23604293.3	503
2014-03-03	19.67	19.94	19.26	19.42	-0.16	-0.82	1515525.0	29720631.8	904
2014-03-02	19.13	20.16	18.99	19.58	0.3	1.56	3199747.0	63031427.7	1236
2014-02-27	19.13	19.49	18.99	19.28	0.08	0.42	1755050.0	33825619.1	947
2014-02-26	18.68	19.49	18.36	19.2	0.56	3.0	2737640.0	51550846.7	953
2014-02-25	18.72	18.81	18.5	18.64	-0.04	-0.21	1818976.0	33997391.45	696
2014-02-24	18.14	18.77	18.0	18.68	0.56	3.09	1794971.0	32876028.4	605
2014-02-23	18.05	18.23	18.05	18.12	0.12	0.67	1379817.0	25016905.8	491
2014-02-20	17.69	18.14	17.55	18.0	0.26	1.47	2143434.0	38398259.05	652
2014-02-19	17.78	17.91	17.69	17.74	-0.04	-0.22	886502.0	15763956.35	340
2014-02-18	17.55	17.91	17.55	17.78	0.27	1.54	1595478.0	28372126.65	515
2014-02-17	17.55	17.64	17.46	17.51	-0.08	-0.45	469944.0	8241056.35	222
2014-02-16	17.64	17.78	17.46	17.59	-0.08	-0.45	617419.0	10907037.5	236
2014-02-13	17.69	17.78	17.51	17.67	-0.07	-0.39	831223.0	14677256.65	386
2014-02-12	17.87	17.96	17.73	17.74	-0.04	-0.22	1162441.0	20778006.35	405
2014-02-11	17.78	18.05	17.73	17.78	0.11	0.62	3115374.0	55768905.4	1120
2014-02-10	17.46	17.82	17.37	17.67	0.31	1.79	2164789.0	38009934.2	715
2014-02-09	17.46	17.64	17.37	17.36	0.0	0.0	1043241.0	18242644.35	355
2014-02-06	17.42	17.46	17.33	17.36	0.03	0.17	649276.0	11299704.8	262
2014-02-05	17.42	17.46	17.24	17.33	-0.03	-0.17	830031.0	14364833.85	239
2014-02-04	17.33	17.46	17.24	17.36	-0.12	-0.69	857147.0	14859739.35	350
2014-02-03	17.51	17.69	17.37	17.48	0.04	0.23	584916.0	10235484.65	277
2014-02-02	17.37	17.64	17.37	17.44	0.04	0.23	674928.0	11827541.0	288
2014-01-30	17.37	17.46	17.24	17.4	-0.04	-0.23	730570.0	12653703.1	328
2014-01-29	17.55	17.64	17.37	17.44	-0.04	-0.23	729139.0	12757679.3	337
2014-01-28	17.42	17.87	17.37	17.48	0.15	0.87	869554.0	15205612.3	435
2014-01-27	18.0	18.05	17.28	17.33	-0.74	-4.1	1976189.0	34835405.5	506
2014-01-26	17.69	18.14	17.69	18.07	-0.19	-1.04	907851.0	16308245.15	433
2014-01-23	18.14	18.59	18.09	18.26	0.07	0.38	1046478.0	19177448.0	575
2014-01-22	17.82	18.18	17.78	18.19	0.45	2.54	1085278.0	19571145.5	460
2014-01-21	17.78	17.87	17.24	17.74	-0.11	-0.62	699669.0	12325592.2	365
2014-01-20	17.96	17.96	17.73	17.85	-0.15	-0.83	506090.0	9041745.5	288
2014-01-19	18.05	18.18	17.91	18.0	-0.38	-2.07	1365894.0	24617083.55	485
2014-01-16	18.45	18.54	18.14	18.38	0.0	0.0	773583.0	14164444.3	464
2014-01-15	18.36	18.72	18.23	18.38	-0.07	-0.38	1342104.0	24783268.2	672
2014-01-14	18.18	19.04	18.18	18.45	0.26	1.43	4225598.0	78873889.55	1578
2014-01-13	18.0	18.18	17.87	18.19	0.12	0.66	797052.0	14407461.3	293
2014-01-12	18.18	18.23	17.96	18.07	-0.05	-0.28	1235359.0	22308027.8	369
2014-01-09	18.09	18.23	17.91	18.12	0.16	0.89	1990046.0	36021838.85	734
2014-01-08	17.82	18.14	17.69	17.96	0.15	0.84	1478714.0	26507689.1	645
2014-01-07	17.64	18.0	17.42	17.81	0.33	1.89	3020658.0	53777648.95	985
2014-01-06	17.33	17.69	17.28	17.48	0.08	0.46	1571072.0	27602179.05	470
2014-01-05	17.42	17.51	17.19	17.4	0.0	0.0	1199512.0	20877334.9	452
2014-01-02	17.51	17.55	17.42	17.4	-0.11	-0.63	1022609.0	17872928.1	374
2014-01-01	17.69	17.73	17.46	17.51	-0.16	-0.91	1880521.0	33086751.1	529
2013-12-31	17.69	17.82	17.6	17.67	0.0	0.0	1031172.0	18236928.0	461
2013-12-30	17.64	17.78	17.51	17.67	0.05	0.28	1066487.0	18810447.7	470
2013-12-29	17.51	17.87	17.37	17.62	0.11	0.63	2133870.0	37592880.85	811
2013-12-26	17.55	17.69	17.46	17.51	0.03	0.17	2472716.0	43466890.85	940
2013-12-25	17.01	17.69	16.88	17.48	0.45	2.64	7020150.0	121650866.25	2013
2013-12-24	17.01	17.01	16.88	17.03	0.04	0.24	850340.0	14426179.25	412
2013-12-23	17.01	17.06	16.97	16.99	-0.07	-0.41	787367.0	13390840.45	352
2013-12-22	17.06	17.19	16.97	17.06	0.0	0.0	958103.0	16357998.7	434
2013-12-19	17.06	17.15	16.97	17.06	0.0	0.0	1306947.0	22264784.85	566
2013-12-18	16.74	17.1	16.7	17.06	0.29	1.73	1904454.0	32145200.3	659
2013-12-17	16.79	16.83	16.65	16.77	0.0	0.0	1057618.0	17688257.25	472
2013-12-16	16.79	16.79	16.61	16.77	-0.03	-0.18	1339371.0	22411243.65	566
2013-12-15	16.7	16.97	16.56	16.8	0.19	1.14	2441140.0	41023140.8	905
2013-12-12	16.79	16.79	16.61	16.61	-0.19	-1.13	1134746.0	18900108.0	517
2013-12-11	16.79	17.06	16.79	16.8	0.0	0.0	2042077.0	34573088.65	885
2013-12-10	16.56	16.88	16.56	16.8	0.22	1.33	2440883.0	40814709.6	1048
2013-12-09	16.56	16.65	16.52	16.58	0.0	0.0	1294408.0	21450968.1	465
2013-12-08	16.38	16.61	16.38	16.58	0.23	1.41	1503332.0	24818735.05	514
2013-12-05	16.2	16.34	16.11	16.35	0.15	0.93	746013.0	12085142.75	375
2013-12-04	16.25	16.34	15.98	16.2	-0.04	-0.25	1146280.0	18506873.4	552
2013-12-03	16.47	16.74	16.11	16.24	-0.15	-0.92	4070246.0	67260790.3	1564
2013-12-02	16.38	16.52	16.34	16.39	0.12	0.74	1692981.0	27790011.5	591
2013-12-01	16.34	16.38	16.25	16.27	-0.05	-0.31	552582.0	9017232.6	225
2013-11-28	16.34	16.34	16.2	16.32	0.05	0.31	325112.0	5285708.65	179
2013-11-27	16.16	16.29	15.98	16.27	0.07	0.43	829219.0	13396618.45	262
2013-11-26	16.29	16.34	16.2	16.2	-0.07	-0.43	736932.0	11976040.0	224
2013-11-25	16.56	16.56	16.29	16.27	-0.27	-1.63	685346.0	11237813.9	351
2013-11-24	16.56	16.61	16.56	16.54	0.0	0.0	685593.0	11360206.75	301
2013-11-21	16.65	16.65	16.56	16.54	-0.15	-0.9	551840.0	9159105.95	296
2013-11-20	16.65	16.74	16.56	16.69	0.08	0.48	796751.0	13266177.05	362
2013-11-19	16.65	16.83	16.47	16.61	-0.04	-0.24	2880082.0	47951335.55	1072
2013-11-18	16.43	16.79	16.38	16.65	0.22	1.34	3217872.0	53481582.25	1106
2013-11-17	16.34	16.47	16.25	16.43	0.11	0.67	914566.0	14938870.0	323
2013-11-14	16.2	16.34	16.16	16.32	0.12	0.74	517973.0	8409040.7	199
2013-11-13	16.25	16.29	16.11	16.2	-0.07	-0.43	375335.0	6080814.55	210
2013-11-12	16.16	16.29	16.11	16.27	0.07	0.43	391464.0	6359428.15	262
2013-11-11	16.29	16.29	16.11	16.2	-0.04	-0.25	821700.0	13284618.25	343
2013-11-10	16.29	16.34	16.25	16.24	0.0	0.0	528087.0	8599373.25	175
2013-11-07	16.34	16.38	16.25	16.24	-0.08	-0.49	570301.0	9317579.2	209
2013-11-06	16.34	16.38	16.29	16.32	-0.03	-0.18	657402.0	10731646.4	272
2013-11-05	16.2	16.56	16.2	16.35	0.15	0.93	2802923.0	45923250.0	875
2013-11-04	16.25	16.34	16.16	16.2	-0.04	-0.25	907151.0	14734377.65	320
2013-11-03	16.11	16.38	16.11	16.24	0.19	1.18	2239580.0	36345304.35	769
2013-10-31	15.89	16.07	15.75	16.05	0.15	0.94	570235.0	9085770.05	279
2013-10-30	15.98	15.98	15.75	15.9	0.08	0.51	768653.0	12223771.2	335
2013-10-29	16.02	16.02	15.75	15.82	-0.16	-1.0	358123.0	5674314.75	231
2013-10-28	16.02	16.07	15.89	15.98	0.0	0.0	855414.0	13643325.85	363
2013-10-27	15.84	16.11	15.84	15.98	0.16	1.01	1523336.0	24366722.1	778
2013-10-24	15.66	15.84	15.66	15.82	0.11	0.7	522836.0	8232066.95	283
2013-10-23	15.66	15.75	15.62	15.71	-0.04	-0.25	370024.0	5796982.35	224
2013-10-22	15.84	15.89	15.66	15.75	-0.07	-0.44	729600.0	11526083.95	290
2013-10-21	15.84	15.93	15.8	15.82	0.0	0.0	595990.0	9443061.0	331
2013-10-20	15.57	15.84	15.53	15.82	0.52	3.4	698413.0	10911444.6	287
2013-10-10	15.17	15.39	15.17	15.3	0.11	0.72	559082.0	8537540.35	267
2013-10-09	15.21	15.39	15.21	15.19	0.0	0.0	382125.0	5834318.45	243
2013-10-08	15.12	15.44	15.03	15.19	-0.04	-0.26	688320.0	10492603.5	375
2013-10-07	15.44	15.44	15.08	15.23	-0.22	-1.42	443576.0	6758076.1	280
2013-10-06	15.75	15.75	14.81	15.45	-0.3	-1.9	1358951.0	20839472.0	675
2013-10-03	15.89	15.89	15.62	15.75	0.0	0.0	674099.0	10648035.75	445
2013-10-02	15.66	15.93	15.44	15.75	0.11	0.7	2060522.0	32419145.3	971
2013-10-01	15.66	15.75	15.62	15.64	0.0	0.0	1200897.0	18796297.05	436
2013-09-30	15.66	15.75	15.66	15.64	-0.07	-0.45	711587.0	11143566.65	258
2013-09-29	15.93	15.93	15.66	15.71	-0.23	-1.44	771778.0	12179180.65	373
2013-09-26	16.11	16.16	15.75	15.94	-0.19	-1.18	626219.0	9997043.85	340
2013-09-25	16.29	16.29	16.11	16.13	-0.11	-0.68	711541.0	11503395.45	288
2013-09-24	16.43	16.47	16.25	16.24	-0.11	-0.67	549643.0	8963394.7	248
2013-09-19	16.38	16.43	16.25	16.35	0.03	0.18	1240840.0	20279645.0	433
2013-09-18	16.29	16.52	16.25	16.32	0.05	0.31	2047247.0	33518002.6	641
2013-09-17	16.34	16.43	16.11	16.27	-0.05	-0.31	1332936.0	21709316.7	532
2013-09-16	16.16	16.38	16.02	16.32	0.16	0.99	858844.0	13920416.4	475
2013-09-15	16.16	16.29	16.07	16.16	0.22	1.38	1543669.0	24958493.7	564
2013-09-12	15.98	16.16	15.84	15.94	0.15	0.95	1261286.0	20199975.5	626
2013-09-11	15.35	16.2	15.21	15.79	0.42	2.73	2030580.0	32052637.65	974
2013-09-10	15.3	15.44	15.08	15.37	0.59	3.99	922352.0	14112057.25	435
2013-09-09	14.67	14.9	14.54	14.78	0.08	0.54	278683.0	4103202.8	163
2013-09-08	14.99	15.08	14.58	14.7	-0.08	-0.54	439310.0	6507753.4	264
2013-09-05	14.9	15.08	14.63	14.78	-0.14	-0.94	727928.0	10771464.35	327
2013-09-04	15.08	15.39	14.94	14.92	-0.16	-1.06	881707.0	13295937.15	496
2013-09-03	15.48	15.57	14.99	15.08	-0.34	-2.2	936560.0	14265216.25	431
2013-09-02	15.44	15.53	15.35	15.42	0.05	0.33	737555.0	11382437.15	343
2013-09-01	15.17	15.44	15.12	15.37	0.4	2.67	857011.0	13106555.75	438
2013-08-29	15.21	15.35	14.85	14.97	-0.11	-0.73	610125.0	9251937.25	338
2013-08-28	14.67	15.3	14.63	15.08	-0.03	-0.2	1238793.0	18647635.25	598
2013-08-27	16.52	16.52	15.12	15.11	-1.58	-9.47	2184509.0	34064694.25	974
2013-08-26	16.92	16.97	16.65	16.69	-0.19	-1.13	908839.0	15264943.55	389
2013-08-25	17.01	17.01	16.88	16.88	-0.11	-0.65	816910.0	13835332.75	335
2013-08-22	17.06	17.1	16.92	16.99	-0.11	-0.64	913558.0	15532508.55	383
2013-08-21	17.06	17.24	17.01	17.1	-0.04	-0.23	771893.0	13215515.35	389
2013-08-20	17.24	17.33	17.01	17.14	-0.11	-0.64	1495313.0	25672477.45	691
2013-08-19	16.97	17.42	16.83	17.25	0.26	1.53	3205835.0	55151465.5	1154
2013-08-18	17.01	17.06	16.92	16.99	0.04	0.24	1123784.0	19095337.3	468
2013-08-15	16.83	17.01	16.83	16.95	0.07	0.41	986809.0	16700096.0	403
2013-08-14	16.79	17.01	16.74	16.88	0.08	0.48	1529927.0	25836254.05	533
2013-08-13	16.88	16.92	16.74	16.8	0.0	0.0	954662.0	16059852.4	379
2013-08-05	17.01	17.01	16.79	16.8	-0.19	-1.12	680384.0	11499432.1	365
2013-08-04	16.97	17.01	16.88	16.99	0.04	0.24	1005321.0	17033036.2	411
2013-08-01	17.06	17.19	16.88	16.95	-0.08	-0.47	1389894.0	23663113.85	644
2013-07-31	16.92	17.06	16.79	17.03	0.12	0.71	1969836.0	33306313.35	650
2013-07-30	16.83	16.92	16.79	16.91	0.11	0.65	1028085.0	17318616.6	493
2013-07-29	16.65	16.83	16.61	16.8	0.22	1.33	1081540.0	18097761.45	536
2013-07-28	16.79	16.79	16.56	16.58	-0.19	-1.13	984441.0	16390766.25	507
2013-07-25	16.74	17.01	16.7	16.77	0.0	0.0	2207531.0	37203724.6	918
2013-07-24	16.79	16.88	16.7	16.77	-0.03	-0.18	923942.0	15498467.5	484
2013-07-23	16.97	17.1	16.79	16.8	-0.11	-0.65	2228417.0	37638069.8	940
2013-07-22	16.56	17.1	16.56	16.91	0.33	1.99	3475659.0	58674739.75	1368
2013-07-21	16.34	16.79	16.25	16.58	0.26	1.59	2581539.0	42732220.0	959
2013-07-18	16.2	16.56	16.16	16.32	0.16	0.99	3585932.0	58875195.7	1414
2013-07-17	16.34	16.43	16.16	16.16	-0.19	-1.16	1027777.0	16708815.7	524
2013-07-16	16.38	16.47	16.29	16.35	0.0	0.0	898597.0	14713393.65	490
2013-07-15	16.52	16.52	16.34	16.35	-0.08	-0.49	1076443.0	17649103.3	567
2013-07-14	16.11	16.65	16.11	16.43	0.34	2.11	4803540.0	79218663.75	1986
2013-07-11	16.07	16.11	15.98	16.09	0.04	0.25	1050587.0	16842180.45	434
2013-07-10	16.16	16.2	16.02	16.05	-0.11	-0.68	995469.0	16028473.25	490
2013-07-09	16.34	16.38	16.11	16.16	-0.16	-0.98	1279174.0	20725347.45	606
2013-07-08	16.61	16.61	16.25	16.32	-0.18	-1.09	1621616.0	26583015.25	824
2013-07-07	16.34	16.65	16.34	16.5	0.18	1.1	3013824.0	49794948.8	1183
2013-07-04	16.2	16.43	16.2	16.32	0.12	0.74	1581820.0	25857717.9	695
2013-07-03	16.34	16.43	16.11	16.2	-0.12	-0.74	1193988.0	19436406.05	672
2013-07-02	16.43	16.47	16.25	16.32	-0.07	-0.43	1443623.0	23643775.1	639
2013-07-01	16.11	16.52	16.11	16.39	0.26	1.61	2518934.0	41170553.9	1012
2013-06-30	16.11	16.38	15.98	16.13	-0.3	-1.83	2438382.0	39430902.85	1066
2013-06-26	16.83	16.88	16.43	16.43	-0.37	-2.2	2337038.0	38952890.45	1100
2013-06-25	16.83	16.97	16.79	16.8	-0.11	-0.65	1478721.0	24908591.8	719
2013-06-24	17.01	17.01	16.7	16.91	0.0	0.0	2285237.0	38488327.05	984
2013-06-23	17.01	17.1	16.92	16.91	-0.04	-0.24	1486738.0	25246413.4	774
2013-06-22	16.79	17.24	16.56	16.95	-0.08	-0.47	4399790.0	74517657.75	1731
2013-06-19	16.47	17.33	16.25	17.03	0.87	5.38	9656605.0	162512295.75	3529
2013-06-18	15.93	16.2	15.89	16.16	0.26	1.64	1510220.0	24193561.35	659
2013-06-17	15.75	16.07	15.75	15.9	0.26	1.66	1484967.0	23617383.9	742
2013-06-16	15.53	16.38	15.21	15.64	-0.18	-1.14	2631240.0	41192575.1	1206
2013-06-15	16.65	16.7	15.26	15.82	-1.13	-6.67	2112270.0	34174494.8	950
2013-06-12	16.92	17.01	16.83	16.95	0.07	0.41	940224.0	15902738.05	444
2013-06-11	16.88	16.97	16.79	16.88	-0.03	-0.18	1050689.0	17676813.65	429
2013-06-10	17.15	17.15	16.79	16.91	-0.19	-1.11	2118941.0	35891489.7	914
2013-06-09	17.24	17.28	17.01	17.1	-0.19	-1.1	1345098.0	23017222.35	757
2013-06-08	17.37	17.51	17.15	17.29	0.04	0.23	2052147.0	35555069.8	936
2013-06-05	17.01	17.64	17.01	17.25	0.3	1.77	5139196.0	89200671.55	1932
2013-06-04	16.88	17.1	16.7	16.95	0.07	0.41	2486996.0	42008553.95	1044
2013-06-03	16.74	17.1	16.61	16.88	0.19	1.14	3257466.0	55076931.5	1352
2013-06-02	16.65	16.79	16.38	16.69	0.0	0.0	2875679.0	47635058.6	1167
2013-06-01	16.43	16.79	16.38	16.69	0.04	0.24	1155374.0	19225509.3	610
2013-05-29	17.01	17.01	16.65	16.65	-0.23	-1.36	1118778.0	18769817.85	675
2013-05-28	16.79	17.01	16.79	16.88	0.11	0.66	1442088.0	24309985.55	836
2013-05-27	16.79	17.01	16.56	16.77	0.0	0.0	1900513.0	31906169.75	1015
2013-05-26	16.79	17.33	16.65	16.77	0.05	0.3	4826493.0	82046515.05	2253
2013-05-25	16.79	17.01	16.65	16.72	0.11	0.66	3858095.0	64802140.65	1975
2013-05-22	15.98	17.1	15.89	16.61	0.67	4.2	8436323.0	140837210.5	3742
2013-05-21	16.07	16.11	15.89	15.94	-0.11	-0.69	1507499.0	24081345.7	717
2013-05-20	16.07	16.2	15.89	16.05	-0.04	-0.25	1262488.0	20281477.1	758
2013-05-19	16.2	16.25	15.98	16.09	-0.07	-0.43	1894567.0	30517633.75	1087
2013-05-18	15.98	16.34	15.98	16.16	0.41	2.6	2647894.0	42728641.75	1437
2013-05-15	15.3	16.07	15.17	15.75	0.52	3.41	4384081.0	68617283.45	2365
2013-05-14	15.66	15.89	14.76	15.23	-0.52	-3.3	2271632.0	35173572.65	1136
2013-05-13	16.16	16.29	15.39	15.75	-0.68	-4.14	3215350.0	50882269.25	1402
2013-05-12	16.79	16.79	16.43	16.43	-0.34	-2.03	2196778.0	36450786.8	932
2013-05-11	17.15	17.15	16.61	16.77	-0.26	-1.53	2498681.0	42104795.55	1262
2013-05-08	16.97	17.46	16.97	17.03	-0.03	-0.18	2512042.0	43125846.15	1323
2013-05-07	17.01	17.24	16.97	17.06	-0.16	-0.93	1627833.0	27766988.45	893
2013-05-06	17.82	17.82	17.01	17.22	-0.52	-2.93	2849099.0	49155646.4	1787
2013-05-05	18.09	18.09	17.69	17.74	-0.33	-1.83	1248385.0	22338795.5	776
2013-05-04	18.14	18.32	18.0	18.07	-0.08	-0.44	1214016.0	22012862.35	723
2013-05-01	18.23	18.23	17.91	18.15	0.0	0.0	716244.0	12941299.8	439
2013-04-30	17.91	18.36	17.87	18.15	0.26	1.45	1359572.0	24627210.7	831
2013-04-29	17.87	18.09	17.6	17.89	0.0	0.0	1214463.0	21755930.95	692
2013-04-28	18.14	18.18	17.78	17.89	-0.26	-1.43	1321580.0	23703355.1	765
2013-04-27	18.27	18.36	18.09	18.15	-0.04	-0.22	1215220.0	22065187.3	816
2013-04-24	18.54	18.99	18.14	18.19	-0.26	-1.41	3599965.0	66565123.0	2198
2013-04-23	18.45	18.59	18.09	18.45	0.11	0.6	1969365.0	36134769.6	1272
2013-04-22	17.24	18.68	17.24	18.34	1.17	6.81	5811641.0	105414115.85	2844
2013-04-21	17.28	17.55	17.1	17.17	0.03	0.18	1544357.0	26652279.0	854
2013-04-20	16.56	17.24	16.56	17.14	0.34	2.02	2579115.0	43848778.6	1388
2013-04-17	18.27	18.5	16.65	16.8	-1.69	-9.14	6954349.0	118461037.65	2955
2013-04-16	18.63	18.77	18.23	18.49	-0.48	-2.53	4246179.0	78556822.2	1853
2013-04-15	19.22	19.26	18.77	18.97	-0.08	-0.42	3563909.0	67753019.4	1286
2013-04-14	19.04	19.26	18.63	19.05	-0.15	-0.78	3835204.0	72778588.55	1882
2013-04-13	19.49	19.89	18.99	19.2	-0.15	-0.78	3397217.0	65968872.1	1582
2013-04-10	18.63	19.8	18.32	19.35	0.75	4.03	11060103.0	212792984.65	4044
2013-04-09	18.45	18.81	18.23	18.6	0.22	1.2	4087218.0	76010917.25	2221
2013-04-08	18.99	19.04	18.36	18.38	-0.37	-1.97	5752645.0	107576762.95	3088
2013-04-07	18.36	19.35	18.36	18.75	0.3	1.63	4228970.0	80073229.9	2095
2013-04-06	19.94	20.03	18.36	18.45	-1.35	-6.82	5978476.0	113746560.1	3663
2013-04-03	19.49	20.48	19.49	19.8	0.45	2.33	6353941.0	127517111.9	3201
2013-04-02	19.58	19.71	19.26	19.35	-0.23	-1.17	1685855.0	32763843.5	957
2013-04-01	19.13	19.8	19.13	19.58	0.45	2.35	3219376.0	62835673.0	1654
2013-03-31	19.13	19.49	18.99	19.13	0.08	0.42	2474793.0	47617158.5	1626
2013-03-30	19.35	19.89	18.77	19.05	-0.37	-1.91	7832736.0	151620801.8	3907
2013-03-27	18.09	19.58	18.09	19.42	1.61	9.04	11310109.0	214573062.45	4491
2013-03-26	17.78	18.14	17.46	17.81	0.07	0.39	5259594.0	93664602.9	2974
2013-03-25	17.87	18.18	17.64	17.74	0.0	0.0	4997542.0	89567860.45	2579
2013-03-24	17.24	18.41	17.24	17.74	0.52	3.02	8536881.0	153018178.0	4407
2013-03-23	17.69	17.91	17.01	17.22	-0.48	-2.71	7497038.0	130745823.5	4519
2013-03-20	15.93	17.73	15.93	17.7	1.57	9.73	10635705.0	183443471.35	4176
2013-03-19	16.7	16.7	15.98	16.13	-0.48	-2.89	3799668.0	61813802.5	2232
2013-03-18	16.43	16.88	16.2	16.61	0.18	1.1	4621989.0	76860142.45	2402
2013-03-17	15.98	16.74	15.84	16.43	0.53	3.33	7026268.0	115019673.05	3085
2013-03-16	15.21	16.52	15.21	15.9	0.75	4.95	5929876.0	94385800.55	2801
2013-03-13	14.49	15.75	14.22	15.15	0.52	3.55	6308185.0	95059687.95	2869
2013-03-12	14.81	15.62	14.54	14.63	0.16	1.11	15552027.0	233400922.1	6317
2013-03-11	13.41	14.49	13.41	14.47	1.3	9.87	4736842.0	67328603.35	1299
2013-03-10	13.14	13.19	13.01	13.17	0.05	0.38	775026.0	10165091.75	280
2013-03-09	12.96	13.19	12.96	13.12	0.22	1.71	518139.0	6761907.0	231
2013-03-06	12.96	12.96	12.87	12.9	0.04	0.31	254364.0	3283683.45	133
2013-03-05	12.87	12.92	12.74	12.86	0.0	0.0	443016.0	5692175.45	156
2013-03-04	13.05	13.05	12.87	12.86	-0.19	-1.46	227438.0	2945649.95	118
2013-03-03	13.19	13.19	13.01	13.05	-0.12	-0.91	275963.0	3610444.05	132
2013-03-02	13.23	13.28	13.19	13.17	-0.03	-0.23	273363.0	3610479.85	107
2013-02-27	13.19	13.23	13.14	13.2	0.03	0.23	283586.0	3738241.1	143
2013-02-26	13.41	13.41	13.14	13.17	-0.29	-2.15	330172.0	4379029.6	189
2013-02-25	13.46	13.59	13.41	13.46	0.03	0.22	292406.0	3944884.5	155
2013-02-24	13.55	13.59	13.41	13.43	-0.19	-1.4	455547.0	6155647.8	207
2013-02-23	13.68	13.77	13.59	13.62	-0.03	-0.22	236817.0	3230955.9	133
2013-02-20	13.64	13.68	13.55	13.65	0.0	0.0	308659.0	4206635.9	162
2013-02-19	13.64	13.64	13.46	13.65	0.0	0.0	422321.0	5725300.25	207
2013-02-18	13.73	13.82	13.64	13.65	0.0	0.0	556737.0	7620564.4	287
2013-02-17	13.64	13.95	13.64	13.65	0.03	0.22	1515290.0	20936923.4	696
2013-02-16	13.68	13.73	13.55	13.62	0.0	0.0	496786.0	6781723.2	221
2013-02-13	13.77	13.77	13.64	13.62	-0.14	-1.02	389223.0	5318055.1	170
2013-02-12	13.55	13.86	13.55	13.76	0.26	1.93	1007017.0	13842899.55	506
2013-02-11	13.5	13.59	13.46	13.5	0.0	0.0	396037.0	5358453.35	198
2013-02-10	13.41	13.59	13.41	13.5	0.0	0.0	250326.0	3373684.3	148
2013-02-09	13.46	13.55	13.46	13.5	0.04	0.3	413285.0	5578095.9	176
2013-02-06	13.68	13.73	13.41	13.46	-0.11	-0.81	361227.0	4886672.65	182
2013-02-05	13.73	13.73	13.37	13.57	-0.23	-1.67	929510.0	12614461.5	335
2013-02-04	13.64	13.82	13.64	13.8	0.11	0.8	466062.0	6394468.25	163
2013-02-03	13.82	13.86	13.64	13.69	-0.15	-1.08	471424.0	6486430.9	237
2013-02-02	14.0	14.13	13.86	13.84	-0.11	-0.79	739121.0	10367472.0	294
2013-01-30	14.0	14.22	13.86	13.95	0.07	0.5	1255290.0	17594504.15	609
2013-01-29	13.68	14.09	13.59	13.88	0.26	1.91	1828113.0	25395146.35	827
2013-01-28	13.64	13.73	13.59	13.62	-0.07	-0.51	442591.0	6035412.35	191
2013-01-27	13.77	13.77	13.59	13.69	-0.07	-0.51	627707.0	8583525.3	279
2013-01-26	13.86	13.86	13.64	13.76	-0.04	-0.29	413598.0	5687660.75	209
2013-01-23	13.95	14.0	13.77	13.8	-0.15	-1.08	369223.0	5128635.75	179
2013-01-22	14.04	14.09	13.91	13.95	-0.07	-0.5	436176.0	6100477.95	208
2013-01-21	14.0	14.09	13.82	14.02	0.0	0.0	906435.0	12654310.5	454
2013-01-20	14.04	14.13	14.0	14.02	0.03	0.21	319703.0	4490895.65	169
2013-01-19	13.91	14.09	13.91	13.99	0.11	0.79	195949.0	2743826.25	113
2013-01-16	13.86	13.95	13.82	13.88	-0.11	-0.79	283466.0	3936844.2	169
2013-01-15	14.13	14.18	13.91	13.99	-0.19	-1.34	467448.0	6563789.05	254
2013-01-14	14.13	14.31	14.09	14.18	-0.07	-0.49	579294.0	8242080.0	279
2013-01-13	14.31	14.58	14.22	14.25	-0.08	-0.56	1182002.0	16973292.85	645
2013-01-12	14.13	14.36	14.09	14.33	0.19	1.34	1001278.0	14256357.65	394
2013-01-09	14.0	14.27	13.95	14.14	0.15	1.07	1021421.0	14400457.85	406
2013-01-08	14.09	14.13	13.77	13.99	-0.11	-0.78	450738.0	6278444.75	255
2013-01-07	14.09	14.13	14.0	14.1	0.11	0.79	630988.0	8864481.05	288
2013-01-06	14.22	14.45	14.0	13.99	-0.19	-1.34	966906.0	13751051.2	553
2013-01-05	13.73	14.31	13.73	14.18	0.61	4.5	1962960.0	27591566.75	1016
2013-01-02	13.46	13.68	13.41	13.57	0.26	1.95	1316282.0	17842461.3	554
2013-01-01	13.28	13.37	13.19	13.31	0.19	1.45	363967.0	4839088.0	186
2012-12-31	13.46	13.46	13.05	13.12	-0.27	-2.02	551988.0	7292838.5	258
2012-12-30	13.41	13.59	13.41	13.39	0.04	0.3	650368.0	8759640.2	349
2012-12-29	13.19	13.41	13.19	13.35	0.07	0.53	468564.0	6236463.85	280
2012-12-26	13.23	13.37	13.19	13.28	0.04	0.3	433128.0	5741648.05	220
2012-12-25	13.37	13.41	13.23	13.24	-0.15	-1.12	393995.0	5244489.65	213
2012-12-24	13.37	13.5	13.28	13.39	0.08	0.6	595610.0	7974611.75	341
2012-12-23	13.28	13.59	13.19	13.31	0.11	0.83	1321987.0	17697911.55	675
2012-12-22	13.32	13.32	13.19	13.2	-0.15	-1.12	587819.0	7784250.85	270
2012-12-19	13.23	13.41	13.14	13.35	0.15	1.14	481763.0	6398681.95	299
2012-12-18	13.41	13.41	13.14	13.2	-0.19	-1.42	564863.0	7507276.65	293
2012-12-17	13.5	13.55	13.32	13.39	-0.15	-1.11	688412.0	9268069.6	303
2012-12-16	13.59	13.59	13.41	13.54	-0.03	-0.22	807786.0	10911068.0	404
2012-12-15	14.04	14.13	13.55	13.57	-0.19	-1.38	1791081.0	24688353.05	734
2012-12-12	13.59	14.04	13.41	13.76	0.3	2.23	2592823.0	35720639.0	1039
2012-12-11	12.83	13.59	12.78	13.46	0.56	4.34	2558142.0	34038651.5	883
2012-12-10	12.92	13.05	12.78	12.9	-0.11	-0.85	577014.0	7427351.25	232
2012-12-09	13.19	13.19	13.01	13.01	-0.11	-0.84	247866.0	3242563.75	122
2012-12-08	13.19	13.28	13.14	13.12	0.03	0.23	211872.0	2793625.7	138
2012-12-05	13.05	13.28	13.01	13.09	0.04	0.31	455251.0	5984372.35	224
2012-12-04	13.14	13.19	12.96	13.05	-0.12	-0.91	325978.0	4260497.6	192
2012-12-03	13.19	13.23	13.1	13.17	-0.11	-0.83	558417.0	7354038.9	230
2012-12-02	12.96	13.46	12.78	13.28	0.38	2.95	809456.0	10569576.95	260
2012-12-01	12.87	12.96	12.78	12.9	0.3	2.38	536801.0	6911686.95	210
2012-11-28	12.51	12.74	12.51	12.6	0.04	0.32	496977.0	6269729.35	227
2012-11-27	12.6	12.6	12.33	12.56	0.0	0.0	700269.0	8727346.1	285
2012-11-26	12.74	12.78	12.06	12.56	-0.11	-0.87	896709.0	11125702.3	395
2012-11-25	13.28	13.28	12.38	12.67	-0.61	-4.59	913463.0	11726781.05	402
2012-11-24	13.23	13.55	13.19	13.28	0.27	2.08	904062.0	12055036.35	373
2012-11-21	12.87	13.32	12.74	13.01	0.15	1.17	1049425.0	13743721.6	520
2012-11-20	13.01	13.01	12.74	12.86	0.0	0.0	445133.0	5733527.7	210
2012-11-19	13.28	13.37	12.74	12.86	-0.45	-3.38	656086.0	8497689.8	328
2012-11-18	13.41	13.46	13.19	13.31	-0.08	-0.6	404838.0	5409846.95	204
2012-11-17	13.37	13.41	13.19	13.39	-0.04	-0.3	680171.0	9033303.8	323
2012-11-14	13.64	13.64	13.28	13.43	-0.14	-1.03	848339.0	11439317.5	402
2012-11-13	13.73	13.86	13.55	13.57	0.11	0.82	2104068.0	28824284.85	753
2012-11-12	13.64	13.64	13.41	13.46	-0.19	-1.39	510426.0	6905334.75	259
2012-11-11	13.68	13.86	13.5	13.65	0.03	0.22	903307.0	12336589.05	357
2012-11-10	13.64	13.77	13.55	13.62	-0.22	-1.59	649688.0	8874548.9	308
2012-11-07	14.0	14.04	13.82	13.84	-0.15	-1.07	483527.0	6721752.05	246
2012-11-06	13.82	14.09	13.82	13.99	0.26	1.89	1417299.0	19833987.3	610
2012-11-05	13.73	13.82	13.59	13.73	0.04	0.29	1238560.0	16971888.95	526
2012-11-04	13.59	13.73	13.5	13.69	0.12	0.88	1162057.0	15779706.45	459
2012-11-03	13.68	13.73	13.5	13.57	-0.08	-0.59	580180.0	7880329.3	243
2012-10-24	13.5	13.68	13.41	13.65	0.03	0.22	397332.0	5376415.35	218
2012-10-23	13.73	13.77	13.59	13.62	-0.03	-0.22	327068.0	4468915.7	191
2012-10-22	13.86	13.86	13.64	13.65	-0.11	-0.8	638705.0	8779402.85	310
2012-10-21	13.68	14.18	13.64	13.76	0.14	1.03	1706761.0	23634531.95	779
2012-10-20	13.5	13.68	13.41	13.62	-0.07	-0.51	508446.0	6901033.65	205
2012-10-17	13.41	13.77	13.41	13.69	0.07	0.51	623174.0	8502952.25	321
2012-10-16	13.77	13.86	13.59	13.62	-0.11	-0.8	507536.0	6974268.85	279
2012-10-15	13.68	13.82	13.64	13.73	0.04	0.29	382085.0	5239642.85	246
2012-10-14	13.82	13.95	13.64	13.69	-0.04	-0.29	640166.0	8842994.0	294
2012-10-13	14.13	14.36	13.68	13.73	-0.18	-1.29	1129323.0	15792484.85	557
2012-10-10	13.82	14.27	13.82	13.91	0.03	0.22	1038219.0	14536618.55	402
2012-10-09	13.73	13.95	13.64	13.88	0.19	1.39	1336086.0	18425425.9	441
2012-10-08	13.82	13.82	13.46	13.69	-0.15	-1.08	1100093.0	14972842.2	419
2012-10-07	13.86	13.95	13.64	13.84	-0.11	-0.79	1302176.0	17912107.0	489
2012-10-06	14.27	14.31	13.86	13.95	-0.19	-1.34	1134636.0	15991335.2	498
2012-10-03	14.18	14.31	13.86	14.14	0.0	0.0	1381420.0	19464833.25	485
2012-10-02	13.95	14.36	13.91	14.14	0.19	1.36	1827231.0	25826613.5	627
2012-10-01	14.04	14.09	13.68	13.95	0.04	0.29	1030296.0	14392002.85	408
2012-09-30	13.95	14.31	13.41	13.91	-0.04	-0.29	1759694.0	24394177.3	799
2012-09-29	14.99	15.26	13.73	13.95	-0.9	-6.06	2929015.0	42855414.7	1243
2012-09-26	14.67	15.93	14.49	14.85	0.04	0.27	3626033.0	55365945.95	1500
2012-09-25	14.99	14.99	14.63	14.81	-0.16	-1.07	1075889.0	15916642.05	487
2012-09-24	14.99	15.17	14.67	14.97	0.08	0.54	2532349.0	37776065.3	1095
2012-09-22	14.04	15.12	14.04	14.89	0.87	6.21	4436733.0	64761465.75	1668
2012-09-19	14.54	14.54	13.86	14.02	-0.45	-3.11	1095100.0	15515033.85	558
2012-09-18	14.67	14.76	14.4	14.47	-0.27	-1.83	847818.0	12359494.8	400
2012-09-17	14.85	14.9	14.72	14.74	-0.15	-1.01	514499.0	7617933.5	293
2012-09-16	14.94	15.17	14.9	14.89	-0.03	-0.2	1242614.0	18623496.45	534
2012-09-15	15.08	15.21	14.9	14.92	-0.05	-0.33	962157.0	14419999.9	439
2012-09-12	15.17	15.39	14.94	14.97	-0.07	-0.47	1948701.0	29507131.3	690
2012-09-11	14.67	15.21	14.67	15.04	0.45	3.08	1884417.0	28326524.1	818
2012-09-10	14.4	14.72	14.27	14.59	0.04	0.27	1895465.0	27584080.35	648
2012-09-09	14.04	14.76	14.04	14.55	0.53	3.78	2333659.0	33452186.65	829
2012-09-08	13.95	14.09	13.86	14.02	0.26	1.89	633369.0	8847648.05	272
2012-09-05	13.82	13.86	13.68	13.76	-0.04	-0.29	681338.0	9373061.35	253
2012-09-04	14.0	14.09	13.77	13.8	-0.3	-2.13	797073.0	11036510.65	331
2012-09-03	14.0	14.18	14.0	14.1	-0.04	-0.28	540261.0	7604084.1	264
2012-09-02	13.95	14.18	13.86	14.14	0.15	1.07	569669.0	7966713.7	208
2012-09-01	14.18	14.22	14.0	13.99	-0.15	-1.06	635448.0	8951218.5	299
2012-08-29	14.22	14.31	14.09	14.14	-0.07	-0.49	369562.0	5244533.25	216
2012-08-28	14.31	14.4	14.22	14.21	-0.08	-0.56	755371.0	10793486.3	304
2012-08-27	14.04	14.4	14.04	14.29	0.19	1.35	1320082.0	18801887.05	403
2012-08-26	14.0	14.18	13.86	14.1	0.15	1.08	568282.0	7973304.45	308
2012-08-25	13.95	13.95	13.77	13.95	0.33	2.42	590219.0	8187957.55	276
2012-08-15	13.73	13.86	13.55	13.62	0.05	0.37	917577.0	12558166.2	310
2012-08-14	13.59	13.73	13.37	13.57	0.14	1.04	1223748.0	16560948.95	360
2012-08-13	13.95	13.95	13.41	13.43	-0.48	-3.45	374758.0	5183108.75	151
2012-08-12	14.0	14.04	13.86	13.91	-0.08	-0.57	668879.0	9308796.3	216
2012-08-11	14.04	14.09	13.86	13.99	0.08	0.58	418668.0	5852788.5	269
2012-08-08	14.31	14.31	13.82	13.91	-0.34	-2.39	547043.0	7694607.75	350
2012-08-07	14.4	14.85	14.18	14.25	0.15	1.06	1462236.0	21220101.55	780
2012-08-06	13.86	14.31	13.86	14.1	0.26	1.88	1099711.0	15577738.6	519
2012-08-05	13.64	13.86	13.64	13.84	0.11	0.8	456363.0	6289332.5	281
2012-08-04	13.86	13.95	13.5	13.73	0.16	1.18	735857.0	10123433.9	314
2012-08-01	13.77	14.18	13.5	13.57	-0.16	-1.17	654348.0	9065511.05	359
2012-07-31	13.73	13.82	13.55	13.73	0.11	0.81	785750.0	10745459.15	437
2012-07-30	13.28	13.82	13.23	13.62	0.38	2.87	1163513.0	15790681.0	539
2012-07-29	13.1	13.23	12.92	13.24	0.15	1.15	478287.0	6280271.25	278
2012-07-28	13.14	13.28	12.92	13.09	0.08	0.61	1135671.0	14876585.05	416
2012-07-25	12.96	13.01	12.87	13.01	0.0	0.0	240330.0	3106329.0	157
2012-07-24	12.83	13.01	12.78	13.01	0.15	1.17	406097.0	5240025.55	254
2012-07-23	12.87	13.1	12.74	12.86	0.0	0.0	606616.0	7837875.85	323
2012-07-22	12.74	12.96	12.74	12.86	0.19	1.5	399225.0	5137899.95	180
2012-07-21	12.47	12.83	12.47	12.67	0.03	0.24	197697.0	2514807.35	160
2012-07-18	12.15	12.74	12.15	12.64	0.19	1.53	1029069.0	12881025.65	445
2012-07-17	12.69	12.78	12.38	12.45	-0.19	-1.5	430937.0	5423859.8	244
2012-07-16	12.6	12.96	12.38	12.64	0.11	0.88	782457.0	9930453.2	469
2012-07-15	12.74	12.74	12.38	12.53	-0.19	-1.49	222893.0	2790966.6	166
2012-07-14	12.83	12.83	12.47	12.72	0.0	0.0	329414.0	4154062.5	210
2012-07-11	13.05	13.05	12.51	12.72	-0.37	-2.83	676451.0	8619025.55	336
2012-07-10	13.23	13.41	12.87	13.09	-0.08	-0.61	602825.0	7930822.05	344
2012-07-09	13.64	13.64	13.1	13.17	-0.22	-1.64	1200882.0	16100711.4	609
2012-07-08	12.78	13.46	12.78	13.39	0.6	4.69	1671390.0	22015224.75	771
2012-07-07	12.38	12.96	12.29	12.79	0.38	3.06	1124849.0	14358820.15	563
2012-07-04	12.33	13.05	12.29	12.41	0.14	1.14	1919309.0	24379954.8	924
2012-07-03	12.24	12.42	12.2	12.27	0.08	0.66	708331.0	8723316.0	297
2012-07-02	12.2	12.29	12.11	12.19	0.08	0.66	932843.0	11365966.65	415
2012-07-01	11.84	12.15	11.61	12.11	0.26	2.19	1183561.0	14036591.0	521
2012-06-30	12.11	12.15	11.79	11.85	0.03	0.25	1492013.0	17819873.8	622
2012-06-27	12.38	12.51	11.34	11.82	0.05	0.42	5297448.0	63355571.35	2311
2012-06-26	11.7	11.84	11.61	11.77	0.14	1.2	908836.0	10676530.6	470
2012-06-25	12.02	12.47	11.52	11.63	-0.56	-4.59	914649.0	11042665.35	494
2012-06-24	12.51	12.56	12.02	12.19	-0.34	-2.71	830333.0	10145860.35	446
2012-06-23	12.69	12.74	12.47	12.53	-0.3	-2.34	460542.0	5828223.4	287
2012-06-20	12.74	13.1	12.56	12.83	0.27	2.15	1169401.0	15049361.95	696
2012-06-19	12.65	12.87	12.51	12.56	0.0	0.0	855444.0	10829661.25	611
2012-06-18	12.06	12.69	12.06	12.56	0.56	4.67	1480204.0	18247993.05	704
2012-06-17	11.75	12.11	11.75	12.0	0.04	0.33	555848.0	6679861.45	318
2012-06-16	12.15	12.15	10.71	11.96	0.11	0.93	1086491.0	12668975.85	583
2012-06-13	11.93	12.06	11.75	11.85	0.15	1.28	754180.0	8944220.85	441
2012-06-12	11.7	11.84	11.61	11.7	-0.26	-2.17	603082.0	7085876.85	364
2012-06-11	11.97	12.29	11.84	11.96	0.11	0.93	964730.0	11659268.7	514
2012-06-10	11.52	11.84	11.39	11.85	0.3	2.6	698233.0	8147152.1	379
2012-06-09	12.06	12.06	11.25	11.55	-0.15	-1.28	1151348.0	13319459.45	558
2012-06-06	12.29	12.38	11.25	11.7	-0.49	-4.02	1405042.0	16807217.4	729
2012-06-05	12.38	12.6	12.15	12.19	-0.19	-1.53	1277405.0	15818221.15	625
2012-06-04	12.11	12.47	11.93	12.38	0.16	1.31	1544622.0	18875469.35	692
2012-06-03	12.24	12.38	12.02	12.22	0.07	0.58	1190654.0	14504162.4	612
2012-06-02	12.33	12.69	12.15	12.15	-1.35	-10.0	1816731.0	22539874.4	870
2012-05-30	13.95	14.0	13.28	13.5	-0.49	-3.5	989303.0	13445398.25	563
2012-05-29	14.04	14.09	13.86	13.99	0.0	0.0	604923.0	8458257.15	333
2012-05-28	13.95	14.09	13.95	13.99	0.19	1.38	624513.0	8731687.35	267
2012-05-27	14.0	14.09	13.82	13.8	-0.11	-0.79	717972.0	10017320.45	458
2012-05-26	14.0	14.31	13.91	13.91	-0.08	-0.57	830703.0	11734715.5	476
2012-05-23	14.0	14.36	13.82	13.99	-0.08	-0.57	1462711.0	20617627.3	837
2012-05-22	14.31	14.49	14.09	14.07	-0.03	-0.21	1206080.0	17289052.65	549
2012-05-21	13.95	14.31	13.95	14.1	0.26	1.88	1664177.0	23533966.7	785
2012-05-20	13.95	14.04	13.64	13.84	0.11	0.8	1342172.0	18665587.45	556
2012-05-19	13.73	13.95	13.64	13.73	-0.29	-2.07	791165.0	10932662.9	445
2012-05-16	13.82	14.13	13.73	14.02	-0.19	-1.34	1189867.0	16583366.95	608
2012-05-15	14.09	14.45	13.77	14.21	0.07	0.5	2394378.0	33807103.8	1145
2012-05-14	14.72	14.9	14.09	14.14	-0.86	-5.73	2053997.0	29725097.4	1150
2012-05-13	15.66	15.66	14.9	15.0	-0.45	-2.91	1124863.0	17234723.0	687
2012-05-12	15.08	15.98	14.31	15.45	0.03	0.19	1401057.0	21106648.35	737
2012-05-09	16.38	16.43	15.44	15.42	-1.04	-6.32	2115104.0	33674567.3	1033
2012-05-08	16.7	16.79	16.43	16.46	-0.04	-0.24	2101890.0	34880810.2	890
2012-05-07	16.25	16.65	16.11	16.5	0.11	0.67	2441169.0	40008985.3	1048
2012-05-06	16.65	17.06	16.34	16.39	-0.15	-0.91	4096023.0	68644540.65	1703
2012-05-05	16.34	16.56	16.07	16.54	-0.15	-0.9	2096868.0	34289650.9	905
2012-05-02	16.97	17.01	16.52	16.69	-0.19	-1.13	2654925.0	44293549.3	1262
2012-05-01	16.52	17.24	16.43	16.88	0.49	2.99	4893537.0	82200571.8	1996
2012-04-30	16.34	16.61	16.25	16.39	0.15	0.92	3255826.0	53529820.8	1607
2012-04-29	16.11	16.61	15.89	16.24	0.15	0.93	4389171.0	71533901.15	1800
2012-04-28	16.11	16.16	15.89	16.09	0.22	1.39	1096178.0	17599868.85	683
2012-04-25	15.93	16.11	15.84	15.87	-0.03	-0.19	1548280.0	24690724.9	950
2012-04-24	15.66	16.52	15.48	15.9	0.3	1.92	6417255.0	102869921.1	2891
2012-04-23	16.25	16.25	15.44	15.6	-0.79	-4.82	3145640.0	49582030.85	1567
2012-04-22	15.57	17.01	15.39	16.39	0.83	5.33	4460655.0	72842645.55	2199
2012-04-21	15.17	15.62	15.17	15.56	0.48	3.18	1585637.0	24464715.2	850
2012-04-18	15.98	15.98	14.81	15.08	-0.74	-4.68	3122071.0	47986848.55	1446
2012-04-17	16.02	16.16	15.62	15.82	0.59	3.87	2673074.0	42623819.6	1279
2012-04-16	16.43	16.79	14.94	15.23	-1.27	-7.7	2354658.0	37133963.4	1197
2012-04-15	16.16	17.01	16.11	16.5	-0.08	-0.48	2045528.0	34087448.4	1068
2012-04-14	16.88	17.1	16.52	16.58	-0.19	-1.13	1654615.0	27727087.95	800
2012-04-11	16.97	17.1	15.8	16.77	-0.26	-1.53	2425150.0	39928697.05	1181
2012-04-10	17.69	17.78	16.83	17.03	-0.67	-3.79	1876475.0	32649695.6	1130
2012-04-09	17.24	17.69	17.1	17.7	0.26	1.49	1921452.0	33381452.15	951
2012-04-08	18.09	18.27	16.29	17.44	-0.63	-3.49	2634159.0	46059838.8	1399
2012-04-07	17.91	18.27	17.69	18.07	0.11	0.61	2653872.0	47686221.55	1355
2012-04-04	18.23	18.59	17.96	17.96	-0.19	-1.05	2988097.0	54404038.75	1579
2012-04-03	17.96	18.81	17.91	18.15	0.26	1.45	6942011.0	127776902.0	2741
2012-04-02	17.73	18.14	17.69	17.89	0.22	1.25	3409707.0	61115334.05	1628
2012-04-01	17.51	17.82	17.46	17.67	0.23	1.32	2628868.0	46454514.95	1336
2012-03-31	17.46	17.51	17.28	17.44	0.08	0.46	1070683.0	18653106.8	588
2012-03-28	17.42	17.69	17.28	17.36	-0.08	-0.46	1165484.0	20271680.8	719
2012-03-27	17.46	18.14	17.46	17.44	0.22	1.28	4423977.0	78676376.5	2561
2012-03-26	17.46	17.46	17.1	17.22	-0.26	-1.49	1370665.0	23663791.95	704
2012-03-25	17.55	17.69	17.33	17.48	-0.07	-0.4	1169543.0	20487138.6	702
2012-03-24	17.33	17.78	17.24	17.55	0.33	1.92	2846960.0	49821520.5	1168
2012-03-21	17.01	17.37	16.97	17.22	0.05	0.29	1827137.0	31444974.45	875
2012-03-20	17.46	17.55	17.1	17.17	-0.38	-2.17	1796970.0	31081799.4	1073
2012-03-19	18.32	18.45	17.46	17.55	-0.6	-3.31	3809980.0	68274783.2	1785
[truncated: 2,770 more rows]
