# Supplementary material for: Effective short-term forecasts of Saudi stock price trends using technical indicators and large-scale multivariate time series
Source: PeerJ Comput Sci. 2023 Jan 6;9:e1205. doi: 10.7717/peerj-cs.1205 (PMC10280263; doi:10.7717/peerj-cs.1205)
Supplement: Supplemental Information 3 [file peerj-cs-09-1205-s003.zip › TASI Dataset 2021/SIIG_2250.csv]

date	open	high	low	close	change	change_percent	volume_traded	value_traded_SAR	number_trades
2020-03-19	14.42	15.08	14.28	14.6	0.1	0.69	3814281.0	56088193.84	3646
2020-03-18	14.12	14.5	13.96	14.5	0.48	3.42	1558038.0	22132837.76	2186
2020-03-17	14.0	14.68	13.98	14.02	0.02	0.14	980055.0	14033926.04	1684
2020-03-16	14.7	14.8	14.0	14.0	-0.8	-5.41	1139034.0	16333250.36	1820
2020-03-15	15.36	15.42	14.8	14.8	-0.2	-1.33	1693244.0	25451281.74	1729
2020-03-12	15.48	15.94	15.0	15.0	-1.14	-7.06	2018251.0	30900206.46	2274
2020-03-11	16.94	16.96	16.04	16.14	-0.62	-3.7	1720707.0	28335252.1	1612
2020-03-10	16.42	17.5	16.18	16.76	0.6	3.71	1350433.0	22655655.76	1692
2020-03-09	16.16	16.34	16.16	16.16	-1.78	-9.92	857194.0	13862988.3	759
2020-03-08	18.5	18.5	17.94	17.94	-1.98	-9.94	2685401.0	48210938.2	1013
2020-03-05	20.34	20.4	19.8	19.92	-0.36	-1.78	854689.0	17182611.16	756
2020-03-04	20.34	20.42	20.1	20.28	-0.14	-0.69	618688.0	12557247.86	798
2020-03-03	20.8	20.9	20.4	20.42	0.22	1.09	850964.0	17449866.86	737
2020-03-02	20.4	20.8	20.2	20.2	0.24	1.2	980784.0	20171047.48	1485
2020-03-01	20.5	20.5	19.96	19.96	-1.12	-5.31	798333.0	16055246.98	643
2020-02-27	21.4	21.6	20.74	21.08	-0.52	-2.41	815406.0	17141657.32	846
2020-02-26	22.02	22.24	21.6	21.6	-0.68	-3.05	778031.0	16811439.32	868
2020-02-25	22.46	22.7	22.0	22.28	-0.14	-0.62	927759.0	20624140.74	1430
2020-02-24	23.26	23.26	22.42	22.42	-0.84	-3.61	569089.0	12866532.32	1078
2020-02-23	23.02	23.56	22.88	23.26	0.06	0.26	188589.0	4370940.74	297
2020-02-20	22.68	23.22	22.68	23.2	0.62	2.75	472306.0	10886040.16	1058
2020-02-19	22.6	22.66	22.52	22.58	0.28	1.26	333625.0	7532724.48	711
2020-02-18	22.46	22.5	22.3	22.3	-0.12	-0.54	252884.0	5662027.42	448
2020-02-17	22.68	22.68	22.42	22.42	-0.14	-0.62	172378.0	3883527.72	286
2020-02-16	22.3	22.7	22.22	22.56	0.06	0.27	56884.0	1279977.8	116
2020-02-13	22.7	22.7	22.4	22.5	-0.14	-0.62	703164.0	15850140.04	880
2020-02-12	22.38	22.64	22.16	22.64	0.4	1.8	408881.0	9171997.5	884
2020-02-11	22.7	22.7	22.24	22.24	-0.36	-1.59	369879.0	8286296.86	747
2020-02-10	22.48	22.6	22.3	22.6	0.12	0.53	397153.0	8923880.7	468
2020-02-09	23.3	23.3	22.32	22.48	-0.5	-2.18	402782.0	9129464.98	1234
2020-02-06	23.12	23.3	22.82	22.98	-0.04	-0.17	812529.0	18729034.68	717
2020-02-05	23.08	23.12	22.76	23.02	0.06	0.26	599764.0	13736622.54	1115
2020-02-04	23.02	23.04	22.9	22.96	0.04	0.17	552640.0	12435136.86	1058
2020-02-03	23.5	23.5	22.92	22.92	-0.56	-2.39	576629.0	13376584.02	1271
2020-02-02	23.6	23.6	23.4	23.48	-0.12	-0.51	138780.0	3261340.18	193
2020-01-30	23.7	23.8	23.42	23.6	-0.04	-0.17	875724.0	20677308.72	1725
2020-01-29	23.8	23.9	23.32	23.64	-0.16	-0.67	826913.0	19621608.26	1725
2020-01-28	23.7	24.2	23.5	23.8	-0.18	-0.75	466812.0	11139804.82	1651
2020-01-27	24.28	24.28	23.9	23.98	-0.28	-1.15	259896.0	6278749.82	508
2020-01-26	24.48	24.5	24.04	24.26	-0.56	-2.26	150618.0	3656660.62	289
2020-01-23	25.2	25.3	24.7	24.82	-0.58	-2.28	327797.0	8161971.39	664
2020-01-22	25.45	25.55	25.2	25.4	-0.05	-0.2	188979.0	4798663.8	335
2020-01-21	25.4	25.5	25.15	25.45	-0.05	-0.2	277803.0	7046245.0	426
2020-01-20	25.6	25.7	25.35	25.5	-0.05	-0.2	402038.0	10267737.5	733
2020-01-19	25.7	25.7	25.15	25.55	0.05	0.2	358600.0	9114418.7	484
2020-01-16	25.4	25.6	24.8	25.5	0.1	0.39	729321.0	18469638.99	1045
2020-01-15	25.5	25.7	25.4	25.4	0.05	0.2	1057124.0	26997715.2	1060
2020-01-14	24.7	25.95	24.7	25.35	0.65	2.63	969245.0	24552191.08	1193
2020-01-13	24.0	24.72	23.92	24.7	0.7	2.92	1080905.0	26452413.92	1061
2020-01-12	23.2	24.04	23.2	24.0	0.88	3.81	1036869.0	24674366.06	1402
2020-01-09	23.0	23.2	22.64	23.12	1.1	5.0	992461.0	22761386.9	1442
2020-01-08	22.0	22.5	21.98	22.02	-0.28	-1.26	354314.0	7849024.54	744
2020-01-07	22.64	22.7	22.12	22.3	-0.3	-1.33	378311.0	8482417.98	791
2020-01-06	22.5	22.68	22.34	22.6	-0.08	-0.35	254937.0	5738880.48	654
2020-01-05	22.6	23.14	22.6	22.68	-0.72	-3.08	329200.0	7549488.76	449
2020-01-02	23.34	23.42	23.22	23.4	0.06	0.26	241651.0	5637650.0	468
2020-01-01	23.44	23.44	23.28	23.34	-0.66	-2.75	722712.0	16882514.38	843
2019-12-31	23.8	24.08	23.7	24.0	0.32	1.35	807160.0	19323824.24	933
2019-12-30	24.4	24.4	23.68	23.68	-0.7	-2.87	674834.0	16279062.46	884
2019-12-29	24.0	24.4	24.0	24.38	0.58	2.44	609801.0	14775672.12	1080
2019-12-26	23.7	23.92	23.48	23.8	0.14	0.59	492081.0	11710636.58	446
2019-12-25	23.44	23.66	23.3	23.66	0.16	0.68	568600.0	13334166.86	354
2019-12-24	23.2	23.5	22.92	23.5	0.32	1.38	887904.0	20487334.46	1311
2019-12-23	22.46	23.4	22.4	23.18	1.42	6.53	1630378.0	37302743.9	1777
2019-12-22	21.56	21.78	21.54	21.76	0.04	0.18	321172.0	6969083.98	406
2019-12-19	21.1	21.8	21.1	21.72	0.62	2.94	801478.0	17318254.78	839
2019-12-18	20.92	21.2	20.9	21.1	0.22	1.05	482894.0	9904927.04	665
2019-12-17	21.14	21.2	20.88	20.88	-0.14	-0.67	689605.0	14482721.08	843
2019-12-16	20.9	21.42	20.76	21.02	0.08	0.38	429213.0	9071066.9	820
2019-12-15	21.0	21.0	20.56	20.94	0.04	0.19	509717.0	10561046.66	747
2019-12-12	21.4	21.42	20.88	20.9	-0.5	-2.34	297780.0	6272386.64	703
2019-12-11	21.0	21.4	20.8	21.4	0.64	3.08	425472.0	9011098.02	522
2019-12-10	20.88	20.88	20.7	20.76	-0.12	-0.57	258833.0	5377461.0	389
2019-12-09	20.72	20.98	20.7	20.88	0.34	1.66	815170.0	16789589.6	1195
2019-12-08	20.22	20.64	20.22	20.54	0.44	2.19	155059.0	3171987.16	323
2019-12-05	20.0	20.22	19.9	20.1	0.0	0.0	596354.0	11939363.92	878
2019-12-04	20.28	20.3	20.04	20.1	-0.18	-0.89	473828.0	9530375.32	796
2019-12-03	19.9	20.28	19.88	20.28	0.38	1.91	492142.0	9842942.34	1012
2019-12-02	20.14	20.2	19.76	19.9	-0.24	-1.19	901686.0	17962891.58	1185
2019-12-01	20.12	20.28	20.12	20.14	-0.08	-0.4	239090.0	4824036.72	381
2019-11-28	20.26	20.36	20.02	20.22	-0.02	-0.1	597155.0	11938213.94	1059
2019-11-27	20.54	20.74	20.18	20.24	-0.24	-1.17	713808.0	14545992.8	2027
2019-11-26	21.3	21.3	20.48	20.48	-0.82	-3.85	1032877.0	21409340.4	1783
2019-11-25	21.42	21.58	21.2	21.3	-0.12	-0.56	547197.0	11567972.84	792
2019-11-24	21.66	21.78	21.42	21.42	-0.34	-1.56	577170.0	12464434.78	384
2019-11-21	21.86	21.98	21.7	21.76	-0.24	-1.09	386877.0	8439240.26	430
2019-11-20	21.7	22.0	21.66	22.0	0.3	1.38	473818.0	10196534.48	716
2019-11-19	21.7	21.9	21.5	21.7	0.1	0.46	295361.0	6413718.62	408
2019-11-18	21.34	21.6	21.34	21.6	0.24	1.12	254517.0	5460042.8	457
2019-11-17	21.46	21.46	21.22	21.36	-0.32	-1.48	331303.0	7056174.14	584
2019-11-14	21.34	21.68	21.34	21.68	0.34	1.59	793131.0	16897656.82	1004
2019-11-13	21.98	22.1	21.34	21.34	-0.64	-2.91	569337.0	12291456.82	1053
2019-11-12	21.62	21.98	21.62	21.98	0.2	0.92	442246.0	9667937.46	873
2019-11-11	21.54	21.78	21.44	21.78	0.24	1.11	270172.0	5823106.14	466
2019-11-10	21.6	21.74	21.54	21.54	-0.06	-0.28	317346.0	6879365.56	543
2019-11-07	21.3	21.6	21.3	21.6	0.3	1.41	759604.0	16322725.22	853
2019-11-06	21.12	22.5	21.12	21.3	0.2	0.95	2054537.0	44548171.78	2772
2019-11-05	20.98	21.12	20.9	21.1	-0.02	-0.09	529882.0	11143523.88	1295
2019-11-04	20.9	21.12	20.8	21.12	0.24	1.15	173771.0	3637163.84	392
2019-11-03	20.98	20.98	20.82	20.88	-0.2	-0.95	129475.0	2702989.4	314
2019-10-31	21.3	21.3	21.0	21.08	-0.22	-1.03	701441.0	14797197.34	1640
2019-10-30	21.22	21.58	21.22	21.3	-0.22	-1.02	625453.0	13328465.4	915
2019-10-29	21.64	21.8	21.34	21.52	-0.46	-2.09	527047.0	11364658.2	586
2019-10-28	21.7	21.98	21.7	21.98	0.18	0.83	248480.0	5433512.12	415
2019-10-27	21.8	21.88	21.78	21.8	-0.22	-1.0	125026.0	2727223.2	327
2019-10-24	21.6	22.02	21.34	22.02	0.4	1.85	387859.0	8386833.48	850
2019-10-23	21.94	21.94	21.62	21.62	-0.28	-1.28	285906.0	6220915.96	624
2019-10-22	22.5	22.5	21.9	21.9	-0.58	-2.58	952006.0	21025392.52	932
2019-10-21	22.02	22.48	21.98	22.48	0.32	1.44	489188.0	10828936.24	1108
2019-10-20	22.5	22.5	22.16	22.16	-0.08	-0.36	661694.0	14728230.62	476
2019-10-17	21.68	22.24	21.5	22.24	0.74	3.44	838951.0	18330174.52	3144
2019-10-16	21.48	21.5	21.12	21.5	0.1	0.47	844963.0	17977986.94	1362
2019-10-15	21.52	21.74	21.4	21.4	-0.28	-1.29	716052.0	15396723.64	997
2019-10-14	21.58	21.68	21.38	21.68	0.08	0.37	1260959.0	27222213.58	1107
2019-10-13	21.58	21.9	21.58	21.6	-0.1	-0.46	348222.0	7571418.28	913
2019-10-10	21.72	21.72	21.54	21.7	-0.1	-0.46	251602.0	5450488.4	530
2019-10-09	21.8	21.8	21.5	21.8	0.0	0.0	892892.0	19276742.16	1613
2019-10-08	22.04	22.08	21.44	21.8	-0.24	-1.09	898553.0	19425762.88	1747
2019-10-07	22.74	22.8	22.04	22.04	-0.72	-3.16	616975.0	13832699.6	590
2019-10-06	22.72	22.82	22.72	22.76	0.06	0.26	522964.0	11906083.76	456
2019-10-03	22.78	22.8	22.64	22.7	-0.12	-0.53	719760.0	16353467.38	634
2019-10-02	23.46	23.46	22.8	22.82	-0.56	-2.4	1181931.0	27093115.76	899
2019-10-01	23.2	23.46	23.12	23.38	0.3	1.3	463775.0	10809947.12	845
2019-09-30	22.96	23.08	22.68	23.08	0.34	1.5	1830167.0	42063233.52	1067
2019-09-29	22.72	23.0	22.7	22.74	0.04	0.18	238697.0	5467745.84	195
2019-09-26	23.06	23.06	22.52	22.7	-0.36	-1.56	329015.0	7503238.4	314
2019-09-25	22.94	23.18	22.74	23.06	0.2	0.87	1043702.0	23963155.42	730
2019-09-24	22.42	22.94	22.36	22.86	0.32	1.42	405959.0	9202077.06	899
2019-09-22	22.2	22.54	22.2	22.54	0.2	0.9	93302.0	2093248.8	146
2019-09-19	22.08	22.42	21.9	22.34	0.2	0.9	3197981.0	71377848.78	621
2019-09-18	22.2	22.32	21.86	22.14	0.44	2.03	368063.0	8145547.3	652
2019-09-17	22.56	22.56	21.4	21.7	-0.86	-3.81	1173284.0	25626389.12	1016
2019-09-16	22.26	22.62	22.14	22.56	0.16	0.71	1286799.0	28826053.86	1377
2019-09-15	21.44	22.7	21.44	22.4	0.04	0.18	1834318.0	40424118.82	1066
2019-09-12	21.4	22.54	21.4	22.36	0.82	3.81	1002678.0	22189658.32	1423
2019-09-11	21.2	21.64	20.9	21.54	0.14	0.65	814013.0	17278435.82	1098
2019-09-10	21.56	21.56	21.36	21.4	-0.2	-0.93	664938.0	14244028.04	490
2019-09-09	21.9	21.9	21.54	21.6	-0.2	-0.92	1121352.0	24249566.22	792
2019-09-08	21.92	22.1	21.8	21.8	0.14	0.65	305652.0	6686741.82	222
2019-09-05	21.98	22.3	21.66	21.66	-0.14	-0.64	637206.0	13955212.66	1060
2019-09-04	21.3	22.1	21.3	21.8	0.5	2.35	592341.0	12911224.02	834
2019-09-03	21.44	21.58	21.3	21.3	-0.26	-1.21	288877.0	6199070.06	483
2019-09-02	21.4	21.64	21.36	21.56	0.06	0.28	1486926.0	31934949.2	714
2019-09-01	21.8	21.8	21.3	21.5	-0.3	-1.38	462633.0	9934950.26	575
2019-08-29	22.22	22.24	21.8	21.8	-0.42	-1.89	1033972.0	22805654.98	789
2019-08-28	22.8	22.8	22.22	22.22	-0.58	-2.54	965859.0	21639577.36	796
2019-08-27	23.0	23.1	21.9	22.8	-0.16	-0.7	10979100.0	250294370.1	4733
2019-08-26	22.62	23.08	22.62	22.96	0.26	1.15	637037.0	14602070.22	1234
2019-08-25	23.1	23.1	22.64	22.7	-0.4	-1.73	246916.0	5619016.14	509
2019-08-22	23.08	23.3	22.92	23.1	-0.1	-0.43	2004217.0	46685039.4	916
2019-08-21	23.44	23.46	23.2	23.2	-0.18	-0.77	502725.0	11733016.24	662
2019-08-20	23.68	23.68	23.38	23.38	-0.12	-0.51	500559.0	11809391.2	808
2019-08-19	24.0	24.0	23.5	23.5	-0.54	-2.25	533855.0	12674928.38	2552
2019-08-18	23.76	24.14	23.76	24.04	-0.02	-0.08	420619.0	10074803.62	573
2019-08-08	23.7	24.1	23.7	24.06	0.34	1.43	1019655.0	24405336.08	547
2019-08-07	23.82	23.96	23.66	23.72	0.02	0.08	999736.0	23818634.3	691
2019-08-06	23.2	24.3	23.2	23.7	-0.52	-2.15	1195171.0	28337298.12	1339
2019-08-05	23.72	24.22	23.3	24.22	0.22	0.92	1197322.0	28644262.28	1964
2019-08-04	23.7	24.06	23.54	24.0	0.04	0.17	495850.0	11838313.34	351
2019-08-01	23.58	23.96	23.44	23.96	0.32	1.35	397271.0	9393076.42	1090
2019-07-31	23.6	23.72	23.32	23.64	0.06	0.25	219825.0	5181047.56	742
2019-07-30	23.3	23.58	23.24	23.58	0.26	1.11	519943.0	12189040.7	521
2019-07-29	22.8	23.46	22.8	23.32	0.56	2.46	1336220.0	31123596.52	1700
2019-07-28	22.5	22.76	22.3	22.76	0.26	1.16	419464.0	9455487.7	399
2019-07-25	22.08	22.5	22.0	22.5	0.5	2.27	1344077.0	29975820.62	868
2019-07-24	21.74	22.04	21.74	22.0	0.24	1.1	747368.0	16321996.6	457
2019-07-23	22.08	22.08	21.7	21.76	-0.24	-1.09	382475.0	8359200.54	548
2019-07-22	22.1	22.22	22.0	22.0	-0.04	-0.18	600140.0	13248630.34	1033
2019-07-21	22.4	22.4	22.04	22.04	-0.48	-2.13	469259.0	10423033.58	597
2019-07-18	22.84	22.86	22.46	22.52	-0.3	-1.31	1479182.0	33428959.36	1025
2019-07-17	23.0	23.02	22.82	22.82	-0.22	-0.95	813510.0	18687679.76	650
2019-07-16	22.74	23.04	22.68	23.04	0.34	1.5	923137.0	21065999.5	596
2019-07-15	22.84	22.84	22.6	22.7	-0.06	-0.26	667983.0	15163482.0	656
2019-07-14	22.68	22.96	22.66	22.76	0.12	0.53	909556.0	20774327.64	837
2019-07-11	22.6	22.66	22.38	22.64	0.14	0.62	1356079.0	30473414.32	821
2019-07-10	22.58	22.7	22.44	22.5	0.0	0.0	1126512.0	25444818.76	872
2019-07-09	23.28	23.28	22.5	22.5	-0.8	-3.43	1184216.0	26998095.86	1475
2019-07-08	23.9	23.9	23.2	23.3	-0.7	-2.92	747934.0	17572800.22	874
2019-07-07	24.08	24.08	23.9	24.0	-0.1	-0.41	251536.0	6037020.12	184
2019-07-04	24.1	24.24	24.08	24.1	0.0	0.0	198369.0	4784315.28	203
2019-07-03	24.42	24.46	24.08	24.1	-0.34	-1.39	347739.0	8417458.12	451
2019-07-02	24.32	24.46	24.3	24.44	0.02	0.08	567377.0	13847363.76	564
2019-07-01	24.84	24.84	24.4	24.42	-0.54	-2.16	461016.0	11321722.1	671
2019-06-30	24.76	25.0	24.76	24.96	0.32	1.3	640688.0	15971580.64	528
2019-06-27	24.44	24.76	24.36	24.64	0.2	0.82	376889.0	9252603.1	636
2019-06-26	24.66	24.84	24.3	24.44	-0.2	-0.81	1274296.0	31357507.0	1403
2019-06-25	24.4	24.66	24.32	24.64	0.24	0.98	1100488.0	26859583.1	587
2019-06-24	24.66	24.66	24.16	24.4	-0.22	-0.89	560639.0	13716765.06	394
2019-06-23	24.68	25.0	24.62	24.62	-0.38	-1.52	924646.0	22949263.12	519
2019-06-20	25.0	25.1	24.58	25.0	0.0	0.0	3285469.0	81966473.92	1613
2019-06-19	25.35	25.5	25.0	25.0	-0.1	-0.4	2539097.0	63928031.1	687
2019-06-18	25.1	25.35	24.94	25.1	0.05	0.2	745765.0	18706736.94	537
2019-06-17	24.7	25.15	24.6	25.05	0.51	2.08	892847.0	22085832.04	836
2019-06-16	24.54	24.6	24.4	24.54	-0.06	-0.24	261058.0	6403018.92	190
2019-06-13	24.9	24.9	24.3	24.6	-0.4	-1.6	811332.0	19958989.34	1994
2019-06-12	25.0	25.35	24.86	25.0	-0.05	-0.2	832297.0	20841747.41	961
2019-06-11	24.9	25.1	24.6	25.05	0.15	0.6	970159.0	24193554.43	1247
2019-06-10	24.24	24.9	24.22	24.9	0.66	2.72	1300275.0	31796925.2	1043
2019-06-09	24.04	24.4	24.0	24.24	0.24	1.0	763941.0	18510854.86	586
2019-05-30	24.24	24.38	23.96	24.0	-0.2	-0.83	501615.0	12105302.34	589
2019-05-29	24.2	24.52	24.1	24.2	-0.08	-0.33	509495.0	12367386.72	488
2019-05-28	24.12	25.0	23.6	24.28	-0.6	-2.41	8883244.0	215672626.54	3557
2019-05-27	24.0	24.88	23.6	24.88	0.96	4.01	457156.0	10998319.02	881
2019-05-26	24.58	24.58	23.6	23.92	-0.64	-2.61	593942.0	14198562.34	719
2019-05-23	25.3	25.65	24.52	24.56	-0.84	-3.31	563507.0	14170027.02	458
2019-05-22	25.7	26.0	25.4	25.4	-0.3	-1.17	695285.0	17869186.65	606
2019-05-21	26.05	26.05	25.45	25.7	-0.55	-2.1	816601.0	21006311.4	833
2019-05-20	25.1	26.25	25.1	26.25	0.4	1.55	782079.0	19910161.5	701
2019-05-19	25.7	26.35	25.0	25.85	-0.45	-1.71	518534.0	13278129.4	482
2019-05-16	25.9	26.3	25.75	26.3	0.5	1.94	939346.0	24411591.9	1036
2019-05-15	25.7	26.15	25.6	25.8	0.3	1.18	1334559.0	34351319.35	943
2019-05-14	24.76	25.7	24.48	25.5	0.3	1.19	1030053.0	25844932.49	1123
2019-05-13	25.4	25.7	24.98	25.2	-0.2	-0.79	1253055.0	31678465.04	659
2019-05-12	26.25	26.25	25.0	25.4	-0.7	-2.68	535105.0	13595347.7	475
2019-05-09	26.5	26.5	25.75	26.1	-0.1	-0.38	968308.0	25282617.1	642
2019-05-08	26.0	26.55	25.5	26.2	0.2	0.77	727456.0	19066463.9	802
2019-05-07	26.5	26.95	25.95	26.0	-0.75	-2.8	771084.0	20186850.25	1027
2019-05-06	26.6	26.9	25.95	26.75	-0.4	-1.47	686311.0	18067342.45	943
2019-05-05	27.55	27.55	26.85	27.15	-0.25	-0.91	538956.0	14599160.05	383
2019-05-02	27.3	28.15	27.15	27.4	0.25	0.92	725726.0	20071845.75	939
2019-05-01	26.95	27.15	26.65	27.15	0.25	0.93	218229.0	5893256.75	440
2019-04-30	26.7	27.0	26.6	26.9	0.25	0.94	1645224.0	44156597.0	975
2019-04-29	26.55	26.7	26.45	26.65	0.05	0.19	122983.0	3266599.35	258
2019-04-28	26.2	26.75	26.2	26.6	0.4	1.53	412718.0	10936507.2	306
2019-04-25	26.7	26.7	26.2	26.2	-0.5	-1.87	917254.0	24192012.55	1299
2019-04-24	26.55	27.15	26.0	26.7	0.1	0.38	1028227.0	27464695.9	1103
2019-04-23	26.85	27.0	26.6	26.6	-0.25	-0.93	318220.0	8547862.5	597
2019-04-22	26.85	26.9	26.45	26.85	0.1	0.37	511591.0	13668193.9	535
2019-04-21	26.65	26.8	26.35	26.75	0.1	0.38	135934.0	3619192.95	168
2019-04-18	26.65	26.7	26.35	26.65	0.0	0.0	412372.0	10936791.05	580
2019-04-17	26.95	27.1	26.0	26.65	-0.05	-0.19	829497.0	22006972.45	1324
2019-04-16	26.8	27.2	26.7	26.7	-0.2	-0.74	785211.0	21169454.45	544
2019-04-15	26.5	26.9	26.45	26.9	0.3	1.13	393306.0	10482468.65	543
2019-04-14	26.7	26.95	26.55	26.6	-0.1	-0.37	362472.0	9681216.55	337
2019-04-11	26.5	27.4	26.4	26.7	0.3	1.14	1511317.0	40669318.5	1168
2019-04-10	26.3	26.4	26.0	26.4	0.0	0.0	261469.0	6860628.75	504
2019-04-09	26.15	26.5	26.1	26.4	0.4	1.54	618782.0	16296368.7	568
2019-04-08	26.0	26.2	25.7	26.0	-0.2	-0.76	627046.0	16287737.1	826
2019-04-07	26.15	26.45	26.0	26.2	-0.05	-0.19	254810.0	6665494.6	309
2019-04-04	24.5	26.25	24.5	26.25	0.45	1.74	1046271.0	27178095.95	941
2019-04-03	24.74	25.85	24.74	25.8	1.1	4.45	873135.0	22202450.98	1144
2019-04-02	24.28	24.7	24.28	24.7	0.34	1.4	741888.0	18166661.96	632
2019-04-01	24.48	24.5	24.24	24.36	-0.24	-0.98	689149.0	16760786.3	623
2019-03-31	24.54	24.6	24.32	24.6	0.0	0.0	212794.0	5196845.36	193
2019-03-28	25.0	25.0	24.48	24.6	-0.16	-0.65	612833.0	15111131.0	530
2019-03-27	24.48	24.84	24.48	24.76	0.12	0.49	211459.0	5222236.94	449
2019-03-26	24.88	24.9	24.28	24.64	-0.26	-1.04	788979.0	19300453.96	671
2019-03-25	25.4	25.4	24.1	24.9	-0.45	-1.78	460396.0	11340733.57	632
2019-03-24	25.35	25.5	25.2	25.35	-0.25	-0.98	528190.0	13391742.3	480
2019-03-21	25.45	25.75	25.4	25.6	0.0	0.0	345235.0	8840165.0	266
2019-03-20	25.65	25.65	25.2	25.6	-0.1	-0.39	434417.0	11030570.45	325
2019-03-19	25.75	25.95	25.4	25.7	0.2	0.78	1252127.0	32169417.15	548
2019-03-18	25.0	25.95	25.0	25.5	0.4	1.59	1271435.0	32390161.0	559
2019-03-17	25.05	25.35	24.96	25.1	-0.15	-0.59	415053.0	10388027.18	238
2019-03-14	24.64	25.25	24.64	25.25	0.65	2.64	2501425.0	62762582.48	1329
2019-03-13	24.0	24.6	23.92	24.6	0.62	2.59	524062.0	12732474.34	506
2019-03-12	24.16	24.22	23.8	23.98	-0.24	-0.99	465217.0	11185587.94	473
2019-03-11	24.08	24.4	24.08	24.22	0.08	0.33	113410.0	2752779.4	182
2019-03-10	24.26	24.38	24.06	24.14	-0.2	-0.82	132514.0	3202299.68	169
2019-03-07	24.52	24.52	24.08	24.34	-0.26	-1.06	594810.0	14407512.4	467
2019-03-06	24.68	24.96	24.6	24.6	-0.3	-1.2	233991.0	5789772.62	206
2019-03-05	24.42	25.0	24.42	24.9	-0.1	-0.4	148979.0	3694495.1	203
2019-03-04	24.9	25.0	24.9	25.0	0.1	0.4	108715.0	2715110.34	153
2019-03-03	25.0	25.0	24.8	24.9	-0.1	-0.4	112948.0	2814907.3	287
2019-02-28	24.6	25.1	24.3	25.0	0.4	1.63	516515.0	12758480.83	388
2019-02-27	24.1	24.6	23.98	24.6	0.4	1.65	171437.0	4153245.08	227
2019-02-26	24.28	24.28	23.7	24.2	0.08	0.33	442570.0	10608890.04	376
2019-02-25	24.7	24.7	24.08	24.12	-0.58	-2.35	258833.0	6269409.36	342
2019-02-24	24.98	24.98	24.68	24.7	-0.24	-0.96	111172.0	2755697.24	106
2019-02-21	24.96	25.05	24.76	24.94	0.02	0.08	604715.0	15091011.68	418
2019-02-20	24.36	24.92	24.34	24.92	0.48	1.96	745853.0	18400085.7	399
2019-02-19	24.42	24.5	24.32	24.44	-0.04	-0.16	703944.0	17196989.58	338
2019-02-18	24.4	24.72	24.34	24.48	0.0	0.0	611241.0	14976616.3	358
2019-02-17	24.16	24.58	24.16	24.48	0.36	1.49	915486.0	22402005.5	552
2019-02-14	24.0	24.16	23.9	24.12	0.1	0.42	722079.0	17341100.16	590
2019-02-13	23.7	24.24	23.7	24.02	0.32	1.35	1079771.0	25932215.7	1106
2019-02-12	23.32	23.7	23.3	23.7	0.2	0.85	491204.0	11557279.38	762
2019-02-11	23.42	23.6	23.4	23.5	0.08	0.34	392221.0	9219135.82	268
2019-02-10	23.6	23.6	23.24	23.42	-0.18	-0.76	269784.0	6291208.56	171
2019-02-07	23.74	23.78	23.44	23.6	-0.14	-0.59	516184.0	12227707.78	322
2019-02-06	23.66	23.76	23.46	23.74	0.14	0.59	1309171.0	30908374.14	858
2019-02-05	23.68	23.68	23.5	23.6	0.1	0.43	329086.0	7746279.64	567
2019-02-04	23.42	23.78	23.36	23.5	0.04	0.17	280778.0	6592195.42	258
2019-02-03	23.16	23.48	23.16	23.46	0.16	0.69	219891.0	5146129.18	164
2019-01-31	23.7	23.9	23.24	23.3	-0.2	-0.85	530423.0	12449276.42	344
2019-01-30	23.5	23.6	23.4	23.5	0.0	0.0	642903.0	15110292.6	290
2019-01-29	22.76	23.6	22.76	23.5	0.68	2.98	1441265.0	33491129.92	758
2019-01-28	22.8	22.86	22.64	22.82	-0.06	-0.26	389554.0	8859622.86	444
2019-01-27	22.12	22.98	22.0	22.88	0.74	3.34	1532406.0	34467320.16	1065
2019-01-24	21.94	22.28	21.5	22.14	-0.98	-4.24	7338174.0	161319940.3	3552
2019-01-23	23.12	23.2	23.02	23.12	0.0	0.0	537155.0	12413325.04	476
2019-01-22	23.2	23.26	23.12	23.12	-0.14	-0.6	672269.0	15575826.04	418
2019-01-21	23.5	23.5	23.0	23.26	-0.4	-1.69	1291531.0	29929242.56	1157
2019-01-20	23.78	23.9	23.64	23.66	-0.02	-0.08	343189.0	8134543.16	501
2019-01-17	23.56	23.74	23.5	23.68	0.06	0.25	312149.0	7382896.36	367
2019-01-16	23.54	23.82	23.54	23.62	-0.14	-0.59	383077.0	9070700.32	703
2019-01-15	23.5	23.86	23.12	23.76	0.36	1.54	1454828.0	33908121.08	912
2019-01-14	23.74	23.74	23.4	23.4	-0.34	-1.43	488221.0	11499860.68	479
2019-01-13	23.86	24.0	23.64	23.74	-0.14	-0.59	582529.0	13875494.94	528
2019-01-10	23.5	24.08	23.4	23.88	0.56	2.4	1131698.0	26950680.7	1101
2019-01-09	22.92	23.46	22.92	23.32	0.44	1.92	793659.0	18451315.84	676
2019-01-08	22.9	23.08	22.52	22.88	-0.12	-0.52	585007.0	13340865.46	867
2019-01-07	21.76	23.0	21.74	23.0	1.26	5.8	1992744.0	44778139.68	1791
2019-01-06	21.66	21.8	21.48	21.74	0.2	0.93	1952655.0	42263513.18	906
2019-01-03	21.72	21.72	21.44	21.54	-0.14	-0.65	641437.0	13831202.5	841
2019-01-02	22.0	22.04	21.62	21.68	-0.4	-1.81	656252.0	14294599.3	712
2019-01-01	22.36	22.36	22.02	22.08	-0.8	-3.5	722213.0	16003831.06	729
2018-12-31	22.7	23.0	22.64	22.88	0.18	0.79	805431.0	18378562.12	507
2018-12-30	22.6	23.0	22.6	22.7	0.34	1.52	488299.0	11140503.54	455
2018-12-27	23.0	23.24	22.36	22.36	0.08	0.36	1183914.0	26876035.38	694
2018-12-26	22.28	22.5	22.22	22.28	-0.02	-0.09	540544.0	12076716.74	432
2018-12-25	22.52	22.8	22.2	22.3	-0.86	-3.71	1014022.0	22708537.82	713
2018-12-24	23.3	23.3	23.02	23.16	-0.22	-0.94	617576.0	14295521.14	747
2018-12-23	22.7	23.48	22.38	23.38	0.22	0.95	946162.0	21530333.0	734
2018-12-20	24.1	24.1	23.0	23.16	-0.98	-4.06	1510051.0	35203021.72	1431
2018-12-19	24.5	24.5	24.1	24.14	-0.66	-2.66	695221.0	16887543.2	1019
2018-12-18	25.25	25.25	24.8	24.8	-0.55	-2.17	723992.0	18069545.89	762
2018-12-17	25.0	25.65	25.0	25.35	0.2	0.8	885028.0	22441064.95	779
2018-12-16	25.1	25.2	24.9	25.15	0.15	0.6	578459.0	14507543.49	657
2018-12-13	25.0	25.1	24.88	25.0	0.02	0.08	421951.0	10542665.1	394
2018-12-12	24.84	25.3	24.82	24.98	0.16	0.64	1257790.0	31485034.77	749
2018-12-11	24.94	24.94	24.68	24.82	-0.18	-0.72	726784.0	17986401.3	592
2018-12-10	24.9	25.0	24.9	25.0	0.1	0.4	194660.0	4857866.02	349
2018-12-09	25.15	25.25	24.76	24.9	-0.1	-0.4	319949.0	7999026.11	432
2018-12-06	25.3	25.55	24.88	25.0	-0.5	-1.96	1068207.0	26899303.53	699
2018-12-05	25.5	25.6	25.15	25.5	-0.2	-0.78	510946.0	12932958.45	604
2018-12-04	25.9	26.0	25.6	25.7	-0.3	-1.15	171324.0	4415047.6	326
2018-12-03	25.4	26.25	25.4	26.0	0.75	2.97	846891.0	21932709.1	673
2018-12-02	24.72	25.45	24.7	25.25	0.25	1.0	540188.0	13676069.09	390
2018-11-29	25.3	25.45	24.94	25.0	-0.4	-1.57	446096.0	11191209.45	431
2018-11-28	24.7	25.4	24.7	25.4	0.5	2.01	792307.0	19943521.42	411
2018-11-27	24.28	24.98	24.18	24.9	0.74	3.06	506188.0	12442248.08	542
2018-11-26	24.18	24.24	24.0	24.16	0.16	0.67	755931.0	18244062.0	454
2018-11-25	23.82	24.0	23.82	24.0	-0.2	-0.83	672651.0	16064789.3	430
2018-11-22	24.02	24.48	24.02	24.2	0.18	0.75	1007804.0	24371379.48	487
2018-11-21	24.0	24.2	23.8	24.02	-0.24	-0.99	1262874.0	30326346.4	578
2018-11-20	24.3	24.48	24.1	24.26	-0.16	-0.66	450141.0	10915908.64	465
2018-11-19	24.32	24.46	24.0	24.42	0.2	0.83	958149.0	23323157.94	459
2018-11-18	24.8	24.8	24.2	24.22	-0.52	-2.1	598000.0	14589523.92	428
2018-11-15	25.2	25.25	24.5	24.74	-0.36	-1.43	678507.0	16883117.79	565
2018-11-14	25.5	25.5	24.8	25.1	-0.9	-3.46	1651544.0	41485955.97	1160
2018-11-13	25.75	26.6	25.6	26.0	0.1	0.39	1625611.0	42330663.75	1256
2018-11-12	25.6	26.35	25.55	25.9	0.4	1.57	1373820.0	35579950.15	915
2018-11-11	26.5	26.5	25.4	25.5	-1.05	-3.95	1160269.0	29882200.65	1022
2018-11-08	26.25	26.9	26.1	26.55	0.4	1.53	753959.0	20047255.25	578
2018-11-07	26.2	26.55	26.1	26.15	-0.05	-0.19	639324.0	16839684.0	368
2018-11-06	26.0	26.6	26.0	26.2	0.3	1.16	585244.0	15433874.95	467
2018-11-05	26.3	26.55	25.8	25.9	-0.4	-1.52	1062570.0	27710204.65	882
2018-11-04	26.5	26.5	26.2	26.3	-0.3	-1.13	499055.0	13107207.05	306
2018-11-01	26.9	27.1	26.0	26.6	-0.3	-1.12	471020.0	12624417.95	434
2018-10-31	26.2	26.9	25.9	26.9	0.8	3.07	659873.0	17471964.85	491
2018-10-30	26.1	26.2	25.55	26.1	-0.05	-0.19	607607.0	15720964.15	584
2018-10-29	27.35	27.35	25.95	26.15	0.85	3.36	1582344.0	41823252.8	1008
2018-10-28	25.4	25.95	24.9	25.3	0.68	2.76	803881.0	20327848.72	492
2018-10-25	23.78	25.15	23.74	24.62	1.02	4.32	2555788.0	63019462.99	960
2018-10-24	23.76	23.8	23.02	23.6	0.0	0.0	736971.0	17215538.22	668
2018-10-23	22.78	24.38	22.78	23.6	0.3	1.29	1787008.0	42309848.56	1072
2018-10-22	23.52	23.7	22.5	23.3	-0.32	-1.35	940257.0	21656689.5	524
2018-10-21	22.72	24.0	22.72	23.62	-0.68	-2.8	664413.0	15785299.48	271
2018-10-18	24.2	24.68	24.2	24.3	0.22	0.91	620614.0	15187936.44	402
2018-10-17	23.9	24.4	23.7	24.08	0.86	3.7	1119825.0	26891465.94	531
2018-10-16	23.62	24.04	22.0	23.22	-0.64	-2.68	2095642.0	48972716.88	981
2018-10-15	22.1	23.98	22.1	23.86	2.06	9.45	2727984.0	62612060.32	1491
2018-10-14	23.2	23.2	21.7	21.8	-2.14	-8.94	1627656.0	36733842.8	943
2018-10-11	24.64	24.64	23.8	23.94	-1.21	-4.81	1085259.0	26140692.56	1060
2018-10-10	25.55	25.7	25.05	25.15	-0.35	-1.37	669599.0	16902945.15	494
2018-10-09	25.5	25.55	25.1	25.5	0.0	0.0	681002.0	17203513.35	570
2018-10-08	25.7	26.05	25.2	25.5	0.0	0.0	1368901.0	34941451.25	1029
2018-10-07	26.65	26.65	25.3	25.5	-1.25	-4.67	1113847.0	28712998.15	941
2018-10-04	27.2	27.2	26.6	26.75	-0.45	-1.65	569730.0	15259598.5	608
2018-10-03	27.35	27.5	26.8	27.2	-0.1	-0.37	1565247.0	42247355.55	936
2018-10-02	27.45	27.75	27.2	27.3	-0.05	-0.18	1022415.0	28022438.1	627
2018-10-01	27.35	27.35	26.8	27.35	0.0	0.0	263303.0	7156413.4	333
2018-09-30	26.45	27.5	26.45	27.35	0.95	3.6	962746.0	25909630.9	617
2018-09-27	26.8	26.9	26.4	26.4	-0.55	-2.04	182156.0	4844719.25	272
2018-09-26	27.3	27.3	26.9	26.95	-0.5	-1.82	165823.0	4478983.45	229
2018-09-25	27.05	27.5	27.0	27.45	0.4	1.48	355330.0	9706347.3	407
2018-09-20	27.0	27.05	26.45	27.05	0.15	0.56	378531.0	10159598.0	348
2018-09-19	26.4	27.15	26.4	26.9	0.7	2.67	1040840.0	28108070.75	563
2018-09-18	25.3	26.7	25.2	26.2	0.9	3.56	531349.0	13748884.6	372
2018-09-17	24.1	25.7	24.1	25.3	0.8	3.27	708357.0	17512978.96	592
2018-09-16	24.98	25.25	24.5	24.5	-0.8	-3.16	174660.0	4333269.46	231
2018-09-13	25.5	25.5	25.05	25.3	-0.25	-0.98	496188.0	12515239.65	334
2018-09-12	25.8	25.8	25.2	25.55	-0.15	-0.58	269688.0	6887650.5	260
2018-09-11	25.6	26.0	25.5	25.7	-0.25	-0.96	58494.0	1509651.35	92
2018-09-10	25.7	25.95	25.4	25.95	0.25	0.97	426671.0	10972549.65	253
2018-09-09	25.6	26.2	25.45	25.7	-0.15	-0.58	468538.0	11980623.75	275
2018-09-06	26.0	26.5	25.3	25.85	-0.15	-0.58	626673.0	16076611.0	551
2018-09-05	27.0	27.2	25.85	26.0	-1.0	-3.7	496535.0	13145362.55	426
2018-09-04	27.0	27.4	26.9	27.0	-0.2	-0.74	300875.0	8166419.2	244
2018-09-03	27.55	27.65	26.6	27.2	-0.3	-1.09	349579.0	9481382.7	425
2018-09-02	27.3	27.7	26.5	27.5	0.7	2.61	376698.0	10230863.1	308
2018-08-30	27.3	27.3	26.6	26.8	-0.5	-1.83	425347.0	11428058.75	280
2018-08-29	27.4	27.4	27.05	27.3	-0.15	-0.55	76830.0	2090760.2	114
2018-08-28	27.5	27.5	27.15	27.45	0.4	1.48	232988.0	6371741.55	251
2018-08-27	27.3	27.7	27.0	27.05	-0.25	-0.92	253994.0	6948972.35	216
2018-08-26	27.25	27.4	27.15	27.3	0.35	1.3	141452.0	3855884.6	178
2018-08-16	27.3	27.3	26.7	26.95	-0.55	-2.0	688069.0	18494846.15	592
2018-08-15	27.8	27.8	27.4	27.5	-0.35	-1.26	145179.0	4002080.65	156
2018-08-14	27.7	28.1	27.55	27.85	0.15	0.54	576893.0	16028393.3	399
2018-08-13	28.5	28.5	27.15	27.7	-0.1	-0.36	303342.0	8367949.65	348
2018-08-12	28.25	28.25	27.6	27.8	-0.7	-2.46	168295.0	4703901.65	194
2018-08-09	28.0	28.5	28.0	28.5	0.4	1.42	498864.0	14070761.15	405
2018-08-08	28.0	28.2	28.0	28.1	0.1	0.36	344754.0	9687452.1	277
2018-08-07	27.5	28.0	27.45	28.0	0.6	2.19	535682.0	14871362.2	393
2018-08-06	27.3	27.4	27.0	27.4	0.1	0.37	267821.0	7299273.4	197
2018-08-05	27.3	27.45	27.1	27.3	0.05	0.18	207390.0	5657170.2	147
2018-08-02	27.2	27.55	26.9	27.25	0.15	0.55	344370.0	9397387.45	273
2018-08-01	26.8	27.3	26.8	27.1	0.0	0.0	277964.0	7525984.1	242
2018-07-31	27.6	27.65	26.7	27.1	-0.55	-1.99	850402.0	23150581.55	563
2018-07-30	27.75	27.75	27.35	27.65	0.15	0.55	757059.0	20894539.5	605
2018-07-29	29.5	29.8	27.0	27.5	-2.1	-7.09	2377248.0	65934152.0	1239
2018-07-26	29.85	29.9	29.55	29.6	-0.3	-1.0	187775.0	5578064.45	256
2018-07-25	29.95	29.95	29.35	29.9	0.1	0.34	138535.0	4103393.55	200
2018-07-24	30.0	30.1	29.6	29.8	-0.2	-0.67	662061.0	19724560.4	508
2018-07-23	29.8	30.1	29.7	30.0	0.55	1.87	621857.0	18596889.55	380
2018-07-22	29.4	29.8	29.2	29.45	0.45	1.55	317361.0	9367860.2	205
2018-07-19	29.25	29.5	28.95	29.0	0.2	0.69	394994.0	11563420.35	299
2018-07-18	29.45	29.45	28.7	28.8	-0.65	-2.21	431863.0	12561155.9	397
2018-07-17	29.5	29.9	29.2	29.45	-0.5	-1.67	515907.0	15187655.05	432
2018-07-16	29.7	30.0	29.45	29.95	0.15	0.5	578124.0	17184657.9	401
2018-07-15	30.0	30.1	29.8	29.8	-0.2	-0.67	384355.0	11516988.3	162
2018-07-12	29.6	30.1	29.6	30.0	0.0	0.0	292190.0	8706082.85	319
2018-07-11	30.0	30.05	29.65	30.0	-0.1	-0.33	129137.0	3854119.95	232
2018-07-10	30.0	30.1	29.85	30.1	0.15	0.5	667621.0	20056821.0	412
2018-07-09	29.25	29.95	29.25	29.95	0.7	2.39	313838.0	9318717.4	344
2018-07-08	28.8	29.25	28.8	29.25	0.2	0.69	119188.0	3454643.0	124
2018-07-05	29.3	29.35	28.95	29.05	-0.2	-0.68	181494.0	5295143.4	200
2018-07-04	28.75	29.25	28.75	29.25	0.25	0.86	143950.0	4195446.55	165
2018-07-03	29.1	29.1	28.7	29.0	-0.1	-0.34	321029.0	9287028.65	359
2018-07-02	29.4	29.4	28.9	29.1	-0.35	-1.19	404774.0	11771090.6	304
2018-07-01	29.0	29.45	29.0	29.45	0.2	0.68	535921.0	15650223.7	299
2018-06-28	29.0	29.6	28.95	29.25	0.35	1.21	946238.0	27735599.95	613
2018-06-27	28.6	29.2	28.5	28.9	0.5	1.76	818669.0	23633003.6	396
2018-06-26	29.0	29.1	28.35	28.4	-0.55	-1.9	738766.0	21246683.6	542
2018-06-25	28.55	29.3	28.5	28.95	0.45	1.58	1191318.0	34515986.0	818
2018-06-24	27.85	28.75	27.85	28.5	0.6	2.15	640559.0	18176101.95	639
2018-06-21	28.1	28.1	27.45	27.9	-0.1	-0.36	644113.0	17843831.15	514
2018-06-20	27.8	28.0	27.4	28.0	0.2	0.72	883109.0	24607860.0	601
2018-06-12	27.75	27.95	27.55	27.8	0.4	1.46	404983.0	11213880.45	305
2018-06-11	27.15	27.75	27.15	27.4	0.3	1.11	1189297.0	32664884.8	462
2018-06-10	27.5	27.5	27.0	27.1	-0.65	-2.34	1018222.0	27666024.7	392
2018-06-07	27.6	27.75	27.15	27.75	0.15	0.54	194952.0	5341791.55	203
2018-06-06	27.65	27.8	27.25	27.6	0.0	0.0	366461.0	10093503.35	331
2018-06-05	27.4	27.6	27.0	27.6	0.2	0.73	658143.0	17931554.05	434
2018-06-04	28.0	28.35	27.4	27.4	-0.6	-2.14	807616.0	22355316.0	517
2018-06-03	28.0	28.55	27.8	28.0	0.05	0.18	468012.0	13237031.1	275
2018-05-31	27.1	27.95	27.1	27.95	0.9	3.33	919675.0	25363974.1	527
2018-05-30	27.0	27.2	26.8	27.05	0.05	0.19	538254.0	14543911.9	276
2018-05-29	26.45	27.0	26.3	27.0	0.55	2.08	1099924.0	29390071.4	442
2018-05-28	26.7	27.0	26.25	26.45	-0.25	-0.94	703196.0	18746502.85	319
2018-05-27	26.9	26.95	26.15	26.7	-0.15	-0.56	854029.0	22725046.4	388
2018-05-24	26.85	27.4	26.8	26.9	-0.01	-0.04	868557.0	23475549.6	524
2018-05-23	26.65	27.1	26.65	26.91	-0.09	-0.33	854259.0	22980150.25	488
2018-05-22	26.65	27.1	26.3	27.0	0.29	1.09	1191309.0	31854218.15	648
2018-05-21	26.8	27.15	26.55	26.71	-0.13	-0.48	528751.0	14190962.45	324
2018-05-20	26.85	27.0	26.6	26.84	-0.11	-0.41	142038.0	3817340.5	106
2018-05-17	26.75	27.05	26.5	26.95	0.25	0.94	262101.0	7042369.4	279
2018-05-16	26.8	26.95	26.55	26.7	-0.15	-0.56	183768.0	4909845.95	146
2018-05-15	26.7	26.9	26.65	26.85	0.29	1.09	281643.0	7540719.35	227
2018-05-14	27.0	27.25	26.45	26.56	-0.21	-0.78	868084.0	23336298.6	769
2018-05-13	26.0	26.9	25.8	26.77	0.83	3.2	600907.0	15905420.35	424
2018-05-10	26.3	26.3	25.1	25.94	0.29	1.13	1195185.0	30794851.9	652
2018-05-09	26.65	26.9	25.4	25.65	-0.88	-3.32	1226622.0	32047817.35	724
2018-05-08	27.3	27.5	26.45	26.53	-0.81	-2.96	970138.0	26117149.85	642
2018-05-07	27.75	27.85	27.2	27.34	-0.52	-1.87	815996.0	22411691.9	606
2018-05-06	27.05	27.95	27.05	27.86	0.83	3.07	933454.0	25878004.85	591
2018-05-03	26.0	27.3	26.0	27.03	0.86	3.29	2402198.0	64526735.65	1550
2018-05-02	26.3	26.3	26.0	26.17	0.25	0.96	1422248.0	37145297.1	985
2018-05-01	25.9	26.55	25.8	25.92	-0.06	-0.23	1938464.0	50436030.3	1518
2018-04-30	24.5	26.65	24.46	25.98	0.92	3.67	3234836.0	81582962.32	2096
2018-04-29	25.75	26.0	24.98	25.06	-0.38	-1.49	1077509.0	27429309.75	1542
2018-04-26	25.9	26.0	25.0	25.44	-0.53	-2.04	1918638.0	48720471.3	1201
2018-04-25	26.55	26.55	25.9	25.97	-0.53	-2.0	1204040.0	31394963.9	744
2018-04-24	27.0	27.0	26.05	26.5	-0.2	-0.75	1269759.0	33698818.2	763
2018-04-23	26.4	27.3	26.3	26.7	0.45	1.71	1444778.0	38827937.05	999
2018-04-22	26.15	27.0	26.1	26.25	-0.48	-1.8	1567379.0	41332012.65	970
2018-04-19	25.0	27.2	25.0	26.73	1.83	7.35	3894229.0	102678017.35	2460
2018-04-18	23.98	25.0	23.98	24.9	0.97	4.05	1582665.0	38868637.38	1110
2018-04-17	23.1	23.98	23.06	23.93	0.93	4.04	2367432.0	56005491.94	1195
2018-04-16	23.04	23.26	22.92	23.0	-0.03	-0.13	885878.0	20421729.44	520
2018-04-15	23.0	23.28	23.0	23.03	0.33	1.45	674764.0	15595500.0	371
2018-04-12	22.32	22.76	22.04	22.7	0.46	2.07	840135.0	18889758.78	537
2018-04-11	23.14	23.32	21.98	22.24	-0.94	-4.06	1390486.0	31408695.2	681
2018-04-10	23.46	23.56	23.02	23.18	-0.21	-0.9	1618573.0	37843164.24	760
2018-04-09	23.18	23.76	23.02	23.39	0.33	1.43	2183484.0	51016381.6	1236
2018-04-08	22.76	23.3	22.5	23.06	0.36	1.59	1536823.0	35342965.12	844
2018-04-05	22.0	22.8	22.0	22.7	0.77	3.51	2395177.0	53816201.68	1170
2018-04-04	21.86	22.2	21.82	21.93	0.21	0.97	1618901.0	35451760.9	803
2018-04-03	21.68	21.96	21.54	21.72	-0.04	-0.18	1298185.0	28182668.12	776
2018-04-02	21.86	22.1	21.7	21.76	-0.4	-1.81	1200853.0	26254811.86	609
2018-04-01	22.42	22.7	22.0	22.16	-0.49	-2.16	1364393.0	30401676.54	661
2018-03-29	23.3	23.3	22.6	22.65	-0.42	-1.82	891653.0	20308051.42	726
2018-03-28	23.14	23.28	22.94	23.07	-0.01	-0.04	526258.0	12143821.38	446
2018-03-27	23.06	23.14	22.8	23.08	0.19	0.83	1008725.0	23180010.7	610
2018-03-26	22.72	23.02	22.6	22.89	0.13	0.57	479913.0	10978456.98	385
2018-03-25	23.22	23.22	22.74	22.76	-0.36	-1.56	487177.0	11169539.84	904
2018-03-22	23.3	23.4	22.96	23.12	0.05	0.22	719221.0	16604718.38	455
2018-03-21	23.04	23.4	22.94	23.07	0.2	0.87	725124.0	16783345.2	582
2018-03-20	22.66	23.1	22.48	22.87	0.26	1.15	1228780.0	27856120.76	749
2018-03-19	23.2	23.2	22.5	22.61	-0.41	-1.78	926682.0	21128603.92	830
2018-03-18	23.42	23.58	22.86	23.02	-0.32	-1.37	541233.0	12572305.18	468
2018-03-15	23.3	23.98	23.12	23.34	0.07	0.3	2129633.0	49959441.74	1277
2018-03-14	23.12	24.3	22.82	23.27	0.17	0.74	5302140.0	125541566.32	2919
2018-03-13	23.48	23.58	23.0	23.1	-0.49	-2.08	1524330.0	35404651.86	997
2018-03-12	23.54	24.5	23.0	23.59	1.29	5.78	6486738.0	154163992.28	3185
2018-03-11	22.3	22.3	22.3	22.3	2.01	9.91	1085928.0	24216194.4	183
2018-03-08	20.26	20.36	20.24	20.29	0.12	0.59	419371.0	8512130.18	201
2018-03-07	20.0	20.2	19.96	20.17	0.09	0.45	222482.0	4461719.3	116
2018-03-06	20.02	20.18	19.8	20.08	0.04	0.2	709295.0	14130550.3	298
2018-03-05	19.84	20.3	19.84	20.04	-0.01	-0.05	339635.0	6808891.26	204
2018-03-04	20.36	20.48	19.84	20.05	-0.35	-1.72	471511.0	9500113.26	215
2018-03-01	20.38	20.46	20.3	20.4	-0.14	-0.68	130826.0	2664566.52	116
2018-02-28	20.56	20.56	20.34	20.54	0.03	0.15	159694.0	3267503.06	131
2018-02-27	20.36	20.7	20.18	20.51	0.32	1.58	401507.0	8221690.3	349
2018-02-26	20.28	20.3	20.1	20.19	-0.09	-0.44	272526.0	5491172.7	184
2018-02-25	20.8	20.9	20.22	20.28	-0.37	-1.79	319595.0	6529708.94	275
2018-02-22	20.64	20.7	20.52	20.65	0.01	0.05	127806.0	2639113.76	132
2018-02-21	20.78	20.78	20.62	20.64	-0.14	-0.67	84109.0	1739870.54	98
2018-02-20	21.14	21.26	20.6	20.78	-0.36	-1.7	357689.0	7456741.86	324
2018-02-19	21.2	21.3	21.0	21.14	-0.04	-0.19	288163.0	6096477.74	207
2018-02-18	20.96	21.2	20.9	21.18	0.29	1.39	694838.0	14631434.36	329
2018-02-15	20.92	21.0	20.82	20.89	0.13	0.63	630558.0	13178539.54	265
2018-02-14	20.84	20.84	20.52	20.76	-0.1	-0.48	333904.0	6922399.04	266
2018-02-13	20.96	20.96	20.68	20.86	-0.07	-0.33	434928.0	9042171.88	269
2018-02-12	20.64	20.98	20.64	20.93	0.36	1.75	529660.0	11023106.8	361
2018-02-11	20.22	20.8	20.22	20.57	-0.36	-1.72	489145.0	10049451.18	296
2018-02-08	20.8	21.1	20.44	20.93	-0.05	-0.24	468429.0	9726374.82	275
2018-02-07	21.8	21.8	20.8	20.98	-0.67	-3.09	496877.0	10593187.42	257
2018-02-06	21.2	21.8	21.0	21.65	-0.17	-0.78	674194.0	14520618.62	303
2018-02-05	21.3	21.98	21.3	21.82	0.36	1.68	582170.0	12642584.08	330
2018-02-04	20.9	21.5	20.8	21.46	0.11	0.52	774309.0	16296313.68	267
2018-02-01	22.0	22.0	21.2	21.35	-1.07	-4.77	1809792.0	39160019.26	664
2018-01-31	22.38	22.7	22.22	22.42	-0.09	-0.4	402867.0	9061761.92	194
2018-01-30	22.06	22.56	22.0	22.51	0.33	1.49	574051.0	12819707.66	257
2018-01-29	22.2	22.3	22.06	22.18	0.06	0.27	601537.0	13340684.76	231
2018-01-28	21.7	22.26	21.7	22.12	0.42	1.94	990592.0	21855697.46	349
2018-01-25	21.5	21.8	21.5	21.7	0.15	0.7	270363.0	5858030.26	201
2018-01-24	21.02	21.66	21.0	21.55	0.45	2.13	441894.0	9433699.1	293
2018-01-23	20.8	21.4	20.74	21.1	0.33	1.59	856819.0	18077134.06	358
2018-01-22	20.76	20.96	20.72	20.77	-0.01	-0.05	180765.0	3775511.58	103
2018-01-21	21.0	21.0	20.7	20.78	-0.28	-1.33	352733.0	7352601.3	153
2018-01-18	21.28	21.3	20.8	21.06	-0.18	-0.85	531334.0	11212887.36	286
2018-01-17	21.18	21.26	21.02	21.24	0.01	0.05	429159.0	9093216.6	262
2018-01-16	21.08	21.3	21.06	21.23	0.18	0.86	1240157.0	26239534.96	487
2018-01-15	20.6	21.1	20.6	21.05	0.09	0.43	954086.0	19936691.04	353
2018-01-14	20.6	21.06	20.48	20.96	0.5	2.44	1134592.0	23745179.76	392
2018-01-11	20.48	20.56	20.2	20.46	0.3	1.49	689473.0	14071279.28	339
2018-01-10	19.92	20.32	19.9	20.16	0.23	1.15	792467.0	15996981.6	424
2018-01-09	19.8	20.1	19.7	19.93	0.17	0.86	732379.0	14632144.32	333
2018-01-08	19.74	20.08	19.7	19.76	0.02	0.1	548503.0	10892109.3	354
2018-01-07	19.64	19.76	19.5	19.74	0.24	1.23	467688.0	9194430.82	297
2018-01-04	19.4	19.7	19.4	19.5	0.26	1.35	1072902.0	20889358.98	504
2018-01-03	18.98	19.34	18.94	19.24	0.24	1.26	787431.0	15083640.3	330
2018-01-02	18.86	19.26	18.86	19.0	0.14	0.74	970893.0	18502246.5	484
2018-01-01	18.6	18.9	18.6	18.86	-0.3	-1.57	877204.0	16462883.36	447
2017-12-31	18.82	19.26	18.82	19.16	0.21	1.11	2866767.0	54556547.88	659
2017-12-28	19.12	19.16	18.94	18.95	-0.16	-0.84	5185311.0	98711074.98	1312
2017-12-27	18.94	19.2	18.94	19.11	0.2	1.06	3700407.0	70642295.0	580
2017-12-26	18.94	18.94	18.8	18.91	-0.01	-0.05	869390.0	16424960.78	298
2017-12-25	19.0	19.0	18.84	18.92	-0.03	-0.16	652417.0	12358132.84	204
2017-12-24	19.0	19.02	18.86	18.95	-0.03	-0.16	518651.0	9832932.58	290
2017-12-21	19.06	19.1	18.94	18.98	-0.08	-0.42	1562269.0	29739355.64	399
2017-12-20	19.14	19.2	19.04	19.06	-0.09	-0.47	1178988.0	22557950.4	319
2017-12-19	19.52	19.52	19.12	19.15	-0.34	-1.74	2334888.0	45106186.98	1071
2017-12-18	19.04	19.5	19.04	19.49	0.43	2.26	1595093.0	30755916.2	530
2017-12-17	19.08	19.1	19.02	19.06	-0.04	-0.21	756905.0	14442526.18	242
2017-12-14	19.2	19.22	19.08	19.1	-0.11	-0.57	682767.0	13086187.86	262
2017-12-13	19.22	19.22	19.1	19.21	0.01	0.05	854312.0	16406073.78	296
2017-12-12	18.9	19.4	18.88	19.2	0.31	1.64	2122180.0	40776568.7	764
2017-12-11	18.9	18.92	18.84	18.89	0.04	0.21	927243.0	17518527.76	224
2017-12-10	18.78	19.0	18.74	18.85	0.03	0.16	1289550.0	24363236.56	534
2017-12-07	18.62	19.0	18.62	18.82	-0.07	-0.37	1136167.0	21496381.06	463
2017-12-06	19.5	19.5	18.84	18.89	-0.58	-2.98	1725304.0	33067049.44	502
2017-12-05	19.7	19.7	19.3	19.47	-0.31	-1.57	247561.0	4826632.24	215
2017-12-04	20.2	20.2	19.7	19.78	-0.22	-1.1	402233.0	8043118.6	218
2017-12-03	19.8	20.1	19.8	20.0	0.3	1.52	566197.0	11289040.44	279
2017-11-30	19.32	19.72	19.32	19.7	0.41	2.13	1153992.0	22486077.0	617
2017-11-29	19.4	19.46	19.28	19.29	-0.05	-0.26	1550266.0	30042519.54	605
2017-11-28	19.08	19.5	19.08	19.34	0.2	1.04	2525416.0	48616774.54	726
2017-11-27	19.46	19.5	19.04	19.14	-0.24	-1.24	600603.0	11586995.0	397
2017-11-26	18.98	19.42	18.9	19.38	0.46	2.43	1913003.0	36596616.16	522
2017-11-23	18.9	19.04	18.86	18.92	0.03	0.16	1003162.0	18970726.96	321
2017-11-22	19.0	19.0	18.82	18.89	0.09	0.48	872884.0	16500742.74	254
2017-11-21	18.9	19.0	18.7	18.8	-0.09	-0.48	345506.0	6520328.7	147
2017-11-20	18.76	19.1	18.76	18.89	0.04	0.21	1569560.0	29825601.18	295
2017-11-19	19.1	19.1	18.8	18.85	-0.42	-2.18	309585.0	5878440.18	154
2017-11-16	19.46	19.5	19.06	19.27	-0.26	-1.33	818072.0	15702755.38	307
2017-11-15	19.78	19.8	19.48	19.53	-0.26	-1.31	403479.0	7955823.3	279
2017-11-14	19.8	19.8	19.4	19.79	0.09	0.46	943011.0	18648339.62	254
2017-11-13	19.88	19.88	19.6	19.7	-0.16	-0.81	210313.0	4155864.42	117
2017-11-12	20.46	20.6	19.68	19.86	-0.64	-3.12	307669.0	6125413.74	217
2017-11-09	20.98	21.0	20.2	20.5	-0.34	-1.63	221597.0	4563222.92	128
2017-11-08	21.02	21.02	20.74	20.84	-0.42	-1.98	483691.0	10096654.58	184
2017-11-07	21.02	21.5	20.68	21.26	-0.08	-0.37	1183860.0	25166707.3	377
2017-11-06	21.48	21.5	20.66	21.34	-0.15	-0.7	1004291.0	21186316.96	319
2017-11-05	21.6	21.9	20.24	21.49	-0.5	-2.27	309619.0	6637613.18	200
2017-11-02	22.0	22.02	21.94	21.99	0.0	0.0	281549.0	6191709.24	187
2017-11-01	22.26	22.66	21.92	21.99	-0.27	-1.21	246024.0	5443072.42	235
2017-10-31	22.16	22.3	21.9	22.26	-0.11	-0.49	169731.0	3750327.42	142
2017-10-30	22.14	22.7	21.96	22.37	0.37	1.68	380327.0	8524124.54	307
2017-10-29	22.02	22.06	21.94	22.0	-0.21	-0.95	219253.0	4819695.44	112
2017-10-26	22.28	22.28	22.04	22.21	0.11	0.5	104885.0	2320888.16	52
2017-10-25	22.02	22.46	21.98	22.1	0.19	0.87	490133.0	10792631.94	151
2017-10-24	22.16	22.18	21.9	21.91	-0.12	-0.54	359256.0	7909259.8	134
2017-10-23	22.46	22.46	21.8	22.03	-0.21	-0.94	177326.0	3908241.58	136
2017-10-22	22.0	22.5	22.0	22.24	0.25	1.14	191365.0	4257207.02	126
2017-10-19	21.9	22.2	21.9	21.99	0.26	1.2	195563.0	4306600.46	135
2017-10-18	22.38	22.38	21.62	21.73	-0.71	-3.16	428134.0	9424001.02	259
2017-10-17	22.1	22.5	22.0	22.44	0.34	1.54	218422.0	4875241.4	107
2017-10-16	22.0	22.52	22.0	22.1	-0.11	-0.5	284752.0	6362314.94	126
2017-10-15	22.3	22.32	22.0	22.21	-0.15	-0.67	118694.0	2634972.22	65
2017-10-12	21.3	22.5	21.3	22.36	0.87	4.05	326158.0	7203882.84	172
2017-10-11	21.2	22.0	21.2	21.49	-0.01	-0.05	337330.0	7251175.16	166
2017-10-10	21.5	21.6	21.5	21.5	-0.01	-0.05	204595.0	4403436.62	118
2017-10-09	21.3	21.88	21.3	21.51	-0.45	-2.05	405034.0	8703599.0	283
2017-10-08	20.98	22.54	20.98	21.96	0.84	3.98	563896.0	12389473.28	437
2017-10-05	21.2	21.2	21.0	21.12	0.03	0.14	39456.0	833542.72	41
2017-10-04	21.08	21.2	20.92	21.09	0.1	0.48	251595.0	5289813.02	83
2017-10-03	20.94	21.2	20.92	20.99	0.19	0.91	226436.0	4771948.38	188
2017-10-02	20.9	20.96	20.5	20.8	0.0	0.0	584050.0	11478838.76	272
2017-10-01	20.68	21.48	20.0	20.8	0.08	0.39	719359.0	14845384.92	525
2017-09-28	20.7	20.72	20.7	20.72	-0.01	-0.05	100312.0	2076548.2	84
2017-09-27	20.8	20.96	20.6	20.73	-0.16	-0.77	199887.0	4176595.76	82
2017-09-26	20.82	21.2	20.72	20.89	0.08	0.38	225150.0	4710343.56	173
2017-09-25	21.06	21.06	20.7	20.81	-0.35	-1.65	216211.0	4509691.38	133
2017-09-21	20.7	21.2	20.7	21.16	0.17	0.81	99107.0	2092033.58	76
2017-09-20	20.7	21.06	20.6	20.99	-0.11	-0.52	263300.0	5472599.92	195
2017-09-19	21.02	21.1	20.8	21.1	-0.18	-0.85	138440.0	2901030.3	98
2017-09-18	21.02	21.3	21.02	21.28	0.09	0.42	136952.0	2912275.28	72
2017-09-17	21.22	21.28	21.02	21.19	0.01	0.05	151310.0	3209712.8	63
2017-09-14	21.14	21.24	21.0	21.18	0.09	0.43	395687.0	8348490.72	235
2017-09-13	20.44	21.1	20.42	21.09	0.3	1.44	129342.0	2699591.08	83
2017-09-12	20.9	20.9	20.72	20.79	-0.27	-1.28	161695.0	3362943.56	113
2017-09-11	21.0	21.08	20.9	21.06	0.08	0.38	436016.0	9154281.38	151
2017-09-10	20.8	21.02	20.76	20.98	0.22	1.06	266866.0	5584667.88	130
2017-09-07	20.66	20.78	20.42	20.76	0.13	0.63	239686.0	4954132.32	166
2017-09-06	20.48	20.68	20.44	20.63	0.28	1.38	513953.0	10561986.4	201
2017-08-29	20.02	20.4	20.0	20.35	0.37	1.85	328733.0	6656303.98	159
2017-08-28	19.72	20.06	19.72	19.98	-0.03	-0.15	140496.0	2801074.42	33
2017-08-27	19.9	20.06	19.9	20.01	0.02	0.1	44875.0	896846.76	32
2017-08-24	20.0	20.1	19.78	19.99	-0.21	-1.04	295612.0	5868836.02	135
2017-08-23	20.1	20.2	20.08	20.2	0.22	1.1	259716.0	5242034.1	108
2017-08-22	19.7	20.04	19.7	19.98	0.28	1.42	348770.0	6942573.2	150
2017-08-21	20.0	20.1	19.7	19.7	-0.38	-1.89	391434.0	7769557.44	831
2017-08-20	19.6	20.2	19.6	20.08	0.5	2.55	584593.0	11682066.74	288
2017-08-17	19.52	19.6	19.52	19.58	0.08	0.41	373788.0	7300277.12	167
2017-08-16	19.5	19.6	19.38	19.5	0.12	0.62	438248.0	8540002.98	277
2017-08-15	19.26	19.4	19.26	19.38	0.02	0.1	142981.0	2770325.7	104
2017-08-14	19.26	19.4	19.26	19.36	0.09	0.47	147497.0	2849898.1	71
2017-08-13	19.14	19.46	19.1	19.27	0.28	1.47	227163.0	4378056.42	143
2017-08-10	18.92	19.0	18.9	18.99	0.06	0.32	239131.0	4532825.56	114
2017-08-09	18.98	19.0	18.6	18.93	-0.3	-1.56	1053222.0	19753877.48	517
2017-08-08	19.04	19.3	19.04	19.23	0.15	0.79	301844.0	5811990.7	175
2017-08-07	19.12	19.12	19.06	19.08	-0.17	-0.88	140275.0	2677045.4	93
2017-08-06	19.2	19.28	19.08	19.25	0.1	0.52	116716.0	2231532.5	62
2017-08-03	19.12	19.22	19.12	19.15	-0.18	-0.93	155856.0	2987195.62	88
2017-08-02	19.46	19.46	19.34	19.33	-0.13	-0.67	335924.0	6517713.36	121
2017-08-01	19.2	19.48	19.2	19.46	0.16	0.83	210110.0	4068181.62	86
2017-07-31	19.08	19.4	19.08	19.3	-0.1	-0.52	115170.0	2214426.04	65
2017-07-30	19.02	19.48	19.0	19.4	-0.12	-0.61	148571.0	2858366.64	86
2017-07-27	19.2	19.56	19.2	19.52	0.37	1.93	251903.0	4852954.44	171
2017-07-26	19.2	19.24	19.12	19.15	-0.05	-0.26	144811.0	2774674.38	96
2017-07-25	19.14	19.22	19.14	19.2	0.02	0.1	128199.0	2460007.08	55
2017-07-24	19.2	19.24	19.18	19.18	0.0	0.0	332388.0	6381655.36	84
2017-07-23	19.1	19.28	19.0	19.18	-0.01	-0.05	50317.0	965382.52	37
2017-07-20	19.1	19.22	19.1	19.19	0.13	0.68	79986.0	1529515.64	54
2017-07-19	19.24	19.24	19.02	19.06	-0.18	-0.94	47654.0	911201.38	57
2017-07-18	19.32	19.32	19.24	19.24	-0.12	-0.62	117331.0	2266793.32	63
2017-07-17	19.6	19.6	19.24	19.36	-0.24	-1.22	215348.0	4176166.66	153
2017-07-16	19.52	19.62	19.52	19.6	0.12	0.62	86792.0	1700828.58	60
2017-07-13	19.46	19.54	19.4	19.48	0.09	0.46	191561.0	3731410.02	99
2017-07-12	19.04	19.5	19.04	19.39	0.39	2.05	361866.0	6982031.24	239
2017-07-11	19.06	19.12	18.96	19.0	0.01	0.05	617799.0	11765317.32	195
2017-07-10	19.1	19.36	19.0	18.99	-0.06	-0.31	216700.0	4146056.78	166
2017-07-09	19.2	19.28	19.04	19.05	-0.24	-1.24	184372.0	3524298.22	131
2017-07-06	19.8	19.8	19.24	19.29	-0.5	-2.53	203858.0	3987803.22	146
2017-07-05	19.68	19.8	19.6	19.79	0.12	0.61	360483.0	7103712.08	206
2017-07-04	20.02	20.02	19.64	19.67	-0.3	-1.5	67680.0	1341212.38	80
2017-07-03	20.1	20.12	19.78	19.97	-0.03	-0.15	196733.0	3931532.74	123
2017-07-02	19.6	20.46	19.6	20.0	0.27	1.37	481811.0	9649003.98	204
2017-06-22	19.6	20.04	19.54	19.73	-0.14	-0.7	1474340.0	29458337.0	296
2017-06-21	20.0	20.2	19.26	19.87	1.04	5.52	3003227.0	59322999.12	661
2017-06-20	19.3	19.3	18.82	18.83	-0.46	-2.38	203574.0	3873000.56	185
2017-06-19	18.44	19.8	18.44	19.29	0.3	1.58	829931.0	16023263.8	309
2017-06-18	18.5	19.0	18.5	18.99	0.24	1.28	230362.0	4339529.82	56
2017-06-15	18.78	19.0	18.74	18.75	-0.32	-1.68	212485.0	4034987.6	43
2017-06-14	19.1	19.1	19.06	19.07	0.01	0.05	106215.0	2024715.9	45
2017-06-13	19.0	19.08	19.0	19.06	0.0	0.0	171842.0	3273250.98	24
2017-06-12	18.88	19.1	18.52	19.06	0.36	1.93	162734.0	3067496.12	89
2017-06-11	18.68	18.7	18.64	18.7	0.0	0.0	201120.0	3755277.5	74
2017-06-08	19.04	19.04	18.5	18.7	-0.34	-1.79	342444.0	6397740.12	187
2017-06-07	19.26	19.26	19.04	19.04	-0.24	-1.24	131991.0	2518108.1	57
2017-06-06	19.58	19.58	19.24	19.28	-0.34	-1.73	24428.0	473356.78	28
2017-06-05	19.5	19.66	19.1	19.62	0.11	0.56	296590.0	5775631.78	155
2017-06-04	19.2	19.58	19.2	19.51	0.24	1.25	193087.0	3758068.7	93
2017-06-01	19.3	19.6	19.2	19.27	-0.05	-0.26	178476.0	3458023.8	129
2017-05-31	19.55	19.8	19.3	19.32	-0.49	-2.47	467893.0	9137911.95	156
2017-05-30	19.5	19.95	19.5	19.81	0.24	1.23	193966.0	3829997.8	107
2017-05-29	19.15	19.65	19.1	19.57	0.42	2.19	234082.0	4484359.55	79
2017-05-28	19.8	19.8	19.05	19.15	-0.87	-4.35	96583.0	1865759.5	78
2017-05-25	20.1	20.45	20.0	20.02	-0.11	-0.55	115657.0	2336846.85	96
2017-05-24	20.6	20.6	20.0	20.13	-0.42	-2.04	364169.0	7385059.85	268
2017-05-23	20.9	20.9	20.25	20.55	-0.4	-1.91	779829.0	16043886.1	622
2017-05-22	19.85	21.1	19.85	20.95	1.06	5.33	1953084.0	40138982.5	886
2017-05-21	19.7	19.9	19.7	19.89	0.27	1.38	526062.0	10445094.0	220
2017-05-18	19.35	19.7	19.25	19.62	0.26	1.34	560611.0	10962150.55	429
2017-05-17	19.4	19.5	19.2	19.36	-0.14	-0.72	298550.0	5776190.05	249
2017-05-16	19.5	19.6	19.45	19.5	0.1	0.52	576767.0	11241052.1	422
2017-05-15	19.55	19.65	19.3	19.4	-0.16	-0.82	737495.0	14325947.65	412
2017-05-14	19.8	20.15	19.35	19.56	0.44	2.3	1292250.0	25465312.2	1026
2017-05-11	19.2	19.3	19.0	19.12	-0.04	-0.21	288574.0	5523923.15	196
2017-05-10	18.6	19.4	18.6	19.16	0.64	3.46	516987.0	9766687.05	478
2017-05-09	18.4	18.65	18.25	18.52	0.12	0.65	206902.0	3823808.75	283
2017-05-08	18.75	19.0	18.35	18.4	-0.47	-2.49	483217.0	8973610.6	344
2017-05-07	19.2	19.2	18.8	18.87	-0.57	-2.93	193072.0	3660810.1	187
2017-05-04	19.3	19.5	19.2	19.44	0.17	0.88	340063.0	6575204.75	352
2017-05-03	19.6	19.6	19.15	19.27	-0.26	-1.33	328453.0	6366211.75	361
2017-05-02	19.9	19.9	19.5	19.53	-0.22	-1.11	797113.0	15685616.2	563
2017-05-01	20.2	20.2	19.65	19.75	-0.43	-2.13	270660.0	5374922.15	284
2017-04-30	19.9	20.2	19.8	20.18	0.44	2.23	397337.0	7965259.95	278
2017-04-27	19.6	19.8	19.45	19.74	0.01	0.05	522248.0	10235917.5	270
2017-04-26	19.7	19.8	19.55	19.73	0.07	0.36	478247.0	9397339.25	340
2017-04-25	19.55	19.85	19.55	19.66	0.11	0.56	370684.0	7295315.25	285
2017-04-24	19.6	19.7	19.5	19.55	-0.22	-1.11	337302.0	6608735.25	405
2017-04-23	19.9	20.1	19.6	19.77	-0.04	-0.2	259812.0	5134647.8	222
2017-04-20	19.5	19.9	19.45	19.81	0.05	0.25	644510.0	12689076.6	312
2017-04-19	19.7	19.85	19.45	19.76	-0.21	-1.05	364082.0	7136441.6	194
2017-04-18	20.15	20.2	19.8	19.97	-0.14	-0.7	244336.0	4894294.55	149
2017-04-17	20.2	20.4	20.05	20.11	-0.13	-0.64	207900.0	4202211.95	156
2017-04-16	20.1	20.4	19.75	20.24	0.15	0.75	611758.0	12270349.6	306
2017-04-13	20.25	20.35	20.0	20.09	-0.16	-0.79	706892.0	14230483.6	293
2017-04-12	19.6	20.45	19.6	20.25	0.75	3.85	1274294.0	25493050.75	767
2017-04-11	19.55	19.65	19.4	19.5	0.0	0.0	646643.0	12635428.7	280
2017-04-10	19.25	19.65	19.2	19.5	0.23	1.19	1101067.0	21420313.95	741
2017-04-09	19.85	19.85	19.15	19.27	-0.3	-1.53	643399.0	12603937.1	242
2017-04-06	19.95	19.95	19.5	19.57	-0.3	-1.51	507426.0	10003074.65	352
2017-04-05	19.65	20.2	19.55	19.87	0.47	2.42	1053260.0	20844001.1	569
2017-04-04	19.4	19.6	19.2	19.4	-0.06	-0.31	395813.0	7662728.55	399
2017-04-03	19.8	19.8	19.4	19.46	-0.39	-1.96	518901.0	10185365.2	336
2017-04-02	20.55	20.65	19.85	19.85	-0.76	-3.69	541701.0	10878286.5	443
2017-03-30	21.45	22.0	20.45	20.61	-0.59	-2.78	1109024.0	23341636.2	1056
2017-03-29	19.5	21.2	19.4	21.2	1.89	9.79	1260165.0	26125088.5	834
2017-03-28	19.0	19.5	18.9	19.31	0.39	2.06	394588.0	7539680.05	225
2017-03-27	19.15	19.2	18.85	18.92	-0.23	-1.2	262476.0	5019320.5	140
2017-03-26	19.5	19.6	19.1	19.15	-0.34	-1.74	361165.0	6975747.8	224
2017-03-23	20.0	20.0	19.5	19.49	-0.21	-1.07	375344.0	7405427.2	123
2017-03-22	19.55	19.75	19.55	19.7	-0.28	-1.4	163791.0	3223324.45	93
2017-03-21	20.25	20.4	19.9	19.98	-0.3	-1.48	181849.0	3683786.3	87
2017-03-20	20.9	20.9	20.2	20.28	-0.62	-2.97	67092.0	1380124.75	85
2017-03-19	21.0	21.0	20.5	20.9	-0.25	-1.18	68160.0	1420872.6	87
2017-03-16	20.15	21.8	20.15	21.15	1.09	5.43	110805.0	2363909.55	218
2017-03-15	19.8	20.2	19.8	20.06	0.07	0.35	70982.0	1417847.3	57
2017-03-14	20.15	20.15	19.5	19.99	0.02	0.1	418624.0	8308347.5	100
2017-03-13	20.0	20.0	19.8	19.97	-0.04	-0.2	260822.0	5207801.5	60
2017-03-12	20.6	20.6	19.8	20.01	-0.74	-3.57	587908.0	11853750.25	129
2017-03-09	20.5	21.05	20.5	20.75	-0.5	-2.35	240927.0	5033448.75	100
2017-03-08	21.15	21.25	21.1	21.25	0.13	0.62	199909.0	4227824.45	96
2017-03-07	21.35	21.35	21.1	21.12	-0.21	-0.98	25990.0	550972.15	37
2017-03-06	21.2	21.7	21.2	21.33	0.33	1.57	446586.0	9556950.25	261
2017-03-05	21.5	21.5	20.75	21.0	-0.66	-3.05	540366.0	11333192.35	222
2017-03-02	21.45	21.7	21.45	21.66	0.13	0.6	83905.0	1818308.1	49
2017-03-01	21.2	21.7	21.2	21.53	-0.09	-0.42	16741.0	359935.9	28
2017-02-28	21.55	21.7	21.0	21.62	-0.08	-0.37	77044.0	1647542.95	66
2017-02-27	22.1	22.3	21.6	21.7	-0.35	-1.59	199614.0	4413186.7	84
2017-02-26	21.55	22.05	21.55	22.05	0.18	0.82	48404.0	1062820.3	61
2017-02-23	21.7	21.9	21.65	21.87	0.08	0.37	91955.0	2002959.95	106
2017-02-22	22.15	22.35	21.7	21.79	0.08	0.37	110592.0	2446303.85	135
2017-02-21	22.0	22.0	21.55	21.71	-0.38	-1.72	131185.0	2849819.35	108
2017-02-20	22.45	22.5	22.05	22.09	-0.52	-2.3	179327.0	4000798.7	149
2017-02-19	22.35	22.65	22.2	22.61	0.05	0.22	666215.0	14931454.75	524
2017-02-16	21.7	23.45	21.7	22.56	0.94	4.35	1969808.0	45180167.5	1395
2017-02-15	21.0	21.8	21.0	21.62	0.43	2.03	332078.0	7147206.35	306
2017-02-14	21.5	21.5	21.0	21.19	-0.32	-1.49	644008.0	13610152.35	364
2017-02-13	21.3	22.3	21.0	21.51	0.53	2.53	1206689.0	25974855.15	636
2017-02-12	20.2	21.6	20.2	20.98	1.09	5.48	1244864.0	26375095.05	760
2017-02-09	19.9	20.0	19.85	19.89	-0.11	-0.55	52740.0	1050037.8	41
2017-02-08	20.35	20.35	19.7	20.0	-0.28	-1.38	108453.0	2174695.35	79
2017-02-07	20.2	20.3	20.1	20.28	0.24	1.2	202943.0	4099011.9	121
2017-02-06	20.0	20.1	19.75	20.04	0.16	0.8	531320.0	10623694.85	465
2017-02-05	19.95	20.0	19.45	19.88	0.08	0.4	275745.0	5480172.7	188
2017-02-02	19.2	19.95	19.2	19.8	0.86	4.54	498789.0	9817207.8	334
2017-02-01	19.05	19.05	18.85	18.94	-0.13	-0.68	227044.0	4311984.45	165
2017-01-31	19.5	19.8	18.95	19.07	-0.68	-3.44	789926.0	15226555.4	254
2017-01-30	19.9	20.0	19.75	19.75	-0.32	-1.59	94564.0	1872942.15	93
2017-01-29	19.95	20.35	19.95	20.07	0.13	0.65	299758.0	6058132.25	199
2017-01-26	20.0	20.1	19.9	19.94	-0.09	-0.45	471434.0	9431922.95	754
2017-01-25	19.85	20.6	19.75	20.03	0.17	0.86	1750487.0	35022101.5	1047
2017-01-24	19.95	20.25	19.55	19.86	-0.17	-0.85	2531072.0	50377373.15	999
2017-01-23	18.3	20.05	18.3	20.03	1.79	9.81	5401263.0	107784479.8	1139
2017-01-22	17.0	18.3	17.0	18.24	1.03	5.98	1488758.0	26937531.5	750
2017-01-19	16.6	17.45	16.5	17.21	0.08	0.47	962278.0	16555433.65	497
2017-01-18	15.4	17.35	15.4	17.13	0.63	3.82	2965223.0	49681740.25	1222
2017-01-17	15.1	16.75	15.1	16.5	1.03	6.66	1350539.0	21036436.15	512
2017-01-16	16.05	16.1	15.35	15.47	-0.71	-4.39	676651.0	10664774.1	415
2017-01-15	16.65	16.65	16.1	16.18	-0.38	-2.29	449164.0	7367981.25	168
2017-01-12	16.8	16.8	16.4	16.56	-0.26	-1.55	292504.0	4859879.2	189
2017-01-11	16.8	17.15	16.6	16.82	0.04	0.24	325598.0	5478771.5	193
2017-01-10	17.2	17.2	16.7	16.78	-0.18	-1.06	239274.0	4029004.25	153
2017-01-09	17.25	17.35	16.85	16.96	-0.37	-2.14	211133.0	3589429.0	176
2017-01-08	18.0	18.0	17.25	17.33	-0.68	-3.78	402325.0	7033574.15	313
2017-01-05	18.1	18.15	18.0	18.01	-0.13	-0.72	297431.0	5381515.15	278
2017-01-04	18.85	18.85	18.0	18.14	-0.73	-3.87	415118.0	7716531.4	172
2017-01-03	18.85	18.9	18.65	18.87	0.02	0.11	241900.0	4534022.45	112
2017-01-02	19.0	19.0	18.85	18.85	-0.05	-0.26	232411.0	4401562.3	111
2017-01-01	19.1	19.1	18.75	18.9	0.03	0.16	88991.0	1683331.7	55
2016-12-29	19.2	19.2	18.85	18.87	-0.29	-1.51	449286.0	8533767.5	137
2016-12-28	19.15	19.35	18.85	19.16	0.02	0.1	479008.0	9139505.2	219
2016-12-27	18.8	19.15	18.7	19.14	0.24	1.27	390838.0	7368939.65	225
2016-12-26	18.8	18.9	18.75	18.9	0.04	0.21	120142.0	2261527.3	71
2016-12-25	18.4	18.95	18.4	18.86	0.61	3.34	245194.0	4599989.85	192
2016-12-22	18.15	18.25	18.15	18.25	0.15	0.83	345710.0	6284830.25	107
2016-12-21	18.0	18.2	18.0	18.1	0.18	1.0	290354.0	5257325.2	65
2016-12-20	18.5	18.5	17.8	17.92	-0.68	-3.66	462784.0	8401393.8	120
2016-12-19	18.5	18.8	18.45	18.6	-0.09	-0.48	76891.0	1436091.5	59
2016-12-18	18.7	18.8	18.6	18.69	0.22	1.19	234333.0	4386999.25	105
2016-12-15	18.1	18.6	18.0	18.47	0.01	0.05	635493.0	11690823.2	146
2016-12-14	18.8	19.0	18.0	18.46	-0.44	-2.33	969604.0	18067999.65	217
2016-12-13	18.5	19.1	18.5	18.9	-0.13	-0.68	1444791.0	27431830.8	223
2016-12-12	19.5	19.5	19.0	19.03	-0.14	-0.73	500353.0	9540227.45	184
2016-12-11	19.2	19.4	19.1	19.17	0.16	0.84	439909.0	8467574.65	207
2016-12-08	19.3	19.4	18.9	19.01	-0.39	-2.01	3012823.0	57282364.8	1276
2016-12-07	19.75	19.75	19.25	19.4	-0.38	-1.92	463312.0	9039905.15	279
2016-12-06	18.9	19.9	18.9	19.78	0.94	4.99	676689.0	13290007.3	290
2016-12-05	18.2	19.15	18.2	18.84	0.13	0.69	457721.0	8528644.35	191
2016-12-04	18.5	18.9	18.3	18.71	0.38	2.07	1564005.0	29121268.2	409
2016-12-01	17.45	18.4	17.45	18.33	1.13	6.57	1468445.0	26385033.35	552
2016-11-30	16.75	17.3	16.5	17.2	0.55	3.3	2686053.0	45339172.3	431
2016-11-29	16.75	16.85	16.3	16.65	0.14	0.85	1208686.0	20081916.75	184
2016-11-28	16.0	16.7	16.0	16.51	0.31	1.91	800463.0	13065960.6	170
2016-11-27	15.85	16.25	15.8	16.2	0.08	0.5	1268641.0	20401585.8	297
2016-11-24	16.1	16.3	15.85	16.12	0.12	0.75	2197330.0	35411353.5	454
2016-11-23	15.25	16.2	15.25	16.0	0.75	4.92	2003153.0	31789829.45	387
2016-11-22	14.7	15.3	14.65	15.25	0.82	5.68	766408.0	11473301.2	303
2016-11-21	15.05	15.3	14.4	14.43	-0.6	-3.99	948103.0	14038995.25	403
2016-11-20	15.3	15.4	14.85	15.03	-0.33	-2.15	435175.0	6551607.5	198
2016-11-17	14.8	15.75	14.7	15.36	0.38	2.54	1225935.0	18699028.4	353
2016-11-16	14.8	15.0	14.6	14.98	0.58	4.03	2697931.0	39977722.3	364
2016-11-15	14.8	14.8	14.1	14.4	-0.41	-2.77	498902.0	7261045.3	193
2016-11-14	14.45	14.95	14.45	14.81	0.07	0.47	1493422.0	22111008.45	281
2016-11-13	14.2	14.8	14.1	14.74	0.43	3.0	1654863.0	23847923.55	354
2016-11-10	13.95	14.45	13.95	14.31	0.43	3.1	2204720.0	31261696.7	343
2016-11-09	13.05	13.9	13.05	13.88	0.37	2.74	2101510.0	28563458.5	515
2016-11-08	13.05	13.6	13.05	13.51	0.53	4.08	3114272.0	41715454.65	1045
2016-11-07	12.8	13.05	12.75	12.98	0.19	1.49	1529068.0	19737479.75	667
2016-11-06	12.55	12.85	12.55	12.79	0.15	1.19	1488342.0	18850776.55	416
2016-11-03	12.65	12.7	12.6	12.64	-0.02	-0.16	1218653.0	15445592.45	526
2016-11-02	12.85	13.0	12.55	12.66	-0.32	-2.47	1354386.0	17247148.65	788
2016-11-01	13.0	13.05	12.85	12.98	-0.07	-0.54	335254.0	4359758.7	142
2016-10-31	13.0	13.1	12.9	13.05	0.06	0.46	498184.0	6451085.3	146
2016-10-30	12.8	13.0	12.8	12.99	0.14	1.09	844539.0	10950441.15	314
2016-10-27	12.8	12.9	12.75	12.85	0.02	0.16	690843.0	8899612.05	199
2016-10-26	12.95	12.95	12.75	12.83	-0.16	-1.23	1016006.0	13053794.05	238
2016-10-25	12.95	13.0	12.7	12.99	-0.08	-0.61	2351639.0	30303523.55	655
2016-10-24	13.05	13.15	13.05	13.07	0.02	0.15	397573.0	5209240.35	371
2016-10-23	13.1	13.1	12.9	13.05	-0.03	-0.23	408915.0	5303845.25	207
2016-10-20	13.1	13.25	12.55	13.08	-0.14	-1.06	1858754.0	24026733.7	480
2016-10-19	13.1	13.3	12.8	13.22	0.24	1.85	423438.0	5565853.35	121
2016-10-18	13.1	13.2	12.85	12.98	-0.12	-0.92	1517868.0	19747640.9	487
2016-10-17	13.05	13.35	13.05	13.1	0.0	0.0	475584.0	6240065.1	105
2016-10-16	13.3	13.4	13.1	13.1	-0.31	-2.31	143212.0	1899765.35	51
2016-10-13	13.45	13.65	13.3	13.41	-0.09	-0.67	342868.0	4635907.6	117
2016-10-12	13.5	13.7	13.5	13.5	-0.05	-0.37	197909.0	2686900.1	74
2016-10-11	13.1	13.65	13.1	13.55	0.55	4.23	605557.0	8180393.3	180
2016-10-10	12.9	13.05	12.9	13.0	0.2	1.56	359626.0	4662601.7	169
2016-10-09	13.5	13.5	12.8	12.8	-0.64	-4.76	699319.0	9336348.65	195
2016-10-06	13.2	13.65	13.2	13.44	0.38	2.91	791468.0	10712226.15	160
2016-10-05	12.9	13.7	12.8	13.06	0.13	1.01	614469.0	8078308.95	194
2016-10-04	12.95	12.95	12.75	12.93	0.13	1.02	315306.0	4062256.6	85
2016-10-03	12.25	12.9	12.1	12.8	0.43	3.48	634541.0	8096350.35	192
2016-10-02	12.4	13.0	12.4	12.37	-0.4	-3.13	1029256.0	13131170.3	220
2016-09-29	12.1	12.8	12.1	12.77	0.91	7.67	1054083.0	13077410.0	422
2016-09-28	12.2	12.25	11.4	11.86	-0.34	-2.79	681056.0	8057270.55	202
2016-09-27	12.1	12.4	12.1	12.2	-0.22	-1.77	874078.0	10720653.9	507
2016-09-26	12.6	12.75	12.4	12.42	-0.08	-0.64	185403.0	2319956.1	101
2016-09-25	12.5	12.65	12.4	12.5	-0.27	-2.11	252962.0	3160148.1	107
2016-09-21	12.3	12.85	12.3	12.77	0.54	4.42	594042.0	7422044.35	257
2016-09-20	12.5	12.5	12.2	12.23	-0.32	-2.55	702705.0	8644387.95	280
2016-09-19	13.0	13.1	12.5	12.55	-0.34	-2.64	252608.0	3216248.15	131
2016-09-18	12.5	13.1	12.5	12.89	-0.55	-4.09	315437.0	4086783.1	161
2016-09-08	13.05	13.45	13.05	13.44	0.5	3.86	511715.0	6813239.55	241
2016-09-07	13.0	13.3	12.8	12.94	-0.06	-0.46	728516.0	9532473.0	601
2016-09-06	13.25	13.25	12.9	13.0	-0.19	-1.44	334487.0	4359056.1	158
2016-09-05	12.7	13.35	12.7	13.19	0.49	3.86	1274561.0	16745928.5	410
2016-09-04	12.35	12.75	12.35	12.7	0.33	2.67	258602.0	3262311.1	104
2016-09-01	12.7	12.7	12.0	12.37	-0.34	-2.68	361193.0	4447018.6	152
2016-08-31	12.65	12.9	12.6	12.71	-0.03	-0.24	405140.0	5167164.75	271
2016-08-30	12.6	12.8	12.5	12.74	0.21	1.68	262167.0	3327742.65	171
2016-08-29	12.25	12.55	12.25	12.53	0.2	1.62	542278.0	6740732.5	207
2016-08-28	12.05	12.35	12.05	12.33	0.34	2.84	1134150.0	13873298.25	269
2016-08-25	12.05	12.05	11.8	11.99	-0.03	-0.25	675777.0	8047485.9	216
2016-08-24	12.05	12.15	11.95	12.02	0.08	0.67	3108856.0	37382356.5	626
2016-08-23	12.5	12.55	11.85	11.94	-0.61	-4.86	3658838.0	44286308.7	1065
2016-08-22	13.4	13.4	12.4	12.55	-1.04	-7.65	4407915.0	55722567.95	843
2016-08-21	13.65	13.7	13.6	13.59	-0.03	-0.22	184529.0	2524281.15	67
2016-08-18	13.8	13.8	13.35	13.62	-0.08	-0.58	196342.0	2672622.0	146
2016-08-17	13.7	13.8	13.35	13.7	0.0	0.0	499744.0	6800661.5	229
2016-08-16	13.7	13.9	13.55	13.7	-0.01	-0.07	732140.0	10035742.9	288
2016-08-15	14.0	14.15	13.6	13.71	-0.29	-2.07	670652.0	9303211.65	222
2016-08-14	14.0	14.15	13.95	14.0	0.23	1.67	667191.0	9344346.0	165
2016-08-11	13.75	13.8	13.7	13.77	-0.08	-0.58	176259.0	2425489.85	113
2016-08-10	13.7	13.95	13.65	13.85	0.06	0.44	475361.0	6551285.05	174
2016-08-09	13.6	13.95	13.55	13.79	0.22	1.62	255777.0	3524940.45	150
2016-08-08	13.35	13.6	13.3	13.57	0.14	1.04	232448.0	3143238.85	109
2016-08-07	13.15	13.45	13.0	13.43	0.32	2.44	277203.0	3698834.9	121
2016-08-04	13.25	13.25	13.1	13.11	0.11	0.85	423558.0	5568667.15	187
2016-08-03	13.05	13.1	12.95	13.0	-0.2	-1.52	257296.0	3341939.4	166
2016-08-02	13.4	13.4	12.9	13.2	-0.35	-2.58	1077915.0	14158447.75	375
2016-08-01	13.9	13.9	13.5	13.55	-0.3	-2.17	451910.0	6164075.65	235
2016-07-31	14.2	14.2	13.8	13.85	-0.27	-1.91	343682.0	4795581.75	148
2016-07-28	14.5	14.55	13.85	14.12	-0.28	-1.94	851071.0	12109705.65	367
2016-07-27	14.5	14.5	14.25	14.4	-0.12	-0.83	260607.0	3757301.0	143
2016-07-26	14.7	14.8	14.45	14.52	-0.26	-1.76	305650.0	4458101.85	166
2016-07-25	14.85	15.05	14.5	14.78	-0.14	-0.94	1076409.0	15930259.3	474
2016-07-24	14.7	15.6	14.65	14.92	0.08	0.54	1336313.0	20082061.3	691
2016-07-21	14.5	15.15	14.5	14.84	0.43	2.98	1444729.0	21460310.0	587
2016-07-20	14.55	14.6	14.4	14.41	-0.24	-1.64	233101.0	3373076.55	129
2016-07-19	14.55	14.7	14.4	14.65	-0.04	-0.27	251541.0	3658461.75	96
2016-07-18	14.6	14.8	14.5	14.69	-0.03	-0.2	210155.0	3079825.45	86
2016-07-17	14.55	14.75	14.55	14.72	0.03	0.2	236075.0	3456184.5	105
2016-07-14	14.55	14.75	14.5	14.69	0.09	0.62	409952.0	5984087.65	157
2016-07-13	14.6	14.9	14.5	14.6	0.06	0.41	988683.0	14495797.05	188
2016-07-12	13.9	14.7	13.9	14.54	0.71	5.13	1540826.0	22146539.35	393
2016-07-11	13.5	14.05	13.45	13.83	0.34	2.52	1112207.0	15338369.85	276
2016-07-10	13.5	13.7	13.45	13.49	0.02	0.15	343327.0	4665096.85	121
2016-06-30	13.3	13.7	13.3	13.47	0.12	0.9	386685.0	5245097.35	176
2016-06-29	13.25	13.5	13.25	13.35	0.13	0.98	293443.0	3921610.95	122
2016-06-28	13.25	13.3	13.15	13.22	-0.08	-0.6	164844.0	2174842.85	82
2016-06-27	13.35	13.5	13.25	13.3	0.02	0.15	235607.0	3152171.7	85
2016-06-26	13.05	13.35	13.05	13.28	-0.47	-3.42	516569.0	6844617.95	142
2016-06-23	13.8	13.85	13.65	13.75	0.0	0.0	176886.0	2429151.0	103
2016-06-22	13.85	13.85	13.75	13.75	-0.05	-0.36	117224.0	1615682.4	54
2016-06-21	13.9	13.95	13.8	13.8	-0.05	-0.36	124231.0	1721126.35	56
2016-06-20	13.95	13.95	13.8	13.85	-0.1	-0.72	48422.0	671767.3	31
2016-06-19	13.95	14.1	13.95	13.95	0.11	0.79	359050.0	5037804.2	90
2016-06-16	14.0	14.0	13.8	13.84	-0.12	-0.86	858644.0	11938451.35	135
2016-06-15	13.95	14.0	13.9	13.96	0.06	0.43	577114.0	8061177.1	138
2016-06-14	13.85	13.9	13.8	13.9	0.02	0.14	225890.0	3129353.1	38
2016-06-13	13.75	13.95	13.75	13.88	-0.02	-0.14	532764.0	7379189.4	102
2016-06-12	13.85	13.9	13.7	13.9	-0.09	-0.64	727679.0	10053689.1	166
2016-06-09	14.2	14.2	13.9	13.99	-0.1	-0.71	927495.0	13014875.5	181
2016-06-08	13.95	14.1	13.9	14.09	0.24	1.73	870886.0	12219169.6	239
2016-06-07	13.55	13.85	13.45	13.85	0.44	3.28	330199.0	4526985.45	164
2016-06-06	13.0	13.45	12.9	13.41	0.35	2.68	528019.0	7022128.25	153
2016-06-05	13.35	13.35	13.0	13.06	-0.34	-2.54	291696.0	3861232.3	88
2016-06-02	13.3	13.35	13.3	13.4	0.08	0.6	143472.0	1911963.05	48
2016-06-01	13.2	13.35	13.15	13.32	0.11	0.83	181779.0	2411642.05	84
2016-05-31	13.1	13.25	13.0	13.21	0.27	2.09	233245.0	3065632.55	117
2016-05-30	13.3	13.35	12.85	12.94	-0.35	-2.63	363197.0	4744556.0	116
2016-05-29	13.2	13.35	13.1	13.29	-0.25	-1.85	287148.0	3808922.1	153
2016-05-26	13.7	13.85	13.5	13.54	-0.08	-0.59	742349.0	10151719.15	206
2016-05-25	13.55	13.75	13.5	13.62	0.28	2.1	562550.0	7664995.1	155
2016-05-24	13.05	13.45	13.05	13.34	0.1	0.76	466625.0	6221447.1	210
2016-05-23	13.8	13.8	13.15	13.24	-0.61	-4.4	519576.0	7012515.6	246
2016-05-22	13.95	13.95	13.85	13.85	-0.19	-1.35	337333.0	4694592.6	104
2016-05-19	14.1	14.1	13.85	14.04	-0.11	-0.78	1124101.0	15709961.3	234
2016-05-18	14.15	14.35	14.05	14.15	-0.01	-0.07	1294580.0	18374366.85	347
2016-05-17	14.0	14.4	14.0	14.16	0.29	2.09	4111676.0	58335089.8	777
2016-05-16	13.8	13.95	13.65	13.87	0.17	1.24	986519.0	13615494.85	280
2016-05-15	13.85	14.0	13.65	13.7	-0.13	-0.94	1149309.0	15970586.6	259
2016-05-12	13.7	14.0	13.7	13.83	0.19	1.39	2062246.0	28615510.15	464
2016-05-11	13.8	13.8	13.6	13.64	-0.05	-0.37	732778.0	10007157.95	359
2016-05-10	13.75	13.8	13.65	13.69	-0.12	-0.87	675514.0	9267926.0	165
2016-05-09	13.7	13.9	13.65	13.81	0.22	1.62	1540256.0	21217086.85	419
2016-05-08	13.7	13.75	13.5	13.59	-0.01	-0.07	1912826.0	26073558.75	450
2016-05-05	13.35	13.7	13.35	13.6	0.23	1.72	1682538.0	22824591.25	404
2016-05-04	13.5	13.5	13.25	13.37	-0.17	-1.26	888918.0	11878157.8	274
2016-05-03	13.75	13.9	13.45	13.54	-0.24	-1.74	2527953.0	34744329.75	380
2016-05-02	13.8	13.8	13.65	13.78	-0.01	-0.07	583370.0	7997852.65	187
2016-05-01	13.85	13.9	13.65	13.79	0.09	0.66	1534577.0	21150252.05	386
2016-04-28	14.25	14.25	13.6	13.7	-0.54	-3.79	3634031.0	50653757.35	794
2016-04-27	14.05	14.35	14.0	14.24	0.31	2.23	2554565.0	36213178.1	491
2016-04-26	14.1	14.1	13.9	13.93	-0.23	-1.62	1216753.0	17033416.1	374
2016-04-25	14.2	14.35	13.8	14.16	0.01	0.07	2423139.0	34034344.25	571
2016-04-24	14.15	14.6	14.05	14.15	0.12	0.86	3925259.0	56253025.15	891
2016-04-21	14.4	14.4	13.85	14.03	-0.89	-5.97	7246403.0	101893704.0	1599
2016-04-20	14.7	15.0	14.5	14.92	0.23	1.57	924496.0	13689788.5	550
2016-04-19	14.1	14.75	14.1	14.69	0.67	4.78	4124588.0	59994493.8	1271
2016-04-18	13.3	14.2	13.15	14.02	0.29	2.11	2863105.0	39313617.25	890
2016-04-17	14.4	14.4	13.7	13.73	-0.78	-5.38	2035393.0	28386412.7	585
2016-04-14	14.1	14.6	14.0	14.51	0.46	3.27	3454304.0	49888945.95	593
2016-04-13	13.8	14.3	13.55	14.05	0.35	2.55	3731717.0	52131495.6	714
2016-04-12	13.3	13.8	13.3	13.7	0.53	4.02	2116753.0	28929805.25	498
2016-04-11	13.15	13.25	13.05	13.17	-0.04	-0.3	1018063.0	13373536.3	445
2016-04-10	13.05	13.35	13.05	13.21	0.3	2.32	1096653.0	14480957.4	315
2016-04-07	13.2	13.2	12.8	12.91	0.39	3.12	1136781.0	14722598.9	470
2016-04-06	12.35	12.7	12.35	12.52	0.17	1.38	914867.0	11537574.95	261
2016-04-05	11.95	12.45	11.95	12.35	0.22	1.81	785962.0	9599114.8	411
2016-04-04	11.95	12.15	11.95	12.13	0.19	1.59	489904.0	5901195.8	206
2016-04-03	12.1	12.1	11.7	11.94	-0.28	-2.29	710426.0	8384982.1	268
2016-03-31	12.15	12.25	12.05	12.22	-0.05	-0.41	820591.0	9964578.25	321
2016-03-30	12.1	12.3	12.1	12.27	0.27	2.25	526843.0	6443809.85	176
2016-03-29	12.3	12.35	12.0	12.0	-0.36	-2.91	1409608.0	17120223.35	430
2016-03-28	12.5	12.6	12.25	12.36	0.01	0.08	1020674.0	12673883.8	279
2016-03-27	12.6	12.6	12.25	12.35	-0.24	-1.91	1308588.0	16162835.25	381
2016-03-24	12.75	12.75	12.35	12.59	-0.29	-2.25	2277575.0	28481788.95	848
2016-03-23	12.9	13.05	12.75	12.88	0.0	0.0	2098325.0	27049285.0	513
2016-03-22	13.5	13.55	12.8	12.88	-0.53	-3.95	2718145.0	35630930.9	618
2016-03-21	13.3	13.45	13.15	13.41	0.08	0.6	1421649.0	18899891.4	361
2016-03-20	13.25	13.4	13.05	13.33	0.28	2.15	2503330.0	33254985.65	806
2016-03-17	13.0	13.2	12.9	13.05	0.3	2.35	1752275.0	22852784.05	464
2016-03-16	12.4	12.85	12.4	12.75	0.33	2.66	1395470.0	17520736.8	331
2016-03-15	12.6	12.85	12.3	12.42	-0.44	-3.42	1032227.0	12914068.3	279
2016-03-14	13.15	13.2	12.8	12.86	-0.43	-3.24	3369000.0	43667527.0	1262
2016-03-13	13.6	13.6	13.2	13.29	0.05	0.38	801939.0	10676174.5	319
2016-03-10	13.3	13.6	13.1	13.24	0.04	0.3	1138993.0	15102979.35	373
2016-03-09	12.9	13.3	12.8	13.2	0.09	0.69	1659535.0	21690982.95	458
2016-03-08	12.9	13.15	12.8	13.11	0.41	3.23	1786952.0	23219206.4	559
2016-03-07	12.8	12.85	12.5	12.7	-0.07	-0.55	2207419.0	28125971.8	556
2016-03-06	12.2	12.9	12.2	12.77	0.83	6.95	2433031.0	30492398.4	729
2016-03-03	11.75	11.95	11.65	11.94	0.23	1.96	837564.0	9895269.85	240
2016-03-02	11.9	12.05	11.55	11.71	-0.11	-0.93	1144380.0	13493055.9	353
2016-03-01	11.65	11.9	11.65	11.82	0.4	3.5	1781486.0	20988742.2	477
2016-02-29	11.3	11.7	11.3	11.42	0.07	0.62	2669142.0	30708415.75	547
2016-02-28	11.0	11.35	11.0	11.35	0.6	5.58	2834983.0	31525671.55	646
2016-02-25	10.9	10.9	10.65	10.75	-0.05	-0.46	2398607.0	25806583.5	483
2016-02-24	10.5	10.95	10.5	10.8	-0.55	-4.85	5080592.0	55039430.15	1159
2016-02-23	11.4	11.4	11.15	11.35	-0.07	-0.61	2856495.0	32249284.65	651
2016-02-22	11.0	11.65	11.0	11.42	0.42	3.82	4467100.0	50409735.4	1029
2016-02-21	11.0	11.4	10.95	11.0	-0.02	-0.18	2777318.0	30987200.65	917
2016-02-18	10.75	11.1	10.65	11.02	0.4	3.77	2909505.0	31588768.15	679
2016-02-17	10.2	10.65	10.15	10.62	0.36	3.51	1969456.0	20491255.6	449
2016-02-16	10.35	10.6	10.15	10.26	0.13	1.28	1761620.0	18360164.95	573
2016-02-15	10.0	10.2	9.85	10.13	0.33	3.37	893442.0	8985008.0	304
2016-02-14	10.3	10.3	9.8	9.8	-0.21	-2.1	2139872.0	21456804.7	526
2016-02-11	10.35	10.35	9.95	10.01	-0.29	-2.82	2191365.0	22044574.5	589
2016-02-10	10.25	10.4	10.2	10.3	-0.02	-0.19	843772.0	8696867.65	294
2016-02-09	10.4	10.55	10.3	10.32	-0.17	-1.62	1403824.0	14604298.05	419
2016-02-08	10.7	10.8	10.35	10.49	-0.17	-1.59	1879859.0	19870574.3	609
2016-02-07	11.15	11.15	10.55	10.66	-0.63	-5.58	3016805.0	32477399.75	789
2016-02-04	11.85	11.9	11.15	11.29	0.01	0.09	2430818.0	27624918.2	763
2016-02-03	11.0	11.35	10.95	11.28	0.16	1.44	986000.0	11019727.85	295
2016-02-02	11.6	11.6	11.1	11.12	-0.6	-5.12	1206342.0	13705237.25	535
2016-02-01	11.75	11.85	11.7	11.72	-0.21	-1.76	1398768.0	16464089.3	798
2016-01-31	12.5	12.5	11.85	11.93	-0.2	-1.65	1809248.0	22253081.15	932
2016-01-28	12.05	12.35	12.0	12.13	0.14	1.17	1395691.0	17021601.5	352
2016-01-27	12.05	12.15	11.85	11.99	0.19	1.61	2077077.0	24918322.35	440
2016-01-26	11.15	11.95	11.05	11.8	0.35	3.06	815781.0	9303399.05	261
2016-01-25	11.35	11.55	11.15	11.45	-0.08	-0.69	1041989.0	11809225.9	291
2016-01-24	11.95	12.0	11.25	11.53	0.38	3.41	2473764.0	29288066.05	546
2016-01-21	9.9	11.35	9.9	11.15	0.64	6.09	2480616.0	25525907.95	691
2016-01-20	10.7	10.7	10.15	10.51	-0.38	-3.49	1435072.0	15010081.5	630
2016-01-19	10.15	10.9	10.15	10.89	0.94	9.45	1687510.0	17647206.0	624
2016-01-18	10.15	10.45	9.8	9.95	-0.3	-2.93	2658308.0	26879779.2	1000
2016-01-17	10.5	10.5	10.05	10.25	-0.66	-6.05	2235718.0	23000950.15	446
2016-01-14	10.9	11.1	10.85	10.91	-0.19	-1.71	1103027.0	12092410.15	1021
2016-01-13	11.2	11.3	11.05	11.1	-0.02	-0.18	1349409.0	15064059.95	397
2016-01-12	10.9	11.4	10.85	11.12	-0.1	-0.89	1781559.0	19807262.7	517
2016-01-11	11.1	11.25	10.75	11.22	0.24	2.19	3261370.0	35994590.5	1115
2016-01-10	11.0	11.45	10.9	10.98	-0.05	-0.45	3224064.0	35986312.0	832
2016-01-07	11.1	11.3	10.8	11.03	-0.72	-6.13	4637026.0	51041501.8	1258
2016-01-06	12.85	12.85	11.7	11.75	-1.09	-8.49	2817310.0	34099142.95	1143
2016-01-05	13.25	13.4	12.8	12.84	-0.42	-3.17	1278043.0	16662503.4	463
2016-01-04	13.75	13.85	13.25	13.26	-0.59	-4.26	909276.0	12305937.9	341
2016-01-03	13.85	13.9	13.75	13.85	0.04	0.29	582261.0	8054016.15	254
2015-12-31	13.95	13.95	13.6	13.81	-0.17	-1.22	1579231.0	21765675.8	537
2015-12-30	14.2	14.35	13.95	13.98	-0.4	-2.78	1561770.0	22024804.05	718
2015-12-29	14.6	14.7	14.0	14.38	-1.1	-7.11	6297309.0	89254981.65	1923
2015-12-28	15.35	15.8	15.15	15.48	0.01	0.06	902201.0	13878206.05	464
2015-12-27	15.05	15.55	15.0	15.47	0.37	2.45	785398.0	11997742.7	312
2015-12-24	15.4	15.4	15.05	15.1	-0.15	-0.98	425498.0	6465449.25	226
2015-12-23	15.25	15.8	15.15	15.25	0.17	1.13	1172130.0	18105673.65	482
2015-12-22	14.7	15.3	14.7	15.08	0.37	2.52	814945.0	12231897.85	356
2015-12-21	14.5	14.75	14.4	14.71	0.25	1.73	385358.0	5626755.4	200
2015-12-20	14.35	14.6	14.35	14.46	-0.43	-2.89	589367.0	8523499.9	268
2015-12-17	14.4	14.95	14.4	14.89	0.54	3.76	827661.0	12082889.2	313
2015-12-16	14.55	14.55	14.35	14.35	-0.03	-0.21	1089277.0	15698760.2	295
2015-12-15	14.1	14.55	14.1	14.38	0.38	2.71	1021848.0	14678298.9	366
2015-12-14	14.75	14.85	13.9	14.0	-0.65	-4.44	2047990.0	29557344.8	575
2015-12-13	15.0	15.0	14.4	14.65	-0.61	-4.0	1071979.0	15682936.75	433
2015-12-10	15.5	15.6	15.2	15.26	-0.23	-1.48	778027.0	11955022.8	241
2015-12-09	15.55	15.75	15.4	15.49	-0.02	-0.13	904046.0	14089626.25	339
2015-12-08	16.1	16.1	15.5	15.51	-0.64	-3.96	1841044.0	28800289.05	717
2015-12-07	16.4	16.4	16.1	16.15	-0.26	-1.58	527263.0	8570813.55	266
2015-12-06	16.6	16.65	16.35	16.41	-0.35	-2.09	1032059.0	16947562.85	701
2015-12-03	17.0	17.05	16.6	16.76	-0.26	-1.53	1015025.0	17018958.85	351
2015-12-02	16.95	17.1	16.8	17.02	0.07	0.41	1028962.0	17490952.6	316
2015-12-01	16.85	17.0	16.85	16.95	0.15	0.89	718897.0	12171680.6	193
2015-11-30	16.7	16.9	16.6	16.8	0.08	0.48	652784.0	11000313.3	190
2015-11-29	16.75	16.9	16.7	16.72	-0.13	-0.77	280120.0	4707011.55	123
2015-11-26	16.9	17.05	16.7	16.85	-0.09	-0.53	591709.0	10030756.85	187
2015-11-25	17.1	17.15	16.9	16.94	-0.12	-0.7	296336.0	5048459.2	134
2015-11-24	16.8	17.25	16.8	17.06	0.23	1.37	988127.0	16848915.0	389
2015-11-23	16.9	16.95	16.7	16.83	-0.16	-0.94	663904.0	11179993.25	241
2015-11-22	16.7	17.1	16.7	16.99	0.26	1.55	540062.0	9172509.65	195
2015-11-19	16.55	16.8	16.55	16.73	0.26	1.58	489102.0	8141341.95	224
2015-11-18	16.35	16.65	16.3	16.47	0.15	0.92	438301.0	7208716.2	238
2015-11-17	16.65	16.7	16.3	16.32	-0.22	-1.33	330694.0	5462769.55	178
2015-11-16	16.25	16.6	16.25	16.54	0.29	1.78	631995.0	10365554.15	314
2015-11-15	16.65	16.65	16.15	16.25	-0.78	-4.58	1100653.0	18037649.25	392
2015-11-12	17.1	17.3	17.0	17.03	-0.2	-1.16	297291.0	5090920.4	166
2015-11-11	17.0	17.35	17.0	17.23	0.23	1.35	835013.0	14367530.05	307
2015-11-10	16.8	17.05	16.7	17.0	0.15	0.89	993586.0	16762012.25	303
2015-11-09	16.75	16.9	16.6	16.85	0.15	0.9	1202577.0	20185127.35	369
2015-11-08	16.8	16.85	16.6	16.7	-0.09	-0.54	409934.0	6852397.3	207
2015-11-05	17.15	17.15	16.7	16.79	-0.3	-1.76	412747.0	6983010.2	204
2015-11-04	17.15	17.2	16.65	17.09	0.26	1.54	1130312.0	19167457.6	382
2015-11-03	17.0	17.5	16.8	16.83	-0.03	-0.18	752326.0	12903340.0	327
2015-11-02	16.95	17.1	16.6	16.86	0.08	0.48	652350.0	11019568.45	267
2015-11-01	16.9	16.9	16.4	16.78	-0.33	-1.93	889475.0	14790919.7	365
2015-10-29	17.3	17.35	17.1	17.11	0.06	0.35	1003324.0	17231129.35	252
2015-10-28	17.05	17.25	16.9	17.05	0.04	0.24	754044.0	12873652.65	394
2015-10-27	17.8	17.95	16.9	17.01	-0.94	-5.24	943107.0	16401362.1	339
2015-10-26	17.9	18.0	17.4	17.95	0.27	1.53	867217.0	15331761.8	399
2015-10-25	18.2	18.2	17.6	17.68	-0.19	-1.06	386801.0	6901876.05	212
2015-10-22	17.85	18.05	17.65	17.87	-0.15	-0.83	1535345.0	27375313.0	496
2015-10-21	18.5	18.7	18.0	18.02	-0.73	-3.89	1063960.0	19362121.05	417
2015-10-20	19.0	19.2	18.7	18.75	-0.52	-2.7	760461.0	14452868.8	365
2015-10-19	19.3	19.6	19.2	19.27	-0.65	-3.26	2445500.0	47351293.95	960
2015-10-18	19.6	20.0	19.55	19.92	0.58	3.0	1147402.0	22750219.2	474
2015-10-15	19.6	19.65	19.2	19.34	-0.44	-2.22	919033.0	17826881.1	511
2015-10-14	19.3	19.9	19.2	19.78	0.38	1.96	1587956.0	31058837.5	767
2015-10-13	19.15	19.5	19.05	19.4	0.1	0.52	677418.0	13001886.85	273
2015-10-12	19.55	19.6	19.25	19.3	-0.29	-1.48	856419.0	16664778.65	321
2015-10-11	19.0	19.7	19.0	19.59	0.78	4.15	2072102.0	40195742.35	627
2015-10-08	18.6	18.9	18.35	18.81	0.26	1.4	3560503.0	66161280.4	886
2015-10-07	18.25	18.8	18.2	18.55	0.78	4.39	2860629.0	53008136.05	856
2015-10-06	17.6	17.85	17.55	17.77	0.28	1.6	1897203.0	33558949.7	574
2015-10-05	17.35	17.55	17.35	17.49	0.2	1.16	933266.0	16294916.6	402
2015-10-04	17.35	17.4	17.2	17.29	-0.01	-0.06	653148.0	11272875.7	294
2015-10-01	17.8	17.8	17.3	17.3	-0.5	-2.81	1254533.0	21991812.75	542
2015-09-30	17.9	18.0	17.7	17.8	0.04	0.23	777666.0	13867210.85	312
2015-09-29	18.4	18.4	17.7	17.76	-0.8	-4.31	1962295.0	34969741.2	672
2015-09-21	18.6	18.7	18.55	18.56	0.07	0.38	535326.0	9979060.6	196
2015-09-20	18.7	18.7	18.15	18.49	-0.32	-1.7	522832.0	9661151.45	280
2015-09-17	19.1	19.1	18.8	18.81	-0.14	-0.74	313638.0	5931896.75	137
2015-09-16	19.15	19.25	18.8	18.95	-0.1	-0.52	277173.0	5275992.15	166
2015-09-15	19.0	19.2	18.85	19.05	-0.17	-0.88	270127.0	5133256.7	148
2015-09-14	19.55	19.65	19.05	19.22	-0.42	-2.14	313656.0	6062514.65	172
2015-09-13	19.8	20.15	19.65	19.64	-0.19	-0.96	590394.0	11718138.25	256
2015-09-10	19.75	19.9	19.6	19.83	-0.34	-1.69	916816.0	18120940.2	367
2015-09-09	20.0	20.25	19.7	20.17	0.63	3.22	1397055.0	27904595.6	347
2015-09-08	19.45	19.6	19.25	19.54	0.19	0.98	266595.0	5172109.4	140
2015-09-07	19.25	19.55	19.2	19.35	0.05	0.26	405417.0	7862116.05	227
2015-09-06	19.25	19.35	19.1	19.3	-0.04	-0.21	592611.0	11402531.35	227
2015-09-03	19.7	19.85	19.25	19.34	-0.13	-0.67	681148.0	13317233.95	248
2015-09-02	19.0	19.6	18.8	19.47	0.05	0.26	569905.0	10876629.6	258
2015-09-01	19.75	19.9	19.25	19.42	-0.15	-0.77	1252096.0	24507945.7	453
2015-08-31	20.3	20.4	19.25	19.57	-0.89	-4.35	1414592.0	27906236.55	558
2015-08-30	20.5	20.9	20.25	20.46	1.3	6.78	2088862.0	42946577.1	558
2015-08-27	19.1	19.5	19.0	19.16	0.93	5.1	1993020.0	38339400.15	589
2015-08-26	18.6	18.7	17.9	18.23	-0.54	-2.88	891473.0	16397095.35	398
2015-08-25	17.85	19.0	17.15	18.77	1.43	8.25	2545613.0	46446740.95	868
2015-08-24	19.55	19.8	17.3	17.34	-1.87	-9.73	2455484.0	43918636.95	798
2015-08-23	19.4	20.0	19.0	19.21	-1.69	-8.09	1416395.0	27752820.75	625
2015-08-20	20.9	21.25	20.5	20.9	-0.5	-2.34	2238889.0	46697219.55	893
2015-08-19	21.8	22.2	21.35	21.4	-0.37	-1.7	1366419.0	29719358.1	396
2015-08-18	23.0	23.0	20.9	21.77	-1.24	-5.39	1329701.0	28991990.4	634
2015-08-17	23.0	23.7	23.0	23.01	-0.71	-2.99	1052073.0	24436446.75	509
2015-08-16	24.9	25.0	23.5	23.72	-1.27	-5.08	624888.0	15073344.8	406
2015-08-13	24.9	25.1	24.9	24.99	0.26	1.05	499760.0	12453980.6	180
2015-08-12	24.3	24.8	24.3	24.73	-0.37	-1.47	697484.0	17134088.5	323
2015-08-11	25.1	25.4	24.9	25.1	0.09	0.36	981435.0	24745073.7	243
2015-08-10	24.65	25.2	24.65	25.01	0.37	1.5	998343.0	24991701.0	199
2015-08-09	24.0	24.7	24.0	24.64	0.27	1.11	324476.0	7961298.5	190
2015-08-06	24.55	24.6	24.2	24.37	-0.35	-1.42	690515.0	16859282.6	171
2015-08-05	24.65	24.9	24.65	24.72	0.07	0.28	603700.0	14939176.05	179
2015-08-04	24.0	24.65	24.0	24.65	0.17	0.69	831320.0	20139733.9	333
2015-08-03	24.2	24.65	24.0	24.48	-0.08	-0.33	1042655.0	25280010.95	353
2015-08-02	26.2	26.2	24.0	24.56	-1.97	-7.43	2787203.0	68827174.35	898
2015-07-30	26.9	26.9	26.3	26.53	-0.37	-1.38	677215.0	18022731.2	264
2015-07-29	27.1	27.1	26.9	26.9	-0.14	-0.52	567144.0	15327850.9	209
2015-07-28	26.8	27.1	26.7	27.04	0.19	0.71	448512.0	12057883.1	202
2015-07-27	27.4	27.5	26.8	26.85	-0.86	-3.1	713832.0	19414453.8	329
2015-07-26	28.3	28.4	27.3	27.71	-0.26	-0.93	1052485.0	29160718.1	376
2015-07-23	28.1	28.3	27.9	27.97	-0.17	-0.6	1239123.0	34730213.5	379
2015-07-22	28.1	29.1	28.0	28.14	1.07	3.95	3607013.0	102652999.6	999
2015-07-15	27.0	27.2	27.0	27.07	0.07	0.26	664973.0	18021297.0	239
2015-07-14	27.2	27.3	26.9	27.0	-0.33	-1.21	1009793.0	27282446.7	371
2015-07-13	27.6	27.7	27.1	27.33	-0.24	-0.87	418734.0	11439149.1	204
2015-07-12	28.2	28.2	27.4	27.57	-0.43	-1.54	795891.0	22069244.8	279
2015-07-09	27.1	28.5	27.1	28.0	0.95	3.51	1123161.0	31483203.3	386
2015-07-08	27.1	27.1	26.8	27.05	0.07	0.26	1033718.0	27910512.8	216
2015-07-07	27.5	27.7	26.9	26.98	-0.95	-3.4	642474.0	17514535.7	281
2015-07-06	27.9	28.2	27.3	27.93	-0.04	-0.14	1479754.0	41270197.1	324
2015-07-05	27.2	28.2	27.1	27.97	0.53	1.93	1125742.0	31207725.1	274
2015-07-02	27.2	27.6	26.8	27.44	0.24	0.88	1135505.0	30846559.0	282
2015-07-01	26.8	27.4	26.6	27.2	0.33	1.23	365716.0	9900430.2	189
2015-06-30	25.9	27.0	25.9	26.87	0.39	1.47	507296.0	13482228.7	268
2015-06-29	26.4	26.6	25.8	26.48	-0.22	-0.82	975702.0	25522891.6	294
2015-06-28	27.1	27.2	26.2	26.7	-0.41	-1.51	493601.0	13122539.2	255
2015-06-25	26.7	27.2	26.5	27.11	0.41	1.54	785424.0	21115152.1	257
2015-06-24	26.5	26.9	26.4	26.7	0.11	0.41	1147235.0	30478458.5	272
2015-06-23	26.9	27.0	26.3	26.59	-0.14	-0.52	820433.0	21885891.3	299
2015-06-22	26.7	26.9	26.4	26.73	-0.01	-0.04	771441.0	20546310.1	285
2015-06-21	27.3	27.3	26.7	26.74	-0.65	-2.37	301880.0	8141233.3	150
2015-06-18	27.5	27.6	27.3	27.39	-0.13	-0.47	360647.0	9879536.1	163
2015-06-17	27.3	27.6	27.0	27.52	0.39	1.44	581284.0	15778381.0	264
2015-06-16	27.6	27.6	27.1	27.13	-0.35	-1.27	367224.0	10023952.4	176
2015-06-15	28.1	28.2	27.4	27.48	-0.45	-1.61	804917.0	22360010.4	330
2015-06-14	27.0	28.1	26.9	27.93	1.03	3.83	681800.0	18822455.9	322
2015-06-11	27.1	27.2	26.8	26.9	-0.21	-0.77	239978.0	6461514.3	142
2015-06-10	27.2	27.5	27.1	27.11	0.11	0.41	318105.0	8688514.1	197
2015-06-09	26.6	27.1	26.4	27.0	0.22	0.82	487763.0	13023174.3	218
2015-06-08	26.8	27.0	26.7	26.78	0.06	0.22	374846.0	10062068.2	124
2015-06-07	26.9	26.9	26.6	26.72	-0.39	-1.44	735637.0	19662967.3	288
2015-06-04	27.0	27.2	26.8	27.11	0.08	0.3	419939.0	11344337.8	192
2015-06-03	27.1	27.2	26.9	27.03	0.02	0.07	387455.0	10464388.4	178
2015-06-02	27.2	27.4	26.9	27.01	-0.06	-0.22	1077361.0	29223666.0	322
2015-06-01	27.0	27.2	26.7	27.07	-0.12	-0.44	686226.0	18506658.3	320
2015-05-31	27.2	27.4	27.0	27.19	0.04	0.15	534968.0	14562643.8	223
2015-05-28	27.3	27.3	26.7	27.15	-0.15	-0.55	1784416.0	48244145.8	488
2015-05-27	27.5	27.7	27.2	27.3	-0.1	-0.36	1138881.0	31304158.8	342
2015-05-26	27.4	27.6	27.2	27.4	0.09	0.33	875890.0	24011190.5	328
2015-05-25	27.6	27.8	27.3	27.31	-0.41	-1.48	1498819.0	41172027.8	538
2015-05-24	28.2	28.2	27.4	27.72	-0.42	-1.49	1583952.0	43909039.0	557
2015-05-21	28.0	28.4	27.9	28.14	0.01	0.04	1145407.0	32221244.8	299
2015-05-20	28.6	28.6	28.0	28.13	-0.68	-2.36	1388477.0	39235126.7	533
2015-05-19	28.4	28.9	28.3	28.81	0.32	1.12	1284471.0	36870759.7	434
2015-05-18	28.3	28.6	28.2	28.49	0.07	0.25	1272652.0	36176167.8	324
2015-05-17	27.9	28.5	27.9	28.42	0.7	2.53	1379979.0	39034779.5	486
2015-05-14	27.3	28.0	27.3	27.72	0.39	1.43	1744332.0	48292913.5	476
2015-05-13	27.6	27.7	27.2	27.33	-0.18	-0.65	1334051.0	36461905.8	386
2015-05-12	27.0	27.6	27.0	27.51	0.34	1.25	1300774.0	35591658.3	421
2015-05-11	27.8	28.0	26.9	27.17	-0.64	-2.3	1891669.0	51840553.8	626
2015-05-10	27.4	28.1	27.0	27.81	0.38	1.39	2141791.0	59058917.9	634
2015-05-07	27.7	27.7	27.1	27.43	-0.32	-1.15	1908301.0	52239053.5	604
2015-05-06	27.8	28.1	27.5	27.75	-0.06	-0.22	1804718.0	50160503.4	553
2015-05-05	28.5	28.8	27.7	27.81	-0.47	-1.66	3021651.0	85063100.2	914
2015-05-04	28.4	28.5	27.9	28.28	0.03	0.11	2068381.0	58330932.9	566
2015-05-03	29.1	29.1	28.1	28.25	-0.66	-2.28	2746417.0	78762850.0	807
2015-04-30	29.0	29.6	28.7	28.91	0.0	0.0	2448354.0	71454217.2	742
2015-04-29	29.3	29.3	28.1	28.91	0.25	0.87	3108000.0	89004526.2	1055
2015-04-28	29.1	29.9	28.5	28.66	-0.74	-2.52	2431359.0	71120281.2	922
2015-04-27	28.7	29.7	28.4	29.4	0.77	2.69	4080554.0	119168116.3	1162
2015-04-26	27.9	29.0	27.9	28.63	0.94	3.39	4009722.0	114289820.7	1151
2015-04-23	27.0	27.8	26.7	27.69	0.79	2.94	3024108.0	82672520.7	830
2015-04-22	27.4	27.6	26.5	26.9	0.14	0.52	3286926.0	89163331.4	948
2015-04-21	26.5	27.4	26.1	26.76	0.06	0.22	4236669.0	113555367.9	1351
2015-04-20	26.8	27.5	26.5	26.7	-0.26	-0.96	6744744.0	182063615.4	2210
2015-04-19	25.5	27.0	25.3	26.96	2.39	9.73	6423314.0	168613876.9	1574
2015-04-16	24.55	24.7	24.3	24.57	0.08	0.33	2301178.0	56547057.55	669
2015-04-15	24.3	24.85	24.1	24.49	0.44	1.83	2350498.0	57261283.85	764
2015-04-14	24.25	24.45	24.0	24.05	-0.38	-1.56	2104354.0	50898959.3	691
2015-04-13	24.0	24.55	23.95	24.43	0.41	1.71	2579302.0	62705984.4	798
2015-04-12	23.5	24.15	23.35	24.02	0.67	2.87	2632056.0	62527281.45	834
2015-04-09	22.7	23.4	22.7	23.35	-0.44	-1.85	1928462.0	44297332.25	741
2015-04-08	23.45	23.85	23.4	23.79	0.46	1.97	2111654.0	50099174.7	729
2015-04-07	23.05	23.45	23.05	23.33	0.41	1.79	809305.0	18793817.15	342
2015-04-06	22.9	23.1	22.6	22.92	0.15	0.66	1524403.0	34854241.15	638
2015-04-05	22.5	22.9	22.0	22.77	0.01	0.04	2273688.0	51235056.5	919
2015-04-02	23.45	23.55	22.6	22.76	-0.5	-2.15	1741099.0	40345146.8	775
2015-04-01	23.4	23.9	23.0	23.26	0.01	0.04	3218490.0	75255014.5	1128
2015-03-31	23.5	23.8	23.1	23.25	-0.5	-2.11	1647578.0	38629745.5	612
2015-03-30	24.3	24.4	23.55	23.75	-0.45	-1.86	3305862.0	79801613.4	871
2015-03-29	24.4	24.45	24.1	24.2	-0.02	-0.08	3112723.0	75444573.65	912
2015-03-26	23.0	24.3	22.6	24.22	0.28	1.17	3113192.0	74676103.5	733
2015-03-25	24.35	24.35	23.1	23.94	-0.51	-2.09	4274478.0	101264785.85	1151
2015-03-24	24.15	24.8	24.0	24.45	0.16	0.66	1855386.0	45421786.85	634
2015-03-23	24.25	24.45	24.1	24.29	-0.02	-0.08	1647245.0	40040969.1	512
2015-03-22	24.2	24.55	24.15	24.31	0.34	1.42	2646760.0	64285635.55	831
2015-03-19	24.2	24.55	23.65	23.97	0.13	0.55	3868194.0	93080870.55	1393
2015-03-18	24.05	24.2	21.75	23.84	-0.3	-1.24	7006640.0	162538663.2	2462
2015-03-17	25.0	25.2	24.1	24.14	-0.88	-3.52	6102604.0	149902875.15	1826
2015-03-16	26.5	26.7	24.85	25.02	-1.59	-5.98	4613856.0	118606604.35	1427
2015-03-15	26.8	27.0	26.5	26.61	-0.55	-2.03	2496265.0	66689047.0	708
2015-03-12	26.9	27.4	26.8	27.16	0.35	1.31	3304487.0	89409708.8	876
2015-03-11	26.6	27.0	26.4	26.81	-0.11	-0.41	2265424.0	60332384.8	698
2015-03-10	27.2	27.3	26.7	26.92	-0.2	-0.74	3045088.0	82199053.6	837
2015-03-09	27.9	28.4	27.0	27.12	-0.76	-2.73	4710983.0	130257888.7	1517
2015-03-08	27.1	28.0	26.8	27.88	0.88	3.26	4857075.0	133023152.2	1385
2015-03-05	26.3	27.2	26.2	27.0	0.71	2.7	3311864.0	88629040.5	1085
2015-03-04	26.5	26.8	26.2	26.29	0.2	0.77	3478406.0	92053009.6	1158
2015-03-03	25.9	26.4	25.8	26.09	0.23	0.89	5653524.0	147065107.3	1109
2015-03-02	26.0	26.0	25.6	25.86	0.04	0.15	1555122.0	40143728.0	486
2015-03-01	26.5	26.6	25.7	25.82	-0.38	-1.45	2534219.0	65974092.9	730
2015-02-26	26.9	27.2	26.0	26.2	-0.35	-1.32	2404869.0	63593503.5	742
2015-02-25	26.5	26.8	26.1	26.55	-0.14	-0.52	1748853.0	46113886.2	539
2015-02-24	26.4	26.9	26.4	26.69	0.24	0.91	2023716.0	53710737.8	381
2015-02-23	27.1	27.1	26.3	26.45	-0.62	-2.29	836547.0	22283479.6	390
2015-02-22	27.6	27.8	26.9	27.07	-0.53	-1.92	612522.0	16734205.1	237
2015-02-19	27.9	27.9	27.4	27.6	-0.47	-1.67	675482.0	18596811.1	289
2015-02-18	27.8	28.6	27.6	28.07	0.37	1.34	916243.0	25718223.9	385
2015-02-17	27.9	28.0	27.5	27.7	-0.1	-0.36	381793.0	10604432.6	183
2015-02-16	27.8	28.0	27.6	27.8	-0.03	-0.11	1602552.0	44537596.9	374
2015-02-15	28.3	28.6	27.7	27.83	0.21	0.76	1639990.0	46330919.8	547
2015-02-12	27.4	28.1	27.4	27.62	0.09	0.33	682080.0	18964724.2	387
2015-02-11	28.4	28.4	27.3	27.53	-0.63	-2.24	1163036.0	32209877.3	415
2015-02-10	28.2	28.6	28.0	28.16	-0.04	-0.14	876423.0	24686599.2	392
2015-02-09	28.3	28.7	28.1	28.2	-0.18	-0.63	895188.0	25401435.8	391
2015-02-08	27.6	28.5	27.5	28.38	1.26	4.65	1276188.0	35877379.5	576
2015-02-05	26.7	27.4	26.6	27.12	-0.02	-0.07	1032007.0	27856800.1	464
2015-02-04	28.0	28.4	27.1	27.14	-0.76	-2.72	1336196.0	37148508.9	489
2015-02-03	28.3	28.9	27.3	27.9	-0.03	-0.11	1950819.0	55240929.5	629
2015-02-02	26.3	28.0	26.2	27.93	1.34	5.04	1071508.0	29169034.3	430
2015-02-01	26.7	27.5	26.5	26.59	1.13	4.44	1719798.0	46247919.0	597
2015-01-29	25.7	25.9	25.4	25.46	-0.27	-1.05	614339.0	15723429.7	301
2015-01-28	24.9	26.1	24.9	25.73	1.06	4.3	1215305.0	31147878.0	487
2015-01-27	24.0	24.85	23.85	24.67	0.92	3.87	918472.0	22397373.6	454
2015-01-26	23.75	23.95	23.65	23.75	0.05	0.21	822099.0	19514397.05	406
2015-01-22	23.6	24.1	23.55	23.7	-0.28	-1.17	859043.0	20401814.5	329
2015-01-21	24.5	24.55	23.7	23.98	-0.47	-1.92	132277.0	3212077.55	142
2015-01-20	24.5	24.6	24.25	24.45	-0.03	-0.12	330006.0	8060191.8	170
2015-01-19	24.8	24.8	24.2	24.48	-0.87	-3.43	612442.0	15043791.65	389
2015-01-18	25.0	25.6	24.65	25.35	0.57	2.3	446683.0	11228084.7	232
2015-01-15	25.1	25.7	24.75	24.78	-0.43	-1.71	764779.0	19381991.6	285
2015-01-14	24.35	25.4	24.35	25.21	0.95	3.92	475089.0	11798991.95	266
2015-01-13	23.5	24.35	23.4	24.26	0.22	0.92	373868.0	9000411.0	181
2015-01-12	24.4	24.55	24.0	24.04	-0.52	-2.12	423262.0	10280790.45	207
2015-01-11	23.8	24.8	23.7	24.56	0.8	3.37	539983.0	13052911.5	261
2015-01-08	23.85	24.0	23.45	23.76	0.5	2.15	794631.0	18840629.6	469
2015-01-07	22.8	24.3	22.5	23.26	0.39	1.71	1602875.0	37459554.75	652
2015-01-06	21.95	23.0	21.85	22.87	-0.77	-3.26	1341367.0	29838062.1	673
2015-01-05	24.55	24.9	23.55	23.64	-1.5	-5.97	653483.0	15731771.65	434
2015-01-04	25.7	26.0	25.0	25.14	-0.66	-2.56	286112.0	7330594.7	176
2015-01-01	25.8	26.0	25.0	25.8	0.36	1.42	320693.0	8237752.2	220
2014-12-31	26.0	26.1	24.05	25.44	-0.34	-1.32	739319.0	18470522.85	358
2014-12-30	26.3	26.6	25.4	25.78	-1.49	-5.46	523380.0	13557286.1	254
2014-12-29	27.2	27.8	27.1	27.27	0.21	0.78	841157.0	23108757.7	296
2014-12-28	27.2	27.4	26.6	27.06	0.12	0.45	927486.0	25141824.5	265
2014-12-25	27.0	27.2	26.6	26.94	0.11	0.41	713736.0	19269125.1	252
2014-12-24	26.7	27.8	26.7	26.83	0.31	1.17	1012159.0	27547918.0	359
2014-12-23	26.5	26.8	26.1	26.52	-0.33	-1.23	474526.0	12563767.3	271
2014-12-22	26.5	27.5	26.0	26.85	-0.03	-0.11	1194960.0	32059759.4	339
2014-12-21	27.3	27.5	25.2	26.88	0.51	1.93	2768141.0	73213034.4	829
2014-12-18	25.1	26.4	25.1	26.37	2.31	9.6	2997227.0	77547994.5	462
2014-12-17	23.0	24.2	22.7	24.06	1.36	5.99	2311965.0	53585747.8	293
2014-12-16	23.5	23.5	22.0	22.7	-1.58	-6.51	4859361.0	111223244.95	979
2014-12-15	25.1	25.8	24.0	24.28	-0.42	-1.7	2753269.0	68280359.4	999
2014-12-14	24.0	24.8	23.6	24.7	-0.33	-1.32	1092256.0	26559956.25	397
2014-12-11	24.0	25.3	23.85	25.03	-0.57	-2.23	8620085.0	207549155.1	1962
2014-12-10	26.1	26.8	25.0	25.6	-0.92	-3.47	2433119.0	62224053.9	577
2014-12-09	26.5	26.6	25.6	26.52	-0.78	-2.86	2058446.0	53511099.8	491
2014-12-08	27.1	27.7	27.1	27.3	-0.3	-1.09	1399908.0	38354390.6	403
2014-12-07	27.0	27.6	26.3	27.6	0.59	2.18	1121610.0	30608382.1	339
2014-12-04	25.9	27.2	25.9	27.01	1.28	4.97	1929632.0	51088566.8	478
2014-12-03	24.9	25.9	24.7	25.73	0.73	2.92	1280627.0	32274464.7	375
2014-12-02	24.95	25.2	24.55	25.0	0.91	3.78	1291883.0	32180718.25	541
2014-12-01	23.5	24.45	23.5	24.09	0.01	0.04	1773887.0	42794041.75	578
2014-11-30	24.05	24.95	24.05	24.08	-2.6	-9.75	1579856.0	38329585.95	720
2014-11-27	27.3	27.3	26.4	26.68	-0.84	-3.05	2141668.0	57534510.0	941
2014-11-26	27.9	27.9	26.9	27.52	-0.54	-1.92	1515686.0	41342896.3	567
2014-11-25	28.9	29.0	27.9	28.06	-1.2	-4.1	1533113.0	43578247.8	537
2014-11-24	29.9	30.0	29.2	29.26	-0.44	-1.48	969573.0	28764503.4	403
2014-11-23	30.0	30.2	29.5	29.7	0.33	1.12	1420982.0	42287084.1	543
2014-11-20	29.4	29.6	29.3	29.37	-0.06	-0.2	532143.0	15688334.9	222
2014-11-19	30.0	30.1	28.9	29.43	-0.57	-1.9	2451513.0	72144644.4	810
2014-11-18	30.3	30.6	29.5	30.0	0.07	0.23	1454473.0	43640050.3	346
2014-11-17	32.0	32.0	29.8	29.93	-2.2	-6.85	1032924.0	31405286.8	363
2014-11-16	33.1	33.1	32.0	32.13	-1.17	-3.51	338807.0	10973970.1	224
2014-11-13	33.7	33.9	33.1	33.3	-0.56	-1.65	354129.0	11876865.9	193
2014-11-12	34.5	34.5	33.8	33.86	-0.06	-0.18	471761.0	16083257.9	244
2014-11-11	34.4	34.9	33.1	33.92	-0.78	-2.25	792299.0	26891648.5	416
2014-11-10	34.6	35.0	34.5	34.7	0.24	0.7	354189.0	12290308.0	168
2014-11-09	34.0	34.5	34.0	34.46	0.48	1.41	535644.0	18353549.8	156
2014-11-06	34.4	34.6	33.9	33.98	0.03	0.09	612141.0	20989626.7	332
2014-11-05	34.8	35.1	33.5	33.95	-1.05	-3.0	795260.0	27158338.0	467
2014-11-04	36.6	36.6	34.8	35.0	-1.92	-5.2	339383.0	12192839.0	174
2014-11-03	36.2	37.1	36.2	36.92	0.47	1.29	1323641.0	48338809.5	237
2014-11-02	36.1	37.5	36.1	36.45	0.44	1.22	864186.0	31603752.4	239
2014-10-30	35.9	36.3	34.9	36.01	-0.11	-0.3	891684.0	31781646.7	412
2014-10-29	37.4	37.6	34.0	36.12	-0.97	-2.62	1277595.0	46736992.6	595
2014-10-28	37.6	38.2	36.0	37.09	0.41	1.12	2623913.0	96999444.1	841
2014-10-27	35.8	37.0	35.0	36.68	0.69	1.92	841815.0	30438940.4	444
2014-10-26	35.8	36.4	35.7	35.99	0.15	0.42	847489.0	30479599.6	219
2014-10-23	35.5	36.0	35.0	35.84	-0.12	-0.33	759146.0	26872173.4	236
2014-10-22	36.6	36.8	35.7	35.96	-0.57	-1.56	800832.0	28881165.0	255
2014-10-21	34.1	37.1	34.1	36.53	2.12	6.16	1024768.0	36780266.8	342
2014-10-20	34.0	34.8	34.0	34.41	0.38	1.12	838696.0	28816423.5	196
2014-10-19	35.4	35.4	33.8	34.03	0.47	1.4	512781.0	17501373.1	188
2014-10-16	33.7	35.0	33.0	33.56	-0.52	-1.53	2280594.0	77253962.1	568
2014-10-15	34.9	34.9	34.0	34.08	-0.69	-1.98	829880.0	28448717.1	254
2014-10-14	35.6	35.6	33.8	34.77	-1.52	-4.19	2542981.0	88057088.2	720
2014-10-13	36.3	36.5	35.5	36.29	0.43	1.2	1287370.0	46425069.0	357
2014-10-12	37.8	38.0	35.8	35.86	-3.84	-9.67	1411046.0	51743632.2	556
2014-10-02	39.7	40.2	39.6	39.7	-0.61	-1.51	688365.0	27411174.9	300
2014-10-01	39.8	40.5	39.5	40.31	0.43	1.08	485003.0	19494208.7	280
2014-09-30	38.8	40.0	38.8	39.88	0.9	2.31	641352.0	25322113.4	319
2014-09-29	38.0	39.0	37.7	38.98	0.98	2.58	597308.0	22962042.3	228
2014-09-28	38.1	38.2	37.6	38.0	-0.26	-0.68	391302.0	14786646.2	162
2014-09-25	37.8	38.6	37.8	38.26	0.41	1.08	602370.0	23089412.1	271
2014-09-24	37.8	38.0	37.1	37.85	0.03	0.08	907904.0	34006750.4	236
2014-09-22	37.8	38.0	37.5	37.82	-0.18	-0.47	831600.0	31405901.8	272
2014-09-21	38.5	38.5	37.9	38.0	-0.53	-1.38	1007277.0	38484644.1	411
2014-09-18	38.8	39.0	38.5	38.53	-0.1	-0.26	932331.0	36048297.8	337
2014-09-17	38.9	38.9	38.4	38.63	0.03	0.08	1007897.0	38900070.0	403
2014-09-16	38.2	39.0	38.2	38.6	0.1	0.26	1467294.0	56855112.1	590
2014-09-15	39.1	39.2	38.3	38.5	-0.63	-1.61	850502.0	32844473.6	611
2014-09-14	39.9	40.1	39.1	39.13	-0.85	-2.13	518414.0	20467671.4	269
2014-09-11	40.2	40.5	39.9	39.98	-0.38	-0.94	328848.0	13172232.5	179
2014-09-10	40.5	40.5	39.8	40.36	-0.54	-1.32	842903.0	33804822.3	344
2014-09-09	41.2	41.3	40.8	40.9	0.0	0.0	180608.0	7415294.8	149
2014-09-08	41.5	41.7	40.7	40.9	-0.82	-1.97	961469.0	39591344.0	410
2014-09-07	42.2	42.2	41.4	41.72	-0.31	-0.74	268382.0	11217811.2	135
2014-09-04	42.6	42.6	41.9	42.03	-0.59	-1.38	421511.0	17776408.9	251
2014-09-03	41.7	42.7	41.7	42.62	0.83	1.99	186808.0	7925310.8	105
2014-09-02	42.1	42.2	41.7	41.79	-0.36	-0.85	235592.0	9916186.7	136
2014-09-01	42.0	42.5	42.0	42.15	-0.21	-0.5	630355.0	26604583.6	128
2014-08-31	42.0	42.4	42.0	42.36	0.2	0.47	240665.0	10171368.1	148
2014-08-28	41.0	42.7	41.0	42.16	0.95	2.31	893454.0	37594653.8	434
2014-08-27	39.9	41.5	39.8	41.21	1.25	3.13	1336669.0	54389576.8	450
2014-08-26	39.6	40.0	39.6	39.96	0.08	0.2	251863.0	10020593.2	153
2014-08-25	40.1	40.3	38.6	39.88	-0.12	-0.3	305665.0	12181621.5	181
2014-08-24	39.8	40.1	39.7	40.0	0.01	0.03	226745.0	9056948.6	110
2014-08-21	39.8	40.0	39.7	39.99	0.28	0.71	388910.0	15522346.2	147
2014-08-20	38.8	40.0	38.6	39.71	0.95	2.45	1105102.0	43592475.5	426
2014-08-19	38.9	39.0	38.7	38.76	0.05	0.13	191457.0	7445888.5	79
2014-08-18	38.4	39.0	38.4	38.71	0.02	0.05	197925.0	7660285.0	77
2014-08-17	38.7	39.0	38.4	38.69	0.21	0.55	509686.0	19730896.6	191
2014-08-14	38.1	38.6	38.0	38.48	0.2	0.52	294542.0	11301269.7	125
2014-08-13	38.5	38.5	38.0	38.28	-0.31	-0.8	429552.0	16417533.7	219
2014-08-12	38.6	38.7	38.4	38.59	-0.07	-0.18	178567.0	6876513.3	102
2014-08-11	38.9	39.0	38.5	38.66	0.06	0.16	426195.0	16541067.8	128
2014-08-10	38.8	39.2	38.6	38.6	-0.14	-0.36	369842.0	14381668.3	113
2014-08-07	38.4	38.9	38.4	38.74	0.32	0.83	574581.0	22223929.8	228
2014-08-06	38.8	38.8	38.3	38.42	-0.93	-2.36	989079.0	38055261.5	535
2014-08-05	39.7	39.8	39.1	39.35	-0.54	-1.35	323303.0	12764646.9	220
2014-08-04	39.1	40.2	39.0	39.89	0.85	2.18	945795.0	37461171.2	276
2014-08-03	39.0	39.3	38.9	39.04	-0.4	-1.01	551978.0	21537869.0	150
2014-07-24	38.8	39.5	38.6	39.44	0.89	2.31	425001.0	16605392.1	166
2014-07-23	37.7	39.3	37.5	38.55	1.15	3.07	671621.0	25873649.4	306
2014-07-22	37.0	38.2	37.0	37.4	0.53	1.44	815204.0	30707428.9	249
2014-07-21	36.9	36.9	36.3	36.87	0.04	0.11	440235.0	16081885.8	214
2014-07-20	38.1	38.1	35.8	36.83	-2.17	-5.56	2868045.0	105020418.8	1040
2014-07-17	39.7	39.7	38.9	39.0	-0.33	-0.84	268776.0	10511076.2	122
2014-07-16	38.7	39.5	38.5	39.33	0.67	1.73	361945.0	14133194.1	152
2014-07-15	38.7	38.8	38.4	38.66	-0.16	-0.41	323331.0	12099145.9	90
2014-07-14	39.3	39.3	38.8	38.82	-0.54	-1.37	513135.0	20059021.7	140
2014-07-13	39.1	39.4	38.6	39.36	-0.07	-0.18	378909.0	14808661.7	132
2014-07-10	39.6	39.7	39.3	39.43	0.19	0.48	429224.0	16955641.3	262
2014-07-09	37.6	39.5	37.6	39.24	1.66	4.42	1651675.0	63760280.0	625
2014-07-08	37.7	37.7	37.1	37.58	0.02	0.05	271530.0	10188567.3	172
2014-07-07	37.0	37.8	36.7	37.56	0.57	1.54	963611.0	36059996.1	341
2014-07-06	36.5	37.0	36.4	36.99	0.69	1.9	706795.0	26060153.2	283
2014-07-03	36.1	36.5	36.1	36.3	0.2	0.55	602079.0	21852519.2	230
2014-07-02	36.4	36.4	35.7	36.1	0.0	0.0	408169.0	14694669.5	264
2014-07-01	35.9	36.3	35.5	36.1	0.03	0.08	116557.0	4202113.2	52
2014-06-30	35.9	36.2	35.9	36.07	-0.04	-0.11	226476.0	8156981.4	75
2014-06-29	36.3	36.3	35.9	36.11	-0.6	-1.63	292784.0	10555343.3	171
2014-06-26	36.4	36.8	36.3	36.71	0.24	0.66	188815.0	6890587.9	166
2014-06-25	36.1	36.8	36.0	36.47	0.45	1.25	432633.0	15710159.4	173
2014-06-24	36.3	36.3	35.0	36.02	-0.03	-0.08	1695747.0	60728664.8	331
2014-06-23	36.1	36.1	35.0	36.05	-0.19	-0.52	582593.0	20794040.0	205
2014-06-22	36.0	36.4	35.8	36.24	0.44	1.23	285100.0	10302077.2	145
2014-06-19	35.4	36.0	35.3	35.8	0.35	0.99	465501.0	16574382.3	201
2014-06-18	34.8	35.6	34.8	35.45	0.74	2.13	781383.0	27528368.3	214
2014-06-17	35.2	35.8	34.5	34.71	-0.8	-2.25	1047841.0	36821697.1	347
2014-06-16	35.8	36.2	35.3	35.51	-0.79	-2.18	1086238.0	38880780.9	259
2014-06-15	36.3	36.6	35.8	36.3	-0.36	-0.98	308879.0	11180982.6	148
2014-06-12	37.0	37.0	36.5	36.66	-0.34	-0.92	314950.0	11541991.2	120
2014-06-11	37.3	37.3	36.8	37.0	-0.3	-0.8	375710.0	13897584.4	137
2014-06-10	37.2	37.5	37.1	37.3	0.15	0.4	1013988.0	37837934.9	351
2014-06-09	37.0	37.3	36.8	37.15	0.14	0.38	780361.0	28959165.0	242
2014-06-08	36.9	37.1	36.4	37.01	0.24	0.65	1049378.0	38691543.5	281
2014-06-05	35.7	37.2	35.7	36.77	0.87	2.42	2490726.0	91362729.7	405
2014-06-04	35.9	36.1	35.7	35.9	0.02	0.06	541330.0	19401150.8	142
2014-06-03	35.5	36.2	35.5	35.88	0.18	0.5	682073.0	24509858.6	167
2014-06-02	36.0	36.0	35.1	35.7	-0.2	-0.56	271943.0	9640045.6	158
2014-06-01	35.7	36.0	35.7	35.9	-0.05	-0.14	223316.0	8020428.1	90
2014-05-29	36.2	36.4	35.8	35.95	-0.26	-0.72	364173.0	13097264.9	124
2014-05-28	35.9	36.3	35.6	36.21	0.4	1.12	892917.0	32176338.1	244
2014-05-27	35.8	36.0	35.6	35.81	0.03	0.08	296672.0	10619971.1	132
2014-05-26	35.0	35.8	35.0	35.78	0.77	2.2	736287.0	26172044.2	285
2014-05-25	34.0	35.1	34.0	35.01	0.43	1.24	708451.0	24583604.1	265
2014-05-22	34.0	35.6	34.0	34.58	0.68	2.01	1655524.0	57689793.7	613
2014-05-21	33.8	34.0	33.5	33.9	-0.01	-0.03	285930.0	9692394.4	130
2014-05-20	33.9	34.1	33.4	33.91	-0.09	-0.26	606322.0	20497387.4	248
2014-05-19	34.5	34.5	33.7	34.0	-0.51	-1.48	656164.0	22319144.7	308
2014-05-18	34.5	34.9	34.4	34.51	-0.05	-0.14	1023961.0	35462619.4	238
2014-05-15	34.7	34.7	34.5	34.56	-0.21	-0.6	198217.0	6857607.1	112
2014-05-14	34.6	34.8	34.5	34.77	0.16	0.46	426753.0	14815405.3	183
2014-05-13	34.8	34.8	34.0	34.61	0.07	0.2	228839.0	7890861.3	140
2014-05-12	34.7	34.7	34.0	34.54	0.01	0.03	268091.0	9230140.0	173
2014-05-11	34.8	34.8	34.2	34.53	-0.28	-0.8	465252.0	16124963.3	109
2014-05-08	34.6	35.0	34.6	34.81	0.31	0.9	272084.0	9493337.5	153
2014-05-07	34.7	34.8	34.4	34.5	-0.36	-1.03	303165.0	10492483.9	175
2014-05-06	34.9	35.0	34.8	34.86	-0.04	-0.11	211275.0	7376230.8	119
2014-05-05	35.0	35.0	34.8	34.9	-0.22	-0.63	364392.0	12721158.6	137
2014-05-04	35.2	35.3	34.9	35.12	0.13	0.37	622770.0	21819703.7	225
2014-05-01	35.0	35.1	34.7	34.99	-0.76	-2.13	835624.0	29212015.0	334
2014-04-30	35.7	35.9	35.5	35.75	0.05	0.14	325255.0	11616289.7	234
2014-04-29	36.0	36.1	35.6	35.7	-0.24	-0.67	569870.0	20411123.0	181
2014-04-28	36.2	36.2	35.7	35.94	-0.06	-0.17	581473.0	20914769.3	149
2014-04-27	35.8	36.1	35.6	36.0	0.27	0.76	364307.0	13103313.0	224
2014-04-24	36.0	36.0	35.6	35.73	-0.27	-0.75	382386.0	13713441.0	203
2014-04-23	36.2	36.6	35.5	36.0	-0.24	-0.66	555610.0	20084723.9	331
2014-04-22	36.3	36.4	35.5	36.24	-0.22	-0.6	478648.0	17227995.3	318
2014-04-21	37.0	37.3	36.1	36.46	0.43	1.19	2644403.0	96984360.1	972
2014-04-20	35.0	36.1	34.7	36.03	1.26	3.62	1206983.0	42746290.0	448
2014-04-17	34.9	35.0	34.7	34.77	-0.18	-0.52	324935.0	11325288.6	201
2014-04-16	35.2	35.6	34.8	34.95	0.27	0.78	1503269.0	52930836.8	616
2014-04-15	34.0	35.2	33.9	34.68	0.74	2.18	445523.0	15312282.1	231
2014-04-14	33.2	34.0	33.2	33.94	0.52	1.56	583640.0	19714446.3	225
2014-04-13	34.0	34.1	33.4	33.42	-1.08	-3.13	1169784.0	39374489.8	491
2014-04-10	35.5	35.5	34.3	34.5	-0.9	-2.54	1053299.0	36426080.2	261
2014-04-09	35.1	35.9	35.1	35.4	0.2	0.57	1391652.0	49491522.7	330
2014-04-08	34.8	35.2	34.6	35.2	0.3	0.86	990773.0	34715833.2	236
2014-04-07	34.3	34.9	33.9	34.9	0.6	1.75	567083.0	19488308.4	287
2014-04-06	34.8	35.0	34.2	34.3	-0.5	-1.44	488933.0	16970669.4	185
2014-04-03	35.0	35.3	34.7	34.8	-0.1	-0.29	610115.0	21360297.5	194
2014-04-02	34.8	35.1	34.7	34.9	0.2	0.58	669619.0	23382126.9	285
2014-04-01	34.8	34.9	34.5	34.7	0.2	0.58	425280.0	14785057.8	199
2014-03-31	34.8	35.0	34.4	34.5	-0.2	-0.58	1619647.0	55955742.0	354
2014-03-30	34.5	34.8	34.2	34.7	0.6	1.76	1218442.0	42155957.1	421
2014-03-27	34.1	34.5	33.7	34.1	0.2	0.59	1378833.0	47242872.2	480
2014-03-26	33.7	34.4	33.7	33.9	0.3	0.89	889201.0	30303931.8	413
2014-03-25	33.0	33.7	33.0	33.6	0.5	1.51	1284556.0	42939923.6	404
2014-03-24	32.9	33.1	32.8	33.1	0.2	0.61	1670040.0	54995859.7	301
2014-03-23	32.7	33.0	32.6	32.9	0.1	0.3	459352.0	15121275.8	125
2014-03-20	32.8	32.8	32.5	32.8	-0.1	-0.3	723728.0	23606147.9	293
2014-03-19	33.1	33.1	32.7	32.9	-0.2	-0.6	701209.0	23011505.7	248
2014-03-18	33.3	33.3	33.0	33.1	-0.1	-0.3	537603.0	17775350.2	164
2014-03-17	33.1	33.3	32.9	33.2	0.1	0.3	346549.0	11461928.2	167
2014-03-16	33.1	33.4	33.0	33.1	-0.4	-1.19	498685.0	16573660.5	227
2014-03-13	33.3	33.5	33.1	33.5	0.2	0.6	540124.0	18016375.8	238
2014-03-12	33.5	33.5	33.1	33.3	-0.1	-0.3	323321.0	10759452.9	186
2014-03-11	33.8	34.0	33.4	33.4	-0.5	-1.47	910287.0	30633660.3	403
2014-03-10	33.8	34.0	33.6	33.9	0.2	0.59	540793.0	18254807.9	257
2014-03-09	33.8	34.1	33.7	33.7	-0.2	-0.59	990148.0	33610533.9	287
2014-03-06	33.7	34.0	33.7	33.9	0.2	0.59	1338984.0	45343198.5	265
2014-03-05	33.7	33.8	33.1	33.7	0.1	0.3	861526.0	28910500.2	275
2014-03-04	33.5	33.8	33.4	33.6	-0.1	-0.3	1331735.0	44851102.5	382
2014-03-03	33.4	33.7	33.0	33.7	0.2	0.6	613181.0	20471646.3	230
2014-03-02	33.7	33.8	33.2	33.5	-0.2	-0.59	796649.0	26746033.9	223
2014-02-27	33.8	33.8	33.6	33.7	-0.1	-0.3	491289.0	16576693.1	161
2014-02-26	33.9	33.9	33.6	33.8	-0.1	-0.29	752792.0	25444228.7	167
2014-02-25	33.8	34.0	33.6	33.9	0.1	0.3	951795.0	32208486.5	229
2014-02-24	33.8	34.0	33.8	33.8	-0.2	-0.59	248781.0	8434955.1	147
2014-02-23	34.3	34.3	33.9	34.0	-0.2	-0.58	658050.0	22426193.3	234
2014-02-20	34.3	34.3	34.0	34.2	-0.1	-0.29	381016.0	12989477.4	175
2014-02-19	34.3	34.4	34.1	34.3	0.0	0.0	369176.0	12641662.8	149
2014-02-18	34.6	34.6	34.0	34.3	-0.4	-1.15	413069.0	14197159.4	228
2014-02-17	35.3	35.3	34.5	34.7	-0.7	-1.98	315441.0	10999882.0	195
2014-02-16	35.0	35.5	35.0	35.4	0.3	0.85	486858.0	17197289.2	199
2014-02-13	35.5	35.5	35.1	35.1	-0.2	-0.57	475682.0	16789303.4	197
2014-02-12	34.8	35.6	34.8	35.3	0.5	1.44	767235.0	26930799.0	233
2014-02-11	35.0	35.2	34.7	34.8	-0.1	-0.29	775299.0	27096471.9	226
2014-02-10	35.4	35.4	34.9	34.9	-0.7	-1.97	590983.0	20735366.8	202
2014-02-09	34.7	35.7	34.7	35.6	0.8	2.3	765489.0	27030622.0	298
2014-02-06	35.5	35.7	34.6	34.8	-0.6	-1.69	353559.0	12411072.8	258
2014-02-05	35.4	35.6	35.2	35.4	-0.1	-0.28	619780.0	21924906.9	196
2014-02-04	35.0	36.1	35.0	35.5	-1.1	-3.01	634170.0	22659391.4	304
2014-02-03	37.4	37.4	36.6	36.6	-0.7	-1.88	276228.0	10230027.3	134
2014-02-02	37.1	37.4	36.6	37.3	0.3	0.81	518686.0	19169961.7	196
2014-01-30	36.5	37.2	36.2	37.0	-0.1	-0.27	391653.0	14387130.1	246
2014-01-29	37.8	38.0	37.0	37.1	-0.5	-1.33	486178.0	18292509.5	235
2014-01-28	36.0	37.6	36.0	37.6	1.3	3.58	1035723.0	38468433.8	410
2014-01-27	37.0	37.0	36.2	36.3	-0.6	-1.63	872736.0	31974265.1	290
2014-01-26	34.8	37.0	34.5	36.9	1.5	4.24	902881.0	31888971.5	299
2014-01-23	34.8	35.6	34.8	35.4	0.6	1.72	637844.0	22572506.0	237
2014-01-22	33.9	35.5	33.6	34.8	0.8	2.35	1442085.0	50185714.7	511
2014-01-21	33.3	34.2	33.3	34.0	0.6	1.8	531065.0	17876820.0	179
2014-01-20	33.5	33.5	33.1	33.4	0.0	0.0	392314.0	13071359.2	107
2014-01-19	33.5	33.7	32.3	33.4	-0.5	-1.47	541222.0	18106412.5	185
2014-01-16	34.0	34.2	33.7	33.9	-0.3	-0.88	465501.0	15830553.7	124
2014-01-15	33.7	34.3	33.7	34.2	0.2	0.59	247151.0	8425737.4	114
2014-01-14	34.2	34.2	33.7	34.0	-0.2	-0.58	124770.0	4224753.7	108
2014-01-13	34.6	34.6	33.9	34.2	-0.4	-1.16	611368.0	20875655.7	214
2014-01-12	34.3	34.6	34.0	34.6	0.3	0.87	402006.0	13809242.4	193
2014-01-09	34.5	34.7	34.2	34.3	-0.4	-1.15	468669.0	16131155.3	185
2014-01-08	34.5	34.9	34.0	34.7	0.1	0.29	609220.0	20938068.0	338
2014-01-07	33.9	35.0	33.4	34.6	0.7	2.06	964509.0	33002126.4	398
2014-01-06	34.6	34.7	33.9	33.9	-0.8	-2.31	586653.0	20156635.1	312
2014-01-05	33.7	34.9	33.6	34.7	0.7	2.06	777749.0	26739160.4	360
2014-01-02	32.5	34.2	32.5	34.0	1.5	4.62	1124460.0	37869958.5	457
2014-01-01	32.3	32.6	32.3	32.5	0.1	0.31	206271.0	6697057.6	138
2013-12-31	31.5	32.4	31.3	32.4	1.1	3.51	641794.0	20529567.4	312
2013-12-30	31.1	31.5	31.0	31.3	0.2	0.64	271467.0	8495698.5	117
2013-12-29	31.2	31.2	30.9	31.1	0.1	0.32	347279.0	10770492.5	117
2013-12-26	31.1	31.1	30.7	31.0	-0.2	-0.64	576461.0	17828530.4	254
2013-12-25	29.7	31.3	29.7	31.2	1.4	4.7	1577759.0	47724148.8	377
2013-12-24	30.0	30.2	29.7	29.8	-0.1	-0.33	253151.0	7590203.1	109
2013-12-23	30.0	30.2	29.8	29.9	-0.1	-0.33	613204.0	18383665.1	179
2013-12-22	30.0	30.1	29.8	30.0	-0.2	-0.66	646836.0	19345789.5	167
2013-12-19	30.1	30.3	29.6	30.2	0.1	0.33	1297502.0	38750048.8	328
2013-12-18	30.0	30.2	29.8	30.1	0.2	0.67	1086008.0	32555113.2	227
2013-12-17	30.3	30.3	29.6	29.9	-0.5	-1.64	889188.0	26595935.5	265
2013-12-16	30.5	30.6	30.1	30.4	-0.1	-0.33	533098.0	16177393.6	165
2013-12-15	30.5	30.7	30.4	30.5	0.1	0.33	896434.0	27350105.5	203
2013-12-12	30.2	30.6	30.1	30.4	0.1	0.33	851110.0	25817824.8	188
2013-12-11	29.6	30.5	29.6	30.3	0.4	1.34	1291663.0	38805422.2	365
2013-12-10	29.5	29.9	29.5	29.9	0.4	1.36	724189.0	21500169.6	220
2013-12-09	29.3	29.5	29.3	29.5	0.2	0.68	345184.0	10161702.1	110
2013-12-08	29.0	29.3	29.0	29.3	0.5	1.74	544268.0	15913533.3	204
2013-12-05	29.0	29.0	28.8	28.8	-0.4	-1.37	586523.0	17000921.3	178
2013-12-04	29.5	29.5	28.9	29.2	-0.5	-1.68	559210.0	16308491.8	199
2013-12-03	29.8	29.8	29.4	29.7	0.0	0.0	313923.0	9323351.2	96
2013-12-02	29.9	29.9	29.7	29.7	-0.2	-0.67	219902.0	6541635.9	64
2013-12-01	29.8	29.9	29.7	29.9	0.0	0.0	448356.0	13370331.8	133
2013-11-28	29.8	29.9	29.7	29.9	0.3	1.01	404956.0	12096037.9	162
2013-11-27	29.7	29.9	29.6	29.6	-0.1	-0.34	208774.0	6195039.5	101
2013-11-26	29.9	30.2	29.6	29.7	-0.2	-0.67	485051.0	14501950.2	148
2013-11-25	29.3	30.0	29.3	29.9	0.5	1.7	1084284.0	32149585.2	263
2013-11-24	29.2	29.7	29.2	29.4	0.1	0.34	356335.0	10452020.7	108
2013-11-21	29.2	29.3	29.2	29.3	0.1	0.34	159279.0	4662566.3	79
2013-11-20	29.7	29.7	29.1	29.2	-0.3	-1.02	320459.0	9379191.8	155
2013-11-19	29.8	29.8	29.4	29.5	-0.1	-0.34	204584.0	6047768.3	101
2013-11-18	29.5	29.9	29.3	29.6	0.0	0.0	764454.0	22628896.1	193
2013-11-17	29.8	30.4	29.6	29.6	-0.2	-0.67	1060783.0	31931076.5	241
2013-11-14	29.8	30.0	29.5	29.8	-0.1	-0.33	389673.0	11629283.4	115
2013-11-13	30.0	30.3	29.8	29.9	-0.1	-0.33	734561.0	22023285.2	199
2013-11-12	29.7	30.2	29.7	30.0	0.1	0.33	1045977.0	31417150.3	226
2013-11-11	29.6	30.4	29.6	29.9	0.3	1.01	1692841.0	50701226.0	326
2013-11-10	29.9	29.9	29.6	29.6	-0.4	-1.33	405781.0	12068720.5	95
2013-11-07	29.9	30.0	29.5	30.0	0.1	0.33	695020.0	20684982.9	153
2013-11-06	29.9	30.0	29.6	29.9	0.1	0.34	335675.0	9992837.8	95
2013-11-05	29.3	30.1	29.3	29.8	0.5	1.71	468981.0	13991507.3	176
2013-11-04	29.3	29.5	29.0	29.3	-0.3	-1.01	150432.0	4410131.9	90
2013-11-03	29.9	30.3	29.5	29.6	-0.5	-1.66	332682.0	9919049.8	124
2013-10-31	30.0	30.1	29.4	30.1	0.3	1.01	546217.0	16354414.2	233
2013-10-30	28.7	29.9	28.7	29.8	1.2	4.2	749214.0	21916198.1	245
2013-10-29	28.6	29.0	28.2	28.6	0.0	0.0	306444.0	8696396.7	119
2013-10-28	28.4	28.7	28.4	28.6	0.1	0.35	439721.0	12559872.1	107
2013-10-27	28.1	28.6	28.1	28.5	-0.8	-2.73	896485.0	25341555.5	301
2013-10-24	28.9	29.3	28.7	29.3	0.5	1.74	878642.0	25429382.5	159
2013-10-23	28.7	29.0	28.7	28.8	0.0	0.0	247418.0	7147225.0	102
2013-10-22	29.2	29.4	28.7	28.8	-0.6	-2.04	1183570.0	34303132.0	337
2013-10-21	28.8	29.4	28.8	29.4	0.3	1.03	655270.0	19093315.2	239
2013-10-20	28.2	29.2	28.1	29.1	1.2	4.3	1414630.0	40449303.3	421
2013-10-10	27.8	28.1	27.8	27.9	-0.1	-0.36	690217.0	19327101.6	345
2013-10-09	27.4	28.0	27.4	28.0	0.4	1.45	425805.0	11810964.8	141
2013-10-08	27.6	27.7	27.5	27.6	0.0	0.0	272102.0	7507114.0	119
2013-10-07	27.7	28.0	27.4	27.6	-0.1	-0.36	1806977.0	50127729.1	430
2013-10-06	27.3	28.0	26.8	27.7	0.5	1.84	2707575.0	75015491.2	773
2013-10-03	27.0	27.8	27.0	27.2	0.0	0.0	863790.0	23525056.8	346
2013-10-02	26.9	27.3	26.8	27.2	0.4	1.49	753542.0	20364135.9	296
2013-10-01	26.2	27.2	26.0	26.8	0.6	2.29	1024496.0	27225032.8	392
2013-09-30	26.0	26.3	26.0	26.2	0.1	0.38	211158.0	5521548.3	178
2013-09-29	25.9	26.2	25.8	26.1	0.0	0.0	252870.0	6579015.5	122
2013-09-26	26.2	26.4	25.7	26.1	-0.2	-0.76	507674.0	13261047.7	237
2013-09-25	27.0	27.0	26.2	26.3	-0.7	-2.59	1573352.0	41764833.5	554
2013-09-24	27.7	27.7	27.0	27.0	-0.7	-2.53	895857.0	24333684.8	435
2013-09-19	27.6	28.0	27.6	27.7	0.2	0.73	925662.0	25812023.1	258
2013-09-18	27.5	27.8	27.4	27.5	-0.2	-0.72	229287.0	6315562.8	78
2013-09-17	27.7	27.8	27.4	27.7	-0.1	-0.36	379186.0	10471918.6	106
2013-09-16	27.4	27.9	27.4	27.8	0.3	1.09	450780.0	12445526.6	140
2013-09-15	27.0	27.5	27.0	27.5	0.7	2.61	559875.0	15212961.5	179
2013-09-12	26.7	26.9	26.5	26.8	-0.1	-0.37	848067.0	22545009.6	333
2013-09-11	27.0	27.1	26.9	26.9	-0.1	-0.37	107269.0	2893145.4	79
2013-09-10	26.5	27.1	26.5	27.0	1.0	3.85	769112.0	20694363.7	180
2013-09-09	26.0	26.2	25.6	26.0	-0.1	-0.38	280972.0	7275857.8	82
2013-09-08	26.0	26.4	26.0	26.1	0.1	0.38	374638.0	9828334.6	90
2013-09-05	25.8	26.1	25.3	26.0	0.0	0.0	382185.0	9786590.8	196
2013-09-04	26.5	26.5	26.0	26.0	-1.0	-3.7	392520.0	10265957.4	179
2013-09-03	27.2	27.5	26.6	27.0	-0.2	-0.74	1200625.0	32671461.1	267
2013-09-02	26.0	27.5	26.0	27.2	1.0	3.82	1276887.0	34164539.4	304
2013-09-01	26.0	26.4	26.0	26.2	0.2	0.77	557571.0	14537937.0	212
2013-08-29	25.3	26.4	25.3	26.0	0.8	3.17	658451.0	16989019.4	283
2013-08-28	25.1	25.4	24.8	25.2	-0.2	-0.79	737608.0	18489958.75	264
2013-08-27	26.4	26.4	25.2	25.4	-1.2	-4.51	744510.0	19016029.7	302
2013-08-26	26.8	26.9	26.5	26.6	-0.4	-1.48	520327.0	13857275.5	163
2013-08-25	27.3	27.3	26.9	27.0	-0.3	-1.1	744026.0	20142108.3	193
2013-08-22	27.4	27.4	27.1	27.3	-0.4	-1.44	101668.0	2779254.0	64
2013-08-21	27.6	27.7	27.5	27.7	0.1	0.36	127737.0	3525571.7	55
2013-08-20	27.7	27.9	27.5	27.6	-0.2	-0.72	218174.0	6047465.1	55
2013-08-19	27.7	27.9	27.0	27.8	0.0	0.0	282100.0	7765077.6	92
2013-08-18	27.8	28.0	27.7	27.8	0.0	0.0	714991.0	19963169.6	118
2013-08-15	27.7	27.9	27.6	27.8	0.0	0.0	339739.0	9448704.1	88
2013-08-14	28.0	28.0	27.6	27.8	-0.2	-0.71	301611.0	8405799.7	69
2013-08-13	28.0	28.4	28.0	28.0	-0.1	-0.36	727946.0	20520394.6	185
2013-08-05	27.3	28.2	27.2	28.1	1.0	3.69	1592751.0	44548213.4	325
2013-08-04	26.5	27.1	26.5	27.1	0.2	0.74	614823.0	16530538.5	157
2013-08-01	26.9	27.0	26.7	26.9	-0.1	-0.37	229112.0	6159959.8	123
2013-07-31	27.2	27.6	27.0	27.0	-0.4	-1.46	358012.0	9747586.6	109
2013-07-30	27.4	27.4	27.1	27.4	0.0	0.0	256284.0	6991894.5	77
2013-07-29	27.2	27.4	26.9	27.4	0.0	0.0	394706.0	10741764.7	126
2013-07-28	27.2	27.6	27.1	27.4	0.0	0.0	199644.0	5468048.1	62
2013-07-25	27.1	27.4	27.0	27.4	0.3	1.11	174370.0	4736775.8	81
2013-07-24	27.5	27.6	27.0	27.1	0.0	0.0	273902.0	7471661.3	104
2013-07-23	26.6	28.5	26.6	27.1	0.2	0.74	1395692.0	38324268.3	321
2013-07-22	26.1	27.1	26.1	26.9	0.5	1.89	546287.0	14695581.3	149
2013-07-21	25.8	26.5	25.8	26.4	0.7	2.72	882507.0	23201239.4	212
2013-07-18	26.0	26.1	25.6	25.7	-0.1	-0.39	1016249.0	26316430.7	264
2013-07-17	26.0	26.0	25.0	25.8	-0.7	-2.64	2695763.0	68292154.1	632
2013-07-16	26.7	26.7	26.4	26.5	-0.2	-0.75	239558.0	6353786.8	95
2013-07-15	26.8	26.9	26.7	26.7	0.0	0.0	49611.0	1328422.1	40
2013-07-14	27.0	27.0	26.5	26.7	-0.2	-0.74	315500.0	8449924.5	117
2013-07-11	26.8	27.1	26.8	26.9	0.0	0.0	101246.0	2725738.4	39
2013-07-10	27.0	27.0	26.8	26.9	-0.1	-0.37	353443.0	9523817.5	74
2013-07-09	26.7	27.1	26.6	27.0	0.5	1.89	552264.0	14900459.6	219
2013-07-08	27.3	27.5	26.4	26.5	-1.2	-4.33	817292.0	21971497.4	404
2013-07-07	27.8	28.3	27.7	27.7	-0.1	-0.36	418582.0	11714444.2	173
2013-07-04	27.3	27.8	27.0	27.8	0.8	2.96	791567.0	21688054.4	275
2013-07-03	27.0	27.4	26.9	27.0	0.0	0.0	541145.0	14721362.8	158
2013-07-02	26.5	27.1	26.5	27.0	0.5	1.89	820070.0	22025420.4	243
2013-07-01	25.5	26.6	25.5	26.5	0.8	3.11	466971.0	12132199.2	159
2013-06-30	25.5	25.8	25.5	25.7	-0.1	-0.39	231267.0	5925663.2	125
2013-06-26	25.6	25.8	25.5	25.8	0.1	0.39	125202.0	3214170.9	104
2013-06-25	25.8	25.9	25.7	25.7	-0.3	-1.15	428509.0	11055042.4	264
2013-06-24	26.5	26.5	25.8	26.0	-0.6	-2.26	821187.0	21339972.6	363
2013-06-23	26.7	26.8	26.5	26.6	-0.1	-0.37	287040.0	7635240.0	146
2013-06-22	26.7	27.1	26.7	26.7	-0.8	-2.91	454119.0	12192970.0	300
2013-06-19	27.2	27.6	27.0	27.5	0.1	0.36	296920.0	8132253.3	143
2013-06-18	27.0	27.4	26.8	27.4	0.4	1.48	524616.0	14173464.1	127
2013-06-17	26.0	27.0	26.0	27.0	0.9	3.45	326745.0	8670227.0	139
2013-06-16	25.7	26.5	25.5	26.1	0.3	1.16	459732.0	11896783.0	197
2013-06-15	26.5	27.1	25.7	25.8	-1.7	-6.18	835929.0	22300131.9	268
2013-06-12	26.5	27.6	26.2	27.5	0.9	3.38	1179124.0	31985303.3	369
2013-06-11	26.5	26.6	26.0	26.6	0.0	0.0	235498.0	6207758.5	95
2013-06-10	26.6	26.7	26.4	26.6	-0.1	-0.37	471498.0	12525009.8	97
2013-06-09	26.8	26.8	26.6	26.7	-0.2	-0.74	228352.0	6091853.6	65
2013-06-08	26.8	27.0	26.8	26.9	0.0	0.0	615083.0	16571229.6	132
2013-06-05	26.5	26.9	26.1	26.9	0.4	1.51	531858.0	14088575.9	144
2013-06-04	26.7	26.8	26.2	26.5	-0.1	-0.38	1220394.0	32443518.8	238
2013-06-03	25.9	26.6	25.9	26.6	0.6	2.31	1113185.0	29258581.7	221
2013-06-02	26.1	26.3	26.0	26.0	-0.1	-0.38	742005.0	19373032.9	154
2013-06-01	25.8	26.5	25.7	26.1	-0.1	-0.38	681394.0	17768290.1	226
2013-05-29	26.1	26.3	25.9	26.2	0.0	0.0	571667.0	14916818.6	170
2013-05-28	26.5	26.5	26.1	26.2	-0.3	-1.13	1296550.0	34199331.3	260
2013-05-27	26.4	26.5	26.2	26.5	0.1	0.38	544526.0	14359500.0	142
2013-05-26	26.0	26.5	26.0	26.4	0.3	1.15	1193447.0	31328155.8	227
2013-05-25	25.4	26.1	25.3	26.1	0.3	1.16	1426483.0	36903955.6	315
2013-05-22	25.0	25.9	25.0	25.8	0.8	3.2	1149574.0	29413532.9	390
2013-05-21	24.95	25.4	24.9	25.0	0.0	0.0	903089.0	22739198.6	240
2013-05-20	25.2	25.2	24.9	25.0	-0.2	-0.79	1111840.0	27819930.45	267
2013-05-19	24.9	25.3	24.85	25.2	0.35	1.41	1849811.0	46385429.3	360
2013-05-18	25.0	25.1	24.7	24.85	-0.1	-0.4	959061.0	23891288.4	316
2013-05-15	24.8	25.0	24.7	24.95	0.15	0.6	923586.0	22997429.95	368
2013-05-14	24.1	24.95	24.1	24.8	0.55	2.27	1966343.0	48600012.3	585
2013-05-13	24.0	24.3	23.9	24.25	0.05	0.21	794282.0	19098032.3	259
2013-05-12	23.5	24.4	23.4	24.2	0.55	2.33	2031986.0	48874445.6	612
2013-05-11	23.6	23.65	23.55	23.65	0.15	0.64	113880.0	2690906.95	78
2013-05-08	23.3	23.6	23.3	23.5	0.3	1.29	1401039.0	32940901.65	281
2013-05-07	23.1	23.35	23.05	23.2	0.05	0.22	323350.0	7063484.0	61
2013-05-06	23.5	23.5	23.0	23.15	-0.3	-1.28	174648.0	4043893.6	85
2013-05-05	23.1	23.45	23.05	23.45	0.3	1.3	174622.0	4059019.5	96
2013-05-04	23.3	23.3	22.9	23.15	-0.05	-0.22	182843.0	4223764.75	92
2013-05-01	22.95	23.3	22.85	23.2	0.4	1.75	381331.0	8797299.75	143
2013-04-30	22.6	22.85	22.6	22.8	0.2	0.88	398467.0	9056094.05	160
2013-04-29	22.9	22.9	22.6	22.6	-0.3	-1.31	466432.0	10598243.2	189
2013-04-28	22.65	22.9	22.65	22.9	0.1	0.44	348912.0	7944059.8	191
2013-04-27	23.35	23.5	22.6	22.8	-0.5	-2.15	807601.0	18629243.3	275
2013-04-24	23.25	23.7	23.0	23.3	-0.3	-1.27	306190.0	7146747.95	160
2013-04-23	23.05	23.7	23.05	23.6	0.05	0.21	731163.0	17211493.9	271
2013-04-22	23.05	23.65	22.85	23.55	0.55	2.39	1647183.0	38435923.0	480
2013-04-21	22.0	23.25	22.0	23.0	1.0	4.55	1841564.0	42131979.0	614
2013-04-20	21.0	22.1	21.0	22.0	0.85	4.02	1832295.0	39650012.75	523
2013-04-17	20.65	21.15	20.6	21.15	0.65	3.17	1817119.0	37932461.45	570
2013-04-16	21.0	21.0	20.4	20.5	-0.55	-2.61	780112.0	16116322.25	368
2013-04-15	21.7	21.7	20.95	21.05	-1.6	-7.06	1075537.0	22791475.1	547
2013-04-14	22.9	23.05	22.55	22.65	-0.25	-1.09	892466.0	20254865.45	368
2013-04-13	22.85	23.05	22.85	22.9	0.0	0.0	518863.0	11902288.75	162
2013-04-10	22.85	22.95	22.8	22.9	0.1	0.44	466642.0	10677416.35	144
2013-04-09	22.8	22.8	22.65	22.8	0.0	0.0	214650.0	4879490.9	109
2013-04-08	22.8	23.0	22.6	22.8	0.1	0.44	288432.0	6560062.0	115
2013-04-07	22.9	22.95	22.7	22.7	-0.3	-1.3	300718.0	6858574.9	108
2013-04-06	22.8	23.0	22.65	23.0	0.1	0.44	208456.0	4763610.25	93
2013-04-03	22.9	22.95	22.7	22.9	0.0	0.0	215668.0	4925147.35	111
2013-04-02	23.05	23.05	22.8	22.9	-0.1	-0.43	262808.0	6008375.15	113
2013-04-01	22.9	23.0	22.8	23.0	0.1	0.44	181451.0	4150682.9	92
2013-03-31	22.85	22.9	22.75	22.9	-0.05	-0.22	92383.0	2107281.8	68
2013-03-30	23.1	23.15	22.85	22.95	-0.15	-0.65	157237.0	3611362.3	111
2013-03-27	22.9	23.3	22.7	23.1	0.3	1.32	733972.0	16872534.6	236
2013-03-26	22.7	22.9	22.65	22.8	0.0	0.0	561799.0	12830958.8	174
2013-03-25	22.7	22.85	22.55	22.8	0.1	0.44	316626.0	7193750.3	141
2013-03-24	22.7	22.75	22.6	22.7	0.1	0.44	442382.0	10049282.45	105
2013-03-23	22.65	22.7	22.45	22.6	0.0	0.0	185385.0	4183717.25	80
2013-03-20	22.4	22.75	22.4	22.6	0.2	0.89	504006.0	11401141.5	110
2013-03-19	22.55	22.6	22.35	22.4	-0.3	-1.32	145874.0	3277439.9	100
2013-03-18	22.5	22.7	22.35	22.7	0.2	0.89	170834.0	3836436.85	84
2013-03-17	22.25	22.6	22.25	22.5	0.1	0.45	248766.0	5582247.25	75
2013-03-16	22.5	22.6	22.3	22.4	0.0	0.0	118081.0	2651535.4	79
2013-03-13	22.4	22.45	22.3	22.4	-0.05	-0.22	50251.0	1124712.6	48
2013-03-12	22.5	22.55	22.35	22.45	-0.05	-0.22	113797.0	2551547.9	42
2013-03-11	22.5	22.5	22.4	22.5	0.0	0.0	160273.0	3601567.8	68
2013-03-10	22.8	22.8	22.45	22.5	-0.25	-1.1	371711.0	8385896.4	159
2013-03-09	22.2	23.0	22.0	22.75	0.6	2.71	564142.0	12819207.55	289
2013-03-06	21.95	22.15	21.95	22.15	0.2	0.91	479241.0	10549975.65	110
2013-03-05	21.8	21.95	21.65	21.95	0.15	0.69	280960.0	6119645.45	86
2013-03-04	21.7	21.85	21.6	21.8	-0.05	-0.23	365189.0	7933055.25	84
2013-03-03	21.8	22.0	21.75	21.85	-0.2	-0.91	78615.0	1714986.4	55
2013-03-02	22.1	22.1	21.9	22.05	0.05	0.23	379754.0	8350057.45	108
2013-02-27	21.8	22.0	21.8	22.0	0.2	0.92	235349.0	5165177.15	127
2013-02-26	21.9	21.9	21.75	21.8	-0.1	-0.46	155963.0	3406691.65	60
2013-02-25	21.6	21.95	21.6	21.9	0.2	0.92	236049.0	5147665.5	132
2013-02-24	21.6	21.75	21.5	21.7	0.1	0.46	149538.0	3244442.8	67
2013-02-23	21.7	21.75	21.5	21.6	0.05	0.23	91119.0	1963415.2	54
2013-02-20	21.55	21.7	21.5	21.55	0.0	0.0	100028.0	2158007.3	55
2013-02-19	21.65	21.7	21.5	21.55	-0.2	-0.92	59802.0	1291806.9	58
2013-02-18	21.6	21.75	21.6	21.75	0.2	0.93	280589.0	6082974.45	89
2013-02-17	21.6	21.8	21.55	21.55	-0.05	-0.23	397778.0	8603221.9	115
2013-02-16	21.75	21.75	21.45	21.6	-0.15	-0.69	737797.0	15907600.55	229
2013-02-13	21.85	21.85	21.55	21.75	-0.1	-0.46	385710.0	8368828.5	158
2013-02-12	21.95	21.95	21.75	21.85	-0.1	-0.46	193022.0	4217054.9	81
2013-02-11	21.95	22.0	21.9	21.95	0.0	0.0	57007.0	1251369.0	48
2013-02-10	22.0	22.0	21.9	21.95	0.0	0.0	76418.0	1676319.75	41
2013-02-09	22.0	22.1	21.95	21.95	-0.05	-0.23	216590.0	4758096.45	75
2013-02-06	21.95	22.0	21.65	22.0	0.05	0.23	139949.0	3063099.4	99
2013-02-05	22.05	22.05	21.65	21.95	-0.2	-0.9	449652.0	9862818.9	119
2013-02-04	22.1	22.2	22.0	22.15	-0.05	-0.23	105499.0	2333291.45	76
2013-02-03	22.0	22.2	22.0	22.2	0.1	0.45	326965.0	7224743.8	78
2013-02-02	22.2	22.2	22.05	22.1	-0.05	-0.23	340359.0	7525967.4	143
2013-01-30	21.95	22.2	21.9	22.15	0.05	0.23	427058.0	9436290.1	121
2013-01-29	22.0	22.1	21.95	22.1	0.1	0.45	244162.0	5372765.85	86
2013-01-28	22.1	22.15	21.75	22.0	-0.15	-0.68	545767.0	12030195.55	160
2013-01-27	22.4	22.4	22.1	22.15	-0.25	-1.12	428004.0	9508836.5	118
2013-01-26	22.45	22.5	22.15	22.4	-0.05	-0.22	164181.0	3657284.05	78
2013-01-23	22.4	22.45	22.25	22.45	0.05	0.22	484598.0	10504742.2	114
2013-01-22	22.5	22.5	22.35	22.4	-0.3	-1.32	246753.0	5528628.75	93
2013-01-21	22.65	22.7	22.05	22.7	-0.4	-1.73	903091.0	20230285.55	259
2013-01-20	22.8	23.1	22.8	23.1	0.0	0.0	112706.0	2587412.8	60
2013-01-19	22.7	23.1	22.7	23.1	0.15	0.65	161102.0	3706633.7	62
2013-01-16	23.0	23.15	22.45	22.95	-0.05	-0.22	447857.0	10263449.4	167
2013-01-15	23.25	23.3	23.0	23.0	-0.25	-1.08	264922.0	6120072.15	139
2013-01-14	23.55	23.55	23.25	23.25	-0.35	-1.48	419679.0	9810538.95	172
2013-01-13	23.45	23.7	23.35	23.6	0.1	0.43	1176975.0	27709249.4	199
2013-01-12	23.3	23.55	23.3	23.5	0.15	0.64	515912.0	12105380.25	187
2013-01-09	23.3	23.4	23.2	23.35	0.05	0.21	308767.0	7182361.85	149
2013-01-08	23.5	23.5	23.25	23.3	-0.2	-0.85	253059.0	5900817.4	149
2013-01-07	23.55	23.55	23.3	23.5	-0.05	-0.21	358762.0	8398928.55	125
2013-01-06	23.45	23.55	23.25	23.55	0.1	0.43	760366.0	17824119.05	153
2013-01-05	23.15	23.5	23.1	23.45	0.4	1.74	825781.0	19247665.75	195
2013-01-02	22.9	23.05	22.9	23.05	0.15	0.66	1110619.0	25526617.2	247
2013-01-01	22.9	22.9	22.65	22.9	0.25	1.1	334024.0	7612497.0	123
2012-12-31	22.7	22.7	22.35	22.65	-0.05	-0.22	628045.0	14120890.9	154
2012-12-30	22.6	22.7	22.5	22.7	0.1	0.44	569291.0	12868544.45	200
2012-12-29	22.55	22.7	22.55	22.6	-0.1	-0.44	279089.0	6327342.95	89
2012-12-26	22.75	22.75	22.4	22.7	-0.25	-1.09	472581.0	10665312.5	205
2012-12-25	23.1	23.15	22.8	22.95	-0.15	-0.65	341939.0	7874383.0	95
2012-12-24	22.95	23.1	22.8	23.1	0.2	0.87	405896.0	9328137.4	157
2012-12-23	22.45	22.9	22.45	22.9	0.35	1.55	378472.0	8590739.05	107
2012-12-22	22.5	22.55	22.5	22.55	0.05	0.22	275799.0	6212415.45	86
2012-12-19	22.4	22.5	22.4	22.5	0.15	0.67	324830.0	7293145.2	101
2012-12-18	22.5	22.7	22.2	22.35	0.0	0.0	1032582.0	23135770.9	323
2012-12-17	22.45	22.7	22.35	22.35	0.0	0.0	538121.0	12116695.3	282
2012-12-16	22.0	22.45	22.0	22.35	0.35	1.59	359640.0	7990278.6	181
2012-12-15	21.85	22.15	21.7	22.0	0.25	1.15	246129.0	5403208.65	138
2012-12-12	21.75	21.85	21.55	21.75	0.05	0.23	592730.0	12843580.75	174
2012-12-11	21.6	21.75	21.5	21.7	0.15	0.7	556530.0	12026140.1	202
2012-12-10	21.4	21.9	21.4	21.55	-1.3	-5.69	1888343.0	40870506.65	677
2012-12-09	23.0	23.0	22.75	22.85	-0.1	-0.44	411747.0	9425456.25	173
2012-12-08	22.95	23.0	22.9	22.95	0.05	0.22	178723.0	4102344.6	85
2012-12-05	22.9	23.05	22.9	22.9	0.0	0.0	371283.0	8533868.85	87
2012-12-04	22.8	22.9	22.6	22.9	0.0	0.0	257968.0	5857832.6	89
2012-12-03	22.35	23.0	22.25	22.9	0.55	2.46	427124.0	9729277.9	137
2012-12-02	21.85	22.35	21.8	22.35	0.45	2.05	797836.0	17607562.9	177
2012-12-01	21.95	22.05	21.8	21.9	0.2	0.92	699278.0	15346704.15	136
2012-11-28	21.75	21.8	21.4	21.7	-0.05	-0.23	533487.0	11580316.0	135
2012-11-27	21.65	21.8	21.4	21.75	0.05	0.23	283223.0	6105144.5	103
2012-11-26	21.25	21.75	21.15	21.7	0.5	2.36	1009799.0	21646597.4	284
2012-11-25	21.6	21.6	21.15	21.2	-0.3	-1.4	343366.0	7304261.35	133
2012-11-24	21.25	21.5	21.25	21.5	0.3	1.42	175141.0	3745718.3	105
2012-11-21	21.45	21.6	21.2	21.2	-0.4	-1.85	407934.0	8721350.6	153
2012-11-20	22.0	22.1	21.35	21.6	-0.3	-1.37	1060309.0	22797529.8	435
2012-11-19	22.4	22.4	21.8	21.9	-0.55	-2.45	1398555.0	30834978.2	392
2012-11-18	22.8	22.8	22.4	22.45	-0.35	-1.54	252691.0	5693464.85	141
2012-11-17	22.85	22.85	22.5	22.8	-0.05	-0.22	111915.0	2532477.55	94
2012-11-14	23.05	23.05	22.75	22.85	0.0	0.0	290599.0	6650483.7	106
2012-11-13	23.0	23.0	22.8	22.85	-0.2	-0.87	323700.0	7427251.55	99
2012-11-12	23.0	23.2	23.0	23.05	0.0	0.0	315003.0	7286834.05	108
2012-11-11	23.55	23.55	22.7	23.05	-0.75	-3.15	1421787.0	32964842.5	331
2012-11-10	23.55	23.8	23.5	23.8	0.0	0.0	403930.0	9554865.2	136
2012-11-07	24.0	24.25	23.6	23.8	-0.15	-0.63	674724.0	16219429.05	180
2012-11-06	23.95	24.0	23.9	23.95	0.1	0.42	850850.0	20393293.35	185
2012-11-05	23.9	24.0	23.75	23.85	-0.05	-0.21	186845.0	4466836.3	80
2012-11-04	23.5	24.1	23.45	23.9	0.4	1.7	880678.0	21061797.9	239
2012-11-03	23.65	23.7	23.2	23.5	-0.15	-0.63	273530.0	6433169.15	129
2012-10-24	22.75	23.65	22.75	23.65	0.55	2.38	383116.0	8966617.35	202
2012-10-23	23.1	23.2	23.1	23.1	-0.2	-0.86	162842.0	3765472.45	93
2012-10-22	23.05	23.35	22.8	23.3	0.15	0.65	294736.0	6811416.1	158
2012-10-21	23.3	23.75	23.05	23.15	0.15	0.65	505450.0	11814100.2	262
2012-10-20	22.6	23.0	22.6	23.0	0.15	0.66	193490.0	4441813.1	88
2012-10-17	22.65	22.85	22.45	22.85	0.45	2.01	228135.0	5152950.2	99
2012-10-16	22.0	22.5	22.0	22.4	0.45	2.05	384166.0	8552615.05	127
2012-10-15	21.95	22.0	21.55	21.95	-0.05	-0.23	189700.0	4136552.4	70
2012-10-14	22.15	22.3	22.0	22.0	-0.4	-1.79	185440.0	4084760.6	57
2012-10-13	22.25	22.5	21.85	22.4	-0.2	-0.88	216769.0	4777355.45	103
2012-10-10	22.5	22.6	22.2	22.6	-0.1	-0.44	102157.0	2287965.3	65
2012-10-09	22.55	22.7	22.45	22.7	0.0	0.0	193927.0	4372769.65	52
2012-10-08	22.9	22.9	22.4	22.7	-0.25	-1.09	241823.0	5461912.75	126
2012-10-07	22.9	22.95	22.6	22.95	0.05	0.22	141730.0	3222448.0	66
2012-10-06	23.05	23.15	22.9	22.9	-0.2	-0.87	378876.0	8729260.4	113
2012-10-03	23.05	23.15	23.0	23.1	-0.15	-0.65	98712.0	2274923.55	48
2012-10-02	23.1	23.25	23.0	23.25	0.15	0.65	671424.0	15539485.85	141
2012-10-01	23.2	23.2	23.0	23.1	0.15	0.65	540570.0	12494320.8	188
2012-09-30	22.6	23.2	22.5	22.95	0.45	2.0	300872.0	6878929.65	117
2012-09-29	22.75	22.85	22.4	22.5	-0.25	-1.1	186652.0	4204926.1	79
2012-09-26	23.0	23.05	22.75	22.75	-0.45	-1.94	264594.0	6064230.9	84
2012-09-25	23.05	23.25	23.0	23.2	-0.1	-0.43	129782.0	2999755.65	78
2012-09-24	23.1	23.3	22.9	23.3	0.15	0.65	514883.0	11891211.75	155
2012-09-22	23.75	23.75	23.15	23.15	-0.4	-1.7	203048.0	4771206.4	86
2012-09-19	23.95	24.15	23.5	23.55	-0.45	-1.88	468535.0	11158043.55	175
2012-09-18	23.9	24.3	23.85	24.0	0.05	0.21	488382.0	11738725.75	204
2012-09-17	23.9	24.0	23.75	23.95	0.1	0.42	574626.0	13765068.2	222
2012-09-16	23.8	23.95	23.65	23.85	0.15	0.63	745133.0	17769713.55	164
2012-09-15	23.75	23.85	23.6	23.7	0.3	1.28	1027587.0	24397014.3	204
2012-09-12	23.3	23.55	23.2	23.4	0.1	0.43	552760.0	12949949.55	187
2012-09-11	23.05	23.3	23.05	23.3	0.2	0.87	407659.0	9446565.95	128
2012-09-10	22.9	23.15	22.8	23.1	0.0	0.0	254081.0	5846582.5	99
2012-09-09	23.0	23.1	22.85	23.1	0.1	0.43	265428.0	6107233.45	118
2012-09-08	23.3	23.4	23.0	23.0	0.0	0.0	564030.0	13012439.9	196
2012-09-05	23.25	23.3	23.0	23.0	-0.25	-1.08	141047.0	3265254.6	79
2012-09-04	23.2	23.25	23.0	23.25	-0.05	-0.21	336915.0	7783304.95	105
2012-09-03	23.15	23.5	23.1	23.3	0.2	0.87	386518.0	8972982.0	125
2012-09-02	23.35	23.4	23.1	23.1	-0.45	-1.91	228865.0	5331580.3	94
2012-09-01	23.5	23.6	23.35	23.55	0.2	0.86	250196.0	5878037.55	117
2012-08-29	23.6	23.6	23.35	23.35	-0.35	-1.48	305630.0	7170208.2	106
2012-08-28	23.25	23.75	23.25	23.7	0.0	0.0	904634.0	21389566.95	244
2012-08-27	23.5	23.7	23.5	23.7	0.2	0.85	972506.0	22877196.45	193
2012-08-26	23.3	23.5	23.2	23.5	0.2	0.86	492820.0	11517959.35	120
2012-08-25	23.05	23.3	22.9	23.3	0.4	1.75	474938.0	10935948.15	124
2012-08-15	22.8	23.1	22.8	22.9	-0.05	-0.22	364368.0	8346086.4	92
2012-08-14	22.85	23.0	22.6	22.95	0.05	0.22	309075.0	7073214.3	117
2012-08-13	22.85	23.1	22.75	22.9	0.05	0.22	695368.0	15960199.35	136
2012-08-12	22.7	22.85	22.5	22.85	0.2	0.88	269966.0	6146244.65	111
2012-08-11	22.5	22.8	22.5	22.65	0.05	0.22	86945.0	1972184.4	61
2012-08-08	22.25	22.7	22.25	22.6	0.4	1.8	568177.0	12781463.65	180
2012-08-07	22.25	22.25	22.1	22.2	-0.05	-0.22	232883.0	5164301.95	96
2012-08-06	21.7	22.3	21.7	22.25	0.3	1.37	371378.0	8208792.1	160
2012-08-05	21.4	22.0	21.4	21.95	0.4	1.86	509421.0	11144819.35	185
2012-08-04	21.2	21.6	21.2	21.55	0.4	1.89	319131.0	6850921.25	129
2012-08-01	20.7	21.15	20.7	21.15	0.25	1.2	368874.0	7759388.5	106
2012-07-31	20.5	20.9	20.15	20.9	0.5	2.45	611234.0	12540249.15	160
2012-07-30	20.1	20.5	20.0	20.4	0.35	1.75	148106.0	2998266.85	104
2012-07-29	19.9	20.05	19.85	20.05	-0.05	-0.25	69065.0	1376714.05	61
2012-07-28	19.85	20.15	19.65	20.1	0.5	2.55	637116.0	12711145.3	190
2012-07-25	19.8	19.85	19.6	19.6	-0.25	-1.26	228687.0	4511576.05	108
2012-07-24	19.95	19.95	19.8	19.85	-0.15	-0.75	43057.0	856117.55	38
2012-07-23	19.95	20.0	19.8	20.0	-0.05	-0.25	145512.0	2888634.1	60
2012-07-22	20.1	20.1	19.9	20.05	0.05	0.25	124630.0	2492767.6	65
2012-07-21	19.9	20.15	19.8	20.0	-0.3	-1.48	267772.0	5341983.2	78
2012-07-18	20.05	20.3	19.9	20.3	0.15	0.74	426200.0	8533165.4	129
2012-07-17	20.15	20.4	20.15	20.15	-0.15	-0.74	695750.0	14025417.55	102
2012-07-16	20.4	20.5	20.0	20.3	-0.05	-0.25	1835498.0	37426752.7	164
2012-07-15	20.2	20.4	20.2	20.35	-0.05	-0.25	425636.0	8624987.15	62
2012-07-14	20.5	20.55	20.3	20.4	0.4	2.0	556944.0	11374379.45	193
2012-07-11	20.2	20.2	19.9	20.0	-0.15	-0.74	183439.0	3683318.6	106
2012-07-10	20.3	20.3	20.05	20.15	-0.05	-0.25	110299.0	2226240.25	62
2012-07-09	20.15	20.25	20.0	20.2	0.05	0.25	328592.0	6611570.35	138
2012-07-08	20.3	20.3	20.0	20.15	-0.15	-0.74	349950.0	7044781.45	132
2012-07-07	20.2	20.3	20.0	20.3	-0.1	-0.49	113156.0	2281300.9	93
2012-07-04	20.4	20.65	20.2	20.4	-0.1	-0.49	388304.0	7911666.65	123
2012-07-03	20.4	20.6	20.4	20.5	0.2	0.99	211908.0	4346550.1	125
2012-07-02	20.4	20.45	20.15	20.3	-0.1	-0.49	284919.0	5799864.65	105
2012-07-01	20.7	20.7	20.0	20.4	0.0	0.0	322237.0	6510177.6	136
2012-06-30	20.55	20.9	20.25	20.4	0.0	0.0	441918.0	9043743.2	178
2012-06-27	20.65	20.65	19.7	20.4	-0.25	-1.21	691239.0	13866798.1	283
2012-06-26	20.65	20.9	20.6	20.65	0.0	0.0	540771.0	11174881.95	150
2012-06-25	21.0	21.0	20.65	20.65	-0.25	-1.2	292880.0	6102879.05	93
2012-06-24	20.9	21.0	20.85	20.9	-0.1	-0.48	304402.0	6363060.45	100
2012-06-23	21.2	21.2	20.95	21.0	-0.2	-0.94	540625.0	11375529.45	170
2012-06-20	21.25	21.5	21.05	21.2	0.0	0.0	347029.0	7384692.45	176
2012-06-19	21.3	21.3	21.1	21.2	-0.05	-0.24	151448.0	3205887.65	68
2012-06-18	21.2	21.45	21.0	21.25	0.4	1.92	583178.0	12351565.05	165
2012-06-17	21.0	21.0	20.8	20.85	-0.1	-0.48	338488.0	7070377.95	148
2012-06-16	21.3	21.3	20.5	20.95	-0.15	-0.71	612841.0	12832610.05	254
2012-06-13	21.25	21.25	21.05	21.1	0.0	0.0	188486.0	3981374.15	95
2012-06-12	21.05	21.15	20.95	21.1	-0.25	-1.17	400225.0	8420874.6	143
2012-06-11	21.25	21.5	21.25	21.35	0.15	0.71	389619.0	8338837.9	133
2012-06-10	20.95	21.4	20.8	21.2	0.2	0.95	487581.0	10326969.0	174
2012-06-09	21.1	21.3	20.8	21.0	0.0	0.0	424554.0	8897284.6	215
2012-06-06	21.6	21.95	20.75	21.0	-0.5	-2.33	831808.0	17702706.65	287
2012-06-05	21.55	21.55	21.2	21.5	0.1	0.47	471307.0	10084555.35	270
2012-06-04	21.1	21.55	20.95	21.4	0.0	0.0	679524.0	14452825.8	218
2012-06-03	21.65	21.65	20.85	21.4	-0.3	-1.38	1601053.0	34043347.75	417
2012-06-02	21.25	22.2	21.25	21.7	-1.3	-5.65	1460013.0	31595891.55	327
2012-05-30	23.2	23.2	22.65	23.0	-0.15	-0.65	755661.0	17353389.3	206
2012-05-29	23.2	23.25	22.9	23.15	-0.15	-0.64	466853.0	10644861.0	167
2012-05-28	22.9	23.35	22.8	23.3	0.45	1.97	537665.0	12336638.85	215
2012-05-27	22.8	22.95	22.65	22.85	-0.1	-0.44	354205.0	8067922.1	113
2012-05-26	22.95	23.1	22.8	22.95	-0.25	-1.08	587058.0	13489364.75	147
2012-05-23	23.0	23.2	22.85	23.2	0.05	0.22	544565.0	12510356.6	157
2012-05-22	23.25	23.35	23.0	23.15	0.0	0.0	1418787.0	32819214.25	425
2012-05-21	23.0	23.15	22.55	23.15	0.15	0.65	1236708.0	28202773.55	508
2012-05-20	23.4	23.45	22.75	23.0	-0.25	-1.08	1727401.0	39825001.45	506
2012-05-19	23.4	23.55	23.2	23.25	-0.7	-2.92	818067.0	19168282.1	298
2012-05-16	23.15	24.05	22.95	23.95	0.6	2.57	1542767.0	36130686.55	533
2012-05-15	22.95	23.5	22.95	23.35	0.05	0.21	1158160.0	26908160.9	299
2012-05-14	23.05	23.35	22.9	23.3	-0.55	-2.31	746549.0	17289157.6	273
2012-05-13	23.7	23.85	23.3	23.85	0.05	0.21	550776.0	12990591.2	212
2012-05-12	23.2	23.8	22.8	23.8	0.4	1.71	1014925.0	23473238.55	301
2012-05-09	23.75	23.75	23.05	23.4	-0.45	-1.89	1170933.0	27385501.35	365
2012-05-08	23.9	23.9	23.6	23.85	-0.1	-0.42	475001.0	11269114.85	166
2012-05-07	23.25	23.95	23.25	23.95	0.35	1.48	787154.0	18238336.45	209
2012-05-06	23.85	23.95	23.55	23.6	-0.35	-1.46	769921.0	18321391.8	238
2012-05-05	23.5	23.95	23.25	23.95	-0.25	-1.03	1632210.0	38483618.5	396
2012-05-02	24.25	24.5	24.0	24.2	-0.05	-0.21	1222541.0	29581723.05	357
2012-05-01	24.5	24.5	24.15	24.25	-0.15	-0.61	1255394.0	30484043.75	371
2012-04-30	24.7	24.7	24.05	24.4	-0.2	-0.81	1764866.0	42972911.35	487
2012-04-29	24.85	25.5	24.45	24.6	-0.3	-1.2	3417790.0	85212302.8	1084
2012-04-28	24.3	25.0	24.1	24.9	1.0	4.18	3871156.0	94833555.05	1132
2012-04-25	23.1	24.2	23.0	23.9	0.8	3.46	4089313.0	97079593.5	1167
2012-04-24	22.7	23.1	22.7	23.1	0.5	2.21	1744894.0	39938077.3	466
2012-04-23	22.75	22.85	22.45	22.6	-0.35	-1.53	1195687.0	27125084.4	415
2012-04-22	23.15	23.25	22.8	22.95	-0.15	-0.65	2401537.0	55362750.8	631
2012-04-21	23.25	23.45	22.95	23.1	-0.1	-0.43	2775590.0	64225324.3	972
2012-04-18	22.9	23.2	22.55	23.2	0.35	1.53	2095210.0	47752538.4	716
2012-04-17	22.5	23.15	22.45	22.85	0.5	2.24	2777920.0	63333900.1	882
2012-04-16	22.3	22.6	21.7	22.35	-0.15	-0.67	2350358.0	52049219.7	806
2012-04-15	22.2	22.5	21.7	22.5	-0.1	-0.44	3131573.0	69326559.2	916
2012-04-14	22.5	22.95	22.3	22.6	0.0	0.0	1300848.0	29451391.95	478
2012-04-11	22.8	23.1	22.2	22.6	-0.55	-2.38	1639780.0	37050435.7	515
2012-04-10	23.45	23.45	22.85	23.15	-0.3	-1.28	965145.0	22334220.3	553
2012-04-09	23.15	23.6	22.85	23.45	-0.95	-3.89	1597711.0	37296862.0	735
2012-04-08	25.0	25.0	23.1	24.4	-0.5	-2.01	2197511.0	53630547.95	806
2012-04-07	25.1	25.1	24.75	24.9	-0.2	-0.8	1840031.0	45833582.05	571
2012-04-04	25.1	25.2	24.85	25.1	-0.2	-0.79	1870535.0	46728988.4	580
2012-04-03	25.3	25.5	24.95	25.3	0.1	0.4	2181593.0	55044523.95	642
2012-04-02	25.0	25.5	25.0	25.2	0.2	0.8	2803055.0	70849621.5	917
2012-04-01	24.7	25.1	24.6	25.0	0.25	1.01	2171416.0	54100105.55	676
2012-03-31	24.6	24.8	24.55	24.75	0.25	1.02	1985535.0	48942795.35	491
2012-03-28	24.35	24.5	24.25	24.5	0.0	0.0	796602.0	19429329.55	354
2012-03-27	25.1	25.1	24.5	24.5	-0.4	-1.61	3636223.0	89924766.55	735
2012-03-26	25.2	25.5	24.85	24.9	-0.3	-1.19	2970323.0	74783780.35	729
2012-03-25	25.2	25.3	24.9	25.2	0.0	0.0	1666066.0	41796514.45	588
2012-03-24	25.2	25.5	24.9	25.2	0.2	0.8	3093482.0	78013509.2	850
2012-03-21	24.0	25.4	24.0	25.0	0.95	3.95	3933411.0	97731767.15	1281
2012-03-20	24.3	24.5	23.9	24.05	-0.45	-1.84	1262367.0	30552760.2	608
2012-03-19	24.9	24.95	24.35	24.5	-0.45	-1.8	2563952.0	63049274.75	934
[truncated: 2,105 more rows]
