# Supplementary material for: Effective short-term forecasts of Saudi stock price trends using technical indicators and large-scale multivariate time series
Source: PeerJ Comput Sci. 2023 Jan 6;9:e1205. doi: 10.7717/peerj-cs.1205 (PMC10280263; doi:10.7717/peerj-cs.1205)
Supplement: Supplemental Information 3 [file peerj-cs-09-1205-s003.zip › TASI Dataset 2021/TALEEM REIT_4333.csv]

date	open	high	low	close	change	change_percent	volume_traded	value_traded_SAR	number_trades
2020-03-19				10.76	0.0	0.0	8199.0	88216.9	61
2020-03-18	10.8	10.8	10.76	10.76	-0.04	-0.37	27367.0	295404.68	29
2020-03-17	10.7	10.8	10.56	10.8	0.22	2.08	30378.0	323713.12	89
2020-03-16	10.78	10.86	10.58	10.58	-0.42	-3.82	80113.0	859141.58	127
2020-03-15	11.42	11.42	11.0	11.0	-0.44	-3.85	44693.0	499764.1	58
2020-03-12	10.92	11.44	10.7	11.44	0.3	2.69	76700.0	844897.18	173
2020-03-11	11.1	11.14	11.02	11.14	0.08	0.72	57492.0	638494.38	118
2020-03-10	11.0	11.1	10.9	11.06	0.32	2.98	30196.0	333246.02	92
2020-03-09	10.5	10.92	10.38	10.74	-0.08	-0.74	59008.0	627509.44	130
2020-03-08	11.6	11.6	10.82	10.82	-1.2	-9.98	230717.0	2533415.38	282
2020-03-05	11.66	12.06	11.66	12.02	0.5	4.34	165660.0	1978867.66	353
2020-03-04	11.2	11.62	11.08	11.52	0.3	2.67	215323.0	2449148.98	254
2020-03-03	10.8	11.22	10.8	11.22	0.62	5.85	290926.0	3220770.2	217
2020-03-02	10.7	10.76	10.6	10.6	0.02	0.19	112395.0	1196741.08	121
2020-03-01	10.72	10.72	10.5	10.58	-0.22	-2.04	69505.0	735906.28	195
2020-02-27	10.8	10.8	10.8	10.8	-0.1	-0.92	11395.0	123386.46	82
2020-02-26	11.0	11.0	10.58	10.9	-0.14	-1.27	292822.0	3166872.3	274
2020-02-25	11.1	11.1	11.04	11.04	-0.26	-2.3	51138.0	565153.44	104
2020-02-24	11.3	11.3	11.3	11.3	0.0	0.0	40158.0	454211.78	86
2020-02-23	11.36	11.38	11.3	11.3	-0.06	-0.53	26886.0	304729.92	63
2020-02-20	11.36	11.36	11.36	11.36	0.08	0.71	20013.0	227207.76	57
2020-02-19	11.2	11.28	11.2	11.28	0.08	0.71	55737.0	627497.28	93
2020-02-18	11.16	11.28	11.1	11.2	0.04	0.36	130853.0	1466496.7	113
2020-02-17	11.08	11.16	11.06	11.16	0.02	0.18	97827.0	1088541.4	125
2020-02-16	11.14	11.14	11.1	11.14	0.14	1.27	52593.0	584671.04	71
2020-02-13	11.08	11.1	11.0	11.0	-0.18	-1.61	30938.0	342332.58	132
2020-02-12	11.12	11.18	11.12	11.18	-0.04	-0.36	31029.0	345672.6	67
2020-02-11	11.24	11.24	11.2	11.22	0.04	0.36	22360.0	250836.06	60
2020-02-10	11.16	11.26	11.14	11.18	-0.1	-0.89	30882.0	345601.6	98
2020-02-09	11.26	11.28	11.24	11.28	-0.04	-0.35	22410.0	251648.52	101
2020-02-06	11.36	11.36	11.3	11.32	-0.1	-0.88	44995.0	509330.7	190
2020-02-05	11.5	11.5	11.42	11.42	-0.04	-0.35	37642.0	430423.18	181
2020-02-04	11.5	11.5	11.46	11.46	-0.04	-0.35	62277.0	714551.98	192
2020-02-03	11.5	11.5	11.5	11.5	-0.04	-0.35	32204.0	370029.04	184
2020-02-02	11.8	11.8	11.48	11.54	-0.42	-3.51	244811.0	2842277.2	539
2020-01-30	11.96	12.0	11.96	11.96	-0.04	-0.33	76221.0	914005.22	142
2020-01-29	11.96	12.0	11.96	12.0	-0.02	-0.17	117163.0	1404930.62	190
2020-01-28	12.06	12.06	11.94	12.02	-0.02	-0.17	81946.0	983714.06	161
2020-01-27	12.28	12.46	12.04	12.04	0.02	0.17	141614.0	1732631.22	330
2020-01-26	12.28	12.28	12.02	12.02	-0.3	-2.44	100063.0	1208970.6	267
2020-01-23	12.4	12.4	12.32	12.32	-0.14	-1.12	51422.0	633576.1	252
2020-01-22	12.58	12.68	12.46	12.46	-0.12	-0.95	236468.0	2962343.6	203
2020-01-21	12.68	12.68	12.58	12.58	-0.04	-0.32	108818.0	1371810.28	176
2020-01-20	12.68	12.76	12.62	12.62	-0.08	-0.63	179653.0	2277888.72	266
2020-01-19	12.92	12.92	12.64	12.7	-0.14	-1.09	351716.0	4474438.68	385
2020-01-16	12.74	13.0	12.7	12.84	0.04	0.31	180306.0	2299131.7	348
2020-01-15	12.96	13.02	12.8	12.8	-0.14	-1.08	123068.0	1595821.2	287
2020-01-14	13.16	13.22	12.92	12.94	-0.38	-2.85	417420.0	5440312.44	733
2020-01-13	13.4	13.54	13.3	13.32	-0.44	-3.2	400981.0	5360021.14	547
2020-01-12	13.96	13.96	13.5	13.76	0.76	5.85	168107.0	2303929.7	322
2020-01-09	13.1	13.1	12.9	13.0	0.4	3.17	123986.0	1611701.18	63
2020-01-08	12.7	12.82	12.6	12.6	-0.6	-4.55	34961.0	445604.98	86
2020-01-07	13.34	13.66	13.2	13.2	-0.14	-1.05	150733.0	2028689.08	128
2020-01-06	12.54	13.7	12.54	13.34	0.62	4.87	89451.0	1185209.12	200
2020-01-05	12.7	12.8	12.7	12.72	-0.08	-0.63	40001.0	508547.22	47
2020-01-02	12.68	12.8	12.68	12.8	0.14	1.11	27726.0	355903.14	123
2020-01-01	12.5	12.66	12.5	12.66	0.18	1.44	16027129.0	180163592.12	52
2019-12-31	12.46	12.48	12.46	12.48	0.08	0.65	25847.0	322413.36	41
2019-12-30	12.46	12.46	12.4	12.4	-0.08	-0.64	56043.0	695751.0	65
2019-12-29	12.4	12.48	12.4	12.48	0.08	0.65	10385.0	129304.4	50
2019-12-26	12.4	12.4	12.4	12.4	-0.04	-0.32	15737.0	195231.44	26
2019-12-25	12.34	12.44	12.32	12.44	0.1	0.81	122262.0	1511090.38	41
2019-12-24	12.16	12.4	12.16	12.34	0.08	0.65	102943.0	1270701.8	87
2019-12-23	12.0	12.26	11.96	12.26	0.26	2.17	30375.0	367439.7	89
2019-12-22	11.7	12.0	11.7	12.0	-0.3	-2.44	25122.0	299896.68	129
2019-12-19	12.34	12.4	12.3	12.3	0.0	0.0	68173.0	844007.84	53
2019-12-18	12.2	12.36	12.2	12.3	0.18	1.49	35480.0	434105.74	57
2019-12-17	11.8	12.14	11.76	12.12	0.1	0.83	125023.0	1498396.1	102
2019-12-16	12.02	12.06	12.02	12.02	-0.08	-0.66	252749.0	3040174.64	66
2019-12-15	11.7	12.1	11.7	12.1	0.36	3.07	80860.0	962849.46	80
2019-12-12	11.5	11.74	11.5	11.74	0.14	1.21	141240.0	1650433.64	71
2019-12-11	11.28	11.6	11.28	11.6	0.34	3.02	86925.0	989676.44	64
2019-12-10	11.12	11.26	11.1	11.26	0.08	0.72	40293.0	449465.46	30
2019-12-09	11.2	11.2	11.18	11.18	0.08	0.72	36562.0	409290.2	42
2019-12-08	11.12	11.12	11.0	11.1	-0.06	-0.54	27083.0	300623.96	32
2019-12-05	11.1	11.16	11.1	11.16	0.16	1.45	42020.0	466913.14	41
2019-12-04	11.0	11.0	11.0	11.0	0.0	0.0	67777.0	745530.96	23
2019-12-03	11.0	11.0	11.0	11.0	0.1	0.92	9291.0	102441.18	21
2019-12-02				10.9	0.0	0.0	2440.0	26805.06	12
2019-12-01				10.9	0.0	0.0	361.0	3935.62	10
2019-11-28	10.82	10.9	10.82	10.9	0.14	1.3	14968.0	162661.76	24
2019-11-27	10.92	10.92	10.76	10.76	-0.2	-1.82	35919.0	389831.22	49
2019-11-26	11.02	11.02	10.96	10.96	-0.04	-0.36	44582.0	489762.52	30
2019-11-25	11.0	11.0	11.0	11.0	0.0	0.0	3151.0	34662.08	13
2019-11-24	11.04	11.04	11.0	11.0	-0.08	-0.72	74489.0	819626.18	35
2019-11-21	11.08	11.1	11.08	11.08	-0.04	-0.36	36141.0	400879.14	24
2019-11-20	11.0	11.2	11.0	11.12	0.12	1.09	53473.0	594336.1	39
2019-11-19	10.94	11.0	10.94	11.0	0.0	0.0	30693.0	337269.34	21
2019-11-18	10.8	11.06	10.8	11.0	0.1	0.92	74198.0	808637.92	52
2019-11-17	10.94	10.94	10.9	10.9	-0.02	-0.18	31004.0	338820.1	35
2019-11-14	10.92	10.96	10.92	10.92	-0.06	-0.55	30860.0	337036.48	56
2019-11-13	10.76	10.98	10.76	10.98	0.26	2.43	194015.0	2115533.62	106
2019-11-12	10.7	10.72	10.7	10.72	0.02	0.19	21179.0	226809.12	36
2019-11-11	10.72	10.72	10.7	10.7	-0.1	-0.93	23167.0	248958.3	26
2019-11-10	10.8	10.8	10.8	10.8	0.0	0.0	9695.0	104742.0	16
2019-11-07				10.8	0.0	0.0	11492.0	123520.28	40
2019-11-06				10.8	0.0	0.0	7485.0	80083.28	31
2019-11-05				10.8	0.0	0.0	3439.0	36846.36	13
2019-11-04	10.7	10.8	10.7	10.8	0.1	0.93	26460.0	284147.42	42
2019-11-03	10.7	10.7	10.68	10.7	0.02	0.19	15386.0	164491.5	27
2019-10-31	10.72	10.72	10.66	10.68	-0.02	-0.19	40208.0	429011.84	49
2019-10-30				10.7	0.0	0.0	584.0	6290.16	21
2019-10-29	10.74	10.74	10.68	10.7	-0.04	-0.37	47590.0	509325.74	46
2019-10-28	10.74	10.74	10.74	10.74	-0.16	-1.47	6274.0	67463.92	12
2019-10-27	10.86	10.9	10.72	10.9	0.2	1.87	11691.0	126318.88	35
2019-10-24	10.84	10.84	10.7	10.7	0.02	0.19	34964.0	376038.5	30
2019-10-23	10.8	10.8	10.68	10.68	0.02	0.19	34023.0	365715.16	25
2019-10-22				10.66	0.0	0.0	1651.0	17826.62	12
2019-10-21	10.66	10.66	10.66	10.66	-0.04	-0.37	4935.0	52742.28	15
2019-10-20	10.78	10.8	10.68	10.7	0.02	0.19	104936.0	1126625.62	49
2019-10-17	10.68	10.68	10.66	10.68	-0.12	-1.11	49228.0	525630.52	27
2019-10-16	10.7	10.8	10.7	10.8	0.1	0.93	48984.0	524902.26	37
2019-10-15	10.56	10.94	10.56	10.7	0.0	0.0	67212.0	723835.62	56
2019-10-14	10.74	10.74	10.58	10.7	-0.04	-0.37	31051.0	331105.84	44
2019-10-13	10.74	10.9	10.74	10.74	0.0	0.0	34803.0	376420.7	45
2019-10-10	10.76	10.78	10.68	10.74	-0.24	-2.19	67859.0	730040.44	79
2019-10-09	11.02	11.04	10.98	10.98	-0.04	-0.36	54326.0	597920.64	57
2019-10-08	10.98	11.02	10.98	11.02	0.04	0.36	76945.0	846030.74	72
2019-10-07	10.92	10.98	10.92	10.98	0.06	0.55	68130.0	746860.0	82
2019-10-06	10.74	10.92	10.74	10.92	0.28	2.63	20621.0	224162.26	36
2019-10-03	10.64	10.64	10.64	10.64	-0.08	-0.75	5681.0	60588.16	15
2019-10-02	10.72	10.72	10.72	10.72	-0.1	-0.92	14066.0	150799.52	32
2019-10-01	10.8	10.82	10.8	10.82	0.02	0.19	34805.0	376412.98	32
2019-09-30	10.96	10.96	10.8	10.8	0.0	0.0	32316.0	351945.04	60
2019-09-29	10.7	10.8	10.7	10.8	-0.02	-0.18	168696.0	1820928.54	80
2019-09-26	10.76	10.82	10.68	10.82	-0.06	-0.55	163537.0	1759599.78	85
2019-09-25	10.7	10.88	10.5	10.88	0.18	1.68	59555.0	634117.94	65
2019-09-24	10.6	10.72	10.6	10.7	0.02	0.19	49243.0	525274.66	86
2019-09-22	10.6	10.9	10.56	10.68	0.3	2.89	99956.0	1071904.42	145
2019-09-19	10.24	10.4	10.24	10.38	0.12	1.17	278744.0	2878180.3	63
2019-09-18	10.24	10.3	10.24	10.26	0.02	0.2	26541.0	272572.46	25
2019-09-17	10.2	10.32	10.2	10.24	-0.14	-1.35	17375.0	178019.32	28
2019-09-16	10.2	10.38	10.18	10.38	0.08	0.78	245076.0	2540396.08	69
2019-09-15	10.16	10.4	10.16	10.3	0.12	1.18	554287.0	5701039.36	197
2019-09-12	10.06	10.18	10.06	10.18	0.0	0.0	65757.0	664722.32	60
2019-09-11	10.16	10.2	10.06	10.18	0.14	1.39	66982.0	681053.68	60
2019-09-10	10.2	10.2	10.04	10.04	-0.06	-0.59	31111.0	313896.58	27
2019-09-09	10.1	10.1	10.1	10.1	-0.1	-0.98	16042.0	162393.86	30
2019-09-08	10.16	10.2	10.16	10.2	0.04	0.39	26398.0	268421.66	25
2019-09-05	10.12	10.16	10.1	10.16	0.06	0.59	29661.0	299845.68	36
2019-09-04	10.1	10.1	10.1	10.1	-0.12	-1.17	62516.0	631436.62	36
2019-09-03	10.1	10.22	10.1	10.22	0.12	1.19	30502.0	309996.98	33
2019-09-02	10.04	10.1	10.04	10.1	0.06	0.6	28839.0	290520.88	18
2019-09-01	10.04	10.06	10.02	10.04	-0.04	-0.4	60121.0	603171.96	52
2019-08-29	10.08	10.08	10.04	10.08	0.04	0.4	11608.0	116870.36	32
2019-08-28	10.02	10.08	10.02	10.04	0.02	0.2	19595.0	196864.44	29
2019-08-27	10.02	10.08	10.02	10.02	0.0	0.0	21677.0	217452.48	39
2019-08-26	10.02	10.02	10.02	10.02	-0.02	-0.2	11345.0	113871.48	23
2019-08-25	10.08	10.14	10.0	10.04	-0.02	-0.2	54739.0	549295.54	65
2019-08-22	10.06	10.06	10.06	10.06	-0.02	-0.2	11115.0	111820.6	29
2019-08-21	10.1	10.1	10.04	10.08	-0.02	-0.2	24732.0	249095.92	32
2019-08-20	10.04	10.1	10.04	10.1	0.0	0.0	12897.0	129878.8	38
2019-08-19	10.1	10.22	10.0	10.1	0.0	0.0	74798.0	757070.44	152
2019-08-18	10.06	10.1	10.06	10.1	0.06	0.6	28223.0	284497.96	26
2019-08-08	10.1	10.1	10.04	10.04	-0.1	-0.99	19401.0	195518.52	33
2019-08-07	10.14	10.14	10.14	10.14	0.0	0.0	36032.0	365324.54	24
2019-08-06	10.1	10.14	10.1	10.14	0.08	0.8	24934.0	252531.96	23
2019-08-05	10.06	10.06	10.06	10.06	-0.06	-0.59	4396.0	44297.7	22
2019-08-04	10.14	10.2	10.12	10.12	0.0	0.0	15671.0	158673.74	41
2019-08-01	10.18	10.18	10.12	10.12	0.0	0.0	13380.0	135681.48	30
2019-07-31	10.12	10.12	10.12	10.12	0.0	0.0	20067.0	203232.64	30
2019-07-30	10.16	10.2	10.12	10.12	0.02	0.2	21387.0	217153.82	49
2019-07-29	10.1	10.1	10.1	10.1	0.0	0.0	15155.0	153148.66	26
2019-07-28				10.1	0.0	0.0	3842.0	38890.06	25
2019-07-25	10.12	10.14	10.1	10.1	0.0	0.0	330666.0	3348537.32	34
2019-07-24	10.12	10.16	10.1	10.1	-0.02	-0.2	14151.0	143379.16	24
2019-07-23	10.1	10.18	10.1	10.12	-0.06	-0.59	30283.0	306120.96	25
2019-07-22	10.18	10.18	10.18	10.18	0.08	0.79	24299.0	247123.54	17
2019-07-21	10.12	10.12	10.08	10.1	-0.06	-0.59	68466.0	692349.78	37
2019-07-18	10.16	10.16	10.14	10.16	0.0	0.0	17919.0	181993.62	24
2019-07-17	10.14	10.22	10.14	10.16	-0.02	-0.2	31540.0	321033.78	48
2019-07-16	10.16	10.2	10.16	10.18	0.02	0.2	18169.0	184810.84	24
2019-07-15	10.18	10.18	10.16	10.16	-0.04	-0.39	16660.0	169526.22	19
2019-07-14	10.2	10.2	10.16	10.2	0.0	0.0	21238.0	216539.22	33
2019-07-11	10.2	10.2	10.16	10.2	-0.12	-1.16	92890.0	946401.32	105
2019-07-10	10.34	10.34	10.32	10.32	0.0	0.0	119148.0	1231303.54	84
2019-07-09	10.3	10.32	10.3	10.32	0.02	0.19	307178.0	3168097.1	53
2019-07-08	10.18	10.3	10.18	10.3	0.12	1.18	402223.0	4126173.92	78
2019-07-07	10.24	10.24	10.18	10.18	-0.06	-0.59	62111.0	634767.24	49
2019-07-04	10.24	10.24	10.24	10.24	0.06	0.59	7689.0	78657.36	15
2019-07-03	10.18	10.18	10.18	10.18	-0.02	-0.2	6077.0	61878.66	15
2019-07-02	10.28	10.3	10.2	10.2	-0.02	-0.2	152789.0	1562397.86	30
2019-07-01				10.22	0.0	0.0	2757.0	28224.42	15
2019-06-30	10.18	10.22	10.16	10.22	0.0	0.0	19307.0	196775.56	38
2019-06-27	10.24	10.3	10.18	10.22	-0.02	-0.2	100893.0	1035459.66	64
2019-06-26	10.16	10.3	10.12	10.24	0.08	0.79	116176.0	1189943.02	75
2019-06-25	10.18	10.22	10.16	10.16	0.08	0.79	18416.0	187602.98	47
2019-06-24	10.16	10.16	10.08	10.08	-0.1	-0.98	35166.0	355683.54	43
2019-06-23	10.16	10.3	10.16	10.18	0.02	0.2	70915.0	725366.16	74
2019-06-20	10.3	10.38	10.16	10.16	-0.14	-1.36	84126.0	867104.2	53
2019-06-19	10.24	10.32	10.24	10.3	0.12	1.18	83344.0	857870.16	70
2019-06-18	10.24	10.3	10.12	10.18	0.02	0.2	48969.0	499210.82	75
2019-06-17	10.1	10.2	10.1	10.16	0.06	0.59	50635.0	514221.0	61
2019-06-16	10.0	10.1	10.0	10.1	0.1	1.0	25011.0	251170.18	38
2019-06-13	10.0	10.1	9.96	10.0	-0.02	-0.2	92795.0	932114.72	111
2019-06-12	10.0	10.02	10.0	10.02	0.0	0.0	31807.0	318143.92	34
2019-06-11	10.0	10.02	10.0	10.02	0.02	0.2	33374.0	333973.02	50
2019-06-10	10.0	10.0	10.0	10.0	-0.02	-0.2	12682.0	126624.77	31
2019-06-09	10.02	10.02	10.02	10.02	0.12	1.21	9967.0	99746.87	38
2019-05-30				9.9	0.0	0.0	5336.0	52862.55	33
2019-05-29	9.9	9.9	9.9	9.9	0.05	0.51	12272.0	121548.54	16
2019-05-28	9.85	9.85	9.85	9.85	0.06	0.61	10063.0	99187.02	28
2019-05-27	9.9	9.9	9.79	9.79	-0.1	-1.01	20831.0	205016.22	85
2019-05-26	10.02	10.08	9.89	9.89	-0.11	-1.1	142295.0	1420075.35	115
2019-05-23	9.95	10.0	9.81	10.0	0.15	1.52	70696.0	700706.25	61
2019-05-22	9.85	10.0	9.83	9.85	0.15	1.55	35221.0	349687.51	51
2019-05-21				9.7	0.0	0.0	3347.0	32611.81	13
2019-05-20	9.7	9.7	9.7	9.7	-0.05	-0.51	20406.0	197948.81	29
2019-05-19	9.75	9.75	9.75	9.75	0.05	0.52	14043.0	137094.22	26
2019-05-16	9.7	9.7	9.7	9.7	0.03	0.31	16898.0	164037.93	32
2019-05-15	9.64	9.77	9.64	9.67	0.07	0.73	26855.0	260683.91	71
2019-05-14	9.8	9.95	9.42	9.6	-0.26	-2.64	43542.0	422434.34	110
2019-05-13	9.86	9.88	9.86	9.86	-0.09	-0.9	25729.0	253901.11	89
2019-05-12	9.97	9.97	9.93	9.95	-0.07	-0.7	33200.0	330240.34	77
2019-05-09	9.99	10.02	9.98	10.02	0.03	0.3	164415.0	1646737.58	42
2019-05-08	10.0	10.0	9.99	9.99	0.02	0.2	24936.0	249299.83	30
2019-05-07	9.97	9.98	9.97	9.97	-0.01	-0.1	38758.0	386477.85	37
2019-05-06	9.98	9.98	9.98	9.98	-0.01	-0.1	21410.0	213657.15	51
2019-05-05	10.0	10.0	9.98	9.99	-0.03	-0.3	32405.0	323660.67	81
2019-05-02	10.02	10.02	10.0	10.02	0.0	0.0	49235.0	492852.7	38
2019-05-01	10.02	10.02	10.02	10.02	0.02	0.2	9993.0	100086.98	22
2019-04-30	10.0	10.02	10.0	10.0	0.0	0.0	85516.0	855709.6	95
2019-04-29	10.04	10.04	10.0	10.0	-0.04	-0.4	74809.0	749406.88	89
2019-04-28	10.1	10.1	10.04	10.04	0.02	0.2	52804.0	532052.78	48
2019-04-25	10.02	10.02	10.02	10.02	0.02	0.2	30327.0	303901.5	27
2019-04-24	10.02	10.02	10.0	10.0	-0.02	-0.2	25371.0	254153.14	32
2019-04-23	10.0	10.08	10.0	10.02	0.0	0.0	27872.0	279648.74	48
2019-04-22	10.04	10.04	10.0	10.02	-0.02	-0.2	69737.0	698596.5	52
2019-04-21	10.04	10.06	10.04	10.04	0.0	0.0	23693.0	237917.44	26
2019-04-18	10.04	10.06	10.04	10.04	-0.06	-0.59	21666.0	217619.28	28
2019-04-17	10.04	10.1	10.02	10.1	0.04	0.4	41813.0	420366.64	47
2019-04-16	10.06	10.1	10.06	10.06	-0.02	-0.2	56489.0	569656.24	45
2019-04-15	10.06	10.12	10.02	10.08	-0.04	-0.4	642113.0	6487205.58	123
2019-04-14	10.1	10.16	10.1	10.12	0.0	0.0	72309.0	731540.04	48
2019-04-11	10.1	10.12	10.08	10.12	0.04	0.4	90662.0	916215.48	48
2019-04-10	10.08	10.08	10.08	10.08	-0.04	-0.4	8867.0	89362.82	31
2019-04-09	10.1	10.12	10.06	10.12	0.0	0.0	212757.0	2147951.16	62
2019-04-08	10.2	10.2	10.1	10.12	-0.08	-0.78	106933.0	1082946.14	102
2019-04-07	10.3	10.42	10.14	10.2	0.0	0.0	225179.0	2311512.66	196
2019-04-04	10.04	10.7	10.04	10.2	0.16	1.59	824805.0	8507791.7	470
2019-04-03	10.04	10.04	10.04	10.04	0.0	0.0	29413.0	295373.44	43
2019-04-02	10.1	10.1	10.04	10.04	-0.02	-0.2	62438.0	629112.1	47
2019-04-01				10.06	0.0	0.0	0.0	0.0	0
2019-03-31	10.04	10.1	10.04	10.06	0.0	0.0	40300.0	405692.56	47
2019-03-28	10.1	10.14	10.06	10.06	-0.04	-0.4	58123.0	587200.7	66
2019-03-27	10.06	10.1	10.04	10.1	0.04	0.4	34007.0	342588.26	46
2019-03-26	10.04	10.06	10.04	10.06	-0.02	-0.2	50158.0	503827.42	40
2019-03-25	10.06	10.08	10.04	10.08	0.02	0.2	51370.0	516417.04	61
2019-03-24	10.06	10.08	10.06	10.06	-0.02	-0.2	36555.0	368194.7	50
2019-03-21	10.08	10.1	10.08	10.08	-0.06	-0.59	35436.0	357423.8	42
2019-03-20	10.14	10.14	10.14	10.14	0.06	0.6	32334.0	327751.18	39
2019-03-19	10.1	10.12	10.04	10.08	-0.08	-0.79	86276.0	869579.42	83
2019-03-18	10.12	10.16	10.06	10.16	0.06	0.59	82776.0	837494.0	57
2019-03-17	10.1	10.16	10.1	10.1	-0.04	-0.39	74376.0	752382.2	75
2019-03-14	10.1	10.14	10.08	10.14	0.04	0.4	74496.0	752335.86	76
2019-03-13	10.12	10.16	10.08	10.1	-0.06	-0.59	77311.0	781987.84	63
2019-03-12	10.28	10.28	10.1	10.16	0.08	0.79	182289.0	1850133.16	102
2019-03-11	10.14	10.3	10.08	10.08	0.02	0.2	324137.0	3296146.34	273
2019-03-10	10.2	10.24	10.06	10.06	-0.06	-0.59	306715.0	3106575.64	229
2019-03-07	10.08	10.34	10.06	10.12	0.06	0.6	823456.0	8428466.64	712
2019-03-06	10.08	10.12	10.0	10.06	0.04	0.4	273099.0	2742942.4	131
2019-03-05	10.02	10.04	10.0	10.02	0.02	0.2	117164.0	1173667.56	133
2019-03-04	10.08	10.08	10.0	10.0	-0.06	-0.6	52125.0	522702.7	117
2019-03-03	10.08	10.08	10.0	10.06	-0.04	-0.4	92561.0	928440.34	140
2019-02-28	10.1	10.1	10.1	10.1	-0.02	-0.2	16744.0	169034.96	47
2019-02-27				10.12	0.0	0.0	3571.0	36186.28	27
2019-02-26	10.08	10.14	10.08	10.12	-0.02	-0.2	28974.0	292526.56	30
2019-02-25	10.12	10.14	10.08	10.14	0.04	0.4	89866.0	908078.36	68
2019-02-24	10.12	10.12	10.1	10.1	0.0	0.0	23003.0	232610.74	40
2019-02-21	10.18	10.18	10.1	10.1	-0.08	-0.79	86503.0	874766.4	49
2019-02-20	10.18	10.18	10.18	10.18	0.04	0.39	2943.0	29941.34	16
2019-02-19	10.2	10.2	10.14	10.14	-0.06	-0.59	17474.0	177722.08	31
2019-02-18	10.14	10.2	10.14	10.2	0.0	0.0	37042.0	376026.14	51
2019-02-17	10.2	10.24	10.18	10.2	0.06	0.59	41709.0	425827.72	52
2019-02-14	10.16	10.16	10.12	10.14	-0.02	-0.2	51946.0	526820.88	69
2019-02-13	10.24	10.28	10.16	10.16	-0.12	-1.17	53922.0	549810.44	61
2019-02-12	10.26	10.4	10.18	10.28	0.02	0.19	220518.0	2267567.74	171
2019-02-11	10.26	10.26	10.26	10.26	0.08	0.79	8030.0	82217.86	22
2019-02-10	10.18	10.32	10.14	10.18	0.04	0.39	114719.0	1171763.02	107
2019-02-07	10.14	10.14	10.14	10.14	-0.02	-0.2	8527.0	86510.42	20
2019-02-06	10.2	10.2	10.1	10.16	0.0	0.0	75125.0	761093.84	68
2019-02-05	10.16	10.16	10.16	10.16	0.04	0.4	32439.0	329581.72	42
2019-02-04	10.18	10.2	10.12	10.12	-0.08	-0.78	74677.0	758402.52	51
2019-02-03	10.22	10.22	10.2	10.2	0.0	0.0	21808.0	222566.24	32
2019-01-31	10.28	10.28	10.18	10.2	-0.02	-0.2	41272.0	422097.36	56
2019-01-30	10.26	10.26	10.22	10.22	-0.06	-0.58	32714.0	335079.68	46
2019-01-29	10.14	10.28	10.14	10.28	0.12	1.18	59780.0	610437.68	65
2019-01-28	10.16	10.22	10.16	10.16	0.02	0.2	57993.0	590871.66	72
2019-01-27	10.14	10.16	10.14	10.14	-0.06	-0.59	47325.0	480534.98	68
2019-01-24	10.16	10.2	10.16	10.2	0.02	0.2	29210.0	297289.86	54
2019-01-23	10.18	10.2	10.18	10.18	0.02	0.2	22543.0	229642.12	36
2019-01-22	10.16	10.2	10.16	10.16	-0.06	-0.59	40835.0	415374.64	51
2019-01-21	10.24	10.24	10.2	10.22	0.04	0.39	34662.0	354099.52	42
2019-01-20	10.3	10.3	10.16	10.18	-0.08	-0.78	76275.0	777851.14	69
2019-01-17	10.24	10.26	10.24	10.26	0.0	0.0	49929.0	511946.68	43
2019-01-16	10.28	10.34	10.26	10.26	-0.16	-1.54	98537.0	1014272.56	101
2019-01-15	10.4	10.42	10.3	10.42	0.02	0.19	47669.0	492904.5	97
2019-01-14	10.3	10.4	10.3	10.4	0.1	0.97	90978.0	942240.6	58
2019-01-13	10.42	10.42	10.28	10.3	0.06	0.59	60425.0	625520.38	76
2019-01-10	10.32	10.32	10.24	10.24	-0.1	-0.97	54395.0	558726.18	61
2019-01-09	10.32	10.46	10.32	10.34	0.08	0.78	106770.0	1108538.24	132
2019-01-08	10.26	10.3	10.24	10.26	0.02	0.2	28123.0	288732.56	50
2019-01-07	10.24	10.24	10.24	10.24	-0.02	-0.19	16988.0	174170.42	34
2019-01-06	10.3	10.3	10.24	10.26	-0.06	-0.58	50330.0	516833.38	61
2019-01-03	10.28	10.32	10.28	10.32	0.1	0.98	49579.0	510605.82	24
2019-01-02	10.26	10.26	10.22	10.22	-0.04	-0.39	32486.0	333156.78	49
2019-01-01	10.3	10.34	10.26	10.26	0.02	0.2	39463.0	405893.04	54
2018-12-31	10.3	10.3	10.24	10.24	-0.06	-0.58	24792.0	254990.5	37
2018-12-30	10.3	10.42	10.3	10.3	0.08	0.78	163534.0	1691841.3	185
2018-12-27	10.24	10.3	10.2	10.22	0.02	0.2	57984.0	593834.54	87
2018-12-26	10.26	10.26	10.2	10.2	-0.06	-0.58	82820.0	847507.64	98
2018-12-25	10.26	10.26	10.26	10.26	-0.06	-0.58	28811.0	295528.46	54
2018-12-24	10.3	10.38	10.28	10.32	0.08	0.78	34237.0	353028.76	42
2018-12-23	10.28	10.38	10.24	10.24	-0.04	-0.39	51768.0	533245.74	70
2018-12-20	10.3	10.34	10.28	10.28	-0.08	-0.77	52512.0	541190.9	70
2018-12-19	10.44	10.44	10.36	10.36	-0.08	-0.77	38888.0	404307.32	62
2018-12-18	10.4	10.66	10.38	10.44	-0.04	-0.38	324403.0	3414799.32	249
2018-12-17	10.38	10.48	10.38	10.48	0.1	0.96	96957.0	1010181.52	90
2018-12-16	10.46	10.46	10.36	10.38	-0.1	-0.95	91496.0	951824.3	114
2018-12-13	10.46	10.48	10.46	10.48	0.02	0.19	31005.0	324461.48	51
2018-12-12	10.44	10.46	10.42	10.46	0.02	0.19	58724.0	613395.56	85
2018-12-11	10.5	10.5	10.44	10.44	-0.04	-0.38	82371.0	862201.42	89
2018-12-10	10.5	10.56	10.44	10.48	0.06	0.58	81971.0	860890.72	85
2018-12-09	10.48	10.48	10.42	10.42	-0.04	-0.38	28004.0	293056.28	64
2018-12-06	10.48	10.48	10.46	10.46	-0.04	-0.38	28413.0	297642.58	54
2018-12-05	10.5	10.52	10.5	10.5	-0.04	-0.38	61791.0	648921.6	72
2018-12-04	10.6	10.6	10.52	10.54	-0.06	-0.57	61703.0	651329.0	73
2018-12-03	10.56	10.86	10.56	10.6	0.1	0.95	566511.0	6065114.18	442
2018-12-02	10.5	10.56	10.48	10.5	0.02	0.19	144563.0	1520247.26	123
2018-11-29	10.5	10.7	10.48	10.48	-0.02	-0.19	270021.0	2853451.06	216
2018-11-28	10.52	10.54	10.4	10.5	0.02	0.19	184601.0	1933296.86	164
2018-11-27	10.44	10.58	10.4	10.48	0.06	0.58	216879.0	2269536.5	233
2018-11-26	10.48	10.48	10.42	10.42	-0.08	-0.76	50396.0	527329.18	54
2018-11-25	10.42	10.52	10.4	10.5	0.0	0.0	48826.0	511475.16	93
2018-11-22	10.5	10.62	10.5	10.5	0.0	0.0	163886.0	1727699.18	210
2018-11-21	10.56	10.58	10.48	10.5	0.08	0.77	80023.0	842186.9	78
2018-11-20	10.5	10.72	10.42	10.42	-0.1	-0.95	350579.0	3711061.58	326
2018-11-19	10.6	10.62	10.5	10.52	-0.06	-0.57	115981.0	1223564.84	176
2018-11-18	10.9	10.92	10.58	10.58	-0.22	-2.04	184523.0	1977474.1	260
2018-11-15	10.94	10.96	10.78	10.8	0.0	0.0	204323.0	2221833.52	205
2018-11-14	10.68	11.0	10.62	10.8	0.0	0.0	486754.0	5267782.78	395
2018-11-13	10.5	11.08	10.46	10.8	0.28	2.66	1382714.0	14976963.14	867
2018-11-12	10.36	10.8	10.34	10.52	0.14	1.35	820940.0	8716591.28	622
2018-11-11	10.52	10.52	10.28	10.38	-0.18	-1.7	175249.0	1823504.38	207
2018-11-08	10.74	10.74	10.56	10.56	-0.16	-1.49	237142.0	2530450.6	160
2018-11-07	10.7	10.84	10.68	10.72	0.02	0.19	209039.0	2249496.84	231
2018-11-06	10.8	11.02	10.6	10.7	-0.1	-0.93	652656.0	7033906.66	531
2018-11-05	10.5	11.32	10.48	10.8	0.32	3.05	2487768.0	27494225.22	1727
2018-11-04	10.56	10.78	10.46	10.48	0.02	0.19	547220.0	5822022.56	401
2018-11-01	10.5	10.6	10.46	10.46	-0.02	-0.19	255399.0	2682545.7	241
2018-10-31	10.44	10.74	10.44	10.48	0.0	0.0	683896.0	7238993.96	437
2018-10-30	10.5	10.7	10.46	10.48	0.04	0.38	187421.0	1977831.12	221
2018-10-29	10.44	10.68	10.44	10.44	0.0	0.0	266616.0	2805130.8	261
2018-10-28	10.28	10.44	10.28	10.44	0.16	1.56	72661.0	754180.0	63
2018-10-25	10.38	10.72	10.28	10.28	-0.08	-0.77	297631.0	3118907.74	221
2018-10-24	10.4	10.5	10.36	10.36	-0.08	-0.77	74646.0	778476.12	62
2018-10-23	10.36	10.48	10.36	10.44	0.24	2.35	32036.0	334249.92	34
2018-10-22	10.36	10.36	10.2	10.2	-0.3	-2.86	31065.0	318282.8	58
2018-10-21	10.1	10.54	10.1	10.5	0.16	1.55	192328.0	1992436.98	84
2018-10-18	10.46	10.58	10.3	10.34	-0.08	-0.77	182290.0	1905365.96	81
2018-10-17	10.4	10.42	10.28	10.42	0.16	1.56	84867.0	879912.54	57
2018-10-16	10.5	10.6	10.04	10.26	-0.24	-2.29	332902.0	3420632.94	152
2018-10-15	10.1	10.5	10.0	10.5	0.5	5.0	307831.0	3128949.36	145
2018-10-14	10.06	10.1	10.0	10.0	-0.1	-0.99	221154.0	2219701.24	159
2018-10-11	10.1	10.2	10.0	10.1	-0.16	-1.56	309182.0	3107222.0	184
2018-10-10	10.34	10.36	10.24	10.26	-0.12	-1.16	66800.0	687984.2	87
2018-10-09	10.34	10.4	10.34	10.38	-0.02	-0.19	40361.0	419120.08	46
2018-10-08	10.4	10.4	10.36	10.4	-0.02	-0.19	99794.0	1036794.94	63
2018-10-07	10.44	10.44	10.34	10.42	-0.08	-0.76	126190.0	1312680.14	87
2018-10-04	10.62	10.66	10.42	10.5	0.0	0.0	175922.0	1856084.26	135
2018-10-03	10.52	10.52	10.48	10.5	0.1	0.96	111995.0	1176190.98	106
2018-10-02	10.76	10.76	10.4	10.4	-0.24	-2.26	107393.0	1136459.1	108
2018-10-01	10.74	10.82	10.64	10.64	-0.08	-0.75	161216.0	1732721.7	128
2018-09-30	10.7	10.86	10.62	10.72	0.22	2.1	173806.0	1866381.48	171
2018-09-27	10.5	10.5	10.5	10.5	-0.1	-0.94	33057.0	347531.32	50
2018-09-26	10.6	10.64	10.52	10.6	0.02	0.19	58092.0	612769.76	62
2018-09-25	10.5	10.88	10.5	10.58	-0.06	-0.56	128125.0	1368020.8	135
2018-09-20	10.6	10.66	10.54	10.64	0.16	1.53	93436.0	990622.42	99
2018-09-19	10.5	10.5	10.48	10.48	-0.02	-0.19	21136.0	221912.14	38
2018-09-18	10.48	10.5	10.48	10.5	0.0	0.0	28914.0	303783.76	59
2018-09-17	10.5	10.5	10.38	10.5	0.02	0.19	33126.0	346429.58	54
2018-09-16	10.3	10.58	10.3	10.48	0.16	1.55	133662.0	1403240.0	99
2018-09-13	10.6	10.7	10.3	10.32	0.02	0.19	111717.0	1176037.94	153
2018-09-12	10.3	10.3	10.3	10.3	-0.1	-0.96	15912.0	163900.9	33
2018-09-11	10.4	10.42	10.4	10.4	-0.12	-1.14	39704.0	413425.26	40
2018-09-10	10.32	10.54	10.32	10.52	0.16	1.54	73663.0	770066.3	81
2018-09-09	10.2	10.58	10.2	10.36	0.18	1.77	263546.0	2757523.04	260
2018-09-06	10.02	10.18	10.0	10.18	0.18	1.8	142314.0	1429725.12	169
2018-09-05	10.3	10.4	10.0	10.0	-0.36	-3.47	177907.0	1822211.46	157
2018-09-04	10.48	10.48	10.3	10.36	0.06	0.58	97046.0	1006975.72	109
2018-09-03	10.48	10.58	10.2	10.3	-0.1	-0.96	185824.0	1923784.92	276
2018-09-02	10.56	10.9	10.36	10.4	-0.18	-1.7	476715.0	5082634.22	440
2018-08-30	11.1	11.1	10.42	10.58	-0.46	-4.17	760817.0	8102669.62	803
2018-08-29	10.4	11.3	10.4	11.04	0.66	6.36	1190896.0	13098784.96	935
2018-08-28	10.4	10.42	10.38	10.38	-0.06	-0.57	67785.0	704107.18	80
2018-08-27	10.34	10.58	10.34	10.44	0.1	0.97	285934.0	2990104.22	323
2018-08-26	10.26	10.36	10.26	10.34	0.04	0.39	91001.0	939047.14	87
2018-08-16	10.28	10.32	10.28	10.3	0.04	0.39	107119.0	1102829.5	119
2018-08-15	10.28	10.6	10.26	10.26	0.1	0.98	342743.0	3565296.0	456
2018-08-14	10.16	10.4	10.04	10.16	0.16	1.6	372705.0	3805645.8	525
2018-08-13	10.04	10.08	10.0	10.0	-0.06	-0.6	117397.0	1179199.86	130
2018-08-12	10.1	10.26	10.0	10.06	-0.08	-0.79	69439.0	700406.31	147
2018-08-09	10.1	10.2	10.1	10.14	-0.04	-0.39	158418.0	1604318.42	152
2018-08-08	10.18	10.24	10.1	10.18	-0.02	-0.2	83327.0	849675.28	90
2018-08-07	10.32	10.32	10.14	10.2	-0.14	-1.35	140247.0	1436807.76	241
2018-08-06	10.46	10.48	10.3	10.34	-0.12	-1.15	70124.0	730692.54	124
2018-08-05	10.6	10.6	10.46	10.46	-0.02	-0.19	44599.0	469822.46	96
2018-08-02	10.82	10.82	10.44	10.48	-0.28	-2.6	186603.0	1974737.46	274
2018-08-01	10.78	10.84	10.76	10.76	-0.04	-0.37	33160.0	358198.4	51
2018-07-31	10.8	10.86	10.78	10.8	0.0	0.0	96547.0	1043055.94	149
2018-07-30	10.86	10.86	10.76	10.8	-0.14	-1.28	89497.0	966735.18	140
2018-07-29	10.96	10.98	10.8	10.94	-0.02	-0.18	141544.0	1539496.6	105
2018-07-26	11.0	11.08	10.96	10.96	-0.2	-1.79	109371.0	1204562.36	107
2018-07-25	11.0	11.16	10.96	11.16	0.1	0.9	48058.0	530043.66	91
2018-07-24	11.2	11.2	11.02	11.06	-0.14	-1.25	99388.0	1102868.02	117
2018-07-23	11.4	11.4	11.2	11.2	-0.24	-2.1	129638.0	1460930.46	136
2018-07-22	11.34	11.54	11.3	11.44	0.24	2.14	416451.0	4756856.96	370
2018-07-19	11.22	11.42	11.12	11.2	-0.06	-0.53	111047.0	1251932.54	181
2018-07-18	11.36	11.36	11.26	11.26	-0.14	-1.23	169019.0	1908738.9	202
2018-07-17	11.36	11.8	11.3	11.4	0.08	0.71	1002862.0	11564764.76	777
2018-07-16	11.1	11.48	11.1	11.32	0.24	2.17	424217.0	4794649.2	428
2018-07-15	11.08	11.14	11.06	11.08	-0.02	-0.18	44905.0	497988.78	62
2018-07-12	11.06	11.1	11.06	11.1	0.08	0.73	45948.0	509070.96	82
2018-07-11	11.06	11.14	11.0	11.02	-0.08	-0.72	114778.0	1267707.2	183
2018-07-10	11.1	11.24	11.0	11.1	-0.04	-0.36	144238.0	1606094.84	127
2018-07-09	11.22	11.22	11.06	11.14	0.0	0.0	148723.0	1653652.86	126
2018-07-08	11.3	11.32	11.14	11.14	-0.1	-0.89	147962.0	1657513.02	157
2018-07-05	11.16	11.36	11.12	11.24	0.08	0.72	269704.0	3026052.86	312
2018-07-04	11.1	11.4	11.06	11.16	0.06	0.54	465085.0	5222823.62	408
2018-07-03	11.22	11.58	11.06	11.1	-0.08	-0.72	1001406.0	11321356.62	780
2018-07-02	11.78	11.78	11.14	11.18	-0.62	-5.25	1676000.0	19134186.74	1234
2018-07-01	10.88	11.88	10.88	11.8	1.0	9.26	2331031.0	27081870.26	1034
2018-06-28	10.72	10.9	10.72	10.8	0.02	0.19	79758.0	862028.9	114
2018-06-27	10.78	10.78	10.78	10.78	-0.02	-0.19	47932.0	516839.62	100
2018-06-26	10.8	10.9	10.76	10.8	0.0	0.0	64234.0	696905.7	92
2018-06-25	10.8	11.08	10.8	10.8	0.04	0.37	172067.0	1875116.04	185
2018-06-24	10.82	10.84	10.76	10.76	-0.04	-0.37	127614.0	1376753.84	82
2018-06-21	10.8	10.8	10.7	10.8	0.02	0.19	110379.0	1188120.14	99
2018-06-20	10.74	10.9	10.72	10.78	-0.02	-0.19	43435.0	470046.1	70
2018-06-12	10.74	10.86	10.74	10.8	0.1	0.93	58300.0	628042.04	72
2018-06-11	10.76	10.76	10.7	10.7	-0.14	-1.29	16468.0	176948.24	30
2018-06-10	10.82	10.94	10.82	10.84	0.1	0.93	87641.0	950397.7	110
2018-06-07	10.74	10.86	10.74	10.74	-0.06	-0.56	29663.0	319957.58	61
2018-06-06	10.82	10.84	10.8	10.8	0.1	0.93	23581.0	254802.1	43
2018-06-05	10.7	10.74	10.7	10.7	0.0	0.0	38804.0	415799.06	52
2018-06-04	10.7	10.7	10.7	10.7	0.0	0.0	17123.0	182962.44	37
2018-06-03	10.7	10.72	10.7	10.7	0.0	0.0	44752.0	479121.4	53
2018-05-31	10.68	10.74	10.64	10.7	0.0	0.0	56672.0	605741.56	71
2018-05-30	10.72	10.72	10.6	10.7	-0.1	-0.93	85165.0	907162.16	139
2018-05-29	10.7	10.98	10.7	10.8	0.1	0.93	106327.0	1153867.88	113
2018-05-28	10.8	10.8	10.5	10.7	-0.1	-0.93	114172.0	1216007.48	110
2018-05-27	10.86	10.9	10.8	10.8	-0.02	-0.18	54089.0	586122.28	60
2018-05-24	10.86	11.14	10.82	10.84	0.0	0.0	203984.0	2236807.56	208
2018-05-23	10.94	10.94	10.82	10.84	-0.02	-0.18	56306.0	611984.74	56
2018-05-22	10.84	10.98	10.8	10.86	0.03	0.28	188141.0	2052212.38	92
2018-05-21	10.8	10.96	10.8	10.83	-0.14	-1.28	84638.0	918083.02	67
2018-05-20	10.8	11.0	10.76	10.97	0.22	2.05	149902.0	1631491.38	127
2018-05-17	10.72	10.84	10.72	10.75	-0.13	-1.19	97067.0	1048106.98	113
2018-05-16	11.12	11.2	10.8	10.88	-0.2	-1.81	181799.0	1991076.06	211
2018-05-15	10.98	11.6	10.98	11.08	0.11	1.0	982687.0	11109623.3	848
2018-05-14	10.88	11.04	10.88	10.97	0.06	0.55	183694.0	2007788.42	117
2018-05-13	11.0	11.22	10.92	10.91	-0.08	-0.73	189106.0	2088760.38	155
2018-05-10	10.84	11.3	10.7	10.99	0.29	2.71	927943.0	10246600.14	604
2018-05-09	10.54	10.9	10.54	10.7	0.1	0.94	173038.0	1849082.62	162
2018-05-08	10.78	10.78	10.54	10.6	-0.09	-0.84	301949.0	3200609.1	270
2018-05-07	10.52	10.8	10.52	10.69	0.11	1.04	181457.0	1934868.96	178
2018-05-06	10.7	10.9	10.4	10.58	-0.08	-0.75	230603.0	2466830.04	294
2018-05-03	10.66	11.3	10.4	10.66	0.15	1.43	713167.0	7813296.58	681
2018-05-02	10.62	10.72	10.5	10.51	-0.17	-1.59	72429.0	766553.2	124
2018-05-01	10.76	10.76	10.64	10.68	-0.09	-0.84	111692.0	1192805.96	117
2018-04-30	11.0	11.0	10.7	10.77	-0.2	-1.82	130765.0	1416035.82	139
2018-04-29	11.04	11.08	10.88	10.97	0.01	0.09	314928.0	3459609.7	237
2018-04-26	10.5	11.24	10.5	10.96	0.6	5.79	1109286.0	12187705.82	876
2018-04-25	10.36	10.42	10.34	10.36	-0.04	-0.38	54875.0	569334.92	81
2018-04-24	10.42	10.46	10.38	10.4	-0.04	-0.38	136948.0	1425058.76	144
2018-04-23	10.46	10.52	10.4	10.44	-0.05	-0.48	145856.0	1523583.48	237
2018-04-22	10.5	10.56	10.42	10.49	-0.1	-0.94	168246.0	1766523.28	130
2018-04-19	10.62	10.68	10.5	10.59	-0.07	-0.66	88526.0	938514.56	127
2018-04-18	10.72	10.78	10.64	10.66	0.03	0.28	209957.0	2247950.96	171
2018-04-17	10.44	10.88	10.44	10.63	0.21	2.02	526085.0	5588123.5	470
2018-04-16	10.5	10.5	10.4	10.42	-0.02	-0.19	106758.0	1113972.92	127
2018-04-15	10.38	10.48	10.36	10.44	0.08	0.77	130013.0	1356828.38	90
2018-04-12	10.48	10.48	10.2	10.36	-0.04	-0.38	133042.0	1376444.08	190
2018-04-11	10.6	10.66	10.28	10.4	-0.2	-1.89	146207.0	1529806.6	199
2018-04-10	10.58	10.66	10.46	10.6	0.02	0.19	145533.0	1539109.82	155
2018-04-09	10.6	10.9	10.58	10.58	0.0	0.0	343436.0	3701671.78	370
2018-04-08	10.58	10.72	10.56	10.58	0.05	0.47	105519.0	1122106.84	113
2018-04-05	10.56	10.58	10.52	10.53	-0.01	-0.09	51890.0	547655.96	77
2018-04-04	10.64	10.64	10.54	10.54	-0.04	-0.38	239390.0	2529910.56	116
2018-04-03	10.7	10.7	10.52	10.58	-0.11	-1.03	115475.0	1226285.42	129
2018-04-02	10.66	10.74	10.64	10.69	0.02	0.19	163597.0	1747629.12	136
2018-04-01	10.62	10.7	10.56	10.67	0.0	0.0	263665.0	2800313.02	249
2018-03-29	10.8	10.8	10.66	10.67	-0.1	-0.93	259567.0	2777829.12	222
2018-03-28	10.88	10.94	10.7	10.77	-0.12	-1.1	382445.0	4142559.48	249
2018-03-27	11.08	11.12	10.8	10.89	-0.13	-1.18	460996.0	5041807.28	486
2018-03-26	11.4	11.8	11.0	11.02	-0.74	-6.29	1724054.0	19501452.14	1188
2018-03-25	10.8	11.8	10.8	11.76	1.02	9.5	1666632.0	19038041.76	879
2018-03-22	10.76	10.82	10.72	10.74	-0.02	-0.19	76048.0	817337.12	54
2018-03-21	10.76	10.8	10.76	10.76	-0.04	-0.37	58981.0	635772.9	53
2018-03-20	10.88	10.88	10.8	10.8	-0.12	-1.1	88443.0	957432.02	94
2018-03-19	10.94	10.96	10.86	10.92	0.05	0.46	70915.0	774022.74	83
2018-03-18	10.9	10.9	10.9	10.87	-0.03	-0.28	9810.0	106903.76	37
2018-03-15	10.94	10.94	10.82	10.9	-0.02	-0.18	65675.0	714282.68	71
2018-03-14	10.86	10.92	10.82	10.92	0.08	0.74	65024.0	707493.92	93
2018-03-13	10.96	10.96	10.82	10.84	-0.08	-0.73	93743.0	1019885.82	130
2018-03-12	11.0	11.0	10.92	10.92	-0.05	-0.46	55686.0	610206.14	84
2018-03-11	10.8	11.0	10.76	10.97	0.11	1.01	139510.0	1520462.74	137
2018-03-08	10.88	10.92	10.8	10.86	0.0	0.0	57548.0	625771.06	90
2018-03-07	10.88	10.88	10.8	10.86	0.0	0.0	35500.0	384871.92	38
2018-03-06	10.74	10.86	10.74	10.86	0.04	0.37	53177.0	575378.08	50
2018-03-05	10.84	10.86	10.7	10.82	-0.02	-0.18	86486.0	932892.76	59
2018-03-04	10.8	10.9	10.68	10.84	-0.1	-0.91	258454.0	2788358.14	201
2018-03-01	10.94	10.94	10.94	10.94	0.0	0.0	17665.0	193330.58	48
2018-02-28	10.96	10.96	10.94	10.94	-0.06	-0.55	30712.0	336356.14	67
2018-02-27	11.1	11.1	11.0	11.0	-0.09	-0.81	123378.0	1360341.04	96
2018-02-26	11.3	11.3	11.08	11.09	-0.16	-1.42	138409.0	1546198.72	120
2018-02-25	11.16	11.3	11.06	11.25	0.19	1.72	212062.0	2380705.1	170
2018-02-22	11.18	11.24	11.04	11.06	-0.14	-1.25	161716.0	1802474.36	60
2018-02-21	11.1	11.28	11.1	11.2	0.1	0.9	151671.0	1695336.24	70
2018-02-20	11.1	11.2	11.1	11.1	0.08	0.73	153665.0	1711676.06	120
2018-02-19	11.0	11.02	11.0	11.02	0.08	0.73	26063.0	286850.74	37
2018-02-18	11.06	11.06	10.94	10.94	-0.16	-1.44	54710.0	602039.9	115
2018-02-15	10.92	11.2	10.9	11.1	0.14	1.28	161198.0	1777589.3	169
2018-02-14	10.96	10.98	10.92	10.96	-0.03	-0.27	57662.0	631099.86	68
2018-02-13	11.24	11.3	10.9	10.99	-0.34	-3.0	116216.0	1291748.58	197
2018-02-12	10.72	11.42	10.72	11.33	0.69	6.48	291734.0	3265497.96	393
2018-02-11	10.86	10.86	10.64	10.64	-0.26	-2.39	61149.0	654607.14	81
2018-02-08	10.92	11.08	10.9	10.9	-0.05	-0.46	87485.0	958969.28	114
2018-02-07	11.0	11.0	10.9	10.95	0.03	0.27	109383.0	1200756.28	91
2018-02-06	10.96	11.08	10.66	10.92	-0.22	-1.97	132173.0	1447303.52	141
2018-02-05	11.34	11.34	11.08	11.14	-0.2	-1.76	100871.0	1134276.36	138
2018-02-04	11.3	11.42	11.3	11.34	-0.11	-0.96	70759.0	805246.76	71
2018-02-01	11.4	11.46	11.36	11.45	-0.01	-0.09	43745.0	499614.36	48
2018-01-31	11.56	11.58	11.44	11.46	-0.06	-0.52	67622.0	777096.2	79
2018-01-30	11.5	11.52	11.5	11.52	0.07	0.61	51428.0	591056.06	69
2018-01-29	11.64	11.64	11.42	11.45	-0.17	-1.46	117619.0	1355337.44	178
2018-01-28	11.68	11.68	11.62	11.62	-0.1	-0.85	86321.0	1006244.82	100
2018-01-25	11.76	11.76	11.68	11.72	-0.08	-0.68	27933.0	327489.02	67
2018-01-24	11.72	11.72	11.72	11.8	-0.08	-0.67	8668.0	102204.42	26
2018-01-23	11.86	11.94	11.12	11.88	-0.02	-0.17	90836.0	1070274.28	117
2018-01-22	11.96	11.98	11.9	11.9	-0.07	-0.58	124319.0	1483469.08	74
2018-01-21	11.92	11.98	11.92	11.97	-0.02	-0.17	32630.0	389956.46	42
2018-01-18	12.0	12.08	11.92	11.99	-0.15	-1.24	167449.0	2000347.34	96
2018-01-17	11.86	12.2	11.84	12.14	0.27	2.27	520003.0	6286233.04	337
2018-01-16	11.88	11.94	11.88	11.87	-0.03	-0.25	44179.0	525992.56	78
2018-01-15	11.98	12.1	11.88	11.9	-0.14	-1.16	161996.0	1932436.78	77
2018-01-14	11.92	12.06	11.92	12.04	0.1	0.84	183705.0	2210814.42	85
2018-01-11	11.98	12.02	11.9	11.94	-0.06	-0.5	81485.0	972799.24	100
2018-01-10	11.94	12.04	11.94	12.0	0.02	0.17	57848.0	693689.0	45
2018-01-09	12.0	12.02	11.98	11.98	-0.06	-0.5	101082.0	1212834.5	70
2018-01-08	12.16	12.16	12.04	12.04	-0.11	-0.91	89551.0	1081987.1	116
2018-01-07	12.1	12.2	12.1	12.15	0.07	0.58	73589.0	893835.24	98
2018-01-04	12.1	12.1	12.04	12.08	-0.02	-0.17	55272.0	667249.94	80
2018-01-03	12.02	12.12	12.02	12.1	0.0	0.0	53878.0	650577.68	74
2018-01-02	12.14	12.2	12.1	12.1	0.05	0.41	113708.0	1380874.46	99
2018-01-01	12.02	12.16	12.02	12.05	-0.04	-0.33	114916.0	1389520.14	97
2017-12-31	12.04	12.14	12.0	12.09	0.04	0.33	206800.0	2497673.88	194
2017-12-28	12.3	12.32	12.04	12.05	-0.03	-0.25	172599.0	2097734.14	200
2017-12-27	12.16	12.16	12.06	12.08	-0.04	-0.33	196969.0	2384534.64	134
2017-12-26	12.28	12.28	12.0	12.12	-0.08	-0.66	213768.0	2585336.72	278
2017-12-25	12.16	12.54	12.1	12.2	0.1	0.83	1113098.0	13727982.78	834
2017-12-24	12.0	12.42	11.98	12.1	0.1	0.83	703982.0	8610092.82	554
2017-12-21	11.98	12.06	11.94	12.0	0.0	0.0	235946.0	2827994.96	129
2017-12-20	12.04	12.04	11.9	12.0	0.02	0.17	206107.0	2472372.58	114
2017-12-19	12.12	12.16	11.9	11.98	-0.18	-1.48	279427.0	3357095.66	255
2017-12-18	12.02	12.36	11.98	12.16	0.16	1.33	723333.0	8795834.42	520
2017-12-17	11.9	12.02	11.9	12.0	0.01	0.08	81269.0	974034.68	75
2017-12-14	12.04	12.04	11.96	11.99	-0.03	-0.25	103915.0	1246240.34	83
2017-12-13	12.1	12.12	11.98	12.02	-0.1	-0.83	196747.0	2365227.88	188
2017-12-12	12.12	12.18	12.12	12.12	-0.07	-0.57	161507.0	1962979.04	155
2017-12-11	12.24	12.32	12.16	12.19	-0.04	-0.33	364385.0	4461069.44	316
2017-12-10	12.36	12.4	12.2	12.23	-0.2	-1.61	782308.0	9616201.28	475
2017-12-07	11.86	12.58	11.86	12.43	0.44	3.67	434139.0	5279370.36	290
2017-12-06	12.28	12.28	11.98	11.99	-0.2	-1.64	301093.0	3638171.72	282
2017-12-05	11.9	12.62	11.68	12.19	0.24	2.01	1017072.0	12492832.82	791
2017-12-04	11.5	12.56	11.42	11.95	0.52	4.55	1356971.0	16338735.8	754
2017-12-03	11.3	11.48	11.26	11.43	0.26	2.33	288581.0	3276349.16	215
2017-11-30	11.18	11.28	11.14	11.17	0.0	0.0	253482.0	2833594.12	179
2017-11-29	11.14	11.44	11.14	11.17	0.12	1.09	611963.0	6915908.66	464
2017-11-28	11.04	11.1	11.04	11.05	0.03	0.27	69143.0	765104.56	71
2017-11-27	11.08	11.14	10.94	11.02	-0.03	-0.27	225543.0	2497421.62	155
2017-11-26	10.96	11.1	10.96	11.05	0.1	0.91	201704.0	2226404.74	176
2017-11-23	10.94	10.98	10.9	10.95	0.07	0.64	150918.0	1652018.76	114
2017-11-22	10.8	10.96	10.8	10.88	0.08	0.74	141345.0	1540698.46	122
2017-11-21	10.8	10.8	10.5	10.8	-0.08	-0.74	126217.0	1344866.62	127
2017-11-20	11.04	11.04	10.88	10.88	-0.15	-1.36	138782.0	1519363.18	141
2017-11-19	11.04	11.14	10.98	11.03	-0.08	-0.72	174123.0	1924313.46	150
2017-11-16	11.16	11.4	11.0	11.11	-0.09	-0.8	507605.0	5683712.44	377
2017-11-15	11.24	11.36	11.14	11.2	0.01	0.09	295210.0	3317723.88	194
2017-11-14	11.14	11.24	11.14	11.19	0.06	0.54	76894.0	860821.54	86
2017-11-13	11.16	11.16	11.06	11.13	0.05	0.45	106310.0	1180991.68	79
2017-11-12	11.08	11.42	11.06	11.08	-0.01	-0.09	219510.0	2461632.44	159
2017-11-09	11.02	11.18	10.94	11.09	-0.01	-0.09	190910.0	2112959.28	157
2017-11-08	11.0	11.2	10.92	11.1	0.05	0.45	220856.0	2444331.3	199
2017-11-07	12.04	12.04	10.88	11.05	-1.03	-8.53	407421.0	4612816.42	357
2017-11-06	12.2	12.2	12.08	12.08	-0.17	-1.39	126661.0	1534698.22	148
2017-11-05	12.38	12.38	12.0	12.25	-0.29	-2.31	431189.0	5236410.32	307
2017-11-02	12.5	12.6	12.42	12.54	0.09	0.72	287178.0	3596231.26	192
2017-11-01	12.58	12.58	12.32	12.45	0.15	1.22	222914.0	2769750.04	208
2017-10-31	12.3	12.34	12.22	12.3	0.06	0.49	77902.0	956000.18	98
2017-10-30	12.16	12.68	12.12	12.24	0.12	0.99	507712.0	6302288.64	431
2017-10-29	12.12	12.16	12.06	12.12	-0.02	-0.16	68693.0	832144.44	63
2017-10-26	12.06	12.24	12.0	12.14	0.1	0.83	122847.0	1485978.22	116
2017-10-25	12.18	12.18	12.0	12.04	-0.11	-0.91	181724.0	2191417.38	141
2017-10-24	12.4	12.42	12.08	12.15	-0.26	-2.1	168908.0	2077106.88	119
2017-10-23	12.58	12.58	12.38	12.41	-0.29	-2.28	85054.0	1058488.82	107
2017-10-22	12.64	12.7	12.6	12.7	0.0	0.0	81393.0	1028864.72	69
2017-10-19	12.7	12.74	12.6	12.7	0.03	0.24	62515.0	793071.96	95
2017-10-18	12.52	12.86	12.52	12.67	0.1	0.8	129054.0	1632726.64	195
2017-10-17	12.42	12.94	12.4	12.57	0.08	0.64	213256.0	2685868.1	227
2017-10-16	12.7	12.7	12.36	12.49	-0.14	-1.11	153534.0	1913695.68	184
2017-10-15	12.82	12.82	12.62	12.63	-0.04	-0.32	199029.0	2531367.92	184
2017-10-12	12.56	12.74	12.3	12.67	0.08	0.64	241760.0	3033682.44	274
2017-10-11	13.1	13.1	12.4	12.59	-0.49	-3.75	352002.0	4502395.52	339
2017-10-10	13.28	13.3	13.06	13.08	-0.18	-1.36	285364.0	3764829.36	252
2017-10-09	13.14	13.32	13.02	13.26	0.2	1.53	443251.0	5849214.96	369
2017-10-08	13.3	13.32	13.0	13.06	-0.27	-2.03	300234.0	3940758.9	250
2017-10-05	13.34	13.46	13.3	13.33	-0.11	-0.82	154807.0	2066813.72	156
2017-10-04	13.4	13.5	13.3	13.44	0.09	0.67	341664.0	4591178.8	320
2017-10-03	13.62	13.62	13.32	13.35	-0.23	-1.69	295793.0	3963495.36	274
2017-10-02	13.96	13.96	13.5	13.58	-0.43	-3.07	511136.0	7010450.42	398
2017-10-01	14.0	14.1	13.92	14.01	-0.12	-0.85	342827.0	4803936.26	308
2017-09-28	14.06	14.16	14.0	14.13	0.06	0.43	209521.0	2951619.16	168
2017-09-27	13.92	14.24	13.86	14.07	0.17	1.22	243209.0	3423826.52	268
2017-09-26	14.1	14.12	13.9	13.9	-0.1	-0.71	124340.0	1742136.82	186
2017-09-25	14.16	14.18	14.0	14.0	-0.22	-1.55	184912.0	2604218.84	196
2017-09-21	14.32	14.44	14.0	14.22	-0.17	-1.18	362066.0	5181883.16	286
2017-09-20	14.4	14.44	14.34	14.39	0.04	0.28	194129.0	2790760.0	187
2017-09-19	14.32	14.5	14.32	14.35	-0.12	-0.83	410294.0	5917546.74	346
2017-09-18	14.48	14.48	14.28	14.47	0.07	0.49	739469.0	10638569.98	486
2017-09-17	14.42	14.56	14.32	14.4	-0.03	-0.21	502571.0	7242120.56	354
2017-09-14	14.48	14.48	14.38	14.43	-0.04	-0.28	274067.0	3956020.76	284
2017-09-13	14.64	14.64	14.46	14.47	-0.05	-0.34	451260.0	6562232.28	398
2017-09-12	14.72	14.76	14.42	14.52	-0.2	-1.36	640131.0	9350490.46	641
2017-09-11	14.96	14.96	14.7	14.72	-0.18	-1.21	512362.0	7596782.16	542
2017-09-10	15.0	15.16	14.86	14.9	-0.02	-0.13	1576469.0	23672980.7	925
2017-09-07	14.78	15.1	14.78	14.92	0.12	0.81	1040952.0	15552632.66	833
2017-09-06	14.96	15.02	14.78	14.8	-0.15	-1.0	579171.0	8625806.28	448
2017-08-29	14.92	15.2	14.88	14.95	0.03	0.2	967229.0	14572955.58	867
2017-08-28	15.12	15.22	14.82	14.92	-0.17	-1.13	551835.0	8268949.76	598
2017-08-27	14.92	15.4	14.78	15.09	0.21	1.41	1595078.0	24198427.16	1291
2017-08-24	15.26	15.26	14.84	14.88	-0.31	-2.04	2012722.0	30302427.5	1646
2017-08-23	15.14	15.82	15.1	15.19	0.14	0.93	4918522.0	75950998.08	3173
2017-08-22	15.48	15.48	15.0	15.05	-0.41	-2.65	3553184.0	53968510.96	2266
2017-08-21	14.98	16.0	14.78	15.46	0.54	3.62	6967872.0	107811710.32	4098
2017-08-20	14.94	15.24	14.86	14.92	-0.04	-0.27	1910401.0	28757059.74	1230
2017-08-17	15.6	15.78	14.6	14.96	-0.62	-3.98	4725245.0	70704998.78	2934
2017-08-16	14.2	15.58	14.2	15.58	1.4	9.87	5311086.0	80266588.62	2425
2017-08-15	14.4	14.4	14.16	14.18	-0.25	-1.73	1014598.0	14483656.06	594
2017-08-14	15.0	15.18	14.36	14.43	-0.58	-3.86	4069433.0	60318771.42	2281
2017-08-13	14.3	15.6	14.1	15.01	0.79	5.56	4357390.0	65085742.92	2421
2017-08-10	14.32	14.36	14.12	14.22	-0.07	-0.49	1070927.0	15259317.16	557
2017-08-09	13.86	14.34	13.86	14.29	0.36	2.58	1018138.0	14411597.1	538
2017-08-08	14.06	14.1	13.88	13.93	-0.14	-1.0	486404.0	6796399.44	408
2017-08-07	14.3	14.3	14.02	14.07	-0.17	-1.19	538692.0	7606400.52	401
2017-08-06	14.4	14.42	14.12	14.24	-0.11	-0.77	535616.0	7637640.9	320
2017-08-03	14.1	14.72	14.1	14.35	0.24	1.7	1498263.0	21624874.72	796
2017-08-02	14.2	14.26	14.0	14.11	-0.08	-0.56	516505.0	7290107.42	295
2017-08-01	14.24	14.34	14.1	14.19	-0.03	-0.21	506615.0	7194402.68	316
2017-07-31	14.36	14.48	14.0	14.22	-0.14	-0.97	982527.0	14019403.62	555
2017-07-30	14.2	14.76	14.2	14.36	0.25	1.77	2044393.0	29567436.48	1119
2017-07-27	13.96	14.16	13.9	14.11	0.29	2.1	1074566.0	15095137.16	636
2017-07-26	13.9	13.92	13.8	13.82	-0.12	-0.86	477506.0	6622094.3	252
2017-07-25	14.2	14.4	13.9	13.94	-0.19	-1.34	848359.0	12008898.92	554
2017-07-24	13.92	14.3	13.9	14.13	0.24	1.73	1098700.0	15420249.54	449
2017-07-23	13.84	14.08	13.84	13.89	0.1	0.73	798876.0	11120723.18	346
2017-07-20	13.78	13.9	13.68	13.79	0.01	0.07	659854.0	9096256.56	371
2017-07-19	13.74	13.9	13.66	13.78	0.01	0.07	646947.0	8928933.16	435
2017-07-18	13.72	14.04	13.5	13.77	0.03	0.22	1594196.0	21935345.24	1026
2017-07-17	13.46	14.2	13.32	13.74	0.3	2.23	2279134.0	31543515.06	1169
2017-07-16	13.42	13.52	13.36	13.44	0.03	0.22	363388.0	4876018.7	246
2017-07-13	13.7	13.78	13.4	13.41	-0.17	-1.25	1107596.0	15042560.82	613
2017-07-12	13.4	13.6	13.3	13.58	0.29	2.18	977458.0	13150028.78	541
2017-07-11	13.38	13.62	13.28	13.29	0.06	0.45	1463893.0	19644948.98	784
2017-07-10	13.6	13.88	13.2	13.23	-0.34	-2.51	1965505.0	26604215.02	1135
2017-07-09	12.96	13.98	12.94	13.57	0.7	5.44	3560810.0	48007824.86	2083
2017-07-06	13.06	13.2	12.8	12.87	-0.27	-2.05	678166.0	8800238.88	416
2017-07-05	12.82	13.32	12.82	13.14	0.39	3.06	1130354.0	14739935.14	652
2017-07-04	12.7	13.1	12.7	12.75	0.04	0.31	1324813.0	17071781.58	653
2017-07-03	12.7	12.78	12.66	12.71	0.0	0.0	527942.0	6707609.24	327
2017-07-02	12.62	12.92	12.56	12.71	0.12	0.95	1610479.0	20565598.14	813
2017-06-22	12.7	12.76	12.4	12.59	-0.14	-1.1	931311.0	11706409.7	576
2017-06-21	12.76	12.88	12.68	12.73	0.06	0.47	887698.0	11322710.78	533
2017-06-20	12.74	12.94	12.66	12.67	-0.12	-0.94	871292.0	11150859.0	621
2017-06-19	12.68	12.84	12.6	12.79	0.16	1.27	632607.0	8031408.96	510
2017-06-18	12.74	12.8	12.5	12.63	-0.14	-1.1	873961.0	11086717.34	726
2017-06-15	13.2	13.2	12.7	12.77	-0.48	-3.62	1725135.0	22306363.2	1070
2017-06-14	13.42	13.42	13.24	13.25	-0.14	-1.05	1125302.0	15016721.96	600
2017-06-13	13.54	13.7	13.24	13.39	-0.2	-1.47	2012703.0	27079173.28	1257
2017-06-12	13.3	13.74	13.22	13.59	0.39	2.95	2479207.0	33554737.82	1624
2017-06-11	13.98	14.02	13.08	13.2	-0.73	-5.24	2052068.0	27560415.92	1537
2017-06-08	14.2	14.34	13.9	13.93	-0.32	-2.25	1916057.0	27105667.98	1549
2017-06-07	14.48	15.02	14.14	14.25	-0.27	-1.86	7129467.0	103639469.44	4304
2017-06-06	17.06	17.5	14.48	14.52	-1.56	-9.7	14570202.0	230718917.62	7638
2017-06-05	16.08	16.08	16.08	16.08	1.46	9.99	2744322.0	44128697.76	615
2017-06-04	14.62	14.62	14.62	14.62	1.32	9.92	208727.0	3051588.74	89
2017-06-01	13.3	13.3	13.3	13.3	1.2	9.92	152839.0	2032758.7	23
2017-05-31	12.1	12.1	12.1	12.1	1.1	10.0	8055.0	97465.5	4
2017-05-30	11.0	11.0	11.0	11.0	1.0	10.0	1381.0	15191.0	3
