# Supplementary material for: Effective short-term forecasts of Saudi stock price trends using technical indicators and large-scale multivariate time series
Source: PeerJ Comput Sci. 2023 Jan 6;9:e1205. doi: 10.7717/peerj-cs.1205 (PMC10280263; doi:10.7717/peerj-cs.1205)
Supplement: Supplemental Information 3 [file peerj-cs-09-1205-s003.zip › TASI Dataset 2021/TCC_3090.csv]

date	open	high	low	close	change	change_percent	volume_traded	value_traded_SAR	number_trades
2020-03-19	10.46	10.64	10.44	10.56	0.04	0.38	1617243.0	17035962.48	1195
2020-03-18	10.88	10.88	10.44	10.52	-0.16	-1.5	583924.0	6212986.52	556
2020-03-17	10.2	10.82	10.2	10.68	0.44	4.3	329995.0	3453522.16	528
2020-03-16	10.94	10.94	10.22	10.24	-0.72	-6.57	474289.0	5035926.18	573
2020-03-15	11.22	11.3	10.84	10.96	-0.18	-1.62	433171.0	4793664.9	539
2020-03-12	10.98	11.18	10.8	11.14	-0.54	-4.62	880244.0	9671261.74	808
2020-03-11	12.46	12.46	11.4	11.68	-0.82	-6.56	1478450.0	17789614.48	1592
2020-03-10	12.98	13.0	12.06	12.5	0.64	5.4	2326949.0	28828588.54	1705
2020-03-09	11.84	13.0	11.84	11.86	-1.28	-9.74	573776.0	6871647.76	608
2020-03-08	13.32	13.56	13.14	13.14	-1.46	-10.0	909222.0	12141649.92	805
2020-03-05	14.98	15.3	14.58	14.6	-0.24	-1.62	723913.0	10729889.98	848
2020-03-04	14.58	14.96	14.22	14.84	0.26	1.78	497496.0	7252035.44	694
2020-03-03	14.12	14.8	14.06	14.58	0.7	5.04	868985.0	12420855.5	1028
2020-03-02	14.8	14.86	13.88	13.88	-0.48	-3.34	853043.0	12234757.68	913
2020-03-01	15.5	15.52	14.3	14.36	-1.36	-8.65	864164.0	12849105.14	749
2020-02-27	16.3	16.3	15.72	15.72	-0.76	-4.61	293422.0	4694809.78	468
2020-02-26	16.44	16.48	16.16	16.48	-0.04	-0.24	305738.0	4986698.12	437
2020-02-25	16.52	17.0	16.24	16.52	-0.2	-1.2	402341.0	6663321.18	558
2020-02-24	17.32	17.4	16.72	16.72	-0.86	-4.89	423125.0	7272809.5	483
2020-02-23	17.22	17.6	17.0	17.58	0.34	1.97	442067.0	7651574.66	406
2020-02-20	17.46	17.66	17.24	17.24	-0.14	-0.81	152354.0	2659750.6	280
2020-02-19	17.4	17.5	17.36	17.38	-0.02	-0.11	148358.0	2583530.62	251
2020-02-18	17.26	17.4	17.04	17.4	0.16	0.93	107801.0	1854716.82	208
2020-02-17	16.9	17.26	16.9	17.24	0.24	1.41	166841.0	2849350.12	240
2020-02-16	17.0	17.36	16.78	17.0	-0.08	-0.47	306223.0	5242073.32	393
2020-02-13	17.48	17.66	17.02	17.08	-0.2	-1.16	765661.0	13327444.64	872
2020-02-12	16.44	17.28	16.44	17.28	0.6	3.6	970162.0	16540068.1	1066
2020-02-11	16.3	16.68	16.3	16.68	0.28	1.71	340878.0	5626314.1	521
2020-02-10	16.24	16.6	16.06	16.4	0.22	1.36	843830.0	13842005.72	773
2020-02-09	16.7	16.72	16.02	16.18	-0.64	-3.8	920297.0	14939050.0	835
2020-02-06	17.2	17.44	16.7	16.82	-0.34	-1.98	633897.0	10768087.2	680
2020-02-05	17.78	17.92	17.16	17.16	-0.56	-3.16	647141.0	11316338.36	862
2020-02-04	17.24	18.5	17.24	17.72	0.48	2.78	2705354.0	48337777.66	2348
2020-02-03	16.54	17.26	16.4	17.24	0.7	4.23	1348997.0	22653843.34	1173
2020-02-02	16.0	16.7	16.0	16.54	0.24	1.47	874445.0	14395147.08	872
2020-01-30	16.44	16.48	16.26	16.3	-0.12	-0.73	1386679.0	22739635.8	835
2020-01-29	16.34	16.94	16.34	16.42	0.22	1.36	1351730.0	22507941.56	1283
2020-01-28	16.32	16.48	16.12	16.2	-0.18	-1.1	554263.0	9013631.3	587
2020-01-27	17.1	17.1	16.3	16.38	-0.56	-3.31	856463.0	14172545.06	978
2020-01-26	16.4	17.08	16.32	16.94	0.54	3.29	1906207.0	32042067.62	1752
2020-01-23	16.2	16.56	16.16	16.4	0.22	1.36	1382591.0	22652470.54	1119
2020-01-22	16.14	16.44	16.1	16.18	0.06	0.37	857016.0	13919903.16	713
2020-01-21	16.26	16.26	16.08	16.12	-0.06	-0.37	362971.0	5865796.92	316
2020-01-20	16.2	16.34	16.12	16.18	-0.02	-0.12	518505.0	8411644.36	363
2020-01-19	16.56	16.56	16.14	16.2	-0.32	-1.94	586429.0	9565351.88	697
2020-01-16	16.58	16.7	16.4	16.52	0.04	0.24	751921.0	12440903.82	567
2020-01-15	16.5	16.72	16.4	16.48	0.08	0.49	1291216.0	21322512.2	841
2020-01-14	16.36	16.54	16.24	16.4	0.04	0.24	908665.0	14898849.76	496
2020-01-13	16.24	16.5	16.2	16.36	0.16	0.99	1034649.0	16980293.7	755
2020-01-12	16.12	16.3	16.0	16.2	0.24	1.5	758999.0	12264513.92	713
2020-01-09	15.32	16.0	15.32	15.96	0.82	5.42	1262712.0	19833707.48	1062
2020-01-08	15.1	15.34	15.02	15.14	-0.26	-1.69	313471.0	4762688.54	335
2020-01-07	15.38	15.8	15.36	15.4	0.04	0.26	451551.0	7023629.8	408
2020-01-06	15.66	15.66	15.2	15.36	-0.3	-1.92	376948.0	5781146.8	424
2020-01-05	16.3	16.3	15.6	15.66	-0.64	-3.93	415171.0	6567891.56	447
2020-01-02	16.1	16.3	16.08	16.3	0.18	1.12	295415.0	4776129.84	234
2020-01-01	15.8	16.46	15.8	16.12	0.32	2.03	669443.0	10846425.92	744
2019-12-31	15.68	15.8	15.5	15.8	0.18	1.15	308695.0	4846419.78	278
2019-12-30	15.84	15.84	15.6	15.62	-0.2	-1.26	192902.0	3033201.12	279
2019-12-29	15.56	15.96	15.56	15.82	0.22	1.41	532465.0	8403350.36	539
2019-12-26	15.6	15.76	15.58	15.6	0.0	0.0	446780.0	7001577.88	286
2019-12-25	15.7	15.76	15.54	15.6	-0.08	-0.51	624228.0	9777394.38	492
2019-12-24	15.2	15.68	15.16	15.68	0.5	3.29	897812.0	13856001.94	756
2019-12-23	15.22	15.26	15.08	15.18	-0.02	-0.13	387770.0	5878199.88	387
2019-12-22	15.0	15.26	14.94	15.2	0.16	1.06	567506.0	8562338.5	300
2019-12-19	14.82	15.18	14.8	15.04	0.12	0.8	519088.0	7799648.88	504
2019-12-18	15.08	15.12	14.84	14.92	-0.12	-0.8	538662.0	8059588.22	610
2019-12-17	15.0	15.16	14.96	15.04	0.0	0.0	141307.0	2121221.34	251
2019-12-16	15.1	15.18	15.0	15.04	-0.06	-0.4	395886.0	5972678.12	422
2019-12-15	14.7	15.12	14.7	15.1	0.3	2.03	400844.0	5985757.52	419
2019-12-12	14.86	15.04	14.64	14.8	-0.04	-0.27	269187.0	3988463.46	442
2019-12-11	14.58	14.92	14.58	14.84	0.28	1.92	382520.0	5641231.68	438
2019-12-10	14.62	14.62	14.4	14.56	-0.18	-1.22	360564.0	5229408.32	556
2019-12-09	15.08	15.3	14.7	14.74	-0.34	-2.25	634520.0	9501696.26	838
2019-12-08	14.5	15.08	14.5	15.08	0.52	3.57	617905.0	9174214.12	844
2019-12-05	14.0	14.6	14.0	14.56	0.54	3.85	877927.0	12586274.54	1108
2019-12-04	13.7	14.02	13.7	14.02	0.26	1.89	233176.0	3231220.26	303
2019-12-03	13.58	13.96	13.58	13.76	0.04	0.29	188647.0	2609522.58	313
2019-12-02	13.7	13.72	13.5	13.72	0.02	0.15	91817.0	1250678.84	163
2019-12-01	13.62	13.7	13.62	13.7	0.06	0.44	103560.0	1413985.06	208
2019-11-28	13.62	13.66	13.5	13.64	-0.04	-0.29	113503.0	1542835.1	194
2019-11-27	13.62	13.68	13.52	13.68	0.06	0.44	78033.0	1064413.22	164
2019-11-26	13.6	13.72	13.56	13.62	0.12	0.89	125774.0	1715089.98	201
2019-11-25	13.42	13.54	13.42	13.5	0.18	1.35	163632.0	2205338.6	256
2019-11-24	14.0	14.02	13.32	13.32	-0.6	-4.31	209204.0	2876805.9	334
2019-11-21	14.1	14.22	13.92	13.92	-0.24	-1.69	265885.0	3746362.76	441
2019-11-20	14.0	14.16	13.96	14.16	0.2	1.43	247794.0	3484879.7	269
2019-11-19	13.94	14.22	13.94	13.96	0.04	0.29	811218.0	11414041.28	694
2019-11-18	13.78	13.92	13.78	13.92	0.12	0.87	318452.0	4407834.08	252
2019-11-17	13.8	13.82	13.74	13.8	-0.1	-0.72	163273.0	2246588.58	178
2019-11-14	13.86	13.92	13.76	13.9	0.1	0.72	147244.0	2040579.16	157
2019-11-13	13.98	14.04	13.78	13.8	-0.1	-0.72	351031.0	4879414.04	366
2019-11-12	13.82	14.12	13.8	13.9	0.12	0.87	470478.0	6575859.78	514
2019-11-11	13.84	13.92	13.74	13.78	-0.06	-0.43	453602.0	6261595.38	368
2019-11-10	13.92	13.92	13.7	13.84	0.12	0.87	224229.0	3105630.96	219
2019-11-07	13.74	13.8	13.7	13.72	-0.08	-0.58	206380.0	2838547.88	273
2019-11-06	13.94	14.0	13.8	13.8	-0.08	-0.58	158258.0	2199629.38	229
2019-11-05	13.7	14.28	13.7	13.88	0.22	1.61	417762.0	5866190.6	642
2019-11-04	13.6	13.78	13.6	13.66	0.06	0.44	101798.0	1390861.36	210
2019-11-03	13.88	13.88	13.4	13.6	-0.28	-2.02	140852.0	1916479.1	272
2019-10-31	13.9	13.94	13.82	13.88	0.02	0.14	150535.0	2089629.02	197
2019-10-30	13.72	13.9	13.66	13.86	0.18	1.32	183109.0	2522509.58	272
2019-10-29	14.28	14.28	13.6	13.68	-0.62	-4.34	448286.0	6169197.12	581
2019-10-28	14.46	14.64	14.3	14.3	-0.14	-0.97	492620.0	7125914.56	519
2019-10-27	14.44	14.48	14.38	14.44	0.06	0.42	329504.0	4756221.1	291
2019-10-24	14.4	14.46	14.36	14.38	-0.02	-0.14	159161.0	2297492.44	165
2019-10-23	14.48	14.52	14.38	14.4	-0.02	-0.14	445166.0	6438406.02	434
2019-10-22	14.8	14.8	14.42	14.42	-0.36	-2.44	717478.0	10450085.96	761
2019-10-21	15.48	15.48	14.72	14.78	-0.5	-3.27	1048560.0	15844641.58	1315
2019-10-20	15.26	15.4	15.2	15.28	0.18	1.19	2778705.0	42479591.88	946
2019-10-17	15.02	15.28	14.8	15.1	0.06	0.4	334811.0	5059015.86	296
2019-10-16	14.64	15.06	14.5	15.04	0.44	3.01	280277.0	4188089.1	294
2019-10-15	14.94	14.94	14.44	14.6	-0.28	-1.88	145516.0	2136654.98	173
2019-10-14	14.7	15.08	14.7	14.88	0.14	0.95	236106.0	3519370.5	258
2019-10-13	14.34	14.92	14.34	14.74	0.26	1.8	156033.0	2294556.62	179
2019-10-10	14.42	14.7	14.38	14.48	-0.12	-0.82	104673.0	1518019.74	165
2019-10-09	14.5	14.66	14.5	14.6	0.08	0.55	59251.0	865368.6	100
2019-10-08	14.5	14.8	14.44	14.52	-0.1	-0.68	322830.0	4717839.56	300
2019-10-07	14.52	14.68	14.52	14.62	0.1	0.69	175366.0	2558760.94	146
2019-10-06	14.64	14.64	14.52	14.52	0.06	0.41	133316.0	1944182.68	144
2019-10-03	14.68	14.68	14.44	14.46	-0.28	-1.9	285278.0	4158541.18	229
2019-10-02	15.0	15.0	13.5	14.74	-0.24	-1.6	414709.0	6113471.34	345
2019-10-01	15.06	15.12	14.96	14.98	-0.06	-0.4	239114.0	3599708.76	277
2019-09-30	14.88	15.08	14.86	15.04	0.28	1.9	824072.0	12349225.9	587
2019-09-29	14.62	14.9	14.58	14.76	-0.02	-0.14	651177.0	9565497.62	609
2019-09-26	14.78	15.2	14.76	14.78	-0.06	-0.4	391949.0	5847211.12	495
2019-09-25	14.72	15.4	14.72	14.84	0.12	0.82	1075034.0	16177161.3	1067
2019-09-24	13.5	14.72	13.5	14.72	1.22	9.04	1706216.0	24326627.56	1281
2019-09-22	13.4	13.62	13.4	13.5	0.18	1.35	188857.0	2541748.52	159
2019-09-19	13.2	13.32	13.04	13.32	0.12	0.91	238109.0	3159258.84	164
2019-09-18	13.14	13.26	13.14	13.2	0.14	1.07	100505.0	1327178.02	113
2019-09-17	13.28	13.3	13.04	13.06	-0.18	-1.36	169717.0	2239831.72	206
2019-09-16	13.58	13.6	13.18	13.24	-0.16	-1.19	119574.0	1591885.0	220
2019-09-15	13.18	13.4	13.18	13.4	-0.12	-0.89	85215.0	1138610.6	117
2019-09-12	13.36	13.54	13.34	13.52	0.28	2.11	316559.0	4248301.54	220
2019-09-11	13.4	13.4	13.22	13.24	-0.2	-1.49	76237.0	1011899.3	157
2019-09-10	13.66	13.68	13.4	13.44	-0.22	-1.61	163210.0	2209068.72	255
2019-09-09	13.62	13.96	13.6	13.66	0.12	0.89	332605.0	4581153.68	513
2019-09-08	13.52	13.58	13.48	13.54	0.06	0.45	100555.0	1360372.56	137
2019-09-05	13.58	13.58	13.48	13.48	-0.06	-0.44	235379.0	3183008.72	212
2019-09-04	13.62	13.74	13.48	13.54	-0.08	-0.59	219647.0	2982000.8	309
2019-09-03	13.62	13.76	13.62	13.62	-0.1	-0.73	179197.0	2450726.64	203
2019-09-02	13.6	13.76	13.58	13.72	0.02	0.15	224160.0	3066904.18	256
2019-09-01	13.7	13.7	13.58	13.7	-0.06	-0.44	125472.0	1710339.76	205
2019-08-29	13.66	13.98	13.64	13.76	0.2	1.47	451195.0	6229046.74	467
2019-08-28	13.3	13.6	13.3	13.56	0.26	1.95	274749.0	3707101.14	318
2019-08-27	13.48	13.48	13.14	13.3	-0.08	-0.6	178311.0	2365524.3	242
2019-08-26	13.22	13.48	13.22	13.38	0.16	1.21	90307.0	1207797.88	153
2019-08-25	13.54	13.54	13.22	13.22	-0.42	-3.08	110815.0	1482177.44	175
2019-08-22	13.7	13.78	13.56	13.64	-0.12	-0.87	159108.0	2171238.8	173
2019-08-21	13.92	13.92	13.76	13.76	-0.18	-1.29	79595.0	1100678.0	123
2019-08-20	14.08	14.12	13.9	13.94	-0.06	-0.43	122080.0	1715803.82	129
2019-08-19	14.0	14.08	13.94	14.0	0.02	0.14	68299.0	956575.28	94
2019-08-18	13.82	14.02	13.7	13.98	0.18	1.3	138565.0	1921124.42	231
2019-08-08	13.9	14.0	13.8	13.8	-0.16	-1.15	125017.0	1733584.08	151
2019-08-07	13.88	14.0	13.88	13.96	0.12	0.87	64397.0	899462.72	109
2019-08-06	13.8	13.92	13.64	13.84	-0.16	-1.14	166759.0	2298972.56	235
2019-08-05	14.18	14.2	14.0	14.0	-0.18	-1.27	217625.0	3054445.1	189
2019-08-04	14.12	14.26	14.0	14.18	-0.08	-0.56	251229.0	3554718.08	281
2019-08-01	14.0	14.3	13.98	14.26	0.26	1.86	718701.0	10155954.78	510
2019-07-31	13.68	14.0	13.6	14.0	0.26	1.89	231419.0	3193525.04	272
2019-07-30	13.6	14.04	13.6	13.74	0.1	0.73	763022.0	10596905.56	692
2019-07-29	13.52	13.64	13.46	13.64	0.12	0.89	435893.0	5925577.52	255
2019-07-28	13.56	13.68	13.5	13.52	-0.06	-0.44	224409.0	3038492.56	262
2019-07-25	13.76	13.76	13.58	13.58	-0.1	-0.73	251222.0	3432730.72	331
2019-07-24	13.62	13.8	13.6	13.68	0.28	2.09	494675.0	6774639.22	539
2019-07-23	13.22	13.42	13.22	13.4	0.02	0.15	145875.0	1942751.22	174
2019-07-22	13.46	13.48	13.3	13.38	0.08	0.6	96733.0	1294384.56	155
2019-07-21	13.5	13.5	13.12	13.3	-0.3	-2.21	232659.0	3098124.56	239
2019-07-18	13.78	13.78	13.6	13.6	-0.18	-1.31	398557.0	5462299.82	244
2019-07-17	13.82	13.82	13.7	13.78	0.0	0.0	230268.0	3170663.24	190
2019-07-16	13.66	13.82	13.6	13.78	0.12	0.88	412281.0	5669234.66	279
2019-07-15	13.32	13.68	13.32	13.66	0.26	1.94	434356.0	5882563.26	399
2019-07-14	13.42	13.46	13.4	13.4	0.02	0.15	394513.0	5298875.96	266
2019-07-11	13.2	13.42	13.2	13.38	-0.02	-0.15	376313.0	5035910.84	433
2019-07-10	13.32	13.5	13.1	13.4	-0.04	-0.3	438483.0	5881846.14	396
2019-07-09	13.46	13.82	13.38	13.44	-0.08	-0.59	1070985.0	14617137.88	1114
2019-07-08	12.92	13.66	12.9	13.52	0.62	4.81	1916760.0	25523348.82	1672
2019-07-07	12.86	13.12	12.8	12.9	0.0	0.0	617787.0	8019811.52	508
2019-07-04	12.82	13.1	12.82	12.9	-0.02	-0.15	390854.0	5055282.88	428
2019-07-03	12.36	13.24	12.36	12.92	0.52	4.19	1261083.0	16276545.78	1182
2019-07-02	12.3	12.44	12.26	12.4	0.1	0.81	291699.0	3611096.74	225
2019-07-01	12.06	12.42	12.06	12.3	0.26	2.16	457766.0	5606634.1	359
2019-06-30	12.1	12.12	12.04	12.04	0.02	0.17	222911.0	2693395.02	211
2019-06-27	12.0	12.04	11.96	12.02	0.04	0.33	78684.0	944587.02	96
2019-06-26	11.98	12.08	11.96	11.98	0.04	0.34	109782.0	1318742.96	123
2019-06-25	11.94	11.94	11.86	11.94	0.06	0.51	61898.0	737583.54	118
2019-06-24	12.0	12.0	11.84	11.88	-0.12	-1.0	304812.0	3640631.88	264
2019-06-23	12.12	12.14	12.0	12.0	-0.2	-1.64	236702.0	2854306.06	209
2019-06-20	12.18	12.2	12.06	12.2	0.02	0.16	489628.0	5955643.64	248
2019-06-19	12.14	12.38	12.1	12.18	0.06	0.5	593829.0	7250787.6	494
2019-06-18	12.14	12.16	12.06	12.12	-0.1	-0.82	405478.0	4901740.4	273
2019-06-17	12.04	12.24	12.04	12.22	0.16	1.33	333786.0	4057022.48	314
2019-06-16	11.9	12.06	11.86	12.06	0.2	1.69	246748.0	2943280.14	143
2019-06-13	12.0	12.0	11.8	11.86	-0.24	-1.98	277657.0	3302706.94	237
2019-06-12	12.16	12.16	12.0	12.1	-0.04	-0.33	173749.0	2090199.76	218
2019-06-11	11.88	12.14	11.88	12.14	0.16	1.34	329073.0	3956912.5	316
2019-06-10	11.84	12.02	11.84	11.98	0.12	1.01	192007.0	2294807.6	174
2019-06-09	11.6	11.86	11.6	11.86	0.3	2.6	123118.0	1448832.68	108
2019-05-30	11.6	11.8	11.56	11.56	0.0	0.0	114543.0	1337031.02	139
2019-05-29	11.44	11.56	11.4	11.56	0.16	1.4	68977.0	791787.92	96
2019-05-28	11.4	11.48	11.36	11.4	0.08	0.71	110421.0	1259060.4	153
2019-05-27	11.26	11.32	11.22	11.32	-0.1	-0.88	39368.0	444079.7	111
2019-05-26	11.32	11.42	11.3	11.42	0.04	0.35	73510.0	836754.86	78
2019-05-23	11.36	11.44	11.3	11.38	-0.02	-0.18	93712.0	1066179.3	112
2019-05-22	11.32	11.44	11.32	11.4	0.08	0.71	61022.0	694971.38	85
2019-05-21	11.26	11.4	11.26	11.32	0.12	1.07	48915.0	553573.24	73
2019-05-20	11.42	11.42	11.18	11.2	-0.14	-1.23	82915.0	935520.36	134
2019-05-19	11.56	11.56	11.3	11.34	-0.26	-2.24	66367.0	757610.36	107
2019-05-16	11.36	11.72	11.36	11.6	0.24	2.11	197123.0	2285797.78	209
2019-05-15	11.22	11.44	11.22	11.36	0.26	2.34	207009.0	2344082.7	176
2019-05-14	11.1	11.5	11.0	11.1	-0.4	-3.48	447388.0	5004834.66	342
2019-05-13	11.82	11.82	11.5	11.5	-0.32	-2.71	200436.0	2338819.04	218
2019-05-12	11.9	11.92	11.8	11.82	-0.18	-1.5	158886.0	1884631.68	260
2019-05-09	12.06	12.06	12.0	12.0	-0.02	-0.17	207974.0	2499209.54	207
2019-05-08	12.12	12.14	12.0	12.02	-0.22	-1.8	350016.0	4217273.38	351
2019-05-07	12.26	12.3	12.04	12.24	0.1	0.82	310702.0	3788610.04	365
2019-05-06	12.26	12.28	12.06	12.14	-0.24	-1.94	348064.0	4231591.94	313
2019-05-05	12.76	12.8	12.38	12.38	-0.46	-3.58	439723.0	5499197.32	399
2019-05-02	13.02	13.14	12.7	12.84	-0.16	-1.23	832475.0	10758339.86	747
2019-05-01	12.4	13.12	12.4	13.0	0.6	4.84	1684651.0	21744600.44	1281
2019-04-30	12.4	12.6	12.4	12.4	0.02	0.16	885966.0	11072314.64	664
2019-04-29	12.26	12.38	12.26	12.38	0.1	0.81	131388.0	1617071.64	190
2019-04-28	12.56	12.56	12.28	12.28	-0.12	-0.97	260059.0	3209420.34	297
2019-04-25	12.4	12.5	12.24	12.4	0.3	2.48	837053.0	10351752.52	738
2019-04-24	12.18	12.36	12.1	12.1	0.02	0.17	785113.0	9630354.1	604
2019-04-23	12.06	12.1	12.06	12.08	-0.04	-0.33	99156.0	1198356.26	127
2019-04-22	12.2	12.2	12.1	12.12	-0.1	-0.82	98992.0	1200999.68	125
2019-04-21	12.2	12.3	12.14	12.22	0.1	0.83	102325.0	1249921.54	122
2019-04-18	12.2	12.24	12.12	12.12	-0.14	-1.14	106076.0	1294842.3	114
2019-04-17	12.22	12.28	12.2	12.26	0.0	0.0	193726.0	2370716.64	154
2019-04-16	12.34	12.36	12.22	12.26	-0.06	-0.49	268224.0	3285877.78	191
2019-04-15	12.32	12.42	12.24	12.32	-0.12	-0.96	622958.0	7689257.86	508
2019-04-14	12.06	12.6	12.06	12.44	0.46	3.84	800397.0	9826467.98	828
2019-04-11	11.98	12.0	11.94	11.98	-0.02	-0.17	75665.0	905961.8	123
2019-04-10	11.98	12.0	11.96	12.0	0.02	0.17	119646.0	1434701.58	152
2019-04-09	12.0	12.02	11.98	11.98	-0.02	-0.17	78281.0	938890.64	112
2019-04-08	11.98	12.02	11.9	12.0	0.0	0.0	123653.0	1479117.16	265
2019-04-07	12.0	12.06	12.0	12.0	0.0	0.0	90242.0	1084561.54	135
2019-04-04	12.0	12.04	12.0	12.0	0.0	0.0	132350.0	1589000.78	137
2019-04-03	11.94	12.04	11.94	12.0	-0.04	-0.33	131648.0	1578436.8	169
2019-04-02	12.0	12.04	12.0	12.04	-0.04	-0.33	70693.0	849226.34	132
2019-04-01	11.9	12.08	11.9	12.08	0.1	0.83	111655.0	1341443.86	182
2019-03-31	12.12	12.12	11.98	11.98	-0.26	-2.12	583204.0	7014507.28	365
2019-03-28	12.34	12.36	12.24	12.24	-0.16	-1.29	174517.0	2143940.92	171
2019-03-27	12.26	12.4	12.12	12.4	0.14	1.14	342769.0	4201414.42	277
2019-03-26	12.32	12.34	12.22	12.26	-0.14	-1.13	120760.0	1483531.02	180
2019-03-25	12.32	12.64	12.24	12.4	0.06	0.49	605443.0	7532835.46	431
2019-03-24	12.34	12.78	12.3	12.34	0.14	1.15	795811.0	9940810.8	820
2019-03-21	12.24	12.28	12.2	12.2	-0.1	-0.81	83144.0	1016277.68	140
2019-03-20	12.24	12.3	12.2	12.3	0.06	0.49	128388.0	1570454.24	150
2019-03-19	12.36	12.4	12.2	12.24	-0.12	-0.97	132297.0	1623181.28	165
2019-03-18	12.24	12.36	12.2	12.36	0.12	0.98	152203.0	1863683.1	159
2019-03-17	12.36	12.36	12.2	12.24	-0.12	-0.97	123383.0	1511292.94	139
2019-03-14	11.96	12.36	11.96	12.36	0.36	3.0	349787.0	4243892.54	317
2019-03-13	12.04	12.04	11.92	12.0	0.0	0.0	133162.0	1591161.72	160
2019-03-12	11.98	12.0	11.88	12.0	0.0	0.0	174237.0	2086441.38	182
2019-03-11	12.1	12.1	11.9	12.0	-0.14	-1.15	345575.0	4148897.12	236
2019-03-10	12.24	12.24	12.14	12.14	-0.1	-0.82	194731.0	2370887.36	168
2019-03-07	12.32	12.32	12.2	12.24	-0.06	-0.49	154990.0	1895967.3	146
2019-03-06	12.2	12.3	12.16	12.3	0.1	0.82	193609.0	2368244.64	146
2019-03-05	12.24	12.26	12.2	12.2	-0.12	-0.97	63269.0	774110.04	109
2019-03-04	12.22	12.34	12.22	12.32	0.06	0.49	106095.0	1304626.28	121
2019-03-03	12.18	12.38	12.16	12.26	0.16	1.32	187221.0	2294002.7	177
2019-02-28	12.16	12.2	12.1	12.1	-0.06	-0.49	111859.0	1356320.3	126
2019-02-27	12.1	12.16	12.06	12.16	0.02	0.16	71258.0	862206.62	141
2019-02-26	12.06	12.14	12.0	12.14	-0.02	-0.16	109354.0	1318416.38	176
2019-02-25	12.2	12.2	12.12	12.16	-0.04	-0.33	90596.0	1101979.46	129
2019-02-24	12.3	12.36	12.18	12.2	-0.12	-0.97	147736.0	1807363.14	219
2019-02-21	12.44	12.44	12.28	12.32	-0.1	-0.81	193399.0	2385176.38	221
2019-02-20	12.4	12.44	12.34	12.42	0.0	0.0	60800.0	753558.72	106
2019-02-19	12.44	12.48	12.4	12.42	-0.04	-0.32	79937.0	993509.42	126
2019-02-18	12.56	12.56	12.46	12.46	-0.04	-0.32	35208.0	440494.32	75
2019-02-17	12.5	12.68	12.5	12.5	-0.08	-0.64	172373.0	2165830.06	197
2019-02-14	12.5	12.58	12.5	12.58	0.08	0.64	124278.0	1556980.14	196
2019-02-13	12.64	12.72	12.5	12.5	-0.14	-1.11	264695.0	3324872.66	286
2019-02-12	12.7	12.8	12.62	12.64	-0.04	-0.32	233648.0	2966023.7	204
2019-02-11	12.74	12.74	12.62	12.68	0.06	0.48	137982.0	1746944.6	174
2019-02-10	12.6	12.8	12.6	12.62	0.12	0.96	476454.0	6066735.6	458
2019-02-07	12.56	12.6	12.44	12.5	-0.04	-0.32	214336.0	2681055.9	285
2019-02-06	12.72	12.8	12.5	12.54	-0.12	-0.95	342168.0	4306174.52	422
2019-02-05	12.4	12.9	12.4	12.66	0.3	2.43	925398.0	11782384.56	763
2019-02-04	12.52	12.7	12.36	12.36	-0.1	-0.8	583004.0	7285955.96	422
2019-02-03	12.82	12.82	12.46	12.46	-0.36	-2.81	183505.0	2313757.18	299
2019-01-31	12.94	12.96	12.74	12.82	-0.14	-1.08	224342.0	2883295.06	236
2019-01-30	12.9	13.0	12.82	12.96	0.02	0.15	353607.0	4582330.86	287
2019-01-29	13.06	13.18	12.8	12.94	-0.02	-0.15	933739.0	12122339.6	581
2019-01-28	12.28	13.0	12.28	12.96	0.7	5.71	1996392.0	25360970.02	1295
2019-01-27	12.18	12.4	12.14	12.26	0.06	0.49	810268.0	9924309.52	503
2019-01-24	12.26	12.26	12.02	12.2	-0.06	-0.49	264341.0	3203861.26	216
2019-01-23	12.08	12.26	12.0	12.26	0.22	1.83	512375.0	6231006.92	365
2019-01-22	11.96	12.06	11.96	12.04	-0.06	-0.5	172220.0	2066491.1	223
2019-01-21	12.2	12.2	11.96	12.1	-0.1	-0.82	383057.0	4636044.78	361
2019-01-20	12.28	12.32	12.14	12.2	0.06	0.49	615453.0	7525352.28	496
2019-01-17	12.16	12.34	11.94	12.14	0.4	3.41	2023625.0	24702756.9	1312
2019-01-16	11.28	12.32	11.28	11.74	0.54	4.82	5283162.0	63953286.76	2511
2019-01-15	11.2	11.26	11.18	11.2	0.06	0.54	216287.0	2424494.04	164
2019-01-14	11.22	11.22	11.14	11.14	-0.08	-0.71	119170.0	1333427.24	112
2019-01-13	11.2	11.32	11.2	11.22	0.04	0.36	169042.0	1900277.62	159
2019-01-10	11.16	11.26	11.14	11.18	-0.02	-0.18	159717.0	1787024.26	211
2019-01-09	11.16	11.2	11.12	11.2	0.02	0.18	165316.0	1844001.64	185
2019-01-08	11.18	11.18	11.12	11.18	0.0	0.0	189635.0	2115867.26	199
2019-01-07	11.24	11.24	11.14	11.18	-0.08	-0.71	98181.0	1099997.96	159
2019-01-06	11.3	11.32	11.2	11.26	-0.02	-0.18	182284.0	2051501.18	172
2019-01-03	11.14	11.44	11.14	11.28	0.24	2.17	644249.0	7280200.42	610
2019-01-02	11.08	11.08	11.0	11.04	-0.04	-0.36	105838.0	1169090.56	88
2019-01-01	11.04	11.18	11.02	11.08	-0.02	-0.18	143958.0	1594651.14	181
2018-12-31	11.2	11.24	11.08	11.1	-0.06	-0.54	196306.0	2190018.52	192
2018-12-30	11.3	11.3	11.16	11.16	-0.08	-0.71	155244.0	1740094.48	126
2018-12-27	11.28	11.28	11.18	11.24	0.06	0.54	138741.0	1555907.06	168
2018-12-26	11.2	11.2	11.1	11.18	-0.02	-0.18	171066.0	1908837.58	204
2018-12-25	11.3	11.4	11.2	11.2	-0.24	-2.1	188570.0	2126416.34	208
2018-12-24	11.42	11.48	11.28	11.44	0.16	1.42	103293.0	1180772.12	119
2018-12-23	11.4	11.46	11.2	11.28	-0.26	-2.25	121845.0	1385349.3	153
2018-12-20	11.7	11.8	11.46	11.54	-0.2	-1.7	259249.0	3003891.8	281
2018-12-19	11.84	11.9	11.74	11.74	-0.26	-2.17	120503.0	1424018.9	161
2018-12-18	11.82	12.0	11.78	12.0	0.12	1.01	222492.0	2639263.94	251
2018-12-17	11.94	12.0	11.8	11.88	-0.06	-0.5	128427.0	1530262.94	216
2018-12-16	12.06	12.14	11.94	11.94	-0.04	-0.33	197935.0	2375922.12	206
2018-12-13	11.98	12.16	11.96	11.98	0.1	0.84	378998.0	4574835.02	295
2018-12-12	11.96	12.08	11.88	11.88	-0.1	-0.83	397035.0	4754642.86	348
2018-12-11	11.92	12.5	11.86	11.98	0.16	1.35	1773206.0	21725898.48	1220
2018-12-10	11.76	11.96	11.7	11.82	0.08	0.68	374385.0	4438564.8	370
2018-12-09	11.76	12.0	11.74	11.74	0.0	0.0	242147.0	2874521.58	242
2018-12-06	11.54	11.9	11.5	11.74	0.16	1.38	424317.0	4974046.44	399
2018-12-05	11.6	11.6	11.48	11.58	0.04	0.35	174070.0	2008511.18	198
2018-12-04	11.5	11.84	11.5	11.54	0.02	0.17	239821.0	2795225.28	314
2018-12-03	11.48	11.6	11.4	11.52	0.08	0.7	256384.0	2948193.18	278
2018-12-02	11.42	11.46	11.34	11.44	0.04	0.35	137402.0	1570716.5	160
2018-11-29	11.42	11.42	11.38	11.4	-0.06	-0.52	134392.0	1532639.14	180
2018-11-28	11.44	11.46	11.36	11.46	0.02	0.17	143353.0	1635548.16	222
2018-11-27	11.4	11.52	11.4	11.44	0.02	0.18	118210.0	1352313.4	215
2018-11-26	11.6	11.64	11.4	11.42	-0.02	-0.17	152205.0	1745816.24	216
2018-11-25	11.56	11.56	11.36	11.44	-0.22	-1.89	274247.0	3145783.04	213
2018-11-22	11.74	11.8	11.62	11.66	0.04	0.34	344247.0	4028260.36	281
2018-11-21	11.78	11.88	11.6	11.62	-0.08	-0.68	356517.0	4180939.3	307
2018-11-20	12.12	12.4	11.64	11.7	-0.26	-2.17	1241416.0	14989736.3	909
2018-11-19	11.6	12.0	11.6	11.96	0.06	0.5	369136.0	4404157.32	289
2018-11-18	11.92	11.92	11.66	11.9	-0.08	-0.67	307069.0	3612603.86	308
2018-11-15	11.6	11.98	11.6	11.98	0.14	1.18	357349.0	4209136.7	276
2018-11-14	11.7	11.84	11.66	11.84	-0.04	-0.34	204818.0	2405181.64	183
2018-11-13	12.0	12.08	11.8	11.88	-0.1	-0.83	275082.0	3286504.44	325
2018-11-12	11.66	12.26	11.58	11.98	0.26	2.22	751970.0	9023513.08	660
2018-11-11	11.4	11.8	11.3	11.72	0.12	1.03	543610.0	6285350.06	498
2018-11-08	11.94	11.94	11.6	11.6	-0.28	-2.36	735107.0	8646884.1	684
2018-11-07	11.42	11.88	11.4	11.88	0.4	3.48	956671.0	11176857.92	765
2018-11-06	11.36	11.54	11.28	11.48	0.12	1.06	402177.0	4591921.78	362
2018-11-05	11.5	11.64	11.3	11.36	-0.1	-0.87	387283.0	4428686.0	305
2018-11-04	11.2	11.68	11.16	11.46	0.24	2.14	503785.0	5815997.22	370
2018-11-01	11.36	11.5	11.22	11.22	-0.32	-2.77	429419.0	4879060.2	385
2018-10-31	11.3	11.78	11.24	11.54	0.38	3.41	1335498.0	15362728.2	963
2018-10-30	11.1	11.4	11.1	11.16	0.14	1.27	319638.0	3591322.26	338
2018-10-29	10.9	11.12	10.88	11.02	0.06	0.55	291329.0	3216472.02	250
2018-10-28	11.04	11.04	10.84	10.96	0.0	0.0	427364.0	4673594.14	369
2018-10-25	11.2	11.2	10.96	10.96	-0.14	-1.26	639392.0	7044914.62	478
2018-10-24	10.84	11.18	10.82	11.1	0.36	3.35	151892.0	1674240.76	228
2018-10-23	10.52	10.9	10.4	10.74	0.24	2.29	156725.0	1668057.52	174
2018-10-22	10.52	10.64	10.46	10.5	-0.2	-1.87	134656.0	1417058.6	174
2018-10-21	10.22	10.88	10.2	10.7	-0.32	-2.9	262539.0	2766200.96	283
2018-10-18	11.06	11.1	11.02	11.02	0.02	0.18	68748.0	761123.52	108
2018-10-17	11.18	11.28	11.0	11.0	-0.1	-0.9	198768.0	2214489.6	185
2018-10-16	11.02	11.1	10.9	11.1	-0.18	-1.6	224720.0	2472284.36	249
2018-10-15	11.08	11.36	11.02	11.28	0.22	1.99	516781.0	5765077.1	457
2018-10-14	11.5	11.5	11.0	11.06	-0.62	-5.31	275812.0	3087359.32	326
2018-10-11	11.8	11.9	11.22	11.68	-0.28	-2.34	204840.0	2383417.94	209
2018-10-10	12.04	12.06	11.94	11.96	-0.12	-0.99	136136.0	1634467.16	160
2018-10-09	12.02	12.28	12.0	12.08	-0.08	-0.66	205594.0	2493310.7	273
2018-10-08	12.18	12.2	12.0	12.16	-0.02	-0.16	245530.0	2962006.86	238
2018-10-07	12.32	12.32	12.1	12.18	-0.06	-0.49	115759.0	1412959.82	171
2018-10-04	12.3	12.38	12.24	12.24	-0.08	-0.65	100123.0	1232368.46	114
2018-10-03	12.22	12.32	12.22	12.32	-0.1	-0.81	101701.0	1247356.32	157
2018-10-02	12.76	12.86	12.4	12.42	-0.28	-2.2	262576.0	3320403.74	277
2018-10-01	12.86	12.86	12.62	12.7	-0.1	-0.78	167387.0	2125384.56	182
2018-09-30	12.9	13.0	12.72	12.8	0.0	0.0	432428.0	5561010.16	396
2018-09-27	12.32	13.0	12.3	12.8	0.78	6.49	1187435.0	15016825.4	1046
2018-09-26	11.98	12.08	11.98	12.02	-0.04	-0.33	124545.0	1495860.8	133
2018-09-25	12.2	12.2	11.98	12.06	-0.08	-0.66	105048.0	1262721.56	176
2018-09-20	11.64	12.2	11.62	12.14	0.5	4.3	246098.0	2951560.26	318
2018-09-19	11.28	11.64	11.28	11.64	0.36	3.19	137550.0	1580896.62	160
2018-09-18	11.2	11.38	11.1	11.28	0.08	0.71	141728.0	1593959.12	316
2018-09-17	11.06	11.26	11.06	11.2	0.1	0.9	148098.0	1652065.14	189
2018-09-16	11.36	11.6	11.1	11.1	-0.5	-4.31	205088.0	2321213.52	362
2018-09-13	11.4	11.6	11.2	11.6	0.06	0.52	140411.0	1599971.62	352
2018-09-12	12.0	12.0	11.4	11.54	-0.36	-3.03	335938.0	3908772.56	391
2018-09-11	12.0	12.0	11.8	11.9	-0.14	-1.16	112219.0	1337932.9	128
2018-09-10	12.2	12.2	12.02	12.04	-0.06	-0.5	96028.0	1161850.44	112
2018-09-09	12.1	12.1	11.92	12.1	0.1	0.83	94750.0	1138013.78	91
2018-09-06	11.86	12.1	11.76	12.0	0.16	1.35	145774.0	1735033.1	130
2018-09-05	12.0	12.1	11.5	11.84	-0.24	-1.99	139910.0	1655140.42	181
2018-09-04	12.06	12.14	12.02	12.08	-0.06	-0.49	58861.0	710890.0	92
2018-09-03	12.14	12.14	12.02	12.14	-0.02	-0.16	95009.0	1145003.16	129
2018-09-02	12.3	12.3	12.0	12.16	-0.14	-1.14	191535.0	2307685.78	148
2018-08-30	12.42	12.42	12.3	12.3	-0.02	-0.16	64507.0	796508.42	73
2018-08-29	12.36	12.5	12.32	12.32	-0.04	-0.32	60282.0	744637.9	103
2018-08-28	12.44	12.56	12.36	12.36	0.0	0.0	243991.0	3041809.32	226
2018-08-27	12.4	12.5	12.28	12.36	-0.04	-0.32	195163.0	2409969.84	230
2018-08-26	12.08	12.4	12.0	12.4	0.52	4.38	184714.0	2237714.8	230
2018-08-16	11.88	11.92	11.82	11.88	-0.02	-0.17	197177.0	2342682.74	180
2018-08-15	12.06	12.12	11.86	11.9	-0.2	-1.65	181748.0	2176016.74	189
2018-08-14	11.68	12.3	11.68	12.1	0.24	2.02	419476.0	5053516.74	295
2018-08-13	12.12	12.12	11.72	11.86	-0.26	-2.15	316004.0	3778089.42	296
2018-08-12	12.54	12.54	12.1	12.12	-0.54	-4.27	559503.0	6839100.3	405
2018-08-09	12.8	12.84	12.34	12.66	-0.88	-6.5	798505.0	10084042.94	682
2018-08-08	13.74	13.74	13.5	13.54	-0.2	-1.46	140452.0	1904619.92	185
2018-08-07	13.7	13.8	13.62	13.74	0.16	1.18	140748.0	1927556.16	185
2018-08-06	13.78	13.78	13.5	13.58	-0.3	-2.16	275541.0	3750466.0	325
2018-08-05	13.82	13.88	13.74	13.88	-0.08	-0.57	216967.0	2995843.46	163
2018-08-02	13.88	13.96	13.68	13.96	0.04	0.29	284055.0	3920613.86	304
2018-08-01	13.9	13.92	13.8	13.92	0.08	0.58	272102.0	3770360.36	278
2018-07-31	14.3	14.4	13.84	13.84	-0.12	-0.86	1505816.0	21166753.26	1015
2018-07-30	13.8	14.0	13.78	13.96	0.2	1.45	310816.0	4309665.64	259
2018-07-29	14.04	14.16	13.72	13.76	-0.38	-2.69	492950.0	6842841.68	409
2018-07-26	13.9	14.16	13.78	14.14	0.28	2.02	547514.0	7658057.82	352
2018-07-25	13.78	13.98	13.72	13.86	0.16	1.17	499223.0	6906324.72	433
2018-07-24	13.7	14.1	13.64	13.7	0.0	0.0	597690.0	8283951.66	472
2018-07-23	14.12	14.12	13.66	13.7	-0.42	-2.97	700240.0	9673444.96	532
2018-07-22	13.66	14.3	13.66	14.12	0.5	3.67	816742.0	11452689.72	576
2018-07-19	13.52	13.62	13.5	13.62	0.02	0.15	174624.0	2366846.44	145
2018-07-18	13.86	13.86	13.58	13.6	-0.3	-2.16	220312.0	3018725.32	165
2018-07-17	13.66	14.0	13.66	13.9	0.2	1.46	339118.0	4710159.92	268
2018-07-16	13.86	13.88	13.7	13.7	-0.16	-1.15	118491.0	1631292.04	178
2018-07-15	13.98	14.0	13.74	13.86	-0.04	-0.29	507022.0	7055736.56	397
2018-07-12	13.64	13.92	13.58	13.9	0.3	2.21	512487.0	7046737.78	333
2018-07-11	13.46	13.66	13.36	13.6	0.24	1.8	240535.0	3253091.48	192
2018-07-10	13.4	13.64	13.34	13.36	0.12	0.91	294776.0	3979721.68	320
2018-07-09	13.2	13.24	13.2	13.24	0.08	0.61	64113.0	847880.56	118
2018-07-08	13.16	13.3	13.14	13.16	-0.24	-1.79	242406.0	3198136.78	200
2018-07-05	13.44	13.68	13.2	13.4	-0.24	-1.76	67184.0	902800.62	130
2018-07-04	13.52	13.82	13.48	13.64	0.12	0.89	481813.0	6602728.5	316
2018-07-03	13.12	13.88	13.0	13.52	0.48	3.68	978218.0	13256760.68	767
2018-07-02	13.28	13.28	12.96	13.04	-0.18	-1.36	146322.0	1911044.34	135
2018-07-01	13.2	13.3	13.18	13.22	0.06	0.46	91945.0	1215595.7	85
2018-06-28	13.16	13.18	13.08	13.16	-0.04	-0.3	65114.0	854924.12	81
2018-06-27	13.24	13.24	13.0	13.2	-0.12	-0.9	127953.0	1675604.46	108
2018-06-26	13.26	13.5	13.22	13.32	0.04	0.3	187461.0	2498000.46	136
2018-06-25	12.96	13.5	12.96	13.28	0.3	2.31	406487.0	5392243.28	307
2018-06-24	12.94	12.98	12.94	12.98	0.08	0.62	34366.0	445205.68	66
2018-06-21	12.9	12.9	12.9	12.9	0.04	0.31	48462.0	625300.54	48
2018-06-20	13.0	13.0	12.84	12.86	-0.14	-1.08	52027.0	671786.84	78
2018-06-12	12.9	13.0	12.9	13.0	-0.04	-0.31	44668.0	578704.76	61
2018-06-11	12.96	13.04	12.92	13.04	0.08	0.62	30605.0	397267.04	58
2018-06-10	12.96	13.08	12.96	12.96	0.0	0.0	33937.0	441581.96	60
2018-06-07	12.9	12.96	12.88	12.96	0.02	0.15	51698.0	667234.9	61
2018-06-06	12.96	13.0	12.94	12.94	-0.06	-0.46	38523.0	499795.58	58
2018-06-05	12.94	13.0	12.92	13.0	0.0	0.0	51204.0	663965.66	62
2018-06-04	12.9	13.0	12.9	13.0	0.1	0.78	51788.0	669483.66	75
2018-06-03	13.02	13.02	12.88	12.9	-0.1	-0.77	118943.0	1536455.14	116
2018-05-31	12.86	13.0	12.82	13.0	0.16	1.25	87759.0	1130841.0	78
2018-05-30	12.9	12.98	12.84	12.84	-0.08	-0.62	59384.0	765732.54	67
2018-05-29	12.88	13.02	12.86	12.92	0.06	0.47	160442.0	2078022.38	93
2018-05-28	12.98	12.98	12.86	12.86	-0.06	-0.46	49961.0	644289.84	56
2018-05-27	13.04	13.04	12.9	12.92	-0.04	-0.31	152705.0	1979432.86	114
2018-05-24	13.02	13.02	12.92	12.97	-0.12	-0.92	77530.0	1007052.02	94
2018-05-23	13.0	13.2	13.0	13.09	0.09	0.69	90267.0	1181514.6	112
2018-05-22	12.96	13.0	12.96	13.0	0.07	0.54	42794.0	556066.68	73
2018-05-21	12.9	13.0	12.9	12.93	-0.07	-0.54	29305.0	379692.12	62
2018-05-20	13.1	13.1	13.0	13.0	0.01	0.08	42826.0	557405.66	48
2018-05-17	13.0	13.0	12.9	12.99	-0.05	-0.38	59424.0	770889.3	74
2018-05-16	13.14	13.14	13.0	13.04	-0.14	-1.06	147824.0	1929017.36	145
2018-05-15	13.24	13.26	13.16	13.18	0.0	0.0	148149.0	1955562.16	141
2018-05-14	13.1	13.26	13.1	13.18	0.05	0.38	211092.0	2782735.38	234
2018-05-13	13.08	13.18	13.02	13.13	0.06	0.46	298645.0	3918128.0	191
2018-05-10	13.04	13.3	13.0	13.07	0.01	0.08	154433.0	2021157.08	190
2018-05-09	13.22	13.5	13.0	13.06	-0.23	-1.73	383585.0	5042045.52	255
2018-05-08	13.1	13.34	12.8	13.29	0.1	0.76	432664.0	5667428.92	298
2018-05-07	13.3	13.3	13.14	13.19	-0.18	-1.35	109901.0	1456956.18	103
2018-05-06	13.38	13.4	13.26	13.37	0.04	0.3	265717.0	3545640.7	217
2018-05-03	13.4	13.52	13.14	13.33	-0.04	-0.3	231495.0	3070493.46	176
2018-05-02	13.78	13.8	13.38	13.37	-0.29	-2.12	229949.0	3111861.94	192
2018-05-01	13.7	13.7	13.52	13.66	-0.08	-0.58	149627.0	2039377.18	165
2018-04-30	13.68	13.76	13.5	13.74	-0.22	-1.58	307109.0	4195204.96	296
2018-04-29	14.08	14.1	13.96	13.96	-0.07	-0.5	547248.0	7667289.52	205
2018-04-26	13.82	14.12	13.78	14.03	0.21	1.52	999054.0	14018888.4	476
2018-04-25	13.9	13.9	13.8	13.82	-0.05	-0.36	229775.0	3183103.42	201
2018-04-24	14.2	14.2	13.8	13.87	-0.21	-1.49	995004.0	13861831.4	545
2018-04-23	14.0	14.42	13.92	14.08	0.05	0.36	881100.0	12451937.24	504
2018-04-22	14.06	14.14	13.92	14.03	-0.03	-0.21	254693.0	3565895.2	264
2018-04-19	14.24	14.26	13.94	14.06	-0.13	-0.92	470148.0	6619804.7	354
2018-04-18	13.76	14.5	13.68	14.19	0.46	3.35	1553296.0	22045869.36	837
2018-04-17	13.82	13.82	13.62	13.73	-0.03	-0.22	212422.0	2912881.22	195
2018-04-16	13.68	13.96	13.68	13.76	0.1	0.73	669318.0	9240611.78	380
2018-04-15	13.5	13.7	13.5	13.66	0.07	0.52	279842.0	3823162.32	266
2018-04-12	13.62	13.62	13.3	13.59	0.09	0.67	296906.0	3999094.58	244
2018-04-11	13.7	13.9	13.46	13.5	-0.26	-1.89	483773.0	6615043.08	305
2018-04-10	13.5	13.88	13.46	13.76	0.13	0.95	339302.0	4652582.42	263
2018-04-09	13.74	13.8	13.56	13.63	-0.12	-0.87	295870.0	4040605.76	270
2018-04-08	13.8	13.9	13.74	13.75	0.03	0.22	343976.0	4750886.06	199
2018-04-05	13.88	14.02	13.7	13.72	-0.19	-1.37	569230.0	7880583.66	342
2018-04-04	13.74	14.16	13.54	13.91	0.25	1.83	1157408.0	16083993.02	872
2018-04-03	13.32	13.74	13.3	13.66	0.31	2.32	718685.0	9759056.46	580
2018-04-02	13.3	13.44	13.2	13.35	0.04	0.3	703251.0	9356679.42	791
2018-04-01	13.52	13.52	13.28	13.31	-0.22	-1.63	428029.0	5728021.22	487
2018-03-29	13.76	13.76	13.4	13.53	-0.33	-2.38	585207.0	7915741.66	516
2018-03-28	14.02	14.18	13.78	13.86	-0.33	-2.33	552813.0	7708257.14	478
2018-03-27	14.32	14.4	14.16	14.19	0.02	0.14	902574.0	12890314.7	1148
2018-03-26	14.4	14.4	14.12	14.17	-0.24	-1.67	416411.0	5936070.04	720
2018-03-25	14.5	14.56	14.4	14.41	-0.15	-1.03	128102.0	1850987.9	167
2018-03-22	14.5	14.58	14.48	14.56	0.06	0.41	204159.0	2964715.86	204
2018-03-21	14.6	14.6	14.44	14.5	-0.16	-1.09	252041.0	3663174.38	246
2018-03-20	14.54	14.74	14.4	14.66	0.22	1.52	739844.0	10800626.42	624
2018-03-19	14.38	14.48	14.28	14.44	0.05	0.35	276372.0	3972051.08	249
2018-03-18	14.62	14.62	14.4	14.39	-0.2	-1.37	386735.0	5592447.8	349
2018-03-15	14.66	14.66	14.5	14.59	0.01	0.07	226770.0	3300467.6	202
2018-03-14	14.62	14.66	14.5	14.58	-0.12	-0.82	242257.0	3534714.6	268
2018-03-13	14.66	15.0	14.66	14.7	0.09	0.62	953507.0	14097555.52	681
2018-03-12	14.54	14.64	14.48	14.61	0.12	0.83	708052.0	10305612.22	412
2018-03-11	14.48	14.5	14.44	14.49	0.04	0.28	710169.0	10284467.34	520
2018-03-08	14.54	14.58	14.42	14.45	-0.1	-0.69	169437.0	2453908.56	254
2018-03-07	14.64	14.64	14.52	14.55	-0.1	-0.68	144183.0	2100057.16	141
2018-03-06	14.6	14.74	14.6	14.65	0.14	0.96	250075.0	3667001.32	270
2018-03-05	14.72	14.72	14.5	14.51	-0.17	-1.16	194336.0	2837682.76	214
2018-03-04	14.78	14.78	14.66	14.68	-0.09	-0.61	128611.0	1890710.28	142
2018-03-01	14.64	14.8	14.64	14.77	0.05	0.34	170130.0	2507545.36	169
2018-02-28	14.86	14.86	14.7	14.72	-0.1	-0.67	120993.0	1782995.44	110
2018-02-27	14.66	14.84	14.64	14.82	0.13	0.88	363581.0	5370587.52	292
2018-02-26	14.58	14.9	14.58	14.69	0.13	0.89	485136.0	7160846.22	468
2018-02-25	14.54	14.8	14.52	14.56	-0.21	-1.42	314446.0	4600961.98	302
2018-02-22	14.72	14.8	14.62	14.77	-0.02	-0.14	180591.0	2662959.6	262
2018-02-21	15.04	15.04	14.76	14.79	-0.16	-1.07	293578.0	4361723.6	317
2018-02-20	15.0	15.0	14.88	14.95	0.02	0.13	250214.0	3733063.64	195
2018-02-19	14.9	15.16	14.86	14.93	0.05	0.34	553965.0	8287929.06	441
2018-02-18	14.98	15.08	14.82	14.88	-0.1	-0.67	545630.0	8141481.26	507
2018-02-15	15.18	15.26	14.94	14.98	-0.11	-0.73	1006239.0	15205267.96	969
2018-02-14	14.9	15.4	14.84	15.09	0.18	1.21	1725451.0	26223882.88	1479
2018-02-13	15.12	15.24	14.82	14.91	-0.22	-1.45	834285.0	12503636.94	760
2018-02-12	15.3	15.3	15.08	15.13	-0.05	-0.33	830730.0	12613207.72	679
2018-02-11	15.18	15.46	15.1	15.18	-0.07	-0.46	1470179.0	22466360.54	1200
2018-02-08	14.62	15.42	14.6	15.25	0.75	5.17	2736411.0	41148052.9	1945
2018-02-07	14.94	15.04	14.5	14.5	-0.42	-2.82	1310583.0	19417972.44	863
2018-02-06	14.22	14.96	14.1	14.92	-0.09	-0.6	1335177.0	19667474.16	1810
2018-02-05	15.2	15.3	14.84	15.01	-0.28	-1.83	1450717.0	21814792.74	1107
2018-02-04	14.7	15.44	14.5	15.29	0.6	4.08	3458937.0	52205470.98	2342
2018-02-01	14.8	14.96	13.94	14.69	0.23	1.59	6393943.0	92422943.96	4114
2018-01-31	13.68	14.46	13.68	14.46	1.31	9.96	3254528.0	46499614.12	1270
2018-01-30	13.1	13.18	13.0	13.15	0.08	0.61	345273.0	4523332.28	229
2018-01-29	12.76	13.18	12.76	13.07	0.26	2.03	739454.0	9666441.98	464
2018-01-28	12.7	12.9	12.7	12.81	-0.12	-0.93	401181.0	5124867.34	334
2018-01-25	12.76	13.12	12.72	12.93	0.23	1.81	689329.0	8952859.42	500
2018-01-24	12.74	12.82	12.66	12.7	-0.02	-0.16	169409.0	2148812.86	173
2018-01-23	12.8	12.9	12.7	12.72	-0.11	-0.86	277311.0	3547153.88	246
2018-01-22	12.86	12.9	12.8	12.83	-0.07	-0.54	371347.0	4768290.56	288
2018-01-21	12.96	13.02	12.9	12.9	-0.09	-0.69	199653.0	2586347.48	222
2018-01-18	13.14	13.14	12.96	12.99	-0.11	-0.84	393609.0	5121821.44	302
2018-01-17	13.18	13.28	13.08	13.1	-0.07	-0.53	421421.0	5545640.7	267
2018-01-16	13.1	13.3	13.08	13.17	0.02	0.15	267535.0	3526903.48	271
2018-01-15	13.24	13.28	13.06	13.15	-0.08	-0.6	425758.0	5593610.22	369
2018-01-14	12.96	13.4	12.96	13.23	0.3	2.32	709086.0	9365210.26	575
2018-01-11	12.98	13.02	12.82	12.93	-0.06	-0.46	347472.0	4488426.46	271
2018-01-10	13.0	13.14	12.92	12.99	0.01	0.08	369096.0	4797704.56	305
2018-01-09	13.38	13.46	12.82	12.98	-0.42	-3.13	749242.0	9844438.6	582
2018-01-08	13.5	13.56	13.36	13.4	-0.06	-0.45	400192.0	5383496.06	289
2018-01-07	13.74	13.74	13.42	13.46	-0.12	-0.88	542774.0	7339913.64	471
2018-01-04	13.2	13.9	13.2	13.58	0.3	2.26	1406324.0	19122067.74	1005
2018-01-03	13.4	13.48	13.14	13.28	-0.21	-1.56	853134.0	11351978.22	590
2018-01-02	13.8	13.8	13.4	13.49	-0.27	-1.96	869503.0	11793726.34	641
2018-01-01	13.86	13.92	13.58	13.76	-0.23	-1.64	818353.0	11284409.92	541
2017-12-31	14.3	14.48	13.86	13.99	-0.42	-2.91	1132268.0	16165674.46	743
2017-12-28	14.14	14.74	14.08	14.41	0.23	1.62	2185880.0	31557542.88	1513
2017-12-27	14.5	14.5	14.1	14.18	-0.15	-1.05	782127.0	11127550.76	635
2017-12-26	13.88	14.48	13.76	14.33	0.47	3.39	1225596.0	17176470.56	741
2017-12-25	14.14	14.14	13.8	13.86	-0.36	-2.53	772170.0	10780642.32	575
2017-12-24	14.5	14.72	14.02	14.22	-0.28	-1.93	1450637.0	20739816.36	1140
2017-12-21	13.52	14.8	13.44	14.5	0.98	7.25	4224258.0	59925274.74	2216
2017-12-20	13.94	13.94	13.36	13.52	-0.2	-1.46	584071.0	7889683.42	503
2017-12-19	14.0	14.0	13.46	13.72	-0.18	-1.29	1581070.0	21651579.9	849
2017-12-18	13.06	14.16	13.0	13.9	0.96	7.42	4121082.0	55888936.4	2145
2017-12-17	12.74	12.98	12.6	12.94	0.25	1.97	535435.0	6869139.82	406
2017-12-14	12.8	12.8	12.68	12.69	-0.02	-0.16	266990.0	3394303.22	196
2017-12-13	12.8	12.82	12.6	12.71	-0.15	-1.17	550443.0	6977282.6	373
2017-12-12	13.06	13.14	12.84	12.86	-0.24	-1.83	857232.0	11118850.86	532
2017-12-11	13.08	13.36	12.86	13.1	0.11	0.85	1215564.0	15945426.16	674
2017-12-10	12.9	13.14	12.86	12.99	0.16	1.25	868334.0	11300677.68	546
2017-12-07	12.66	12.9	12.66	12.83	0.12	0.94	434908.0	5547596.26	272
2017-12-06	12.7	12.86	12.6	12.71	-0.07	-0.55	456666.0	5822694.84	314
2017-12-05	12.72	12.8	12.68	12.78	-0.15	-1.16	380897.0	4850913.84	234
2017-12-04	13.06	13.06	12.8	12.93	-0.03	-0.23	524426.0	6783110.62	368
2017-12-03	13.0	13.2	12.92	12.96	0.19	1.49	1499465.0	19527907.8	912
2017-11-30	12.76	12.82	12.76	12.77	0.0	0.0	212912.0	2723196.44	125
2017-11-29	12.72	12.86	12.72	12.77	-0.02	-0.16	203062.0	2596182.4	143
2017-11-28	12.88	12.88	12.78	12.79	-0.05	-0.39	302377.0	3877394.86	219
2017-11-27	12.86	13.06	12.72	12.84	0.03	0.23	1275964.0	16459131.18	665
2017-11-26	12.82	12.86	12.7	12.81	0.04	0.31	375399.0	4794049.18	305
2017-11-23	12.56	12.86	12.46	12.77	0.23	1.83	712645.0	9038264.76	503
2017-11-22	12.58	12.66	12.3	12.54	-0.02	-0.16	357954.0	4478171.16	320
2017-11-21	12.48	12.64	12.3	12.56	0.13	1.05	424528.0	5307905.02	457
2017-11-20	12.7	12.7	12.4	12.43	-0.26	-2.05	224801.0	2824957.22	275
2017-11-19	12.5	12.9	12.48	12.69	0.23	1.85	851266.0	10798912.4	705
2017-11-16	12.8	12.9	12.34	12.46	-0.32	-2.5	762163.0	9583747.88	577
2017-11-15	12.4	13.1	12.38	12.78	0.44	3.57	1440135.0	18433933.72	1116
2017-11-14	12.5	12.5	12.3	12.34	-0.12	-0.96	770325.0	9570067.46	585
2017-11-13	12.22	12.54	12.14	12.46	0.08	0.65	1384281.0	17085153.24	975
2017-11-12	12.72	13.0	12.3	12.38	-0.43	-3.36	1020322.0	12917347.2	839
2017-11-09	13.08	13.16	12.8	12.81	-0.17	-1.31	1090898.0	14139435.58	949
2017-11-08	12.6	13.18	12.4	12.98	0.46	3.67	2306747.0	29744171.92	1660
2017-11-07	13.38	13.38	12.0	12.52	-0.76	-5.72	1958507.0	24685407.74	1762
2017-11-06	13.1	14.02	13.02	13.28	-0.59	-4.25	2576470.0	34833513.64	2000
2017-11-05	12.68	14.0	12.22	13.87	1.1	8.61	3182139.0	43197670.46	2073
2017-11-02	11.92	13.14	11.92	12.77	0.81	6.77	4422335.0	56823537.24	2153
2017-11-01	11.86	12.18	11.86	11.96	0.03	0.25	462495.0	5546233.86	430
2017-10-31	11.8	12.52	11.8	11.93	-0.02	-0.17	1707760.0	20821444.5	1382
2017-10-30	12.66	12.74	11.9	11.95	-0.93	-7.22	1576590.0	19361506.74	1462
2017-10-29	14.2	14.22	12.8	12.88	-0.06	-0.46	4162597.0	56055835.46	2832
2017-10-26	12.0	12.94	12.0	12.94	1.16	9.85	1384162.0	17639514.58	592
2017-10-25	11.0	11.78	10.74	11.78	1.06	9.89	1594505.0	18423734.0	843
2017-10-24	10.36	11.14	10.36	10.72	0.58	5.72	332690.0	3602643.36	325
2017-10-23	10.1	10.1	10.1	10.14	-0.12	-1.17	9763.0	99144.74	39
2017-10-22	10.26	10.28	10.24	10.26	-0.24	-2.29	57591.0	590887.34	85
2017-10-19	10.2	10.48	10.2	10.5	0.17	1.65	31816.0	330375.14	33
2017-10-18	10.94	10.94	10.3	10.33	0.03	0.29	107556.0	1135633.04	73
2017-10-17	10.14	10.38	10.14	10.3	-0.06	-0.58	18443.0	188136.48	32
2017-10-16	10.38	10.38	10.38	10.36	-0.02	-0.19	11535.0	118713.64	22
2017-10-15	10.38	10.38	10.38	10.38	-0.04	-0.38	58207.0	604282.42	12
2017-10-12	10.2	10.38	10.0	10.42	0.06	0.58	35736.0	365725.5	70
2017-10-11	10.5	10.5	10.16	10.36	-0.14	-1.33	66966.0	692025.24	56
2017-10-10	10.56	10.56	10.5	10.5	-0.12	-1.13	28405.0	299406.48	21
2017-10-09	10.66	10.66	10.54	10.62	0.04	0.38	80118.0	850223.26	40
2017-10-08	10.7	10.7	10.6	10.58	-0.02	-0.19	23426.0	249512.46	38
2017-10-05	10.72	10.72	10.6	10.6	-0.09	-0.84	141728.0	1504679.9	45
2017-10-04	10.66	10.72	10.66	10.69	0.04	0.38	19108.0	203912.68	22
2017-10-03	10.66	10.66	10.62	10.65	0.03	0.28	24385.0	259227.48	36
2017-10-02	10.64	10.64	10.62	10.62	-0.05	-0.47	15578.0	165676.58	35
2017-10-01	10.66	10.66	10.66	10.67	0.01	0.09	9384.0	100005.64	29
2017-09-28	10.66	10.68	10.62	10.66	-0.12	-1.11	40482.0	431318.86	41
2017-09-27	10.7	10.78	10.68	10.78	0.0	0.0	14508.0	155399.16	23
2017-09-26	10.76	10.78	10.7	10.78	0.04	0.37	35534.0	381479.74	35
2017-09-25	10.78	10.78	10.76	10.74	-0.06	-0.56	29835.0	321479.34	36
2017-09-21	10.78	10.78	10.76	10.8	-0.07	-0.64	52330.0	563248.06	14
2017-09-20	10.8	10.8	10.8	10.87	0.01	0.09	12260.0	132647.28	26
2017-09-19	10.9	10.92	10.88	10.86	-0.08	-0.73	94735.0	1032437.62	43
2017-09-18	10.92	10.96	10.92	10.94	0.0	0.0	14114.0	154422.06	22
2017-09-17	10.92	10.94	10.9	10.94	0.02	0.18	30497.0	332799.64	28
2017-09-14	10.92	10.92	10.92	10.92	-0.01	-0.09	12570.0	137316.84	35
2017-09-13	10.9	10.96	10.9	10.93	0.03	0.28	87969.0	959408.14	18
2017-09-12	10.9	10.94	10.9	10.9	0.0	0.0	75213.0	820483.0	44
2017-09-11				10.92	0.02	0.18	3414.0	37251.26	13
2017-09-10	10.94	10.94	10.9	10.9	-0.02	-0.18	11479.0	125160.8	19
2017-09-07	10.9	10.94	10.9	10.92	0.02	0.18	45959.0	501490.22	35
2017-09-06	10.9	10.92	10.9	10.9	0.04	0.37	113181.0	1233937.06	48
2017-08-29				10.8	-0.06	-0.55	6057.0	65100.2	24
2017-08-28	10.86	10.86	10.86	10.86	0.06	0.56	8929.0	96532.96	31
2017-08-27	10.82	10.82	10.8	10.8	-0.03	-0.28	15482.0	167292.0	25
2017-08-24	10.84	10.84	10.82	10.83	0.03	0.28	28990.0	313855.28	38
2017-08-23	10.76	10.84	10.76	10.8	0.08	0.75	37967.0	409479.32	59
2017-08-22	10.78	10.78	10.74	10.72	-0.04	-0.37	25685.0	276227.8	45
2017-08-21	10.78	10.78	10.76	10.76	-0.06	-0.55	22551.0	243126.4	62
2017-08-20	10.76	10.88	10.74	10.82	-0.07	-0.64	95201.0	1025969.38	77
2017-08-17	10.86	10.88	10.86	10.89	0.13	1.21	34367.0	373118.3	70
2017-08-16	10.5	10.6	10.5	10.76	-0.06	-0.55	71253.0	752029.04	118
2017-08-15	10.82	10.82	10.82	10.82	-0.04	-0.37	27914.0	302003.74	46
2017-08-14	10.9	10.9	10.84	10.86	-0.01	-0.09	14885.0	161816.46	32
2017-08-13	10.9	10.9	10.82	10.87	0.06	0.56	28202.0	306431.82	38
2017-08-10	10.82	10.84	10.8	10.81	0.01	0.09	26328.0	285036.68	46
2017-08-09	10.84	10.84	10.8	10.8	0.12	1.12	79790.0	863585.46	76
2017-08-08	10.74	10.74	10.66	10.68	-0.04	-0.37	25910.0	277027.56	60
2017-08-07	10.7	10.74	10.62	10.72	-0.06	-0.56	56224.0	601118.8	51
2017-08-06	10.7	10.78	10.7	10.78	0.04	0.37	28015.0	301188.22	36
2017-08-03	10.74	10.76	10.74	10.74	-0.1	-0.92	26436.0	284579.1	60
2017-08-02	10.8	10.92	10.8	10.84	-0.02	-0.18	72381.0	782689.06	51
2017-08-01	10.9	11.0	10.86	10.86	-0.04	-0.37	106600.0	1166346.8	122
2017-07-31	11.0	11.04	10.9	10.9	-0.14	-1.27	73857.0	810142.16	76
2017-07-30	11.0	11.08	11.0	11.04	0.04	0.36	68832.0	760015.82	31
2017-07-27	11.0	11.0	10.92	11.0	-0.04	-0.36	47809.0	525236.1	77
2017-07-26	11.1	11.1	11.04	11.04	-0.06	-0.54	15578.0	172482.78	25
2017-07-25				11.1	0.0	0.0	8763.0	97142.32	31
2017-07-24	11.08	11.1	11.06	11.1	0.01	0.09	19401.0	215097.78	28
2017-07-23	11.1	11.22	11.08	11.09	-0.09	-0.81	97598.0	1089927.48	80
2017-07-20	11.1	11.28	11.1	11.18	-0.02	-0.18	60881.0	682638.28	57
2017-07-19	11.0	11.2	11.0	11.2	0.02	0.18	52340.0	580823.56	69
2017-07-18	11.14	11.44	11.14	11.18	0.18	1.64	115160.0	1302535.76	148
2017-07-17	11.14	11.14	11.0	11.0	-0.06	-0.54	28088.0	309617.82	47
2017-07-16	11.0	11.1	10.98	11.06	0.0	0.0	37499.0	413191.68	61
2017-07-13	11.02	11.02	11.0	11.06	-0.01	-0.09	42652.0	470041.64	47
2017-07-12	11.1	11.1	11.0	11.07	-0.11	-0.98	28383.0	314702.4	62
2017-07-11	11.24	11.24	11.18	11.18	-0.2	-1.76	43744.0	489870.18	53
2017-07-10	11.3	11.34	11.3	11.38	0.1	0.89	28860.0	326470.22	39
2017-07-09	11.24	11.28	11.18	11.28	-0.16	-1.4	46447.0	522054.78	57
2017-07-06	11.48	11.68	11.42	11.44	0.33	2.97	181161.0	2089254.02	168
2017-07-05	11.14	11.16	11.08	11.11	0.0	0.0	64617.0	719119.28	50
2017-07-04	11.1	11.12	11.02	11.11	-0.04	-0.36	91159.0	1010586.46	84
2017-07-03	11.34	11.34	10.98	11.15	-0.28	-2.45	368598.0	4073138.42	305
2017-07-02	11.5	11.8	11.42	11.43	0.23	2.05	176161.0	2056882.48	102
2017-06-22	11.26	11.3	10.94	11.2	0.06	0.54	78625.0	874574.14	79
2017-06-21	11.0	11.2	11.0	11.14	0.29	2.67	130920.0	1454450.74	101
2017-06-20	10.84	10.96	10.84	10.85	0.03	0.28	38977.0	423828.9	66
2017-06-19	10.86	10.86	10.78	10.82	-0.04	-0.37	34448.0	372256.0	48
2017-06-18	10.86	10.88	10.86	10.86	0.08	0.74	10084.0	109382.22	23
2017-06-15	10.78	10.78	10.78	10.78	-0.04	-0.37	19411.0	209327.86	33
2017-06-14	10.9	10.98	10.82	10.82	-0.03	-0.28	46085.0	500595.72	62
2017-06-13				10.85	0.0	0.0	1673.0	18174.78	7
2017-06-12	10.88	10.9	10.88	10.85	-0.03	-0.28	42796.0	466313.3	30
2017-06-11	10.9	10.9	10.88	10.88	0.0	0.0	62642.0	681776.46	30
2017-06-08	11.02	11.02	10.88	10.88	-0.1	-0.91	48253.0	526568.78	45
2017-06-07	11.0	11.0	10.9	10.98	0.02	0.18	41927.0	459331.5	36
2017-06-06	11.1	11.1	10.94	10.96	-0.04	-0.36	24749.0	272287.9	37
2017-06-05	10.9	11.04	10.9	11.0	-0.05	-0.45	14395.0	158198.36	28
2017-06-04	11.0	11.1	11.0	11.05	-0.03	-0.27	77715.0	855681.9	68
2017-06-01	11.15	11.15	11.1	11.08	0.08	0.73	22517.0	250095.85	23
2017-05-31	11.0	11.1	11.0	11.0	0.0	0.0	43754.0	483510.45	42
2017-05-30	11.05	11.05	11.0	11.0	-0.01	-0.09	75762.0	835081.8	54
2017-05-29	11.0	11.05	11.0	11.01	-0.04	-0.36	22945.0	253024.05	51
2017-05-28	11.5	11.5	11.0	11.05	-0.45	-3.91	60771.0	682738.45	89
2017-05-25	11.6	11.6	11.55	11.5	-0.1	-0.86	21953.0	253527.15	44
2017-05-24	11.65	11.65	11.55	11.6	-0.05	-0.43	74549.0	866196.4	48
2017-05-23	11.7	11.7	11.65	11.65	-0.13	-1.1	31406.0	366489.3	45
2017-05-22	11.8	11.8	11.7	11.78	0.03	0.26	44293.0	520747.7	43
2017-05-21	11.8	11.8	11.75	11.75	-0.05	-0.42	52120.0	614287.95	54
2017-05-18	11.85	11.85	11.8	11.8	-0.02	-0.17	13217.0	156313.3	30
2017-05-17	11.8	11.8	11.75	11.82	0.0	0.0	48552.0	572661.15	50
2017-05-16	11.8	11.8	11.8	11.82	-0.03	-0.25	19825.0	234095.65	38
2017-05-15	11.95	11.95	11.95	11.85	0.04	0.34	15072.0	178704.55	55
2017-05-14	11.85	11.85	11.85	11.81	0.01	0.08	10440.0	123362.35	24
2017-05-11	11.8	11.95	11.7	11.8	0.0	0.0	56157.0	667009.2	62
2017-05-10	11.7	11.7	11.65	11.8	0.0	0.0	31856.0	373245.35	40
2017-05-09	11.55	11.55	11.55	11.8	0.1	0.85	10448.0	121808.75	25
2017-05-08	11.75	11.75	11.65	11.7	-0.1	-0.85	25601.0	299435.95	36
2017-05-07	11.8	11.8	11.75	11.8	0.0	0.0	11238.0	132472.7	26
2017-05-04	11.85	11.85	11.8	11.8	-0.09	-0.76	15633.0	185154.9	33
2017-05-03	12.0	12.0	11.8	11.89	-0.16	-1.33	40656.0	485904.7	55
2017-05-02	11.95	12.1	11.95	12.05	0.22	1.86	34495.0	415601.25	51
2017-05-01	11.9	11.9	11.85	11.83	-0.07	-0.59	29171.0	346175.5	42
2017-04-30	11.95	12.0	11.9	11.9	0.0	0.0	47653.0	568443.55	43
2017-04-27	11.9	11.95	11.85	11.9	-0.1	-0.83	24817.0	295378.6	47
2017-04-26	12.0	12.0	12.0	12.0	0.0	0.0	11449.0	136677.5	42
2017-04-25	11.95	12.0	11.95	12.0	0.0	0.0	15251.0	182773.5	35
2017-04-24	12.0	12.05	11.95	12.0	0.0	0.0	54019.0	647652.15	54
2017-04-23	12.1	12.15	12.0	12.0	0.05	0.42	33998.0	410085.45	58
2017-04-20	11.9	11.95	11.85	11.95	-0.05	-0.42	33015.0	393272.35	55
2017-04-19	12.0	12.0	11.95	12.0	-0.05	-0.41	31763.0	380725.65	45
2017-04-18	12.05	12.1	12.05	12.05	-0.05	-0.41	37570.0	453371.65	55
2017-04-17	12.05	12.15	12.05	12.1	0.0	0.0	18802.0	227476.8	34
2017-04-16	12.1	12.15	12.1	12.1	-0.15	-1.22	29459.0	357061.1	47
2017-04-13	12.25	12.35	12.2	12.25	-0.03	-0.24	27418.0	336710.85	40
2017-04-12	12.15	12.3	12.15	12.28	0.09	0.74	64983.0	795434.6	69
2017-04-11	12.25	12.25	12.2	12.19	-0.06	-0.49	31166.0	380909.25	39
2017-04-10	12.25	12.3	12.25	12.25	0.0	0.0	30789.0	377841.35	33
2017-04-09	12.4	12.4	12.3	12.25	-0.1	-0.81	29952.0	369763.95	51
2017-04-06	12.35	12.35	12.35	12.35	-0.01	-0.08	45120.0	557373.75	48
2017-04-05	12.35	12.4	12.3	12.36	-0.02	-0.16	32957.0	407406.65	49
2017-04-04	12.3	12.4	12.3	12.38	0.07	0.57	32627.0	402931.0	42
2017-04-03	12.35	12.35	12.3	12.31	-0.05	-0.4	36449.0	449277.0	36
2017-04-02	12.4	12.5	12.3	12.36	-0.11	-0.88	124962.0	1544397.5	116
2017-03-30	12.5	12.5	12.4	12.47	-0.03	-0.24	33282.0	415126.4	55
2017-03-29	12.4	12.6	12.4	12.5	0.17	1.38	140715.0	1765618.15	179
2017-03-28	12.45	12.45	12.3	12.33	-0.22	-1.75	42532.0	526661.45	58
2017-03-27				12.5	-0.05	-0.4	5298.0	66027.6	9
2017-03-26	12.5	12.5	12.45	12.55	-0.07	-0.55	17899.0	223190.5	36
2017-03-23	12.5	12.65	12.5	12.62	0.17	1.37	216520.0	2713316.85	53
2017-03-22	12.45	12.45	12.4	12.45	-0.1	-0.8	24155.0	300741.55	49
2017-03-21	12.55	12.65	12.55	12.55	-0.05	-0.4	46466.0	584674.45	53
2017-03-20	12.65	12.7	12.6	12.6	0.05	0.4	24473.0	309188.95	29
2017-03-19	12.55	12.7	12.55	12.55	-0.04	-0.32	72747.0	917500.2	40
2017-03-16	12.6	12.7	12.6	12.59	0.04	0.32	37232.0	469786.95	52
2017-03-15	12.7	12.7	12.6	12.55	0.06	0.48	51091.0	644044.65	58
2017-03-14	12.4	12.5	12.3	12.49	0.09	0.73	55530.0	689707.35	62
2017-03-13	12.4	12.6	12.4	12.4	-0.14	-1.12	46264.0	577961.15	76
2017-03-12	12.55	12.55	12.5	12.54	-0.17	-1.34	31003.0	388714.2	41
2017-03-09	12.85	12.85	12.6	12.71	-0.14	-1.09	99012.0	1258773.8	94
2017-03-08	12.9	12.9	12.8	12.85	-0.14	-1.08	48040.0	616843.1	54
2017-03-07	12.8	13.1	12.8	12.99	0.14	1.09	194163.0	2529333.1	94
2017-03-06	12.85	12.85	12.8	12.85	0.0	0.0	38558.0	495079.3	36
2017-03-05	12.85	12.85	12.85	12.85	-0.05	-0.39	8004.0	102877.65	22
2017-03-02	12.85	13.0	12.85	12.9	0.0	0.0	96876.0	1255444.55	66
2017-03-01	12.8	12.85	12.8	12.9	0.05	0.39	7257.0	93118.1	18
2017-02-28	12.9	12.9	12.75	12.85	0.05	0.39	83886.0	1073434.1	81
2017-02-27	12.9	12.9	12.8	12.8	-0.15	-1.16	106795.0	1372923.1	85
2017-02-26	13.05	13.1	12.9	12.95	0.02	0.15	223531.0	2906735.35	193
2017-02-23	12.8	13.1	12.75	12.93	0.12	0.94	151291.0	1960766.3	147
2017-02-22	12.9	12.9	12.8	12.81	-0.11	-0.85	114234.0	1471234.2	106
2017-02-21	12.85	13.2	12.8	12.92	0.1	0.78	352966.0	4603401.85	199
2017-02-20	12.9	12.95	12.8	12.82	-0.09	-0.7	147869.0	1902064.05	91
2017-02-19	13.0	13.0	12.9	12.91	-0.09	-0.69	47114.0	611470.7	63
2017-02-16	13.05	13.05	13.0	13.0	0.0	0.0	32497.0	423485.9	46
2017-02-15	12.95	13.05	12.9	13.0	0.0	0.0	87462.0	1135945.0	84
2017-02-14	12.9	13.0	12.9	13.0	0.09	0.7	90345.0	1170099.0	83
2017-02-13	13.0	13.1	12.8	12.91	-0.13	-1.0	352386.0	4552475.1	243
2017-02-12	13.25	13.3	13.0	13.04	-0.25	-1.88	255457.0	3332838.5	225
2017-02-09	13.05	13.3	13.05	13.29	0.04	0.3	105073.0	1390128.4	147
2017-02-08	12.85	13.35	12.8	13.25	0.28	2.16	223045.0	2926530.55	167
2017-02-07	13.05	13.1	12.95	12.97	-0.12	-0.92	88717.0	1154092.8	61
2017-02-06	13.0	13.1	12.95	13.09	0.19	1.47	62895.0	818083.75	78
2017-02-05	13.05	13.05	12.9	12.9	-0.15	-1.15	62825.0	813957.05	87
2017-02-02	13.1	13.15	13.1	13.05	0.02	0.15	67206.0	881579.05	61
2017-02-01	13.1	13.1	13.0	13.03	-0.07	-0.53	51760.0	675938.4	61
2017-01-31	13.0	13.15	13.0	13.1	0.07	0.54	119654.0	1564739.45	89
2017-01-30	13.05	13.25	13.0	13.03	-0.14	-1.06	404465.0	5308466.85	119
2017-01-29	13.0	13.2	12.95	13.17	0.08	0.61	324057.0	4242980.2	200
2017-01-26	13.25	13.3	13.0	13.09	-0.21	-1.58	146067.0	1921883.45	203
2017-01-25	13.4	13.45	13.3	13.3	-0.09	-0.67	630445.0	8426074.05	378
2017-01-24	12.7	13.6	12.7	13.39	0.76	6.02	1171721.0	15605275.15	694
2017-01-23	12.35	12.7	12.2	12.63	0.28	2.27	154842.0	1940369.25	133
2017-01-22	12.25	12.4	12.25	12.35	0.35	2.92	63608.0	781001.75	94
2017-01-19	12.0	12.1	11.8	12.0	-0.2	-1.64	163140.0	1952995.65	132
2017-01-18	12.1	12.25	12.1	12.2	0.04	0.33	85910.0	1047480.4	111
2017-01-17	12.2	12.2	11.9	12.16	0.01	0.08	122087.0	1467654.75	156
2017-01-16	12.35	12.5	12.2	12.15	-0.35	-2.8	161586.0	1981439.3	173
2017-01-15	12.55	12.65	12.45	12.5	0.01	0.08	368472.0	4613305.15	282
2017-01-12	12.7	12.7	12.5	12.49	-0.24	-1.89	349104.0	4377489.15	230
2017-01-11	13.0	13.05	12.75	12.73	-0.32	-2.45	332320.0	4296826.0	157
2017-01-10	13.2	13.2	13.0	13.05	-0.17	-1.29	171975.0	2250476.4	127
2017-01-09	13.6	13.6	13.05	13.22	-0.38	-2.79	398637.0	5260903.3	305
2017-01-08	13.7	13.7	13.55	13.6	0.03	0.22	333509.0	4542716.1	235
2017-01-05	13.25	13.65	13.25	13.57	0.55	4.22	1290661.0	17393148.3	665
2017-01-04	13.15	13.2	12.9	13.02	-0.15	-1.14	264447.0	3454852.95	171
2017-01-03	12.85	13.3	12.85	13.17	0.2	1.54	631866.0	8314261.4	363
2017-01-02	12.85	13.0	12.85	12.97	0.17	1.33	255739.0	3314019.55	138
2017-01-01	12.75	12.9	12.75	12.8	0.05	0.39	134822.0	1731752.2	87
2016-12-29	12.8	12.9	12.75	12.75	-0.1	-0.78	129983.0	1660491.35	41
2016-12-28	12.75	12.85	12.7	12.85	0.1	0.78	181442.0	2323440.35	103
2016-12-27	12.7	12.8	12.65	12.75	0.05	0.39	131437.0	1674576.75	70
2016-12-26	12.7	12.75	12.65	12.7	0.05	0.4	83098.0	1054672.25	75
2016-12-25	12.6	12.7	12.6	12.65	0.15	1.2	104851.0	1323795.5	83
2016-12-22	12.45	12.55	12.45	12.5	0.0	0.0	100730.0	1258887.1	76
2016-12-21	12.6	12.6	12.4	12.5	-0.05	-0.4	117990.0	1474084.75	91
2016-12-20	12.8	12.8	12.5	12.55	-0.2	-1.57	196153.0	2478582.4	138
2016-12-19	12.85	12.9	12.75	12.75	-0.12	-0.93	119804.0	1538331.4	84
2016-12-18	12.95	12.95	12.85	12.87	0.03	0.23	114093.0	1470725.5	91
2016-12-15	12.75	12.85	12.75	12.84	0.04	0.31	215367.0	2755356.9	126
2016-12-14	12.8	12.95	12.75	12.8	-0.01	-0.08	255803.0	3280404.6	143
2016-12-13	12.9	12.9	12.75	12.81	-0.19	-1.46	192692.0	2469544.1	140
2016-12-12	13.25	13.25	12.95	13.0	-0.14	-1.07	320486.0	4202711.95	186
2016-12-11	13.1	13.3	13.05	13.14	0.17	1.31	597517.0	7877778.55	322
2016-12-08	12.95	13.1	12.95	12.97	0.07	0.54	317331.0	4129669.75	258
2016-12-07	13.0	13.15	12.9	12.9	-0.03	-0.23	467179.0	6066524.15	281
2016-12-06	12.7	12.95	12.7	12.93	0.12	0.94	269926.0	3471527.6	154
2016-12-05	12.8	12.85	12.6	12.81	0.01	0.08	224963.0	2863018.25	130
2016-12-04	12.95	13.0	12.8	12.8	0.0	0.0	240824.0	3105044.5	165
2016-12-01	12.75	12.9	12.6	12.8	0.25	1.99	377087.0	4801709.7	199
2016-11-30	12.55	12.65	12.5	12.55	0.06	0.48	282649.0	3558215.35	133
2016-11-29	12.6	12.7	12.45	12.49	-0.06	-0.48	451365.0	5670910.3	181
2016-11-28	12.5	12.55	12.45	12.55	0.05	0.4	286430.0	3587128.5	109
2016-11-27	12.5	12.6	12.45	12.5	-0.05	-0.4	256816.0	3219565.6	117
2016-11-24	12.6	12.85	12.45	12.55	0.0	0.0	611407.0	7723419.8	254
2016-11-23	12.25	12.65	12.25	12.55	0.3	2.45	532878.0	6629079.65	220
2016-11-22	12.15	12.25	12.05	12.25	0.1	0.82	182714.0	2228835.6	102
2016-11-21	12.2	12.25	12.1	12.15	-0.06	-0.49	154332.0	1876387.9	82
2016-11-20	12.3	12.3	12.15	12.21	-0.09	-0.73	119804.0	1463931.25	66
2016-11-17	12.3	12.35	12.2	12.3	-0.02	-0.16	178377.0	2192619.45	87
2016-11-16	12.2	12.5	12.2	12.32	0.14	1.15	287704.0	3551767.15	121
2016-11-15	12.35	12.35	12.0	12.18	-0.27	-2.17	192227.0	2344531.25	120
2016-11-14	12.25	12.65	12.0	12.45	0.22	1.8	395131.0	4839997.15	208
2016-11-13	12.05	12.25	12.05	12.23	0.09	0.74	259115.0	3159580.25	137
2016-11-10	11.9	12.15	11.9	12.14	0.3	2.53	276589.0	3339963.35	202
2016-11-09	11.5	11.9	11.45	11.84	0.03	0.25	257740.0	3013348.15	190
2016-11-08	11.45	12.05	11.45	11.81	0.36	3.14	556771.0	6580764.2	330
2016-11-07	11.35	11.5	11.35	11.45	0.15	1.33	167950.0	1920212.35	106
2016-11-06	11.2	11.35	11.2	11.3	0.05	0.44	127658.0	1440931.35	114
2016-11-03	11.2	11.3	11.2	11.25	0.05	0.45	103801.0	1167072.3	65
2016-11-02	11.3	11.3	11.2	11.2	-0.15	-1.32	62896.0	707536.3	45
2016-11-01	11.55	11.55	11.35	11.35	-0.05	-0.44	45984.0	524246.75	53
2016-10-31	11.15	11.6	11.15	11.4	0.12	1.06	77635.0	887209.45	94
2016-10-30	11.25	11.25	11.25	11.28	0.15	1.35	23793.0	266752.2	42
2016-10-27	11.1	11.3	11.1	11.13	-0.01	-0.09	82399.0	924004.05	77
2016-10-26	11.2	11.2	11.1	11.14	-0.09	-0.8	67290.0	748227.8	65
2016-10-25	11.15	11.25	11.1	11.23	0.08	0.72	51203.0	570988.8	39
2016-10-24	11.25	11.25	11.2	11.15	0.05	0.45	17396.0	194849.0	27
2016-10-23	11.0	11.1	11.0	11.1	0.08	0.73	27888.0	308844.6	44
2016-10-20	10.7	11.0	10.7	11.02	0.32	2.99	41063.0	444664.05	65
2016-10-19	10.25	10.7	10.25	10.7	-0.25	-2.28	35686.0	376273.1	65
2016-10-18	10.8	10.95	10.8	10.95	-0.01	-0.09	25109.0	271710.65	41
2016-10-17	11.1	11.1	10.95	10.96	-0.19	-1.7	19164.0	211276.25	38
2016-10-16	11.25	11.25	11.0	11.15	0.1	0.9	26650.0	296881.9	55
2016-10-13	11.35	11.35	11.05	11.05	-0.2	-1.78	75688.0	852218.5	67
2016-10-12	11.2	11.3	11.2	11.25	0.04	0.36	51727.0	582856.6	50
2016-10-11	11.1	11.3	11.1	11.21	0.06	0.54	26780.0	300273.0	43
2016-10-10	10.8	11.15	10.8	11.15	0.0	0.0	25358.0	279429.0	44
2016-10-09	11.4	11.4	11.2	11.15	-0.1	-0.89	17239.0	194180.8	31
2016-10-06	11.4	11.45	11.25	11.25	0.15	1.35	55811.0	635682.7	70
2016-10-05	11.05	11.15	11.0	11.1	0.15	1.37	34182.0	378664.7	49
2016-10-04	11.1	11.1	10.95	10.95	-0.05	-0.45	30476.0	334384.1	36
2016-10-03	10.8	11.0	10.8	11.0	0.05	0.46	69646.0	755874.5	65
2016-10-02	11.4	11.4	10.9	10.95	-0.01	-0.09	71873.0	794720.0	92
2016-09-29	10.3	11.2	10.3	10.96	-0.21	-1.88	163425.0	1775193.2	138
2016-09-28	11.45	11.45	11.0	11.17	-0.2	-1.76	134283.0	1483267.85	85
2016-09-27	12.0	12.0	11.3	11.37	-0.98	-7.94	138951.0	1620547.55	132
2016-09-26	12.5	12.5	12.35	12.35	-0.07	-0.56	52238.0	649487.6	38
2016-09-25	12.5	12.5	12.4	12.42	-0.13	-1.04	44265.0	551836.4	57
2016-09-21	12.4	12.6	12.4	12.55	0.02	0.16	109738.0	1368057.75	78
2016-09-20	12.5	12.55	12.4	12.53	0.08	0.64	51315.0	641302.5	52
2016-09-19	13.2	13.2	12.3	12.45	-0.7	-5.32	270072.0	3409730.25	130
2016-09-18	13.2	13.2	13.15	13.15	-0.1	-0.75	9286.0	122332.8	21
2016-09-08	13.2	13.25	13.2	13.25	0.1	0.76	12077.0	159658.3	30
2016-09-07	13.2	13.2	13.15	13.15	-0.1	-0.75	22258.0	293556.4	27
2016-09-06	13.25	13.25	13.2	13.25	0.05	0.38	39119.0	517133.6	34
2016-09-05	13.2	13.3	13.2	13.2	0.05	0.38	39753.0	525801.55	30
2016-09-04	13.2	13.25	13.15	13.15	0.0	0.0	56437.0	744376.7	46
2016-09-01	13.15	13.15	13.1	13.15	-0.15	-1.13	26535.0	348766.25	38
2016-08-31	13.25	13.3	13.2	13.3	0.05	0.38	38126.0	505170.65	37
2016-08-30	13.45	13.45	13.25	13.25	-0.1	-0.75	55760.0	742058.65	61
2016-08-29	13.15	13.45	13.15	13.35	0.02	0.15	26210.0	348772.55	57
2016-08-28	13.1	13.4	13.1	13.33	0.28	2.15	60215.0	792519.0	40
2016-08-25	13.05	13.05	12.95	13.05	0.0	0.0	117707.0	1532358.2	72
2016-08-24	13.15	13.15	13.05	13.05	-0.05	-0.38	15874.0	207837.4	31
2016-08-23	13.05	13.1	13.05	13.1	0.05	0.38	26445.0	346155.9	42
2016-08-22	13.15	13.15	13.05	13.05	-0.1	-0.76	21464.0	280962.8	34
2016-08-21	13.15	13.3	13.15	13.15	-0.02	-0.15	54568.0	720912.6	38
2016-08-18	13.15	13.15	13.15	13.17	-0.18	-1.35	27261.0	359911.0	50
2016-08-17	13.35	13.35	13.35	13.35	-0.04	-0.3	17002.0	227040.5	26
2016-08-16	13.45	13.5	13.4	13.39	-0.2	-1.47	24487.0	329552.1	52
2016-08-15	13.5	13.6	13.5	13.59	0.01	0.07	66362.0	897478.45	61
2016-08-14	13.5	13.65	13.5	13.58	0.02	0.15	47913.0	649114.1	73
2016-08-11	13.65	13.8	13.65	13.56	-0.14	-1.02	31032.0	422884.5	74
2016-08-10	13.45	13.7	13.45	13.7	0.1	0.74	48560.0	656270.5	58
2016-08-09	13.5	13.6	13.5	13.6	0.15	1.12	26696.0	361101.5	26
2016-08-08	13.4	13.4	13.25	13.45	0.02	0.15	20740.0	277280.5	22
2016-08-07	13.4	13.4	13.4	13.43	0.03	0.22	6788.0	91410.75	21
2016-08-04	13.5	13.5	13.4	13.4	-0.05	-0.37	10953.0	147184.25	31
2016-08-03	14.0	14.0	13.45	13.45	0.1	0.75	37886.0	517818.35	56
2016-08-02	13.4	13.5	13.35	13.35	-0.01	-0.07	44985.0	603399.65	34
2016-08-01	13.45	13.45	13.35	13.36	0.01	0.07	43061.0	576888.35	47
2016-07-31	13.45	13.45	13.25	13.35	-0.09	-0.67	25285.0	337636.15	35
2016-07-28	13.55	13.55	13.25	13.44	-0.21	-1.54	112802.0	1508081.5	66
2016-07-27	13.6	13.7	13.55	13.65	-0.1	-0.73	28298.0	384811.8	23
2016-07-26	13.85	13.85	13.7	13.75	-0.18	-1.29	86817.0	1194033.7	47
2016-07-25	13.85	13.95	13.8	13.93	0.13	0.94	63456.0	880198.3	47
2016-07-24	13.8	13.95	13.8	13.8	-0.03	-0.22	90400.0	1251303.3	29
2016-07-21	14.0	14.0	13.8	13.83	-0.17	-1.21	50017.0	694141.7	53
2016-07-20	13.95	14.0	13.85	14.0	0.0	0.0	22324.0	310997.15	29
2016-07-19	14.0	14.0	14.0	14.0	0.0	0.0	13238.0	185109.2	15
2016-07-18	14.05	14.05	13.9	14.0	-0.1	-0.71	93418.0	1303899.15	67
2016-07-17	14.15	14.15	14.05	14.1	0.0	0.0	22808.0	321116.9	33
2016-07-14	14.1	14.1	14.1	14.1	-0.03	-0.21	11352.0	160051.15	15
2016-07-13	14.0	14.15	13.95	14.13	0.09	0.64	158394.0	2231890.95	81
2016-07-12	13.9	14.05	13.9	14.04	0.14	1.01	104267.0	1458947.1	57
2016-07-11	13.85	13.95	13.8	13.9	0.05	0.36	47701.0	662300.9	32
2016-07-10	13.8	13.85	13.75	13.85	0.0	0.0	48168.0	665175.15	36
2016-06-30	14.05	14.05	13.8	13.85	-0.25	-1.77	250425.0	3475438.35	191
2016-06-29	13.9	14.2	13.9	14.1	0.1	0.71	79267.0	1116167.6	59
2016-06-28	13.9	14.0	13.9	14.0	0.0	0.0	41419.0	576642.85	39
2016-06-27	14.05	14.1	14.0	14.0	0.1	0.72	113102.0	1585813.1	56
2016-06-26	13.25	14.0	13.25	13.9	-0.21	-1.49	100628.0	1387540.15	91
2016-06-23	14.15	14.2	14.1	14.11	-0.02	-0.14	40323.0	571511.45	33
2016-06-22	14.15	14.2	14.1	14.13	-0.02	-0.14	27486.0	388972.25	24
2016-06-21	14.1	14.2	14.1	14.15	0.05	0.35	60393.0	852644.75	53
2016-06-20	14.2	14.25	14.1	14.1	-0.07	-0.49	139825.0	1975952.7	43
2016-06-19	14.25	14.25	14.1	14.17	-0.03	-0.21	109202.0	1545401.85	91
2016-06-16	14.35	14.35	14.2	14.2	-0.2	-1.39	121913.0	1738760.15	99
2016-06-15	14.55	14.55	14.4	14.4	-0.11	-0.76	97626.0	1411567.75	78
2016-06-14	14.55	14.55	14.45	14.51	-0.09	-0.62	80070.0	1161603.45	73
2016-06-13	14.55	14.65	14.55	14.6	0.02	0.14	21473.0	313457.15	28
2016-06-12	14.5	14.6	14.5	14.58	-0.07	-0.48	42378.0	615889.5	55
2016-06-09	14.65	14.7	14.5	14.65	0.0	0.0	99170.0	1449022.45	70
2016-06-08	14.6	14.7	14.6	14.65	0.02	0.14	67209.0	985035.7	59
2016-06-07	14.55	14.65	14.55	14.63	0.13	0.9	63106.0	920013.15	33
2016-06-06	14.55	14.55	14.45	14.5	-0.1	-0.68	53804.0	779429.2	21
2016-06-05	14.45	14.7	14.45	14.6	0.03	0.21	34313.0	501458.3	38
2016-06-02	14.5	14.65	14.45	14.57	0.12	0.83	62205.0	904082.25	42
2016-06-01	14.5	14.5	14.45	14.45	-0.05	-0.34	52998.0	766688.45	25
2016-05-31	14.5	14.5	14.35	14.5	0.14	0.97	34682.0	501251.8	32
2016-05-30	14.55	14.55	14.35	14.36	-0.35	-2.38	89609.0	1296556.15	66
2016-05-29	14.55	14.7	14.55	14.71	0.11	0.75	38149.0	557820.65	40
2016-05-26	14.6	14.6	14.5	14.6	0.1	0.69	82222.0	1197570.8	49
2016-05-25	14.55	14.6	14.5	14.5	0.03	0.21	41616.0	605551.8	39
2016-05-24	14.5	14.7	14.45	14.47	-0.16	-1.09	57632.0	838173.8	55
2016-05-23	15.0	15.0	14.6	14.63	-0.42	-2.79	96623.0	1432507.2	84
2016-05-22	15.15	15.15	15.05	15.05	-0.1	-0.66	20432.0	308222.25	37
2016-05-19	15.2	15.2	15.05	15.15	-0.1	-0.66	103883.0	1574264.45	74
2016-05-18	15.3	15.4	15.25	15.25	-0.14	-0.91	77449.0	1183590.55	67
2016-05-17	15.4	15.45	15.3	15.39	-0.01	-0.06	118996.0	1829647.5	81
2016-05-16	15.4	15.45	15.3	15.4	0.0	0.0	48465.0	744777.05	41
2016-05-15	15.4	15.55	15.3	15.4	0.03	0.2	254254.0	3927533.95	112
2016-05-12	15.5	15.7	15.35	15.37	-0.03	-0.19	176602.0	2730892.3	148
2016-05-11	15.45	15.45	15.35	15.4	0.05	0.33	50141.0	772237.3	41
2016-05-10	15.5	15.5	15.35	15.35	-0.15	-0.97	67573.0	1040304.3	64
2016-05-09	15.55	15.6	15.4	15.5	-0.1	-0.64	110860.0	1718387.2	89
2016-05-08	15.7	15.75	15.6	15.6	0.08	0.52	55963.0	877631.15	89
2016-05-05	15.45	15.6	15.45	15.52	0.1	0.65	48745.0	757470.5	55
2016-05-04	15.65	15.7	15.4	15.42	-0.26	-1.66	124247.0	1934265.5	121
2016-05-03	16.0	16.05	15.65	15.68	-0.28	-1.75	215140.0	3410146.4	171
2016-05-02	16.25	16.25	15.95	15.96	-0.29	-1.78	262845.0	4219673.55	210
2016-05-01	16.9	16.9	16.2	16.25	-1.31	-7.46	689079.0	11279106.45	487
2016-04-28	17.3	17.7	17.2	17.56	0.36	2.09	706565.0	12276421.2	325
2016-04-27	17.0	17.2	17.0	17.2	0.25	1.47	376762.0	6442196.65	153
2016-04-26	17.1	17.1	16.9	16.95	0.05	0.3	337569.0	5727191.15	139
2016-04-25	16.85	17.0	16.75	16.9	-0.07	-0.41	244759.0	4136124.0	142
2016-04-24	16.9	17.2	16.9	16.97	0.17	1.01	727672.0	12385407.5	227
2016-04-21	16.8	16.95	16.75	16.8	-0.16	-0.94	542938.0	9137728.05	233
2016-04-20	16.65	17.1	16.65	16.96	0.38	2.29	788366.0	13343650.25	374
2016-04-19	16.15	16.7	16.15	16.58	0.41	2.54	263544.0	4337386.4	141
2016-04-18	16.0	16.2	15.9	16.17	0.08	0.5	123521.0	1988306.4	88
2016-04-17	16.5	16.5	16.0	16.09	-0.43	-2.6	244664.0	3949961.05	172
2016-04-14	16.8	16.8	16.5	16.52	-0.16	-0.96	254014.0	4223952.1	115
2016-04-13	16.95	16.95	16.55	16.68	-0.1	-0.6	280249.0	4688038.0	202
2016-04-12	15.5	16.9	15.5	16.78	1.33	8.61	1206791.0	19822310.4	746
2016-04-11	15.5	15.55	15.45	15.45	-0.05	-0.32	116788.0	1807609.9	85
2016-04-10	15.35	15.6	15.35	15.5	0.3	1.97	437503.0	6779957.9	207
2016-04-07	15.2	15.25	15.15	15.2	0.03	0.2	146726.0	2229448.2	52
2016-04-06	15.0	15.25	14.95	15.17	-0.17	-1.11	368989.0	5587303.15	221
2016-04-05	15.15	15.4	15.0	15.34	0.18	1.19	363833.0	5524097.8	220
2016-04-04	14.9	15.2	14.9	15.16	0.21	1.4	244489.0	3686772.65	100
2016-04-03	15.0	15.0	14.85	14.95	-0.13	-0.86	97145.0	1454881.55	67
2016-03-31	15.1	15.1	15.0	15.08	-0.02	-0.13	70236.0	1056725.95	45
2016-03-30	15.35	15.35	14.9	15.1	-0.13	-0.85	95805.0	1440480.3	67
2016-03-29	15.2	15.35	15.0	15.23	0.03	0.2	120508.0	1818050.05	75
2016-03-28	15.3	15.5	15.15	15.2	0.09	0.6	405998.0	6225871.0	216
2016-03-27	15.2	15.3	15.05	15.11	-0.05	-0.33	156845.0	2377175.05	75
2016-03-24	15.25	15.3	15.15	15.16	-0.02	-0.13	121993.0	1854850.05	81
2016-03-23	15.15	15.3	15.15	15.18	0.06	0.4	195851.0	2982961.7	91
2016-03-22	15.05	15.15	15.05	15.12	0.04	0.27	149641.0	2260894.75	115
2016-03-21	15.1	15.15	15.0	15.08	0.0	0.0	295729.0	4468227.05	141
2016-03-20	14.95	15.1	14.9	15.08	0.23	1.55	239246.0	3584396.1	132
2016-03-17	14.75	14.95	14.7	14.85	0.2	1.37	75483.0	1118640.1	65
2016-03-16	14.5	14.65	14.45	14.65	0.12	0.83	96601.0	1405788.7	62
2016-03-15	14.5	14.75	14.4	14.53	-0.18	-1.22	157460.0	2280509.5	96
2016-03-14	14.85	14.95	14.7	14.71	-0.08	-0.54	204171.0	3012935.95	77
2016-03-13	14.85	14.95	14.55	14.79	-0.09	-0.6	159990.0	2368666.85	110
2016-03-10	15.05	15.1	14.85	14.88	-0.12	-0.8	86129.0	1291762.05	76
2016-03-09	14.95	15.05	14.9	15.0	0.01	0.07	64940.0	973142.25	78
2016-03-08	15.0	15.05	14.9	14.99	0.05	0.33	181471.0	2719914.8	107
2016-03-07	15.05	15.05	14.95	14.94	-0.13	-0.86	107003.0	1604513.6	107
2016-03-06	15.1	15.4	14.9	15.07	0.09	0.6	768260.0	11572651.35	395
2016-03-03	14.35	15.0	14.35	14.98	0.66	4.61	677184.0	10017673.2	361
2016-03-02	14.35	14.4	14.2	14.32	0.03	0.21	155319.0	2223265.45	142
2016-03-01	14.15	14.6	14.15	14.29	0.18	1.28	424446.0	6128181.0	310
2016-02-29	14.1	14.3	14.05	14.11	0.07	0.5	194751.0	2756798.55	166
2016-02-28	14.05	14.05	13.9	14.04	0.2	1.45	156827.0	2194409.6	106
2016-02-25	14.0	14.0	13.85	13.84	-0.01	-0.07	85510.0	1189692.85	67
2016-02-24	13.95	14.0	13.85	13.85	-0.2	-1.42	61192.0	853412.65	66
2016-02-23	14.05	14.2	14.0	14.05	0.07	0.5	152739.0	2153795.85	123
2016-02-22	13.9	14.0	13.9	13.98	0.16	1.16	85031.0	1185405.9	56
2016-02-21	13.95	13.95	13.75	13.82	-0.05	-0.36	90814.0	1258495.65	85
2016-02-18	13.95	14.1	13.8	13.87	0.02	0.14	129179.0	1799963.15	107
2016-02-17	13.75	13.9	13.6	13.85	0.23	1.69	141529.0	1945279.05	85
2016-02-16	13.9	14.3	13.4	13.62	0.02	0.15	681251.0	9447108.8	293
2016-02-15	13.35	13.6	13.25	13.6	0.21	1.57	48132.0	644958.35	39
2016-02-14	14.0	14.1	13.25	13.39	-0.41	-2.97	65478.0	900802.6	63
2016-02-11	14.0	14.0	13.75	13.8	-0.2	-1.43	50430.0	698508.6	53
2016-02-10	14.0	14.05	14.0	14.0	-0.01	-0.07	24821.0	347880.0	29
2016-02-09	14.05	14.25	14.0	14.01	0.01	0.07	79307.0	1117101.95	59
2016-02-08	14.05	14.3	14.0	14.0	-0.08	-0.57	69701.0	984844.6	72
2016-02-07	14.3	14.3	14.05	14.08	-0.37	-2.56	37628.0	533418.4	46
2016-02-04	14.45	14.85	14.45	14.45	0.11	0.77	104020.0	1513386.4	75
2016-02-03	14.05	14.35	14.05	14.34	0.14	0.99	60112.0	855136.0	36
2016-02-02	14.25	14.35	14.2	14.2	-0.25	-1.73	89328.0	1273497.1	79
2016-02-01	14.45	14.55	14.15	14.45	0.2	1.4	180230.0	2598469.1	107
2016-01-31	14.25	14.5	14.25	14.25	0.19	1.35	235876.0	3388195.35	164
2016-01-28	13.8	14.3	13.75	14.06	0.47	3.46	236209.0	3300102.45	149
2016-01-27	13.8	13.9	13.55	13.59	-0.06	-0.44	143179.0	1978822.45	88
2016-01-26	13.0	13.65	13.0	13.65	0.35	2.63	99654.0	1343378.6	81
2016-01-25	13.05	13.35	13.0	13.3	0.16	1.22	67549.0	889727.6	66
2016-01-24	13.8	13.85	13.1	13.14	0.15	1.15	104649.0	1405146.2	102
2016-01-21	13.05	13.05	12.95	12.99	-0.01	-0.08	91371.0	1187622.35	69
2016-01-20	13.3	13.65	13.0	13.0	-0.71	-5.18	114169.0	1504430.15	129
2016-01-19	13.45	14.0	13.35	13.71	0.53	4.02	139436.0	1883431.2	140
2016-01-18	13.0	13.3	13.0	13.18	0.1	0.76	100531.0	1319149.0	112
2016-01-17	13.0	13.25	13.0	13.08	-1.32	-9.17	232358.0	3040101.3	218
2016-01-14	14.5	14.5	14.25	14.4	-0.16	-1.1	239788.0	3446668.25	145
2016-01-13	14.6	14.75	14.55	14.56	0.01	0.07	232120.0	3396205.9	182
2016-01-12	14.3	14.7	14.2	14.55	0.18	1.25	290788.0	4207685.2	172
2016-01-11	14.1	14.4	13.9	14.37	0.34	2.42	241698.0	3451879.65	180
2016-01-10	14.4	14.6	14.05	14.03	0.05	0.36	338220.0	4853784.8	251
2016-01-07	14.0	14.35	13.8	13.98	0.0	0.0	289304.0	4047458.25	275
2016-01-06	14.05	14.1	14.0	13.98	-0.24	-1.69	42143.0	592053.9	64
2016-01-05	14.55	14.55	14.15	14.22	-0.28	-1.93	41767.0	597213.5	62
2016-01-04	14.55	14.55	14.5	14.5	-0.05	-0.34	162626.0	2359733.1	102
2016-01-03	14.45	14.6	14.45	14.55	0.07	0.48	54016.0	785599.9	44
2015-12-31	14.6	14.6	14.35	14.48	-0.08	-0.55	109797.0	1589743.95	90
2015-12-30	14.95	14.95	14.5	14.56	-0.1	-0.68	208136.0	3059653.25	145
2015-12-29	14.5	14.7	14.5	14.66	-0.34	-2.27	168153.0	2451214.0	147
2015-12-28	15.05	15.1	15.0	15.0	-0.05	-0.33	287718.0	4323196.0	134
2015-12-27	15.2	15.2	14.95	15.05	-0.15	-0.99	169116.0	2544904.2	163
2015-12-24	15.35	15.4	15.2	15.2	-0.1	-0.65	131514.0	2009416.85	137
2015-12-23	15.4	15.6	15.25	15.3	-0.05	-0.33	566967.0	8765063.3	373
2015-12-22	15.35	15.55	15.3	15.35	0.0	0.0	516806.0	7930153.5	324
2015-12-21	15.45	15.5	15.3	15.35	-0.07	-0.45	198690.0	3059053.75	121
2015-12-20	15.85	15.95	15.4	15.42	-0.49	-3.08	321615.0	4999284.35	247
2015-12-17	15.8	15.95	15.65	15.91	0.18	1.14	234997.0	3711950.65	169
2015-12-16	15.8	15.9	15.65	15.73	-0.12	-0.76	49029.0	774718.55	83
2015-12-15	15.95	16.0	15.75	15.85	0.1	0.63	102223.0	1619342.35	99
2015-12-14	16.0	16.6	15.65	15.75	-0.85	-5.12	145238.0	2359253.3	144
2015-12-13	16.5	16.6	16.5	16.6	-0.36	-2.12	27685.0	458939.75	28
2015-12-10	16.9	17.0	16.9	16.96	-0.04	-0.24	7837.0	132474.65	19
2015-12-09	17.15	17.15	17.0	17.0	-0.05	-0.29	19033.0	325269.7	28
2015-12-08	17.4	17.4	17.0	17.05	-0.4	-2.29	82846.0	1420299.8	60
2015-12-07	17.45	17.5	17.4	17.45	-0.05	-0.29	41236.0	719674.85	34
2015-12-06	17.4	17.5	17.4	17.5	0.0	0.0	66809.0	1166625.0	34
2015-12-03	17.45	17.6	17.3	17.5	0.0	0.0	80129.0	1398958.75	65
2015-12-02	17.45	17.5	17.3	17.5	0.1	0.57	79704.0	1388819.75	73
2015-12-01	17.35	17.4	17.35	17.4	-0.05	-0.29	40759.0	708867.15	42
2015-11-30	17.6	17.6	17.4	17.45	0.12	0.69	98285.0	1719327.2	87
2015-11-29	17.3	17.5	17.3	17.33	0.02	0.12	133843.0	2327052.05	109
2015-11-26	17.35	17.45	17.3	17.31	-0.02	-0.12	52283.0	909517.05	63
2015-11-25	17.4	17.4	17.3	17.33	0.08	0.46	59650.0	1033537.15	36
2015-11-24	17.15	17.5	17.15	17.25	0.17	1.0	194289.0	3365843.2	131
2015-11-23	17.35	17.35	17.0	17.08	-0.27	-1.56	75046.0	1291486.9	93
2015-11-22	17.4	17.5	17.25	17.35	0.05	0.29	135247.0	2348956.45	91
2015-11-19	17.35	17.9	17.3	17.3	0.03	0.17	324885.0	5705576.05	217
2015-11-18	17.6	17.9	17.25	17.27	-0.54	-3.03	191478.0	3347858.35	196
2015-11-17	17.65	18.2	17.55	17.81	-0.08	-0.45	407141.0	7307894.3	375
2015-11-16	16.7	18.0	16.65	17.89	1.14	6.81	205675.0	3586918.7	154
2015-11-15	16.75	16.9	16.5	16.75	-0.2	-1.18	110922.0	1855121.45	77
2015-11-12	17.0	17.15	16.85	16.95	0.07	0.41	304128.0	5156059.95	133
2015-11-11	16.55	16.9	16.55	16.88	0.33	1.99	226154.0	3795511.65	101
2015-11-10	16.5	16.6	16.35	16.55	0.0	0.0	139403.0	2302058.85	77
2015-11-09	16.45	16.6	16.4	16.55	0.2	1.22	84139.0	1388873.5	107
2015-11-08	16.55	16.6	16.15	16.35	-0.28	-1.68	114425.0	1874249.8	117
2015-11-05	16.5	16.65	16.4	16.63	0.13	0.79	73704.0	1217274.45	100
2015-11-04	16.6	16.7	16.3	16.5	0.0	0.0	116762.0	1927171.45	119
2015-11-03	16.8	16.85	16.45	16.5	-0.19	-1.14	255166.0	4267134.4	167
2015-11-02	16.5	16.8	16.5	16.69	-0.05	-0.3	369407.0	6151629.0	276
2015-11-01	17.45	17.6	16.6	16.74	-1.0	-5.64	611245.0	10326797.65	375
2015-10-29	17.85	18.0	17.55	17.74	0.0	0.0	161735.0	2882045.6	117
2015-10-28	17.25	17.9	17.2	17.74	-0.26	-1.44	372614.0	6497484.15	395
2015-10-27	18.25	18.35	18.0	18.0	-0.4	-2.17	184808.0	3373167.75	163
2015-10-26	18.7	18.75	18.25	18.4	-0.15	-0.81	124099.0	2287038.25	100
2015-10-25	19.05	19.05	18.55	18.55	-0.35	-1.85	27690.0	520912.45	39
2015-10-22	19.0	19.15	18.9	18.9	-0.07	-0.37	56186.0	1069484.6	61
2015-10-21	19.8	19.8	18.95	18.97	-0.91	-4.58	122891.0	2351412.25	125
2015-10-20	20.0	20.0	19.8	19.88	-0.12	-0.6	124347.0	2475113.55	87
2015-10-19	20.4	20.4	20.0	20.0	-0.4	-1.96	137877.0	2778321.2	144
2015-10-18	20.4	20.45	20.3	20.4	-0.31	-1.5	93173.0	1901788.2	77
2015-10-15	20.9	20.9	20.7	20.71	-0.14	-0.67	24358.0	504952.6	45
2015-10-14	20.55	20.85	20.4	20.85	0.34	1.66	84401.0	1740857.05	88
2015-10-13	20.8	20.8	20.5	20.51	-0.26	-1.25	63936.0	1320142.05	76
2015-10-12	20.75	20.85	20.65	20.77	0.17	0.83	142855.0	2961527.5	116
2015-10-11	20.5	20.65	20.5	20.6	0.2	0.98	80297.0	1652915.75	75
2015-10-08	20.35	20.4	20.35	20.4	0.01	0.05	79850.0	1627604.65	69
2015-10-07	20.55	20.7	20.3	20.39	-0.01	-0.05	183040.0	3730889.3	149
2015-10-06	20.4	20.45	20.35	20.4	0.05	0.25	17753.0	361938.7	30
2015-10-05	20.4	20.5	20.35	20.35	-0.05	-0.25	57495.0	1174662.9	47
2015-10-04	20.55	20.55	20.3	20.4	-0.07	-0.34	21367.0	437037.55	32
2015-10-01	20.6	20.65	20.5	20.47	-0.23	-1.11	29153.0	599862.15	34
2015-09-30	20.7	20.7	20.65	20.7	0.05	0.24	30839.0	637695.6	66
2015-09-29	20.7	20.95	20.65	20.65	-0.55	-2.59	50808.0	1054326.85	59
2015-09-21	21.15	21.2	21.0	21.2	0.2	0.95	28156.0	593340.0	32
2015-09-20	21.05	21.05	21.0	21.0	-0.2	-0.94	22800.0	478971.0	47
2015-09-17	21.6	21.6	21.15	21.2	-0.12	-0.56	45941.0	975778.25	69
2015-09-16	21.35	21.4	21.1	21.32	-0.05	-0.23	41529.0	884998.2	57
2015-09-15	21.4	21.55	21.2	21.37	-0.12	-0.56	29024.0	618667.8	40
2015-09-14	21.9	21.9	21.45	21.49	-0.41	-1.87	40497.0	877106.4	41
2015-09-13	22.0	22.2	21.9	21.9	-0.2	-0.9	31069.0	685146.7	50
2015-09-10	22.05	22.1	21.85	22.1	0.04	0.18	19689.0	433683.3	35
2015-09-09	22.2	22.2	22.0	22.06	0.16	0.73	59574.0	1315361.2	71
2015-09-08	22.5	22.5	21.65	21.9	0.27	1.25	111419.0	2459859.65	165
2015-09-07	21.2	22.0	21.2	21.63	0.38	1.79	86606.0	1848918.55	117
2015-09-06	21.5	21.5	21.2	21.25	-0.23	-1.07	54909.0	1169065.4	63
2015-09-03	21.65	21.65	21.4	21.48	-0.17	-0.79	60437.0	1297911.95	81
2015-09-02	21.35	21.5	21.35	21.65	-0.5	-2.26	16239.0	349705.4	38
2015-09-01	22.4	22.45	22.15	22.15	-0.3	-1.34	23865.0	531336.75	29
2015-08-31	22.5	22.65	22.45	22.45	-0.15	-0.66	56115.0	1261477.3	61
2015-08-30	23.15	23.2	22.55	22.6	0.15	0.67	62725.0	1426890.1	91
2015-08-27	22.1	23.2	22.1	22.45	0.5	2.28	83221.0	1881208.3	96
2015-08-26	21.5	22.0	21.5	21.95	0.19	0.87	204089.0	4474209.05	193
2015-08-25	21.0	21.85	20.0	21.76	0.99	4.77	128927.0	2733931.4	127
2015-08-24	21.0	21.0	20.6	20.77	-0.65	-3.03	77111.0	1607299.7	93
2015-08-23	21.05	21.9	21.05	21.42	-0.95	-4.25	69261.0	1486321.5	113
2015-08-20	21.65	22.5	21.2	22.37	0.82	3.81	115563.0	2548746.25	136
2015-08-19	21.65	22.0	21.4	21.55	-0.39	-1.78	105431.0	2287722.25	98
2015-08-18	22.95	22.95	21.0	21.94	-1.19	-5.14	154908.0	3365806.7	225
2015-08-17	21.0	23.25	21.0	23.13	1.93	9.1	218694.0	4889922.3	238
2015-08-16	21.8	21.8	21.1	21.2	-0.53	-2.44	33174.0	708088.75	63
2015-08-13	22.1	22.1	21.6	21.73	-0.27	-1.23	68953.0	1504546.9	98
2015-08-12	22.15	22.15	21.9	22.0	-0.2	-0.9	66027.0	1452584.3	82
2015-08-11	22.6	22.6	22.2	22.2	-0.39	-1.73	57393.0	1286323.25	67
2015-08-10	22.3	22.6	22.3	22.59	0.44	1.99	69366.0	1557505.55	68
2015-08-09	22.15	22.2	22.0	22.15	0.01	0.05	65411.0	1445518.15	66
2015-08-06	22.8	22.8	22.05	22.14	-0.81	-3.53	145268.0	3237920.55	154
2015-08-05	22.75	22.95	22.75	22.95	0.05	0.22	21488.0	491944.3	26
2015-08-04	22.9	22.9	22.55	22.9	0.02	0.09	36054.0	818981.6	65
2015-08-03	23.45	23.45	22.65	22.88	-0.67	-2.85	161416.0	3707938.5	142
2015-08-02	24.05	24.05	23.55	23.55	-0.65	-2.69	174206.0	4148955.6	95
2015-07-30	24.15	24.25	24.05	24.2	0.0	0.0	44232.0	1067483.95	40
2015-07-29	24.25	24.3	24.15	24.2	0.0	0.0	105865.0	2565019.65	60
2015-07-28	24.05	24.2	24.05	24.2	-0.16	-0.66	25892.0	626184.65	37
2015-07-27	24.75	24.75	24.25	24.36	-0.64	-2.56	68703.0	1677425.25	101
2015-07-26	25.2	25.2	25.0	25.0	-0.13	-0.52	13614.0	341813.4	29
2015-07-23	25.5	25.5	25.1	25.13	-0.37	-1.45	37813.0	955707.4	48
2015-07-22	25.6	25.6	25.5	25.5	0.1	0.39	21833.0	556971.6	12
2015-07-15	24.95	25.5	24.95	25.4	0.65	2.63	77951.0	1957395.9	88
2015-07-14	24.6	24.75	24.6	24.75	0.2	0.81	52711.0	1301324.65	43
2015-07-13	24.5	24.55	24.3	24.55	-0.05	-0.2	44116.0	1078963.4	53
2015-07-12	24.5	24.65	24.5	24.6	0.09	0.37	80257.0	1973067.0	77
2015-07-09	24.55	24.6	24.25	24.51	-0.04	-0.16	87467.0	2140664.9	79
2015-07-08	24.6	24.65	24.45	24.55	-0.2	-0.81	50373.0	1236206.6	60
2015-07-07	24.75	24.75	24.7	24.75	-0.02	-0.08	56422.0	1396262.1	30
2015-07-06	24.75	24.95	24.7	24.77	-0.02	-0.08	104124.0	2588760.4	55
2015-07-05	24.8	24.95	24.8	24.79	-0.1	-0.4	18886.0	468996.45	20
2015-07-02	24.8	24.9	24.8	24.89	-0.02	-0.08	24244.0	602658.75	47
2015-07-01	25.1	25.1	24.8	24.91	-0.11	-0.44	20425.0	509877.15	37
2015-06-30	24.9	25.3	24.8	25.02	0.32	1.3	63112.0	1576974.9	80
2015-06-29	25.0	25.0	24.7	24.7	-0.31	-1.24	34332.0	852001.4	47
2015-06-28	25.5	25.5	25.0	25.01	-0.51	-2.0	135944.0	3408657.7	128
2015-06-25	25.4	25.5	25.3	25.52	0.17	0.67	54749.0	1390445.4	43
2015-06-24	25.6	25.6	25.2	25.35	-0.15	-0.59	74118.0	1876648.2	109
2015-06-23	25.6	25.8	25.2	25.5	-0.19	-0.74	58307.0	1485824.5	62
2015-06-22	25.7	25.7	25.3	25.69	-0.06	-0.23	85561.0	2189495.9	78
2015-06-21	26.0	26.0	25.6	25.75	-0.34	-1.3	51125.0	1318021.4	58
2015-06-18	26.0	26.2	25.9	26.09	-0.06	-0.23	31214.0	812990.0	41
2015-06-17	26.0	26.2	25.9	26.15	0.07	0.27	21206.0	551862.0	37
2015-06-16	26.0	26.1	25.9	26.08	0.08	0.31	42681.0	1109904.9	49
2015-06-15	26.4	26.4	26.0	26.0	-0.25	-0.95	77742.0	2030828.8	93
2015-06-14	26.0	26.4	26.0	26.25	0.23	0.88	84194.0	2201052.1	95
2015-06-11	26.3	26.3	26.0	26.02	-0.08	-0.31	55489.0	1449319.7	63
2015-06-10	26.0	26.3	25.9	26.1	0.31	1.2	62520.0	1628935.6	62
2015-06-09	25.5	26.1	25.5	25.79	-0.21	-0.81	59126.0	1523531.2	89
2015-06-08	26.4	26.4	26.0	26.0	-0.27	-1.03	104014.0	2718784.6	90
2015-06-07	26.3	26.3	26.0	26.27	-0.21	-0.79	45323.0	1188330.3	68
2015-06-04	26.8	26.8	26.3	26.48	-0.25	-0.94	154873.0	4110661.0	138
2015-06-03	26.1	27.4	26.1	26.73	0.8	3.09	581814.0	15569995.9	457
2015-06-02	25.6	26.1	25.5	25.93	0.37	1.45	66327.0	1712610.5	78
2015-06-01	25.7	25.9	25.5	25.56	-0.12	-0.47	48562.0	1246933.0	60
2015-05-31	25.5	25.9	25.5	25.68	0.38	1.5	282020.0	7255036.9	179
2015-05-28	25.3	25.3	25.2	25.3	0.0	0.0	23869.0	603377.0	41
2015-05-27	25.3	25.3	25.2	25.3	-0.1	-0.39	20045.0	506224.7	36
2015-05-26	25.4	25.5	25.3	25.4	0.2	0.79	52271.0	1326027.4	68
2015-05-25	25.3	25.5	25.2	25.2	-0.1	-0.4	56208.0	1427720.7	51
2015-05-24	25.4	25.4	25.2	25.3	-0.07	-0.28	30645.0	776385.8	44
2015-05-21	25.3	25.4	25.3	25.37	0.04	0.16	32231.0	815754.8	34
2015-05-20	25.4	25.4	25.2	25.33	-0.11	-0.43	36996.0	936140.1	55
2015-05-19	25.4	25.6	25.1	25.44	0.04	0.16	57379.0	1453558.7	66
2015-05-18	25.3	25.7	25.2	25.4	0.1	0.4	80361.0	2042830.9	88
2015-05-17	25.2	25.4	25.1	25.3	0.04	0.16	58670.0	1484843.4	68
2015-05-14	25.3	25.5	25.2	25.26	0.16	0.64	46303.0	1170405.6	62
2015-05-13	25.1	25.1	25.0	25.1	0.0	0.0	53396.0	1339596.3	53
2015-05-12	25.0	25.1	25.0	25.1	0.0	0.0	49687.0	1244863.6	53
2015-05-11	25.2	25.4	25.1	25.1	-0.2	-0.79	82569.0	2082543.0	70
2015-05-10	25.3	25.3	25.2	25.3	-0.02	-0.08	38866.0	982780.0	37
2015-05-07	25.5	25.5	25.3	25.32	-0.18	-0.71	48113.0	1221581.4	61
2015-05-06	25.5	25.8	25.4	25.5	-0.09	-0.35	56178.0	1435980.3	65
2015-05-05	25.8	25.8	25.5	25.59	-0.2	-0.78	79122.0	2033427.2	81
2015-05-04	25.8	25.9	25.5	25.79	0.05	0.19	84020.0	2158807.5	78
2015-05-03	26.1	26.2	25.7	25.74	-0.28	-1.08	263415.0	6848151.1	159
2015-04-30	25.1	26.3	25.1	26.02	1.0	4.0	440597.0	11277759.2	371
2015-04-29	24.55	25.2	24.55	25.02	0.49	2.0	413415.0	10285060.2	205
2015-04-28	24.45	24.85	24.4	24.53	0.17	0.7	207119.0	5090310.0	131
2015-04-27	24.4	24.55	24.25	24.36	0.02	0.08	206686.0	5047139.5	129
2015-04-26	24.35	24.35	24.0	24.34	0.04	0.16	316913.0	7687852.5	213
2015-04-23	24.25	24.3	24.15	24.3	0.0	0.0	52824.0	1281627.75	53
2015-04-22	24.2	24.35	24.05	24.3	0.34	1.42	398020.0	9648886.4	183
2015-04-21	23.8	23.95	23.6	23.96	-0.01	-0.04	182328.0	4348590.45	131
2015-04-20	24.4	24.55	23.95	23.97	-0.28	-1.15	348996.0	8441545.4	268
2015-04-19	24.1	24.4	24.0	24.25	0.5	2.11	313120.0	7576484.9	235
2015-04-16	23.75	23.8	23.7	23.75	0.08	0.34	168070.0	3991059.0	110
2015-04-15	23.55	23.95	23.55	23.67	0.18	0.77	156189.0	3700018.6	133
2015-04-14	23.8	23.8	23.45	23.49	-0.26	-1.09	91864.0	2164942.95	89
2015-04-13	23.75	23.9	23.7	23.75	-0.08	-0.34	162810.0	3868298.55	106
2015-04-12	24.05	24.1	23.7	23.83	-0.45	-1.85	293877.0	7023572.85	215
2015-04-09	24.2	24.35	24.0	24.28	0.17	0.71	174519.0	4220351.5	136
2015-04-08	24.1	24.3	24.0	24.11	0.12	0.5	124128.0	2999117.2	120
2015-04-07	23.85	24.0	23.85	23.99	0.27	1.14	94082.0	2252265.15	116
2015-04-06	23.1	24.65	23.1	23.72	0.47	2.02	227455.0	5436062.15	233
2015-04-05	23.5	23.5	23.0	23.25	-0.1	-0.43	71587.0	1655507.0	93
2015-04-02	23.6	23.65	23.3	23.35	-0.19	-0.81	141628.0	3329247.55	138
2015-04-01	23.85	23.85	23.5	23.54	0.04	0.17	178685.0	4210475.1	140
2015-03-31	23.8	24.05	23.5	23.5	-0.55	-2.29	292604.0	6925051.55	253
2015-03-30	24.3	24.35	24.0	24.05	-0.27	-1.11	319497.0	7733630.3	275
2015-03-29	24.6	24.6	24.0	24.32	0.13	0.54	413385.0	9989388.05	301
2015-03-26	23.6	24.5	23.0	24.19	-0.16	-0.66	74827.0	1783368.6	123
2015-03-25	25.4	25.4	24.3	24.35	-0.95	-3.75	216831.0	5377124.85	206
2015-03-24	25.4	25.5	25.2	25.3	0.1	0.4	173183.0	4396034.5	174
2015-03-23	25.3	25.3	25.2	25.2	-0.05	-0.2	68553.0	1729044.0	69
2015-03-22	25.3	25.3	25.2	25.25	-0.05	-0.2	84731.0	2140022.0	88
2015-03-19	25.3	25.3	25.0	25.3	0.18	0.72	104139.0	2623226.9	82
2015-03-18	25.5	25.6	24.9	25.12	-0.48	-1.87	191191.0	4803165.0	115
2015-03-17	25.6	25.7	25.5	25.6	-0.14	-0.54	52110.0	1334125.9	50
2015-03-16	26.0	26.0	25.6	25.74	-0.26	-1.0	151722.0	3906103.0	106
2015-03-15	26.1	26.1	25.8	26.0	-0.19	-0.73	86204.0	2239066.5	76
2015-03-12	26.2	26.4	26.2	26.19	0.08	0.31	43885.0	1152985.0	73
2015-03-11	26.3	26.3	26.1	26.11	-0.18	-0.68	72615.0	1900735.4	70
2015-03-10	26.6	26.7	26.2	26.29	-0.23	-0.87	237553.0	6285487.8	107
2015-03-09	26.4	26.6	26.3	26.52	0.21	0.8	114511.0	3026818.3	98
2015-03-08	26.2	26.5	26.1	26.31	0.11	0.42	180137.0	4739824.6	111
2015-03-05	26.0	26.3	25.9	26.2	0.16	0.61	206906.0	5416531.0	119
2015-03-04	26.2	26.3	26.0	26.04	-0.16	-0.61	156228.0	4085243.3	108
2015-03-03	26.4	26.4	26.1	26.2	0.0	0.0	192477.0	5051181.1	137
2015-03-02	26.3	26.4	26.0	26.2	0.0	0.0	289056.0	7566259.3	144
2015-03-01	26.4	26.4	26.1	26.2	0.21	0.81	192653.0	5056982.6	168
2015-02-26	25.9	26.2	25.9	25.99	0.18	0.7	202863.0	5273446.0	122
2015-02-25	26.0	26.1	25.7	25.81	-0.24	-0.92	134849.0	3488967.0	114
2015-02-24	25.7	26.1	25.6	26.05	0.35	1.36	162645.0	4213836.5	127
2015-02-23	25.8	25.8	25.5	25.7	0.01	0.04	130989.0	3365692.1	71
2015-02-22	25.5	25.7	25.4	25.69	0.35	1.38	88546.0	2266746.2	104
2015-02-19	25.4	25.4	25.2	25.34	-0.08	-0.31	71736.0	1811751.9	93
2015-02-18	25.7	25.7	25.3	25.42	-0.18	-0.7	79469.0	2021356.4	98
2015-02-17	25.9	26.0	25.6	25.6	-0.32	-1.23	75713.0	1952361.3	87
2015-02-16	26.1	26.1	25.9	25.92	-0.17	-0.65	83483.0	2172189.7	65
2015-02-15	26.0	26.1	25.8	26.09	0.21	0.81	110712.0	2880508.0	90
2015-02-12	25.7	26.0	25.7	25.88	0.18	0.7	38011.0	982729.7	49
2015-02-11	26.0	26.1	25.7	25.7	-0.3	-1.15	27430.0	710235.8	43
2015-02-10	26.1	26.3	26.0	26.0	-0.1	-0.38	129308.0	3367363.2	82
2015-02-09	26.0	26.5	26.0	26.1	0.23	0.89	254245.0	6687801.2	214
2015-02-08	25.7	26.0	25.6	25.87	0.44	1.73	169469.0	4386606.0	156
2015-02-05	25.5	25.6	25.4	25.43	-0.17	-0.66	60729.0	1548762.9	58
2015-02-04	26.0	26.0	25.5	25.6	-0.14	-0.54	87458.0	2245476.7	103
2015-02-03	25.9	26.1	25.7	25.74	-0.16	-0.62	140183.0	3636838.6	123
2015-02-02	25.7	26.0	25.6	25.9	0.21	0.82	108102.0	2787184.3	106
2015-02-01	26.2	26.5	25.6	25.69	0.29	1.14	294997.0	7674651.5	193
2015-01-29	25.4	25.6	25.4	25.4	0.05	0.2	150558.0	3836035.8	102
2015-01-28	25.1	25.5	25.1	25.35	0.33	1.32	189949.0	4817650.4	140
2015-01-27	24.9	25.1	24.75	25.02	0.27	1.09	227903.0	5683998.25	192
2015-01-26	24.8	24.8	24.7	24.75	0.04	0.16	35415.0	876097.85	48
2015-01-22	24.7	24.8	24.5	24.71	0.0	0.0	72046.0	1775178.7	67
2015-01-21	25.0	25.0	24.7	24.71	-0.34	-1.36	69519.0	1726080.85	68
2015-01-20	25.1	25.2	25.0	25.05	0.05	0.2	25904.0	651098.0	45
2015-01-19	25.0	25.1	24.95	25.0	0.07	0.28	57287.0	1434619.7	56
2015-01-18	24.8	25.0	24.7	24.93	0.21	0.85	106904.0	2659753.65	81
2015-01-15	25.3	25.7	24.65	24.72	-0.48	-1.9	194514.0	4879672.75	149
2015-01-14	24.8	25.6	24.8	25.2	0.4	1.61	116155.0	2912295.6	86
2015-01-13	24.7	24.9	24.7	24.8	-0.14	-0.56	59638.0	1478677.6	45
2015-01-12	25.2	25.2	24.95	24.94	-0.16	-0.64	94338.0	2363132.7	85
2015-01-11	24.95	25.1	24.9	25.1	0.1	0.4	63624.0	1589997.2	60
2015-01-08	25.2	25.3	25.0	25.0	-0.01	-0.04	80927.0	2032600.1	94
2015-01-07	24.5	25.2	24.5	25.01	0.66	2.71	138802.0	3464435.6	83
2015-01-06	24.0	24.5	23.8	24.35	0.04	0.16	62923.0	1512668.95	77
2015-01-05	24.15	24.5	24.15	24.31	-0.59	-2.37	47466.0	1154536.3	75
2015-01-04	24.8	25.0	24.8	24.9	-0.15	-0.6	25707.0	640562.5	37
2015-01-01	24.9	25.4	24.7	25.05	0.25	1.01	96681.0	2418529.8	85
2014-12-31	25.3	25.5	24.6	24.8	-0.5	-1.98	64981.0	1619922.25	81
2014-12-30	25.7	25.7	25.1	25.3	-0.7	-2.69	82746.0	2104734.6	128
2014-12-29	25.9	26.3	25.8	26.0	0.1	0.39	217502.0	5649189.3	177
2014-12-28	26.0	26.0	25.6	25.9	-0.01	-0.04	124993.0	3235234.6	111
2014-12-25	25.5	26.0	25.5	25.91	0.39	1.53	114592.0	2947355.3	101
2014-12-24	25.4	26.0	25.4	25.52	0.19	0.75	162183.0	4174121.1	161
2014-12-23	25.6	25.6	25.3	25.33	-0.12	-0.47	86333.0	2198813.8	89
2014-12-22	25.5	25.6	25.3	25.45	-0.13	-0.51	91730.0	2337965.3	111
2014-12-21	26.2	26.2	24.0	25.58	-0.18	-0.7	243960.0	6194875.7	238
2014-12-18	24.5	26.0	24.5	25.76	1.96	8.24	410118.0	10414292.05	208
2014-12-17	22.8	24.45	21.8	23.8	1.45	6.49	202129.0	4563948.15	172
2014-12-16	24.0	24.0	22.35	22.35	-2.46	-9.92	181554.0	4175321.45	160
2014-12-15	24.9	24.9	24.4	24.81	0.12	0.49	55899.0	1380783.5	66
2014-12-14	24.6	25.0	24.5	24.69	-0.62	-2.45	158055.0	3889935.95	70
2014-12-11	25.3	25.6	25.0	25.31	-0.29	-1.13	147571.0	3713993.4	117
2014-12-10	25.6	25.9	25.5	25.6	-0.16	-0.62	43873.0	1123169.0	57
2014-12-09	25.3	25.8	25.3	25.76	-0.24	-0.92	124962.0	3185169.1	80
2014-12-08	26.6	26.8	25.8	26.0	-0.6	-2.26	146037.0	3842030.1	116
2014-12-07	26.9	26.9	26.5	26.6	-0.1	-0.37	47125.0	1257994.2	54
2014-12-04	26.0	26.8	26.0	26.7	0.7	2.69	115051.0	3039333.9	67
2014-12-03	25.6	26.0	25.6	26.0	0.2	0.78	83852.0	2169051.5	62
2014-12-02	26.0	26.0	25.8	25.8	0.17	0.66	53488.0	1385558.4	65
2014-12-01	25.1	25.9	25.1	25.63	0.33	1.3	89585.0	2295194.0	85
2014-11-30	24.45	26.8	24.45	25.3	-1.78	-6.57	200465.0	5100588.7	169
2014-11-27	27.0	27.3	26.9	27.08	-0.02	-0.07	64135.0	1736015.4	76
2014-11-26	27.4	27.4	27.0	27.1	-0.3	-1.09	122956.0	3337334.0	84
2014-11-25	27.7	27.7	27.4	27.4	-0.4	-1.44	197316.0	5440784.3	106
2014-11-24	27.9	27.9	27.8	27.8	-0.1	-0.36	52216.0	1452754.4	46
2014-11-23	28.0	28.0	27.7	27.9	0.1	0.36	50568.0	1412123.3	56
2014-11-20	27.9	28.0	27.8	27.8	0.0	0.0	52749.0	1471021.4	27
2014-11-19	27.8	27.9	27.8	27.8	-0.1	-0.36	34788.0	967658.6	36
2014-11-18	28.0	28.0	27.6	27.9	0.3	1.09	137443.0	3823929.3	77
2014-11-17	27.9	28.0	27.3	27.6	-0.5	-1.78	121250.0	3360345.6	103
2014-11-16	28.1	28.1	27.9	28.1	-0.05	-0.18	101948.0	2858144.3	85
2014-11-13	28.0	28.2	27.8	28.15	0.25	0.9	166098.0	4656909.2	146
2014-11-12	28.0	28.1	27.9	27.9	-0.12	-0.43	71364.0	1994971.2	62
2014-11-11	28.2	28.2	27.9	28.02	-0.18	-0.64	122415.0	3430562.9	85
2014-11-10	27.9	28.3	27.9	28.2	0.35	1.26	131965.0	3720071.2	90
2014-11-09	27.9	28.0	27.8	27.85	-0.15	-0.54	147607.0	4114684.8	97
2014-11-06	27.9	28.0	27.8	28.0	0.3	1.08	121891.0	3398638.6	83
2014-11-05	27.8	28.0	27.5	27.7	-0.1	-0.36	235253.0	6493611.9	155
2014-11-04	28.3	28.4	27.7	27.8	-0.65	-2.28	158157.0	4446005.4	157
2014-11-03	28.4	28.5	28.3	28.45	0.13	0.46	92088.0	2618005.4	94
2014-11-02	28.4	28.5	28.1	28.32	0.32	1.14	128521.0	3636666.1	105
2014-10-30	28.6	28.6	27.5	28.0	-0.56	-1.96	444254.0	12406997.7	192
2014-10-29	28.7	28.8	28.5	28.56	-0.04	-0.14	135304.0	3877531.5	95
2014-10-28	28.7	29.0	28.3	28.6	-0.51	-1.75	237437.0	6770029.7	186
2014-10-27	29.4	29.4	29.0	29.11	-0.29	-0.99	189993.0	5536168.9	114
2014-10-26	29.2	29.6	29.0	29.4	0.2	0.68	205770.0	6036023.2	125
2014-10-23	29.2	29.2	29.0	29.2	-0.24	-0.82	71601.0	2082903.6	72
2014-10-22	29.6	29.8	28.8	29.44	-0.1	-0.34	244469.0	7204341.4	161
2014-10-21	28.8	29.6	28.8	29.54	0.67	2.32	260331.0	7643467.1	176
2014-10-20	28.7	28.9	28.3	28.87	0.14	0.49	181262.0	5196970.7	138
2014-10-19	29.1	29.2	28.6	28.73	0.32	1.13	197670.0	5704924.0	155
2014-10-16	29.4	29.4	28.0	28.41	-1.15	-3.89	302710.0	8690163.1	213
2014-10-15	29.8	29.8	29.3	29.56	-0.32	-1.07	179585.0	5301663.9	137
2014-10-14	30.1	30.1	29.5	29.88	-0.32	-1.06	203093.0	6069200.3	135
2014-10-13	30.0	30.3	29.8	30.2	0.39	1.31	234871.0	7046250.8	152
2014-10-12	31.2	31.2	29.7	29.81	-1.93	-6.08	597863.0	18151297.6	357
2014-10-02	31.4	31.8	31.2	31.74	0.22	0.7	154833.0	4875493.4	133
2014-10-01	31.7	31.8	31.4	31.52	-0.18	-0.57	373298.0	11783379.1	270
2014-09-30	32.3	32.7	31.6	31.7	-0.48	-1.49	831391.0	26540201.7	257
2014-09-29	31.9	32.3	31.5	32.18	0.25	0.78	319176.0	10216165.1	137
2014-09-28	32.2	32.2	31.9	31.93	-0.37	-1.15	126013.0	4036932.2	107
2014-09-25	32.3	32.4	32.1	32.3	0.11	0.34	74228.0	2394667.0	75
2014-09-24	32.7	32.7	31.8	32.19	-0.39	-1.2	239536.0	7688380.8	188
2014-09-22	32.7	32.8	32.3	32.58	-0.12	-0.37	240683.0	7819261.0	166
2014-09-21	32.7	33.0	32.4	32.7	0.0	0.0	551848.0	18085615.3	250
2014-09-18	32.9	33.0	32.6	32.7	-0.1	-0.3	253129.0	8301948.7	117
2014-09-17	32.5	33.0	32.4	32.8	0.35	1.08	375088.0	12295809.1	147
2014-09-16	32.5	32.5	32.0	32.45	0.12	0.37	235048.0	7590160.5	176
2014-09-15	32.8	32.8	32.1	32.33	-0.47	-1.43	273497.0	8857328.3	222
2014-09-14	32.9	33.0	32.7	32.8	0.0	0.0	74470.0	2446811.4	75
2014-09-11	33.1	33.2	32.8	32.8	-0.2	-0.61	231295.0	7629155.0	148
2014-09-10	33.2	33.3	32.8	33.0	-0.2	-0.6	231268.0	7631335.6	196
2014-09-09	33.2	33.3	33.0	33.2	-0.01	-0.03	190580.0	6308977.7	169
2014-09-08	33.4	33.5	33.1	33.21	-0.11	-0.33	254155.0	8452548.7	226
2014-09-07	32.7	33.6	32.6	33.32	0.52	1.59	966701.0	32134207.5	483
2014-09-04	32.6	32.9	32.5	32.8	0.12	0.37	188667.0	6172215.9	140
2014-09-03	32.7	32.9	32.6	32.68	-0.09	-0.27	120412.0	3940234.7	115
2014-09-02	32.9	32.9	32.5	32.77	-0.23	-0.7	180978.0	5915212.7	158
2014-09-01	32.9	33.2	32.6	33.0	0.33	1.01	427750.0	14095610.0	295
2014-08-31	32.0	33.1	32.0	32.67	0.69	2.16	703848.0	23002005.4	535
2014-08-28	31.6	32.0	31.5	31.98	0.38	1.2	389818.0	12389736.0	219
2014-08-27	31.3	31.6	31.3	31.6	0.38	1.22	515470.0	16232833.1	206
2014-08-26	31.4	31.5	31.1	31.22	-0.08	-0.26	295543.0	9228848.7	199
2014-08-25	31.5	31.7	31.2	31.3	0.0	0.0	297326.0	9336236.8	204
2014-08-24	31.4	31.5	31.2	31.3	0.17	0.55	172371.0	5405298.2	133
2014-08-21	31.1	31.4	31.0	31.13	0.03	0.1	588776.0	18375275.1	226
2014-08-20	31.1	31.1	31.0	31.1	0.1	0.32	150794.0	4682966.2	117
2014-08-19	31.0	31.1	30.9	31.0	0.1	0.32	360015.0	11166305.0	170
2014-08-18	31.0	31.2	30.8	30.9	-0.11	-0.35	151742.0	4702774.9	133
2014-08-17	31.0	31.1	30.7	31.01	0.02	0.06	205699.0	6374894.4	146
2014-08-14	31.0	31.0	30.8	30.99	0.06	0.19	156106.0	4827513.7	104
2014-08-13	31.1	31.2	30.9	30.93	-0.26	-0.83	193167.0	5994808.8	150
2014-08-12	30.8	31.3	30.8	31.19	0.31	1.0	329400.0	10219396.5	196
2014-08-11	30.7	30.9	30.7	30.88	0.18	0.59	291227.0	8975828.5	170
2014-08-10	30.8	30.8	30.6	30.7	0.0	0.0	148721.0	4566472.1	116
2014-08-07	30.7	30.8	30.6	30.7	0.18	0.59	345772.0	10609668.0	183
2014-08-06	30.6	30.7	30.5	30.52	0.01	0.03	282523.0	8640120.4	167
2014-08-05	30.5	30.7	30.5	30.51	0.06	0.2	289544.0	8850814.8	186
2014-08-04	30.4	30.5	30.4	30.45	0.05	0.16	218276.0	6643259.8	133
2014-08-03	30.5	30.5	30.3	30.4	0.04	0.13	219207.0	6665516.7	113
2014-07-24	30.4	30.5	30.3	30.36	-0.01	-0.03	343129.0	10438775.9	154
2014-07-23	30.4	30.5	30.2	30.37	-0.03	-0.1	452614.0	13736919.4	196
2014-07-22	30.1	30.6	30.0	30.4	0.2	0.66	575157.0	17439332.5	291
2014-07-21	30.0	30.2	30.0	30.2	0.18	0.6	130577.0	3922018.0	99
2014-07-20	30.2	30.2	29.9	30.02	-0.28	-0.92	207149.0	6220843.4	175
2014-07-17	30.5	30.5	30.2	30.3	-0.21	-0.69	140163.0	4242328.0	175
2014-07-16	30.7	30.9	30.4	30.51	-1.35	-4.24	504510.0	15434021.5	429
2014-07-15	31.8	32.0	31.7	31.86	0.14	0.44	777012.0	24729672.3	350
2014-07-14	31.7	31.8	31.6	31.72	0.04	0.13	276303.0	8768835.5	164
2014-07-13	31.7	31.7	31.5	31.68	0.18	0.57	275224.0	8691339.4	149
2014-07-10	31.5	31.6	31.4	31.5	0.0	0.0	170771.0	5389215.2	111
2014-07-09	31.4	31.5	31.3	31.5	0.01	0.03	171772.0	5388450.1	88
2014-07-08	31.5	31.6	31.4	31.49	-0.07	-0.22	197486.0	6211404.3	130
2014-07-07	31.6	31.7	31.3	31.56	-0.04	-0.13	295032.0	9287257.8	145
2014-07-06	31.5	31.7	31.4	31.6	0.16	0.51	215153.0	6785273.2	174
2014-07-03	31.3	31.6	31.2	31.44	0.34	1.09	535462.0	16803199.3	273
2014-07-02	31.0	31.3	30.7	31.1	0.33	1.07	291561.0	9039887.7	195
2014-07-01	30.6	31.0	30.0	30.77	0.77	2.57	646580.0	19835722.9	374
2014-06-30	30.3	30.3	29.8	30.0	-0.26	-0.86	246690.0	7395350.9	165
2014-06-29	30.1	30.6	30.0	30.26	0.03	0.1	296983.0	8946209.2	140
2014-06-26	30.7	30.8	30.1	30.23	-0.37	-1.21	360022.0	10932768.5	198
2014-06-25	30.4	30.7	30.2	30.6	0.21	0.69	235026.0	7149578.0	158
2014-06-24	29.8	30.5	29.3	30.39	0.39	1.3	551193.0	16438875.5	276
2014-06-23	30.0	30.0	29.6	30.0	-0.11	-0.37	243558.0	7271889.6	166
2014-06-22	30.0	30.6	30.0	30.11	0.21	0.7	491712.0	14898562.2	230
2014-06-19	30.2	30.3	29.9	29.9	-0.28	-0.93	308152.0	9264561.9	167
2014-06-18	30.1	30.5	30.1	30.18	0.08	0.27	360294.0	10882213.8	198
2014-06-17	29.5	30.3	29.5	30.1	0.21	0.7	496476.0	14885982.0	208
2014-06-16	31.0	31.2	29.8	29.89	-1.21	-3.89	545465.0	16704014.1	276
2014-06-15	31.2	31.3	30.8	31.1	-0.32	-1.02	460293.0	14272577.6	209
2014-06-12	31.6	31.9	31.4	31.42	-0.08	-0.25	455674.0	14414503.5	240
2014-06-11	31.3	31.6	31.2	31.5	0.23	0.74	528495.0	16562511.4	212
2014-06-10	31.5	31.5	31.1	31.27	-0.3	-0.95	655493.0	20496595.9	287
2014-06-09	31.3	31.6	31.2	31.57	0.34	1.09	567575.0	17837233.4	334
2014-06-08	31.0	31.4	30.8	31.23	0.32	1.04	668690.0	20830617.2	405
2014-06-05	30.9	31.1	30.9	30.91	-0.02	-0.06	236368.0	7310741.9	114
2014-06-04	31.0	31.1	30.9	30.93	-0.12	-0.39	334724.0	10371859.4	164
2014-06-03	31.0	31.1	30.9	31.05	0.01	0.03	217613.0	6743790.6	116
2014-06-02	31.0	31.3	30.9	31.04	0.05	0.16	135056.0	4195631.7	118
2014-06-01	31.0	31.2	30.9	30.99	-0.03	-0.1	264359.0	8205487.3	138
2014-05-29	31.1	31.4	30.9	31.02	-0.08	-0.26	412606.0	12846942.2	286
2014-05-28	31.2	31.3	31.0	31.1	-0.03	-0.1	621648.0	19330739.7	224
2014-05-27	31.1	31.3	30.8	31.13	0.12	0.39	1005719.0	31267092.0	433
2014-05-26	30.6	31.2	30.6	31.01	0.51	1.67	1961729.0	60810183.9	733
2014-05-25	30.2	30.9	30.0	30.5	0.29	0.96	1260969.0	38567739.5	452
2014-05-22	30.0	30.5	30.0	30.21	0.11	0.37	649876.0	19667342.3	282
2014-05-21	30.0	30.2	29.9	30.1	0.09	0.3	132917.0	3998823.7	87
2014-05-20	30.0	30.2	29.9	30.01	-0.04	-0.13	551423.0	16557357.0	204
2014-05-19	30.2	30.3	29.9	30.05	-0.03	-0.1	1148470.0	34519559.6	383
2014-05-18	29.9	30.1	29.9	30.08	0.09	0.3	1119411.0	33591758.1	201
2014-05-15	30.0	30.1	29.9	29.99	-0.1	-0.33	113141.0	3394256.0	68
2014-05-14	30.1	30.1	29.9	30.09	0.02	0.07	424173.0	12723992.5	146
2014-05-13	30.2	30.2	30.0	30.07	0.04	0.13	418627.0	12579717.6	153
2014-05-12	30.1	30.2	29.9	30.03	-0.07	-0.23	430310.0	12909374.8	168
2014-05-11	30.2	30.4	30.0	30.1	-0.19	-0.63	278930.0	8404624.9	213
2014-05-08	30.5	30.7	30.2	30.29	-0.28	-0.92	518911.0	15818813.6	291
2014-05-07	30.3	30.9	30.3	30.57	0.1	0.33	886292.0	27097584.2	402
2014-05-06	29.9	30.7	29.9	30.47	0.57	1.91	913658.0	27674737.8	554
2014-05-05	30.1	30.1	29.5	29.9	-0.19	-0.63	471147.0	14050839.3	243
2014-05-04	29.7	30.2	29.7	30.09	0.5	1.69	722352.0	21662232.6	363
2014-05-01	29.2	29.8	29.2	29.59	0.39	1.34	309411.0	9152627.5	209
2014-04-30	29.1	29.4	29.1	29.2	-0.06	-0.21	251070.0	7333184.9	130
2014-04-29	29.3	29.4	29.1	29.26	-0.12	-0.41	105432.0	3088135.6	97
2014-04-28	29.3	29.5	29.2	29.38	0.08	0.27	210533.0	6175710.4	132
2014-04-27	29.4	29.4	29.2	29.3	0.0	0.0	116837.0	3418680.5	104
2014-04-24	29.3	29.4	29.2	29.3	-0.1	-0.34	69021.0	2023811.9	47
2014-04-23	29.7	29.7	29.2	29.4	-0.4	-1.34	188154.0	5571426.2	106
2014-04-22	29.7	29.9	29.6	29.8	0.16	0.54	174699.0	5199268.0	81
2014-04-21	29.6	29.7	29.6	29.64	0.04	0.14	152926.0	4530994.8	90
2014-04-20	29.5	29.7	29.4	29.6	0.01	0.03	282891.0	8362254.4	112
2014-04-17	29.8	29.8	29.3	29.59	-0.69	-2.28	485184.0	14346319.9	278
2014-04-16	30.0	30.3	29.8	30.28	0.29	0.97	1018325.0	30663109.0	249
2014-04-15	29.7	30.0	29.7	29.99	0.25	0.84	328906.0	9817748.5	111
2014-04-14	29.6	29.9	29.5	29.74	-0.06	-0.2	111938.0	3330446.7	52
2014-04-13	29.8	29.9	29.5	29.8	0.0	0.0	124378.0	3700574.5	83
2014-04-10	29.7	29.9	29.7	29.8	0.1	0.34	201900.0	6023595.2	91
2014-04-09	29.7	30.0	29.6	29.7	0.0	0.0	343853.0	10262845.9	131
2014-04-08	29.4	29.7	29.4	29.7	0.3	1.02	156401.0	4635129.1	80
2014-04-07	29.6	29.6	29.4	29.4	-0.2	-0.68	113487.0	3351425.2	78
2014-04-06	29.5	29.8	29.5	29.6	0.0	0.0	239449.0	7090293.1	118
2014-04-03	29.8	29.9	29.6	29.6	-0.2	-0.67	312932.0	9314722.1	133
2014-04-02	30.1	30.1	29.8	29.8	-0.2	-0.67	363990.0	10884994.1	173
2014-04-01	30.0	30.1	29.9	30.0	0.1	0.33	513744.0	15413307.0	150
2014-03-31	29.8	30.0	29.6	29.9	0.2	0.67	448242.0	13378238.5	156
2014-03-30	29.6	29.9	29.6	29.7	0.1	0.34	181956.0	5410988.5	110
2014-03-27	29.8	29.8	29.4	29.6	-0.1	-0.34	341751.0	10128166.1	162
2014-03-26	29.4	30.0	29.4	29.7	0.4	1.37	632910.0	18370568.0	257
2014-03-25	28.9	29.4	28.8	29.3	0.4	1.38	476797.0	13881926.5	207
2014-03-24	28.5	28.9	28.5	28.9	0.4	1.4	447395.0	12841365.2	172
2014-03-23	28.4	28.5	28.3	28.5	0.1	0.35	126908.0	3611196.1	70
2014-03-20	28.3	28.4	28.2	28.4	0.1	0.35	176743.0	5001048.1	88
2014-03-19	28.5	28.5	28.3	28.3	-0.2	-0.7	57884.0	1643977.1	53
2014-03-18	28.6	28.6	28.3	28.5	-0.1	-0.35	203046.0	5777869.9	123
2014-03-17	28.7	28.7	28.5	28.6	-0.1	-0.35	79871.0	2285151.8	55
2014-03-16	28.5	28.7	28.5	28.7	0.1	0.35	82661.0	2364004.3	66
2014-03-13	28.7	28.7	28.5	28.6	-0.1	-0.35	180000.0	5137384.3	115
2014-03-12	28.6	28.7	28.5	28.7	0.0	0.0	96755.0	2761909.3	91
2014-03-11	28.8	28.8	28.6	28.7	-0.1	-0.35	207060.0	5940925.5	119
2014-03-10	28.6	28.9	28.6	28.8	0.1	0.35	161243.0	4647336.9	110
2014-03-09	28.6	28.8	28.6	28.7	0.2	0.7	70243.0	2015444.5	83
2014-03-06	28.7	28.8	28.5	28.5	-0.1	-0.35	111007.0	3179679.8	115
2014-03-05	28.7	28.8	28.4	28.6	-0.1	-0.35	250298.0	7156603.8	150
2014-03-04	28.5	28.7	28.5	28.7	0.3	1.06	107184.0	3062102.0	81
2014-03-03	28.6	28.6	28.3	28.4	-0.2	-0.7	260283.0	7403476.7	101
2014-03-02	28.8	28.8	28.5	28.6	-0.2	-0.69	141442.0	4053340.9	70
2014-02-27	28.7	28.8	28.7	28.8	0.1	0.35	107413.0	3086657.7	83
2014-02-26	28.7	28.8	28.6	28.7	0.0	0.0	49315.0	1415603.2	40
2014-02-25	28.7	28.7	28.6	28.7	0.0	0.0	147683.0	4229047.2	82
2014-02-24	28.7	28.7	28.5	28.7	0.0	0.0	197741.0	5656645.8	72
2014-02-23	28.4	28.7	28.4	28.7	0.3	1.06	170310.0	4860295.4	96
2014-02-20	28.3	28.5	28.3	28.4	0.0	0.0	67626.0	1920891.3	59
2014-02-19	28.4	28.4	28.3	28.4	0.0	0.0	186578.0	5285648.4	92
2014-02-18	28.5	28.5	28.4	28.4	0.0	0.0	85788.0	2436532.6	58
2014-02-17	28.5	28.5	28.3	28.4	-0.1	-0.35	152709.0	4341750.1	95
2014-02-16	28.4	28.5	28.3	28.5	0.1	0.35	171396.0	4875185.6	108
2014-02-13	28.3	28.4	28.2	28.4	0.2	0.71	147587.0	4177050.7	87
2014-02-12	28.2	28.4	28.2	28.2	-0.1	-0.35	174059.0	4919034.7	112
2014-02-11	28.6	28.7	28.3	28.3	-0.2	-0.7	207380.0	5888308.0	156
2014-02-10	28.3	28.6	28.2	28.5	0.1	0.35	298455.0	8452943.9	184
2014-02-09	28.1	28.9	28.0	28.4	0.4	1.43	825729.0	23471254.9	504
2014-02-06	28.1	28.1	27.9	28.0	-0.1	-0.36	333451.0	9346382.2	99
2014-02-05	28.0	28.2	28.0	28.1	0.0	0.0	172324.0	4838394.2	105
2014-02-04	28.0	28.1	27.9	28.1	0.1	0.36	113908.0	3188184.8	73
2014-02-03	28.0	28.1	28.0	28.0	-0.1	-0.36	99650.0	2794990.5	46
2014-02-02	28.0	28.1	27.7	28.1	0.1	0.36	364531.0	10214770.5	109
2014-01-30	28.0	28.1	28.0	28.0	-0.1	-0.36	212829.0	5964615.4	83
2014-01-29	28.0	28.2	28.0	28.1	0.0	0.0	63139.0	1775617.2	53
2014-01-28	28.1	28.2	28.0	28.1	0.0	0.0	71634.0	2009377.8	57
2014-01-27	28.2	28.3	28.0	28.1	-0.1	-0.35	76509.0	2150422.4	58
2014-01-26	28.0	28.2	28.0	28.2	0.0	0.0	137804.0	3867274.3	73
2014-01-23	28.1	28.4	28.0	28.2	0.1	0.36	180582.0	5110296.2	129
2014-01-22	28.1	28.1	28.1	28.1	0.1	0.36	145648.0	4092698.9	57
2014-01-21	28.1	28.1	27.9	28.0	0.0	0.0	155411.0	4355765.4	71
2014-01-20	28.0	28.1	28.0	28.0	0.0	0.0	120940.0	3391939.5	45
2014-01-19	27.9	28.0	27.8	28.0	0.0	0.0	75798.0	2116609.2	45
2014-01-16	28.0	28.0	27.8	28.0	0.0	0.0	118980.0	3321756.6	94
2014-01-15	27.9	28.1	27.9	28.0	0.0	0.0	106898.0	2994534.2	55
2014-01-14	28.0	28.1	27.9	28.0	0.0	0.0	52326.0	1464040.4	46
2014-01-13	28.0	28.1	27.9	28.0	0.0	0.0	120028.0	3360463.6	88
2014-01-12	28.3	28.3	27.9	28.0	-0.3	-1.06	341926.0	9588598.2	124
2014-01-09	28.2	28.3	28.2	28.3	0.1	0.35	174055.0	4919055.7	85
2014-01-08	28.2	28.3	28.1	28.2	0.0	0.0	89127.0	2515614.9	70
2014-01-07	28.1	28.2	28.1	28.2	0.0	0.0	47995.0	1350668.6	34
2014-01-06	28.0	28.3	28.0	28.2	0.1	0.36	80347.0	2262846.1	71
2014-01-05	28.1	28.1	27.9	28.1	0.0	0.0	148169.0	4151773.2	96
2014-01-02	28.3	28.3	28.1	28.1	-0.2	-0.71	102176.0	2881160.6	55
2014-01-01	28.3	28.4	28.2	28.3	0.0	0.0	47379.0	1340335.1	38
2013-12-31	28.1	28.4	28.1	28.3	0.2	0.71	220360.0	6221453.7	88
2013-12-30	28.1	28.1	28.0	28.1	0.1	0.36	112363.0	3152501.5	77
2013-12-29	28.0	28.1	28.0	28.0	-0.1	-0.36	109844.0	3083436.4	53
2013-12-26	28.1	28.2	28.0	28.1	0.1	0.36	114265.0	3209029.8	93
2013-12-25	28.1	28.2	28.0	28.0	-0.1	-0.36	65607.0	1841318.8	48
2013-12-24	28.2	28.2	28.0	28.1	-0.1	-0.35	173961.0	4882327.0	79
2013-12-23	28.2	28.3	28.1	28.2	0.1	0.36	100511.0	2833991.5	68
2013-12-22	28.2	28.4	28.1	28.1	0.1	0.36	92587.0	2612637.3	80
2013-12-19	28.1	28.3	28.0	28.0	-0.1	-0.36	103349.0	2907571.7	87
2013-12-18	28.0	28.4	28.0	28.1	0.1	0.36	95680.0	2698957.7	91
2013-12-17	27.7	28.0	27.7	28.0	0.2	0.72	155331.0	4315268.3	78
2013-12-16	27.8	27.8	27.7	27.8	0.0	0.0	79518.0	2208474.6	58
2013-12-15	27.8	28.0	27.8	27.8	-0.1	-0.36	133206.0	3715097.9	73
2013-12-12	27.9	27.9	27.8	27.9	0.0	0.0	112148.0	3127881.3	59
2013-12-11	27.9	28.0	27.8	27.9	0.0	0.0	105035.0	2928686.6	85
2013-12-10	28.0	28.1	27.9	27.9	-0.1	-0.36	140928.0	3949467.8	90
2013-12-09	28.1	28.1	28.0	28.0	0.0	0.0	125803.0	3525298.7	58
2013-12-08	28.2	28.2	28.0	28.0	0.0	0.0	99609.0	2798267.9	70
2013-12-05	28.1	28.1	27.9	28.0	0.0	0.0	62604.0	1753005.3	66
2013-12-04	28.1	28.1	27.9	28.0	-0.1	-0.36	150681.0	4218024.0	111
2013-12-03	28.4	28.5	28.1	28.1	-0.2	-0.71	150225.0	4244617.3	133
2013-12-02	28.3	28.5	28.3	28.3	-0.1	-0.35	73478.0	2081977.5	46
2013-12-01	28.5	28.7	28.3	28.4	-0.1	-0.35	122996.0	3498834.7	71
2013-11-28	28.5	28.6	28.4	28.5	0.2	0.71	149150.0	4254647.5	63
2013-11-27	28.7	28.8	28.3	28.3	-0.2	-0.7	307569.0	8748153.6	118
2013-11-26	28.8	28.8	28.5	28.5	-0.3	-1.04	94842.0	2719799.1	75
2013-11-25	28.9	28.9	28.7	28.8	0.0	0.0	52874.0	1524154.4	42
2013-11-24	28.9	29.0	28.8	28.8	0.0	0.0	245001.0	7081262.8	108
2013-11-21	29.1	29.1	28.7	28.8	-0.2	-0.69	177817.0	5124879.1	125
2013-11-20	28.8	29.2	28.7	29.0	0.3	1.05	179398.0	5199081.7	143
2013-11-19	29.1	29.1	28.5	28.7	-0.4	-1.37	621088.0	17855761.2	258
2013-11-18	28.6	29.6	28.6	29.1	0.5	1.75	817225.0	23875990.6	440
2013-11-17	28.6	28.7	28.6	28.6	0.1	0.35	327387.0	9381563.9	182
2013-11-14	28.8	28.8	28.5	28.5	-0.3	-1.04	229827.0	6589868.9	86
2013-11-13	29.0	29.0	28.7	28.8	-0.2	-0.69	65750.0	1896937.2	82
2013-11-12	28.8	29.3	28.6	29.0	0.2	0.69	218960.0	6349539.3	166
2013-11-11	28.5	28.8	28.4	28.8	0.3	1.05	71351.0	2040723.0	71
2013-11-10	28.3	28.5	28.3	28.5	0.2	0.71	141770.0	4032556.9	107
2013-11-07	28.1	28.3	28.0	28.3	0.3	1.07	171722.0	4823106.3	92
2013-11-06	28.2	28.2	28.0	28.0	-0.1	-0.36	264977.0	7440938.3	110
2013-11-05	28.3	28.3	28.1	28.1	-0.2	-0.71	235130.0	6628276.0	144
2013-11-04	28.3	28.4	28.3	28.3	-0.1	-0.35	11313.0	320343.3	21
2013-11-03	28.4	28.5	28.4	28.4	0.0	0.0	55386.0	1573312.2	37
2013-10-31	28.3	28.4	28.2	28.4	0.1	0.35	167136.0	4731089.5	76
2013-10-30	28.4	28.5	28.2	28.3	0.0	0.0	46455.0	1313959.0	46
2013-10-29	28.2	28.3	28.1	28.3	0.0	0.0	54694.0	1541315.9	57
2013-10-28	28.8	28.8	28.0	28.3	-0.8	-2.75	371085.0	10491220.6	214
2013-10-27	29.4	29.4	29.0	29.1	-0.2	-0.68	69443.0	2027493.4	101
2013-10-24	29.3	29.6	29.0	29.3	0.0	0.0	79927.0	2341367.7	70
2013-10-23	29.5	29.6	29.3	29.3	0.0	0.0	54247.0	1601672.0	41
2013-10-22	29.1	29.7	29.1	29.3	0.2	0.69	171482.0	5044763.0	112
2013-10-21	29.3	29.3	29.1	29.1	-0.1	-0.34	17127.0	498688.8	35
2013-10-20	29.0	29.4	28.9	29.2	0.3	1.04	87263.0	2534069.6	92
2013-10-10	28.7	28.9	28.7	28.9	0.1	0.35	174649.0	5020708.7	67
2013-10-09	28.7	29.1	28.7	28.8	-0.4	-1.37	165208.0	4763993.4	112
2013-10-08	28.5	29.3	28.5	29.2	0.7	2.46	172759.0	4992713.4	93
2013-10-07	29.4	29.4	28.5	28.5	-0.8	-2.73	191519.0	5518802.4	133
2013-10-06	29.5	29.5	28.8	29.3	-0.2	-0.68	94772.0	2762377.7	94
2013-10-03	29.6	29.7	29.3	29.5	-0.1	-0.34	170157.0	5016669.5	126
2013-10-02	30.0	30.0	29.4	29.6	-0.2	-0.67	203221.0	6026430.3	149
2013-10-01	29.9	29.9	29.6	29.8	0.1	0.34	50910.0	1513993.0	56
2013-09-30	29.7	29.7	29.6	29.7	0.0	0.0	35204.0	1045188.1	53
2013-09-29	29.9	29.9	29.6	29.7	-0.2	-0.67	72175.0	2145448.9	61
2013-09-26	30.1	30.1	29.9	29.9	-0.1	-0.33	66545.0	1992894.1	65
2013-09-25	30.0	30.3	29.9	30.0	-0.1	-0.33	291831.0	8757281.5	119
2013-09-24	30.1	30.2	30.1	30.1	-0.2	-0.66	125402.0	3776099.9	54
2013-09-19	30.4	30.4	30.2	30.3	0.0	0.0	67409.0	2046437.5	74
2013-09-18	30.3	30.3	30.0	30.3	0.0	0.0	51418.0	1552643.2	48
2013-09-17	30.5	30.5	30.3	30.3	-0.2	-0.66	61122.0	1859170.2	58
2013-09-16	30.4	30.5	30.3	30.5	0.1	0.33	29867.0	907539.4	57
2013-09-15	30.3	30.4	30.2	30.4	0.3	1.0	102826.0	3119870.5	95
2013-09-12	30.3	30.3	30.0	30.1	-0.2	-0.66	64471.0	1943010.0	75
2013-09-11	30.4	30.4	30.0	30.3	0.2	0.66	107616.0	3253259.7	81
2013-09-10	29.5	30.4	29.5	30.1	0.8	2.73	171133.0	5143618.9	105
2013-09-09	29.1	29.3	29.0	29.3	0.1	0.34	27545.0	803679.8	43
2013-09-08	29.3	29.4	29.2	29.2	0.0	0.0	28390.0	831530.5	36
2013-09-05	29.0	29.2	28.8	29.2	0.0	0.0	121815.0	3533207.2	93
2013-09-04	29.0	29.4	28.9	29.2	-0.6	-2.01	65100.0	1898054.3	87
2013-09-03	30.2	30.3	29.7	29.8	-0.2	-0.67	111002.0	3332724.1	87
2013-09-02	30.4	30.4	30.0	30.0	-0.3	-0.99	246191.0	7436964.3	100
2013-09-01	30.6	30.7	30.3	30.3	0.2	0.66	90343.0	2746229.6	82
2013-08-29	30.4	30.6	30.0	30.1	-0.1	-0.33	78812.0	2386225.6	105
2013-08-28	29.0	30.8	28.9	30.2	0.5	1.68	204081.0	6073711.0	152
2013-08-27	31.3	31.3	29.5	29.7	-1.8	-5.71	518090.0	15535657.6	260
2013-08-26	31.7	31.7	31.4	31.5	-0.2	-0.63	232976.0	7352927.7	91
2013-08-25	31.6	31.9	31.4	31.7	-0.1	-0.31	213258.0	6756815.5	111
2013-08-22	31.7	31.8	31.6	31.8	0.0	0.0	83270.0	2642519.7	63
2013-08-21	31.6	31.8	31.4	31.8	0.2	0.63	313217.0	9901183.4	174
2013-08-20	32.0	32.2	31.3	31.6	-0.1	-0.32	279236.0	8862004.8	145
2013-08-19	31.3	32.0	31.3	31.7	0.3	0.96	187380.0	5964457.2	120
2013-08-18	31.7	31.7	31.4	31.4	-0.1	-0.32	124682.0	3932009.4	88
2013-08-15	31.2	31.6	31.2	31.5	0.1	0.32	226210.0	7111185.6	94
2013-08-14	31.3	31.5	31.1	31.4	0.1	0.32	294256.0	9210703.8	117
2013-08-13	30.8	31.7	30.8	31.3	-0.1	-0.32	369934.0	11641604.0	169
2013-08-05	30.1	31.5	30.1	31.4	1.3	4.32	756892.0	23414406.2	379
2013-08-04	29.8	30.3	29.5	30.1	0.9	3.08	426868.0	12773140.8	270
2013-08-01	29.6	29.6	29.1	29.2	0.0	0.0	341235.0	10040043.6	210
2013-07-31	29.3	29.5	29.2	29.2	-0.1	-0.34	137360.0	4027363.9	106
2013-07-30	29.3	29.8	29.1	29.3	0.1	0.34	165370.0	4854953.8	137
2013-07-29	29.0	29.9	28.8	29.2	0.2	0.69	319234.0	9348153.8	266
2013-07-28	28.8	29.1	28.5	29.0	0.1	0.35	193939.0	5609672.2	136
2013-07-25	29.1	29.3	28.7	28.9	-0.2	-0.69	402378.0	11705114.6	262
2013-07-24	28.2	29.4	28.0	29.1	1.5	5.43	778792.0	22410751.4	612
2013-07-23	27.6	27.7	27.6	27.6	0.0	0.0	79195.0	2187882.0	71
2013-07-22	27.6	27.7	27.5	27.6	0.1	0.36	93138.0	2566974.5	59
2013-07-21	27.4	27.8	27.2	27.5	0.2	0.73	175932.0	4834736.2	134
2013-07-18	27.0	27.5	27.0	27.3	0.2	0.74	286215.0	7815897.2	149
2013-07-17	27.1	27.2	26.8	27.1	-0.1	-0.37	195735.0	5291106.3	142
2013-07-16	27.1	27.2	27.1	27.2	0.2	0.74	59281.0	1610169.8	69
2013-07-15	27.3	27.3	26.9	27.0	-0.1	-0.37	159813.0	4322345.8	143
2013-07-14	27.6	27.6	26.5	27.1	-0.3	-1.09	539191.0	14589427.6	311
2013-07-11	27.7	27.7	27.2	27.4	-0.3	-1.08	107683.0	2949420.8	83
2013-07-10	27.3	27.7	27.2	27.7	0.5	1.84	252764.0	6948188.0	185
2013-07-09	27.1	27.4	27.0	27.2	0.0	0.0	153295.0	4172347.7	137
2013-07-08	27.3	27.4	27.1	27.2	-0.1	-0.37	116224.0	3161763.2	142
2013-07-07	27.4	27.5	27.3	27.3	0.0	0.0	136775.0	3746785.8	117
2013-07-04	27.4	27.6	27.3	27.3	-0.2	-0.73	219925.0	6029770.0	169
2013-07-03	27.7	27.7	27.5	27.5	-0.3	-1.08	111394.0	3070952.4	111
2013-07-02	27.9	28.0	27.7	27.8	-0.1	-0.36	115172.0	3212700.5	135
2013-07-01	27.9	28.0	27.8	27.9	-1.1	-3.79	348408.0	9721424.4	288
2013-06-30	28.8	29.2	28.8	29.0	0.0	0.0	364837.0	10566387.5	245
2013-06-26	29.0	29.2	28.8	29.0	0.0	0.0	257182.0	7452864.0	199
2013-06-25	28.8	29.2	28.8	29.0	0.1	0.35	348012.0	10075435.7	230
2013-06-24	29.0	29.0	28.6	28.9	0.1	0.35	440400.0	12694241.9	302
2013-06-23	28.6	29.0	28.6	28.8	0.3	1.05	615400.0	17721191.7	442
2013-06-22	28.1	28.5	27.7	28.5	1.0	3.64	1345797.0	37756536.7	658
2013-06-19	27.3	27.7	27.3	27.5	0.3	1.1	300896.0	8274249.0	207
2013-06-18	26.8	27.5	26.8	27.2	0.4	1.49	412674.0	11210324.4	263
2013-06-17	26.9	27.1	26.8	26.8	0.2	0.75	311302.0	8385657.5	216
2013-06-16	25.6	26.9	25.6	26.6	1.1	4.31	810012.0	21286965.9	550
2013-06-15	27.4	27.4	25.3	25.5	-2.4	-8.6	753996.0	20325977.9	543
2013-06-12	28.0	28.2	27.8	27.9	-0.1	-0.36	645915.0	18075142.7	492
2013-06-11	30.4	30.4	27.8	28.0	-2.4	-7.89	3142506.0	89464385.6	2025
2013-06-10	30.5	30.5	30.1	30.4	-0.1	-0.33	568978.0	17233657.0	344
2013-06-09	30.4	30.6	30.4	30.5	0.0	0.0	513424.0	15659849.9	173
2013-06-08	30.9	30.9	30.4	30.5	-0.2	-0.65	292725.0	8980952.1	331
2013-06-05	31.0	31.4	30.7	30.7	-0.3	-0.97	416418.0	12872443.8	258
2013-06-04	30.9	31.4	30.8	31.0	0.0	0.0	544896.0	16897792.5	418
2013-06-03	31.1	31.1	30.6	31.0	-0.1	-0.32	456713.0	14123794.3	412
2013-06-02	32.2	32.2	30.8	31.1	-1.0	-3.12	1088642.0	34051407.2	889
2013-06-01	32.6	32.7	31.9	32.1	-0.7	-2.13	650641.0	21009010.1	751
2013-05-29	32.7	34.3	32.2	32.8	0.1	0.31	853491.0	28225137.1	913
2013-05-28	31.2	33.0	31.0	32.7	1.9	6.17	1497077.0	48261129.7	1185
2013-05-27	31.4	31.6	30.6	30.8	-0.5	-1.6	298116.0	9277418.8	320
2013-05-26	29.4	31.6	29.4	31.3	2.4	8.3	1402432.0	43182540.3	1081
2013-05-25	28.5	28.9	28.5	28.9	-0.1	-0.34	29462.0	845049.9	39
2013-05-22	29.1	29.2	28.5	29.0	0.0	0.0	184424.0	5344470.3	107
2013-05-21	29.2	29.6	29.0	29.0	-0.1	-0.34	165158.0	4873485.9	128
2013-05-20	29.6	29.7	29.0	29.1	-0.4	-1.36	138537.0	4059903.2	122
2013-05-19	28.2	29.5	28.2	29.5	1.4	4.98	337676.0	9751278.4	225
2013-05-18	28.4	28.4	28.1	28.1	0.1	0.36	64527.0	1824953.4	77
2013-05-15	28.1	28.1	27.6	28.0	0.1	0.36	57251.0	1588121.7	79
2013-05-14	28.0	28.1	27.6	27.9	-0.3	-1.06	64794.0	1808943.5	67
2013-05-13	28.0	28.2	27.9	28.2	-0.3	-1.05	54837.0	1538052.4	67
2013-05-12	28.5	28.5	27.9	28.5	0.0	0.0	101474.0	2876648.6	101
2013-05-11	28.0	28.5	27.8	28.5	0.6	2.15	146667.0	4114553.3	130
2013-05-08	28.0	28.0	27.6	27.9	0.0	0.0	105361.0	2937348.4	115
2013-05-07	28.0	28.3	27.5	27.9	-0.5	-1.76	378555.0	10549489.9	288
2013-05-06	29.3	29.7	28.0	28.4	-1.0	-3.4	630457.0	17925936.1	436
2013-05-05	29.0	29.7	29.0	29.4	0.4	1.38	754937.0	22229662.3	280
2013-05-04	28.4	29.1	28.4	29.0	0.5	1.75	273297.0	7923753.5	170
2013-05-01	28.2	28.9	28.0	28.5	0.0	0.0	324127.0	9203465.2	201
2013-04-30	28.3	28.7	28.3	28.5	0.2	0.71	189641.0	5402425.0	149
2013-04-29	27.4	28.5	27.3	28.3	0.9	3.28	483374.0	13554491.5	312
2013-04-28	27.7	28.1	27.2	27.4	-0.5	-1.79	472096.0	13048855.1	212
2013-04-27	26.8	27.9	26.8	27.9	1.1	4.1	859965.0	23639421.0	396
2013-04-24	26.4	26.8	26.4	26.8	0.7	2.68	653642.0	17436266.2	262
2013-04-23	26.3	26.7	26.1	26.1	-0.2	-0.76	333823.0	8804561.8	183
2013-04-22	25.6	26.3	25.5	26.3	0.7	2.73	609310.0	15767561.2	256
2013-04-21	25.0	25.6	24.95	25.6	0.65	2.61	417801.0	10611951.8	219
2013-04-20	25.0	25.3	24.9	24.95	-0.35	-1.38	1201205.0	30010819.9	178
2013-04-17	25.1	25.7	24.95	25.3	0.3	1.2	531354.0	13449397.5	273
2013-04-16	25.0	25.2	24.7	25.0	-0.1	-0.4	168960.0	4224518.5	126
2013-04-15	24.7	25.1	24.5	25.1	-0.4	-1.57	166546.0	4129755.35	102
2013-04-14	25.3	25.5	25.2	25.5	0.4	1.59	160131.0	4059999.0	120
2013-04-13	25.3	25.4	25.1	25.1	-0.2	-0.79	101237.0	2557413.4	69
2013-04-10	25.2	25.3	25.2	25.3	0.1	0.4	77243.0	1949857.6	54
2013-04-09	25.2	25.3	25.2	25.2	0.0	0.0	81593.0	2059163.8	56
2013-04-08	25.0	25.2	24.9	25.2	0.3	1.2	80426.0	2018346.5	60
2013-04-07	25.0	25.1	24.9	24.9	-0.1	-0.4	43469.0	1086026.85	44
2013-04-06	25.0	25.1	24.9	25.0	-0.2	-0.79	97265.0	2434218.9	47
2013-04-03	24.9	25.2	24.9	25.2	0.2	0.8	90270.0	2266186.3	59
2013-04-02	25.0	25.1	25.0	25.0	-0.1	-0.4	29914.0	748966.5	30
2013-04-01	25.1	25.1	25.0	25.1	-0.2	-0.79	110535.0	2767310.7	91
2013-03-31	25.1	25.4	25.0	25.3	0.3	1.2	180888.0	4565263.5	141
2013-03-30	25.1	25.2	25.0	25.0	0.0	0.0	25032.0	627469.2	31
2013-03-27	25.3	25.3	25.0	25.0	0.0	0.0	24490.0	615670.5	36
2013-03-26	25.1	25.2	25.0	25.0	-0.1	-0.4	58793.0	1475998.4	33
2013-03-25	25.2	25.2	25.1	25.1	-0.1	-0.4	19618.0	493257.5	35
2013-03-24	25.1	25.2	25.0	25.2	0.1	0.4	146559.0	3678819.3	71
2013-03-23	25.1	25.2	24.95	25.1	-0.1	-0.4	67994.0	1703881.75	73
2013-03-20	25.2	25.3	25.1	25.2	0.1	0.4	59850.0	1510723.1	68
2013-03-19	25.1	25.4	25.1	25.1	0.0	0.0	94564.0	2392960.1	54
2013-03-18	25.1	25.1	24.85	25.1	0.0	0.0	81195.0	2030100.5	47
2013-03-17	25.0	25.3	25.0	25.1	-0.1	-0.4	50565.0	1269590.6	53
2013-03-16	24.85	25.3	24.85	25.2	0.2	0.8	113540.0	2856939.65	79
2013-03-13	25.0	25.0	24.9	25.0	0.05	0.2	32549.0	812772.8	44
2013-03-12	24.95	25.1	24.85	24.95	0.1	0.4	262549.0	6557171.15	101
2013-03-11	24.8	25.0	24.8	24.85	0.05	0.2	82193.0	2051247.9	59
2013-03-10	24.8	24.9	24.6	24.8	-0.1	-0.4	111611.0	2756620.95	98
2013-03-09	24.4	25.4	24.4	24.9	0.6	2.47	209099.0	5239120.45	195
2013-03-06	24.3	24.3	24.2	24.3	0.0	0.0	20426.0	495714.15	35
2013-03-05	24.3	24.4	24.15	24.3	0.0	0.0	24345.0	590959.95	41
2013-03-04	24.4	24.4	24.1	24.3	-0.15	-0.61	39099.0	949937.2	60
2013-03-03	24.5	24.5	24.4	24.45	-0.05	-0.2	16164.0	395369.6	24
2013-03-02	24.5	24.5	24.4	24.5	-0.05	-0.2	15536.0	380158.35	29
2013-02-27	24.45	24.55	24.45	24.55	0.05	0.2	21587.0	529091.25	29
2013-02-26	24.6	24.65	24.5	24.5	-0.15	-0.61	38843.0	953015.65	52
2013-02-25	24.55	24.65	24.5	24.65	0.05	0.2	19424.0	478142.75	22
2013-02-24	24.65	24.65	24.55	24.6	0.0	0.0	31335.0	771291.1	38
2013-02-23	24.85	24.9	24.6	24.6	-0.05	-0.2	75115.0	1864740.65	52
2013-02-20	24.65	24.65	24.5	24.65	0.0	0.0	87797.0	2155975.8	60
2013-02-19	24.55	24.65	24.5	24.65	0.05	0.2	169548.0	4170400.95	65
2013-02-18	24.55	24.7	24.5	24.6	-0.05	-0.2	48887.0	1202604.2	54
2013-02-17	24.65	24.7	24.5	24.65	0.0	0.0	59651.0	1465351.45	53
2013-02-16	24.55	24.7	24.5	24.65	0.15	0.61	58006.0	1425734.2	47
2013-02-13	24.5	24.5	24.3	24.5	0.0	0.0	143853.0	3519825.05	69
2013-02-12	24.5	24.6	24.1	24.5	0.05	0.2	48378.0	1182031.7	59
2013-02-11	24.55	24.6	24.45	24.45	-0.15	-0.61	63223.0	1549800.1	61
2013-02-10	24.65	24.65	24.55	24.6	-0.1	-0.4	27436.0	675339.45	29
2013-02-09	24.85	24.85	24.7	24.7	-0.15	-0.6	70060.0	1734529.1	61
2013-02-06	25.0	25.1	24.8	24.85	0.0	0.0	57605.0	1436093.0	60
2013-02-05	24.85	25.5	24.8	24.85	0.05	0.2	145375.0	3651067.15	127
2013-02-04	24.9	24.9	24.8	24.8	0.05	0.2	61380.0	1525459.7	44
2013-02-03	25.1	25.1	24.75	24.75	-0.2	-0.8	69059.0	1719070.45	72
2013-02-02	25.2	25.2	24.7	24.95	-0.15	-0.6	132513.0	3308456.45	73
2013-01-30	25.0	25.2	25.0	25.1	-0.2	-0.79	49785.0	1250832.9	47
2013-01-29	25.1	25.3	25.0	25.3	0.1	0.4	18860.0	474591.3	28
2013-01-28	25.3	25.3	25.2	25.2	0.0	0.0	23084.0	583191.2	32
2013-01-27	25.1	25.2	25.1	25.2	0.0	0.0	27412.0	690080.8	21
2013-01-26	25.1	25.5	24.95	25.2	0.2	0.8	141251.0	3569516.4	70
2013-01-23	25.0	25.2	24.8	25.0	-0.1	-0.4	71367.0	1781543.8	54
2013-01-22	25.2	25.2	25.0	25.1	-0.3	-1.18	68513.0	1717799.9	49
2013-01-21	25.2	25.4	25.0	25.4	0.0	0.0	54688.0	1375146.4	51
2013-01-20	25.7	25.7	25.2	25.4	-0.2	-0.78	89926.0	2280758.0	49
2013-01-19	25.0	25.6	25.0	25.6	0.6	2.4	131971.0	3353934.0	73
2013-01-16	25.1	25.1	24.85	25.0	0.1	0.4	27733.0	693096.05	27
2013-01-15	25.2	25.2	24.9	24.9	-0.3	-1.19	49710.0	1244261.1	45
2013-01-14	25.2	25.3	25.1	25.2	0.1	0.4	22538.0	567295.0	30
2013-01-13	25.4	25.4	25.1	25.1	-0.3	-1.18	35218.0	892462.9	50
2013-01-12	24.85	25.4	24.85	25.4	0.65	2.63	284970.0	7171173.95	163
2013-01-09	24.7	25.0	24.55	24.75	0.1	0.41	100386.0	2496333.5	80
2013-01-08	24.65	24.65	24.55	24.65	0.0	0.0	36936.0	909938.45	45
2013-01-07	24.65	24.65	24.6	24.65	0.1	0.41	65400.0	1610349.0	75
2013-01-06	24.65	24.75	24.0	24.55	-0.05	-0.2	146949.0	3614962.2	104
2013-01-05	24.45	24.65	24.45	24.6	0.3	1.23	108730.0	2668751.65	75
2013-01-02	24.4	24.4	24.15	24.3	0.05	0.21	104089.0	2529604.7	72
2013-01-01	24.4	24.5	24.25	24.25	0.0	0.0	40844.0	995663.05	63
2012-12-31	24.8	24.9	24.25	24.25	0.0	0.0	109269.0	2679693.05	131
2012-12-30	24.5	24.8	24.25	24.25	-0.25	-1.02	84451.0	2076389.55	89
2012-12-29	24.5	24.95	24.0	24.5	-0.2	-0.81	141733.0	3445262.3	109
2012-12-26	24.65	24.7	24.1	24.7	0.0	0.0	68397.0	1670920.15	51
2012-12-25	24.9	25.0	24.7	24.7	-0.15	-0.6	64178.0	1599090.7	39
2012-12-24	24.8	24.9	24.8	24.85	0.1	0.4	18664.0	463909.85	21
2012-12-23	24.95	25.0	24.75	24.75	-0.05	-0.2	48375.0	1203980.15	45
2012-12-22	24.8	24.9	24.6	24.8	-0.1	-0.4	46230.0	1144409.7	43
2012-12-19	24.8	24.9	24.8	24.9	0.15	0.61	14936.0	370841.9	28
2012-12-18	24.5	24.75	24.2	24.75	0.25	1.02	78269.0	1923077.25	75
2012-12-17	24.3	24.5	24.3	24.5	0.1	0.41	27988.0	682472.3	34
2012-12-16	24.2	24.4	24.2	24.4	0.0	0.0	13578.0	330246.2	27
2012-12-15	23.9	24.4	23.9	24.4	0.7	2.95	76204.0	1849261.85	87
2012-12-12	23.75	24.0	23.7	23.7	-0.15	-0.63	46469.0	1107178.4	39
2012-12-11	23.65	23.85	23.65	23.85	0.25	1.06	49572.0	1175781.5	34
2012-12-10	23.6	23.6	23.55	23.6	0.0	0.0	21845.0	515209.25	29
2012-12-09	23.65	23.95	23.6	23.6	0.0	0.0	41214.0	976436.8	38
2012-12-08	23.5	23.7	23.5	23.6	0.1	0.43	18423.0	434352.95	34
2012-12-05	23.55	23.65	23.4	23.5	-0.1	-0.42	37218.0	875166.8	38
2012-12-04	23.55	23.6	23.5	23.6	0.05	0.21	35432.0	835809.55	32
2012-12-03	23.4	23.55	23.4	23.55	0.15	0.64	34896.0	817438.65	28
2012-12-02	23.7	23.7	23.25	23.4	0.1	0.43	67665.0	1590383.85	46
2012-12-01	23.2	23.3	23.2	23.3	0.35	1.53	81592.0	1896914.1	41
2012-11-28	23.25	23.7	22.9	22.95	-0.3	-1.29	216875.0	4998909.8	149
2012-11-27	23.35	23.35	23.25	23.25	-0.15	-0.64	32639.0	761212.35	15
2012-11-26	23.25	23.4	23.25	23.4	0.15	0.65	31543.0	733774.75	30
2012-11-25	23.25	23.25	23.25	23.25	-0.15	-0.64	35611.0	827955.75	22
2012-11-24	23.25	23.4	23.25	23.4	0.0	0.0	33041.0	773063.7	18
2012-11-21	23.4	23.4	23.4	23.4	0.0	0.0	27244.0	637533.95	30
2012-11-20	23.25	23.4	23.2	23.4	0.15	0.65	26825.0	624635.95	32
2012-11-19	23.2	23.3	23.2	23.25	0.05	0.22	120168.0	2792735.25	70
2012-11-18	23.1	23.2	23.1	23.2	0.0	0.0	32274.0	748527.6	24
2012-11-17	23.15	23.2	22.9	23.2	0.0	0.0	32496.0	748602.85	31
2012-11-14	23.05	23.2	23.05	23.2	0.15	0.65	27241.0	630313.05	42
2012-11-13	23.0	23.05	23.0	23.05	0.1	0.44	53085.0	1222008.95	40
2012-11-12	23.0	23.0	22.95	22.95	-0.05	-0.22	11511.0	264399.5	16
2012-11-11	23.0	23.0	22.9	23.0	0.05	0.22	41181.0	945119.9	57
2012-11-10	22.85	23.0	22.7	22.95	0.1	0.44	71378.0	1629782.7	73
2012-11-07	22.9	22.9	22.75	22.85	-0.05	-0.22	132602.0	3033965.75	66
2012-11-06	22.6	22.9	22.6	22.9	0.25	1.1	56496.0	1286734.1	46
2012-11-05	22.7	22.7	22.6	22.65	0.0	0.0	25503.0	578461.7	36
2012-11-04	22.6	22.65	22.5	22.65	0.1	0.44	41743.0	942339.5	44
2012-11-03	22.85	22.85	22.1	22.55	-0.05	-0.22	33505.0	755067.45	47
2012-10-24	22.5	22.6	22.4	22.6	0.05	0.22	118384.0	2662286.4	92
2012-10-23	23.0	23.0	22.3	22.55	-0.45	-1.96	325601.0	7345327.7	212
2012-10-22	23.7	23.7	22.7	23.0	-0.7	-2.95	222147.0	5134354.4	181
2012-10-21	23.7	23.7	23.5	23.7	0.15	0.64	74114.0	1749096.9	60
2012-10-20	23.35	23.55	23.35	23.55	0.05	0.21	11360.0	267137.5	17
2012-10-17	23.6	23.6	23.35	23.5	-0.05	-0.21	76076.0	1787834.0	54
2012-10-16	23.5	23.6	23.2	23.55	0.05	0.21	39721.0	931589.1	41
2012-10-15	23.2	23.5	23.2	23.5	0.1	0.43	27176.0	632556.65	37
2012-10-14	23.65	23.65	23.2	23.4	0.2	0.86	75320.0	1758972.6	69
2012-10-13	23.7	23.7	23.2	23.2	-0.5	-2.11	43234.0	1011372.3	70
2012-10-10	23.7	23.7	23.6	23.7	-0.15	-0.63	58196.0	1375944.15	66
2012-10-09	23.85	23.85	23.75	23.85	0.05	0.21	33567.0	798878.05	32
2012-10-08	24.1	24.15	23.6	23.8	-0.45	-1.86	85551.0	2042920.85	71
2012-10-07	24.35	24.45	24.25	24.25	-0.1	-0.41	18199.0	443584.9	28
2012-10-06	24.35	24.5	24.3	24.35	0.05	0.21	20285.0	494795.75	32
2012-10-03	24.35	24.35	24.2	24.3	0.1	0.41	23534.0	571088.1	25
2012-10-02	24.1	24.35	24.1	24.2	-0.1	-0.41	28697.0	696686.65	32
2012-10-01	24.4	24.4	24.2	24.3	0.3	1.25	27655.0	671423.95	44
2012-09-30	24.3	24.3	24.0	24.0	-0.3	-1.23	17184.0	415297.0	26
2012-09-29	24.4	24.4	24.25	24.3	-0.2	-0.82	46119.0	1122191.95	41
2012-09-26	24.7	24.7	24.5	24.5	-0.2	-0.81	83226.0	2043211.25	50
2012-09-25	24.7	24.7	24.7	24.7	-0.1	-0.4	7527.0	185990.1	19
2012-09-24	24.9	25.0	24.7	24.8	-0.1	-0.4	30873.0	767943.35	48
2012-09-22	24.8	24.9	24.8	24.9	0.2	0.81	71286.0	1771019.9	47
2012-09-19	24.9	24.9	24.7	24.7	-0.15	-0.6	40887.0	1013902.35	44
2012-09-18	24.75	24.9	24.75	24.85	0.1	0.4	58418.0	1447629.1	41
2012-09-17	24.8	24.8	24.7	24.75	-0.05	-0.2	22423.0	554826.95	26
2012-09-16	24.75	24.85	24.75	24.8	-0.1	-0.4	17512.0	433901.65	34
2012-09-15	24.85	24.9	24.8	24.9	0.15	0.61	79201.0	1966623.8	58
2012-09-12	24.85	24.85	24.75	24.75	-0.05	-0.2	23310.0	578072.55	46
2012-09-11	24.85	24.9	24.8	24.8	-0.1	-0.4	6946.0	172512.85	22
2012-09-10	24.85	24.95	24.8	24.9	0.0	0.0	111022.0	2766261.0	83
2012-09-09	24.85	24.9	24.85	24.9	0.0	0.0	92005.0	2288123.4	67
2012-09-08	24.8	24.9	24.7	24.9	0.2	0.81	127630.0	3169008.1	76
2012-09-05	24.7	24.75	24.65	24.7	-0.1	-0.4	28801.0	711269.65	36
2012-09-04	24.85	24.85	24.75	24.8	0.0	0.0	70635.0	1750097.0	69
2012-09-03	24.6	24.8	24.6	24.8	0.15	0.61	146689.0	3627023.45	88
2012-09-02	24.7	24.7	24.65	24.65	-0.05	-0.2	40233.0	991918.8	37
2012-09-01	24.65	24.7	24.6	24.7	0.05	0.2	91576.0	2259390.1	86
2012-08-29	24.7	24.7	24.6	24.65	-0.05	-0.2	103860.0	2561529.65	58
2012-08-28	24.7	24.75	24.65	24.7	0.0	0.0	222236.0	5486917.9	126
2012-08-27	24.7	24.7	24.6	24.7	0.1	0.41	148004.0	3645456.25	127
2012-08-26	24.75	24.75	24.6	24.6	-0.1	-0.4	159310.0	3929318.7	136
2012-08-25	24.55	24.8	24.55	24.7	-0.9	-3.52	701148.0	17301275.7	524
2012-08-15	25.5	25.6	25.3	25.6	0.1	0.39	124881.0	3183560.1	114
2012-08-14	25.7	25.7	25.5	25.5	-0.1	-0.39	40504.0	1035386.2	50
2012-08-13	25.6	25.7	25.6	25.6	-0.1	-0.39	105264.0	2698623.0	65
2012-08-12	25.8	25.8	25.5	25.7	0.0	0.0	27388.0	703296.6	43
2012-08-11	25.6	25.7	25.5	25.7	0.1	0.39	64277.0	1644338.3	73
2012-08-08	25.5	25.7	25.4	25.6	0.1	0.39	100128.0	2557521.0	101
2012-08-07	25.2	25.6	25.2	25.5	0.4	1.59	164084.0	4174026.0	133
2012-08-06	25.2	25.2	25.0	25.1	-0.1	-0.4	43453.0	1091299.2	64
2012-08-05	25.1	25.2	25.1	25.2	0.1	0.4	51860.0	1303368.2	67
2012-08-04	25.1	25.1	24.9	25.1	0.1	0.4	152935.0	3820434.4	119
2012-08-01	25.0	25.1	24.9	25.0	0.0	0.0	55342.0	1385720.6	72
2012-07-31	24.9	25.0	24.9	25.0	0.0	0.0	73502.0	1834248.2	83
2012-07-30	24.75	25.0	24.65	25.0	0.35	1.42	89020.0	2206666.7	84
2012-07-29	24.6	25.0	24.55	24.65	0.1	0.41	122403.0	3025560.15	108
2012-07-28	24.65	24.8	24.5	24.55	0.6	2.51	110467.0	2725721.95	112
2012-07-25	24.1	24.1	23.95	23.95	-0.2	-0.83	51483.0	1238260.0	49
2012-07-24	24.4	24.4	24.1	24.15	-0.05	-0.21	60075.0	1450621.5	59
2012-07-23	24.1	24.45	24.1	24.2	-0.2	-0.82	48909.0	1183876.25	46
2012-07-22	24.65	24.65	24.4	24.4	0.0	0.0	19507.0	477003.15	22
2012-07-21	24.0	24.9	24.0	24.4	0.2	0.83	49548.0	1212472.75	57
2012-07-18	24.0	24.3	23.95	24.2	0.35	1.47	99953.0	2409242.4	78
2012-07-17	24.0	24.0	23.65	23.85	-0.25	-1.04	49221.0	1173317.25	47
2012-07-16	24.05	24.15	24.0	24.1	0.1	0.42	49532.0	1192027.05	46
2012-07-15	24.25	24.25	23.8	24.0	-0.15	-0.62	36682.0	879131.45	48
2012-07-14	24.2	24.25	24.0	24.15	-0.15	-0.62	21791.0	525307.3	27
2012-07-11	24.4	24.4	24.05	24.3	-0.45	-1.82	37923.0	919104.95	48
2012-07-10	24.3	24.8	24.15	24.75	0.55	2.27	47503.0	1161347.2	62
2012-07-09	24.8	24.9	24.0	24.2	-0.8	-3.2	70670.0	1728913.25	65
2012-07-08	24.65	25.0	24.35	25.0	0.55	2.25	75546.0	1855768.35	68
2012-07-07	24.2	24.5	24.0	24.45	0.25	1.03	75284.0	1825711.55	59
2012-07-04	23.95	24.3	23.95	24.2	0.1	0.41	73399.0	1772478.55	73
2012-07-03	23.7	24.3	23.6	24.1	0.4	1.69	68887.0	1642901.2	70
2012-07-02	23.35	24.0	23.25	23.7	0.35	1.5	317912.0	7474159.3	94
2012-07-01	23.4	23.4	23.35	23.35	-0.1	-0.43	45568.0	1064693.95	37
2012-06-30	23.4	23.6	23.1	23.45	0.2	0.86	69330.0	1625570.65	64
2012-06-27	23.25	23.3	23.1	23.25	-0.05	-0.21	60298.0	1399279.7	72
2012-06-26	23.4	23.4	23.3	23.3	-0.1	-0.43	67873.0	1586112.9	55
2012-06-25	23.5	23.55	23.4	23.4	-0.15	-0.64	22841.0	536485.8	24
2012-06-24	23.7	23.8	23.5	23.55	0.1	0.43	37336.0	881996.85	42
2012-06-23	23.5	23.7	23.2	23.45	-0.4	-1.68	41422.0	972307.8	46
2012-06-20	23.75	23.85	23.35	23.85	0.35	1.49	54392.0	1287817.85	50
2012-06-19	23.4	23.5	23.3	23.5	0.2	0.86	108571.0	2542045.8	70
2012-06-18	23.25	23.55	23.25	23.3	0.1	0.43	120464.0	2817824.4	101
2012-06-17	23.25	23.45	23.0	23.2	-0.15	-0.64	171409.0	3987471.1	101
2012-06-16	23.35	23.65	23.2	23.35	0.05	0.21	140128.0	3281120.8	115
2012-06-13	23.25	23.35	23.2	23.3	0.15	0.65	34677.0	806429.15	56
2012-06-12	23.2	23.4	23.15	23.15	-0.25	-1.07	72934.0	1696896.3	76
2012-06-11	23.45	23.6	23.4	23.4	0.05	0.21	55236.0	1298175.7	52
2012-06-10	23.3	23.5	23.25	23.35	0.05	0.21	56385.0	1315311.75	52
2012-06-09	23.4	23.5	23.3	23.3	0.0	0.0	56853.0	1327170.85	53
2012-06-06	23.65	23.7	23.25	23.3	-0.3	-1.27	95441.0	2242886.7	94
2012-06-05	23.75	23.75	23.6	23.6	0.0	0.0	22473.0	532020.3	48
2012-06-04	23.8	23.8	23.5	23.6	-0.05	-0.21	22633.0	534949.95	41
2012-06-03	23.55	23.7	23.55	23.65	0.0	0.0	69193.0	1633244.5	71
2012-06-02	24.0	24.0	23.6	23.65	-0.75	-3.07	111810.0	2660235.2	111
2012-05-30	24.3	24.6	24.2	24.4	0.05	0.21	117304.0	2865080.15	129
2012-05-29	24.5	24.5	24.3	24.35	-0.15	-0.61	54408.0	1328220.55	58
2012-05-28	24.4	24.75	24.35	24.5	0.1	0.41	54179.0	1328715.8	79
2012-05-27	24.4	24.45	24.35	24.4	-0.05	-0.2	41567.0	1014220.75	46
2012-05-26	25.0	25.0	24.4	24.45	0.1	0.41	106200.0	2628688.4	96
2012-05-23	24.35	24.45	24.2	24.35	-0.35	-1.42	73929.0	1798392.9	110
2012-05-22	24.7	25.2	24.6	24.7	0.25	1.02	485776.0	12111648.2	229
2012-05-21	24.25	24.45	24.25	24.45	0.1	0.41	59421.0	1446273.8	58
2012-05-20	24.35	24.4	24.25	24.35	0.1	0.41	27851.0	677470.15	31
2012-05-19	24.5	24.55	24.1	24.25	-0.3	-1.22	77757.0	1892505.95	85
2012-05-16	24.5	24.55	24.3	24.55	0.0	0.0	85438.0	2091063.2	62
2012-05-15	24.55	24.65	24.55	24.55	-0.15	-0.61	39360.0	967751.45	55
2012-05-14	24.7	24.7	24.6	24.7	-0.2	-0.8	42757.0	1054119.35	40
2012-05-13	24.7	25.4	24.65	24.9	0.15	0.61	205001.0	5132034.75	168
2012-05-12	24.9	24.9	24.5	24.75	-0.15	-0.6	58154.0	1438738.5	71
2012-05-09	25.0	25.3	24.75	24.9	-0.4	-1.58	134172.0	3359440.35	112
2012-05-08	25.1	25.4	25.0	25.3	0.3	1.2	127169.0	3208305.9	85
2012-05-07	25.0	25.0	24.9	25.0	-0.1	-0.4	75624.0	1889046.15	83
2012-05-06	25.2	25.3	25.1	25.1	-0.2	-0.79	64448.0	1619758.7	70
2012-05-05	25.3	25.3	25.0	25.3	-0.3	-1.17	104225.0	2621356.6	76
2012-05-02	25.4	25.6	25.3	25.6	0.2	0.79	63090.0	1605025.4	83
2012-05-01	25.6	25.6	25.1	25.4	-0.3	-1.17	214420.0	5435547.4	162
2012-04-30	25.8	25.8	25.0	25.7	-0.1	-0.39	212858.0	5415126.9	138
2012-04-29	25.9	26.0	25.7	25.8	-0.1	-0.39	122211.0	3152037.9	87
2012-04-28	26.0	26.0	25.9	25.9	0.1	0.39	77320.0	2005218.9	70
2012-04-25	25.9	26.2	25.8	25.8	-0.1	-0.39	106669.0	2763195.9	110
2012-04-24	26.2	26.2	25.8	25.9	-0.2	-0.77	80624.0	2093220.1	98
2012-04-23	26.3	26.5	25.9	26.1	0.0	0.0	216373.0	5671056.3	239
2012-04-22	26.5	26.5	26.1	26.1	-0.4	-1.51	104248.0	2734562.8	110
2012-04-21	26.0	26.5	26.0	26.5	0.7	2.71	209831.0	5506260.6	141
2012-04-18	25.6	26.3	25.6	25.8	-0.1	-0.39	416983.0	10789804.5	303
2012-04-17	25.5	26.0	25.4	25.9	0.4	1.57	268121.0	6920538.3	194
2012-04-16	25.5	25.9	25.2	25.5	0.4	1.59	187596.0	4789527.5	191
2012-04-15	25.5	25.9	25.1	25.1	-0.7	-2.71	112191.0	2856802.3	119
2012-04-14	25.7	26.0	25.6	25.8	-0.1	-0.39	64226.0	1659435.6	84
2012-04-11	26.1	26.1	25.0	25.9	-0.2	-0.77	192978.0	4987788.3	168
2012-04-10	26.3	26.6	26.1	26.1	-0.2	-0.76	96762.0	2554283.5	99
2012-04-09	26.2	26.3	26.0	26.3	0.1	0.38	126207.0	3298255.9	104
2012-04-08	26.8	26.9	26.1	26.2	-0.7	-2.6	251255.0	6653848.5	220
2012-04-07	27.0	27.0	26.7	26.9	-0.2	-0.74	184000.0	4940276.3	133
2012-04-04	27.0	27.1	26.9	27.1	-0.1	-0.37	189157.0	5105805.8	149
2012-04-03	26.9	27.4	26.9	27.2	0.3	1.12	585151.0	15858465.8	310
2012-04-02	27.0	27.0	26.8	26.9	0.0	0.0	215103.0	5785662.8	192
2012-04-01	26.7	27.0	26.6	26.9	0.2	0.75	239864.0	6442226.3	166
2012-03-31	26.7	27.2	26.6	26.7	-0.1	-0.37	352103.0	9497105.7	245
2012-03-28	26.6	27.0	26.5	26.8	0.2	0.75	183707.0	4924599.0	129
2012-03-27	27.0	27.1	26.5	26.6	-0.1	-0.37	249601.0	6692643.0	214
2012-03-26	27.4	27.6	26.5	26.7	-0.5	-1.84	1127437.0	30543202.9	721
2012-03-25	26.0	28.0	26.0	27.2	1.2	4.62	2011386.0	55031137.0	1074
2012-03-24	26.0	26.2	25.9	26.0	0.0	0.0	267034.0	6950626.2	191
2012-03-21	26.0	26.3	26.0	26.0	-0.1	-0.38	121080.0	3161075.0	110
2012-03-20	26.2	26.4	26.0	26.1	-0.3	-1.14	178565.0	4678033.0	154
2012-03-19	26.4	26.7	26.2	26.4	0.0	0.0	219858.0	5830711.7	227
[truncated: 2,769 more rows]
