# Supplementary material for: Effective short-term forecasts of Saudi stock price trends using technical indicators and large-scale multivariate time series
Source: PeerJ Comput Sci. 2023 Jan 6;9:e1205. doi: 10.7717/peerj-cs.1205 (PMC10280263; doi:10.7717/peerj-cs.1205)
Supplement: Supplemental Information 3 [file peerj-cs-09-1205-s003.zip › TASI Dataset 2021/FIPCO_2180.csv]

date	open	high	low	close	change	change_percent	volume_traded	value_traded_SAR	number_trades
2020-03-19	29.0	30.7	28.8	30.55	0.6	2.0	506631.0	15195452.65	966
2020-03-18	30.45	30.7	28.55	29.95	0.1	0.34	376472.0	11243630.55	940
2020-03-17	28.0	31.4	27.6	29.85	-0.25	-0.83	853984.0	25460753.9	1821
2020-03-16	32.9	32.9	29.8	30.1	-3.0	-9.06	258189.0	8074634.35	653
2020-03-15	35.45	35.45	32.7	33.1	-0.25	-0.75	415937.0	14037121.65	757
2020-03-12	32.1	33.95	32.0	33.35	-1.75	-4.99	445924.0	14700842.1	993
2020-03-11	37.8	38.65	34.05	35.1	-1.6	-4.36	965157.0	35846299.1	1802
2020-03-10	34.55	36.7	34.5	36.7	3.3	9.88	580895.0	20674639.15	947
2020-03-09	31.8	33.75	31.8	33.4	-1.9	-5.38	436466.0	14160155.8	793
2020-03-08	37.0	37.5	35.3	35.3	-3.9	-9.95	567703.0	20457997.85	1034
2020-03-05	38.8	39.75	37.9	39.2	0.8	2.08	1112098.0	43286910.9	1666
2020-03-04	37.7	39.5	37.0	38.4	0.4	1.05	1070484.0	41268336.95	1831
2020-03-03	37.7	38.5	37.0	38.0	1.0	2.7	734462.0	27794156.1	1402
2020-03-02	37.0	38.1	36.3	37.0	1.0	2.78	1133837.0	42598361.3	2050
2020-03-01	35.2	37.1	34.0	36.0	0.15	0.42	805290.0	28686015.25	1867
2020-02-27	35.9	37.7	35.2	35.85	-0.05	-0.14	811786.0	29425383.3	1732
2020-02-26	33.4	36.0	32.9	35.9	2.4	7.16	1355669.0	47763467.75	2501
2020-02-25	33.0	33.8	32.8	33.5	0.9	2.76	405471.0	13521598.75	812
2020-02-24	33.3	34.0	32.55	32.6	-0.6	-1.81	867909.0	29094254.4	1568
2020-02-23	32.2	33.45	32.0	33.2	1.0	3.11	457224.0	15045800.45	799
2020-02-20	32.5	32.85	32.2	32.2	-0.25	-0.77	293020.0	9533034.4	700
2020-02-19	31.55	32.5	31.45	32.45	0.75	2.37	246853.0	7884427.55	570
2020-02-18	31.25	32.0	31.1	31.7	0.5	1.6	249621.0	7903383.4	554
2020-02-17	31.05	31.45	30.9	31.2	0.05	0.16	94389.0	2934720.7	280
2020-02-16	30.7	32.25	30.6	31.15	0.95	3.15	353104.0	11098261.25	823
2020-02-13	31.45	31.85	30.1	30.2	-1.05	-3.36	243369.0	7528127.65	488
2020-02-12	31.15	32.0	31.15	31.25	-0.4	-1.26	184427.0	5797339.25	376
2020-02-11	32.1	33.3	31.65	31.65	-0.25	-0.78	784707.0	25581331.9	1530
2020-02-10	32.6	32.8	31.7	31.9	-0.4	-1.24	381853.0	12332053.35	756
2020-02-09	30.5	32.85	29.75	32.3	2.0	6.6	1219908.0	38518242.5	1691
2020-02-06	30.7	30.95	30.25	30.3	-0.3	-0.98	267208.0	8185710.3	280
2020-02-05	30.1	30.9	30.0	30.6	0.6	2.0	275616.0	8416116.75	383
2020-02-04	30.3	30.3	30.0	30.0	0.1	0.33	81036.0	2441884.2	200
2020-02-03	29.55	30.2	29.55	29.9	0.35	1.18	125203.0	3746383.0	280
2020-02-02	29.85	29.85	29.55	29.55	-0.3	-1.01	67677.0	2008408.8	148
2020-01-30	29.7	30.0	29.5	29.85	0.2	0.67	95540.0	2840179.65	265
2020-01-29	30.05	30.2	29.65	29.65	-0.25	-0.84	62879.0	1886402.7	133
2020-01-28	30.25	30.25	29.8	29.9	-0.2	-0.66	52458.0	1572646.15	161
2020-01-27	30.7	30.9	30.1	30.1	-0.6	-1.95	113596.0	3461110.65	242
2020-01-26	30.6	31.2	30.6	30.7	0.1	0.33	205930.0	6371588.25	402
2020-01-23	30.6	31.05	30.3	30.6	0.1	0.33	182191.0	5594039.9	304
2020-01-22	30.6	31.15	30.5	30.5	-0.05	-0.16	208833.0	6448538.55	419
2020-01-21	30.15	30.7	30.05	30.55	0.4	1.33	215513.0	6552079.1	420
2020-01-20	30.1	30.25	30.1	30.15	0.0	0.0	58694.0	1770436.1	160
2020-01-19	30.25	30.4	30.15	30.15	0.05	0.17	103028.0	3122218.85	190
2020-01-16	30.1	30.3	29.9	30.1	0.0	0.0	77381.0	2324347.9	194
2020-01-15	30.55	30.55	30.1	30.1	-0.4	-1.31	145223.0	4397262.05	254
2020-01-14	30.2	30.7	30.05	30.5	0.45	1.5	316595.0	9619725.9	524
2020-01-13	30.0	30.45	29.9	30.05	0.2	0.67	247992.0	7487782.55	523
2020-01-12	29.65	30.25	29.5	29.85	0.4	1.36	350354.0	10485155.4	691
2020-01-09	29.45	29.8	29.35	29.45	0.35	1.2	200461.0	5919587.25	339
2020-01-08	28.6	29.8	28.5	29.1	0.05	0.17	351509.0	10288475.25	669
2020-01-07	29.35	29.9	29.0	29.05	0.4	1.4	254801.0	7502190.6	531
2020-01-06	29.1	29.1	28.2	28.65	-0.45	-1.55	77661.0	2231292.05	192
2020-01-05	28.0	29.2	28.0	29.1	-0.55	-1.85	171569.0	4951278.25	372
2020-01-02	29.85	30.0	29.6	29.65	-0.15	-0.5	151357.0	4519071.1	283
2020-01-01	29.35	29.8	29.25	29.8	0.9	3.11	274732.0	8130797.5	566
2019-12-31	29.0	29.15	28.7	28.9	-0.15	-0.52	52893.0	1529524.85	132
2019-12-30	29.15	29.25	29.05	29.05	-0.2	-0.68	74850.0	2183441.4	154
2019-12-29	29.15	29.4	29.0	29.25	0.1	0.34	87950.0	2572669.4	210
2019-12-26	28.9	29.45	28.85	29.15	0.5	1.75	190813.0	5566291.65	383
2019-12-25	28.5	29.35	28.4	28.65	0.15	0.53	267971.0	7752318.2	452
2019-12-24	28.5	28.75	28.3	28.5	0.0	0.0	119234.0	3403085.9	226
2019-12-23	28.3	28.8	28.3	28.5	0.4	1.42	141967.0	4051465.2	282
2019-12-22	28.2	28.45	27.95	28.1	0.1	0.36	151512.0	4278264.3	245
2019-12-19	27.15	28.2	27.15	28.0	0.45	1.63	204358.0	5680486.55	442
2019-12-18	27.15	27.85	26.95	27.55	0.3	1.1	148487.0	4076147.7	360
2019-12-17	27.2	27.6	27.2	27.25	0.25	0.93	202634.0	5548541.95	437
2019-12-16	26.4	27.0	26.3	27.0	0.65	2.47	106291.0	2834108.7	249
2019-12-15	26.0	26.4	26.0	26.35	0.5	1.93	108488.0	2842184.3	188
2019-12-12	26.15	26.25	25.85	25.85	-0.4	-1.52	56661.0	1476399.9	105
2019-12-11	26.0	26.25	26.0	26.25	0.15	0.57	23708.0	620295.45	90
2019-12-10	26.05	26.15	26.05	26.1	-0.2	-0.76	29555.0	771068.45	97
2019-12-09	26.7	26.7	26.2	26.3	-0.15	-0.57	72812.0	1929576.35	175
2019-12-08	26.05	26.7	25.95	26.45	0.35	1.34	121112.0	3190988.3	211
2019-12-05	26.1	26.2	26.05	26.1	0.0	0.0	21835.0	570473.1	50
2019-12-04	26.25	26.25	26.0	26.1	-0.15	-0.57	43182.0	1128174.3	57
2019-12-03	26.15	26.25	26.05	26.25	0.25	0.96	34612.0	904194.15	91
2019-12-02	26.2	26.25	26.0	26.0	-0.1	-0.38	35650.0	929019.0	56
2019-12-01	26.25	26.3	26.1	26.1	-0.15	-0.57	23218.0	606201.4	85
2019-11-28	26.1	26.3	26.0	26.25	0.15	0.57	59776.0	1560461.0	72
2019-11-27	26.4	26.45	26.0	26.1	-0.3	-1.14	62592.0	1640932.15	132
2019-11-26	26.05	26.6	26.0	26.4	0.35	1.34	83992.0	2209397.2	191
2019-11-25	26.0	26.15	26.0	26.05	-0.05	-0.19	34529.0	898965.75	98
2019-11-24	26.1	26.3	26.05	26.1	0.0	0.0	16378.0	428725.8	64
2019-11-21	26.3	26.3	26.05	26.1	-0.25	-0.95	45235.0	1184012.2	115
2019-11-20	26.3	26.4	26.1	26.35	0.05	0.19	46234.0	1214034.9	101
2019-11-19	26.1	26.45	26.1	26.3	0.15	0.57	64661.0	1697212.8	145
2019-11-18	26.2	26.3	25.95	26.15	-0.05	-0.19	67339.0	1758788.3	172
2019-11-17	27.1	27.3	26.05	26.2	-0.85	-3.14	116800.0	3090602.45	292
2019-11-14	27.45	27.7	27.0	27.05	-0.35	-1.28	181533.0	4962968.45	378
2019-11-13	26.8	28.45	26.8	27.4	0.8	3.01	563946.0	15729231.95	1076
2019-11-12	26.15	26.7	26.1	26.6	0.5	1.92	87009.0	2295141.45	167
2019-11-11	26.05	26.15	26.0	26.1	-0.15	-0.57	69835.0	1820806.8	115
2019-11-10	26.15	26.35	26.15	26.25	0.0	0.0	45908.0	1204478.45	69
2019-11-07	26.4	26.6	25.95	26.25	0.05	0.19	44797.0	1175830.65	112
2019-11-06	25.55	26.3	25.55	26.2	0.3	1.16	93363.0	2439819.3	143
2019-11-05	26.25	26.25	25.9	25.9	-0.3	-1.15	46962.0	1222324.7	102
2019-11-04	26.0	26.2	25.8	26.2	0.45	1.75	50416.0	1310027.4	68
2019-11-03	26.0	26.1	25.3	25.75	-0.65	-2.46	31927.0	826761.1	72
2019-10-31	26.5	26.5	26.2	26.4	-0.1	-0.38	20356.0	535686.85	65
2019-10-30	26.0	26.5	26.0	26.5	0.5	1.92	90334.0	2374607.35	111
2019-10-29	27.2	27.3	26.0	26.0	-1.5	-5.45	55479.0	1475860.7	143
2019-10-28	27.75	27.75	27.5	27.5	-0.25	-0.9	14726.0	407727.55	47
2019-10-27	27.6	28.0	27.6	27.75	-0.25	-0.89	27252.0	756856.5	75
2019-10-24	27.85	28.15	27.8	28.0	0.2	0.72	39936.0	1117525.0	86
2019-10-23	27.65	27.85	27.65	27.8	-0.05	-0.18	10600.0	294580.8	30
2019-10-22	27.8	27.85	27.55	27.85	0.15	0.54	29166.0	806213.5	59
2019-10-21	27.6	28.0	27.6	27.7	-0.2	-0.72	28169.0	783172.35	67
2019-10-20	27.35	27.95	27.35	27.9	0.85	3.14	50381.0	1399095.1	121
2019-10-17	27.25	27.35	27.0	27.05	-0.2	-0.73	32914.0	891402.6	68
2019-10-16	27.1	27.25	26.9	27.25	0.15	0.55	30969.0	837693.5	85
2019-10-15	27.15	27.3	26.9	27.1	-0.2	-0.73	26390.0	716263.8	80
2019-10-14	27.2	27.5	27.1	27.3	0.3	1.11	27067.0	737649.6	80
2019-10-13	28.2	28.2	27.0	27.0	-0.55	-2.0	37945.0	1058301.7	90
2019-10-10	28.3	29.0	27.4	27.55	-0.6	-2.13	101385.0	2827251.7	219
2019-10-09	28.85	28.85	28.0	28.15	-0.95	-3.26	52666.0	1489144.85	103
2019-10-08	29.3	29.3	29.1	29.1	-0.65	-2.18	22045.0	644574.05	71
2019-10-07	29.8	29.8	29.5	29.75	-0.05	-0.17	28261.0	839386.55	52
2019-10-06	29.7	29.85	29.6	29.8	0.4	1.36	30335.0	902930.2	72
2019-10-03	29.7	29.7	29.4	29.4	-0.5	-1.67	31150.0	918618.2	75
2019-10-02	29.8	30.0	29.7	29.9	0.1	0.34	55881.0	1668483.3	95
2019-10-01	29.8	30.55	29.8	29.8	0.1	0.34	141548.0	4270320.15	301
2019-09-30	29.7	29.7	29.65	29.7	0.05	0.17	16389.0	486318.15	44
2019-09-29	29.6	29.7	29.6	29.65	0.05	0.17	7568.0	224540.9	26
2019-09-26	29.55	29.75	29.5	29.6	0.15	0.51	43757.0	1296277.4	98
2019-09-25	29.25	29.6	29.25	29.45	0.25	0.86	47312.0	1394996.05	115
2019-09-24	29.2	29.3	29.05	29.2	0.25	0.86	22793.0	666267.9	62
2019-09-22	29.0	29.0	28.95	28.95	0.2	0.7	11733.0	339657.5	50
2019-09-19	28.7	28.75	28.55	28.75	0.1	0.35	22877.0	655030.8	53
2019-09-18	28.7	29.0	28.65	28.65	-0.05	-0.17	31516.0	904980.1	45
2019-09-17	28.7	28.7	28.7	28.7	-0.15	-0.52	6583.0	189217.3	33
2019-09-16	29.3	29.3	28.8	28.85	-0.15	-0.52	33307.0	964986.05	96
2019-09-15	28.95	29.1	28.8	29.0	0.0	0.0	23842.0	691176.9	60
2019-09-12	29.1	29.3	29.0	29.0	0.3	1.05	19709.0	573476.75	95
2019-09-11	29.0	29.0	28.7	28.7	-0.3	-1.03	16053.0	461820.8	76
2019-09-10	29.6	29.6	29.0	29.0	-0.7	-2.36	48943.0	1427339.45	130
2019-09-09	29.75	29.8	29.7	29.7	0.0	0.0	22775.0	677441.65	97
2019-09-08	30.0	30.0	29.5	29.7	-0.3	-1.0	85716.0	2548284.8	233
2019-09-05	29.5	30.75	29.5	30.0	0.7	2.39	248884.0	7562753.1	562
2019-09-04	28.75	29.3	28.75	29.3	0.6	2.09	11655.0	338741.65	46
2019-09-03	28.45	29.0	28.45	28.7	0.35	1.23	50879.0	1465903.75	112
2019-09-02	27.7	28.35	27.7	28.35	0.15	0.53	25025.0	703432.8	63
2019-09-01	28.7	28.7	28.2	28.2	-0.45	-1.57	23372.0	663304.85	111
2019-08-29	29.05	29.05	28.65	28.65	-0.7	-2.39	15024.0	432816.55	71
2019-08-28	29.4	29.4	29.3	29.35	0.25	0.86	5390.0	158138.2	25
2019-08-27	29.55	29.55	29.0	29.1	-0.4	-1.36	24797.0	724332.75	83
2019-08-26	29.3	29.5	29.25	29.5	0.0	0.0	12440.0	365424.0	58
2019-08-25	29.9	29.9	29.4	29.5	-0.45	-1.5	22374.0	663274.75	58
2019-08-22	29.9	30.2	29.9	29.95	0.05	0.17	26828.0	805102.5	81
2019-08-21	29.95	29.95	29.9	29.9	-0.1	-0.33	7441.0	222451.45	33
2019-08-20	29.7	30.3	29.7	30.0	0.3	1.01	13918.0	418131.9	60
2019-08-19	29.65	29.85	29.65	29.7	0.0	0.0	35832.0	1067010.9	57
2019-08-18	30.1	30.1	29.65	29.7	-0.45	-1.49	39611.0	1180576.55	135
2019-08-08	30.4	30.5	30.15	30.15	-0.5	-1.63	20336.0	616755.5	38
2019-08-07	30.5	30.75	30.5	30.65	0.55	1.83	29307.0	898503.55	60
2019-08-06	30.05	30.1	30.0	30.1	-0.4	-1.31	22276.0	670052.95	63
2019-08-05	30.4	30.6	30.15	30.5	0.0	0.0	21158.0	642652.45	58
2019-08-04	30.7	30.7	30.5	30.5	-0.2	-0.65	15053.0	459858.85	39
2019-08-01	30.8	30.8	30.7	30.7	-0.3	-0.97	8186.0	251984.85	30
2019-07-31	31.25	31.25	31.0	31.0	-0.2	-0.64	25164.0	781703.3	44
2019-07-30	30.8	31.2	30.8	31.2	0.4	1.3	16262.0	505461.85	47
2019-07-29	31.0	31.2	30.7	30.8	-0.2	-0.65	17430.0	539384.25	58
2019-07-28	30.8	31.0	30.8	31.0	-0.05	-0.16	14347.0	444090.3	36
2019-07-25	31.15	31.2	31.0	31.05	0.2	0.65	7596.0	236399.85	36
2019-07-24	31.0	31.15	30.8	30.85	-0.4	-1.28	36303.0	1125715.25	67
2019-07-23	31.25	31.35	31.2	31.25	-0.6	-1.88	24078.0	753229.45	61
2019-07-22	31.4	31.85	31.3	31.85	0.45	1.43	18618.0	586809.9	67
2019-07-21	31.5	31.5	31.0	31.4	-0.4	-1.26	40447.0	1262077.2	122
2019-07-18	31.85	32.0	31.8	31.8	-0.05	-0.16	22334.0	712035.0	44
2019-07-17	32.0	32.0	31.7	31.85	0.0	0.0	29256.0	930300.2	83
2019-07-16	32.0	32.1	31.8	31.85	-0.15	-0.47	66138.0	2110709.8	131
2019-07-15	31.5	32.4	31.5	32.0	0.8	2.56	132238.0	4240102.2	319
2019-07-14	31.0	31.4	31.0	31.2	0.4	1.3	20666.0	645546.85	62
2019-07-11	30.8	30.85	30.8	30.8	0.15	0.49	11316.0	348695.0	47
2019-07-10	30.95	30.95	30.65	30.65	-0.15	-0.49	24257.0	745239.05	68
2019-07-09	30.7	31.0	30.7	30.8	0.05	0.16	7840.0	241949.6	34
2019-07-08	31.0	31.3	30.7	30.75	0.15	0.49	76914.0	2383519.1	148
2019-07-07	31.0	31.0	30.6	30.6	-0.2	-0.65	13153.0	404872.45	39
2019-07-04	30.9	31.15	30.8	30.8	0.1	0.33	23395.0	725572.85	78
2019-07-03	30.3	30.7	30.3	30.7	0.4	1.32	14979.0	456014.25	39
2019-07-02	30.75	30.75	30.3	30.3	-0.3	-0.98	13440.0	409385.45	45
2019-07-01	30.7	30.7	30.6	30.6	0.1	0.33	8581.0	263172.55	34
2019-06-30	30.5	30.8	30.5	30.5	-0.2	-0.65	23947.0	733220.1	84
2019-06-27	30.55	30.7	30.55	30.7	0.05	0.16	6529.0	200192.35	30
2019-06-26	30.7	30.8	30.6	30.65	0.2	0.66	27266.0	836555.2	41
2019-06-25	30.4	30.45	30.3	30.45	0.15	0.5	8659.0	263200.65	23
2019-06-24	30.5	30.5	30.25	30.3	-0.35	-1.14	28020.0	852879.15	55
2019-06-23	30.95	30.95	30.65	30.65	-0.25	-0.81	6587.0	202161.45	33
2019-06-20	31.4	31.4	30.9	30.9	-0.4	-1.28	19842.0	616224.1	84
2019-06-19	31.0	31.7	31.0	31.3	0.3	0.97	60128.0	1886282.85	164
2019-06-18	31.05	31.1	30.95	31.0	0.05	0.16	13930.0	432088.25	42
2019-06-17	30.95	31.3	30.95	30.95	0.05	0.16	19125.0	595256.2	48
2019-06-16	30.3	31.35	30.3	30.9	0.4	1.31	40690.0	1260801.35	123
2019-06-13	31.0	31.0	30.5	30.5	-0.75	-2.4	36533.0	1123252.0	93
2019-06-12	31.05	31.25	31.0	31.25	0.1	0.32	29390.0	915583.6	70
2019-06-11	30.95	31.25	30.8	31.15	0.45	1.47	36578.0	1134012.85	69
2019-06-10	30.4	31.3	30.4	30.7	0.45	1.49	50980.0	1568314.5	116
2019-06-09	30.1	30.35	30.1	30.25	0.15	0.5	24808.0	750558.8	50
2019-05-30	30.0	30.1	29.5	30.1	0.25	0.84	14040.0	419291.95	86
2019-05-29	29.85	29.85	29.85	29.85	0.0	0.0	3405.0	101143.9	19
2019-05-28	30.0	30.0	29.45	29.85	0.45	1.53	25000.0	743427.65	56
2019-05-27	29.9	30.1	29.4	29.4	-0.15	-0.51	14131.0	419760.15	82
2019-05-26	29.15	29.95	29.0	29.55	-0.45	-1.5	12066.0	354163.95	64
2019-05-23	29.5	30.0	29.35	30.0	0.0	0.0	24053.0	709100.9	69
2019-05-22	30.05	30.05	29.6	30.0	0.0	0.0	31043.0	925584.45	87
2019-05-21	29.5	30.0	29.5	30.0	0.0	0.0	19122.0	571136.25	61
2019-05-20	29.6	30.0	28.2	30.0	0.4	1.35	83352.0	2409232.5	190
2019-05-19	30.7	31.4	29.6	29.6	-1.4	-4.52	60802.0	1848488.85	128
2019-05-16	30.8	31.15	30.8	31.0	0.3	0.98	36882.0	1143025.75	68
2019-05-15	30.4	31.0	30.4	30.7	0.0	0.0	89155.0	2737439.6	139
2019-05-14	31.0	31.1	29.7	30.7	-0.8	-2.54	51083.0	1557155.0	123
2019-05-13	31.1	31.7	30.5	31.5	-0.2	-0.63	38756.0	1204513.35	86
2019-05-12	32.0	32.0	30.7	31.7	-0.3	-0.94	43059.0	1337851.1	140
2019-05-09	33.2	33.2	32.0	32.0	-1.1	-3.32	51921.0	1684119.15	120
2019-05-08	33.2	33.3	33.0	33.1	-0.25	-0.75	37756.0	1249397.35	80
2019-05-07	33.2	33.35	33.2	33.35	-0.15	-0.45	3231.0	107444.3	16
2019-05-06	33.4	33.5	33.1	33.5	-0.25	-0.74	29245.0	975743.2	52
2019-05-05	33.15	33.75	33.15	33.75	0.6	1.81	62053.0	2079904.8	102
2019-05-02	33.3	33.6	33.15	33.15	-0.2	-0.6	43407.0	1443719.05	66
2019-05-01	33.3	33.5	33.15	33.35	0.1	0.3	21385.0	712771.05	49
2019-04-30	33.5	33.5	33.2	33.25	-0.25	-0.75	16035.0	534056.5	51
2019-04-29	33.3	33.55	33.0	33.5	0.1	0.3	26709.0	890309.0	98
2019-04-28	33.3	33.55	33.3	33.4	-0.1	-0.3	27457.0	916875.1	60
2019-04-25	33.45	33.65	33.35	33.5	0.05	0.15	32370.0	1082224.6	76
2019-04-24	33.65	33.8	33.4	33.45	-0.25	-0.74	33587.0	1127319.4	120
2019-04-23	34.05	34.05	33.7	33.7	-0.25	-0.74	23936.0	810139.2	124
2019-04-22	34.0	34.3	33.8	33.95	0.15	0.44	70539.0	2400667.5	109
2019-04-21	33.7	34.2	33.5	33.8	0.3	0.9	94502.0	3206710.75	169
2019-04-18	33.35	34.35	33.35	33.5	0.0	0.0	169166.0	5728563.3	260
2019-04-17	33.35	33.85	33.35	33.5	0.1	0.3	45873.0	1539804.25	94
2019-04-16	33.5	33.5	33.4	33.4	-0.1	-0.3	31954.0	1069512.7	58
2019-04-15	33.8	33.8	33.5	33.5	-0.3	-0.89	44333.0	1488390.15	84
2019-04-14	33.5	34.0	33.5	33.8	0.4	1.2	51205.0	1720928.55	72
2019-04-11	33.5	33.5	33.4	33.4	-0.1	-0.3	4792.0	160047.85	37
2019-04-10	33.35	33.6	33.35	33.5	0.15	0.45	15928.0	533415.45	46
2019-04-09	33.5	33.55	33.3	33.35	-0.05	-0.15	15201.0	508247.15	67
2019-04-08	33.5	33.5	33.4	33.4	-0.1	-0.3	11254.0	376912.15	97
2019-04-07	33.9	33.9	33.5	33.5	-0.3	-0.89	25009.0	841253.6	75
2019-04-04	33.3	34.0	33.3	33.8	0.35	1.05	94637.0	3201364.8	178
2019-04-03	33.4	33.5	33.2	33.45	0.15	0.45	34033.0	1134275.9	62
2019-04-02	33.4	33.4	33.25	33.3	-0.1	-0.3	19609.0	653978.3	41
2019-04-01	33.2	33.45	33.2	33.4	0.0	0.0	21244.0	708035.85	64
2019-03-31	33.55	33.55	33.35	33.4	-0.05	-0.15	33334.0	1114637.8	59
2019-03-28	33.5	33.5	33.3	33.45	0.05	0.15	19095.0	637696.2	70
2019-03-27	33.35	33.45	33.1	33.4	0.05	0.15	42180.0	1403701.6	71
2019-03-26	33.5	33.8	33.35	33.35	-0.35	-1.04	61537.0	2058638.25	86
2019-03-25	33.8	33.8	33.2	33.7	-0.15	-0.44	38205.0	1279738.95	103
2019-03-24	33.55	34.0	33.55	33.85	0.35	1.04	60280.0	2043474.3	104
2019-03-21	33.85	34.0	33.5	33.5	-0.35	-1.03	26420.0	894298.5	91
2019-03-20	33.9	34.2	33.8	33.85	-0.05	-0.15	51678.0	1754487.6	136
2019-03-19	34.0	34.0	33.8	33.9	-0.1	-0.29	12096.0	410164.85	49
2019-03-18	33.95	34.4	33.7	34.0	0.3	0.89	59824.0	2041618.75	127
2019-03-17	33.6	33.9	33.5	33.7	0.1	0.3	24929.0	840633.15	68
2019-03-14	34.2	34.2	33.5	33.6	-0.6	-1.75	61226.0	2067359.1	140
2019-03-13	33.7	34.2	33.7	34.2	0.45	1.33	84988.0	2890222.3	147
2019-03-12	33.6	33.75	33.45	33.75	0.1	0.3	26154.0	878389.8	72
2019-03-11	33.3	33.75	33.3	33.65	0.45	1.36	84322.0	2831038.6	134
2019-03-10	33.35	33.4	33.0	33.2	-0.15	-0.45	75408.0	2505885.75	136
2019-03-07	33.3	33.55	33.3	33.35	-0.05	-0.15	28175.0	941979.6	39
2019-03-06	33.5	33.5	33.35	33.4	0.05	0.15	12431.0	415295.3	35
2019-03-05	33.3	33.55	33.3	33.35	0.0	0.0	24865.0	830371.9	41
2019-03-04	33.6	33.6	33.3	33.35	-0.25	-0.74	42413.0	1419013.95	95
2019-03-03	33.25	34.0	33.2	33.6	0.15	0.45	81737.0	2747599.95	179
2019-02-28	33.3	33.85	33.25	33.45	0.3	0.9	66678.0	2237592.85	117
2019-02-27	33.2	33.3	33.0	33.15	-0.15	-0.45	11701.0	388242.7	26
2019-02-26	33.3	33.3	33.0	33.3	0.0	0.0	19652.0	651582.6	36
2019-02-25	33.2	33.35	33.0	33.3	-0.15	-0.45	54813.0	1814088.65	110
2019-02-24	33.4	33.5	33.25	33.45	0.15	0.45	25642.0	855219.35	51
2019-02-21	33.55	33.55	33.3	33.3	-0.25	-0.75	7997.0	266848.5	26
2019-02-20	33.55	33.6	33.35	33.55	0.05	0.15	23596.0	788978.8	36
2019-02-19	33.6	33.6	33.35	33.5	-0.1	-0.3	34278.0	1146533.55	68
2019-02-18	33.35	33.6	33.05	33.6	0.1	0.3	50312.0	1674014.5	86
2019-02-17	33.55	33.55	33.35	33.5	0.2	0.6	30877.0	1033488.35	91
2019-02-14	33.5	33.5	33.3	33.3	-0.1	-0.3	56180.0	1875614.25	96
2019-02-13	33.6	33.75	33.4	33.4	-0.35	-1.04	41536.0	1392083.55	76
2019-02-12	33.6	33.75	33.5	33.75	0.2	0.6	56189.0	1889578.7	74
2019-02-11	33.5	34.0	33.5	33.55	-0.15	-0.45	51988.0	1748695.5	103
2019-02-10	34.0	34.0	33.5	33.7	-0.3	-0.88	33395.0	1121816.95	81
2019-02-07	34.0	34.0	33.7	34.0	0.0	0.0	53963.0	1823988.1	113
2019-02-06	34.2	34.2	33.85	34.0	0.0	0.0	40252.0	1367100.75	85
2019-02-05	33.9	34.0	33.8	34.0	0.1	0.29	40468.0	1370241.1	83
2019-02-04	34.4	34.5	33.9	33.9	-0.5	-1.45	66426.0	2271751.75	133
2019-02-03	34.1	34.45	34.1	34.4	0.3	0.88	42729.0	1467008.4	103
2019-01-31	34.1	34.4	34.0	34.1	0.0	0.0	36558.0	1249892.65	91
2019-01-30	34.4	34.45	34.0	34.1	0.1	0.29	73855.0	2532313.4	152
2019-01-29	34.5	34.5	33.9	34.0	-0.4	-1.16	107545.0	3663684.95	161
2019-01-28	33.9	34.7	33.9	34.4	0.4	1.18	131590.0	4499843.15	162
2019-01-27	33.6	34.0	33.6	34.0	0.3	0.89	43172.0	1459516.8	104
2019-01-24	33.75	33.8	33.5	33.7	-0.15	-0.44	29284.0	983996.25	91
2019-01-23	34.05	34.05	33.6	33.85	-0.15	-0.44	131724.0	4449308.8	253
2019-01-22	33.95	34.25	33.95	34.0	-0.1	-0.29	15827.0	539079.95	55
2019-01-21	34.0	34.5	34.0	34.1	0.05	0.15	24964.0	852216.55	76
2019-01-20	34.1	34.15	34.05	34.05	0.0	0.0	15578.0	531195.5	52
2019-01-17	34.3	34.5	34.05	34.05	-0.4	-1.16	17172.0	589698.75	78
2019-01-16	34.2	34.45	34.2	34.45	0.15	0.44	19917.0	682812.4	70
2019-01-15	34.55	34.7	34.3	34.3	-0.2	-0.58	22027.0	759373.0	84
2019-01-14	34.7	34.9	34.5	34.5	0.0	0.0	44592.0	1549775.4	124
2019-01-13	34.65	34.65	34.45	34.5	0.1	0.29	16347.0	564144.0	75
2019-01-10	34.4	34.45	34.4	34.4	0.0	0.0	9352.0	321917.7	35
2019-01-09	34.6	34.6	34.25	34.4	0.05	0.15	14730.0	507624.7	81
2019-01-08	34.35	34.35	34.3	34.35	0.05	0.15	10245.0	351790.75	42
2019-01-07	34.35	34.55	34.25	34.3	-0.05	-0.15	25888.0	890076.85	73
2019-01-06	34.4	34.9	34.25	34.35	0.1	0.29	27458.0	947628.6	149
2019-01-03	34.35	34.4	34.25	34.25	-0.1	-0.29	14257.0	489844.1	66
2019-01-02	34.5	34.5	34.35	34.35	-0.2	-0.58	7717.0	265162.7	39
2019-01-01	34.7	34.9	34.2	34.55	-0.2	-0.58	25076.0	864500.35	137
2018-12-31	35.05	35.05	34.6	34.75	-0.15	-0.43	20619.0	719543.45	84
2018-12-30	34.75	35.4	34.75	34.9	0.15	0.43	73704.0	2588788.45	198
2018-12-27	34.5	34.75	34.5	34.75	0.25	0.72	35906.0	1242454.05	104
2018-12-26	34.3	34.5	34.15	34.5	0.5	1.47	17327.0	595000.95	50
2018-12-25	34.15	34.2	34.0	34.0	-0.5	-1.45	13087.0	446176.55	47
2018-12-24	34.15	34.5	34.15	34.5	0.35	1.02	12810.0	439691.95	67
2018-12-23	34.4	34.4	34.0	34.15	-0.15	-0.44	23844.0	815876.1	84
2018-12-20	34.9	34.9	34.0	34.3	-0.7	-2.0	37071.0	1272190.9	124
2018-12-19	35.0	35.2	34.5	35.0	0.0	0.0	38718.0	1350820.05	131
2018-12-18	34.2	35.2	34.2	35.0	0.65	1.89	94294.0	3282013.75	170
2018-12-17	34.2	34.6	34.2	34.35	0.15	0.44	38641.0	1329253.8	92
2018-12-16	34.75	34.85	34.1	34.2	-0.4	-1.16	60517.0	2089200.8	108
2018-12-13	34.75	34.75	34.55	34.6	0.0	0.0	30310.0	1050795.3	53
2018-12-12	34.65	34.9	34.5	34.6	-0.15	-0.43	44770.0	1549053.65	87
2018-12-11	34.8	35.0	34.6	34.75	-0.25	-0.71	41145.0	1430948.85	116
2018-12-10	35.0	35.15	34.5	35.0	0.1	0.29	122147.0	4264333.75	218
2018-12-09	34.8	35.25	34.5	34.9	0.4	1.16	82298.0	2875771.75	234
2018-12-06	35.1	35.5	34.5	34.5	-0.5	-1.43	67920.0	2368749.0	172
2018-12-05	34.0	35.25	33.8	35.0	0.75	2.19	223157.0	7755093.8	389
2018-12-04	34.05	34.7	34.05	34.25	0.15	0.44	100562.0	3459475.6	184
2018-12-03	34.05	34.3	34.0	34.1	0.1	0.29	95158.0	3244586.6	170
2018-12-02	33.45	34.05	33.45	34.0	0.3	0.89	41947.0	1422906.7	107
2018-11-29	33.7	33.7	33.45	33.7	0.0	0.0	22116.0	742837.95	82
2018-11-28	33.75	33.9	33.35	33.7	-0.3	-0.88	43221.0	1452105.4	149
2018-11-27	34.0	34.35	33.65	34.0	0.2	0.59	81552.0	2774447.3	237
2018-11-26	32.85	34.05	32.8	33.8	1.05	3.21	76066.0	2559721.25	227
2018-11-25	32.6	33.4	32.6	32.75	-0.55	-1.65	32591.0	1072687.3	90
2018-11-22	33.45	33.95	33.25	33.3	0.55	1.68	55273.0	1858641.75	168
2018-11-21	32.2	33.65	32.2	32.75	0.55	1.71	38976.0	1282805.95	122
2018-11-20	32.5	32.85	32.1	32.2	-0.4	-1.23	20031.0	650009.4	73
2018-11-19	33.0	33.0	32.5	32.6	0.0	0.0	20807.0	680207.3	78
2018-11-18	33.5	34.0	32.4	32.6	-1.1	-3.26	60043.0	1980278.05	169
2018-11-15	33.9	34.1	33.7	33.7	-0.05	-0.15	41522.0	1408704.3	100
2018-11-14	34.0	34.0	33.75	33.75	-0.25	-0.74	41422.0	1403124.4	105
2018-11-13	34.1	34.5	34.0	34.0	-0.2	-0.58	20879.0	715284.45	64
2018-11-12	33.8	34.3	33.8	34.2	0.4	1.18	27315.0	934264.85	82
2018-11-11	34.0	34.2	33.7	33.8	-0.2	-0.59	25491.0	862439.8	72
2018-11-08	34.2	34.3	33.9	34.0	-0.35	-1.02	46971.0	1599875.55	85
2018-11-07	34.2	34.5	34.1	34.35	-0.2	-0.58	49944.0	1712591.65	91
2018-11-06	34.65	34.85	34.4	34.55	-0.35	-1.0	54107.0	1869884.65	106
2018-11-05	35.0	35.7	34.7	34.9	-0.1	-0.29	121939.0	4291005.5	226
2018-11-04	33.9	35.5	33.4	35.0	1.1	3.24	192253.0	6726345.0	377
2018-11-01	34.25	34.8	33.5	33.9	-0.15	-0.44	129629.0	4442598.9	235
2018-10-31	33.6	34.5	33.55	34.05	0.45	1.34	90130.0	3072561.45	190
2018-10-30	33.65	33.9	33.5	33.6	0.0	0.0	76348.0	2570539.65	124
2018-10-29	33.9	34.3	33.6	33.6	0.0	0.0	70370.0	2388008.05	147
2018-10-28	32.55	33.8	32.55	33.6	1.05	3.23	109107.0	3627877.65	226
2018-10-25	32.0	32.95	32.0	32.55	-0.05	-0.15	68673.0	2241826.9	136
2018-10-24	32.6	32.7	32.15	32.6	0.5	1.56	42761.0	1386918.45	105
2018-10-23	30.3	32.5	30.3	32.1	0.1	0.31	77686.0	2476128.95	169
2018-10-22	31.5	32.0	30.0	32.0	-0.3	-0.93	59766.0	1854119.85	185
2018-10-21	32.1	32.4	31.8	32.3	-0.2	-0.62	27783.0	889358.75	89
2018-10-18	32.35	32.75	32.35	32.5	0.05	0.15	23867.0	776881.45	65
2018-10-17	32.0	33.2	32.0	32.45	0.45	1.41	25276.0	824380.45	68
2018-10-16	32.0	32.65	31.0	32.0	-1.0	-3.03	47954.0	1532588.55	104
2018-10-15	31.95	33.0	31.95	33.0	1.9	6.11	39554.0	1280124.7	104
2018-10-14	33.55	34.0	30.5	31.1	-2.75	-8.12	154086.0	4909406.45	295
2018-10-11	35.0	35.7	33.85	33.85	-2.05	-5.71	135328.0	4700163.65	238
2018-10-10	36.0	36.0	35.8	35.9	-0.15	-0.42	34603.0	1242592.45	68
2018-10-09	36.4	36.4	36.0	36.05	-0.15	-0.41	31374.0	1132383.1	53
2018-10-08	36.1	36.2	35.8	36.2	0.2	0.56	49613.0	1784945.45	103
2018-10-07	35.95	36.25	35.65	36.0	0.05	0.14	41480.0	1487367.5	129
2018-10-04	35.75	36.5	35.7	35.95	-0.05	-0.14	111089.0	4017192.15	237
2018-10-03	36.2	36.2	35.75	36.0	0.0	0.0	36712.0	1319020.5	110
2018-10-02	36.35	36.55	36.0	36.0	-0.4	-1.1	110684.0	3998819.85	211
2018-10-01	36.55	36.6	36.35	36.4	-0.2	-0.55	51899.0	1892054.8	125
2018-09-30	37.0	37.2	36.5	36.6	-0.6	-1.61	104240.0	3847063.95	237
2018-09-27	37.4	37.45	37.0	37.2	-0.15	-0.4	61670.0	2289417.95	137
2018-09-26	37.25	37.55	36.5	37.35	0.3	0.81	146754.0	5467222.95	295
2018-09-25	37.0	37.2	36.65	37.05	0.05	0.14	88092.0	3261799.4	178
2018-09-20	36.85	37.0	36.35	37.0	-0.1	-0.27	109710.0	4024680.65	209
2018-09-19	37.0	37.15	36.9	37.1	0.0	0.0	65010.0	2406424.85	160
2018-09-18	37.0	37.5	36.8	37.1	0.1	0.27	103177.0	3836436.3	213
2018-09-17	37.3	37.65	36.8	37.0	-0.2	-0.54	109382.0	4067024.2	313
2018-09-16	37.2	38.15	37.0	37.2	0.3	0.81	372048.0	14021769.5	756
2018-09-13	36.3	36.9	35.8	36.9	0.35	0.96	66659.0	2420207.7	160
2018-09-12	36.9	37.25	36.2	36.55	-0.25	-0.68	156183.0	5764923.2	292
2018-09-11	36.2	36.95	36.1	36.8	0.55	1.52	93364.0	3414054.4	240
2018-09-10	36.45	37.7	36.25	36.25	-0.05	-0.14	589275.0	21800787.45	903
2018-09-09	36.2	36.3	35.85	36.3	0.3	0.83	89391.0	3220858.35	121
2018-09-06	35.3	36.0	34.7	36.0	0.65	1.84	97876.0	3461816.3	155
2018-09-05	36.0	36.3	35.0	35.35	-0.75	-2.08	172898.0	6112147.9	214
2018-09-04	36.15	36.5	35.95	36.1	0.0	0.0	96640.0	3501180.15	143
2018-09-03	36.0	36.3	35.6	36.1	0.15	0.42	108369.0	3908604.5	220
2018-09-02	35.0	36.0	34.8	35.95	0.9	2.57	136058.0	4832521.05	276
2018-08-30	35.25	35.3	35.05	35.05	-0.3	-0.85	19040.0	668947.45	59
2018-08-29	35.5	35.5	35.0	35.35	-0.15	-0.42	41932.0	1477669.45	76
2018-08-28	35.35	35.5	35.3	35.5	0.2	0.57	20649.0	730412.45	52
2018-08-27	35.6	35.6	35.3	35.3	-0.05	-0.14	35139.0	1244587.55	74
2018-08-26	35.2	35.7	34.95	35.35	0.25	0.71	26266.0	925083.7	102
2018-08-16	34.5	35.3	34.5	35.1	0.55	1.59	51245.0	1791160.1	51
2018-08-15	34.45	34.7	34.0	34.55	-0.15	-0.43	45458.0	1557206.4	95
2018-08-14	34.9	34.9	34.65	34.7	0.1	0.29	15554.0	540197.3	55
2018-08-13	34.8	34.8	34.45	34.6	-0.25	-0.72	117007.0	4041982.45	86
2018-08-12	34.6	34.9	34.6	34.85	-0.15	-0.43	31398.0	1090787.55	82
2018-08-09	35.1	35.3	35.0	35.0	-0.3	-0.85	39230.0	1376884.05	85
2018-08-08	35.05	35.4	35.05	35.3	0.2	0.57	40679.0	1432767.45	101
2018-08-07	35.5	35.6	35.0	35.1	-0.4	-1.13	61823.0	2176462.7	141
2018-08-06	36.0	36.2	35.5	35.5	-0.4	-1.11	62102.0	2232668.0	147
2018-08-05	35.65	35.9	35.45	35.9	0.2	0.56	63629.0	2265584.05	141
2018-08-02	36.3	36.45	35.6	35.7	-0.5	-1.38	157226.0	5660977.45	308
2018-08-01	36.0	37.1	36.0	36.2	-0.1	-0.28	270008.0	9907822.9	409
2018-07-31	36.0	36.7	36.0	36.3	0.3	0.83	109648.0	3988927.65	176
2018-07-30	36.3	36.85	35.85	36.0	-0.3	-0.83	182737.0	6657470.55	360
2018-07-29	35.85	36.35	35.4	36.3	0.45	1.26	83272.0	2989084.4	178
2018-07-26	35.75	36.35	35.75	35.85	0.1	0.28	52834.0	1899499.2	109
2018-07-25	35.6	36.2	35.4	35.75	0.5	1.42	100005.0	3586355.55	239
2018-07-24	35.15	35.6	35.05	35.25	0.15	0.43	70415.0	2483524.6	117
2018-07-23	36.0	36.0	35.1	35.1	-0.9	-2.5	94983.0	3376442.65	185
2018-07-22	35.55	36.4	35.5	36.0	0.7	1.98	151269.0	5447420.1	324
2018-07-19	35.6	36.0	35.3	35.3	-0.3	-0.84	81198.0	2881758.9	198
2018-07-18	36.7	37.0	35.5	35.6	-1.1	-3.0	301233.0	10957307.15	626
2018-07-17	35.3	37.3	35.2	36.7	1.6	4.56	814352.0	29787342.75	1337
2018-07-16	35.4	35.45	35.1	35.1	-0.35	-0.99	50359.0	1777301.25	170
2018-07-15	35.2	35.45	34.8	35.45	0.25	0.71	102804.0	3603071.05	215
2018-07-12	35.05	35.9	34.05	35.2	-0.3	-0.85	299418.0	10450198.0	412
2018-07-11	36.3	36.4	35.5	35.5	-0.7	-1.93	144477.0	5187228.7	239
2018-07-10	36.0	36.25	35.6	36.2	0.2	0.56	95416.0	3432248.75	212
2018-07-09	35.85	36.25	35.65	36.0	0.5	1.41	373689.0	13452567.75	524
2018-07-08	34.75	35.6	34.75	35.5	0.85	2.45	188552.0	6647701.85	313
2018-07-05	35.05	35.6	34.5	34.65	-0.3	-0.86	204214.0	7203877.55	469
2018-07-04	34.6	34.95	34.6	34.95	0.25	0.72	25861.0	897577.9	91
2018-07-03	34.35	35.4	34.3	34.7	0.1	0.29	80015.0	2795179.05	165
2018-07-02	35.35	35.8	34.0	34.6	-0.75	-2.12	227769.0	7968653.6	372
2018-07-01	34.2	35.4	34.2	35.35	1.2	3.51	271390.0	9502432.4	475
2018-06-28	34.25	34.7	34.05	34.15	-0.15	-0.44	88553.0	3044733.2	199
2018-06-27	33.9	34.3	33.9	34.3	0.3	0.88	50116.0	1711039.7	92
2018-06-26	34.1	34.15	33.8	34.0	-0.15	-0.44	29647.0	1007615.95	41
2018-06-25	34.15	34.3	34.0	34.15	-0.05	-0.15	39665.0	1352885.55	78
2018-06-24	33.9	34.2	33.9	34.2	0.2	0.59	28059.0	955340.6	58
2018-06-21	33.9	34.0	33.7	34.0	0.35	1.04	22934.0	777052.75	61
2018-06-20	33.65	33.7	33.6	33.65	0.05	0.15	28076.0	943805.85	38
2018-06-12	33.25	33.6	33.25	33.6	0.1	0.3	14151.0	471930.55	46
2018-06-11	33.6	33.65	33.5	33.5	-0.3	-0.89	32077.0	1077916.45	58
2018-06-10	33.9	33.9	33.6	33.8	-0.2	-0.59	18434.0	623196.15	57
2018-06-07	33.9	34.05	33.7	34.0	0.2	0.59	31221.0	1059158.75	67
2018-06-06	34.0	34.0	33.6	33.8	-0.25	-0.73	26946.0	910976.35	77
2018-06-05	33.5	34.1	33.5	34.05	0.45	1.34	44171.0	1496340.15	106
2018-06-04	33.8	33.8	33.45	33.6	-0.25	-0.74	82705.0	2774447.65	160
2018-06-03	34.05	34.1	33.65	33.85	-0.15	-0.44	82976.0	2811879.3	131
2018-05-31	34.15	34.2	33.9	34.0	-0.05	-0.15	70128.0	2386617.1	101
2018-05-30	34.55	34.6	34.05	34.05	-0.5	-1.45	59364.0	2034632.75	105
2018-05-29	34.7	34.7	34.05	34.55	0.0	0.0	58232.0	2005223.65	108
2018-05-28	34.5	34.85	34.4	34.55	-0.1	-0.29	81531.0	2828023.6	142
2018-05-27	34.5	34.85	34.2	34.65	0.35	1.02	29816.0	1028448.95	91
2018-05-24	34.45	34.85	34.2	34.31	-0.11	-0.32	44430.0	1533748.05	85
2018-05-23	34.7	34.7	34.4	34.42	-0.17	-0.49	62870.0	2168038.15	118
2018-05-22	34.5	35.05	34.4	34.59	0.04	0.12	73031.0	2531125.55	141
2018-05-21	34.4	34.95	34.3	34.55	0.53	1.56	118110.0	4088093.25	246
2018-05-20	34.1	34.4	34.0	34.02	0.0	0.0	63240.0	2157461.45	132
2018-05-17	34.0	34.5	33.85	34.02	-0.23	-0.67	59254.0	2014335.5	157
2018-05-16	34.75	35.35	34.2	34.25	-0.45	-1.3	497831.0	17393203.2	732
2018-05-15	33.85	34.8	33.75	34.7	0.74	2.18	210909.0	7267675.8	300
2018-05-14	34.1	34.15	33.8	33.96	-0.26	-0.76	57941.0	1969269.15	113
2018-05-13	34.0	34.5	34.0	34.22	0.22	0.65	49544.0	1693888.35	102
2018-05-10	34.1	34.3	33.9	34.0	-0.05	-0.15	90862.0	3093551.2	139
2018-05-09	34.0	34.4	33.7	34.05	-0.04	-0.12	120087.0	4099457.2	187
2018-05-08	34.4	34.4	33.15	34.09	-0.37	-1.07	220025.0	7444105.45	267
2018-05-07	34.6	34.7	34.3	34.46	-0.2	-0.58	75172.0	2594128.5	168
2018-05-06	34.2	35.1	34.0	34.66	0.51	1.49	238913.0	8262228.3	400
2018-05-03	33.8	34.65	33.8	34.15	-0.01	-0.03	180336.0	6197094.55	225
2018-05-02	34.85	34.85	34.0	34.16	-0.64	-1.84	164623.0	5655306.95	318
2018-05-01	35.15	35.35	34.7	34.8	-0.38	-1.08	246295.0	8594957.7	316
2018-04-30	36.0	36.3	35.1	35.18	-0.76	-2.11	419918.0	15054662.35	670
2018-04-29	35.65	36.5	35.5	35.94	0.29	0.81	511504.0	18472930.95	784
2018-04-26	35.65	36.2	35.35	35.65	0.01	0.03	424097.0	15178265.95	682
2018-04-25	34.9	35.7	34.6	35.64	0.85	2.44	477581.0	16929090.85	517
2018-04-24	35.1	35.7	34.5	34.79	0.17	0.49	520473.0	18312902.55	771
2018-04-23	34.75	35.25	34.6	34.62	-0.05	-0.14	252154.0	8807057.6	442
2018-04-22	34.0	35.05	34.0	34.67	0.73	2.15	377723.0	13108109.65	620
2018-04-19	34.0	34.45	33.8	33.94	0.15	0.44	166929.0	5698259.85	317
2018-04-18	33.85	33.85	33.6	33.79	0.09	0.27	60848.0	2049321.9	134
2018-04-17	34.0	34.0	33.6	33.7	-0.26	-0.77	95360.0	3219702.15	214
2018-04-16	34.0	34.3	33.9	33.96	0.0	0.0	117948.0	4020805.5	184
2018-04-15	33.05	34.1	33.05	33.96	1.12	3.41	122330.0	4118876.05	255
2018-04-12	32.25	33.0	32.25	32.84	0.08	0.24	95591.0	3128941.3	214
2018-04-11	34.3	34.3	32.15	32.76	-1.44	-4.21	175116.0	5876844.55	281
2018-04-10	34.3	34.3	33.95	34.2	-0.1	-0.29	121447.0	4141740.9	175
2018-04-09	34.4	34.7	34.3	34.3	-0.11	-0.32	168111.0	5781763.8	239
2018-04-08	34.8	34.9	34.35	34.41	-0.12	-0.35	154142.0	5327013.5	264
2018-04-05	34.4	34.95	34.1	34.53	0.16	0.47	362354.0	12535489.4	650
2018-04-04	34.5	35.1	34.25	34.37	-0.02	-0.06	423240.0	14653803.35	789
2018-04-03	34.2	35.9	34.1	34.39	-0.03	-0.09	1499330.0	52768972.15	2313
2018-04-02	33.8	34.5	33.3	34.42	0.64	1.89	426690.0	14508309.2	727
2018-04-01	33.8	34.25	33.5	33.78	-0.06	-0.18	429925.0	14568010.35	713
2018-03-29	32.95	34.1	32.35	33.84	1.29	3.96	524222.0	17463314.2	712
2018-03-28	33.25	33.25	32.35	32.55	-0.55	-1.66	214836.0	7003175.7	393
2018-03-27	32.9	34.2	32.85	33.1	0.46	1.41	709380.0	23808724.8	1175
2018-03-26	32.75	32.95	32.6	32.64	-0.23	-0.7	67982.0	2228500.7	170
2018-03-25	32.55	32.95	32.5	32.87	0.3	0.92	86692.0	2842031.7	166
2018-03-22	32.5	32.8	32.45	32.57	0.07	0.22	70554.0	2299214.7	157
2018-03-21	32.5	32.55	32.4	32.5	-0.01	-0.03	50661.0	1646374.25	89
2018-03-20	32.2	32.95	32.2	32.51	0.11	0.34	72860.0	2369114.75	161
2018-03-19	32.3	32.55	32.15	32.4	0.1	0.31	79508.0	2577077.6	145
2018-03-18	32.4	32.5	32.15	32.3	-0.21	-0.65	44596.0	1440939.4	100
2018-03-15	32.5	32.6	32.1	32.51	-0.26	-0.79	103612.0	3357289.15	177
2018-03-14	33.3	33.3	32.65	32.77	-0.3	-0.91	166753.0	5483013.05	368
2018-03-13	32.2	33.2	32.05	33.07	0.89	2.77	448375.0	14659957.15	766
2018-03-12	32.0	32.25	31.9	32.18	0.14	0.44	82148.0	2639475.6	144
2018-03-11	32.2	32.2	31.95	32.04	0.02	0.06	90249.0	2894382.4	133
2018-03-08	32.1	32.1	31.8	32.02	0.05	0.16	49241.0	1574092.8	125
2018-03-07	32.0	32.15	31.85	31.97	-0.28	-0.87	138947.0	4444657.1	214
2018-03-06	32.2	32.4	32.05	32.25	0.29	0.91	68132.0	2192272.15	115
2018-03-05	32.2	32.5	31.9	31.96	-0.2	-0.62	112422.0	3625641.8	229
2018-03-04	32.0	32.3	32.0	32.16	0.34	1.07	93784.0	3019358.15	182
2018-03-01	32.0	32.2	31.8	31.82	-0.26	-0.81	136745.0	4371949.35	213
2018-02-28	32.1	32.55	32.05	32.08	0.09	0.28	204004.0	6594572.3	430
2018-02-27	32.8	32.85	31.8	31.99	-0.68	-2.08	183179.0	5916630.45	365
2018-02-26	33.7	33.75	32.55	32.67	-0.73	-2.19	393613.0	13031936.95	700
2018-02-25	32.7	34.6	32.7	33.4	1.02	3.15	1625356.0	54842112.2	2277
2018-02-22	31.9	32.5	31.8	32.38	0.68	2.15	402207.0	12931503.6	556
2018-02-21	31.3	31.75	31.25	31.7	0.48	1.54	103399.0	3259556.0	179
2018-02-20	31.4	31.4	31.05	31.22	0.01	0.03	32574.0	1018930.3	82
2018-02-19	31.3	31.4	31.05	31.21	0.06	0.19	57788.0	1806128.95	101
2018-02-18	31.5	31.7	31.15	31.15	-0.21	-0.67	37882.0	1188111.1	83
2018-02-15	30.95	31.4	30.75	31.36	0.47	1.52	59251.0	1848692.05	120
2018-02-14	30.6	31.2	30.5	30.89	0.55	1.81	108723.0	3356365.1	229
2018-02-13	30.35	30.7	30.3	30.34	-0.03	-0.1	45600.0	1391485.55	92
2018-02-12	30.8	30.8	30.25	30.37	-0.09	-0.3	106402.0	3252094.7	196
2018-02-11	30.7	31.0	30.05	30.46	-0.17	-0.56	46667.0	1423366.45	83
2018-02-08	30.5	31.4	30.05	30.63	-0.29	-0.94	60723.0	1863971.2	111
2018-02-07	31.15	31.45	30.7	30.92	-0.21	-0.67	83757.0	2607383.45	106
2018-02-06	31.8	31.8	30.0	31.13	-0.97	-3.02	138997.0	4337657.7	245
2018-02-05	31.95	32.1	31.8	32.1	0.1	0.31	53910.0	1718353.8	103
2018-02-04	32.05	32.2	32.0	32.0	-0.2	-0.62	74011.0	2371243.4	129
2018-02-01	32.05	32.4	32.05	32.2	0.2	0.63	73659.0	2374557.75	153
2018-01-31	32.25	32.4	32.0	32.0	-0.23	-0.71	77245.0	2490314.0	153
2018-01-30	32.45	32.85	32.1	32.23	-0.11	-0.34	166608.0	5397994.4	264
2018-01-29	32.2	32.4	31.9	32.34	0.34	1.06	113477.0	3653199.75	205
2018-01-28	31.8	32.15	31.8	32.0	0.1	0.31	46956.0	1503296.75	70
2018-01-25	31.8	32.0	31.8	31.9	0.1	0.31	30035.0	958745.7	65
2018-01-24	32.0	32.0	31.8	31.8	-0.2	-0.63	54740.0	1746215.05	92
2018-01-23	32.1	32.1	32.0	32.0	-0.12	-0.37	32062.0	1027948.95	60
2018-01-22	32.2	32.4	32.0	32.12	-0.07	-0.22	64623.0	2081201.85	100
2018-01-21	32.2	32.3	32.15	32.19	-0.01	-0.03	55433.0	1786726.05	86
2018-01-18	32.35	32.35	32.15	32.2	-0.14	-0.43	47760.0	1537811.9	76
2018-01-17	32.4	32.55	32.2	32.34	-0.02	-0.06	70162.0	2269769.7	112
2018-01-16	32.4	32.7	32.35	32.36	0.07	0.22	212649.0	6910501.25	253
2018-01-15	32.25	32.4	32.1	32.29	0.12	0.37	82996.0	2678972.8	126
2018-01-14	32.1	32.25	32.0	32.17	0.1	0.31	59870.0	1925988.55	102
2018-01-11	32.05	32.2	31.85	32.07	0.0	0.0	149920.0	4804424.95	180
2018-01-10	32.05	32.35	32.0	32.07	0.06	0.19	32752.0	1052647.15	93
2018-01-09	32.05	32.35	32.0	32.01	-0.17	-0.53	135069.0	4337040.75	215
2018-01-08	32.7	32.75	32.1	32.18	-0.41	-1.26	142255.0	4605087.4	228
2018-01-07	32.5	33.6	32.4	32.59	0.45	1.4	719007.0	23706464.15	995
2018-01-04	32.3	32.4	32.05	32.14	-0.04	-0.12	129526.0	4177352.9	191
2018-01-03	32.1	32.25	31.8	32.18	0.1	0.31	64380.0	2061964.0	118
2018-01-02	32.4	32.4	32.05	32.08	-0.19	-0.59	92386.0	2978418.95	137
2018-01-01	32.15	32.5	32.0	32.27	-0.23	-0.71	216247.0	6956087.1	289
2017-12-31	32.2	32.8	31.9	32.5	0.42	1.31	497313.0	16149908.0	681
2017-12-28	32.3	32.3	31.9	32.08	-0.04	-0.12	138910.0	4457338.3	175
2017-12-27	32.05	32.4	32.05	32.12	-0.11	-0.34	174787.0	5640941.05	222
2017-12-26	32.3	32.3	32.0	32.23	0.16	0.5	74494.0	2390924.4	115
2017-12-25	32.1	32.45	31.8	32.07	-0.03	-0.09	112830.0	3620449.9	234
2017-12-24	32.1	32.25	32.0	32.1	-0.08	-0.25	94517.0	3037510.4	146
2017-12-21	32.1	32.65	32.0	32.18	0.07	0.22	164577.0	5331525.5	199
2017-12-20	32.4	32.4	32.1	32.11	-0.27	-0.83	106184.0	3418386.95	150
2017-12-19	32.8	32.8	32.2	32.38	-0.18	-0.55	124537.0	4042307.9	187
2017-12-18	32.3	32.9	32.3	32.56	0.26	0.8	269356.0	8794405.45	347
2017-12-17	32.0	32.45	31.9	32.3	0.25	0.78	160264.0	5158367.0	275
2017-12-14	31.95	32.1	31.8	32.05	0.14	0.44	47688.0	1523641.7	81
2017-12-13	31.9	32.0	31.7	31.91	-0.05	-0.16	75269.0	2402046.9	156
2017-12-12	32.0	32.15	31.65	31.96	-0.1	-0.31	163045.0	5200763.25	188
2017-12-11	32.2	32.7	31.9	32.06	-0.13	-0.4	609886.0	19734346.0	630
2017-12-10	32.1	32.25	32.0	32.19	0.22	0.69	468089.0	15032629.0	441
2017-12-07	31.8	32.1	31.8	31.97	0.16	0.5	82364.0	2630805.3	138
2017-12-06	32.6	32.6	31.75	31.81	-0.74	-2.27	197299.0	6333799.3	259
2017-12-05	32.5	33.0	32.5	32.55	-0.43	-1.3	63284.0	2072487.75	121
2017-12-04	33.0	33.45	32.7	32.98	0.24	0.73	220714.0	7282047.75	256
2017-12-03	32.55	32.9	32.35	32.74	0.54	1.68	93986.0	3075933.95	211
2017-11-30	32.2	32.5	32.1	32.2	0.2	0.63	70746.0	2284772.65	122
2017-11-29	32.1	32.2	32.0	32.0	0.05	0.16	43160.0	1384983.35	53
2017-11-28	32.0	32.2	32.0	31.95	-0.1	-0.31	15835.0	508292.2	49
2017-11-27	32.0	32.4	32.0	32.05	0.15	0.47	57689.0	1857956.1	120
2017-11-26	32.0	32.05	31.7	31.9	0.16	0.5	74565.0	2381339.5	86
2017-11-23	31.85	32.15	31.6	31.74	-0.06	-0.19	32691.0	1039512.15	85
2017-11-22	31.15	32.0	31.1	31.8	0.68	2.19	73925.0	2327628.05	93
2017-11-21	30.9	31.15	30.8	31.12	0.22	0.71	19129.0	592391.6	40
2017-11-20	31.5	31.5	30.9	30.9	-0.52	-1.65	69592.0	2161922.0	57
2017-11-19	32.2	32.2	31.0	31.42	-0.57	-1.78	98847.0	3109279.8	114
2017-11-16	32.2	32.6	31.8	31.99	-0.46	-1.42	39555.0	1269578.85	73
2017-11-15	32.3	32.9	32.15	32.45	0.3	0.93	83169.0	2703554.05	190
2017-11-14	32.0	32.25	32.0	32.15	0.01	0.03	42982.0	1380776.0	85
2017-11-13	32.0	32.2	31.4	32.14	0.25	0.78	55234.0	1756561.6	86
2017-11-12	32.0	32.2	31.8	31.89	-0.18	-0.56	50519.0	1619413.2	67
2017-11-09	32.0	32.2	31.8	32.07	0.08	0.25	31517.0	1010489.8	56
2017-11-08	31.7	32.5	31.7	31.99	-0.05	-0.16	54930.0	1757021.65	78
2017-11-07	33.55	33.55	30.6	32.04	-1.36	-4.07	81759.0	2665299.2	158
2017-11-06	33.2	33.5	33.0	33.4	-0.09	-0.27	48832.0	1623876.0	91
2017-11-05	33.0	34.0	32.5	33.49	-0.48	-1.41	43341.0	1443014.55	127
2017-11-02	33.55	34.05	33.55	33.97	0.52	1.55	92887.0	3138135.0	180
2017-11-01	33.2	33.5	33.05	33.45	0.25	0.75	50613.0	1684124.95	69
2017-10-31	33.35	33.35	32.8	33.2	-0.16	-0.48	29361.0	971824.7	60
2017-10-30	33.5	33.6	33.35	33.36	0.06	0.18	45250.0	1516621.75	65
2017-10-29	33.3	33.4	33.3	33.3	0.29	0.88	32814.0	1094121.45	53
2017-10-26	32.75	33.0	32.55	33.01	0.56	1.73	50377.0	1653493.75	95
2017-10-25	32.5	32.5	32.25	32.45	0.0	0.0	39812.0	1289914.05	57
2017-10-24	32.7	32.8	32.3	32.45	-0.26	-0.79	55970.0	1815987.6	74
2017-10-23	33.25	33.25	32.2	32.71	-0.49	-1.48	59140.0	1928962.5	118
2017-10-22	33.5	33.7	33.15	33.2	0.0	0.0	14838.0	493777.15	40
2017-10-19	33.4	33.4	33.1	33.2	-0.3	-0.9	75523.0	2506104.5	60
2017-10-18	33.1	33.8	33.1	33.5	0.2	0.6	28959.0	971126.5	87
2017-10-17	33.3	33.35	33.0	33.3	0.17	0.51	43546.0	1444141.1	77
2017-10-16	33.05	33.3	32.95	33.13	0.19	0.58	25884.0	855149.55	61
2017-10-15	33.3	33.6	32.9	32.94	-0.37	-1.11	51014.0	1687220.3	84
2017-10-12	33.0	33.35	32.2	33.31	0.28	0.85	55114.0	1816420.25	128
2017-10-11	33.8	34.0	33.0	33.03	-0.98	-2.88	135546.0	4523352.35	176
2017-10-10	34.6	34.6	33.6	34.01	-0.69	-1.99	51824.0	1776763.45	121
2017-10-09	34.45	34.8	34.4	34.7	0.2	0.58	126950.0	4382747.05	143
2017-10-08	35.25	35.25	34.45	34.5	-0.61	-1.74	205485.0	7115644.6	297
2017-10-05	35.4	35.9	34.9	35.11	0.23	0.66	571687.0	20276177.4	997
2017-10-04	34.6	35.35	34.5	34.88	0.42	1.22	278640.0	9746626.8	423
2017-10-03	34.45	35.0	34.0	34.46	-0.04	-0.12	130272.0	4510200.55	201
2017-10-02	34.5	34.6	34.45	34.5	-0.05	-0.14	63949.0	2206175.1	66
2017-10-01	34.5	34.7	34.3	34.55	-0.15	-0.43	48864.0	1686706.95	78
2017-09-28	34.55	34.75	34.4	34.7	0.15	0.43	44576.0	1539586.8	66
2017-09-27	34.6	34.8	34.35	34.55	0.0	0.0	81477.0	2810521.25	97
2017-09-26	34.5	35.0	34.3	34.55	0.04	0.12	142296.0	4944192.8	203
2017-09-25	34.5	34.6	34.45	34.51	0.01	0.03	75507.0	2605803.7	80
2017-09-21	34.5	34.65	34.5	34.5	0.0	0.0	62710.0	2165514.8	97
2017-09-20	34.8	34.8	34.3	34.5	-0.19	-0.55	75985.0	2629969.8	204
2017-09-19	35.15	35.2	34.5	34.69	-0.25	-0.72	128508.0	4485362.45	188
2017-09-18	35.0	35.35	34.9	34.94	0.07	0.2	296534.0	10415853.45	408
2017-09-17	34.6	34.95	34.4	34.87	0.27	0.78	171294.0	5932045.3	255
2017-09-14	34.65	34.7	34.5	34.6	0.1	0.29	63214.0	2186476.45	106
2017-09-13	34.35	34.8	34.35	34.5	0.09	0.26	99827.0	3445113.45	157
2017-09-12	34.5	34.75	34.4	34.41	-0.09	-0.26	80221.0	2768082.35	113
2017-09-11	34.4	34.65	34.4	34.5	0.05	0.15	67366.0	2326287.3	142
2017-09-10	34.5	34.55	34.05	34.45	-0.02	-0.06	77705.0	2667256.25	174
2017-09-07	34.5	34.5	34.2	34.47	-0.03	-0.09	105207.0	3610139.6	151
2017-09-06	34.35	34.65	34.35	34.5	0.32	0.94	58489.0	2013855.9	106
2017-08-29	34.4	34.4	34.05	34.18	-0.23	-0.67	108149.0	3693328.45	240
2017-08-28	34.0	34.9	34.0	34.41	0.4	1.18	204999.0	7067985.4	354
2017-08-27	35.1	35.2	34.0	34.01	-0.9	-2.58	314262.0	10879377.35	579
2017-08-24	34.3	35.65	34.3	34.91	0.75	2.2	1877317.0	65793366.25	2399
2017-08-23	33.9	34.25	33.9	34.16	0.25	0.74	129967.0	4423173.65	138
2017-08-22	33.95	34.1	33.9	33.91	0.0	0.0	63321.0	2151106.35	86
2017-08-21	33.9	34.05	33.9	33.91	0.11	0.33	70678.0	2401980.85	128
2017-08-20	34.0	34.3	33.8	33.8	-0.28	-0.82	176660.0	6006536.9	275
2017-08-17	34.1	34.55	34.0	34.08	0.27	0.8	321353.0	11013750.1	315
2017-08-16	33.8	34.0	33.7	33.81	-0.06	-0.18	163139.0	5510518.05	204
2017-08-15	34.5	34.6	33.65	33.87	-0.73	-2.11	175322.0	6025876.15	215
2017-08-14	35.35	35.35	34.5	34.6	-0.51	-1.45	204248.0	7120109.15	354
2017-08-13	34.8	35.35	34.75	35.11	0.43	1.24	416423.0	14566147.7	469
2017-08-10	34.75	34.85	34.35	34.68	0.17	0.49	164096.0	5678190.2	208
2017-08-09	34.95	35.0	34.25	34.51	-0.56	-1.6	338964.0	11741459.15	435
2017-08-08	34.95	35.4	34.65	35.07	0.4	1.15	544581.0	19137141.7	745
2017-08-07	34.0	34.95	34.0	34.67	0.42	1.23	512234.0	17675342.65	657
2017-08-06	33.85	34.3	33.8	34.25	0.46	1.36	70808.0	2414291.95	139
2017-08-03	33.8	34.0	33.8	33.79	-0.2	-0.59	36031.0	1222077.5	71
2017-08-02	34.35	34.35	33.9	33.99	-0.26	-0.76	71718.0	2443702.8	111
2017-08-01	34.15	34.5	34.0	34.25	0.45	1.33	240151.0	8241195.35	345
2017-07-31	33.35	34.0	33.2	33.8	0.47	1.41	104698.0	3523381.35	182
2017-07-30	33.0	33.35	33.0	33.33	0.1	0.3	55329.0	1837322.85	74
2017-07-27	33.8	33.8	32.85	33.23	-0.47	-1.39	114757.0	3806389.1	171
2017-07-26	34.0	34.0	33.6	33.7	-0.18	-0.53	41770.0	1412664.8	67
2017-07-25	33.7	34.2	33.6	33.88	0.08	0.24	109402.0	3713460.35	155
2017-07-24	33.85	34.0	33.8	33.8	-0.09	-0.27	62993.0	2134011.2	95
2017-07-23	33.7	34.15	33.6	33.89	0.09	0.27	64409.0	2186572.6	96
2017-07-20	33.8	33.9	33.7	33.8	0.19	0.57	123730.0	4177714.05	84
2017-07-19	33.75	33.8	33.55	33.61	-0.26	-0.77	134895.0	4543590.4	143
2017-07-18	34.0	34.15	33.8	33.87	-0.28	-0.82	63912.0	2171529.05	105
2017-07-17	34.5	34.65	34.1	34.15	-0.33	-0.96	158593.0	5455495.8	200
2017-07-16	34.25	34.55	34.2	34.48	0.36	1.06	154448.0	5311896.05	197
2017-07-13	34.45	34.9	34.05	34.12	-0.14	-0.41	445074.0	15368237.45	547
2017-07-12	33.9	34.4	33.8	34.26	0.49	1.45	118378.0	4027177.4	181
2017-07-11	34.15	34.5	33.7	33.77	-0.44	-1.29	61579.0	2099766.0	102
2017-07-10	34.0	34.3	34.0	34.21	0.21	0.62	52256.0	1784161.3	78
2017-07-09	34.4	34.55	33.9	34.0	-0.01	-0.03	23834.0	814474.9	61
2017-07-06	33.9	34.1	33.8	34.01	-0.1	-0.29	43949.0	1492612.55	66
2017-07-05	34.25	34.6	33.8	34.11	-0.11	-0.32	53775.0	1840096.6	118
2017-07-04	34.4	34.7	34.2	34.22	-0.03	-0.09	90910.0	3135800.9	155
2017-07-03	33.65	34.4	33.6	34.25	0.79	2.36	64738.0	2186690.0	87
2017-07-02	33.5	33.9	33.3	33.46	0.26	0.78	51852.0	1736998.8	83
2017-06-22	33.75	33.75	33.0	33.2	-0.48	-1.43	77967.0	2590062.5	94
2017-06-21	33.6	33.9	33.4	33.68	0.57	1.72	75777.0	2550646.0	80
2017-06-20	33.9	33.9	33.05	33.11	-0.6	-1.78	37818.0	1269648.65	54
2017-06-19	33.15	33.7	33.15	33.71	0.36	1.08	39613.0	1330927.9	62
2017-06-18	33.1	33.4	33.0	33.35	0.24	0.72	27901.0	926812.5	51
2017-06-15	32.7	33.4	32.7	33.11	0.16	0.49	63325.0	2100214.25	70
2017-06-14	32.95	33.05	32.95	32.95	-0.05	-0.15	62490.0	2061802.5	42
2017-06-13	32.65	33.0	32.65	33.0	0.1	0.3	37297.0	1223169.6	35
2017-06-12	33.1	33.1	32.7	32.9	0.04	0.12	14329.0	471328.0	34
2017-06-11	32.4	33.0	32.4	32.86	-0.24	-0.73	55770.0	1823774.0	84
2017-06-08	34.3	34.3	33.0	33.1	-0.52	-1.55	50386.0	1693842.95	101
2017-06-07	33.4	33.8	33.0	33.62	0.29	0.87	33223.0	1105432.9	44
2017-06-06	34.4	34.4	33.2	33.33	-0.74	-2.17	46533.0	1570470.0	96
2017-06-05	33.5	34.4	32.8	34.07	0.73	2.19	365977.0	12408850.2	355
2017-06-04	32.75	33.45	32.75	33.34	0.9	2.77	25955.0	860964.85	53
2017-06-01	32.2	32.6	32.2	32.44	-0.22	-0.67	37379.0	1214465.6	41
2017-05-31	32.8	33.1	32.5	32.66	-0.08	-0.24	27814.0	910803.1	75
2017-05-30	32.5	32.9	32.5	32.74	0.5	1.55	56792.0	1856248.7	68
2017-05-29	31.7	32.4	31.7	32.24	0.22	0.69	22835.0	731864.1	65
2017-05-28	32.6	32.6	32.0	32.02	-0.93	-2.82	83512.0	2682302.9	109
2017-05-25	33.3	33.7	32.9	32.95	-0.35	-1.05	90254.0	3010629.9	96
2017-05-24	33.6	33.9	33.2	33.3	-0.35	-1.04	48369.0	1619533.8	107
2017-05-23	34.3	34.3	33.6	33.65	-0.84	-2.44	116407.0	3944961.0	189
2017-05-22	35.0	35.0	34.5	34.49	-0.25	-0.72	38579.0	1339703.1	91
2017-05-21	34.8	35.0	34.6	34.74	0.13	0.38	100189.0	3496966.3	144
2017-05-18	35.1	35.2	34.3	34.61	-0.49	-1.4	137205.0	4779407.4	204
2017-05-17	34.8	35.6	34.5	35.1	0.4	1.15	269120.0	9467680.1	421
2017-05-16	34.3	34.8	34.1	34.7	0.69	2.03	148481.0	5104277.0	203
2017-05-15	33.5	34.4	33.5	34.01	0.21	0.62	140993.0	4794351.7	226
2017-05-14	33.3	33.8	33.3	33.8	0.29	0.87	24784.0	831789.2	72
2017-05-11	33.3	33.5	33.3	33.51	-0.09	-0.27	45576.0	1526102.4	61
2017-05-10	33.8	33.8	33.4	33.6	-0.1	-0.3	68691.0	2307515.7	76
2017-05-09	33.5	33.8	33.4	33.7	0.36	1.08	38380.0	1292395.3	92
2017-05-08	33.4	33.4	33.0	33.34	-0.05	-0.15	55569.0	1848874.6	115
2017-05-07	34.0	34.0	33.3	33.39	-0.23	-0.68	42106.0	1415333.8	83
2017-05-04	34.3	34.5	33.5	33.62	-0.78	-2.27	62442.0	2121799.1	156
2017-05-03	34.6	34.6	34.4	34.4	-0.05	-0.15	53623.0	1850134.0	89
2017-05-02	34.6	34.6	34.3	34.45	-0.35	-1.01	54438.0	1878342.3	102
2017-05-01	34.6	35.0	34.6	34.8	0.03	0.09	105584.0	3674524.7	152
2017-04-30	34.6	34.9	34.6	34.77	0.22	0.64	56808.0	1971997.3	66
2017-04-27	34.4	34.8	34.3	34.55	0.1	0.29	80764.0	2793509.6	112
2017-04-26	34.3	34.6	34.3	34.45	0.13	0.38	88078.0	3036522.6	103
2017-04-25	34.8	34.8	34.2	34.32	-0.4	-1.15	118019.0	4063017.3	139
2017-04-24	34.3	34.8	34.3	34.72	0.43	1.25	83621.0	2884818.5	126
2017-04-23	34.5	34.5	34.1	34.29	0.18	0.53	94412.0	3242464.0	128
2017-04-20	34.3	34.4	34.0	34.11	-0.18	-0.52	50190.0	1718930.3	131
2017-04-19	34.5	34.5	33.7	34.29	-0.25	-0.72	123106.0	4199906.5	246
2017-04-18	35.4	35.6	34.4	34.54	-0.56	-1.6	195836.0	6870669.9	332
2017-04-17	34.8	35.1	34.8	35.1	0.14	0.4	82031.0	2866222.3	154
2017-04-16	35.5	35.5	34.8	34.96	-0.64	-1.8	243144.0	8539509.4	334
2017-04-13	35.7	36.5	35.6	35.6	-0.11	-0.31	465785.0	16812408.7	640
2017-04-12	35.3	35.8	35.3	35.71	0.29	0.82	120186.0	4282683.1	176
2017-04-11	35.7	35.7	35.2	35.42	-0.18	-0.51	101553.0	3605973.0	159
2017-04-10	35.7	35.7	35.5	35.6	0.14	0.39	98298.0	3494195.9	147
2017-04-09	35.4	35.8	35.2	35.46	0.11	0.31	236420.0	8409412.7	341
2017-04-06	35.3	35.8	35.3	35.35	-0.14	-0.39	192293.0	6827233.8	219
2017-04-05	35.5	35.8	35.4	35.49	0.17	0.48	267327.0	9498885.4	298
2017-04-04	35.1	35.6	35.1	35.32	0.15	0.43	211654.0	7480742.0	315
2017-04-03	35.2	35.5	35.1	35.17	-0.01	-0.03	191166.0	6751666.8	351
2017-04-02	35.8	35.9	35.1	35.18	-0.44	-1.24	330784.0	11703670.2	513
2017-03-30	35.6	36.5	35.5	35.62	0.4	1.14	924140.0	33335573.1	1143
2017-03-29	35.4	35.5	35.1	35.22	0.06	0.17	284718.0	10043175.7	356
2017-03-28	35.2	35.4	34.8	35.16	0.23	0.66	303968.0	10654377.1	501
2017-03-27	35.3	35.7	34.8	34.93	-0.47	-1.33	839904.0	29588588.4	1210
2017-03-26	34.2	37.0	34.2	35.4	1.38	4.06	3821691.0	138744888.8	3993
2017-03-23	34.2	34.3	34.0	34.02	0.3	0.89	112244.0	3827882.1	162
2017-03-22	34.0	34.3	33.7	33.72	-0.55	-1.6	120543.0	4107761.7	166
2017-03-21	34.5	34.7	34.2	34.27	-0.08	-0.23	115655.0	3992497.9	199
2017-03-20	34.9	35.0	34.2	34.35	-0.29	-0.84	127783.0	4423675.3	269
2017-03-19	34.6	35.0	34.2	34.64	0.33	0.96	170052.0	5879410.0	219
2017-03-16	34.6	35.1	34.2	34.31	0.17	0.5	351441.0	12200690.8	435
2017-03-15	33.7	34.3	33.7	34.14	0.65	1.94	174681.0	5932902.5	257
2017-03-14	33.0	33.6	32.7	33.49	0.58	1.76	170901.0	5631732.6	249
2017-03-13	33.1	33.9	32.7	32.91	-0.29	-0.87	115284.0	3859454.9	192
2017-03-12	33.5	33.5	32.5	33.2	-0.65	-1.92	94301.0	3123272.8	186
2017-03-09	34.6	34.6	33.5	33.85	-0.95	-2.73	156286.0	5304184.0	255
2017-03-08	35.0	35.2	34.7	34.8	-0.21	-0.6	79351.0	2769467.7	121
2017-03-07	35.0	35.2	34.8	35.01	0.0	0.0	110228.0	3861082.7	164
2017-03-06	35.3	35.4	34.6	35.01	-0.43	-1.21	212622.0	7436560.4	258
2017-03-05	35.5	35.7	35.1	35.44	0.21	0.6	265895.0	9434184.9	338
2017-03-02	34.9	35.4	34.6	35.23	0.4	1.15	260801.0	9161313.0	276
2017-03-01	34.7	35.0	34.3	34.83	0.17	0.49	212688.0	7381530.9	247
2017-02-28	34.0	34.8	33.6	34.66	0.65	1.91	151178.0	5171813.8	298
2017-02-27	35.3	35.4	33.9	34.01	-1.24	-3.52	283868.0	9813374.5	394
2017-02-26	35.1	35.5	35.1	35.25	0.21	0.6	90339.0	3189029.7	153
2017-02-23	35.2	35.5	34.9	35.04	-0.24	-0.68	234415.0	8244377.6	337
2017-02-22	35.2	36.0	35.0	35.28	0.1	0.28	438240.0	15603784.2	555
2017-02-21	35.2	35.5	34.6	35.18	-0.42	-1.18	324258.0	11355382.4	425
2017-02-20	36.2	36.4	35.5	35.6	-0.44	-1.22	414708.0	14962608.1	447
2017-02-19	36.1	36.3	35.9	36.04	0.05	0.14	258906.0	9344282.9	281
2017-02-16	35.9	36.2	35.8	35.99	0.12	0.33	261547.0	9412520.7	287
2017-02-15	35.7	36.0	35.7	35.87	0.11	0.31	334912.0	12001505.7	395
2017-02-14	36.4	36.5	35.7	35.76	-0.55	-1.51	609182.0	21907394.1	642
2017-02-13	36.3	37.0	36.2	36.31	0.12	0.33	952979.0	34834463.2	799
2017-02-12	36.3	36.7	36.0	36.19	0.08	0.22	415056.0	15054128.5	467
2017-02-09	36.2	36.5	35.9	36.11	0.06	0.17	245893.0	8904230.0	354
2017-02-08	36.3	36.3	35.8	36.05	-0.34	-0.93	237629.0	8556808.3	294
2017-02-07	36.8	36.9	36.2	36.39	-0.19	-0.52	154481.0	5626769.2	244
2017-02-06	36.8	36.8	36.0	36.58	0.1	0.27	379512.0	13840124.9	376
2017-02-05	37.4	37.7	36.4	36.48	-0.81	-2.17	252238.0	9340844.7	398
2017-02-02	37.4	38.0	37.2	37.29	-0.41	-1.09	276843.0	10407191.1	380
2017-02-01	38.5	38.6	37.5	37.7	-0.93	-2.41	579883.0	22083175.8	868
2017-01-31	37.5	39.6	37.4	38.63	1.3	3.48	1649597.0	63545100.6	1676
2017-01-30	37.5	38.5	37.1	37.33	0.07	0.19	1170138.0	44202495.0	985
2017-01-29	36.6	37.5	36.5	37.26	0.65	1.78	505022.0	18716405.1	538
2017-01-26	36.8	37.3	36.6	36.61	-0.08	-0.22	411597.0	15180821.4	519
2017-01-25	36.9	37.2	36.4	36.69	-0.01	-0.03	387487.0	14251119.3	439
2017-01-24	36.9	37.1	36.6	36.7	-0.02	-0.05	467287.0	17267432.1	524
2017-01-23	36.4	36.9	36.1	36.72	0.47	1.3	516449.0	18928690.1	661
2017-01-22	35.3	36.5	35.0	36.25	1.22	3.48	453974.0	16242532.7	665
2017-01-19	34.8	35.4	34.8	35.03	0.44	1.27	340265.0	11948691.3	485
2017-01-18	34.8	35.1	34.5	34.59	0.03	0.09	213866.0	7453016.5	338
2017-01-17	33.6	34.7	33.3	34.56	0.52	1.53	277052.0	9443210.8	438
2017-01-16	35.0	35.0	33.9	34.04	-0.76	-2.18	208891.0	7169404.7	310
2017-01-15	34.6	35.1	34.5	34.8	0.23	0.67	139510.0	4860575.0	203
2017-01-12	34.9	35.2	34.1	34.57	-0.19	-0.55	200370.0	6956384.5	342
2017-01-11	35.8	36.3	34.5	34.76	-1.15	-3.2	386688.0	13782918.9	511
2017-01-10	36.8	36.9	35.8	35.91	-0.84	-2.29	577013.0	20900942.9	699
2017-01-09	37.7	38.0	35.7	36.75	-1.21	-3.19	1179373.0	43198915.9	1441
2017-01-08	37.5	38.6	37.4	37.96	0.73	1.96	1700890.0	64651194.8	1631
2017-01-05	37.2	37.5	36.7	37.23	0.09	0.24	767221.0	28498261.8	772
2017-01-04	36.8	37.6	36.7	37.14	0.55	1.5	1736244.0	64492498.4	1671
2017-01-03	36.1	36.8	35.9	36.59	0.48	1.33	1217762.0	44430796.6	1095
2017-01-02	36.3	36.7	35.9	36.11	0.03	0.08	1211062.0	44075453.2	1216
2017-01-01	35.7	36.4	35.7	36.08	0.45	1.26	598049.0	21548696.0	662
2016-12-29	35.7	36.0	35.4	35.63	-0.2	-0.56	456869.0	16308830.0	597
2016-12-28	35.7	36.5	35.7	35.83	0.31	0.87	1470060.0	53021201.3	1376
2016-12-27	35.5	35.6	35.0	35.52	0.38	1.08	416209.0	14734215.0	528
2016-12-26	34.9	36.1	34.8	35.14	0.44	1.27	918581.0	32578584.9	1137
2016-12-25	34.5	34.8	34.5	34.7	0.64	1.88	303162.0	10499127.3	439
2016-12-22	34.2	34.4	33.8	34.06	-0.02	-0.06	358870.0	12220838.3	759
2016-12-21	34.0	34.4	33.5	34.08	0.19	0.56	416099.0	14113070.3	547
2016-12-20	34.2	34.5	33.2	33.89	-0.52	-1.51	233125.0	7857626.2	424
2016-12-19	35.1	35.7	34.3	34.41	-0.55	-1.57	602813.0	21273727.4	747
2016-12-18	34.4	35.5	34.4	34.96	0.67	1.95	341463.0	11965341.4	479
2016-12-15	33.5	34.6	33.5	34.29	0.46	1.36	456363.0	15606546.5	524
2016-12-14	34.8	35.3	33.5	33.83	-1.01	-2.9	292305.0	10035503.7	392
2016-12-13	35.4	35.7	34.6	34.84	-0.76	-2.13	363188.0	12692667.9	441
2016-12-12	36.8	36.8	35.5	35.6	-0.99	-2.71	640911.0	23137682.5	759
2016-12-11	36.5	36.8	36.3	36.59	0.61	1.7	528674.0	19348214.6	548
2016-12-08	36.2	36.7	35.8	35.98	-0.49	-1.34	516462.0	18706008.8	707
2016-12-07	36.7	37.5	36.4	36.47	0.04	0.11	1667333.0	61616231.5	1793
2016-12-06	35.9	36.6	35.8	36.43	0.69	1.93	1131951.0	40955070.5	1024
2016-12-05	36.2	36.5	35.3	35.74	-0.41	-1.13	876497.0	31419588.6	991
2016-12-04	35.8	36.9	35.4	36.15	0.67	1.89	1249696.0	45149643.2	1262
2016-12-01	35.7	35.9	35.3	35.48	0.46	1.31	495856.0	17642912.1	644
2016-11-30	34.7	35.6	34.7	35.02	0.29	0.84	504451.0	17743511.0	615
2016-11-29	35.7	36.2	34.5	34.73	-1.08	-3.02	862741.0	30396829.1	1110
2016-11-28	35.2	36.2	34.8	35.81	0.58	1.65	1257600.0	44682113.1	1267
2016-11-27	33.0	35.7	33.0	35.23	1.92	5.76	1420412.0	48953534.4	1481
2016-11-24	33.8	34.6	33.0	33.31	-0.19	-0.57	1102471.0	37314186.6	1266
2016-11-23	33.4	34.2	33.4	33.5	0.3	0.9	733354.0	24723449.0	766
2016-11-22	33.0	33.7	32.8	33.2	0.28	0.85	212401.0	7087054.2	308
2016-11-21	33.2	33.7	32.6	32.92	-0.38	-1.14	217948.0	7238573.3	277
2016-11-20	34.0	34.0	33.2	33.3	0.2	0.6	231132.0	7735257.9	343
2016-11-17	33.8	34.1	33.0	33.1	-0.7	-2.07	405254.0	13591300.6	562
2016-11-16	32.8	34.7	32.3	33.8	1.94	6.09	592323.0	20132940.5	838
2016-11-15	32.8	33.0	31.3	31.86	-1.0	-3.04	140042.0	4506668.4	242
2016-11-14	33.2	33.5	32.3	32.86	-0.39	-1.17	385536.0	12695091.5	378
2016-11-13	30.8	33.5	30.8	33.25	2.45	7.95	457864.0	14833705.1	524
2016-11-10	30.3	31.2	30.3	30.8	0.74	2.46	297006.0	9107677.3	380
2016-11-09	28.9	30.2	28.6	30.06	0.42	1.42	287515.0	8517076.0	316
2016-11-08	29.0	29.8	29.0	29.64	0.75	2.6	321453.0	9485903.0	325
2016-11-07	28.4	29.0	28.3	28.89	0.88	3.14	317237.0	9067352.3	348
2016-11-06	27.5	28.3	27.4	28.01	0.41	1.49	226773.0	6348894.5	239
2016-11-03	27.5	27.8	27.3	27.6	0.11	0.4	161290.0	4455028.0	237
2016-11-02	28.0	28.6	27.4	27.49	-0.85	-3.0	240173.0	6690755.5	362
2016-11-01	27.9	29.1	27.8	28.34	0.54	1.94	502700.0	14375812.4	523
2016-10-31	27.8	28.1	27.7	27.8	-0.09	-0.32	230209.0	6427140.0	222
2016-10-30	27.8	28.3	27.7	27.89	0.06	0.22	230612.0	6445764.3	252
2016-10-27	28.0	28.8	27.7	27.83	-0.16	-0.57	310886.0	8800904.0	412
2016-10-26	28.0	28.3	27.0	27.99	-0.01	-0.04	284685.0	7961841.3	369
2016-10-25	27.8	28.2	27.7	28.0	0.2	0.72	191833.0	5368576.1	243
2016-10-24	27.6	28.2	27.6	27.8	0.06	0.22	180815.0	5041706.3	230
2016-10-23	27.3	28.3	27.3	27.74	0.76	2.82	180044.0	5015090.0	286
2016-10-20	25.9	27.2	25.8	26.98	1.0	3.85	269403.0	7190013.7	306
2016-10-19	24.1	26.4	24.1	25.98	0.07	0.27	176866.0	4565607.8	232
2016-10-18	26.0	26.8	25.6	25.91	-0.45	-1.71	201695.0	5254738.8	271
2016-10-17	27.1	27.2	26.2	26.36	-0.78	-2.87	195302.0	5214116.5	202
2016-10-16	28.0	28.0	27.1	27.14	-0.72	-2.58	136942.0	3771455.6	220
2016-10-13	28.3	28.6	27.6	27.86	-0.58	-2.04	210144.0	5917973.5	272
2016-10-12	28.1	28.9	28.0	28.44	0.46	1.64	245227.0	6965254.1	321
2016-10-11	27.4	28.2	27.2	27.98	0.86	3.17	262066.0	7275861.6	349
2016-10-10	26.8	27.3	26.1	27.12	0.15	0.56	129284.0	3483689.8	214
2016-10-09	27.5	27.8	26.9	26.97	-0.41	-1.5	207510.0	5665335.1	311
2016-10-06	27.4	27.8	27.2	27.38	0.11	0.4	343082.0	9454760.8	493
2016-10-05	26.6	27.4	26.6	27.27	0.35	1.3	385249.0	10423598.6	437
2016-10-04	26.8	27.0	25.8	26.92	0.25	0.94	482342.0	12804014.9	574
2016-10-03	26.5	27.4	24.35	26.67	-0.18	-0.67	894902.0	23004011.4	1003
2016-10-02	29.5	30.0	26.7	26.85	-2.74	-9.26	276307.0	7900718.9	461
2016-09-29	29.5	30.3	28.7	29.59	0.46	1.58	368911.0	10950111.4	546
2016-09-28	30.5	31.8	28.2	29.13	-1.45	-4.74	403321.0	12120695.3	531
2016-09-27	32.1	32.1	30.4	30.58	-2.61	-7.86	313110.0	9844920.5	398
2016-09-26	32.5	34.2	32.5	33.19	1.11	3.46	374277.0	12471356.6	449
2016-09-25	32.5	32.5	31.5	32.08	-0.46	-1.41	130285.0	4176326.6	188
2016-09-21	32.7	33.1	32.2	32.54	0.13	0.4	170656.0	5561090.8	293
2016-09-20	31.3	33.0	30.4	32.41	1.35	4.35	608733.0	19379782.1	805
2016-09-19	33.9	34.0	30.6	31.06	-2.83	-8.35	604185.0	18964169.2	856
2016-09-18	34.7	34.8	33.8	33.89	-1.12	-3.2	221257.0	7603255.5	304
2016-09-08	34.6	35.1	34.4	35.01	0.29	0.84	308118.0	10754919.9	441
2016-09-07	35.2	35.3	34.5	34.72	-0.52	-1.48	230005.0	8002289.6	416
2016-09-06	36.1	36.2	34.9	35.24	-0.68	-1.89	329294.0	11676249.4	540
2016-09-05	35.4	36.4	35.1	35.92	0.72	2.05	573148.0	20516541.1	771
2016-09-04	34.9	35.5	34.8	35.2	0.51	1.47	331982.0	11665526.8	562
2016-09-01	36.5	36.5	34.3	34.69	-2.35	-6.34	791475.0	27688753.5	1347
2016-08-31	38.1	38.1	37.0	37.04	-1.14	-2.99	217981.0	8188482.6	345
2016-08-30	38.0	38.3	37.8	38.18	0.16	0.42	186071.0	7080872.7	306
2016-08-29	37.9	38.6	37.9	38.02	0.48	1.28	309418.0	11848424.3	541
2016-08-28	36.4	37.9	36.0	37.54	1.13	3.1	518831.0	19209350.6	832
2016-08-25	38.8	38.8	35.5	36.41	-2.39	-6.16	815904.0	29916665.5	1553
2016-08-24	42.0	42.0	38.4	38.8	-2.71	-6.53	309550.0	12492273.7	661
2016-08-23	43.6	43.6	40.9	41.51	-2.08	-4.77	519952.0	21726086.2	977
2016-08-22	45.1	45.1	43.5	43.59	-1.53	-3.39	138079.0	6109544.1	246
2016-08-21	45.5	46.6	45.0	45.12	-0.87	-1.89	121177.0	5561761.7	190
2016-08-18	46.5	46.6	44.4	45.99	-0.22	-0.48	114693.0	5223237.4	234
2016-08-17	47.5	47.5	46.0	46.21	-1.42	-2.98	189696.0	8817087.0	253
2016-08-16	48.0	48.0	47.5	47.63	-0.28	-0.58	93310.0	4452535.6	162
2016-08-15	48.3	48.3	47.8	47.91	-0.14	-0.29	114382.0	5486216.8	162
2016-08-14	47.8	48.2	47.7	48.05	0.43	0.9	193748.0	9307791.4	281
2016-08-11	48.0	48.2	47.0	47.62	-0.32	-0.67	281280.0	13381629.7	562
2016-08-10	47.3	48.0	47.3	47.94	0.09	0.19	110233.0	5253137.3	249
2016-08-09	47.5	47.9	47.2	47.85	0.38	0.8	154631.0	7361919.1	207
2016-08-08	47.5	47.8	47.1	47.47	0.16	0.34	145414.0	6899895.8	231
2016-08-07	46.6	47.5	46.5	47.31	1.15	2.49	387455.0	18251381.6	408
2016-08-04	46.8	46.8	45.9	46.16	-0.16	-0.35	148032.0	6833820.8	239
2016-08-03	46.8	47.2	46.1	46.32	-0.31	-0.66	227798.0	10638846.3	305
2016-08-02	47.4	47.6	46.1	46.63	0.33	0.71	271511.0	12715691.3	414
2016-08-01	46.0	46.7	45.9	46.3	0.53	1.16	126042.0	5831518.7	198
2016-07-31	46.0	46.7	45.4	45.77	-0.51	-1.1	167714.0	7667777.3	261
2016-07-28	46.8	47.0	45.2	46.28	-0.82	-1.74	248403.0	11481754.9	401
2016-07-27	48.0	48.3	47.0	47.1	-0.73	-1.53	250796.0	11937803.6	383
2016-07-26	47.0	47.9	47.0	47.83	0.87	1.85	642324.0	30515515.4	814
2016-07-25	46.8	47.2	46.2	46.96	0.95	2.06	387667.0	18116011.0	534
2016-07-24	45.0	47.0	45.0	46.01	0.16	0.35	386292.0	17897818.3	634
2016-07-21	47.0	47.5	45.7	45.85	-0.73	-1.57	267182.0	12451274.5	453
2016-07-20	45.3	47.5	45.1	46.58	1.35	2.98	1019992.0	47502559.1	1308
2016-07-19	45.8	45.8	45.0	45.23	-0.44	-0.96	179665.0	8127878.0	321
2016-07-18	46.2	46.2	45.1	45.67	-0.59	-1.28	377343.0	17184603.2	502
2016-07-17	46.7	46.8	46.1	46.26	-0.14	-0.3	281076.0	13032056.6	409
2016-07-14	45.6	46.5	45.3	46.4	0.86	1.89	520707.0	23971606.4	723
2016-07-13	45.5	45.9	45.1	45.54	0.22	0.49	308703.0	14023056.9	527
2016-07-12	45.8	46.5	45.2	45.32	-0.4	-0.87	481990.0	22090136.3	646
2016-07-11	47.0	47.1	45.5	45.72	-0.94	-2.01	494658.0	22756107.8	755
2016-07-10	45.5	47.3	45.5	46.66	1.75	3.9	654062.0	30437042.1	951
2016-06-30	44.0	47.0	43.9	44.91	1.69	3.91	1565178.0	70439709.2	2109
2016-06-29	43.4	44.4	43.0	43.22	0.19	0.44	337965.0	14746139.2	513
2016-06-28	42.9	43.4	42.9	43.03	0.01	0.02	174120.0	7497668.0	243
2016-06-27	43.1	43.4	42.9	43.02	0.24	0.56	276485.0	11937991.8	418
2016-06-26	40.8	42.9	40.5	42.78	-0.83	-1.9	331720.0	13967052.2	572
2016-06-23	43.4	43.8	42.3	43.61	0.49	1.14	545515.0	23576756.7	821
2016-06-22	42.0	44.0	42.0	43.12	1.16	2.76	1366987.0	59232906.6	1962
2016-06-21	42.6	42.6	41.6	41.96	-0.58	-1.36	445234.0	18690903.8	695
2016-06-20	44.1	44.7	42.3	42.54	-0.96	-2.21	1815755.0	78563656.9	2430
2016-06-19	40.0	43.5	40.0	43.5	3.92	9.9	1466146.0	63340404.0	969
2016-06-16	40.0	40.0	39.3	39.58	-0.35	-0.88	158345.0	6261185.2	283
2016-06-15	41.4	41.5	39.6	39.93	-1.66	-3.99	629819.0	25498693.1	830
2016-06-14	41.6	42.0	41.5	41.59	-0.22	-0.53	204130.0	8510772.5	296
2016-06-13	42.6	42.6	41.7	41.81	-0.51	-1.21	286274.0	12047539.2	401
2016-06-12	42.2	42.9	41.6	42.32	0.35	0.83	571776.0	24168306.1	842
2016-06-09	40.8	43.2	40.5	41.97	1.6	3.96	1838978.0	77399929.3	2152
2016-06-08	40.4	40.8	40.0	40.37	0.12	0.3	343663.0	13867561.0	479
2016-06-07	39.3	40.8	39.3	40.25	1.07	2.73	535599.0	21501061.8	721
2016-06-06	39.4	39.5	38.3	39.18	-0.28	-0.71	248668.0	9672801.7	423
2016-06-05	39.9	40.4	39.1	39.46	-0.34	-0.85	379612.0	15150315.9	531
2016-06-02	40.8	41.4	39.6	39.8	-0.91	-2.24	530746.0	21462734.4	884
2016-06-01	40.0	41.2	39.8	40.71	0.5	1.24	592888.0	24004890.3	918
2016-05-31	39.3	40.9	37.8	40.21	1.04	2.66	1349020.0	53148494.3	1769
2016-05-30	41.0	41.4	38.1	39.17	-1.8	-4.39	1056483.0	41812021.1	1426
2016-05-29	39.7	42.0	39.7	40.97	1.38	3.49	1437245.0	59244859.8	1913
2016-05-26	38.4	41.4	38.3	39.59	1.22	3.18	3065548.0	122662714.3	3615
2016-05-25	35.5	38.4	35.5	38.37	3.39	9.69	2387243.0	88777597.4	2072
2016-05-24	33.5	35.2	33.4	34.98	1.4	4.17	478036.0	16333550.2	592
2016-05-23	34.8	35.8	33.0	33.58	-1.01	-2.92	962917.0	33681003.3	1145
2016-05-22	34.1	35.0	34.1	34.59	0.14	0.41	202651.0	7006762.1	277
2016-05-19	34.6	34.7	34.4	34.45	-0.25	-0.72	97814.0	3375178.8	165
2016-05-18	34.9	34.9	34.6	34.7	-0.1	-0.29	126847.0	4404680.4	160
2016-05-17	34.8	35.0	34.7	34.8	0.17	0.49	152420.0	5315268.4	214
2016-05-16	34.9	35.0	34.5	34.63	-0.25	-0.72	252991.0	8760672.1	304
2016-05-15	34.9	35.6	34.8	34.88	0.12	0.35	434800.0	15284239.8	538
2016-05-12	34.5	35.3	34.5	34.76	0.36	1.05	717906.0	25044046.6	712
2016-05-11	34.6	34.6	34.2	34.4	0.05	0.15	243324.0	8369437.9	228
2016-05-10	34.8	34.8	34.2	34.35	-0.4	-1.15	365932.0	12631411.5	380
2016-05-09	35.0	35.1	34.7	34.75	0.02	0.06	238900.0	8338640.1	216
2016-05-08	34.6	35.1	34.5	34.73	0.4	1.17	280453.0	9780508.2	303
2016-05-05	34.2	34.5	34.1	34.33	0.24	0.7	220226.0	7562665.9	260
2016-05-04	34.2	34.5	33.6	34.09	-0.65	-1.87	291110.0	9921842.9	392
2016-05-03	35.8	35.8	34.6	34.74	-0.92	-2.58	360889.0	12707852.2	358
2016-05-02	36.0	36.1	35.4	35.66	-0.4	-1.11	287481.0	10250580.2	340
2016-05-01	35.9	36.7	35.8	36.06	0.41	1.15	747723.0	27072772.6	664
2016-04-28	36.0	36.3	35.5	35.65	-0.09	-0.25	504795.0	18153026.9	479
2016-04-27	35.6	35.9	35.5	35.74	0.18	0.51	376274.0	13424624.8	398
2016-04-26	35.6	35.9	35.1	35.56	0.09	0.25	292582.0	10422470.9	364
2016-04-25	35.7	35.8	35.1	35.47	-0.83	-2.29	851600.0	30168348.2	873
2016-04-24	36.0	36.5	36.0	36.3	0.49	1.37	624912.0	22702608.9	600
2016-04-21	35.0	36.5	34.9	35.81	0.96	2.75	931421.0	33348845.7	984
2016-04-20	34.9	35.4	34.6	34.85	-0.06	-0.17	236722.0	8288822.1	297
2016-04-19	34.6	35.1	34.6	34.91	0.57	1.66	436819.0	15227166.5	486
2016-04-18	34.2	34.9	34.0	34.34	0.65	1.93	695581.0	23942808.6	650
2016-04-17	35.0	35.0	33.6	33.69	-1.22	-3.49	402531.0	13773663.7	402
2016-04-14	34.9	35.2	34.8	34.91	-0.05	-0.14	398174.0	13933912.0	372
2016-04-13	34.5	35.5	34.3	34.96	0.59	1.72	674638.0	23580694.0	669
2016-04-12	33.8	34.5	33.8	34.37	0.92	2.75	205387.0	7005226.0	247
2016-04-11	33.8	34.0	33.4	33.45	-0.29	-0.86	135503.0	4582894.4	160
2016-04-10	33.8	34.2	33.6	33.74	0.24	0.72	151673.0	5146480.2	223
2016-04-07	33.5	33.7	33.3	33.5	0.28	0.84	139804.0	4686243.0	186
2016-04-06	33.0	33.8	33.0	33.22	0.29	0.88	192935.0	6465284.8	265
2016-04-05	32.3	33.2	32.2	32.93	0.49	1.51	213703.0	7013386.4	302
2016-04-04	32.3	32.7	32.0	32.44	0.49	1.53	115531.0	3739500.1	172
2016-04-03	32.1	33.0	31.7	31.95	-1.24	-3.74	128258.0	4128340.0	199
2016-03-31	33.5	33.5	32.8	33.19	-0.31	-0.93	187217.0	6197992.0	277
2016-03-30	33.0	33.8	32.7	33.5	0.7	2.13	249873.0	8337667.6	310
2016-03-29	33.1	33.4	32.4	32.8	-0.32	-0.97	176477.0	5799153.4	264
2016-03-28	33.2	33.6	33.0	33.12	-0.08	-0.24	161844.0	5385188.4	212
2016-03-27	33.8	34.0	33.2	33.2	-0.53	-1.57	171197.0	5765628.0	242
2016-03-24	34.1	34.3	33.6	33.73	-0.73	-2.12	151711.0	5156594.2	229
2016-03-23	34.7	34.7	34.3	34.46	-0.02	-0.06	165443.0	5704848.7	190
2016-03-22	34.9	35.1	34.2	34.48	-0.37	-1.06	311222.0	10776461.7	360
2016-03-21	35.0	35.3	34.7	34.85	-0.08	-0.23	347475.0	12163220.1	371
2016-03-20	34.6	35.5	34.6	34.93	0.45	1.31	708899.0	24853106.5	703
2016-03-17	34.6	34.8	34.3	34.48	0.27	0.79	364566.0	12595755.7	411
2016-03-16	33.7	34.3	33.4	34.21	0.63	1.88	358520.0	12155466.0	416
2016-03-15	33.2	33.9	33.1	33.58	0.37	1.11	254938.0	8532747.6	313
2016-03-14	34.4	34.5	33.0	33.21	-1.11	-3.23	381255.0	12952265.2	449
2016-03-13	34.3	34.8	34.2	34.32	0.34	1.0	554632.0	19159142.3	525
2016-03-10	34.4	34.5	33.8	33.98	-0.35	-1.02	340934.0	11631669.4	424
2016-03-09	34.8	34.8	34.3	34.33	-0.44	-1.27	626662.0	21670874.4	716
2016-03-08	34.7	35.1	34.6	34.77	0.29	0.84	595299.0	20726940.0	569
2016-03-07	34.7	34.8	34.4	34.48	-0.22	-0.63	357370.0	12356769.5	369
2016-03-06	35.0	35.1	34.6	34.7	0.36	1.05	578230.0	20147436.6	633
2016-03-03	34.7	34.7	34.2	34.34	-0.19	-0.55	493787.0	17007207.5	613
2016-03-02	35.2	35.6	34.3	34.53	-0.33	-0.95	652227.0	22840642.2	840
2016-03-01	34.1	35.7	34.0	34.86	1.13	3.35	1349735.0	47071197.1	1281
2016-02-29	34.5	34.5	33.7	33.73	-0.57	-1.66	358430.0	12239169.1	444
2016-02-28	34.1	34.4	34.0	34.3	0.79	2.36	387920.0	13234274.7	472
2016-02-25	33.5	33.8	32.9	33.51	0.16	0.48	375189.0	12564798.8	477
2016-02-24	34.4	34.4	33.2	33.35	-1.07	-3.11	469388.0	15858304.3	586
2016-02-23	34.0	34.9	33.8	34.42	0.53	1.56	669523.0	23059232.4	803
2016-02-22	33.6	34.2	33.1	33.89	0.56	1.68	939437.0	31620744.7	886
2016-02-21	33.1	33.7	32.7	33.33	0.52	1.58	536623.0	17825792.6	622
2016-02-18	32.4	33.5	32.1	32.81	1.04	3.27	817704.0	26822753.4	781
2016-02-17	30.1	32.4	30.1	31.77	1.35	4.44	850080.0	26948913.8	898
2016-02-16	30.9	31.3	30.0	30.42	0.36	1.2	470013.0	14376831.6	492
2016-02-15	28.2	30.4	28.0	30.06	1.64	5.77	481296.0	14187858.8	488
2016-02-14	31.0	31.5	28.1	28.42	-1.61	-5.36	613462.0	18469063.0	716
2016-02-11	32.9	33.4	29.8	30.03	-2.73	-8.33	575903.0	18501078.0	705
2016-02-10	32.5	33.4	32.1	32.76	-0.05	-0.15	971910.0	31934076.2	989
2016-02-09	32.2	33.9	32.2	32.81	-0.06	-0.18	1303721.0	43339006.0	1246
2016-02-08	32.0	33.8	31.4	32.87	1.12	3.53	879479.0	28789630.9	1033
2016-02-07	33.0	33.0	31.6	31.75	-1.47	-4.43	295099.0	9511280.6	432
2016-02-04	33.2	33.9	33.2	33.22	-0.7	-2.06	639712.0	21402037.2	947
2016-02-03	33.5	34.2	33.4	33.92	0.45	1.34	377514.0	12762776.4	484
2016-02-02	33.3	34.5	33.1	33.47	-0.06	-0.18	617370.0	20924781.1	824
2016-02-01	32.5	34.1	32.2	33.53	0.92	2.82	685261.0	22815209.3	844
2016-01-31	32.3	32.8	31.9	32.61	1.19	3.79	712970.0	23069701.4	798
2016-01-28	31.3	32.0	31.0	31.42	-0.18	-0.57	987407.0	31200253.1	1194
2016-01-27	32.0	32.4	31.4	31.6	-0.09	-0.28	313438.0	10012371.8	499
2016-01-26	30.0	32.2	29.1	31.69	1.5	4.97	697076.0	21829301.3	831
2016-01-25	29.1	30.4	28.5	30.19	1.12	3.85	344223.0	10282857.6	511
2016-01-24	29.4	29.9	28.5	29.07	1.3	4.68	397995.0	11619150.0	484
2016-01-21	27.7	28.2	27.3	27.77	-0.11	-0.39	194561.0	5418960.1	320
2016-01-20	30.0	30.0	27.6	27.88	-2.59	-8.5	245062.0	6970465.8	400
2016-01-19	28.5	30.6	28.5	30.47	2.2	7.78	387432.0	11463985.6	437
2016-01-18	27.6	28.4	26.0	28.27	0.87	3.18	413673.0	11392571.6	503
2016-01-17	28.0	28.5	27.4	27.4	-3.03	-9.96	305083.0	8383145.9	400
2016-01-14	33.1	33.1	30.0	30.43	-2.84	-8.54	336340.0	10241279.3	515
2016-01-13	34.0	34.1	33.1	33.27	-0.38	-1.13	97510.0	3284359.9	187
2016-01-12	33.9	34.6	33.2	33.65	-0.79	-2.29	149709.0	5074006.1	235
2016-01-11	33.5	34.6	33.0	34.44	0.58	1.71	211059.0	7155140.4	345
2016-01-10	35.3	36.0	33.5	33.86	-1.46	-4.13	130247.0	4507641.0	271
2016-01-07	35.5	36.5	35.0	35.32	-1.87	-5.03	184940.0	6636757.6	290
2016-01-06	37.7	37.8	36.6	37.19	-0.64	-1.69	170509.0	6404676.6	282
2016-01-05	37.6	38.4	37.5	37.83	-0.03	-0.08	120173.0	4541340.4	211
2016-01-04	39.1	39.1	37.6	37.86	-1.11	-2.85	297464.0	11448074.6	440
2016-01-03	38.4	39.4	38.4	38.97	1.14	3.01	471852.0	18395271.2	660
2015-12-31	38.1	38.2	37.7	37.83	-0.27	-0.71	180846.0	6852981.1	274
2015-12-30	38.5	38.9	38.0	38.1	-0.33	-0.86	281778.0	10826341.8	435
2015-12-29	38.0	38.5	36.3	38.43	0.19	0.5	422704.0	15970850.1	548
2015-12-28	38.6	39.3	37.9	38.24	-0.22	-0.57	529446.0	20297732.1	786
2015-12-27	38.2	40.1	38.1	38.46	1.45	3.92	1290800.0	50257938.3	1855
2015-12-24	37.3	38.1	36.8	37.01	0.02	0.05	459771.0	17226491.1	665
2015-12-23	37.4	38.1	36.7	36.99	-0.26	-0.7	508738.0	19084473.4	656
2015-12-22	36.9	37.4	36.9	37.25	0.39	1.06	276326.0	10268300.2	366
2015-12-21	36.8	37.5	36.6	36.86	0.17	0.46	415910.0	15414939.2	647
2015-12-20	35.0	37.1	34.5	36.69	1.46	4.14	986250.0	35668768.8	1100
2015-12-17	35.1	35.7	35.0	35.23	0.44	1.26	241745.0	8530487.8	273
2015-12-16	35.0	35.1	34.5	34.79	-0.18	-0.51	129315.0	4515429.0	181
2015-12-15	34.0	35.3	34.0	34.97	1.06	3.13	149244.0	5210143.7	228
2015-12-14	35.0	35.5	33.8	33.91	-0.92	-2.64	163515.0	5708215.1	263
2015-12-13	35.9	35.9	34.3	34.83	-1.42	-3.92	225905.0	7870895.6	376
2015-12-10	36.5	37.0	36.1	36.25	-0.38	-1.04	235666.0	8607747.8	315
2015-12-09	37.0	37.4	36.6	36.63	-0.5	-1.35	187385.0	6895822.5	290
2015-12-08	38.1	38.1	37.0	37.13	-1.34	-3.48	185410.0	6923054.9	271
2015-12-07	39.2	39.3	38.4	38.47	-0.79	-2.01	166447.0	6461191.0	299
2015-12-06	39.3	39.6	39.2	39.26	-0.19	-0.48	116168.0	4570577.2	208
2015-12-03	40.0	40.2	39.4	39.45	-0.74	-1.84	308526.0	12230393.9	434
2015-12-02	39.8	40.5	39.8	40.19	0.37	0.93	444869.0	17856311.3	557
2015-12-01	40.2	40.6	39.7	39.82	-0.22	-0.55	263624.0	10549395.0	396
2015-11-30	39.5	40.3	39.5	40.04	0.45	1.14	429565.0	17139858.9	572
2015-11-29	39.6	39.8	39.3	39.59	0.03	0.08	277273.0	10967939.0	365
2015-11-26	39.9	40.0	39.5	39.56	-0.14	-0.35	161309.0	6410104.9	240
2015-11-25	39.6	39.9	39.4	39.7	0.29	0.74	287167.0	11379760.0	312
2015-11-24	39.5	39.9	39.4	39.41	-0.07	-0.18	183373.0	7259773.2	272
2015-11-23	39.8	40.1	39.3	39.48	-0.67	-1.67	462103.0	18326850.5	602
2015-11-22	41.7	41.7	40.1	40.15	1.01	2.58	1071029.0	43629416.6	1408
2015-11-19	39.4	40.4	39.0	39.14	0.59	1.53	1366990.0	54345971.0	1473
2015-11-18	38.1	39.0	37.8	38.55	0.44	1.15	564904.0	21630491.1	468
2015-11-17	38.5	38.6	37.9	38.11	-0.19	-0.5	137875.0	5278127.8	198
2015-11-16	38.5	38.5	37.8	38.3	0.27	0.71	124716.0	4767648.8	200
2015-11-15	38.6	38.6	37.6	38.03	-1.43	-3.62	220180.0	8402205.3	297
2015-11-12	40.4	40.4	39.4	39.46	-0.94	-2.33	410855.0	16332744.4	527
2015-11-11	40.9	40.9	40.3	40.4	-0.73	-1.77	303857.0	12332128.3	481
2015-11-10	40.8	41.8	40.3	41.13	0.33	0.81	611329.0	24952748.9	615
2015-11-09	39.9	41.6	39.0	40.8	1.63	4.16	652455.0	26441558.9	789
2015-11-08	37.9	39.4	37.1	39.17	1.27	3.35	434691.0	16710152.6	456
2015-11-05	37.5	38.3	37.3	37.9	0.16	0.42	421747.0	15984820.8	566
2015-11-04	36.5	38.2	36.1	37.74	1.77	4.92	925936.0	34598225.8	867
2015-11-03	37.1	37.3	35.9	35.97	-0.94	-2.55	552084.0	20185543.0	490
2015-11-02	36.2	37.7	36.0	36.91	0.92	2.56	717207.0	26576152.7	746
2015-11-01	36.0	36.1	35.3	35.99	-0.2	-0.55	265142.0	9473825.1	321
2015-10-29	36.7	37.0	35.7	36.19	0.38	1.06	453111.0	16406032.4	575
2015-10-28	34.8	36.5	34.7	35.81	0.68	1.94	400477.0	14247660.7	448
2015-10-27	37.1	37.3	34.9	35.13	-1.98	-5.34	234958.0	8570021.6	273
2015-10-26	36.6	37.2	36.3	37.11	0.47	1.28	250127.0	9234364.0	258
2015-10-25	37.1	37.3	36.6	36.64	-0.09	-0.25	195274.0	7199813.2	228
2015-10-22	36.3	36.9	36.0	36.73	0.18	0.49	219649.0	7987590.8	311
2015-10-21	37.6	37.9	36.3	36.55	-1.35	-3.56	277058.0	10298979.4	346
2015-10-20	38.1	38.8	37.8	37.9	-0.68	-1.76	396612.0	15206803.3	425
2015-10-19	38.8	39.0	38.5	38.58	-0.22	-0.57	218019.0	8441207.1	240
2015-10-18	38.9	39.0	38.5	38.8	0.38	0.99	208687.0	8109285.7	225
2015-10-15	39.4	39.6	38.2	38.42	-0.9	-2.29	427790.0	16766830.0	454
2015-10-14	38.9	39.7	38.6	39.32	0.63	1.63	560061.0	21876097.1	595
2015-10-13	38.6	39.1	38.4	38.69	-0.05	-0.13	287516.0	11153000.9	328
2015-10-12	39.2	39.5	38.7	38.74	-0.3	-0.77	435923.0	17049974.7	510
2015-10-11	38.9	39.3	38.7	39.04	0.56	1.46	690838.0	26937883.0	605
2015-10-08	38.4	39.0	38.4	38.48	0.23	0.6	471601.0	18276144.7	492
2015-10-07	37.5	38.3	37.5	38.25	1.1	2.96	354478.0	13422133.5	399
2015-10-06	37.5	37.6	37.0	37.15	0.1	0.27	194939.0	7274616.3	260
2015-10-05	36.8	37.3	36.8	37.05	0.4	1.09	159792.0	5924430.6	237
2015-10-04	36.7	37.0	36.4	36.65	0.21	0.58	94198.0	3449375.2	152
2015-10-01	36.7	37.9	36.4	36.44	-0.21	-0.57	360101.0	13377657.5	418
2015-09-30	36.3	36.7	36.2	36.65	0.71	1.98	183760.0	6712971.7	243
2015-09-29	35.7	36.0	35.3	35.94	-0.23	-0.64	101306.0	3629549.8	131
2015-09-21	35.9	36.5	35.9	36.17	0.2	0.56	89100.0	3228634.6	153
2015-09-20	36.3	36.4	35.7	35.97	-0.57	-1.56	156535.0	5640999.4	224
2015-09-17	36.8	36.8	36.4	36.54	0.1	0.27	212497.0	7766289.9	256
2015-09-16	37.0	37.3	36.4	36.44	-0.21	-0.57	246159.0	9083272.0	307
2015-09-15	36.5	37.2	36.1	36.65	-0.07	-0.19	330997.0	12130337.3	478
2015-09-14	38.3	38.5	36.5	36.72	-1.52	-3.97	471703.0	17647691.9	598
2015-09-13	38.3	39.3	38.0	38.24	-0.17	-0.44	362078.0	14080891.7	458
2015-09-10	37.6	39.2	37.3	38.41	0.45	1.19	815988.0	31187789.2	839
2015-09-09	37.5	38.2	37.3	37.96	1.07	2.9	526220.0	19902259.0	557
2015-09-08	36.1	36.9	35.9	36.89	0.66	1.82	272224.0	9956832.9	319
2015-09-07	36.9	37.0	36.0	36.23	0.11	0.3	270537.0	9915794.8	350
2015-09-06	36.0	36.4	35.7	36.12	0.18	0.5	174333.0	6300242.5	266
2015-09-03	36.0	36.4	35.8	35.94	0.57	1.61	193737.0	6980708.3	236
2015-09-02	35.1	35.5	33.0	35.37	-0.11	-0.31	304607.0	10579706.0	435
2015-09-01	36.0	36.1	35.4	35.48	-0.19	-0.53	167521.0	5982812.2	248
2015-08-31	36.2	36.2	35.1	35.67	-0.63	-1.74	197745.0	7070133.0	293
2015-08-30	37.3	38.0	36.2	36.3	0.04	0.11	265413.0	9903554.7	418
2015-08-27	37.0	37.3	36.0	36.26	1.42	4.08	374721.0	13788629.1	523
2015-08-26	36.0	36.8	34.4	34.84	-1.8	-4.91	324132.0	11603275.2	488
2015-08-25	34.6	36.8	34.3	36.64	2.68	7.89	419720.0	15008934.2	531
2015-08-24	34.6	36.4	33.2	33.96	-0.9	-2.58	420225.0	14539775.8	488
2015-08-23	37.0	37.5	34.8	34.86	-3.41	-8.91	394667.0	14129657.4	541
2015-08-20	35.0	38.5	34.0	38.27	1.74	4.76	574928.0	20992147.6	621
2015-08-19	38.5	39.5	36.0	36.53	-2.0	-5.19	278883.0	10575089.3	402
2015-08-18	41.4	41.5	37.5	38.53	-3.0	-7.22	533014.0	20760106.6	804
2015-08-17	41.7	42.3	41.3	41.53	-0.23	-0.55	126160.0	5267194.2	210
2015-08-16	43.4	43.8	41.3	41.76	-2.02	-4.61	150663.0	6415309.0	286
2015-08-13	44.1	44.4	43.7	43.78	-0.13	-0.3	97645.0	4304121.1	178
2015-08-12	43.5	44.0	43.1	43.91	-0.3	-0.68	134117.0	5840092.1	234
2015-08-11	45.4	45.6	44.1	44.21	-1.48	-3.24	340214.0	15265610.6	591
2015-08-10	43.6	46.6	43.4	45.69	2.38	5.5	413048.0	18585705.6	676
2015-08-09	42.2	43.5	42.2	43.31	0.09	0.21	132660.0	5716001.5	242
2015-08-06	44.1	44.1	42.9	43.22	-1.03	-2.33	126626.0	5502523.8	256
2015-08-05	44.5	44.5	44.0	44.25	0.1	0.23	198311.0	8774854.5	287
2015-08-04	44.2	44.6	43.4	44.15	-0.18	-0.41	145564.0	6403399.1	238
2015-08-03	43.5	44.5	43.3	44.33	0.7	1.6	175362.0	7716065.4	266
2015-08-02	47.0	47.0	43.5	43.63	-3.64	-7.7	239243.0	10694248.3	456
2015-07-30	47.8	47.8	47.2	47.27	-0.54	-1.13	100388.0	4756449.2	204
2015-07-29	48.2	48.3	47.6	47.81	-0.17	-0.35	160292.0	7673861.3	259
2015-07-28	47.9	48.2	47.5	47.98	0.2	0.42	66846.0	3193881.4	113
2015-07-27	49.0	49.0	47.7	47.78	-1.22	-2.49	107116.0	5165691.8	183
2015-07-26	49.5	49.5	48.9	49.0	-0.24	-0.49	87630.0	4301059.1	155
2015-07-23	49.4	49.8	49.1	49.24	0.01	0.02	194950.0	9640557.7	252
2015-07-22	48.6	49.4	48.6	49.23	0.88	1.82	114519.0	5624544.7	199
2015-07-15	48.6	48.9	48.2	48.35	-0.27	-0.56	125892.0	6118286.1	240
2015-07-14	48.8	49.0	48.4	48.62	-0.33	-0.67	106849.0	5191268.1	237
2015-07-13	49.3	49.5	48.8	48.95	-0.12	-0.24	94429.0	4639163.5	212
2015-07-12	48.9	49.9	48.9	49.07	0.49	1.01	357454.0	17676551.2	524
2015-07-09	48.1	48.9	48.1	48.58	0.37	0.77	213952.0	10377708.2	408
2015-07-08	47.1	48.8	47.1	48.21	1.13	2.4	565860.0	27207066.7	950
2015-07-07	47.2	47.3	46.9	47.08	-0.14	-0.3	68915.0	3245570.5	136
2015-07-06	47.4	47.6	47.1	47.22	-0.25	-0.53	54290.0	2572951.6	101
2015-07-05	47.7	47.7	47.2	47.47	-0.32	-0.67	51662.0	2452646.4	125
2015-07-02	48.1	48.5	47.6	47.79	-0.58	-1.2	140159.0	6727235.3	262
2015-07-01	48.0	48.6	47.6	48.37	0.39	0.81	205881.0	9910893.9	336
2015-06-30	47.4	48.1	46.7	47.98	0.63	1.33	234646.0	11130373.2	420
2015-06-29	47.8	47.9	46.3	47.35	-1.21	-2.49	194213.0	9159295.5	351
2015-06-28	49.6	49.6	48.0	48.56	-0.95	-1.92	198156.0	9681603.4	324
2015-06-25	49.2	49.7	49.1	49.51	0.35	0.71	184456.0	9122612.8	252
2015-06-24	49.0	49.6	49.0	49.16	0.32	0.66	198779.0	9802800.7	305
2015-06-23	49.3	49.3	48.2	48.84	-0.01	-0.02	222453.0	10886149.6	338
2015-06-22	49.4	49.7	48.3	48.85	-0.6	-1.21	367451.0	18051682.7	532
2015-06-21	50.75	50.75	49.2	49.45	-1.45	-2.85	192897.0	9610143.4	335
2015-06-18	51.0	51.5	50.75	50.9	-0.1	-0.2	130789.0	6695742.75	203
2015-06-17	51.25	51.25	50.75	51.0	0.0	0.0	121626.0	6198230.25	197
2015-06-16	51.5	51.5	50.75	51.0	-0.46	-0.89	146293.0	7481360.5	268
2015-06-15	52.0	52.25	51.25	51.46	-0.46	-0.89	144077.0	7448022.25	242
2015-06-14	51.25	52.0	51.25	51.92	0.92	1.8	167591.0	8665398.75	302
2015-06-11	51.0	52.0	50.75	51.0	0.25	0.49	465962.0	23969361.25	667
2015-06-10	51.0	51.25	50.5	50.75	0.24	0.48	145725.0	7407170.5	244
2015-06-09	51.0	51.25	49.9	50.51	-0.8	-1.56	276858.0	13949961.8	461
2015-06-08	51.75	51.75	51.25	51.31	-0.28	-0.54	145429.0	7497059.0	264
2015-06-07	52.5	52.5	51.5	51.59	-0.92	-1.75	142779.0	7416487.25	271
2015-06-04	52.5	53.25	52.5	52.51	0.01	0.02	324321.0	17098261.5	407
2015-06-03	53.0	53.0	52.25	52.5	-0.22	-0.42	231782.0	12197700.25	376
2015-06-02	52.75	53.5	52.5	52.72	0.15	0.29	321511.0	17029497.5	415
2015-06-01	52.0	53.0	51.5	52.57	0.32	0.61	512744.0	26880606.25	650
2015-05-31	54.0	54.0	51.75	52.25	-1.74	-3.22	612191.0	32512440.5	723
2015-05-28	54.25	54.5	53.75	53.99	-0.24	-0.44	443959.0	24090617.5	467
2015-05-27	54.5	54.75	54.0	54.23	-0.5	-0.91	343096.0	18670228.75	442
2015-05-26	55.0	55.25	54.25	54.73	-0.1	-0.18	654190.0	35823169.5	692
2015-05-25	54.25	55.75	54.25	54.83	0.63	1.16	1304710.0	71827509.5	1303
2015-05-24	54.25	54.75	53.75	54.2	0.24	0.44	729805.0	39535694.5	774
2015-05-21	53.5	54.75	53.0	53.96	0.45	0.84	1128692.0	60947977.0	1020
2015-05-20	53.75	54.25	53.25	53.51	-0.34	-0.63	649265.0	34840433.0	662
2015-05-19	54.0	54.75	53.5	53.85	-0.17	-0.31	684792.0	37062356.5	841
2015-05-18	53.25	54.25	52.75	54.02	0.91	1.71	916620.0	49248115.25	972
2015-05-17	53.5	53.5	52.75	53.11	0.24	0.45	344375.0	18310117.75	502
2015-05-14	52.0	53.75	52.0	52.87	1.07	2.07	1048730.0	55647281.25	1349
2015-05-13	52.0	52.25	51.5	51.8	-0.06	-0.12	264063.0	13658731.5	305
2015-05-12	51.0	52.0	50.75	51.86	0.87	1.71	407223.0	20892428.5	468
2015-05-11	52.75	53.25	50.75	50.99	-1.51	-2.88	615415.0	31980927.0	685
2015-05-10	52.75	53.0	52.25	52.5	0.02	0.04	302700.0	15965663.0	406
2015-05-07	53.25	53.25	51.75	52.48	-0.57	-1.07	580371.0	30384344.5	750
2015-05-06	53.5	54.25	52.75	53.05	-0.54	-1.01	986265.0	52966994.0	1031
2015-05-05	54.0	54.75	53.5	53.59	1.09	2.08	1672208.0	90422068.0	1755
2015-05-04	52.5	53.0	52.0	52.5	0.3	0.57	384752.0	20187711.25	413
2015-05-03	52.5	53.75	51.75	52.2	-0.09	-0.17	1562866.0	82577241.75	1263
2015-04-30	52.5	53.75	52.25	52.29	0.16	0.31	1423527.0	75347783.5	1798
2015-04-29	51.5	53.0	50.25	52.13	1.19	2.34	2485106.0	129425002.0	1967
2015-04-28	51.25	51.75	50.75	50.94	-0.29	-0.57	514517.0	26370725.5	558
2015-04-27	51.5	52.75	51.0	51.23	-0.07	-0.14	1394189.0	72354885.75	1175
2015-04-26	51.0	51.5	50.75	51.3	0.61	1.2	291637.0	14927631.0	392
2015-04-23	50.25	51.0	50.25	50.69	0.29	0.58	280735.0	14208935.0	420
2015-04-22	51.0	51.5	50.0	50.4	0.34	0.68	482012.0	24514036.0	728
2015-04-21	49.4	50.5	48.5	50.06	-0.92	-1.8	682451.0	33997575.25	961
2015-04-20	51.5	51.5	50.25	50.98	-0.2	-0.39	433566.0	22131311.0	602
2015-03-08	56.0	56.75	55.75	56.35	0.52	0.93	584243.0	32881482.25	654
2015-03-05	55.25	56.5	55.0	55.83	0.72	1.31	989085.0	55357765.25	1224
2015-03-04	55.5	55.75	55.0	55.11	-0.5	-0.9	343404.0	18988631.0	404
2015-03-03	55.25	56.0	55.25	55.61	0.61	1.11	497988.0	27654610.75	541
2015-03-02	54.75	55.0	54.5	55.0	0.49	0.9	198346.0	10873330.75	280
2015-03-01	55.0	55.25	54.5	54.51	-0.38	-0.69	229907.0	12584165.25	310
2015-02-26	55.25	55.25	54.5	54.89	-0.04	-0.07	190841.0	10487884.25	270
2015-02-25	55.25	55.5	54.5	54.93	-0.19	-0.34	496155.0	27337791.5	508
2015-02-24	54.0	55.25	53.75	55.12	1.08	2.0	447558.0	24460181.75	451
2015-02-23	54.75	55.0	54.0	54.04	-1.03	-1.87	362551.0	19770166.25	505
2015-02-22	55.5	56.0	54.75	55.07	0.02	0.04	550180.0	30526130.0	637
2015-02-19	54.5	55.25	54.25	55.05	0.34	0.62	343283.0	18796949.0	507
2015-02-18	55.25	55.5	54.25	54.71	-0.4	-0.73	546603.0	29923234.0	743
2015-02-17	55.75	56.25	54.75	55.11	-0.76	-1.36	896486.0	49806422.5	1089
2015-02-16	56.5	56.75	55.5	55.87	-0.61	-1.08	717395.0	40345450.0	787
2015-02-15	56.5	56.75	55.75	56.48	1.19	2.15	487107.0	27468371.0	505
2015-02-12	55.0	55.75	54.5	55.29	0.41	0.75	332102.0	18378266.75	491
2015-02-11	56.0	56.75	54.5	54.88	-1.61	-2.85	397499.0	22091501.75	592
2015-02-10	56.75	57.25	56.25	56.49	-0.27	-0.48	534348.0	30311606.5	684
2015-02-09	58.5	59.0	55.75	56.76	-1.23	-2.12	1364574.0	78380610.0	1560
2015-02-08	56.25	58.25	56.0	57.99	2.48	4.47	1285185.0	73592461.5	1342
2015-02-05	55.25	56.75	55.25	55.51	-0.18	-0.32	950249.0	53097509.5	1077
2015-02-04	56.25	56.75	55.0	55.69	-0.14	-0.25	1011811.0	56570857.25	1295
2015-02-03	55.75	57.25	55.25	55.83	0.53	0.96	1613317.0	90873831.75	1485
2015-02-02	54.75	55.75	53.5	55.3	0.54	0.99	1311584.0	71687967.25	1560
2015-02-01	55.75	57.25	54.5	54.76	0.62	1.15	2202976.0	122752460.5	2515
2015-01-29	53.75	55.0	53.75	54.14	0.5	0.93	854109.0	46455020.5	859
2015-01-28	53.0	54.25	53.0	53.64	0.98	1.86	761357.0	40701291.25	856
2015-01-27	51.5	53.75	51.5	52.66	1.53	2.99	1001484.0	53085473.75	1262
2015-01-26	51.0	51.75	50.5	51.13	1.23	2.46	549559.0	28100255.0	685
2015-01-22	49.5	51.25	49.0	49.9	-0.24	-0.48	831758.0	41726415.8	1036
2015-01-21	52.25	53.0	49.5	50.14	-2.63	-4.98	439368.0	22627327.85	613
2015-01-20	52.75	53.75	51.75	52.77	0.03	0.06	761992.0	40274036.0	808
2015-01-19	51.25	53.25	50.75	52.74	2.34	4.64	1307506.0	68088184.25	1347
2015-01-18	49.0	51.0	48.9	50.4	2.08	4.3	789014.0	39551206.35	1109
2015-01-15	48.7	50.25	48.2	48.32	-0.14	-0.29	1614033.0	79831046.3	1944
2015-01-14	48.2	49.5	47.8	48.46	0.63	1.32	1434953.0	69893839.4	1671
2015-01-13	45.0	48.2	44.4	47.83	2.01	4.39	1485946.0	69484321.5	1767
2015-01-12	45.1	46.5	45.1	45.82	0.39	0.86	581515.0	26785031.5	688
2015-01-11	45.1	45.6	44.2	45.43	0.71	1.59	384242.0	17315203.4	575
2015-01-08	45.3	45.7	44.6	44.72	0.51	1.15	502535.0	22702807.4	693
2015-01-07	44.1	45.0	43.4	44.21	0.66	1.52	610648.0	27080326.7	925
2015-01-06	40.6	43.9	40.6	43.55	-0.44	-1.0	580943.0	24217569.0	838
2015-01-05	45.2	45.4	43.8	43.99	-2.06	-4.47	520430.0	23255612.6	864
2015-01-04	46.3	46.9	45.9	46.05	-0.77	-1.64	722970.0	33492507.4	1001
2015-01-01	46.8	47.4	45.7	46.82	0.75	1.63	646807.0	30253298.9	833
2014-12-31	48.6	49.5	43.6	46.07	-1.71	-3.58	1218430.0	56230719.6	1484
2014-12-30	48.0	49.0	47.6	47.78	-2.76	-5.46	594907.0	28799277.3	934
2014-12-29	51.75	53.25	50.0	50.54	-0.23	-0.45	1573910.0	81131750.0	1624
2014-12-28	49.5	52.0	49.5	50.77	1.53	3.11	882682.0	44887195.6	974
2014-12-25	49.0	50.25	47.8	49.24	0.14	0.29	949189.0	46740920.55	1330
2014-12-24	48.4	51.5	48.0	49.1	1.23	2.57	1679265.0	83761599.4	1679
2014-12-23	46.1	48.3	45.7	47.87	1.68	3.64	1119358.0	52692772.4	1166
2014-12-22	46.5	47.1	45.1	46.19	0.54	1.18	509656.0	23662016.0	737
2014-12-21	47.2	47.9	44.1	45.65	0.78	1.74	823302.0	37813423.5	1240
2014-12-18	42.5	45.0	42.5	44.87	3.92	9.57	650738.0	28751566.2	833
2014-12-17	40.6	41.4	36.8	40.95	0.25	0.61	644611.0	25240075.4	1105
2014-12-16	40.9	42.0	40.7	40.7	-4.5	-9.96	403603.0	16510831.5	513
2014-12-15	51.0	51.5	45.2	45.2	-4.99	-9.94	730954.0	35836009.1	1045
2014-12-14	52.75	53.75	49.3	50.19	-3.94	-7.28	625235.0	32255759.5	858
2014-12-11	53.75	55.0	52.0	54.13	-1.36	-2.45	349654.0	18788818.75	658
2014-12-10	56.25	57.25	55.0	55.49	-1.26	-2.22	300430.0	16761486.75	562
2014-12-09	57.0	57.0	55.5	56.75	-0.87	-1.51	362633.0	20450130.25	575
2014-12-08	59.25	60.0	57.25	57.62	-1.26	-2.14	574510.0	33761455.0	776
2014-12-07	58.0	59.5	57.5	58.88	1.16	2.01	364199.0	21431145.5	496
2014-12-04	57.5	58.25	57.5	57.72	0.63	1.1	266088.0	15406250.25	337
2014-12-03	56.5	57.25	56.0	57.09	0.51	0.9	199095.0	11274327.25	377
2014-12-02	57.75	58.0	56.25	56.58	0.1	0.18	279205.0	15995147.5	410
2014-12-01	56.0	57.5	56.0	56.48	0.53	0.95	325225.0	18519985.0	501
2014-11-30	53.75	58.25	53.75	55.95	-2.69	-4.59	392581.0	21886576.5	748
2014-11-27	59.0	59.5	58.0	58.64	-0.41	-0.69	341750.0	20129137.25	479
2014-11-26	58.75	59.75	57.0	59.05	0.46	0.79	376804.0	22014933.75	637
2014-11-25	60.5	60.5	58.25	58.59	-2.12	-3.49	468843.0	27882575.75	597
2014-11-24	62.75	62.75	60.25	60.71	-1.82	-2.91	479482.0	29493396.5	561
2014-11-23	62.0	63.0	62.0	62.53	1.24	2.02	552814.0	34529049.5	635
2014-11-20	61.25	62.5	61.25	61.29	0.36	0.59	554682.0	34336486.0	639
2014-11-19	60.0	61.0	60.0	60.93	0.93	1.55	252641.0	15338945.75	331
2014-11-18	59.0	60.25	58.25	60.0	1.47	2.51	262887.0	15580384.25	374
2014-11-17	60.75	61.0	58.0	58.53	-2.32	-3.81	476555.0	28164578.0	676
2014-11-16	62.0	62.75	60.0	60.85	-0.97	-1.57	490653.0	30377906.5	636
2014-11-13	61.5	62.25	61.0	61.82	0.15	0.24	556613.0	34357949.75	530
2014-11-12	60.0	61.75	60.0	61.67	1.21	2.0	383435.0	23400444.5	447
2014-11-11	61.0	61.5	59.75	60.46	-0.97	-1.58	400589.0	24293722.5	567
2014-11-10	61.25	62.5	61.0	61.43	0.38	0.62	435850.0	26948641.0	564
2014-11-09	60.25	61.25	60.25	61.05	1.26	2.11	436399.0	26466129.0	498
2014-11-06	60.0	60.0	58.0	59.79	0.42	0.71	385433.0	22979363.0	582
2014-11-05	58.75	59.5	57.0	59.37	-0.1	-0.17	529827.0	30985559.5	854
2014-11-04	61.75	62.5	59.0	59.47	-3.07	-4.91	603136.0	36635167.0	884
2014-11-03	60.75	62.75	60.5	62.54	1.89	3.12	694537.0	42917339.5	700
2014-11-02	60.5	61.25	60.25	60.65	1.73	2.94	323312.0	19620903.75	494
2014-10-30	58.5	59.5	57.75	58.92	-0.84	-1.41	360291.0	21120694.25	612
2014-10-29	61.0	61.75	59.5	59.76	-1.2	-1.97	469577.0	28635625.0	601
2014-10-28	59.5	61.5	59.25	60.96	0.7	1.16	867334.0	52350336.0	983
2014-10-27	59.25	60.75	58.75	60.26	1.42	2.41	979158.0	58465646.75	1216
2014-10-26	58.5	59.5	58.25	58.84	0.92	1.59	629035.0	37049174.0	793
2014-10-23	57.5	58.5	56.25	57.92	-0.83	-1.41	856783.0	49255197.25	1101
2014-10-22	59.5	60.0	57.75	58.75	-1.08	-1.81	1020708.0	60206441.5	1133
2014-10-21	56.0	60.25	55.75	59.83	4.15	7.45	1663303.0	96684986.25	1590
2014-10-20	54.75	56.25	53.75	55.68	1.47	2.71	760865.0	41933715.0	1025
2014-10-19	54.75	55.25	53.5	54.21	2.14	4.11	710356.0	38617715.0	855
2014-10-16	55.5	57.0	52.0	52.07	-5.65	-9.79	1339780.0	71862776.0	1687
2014-10-15	60.5	61.25	57.0	57.72	-2.7	-4.47	775250.0	46158831.0	1036
2014-10-14	61.5	61.5	59.0	60.42	-1.62	-2.61	800739.0	48182240.25	1011
2014-10-13	59.75	62.25	59.0	62.04	1.54	2.55	749738.0	45806797.5	1027
2014-10-12	64.5	65.0	60.5	60.5	-6.57	-9.8	1080066.0	67743286.0	1407
2014-10-02	67.5	67.5	66.5	67.07	-1.17	-1.71	438516.0	29452884.25	660
2014-10-01	68.5	68.75	68.0	68.24	-0.27	-0.39	238532.0	16298141.5	414
2014-09-30	69.25	69.5	68.25	68.51	-0.7	-1.01	497119.0	34234127.5	642
2014-09-29	68.5	69.5	68.0	69.21	0.51	0.74	599708.0	41229024.75	758
2014-09-28	69.0	69.5	68.0	68.7	0.0	0.0	599345.0	41167209.0	843
2014-09-25	68.75	69.5	68.25	68.7	-0.2	-0.29	576107.0	39716225.25	861
2014-09-24	71.0	71.25	67.0	68.9	-1.8	-2.55	1688590.0	117171434.75	2084
2014-09-22	70.5	71.5	69.75	70.7	0.2	0.28	1142684.0	80633678.75	1348
2014-09-21	70.5	72.0	69.5	70.5	0.1	0.14	937242.0	66485652.5	1255
2014-09-18	71.5	71.75	70.25	70.4	-1.03	-1.44	545405.0	38742017.75	811
2014-09-17	71.75	72.25	71.25	71.43	0.04	0.06	641251.0	46072900.75	996
2014-09-16	72.5	73.0	71.0	71.39	0.55	0.78	1234956.0	88834812.75	1784
2014-09-15	71.0	71.75	69.25	70.84	-0.37	-0.52	1006827.0	70988333.25	1463
2014-09-14	72.0	73.75	70.75	71.21	-0.71	-0.99	1331561.0	96708968.5	1817
2014-09-11	73.25	75.0	71.25	71.92	-0.93	-1.28	2536483.0	186599109.25	3530
2014-09-10	71.25	73.25	69.75	72.85	1.59	2.23	2588350.0	186299388.75	2891
2014-09-09	72.5	73.0	70.75	71.26	-0.29	-0.41	1687643.0	121822222.0	2067
2014-09-08	71.0	72.25	70.25	71.55	0.64	0.9	1878209.0	134046442.0	2156
2014-09-07	69.25	72.25	69.0	70.91	2.26	3.29	3299379.0	234691182.5	3780
2014-09-04	69.25	69.5	67.75	68.65	-0.02	-0.03	1019477.0	69844218.5	1215
2014-09-03	69.75	71.5	68.25	68.67	-0.5	-0.72	2480456.0	173895821.75	3555
2014-09-02	67.5	69.5	67.0	69.17	1.82	2.7	3030135.0	207717702.5	3024
2014-09-01	67.75	68.75	67.0	67.35	0.38	0.57	1844937.0	125300734.25	2044
2014-08-31	65.75	67.5	65.5	66.97	1.28	1.95	1564207.0	104433727.75	1582
2014-08-28	66.25	66.5	65.5	65.69	-0.46	-0.7	518870.0	34236760.0	766
2014-08-27	66.5	66.75	65.75	66.15	-0.38	-0.57	730487.0	48363142.5	1008
2014-08-26	65.25	67.5	64.75	66.53	1.71	2.64	1442390.0	95464337.5	1886
2014-08-25	67.0	67.5	62.25	64.82	-2.63	-3.9	2010992.0	131339649.0	2435
2014-08-24	69.0	70.5	67.0	67.45	-1.25	-1.82	1780570.0	122568340.0	2298
2014-08-21	69.5	70.5	68.5	68.7	-0.59	-0.85	3284237.0	228258093.5	3565
2014-08-20	66.0	71.75	66.0	69.29	4.03	6.18	10282961.0	720429168.0	9444
2014-08-19	65.0	66.25	64.75	65.26	0.37	0.57	1072405.0	70299476.0	983
2014-08-18	65.5	65.5	64.5	64.89	-0.21	-0.32	634448.0	41256589.25	750
2014-08-17	65.25	65.75	64.75	65.1	-0.24	-0.37	813429.0	53093980.5	922
2014-08-14	67.5	67.5	65.0	65.34	-1.86	-2.77	1534061.0	102043660.5	1571
2014-08-13	66.25	67.5	66.0	67.2	1.06	1.6	1492083.0	99869100.25	1463
2014-08-12	65.0	67.25	65.0	66.14	1.29	1.99	2597568.0	172740146.75	2718
2014-08-11	65.0	65.25	64.5	64.85	-0.29	-0.45	370899.0	24062732.25	500
2014-08-10	65.25	65.75	64.75	65.14	-0.35	-0.53	574940.0	37447349.25	742
2014-08-07	65.25	66.25	65.25	65.49	0.26	0.4	952980.0	62658489.0	1028
2014-08-06	64.75	65.5	64.5	65.23	0.53	0.82	605652.0	39442874.25	853
2014-08-05	64.0	66.25	64.0	64.7	0.97	1.52	3656184.0	238438294.25	3274
2014-08-04	63.75	64.25	63.5	63.73	0.03	0.05	682745.0	43608428.0	830
2014-08-03	63.0	64.25	62.5	63.7	1.08	1.72	721243.0	45864325.25	827
2014-07-24	64.0	64.75	62.5	62.62	-1.1	-1.73	779166.0	49580818.75	985
2014-07-23	62.25	65.0	62.25	63.72	1.42	2.28	2046448.0	131047462.5	2068
2014-07-22	62.75	63.25	62.25	62.3	0.28	0.45	441109.0	27629480.0	618
2014-07-21	61.25	62.25	61.0	62.02	0.63	1.03	271171.0	16703114.75	468
2014-07-20	62.0	62.0	61.0	61.39	-0.76	-1.22	407809.0	25078187.25	506
2014-07-17	62.5	63.25	62.0	62.15	-0.43	-0.69	340974.0	21302836.25	529
2014-07-16	63.25	63.5	62.5	62.58	-0.36	-0.57	398627.0	25042511.25	613
2014-07-15	61.75	64.0	61.75	62.94	1.48	2.41	1585347.0	100055444.0	1699
2014-07-14	62.5	62.75	61.0	61.46	-0.78	-1.25	463759.0	28670952.75	687
2014-07-13	61.75	63.0	61.75	62.24	0.4	0.65	592667.0	36953906.5	783
2014-07-10	62.0	62.75	61.5	61.84	-0.04	-0.06	448245.0	27791526.5	690
2014-07-09	62.5	63.0	61.75	61.88	-0.62	-0.99	442248.0	27501803.25	671
2014-07-08	62.5	63.75	61.75	62.5	-0.01	-0.02	676407.0	42537037.75	874
2014-07-07	62.75	63.25	62.25	62.51	-0.4	-0.64	447944.0	28122131.25	751
2014-07-06	62.5	64.25	61.25	62.91	0.46	0.74	1341958.0	84245247.5	1850
2014-07-03	63.5	63.5	62.25	62.45	-1.19	-1.87	1184790.0	74536834.25	1690
2014-07-02	65.25	66.0	63.5	63.64	-1.6	-2.45	1931896.0	125278154.25	2698
2014-07-01	63.5	65.75	62.5	65.24	2.44	3.89	3585322.0	231113044.0	3774
2014-06-30	60.75	64.0	59.75	62.8	2.08	3.43	4363222.0	272496797.25	5004
2014-06-29	58.25	62.25	57.5	60.72	2.83	4.89	2868408.0	173695113.5	3217
2014-06-26	56.0	59.0	55.5	57.89	1.87	3.34	2084587.0	119652798.5	1970
2014-06-25	55.75	56.5	55.0	56.02	0.61	1.1	964202.0	53746547.25	1183
2014-06-24	54.0	55.5	53.25	55.41	1.37	2.54	1084905.0	59076069.75	957
2014-06-23	56.0	56.0	53.5	54.04	-1.99	-3.55	1086866.0	58847130.0	1175
2014-06-22	57.25	57.5	55.75	56.03	-1.07	-1.87	299353.0	16990015.75	491
2014-06-19	57.75	57.75	56.75	57.1	-0.38	-0.66	244859.0	14016328.0	403
2014-06-18	57.25	57.5	56.75	57.48	0.52	0.91	348505.0	19938558.5	465
2014-06-17	57.25	58.25	55.75	56.96	-0.28	-0.49	854850.0	48549552.25	1090
2014-06-16	59.5	60.5	56.5	57.24	-2.3	-3.86	557284.0	32893139.5	845
2014-06-15	59.5	60.0	58.25	59.54	-1.19	-1.96	459675.0	27303081.5	696
2014-06-12	61.75	62.0	60.25	60.73	-1.21	-1.95	426720.0	26099378.25	632
2014-06-11	61.75	62.5	61.25	61.94	0.66	1.08	811410.0	50264381.0	974
2014-06-10	61.75	62.25	61.0	61.28	-0.7	-1.13	470282.0	28945913.0	741
2014-06-09	62.0	62.75	60.75	61.98	0.62	1.01	699109.0	43249117.5	758
2014-06-08	62.75	63.25	58.25	61.36	-0.72	-1.16	902565.0	54768622.0	1295
2014-06-05	63.25	63.5	62.0	62.08	-1.11	-1.76	421366.0	26364782.75	651
2014-06-04	63.0	63.5	62.5	63.19	0.17	0.27	584395.0	36801968.5	668
2014-06-03	62.0	64.0	62.0	63.02	0.95	1.53	1466374.0	92489484.0	1462
2014-06-02	62.25	62.5	61.5	62.07	-0.53	-0.85	747245.0	46408347.0	1052
2014-06-01	63.25	64.0	62.25	62.6	-0.58	-0.92	771308.0	48716989.0	984
2014-05-29	64.5	65.5	62.75	63.18	-1.38	-2.14	958996.0	61410597.5	1287
2014-05-28	65.5	65.75	64.25	64.56	-0.9	-1.37	581855.0	37874539.75	771
2014-05-27	65.75	66.5	65.25	65.46	-0.31	-0.47	535615.0	35315265.5	695
2014-05-26	65.5	66.25	65.5	65.77	0.44	0.67	673603.0	44343664.0	799
2014-05-25	64.5	65.5	63.5	65.33	-1.42	-2.13	877259.0	56964159.0	1190
2014-05-22	67.25	68.0	66.5	66.75	-0.33	-0.49	962489.0	64794566.0	992
2014-05-21	66.25	67.75	65.75	67.08	1.08	1.64	2256436.0	151397558.25	2081
2014-05-20	65.5	66.25	64.75	66.0	0.37	0.56	1089104.0	71376296.75	1321
2014-05-19	67.5	67.5	64.75	65.63	-1.6	-2.38	1618489.0	106590951.75	2057
2014-05-18	66.5	68.0	66.0	67.23	0.62	0.93	1586519.0	106414997.0	1720
2014-05-15	66.5	67.5	66.0	66.61	0.09	0.14	1173923.0	78360870.75	1260
2014-05-14	67.0	67.25	66.0	66.52	-0.49	-0.73	848379.0	56431907.5	1117
2014-05-13	67.75	68.5	66.75	67.01	-0.56	-0.83	1874376.0	126601892.25	2154
2014-05-12	66.0	68.25	66.0	67.57	1.27	1.92	4143144.0	278750448.5	3119
2014-05-11	65.5	66.75	64.5	66.3	1.04	1.59	2004955.0	131870793.5	1998
2014-05-08	66.0	66.25	65.0	65.26	-0.32	-0.49	703678.0	46150109.0	986
2014-05-07	65.25	66.0	65.0	65.58	0.0	0.0	1186926.0	77709879.0	1498
2014-05-06	67.25	67.75	64.75	65.58	-1.31	-1.96	1994657.0	132675317.5	2530
2014-05-05	65.5	68.25	65.25	66.89	2.2	3.4	5103713.0	340605807.75	4688
2014-05-04	66.0	66.5	64.5	64.69	-0.17	-0.26	1391809.0	91231474.75	1621
2014-05-01	64.5	65.75	63.75	64.86	0.39	0.6	1600457.0	103796077.75	1658
2014-04-30	65.75	66.75	64.25	64.47	-0.31	-0.48	2868063.0	188179814.0	2827
2014-04-29	63.25	65.25	63.25	64.78	1.78	2.83	3043671.0	195507983.0	2576
2014-04-28	63.5	64.0	62.75	63.0	-0.45	-0.71	812660.0	51547992.5	896
2014-04-27	63.25	64.5	62.75	63.45	0.44	0.7	1036962.0	66134727.0	1055
2014-04-24	62.75	63.25	61.5	63.01	0.19	0.3	1067432.0	66532428.75	1233
2014-04-23	64.25	64.5	62.5	62.82	-1.43	-2.23	1084095.0	68608556.75	1409
2014-04-22	65.25	65.75	63.75	64.25	-1.3	-1.98	1972364.0	126859186.0	1741
2014-04-21	66.0	67.5	65.25	65.55	0.52	0.8	3064601.0	203199498.25	3130
2014-04-20	63.75	65.75	63.25	65.03	1.61	2.54	2452497.0	157874890.0	2138
2014-04-17	63.5	64.75	62.5	63.42	0.2	0.32	1968170.0	125328298.25	1925
2014-04-16	64.25	65.0	62.75	63.22	-0.91	-1.42	1497455.0	95731846.75	1428
2014-04-15	63.0	65.75	62.25	64.13	1.7	2.72	2371208.0	151700104.25	2403
2014-04-14	62.0	64.0	62.0	62.43	1.94	3.21	2838740.0	178844282.75	2712
2014-04-13	58.5	61.5	57.25	60.49	1.74	2.96	2844953.0	171551165.25	2827
2014-04-10	61.0	61.5	58.25	58.75	-1.5	-2.49	2472461.0	147252062.0	2335
2014-04-09	61.75	65.0	56.75	60.25	-1.5	-2.43	4686680.0	290984734.5	4621
2014-04-08	61.0	62.5	60.75	61.75	1.0	1.65	2342674.0	144613824.75	2393
2014-04-07	57.5	61.25	57.25	60.75	2.75	4.74	4869330.0	289520203.75	4215
2014-04-06	56.75	58.75	56.5	58.0	0.75	1.31	2907805.0	167713571.25	2221
2014-04-03	58.0	58.5	56.75	57.25	-0.25	-0.43	2006986.0	115931999.0	2034
2014-04-02	56.25	58.5	56.0	57.5	1.25	2.22	3469118.0	198775837.75	3188
2014-04-01	55.5	56.25	55.5	56.25	0.5	0.9	971652.0	54315434.25	700
2014-03-31	55.5	55.75	55.0	55.75	0.5	0.9	778270.0	43086899.25	679
2014-03-30	54.75	55.5	54.75	55.25	0.75	1.38	1038182.0	57221715.25	926
2014-03-27	55.75	56.75	54.0	54.5	-1.5	-2.68	1937781.0	107356830.0	1890
2014-03-26	56.75	57.0	55.25	56.0	-1.0	-1.75	1305570.0	73189781.0	1220
2014-03-25	57.0	58.0	56.5	57.0	0.0	0.0	1642582.0	94020669.5	1554
2014-03-24	56.25	57.0	55.75	57.0	1.0	1.79	1627175.0	91730816.5	1313
2014-03-23	55.5	56.5	55.0	56.0	0.75	1.36	872612.0	48860720.25	898
2014-03-20	56.0	56.25	54.75	55.25	-0.75	-1.34	692918.0	38308311.25	750
2014-03-19	56.25	57.25	55.75	56.0	0.25	0.45	1416286.0	79897983.25	1374
2014-03-18	54.5	56.5	54.5	55.75	1.25	2.29	2855491.0	159342719.75	2436
2014-03-17	54.75	55.25	54.0	54.5	-0.25	-0.46	694183.0	37939539.0	683
2014-03-16	55.5	56.25	54.75	54.75	-1.0	-1.79	686059.0	37966513.75	864
2014-03-13	55.25	57.5	55.25	55.75	0.5	0.9	2806436.0	158076865.0	2389
2014-03-12	54.0	56.5	53.75	55.25	0.75	1.38	2953297.0	163159903.5	2402
2014-03-11	54.25	55.5	54.0	54.5	0.75	1.4	3381884.0	184951485.25	2809
2014-03-10	53.25	54.0	52.75	53.75	1.0	1.9	1941795.0	103763615.75	1646
2014-03-09	51.75	53.25	51.75	52.75	1.0	1.93	1339328.0	70423330.75	1056
2014-03-06	51.25	52.75	51.0	51.75	0.5	0.98	871090.0	45377086.25	846
2014-03-05	51.25	51.5	50.5	51.25	0.0	0.0	480275.0	24554055.25	472
2014-03-04	50.75	51.5	50.75	51.25	0.75	1.49	316377.0	16170837.5	280
2014-03-03	50.75	51.0	50.25	50.5	-0.5	-0.98	372839.0	18869325.5	383
2014-03-02	51.25	51.75	50.25	51.0	-0.5	-0.97	376680.0	19243642.0	438
2014-02-27	52.0	52.25	51.5	51.5	-0.5	-0.96	421827.0	21864527.5	470
2014-02-26	52.75	53.0	52.0	52.0	-0.75	-1.42	418029.0	21924393.75	435
2014-02-25	53.25	53.25	52.25	52.75	0.25	0.48	825902.0	43537473.25	741
2014-02-24	51.25	53.0	51.25	52.5	1.0	1.94	1179041.0	62107856.5	974
2014-02-23	52.0	52.25	51.25	51.5	-0.25	-0.48	488353.0	25226460.5	561
2014-02-20	51.5	52.0	51.5	51.75	0.0	0.0	611885.0	31700742.25	558
2014-02-19	50.75	52.0	50.75	51.75	1.25	2.48	1018691.0	52574266.5	947
2014-02-18	50.5	50.75	50.25	50.5	0.0	0.0	151140.0	7630156.25	212
2014-02-17	50.5	51.0	50.5	50.5	-0.25	-0.49	275118.0	13937989.25	326
2014-02-16	50.75	51.0	50.5	50.75	0.25	0.5	247099.0	12515082.25	269
2014-02-13	50.75	51.0	50.5	50.5	-0.5	-0.98	143921.0	7288470.5	188
2014-02-12	50.75	51.0	50.5	51.0	0.5	0.99	223118.0	11338067.0	299
2014-02-11	50.75	51.0	50.25	50.5	-0.25	-0.49	379927.0	19261839.75	395
2014-02-10	50.5	50.75	50.25	50.75	0.25	0.5	275043.0	13889207.25	328
2014-02-09	51.0	51.0	50.0	50.5	-0.25	-0.49	546892.0	27631115.0	544
2014-02-06	50.75	51.0	50.25	50.75	0.0	0.0	383404.0	19408917.75	359
2014-02-05	51.0	51.25	50.5	50.75	-0.5	-0.98	197083.0	10022998.5	251
2014-02-04	51.0	51.25	50.25	51.25	-0.25	-0.49	317930.0	16203529.75	360
2014-02-03	51.5	52.5	51.5	51.5	0.0	0.0	697158.0	36215191.5	762
2014-02-02	50.5	51.75	50.25	51.5	1.0	1.98	761380.0	39044284.25	630
2014-01-30	50.5	50.75	50.25	50.5	-0.25	-0.49	206014.0	10399371.75	176
2014-01-29	50.5	51.0	50.5	50.75	0.25	0.5	306962.0	15576680.75	259
2014-01-28	50.25	50.5	50.0	50.5	0.25	0.5	116178.0	5829699.75	170
2014-01-27	50.5	50.5	50.0	50.25	-0.5	-0.99	213143.0	10688683.0	266
2014-01-26	50.5	50.75	50.25	50.75	-0.75	-1.46	307272.0	15500327.25	284
2014-01-23	51.0	51.5	51.0	51.5	0.25	0.49	120751.0	6187641.5	184
2014-01-22	51.0	51.25	50.5	51.25	0.25	0.49	242443.0	12339169.75	274
2014-01-21	51.0	51.0	50.5	51.0	0.25	0.49	172182.0	8724238.25	215
2014-01-20	51.5	51.5	50.75	50.75	-0.5	-0.98	124375.0	6360945.5	150
2014-01-19	51.25	51.75	51.0	51.25	0.0	0.0	259228.0	13267949.5	270
2014-01-16	51.5	52.25	51.0	51.25	0.0	0.0	313786.0	16220752.5	375
2014-01-15	51.5	51.75	51.25	51.25	-0.5	-0.97	197337.0	10155921.25	221
2014-01-14	50.75	51.75	50.5	51.75	1.0	1.97	292722.0	14919587.5	293
2014-01-13	51.0	51.0	50.25	50.75	0.0	0.0	199757.0	10119298.75	250
2014-01-12	52.0	52.0	50.0	50.75	-1.25	-2.4	643675.0	32778739.5	562
2014-01-09	52.0	52.0	51.75	52.0	0.0	0.0	115393.0	5979249.25	143
2014-01-08	52.25	52.25	51.75	52.0	-0.25	-0.48	205218.0	10676184.5	214
2014-01-07	52.5	52.75	52.0	52.25	-0.25	-0.48	245075.0	12781106.5	246
2014-01-06	52.25	52.75	52.25	52.5	0.25	0.48	238755.0	12542787.5	265
2014-01-05	52.5	52.75	52.25	52.25	-0.5	-0.95	137707.0	7212874.0	158
2014-01-02	53.0	53.25	52.25	52.75	-0.25	-0.47	511535.0	26902726.0	428
2014-01-01	52.25	53.25	52.25	53.0	0.5	0.95	431363.0	22758190.25	399
2013-12-31	52.5	52.75	52.0	52.5	0.0	0.0	147065.0	7707004.25	188
2013-12-30	52.0	52.75	51.75	52.5	0.25	0.48	343651.0	17881659.25	331
2013-12-29	52.75	53.0	52.0	52.25	-0.25	-0.48	229563.0	12021083.0	245
2013-12-26	52.75	53.25	52.25	52.5	-0.25	-0.47	282124.0	14901555.75	323
2013-12-25	52.25	52.75	52.25	52.75	0.5	0.96	107807.0	5649841.75	151
2013-12-24	52.75	52.75	52.0	52.25	-0.75	-1.42	213626.0	11197134.75	254
2013-12-23	53.25	53.25	52.75	53.0	-0.5	-0.93	417074.0	22128906.5	383
2013-12-22	52.0	53.5	52.0	53.5	1.5	2.88	730988.0	38617939.5	639
2013-12-19	51.25	52.0	51.0	52.0	1.0	1.96	465504.0	23933662.5	343
2013-12-18	50.75	51.5	50.5	51.0	0.0	0.0	240966.0	12294680.25	269
2013-12-17	51.0	51.0	50.5	51.0	0.25	0.49	186173.0	9431889.25	193
2013-12-16	50.75	51.0	50.75	50.75	-0.25	-0.49	339412.0	17240264.25	252
2013-12-15	51.0	51.25	50.75	51.0	0.25	0.49	399606.0	20375220.75	327
2013-12-12	52.5	52.75	50.75	50.75	-2.0	-3.79	1241463.0	64377352.75	795
2013-12-11	50.75	53.0	50.75	52.75	1.75	3.43	1773014.0	92157176.25	1257
2013-12-10	51.0	51.25	50.5	51.0	0.0	0.0	267563.0	13608318.75	306
2013-12-09	50.5	51.25	50.25	51.0	0.5	0.99	423969.0	21522994.0	341
2013-12-08	50.5	51.0	50.0	50.5	0.5	1.0	401902.0	20255331.75	315
2013-12-05	50.25	50.5	50.0	50.0	0.1	0.2	167667.0	8416789.25	249
2013-12-04	50.0	50.5	49.8	49.9	-0.6	-1.19	215063.0	10747221.75	299
2013-12-03	51.25	51.75	49.9	50.5	-0.75	-1.46	305099.0	15494981.85	421
2013-12-02	50.5	51.5	50.25	51.25	1.0	1.99	315490.0	16065425.0	377
2013-12-01	50.5	50.75	50.0	50.25	-0.25	-0.5	136645.0	6888335.5	193
2013-11-28	51.25	51.5	50.0	50.5	-0.25	-0.49	332089.0	16868806.5	385
2013-11-27	49.6	51.25	49.6	50.75	0.95	1.91	591267.0	29924000.1	592
2013-11-26	49.8	50.0	49.6	49.8	-0.2	-0.4	327912.0	16317380.1	288
2013-11-25	50.5	50.5	49.4	50.0	-0.5	-0.99	699942.0	34802175.55	805
2013-11-24	50.75	51.0	50.25	50.5	-0.5	-0.98	418419.0	21180485.5	426
2013-11-21	51.5	51.5	50.0	51.0	-0.75	-1.45	700540.0	35476550.0	706
2013-11-20	51.5	52.0	51.5	51.75	0.0	0.0	215367.0	11122317.75	210
2013-11-19	52.0	52.0	51.0	51.75	-0.5	-0.96	439954.0	22618580.25	423
2013-11-18	52.5	53.0	52.0	52.25	-0.25	-0.48	331069.0	17395117.25	294
2013-11-17	52.75	53.25	52.25	52.5	0.25	0.48	341547.0	18042268.25	329
2013-11-14	51.75	53.0	51.75	52.25	0.25	0.48	599517.0	31538840.75	549
2013-11-13	52.0	52.5	51.5	52.0	0.0	0.0	357991.0	18652872.5	328
2013-11-12	52.5	52.5	52.0	52.0	-0.5	-0.95	453698.0	23653187.0	421
2013-11-11	52.5	53.0	51.75	52.5	0.0	0.0	772282.0	40369516.75	856
2013-11-10	56.5	56.5	52.5	52.5	-3.5	-6.25	1267527.0	68482293.25	1377
2013-11-07	56.0	57.0	55.25	56.0	0.25	0.45	678005.0	38100591.5	597
2013-11-06	55.0	56.0	54.75	55.75	0.5	0.9	308840.0	17118190.75	286
2013-11-05	56.0	56.5	55.25	55.25	-0.75	-1.34	564658.0	31456463.75	487
2013-11-04	55.25	56.0	54.75	56.0	0.5	0.9	664563.0	36801153.5	432
2013-11-03	55.75	56.5	55.0	55.5	-0.25	-0.45	754049.0	41882120.5	533
2013-10-31	54.75	56.5	54.25	55.75	0.75	1.36	1312700.0	72921361.25	967
2013-10-30	55.25	55.5	54.5	55.0	-0.25	-0.45	542128.0	29860229.5	457
2013-10-29	54.0	55.5	53.75	55.25	1.5	2.79	1610316.0	88209460.25	1266
2013-10-28	55.0	55.0	53.25	53.75	-1.25	-2.27	1135967.0	61129768.25	958
2013-10-27	53.75	55.0	53.0	55.0	1.5	2.8	1356527.0	73261185.75	1183
2013-10-24	53.0	54.0	53.0	53.5	0.5	0.94	690303.0	36792789.25	721
2013-10-23	51.5	53.0	51.5	53.0	1.5	2.91	615752.0	32310143.75	585
2013-10-22	51.75	52.75	51.25	51.5	0.0	0.0	688782.0	35766645.0	649
2013-10-21	51.25	53.0	50.75	51.5	0.5	0.98	1742672.0	90495662.5	1332
2013-10-20	51.5	52.0	50.25	51.0	1.5	3.03	726209.0	37082116.75	661
2013-10-10	48.4	49.6	48.4	49.5	1.1	2.27	684188.0	33629429.4	557
2013-10-09	48.3	48.6	48.0	48.4	-0.2	-0.41	208210.0	10070559.5	271
2013-10-08	48.6	48.6	48.0	48.6	0.2	0.41	323023.0	15622611.5	349
2013-10-07	47.2	49.2	47.2	48.4	1.1	2.33	1316384.0	63994446.8	1195
2013-10-06	48.7	49.0	46.0	47.3	-1.4	-2.87	585228.0	27784387.8	596
2013-10-03	48.7	49.1	48.4	48.7	-0.2	-0.41	350809.0	17051537.6	376
2013-10-02	49.3	49.6	48.5	48.9	-0.3	-0.61	432070.0	21123405.4	564
2013-10-01	49.3	50.0	49.1	49.2	-0.3	-0.61	654108.0	32390663.7	696
2013-09-30	48.1	49.5	48.1	49.5	1.1	2.27	1118728.0	54752767.0	938
2013-09-29	48.6	48.8	48.0	48.4	0.1	0.21	577160.0	27915967.8	667
2013-09-26	50.75	51.0	47.8	48.3	-2.7	-5.29	3095332.0	151217498.8	3030
2013-09-25	50.75	51.5	50.25	51.0	0.25	0.49	1510568.0	76847947.25	1271
2013-09-24	49.5	51.25	49.5	50.75	1.45	2.94	1897731.0	95781518.1	1678
2013-09-19	49.5	49.6	48.9	49.3	0.4	0.82	672456.0	33117672.4	720
2013-09-18	49.1	49.8	48.6	48.9	-0.2	-0.41	1287879.0	63467373.3	1328
2013-09-17	46.7	49.5	46.0	49.1	2.5	5.36	2820225.0	136269560.0	2475
2013-09-16	44.8	46.9	44.4	46.6	2.0	4.48	1417110.0	64594868.3	1278
2013-09-15	44.3	44.7	44.3	44.6	0.9	2.06	464680.0	20671781.5	513
2013-09-12	43.2	44.3	43.1	43.7	0.7	1.63	646462.0	28284453.8	590
2013-09-11	43.1	43.4	42.7	43.0	0.0	0.0	453235.0	19494911.2	455
2013-09-10	43.1	43.2	42.0	43.0	1.8	4.37	582728.0	24908271.1	592
2013-09-09	41.0	41.5	40.2	41.2	0.3	0.73	283365.0	11501218.8	365
2013-09-08	41.2	41.7	40.8	40.9	0.1	0.25	198637.0	8199467.3	266
2013-09-05	41.1	42.0	40.5	40.8	-0.8	-1.92	231851.0	9561713.3	420
2013-09-04	42.0	42.1	41.3	41.6	-0.7	-1.65	323409.0	13507106.4	432
2013-09-03	43.8	43.8	42.2	42.3	-1.4	-3.2	435424.0	18683838.5	568
2013-09-02	44.0	44.1	43.3	43.7	-0.2	-0.46	378647.0	16570560.5	443
2013-09-01	43.0	43.9	42.8	43.9	1.5	3.54	415759.0	18011344.9	465
2013-08-29	43.1	43.3	42.2	42.4	-0.2	-0.47	426130.0	18176088.4	491
2013-08-28	41.1	43.0	41.0	42.6	-0.2	-0.47	506262.0	21507098.8	500
2013-08-27	45.9	45.9	42.5	42.8	-3.7	-7.96	531439.0	23402123.9	745
2013-08-26	46.8	47.1	46.3	46.5	-0.4	-0.85	294737.0	13756501.0	418
2013-08-25	47.5	47.6	46.8	46.9	-0.6	-1.26	448903.0	21170374.7	520
2013-08-22	48.1	48.1	47.5	47.5	-0.5	-1.04	494411.0	23621220.6	625
2013-08-21	47.8	48.4	47.7	48.0	0.4	0.84	1106127.0	53139637.0	1067
2013-08-20	46.8	47.8	46.6	47.6	0.8	1.71	1000052.0	47242133.6	969
2013-08-19	46.6	46.8	46.5	46.8	0.2	0.43	220797.0	10291906.5	284
2013-08-18	46.7	46.9	46.5	46.6	0.0	0.0	219063.0	10228623.5	276
2013-08-15	46.4	47.1	46.3	46.6	0.1	0.22	544841.0	25501500.5	594
2013-08-14	46.6	46.7	46.3	46.5	-0.1	-0.21	157404.0	7314737.4	259
2013-08-13	46.5	46.8	46.4	46.6	0.2	0.43	376171.0	17524443.0	337
2013-08-05	46.0	46.6	46.0	46.4	0.2	0.43	276671.0	12849218.3	327
2013-08-04	46.1	46.4	46.0	46.2	-0.2	-0.43	211907.0	9796673.7	300
2013-08-01	46.5	46.6	46.3	46.4	-0.2	-0.43	134205.0	6228298.3	215
2013-07-31	46.2	46.6	46.2	46.6	0.5	1.08	260421.0	12088120.7	333
2013-07-30	46.3	46.6	46.0	46.1	-0.3	-0.65	198079.0	9164812.5	307
2013-07-29	46.5	46.5	46.2	46.4	0.0	0.0	154308.0	7147695.6	213
2013-07-28	46.7	46.8	46.2	46.4	-0.2	-0.43	291949.0	13546298.9	377
2013-07-25	47.0	47.0	46.5	46.6	-0.4	-0.85	468934.0	21914361.9	474
2013-07-24	47.0	47.5	46.6	47.0	0.0	0.0	453703.0	21392458.0	527
2013-07-23	46.8	47.0	46.4	47.0	0.3	0.64	373268.0	17438830.7	455
2013-07-22	46.5	46.8	46.5	46.7	0.2	0.43	199837.0	9325139.8	267
2013-07-21	46.2	46.9	46.2	46.5	0.3	0.65	206276.0	9611085.2	253
2013-07-18	47.0	47.0	46.1	46.2	-0.9	-1.91	296345.0	13811662.2	427
2013-07-17	47.1	47.2	46.7	47.1	0.0	0.0	301757.0	14158056.0	423
2013-07-16	46.6	47.4	46.6	47.1	0.6	1.29	1082386.0	50922283.8	1206
2013-07-15	46.3	46.8	46.3	46.5	0.2	0.43	429507.0	19990293.6	473
2013-07-14	46.2	46.4	46.1	46.3	0.3	0.65	187808.0	8691111.4	265
2013-07-11	46.0	46.4	45.8	46.0	0.0	0.0	260512.0	12013269.5	366
2013-07-10	46.2	46.2	45.8	46.0	-0.2	-0.43	145075.0	6678349.2	170
2013-07-09	46.4	46.5	46.1	46.2	-0.1	-0.22	264940.0	12261151.2	319
2013-07-08	46.7	46.8	46.1	46.3	-0.3	-0.64	264049.0	12296724.3	403
2013-07-07	46.8	47.0	46.5	46.6	0.0	0.0	255023.0	11923802.2	385
2013-07-04	46.6	47.0	46.6	46.6	0.1	0.22	391470.0	18297619.2	476
2013-07-03	46.6	46.8	46.0	46.5	-0.4	-0.85	385487.0	17944906.5	559
2013-07-02	46.9	47.3	46.6	46.9	0.2	0.43	450374.0	21147568.5	647
2013-07-01	46.7	47.0	46.4	46.7	0.5	1.08	401949.0	18747312.8	586
2013-06-30	45.5	47.2	45.3	46.2	0.4	0.87	1460450.0	67968947.0	1661
2013-06-26	46.8	47.0	45.8	45.8	-0.9	-1.93	371283.0	17267343.3	528
2013-06-25	46.2	46.8	46.2	46.7	0.7	1.52	369290.0	17180138.3	507
2013-06-24	46.7	46.7	45.9	46.0	-0.7	-1.5	546071.0	25268610.8	685
2013-06-23	46.3	46.8	46.2	46.7	0.7	1.52	406695.0	18906101.7	577
2013-06-22	44.7	46.4	44.6	46.0	0.4	0.88	520701.0	23687996.7	761
2013-06-19	45.3	46.4	44.5	45.6	0.6	1.33	1236483.0	56445795.8	1198
2013-06-18	45.1	45.6	44.8	45.0	0.2	0.45	591923.0	26758636.9	737
2013-06-17	43.7	45.4	43.6	44.8	1.5	3.46	1162233.0	51945974.3	1422
2013-06-16	42.4	43.9	42.1	43.3	0.4	0.93	946504.0	40706074.3	1134
2013-06-15	47.0	47.0	42.9	42.9	-4.7	-9.87	1011487.0	45776212.6	1430
2013-06-12	47.0	47.8	47.0	47.6	0.6	1.28	567603.0	26948505.2	575
2013-06-11	47.3	47.4	46.8	47.0	-0.3	-0.63	263814.0	12421741.3	427
2013-06-10	47.4	47.7	47.2	47.3	-0.1	-0.21	278070.0	13185203.7	437
2013-06-09	47.6	47.7	47.2	47.4	-0.2	-0.42	311046.0	14749066.1	404
2013-06-08	47.2	48.3	47.2	47.6	0.6	1.28	557544.0	26645181.4	682
2013-06-05	47.3	47.4	47.0	47.0	-0.1	-0.21	309202.0	14581087.8	446
2013-06-04	47.6	47.9	46.7	47.1	-0.4	-0.84	578170.0	27371857.7	764
2013-06-03	47.8	47.8	47.3	47.5	-0.3	-0.63	521031.0	24763897.0	690
2013-06-02	47.9	48.1	47.6	47.8	-0.2	-0.42	454785.0	21759289.7	593
2013-06-01	48.0	48.1	47.2	48.0	-0.2	-0.41	591430.0	28289913.1	749
2013-05-29	49.0	49.3	48.0	48.2	-0.7	-1.43	607064.0	29534373.6	890
2013-05-28	48.5	49.2	48.5	48.9	0.7	1.45	950046.0	46496432.5	1248
2013-05-27	47.7	49.0	47.7	48.2	0.8	1.69	1531977.0	74075578.6	2046
2013-05-26	47.1	48.4	47.0	47.4	0.4	0.85	1448054.0	69176954.5	1548
2013-05-25	47.2	47.2	46.6	47.0	-0.4	-0.84	420439.0	19755065.9	602
2013-05-22	47.6	47.7	47.3	47.4	-0.1	-0.21	475987.0	22595575.7	665
2013-05-21	47.5	47.8	47.4	47.5	0.1	0.21	593888.0	28257247.7	769
2013-05-20	47.5	48.1	47.1	47.4	0.0	0.0	1134016.0	54062438.7	1371
2013-05-19	47.6	47.8	46.9	47.4	0.0	0.0	830148.0	39329787.7	1109
2013-05-18	46.0	47.6	45.8	47.4	2.0	4.41	1322520.0	61859207.2	1542
2013-05-15	46.0	46.7	43.0	45.4	-1.1	-2.37	1384250.0	62106793.7	1775
2013-05-14	49.5	49.9	46.0	46.5	-2.8	-5.68	1163279.0	56341143.6	1652
2013-05-13	51.0	51.25	48.2	49.3	-2.7	-5.19	1715568.0	85210437.3	2308
2013-05-12	52.75	53.25	52.0	52.0	-0.5	-0.95	1029580.0	54325848.5	1152
2013-05-11	52.75	53.0	52.5	52.5	0.0	0.0	618169.0	32604914.0	729
2013-05-08	52.5	53.0	52.0	52.5	0.0	0.0	651276.0	34235308.25	826
2013-05-07	52.5	53.0	51.5	52.5	-0.5	-0.94	751659.0	39408281.25	1032
2013-05-06	54.25	54.5	52.5	53.0	-1.25	-2.3	1433670.0	76331578.25	1688
2013-05-05	53.75	55.25	53.75	54.25	0.5	0.93	1849292.0	100848313.5	1996
2013-05-04	53.25	54.0	53.0	53.75	1.0	1.9	1166604.0	62513371.0	1171
2013-05-01	53.75	53.75	52.75	52.75	-1.0	-1.86	538242.0	28600543.0	975
2013-04-30	54.25	54.75	53.5	53.75	-0.25	-0.46	1013733.0	54874629.75	1192
2013-04-29	52.75	55.0	52.75	54.0	1.25	2.37	1825836.0	98405389.75	2184
2013-04-28	53.5	54.25	52.75	52.75	-0.5	-0.94	1062801.0	56872657.5	1331
2013-04-27	53.25	54.25	52.5	53.25	0.5	0.95	1324091.0	70731873.25	1713
2013-04-24	54.5	54.75	52.5	52.75	-1.5	-2.76	1096977.0	58636959.0	1718
2013-04-23	55.5	55.75	54.0	54.25	-1.0	-1.81	1821920.0	99703776.0	2209
2013-04-22	53.75	56.5	53.5	55.25	1.75	3.27	4810610.0	263739135.5	4460
2013-04-21	53.25	55.0	52.5	53.5	0.25	0.47	4463987.0	241110239.5	4090
2013-04-20	54.0	57.5	51.75	53.25	-4.0	-6.99	6417439.0	347230367.5	8064
2013-04-17	62.25	63.25	57.25	57.25	-6.25	-9.84	1895413.0	111603811.5	2159
2013-04-16	61.5	67.75	60.5	63.5	0.75	1.2	8070308.0	514064887.5	11122
2013-04-15	57.5	62.75	56.0	62.75	5.5	9.61	4900112.0	290702223.75	5313
2013-04-14	57.25	61.0	56.75	57.25	-0.75	-1.29	3835945.0	226013466.25	4844
2013-04-13	56.75	61.0	56.5	58.0	2.25	4.04	5627604.0	329952432.25	7106
2013-04-10	50.75	55.75	49.6	55.75	5.0	9.85	3921036.0	207216082.25	3472
2013-04-09	52.0	53.5	50.25	50.75	-1.25	-2.4	2993082.0	156894875.0	2812
2013-04-08	50.5	53.25	50.0	52.0	2.7	5.48	5707297.0	296063136.0	4769
2013-04-07	47.5	49.5	47.4	49.3	1.9	4.01	2673269.0	130567825.3	2312
2013-04-06	48.0	48.0	46.2	47.4	-0.8	-1.66	940182.0	44533709.4	1151
2013-04-03	48.7	48.9	48.1	48.2	-0.5	-1.03	699284.0	33796795.0	760
2013-04-02	48.3	48.9	47.9	48.7	0.6	1.25	788161.0	38152212.9	972
2013-04-01	48.1	48.5	47.9	48.1	0.2	0.42	455844.0	21997836.8	609
2013-03-31	47.8	48.2	47.7	47.9	0.0	0.0	429429.0	20564411.0	544
2013-03-30	48.5	48.5	47.5	47.9	-0.3	-0.62	522827.0	25107150.2	731
2013-03-27	47.9	48.7	47.9	48.2	0.2	0.42	667957.0	32315214.1	785
2013-03-26	48.5	48.6	47.8	48.0	-0.6	-1.23	636276.0	30641643.0	889
2013-03-25	48.9	49.1	48.4	48.6	-0.3	-0.61	441035.0	21484674.8	633
2013-03-24	49.6	49.7	48.7	48.9	-0.5	-1.01	804082.0	39544959.2	861
2013-03-23	49.2	49.9	49.1	49.4	0.5	1.02	1049817.0	52067867.2	1025
2013-03-20	48.6	49.4	48.5	48.9	0.3	0.62	799540.0	39218927.5	926
2013-03-19	48.6	48.9	48.5	48.6	0.1	0.21	383437.0	18647989.2	564
2013-03-18	48.6	49.3	48.4	48.5	-0.1	-0.21	824980.0	40340666.0	1117
2013-03-17	48.4	48.9	48.3	48.6	0.4	0.83	615710.0	29879533.2	822
2013-03-16	48.2	48.4	47.9	48.2	0.2	0.42	702456.0	33799818.8	812
2013-03-13	47.8	48.4	47.6	48.0	0.1	0.21	496895.0	23846444.0	642
2013-03-12	48.7	48.8	47.7	47.9	-1.0	-2.04	493944.0	23842020.0	727
2013-03-11	48.5	49.5	48.5	48.9	0.5	1.03	979982.0	48042677.1	1072
2013-03-10	47.9	48.6	47.7	48.4	0.5	1.04	816772.0	39349976.3	973
2013-03-09	48.0	48.3	47.9	47.9	0.2	0.42	444433.0	21361204.0	507
2013-03-06	47.9	48.2	47.5	47.7	0.3	0.63	655187.0	31305125.9	724
2013-03-05	47.2	48.1	47.2	47.4	0.4	0.85	695592.0	33149271.1	911
2013-03-04	47.7	48.1	47.0	47.0	-1.0	-2.08	475765.0	22645036.1	769
2013-03-03	49.3	49.3	47.8	48.0	-1.2	-2.44	679280.0	32860171.4	929
2013-03-02	49.4	49.9	49.1	49.2	0.2	0.41	730829.0	36153162.7	907
2013-02-27	48.2	49.0	48.2	49.0	1.0	2.08	526099.0	25531925.4	824
2013-02-26	48.0	48.5	47.6	48.0	-0.4	-0.83	673547.0	32310318.0	1105
2013-02-25	49.3	49.4	48.4	48.4	-0.7	-1.43	745441.0	36361506.5	1160
2013-02-24	50.0	50.5	48.9	49.1	-1.4	-2.77	853136.0	42380657.0	1357
2013-02-23	51.25	51.25	50.0	50.5	-0.5	-0.98	651537.0	32960627.0	906
2013-02-20	52.25	53.0	50.75	51.0	-1.0	-1.92	1130949.0	58540956.25	1446
2013-02-19	52.0	54.0	50.25	52.0	0.0	0.0	2671092.0	139677700.75	3098
2013-02-18	53.0	54.25	51.75	52.0	-1.5	-2.8	2920278.0	154772517.25	3193
2013-02-17	50.25	53.75	50.0	53.5	3.5	7.0	2891018.0	149143388.65	2918
2013-02-16	49.4	51.0	49.4	50.0	0.6	1.21	885120.0	44368161.3	1245
2013-02-13	49.8	49.8	49.0	49.4	-0.4	-0.8	819493.0	40534412.4	1135
2013-02-12	51.0	51.5	49.6	49.8	-1.2	-2.35	997637.0	50180837.15	1315
2013-02-11	50.0	52.0	50.0	51.0	1.3	2.62	2307185.0	117791090.0	2750
2013-02-10	48.3	49.8	48.2	49.7	1.4	2.9	1586276.0	77926391.1	1987
2013-02-09	47.8	48.8	47.8	48.3	0.6	1.26	733257.0	35342773.5	976
2013-02-06	48.8	49.0	47.2	47.7	-0.5	-1.04	881252.0	42242256.4	1328
2013-02-05	48.7	49.3	47.2	48.2	-0.7	-1.43	983876.0	47619437.6	1474
2013-02-04	48.9	50.5	48.8	48.9	-0.1	-0.2	1502381.0	74467656.45	1811
2013-02-03	50.75	50.75	48.8	49.0	-1.5	-2.97	1421357.0	70495001.0	1793
2013-02-02	50.75	52.5	50.0	50.5	0.25	0.5	1700733.0	86840603.75	2052
2013-01-30	52.5	52.75	49.9	50.25	-1.75	-3.37	2185013.0	111845819.0	2392
2013-01-29	51.0	53.75	49.7	52.0	1.25	2.46	3663867.0	189662834.1	3476
2013-01-28	51.25	54.0	50.5	50.75	-0.75	-1.46	3304871.0	173708477.25	3270
2013-01-27	48.3	52.75	48.1	51.5	3.4	7.07	5716045.0	292423418.05	4440
2013-01-26	48.0	48.4	47.6	48.1	0.3	0.63	861743.0	41408962.8	1056
2013-01-23	48.9	49.3	47.3	47.8	-0.9	-1.85	1556025.0	75231344.8	1787
2013-01-22	47.4	49.0	47.2	48.7	1.5	3.18	2373711.0	114563500.7	2269
2013-01-21	47.3	47.7	46.7	47.2	0.1	0.21	975668.0	46021623.7	1079
2013-01-20	46.8	47.9	46.6	47.1	0.1	0.21	1209205.0	57213229.6	1212
2013-01-19	46.2	47.4	46.2	47.0	1.0	2.17	1078667.0	50677675.7	1240
2013-01-16	45.6	46.3	45.3	46.0	0.2	0.44	374725.0	17185165.4	470
2013-01-15	46.1	46.2	45.6	45.8	-0.4	-0.87	701251.0	32097434.7	721
2013-01-14	46.5	46.8	46.0	46.2	-0.5	-1.07	612674.0	28389716.1	672
2013-01-13	46.8	47.0	46.5	46.7	-0.3	-0.64	549934.0	25671352.3	586
2013-01-12	47.2	47.4	46.6	47.0	-0.1	-0.21	798080.0	37535224.8	808
2013-01-09	47.1	47.6	46.7	47.1	0.1	0.21	760257.0	35821093.2	858
2013-01-08	47.7	47.7	46.1	47.0	-0.7	-1.47	781335.0	36681862.4	946
2013-01-07	47.6	48.2	47.4	47.7	0.1	0.21	783861.0	37458281.6	747
2013-01-06	47.8	48.3	47.3	47.6	-0.3	-0.63	1143315.0	54538845.9	1001
2013-01-05	47.7	48.4	47.5	47.9	0.6	1.27	1161286.0	55672390.5	1172
2013-01-02	46.7	47.4	46.4	47.3	0.7	1.5	684456.0	32047504.8	801
2013-01-01	46.6	47.3	46.2	46.6	0.4	0.87	973947.0	45540765.2	1010
2012-12-31	46.4	47.1	45.6	46.2	-0.4	-0.86	1102790.0	51081159.3	1220
2012-12-30	47.7	47.8	46.5	46.6	-0.9	-1.89	1017365.0	48051666.4	1310
2012-12-29	46.9	48.5	46.6	47.5	1.1	2.37	2512117.0	119965076.3	2813
2012-12-26	45.2	46.7	44.6	46.4	1.4	3.11	2066022.0	94735457.8	2034
2012-12-25	45.6	45.8	44.8	45.0	-0.5	-1.1	772261.0	34958461.2	760
2012-12-24	45.7	46.3	45.4	45.5	-0.4	-0.87	1272545.0	58333898.4	1281
2012-12-23	44.4	46.4	44.4	45.9	1.4	3.15	1982252.0	89968894.2	1759
2012-12-22	44.2	44.7	43.9	44.5	0.2	0.45	826813.0	36660336.9	710
2012-12-19	43.9	44.3	43.7	44.3	0.5	1.14	592131.0	26032601.8	569
2012-12-18	44.5	44.6	43.6	43.8	-0.6	-1.35	807982.0	35673479.5	814
2012-12-17	44.2	44.8	44.1	44.4	0.4	0.91	1169886.0	51986193.7	1095
2012-12-16	44.7	44.9	44.0	44.0	-0.5	-1.12	955311.0	42479422.3	955
2012-12-15	43.8	45.3	43.6	44.5	1.1	2.53	2349536.0	104763700.2	1912
2012-12-12	43.5	43.8	42.8	43.4	0.0	0.0	597262.0	25857112.0	730
2012-12-11	42.8	44.1	42.6	43.4	0.6	1.4	1212740.0	52859081.2	1319
2012-12-10	42.8	43.4	42.5	42.8	-0.3	-0.7	703620.0	30128824.7	882
2012-12-09	43.9	44.0	42.8	43.1	-0.7	-1.6	830258.0	36020891.9	1128
2012-12-08	44.1	44.5	43.8	43.8	-0.2	-0.45	674940.0	29782871.3	819
2012-12-05	44.6	45.0	43.8	44.0	-0.6	-1.35	990414.0	43889581.3	1213
2012-12-04	44.3	45.0	43.5	44.6	0.4	0.9	2113461.0	93468046.5	2064
2012-12-03	44.3	45.3	43.8	44.2	0.1	0.23	2874643.0	127926749.9	2146
2012-12-02	42.8	45.0	42.5	44.1	1.2	2.8	2007988.0	88371887.3	2006
2012-12-01	43.0	43.3	42.5	42.9	0.9	2.14	1009742.0	43280136.8	1027
2012-11-28	41.4	42.7	41.3	42.0	0.6	1.45	1290408.0	54388941.7	1498
2012-11-27	43.2	43.2	41.0	41.4	-1.9	-4.39	1093870.0	46276653.4	1404
2012-11-26	43.5	43.9	40.8	43.3	-0.2	-0.46	2100485.0	88681685.2	2528
2012-11-25	48.4	50.0	43.2	43.5	-4.5	-9.38	5466096.0	247386425.3	5527
2012-11-24	47.0	50.0	47.0	48.0	2.0	4.35	2480198.0	119952137.5	2844
2012-11-21	44.1	48.4	44.0	46.0	2.0	4.55	4005852.0	186812548.2	3488
2012-11-20	43.8	44.2	43.1	44.0	0.8	1.85	595866.0	26090502.8	717
2012-11-19	44.0	44.8	41.8	43.2	-0.7	-1.59	1041298.0	45260698.7	1258
2012-11-18	44.5	45.1	43.4	43.9	-0.8	-1.79	1610337.0	71548054.2	1686
2012-11-17	42.9	45.8	42.7	44.7	2.4	5.67	2529764.0	110782264.3	2468
2012-11-14	42.0	42.8	41.9	42.3	0.4	0.95	1051645.0	44454935.1	995
2012-11-13	42.1	42.2	41.7	41.9	-0.2	-0.48	518507.0	21737116.7	612
2012-11-12	41.5	42.5	41.5	42.1	0.4	0.96	907178.0	38133426.8	867
2012-11-11	41.8	42.2	41.4	41.7	0.1	0.24	603418.0	25222875.1	649
2012-11-10	41.0	41.7	40.9	41.6	0.2	0.48	499638.0	20679872.0	461
2012-11-07	41.8	42.0	41.4	41.4	-0.3	-0.72	395190.0	16464093.4	439
2012-11-06	41.8	42.3	41.5	41.7	0.2	0.48	635177.0	26638204.7	628
2012-11-05	41.0	41.7	40.8	41.5	0.6	1.47	538531.0	22254183.8	573
2012-11-04	41.0	41.3	40.8	40.9	0.1	0.25	379519.0	15569991.3	456
2012-11-03	40.3	41.0	40.0	40.8	0.7	1.75	392760.0	15899730.3	459
2012-10-24	39.6	40.1	39.4	40.1	0.3	0.75	201778.0	8050446.7	309
2012-10-23	39.8	40.1	39.6	39.8	-0.2	-0.5	282585.0	11253650.5	396
2012-10-22	40.7	40.8	39.8	40.0	-0.7	-1.72	413321.0	16612484.5	540
2012-10-21	40.8	41.8	40.6	40.7	0.0	0.0	738731.0	30342617.0	1054
2012-10-20	39.4	40.8	39.2	40.7	0.9	2.26	793271.0	31924020.8	951
2012-10-17	39.8	40.2	39.7	39.8	0.3	0.76	488158.0	19496249.1	614
2012-10-16	39.5	40.5	39.3	39.5	0.9	2.33	1129095.0	44872517.4	1383
2012-10-15	38.3	38.8	38.3	38.6	0.3	0.78	272724.0	10505335.2	366
2012-10-14	38.0	38.8	38.0	38.3	0.1	0.26	208898.0	7990914.7	360
2012-10-13	40.0	40.0	37.5	38.2	-1.6	-4.02	326701.0	12513792.2	477
2012-10-10	40.0	40.4	39.8	39.8	-0.4	-1.0	296629.0	11901977.7	395
2012-10-09	40.3	40.6	40.2	40.2	-0.2	-0.5	189024.0	7634909.8	248
2012-10-08	40.7	40.8	40.1	40.4	-0.6	-1.46	361841.0	14598553.0	473
2012-10-07	41.5	41.5	40.3	41.0	-0.5	-1.2	491051.0	20044527.6	579
2012-10-06	41.6	42.0	41.2	41.5	0.1	0.24	399182.0	16634007.7	478
2012-10-03	41.6	42.0	41.3	41.4	-0.2	-0.48	472425.0	19657000.4	580
2012-10-02	41.4	42.2	41.2	41.6	0.4	0.97	789092.0	32900259.6	815
2012-10-01	40.7	41.5	40.5	41.2	0.6	1.48	502502.0	20642855.5	622
2012-09-30	40.5	40.8	39.5	40.6	0.2	0.5	370324.0	14945697.4	567
2012-09-29	41.2	41.9	40.0	40.4	-0.8	-1.94	440858.0	18131670.9	642
2012-09-26	42.3	42.4	40.9	41.2	-1.5	-3.51	473711.0	19739954.3	661
2012-09-25	42.4	42.7	41.8	42.7	0.4	0.95	348659.0	14755769.1	468
2012-09-24	43.4	43.5	41.8	42.3	-1.1	-2.53	539810.0	22832050.7	749
2012-09-22	43.3	43.7	43.0	43.4	-0.2	-0.46	351597.0	15218812.1	487
2012-09-19	44.7	45.0	43.0	43.6	-0.9	-2.02	706768.0	31048679.5	894
2012-09-18	45.1	45.5	44.5	44.5	-0.7	-1.55	500779.0	22553600.6	642
2012-09-17	45.2	45.6	45.0	45.2	-0.2	-0.44	473135.0	21433116.9	561
2012-09-16	45.8	45.9	45.2	45.4	-0.4	-0.87	407555.0	18540772.8	554
2012-09-15	46.1	46.4	45.5	45.8	0.3	0.66	570938.0	26180795.7	646
2012-09-12	45.9	46.0	45.4	45.5	-0.2	-0.44	730698.0	33383762.5	843
2012-09-11	46.2	46.5	45.4	45.7	-0.6	-1.3	1180658.0	54144291.4	1244
2012-09-10	45.3	46.8	44.3	46.3	1.4	3.12	3508820.0	160581387.1	2659
2012-09-09	44.7	46.3	44.6	44.9	0.6	1.35	2728968.0	124125858.6	2567
2012-09-08	43.8	44.3	43.3	44.3	1.1	2.55	1012800.0	44434174.6	1152
2012-09-05	43.0	43.5	42.6	43.2	0.3	0.7	576973.0	24810871.6	710
2012-09-04	43.3	43.3	42.4	42.9	-0.4	-0.92	656873.0	28157378.3	882
2012-09-03	43.6	43.9	43.1	43.3	-0.3	-0.69	692787.0	30159023.6	784
2012-09-02	43.6	43.7	43.0	43.6	0.0	0.0	672334.0	29169502.2	763
2012-09-01	44.5	44.7	43.6	43.6	-0.2	-0.46	1117200.0	49274280.0	1182
2012-08-29	42.8	44.3	42.7	43.8	1.1	2.58	1685825.0	73631578.6	1680
2012-08-28	43.0	43.4	42.5	42.7	-0.3	-0.7	516499.0	22146196.9	657
2012-08-27	42.7	43.6	42.5	43.0	0.3	0.7	681757.0	29380628.9	714
2012-08-26	43.3	43.5	42.6	42.7	-0.3	-0.7	515522.0	22154878.5	569
2012-08-25	42.4	43.5	42.2	43.0	1.4	3.37	738252.0	31665253.0	796
2012-08-15	41.2	42.2	41.2	41.6	0.3	0.73	612997.0	25621499.2	890
2012-08-14	42.1	42.2	40.9	41.3	-0.8	-1.9	367749.0	15256778.7	563
2012-08-13	42.6	43.2	42.0	42.1	-0.5	-1.17	479135.0	20471870.4	596
2012-08-12	42.6	42.8	42.2	42.6	0.3	0.71	636392.0	27096492.1	723
2012-08-11	42.3	42.8	42.1	42.3	0.2	0.48	546862.0	23151021.7	755
2012-08-08	43.6	43.6	41.9	42.1	-1.5	-3.44	965507.0	41316142.8	1322
2012-08-07	44.3	44.4	43.5	43.6	-0.4	-0.91	741096.0	32601855.3	819
2012-08-06	44.5	45.0	43.6	44.0	-0.5	-1.12	1583735.0	70402278.8	1731
2012-08-05	43.4	44.7	42.6	44.5	1.5	3.49	1643622.0	71529626.8	1625
2012-08-04	43.0	43.5	42.6	43.0	0.8	1.9	607015.0	26039029.2	811
2012-08-01	41.7	42.9	41.6	42.2	0.7	1.69	1122508.0	47536657.5	1224
2012-07-31	41.3	42.0	41.1	41.5	-0.2	-0.48	1075960.0	44626768.6	1361
2012-07-30	41.2	42.4	41.0	41.7	1.3	3.22	2041918.0	85039558.0	1963
2012-07-29	38.9	40.4	38.9	40.4	1.5	3.86	1574156.0	62561290.9	1444
2012-07-28	38.8	39.3	38.6	38.9	0.8	2.1	854429.0	33252756.9	910
2012-07-25	38.1	39.0	38.0	38.1	0.1	0.26	842007.0	32365433.1	964
2012-07-24	37.7	38.4	37.7	38.0	0.2	0.53	415755.0	15805260.7	476
2012-07-23	38.5	39.1	37.7	37.8	-0.5	-1.31	880099.0	33745905.1	1161
2012-07-22	37.8	39.3	37.7	38.3	0.6	1.59	898908.0	34603146.1	866
2012-07-21	37.5	38.6	37.4	37.7	0.2	0.53	326194.0	12426495.9	505
2012-07-18	35.6	37.6	35.6	37.5	1.9	5.34	771679.0	28538108.2	1022
2012-07-17	36.1	36.4	35.3	35.6	-0.5	-1.39	302518.0	10906727.2	517
2012-07-16	37.1	37.6	36.1	36.1	-1.0	-2.7	512799.0	18788541.7	737
2012-07-15	37.8	38.1	37.1	37.1	-0.6	-1.59	437643.0	16425096.4	599
2012-07-14	37.8	38.2	37.4	37.7	0.2	0.53	470864.0	17754494.1	643
2012-07-11	39.2	39.8	37.2	37.5	-1.6	-4.09	1017898.0	39209761.5	1477
2012-07-10	40.2	41.4	38.6	39.1	-0.9	-2.25	2284488.0	91963387.5	2810
2012-07-09	39.7	41.1	39.6	40.0	0.4	1.01	2055697.0	83003039.5	2292
2012-07-08	39.5	40.2	39.1	39.6	0.5	1.28	1379330.0	54685503.2	1463
2012-07-07	38.3	39.8	38.0	39.1	0.8	2.09	1135247.0	44413688.5	1137
2012-07-04	38.1	39.5	37.9	38.3	0.3	0.79	898704.0	34799615.7	1084
2012-07-03	38.0	38.6	37.8	38.0	0.1	0.26	636279.0	24314516.6	688
2012-07-02	38.1	38.7	37.5	37.9	0.0	0.0	1019674.0	38858997.2	1174
2012-07-01	36.7	38.8	36.3	37.9	1.3	3.55	2466253.0	92852610.4	2442
2012-06-30	37.9	37.9	35.8	36.6	0.2	0.55	1267608.0	46414561.5	1285
2012-06-27	39.0	39.0	35.3	36.4	-2.3	-5.94	1185885.0	43390200.4	1397
2012-06-26	39.5	40.5	38.6	38.7	-0.8	-2.03	865963.0	34434622.2	958
2012-06-25	39.3	40.8	38.8	39.5	0.2	0.51	1063437.0	42615975.2	1246
2012-06-24	38.5	40.2	38.5	39.3	0.4	1.03	552861.0	21780419.3	808
2012-06-23	39.6	39.6	38.4	38.9	-0.9	-2.26	829141.0	32194596.8	900
2012-06-20	36.7	40.2	36.5	39.8	3.2	8.74	1963611.0	76994543.8	1715
2012-06-19	37.4	37.5	36.1	36.6	-0.2	-0.54	1661760.0	61228670.4	1828
2012-06-18	34.3	36.8	34.1	36.8	3.3	9.85	1917681.0	67940046.2	1563
2012-06-17	33.0	33.7	32.8	33.5	0.5	1.52	439337.0	14540461.9	456
2012-06-16	33.9	34.2	31.0	33.0	-0.3	-0.9	975368.0	32145086.4	837
2012-06-13	34.0	34.0	33.2	33.3	-0.4	-1.19	303225.0	10187535.1	358
2012-06-12	33.0	33.8	32.9	33.7	0.2	0.6	563611.0	18796954.8	549
2012-06-11	33.3	34.1	33.0	33.5	0.5	1.52	585761.0	19658694.0	609
2012-06-10	32.5	33.1	32.2	33.0	0.6	1.85	382072.0	12506343.8	437
2012-06-09	33.7	33.7	32.0	32.4	0.3	0.93	477821.0	15650982.0	492
2012-06-06	34.0	34.0	31.4	32.1	-1.4	-4.18	569272.0	18878535.4	606
2012-06-05	33.7	34.6	33.5	33.5	-0.1	-0.3	809712.0	27314650.8	719
2012-06-04	33.4	34.0	33.1	33.6	-0.1	-0.3	573326.0	19223248.0	483
2012-06-03	33.7	34.0	33.0	33.7	0.3	0.9	613947.0	20611398.6	601
2012-06-02	33.4	34.9	33.4	33.4	-3.7	-9.97	1198951.0	40847136.4	1050
2012-05-30	38.0	38.0	36.6	37.1	-0.9	-2.37	324412.0	12153314.0	436
2012-05-29	38.8	38.8	37.9	38.0	-0.6	-1.55	389932.0	14892085.5	396
2012-05-28	38.4	38.6	38.1	38.6	0.5	1.31	313289.0	12037186.3	307
2012-05-27	38.7	38.8	38.0	38.1	-0.5	-1.3	478986.0	18320586.3	437
2012-05-26	39.3	39.3	38.5	38.6	-0.5	-1.28	439377.0	17100716.8	434
2012-05-23	39.5	39.8	39.0	39.1	-0.6	-1.51	458977.0	18081264.5	469
2012-05-22	40.0	40.5	39.5	39.7	0.3	0.76	653156.0	26133695.4	693
2012-05-21	39.4	39.7	39.2	39.4	0.2	0.51	350838.0	13836979.7	398
2012-05-20	38.6	40.1	38.4	39.2	0.8	2.08	740427.0	29110687.2	886
2012-05-19	37.8	38.5	37.7	38.4	-0.2	-0.52	296369.0	11294600.9	385
2012-05-16	38.3	38.7	37.8	38.6	-0.4	-1.03	468543.0	17913284.0	602
2012-05-15	38.4	39.4	38.4	39.0	1.0	2.63	462877.0	18013600.3	487
2012-05-14	38.8	39.0	37.8	38.0	-1.1	-2.81	311138.0	11995259.5	452
2012-05-13	40.3	40.3	39.0	39.1	-1.3	-3.22	415239.0	16496050.7	551
2012-05-12	40.1	40.6	37.5	40.4	-0.4	-0.98	592704.0	23352334.0	723
2012-05-09	41.8	41.9	40.2	40.8	-1.3	-3.09	399570.0	16458819.6	489
2012-05-08	42.4	42.4	41.9	42.1	0.0	0.0	290260.0	12223697.0	344
2012-05-07	41.8	42.3	41.1	42.1	0.0	0.0	537378.0	22434305.5	578
2012-05-06	42.5	42.7	42.0	42.1	-0.6	-1.41	564361.0	23858455.5	627
2012-05-05	42.5	42.7	42.0	42.7	-0.6	-1.39	529423.0	22380266.2	677
2012-05-02	44.0	44.1	43.1	43.3	-0.5	-1.14	570662.0	24898175.2	735
2012-05-01	44.1	44.6	43.7	43.8	-0.2	-0.45	1245434.0	55015550.3	1110
2012-04-30	44.0	44.9	43.7	44.0	0.1	0.23	1418962.0	62761346.5	1422
2012-04-29	43.9	44.4	43.5	43.9	-0.1	-0.23	723879.0	31814074.3	829
2012-04-28	44.1	44.5	43.7	44.0	0.2	0.46	599094.0	26335625.7	602
2012-04-25	43.7	44.6	43.4	43.8	0.7	1.62	1208995.0	53020231.9	1312
2012-04-24	43.0	43.3	42.3	43.1	0.2	0.47	571358.0	24467599.9	679
2012-04-23	43.7	43.9	42.6	42.9	-1.0	-2.28	696888.0	30044024.8	796
2012-04-22	44.2	45.0	43.7	43.9	-0.2	-0.45	749590.0	33153350.7	855
2012-04-21	43.4	44.2	43.0	44.1	1.4	3.28	717033.0	31235399.7	772
2012-04-18	43.3	43.7	42.4	42.7	-0.2	-0.47	617688.0	26558342.3	664
2012-04-17	42.2	43.0	41.4	42.9	2.0	4.89	667940.0	28259935.7	874
2012-04-16	42.9	43.3	40.0	40.9	-2.0	-4.66	486924.0	20343309.6	722
2012-04-15	42.3	44.7	42.0	42.9	0.1	0.23	899774.0	38922683.8	1121
2012-04-14	43.5	43.8	42.6	42.8	-0.9	-2.06	556687.0	24054853.5	677
2012-04-11	43.4	44.0	42.0	43.7	-0.4	-0.91	877259.0	37809056.7	957
2012-04-10	45.7	46.2	43.6	44.1	-1.5	-3.29	938675.0	42400502.4	1117
2012-04-09	45.7	46.2	44.5	45.6	-0.7	-1.51	1053983.0	47940451.3	995
2012-04-08	49.0	49.1	44.0	46.3	-2.5	-5.12	2051921.0	95088417.6	1896
2012-04-07	49.9	50.0	48.7	48.8	-0.4	-0.81	1366462.0	67281307.0	1233
2012-04-04	49.1	50.25	48.7	49.2	0.0	0.0	1192425.0	59034204.0	1150
2012-04-03	49.6	50.25	48.8	49.2	-0.2	-0.4	991118.0	48817822.4	1120
2012-04-02	49.2	49.7	48.6	49.4	0.3	0.61	1164683.0	57159438.9	1027
2012-04-01	49.6	51.0	48.9	49.1	-0.9	-1.8	1924559.0	95819257.1	1478
2012-03-31	51.25	52.25	49.8	50.0	-0.75	-1.48	1737092.0	88455102.4	1532
2012-03-28	49.2	52.75	49.2	50.75	1.65	3.36	3663518.0	187620307.95	2794
2012-03-27	49.1	49.7	48.6	49.1	0.1	0.2	834447.0	41096550.1	802
2012-03-26	50.0	50.25	48.7	49.0	-1.0	-2.0	810899.0	40087191.0	873
2012-03-25	50.5	51.25	49.5	50.0	-0.5	-0.99	1173324.0	58798603.1	1181
2012-03-24	48.9	51.0	48.7	50.5	1.9	3.91	2229558.0	111374129.0	1925
2012-03-21	48.7	49.4	47.7	48.6	0.2	0.41	2157781.0	104711299.7	2013
2012-03-20	46.8	51.5	46.7	48.4	1.4	2.98	8502634.0	418055950.45	5821
2012-03-19	47.4	47.7	46.8	47.0	-0.2	-0.42	1309200.0	61892564.9	1080
2012-03-18	47.5	48.0	46.9	47.2	-0.1	-0.21	1895563.0	90004071.9	1480
2012-03-17	47.1	47.7	46.4	47.3	0.3	0.64	2023261.0	95437303.0	1497
2012-03-14	47.3	47.6	46.7	47.0	-0.2	-0.42	1187312.0	56004655.8	974
2012-03-13	48.1	48.1	46.9	47.2	-0.8	-1.67	1652267.0	78193598.5	1415
2012-03-12	48.5	48.8	47.5	48.0	-0.5	-1.03	1726323.0	83054468.0	1380
2012-03-11	47.5	49.2	46.7	48.5	1.0	2.11	2888173.0	139409097.4	2340
2012-03-10	48.5	48.8	47.3	47.5	0.1	0.21	1568528.0	75350363.7	1633
2012-03-07	47.3	49.7	47.1	47.4	-1.4	-2.87	3880420.0	187915668.5	3547
2012-03-06	46.6	50.0	45.7	48.8	2.8	6.09	7639041.0	368075904.1	6330
2012-03-05	44.1	46.7	44.1	46.0	1.7	3.84	5391453.0	245166806.8	4327
2012-03-04	42.0	46.3	41.4	44.3	2.2	5.23	9284709.0	415162152.6	6390
2012-03-03	42.4	42.9	41.8	42.1	0.2	0.48	1781247.0	75218851.9	1629
2012-02-29	41.4	43.1	40.4	41.9	0.9	2.2	2779989.0	117461907.2	2718
2012-02-28	42.1	42.3	38.5	41.0	-1.1	-2.61	1117733.0	46181315.2	1371
2012-02-27	42.2	42.6	42.0	42.1	0.0	0.0	1157428.0	48943788.6	964
2012-02-26	42.5	42.9	41.8	42.1	-0.3	-0.71	1333861.0	56501414.4	1265
2012-02-25	42.3	42.5	42.0	42.4	0.3	0.71	952476.0	40309480.4	1033
2012-02-22	41.8	42.6	41.6	42.1	0.3	0.72	844355.0	35523595.5	1010
2012-02-21	42.2	42.3	41.8	41.8	-0.3	-0.71	514564.0	21594597.6	650
2012-02-20	42.5	42.7	41.8	42.1	0.3	0.72	1394913.0	59042746.8	1567
2012-02-19	41.2	42.1	41.1	41.8	0.6	1.46	1068205.0	44552565.2	1269
2012-02-18	41.1	41.3	41.0	41.2	0.3	0.73	359680.0	14789627.1	450
2012-02-15	41.0	41.3	40.8	40.9	-0.1	-0.24	444612.0	18249014.9	479
2012-02-14	41.3	41.4	40.8	41.0	-0.3	-0.73	310740.0	12762932.2	493
2012-02-13	41.3	41.4	41.1	41.3	0.2	0.49	287683.0	11861485.7	453
2012-02-12	41.6	41.7	41.0	41.1	-0.4	-0.96	469778.0	19437409.9	583
2012-02-11	41.7	41.8	41.5	41.5	-0.2	-0.48	346735.0	14446246.8	482
2012-02-08	41.9	42.0	41.6	41.7	-0.1	-0.24	358235.0	14959781.7	542
2012-02-07	42.4	42.4	41.7	41.8	-0.2	-0.48	808540.0	34025609.8	912
2012-02-06	42.3	42.6	41.9	42.0	-0.1	-0.24	1318612.0	55717974.2	1285
[truncated: 2,243 more rows]
