# Supplementary material for: Effective short-term forecasts of Saudi stock price trends using technical indicators and large-scale multivariate time series
Source: PeerJ Comput Sci. 2023 Jan 6;9:e1205. doi: 10.7717/peerj-cs.1205 (PMC10280263; doi:10.7717/peerj-cs.1205)
Supplement: Supplemental Information 3 [file peerj-cs-09-1205-s003.zip › TASI Dataset 2021/MEPCO_1202.csv]

date	open	high	low	close	change	change_percent	volume_traded	value_traded_SAR	number_trades
2020-03-19	10.5	11.02	10.5	10.92	0.04	0.37	407370.0	4426456.2	543
2020-03-18	10.6	10.9	10.6	10.88	0.0	0.0	542246.0	5862222.94	580
2020-03-17	10.98	11.1	10.64	10.88	-0.1	-0.91	547568.0	6004975.58	544
2020-03-16	11.02	11.24	10.9	10.98	-0.32	-2.83	275179.0	3039778.26	362
2020-03-15	11.62	11.62	11.3	11.3	0.0	0.0	318833.0	3667329.72	317
2020-03-12	11.0	11.4	11.0	11.3	-0.2	-1.74	236534.0	2649333.22	379
2020-03-11	11.88	11.88	11.42	11.5	-0.3	-2.54	793325.0	9212391.56	720
2020-03-10	11.2	11.82	11.2	11.8	0.82	7.47	1093768.0	12659856.34	943
2020-03-09	10.98	11.2	10.98	10.98	-1.22	-10.0	780123.0	8584426.74	651
2020-03-08	12.3	12.7	12.2	12.2	-1.34	-9.9	584995.0	7224537.74	682
2020-03-05	13.66	13.8	13.54	13.54	-0.02	-0.15	584937.0	7975687.54	570
2020-03-04	13.5	13.74	13.3	13.56	-0.06	-0.44	676039.0	9154057.72	687
2020-03-03	13.5	13.72	13.4	13.62	0.02	0.15	658328.0	8944712.44	669
2020-03-02	13.7	13.8	13.08	13.6	0.08	0.59	407947.0	5561999.42	498
2020-03-01	13.8	13.9	13.42	13.52	-0.56	-3.98	362166.0	4940883.78	453
2020-02-27	14.0	14.1	13.8	14.08	0.06	0.43	209799.0	2932515.12	334
2020-02-26	14.04	14.08	13.9	14.02	-0.16	-1.13	338941.0	4746999.28	326
2020-02-25	14.2	14.28	14.0	14.18	-0.12	-0.84	485386.0	6838784.68	530
2020-02-24	15.1	15.1	14.14	14.3	-0.7	-4.67	812410.0	11868127.94	1009
2020-02-23	14.84	15.02	14.84	15.0	0.2	1.35	572331.0	8556970.64	587
2020-02-20	14.62	14.84	14.6	14.8	0.26	1.79	709356.0	10471959.12	677
2020-02-19	14.4	14.58	14.38	14.54	0.16	1.11	331458.0	4805649.12	433
2020-02-18	14.36	14.42	14.24	14.38	0.02	0.14	127112.0	1821931.12	266
2020-02-17	14.36	14.52	14.3	14.36	0.16	1.13	293983.0	4229823.72	313
2020-02-16	14.24	14.56	14.12	14.2	-0.02	-0.14	307853.0	4408688.06	496
2020-02-13	14.28	14.34	14.14	14.22	-0.12	-0.84	273116.0	3886608.06	380
2020-02-12	14.5	14.56	14.34	14.34	-0.24	-1.65	220693.0	3189323.24	412
2020-02-11	14.6	14.82	14.5	14.58	-0.14	-0.95	424124.0	6207186.08	446
2020-02-10	14.74	15.0	14.6	14.72	-0.06	-0.41	475335.0	7038924.86	525
2020-02-09	14.8	14.8	14.44	14.78	-0.22	-1.47	985639.0	14378019.88	697
2020-02-06	15.5	15.5	14.9	15.0	-0.5	-3.23	664700.0	10026269.32	712
2020-02-05	15.7	15.74	15.36	15.5	-0.14	-0.9	424789.0	6583628.6	360
2020-02-04	15.56	15.7	15.5	15.64	0.04	0.26	377730.0	5883432.14	359
2020-02-03	15.58	15.7	15.56	15.6	0.0	0.0	531772.0	8305219.22	400
2020-02-02	15.44	15.8	15.44	15.6	-0.16	-1.02	599367.0	9359372.26	732
2020-01-30	15.42	15.9	15.36	15.76	0.46	3.01	1522140.0	23783599.48	1440
2020-01-29	14.98	15.42	14.98	15.3	0.3	2.0	1178383.0	17977517.9	838
2020-01-28	14.94	15.06	14.9	15.0	-0.08	-0.53	656034.0	9832463.8	591
2020-01-27	15.34	15.4	15.0	15.08	-0.24	-1.57	623598.0	9465831.94	698
2020-01-26	15.08	15.4	15.04	15.32	0.18	1.19	1121131.0	17093472.9	1104
2020-01-23	15.3	15.3	15.14	15.14	-0.22	-1.43	909923.0	13837420.22	924
2020-01-22	15.08	15.4	15.06	15.36	0.28	1.86	2544134.0	38802410.2	1569
2020-01-21	14.86	15.1	14.86	15.08	0.24	1.62	1542840.0	23165381.52	1203
2020-01-20	14.58	14.92	14.58	14.84	0.2	1.37	1004035.0	14852385.82	1184
2020-01-19	14.58	14.7	14.58	14.64	0.06	0.41	262942.0	3845609.96	455
2020-01-16	14.66	14.66	14.5	14.58	-0.08	-0.55	288844.0	4205386.8	364
2020-01-15	14.7	14.7	14.56	14.66	0.0	0.0	309626.0	4523835.64	408
2020-01-14	14.78	14.8	14.54	14.66	0.04	0.27	453742.0	6649491.34	547
2020-01-13	14.32	14.78	14.32	14.62	0.34	2.38	1199161.0	17538068.96	1318
2020-01-12	14.3	14.5	14.28	14.28	0.24	1.71	510537.0	7339214.34	673
2020-01-09	13.8	14.1	13.8	14.04	0.5	3.69	461971.0	6453134.96	532
2020-01-08	13.52	13.68	13.4	13.54	-0.14	-1.02	304949.0	4121382.56	363
2020-01-07	13.66	13.9	13.66	13.68	0.08	0.59	343993.0	4744100.14	451
2020-01-06	13.7	13.8	13.46	13.6	-0.1	-0.73	533801.0	7251671.4	596
2020-01-05	14.0	14.0	13.7	13.7	-0.48	-3.39	439078.0	6099076.6	619
2020-01-02	14.2	14.3	14.1	14.18	-0.06	-0.42	316033.0	4478186.52	480
2020-01-01	14.3	14.38	14.22	14.24	-0.06	-0.42	224021.0	3201031.24	319
2019-12-31	14.5	14.6	14.24	14.3	-0.2	-1.38	455573.0	6584549.6	506
2019-12-30	14.54	14.7	14.5	14.5	-0.02	-0.14	791623.0	11551131.78	584
2019-12-29	14.42	14.6	14.42	14.52	0.12	0.83	501681.0	7276361.12	527
2019-12-26	14.1	14.54	14.06	14.4	0.36	2.56	1058408.0	15197347.5	1049
2019-12-25	14.06	14.06	14.0	14.04	-0.02	-0.14	399250.0	5600113.58	480
2019-12-24	14.02	14.1	13.92	14.06	0.1	0.72	631706.0	8852830.36	613
2019-12-23	13.8	14.08	13.8	13.96	0.16	1.16	908529.0	12682902.44	1003
2019-12-22	13.7	13.8	13.56	13.8	0.16	1.17	876666.0	11989748.42	819
2019-12-19	13.26	13.8	13.12	13.64	0.44	3.33	1711332.0	22996133.52	1162
2019-12-18	12.66	13.28	12.64	13.2	0.6	4.76	2284593.0	29750249.36	1612
2019-12-17	12.5	12.6	12.42	12.6	0.16	1.29	1107378.0	13848477.26	618
2019-12-16	12.42	12.52	12.4	12.44	0.04	0.32	651925.0	8124394.82	471
2019-12-15	12.44	12.46	12.4	12.4	0.0	0.0	629622.0	7821157.9	403
2019-12-12	12.5	12.5	12.4	12.4	-0.1	-0.8	1189396.0	14841564.0	420
2019-12-11	12.38	12.52	12.36	12.5	0.12	0.97	266209.0	3315307.94	310
2019-12-10	12.4	12.42	12.32	12.38	-0.02	-0.16	149037.0	1845216.88	270
2019-12-09	12.44	12.66	12.38	12.4	-0.02	-0.16	697512.0	8723989.98	634
2019-12-08	12.32	12.42	12.32	12.42	0.14	1.14	339708.0	4204918.04	334
2019-12-05	12.32	12.32	12.26	12.28	-0.02	-0.16	119236.0	1464909.12	182
2019-12-04	12.28	12.3	12.24	12.3	0.0	0.0	169469.0	2078461.38	198
2019-12-03	12.42	12.44	12.28	12.3	0.0	0.0	313334.0	3863739.18	275
2019-12-02	12.32	12.42	12.28	12.3	-0.06	-0.49	194519.0	2400561.0	243
2019-12-01	12.24	12.36	12.24	12.36	0.08	0.65	159165.0	1962597.96	182
2019-11-28	12.34	12.34	12.24	12.28	0.02	0.16	132617.0	1626724.28	207
2019-11-27	12.4	12.4	12.24	12.26	-0.06	-0.49	238823.0	2936586.5	254
2019-11-26	12.34	12.38	12.28	12.32	0.0	0.0	136571.0	1682468.64	232
2019-11-25	12.32	12.36	12.26	12.32	-0.02	-0.16	148442.0	1827005.02	223
2019-11-24	12.5	12.5	12.34	12.34	-0.16	-1.28	143045.0	1772875.86	245
2019-11-21	12.56	12.62	12.44	12.5	0.02	0.16	264500.0	3321585.88	334
2019-11-20	12.4	12.62	12.34	12.48	0.16	1.3	602477.0	7544506.06	613
2019-11-19	12.36	12.46	12.32	12.32	0.02	0.16	272795.0	3376845.78	311
2019-11-18	12.26	12.4	12.26	12.3	0.1	0.82	276068.0	3402778.48	351
2019-11-17	12.2	12.28	12.16	12.2	-0.08	-0.65	134793.0	1644005.66	259
2019-11-14	12.28	12.3	12.24	12.28	-0.02	-0.16	140374.0	1721943.94	212
2019-11-13	12.4	12.42	12.3	12.3	-0.1	-0.81	196512.0	2425988.88	267
2019-11-12	12.4	12.42	12.34	12.4	0.06	0.49	251209.0	3110128.74	266
2019-11-11	12.38	12.48	12.32	12.34	-0.04	-0.32	226160.0	2803705.12	258
2019-11-10	12.3	12.52	12.3	12.38	0.08	0.65	322871.0	3998211.12	332
2019-11-07	12.22	12.4	12.2	12.3	0.04	0.33	299167.0	3678008.48	380
2019-11-06	12.38	12.48	12.26	12.26	-0.18	-1.45	251969.0	3112017.12	279
2019-11-05	12.52	12.58	12.42	12.44	-0.06	-0.48	365151.0	4565626.04	394
2019-11-04	12.08	12.5	12.08	12.5	0.34	2.8	504014.0	6186721.86	608
2019-11-03	12.04	12.2	12.0	12.16	-0.12	-0.98	297988.0	3612831.62	690
2019-10-31	12.22	12.34	12.22	12.28	0.06	0.49	205241.0	2524662.0	1464
2019-10-30	12.2	12.26	12.08	12.22	-0.14	-1.13	342591.0	4175660.74	470
2019-10-29	12.5	12.54	12.36	12.36	-0.22	-1.75	231380.0	2881749.66	328
2019-10-28	12.64	12.64	12.56	12.58	-0.04	-0.32	85702.0	1079738.68	128
2019-10-27	12.54	12.66	12.54	12.62	-0.08	-0.63	208305.0	2628802.56	191
2019-10-24	12.6	12.72	12.6	12.7	0.1	0.79	140080.0	1774872.54	251
2019-10-23	12.64	12.66	12.52	12.6	0.0	0.0	191938.0	2421560.82	240
2019-10-22	12.54	12.68	12.52	12.6	0.1	0.8	254608.0	3212939.12	327
2019-10-21	12.52	12.6	12.42	12.5	0.0	0.0	208237.0	2599707.86	300
2019-10-20	12.42	12.64	12.36	12.5	0.22	1.79	576150.0	7193783.52	677
2019-10-17	12.28	12.34	12.16	12.28	0.04	0.33	499693.0	6122537.44	684
2019-10-16	12.2	12.3	12.06	12.24	0.04	0.33	274930.0	3354898.0	403
2019-10-15	12.4	12.42	12.18	12.2	-0.18	-1.45	270467.0	3317936.08	383
2019-10-14	12.44	12.46	12.32	12.38	-0.02	-0.16	264839.0	3281148.22	379
2019-10-13	12.74	12.74	12.4	12.4	-0.2	-1.59	364627.0	4558897.16	485
2019-10-10	12.9	12.9	12.46	12.6	-0.34	-2.63	1554275.0	19500754.3	1189
2019-10-09	13.24	13.3	12.86	12.94	-0.36	-2.71	613049.0	7989403.9	671
2019-10-08	13.42	13.54	13.24	13.3	-0.14	-1.04	656533.0	8751794.38	589
2019-10-07	13.34	13.46	13.3	13.44	0.2	1.51	783188.0	10487815.62	768
2019-10-06	13.16	13.3	13.16	13.24	0.06	0.46	570512.0	7549977.8	473
2019-10-03	13.18	13.22	13.12	13.18	-0.12	-0.9	215177.0	2835828.08	289
2019-10-02	13.28	13.34	13.14	13.3	0.02	0.15	352953.0	4678780.96	384
2019-10-01	13.32	13.4	13.28	13.28	-0.1	-0.75	412228.0	5494347.96	419
2019-09-30	13.4	13.58	13.3	13.38	0.0	0.0	510607.0	6834280.5	447
2019-09-29	13.3	13.54	13.3	13.38	0.12	0.9	1199944.0	16124221.8	921
2019-09-26	13.2	13.4	13.14	13.26	0.12	0.91	768111.0	10198258.78	798
2019-09-25	12.9	13.4	12.9	13.14	0.32	2.5	2081360.0	27368530.48	1614
2019-09-24	12.54	12.84	12.5	12.82	0.36	2.89	663856.0	8409740.32	674
2019-09-22	12.4	12.52	12.34	12.46	0.16	1.3	235099.0	2926931.06	344
2019-09-19	12.5	12.52	12.28	12.3	-0.2	-1.6	334004.0	4123376.3	498
2019-09-18	12.48	12.58	12.48	12.5	0.06	0.48	223643.0	2798912.56	263
2019-09-17	12.58	12.64	12.4	12.44	-0.14	-1.11	468943.0	5875738.94	423
2019-09-16	12.62	12.76	12.48	12.58	0.04	0.32	426228.0	5363272.92	392
2019-09-15	12.56	12.66	12.46	12.54	-0.14	-1.1	356422.0	4486880.88	295
2019-09-12	12.62	12.8	12.54	12.68	-0.02	-0.16	266125.0	3386213.22	269
2019-09-11	12.82	12.82	12.54	12.7	-0.2	-1.55	438980.0	5549461.32	483
2019-09-10	13.1	13.16	12.86	12.9	-0.18	-1.38	709434.0	9202487.34	714
2019-09-09	12.84	13.2	12.84	13.08	0.28	2.19	1211713.0	15815245.58	1068
2019-09-08	12.8	12.86	12.76	12.8	0.1	0.79	633695.0	8116682.1	419
2019-09-05	12.76	12.88	12.7	12.7	-0.02	-0.16	484248.0	6191021.06	489
2019-09-04	12.72	12.84	12.6	12.72	0.06	0.47	980166.0	12503179.8	745
2019-09-03	12.72	12.84	12.66	12.66	-0.1	-0.78	838523.0	10699989.04	685
2019-09-02	12.6	12.76	12.6	12.76	0.26	2.08	996213.0	12631703.22	837
2019-09-01	12.48	12.78	12.46	12.5	0.2	1.63	1636677.0	20625727.8	1587
2019-08-29	12.7	12.7	12.3	12.3	-0.4	-3.15	788548.0	9859722.66	1049
2019-08-28	12.64	12.9	12.62	12.7	0.04	0.32	479313.0	6106839.26	738
2019-08-27	12.96	12.96	12.64	12.66	-0.26	-2.01	572972.0	7295975.7	639
2019-08-26	13.02	13.02	12.88	12.92	-0.02	-0.15	409844.0	5306203.58	487
2019-08-25	13.22	13.22	12.9	12.94	-0.32	-2.41	286953.0	3741038.7	403
2019-08-22	13.36	13.36	13.2	13.26	-0.24	-1.78	243007.0	3228485.26	407
2019-08-21	13.58	13.6	13.46	13.5	-0.1	-0.74	339595.0	4586456.5	454
2019-08-20	13.62	13.66	13.58	13.6	-0.04	-0.29	259286.0	3530106.36	398
2019-08-19	13.66	13.72	13.62	13.64	0.0	0.0	275977.0	3770164.0	345
2019-08-18	13.86	13.9	13.6	13.64	-0.2	-1.45	600900.0	8244839.46	732
2019-08-08	13.96	13.98	13.8	13.84	-0.16	-1.14	526527.0	7301752.66	694
2019-08-07	14.0	14.16	13.98	14.0	0.08	0.57	471752.0	6613734.56	498
2019-08-06	14.02	14.02	13.92	13.92	-0.16	-1.14	3007312.0	39824826.7	544
2019-08-05	14.18	14.18	14.0	14.08	-0.12	-0.85	402784.0	5663993.56	608
2019-08-04	14.22	14.6	14.16	14.2	-1.06	-6.95	1235281.0	17680382.92	1343
2019-08-01	15.34	15.34	15.2	15.26	-0.1	-0.65	184369.0	2816940.3	257
2019-07-31	15.4	15.54	15.32	15.36	0.02	0.13	316185.0	4876369.08	391
2019-07-30	15.3	15.4	15.22	15.34	0.02	0.13	187854.0	2875949.04	318
2019-07-29	15.24	15.34	15.1	15.32	0.1	0.66	228456.0	3477328.68	344
2019-07-28	15.2	15.32	15.2	15.22	0.0	0.0	140331.0	2142710.92	252
2019-07-25	15.12	15.24	15.1	15.22	0.1	0.66	107838.0	1636433.56	198
2019-07-24	15.3	15.3	15.1	15.12	0.0	0.0	125734.0	1908670.22	219
2019-07-23	15.28	15.32	15.12	15.12	-0.2	-1.31	140399.0	2131016.24	322
2019-07-22	15.18	15.5	15.16	15.32	0.16	1.06	269376.0	4121618.42	421
2019-07-21	15.5	15.5	15.0	15.16	-0.28	-1.81	372861.0	5673590.18	575
2019-07-18	15.54	15.58	15.44	15.44	-0.08	-0.52	251687.0	3896800.76	299
2019-07-17	15.58	15.6	15.5	15.52	-0.06	-0.39	388460.0	6036297.3	395
2019-07-16	15.6	15.66	15.54	15.58	0.02	0.13	281567.0	4393259.46	398
2019-07-15	15.64	15.64	15.46	15.56	0.06	0.39	259322.0	4023484.48	324
2019-07-14	15.46	15.68	15.46	15.5	0.04	0.26	352229.0	5486837.88	399
2019-07-11	15.6	15.66	15.46	15.46	-0.14	-0.9	311811.0	4848850.0	414
2019-07-10	15.5	15.62	15.46	15.6	0.22	1.43	787337.0	12249572.1	729
2019-07-09	15.2	15.56	15.16	15.38	0.24	1.59	1240312.0	18973925.54	1048
2019-07-08	15.12	15.24	15.0	15.14	0.02	0.13	247359.0	3741659.32	373
2019-07-07	15.22	15.24	15.04	15.12	-0.08	-0.53	342408.0	5180431.98	367
2019-07-04	15.3	15.34	15.14	15.2	-0.06	-0.39	335998.0	5116634.74	363
2019-07-03	15.3	15.44	15.22	15.26	0.04	0.26	266227.0	4073991.04	318
2019-07-02	15.48	15.52	15.22	15.22	-0.28	-1.81	458373.0	7009597.3	445
2019-07-01	15.58	15.58	15.4	15.5	-0.06	-0.39	151452.0	2343254.72	263
2019-06-30	15.54	15.62	15.52	15.56	0.04	0.26	147967.0	2301875.66	229
2019-06-27	15.5	15.58	15.5	15.52	-0.04	-0.26	118264.0	1836486.52	183
2019-06-26	15.68	15.68	15.5	15.56	-0.1	-0.64	277127.0	4315888.94	253
2019-06-25	15.48	15.66	15.42	15.66	0.16	1.03	87868.0	1360623.94	147
2019-06-24	15.76	15.76	15.4	15.5	-0.2	-1.27	76966.0	1196441.76	186
2019-06-23	15.9	15.9	15.7	15.7	-0.2	-1.26	142543.0	2248330.24	236
2019-06-20	15.96	16.04	15.84	15.9	-0.06	-0.38	218994.0	3487767.18	267
2019-06-19	16.18	16.2	15.96	15.96	-0.14	-0.87	169561.0	2725860.08	307
2019-06-18	16.18	16.28	16.1	16.1	-0.04	-0.25	174376.0	2818659.52	288
2019-06-17	16.1	16.18	16.08	16.14	0.08	0.5	192924.0	3110029.46	285
2019-06-16	16.02	16.32	16.0	16.06	0.04	0.25	438588.0	7075186.54	553
2019-06-13	16.04	16.6	15.86	16.02	0.02	0.13	768155.0	12463448.28	930
2019-06-12	15.9	16.04	15.84	16.0	0.08	0.5	286816.0	4570806.52	370
2019-06-11	15.46	16.18	15.46	15.92	0.52	3.38	760811.0	12108900.54	901
2019-06-10	15.46	15.64	15.2	15.4	-0.02	-0.13	219727.0	3402434.88	350
2019-06-09	15.3	15.62	15.3	15.42	0.26	1.72	167304.0	2592715.96	252
2019-05-30	15.04	15.16	15.02	15.16	0.16	1.07	91171.0	1373527.78	157
2019-05-29	15.04	15.12	14.96	15.0	0.0	0.0	87056.0	1309933.4	148
2019-05-28	15.16	15.16	14.86	15.0	-0.08	-0.53	195226.0	2918107.18	178
2019-05-27	14.94	15.08	14.76	15.08	0.14	0.94	91057.0	1352403.08	203
2019-05-26	15.2	15.2	14.9	14.94	-0.24	-1.58	140068.0	2097243.58	175
2019-05-23	15.2	15.2	15.02	15.18	-0.06	-0.39	110002.0	1662588.04	226
2019-05-22	15.46	15.5	15.12	15.24	-0.2	-1.3	143232.0	2197198.38	240
2019-05-21	14.86	15.54	14.86	15.44	0.84	5.75	510207.0	7776703.44	624
2019-05-20	14.52	14.6	14.34	14.6	0.06	0.41	240970.0	3491599.6	262
2019-05-19	14.86	14.86	14.46	14.54	-0.4	-2.68	229116.0	3356545.42	309
2019-05-16	14.8	14.96	14.66	14.94	0.2	1.36	142193.0	2106889.64	214
2019-05-15	14.6	14.84	14.54	14.74	0.48	3.37	315645.0	4636332.24	480
2019-05-14	14.98	15.26	13.96	14.26	-0.86	-5.69	736856.0	10826391.16	765
2019-05-13	15.92	16.0	15.06	15.12	-1.02	-6.32	427428.0	6647986.02	570
2019-05-12	16.22	16.5	16.0	16.14	-0.56	-3.35	296394.0	4800082.68	465
2019-05-09	16.96	17.2	16.56	16.7	-0.26	-1.53	645912.0	10828302.76	706
2019-05-08	17.66	17.66	16.92	16.96	-1.2	-6.61	1344245.0	22950514.44	1471
2019-05-07	18.48	18.48	18.0	18.16	-0.2	-1.09	267387.0	4849166.54	355
2019-05-06	18.52	18.6	18.28	18.36	-0.2	-1.08	192645.0	3542124.98	291
2019-05-05	18.72	18.74	18.54	18.56	-0.18	-0.96	179195.0	3334347.16	284
2019-05-02	18.72	18.74	18.62	18.74	0.08	0.43	165008.0	3081096.08	248
2019-05-01	18.58	18.68	18.56	18.66	-0.08	-0.43	97956.0	1823336.18	220
2019-04-30	18.64	18.74	18.56	18.74	0.0	0.0	253089.0	4715906.06	321
2019-04-29	18.82	18.82	18.56	18.74	-0.04	-0.21	281795.0	5256392.44	465
2019-04-28	18.76	18.84	18.74	18.78	0.02	0.11	143361.0	2694051.38	254
2019-04-25	18.84	18.9	18.76	18.76	-0.12	-0.64	285208.0	5361363.9	355
2019-04-24	18.86	18.96	18.84	18.88	0.0	0.0	144244.0	2723807.74	210
2019-04-23	18.9	18.96	18.84	18.88	-0.02	-0.11	173302.0	3272668.94	292
2019-04-22	18.92	19.0	18.9	18.9	-0.04	-0.21	199880.0	3785628.68	288
2019-04-21	19.04	19.1	18.94	18.94	-0.1	-0.53	172275.0	3269592.1	300
2019-04-18	18.98	19.14	18.92	19.04	0.06	0.32	350756.0	6672526.08	381
2019-04-17	19.02	19.16	18.88	18.98	-0.06	-0.32	710895.0	13489205.54	675
2019-04-16	19.2	19.2	19.04	19.04	-0.14	-0.73	452711.0	8647834.94	546
2019-04-15	19.28	19.34	19.18	19.18	-0.04	-0.21	687647.0	13238992.4	725
2019-04-14	19.18	19.32	19.14	19.22	0.22	1.16	1774574.0	34122218.46	1604
2019-04-11	18.98	19.08	18.92	19.0	0.06	0.32	821016.0	15605888.68	744
2019-04-10	18.92	19.1	18.88	18.94	0.06	0.32	462666.0	8765100.72	437
2019-04-09	18.88	18.98	18.82	18.88	0.0	0.0	292117.0	5521245.8	340
2019-04-08	18.98	19.06	18.8	18.88	-0.06	-0.32	263276.0	4991024.54	310
2019-04-07	19.02	19.02	18.9	18.94	-0.08	-0.42	131066.0	2486422.14	246
2019-04-04	19.14	19.14	18.9	19.02	-0.1	-0.52	245746.0	4674032.08	432
2019-04-03	19.12	19.14	19.0	19.12	0.02	0.1	417872.0	7960511.24	455
2019-04-02	19.28	19.28	19.08	19.1	-0.08	-0.42	638361.0	12224324.66	523
2019-04-01	19.3	19.62	19.18	19.18	0.14	0.74	1283077.0	24845302.56	1390
2019-03-31	18.88	19.18	18.88	19.04	0.16	0.85	313510.0	5978909.12	455
2019-03-28	18.98	19.02	18.88	18.88	-0.1	-0.53	332800.0	6303985.54	396
2019-03-27	18.96	19.0	18.9	18.98	0.06	0.32	217353.0	4118973.54	382
2019-03-26	19.14	19.2	18.92	18.92	-0.2	-1.05	323396.0	6163079.54	544
2019-03-25	19.04	19.14	18.84	19.12	0.06	0.31	524436.0	9974065.12	661
2019-03-24	19.46	19.46	19.02	19.06	-0.18	-0.94	861514.0	16515351.76	898
2019-03-21	19.3	19.34	19.22	19.24	0.02	0.1	313149.0	6038201.24	402
2019-03-20	19.4	19.4	19.18	19.22	-0.18	-0.93	584705.0	11268817.38	677
2019-03-19	19.56	19.58	19.38	19.4	0.0	0.0	677519.0	13191294.68	728
2019-03-18	19.46	19.46	19.0	19.4	-0.08	-0.41	840114.0	16195809.58	959
2019-03-17	19.44	19.58	19.4	19.48	0.08	0.41	474768.0	9245847.76	604
2019-03-14	19.8	19.82	19.4	19.4	-0.44	-2.22	587396.0	11561353.8	764
2019-03-13	19.8	20.1	19.78	19.84	0.04	0.2	1099482.0	21552467.6	936
2019-03-12	19.96	19.96	19.64	19.8	-0.44	-2.17	3529590.0	66082892.08	1042
2019-03-11	20.6	20.6	20.18	20.24	-0.36	-1.75	826871.0	16812769.1	1039
2019-03-10	20.9	20.9	20.5	20.6	-0.34	-1.62	1844670.0	38172774.16	1849
2019-03-07	21.36	21.36	20.88	20.94	-0.24	-1.13	355593.0	7465250.14	349
2019-03-06	21.1	21.18	20.9	21.18	0.08	0.38	219312.0	4605204.98	194
2019-03-05	21.18	21.18	21.0	21.1	-0.08	-0.38	232376.0	4895260.0	249
2019-03-04	21.2	21.4	21.06	21.18	0.0	0.0	198696.0	4210364.44	280
2019-03-03	20.88	21.38	20.88	21.18	0.28	1.34	530647.0	11243112.78	539
2019-02-28	20.88	21.08	20.72	20.9	-0.02	-0.1	212897.0	4447591.32	302
2019-02-27	20.76	20.98	20.68	20.92	0.26	1.26	223026.0	4644697.2	414
2019-02-26	20.56	20.66	20.4	20.66	0.08	0.39	110097.0	2261542.18	192
2019-02-25	20.5	20.58	20.3	20.58	0.02	0.1	219224.0	4481828.84	292
2019-02-24	20.76	20.76	20.46	20.56	-0.06	-0.29	300638.0	6165266.4	305
2019-02-21	20.84	20.84	20.6	20.62	-0.18	-0.87	145762.0	3008867.2	183
2019-02-20	20.74	20.8	20.68	20.8	0.0	0.0	74186.0	1536978.08	141
2019-02-19	20.8	20.84	20.64	20.8	0.02	0.1	120768.0	2500840.04	194
2019-02-18	20.8	20.88	20.72	20.78	-0.02	-0.1	76540.0	1589967.32	153
2019-02-17	20.92	20.92	20.64	20.8	0.06	0.29	77259.0	1602711.46	157
2019-02-14	20.84	20.84	20.72	20.74	-0.1	-0.48	135402.0	2812552.12	176
2019-02-13	20.72	20.88	20.7	20.84	0.0	0.0	119785.0	2493651.48	190
2019-02-12	20.82	20.84	20.72	20.84	0.02	0.1	96371.0	2003934.58	165
2019-02-11	20.72	21.3	20.6	20.82	0.06	0.29	240447.0	5025425.6	350
2019-02-10	21.0	21.0	20.72	20.76	-0.2	-0.95	145218.0	3019038.08	209
2019-02-07	21.24	21.26	20.88	20.96	-0.28	-1.32	214312.0	4520886.54	305
2019-02-06	21.36	21.36	21.2	21.24	-0.1	-0.47	304784.0	6483456.5	255
2019-02-05	21.46	21.46	21.2	21.34	-0.02	-0.09	259740.0	5527069.1	340
2019-02-04	21.4	21.54	21.26	21.36	-0.08	-0.37	235638.0	5046689.2	278
2019-02-03	21.6	21.6	21.3	21.44	-0.16	-0.74	328414.0	7031585.16	392
2019-01-31	21.72	21.94	21.5	21.6	-0.06	-0.28	669741.0	14542327.76	667
2019-01-30	21.28	21.88	21.26	21.66	0.44	2.07	1133124.0	24467010.38	1280
2019-01-29	20.84	21.26	20.84	21.22	0.3	1.43	576286.0	12139070.72	619
2019-01-28	20.82	20.92	20.74	20.92	0.18	0.87	490204.0	10212362.78	442
2019-01-27	20.6	20.9	20.6	20.74	0.04	0.19	464946.0	9668628.48	496
2019-01-24	20.74	20.9	20.58	20.7	-0.02	-0.1	416345.0	8618198.18	403
2019-01-23	20.46	20.96	20.46	20.72	0.26	1.27	844038.0	17531714.36	748
2019-01-22	20.4	20.54	20.36	20.46	0.08	0.39	339812.0	6952669.86	310
2019-01-21	20.36	20.5	20.3	20.38	-0.16	-0.78	220175.0	4491856.42	311
2019-01-20	20.38	20.58	20.32	20.54	0.34	1.68	755713.0	15476604.34	764
2019-01-17	20.0	20.42	20.0	20.2	0.24	1.2	646967.0	13105053.6	797
2019-01-16	19.8	20.08	19.8	19.96	0.2	1.01	447751.0	8942936.54	568
2019-01-15	19.66	19.8	19.66	19.76	0.06	0.3	117919.0	2326048.74	243
2019-01-14	19.84	19.84	19.64	19.7	-0.16	-0.81	200488.0	3952657.14	326
2019-01-13	19.7	19.9	19.68	19.86	0.18	0.91	159613.0	3160050.16	263
2019-01-10	19.72	19.82	19.68	19.68	-0.1	-0.51	290349.0	5734337.76	364
2019-01-09	19.78	19.82	19.68	19.78	0.02	0.1	248207.0	4901911.36	354
2019-01-08	20.1	20.1	19.68	19.76	-0.32	-1.59	402122.0	7969605.72	523
2019-01-07	20.1	20.14	19.96	20.08	0.0	0.0	349115.0	7001798.26	361
2019-01-06	19.98	20.16	19.92	20.08	0.18	0.9	207014.0	4144782.5	261
2019-01-03	19.8	19.94	19.74	19.9	0.04	0.2	78248.0	1552840.9	167
2019-01-02	19.8	19.88	19.72	19.86	-0.04	-0.2	104966.0	2073721.74	242
2019-01-01	20.06	20.22	19.9	19.9	-0.08	-0.4	181480.0	3638802.06	363
2018-12-31	19.5	20.18	19.5	19.98	0.48	2.46	496149.0	9899710.64	865
2018-12-30	19.34	19.5	19.2	19.5	0.18	0.93	155709.0	3018136.94	284
2018-12-27	19.66	19.66	19.28	19.32	0.08	0.42	407497.0	7896290.8	471
2018-12-26	19.48	19.48	19.2	19.24	-0.02	-0.1	236467.0	4564933.84	298
2018-12-25	19.6	19.6	19.16	19.26	-0.54	-2.73	380587.0	7330583.76	476
2018-12-24	19.68	19.9	19.6	19.8	0.22	1.12	139840.0	2765594.76	185
2018-12-23	19.32	19.68	19.3	19.58	-0.32	-1.61	285403.0	5578367.74	298
2018-12-20	20.14	20.36	19.8	19.9	-0.32	-1.58	206604.0	4160917.68	310
2018-12-19	20.34	20.44	20.16	20.22	-0.18	-0.88	348228.0	7071933.52	304
2018-12-18	20.46	20.46	20.3	20.4	-0.08	-0.39	270895.0	5518714.4	264
2018-12-17	20.44	20.64	20.44	20.48	-0.02	-0.1	349191.0	7174087.56	316
2018-12-16	20.52	20.8	20.4	20.5	-0.06	-0.29	559829.0	11487432.62	427
2018-12-13	20.76	20.8	20.52	20.56	-0.22	-1.06	187429.0	3870856.36	261
2018-12-12	20.62	20.78	20.58	20.78	0.24	1.17	219364.0	4539847.56	329
2018-12-11	20.4	20.56	20.3	20.54	0.14	0.69	175221.0	3573043.0	282
2018-12-10	20.68	20.68	20.32	20.4	-0.28	-1.35	351856.0	7197013.28	478
2018-12-09	20.68	20.94	20.68	20.68	-0.04	-0.19	206831.0	4299185.64	313
2018-12-06	21.18	21.2	20.68	20.72	-0.24	-1.15	476474.0	9976283.14	641
2018-12-05	20.5	21.04	20.42	20.96	0.36	1.75	923595.0	19145814.58	939
2018-12-04	20.54	20.7	20.38	20.6	0.18	0.88	510099.0	10447922.38	642
2018-12-03	20.56	20.74	20.34	20.42	-0.06	-0.29	749286.0	15428317.78	1069
2018-12-02	20.2	20.48	20.18	20.48	0.34	1.69	752557.0	15283676.94	732
2018-11-29	20.2	20.22	20.12	20.14	0.0	0.0	277111.0	5586743.76	372
2018-11-28	20.5	20.5	20.08	20.14	-0.26	-1.27	873237.0	17622470.52	817
2018-11-27	20.12	20.56	20.04	20.4	0.3	1.49	1523252.0	30987748.84	1130
2018-11-26	20.18	20.28	20.02	20.1	-0.08	-0.4	172393.0	3464814.76	307
2018-11-25	20.3	20.5	20.12	20.18	-0.5	-2.42	627059.0	12685149.2	758
2018-11-22	20.8	21.1	20.64	20.68	-0.1	-0.48	426578.0	8874848.76	481
2018-11-21	20.78	20.78	20.5	20.78	0.08	0.39	56941.0	1175533.4	150
2018-11-20	20.86	21.2	20.64	20.7	-0.22	-1.05	178092.0	3747074.46	243
2018-11-19	20.74	20.94	20.52	20.92	0.04	0.19	70164.0	1452258.06	190
2018-11-18	21.2	21.2	20.6	20.88	-0.28	-1.32	125360.0	2616704.42	281
2018-11-15	21.34	21.44	20.7	21.16	-0.14	-0.66	154492.0	3261774.92	304
2018-11-14	21.84	21.84	21.3	21.3	-0.64	-2.92	326937.0	7027539.84	495
2018-11-13	22.0	22.14	21.8	21.94	-0.22	-0.99	354235.0	7796233.44	284
2018-11-12	21.8	22.38	21.74	22.16	0.46	2.12	225178.0	4943419.68	344
2018-11-11	21.98	22.0	21.6	21.7	-0.42	-1.9	193070.0	4198536.84	249
2018-11-08	22.5	22.64	22.02	22.12	-0.38	-1.69	160506.0	3586391.4	279
2018-11-07	22.4	22.8	22.38	22.5	0.2	0.9	857720.0	19330344.16	743
2018-11-06	22.04	22.3	22.0	22.3	0.32	1.46	109622.0	2424907.34	154
2018-11-05	21.8	22.02	21.8	21.98	-0.14	-0.63	97683.0	2145435.08	167
2018-11-04	21.6	22.12	21.6	22.12	-0.38	-1.69	175023.0	3815311.44	308
2018-11-01	22.62	22.62	22.32	22.5	0.02	0.09	289338.0	6511969.92	357
2018-10-31	22.12	23.02	22.12	22.48	0.52	2.37	726091.0	16332654.28	843
2018-10-30	22.4	22.66	21.7	21.96	0.96	4.57	423940.0	9397121.48	663
2018-10-29	20.6	21.7	20.5	21.0	0.4	1.94	273155.0	5739560.44	363
2018-10-28	20.1	20.8	20.1	20.6	0.4	1.98	115822.0	2378773.36	197
2018-10-25	19.38	20.2	19.38	20.2	0.82	4.23	180273.0	3589991.1	276
2018-10-24	19.28	19.44	19.1	19.38	0.38	2.0	117659.0	2266747.36	124
2018-10-23	18.4	19.38	18.4	19.0	0.5	2.7	212799.0	4020694.46	229
2018-10-22	19.0	19.48	18.12	18.5	-0.2	-1.07	206147.0	3859878.96	361
2018-10-21	17.94	19.2	17.94	18.7	-1.04	-5.27	237627.0	4468346.56	363
2018-10-18	19.96	19.96	19.56	19.74	-0.36	-1.79	159619.0	3149316.3	268
2018-10-17	20.0	20.38	19.86	20.1	0.32	1.62	337619.0	6768316.06	428
2018-10-16	19.4	20.08	18.5	19.78	0.02	0.1	338756.0	6609585.26	393
2018-10-15	19.5	19.9	19.4	19.76	0.36	1.86	582750.0	11448343.42	446
2018-10-14	20.7	21.0	19.4	19.4	-2.1	-9.77	319997.0	6377234.72	451
2018-10-11	21.96	21.96	21.5	21.5	-0.82	-3.67	319328.0	6897231.4	232
2018-10-10	22.12	22.36	22.12	22.32	0.2	0.9	120416.0	2682530.82	234
2018-10-09	22.2	22.2	21.92	22.12	0.0	0.0	149167.0	3284612.76	173
2018-10-08	22.06	22.12	21.9	22.12	-0.02	-0.09	116383.0	2561330.04	167
2018-10-07	22.5	22.6	22.0	22.14	-0.32	-1.42	182972.0	4072203.64	249
2018-10-04	22.84	22.84	22.32	22.46	-0.38	-1.66	126131.0	2841885.62	223
2018-10-03	22.6	22.9	22.54	22.84	0.26	1.15	128832.0	2928380.56	192
2018-10-02	22.92	23.16	22.56	22.58	0.16	0.71	576676.0	13181168.1	577
2018-10-01	22.0	22.7	21.98	22.42	0.44	2.0	613423.0	13787602.18	719
2018-09-30	21.92	22.3	21.9	21.98	0.18	0.83	323136.0	7111424.58	339
2018-09-27	21.8	21.9	21.8	21.8	-0.06	-0.27	163956.0	3579432.16	243
2018-09-26	21.8	22.14	21.7	21.86	0.06	0.28	293171.0	6439988.5	323
2018-09-25	22.0	22.0	21.78	21.8	-0.14	-0.64	97298.0	2125264.48	317
2018-09-20	22.0	22.1	21.9	21.94	-0.08	-0.36	95273.0	2094618.06	184
2018-09-19	22.32	22.32	21.9	22.02	-0.28	-1.26	374820.0	8259981.36	493
2018-09-18	22.48	22.5	22.3	22.3	-0.3	-1.33	92037.0	2061640.7	160
2018-09-17	22.0	22.9	22.0	22.6	0.2	0.89	121948.0	2746842.76	177
2018-09-16	22.7	22.7	22.36	22.4	-0.2	-0.88	108888.0	2459775.4	114
2018-09-13	22.7	22.78	22.48	22.6	-0.14	-0.62	109039.0	2468228.58	168
2018-09-12	23.0	23.2	22.7	22.74	-0.3	-1.3	98499.0	2259575.8	133
2018-09-11	22.7	23.04	22.6	23.04	0.16	0.7	54795.0	1248456.08	144
2018-09-10	23.5	23.5	22.6	22.88	-0.62	-2.64	89129.0	2050419.14	188
2018-09-09	23.0	23.5	22.96	23.5	0.56	2.44	212490.0	4936925.2	365
2018-09-06	22.7	22.96	22.4	22.94	0.44	1.96	254325.0	5757634.52	328
2018-09-05	23.42	23.8	22.0	22.5	-0.74	-3.18	382899.0	8893364.88	586
2018-09-04	22.8	23.4	22.8	23.24	0.44	1.93	190927.0	4432011.3	316
2018-09-03	22.7	23.12	22.7	22.8	0.2	0.88	125479.0	2875812.7	196
2018-09-02	22.7	22.7	22.44	22.6	-0.06	-0.26	206084.0	4646941.1	217
2018-08-30	23.22	23.3	22.66	22.66	-0.64	-2.75	138262.0	3194911.08	223
2018-08-29	23.58	23.58	23.12	23.3	-0.16	-0.68	420802.0	9869590.16	343
2018-08-28	23.14	23.68	23.14	23.46	0.34	1.47	462061.0	10832613.54	585
2018-08-27	23.14	23.14	23.0	23.12	-0.02	-0.09	220237.0	5081215.0	252
2018-08-26	23.38	23.38	23.06	23.14	0.14	0.61	132710.0	3074735.9	202
2018-08-16	23.38	23.54	23.0	23.0	-0.3	-1.29	271026.0	6321144.82	407
2018-08-15	23.4	23.8	23.2	23.3	0.08	0.34	649424.0	15269804.8	831
2018-08-14	23.52	23.52	23.22	23.22	-0.24	-1.02	190829.0	4462718.94	305
2018-08-13	23.58	23.58	23.3	23.46	-0.24	-1.01	193857.0	4543028.14	203
2018-08-12	24.02	24.2	23.52	23.7	-0.56	-2.31	161848.0	3855484.66	257
2018-08-09	24.4	24.58	24.1	24.26	-0.14	-0.57	112917.0	2739911.42	302
2018-08-08	24.9	24.9	24.26	24.4	-0.38	-1.53	280040.0	6877665.84	447
2018-08-07	25.1	25.1	24.6	24.78	-0.22	-0.88	149596.0	3709559.17	337
2018-08-06	25.85	25.85	25.0	25.0	-0.85	-3.29	233048.0	5932725.06	493
2018-08-05	25.65	26.3	25.65	25.85	0.35	1.37	592950.0	15388155.4	775
2018-08-02	25.45	25.85	25.25	25.5	0.25	0.99	227738.0	5826865.95	403
2018-08-01	24.86	25.3	24.78	25.25	0.41	1.65	136691.0	3427136.01	301
2018-07-31	25.7	26.1	24.82	24.84	-0.06	-0.24	776654.0	19825220.82	843
2018-07-30	25.4	25.4	24.8	24.9	-0.6	-2.35	62191.0	1560122.13	153
2018-07-29	24.32	25.5	23.98	25.5	1.18	4.85	39409.0	968390.05	121
2018-07-26	24.48	24.48	24.32	24.32	-0.18	-0.73	12551.0	305292.28	68
2018-07-25	24.36	24.5	24.36	24.5	-0.04	-0.16	7182.0	175322.3	47
2018-07-24	24.5	24.8	24.32	24.54	-0.06	-0.24	23873.0	586234.08	82
2018-07-23	24.5	24.64	24.5	24.6	-0.1	-0.4	30087.0	739048.32	76
2018-07-22	25.0	25.0	24.34	24.7	-0.24	-0.96	41438.0	1025145.04	143
2018-07-19	25.15	25.25	24.9	24.94	-0.16	-0.64	49710.0	1245012.72	87
2018-07-18	25.0	25.2	25.0	25.1	0.1	0.4	43783.0	1097893.45	83
2018-07-17	25.3	25.3	24.84	25.0	-0.2	-0.79	68960.0	1725353.32	135
2018-07-16	24.82	25.25	24.82	25.2	0.32	1.29	49777.0	1247608.1	141
2018-07-15	25.3	25.3	24.8	24.88	-0.42	-1.66	47830.0	1194920.23	173
2018-07-12	25.1	25.4	25.0	25.3	-0.3	-1.17	76229.0	1925360.65	161
2018-07-11	25.45	25.8	25.25	25.6	0.15	0.59	141716.0	3614481.1	172
2018-07-10	25.55	25.75	25.45	25.45	-0.3	-1.17	104205.0	2667398.7	171
2018-07-09	25.15	25.8	25.1	25.75	0.45	1.78	165942.0	4229011.05	277
2018-07-08	25.0	25.3	24.98	25.3	0.42	1.69	85795.0	2153110.52	128
2018-07-05	25.6	25.75	24.88	24.88	-0.82	-3.19	178232.0	4521820.74	279
2018-07-04	24.7	25.8	24.7	25.7	0.94	3.8	257168.0	6546475.77	350
2018-07-03	24.84	25.0	24.74	24.76	-0.08	-0.32	50067.0	1244189.36	103
2018-07-02	25.35	25.45	24.84	24.84	-0.31	-1.23	105579.0	2655921.47	162
2018-07-01	24.82	25.35	24.82	25.15	0.1	0.4	112344.0	2813332.17	135
2018-06-28	25.4	25.45	24.82	25.05	-0.25	-0.99	118579.0	2985653.24	206
2018-06-27	24.56	25.4	24.56	25.3	0.9	3.69	311774.0	7840541.08	429
2018-06-26	24.4	24.8	24.0	24.4	0.0	0.0	211386.0	5188763.5	344
2018-06-25	23.4	24.4	23.26	24.4	1.0	4.27	190750.0	4530892.18	283
2018-06-24	22.98	23.52	22.84	23.4	0.58	2.54	196401.0	4569880.24	260
2018-06-21	23.4	23.4	22.82	22.82	-0.58	-2.48	113670.0	2625693.96	237
2018-06-20	24.0	24.02	23.4	23.4	-0.6	-2.5	53156.0	1258397.28	105
2018-06-12	24.04	24.3	23.92	24.0	-0.28	-1.15	123910.0	2984504.66	194
2018-06-11	24.1	24.78	23.4	24.28	0.28	1.17	252033.0	6067684.72	401
2018-06-10	24.1	24.42	23.32	24.0	-0.1	-0.41	445181.0	10668455.38	653
2018-06-07	22.5	24.1	22.5	24.1	1.86	8.36	1034032.0	24118878.26	1139
2018-06-06	22.0	22.48	21.7	22.24	0.24	1.09	310201.0	6839234.42	360
2018-06-05	21.8	22.0	21.7	22.0	0.2	0.92	1148105.0	25035772.28	335
2018-06-04	21.98	22.0	21.8	21.8	-0.18	-0.82	60552.0	1325422.92	190
2018-06-03	22.04	22.3	21.9	21.98	-0.12	-0.54	153872.0	3390287.46	245
2018-05-31	22.24	22.3	21.8	22.1	-0.2	-0.9	1099138.0	24102719.56	493
2018-05-30	22.5	22.5	22.18	22.3	-0.16	-0.71	153988.0	3434719.78	154
2018-05-29	22.32	22.5	22.32	22.46	0.14	0.63	122517.0	2743949.54	166
2018-05-28	22.66	22.72	22.32	22.32	-0.24	-1.06	149828.0	3369445.04	182
2018-05-27	22.24	22.8	22.08	22.56	0.16	0.71	152425.0	3434833.86	216
2018-05-24	23.0	23.0	22.38	22.41	-0.21	-0.93	494633.0	11255398.44	701
2018-05-23	22.7	22.8	22.6	22.62	0.1	0.44	266468.0	6048166.3	237
2018-05-22	22.62	22.76	22.5	22.52	-0.1	-0.44	338126.0	7670618.28	207
2018-05-21	22.9	22.9	22.54	22.62	-0.15	-0.66	282918.0	6427543.88	333
2018-05-20	22.8	23.0	22.72	22.77	0.04	0.18	189920.0	4345151.7	204
2018-05-17	22.9	22.9	22.58	22.73	-0.32	-1.39	220375.0	5021876.68	297
2018-05-16	23.64	23.7	23.0	23.05	-0.36	-1.54	238646.0	5561552.0	334
2018-05-15	23.2	24.4	23.18	23.41	0.21	0.91	283143.0	6694658.76	559
2018-05-14	23.82	23.86	23.12	23.2	-0.45	-1.9	140771.0	3300972.84	348
2018-05-13	24.2	24.2	23.6	23.65	-0.29	-1.21	171383.0	4103807.48	250
2018-05-10	24.54	24.54	23.0	23.94	-0.53	-2.17	410532.0	9707967.76	615
2018-05-09	26.0	26.1	24.44	24.47	-0.21	-0.85	904775.0	22628104.13	1097
2018-05-08	25.1	25.5	24.66	24.68	-0.26	-1.04	418694.0	10586717.89	550
2018-05-07	24.0	25.25	23.5	24.94	0.71	2.93	422372.0	10212411.74	434
2018-05-06	24.8	24.8	24.18	24.23	-0.38	-1.54	103937.0	2543564.14	163
2018-05-03	25.25	25.25	24.6	24.61	-0.2	-0.81	209456.0	5203216.13	170
2018-05-02	24.82	24.92	24.72	24.81	0.03	0.12	168141.0	4164912.04	149
2018-05-01	25.3	25.3	24.72	24.78	-0.52	-2.06	130579.0	3262924.97	167
2018-04-30	25.2	25.5	25.1	25.3	0.22	0.88	208877.0	5291902.7	224
2018-04-29	25.2	25.3	25.0	25.08	-0.03	-0.12	148405.0	3728042.55	195
2018-04-26	25.45	25.55	24.98	25.11	-0.46	-1.8	189435.0	4773852.17	198
2018-04-25	25.6	25.9	25.3	25.57	0.13	0.51	93348.0	2396371.9	184
2018-04-24	26.2	26.2	25.0	25.44	-0.61	-2.34	336606.0	8662986.85	385
2018-04-23	26.0	26.3	25.85	26.05	-0.5	-1.88	398871.0	10374671.0	431
2018-04-22	26.0	26.7	26.0	26.55	0.4	1.53	465875.0	12365132.3	475
2018-04-19	26.35	26.55	25.8	26.15	-0.1	-0.38	300747.0	7858596.5	426
2018-04-18	26.45	27.15	26.1	26.25	-0.08	-0.3	759528.0	20070219.5	595
2018-04-17	25.8	26.5	25.8	26.33	0.64	2.49	531045.0	13935722.1	545
2018-04-16	25.6	25.85	25.25	25.69	0.46	1.82	154982.0	3969531.75	185
2018-04-15	25.1	25.75	25.1	25.23	0.43	1.73	92372.0	2343483.85	236
2018-04-12	25.0	25.1	24.7	24.8	0.17	0.69	64333.0	1601793.68	129
2018-04-11	25.1	25.25	24.5	24.63	-0.61	-2.42	106531.0	2661256.35	180
2018-04-10	25.35	25.65	25.05	25.24	-0.16	-0.63	204231.0	5142115.8	176
2018-04-09	25.35	25.85	25.15	25.4	0.05	0.2	149812.0	3697595.15	170
2018-04-08	25.4	25.5	25.3	25.35	0.02	0.08	56964.0	1443289.45	109
2018-04-05	25.6	26.15	25.3	25.33	-0.16	-0.63	299546.0	7707883.5	389
2018-04-04	25.2	25.8	25.2	25.49	0.12	0.47	161137.0	4092157.95	224
2018-04-03	25.5	25.5	25.15	25.37	0.04	0.16	78229.0	1981052.65	121
2018-04-02	25.6	25.6	25.0	25.33	-0.19	-0.74	116367.0	2932774.15	251
2018-04-01	24.52	25.7	24.52	25.52	0.82	3.32	387030.0	9743660.84	682
2018-03-29	24.48	25.0	24.14	24.7	0.28	1.15	135362.0	3334941.76	289
2018-03-28	24.48	24.48	24.06	24.42	-0.06	-0.25	64707.0	1572693.56	139
2018-03-27	24.0	24.86	24.0	24.48	0.66	2.77	253141.0	6196549.06	490
2018-03-26	23.7	24.24	23.5	23.82	-0.07	-0.29	168689.0	4043772.92	244
2018-03-25	24.2	24.2	23.9	23.89	-0.28	-1.16	117297.0	2814540.2	173
2018-03-22	24.46	24.5	24.1	24.17	-0.19	-0.78	126514.0	3068345.86	212
2018-03-21	24.86	25.2	24.02	24.36	-0.34	-1.38	282533.0	6957030.47	509
2018-03-20	24.2	24.96	23.98	24.7	0.36	1.48	545627.0	13512865.96	610
2018-03-19	24.3	24.5	24.3	24.34	-0.03	-0.12	204668.0	4991050.52	194
2018-03-18	24.36	24.7	24.36	24.37	-0.41	-1.65	109041.0	2674135.16	194
2018-03-15	25.15	25.2	23.98	24.78	-0.38	-1.51	2856687.0	66533047.6	529
2018-03-14	25.0	25.8	24.86	25.16	0.12	0.48	301101.0	7581199.28	351
2018-03-13	25.4	25.45	24.62	25.04	-0.24	-0.95	215921.0	5414862.63	231
2018-03-12	25.4	25.5	25.2	25.28	-0.2	-0.78	242790.0	6178241.75	184
2018-03-11	25.8	25.8	25.45	25.48	0.07	0.28	194132.0	4958404.45	199
2018-03-08	25.5	25.7	25.4	25.41	-0.22	-0.86	180268.0	4611769.85	198
2018-03-07	25.25	26.0	25.2	25.63	0.46	1.83	263551.0	6747093.95	567
2018-03-06	25.4	25.7	25.0	25.17	-0.11	-0.44	114957.0	2904580.15	243
2018-03-05	25.1	26.45	25.1	25.28	0.28	1.12	790293.0	20526966.65	1129
2018-03-04	25.05	25.1	25.0	25.0	-0.27	-1.07	155741.0	3896995.1	169
2018-03-01	24.84	25.45	24.84	25.27	0.09	0.36	159364.0	4010481.99	227
2018-02-28	25.4	25.45	24.84	25.18	0.03	0.12	341698.0	8591821.9	417
2018-02-27	24.2	25.4	24.2	25.15	1.11	4.62	519044.0	12968211.9	900
2018-02-26	23.24	25.5	23.24	24.04	0.52	2.21	643418.0	15868157.48	1071
2018-02-25	23.7	23.76	23.48	23.52	-0.48	-2.0	192214.0	4528488.94	218
2018-02-22	24.0	24.3	23.86	24.0	-0.2	-0.83	73965.0	1778553.82	117
2018-02-21	24.08	24.3	24.0	24.2	0.12	0.5	201499.0	4851321.16	186
2018-02-20	24.34	24.6	24.02	24.08	-0.36	-1.47	339886.0	8201874.28	330
2018-02-19	24.1	25.5	24.0	24.44	0.39	1.62	372467.0	9253862.38	593
2018-02-18	25.0	25.4	24.0	24.05	-1.0	-3.99	361647.0	8878668.14	441
2018-02-15	23.98	25.8	23.98	25.05	1.05	4.38	728691.0	18300317.21	1021
2018-02-14	23.9	24.5	23.74	24.0	0.48	2.04	711433.0	17086799.24	1175
2018-02-13	22.0	23.88	22.0	23.52	1.53	6.96	775909.0	18033191.4	1035
2018-02-12	22.0	22.28	21.98	21.99	0.0	0.0	77482.0	1706168.62	92
2018-02-11	22.0	22.2	21.8	21.99	-0.12	-0.54	80646.0	1771215.24	122
2018-02-08	22.6	22.6	21.9	22.11	-0.33	-1.47	44131.0	977658.48	112
2018-02-07	21.98	22.88	21.98	22.44	0.6	2.75	343619.0	7715960.32	309
2018-02-06	21.4	21.8	20.62	21.84	0.04	0.18	86150.0	1840627.78	149
2018-02-05	21.76	22.1	21.5	21.8	-0.42	-1.89	255198.0	5536264.52	244
2018-02-04	22.26	22.8	22.26	22.22	-0.38	-1.68	202485.0	4575730.02	132
2018-02-01	22.8	22.8	22.58	22.6	-0.11	-0.48	81323.0	1851602.94	71
2018-01-31	22.42	22.8	22.26	22.71	0.29	1.29	56347.0	1272028.26	97
2018-01-30	22.54	22.56	22.36	22.42	-0.14	-0.62	36055.0	811341.18	80
2018-01-29	22.54	22.6	22.54	22.56	-0.04	-0.18	61119.0	1379421.14	81
2018-01-28	22.94	22.94	22.54	22.6	-0.1	-0.44	66266.0	1500482.66	87
2018-01-25	22.7	22.92	22.5	22.7	0.02	0.09	171828.0	3881892.02	170
2018-01-24	22.42	22.8	22.36	22.68	0.27	1.2	162452.0	3656758.28	242
2018-01-23	22.2	22.96	22.0	22.41	0.4	1.82	530947.0	11992237.14	771
2018-01-22	21.06	22.38	21.06	22.01	0.93	4.41	438427.0	9509132.96	439
2018-01-21	20.88	21.22	20.82	21.08	0.24	1.15	230752.0	4857349.56	182
2018-01-18	20.72	20.84	20.7	20.84	0.11	0.53	91109.0	1890385.98	86
2018-01-17	20.74	20.9	20.72	20.73	-0.06	-0.29	73231.0	1520375.92	83
2018-01-16	20.82	20.96	20.76	20.79	-0.11	-0.53	93796.0	1950316.04	96
2018-01-15	20.84	21.0	20.58	20.9	0.35	1.7	186792.0	3892873.16	176
2018-01-14	20.3	20.86	20.3	20.55	0.45	2.24	159030.0	3253633.48	240
2018-01-11	19.76	20.2	19.7	20.1	0.3	1.52	168033.0	3359180.08	153
2018-01-10	19.7	19.8	19.66	19.8	0.05	0.25	20704.0	408499.68	66
2018-01-09	19.9	19.9	19.72	19.75	0.03	0.15	26643.0	527552.42	60
2018-01-08	19.9	19.94	19.76	19.72	0.02	0.1	19004.0	377415.76	69
2018-01-07	19.7	19.9	19.7	19.7	-0.01	-0.05	26843.0	529855.3	65
2018-01-04	19.54	19.68	19.54	19.71	0.1	0.51	23701.0	464463.02	69
2018-01-03	19.7	19.72	19.6	19.61	-0.19	-0.96	40947.0	804169.3	66
2018-01-02	19.76	19.9	19.74	19.8	0.2	1.02	90109.0	1786309.46	121
2018-01-01	19.3	19.8	19.3	19.6	0.28	1.45	48323.0	945929.42	105
2017-12-31	19.5	19.52	19.3	19.32	-0.2	-1.02	41872.0	813815.14	121
2017-12-28	19.6	19.98	19.5	19.52	0.01	0.05	132489.0	2609813.44	294
2017-12-27	19.1	19.6	19.1	19.51	0.51	2.68	110646.0	2140243.58	229
2017-12-26	19.1	19.24	18.8	19.0	-0.12	-0.63	475697.0	9042253.44	201
2017-12-25	19.5	19.5	19.1	19.12	-0.33	-1.7	325824.0	6243978.84	268
2017-12-24	19.9	19.9	19.44	19.45	-0.5	-2.51	100661.0	1976673.86	151
2017-12-21	20.04	20.08	19.96	19.95	-0.2	-0.99	49711.0	994382.68	114
2017-12-20	20.5	20.5	20.14	20.15	-0.01	-0.05	67641.0	1366567.42	119
2017-12-19	20.38	20.38	20.16	20.16	-0.02	-0.1	86093.0	1742035.44	145
2017-12-18	20.3	20.3	20.16	20.18	-0.11	-0.54	147630.0	2988864.16	143
2017-12-17	20.5	20.5	20.24	20.29	0.06	0.3	30647.0	624153.94	90
2017-12-14	20.5	20.5	20.0	20.23	-0.39	-1.89	89539.0	1819213.34	161
2017-12-13	21.0	21.1	20.52	20.62	-0.19	-0.91	60246.0	1253464.78	144
2017-12-12	20.8	21.4	20.52	20.81	0.16	0.77	164475.0	3436818.14	288
2017-12-11	20.5	21.18	20.32	20.65	0.4	1.98	371429.0	7716951.64	434
2017-12-10	20.3	20.3	20.16	20.25	0.15	0.75	50510.0	1021068.64	139
2017-12-07	20.14	20.16	19.96	20.1	-0.2	-0.99	122338.0	2453043.76	160
2017-12-06	20.3	20.3	20.24	20.3	0.02	0.1	55256.0	1119878.26	82
2017-12-05	20.26	20.6	20.26	20.28	-0.03	-0.15	143584.0	2934332.0	180
2017-12-04	20.2	20.48	20.1	20.31	0.18	0.89	181220.0	3678769.52	206
2017-12-03	20.02	20.52	20.02	20.13	0.14	0.7	128503.0	2601867.2	166
2017-11-30	20.5	20.7	19.94	19.99	-0.46	-2.25	354642.0	7183087.32	509
2017-11-29	19.66	20.5	19.66	20.45	0.65	3.28	433489.0	8745636.58	423
2017-11-28	19.6	19.88	19.4	19.8	0.14	0.71	58551.0	1152654.0	111
2017-11-27	19.64	19.84	19.62	19.66	0.0	0.0	54320.0	1070186.32	94
2017-11-26	19.5	19.8	19.44	19.66	0.18	0.92	139086.0	2732328.26	162
2017-11-23	19.6	19.62	19.4	19.48	-0.27	-1.37	165637.0	3235655.84	247
2017-11-22	19.98	20.3	19.54	19.75	-0.2	-1.0	485092.0	9704901.48	426
2017-11-21	19.24	20.0	19.24	19.95	0.34	1.73	252768.0	4987593.58	238
2017-11-20	19.36	20.2	19.36	19.61	-0.16	-0.81	422474.0	8416448.42	392
2017-11-19	19.22	19.9	19.12	19.77	0.77	4.05	468882.0	9206358.26	512
2017-11-16	19.14	19.2	18.8	19.0	-0.27	-1.4	243360.0	4629199.34	194
2017-11-15	19.04	19.82	18.9	19.27	0.32	1.69	507790.0	9792371.92	505
2017-11-14	18.9	19.18	18.76	18.95	0.13	0.69	557906.0	10549921.1	469
2017-11-13	19.0	19.12	18.5	18.82	0.62	3.41	294222.0	5531600.38	258
2017-11-12	18.32	18.32	18.2	18.2	-0.11	-0.6	64159.0	1171937.24	94
2017-11-09	18.02	18.44	18.0	18.31	0.06	0.33	39476.0	715438.42	81
2017-11-08	17.16	18.2	17.16	18.25	0.24	1.33	135680.0	2442068.24	132
2017-11-07	18.3	18.7	17.02	18.01	-0.7	-3.74	179354.0	3244690.82	172
2017-11-06	18.7	18.72	18.22	18.71	-0.09	-0.48	51865.0	961640.06	103
2017-11-05	18.86	18.86	18.6	18.8	-0.07	-0.37	76416.0	1431337.58	97
2017-11-02	18.9	18.94	18.8	18.87	-0.06	-0.32	72779.0	1374841.78	83
2017-11-01	18.9	19.0	18.8	18.93	-0.15	-0.79	90818.0	1715834.82	108
2017-10-31	19.2	19.2	18.9	19.08	-0.08	-0.42	107081.0	2039693.28	154
2017-10-30	19.26	19.4	19.16	19.16	-0.16	-0.83	97168.0	1868924.72	131
2017-10-29	19.24	19.4	19.12	19.32	0.17	0.89	79683.0	1533877.28	119
2017-10-26	19.34	19.42	19.1	19.15	-0.2	-1.03	108175.0	2079990.38	150
2017-10-25	19.52	19.58	19.34	19.35	-0.21	-1.07	192463.0	3739615.3	201
2017-10-24	19.4	19.8	19.14	19.56	0.17	0.88	608633.0	11871111.58	569
2017-10-23	19.9	20.1	19.18	19.39	0.07	0.36	750708.0	14727349.26	913
2017-10-22	19.32	19.98	19.18	19.32	0.18	0.94	640077.0	12574589.76	669
2017-10-19	19.2	19.46	19.08	19.14	0.05	0.26	323725.0	6225170.16	355
2017-10-18	19.1	19.5	19.08	19.09	-0.27	-1.39	296198.0	5685390.66	271
2017-10-17	19.2	19.48	19.0	19.36	0.28	1.47	413733.0	7967443.82	454
2017-10-16	18.2	19.76	18.0	19.08	0.82	4.49	1214341.0	23125943.16	1128
2017-10-15	18.8	19.1	18.2	18.26	-0.51	-2.72	206564.0	3855276.52	324
2017-10-12	18.6	19.5	18.6	18.77	0.14	0.75	424624.0	8105434.38	636
2017-10-11	20.0	20.0	18.42	18.63	-1.02	-5.19	585774.0	11203937.92	654
2017-10-10	19.26	20.1	18.8	19.65	0.33	1.71	1656694.0	32294851.06	1450
2017-10-09	18.0	19.94	18.0	19.32	1.14	6.27	2892897.0	55597130.22	2226
2017-10-08	18.1	18.38	18.0	18.18	0.04	0.22	462057.0	8402538.68	437
2017-10-05	17.8	18.28	17.4	18.14	0.54	3.07	783893.0	14111561.96	669
2017-10-04	17.14	17.98	17.14	17.6	0.45	2.62	529693.0	9290563.18	448
2017-10-03	16.82	17.2	16.82	17.15	0.25	1.48	63127.0	1074934.08	152
2017-10-02	16.84	16.9	16.84	16.9	-0.04	-0.24	27723.0	468605.94	53
2017-10-01	16.92	16.98	16.92	16.94	0.0	0.0	47274.0	800709.02	63
2017-09-28	16.96	16.96	16.92	16.94	-0.02	-0.12	16521.0	279859.38	51
2017-09-27	16.94	17.0	16.94	16.96	-0.09	-0.53	46158.0	782876.0	60
2017-09-26	17.08	17.2	17.04	17.05	0.12	0.71	92111.0	1573407.22	126
2017-09-25	17.3	17.3	16.92	16.93	-0.29	-1.68	126516.0	2155644.42	126
2017-09-21	17.1	17.32	17.1	17.22	0.0	0.0	90893.0	1564656.78	132
2017-09-20	17.32	17.38	17.1	17.22	-0.09	-0.52	181408.0	3117856.8	235
2017-09-19	17.02	17.44	17.02	17.31	0.05	0.29	160682.0	2783372.4	189
2017-09-18	17.32	17.32	17.22	17.26	0.12	0.7	95971.0	1658667.16	149
2017-09-17	17.04	17.28	16.96	17.14	0.1	0.59	166887.0	2860855.04	161
2017-09-14	17.0	17.06	16.94	17.04	0.04	0.24	86891.0	1478437.72	90
2017-09-13	17.02	17.04	17.0	17.0	-0.06	-0.35	78094.0	1328178.58	72
2017-09-12	17.02	17.1	17.0	17.06	0.07	0.41	92943.0	1583969.82	112
2017-09-11	16.92	17.14	16.92	16.99	0.09	0.53	139299.0	2372678.7	188
2017-09-10	16.88	16.98	16.74	16.9	0.05	0.3	141256.0	2386041.0	142
2017-09-07	16.84	16.86	16.7	16.85	-0.11	-0.65	77611.0	1301738.0	115
2017-09-06	16.96	17.0	16.88	16.96	0.08	0.47	79263.0	1343528.2	98
2017-08-29	17.16	17.24	16.8	16.88	-0.36	-2.09	170507.0	2904070.38	164
2017-08-28	17.28	17.4	17.22	17.24	0.02	0.12	167442.0	2892084.48	164
2017-08-27	16.92	17.36	16.92	17.22	0.31	1.83	628480.0	10835406.74	474
2017-08-24	16.9	17.14	16.9	16.91	-0.16	-0.94	129857.0	2206089.08	191
2017-08-23	16.92	17.2	16.76	17.07	0.17	1.01	354722.0	6037291.14	369
2017-08-22	16.52	17.38	16.52	16.9	0.45	2.74	917544.0	15676827.3	1012
2017-08-21	16.28	16.5	16.28	16.45	0.1	0.61	161677.0	2649544.7	148
2017-08-20	16.3	16.4	16.26	16.35	0.06	0.37	100757.0	1644929.96	134
2017-08-17	16.24	16.56	16.2	16.29	0.04	0.25	107776.0	1768321.04	179
2017-08-16	16.38	16.4	16.2	16.25	-0.15	-0.91	63604.0	1036098.96	123
2017-08-15	16.32	16.6	16.22	16.4	0.0	0.0	306151.0	5040516.74	257
2017-08-14	16.4	16.5	16.38	16.4	0.0	0.0	89271.0	1467369.86	131
2017-08-13	16.44	16.48	16.4	16.4	-0.07	-0.43	129295.0	2121719.2	126
2017-08-10	16.4	17.0	16.4	16.47	0.13	0.8	569790.0	9485884.16	527
2017-08-09	16.5	16.5	16.24	16.34	-0.08	-0.49	285575.0	4662803.9	277
2017-08-08	16.56	16.74	16.3	16.42	0.16	0.98	547792.0	9056476.58	437
2017-08-07	15.58	16.7	15.5	16.26	0.68	4.36	1058092.0	17166021.24	1046
2017-08-06	15.8	15.8	15.5	15.58	0.01	0.06	202075.0	3152343.06	248
2017-08-03	16.08	16.3	15.52	15.57	-0.71	-4.36	561558.0	8902884.22	624
2017-08-02	17.1	17.16	16.12	16.28	-0.72	-4.24	898971.0	14975707.18	852
2017-08-01	15.8	17.28	15.7	17.0	1.28	8.14	3592528.0	60267408.06	2371
2017-07-31	14.56	15.72	14.46	15.72	1.42	9.93	1182436.0	18134637.8	851
2017-07-30	14.38	14.38	14.3	14.3	-0.06	-0.42	49619.0	711332.08	81
2017-07-27	14.34	14.38	14.32	14.36	-0.02	-0.14	38673.0	555100.0	73
2017-07-26	14.4	14.42	14.36	14.38	-0.01	-0.07	57956.0	834396.84	93
2017-07-25	14.3	14.46	14.3	14.39	-0.02	-0.14	85071.0	1223359.66	76
2017-07-24	14.28	14.36	14.28	14.41	0.14	0.98	71601.0	1024313.82	94
2017-07-23	14.46	14.46	14.24	14.27	-0.17	-1.18	57234.0	820933.16	105
2017-07-20	14.44	14.54	14.44	14.44	0.0	0.0	49345.0	713919.18	91
2017-07-19	14.32	14.44	14.3	14.44	0.07	0.49	69404.0	995540.84	115
2017-07-18	14.48	14.5	14.32	14.37	-0.12	-0.83	108800.0	1572004.28	149
2017-07-17	14.6	14.62	14.48	14.49	-0.05	-0.34	123897.0	1805793.32	136
2017-07-16	14.5	14.6	14.46	14.54	0.09	0.62	66709.0	968313.54	120
2017-07-13	14.5	14.54	14.4	14.45	-0.01	-0.07	101569.0	1469821.46	142
2017-07-12	14.4	14.78	14.26	14.46	0.05	0.35	233727.0	3390271.14	240
2017-07-11	14.6	14.68	14.38	14.41	-0.11	-0.76	126184.0	1823178.9	146
2017-07-10	14.4	14.64	14.4	14.52	0.13	0.9	252834.0	3673118.04	250
2017-07-09	14.4	14.46	14.2	14.39	-0.01	-0.07	124623.0	1780548.34	156
2017-07-06	14.4	14.74	14.38	14.4	0.04	0.28	192894.0	2810511.54	245
2017-07-05	14.3	14.4	14.3	14.36	0.01	0.07	77957.0	1119793.82	111
2017-07-04	14.3	14.42	14.26	14.35	0.15	1.06	171678.0	2462553.58	193
2017-07-03	14.24	14.32	14.14	14.2	0.03	0.21	79664.0	1130618.58	113
2017-07-02	14.2	14.4	14.02	14.17	-0.03	-0.21	124940.0	1787028.52	138
2017-06-22	14.3	14.4	14.12	14.2	-0.05	-0.35	78939.0	1128539.44	128
2017-06-21	14.5	14.5	14.24	14.25	0.2	1.42	114339.0	1637803.8	154
2017-06-20	14.48	14.48	13.7	14.05	-0.23	-1.61	43704.0	619041.2	78
2017-06-19	14.06	14.4	14.06	14.28	0.29	2.07	56252.0	798609.6	104
2017-06-18	14.0	14.0	13.9	13.99	-0.15	-1.06	22762.0	318238.12	52
2017-06-15	14.1	14.16	14.0	14.14	0.02	0.14	79400.0	1121548.76	115
2017-06-14	14.1	14.14	14.1	14.12	0.05	0.36	88605.0	1251150.4	90
2017-06-13	14.0	14.1	13.94	14.07	0.15	1.08	40542.0	569345.74	67
2017-06-12	13.8	14.0	13.76	13.92	0.05	0.36	83303.0	1151578.62	116
2017-06-11	14.3	14.3	13.8	13.87	-0.4	-2.8	103790.0	1457351.7	133
2017-06-08	14.4	14.4	14.26	14.27	-0.24	-1.65	77813.0	1116430.6	140
2017-06-07	14.28	14.54	14.26	14.51	0.05	0.35	193206.0	2768125.36	191
2017-06-06	14.7	14.7	14.44	14.46	-0.24	-1.63	101359.0	1473167.04	159
2017-06-05	14.9	14.9	14.5	14.7	-0.2	-1.34	221419.0	3250076.06	172
2017-06-04	14.72	15.4	14.72	14.9	-0.05	-0.33	158292.0	2365247.94	158
2017-06-01	14.9	15.0	14.75	14.95	0.02	0.13	179233.0	2655137.35	183
2017-05-31	14.3	15.0	14.3	14.93	0.62	4.33	635763.0	9352665.05	544
2017-05-30	14.4	14.45	14.3	14.31	-0.03	-0.21	227691.0	3276555.8	248
2017-05-29	14.7	14.85	14.15	14.34	-0.56	-3.76	1048469.0	15041841.05	1234
2017-05-28	15.7	15.7	14.85	14.9	-0.98	-6.17	175140.0	2637268.7	196
2017-05-25	16.0	16.05	15.85	15.88	-0.12	-0.75	120523.0	1925183.25	130
2017-05-24	15.95	16.2	15.95	16.0	-0.85	-5.04	258782.0	4160005.55	287
2017-05-23	16.85	16.9	16.7	16.85	-0.13	-0.77	362682.0	6096724.9	268
2017-05-22	16.85	17.05	16.8	16.98	0.02	0.12	271076.0	4585846.0	189
2017-05-21	16.75	17.2	16.75	16.96	0.22	1.31	416966.0	7073702.65	454
2017-05-18	16.6	16.9	16.6	16.74	0.03	0.18	472910.0	7924072.95	932
2017-05-17	16.4	16.7	16.4	16.71	0.24	1.46	94802.0	1570232.55	145
2017-05-16	16.3	16.5	16.25	16.47	0.22	1.35	194964.0	3196888.2	225
2017-05-15	16.15	16.35	16.15	16.25	0.1	0.62	110721.0	1804359.45	128
2017-05-14	16.35	16.35	16.15	16.15	-0.23	-1.4	182415.0	2953354.3	171
2017-05-11	17.2	17.2	16.3	16.38	-1.0	-5.75	783596.0	13073777.25	683
2017-05-10	17.7	17.7	17.3	17.38	-0.27	-1.53	314882.0	5516018.7	235
2017-05-09	17.1	17.7	17.05	17.65	0.6	3.52	545774.0	9492593.2	348
2017-05-08	17.0	17.05	16.95	17.05	0.06	0.35	51745.0	881047.55	81
2017-05-07	17.0	17.05	16.95	16.99	-0.09	-0.53	110573.0	1878603.35	92
2017-05-04	17.1	17.2	17.05	17.08	0.03	0.18	234193.0	4004981.25	193
2017-05-03	17.15	17.15	17.0	17.05	-0.09	-0.53	116476.0	1987411.85	126
2017-05-02	17.05	17.15	16.95	17.14	0.08	0.47	235107.0	4012614.0	277
2017-05-01	17.05	17.25	17.0	17.06	0.06	0.35	259694.0	4453285.8	220
2017-04-30	16.9	17.15	16.8	17.0	0.16	0.95	161610.0	2741683.3	172
2017-04-27	16.7	16.85	16.65	16.84	0.08	0.48	75000.0	1258276.3	110
2017-04-26	16.75	16.8	16.7	16.76	-0.01	-0.06	106856.0	1790225.5	122
2017-04-25	16.8	16.9	16.7	16.77	-0.08	-0.47	122714.0	2061960.05	105
2017-04-24	16.75	16.85	16.75	16.85	0.01	0.06	49752.0	835641.8	85
2017-04-23	16.9	17.0	16.7	16.84	0.14	0.84	154392.0	2601466.6	167
2017-04-20	16.7	16.8	16.65	16.7	-0.09	-0.54	70933.0	1186731.6	131
2017-04-19	16.6	16.85	16.6	16.79	-0.02	-0.12	65598.0	1099389.15	129
2017-04-18	17.0	17.0	16.8	16.81	-0.22	-1.29	133749.0	2264419.45	148
2017-04-17	17.0	17.1	17.0	17.03	0.04	0.24	109235.0	1864140.4	139
2017-04-16	17.2	17.2	16.9	16.99	-0.22	-1.28	151886.0	2582124.05	188
2017-04-13	17.05	17.3	17.0	17.21	0.16	0.94	500154.0	8596903.35	524
2017-04-12	17.0	17.1	17.0	17.05	0.06	0.35	109712.0	1869658.7	316
2017-04-11	17.05	17.1	17.0	16.99	-0.07	-0.41	218302.0	3714229.85	235
2017-04-10	17.15	17.15	17.05	17.06	-0.04	-0.23	179821.0	3072701.8	198
2017-04-09	17.2	17.25	17.1	17.1	-0.02	-0.12	249474.0	4274899.0	196
2017-04-06	17.3	17.4	17.1	17.12	-0.16	-0.93	389998.0	6708335.55	318
2017-04-05	17.05	17.3	17.0	17.28	0.32	1.89	845693.0	14556813.85	751
2017-04-04	16.95	17.05	16.9	16.96	-0.03	-0.18	155720.0	2645876.4	146
2017-04-03	17.0	17.05	16.95	16.99	-0.06	-0.35	210642.0	3583218.4	163
2017-04-02	17.0	17.3	17.0	17.05	0.14	0.83	719456.0	12315043.2	463
2017-03-30	16.95	17.0	16.85	16.91	-0.01	-0.06	212071.0	3588249.7	216
2017-03-29	16.95	17.0	16.8	16.92	0.07	0.42	216746.0	3662144.75	206
2017-03-28	16.65	16.95	16.65	16.85	0.15	0.9	218237.0	3663722.35	210
2017-03-27	16.9	16.9	16.7	16.7	-0.13	-0.77	193510.0	3245678.75	222
2017-03-26	16.9	17.15	16.8	16.83	0.03	0.18	575611.0	9774683.15	546
2017-03-23	16.7	17.0	16.6	16.8	0.32	1.94	1508611.0	25388502.05	1030
2017-03-22	16.6	16.85	16.45	16.48	-0.11	-0.66	625110.0	10399109.1	648
2017-03-21	16.7	16.85	16.55	16.59	-0.12	-0.72	229489.0	3837569.4	229
2017-03-20	16.75	16.9	16.65	16.71	0.0	0.0	344766.0	5785266.15	364
2017-03-19	16.45	16.8	16.3	16.71	0.26	1.58	569533.0	9478193.2	486
2017-03-16	16.25	16.5	16.15	16.45	0.23	1.42	351983.0	5730891.0	390
2017-03-15	15.95	16.3	15.95	16.22	0.73	4.71	1061872.0	17162950.35	836
2017-03-14	15.5	15.55	15.3	15.49	0.02	0.13	284325.0	4378518.45	320
2017-03-13	15.7	15.8	15.45	15.47	-0.32	-2.03	252486.0	3945286.2	279
2017-03-12	15.95	15.95	15.75	15.79	-0.2	-1.25	140235.0	2217475.3	143
2017-03-09	16.3	16.3	15.9	15.99	-0.36	-2.2	261965.0	4191602.25	292
2017-03-08	16.55	16.55	16.35	16.35	-0.18	-1.09	113608.0	1862502.9	123
2017-03-07	16.3	16.6	16.3	16.53	0.23	1.41	282837.0	4664884.45	269
2017-03-06	16.35	16.4	16.15	16.3	-0.06	-0.37	144504.0	2350022.95	177
2017-03-05	16.45	16.55	16.3	16.36	-0.08	-0.49	247903.0	4073288.2	265
2017-03-02	16.3	16.5	16.25	16.44	0.2	1.23	341914.0	5605538.45	305
2017-03-01	16.45	16.45	16.2	16.24	-0.16	-0.98	222872.0	3633553.9	171
2017-02-28	16.25	16.45	15.9	16.4	0.14	0.86	281569.0	4542360.45	312
2017-02-27	16.7	16.8	16.2	16.26	-0.52	-3.1	307080.0	5073193.1	315
2017-02-26	16.6	16.85	16.6	16.78	0.18	1.08	195101.0	3264516.2	228
2017-02-23	16.55	16.7	16.45	16.6	0.03	0.18	263921.0	4376987.4	255
2017-02-22	16.75	16.85	16.55	16.57	-0.11	-0.66	216659.0	3621580.05	254
2017-02-21	16.75	16.8	16.5	16.68	-0.11	-0.66	357053.0	5929745.75	388
2017-02-20	17.0	17.0	16.75	16.79	-0.11	-0.65	443267.0	7494346.05	429
2017-02-19	17.1	17.1	16.9	16.9	-0.11	-0.65	487303.0	8284125.95	390
2017-02-16	17.05	17.1	16.95	17.01	0.0	0.0	626424.0	10670896.45	347
2017-02-15	17.0	17.05	16.95	17.01	-0.02	-0.12	291605.0	4957014.6	276
2017-02-14	17.15	17.2	17.0	17.03	-0.13	-0.76	400302.0	6845441.95	292
2017-02-13	17.15	17.25	17.05	17.16	0.04	0.23	591984.0	10170308.3	338
2017-02-12	17.1	17.2	17.1	17.12	0.15	0.88	474973.0	8134061.75	318
2017-02-09	17.0	17.0	16.85	16.97	-0.03	-0.18	346831.0	5879079.75	354
2017-02-08	17.45	17.45	16.8	17.0	-0.3	-1.73	673645.0	11517449.3	538
2017-02-07	17.25	17.45	17.1	17.3	0.2	1.17	1052829.0	18225872.05	753
2017-02-06	17.25	17.25	16.75	17.1	0.0	0.0	666964.0	11329501.75	580
2017-02-05	17.4	17.55	17.0	17.1	-0.29	-1.67	840496.0	14610240.95	697
2017-02-02	17.5	17.65	17.3	17.39	-0.05	-0.29	650800.0	11352702.75	511
2017-02-01	17.25	17.6	17.2	17.44	0.25	1.45	1129720.0	19699565.7	894
2017-01-31	17.35	17.4	17.15	17.19	-0.22	-1.26	781053.0	13477822.35	596
2017-01-30	17.4	17.95	17.35	17.41	0.07	0.4	2362217.0	41595147.3	1646
2017-01-29	17.25	17.55	17.05	17.34	0.19	1.11	1047709.0	18108736.0	678
2017-01-26	17.45	17.45	17.1	17.15	-0.14	-0.81	1001940.0	17303043.0	622
2017-01-25	17.45	17.75	17.25	17.29	-0.07	-0.4	1435548.0	25116270.9	876
2017-01-24	17.1	17.45	17.05	17.36	0.29	1.7	1710390.0	29516259.55	1071
2017-01-23	16.5	18.05	16.5	17.07	0.66	4.02	6441308.0	112068940.65	2848
2017-01-22	16.0	16.45	15.85	16.41	0.37	2.31	992902.0	16113916.4	551
2017-01-19	15.95	16.2	15.8	16.04	-0.14	-0.87	677443.0	10843204.45	501
2017-01-18	16.3	16.35	16.0	16.18	-0.02	-0.12	393378.0	6371600.7	269
2017-01-17	16.0	16.25	15.85	16.2	0.15	0.93	255475.0	4098012.35	281
2017-01-16	16.25	16.3	15.95	16.05	-0.27	-1.65	346440.0	5562742.15	309
2017-01-15	16.5	16.5	16.2	16.32	0.09	0.55	231090.0	3764477.65	265
2017-01-12	16.3	16.5	16.0	16.23	0.01	0.06	357939.0	5817734.6	345
2017-01-11	16.55	16.7	16.15	16.22	-0.43	-2.58	607812.0	9989499.2	386
2017-01-10	16.8	16.9	16.6	16.65	-0.14	-0.83	552650.0	9255759.15	360
2017-01-09	17.15	17.15	16.6	16.79	-0.28	-1.64	641190.0	10749360.65	463
2017-01-08	17.1	17.3	16.95	17.07	-0.08	-0.47	830890.0	14173828.6	491
2017-01-05	17.1	17.3	17.05	17.15	-0.13	-0.75	661345.0	11352862.65	427
2017-01-04	17.25	17.55	17.0	17.28	0.05	0.29	1522240.0	26417968.75	892
2017-01-03	16.9	17.3	16.75	17.23	0.15	0.88	1204391.0	20512420.1	782
2017-01-02	17.25	17.45	17.0	17.08	0.03	0.18	1376528.0	23814947.55	892
2017-01-01	16.65	17.15	16.65	17.05	0.51	3.08	1212022.0	20433891.85	748
2016-12-29	16.55	16.55	16.35	16.54	-0.03	-0.18	676294.0	11142654.8	481
2016-12-28	16.65	16.7	16.45	16.57	0.03	0.18	1208602.0	20030933.05	723
2016-12-27	16.2	16.55	16.15	16.54	0.42	2.61	1020804.0	16781136.25	575
2016-12-26	16.5	16.6	16.1	16.12	-0.25	-1.53	1210786.0	19826394.7	721
2016-12-25	16.0	16.4	16.0	16.37	0.51	3.22	1061972.0	17213086.9	663
2016-12-22	15.85	15.9	15.7	15.86	0.1	0.63	868156.0	13717475.05	579
2016-12-21	15.8	15.95	15.6	15.76	-0.03	-0.19	589238.0	9289069.6	566
2016-12-20	16.25	16.35	15.65	15.79	-0.47	-2.89	1338777.0	21254026.75	887
2016-12-19	17.0	17.0	16.2	16.26	-0.62	-3.67	1627536.0	27156828.65	1073
2016-12-18	16.95	17.1	16.85	16.88	0.01	0.06	1364929.0	23166789.5	846
2016-12-15	17.1	17.4	16.85	16.87	0.38	2.3	2351808.0	40229451.05	1686
2016-12-14	17.05	17.15	16.35	16.49	-0.58	-3.4	932093.0	15506374.8	681
2016-12-13	17.1	17.3	16.8	17.07	-0.11	-0.64	806353.0	13749187.55	636
2016-12-12	17.4	17.8	17.0	17.18	-0.11	-0.64	1850964.0	32256515.2	1129
2016-12-11	16.85	17.4	16.85	17.29	0.5	2.98	708767.0	12222723.3	535
2016-12-08	17.3	17.3	16.7	16.79	-0.22	-1.29	1152246.0	19532069.4	877
2016-12-07	16.15	17.35	16.1	17.01	0.96	5.98	3186504.0	52925045.9	1710
2016-12-06	15.7	16.1	15.7	16.05	0.41	2.62	2587588.0	41344949.55	1592
2016-12-05	15.5	15.75	15.4	15.64	0.13	0.84	1610278.0	25162544.0	931
2016-12-04	15.55	15.85	15.4	15.51	0.02	0.13	2853257.0	44559190.7	1335
2016-12-01	15.35	15.65	15.2	15.49	0.31	2.04	2908857.0	44941729.45	1463
2016-11-30	15.0	15.3	15.0	15.18	0.21	1.4	1505879.0	22851055.15	835
2016-11-29	15.1	15.4	14.9	14.97	-0.04	-0.27	1944938.0	29482220.0	1258
2016-11-28	14.85	15.15	14.8	15.01	0.21	1.42	1226490.0	18420607.15	709
2016-11-27	14.65	14.95	14.6	14.8	0.0	0.0	794250.0	11787861.25	521
2016-11-24	15.05	15.2	14.65	14.8	-0.19	-1.27	2019775.0	30223688.3	1157
2016-11-23	14.55	15.1	14.55	14.99	0.54	3.74	2989966.0	44645443.3	1425
2016-11-22	14.55	14.7	14.1	14.45	-0.1	-0.69	1618197.0	23348084.05	998
2016-11-21	14.35	14.65	14.3	14.55	0.28	1.96	2748009.0	39803346.25	1359
2016-11-20	14.5	14.6	14.1	14.27	-0.18	-1.25	1527314.0	21882357.75	886
2016-11-17	14.45	15.05	14.4	14.45	-0.02	-0.14	2674200.0	39239031.55	1404
2016-11-16	13.95	14.6	13.8	14.47	0.76	5.54	2999623.0	42776345.85	1680
2016-11-15	13.7	13.95	13.5	13.71	0.07	0.51	2151643.0	29688425.7	1430
2016-11-14	14.0	14.35	13.55	13.64	-0.24	-1.73	2924589.0	41013357.55	1599
2016-11-13	13.45	14.05	13.45	13.88	0.39	2.89	2356370.0	32605496.05	1171
2016-11-10	13.55	13.75	13.45	13.49	0.16	1.2	2033696.0	27594479.2	1108
2016-11-09	12.55	13.35	12.5	13.33	0.16	1.21	2405873.0	31445603.6	1186
2016-11-08	13.15	13.6	13.05	13.17	0.18	1.39	2749688.0	36546657.85	1432
2016-11-07	12.65	13.1	12.6	12.99	0.4	3.18	2385300.0	30733685.15	1159
2016-11-06	12.4	12.65	12.35	12.59	0.17	1.37	1284289.0	16086920.7	666
2016-11-03	12.3	12.5	12.3	12.42	0.1	0.81	1115211.0	13836568.8	520
2016-11-02	12.6	12.6	12.25	12.32	-0.27	-2.14	703343.0	8743406.65	517
2016-11-01	12.75	13.0	12.55	12.59	-0.06	-0.47	1550762.0	19863691.3	882
2016-10-31	12.6	12.75	12.4	12.65	0.07	0.56	1235441.0	15465335.3	624
2016-10-30	12.75	12.8	12.55	12.58	-0.19	-1.49	698922.0	8865556.2	452
2016-10-27	12.8	12.85	12.7	12.77	-0.01	-0.08	626577.0	8014112.85	384
2016-10-26	12.85	13.05	12.75	12.78	-0.13	-1.01	1228902.0	15812778.2	648
2016-10-25	12.75	13.15	12.75	12.91	0.13	1.02	1427681.0	18493708.7	682
2016-10-24	12.85	13.0	12.75	12.78	-0.04	-0.31	1092330.0	14065136.9	624
2016-10-23	12.55	12.85	12.45	12.82	0.31	2.48	806784.0	10198206.5	517
2016-10-20	12.4	12.85	12.2	12.51	-0.01	-0.08	830763.0	10340418.85	631
2016-10-19	12.0	12.6	12.0	12.52	0.15	1.21	236384.0	2929360.1	242
2016-10-18	12.75	12.75	12.3	12.37	-0.57	-4.4	188982.0	2380053.3	233
2016-10-17	12.9	13.2	12.85	12.94	-0.01	-0.08	164294.0	2135812.65	196
2016-10-16	13.1	13.2	12.9	12.95	-0.14	-1.07	139767.0	1822811.65	151
2016-10-13	13.3	13.5	13.05	13.09	-0.35	-2.6	241406.0	3216076.9	242
2016-10-12	13.4	13.6	13.3	13.44	0.02	0.15	204831.0	2759339.8	205
2016-10-11	13.0	13.55	13.0	13.42	0.39	2.99	458693.0	6111756.75	317
2016-10-10	12.7	13.05	12.7	13.03	0.18	1.4	251885.0	3257134.7	218
2016-10-09	13.3	13.3	12.8	12.85	-0.41	-3.09	487399.0	6378230.75	461
2016-10-06	13.2	13.45	13.1	13.26	0.14	1.07	381963.0	5077514.5	338
2016-10-05	13.25	13.25	12.85	13.12	0.01	0.08	580933.0	7600692.0	405
2016-10-04	13.0	13.2	12.6	13.11	0.21	1.63	683654.0	8798076.0	464
2016-10-03	13.2	13.25	12.6	12.9	0.17	1.34	561778.0	7218771.75	433
2016-10-02	14.0	14.0	12.6	12.73	-1.14	-8.22	264663.0	3611353.85	259
2016-09-29	13.8	14.0	13.5	13.87	0.37	2.74	218735.0	3013384.4	279
2016-09-28	14.6	14.8	13.4	13.5	-1.08	-7.41	230664.0	3285785.45	345
2016-09-27	15.2	15.2	14.6	14.58	-1.4	-8.76	295258.0	4424727.7	342
2016-09-26	16.0	16.2	15.9	15.98	0.17	1.08	113024.0	1812282.4	130
2016-09-25	15.95	16.0	15.7	15.81	-0.1	-0.63	77062.0	1216599.0	125
2016-09-21	15.8	15.95	15.7	15.91	0.25	1.6	122355.0	1933618.35	168
2016-09-20	15.5	15.7	15.15	15.66	0.07	0.45	217125.0	3354382.9	241
2016-09-19	16.5	16.55	15.2	15.59	-0.85	-5.17	235013.0	3740949.4	246
2016-09-18	16.55	16.7	16.35	16.44	-0.44	-2.61	132669.0	2193395.3	140
2016-09-08	16.85	16.9	16.75	16.88	0.09	0.54	188358.0	3173452.05	169
2016-09-07	16.8	16.9	16.7	16.79	-0.04	-0.24	135860.0	2279329.75	171
2016-09-06	17.05	17.1	16.8	16.83	-0.24	-1.41	253265.0	4290678.45	268
2016-09-05	16.9	17.15	16.85	17.07	0.26	1.55	418951.0	7133497.65	304
2016-09-04	16.65	16.9	16.65	16.81	0.17	1.02	168462.0	2827016.4	221
2016-09-01	17.0	17.0	16.45	16.64	-0.3	-1.77	197403.0	3279463.45	253
2016-08-31	17.4	17.4	16.9	16.94	-0.52	-2.98	321837.0	5514798.35	295
2016-08-30	17.2	17.5	17.2	17.46	0.17	0.98	417009.0	7259883.3	313
2016-08-29	17.45	17.5	17.2	17.29	-0.25	-1.43	300189.0	5212970.95	276
2016-08-28	17.15	17.65	17.15	17.54	0.42	2.45	209475.0	3626672.75	238
2016-08-25	17.5	17.5	17.0	17.12	-0.55	-3.11	299069.0	5134372.25	323
2016-08-24	18.0	18.1	17.6	17.67	-0.39	-2.16	124077.0	2222862.15	178
2016-08-23	17.8	18.1	17.8	18.06	0.23	1.29	188301.0	3382412.55	194
2016-08-22	18.5	18.5	17.8	17.83	-0.69	-3.73	174625.0	3163181.15	240
2016-08-21	18.7	18.7	18.5	18.52	-0.12	-0.64	155800.0	2892371.95	165
2016-08-18	19.0	19.0	18.2	18.64	-0.36	-1.89	588926.0	10910144.35	579
2016-08-17	19.65	19.65	18.8	19.0	-0.45	-2.31	269737.0	5184182.9	394
2016-08-16	19.35	19.65	19.35	19.45	0.1	0.52	669108.0	13046501.5	503
2016-08-15	19.3	19.45	19.2	19.35	0.05	0.26	447117.0	8627795.75	450
2016-08-14	19.55	19.6	19.3	19.3	-0.02	-0.1	190036.0	3685278.15	234
2016-08-11	19.65	19.7	19.3	19.32	-0.32	-1.63	249259.0	4851456.25	312
2016-08-10	19.5	19.75	19.3	19.64	0.17	0.87	553559.0	10845639.0	473
2016-08-09	19.2	19.65	19.15	19.47	0.15	0.78	280700.0	5456360.1	331
2016-08-08	19.05	19.45	19.0	19.32	0.31	1.63	2768535.0	57368834.8	311
2016-08-07	18.9	19.1	18.9	19.01	0.21	1.12	142703.0	2718135.75	164
2016-08-04	19.0	19.0	18.8	18.8	-0.1	-0.53	107387.0	2030141.2	187
2016-08-03	18.6	18.95	18.6	18.9	0.15	0.8	264003.0	4961914.6	240
2016-08-02	19.0	19.0	18.6	18.75	-0.21	-1.11	258907.0	4855937.55	284
2016-08-01	19.0	19.1	18.8	18.96	0.02	0.11	160256.0	3043781.5	215
2016-07-31	19.3	19.65	18.7	18.94	-0.19	-0.99	538250.0	10261517.6	534
2016-07-28	19.4	19.4	18.8	19.13	-0.3	-1.54	339815.0	6467942.5	323
2016-07-27	19.85	19.85	19.35	19.43	-0.53	-2.66	484348.0	9438193.8	412
2016-07-26	19.95	20.15	19.9	19.96	-0.15	-0.75	195432.0	3906845.05	255
2016-07-25	20.3	20.35	19.85	20.11	-0.07	-0.35	393494.0	7906683.95	359
2016-07-24	20.3	20.45	19.95	20.18	0.33	1.66	745552.0	14996864.15	685
2016-07-21	20.2	20.2	19.85	19.85	-0.34	-1.68	341215.0	6817165.9	332
2016-07-20	20.2	20.25	19.85	20.19	0.13	0.65	488596.0	9809576.3	522
2016-07-19	19.9	20.4	19.85	20.06	0.21	1.06	1417599.0	28522556.15	996
2016-07-18	19.45	20.0	19.3	19.85	0.36	1.85	1163398.0	22921891.3	947
2016-07-17	19.3	19.65	19.3	19.49	0.24	1.25	482703.0	9401174.45	375
2016-07-14	19.5	19.8	19.25	19.25	-0.24	-1.23	772045.0	15091338.4	595
2016-07-13	19.25	19.65	19.2	19.49	0.32	1.67	593490.0	11552289.25	495
2016-07-12	19.1	19.25	19.1	19.17	0.07	0.37	348681.0	6693446.4	322
2016-07-11	19.5	19.5	19.1	19.1	-0.25	-1.29	513110.0	9879356.6	475
2016-07-10	18.8	19.45	18.8	19.35	0.87	4.71	1585749.0	30397572.7	987
2016-06-30	18.7	18.8	18.4	18.48	-0.16	-0.86	412540.0	7693148.2	313
2016-06-29	18.7	18.75	18.55	18.64	0.04	0.22	235741.0	4391399.7	224
2016-06-28	18.7	18.8	18.6	18.6	-0.07	-0.37	342287.0	6398825.45	280
2016-06-27	18.75	18.9	18.65	18.67	-0.38	-1.99	567464.0	10672932.45	551
2016-06-26	18.1	19.15	18.05	19.05	-0.37	-1.91	616523.0	11513477.35	542
2016-06-23	19.4	19.5	19.25	19.42	0.1	0.52	250925.0	4860160.95	244
2016-06-22	19.7	19.7	19.25	19.32	-0.26	-1.33	335441.0	6527804.75	351
2016-06-21	19.5	20.2	19.5	19.58	0.09	0.46	957581.0	19048629.85	769
2016-06-20	19.35	19.55	19.35	19.49	0.14	0.72	238658.0	4643464.5	222
2016-06-19	19.3	19.55	19.3	19.35	0.13	0.68	374122.0	7256667.1	349
2016-06-16	19.25	19.35	19.15	19.22	-0.01	-0.05	148633.0	2862438.6	215
2016-06-15	19.4	19.85	19.2	19.23	-0.1	-0.52	1136985.0	22301138.7	844
2016-06-14	19.25	19.45	19.2	19.33	0.13	0.68	301482.0	5819112.35	289
2016-06-13	19.0	19.55	19.0	19.2	0.18	0.95	648594.0	12562928.4	597
2016-06-12	18.9	19.05	18.8	19.02	-0.01	-0.05	204315.0	3873239.25	228
2016-06-09	19.1	19.4	18.9	19.03	-0.06	-0.31	273465.0	5216922.25	319
2016-06-08	18.9	19.25	18.9	19.09	0.26	1.38	534746.0	10214900.0	435
2016-06-07	18.5	18.9	18.5	18.83	0.39	2.11	294670.0	5507171.2	284
2016-06-06	18.5	18.6	18.25	18.44	-0.02	-0.11	183399.0	3380330.55	204
2016-06-05	18.8	18.95	18.4	18.46	-0.39	-2.07	296124.0	5543256.35	269
2016-06-02	18.75	19.2	18.75	18.85	-0.04	-0.21	425349.0	8083104.0	370
2016-06-01	18.65	18.9	18.6	18.89	0.15	0.8	434053.0	8134681.4	434
2016-05-31	18.5	18.75	18.35	18.74	0.37	2.01	230916.0	4284084.4	244
2016-05-30	18.75	18.9	18.2	18.37	-0.35	-1.87	236259.0	4375769.7	283
2016-05-29	18.7	18.95	18.6	18.72	-0.03	-0.16	247872.0	4640559.0	272
2016-05-26	19.4	19.4	18.7	18.75	-0.29	-1.52	359633.0	6828431.45	398
2016-05-25	18.8	19.1	18.8	19.04	0.33	1.76	423700.0	8014866.65	440
2016-05-24	18.55	18.85	18.1	18.71	0.12	0.65	657474.0	12197720.7	591
2016-05-23	19.95	19.95	18.55	18.59	-1.35	-6.77	574046.0	11106853.85	607
2016-05-22	20.1	20.15	19.95	19.94	-0.15	-0.75	506467.0	10144845.75	496
2016-05-19	20.25	20.25	20.0	20.09	-0.22	-1.08	607879.0	12219741.7	521
2016-05-18	20.4	20.55	20.25	20.31	0.0	0.0	658712.0	13430013.85	559
2016-05-17	20.25	20.75	20.25	20.31	0.13	0.64	1315670.0	26984577.15	1198
2016-05-16	20.1	20.2	19.9	20.18	0.17	0.85	691590.0	13879323.55	518
2016-05-15	20.15	20.2	20.0	20.01	-0.07	-0.35	424824.0	8543833.6	419
2016-05-12	20.15	20.25	20.05	20.08	0.03	0.15	475919.0	9593244.45	358
2016-05-11	20.55	20.55	20.05	20.05	-0.38	-1.86	931009.0	18870458.2	705
2016-05-10	20.2	20.85	20.2	20.43	0.17	0.84	2055706.0	42294990.45	1526
2016-05-09	20.2	20.4	19.95	20.26	0.36	1.81	1218551.0	24588257.6	860
2016-05-08	19.85	20.2	19.8	19.9	0.17	0.86	802925.0	16059580.95	530
2016-05-05	19.65	19.85	19.6	19.73	0.22	1.13	529706.0	10451869.35	386
2016-05-04	19.65	19.9	19.45	19.51	-0.35	-1.76	543528.0	10693755.75	503
2016-05-03	20.5	20.7	19.65	19.86	-0.61	-2.98	981378.0	19768810.4	773
2016-05-02	20.25	20.5	20.05	20.47	0.17	0.84	699881.0	14195802.5	657
2016-05-01	20.8	20.9	20.15	20.3	-0.44	-2.12	839734.0	17237854.15	767
2016-04-28	20.9	21.2	20.7	20.74	-0.23	-1.1	1557876.0	32610851.2	1197
2016-04-27	20.8	21.45	20.6	20.97	0.36	1.75	2539492.0	53179329.45	1690
2016-04-26	20.05	20.7	19.8	20.61	0.62	3.1	2120586.0	43091130.5	1505
2016-04-25	20.05	20.25	19.6	19.99	-0.05	-0.25	1569089.0	31382509.05	1198
2016-04-24	19.7	20.6	19.7	20.04	0.43	2.19	2768916.0	56094044.5	1969
2016-04-21	19.4	19.8	19.4	19.61	0.36	1.87	1435342.0	28119376.1	1059
2016-04-20	19.2	19.6	18.95	19.25	0.15	0.79	2076639.0	40204281.0	1379
2016-04-19	18.7	19.25	18.7	19.1	0.64	3.47	965563.0	18386461.65	703
2016-04-18	18.45	18.5	18.0	18.46	-0.12	-0.65	956800.0	17478157.2	734
2016-04-17	19.1	19.2	18.5	18.58	-0.56	-2.93	583665.0	11016335.8	667
2016-04-14	19.1	19.3	18.95	19.14	0.06	0.31	860993.0	16489671.95	643
2016-04-13	18.9	19.35	18.8	19.08	0.37	1.98	1501510.0	28674631.45	983
2016-04-12	18.6	19.0	18.6	18.71	0.14	0.75	896167.0	16864306.0	658
2016-04-11	18.8	18.8	18.55	18.57	-0.14	-0.75	348584.0	6496381.3	373
2016-04-10	19.0	19.0	18.7	18.71	0.17	0.92	444877.0	8369786.55	435
2016-04-07	18.5	18.9	18.45	18.54	0.25	1.37	912314.0	17025207.0	777
2016-04-06	18.3	18.75	18.15	18.29	0.19	1.05	924761.0	17101670.5	690
2016-04-05	18.2	18.25	17.85	18.1	-0.18	-0.98	664204.0	12010018.3	597
2016-04-04	17.45	18.35	17.45	18.28	0.76	4.34	926258.0	16614349.45	854
2016-04-03	18.25	18.5	17.25	17.52	-1.01	-5.45	1050113.0	18528112.5	944
2016-03-31	18.95	18.95	18.5	18.53	-0.42	-2.22	815496.0	15200952.2	865
2016-03-30	19.15	19.25	18.8	18.95	-0.13	-0.68	1206942.0	22892062.3	978
2016-03-29	19.3	19.35	18.9	19.08	-0.16	-0.83	1088815.0	20762143.85	985
2016-03-28	20.05	20.15	19.15	19.24	-0.64	-3.22	2402250.0	46813626.15	2043
2016-03-27	22.35	23.2	19.7	19.88	-1.98	-9.06	8358103.0	174159195.2	5828
2016-03-24	22.5	22.55	21.6	21.86	-0.62	-2.76	861593.0	18953177.95	877
2016-03-23	22.0	22.7	21.85	22.48	0.54	2.46	1819269.0	40413354.85	1375
2016-03-22	21.55	22.25	21.35	21.94	0.39	1.81	2160760.0	47106938.3	1659
2016-03-21	21.25	21.8	20.95	21.55	0.1	0.47	3038918.0	64965276.0	2040
2016-03-20	19.85	21.55	19.7	21.45	1.79	9.1	4464067.0	92805256.6	2647
2016-03-17	19.65	19.85	19.55	19.66	0.16	0.82	1521027.0	29977351.9	998
2016-03-16	19.0	19.65	19.0	19.5	0.53	2.79	2510493.0	48804461.95	1591
2016-03-15	19.0	19.15	18.85	18.97	-0.05	-0.26	675996.0	12841350.3	539
2016-03-14	19.45	19.5	19.0	19.02	-0.34	-1.76	1848634.0	35679176.4	1245
2016-03-13	19.1	19.55	19.0	19.36	0.36	1.89	2534041.0	48929450.75	1567
2016-03-10	19.25	19.3	19.0	19.0	-0.13	-0.68	762542.0	14582434.6	576
2016-03-09	19.1	19.35	19.0	19.13	-0.06	-0.31	1323447.0	25422105.55	980
2016-03-08	19.15	19.3	19.0	19.19	0.11	0.58	1179726.0	22630693.35	822
2016-03-07	19.25	19.3	18.85	19.08	-0.18	-0.93	823325.0	15743866.05	749
2016-03-06	19.5	19.6	19.15	19.26	0.1	0.52	1078395.0	20913269.2	898
2016-03-03	19.0	19.3	18.75	19.16	0.3	1.59	1403204.0	26711399.15	966
2016-03-02	19.3	19.3	18.7	18.86	-0.27	-1.41	1562192.0	29678859.1	1185
2016-03-01	19.4	19.6	19.1	19.13	0.05	0.26	1864281.0	35911028.6	1287
2016-02-29	20.3	20.5	18.75	19.08	-0.82	-4.12	5187969.0	101787989.75	3657
2016-02-28	18.3	19.9	18.2	19.9	1.8	9.94	3203531.0	62440543.0	1496
2016-02-25	18.1	18.35	17.9	18.1	0.3	1.69	644365.0	11663652.7	668
2016-02-24	18.4	18.45	17.65	17.8	-0.64	-3.47	885472.0	16102056.7	806
2016-02-23	18.0	19.35	17.65	18.44	0.5	2.79	4154735.0	77547558.35	2962
2016-02-22	18.85	18.85	17.85	17.94	-0.16	-0.88	3447313.0	62528408.65	2139
2016-02-21	16.6	18.1	16.6	18.1	1.64	9.96	4092871.0	71776389.65	2448
2016-02-18	16.35	17.1	16.3	16.46	0.47	2.94	1930672.0	32209734.4	1522
2016-02-17	15.6	16.1	15.3	15.99	0.5	3.23	1531017.0	24198871.75	971
2016-02-16	16.1	16.4	15.3	15.49	-0.28	-1.78	1145021.0	17988361.85	861
2016-02-15	15.15	16.0	15.05	15.77	0.77	5.13	676943.0	10552872.95	605
2016-02-14	16.7	16.7	14.85	15.0	-1.21	-7.46	1145906.0	18369191.6	874
2016-02-11	17.6	18.15	16.1	16.21	-1.3	-7.42	2614651.0	45278774.65	1775
2016-02-10	16.95	17.9	16.75	17.51	0.46	2.7	2114174.0	37076048.8	1388
2016-02-09	16.55	17.65	16.55	17.05	0.44	2.65	1560601.0	26705500.65	1187
2016-02-08	17.1	17.3	16.45	16.61	-0.42	-2.47	496701.0	8380684.95	506
2016-02-07	17.25	17.35	16.95	17.03	-0.23	-1.33	438616.0	7503806.75	412
2016-02-04	17.7	17.9	17.25	17.26	-0.04	-0.23	760421.0	13355701.55	670
2016-02-03	17.0	17.35	16.9	17.3	0.37	2.19	589221.0	10090774.5	459
2016-02-02	17.1	17.6	16.85	16.93	-0.45	-2.59	845554.0	14611275.7	766
2016-02-01	16.8	17.6	16.7	17.38	0.42	2.48	1238634.0	21400359.5	930
2016-01-31	17.3	17.55	16.9	16.96	0.05	0.3	966422.0	16713006.2	778
2016-01-28	16.7	17.3	16.65	16.91	0.37	2.24	1453474.0	24614825.4	1146
2016-01-27	16.4	17.0	16.4	16.54	0.24	1.47	639090.0	10640378.85	603
2016-01-26	15.3	16.5	15.1	16.3	0.7	4.49	1384154.0	22202452.25	1261
2016-01-25	15.6	15.7	15.35	15.6	-0.11	-0.7	437285.0	6768072.7	491
2016-01-24	16.4	16.4	15.7	15.71	0.56	3.7	508828.0	8163534.7	616
2016-01-21	14.85	15.5	14.85	15.15	-1.05	-6.48	769394.0	11660464.35	804
2016-01-20	17.1	17.3	16.2	16.2	-1.8	-10.0	503730.0	8376299.75	655
2016-01-19	18.0	18.15	17.7	18.0	0.64	3.69	594749.0	10682235.4	729
2016-01-18	17.75	17.9	16.5	17.36	-0.34	-1.92	573270.0	9950945.25	870
2016-01-17	18.1	18.6	17.7	17.7	-1.95	-9.92	446575.0	7966076.0	622
2016-01-14	21.0	21.1	19.55	19.65	-2.07	-9.53	672123.0	13437615.85	914
2016-01-13	22.8	23.3	21.5	21.72	-0.96	-4.23	479068.0	10745884.4	610
2016-01-12	21.9	23.7	21.5	22.68	0.47	2.12	851102.0	19445077.95	914
2016-01-11	21.2	22.3	21.2	22.21	0.75	3.49	340800.0	7456612.25	540
2016-01-10	22.55	22.6	21.3	21.46	-0.8	-3.59	264382.0	5805759.2	414
2016-01-07	22.9	23.05	21.9	22.26	-1.28	-5.44	403828.0	9121720.65	490
2016-01-06	24.05	24.05	23.3	23.54	-0.49	-2.04	376835.0	8887881.6	482
2016-01-05	24.0	24.25	23.7	24.03	0.35	1.48	434479.0	10438129.2	537
2016-01-04	25.4	25.7	23.5	23.68	-1.88	-7.36	707900.0	17549707.45	866
2016-01-03	25.6	25.9	25.4	25.56	0.06	0.24	462782.0	11847304.0	546
2015-12-31	25.6	25.8	25.3	25.5	-0.36	-1.39	644871.0	16499715.5	665
2015-12-30	26.6	26.7	25.6	25.86	-0.84	-3.15	1194509.0	31122925.0	1161
2015-12-29	24.8	27.1	24.4	26.7	1.75	7.01	1361366.0	34923429.65	1293
2015-12-28	24.9	25.0	24.5	24.95	0.31	1.26	867142.0	21433479.0	810
2015-12-27	24.3	24.75	24.25	24.64	0.46	1.9	1182632.0	28985147.3	1065
2015-12-24	24.2	24.7	24.1	24.18	0.02	0.08	955731.0	23307131.85	879
2015-12-23	24.25	24.55	24.1	24.16	-0.23	-0.94	806269.0	19601584.0	789
2015-12-22	24.2	24.5	24.2	24.39	0.25	1.04	705676.0	17174367.85	685
2015-12-21	24.2	24.7	24.1	24.14	0.01	0.04	1374933.0	33514272.55	1378
2015-12-20	23.55	24.35	23.5	24.13	0.23	0.96	1578093.0	37739610.95	1488
2015-12-17	23.45	24.05	23.45	23.9	0.5	2.14	1358897.0	32243843.15	1148
2015-12-16	23.55	23.75	23.35	23.4	0.04	0.17	1191924.0	27979211.1	821
2015-12-15	23.4	23.65	23.25	23.36	0.11	0.47	957156.0	22456538.95	813
2015-12-14	24.25	24.35	23.2	23.25	-0.73	-3.04	1504948.0	36057795.15	1232
2015-12-13	24.6	25.0	23.75	23.98	-1.89	-7.31	1874586.0	45430281.4	1540
2015-12-10	27.0	27.1	25.6	25.87	-1.07	-3.97	924255.0	24419872.7	949
2015-12-09	26.6	27.4	26.5	26.94	0.5	1.89	2219152.0	59801671.4	1617
2015-12-08	26.7	26.9	26.3	26.44	-0.75	-2.76	1603509.0	42731300.4	1307
2015-12-07	27.0	28.0	27.0	27.19	0.41	1.53	4284866.0	117817340.0	2792
2015-12-06	26.1	27.0	26.1	26.78	0.58	2.21	1176509.0	31236226.2	994
2015-12-03	26.7	26.7	26.1	26.2	-0.5	-1.87	905315.0	23831340.8	939
2015-12-02	27.1	27.1	26.5	26.7	-0.27	-1.0	893630.0	24042706.6	671
2015-12-01	27.3	27.6	26.9	26.97	0.07	0.26	1373012.0	37393755.4	1069
2015-11-30	26.4	27.2	26.4	26.9	0.55	2.09	2061992.0	55412983.9	1324
2015-11-29	26.4	26.5	26.2	26.35	0.16	0.61	386533.0	10190781.4	402
2015-11-26	26.3	26.6	26.1	26.19	-0.01	-0.04	757573.0	19976086.2	591
2015-11-25	26.3	26.4	26.1	26.2	-0.05	-0.19	260324.0	6831093.7	338
2015-11-24	26.3	26.6	26.2	26.25	-0.01	-0.04	509559.0	13426123.9	462
2015-11-23	26.7	26.7	26.1	26.26	-0.44	-1.65	515912.0	13626466.7	516
2015-11-22	26.6	26.9	26.5	26.7	0.35	1.33	733999.0	19612330.8	723
2015-11-19	26.2	26.7	26.2	26.35	0.28	1.07	878114.0	23247979.6	792
2015-11-18	26.2	26.4	26.0	26.07	-0.21	-0.8	345719.0	9049406.2	431
2015-11-17	26.6	26.6	26.2	26.28	-0.17	-0.64	284987.0	7526312.4	360
2015-11-16	26.3	26.6	26.0	26.45	0.28	1.07	514502.0	13523358.2	565
2015-11-15	26.0	26.8	26.0	26.17	-1.22	-4.45	701851.0	18477772.6	792
2015-11-12	27.5	27.7	27.3	27.39	-0.13	-0.47	643701.0	17679587.6	671
2015-11-11	27.6	27.7	27.4	27.52	0.01	0.04	1112841.0	30673965.3	864
2015-11-10	28.0	28.0	27.3	27.51	-0.46	-1.64	691492.0	19163626.2	691
2015-11-09	28.0	28.8	27.8	27.97	0.3	1.08	2043551.0	57739503.3	1623
2015-11-08	27.0	27.8	26.8	27.67	0.63	2.33	1441703.0	39548010.0	1077
2015-11-05	27.6	27.7	26.9	27.04	-0.54	-1.96	732045.0	20048004.4	769
2015-11-04	27.1	27.7	26.6	27.58	0.59	2.19	938711.0	25520158.0	962
2015-11-03	27.6	27.7	26.9	26.99	-0.57	-2.07	954330.0	26103954.3	977
2015-11-02	27.1	27.9	26.9	27.56	0.56	2.07	820793.0	22618217.7	827
2015-11-01	27.3	27.5	26.8	27.0	-0.64	-2.32	485941.0	13165290.6	529
2015-10-29	27.7	28.1	27.4	27.64	0.28	1.02	1113448.0	30976381.1	1099
2015-10-28	26.8	27.7	26.4	27.36	0.44	1.63	571230.0	15459988.1	699
2015-10-27	27.5	28.2	26.6	26.92	-0.64	-2.32	866468.0	23974787.8	952
2015-10-26	26.9	27.7	26.5	27.56	0.6	2.23	335441.0	9081852.8	467
2015-10-25	27.5	27.6	26.9	26.96	-0.37	-1.35	261932.0	7123493.9	469
2015-10-22	27.6	27.9	27.2	27.33	-0.43	-1.55	384204.0	10562514.9	538
2015-10-21	28.6	28.8	27.7	27.76	-0.9	-3.14	561623.0	15822283.2	605
2015-10-20	28.4	29.2	28.1	28.66	-1.49	-4.94	1009276.0	29166429.3	1009
2015-10-19	30.2	30.3	30.0	30.15	0.03	0.1	344752.0	10385597.2	417
2015-10-18	29.9	30.3	29.9	30.12	0.21	0.7	399632.0	12046151.4	514
2015-10-15	30.0	30.5	29.9	29.91	-0.12	-0.4	1244385.0	37537972.4	1322
2015-10-14	30.0	30.2	29.7	30.03	-0.04	-0.13	503043.0	15059970.7	625
2015-10-13	29.9	30.4	29.8	30.07	-0.01	-0.03	1244600.0	37475180.2	905
2015-10-12	30.5	30.8	30.0	30.08	-0.36	-1.18	1015517.0	30833196.8	961
2015-10-11	30.5	30.9	30.2	30.44	0.26	0.86	1779018.0	54385466.0	1576
2015-10-08	29.9	30.6	29.8	30.18	0.49	1.65	2074055.0	62773265.1	1706
2015-10-07	29.0	29.8	28.9	29.69	0.95	3.31	1219783.0	35820278.2	1137
2015-10-06	28.8	29.1	28.7	28.74	0.04	0.14	894847.0	25814605.1	727
2015-10-05	28.6	28.8	28.4	28.7	0.36	1.27	368525.0	10544814.2	462
2015-10-04	28.7	28.8	28.2	28.34	-0.14	-0.49	739302.0	21031517.8	728
2015-10-01	29.4	29.5	28.0	28.48	-0.8	-2.73	720591.0	20909438.5	678
2015-09-30	29.4	29.7	29.2	29.28	0.28	0.97	1005135.0	29557685.3	834
2015-09-29	29.0	29.2	28.8	29.0	-0.11	-0.38	449761.0	13036844.2	473
2015-09-21	28.9	29.6	28.8	29.11	0.23	0.8	1502172.0	43900170.0	1290
2015-09-20	28.9	29.2	28.5	28.88	-0.26	-0.89	1163192.0	33599869.0	1007
2015-09-17	29.5	29.9	29.1	29.14	-0.13	-0.44	1580814.0	46704974.6	1418
2015-09-16	29.5	30.2	29.2	29.27	-0.04	-0.14	1389190.0	41267464.6	1240
2015-09-15	29.1	29.8	29.0	29.31	-0.07	-0.24	1297916.0	38176078.9	1166
2015-09-14	30.2	31.0	29.2	29.38	-0.64	-2.13	2060053.0	62312868.1	1900
2015-09-13	29.9	30.9	29.8	30.02	0.26	0.87	2268933.0	68914491.0	1775
2015-09-10	28.6	30.0	28.6	29.76	0.67	2.3	1855328.0	54402452.3	1330
2015-09-09	29.2	29.3	29.0	29.09	0.49	1.71	1293019.0	37689786.9	964
2015-09-08	28.4	28.7	28.2	28.6	0.23	0.81	468958.0	13345734.3	423
2015-09-07	28.5	28.7	28.3	28.37	-0.01	-0.04	627505.0	17896222.2	550
2015-09-06	28.1	28.6	28.1	28.38	-0.1	-0.35	434415.0	12321610.1	510
2015-09-03	29.2	29.3	28.4	28.48	-0.24	-0.84	845732.0	24386680.1	883
2015-09-02	28.0	29.4	28.0	28.72	0.52	1.84	1900595.0	54581028.0	1553
2015-09-01	28.3	29.3	28.1	28.2	-0.14	-0.49	1919315.0	55021684.8	1630
2015-08-31	27.9	29.2	27.7	28.34	0.06	0.21	1737400.0	49381408.2	1500
2015-08-30	28.5	28.8	28.2	28.28	0.62	2.24	1685907.0	47968981.4	1431
2015-08-27	28.0	28.5	27.6	27.66	0.49	1.8	993722.0	27909538.8	1054
2015-08-26	27.4	29.2	27.0	27.17	-1.06	-3.75	1615556.0	45352509.7	1614
2015-08-25	27.1	28.5	26.7	28.23	1.68	6.33	1005750.0	27916219.5	1102
2015-08-24	26.8	27.9	26.1	26.55	-0.78	-2.85	459256.0	12357321.5	916
2015-08-23	27.1	28.5	26.5	27.33	-1.9	-6.5	674663.0	18816080.4	920
2015-08-20	27.0	29.8	25.8	29.23	1.26	4.5	1207683.0	33609117.0	1294
2015-08-19	29.6	30.1	27.7	27.97	-1.88	-6.3	679348.0	19793188.2	1054
2015-08-18	32.0	32.0	29.2	29.85	-2.22	-6.92	876984.0	26527932.7	1249
2015-08-17	32.5	33.0	32.0	32.07	-0.75	-2.29	439010.0	14247353.5	755
2015-08-16	33.7	33.9	32.7	32.82	-0.99	-2.93	282836.0	9432696.9	611
2015-08-13	34.0	34.1	33.5	33.81	0.07	0.21	222348.0	7506350.0	411
2015-08-12	33.6	33.9	33.2	33.74	-0.44	-1.29	206296.0	6941906.8	509
2015-08-11	34.6	34.8	34.1	34.18	-0.51	-1.47	183592.0	6329224.6	420
2015-08-10	34.3	34.9	34.1	34.69	0.56	1.64	362725.0	12565937.6	560
2015-08-09	33.4	34.2	33.3	34.13	0.32	0.95	296835.0	10073771.0	621
2015-08-06	34.3	34.5	33.6	33.81	-0.88	-2.54	434210.0	14800407.2	827
2015-08-05	34.8	35.1	34.6	34.69	-0.04	-0.12	652509.0	22753762.3	790
2015-08-04	35.2	35.2	34.0	34.73	-0.56	-1.59	366563.0	12740168.2	707
2015-08-03	34.6	35.4	34.5	35.29	0.16	0.46	596392.0	20836608.3	1017
2015-08-02	37.4	37.4	34.6	35.13	-2.3	-6.14	734277.0	26091264.6	1280
2015-07-30	38.2	38.2	37.3	37.43	-0.96	-2.5	709603.0	26654934.9	1320
2015-07-29	38.6	39.5	38.3	38.39	0.39	1.03	1624120.0	63259855.8	2454
2015-07-28	38.7	39.1	37.8	38.0	-2.05	-5.12	1027382.0	39315100.4	1076
2015-07-27	41.0	41.0	40.0	40.05	-0.98	-2.39	297248.0	12011736.2	820
2015-07-26	41.4	41.5	40.9	41.03	-0.27	-0.65	357579.0	14691742.9	857
2015-07-23	41.2	41.5	41.0	41.3	0.19	0.46	667608.0	27588597.1	1033
2015-07-22	41.1	41.3	41.0	41.11	0.26	0.64	342825.0	14100512.8	769
2015-07-15	41.1	41.2	40.7	40.85	-0.14	-0.34	414929.0	17006179.9	892
2015-07-14	41.1	41.2	40.7	40.99	-0.05	-0.12	252511.0	10337506.9	706
2015-07-13	41.6	41.7	41.0	41.04	-0.37	-0.89	538613.0	22229973.4	880
2015-07-12	41.4	42.2	41.1	41.41	0.53	1.3	1002929.0	41628765.8	1540
2015-07-09	40.3	41.1	40.3	40.88	0.63	1.57	986783.0	40219953.6	1221
2015-07-08	40.1	40.8	40.0	40.25	0.1	0.25	666087.0	26936249.4	1087
2015-07-07	40.2	40.4	40.0	40.15	-0.15	-0.37	402954.0	16173204.4	801
2015-07-06	40.0	40.4	39.8	40.3	-0.12	-0.3	367793.0	14792983.9	925
2015-07-05	40.5	40.6	40.1	40.42	-0.19	-0.47	461086.0	18635494.9	1251
2015-07-02	40.9	41.0	40.5	40.61	-0.33	-0.81	485139.0	19742250.5	1381
2015-07-01	40.9	41.5	40.5	40.94	-0.09	-0.22	746299.0	30626949.5	1727
2015-06-30	40.1	41.2	39.5	41.03	0.67	1.66	1411039.0	57070168.3	2354
2015-06-29	41.1	41.1	39.9	40.36	-1.01	-2.44	717716.0	28950441.7	1393
2015-06-28	42.3	42.3	41.0	41.37	-0.83	-1.97	486946.0	20247774.9	1205
2015-06-25	42.5	42.6	42.0	42.2	-0.29	-0.68	478410.0	20206571.8	1026
2015-06-24	42.3	42.8	41.9	42.49	0.42	1.0	848182.0	35983945.1	1315
2015-06-23	42.4	42.6	41.7	42.07	-0.15	-0.36	735768.0	30997631.4	1120
2015-06-22	42.8	43.0	41.9	42.22	-0.56	-1.31	454151.0	19239913.0	1167
2015-06-21	43.9	43.9	42.7	42.78	-1.16	-2.64	512937.0	22116475.2	1236
2015-06-18	44.4	44.4	43.9	43.94	-0.42	-0.95	277091.0	12243027.2	855
2015-06-17	44.4	44.6	44.2	44.36	0.01	0.02	501177.0	22257423.4	1083
2015-06-16	44.6	44.8	44.3	44.35	-0.3	-0.67	456988.0	20322567.6	1227
2015-06-15	45.5	45.6	44.5	44.65	-0.52	-1.15	1024525.0	46307925.2	1666
2015-06-14	45.5	45.6	45.1	45.17	-0.18	-0.4	772116.0	34966621.6	1675
2015-06-11	45.0	46.2	44.8	45.35	0.95	2.14	3519096.0	160399307.5	3746
2015-06-10	44.0	44.9	43.8	44.4	0.6	1.37	1507669.0	66879728.7	2121
2015-06-09	44.7	45.0	43.2	43.8	-1.3	-2.88	1337162.0	58936866.3	2813
2015-06-08	45.8	46.1	44.7	45.1	-0.86	-1.87	1080435.0	49259427.8	2782
2015-06-07	46.2	46.4	45.9	45.96	-0.37	-0.8	750423.0	34623313.2	2699
2015-06-04	46.3	46.9	46.1	46.33	-0.1	-0.22	1873244.0	87129376.9	3116
2015-06-03	46.9	46.9	46.3	46.43	-0.27	-0.58	1019436.0	47464690.7	2523
2015-06-02	46.6	47.3	46.4	46.7	0.22	0.47	2496763.0	117079203.8	3404
2015-06-01	46.6	46.8	46.2	46.48	-0.43	-0.92	1439893.0	66921945.6	2945
2015-05-31	47.3	47.5	46.7	46.91	-0.39	-0.82	1527812.0	72062108.7	3217
2015-05-28	47.3	47.7	47.1	47.3	0.17	0.36	1801141.0	85355074.4	3562
2015-05-27	47.5	47.7	47.0	47.13	-0.36	-0.76	1321788.0	62641487.1	2970
2015-05-26	47.8	47.9	47.4	47.49	-0.28	-0.59	1402225.0	66739416.0	3664
2015-05-25	48.5	48.6	47.4	47.77	-0.57	-1.18	2429263.0	116489101.3	4949
2015-05-24	47.9	49.1	47.8	48.34	0.58	1.21	8182903.0	396500148.6	9293
2015-05-21	47.5	48.6	47.5	47.76	0.37	0.78	7274189.0	349358218.7	9824
2015-05-20	47.6	48.3	47.3	47.39	-0.19	-0.4	5591149.0	266877708.9	10261
2015-05-19	47.5	48.5	47.2	47.58	0.1	0.21	4914692.0	234835361.9	9877
2015-05-18	47.9	48.2	47.3	47.48	-0.3	-0.63	3417406.0	163184588.8	7874
2015-05-17	49.1	49.4	47.6	47.78	-0.79	-1.63	6516248.0	315760058.8	10588
2015-05-14	46.5	48.9	46.1	48.57	2.17	4.68	7040407.0	334832925.1	11253
2015-05-13	47.3	47.4	46.3	46.4	-0.79	-1.67	2391784.0	112112703.1	7696
2015-05-12	47.3	47.9	47.0	47.19	0.04	0.08	4560597.0	216467441.5	10850
2015-05-11	47.6	48.7	46.5	47.15	-0.93	-1.93	7076505.0	336099381.2	20633
2015-05-10	49.2	51.25	47.5	48.08	-0.02	-0.04	19864902.0	983871332.95	40531
2015-05-07	48.1	48.1	46.6	48.1	4.3	9.82	25305729.0	1205260706.7	46873
2015-05-06	43.8	43.8	43.8	43.8	3.9	9.77	299128.0	13101806.4	2690
2015-05-05	39.9	39.9	39.9	39.9	3.6	9.92	43333.0	1728986.7	1602
2015-05-04				36.3	3.3	10.0	27714.0	1006018.2	1337
2015-05-03				33.0	3.0	10.0	28483.0	939939.0	1410
