# Supplementary material for: Effective short-term forecasts of Saudi stock price trends using technical indicators and large-scale multivariate time series
Source: PeerJ Comput Sci. 2023 Jan 6;9:e1205. doi: 10.7717/peerj-cs.1205 (PMC10280263; doi:10.7717/peerj-cs.1205)
Supplement: Supplemental Information 3 [file peerj-cs-09-1205-s003.zip › TASI Dataset 2021/SWICORP WABEL REIT_4345.csv]

date	open	high	low	close	change	change_percent	volume_traded	value_traded_SAR	number_trades
2020-03-19	7.17	7.19	7.17	7.19	0.0	0.0	27298.0	195931.2	37
2020-03-18	7.19	7.19	7.19	7.19	0.0	0.0	12786.0	91144.08	61
2020-03-17	7.19	7.19	7.19	7.19	0.29	4.2	19903.0	139393.73	138
2020-03-16	6.9	6.98	6.9	6.9	-0.17	-2.4	65409.0	453148.59	114
2020-03-15	7.0	7.07	7.0	7.07	-0.25	-3.42	34662.0	246302.57	103
2020-03-12	7.15	7.32	7.09	7.32	0.02	0.27	58097.0	418924.65	127
2020-03-11	7.45	7.5	7.2	7.3	-0.2	-2.67	116936.0	860361.71	146
2020-03-10	7.22	7.5	7.2	7.5	0.3	4.17	303525.0	2221977.58	251
2020-03-09	7.35	7.35	7.13	7.2	-0.29	-3.87	161659.0	1158322.88	118
2020-03-08	7.5	7.6	7.22	7.49	-0.53	-6.61	148104.0	1098755.43	200
2020-03-05	7.97	8.02	7.91	8.02	0.09	1.13	71391.0	570983.65	133
2020-03-04	7.88	7.93	7.88	7.93	0.04	0.51	16449.0	129797.04	55
2020-03-03	7.73	7.94	7.73	7.89	0.02	0.25	26914.0	212135.25	103
2020-03-02	7.72	7.87	7.72	7.87	0.15	1.94	67933.0	530259.98	118
2020-03-01	7.7	7.77	7.7	7.72	-0.16	-2.03	48623.0	376028.83	134
2020-02-27	7.91	7.92	7.88	7.88	-0.05	-0.63	73044.0	576835.88	112
2020-02-26	7.98	8.0	7.93	7.93	-0.03	-0.38	73294.0	582646.88	72
2020-02-25	7.9	7.96	7.9	7.96	0.04	0.51	32694.0	259005.23	54
2020-02-24	7.98	8.0	7.92	7.92	-0.08	-1.0	102790.0	818567.31	126
2020-02-23	8.05	8.05	7.99	8.0	-0.03	-0.37	66196.0	529688.68	108
2020-02-20	8.02	8.04	8.02	8.03	-0.01	-0.12	87628.0	704007.37	60
2020-02-19	8.03	8.04	7.98	8.04	0.06	0.75	33869.0	271190.66	72
2020-02-18	8.0	8.0	7.97	7.98	-0.03	-0.37	38848.0	310023.84	103
2020-02-17	8.01	8.01	8.01	8.01	0.03	0.38	25306.0	202586.08	86
2020-02-16	8.01	8.01	7.98	7.98	-0.01	-0.13	14764.0	118137.66	73
2020-02-13	8.0	8.01	7.99	7.99	-0.01	-0.13	63741.0	509801.17	117
2020-02-12	8.0	8.01	8.0	8.0	-0.05	-0.62	155711.0	1245997.26	122
2020-02-11	8.01	8.05	8.0	8.05	0.05	0.63	76800.0	614813.98	99
2020-02-10	8.0	8.04	8.0	8.0	0.0	0.0	283724.0	2270862.68	181
2020-02-09	7.99	8.01	7.99	8.0	0.0	0.0	142493.0	1139489.5	159
2020-02-06	8.1	8.1	7.98	8.0	-0.1	-1.23	410419.0	3286306.67	462
2020-02-05	8.09	8.1	8.08	8.1	0.0	0.0	149590.0	1210932.51	193
2020-02-04	8.05	8.14	8.05	8.1	0.1	1.25	82029.0	664387.28	170
2020-02-03	8.01	8.02	8.0	8.0	-0.02	-0.25	204289.0	1635512.88	171
2020-02-02	8.03	8.05	8.0	8.02	-0.03	-0.37	278888.0	2233384.46	248
2020-01-30	8.07	8.07	8.0	8.05	-0.02	-0.25	261133.0	2102662.65	166
2020-01-29	8.03	8.09	8.03	8.07	0.02	0.25	77278.0	623839.61	194
2020-01-28	8.04	8.05	7.98	8.05	0.02	0.25	244651.0	1958630.93	220
2020-01-27	8.07	8.11	8.03	8.03	-0.03	-0.37	196304.0	1582167.3	336
2020-01-26	8.07	8.07	8.06	8.06	-0.02	-0.25	22164.0	179430.2	153
2020-01-23	8.07	8.09	8.07	8.08	-0.03	-0.37	31314.0	253141.6	143
2020-01-22	8.05	8.16	8.05	8.11	0.04	0.5	132483.0	1076620.76	196
2020-01-21	8.06	8.07	8.06	8.07	0.01	0.12	34230.0	275999.03	118
2020-01-20	8.06	8.1	8.0	8.06	-0.01	-0.12	216642.0	1739889.65	295
2020-01-19	8.09	8.09	8.05	8.07	-0.02	-0.25	49750.0	401777.54	207
2020-01-16	8.06	8.09	8.05	8.09	0.03	0.37	34946.0	282165.6	98
2020-01-15	8.11	8.14	8.05	8.06	-0.09	-1.1	186239.0	1505000.67	226
2020-01-14	8.16	8.17	8.1	8.15	-0.04	-0.49	238329.0	1942092.72	169
2020-01-13	8.16	8.22	8.16	8.19	0.04	0.49	37723.0	308864.39	69
2020-01-12	8.16	8.2	8.15	8.15	0.01	0.12	168629.0	1376352.07	201
2020-01-09	8.22	8.22	8.14	8.14	0.06	0.74	45748.0	373404.27	143
2020-01-08	8.08	8.12	8.07	8.08	-0.06	-0.74	30933.0	250185.54	82
2020-01-07	8.16	8.2	8.0	8.14	-0.02	-0.25	118115.0	957469.73	169
2020-01-06	8.22	8.22	8.16	8.16	0.06	0.74	32323.0	264639.33	66
2020-01-05	8.18	8.18	8.07	8.1	-0.1	-1.22	66922.0	545688.36	135
2020-01-02	8.19	8.22	8.1	8.2	-0.03	-0.36	299592.0	2450792.24	304
2020-01-01	8.22	8.23	8.16	8.23	0.01	0.12	62381.0	512972.98	99
2019-12-31	8.3	8.3	8.21	8.22	-0.04	-0.48	103102.0	851441.53	117
2019-12-30	8.23	8.32	8.22	8.26	0.07	0.85	322992.0	2671538.45	246
2019-12-29	8.18	8.19	8.1	8.19	0.01	0.12	165143.0	1349014.24	179
2019-12-26	8.18	8.18	8.17	8.18	0.07	0.86	33139.0	270613.41	192
2019-12-25	8.22	8.22	8.1	8.11	0.01	0.12	49024.0	401226.01	83
2019-12-24	8.13	8.18	8.1	8.1	-0.02	-0.25	42857.0	349149.43	109
2019-12-23	8.07	8.13	8.07	8.12	0.05	0.62	78971.0	639144.79	178
2019-12-22	8.07	8.07	8.07	8.07	0.02	0.25	13382.0	107895.58	52
2019-12-19	8.06	8.1	8.02	8.05	-0.03	-0.37	136262.0	1098349.34	81
2019-12-18	8.06	8.08	8.06	8.08	0.03	0.37	29828.0	240301.54	74
2019-12-17	7.91	8.05	7.91	8.05	0.14	1.77	85821.0	687764.78	112
2019-12-16	7.87	7.92	7.8	7.91	0.01	0.13	105816.0	831376.32	117
2019-12-15	7.9	7.9	7.9	7.9	0.05	0.64	15499.0	122433.38	55
2019-12-12	7.88	7.9	7.85	7.85	-0.05	-0.63	134168.0	1055116.3	86
2019-12-11	7.9	7.9	7.9	7.9	0.06	0.77	6489.0	51142.01	43
2019-12-10	7.89	7.89	7.83	7.84	-0.16	-2.0	83897.0	658662.05	80
2019-12-09	7.88	8.0	7.88	8.0	0.14	1.78	40957.0	324482.18	52
2019-12-08	7.82	7.86	7.82	7.86	0.0	0.0	27409.0	214738.98	41
2019-12-05	7.86	7.86	7.86	7.86	0.11	1.42	6672.0	52324.18	24
2019-12-04	7.79	7.79	7.75	7.75	-0.05	-0.64	16994.0	132097.06	21
2019-12-03	7.8	7.81	7.8	7.8	0.0	0.0	18499.0	144368.51	24
2019-12-02	7.82	7.82	7.8	7.8	0.0	0.0	11758.0	91815.85	36
2019-12-01	7.8	7.8	7.8	7.8	0.0	0.0	4209.0	32816.03	16
2019-11-28	7.8	7.8	7.8	7.8	0.0	0.0	20984.0	163677.33	18
2019-11-27	7.8	7.8	7.8	7.8	0.0	0.0	16099.0	126007.63	26
2019-11-26	7.8	7.8	7.8	7.8	0.03	0.39	23280.0	181598.51	25
2019-11-25				7.77	0.0	0.0	2071.0	16113.76	19
2019-11-24	7.83	7.83	7.77	7.77	-0.06	-0.77	8669.0	67645.09	36
2019-11-21	7.83	7.83	7.83	7.83	0.04	0.51	14620.0	114080.83	50
2019-11-20				7.79	0.0	0.0	5524.0	42927.56	32
2019-11-19	7.75	7.79	7.75	7.79	0.02	0.26	10329.0	80269.07	39
2019-11-18	7.77	7.78	7.77	7.77	0.0	0.0	35035.0	272363.46	59
2019-11-17	7.77	7.77	7.77	7.77	0.0	0.0	14245.0	110503.39	63
2019-11-14				7.77	0.0	0.0	1164.0	9069.93	18
2019-11-13	7.77	7.77	7.77	7.77	-0.03	-0.38	16642.0	129214.78	42
2019-11-12				7.8	0.0	0.0	7886.0	61379.7	71
2019-11-11	7.82	7.82	7.8	7.8	0.0	0.0	13817.0	107768.74	30
2019-11-10	7.8	7.8	7.8	7.8	-0.01	-0.13	17267.0	134564.59	32
2019-11-07	7.78	7.81	7.78	7.81	0.01	0.13	13101.0	102258.97	33
2019-11-06	7.78	7.8	7.78	7.8	0.0	0.0	18532.0	144452.64	16
2019-11-05	7.82	7.82	7.8	7.8	0.0	0.0	15817.0	123380.32	18
2019-11-04	7.8	7.8	7.8	7.8	0.0	0.0	56900.0	443742.3	59
2019-11-03	7.8	7.8	7.78	7.8	-0.02	-0.26	23145.0	180182.27	45
2019-10-31	7.84	7.84	7.82	7.82	0.02	0.26	10022.0	78481.93	34
2019-10-30	7.78	7.8	7.78	7.8	-0.06	-0.76	35148.0	274016.1	38
2019-10-29				7.86	0.0	0.0	3469.0	27096.11	17
2019-10-28	7.85	7.86	7.85	7.86	0.02	0.26	10200.0	80115.74	14
2019-10-27	7.83	7.84	7.83	7.84	-0.01	-0.13	35734.0	280063.34	43
2019-10-24	7.84	7.89	7.84	7.85	-0.05	-0.63	33923.0	266976.97	37
2019-10-23				7.9	0.0	0.0	4177.0	32797.55	26
2019-10-22	7.82	7.9	7.82	7.9	0.02	0.25	11344.0	89069.02	26
2019-10-21	7.8	7.88	7.8	7.88	0.07	0.9	8857.0	69501.8	21
2019-10-20				7.81	0.0	0.0	2740.0	21563.22	26
2019-10-17	7.81	7.81	7.81	7.81	-0.02	-0.26	4601.0	35938.73	17
2019-10-16	7.83	7.83	7.83	7.83	-0.02	-0.25	15909.0	124425.45	34
2019-10-15				7.85	0.0	0.0	4055.0	31588.13	26
2019-10-14	7.85	7.85	7.85	7.85	-0.03	-0.38	13591.0	106654.01	15
2019-10-13				7.88	0.0	0.0	5809.0	45844.26	17
2019-10-10				7.88	0.0	0.0	6955.0	54721.19	38
2019-10-09	7.88	7.88	7.88	7.88	0.04	0.51	15041.0	118496.53	19
2019-10-08	7.86	7.86	7.84	7.84	-0.06	-0.76	17997.0	141289.41	21
2019-10-07	7.9	7.9	7.9	7.9	0.01	0.13	9144.0	72200.91	34
2019-10-06				7.89	0.0	0.0	9359.0	73796.99	56
2019-10-03	7.85	7.91	7.85	7.89	0.04	0.51	20452.0	161175.95	51
2019-10-02	7.83	7.85	7.83	7.85	-0.02	-0.25	13609.0	106744.03	26
2019-10-01	7.81	7.87	7.8	7.87	-0.03	-0.38	43269.0	338961.68	84
2019-09-30	7.84	7.9	7.84	7.9	0.07	0.89	11747.0	92443.16	29
2019-09-29				7.83	0.0	0.0	2047.0	16149.12	17
2019-09-26	7.84	7.84	7.82	7.83	0.03	0.38	16405.0	128483.0	23
2019-09-25	7.84	7.84	7.8	7.8	0.0	0.0	24457.0	191042.46	24
2019-09-24				7.8	0.0	0.0	4369.0	34428.74	20
2019-09-22	7.82	7.82	7.8	7.8	-0.05	-0.64	7288.0	57106.16	13
2019-09-19	7.85	7.85	7.85	7.85	0.04	0.51	17437.0	136800.27	20
2019-09-18	7.81	7.81	7.81	7.81	0.01	0.13	7145.0	55732.48	22
2019-09-17	7.8	7.8	7.8	7.8	0.0	0.0	4120.0	32064.43	18
2019-09-16	7.8	7.8	7.8	7.8	0.0	0.0	9716.0	75797.36	22
2019-09-15				7.8	0.0	0.0	7583.0	58866.1	39
2019-09-12	7.8	7.8	7.8	7.8	-0.07	-0.89	27400.0	213993.62	37
2019-09-11	7.8	7.87	7.8	7.87	0.05	0.64	19857.0	155110.92	33
2019-09-10	7.81	7.82	7.81	7.82	0.01	0.13	13290.0	103940.26	25
2019-09-09	7.81	7.81	7.81	7.81	-0.06	-0.76	4665.0	36559.24	24
2019-09-08	7.87	7.87	7.87	7.87	0.0	0.0	7335.0	57721.1	29
2019-09-05	7.87	7.87	7.87	7.87	-0.01	-0.13	12792.0	100645.33	34
2019-09-04	7.88	7.88	7.88	7.88	0.08	1.03	5862.0	46174.44	11
2019-09-03				7.8	0.0	0.0	9232.0	72147.36	26
2019-09-02	7.78	7.8	7.78	7.8	0.0	0.0	9269.0	72210.96	21
2019-09-01	7.8	7.83	7.8	7.8	-0.04	-0.51	43820.0	342061.61	40
2019-08-29	7.83	7.84	7.83	7.84	0.04	0.51	20159.0	157919.65	46
2019-08-28				7.8	0.0	0.0	2286.0	18073.96	28
2019-08-27	7.8	7.8	7.8	7.8	-0.12	-1.52	44114.0	344347.83	41
2019-08-26	7.9	7.92	7.8	7.92	0.02	0.25	28513.0	225251.85	36
2019-08-25	7.95	7.96	7.9	7.9	-0.08	-1.0	153521.0	1219888.33	52
2019-08-22				7.98	0.0	0.0	5845.0	46719.97	22
2019-08-21	8.05	8.05	7.98	7.98	-0.07	-0.87	11583.0	93013.12	10
2019-08-20				8.05	0.0	0.0	4370.0	35055.3	25
2019-08-19	8.05	8.05	8.05	8.05	0.1	1.26	8213.0	65927.39	35
2019-08-18				7.95	0.0	0.0	3464.0	27722.72	30
2019-08-08				7.95	0.0	0.0	5833.0	46510.55	27
2019-08-07				7.95	0.0	0.0	7578.0	60762.48	36
2019-08-06	7.95	7.95	7.95	7.95	-0.05	-0.63	9738.0	77570.76	30
2019-08-05	8.01	8.01	8.0	8.0	-0.03	-0.37	13177.0	105511.37	37
2019-08-04	8.05	8.08	8.03	8.03	0.04	0.5	39564.0	318129.95	49
2019-08-01	7.95	8.0	7.95	7.99	-0.01	-0.13	36375.0	290612.73	45
2019-07-31	7.93	8.0	7.93	8.0	0.0	0.0	42167.0	336948.97	59
2019-07-30	8.0	8.0	7.94	8.0	0.0	0.0	51236.0	409266.85	59
2019-07-29	7.88	8.01	7.88	8.0	-0.07	-0.87	68813.0	548684.18	59
2019-07-28				8.07	0.0	0.0	5297.0	42499.14	39
2019-07-25	7.94	8.1	7.94	8.07	0.23	2.93	67433.0	542350.34	124
2019-07-24	7.84	7.84	7.84	7.84	0.02	0.26	4829.0	37875.32	13
2019-07-23	7.88	7.88	7.82	7.82	-0.15	-1.88	16119.0	126800.8	43
2019-07-22	7.9	7.99	7.9	7.97	0.03	0.38	28681.0	228187.0	59
2019-07-21	7.9	7.95	7.89	7.94	0.0	0.0	33189.0	262154.55	66
2019-07-18				7.94	0.0	0.0	8898.0	70739.55	31
2019-07-17	7.91	8.0	7.91	7.94	0.02	0.25	41991.0	333404.45	49
2019-07-16	8.0	8.0	7.92	7.92	0.02	0.25	23891.0	190493.4	37
2019-07-15	7.9	7.9	7.9	7.9	-0.03	-0.38	17073.0	135021.7	26
2019-07-14	7.95	7.95	7.93	7.93	0.01	0.13	21819.0	173447.01	39
2019-07-11	7.94	7.96	7.9	7.92	-0.03	-0.38	84634.0	671495.69	63
2019-07-10	7.92	8.03	7.92	7.95	-0.02	-0.25	351248.0	2810003.68	56
2019-07-09	8.05	8.1	7.96	7.97	-0.03	-0.38	74180.0	595466.26	49
2019-07-08	7.95	8.0	7.89	8.0	0.1	1.27	72161.0	574723.81	76
2019-07-07	7.88	7.94	7.88	7.9	0.1	1.28	61641.0	488829.67	81
2019-07-04	7.84	7.85	7.8	7.8	-0.03	-0.38	30620.0	239717.18	51
2019-07-03	7.8	7.83	7.8	7.83	0.03	0.38	36726.0	286964.44	59
2019-07-02	7.8	7.94	7.8	7.8	0.1	1.3	117710.0	924690.5	162
2019-07-01	7.76	7.92	7.67	7.7	0.12	1.58	87199.0	677326.88	156
2019-06-30	7.59	7.59	7.58	7.58	-0.05	-0.66	52507.0	399050.52	110
2019-06-27	7.63	7.63	7.63	7.63	0.17	2.28	46681.0	355246.4	100
2019-06-26	7.46	7.48	7.46	7.46	-0.03	-0.4	40759.0	304229.37	74
2019-06-25	7.4	7.64	7.4	7.49	0.1	1.35	85172.0	638664.22	141
2019-06-24	7.39	7.39	7.39	7.39	-0.03	-0.4	18404.0	136248.59	55
2019-06-23	7.42	7.42	7.42	7.42	0.05	0.68	13509.0	100422.46	25
2019-06-20	7.37	7.37	7.37	7.37	-0.01	-0.14	11205.0	82836.09	33
2019-06-19	7.37	7.48	7.37	7.38	0.01	0.14	126419.0	940297.37	123
2019-06-18	7.39	7.39	7.37	7.37	0.02	0.27	32099.0	236732.11	42
2019-06-17	7.35	7.35	7.35	7.35	0.03	0.41	13018.0	95751.68	40
2019-06-16	7.34	7.34	7.32	7.32	-0.15	-2.01	35183.0	258339.43	78
2019-06-13	7.39	7.5	7.33	7.47	0.07	0.95	45833.0	339358.93	49
2019-06-12				7.4	0.0	0.0	5107.0	37743.38	39
2019-06-11	7.3	7.59	7.3	7.4	0.12	1.65	61192.0	451569.0	90
2019-06-10	7.28	7.28	7.27	7.28	0.0	0.0	45509.0	331399.27	82
2019-06-09	7.39	7.39	7.28	7.28	0.07	0.97	26862.0	196716.7	60
2019-05-30				7.21	0.0	0.0	6860.0	49897.64	30
2019-05-29	7.24	7.24	7.21	7.21	-0.01	-0.14	30371.0	219703.62	33
2019-05-28	7.26	7.3	7.22	7.22	0.0	0.0	29175.0	211813.41	56
2019-05-27	7.22	7.26	7.22	7.22	0.0	0.0	33426.0	241802.05	43
2019-05-26	7.2	7.22	7.2	7.22	-0.06	-0.82	32517.0	234563.52	49
2019-05-23	7.25	7.29	7.25	7.28	0.08	1.11	53485.0	388686.31	69
2019-05-22	7.2	7.21	7.2	7.2	-0.03	-0.41	34400.0	247935.96	52
2019-05-21	7.11	7.23	7.1	7.23	0.14	1.97	121394.0	871823.82	243
2019-05-20	7.3	7.32	7.03	7.09	-0.14	-1.94	364673.0	2598299.53	409
2019-05-19	7.74	7.74	7.21	7.23	-0.54	-6.95	590971.0	4345404.41	394
2019-05-16	7.78	7.78	7.77	7.77	0.03	0.39	16366.0	127254.57	28
2019-05-15	7.75	7.75	7.74	7.74	-0.01	-0.13	32474.0	251833.93	58
2019-05-14	7.78	7.78	7.75	7.75	-0.05	-0.64	36746.0	285448.03	53
2019-05-13	7.9	7.91	7.8	7.8	0.01	0.13	37844.0	296833.17	50
2019-05-12	7.95	7.95	7.79	7.79	-0.17	-2.14	34221.0	269511.1	64
2019-05-09	7.95	8.03	7.95	7.96	0.01	0.13	32937.0	262501.46	34
2019-05-08	7.95	7.97	7.95	7.95	-0.09	-1.12	34445.0	274086.52	28
2019-05-07				8.04	0.0	0.0	335.0	2685.6	11
2019-05-06	7.95	8.04	7.95	8.04	0.0	0.0	20241.0	161325.92	23
2019-05-05				8.04	0.0	0.0	8749.0	70010.36	22
2019-05-02	8.04	8.04	8.04	8.04	0.01	0.12	22122.0	177830.67	30
2019-05-01	8.03	8.03	8.03	8.03	0.03	0.38	10478.0	83833.72	19
2019-04-30	7.96	8.0	7.96	8.0	-0.04	-0.5	14749.0	118025.5	32
2019-04-29	7.99	8.04	7.99	8.04	-0.01	-0.12	13161.0	105491.32	30
2019-04-28	8.0	8.05	8.0	8.05	0.1	1.26	27643.0	221287.65	47
2019-04-25	7.95	7.95	7.95	7.95	0.0	0.0	30726.0	244282.64	33
2019-04-24	7.95	8.0	7.95	7.95	-0.02	-0.25	36605.0	291643.18	49
2019-04-23	7.95	7.97	7.95	7.97	0.02	0.25	47619.0	378802.67	61
2019-04-22	7.95	8.39	7.95	7.95	0.01	0.13	446283.0	3621212.57	502
2019-04-21	7.94	7.94	7.94	7.94	0.04	0.51	12804.0	101513.1	33
2019-04-18	7.9	7.9	7.9	7.9	0.04	0.51	9516.0	75226.28	41
2019-04-17	7.86	7.86	7.86	7.86	-0.04	-0.51	8428.0	66328.45	25
2019-04-16	7.93	7.93	7.85	7.9	0.0	0.0	28524.0	224991.48	78
2019-04-15	7.82	7.9	7.81	7.9	0.0	0.0	44691.0	350979.3	80
2019-04-14	7.88	7.9	7.88	7.9	-0.01	-0.13	24183.0	190983.78	51
2019-04-11	7.98	7.98	7.91	7.91	-0.01	-0.13	31582.0	250727.53	48
2019-04-10	7.94	7.94	7.92	7.92	0.0	0.0	24435.0	193690.22	54
2019-04-09	7.93	7.94	7.92	7.92	0.0	0.0	35773.0	283791.54	52
2019-04-08	7.97	7.97	7.92	7.92	-0.09	-1.12	67178.0	534750.0	118
2019-04-07	8.02	8.02	8.01	8.01	0.0	0.0	38567.0	309184.56	48
2019-04-04	8.01	8.04	8.01	8.01	0.0	0.0	82484.0	661462.79	127
2019-04-03	8.09	8.09	8.0	8.01	-0.04	-0.5	170564.0	1368290.12	202
2019-04-02	8.08	8.11	8.02	8.05	-0.15	-1.83	138740.0	1118254.71	179
2019-04-01	8.05	8.2	8.0	8.2	0.07	0.86	200407.0	1618211.49	210
2019-03-31	8.42	8.51	8.1	8.13	-0.31	-3.67	365504.0	3022186.68	424
2019-03-28	8.04	8.52	8.03	8.44	0.36	4.46	554672.0	4640727.1	575
2019-03-27	8.13	8.25	8.0	8.08	-0.05	-0.62	173336.0	1404555.1	273
2019-03-26	8.0	8.5	7.95	8.13	0.35	4.5	263330.0	2171475.03	400
2019-03-25	8.19	8.19	7.78	7.78	-0.41	-5.01	30363.0	246385.81	59
2019-03-24	8.22	8.25	8.16	8.19	-0.06	-0.73	62212.0	510857.35	68
2019-03-21	8.25	8.3	8.25	8.25	0.0	0.0	55179.0	455712.28	62
2019-03-20	8.19	8.25	8.15	8.25	0.03	0.36	43458.0	356008.51	75
2019-03-19	8.19	8.22	8.19	8.22	0.02	0.24	19723.0	161850.33	99
2019-03-18	8.19	8.22	8.15	8.2	-0.18	-2.15	177391.0	1454334.15	202
2019-03-17	8.48	8.51	8.38	8.38	-0.12	-1.41	190125.0	1601938.2	120
2019-03-14	8.44	8.5	8.44	8.5	0.1	1.19	184835.0	1561928.28	108
2019-03-13	8.32	8.4	8.31	8.4	0.08	0.96	77519.0	647700.85	130
2019-03-12	8.58	8.6	8.3	8.32	-0.08	-0.95	471601.0	3992404.68	314
2019-03-11	8.55	8.55	8.4	8.4	-0.1	-1.18	285481.0	2412980.25	184
2019-03-10	8.53	8.62	8.47	8.5	0.03	0.35	373763.0	3179098.1	175
2019-03-07	8.52	8.69	8.45	8.47	-0.14	-1.63	1176543.0	10040190.28	601
2019-03-06	8.52	8.92	8.5	8.61	0.12	1.41	415677.0	3639378.85	273
2019-03-05				8.49	0.0	0.0	5955.0	50771.65	25
2019-03-04	8.58	8.58	8.49	8.49	-0.02	-0.24	160069.0	1364347.56	48
2019-03-03	8.51	8.51	8.51	8.51	0.0	0.0	12528.0	106583.09	35
2019-02-28	8.51	8.51	8.51	8.51	-0.01	-0.12	3555.0	30273.26	17
2019-02-27	8.56	8.56	8.52	8.52	0.02	0.24	48657.0	414983.28	23
2019-02-26	8.5	8.5	8.5	8.5	-0.01	-0.12	10292.0	87524.12	20
2019-02-25	8.51	8.51	8.51	8.51	0.01	0.12	9352.0	79660.27	36
2019-02-24	8.52	8.52	8.5	8.5	-0.06	-0.7	29364.0	250091.95	33
2019-02-21	8.56	8.56	8.56	8.56	0.04	0.47	9677.0	82665.53	22
2019-02-20				8.52	0.0	0.0	5011.0	42840.58	13
2019-02-19				8.52	0.0	0.0	3642.0	31116.74	18
2019-02-18	8.5	8.52	8.46	8.52	-0.06	-0.7	36811.0	312947.64	52
2019-02-17	8.54	8.8	8.5	8.58	0.48	5.93	282292.0	2435065.18	320
2019-02-14				8.1	0.0	0.0	10323.0	85824.15	44
2019-02-13	8.5	8.5	8.1	8.1	-0.41	-4.82	23997.0	200860.13	42
2019-02-12				8.51	0.0	0.0	3239.0	27568.97	20
2019-02-11	8.7	8.7	8.51	8.51	-0.01	-0.12	33095.0	283716.45	58
2019-02-10	8.52	8.52	8.52	8.52	-0.04	-0.47	7218.0	61533.25	25
2019-02-07				8.56	0.0	0.0	2110.0	18032.79	17
2019-02-06				8.56	0.0	0.0	3687.0	31626.64	19
2019-02-05				8.56	0.0	0.0	5049.0	43269.34	21
2019-02-04	8.56	8.56	8.56	8.56	-0.04	-0.47	4581.0	39223.37	16
2019-02-03	8.6	8.6	8.6	8.6	-0.08	-0.92	50085.0	430804.81	27
2019-01-31	8.6	8.68	8.6	8.68	-0.01	-0.12	12030.0	104159.36	27
2019-01-30				8.69	0.0	0.0	3735.0	32215.96	21
2019-01-29	8.68	8.69	8.68	8.69	0.01	0.12	12091.0	104678.81	28
2019-01-28	8.62	8.7	8.53	8.68	0.08	0.93	42460.0	366167.56	72
2019-01-27	8.55	8.6	8.55	8.6	0.0	0.0	19379.0	166020.55	32
2019-01-24	8.6	8.6	8.6	8.6	0.05	0.58	21137.0	181638.0	31
2019-01-23	8.55	8.55	8.55	8.55	-0.01	-0.12	7082.0	60622.5	24
2019-01-22				8.56	0.0	0.0	5616.0	47955.25	28
2019-01-21	8.58	8.58	8.56	8.56	0.01	0.12	37718.0	322941.27	34
2019-01-20	8.59	8.59	8.5	8.55	0.04	0.47	160777.0	1370053.52	75
2019-01-17	8.61	8.61	8.51	8.51	-0.1	-1.16	47193.0	403073.02	61
2019-01-16	8.62	8.62	8.61	8.61	0.0	0.0	9401.0	81247.57	32
2019-01-15	8.63	8.63	8.61	8.61	-0.02	-0.23	12754.0	109916.21	36
2019-01-14				8.63	0.0	0.0	2387.0	20605.09	17
2019-01-13	8.63	8.64	8.63	8.63	-0.05	-0.58	93162.0	804052.23	47
2019-01-10	8.8	8.8	8.68	8.68	-0.02	-0.23	14328.0	125119.09	42
2019-01-09	8.75	8.78	8.7	8.7	0.0	0.0	35571.0	311176.85	56
2019-01-08	8.71	8.74	8.7	8.7	0.0	0.0	27978.0	243703.07	44
2019-01-07	8.66	8.7	8.66	8.7	0.0	0.0	37149.0	322485.97	46
2019-01-06	8.65	8.7	8.65	8.7	0.0	0.0	31909.0	277153.68	55
2019-01-03	8.6	8.7	8.6	8.7	0.15	1.75	88473.0	764904.01	87
2019-01-02	8.56	8.56	8.53	8.55	-0.01	-0.12	25208.0	215482.48	40
2019-01-01				8.56	0.0	0.0	10171.0	87182.6	40
2018-12-31	8.53	8.56	8.53	8.56	0.03	0.35	32167.0	274878.98	61
2018-12-30	8.55	8.58	8.5	8.53	-0.02	-0.23	134694.0	1147429.45	101
2018-12-27	8.59	8.59	8.55	8.55	-0.04	-0.47	26781.0	229578.9	70
2018-12-26	8.56	8.59	8.56	8.59	0.08	0.94	3194186.0	27183597.51	45
2018-12-25	8.55	8.6	8.51	8.51	-0.04	-0.47	27631.0	236261.73	49
2018-12-24	8.55	8.69	8.55	8.55	-0.1	-1.16	114767.0	989455.21	78
2018-12-23	8.56	8.65	8.52	8.65	-0.09	-1.03	59785.0	513538.5	118
2018-12-20	8.53	8.74	8.46	8.74	0.2	2.34	125384.0	1072699.59	148
2018-12-19	8.6	8.6	8.52	8.54	-0.14	-1.61	66089.0	565362.61	95
2018-12-18	8.44	8.74	8.44	8.68	0.2	2.36	238615.0	2052420.57	238
2018-12-17	8.53	8.54	8.47	8.48	-0.04	-0.47	79359.0	675295.94	134
2018-12-16	8.52	8.66	8.48	8.52	0.01	0.12	161298.0	1374071.13	194
2018-12-13	8.49	8.96	8.45	8.51	0.06	0.71	518885.0	4507500.09	456
2018-12-12	8.57	8.6	8.44	8.45	-0.15	-1.74	404284.0	3440584.71	334
2018-12-11	8.7	8.8	8.6	8.6	-0.06	-0.69	201865.0	1743517.35	251
2018-12-10	8.83	8.86	8.6	8.66	-0.1	-1.14	625946.0	5455065.24	553
2018-12-09	8.95	8.95	8.71	8.76	-0.2	-2.23	115042.0	1007227.34	201
2018-12-06	8.78	8.96	8.63	8.96	0.26	2.99	349697.0	3049380.71	311
2018-12-05	8.8	9.0	8.67	8.7	-0.29	-3.23	536798.0	4745050.23	543
2018-12-04	9.15	9.6	8.85	8.99	-0.11	-1.21	614421.0	5588271.23	701
2018-12-03	10.0	10.4	9.02	9.1	-0.37	-3.91	1117059.0	11073515.35	968
2018-12-02	8.86	9.47	8.86	9.47	0.86	9.99	37443.0	346521.15	121
2018-11-29				8.61	0.0	0.0	5844.0	51215.34	35
2018-11-28				8.61	0.0	0.0	3666.0	31269.53	33
2018-11-27	8.61	8.61	8.61	8.61	0.01	0.12	8738.0	75241.71	48
2018-11-26				8.6	0.0	0.0	3285.0	28382.69	23
2018-11-25				8.6	0.0	0.0	2530.0	22315.72	26
2018-11-22				8.6	0.0	0.0	1120.0	9710.32	15
2018-11-21				8.6	0.0	0.0	2945.0	25985.5	19
2018-11-20				8.6	0.0	0.0	1656.0	14336.92	26
2018-11-19				8.6	0.0	0.0	1922.0	16804.11	28
2018-11-18				8.6	0.0	0.0	3285.0	28784.32	39
2018-11-15	9.05	9.05	8.6	8.6	-0.36	-4.02	15695.0	137087.85	49
2018-11-14				8.96	0.0	0.0	5583.0	50214.27	34
2018-11-13	8.96	8.96	8.96	8.96	0.08	0.9	8364.0	74700.46	38
2018-11-12	8.88	8.88	8.88	8.88	-0.09	-1.0	7120.0	63119.8	31
2018-11-11	8.97	8.97	8.97	8.97	0.2	2.28	6917.0	61052.03	30
2018-11-08	8.73	8.77	8.72	8.77	-0.38	-4.15	46239.0	404535.24	98
2018-11-07				9.15	0.0	0.0	3199.0	28395.82	57
2018-11-06	9.3	9.3	9.1	9.15	-0.24	-2.56	20671.0	189437.61	49
2018-11-05	9.54	9.55	9.09	9.39	0.64	7.31	152907.0	1423329.77	214
2018-11-04	8.75	8.75	8.75	8.75	0.05	0.57	8330.0	72753.16	21
2018-11-01				8.7	0.0	0.0	1967.0	17080.93	19
2018-10-31				8.7	0.0	0.0	7686.0	67353.92	30
2018-10-30	8.9	8.9	8.7	8.7	-0.26	-2.9	25274.0	222618.61	35
2018-10-29	8.96	8.96	8.96	8.96	0.31	3.58	7329.0	64744.79	57
2018-10-28	8.6	8.65	8.6	8.65	-0.25	-2.81	20494.0	177797.36	61
2018-10-25				8.9	0.0	0.0	7697.0	67462.88	33
2018-10-24	8.9	8.9	8.9	8.9	0.21	2.42	4387.0	38247.87	19
2018-10-23				8.69	0.0	0.0	4579.0	40133.78	25
2018-10-22				8.69	0.0	0.0	1785.0	15200.0	13
2018-10-21	8.69	8.69	8.69	8.69	-0.16	-1.81	9605.0	83140.37	41
2018-10-18	8.54	8.85	8.54	8.85	0.29	3.39	12697.0	109099.39	48
2018-10-17				8.56	0.0	0.0	3672.0	30914.58	37
2018-10-16	8.56	8.56	8.56	8.56	-0.03	-0.35	11951.0	101592.73	53
2018-10-15	8.59	8.59	8.59	8.59	0.08	0.94	8153.0	69804.7	40
2018-10-14	8.41	8.64	8.41	8.51	-0.52	-5.76	31262.0	266794.22	52
2018-10-11				9.03	0.0	0.0	10199.0	87378.9	47
2018-10-10				9.03	0.0	0.0	3199.0	28302.5	26
2018-10-09				9.03	0.0	0.0	6868.0	60318.78	32
2018-10-08	9.03	9.03	9.03	9.03	-0.07	-0.77	10464.0	94413.31	47
2018-10-07				9.1	0.0	0.0	6046.0	53889.64	33
2018-10-04				9.1	0.0	0.0	4860.0	43790.08	27
2018-10-03				9.1	0.0	0.0	7604.0	68554.6	52
2018-10-02	9.1	9.1	9.1	9.1	0.03	0.33	12315.0	111417.63	52
2018-10-01				9.07	0.0	0.0	10023.0	90716.34	45
2018-09-30	9.03	9.2	9.03	9.07	-0.43	-4.53	36450.0	332465.09	101
2018-09-27				9.5	0.0	0.0	9247.0	83419.01	50
2018-09-26				9.5	0.0	0.0	8078.0	73074.94	45
2018-09-25				9.5	0.0	0.0	7179.0	65083.76	67
2018-09-20				9.5	0.0	0.0	7280.0	66065.32	80
2018-09-19				9.5	0.0	0.0	7126.0	64334.43	55
2018-09-18				9.5	0.0	0.0	3915.0	35831.47	42
2018-09-17				9.5	0.0	0.0	8350.0	77106.01	50
2018-09-16	9.43	9.5	9.43	9.5	0.21	2.26	34884.0	331681.49	146
2018-09-13				9.29	0.0	0.0	7132.0	65629.99	57
2018-09-12				9.29	0.0	0.0	8709.0	79916.79	68
2018-09-11				9.29	0.0	0.0	4752.0	43013.9	44
2018-09-10	9.29	9.29	9.29	9.29	0.09	0.98	11905.0	108393.85	90
2018-09-09	9.2	9.2	9.2	9.2	0.16	1.77	20043.0	184035.95	80
2018-09-06				9.04	0.0	0.0	7948.0	71697.57	52
2018-09-05	9.1	9.1	9.04	9.04	-0.11	-1.2	32143.0	292666.86	82
2018-09-04				9.15	0.0	0.0	8548.0	77832.62	61
2018-09-03	9.15	9.15	9.15	9.15	0.25	2.81	15488.0	141313.71	133
2018-09-02	9.0	9.0	8.9	8.9	-0.09	-1.0	24277.0	218564.39	94
2018-08-30				8.99	0.0	0.0	16169.0	145334.07	60
2018-08-29	8.99	8.99	8.99	8.99	-0.01	-0.11	17156.0	154040.82	76
2018-08-28	9.0	9.0	9.0	9.0	0.09	1.01	18515.0	166141.36	66
2018-08-27				8.91	0.0	0.0	9854.0	87817.37	80
2018-08-26	8.91	8.91	8.91	8.91	0.06	0.68	14455.0	129066.64	85
2018-08-16	8.85	8.85	8.85	8.85	-0.35	-3.8	21498.0	193551.55	121
2018-08-15	9.06	9.2	8.85	9.2	-0.01	-0.11	56639.0	511617.42	277
2018-08-14	8.9	9.21	8.9	9.21	0.12	1.32	48526.0	442429.69	158
2018-08-13	8.9	9.09	8.88	9.09	0.24	2.71	55973.0	498862.13	146
2018-08-12	8.85	8.85	8.85	8.85	0.0	0.0	48945.0	432781.39	162
2018-08-09				8.85	0.0	0.0	21338.0	188887.14	132
2018-08-08	8.75	8.86	8.75	8.85	0.0	0.0	58335.0	516099.3	274
2018-08-07	9.1	9.1	8.85	8.85	-0.3	-3.28	87844.0	788114.55	369
2018-08-06	9.35	10.0	9.15	9.15	-0.85	-8.5	151252.0	1415904.76	499
