# Supplementary material for: Effective short-term forecasts of Saudi stock price trends using technical indicators and large-scale multivariate time series
Source: PeerJ Comput Sci. 2023 Jan 6;9:e1205. doi: 10.7717/peerj-cs.1205 (PMC10280263; doi:10.7717/peerj-cs.1205)
Supplement: Supplemental Information 3 [file peerj-cs-09-1205-s003.zip › TASI Dataset 2021/TAIBA_4090.csv]

date	open	high	low	close	change	change_percent	volume_traded	value_traded_SAR	number_trades
2020-03-19	25.05	25.75	25.05	25.6	0.15	0.59	145410.0	3701195.45	278
2020-03-18	24.8	25.45	24.76	25.45	0.61	2.46	107279.0	2676185.8	298
2020-03-17	24.32	25.0	24.32	24.84	-0.06	-0.24	180565.0	4487912.9	433
2020-03-16	24.48	25.0	24.0	24.9	0.12	0.48	274862.0	6801168.05	361
2020-03-15	25.6	25.6	24.74	24.78	-0.57	-2.25	193079.0	4804923.8	489
2020-03-12	26.5	26.5	24.9	25.35	-1.65	-6.11	1345918.0	34046304.53	1118
2020-03-11	28.0	28.0	26.6	27.0	-0.95	-3.4	221136.0	6090145.0	375
2020-03-10	27.5	28.0	26.45	27.95	1.55	5.87	297980.0	8091999.7	477
2020-03-09	25.4	26.85	25.4	26.4	-1.8	-6.38	342011.0	8873498.35	468
2020-03-08	28.5	28.5	27.1	28.2	-0.7	-2.42	213386.0	5952633.65	493
2020-03-05	29.85	29.9	28.9	28.9	-0.9	-3.02	186025.0	5449540.0	531
2020-03-04	29.8	30.0	29.75	29.8	-0.7	-2.3	172221.0	5136921.35	358
2020-03-03	29.4	30.5	29.4	30.5	1.6	5.54	92550.0	2773574.7	226
2020-03-02	28.7	29.4	28.7	28.9	0.6	2.12	102326.0	2976339.25	271
2020-03-01	29.0	29.0	28.25	28.3	-1.7	-5.67	245965.0	7017639.5	599
2020-02-27	30.65	30.7	29.8	30.0	-1.25	-4.0	367551.0	11060716.55	704
2020-02-26	31.9	31.95	31.05	31.25	-0.75	-2.34	88816.0	2794309.25	245
2020-02-25	32.0	32.0	31.95	32.0	0.05	0.16	22278.0	712379.75	89
2020-02-24	32.8	32.8	31.95	31.95	-0.85	-2.59	73858.0	2406464.2	205
2020-02-23	33.15	33.15	32.8	32.8	-0.1	-0.3	17165.0	565120.65	73
2020-02-20	32.9	33.15	32.75	32.9	0.05	0.15	113439.0	3730914.7	152
2020-02-19	32.95	33.05	32.75	32.85	-0.1	-0.3	65076.0	2144077.9	119
2020-02-18	33.0	33.05	32.55	32.95	-0.05	-0.15	36214.0	1188662.85	121
2020-02-17	32.6	33.0	32.5	33.0	0.4	1.23	58088.0	1908440.15	146
2020-02-16	32.1	32.65	31.95	32.6	0.4	1.24	34214.0	1103986.75	139
2020-02-13	32.35	32.35	31.65	32.2	-0.2	-0.62	91309.0	2926377.7	230
2020-02-12	33.0	33.0	32.4	32.4	-0.4	-1.22	37885.0	1233790.9	150
2020-02-11	33.3	33.3	32.8	32.8	-0.2	-0.61	44018.0	1450769.2	158
2020-02-10	33.3	33.7	33.0	33.0	-0.4	-1.2	60086.0	2005485.05	138
2020-02-09	34.0	34.15	33.0	33.4	-0.65	-1.91	136113.0	4581438.25	264
2020-02-06	33.7	34.05	33.7	34.05	0.4	1.19	92707.0	3144930.0	255
2020-02-05	33.45	33.7	33.0	33.65	0.2	0.6	53326.0	1787174.55	168
2020-02-04	33.45	33.6	33.35	33.45	0.0	0.0	22620.0	756985.75	59
2020-02-03	32.9	33.6	32.85	33.45	0.45	1.36	41196.0	1366954.6	139
2020-02-02	33.1	33.2	32.8	33.0	-0.45	-1.35	65071.0	2148265.4	199
2020-01-30	33.5	33.5	33.2	33.45	0.0	0.0	43283.0	1448277.8	96
2020-01-29	33.15	33.5	33.15	33.45	0.0	0.0	89614.0	2999639.15	119
2020-01-28	33.4	33.45	33.3	33.45	-0.05	-0.15	37762.0	1261143.85	138
2020-01-27	33.45	34.0	33.45	33.5	-0.2	-0.59	94527.0	3197218.95	264
2020-01-26	33.0	33.85	32.7	33.7	0.7	2.12	152110.0	5064778.05	423
2020-01-23	32.75	33.0	32.55	33.0	0.25	0.76	119648.0	3934449.1	318
2020-01-22	32.75	32.8	32.6	32.75	0.0	0.0	57433.0	1879252.25	102
2020-01-21	32.5	32.8	32.4	32.75	0.25	0.77	46663.0	1519864.3	112
2020-01-20	32.8	32.8	32.4	32.5	-0.15	-0.46	73025.0	2378824.25	134
2020-01-19	32.5	32.7	32.3	32.65	0.15	0.46	111554.0	3622025.85	148
2020-01-16	32.5	32.5	32.35	32.5	-0.05	-0.15	75716.0	2457128.8	141
2020-01-15	32.7	32.8	32.5	32.55	-0.05	-0.15	52049.0	1697727.3	121
2020-01-14	32.8	32.9	32.25	32.6	-0.1	-0.31	60658.0	1979228.55	162
2020-01-13	31.95	32.85	31.95	32.7	0.75	2.35	208138.0	6728228.75	313
2020-01-12	31.45	31.95	31.45	31.95	0.85	2.73	117746.0	3732801.0	281
2020-01-09	31.25	31.3	31.05	31.1	0.55	1.8	83984.0	2617413.7	195
2020-01-08	31.0	31.4	30.4	30.55	-1.0	-3.17	127064.0	3931966.7	286
2020-01-07	31.15	31.55	31.15	31.55	0.4	1.28	115074.0	3616404.45	162
2020-01-06	31.15	31.2	31.0	31.15	-0.35	-1.11	57543.0	1788360.9	154
2020-01-05	31.4	31.6	31.15	31.5	-0.3	-0.94	142816.0	4481857.85	300
2020-01-02	31.5	32.05	31.4	31.8	0.4	1.27	264045.0	8392670.85	368
2020-01-01	30.85	31.7	30.85	31.4	0.25	0.8	200473.0	6291350.5	368
2019-12-31	30.7	31.2	30.55	31.15	0.45	1.47	200226.0	6195837.15	252
2019-12-30	30.9	31.15	30.7	30.7	-0.1	-0.32	170271.0	5273803.65	290
2019-12-29	30.25	31.0	30.25	30.8	0.7	2.33	281372.0	8622781.8	461
2019-12-26	29.95	30.15	29.9	30.1	0.0	0.0	94010.0	2819840.6	144
2019-12-25	30.05	30.15	29.75	30.1	0.1	0.33	82540.0	2469995.9	169
2019-12-24	29.9	30.1	29.9	30.0	0.05	0.17	123133.0	3695034.75	187
2019-12-23	29.8	30.1	29.8	29.95	0.0	0.0	231789.0	6941803.1	221
2019-12-22	29.2	29.95	29.0	29.95	0.75	2.57	236081.0	6939146.2	264
2019-12-19	29.2	29.3	29.15	29.2	-0.15	-0.51	27547.0	804984.1	88
2019-12-18	29.3	29.35	29.15	29.35	0.15	0.51	124617.0	3650800.1	135
2019-12-17	29.05	29.2	29.0	29.2	0.05	0.17	73889.0	2152686.2	163
2019-12-16	28.9	29.15	28.85	29.15	0.35	1.22	153723.0	4449497.65	144
2019-12-15	29.15	29.15	28.8	28.8	-0.2	-0.69	56928.0	1642528.0	132
2019-12-12	29.0	29.0	28.9	29.0	0.05	0.17	36186.0	1047519.85	77
2019-12-11	28.85	28.95	28.85	28.95	0.15	0.52	30788.0	889215.25	79
2019-12-10	28.95	29.15	28.8	28.8	-0.2	-0.69	92433.0	2669525.15	140
2019-12-09	28.7	29.2	28.7	29.0	0.3	1.05	410057.0	11890545.15	295
2019-12-08	28.5	28.75	28.5	28.7	0.15	0.53	101369.0	2909713.15	133
2019-12-05	28.5	28.6	28.5	28.55	0.0	0.0	28327.0	809232.5	94
2019-12-04	28.4	28.6	28.4	28.55	0.05	0.18	38773.0	1105332.95	72
2019-12-03	28.35	28.5	28.3	28.5	0.0	0.0	119328.0	3389316.3	130
2019-12-02	28.45	28.5	28.3	28.5	-0.05	-0.18	68318.0	1944085.1	96
2019-12-01	28.4	28.8	28.4	28.55	0.25	0.88	322417.0	9213837.8	247
2019-11-28	28.25	28.3	28.25	28.3	0.05	0.18	45837.0	1296872.0	111
2019-11-27	28.2	28.35	28.2	28.25	0.05	0.18	28245.0	797786.7	72
2019-11-26	28.25	28.35	28.15	28.2	0.05	0.18	130027.0	3674746.1	137
2019-11-25	28.3	28.3	28.15	28.15	-0.15	-0.53	77952.0	2196134.85	137
2019-11-24	28.3	28.3	28.15	28.3	0.15	0.53	50963.0	1439248.2	85
2019-11-21	28.25	28.4	28.15	28.15	-0.1	-0.35	161331.0	4557526.25	137
2019-11-20	28.25	28.35	28.25	28.25	0.0	0.0	50110.0	1419274.5	81
2019-11-19	28.2	28.35	28.2	28.25	-0.15	-0.53	52829.0	1493651.2	114
2019-11-18	28.25	28.4	28.2	28.4	0.2	0.71	129234.0	3657279.15	168
2019-11-17	28.05	28.25	28.05	28.2	0.15	0.53	192456.0	5418305.5	158
2019-11-14	28.35	28.35	28.0	28.05	-0.55	-1.92	416983.0	11741092.95	533
2019-11-13	28.5	28.65	28.4	28.6	0.4	1.42	529789.0	15119615.0	431
2019-11-12	28.35	28.35	28.2	28.2	-0.15	-0.53	82735.0	2338240.25	155
2019-11-11	28.4	28.45	28.15	28.35	-0.05	-0.18	250962.0	7100480.45	289
2019-11-10	28.4	28.5	28.3	28.4	0.05	0.18	66942.0	1896746.05	144
2019-11-07	28.3	28.55	28.25	28.35	0.0	0.0	93064.0	2640371.0	128
2019-11-06	28.3	28.55	28.3	28.35	0.05	0.18	122255.0	3478406.55	149
2019-11-05	28.25	28.35	28.2	28.3	0.05	0.18	91957.0	2598830.25	136
2019-11-04	28.25	28.35	28.15	28.25	-0.15	-0.53	113536.0	3203693.1	208
2019-11-03	28.3	28.4	28.2	28.4	0.0	0.0	94680.0	2683154.1	180
2019-10-31	28.5	28.6	28.4	28.4	-0.1	-0.35	80345.0	2288508.95	123
2019-10-30	28.4	28.5	28.35	28.5	0.05	0.18	58700.0	1668166.15	80
2019-10-29	28.55	28.55	28.35	28.45	-0.25	-0.87	218528.0	6217377.95	223
2019-10-28	28.6	28.75	28.5	28.7	0.0	0.0	156464.0	4480639.25	180
2019-10-27	28.65	28.7	28.55	28.7	-0.05	-0.17	83042.0	2372774.5	116
2019-10-24	28.5	28.75	28.5	28.75	0.05	0.17	148221.0	4234557.45	103
2019-10-23	28.6	28.7	28.55	28.7	-0.05	-0.17	166373.0	4757833.0	139
2019-10-22	28.6	28.75	28.55	28.75	0.0	0.0	125183.0	3585865.4	112
2019-10-21	28.9	28.9	28.55	28.75	-0.05	-0.17	151103.0	4344551.95	193
2019-10-20	28.4	29.05	28.4	28.8	0.25	0.88	856015.0	24573433.4	378
2019-10-17	28.45	28.55	28.4	28.55	0.05	0.18	102254.0	2911549.6	85
2019-10-16	28.35	28.5	28.3	28.5	0.0	0.0	64116.0	1819448.65	110
2019-10-15	28.4	28.5	28.4	28.5	-0.05	-0.18	26934.0	765262.65	52
2019-10-14	28.45	28.55	28.35	28.55	0.0	0.0	66433.0	1888486.05	97
2019-10-13	28.55	28.6	28.5	28.55	-0.05	-0.17	81996.0	2342167.9	76
2019-10-10	28.6	28.65	28.55	28.6	-0.1	-0.35	70547.0	2016553.25	98
2019-10-09	28.6	28.7	28.55	28.7	0.0	0.0	70897.0	2028081.75	72
2019-10-08	28.65	28.7	28.5	28.7	0.05	0.17	77003.0	2200746.6	105
2019-10-07	28.8	28.8	28.65	28.65	-0.15	-0.52	50733.0	1458289.8	63
2019-10-06	28.65	28.8	28.65	28.8	0.05	0.17	98697.0	2835014.8	94
2019-10-03	28.65	28.75	28.6	28.75	0.1	0.35	94231.0	2700214.35	118
2019-10-02	28.75	28.75	28.65	28.65	-0.15	-0.52	49133.0	1410141.95	85
2019-10-01	28.9	28.9	28.7	28.8	-0.05	-0.17	258758.0	7451662.45	180
2019-09-30	28.6	28.9	28.6	28.85	0.1	0.35	625193.0	18013188.55	156
2019-09-29	28.7	28.75	28.7	28.75	0.05	0.17	93735.0	2692562.3	72
2019-09-26	28.65	28.75	28.55	28.7	0.0	0.0	319307.0	9146178.45	102
2019-09-25	28.65	28.75	28.55	28.7	-0.05	-0.17	78015.0	2237816.2	87
2019-09-24	28.35	28.9	28.35	28.75	0.35	1.23	284502.0	8145954.5	201
2019-09-22	28.3	28.6	28.3	28.4	-0.15	-0.53	107328.0	3064503.35	69
2019-09-19	28.3	28.55	28.2	28.55	0.2	0.71	144705.0	4105702.1	123
2019-09-18	28.35	28.4	28.35	28.35	0.05	0.18	48468.0	1374758.55	61
2019-09-17	28.45	28.45	28.25	28.3	-0.15	-0.53	27239.0	771506.95	47
2019-09-16	28.45	28.45	28.2	28.45	-0.1	-0.35	91758.0	2601071.65	122
2019-09-15	28.15	28.6	28.05	28.55	0.2	0.71	415253.0	11808633.15	188
2019-09-12	28.3	28.4	28.3	28.35	0.1	0.35	37134.0	1052561.35	68
2019-09-11	28.5	28.6	28.25	28.25	-0.35	-1.22	135366.0	3840598.6	175
2019-09-10	28.4	28.6	28.3	28.6	0.25	0.88	260851.0	7441976.25	124
2019-09-09	28.35	28.35	28.25	28.35	-0.1	-0.35	58886.0	1667555.4	98
2019-09-08	28.5	28.55	28.4	28.45	-0.05	-0.18	22545.0	641892.65	69
2019-09-05	28.6	28.6	28.5	28.5	0.0	0.0	154998.0	4429506.85	65
2019-09-04	28.4	28.6	28.3	28.5	0.1	0.35	280442.0	7994947.8	149
2019-09-03	28.6	28.6	28.4	28.4	-0.2	-0.7	89998.0	2562311.25	61
2019-09-02	28.5	28.6	28.35	28.6	0.0	0.0	273045.0	7772711.4	92
2019-09-01	28.35	28.6	28.3	28.6	0.2	0.7	82522.0	2347053.85	114
2019-08-29	28.4	28.5	28.4	28.4	-0.1	-0.35	19672.0	558949.6	81
2019-08-28	28.5	28.5	28.4	28.5	0.1	0.35	10877.0	309868.55	57
2019-08-27	28.5	28.75	28.4	28.4	0.0	0.0	359515.0	10258261.85	224
2019-08-26	28.5	28.5	28.3	28.4	0.0	0.0	43420.0	1233056.7	99
2019-08-25	28.35	28.4	28.3	28.4	-0.05	-0.18	50815.0	1440052.8	104
2019-08-22	28.35	28.45	28.35	28.45	0.1	0.35	39700.0	1127159.55	71
2019-08-21	28.5	28.5	28.35	28.35	-0.05	-0.18	25290.0	717510.3	69
2019-08-20	28.65	28.65	28.35	28.4	-0.2	-0.7	26396.0	750705.5	68
2019-08-19	28.55	28.6	28.5	28.6	0.05	0.18	122850.0	3510142.25	82
2019-08-18	28.4	28.55	28.35	28.55	-0.05	-0.17	24710.0	703958.9	72
2019-08-08	28.45	28.6	28.45	28.6	0.15	0.53	118825.0	3385816.4	88
2019-08-07	28.35	28.45	28.2	28.45	-0.05	-0.18	166592.0	4719801.4	172
2019-08-06	28.7	28.7	28.45	28.5	-0.1	-0.35	212782.0	6062817.05	188
2019-08-05	28.7	28.7	28.5	28.6	0.0	0.0	144268.0	4118363.3	141
2019-08-04	28.75	28.85	28.5	28.6	0.05	0.18	221277.0	6333281.1	145
2019-08-01	28.65	28.65	28.4	28.55	-0.2	-0.7	60703.0	1729462.0	95
2019-07-31	28.7	28.8	28.4	28.75	0.1	0.35	74621.0	2137986.5	136
2019-07-30	28.5	28.8	28.5	28.65	0.35	1.24	138845.0	3971448.05	182
2019-07-29	28.4	28.45	28.3	28.3	-0.2	-0.7	40402.0	1146152.95	109
2019-07-28	28.4	28.5	28.4	28.5	0.1	0.35	34499.0	981672.0	76
2019-07-25	28.4	28.45	28.4	28.4	0.0	0.0	13081.0	371571.1	69
2019-07-24	28.45	28.5	28.4	28.4	-0.05	-0.18	122917.0	3494865.5	67
2019-07-23	28.45	28.45	28.3	28.45	0.05	0.18	167880.0	4767808.75	71
2019-07-22	28.4	28.45	28.25	28.4	0.1	0.35	516508.0	14622863.35	57
2019-07-21	28.4	28.4	28.25	28.3	-0.1	-0.35	830317.0	23515021.9	129
2019-07-18	28.45	28.5	28.4	28.4	-0.1	-0.35	102530.0	2916106.3	112
2019-07-17	28.4	28.5	28.35	28.5	0.1	0.35	83931.0	2385443.75	93
2019-07-16	28.4	28.45	28.25	28.4	0.0	0.0	192684.0	5468042.2	87
2019-07-15	28.35	28.4	28.35	28.4	0.05	0.18	75732.0	2148111.85	55
2019-07-14	28.35	28.4	28.3	28.35	0.0	0.0	419812.0	11918696.4	121
2019-07-11	28.3	28.35	28.3	28.35	-0.05	-0.18	38976.0	1103580.4	65
2019-07-10	28.4	28.45	28.3	28.4	0.05	0.18	98947.0	2805847.7	85
2019-07-09	28.4	28.4	28.3	28.35	0.05	0.18	97558.0	2769035.15	71
2019-07-08	28.35	28.4	28.3	28.3	0.05	0.18	58984.0	1670524.8	81
2019-07-07	28.35	28.4	28.2	28.25	-0.15	-0.53	137540.0	3884560.85	108
2019-07-04	28.35	28.4	28.35	28.4	0.05	0.18	45218.0	1282594.2	69
2019-07-03	28.2	28.4	28.15	28.35	0.1	0.35	58821.0	1667164.4	56
2019-07-02	28.3	28.4	28.2	28.25	-0.05	-0.18	83474.0	2360005.1	79
2019-07-01	28.35	28.4	28.25	28.3	0.0	0.0	51272.0	1451236.95	94
2019-06-30	28.35	28.4	28.25	28.3	0.0	0.0	41772.0	1183862.35	118
2019-06-27	28.2	28.35	28.2	28.3	0.05	0.18	21638.0	611977.55	63
2019-06-26	28.2	28.35	28.15	28.25	0.1	0.36	52491.0	1482768.8	69
2019-06-25	28.05	28.2	28.05	28.15	0.1	0.36	20061.0	563617.9	48
2019-06-24	28.15	28.2	27.95	28.05	-0.15	-0.53	48315.0	1355672.35	125
2019-06-23	28.4	28.4	28.2	28.2	-0.2	-0.7	34800.0	984262.0	70
2019-06-20	28.45	28.5	28.3	28.4	-0.3	-1.05	54661.0	1552280.25	76
2019-06-19	28.45	28.7	28.3	28.7	0.25	0.88	182203.0	5191136.1	143
2019-06-18	28.5	28.5	28.3	28.45	0.05	0.18	82498.0	2341211.45	125
2019-06-17	28.5	28.5	28.3	28.4	-0.25	-0.87	268220.0	7614705.15	236
2019-06-16	28.4	28.75	28.4	28.65	0.15	0.53	208330.0	5962233.1	172
2019-06-13	28.95	28.95	28.5	28.5	-0.15	-0.52	269155.0	7720679.9	235
2019-06-12	28.65	29.3	28.6	28.65	0.05	0.17	634154.0	18245806.2	519
2019-06-11	28.6	28.65	28.5	28.6	0.05	0.18	57513.0	1644681.4	108
2019-06-10	28.4	28.8	28.4	28.55	0.45	1.6	127036.0	3635025.0	281
2019-06-09	28.0	28.1	28.0	28.1	0.15	0.54	20627.0	578984.95	53
2019-05-30	28.25	28.5	27.95	27.95	-0.05	-0.18	54882.0	1546167.7	134
2019-05-29	28.0	28.0	28.0	28.0	0.0	0.0	8577.0	240144.1	32
2019-05-28	27.9	28.0	27.9	28.0	0.3	1.08	23123.0	646086.05	48
2019-05-27	27.6	27.7	27.5	27.7	0.15	0.54	43576.0	1199760.4	73
2019-05-26	27.9	28.0	27.55	27.55	-0.3	-1.08	62828.0	1749481.95	100
2019-05-23	27.95	28.1	27.85	27.85	0.0	0.0	39636.0	1110080.3	70
2019-05-22	27.65	28.1	27.65	27.85	-0.1	-0.36	70867.0	1982355.5	96
2019-05-21	27.7	28.0	27.65	27.95	0.3	1.08	17785.0	495456.15	55
2019-05-20	27.7	27.7	27.5	27.65	-0.3	-1.07	78816.0	2175613.25	108
2019-05-19	28.05	28.05	27.75	27.95	-0.45	-1.58	31531.0	879091.9	104
2019-05-16	28.1	28.4	27.95	28.4	0.45	1.61	76595.0	2157207.7	86
2019-05-15	27.6	28.1	27.6	27.95	-0.05	-0.18	42977.0	1201278.3	113
2019-05-14	28.0	28.4	27.6	28.0	-0.05	-0.18	85677.0	2393772.15	149
2019-05-13	28.4	28.4	28.0	28.05	-0.4	-1.41	71667.0	2016296.45	163
2019-05-12	28.8	28.85	28.4	28.45	-0.45	-1.56	39591.0	1133920.45	71
2019-05-09	28.4	28.9	28.4	28.9	-0.1	-0.34	73412.0	2104574.3	75
2019-05-08	28.2	29.0	28.2	29.0	0.6	2.11	48296.0	1371779.75	109
2019-05-07	28.4	28.45	28.4	28.4	0.0	0.0	18404.0	522786.45	47
2019-05-06	28.15	28.4	28.15	28.4	-0.1	-0.35	39032.0	1103487.95	123
2019-05-05	28.9	28.9	28.5	28.5	-0.4	-1.38	96264.0	2751495.95	154
2019-05-02	28.95	29.0	28.9	28.9	-0.05	-0.17	35629.0	1031275.35	63
2019-05-01	29.0	29.05	28.9	28.95	-0.05	-0.17	144539.0	4191408.4	140
2019-04-30	28.95	29.1	28.95	29.0	0.0	0.0	161758.0	4692553.05	149
2019-04-29	28.75	29.1	28.75	29.0	0.35	1.22	178710.0	5176072.05	214
2019-04-28	28.55	28.7	28.55	28.65	0.0	0.0	29274.0	838624.9	81
2019-04-25	28.75	28.95	28.65	28.65	0.0	0.0	138391.0	3984119.6	123
2019-04-24	28.7	28.85	28.65	28.65	0.0	0.0	47200.0	1355893.4	109
2019-04-23	28.65	28.8	28.65	28.65	-0.05	-0.17	98383.0	2824370.0	95
2019-04-22	28.7	28.7	28.6	28.7	0.1	0.35	55732.0	1597254.8	103
2019-04-21	28.75	28.75	28.5	28.6	0.0	0.0	71238.0	2036684.3	115
2019-04-18	28.45	28.6	28.45	28.6	0.0	0.0	89298.0	2547919.55	148
2019-04-17	28.7	28.7	28.5	28.6	0.1	0.35	37273.0	1065537.7	67
2019-04-16	28.5	28.6	28.4	28.5	-0.05	-0.18	70471.0	2008471.0	144
2019-04-15	28.7	28.7	28.5	28.55	0.05	0.18	55688.0	1591165.55	95
2019-04-14	28.8	28.8	28.5	28.5	-0.3	-1.04	60916.0	1741444.35	130
2019-04-11	28.8	28.95	28.75	28.8	0.05	0.17	74285.0	2143353.65	135
2019-04-10	29.1	29.25	28.75	28.75	-0.7	-2.38	133666.0	3872070.55	272
2019-04-09	29.7	29.7	29.25	29.45	-0.2	-0.67	109911.0	3232070.6	212
2019-04-08	29.9	29.9	29.6	29.65	0.05	0.17	147630.0	4384624.35	175
2019-04-07	29.5	29.75	29.4	29.6	0.2	0.68	176975.0	5232009.6	213
2019-04-04	29.15	29.4	29.1	29.4	0.25	0.86	92167.0	2694809.55	142
2019-04-03	29.2	29.3	29.1	29.15	0.05	0.17	145146.0	4237429.45	155
2019-04-02	28.95	29.15	28.95	29.1	0.1	0.34	180479.0	5234692.5	184
2019-04-01	28.65	29.0	28.65	29.0	0.3	1.05	277793.0	8027271.75	324
2019-03-31	28.7	28.7	28.6	28.7	0.1	0.35	129164.0	3701381.7	106
2019-03-28	28.5	28.7	28.5	28.6	0.1	0.35	182987.0	5241368.9	178
2019-03-27	28.2	28.6	28.2	28.5	0.2	0.71	210903.0	5999370.55	258
2019-03-26	28.1	28.35	28.1	28.3	0.2	0.71	72811.0	2055711.7	121
2019-03-25	28.1	28.35	28.05	28.1	0.1	0.36	69183.0	1945262.45	123
2019-03-24	28.05	28.05	27.95	28.0	-0.05	-0.18	741536.0	20764182.4	150
2019-03-21	28.15	28.15	27.95	28.05	0.05	0.18	667587.0	18703041.4	207
2019-03-20	28.35	28.4	28.0	28.0	-0.4	-1.41	196790.0	5528858.05	217
2019-03-19	28.25	28.4	28.25	28.4	0.05	0.18	62056.0	1759850.6	104
2019-03-18	28.3	28.35	28.2	28.35	0.05	0.18	41656.0	1177810.2	87
2019-03-17	28.1	28.3	28.1	28.3	0.25	0.89	84715.0	2387134.95	144
2019-03-14	28.15	28.2	27.95	28.05	-0.1	-0.36	75982.0	2131894.95	166
2019-03-13	28.15	28.15	27.9	28.15	0.1	0.36	97211.0	2723222.75	181
2019-03-12	27.7	28.1	27.7	28.05	-0.05	-0.18	74681.0	2085526.5	115
2019-03-11	28.2	28.2	27.7	28.1	-0.1	-0.35	139697.0	3919734.35	182
2019-03-10	28.5	28.65	28.2	28.2	-0.25	-0.88	164633.0	4689681.1	159
2019-03-07	28.45	28.5	28.3	28.45	-0.15	-0.52	58646.0	1664562.5	112
2019-03-06	28.5	28.6	28.4	28.6	0.0	0.0	71597.0	2035706.25	80
2019-03-05	28.5	28.65	28.45	28.6	0.2	0.7	122773.0	3504664.9	142
2019-03-04	28.3	28.45	28.3	28.4	0.1	0.35	51309.0	1455172.25	79
2019-03-03	28.25	28.3	28.25	28.3	0.1	0.35	36336.0	1027768.95	71
2019-02-28	28.25	28.3	28.2	28.2	-0.15	-0.53	15821.0	447115.0	61
2019-02-27	28.25	28.4	28.2	28.35	0.15	0.53	16263.0	460125.35	74
2019-02-26	27.9	28.25	27.9	28.2	0.1	0.36	57019.0	1601681.75	91
2019-02-25	28.25	28.25	28.0	28.1	-0.1	-0.35	62278.0	1746881.15	149
2019-02-24	28.2	28.4	28.15	28.2	0.0	0.0	100428.0	2833817.1	178
2019-02-21	28.4	28.6	28.15	28.2	-0.3	-1.05	98517.0	2784797.95	170
2019-02-20	28.4	28.5	28.4	28.5	0.0	0.0	29760.0	845844.0	46
2019-02-19	28.45	28.55	28.35	28.5	0.1	0.35	37484.0	1066446.0	83
2019-02-18	28.5	28.6	28.4	28.4	-0.2	-0.7	71057.0	2022208.3	128
2019-02-17	28.5	28.65	28.5	28.6	0.05	0.18	49797.0	1421824.4	106
2019-02-14	28.6	28.65	28.5	28.55	-0.05	-0.17	62699.0	1790710.6	112
2019-02-13	28.6	28.7	28.5	28.6	0.1	0.35	261428.0	7456929.15	177
2019-02-12	28.45	28.6	28.45	28.5	0.05	0.18	35013.0	998002.25	115
2019-02-11	28.6	28.6	28.45	28.45	-0.05	-0.18	73451.0	2093070.1	151
2019-02-10	28.55	28.6	28.5	28.5	-0.05	-0.18	122177.0	3487217.15	158
2019-02-07	28.65	28.75	28.55	28.55	-0.05	-0.17	115579.0	3302686.4	119
2019-02-06	28.85	28.85	28.6	28.6	-0.35	-1.21	382480.0	10959716.15	444
2019-02-05	28.8	28.95	28.65	28.95	0.15	0.52	128398.0	3695245.05	191
2019-02-04	28.9	29.0	28.8	28.8	-0.1	-0.35	71856.0	2074478.4	95
2019-02-03	29.0	29.0	28.9	28.9	0.0	0.0	43215.0	1250822.1	82
2019-01-31	28.8	29.0	28.8	28.9	0.1	0.35	88075.0	2545517.35	153
2019-01-30	28.8	28.95	28.7	28.8	0.0	0.0	101676.0	2927239.4	168
2019-01-29	28.8	28.85	28.65	28.8	0.05	0.17	105377.0	3027448.55	256
2019-01-28	28.8	29.2	28.7	28.75	-0.05	-0.17	185339.0	5355916.1	325
2019-01-27	28.9	28.9	28.8	28.8	0.05	0.17	22722.0	655755.85	100
2019-01-24	28.9	28.9	28.7	28.75	-0.15	-0.52	104852.0	3020299.0	409
2019-01-23	28.95	29.0	28.85	28.9	0.0	0.0	35217.0	1018831.95	83
2019-01-22	29.05	29.1	28.85	28.9	0.0	0.0	55713.0	1612588.4	91
2019-01-21	29.0	29.0	28.9	28.9	-0.05	-0.17	70778.0	2047908.85	268
2019-01-20	29.0	29.35	28.95	28.95	-0.05	-0.17	107637.0	3125810.3	290
2019-01-17	28.9	29.05	28.9	29.0	0.05	0.17	59383.0	1721770.85	96
2019-01-16	29.0	29.1	28.8	28.95	-0.1	-0.34	145240.0	4205711.6	161
2019-01-15	28.85	29.05	28.85	29.05	0.2	0.69	56922.0	1648379.5	121
2019-01-14	29.1	29.1	28.85	28.85	-0.15	-0.52	49156.0	1423484.15	191
2019-01-13	29.0	29.05	28.85	29.0	0.0	0.0	119384.0	3461971.65	262
2019-01-10	29.55	29.6	29.0	29.0	-0.55	-1.86	310320.0	9072450.9	416
2019-01-09	29.8	29.8	29.45	29.55	-0.25	-0.84	117917.0	3490444.5	178
2019-01-08	30.0	30.0	29.75	29.8	-0.1	-0.33	35965.0	1072366.85	145
2019-01-07	29.85	30.0	29.6	29.9	0.0	0.0	114883.0	3424995.85	158
2019-01-06	30.05	30.1	29.9	29.9	-0.15	-0.5	111545.0	3340103.5	126
2019-01-03	30.05	30.25	30.0	30.05	0.0	0.0	84195.0	2529942.45	80
2019-01-02	30.3	30.4	30.0	30.05	-0.25	-0.83	66313.0	1993528.95	65
2019-01-01	30.3	30.3	30.0	30.3	-0.1	-0.33	65066.0	1955019.65	68
2018-12-31	30.3	30.5	30.25	30.4	0.4	1.33	34426.0	1048268.0	47
2018-12-30	30.2	30.45	30.0	30.0	0.0	0.0	49791.0	1498827.2	61
2018-12-27	30.5	30.55	30.0	30.0	-0.25	-0.83	98213.0	2964471.35	69
2018-12-26	30.25	30.25	30.25	30.25	-0.1	-0.33	7848.0	237413.85	13
2018-12-25	30.45	30.45	30.1	30.35	-0.15	-0.49	84528.0	2553648.0	48
2018-12-24	30.3	30.5	30.25	30.5	0.15	0.49	143746.0	4363217.65	47
2018-12-23	30.5	30.5	30.3	30.35	-0.65	-2.1	1120202.0	34011607.65	149
2018-12-20	31.4	31.5	31.0	31.0	-0.4	-1.27	137346.0	4283296.75	66
2018-12-19	31.4	31.6	31.3	31.4	0.2	0.64	36861.0	1160667.8	66
2018-12-18	31.25	31.25	31.1	31.2	0.0	0.0	21451.0	668244.65	38
2018-12-17	31.1	31.4	31.1	31.2	0.0	0.0	26784.0	836112.8	44
2018-12-16	31.3	31.3	31.2	31.2	-0.1	-0.32	15179.0	473999.15	50
2018-12-13	31.2	31.3	31.2	31.3	0.1	0.32	10443.0	326286.0	40
2018-12-12	31.45	31.7	31.2	31.2	-0.1	-0.32	71355.0	2249316.0	121
2018-12-11	31.2	31.3	31.2	31.3	0.1	0.32	28534.0	892194.0	53
2018-12-10	30.9	31.2	30.9	31.2	-0.1	-0.32	10761.0	334144.1	34
2018-12-09	30.85	31.3	30.85	31.3	0.3	0.97	75453.0	2355544.95	93
2018-12-06	31.0	31.1	30.8	31.0	0.0	0.0	80521.0	2493571.15	61
2018-12-05	31.05	31.1	30.8	31.0	0.0	0.0	196596.0	6091863.55	90
2018-12-04	30.85	31.05	30.85	31.0	0.0	0.0	65755.0	2038244.55	68
2018-12-03	31.3	31.3	30.85	31.0	-0.3	-0.96	115653.0	3586480.0	157
2018-12-02	30.7	31.6	30.7	31.3	0.6	1.95	392895.0	12214947.9	213
2018-11-29	30.6	30.9	30.4	30.7	0.35	1.15	180118.0	5538661.9	120
2018-11-28	30.25	30.6	30.1	30.35	0.2	0.66	59716.0	1819866.7	122
2018-11-27	30.1	30.15	30.1	30.15	0.15	0.5	7208.0	217162.25	43
2018-11-26	30.0	30.3	30.0	30.0	-0.2	-0.66	11351.0	340873.15	37
2018-11-25	30.05	30.4	30.0	30.2	0.15	0.5	95968.0	2895432.2	108
2018-11-22	29.9	30.05	29.9	30.05	0.2	0.67	312945.0	9387383.8	84
2018-11-21	29.5	30.0	29.5	29.85	0.35	1.19	104442.0	3111141.8	144
2018-11-20	29.3	29.7	29.3	29.5	0.35	1.2	33775.0	993588.2	52
2018-11-19	29.4	29.4	29.15	29.15	0.1	0.34	10789.0	316235.2	44
2018-11-18	29.65	29.95	29.0	29.05	-0.35	-1.19	37343.0	1100454.0	95
2018-11-15	29.1	29.45	29.1	29.4	0.3	1.03	19450.0	569002.55	67
2018-11-14	29.05	29.15	29.0	29.1	-0.05	-0.17	29066.0	844817.2	59
2018-11-13	30.0	30.0	29.0	29.15	-0.85	-2.83	48063.0	1410046.05	129
2018-11-12	30.3	30.3	30.0	30.0	-0.1	-0.33	36768.0	1104917.7	62
2018-11-11	30.0	30.1	30.0	30.1	-0.05	-0.17	20294.0	609283.4	42
2018-11-08	30.0	30.15	30.0	30.15	-0.45	-1.47	25660.0	772921.45	75
2018-11-07	30.5	30.65	30.5	30.6	0.1	0.33	54343.0	1661095.4	123
2018-11-06	30.65	30.7	30.45	30.5	0.05	0.16	39612.0	1213816.5	90
2018-11-05	30.0	30.7	29.9	30.45	0.45	1.5	637645.0	19536142.55	281
2018-11-04	29.8	30.0	29.7	30.0	0.4	1.35	62092.0	1855969.8	98
2018-11-01	29.75	29.8	29.55	29.6	0.0	0.0	28730.0	852254.5	63
2018-10-31	29.3	29.6	29.25	29.6	0.45	1.54	78919.0	2325936.9	129
2018-10-30	28.9	29.15	28.9	29.15	0.35	1.22	39670.0	1151149.85	83
2018-10-29	28.55	28.9	28.5	28.8	0.1	0.35	36711.0	1056796.55	69
2018-10-28	28.0	28.7	28.0	28.7	0.7	2.5	40653.0	1161081.8	96
2018-10-25	28.0	28.1	27.55	28.0	0.25	0.9	46011.0	1288112.75	86
2018-10-24	27.35	27.75	27.3	27.75	0.0	0.0	15828.0	436570.45	44
2018-10-23	27.0	27.75	27.0	27.75	0.75	2.78	26661.0	728722.7	83
2018-10-22	27.0	27.0	26.3	27.0	-0.3	-1.1	78796.0	2097692.9	155
2018-10-21	27.5	27.9	27.0	27.3	-0.7	-2.5	49126.0	1338588.35	137
2018-10-18	28.0	28.0	27.85	28.0	0.0	0.0	22795.0	637187.45	52
2018-10-17	28.0	28.2	27.9	28.0	0.0	0.0	45975.0	1288113.9	76
2018-10-16	28.45	28.45	27.5	28.0	-0.5	-1.75	73061.0	2033912.7	98
2018-10-15	27.7	28.5	27.7	28.5	1.15	4.2	34970.0	982631.9	113
2018-10-14	27.1	27.7	27.05	27.35	-1.15	-4.04	58193.0	1586531.6	181
2018-10-11	28.9	28.9	28.15	28.5	-0.5	-1.72	49130.0	1400089.25	177
2018-10-10	28.95	29.0	28.95	29.0	0.0	0.0	7975.0	231041.8	51
2018-10-09	29.0	29.1	28.95	29.0	0.0	0.0	44443.0	1289939.8	74
2018-10-08	29.0	29.0	29.0	29.0	0.1	0.35	15699.0	455355.3	36
2018-10-07	29.2	29.2	28.9	28.9	-0.15	-0.52	89260.0	2588446.15	111
2018-10-04	29.0	29.45	29.0	29.05	0.1	0.35	49516.0	1448960.05	153
2018-10-03	29.0	29.0	28.95	28.95	0.05	0.17	5947.0	172364.25	33
2018-10-02	28.9	29.1	28.85	28.9	0.0	0.0	37817.0	1094793.25	64
2018-10-01	29.0	29.0	28.9	28.9	0.05	0.17	53167.0	1538241.1	70
2018-09-30	29.1	29.1	28.85	28.85	-0.05	-0.17	173340.0	5023516.9	126
2018-09-27	29.75	29.75	28.85	28.9	-0.85	-2.86	204049.0	5949203.25	271
2018-09-26	29.6	29.8	29.6	29.75	-0.05	-0.17	20814.0	619614.95	44
2018-09-25	29.8	29.9	29.8	29.8	0.4	1.36	32346.0	965223.05	56
2018-09-20	29.8	29.9	29.3	29.4	-0.3	-1.01	53976.0	1598838.75	60
2018-09-19	29.45	29.95	29.45	29.7	-0.25	-0.83	13882.0	412566.25	39
2018-09-18	29.5	29.95	29.5	29.95	0.45	1.53	14513.0	432413.55	40
2018-09-17	29.6	29.6	29.1	29.5	-0.2	-0.67	25651.0	753868.15	67
2018-09-16	29.9	29.9	29.7	29.7	-0.25	-0.83	10292.0	307367.85	36
2018-09-13	29.7	29.95	29.5	29.95	0.15	0.5	14928.0	443738.65	48
2018-09-12	29.9	30.1	29.8	29.8	-0.1	-0.33	36896.0	1103883.1	63
2018-09-11	30.0	30.0	29.9	29.9	0.0	0.0	18574.0	555753.5	44
2018-09-10	30.1	30.2	29.9	29.9	-0.2	-0.66	14553.0	437409.75	45
2018-09-09	29.95	30.1	29.95	30.1	0.15	0.5	8169.0	244915.65	42
2018-09-06	29.95	30.0	29.9	29.95	-0.05	-0.17	27964.0	837233.4	95
2018-09-05	30.3	30.35	29.8	30.0	-0.35	-1.15	93059.0	2793904.75	159
2018-09-04	30.45	30.45	30.3	30.35	0.05	0.17	16464.0	500886.85	44
2018-09-03	30.25	30.3	30.25	30.3	0.1	0.33	19089.0	577676.25	33
2018-09-02	30.15	30.25	30.15	30.2	0.0	0.0	11264.0	339933.3	46
2018-08-30	30.3	30.3	30.0	30.2	-0.3	-0.98	61667.0	1857603.45	109
2018-08-29	30.4	30.7	30.4	30.5	0.1	0.33	31432.0	961272.45	84
2018-08-28	30.5	30.5	30.3	30.4	-0.15	-0.49	43896.0	1333355.95	76
2018-08-27	30.45	30.55	30.35	30.55	0.1	0.33	17244.0	525662.85	77
2018-08-26	30.5	30.5	30.3	30.45	-0.2	-0.65	22821.0	694999.1	61
2018-08-16	30.65	30.65	30.45	30.65	0.15	0.49	15897.0	485508.6	46
2018-08-15	30.7	30.7	30.3	30.5	0.5	1.67	32992.0	1008438.95	68
2018-08-14	30.5	30.6	30.0	30.0	-0.2	-0.66	67976.0	2058512.8	179
2018-08-13	30.15	30.35	30.05	30.2	-0.05	-0.17	47830.0	1446294.0	146
2018-08-12	30.4	30.75	30.25	30.25	-0.5	-1.63	55922.0	1702984.95	103
2018-08-09	30.5	30.75	30.3	30.75	0.25	0.82	42128.0	1287010.25	120
2018-08-08	30.4	30.8	30.4	30.5	-0.35	-1.13	38322.0	1176704.95	78
2018-08-07	30.6	31.1	30.6	30.85	0.15	0.49	86406.0	2668601.2	173
2018-08-06	30.85	30.85	30.7	30.7	-0.1	-0.32	35701.0	1097893.0	53
2018-08-05	30.8	30.95	30.7	30.8	-0.1	-0.32	46222.0	1424793.0	80
2018-08-02	30.3	30.95	30.3	30.9	0.7	2.32	76279.0	2345009.7	153
2018-08-01	30.25	30.6	30.2	30.2	-0.15	-0.49	47309.0	1434259.95	102
2018-07-31	30.55	30.55	30.3	30.35	-0.2	-0.65	30382.0	924691.2	81
2018-07-30	30.55	30.7	30.5	30.55	-0.25	-0.81	33031.0	1008370.55	66
2018-07-29	30.75	30.95	30.5	30.8	0.1	0.33	32572.0	1000618.45	66
2018-07-26	30.8	30.8	30.55	30.7	-0.15	-0.49	11211.0	344543.65	47
2018-07-25	30.95	30.95	30.5	30.85	0.1	0.33	32251.0	989562.4	54
2018-07-24	30.85	30.9	30.7	30.75	-0.05	-0.16	26799.0	824712.05	60
2018-07-23	30.85	30.95	30.8	30.8	0.0	0.0	19274.0	594589.4	43
2018-07-22	30.8	31.0	30.8	30.8	0.0	0.0	23224.0	716293.85	42
2018-07-19	30.95	31.05	30.75	30.8	-0.2	-0.65	41627.0	1285591.95	68
2018-07-18	30.9	31.05	30.9	31.0	0.1	0.32	40766.0	1261195.3	39
2018-07-17	30.95	30.95	30.9	30.9	0.0	0.0	11457.0	354622.5	48
2018-07-16	30.85	31.1	30.85	30.9	0.0	0.0	27001.0	836983.35	62
2018-07-15	30.9	31.0	30.85	30.9	0.1	0.32	29972.0	927166.6	69
2018-07-12	30.8	31.0	30.75	30.8	-0.05	-0.16	19591.0	603630.0	53
2018-07-11	31.1	31.1	30.85	30.85	-0.15	-0.48	22136.0	685408.3	49
2018-07-10	31.0	31.1	30.8	31.0	0.0	0.0	60523.0	1875935.65	80
2018-07-09	30.8	31.0	30.8	31.0	0.1	0.32	30905.0	955264.0	88
2018-07-08	30.8	30.9	30.75	30.9	0.0	0.0	29390.0	905772.7	59
2018-07-05	31.1	31.25	30.85	30.9	-0.2	-0.64	54829.0	1699757.15	58
2018-07-04	30.8	31.1	30.7	31.1	0.1	0.32	62872.0	1933894.55	80
2018-07-03	31.25	31.25	30.85	31.0	-0.3	-0.96	41684.0	1290831.55	77
2018-07-02	31.45	31.55	31.25	31.3	-0.25	-0.79	67108.0	2106048.7	71
2018-07-01	31.65	31.7	31.5	31.55	0.1	0.32	66577.0	2102282.6	113
2018-06-28	31.1	31.7	31.1	31.45	0.4	1.29	59030.0	1849595.1	124
2018-06-27	31.2	31.2	31.0	31.05	0.05	0.16	16793.0	521881.15	35
2018-06-26	31.2	31.2	31.0	31.0	-0.2	-0.64	30840.0	960119.1	54
2018-06-25	31.1	31.2	31.1	31.2	0.1	0.32	26045.0	812195.2	40
2018-06-24	31.1	31.1	31.0	31.1	0.1	0.32	41326.0	1283378.4	64
2018-06-21	30.8	31.0	30.8	31.0	0.15	0.49	14061.0	434214.7	30
2018-06-20	30.15	31.0	30.15	30.85	-0.1	-0.32	44667.0	1360597.95	102
2018-06-12	30.85	31.05	30.85	30.95	0.05	0.16	23986.0	743157.1	51
2018-06-11	31.05	31.1	30.85	30.9	-0.15	-0.48	30786.0	953290.95	59
2018-06-10	30.95	31.15	30.95	31.05	0.1	0.32	19404.0	602199.2	57
2018-06-07	31.0	31.25	30.9	30.95	-0.1	-0.32	42002.0	1303519.6	76
2018-06-06	31.1	31.2	31.0	31.05	-0.05	-0.16	24619.0	764083.9	42
2018-06-05	31.0	31.1	30.95	31.1	0.1	0.32	28060.0	871118.1	44
2018-06-04	31.1	31.35	30.8	31.0	-0.15	-0.48	104606.0	3247654.3	210
2018-06-03	30.6	31.15	30.3	31.15	0.5	1.63	124721.0	3826338.95	192
2018-05-31	30.8	30.9	30.2	30.65	0.0	0.0	79721.0	2432207.3	160
2018-05-30	30.4	30.65	30.3	30.65	0.05	0.16	30539.0	928602.85	76
2018-05-29	30.4	30.6	30.3	30.6	0.0	0.0	40762.0	1238555.0	106
2018-05-28	30.6	30.6	30.3	30.6	0.0	0.0	54418.0	1658609.75	108
2018-05-27	30.7	30.9	30.6	30.6	-0.1	-0.33	32331.0	991393.65	50
2018-05-24	30.8	31.0	30.7	30.82	0.01	0.03	54840.0	1688947.0	96
2018-05-23	30.85	31.0	30.8	30.81	0.04	0.13	73097.0	2256893.35	74
2018-05-22	30.9	30.9	30.6	30.77	0.08	0.26	52392.0	1613255.55	58
2018-05-21	30.5	30.85	30.5	30.69	-0.12	-0.39	111423.0	3407919.1	121
2018-05-20	30.7	30.9	30.5	30.81	0.26	0.85	51306.0	1571382.9	110
2018-05-17	30.75	30.9	30.5	30.55	-0.04	-0.13	48566.0	1492308.95	77
2018-05-16	31.0	31.0	30.55	30.59	-0.31	-1.0	93448.0	2861792.8	140
2018-05-15	31.0	31.1	30.85	30.9	0.05	0.16	59041.0	1827186.6	150
2018-05-14	30.7	31.0	30.65	30.85	0.14	0.46	60558.0	1866905.45	124
2018-05-13	30.75	30.85	30.5	30.71	-0.06	-0.19	152298.0	4675782.05	179
2018-05-10	30.8	30.9	30.5	30.77	-0.16	-0.52	88591.0	2717683.35	122
2018-05-09	30.7	31.0	30.7	30.93	0.05	0.16	121822.0	3761150.25	108
2018-05-08	31.2	31.2	30.7	30.88	-0.48	-1.53	212772.0	6582641.4	226
2018-05-07	31.8	31.8	31.1	31.36	-0.5	-1.57	165793.0	5215538.8	269
2018-05-06	32.55	32.9	31.8	31.86	-0.57	-1.76	325528.0	10563818.9	331
2018-05-03	32.6	33.0	32.4	32.43	0.15	0.46	796202.0	26057622.25	844
2018-05-02	31.9	32.5	31.9	32.28	0.44	1.38	528335.0	17062006.7	638
2018-05-01	31.5	32.25	31.5	31.84	-0.02	-0.06	211875.0	6749058.8	295
2018-04-30	31.9	32.05	31.85	31.86	-0.01	-0.03	226181.0	7229539.6	214
2018-04-29	31.6	32.15	31.6	31.87	0.08	0.25	321337.0	10285845.85	311
2018-04-26	31.5	31.95	31.4	31.79	0.22	0.7	293650.0	9333766.3	318
2018-04-25	31.7	31.95	31.55	31.57	-0.05	-0.16	120088.0	3810027.45	195
2018-04-24	32.1	32.2	31.5	31.62	-0.29	-0.91	492193.0	15743506.2	577
2018-04-23	31.6	32.0	31.5	31.91	0.41	1.3	353323.0	11212649.15	341
2018-04-22	31.35	31.6	31.2	31.5	0.17	0.54	129839.0	4084588.15	161
2018-04-19	31.35	31.7	31.3	31.33	-0.02	-0.06	175888.0	5534473.55	221
2018-04-18	31.4	31.4	31.15	31.35	0.02	0.06	125555.0	3927377.35	172
2018-04-17	31.55	31.6	31.25	31.33	-0.19	-0.6	143842.0	4523865.9	203
2018-04-16	31.2	31.6	31.2	31.52	-0.1	-0.32	175359.0	5514796.05	250
2018-04-15	31.2	31.7	31.1	31.62	0.64	2.07	149421.0	4705256.15	262
2018-04-12	30.9	31.2	30.6	30.98	0.2	0.65	113175.0	3498519.35	187
2018-04-11	31.65	31.7	30.55	30.78	-0.78	-2.47	173635.0	5420099.75	278
2018-04-10	31.5	31.85	31.5	31.56	-0.13	-0.41	113363.0	3586924.0	204
2018-04-09	31.95	32.25	31.55	31.69	-0.19	-0.6	347331.0	11105153.9	505
2018-04-08	31.85	31.95	31.55	31.88	0.14	0.44	470860.0	14938522.65	543
2018-04-05	31.05	31.9	31.05	31.74	0.68	2.19	710481.0	22392633.25	712
2018-04-04	30.5	31.2	30.5	31.06	0.51	1.67	207701.0	6410434.95	297
2018-04-03	30.5	30.85	30.5	30.55	-0.05	-0.16	114800.0	3512864.5	180
2018-04-02	30.9	30.95	30.5	30.6	-0.28	-0.91	129131.0	3962310.6	175
2018-04-01	30.8	30.95	30.7	30.88	-0.1	-0.32	60024.0	1847538.8	119
2018-03-29	31.0	31.15	30.7	30.98	0.18	0.58	171419.0	5304929.95	205
2018-03-28	30.8	31.0	30.75	30.8	-0.14	-0.45	67697.0	2089333.8	141
2018-03-27	30.5	31.1	30.45	30.94	0.47	1.54	217706.0	6716727.65	273
2018-03-26	30.85	30.95	30.45	30.47	-0.51	-1.65	316218.0	9690988.15	375
2018-03-25	30.9	31.1	30.9	30.98	0.08	0.26	192293.0	5959998.2	255
2018-03-22	31.0	31.2	30.9	30.9	-0.06	-0.19	181840.0	5633603.8	279
2018-03-21	30.7	31.1	30.7	30.96	0.24	0.78	163145.0	5038914.45	233
2018-03-20	30.8	30.95	30.55	30.72	-0.08	-0.26	227202.0	6971418.65	275
2018-03-19	30.85	30.9	30.75	30.8	-0.06	-0.19	80319.0	2473919.15	134
2018-03-18	31.0	31.2	30.8	30.86	-0.1	-0.32	194934.0	6045284.25	307
2018-03-15	31.1	31.3	30.65	30.96	-0.07	-0.23	314316.0	9745445.95	492
2018-03-14	30.5	31.1	30.4	31.03	0.56	1.84	485398.0	14961186.15	718
2018-03-13	30.5	30.5	30.4	30.47	-0.04	-0.13	222321.0	6771857.8	333
2018-03-12	30.6	30.7	30.4	30.51	-0.04	-0.13	367421.0	11229321.05	472
2018-03-11	30.7	30.7	30.45	30.55	-0.04	-0.13	391709.0	11964636.3	398
2018-03-08	30.5	30.7	30.45	30.59	0.1	0.33	256737.0	7842648.5	258
2018-03-07	30.4	30.55	30.4	30.49	0.02	0.07	100378.0	3060897.1	145
2018-03-06	30.75	30.75	30.45	30.47	-0.03	-0.1	229561.0	7010165.55	354
2018-03-05	30.5	30.7	30.45	30.5	-0.06	-0.2	125889.0	3845480.25	218
2018-03-04	31.55	31.55	30.5	30.56	-0.76	-2.43	317795.0	9789401.15	499
2018-03-01	30.6	31.5	30.5	31.32	0.73	2.39	297802.0	9282310.0	465
2018-02-28	30.75	30.8	30.5	30.59	-0.14	-0.46	127488.0	3906212.65	284
2018-02-27	30.85	31.0	30.7	30.73	-0.12	-0.39	100891.0	3110006.25	275
2018-02-26	31.4	31.5	30.85	30.85	-0.46	-1.47	485741.0	15068804.45	829
2018-02-25	31.5	31.85	31.3	31.31	-0.22	-0.7	240308.0	7580139.1	417
2018-02-22	31.75	31.75	31.45	31.53	-0.19	-0.6	377530.0	11904736.8	406
2018-02-21	31.6	32.3	31.55	31.72	0.14	0.44	300654.0	9593199.8	503
2018-02-20	31.65	31.8	31.5	31.58	0.07	0.22	98247.0	3108663.75	211
2018-02-19	32.15	32.3	31.45	31.51	-0.81	-2.51	303973.0	9655347.2	554
2018-02-18	32.7	32.8	32.2	32.32	-0.11	-0.34	181185.0	5878745.2	317
2018-02-15	32.3	32.45	32.3	32.43	0.02	0.06	135168.0	4380280.6	172
2018-02-14	32.55	32.55	32.3	32.41	-0.07	-0.22	190352.0	6179178.3	210
2018-02-13	32.7	33.1	32.45	32.48	-0.21	-0.64	188032.0	6147139.95	359
2018-02-12	33.0	33.2	32.6	32.69	-0.01	-0.03	196833.0	6440182.65	310
2018-02-11	33.3	33.3	32.0	32.7	-0.42	-1.27	99181.0	3252994.25	213
2018-02-08	33.6	33.6	33.05	33.12	-0.7	-2.07	202898.0	6791094.2	253
2018-02-07	34.2	34.3	33.65	33.82	-0.19	-0.56	201919.0	6842292.0	181
2018-02-06	34.0	34.35	34.0	34.01	-0.34	-0.99	80272.0	2734398.5	129
2018-02-05	34.4	34.4	34.3	34.35	-0.15	-0.43	40211.0	1381505.2	68
2018-02-04	34.6	34.75	34.2	34.5	-0.18	-0.52	123209.0	4242225.65	297
2018-02-01	34.85	35.15	34.65	34.68	-0.22	-0.63	86587.0	3009580.9	271
2018-01-31	35.0	35.1	34.85	34.9	-0.06	-0.17	48097.0	1681294.4	80
2018-01-30	34.95	35.0	34.85	34.96	-0.01	-0.03	35404.0	1236060.4	62
2018-01-29	34.95	35.0	34.7	34.97	-0.03	-0.09	41135.0	1436015.2	64
2018-01-28	35.0	35.15	34.9	35.0	0.06	0.17	64358.0	2256044.1	78
2018-01-25	34.9	35.0	34.85	34.94	-0.01	-0.03	70768.0	2470643.85	69
2018-01-24	34.95	35.0	34.9	34.95	0.01	0.03	83385.0	2914230.4	78
2018-01-23	34.9	35.1	34.9	34.94	-0.02	-0.06	50743.0	1773711.7	69
2018-01-22	34.85	35.3	34.8	34.96	-0.1	-0.29	104171.0	3653619.35	143
2018-01-21	34.85	35.5	34.7	35.06	0.18	0.52	232597.0	8190427.0	298
2018-01-18	34.9	34.95	34.65	34.88	0.03	0.09	45217.0	1575400.25	87
2018-01-17	34.7	34.95	34.5	34.85	0.13	0.37	46369.0	1611852.75	95
2018-01-16	34.8	34.85	34.5	34.72	-0.03	-0.09	68692.0	2384371.65	136
2018-01-15	34.5	35.0	34.5	34.75	-0.12	-0.34	63530.0	2215434.55	99
2018-01-14	34.8	35.0	34.7	34.87	0.29	0.84	147398.0	5135365.75	350
2018-01-11	34.25	34.65	34.0	34.58	0.46	1.35	191651.0	6590568.6	461
2018-01-10	34.1	34.2	34.0	34.12	0.16	0.47	79892.0	2725846.35	124
2018-01-09	33.6	34.15	33.6	33.96	0.19	0.56	145437.0	4944913.8	239
2018-01-08	34.1	34.1	33.75	33.77	-0.35	-1.03	255502.0	8653596.6	573
2018-01-07	34.4	34.65	34.05	34.12	-0.24	-0.7	297844.0	10208246.3	606
2018-01-04	34.3	34.65	34.3	34.36	0.11	0.32	249364.0	8592755.7	481
2018-01-03	34.35	34.35	34.05	34.25	-0.16	-0.46	217102.0	7422658.05	349
2018-01-02	34.5	34.6	34.3	34.41	-0.14	-0.41	67889.0	2337012.35	129
2018-01-01	34.75	35.0	34.5	34.55	-0.23	-0.66	125538.0	4351189.8	179
2017-12-31	35.0	35.2	34.75	34.78	-0.19	-0.54	115266.0	4027881.85	317
2017-12-28	35.1	35.55	34.9	34.97	-0.01	-0.03	183307.0	6449980.3	366
2017-12-27	34.8	35.4	34.8	34.98	0.38	1.1	183536.0	6431900.6	318
2017-12-26	35.1	35.1	34.6	34.6	-0.46	-1.31	232322.0	8073270.6	437
2017-12-25	35.7	35.7	35.05	35.06	-0.5	-1.41	114658.0	4034006.4	289
2017-12-24	36.35	36.4	35.5	35.56	-0.77	-2.12	125163.0	4498633.1	306
2017-12-21	36.4	36.5	36.2	36.33	-0.1	-0.27	210079.0	7633051.05	267
2017-12-20	36.7	36.95	36.3	36.43	-0.11	-0.3	236566.0	8646219.2	313
2017-12-19	36.6	37.8	36.4	36.54	0.04	0.11	917727.0	34011284.5	1362
2017-12-18	36.4	36.9	36.35	36.5	0.04	0.11	138107.0	5043441.9	163
2017-12-17	36.35	36.6	36.35	36.46	-0.09	-0.25	56972.0	2076098.0	61
2017-12-14	36.5	36.9	36.5	36.55	-0.44	-1.19	55900.0	2048923.7	106
2017-12-13	37.0	37.0	36.25	36.99	-0.11	-0.3	25030.0	918492.65	77
2017-12-12	37.05	37.4	37.0	37.1	-0.15	-0.4	58052.0	2152818.75	64
2017-12-11	37.3	37.3	37.0	37.25	-0.01	-0.03	151948.0	5642794.7	92
2017-12-10	37.05	37.5	37.0	37.26	0.17	0.46	99929.0	3721665.7	160
2017-12-07	36.95	37.5	36.65	37.09	0.49	1.34	154723.0	5743307.8	228
2017-12-06	36.45	37.45	36.1	36.6	0.1	0.27	94607.0	3499520.9	168
2017-12-05	37.0	37.0	36.25	36.5	-0.65	-1.75	240426.0	8340041.65	120
2017-12-04	38.0	38.2	36.9	37.15	-0.64	-1.69	202182.0	7549884.8	392
2017-12-03	36.15	37.95	36.1	37.79	1.93	5.38	349346.0	12884210.7	484
2017-11-30	34.9	36.3	34.9	35.86	0.86	2.46	440472.0	15783397.95	661
2017-11-29	35.05	35.3	34.9	35.0	0.1	0.29	107117.0	3759097.6	202
2017-11-28	34.9	35.05	34.75	34.9	0.13	0.37	96999.0	3384949.3	171
2017-11-27	34.85	35.1	34.7	34.77	0.11	0.32	140000.0	4883871.95	206
2017-11-26	35.3	35.5	34.5	34.66	-0.33	-0.94	383389.0	13399934.35	538
2017-11-23	33.85	35.5	33.8	34.99	1.15	3.4	1101271.0	38328264.95	1348
2017-11-22	33.15	34.3	33.1	33.84	0.93	2.83	1340735.0	45320759.3	1452
2017-11-21	33.7	34.1	32.7	32.91	-0.68	-2.02	301415.0	10016327.7	371
2017-11-20	33.6	35.6	33.4	33.59	-0.21	-0.62	411882.0	14237520.75	590
2017-11-19	34.95	34.95	33.8	33.8	-0.58	-1.69	215777.0	7387208.75	367
2017-11-16	34.7	34.7	34.25	34.38	-0.47	-1.35	182860.0	6302110.15	337
2017-11-15	35.55	35.55	34.75	34.85	-0.73	-2.05	118311.0	4146971.15	286
2017-11-14	35.8	36.0	35.5	35.58	-0.27	-0.75	241434.0	8601969.05	639
2017-11-13	36.3	36.6	35.7	35.85	-0.73	-2.0	101903.0	3678048.15	226
2017-11-12	37.5	37.5	36.2	36.58	-1.22	-3.23	100742.0	3727034.8	221
2017-11-09	37.7	38.0	37.6	37.8	-0.13	-0.34	40256.0	1524290.95	70
2017-11-08	38.2	38.35	37.8	37.93	-0.36	-0.94	91161.0	3460571.5	220
2017-11-07	38.0	38.6	37.8	38.29	-1.13	-2.87	89926.0	3451676.1	133
2017-11-06	39.55	39.9	39.3	39.42	-0.14	-0.35	24134.0	950923.5	76
2017-11-05	39.7	40.0	36.0	39.56	-0.38	-0.95	102938.0	4002553.95	120
2017-11-02	38.55	40.5	38.55	39.94	1.39	3.61	68793.0	2729734.25	192
2017-11-01	38.55	38.7	38.5	38.55	-0.08	-0.21	8938.0	344568.55	31
2017-10-31	39.2	39.2	38.55	38.63	-0.81	-2.05	19363.0	747933.45	56
2017-10-30	38.75	39.5	38.75	39.44	0.69	1.78	8289.0	323398.6	29
2017-10-29	38.5	38.75	38.5	38.75	-0.17	-0.44	3841.0	148558.4	19
2017-10-26	38.5	39.1	38.5	38.92	0.72	1.88	57116.0	2214970.55	89
2017-10-25	38.05	38.4	38.05	38.2	-0.1	-0.26	39799.0	1526106.25	35
2017-10-24	38.0	38.8	38.0	38.3	-0.5	-1.29	44015.0	1696655.6	25
2017-10-23	39.3	39.3	38.5	38.8	-0.4	-1.02	49282.0	1915725.5	62
2017-10-22	39.2	39.2	39.05	39.2	-0.17	-0.43	7865.0	307488.75	22
2017-10-19	38.5	39.5	38.5	39.37	0.56	1.44	38814.0	1511952.45	103
2017-10-18	39.9	39.9	39.0	38.81	-0.54	-1.37	16517.0	648676.3	57
2017-10-17	39.05	39.1	39.0	39.35	0.15	0.38	26264.0	1024901.8	50
2017-10-16	39.0	39.0	38.8	39.2	0.05	0.13	17889.0	697720.8	29
2017-10-15	39.3	39.8	39.15	39.15	-0.32	-0.81	21724.0	853885.4	36
2017-10-12	39.4	40.0	39.2	39.47	0.27	0.69	19346.0	766460.9	39
2017-10-11	39.0	39.7	39.0	39.2	-0.38	-0.96	21788.0	855390.25	61
2017-10-10	40.5	40.5	39.6	39.58	-1.32	-3.23	48177.0	1920238.0	78
2017-10-09	41.0	41.0	40.3	40.9	-0.1	-0.24	17286.0	703741.6	32
2017-10-08	40.8	41.0	40.8	41.0	0.0	0.0	17275.0	706511.1	43
2017-10-05	41.2	41.2	40.8	41.0	-0.34	-0.82	57923.0	2373606.8	86
2017-10-04	41.25	41.4	41.2	41.34	-0.26	-0.63	10520.0	434376.45	31
2017-10-03	41.85	42.2	41.3	41.6	-0.47	-1.12	33231.0	1383048.15	66
2017-10-02	42.0	42.2	41.8	42.07	0.18	0.43	114017.0	4791327.85	140
2017-10-01	41.2	42.0	41.2	41.89	0.2	0.48	55490.0	2321874.6	63
2017-09-28	41.7	41.7	41.2	41.69	0.43	1.04	30620.0	1273244.85	70
2017-09-27	41.1	41.5	41.1	41.26	-0.51	-1.22	23160.0	953601.8	46
2017-09-26	41.0	41.8	40.9	41.77	0.77	1.88	32006.0	1327709.5	63
2017-09-25	41.0	41.0	40.8	41.0	-0.05	-0.12	23033.0	943545.8	42
2017-09-21	41.0	41.4	41.0	41.05	-0.24	-0.58	17080.0	701750.1	40
2017-09-20	41.0	41.1	41.0	41.29	0.23	0.56	34680.0	1364643.4	26
2017-09-19	41.2	41.2	41.0	41.06	-0.24	-0.58	20347.0	836402.25	52
2017-09-18	41.2	41.35	41.2	41.3	-0.15	-0.36	6499.0	268305.65	25
2017-09-17	41.3	41.5	41.3	41.45	0.24	0.58	25179.0	1042853.6	66
2017-09-14	41.3	41.3	41.2	41.21	-0.13	-0.31	39224.0	1617496.3	49
2017-09-13	41.55	41.55	41.3	41.34	-0.16	-0.39	63600.0	2632069.75	49
2017-09-12	41.7	41.7	41.5	41.5	-0.3	-0.72	24983.0	1039349.5	34
2017-09-11	41.95	42.0	41.7	41.8	-0.2	-0.48	26258.0	1100658.9	61
2017-09-10	42.2	42.2	42.0	42.0	-0.05	-0.12	32210.0	1353969.6	43
2017-09-07	41.65	42.3	41.65	42.05	0.3	0.72	39820.0	1669096.85	64
2017-09-06	41.4	41.5	41.25	41.75	0.41	0.99	21584.0	893772.6	34
2017-08-29	41.4	41.4	41.25	41.34	-0.18	-0.43	31681.0	1310631.3	46
2017-08-28	41.6	41.6	41.5	41.52	-0.13	-0.31	27585.0	1147066.3	42
2017-08-27	41.9	41.9	41.6	41.65	-0.11	-0.26	34032.0	1417925.45	46
2017-08-24	41.7	41.85	41.6	41.76	0.06	0.14	29917.0	1248107.85	55
2017-08-23	41.9	41.9	41.65	41.7	-0.15	-0.36	14716.0	615209.6	35
2017-08-22	41.9	42.1	41.6	41.85	0.25	0.6	56679.0	2373360.85	95
2017-08-21	41.6	41.8	41.3	41.6	-0.3	-0.72	157381.0	6519815.15	195
2017-08-20	42.05	42.1	41.9	41.9	-0.15	-0.36	63735.0	2676485.4	106
2017-08-17	42.3	42.5	42.0	42.05	-0.05	-0.12	25377.0	1069103.85	77
2017-08-16	42.3	42.55	42.0	42.1	-0.2	-0.47	53470.0	2259846.5	74
2017-08-15	42.5	42.5	42.3	42.3	-0.49	-1.15	18877.0	800499.1	48
2017-08-14	42.6	42.9	42.4	42.79	0.04	0.09	7469.0	318631.8	20
2017-08-13	42.5	42.75	42.4	42.75	0.25	0.59	7078.0	301346.7	27
2017-08-10	42.5	42.65	42.4	42.5	-0.23	-0.54	34802.0	1479019.95	58
2017-08-09	42.6	42.8	42.6	42.73	-0.25	-0.58	25629.0	1094854.0	28
2017-08-08	43.3	43.3	42.8	42.98	-0.18	-0.42	39389.0	1694601.25	77
2017-08-07	43.05	43.7	43.05	43.16	0.01	0.02	24038.0	1043494.05	57
2017-08-06	42.9	43.8	42.9	43.15	0.39	0.91	14008.0	603942.15	41
2017-08-03	42.9	42.9	42.9	42.76	-0.24	-0.56	2825.0	120658.9	20
2017-08-02	42.45	43.0	42.45	43.0	-0.05	-0.12	16207.0	690099.6	41
2017-08-01	43.0	43.45	43.0	43.05	-0.04	-0.09	16606.0	717221.0	55
2017-07-31	43.0	43.1	42.2	43.09	0.03	0.07	20070.0	859471.0	51
2017-07-30	43.6	43.6	43.0	43.06	-0.57	-1.31	45143.0	1944328.4	58
2017-07-27	43.1	44.65	43.1	43.63	0.28	0.65	33686.0	1483537.25	78
2017-07-26	43.7	43.7	43.35	43.35	-0.64	-1.45	71792.0	3120199.8	125
2017-07-25	45.4	45.45	44.0	43.99	-1.41	-3.11	114622.0	5110059.65	166
2017-07-24	44.8	45.45	44.6	45.4	0.44	0.98	126867.0	5739704.3	125
2017-07-23	44.0	46.4	44.0	44.96	0.91	2.07	150982.0	6801045.15	255
2017-07-20	43.8	44.3	43.8	44.05	0.05	0.11	27297.0	1201628.85	37
2017-07-19	44.1	44.1	43.8	44.0	-0.09	-0.2	23009.0	1012427.3	46
2017-07-18	43.55	44.5	43.5	44.09	0.34	0.78	53238.0	2345389.9	87
2017-07-17	43.5	43.8	43.45	43.75	0.25	0.57	46458.0	2022316.85	43
2017-07-16	43.6	43.9	43.0	43.5	-0.2	-0.46	24389.0	1061773.9	64
2017-07-13	43.5	43.8	43.3	43.7	0.21	0.48	37604.0	1640757.2	69
2017-07-12	43.1	43.6	42.85	43.49	0.54	1.26	56855.0	2466214.05	87
2017-07-11	43.0	43.3	42.9	42.95	-0.33	-0.76	18941.0	815134.9	51
2017-07-10	42.75	43.3	42.7	43.28	0.29	0.67	36126.0	1558488.55	54
2017-07-09	42.5	43.0	42.3	42.99	0.19	0.44	18011.0	768543.0	35
2017-07-06	42.5	43.25	42.5	42.8	-0.4	-0.93	55883.0	2402716.9	80
2017-07-05	42.0	43.25	42.0	43.2	1.09	2.59	61339.0	2620518.5	118
2017-07-04	42.5	42.55	42.0	42.11	-0.43	-1.01	25766.0	1091256.5	40
2017-07-03	42.0	42.6	42.0	42.54	0.29	0.69	58275.0	2471758.85	73
2017-07-02	40.5	42.5	40.5	42.25	-0.12	-0.28	64613.0	2717078.6	115
2017-06-22	41.9	42.4	41.9	42.37	0.44	1.05	95467.0	4027676.8	158
2017-06-21	41.7	42.2	41.7	41.93	0.56	1.35	44014.0	1846323.1	77
2017-06-20	41.6	41.7	41.25	41.37	-0.11	-0.27	18045.0	748875.25	48
2017-06-19	41.45	41.7	41.4	41.48	0.01	0.02	12296.0	510477.35	41
2017-06-18	40.8	41.6	40.8	41.47	0.97	2.4	20801.0	853649.6	61
2017-06-15	40.6	40.6	40.1	40.5	-0.5	-1.22	71762.0	2906292.25	55
2017-06-14	40.85	41.0	40.85	41.0	-0.07	-0.17	5858.0	239744.25	31
2017-06-13	41.15	41.15	40.7	41.07	-0.18	-0.44	17650.0	722547.6	77
2017-06-12	41.15	41.3	41.0	41.25	0.1	0.24	14902.0	613944.9	31
2017-06-11	41.6	41.6	41.15	41.15	-0.55	-1.32	15969.0	661566.5	41
2017-06-08	41.9	42.0	41.7	41.7	-0.3	-0.71	15257.0	638334.2	23
2017-06-07	42.0	42.0	41.6	42.0	0.2	0.48	24229.0	1014053.9	64
2017-06-06	42.0	42.0	41.55	41.8	0.0	0.0	24115.0	1007946.25	58
2017-06-05	41.3	42.0	41.3	41.8	0.2	0.48	13682.0	570856.4	38
2017-06-04	41.1	41.95	41.1	41.6	-0.19	-0.45	34685.0	1442400.65	59
2017-06-01	42.0	42.4	41.7	41.79	-0.18	-0.43	43377.0	1820914.2	83
2017-05-31	40.1	42.5	40.0	41.97	1.5	3.71	193982.0	8102114.4	352
2017-05-30	40.4	40.5	40.3	40.47	0.37	0.92	19202.0	776272.8	32
2017-05-29	40.0	40.5	39.9	40.1	-0.1	-0.25	22157.0	888810.4	33
2017-05-28	40.5	40.5	39.8	40.2	-0.37	-0.91	35781.0	1434015.5	59
2017-05-25	41.0	41.1	40.6	40.57	-0.55	-1.34	47748.0	1952130.3	102
2017-05-24	41.5	41.6	41.1	41.12	-0.14	-0.34	61674.0	2549844.8	119
2017-05-23	41.5	42.5	41.0	41.26	-0.23	-0.55	253469.0	10600909.5	401
2017-05-22	41.3	41.7	41.1	41.49	0.39	0.95	83701.0	3473985.0	150
2017-05-21	40.9	41.2	40.8	41.1	0.53	1.31	180501.0	7412685.6	248
2017-05-18	41.0	41.2	40.5	40.57	-0.48	-1.17	90882.0	3714865.8	136
2017-05-17	41.4	42.1	41.0	41.05	-0.35	-0.85	160165.0	6639650.6	233
2017-05-16	41.7	41.9	41.1	41.4	-0.1	-0.24	59752.0	2471595.2	115
2017-05-15	41.6	42.0	41.4	41.5	-0.3	-0.72	212410.0	8830110.7	394
2017-05-14	42.4	42.6	41.8	41.8	-0.3	-0.71	30146.0	1273073.4	43
2017-05-11	42.9	42.9	42.1	42.1	-0.7	-1.64	49202.0	2095361.7	75
2017-05-10	43.0	43.2	42.8	42.8	-0.14	-0.33	35390.0	1520162.5	53
2017-05-09	43.6	43.6	42.9	42.94	-0.9	-2.05	104172.0	4482171.4	98
2017-05-08	44.2	44.2	43.8	43.84	-0.16	-0.36	24582.0	1079371.8	26
2017-05-07	44.3	44.5	44.0	44.0	-0.2	-0.45	184217.0	8147515.6	96
2017-05-04	44.1	44.5	44.1	44.2	-0.1	-0.23	17558.0	776089.8	37
2017-05-03	44.1	44.6	44.1	44.3	0.1	0.23	49353.0	2179745.0	68
2017-05-02	44.2	44.3	44.2	44.2	0.1	0.23	51780.0	2289395.8	66
2017-05-01	44.2	44.2	44.0	44.1	-0.1	-0.23	41193.0	1817552.8	53
2017-04-30	44.0	44.3	44.0	44.2	-0.2	-0.45	28858.0	1275697.7	59
2017-04-27	44.4	44.5	44.4	44.4	0.24	0.54	27354.0	1214720.2	42
2017-04-26	44.1	44.6	43.6	44.16	0.06	0.14	36741.0	1615228.6	96
2017-04-25	44.6	44.6	44.1	44.1	-0.66	-1.47	58456.0	2595054.3	85
2017-04-24	44.7	45.2	44.7	44.76	-0.14	-0.31	76768.0	3447913.6	92
2017-04-23	44.0	45.3	44.0	44.9	0.09	0.2	82073.0	3683759.2	117
2017-04-20	45.0	45.4	44.4	44.81	0.51	1.15	252488.0	11326782.3	485
2017-04-19	44.4	44.4	44.3	44.3	-0.1	-0.23	31192.0	1382366.7	58
2017-04-18	44.5	44.6	44.0	44.4	-0.26	-0.58	47613.0	2115540.3	78
2017-04-17	44.5	45.0	44.4	44.66	0.16	0.36	193301.0	8601961.5	261
2017-04-16	44.0	44.7	44.0	44.5	-0.64	-1.42	113245.0	5040653.7	156
2017-04-13	45.2	45.7	45.0	45.14	-0.26	-0.57	253647.0	11479131.2	508
2017-04-12	45.0	45.6	45.0	45.4	-0.12	-0.26	109107.0	4954064.2	159
2017-04-11	44.8	45.9	44.8	45.52	0.82	1.83	225537.0	10270800.7	645
2017-04-10	45.6	45.6	44.4	44.7	-0.88	-1.93	178332.0	7975733.7	407
2017-04-09	45.7	46.1	45.5	45.58	-0.32	-0.7	144255.0	6622522.1	208
2017-04-06	45.6	46.4	45.5	45.9	0.12	0.26	467436.0	21498907.1	715
2017-04-05	45.1	46.8	44.6	45.78	0.61	1.35	1621160.0	74562464.3	2100
2017-04-04	43.1	45.8	43.0	45.17	1.63	3.74	666198.0	30026816.9	1571
2017-04-03	43.4	43.9	43.2	43.54	-0.26	-0.59	216038.0	9379775.1	418
2017-04-02	44.3	44.8	43.4	43.8	-0.57	-1.28	252739.0	11067237.7	548
2017-03-30	40.8	44.8	40.8	44.37	3.62	8.88	562717.0	24468580.4	786
2017-03-29	40.8	41.0	40.7	40.75	0.13	0.32	46908.0	1915596.2	113
2017-03-28	40.2	40.8	40.2	40.62	0.68	1.7	81005.0	3275873.6	139
2017-03-27	39.5	40.0	39.4	39.94	0.55	1.4	178304.0	7059660.0	284
2017-03-26	39.5	40.0	39.4	39.39	-0.41	-1.03	216833.0	8577346.0	479
2017-03-23	40.5	40.6	39.8	39.8	-0.4	-1.0	99315.0	3975737.6	261
2017-03-22	40.5	40.7	40.0	40.2	-0.28	-0.69	54954.0	2213816.9	148
2017-03-21	40.6	40.8	40.5	40.48	-0.42	-1.03	17266.0	701331.7	88
2017-03-20	41.2	41.2	40.5	40.9	-0.09	-0.22	23494.0	960901.4	85
2017-03-19	40.0	41.3	39.9	40.99	0.79	1.97	120762.0	4927816.8	801
2017-03-16	40.1	40.4	40.0	40.2	0.33	0.83	97398.0	3916104.5	163
2017-03-15	39.4	39.9	39.4	39.87	0.52	1.32	42884.0	1705510.4	123
2017-03-14	40.0	40.0	38.0	39.35	-0.65	-1.63	163703.0	6352403.3	294
2017-03-13	39.9	40.5	39.9	40.0	0.0	0.0	38725.0	1552819.1	80
2017-03-12	40.3	40.3	39.8	40.0	-0.27	-0.67	75495.0	3019771.7	47
2017-03-09	40.0	40.4	40.0	40.27	-0.21	-0.52	17099.0	685722.3	58
2017-03-08	40.7	40.7	40.4	40.48	-0.33	-0.81	39576.0	1604062.8	70
2017-03-07	40.6	40.9	40.6	40.81	-0.02	-0.05	16318.0	666054.8	34
2017-03-06	41.0	41.0	40.7	40.83	-0.07	-0.17	11197.0	458302.1	41
2017-03-05	41.5	41.5	40.9	40.9	-0.1	-0.24	37334.0	1539089.5	61
2017-03-02	41.3	41.4	41.0	41.0	0.0	0.0	26725.0	1099690.2	55
2017-03-01	42.1	42.1	41.1	41.0	0.42	1.03	24647.0	1023998.8	75
2017-02-28	40.6	40.9	40.4	40.58	0.08	0.2	36690.0	1490167.4	33
2017-02-27	40.4	40.8	40.4	40.5	-0.4	-0.98	37629.0	1527704.8	51
2017-02-26	40.4	41.1	40.4	40.9	0.21	0.52	16130.0	658684.2	43
2017-02-23	40.7	40.8	40.7	40.69	-0.56	-1.36	15497.0	632359.4	89
2017-02-22	41.3	41.5	41.1	41.25	0.15	0.36	63842.0	2633102.6	202
2017-02-21	41.5	41.6	40.6	41.1	-0.5	-1.2	28393.0	1170391.4	58
2017-02-20	41.7	41.8	41.2	41.6	-0.39	-0.93	62814.0	2604645.1	89
2017-02-19	41.6	42.2	41.6	41.99	-0.03	-0.07	161654.0	6785991.5	304
2017-02-16	40.0	42.7	40.0	42.02	2.12	5.31	295244.0	12229542.6	519
2017-02-15	39.6	39.9	39.6	39.9	0.0	0.0	34926.0	1392490.9	83
2017-02-14	39.9	39.9	39.7	39.9	-0.1	-0.25	15952.0	634407.7	44
2017-02-13	40.0	40.0	40.0	40.0	0.0	0.0	10373.0	414588.2	32
2017-02-12	39.9	40.0	39.9	40.0	0.5	1.27	77171.0	3085992.1	82
2017-02-09	39.6	39.9	39.5	39.5	0.0	0.0	11180.0	442661.1	32
2017-02-08	40.1	40.2	39.5	39.5	-0.5	-1.25	76104.0	3041485.7	66
2017-02-07	40.0	40.1	40.0	40.0	0.0	0.0	106938.0	4279035.1	57
2017-02-06	39.3	40.0	39.3	40.0	0.1	0.25	25668.0	1021789.5	40
2017-02-05	39.9	40.1	39.5	39.9	0.0	0.0	47092.0	1880092.7	63
2017-02-02	39.7	40.0	39.7	39.9	0.2	0.5	82490.0	3286301.0	79
2017-02-01	39.0	39.7	39.0	39.7	0.21	0.53	31092.0	1229096.4	57
2017-01-31	39.1	39.5	39.1	39.49	0.2	0.51	34587.0	1356885.6	56
2017-01-30	39.4	39.4	39.2	39.29	-0.23	-0.58	38341.0	1506714.7	77
2017-01-29	39.5	39.7	39.0	39.52	-0.07	-0.18	185255.0	7267954.4	174
2017-01-26	40.0	40.1	39.5	39.59	-0.4	-1.0	90803.0	3631037.1	85
2017-01-25	40.1	40.2	40.0	39.99	-0.01	-0.03	95741.0	3838054.3	291
2017-01-24	39.8	40.1	39.8	40.0	0.59	1.5	111339.0	4451839.7	141
2017-01-23	38.9	39.7	38.9	39.41	0.4	1.03	281885.0	11013857.3	325
2017-01-22	38.5	39.5	38.5	39.01	0.11	0.28	290400.0	11303756.2	385
2017-01-19	38.0	39.1	38.0	38.9	-0.09	-0.23	57276.0	2218043.8	167
2017-01-18	36.6	39.2	36.6	38.99	-0.27	-0.69	185397.0	7186239.1	810
2017-01-17	38.9	39.4	38.5	39.26	0.32	0.82	239947.0	9358508.5	656
2017-01-16	39.7	39.7	38.3	38.94	-0.87	-2.19	69653.0	2714480.2	226
2017-01-15	40.0	40.2	39.8	39.81	0.05	0.13	257677.0	10305740.1	384
2017-01-12	39.2	40.7	39.2	39.76	-0.03	-0.08	54790.0	2181070.1	317
2017-01-11	40.3	40.8	39.8	39.79	-0.7	-1.73	81228.0	3270834.9	231
2017-01-10	40.5	40.8	40.3	40.49	-0.18	-0.44	126670.0	5131694.3	312
2017-01-09	41.0	41.4	40.5	40.67	-0.08	-0.2	148234.0	6058183.4	292
2017-01-08	40.2	40.9	40.1	40.75	0.55	1.37	184587.0	7465844.1	313
2017-01-05	39.5	40.6	39.5	40.2	0.69	1.75	336551.0	13475541.7	369
2017-01-04	39.9	39.9	39.5	39.51	-0.33	-0.83	67690.0	2686469.8	100
2017-01-03	40.1	40.1	39.5	39.84	-0.13	-0.33	74138.0	2945158.5	104
2017-01-02	40.2	40.9	39.8	39.97	-0.49	-1.21	125107.0	5071058.4	229
2017-01-01	40.0	40.6	40.0	40.46	0.28	0.7	89202.0	3602079.7	144
2016-12-29	39.9	40.3	39.8	40.18	0.28	0.7	109750.0	4403817.4	153
2016-12-28	40.5	40.5	39.6	39.9	-0.26	-0.65	167964.0	6705698.1	208
2016-12-27	38.8	40.5	38.8	40.16	1.23	3.16	457179.0	18254373.4	598
2016-12-26	38.5	39.6	38.5	38.93	0.45	1.17	250211.0	9811138.2	327
2016-12-25	38.5	38.6	38.2	38.48	0.37	0.97	78259.0	3010584.3	114
2016-12-22	38.8	38.8	38.0	38.11	-0.23	-0.6	131931.0	5036701.9	165
2016-12-21	38.0	38.8	38.0	38.34	0.09	0.24	97294.0	3727884.5	136
2016-12-20	38.9	39.2	38.0	38.25	-0.25	-0.65	117531.0	4517847.6	176
2016-12-19	38.6	39.2	38.4	38.5	-0.09	-0.23	176937.0	6863067.9	359
2016-12-18	37.4	38.6	37.4	38.59	0.86	2.28	90434.0	3471983.2	106
2016-12-15	37.6	38.1	37.5	37.73	-0.02	-0.05	65821.0	2485366.9	107
2016-12-14	38.5	38.5	37.7	37.75	-0.65	-1.69	20349.0	773272.1	60
2016-12-13	38.8	38.8	38.4	38.4	-0.6	-1.54	28362.0	1091958.2	53
2016-12-12	39.0	39.2	38.9	39.0	0.35	0.91	221748.0	8653935.8	334
2016-12-11	38.5	39.2	38.5	38.65	0.14	0.36	109451.0	4250156.2	150
2016-12-08	38.6	39.1	38.5	38.51	-0.16	-0.41	72719.0	2822663.0	129
2016-12-07	39.1	39.1	38.6	38.67	-0.4	-1.02	98734.0	3832224.7	159
2016-12-06	39.6	39.6	38.9	39.07	-0.33	-0.84	138568.0	5419022.9	209
2016-12-05	39.0	39.6	38.7	39.4	0.02	0.05	81554.0	3180507.8	121
2016-12-04	38.4	40.7	38.4	39.38	1.09	2.85	406891.0	16245868.1	511
2016-12-01	38.4	38.6	38.1	38.29	-0.01	-0.03	69139.0	2646771.5	97
2016-11-30	38.2	38.5	38.0	38.3	0.4	1.06	45608.0	1748193.7	77
2016-11-29	38.2	38.8	37.7	37.9	-0.48	-1.25	46667.0	1785025.3	112
2016-11-28	37.7	38.7	37.6	38.38	0.51	1.35	94523.0	3600839.4	123
2016-11-27	38.1	38.2	37.6	37.87	-0.2	-0.53	72529.0	2750304.1	109
2016-11-24	37.6	38.3	37.6	38.07	0.1	0.26	225996.0	8600833.3	541
2016-11-23	37.5	38.1	37.0	37.97	0.7	1.88	227339.0	8545025.0	521
2016-11-22	35.0	38.1	34.9	37.27	2.39	6.85	242182.0	8876505.8	462
2016-11-21	35.0	35.2	34.7	34.88	-0.02	-0.06	20832.0	727233.6	51
2016-11-20	35.0	35.0	34.7	34.9	0.15	0.43	22608.0	789007.0	76
2016-11-17	34.9	35.4	34.7	34.75	-0.5	-1.42	47059.0	1649869.2	87
2016-11-16	34.6	35.3	34.2	35.25	1.12	3.28	94666.0	3294465.3	172
2016-11-15	34.5	34.9	34.0	34.13	-0.84	-2.4	46782.0	1609180.2	89
2016-11-14	35.4	35.4	34.8	34.97	-0.23	-0.65	70275.0	2466739.8	104
2016-11-13	34.7	35.4	34.7	35.2	0.66	1.91	96726.0	3384296.9	142
2016-11-10	34.2	34.7	34.2	34.54	0.39	1.14	137967.0	4754814.5	142
2016-11-09	34.0	34.2	33.6	34.15	0.15	0.44	91114.0	3098167.5	126
2016-11-08	33.9	34.2	33.9	34.0	0.1	0.29	52633.0	1796667.7	84
2016-11-07	33.7	34.0	33.6	33.9	0.3	0.89	88778.0	3004061.8	100
2016-11-06	33.6	33.6	33.5	33.6	0.0	0.0	6230.0	208927.0	20
2016-11-03	33.7	33.8	33.6	33.6	0.04	0.12	7178.0	241830.7	27
2016-11-02	33.5	33.9	33.5	33.56	-0.14	-0.42	19234.0	647362.6	45
2016-11-01	33.5	33.7	33.4	33.7	0.2	0.6	56396.0	1887705.7	97
2016-10-31	33.4	33.5	33.4	33.5	0.08	0.24	24021.0	803076.4	79
2016-10-30	33.6	33.8	33.2	33.42	-0.37	-1.09	245871.0	8228306.7	349
2016-10-27	33.5	33.8	33.4	33.79	0.18	0.54	29118.0	978865.8	121
2016-10-26	33.5	33.7	33.3	33.61	0.21	0.63	42630.0	1429078.9	110
2016-10-25	33.5	33.8	33.5	33.4	-0.08	-0.24	21317.0	716099.3	31
2016-10-24	32.9	33.5	32.9	33.48	0.25	0.75	35575.0	1184365.3	44
2016-10-23	33.1	33.5	32.9	33.23	0.21	0.64	26049.0	864589.4	48
2016-10-20	31.3	33.1	31.3	33.02	0.93	2.9	81220.0	2650817.7	106
2016-10-19	33.2	33.2	32.0	32.09	-0.91	-2.76	136294.0	4423987.9	134
2016-10-18	33.6	33.8	32.8	33.0	-0.77	-2.28	33016.0	1101002.7	47
2016-10-17	34.0	34.0	33.5	33.77	-0.26	-0.76	57796.0	1956565.7	45
2016-10-16	34.6	34.6	34.0	34.03	-0.83	-2.38	55397.0	1897516.0	54
2016-10-13	34.5	35.3	34.5	34.86	-0.09	-0.26	28118.0	982906.5	71
2016-10-12	35.0	35.3	34.8	34.95	-0.05	-0.14	21382.0	748627.3	41
2016-10-11	34.8	35.3	34.8	35.0	-0.18	-0.51	36205.0	1266275.0	58
2016-10-10	35.0	35.3	35.0	35.18	-0.21	-0.59	25839.0	905524.9	40
2016-10-09	35.3	35.7	34.4	35.39	-0.02	-0.06	55105.0	1949913.5	145
2016-10-06	34.5	35.8	34.5	35.41	0.81	2.34	44572.0	1570666.7	119
2016-10-05	34.3	34.8	34.3	34.6	0.3	0.87	116169.0	4008178.3	1293
2016-10-04	34.0	34.6	33.9	34.3	0.3	0.88	52249.0	1780635.5	101
2016-10-03	34.0	34.2	33.2	34.0	-0.1	-0.29	188460.0	6296249.6	870
2016-10-02	34.5	35.0	34.0	34.1	-0.47	-1.36	57792.0	1990988.8	150
2016-09-29	32.7	34.7	32.7	34.57	0.28	0.82	129891.0	4360878.9	269
2016-09-28	35.0	36.0	33.6	34.29	-1.64	-4.56	175666.0	6075556.5	527
2016-09-27	38.2	38.3	35.1	35.93	-3.03	-7.78	325704.0	11849409.6	1237
2016-09-26	38.3	39.8	38.1	38.96	0.87	2.28	271608.0	10613032.4	663
2016-09-25	38.3	38.3	37.3	38.09	-0.09	-0.24	65164.0	2477460.1	146
2016-09-21	38.0	38.6	37.0	38.18	0.2	0.53	181873.0	6888654.4	637
2016-09-20	36.8	38.8	36.8	37.98	0.58	1.55	250023.0	9512536.8	229
2016-09-19	36.7	37.7	36.7	37.4	0.65	1.77	272769.0	10185435.0	459
2016-09-18	36.2	36.8	36.0	36.75	0.32	0.88	69015.0	2527342.2	87
2016-09-08	36.1	36.6	36.0	36.43	0.33	0.91	72581.0	2633343.5	101
2016-09-07	36.0	36.1	35.8	36.1	0.12	0.33	91090.0	3280948.8	147
2016-09-06	36.5	36.5	35.8	35.98	-0.24	-0.66	98458.0	3541982.3	101
2016-09-05	36.1	36.8	36.0	36.22	0.22	0.61	61895.0	2245794.6	111
2016-09-04	35.7	36.2	35.5	36.0	0.61	1.72	146958.0	5288716.1	223
2016-09-01	35.0	35.6	34.9	35.39	0.39	1.11	190237.0	6697694.4	302
2016-08-31	35.0	35.1	35.0	35.0	0.17	0.49	21810.0	763396.7	99
2016-08-30	34.5	35.0	34.5	34.83	0.03	0.09	98114.0	3425338.2	153
2016-08-29	35.1	35.1	34.5	34.8	-0.2	-0.57	130998.0	4545962.7	266
2016-08-28	34.2	35.2	34.2	35.0	0.48	1.39	126643.0	4424303.5	236
2016-08-25	34.2	34.8	34.2	34.52	-0.03	-0.09	283829.0	9794914.1	992
2016-08-24	34.5	34.7	34.4	34.55	0.05	0.14	389331.0	13436428.6	781
2016-08-23	34.0	34.7	34.0	34.5	0.38	1.11	837529.0	28892429.2	929
2016-08-22	34.3	34.3	33.9	34.12	0.0	0.0	223820.0	7621397.2	246
2016-08-21	33.7	34.2	33.7	34.12	0.19	0.56	84707.0	2865034.7	106
2016-08-18	33.7	33.9	33.2	33.93	0.07	0.21	98172.0	3308602.0	415
2016-08-17	33.9	33.9	33.8	33.86	-0.33	-0.97	22958.0	777227.9	28
2016-08-16	34.0	34.2	33.9	34.19	0.01	0.03	39621.0	1352604.9	23
2016-08-15	34.0	34.2	34.0	34.18	-0.2	-0.58	13095.0	445335.8	19
2016-08-14	34.2	34.4	34.2	34.38	0.49	1.45	28223.0	968658.5	41
2016-08-11	34.2	34.2	33.9	33.89	-0.51	-1.48	28751.0	977944.8	40
2016-08-10	34.2	34.4	34.1	34.4	0.0	0.0	36884.0	1266071.3	35
2016-08-09	33.6	34.4	33.6	34.4	0.66	1.96	245127.0	8394947.0	123
2016-08-08	33.7	33.8	33.7	33.74	0.14	0.42	15938.0	537696.3	25
2016-08-07	33.8	33.8	33.6	33.6	-0.07	-0.21	8460.0	285318.2	30
2016-08-04	33.8	33.8	33.6	33.67	-0.09	-0.27	31847.0	1072675.0	35
2016-08-03	33.9	34.0	33.6	33.76	-0.23	-0.68	66366.0	2237775.6	42
2016-08-02	34.1	34.8	33.8	33.99	-0.29	-0.85	154027.0	5270566.5	113
2016-08-01	34.3	34.4	34.2	34.28	0.13	0.38	121504.0	4167935.7	119
2016-07-31	33.6	34.3	33.3	34.15	0.49	1.46	203359.0	6874261.0	175
2016-07-28	33.6	33.8	33.0	33.66	0.19	0.57	338338.0	11288670.3	158
2016-07-27	33.4	33.5	33.3	33.47	0.15	0.45	170301.0	5687749.4	103
2016-07-26	33.2	33.5	33.2	33.32	-0.08	-0.24	223456.0	7454180.0	79
2016-07-25	33.3	33.5	33.2	33.4	-0.1	-0.3	54090.0	1805015.2	60
2016-07-24	33.6	33.7	33.3	33.5	-0.08	-0.24	77080.0	2583355.7	109
2016-07-21	33.4	33.6	33.4	33.58	0.26	0.78	216657.0	7265882.2	195
2016-07-20	33.3	33.4	33.3	33.32	-0.08	-0.24	40287.0	1343979.8	74
2016-07-19	33.3	33.4	33.3	33.4	0.1	0.3	34650.0	1154547.6	38
2016-07-18	33.4	33.4	33.3	33.3	-0.1	-0.3	33151.0	1104019.2	59
2016-07-17	33.3	33.4	33.3	33.4	0.08	0.24	73576.0	2453185.1	91
2016-07-14	33.4	33.5	33.3	33.32	-0.15	-0.45	49467.0	1650401.1	56
2016-07-13	33.3	33.5	33.3	33.47	0.17	0.51	115459.0	3859477.2	90
2016-07-12	33.1	33.4	33.1	33.3	0.09	0.27	60755.0	2020327.8	72
2016-07-11	33.2	33.2	33.0	33.21	-0.09	-0.27	75419.0	2497415.9	96
2016-07-10	33.2	33.5	33.2	33.3	0.1	0.3	57578.0	1917760.9	57
2016-06-30	33.7	33.9	33.2	33.2	-0.5	-1.48	157150.0	5239946.2	162
2016-06-29	33.7	33.9	33.7	33.7	-0.05	-0.15	79324.0	2676791.1	76
2016-06-28	33.8	34.0	33.5	33.75	-0.09	-0.27	104103.0	3516715.1	122
2016-06-27	33.7	34.0	33.5	33.84	0.12	0.36	97993.0	3315468.9	113
2016-06-26	33.2	33.8	33.0	33.72	-0.37	-1.09	184391.0	6150332.0	167
2016-06-23	34.2	34.2	34.0	34.09	0.19	0.56	52386.0	1784496.9	97
2016-06-22	34.1	34.5	33.9	33.9	0.07	0.21	179463.0	6142803.1	155
2016-06-21	34.0	34.2	33.8	33.83	-0.13	-0.38	174980.0	5947217.7	183
2016-06-20	34.2	34.4	33.9	33.96	-0.19	-0.56	122518.0	4171274.7	129
2016-06-19	34.0	34.5	33.6	34.15	0.45	1.34	137105.0	4677840.2	162
2016-06-16	33.6	34.2	33.6	33.7	0.0	0.0	64753.0	2193974.7	100
2016-06-15	33.7	33.8	33.7	33.7	-0.13	-0.38	21600.0	728867.7	39
2016-06-14	33.8	33.9	33.7	33.83	-0.02	-0.06	35082.0	1184926.4	47
2016-06-13	33.8	34.0	33.8	33.85	-0.13	-0.38	49570.0	1679172.0	64
2016-06-12	34.0	34.3	33.8	33.98	-0.22	-0.64	103349.0	3512007.3	82
2016-06-09	34.2	34.4	34.0	34.2	0.18	0.53	105751.0	3612509.4	106
2016-06-08	34.0	34.8	34.0	34.02	0.34	1.01	359641.0	12334275.4	369
2016-06-07	33.3	33.9	33.3	33.68	0.42	1.26	162527.0	5471550.4	178
2016-06-06	33.2	33.3	33.1	33.26	0.18	0.54	32190.0	1068701.7	46
2016-06-05	33.4	33.8	33.0	33.08	0.03	0.09	172637.0	5780134.9	200
2016-06-02	33.3	33.5	33.0	33.05	-0.27	-0.81	74637.0	2473511.9	92
2016-06-01	33.0	34.6	32.9	33.32	0.42	1.28	149122.0	5022931.6	256
2016-05-31	32.8	33.0	32.5	32.9	0.2	0.61	40593.0	1333470.2	60
2016-05-30	32.7	32.7	32.7	32.7	0.0	0.0	34365.0	1123795.5	57
2016-05-29	32.6	32.8	32.4	32.7	-0.3	-0.91	60476.0	1971824.1	58
2016-05-26	33.0	33.0	32.7	33.0	0.1	0.3	80320.0	2640853.5	95
2016-05-25	33.0	33.1	32.7	32.9	0.04	0.12	93912.0	3089357.4	138
2016-05-24	33.0	33.0	32.6	32.86	-0.14	-0.42	31573.0	1035854.2	54
2016-05-23	33.8	33.8	32.9	33.0	-0.9	-2.65	113862.0	3774809.0	147
2016-05-22	33.9	34.2	33.9	33.9	-0.17	-0.5	81551.0	2775397.8	90
2016-05-19	34.1	34.7	34.0	34.07	-0.23	-0.67	284225.0	9742766.8	260
2016-05-18	34.4	34.4	34.2	34.3	-0.1	-0.29	68168.0	2337370.3	83
2016-05-17	34.5	34.7	34.4	34.4	-0.1	-0.29	103558.0	3576723.7	76
2016-05-16	34.3	34.6	34.2	34.5	0.15	0.44	66200.0	2274292.3	88
2016-05-15	34.7	34.8	34.3	34.35	-0.25	-0.72	82009.0	2833658.5	112
2016-05-12	34.4	34.6	34.4	34.6	0.1	0.29	71778.0	2477467.8	106
2016-05-11	34.7	34.8	34.4	34.5	0.14	0.41	61190.0	2112375.7	68
2016-05-10	34.0	34.9	34.0	34.36	0.15	0.44	192815.0	6646186.6	251
2016-05-09	35.0	35.0	34.1	34.21	-0.65	-1.86	252770.0	8714389.5	436
2016-05-08	34.8	35.0	34.8	34.86	-0.04	-0.11	74060.0	2581999.7	69
2016-05-05	34.8	35.0	34.8	34.9	0.11	0.32	45735.0	1594848.7	59
2016-05-04	34.4	35.0	34.4	34.79	-0.24	-0.69	86621.0	3008462.0	70
2016-05-03	35.3	35.7	35.0	35.03	-0.55	-1.55	116219.0	4104016.3	92
2016-05-02	35.3	35.6	35.0	35.58	0.46	1.31	127718.0	4512393.0	120
2016-05-01	36.0	36.0	35.0	35.12	-0.82	-2.28	194720.0	6920009.3	181
2016-04-28	36.6	36.6	35.8	35.94	-0.3	-0.83	177456.0	6395049.3	166
2016-04-27	36.2	37.2	35.6	36.24	0.44	1.23	523485.0	19044696.5	509
2016-04-26	34.7	37.7	34.3	35.8	1.1	3.17	874137.0	31359222.0	832
2016-04-25	34.1	35.0	34.0	34.7	0.49	1.43	507647.0	17520876.1	397
2016-04-24	34.3	34.5	33.7	34.21	0.15	0.44	694977.0	23744366.8	465
2016-04-21	34.0	34.3	33.7	34.06	0.06	0.18	349375.0	11880150.6	192
2016-04-20	33.9	34.0	33.8	34.0	0.11	0.32	149913.0	5091302.5	103
2016-04-19	33.8	34.0	33.7	33.89	0.19	0.56	125446.0	4245860.5	145
2016-04-18	33.4	33.7	33.4	33.7	0.14	0.42	96104.0	3230652.3	54
2016-04-17	33.5	33.7	33.3	33.56	-0.15	-0.44	58243.0	1948253.3	68
2016-04-14	33.5	33.9	33.5	33.71	0.1	0.3	172970.0	5831779.2	124
2016-04-13	33.8	33.8	33.4	33.61	-0.09	-0.27	140343.0	4703872.3	135
2016-04-12	33.8	33.9	33.5	33.7	0.01	0.03	131452.0	4434335.5	119
2016-04-11	33.4	33.7	33.4	33.69	0.12	0.36	111060.0	3731079.8	127
2016-04-10	33.6	33.8	33.4	33.57	0.11	0.33	89990.0	3021224.9	114
2016-04-07	33.5	33.5	33.4	33.46	0.02	0.06	95320.0	3188540.4	83
2016-04-06	33.4	33.5	33.3	33.44	0.17	0.51	47361.0	1581147.6	68
2016-04-05	33.4	33.7	33.2	33.27	-0.33	-0.98	165237.0	5502843.1	148
2016-04-04	33.6	33.8	33.6	33.6	0.0	0.0	53301.0	1794350.3	70
2016-04-03	33.5	33.6	33.1	33.6	-0.09	-0.27	101764.0	3403146.0	65
2016-03-31	33.7	33.8	33.5	33.69	0.03	0.09	77462.0	2604408.9	72
2016-03-30	33.5	33.7	33.5	33.66	0.06	0.18	40585.0	1364384.9	49
2016-03-29	33.7	33.7	33.4	33.6	-0.2	-0.59	84130.0	2823171.5	84
2016-03-28	33.7	34.5	33.4	33.8	0.3	0.9	288283.0	9775536.9	234
2016-03-27	33.6	33.8	33.4	33.5	-0.3	-0.89	49562.0	1663731.7	95
2016-03-24	33.7	33.8	33.4	33.8	0.12	0.36	71077.0	2387824.3	76
2016-03-23	33.9	34.1	33.6	33.68	-0.02	-0.06	164689.0	5579294.4	147
2016-03-22	33.9	33.9	33.5	33.7	-0.1	-0.3	123973.0	4177532.8	129
2016-03-21	34.0	34.2	33.7	33.8	-0.04	-0.12	197459.0	6698710.1	183
2016-03-20	33.9	34.5	33.7	33.84	0.04	0.12	286784.0	9774301.9	242
2016-03-17	33.9	34.2	33.7	33.8	0.2	0.6	189927.0	6443923.4	168
2016-03-16	30.4	34.1	30.4	33.6	-0.1	-0.3	231550.0	7670529.7	236
2016-03-15	33.6	33.8	33.6	33.7	-0.06	-0.18	28695.0	966024.4	63
2016-03-14	33.6	33.8	33.6	33.76	-0.04	-0.12	37669.0	1270700.1	57
2016-03-13	33.8	34.0	33.8	33.8	0.04	0.12	103144.0	3490571.8	91
2016-03-10	34.1	34.2	33.7	33.76	-0.23	-0.68	53427.0	1813277.0	71
2016-03-09	34.0	34.3	33.9	33.99	-0.03	-0.09	132695.0	4517342.0	146
2016-03-08	34.1	34.5	34.0	34.02	-0.08	-0.23	161935.0	5536505.7	159
2016-03-07	33.5	34.7	33.5	34.1	0.42	1.25	441155.0	15110748.9	488
2016-03-06	33.5	34.0	33.5	33.68	0.38	1.14	192129.0	6488861.4	215
2016-03-03	33.1	33.8	33.0	33.3	0.24	0.73	224620.0	7527673.5	216
2016-03-02	33.2	33.2	32.9	33.06	0.05	0.15	97937.0	3236583.1	112
2016-03-01	33.0	33.5	33.0	33.01	0.1	0.3	99504.0	3297190.3	134
2016-02-29	33.4	33.4	32.8	32.91	-0.4	-1.2	142241.0	4708495.5	189
2016-02-28	33.1	33.7	33.1	33.31	0.53	1.62	266081.0	8882428.1	372
2016-02-25	33.0	33.9	32.6	32.78	0.08	0.24	427763.0	14199229.0	376
2016-02-24	33.0	33.0	32.7	32.7	-0.49	-1.48	117656.0	3857440.8	106
2016-02-23	33.2	33.3	33.0	33.19	-0.01	-0.03	18839.0	625133.1	40
2016-02-22	33.1	33.2	33.0	33.2	0.25	0.76	93234.0	3083712.9	74
2016-02-21	32.7	33.1	32.7	32.95	0.07	0.21	60195.0	1981741.9	90
2016-02-18	33.2	33.5	32.6	32.88	0.6	1.86	112591.0	3712542.5	119
2016-02-17	32.0	32.5	31.8	32.28	0.38	1.19	66676.0	2142419.7	81
2016-02-16	32.0	32.6	31.5	31.9	0.35	1.11	131816.0	4209849.2	111
2016-02-15	32.4	32.4	31.5	31.55	0.05	0.16	85270.0	2721534.4	88
2016-02-14	33.1	33.1	31.5	31.5	-1.3	-3.96	125823.0	4090896.0	94
2016-02-11	32.9	33.0	32.7	32.8	-0.2	-0.61	53587.0	1758038.5	74
2016-02-10	33.2	33.4	32.9	33.0	-0.13	-0.39	262821.0	8693467.3	98
2016-02-09	33.0	33.4	33.0	33.13	-0.21	-0.63	105934.0	3522708.1	98
2016-02-08	33.1	33.5	33.0	33.34	0.32	0.97	150903.0	4998700.3	134
2016-02-07	32.9	33.2	32.9	33.02	-0.02	-0.06	43775.0	1446821.8	67
2016-02-04	33.0	33.5	33.0	33.04	-0.01	-0.03	144881.0	4814404.0	178
2016-02-03	32.5	33.2	32.5	33.05	0.45	1.38	58021.0	1903683.0	82
2016-02-02	33.0	33.3	32.6	32.6	-0.4	-1.21	156785.0	5146558.4	131
2016-02-01	33.4	33.5	32.8	33.0	-0.4	-1.2	230779.0	7640520.6	190
2016-01-31	33.5	34.0	33.3	33.4	0.16	0.48	196364.0	6624925.8	243
2016-01-28	33.3	33.9	33.0	33.24	-0.01	-0.03	228469.0	7677528.5	186
2016-01-27	32.8	33.3	32.8	33.25	1.03	3.2	79703.0	2636460.6	70
2016-01-26	31.9	32.4	31.6	32.22	0.62	1.96	94920.0	3037992.0	103
2016-01-25	32.5	32.5	31.5	31.6	-0.39	-1.22	98144.0	3107335.8	80
2016-01-24	32.8	33.0	31.9	31.99	1.29	4.2	110257.0	3543798.8	103
2016-01-21	29.9	31.6	29.9	30.7	0.8	2.68	71402.0	2191376.2	95
2016-01-20	29.8	31.0	29.8	29.9	-1.19	-3.83	213009.0	6413270.1	152
2016-01-19	30.9	31.6	29.9	31.09	1.6	5.43	201668.0	6201230.0	175
2016-01-18	29.1	29.6	28.1	29.49	0.67	2.32	169571.0	4934397.6	150
2016-01-17	27.5	29.1	27.5	28.82	-1.73	-5.66	1050006.0	29383242.5	424
2016-01-14	32.8	32.8	30.3	30.55	-2.4	-7.28	158850.0	5007580.4	165
2016-01-13	33.4	33.4	32.7	32.95	-0.24	-0.72	94237.0	3112079.2	128
2016-01-12	33.2	33.5	32.1	33.19	-0.71	-2.09	114832.0	3818015.2	139
2016-01-11	33.0	34.1	33.0	33.9	0.6	1.8	144021.0	4847596.5	173
2016-01-10	34.3	34.3	33.3	33.3	-1.0	-2.92	235998.0	7931670.7	154
2016-01-07	34.4	34.7	34.0	34.3	-1.2	-3.38	94861.0	3259925.4	165
2016-01-06	37.2	37.4	35.3	35.5	-1.66	-4.47	146022.0	5294311.5	241
2016-01-05	37.5	38.3	36.9	37.16	-0.29	-0.77	140942.0	5285833.3	237
2016-01-04	37.5	38.7	37.0	37.45	-0.24	-0.64	452123.0	17048494.0	471
2016-01-03	37.2	38.1	37.0	37.69	0.68	1.84	365717.0	13779740.4	414
2015-12-31	35.6	37.5	35.2	37.01	1.59	4.49	549517.0	20097952.9	664
2015-12-30	35.2	35.6	35.2	35.42	0.19	0.54	201510.0	7122762.9	176
2015-12-29	35.0	35.3	34.9	35.23	-0.23	-0.65	129415.0	4543757.6	111
2015-12-28	35.2	35.8	35.2	35.46	0.04	0.11	103037.0	3666680.1	122
2015-12-27	35.5	35.5	34.9	35.42	0.22	0.62	83085.0	2932112.7	129
2015-12-24	35.3	35.7	35.1	35.2	-0.07	-0.2	77126.0	2728109.0	110
2015-12-23	35.5	35.7	35.0	35.27	0.02	0.06	124941.0	4418068.4	128
2015-12-22	34.9	35.5	34.9	35.25	0.4	1.15	162767.0	5732929.0	170
2015-12-21	34.7	35.6	34.6	34.85	0.23	0.66	204754.0	7162960.3	240
2015-12-20	36.3	36.3	34.5	34.62	-1.87	-5.12	379033.0	13382895.1	502
2015-12-17	33.3	36.5	33.3	36.49	3.28	9.88	412138.0	14487555.7	385
2015-12-16	33.3	33.8	33.1	33.21	0.16	0.48	93299.0	3111705.7	95
2015-12-15	33.3	33.3	33.0	33.05	0.22	0.67	51853.0	1717683.6	70
2015-12-14	33.3	33.5	32.8	32.83	-0.27	-0.82	66185.0	2190713.6	89
2015-12-13	33.3	33.3	32.6	33.1	-0.9	-2.65	74471.0	2463378.6	99
2015-12-10	34.3	34.3	33.8	34.0	-0.31	-0.9	88051.0	2994256.0	99
2015-12-09	33.8	35.4	33.8	34.31	0.57	1.69	156415.0	5442267.4	250
2015-12-08	34.0	34.0	33.5	33.74	-0.44	-1.29	37941.0	1275528.7	76
2015-12-07	35.0	35.0	34.0	34.18	-0.92	-2.62	82943.0	2869607.5	99
2015-12-06	34.9	35.5	34.9	35.1	0.12	0.34	81603.0	2862612.5	101
2015-12-03	35.5	35.7	34.9	34.98	-0.65	-1.82	196492.0	6922989.6	197
2015-12-02	35.8	36.6	35.5	35.63	-0.18	-0.5	225289.0	8115988.8	302
2015-12-01	34.9	36.3	34.9	35.81	0.94	2.7	242886.0	8661753.1	282
2015-11-30	35.0	35.3	34.5	34.87	-0.12	-0.34	113211.0	3950106.5	208
2015-11-29	35.2	35.7	34.7	34.99	0.03	0.09	262122.0	9242285.9	343
2015-11-26	34.1	36.0	33.9	34.96	0.96	2.82	619042.0	21738872.2	667
2015-11-25	33.9	34.3	33.8	34.0	0.1	0.29	67355.0	2297233.3	103
2015-11-24	34.4	34.4	33.8	33.9	0.2	0.59	58702.0	1998976.6	94
2015-11-23	34.1	34.2	33.6	33.7	-0.42	-1.23	223796.0	7576293.8	160
2015-11-22	34.0	35.0	34.0	34.12	0.44	1.31	483239.0	16587428.7	345
2015-11-19	33.5	34.3	33.2	33.68	0.34	1.02	232220.0	7834342.0	225
2015-11-18	33.2	33.5	33.0	33.34	0.24	0.73	75248.0	2497642.8	64
2015-11-17	33.2	33.2	33.0	33.1	0.0	0.0	87495.0	2891213.5	80
2015-11-16	33.3	33.3	32.8	33.1	0.27	0.82	27134.0	895491.5	44
2015-11-15	33.1	33.3	32.2	32.83	-0.67	-2.0	78792.0	2602377.9	87
2015-11-12	33.6	33.7	33.4	33.5	-0.16	-0.48	65347.0	2193658.3	51
2015-11-11	33.3	33.7	33.3	33.66	0.39	1.17	63297.0	2120778.9	76
2015-11-10	33.3	33.4	33.1	33.27	-0.19	-0.57	199979.0	6648463.4	175
2015-11-09	33.4	33.6	33.2	33.46	0.18	0.54	73790.0	2457420.2	110
2015-11-08	33.2	33.4	33.1	33.28	-0.11	-0.33	69837.0	2316424.9	57
2015-11-05	33.4	33.6	33.4	33.39	-0.21	-0.62	78603.0	2629457.3	123
2015-11-04	33.4	33.8	33.1	33.6	0.3	0.9	54397.0	1812686.4	69
2015-11-03	33.8	33.8	33.0	33.3	-0.53	-1.57	75603.0	2522740.6	77
2015-11-02	32.5	34.0	32.5	33.83	0.83	2.52	148048.0	4975002.9	141
2015-11-01	33.5	33.5	32.6	33.0	-0.77	-2.28	116404.0	3866954.5	84
2015-10-29	33.9	34.0	33.4	33.77	0.11	0.33	82537.0	2791309.9	197
2015-10-28	33.2	33.7	33.0	33.66	0.25	0.75	76383.0	2549323.0	106
2015-10-27	33.9	34.0	33.3	33.41	-0.59	-1.74	161012.0	5443925.1	121
2015-10-26	33.9	34.0	33.6	34.0	0.1	0.29	105344.0	3562085.3	127
2015-10-25	34.2	34.2	33.6	33.9	-0.2	-0.59	121963.0	4126591.3	104
2015-10-22	33.8	34.1	33.5	34.1	0.07	0.21	135087.0	4569277.2	92
2015-10-21	34.4	34.4	33.7	34.03	-0.49	-1.42	126212.0	4282261.7	132
2015-10-20	35.0	35.7	34.5	34.52	-0.76	-2.15	217138.0	7616737.8	166
2015-10-19	35.6	35.6	35.1	35.28	-0.41	-1.15	175284.0	6205871.2	138
2015-10-18	35.7	35.8	35.6	35.69	0.08	0.22	72318.0	2582721.1	91
2015-10-15	35.9	36.0	35.6	35.61	-0.38	-1.06	147303.0	5275431.6	118
2015-10-14	35.9	36.0	35.8	35.99	-0.09	-0.25	82101.0	2949180.6	120
2015-10-13	36.1	36.3	35.9	36.08	-0.13	-0.36	163524.0	5894963.6	140
2015-10-12	36.0	36.4	35.9	36.21	0.41	1.15	386119.0	13964150.3	363
2015-10-11	35.7	36.0	35.7	35.8	0.2	0.56	316727.0	11366012.3	256
2015-10-08	36.0	36.0	35.4	35.6	-0.4	-1.11	243823.0	8682435.0	243
2015-10-07	35.3	36.5	35.3	36.0	0.74	2.1	418198.0	15020212.0	474
2015-10-06	35.3	35.4	35.0	35.26	0.06	0.17	101030.0	3557239.2	112
2015-10-05	35.3	35.3	35.1	35.2	-0.05	-0.14	68338.0	2407788.7	78
2015-10-04	35.0	35.4	34.9	35.25	0.26	0.74	197290.0	6920060.7	118
2015-10-01	35.5	35.5	34.9	34.99	-0.63	-1.77	232354.0	8150340.7	248
2015-09-30	35.5	35.7	35.2	35.62	0.52	1.48	170001.0	6023255.9	161
2015-09-29	35.1	35.4	35.0	35.1	-0.07	-0.2	332851.0	11692635.2	261
2015-09-21	34.9	35.4	34.7	35.17	0.48	1.38	215399.0	7554249.3	208
2015-09-20	34.6	34.8	34.3	34.69	0.23	0.67	91156.0	3150107.7	86
2015-09-17	34.4	34.6	34.4	34.46	-0.07	-0.2	92998.0	3206792.4	125
2015-09-16	34.7	34.7	34.3	34.53	0.03	0.09	172067.0	5920591.3	143
2015-09-15	34.4	34.7	33.8	34.5	0.02	0.06	76195.0	2616960.4	94
2015-09-14	35.0	35.0	34.2	34.48	-0.67	-1.91	152501.0	5270922.6	133
2015-09-13	35.0	35.4	35.0	35.15	0.1	0.29	143114.0	5033411.8	165
2015-09-10	34.6	35.2	34.5	35.05	0.0	0.0	151078.0	5272050.5	178
2015-09-09	34.8	35.4	34.7	35.05	0.68	1.98	385775.0	13487131.6	296
2015-09-08	34.1	34.4	33.7	34.37	0.29	0.85	126218.0	4291998.6	127
2015-09-07	34.0	34.5	33.8	34.08	0.25	0.74	117390.0	4006902.4	147
2015-09-06	33.8	34.0	33.5	33.83	0.14	0.42	119633.0	4045834.9	137
2015-09-03	34.0	34.0	33.6	33.69	-0.01	-0.03	82062.0	2777914.6	112
2015-09-02	33.8	34.0	33.5	33.7	-0.47	-1.38	298767.0	10070644.3	249
2015-09-01	34.7	34.8	33.7	34.17	-0.25	-0.73	177524.0	6057454.6	199
2015-08-31	34.0	34.6	33.6	34.42	-0.25	-0.72	155808.0	5312503.7	192
2015-08-30	35.9	36.2	34.5	34.67	0.19	0.55	448866.0	15910082.0	305
2015-08-27	34.6	35.5	34.3	34.48	0.74	2.19	469246.0	16363389.0	392
2015-08-26	33.5	34.2	32.6	33.74	-0.23	-0.68	392572.0	13258050.6	344
2015-08-25	32.1	34.1	31.8	33.97	2.35	7.43	712392.0	23422052.4	535
2015-08-24	35.0	35.1	31.6	31.62	-3.42	-9.76	749431.0	24458470.6	684
2015-08-23	35.0	36.0	34.1	35.04	-2.66	-7.06	308856.0	10905450.1	320
2015-08-20	35.5	38.0	35.4	37.7	0.46	1.24	305291.0	11258365.8	298
2015-08-19	38.4	39.0	37.0	37.24	-1.38	-3.57	139910.0	5359161.5	165
2015-08-18	39.6	39.8	38.1	38.62	-1.61	-4.0	214181.0	8361334.0	176
2015-08-17	40.2	40.8	39.6	40.23	-0.46	-1.13	173267.0	6964743.1	152
2015-08-16	41.6	41.8	38.8	40.69	-1.06	-2.54	312242.0	12747372.8	253
2015-08-13	41.7	42.0	41.4	41.75	-0.01	-0.02	98676.0	4118957.7	142
2015-08-12	41.1	41.8	40.7	41.76	0.5	1.21	314409.0	12996812.9	327
2015-08-11	41.4	41.6	41.0	41.26	-0.13	-0.31	358983.0	14801649.6	292
2015-08-10	40.8	41.6	40.8	41.39	0.65	1.6	370616.0	15278321.2	319
2015-08-09	40.1	41.0	40.1	40.74	-0.28	-0.68	240969.0	9792714.2	186
2015-08-06	41.9	41.9	41.0	41.02	-1.01	-2.4	191709.0	7927117.7	170
2015-08-05	42.0	42.2	41.9	42.03	0.04	0.1	82123.0	3449255.1	97
2015-08-04	41.9	42.0	41.5	41.99	0.08	0.19	74422.0	3109864.9	86
2015-08-03	41.6	42.0	41.2	41.91	0.0	0.0	120745.0	5020188.5	156
2015-08-02	43.3	43.3	41.5	41.91	-1.62	-3.72	228918.0	9692906.9	266
2015-07-30	43.6	43.7	43.5	43.53	-0.13	-0.3	111446.0	4853011.6	147
2015-07-29	43.8	43.8	43.6	43.66	-0.05	-0.11	108182.0	4725424.8	116
2015-07-28	43.6	43.9	43.5	43.71	0.2	0.46	179393.0	7845184.8	167
2015-07-27	44.2	44.2	43.5	43.51	-0.77	-1.74	516131.0	22602348.5	397
2015-07-26	44.1	44.7	43.8	44.28	0.38	0.87	1027180.0	45501951.8	907
2015-07-23	43.7	44.0	43.5	43.9	0.21	0.48	298504.0	13054720.3	224
2015-07-22	44.0	44.0	43.6	43.69	-0.15	-0.34	171291.0	7498289.6	154
2015-07-15	43.7	44.0	43.6	43.84	0.07	0.16	164846.0	7225552.4	138
2015-07-14	43.8	44.1	43.7	43.77	0.06	0.14	192747.0	8453587.0	163
2015-07-13	43.9	44.0	43.6	43.71	-0.1	-0.23	164485.0	7203360.8	179
2015-07-12	44.2	44.5	43.7	43.81	-0.33	-0.75	600884.0	26486588.0	434
2015-07-09	43.6	44.5	43.5	44.14	0.52	1.19	1189481.0	52401334.7	783
2015-07-08	43.6	43.7	43.5	43.62	-0.08	-0.18	89791.0	3912166.0	93
2015-07-07	43.7	43.8	43.5	43.7	-0.04	-0.09	137283.0	5982723.4	112
2015-07-06	44.0	44.0	43.7	43.74	-0.36	-0.82	187282.0	8204380.3	148
2015-07-05	43.8	44.2	43.8	44.1	0.01	0.02	222543.0	9803403.6	149
2015-07-02	43.8	44.3	43.8	44.09	0.1	0.23	225804.0	9944913.6	200
2015-07-01	44.0	44.3	43.6	43.99	-0.25	-0.57	331719.0	14574175.6	206
2015-06-30	44.0	44.4	43.5	44.24	0.27	0.61	413822.0	18195074.9	303
2015-06-29	43.7	44.0	43.5	43.97	-0.03	-0.07	446270.0	19483035.9	240
2015-06-28	44.0	44.0	43.6	44.0	0.01	0.02	241701.0	10594771.9	186
2015-06-25	43.9	44.1	43.7	43.99	0.21	0.48	146823.0	6451966.9	129
2015-06-24	43.8	43.8	43.6	43.78	0.15	0.34	109333.0	4779350.9	75
2015-06-23	43.6	43.8	43.5	43.63	-0.01	-0.02	123910.0	5409173.4	101
2015-06-22	43.7	43.7	43.4	43.64	-0.02	-0.05	160789.0	7004223.0	106
2015-06-21	44.0	44.0	43.5	43.66	-0.32	-0.73	246842.0	10799676.7	173
2015-06-18	44.0	44.2	43.8	43.98	-0.07	-0.16	229448.0	10099676.4	171
2015-06-17	43.8	44.1	43.8	44.05	0.25	0.57	158976.0	6986872.8	184
2015-06-16	43.7	44.1	43.7	43.8	0.05	0.11	132560.0	5809590.2	105
2015-06-15	43.9	44.0	43.7	43.75	-0.14	-0.32	187200.0	8201307.5	145
2015-06-14	43.6	44.1	43.6	43.89	0.31	0.71	215644.0	9457030.3	188
2015-06-11	43.6	43.7	43.4	43.58	0.14	0.32	157873.0	6872639.5	154
2015-06-10	43.5	43.9	43.3	43.44	-0.15	-0.34	353443.0	15404074.1	335
2015-06-09	44.0	44.0	43.4	43.59	-0.51	-1.16	238912.0	10422278.0	219
2015-06-08	44.3	44.3	44.0	44.1	-0.15	-0.34	182127.0	8036877.3	137
2015-06-07	43.6	44.3	43.6	44.25	0.35	0.8	588911.0	25941303.2	426
2015-06-04	43.6	44.0	43.5	43.9	0.39	0.9	176928.0	7731714.7	182
2015-06-03	43.7	43.8	43.5	43.51	-0.07	-0.16	109329.0	4765273.9	176
2015-06-02	43.8	43.8	43.5	43.58	-0.03	-0.07	166326.0	7264875.5	181
2015-06-01	43.6	44.0	43.4	43.61	-0.1	-0.23	381594.0	16637056.3	298
2015-05-31	44.0	44.0	43.7	43.71	-0.3	-0.68	306272.0	13430108.7	262
2015-05-28	44.0	44.2	43.8	44.01	0.01	0.02	353698.0	15545474.8	244
2015-05-27	44.3	44.7	43.9	44.0	-0.3	-0.68	757516.0	33579728.3	612
2015-05-26	44.5	44.5	43.9	44.3	-0.02	-0.05	711607.0	31400340.2	480
2015-05-25	43.8	44.5	43.8	44.32	0.41	0.93	494359.0	21850933.6	381
2015-05-24	43.8	44.0	43.6	43.91	-0.04	-0.09	319525.0	14007110.1	318
2015-05-21	44.0	44.0	43.6	43.95	-0.05	-0.11	371124.0	16281141.2	311
2015-05-20	44.2	44.3	43.9	44.0	-0.2	-0.45	450363.0	19848920.8	422
2015-05-19	44.3	44.4	44.0	44.2	-0.1	-0.23	484620.0	21441991.7	387
2015-05-18	44.6	44.6	44.2	44.3	-0.26	-0.58	305169.0	13533233.3	270
2015-05-17	44.3	44.7	44.3	44.56	0.38	0.86	431681.0	19215016.7	321
2015-05-14	44.0	44.3	44.0	44.18	0.18	0.41	300071.0	13232903.4	254
2015-05-13	44.4	44.4	43.9	44.0	-0.12	-0.27	227591.0	10025256.2	232
2015-05-12	43.7	44.4	43.3	44.12	0.05	0.11	452368.0	19849960.4	368
2015-05-11	44.9	45.0	44.0	44.07	-0.92	-2.04	424451.0	18893904.5	376
2015-05-10	44.6	45.4	44.6	44.99	0.24	0.54	470657.0	21164248.9	353
2015-05-07	45.0	45.2	44.5	44.75	-0.31	-0.69	348941.0	15604175.4	424
2015-05-06	45.3	45.4	44.9	45.06	-0.33	-0.73	634075.0	28602771.2	589
2015-05-05	46.0	46.1	45.0	45.39	-0.31	-0.68	744571.0	34018420.2	673
2015-05-04	45.9	46.2	45.5	45.7	-0.29	-0.63	777399.0	35554499.4	677
2015-05-03	47.2	47.4	45.6	45.99	-0.93	-1.98	1800469.0	83923489.3	1374
2015-04-30	46.7	47.2	46.2	46.92	0.52	1.12	2027032.0	94755202.7	1463
2015-04-29	46.2	46.8	45.7	46.4	0.49	1.07	2052521.0	95007737.4	1205
2015-04-28	45.8	46.4	45.6	45.91	0.41	0.9	2412152.0	111052466.2	1634
2015-04-27	45.0	45.9	44.6	45.5	0.62	1.38	2051151.0	92428704.2	1218
2015-04-26	45.0	45.2	44.5	44.88	0.32	0.72	2116625.0	95087282.2	1289
2015-04-23	44.4	45.2	44.3	44.56	0.36	0.81	2150367.0	96247371.7	1406
2015-04-22	43.8	44.6	43.6	44.2	0.87	2.01	3091316.0	136131696.3	1868
2015-04-21	43.4	43.6	43.0	43.33	-0.06	-0.14	927595.0	40148740.4	678
2015-04-20	44.0	44.1	43.0	43.39	-0.46	-1.05	1311910.0	57137823.7	1012
2015-04-19	44.0	44.5	43.6	43.85	0.35	0.8	4081356.0	180104241.7	2457
2015-04-16	43.5	43.9	43.2	43.5	0.18	0.42	2232427.0	97197647.2	1296
2015-04-15	43.5	43.8	43.2	43.32	0.27	0.63	1564112.0	67924945.1	1083
2015-04-14	43.2	43.9	42.9	43.05	0.04	0.09	2585293.0	112274191.7	1869
2015-04-13	43.1	43.6	42.8	43.01	-0.47	-1.08	1387402.0	60026548.4	1090
2015-04-12	43.3	44.7	43.1	43.48	0.09	0.21	4205951.0	184779286.8	2891
2015-04-09	42.5	44.0	42.3	43.39	0.87	2.05	3670466.0	158715501.9	2299
2015-04-08	43.1	43.8	42.4	42.52	-0.27	-0.63	3304080.0	142169955.8	2805
2015-04-07	40.7	43.2	40.7	42.79	2.55	6.34	2694351.0	113384468.2	2117
2015-04-06	40.4	40.7	39.8	40.24	0.22	0.55	1237836.0	49837684.3	928
2015-04-05	41.4	41.7	39.1	40.02	-1.43	-3.45	1816779.0	73128823.6	1720
2015-04-02	43.2	43.3	40.5	41.45	-1.32	-3.09	2405502.0	101157608.1	1907
2015-04-01	43.0	43.4	42.4	42.77	0.02	0.05	1633371.0	69915462.9	1420
2015-03-31	44.5	45.3	42.5	42.75	-1.99	-4.45	3594087.0	156498937.7	2995
2015-03-30	46.0	46.6	44.2	44.74	-1.21	-2.63	2958851.0	135931615.6	1711
2015-03-29	45.2	46.4	44.7	45.95	2.1	4.79	2647078.0	121211467.7	2069
2015-03-26	42.0	44.3	41.8	43.85	0.34	0.78	3156803.0	136006613.5	2502
2015-03-25	48.0	48.8	43.4	43.51	-4.64	-9.64	5306047.0	239811096.4	3903
2015-03-24	50.0	50.25	47.1	48.15	-3.18	-6.2	6693982.0	323670345.65	5203
2015-03-23	51.5	54.0	50.5	51.33	-0.21	-0.41	8358661.0	439385956.75	5658
2015-03-22	47.9	51.75	47.3	51.54	4.3	9.1	10084385.0	501070333.4	5598
2015-03-19	47.6	47.8	46.8	47.24	0.26	0.55	4111838.0	194662206.9	2452
2015-03-18	47.8	47.9	44.0	46.98	-0.98	-2.04	3893577.0	181286387.5	3128
2015-03-17	47.7	49.3	47.5	47.96	0.42	0.88	6653565.0	321281980.5	3897
2015-03-16	47.7	49.0	46.8	47.54	-0.19	-0.4	5595521.0	269570792.4	4121
2015-03-15	46.5	48.3	46.4	47.73	1.85	4.03	6775136.0	321784163.3	5110
2015-03-12	45.8	46.4	45.7	45.88	0.22	0.48	2533504.0	116522304.6	1495
2015-03-11	45.3	45.9	45.1	45.66	0.32	0.71	1384728.0	63171896.0	745
2015-03-10	45.3	45.9	45.1	45.34	-0.26	-0.57	1024031.0	46530385.5	668
2015-03-09	46.0	46.1	45.5	45.6	-0.4	-0.87	1247645.0	57111924.9	674
2015-03-08	45.9	46.1	45.5	46.0	0.02	0.04	1242509.0	57024586.6	722
2015-03-05	46.2	46.3	45.8	45.98	-0.01	-0.02	1041795.0	48004695.7	570
2015-03-04	46.3	46.6	45.6	45.99	-0.02	-0.04	1446482.0	66834897.3	1098
2015-03-03	45.5	46.4	45.3	46.01	0.65	1.43	2511872.0	115412450.2	1876
2015-03-02	45.2	45.8	44.8	45.36	0.28	0.62	3022601.0	136873216.1	1509
2015-03-01	44.0	45.2	43.9	45.08	1.37	3.13	2164081.0	96622580.6	1098
2015-02-26	44.3	44.3	43.6	43.71	-0.26	-0.59	407462.0	17895789.9	278
2015-02-25	44.0	44.2	43.6	43.97	0.03	0.07	381008.0	16710812.0	271
2015-02-24	43.6	44.0	43.6	43.94	0.13	0.3	364284.0	15974288.1	283
2015-02-23	44.6	44.6	43.7	43.81	-0.62	-1.4	455166.0	20089065.7	471
2015-02-22	44.6	45.1	44.3	44.43	0.0	0.0	1094383.0	48949456.2	799
2015-02-19	44.6	44.8	44.3	44.43	-0.39	-0.87	394268.0	17559441.9	413
2015-02-18	45.0	45.7	44.5	44.82	-0.17	-0.38	882924.0	39644607.5	890
2015-02-17	44.5	46.5	44.1	44.99	1.02	2.32	3271504.0	148379627.0	2749
2015-02-16	44.3	44.5	43.8	43.97	-0.21	-0.48	896742.0	39587650.0	535
2015-02-15	44.2	44.7	43.5	44.18	0.77	1.77	719632.0	31883870.5	637
2015-02-12	43.0	44.4	43.0	43.41	0.22	0.51	532573.0	23378037.4	475
2015-02-11	43.9	43.9	43.1	43.19	-0.71	-1.62	150318.0	6525605.9	179
2015-02-10	44.0	44.3	43.8	43.9	-0.19	-0.43	154075.0	6789419.0	178
2015-02-09	44.3	44.5	44.0	44.09	-0.22	-0.5	222989.0	9876292.3	233
2015-02-08	44.1	44.4	43.8	44.31	0.38	0.87	497768.0	21990601.4	384
2015-02-05	44.3	45.0	43.9	43.93	-0.54	-1.21	289720.0	12809261.2	293
2015-02-04	44.6	44.8	44.0	44.47	0.31	0.7	696441.0	30906271.1	510
2015-02-03	42.9	44.9	42.6	44.16	1.62	3.81	1076823.0	47061440.7	772
2015-02-02	41.9	42.7	41.8	42.54	0.62	1.48	454059.0	19231489.2	395
2015-02-01	42.4	42.7	41.9	41.92	0.39	0.94	635589.0	26826274.0	509
2015-01-29	41.2	41.7	41.2	41.53	0.34	0.83	446821.0	18492639.8	446
2015-01-28	40.9	41.4	40.8	41.19	0.29	0.71	607884.0	24977554.4	563
2015-01-27	40.9	41.2	40.6	40.9	0.07	0.17	263143.0	10774376.7	249
2015-01-26	40.8	40.9	40.4	40.83	0.13	0.32	124503.0	5068372.9	162
2015-01-22	40.5	40.8	40.2	40.7	0.07	0.17	98015.0	3971933.3	130
2015-01-21	41.0	41.1	40.5	40.63	-0.29	-0.71	126175.0	5150189.1	139
2015-01-20	41.3	41.3	40.6	40.92	-0.48	-1.16	118930.0	4862135.9	147
2015-01-19	41.5	41.6	41.3	41.4	0.08	0.19	71960.0	2981736.0	70
2015-01-18	41.2	41.6	41.2	41.32	0.12	0.29	186193.0	7697779.4	170
2015-01-15	42.1	42.2	41.1	41.2	-0.69	-1.65	205258.0	8570577.6	294
2015-01-14	42.4	42.5	41.8	41.89	0.5	1.21	636630.0	26807048.4	422
2015-01-13	40.8	41.4	40.6	41.39	-0.01	-0.02	123114.0	5072792.8	126
2015-01-12	41.3	41.6	41.2	41.4	0.0	0.0	117208.0	4859209.9	92
2015-01-11	41.4	41.6	40.7	41.4	0.17	0.41	241781.0	9983356.4	217
2015-01-08	41.0	41.8	41.0	41.23	0.54	1.33	272706.0	11261827.7	265
2015-01-07	40.5	41.0	40.1	40.69	0.43	1.07	246844.0	10022520.3	290
2015-01-06	39.5	40.4	39.5	40.26	-0.44	-1.08	165465.0	6608435.1	189
2015-01-05	40.7	41.0	40.6	40.7	-0.09	-0.22	122452.0	5001234.0	182
2015-01-04	40.3	41.3	40.3	40.79	0.14	0.34	207951.0	8498508.9	184
2015-01-01	41.0	41.1	40.3	40.65	-0.05	-0.12	291830.0	11879793.9	271
2014-12-31	42.7	43.0	39.5	40.7	-1.29	-3.07	538197.0	22128090.4	416
2014-12-30	42.0	43.1	41.2	41.99	-1.21	-2.8	682071.0	28968513.1	536
2014-12-29	41.8	43.6	41.8	43.2	1.39	3.32	574688.0	24718480.6	499
2014-12-28	41.7	42.4	41.1	41.81	0.36	0.87	245538.0	10259470.0	268
2014-12-25	40.0	41.5	39.9	41.45	1.27	3.16	420073.0	17118139.4	354
2014-12-24	39.5	40.5	39.4	40.18	0.96	2.45	400965.0	15997498.7	303
2014-12-23	39.1	39.5	38.5	39.22	0.02	0.05	152030.0	5955049.1	161
2014-12-22	37.9	40.0	37.9	39.2	0.49	1.27	623283.0	24376731.7	341
2014-12-21	36.5	38.8	36.5	38.71	3.4	9.63	895223.0	33744773.4	502
2014-12-18	33.7	35.4	33.7	35.31	3.12	9.69	573526.0	20038580.7	329
2014-12-17	31.3	32.7	29.0	32.19	1.39	4.51	342567.0	10763633.5	296
2014-12-16	33.7	33.7	30.8	30.8	-3.38	-9.89	545790.0	16993271.3	374
2014-12-15	35.5	35.9	33.7	34.18	-0.8	-2.29	395464.0	13930797.8	271
2014-12-14	35.6	36.2	34.7	34.98	-2.39	-6.4	354863.0	12623756.8	277
2014-12-11	37.7	37.7	35.8	37.37	-0.78	-2.04	277722.0	10265349.6	277
2014-12-10	38.9	39.0	38.1	38.15	-0.83	-2.13	136397.0	5236983.2	166
2014-12-09	39.1	39.1	38.2	38.98	-0.46	-1.17	120299.0	4636422.5	178
2014-12-08	39.9	40.0	39.4	39.44	-0.46	-1.15	139239.0	5531042.6	187
2014-12-07	40.0	40.3	39.8	39.9	-0.37	-0.92	141208.0	5643451.5	156
2014-12-04	39.9	40.4	39.9	40.27	0.37	0.93	108934.0	4381029.7	134
2014-12-03	39.6	39.9	39.6	39.9	0.21	0.53	120347.0	4785822.7	112
2014-12-02	40.1	40.3	39.6	39.69	0.15	0.38	125319.0	5004450.0	169
2014-12-01	38.9	40.2	38.7	39.54	0.85	2.2	138728.0	5462199.5	197
2014-11-30	37.0	38.9	37.0	38.69	-1.59	-3.95	195620.0	7493588.0	249
2014-11-27	38.3	40.3	38.3	40.28	-0.1	-0.25	153156.0	6105647.8	190
2014-11-26	41.0	41.0	40.0	40.38	-0.73	-1.78	184203.0	7448731.0	218
2014-11-25	41.8	41.9	41.0	41.11	-0.91	-2.17	203201.0	8382359.2	202
2014-11-24	42.5	42.5	42.0	42.02	-0.48	-1.13	201548.0	8501316.0	184
2014-11-23	42.6	42.8	42.3	42.5	0.39	0.93	173507.0	7381770.2	192
2014-11-20	42.2	42.4	42.0	42.11	0.2	0.48	103874.0	4378164.2	140
2014-11-19	41.8	42.0	41.2	41.91	0.31	0.75	298658.0	12415015.0	292
2014-11-18	41.6	41.9	41.5	41.6	0.16	0.39	244087.0	10158526.5	259
2014-11-17	42.5	42.5	41.2	41.44	-1.11	-2.61	255870.0	10659355.3	271
2014-11-16	43.0	43.0	42.5	42.55	-0.45	-1.05	125519.0	5362675.7	128
2014-11-13	42.2	43.1	42.2	43.0	-0.11	-0.26	205052.0	8799663.0	161
2014-11-12	42.7	43.2	42.7	43.11	0.69	1.63	228946.0	9828394.8	220
2014-11-11	43.3	43.5	42.4	42.42	-1.0	-2.3	445711.0	19117699.2	320
2014-11-10	43.5	43.6	43.3	43.42	0.1	0.23	209233.0	9083848.9	147
2014-11-09	43.6	43.7	43.2	43.32	-0.09	-0.21	230607.0	10003041.0	168
2014-11-06	42.7	43.5	42.7	43.41	0.96	2.26	307047.0	13234406.4	268
2014-11-05	42.6	42.9	41.8	42.45	-0.37	-0.86	316586.0	13362112.6	343
2014-11-04	43.7	43.9	42.5	42.82	-1.3	-2.95	403348.0	17410303.5	402
2014-11-03	43.9	44.2	43.9	44.12	0.31	0.71	291209.0	12833123.5	317
2014-11-02	44.0	44.4	43.7	43.81	0.55	1.27	307609.0	13556599.3	258
2014-10-30	43.8	43.8	43.1	43.26	-0.63	-1.44	461693.0	20034951.4	381
2014-10-29	44.4	44.7	43.8	43.89	-0.55	-1.24	520729.0	23052816.6	407
2014-10-28	44.8	44.8	44.2	44.44	-0.37	-0.83	393416.0	17475185.7	381
2014-10-27	45.2	45.3	44.5	44.81	-0.33	-0.73	547636.0	24601709.5	483
2014-10-26	45.1	45.4	44.8	45.14	-0.02	-0.04	596579.0	26925697.2	580
2014-10-23	46.6	46.9	44.9	45.16	0.95	2.15	3148753.0	145164852.4	2516
2014-10-22	44.1	44.4	43.7	44.21	0.21	0.48	268880.0	11839729.9	213
2014-10-21	43.2	44.1	43.2	44.0	0.98	2.28	266900.0	11713889.3	245
2014-10-20	42.2	43.8	42.0	43.02	1.21	2.89	371592.0	15859026.4	343
2014-10-19	41.9	42.6	41.3	41.81	1.4	3.46	307585.0	12833747.3	281
2014-10-16	42.0	42.5	38.4	40.41	-2.23	-5.23	546700.0	22198524.4	446
2014-10-15	44.0	44.1	42.3	42.64	-1.48	-3.35	467782.0	20358461.4	281
2014-10-14	44.1	44.3	43.7	44.12	-0.51	-1.14	317044.0	13948185.7	261
2014-10-13	44.0	44.8	43.6	44.63	0.83	1.89	619160.0	27364805.7	391
2014-10-12	45.5	46.1	43.2	43.8	-2.19	-4.76	725002.0	32705757.4	652
2014-10-02	45.6	46.1	45.5	45.99	0.1	0.22	312571.0	14329024.4	212
2014-10-01	45.9	46.0	45.8	45.89	-0.4	-0.86	159679.0	7326715.0	206
2014-09-30	46.3	46.5	46.1	46.29	0.05	0.11	297523.0	13784627.9	224
2014-09-29	46.0	46.3	45.9	46.24	0.06	0.13	214876.0	9903575.4	226
2014-09-28	45.9	46.3	45.7	46.18	0.22	0.48	223149.0	10251505.1	250
2014-09-25	46.1	46.3	45.6	45.96	-0.14	-0.3	187832.0	8645659.4	205
2014-09-24	46.5	46.5	45.5	46.1	-0.37	-0.8	420799.0	19361286.6	419
2014-09-22	46.8	46.8	46.0	46.47	-0.3	-0.64	551073.0	25621870.8	379
2014-09-21	47.1	47.1	46.7	46.77	-0.32	-0.68	397739.0	18672932.0	254
2014-09-18	47.0	47.3	46.9	47.09	-0.02	-0.04	356843.0	16796618.0	309
2014-09-17	47.0	47.2	46.9	47.11	-0.03	-0.06	505117.0	23755464.2	343
2014-09-16	46.9	47.4	46.8	47.14	0.26	0.55	724286.0	34114082.7	457
2014-09-15	47.1	47.2	46.7	46.88	-0.25	-0.53	668050.0	31339125.2	619
2014-09-14	47.0	48.3	46.9	47.13	0.13	0.28	4069353.0	194105327.2	1971
2014-09-11	47.0	47.2	46.7	47.0	-0.09	-0.19	454901.0	21397447.8	317
2014-09-10	47.1	47.3	47.0	47.09	-0.16	-0.34	493702.0	23249628.7	340
2014-09-09	47.4	47.4	47.0	47.25	-0.09	-0.19	863681.0	40736314.3	416
2014-09-08	47.4	47.5	47.2	47.34	0.01	0.02	336710.0	15932906.6	289
2014-09-07	47.6	47.9	47.3	47.33	0.08	0.17	685052.0	32528539.5	427
2014-09-04	47.5	47.5	47.1	47.25	-0.14	-0.3	348457.0	16479049.9	238
2014-09-03	47.0	47.5	47.0	47.39	0.17	0.36	399346.0	18875917.4	295
2014-09-02	47.5	47.6	47.1	47.22	-0.36	-0.76	661028.0	31287087.6	423
2014-09-01	48.0	48.5	47.4	47.58	-0.41	-0.85	1095852.0	52441861.2	642
2014-08-31	47.9	48.1	47.8	47.99	0.2	0.42	524441.0	25153636.3	369
2014-08-28	47.9	48.0	47.7	47.79	-0.11	-0.23	385870.0	18441813.1	267
2014-08-27	48.1	48.3	47.9	47.9	-0.2	-0.42	808289.0	38840516.2	421
2014-08-26	47.5	48.7	47.4	48.1	0.41	0.86	1390189.0	67122865.7	822
2014-08-25	48.1	48.2	46.8	47.69	-0.47	-0.98	1502098.0	71367491.6	763
2014-08-24	47.3	48.4	47.2	48.16	0.86	1.82	2543216.0	122050452.8	1013
2014-08-21	47.2	47.6	47.2	47.3	0.14	0.3	740912.0	35092334.2	452
2014-08-20	47.1	47.6	47.0	47.16	0.07	0.15	1329895.0	62842453.8	676
2014-08-19	47.1	47.3	46.9	47.09	0.03	0.06	1667820.0	78580110.3	811
2014-08-18	46.5	47.5	46.5	47.06	0.68	1.47	2564492.0	120487525.3	1538
2014-08-17	46.3	46.5	46.2	46.38	0.09	0.19	550308.0	25493015.2	419
2014-08-14	46.3	46.5	46.1	46.29	0.01	0.02	727497.0	33708593.5	603
2014-08-13	46.4	46.6	46.2	46.28	-0.19	-0.41	983585.0	45623368.8	617
2014-08-12	46.3	46.8	46.2	46.47	0.16	0.35	1845818.0	85799304.1	1105
2014-08-11	46.4	46.5	46.1	46.31	0.0	0.0	669934.0	30982087.2	453
2014-08-10	46.6	46.7	46.2	46.31	-0.13	-0.28	653545.0	30329716.7	484
2014-08-07	46.2	46.8	46.1	46.44	0.24	0.52	1231255.0	57194966.7	886
2014-08-06	46.3	46.6	46.1	46.2	-0.09	-0.19	998611.0	46204671.4	725
2014-08-05	46.3	46.6	45.9	46.29	-0.13	-0.28	2129726.0	98576266.8	1326
2014-08-04	46.1	46.5	45.8	46.42	0.3	0.65	949414.0	43828946.8	699
2014-08-03	45.9	46.3	45.8	46.12	-0.7	-1.5	803321.0	36997085.0	670
2014-07-24	46.6	47.1	46.6	46.82	0.82	1.78	1917214.0	89834218.6	1373
2014-07-23	46.1	46.1	45.8	46.0	-0.05	-0.11	534930.0	24599116.6	408
2014-07-22	45.9	46.6	45.6	46.05	0.27	0.59	2225838.0	102446543.6	1337
2014-07-21	45.2	46.1	45.0	45.78	0.63	1.4	1274963.0	58243291.8	892
2014-07-20	44.9	45.3	44.6	45.15	0.39	0.87	1363514.0	61261209.0	925
2014-07-17	44.1	44.8	44.0	44.76	0.67	1.52	827810.0	36831215.8	658
2014-07-16	43.8	44.1	43.8	44.09	0.25	0.57	462399.0	20333412.6	278
2014-07-15	44.2	44.3	43.8	43.84	-0.26	-0.59	425813.0	18728933.6	333
2014-07-14	44.3	45.0	44.0	44.1	0.39	0.89	1761840.0	78343966.1	1198
2014-07-13	43.9	44.0	43.5	43.71	-0.26	-0.59	468340.0	20495374.2	368
2014-07-10	44.0	44.2	43.9	43.97	-0.06	-0.14	366381.0	16143120.9	288
2014-07-09	44.2	44.2	43.9	44.03	-0.17	-0.38	466208.0	20538421.8	338
2014-07-08	44.0	44.5	43.8	44.2	0.2	0.45	813863.0	35995642.6	611
2014-07-07	44.0	44.3	43.6	44.0	0.27	0.62	868337.0	38170907.7	668
2014-07-06	43.1	44.2	43.0	43.73	0.66	1.53	2095586.0	91729878.8	1097
2014-07-03	43.0	43.3	42.9	43.07	0.14	0.33	517431.0	22281311.3	428
2014-07-02	42.6	43.1	42.5	42.93	0.49	1.15	538738.0	23032169.0	502
2014-07-01	42.5	42.8	42.0	42.44	-0.29	-0.68	929978.0	39452711.7	632
2014-06-30	42.8	43.0	42.5	42.73	0.04	0.09	292583.0	12528507.4	253
2014-06-29	42.6	42.8	42.0	42.69	-0.27	-0.63	280301.0	11911637.5	281
2014-06-26	43.0	43.2	42.7	42.96	-0.01	-0.02	306507.0	13179117.9	380
2014-06-25	43.4	43.6	42.9	42.97	-0.16	-0.37	599613.0	25929132.3	526
2014-06-24	43.0	43.3	42.0	43.13	0.4	0.94	975245.0	41519037.7	736
2014-06-23	43.2	43.2	42.5	42.73	-0.66	-1.52	512787.0	21962733.5	527
2014-06-22	43.9	44.2	42.5	43.39	-0.59	-1.34	466663.0	20408357.2	551
2014-06-19	43.5	44.1	43.5	43.98	0.11	0.25	941278.0	41237698.6	537
2014-06-18	43.9	44.2	43.3	43.87	0.15	0.34	852111.0	37298412.0	625
2014-06-17	43.5	44.0	42.8	43.72	0.0	0.0	1129663.0	49142473.6	857
2014-06-16	44.5	44.8	43.5	43.72	-0.7	-1.58	1035310.0	45805776.7	832
2014-06-15	44.9	44.9	44.0	44.42	-0.98	-2.16	1007225.0	44822342.5	912
2014-06-12	45.6	45.8	45.2	45.4	-0.41	-0.9	839899.0	38222310.4	764
2014-06-11	46.2	46.5	45.6	45.81	-0.37	-0.8	1723466.0	79318995.1	1624
2014-06-10	47.6	48.5	46.0	46.18	0.96	2.12	8827975.0	418763652.1	5691
2014-06-09	45.3	45.4	44.9	45.22	-0.05	-0.11	822672.0	37151646.6	596
2014-06-08	46.1	46.1	44.6	45.27	-0.81	-1.76	1326315.0	60091909.7	1103
2014-06-05	46.1	46.5	46.0	46.08	-0.08	-0.17	928207.0	42897508.7	683
2014-06-04	46.3	46.5	46.0	46.16	-0.14	-0.3	668380.0	30908519.3	597
2014-06-03	46.3	46.6	46.1	46.3	0.04	0.09	1188942.0	55101538.4	923
2014-06-02	45.9	46.8	45.8	46.26	0.42	0.92	4201301.0	194749771.3	2182
2014-06-01	45.7	46.4	45.4	45.84	0.17	0.37	802446.0	36828774.7	695
2014-05-29	46.1	46.5	45.2	45.67	-0.27	-0.59	1248069.0	57261016.9	919
2014-05-28	46.4	46.7	45.7	45.94	-0.43	-0.93	1487699.0	68862926.1	1215
2014-05-27	45.6	47.1	45.6	46.37	0.87	1.91	6309751.0	294261680.0	4048
2014-05-26	45.3	45.7	45.3	45.5	0.29	0.64	824989.0	37532652.2	622
2014-05-25	44.9	45.4	44.6	45.21	0.11	0.24	1074886.0	48402819.4	608
2014-05-22	45.2	45.7	45.0	45.1	0.06	0.13	1378880.0	62565459.5	891
2014-05-21	44.8	45.2	44.7	45.04	0.06	0.13	824046.0	37023613.7	588
2014-05-20	45.0	45.3	44.5	44.98	0.02	0.04	994040.0	44533557.9	821
2014-05-19	45.9	45.9	44.6	44.96	-0.73	-1.6	1220167.0	54988162.1	1068
2014-05-18	46.0	46.0	45.5	45.69	-0.22	-0.48	709138.0	32393052.9	668
2014-05-15	46.3	46.3	45.8	45.91	-0.32	-0.69	1017688.0	46783989.5	653
2014-05-14	46.7	46.8	46.1	46.23	-0.37	-0.79	1020703.0	47341991.4	994
2014-05-13	46.2	46.9	46.1	46.6	0.46	1.0	1888709.0	87842709.4	1153
2014-05-12	46.0	46.2	45.8	46.14	0.1	0.22	654551.0	30118049.2	522
2014-05-11	46.1	46.4	45.8	46.04	-0.03	-0.07	964247.0	44398543.9	734
2014-05-08	46.1	46.5	45.8	46.07	0.0	0.0	1291928.0	59594453.6	970
2014-05-07	46.7	46.9	45.9	46.07	0.43	0.94	2903863.0	134762456.7	2225
2014-05-06	45.4	45.8	45.3	45.64	0.27	0.6	722370.0	32942605.6	563
2014-05-05	45.6	45.7	45.1	45.37	-0.1	-0.22	718714.0	32619119.1	528
2014-05-04	45.5	45.9	45.4	45.47	0.07	0.15	578134.0	26370600.7	527
2014-05-01	45.9	46.0	45.2	45.4	-0.39	-0.85	591553.0	26996407.0	557
2014-04-30	46.0	46.3	45.5	45.79	-0.19	-0.41	852503.0	39146777.0	670
2014-04-29	46.5	47.1	45.6	45.98	-0.52	-1.12	3574291.0	166104778.8	2217
2014-04-28	45.0	47.1	44.7	46.5	1.49	3.31	3371862.0	156241448.7	2345
2014-04-27	45.5	45.5	44.7	45.01	-0.59	-1.29	693430.0	31320757.3	616
2014-04-24	44.9	45.9	44.5	45.6	0.73	1.63	1043915.0	47362352.1	831
2014-04-23	46.1	46.1	44.0	44.87	-1.26	-2.73	824395.0	37551431.6	724
2014-04-22	46.9	46.9	46.0	46.13	-0.92	-1.96	1095000.0	50844477.8	817
2014-04-21	47.8	48.0	46.9	47.05	-0.49	-1.03	1573744.0	74350170.3	1070
2014-04-20	47.3	48.6	47.0	47.54	0.56	1.19	2640504.0	126005735.9	1668
2014-04-17	45.6	47.8	45.5	46.98	1.36	2.98	4696274.0	219555346.9	2822
2014-04-16	45.2	46.0	44.8	45.62	0.48	1.06	1810578.0	82337425.3	1242
2014-04-15	45.5	46.2	45.1	45.14	0.19	0.42	2494126.0	113626686.9	1766
2014-04-14	44.0	45.0	43.9	44.95	0.87	1.97	1681985.0	74877016.1	1051
2014-04-13	43.6	44.4	43.0	44.08	0.28	0.64	1451224.0	64025727.0	1071
2014-04-10	44.1	44.2	43.7	43.8	-0.3	-0.68	786572.0	34515305.5	487
2014-04-09	44.1	44.5	43.8	44.1	-0.1	-0.23	1170653.0	51646021.5	968
2014-04-08	44.3	44.3	44.0	44.2	-0.2	-0.45	833528.0	36769165.8	789
2014-04-07	44.6	44.7	44.1	44.4	-0.5	-1.11	923432.0	40956440.4	773
2014-04-06	44.6	45.0	44.3	44.9	0.6	1.35	1385415.0	61865788.6	986
2014-04-03	44.6	44.6	44.2	44.3	-0.2	-0.45	889853.0	39462677.3	619
2014-04-02	44.7	44.7	44.3	44.5	-0.3	-0.67	967032.0	43080343.2	686
2014-04-01	44.4	44.9	44.3	44.8	0.4	0.9	721298.0	32190106.9	614
2014-03-31	44.5	44.7	44.2	44.4	-0.1	-0.22	594093.0	26353061.6	466
2014-03-30	44.5	44.7	44.2	44.5	0.4	0.91	696682.0	30921366.5	587
2014-03-27	44.9	45.1	44.1	44.1	-0.8	-1.78	1295503.0	58005837.5	948
2014-03-26	45.2	45.4	44.8	44.9	0.0	0.0	1109896.0	50053275.6	1050
2014-03-25	44.2	45.1	44.0	44.9	0.7	1.58	2465012.0	110227991.3	1622
2014-03-24	44.4	44.4	43.8	44.2	0.1	0.23	1634191.0	71998627.6	1061
2014-03-23	44.1	44.6	44.0	44.1	0.1	0.23	1510734.0	66964029.0	920
2014-03-20	44.1	44.1	43.7	44.0	-0.2	-0.45	689011.0	30273688.0	622
2014-03-19	44.5	44.6	44.0	44.2	-0.5	-1.12	625656.0	27670778.0	569
2014-03-18	45.1	45.2	44.4	44.7	-0.2	-0.45	1026202.0	45961903.3	581
2014-03-17	44.3	45.0	44.3	44.9	0.3	0.67	825226.0	36886984.6	654
2014-03-16	44.8	45.1	44.3	44.6	-0.5	-1.11	895977.0	40083987.2	755
2014-03-13	45.3	45.6	44.9	45.1	-0.2	-0.44	1377378.0	62310308.9	894
2014-03-12	45.5	45.5	44.9	45.3	-0.2	-0.44	1378908.0	62322721.5	956
2014-03-11	45.4	46.1	45.1	45.5	0.0	0.0	1916889.0	87584510.2	1556
2014-03-10	46.8	46.9	44.8	45.5	-0.9	-1.94	2125723.0	97788983.0	1960
2014-03-09	45.2	46.9	45.2	46.4	1.2	2.65	4492343.0	207903258.9	2788
2014-03-06	44.7	46.7	44.3	45.2	0.4	0.89	6908134.0	317440084.4	4067
2014-03-05	45.1	45.6	43.6	44.8	-0.1	-0.22	2246111.0	100692847.5	1668
2014-03-04	43.8	45.9	43.8	44.9	1.5	3.46	2983653.0	134098440.3	1881
2014-03-03	44.8	45.1	43.4	43.4	-1.7	-3.77	2078097.0	91971273.9	1799
2014-03-02	44.6	45.6	44.4	45.1	0.5	1.12	2628081.0	118467980.1	1854
2014-02-27	44.3	44.9	44.0	44.6	0.2	0.45	1148108.0	51151399.3	824
2014-02-26	45.2	45.2	44.3	44.4	-0.9	-1.99	1109618.0	49784219.4	791
2014-02-25	45.2	45.7	44.8	45.3	0.2	0.44	1513831.0	68547052.6	1341
2014-02-24	43.4	45.2	43.2	45.1	1.4	3.2	3522264.0	156502636.7	1991
2014-02-23	43.1	43.8	42.7	43.7	0.6	1.39	1273602.0	54973116.0	1093
2014-02-20	41.3	43.1	41.3	43.1	1.7	4.11	3478455.0	147633573.8	2145
2014-02-19	41.1	41.4	40.9	41.4	0.2	0.49	654745.0	26948213.7	617
2014-02-18	41.2	41.4	41.0	41.2	0.0	0.0	631258.0	26030541.4	619
2014-02-17	41.8	42.1	40.9	41.2	-0.5	-1.2	2416062.0	100394952.2	1713
2014-02-16	42.3	42.7	41.6	41.7	-0.7	-1.65	1431075.0	60015653.7	1219
2014-02-13	42.7	42.9	42.0	42.4	-0.3	-0.7	1519987.0	64316565.9	1207
2014-02-12	44.2	44.4	42.6	42.7	-1.3	-2.95	2107918.0	91497169.6	1527
2014-02-11	44.5	44.6	43.2	44.0	-0.5	-1.12	2190765.0	96175885.0	1625
2014-02-10	44.5	44.8	44.2	44.5	-0.2	-0.45	1393822.0	62041968.9	1023
2014-02-09	44.5	45.4	43.7	44.7	0.5	1.13	3276501.0	145980194.3	2853
2014-02-06	43.7	45.8	43.5	44.2	0.5	1.14	6349445.0	283592787.0	4800
2014-02-05	42.0	44.0	41.4	43.7	1.9	4.55	4235919.0	180553024.8	3107
2014-02-04	39.8	42.3	39.6	41.8	1.5	3.72	4933923.0	204611219.1	3634
2014-02-03	40.2	40.9	40.0	40.3	0.0	0.0	1208433.0	48926459.7	1019
2014-02-02	39.9	40.8	39.6	40.3	0.6	1.51	1684557.0	67834689.3	1289
2014-01-30	40.0	40.3	39.5	39.7	-0.4	-1.0	1246389.0	49625757.1	995
2014-01-29	39.8	40.6	39.5	40.1	0.6	1.52	1626602.0	65285880.7	1178
2014-01-28	39.0	39.7	39.0	39.5	0.4	1.02	715628.0	28164274.8	635
2014-01-27	40.2	40.3	39.0	39.1	-0.9	-2.25	1165358.0	46385154.3	1046
2014-01-26	38.4	40.7	38.0	40.0	1.1	2.83	3357704.0	133988204.6	2617
2014-01-23	38.5	39.0	38.4	38.9	0.3	0.78	570390.0	22007501.9	387
2014-01-22	38.8	38.8	38.3	38.6	-0.2	-0.52	389126.0	14985299.6	378
2014-01-21	38.2	38.9	38.0	38.8	0.5	1.31	636206.0	24392459.0	560
2014-01-20	38.2	38.4	38.0	38.3	0.0	0.0	458802.0	17515642.8	442
2014-01-19	38.3	38.4	38.0	38.3	0.0	0.0	268940.0	10287843.9	274
2014-01-16	38.3	38.5	38.2	38.3	0.0	0.0	435692.0	16717496.7	395
2014-01-15	38.3	38.8	38.2	38.3	0.0	0.0	823175.0	31725418.6	704
2014-01-14	38.2	38.4	38.0	38.3	-0.1	-0.26	541178.0	20686781.9	589
2014-01-13	39.0	39.0	38.3	38.4	-0.8	-2.04	629809.0	24342146.2	717
2014-01-12	39.4	39.5	38.8	39.2	-0.4	-1.01	1030217.0	40170981.6	954
2014-01-09	39.9	40.0	39.5	39.6	-0.4	-1.0	399724.0	15887184.3	394
2014-01-08	39.8	40.1	39.5	40.0	0.2	0.5	656084.0	26062938.2	662
2014-01-07	40.2	40.2	39.6	39.8	-0.4	-1.0	717452.0	28626420.2	707
2014-01-06	40.6	40.7	40.2	40.2	-0.4	-0.99	741315.0	30009619.6	717
2014-01-05	40.7	41.2	40.5	40.6	0.0	0.0	2458169.0	100508728.3	1675
2014-01-02	39.7	41.0	39.3	40.6	0.9	2.27	3016068.0	121582993.5	2179
2014-01-01	39.2	40.3	39.1	39.7	0.3	0.76	969297.0	38479595.2	977
2013-12-31	40.1	40.1	39.4	39.4	-0.8	-1.99	817435.0	32478544.9	872
2013-12-30	40.5	40.5	40.0	40.2	-0.3	-0.74	855801.0	34412253.0	708
2013-12-29	40.8	40.8	40.4	40.5	-0.4	-0.98	609869.0	24757449.9	578
2013-12-26	40.8	41.0	40.6	40.9	0.1	0.25	421192.0	17188308.8	416
2013-12-25	41.1	41.2	40.8	40.8	-0.3	-0.73	529834.0	21711452.7	505
2013-12-24	41.3	41.3	41.0	41.1	-0.2	-0.48	726697.0	29910255.9	517
2013-12-23	41.3	41.5	41.1	41.3	0.1	0.24	1452802.0	59965323.5	686
2013-12-22	41.3	41.4	41.2	41.2	-0.1	-0.24	455394.0	18792184.5	345
2013-12-19	41.4	41.5	41.1	41.3	-0.1	-0.24	792981.0	32756136.1	460
2013-12-18	41.3	41.5	41.1	41.4	0.1	0.24	879098.0	36326510.6	570
2013-12-17	41.5	41.5	41.1	41.3	-0.2	-0.48	522844.0	21578523.4	424
2013-12-16	41.4	41.6	41.3	41.5	0.1	0.24	549202.0	22754042.5	529
2013-12-15	41.5	41.9	41.4	41.4	0.0	0.0	1676669.0	69834262.5	1295
2013-12-12	41.1	41.4	40.9	41.4	0.2	0.49	813711.0	33441645.9	414
2013-12-11	41.2	41.3	41.0	41.2	-0.1	-0.24	610259.0	25067663.9	399
2013-12-10	41.1	41.3	41.0	41.3	0.1	0.24	1178113.0	48446031.1	613
2013-12-09	41.2	41.3	41.0	41.2	-0.1	-0.24	758443.0	31180437.2	650
2013-12-08	41.1	41.4	41.0	41.3	0.2	0.49	588004.0	24216494.5	482
2013-12-05	41.3	41.3	41.0	41.1	-0.2	-0.48	424956.0	17473043.4	416
2013-12-04	41.3	41.5	40.9	41.3	-0.1	-0.24	569104.0	23394468.0	622
2013-12-03	41.8	42.2	41.1	41.4	-0.4	-0.96	1156289.0	48218011.8	763
2013-12-02	41.7	42.0	41.7	41.8	0.2	0.48	624581.0	26132994.9	448
2013-12-01	42.2	42.2	41.6	41.6	-0.6	-1.42	1062518.0	44558134.8	593
2013-11-28	42.1	42.2	41.9	42.2	0.1	0.24	684039.0	28754410.1	545
2013-11-27	41.9	42.4	41.8	42.1	0.3	0.72	919520.0	38711248.8	697
2013-11-26	42.1	42.2	41.8	41.8	-0.5	-1.18	894116.0	37572330.0	600
2013-11-25	42.3	42.4	41.8	42.3	0.1	0.24	646052.0	27165349.9	707
2013-11-24	42.3	42.5	42.0	42.2	-0.1	-0.24	869356.0	36719744.0	868
2013-11-21	43.1	43.2	41.9	42.3	-0.3	-0.7	2607140.0	110614296.9	2117
2013-11-20	40.9	42.9	40.9	42.6	1.8	4.41	2090283.0	87227423.5	1591
2013-11-19	41.0	41.1	40.6	40.8	-0.2	-0.49	948694.0	38779077.7	832
2013-11-18	41.1	41.5	40.9	41.0	0.0	0.0	1261170.0	52036347.8	1134
2013-11-17	42.0	42.1	40.8	41.0	-1.0	-2.38	2589906.0	106838334.4	2090
2013-11-14	42.5	42.7	41.9	42.0	-0.5	-1.18	1677912.0	70796408.5	1337
2013-11-13	43.3	43.3	42.3	42.5	-0.8	-1.85	1869694.0	80026450.9	1236
2013-11-12	43.7	43.8	43.1	43.3	-0.2	-0.46	1217614.0	52875073.1	935
2013-11-11	44.1	44.3	43.5	43.5	-0.5	-1.14	1704965.0	74768107.9	1085
2013-11-10	44.6	45.0	43.9	44.0	-0.3	-0.68	2145824.0	95357649.7	1308
2013-11-07	43.7	44.7	43.7	44.3	0.6	1.37	1765038.0	77951177.2	1385
2013-11-06	43.6	43.7	43.4	43.7	0.1	0.23	548362.0	23885515.1	475
2013-11-05	43.5	43.9	43.2	43.6	0.2	0.46	1379026.0	60124253.2	1110
2013-11-04	43.9	44.3	43.4	43.4	-0.8	-1.81	1584255.0	69373528.7	1530
2013-11-03	46.8	47.1	43.8	44.2	0.8	1.84	5714415.0	260753437.0	4932
2013-10-31	43.1	43.4	42.7	43.4	0.4	0.93	514579.0	22178361.9	478
2013-10-30	43.4	43.5	42.9	43.0	-0.4	-0.92	473920.0	20446947.7	456
2013-10-29	43.8	43.9	43.2	43.4	-0.3	-0.69	410438.0	17822183.6	413
2013-10-28	43.6	43.8	43.2	43.7	0.1	0.23	515284.0	22408710.9	563
2013-10-27	44.0	44.1	43.2	43.6	-0.5	-1.13	934024.0	40845457.5	798
2013-10-24	44.2	44.5	43.9	44.1	-0.2	-0.45	713873.0	31552349.9	631
2013-10-23	43.7	44.8	43.6	44.3	0.3	0.68	1699236.0	74931254.6	1385
2013-10-22	43.9	44.8	43.3	44.0	0.1	0.23	2290582.0	101248793.0	1728
2013-10-21	44.3	44.3	43.6	43.9	-0.3	-0.68	882508.0	38741959.9	714
2013-10-20	44.4	45.1	44.1	44.2	0.4	0.91	1315860.0	58488121.1	1100
2013-10-10	43.0	44.1	42.8	43.8	0.7	1.62	2338270.0	101856030.5	2325
2013-10-09	45.5	46.1	43.1	43.1	-2.4	-5.27	4607063.0	205188043.9	3973
2013-10-08	43.1	45.7	43.1	45.5	2.2	5.08	3934073.0	175988156.8	2835
2013-10-07	43.1	44.4	42.1	43.3	0.0	0.0	1667516.0	72624771.9	1736
2013-10-06	44.1	44.1	41.8	43.3	-0.7	-1.59	1440001.0	61767131.6	1327
2013-10-03	44.2	44.4	43.6	44.0	-0.4	-0.9	1040783.0	45821157.4	884
2013-10-02	44.8	44.8	43.7	44.4	-0.1	-0.22	2286633.0	101159350.9	1843
2013-10-01	42.5	44.5	42.1	44.5	1.8	4.22	2869350.0	124568262.7	2419
2013-09-30	43.8	44.3	42.7	42.7	-1.7	-3.83	1903287.0	82703608.2	1920
2013-09-29	43.0	45.5	43.0	44.4	2.8	6.73	5293912.0	234755379.8	4086
2013-09-26	41.0	42.0	40.8	41.6	0.9	2.21	2608632.0	108131364.2	2001
2013-09-25	39.0	41.0	39.0	40.7	1.6	4.09	1531663.0	61523881.3	1294
2013-09-24	38.8	39.1	38.7	39.1	0.3	0.77	321300.0	12516262.6	283
2013-09-19	39.0	39.1	38.7	38.8	0.0	0.0	285069.0	11091205.3	274
2013-09-18	38.9	38.9	38.6	38.8	0.1	0.26	245731.0	9526551.5	249
2013-09-17	39.2	39.2	38.7	38.7	-0.5	-1.28	453723.0	17676761.7	404
2013-09-16	39.3	39.4	39.0	39.2	-0.1	-0.25	480734.0	18865368.1	371
2013-09-15	38.8	39.6	38.8	39.3	0.9	2.34	1057276.0	41361872.5	721
2013-09-12	38.2	38.6	38.0	38.4	0.4	1.05	1111844.0	42640978.8	733
2013-09-11	37.9	38.1	37.5	38.0	0.5	1.33	939834.0	35538244.0	778
2013-09-10	37.7	37.9	36.9	37.5	1.3	3.59	1226217.0	45921570.0	878
2013-09-09	35.8	36.3	35.2	36.2	0.3	0.84	456602.0	16371762.7	453
2013-09-08	36.4	36.8	35.7	35.9	0.5	1.41	795902.0	28840201.9	695
2013-09-05	35.9	37.0	34.8	35.4	-0.6	-1.67	1224078.0	43811859.1	1273
2013-09-04	37.4	37.6	36.0	36.0	-1.4	-3.74	761375.0	28014133.0	689
2013-09-03	38.9	39.4	37.1	37.4	-1.6	-4.1	979090.0	37410890.7	921
2013-09-02	37.5	39.2	37.4	39.0	1.7	4.56	1468202.0	55960599.4	1117
2013-09-01	35.5	37.5	35.5	37.3	2.3	6.57	644866.0	23448670.0	602
2013-08-29	35.5	35.9	34.7	35.0	-0.3	-0.85	928862.0	32678102.3	763
2013-08-28	33.9	35.6	33.2	35.3	0.7	2.02	1287662.0	44860814.0	746
2013-08-27	37.0	37.3	34.3	34.6	-3.5	-9.19	1173973.0	42044222.5	1007
2013-08-26	38.9	39.4	37.4	38.1	-0.7	-1.8	974750.0	37215960.0	972
2013-08-25	39.5	39.5	38.8	38.8	-0.7	-1.77	392280.0	15333400.5	429
2013-08-22	39.7	40.3	39.5	39.5	0.0	0.0	569600.0	22739672.7	663
2013-08-21	39.2	39.7	39.0	39.5	0.3	0.77	635978.0	25010087.1	548
2013-08-20	38.8	39.7	38.5	39.2	0.6	1.55	783133.0	30751515.9	868
2013-08-19	39.0	39.0	38.3	38.6	-0.4	-1.03	523652.0	20205850.8	569
2013-08-18	39.8	39.8	38.8	39.0	-0.8	-2.01	629019.0	24667907.7	674
2013-08-15	40.0	40.5	39.5	39.8	-0.4	-1.0	606674.0	24321276.5	715
2013-08-14	40.7	41.9	39.8	40.2	-0.3	-0.74	1390868.0	56569010.1	1498
2013-08-13	40.4	42.2	40.4	40.5	0.3	0.75	1234134.0	51227061.9	1192
2013-08-05	38.2	40.5	37.6	40.2	1.9	4.96	1744059.0	69032604.2	1650
2013-08-04	39.3	40.0	38.0	38.3	-1.1	-2.79	1237467.0	48024933.4	1017
2013-08-01	40.3	40.3	39.2	39.4	-1.1	-2.72	590162.0	23493828.8	666
2013-07-31	41.7	42.0	40.3	40.5	-1.3	-3.11	1213260.0	49855156.3	1278
2013-07-30	41.4	42.8	41.0	41.8	0.4	0.97	2052577.0	86242139.7	1802
2013-07-29	39.6	42.2	39.4	41.4	1.9	4.81	2868128.0	117981034.4	2439
2013-07-28	38.9	39.6	38.2	39.5	0.9	2.33	760254.0	29631210.8	709
2013-07-25	38.2	39.0	38.1	38.6	0.6	1.58	1072372.0	41282397.5	938
2013-07-24	38.0	39.0	37.6	38.0	0.3	0.8	1719290.0	65831913.1	1144
2013-07-23	36.2	38.2	36.2	37.7	1.7	4.72	1930688.0	72120684.6	1281
2013-07-22	35.8	36.1	35.7	36.0	0.3	0.84	850096.0	30518829.0	445
2013-07-21	34.9	35.8	34.9	35.7	0.6	1.71	482171.0	17142977.4	340
2013-07-18	35.4	35.6	35.1	35.1	-0.3	-0.85	529110.0	18716380.8	377
2013-07-17	34.5	35.7	34.4	35.4	0.7	2.02	1332315.0	46970347.7	909
2013-07-16	34.7	34.7	34.0	34.7	0.2	0.58	336767.0	11600075.9	283
2013-07-15	34.6	34.9	34.3	34.5	0.0	0.0	466221.0	16109380.8	368
2013-07-14	34.2	35.4	34.1	34.5	0.3	0.88	1426078.0	49796528.1	773
2013-07-11	34.3	34.4	34.0	34.2	0.1	0.29	251040.0	8575203.5	194
2013-07-10	34.5	34.5	34.1	34.1	-0.4	-1.16	231695.0	7953288.6	216
2013-07-09	34.4	35.0	34.2	34.5	0.2	0.58	366117.0	12676233.7	286
2013-07-08	34.5	34.5	34.0	34.3	-0.2	-0.58	236188.0	8090708.4	227
2013-07-07	34.9	35.0	34.3	34.5	-0.3	-0.86	422935.0	14649792.2	330
2013-07-04	35.1	35.3	34.8	34.8	-0.1	-0.29	292904.0	10279659.4	245
2013-07-03	35.1	35.4	34.7	34.9	-0.3	-0.85	489736.0	17161174.4	353
2013-07-02	34.0	35.2	34.0	35.2	1.2	3.53	829442.0	28829014.4	599
2013-07-01	33.7	34.4	33.7	34.0	0.0	0.0	457778.0	15539616.3	409
2013-06-30	34.0	34.1	33.8	34.0	-0.2	-0.58	198865.0	6753321.3	242
2013-06-26	34.4	34.6	34.2	34.2	-0.1	-0.29	292225.0	10030939.7	288
2013-06-25	34.4	34.5	34.2	34.3	-0.1	-0.29	184651.0	6352460.8	245
2013-06-24	34.6	34.8	34.0	34.4	-0.3	-0.86	332602.0	11441737.2	418
2013-06-23	35.0	35.2	34.7	34.7	-0.4	-1.14	504564.0	17623687.7	562
2013-06-22	34.1	35.6	33.9	35.1	0.4	1.15	1088679.0	38178574.3	1069
2013-06-19	35.2	35.4	34.5	34.7	-0.3	-0.86	1150866.0	40204363.9	1213
2013-06-18	34.3	35.2	34.3	35.0	1.0	2.94	2164402.0	75371923.3	1753
2013-06-17	33.4	34.7	33.4	34.0	0.9	2.72	1969356.0	67423010.9	1702
2013-06-16	31.0	33.2	31.0	33.1	1.9	6.09	3105507.0	100111347.3	2527
2013-06-15	33.6	33.7	31.2	31.2	-3.4	-9.83	1823258.0	59514049.0	1378
2013-06-12	34.4	35.3	34.2	34.6	0.1	0.29	1483879.0	51643477.6	1401
2013-06-11	36.1	36.9	34.3	34.5	-1.4	-3.9	3655268.0	131642269.3	3414
2013-06-10	33.6	36.6	33.6	35.9	2.4	7.16	5356707.0	189593003.7	4317
2013-06-09	32.9	33.7	32.8	33.5	0.6	1.82	883112.0	29416342.5	590
2013-06-08	32.9	33.3	32.8	32.9	0.0	0.0	675216.0	22312096.8	388
2013-06-05	32.6	33.1	32.4	32.9	0.1	0.3	1058495.0	34749480.0	515
2013-06-04	32.4	33.4	32.2	32.8	0.4	1.23	1906774.0	62956312.4	1239
2013-06-03	31.8	32.8	31.7	32.4	0.5	1.57	1074571.0	34787719.1	515
2013-06-02	32.2	32.3	31.9	31.9	-0.3	-0.93	425603.0	13612293.1	315
2013-06-01	31.9	32.4	31.7	32.2	0.1	0.31	386225.0	12388524.1	266
2013-05-29	32.2	32.3	32.0	32.1	-0.3	-0.93	354094.0	11393231.1	315
2013-05-28	32.1	32.4	32.0	32.4	0.3	0.93	539894.0	17357591.4	434
2013-05-27	32.3	32.3	31.9	32.1	-0.2	-0.62	525384.0	16880980.0	399
2013-05-26	32.6	32.8	32.2	32.3	-0.4	-1.22	685470.0	22336467.0	480
2013-05-25	32.7	33.1	32.5	32.7	-0.1	-0.3	606679.0	19871350.0	502
2013-05-22	32.9	33.1	32.5	32.8	0.0	0.0	816342.0	26745831.1	555
2013-05-21	33.0	33.5	32.8	32.8	-0.2	-0.61	616423.0	20380970.9	578
2013-05-20	33.2	34.1	32.8	33.0	0.0	0.0	2004313.0	67524008.7	1521
2013-05-19	32.9	33.3	32.7	33.0	0.3	0.92	1229850.0	40656311.0	796
2013-05-18	32.0	33.1	31.7	32.7	0.8	2.51	1087975.0	35335816.1	860
2013-05-15	31.7	32.0	31.2	31.9	0.2	0.63	700402.0	22125929.6	540
2013-05-14	32.1	32.3	31.6	31.7	-0.3	-0.94	751083.0	24048752.8	574
2013-05-13	31.3	32.3	31.3	32.0	0.1	0.31	909080.0	28926287.7	865
2013-05-12	32.1	32.6	31.4	31.9	-0.2	-0.62	1378833.0	44038144.3	1244
2013-05-11	33.2	33.2	31.9	32.1	-0.7	-2.13	1469600.0	48040864.3	1035
2013-05-08	32.7	33.3	32.2	32.8	0.1	0.31	1846909.0	60611774.4	1342
2013-05-07	32.0	33.1	32.0	32.7	0.7	2.19	1967682.0	64448687.9	1677
2013-05-06	31.8	32.8	31.3	32.0	0.1	0.31	1385829.0	44402151.1	1179
2013-05-05	32.8	32.9	31.5	31.9	-0.9	-2.74	1915010.0	61215087.8	1868
2013-05-04	33.0	34.0	32.2	32.8	-0.1	-0.3	1990423.0	66176494.0	2062
2013-05-01	31.4	33.6	31.2	32.9	1.9	6.13	3738860.0	122488393.8	2544
2013-04-30	29.3	31.9	29.1	31.0	1.5	5.08	2359446.0	72899582.8	1582
2013-04-29	29.3	29.5	29.2	29.5	0.1	0.34	121262.0	3564757.2	132
2013-04-28	29.3	29.6	29.2	29.4	0.2	0.68	144679.0	4254479.4	161
2013-04-27	29.7	29.8	29.2	29.2	-0.4	-1.35	445853.0	13138459.0	345
2013-04-24	30.1	30.2	29.3	29.6	-0.5	-1.66	405597.0	12057473.4	354
2013-04-23	30.3	30.4	30.0	30.1	-0.3	-0.99	273586.0	8248804.3	228
2013-04-22	29.8	30.4	29.8	30.4	0.4	1.33	630327.0	18931820.4	430
2013-04-21	30.5	30.6	29.9	30.0	-0.3	-0.99	514642.0	15527118.7	449
2013-04-20	29.1	30.8	28.7	30.3	1.1	3.77	1103353.0	33131625.5	673
2013-04-17	29.4	29.5	29.0	29.2	-0.1	-0.34	153230.0	4474974.5	173
2013-04-16	29.3	29.5	29.1	29.3	-0.4	-1.35	169558.0	4969494.3	156
2013-04-15	29.7	29.8	29.5	29.7	-0.2	-0.67	199989.0	5932184.4	213
2013-04-14	29.8	29.9	29.7	29.9	0.1	0.34	273774.0	8157435.9	275
2013-04-13	29.9	30.2	29.7	29.8	-0.2	-0.67	343887.0	10288666.6	279
2013-04-10	30.1	30.3	29.9	30.0	-0.2	-0.66	294988.0	8872462.3	326
2013-04-09	30.2	30.6	30.2	30.2	-0.1	-0.33	572153.0	17366823.6	434
2013-04-08	30.1	30.7	30.1	30.3	0.2	0.66	704791.0	21447205.3	510
2013-04-07	30.0	30.8	29.8	30.1	0.0	0.0	863433.0	26163377.9	666
2013-04-06	29.6	30.4	29.3	30.1	0.4	1.35	1229134.0	36705775.4	924
2013-04-03	30.5	30.5	29.6	29.7	-0.6	-1.98	1016776.0	30411385.5	730
2013-04-02	30.4	30.7	30.0	30.3	-0.1	-0.33	905481.0	27513695.3	673
2013-04-01	30.0	30.8	29.6	30.4	0.0	0.0	1367898.0	41467210.9	1151
2013-03-31	30.9	31.3	30.0	30.4	-0.7	-2.25	1415879.0	43365427.6	1398
2013-03-30	30.3	32.0	29.2	31.1	0.5	1.63	3468222.0	107020117.9	2983
2013-03-27	31.5	32.6	30.2	30.6	-0.5	-1.61	4509767.0	142589080.9	3846
2013-03-26	29.2	31.4	29.0	31.1	2.2	7.61	5379341.0	163929243.9	3526
2013-03-25	26.8	29.3	26.7	28.9	1.8	6.64	2851990.0	80578299.0	1974
2013-03-24	25.0	27.3	25.0	27.1	2.25	9.05	2415208.0	64578843.05	1243
2013-03-23	24.2	25.1	24.2	24.85	0.75	3.11	585694.0	14469300.35	332
2013-03-20	24.1	24.2	24.0	24.1	0.1	0.42	102253.0	2463394.3	71
2013-03-19	23.85	24.1	23.85	24.0	0.15	0.63	182061.0	4368226.8	101
2013-03-18	23.75	23.85	23.7	23.85	0.0	0.0	139908.0	3324091.9	77
2013-03-17	23.85	23.85	23.7	23.85	0.0	0.0	80628.0	1914975.8	99
2013-03-16	23.8	24.0	23.8	23.85	0.0	0.0	95336.0	2280292.75	104
2013-03-13	23.7	23.9	23.6	23.85	0.25	1.06	72958.0	1736997.35	66
2013-03-12	24.0	24.0	23.6	23.6	-0.3	-1.26	236263.0	5612533.45	108
2013-03-11	23.85	24.0	23.7	23.9	0.2	0.84	163589.0	3906567.85	100
2013-03-10	23.65	23.95	23.6	23.7	0.05	0.21	61133.0	1454484.05	62
2013-03-09	23.65	24.0	23.55	23.65	0.15	0.64	248470.0	5929604.2	108
2013-03-06	23.6	23.6	23.5	23.5	-0.05	-0.21	53356.0	1257099.7	35
2013-03-05	23.4	23.55	23.4	23.55	0.05	0.21	128713.0	3019455.65	55
2013-03-04	23.3	23.5	23.3	23.5	0.2	0.86	180056.0	4217025.9	96
2013-03-03	23.45	23.55	23.3	23.3	-0.1	-0.43	210018.0	4920018.25	83
2013-03-02	23.45	23.45	23.35	23.4	-0.05	-0.21	102860.0	2406954.9	63
2013-02-27	23.45	23.5	23.4	23.45	0.05	0.21	135150.0	3170000.05	72
2013-02-26	23.4	23.45	23.35	23.4	-0.05	-0.21	96853.0	2265132.4	89
2013-02-25	23.4	23.55	23.4	23.45	0.1	0.43	154523.0	3629202.75	130
2013-02-24	23.45	23.5	23.25	23.35	-0.1	-0.43	105724.0	2466271.9	93
2013-02-23	23.35	23.5	23.25	23.45	0.1	0.43	56334.0	1319971.3	72
2013-02-20	23.35	23.4	23.2	23.35	-0.05	-0.21	91363.0	2127662.0	69
2013-02-19	23.5	23.5	23.35	23.4	-0.15	-0.64	42546.0	996771.75	53
2013-02-18	23.65	23.8	23.55	23.55	-0.1	-0.42	35406.0	836173.0	55
2013-02-17	23.6	23.85	23.45	23.65	0.0	0.0	111328.0	2634279.45	91
2013-02-16	23.5	23.75	23.3	23.65	0.15	0.64	79748.0	1871106.35	77
2013-02-13	23.2	23.6	23.2	23.5	0.0	0.0	53392.0	1256094.9	49
2013-02-12	23.5	23.65	23.5	23.5	0.2	0.86	45323.0	1067054.8	54
2013-02-11	23.25	23.55	23.0	23.3	0.0	0.0	37496.0	872605.55	69
2013-02-10	23.35	23.35	23.15	23.3	-0.05	-0.21	69629.0	1617881.85	83
2013-02-09	23.5	23.55	23.3	23.35	-0.15	-0.64	67631.0	1586204.75	87
2013-02-06	23.7	23.75	23.5	23.5	-0.1	-0.42	87800.0	2073557.6	57
2013-02-05	23.5	23.6	23.45	23.6	-0.05	-0.21	24447.0	575222.6	41
2013-02-04	23.55	23.7	23.55	23.65	0.1	0.42	85959.0	2032740.75	49
2013-02-03	23.75	23.75	23.55	23.55	-0.25	-1.05	45035.0	1063825.75	33
2013-02-02	23.85	23.85	23.8	23.8	0.05	0.21	48509.0	1155807.35	63
2013-01-30	23.75	23.9	23.65	23.75	0.1	0.42	76844.0	1828013.2	59
2013-01-29	23.8	23.8	23.65	23.65	0.0	0.0	24768.0	587088.25	44
2013-01-28	23.8	23.85	23.6	23.65	-0.25	-1.05	41135.0	977638.35	40
2013-01-27	23.85	23.9	23.85	23.9	0.05	0.21	31306.0	746706.1	43
2013-01-26	23.5	23.9	23.5	23.85	0.35	1.49	113847.0	2696353.45	75
2013-01-23	23.7	24.0	23.5	23.5	-0.1	-0.42	399456.0	8757009.75	85
2013-01-22	23.6	23.9	23.4	23.6	-0.05	-0.21	107995.0	2548731.9	70
2013-01-21	23.85	23.85	23.4	23.65	-0.25	-1.05	134364.0	3172396.45	92
2013-01-20	23.85	23.9	23.85	23.9	0.05	0.21	44674.0	1066965.15	53
2013-01-19	24.0	24.2	23.8	23.85	-0.2	-0.83	119528.0	2864199.45	100
2013-01-16	24.45	24.45	24.05	24.05	-0.4	-1.64	106706.0	2578080.55	100
2013-01-15	24.75	24.75	24.4	24.45	-0.3	-1.21	49418.0	1215250.65	54
2013-01-14	24.65	24.75	24.5	24.75	0.15	0.61	86148.0	2123188.05	77
2013-01-13	24.75	24.75	24.5	24.6	-0.1	-0.4	208810.0	5146429.75	133
2013-01-12	24.85	24.9	24.7	24.7	-0.15	-0.6	226386.0	5615156.55	125
2013-01-09	24.75	24.9	24.75	24.85	0.05	0.2	107421.0	2665546.05	88
2013-01-08	24.9	24.9	24.7	24.8	-0.05	-0.2	101834.0	2526220.15	89
2013-01-07	24.95	24.95	24.7	24.85	-0.1	-0.4	64218.0	1591191.25	49
2013-01-06	25.0	25.0	24.8	24.95	0.2	0.81	125534.0	3131860.3	100
2013-01-05	24.85	25.0	24.65	24.75	-0.1	-0.4	296980.0	7400015.3	148
2013-01-02	24.7	24.85	24.7	24.85	0.2	0.81	73580.0	1822856.25	67
2013-01-01	24.9	24.95	24.4	24.65	-0.2	-0.8	270296.0	6688996.95	191
2012-12-31	24.9	24.9	24.65	24.85	0.05	0.2	81798.0	2028986.0	50
2012-12-30	25.1	25.1	24.65	24.8	-0.5	-1.98	271042.0	6779745.95	159
2012-12-29	25.0	25.5	25.0	25.3	0.0	0.0	124745.0	3163617.5	92
2012-12-26	25.1	25.3	24.95	25.3	0.1	0.4	88823.0	2226610.8	79
2012-12-25	24.8	25.4	24.7	25.2	0.2	0.8	286888.0	7203221.05	166
2012-12-24	24.75	25.1	24.75	25.0	0.2	0.81	358713.0	8969345.8	176
2012-12-23	25.3	25.3	24.8	24.8	-0.5	-1.98	300442.0	7496902.75	180
2012-12-22	24.4	25.3	24.25	25.3	0.8	3.27	435281.0	10743030.1	263
2012-12-19	24.55	24.6	24.1	24.5	-0.1	-0.41	48707.0	1188702.95	63
2012-12-18	24.5	24.65	24.5	24.6	0.3	1.23	42007.0	1032626.25	56
2012-12-17	24.5	24.65	24.3	24.3	-0.25	-1.02	189756.0	4652007.5	91
2012-12-16	23.95	25.0	23.9	24.55	0.5	2.08	303491.0	7471260.5	232
2012-12-15	23.7	24.05	23.55	24.05	0.5	2.12	219990.0	5262060.45	149
2012-12-12	23.55	23.75	23.45	23.55	0.05	0.21	146573.0	3464162.7	129
2012-12-11	23.4	23.6	23.4	23.5	0.1	0.43	65456.0	1536317.0	61
2012-12-10	23.4	23.5	23.35	23.4	-0.05	-0.21	66647.0	1563065.6	56
2012-12-09	23.6	23.6	23.45	23.45	-0.2	-0.85	74202.0	1747424.0	71
2012-12-08	23.8	23.85	23.65	23.65	0.1	0.42	68242.0	1620100.65	58
2012-12-05	23.65	24.0	23.55	23.55	0.05	0.21	122467.0	2904160.15	101
2012-12-04	23.55	23.65	23.5	23.5	-0.15	-0.63	33432.0	786616.8	50
2012-12-03	23.8	23.8	23.5	23.65	-0.05	-0.21	73645.0	1740821.0	57
2012-12-02	23.5	23.75	23.25	23.7	0.2	0.85	109195.0	2567654.85	69
2012-12-01	23.2	23.5	23.2	23.5	0.5	2.17	110111.0	2575457.9	60
2012-11-28	22.95	23.2	22.95	23.0	0.05	0.22	63882.0	1471192.05	50
2012-11-27	23.1	23.2	22.9	22.95	-0.3	-1.29	52533.0	1213337.2	46
2012-11-26	23.15	23.25	23.0	23.25	0.1	0.43	61258.0	1413325.2	61
2012-11-25	23.25	23.25	23.0	23.15	-0.25	-1.07	95486.0	2201989.75	60
2012-11-24	23.05	23.4	23.05	23.4	0.2	0.86	18898.0	440993.95	32
2012-11-21	23.1	23.25	23.1	23.2	0.05	0.22	58515.0	1357247.35	52
2012-11-20	23.3	23.4	23.05	23.15	-0.2	-0.86	35492.0	826196.35	38
2012-11-19	23.7	23.9	23.2	23.35	-0.4	-1.68	134784.0	3162599.5	96
2012-11-18	23.95	24.0	23.75	23.75	-0.2	-0.84	147419.0	3521718.3	62
2012-11-17	23.9	23.95	23.75	23.95	0.05	0.21	106331.0	2538206.4	53
2012-11-14	23.8	24.0	23.75	23.9	0.1	0.42	59888.0	1430420.0	47
2012-11-13	23.95	23.95	23.7	23.8	0.0	0.0	53482.0	1274553.9	42
2012-11-12	23.75	24.0	23.75	23.8	-0.35	-1.45	84900.0	2029166.3	70
2012-11-11	24.4	24.45	24.1	24.15	-0.15	-0.62	76562.0	1857712.65	62
2012-11-10	24.25	24.5	24.25	24.3	-0.5	-2.02	115270.0	2809114.05	105
2012-11-07	25.3	25.3	24.6	24.8	-0.7	-2.75	304875.0	7537728.25	244
2012-11-06	23.6	25.5	23.4	25.5	1.9	8.05	157102.0	3795858.2	116
2012-11-05	23.3	23.6	23.25	23.6	0.2	0.85	131812.0	3100270.45	92
2012-11-04	23.25	23.4	23.25	23.4	0.2	0.86	91870.0	2144382.9	86
2012-11-03	23.25	23.25	23.0	23.2	-0.05	-0.22	91705.0	2124601.2	50
2012-10-24	22.95	23.25	22.95	23.25	0.3	1.31	203581.0	4691579.3	86
2012-10-23	22.95	23.05	22.85	22.95	0.0	0.0	95023.0	2181186.55	73
2012-10-22	23.0	23.0	22.85	22.95	-0.2	-0.86	117965.0	2703619.05	121
2012-10-21	23.65	23.65	23.05	23.15	-0.5	-2.11	155647.0	3635960.95	162
2012-10-20	23.8	23.8	23.55	23.65	-0.45	-1.87	228146.0	5394070.15	170
2012-10-17	23.2	24.25	23.1	24.1	1.05	4.56	335485.0	7942562.8	182
2012-10-16	23.0	23.2	23.0	23.05	-0.05	-0.22	85661.0	1979631.5	77
2012-10-15	23.0	23.1	22.9	23.1	0.3	1.32	223765.0	5143073.3	95
2012-10-14	22.95	22.95	22.75	22.8	-0.05	-0.22	81929.0	1871148.1	68
2012-10-13	23.05	23.25	22.8	22.85	-0.15	-0.65	156412.0	3590459.15	85
2012-10-10	23.25	23.25	23.0	23.0	-0.35	-1.5	131692.0	3049682.1	73
2012-10-09	23.7	23.7	23.2	23.35	-0.2	-0.85	22119.0	517499.7	33
2012-10-08	23.25	23.55	23.15	23.55	0.2	0.86	240478.0	5581174.8	73
2012-10-07	23.6	23.6	23.25	23.35	-0.25	-1.06	239744.0	5600734.65	98
2012-10-06	23.8	23.9	23.6	23.6	-0.35	-1.46	51802.0	1230835.7	59
2012-10-03	23.5	24.0	23.5	23.95	0.25	1.05	88336.0	2111288.65	73
2012-10-02	23.4	23.7	23.25	23.7	0.2	0.85	118467.0	2787536.9	79
2012-10-01	23.4	23.5	23.25	23.5	0.0	0.0	158121.0	3691646.1	153
2012-09-30	24.0	24.3	23.4	23.5	-0.8	-3.29	169725.0	4040686.5	183
2012-09-29	24.7	24.9	24.0	24.3	-0.45	-1.82	363245.0	8864389.85	157
2012-09-26	24.3	24.8	24.25	24.75	0.3	1.23	438315.0	10773637.75	210
2012-09-25	24.6	24.75	24.25	24.45	0.05	0.2	164331.0	4040554.1	100
2012-09-24	24.7	24.7	24.1	24.4	-0.35	-1.41	66510.0	1616580.4	102
2012-09-22	24.75	25.0	24.5	24.75	0.4	1.64	262975.0	6518262.6	147
2012-09-19	24.35	24.4	24.15	24.35	0.0	0.0	370818.0	8997335.85	112
2012-09-18	24.55	24.55	24.25	24.35	-0.35	-1.42	140999.0	3442208.95	84
2012-09-17	24.75	24.85	24.55	24.7	-0.05	-0.2	71796.0	1773834.05	101
2012-09-16	24.8	25.0	24.35	24.75	0.6	2.48	572587.0	14232321.6	229
2012-09-15	24.0	24.2	24.0	24.15	0.1	0.42	144490.0	3482803.1	109
2012-09-12	23.6	24.05	23.6	24.05	0.5	2.12	315035.0	7511019.2	155
2012-09-11	23.3	23.55	23.15	23.55	0.1	0.43	81465.0	1907588.65	74
2012-09-10	23.3	23.45	23.25	23.45	-0.05	-0.21	72317.0	1689443.7	78
2012-09-09	23.2	23.5	23.2	23.5	0.25	1.08	75416.0	1763265.55	81
2012-09-08	23.25	23.4	23.25	23.25	0.1	0.43	203680.0	4747064.15	91
2012-09-05	22.75	23.15	22.75	23.15	0.3	1.31	349419.0	8042162.05	110
2012-09-04	23.1	23.1	22.55	22.85	-0.25	-1.08	433342.0	9871521.0	114
2012-09-03	22.95	23.2	22.95	23.1	0.15	0.65	155673.0	3593027.5	74
2012-09-02	23.1	23.1	22.95	22.95	-0.15	-0.65	93223.0	2143672.45	40
2012-09-01	22.95	23.3	22.95	23.1	0.2	0.87	67955.0	1564660.65	67
2012-08-29	23.1	23.2	22.8	22.9	-0.2	-0.87	94250.0	2168977.2	98
2012-08-28	23.1	23.1	23.0	23.1	0.05	0.22	234822.0	5403621.15	106
2012-08-27	22.9	23.5	22.75	23.05	0.15	0.66	182038.0	4182801.1	117
2012-08-26	22.6	22.9	22.5	22.9	0.4	1.78	361955.0	8213628.3	131
2012-08-25	22.3	22.6	22.05	22.5	0.1	0.45	176274.0	3942472.2	110
2012-08-15	21.9	22.4	21.9	22.4	0.5	2.28	152856.0	3378737.5	70
2012-08-14	21.9	21.9	21.85	21.9	-0.05	-0.23	135765.0	2972802.55	64
2012-08-13	22.0	22.05	21.9	21.95	-0.05	-0.23	33018.0	725705.85	46
2012-08-12	22.05	22.05	21.85	22.0	-0.05	-0.23	93710.0	2056618.45	36
2012-08-11	22.0	22.3	22.0	22.05	0.05	0.23	95747.0	2115921.4	68
2012-08-08	22.05	22.1	21.95	22.0	-0.1	-0.45	128190.0	2820690.15	61
2012-08-07	22.1	22.1	22.05	22.1	-0.05	-0.23	57788.0	1276249.4	45
2012-08-06	22.0	22.15	21.95	22.15	0.15	0.68	115488.0	2553398.35	80
2012-08-05	21.95	22.05	21.9	22.0	0.0	0.0	61451.0	1352291.05	56
2012-08-04	21.75	22.05	21.75	22.0	0.35	1.62	374925.0	8229470.95	154
2012-08-01	21.1	21.65	21.1	21.65	0.45	2.12	230893.0	4956152.95	119
2012-07-31	20.85	21.25	20.8	21.2	0.3	1.44	316901.0	6670535.95	93
2012-07-30	20.8	20.95	20.8	20.9	0.0	0.0	53123.0	1109714.35	50
2012-07-29	21.0	21.0	20.8	20.9	-0.1	-0.48	149993.0	3130103.4	55
2012-07-28	21.0	21.1	20.7	21.0	0.2	0.96	148022.0	3111943.4	100
2012-07-25	20.5	20.95	20.5	20.8	0.3	1.46	132404.0	2737648.7	96
2012-07-24	20.3	20.7	20.3	20.5	0.05	0.24	122442.0	2517469.95	104
2012-07-23	20.45	20.6	20.3	20.45	-0.2	-0.97	99559.0	2039023.3	73
2012-07-22	20.45	20.7	20.4	20.65	0.25	1.23	122755.0	2521272.65	105
2012-07-21	20.4	20.45	20.2	20.4	0.1	0.49	74465.0	1517017.95	62
2012-07-18	20.35	20.65	20.2	20.3	-0.15	-0.73	369013.0	7537047.65	135
2012-07-17	20.35	20.65	20.35	20.45	0.1	0.49	261287.0	5355059.75	138
2012-07-16	20.55	20.6	20.2	20.35	0.1	0.49	280842.0	5743958.8	159
2012-07-15	20.15	20.3	19.9	20.25	0.05	0.25	88536.0	1785292.25	91
2012-07-14	20.0	20.2	20.0	20.2	0.25	1.25	162174.0	3266831.8	97
2012-07-11	20.1	20.1	19.9	19.95	-0.2	-0.99	102613.0	2055207.95	73
2012-07-10	20.1	20.35	19.75	20.15	0.0	0.0	180086.0	3618003.15	102
2012-07-09	20.6	20.65	20.1	20.15	-0.45	-2.18	270669.0	5492110.25	130
2012-07-08	20.45	21.1	20.35	20.6	0.2	0.98	412345.0	8502391.25	216
2012-07-07	20.3	20.5	20.1	20.4	0.2	0.99	212168.0	4308241.55	117
2012-07-04	20.4	20.5	20.2	20.2	-0.2	-0.98	242838.0	4948047.9	125
2012-07-03	20.3	20.65	20.3	20.4	0.3	1.49	971301.0	19861119.7	341
2012-07-02	19.4	20.3	19.4	20.1	0.75	3.88	807739.0	16093290.65	399
2012-07-01	19.0	19.35	19.0	19.35	0.1	0.52	236159.0	4526755.25	120
2012-06-30	19.35	19.4	19.15	19.25	0.5	2.67	749190.0	14434296.25	258
2012-06-27	19.5	19.5	18.75	18.75	-0.7	-3.6	548954.0	10493249.3	259
2012-06-26	19.45	19.6	19.4	19.45	-0.05	-0.26	956047.0	18598519.45	225
2012-06-25	19.75	19.75	19.4	19.5	-0.2	-1.02	215547.0	4238126.4	163
2012-06-24	19.9	19.9	19.65	19.7	-0.15	-0.76	354709.0	7006806.1	197
2012-06-23	19.9	19.95	19.8	19.85	-0.1	-0.5	237069.0	4712610.7	156
2012-06-20	20.2	20.2	19.9	19.95	-0.15	-0.75	482099.0	9647726.65	258
2012-06-19	20.1	20.3	20.05	20.1	-0.05	-0.25	457494.0	9210821.95	248
2012-06-18	20.05	20.25	20.0	20.15	0.1	0.5	314266.0	6320804.15	192
2012-06-17	19.7	20.1	19.7	20.05	0.25	1.26	331451.0	6574463.9	245
2012-06-16	20.1	20.1	19.25	19.8	-0.1	-0.5	335974.0	6645391.25	271
2012-06-13	20.1	20.1	19.9	19.9	-0.1	-0.5	330841.0	6597977.8	161
2012-06-12	20.05	20.1	19.9	20.0	-0.4	-1.96	262026.0	5240214.75	215
2012-06-11	20.25	20.5	20.2	20.4	0.2	0.99	192811.0	3920317.1	140
2012-06-10	19.9	20.2	19.8	20.2	0.35	1.76	171030.0	3417069.85	128
2012-06-09	20.55	20.65	19.6	19.85	-0.4	-1.98	296425.0	5946296.4	225
2012-06-06	20.6	20.7	20.0	20.25	-0.3	-1.46	328773.0	6728546.15	214
2012-06-05	20.8	20.8	20.55	20.55	-0.2	-0.96	171490.0	3552608.95	158
2012-06-04	20.9	20.9	20.7	20.75	-0.25	-1.19	239567.0	4973386.7	128
2012-06-03	21.1	21.1	20.8	21.0	0.05	0.24	200874.0	4214802.15	130
2012-06-02	21.3	21.6	20.95	20.95	-1.05	-4.77	475404.0	10056980.4	217
2012-05-30	22.15	22.5	21.85	22.0	-0.1	-0.45	678155.0	15038509.15	318
2012-05-29	22.3	22.45	22.1	22.1	-0.1	-0.45	297095.0	6613203.0	176
2012-05-28	22.1	22.3	22.05	22.2	0.25	1.14	202048.0	4474753.95	143
2012-05-27	22.25	22.3	21.95	21.95	-0.4	-1.79	201956.0	4466052.6	190
2012-05-26	22.0	22.95	22.0	22.35	0.35	1.59	338702.0	7585946.65	318
2012-05-23	22.0	22.15	21.75	22.0	-0.1	-0.45	237197.0	5212733.7	195
2012-05-22	22.15	22.2	22.1	22.1	0.1	0.45	208210.0	4611170.25	182
2012-05-21	21.8	22.2	21.75	22.0	0.1	0.46	439284.0	9630653.55	305
2012-05-20	22.0	22.0	21.7	21.9	0.1	0.46	178881.0	3908969.9	183
2012-05-19	22.3	22.35	21.8	21.8	-0.8	-3.54	199598.0	4415654.0	163
2012-05-16	22.55	22.9	22.45	22.6	-0.4	-1.74	232327.0	5256382.8	212
2012-05-15	22.75	23.0	22.4	23.0	0.25	1.1	180836.0	4097337.6	178
2012-05-14	22.8	23.2	22.55	22.75	-0.65	-2.78	228661.0	5214725.5	238
2012-05-13	23.6	23.9	23.4	23.4	-0.4	-1.68	147253.0	3476181.55	127
2012-05-12	23.75	23.8	23.1	23.8	0.15	0.63	180716.0	4234259.5	144
2012-05-09	24.1	24.1	23.5	23.65	-0.5	-2.07	190482.0	4538627.3	160
2012-05-08	24.3	24.35	23.9	24.15	-0.15	-0.62	584848.0	14103592.15	242
2012-05-07	24.25	24.45	24.05	24.3	-0.1	-0.41	332368.0	8071528.95	223
2012-05-06	24.7	24.7	24.4	24.4	-0.35	-1.41	196935.0	4843048.5	146
2012-05-05	24.95	24.95	24.65	24.75	-0.35	-1.39	224243.0	5555787.65	177
2012-05-02	25.0	25.4	24.9	25.1	0.2	0.8	447259.0	11216165.6	281
2012-05-01	24.9	25.0	24.8	24.9	-0.1	-0.4	129689.0	3230136.35	101
2012-04-30	24.85	25.1	24.7	25.0	0.2	0.81	442488.0	11010234.75	193
2012-04-29	24.95	25.1	24.8	24.8	-0.3	-1.2	556774.0	13878603.0	262
2012-04-28	24.6	25.1	24.6	25.1	0.6	2.45	656805.0	16238376.8	297
2012-04-25	24.35	24.7	24.15	24.5	0.2	0.82	685311.0	16752679.6	305
2012-04-24	24.5	24.65	24.25	24.3	-0.2	-0.82	267496.0	6541255.35	149
2012-04-23	24.7	24.8	24.3	24.5	-0.3	-1.21	345704.0	8524530.1	216
2012-04-22	24.7	25.0	24.55	24.8	0.3	1.22	650796.0	16069357.35	354
2012-04-21	24.6	24.7	24.4	24.5	0.05	0.2	225043.0	5514421.9	204
2012-04-18	24.35	24.6	24.3	24.45	0.15	0.62	466585.0	11411600.4	273
2012-04-17	24.75	24.75	24.15	24.3	0.05	0.21	678106.0	16528720.1	300
2012-04-16	24.3	24.6	23.7	24.25	-0.05	-0.21	375317.0	9096880.7	239
2012-04-15	25.2	25.2	24.0	24.3	0.05	0.21	1047680.0	26054020.7	566
2012-04-14	24.4	24.5	24.0	24.25	-0.45	-1.82	293744.0	7164296.4	197
2012-04-11	24.35	24.7	22.95	24.7	0.25	1.02	1113194.0	26031681.1	485
2012-04-10	24.35	24.95	24.35	24.45	0.1	0.41	221407.0	5447641.75	204
2012-04-09	24.0	24.35	23.8	24.35	0.3	1.25	297765.0	7156736.55	179
2012-04-08	24.75	24.75	23.1	24.05	-0.75	-3.02	365560.0	8794252.4	282
2012-04-07	24.9	24.9	24.75	24.8	-0.15	-0.6	80691.0	2000978.7	119
2012-04-04	25.1	25.1	24.95	24.95	-0.15	-0.6	117787.0	2944788.55	128
2012-04-03	25.0	25.1	24.95	25.1	0.1	0.4	113055.0	2831680.55	118
2012-04-02	25.2	25.2	24.8	25.0	0.0	0.0	195272.0	4883192.65	178
2012-04-01	25.1	25.3	24.95	25.0	-0.4	-1.57	549063.0	13749033.8	295
2012-03-31	25.5	25.6	25.2	25.4	-0.1	-0.39	127812.0	3246579.8	164
2012-03-28	24.9	25.5	24.85	25.5	0.5	2.0	329242.0	8290071.6	219
2012-03-27	25.3	25.5	25.0	25.0	-0.5	-1.96	490418.0	12367929.1	270
2012-03-26	25.3	25.5	25.2	25.5	0.2	0.79	360452.0	9137522.6	227
2012-03-25	25.6	25.8	25.0	25.3	-0.4	-1.56	938966.0	23823638.9	458
2012-03-24	25.5	26.2	25.4	25.7	0.0	0.0	603730.0	15508808.1	341
2012-03-21	26.1	26.2	25.5	25.7	-0.6	-2.28	426443.0	10981285.3	291
2012-03-20	25.6	26.4	24.8	26.3	0.8	3.14	668242.0	17038877.3	371
2012-03-19	25.9	27.0	25.5	25.5	-0.4	-1.54	915409.0	24044148.1	485
[truncated: 2,769 more rows]
