# Supplementary material for: Effective short-term forecasts of Saudi stock price trends using technical indicators and large-scale multivariate time series
Source: PeerJ Comput Sci. 2023 Jan 6;9:e1205. doi: 10.7717/peerj-cs.1205 (PMC10280263; doi:10.7717/peerj-cs.1205)
Supplement: Supplemental Information 3 [file peerj-cs-09-1205-s003.zip › TASI Dataset 2021/SEDCO CAPITAL REIT_4344.csv]

date	open	high	low	close	change	change_percent	volume_traded	value_traded_SAR	number_trades
2020-03-19	8.6	8.8	8.6	8.8	0.28	3.29	88405.0	771704.12	153
2020-03-18	8.5	8.6	8.5	8.52	-0.08	-0.93	58431.0	498504.48	145
2020-03-17	8.5	8.74	8.5	8.6	0.1	1.18	71294.0	613235.63	122
2020-03-16	8.77	8.77	8.5	8.5	-0.33	-3.74	147640.0	1264644.84	238
2020-03-15	9.3	9.3	8.55	8.83	-0.47	-5.05	154238.0	1357243.59	262
2020-03-12	9.2	9.3	9.11	9.3	-0.08	-0.85	67116.0	615903.09	142
2020-03-11	9.2	9.65	9.2	9.38	0.18	1.96	115006.0	1083298.62	186
2020-03-10	8.83	9.2	8.8	9.2	0.72	8.49	116750.0	1040590.68	251
2020-03-09	9.0	9.0	8.4	8.48	-0.76	-8.23	363503.0	3089578.65	354
2020-03-08	9.4	9.4	9.0	9.24	-0.44	-4.55	158180.0	1454264.89	262
2020-03-05	9.69	9.79	9.68	9.68	0.0	0.0	62045.0	603698.72	145
2020-03-04	9.8	9.8	9.62	9.68	0.18	1.89	51698.0	502962.63	124
2020-03-03	9.5	9.59	9.49	9.5	0.0	0.0	100396.0	954056.65	137
2020-03-02	9.4	9.7	9.4	9.5	0.14	1.5	100094.0	954388.17	156
2020-03-01	9.45	9.45	9.3	9.36	-0.4	-4.1	65256.0	613826.51	193
2020-02-27	9.78	9.78	9.7	9.76	0.04	0.41	63853.0	621705.63	132
2020-02-26	9.8	9.85	9.5	9.72	-0.12	-1.22	86128.0	837990.49	133
2020-02-25	9.76	9.88	9.75	9.84	0.04	0.41	95503.0	933764.74	127
2020-02-24	9.85	9.85	9.7	9.8	-0.09	-0.91	167811.0	1644487.92	154
2020-02-23	9.88	9.89	9.88	9.89	0.01	0.1	84952.0	839772.64	72
2020-02-20	9.88	9.88	9.88	9.88	0.05	0.51	31431.0	309955.53	92
2020-02-19				9.83	0.0	0.0	21779.0	213630.48	104
2020-02-18	9.85	9.85	9.83	9.83	0.01	0.1	45470.0	447551.4	77
2020-02-17	9.82	9.82	9.82	9.82	0.07	0.72	43873.0	431244.04	129
2020-02-16	9.65	9.75	9.65	9.75	0.09	0.93	29069.0	282624.15	80
2020-02-13	9.64	9.66	9.64	9.66	0.02	0.21	28123.0	271677.04	97
2020-02-12	9.66	9.66	9.64	9.64	-0.01	-0.1	9687.0	93454.13	78
2020-02-11				9.65	0.0	0.0	6316.0	61389.16	84
2020-02-10	9.68	9.68	9.59	9.65	-0.03	-0.31	53601.0	515838.65	97
2020-02-09	9.79	9.79	9.68	9.68	-0.21	-2.12	35706.0	346816.63	161
2020-02-06	9.84	9.9	9.78	9.89	0.06	0.61	144489.0	1427335.64	346
2020-02-05	9.88	9.88	9.83	9.83	0.02	0.2	37047.0	364828.89	111
2020-02-04	9.79	9.81	9.79	9.81	0.06	0.62	55259.0	541724.05	123
2020-02-03	9.73	9.76	9.73	9.75	0.06	0.62	47705.0	464928.57	133
2020-02-02	9.62	9.7	9.57	9.69	0.07	0.73	60800.0	586914.13	199
2020-01-30	9.56	9.62	9.56	9.62	-0.01	-0.1	71677.0	689162.41	140
2020-01-29	9.54	9.63	9.54	9.63	0.09	0.94	111579.0	1071502.9	294
2020-01-28	9.41	9.6	9.4	9.54	0.1	1.06	209395.0	1982758.81	302
2020-01-27	9.4	9.44	9.4	9.44	0.04	0.43	86867.0	817164.34	269
2020-01-26	9.45	9.45	9.4	9.4	-0.07	-0.74	417344.0	3929996.62	509
2020-01-23	9.48	9.48	9.4	9.47	-0.03	-0.32	76678.0	724784.46	218
2020-01-22	9.5	9.5	9.5	9.5	0.0	0.0	32453.0	308281.17	85
2020-01-21	9.5	9.5	9.5	9.5	0.02	0.21	418640.0	3976830.23	275
2020-01-20	9.5	9.5	9.48	9.48	0.02	0.21	76862.0	729998.9	136
2020-01-19	9.52	9.52	9.46	9.46	0.04	0.42	70145.0	665040.63	169
2020-01-16	9.49	9.49	9.4	9.42	-0.04	-0.42	165241.0	1560861.34	618
2020-01-15	9.5	9.5	9.46	9.46	-0.04	-0.42	103190.0	977789.02	197
2020-01-14	9.6	9.6	9.5	9.5	0.0	0.0	136469.0	1299373.43	201
2020-01-13	9.5	9.56	9.49	9.5	0.0	0.0	138999.0	1321259.88	201
2020-01-12	9.62	9.64	9.5	9.5	-0.04	-0.42	78780.0	751573.33	160
2020-01-09	9.34	9.58	9.34	9.54	0.19	2.03	78123.0	741689.75	230
2020-01-08	9.5	9.5	9.35	9.35	-0.2	-2.09	68760.0	647942.5	347
2020-01-07	9.6	9.66	9.5	9.55	-0.18	-1.85	188979.0	1813074.52	401
2020-01-06	9.8	9.8	9.65	9.73	-0.21	-2.11	132128.0	1287861.58	248
2020-01-05	9.8	9.94	9.8	9.94	0.0	0.0	152393.0	1506430.57	200
2020-01-02	9.8	9.94	9.8	9.94	0.1	1.02	196958.0	1948483.18	176
2020-01-01	9.85	9.9	9.8	9.84	-0.12	-1.2	252957.0	2491497.04	223
2019-12-31	9.9	9.96	9.9	9.96	0.06	0.61	120145.0	1191644.05	173
2019-12-30	9.81	9.9	9.8	9.9	0.06	0.61	136735.0	1348490.42	312
2019-12-29	9.57	10.16	9.57	9.84	0.28	2.93	592405.0	5854746.54	776
2019-12-26	9.55	9.56	9.5	9.56	0.01	0.1	43494.0	414179.06	129
2019-12-25	9.52	9.56	9.5	9.55	0.03	0.32	191722.0	1828099.92	133
2019-12-24	9.5	9.55	9.5	9.52	0.08	0.85	107378.0	1023065.27	180
2019-12-23	9.37	9.44	9.34	9.44	0.15	1.61	93556.0	878053.36	162
2019-12-22	9.22	9.29	9.22	9.29	0.13	1.42	40532.0	374612.02	132
2019-12-19	9.15	9.18	9.1	9.16	0.01	0.11	118787.0	1088315.79	137
2019-12-18	9.1	9.15	9.08	9.15	0.05	0.55	51905.0	472625.56	113
2019-12-17	9.0	9.1	9.0	9.1	0.1	1.11	92753.0	836002.82	179
2019-12-16	8.9	9.0	8.9	9.0	0.11	1.24	98192.0	880769.38	137
2019-12-15	8.87	8.89	8.87	8.89	0.02	0.23	43506.0	385747.94	148
2019-12-12	8.87	8.87	8.85	8.87	0.06	0.68	46778.0	414089.62	166
2019-12-11	8.76	8.81	8.76	8.81	0.03	0.34	42559.0	373485.07	112
2019-12-10	8.81	8.81	8.78	8.78	-0.11	-1.24	63689.0	560586.27	122
2019-12-09	8.78	8.9	8.78	8.89	0.09	1.02	67211.0	593187.86	92
2019-12-08	8.79	8.82	8.79	8.8	0.01	0.11	55737.0	490234.22	84
2019-12-05	8.7	8.79	8.7	8.79	0.1	1.15	77714.0	677187.8	68
2019-12-04	8.65	8.69	8.64	8.69	0.04	0.46	137713.0	1192759.72	91
2019-12-03	8.63	8.65	8.63	8.65	0.03	0.35	14517.0	125338.71	59
2019-12-02	8.62	8.62	8.62	8.62	0.03	0.35	57937.0	499423.76	41
2019-12-01	8.59	8.59	8.59	8.59	0.03	0.35	8286.0	71207.79	37
2019-11-28	8.56	8.56	8.56	8.56	0.0	0.0	10845.0	92855.31	52
2019-11-27	8.51	8.56	8.51	8.56	0.03	0.35	20413.0	174761.93	81
2019-11-26	8.52	8.53	8.52	8.53	0.03	0.35	20425.0	174036.66	71
2019-11-25	8.55	8.6	8.46	8.5	-0.07	-0.82	250367.0	2134816.57	171
2019-11-24	8.8	8.8	8.55	8.57	-0.28	-3.16	149251.0	1296693.18	131
2019-11-21	9.1	9.1	8.85	8.85	0.15	1.72	211073.0	1888562.4	208
2019-11-20	8.57	8.76	8.57	8.7	0.13	1.52	66995.0	583281.33	130
2019-11-19	8.5	8.57	8.5	8.57	0.07	0.82	57924.0	493305.37	98
2019-11-18	8.49	8.5	8.49	8.5	0.02	0.24	29370.0	249737.29	75
2019-11-17	8.5	8.5	8.48	8.48	-0.02	-0.24	84169.0	714082.25	102
2019-11-14	8.5	8.5	8.48	8.5	0.05	0.59	60259.0	511580.26	84
2019-11-13	8.44	8.45	8.44	8.45	0.02	0.24	218139.0	1842000.88	103
2019-11-12	8.4	8.43	8.4	8.43	0.06	0.72	78668.0	662350.54	85
2019-11-11	8.38	8.39	8.37	8.37	-0.02	-0.24	65745.0	550964.1	89
2019-11-10	8.38	8.44	8.38	8.39	-0.01	-0.12	76053.0	640329.24	101
2019-11-07	8.4	8.43	8.4	8.4	0.01	0.12	82045.0	689945.62	68
2019-11-06	8.35	8.43	8.35	8.39	0.05	0.6	118758.0	997047.34	115
2019-11-05	8.32	8.35	8.32	8.34	0.02	0.24	55939.0	466316.46	84
2019-11-04	8.39	8.39	8.32	8.32	-0.08	-0.95	211568.0	1767721.96	167
2019-11-03	8.4	8.44	8.4	8.4	0.0	0.0	189852.0	1595718.69	102
2019-10-31	8.41	8.42	8.4	8.4	-0.01	-0.12	69146.0	581283.72	106
2019-10-30	8.4	8.41	8.4	8.41	0.01	0.12	53961.0	453399.67	57
2019-10-29	8.4	8.42	8.4	8.4	-0.02	-0.24	211911.0	1780676.83	91
2019-10-28	8.41	8.44	8.41	8.42	0.02	0.24	74430.0	627033.1	78
2019-10-27	8.4	8.41	8.4	8.4	-0.04	-0.47	30239.0	254180.11	56
2019-10-24	8.41	8.44	8.41	8.44	0.03	0.36	121225.0	1021118.34	75
2019-10-23	8.4	8.41	8.4	8.41	0.01	0.12	123480.0	1037323.06	52
2019-10-22	8.4	8.4	8.38	8.4	0.01	0.12	48498.0	406970.87	59
2019-10-21	8.35	8.39	8.31	8.39	0.07	0.84	129880.0	1085364.13	72
2019-10-20	8.25	8.32	8.25	8.32	0.02	0.24	121798.0	1006625.72	93
2019-10-17	8.33	8.33	8.3	8.3	-0.06	-0.72	98990.0	823066.12	93
2019-10-16	8.34	8.36	8.34	8.36	-0.04	-0.48	67572.0	563843.72	56
2019-10-15	8.3	8.41	8.3	8.4	0.0	0.0	378757.0	3178912.99	124
2019-10-14	8.35	8.4	8.35	8.4	-0.01	-0.12	40071.0	335360.76	59
2019-10-13	8.34	8.41	8.32	8.41	0.11	1.33	108202.0	904875.61	78
2019-10-10	8.37	8.38	8.3	8.3	-0.09	-1.07	239192.0	1997840.07	108
2019-10-09	8.28	8.4	8.28	8.39	0.03	0.36	187514.0	1570931.33	124
2019-10-08	8.34	8.36	8.3	8.36	-0.02	-0.24	207056.0	1727023.6	111
2019-10-07	8.37	8.44	8.37	8.38	0.1	1.21	190976.0	1601399.0	117
2019-10-06	8.24	8.31	8.21	8.28	-0.12	-1.43	286335.0	2363959.62	278
2019-10-03	8.37	8.4	8.35	8.4	0.05	0.6	270990.0	2267054.13	121
2019-10-02	8.37	8.37	8.35	8.35	0.02	0.24	352998.0	2950983.36	132
2019-10-01	8.38	8.4	8.32	8.33	-0.02	-0.24	755682.0	6313099.9	283
2019-09-30	8.3	8.35	8.28	8.35	0.08	0.97	151551.0	1261888.12	132
2019-09-29	8.24	8.27	8.24	8.27	0.05	0.61	107674.0	887550.36	105
2019-09-26	8.22	8.25	8.22	8.22	0.01	0.12	168848.0	1390074.06	106
2019-09-25	8.23	8.23	8.2	8.21	-0.01	-0.12	339365.0	2785307.72	126
2019-09-24	8.22	8.22	8.2	8.22	0.03	0.37	160378.0	1316930.55	137
2019-09-22	8.2	8.22	8.19	8.19	-0.01	-0.12	71373.0	585427.91	79
2019-09-19	8.22	8.22	8.18	8.2	-0.02	-0.24	111748.0	916746.14	84
2019-09-18	8.24	8.25	8.2	8.22	0.04	0.49	105425.0	866552.2	86
2019-09-17	8.18	8.25	8.18	8.18	-0.01	-0.12	209885.0	1725260.27	124
2019-09-16	8.18	8.2	8.18	8.19	0.0	0.0	78167.0	640120.52	80
2019-09-15	8.14	8.19	8.12	8.19	0.03	0.37	291889.0	2376089.35	146
2019-09-12	8.15	8.16	8.14	8.16	0.02	0.25	108838.0	887365.34	89
2019-09-11	8.15	8.16	8.13	8.14	-0.03	-0.37	153716.0	1251854.74	167
2019-09-10	8.17	8.18	8.15	8.17	-0.01	-0.12	79463.0	649065.18	175
2019-09-09	8.16	8.18	8.15	8.18	-0.01	-0.12	76362.0	623670.16	112
2019-09-08	8.21	8.21	8.17	8.19	-0.03	-0.36	126170.0	1033749.51	208
2019-09-05	8.24	8.3	8.22	8.22	-0.02	-0.24	167829.0	1385184.3	113
2019-09-04	8.24	8.25	8.23	8.24	0.0	0.0	45657.0	376152.68	90
2019-09-03	8.26	8.26	8.24	8.24	-0.06	-0.72	77959.0	643570.79	82
2019-09-02	8.25	8.3	8.25	8.3	0.03	0.36	75237.0	622246.38	59
2019-09-01	8.28	8.28	8.21	8.27	0.01	0.12	152738.0	1262186.88	95
2019-08-29	8.25	8.28	8.24	8.26	-0.02	-0.24	223537.0	1845311.6	113
2019-08-28	8.25	8.3	8.23	8.28	0.03	0.36	205671.0	1704248.42	103
2019-08-27	8.26	8.27	8.23	8.25	0.01	0.12	80263.0	662019.51	101
2019-08-26	8.2	8.24	8.19	8.24	0.03	0.37	37761.0	310363.5	65
2019-08-25	8.23	8.26	8.2	8.21	-0.07	-0.85	72827.0	598960.01	99
2019-08-22	8.3	8.3	8.15	8.28	-0.02	-0.24	95119.0	786593.32	105
2019-08-21	8.3	8.3	8.29	8.3	0.05	0.61	32794.0	271936.82	43
2019-08-20	8.27	8.28	8.25	8.25	-0.03	-0.36	51859.0	428299.94	97
2019-08-19	8.28	8.28	8.25	8.28	0.0	0.0	32422.0	267836.52	63
2019-08-18	8.29	8.29	8.28	8.28	-0.02	-0.24	24724.0	204166.6	90
2019-08-08	8.22	8.3	8.22	8.3	0.06	0.73	22120.0	182667.43	79
2019-08-07	8.2	8.24	8.2	8.24	0.04	0.49	30896.0	253869.08	65
2019-08-06	8.18	8.2	8.1	8.2	0.07	0.86	28552.0	232158.65	64
2019-08-05	8.07	8.2	8.07	8.13	0.08	0.99	106089.0	864957.92	103
2019-08-04	8.22	8.29	8.05	8.05	-0.24	-2.9	135148.0	1107408.57	154
2019-08-01	8.26	8.3	8.2	8.29	0.04	0.48	141677.0	1171747.11	131
2019-07-31	8.3	8.38	8.25	8.25	-0.05	-0.6	149202.0	1237159.27	177
2019-07-30	8.3	8.36	8.3	8.3	0.0	0.0	246962.0	2053556.98	124
2019-07-29	8.26	8.3	8.26	8.3	0.06	0.73	247836.0	2053720.16	148
2019-07-28	8.19	8.25	8.19	8.24	0.04	0.49	405559.0	3339154.84	170
2019-07-25	8.19	8.24	8.19	8.2	0.0	0.0	425423.0	3494022.52	199
2019-07-24	8.11	8.2	8.1	8.2	0.09	1.11	296489.0	2423280.36	132
2019-07-23	8.13	8.14	8.11	8.11	0.0	0.0	92634.0	751525.64	70
2019-07-22	8.11	8.11	8.11	8.11	0.0	0.0	25271.0	204939.01	55
2019-07-21	8.19	8.19	8.11	8.11	-0.08	-0.98	104957.0	853425.24	81
2019-07-18	8.17	8.21	8.11	8.19	0.06	0.74	72248.0	590546.01	105
2019-07-17	8.1	8.13	8.09	8.13	0.05	0.62	156145.0	1264693.23	114
2019-07-16	8.04	8.08	8.04	8.08	0.01	0.12	64343.0	518950.71	69
2019-07-15	8.04	8.09	8.04	8.07	0.02	0.25	96679.0	779962.93	77
2019-07-14	8.05	8.1	8.05	8.05	-0.04	-0.49	207781.0	1681385.43	114
2019-07-11	8.09	8.1	8.05	8.09	0.0	0.0	154637.0	1249882.38	103
2019-07-10	8.07	8.09	8.07	8.09	-0.03	-0.37	112578.0	909288.63	86
2019-07-09	8.11	8.15	8.06	8.12	0.02	0.25	103401.0	837539.54	104
2019-07-08	8.11	8.11	8.01	8.1	-0.01	-0.12	287496.0	2317727.78	181
2019-07-07	8.05	8.3	8.02	8.11	0.08	1.0	1205123.0	9832215.89	780
2019-07-04	7.84	8.08	7.83	8.03	0.19	2.42	450418.0	3578898.23	199
2019-07-03	7.77	7.85	7.77	7.84	0.05	0.64	211148.0	1653012.08	133
2019-07-02	7.84	7.85	7.79	7.79	0.01	0.13	296834.0	2321765.26	179
2019-07-01	7.93	7.93	7.77	7.78	-0.19	-2.38	591266.0	4616495.35	458
2019-06-30	7.96	8.01	7.96	7.97	0.05	0.63	200091.0	1596922.41	225
2019-06-27	7.93	8.04	7.82	7.92	0.01	0.13	1088056.0	8676657.24	295
2019-06-26	7.93	7.94	7.9	7.91	-0.02	-0.25	109885.0	869953.36	126
2019-06-25	7.85	7.93	7.83	7.93	0.12	1.54	522377.0	4106176.65	244
2019-06-24	7.8	7.82	7.8	7.81	-0.04	-0.51	31531.0	246414.78	72
2019-06-23	7.79	7.85	7.79	7.85	0.05	0.64	71903.0	562265.25	92
2019-06-20	7.81	7.81	7.78	7.8	-0.01	-0.13	65237.0	508546.63	71
2019-06-19	7.8	7.81	7.8	7.81	0.02	0.26	17999.0	140643.02	65
2019-06-18	7.82	7.85	7.79	7.79	-0.01	-0.13	90151.0	705114.85	92
2019-06-17	7.81	7.83	7.8	7.8	0.0	0.0	76464.0	596941.64	68
2019-06-16	7.76	7.8	7.76	7.8	0.05	0.65	84534.0	658683.74	85
2019-06-13	7.75	7.78	7.75	7.75	-0.05	-0.64	53542.0	415695.5	75
2019-06-12	7.82	7.82	7.78	7.8	-0.03	-0.38	78009.0	608494.71	96
2019-06-11	7.73	7.83	7.73	7.83	0.1	1.29	100809.0	783902.48	103
2019-06-10	7.75	7.75	7.72	7.73	0.03	0.39	65317.0	505056.09	94
2019-06-09	7.64	7.7	7.61	7.7	0.08	1.05	76389.0	584056.97	123
2019-05-30	7.6	7.62	7.6	7.62	0.06	0.79	15923.0	121016.29	53
2019-05-29	7.56	7.56	7.56	7.56	0.03	0.4	17057.0	128948.02	45
2019-05-28	7.52	7.53	7.52	7.53	-0.03	-0.4	13877.0	104581.51	59
2019-05-27	7.51	7.56	7.5	7.56	0.05	0.67	37312.0	280804.49	115
2019-05-26	7.51	7.51	7.51	7.51	0.0	0.0	22132.0	166848.08	66
2019-05-23	7.57	7.57	7.51	7.51	0.0	0.0	78934.0	594238.3	84
2019-05-22	7.51	7.51	7.51	7.51	0.01	0.13	15655.0	117801.2	61
2019-05-21	7.5	7.52	7.5	7.5	0.0	0.0	66999.0	502651.68	112
2019-05-20	7.5	7.54	7.5	7.5	-0.03	-0.4	36285.0	272451.68	142
2019-05-19	7.51	7.57	7.51	7.53	0.0	0.0	94188.0	709945.64	110
2019-05-16	7.57	7.57	7.53	7.53	-0.04	-0.53	58760.0	442935.93	98
2019-05-15	7.54	7.57	7.53	7.57	0.03	0.4	84694.0	638560.05	181
2019-05-14	7.52	7.59	7.52	7.54	-0.05	-0.66	86637.0	654513.37	198
2019-05-13	7.58	7.6	7.55	7.59	-0.05	-0.65	119060.0	902226.21	178
2019-05-12	7.6	7.64	7.53	7.64	0.06	0.79	145234.0	1103429.58	144
2019-05-09	7.57	7.58	7.57	7.58	0.07	0.93	28602.0	216529.82	94
2019-05-08	7.63	7.63	7.51	7.51	-0.11	-1.44	219655.0	1661655.18	239
2019-05-07	7.62	7.62	7.62	7.62	0.02	0.26	10241.0	77989.08	44
2019-05-06	7.6	7.61	7.58	7.6	0.0	0.0	76275.0	579498.76	111
2019-05-05	7.6	7.6	7.58	7.6	0.01	0.13	59432.0	451351.71	135
2019-05-02	7.59	7.59	7.59	7.59	-0.01	-0.13	25737.0	195871.0	94
2019-05-01	7.64	7.64	7.59	7.6	-0.03	-0.39	38344.0	291863.61	95
2019-04-30	7.58	7.64	7.57	7.63	0.02	0.26	95629.0	728009.34	126
2019-04-29	7.62	7.62	7.61	7.61	0.0	0.0	44775.0	340449.6	130
2019-04-28	7.6	7.61	7.58	7.61	0.05	0.66	122290.0	929122.98	169
2019-04-25	7.55	7.57	7.54	7.56	0.04	0.53	46522.0	351479.57	126
2019-04-24	7.53	7.53	7.52	7.52	-0.04	-0.53	220271.0	1658139.6	238
2019-04-23	7.57	7.57	7.53	7.56	-0.01	-0.13	92031.0	695232.41	130
2019-04-22	7.61	7.61	7.57	7.57	-0.04	-0.53	279760.0	2124934.81	227
2019-04-21	7.64	7.64	7.61	7.61	-0.04	-0.52	253321.0	1932182.57	168
2019-04-18	7.66	7.66	7.64	7.65	-0.03	-0.39	183129.0	1400835.77	120
2019-04-17	7.69	7.7	7.64	7.68	-0.01	-0.13	105332.0	808635.05	143
2019-04-16	7.73	7.73	7.69	7.69	-0.04	-0.52	51990.0	401052.68	85
2019-04-15	7.71	7.73	7.71	7.73	0.06	0.78	34333.0	264747.91	105
2019-04-14	7.68	7.68	7.67	7.67	0.01	0.13	31202.0	239777.71	81
2019-04-11	7.65	7.66	7.64	7.66	0.01	0.13	86367.0	661148.69	109
2019-04-10	7.66	7.67	7.64	7.65	-0.01	-0.13	81743.0	625546.05	119
2019-04-09	7.66	7.7	7.66	7.66	0.01	0.13	56665.0	434366.73	80
2019-04-08	7.64	7.65	7.64	7.65	0.05	0.66	54461.0	416649.47	107
2019-04-07	7.71	7.73	7.6	7.6	-0.12	-1.55	167113.0	1279652.22	185
2019-04-04	7.7	7.76	7.65	7.72	0.02	0.26	136335.0	1050815.33	156
2019-04-03	7.7	7.78	7.7	7.7	-0.05	-0.65	151024.0	1169571.22	154
2019-04-02	7.75	7.75	7.73	7.75	0.0	0.0	73591.0	569463.84	95
2019-04-01	7.8	7.8	7.71	7.75	-0.07	-0.9	248135.0	1924190.59	253
2019-03-31	7.8	7.94	7.8	7.82	0.01	0.13	692404.0	5440990.74	372
2019-03-28	7.8	7.94	7.8	7.81	0.0	0.0	296447.0	2328245.12	369
2019-03-27	7.79	7.92	7.78	7.81	0.09	1.17	220533.0	1730115.54	301
2019-03-26	7.75	7.76	7.7	7.72	-0.01	-0.13	110896.0	857016.38	150
2019-03-25	7.8	7.8	7.73	7.73	-0.07	-0.9	96377.0	746650.24	130
2019-03-24	7.9	7.9	7.73	7.8	0.0	0.0	288749.0	2242514.67	260
2019-03-21	7.8	7.87	7.78	7.8	-0.01	-0.13	106762.0	832577.15	94
2019-03-20	7.8	7.96	7.77	7.81	0.04	0.51	274448.0	2144511.92	220
2019-03-19	7.78	7.8	7.73	7.77	-0.01	-0.13	220901.0	1718225.64	156
2019-03-18	7.74	7.78	7.7	7.78	0.04	0.52	313885.0	2425045.29	144
2019-03-17	7.74	7.76	7.7	7.74	0.0	0.0	278453.0	2153556.4	186
2019-03-14	7.71	7.85	7.71	7.74	0.03	0.39	227594.0	1769951.97	293
2019-03-13	7.87	7.87	7.67	7.71	-0.19	-2.41	653507.0	5059495.09	486
2019-03-12	7.95	8.12	7.8	7.9	0.04	0.51	1118682.0	8902998.16	872
2019-03-11	7.66	8.02	7.6	7.86	0.26	3.42	1320737.0	10309760.11	927
2019-03-10	7.6	7.92	7.55	7.6	0.04	0.53	1285855.0	9895459.09	815
2019-03-07	7.5	7.64	7.5	7.56	0.06	0.8	1647116.0	12492136.06	982
2019-03-06	7.43	7.64	7.38	7.5	0.08	1.08	1308901.0	9823407.24	536
2019-03-05	7.4	7.42	7.4	7.42	0.03	0.41	43784.0	324386.55	85
2019-03-04	7.41	7.41	7.39	7.39	-0.01	-0.14	117063.0	866239.39	213
2019-03-03	7.42	7.44	7.4	7.4	-0.05	-0.67	239912.0	1779760.23	326
2019-02-28	7.5	7.5	7.45	7.45	-0.05	-0.67	116587.0	872319.18	246
2019-02-27	7.49	7.55	7.49	7.5	0.0	0.0	113755.0	853660.42	146
2019-02-26	7.59	7.59	7.5	7.5	-0.06	-0.79	185055.0	1391914.55	170
2019-02-25	7.56	7.58	7.55	7.56	-0.02	-0.26	90887.0	687136.64	103
2019-02-24	7.6	7.65	7.56	7.58	-0.02	-0.26	123154.0	935920.74	103
2019-02-21	7.55	7.65	7.55	7.6	0.03	0.4	201184.0	1525532.31	132
2019-02-20	7.6	7.6	7.55	7.57	-0.07	-0.92	170644.0	1291575.66	119
2019-02-19	7.56	7.64	7.56	7.64	0.04	0.53	2622466.0	18630563.32	56
2019-02-18	7.57	7.6	7.57	7.6	0.0	0.0	50909.0	386506.5	57
2019-02-17	7.6	7.86	7.59	7.6	0.0	0.0	512078.0	3944945.06	347
2019-02-14	7.6	7.6	7.53	7.6	0.05	0.66	59477.0	450336.62	73
2019-02-13	7.49	7.57	7.49	7.55	0.01	0.13	56832.0	428451.37	74
2019-02-12	7.5	7.64	7.49	7.54	0.12	1.62	88105.0	663550.6	112
2019-02-11	7.59	7.8	7.41	7.42	0.02	0.27	365479.0	2765156.3	329
2019-02-10	7.45	7.45	7.4	7.4	-0.05	-0.67	87426.0	649532.7	165
2019-02-07	7.5	7.5	7.45	7.45	-0.09	-1.19	188384.0	1407213.85	173
2019-02-06	7.54	7.54	7.54	7.54	0.0	0.0	39454.0	297476.7	125
2019-02-05	7.54	7.57	7.54	7.54	-0.01	-0.13	59627.0	450242.68	92
2019-02-04	7.55	7.59	7.55	7.55	-0.04	-0.53	58943.0	445865.19	125
2019-02-03	7.59	7.59	7.59	7.59	0.0	0.0	25728.0	194942.22	129
2019-01-31	7.65	7.68	7.59	7.59	-0.01	-0.13	148345.0	1127739.13	178
2019-01-30	7.61	7.63	7.6	7.6	-0.05	-0.65	116499.0	886805.72	240
2019-01-29	7.66	7.66	7.65	7.65	0.0	0.0	48551.0	371490.75	131
2019-01-28	7.65	7.66	7.61	7.65	-0.01	-0.13	157240.0	1202476.18	181
2019-01-27	7.69	7.7	7.65	7.66	-0.04	-0.52	114667.0	880467.53	236
2019-01-24	7.69	7.75	7.66	7.7	-0.02	-0.26	200020.0	1540667.26	214
2019-01-23	7.75	7.8	7.7	7.72	-0.05	-0.64	93881.0	727013.46	122
2019-01-22	7.77	7.77	7.77	7.77	-0.03	-0.38	13668.0	105992.84	68
2019-01-21	7.8	7.8	7.79	7.8	0.01	0.13	41850.0	326334.78	70
2019-01-20	7.78	7.8	7.78	7.79	0.01	0.13	49093.0	382468.2	77
2019-01-17	7.8	7.8	7.77	7.78	0.06	0.78	92393.0	719642.24	100
2019-01-16	7.65	7.72	7.65	7.72	0.04	0.52	36671.0	282008.22	118
2019-01-15	7.72	7.72	7.68	7.68	-0.02	-0.26	35753.0	275442.93	98
2019-01-14	7.74	7.74	7.7	7.7	-0.01	-0.13	39336.0	303326.73	76
2019-01-13	7.76	7.76	7.71	7.71	-0.01	-0.13	28727.0	221866.87	85
2019-01-10	7.8	7.8	7.71	7.72	-0.11	-1.4	16911.0	130991.83	68
2019-01-09	7.8	7.83	7.6	7.83	0.05	0.64	65398.0	503617.82	140
2019-01-08	7.85	7.85	7.78	7.78	-0.07	-0.89	70830.0	554817.13	67
2019-01-07	7.89	7.89	7.84	7.85	-0.05	-0.63	63281.0	497322.56	78
2019-01-06	7.9	7.9	7.85	7.9	0.0	0.0	46057.0	363664.93	100
2019-01-03	8.01	8.09	7.9	7.9	-0.11	-1.37	132134.0	1060600.14	203
2019-01-02	8.01	8.01	8.01	8.01	0.0	0.0	15414.0	123378.61	55
2019-01-01				8.01	0.0	0.0	9094.0	72463.16	45
2018-12-31	8.0	8.01	8.0	8.01	0.01	0.13	33141.0	265430.66	74
2018-12-30	7.99	8.0	7.99	8.0	0.09	1.14	45757.0	365680.25	78
2018-12-27	7.94	7.94	7.91	7.91	-0.03	-0.38	24398.0	193578.1	47
2018-12-26	7.9	7.99	7.9	7.94	0.14	1.79	23504.0	186468.35	43
2018-12-25	7.8	7.8	7.8	7.8	-0.12	-1.52	19352.0	151700.15	63
2018-12-24	7.98	7.98	7.9	7.92	-0.06	-0.75	41862.0	332460.76	64
2018-12-23	8.04	8.04	7.95	7.98	-0.08	-0.99	63815.0	510472.06	71
2018-12-20	8.1	8.1	8.06	8.06	0.0	0.0	157565.0	1271676.23	144
2018-12-19	8.01	8.09	8.01	8.06	-0.04	-0.49	75470.0	607801.08	97
2018-12-18	7.98	8.1	7.98	8.1	0.04	0.5	89646.0	723393.38	105
2018-12-17	7.9	8.18	7.9	8.06	0.1	1.26	179028.0	1440005.66	206
2018-12-16	7.95	8.0	7.79	7.96	-0.04	-0.5	153790.0	1216931.13	184
2018-12-13	8.09	8.16	7.94	8.0	-0.03	-0.37	297568.0	2394285.7	249
2018-12-12	8.02	8.2	7.89	8.03	0.03	0.38	335016.0	2692816.96	410
2018-12-11	7.91	8.13	7.8	8.0	0.3	3.9	947657.0	7588754.73	913
2018-12-10	7.6	8.0	7.56	7.7	0.15	1.99	301824.0	2368035.41	377
2018-12-09	7.55	7.55	7.55	7.55	-0.05	-0.66	29267.0	220926.59	94
2018-12-06	7.64	7.64	7.54	7.6	-0.01	-0.13	121025.0	917116.84	143
2018-12-05	7.5	7.89	7.5	7.61	0.03	0.4	319456.0	2465642.15	363
2018-12-04	7.77	7.77	7.44	7.58	0.01	0.13	266874.0	2027112.98	348
2018-12-03	7.4	7.95	7.4	7.57	0.21	2.85	1659848.0	12826113.94	1120
2018-12-02	7.35	7.55	7.26	7.36	0.05	0.68	304240.0	2237295.23	273
2018-11-29	7.95	7.95	7.3	7.31	0.06	0.83	507709.0	3800982.31	346
2018-11-28	7.25	7.25	7.25	7.25	0.0	0.0	31339.0	227474.37	87
2018-11-27	7.29	7.31	7.24	7.25	-0.09	-1.23	101669.0	740361.35	127
2018-11-26	7.44	7.44	7.34	7.34	0.06	0.82	39782.0	292810.49	96
2018-11-25	7.3	7.3	7.28	7.28	-0.06	-0.82	24265.0	176859.28	82
2018-11-22	7.3	7.34	7.3	7.34	0.02	0.27	52992.0	387256.95	67
2018-11-21	7.3	7.32	7.3	7.32	0.01	0.14	45676.0	334146.61	57
2018-11-20	7.33	7.35	7.31	7.31	-0.03	-0.41	34371.0	252136.17	54
2018-11-19				7.34	0.0	0.0	10234.0	75513.58	57
2018-11-18	7.31	7.46	7.31	7.34	-0.03	-0.41	64574.0	476169.37	146
2018-11-15	7.3	7.37	7.3	7.37	0.06	0.82	51436.0	376139.6	72
2018-11-14	7.3	7.35	7.3	7.31	0.01	0.14	30696.0	224856.74	57
2018-11-13	7.36	7.36	7.3	7.3	-0.06	-0.82	76765.0	562503.89	116
2018-11-12	7.48	7.5	7.36	7.36	0.04	0.55	75482.0	562094.47	110
2018-11-11	7.32	7.32	7.3	7.32	-0.18	-2.4	56551.0	414855.12	117
2018-11-08	7.4	7.5	7.31	7.5	0.02	0.27	64402.0	479391.27	86
2018-11-07	7.4	7.48	7.4	7.48	0.08	1.08	18834.0	140372.35	46
2018-11-06	7.49	7.52	7.4	7.4	-0.1	-1.33	74710.0	557645.12	81
2018-11-05	7.23	7.68	7.23	7.5	0.26	3.59	381557.0	2840531.81	305
2018-11-04	7.32	7.32	7.24	7.24	-0.09	-1.23	35143.0	255370.1	90
2018-11-01				7.33	0.0	0.0	9957.0	72357.44	45
2018-10-31	7.23	7.33	7.2	7.33	0.09	1.24	49869.0	361772.34	93
2018-10-30	7.26	7.26	7.24	7.24	0.0	0.0	26964.0	195603.19	70
2018-10-29	7.2	7.25	7.18	7.24	0.04	0.56	104626.0	755782.76	108
2018-10-28	7.19	7.21	7.15	7.2	0.01	0.14	65417.0	470070.9	114
2018-10-25	7.15	7.29	7.13	7.19	0.04	0.56	153408.0	1102998.03	154
2018-10-24	7.15	7.21	7.12	7.15	-0.07	-0.97	107159.0	765694.67	138
2018-10-23	7.14	7.22	7.14	7.22	0.09	1.26	109121.0	785663.96	131
2018-10-22	7.24	7.24	7.11	7.13	-0.12	-1.66	52900.0	378106.96	143
2018-10-21	7.0	7.25	7.0	7.25	0.0	0.0	73573.0	528587.61	162
2018-10-18	7.24	7.25	7.24	7.25	0.05	0.69	38200.0	276627.15	96
2018-10-17	7.19	7.54	7.19	7.2	0.03	0.42	106955.0	778085.17	134
2018-10-16	7.0	7.17	7.0	7.17	0.07	0.99	79096.0	560038.91	152
2018-10-15	7.11	7.15	7.1	7.1	-0.04	-0.56	48380.0	345448.55	110
2018-10-14	7.16	7.2	7.01	7.14	-0.06	-0.83	119416.0	847999.25	220
2018-10-11	7.26	7.26	7.2	7.2	-0.2	-2.7	79526.0	576353.98	181
2018-10-10	7.42	7.42	7.39	7.4	-0.05	-0.67	95173.0	704381.5	170
2018-10-09	7.5	7.5	7.45	7.45	0.0	0.0	148865.0	1112916.22	105
2018-10-08	7.46	7.46	7.4	7.45	0.0	0.0	52464.0	390582.32	154
2018-10-07	7.55	7.56	7.45	7.45	-0.13	-1.72	84003.0	629159.27	194
2018-10-04	7.62	7.7	7.58	7.58	-0.03	-0.39	237981.0	1813745.88	276
2018-10-03	7.61	7.61	7.61	7.61	0.0	0.0	21377.0	162703.59	87
2018-10-02	7.64	7.65	7.6	7.61	-0.03	-0.39	40885.0	311931.92	103
2018-10-01	7.64	7.69	7.64	7.64	-0.01	-0.13	91201.0	697589.24	135
2018-09-30	7.64	7.67	7.64	7.65	-0.06	-0.78	128353.0	982449.56	182
2018-09-27	7.66	8.1	7.64	7.71	0.06	0.78	161829.0	1263646.48	248
2018-09-26	7.65	7.65	7.65	7.65	0.0	0.0	37237.0	284780.58	101
2018-09-25	7.7	7.7	7.65	7.65	-0.05	-0.65	40375.0	309633.35	138
2018-09-20				7.7	0.0	0.0	12936.0	99105.56	77
2018-09-19				7.7	0.0	0.0	20056.0	153394.86	103
2018-09-18	7.7	7.7	7.7	7.7	0.0	0.0	18382.0	141496.87	76
2018-09-17				7.7	0.0	0.0	20911.0	159958.54	95
2018-09-16	7.71	7.71	7.7	7.7	-0.01	-0.13	32788.0	252747.01	92
2018-09-13	7.71	7.71	7.71	7.71	-0.01	-0.13	19378.0	149478.86	72
2018-09-12	7.72	7.72	7.69	7.72	0.02	0.26	114867.0	886039.45	116
2018-09-11	7.71	7.71	7.7	7.7	-0.02	-0.26	51463.0	396405.02	122
2018-09-10	7.74	7.74	7.71	7.72	0.0	0.0	91366.0	705965.7	122
2018-09-09	7.72	7.72	7.72	7.72	-0.14	-1.78	14630.0	113524.35	99
2018-09-06	7.75	7.87	7.75	7.86	0.1	1.29	27999.0	218278.79	99
2018-09-05	7.8	7.8	7.72	7.76	-0.02	-0.26	77153.0	598610.96	148
2018-09-04	7.82	7.82	7.76	7.78	-0.04	-0.51	93995.0	731685.83	238
2018-09-03	7.82	7.82	7.82	7.82	-0.01	-0.13	21081.0	164900.21	121
2018-09-02	7.8	7.83	7.8	7.83	0.03	0.38	36879.0	288494.78	168
2018-08-30	7.98	8.15	7.79	7.8	-0.08	-1.02	235470.0	1874179.98	390
2018-08-29	7.82	8.1	7.82	7.88	0.08	1.03	121385.0	963098.15	196
2018-08-28	7.8	7.8	7.8	7.8	0.01	0.13	24578.0	191347.61	82
2018-08-27	7.71	7.79	7.71	7.79	0.04	0.52	45478.0	352758.58	186
2018-08-26	7.71	7.81	7.71	7.75	0.05	0.65	51510.0	400534.18	141
2018-08-16	7.8	7.8	7.7	7.7	-0.2	-2.53	45976.0	356568.62	144
2018-08-15	7.83	7.9	7.7	7.9	0.18	2.33	104108.0	813859.61	249
2018-08-14	7.7	7.8	7.7	7.72	-0.04	-0.52	82934.0	643920.66	178
2018-08-13	7.75	7.77	7.75	7.76	0.03	0.39	64692.0	501431.84	149
2018-08-12	7.78	7.78	7.73	7.73	-0.07	-0.9	51123.0	396636.47	248
2018-08-09	7.86	7.86	7.8	7.8	-0.08	-1.02	103616.0	812043.71	153
2018-08-08	7.87	7.92	7.87	7.88	-0.02	-0.25	33775.0	266058.67	153
2018-08-07	7.9	7.97	7.9	7.9	-0.05	-0.63	66737.0	528728.06	143
2018-08-06	7.99	8.0	7.95	7.95	-0.03	-0.38	97343.0	775066.77	230
2018-08-05	7.95	8.0	7.95	7.98	0.02	0.25	36228.0	289022.28	144
2018-08-02	8.04	8.11	7.95	7.96	0.04	0.51	153762.0	1236144.18	307
2018-08-01	7.95	7.98	7.9	7.92	-0.05	-0.63	102215.0	809470.78	149
2018-07-31	7.98	7.98	7.95	7.97	-0.03	-0.38	256022.0	2036477.82	161
2018-07-30	8.0	8.0	8.0	8.0	-0.05	-0.62	33349.0	266603.68	126
2018-07-29	8.07	8.07	8.02	8.05	-0.01	-0.12	111116.0	894940.09	183
2018-07-26	8.11	8.11	8.05	8.06	-0.14	-1.71	175937.0	1421352.86	349
2018-07-25	8.37	8.37	8.19	8.2	-0.17	-2.03	117259.0	969812.49	264
2018-07-24	8.36	8.39	8.36	8.37	-0.01	-0.12	34698.0	290655.34	138
2018-07-23	8.47	8.47	8.38	8.38	-0.06	-0.71	29260.0	245932.7	112
2018-07-22	8.39	8.44	8.39	8.44	0.03	0.36	25151.0	211521.7	120
2018-07-19				8.41	0.0	0.0	11036.0	92663.45	75
2018-07-18	8.42	8.42	8.4	8.41	-0.04	-0.47	30901.0	259908.64	95
2018-07-17	8.44	8.45	8.44	8.45	-0.06	-0.71	32801.0	277046.14	91
2018-07-16				8.51	0.0	0.0	11445.0	96737.25	78
2018-07-15				8.51	0.0	0.0	18906.0	159996.59	105
2018-07-12				8.51	0.0	0.0	15486.0	131496.51	84
2018-07-11	8.5	8.52	8.5	8.51	0.0	0.0	27281.0	232048.47	92
2018-07-10	8.53	8.58	8.51	8.51	0.03	0.35	60747.0	517926.72	143
2018-07-09	8.45	8.5	8.45	8.48	0.05	0.59	98287.0	833166.92	138
2018-07-08	8.37	8.43	8.37	8.43	0.04	0.48	38941.0	327089.22	110
2018-07-05	8.38	8.39	8.37	8.39	0.0	0.0	31153.0	261047.78	90
2018-07-04	8.39	8.39	8.39	8.39	0.02	0.24	13556.0	113747.82	79
2018-07-03	8.37	8.37	8.36	8.37	0.0	0.0	44988.0	376896.48	99
2018-07-02	8.48	8.48	8.37	8.37	-0.17	-1.99	110715.0	932456.13	187
2018-07-01	8.42	8.99	8.42	8.54	0.13	1.55	263848.0	2298899.74	352
2018-06-28	8.41	8.41	8.39	8.41	-0.08	-0.94	41624.0	349811.84	109
2018-06-27				8.49	0.0	0.0	28546.0	241239.71	163
2018-06-26				8.49	0.0	0.0	13442.0	113798.19	77
2018-06-25	8.41	8.49	8.41	8.49	-0.05	-0.59	43101.0	364150.1	127
2018-06-24				8.54	0.0	0.0	20635.0	174894.9	133
2018-06-21	8.47	8.54	8.47	8.54	0.1	1.18	29931.0	254843.17	80
2018-06-20	8.6	8.6	8.44	8.44	-0.06	-0.71	21883.0	186316.7	144
2018-06-12	8.5	8.5	8.48	8.5	-0.02	-0.23	92986.0	789971.28	130
2018-06-11	8.55	8.55	8.52	8.52	-0.08	-0.93	49123.0	419794.63	107
2018-06-10	8.86	8.86	8.6	8.6	-0.3	-3.37	120870.0	1050280.86	227
2018-06-07	9.06	9.13	8.82	8.9	-0.1	-1.11	154708.0	1385428.41	243
2018-06-06	8.6	9.2	8.6	9.0	0.4	4.65	415066.0	3697487.72	388
2018-06-05	8.52	8.7	8.52	8.6	0.1	1.18	531226.0	4568009.99	214
2018-06-04	8.41	8.54	8.25	8.5	0.09	1.07	181866.0	1531901.68	252
2018-06-03	8.01	8.91	8.01	8.41	0.31	3.83	579840.0	4948243.9	639
2018-05-31	8.15	8.15	8.1	8.1	-0.1	-1.22	55195.0	448471.2	222
2018-05-30	8.2	8.2	8.2	8.2	-0.04	-0.49	38634.0	317020.23	107
2018-05-29	8.24	8.24	8.24	8.24	-0.01	-0.12	27294.0	225047.81	139
2018-05-28	8.3	8.3	8.25	8.25	-0.05	-0.6	51887.0	428958.06	172
2018-05-27	8.15	8.3	8.14	8.3	0.11	1.34	50780.0	415952.63	189
2018-05-24	8.25	8.25	8.15	8.18	-0.1	-1.21	75268.0	618756.37	211
2018-05-23	8.3	8.35	8.29	8.28	-0.03	-0.36	52847.0	438835.28	175
2018-05-22	8.31	8.35	8.28	8.31	0.01	0.12	38337.0	318539.0	163
2018-05-21	8.44	8.44	8.3	8.3	0.0	0.0	44638.0	372389.49	186
2018-05-20				8.3	-0.05	-0.6	32540.0	272121.7	211
2018-05-17	8.21	8.44	8.11	8.35	0.02	0.24	63303.0	523009.51	305
2018-05-16	8.32	8.4	8.3	8.33	-0.07	-0.83	94646.0	790126.32	296
2018-05-15	8.52	8.52	8.45	8.4	-0.13	-1.52	114938.0	976089.67	238
2018-05-14	8.62	8.62	8.52	8.53	-0.05	-0.58	67808.0	580664.14	248
2018-05-13	8.4	8.7	8.33	8.58	0.2	2.39	183021.0	1565809.81	411
2018-05-10	8.43	8.47	8.43	8.38	-0.05	-0.59	54069.0	454674.46	247
2018-05-09	8.32	8.44	8.32	8.43	0.04	0.48	67747.0	567741.49	291
2018-05-08	8.5	8.51	8.2	8.39	-0.15	-1.76	211837.0	1789500.4	442
2018-05-07	8.54	8.55	8.5	8.54	0.04	0.47	92818.0	790964.02	412
2018-05-06	8.58	8.58	8.5	8.5	-0.02	-0.23	176715.0	1506119.53	540
2018-05-03	8.62	8.72	8.5	8.52	-0.18	-2.07	254731.0	2199131.12	602
2018-05-02	8.64	9.09	8.52	8.7	-0.3	-3.33	703835.0	6163654.23	1321
2018-05-01	9.1	9.2	9.0	9.0	-1.0	-10.0	1075345.0	9726361.14	1297
