# Supplementary material for: Effective short-term forecasts of Saudi stock price trends using technical indicators and large-scale multivariate time series
Source: PeerJ Comput Sci. 2023 Jan 6;9:e1205. doi: 10.7717/peerj-cs.1205 (PMC10280263; doi:10.7717/peerj-cs.1205)
Supplement: Supplemental Information 3 [file peerj-cs-09-1205-s003.zip › TASI Dataset 2021/MEFIC REIT_4346.csv]

date	open	high	low	close	change	change_percent	volume_traded	value_traded_SAR	number_trades
2020-03-19	6.31	6.37	6.29	6.35	0.02	0.32	720455.0	4562442.83	628
2020-03-18	6.29	6.37	6.28	6.33	0.04	0.64	560064.0	3536466.22	491
2020-03-17	6.22	6.32	6.21	6.29	0.03	0.48	881580.0	5531414.7	607
2020-03-16	6.4	6.42	6.2	6.26	-0.24	-3.69	630881.0	4000884.34	770
2020-03-15	6.71	6.74	6.5	6.5	-0.13	-1.96	565515.0	3704116.38	720
2020-03-12	6.6	6.65	6.49	6.63	-0.08	-1.19	557333.0	3667249.02	634
2020-03-11	6.95	6.95	6.7	6.71	-0.19	-2.75	983391.0	6693863.23	1028
2020-03-10	6.68	6.91	6.59	6.9	0.46	7.14	1744813.0	11773814.43	1405
2020-03-09	6.3	6.53	6.28	6.44	-0.51	-7.34	1872284.0	11966639.99	1509
2020-03-08	7.15	7.24	6.92	6.95	-0.54	-7.21	2824596.0	19791985.26	2134
2020-03-05	7.45	7.57	7.44	7.49	0.09	1.22	2929127.0	21987486.13	1561
2020-03-04	7.67	7.72	7.4	7.4	-0.3	-3.9	5949081.0	44824136.91	2911
2020-03-03	7.66	7.74	7.6	7.7	0.06	0.79	640274.0	4919283.48	473
2020-03-02	7.67	7.7	7.63	7.64	0.04	0.53	568688.0	4355434.78	552
2020-03-01	7.78	7.78	7.6	7.6	-0.19	-2.44	787366.0	6016099.52	957
2020-02-27	7.78	7.82	7.72	7.79	0.02	0.26	615705.0	4774730.79	822
2020-02-26	7.84	7.84	7.75	7.77	-0.06	-0.77	486161.0	3784483.36	502
2020-02-25	7.81	7.85	7.73	7.83	0.0	0.0	894857.0	6975345.75	704
2020-02-24	8.0	8.0	7.82	7.83	-0.17	-2.13	1163350.0	9185525.63	1264
2020-02-23	8.03	8.03	7.96	8.0	-0.01	-0.12	489128.0	3906747.95	590
2020-02-20	8.03	8.05	7.99	8.01	0.01	0.13	1386858.0	11118866.97	888
2020-02-19	8.0	8.02	7.98	8.0	0.03	0.38	407478.0	3259832.64	376
2020-02-18	7.98	7.99	7.96	7.97	0.0	0.0	414838.0	3308177.53	419
2020-02-17	8.0	8.01	7.97	7.97	-0.03	-0.38	839503.0	6700492.61	699
2020-02-16	8.04	8.04	7.99	8.0	-0.02	-0.25	701718.0	5619309.11	496
2020-02-13	8.06	8.06	7.99	8.02	-0.02	-0.25	1101742.0	8830189.24	709
2020-02-12	8.04	8.1	8.03	8.04	-0.01	-0.12	720923.0	5806025.82	654
2020-02-11	8.1	8.1	8.03	8.05	-0.01	-0.12	646104.0	5202128.5	499
2020-02-10	8.06	8.12	8.02	8.06	0.01	0.12	967693.0	7821454.08	723
2020-02-09	8.08	8.1	7.98	8.05	-0.05	-0.62	1306987.0	10483573.91	1112
2020-02-06	8.21	8.21	8.07	8.1	-0.05	-0.61	1105176.0	8968396.77	833
2020-02-05	8.18	8.25	8.1	8.15	-0.01	-0.12	1858591.0	15188206.16	1136
2020-02-04	8.09	8.24	8.07	8.16	0.11	1.37	5227580.0	42651076.42	2517
2020-02-03	8.06	8.07	8.01	8.05	0.02	0.25	746535.0	5999261.32	524
2020-02-02	8.02	8.08	7.99	8.03	-0.02	-0.25	1432028.0	11517922.41	929
2020-01-30	8.02	8.07	8.01	8.05	0.05	0.63	828009.0	6664352.79	579
2020-01-29	7.99	8.1	7.99	8.0	0.01	0.13	1382449.0	11110517.25	763
2020-01-28	7.96	8.02	7.95	7.99	0.03	0.38	1077082.0	8597458.84	773
2020-01-27	8.0	8.03	7.95	7.96	-0.04	-0.5	1383721.0	11041207.25	1081
2020-01-26	8.03	8.03	7.98	8.0	-0.03	-0.37	1587913.0	12711372.05	935
2020-01-23	8.07	8.07	8.0	8.03	-0.05	-0.62	2260366.0	18136393.1	1164
2020-01-22	8.09	8.1	8.05	8.08	-0.01	-0.12	1438700.0	11608653.4	770
2020-01-21	8.1	8.12	8.06	8.09	0.01	0.12	1358658.0	10979719.6	794
2020-01-20	8.06	8.19	8.03	8.08	0.03	0.37	3608387.0	29275633.95	1959
2020-01-19	8.04	8.08	8.01	8.05	0.02	0.25	1408509.0	11329295.85	922
2020-01-16	8.08	8.09	7.98	8.03	-0.04	-0.5	1932676.0	15512352.7	1545
2020-01-15	8.12	8.12	8.06	8.07	-0.04	-0.49	1007684.0	8152953.55	835
2020-01-14	8.13	8.13	8.08	8.11	0.0	0.0	2011685.0	16308149.17	1040
2020-01-13	8.1	8.14	8.06	8.11	0.04	0.5	2699617.0	21898088.43	1392
2020-01-12	8.0	8.12	8.0	8.07	0.11	1.38	3122162.0	25203397.2	1926
2020-01-09	7.87	7.96	7.87	7.96	0.17	2.18	2440372.0	19381484.28	1314
2020-01-08	7.81	7.88	7.72	7.79	-0.15	-1.89	3104997.0	24258984.06	1491
2020-01-07	7.94	8.02	7.91	7.94	0.04	0.51	3471971.0	27702117.75	1459
2020-01-06	7.91	7.94	7.82	7.9	-0.03	-0.38	2450777.0	19329635.54	1276
2020-01-05	8.0	8.04	7.92	7.93	-0.11	-1.37	3960833.0	31589607.48	2292
2020-01-02	7.88	8.06	7.88	8.04	0.18	2.29	4571876.0	36490349.49	2437
2020-01-01	7.85	7.9	7.82	7.86	0.01	0.13	1549253.0	12160667.43	1267
2019-12-31	7.89	7.93	7.83	7.85	-0.01	-0.13	2751248.0	21668373.74	1616
2019-12-30	7.8	7.98	7.79	7.86	0.07	0.9	7221290.0	57089356.1	3807
2019-12-29	7.67	7.8	7.66	7.79	0.15	1.96	4811921.0	37159926.98	2159
2019-12-26	7.6	7.69	7.59	7.64	0.06	0.79	4255099.0	32502193.15	1839
2019-12-25	7.73	7.75	7.58	7.58	-0.13	-1.69	5723293.0	43881680.7	2503
2019-12-24	7.85	7.9	7.65	7.71	-0.18	-2.28	8420751.0	65621182.73	3175
2019-12-23	7.76	7.89	7.74	7.89	0.14	1.81	2189639.0	17104529.99	1003
2019-12-22	7.71	7.75	7.68	7.75	0.09	1.17	1482149.0	11449803.29	967
2019-12-19	7.96	7.96	7.64	7.66	-0.33	-4.13	4578734.0	35550784.27	2120
2019-12-18	7.9	7.99	7.88	7.99	0.11	1.4	1402002.0	11120429.08	632
2019-12-17	7.83	7.88	7.8	7.88	0.07	0.9	779168.0	6105242.8	364
2019-12-16	7.8	7.82	7.77	7.81	0.01	0.13	371855.0	2901167.75	278
2019-12-15	7.74	7.8	7.71	7.8	0.06	0.78	411196.0	3183577.0	282
2019-12-12	7.74	7.74	7.68	7.74	0.02	0.26	405065.0	3122056.49	354
2019-12-11	7.66	7.72	7.66	7.72	0.06	0.78	501823.0	3861056.99	504
2019-12-10	7.72	7.72	7.65	7.66	-0.07	-0.91	348041.0	2671486.55	448
2019-12-09	7.74	7.75	7.7	7.73	0.0	0.0	352421.0	2720987.68	308
2019-12-08	7.72	7.8	7.7	7.73	0.02	0.26	517701.0	4005752.13	293
2019-12-05	7.69	7.71	7.67	7.71	0.04	0.52	118895.0	914948.9	143
2019-12-04	7.67	7.67	7.65	7.67	0.0	0.0	97302.0	745309.12	158
2019-12-03	7.69	7.69	7.66	7.67	-0.02	-0.26	162803.0	1249289.3	267
2019-12-02	7.69	7.72	7.69	7.69	0.0	0.0	129377.0	995831.63	280
2019-12-01	7.71	7.71	7.69	7.69	-0.02	-0.26	110325.0	849949.58	280
2019-11-28	7.68	7.72	7.65	7.71	0.06	0.78	98180.0	756311.01	133
2019-11-27	7.65	7.67	7.65	7.65	0.02	0.26	71178.0	545117.37	159
2019-11-26	7.67	7.68	7.63	7.63	-0.05	-0.65	110302.0	845088.47	223
2019-11-25	7.67	7.71	7.67	7.68	0.01	0.13	85955.0	660425.43	170
2019-11-24	7.7	7.73	7.67	7.67	-0.04	-0.52	200065.0	1540854.26	248
2019-11-21	7.7	7.73	7.7	7.71	0.01	0.13	345905.0	2667512.81	254
2019-11-20	7.79	7.81	7.68	7.7	-0.08	-1.03	520551.0	4023720.73	435
2019-11-19	7.95	7.95	7.78	7.78	-0.14	-1.77	966415.0	7548043.46	481
2019-11-18	7.8	7.93	7.8	7.92	0.14	1.8	390887.0	3082941.89	321
2019-11-17	7.8	7.81	7.78	7.78	-0.03	-0.38	163859.0	1276678.24	123
2019-11-14	7.79	7.83	7.79	7.81	0.02	0.26	75124.0	586827.3	100
2019-11-13	7.85	7.85	7.76	7.79	-0.07	-0.89	160099.0	1247933.22	189
2019-11-12	7.88	7.9	7.8	7.86	-0.01	-0.13	235709.0	1849744.31	327
2019-11-11	7.79	7.88	7.79	7.87	0.08	1.03	473811.0	3711615.57	267
2019-11-10	7.62	7.8	7.62	7.79	0.11	1.43	467096.0	3613089.97	364
2019-11-07	7.74	7.74	7.65	7.68	-0.06	-0.78	299340.0	2301743.09	255
2019-11-06	7.75	7.76	7.7	7.74	-0.02	-0.26	135078.0	1042898.51	177
2019-11-05	7.74	7.76	7.74	7.76	0.02	0.26	33153.0	256808.24	113
2019-11-04	7.76	7.77	7.71	7.74	-0.03	-0.39	103890.0	804957.24	121
2019-11-03	7.75	7.77	7.75	7.77	-0.03	-0.38	132755.0	1030184.9	133
2019-10-31	7.83	7.88	7.78	7.8	-0.01	-0.13	226658.0	1774794.37	177
2019-10-30	7.79	7.81	7.75	7.81	0.04	0.51	80612.0	627801.07	151
2019-10-29	7.82	7.82	7.77	7.77	-0.03	-0.38	192723.0	1501218.86	190
2019-10-28	7.81	7.81	7.79	7.8	-0.02	-0.26	141634.0	1105039.01	182
2019-10-27	7.86	7.87	7.8	7.82	-0.06	-0.76	197293.0	1545417.2	167
2019-10-24	7.87	7.92	7.84	7.88	0.05	0.64	273014.0	2152355.75	243
2019-10-23	7.85	7.85	7.81	7.83	-0.07	-0.89	130625.0	1022116.06	173
2019-10-22	7.79	7.9	7.75	7.9	0.1	1.28	276751.0	2165817.14	203
2019-10-21	7.77	7.82	7.77	7.8	-0.01	-0.13	49734.0	387720.47	96
2019-10-20	7.79	7.85	7.79	7.81	0.05	0.64	104308.0	815754.27	117
2019-10-17	7.75	7.77	7.75	7.76	0.03	0.39	54236.0	421074.73	91
2019-10-16	7.74	7.74	7.7	7.73	-0.01	-0.13	99746.0	769241.43	173
2019-10-15	7.75	7.76	7.74	7.74	-0.04	-0.51	64454.0	499532.44	99
2019-10-14	7.8	7.8	7.75	7.78	0.0	0.0	74852.0	581417.94	87
2019-10-13	7.8	7.83	7.77	7.78	0.01	0.13	289777.0	2259825.98	113
2019-10-10	7.78	7.78	7.76	7.77	-0.01	-0.13	131928.0	1025155.68	141
2019-10-09	7.78	7.81	7.77	7.78	0.03	0.39	252336.0	1964259.58	161
2019-10-08	7.85	7.85	7.75	7.75	-0.15	-1.9	194459.0	1519849.41	243
2019-10-07	7.92	7.96	7.89	7.9	-0.02	-0.25	138048.0	1092674.09	163
2019-10-06	7.88	7.98	7.84	7.92	0.12	1.54	438335.0	3462570.78	342
2019-10-03	7.82	7.82	7.79	7.8	-0.05	-0.64	157459.0	1228917.98	143
2019-10-02	7.85	7.86	7.8	7.85	-0.01	-0.13	215935.0	1691076.39	195
2019-10-01	7.86	7.88	7.85	7.86	0.01	0.13	179373.0	1409969.42	133
2019-09-30	7.87	7.88	7.85	7.85	-0.02	-0.25	184430.0	1449813.61	128
2019-09-29	7.83	7.89	7.83	7.87	0.04	0.51	144389.0	1135109.13	177
2019-09-26	7.83	7.87	7.78	7.83	0.04	0.51	190519.0	1491183.96	290
2019-09-25	7.82	7.83	7.78	7.79	-0.03	-0.38	309239.0	2413405.59	357
2019-09-24	7.66	8.1	7.66	7.82	0.16	2.09	1641440.0	12975097.37	1181
2019-09-22	7.64	7.66	7.6	7.66	0.02	0.26	149543.0	1142218.78	108
2019-09-19	7.59	7.64	7.56	7.64	0.02	0.26	226221.0	1718064.03	179
2019-09-18	7.55	7.62	7.55	7.62	0.02	0.26	195263.0	1481173.05	323
2019-09-17	7.63	7.65	7.57	7.6	-0.01	-0.13	233897.0	1780964.01	182
2019-09-16	7.64	7.68	7.6	7.61	-0.03	-0.39	255623.0	1951048.55	186
2019-09-15	7.64	7.65	7.6	7.64	-0.02	-0.26	133885.0	1020981.18	226
2019-09-12	7.66	7.74	7.61	7.66	0.01	0.13	394989.0	3023318.77	357
2019-09-11	7.75	7.75	7.6	7.65	-0.15	-1.92	417934.0	3211248.1	465
2019-09-10	7.9	8.0	7.75	7.8	-0.1	-1.27	1897899.0	15065251.06	1044
2019-09-09	7.95	7.95	7.88	7.9	0.01	0.13	241087.0	1908079.76	249
2019-09-08	7.95	7.95	7.88	7.89	-0.03	-0.38	226452.0	1790795.8	246
2019-09-05	7.92	8.0	7.85	7.92	0.02	0.25	490380.0	3882990.61	464
2019-09-04	7.8	7.92	7.75	7.9	0.12	1.54	910944.0	7143442.12	698
2019-09-03	7.7	7.81	7.69	7.78	0.12	1.57	1239544.0	9597208.81	823
2019-09-02	7.59	7.75	7.57	7.66	0.08	1.06	438366.0	3355538.45	590
2019-09-01	7.72	7.72	7.0	7.58	-0.13	-1.69	454011.0	3449119.84	593
2019-08-29	7.77	7.8	7.71	7.71	-0.04	-0.52	238114.0	1847563.39	315
2019-08-28	7.76	7.8	7.75	7.75	0.04	0.52	203979.0	1587510.78	244
2019-08-27	7.9	7.93	7.71	7.71	-0.19	-2.41	554089.0	4324345.69	521
2019-08-26	8.0	8.0	7.83	7.9	0.01	0.13	367226.0	2898216.13	395
2019-08-25	7.94	7.94	7.87	7.89	-0.1	-1.25	295927.0	2335594.94	364
2019-08-22	8.02	8.06	7.95	7.99	-0.02	-0.25	447967.0	3585687.98	425
2019-08-21	7.94	8.06	7.91	8.01	0.05	0.63	481012.0	3841867.47	431
2019-08-20	7.99	8.02	7.95	7.96	-0.01	-0.13	290943.0	2319771.01	303
2019-08-19	7.97	7.99	7.94	7.97	-0.02	-0.25	357648.0	2849549.1	445
2019-08-18	8.03	8.1	7.98	7.99	-0.03	-0.37	324549.0	2601234.11	517
2019-08-08	8.08	8.1	8.02	8.02	-0.06	-0.74	285839.0	2306536.4	369
2019-08-07	8.11	8.2	8.05	8.08	0.03	0.37	608447.0	4938490.13	535
2019-08-06	8.05	8.11	7.99	8.05	-0.03	-0.37	789790.0	6338801.53	910
2019-08-05	8.1	8.1	8.04	8.08	-0.04	-0.49	218554.0	1766262.23	374
2019-08-04	8.14	8.15	8.1	8.12	-0.08	-0.98	328856.0	2671000.98	417
2019-08-01	8.2	8.34	8.2	8.2	0.0	0.0	322639.0	2655324.04	509
2019-07-31	8.2	8.21	8.18	8.2	0.0	0.0	264115.0	2164880.38	362
2019-07-30	8.31	8.33	8.17	8.2	-0.11	-1.32	752333.0	6187969.6	773
2019-07-29	8.37	8.37	8.31	8.31	-0.06	-0.72	489632.0	4079259.19	476
2019-07-28	8.38	8.4	8.28	8.37	-0.2	-2.33	731935.0	6127110.59	594
2019-07-25	8.62	8.62	8.5	8.57	-0.03	-0.35	466286.0	3988670.75	633
2019-07-24	8.62	8.74	8.58	8.6	-0.02	-0.23	772881.0	6674942.85	606
2019-07-23	8.7	8.74	8.61	8.62	-0.05	-0.58	347361.0	3011485.81	425
2019-07-22	8.67	8.78	8.66	8.67	0.01	0.12	232242.0	2018694.27	338
2019-07-21	8.6	8.8	8.5	8.66	0.04	0.46	1263409.0	10895525.69	988
2019-07-18	8.64	8.68	8.6	8.62	0.0	0.0	507297.0	4379325.08	449
2019-07-17	8.63	8.68	8.61	8.62	-0.02	-0.23	566477.0	4893595.5	521
2019-07-16	8.64	8.67	8.6	8.64	0.04	0.47	748403.0	6466597.23	665
2019-07-15	8.79	8.81	8.59	8.6	-0.19	-2.16	1441095.0	12522625.86	1007
2019-07-14	8.85	8.89	8.7	8.79	-0.2	-2.22	2131907.0	18779325.37	1153
2019-07-11	8.95	9.12	8.86	8.99	0.04	0.45	2548071.0	22953821.58	1280
2019-07-10	9.02	9.08	8.95	8.95	-0.07	-0.78	497039.0	4478477.27	397
2019-07-09	8.93	9.14	8.91	9.02	0.14	1.58	1348884.0	12171121.61	876
2019-07-08	8.75	9.0	8.75	8.88	0.13	1.49	1038219.0	9248138.78	883
2019-07-07	8.81	8.94	8.75	8.75	-0.07	-0.79	858478.0	7602619.98	673
2019-07-04	8.72	8.84	8.69	8.82	0.1	1.15	486361.0	4267323.48	336
2019-07-03	8.61	8.72	8.57	8.72	0.11	1.28	539062.0	4643830.09	386
2019-07-02	8.69	8.71	8.51	8.61	-0.06	-0.69	694158.0	5974834.58	463
2019-07-01	8.9	8.93	8.61	8.67	-0.21	-2.36	927606.0	8136417.06	640
2019-06-30	8.89	8.94	8.81	8.88	0.03	0.34	755410.0	6700405.78	445
2019-06-27	8.71	8.94	8.71	8.85	0.15	1.72	1620259.0	14324053.57	608
2019-06-26	8.84	8.88	8.69	8.7	-0.09	-1.02	712057.0	6258553.51	411
2019-06-25	8.9	9.02	8.73	8.79	0.08	0.92	3111986.0	26419579.73	660
2019-06-24	8.91	8.96	8.71	8.71	-0.19	-2.13	343036.0	3041574.24	306
2019-06-23	8.9	9.02	8.89	8.9	-0.02	-0.22	859822.0	7698576.22	461
2019-06-20	9.11	9.11	8.79	8.92	-0.17	-1.87	2263190.0	20206439.4	1035
2019-06-19	9.3	9.66	9.05	9.09	-0.16	-1.73	7385191.0	65965648.8	2008
2019-06-18	9.25	9.25	9.11	9.25	0.0	0.0	1508013.0	12819664.66	276
2019-06-17	9.19	9.35	9.19	9.25	0.06	0.65	706152.0	6549986.99	463
2019-06-16	9.19	9.2	9.0	9.19	-0.02	-0.22	423262.0	3860105.02	381
2019-06-13	9.14	9.34	9.09	9.21	-0.09	-0.97	423123.0	3890397.84	388
2019-06-12	9.1	9.35	8.97	9.3	0.2	2.2	684813.0	6266495.74	573
2019-06-11	8.91	9.1	8.9	9.1	0.21	2.36	387322.0	3492178.33	320
2019-06-10	8.8	8.9	8.62	8.89	0.09	1.02	323491.0	2843041.29	394
2019-06-09	8.33	8.85	8.33	8.8	0.35	4.14	375477.0	3265117.73	322
2019-05-30	8.52	8.54	8.32	8.45	-0.07	-0.82	295184.0	2484598.63	209
2019-05-29	8.39	8.52	8.33	8.52	0.15	1.79	272283.0	2298975.79	197
2019-05-28	8.46	8.69	8.2	8.37	0.34	4.23	846934.0	7110961.43	794
2019-05-27	7.97	8.03	7.97	8.03	0.03	0.38	29370.0	234918.16	72
2019-05-26	8.04	8.1	8.0	8.0	-0.04	-0.5	168817.0	1357318.52	117
2019-05-23	8.02	8.04	7.96	8.04	-0.01	-0.12	85628.0	685457.7	146
2019-05-22	7.86	8.09	7.86	8.05	0.08	1.0	232838.0	1862749.36	277
2019-05-21	7.77	8.12	7.73	7.97	0.2	2.57	305641.0	2429796.18	464
2019-05-20	7.71	7.77	7.54	7.77	-0.02	-0.26	220351.0	1686063.72	230
2019-05-19	7.97	7.99	7.77	7.79	-0.21	-2.63	146029.0	1147587.98	218
2019-05-16	8.01	8.01	7.96	8.0	-0.06	-0.74	149080.0	1191807.42	171
2019-05-15	8.02	8.06	7.97	8.06	0.16	2.03	250011.0	2003475.33	254
2019-05-14	7.9	8.16	7.82	7.9	-0.1	-1.25	214669.0	1715510.11	293
2019-05-13	8.26	8.35	8.0	8.0	-0.54	-6.32	191713.0	1560567.65	331
2019-05-12	8.67	8.67	8.54	8.54	-0.25	-2.84	71897.0	618656.92	134
2019-05-09	8.67	8.79	8.67	8.79	0.03	0.34	164346.0	1433722.78	167
2019-05-08	8.81	8.83	8.76	8.76	-0.19	-2.12	96706.0	849793.77	153
2019-05-07	8.72	8.95	8.63	8.95	0.24	2.76	183978.0	1605047.78	210
2019-05-06	8.71	8.75	8.71	8.71	-0.12	-1.36	55336.0	483036.15	150
2019-05-05	8.83	8.85	8.78	8.83	-0.09	-1.01	146897.0	1295374.46	293
2019-05-02	8.99	8.99	8.92	8.92	-0.09	-1.0	109765.0	981828.24	188
2019-05-01	8.85	9.09	8.85	9.01	0.11	1.24	703389.0	6330191.57	571
2019-04-30	9.01	9.01	8.89	8.9	-0.18	-1.98	228759.0	2043478.26	342
2019-04-29	8.97	9.08	8.8	9.08	0.08	0.89	625214.0	5553139.05	585
2019-04-28	9.05	9.1	8.99	9.0	-0.09	-0.99	326703.0	2948465.95	313
2019-04-25	9.15	9.16	9.04	9.09	-0.15	-1.62	419517.0	3813567.73	427
2019-04-24	9.2	9.33	9.06	9.24	-0.04	-0.43	606841.0	5608554.34	456
2019-04-23	9.2	9.32	9.18	9.28	0.07	0.76	380393.0	3512755.45	324
2019-04-22	9.03	9.27	9.03	9.21	0.07	0.77	635778.0	5839563.72	455
2019-04-21	9.12	9.14	9.0	9.14	-0.05	-0.54	231171.0	2102821.63	262
2019-04-18	9.18	9.19	9.12	9.19	-0.05	-0.54	277897.0	2542729.41	244
2019-04-17	9.16	9.3	9.08	9.24	0.01	0.11	399071.0	3651708.9	412
2019-04-16	9.29	9.38	9.15	9.23	-0.07	-0.75	955926.0	8848835.58	931
2019-04-15	8.8	9.3	8.79	9.3	0.47	5.32	1683746.0	15258570.17	1351
2019-04-14	8.93	8.95	8.79	8.83	-0.09	-1.01	610728.0	5418032.62	678
2019-04-11	9.05	9.09	8.91	8.92	-0.13	-1.44	489575.0	4406051.22	748
2019-04-10	9.13	9.23	9.02	9.05	-0.1	-1.09	478819.0	4364065.86	746
2019-04-09	9.2	9.3	9.13	9.15	-0.02	-0.22	600048.0	5524649.39	692
2019-04-08	9.28	9.28	9.17	9.17	-0.13	-1.4	555519.0	5115735.2	751
2019-04-07	9.46	9.5	9.28	9.3	-0.16	-1.69	437282.0	4104898.22	656
2019-04-04	9.5	9.52	9.46	9.46	-0.03	-0.32	281968.0	2674324.15	453
2019-04-03	9.47	9.65	9.45	9.49	0.02	0.21	1110657.0	10598482.74	1021
2019-04-02	9.51	9.55	9.45	9.47	-0.06	-0.63	402746.0	3829753.62	589
2019-04-01	9.76	9.76	9.48	9.53	-0.07	-0.73	783451.0	7511794.17	862
2019-03-31	9.66	10.08	9.53	9.6	-0.04	-0.41	3650630.0	35800256.6	2105
2019-03-28	9.48	9.88	9.48	9.64	0.14	1.47	3290793.0	31849790.8	2043
2019-03-27	9.55	9.64	9.45	9.5	-0.03	-0.31	1216234.0	11597287.67	986
2019-03-26	9.41	9.67	9.41	9.53	0.12	1.28	1411829.0	13465575.17	1368
2019-03-25	9.43	9.65	9.41	9.41	-0.03	-0.32	951003.0	9041218.7	1021
2019-03-24	9.3	9.89	9.29	9.44	0.09	0.96	2951661.0	28522368.91	2464
2019-03-21	9.42	9.64	9.34	9.35	-0.13	-1.37	818154.0	7738296.4	850
2019-03-20	9.4	9.74	9.36	9.48	0.09	0.96	1604529.0	15360074.3	1641
2019-03-19	9.38	9.79	9.24	9.39	-0.05	-0.53	1822076.0	17289509.83	1863
2019-03-18	9.69	9.71	9.44	9.44	-0.3	-3.08	1758211.0	16843236.23	1907
2019-03-17	9.82	9.93	9.66	9.74	-0.16	-1.62	1623883.0	15898785.46	1332
2019-03-14	9.62	10.04	9.42	9.9	0.2	2.06	5032415.0	49238319.69	3806
2019-03-13	9.7	9.96	9.5	9.7	-0.02	-0.21	1894586.0	18371654.46	1979
2019-03-12	10.5	10.5	9.63	9.72	-0.68	-6.54	3946566.0	39531401.45	3260
2019-03-11	9.9	10.48	9.68	10.4	0.87	9.13	6707638.0	68251864.91	3398
2019-03-10	10.1	10.56	9.3	9.53	-0.3	-3.05	4135774.0	41762198.3	2702
2019-03-07	8.95	9.83	8.95	9.83	0.89	9.96	2795680.0	26965161.2	1089
2019-03-06	8.08	8.94	8.06	8.94	0.81	9.96	1556924.0	13470101.41	1003
2019-03-05	8.12	8.15	8.11	8.13	-0.02	-0.25	70478.0	572583.72	89
2019-03-04	8.18	8.21	8.05	8.15	-0.01	-0.12	225611.0	1834564.0	197
2019-03-03	8.0	8.22	7.98	8.16	0.16	2.0	657526.0	5347929.83	456
2019-02-28	8.45	8.45	8.0	8.0	-0.51	-5.99	507661.0	4156336.37	424
2019-02-27	8.65	8.7	8.32	8.51	-0.14	-1.62	349949.0	2983313.97	252
2019-02-26	8.75	8.79	8.61	8.65	-0.14	-1.59	687768.0	5972243.61	464
2019-02-25	8.88	8.88	8.62	8.79	-0.11	-1.24	569249.0	4964512.24	495
2019-02-24	8.4	8.99	8.4	8.9	0.24	2.77	1032052.0	9143472.86	841
2019-02-21	8.11	8.7	8.11	8.66	0.29	3.46	1207761.0	10373404.13	716
2019-02-20	8.12	8.4	8.08	8.37	0.25	3.08	592023.0	4910421.56	569
2019-02-19	8.0	8.15	7.88	8.12	0.06	0.74	254799.0	2047877.07	311
2019-02-18	7.8	8.06	7.8	8.06	0.28	3.6	416440.0	3315076.28	352
2019-02-17	7.8	8.01	7.71	7.78	0.08	1.04	184174.0	1444953.5	342
2019-02-14	7.69	7.7	7.68	7.7	0.08	1.05	67966.0	522816.37	135
2019-02-13	7.55	7.62	7.55	7.62	0.01	0.13	32689.0	248298.18	70
2019-02-12	7.62	7.62	7.57	7.61	0.06	0.79	28580.0	217095.38	59
2019-02-11	7.6	7.7	7.55	7.55	0.02	0.27	99758.0	759226.43	143
2019-02-10	7.5	7.53	7.45	7.53	0.04	0.53	82924.0	621469.05	140
2019-02-07	7.5	7.55	7.45	7.49	-0.03	-0.4	245498.0	1836492.08	278
2019-02-06	7.71	7.73	7.41	7.52	-0.17	-2.21	412357.0	3118155.59	410
2019-02-05	7.93	7.93	7.69	7.69	-0.26	-3.27	315690.0	2454243.88	332
2019-02-04	8.0	8.02	7.86	7.95	-0.06	-0.75	205044.0	1628441.3	224
2019-02-03	8.1	8.1	8.0	8.01	-0.09	-1.11	200799.0	1616591.02	141
2019-01-31	8.1	8.1	8.1	8.1	0.01	0.12	26513.0	214678.02	152
2019-01-30	8.08	8.09	8.08	8.09	0.02	0.25	25330.0	204813.99	105
2019-01-29	8.07	8.07	8.07	8.07	-0.03	-0.37	18144.0	146697.92	100
2019-01-28	8.08	8.15	8.08	8.1	-0.02	-0.25	40335.0	327094.33	81
2019-01-27	8.07	8.12	8.07	8.12	0.02	0.25	42535.0	344534.26	119
2019-01-24	8.14	8.3	8.1	8.1	-0.04	-0.49	278742.0	2264872.62	190
2019-01-23	8.08	8.14	8.08	8.14	0.06	0.74	22727.0	184083.07	125
2019-01-22	8.08	8.08	8.08	8.08	-0.01	-0.12	14984.0	121085.36	76
2019-01-21	8.06	8.09	8.06	8.09	0.03	0.37	52625.0	425109.17	93
2019-01-20	8.07	8.07	8.06	8.06	-0.01	-0.12	21931.0	176944.7	96
2019-01-17	8.07	8.07	8.07	8.07	-0.01	-0.12	32689.0	263910.34	95
2019-01-16	8.1	8.1	8.07	8.08	-0.02	-0.25	29988.0	242425.47	173
2019-01-15	8.13	8.15	8.09	8.1	-0.03	-0.37	179471.0	1455134.9	101
2019-01-14	8.11	8.13	8.11	8.13	0.03	0.37	20986.0	170138.51	84
2019-01-13	8.1	8.1	8.09	8.1	-0.03	-0.37	52391.0	424354.57	103
2019-01-10	8.13	8.13	8.13	8.13	-0.03	-0.37	10140.0	82419.93	73
2019-01-09	8.15	8.16	8.15	8.16	0.03	0.37	123096.0	1003548.21	124
2019-01-08	8.12	8.15	8.11	8.13	0.0	0.0	143519.0	1168691.41	207
2019-01-07	8.12	8.15	8.12	8.13	-0.01	-0.12	36888.0	300017.28	79
2019-01-06	8.15	8.15	8.12	8.14	-0.01	-0.12	28971.0	235554.67	103
2019-01-03	8.15	8.15	8.09	8.15	0.0	0.0	253074.0	2061206.22	88
2019-01-02	8.15	8.15	8.15	8.15	0.0	0.0	15997.0	129864.55	57
2019-01-01				8.15	0.0	0.0	18485.0	150336.22	93
2018-12-31	8.1	8.15	8.08	8.15	0.0	0.0	41078.0	333293.86	122
2018-12-30				8.15	0.0	0.0	7617.0	62200.11	83
2018-12-27	8.16	8.16	8.15	8.15	-0.05	-0.61	24175.0	197455.39	119
2018-12-26	8.17	8.22	8.17	8.2	0.08	0.99	25578.0	209629.82	108
2018-12-25	8.12	8.12	8.12	8.12	-0.08	-0.98	19213.0	156394.87	95
2018-12-24	8.15	8.2	8.15	8.2	0.03	0.37	24819.0	203369.9	80
2018-12-23	8.15	8.17	8.15	8.17	-0.05	-0.61	36175.0	295245.94	167
2018-12-20	8.4	8.42	8.22	8.22	-0.2	-2.38	64901.0	541899.35	190
2018-12-19	8.43	8.43	8.42	8.42	-0.01	-0.12	24626.0	207946.49	99
2018-12-18	8.46	8.8	8.4	8.43	0.03	0.36	220286.0	1887330.52	379
2018-12-17	8.36	8.46	8.36	8.4	-0.03	-0.36	105709.0	889970.98	222
2018-12-16	8.46	8.49	8.4	8.43	-0.09	-1.06	127900.0	1080395.64	266
2018-12-13	8.63	8.86	8.5	8.52	-0.18	-2.07	309644.0	2686109.01	549
2018-12-12	8.72	8.85	8.65	8.7	-0.12	-1.36	327959.0	2857129.95	552
2018-12-11	9.02	9.49	8.75	8.82	-0.48	-5.16	821370.0	7407778.24	795
2018-12-10	8.41	9.36	8.41	9.3	0.79	9.28	318053.0	2913872.59	379
2018-12-09	8.55	8.62	8.48	8.51	-0.33	-3.73	226290.0	1933826.68	276
2018-12-06	8.38	8.84	8.3	8.84	0.49	5.87	67130.0	570671.31	264
2018-12-05	8.35	8.45	8.3	8.35	-0.06	-0.71	49392.0	413483.55	231
2018-12-04	8.47	8.59	8.41	8.41	-0.34	-3.89	114650.0	972888.95	288
2018-12-03	8.74	9.05	8.35	8.75	0.0	0.0	368721.0	3178865.78	578
2018-12-02	8.26	8.75	8.25	8.75	0.72	8.97	123639.0	1022409.23	302
2018-11-29				8.03	0.0	0.0	15385.0	123474.23	122
2018-11-28	8.03	8.03	8.03	8.03	-0.01	-0.12	18914.0	151944.88	121
2018-11-27	8.04	8.04	8.04	8.04	-0.05	-0.62	19311.0	155693.07	110
2018-11-26	8.01	8.09	8.01	8.09	0.08	1.0	41437.0	333047.06	136
2018-11-25	8.01	8.01	8.01	8.01	-0.02	-0.25	39733.0	319516.33	208
2018-11-22				8.03	0.0	0.0	18786.0	150772.5	187
2018-11-21	8.02	8.03	8.02	8.03	-0.05	-0.62	21008.0	168490.16	149
2018-11-20	8.09	8.09	8.05	8.08	-0.02	-0.25	40229.0	325013.8	178
2018-11-19	8.11	8.15	8.05	8.1	-0.02	-0.25	87427.0	708397.46	365
2018-11-18	8.44	8.44	8.12	8.12	-0.38	-4.47	102174.0	849012.38	423
2018-11-15	8.45	8.51	8.45	8.5	-0.1	-1.16	79357.0	673797.13	482
2018-11-14	8.97	8.97	8.5	8.6	-0.4	-4.44	134163.0	1162064.1	571
2018-11-13	9.21	9.25	9.0	9.0	-1.0	-10.0	451969.0	4084741.6	1081
