# Supplementary material for: Effective short-term forecasts of Saudi stock price trends using technical indicators and large-scale multivariate time series
Source: PeerJ Comput Sci. 2023 Jan 6;9:e1205. doi: 10.7717/peerj-cs.1205 (PMC10280263; doi:10.7717/peerj-cs.1205)
Supplement: Supplemental Information 3 [file peerj-cs-09-1205-s003.zip › TASI Dataset 2021/ALMRAKEZ_4321.csv]

date	open	high	low	close	change	change_percent	volume_traded	value_traded_SAR	number_trades
2020-03-19	19.02	21.48	19.0	21.38	1.8	9.19	2886599.0	60367778.6	2198
2020-03-18	19.0	19.7	18.8	19.58	0.62	3.27	1487108.0	28386498.5	2127
2020-03-17	18.9	19.44	18.1	18.96	0.26	1.39	1309529.0	24830870.82	2095
2020-03-16	16.8	19.3	16.78	18.7	0.06	0.32	2454926.0	44227503.06	4170
2020-03-15	20.9	20.98	18.64	18.64	-2.06	-9.95	4544440.0	85718241.52	2155
2020-03-12	20.2	21.2	20.16	20.7	-1.7	-7.59	1618746.0	33206311.44	2329
2020-03-11	24.5	24.5	21.6	22.4	-1.6	-6.67	1487872.0	33903289.2	2092
2020-03-10	22.98	24.24	22.68	24.0	1.22	5.36	1877511.0	43740461.26	2359
2020-03-09	22.78	23.18	22.78	22.78	-2.52	-9.96	1041240.0	23747279.76	893
2020-03-08	25.3	25.65	25.3	25.3	-2.8	-9.96	1093053.0	27745024.4	771
2020-03-05	28.1	28.5	28.0	28.1	0.1	0.36	575863.0	16277183.85	344
2020-03-04	27.0	28.1	26.95	28.0	0.35	1.27	381823.0	10638079.3	435
2020-03-03	26.85	28.0	26.8	27.65	1.35	5.13	528330.0	14489202.65	732
2020-03-02	26.3	27.05	26.3	26.3	0.3	1.15	809478.0	21574917.05	1362
2020-03-01	27.1	27.4	25.75	26.0	-2.0	-7.14	934729.0	24601027.3	1016
2020-02-27	27.9	28.35	27.1	28.0	-0.5	-1.75	625886.0	17261697.25	1328
2020-02-26	28.5	28.8	27.65	28.5	-0.25	-0.87	700357.0	19767024.85	907
2020-02-25	28.7	28.75	28.2	28.75	-0.25	-0.86	103383.0	2961690.3	289
2020-02-24	29.5	29.75	28.6	29.0	-0.6	-2.03	949637.0	27607502.65	581
2020-02-23	29.8	30.15	29.55	29.6	-0.2	-0.67	679412.0	20360332.2	451
2020-02-20	29.75	30.3	29.7	29.8	0.05	0.17	754226.0	22530359.2	509
2020-02-19	29.4	29.9	29.35	29.75	0.6	2.06	110817.0	3286811.35	236
2020-02-18	29.5	29.5	29.05	29.15	-0.45	-1.52	1395217.0	41164001.05	327
2020-02-17	29.35	29.6	29.35	29.6	0.25	0.85	65382.0	1928937.05	158
2020-02-16	29.2	29.4	29.15	29.35	0.2	0.69	72305.0	2119570.0	105
2020-02-13	29.4	29.5	29.0	29.15	-0.35	-1.19	123803.0	3640928.15	213
2020-02-12	29.45	29.8	29.3	29.5	-0.1	-0.34	395301.0	11672716.4	406
2020-02-11	29.45	29.6	29.2	29.6	0.4	1.37	363294.0	10694467.1	343
2020-02-10	29.6	29.6	29.05	29.2	-0.4	-1.35	149779.0	4388854.15	357
2020-02-09	30.05	30.05	29.05	29.6	-0.9	-2.95	171615.0	5071897.45	262
2020-02-06	30.7	30.85	30.25	30.5	-0.2	-0.65	197304.0	6009906.1	296
2020-02-05	31.25	31.25	29.9	30.7	-0.55	-1.76	1014496.0	30921214.0	1090
2020-02-04	30.8	31.25	30.5	31.25	0.75	2.46	380579.0	11767947.85	596
2020-02-03	30.3	30.9	30.25	30.5	0.2	0.66	262307.0	8062730.75	508
2020-02-02	29.9	30.3	29.6	30.3	-0.2	-0.66	228531.0	6891576.1	248
2020-01-30	29.6	30.5	29.6	30.5	0.95	3.21	579366.0	17465180.4	1068
2020-01-29	29.5	29.7	29.35	29.55	0.15	0.51	150365.0	4436151.05	308
2020-01-28	30.0	30.15	29.0	29.4	-0.55	-1.84	352922.0	10421942.6	587
2020-01-27	30.65	31.05	29.95	29.95	-0.75	-2.44	444789.0	13506207.35	645
2020-01-26	30.4	30.9	30.0	30.7	0.3	0.99	195462.0	5976917.5	322
2020-01-23	30.55	30.75	29.95	30.4	-0.15	-0.49	441801.0	13413733.45	455
2020-01-22	31.7	31.9	30.55	30.55	-0.9	-2.86	426749.0	13206114.9	608
2020-01-21	31.3	31.8	30.85	31.45	0.05	0.16	222327.0	6931034.35	321
2020-01-20	31.2	31.95	31.0	31.4	0.2	0.64	686481.0	21582642.8	739
2020-01-19	30.15	31.3	29.95	31.2	1.2	4.0	738288.0	22471110.75	883
2020-01-16	30.05	30.2	29.85	30.0	0.0	0.0	398183.0	11958410.8	611
2020-01-15	29.9	30.0	29.65	30.0	0.2	0.67	181297.0	5423720.15	354
2020-01-14	29.55	29.95	29.55	29.8	0.0	0.0	165006.0	4928973.2	319
2020-01-13	30.0	30.0	29.8	29.8	0.05	0.17	74593.0	2228596.55	199
2020-01-12	29.9	30.0	29.6	29.75	0.0	0.0	128790.0	3838600.05	277
2020-01-09	30.0	30.1	29.7	29.75	0.05	0.17	645120.0	19314802.0	606
2020-01-08	30.0	30.0	29.2	29.7	-0.3	-1.0	427102.0	12612065.5	471
2020-01-07	29.95	30.1	29.8	30.0	0.3	1.01	407595.0	12222073.05	620
2020-01-06	29.55	30.15	29.1	29.7	0.2	0.68	226595.0	6719431.45	513
2020-01-05	29.1	29.65	29.1	29.5	-0.25	-0.84	176874.0	5208371.5	262
2020-01-02	29.7	29.8	29.6	29.75	0.05	0.17	208074.0	6180090.15	336
2020-01-01	29.25	29.75	29.25	29.7	0.55	1.89	178404.0	5263889.9	359
2019-12-31	29.2	29.5	29.0	29.15	-0.05	-0.17	158670.0	4627099.55	364
2019-12-30	29.3	29.85	29.15	29.2	-0.05	-0.17	553050.0	16363123.6	680
2019-12-29	29.3	29.3	29.0	29.25	0.05	0.17	185285.0	5400041.55	361
2019-12-26	29.0	29.3	28.8	29.2	0.2	0.69	280155.0	8170444.75	568
2019-12-25	28.55	29.15	28.5	29.0	0.5	1.75	445831.0	12821415.15	635
2019-12-24	29.0	29.0	28.35	28.5	-0.35	-1.21	529181.0	15134036.45	845
2019-12-23	29.45	29.6	28.8	28.85	-0.6	-2.04	696185.0	20372465.45	929
2019-12-22	29.9	30.0	29.45	29.45	-0.7	-2.32	260420.0	7757124.4	339
2019-12-19	29.65	30.25	29.65	30.15	0.55	1.86	3564855.0	107394552.85	1531
2019-12-18	29.4	29.95	29.35	29.6	-0.2	-0.67	174349.0	5164343.85	445
2019-12-17	29.8	29.95	29.25	29.8	-0.35	-1.16	662220.0	19594306.35	827
2019-12-16	30.4	30.4	29.8	30.15	0.0	0.0	993103.0	29740820.0	1730
2019-12-15	29.8	30.2	29.8	30.15	0.55	1.86	149733.0	4488549.55	262
2019-12-12	29.8	30.6	29.45	29.6	-0.1	-0.34	602785.0	18135073.55	1005
2019-12-11	30.0	30.15	29.2	29.7	-0.45	-1.49	639286.0	19024850.15	1520
2019-12-10	29.4	30.5	28.8	30.15	0.8	2.73	1293568.0	38775138.75	1306
2019-12-09	28.3	29.5	28.25	29.35	1.15	4.08	722176.0	20969883.85	963
2019-12-08	28.5	28.65	28.2	28.2	0.7	2.55	682456.0	19347353.0	705
2019-12-05	27.45	27.75	27.4	27.5	-0.15	-0.54	116041.0	3191091.9	265
2019-12-04	27.3	27.85	27.3	27.65	0.15	0.55	164815.0	4537274.95	392
2019-12-03	28.0	28.0	26.85	27.5	-0.35	-1.26	610403.0	16580354.6	923
2019-12-02	28.35	28.35	27.8	27.85	-0.35	-1.24	144034.0	4028305.25	364
2019-12-01	28.5	28.5	28.0	28.2	-0.1	-0.35	140243.0	3958466.9	209
2019-11-28	28.3	28.45	28.1	28.3	-0.2	-0.7	288692.0	8150651.05	329
2019-11-27	28.5	28.7	27.9	28.5	-0.1	-0.35	575158.0	16169847.85	718
2019-11-26	29.4	29.4	28.55	28.6	-0.8	-2.72	584739.0	16829409.95	660
2019-11-25	29.85	30.35	29.1	29.4	-0.45	-1.51	1700000.0	50608440.5	1226
2019-11-24	29.05	30.35	29.05	29.85	0.75	2.58	774906.0	23113814.7	622
2019-11-21	28.5	29.25	28.4	29.1	0.25	0.87	542165.0	15716049.75	812
2019-11-20	28.3	29.1	28.3	28.85	0.7	2.49	997276.0	28692456.75	1204
2019-11-19	28.5	28.8	28.1	28.15	-0.3	-1.05	462188.0	13134944.3	643
2019-11-18	28.1	28.45	27.9	28.45	0.35	1.25	285907.0	8047083.8	516
2019-11-17	27.95	28.1	27.7	28.1	0.05	0.18	35526.0	989794.6	96
2019-11-14	27.85	28.05	27.7	28.05	0.05	0.18	66773.0	1863530.55	230
2019-11-13	28.15	28.15	27.9	28.0	-0.1	-0.36	162163.0	4537319.5	250
2019-11-12	28.1	28.25	27.95	28.1	0.0	0.0	326983.0	9171641.9	523
2019-11-11	28.2	28.35	27.9	28.1	-0.15	-0.53	210725.0	5919257.3	394
2019-11-10	28.7	28.7	28.0	28.25	-0.35	-1.22	172969.0	4883209.9	301
2019-11-07	28.9	29.0	28.3	28.6	-0.15	-0.52	464850.0	13306541.75	1045
2019-11-06	28.55	28.9	28.3	28.75	0.15	0.52	310739.0	8877201.35	611
2019-11-05	28.35	28.7	28.1	28.6	0.5	1.78	546154.0	15500453.15	925
2019-11-04	28.2	28.2	27.95	28.1	-0.1	-0.35	103847.0	2908313.15	298
2019-11-03	28.1	28.2	27.55	28.2	-0.1	-0.35	230419.0	6453223.95	760
2019-10-31	28.7	28.7	28.0	28.3	0.15	0.53	174624.0	4934815.45	215
2019-10-30	27.9	28.7	27.9	28.15	0.2	0.72	651763.0	18462512.2	1430
2019-10-29	29.0	29.0	27.75	27.95	-1.05	-3.62	763569.0	21493219.0	733
2019-10-28	29.8	29.8	28.8	29.0	-0.75	-2.52	543875.0	15899267.7	757
2019-10-27	29.65	30.3	29.65	29.75	0.05	0.17	507220.0	15220543.1	388
2019-10-24	30.0	30.0	29.5	29.7	-0.35	-1.16	1074806.0	30951473.25	460
2019-10-23	30.0	30.2	29.9	30.05	0.0	0.0	123314.0	3702104.2	210
2019-10-22	29.9	30.25	29.9	30.05	0.15	0.5	95957.0	2881916.85	197
2019-10-21	30.0	30.0	29.6	29.9	0.0	0.0	167404.0	4975368.7	380
2019-10-20	29.25	29.95	29.25	29.9	0.9	3.1	218077.0	6450753.75	335
2019-10-17	28.9	29.15	28.75	29.0	-0.05	-0.17	203194.0	5891787.45	336
2019-10-16	29.0	29.25	28.6	29.05	0.15	0.52	446332.0	12901649.05	812
2019-10-15	29.1	29.45	28.8	28.9	-0.3	-1.03	277203.0	8037406.85	389
2019-10-14	29.1	29.5	29.0	29.2	-0.2	-0.68	218414.0	6367656.9	298
2019-10-13	29.1	29.6	29.05	29.4	-0.2	-0.68	218130.0	6398956.05	395
2019-10-10	29.95	29.95	29.1	29.6	-0.1	-0.34	355362.0	10475962.0	630
2019-10-09	29.5	30.0	29.5	29.7	0.25	0.85	380113.0	11304656.85	732
2019-10-08	29.7	30.05	29.1	29.45	-0.3	-1.01	444849.0	13160257.05	710
2019-10-07	30.0	30.2	29.7	29.75	-0.25	-0.83	289837.0	8641912.8	469
2019-10-06	29.8	30.15	29.75	30.0	0.05	0.17	268848.0	8051993.25	357
2019-10-03	30.2	30.2	29.65	29.95	-0.3	-0.99	418793.0	12539722.35	788
2019-10-02	30.0	30.5	29.8	30.25	0.25	0.83	574612.0	17276807.7	932
2019-10-01	30.4	30.75	29.65	30.0	-0.35	-1.15	1761892.0	53219005.35	2213
2019-09-30	29.85	31.0	29.85	30.35	0.45	1.51	1228337.0	37660847.3	1500
2019-09-29	29.9	29.9	29.7	29.9	0.15	0.5	259600.0	7740818.85	406
2019-09-26	30.3	30.4	29.7	29.75	-0.3	-1.0	565305.0	16941077.75	1042
2019-09-25	31.1	31.25	30.05	30.05	-0.4	-1.31	1015762.0	30994239.05	2031
2019-09-24	29.4	31.15	29.4	30.45	1.1	3.75	1003406.0	30389890.9	1663
2019-09-22	28.2	29.55	28.2	29.35	1.2	4.26	503103.0	14579680.25	536
2019-09-19	28.3	28.35	27.8	28.15	-0.15	-0.53	169008.0	4756712.4	326
2019-09-18	28.2	28.65	28.15	28.3	0.15	0.53	235878.0	6682800.0	465
2019-09-17	27.85	28.15	27.75	28.15	0.3	1.08	760238.0	21255904.7	645
2019-09-16	28.1	28.25	27.8	27.85	0.0	0.0	318838.0	8952221.45	504
2019-09-15	27.0	28.15	27.0	27.85	0.0	0.0	366112.0	10190682.2	551
2019-09-12	28.0	28.55	27.85	27.85	-0.15	-0.54	845282.0	23855761.0	355
2019-09-11	28.0	28.2	27.5	28.0	-0.05	-0.18	453832.0	12630773.55	519
2019-09-10	28.6	28.7	28.0	28.05	-0.5	-1.75	411323.0	11643981.85	638
2019-09-09	29.0	29.35	28.5	28.55	-0.25	-0.87	473263.0	13766436.85	682
2019-09-08	28.25	29.0	28.25	28.8	0.65	2.31	339743.0	9767207.7	408
2019-09-05	27.95	28.6	27.8	28.15	0.45	1.62	417530.0	11752897.2	558
2019-09-04	28.5	28.5	27.15	27.7	-0.4	-1.42	648847.0	18025664.7	770
2019-09-03	28.8	28.8	28.1	28.1	-0.7	-2.43	149647.0	4277560.65	1045
2019-09-02	28.75	29.0	28.35	28.8	0.25	0.88	276203.0	7934771.2	452
2019-09-01	28.5	28.95	28.35	28.55	-0.05	-0.17	689137.0	19751435.4	449
2019-08-29	29.0	29.2	28.45	28.6	-0.15	-0.52	333939.0	9597863.3	433
2019-08-28	28.3	29.3	28.3	28.75	0.2	0.7	19701119.0	562528882.85	722
2019-08-27	29.05	29.6	28.25	28.55	-0.45	-1.55	357877.0	10404351.55	597
2019-08-26	28.5	29.3	28.5	29.0	0.5	1.75	374565.0	10849807.2	531
2019-08-25	28.1	28.8	27.0	28.5	0.3	1.06	478540.0	13544910.8	693
2019-08-22	29.25	29.25	28.2	28.2	-1.1	-3.75	371962.0	10627272.0	873
2019-08-21	29.35	29.8	29.15	29.3	0.0	0.0	132014.0	3881058.85	329
2019-08-20	29.85	30.45	29.3	29.3	0.1	0.34	803980.0	24137240.05	1288
2019-08-19	29.85	29.95	28.9	29.2	-0.4	-1.35	505534.0	14826659.9	931
2019-08-18	28.45	30.0	28.45	29.6	0.85	2.96	433556.0	12838902.55	682
2019-08-08	27.9	29.0	27.9	28.75	0.55	1.95	587501.0	16730181.5	662
2019-08-07	27.85	28.25	27.65	28.2	0.4	1.44	247133.0	6926005.25	348
2019-08-06	27.9	28.3	27.8	27.8	-0.5	-1.77	303181.0	8489793.85	318
2019-08-05	28.3	28.7	28.05	28.3	0.0	0.0	493667.0	14021420.15	1113
2019-08-04	27.5	28.4	27.4	28.3	0.45	1.62	428169.0	11930403.8	590
2019-08-01	27.85	27.9	27.3	27.85	0.1	0.36	318767.0	8821263.5	468
2019-07-31	27.05	28.3	27.05	27.75	0.75	2.78	800911.0	22276956.7	1205
2019-07-30	27.4	27.6	26.8	27.0	-0.2	-0.74	472108.0	12812243.35	737
2019-07-29	27.4	28.2	27.2	27.2	-0.2	-0.73	772198.0	21433064.9	1095
2019-07-28	26.9	27.75	26.8	27.4	0.3	1.11	289314.0	7931653.7	568
2019-07-25	26.6	27.5	26.5	27.1	0.5	1.88	852349.0	23004537.1	1358
2019-07-24	27.3	27.5	26.4	26.6	-0.65	-2.39	470883.0	12704625.95	768
2019-07-23	27.9	27.9	27.15	27.25	-0.45	-1.62	327935.0	8981493.45	584
2019-07-22	27.95	28.45	27.7	27.7	-0.3	-1.07	440514.0	12339675.9	742
2019-07-21	28.3	28.7	28.0	28.0	-0.8	-2.78	841191.0	23779388.15	1119
2019-07-18	27.15	29.4	26.95	28.8	1.75	6.47	2725577.0	77755845.8	3314
2019-07-17	26.7	27.1	26.5	27.05	0.55	2.08	834331.0	22371168.3	1199
2019-07-16	26.0	26.85	26.0	26.5	0.5	1.92	1774911.0	46982292.45	1795
2019-07-15	26.1	26.4	26.0	26.0	-0.1	-0.38	959448.0	25150668.4	860
2019-07-14	26.2	26.3	26.1	26.1	-0.05	-0.19	754453.0	19740804.45	388
2019-07-11	26.05	26.2	25.85	26.15	0.1	0.38	483050.0	12570974.1	601
2019-07-10	26.1	26.1	25.85	26.05	-0.05	-0.19	357470.0	9292290.35	567
2019-07-09	25.8	26.25	25.6	26.1	0.35	1.36	621741.0	16188470.85	855
2019-07-08	25.55	25.75	25.5	25.75	0.1	0.39	143014.0	3662444.7	251
2019-07-07	25.7	25.8	25.55	25.65	-0.05	-0.19	146028.0	3742882.5	250
2019-07-04	25.8	25.8	25.6	25.7	-0.1	-0.39	210738.0	5414337.7	420
2019-07-03	26.0	26.0	25.65	25.8	-0.15	-0.58	230094.0	5931517.85	284
2019-07-02	25.95	26.0	25.65	25.95	-0.05	-0.19	800251.0	20732911.85	807
2019-07-01	25.75	26.25	25.65	26.0	0.15	0.58	1319070.0	34302415.85	1117
2019-06-30	26.0	26.0	25.7	25.85	0.1	0.39	339512.0	8774971.0	470
2019-06-27	25.85	26.0	25.7	25.75	-0.15	-0.58	670905.0	17393169.35	771
2019-06-26	26.6	26.6	25.7	25.9	-0.3	-1.15	1279209.0	33242881.6	1323
2019-06-25	25.5	26.7	25.5	26.2	0.7	2.75	1169245.0	30668368.6	1454
2019-06-24	25.55	25.6	25.05	25.5	-0.05	-0.2	300817.0	7617047.6	453
2019-06-23	26.0	26.25	25.55	25.55	-0.45	-1.73	358027.0	9278214.35	516
2019-06-20	25.95	26.25	25.8	26.0	0.05	0.19	12845362.0	334004836.4	942
2019-06-19	26.05	26.25	25.9	25.95	0.0	0.0	14463924.0	375962075.5	1188
2019-06-18	25.85	26.05	25.35	25.95	0.25	0.97	2278221.0	58753290.8	1533
2019-06-17	25.5	25.75	25.25	25.7	0.2	0.78	9523469.0	247089958.85	1227
2019-06-16	25.3	25.8	25.2	25.5	0.25	0.99	990902.0	25296527.9	1025
2019-06-13	25.0	25.4	24.8	25.25	0.15	0.6	2247045.0	56295432.0	1694
2019-06-12	24.28	25.1	24.12	25.1	0.76	3.12	2333243.0	57492256.68	1443
2019-06-11	23.7	24.34	23.66	24.34	0.66	2.79	1761122.0	42416787.36	1448
2019-06-10	23.8	24.08	23.68	23.68	-0.1	-0.42	694245.0	16606785.46	770
2019-06-09	23.1	24.22	23.1	23.78	0.8	3.48	1309907.0	31143295.98	1500
2019-05-30	23.3	23.4	22.8	22.98	-0.18	-0.78	1475417.0	33908864.24	1595
2019-05-29	22.7	24.2	22.1	23.16	0.66	2.93	2885778.0	67087671.18	2944
2019-05-28	22.9	22.9	21.62	22.5	0.0	0.0	1860532.0	41495658.12	2023
2019-05-27	23.3	23.32	22.24	22.5	-0.84	-3.6	4905676.0	111416790.8	3259
2019-05-26	24.6	24.6	23.3	23.34	-1.16	-4.73	3908215.0	92698622.9	2672
2019-05-23	24.8	25.0	24.34	24.5	-0.5	-2.0	4078214.0	100222057.6	5571
2019-05-22	26.0	26.1	23.6	25.0	-1.0	-3.85	14220388.0	350263308.17	7183
