# Supplementary material for: Effective short-term forecasts of Saudi stock price trends using technical indicators and large-scale multivariate time series
Source: PeerJ Comput Sci. 2023 Jan 6;9:e1205. doi: 10.7717/peerj-cs.1205 (PMC10280263; doi:10.7717/peerj-cs.1205)
Supplement: Supplemental Information 3 [file peerj-cs-09-1205-s003.zip › TASI Dataset 2021/SAIB_1030.csv]

date	open	high	low	close	change	change_percent	volume_traded	value_traded_SAR	number_trades
2020-03-19	12.5	12.98	12.48	12.56	-0.46	-3.53	1525522.0	19308243.66	737
2020-03-18	12.08	13.02	12.08	13.02	0.72	5.85	124059.0	1597131.14	189
2020-03-17	12.0	12.42	12.0	12.3	0.26	2.16	43478.0	530261.26	78
2020-03-16	12.0	12.2	11.98	12.04	-0.26	-2.11	1158475.0	13920156.18	188
2020-03-15	12.52	12.96	12.0	12.3	-0.34	-2.69	490010.0	5979761.1	685
2020-03-12	12.04	12.7	12.02	12.64	-0.34	-2.62	104309.0	1297563.88	163
2020-03-11	13.4	13.4	12.8	12.98	-0.42	-3.13	343527.0	4487703.3	337
2020-03-10	13.7	13.7	12.6	13.4	0.3	2.29	421031.0	5526616.68	351
2020-03-09	13.1	13.1	12.88	13.1	-0.9	-6.43	205510.0	2680831.88	185
2020-03-08	14.22	14.48	14.0	14.0	-1.32	-8.62	59190.0	850918.5	171
2020-03-05	15.32	15.32	15.32	15.32	-0.08	-0.52	5387.0	82610.5	23
2020-03-04	15.4	15.48	15.32	15.4	-0.24	-1.53	40398.0	622423.32	59
2020-03-03	15.46	15.7	15.34	15.64	0.16	1.03	218643.0	3410918.8	236
2020-03-02	15.12	15.56	15.1	15.48	0.48	3.2	175863.0	2715427.04	138
2020-03-01	15.5	15.5	14.84	15.0	-0.68	-4.34	96062.0	1450710.06	128
2020-02-27	15.7	15.7	15.5	15.68	-0.28	-1.75	54022.0	844088.56	75
2020-02-26	15.88	16.06	15.74	15.96	0.1	0.63	325106.0	5175573.12	86
2020-02-25	15.7	15.86	15.7	15.86	0.14	0.89	44618.0	705677.58	61
2020-02-24	16.0	16.0	15.72	15.72	-0.46	-2.84	125505.0	1992667.78	125
2020-02-23	16.18	16.2	16.0	16.18	-0.04	-0.25	38920.0	627053.38	73
2020-02-20	16.4	16.4	16.22	16.22	-0.08	-0.49	26515.0	433514.68	108
2020-02-19	16.18	16.3	16.18	16.3	0.14	0.87	30959.0	502435.14	64
2020-02-18	16.22	16.22	16.02	16.16	-0.06	-0.37	91076.0	1476533.6	62
2020-02-17	16.26	16.26	16.2	16.22	-0.02	-0.12	38533.0	625979.88	39
2020-02-16	16.12	16.24	16.12	16.24	0.14	0.87	30296.0	489950.0	79
2020-02-13	16.34	16.5	16.0	16.1	-0.2	-1.23	136084.0	2205411.72	139
2020-02-12	16.26	16.3	16.02	16.3	0.02	0.12	103328.0	1665757.78	115
2020-02-11	16.22	16.28	16.14	16.28	0.04	0.25	78987.0	1279839.1	80
2020-02-10	16.6	16.6	16.2	16.24	-0.04	-0.25	76540.0	1249765.24	88
2020-02-09	16.26	16.56	16.26	16.28	-0.44	-2.63	21423.0	350786.94	51
2020-02-06	16.7	16.76	16.68	16.72	-0.16	-0.95	42252.0	706536.18	63
2020-02-05	17.0	17.0	16.72	16.88	-0.12	-0.71	83749.0	1406116.36	123
2020-02-04	17.24	17.24	16.98	17.0	-0.24	-1.39	236634.0	3777470.46	56
2020-02-03	17.22	17.3	17.1	17.24	-0.02	-0.12	40665.0	698958.84	49
2020-02-02	17.26	17.26	17.26	17.26	-0.32	-1.82	164203.0	2834251.82	100
2020-01-30	17.32	17.64	17.3	17.58	0.32	1.85	13846.0	241536.28	38
2020-01-29	17.68	17.68	17.26	17.26	-0.34	-1.93	38830.0	675315.0	70
2020-01-28	17.3	17.66	17.3	17.6	0.0	0.0	70140.0	1236270.92	56
2020-01-27	17.66	17.68	17.6	17.6	-0.06	-0.34	84230.0	1488840.36	66
2020-01-26	17.76	17.76	17.66	17.66	-0.04	-0.23	19333.0	342161.02	30
2020-01-23	17.64	17.7	17.62	17.7	-0.1	-0.56	23713.0	418455.16	56
2020-01-22	17.82	17.82	17.76	17.8	0.14	0.79	331919.0	5906171.26	160
2020-01-21	17.66	17.72	17.66	17.66	-0.06	-0.34	314414.0	5554890.06	92
2020-01-20	17.72	17.78	17.7	17.72	-0.06	-0.34	24200.0	428706.02	41
2020-01-19	17.82	17.82	17.7	17.78	-0.02	-0.11	152272.0	2710428.94	54
2020-01-16	17.9	17.9	17.72	17.8	-0.06	-0.34	137839.0	2459861.78	102
2020-01-15	17.96	17.98	17.82	17.86	-0.1	-0.56	84147.0	1506105.08	78
2020-01-14	17.96	18.0	17.96	17.96	0.0	0.0	182867.0	3288897.34	52
2020-01-13	17.98	18.0	17.96	17.96	-0.02	-0.11	404662.0	7279226.54	221
2020-01-12	18.16	18.16	17.98	17.98	-0.08	-0.44	95709.0	1724179.82	39
2020-01-09	18.04	18.1	17.86	18.06	0.38	2.15	119866.0	2161003.0	100
2020-01-08	17.9	18.0	17.48	17.68	-0.22	-1.23	163073.0	2886804.46	125
2020-01-07	17.96	18.08	17.9	17.9	0.04	0.22	112275.0	2012179.48	102
2020-01-06	17.6	17.86	17.54	17.86	0.18	1.02	85862.0	1519202.34	56
2020-01-05	17.7	17.96	17.68	17.68	-0.3	-1.67	200241.0	3549907.66	140
2020-01-02	18.0	18.22	17.96	17.98	-0.04	-0.22	132184.0	2381436.56	109
2020-01-01	18.0	18.02	18.0	18.02	-0.02	-0.11	3321.0	59824.36	21
2019-12-31	18.2	18.2	17.98	18.04	-0.2	-1.1	160608.0	2895075.28	169
2019-12-30	18.22	18.26	18.0	18.24	0.02	0.11	105585.0	1920891.28	66
2019-12-29	18.24	18.28	18.06	18.22	0.02	0.11	53640.0	977214.9	61
2019-12-26	17.98	18.28	17.98	18.2	0.3	1.68	208352.0	3778305.8	103
2019-12-25	18.0	18.0	17.9	17.9	-0.1	-0.56	33330.0	596886.44	51
2019-12-24	18.4	18.4	17.96	18.0	0.0	0.0	91066.0	1643872.54	111
2019-12-23	17.6	18.0	17.6	18.0	0.5	2.86	278288.0	4805976.84	191
2019-12-22	17.5	17.54	17.48	17.5	0.02	0.11	49179.0	860979.44	47
2019-12-19	17.38	17.48	17.3	17.48	0.02	0.11	56058.0	974501.96	78
2019-12-18	17.12	17.5	17.1	17.46	0.26	1.51	409421.0	6801776.96	131
2019-12-17	17.2	17.38	17.0	17.2	0.1	0.58	263715.0	4544959.84	144
2019-12-16	16.94	17.18	16.86	17.1	0.2	1.18	179890.0	3056183.5	165
2019-12-15	16.8	16.9	16.64	16.9	0.2	1.2	63156.0	1057891.6	72
2019-12-12	16.84	16.84	16.7	16.7	-0.14	-0.83	24439.0	409126.8	64
2019-12-11	16.72	16.86	16.72	16.84	0.22	1.32	45387.0	760928.06	109
2019-12-10	16.7	16.7	16.6	16.62	-0.04	-0.24	25054.0	416644.4	68
2019-12-09	16.7	16.76	16.66	16.66	0.24	1.46	158982.0	2400972.62	126
2019-12-08	16.3	16.5	16.2	16.42	0.14	0.86	190533.0	3109663.9	153
2019-12-05	16.28	16.28	16.2	16.28	0.06	0.37	78597.0	1277346.96	31
2019-12-04	16.1	16.34	16.1	16.22	0.02	0.12	263658.0	4278568.08	167
2019-12-03	16.12	16.2	16.12	16.2	0.1	0.62	319129.0	5169433.92	60
2019-12-02	16.2	16.2	16.06	16.1	-0.14	-0.86	501265.0	8073920.24	77
2019-12-01	16.2	16.24	16.2	16.24	0.04	0.25	6532.0	105938.52	26
2019-11-28	16.12	16.2	16.08	16.2	-0.02	-0.12	131084.0	1988629.22	35
2019-11-27	16.2	16.22	16.2	16.22	0.0	0.0	10703.0	173434.6	23
2019-11-26	16.2	16.22	16.12	16.22	0.08	0.5	75443.0	1220752.64	73
2019-11-25	16.18	16.18	16.08	16.14	-0.04	-0.25	138437.0	2104813.34	54
2019-11-24	16.04	16.2	16.0	16.18	0.14	0.87	300539.0	4857536.8	232
2019-11-21	16.18	16.3	16.0	16.04	-0.18	-1.11	389530.0	6306918.2	159
2019-11-20	16.2	16.3	16.0	16.22	0.04	0.25	286364.0	4474556.88	138
2019-11-19	16.1	16.2	16.1	16.18	0.08	0.5	90389.0	1460697.78	81
2019-11-18	16.04	16.12	16.02	16.1	0.06	0.37	106896.0	1714765.4	114
2019-11-17	15.72	16.04	15.72	16.04	0.28	1.78	263992.0	4212200.16	143
2019-11-14	15.88	15.96	15.7	15.76	0.06	0.38	233723.0	3558624.68	128
2019-11-13	15.62	15.88	15.6	15.7	-0.1	-0.63	102240.0	1604125.02	113
2019-11-12	15.5	15.8	15.5	15.8	0.22	1.41	64221.0	1009248.76	101
2019-11-11	15.4	15.8	15.4	15.58	-0.1	-0.64	80741.0	1262295.88	101
2019-11-10	15.2	15.9	15.1	15.68	0.58	3.84	219346.0	3423161.82	203
2019-11-07	15.1	15.26	15.1	15.1	0.04	0.27	151762.0	2299353.74	86
2019-11-06	15.06	15.1	15.02	15.06	0.0	0.0	65989.0	992647.88	54
2019-11-05	15.02	15.1	15.02	15.06	0.02	0.13	32815.0	493661.8	78
2019-11-04	15.0	15.1	15.0	15.04	0.06	0.4	45638.0	687778.88	40
2019-11-03	15.0	15.1	14.98	14.98	-0.3	-1.96	241340.0	3616433.2	78
2019-10-31	15.28	15.28	15.26	15.28	0.0	0.0	16677.0	254775.46	36
2019-10-30	15.16	15.3	15.16	15.28	0.12	0.79	68945.0	1051419.7	49
2019-10-29	15.34	15.38	15.1	15.16	-0.24	-1.56	431882.0	6586124.94	93
2019-10-28	15.36	15.44	15.32	15.4	0.06	0.39	370070.0	5704368.38	103
2019-10-27	15.3	15.44	15.3	15.34	-0.04	-0.26	75325.0	1156078.4	72
2019-10-24	15.22	15.5	15.22	15.38	0.12	0.79	261573.0	4006096.4	171
2019-10-23	15.16	15.28	15.02	15.26	0.1	0.66	268754.0	4056432.18	119
2019-10-22	15.12	15.2	15.02	15.16	0.14	0.93	316941.0	4790130.4	174
2019-10-21	15.06	15.06	14.88	15.02	-0.06	-0.4	344618.0	5143450.62	264
2019-10-20	15.4	15.4	15.08	15.08	0.08	0.53	132117.0	2008600.34	110
2019-10-17	15.0	15.06	14.94	15.0	-0.02	-0.13	153168.0	2293015.38	140
2019-10-16	15.02	15.02	14.98	15.02	-0.08	-0.53	91122.0	1367668.76	111
2019-10-15	15.5	15.5	15.1	15.1	-0.6	-3.82	151796.0	2306044.0	122
2019-10-14	15.8	15.8	15.7	15.7	-0.14	-0.88	12050.0	189715.52	33
2019-10-13	15.98	15.98	15.84	15.84	-0.06	-0.38	112779.0	1787744.92	64
2019-10-10	15.9	15.9	15.9	15.9	0.0	0.0	10244.0	162858.22	30
2019-10-09	15.9	15.9	15.9	15.9	-0.16	-1.0	5596.0	89064.7	27
2019-10-08	16.12	16.12	15.98	16.06	-0.3	-1.83	284271.0	4571753.64	86
2019-10-07	16.3	16.36	16.24	16.36	0.06	0.37	322594.0	5245993.04	139
2019-10-06	15.92	16.3	15.9	16.3	0.42	2.64	111698.0	1793455.96	118
2019-10-03	15.74	15.92	15.74	15.88	0.14	0.89	72649.0	1154698.06	75
2019-10-02	15.6	15.94	15.6	15.74	-0.16	-1.01	64355.0	1017317.82	92
2019-10-01	15.9	15.9	15.8	15.9	0.14	0.89	188182.0	2985182.02	120
2019-09-30	15.6	15.8	15.6	15.76	0.22	1.42	78410.0	1233527.98	82
2019-09-29	15.58	15.64	15.5	15.54	0.04	0.26	156968.0	2442592.98	78
2019-09-26	15.54	15.6	15.5	15.5	0.0	0.0	62064.0	964734.04	64
2019-09-25	15.6	15.64	15.48	15.5	-0.1	-0.64	55686.0	863785.28	92
2019-09-24	15.56	15.6	15.52	15.6	0.1	0.65	43918.0	683843.62	84
2019-09-22	15.48	15.58	15.48	15.5	0.02	0.13	11247.0	174495.36	22
2019-09-19	15.4	15.5	15.38	15.48	-0.02	-0.13	322203.0	4986160.36	96
2019-09-18	15.5	15.5	15.4	15.5	-0.1	-0.64	40301.0	624094.4	87
2019-09-17	15.9	15.9	15.46	15.6	0.1	0.65	26293.0	410414.4	80
2019-09-16	15.4	15.6	15.4	15.5	0.0	0.0	29956.0	463608.78	80
2019-09-15	15.2	15.7	15.12	15.5	0.02	0.13	274215.0	4230202.34	184
2019-09-12	15.6	15.7	15.48	15.48	-0.04	-0.26	50037.0	778932.62	68
2019-09-11	15.6	15.7	15.52	15.52	-0.26	-1.65	76307.0	1188717.98	79
2019-09-10	15.7	15.8	15.66	15.78	-0.04	-0.25	52028.0	818189.86	100
2019-09-09	15.9	15.92	15.8	15.82	-0.1	-0.63	58407.0	925633.62	118
2019-09-08	16.04	16.04	15.92	15.92	0.02	0.13	16572.0	264715.92	51
2019-09-05	16.04	16.1	15.86	15.9	-0.1	-0.63	37401.0	597661.28	59
2019-09-04	15.92	16.0	15.92	16.0	0.1	0.63	38885.0	621788.66	55
2019-09-03	16.0	16.0	15.9	15.9	0.06	0.38	68643.0	1097053.9	56
2019-09-02	15.8	15.84	15.72	15.84	0.04	0.25	107659.0	1702347.82	104
2019-09-01	16.1	16.18	15.8	15.8	-0.2	-1.25	321217.0	5146349.04	125
2019-08-29	16.66	16.66	15.5	16.0	-0.8	-4.76	361694.0	5844731.5	395
2019-08-28	17.0	17.0	16.56	16.8	-0.28	-1.64	55167.0	930008.26	111
2019-08-27	16.74	17.1	16.5	17.08	0.22	1.3	935883.0	15794893.1	375
2019-08-26	16.5	16.94	16.5	16.86	0.26	1.57	93037.0	1544230.0	93
2019-08-25	16.8	16.8	16.5	16.6	-0.24	-1.43	157745.0	2617738.94	109
2019-08-22	16.98	16.98	16.82	16.84	-0.16	-0.94	101571.0	1715240.6	104
2019-08-21	17.14	17.38	16.96	17.0	-0.2	-1.16	299268.0	5095892.02	171
2019-08-20	17.22	17.4	17.2	17.2	-0.02	-0.12	107424.0	1854941.74	113
2019-08-19	17.14	17.24	17.04	17.22	0.08	0.47	85291.0	1465867.58	108
2019-08-18	17.0	17.5	17.0	17.14	-0.2	-1.15	276114.0	4733424.3	180
2019-08-08	17.0	17.44	16.8	17.34	-1.14	-6.17	2718571.0	46578348.26	1126
2019-08-07	18.06	18.48	17.92	18.48	0.62	3.47	355568.0	6467556.12	149
2019-08-06	18.1	18.16	17.78	17.86	-0.3	-1.65	172691.0	3094798.0	103
2019-08-05	18.08	18.28	18.04	18.16	-0.28	-1.52	113033.0	2047466.5	71
2019-08-04	18.06	18.44	17.98	18.44	0.42	2.33	221062.0	3989388.04	125
2019-08-01	18.64	18.64	18.02	18.02	-0.78	-4.15	168208.0	3102205.62	136
2019-07-31	18.74	18.92	18.74	18.8	-0.08	-0.42	86314.0	1622961.82	55
2019-07-30	18.7	18.9	18.7	18.88	0.08	0.43	73472.0	1380149.04	64
2019-07-29	18.9	18.92	18.6	18.8	-0.2	-1.05	207301.0	3893868.26	203
2019-07-28	19.04	19.04	19.0	19.0	0.0	0.0	60750.0	1155173.44	45
2019-07-25	18.98	19.0	18.9	19.0	0.08	0.42	46040.0	871976.32	55
2019-07-24	18.9	19.0	18.8	18.92	0.1	0.53	51863.0	980818.18	86
2019-07-23	18.9	18.92	18.8	18.82	-0.08	-0.42	39502.0	744374.16	87
2019-07-22	18.9	18.94	18.9	18.9	-0.06	-0.32	10646.0	201337.76	25
2019-07-21	19.04	19.04	18.82	18.96	-0.12	-0.63	179329.0	3390528.44	100
2019-07-18	19.12	19.12	19.04	19.08	-0.06	-0.31	128861.0	2460182.6	73
2019-07-17	19.16	19.16	19.04	19.14	0.0	0.0	206352.0	3940016.88	88
2019-07-16	19.08	19.2	19.06	19.14	0.04	0.21	203893.0	3896890.44	154
2019-07-15	19.1	19.14	19.04	19.1	-0.08	-0.42	79714.0	1521072.94	71
2019-07-14	19.2	19.4	19.0	19.18	0.08	0.42	302833.0	5814251.4	122
2019-07-11	19.0	19.1	19.0	19.1	0.12	0.63	77382.0	1476576.22	50
2019-07-10	18.9	19.04	18.9	18.98	0.12	0.64	73516.0	1395015.84	64
2019-07-09	19.0	19.0	18.86	18.86	-0.04	-0.21	183149.0	3460272.82	166
2019-07-08	18.86	19.0	18.86	18.9	0.04	0.21	155714.0	2943635.38	94
2019-07-07	18.9	18.9	18.84	18.86	-0.14	-0.74	40687.0	768097.46	109
2019-07-04	19.0	19.0	18.88	19.0	0.0	0.0	143709.0	2718917.86	140
2019-07-03	19.0	19.0	18.88	19.0	-0.08	-0.42	55310.0	1048939.36	91
2019-07-02	19.14	19.2	19.0	19.08	-0.06	-0.31	113621.0	2167879.26	71
2019-07-01	19.38	19.38	19.14	19.14	-0.02	-0.1	74291.0	1427246.42	91
2019-06-30	19.18	19.26	19.0	19.16	0.18	0.95	165927.0	3172762.62	122
2019-06-27	19.0	19.18	18.76	18.98	0.22	1.17	237602.0	4505834.14	184
2019-06-26	18.66	18.78	18.52	18.76	0.06	0.32	41242.0	770953.18	27
2019-06-25	18.54	18.7	18.26	18.7	0.2	1.08	304946.0	5639945.8	65
2019-06-24	18.7	18.7	18.1	18.5	-0.2	-1.07	138461.0	2552422.48	117
2019-06-23	18.78	18.78	18.7	18.7	-0.1	-0.53	6343.0	118784.96	20
2019-06-20	19.0	19.0	18.8	18.8	-0.02	-0.11	202717.0	3814480.76	68
2019-06-19	18.7	19.0	18.7	18.82	0.1	0.53	227835.0	4297731.84	142
2019-06-18	18.62	18.76	18.62	18.72	0.06	0.32	117582.0	2196394.64	54
2019-06-17	18.5	18.7	18.5	18.66	0.24	1.3	114138.0	2125566.74	76
2019-06-16	18.2	18.42	18.2	18.42	0.22	1.21	248488.0	4560693.42	87
2019-06-13	18.16	18.2	18.0	18.2	-0.02	-0.11	268160.0	4863792.58	125
2019-06-12	18.22	18.52	18.2	18.22	0.04	0.22	543594.0	9984220.88	217
2019-06-11	18.0	18.26	18.0	18.18	0.22	1.22	479231.0	8693837.38	208
2019-06-10	18.0	18.14	17.96	17.96	-0.12	-0.66	537630.0	9699659.12	231
2019-06-09	18.0	18.2	17.96	18.08	0.16	0.89	119310.0	2150740.32	116
2019-05-30	17.92	18.0	17.92	17.92	-0.08	-0.44	152841.0	2745066.2	75
2019-05-29	18.12	18.12	17.9	18.0	-0.14	-0.77	178097.0	3205755.9	70
2019-05-28	18.16	18.18	17.88	18.14	-0.04	-0.22	18999683.0	257619970.4	155
2019-05-27	17.96	18.18	17.62	18.18	0.24	1.34	214850.0	3892259.68	39
2019-05-26	18.0	18.0	17.58	17.94	-0.06	-0.33	171630.0	3062509.96	144
2019-05-23	18.48	18.48	17.82	18.0	-0.3	-1.64	315906.0	5736491.56	144
2019-05-22	18.18	18.48	18.18	18.3	0.06	0.33	915945.0	16811765.88	147
2019-05-21	17.98	18.24	17.94	18.24	0.24	1.33	262188.0	4741780.14	112
2019-05-20	17.72	18.0	17.68	18.0	0.2	1.12	49331.0	879481.74	80
2019-05-19	17.7	17.98	17.7	17.8	-0.14	-0.78	156372.0	2781439.44	128
2019-05-16	18.18	18.18	17.94	17.94	-0.14	-0.77	541868.0	9749168.28	233
2019-05-15	18.5	18.5	18.08	18.08	0.08	0.44	271729.0	4944336.52	220
2019-05-14	17.6	18.4	17.2	18.0	-0.28	-1.53	449137.0	8157098.62	195
2019-05-13	18.22	18.6	18.0	18.28	-0.42	-2.25	232829.0	4250036.96	212
2019-05-12	18.88	18.9	18.52	18.7	-0.26	-1.37	158577.0	2958674.38	103
2019-05-09	18.98	19.18	18.9	18.96	-0.02	-0.11	65423.0	1241362.36	62
2019-05-08	18.8	18.98	18.78	18.98	-0.02	-0.11	340850.0	6415406.38	242
2019-05-07	19.12	19.18	18.8	19.0	-0.06	-0.31	162663.0	3102115.12	158
2019-05-06	19.86	19.86	18.98	19.06	-0.8	-4.03	929728.0	17807030.32	306
2019-05-05	19.98	20.0	19.58	19.86	-0.22	-1.1	419485.0	8341742.68	206
2019-05-02	20.0	20.26	20.0	20.08	0.08	0.4	532893.0	10723087.48	234
2019-05-01	20.0	20.14	19.92	20.0	0.0	0.0	504786.0	10105620.4	187
2019-04-30	20.12	20.24	19.96	20.0	-0.1	-0.5	871493.0	17471576.22	304
2019-04-29	20.14	20.16	20.08	20.1	0.0	0.0	505793.0	10166694.24	158
2019-04-28	19.84	20.16	19.84	20.1	0.1	0.5	917353.0	18409182.94	257
2019-04-25	20.0	20.1	19.92	20.0	0.04	0.2	473922.0	9485923.46	229
2019-04-24	20.18	20.18	19.96	19.96	-0.1	-0.5	132061.0	2645572.42	162
2019-04-23	20.0	20.16	20.0	20.06	0.16	0.8	395395.0	7934502.1	201
2019-04-22	20.0	20.12	19.88	19.9	-0.1	-0.5	299314.0	5982750.18	185
2019-04-21	19.6	20.1	19.6	20.0	0.12	0.6	395650.0	7877990.46	188
2019-04-18	19.92	20.16	19.8	19.88	-0.02	-0.1	593319.0	11809283.78	283
2019-04-17	19.7	19.96	19.7	19.9	0.2	1.02	905116.0	17975998.94	358
2019-04-16	19.76	19.82	19.68	19.7	0.0	0.0	317871.0	6271541.9	158
2019-04-15	19.8	19.82	19.6	19.7	-0.1	-0.51	449492.0	8853004.48	143
2019-04-14	19.94	19.96	19.68	19.8	-0.1	-0.5	182961.0	3615878.06	92
2019-04-11	19.72	19.96	19.56	19.9	0.18	0.91	418601.0	8239676.32	282
2019-04-10	20.08	20.22	19.72	19.72	-0.36	-1.79	647196.0	12869264.56	453
2019-04-09	19.94	20.14	19.94	20.08	0.14	0.7	379472.0	7603757.46	194
2019-04-08	19.5	19.94	19.4	19.94	0.48	2.47	420575.0	8237429.4	192
2019-04-07	19.3	19.52	19.26	19.46	0.26	1.35	562120.0	10916513.3	279
2019-04-04	18.86	19.26	18.86	19.2	0.4	2.13	643819.0	12290604.94	321
2019-04-03	18.74	18.92	18.74	18.8	0.08	0.43	788161.0	14817682.22	412
2019-04-02	18.84	18.86	18.64	18.72	-0.12	-0.64	715721.0	13406461.38	443
2019-04-01	18.74	18.88	18.74	18.84	0.1	0.53	470896.0	8864075.82	260
2019-03-31	18.78	18.86	18.72	18.74	0.0	0.0	168019.0	3157694.42	149
2019-03-28	18.84	18.86	18.7	18.74	-0.08	-0.43	316251.0	5937587.5	166
2019-03-27	18.72	18.82	18.64	18.82	0.16	0.86	166646.0	3125469.36	187
2019-03-26	18.6	18.7	18.6	18.66	0.06	0.32	76859.0	1432641.02	61
2019-03-25	18.62	18.62	18.46	18.6	0.04	0.22	371908.0	6880609.08	200
2019-03-24	18.64	18.76	18.54	18.56	-0.12	-0.64	250291.0	4664214.44	105
2019-03-21	18.54	18.76	18.54	18.68	0.12	0.65	129037.0	2403388.08	78
2019-03-20	18.7	18.74	18.56	18.56	-0.12	-0.64	441816.0	8242554.86	112
2019-03-19	18.44	18.74	18.44	18.68	0.24	1.3	605489.0	11240898.86	188
2019-03-18	18.3	18.46	18.24	18.44	0.16	0.88	147338.0	2704846.7	99
2019-03-17	18.32	18.32	18.24	18.28	-0.02	-0.11	123953.0	2265630.8	72
2019-03-14	18.3	18.3	18.28	18.3	0.0	0.0	44103.0	807073.86	45
2019-03-13	18.2	18.4	18.2	18.3	0.04	0.22	180719.0	3302370.88	89
2019-03-12	18.3	18.3	18.24	18.26	-0.04	-0.22	37612.0	687246.68	42
2019-03-11	18.32	18.32	18.22	18.3	-0.06	-0.33	200742.0	3672621.84	66
2019-03-10	18.4	18.48	18.32	18.36	-0.04	-0.22	94949.0	1745398.82	85
2019-03-07	18.48	18.48	18.36	18.4	-0.12	-0.65	92932.0	1711547.8	119
2019-03-06	18.64	18.64	18.48	18.52	-0.06	-0.32	203537.0	3771431.24	104
2019-03-05	18.6	18.62	18.52	18.58	-0.02	-0.11	261000.0	4847914.98	123
2019-03-04	18.7	18.72	18.48	18.6	-0.02	-0.11	148467.0	2754407.68	116
2019-03-03	18.48	18.72	18.48	18.62	0.16	0.87	171243.0	3189335.72	169
2019-02-28	18.52	18.58	18.46	18.46	-0.06	-0.32	150337.0	2781108.02	179
2019-02-27	18.68	18.68	18.48	18.52	-0.16	-0.86	232245.0	4301556.94	133
2019-02-26	18.88	18.88	18.56	18.68	-0.12	-0.64	272329.0	5075944.3	152
2019-02-25	19.32	19.32	18.7	18.8	-0.56	-2.89	323131.0	6113569.88	273
2019-02-24	19.5	19.5	19.34	19.36	0.06	0.31	11287.0	218813.1	29
2019-02-21	19.48	19.5	19.3	19.3	-0.08	-0.41	45162.0	874609.54	86
2019-02-20	19.82	19.82	19.38	19.38	-0.42	-2.12	258735.0	5063487.16	212
2019-02-19	20.0	20.0	19.78	19.8	-0.18	-0.9	98590.0	1952448.88	41
2019-02-18	19.96	20.02	19.84	19.98	0.18	0.91	57984.0	1157884.88	52
2019-02-17	20.2	20.2	19.8	19.8	-0.18	-0.9	137225.0	2737594.7	91
2019-02-14	20.12	20.12	19.8	19.98	-0.18	-0.89	172686.0	3455139.88	144
2019-02-13	20.38	20.38	20.14	20.16	0.02	0.1	62704.0	1267827.78	55
2019-02-12	20.3	20.4	20.12	20.14	-0.1	-0.49	294256.0	5943793.88	145
2019-02-11	20.4	20.4	20.24	20.24	-0.08	-0.39	61571.0	1250534.28	80
2019-02-10	20.76	20.76	20.28	20.32	-0.46	-2.21	309138.0	6318693.94	203
2019-02-07	20.82	20.9	20.5	20.78	-0.2	-0.95	174145.0	3614578.34	140
2019-02-06	20.7	21.0	20.62	20.98	0.28	1.35	756397.0	15769614.22	196
2019-02-05	20.34	21.2	20.34	20.7	0.26	1.27	515977.0	10776699.06	259
2019-02-04	20.14	20.8	20.14	20.44	0.12	0.59	350932.0	7175758.2	176
2019-02-03	20.4	20.4	20.14	20.32	-0.18	-0.88	96244.0	1950133.76	73
2019-01-31	20.72	20.72	20.2	20.5	0.04	0.2	316301.0	6430193.44	189
2019-01-30	20.92	20.92	20.46	20.46	-0.26	-1.25	376004.0	7736693.84	129
2019-01-29	21.2	21.2	20.58	20.72	-0.72	-3.36	527972.0	10987355.56	342
2019-01-28	21.1	22.0	21.0	21.44	0.44	2.1	1192472.0	25793276.6	516
2019-01-27	19.2	21.2	19.2	21.0	1.68	8.7	2646863.0	53998958.56	656
2019-01-24	18.92	19.46	18.84	19.32	0.4	2.11	192507.0	3671395.82	105
2019-01-23	18.86	19.08	18.86	18.92	0.06	0.32	461623.0	8736064.6	164
2019-01-22	18.8	19.0	18.78	18.86	0.2	1.07	166241.0	3143410.62	109
2019-01-21	19.0	19.0	18.64	18.66	-0.34	-1.79	981254.0	18399077.08	312
2019-01-20	19.0	19.5	18.9	19.0	-0.02	-0.11	582894.0	11172413.16	180
2019-01-17	18.64	19.02	18.64	19.02	0.4	2.15	450440.0	8537960.48	139
2019-01-16	18.68	19.0	18.62	18.62	0.06	0.32	1111201.0	20869559.58	179
2019-01-15	18.28	18.68	18.24	18.56	0.26	1.42	361454.0	6672983.28	179
2019-01-14	18.3	18.38	18.24	18.3	-0.08	-0.44	256464.0	4692096.18	83
2019-01-13	18.06	18.38	18.06	18.38	0.34	1.88	240534.0	4402155.96	166
2019-01-10	17.9	18.1	17.84	18.04	0.2	1.12	885155.0	15899900.86	203
2019-01-09	17.76	17.96	17.76	17.84	0.1	0.56	443759.0	7915179.34	126
2019-01-08	17.8	17.9	17.7	17.74	-0.06	-0.34	179664.0	3199414.32	93
2019-01-07	17.3	17.8	17.3	17.8	0.54	3.13	498893.0	8783953.06	287
2019-01-06	17.14	17.28	17.14	17.26	0.06	0.35	287677.0	4957565.5	161
2019-01-03	17.14	17.2	17.14	17.2	0.06	0.35	66704.0	1145586.38	43
2019-01-02	17.2	17.2	17.12	17.14	0.0	0.0	100279.0	1719132.2	24
2019-01-01	17.14	17.2	17.1	17.14	0.02	0.12	35532.0	608738.84	27
2018-12-31	17.24	17.26	17.12	17.12	-0.08	-0.47	80734.0	1388954.52	41
2018-12-30	17.02	17.2	17.02	17.2	0.06	0.35	66711.0	1144429.76	64
2018-12-27	16.88	17.14	16.78	17.14	0.44	2.63	153702.0	2596058.78	92
2018-12-26	16.6	16.88	16.58	16.7	0.1	0.6	119301.0	1989730.72	70
2018-12-25	16.64	16.7	16.6	16.6	-0.16	-0.95	113788.0	1890256.08	67
2018-12-24	16.7	16.9	16.7	16.76	-0.04	-0.24	25978.0	435422.84	39
2018-12-23	16.8	16.8	16.5	16.8	-0.18	-1.06	473199.0	7868495.56	134
2018-12-20	17.04	17.04	16.9	16.98	-0.04	-0.24	281917.0	4789560.54	77
2018-12-19	17.1	17.2	17.02	17.02	-0.18	-1.05	334864.0	5733227.38	152
2018-12-18	17.36	17.36	17.06	17.2	0.0	0.0	142887.0	2454820.24	101
2018-12-17	17.16	17.38	17.16	17.2	0.04	0.23	43645.0	750895.04	49
2018-12-16	17.22	17.24	17.12	17.16	-0.1	-0.58	19738.0	338920.1	30
2018-12-13	17.2	17.26	17.12	17.26	0.1	0.58	27534.0	473267.06	46
2018-12-12	17.18	17.18	17.04	17.16	0.06	0.35	28354.0	485935.98	45
2018-12-11	16.88	17.12	16.88	17.1	0.14	0.83	110847.0	1890829.92	56
2018-12-10	17.0	17.1	16.96	16.96	-0.12	-0.7	75408.0	1283945.52	56
2018-12-09	17.14	17.16	17.0	17.08	-0.08	-0.47	925261.0	15813754.46	114
2018-12-06	17.12	17.2	17.06	17.16	-0.1	-0.58	175819.0	3009829.46	87
2018-12-05	17.26	17.36	17.14	17.26	-0.1	-0.58	288125.0	4955942.08	254
2018-12-04	17.42	17.42	17.26	17.36	-0.1	-0.57	292456.0	5061084.3	244
2018-12-03	17.4	17.5	17.26	17.46	0.18	1.04	294712.0	5121181.18	138
2018-12-02	16.68	17.42	16.68	17.28	0.54	3.23	237770.0	4098135.88	181
2018-11-29	16.62	16.74	16.62	16.74	0.1	0.6	135944.0	2263538.1	88
2018-11-28	16.6	16.68	16.58	16.64	0.04	0.24	133538.0	2219709.08	100
2018-11-27	16.6	16.6	16.52	16.6	0.04	0.24	345817.0	5717396.26	110
2018-11-26	16.52	16.62	16.52	16.56	-0.04	-0.24	197867.0	3278553.4	131
2018-11-25	16.6	16.7	16.58	16.6	-0.16	-0.95	206970.0	3442548.02	71
2018-11-22	16.8	16.9	16.74	16.76	0.12	0.72	512687.0	8640350.1	242
2018-11-21	16.62	16.7	16.58	16.64	-0.02	-0.12	460282.0	7647484.5	133
2018-11-20	16.8	16.8	16.64	16.66	-0.14	-0.83	201757.0	3361508.62	180
2018-11-19	16.74	16.88	16.72	16.8	0.1	0.6	64936.0	1089269.32	38
2018-11-18	16.96	16.96	16.7	16.7	-0.16	-0.95	107945.0	1811155.24	96
2018-11-15	16.98	17.0	16.76	16.86	-0.1	-0.59	323615.0	5452843.96	184
2018-11-14	17.1	17.14	16.96	16.96	-0.18	-1.05	369126.0	6288471.94	137
2018-11-13	17.2	17.24	17.14	17.14	-0.1	-0.58	405802.0	6973435.72	169
2018-11-12	17.22	17.3	17.2	17.24	0.02	0.12	527508.0	9090472.72	286
2018-11-11	17.48	17.48	17.22	17.22	-0.28	-1.6	239194.0	4145330.16	99
2018-11-08	17.66	17.66	17.5	17.5	-0.12	-0.68	466508.0	8194900.2	142
2018-11-07	17.64	17.64	17.6	17.62	-0.02	-0.11	111431.0	1964695.18	65
2018-11-06	17.56	17.72	17.54	17.64	-0.04	-0.23	60363.0	1066775.5	54
2018-11-05	17.64	17.76	17.6	17.68	-0.06	-0.34	170848.0	3018581.9	84
2018-11-04	17.72	17.74	17.7	17.74	0.04	0.23	281320.0	4983687.74	83
2018-11-01	17.6	17.84	17.6	17.7	-0.24	-1.34	781507.0	13873082.68	290
2018-10-31	18.0	18.12	17.8	17.94	0.04	0.22	57354.0	1032980.66	81
2018-10-30	17.9	17.98	17.9	17.9	-0.06	-0.33	14384.0	257768.88	48
2018-10-29	18.08	18.1	17.96	17.96	-0.08	-0.44	513097.0	9237277.62	107
2018-10-28	18.14	18.14	18.04	18.04	-0.32	-1.74	82092.0	1484310.04	65
2018-10-25	17.62	18.8	17.62	18.36	0.8	4.56	4555513.0	83346524.04	380
2018-10-24	17.78	17.78	17.56	17.56	-0.14	-0.79	209729.0	3695228.32	53
2018-10-23	17.62	17.78	17.6	17.7	0.08	0.45	331735.0	5873787.3	118
2018-10-22	17.4	17.84	17.22	17.62	-0.16	-0.9	512603.0	9072492.14	136
2018-10-21	17.36	17.78	17.3	17.78	0.12	0.68	124552.0	2202849.6	62
2018-10-18	17.7	17.78	17.66	17.66	-0.04	-0.23	24454.0	433319.42	32
2018-10-17	17.44	17.8	17.38	17.7	0.0	0.0	32976.0	578255.0	28
2018-10-16	17.04	17.88	17.04	17.7	-0.1	-0.56	1283981.0	22833820.12	232
2018-10-15	17.2	17.8	16.8	17.8	1.1	6.59	548034.0	9512933.54	171
2018-10-14	17.12	17.14	16.22	16.7	-0.54	-3.13	245779.0	4058975.22	132
2018-10-11	17.8	17.8	17.22	17.24	-0.56	-3.15	171795.0	2996046.44	93
2018-10-10	17.7	17.8	17.52	17.8	0.0	0.0	79008.0	1400445.12	70
2018-10-09	17.8	17.8	17.72	17.8	-0.16	-0.89	88594.0	1575586.8	80
2018-10-08	17.8	18.0	17.8	17.96	-0.02	-0.11	21560.0	385792.68	29
2018-10-07	17.8	18.0	17.8	17.98	-0.04	-0.22	25126.0	449739.08	55
2018-10-04	18.06	18.06	17.9	18.02	-0.04	-0.22	111440.0	2005902.6	145
2018-10-03	18.04	18.14	18.04	18.06	-0.14	-0.77	93202.0	1684258.24	117
2018-10-02	18.28	18.32	18.1	18.2	-0.02	-0.11	330326.0	5996731.96	249
2018-10-01	18.1	18.34	18.02	18.22	-0.26	-1.41	444003.0	8054111.9	332
2018-09-30	17.92	18.48	17.92	18.48	0.58	3.24	244793.0	4487377.58	190
2018-09-27	17.8	18.0	17.8	17.9	0.1	0.56	56326697.0	760767875.86	110
2018-09-26	17.86	17.86	17.8	17.8	-0.16	-0.89	190099.0	3384828.66	102
2018-09-25	17.86	18.0	17.86	17.96	0.1	0.56	50771.0	911099.44	67
2018-09-20	17.78	17.86	17.56	17.86	-0.04	-0.22	64658.0	1142928.88	121
2018-09-19	17.68	17.9	17.68	17.9	-0.02	-0.11	14784.0	263078.74	35
2018-09-18	17.82	18.0	17.7	17.92	0.1	0.56	13894.0	247947.54	37
2018-09-17	17.7	18.0	17.64	17.82	0.14	0.79	61982.0	1097815.4	84
2018-09-16	17.6	17.7	17.6	17.68	0.06	0.34	60305.0	1065552.92	57
2018-09-13	17.6	17.68	17.6	17.62	-0.1	-0.56	132421.0	2334015.06	103
2018-09-12	17.66	18.0	17.66	17.72	0.02	0.11	107154.0	1914453.48	124
2018-09-11	17.7	17.72	17.7	17.7	-0.3	-1.67	13381.0	237039.84	23
2018-09-10	18.0	18.0	17.92	18.0	0.2	1.12	45027.0	810038.2	52
2018-09-09	18.0	18.0	17.8	17.8	-0.08	-0.45	45791.0	822673.14	52
2018-09-06	17.4	17.88	17.4	17.88	0.08	0.45	54978.0	966559.1	79
2018-09-05	17.8	17.8	17.38	17.8	-0.1	-0.56	33555.0	593025.16	45
2018-09-04	17.92	17.94	17.62	17.9	0.06	0.34	41726.0	745389.24	42
2018-09-03	17.86	17.86	17.74	17.84	-0.04	-0.22	18866.0	336225.82	35
2018-09-02	17.98	17.98	17.8	17.88	0.18	1.02	7493.0	132907.1	13
2018-08-30	17.78	17.78	17.7	17.7	-0.08	-0.45	215087.0	3808086.06	29
2018-08-29	17.9	17.92	17.76	17.78	-0.12	-0.67	119843.0	2131433.02	35
2018-08-28	17.86	18.0	17.86	17.9	-0.1	-0.56	20810.0	373446.86	48
2018-08-27	18.0	18.0	17.9	18.0	0.0	0.0	82456.0	1483225.2	26
2018-08-26	17.9	18.0	17.9	18.0	0.14	0.78	8259.0	148392.64	23
2018-08-16	17.82	17.86	17.76	17.86	0.04	0.22	66002.0	1174037.02	37
2018-08-15	17.82	17.82	17.82	17.82	0.08	0.45	19165.0	341492.72	37
2018-08-14	17.66	17.8	17.66	17.74	0.08	0.45	22437.0	398304.46	61
2018-08-13	17.96	17.96	17.4	17.66	-0.24	-1.34	24244.0	429132.74	60
2018-08-12	18.2	18.2	17.9	17.9	-0.38	-2.08	320866.0	5761310.7	98
2018-08-09	18.3	18.3	18.28	18.28	-0.02	-0.11	11225.0	205178.1	27
2018-08-08	18.4	18.48	18.3	18.3	0.0	0.0	75733.0	1393550.76	39
2018-08-07	18.38	18.38	18.3	18.3	-0.14	-0.76	60561.0	1108566.8	23
2018-08-06	18.4	18.5	18.3	18.44	-0.06	-0.32	316678.0	5797786.2	44
2018-08-05	18.5	18.5	18.34	18.5	-0.1	-0.54	23138.0	426932.58	30
2018-08-02	18.6	18.6	18.6	18.6	-0.1	-0.53	6381.0	118722.98	35
2018-08-01	18.76	18.8	18.7	18.7	-0.1	-0.53	519043.0	9731831.4	72
2018-07-31	18.78	18.8	18.78	18.8	0.0	0.0	225592.0	4239203.38	31
2018-07-30	18.84	18.96	18.78	18.8	0.0	0.0	95733.0	1802579.3	68
2018-07-29	18.78	18.84	18.78	18.8	0.0	0.0	157753.0	2967799.74	88
2018-07-26	18.76	18.98	18.76	18.8	-0.3	-1.57	128112.0	2413702.92	73
2018-07-25	19.1	19.1	19.1	19.1	0.04	0.21	7485.0	143027.56	18
2018-07-24	19.06	19.06	19.0	19.06	-0.04	-0.21	17501.0	332952.02	35
2018-07-23	19.2	19.3	19.02	19.1	0.04	0.21	66235.0	1274435.28	66
2018-07-22	19.22	19.22	19.02	19.06	-0.1	-0.52	35481.0	677202.68	49
2018-07-19	19.14	19.2	19.14	19.16	0.02	0.1	112953.0	2164135.18	66
2018-07-18	18.96	19.16	18.9	19.14	0.32	1.7	63850.0	1218054.06	109
2018-07-17	18.72	19.0	18.5	18.82	0.22	1.18	288507.0	5434532.52	175
2018-07-16	18.4	18.6	18.36	18.6	0.26	1.42	142491.0	2628165.1	112
2018-07-15	18.46	18.54	18.3	18.34	0.02	0.11	86748.0	1598270.36	80
2018-07-12	18.26	18.32	18.24	18.32	-0.08	-0.43	46080.0	841890.06	69
2018-07-11	18.48	18.48	18.24	18.4	-0.1	-0.54	72548.0	1329447.18	72
2018-07-10	18.0	18.5	18.0	18.5	0.18	0.98	161985.0	2969609.44	152
2018-07-09	18.2	18.32	18.2	18.32	0.12	0.66	130885.0	2392786.46	96
2018-07-08	18.0	18.2	18.0	18.2	0.18	1.0	63921.0	1161288.6	46
2018-07-05	18.0	18.02	18.0	18.02	-0.04	-0.22	42308.0	761613.46	20
2018-07-04	18.06	18.06	18.06	18.06	0.06	0.33	2665.0	48079.34	15
2018-07-03	17.94	18.0	17.88	18.0	0.0	0.0	57499.0	1030149.86	54
2018-07-02	18.1	18.1	18.0	18.0	-0.1	-0.55	37202.0	671146.16	49
2018-07-01	18.1	18.2	18.04	18.1	0.0	0.0	86967.0	1573723.1	97
2018-06-28	18.24	18.24	18.1	18.1	-0.14	-0.77	87903.0	1593806.6	63
2018-06-27	18.34	18.34	18.2	18.24	-0.06	-0.33	153808.0	2808396.44	64
2018-06-26	18.3	18.5	18.12	18.3	0.06	0.33	135640.0	2479650.42	86
2018-06-25	18.7	18.7	18.24	18.24	0.12	0.66	125810.0	2314351.7	82
2018-06-24	17.8	18.94	17.8	18.12	0.38	2.14	226161.0	4071182.02	141
2018-06-21	17.62	17.76	17.62	17.74	0.1	0.57	49667.0	881039.12	33
2018-06-20	17.7	17.7	17.64	17.64	-0.16	-0.9	25042.0	442944.56	18
2018-06-12	17.84	17.84	17.62	17.8	0.1	0.56	370216.0	6599028.82	45
2018-06-11	17.72	17.72	17.6	17.7	-0.02	-0.11	118185.0	2083209.66	34
2018-06-10	17.6	17.74	17.6	17.72	-0.06	-0.34	143157.0	2532862.42	40
2018-06-07	17.76	17.8	17.66	17.78	-0.02	-0.11	200830.0	3554647.42	41
2018-06-06	17.8	17.84	17.78	17.8	0.06	0.34	428933.0	7638156.36	137
2018-06-05	17.54	17.8	17.52	17.74	0.08	0.45	314587.0	5552692.68	112
2018-06-04	17.64	17.76	17.58	17.66	0.1	0.57	348831.0	6170475.56	100
2018-06-03	17.36	17.7	17.36	17.56	0.24	1.39	227606.0	3973280.14	96
2018-05-31	17.28	17.4	17.24	17.32	0.06	0.35	43897299.0	683165889.78	90
2018-05-30	17.2	17.26	17.2	17.26	0.08	0.47	303492.0	5230283.12	60
2018-05-29	17.2	17.2	17.1	17.18	-0.02	-0.12	112969.0	1937581.32	58
2018-05-28	17.22	17.26	17.2	17.2	-0.02	-0.12	261026.0	4494672.02	74
2018-05-27	17.24	17.24	17.2	17.22	-0.04	-0.23	288660.0	4973512.74	34
2018-05-24	17.26	17.28	17.24	17.26	0.02	0.12	65327.0	1126659.6	40
2018-05-23	17.24	17.34	17.24	17.24	-0.08	-0.46	129069.0	2232780.0	32
2018-05-22	17.24	17.32	17.24	17.32	0.03	0.17	89588.0	1545258.34	29
2018-05-21	17.24	17.32	17.24	17.29	-0.04	-0.23	125161.0	2165120.76	31
2018-05-20	17.24	17.34	17.22	17.33	0.0	0.0	367849.0	6366865.92	66
2018-05-17	17.24	17.34	17.24	17.33	0.01	0.06	202568.0	3495391.16	49
2018-05-16	17.36	17.36	17.28	17.32	-0.01	-0.06	188286.0	3260206.78	69
2018-05-15	17.4	17.4	17.3	17.33	0.01	0.06	112127.0	1942874.5	36
2018-05-14	17.22	17.5	17.22	17.32	0.1	0.58	56735.0	983192.42	50
2018-05-13	17.2	17.32	17.2	17.22	0.04	0.23	21370.0	368621.64	35
2018-05-10	17.0	17.2	17.0	17.18	0.12	0.7	30934.0	530563.74	33
2018-05-09	17.22	17.24	17.22	17.06	-0.13	-0.76	16521.0	284217.44	47
2018-05-08	17.04	17.22	17.04	17.19	-0.34	-1.94	44571.0	766276.74	50
2018-05-07	17.32	17.56	17.2	17.53	0.25	1.45	152791.0	2659934.44	205
2018-05-06	17.2	17.3	17.12	17.28	0.28	1.65	164583.0	2836601.4	164
2018-05-03	17.04	17.1	16.96	17.0	-0.03	-0.18	348982.0	5934937.52	174
2018-05-02	17.04	17.2	17.0	17.03	-0.2	-1.16	166771.0	2841319.48	190
2018-05-01	17.2	17.4	17.18	17.23	-0.05	-0.29	133589.0	2300639.98	141
2018-04-30	17.28	17.38	17.26	17.28	-0.2	-1.14	145377.0	2512854.92	180
2018-04-29	17.4	17.42	17.4	17.48	-0.02	-0.11	16474.0	286800.1	95
2018-04-26	17.26	17.72	17.18	17.5	0.32	1.86	286924.0	4994235.72	182
2018-04-25	17.0	17.32	17.0	17.18	-0.32	-1.83	558328.0	9547506.78	238
2018-04-24	17.4	17.6	17.1	17.5	0.1	0.57	1030351.0	17960679.58	318
2018-04-23	17.08	17.4	17.08	17.4	0.42	2.47	166109.0	2864361.82	158
2018-04-22	16.76	17.0	16.76	16.98	0.24	1.43	576788.0	9766240.02	119
2018-04-19	16.36	16.76	16.36	16.74	0.4	2.45	328963.0	5469217.08	171
2018-04-18	16.14	16.4	16.12	16.34	0.22	1.36	243450.0	3964415.62	145
2018-04-17	16.1	16.14	16.08	16.12	0.02	0.12	58922.0	948854.7	84
2018-04-16	16.08	16.14	16.08	16.1	0.02	0.12	81929.0	1318965.04	71
2018-04-15	15.94	16.0	15.92	16.08	0.29	1.84	131120.0	2095819.12	65
2018-04-12	15.7	15.8	15.54	15.79	0.09	0.57	170318.0	2673773.46	49
2018-04-11	15.98	15.98	15.7	15.7	-0.24	-1.51	104535.0	1652659.06	59
2018-04-10	15.9	16.0	15.82	15.94	-0.07	-0.44	61029.0	972673.76	50
2018-04-09	16.0	16.1	16.0	16.01	0.01	0.06	209084.0	3360248.34	104
2018-04-08	15.76	16.0	15.76	16.0	0.24	1.52	429535.0	6842819.72	132
2018-04-05	15.8	15.84	15.66	15.76	-0.04	-0.25	130253.0	2052851.1	91
2018-04-04	15.42	15.82	15.4	15.8	0.31	2.0	364849.0	5707154.32	168
2018-04-03	15.34	15.5	15.3	15.49	0.1	0.65	13940.0	214952.44	14
2018-04-02	15.48	15.48	15.34	15.39	-0.03	-0.19	105671.0	1623811.98	45
2018-04-01	15.5	15.5	15.26	15.42	-0.06	-0.39	52799.0	812844.54	41
2018-03-29	15.6	15.6	15.34	15.48	0.04	0.26	144148.0	2232713.16	94
2018-03-28	15.5	15.56	15.4	15.44	-0.15	-0.96	126968.0	1965646.26	67
2018-03-27	15.54	15.66	15.54	15.59	0.14	0.91	299329.0	4673078.16	91
2018-03-26	15.5	15.5	15.36	15.45	-0.05	-0.32	421947.0	6511711.32	106
2018-03-25	15.74	15.74	15.5	15.5	-0.19	-1.21	117464.0	1829372.3	79
2018-03-22	15.68	15.78	15.62	15.69	0.07	0.45	227227.0	3562953.12	85
2018-03-21	15.68	15.68	15.52	15.62	0.03	0.19	125227.0	1952326.18	55
2018-03-20	15.36	15.62	15.34	15.59	0.19	1.23	328251.0	5082093.98	94
2018-03-19	15.46	15.48	15.38	15.4	-0.1	-0.65	76868.0	1185878.92	57
2018-03-18	15.6	15.6	15.5	15.5	-0.02	-0.13	40092.0	623709.18	37
2018-03-15	15.56	15.58	15.3	15.52	-0.08	-0.51	203320.0	3154763.98	88
2018-03-14	15.7	15.72	15.52	15.6	-0.11	-0.7	33337.0	520504.48	51
2018-03-13	15.66	15.9	15.58	15.71	0.05	0.32	140716.0	2199139.34	129
2018-03-12	15.56	16.14	15.56	15.66	0.16	1.03	243663.0	3857357.92	210
2018-03-11	15.36	15.7	15.36	15.5	0.29	1.91	151656.0	2364337.7	81
2018-03-08	15.16	15.3	15.1	15.21	0.07	0.46	250763.0	3813710.82	112
2018-03-07	15.0	15.18	14.86	15.14	0.24	1.61	47836.0	719906.18	53
2018-03-06	14.9	15.0	14.88	14.9	0.0	0.0	115286.0	1721445.22	64
2018-03-05	14.8	15.0	14.72	14.9	0.33	2.26	133183.0	1988413.76	71
2018-03-04	14.8	14.8	14.52	14.57	-0.26	-1.75	108460.0	1591027.52	84
2018-03-01	14.5	14.9	14.5	14.83	-0.2	-1.33	162864.0	2399313.92	83
2018-02-28	15.2	15.4	15.0	15.03	-0.23	-1.51	522025.0	7875429.86	263
2018-02-27	15.84	15.9	15.2	15.26	-0.39	-2.49	200301.0	3092962.64	144
2018-02-26	15.7	15.82	15.64	15.65	-0.17	-1.07	118212.0	1857005.36	79
2018-02-25	15.82	15.96	15.74	15.82	-0.16	-1.0	53117.0	841686.82	70
2018-02-22	15.76	16.0	15.68	15.98	0.14	0.88	134661.0	2132919.2	173
2018-02-21	15.88	15.96	15.78	15.84	0.25	1.6	181995.0	2885158.86	221
2018-02-20	15.36	15.6	15.36	15.59	0.14	0.91	123984.0	1919262.5	157
2018-02-19	15.4	15.5	15.3	15.45	-0.07	-0.45	186151.0	2866430.9	116
2018-02-18	15.9	15.9	15.52	15.52	-0.17	-1.08	64787.0	1013654.32	48
2018-02-15	15.42	15.7	15.42	15.69	0.47	3.09	357656.0	5593461.72	210
2018-02-14	15.08	15.28	15.08	15.22	0.14	0.93	18838.0	285594.1	23
2018-02-13	15.2	15.2	15.06	15.08	-0.22	-1.44	181733.0	2746029.52	110
2018-02-12	15.2	15.36	15.2	15.3	0.16	1.06	91196.0	1396594.28	105
2018-02-11	15.06	15.4	15.02	15.14	-0.27	-1.75	104134.0	1579577.86	129
2018-02-08	15.42	15.5	15.24	15.41	0.0	0.0	100983.0	1554557.72	112
2018-02-07	15.46	15.7	15.4	15.41	-0.01	-0.06	200266.0	3116380.96	115
2018-02-06	15.9	15.9	15.1	15.42	-0.57	-3.56	578685.0	9003892.46	266
2018-02-05	16.14	16.14	15.72	15.99	-0.18	-1.11	289062.0	4605386.58	140
2018-02-04	16.3	16.3	16.16	16.17	-0.27	-1.64	137625.0	2231263.82	93
2018-02-01	16.54	16.54	16.4	16.44	-0.26	-1.56	187252.0	3086672.96	128
2018-01-31	16.5	16.84	16.46	16.7	0.03	0.18	166235.0	2781556.12	117
2018-01-30	16.3	16.7	16.2	16.67	0.31	1.89	175097.0	2877512.68	130
2018-01-29	16.4	16.4	16.24	16.36	0.09	0.55	69122.0	1128106.36	81
2018-01-28	16.02	16.3	16.02	16.27	0.07	0.43	84845.0	1377072.98	61
2018-01-25	16.18	16.2	16.06	16.2	0.1	0.62	65696.0	1061963.02	77
2018-01-24	16.1	16.2	16.1	16.1	0.08	0.5	38882.0	626633.74	44
2018-01-23	16.0	16.1	16.0	16.02	0.02	0.13	114490.0	1838288.66	90
2018-01-22	16.24	16.26	16.0	16.0	-0.14	-0.87	67379.0	1080852.62	61
2018-01-21	16.16	16.2	16.0	16.14	-0.04	-0.25	74044.0	1194915.3	53
2018-01-18	16.26	16.52	16.04	16.18	0.06	0.37	113786.0	1837559.06	103
2018-01-17	16.22	16.24	16.0	16.12	-0.12	-0.74	69257.0	1120754.1	94
2018-01-16	15.7	16.38	15.7	16.24	0.44	2.78	173459.0	2792194.18	159
2018-01-15	15.7	15.9	15.7	15.8	0.07	0.45	137870.0	2181334.16	142
2018-01-14	15.5	15.74	15.5	15.73	0.29	1.88	306309.0	4798797.88	202
2018-01-11	15.3	15.46	15.3	15.44	0.17	1.11	60304.0	927764.62	69
2018-01-10	15.2	15.3	15.2	15.27	0.04	0.26	19536.0	297962.44	40
2018-01-09	15.12	15.3	15.12	15.23	0.06	0.4	30944.0	469797.08	37
2018-01-08	15.18	15.22	15.16	15.17	0.02	0.13	93440.0	1418948.24	52
2018-01-07	15.04	15.2	15.04	15.15	0.11	0.73	145413.0	2201425.0	86
2018-01-04	15.08	15.08	14.98	15.04	0.02	0.13	100648.0	1510656.46	44
2018-01-03	15.0	15.08	15.0	15.02	0.02	0.13	21076.0	316911.62	29
2018-01-02	15.06	15.08	15.0	15.0	0.0	0.0	69143.0	1040228.46	57
2018-01-01	15.04	15.04	15.0	15.0	-0.08	-0.53	111703.0	1676337.24	57
2017-12-31	15.08	15.1	15.0	15.08	0.0	0.0	68740.0	1032665.08	47
2017-12-28	15.1	15.1	14.98	15.08	-0.01	-0.07	59401.0	892939.22	47
2017-12-27	15.02	15.12	15.02	15.09	0.0	0.0	383472.0	5789376.18	66
2017-12-26	15.0	15.04	14.98	15.09	0.0	0.0	36626.0	549511.84	34
2017-12-25	15.02	15.14	15.02	15.09	0.07	0.47	11835.0	178394.5	9
2017-12-24	15.02	15.2	15.02	15.02	-0.14	-0.92	32832.0	494060.14	38
2017-12-21	15.08	15.18	15.0	15.16	-0.02	-0.13	57484.0	869523.16	56
2017-12-20	15.06	15.18	15.0	15.18	0.08	0.53	82953.0	1248200.64	45
2017-12-19	15.26	15.7	15.1	15.1	-0.09	-0.59	110564.0	1706145.08	75
2017-12-18	14.78	15.4	14.62	15.19	0.43	2.91	461147.0	6954126.8	173
2017-12-17	14.74	14.8	14.66	14.76	0.02	0.14	11847.0	174425.04	27
2017-12-14	14.68	14.68	14.54	14.74	0.06	0.41	31634.0	463821.1	44
2017-12-13	14.7	14.72	14.6	14.68	-0.03	-0.2	79256.0	1159414.02	30
2017-12-12	14.8	14.8	14.72	14.71	0.01	0.07	28978.0	426945.7	21
2017-12-11	14.72	14.72	14.68	14.7	-0.09	-0.61	30962.0	455077.68	38
2017-12-10	14.78	14.88	14.68	14.79	0.11	0.75	122196.0	1803976.1	73
2017-12-07	14.52	14.7	14.52	14.68	0.16	1.1	31100.0	453104.62	36
2017-12-06	14.54	14.54	14.54	14.52	0.02	0.14	15002.0	218083.08	8
2017-12-05	14.56	14.56	14.44	14.5	-0.14	-0.96	22036.0	319704.06	28
2017-12-04	14.48	14.66	14.48	14.64	0.14	0.97	80671.0	1179942.16	36
2017-12-03	14.46	14.56	14.46	14.5	0.05	0.35	149024.0	2161185.6	79
2017-11-30	14.5	14.5	14.44	14.45	-0.07	-0.48	127838.0	1850009.96	46
2017-11-29	14.52	14.52	14.5	14.52	0.1	0.69	28037.0	407165.96	47
2017-11-28	14.5	14.56	14.42	14.42	-0.08	-0.55	73154.0	1059245.12	58
2017-11-27	14.54	14.54	14.5	14.5	-0.08	-0.55	108352.0	1573997.82	57
2017-11-26	14.4	14.7	14.4	14.58	0.0	0.0	13691.0	199521.04	35
2017-11-23	14.5	14.66	14.48	14.58	0.1	0.69	42428.0	617191.68	19
2017-11-22	14.5	14.5	14.32	14.48	0.05	0.35	14404.0	207623.66	23
2017-11-21	14.36	14.48	14.3	14.43	0.03	0.21	33342.0	478121.58	30
2017-11-20	14.4	14.4	14.4	14.4	-0.1	-0.69	9582.0	138301.74	38
2017-11-19	14.5	14.66	14.5	14.5	-0.06	-0.41	37524.0	544540.2	19
2017-11-16	14.6	14.7	14.5	14.56	-0.02	-0.14	108250.0	1576418.56	53
2017-11-15	14.6	14.68	14.58	14.58	-0.13	-0.88	177374.0	2590501.8	81
2017-11-14	14.66	14.72	14.66	14.71	-0.07	-0.47	24418.0	358820.54	28
2017-11-13	14.6	14.88	14.6	14.78	0.08	0.54	152200.0	2240317.9	54
2017-11-12	14.86	14.86	14.6	14.7	-0.25	-1.67	98389.0	1449140.92	46
2017-11-09	14.9	15.1	14.5	14.95	-0.05	-0.33	301650.0	4478147.64	85
2017-11-08	15.0	15.0	14.82	15.0	0.08	0.54	40042.0	598354.96	41
2017-11-07	14.5	15.1	14.0	14.92	0.18	1.22	622723.0	9204861.42	170
2017-11-06	14.7	14.88	14.68	14.74	0.02	0.14	202474.0	2986174.22	107
2017-11-05	14.66	15.0	14.62	14.72	0.13	0.89	62502.0	923007.16	64
2017-11-02	14.5	14.6	14.5	14.59	0.01	0.07	49926.0	728317.1	36
2017-11-01	14.3	14.6	14.3	14.58	0.04	0.28	27492.0	397921.94	29
2017-10-31	14.52	14.6	14.2	14.54	-0.02	-0.14	82637.0	1182198.78	53
2017-10-30	14.38	15.18	14.38	14.56	0.26	1.82	108840.0	1592081.72	108
2017-10-29	13.02	14.3	13.02	14.3	-0.15	-1.04	97638.0	1348382.06	90
2017-10-26	14.06	14.48	14.06	14.45	0.04	0.28	52487.0	754516.36	68
2017-10-25	14.0	14.22	14.0	14.41	0.3	2.13	23228.0	329786.62	42
2017-10-24	14.44	14.44	14.0	14.11	0.28	2.02	34038.0	478563.92	47
2017-10-23	13.9	13.92	13.76	13.83	-0.23	-1.64	75212.0	1042841.96	87
2017-10-22	14.2	14.2	14.0	14.06	-0.33	-2.29	15791.0	222619.94	27
2017-10-19	14.2	14.44	14.16	14.39	0.39	2.79	22926.0	327397.22	28
2017-10-18	14.5	14.5	14.0	14.0	-0.06	-0.43	45806.0	649664.28	33
2017-10-17	14.18	14.18	14.0	14.06	-0.06	-0.42	92814.0	1305704.66	41
2017-10-16	14.02	14.12	14.0	14.12	0.1	0.71	79066.0	1114561.14	26
2017-10-15	13.94	14.2	13.94	14.02	0.09	0.65	195992.0	2744959.8	70
2017-10-12	13.8	14.0	13.4	13.93	0.1	0.72	169127.0	2300464.54	128
2017-10-11	14.02	14.02	13.8	13.83	-0.57	-3.96	129478.0	1803635.86	99
2017-10-10	14.5	14.5	14.4	14.4	-0.12	-0.83	115797.0	1676761.92	49
2017-10-09	14.5	14.58	14.5	14.52	-0.42	-2.81	84232.0	1226467.58	80
2017-10-08	14.9	14.98	14.9	14.94	-0.09	-0.6	58293.0	872647.92	30
2017-10-05	14.92	15.1	14.92	15.03	0.09	0.6	28683.0	430147.02	26
2017-10-04	14.96	14.96	14.9	14.94	0.02	0.13	67253.0	1004568.7	75
2017-10-03	14.98	14.98	14.9	14.92	-0.05	-0.33	36705.0	548132.08	44
2017-10-02	15.08	15.08	14.84	14.97	0.17	1.15	55448.0	830191.8	59
2017-10-01	14.8	14.84	14.8	14.8	-0.22	-1.46	30000.0	444287.26	42
2017-09-28	15.1	15.1	14.9	15.02	-0.09	-0.6	81966.0	1228237.7	74
2017-09-27	15.16	15.16	15.12	15.11	-0.15	-0.98	75529.0	1142533.66	45
2017-09-26	15.3	15.32	15.16	15.26	0.04	0.26	76319.0	1166158.86	55
2017-09-25	15.2	15.3	15.18	15.22	-0.08	-0.52	20311.0	309760.06	19
2017-09-21	15.26	15.4	15.26	15.3	0.1	0.66	61432.0	939501.14	38
2017-09-20	15.12	15.12	15.12	15.2	0.05	0.33	7624.0	115323.6	16
2017-09-19	15.4	15.48	15.12	15.15	-0.2	-1.3	117523.0	1800478.94	49
2017-09-18	15.2	15.54	15.2	15.35	0.14	0.92	137510.0	2116958.7	91
2017-09-17	15.04	15.22	15.04	15.21	0.09	0.6	151184.0	2286468.34	47
2017-09-14	15.1	15.2	15.1	15.12	-0.07	-0.46	63202.0	955785.02	66
2017-09-13	15.08	15.18	15.0	15.19	0.03	0.2	76507.0	1154268.34	41
2017-09-12	15.36	15.36	15.16	15.16	-0.16	-1.04	57389.0	874274.98	41
2017-09-11	15.12	15.4	15.12	15.32	0.01	0.07	120349.0	1835424.04	150
2017-09-10	15.0	15.3	15.0	15.31	0.06	0.39	34309.0	521619.64	51
2017-09-07	15.06	15.4	15.04	15.25	0.22	1.46	59315.0	896184.36	61
2017-09-06	15.0	15.04	15.0	15.03	0.05	0.33	113510.0	1706321.4	44
2017-08-29	14.9	15.0	14.9	14.98	0.09	0.6	98153.0	1463709.1	44
2017-08-28	14.88	15.0	14.88	14.89	-0.11	-0.73	56751.0	847675.06	50
2017-08-27	15.0	15.0	15.0	15.0	0.11	0.74	42861.0	642897.36	54
2017-08-24	15.08	15.08	14.9	14.89	-0.01	-0.07	82979.0	1244567.8	40
2017-08-23	15.0	15.08	15.0	14.9	-0.1	-0.67	57674.0	866256.72	37
2017-08-22	15.0	15.1	15.0	15.0	-0.04	-0.27	100999.0	1516225.42	53
2017-08-21	14.86	15.12	14.86	15.04	0.25	1.69	146969.0	2202856.76	92
2017-08-20	14.62	14.8	14.62	14.79	0.11	0.75	304204.0	4499989.2	122
2017-08-17	14.5	14.7	14.5	14.68	0.15	1.03	47638.0	698426.3	67
2017-08-16	14.46	14.54	14.4	14.53	0.01	0.07	32030.0	462704.68	21
2017-08-15	14.46	14.6	14.46	14.52	0.04	0.28	84033.0	1217907.08	28
2017-08-14	14.4	14.46	14.4	14.48	-0.02	-0.14	38895.0	560981.58	38
2017-08-13	14.28	14.5	14.28	14.5	0.28	1.97	45658.0	655427.42	56
2017-08-10	14.02	14.24	14.0	14.22	0.1	0.71	174079.0	2459892.74	88
2017-08-09	14.02	14.12	14.0	14.12	0.01	0.07	162148.0	2282287.76	62
2017-08-08	14.0	14.12	14.0	14.11	0.09	0.64	106674.0	1500224.72	42
2017-08-07	13.96	14.12	13.9	14.02	0.02	0.14	441860.0	6184902.02	105
2017-08-06	13.92	14.0	13.92	14.0	0.05	0.36	44771.0	625455.52	29
2017-08-03	13.94	13.96	13.94	13.95	-0.01	-0.07	59264.0	826931.64	42
2017-08-02	13.98	13.98	13.96	13.96	-0.06	-0.43	10057.0	140489.2	10
2017-08-01	13.94	14.02	13.88	14.02	0.02	0.14	63678.0	891060.24	48
2017-07-31	13.9	14.0	13.8	14.0	0.01	0.07	24606.0	341685.02	36
2017-07-30	14.1	14.22	13.9	13.99	0.09	0.65	348126.0	4880854.42	102
2017-07-27	14.08	14.08	13.9	13.9	-0.19	-1.35	81888.0	1143801.2	35
2017-07-26	14.0	14.1	14.0	14.09	0.01	0.07	114735.0	1614816.04	48
2017-07-25	14.02	14.1	13.96	14.08	0.07	0.5	59208.0	830531.04	59
2017-07-24	14.0	14.14	14.0	14.01	-0.09	-0.64	69958.0	981514.98	59
2017-07-23	14.1	14.14	13.84	14.1	0.03	0.21	78633.0	1102427.16	65
2017-07-20	13.98	14.08	13.98	14.07	0.21	1.52	28966.0	406295.28	37
2017-07-19	14.14	14.14	13.86	13.86	-0.24	-1.7	129031.0	1799328.24	59
2017-07-18	14.04	14.2	13.92	14.1	0.06	0.43	121271.0	1701601.5	71
2017-07-17	14.0	14.4	14.0	14.04	-0.2	-1.4	249852.0	3549721.2	109
2017-07-16	13.82	14.3	13.82	14.24	0.5	3.64	580270.0	8206261.56	192
2017-07-13	13.9	13.9	13.74	13.74	-0.06	-0.43	153406.0	2128582.82	85
2017-07-12	13.2	13.98	13.2	13.8	0.7	5.34	260111.0	3481827.5	145
2017-07-11	13.18	13.3	13.1	13.1	-0.07	-0.53	72594.0	959486.62	37
2017-07-10	13.08	13.18	13.04	13.17	0.17	1.31	45474.0	595913.62	50
2017-07-09	13.0	13.0	13.0	13.0	-0.1	-0.76	20380.0	265022.7	20
2017-07-06	13.0	13.1	13.0	13.1	0.01	0.08	74810.0	979620.56	45
2017-07-05	13.02	13.12	12.92	13.09	0.09	0.69	111011.0	1443954.44	58
2017-07-04	13.14	13.14	12.9	13.0	-0.14	-1.07	105879.0	1377065.38	40
2017-07-03	13.08	13.14	12.9	13.14	0.17	1.31	212560.0	2756202.6	63
2017-07-02	13.1	13.1	12.9	12.97	-0.05	-0.38	315549.0	4112533.76	87
2017-06-22	12.84	13.1	12.84	13.02	0.16	1.24	464650.0	6039934.28	191
2017-06-21	12.62	13.0	12.62	12.86	0.32	2.55	785809.0	10123221.12	197
2017-06-20	12.64	12.82	12.54	12.54	-0.19	-1.49	61776.0	782520.78	82
2017-06-19	12.46	12.86	12.46	12.73	0.27	2.17	129360.0	1633387.12	158
2017-06-18	12.48	12.48	12.46	12.46	0.0	0.0	86549.0	1079118.62	37
2017-06-15	12.42	12.44	12.3	12.46	0.02	0.16	127254.0	1573207.88	84
2017-06-14	12.44	12.52	12.44	12.44	0.0	0.0	30997.0	386983.12	28
2017-06-13	12.44	12.44	12.44	12.44	-0.09	-0.72	8589.0	106855.06	5
2017-06-12	12.54	12.54	12.5	12.53	0.12	0.97	36924.0	462055.66	33
2017-06-11	12.44	12.44	12.4	12.41	-0.02	-0.16	69441.0	863593.92	30
2017-06-08	12.5	12.54	12.44	12.43	-0.07	-0.56	70791.0	881948.62	36
2017-06-07	12.58	12.58	12.5	12.5	-0.1	-0.79	116762.0	1460150.1	28
2017-06-06	12.6	12.6	12.6	12.6	-0.06	-0.47	15950.0	200966.4	10
2017-06-05	12.52	12.66	12.52	12.66	0.02	0.16	49543.0	626113.34	28
2017-06-04	12.6	12.64	12.56	12.64	0.04	0.32	90794.0	1144755.6	29
2017-06-01	12.55	12.6	12.55	12.6	0.05	0.4	28734.0	360914.65	23
2017-05-31	12.55	12.6	12.45	12.55	-0.03	-0.24	82176.0	1025241.15	30
2017-05-30	12.55	12.55	12.55	12.58	0.08	0.64	26708.0	334660.15	29
2017-05-29	12.45	12.55	12.4	12.5	0.04	0.32	37804.0	471918.6	23
2017-05-28	12.55	12.55	12.45	12.46	-0.29	-2.27	70186.0	877290.75	35
2017-05-25	12.65	12.75	12.65	12.75	0.1	0.79	45968.0	581916.1	31
2017-05-24	12.65	12.7	12.6	12.65	-0.05	-0.39	141050.0	1784362.7	23
2017-05-23	12.6	12.6	12.6	12.7	0.0	0.0	30345.0	382420.7	26
2017-05-22	12.75	12.75	12.6	12.7	-0.05	-0.39	109518.0	1390410.8	32
2017-05-21	12.75	12.75	12.75	12.75	0.1	0.79	143307.0	1827054.25	37
2017-05-18	12.6	12.65	12.55	12.65	0.05	0.4	256192.0	3224067.2	51
2017-05-17	12.65	12.65	12.55	12.6	0.0	0.0	140001.0	1764255.15	33
2017-05-16	12.55	12.65	12.55	12.6	0.1	0.8	82743.0	1043550.3	35
2017-05-15	12.55	12.6	12.5	12.5	0.0	0.0	44378.0	557864.8	27
2017-05-14	12.5	12.55	12.5	12.5	-0.05	-0.4	70758.0	884971.25	23
2017-05-11	12.55	12.55	12.55	12.55	0.0	0.0	20989.0	263412.1	22
2017-05-10	12.6	12.6	12.55	12.55	0.0	0.0	49427.0	621117.3	39
2017-05-09	12.55	12.6	12.55	12.55	0.0	0.0	19555.0	245973.75	24
2017-05-08	12.45	12.6	12.45	12.55	0.1	0.8	107048.0	1343738.4	68
2017-05-07	12.75	12.75	12.45	12.45	-0.1	-0.8	47453.0	593276.25	41
2017-05-04	12.55	12.6	12.55	12.55	-0.05	-0.4	70109.0	882691.1	41
2017-05-03	12.65	12.65	12.6	12.6	-0.11	-0.87	174704.0	2207107.85	59
2017-05-02	12.7	12.75	12.7	12.71	0.04	0.32	37857.0	481018.7	45
2017-05-01	12.75	12.9	12.6	12.67	-0.08	-0.63	172720.0	2206152.55	109
2017-04-30	12.7	12.9	12.7	12.75	0.06	0.47	185309.0	2369378.1	76
2017-04-27	12.6	12.7	12.55	12.69	-0.01	-0.08	196406.0	2485348.85	130
2017-04-26	12.65	12.75	12.6	12.7	0.2	1.6	201348.0	2550092.75	136
2017-04-25	12.7	12.75	12.5	12.5	-0.18	-1.42	228305.0	2878709.9	157
2017-04-24	12.55	12.7	12.5	12.68	0.03	0.24	178169.0	2251192.7	89
2017-04-23	12.55	13.0	12.55	12.65	0.2	1.61	190957.0	2436484.85	118
2017-04-20	12.6	12.6	12.4	12.45	-0.23	-1.81	220211.0	2753306.1	162
2017-04-19	12.7	13.35	12.6	12.68	0.33	2.67	608743.0	7811872.35	429
2017-04-18	12.7	12.7	12.35	12.35	-0.62	-4.78	325026.0	4049409.25	271
2017-04-17	13.1	13.1	12.9	12.97	-0.1	-0.77	294056.0	3831188.1	169
2017-04-16	13.0	13.1	12.95	13.07	0.02	0.15	21315896.0	298199080.6	98
2017-04-13	13.0	13.1	13.0	13.05	0.01	0.08	60383.0	788323.95	61
2017-04-12	12.95	13.1	12.95	13.04	0.08	0.62	327169.0	4265750.45	139
2017-04-11	12.95	12.95	12.9	12.96	-0.01	-0.08	81703.0	1057327.0	55
2017-04-10	13.0	13.0	12.9	12.97	-0.05	-0.38	128736.0	1670225.8	94
2017-04-09	13.0	13.1	13.0	13.02	0.03	0.23	151326.0	1977675.9	68
2017-04-06	12.6	13.05	12.6	12.99	-0.04	-0.31	115151.0	1487559.7	91
2017-04-05	12.9	13.0	12.9	13.03	0.19	1.48	52115.0	675994.75	45
2017-04-04	12.95	12.95	12.85	12.84	-0.13	-1.0	168553.0	2172525.65	82
2017-04-03	13.05	13.05	12.95	12.97	-0.05	-0.38	36562.0	475833.15	54
2017-04-02	13.0	13.25	13.0	13.02	0.02	0.15	75283.0	988719.7	91
2017-03-30	12.85	13.05	12.75	13.0	0.31	2.44	188030.0	2432936.5	114
2017-03-29	12.45	12.7	12.45	12.69	0.28	2.26	163115.0	2041197.15	116
2017-03-28	12.45	12.45	12.3	12.41	0.04	0.32	43843.0	544453.55	40
2017-03-27	12.45	12.45	12.3	12.37	-0.09	-0.72	83956.0	1039419.1	22
2017-03-26	12.45	12.5	12.4	12.46	0.14	1.14	36068.0	449284.65	28
2017-03-23	12.45	12.45	12.3	12.32	-0.03	-0.24	61787.0	762810.1	69
2017-03-22	12.55	12.55	12.25	12.35	-0.22	-1.75	93869.0	1162724.8	50
2017-03-21	12.5	12.6	12.5	12.57	0.14	1.13	34065.0	427182.2	27
2017-03-20	12.5	12.6	12.4	12.43	-0.08	-0.64	86726.0	1088614.7	35
2017-03-19	12.5	12.6	12.5	12.51	-0.04	-0.32	86345.0	1084532.95	40
2017-03-16	12.4	12.7	12.3	12.55	0.38	3.12	95366.0	1194501.2	62
2017-03-15	12.25	12.4	12.15	12.17	0.07	0.58	232045.0	2862271.95	85
2017-03-14	12.15	12.55	11.7	12.1	-0.38	-3.04	419456.0	5029798.7	167
2017-03-13	12.9	12.9	12.4	12.48	-0.31	-2.42	191136.0	2412494.9	111
2017-03-12	13.05	13.05	12.8	12.79	-0.21	-1.62	182518.0	2349864.45	86
2017-03-09	13.15	13.15	12.95	13.0	-0.07	-0.54	206562.0	2704790.8	50
2017-03-08	13.05	13.05	13.05	13.07	0.0	0.0	18651.0	243664.5	16
2017-03-07	13.05	13.05	13.0	13.07	-0.09	-0.68	10730283.0	136712502.0	21
2017-03-06	13.05	13.05	13.0	13.16	0.14	1.08	8873.0	115796.95	16
2017-03-05	13.0	13.1	13.0	13.02	0.0	0.0	31388.0	409343.6	33
2017-03-02	13.05	13.15	13.0	13.02	0.0	0.0	38686.0	506511.95	48
2017-03-01	13.05	13.15	13.0	13.02	-0.03	-0.23	21206.0	276888.2	32
2017-02-28	13.05	13.05	12.95	13.05	-0.02	-0.15	44466.0	578658.55	36
2017-02-27	13.1	13.1	13.05	13.07	-0.07	-0.53	33585.0	439380.6	26
2017-02-26	13.2	13.2	13.1	13.14	0.07	0.54	57191.0	753826.7	45
2017-02-23	13.1	13.2	13.0	13.07	-0.01	-0.08	182117.0	2388223.05	59
2017-02-22	13.1	13.1	13.05	13.08	-0.03	-0.23	240459.0	3145095.8	64
2017-02-21	13.1	13.15	13.1	13.11	0.02	0.15	66607.0	875063.9	46
2017-02-20	13.05	13.2	13.05	13.09	0.02	0.15	81046.0	1063232.55	61
2017-02-19	13.15	13.25	13.05	13.07	-0.04	-0.31	211994.0	2797591.95	96
2017-02-16	13.05	13.15	13.05	13.11	0.1	0.77	115456.0	1512914.95	63
2017-02-15	13.05	13.1	13.0	13.01	-0.01	-0.08	77364.0	1009627.25	45
2017-02-14	12.95	13.05	12.95	13.02	0.05	0.39	70371.0	916884.75	37
2017-02-13	13.05	13.05	12.95	12.97	0.03	0.23	99854.0	1296307.4	47
2017-02-12	13.05	13.05	12.95	12.94	-0.02	-0.15	176881.0	2307984.9	64
2017-02-09	12.8	12.8	12.8	12.96	0.28	2.21	69660.0	891101.95	35
2017-02-08	12.85	12.95	12.65	12.68	-0.17	-1.32	75796.0	969968.65	48
2017-02-07	12.65	12.95	12.65	12.85	0.3	2.39	65660.0	841807.7	46
2017-02-06	12.7	12.7	12.5	12.55	-0.14	-1.1	106540.0	1345317.6	61
2017-02-05	13.0	13.0	12.6	12.69	-0.14	-1.09	183671.0	2357998.5	98
2017-02-02	12.95	13.05	12.85	12.83	-0.11	-0.85	170805.0	2213072.6	73
2017-02-01	13.05	13.05	12.95	12.94	-0.08	-0.61	178083.0	2318557.55	78
2017-01-31	13.1	13.1	12.95	13.02	-0.09	-0.69	140506.0	1834649.65	64
2017-01-30	13.1	13.25	13.1	13.11	0.01	0.08	151158.0	1988410.65	70
2017-01-29	13.2	13.2	13.05	13.1	-0.2	-1.5	396942.0	5217537.7	203
2017-01-26	13.4	13.45	13.25	13.3	-0.09	-0.67	15197869.0	191645821.95	99
2017-01-25	13.45	13.5	13.3	13.39	0.0	0.0	253911.0	3399145.6	71
2017-01-24	13.35	13.45	13.3	13.39	-0.01	-0.07	451545.0	6026136.1	77
2017-01-23	13.45	13.7	13.4	13.4	0.04	0.3	221576.0	2980612.85	119
2017-01-22	13.45	13.45	13.35	13.36	-0.25	-1.84	160916.0	2157978.1	77
2017-01-19	13.3	13.65	13.3	13.61	0.45	3.42	98866.0	1332826.2	65
2017-01-18	13.25	13.35	13.15	13.16	0.09	0.69	59909.0	796687.7	32
2017-01-17	13.15	13.15	13.05	13.07	-0.04	-0.31	49955.0	653357.6	24
2017-01-16	13.35	13.35	13.1	13.11	-0.24	-1.8	57120.0	750984.55	39
2017-01-15	13.25	13.35	13.25	13.35	0.05	0.38	83113.0	1101963.7	31
2017-01-12	13.55	13.55	13.3	13.3	-0.09	-0.67	70105.0	938824.0	34
2017-01-11	13.65	13.65	13.3	13.39	-0.26	-1.9	139454.0	1876268.75	52
2017-01-10	13.75	13.75	13.65	13.65	-0.13	-0.94	205323.0	2809424.3	52
2017-01-09	13.9	14.0	13.7	13.78	-0.21	-1.5	77863.0	1081841.7	39
2017-01-08	14.2	14.2	13.9	13.99	-0.26	-1.82	63815.0	896102.8	64
2017-01-05	14.2	14.3	14.2	14.25	0.02	0.14	33947.0	483637.7	29
2017-01-04	14.35	14.35	14.25	14.23	-0.1	-0.7	140366.0	2004079.2	109
2017-01-03	14.25	14.35	14.25	14.33	0.14	0.99	90043.0	1282608.4	62
2017-01-02	14.35	14.35	14.2	14.19	0.0	0.0	70493.0	1008574.65	37
2017-01-01	14.35	14.35	14.2	14.19	-0.01	-0.07	21507.0	306279.0	30
2016-12-29	14.3	14.35	14.05	14.2	-0.02	-0.14	156448.0	2231611.85	59
2016-12-28	14.1	14.3	14.1	14.22	0.03	0.21	157325.0	2233295.2	99
2016-12-27	13.8	14.35	13.75	14.19	0.42	3.05	552608.0	7706751.2	197
2016-12-26	13.8	13.8	13.7	13.77	-0.03	-0.22	169836.0	2337490.3	36
2016-12-25	13.65	13.8	13.65	13.8	0.2	1.47	292341.0	4009091.35	81
2016-12-22	13.55	13.65	13.55	13.6	0.11	0.82	308550.0	4177816.55	51
2016-12-21	13.4	13.55	13.35	13.49	0.14	1.05	227594.0	3068325.2	75
2016-12-20	13.55	13.55	13.25	13.35	-0.17	-1.26	380023.0	5074149.8	92
2016-12-19	13.6	13.65	13.5	13.52	-0.14	-1.02	259669.0	3519461.0	73
2016-12-18	13.7	13.7	13.6	13.66	-0.11	-0.8	184398.0	2517748.9	81
2016-12-15	13.8	13.8	13.65	13.77	0.04	0.29	668491.0	9202902.45	142
2016-12-14	13.8	13.8	13.65	13.73	-0.03	-0.22	156303.0	2145598.35	57
2016-12-13	13.8	13.8	13.65	13.76	-0.04	-0.29	146200.0	2007780.3	53
2016-12-12	13.8	13.8	13.65	13.8	0.07	0.51	135633.0	1869701.9	48
2016-12-11	13.8	14.0	13.7	13.73	-0.04	-0.29	428734.0	5919436.2	130
2016-12-08	13.8	13.8	13.75	13.77	-0.04	-0.29	50159.0	692110.0	52
2016-12-07	13.8	13.95	13.8	13.81	0.15	1.1	359205.0	4977797.25	161
2016-12-06	13.65	13.65	13.55	13.66	0.04	0.29	224014.0	3038923.3	66
2016-12-05	13.6	13.65	13.25	13.62	0.09	0.67	1511891.0	20329522.05	93
2016-12-04	13.75	13.75	13.55	13.53	-0.13	-0.95	132006.0	1799946.05	112
2016-12-01	13.7	13.75	13.55	13.66	0.08	0.59	206934.0	2829814.55	80
2016-11-30	13.45	13.7	13.45	13.58	0.19	1.42	148121.0	2015167.35	77
2016-11-29	13.2	13.5	13.2	13.39	0.16	1.21	514135.0	6847780.05	101
2016-11-28	13.0	13.2	13.0	13.23	0.26	2.0	359493.0	4727161.75	94
2016-11-27	12.45	13.05	12.45	12.97	-0.02	-0.15	493158.0	6350433.75	145
2016-11-24	12.65	13.0	12.65	12.99	0.3	2.36	1133535.0	14585646.55	185
2016-11-23	12.25	12.75	12.25	12.69	0.46	3.76	2890900.0	35922138.2	271
2016-11-22	12.15	12.25	12.1	12.23	0.3	2.51	733402.0	8945031.65	136
2016-11-21	12.25	12.25	11.9	11.93	-0.1	-0.83	170353.0	2057348.85	63
2016-11-20	12.35	12.35	11.9	12.03	-0.34	-2.75	349291.0	4243887.3	131
2016-11-17	12.25	12.45	12.25	12.37	-0.06	-0.48	152187.0	1880476.25	80
2016-11-16	12.1	12.45	12.1	12.43	0.46	3.84	749249.0	9213828.0	208
2016-11-15	12.15	12.25	11.5	11.97	-0.27	-2.21	995961.0	11903930.65	215
2016-11-14	11.8	12.3	11.75	12.24	0.41	3.47	2070810.0	24588112.75	395
2016-11-13	11.3	11.9	11.3	11.83	0.62	5.53	2242691.0	26301267.05	262
2016-11-10	10.85	11.35	10.85	11.21	0.48	4.47	4667519.0	52116902.0	351
2016-11-09	10.25	10.85	10.25	10.73	-0.1	-0.92	785201.0	8387563.4	263
2016-11-08	10.35	10.85	10.35	10.83	0.47	4.54	619187.0	6659183.2	139
2016-11-07	10.15	10.35	10.15	10.36	0.23	2.27	368666.0	3780740.45	79
2016-11-06	10.05	10.15	10.05	10.13	0.12	1.2	762224.0	7687410.4	112
2016-11-03	10.05	10.15	10.0	10.01	0.12	1.21	619294.0	6198884.0	96
2016-11-02	10.0	10.1	9.9	9.89	0.0	0.0	11284023.0	105681869.6	98
2016-11-01	10.0	10.05	9.8	9.89	-0.14	-1.4	463633.0	4583349.9	116
2016-10-31	10.0	10.1	10.0	10.03	0.06	0.6	162460.0	1628486.45	83
2016-10-30	9.95	10.1	9.95	9.97	-0.01	-0.1	482659.0	4832865.0	130
2016-10-27	9.8	10.0	9.75	9.98	0.23	2.36	264478.0	2616321.9	72
2016-10-26	9.75	9.9	9.7	9.75	-0.02	-0.2	556767.0	5429000.65	98
2016-10-25	9.55	9.85	9.55	9.77	0.21	2.2	210328.0	2046592.8	77
2016-10-24	9.45	9.55	9.45	9.56	0.13	1.38	145483.0	1384017.75	29
2016-10-23	9.4	9.55	9.35	9.43	0.15	1.62	159146.0	1502764.8	53
2016-10-20	8.85	9.45	8.85	9.28	0.23	2.54	212318.0	1963372.95	117
2016-10-19	9.3	9.3	8.85	9.05	0.24	2.72	240031.0	2159562.9	56
2016-10-18	9.15	9.15	8.8	8.81	-0.35	-3.82	130355.0	1170751.45	75
2016-10-17	9.45	9.45	9.15	9.16	-0.27	-2.86	148054.0	1360173.85	56
2016-10-16	9.4	9.45	9.4	9.43	-0.18	-1.87	49073.0	462318.15	18
2016-10-13	9.35	10.0	9.35	9.61	0.2	2.13	663005.0	6401111.15	182
2016-10-12	9.3	9.45	9.3	9.41	0.17	1.84	107742.0	1006927.5	47
2016-10-11	9.2	9.3	9.15	9.24	0.05	0.54	163887.0	1514670.5	57
2016-10-10	9.25	9.25	8.9	9.19	0.04	0.44	71893.0	650751.0	56
2016-10-09	9.25	9.3	9.15	9.15	-0.18	-1.93	80403.0	740924.15	53
2016-10-06	9.35	9.4	9.3	9.33	0.04	0.43	159117.0	1484457.2	67
2016-10-05	9.35	9.35	9.3	9.29	-0.06	-0.64	79606.0	741445.0	43
2016-10-04	9.15	9.45	9.05	9.35	0.08	0.86	193482.0	1786087.9	132
2016-10-03	9.15	9.35	9.15	9.27	0.01	0.11	170494.0	1586007.55	59
2016-10-02	9.55	9.55	9.25	9.26	-0.29	-3.04	116990.0	1087438.85	70
2016-09-29	9.15	9.5	9.15	9.55	0.17	1.81	216790.0	2037191.85	100
2016-09-28	9.45	9.5	9.25	9.38	-0.14	-1.47	207641.0	1948077.65	125
2016-09-27	9.6	9.65	9.45	9.52	-0.31	-3.15	415499.0	3958473.8	172
2016-09-26	9.95	10.05	9.8	9.83	-0.04	-0.41	166393.0	1647266.05	89
2016-09-25	10.05	10.05	9.85	9.87	-0.16	-1.6	262367.0	2600501.25	83
2016-09-21	10.1	10.15	10.0	10.03	0.02	0.2	310088.0	3108080.45	130
2016-09-20	10.1	10.1	9.85	10.01	-0.07	-0.69	88477.0	882123.35	76
2016-09-19	10.25	10.25	10.05	10.08	-0.14	-1.37	62475.0	631950.7	80
2016-09-18	10.55	10.55	10.2	10.22	-0.35	-3.31	155237.0	1602252.35	59
2016-09-08	10.55	10.75	10.55	10.57	0.02	0.19	342004.0	3628984.05	71
2016-09-07	10.65	10.65	10.55	10.55	-0.04	-0.38	77203.0	819846.5	36
2016-09-06	10.85	10.85	10.6	10.59	-0.12	-1.12	150783.0	1610095.0	53
2016-09-05	10.65	10.9	10.65	10.71	0.21	2.0	322468.0	3461892.7	81
2016-09-04	10.5	10.5	10.45	10.5	0.09	0.86	138084.0	1448287.8	36
2016-09-01	10.5	10.55	10.35	10.41	-0.14	-1.33	212281.0	2221037.7	38
2016-08-31	10.55	10.7	10.55	10.55	0.0	0.0	96200.0	1020136.55	33
2016-08-30	10.4	10.7	10.4	10.55	0.14	1.34	157992.0	1666525.1	48
2016-08-29	10.45	10.45	10.3	10.41	0.0	0.0	139555.0	1447190.5	50
2016-08-28	10.35	10.4	10.25	10.41	0.2	1.96	104396.0	1080891.2	51
2016-08-25	10.15	10.2	10.1	10.21	-0.01	-0.1	91344.0	928928.3	42
2016-08-24	10.3	10.3	10.15	10.22	-0.05	-0.49	27227.0	279138.75	27
2016-08-23	10.2	10.2	10.15	10.27	0.05	0.49	29496.0	301131.7	16
2016-08-22	10.35	10.35	10.2	10.22	-0.14	-1.35	345368.0	3546568.95	67
2016-08-21	10.4	10.45	10.35	10.36	-0.09	-0.86	387166.0	4018230.55	65
2016-08-18	10.4	10.45	10.4	10.45	0.0	0.0	67760.0	705524.0	34
2016-08-17	10.55	10.6	10.45	10.45	-0.19	-1.79	181781.0	1907564.95	62
2016-08-16	10.7	10.85	10.65	10.64	-0.01	-0.09	316489.0	3391648.1	37
2016-08-15	10.65	10.7	10.5	10.65	-0.04	-0.37	137169.0	1450172.8	49
2016-08-14	10.65	10.75	10.65	10.69	0.05	0.47	150402.0	1609751.75	40
2016-08-11	10.7	10.7	10.65	10.64	-0.05	-0.47	55013.0	585702.95	25
2016-08-10	10.65	10.7	10.6	10.69	0.05	0.47	59125.0	628338.1	53
2016-08-09	10.55	10.7	10.55	10.64	0.14	1.33	103941.0	1103777.05	61
2016-08-08	10.55	10.55	10.45	10.5	-0.04	-0.38	81292.0	853939.8	47
2016-08-07	10.35	10.55	10.35	10.54	0.19	1.84	384881.0	4030010.2	102
2016-08-04	10.65	10.65	10.3	10.35	-0.15	-1.43	953458.0	9873405.3	247
2016-08-03	10.5	10.55	10.4	10.5	-0.02	-0.19	112454.0	1178323.35	77
2016-08-02	10.8	10.8	10.5	10.52	-0.26	-2.41	242007.0	2565174.6	146
2016-08-01	10.9	11.0	10.8	10.78	-0.09	-0.83	154759.0	1682770.75	92
2016-07-31	11.0	11.0	10.75	10.87	-0.14	-1.27	162680.0	1760472.1	86
2016-07-28	11.2	11.2	11.0	11.01	-0.28	-2.48	189253.0	2096738.5	78
2016-07-27	11.2	11.35	11.1	11.29	0.09	0.8	15046838.0	169928402.55	29
2016-07-26	11.35	11.4	11.2	11.2	-0.14	-1.23	89245.0	1006602.65	55
2016-07-25	11.35	11.35	11.25	11.34	-0.06	-0.53	174540.0	1971708.15	44
2016-07-24	11.65	11.65	11.35	11.4	-0.26	-2.23	156266.0	1793182.85	50
2016-07-21	11.7	11.85	11.65	11.66	-0.05	-0.43	30791.0	360028.05	26
2016-07-20	11.7	11.7	11.7	11.71	0.0	0.0	11720.0	137343.0	17
2016-07-19	11.85	11.85	11.75	11.71	0.0	0.0	31545.0	372179.05	27
2016-07-18	11.95	12.05	11.7	11.71	-0.28	-2.34	214916.0	2541266.0	66
2016-07-17	12.05	12.05	12.0	11.99	-0.03	-0.25	62288.0	749317.25	27
2016-07-14	12.05	12.05	11.9	12.02	-0.02	-0.17	62579.0	752741.65	26
2016-07-13	11.9	12.05	11.9	12.04	0.19	1.6	71492.0	856228.25	34
2016-07-12	11.9	11.95	11.85	11.85	-0.05	-0.42	24853.0	296127.9	25
2016-07-11	11.7	11.9	11.7	11.9	0.2	1.71	17873.0	211602.05	20
2016-07-10				11.7	-0.18	-1.52	900.0	10531.8	12
2016-06-30	11.9	11.9	11.9	11.88	0.07	0.59	18721.0	222279.95	30
2016-06-29	11.85	11.85	11.75	11.81	0.02	0.17	60547.0	714906.6	25
2016-06-28	11.65	11.8	11.65	11.79	0.11	0.94	95925.0	1126454.55	43
2016-06-27	11.6	11.7	11.55	11.68	0.08	0.69	110031.0	1280755.45	61
2016-06-26	11.4	11.7	11.3	11.6	-0.07	-0.6	101239.0	1159000.65	97
2016-06-23	11.55	11.65	11.55	11.67	0.05	0.43	29641.0	344236.7	30
2016-06-22	11.6	11.6	11.6	11.62	-0.05	-0.43	13707.0	159395.25	13
2016-06-21	11.6	11.65	11.6	11.67	0.0	0.0	36360.0	423821.7	19
2016-06-20	11.6	11.65	11.6	11.67	0.05	0.43	20314.0	236362.5	12
2016-06-19	11.8	11.8	11.6	11.62	-0.14	-1.19	277466.0	3234792.6	80
2016-06-16	11.7	11.75	11.65	11.76	0.0	0.0	75074.0	880479.0	34
2016-06-15	11.7	11.75	11.65	11.76	0.07	0.6	136052.0	1595483.4	35
2016-06-14	11.65	11.75	11.65	11.69	-0.07	-0.6	100857.0	1178849.5	45
2016-06-13	11.65	11.75	11.65	11.76	0.05	0.43	99673.0	1164326.9	44
2016-06-12	11.7	11.7	11.7	11.71	-0.05	-0.43	13961.0	163554.2	14
2016-06-09	11.7	11.9	11.65	11.76	0.02	0.17	224293.0	2630294.9	80
2016-06-08	11.75	11.8	11.65	11.74	0.03	0.26	190150.0	2230534.5	69
2016-06-07	11.7	11.7	11.7	11.71	-0.05	-0.43	8308.0	97412.8	11
2016-06-06	11.8	11.8	11.7	11.76	0.09	0.77	97354.0	1144652.9	49
2016-06-05	11.85	11.85	11.65	11.67	-0.09	-0.77	64029.0	747649.3	20
2016-06-02	11.9	11.9	11.7	11.76	0.01	0.09	61623.0	725725.6	34
2016-06-01	11.7	11.75	11.65	11.75	-0.05	-0.42	86941.0	1019931.2	63
2016-05-31	11.75	11.8	11.75	11.8	0.09	0.77	18257.0	215153.75	18
2016-05-30	11.65	11.85	11.65	11.71	-0.1	-0.85	76516.0	893302.4	30
2016-05-29	11.8	11.8	11.75	11.81	0.1	0.85	27425.0	321854.15	33
2016-05-26	11.85	11.9	11.65	11.71	-0.19	-1.6	94039.0	1103933.75	48
2016-05-25	11.75	11.9	11.75	11.9	0.19	1.62	146031.0	1728296.3	35
2016-05-24	11.65	11.7	11.6	11.71	0.09	0.77	26194.0	306067.1	30
2016-05-23	11.85	11.85	11.55	11.62	-0.32	-2.68	133256.0	1554975.1	100
2016-05-22	12.05	12.05	11.9	11.94	-0.11	-0.91	132429.0	1583780.4	43
2016-05-19	12.15	12.15	12.05	12.05	-0.04	-0.33	193733.0	2343358.4	58
2016-05-18	12.15	12.15	12.1	12.09	-0.04	-0.33	203297.0	2464441.4	46
2016-05-17	12.15	12.2	12.1	12.13	0.0	0.0	404871.0	4929171.85	68
2016-05-16	12.2	12.2	12.05	12.13	0.03	0.25	505002.0	6105861.4	81
2016-05-15	12.15	12.2	12.1	12.1	0.06	0.5	184267.0	2235795.75	61
2016-05-12	12.0	12.1	12.0	12.04	0.0	0.0	464359.0	5598518.95	92
2016-05-11	12.0	12.1	12.0	12.04	0.09	0.75	345583.0	4152878.95	289
2016-05-10	12.05	12.05	11.95	11.95	-0.04	-0.33	364083.0	4355319.8	103
2016-05-09	12.0	12.05	11.95	11.99	-0.02	-0.17	200966.0	2407972.7	79
2016-05-08	12.0	12.1	11.95	12.01	0.06	0.5	413545.0	4969346.0	94
2016-05-05	12.0	12.1	11.95	11.95	-0.03	-0.25	389554.0	4668700.4	193
2016-05-04	12.0	12.0	11.9	11.98	0.01	0.08	207829.0	2484386.95	66
2016-05-03	12.0	12.1	11.95	11.97	-0.01	-0.08	304121.0	3649416.8	124
2016-05-02	12.15	12.15	11.95	11.98	-0.15	-1.24	555188.0	6656396.85	135
2016-05-01	12.2	12.25	12.1	12.13	-0.05	-0.41	345628.0	4200641.15	121
2016-04-28	12.25	12.25	12.15	12.18	0.0	0.0	652643.0	7960098.35	158
2016-04-27	12.1	12.25	12.1	12.18	0.15	1.25	803184.0	9760335.4	150
2016-04-26	12.15	12.2	12.0	12.03	-0.07	-0.58	897244.0	10867586.0	186
2016-04-25	12.15	12.15	11.95	12.1	-0.02	-0.17	569853.0	6855567.25	191
2016-04-24	12.15	12.25	11.85	12.12	-0.09	-0.74	1467125.0	17753606.25	434
2016-04-21	12.4	12.4	12.2	12.21	-0.2	-1.61	1454294.0	17884667.6	303
2016-04-20	12.45	12.45	12.3	12.41	-0.05	-0.4	190120.0	2352998.85	93
2016-04-19	12.4	12.45	12.35	12.46	0.02	0.16	689975.0	8570873.7	192
2016-04-18	12.45	12.55	12.25	12.44	-0.12	-0.96	639436.0	7925131.5	143
2016-04-17	12.85	12.9	12.55	12.56	-0.31	-2.41	312081.0	3954933.9	117
2016-04-14	12.85	12.9	12.85	12.87	0.04	0.31	449746.0	5786745.1	106
2016-04-13	12.95	12.95	12.85	12.83	-0.11	-0.85	330873.0	4256505.7	95
2016-04-12	12.95	13.1	12.9	12.94	0.12	0.94	689555.0	8937462.8	203
2016-04-11	12.95	12.95	12.8	12.82	-0.2	-1.54	256686.0	3309363.45	130
2016-04-10	13.1	13.1	13.0	13.02	-0.04	-0.31	99552.0	1300139.05	70
2016-04-07	13.05	13.05	12.95	13.06	0.05	0.38	291758.0	3806114.95	124
2016-04-06	13.25	13.25	12.95	13.01	-0.23	-1.74	331865.0	4351429.35	189
2016-04-05	13.65	13.65	13.15	13.24	-0.7	-5.02	363933.0	4826462.65	197
2016-04-04	13.65	14.05	13.65	13.94	0.33	2.42	600916.0	8345085.2	178
2016-04-03	13.65	13.7	13.45	13.61	-0.04	-0.29	255354.0	3466245.6	73
2016-03-31	13.5	13.7	13.45	13.65	0.15	1.11	68789.0	933077.6	46
2016-03-30	13.6	13.6	13.5	13.5	-0.02	-0.15	127305.0	1726295.4	42
2016-03-29	13.7	13.7	13.55	13.52	-0.11	-0.81	68661.0	931862.7	37
2016-03-28	13.65	13.75	13.6	13.63	0.06	0.44	134461.0	1831138.5	40
2016-03-27	13.65	13.65	13.6	13.57	-0.12	-0.88	188487.0	2571080.0	71
2016-03-24	13.55	13.65	13.5	13.69	0.06	0.44	56807.0	769247.45	45
2016-03-23	13.65	13.85	13.65	13.63	-0.06	-0.44	101602.0	1395064.7	55
2016-03-22	13.7	13.7	13.65	13.69	0.0	0.0	58693.0	803809.25	29
2016-03-21	13.7	13.8	13.65	13.69	0.0	0.0	292070.0	4002636.6	54
2016-03-20	13.55	13.8	13.55	13.69	0.17	1.26	92249.0	1266237.2	70
2016-03-17	13.65	13.65	13.5	13.52	0.09	0.67	100714.0	1365465.4	55
2016-03-16	13.55	13.55	13.45	13.43	0.0	0.0	70718.0	950556.5	43
2016-03-15	13.5	13.5	13.35	13.43	-0.29	-2.11	54843.0	737263.65	45
2016-03-14	14.2	14.2	13.65	13.72	-0.36	-2.56	112408.0	1558962.45	68
2016-03-13	14.3	14.3	14.05	14.08	-0.14	-0.98	70197.0	992760.45	38
2016-03-10	14.15	14.35	14.15	14.22	-0.1	-0.7	88587.0	1262563.0	38
2016-03-09	14.2	14.35	14.05	14.32	-0.03	-0.21	84698.0	1210402.9	54
2016-03-08	14.3	14.45	14.3	14.35	0.34	2.43	145209.0	2087610.0	107
2016-03-07	14.0	14.25	13.8	14.01	-0.12	-0.85	131371.0	1832172.85	70
2016-03-06	13.7	14.15	13.7	14.13	0.6	4.43	325340.0	4530982.45	115
2016-03-03	13.5	13.65	13.45	13.53	0.05	0.37	172893.0	2340703.95	65
2016-03-02	13.75	13.75	13.5	13.48	-0.3	-2.18	203721.0	2761484.2	68
2016-03-01	13.3	13.9	13.3	13.78	0.61	4.63	216115.0	2935294.6	147
2016-02-29	13.05	13.25	13.05	13.17	0.12	0.92	238844.0	3147084.6	87
2016-02-28	12.95	13.05	12.95	13.05	0.13	1.01	125987.0	1640542.9	57
2016-02-25	12.95	13.0	12.95	12.92	0.01	0.08	83760.0	1085535.1	25
2016-02-24	13.0	13.0	12.95	12.91	-0.09	-0.69	209305.0	2716155.4	56
2016-02-23	13.0	13.05	13.0	13.0	-0.04	-0.31	132584.0	1725789.4	47
2016-02-22	13.0	13.05	12.95	13.04	0.08	0.62	348249.0	4533939.6	81
2016-02-21	12.95	13.0	12.95	12.96	-0.09	-0.69	258934.0	3359564.7	61
2016-02-18	13.0	13.15	13.0	13.05	0.1	0.77	352187.0	4601737.65	89
2016-02-17	12.9	13.0	12.9	12.95	0.08	0.62	75594.0	979013.7	46
2016-02-16	12.95	13.05	12.85	12.87	0.05	0.39	232468.0	3009148.2	62
2016-02-15	12.8	12.95	12.75	12.82	0.06	0.47	193885.0	2482915.4	54
2016-02-14	13.05	13.05	12.75	12.76	-0.15	-1.16	241406.0	3127164.95	81
2016-02-11	13.05	13.05	12.9	12.91	-0.14	-1.07	242780.0	3145370.55	63
2016-02-10	13.05	13.05	13.05	13.05	-0.07	-0.53	208842.0	2730494.25	424
2016-02-09	13.1	13.2	13.05	13.12	0.03	0.23	210627.0	2768078.05	60
2016-02-08	13.4	13.4	13.05	13.09	-0.12	-0.91	87972.0	1169304.05	48
2016-02-07	13.3	13.3	13.05	13.21	-0.14	-1.05	98641.0	1300862.45	54
2016-02-04	13.35	13.65	13.25	13.35	0.21	1.6	268569.0	3591104.75	108
2016-02-03	13.05	13.15	13.05	13.14	0.04	0.31	272294.0	3564263.85	71
2016-02-02	13.25	13.25	13.05	13.1	-0.2	-1.5	135248.0	1788268.5	77
2016-02-01	13.35	13.45	13.2	13.3	-0.06	-0.45	345104.0	4605360.75	314
2016-01-31	13.5	13.65	13.35	13.36	-0.16	-1.18	1078409.0	14597411.25	416
2016-01-28	13.05	13.7	13.05	13.52	0.56	4.32	270701.0	3603488.2	114
2016-01-27	13.05	13.05	12.95	12.96	-0.03	-0.23	56433.0	732506.75	36
2016-01-26	12.9	13.0	12.85	12.99	-0.01	-0.08	122535.0	1581213.85	50
2016-01-25	13.0	13.05	13.0	13.0	0.0	0.0	78148.0	1016570.75	41
2016-01-24	13.65	13.7	12.95	13.0	-0.08	-0.61	205942.0	2704050.55	137
2016-01-21	12.95	13.25	12.95	13.08	0.19	1.47	102718.0	1336198.1	35
2016-01-20	13.45	13.45	12.95	12.89	-0.5	-3.73	129960.0	1699321.35	75
2016-01-19	13.45	13.6	13.4	13.39	0.15	1.13	138223.0	1855256.3	73
2016-01-18	13.7	13.7	13.2	13.24	0.07	0.53	144110.0	1917880.55	40
2016-01-17	13.75	13.75	12.8	13.17	-0.63	-4.57	70433.0	938303.5	68
2016-01-14	14.05	14.05	13.65	13.8	-0.24	-1.71	153300.0	2127899.85	67
2016-01-13	14.1	14.15	14.0	14.04	0.08	0.57	46665.0	656275.85	32
2016-01-12	14.0	14.0	13.95	13.96	-0.34	-2.38	43646.0	610101.0	37
2016-01-11	14.3	14.3	14.1	14.3	0.22	1.56	16306.0	230934.65	24
2016-01-10	13.9	14.2	13.85	14.08	-0.14	-0.98	128588.0	1798542.7	64
2016-01-07	14.05	14.35	14.05	14.22	-0.42	-2.87	68923.0	978824.85	71
2016-01-06	14.45	14.7	14.4	14.64	0.0	0.0	17415.0	253715.3	30
2016-01-05	14.7	14.9	14.65	14.64	-0.1	-0.68	61655.0	909084.85	32
2016-01-04	14.9	14.95	14.75	14.74	-0.24	-1.6	50522.0	747572.35	39
2016-01-03	14.85	15.0	14.85	14.98	0.04	0.27	24121.0	360097.15	24
2015-12-31	14.95	14.95	14.75	14.94	0.11	0.74	228750.0	3399835.25	91
2015-12-30	14.9	14.9	14.75	14.83	0.03	0.2	319802.0	4738631.1	305
2015-12-29	14.6	14.85	14.55	14.8	0.06	0.41	279313.0	4107449.15	95
2015-12-28	14.85	14.85	14.65	14.74	-0.03	-0.2	76534.0	1126027.55	24
2015-12-27	14.65	14.85	14.6	14.77	0.16	1.1	68023.0	999632.3	51
2015-12-24	14.65	14.65	14.65	14.61	-0.02	-0.14	34806.0	509859.65	25
2015-12-23	14.85	14.85	14.6	14.63	-0.15	-1.01	298961.0	4406592.9	90
2015-12-22	14.75	14.8	14.75	14.78	0.1	0.68	263960.0	3896131.3	106
2015-12-21	14.8	14.85	14.65	14.68	0.01	0.07	237077.0	3491671.8	199
2015-12-20	14.75	14.85	14.65	14.67	-0.33	-2.2	358580.0	5289115.15	127
2015-12-17	14.55	15.05	14.55	15.0	0.53	3.66	935411.0	13902090.95	373
2015-12-16	14.3	14.5	14.3	14.47	0.3	2.12	307368.0	4433076.45	128
2015-12-15	14.35	14.4	14.15	14.17	0.01	0.07	194218.0	2764817.7	94
2015-12-14	14.15	14.7	14.1	14.16	0.19	1.36	359398.0	5141732.0	164
2015-12-13	14.6	14.6	13.9	13.97	-0.9	-6.05	375819.0	5252451.2	152
2015-12-10	14.95	15.05	14.85	14.87	-0.17	-1.13	56256.0	840611.7	41
2015-12-09	15.05	15.1	15.05	15.04	-0.02	-0.13	66306.0	1000978.4	200
2015-12-08	15.3	15.3	15.0	15.06	-0.31	-2.02	270460.0	4100819.35	202
2015-12-07	15.5	15.5	15.35	15.37	-0.11	-0.71	103020.0	1586514.4	47
2015-12-06	15.55	15.55	15.5	15.48	-0.12	-0.77	118416.0	1834249.2	54
2015-12-03	15.65	15.65	15.55	15.6	-0.04	-0.26	134080.0	2093185.95	40
2015-12-02	15.7	15.75	15.65	15.64	0.0	0.0	70580.0	1106154.25	35
2015-12-01	15.5	15.7	15.5	15.64	0.21	1.36	130819.0	2041582.2	52
2015-11-30	15.45	15.5	15.45	15.43	-0.05	-0.32	310624.0	4799622.15	82
2015-11-29	15.55	15.6	15.5	15.48	-0.12	-0.77	352638.0	5471559.9	81
2015-11-26	15.55	15.6	15.5	15.6	0.04	0.26	124057.0	1931506.6	39
2015-11-25	15.5	15.55	15.5	15.56	0.05	0.32	57227.0	890029.7	33
2015-11-24	15.55	15.6	15.5	15.51	0.0	0.0	165475.0	2574875.7	62
2015-11-23	15.6	15.6	15.5	15.51	-0.18	-1.15	148525.0	2308366.25	53
2015-11-22	15.6	15.7	15.55	15.69	0.26	1.69	157885.0	2466161.8	66
2015-11-19	15.5	15.55	15.4	15.43	0.03	0.19	279788.0	4322297.75	124
2015-11-18	15.35	15.45	15.3	15.4	-0.04	-0.26	197859.0	3033095.45	89
2015-11-17	15.5	15.55	15.45	15.44	-0.12	-0.77	61067.0	944332.35	37
2015-11-16	15.6	15.6	15.35	15.56	0.09	0.58	93688.0	1449311.1	58
2015-11-15	15.55	15.6	15.35	15.47	-0.19	-1.21	139396.0	2159418.6	78
2015-11-12	15.85	15.9	15.65	15.66	-0.24	-1.51	123460.0	1943939.2	54
2015-11-11	15.6	16.1	15.6	15.9	0.26	1.66	290273.0	4622958.65	128
2015-11-10	15.6	15.75	15.6	15.64	0.0	0.0	83302.0	1302008.1	42
2015-11-09	15.6	15.7	15.6	15.64	-0.01	-0.06	25197.0	393572.15	22
2015-11-08	15.55	15.7	15.5	15.65	0.02	0.13	153173.0	2395965.45	92
2015-11-05	15.6	15.7	15.55	15.63	-0.06	-0.38	239124.0	3737081.05	114
2015-11-04	15.95	15.95	15.6	15.69	-0.07	-0.44	251363.0	3933058.4	147
2015-11-03	16.15	16.15	15.7	15.76	0.0	0.0	50504.0	799613.8	40
2015-11-02	15.7	15.9	15.7	15.76	0.0	0.0	240533.0	3795320.25	84
2015-11-01	15.7	15.8	15.55	15.76	0.07	0.45	146209.0	2289431.6	62
2015-10-29	16.2	16.2	15.6	15.69	-0.21	-1.32	323790.0	5132509.7	166
2015-10-28	15.85	16.0	15.6	15.9	-0.04	-0.25	632939.0	10035169.8	230
2015-10-27	16.4	16.4	15.85	15.94	-0.48	-2.92	394606.0	6380780.25	156
2015-10-26	16.45	16.45	16.35	16.42	-0.07	-0.42	156469.0	2568060.55	67
2015-10-25	16.75	16.75	16.45	16.49	-0.37	-2.19	314131.0	5213356.5	94
2015-10-22	16.9	16.9	16.7	16.86	-0.06	-0.35	245794.0	4121242.6	89
2015-10-21	17.15	17.15	16.9	16.92	-0.25	-1.46	161494.0	2753445.15	70
2015-10-20	17.3	17.3	17.15	17.17	-0.13	-0.75	215890.0	3726307.95	101
2015-10-19	17.4	17.4	17.3	17.3	-0.15	-0.86	161772.0	2807486.3	69
2015-10-18	17.5	17.5	17.4	17.45	-0.01	-0.06	151391.0	2645731.75	70
2015-08-27	17.95	17.95	17.8	17.81	0.35	2.0	368093.0	6557274.7	113
2015-08-26	18.0	18.0	17.45	17.46	-0.66	-3.64	421206.0	7435963.8	157
2015-08-25	16.9	18.1	16.9	18.12	1.22	7.22	453247.0	7957262.45	213
2015-08-24	17.45	17.6	16.65	16.9	-0.72	-4.09	603388.0	10355965.1	156
2015-08-23	17.75	17.9	17.35	17.62	-0.73	-3.98	365221.0	6463761.15	145
2015-08-20	17.75	18.55	17.75	18.35	0.03	0.16	256235.0	4658387.0	112
2015-08-19	18.6	18.8	18.25	18.32	-0.44	-2.35	363839.0	6702860.6	150
2015-08-18	18.9	18.9	18.3	18.76	-0.22	-1.16	157147.0	2928906.4	100
2015-08-17	19.1	19.1	18.7	18.98	-0.09	-0.47	47468.0	902707.6	38
2015-08-16	19.25	19.25	18.95	19.07	-0.13	-0.68	238415.0	4534814.7	80
2015-08-13	19.35	19.5	19.15	19.2	-0.18	-0.93	29468.0	569338.5	35
2015-08-12	19.4	19.4	19.25	19.38	-0.03	-0.15	79396.0	1536817.9	52
2015-08-11	19.5	19.6	19.4	19.41	0.0	0.0	28870.0	563488.9	26
2015-08-10	19.2	19.6	19.2	19.41	0.26	1.36	84676.0	1645818.25	55
2015-08-09	19.1	19.25	19.0	19.15	0.0	0.0	117783.0	2251922.4	62
2015-08-06	19.45	19.5	18.8	19.15	-0.48	-2.45	128254.0	2457465.3	87
2015-08-05	19.55	19.7	19.5	19.63	0.17	0.87	60092.0	1177332.8	34
2015-08-04	19.4	19.5	19.35	19.46	-0.06	-0.31	187985.0	3654926.65	51
2015-08-03	19.4	19.55	19.25	19.52	0.13	0.67	131632.0	2559523.9	77
2015-08-02	19.6	19.6	19.25	19.39	-0.29	-1.47	182981.0	3546809.25	94
2015-07-30	19.75	19.75	19.7	19.68	-0.04	-0.2	109416.0	2160322.45	31
2015-07-29	19.75	19.8	19.75	19.72	-0.04	-0.2	87536.0	1728991.95	46
2015-07-28	19.6	19.75	19.55	19.76	0.17	0.87	148753.0	2934704.15	50
2015-07-27	19.75	19.8	19.6	19.59	-0.3	-1.51	144278.0	2843743.2	61
2015-07-26	19.95	19.95	19.75	19.89	-0.13	-0.65	160558.0	3192213.45	63
2015-07-23	20.1	20.1	20.0	20.02	-0.03	-0.15	87026.0	1744330.15	35
2015-07-22	20.1	20.1	19.95	20.05	-0.01	-0.05	321715.0	6427956.25	107
2015-07-15	19.9	20.05	19.9	20.06	0.22	1.11	167431.0	3344811.0	54
2015-07-14	19.85	19.95	19.85	19.84	-0.08	-0.4	122038.0	2426298.7	41
2015-07-13	19.95	19.95	19.9	19.92	0.03	0.15	228187.0	4546502.35	79
2015-07-12	20.35	20.35	19.85	19.89	-0.22	-1.09	435917.0	8693724.9	123
2015-07-09	20.05	20.3	20.0	20.11	0.2	1.0	97030.0	1954737.3	69
2015-07-08	19.95	19.95	19.85	19.91	-0.1	-0.5	48406.0	963967.1	19
2015-07-07	19.95	20.15	19.95	20.01	-0.03	-0.15	203847.0	4074476.2	71
2015-07-06	19.95	20.1	19.85	20.04	-0.05	-0.25	233331.0	4663100.7	73
2015-07-05	19.95	20.2	19.95	20.09	0.11	0.55	351935.0	7051691.2	106
2015-07-02	20.05	20.15	19.95	19.98	0.02	0.1	683552.0	13740339.4	126
2015-07-01	19.7	20.3	19.6	19.96	0.24	1.22	421784.0	8353561.35	168
2015-06-30	19.95	19.95	19.65	19.72	-0.22	-1.1	949010.0	18752328.35	255
2015-06-29	20.3	20.3	19.85	19.94	-0.56	-2.73	1117147.0	22319993.4	242
2015-06-28	20.75	20.75	20.45	20.5	-0.3	-1.44	247897.0	5095230.0	120
2015-06-25	20.8	20.85	20.75	20.8	0.0	0.0	171438.0	3564347.35	69
2015-06-24	20.8	20.95	20.7	20.8	-0.05	-0.24	48858.0	1015364.8	35
2015-06-23	20.9	21.05	20.7	20.85	0.05	0.24	144523.0	3010688.15	90
2015-06-22	20.7	20.8	20.65	20.8	0.1	0.48	109616.0	2272671.6	64
2015-06-21	20.75	20.75	20.65	20.7	-0.1	-0.48	92930.0	1924877.9	51
2015-06-18	20.85	20.9	20.8	20.8	-0.07	-0.34	138754.0	2890695.1	59
2015-06-17	20.95	20.95	20.85	20.87	-0.04	-0.19	77275.0	1614754.8	59
2015-06-16	20.85	20.95	20.8	20.91	-0.06	-0.29	67205.0	1404533.8	52
2015-06-15	21.4	21.4	20.95	20.97	-0.37	-1.73	406193.0	8560438.6	135
2015-06-14	21.2	21.4	21.2	21.34	0.21	0.99	88522.0	1881887.8	60
2015-06-11	21.15	21.35	20.95	21.13	0.0	0.0	386301.0	8135612.85	108
2015-06-10	21.0	21.15	21.0	21.13	0.14	0.67	113167.0	2390977.55	59
2015-06-09	21.0	21.05	20.9	20.99	-0.09	-0.43	158052.0	3313205.95	108
2015-06-08	21.4	21.4	21.05	21.08	-0.29	-1.36	1376775.0	29036895.9	272
2015-06-07	21.55	21.55	21.35	21.37	-0.21	-0.97	262509.0	5623092.9	100
2015-06-04	21.65	21.65	21.55	21.58	-0.07	-0.32	172358.0	3723983.35	76
2015-06-03	21.75	21.75	21.6	21.65	-0.19	-0.87	334919.0	7271754.45	80
2015-06-02	21.85	21.95	21.75	21.84	0.0	0.0	236202.0	5146599.1	82
2015-06-01	21.95	22.05	21.75	21.84	0.0	0.0	278148.0	6078616.0	68
2015-05-31	21.85	22.05	21.75	21.84	0.0	0.0	401419.0	8793809.2	102
2015-05-28	21.95	21.95	21.85	21.84	0.0	0.0	92171.0	2016379.9	34
2015-05-27	21.65	21.95	21.65	21.84	0.08	0.37	231875.0	5071870.6	71
2015-05-26	21.65	21.75	21.65	21.76	0.1	0.46	726280.0	15771251.3	94
2015-05-25	21.65	21.65	21.6	21.66	-0.03	-0.14	128219.0	2777561.8	75
2015-05-24	21.85	21.95	21.55	21.69	-0.3	-1.36	532044.0	11538365.0	172
2015-05-21	21.65	22.05	21.55	21.99	0.23	1.06	32175814.0	700007012.05	98
2015-05-20	21.85	21.85	21.6	21.76	-0.08	-0.37	513870.0	11148370.4	98
2015-05-19	21.85	21.85	21.65	21.84	-0.08	-0.36	282813.0	6156152.6	87
2015-05-18	22.05	22.05	21.85	21.92	-0.03	-0.14	316578.0	6931990.0	104
2015-05-17	22.05	22.1	21.95	21.95	-0.06	-0.27	251287.0	5525431.3	75
2015-05-14	21.85	22.1	21.85	22.01	0.17	0.78	261444.0	5748860.3	66
2015-05-13	21.85	21.85	21.65	21.84	-0.01	-0.05	206624.0	4496803.0	82
2015-05-12	21.85	21.95	21.65	21.85	0.01	0.05	345229.0	7516023.1	121
2015-05-11	22.05	22.05	21.75	21.84	-0.18	-0.82	219372.0	4811307.7	90
2015-05-10	22.1	22.1	21.95	22.02	-0.08	-0.36	156395.0	3446384.5	54
2015-05-07	22.25	22.25	21.95	22.1	-0.27	-1.21	443914.0	9803116.5	136
2015-05-06	22.25	22.45	22.25	22.37	0.08	0.36	237480.0	5304097.9	57
2015-05-05	22.25	22.55	22.1	22.29	0.1	0.45	530645.0	11820725.5	140
2015-05-04	22.15	22.25	22.1	22.19	0.0	0.0	263522.0	5837166.9	71
2015-05-03	22.25	22.35	22.15	22.19	-0.08	-0.36	334513.0	7458366.7	101
2015-04-30	22.35	22.35	22.1	22.27	0.02	0.09	677584.0	15082170.8	142
2015-04-29	22.1	22.35	21.85	22.25	0.25	1.14	742863.0	16404297.9	176
2015-04-28	22.05	22.1	21.95	22.0	0.02	0.09	232883.0	5127838.9	64
2015-04-27	22.05	22.15	21.85	21.98	-0.04	-0.18	561917.0	12370297.2	136
2015-04-26	21.75	22.05	21.65	22.02	0.35	1.62	1976640.0	43086573.4	304
2015-04-23	21.65	21.85	21.55	21.67	0.01	0.05	481138.0	10422935.75	113
2015-04-22	21.95	21.95	21.6	21.66	0.02	0.09	614106.0	13331823.5	145
2015-04-21	21.75	21.75	21.5	21.64	-0.02	-0.09	504483.0	10928495.45	154
2015-04-20	22.15	22.15	21.6	21.66	-0.44	-1.99	1314884.0	28683858.35	233
2015-04-19	22.1	22.45	21.95	22.1	0.45	2.08	1222833.0	27038044.9	298
2015-04-16	21.05	21.65	21.05	21.65	0.69	3.29	1125329.0	24126193.0	262
2015-04-15	20.8	21.0	20.8	20.96	0.2	0.96	817230.0	17065998.55	229
2015-04-14	20.8	20.8	20.7	20.76	-0.04	-0.19	297872.0	6184560.75	78
2015-04-13	20.85	20.95	20.7	20.8	-0.02	-0.1	645668.0	13406975.55	231
2015-04-12	21.35	21.4	20.8	20.82	-0.45	-2.12	432495.0	9093600.9	150
2015-04-09	20.95	21.4	20.95	21.27	0.23	1.09	229370.0	4867275.05	83
2015-04-08	20.95	21.25	20.95	21.04	0.03	0.14	199371.0	4208230.6	63
2015-04-07	20.95	21.15	20.8	21.01	0.32	1.55	190591.0	3988781.3	80
2015-04-06	20.65	20.95	20.4	20.69	0.12	0.58	45997.0	948629.8	47
2015-04-05	20.7	20.75	20.2	20.57	-0.24	-1.15	89170.0	1828636.55	68
2015-04-02	21.05	21.15	20.7	20.81	-0.08	-0.38	186500.0	3888576.6	116
2015-04-01	20.85	20.95	20.65	20.89	0.09	0.43	70125.0	1460502.3	48
2015-03-31	21.45	21.45	20.7	20.8	-0.5	-2.35	457686.0	9548993.5	137
2015-03-30	21.75	21.75	21.15	21.3	-0.51	-2.34	370978.0	7980937.45	118
2015-03-29	21.5	22.1	21.45	21.81	0.27	1.25	238247.0	5210713.75	92
2015-03-26	20.55	21.65	20.45	21.54	0.12	0.56	404770.0	8534051.6	109
2015-03-25	21.85	21.85	21.25	21.42	-0.37	-1.7	197653.0	4243353.0	117
2015-03-24	21.65	22.05	21.55	21.79	0.2	0.93	379925.0	8264342.1	104
2015-03-23	21.55	21.65	21.55	21.59	-0.02	-0.09	63160.0	1363490.45	44
2015-03-22	21.65	21.75	21.55	21.61	0.07	0.32	216434.0	4680165.5	72
2015-03-19	21.65	21.75	21.45	21.54	0.1	0.47	257423.0	5555219.45	115
2015-03-18	22.15	22.25	21.25	21.44	-0.75	-3.38	577474.0	12422786.05	178
2015-03-17	22.45	22.45	22.15	22.19	-0.34	-1.51	287519.0	6410470.5	104
2015-03-16	22.95	23.05	22.45	22.53	-0.49	-2.13	782863.0	17774858.9	174
2015-03-15	22.95	23.25	22.85	23.02	-0.21	-0.9	439400.0	10115223.8	126
2015-03-12	22.75	23.35	22.75	23.23	0.54	2.38	674009.0	15536406.9	195
2015-03-11	22.75	22.75	22.55	22.69	-0.02	-0.09	781817.0	17716141.1	199
2015-03-10	22.85	22.95	22.75	22.71	-0.17	-0.74	491164.0	11210486.8	108
2015-03-09	22.85	23.05	22.75	22.88	-0.24	-1.04	959312.0	21960230.9	285
2015-03-08	22.65	23.25	22.65	23.12	0.39	1.72	477559.0	10959923.6	202
2015-03-05	22.55	22.75	22.45	22.73	0.25	1.11	120917.0	2739030.1	66
2015-03-04	22.75	22.75	22.45	22.48	-0.03	-0.13	248484.0	5607053.7	128
2015-03-03	22.15	22.55	22.15	22.51	0.3	1.35	369039.0	8262951.4	101
2015-03-02	22.35	22.35	22.15	22.21	-0.03	-0.13	297579.0	6624449.5	70
2015-03-01	22.35	22.35	22.1	22.24	-0.09	-0.4	440591.0	9788100.0	69
2015-02-26	22.65	22.65	22.25	22.33	0.02	0.09	280575.0	6279429.8	78
2015-02-25	22.15	22.55	22.1	22.31	0.15	0.68	125480.0	2796662.8	62
2015-02-24	22.05	22.25	21.95	22.16	0.07	0.32	155103.0	3423068.6	56
2015-02-23	22.45	22.45	21.95	22.09	-0.09	-0.41	379711.0	8378955.9	102
2015-02-22	22.25	22.55	22.15	22.18	-0.03	-0.14	299250.0	6655568.4	99
2015-02-19	22.45	22.45	22.15	22.21	-0.31	-1.38	532177.0	11855083.0	117
2015-02-18	22.75	22.75	22.45	22.52	-0.22	-0.97	189006.0	4270923.1	77
2015-02-17	22.65	22.85	22.65	22.74	0.11	0.49	292642.0	6651859.0	93
2015-02-16	22.45	22.75	22.25	22.63	0.23	1.03	403957.0	9079467.6	156
2015-02-15	22.35	22.45	22.25	22.4	0.24	1.08	830802.0	18556923.5	185
2015-02-12	22.1	22.25	21.95	22.16	0.13	0.59	434654.0	9588826.1	121
2015-02-11	22.45	22.45	22.05	22.03	-0.45	-2.0	216563.0	4807509.2	71
2015-02-10	22.75	23.05	22.45	22.48	-0.24	-1.06	1023751.0	23143654.7	248
2015-02-09	22.85	22.85	22.45	22.72	0.05	0.22	204141.0	4636304.2	75
2015-02-08	22.55	22.75	22.45	22.67	0.27	1.21	345059.0	7805328.1	139
2015-02-05	22.25	22.45	22.15	22.4	0.15	0.67	250141.0	5566841.7	78
2015-02-04	22.25	22.45	22.15	22.25	-0.04	-0.18	740222.0	16489467.1	141
2015-02-03	22.15	22.45	22.1	22.29	0.14	0.63	766564.0	17093811.2	184
2015-02-02	22.35	22.35	22.05	22.15	-0.08	-0.36	876328.0	19371478.8	205
2015-02-01	22.45	22.45	21.85	22.23	0.63	2.92	1163779.0	25780080.9	336
2015-01-29	21.75	21.85	21.35	21.6	-0.14	-0.64	945198.0	20394236.1	254
2015-01-28	21.55	22.05	21.35	21.74	0.38	1.78	2926443.0	63182455.8	462
2015-01-27	21.45	21.55	21.3	21.36	-0.08	-0.37	2615719.0	56024887.2	448
2015-01-26	21.55	21.65	21.35	21.44	-0.05	-0.23	1034451.0	22229620.4	151
2015-01-22	21.45	21.95	21.45	21.49	-0.03	-0.14	540312.0	11640995.4	130
2015-01-21	21.45	21.65	21.35	21.52	0.0	0.0	191870.0	4139537.1	84
2015-01-20	21.45	21.75	21.35	21.52	-0.07	-0.32	215547.0	4649863.2	72
2015-01-19	21.65	21.75	21.55	21.59	-0.09	-0.42	105396.0	2282703.9	46
2015-01-18	21.65	22.05	21.55	21.68	0.07	0.32	207372.0	4518321.2	77
2015-01-15	22.05	22.05	21.55	21.61	-0.28	-1.28	336200.0	7308198.6	120
2015-01-14	20.8	22.25	20.8	21.89	1.31	6.37	2578237.0	54663223.8	436
2015-01-13	20.05	20.65	20.05	20.58	0.11	0.54	434886.0	8910763.3	142
2015-01-12	20.55	20.7	20.4	20.47	-0.1	-0.49	914637.0	18791266.3	180
2015-01-11	20.5	20.65	20.4	20.57	0.05	0.24	657872.0	13526904.3	114
2015-01-08	20.55	20.65	20.4	20.52	0.28	1.38	152445.0	3135821.5	84
2015-01-07	20.15	20.55	19.95	20.24	0.17	0.85	150819.0	3048177.6	86
2015-01-06	19.25	20.55	19.25	20.07	-0.26	-1.28	300031.0	5905964.6	164
2015-01-05	20.65	20.65	20.35	20.33	-0.39	-1.88	160426.0	3288220.5	72
2015-01-04	20.65	20.8	20.55	20.72	0.06	0.29	317988.0	6596877.9	46
2015-01-01	20.65	20.95	20.55	20.66	-0.09	-0.43	123365.0	2563372.6	74
2014-12-31	21.2	21.2	19.75	20.75	-0.13	-0.62	613026.0	12577862.2	190
2014-12-30	20.95	21.05	20.7	20.88	-0.48	-2.25	391068.0	8154480.5	135
2014-12-29	21.55	21.55	21.35	21.36	-0.16	-0.74	658887.0	14166293.1	193
2014-12-28	21.55	21.75	21.35	21.52	-0.13	-0.6	442201.0	9566038.4	98
2014-12-25	21.45	21.75	21.2	21.65	0.32	1.5	554036.0	11892334.3	158
2014-12-24	21.2	21.55	21.2	21.33	0.37	1.77	502303.0	10752290.8	160
2014-12-23	20.8	21.05	20.8	20.96	0.0	0.0	240226.0	5025821.3	74
2014-12-22	20.8	21.05	20.8	20.96	-0.09	-0.43	119499.0	2500160.1	61
2014-12-21	21.75	21.85	20.9	21.05	-0.27	-1.27	531512.0	11244179.7	188
2014-12-18	20.8	21.55	20.8	21.32	1.32	6.6	1090042.0	23102365.9	302
2014-12-17	20.55	20.55	19.2	20.0	1.02	5.37	338113.0	6612976.95	122
2014-12-16	19.85	19.85	18.5	18.98	-1.01	-5.05	757384.0	14489477.9	173
2014-12-15	20.95	20.95	19.85	19.99	-0.65	-3.15	466704.0	9425569.7	160
2014-12-14	20.25	20.9	20.25	20.64	-0.44	-2.09	1513158.0	31398893.5	130
2014-12-11	20.5	21.65	20.5	21.08	-0.1	-0.47	544358.0	11521303.4	190
2014-12-10	21.55	21.55	21.1	21.18	-0.42	-1.94	87456.0	1861198.8	59
2014-12-09	21.05	22.05	21.05	21.6	0.0	0.0	231241.0	4913739.7	135
2014-12-08	22.1	22.1	21.55	21.6	-0.46	-2.09	454837.0	9890007.6	140
2014-12-07	22.75	22.75	22.05	22.06	0.36	1.66	329417.0	7320145.3	185
2014-12-04	21.55	21.85	21.55	21.7	0.27	1.26	55845.0	1212137.5	40
2014-12-03	21.1	21.55	21.1	21.43	0.15	0.7	100152.0	2143378.3	35
2014-12-02	21.65	21.65	21.2	21.28	-0.15	-0.7	201644.0	4303259.8	56
2014-12-01	21.1	21.55	20.95	21.43	0.25	1.18	289501.0	6166339.4	71
2014-11-30	20.8	21.2	20.5	21.18	-0.51	-2.35	540874.0	11300268.9	129
2014-11-27	21.85	22.05	21.55	21.69	-0.51	-2.3	415865.0	9022359.1	102
2014-11-26	22.05	22.25	21.65	22.2	-0.01	-0.05	200327.0	4402758.7	62
2014-11-25	22.55	22.75	22.15	22.21	-0.59	-2.59	567222.0	12679408.5	116
2014-11-24	22.95	23.05	22.45	22.8	0.0	0.0	209523.0	4796166.2	41
2014-11-23	22.75	22.95	22.65	22.8	0.4	1.79	383427.0	8752582.4	69
2014-11-20	22.45	22.65	22.35	22.4	0.08	0.36	317754.0	7126103.0	54
2014-11-19	22.45	22.45	22.05	22.32	0.08	0.36	111638.0	2489033.6	46
2014-11-18	22.05	22.45	22.05	22.24	0.31	1.41	154687.0	3428343.3	59
2014-11-17	22.05	22.05	21.45	21.93	-0.23	-1.04	639259.0	13851984.9	209
2014-11-16	23.05	23.05	22.15	22.16	-0.43	-1.9	238744.0	5335676.2	155
2014-11-13	22.75	22.75	22.45	22.59	-0.37	-1.61	546268.0	12397289.5	101
2014-11-12	23.7	23.7	22.85	22.96	-0.4	-1.71	548563.0	12793834.0	140
2014-11-11	22.65	23.5	22.65	23.36	0.74	3.27	1009861.0	23343349.4	255
2014-11-10	22.1	22.75	22.1	22.62	0.55	2.49	1230127.0	27336243.6	326
2014-11-09	22.45	22.45	21.95	22.07	-0.14	-0.63	561551.0	12415576.0	170
2014-11-06	22.65	22.75	22.15	22.21	-0.19	-0.85	732200.0	16321662.0	150
2014-11-05	22.45	22.45	22.15	22.4	-0.39	-1.71	86833.0	1937699.9	52
2014-11-04	23.05	23.25	22.65	22.79	-0.41	-1.77	115608.0	2643101.3	75
2014-11-03	23.6	23.7	23.05	23.2	-0.1	-0.43	372448.0	8691352.1	112
2014-11-02	23.45	23.5	23.15	23.3	0.21	0.91	517682.0	12048130.1	142
2014-10-30	23.25	23.25	22.75	23.09	-0.33	-1.41	324945.0	7473801.3	116
2014-10-29	23.6	23.7	23.45	23.42	-0.21	-0.89	144835.0	3410191.2	50
2014-10-28	23.6	23.7	23.45	23.63	0.03	0.13	80365.0	1892866.3	56
2014-10-27	24.25	24.35	23.5	23.6	-0.56	-2.32	356898.0	8462600.1	134
2014-10-26	23.8	24.25	23.8	24.16	0.43	1.81	201947.0	4883305.7	61
2014-10-23	24.0	24.0	23.5	23.73	-0.43	-1.78	168483.0	4012013.4	50
2014-10-22	24.15	24.35	23.9	24.16	0.24	1.0	442757.0	10676766.6	89
2014-10-21	23.15	24.0	23.15	23.92	0.96	4.18	614032.0	14492671.4	121
2014-10-20	22.45	22.95	22.45	22.96	0.5	2.23	415084.0	9371695.4	133
2014-10-19	22.45	22.75	22.35	22.46	0.43	1.95	737508.0	16527398.8	237
2014-10-16	21.55	22.1	21.05	22.03	-0.09	-0.41	1125909.0	24237254.1	236
2014-10-15	22.95	22.95	21.85	22.12	-1.0	-4.33	947565.0	21121436.0	290
2014-10-14	23.45	23.45	22.85	23.12	-0.16	-0.69	332539.0	7698697.2	132
2014-10-13	23.25	23.5	22.85	23.28	0.1	0.43	249393.0	5804102.4	103
2014-10-12	24.0	24.0	22.95	23.18	-1.44	-5.85	267135.0	6259221.4	135
2014-10-02	24.75	24.75	24.35	24.62	-0.1	-0.4	106924.0	2631549.8	71
2014-10-01	24.55	24.9	24.55	24.72	0.08	0.32	332125.0	8225426.0	95
2014-09-30	24.45	24.65	24.35	24.64	0.32	1.32	170446.0	4194152.5	43
2014-09-29	23.7	24.45	23.5	24.32	0.72	3.05	278565.0	6743013.3	77
2014-09-28	23.7	23.7	23.45	23.6	-0.09	-0.38	31061.0	733931.4	30
2014-09-25	24.0	24.0	23.5	23.69	0.01	0.04	177181.0	4201275.3	69
2014-09-24	24.1	24.1	23.5	23.68	-0.54	-2.23	404304.0	9571048.6	97
2014-09-22	24.65	24.65	24.1	24.22	-0.48	-1.94	380744.0	9232596.0	131
2014-09-21	24.9	25.0	24.75	24.7	-0.16	-0.64	167166.0	4151649.0	31
2014-09-18	24.9	25.0	24.85	24.86	-0.02	-0.08	255451.0	6373206.4	49
2014-09-17	24.85	24.9	24.55	24.88	0.24	0.97	377895.0	9370302.9	62
2014-09-16	24.55	24.9	24.55	24.64	0.14	0.57	249751.0	6185878.9	73
2014-09-15	24.85	24.85	24.45	24.5	-0.22	-0.89	146719.0	3598907.9	68
2014-09-14	24.85	25.0	24.45	24.72	-0.1	-0.4	128047.0	3164004.1	84
2014-09-11	24.9	25.0	24.85	24.82	-0.14	-0.56	60320.0	1505061.4	37
2014-09-10	25.0	25.0	24.85	24.96	-0.17	-0.68	564106.0	14042784.3	118
2014-09-09	25.1	25.3	25.0	25.13	0.07	0.28	162454.0	4083825.2	67
2014-09-08	25.2	25.4	24.9	25.06	-0.22	-0.87	581713.0	14647442.0	110
2014-09-07	25.1	25.3	24.9	25.28	0.47	1.89	271637.0	6829826.1	76
2014-09-04	24.9	25.0	24.65	24.81	-0.15	-0.6	564868.0	14016915.6	142
2014-09-03	25.0	25.1	24.85	24.96	0.0	0.0	207784.0	5185937.6	55
2014-09-02	25.0	25.1	24.9	24.96	-0.24	-0.95	201420.0	5041924.0	89
2014-09-01	25.4	25.4	25.1	25.2	-0.16	-0.63	589955.0	14929796.1	157
2014-08-31	25.6	25.6	25.4	25.36	-0.19	-0.74	222196.0	5656669.2	97
2014-08-28	25.5	25.6	25.3	25.55	0.07	0.27	227160.0	5769259.0	118
2014-08-27	25.8	25.8	25.4	25.48	-0.17	-0.66	412457.0	10516398.2	130
2014-08-26	25.9	26.1	24.9	25.65	0.05	0.2	401410.0	10191751.7	272
2014-08-25	26.2	26.8	24.85	25.6	-0.31	-1.2	2027507.0	53091702.5	518
2014-08-24	24.9	26.0	24.9	25.91	1.1	4.43	573420.0	14642475.6	244
2014-08-21	24.0	25.0	23.9	24.81	0.89	3.72	977184.0	24007236.4	284
2014-08-20	23.7	24.15	23.6	23.92	0.28	1.18	686414.0	16429900.0	173
2014-08-19	23.5	23.7	23.5	23.64	0.07	0.3	252668.0	5972710.2	71
2014-08-18	23.5	23.6	23.25	23.57	0.12	0.51	385921.0	9085679.9	103
2014-08-17	23.25	23.5	23.25	23.45	0.25	1.08	290322.0	6786811.2	64
2014-08-14	23.15	23.5	23.15	23.2	0.02	0.09	305721.0	7127173.1	65
2014-08-13	23.25	23.35	23.05	23.18	-0.02	-0.09	520019.0	12060838.8	118
2014-08-12	23.5	23.5	23.05	23.2	-0.25	-1.07	1044347.0	24237154.5	158
2014-08-11	23.7	23.7	23.5	23.45	-0.08	-0.34	624981.0	14661425.1	88
2014-08-10	23.5	23.7	23.5	23.53	0.01	0.04	161112.0	3796487.9	76
2014-08-07	23.15	23.8	23.15	23.52	0.39	1.69	1208198.0	28393639.9	245
2014-08-06	22.75	23.35	22.55	23.13	0.5	2.21	736508.0	16913614.2	218
2014-08-05	22.35	22.75	22.35	22.63	0.31	1.39	883459.0	19932579.1	202
2014-08-04	22.25	22.35	22.1	22.32	0.08	0.36	243370.0	5410657.9	86
2014-08-03	22.1	22.45	22.1	22.24	0.08	0.36	489099.0	10896481.9	117
2014-07-24	22.05	22.15	21.95	22.16	0.22	1.0	785226.0	17337163.0	179
2014-07-23	21.55	22.1	21.55	21.94	0.34	1.57	1317480.0	28850819.1	261
2014-07-22	21.45	21.65	21.35	21.6	0.37	1.74	631769.0	13626095.2	167
2014-07-21	21.2	21.55	21.05	21.23	0.11	0.52	87011.0	1846953.2	53
2014-07-20	21.55	21.55	21.1	21.12	-0.32	-1.49	169088.0	3588346.4	64
2014-07-17	21.45	21.55	21.3	21.44	-0.08	-0.37	109577.0	2340006.2	23
2014-07-16	21.45	21.55	21.35	21.52	0.01	0.05	102942.0	2214075.5	45
2014-07-15	21.3	21.55	21.3	21.51	0.13	0.61	104190.0	2232480.8	41
2014-07-14	21.3	21.35	21.3	21.38	0.05	0.23	70453.0	1502305.3	31
2014-07-13	21.1	21.35	21.1	21.33	0.05	0.23	150807.0	3207869.4	46
2014-07-10	21.1	21.3	21.1	21.28	0.0	0.0	145770.0	3098069.0	48
2014-07-09	20.95	21.3	20.95	21.28	0.23	1.09	219884.0	4652918.8	72
2014-07-08	20.9	21.05	20.8	21.05	0.09	0.43	207927.0	4361804.3	75
2014-07-07	21.2	21.2	20.95	20.96	-0.16	-0.76	386026.0	8113593.1	102
2014-07-06	20.95	21.2	20.9	21.12	0.24	1.15	968750.0	20397121.6	171
2014-07-03	20.7	20.95	20.65	20.88	0.08	0.38	385250.0	7995786.7	72
2014-07-02	20.8	20.95	20.7	20.8	0.08	0.39	181316.0	3772427.4	59
2014-07-01	20.7	20.8	20.5	20.72	0.13	0.63	135500.0	2800786.5	51
2014-06-30	20.4	20.65	20.25	20.59	0.27	1.33	187290.0	3812061.3	91
2014-06-29	20.8	20.8	20.15	20.32	-0.48	-2.31	145744.0	2994297.4	74
2014-06-26	20.7	20.8	20.7	20.8	0.0	0.0	16896.0	350772.8	17
2014-06-25	20.55	20.8	20.5	20.8	0.24	1.17	295101.0	6124445.5	74
2014-06-24	20.7	20.7	20.5	20.56	-0.32	-1.53	179469.0	3686908.7	91
2014-06-23	20.8	20.9	20.7	20.88	-0.06	-0.29	42646.0	886410.5	27
2014-06-22	20.95	20.95	20.8	20.94	0.06	0.29	134449.0	2807492.3	50
2014-06-19	20.95	21.05	20.7	20.88	-0.1	-0.48	337779.0	7037009.8	119
2014-06-18	20.95	21.2	20.8	20.98	0.04	0.19	295971.0	6200591.3	101
2014-06-17	21.2	21.3	20.8	20.94	-0.2	-0.95	565863.0	11880768.3	172
2014-06-16	21.35	21.35	21.05	21.14	-0.16	-0.75	239295.0	5064351.7	67
2014-06-15	21.3	21.55	21.2	21.3	-0.22	-1.02	133072.0	2834405.7	55
2014-06-12	21.55	21.65	21.35	21.52	-0.17	-0.78	195959.0	4212081.9	37
2014-06-11	21.55	21.75	21.45	21.69	0.18	0.84	864627.0	18676853.0	161
2014-06-10	21.45	21.55	21.35	21.51	0.07	0.33	238392.0	5128075.9	64
2014-06-09	21.2	21.55	21.05	21.44	0.39	1.85	760856.0	16241263.7	145
2014-06-08	21.05	21.2	20.95	21.05	0.01	0.05	539591.0	11338305.4	102
2014-06-05	21.1	21.1	20.9	21.04	-0.09	-0.43	436502.0	9176375.5	95
2014-06-04	21.2	21.2	21.05	21.13	0.08	0.38	172769.0	3649279.4	40
2014-06-03	21.2	21.2	21.05	21.05	-0.22	-1.03	158205.0	3345404.1	40
2014-06-02	21.45	21.45	21.05	21.27	0.07	0.33	252558.0	5357816.3	88
2014-06-01	21.1	21.55	21.1	21.2	0.15	0.71	366866.0	7809916.0	101
2014-05-29	21.05	21.2	20.95	21.05	0.0	0.0	507199.0	10701688.5	106
2014-05-28	21.05	21.05	20.8	21.05	0.09	0.43	455467.0	9551316.6	66
2014-05-27	21.05	21.1	20.95	20.96	-0.09	-0.43	180107.0	3791599.3	56
2014-05-26	21.05	21.3	21.05	21.05	0.03	0.14	434421.0	9169359.5	110
2014-05-25	20.9	21.2	20.8	21.02	-0.1	-0.47	329115.0	6934068.1	97
2014-05-22	20.95	21.2	20.95	21.12	0.23	1.1	276089.0	5827477.7	75
2014-05-21	20.8	21.05	20.8	20.89	0.17	0.82	152874.0	3199293.8	70
2014-05-20	20.65	20.8	20.65	20.72	0.0	0.0	152204.0	3161777.2	52
2014-05-19	20.9	20.9	20.55	20.72	-0.12	-0.58	300403.0	6220694.1	111
2014-05-18	20.9	20.95	20.7	20.84	-0.04	-0.19	222360.0	4638663.6	109
2014-05-15	21.05	21.2	20.9	20.88	-0.23	-1.09	594120.0	12483423.0	233
2014-05-14	21.2	21.3	20.95	21.11	-0.09	-0.42	344125.0	7245650.9	125
2014-05-13	21.2	21.45	21.1	21.2	0.0	0.0	298428.0	6329674.1	107
2014-05-12	21.2	21.3	21.1	21.2	-0.08	-0.38	126435.0	2677057.9	47
2014-05-11	21.45	21.55	21.2	21.28	0.0	0.0	108136.0	2306311.2	58
2014-05-08	21.2	21.45	21.2	21.28	0.06	0.28	468300.0	10006791.0	102
2014-05-07	21.1	21.3	21.1	21.22	0.01	0.05	221152.0	4690572.5	79
2014-05-06	20.8	21.45	20.8	21.21	0.4	1.92	534181.0	11291163.8	143
2014-05-05	20.95	21.05	20.8	20.81	-0.04	-0.19	220070.0	4603014.6	74
2014-05-04	20.65	20.95	20.65	20.85	0.2	0.97	296702.0	6169963.9	94
2014-05-01	20.55	20.65	20.5	20.65	0.09	0.44	400532.0	8233842.9	102
2014-04-30	20.55	20.55	20.5	20.56	0.06	0.29	232675.0	4778992.3	79
2014-04-29	20.65	20.7	20.5	20.5	-0.3	-1.44	651450.0	13371185.6	176
2014-04-28	20.9	20.9	20.7	20.8	-0.17	-0.81	169732.0	3529751.4	70
2014-04-27	21.05	21.05	20.65	20.97	-0.04	-0.19	234843.0	4891647.9	150
2014-04-24	21.05	21.1	20.8	21.01	-0.07	-0.33	214349.0	4495445.0	78
2014-04-23	21.3	21.3	20.95	21.08	-0.12	-0.57	441019.0	9285013.2	151
2014-04-22	21.35	21.45	21.1	21.2	-0.24	-1.12	343912.0	7294881.8	122
2014-04-21	21.65	21.65	21.45	21.44	-0.08	-0.37	179437.0	3856935.3	87
2014-04-20	21.55	21.55	21.35	21.52	-0.08	-0.37	306248.0	6593163.9	135
2014-04-17	21.55	21.65	21.55	21.6	0.0	0.0	193447.0	4188918.9	52
2014-04-16	21.75	21.85	21.55	21.6	-0.24	-1.1	694944.0	15059880.8	155
2014-04-15	21.75	22.05	21.75	21.84	0.15	0.69	145968.0	3188920.0	56
2014-04-14	21.75	21.85	21.65	21.69	-0.08	-0.37	115961.0	2517159.2	49
2014-04-13	21.75	21.85	21.55	21.77	-0.15	-0.68	83278.0	1810308.8	54
2014-04-10	21.75	22.05	21.75	21.92	0.15	0.69	477453.0	10461817.8	115
2014-04-09	21.85	21.95	21.65	21.77	-0.07	-0.32	172687.0	3771447.6	95
2014-04-08	22.05	22.15	21.65	21.84	-0.17	-0.77	472026.0	10317110.2	185
2014-04-07	22.05	22.25	21.95	22.01	0.0	0.0	248752.0	5477773.4	119
2014-04-06	22.45	22.45	22.05	22.01	-0.39	-1.74	287459.0	6363677.2	146
2014-04-03	22.65	22.75	22.25	22.4	0.0	0.0	1093302.0	24655971.6	285
2014-04-02	22.65	22.65	22.1	22.4	-0.23	-1.02	1109970.0	24908882.7	245
2014-04-01	22.45	22.95	22.45	22.63	0.15	0.67	1182725.0	26863845.2	241
2014-03-31	22.05	22.55	22.05	22.48	0.4	1.81	1530313.0	34308971.2	207
2014-03-30	22.05	22.1	21.95	22.08	0.16	0.73	176037.0	3874270.4	87
2014-03-27	21.95	22.05	21.85	21.92	0.0	0.0	234413.0	5139241.8	55
2014-03-26	21.95	22.05	21.85	21.92	0.08	0.37	485316.0	10642257.7	81
2014-03-25	21.75	22.05	21.65	21.84	0.0	0.0	648952.0	14219347.5	89
2014-03-24	22.05	22.05	21.75	21.84	0.0	0.0	319039.0	6973096.9	102
2014-03-23	21.75	21.95	21.75	21.84	0.07	0.32	298605.0	6524711.6	70
2014-03-20	21.65	21.75	21.65	21.77	0.0	0.0	161402.0	3514335.9	51
2014-03-19	21.85	21.85	21.55	21.77	0.0	0.0	419745.0	9131756.4	123
2014-03-18	22.05	22.1	21.65	21.77	-0.15	-0.68	484601.0	10610214.5	105
2014-03-17	21.95	22.05	21.85	21.92	0.0	0.0	141357.0	3100827.3	62
2014-03-16	22.1	22.45	21.85	21.92	-0.16	-0.72	625267.0	13761828.4	223
2014-03-13	22.1	22.25	21.95	22.08	0.07	0.32	856711.0	18859279.7	260
2014-03-12	21.75	22.1	21.65	22.01	0.17	0.78	386838.0	8467230.7	116
2014-03-11	21.85	21.95	21.75	21.84	0.0	0.0	134749.0	2946156.8	74
2014-03-10	21.85	22.05	21.85	21.84	-0.17	-0.77	104027.0	2276459.8	51
2014-03-09	21.85	22.1	21.85	22.01	0.24	1.1	129545.0	2845963.8	83
2014-03-06	21.85	21.95	21.65	21.77	0.09	0.42	121490.0	2656049.4	82
2014-03-05	21.95	22.15	21.65	21.68	-0.09	-0.41	284520.0	6243562.7	132
2014-03-04	21.85	21.95	21.75	21.77	0.0	0.0	124605.0	2720173.9	101
2014-03-03	22.05	22.1	21.55	21.77	-0.24	-1.09	69742.0	1521848.5	51
2014-03-02	22.15	22.35	21.75	22.01	0.0	0.0	272552.0	6012872.2	126
2014-02-27	21.75	22.1	21.75	22.01	0.24	1.1	485382.0	10628919.6	162
2014-02-26	21.95	22.05	21.75	21.77	-0.07	-0.32	303802.0	6659702.6	126
2014-02-25	21.95	22.05	21.65	21.84	0.0	0.0	182518.0	3993826.1	95
2014-02-24	21.65	22.05	21.55	21.84	0.07	0.32	204438.0	4458730.5	62
2014-02-23	21.75	21.95	21.55	21.77	-0.07	-0.32	675551.0	14691888.4	123
2014-02-20	21.85	21.85	21.75	21.84	0.0	0.0	208474.0	4555871.9	62
2014-02-19	21.85	22.05	21.85	21.84	-0.08	-0.36	263166.0	5775441.5	89
2014-02-18	22.05	22.15	21.95	21.92	-0.16	-0.72	317662.0	7002107.5	107
2014-02-17	22.15	22.25	21.85	22.08	0.0	0.0	736126.0	16233492.0	172
2014-02-16	22.45	22.55	22.05	22.08	-0.16	-0.72	343033.0	7601244.1	139
2014-02-13	22.35	22.45	22.25	22.24	-0.08	-0.36	485585.0	10851535.3	76
2014-02-12	22.35	22.45	22.35	22.32	0.16	0.72	113531.0	2539824.4	50
2014-02-11	22.45	22.45	22.15	22.16	-0.32	-1.42	180871.0	4036237.0	115
2014-02-10	22.45	22.55	22.35	22.48	-0.08	-0.35	172410.0	3871488.8	101
2014-02-09	22.95	22.95	22.45	22.56	-0.07	-0.31	207727.0	4693702.3	100
2014-02-06	22.75	22.75	22.45	22.63	0.0	0.0	129290.0	2937261.4	76
2014-02-05	23.15	23.25	22.1	22.63	-0.33	-1.44	740568.0	16749393.7	325
2014-02-04	22.75	23.35	22.75	22.96	-0.08	-0.35	425750.0	9798739.1	161
2014-02-03	22.45	24.0	22.45	23.04	0.41	1.81	1401659.0	32345580.7	508
2014-02-02	21.45	23.05	21.35	22.63	1.19	5.55	2158965.0	48542880.0	562
2014-01-30	20.8	21.55	20.8	21.44	0.64	3.08	950935.0	20191994.9	322
2014-01-29	20.7	21.3	20.65	20.8	0.15	0.73	886754.0	18596437.5	204
2014-01-28	21.05	21.1	20.55	20.65	-0.4	-1.9	1036426.0	21503902.8	234
2014-01-27	21.45	21.55	21.05	21.05	-0.39	-1.82	414265.0	8852785.7	91
2014-01-26	21.05	21.55	20.7	21.44	-0.48	-2.19	849169.0	18082132.9	249
2014-01-23	21.55	21.95	21.55	21.92	0.32	1.48	112454.0	2438098.4	76
2014-01-22	21.2	21.55	21.2	21.6	0.55	2.61	218008.0	4654949.8	118
2014-01-21	20.9	21.05	20.7	21.05	0.33	1.59	120159.0	2516429.7	65
2014-01-20	20.8	20.9	20.7	20.72	0.0	0.0	33281.0	694007.7	29
2014-01-19	20.8	20.8	20.7	20.72	-0.08	-0.38	14721.0	305838.1	20
2014-01-16	20.7	20.95	20.7	20.8	0.08	0.39	201980.0	4213909.2	68
2014-01-15	20.8	20.9	20.65	20.72	0.0	0.0	100385.0	2081769.5	73
2014-01-14	20.9	20.9	20.65	20.72	-0.24	-1.15	140476.0	2910001.5	100
2014-01-13	20.4	21.05	20.15	20.96	0.56	2.75	630129.0	13034731.8	311
2014-01-12	19.9	20.4	19.8	20.4	0.68	3.45	553379.0	11140128.6	280
2014-01-09	19.9	19.9	19.6	19.72	-0.24	-1.2	660425.0	13030850.6	230
2014-01-08	20.25	20.25	19.75	19.96	-0.13	-0.65	850710.0	16903548.7	335
2014-01-07	20.65	20.65	20.0	20.09	-0.47	-2.29	641349.0	12990432.1	255
2014-01-06	20.95	21.05	20.55	20.56	-0.32	-1.53	621163.0	12842045.2	266
2014-01-05	22.25	22.25	20.9	20.88	-0.64	-2.97	451314.0	9664914.4	244
2014-01-02	21.55	21.55	21.35	21.52	0.08	0.37	43421.0	931170.6	49
2014-01-01	20.95	21.45	20.95	21.44	0.39	1.85	237755.0	5036895.6	105
2013-12-31	20.95	21.05	20.9	21.05	0.0	0.0	140661.0	2951778.1	56
2013-12-30	21.1	21.1	20.9	21.05	-0.15	-0.71	131303.0	2755688.8	84
2013-12-29	21.2	21.3	21.05	21.2	-0.08	-0.38	36247.0	766553.3	46
2013-12-26	21.35	21.35	21.3	21.28	0.0	0.0	42632.0	907768.5	40
2013-12-25	21.55	21.55	21.3	21.28	-0.32	-1.48	178533.0	3814830.0	79
2013-12-24	21.95	22.05	21.55	21.6	-0.32	-1.46	131581.0	2858779.4	97
2013-12-23	22.25	22.25	21.85	21.92	-0.09	-0.41	278340.0	6128804.2	117
2013-12-22	22.75	23.15	21.95	22.01	-0.07	-0.32	871390.0	19395690.3	381
2013-12-19	22.25	22.25	22.05	22.08	0.0	0.0	304640.0	6725869.8	82
2013-12-18	21.45	22.65	21.3	22.08	0.64	2.99	695342.0	15204486.7	219
2013-12-17	19.95	21.55	19.95	21.44	1.72	8.72	1298684.0	27197560.1	270
2013-12-16	19.65	19.95	19.65	19.72	-0.16	-0.8	22832.0	450863.6	9
2013-12-15	19.75	20.05	19.6	19.88	0.16	0.81	88655.0	1759613.4	40
2013-12-12	19.75	19.75	19.5	19.72	0.0	0.0	80145.0	1574463.2	41
2013-12-11	19.75	20.05	19.75	19.72	-0.16	-0.8	241863.0	4817782.6	52
2013-12-10	19.5	20.0	19.45	19.88	0.36	1.84	230773.0	4516226.4	111
2013-12-09	19.8	19.8	19.5	19.52	-0.2	-1.01	70177.0	1375003.5	39
2013-12-08	19.65	19.75	19.5	19.72	0.2	1.02	32584.0	641475.2	19
2013-12-05	19.45	19.5	19.35	19.52	0.0	0.0	44267.0	858887.4	22
2013-12-04	19.8	19.8	19.35	19.52	0.08	0.41	59129.0	1153609.9	25
2013-12-03	19.8	19.8	19.45	19.44	-0.16	-0.82	268621.0	5309363.3	42
2013-12-02	19.45	19.6	19.45	19.6	0.16	0.82	44420.0	866022.3	31
2013-12-01	19.65	19.65	19.2	19.44	-0.37	-1.87	84375.0	1642188.8	62
2013-11-28	19.9	19.9	19.75	19.81	0.17	0.87	41990.0	831599.9	20
2013-11-27	19.8	19.95	19.65	19.64	-0.17	-0.86	56730.0	1118543.7	26
2013-11-26	19.8	19.95	19.8	19.81	0.0	0.0	29394.0	582098.8	18
2013-11-25	19.8	20.0	19.65	19.81	-0.19	-0.95	65159.0	1296182.4	46
2013-11-24	19.95	20.0	19.8	20.0	0.28	1.42	59389.0	1182479.2	33
2013-11-21	19.65	19.8	19.65	19.72	0.0	0.0	94325.0	1865783.2	31
2013-11-20	19.65	19.8	19.65	19.72	0.0	0.0	168042.0	3316402.9	29
2013-11-19	19.45	19.75	19.45	19.72	0.2	1.02	122812.0	2406933.6	41
2013-11-18	19.6	19.6	19.35	19.52	0.0	0.0	62370.0	1213828.6	23
2013-11-17	19.5	19.65	19.45	19.52	0.0	0.0	281612.0	5505467.8	71
2013-11-14	19.45	19.5	19.25	19.52	0.32	1.67	288888.0	5614320.7	93
2013-11-13	18.45	19.6	18.35	19.2	0.8	4.35	550159.0	10470132.3	176
2013-11-12	18.35	18.5	18.35	18.4	0.15	0.82	449677.0	8278151.6	68
2013-11-11	18.2	18.45	18.15	18.25	0.0	0.0	306774.0	5576844.9	28
2013-11-10	18.15	18.3	18.15	18.25	0.05	0.27	341615.0	6220223.75	40
2013-11-07	18.15	18.25	18.05	18.2	0.05	0.28	97533.0	1771089.05	50
2013-11-06	18.15	18.35	18.15	18.15	-0.13	-0.71	185738.0	3374127.95	57
2013-11-05	18.1	18.35	17.95	18.28	0.2	1.11	135460.0	2470115.15	45
2013-11-04	17.95	18.05	17.95	18.08	0.12	0.67	224691.0	3836754.3	16
2013-11-03	17.95	18.0	17.85	17.96	-0.08	-0.44	95481.0	1714557.65	46
2013-10-31	17.7	18.1	17.7	18.04	0.24	1.35	75448.0	1348166.95	47
2013-10-30	17.9	17.9	17.6	17.8	-0.16	-0.89	157019.0	2785051.4	75
2013-10-29	17.9	17.9	17.85	17.96	-0.17	-0.94	84550.0	1511330.0	70
2013-10-28	17.9	18.1	17.9	18.13	0.17	0.95	23624.0	426804.05	25
2013-10-27	18.2	18.2	17.9	17.96	-0.24	-1.32	65365.0	1177740.45	40
2013-10-24	18.25	18.25	17.9	18.2	-0.05	-0.27	29375.0	532629.6	29
2013-10-23	18.3	18.3	18.05	18.25	-0.03	-0.16	55252.0	1004663.7	34
2013-10-22	18.3	18.35	18.05	18.28	0.0	0.0	108604.0	1986005.65	55
2013-10-21	18.5	18.6	18.3	18.28	-0.2	-1.08	299778.0	5495767.9	84
2013-10-20	18.85	18.85	18.3	18.48	0.0	0.0	277782.0	5156122.4	72
2013-10-10	18.3	18.5	18.3	18.48	0.28	1.54	174301.0	3200482.55	75
2013-10-09	17.9	18.3	17.9	18.2	0.16	0.89	547237.0	9919638.5	61
2013-10-08	17.9	18.0	17.9	18.04	0.19	1.06	393445.0	7070541.7	113
2013-10-07	17.85	17.9	17.7	17.85	0.37	2.12	204199.0	3634417.4	118
2013-10-06	17.6	17.65	17.25	17.48	0.0	0.0	97722.0	1706347.3	45
2013-10-03	17.6	17.6	17.45	17.48	-0.05	-0.29	34690.0	607195.35	14
2013-10-02	17.45	17.6	17.45	17.53	0.09	0.52	30455.0	534153.55	23
2013-10-01	17.3	17.5	17.3	17.44	0.03	0.17	539524.0	9380203.1	34
2013-09-30	17.25	17.4	17.25	17.41	0.0	0.0	93273.0	1619066.2	37
2013-09-29	17.3	17.4	17.0	17.41	0.05	0.29	29831.0	512333.6	14
2013-09-26	17.3	17.4	17.3	17.36	-0.05	-0.29	819125.0	14236650.45	55
2013-09-25	17.4	17.4	17.4	17.41	0.09	0.52	199242.0	3469187.6	58
2013-09-24	17.4	17.4	17.3	17.32	-0.09	-0.52	70661.0	1224730.3	28
2013-09-19	17.4	17.4	17.4	17.41	-0.03	-0.17	103590.0	1804608.35	51
2013-09-18	17.4	17.45	17.3	17.44	0.08	0.46	73437.0	1274177.0	28
2013-09-17	17.45	17.5	17.35	17.36	-0.08	-0.46	33932.0	591775.55	26
2013-09-16	17.4	17.55	17.4	17.44	0.03	0.17	41167.0	720117.85	22
2013-09-15	17.4	17.4	17.35	17.41	0.21	1.22	537381.0	9357952.75	81
2013-09-12	17.1	17.2	17.1	17.2	0.04	0.23	60221.0	1034668.65	29
2013-09-11	17.25	17.25	17.15	17.16	-0.08	-0.46	134822.0	2315564.15	40
2013-09-10	17.3	17.35	17.15	17.24	0.28	1.65	414671.0	7148442.5	95
2013-09-09	16.95	16.95	16.65	16.96	-0.05	-0.29	255617.0	4314330.7	42
2013-09-08	17.2	17.25	17.0	17.01	0.0	0.0	94754.0	1620248.1	32
2013-09-05	17.05	17.35	16.3	17.01	0.0	0.0	717221.0	11955515.15	180
2013-09-04	17.4	17.4	17.0	17.01	-0.59	-3.35	144532.0	2477045.25	70
2013-09-03	17.75	17.85	17.25	17.6	0.0	0.0	698114.0	12300907.25	104
2013-09-02	17.9	17.9	17.4	17.6	0.16	0.92	458086.0	8101506.4	81
2013-09-01	17.4	17.6	17.4	17.44	0.03	0.17	295071.0	5177674.45	64
2013-08-29	17.2	17.45	17.05	17.41	0.17	0.99	222868.0	3825607.85	116
2013-08-28	17.4	17.6	15.7	17.24	-0.17	-0.98	385264.0	6426519.65	131
2013-08-27	17.85	17.85	17.3	17.41	-0.55	-3.06	346915.0	6070953.0	103
2013-08-26	18.3	18.3	17.85	17.96	-0.32	-1.75	260772.0	4707330.5	38
2013-08-25	17.9	18.35	17.9	18.28	0.4	2.24	436365.0	7934066.5	86
2013-08-22	17.8	17.9	17.5	17.88	0.12	0.68	202543.0	3595845.05	44
2013-08-21	17.45	17.85	17.45	17.76	0.12	0.68	128178.0	2279839.65	49
2013-08-20	17.65	17.65	17.45	17.64	0.04	0.23	90415.0	1587108.05	31
2013-08-19	17.45	17.7	17.2	17.6	0.19	1.09	467791.0	8133819.45	105
2013-08-18	17.5	17.7	17.4	17.41	-0.12	-0.68	304791.0	5350025.3	73
2013-08-15	17.6	17.7	17.45	17.53	-0.07	-0.4	275758.0	4849766.9	47
2013-08-14	17.7	17.7	17.45	17.6	-0.36	-2.0	321311.0	5652094.25	78
2013-08-13	17.9	18.3	17.9	17.96	0.0	0.0	167153.0	3018993.05	52
2013-08-05	17.6	18.2	17.6	17.96	0.36	2.05	507935.0	9097900.95	91
2013-08-04	17.5	17.6	17.4	17.6	0.0	0.0	99920.0	1756354.85	53
2013-08-01	17.6	17.6	17.55	17.6	0.07	0.4	150546.0	2646742.95	44
2013-07-31	17.25	17.7	17.25	17.53	0.29	1.68	393003.0	6891688.8	96
2013-07-30	17.0	17.4	16.9	17.24	0.28	1.65	777275.0	13238710.5	78
2013-07-29	16.9	16.95	16.7	16.96	0.04	0.24	384969.0	6474021.1	47
2013-07-28	16.9	16.9	16.9	16.92	0.04	0.24	203880.0	3439222.0	20
2013-07-25	16.7	16.9	16.65	16.88	0.04	0.24	83626.0	1408150.55	20
2013-07-24	16.7	16.9	16.7	16.84	-0.04	-0.24	278158.0	4685450.4	43
2013-07-23	16.65	16.9	16.65	16.88	0.19	1.14	271008.0	4550157.85	67
2013-07-22	16.45	16.7	16.45	16.69	0.17	1.03	251540.0	4179117.4	61
2013-07-21	16.4	16.55	16.4	16.52	0.16	0.98	34212.0	564607.75	19
2013-07-18	16.3	16.4	16.25	16.36	0.0	0.0	156648.0	2559190.0	35
2013-07-17	16.4	16.4	15.2	16.36	-0.16	-0.97	866922.0	14073839.25	119
2013-07-16	16.45	16.5	16.4	16.52	0.07	0.43	110463.0	1814817.7	24
2013-07-15	16.5	16.5	16.35	16.45	-0.19	-1.14	217005.0	3565434.6	34
2013-07-14	16.5	16.65	16.45	16.64	0.12	0.73	188879.0	3119013.95	51
2013-07-11	16.5	16.5	16.45	16.52	-0.05	-0.3	263841.0	4354600.0	38
2013-07-10	16.45	16.55	16.45	16.57	0.05	0.3	144233.0	2373033.5	24
2013-07-09	16.5	16.6	16.4	16.52	0.04	0.24	118164.0	1946027.9	29
2013-07-08	16.55	16.55	16.4	16.48	-0.12	-0.72	302367.0	4991594.9	116
2013-07-07	16.7	16.9	16.6	16.6	-0.12	-0.72	713113.0	11934839.65	149
2013-07-04	16.5	16.8	16.5	16.72	0.32	1.95	913548.0	15251356.25	188
2013-07-03	16.3	16.4	16.15	16.4	0.11	0.68	455148.0	7406574.6	55
2013-07-02	16.1	16.3	16.1	16.29	0.17	1.05	202556.0	3279560.65	85
2013-07-01	16.1	16.1	16.1	16.12	0.04	0.25	278101.0	4475526.6	41
2013-06-30	16.1	16.1	15.95	16.08	0.08	0.5	103038.0	1648219.9	32
2013-06-26	16.0	16.1	16.0	16.0	0.0	0.0	453745.0	7273266.8	86
2013-06-25	15.95	16.1	15.95	16.0	0.0	0.0	680352.0	10955769.95	72
2013-06-24	16.4	16.4	15.95	16.0	-0.29	-1.78	58653.0	941334.0	35
2013-06-23	15.85	16.3	15.85	16.29	0.29	1.81	173968.0	2786932.6	37
2013-06-22	15.5	16.0	15.5	16.0	0.36	2.3	84240.0	1329556.05	50
2013-06-19	15.75	15.75	15.65	15.64	-0.12	-0.76	59954.0	944036.25	35
2013-06-18	15.75	15.95	15.75	15.76	-0.2	-1.25	295339.0	4666948.55	73
2013-06-17	15.75	16.0	15.65	15.96	0.44	2.84	329355.0	5190566.7	87
2013-06-16	15.65	15.9	15.5	15.52	-0.32	-2.02	219507.0	3440092.6	66
2013-06-15	15.9	16.1	15.25	15.84	-0.28	-1.74	379071.0	5927332.2	104
2013-06-12	16.15	16.15	16.1	16.12	0.0	0.0	175373.0	2834580.9	34
2013-06-11	16.2	16.35	15.85	16.12	-0.17	-1.04	353995.0	5716856.55	67
2013-06-10	16.4	16.45	16.3	16.29	-0.07	-0.43	111239.0	1815785.0	41
2013-06-09	16.45	16.5	16.4	16.36	-0.16	-0.97	137058.0	2247804.95	41
2013-06-08	16.5	16.55	16.3	16.52	0.23	1.41	345900.0	5704714.9	103
2013-06-05	16.1	16.3	15.85	16.29	-0.07	-0.43	397030.0	6400605.55	148
2013-06-04	16.1	16.5	16.05	16.36	0.24	1.49	680818.0	11058525.7	189
2013-06-03	15.25	16.15	15.2	16.12	0.84	5.5	886727.0	14029250.95	222
2013-06-02	15.15	15.35	15.1	15.28	0.12	0.79	356014.0	5406329.05	83
2013-06-01	15.05	15.15	15.05	15.16	0.0	0.0	164238.0	2480566.2	28
2013-05-29	15.15	15.2	15.05	15.16	0.04	0.26	48657.0	735783.3	37
2013-05-28	15.05	15.1	15.0	15.12	0.08	0.53	58621.0	881935.05	29
2013-05-27	15.05	15.05	14.95	15.04	-0.04	-0.27	268783.0	4037999.0	49
2013-05-26	14.9	15.05	14.85	15.08	0.16	1.07	136430.0	2045271.3	41
2013-05-25	14.8	14.95	14.8	14.92	-0.04	-0.27	211853.0	3143565.9	68
2013-05-22	14.85	15.1	14.8	14.96	0.2	1.36	375069.0	5586574.9	101
2013-05-21	14.85	14.85	14.7	14.76	0.03	0.2	91653.0	1351366.2	35
2013-05-20	14.9	14.9	14.7	14.73	-0.03	-0.2	261066.0	3858191.55	57
2013-05-19	14.7	15.05	14.7	14.76	0.08	0.54	1007553.0	14897711.6	130
2013-05-18	14.6	14.8	14.55	14.68	0.17	1.17	210417.0	3083162.65	61
2013-05-15	14.5	14.6	14.45	14.51	0.0	0.0	189276.0	2750057.4	46
2013-05-14	14.6	14.6	14.5	14.51	-0.13	-0.89	75225.0	1097367.5	15
2013-05-13	14.7	14.7	14.5	14.64	0.03	0.21	139075.0	2031143.65	33
2013-05-12	14.65	14.7	14.6	14.61	-0.07	-0.48	107936.0	1578961.5	42
2013-05-11	14.65	15.05	14.6	14.68	0.07	0.48	155020.0	2271924.8	57
2013-05-08	14.55	14.6	14.5	14.61	0.12	0.83	179361.0	2611976.3	37
2013-05-07	14.6	14.6	14.45	14.49	0.0	0.0	89773.0	1308181.1	21
2013-05-06	14.55	14.6	14.45	14.49	-0.07	-0.48	177965.0	2591929.55	26
2013-05-05	14.6	14.65	14.5	14.56	0.0	0.0	214613.0	3134394.75	35
2013-05-04	14.7	14.7	14.45	14.56	-0.12	-0.82	244384.0	3554983.85	54
2013-05-01	14.55	14.7	14.55	14.68	0.07	0.48	306068.0	4487778.2	33
2013-04-30	14.7	14.7	14.55	14.61	-0.07	-0.48	345924.0	5047774.7	40
2013-04-29	14.7	14.8	14.65	14.68	0.0	0.0	334190.0	4901461.05	57
2013-04-28	14.55	14.7	14.55	14.68	0.07	0.48	476818.0	6989700.8	49
2013-04-27	14.7	14.7	14.35	14.61	0.0	0.0	591514.0	8634803.85	92
2013-04-24	14.5	14.6	14.35	14.61	0.1	0.69	146688.0	2126107.55	54
2013-04-23	14.35	14.55	14.35	14.51	0.0	0.0	56848.0	823105.7	29
2013-04-22	14.35	14.7	14.35	14.51	0.15	1.04	190635.0	2754740.65	67
2013-04-21	14.35	14.35	14.3	14.36	-0.08	-0.55	107251.0	1537959.4	42
2013-04-20	14.45	14.45	14.3	14.44	-0.05	-0.35	202554.0	2914974.25	46
2013-04-17	14.55	14.55	14.3	14.49	-0.02	-0.14	341373.0	4916464.1	74
2013-04-16	14.35	14.7	14.35	14.51	0.0	0.0	204406.0	2970796.05	74
2013-04-15	14.8	14.8	14.5	14.51	-0.25	-1.69	143627.0	2103898.05	57
2013-04-14	14.85	14.9	14.7	14.76	-0.04	-0.27	534212.0	7872062.5	136
2013-04-13	14.85	14.9	14.7	14.8	-0.16	-1.07	277809.0	4116309.85	95
2013-04-10	15.2	15.2	14.7	14.96	0.0	0.0	396261.0	5894061.45	146
2013-04-09	14.3	15.0	14.15	14.96	0.75	5.28	1348226.0	19755285.7	357
2013-04-08	14.3	14.3	13.85	14.21	1.13	8.64	1653285.0	23187482.3	354
2013-04-07	13.05	13.25	13.05	13.08	0.03	0.23	258692.0	3405370.8	49
2013-04-06	13.1	13.1	13.0	13.05	-0.07	-0.53	60644.0	792435.5	42
2013-04-03	13.1	13.1	13.05	13.12	0.0	0.0	45330.0	594014.2	24
2013-04-02	13.1	13.15	13.1	13.12	0.04	0.31	66097.0	867918.35	34
2013-04-01	13.05	13.1	13.05	13.08	0.03	0.23	16284.0	213377.25	18
2013-03-31	13.0	13.05	13.0	13.05	0.05	0.38	8547.0	111170.9	17
2013-03-30	13.05	13.1	13.0	13.0	-0.08	-0.61	58242.0	759777.4	52
2013-03-27	13.15	13.15	13.05	13.08	-0.04	-0.3	93694.0	1232052.35	23
2013-03-26	13.15	13.15	13.05	13.12	-0.05	-0.38	43519.0	571168.15	29
2013-03-25	13.15	13.2	13.15	13.17	0.05	0.38	59309.0	781275.85	21
2013-03-24	13.05	13.2	13.05	13.12	0.07	0.54	82756.0	1085950.85	64
2013-03-23	13.15	13.2	12.95	13.05	-0.15	-1.14	153090.0	2001030.5	86
2013-03-20	13.2	13.2	13.1	13.2	-0.04	-0.3	122555.0	1613930.6	51
2013-03-19	13.45	13.45	13.15	13.24	-0.16	-1.19	567734.0	7527254.65	192
2013-03-18	13.45	13.45	13.4	13.4	-0.08	-0.59	75330.0	1009501.1	44
2013-03-17	13.65	13.65	13.45	13.48	-0.04	-0.3	140912.0	1901608.35	59
2013-03-16	13.65	13.65	13.5	13.52	0.08	0.6	66550.0	899906.5	52
2013-03-13	13.45	13.6	13.4	13.44	-0.08	-0.59	64147.0	862869.0	39
2013-03-12	13.65	13.65	13.5	13.52	-0.56	-3.98	311658.0	4235515.3	170
2013-03-11	14.3	14.3	13.9	14.08	0.0	0.0	220776.0	3090521.75	111
2013-03-10	14.1	14.15	14.0	14.08	0.04	0.28	155743.0	2197919.2	38
2013-03-09	14.05	14.05	14.0	14.04	0.08	0.57	41917.0	587973.0	28
2013-03-06	14.05	14.05	13.9	13.96	0.04	0.29	121158.0	1691044.05	47
2013-03-05	13.9	14.05	13.9	13.92	-0.08	-0.57	141364.0	1975406.65	70
2013-03-04	14.3	14.3	13.95	14.0	-0.28	-1.96	92631.0	1302110.55	58
2013-03-03	14.3	14.3	14.25	14.28	-0.16	-1.11	157616.0	2252304.4	55
2013-03-02	14.35	14.4	14.35	14.44	0.12	0.84	70932.0	1023610.55	13
2013-02-27	14.2	14.4	14.2	14.32	0.2	1.42	84552.0	1217298.15	22
2013-02-26	14.35	14.35	14.05	14.12	-0.32	-2.22	31704.0	450794.85	30
2013-02-25	14.4	14.45	14.4	14.44	-0.05	-0.35	146775.0	2122798.8	22
2013-02-24	14.35	14.45	14.35	14.49	0.05	0.35	81380.0	1174425.9	16
2013-02-23	14.3	14.5	14.3	14.44	0.12	0.84	90245.0	1303762.9	32
2013-02-20	14.35	14.35	14.3	14.32	-0.04	-0.28	175936.0	2528557.35	32
2013-02-19	14.3	14.35	14.3	14.36	-0.04	-0.28	1152712.0	16568807.7	78
2013-02-18	14.3	14.35	14.3	14.4	0.08	0.56	283123.0	4065418.05	43
2013-02-17	14.3	14.35	14.3	14.32	-0.04	-0.28	192447.0	2759852.7	40
2013-02-16	14.4	14.5	14.35	14.36	-0.2	-1.37	111691.0	1612937.7	39
2013-02-13	14.3	14.55	14.3	14.56	0.12	0.83	306657.0	4454836.75	57
2013-02-12	14.35	14.5	13.85	14.44	0.0	0.0	260257.0	3737430.9	86
2013-02-11	14.3	14.4	14.3	14.44	0.0	0.0	86448.0	1247985.3	25
2013-02-10	14.4	14.45	14.35	14.44	-0.12	-0.82	239983.0	3467478.7	69
2013-02-09	14.4	14.6	14.4	14.56	0.12	0.83	156712.0	2273834.8	27
2013-02-06	14.35	14.65	14.35	14.44	-0.07	-0.48	206701.0	2987649.45	50
2013-02-05	14.3	14.5	14.3	14.51	0.11	0.76	115090.0	1662010.75	26
2013-02-04	14.3	14.5	14.3	14.4	0.08	0.56	76323.0	1102896.95	28
2013-02-03	14.4	14.45	14.3	14.32	-0.12	-0.83	124287.0	1795778.05	34
2013-02-02	14.35	14.5	14.35	14.44	0.08	0.56	242680.0	3514613.5	55
2013-01-30	14.35	14.4	14.35	14.36	-0.04	-0.28	111779.0	1611286.1	35
2013-01-29	14.4	14.4	14.35	14.4	-0.04	-0.28	108346.0	1562262.05	36
2013-01-28	14.4	14.4	14.35	14.44	0.04	0.28	276119.0	3986861.65	41
2013-01-27	14.35	14.5	14.35	14.4	-0.11	-0.76	194431.0	2810940.25	63
2013-01-26	14.3	14.6	14.3	14.51	-0.1	-0.68	302361.0	4366506.6	117
2013-01-23	14.65	14.65	14.6	14.61	-0.03	-0.2	240348.0	3184990.0	13
2013-01-22	14.65	14.7	14.65	14.64	0.0	0.0	47763.0	699455.75	26
2013-01-21	14.6	14.65	14.45	14.64	0.0	0.0	290987.0	4246305.2	35
2013-01-20	14.75	14.75	14.6	14.64	-0.04	-0.27	499337.0	7313777.3	36
2013-01-19	14.5	14.7	14.45	14.68	0.17	1.17	375979.0	5494368.8	44
2013-01-16	14.35	14.5	14.3	14.51	0.15	1.04	256143.0	3693996.9	59
2013-01-15	14.35	14.4	14.3	14.36	-0.2	-1.37	159571.0	2296522.4	41
2013-01-14	14.55	14.65	14.45	14.56	0.0	0.0	233807.0	3397096.5	56
2013-01-13	14.85	14.9	14.3	14.56	-0.12	-0.82	419236.0	6108323.45	155
2013-01-12	14.7	14.95	14.7	14.68	0.07	0.48	1562333.0	23150637.1	216
2013-01-09	14.1	14.6	14.1	14.61	0.61	4.36	1058600.0	15241523.2	223
2013-01-08	13.75	14.15	13.75	14.0	0.32	2.34	424973.0	5936339.6	145
2013-01-07	13.55	13.75	13.5	13.68	0.16	1.18	273463.0	3736521.4	69
2013-01-06	13.5	13.6	13.5	13.52	-0.04	-0.29	98612.0	1334904.8	32
2013-01-05	13.45	13.75	13.45	13.56	0.19	1.42	263652.0	3557613.75	129
2013-01-02	13.4	13.5	13.35	13.37	0.0	0.0	59735.0	800954.85	27
2013-01-01	13.25	13.4	13.25	13.37	0.09	0.68	122787.0	1638368.9	29
2012-12-31	13.25	13.25	13.2	13.28	-0.09	-0.67	84767.0	1122098.35	38
2012-12-30	13.45	13.45	13.35	13.37	-0.07	-0.52	36986.0	494369.2	22
2012-12-29	13.5	13.5	13.45	13.44	0.0	0.0	28596.0	385032.3	25
2012-12-26	13.5	13.55	13.35	13.44	0.0	0.0	36147.0	483786.65	21
2012-12-25	13.55	13.55	13.25	13.44	-0.08	-0.59	70576.0	946145.95	51
2012-12-24	13.45	13.65	13.45	13.52	0.08	0.6	73498.0	993585.6	41
2012-12-23	13.45	13.55	13.45	13.44	0.0	0.0	133594.0	1802002.1	35
2012-12-22	13.45	13.45	13.35	13.44	0.12	0.9	112192.0	1505858.65	48
2012-12-19	13.4	13.45	13.3	13.32	-0.12	-0.89	167984.0	2246847.15	52
2012-12-18	13.45	13.5	13.25	13.44	0.0	0.0	359755.0	4809376.8	96
2012-12-17	13.5	13.55	13.4	13.44	0.0	0.0	66156.0	890716.85	28
2012-12-16	13.45	13.45	13.45	13.44	-0.04	-0.3	13080.0	175988.0	17
2012-12-15	13.4	13.65	13.4	13.48	0.04	0.3	68914.0	929726.75	50
2012-12-12	13.45	13.45	13.35	13.44	0.07	0.52	68855.0	920341.65	32
2012-12-11	13.3	13.35	13.2	13.37	0.05	0.38	61119.0	810165.15	36
2012-12-10	13.6	13.6	13.3	13.32	-0.33	-2.42	52897.0	710490.15	31
2012-12-09	13.75	13.8	13.6	13.65	-0.24	-1.73	441879.0	6048629.6	106
2012-12-08	13.9	13.9	13.7	13.89	0.0	0.0	16758.0	233087.25	13
2012-12-05	13.85	14.1	13.85	13.89	-0.03	-0.22	317950.0	4436840.25	104
2012-12-04	13.7	14.0	13.65	13.92	0.2	1.46	394423.0	5480417.35	129
2012-12-03	13.4	13.9	13.3	13.72	0.32	2.39	483142.0	6605862.05	129
2012-12-02	13.2	13.4	13.15	13.4	0.08	0.6	132527.0	1755834.35	36
2012-12-01	13.0	13.6	13.0	13.32	0.32	2.46	398754.0	5274150.0	124
2012-11-28	12.75	13.0	12.75	13.0	0.28	2.2	203723.0	2619505.7	92
2012-11-27	12.75	12.95	12.75	12.72	-0.09	-0.7	230168.0	2948983.65	76
2012-11-26	12.95	12.95	12.55	12.81	-0.12	-0.93	146398.0	1864127.05	92
2012-11-25	13.05	13.05	12.85	12.93	-0.15	-1.15	178200.0	2306913.1	82
2012-11-24	13.0	13.2	13.0	13.08	0.08	0.62	187344.0	2465910.8	71
2012-11-21	12.8	13.2	12.8	13.0	0.16	1.25	381978.0	5013195.3	195
2012-11-20	12.7	12.9	12.55	12.84	0.28	2.23	378850.0	4822995.0	111
2012-11-19	12.95	12.95	12.55	12.56	-0.32	-2.48	243344.0	3111043.3	91
2012-11-18	13.05	13.05	12.85	12.88	-0.32	-2.42	50538.0	653707.65	54
2012-11-17	12.95	13.6	12.85	13.2	0.2	1.54	200420.0	2613479.7	81
2012-11-14	12.95	13.2	12.95	13.0	0.24	1.88	424061.0	5535186.25	128
2012-11-13	12.5	12.8	12.45	12.76	0.23	1.84	352205.0	4411280.1	65
2012-11-12	12.55	12.55	12.45	12.53	-0.03	-0.24	202316.0	2541271.0	29
2012-11-11	12.65	12.65	12.55	12.56	-0.09	-0.71	108517.0	1365764.25	41
2012-11-10	12.7	12.7	12.55	12.65	-0.03	-0.24	135237.0	1708289.7	67
2012-11-07	12.55	12.95	12.55	12.68	0.28	2.26	590691.0	7539973.15	175
2012-11-06	12.3	12.55	12.25	12.4	0.04	0.32	357875.0	4452937.5	83
2012-11-05	12.05	12.45	12.05	12.36	0.28	2.32	616235.0	7560244.25	193
2012-11-04	11.8	12.15	11.8	12.08	0.25	2.11	585728.0	7050355.4	142
2012-11-03	11.85	11.9	11.8	11.83	-0.09	-0.76	148558.0	1759872.7	78
2012-10-24	11.7	11.9	11.7	11.92	0.16	1.36	139161.0	1649986.35	67
2012-10-23	11.7	11.85	11.7	11.76	0.05	0.43	176385.0	2078685.0	81
2012-10-22	12.15	12.15	11.7	11.71	-0.37	-3.06	435504.0	5127388.25	185
2012-10-21	12.15	12.15	12.1	12.08	-0.04	-0.33	145108.0	1757052.2	60
2012-10-20	12.15	12.2	11.95	12.12	-0.04	-0.33	179427.0	2167698.65	63
2012-10-17	12.15	12.2	12.05	12.16	0.08	0.66	241318.0	2912559.75	73
2012-10-16	11.9	12.15	11.85	12.08	0.08	0.67	319951.0	3822951.65	102
2012-10-15	11.7	12.1	11.7	12.0	0.19	1.61	257552.0	3059107.1	113
2012-10-14	11.7	11.8	11.6	11.81	0.12	1.03	214372.0	2503224.1	67
2012-10-13	11.8	11.8	11.6	11.69	-0.07	-0.6	206405.0	2404572.15	82
2012-10-10	11.75	11.8	11.7	11.76	0.07	0.6	335976.0	3951747.3	124
2012-10-09	11.7	11.7	11.65	11.69	0.05	0.43	67348.0	783533.8	34
2012-10-08	11.7	11.7	11.65	11.64	-0.05	-0.43	221482.0	2583548.45	47
2012-10-07	11.7	11.7	11.7	11.69	0.0	0.0	302825.0	3542674.6	33
2012-10-06	11.7	11.7	11.7	11.69	-0.02	-0.17	418095.0	4898863.95	98
2012-10-03	11.7	11.75	11.7	11.71	0.0	0.0	253576.0	2974348.6	73
2012-10-02	11.75	11.75	11.7	11.71	0.0	0.0	300793.0	3529729.85	74
2012-10-01	11.8	11.85	11.7	11.71	0.0	0.0	115528.0	1360842.0	57
2012-09-30	11.75	11.85	11.7	11.71	0.0	0.0	76648.0	902791.05	44
2012-09-29	11.75	11.85	11.7	11.71	-0.17	-1.43	132202.0	1554943.0	55
2012-09-26	11.85	11.85	11.7	11.88	0.0	0.0	121023.0	1429361.0	54
2012-09-25	11.85	11.85	11.85	11.88	0.0	0.0	479736.0	5696812.4	66
2012-09-24	12.0	12.05	11.85	11.88	-0.16	-1.33	61562.0	734744.45	40
2012-09-22	12.05	12.1	12.0	12.04	0.0	0.0	149308.0	1794600.35	52
2012-09-19	12.15	12.15	12.0	12.04	-0.04	-0.33	164114.0	1978998.2	67
2012-09-18	12.1	12.1	12.0	12.08	-0.04	-0.33	124342.0	1494060.05	70
2012-09-17	12.05	12.15	12.05	12.12	0.08	0.66	43796.0	527641.2	38
2012-09-16	12.05	12.1	12.05	12.04	0.0	0.0	601861.0	7240311.7	49
2012-09-15	12.15	12.15	12.05	12.04	0.04	0.33	191219.0	2310258.45	75
2012-09-12	11.95	12.1	11.95	12.0	0.08	0.67	113955.0	1365692.95	45
2012-09-11	11.95	12.05	11.9	11.92	-0.04	-0.33	89082.0	1065511.8	44
2012-09-10	12.05	12.1	11.9	11.96	0.0	0.0	260629.0	3120696.25	105
2012-09-09	12.15	12.15	11.95	11.96	-0.16	-1.32	328464.0	3947999.0	108
2012-09-08	12.15	12.3	12.15	12.12	0.08	0.66	89343.0	1090320.45	51
2012-09-05	11.9	12.15	11.9	12.04	-0.08	-0.66	29293.0	351780.5	29
2012-09-04	12.15	12.15	11.7	12.12	-0.04	-0.33	202819.0	2430895.75	81
2012-09-03	12.2	12.25	12.15	12.16	0.0	0.0	71478.0	871647.6	29
2012-09-02	12.25	12.25	12.15	12.16	-0.08	-0.65	93413.0	1138374.1	38
2012-09-01	12.25	12.25	12.15	12.24	0.0	0.0	161311.0	1975835.8	54
2012-08-29	12.25	12.25	12.25	12.24	-0.08	-0.65	32627.0	399302.85	25
2012-08-28	12.25	12.3	12.25	12.32	0.08	0.65	240649.0	2954461.3	75
2012-08-27	12.25	12.25	12.25	12.24	0.0	0.0	69531.0	851619.8	31
2012-08-26	12.35	12.4	12.25	12.24	-0.16	-1.29	136489.0	1685390.1	34
2012-08-25	12.2	12.45	12.2	12.4	0.28	2.31	89495.0	1104114.05	50
2012-08-15	12.2	12.2	12.15	12.12	-0.04	-0.33	110307.0	1339691.5	47
2012-08-14	12.05	12.2	12.0	12.16	0.04	0.33	101769.0	1230082.2	39
2012-08-13	12.25	12.35	12.05	12.12	-0.12	-0.98	57240.0	696654.8	45
2012-08-12	12.05	12.25	12.05	12.24	0.2	1.66	565353.0	6862799.35	106
2012-08-11	11.8	12.05	11.8	12.04	0.16	1.35	131948.0	1575516.65	68
2012-08-08	11.85	11.85	11.8	11.88	0.05	0.42	91941.0	1088938.05	51
2012-08-07	11.8	11.85	11.7	11.83	0.02	0.17	90807.0	1071853.1	44
2012-08-06	11.75	11.8	11.7	11.81	0.1	0.85	116396.0	1373120.4	37
2012-08-05	12.05	12.05	11.7	11.71	-0.12	-1.01	192036.0	2270040.15	110
2012-08-04	11.85	11.85	11.85	11.83	0.02	0.17	82835.0	983157.4	47
2012-08-01	11.7	11.8	11.7	11.81	0.1	0.85	56239.0	662478.5	42
2012-07-31	11.7	11.75	11.7	11.71	0.02	0.17	97632.0	1143670.15	62
2012-07-30	11.7	11.7	11.65	11.69	0.0	0.0	105693.0	1233764.05	64
2012-07-29	11.7	11.7	11.65	11.69	-0.02	-0.17	36553.0	427828.45	32
2012-07-28	11.65	11.7	11.65	11.71	0.07	0.6	285719.0	3343623.9	68
2012-07-25	11.55	11.7	11.55	11.64	0.08	0.69	121593.0	1410697.6	40
2012-07-24	11.6	11.6	11.55	11.56	-0.04	-0.34	103450.0	1195471.95	32
2012-07-23	11.55	11.6	11.5	11.6	0.0	0.0	61619.0	710409.7	17
2012-07-22	11.55	11.6	11.5	11.6	0.0	0.0	107048.0	1235542.35	49
2012-07-21	11.55	11.6	11.55	11.6	0.04	0.35	76768.0	887337.65	35
2012-07-18	11.55	11.65	11.55	11.56	0.0	0.0	134193.0	1554675.9	63
2012-07-17	11.6	11.6	11.55	11.56	-0.04	-0.34	182180.0	2104713.0	54
2012-07-16	11.65	11.7	11.6	11.6	-0.16	-1.36	62587.0	727132.8	41
2012-07-15	11.6	11.75	11.6	11.76	0.16	1.38	308709.0	3609445.55	94
2012-07-14	11.7	11.7	11.6	11.6	0.0	0.0	138745.0	1608254.9	53
2012-07-11	11.7	11.7	11.6	11.6	-0.09	-0.77	379057.0	4418447.3	94
2012-07-10	11.7	11.75	11.65	11.69	0.0	0.0	105674.0	1235390.55	49
2012-07-09	11.85	11.85	11.7	11.69	-0.12	-1.02	100452.0	1181158.45	65
2012-07-08	11.8	11.9	11.75	11.81	0.0	0.0	189162.0	2238334.6	75
2012-07-07	12.05	12.05	11.7	11.81	-0.11	-0.92	341717.0	4026902.4	106
2012-07-04	12.05	12.05	11.85	11.92	-0.08	-0.67	486951.0	5806517.0	139
2012-07-03	11.55	12.3	11.55	12.0	0.52	4.53	1410008.0	16826891.8	530
2012-07-02	11.5	11.6	11.35	11.48	-0.04	-0.35	408782.0	4684588.75	165
2012-07-01	11.5	11.55	11.4	11.52	0.0	0.0	78505.0	900155.95	55
2012-06-30	11.6	11.7	11.55	11.52	0.08	0.7	299720.0	3458410.55	118
2012-06-27	11.7	11.7	11.35	11.44	-0.25	-2.14	165082.0	1902549.5	77
2012-06-26	11.65	11.7	11.65	11.69	0.0	0.0	73630.0	856775.5	19
2012-06-25	11.7	11.7	11.65	11.69	0.0	0.0	45435.0	529913.25	29
2012-06-24	11.6	11.7	11.55	11.69	0.05	0.43	33598.0	390408.85	34
2012-06-23	11.7	11.7	11.65	11.64	-0.05	-0.43	30036.0	349554.7	36
2012-06-20	11.7	11.7	11.7	11.69	0.0	0.0	173152.0	2022256.15	80
2012-06-19	11.6	11.7	11.6	11.69	0.05	0.43	127696.0	1486528.3	60
2012-06-18	11.7	11.7	11.6	11.64	0.0	0.0	135867.0	1585876.45	79
2012-06-17	11.6	11.7	11.55	11.64	-0.05	-0.43	172154.0	2006139.55	62
2012-06-16	11.7	11.75	11.55	11.69	0.0	0.0	585174.0	6821367.4	143
2012-06-13	11.7	11.7	11.6	11.69	0.0	0.0	279470.0	3251553.15	95
2012-06-12	11.7	11.7	11.7	11.69	-0.12	-1.02	147200.0	1719572.6	67
2012-06-11	11.8	11.9	11.75	11.81	0.05	0.43	164723.0	1948796.65	90
2012-06-10	11.7	11.8	11.7	11.76	0.07	0.6	35849.0	421690.65	41
2012-06-09	11.85	11.95	11.7	11.69	-0.02	-0.17	190979.0	2261257.0	59
2012-06-06	11.85	12.0	11.65	11.71	-0.12	-1.01	242995.0	2874251.5	129
2012-06-05	11.85	11.85	11.8	11.83	0.0	0.0	15408.0	182700.5	27
2012-06-04	11.7	11.85	11.7	11.83	0.02	0.17	81281.0	960927.85	59
2012-06-03	12.25	12.45	11.7	11.81	-0.02	-0.17	281536.0	3341718.15	144
2012-06-02	11.45	11.95	11.45	11.83	-0.41	-3.35	149567.0	1760882.6	84
2012-05-30	12.35	12.4	12.2	12.24	-0.2	-1.61	112028.0	1375131.6	76
2012-05-29	12.45	12.5	12.45	12.44	-0.12	-0.96	147797.0	1841924.9	60
2012-05-28	12.55	12.55	12.3	12.56	0.08	0.64	108722.0	1355990.15	76
2012-05-27	12.65	12.65	12.45	12.48	-0.12	-0.95	85474.0	1068236.25	39
2012-05-26	12.75	12.75	12.55	12.6	-0.12	-0.94	32084.0	404180.55	25
2012-05-23	12.5	12.75	12.45	12.72	0.12	0.95	153843.0	1934201.5	63
2012-05-22	12.5	12.6	12.5	12.6	0.12	0.96	56174.0	705947.2	34
2012-05-21	12.45	12.5	12.45	12.48	0.16	1.3	62047.0	774628.95	54
2012-05-20	12.25	12.45	12.25	12.32	-0.08	-0.65	77336.0	955487.05	55
2012-05-19	12.45	12.45	12.25	12.4	-0.08	-0.64	56121.0	692862.6	55
2012-05-16	12.5	12.5	12.45	12.48	-0.08	-0.64	208352.0	2598543.0	60
2012-05-15	12.55	12.55	12.45	12.56	0.08	0.64	116794.0	1460627.4	70
2012-05-14	12.6	12.7	12.4	12.48	-0.36	-2.8	232711.0	2914942.8	130
2012-05-13	12.9	13.05	12.7	12.84	-0.04	-0.31	130801.0	1693130.85	73
2012-05-12	12.85	12.9	12.5	12.88	0.0	0.0	355742.0	4559869.1	93
2012-05-09	13.45	13.55	12.9	12.88	-0.52	-3.88	358434.0	4729435.45	141
2012-05-08	13.45	13.55	13.4	13.4	-0.12	-0.89	128422.0	1730138.75	60
2012-05-07	13.45	13.6	13.45	13.52	0.04	0.3	1069860.0	13440022.45	69
2012-05-06	13.65	13.65	13.5	13.48	-0.08	-0.59	270244.0	3673193.15	67
2012-05-05	13.65	13.65	13.6	13.56	-0.16	-1.17	177222.0	2417149.45	74
2012-05-02	13.8	13.85	13.7	13.72	0.0	0.0	263640.0	3629331.45	70
2012-05-01	13.8	13.85	13.65	13.72	0.0	0.0	192792.0	2662427.65	79
2012-04-30	13.85	13.85	13.65	13.72	-0.08	-0.58	175427.0	2420595.6	62
2012-04-29	13.8	13.95	13.75	13.8	-0.04	-0.29	145415.0	2013349.25	81
2012-04-28	13.8	13.9	13.75	13.84	0.04	0.29	277093.0	3836345.8	102
2012-04-25	13.8	13.85	13.7	13.8	0.0	0.0	289412.0	3986448.15	130
2012-04-24	13.9	13.9	13.75	13.8	-0.09	-0.65	208233.0	2881061.15	91
2012-04-23	14.0	14.0	13.75	13.89	-0.07	-0.5	168967.0	2349105.4	71
2012-04-22	14.05	14.15	13.9	13.96	-0.08	-0.57	295380.0	4132107.15	81
2012-04-21	14.0	14.15	13.95	14.04	0.12	0.86	114754.0	1611898.65	69
2012-04-18	14.2	14.2	13.85	13.92	-0.04	-0.29	242521.0	3395738.7	101
2012-04-17	13.9	14.2	13.85	13.96	0.24	1.75	363831.0	5088567.4	131
2012-04-16	13.9	14.05	13.7	13.72	-0.2	-1.44	288752.0	4017200.3	99
2012-04-15	13.9	14.1	13.85	13.92	-0.24	-1.69	226904.0	3166302.45	116
2012-04-14	14.2	14.2	13.9	14.16	0.16	1.14	185903.0	2608038.65	83
2012-04-11	14.0	14.25	13.65	14.0	-0.16	-1.13	509892.0	7091509.55	202
2012-04-10	14.5	14.5	14.15	14.16	-0.45	-3.08	376719.0	5389707.75	205
2012-04-09	14.5	14.7	14.35	14.61	-0.15	-1.02	235532.0	3426473.0	122
2012-04-08	15.15	15.35	14.05	14.76	-0.4	-2.64	1186497.0	17468948.95	433
2012-04-07	14.85	15.3	14.5	15.16	0.24	1.61	701430.0	10452718.95	324
2012-04-04	15.05	15.05	14.8	14.92	-0.04	-0.27	166406.0	2476393.05	103
2012-04-03	15.0	15.05	14.9	14.96	0.08	0.54	303257.0	4553265.3	115
2012-04-02	15.25	15.3	14.9	14.88	-0.32	-2.11	1131046.0	17019376.7	251
2012-04-01	15.35	15.45	15.15	15.2	-0.2	-1.3	665542.0	10156635.5	234
2012-03-31	15.55	15.65	15.35	15.4	0.05	0.33	461131.0	7128359.55	162
2012-03-28	15.4	15.45	15.2	15.35	0.02	0.13	331765.0	5100525.1	143
2012-03-27	15.15	15.7	15.15	15.33	0.21	1.39	1129008.0	17372465.5	314
2012-03-26	15.05	15.35	14.85	15.12	0.12	0.8	965941.0	14663089.55	280
2012-03-25	14.85	15.15	14.85	15.0	0.24	1.63	1418258.0	21223771.8	340
2012-03-24	14.55	15.05	14.5	14.76	0.27	1.86	976140.0	14433081.25	326
2012-03-21	14.55	14.6	14.3	14.49	0.13	0.91	448353.0	6461001.1	189
2012-03-20	14.6	14.7	14.3	14.36	-0.25	-1.71	679527.0	9892305.2	199
2012-03-19	14.6	14.7	14.4	14.61	-0.19	-1.28	1652243.0	24147734.55	453
2012-03-18	14.75	14.85	14.65	14.8	0.04	0.27	853860.0	12564290.35	282
2012-03-17	14.8	14.9	14.6	14.76	0.03	0.2	1065317.0	15663893.6	399
2012-03-14	14.75	15.05	14.6	14.73	0.05	0.34	2764997.0	40801963.65	711
2012-03-13	14.95	15.4	14.65	14.68	0.0	0.0	1996811.0	29914307.95	417
2012-03-12	14.1	14.85	13.9	14.68	0.6	4.26	2364855.0	33836188.9	356
2012-03-11	13.95	14.15	13.85	14.08	0.16	1.15	1060557.0	14879904.0	270
2012-03-10	13.9	14.0	13.85	13.92	0.03	0.22	478395.0	6667443.1	150
2012-03-07	13.75	13.85	13.25	13.89	0.0	0.0	215340.0	2951508.35	114
2012-03-06	14.0	14.05	13.75	13.89	-0.07	-0.5	392867.0	5470342.5	182
2012-03-05	14.05	14.05	13.85	13.96	-0.08	-0.57	285841.0	3993976.15	176
2012-03-04	14.15	14.15	13.85	14.04	-0.08	-0.57	539307.0	7545641.5	164
2012-03-03	14.05	14.35	13.9	14.12	0.28	2.02	799309.0	11310720.05	317
2012-02-29	14.2	14.25	13.8	13.84	-0.12	-0.86	537470.0	7503964.9	211
2012-02-28	13.7	14.3	13.55	13.96	0.07	0.5	1453783.0	20367000.7	384
2012-02-27	13.65	13.85	13.5	13.89	0.21	1.54	1817977.0	24882127.35	381
2012-02-26	13.85	13.85	13.45	13.68	0.36	2.7	1399049.0	19159339.45	485
2012-02-25	12.9	13.6	12.7	13.32	0.48	3.74	1601609.0	21160973.35	490
2012-02-22	12.75	12.9	12.65	12.84	0.16	1.26	3339941.0	42506236.7	483
2012-02-21	12.8	12.85	12.6	12.68	0.0	0.0	873396.0	11135063.55	177
2012-02-20	12.85	13.05	12.7	12.68	-0.13	-1.01	551698.0	7105922.95	160
2012-02-19	12.75	12.95	12.7	12.81	0.05	0.39	137846.0	1764314.3	68
2012-02-18	12.85	12.95	12.75	12.76	0.08	0.63	191332.0	2452778.35	61
2012-02-15	12.95	12.95	12.7	12.68	-0.25	-1.93	186012.0	2385713.55	81
2012-02-14	13.0	13.05	12.95	12.93	-0.12	-0.92	92869.0	1202632.05	56
2012-02-13	12.95	13.2	12.95	13.05	0.12	0.93	300092.0	3913284.45	121
2012-02-12	12.75	12.95	12.65	12.93	0.09	0.7	105145.0	1345716.85	67
2012-02-11	12.85	12.9	12.65	12.84	0.0	0.0	490715.0	6289687.55	99
2012-02-08	12.6	12.9	12.55	12.84	0.28	2.23	771733.0	9823714.45	172
2012-02-07	12.6	12.75	12.55	12.56	0.0	0.0	95971.0	1216925.3	48
2012-02-06	12.65	12.65	12.5	12.56	-0.09	-0.71	188114.0	2361966.5	95
[truncated: 2,735 more rows]
