# Supplementary material for: Effective short-term forecasts of Saudi stock price trends using technical indicators and large-scale multivariate time series
Source: PeerJ Comput Sci. 2023 Jan 6;9:e1205. doi: 10.7717/peerj-cs.1205 (PMC10280263; doi:10.7717/peerj-cs.1205)
Supplement: Supplemental Information 3 [file peerj-cs-09-1205-s003.zip › TASI Dataset 2021/STC_7010.csv]

date	open	high	low	close	change	change_percent	volume_traded	value_traded_SAR	number_trades
2020-03-19	81.5	84.1	81.1	83.5	1.2	1.46	2917675.0	243520240.3	3507
2020-03-18	80.3	82.4	80.3	82.3	1.0	1.23	1218753.0	99486309.9	2612
2020-03-17	80.1	82.3	80.1	81.3	1.4	1.75	1268653.0	102907615.2	2895
2020-03-16	80.0	83.5	79.0	79.9	-1.0	-1.24	2620698.0	213569863.8	4974
2020-03-15	79.8	81.9	78.5	80.9	1.2	1.51	1409675.0	113536286.3	2020
2020-03-12	75.7	80.9	75.0	79.7	0.6	0.76	1641340.0	129083031.1	4064
2020-03-11	85.0	85.0	77.0	79.1	-2.5	-3.06	1867443.0	149943519.0	4044
2020-03-10	82.9	82.9	78.1	81.6	5.7	7.51	2139076.0	171984565.1	4498
2020-03-09	72.3	78.3	72.3	75.9	-4.4	-5.48	2592253.0	195836143.2	5757
2020-03-08	80.0	82.2	79.8	80.3	-4.0	-4.74	1629608.0	131130705.9	3405
2020-03-05	85.5	85.5	83.9	84.3	0.2	0.24	704423.0	59576818.4	2733
2020-03-04	83.5	85.2	82.9	84.1	0.0	0.0	1066783.0	89670960.4	2131
2020-03-03	83.0	84.2	82.8	84.1	2.9	3.57	1128673.0	94188392.9	2972
2020-03-02	82.3	83.7	81.2	81.2	0.3	0.37	1247927.0	102920290.4	3817
2020-03-01	81.3	82.0	80.4	80.9	-1.7	-2.06	1330685.0	107902881.8	2826
2020-02-27	82.3	83.0	81.3	82.6	0.1	0.12	1149542.0	94442359.5	2811
2020-02-26	82.9	83.2	81.8	82.5	-0.8	-0.96	1421538.0	117271572.0	3766
2020-02-25	84.1	84.5	83.1	83.3	-0.8	-0.95	1451194.0	121385370.0	3865
2020-02-24	86.7	86.8	84.1	84.1	-2.9	-3.33	2013525.0	170586331.0	4487
2020-02-23	88.5	88.5	87.0	87.0	-1.8	-2.03	567787.0	49671636.9	1505
2020-02-20	87.7	89.3	87.5	88.8	1.3	1.49	1504084.0	133117122.5	2823
2020-02-19	86.2	87.5	86.1	87.5	0.5	0.57	840368.0	73018112.0	2255
2020-02-18	86.9	87.4	85.9	87.0	0.2	0.23	803873.0	69698982.0	1766
2020-02-17	87.3	87.9	86.8	86.8	-0.2	-0.23	572112.0	49929499.8	1799
2020-02-16	85.7	87.5	85.7	87.0	1.4	1.64	650329.0	56467818.8	1622
2020-02-13	86.0	87.0	84.8	85.6	-0.4	-0.47	1324805.0	113277736.9	3363
2020-02-12	86.3	86.5	85.5	86.0	-0.2	-0.23	2387274.0	205353496.7	2637
2020-02-11	87.3	87.7	86.2	86.2	-0.8	-0.92	1743343.0	149578273.9	3355
2020-02-10	86.8	87.9	86.2	87.0	0.2	0.23	1006769.0	87653526.5	2672
2020-02-09	88.0	88.0	86.3	86.8	-0.7	-0.8	925348.0	80443847.8	2424
2020-02-06	88.6	88.8	87.2	87.5	-0.7	-0.79	1360027.0	119386556.4	3565
2020-02-05	89.5	89.6	87.9	88.2	-1.0	-1.12	1045943.0	92664208.8	3057
2020-02-04	89.6	89.9	88.5	89.2	0.1	0.11	1096843.0	97592807.2	3365
2020-02-03	90.9	91.4	89.1	89.1	-1.7	-1.87	1265667.0	113737658.3	4193
2020-02-02	90.5	91.3	90.1	90.8	-0.5	-0.55	424882.0	38557834.4	1564
2020-01-30	90.0	91.3	89.4	91.3	1.4	1.56	1139782.0	103008074.4	3099
2020-01-29	92.3	92.7	89.6	89.9	-1.0	-1.1	1736819.0	157766872.5	4837
2020-01-28	91.5	92.1	90.5	90.9	-0.6	-0.66	1347149.0	122741346.8	3471
2020-01-27	92.6	93.0	91.4	91.5	-1.1	-1.19	1132268.0	104210459.2	3094
2020-01-26	93.2	93.5	92.6	92.6	-0.6	-0.64	952929.0	88583066.4	2204
2020-01-23	96.9	96.9	92.9	93.2	-4.6	-4.7	2639875.0	248440817.7	6410
2020-01-22	98.4	98.6	97.8	97.8	-0.4	-0.41	570920.0	56050241.1	1407
2020-01-21	98.5	98.7	98.2	98.2	-0.3	-0.3	232862.0	22919651.4	865
2020-01-20	98.5	99.0	98.1	98.5	0.1	0.1	252102.0	24822645.2	1079
2020-01-19	98.5	99.2	98.3	98.4	-0.1	-0.1	298848.0	29553963.5	664
2020-01-16	98.1	98.9	98.1	98.5	0.5	0.51	262815.0	25904801.5	637
2020-01-15	99.0	99.2	98.0	98.0	-0.9	-0.91	439658.0	43319467.1	1183
2020-01-14	99.3	99.3	98.6	98.9	-0.1	-0.1	677050.0	66984888.3	1598
2020-01-13	99.3	100.2	98.9	99.0	-0.3	-0.3	970979.0	96484857.1	1817
2020-01-12	99.9	99.9	98.9	99.3	0.0	0.0	416726.0	41378845.9	712
2020-01-09	98.9	99.7	98.8	99.3	1.8	1.85	483460.0	47914924.0	1033
2020-01-08	97.0	99.2	96.4	97.5	0.2	0.21	550481.0	53838557.7	1748
2020-01-07	98.6	99.1	97.1	97.3	-0.4	-0.41	559526.0	54887636.3	1285
2020-01-06	98.3	99.1	97.1	97.7	-0.6	-0.61	694415.0	66910305.4	2176
2020-01-05	96.4	99.9	96.4	98.3	-3.1	-3.06	632500.0	62233683.9	1800
2020-01-02	100.8	101.8	100.6	101.4	0.6	0.6	437709.0	44270835.2	1076
2020-01-01	101.6	102.2	100.8	100.8	-1.0	-0.98	358707.0	36321504.0	581
2019-12-31	100.0	101.8	99.8	101.8	1.6	1.6	578645.0	58387333.8	1282
2019-12-30	101.8	102.8	100.2	100.2	-1.8	-1.76	772674.0	77111160.0	1835
2019-12-29	101.2	103.6	101.0	102.0	0.6	0.59	374676.0	38337848.8	870
2019-12-26	102.0	102.2	101.0	101.4	-0.8	-0.78	574920.0	58375672.4	921
2019-12-25	104.4	104.4	102.0	102.2	-2.2	-2.11	328566.0	33812780.2	674
2019-12-24	104.8	105.2	104.0	104.4	-0.4	-0.38	713617.0	73507460.6	953
2019-12-23	102.6	104.8	102.2	104.8	2.2	2.14	812341.0	84225248.8	1261
2019-12-22	101.8	103.2	101.4	102.6	0.6	0.59	687975.0	70284365.4	1132
2019-12-19	101.4	102.0	100.4	102.0	0.6	0.59	824303.0	83932018.0	946
2019-12-18	100.8	101.4	99.6	101.4	0.2	0.2	560309.0	56357968.9	1490
2019-12-17	100.0	101.2	99.0	101.2	2.1	2.12	855516.0	85886854.3	1676
2019-12-16	99.0	102.2	98.6	99.1	0.1	0.1	1281130.0	128780554.6	2556
2019-12-15	99.5	99.5	98.2	99.0	1.0	1.02	382979.0	37929078.0	1047
2019-12-12	99.8	99.8	97.6	98.0	-1.5	-1.51	487811.0	47949984.6	1423
2019-12-11	99.6	100.2	99.2	99.5	-0.2	-0.2	639149.0	63686832.2	1529
2019-12-10	98.6	100.0	96.4	99.7	1.2	1.22	834871.0	82446062.3	1783
2019-12-09	96.6	99.8	96.6	98.5	1.2	1.23	1499074.0	146257230.1	1732
2019-12-08	94.4	97.4	94.4	97.3	2.9	3.07	1638799.0	158795053.9	1227
2019-12-05	93.0	94.5	92.5	94.4	1.4	1.51	471912.0	44030473.5	2295
2019-12-04	92.3	93.0	91.9	93.0	0.7	0.76	291701.0	26972829.9	827
2019-12-03	91.4	92.4	91.1	92.3	0.9	0.98	1535907.0	140547840.4	2511
2019-12-02	93.0	93.2	91.1	91.4	-1.6	-1.72	1088093.0	99868034.8	3724
2019-12-01	93.2	94.1	92.8	93.0	-0.2	-0.21	692281.0	64684345.1	834
2019-11-28	93.9	93.9	92.6	93.2	-0.7	-0.75	762824.0	70079563.3	2618
2019-11-27	95.0	95.0	92.8	93.9	-0.7	-0.74	934014.0	87917301.0	2890
2019-11-26	96.1	96.4	94.6	94.6	-1.3	-1.36	1398522.0	132842390.5	2214
2019-11-25	97.8	98.4	95.9	95.9	-1.9	-1.94	808489.0	77496576.2	1897
2019-11-24	99.9	99.9	97.2	97.8	-1.9	-1.91	483516.0	47524979.4	1054
2019-11-21	100.2	100.2	99.0	99.7	-0.3	-0.3	477206.0	47497303.5	990
2019-11-20	100.0	100.6	99.6	100.0	0.5	0.5	863036.0	85189999.4	1108
2019-11-19	98.9	100.2	98.0	99.5	0.7	0.71	693395.0	68773339.5	1653
2019-11-18	98.7	99.1	98.0	98.8	0.8	0.82	399367.0	39365466.9	876
2019-11-17	99.2	99.2	97.5	98.0	-1.0	-1.01	160126.0	15708818.1	633
2019-11-14	97.0	100.2	96.6	99.0	2.0	2.06	895838.0	87393896.6	1872
2019-11-13	97.8	98.5	96.6	97.0	-0.7	-0.72	733949.0	71704760.8	1003
2019-11-12	96.1	98.5	96.0	97.7	1.7	1.77	940290.0	91872437.5	1535
2019-11-11	95.9	96.4	95.4	96.0	0.1	0.1	1126553.0	108099093.9	1404
2019-11-10	96.8	98.1	95.9	95.9	-0.1	-0.1	1120817.0	108576153.9	1350
2019-11-07	96.2	97.4	95.7	96.0	-0.5	-0.52	548826.0	52989999.0	1373
2019-11-06	97.0	97.0	96.0	96.5	-0.2	-0.21	307658.0	29695591.5	1263
2019-11-05	95.0	97.4	94.7	96.7	1.7	1.79	624259.0	60158878.8	1697
2019-11-04	94.0	95.0	93.5	95.0	0.9	0.96	480799.0	45231892.5	1191
2019-11-03	95.4	95.4	93.5	94.1	-1.7	-1.77	538987.0	50729122.1	942
2019-10-31	97.5	97.5	95.6	95.8	-1.7	-1.74	668688.0	64224172.4	1492
2019-10-30	96.6	97.6	96.1	97.5	-0.1	-0.1	621453.0	60130414.3	1948
2019-10-29	98.6	98.8	96.0	97.6	-1.4	-1.41	702421.0	68521904.5	4103
2019-10-28	99.6	99.6	98.6	99.0	-0.3	-0.3	377117.0	37410944.4	2314
2019-10-27	99.9	100.4	99.2	99.3	-0.4	-0.4	246830.0	24597684.6	592
2019-10-24	100.2	100.4	99.4	99.7	-0.5	-0.5	569439.0	56848894.8	1180
2019-10-23	101.0	101.2	99.7	100.2	-0.8	-0.79	1284641.0	128518951.9	1565
2019-10-22	101.6	102.8	100.6	101.0	0.0	0.0	1002127.0	101499067.0	1392
2019-10-21	102.2	102.2	100.4	101.0	-1.0	-0.98	567929.0	57407244.6	853
2019-10-20	101.2	103.4	101.2	102.0	2.1	2.1	638524.0	65469040.8	904
2019-10-17	99.5	100.2	99.0	99.9	0.7	0.71	751026.0	74970173.0	3278
2019-10-16	99.5	100.2	98.2	99.2	-0.1	-0.1	829398.0	82501888.0	1221
2019-10-15	99.6	99.7	99.2	99.3	-0.3	-0.3	445007.0	44249460.7	5934
2019-10-14	100.0	100.8	99.4	99.6	-0.4	-0.4	1720921.0	171736486.8	914
2019-10-13	100.6	101.6	100.0	100.0	-1.0	-0.99	388894.0	39219803.8	622
2019-10-10	100.4	101.2	100.2	101.0	0.4	0.4	436374.0	43989214.2	770
2019-10-09	101.4	101.8	100.4	100.6	-1.8	-1.76	449838.0	45418053.4	1405
2019-10-08	102.6	103.4	100.6	102.4	-0.2	-0.19	691801.0	70265331.4	1212
2019-10-07	105.0	105.0	102.6	102.6	-2.4	-2.29	2823233.0	292400845.2	1692
2019-10-06	105.6	105.6	104.6	105.0	0.8	0.77	1658398.0	174139844.0	809
2019-10-03	105.6	105.6	103.8	104.2	-1.6	-1.51	621506.0	64915769.8	1047
2019-10-02	109.4	109.4	105.4	105.8	-2.6	-2.4	668440.0	71229327.6	1302
2019-10-01	108.6	110.0	108.2	108.4	-0.4	-0.37	710166.0	77677953.2	1499
2019-09-30	107.2	108.8	107.2	108.8	1.6	1.49	1151427.0	124750621.6	1179
2019-09-29	107.0	107.2	106.4	107.2	0.4	0.37	296999.0	31755484.4	375
2019-09-26	105.4	107.0	105.0	106.8	1.2	1.14	413254.0	43843369.0	983
2019-09-25	106.4	106.8	104.8	105.6	-0.8	-0.75	685057.0	72286140.8	1094
2019-09-24	103.8	106.4	103.4	106.4	2.6	2.5	689400.0	72442988.4	1227
2019-09-22	104.0	105.2	102.8	103.8	-1.2	-1.14	422231.0	43850904.0	721
2019-09-19	102.8	105.0	101.2	105.0	3.0	2.94	6148120.0	642558335.2	2346
2019-09-18	101.6	102.4	100.8	102.0	0.6	0.59	386756.0	39275713.4	714
2019-09-17	100.6	101.4	99.9	101.4	0.4	0.4	700146.0	70630309.2	1259
2019-09-16	99.0	101.4	99.0	101.0	2.0	2.02	1638746.0	163800829.3	1958
2019-09-15	98.0	99.2	97.1	99.0	-0.8	-0.8	618101.0	60981191.1	884
2019-09-12	100.8	101.0	99.8	99.8	-1.2	-1.19	741889.0	74344370.2	1340
2019-09-11	103.2	103.2	99.0	101.0	-2.8	-2.7	981550.0	98814242.3	2360
2019-09-10	104.2	104.2	102.0	103.8	-0.8	-0.76	701362.0	72675174.8	1667
2019-09-09	103.2	105.4	102.4	104.6	1.4	1.36	789996.0	82206913.8	1602
2019-09-08	103.6	103.6	102.4	103.2	0.2	0.19	241847.0	24947560.8	525
2019-09-05	104.2	105.2	102.4	103.0	-1.0	-0.96	1356511.0	140978378.0	2165
2019-09-04	100.8	104.0	100.8	104.0	3.2	3.17	1171037.0	120130884.8	2234
2019-09-03	100.0	102.0	99.7	100.8	0.8	0.8	646114.0	65341175.9	1604
2019-09-02	99.0	100.0	96.8	100.0	1.2	1.21	1184912.0	116344213.2	1840
2019-09-01	99.0	100.2	98.5	98.8	-0.2	-0.2	655881.0	65024659.8	786
2019-08-29	100.6	102.0	98.6	99.0	-1.4	-1.39	1826498.0	182989232.2	3373
2019-08-28	101.6	103.6	100.4	100.4	-3.4	-3.28	2733925.0	277903549.6	3633
2019-08-27	106.6	107.4	99.2	103.8	-2.2	-2.08	20910959.0	2152903345.6	12388
2019-08-26	105.6	107.0	104.8	106.0	0.8	0.76	1342264.0	141792498.8	2616
2019-08-25	108.0	108.0	105.0	105.2	-2.8	-2.59	590730.0	62389325.4	1127
2019-08-22	112.8	112.8	106.8	108.0	-4.4	-3.91	4125286.0	459302728.0	2573
2019-08-21	112.8	113.0	111.8	112.4	-0.4	-0.35	977869.0	109892854.6	2128
2019-08-20	111.6	113.2	111.6	112.8	0.8	0.71	881735.0	99449389.2	1627
2019-08-19	110.0	113.0	109.8	112.0	2.6	2.38	1098425.0	122529084.4	3758
2019-08-18	109.8	110.0	109.2	109.4	-0.6	-0.55	307686.0	33718748.2	485
2019-08-08	109.2	110.8	109.2	110.0	0.0	0.0	1172825.0	129190373.4	1482
2019-08-07	109.0	110.2	109.0	110.0	1.6	1.48	1046408.0	114347144.8	999
2019-08-06	107.0	108.6	105.8	108.4	0.4	0.37	491144.0	52737113.8	1686
2019-08-05	108.0	108.4	106.4	108.0	0.2	0.19	1116512.0	119973334.2	2759
2019-08-04	107.6	108.6	106.8	107.8	-0.8	-0.74	296509.0	31865680.0	1047
2019-08-01	108.0	109.0	108.0	108.6	0.6	0.56	466634.0	50680465.6	2445
2019-07-31	109.0	110.0	108.0	108.0	-1.2	-1.1	307314.0	33533336.8	1036
2019-07-30	107.8	109.4	107.6	109.2	0.4	0.37	250789.0	27314661.6	699
2019-07-29	110.6	110.6	108.0	108.8	-1.4	-1.27	383062.0	41834113.8	1681
2019-07-28	109.0	110.4	108.8	110.2	1.2	1.1	235983.0	25920458.4	402
2019-07-25	108.4	109.0	107.2	109.0	1.0	0.93	1720576.0	186567269.2	861
2019-07-24	109.0	109.6	107.0	108.0	-0.2	-0.18	911136.0	98603508.6	788
2019-07-23	111.0	111.4	108.2	108.2	-1.4	-1.28	540661.0	59428523.4	1050
2019-07-22	111.2	111.4	109.6	109.6	-1.4	-1.26	362461.0	40069508.4	910
2019-07-21	109.2	111.2	109.0	111.0	-0.2	-0.18	307228.0	33759327.6	573
2019-07-18	113.0	113.0	110.0	111.2	-1.8	-1.59	1212746.0	136026914.8	1303
2019-07-17	112.0	113.2	111.6	113.0	1.0	0.89	1434770.0	161036807.0	1438
2019-07-16	109.0	112.2	109.0	112.0	2.8	2.56	1771526.0	195172338.8	1742
2019-07-15	107.8	109.4	106.4	109.2	1.6	1.49	1370889.0	147483452.6	1434
2019-07-14	105.8	107.8	105.2	107.6	2.0	1.89	933228.0	99469139.0	936
2019-07-11	105.8	106.0	105.0	105.6	0.0	0.0	1569304.0	165496352.2	1328
2019-07-10	105.8	106.2	104.6	105.6	0.0	0.0	677107.0	71479370.0	598
2019-07-09	104.4	106.4	104.0	105.6	1.2	1.15	476387.0	50247110.8	888
2019-07-08	104.2	104.8	103.6	104.4	-0.2	-0.19	228230.0	23767799.2	597
2019-07-07	104.8	104.8	104.0	104.6	0.0	0.0	202019.0	21078679.8	289
2019-07-04	104.2	104.6	104.0	104.6	0.0	0.0	395550.0	41256273.2	491
2019-07-03	103.2	104.6	103.2	104.6	0.6	0.58	286767.0	29819623.8	508
2019-07-02	103.6	104.0	102.6	104.0	0.8	0.78	383097.0	39558384.4	774
2019-07-01	104.4	104.6	102.4	103.2	-0.6	-0.58	437403.0	45093138.4	944
2019-06-30	104.4	106.6	103.4	103.8	-0.4	-0.38	657977.0	69017603.8	1027
2019-06-27	102.4	104.2	101.8	104.2	2.2	2.16	797583.0	82291292.6	1416
2019-06-26	104.0	104.6	101.8	102.0	-2.2	-2.11	2243921.0	233202961.0	2461
2019-06-25	103.0	104.2	100.4	104.2	1.4	1.36	2876077.0	294684887.2	1863
2019-06-24	106.2	107.2	102.0	102.8	-4.0	-3.75	2561852.0	268922775.8	2113
2019-06-23	109.4	110.0	106.6	106.8	-3.2	-2.91	933542.0	101842474.2	912
2019-06-20	110.0	111.4	108.2	110.0	0.0	0.0	6766866.0	743893320.2	2779
2019-06-19	110.6	111.0	109.4	110.0	0.0	0.0	3690067.0	404826452.2	1829
2019-06-18	112.0	112.4	108.4	110.0	-1.0	-0.9	3178037.0	349906994.2	1932
2019-06-17	111.0	114.2	110.8	111.0	0.0	0.0	2000835.0	224455295.8	1821
2019-06-16	111.0	111.6	109.2	111.0	1.2	1.09	518215.0	56982767.0	739
2019-06-13	113.4	113.4	109.4	109.8	-3.6	-3.17	1283848.0	143258001.0	1676
2019-06-12	113.6	114.0	112.2	113.4	-0.6	-0.53	1195235.0	135227810.2	1660
2019-06-11	110.0	114.0	109.8	114.0	4.0	3.64	1763679.0	197566402.8	2358
2019-06-10	104.6	110.0	104.4	110.0	6.0	5.77	1546087.0	166551915.4	2065
2019-06-09	101.8	105.0	101.4	104.0	3.4	3.38	586975.0	60439399.0	899
2019-05-30	98.0	100.6	98.0	100.6	1.8	1.82	779115.0	77522247.4	1715
2019-05-29	100.0	101.6	97.2	98.8	-2.6	-2.56	1488244.0	147268039.4	2013
2019-05-28	101.6	104.4	99.4	101.4	-0.2	-0.2	19043689.0	1929992882.8	8147
2019-05-27	101.6	103.4	98.3	101.6	-0.4	-0.39	1678565.0	168188325.2	2743
2019-05-26	104.0	105.2	100.2	102.0	-2.2	-2.11	756646.0	76797445.4	1520
2019-05-23	106.8	107.0	102.6	104.2	-2.8	-2.62	1798659.0	189691980.4	1804
2019-05-22	106.0	108.4	106.0	107.0	1.0	0.94	1426485.0	152595449.2	1314
2019-05-21	102.8	106.0	102.4	106.0	3.6	3.52	986470.0	102334138.4	1491
2019-05-20	102.0	104.4	100.4	102.4	-0.4	-0.39	2107811.0	215951289.6	1864
2019-05-19	103.0	104.0	101.6	102.8	-0.2	-0.19	630573.0	64868360.2	819
2019-05-16	99.0	103.0	98.4	103.0	5.0	5.1	1864824.0	184903976.7	1633
2019-05-15	100.0	100.0	98.0	98.0	1.0	1.03	2318499.0	227266507.7	2397
2019-05-14	98.8	102.6	94.0	97.0	-2.2	-2.22	2775086.0	275140813.3	3211
2019-05-13	103.0	105.0	98.8	99.2	-5.8	-5.52	2054958.0	211239391.9	2071
2019-05-12	109.6	109.6	104.4	105.0	-4.4	-4.02	639109.0	67710775.4	1180
2019-05-09	114.4	114.6	108.2	109.4	-4.4	-3.87	1438309.0	160823806.8	1881
2019-05-08	112.6	114.8	112.2	113.8	1.8	1.61	1433751.0	162457888.4	1640
2019-05-07	113.0	115.2	112.0	112.0	-1.0	-0.88	458209.0	52057924.0	1045
2019-05-06	115.0	115.0	110.0	113.0	-2.4	-2.08	1067291.0	119515032.0	1761
2019-05-05	117.0	117.0	115.0	115.4	-1.6	-1.37	560012.0	64771404.2	654
2019-05-02	115.0	117.4	115.0	117.0	1.6	1.39	702968.0	82027334.4	974
2019-05-01	114.0	116.6	114.0	115.4	0.8	0.7	588651.0	67756590.8	1045
2019-04-30	113.2	114.6	113.2	114.6	1.6	1.42	2865642.0	327873119.6	1991
2019-04-29	113.0	113.8	111.8	113.0	0.0	0.0	602175.0	67889700.4	938
2019-04-28	112.2	113.4	111.4	113.0	0.4	0.36	297954.0	33520209.4	995
2019-04-25	112.4	112.8	111.4	112.6	-2.0	-1.75	605887.0	67981983.2	1213
2019-04-24	115.4	115.6	114.0	114.6	-0.6	-0.52	625358.0	71546392.6	1141
2019-04-23	115.0	115.8	114.8	115.2	0.8	0.7	564286.0	65058678.2	1234
2019-04-22	114.4	115.0	113.2	114.4	0.0	0.0	298151.0	34094369.2	635
2019-04-21	112.0	114.4	112.0	114.4	2.4	2.14	326078.0	36925695.6	557
2019-04-18	111.6	112.0	110.8	112.0	1.0	0.9	439898.0	49151397.0	701
2019-04-17	110.8	112.0	110.4	111.0	0.6	0.54	555855.0	61642580.8	984
2019-04-16	109.2	110.6	109.2	110.4	0.6	0.55	356414.0	39229105.0	916
2019-04-15	110.6	110.8	108.0	109.8	-0.6	-0.54	228391.0	25172285.0	856
2019-04-14	110.4	111.0	109.6	110.4	-0.2	-0.18	265561.0	29285949.6	322
2019-04-11	110.8	111.2	110.0	110.6	0.0	0.0	370510.0	40974289.6	703
2019-04-10	110.2	110.6	109.0	110.6	0.4	0.36	306371.0	33643157.8	758
2019-04-09	110.4	110.8	109.6	110.2	-0.2	-0.18	248425.0	27403593.2	710
2019-04-08	109.6	110.8	109.6	110.4	0.8	0.73	322253.0	35520252.4	822
2019-04-07	110.2	111.8	109.2	109.6	-2.0	-1.79	198327.0	21915607.4	376
2019-04-04	110.8	111.8	110.6	111.6	0.8	0.72	321034.0	35717167.0	929
2019-04-03	109.8	110.8	109.2	110.8	1.2	1.09	400856.0	44081681.6	1039
2019-04-02	108.6	109.8	108.6	109.6	1.0	0.92	367146.0	40179068.6	864
2019-04-01	108.0	108.8	107.4	108.6	1.0	0.93	369178.0	39837901.8	724
2019-03-31	106.6	108.0	106.6	107.6	0.4	0.37	328811.0	35355151.0	318
2019-03-28	107.0	108.0	107.0	107.2	0.2	0.19	325661.0	34986684.6	905
2019-03-27	107.0	108.0	106.6	107.0	0.4	0.38	269019.0	28840744.6	774
2019-03-26	107.0	107.6	106.4	106.6	-0.4	-0.37	280297.0	29983087.0	871
2019-03-25	106.4	108.0	105.2	107.0	1.0	0.94	479671.0	51160902.6	771
2019-03-24	105.4	106.6	105.4	106.0	0.0	0.0	106416.0	11266281.6	270
2019-03-21	106.0	106.6	105.2	106.0	0.0	0.0	260676.0	27599025.0	509
2019-03-20	105.8	106.8	105.0	106.0	-0.4	-0.38	265499.0	28178059.8	475
2019-03-19	105.4	107.4	105.2	106.4	0.4	0.38	273423.0	28983729.8	805
2019-03-18	103.0	106.0	102.4	106.0	3.2	3.11	579827.0	60022717.8	724
2019-03-17	103.2	103.8	102.4	102.8	-0.8	-0.77	652187.0	67062557.4	287
2019-03-14	102.8	104.8	102.0	103.6	1.0	0.97	1343974.0	139147746.8	1318
2019-03-13	100.4	103.0	100.4	102.6	2.2	2.19	375332.0	38207670.2	757
2019-03-12	99.6	100.4	99.6	100.4	0.7	0.7	195766.0	19596399.0	377
2019-03-11	100.0	100.0	99.5	99.7	-0.1	-0.1	86156.0	8589246.1	369
2019-03-10	99.8	100.2	99.3	99.8	-0.2	-0.2	81036.0	8087377.4	166
2019-03-07	99.4	100.2	99.4	100.0	0.2	0.2	171193.0	17098978.6	370
2019-03-06	99.7	100.0	99.4	99.8	-0.1	-0.1	153423.0	15288364.6	327
2019-03-05	99.9	100.0	99.8	99.9	-0.1	-0.1	208637.0	20835642.7	491
2019-03-04	99.7	100.0	99.5	100.0	0.4	0.4	275552.0	27451002.9	386
2019-03-03	99.8	99.8	99.3	99.6	0.2	0.2	239618.0	23851237.0	286
2019-02-28	100.0	100.0	99.4	99.4	-1.0	-1.0	278874.0	27251999.3	350
2019-02-27	100.8	100.8	100.0	100.4	-0.2	-0.2	217982.0	21857765.0	328
2019-02-26	99.2	100.6	99.2	100.6	1.4	1.41	245597.0	24507956.6	354
2019-02-25	100.0	100.0	99.2	99.2	-0.8	-0.8	129249.0	12868951.5	298
2019-02-24	100.0	100.6	99.9	100.0	-0.4	-0.4	110890.0	11106322.9	133
2019-02-21	99.8	100.4	99.0	100.4	0.2	0.2	126985.0	12678948.7	239
2019-02-20	99.2	100.2	99.2	100.2	1.1	1.11	211050.0	21104185.3	679
2019-02-19	100.6	100.6	98.8	99.1	-1.5	-1.49	310483.0	30832252.4	590
2019-02-18	101.2	101.4	100.6	100.6	-0.6	-0.59	173202.0	17515256.0	308
2019-02-17	101.2	101.6	101.0	101.2	-0.8	-0.78	189534.0	19190130.8	248
2019-02-14	102.0	102.0	100.6	102.0	0.6	0.59	277212.0	28038224.0	565
2019-02-13	99.7	101.8	99.7	101.4	1.9	1.91	643638.0	65066245.5	647
2019-02-12	99.1	99.8	99.1	99.5	0.1	0.1	233761.0	23237683.6	307
2019-02-11	99.8	100.0	99.3	99.4	-0.1	-0.1	445143.0	44349937.1	404
2019-02-10	100.0	100.0	99.0	99.5	-0.1	-0.1	149500.0	14870344.5	272
2019-02-07	100.0	100.2	99.1	99.6	-0.4	-0.4	213963.0	21331876.2	530
2019-02-06	100.6	100.6	99.5	100.0	0.1	0.1	304718.0	30444767.6	661
2019-02-05	99.8	100.0	99.6	99.9	0.0	0.0	471751.0	47136543.7	845
2019-02-04	100.8	101.0	99.7	99.9	0.1	0.1	232987.0	23293613.8	395
2019-02-03	100.8	100.8	99.7	99.8	-0.6	-0.6	122950.0	12302854.1	202
2019-01-31	100.6	101.2	99.9	100.4	-0.2	-0.2	386683.0	38972671.0	563
2019-01-30	101.2	101.6	100.6	100.6	-0.6	-0.59	334747.0	33829262.8	476
2019-01-29	102.0	102.2	100.0	101.2	-1.0	-0.98	470459.0	47586400.8	627
2019-01-28	101.8	102.2	101.2	102.2	0.2	0.2	329903.0	33541469.6	513
2019-01-27	102.0	102.4	101.4	102.0	-0.2	-0.2	181304.0	18489497.6	305
2019-01-24	102.0	102.2	101.2	102.2	0.2	0.2	497388.0	50625481.2	509
2019-01-23	102.0	102.8	101.0	102.0	0.0	0.0	356815.0	36332421.0	817
2019-01-22	99.8	103.8	99.7	102.0	2.0	2.0	805501.0	82098665.0	1124
2019-01-21	98.6	100.0	97.7	100.0	1.3	1.32	381380.0	37805561.2	841
2019-01-20	99.6	99.6	98.7	98.7	-0.8	-0.8	202695.0	20060689.5	388
2019-01-17	97.5	99.5	97.5	99.5	1.3	1.32	511978.0	50567152.9	1068
2019-01-16	98.0	98.5	97.7	98.2	0.2	0.2	431819.0	42312388.8	561
2019-01-15	97.3	98.5	97.3	98.0	0.0	0.0	478598.0	46962377.0	801
2019-01-14	97.9	98.2	97.3	98.0	-0.2	-0.2	461647.0	45178727.2	712
2019-01-13	98.5	98.6	97.5	98.2	-0.3	-0.3	555896.0	54537457.4	679
2019-01-10	97.8	98.5	97.6	98.5	0.9	0.92	428901.0	42034509.6	599
2019-01-09	95.5	97.6	95.0	97.6	2.5	2.63	372827.0	35740821.7	671
2019-01-08	95.6	95.8	95.1	95.1	-0.9	-0.94	148508.0	14178621.9	419
2019-01-07	95.0	96.0	94.9	96.0	1.0	1.05	745094.0	70927626.9	805
2019-01-06	94.9	95.5	94.5	95.0	0.0	0.0	258607.0	24522041.8	342
2019-01-03	93.4	95.6	93.0	95.0	2.0	2.15	517292.0	48730719.0	679
2019-01-02	91.9	93.4	91.5	93.0	1.5	1.64	138047.0	12760405.5	338
2019-01-01	91.6	91.8	91.2	91.5	-0.3	-0.33	37502.0	3430412.2	90
2018-12-31	91.8	92.0	91.4	91.8	0.0	0.0	131314.0	12047106.8	251
2018-12-30	91.8	92.0	91.5	91.8	0.3	0.33	155177.0	14248033.3	196
2018-12-27	90.9	91.5	90.8	91.5	0.8	0.88	234273.0	21341340.5	374
2018-12-26	90.8	91.0	90.6	90.7	-0.4	-0.44	67626.0	6138608.2	116
2018-12-25	91.0	91.5	90.5	91.1	-0.4	-0.44	225102.0	20481379.4	255
2018-12-24	90.4	91.9	90.4	91.5	1.0	1.1	475063.0	43122315.0	465
2018-12-23	90.9	91.1	89.2	90.5	-0.4	-0.44	217243.0	19666538.4	318
2018-12-20	90.9	90.9	89.9	90.9	-0.2	-0.22	307904.0	27832354.9	465
2018-12-19	91.0	91.3	90.8	91.1	0.0	0.0	275144.0	25032943.6	417
2018-12-18	90.5	91.3	89.7	91.1	0.6	0.66	682971.0	62040031.9	1027
2018-12-17	90.0	93.5	90.0	90.5	2.8	3.19	1357736.0	123899156.5	1646
2018-12-16	86.6	88.2	86.6	87.7	1.1	1.27	302517.0	26464239.3	583
2018-12-13	84.9	86.8	84.5	86.6	1.7	2.0	258561.0	22134891.0	460
2018-12-12	84.8	84.9	84.5	84.9	0.6	0.71	60914.0	5159967.9	222
2018-12-11	84.4	84.8	83.7	84.3	-0.2	-0.24	92066.0	7755646.0	325
2018-12-10	84.7	84.7	83.7	84.5	0.5	0.6	76808.0	6460060.4	350
2018-12-09	83.9	84.9	83.9	84.0	-0.7	-0.83	57837.0	4877144.6	141
2018-12-06	84.1	84.7	83.6	84.7	0.2	0.24	196119.0	16505177.9	668
2018-12-05	83.5	84.5	82.8	84.5	0.5	0.6	139254.0	11649342.4	370
2018-12-04	84.5	84.9	83.9	84.0	-1.0	-1.18	253575.0	21399395.3	453
2018-12-03	84.9	85.1	83.9	85.0	0.4	0.47	248131.0	21052829.7	432
2018-12-02	83.0	84.8	83.0	84.6	1.6	1.93	317891.0	26868361.7	423
2018-11-29	82.0	83.0	82.0	83.0	1.0	1.22	179254.0	14794841.9	342
2018-11-28	81.0	82.0	81.0	82.0	1.2	1.49	146474.0	11917788.9	254
2018-11-27	80.6	80.9	80.6	80.8	-0.1	-0.12	111376.0	8990202.0	496
2018-11-26	81.0	81.2	80.4	80.9	0.5	0.62	128761.0	10398403.2	260
2018-11-25	81.4	81.4	80.0	80.4	-1.1	-1.35	205862.0	16547848.4	266
2018-11-22	80.9	82.0	80.8	81.5	0.5	0.62	182776.0	14931246.8	316
2018-11-21	80.5	81.1	80.4	81.0	0.2	0.25	267159.0	21541558.6	333
2018-11-20	81.5	81.7	80.8	80.8	-1.1	-1.34	229584.0	18612509.1	423
2018-11-19	81.3	82.0	80.9	81.9	1.0	1.24	441413.0	35862361.8	383
2018-11-18	83.0	83.0	80.9	80.9	-2.6	-3.11	227141.0	18491172.5	391
2018-11-15	82.9	83.5	82.6	83.5	0.5	0.6	164990.0	13691914.2	252
2018-11-14	82.9	83.0	81.9	83.0	-0.5	-0.6	280012.0	23069269.5	323
2018-11-13	83.0	83.9	82.9	83.5	-0.1	-0.12	78452.0	6539088.0	179
2018-11-12	83.0	83.6	82.9	83.6	0.6	0.72	100389.0	8356738.9	204
2018-11-11	83.2	83.2	81.9	83.0	0.0	0.0	104177.0	8556596.8	181
2018-11-08	83.5	83.5	82.8	83.0	-0.5	-0.6	177366.0	14730127.3	323
2018-11-07	84.0	84.0	83.3	83.5	-0.5	-0.6	105137.0	8781794.4	207
2018-11-06	83.1	84.3	83.1	84.0	0.6	0.72	93174.0	7819731.5	167
2018-11-05	84.2	84.2	83.3	83.4	-0.9	-1.07	190477.0	15935915.1	320
2018-11-04	84.9	84.9	84.2	84.3	-0.8	-0.94	53557.0	4528170.2	140
2018-11-01	85.0	85.3	84.5	85.1	-0.3	-0.35	167452.0	14230723.2	200
2018-10-31	85.0	85.5	85.0	85.4	0.4	0.47	137015.0	11677727.2	201
2018-10-30	85.0	85.0	84.2	85.0	-1.0	-1.16	221010.0	18719423.4	329
2018-10-29	85.0	86.2	85.0	86.0	0.5	0.58	328379.0	28166730.2	485
2018-10-28	86.2	86.2	84.5	85.5	-0.7	-0.81	192364.0	16392900.6	205
2018-10-25	82.6	86.4	82.6	86.2	4.9	6.03	2880798.0	245866266.3	1472
2018-10-24	83.2	83.5	81.2	81.3	-1.8	-2.17	258829.0	21320208.9	578
2018-10-23	85.0	85.2	83.1	83.1	-2.9	-3.37	689125.0	57949436.7	907
2018-10-22	83.7	86.0	81.5	86.0	1.8	2.14	1610293.0	135938222.0	785
2018-10-21	81.0	84.2	80.3	84.2	1.2	1.45	1274152.0	105209178.1	750
2018-10-18	82.4	83.0	81.0	83.0	1.5	1.84	679256.0	55573387.7	592
2018-10-17	82.2	83.0	81.5	81.5	-2.1	-2.51	350366.0	28800081.7	463
2018-10-16	79.0	83.6	75.7	83.6	4.2	5.29	2714692.0	219019738.0	1431
2018-10-15	77.0	79.6	77.0	79.4	3.4	4.47	1826166.0	142930280.8	1598
2018-10-14	80.0	80.1	74.5	76.0	-5.0	-6.17	1130087.0	86295972.1	1361
2018-10-11	82.2	82.2	79.1	81.0	-1.5	-1.82	969170.0	77839682.6	1354
2018-10-10	83.0	83.1	82.1	82.5	-0.8	-0.96	316945.0	26248423.7	724
2018-10-09	83.8	84.0	82.8	83.3	-0.5	-0.6	186288.0	15544095.9	269
2018-10-08	82.5	84.0	82.5	83.8	1.3	1.58	145135.0	12109386.4	349
2018-10-07	84.2	84.2	82.3	82.5	-1.7	-2.02	152863.0	12731560.9	294
2018-10-04	84.5	84.6	84.0	84.2	-0.8	-0.94	73458.0	6187337.5	247
2018-10-03	85.0	85.0	84.1	85.0	0.0	0.0	206858.0	17466083.8	296
2018-10-02	85.4	85.6	84.1	85.0	-0.4	-0.47	182104.0	15458705.4	406
2018-10-01	86.4	86.4	85.1	85.4	-0.1	-0.12	148162.0	12695583.2	340
2018-09-30	84.5	87.2	84.5	85.5	1.2	1.42	318988.0	27466760.6	454
2018-09-27	83.2	84.9	83.2	84.3	-0.1	-0.12	113780.0	9609632.4	285
2018-09-26	84.0	84.6	83.9	84.4	0.4	0.48	234151.0	19729107.3	460
2018-09-25	82.5	84.3	82.0	84.0	2.0	2.44	460660.0	38656587.1	607
2018-09-20	82.0	82.7	81.6	82.0	0.1	0.12	171549.0	14084552.8	302
2018-09-19	82.0	82.5	81.6	81.9	0.0	0.0	157160.0	12886306.4	289
2018-09-18	81.7	82.2	80.8	81.9	0.4	0.49	322056.0	26350729.0	324
2018-09-17	81.0	82.2	80.2	81.5	0.6	0.74	206495.0	16739028.0	521
2018-09-16	82.0	82.2	80.5	80.9	-0.9	-1.1	110004.0	8975420.6	263
2018-09-13	83.0	83.0	81.8	81.8	-1.2	-1.45	105745.0	8693085.5	303
2018-09-12	82.5	83.3	82.3	83.0	0.3	0.36	213847.0	17751058.6	436
2018-09-11	82.1	83.2	82.1	82.7	-0.1	-0.12	144560.0	11966395.5	262
2018-09-10	82.0	83.0	82.0	82.8	0.8	0.98	383871.0	31756661.8	431
2018-09-09	80.3	82.0	80.2	82.0	1.8	2.24	320202.0	25943877.3	577
2018-09-06	81.1	82.3	79.4	80.2	-0.9	-1.11	719078.0	57867903.4	1136
2018-09-05	83.9	83.9	81.1	81.1	-2.8	-3.34	355296.0	29388337.2	576
2018-09-04	82.6	84.2	82.6	83.9	0.9	1.08	307864.0	25698140.2	289
2018-09-03	81.9	83.0	81.8	83.0	1.3	1.59	129008.0	10632327.7	235
2018-09-02	81.9	81.9	81.4	81.7	-0.8	-0.97	48305.0	3937945.1	124
2018-08-30	81.6	82.5	80.8	82.5	0.3	0.36	181381.0	14784995.4	337
2018-08-29	83.2	83.2	80.5	82.2	-0.9	-1.08	438598.0	35720918.5	702
2018-08-28	81.7	83.3	81.7	83.1	1.5	1.84	123753.0	10244816.6	352
2018-08-27	81.5	84.9	81.5	81.6	0.4	0.49	406417.0	33683408.5	712
2018-08-26	80.2	81.6	79.5	81.2	2.8	3.57	533857.0	42758171.8	396
2018-08-16	79.0	79.1	78.0	78.4	-0.6	-0.76	733694.0	57469408.6	981
2018-08-15	80.2	80.4	78.7	79.0	-1.0	-1.25	686159.0	54690030.5	1244
2018-08-14	80.8	85.6	79.3	80.0	-1.6	-1.96	582963.0	47803377.3	974
2018-08-13	83.5	83.5	80.5	81.6	-2.1	-2.51	340805.0	27773250.2	946
2018-08-12	85.2	85.2	83.5	83.7	-1.5	-1.76	335165.0	28186548.4	919
2018-08-09	85.6	85.7	85.1	85.2	-0.4	-0.47	74716.0	6383971.1	217
2018-08-08	85.6	86.1	85.5	85.6	-0.4	-0.47	87977.0	7549481.4	169
2018-08-07	85.4	86.0	85.4	86.0	0.5	0.58	126992.0	10872927.0	142
2018-08-06	85.6	86.0	85.3	85.5	-0.2	-0.23	139044.0	11890215.4	157
2018-08-05	86.0	86.0	85.4	85.7	-0.6	-0.7	74708.0	6392675.7	156
2018-08-02	86.0	86.3	85.5	86.3	0.3	0.35	134144.0	11497507.0	261
2018-08-01	86.4	86.5	85.5	86.0	-0.5	-0.58	162541.0	13979237.1	234
2018-07-31	87.2	87.2	86.4	86.5	-0.4	-0.46	189039.0	16419138.0	247
2018-07-30	86.9	87.3	86.7	86.9	0.0	0.0	321825.0	27987122.4	259
2018-07-29	87.0	87.5	86.8	86.9	0.1	0.12	291406.0	25348943.7	248
2018-07-26	87.1	87.4	86.6	86.8	-0.7	-0.8	199511.0	17364197.3	322
2018-07-25	88.7	88.7	87.5	87.5	-0.6	-0.68	132257.0	11613734.5	302
2018-07-24	87.7	88.6	87.5	88.1	0.5	0.57	153754.0	13531773.5	266
2018-07-23	87.5	88.1	87.5	87.6	0.1	0.11	117424.0	10309827.9	177
2018-07-22	87.3	88.2	87.3	87.5	-0.1	-0.11	118751.0	10438753.0	158
2018-07-19	88.0	88.3	87.6	87.6	-0.3	-0.34	206773.0	18188607.1	224
2018-07-18	87.6	88.1	87.5	87.9	-0.1	-0.11	361596.0	31004380.7	276
2018-07-17	87.5	88.5	87.3	88.0	-0.4	-0.45	301884.0	26441219.2	291
2018-07-16	87.2	88.4	87.2	88.4	1.2	1.38	270055.0	23741622.4	329
2018-07-15	87.5	87.6	87.1	87.2	0.2	0.23	80178.0	6998518.6	191
2018-07-12	87.2	87.2	86.7	87.0	0.1	0.12	75639.0	6572331.2	182
2018-07-11	87.5	87.5	86.4	86.9	-0.1	-0.11	182479.0	15834555.8	506
2018-07-10	86.7	87.4	86.1	87.0	1.0	1.16	430078.0	37394937.3	545
2018-07-09	86.7	86.7	85.5	86.0	-0.3	-0.35	397319.0	34186559.3	534
2018-07-08	88.1	88.3	86.3	86.3	-2.1	-2.38	431957.0	37610243.1	370
2018-07-05	89.1	89.5	88.4	88.4	-0.8	-0.9	276244.0	24576662.3	246
2018-07-04	89.0	89.5	88.4	89.2	0.1	0.11	185014.0	16498340.9	246
2018-07-03	89.0	89.3	88.7	89.1	-0.2	-0.22	206284.0	18364909.2	223
2018-07-02	89.5	90.0	88.6	89.3	-0.7	-0.78	268621.0	23995937.3	265
2018-07-01	89.5	90.2	89.4	90.0	0.3	0.33	205879.0	18516940.0	162
2018-06-28	89.2	89.9	89.2	89.7	0.4	0.45	170917.0	15299310.2	249
2018-06-27	89.1	89.6	89.0	89.3	0.0	0.0	176142.0	15741880.5	274
2018-06-26	89.9	90.0	88.8	89.3	-0.7	-0.78	185824.0	16602804.6	317
2018-06-25	88.6	90.0	88.6	90.0	0.1	0.11	330112.0	29419105.7	755
2018-06-24	87.7	89.9	87.7	89.9	2.4	2.74	218937.0	19533883.0	334
2018-06-21	86.8	87.8	85.2	87.5	1.1	1.27	340280.0	29504025.9	495
2018-06-20	87.0	88.1	86.0	86.4	-1.2	-1.37	313228.0	27394341.3	537
2018-06-12	87.4	87.6	87.0	87.6	0.5	0.57	464065.0	40506300.9	532
2018-06-11	88.2	89.8	87.0	87.1	-1.1	-1.25	304242.0	26943160.5	562
2018-06-10	89.5	89.5	86.4	88.2	-1.3	-1.45	880672.0	77058135.4	517
2018-06-07	91.5	91.5	89.1	89.5	-2.3	-2.51	476553.0	42858166.9	428
2018-06-06	91.4	92.8	91.0	91.8	-0.2	-0.22	496800.0	45579454.8	418
2018-06-05	92.0	92.7	91.3	92.0	-0.7	-0.76	394266.0	36330655.1	460
2018-06-04	91.9	93.4	91.1	92.7	1.3	1.42	427802.0	39656677.0	723
2018-06-03	88.8	92.0	88.8	91.4	2.8	3.16	397354.0	36299473.6	424
2018-05-31	87.8	89.5	87.7	88.6	0.8	0.91	485955.0	42869832.4	427
2018-05-30	87.9	87.9	87.2	87.8	-0.1	-0.11	136036.0	11893313.6	497
2018-05-29	87.6	87.9	87.4	87.9	0.3	0.34	201989.0	17693592.5	191
2018-05-28	87.1	88.3	86.0	87.6	0.5	0.57	274295.0	24091219.6	256
2018-05-27	86.5	87.3	86.0	87.1	0.6	0.69	213661.0	18570007.3	214
2018-05-24	85.7	86.5	84.9	86.44	0.47	0.55	336597.0	28892315.8	534
2018-05-23	84.6	86.5	84.5	85.97	1.39	1.64	432327.0	37163602.0	392
2018-05-22	83.1	85.8	83.1	84.58	1.28	1.54	479997.0	40731632.0	527
2018-05-21	82.4	83.5	82.4	83.3	0.83	1.01	232905.0	19333963.7	268
2018-05-20	82.8	83.4	82.3	82.47	-0.27	-0.33	134374.0	11099967.9	236
2018-05-17	82.2	83.3	82.2	82.74	0.19	0.23	100920.0	8344865.6	254
2018-05-16	83.0	83.0	82.2	82.55	-0.71	-0.85	140588.0	11599604.9	233
2018-05-15	84.0	84.6	83.0	83.26	-0.64	-0.76	343881.0	28866756.6	323
2018-05-14	82.5	84.0	82.5	83.9	1.07	1.29	244866.0	20419455.5	504
2018-05-13	81.0	83.0	81.0	82.83	2.59	3.23	205088.0	16834455.0	792
2018-05-10	80.2	80.9	78.5	80.24	0.67	0.84	349373.0	27935061.6	514
2018-05-09	82.9	82.9	79.2	79.57	-2.98	-3.61	339043.0	27375655.0	711
2018-05-08	83.0	83.0	82.2	82.55	-1.54	-1.83	167795.0	13858466.9	269
2018-05-07	83.4	84.3	83.3	84.09	0.65	0.78	136328.0	11424397.0	348
2018-05-06	83.9	83.9	83.3	83.44	0.06	0.07	233428.0	19531589.6	204
2018-05-03	83.4	83.9	82.3	83.38	0.04	0.05	387921.0	32108070.6	597
2018-05-02	82.8	83.6	82.7	83.34	0.39	0.47	129734.0	10808504.3	231
2018-05-01	82.5	83.0	82.3	82.95	0.22	0.27	359032.0	29638608.8	417
2018-04-30	82.4	83.0	82.2	82.73	0.35	0.42	403708.0	33309768.5	423
2018-04-29	82.6	82.9	82.1	82.38	-0.51	-0.62	389227.0	32151258.5	295
2018-04-26	83.5	83.5	82.6	82.89	-0.62	-0.74	283151.0	23460403.7	380
2018-04-25	84.8	84.9	83.2	83.51	-1.11	-1.31	180817.0	15124631.5	379
2018-04-24	84.9	85.0	84.5	84.62	0.09	0.11	165078.0	13989172.1	598
2018-04-23	83.7	85.0	83.7	84.53	1.31	1.57	189775.0	16040806.2	337
2018-04-22	84.6	84.7	83.0	83.22	-1.48	-1.75	201653.0	16896441.4	380
2018-04-19	85.0	86.0	84.6	84.7	-0.27	-0.32	524100.0	44717682.3	786
2018-04-18	84.3	85.0	84.3	84.97	0.73	0.87	182095.0	15447871.1	319
2018-04-17	83.6	84.5	83.4	84.24	0.9	1.08	303162.0	25464107.2	414
2018-04-16	83.3	83.7	82.8	83.34	0.01	0.01	198904.0	16557237.7	397
2018-04-15	83.5	83.7	82.4	83.33	0.78	0.94	101055.0	8433173.0	169
2018-04-12	82.0	83.4	82.0	82.55	-0.26	-0.31	181645.0	15006186.6	268
2018-04-11	84.2	84.5	82.0	82.81	-1.1	-1.31	141776.0	11840244.0	274
2018-04-10	84.1	84.4	83.7	83.91	-0.6	-0.71	100664.0	8461464.3	170
2018-04-09	83.0	84.9	82.8	84.51	1.51	1.82	244523.0	20613410.7	550
2018-04-08	83.0	83.3	82.8	83.0	-0.31	-0.37	59562.0	4943563.4	110
2018-04-05	82.7	84.9	82.6	83.31	-0.1	-0.12	461797.0	38518317.7	627
2018-04-04	81.3	84.0	81.3	83.41	2.09	2.57	257644.0	21378745.2	454
2018-04-03	80.9	81.9	79.9	81.32	0.33	0.41	432359.0	34881690.9	494
2018-04-02	81.6	81.6	80.7	80.99	-0.96	-1.17	261293.0	21161961.8	270
2018-04-01	82.8	82.8	81.7	81.95	-0.91	-1.1	312459.0	25716453.1	232
2018-03-29	83.2	83.7	82.5	82.86	-0.18	-0.22	338171.0	28021685.7	481
2018-03-28	84.9	84.9	82.5	83.04	-1.9	-2.24	683376.0	56769820.0	582
2018-03-27	84.2	85.0	84.2	84.94	0.06	0.07	370295.0	31021434.5	537
2018-03-26	83.7	85.0	83.4	84.88	1.19	1.42	424810.0	35898354.8	479
2018-03-25	81.0	83.9	80.9	83.69	1.88	2.3	599517.0	49808229.8	577
2018-03-22	79.2	82.9	79.1	81.81	3.15	4.0	724186.0	58883971.6	932
2018-03-21	78.8	79.3	78.0	78.66	0.2	0.25	497315.0	39120638.2	643
2018-03-20	79.9	80.4	78.2	78.46	-1.7	-2.12	608513.0	48318166.3	649
2018-03-19	82.0	82.2	79.5	80.16	-2.11	-2.56	436164.0	34949483.5	552
2018-03-18	83.0	83.0	82.0	82.27	-0.91	-1.09	233047.0	19236411.4	333
2018-03-15	83.0	83.8	82.3	83.18	0.2	0.24	468649.0	39030630.1	546
2018-03-14	82.8	83.1	82.5	82.98	0.06	0.07	129466.0	10734181.2	215
2018-03-13	83.0	83.4	82.7	82.92	0.54	0.66	249652.0	20706936.6	267
2018-03-12	82.4	83.8	82.0	82.38	-0.54	-0.65	663848.0	55050715.6	713
2018-03-11	79.3	84.0	79.3	82.92	3.6	4.54	899808.0	74365749.2	814
2018-03-08	77.4	79.5	77.4	79.32	1.31	1.68	234437.0	18478405.5	328
2018-03-07	77.3	78.3	76.9	78.01	0.79	1.02	311791.0	24298409.7	284
2018-03-06	76.3	77.4	76.3	77.22	1.04	1.37	245882.0	18925924.4	210
2018-03-05	76.6	77.3	75.9	76.18	-1.25	-1.61	388283.0	29707522.0	241
2018-03-04	75.9	77.7	75.8	77.43	1.48	1.95	499175.0	38388495.5	271
2018-03-01	75.7	76.1	75.5	75.95	0.03	0.04	120196.0	9119540.4	98
2018-02-28	76.2	76.2	75.6	75.92	-0.22	-0.29	284624.0	21630081.3	206
2018-02-27	75.5	76.2	74.8	76.14	0.48	0.63	441670.0	33326088.6	475
2018-02-26	75.4	76.1	75.4	75.66	-0.11	-0.15	222614.0	16880209.2	332
2018-02-25	75.3	76.1	75.3	75.77	-0.06	-0.08	101596.0	7710152.6	83
2018-02-22	75.7	76.0	74.0	75.83	0.03	0.04	355162.0	26683375.5	437
2018-02-21	76.0	76.0	75.8	75.8	-0.5	-0.66	129696.0	9848947.5	114
2018-02-20	75.8	76.4	75.7	76.3	0.54	0.71	386395.0	29416951.5	414
2018-02-19	75.8	75.8	74.4	75.76	-0.18	-0.24	250305.0	18861355.3	226
2018-02-18	74.3	76.0	74.3	75.94	1.1	1.47	654578.0	48362131.2	284
2018-02-15	73.9	75.0	73.9	74.84	1.06	1.44	266094.0	19799434.3	476
2018-02-14	73.0	73.8	72.9	73.78	0.82	1.12	183536.0	13491510.2	225
2018-02-13	72.9	73.0	72.4	72.96	0.01	0.01	104055.0	7571899.0	192
2018-02-12	73.0	73.6	72.9	72.95	0.05	0.07	316308.0	23146803.7	349
2018-02-11	72.2	73.0	72.2	72.9	0.15	0.21	114228.0	8283004.4	125
2018-02-08	72.6	73.4	72.6	72.75	-0.31	-0.42	84023.0	6131556.0	196
2018-02-07	72.9	73.6	72.2	73.06	0.44	0.61	260416.0	19060898.7	423
2018-02-06	73.0	73.5	72.5	72.62	-0.87	-1.18	470075.0	34262711.4	582
2018-02-05	73.7	74.1	72.8	73.49	-0.12	-0.16	279304.0	20449168.9	313
2018-02-04	73.1	74.1	73.1	73.61	-0.17	-0.23	280985.0	20675719.5	394
2018-02-01	73.9	74.1	73.3	73.78	0.29	0.39	192216.0	14189930.2	317
2018-01-31	72.7	73.8	72.7	73.49	0.85	1.17	515233.0	37776873.1	519
2018-01-30	72.9	73.0	72.3	72.64	-0.01	-0.01	249534.0	18098361.3	250
2018-01-29	72.9	73.1	72.6	72.65	-0.36	-0.49	217132.0	15824847.4	211
2018-01-28	72.0	73.5	72.0	73.01	1.39	1.94	1034427.0	75586106.5	784
2018-01-25	70.7	71.7	70.7	71.62	0.98	1.39	255803.0	18227910.8	310
2018-01-24	70.7	70.7	70.5	70.64	-0.01	-0.01	33296.0	2351837.4	64
2018-01-23	70.3	70.7	70.3	70.65	0.2	0.28	120735.0	8528401.2	136
2018-01-22	70.3	70.7	70.3	70.45	-0.24	-0.34	216924.0	15308279.1	210
2018-01-21	70.6	70.7	70.4	70.69	0.14	0.2	77281.0	5455892.5	91
2018-01-18	70.0	70.8	70.0	70.55	0.5	0.71	156544.0	11041248.7	163
2018-01-17	70.7	70.8	69.8	70.05	-0.78	-1.1	223001.0	15631401.0	318
2018-01-16	69.7	70.9	69.6	70.83	1.28	1.84	317651.0	22369276.6	365
2018-01-15	69.3	69.8	69.2	69.55	0.43	0.62	147328.0	10251699.5	275
2018-01-14	68.5	69.7	68.5	69.12	0.91	1.33	274687.0	18937530.2	292
2018-01-11	67.6	68.3	67.5	68.21	0.63	0.93	106131.0	7202947.2	165
2018-01-10	67.8	67.8	67.4	67.58	-0.41	-0.6	76646.0	5178100.4	161
2018-01-09	67.9	68.3	67.8	67.99	-0.01	-0.01	67797.0	4609932.7	92
2018-01-08	68.1	68.3	68.0	68.0	-0.01	-0.01	85015.0	5785867.7	107
2018-01-07	67.5	68.4	67.0	68.01	0.43	0.64	128136.0	8704671.6	173
2018-01-04	67.6	67.7	67.2	67.58	0.12	0.18	56534.0	3816757.9	147
2018-01-03	67.5	67.5	66.9	67.46	0.39	0.58	164584.0	11059233.3	204
2018-01-02	68.2	68.2	66.9	67.07	-1.1	-1.61	178184.0	12005330.0	330
2018-01-01	68.5	68.5	68.1	68.17	-0.43	-0.63	208241.0	14224936.8	136
2017-12-31	68.6	68.7	68.5	68.6	-0.04	-0.06	102838.0	7056949.9	108
2017-12-28	68.7	68.7	68.4	68.64	-0.06	-0.09	222721.0	15271955.1	193
2017-12-27	68.5	68.7	68.4	68.7	0.1	0.15	267065.0	18296504.4	169
2017-12-26	69.0	69.0	68.5	68.6	-0.18	-0.26	321381.0	22081433.1	231
2017-12-25	68.8	68.9	68.6	68.78	0.08	0.12	126905.0	8724775.0	127
2017-12-24	68.7	69.1	68.6	68.7	0.0	0.0	102747.0	7082074.8	115
2017-12-21	68.6	68.9	68.4	68.7	0.02	0.03	267711.0	18398015.6	264
2017-12-20	68.9	68.9	68.4	68.68	0.02	0.03	195167.0	13381752.1	177
2017-12-19	69.0	69.1	68.5	68.66	-0.21	-0.3	189063.0	12998026.6	463
2017-12-18	68.3	69.0	68.1	68.87	0.67	0.98	227710.0	15609386.4	249
2017-12-17	68.4	68.4	68.1	68.2	0.15	0.22	77398.0	5285141.3	111
2017-12-14	68.5	68.7	68.0	68.05	-0.37	-0.54	146812.0	10025582.4	224
2017-12-13	68.9	68.9	68.3	68.42	-0.3	-0.44	138114.0	9461328.0	185
2017-12-12	68.8	69.1	68.5	68.72	-0.03	-0.04	254108.0	17497219.6	241
2017-12-11	68.8	68.9	68.5	68.75	-0.14	-0.2	166434.0	11438688.1	250
2017-12-10	69.6	69.6	68.6	68.89	-0.63	-0.91	304693.0	21058709.1	324
2017-12-07	69.2	69.9	69.2	69.52	-0.06	-0.09	55108.0	3830774.3	116
2017-12-06	69.9	69.9	69.5	69.58	-0.22	-0.32	88400.0	6160592.2	93
2017-12-05	70.0	70.0	69.7	69.8	-0.33	-0.47	109176.0	7257713.8	68
2017-12-04	69.8	70.3	69.8	70.13	0.31	0.44	244242.0	17111956.2	223
2017-12-03	68.9	69.9	68.9	69.82	1.02	1.48	202274.0	14069381.9	193
2017-11-30	68.8	69.0	68.7	68.8	-0.25	-0.36	69148.0	4757022.5	116
2017-11-29	68.9	69.2	68.7	69.05	0.15	0.22	117219.0	8085195.2	191
2017-11-28	68.6	69.0	68.5	68.9	0.35	0.51	83141.0	5722638.4	161
2017-11-27	68.4	68.8	68.3	68.55	-0.05	-0.07	334371.0	22929207.9	193
2017-11-26	68.6	68.8	68.4	68.6	0.24	0.35	231677.0	15880460.0	292
2017-11-23	69.0	69.0	68.2	68.36	-0.45	-0.65	291825.0	19991724.7	435
2017-11-22	68.6	69.4	68.6	68.81	0.01	0.01	478773.0	33039301.4	453
2017-11-21	69.3	69.3	68.8	68.8	-0.66	-0.95	89280.0	6168069.3	116
2017-11-20	69.2	69.5	69.2	69.46	0.16	0.23	90321.0	6271079.8	144
2017-11-19	69.8	69.8	69.1	69.3	-0.23	-0.33	172055.0	11922981.1	116
2017-11-16	69.1	69.8	68.8	69.53	0.13	0.19	407465.0	28194206.1	198
2017-11-15	70.0	70.0	69.1	69.4	-0.36	-0.52	169056.0	11784919.2	97
2017-11-14	69.5	70.1	69.5	69.76	-0.15	-0.21	310959.0	21728026.7	148
2017-11-13	69.2	70.0	69.1	69.91	0.16	0.23	527109.0	36688271.6	257
2017-11-12	69.1	70.0	68.6	69.75	-0.07	-0.1	340158.0	23669939.0	149
2017-11-09	70.0	70.0	68.8	69.82	-0.05	-0.07	269036.0	18669571.9	484
2017-11-08	69.1	70.2	68.2	69.87	1.04	1.51	649356.0	45095318.9	435
2017-11-07	67.5	69.2	67.3	68.83	0.93	1.37	527147.0	35873456.8	415
2017-11-06	67.0	68.0	66.4	67.9	0.3	0.44	485375.0	32732143.4	382
2017-11-05	66.0	67.8	65.1	67.6	0.3	0.45	753878.0	49968423.6	470
2017-11-02	67.7	67.9	67.1	67.3	-0.4	-0.59	227519.0	15409158.8	203
2017-11-01	67.6	67.9	67.4	67.7	-0.22	-0.32	113064.0	7651515.7	198
2017-10-31	68.1	68.3	67.0	67.92	-0.11	-0.16	220437.0	14942528.1	264
2017-10-30	67.8	68.3	67.8	68.03	0.44	0.65	226889.0	15449502.7	320
2017-10-29	67.0	68.1	67.0	67.59	2.36	3.62	450416.0	30437606.6	503
2017-10-26	67.8	67.8	65.1	65.23	-2.78	-4.09	549752.0	36166186.5	540
2017-10-25	67.0	68.2	67.0	68.01	0.8	1.19	37285.0	2513554.7	124
2017-10-24	66.5	67.4	66.5	67.21	0.12	0.18	106453.0	7112740.0	166
2017-10-23	68.1	68.2	66.8	67.09	-1.14	-1.67	152003.0	10249862.9	253
2017-10-22	68.6	68.7	68.1	68.23	-0.37	-0.54	82902.0	5603865.1	108
2017-10-19	68.7	68.7	68.3	68.6	-0.01	-0.01	268047.0	18378549.6	199
2017-10-18	68.9	69.1	68.6	68.61	-0.01	-0.01	286754.0	19741595.1	257
2017-10-17	68.8	68.9	68.4	68.62	-0.21	-0.31	292964.0	20126263.7	425
2017-10-16	69.3	69.8	68.6	68.83	-0.93	-1.33	431763.0	29812744.7	440
2017-10-15	70.5	70.5	69.5	69.76	-0.81	-1.15	461306.0	32376330.1	674
2017-10-12	69.4	70.7	69.2	70.57	1.45	2.1	240504.0	16821685.3	276
2017-10-11	68.7	69.2	68.0	69.12	0.19	0.28	594724.0	41024714.6	440
2017-10-10	69.9	69.9	68.2	68.93	0.92	1.35	268122.0	18478070.9	332
2017-10-09	70.1	70.3	67.2	68.01	-2.19	-3.12	407227.0	27952974.3	549
2017-10-08	70.3	70.5	70.0	70.2	-0.28	-0.4	91421.0	6417006.8	141
2017-10-05	70.9	70.9	70.2	70.48	-0.08	-0.11	64317.0	4428694.1	84
2017-10-04	70.8	70.8	70.4	70.56	0.15	0.21	277725.0	19503271.7	339
2017-10-03	70.2	70.7	70.0	70.41	0.19	0.27	340521.0	23993781.7	541
2017-10-02	70.2	70.7	70.1	70.22	-0.21	-0.3	235344.0	15706885.1	173
2017-10-01	70.7	70.7	70.0	70.43	-0.34	-0.48	121055.0	8518409.9	239
2017-09-28	70.1	70.9	69.8	70.77	0.77	1.1	165644.0	11643624.0	269
2017-09-27	69.1	70.7	69.1	70.0	0.7	1.01	167293.0	11711092.9	392
2017-09-26	70.4	70.9	69.0	69.3	-1.03	-1.46	301406.0	21086972.2	491
2017-09-25	71.3	71.3	70.2	70.33	-0.99	-1.39	214119.0	15123576.0	400
2017-09-21	72.0	72.1	71.2	71.32	-0.26	-0.36	119991.0	8567004.4	217
2017-09-20	72.0	72.1	71.5	71.58	-0.45	-0.62	74739.0	5370938.3	147
2017-09-19	71.8	72.2	71.8	72.03	0.32	0.45	175706.0	12647651.0	184
2017-09-18	71.0	72.2	71.0	71.71	0.69	0.97	265066.0	19008517.9	303
2017-09-17	72.1	72.1	70.9	71.02	-1.51	-2.08	506417.0	36102080.1	425
2017-09-14	75.0	75.0	72.3	72.53	-2.67	-3.55	723178.0	52820048.2	523
2017-09-13	75.2	75.4	75.2	75.2	-0.1	-0.13	83814.0	6306689.3	53
2017-09-12	75.2	75.4	75.2	75.3	-0.03	-0.04	131660.0	9914948.0	70
2017-09-11	75.3	75.7	75.1	75.33	-0.14	-0.19	320378.0	23913914.9	352
2017-09-10	75.5	75.5	75.3	75.47	0.14	0.19	131516.0	9922574.5	144
2017-09-07	75.3	75.5	75.1	75.33	0.0	0.0	236829.0	17837649.0	145
2017-09-06	75.2	75.5	75.0	75.33	0.27	0.36	135707.0	10205524.4	110
2017-08-29	75.0	75.3	74.5	75.06	0.02	0.03	384926.0	28453065.9	221
2017-08-28	75.0	75.2	75.0	75.04	-0.02	-0.03	161153.0	12095195.2	143
2017-08-27	74.8	75.1	74.8	75.06	0.2	0.27	154971.0	11621267.8	121
2017-08-24	75.1	75.1	74.8	74.86	-0.17	-0.23	98362.0	7366577.8	121
2017-08-23	74.5	75.2	74.5	75.03	0.06	0.08	96073.0	7200609.8	130
2017-08-22	75.0	75.1	74.5	74.97	0.39	0.52	191997.0	14380861.1	168
2017-08-21	74.4	75.1	74.3	74.58	0.48	0.65	250629.0	18751230.4	232
2017-08-20	73.5	74.2	73.5	74.1	0.37	0.5	222229.0	16446380.3	155
2017-08-17	73.5	73.9	73.5	73.73	-0.15	-0.2	174900.0	12886559.2	143
2017-08-16	73.4	73.9	73.2	73.88	0.39	0.53	275723.0	20318431.4	148
2017-08-15	73.4	73.7	73.4	73.49	-0.09	-0.12	45616.0	3353134.5	75
2017-08-14	74.0	74.0	73.3	73.58	-0.01	-0.01	378450.0	27874230.9	260
2017-08-13	72.7	73.9	72.6	73.59	0.68	0.93	220989.0	16201310.5	221
2017-08-10	73.1	73.2	72.7	72.91	-0.18	-0.25	134645.0	9829560.7	154
2017-08-09	73.7	73.7	73.0	73.09	-0.87	-1.18	230220.0	16883479.9	135
2017-08-08	73.9	74.1	73.7	73.96	0.11	0.15	134139.0	9922813.4	108
2017-08-07	72.5	74.0	72.5	73.85	1.35	1.86	163572.0	11963939.7	165
2017-08-06	72.4	72.6	72.3	72.5	0.1	0.14	66477.0	4819531.9	79
2017-08-03	72.6	72.6	72.3	72.4	-0.19	-0.26	74327.0	5386392.4	86
2017-08-02	72.8	73.0	72.5	72.59	-0.16	-0.22	133135.0	9665944.0	117
2017-08-01	73.1	73.5	72.6	72.75	-1.31	-1.77	175296.0	12797684.6	225
2017-07-31	73.6	74.2	73.5	74.06	0.39	0.53	145081.0	10693791.8	142
2017-07-30	73.9	74.3	73.6	73.67	-0.28	-0.38	214021.0	15837297.3	129
2017-07-27	74.2	74.7	73.7	73.95	-0.27	-0.36	214216.0	15874290.6	271
2017-07-26	74.1	74.6	74.1	74.22	-0.08	-0.11	50021.0	3715866.0	101
2017-07-25	73.9	74.7	73.9	74.3	0.54	0.73	88462.0	6573990.2	97
2017-07-24	74.7	74.7	73.7	73.76	-0.89	-1.19	179492.0	13266626.4	162
2017-07-23	75.5	75.5	74.2	74.65	-0.61	-0.81	71133.0	5341255.5	128
2017-07-20	74.2	75.4	74.2	75.26	1.27	1.72	217834.0	16274399.6	308
2017-07-19	74.0	74.3	73.9	73.99	-0.2	-0.27	211672.0	15670985.2	149
2017-07-18	74.1	74.3	73.9	74.19	0.16	0.22	133311.0	9875461.3	129
2017-07-17	74.3	74.4	73.9	74.03	-0.07	-0.09	268417.0	19901447.7	196
2017-07-16	74.0	74.3	74.0	74.1	0.11	0.15	42142.0	3125595.0	81
2017-07-13	73.7	74.4	73.6	73.99	0.1	0.14	137677.0	10192776.8	189
2017-07-12	73.5	74.0	73.5	73.89	0.38	0.52	192983.0	14238793.7	210
2017-07-11	73.1	73.8	72.9	73.51	0.45	0.62	108391.0	7936408.8	158
2017-07-10	73.4	74.3	73.0	73.06	-0.29	-0.4	344309.0	25273868.9	223
2017-07-09	74.0	74.2	73.1	73.35	-0.64	-0.86	106774.0	7879036.0	136
2017-07-06	74.8	74.8	74.0	73.99	-0.77	-1.03	92040.0	6827052.5	160
2017-07-05	75.0	75.1	74.3	74.76	-0.16	-0.21	197934.0	14771755.3	216
2017-07-04	76.4	76.8	74.8	74.92	-2.03	-2.64	230062.0	17424995.8	263
2017-07-03	76.3	77.0	74.2	76.95	0.9	1.18	743077.0	56280065.1	455
2017-07-02	76.0	78.9	74.2	76.05	-0.99	-1.29	752631.0	57313753.7	523
2017-06-22	75.0	77.3	73.5	77.04	2.13	2.84	1966340.0	149241876.2	641
2017-06-21	70.9	75.9	70.9	74.91	4.3	6.09	2879134.0	211335620.5	907
2017-06-20	72.0	72.5	70.5	70.61	-0.99	-1.38	548063.0	39109171.5	369
2017-06-19	70.0	74.0	70.0	71.6	1.96	2.81	1429896.0	103579561.8	864
2017-06-18	70.0	70.2	69.4	69.64	-0.32	-0.46	303392.0	21187833.4	258
2017-06-15	69.1	70.0	69.0	69.96	0.65	0.94	419373.0	29206691.3	256
2017-06-14	69.6	69.8	69.2	69.31	-0.3	-0.43	269948.0	18774365.6	140
2017-06-13	69.8	69.8	69.5	69.61	-0.11	-0.16	81847.0	5704701.9	76
2017-06-12	69.5	69.8	69.4	69.72	0.04	0.06	223611.0	15544443.9	164
2017-06-11	69.7	70.2	69.6	69.68	-0.32	-0.46	128415.0	8959856.6	92
2017-06-08	70.1	70.4	70.0	70.0	-0.35	-0.5	76736.0	5381202.6	152
2017-06-07	70.0	70.9	69.6	70.35	0.37	0.53	83619.0	5874255.4	90
2017-06-06	69.5	71.0	69.5	69.98	0.11	0.16	189278.0	13312683.6	204
2017-06-05	69.5	70.0	68.6	69.87	0.54	0.78	355221.0	24680460.4	210
2017-06-04	68.8	69.4	68.6	69.33	0.58	0.84	68730.0	4745335.5	99
2017-06-01	68.75	69.0	68.75	68.75	-0.19	-0.28	77942.0	5364233.25	94
2017-05-31	69.0	69.0	68.75	68.94	-0.23	-0.33	59624.0	4108608.75	98
2017-05-30	68.75	69.25	68.75	69.17	0.42	0.61	48027.0	3313511.0	109
2017-05-29	68.0	68.75	67.75	68.75	1.24	1.84	105623.0	7234630.0	205
2017-05-28	68.75	68.75	67.25	67.51	-1.23	-1.79	181900.0	12304283.25	163
2017-05-25	69.5	69.5	68.75	68.74	-0.43	-0.62	149430.0	10323444.25	124
2017-05-24	69.5	70.0	69.0	69.17	-0.61	-0.87	85910.0	5965332.25	87
2017-05-23	69.75	70.25	69.5	69.78	-0.18	-0.26	177564.0	12416726.5	138
2017-05-22	70.5	70.75	69.75	69.96	-0.29	-0.41	90822.0	6379501.75	116
2017-05-21	69.75	71.25	69.75	70.25	0.54	0.77	238636.0	16846385.25	177
2017-05-18	69.5	69.75	69.25	69.71	0.01	0.01	38151.0	2653715.0	75
2017-05-17	69.25	69.75	69.25	69.7	0.5	0.72	153077.0	10652834.0	178
2017-05-16	68.75	69.25	68.5	69.2	0.63	0.92	146813.0	10115500.5	152
2017-05-15	68.25	68.75	68.0	68.57	0.57	0.84	158795.0	10860920.75	99
2017-05-14	68.25	68.25	67.5	68.0	-0.97	-1.41	234882.0	15945264.25	146
2017-05-11	69.5	69.75	68.75	68.97	-0.66	-0.95	199517.0	13848214.5	149
2017-05-10	69.5	69.75	69.25	69.63	-0.08	-0.11	220761.0	15365236.5	118
2017-05-09	69.0	69.75	69.0	69.71	0.6	0.87	240839.0	16729961.5	159
2017-05-08	69.0	69.5	69.0	69.11	0.36	0.52	264212.0	18276028.75	176
2017-05-07	69.25	69.5	68.75	68.75	0.35	0.51	221409.0	15257836.75	236
2017-05-04	68.75	69.0	68.0	68.4	-0.35	-0.51	212074.0	14571880.25	196
2017-05-03	68.5	69.0	68.25	68.75	0.25	0.36	207953.0	14308395.0	137
2017-05-02	68.5	68.5	68.25	68.5	0.25	0.37	108643.0	7433919.75	145
2017-05-01	67.5	68.5	67.5	68.25	1.0	1.49	130348.0	8894122.5	182
2017-04-30	67.0	67.25	66.75	67.25	0.35	0.52	149365.0	10020039.5	166
2017-04-27	67.0	67.0	66.5	66.9	-0.33	-0.49	212948.0	14222071.25	321
2017-04-26	67.25	67.75	67.0	67.23	0.13	0.19	161366.0	10861258.5	110
2017-04-25	68.25	68.5	67.0	67.1	-1.47	-2.14	306874.0	20846750.0	258
2017-04-24	68.5	68.75	68.25	68.57	-0.17	-0.25	143084.0	9784387.75	132
2017-04-23	68.75	69.0	68.5	68.74	0.28	0.41	215026.0	14778070.0	106
2017-04-20	67.5	68.5	67.25	68.46	-0.18	-0.26	304028.0	20588424.5	201
2017-04-19	68.0	68.75	68.0	68.64	0.5	0.73	79714.0	5455924.0	76
2017-04-18	68.5	68.75	68.0	68.14	-0.54	-0.79	133619.0	9125918.75	118
2017-04-17	68.0	68.75	68.0	68.68	-0.36	-0.52	212293.0	14517181.25	172
2017-04-16	69.5	69.5	68.75	69.04	-0.6	-0.86	198691.0	13728539.0	133
2017-04-13	69.5	69.75	68.75	69.64	-0.08	-0.11	224684.0	15605440.75	206
2017-04-12	68.25	70.0	68.25	69.72	1.23	1.8	347617.0	24059554.25	359
2017-04-11	70.75	71.0	68.25	68.49	-2.51	-3.54	422400.0	29527678.0	341
2017-04-10	70.5	71.5	70.0	71.0	0.01	0.01	616381.0	43670630.75	372
2017-04-09	70.5	71.5	70.25	70.99	0.98	1.4	576431.0	40905806.25	338
2017-04-06	69.5	70.5	69.5	70.01	0.81	1.17	606447.0	42542415.5	423
2017-04-05	68.25	69.75	68.25	69.2	1.01	1.48	379609.0	26250145.5	274
2017-04-04	67.5	68.25	67.25	68.19	0.69	1.02	146449.0	9963945.25	159
2017-04-03	66.5	67.5	66.5	67.5	1.01	1.52	542602.0	36457232.75	243
2017-04-02	66.75	67.0	66.25	66.49	-0.38	-0.57	204706.0	13630325.0	133
2017-03-30	66.5	67.0	66.5	66.87	0.4	0.6	517038.0	34533266.75	264
2017-03-29	66.25	67.0	66.25	66.47	0.25	0.38	311372.0	20725445.0	251
2017-03-28	67.0	67.25	66.0	66.22	-1.02	-1.52	346241.0	23051893.25	302
2017-03-27	67.25	67.25	66.75	67.24	-0.04	-0.06	119848.0	8037784.25	65
2017-03-26	67.5	67.5	67.0	67.28	0.23	0.34	163548.0	11026882.75	104
2017-03-23	66.75	67.25	66.25	67.05	0.31	0.46	148186.0	9918821.5	103
2017-03-22	67.0	67.0	66.25	66.74	-0.26	-0.39	389592.0	26030097.75	164
2017-03-21	67.5	67.5	67.0	67.0	-0.25	-0.37	136085.0	9139318.0	102
2017-03-20	68.0	68.0	67.25	67.25	-0.44	-0.65	316347.0	21399830.5	325
2017-03-19	67.25	67.75	67.0	67.69	0.47	0.7	555898.0	37513964.75	361
2017-03-16	66.5	67.25	66.5	67.22	0.74	1.11	285630.0	19102289.5	196
2017-03-15	66.0	66.5	66.0	66.48	0.5	0.76	199825.0	13250334.75	165
2017-03-14	65.5	66.0	65.5	65.98	0.32	0.49	638370.0	41924403.5	181
2017-03-13	65.75	66.0	65.5	65.66	-0.09	-0.14	137091.0	9014596.5	113
2017-03-12	65.5	66.0	65.5	65.75	0.0	0.0	300971.0	19743305.5	142
2017-03-09	65.5	65.75	65.25	65.75	-0.25	-0.38	463193.0	30397298.75	97
2017-03-08	65.75	66.0	65.25	66.0	0.25	0.38	549204.0	35991568.25	226
2017-03-07	66.0	66.0	65.25	65.75	-0.01	-0.02	683245.0	44785513.0	444
2017-03-06	66.0	66.25	65.5	65.76	-0.21	-0.32	484786.0	31948023.75	276
2017-03-05	65.75	66.0	65.5	65.97	0.32	0.49	140306.0	9231437.0	115
2017-03-02	65.25	65.75	65.25	65.65	0.39	0.6	4423056.0	288631801.25	150
2017-03-01	65.5	65.75	65.0	65.26	-0.27	-0.41	325340.0	21245840.75	167
2017-02-28	65.0	65.75	65.0	65.53	0.49	0.75	191598.0	12485192.75	125
2017-02-27	65.75	66.0	65.0	65.04	-0.89	-1.35	377823.0	24726380.75	228
2017-02-26	65.75	66.25	65.0	65.93	0.43	0.66	461072.0	30231906.5	242
2017-02-23	65.5	65.75	65.25	65.5	-0.29	-0.44	257344.0	16847325.75	186
2017-02-22	66.5	66.75	65.75	65.79	-0.45	-0.68	285519.0	18917532.0	273
2017-02-21	66.25	66.75	65.75	66.24	0.21	0.32	1332840.0	88427047.0	1242
2017-02-20	66.75	67.0	65.75	66.03	-0.83	-1.24	693682.0	45969189.0	717
2017-02-19	67.25	67.75	66.75	66.86	-0.06	-0.09	259411.0	17451321.5	387
2017-02-16	65.0	67.25	64.75	66.92	2.08	3.21	549183.0	36242448.5	542
2017-02-15	65.0	65.25	64.75	64.84	-0.37	-0.57	558769.0	36295968.0	1057
2017-02-14	65.25	65.5	64.5	65.21	0.24	0.37	280092.0	18199257.25	218
2017-02-13	65.0	65.25	64.75	64.97	-0.01	-0.02	597262.0	38807405.0	322
2017-02-12	65.0	65.5	64.5	64.98	0.07	0.11	468724.0	30472362.5	420
2017-02-09	65.25	65.5	64.75	64.91	-0.3	-0.46	834864.0	54397911.5	483
2017-02-08	66.25	66.25	65.0	65.21	-0.79	-1.2	461701.0	30224760.25	393
2017-02-07	66.25	66.5	65.75	66.0	-0.27	-0.41	223743.0	14778740.75	107
2017-02-06	66.25	66.5	65.0	66.27	0.23	0.35	508494.0	33301062.0	389
2017-02-05	67.0	67.0	65.75	66.04	-0.73	-1.09	375964.0	24881280.0	231
2017-02-02	67.25	67.25	66.5	66.77	-0.09	-0.13	311382.0	20802823.75	170
2017-02-01	67.0	67.5	66.75	66.86	-0.13	-0.19	420840.0	28232043.25	265
2017-01-31	67.75	68.0	66.75	66.99	-0.73	-1.08	204319.0	13725441.5	221
2017-01-30	68.75	68.75	67.5	67.72	-0.68	-0.99	398461.0	27208077.5	270
2017-01-29	69.0	69.25	68.25	68.4	-0.79	-1.14	698442.0	47954764.75	326
2017-01-26	69.5	69.75	69.0	69.19	-0.21	-0.3	194844.0	13500228.75	152
2017-01-25	68.75	69.75	68.75	69.4	0.9	1.31	440493.0	30511984.75	331
2017-01-24	67.25	68.75	67.25	68.5	1.26	1.87	394978.0	26914410.75	398
2017-01-23	67.5	68.0	66.75	67.24	0.01	0.01	803296.0	54114401.0	436
2017-01-22	66.5	67.75	66.5	67.23	0.92	1.39	554576.0	37238891.5	380
2017-01-19	66.75	67.0	66.0	66.31	-0.43	-0.64	219708.0	14652469.0	208
2017-01-18	66.5	67.25	65.5	66.74	0.0	0.0	608843.0	40420166.25	443
2017-01-17	66.75	67.0	66.25	66.74	0.43	0.65	547314.0	36378044.5	486
2017-01-16	67.0	67.0	66.0	66.31	-0.45	-0.67	279024.0	18504390.75	300
2017-01-15	67.5	68.0	66.25	66.76	-1.31	-1.92	680698.0	45665249.25	509
2017-01-12	69.0	69.0	67.5	68.07	-0.84	-1.22	559316.0	38166610.75	553
2017-01-11	70.25	70.75	68.5	68.91	-1.71	-2.42	753841.0	52470617.5	353
2017-01-10	72.25	72.25	70.0	70.62	-1.64	-2.27	1359596.0	96178622.75	705
2017-01-09	72.0	72.5	69.25	72.26	0.03	0.04	1109754.0	78677895.5	553
2017-01-08	72.75	72.75	72.0	72.23	-0.27	-0.37	294205.0	21276284.75	218
2017-01-05	72.5	72.75	72.25	72.5	-0.08	-0.11	136190.0	9878680.5	82
2017-01-04	72.75	73.0	72.5	72.58	-0.3	-0.41	285704.0	20748767.0	157
2017-01-03	73.75	74.0	72.5	72.88	-0.55	-0.75	847925.0	61570432.75	256
2017-01-02	72.5	73.75	72.5	73.43	0.8	1.1	125313.0	9151725.75	187
2017-01-01	72.75	72.75	72.5	72.63	0.08	0.11	49260.0	3577841.5	86
2016-12-29	72.75	72.75	72.5	72.55	0.05	0.07	167284.0	12134305.25	136
2016-12-28	72.5	72.75	72.5	72.5	-0.03	-0.04	231080.0	16757286.75	136
2016-12-27	72.5	72.75	72.5	72.53	0.03	0.04	268263.0	19463437.25	160
2016-12-26	72.5	72.75	72.5	72.5	0.0	0.0	307200.0	22278116.5	118
2016-12-25	72.75	73.0	72.5	72.5	-0.04	-0.06	246516.0	17912157.0	136
2016-12-22	72.75	73.0	72.0	72.54	-0.18	-0.25	304935.0	22152183.5	228
2016-12-21	72.5	73.0	72.5	72.72	0.22	0.3	374123.0	27146280.5	145
2016-12-20	72.0	72.75	72.0	72.5	-0.1	-0.14	715689.0	51888816.5	209
2016-12-19	72.25	73.0	72.25	72.6	0.08	0.11	749555.0	54358141.5	152
2016-12-18	72.75	73.0	72.5	72.52	0.02	0.03	1501197.0	108845574.5	251
2016-12-15	72.25	72.75	72.25	72.5	0.0	0.0	796017.0	57712496.75	203
2016-12-14	72.0	72.75	72.0	72.5	-0.03	-0.04	412246.0	29884064.0	96
2016-12-13	72.25	72.75	72.25	72.53	-0.02	-0.03	642292.0	46566660.75	218
2016-12-12	72.5	72.75	72.5	72.55	0.05	0.07	634223.0	45982702.0	254
2016-12-11	72.75	72.75	72.25	72.5	0.0	0.0	312991.0	22692459.5	108
2016-12-08	72.0	72.75	72.0	72.5	0.0	0.0	785974.0	56980578.5	585
2016-12-07	72.25	72.75	72.25	72.5	0.0	0.0	361984.0	26244214.5	121
2016-12-06	72.5	72.75	72.0	72.5	0.0	0.0	1817105.0	131620973.5	338
2016-12-05	71.0	72.75	71.0	72.5	0.23	0.32	938793.0	67835709.25	277
2016-12-04	72.75	72.75	71.5	72.27	-0.23	-0.32	715396.0	51807523.5	237
2016-12-01	73.0	73.0	72.5	72.5	0.0	0.0	834351.0	60585669.25	242
2016-11-30	72.5	72.75	72.25	72.5	0.0	0.0	1702785.0	123523829.5	453
2016-11-29	71.25	73.0	71.25	72.5	0.24	0.33	2719660.0	197048903.75	949
2016-11-28	70.75	72.5	69.25	72.26	1.24	1.75	1144277.0	81210056.0	480
2016-11-27	70.0	71.25	69.5	71.02	1.27	1.82	1680149.0	118419415.25	354
2016-11-24	68.0	70.0	67.75	69.75	1.12	1.63	3076509.0	213089918.5	577
2016-11-23	64.5	69.5	64.5	68.63	3.52	5.41	2219311.0	150177235.75	685
2016-11-22	62.75	65.25	62.75	65.11	1.88	2.97	591172.0	37875255.0	487
2016-11-21	65.25	65.5	63.0	63.23	-1.99	-3.05	372835.0	23865773.0	357
2016-11-20	67.5	67.5	65.0	65.22	-2.47	-3.65	918685.0	60735815.75	457
2016-11-17	67.25	68.0	66.5	67.69	-0.01	-0.01	981015.0	66248220.25	310
2016-11-16	65.5	68.0	65.25	67.7	2.23	3.41	1146169.0	76357635.0	536
2016-11-15	66.5	66.75	64.75	65.47	-1.71	-2.55	3203669.0	211541031.5	558
2016-11-14	66.75	67.75	65.75	67.18	0.64	0.96	3382358.0	225995169.5	701
2016-11-13	64.75	66.75	64.0	66.54	1.55	2.38	2750926.0	180619295.75	650
2016-11-10	63.75	66.25	63.5	64.99	1.56	2.46	1741279.0	113403748.75	652
2016-11-09	62.0	64.25	60.25	63.43	0.38	0.6	1866367.0	116924781.75	925
2016-11-08	62.75	64.5	62.5	63.05	0.76	1.22	2195567.0	139363037.25	948
2016-11-07	61.0	62.5	61.0	62.29	1.04	1.7	1316067.0	81494773.75	398
2016-11-06	60.0	61.5	60.0	61.25	0.95	1.58	441154.0	26783884.5	226
2016-11-03	59.0	61.25	59.0	60.3	1.26	2.13	848580.0	50936733.25	568
2016-11-02	59.0	59.75	58.5	59.04	0.27	0.46	1234595.0	72820663.0	696
2016-11-01	58.0	59.0	57.5	58.77	0.53	0.91	1004959.0	58677496.75	410
2016-10-31	57.75	58.5	57.0	58.24	0.48	0.83	1049989.0	60417461.5	476
2016-10-30	57.75	58.25	57.5	57.76	-0.17	-0.29	529992.0	30613569.75	166
2016-10-27	58.5	58.5	57.5	57.93	-0.8	-1.36	535812.0	31122060.5	308
2016-10-26	58.0	59.25	57.25	58.73	0.22	0.38	628669.0	36447580.5	372
2016-10-25	57.75	58.75	57.5	58.51	0.95	1.65	1084037.0	63083505.75	529
2016-10-24	56.5	57.75	56.25	57.56	1.39	2.47	791995.0	45240598.5	707
2016-10-23	55.0	56.25	55.0	56.17	1.28	2.33	377851.0	21028183.75	253
2016-10-20	53.5	55.25	53.5	54.89	1.42	2.66	1262071.0	68867512.0	630
2016-10-19	53.0	53.75	53.0	53.47	0.44	0.83	521606.0	27795755.75	197
2016-10-18	53.25	53.25	52.75	53.03	-0.07	-0.13	459000.0	24324068.0	326
2016-10-17	53.25	53.5	52.75	53.1	-0.41	-0.77	188533.0	10010634.5	186
2016-10-16	53.5	53.5	52.5	53.51	-0.12	-0.22	303891.0	16074292.5	202
2016-10-13	53.75	53.75	53.25	53.63	-0.89	-1.63	520651.0	27878913.25	424
2016-10-12	55.25	55.25	54.0	54.52	-0.37	-0.67	315807.0	17277312.0	189
2016-10-11	54.75	56.0	54.75	54.89	0.3	0.55	617098.0	34144876.5	377
2016-10-10	52.75	54.75	52.5	54.59	1.35	2.54	422220.0	22735772.75	262
2016-10-09	54.0	54.0	53.0	53.24	-0.9	-1.66	382568.0	20343834.5	246
2016-10-06	53.0	54.25	52.5	54.14	1.57	2.99	542228.0	28852944.0	372
2016-10-05	53.75	53.75	52.25	52.57	-1.28	-2.38	690013.0	36367428.25	414
2016-10-04	53.25	55.75	52.25	53.85	0.7	1.32	958553.0	51042729.5	690
2016-10-03	52.5	54.75	51.0	53.15	-2.48	-4.46	1117930.0	59396412.25	802
2016-10-02				55.63	0.0	0.0	0.0	0.0	0
2016-09-29	53.75	56.0	53.75	55.63	1.64	3.04	1053914.0	57728317.75	699
2016-09-28	55.25	55.75	52.0	53.99	-1.3	-2.35	1302478.0	69396320.0	888
2016-09-27	56.5	56.5	55.0	55.29	-1.93	-3.37	329996.0	18372016.75	403
2016-09-26	57.25	57.25	57.0	57.22	-0.02	-0.03	257136.0	14695279.0	293
2016-09-25	57.0	58.25	56.5	57.24	0.29	0.51	215812.0	12389870.5	252
2016-09-21	56.25	57.5	56.25	56.95	0.77	1.37	744629.0	42408861.25	403
2016-09-20	54.75	56.5	54.5	56.18	1.18	2.15	630689.0	34734343.75	576
2016-09-19	56.5	56.5	54.25	55.0	-1.36	-2.41	629717.0	34708414.5	860
2016-09-18	58.0	58.0	55.75	56.36	-1.38	-2.39	215779.0	12264223.75	274
2016-09-08	57.75	58.0	57.5	57.74	0.11	0.19	496430.0	28693587.75	330
2016-09-07	57.75	58.0	57.5	57.63	-0.12	-0.21	396512.0	22876417.0	191
2016-09-06	58.0	58.25	57.75	57.75	-0.22	-0.38	131949.0	7646706.5	115
2016-09-05	57.75	58.25	57.75	57.97	-0.01	-0.02	285747.0	16577699.75	331
2016-09-04	58.0	58.0	57.5	57.98	0.17	0.29	278861.0	16112409.0	249
2016-09-01	58.0	58.0	57.0	57.81	-0.26	-0.45	473229.0	27136735.75	312
2016-08-31	57.25	58.25	56.75	58.07	1.24	2.18	336785.0	19423522.0	292
2016-08-30	57.0	57.5	56.75	56.83	-0.12	-0.21	204607.0	11675738.5	164
2016-08-29	57.25	57.5	56.75	56.95	-0.67	-1.16	326853.0	18679056.0	282
2016-08-28	58.5	58.5	57.5	57.62	-0.16	-0.28	577508.0	33338862.0	362
2016-08-25	57.0	58.0	56.75	57.78	-0.15	-0.26	794833.0	45662084.5	491
2016-08-24	57.25	60.0	56.75	57.93	1.2	2.12	933468.0	53616869.25	562
2016-08-23	55.75	57.0	55.5	56.73	0.69	1.23	936221.0	52681769.5	505
2016-08-22	57.5	57.5	55.75	56.04	-1.4	-2.44	380268.0	21511171.75	355
2016-08-21	57.75	58.0	56.75	57.44	-0.13	-0.23	317693.0	18278849.25	288
2016-08-18	57.25	58.0	57.25	57.57	0.29	0.51	363058.0	20914214.0	264
2016-08-17	58.5	58.5	57.0	57.28	-1.07	-1.83	564515.0	32492354.5	355
2016-08-16	59.25	59.5	58.0	58.35	-1.02	-1.72	587159.0	34413397.25	411
2016-08-15	59.75	59.75	59.0	59.37	-0.17	-0.29	338992.0	20153405.0	220
2016-08-14	60.0	60.5	59.25	59.54	-0.22	-0.37	467470.0	27996461.75	275
2016-08-11	60.0	60.0	59.5	59.76	-0.04	-0.07	187661.0	11215702.0	189
2016-08-10	60.5	60.5	59.75	59.8	-0.84	-1.39	563484.0	33841560.25	281
2016-08-09	60.5	60.75	60.0	60.64	0.39	0.65	452939.0	27291078.25	205
2016-08-08	60.25	60.75	60.0	60.25	0.0	0.0	484174.0	29180038.75	253
2016-08-07	60.0	60.5	59.5	60.25	-0.02	-0.03	413947.0	24835356.5	308
2016-08-04	60.75	60.75	60.0	60.27	-0.3	-0.5	88162.0	5333612.25	150
2016-08-03	59.75	60.75	59.25	60.57	0.94	1.58	302815.0	18207113.25	385
2016-08-02	60.5	60.5	59.0	59.63	-1.07	-1.76	488405.0	29118007.5	423
2016-08-01	61.5	61.5	60.25	60.7	-0.76	-1.24	439007.0	26683354.75	426
2016-07-31	62.0	62.25	61.0	61.46	-0.72	-1.16	673585.0	41468497.5	357
2016-07-28	62.25	63.0	62.0	62.18	0.16	0.26	587804.0	36845476.25	197
2016-07-27	61.75	62.5	61.5	62.02	-0.09	-0.14	505020.0	31274421.75	310
2016-07-26	62.25	62.75	62.0	62.11	-0.28	-0.45	439264.0	27293815.75	174
2016-07-25	63.0	63.25	62.25	62.39	-0.61	-0.97	219693.0	13736353.5	135
2016-07-24	64.25	64.25	62.75	63.0	-1.19	-1.85	238016.0	15096831.5	190
2016-07-21	64.25	64.5	64.0	64.19	-0.06	-0.09	250438.0	16084782.0	109
2016-07-20	64.25	64.5	64.0	64.25	-0.01	-0.02	152534.0	9790971.75	87
2016-07-19	64.5	64.75	64.25	64.26	-0.26	-0.4	231010.0	14864323.25	138
2016-07-18	65.0	65.0	64.25	64.52	0.01	0.02	162274.0	10478266.75	117
2016-07-17	64.75	65.0	64.5	64.51	-0.07	-0.11	146716.0	9502008.0	92
2016-07-14	64.5	65.0	64.5	64.58	-0.17	-0.26	371987.0	24038543.25	147
2016-07-13	64.5	64.75	64.25	64.75	0.25	0.39	388888.0	25116345.25	113
2016-07-12	64.5	64.75	64.25	64.5	0.25	0.39	152045.0	9812100.0	85
2016-07-11	64.75	65.0	64.25	64.25	-0.49	-0.76	81011.0	5228591.0	81
2016-07-10	64.5	64.75	64.25	64.74	0.35	0.54	52079.0	3361130.5	48
2016-06-30	64.0	64.5	64.0	64.39	0.22	0.34	150417.0	9663460.0	132
2016-06-29	64.0	64.25	64.0	64.17	0.22	0.34	176018.0	11270525.75	137
2016-06-28	64.5	65.0	63.75	63.95	-0.99	-1.52	403158.0	25862984.75	173
2016-06-27	64.5	65.0	64.0	64.94	0.73	1.14	301866.0	19001994.5	137
2016-06-26	64.0	64.5	63.0	64.21	-0.81	-1.25	622501.0	39719484.25	263
2016-06-23	64.75	65.5	64.5	65.02	0.03	0.05	236848.0	15391629.5	109
2016-06-22	64.75	65.25	64.75	64.99	0.4	0.62	264476.0	17186758.0	132
2016-06-21	64.25	64.75	64.0	64.59	0.15	0.23	243087.0	15692042.25	153
2016-06-20	63.75	64.75	63.75	64.44	0.61	0.96	205188.0	13170132.25	129
2016-06-19	64.25	64.75	63.75	63.83	-0.21	-0.33	292464.0	18822304.25	111
2016-06-16	63.75	64.25	63.5	64.04	0.1	0.16	198053.0	12641710.25	106
2016-06-15	63.0	64.0	63.0	63.94	0.94	1.49	288768.0	18410974.25	166
2016-06-14	63.0	63.25	63.0	63.0	0.06	0.1	60760.0	3832696.25	75
2016-06-13	62.5	63.0	62.5	62.94	0.19	0.3	96774.0	6082228.0	76
2016-06-12	62.5	62.75	62.25	62.75	-0.16	-0.25	115967.0	7242976.5	70
2016-06-09	63.0	63.0	62.75	62.91	-0.28	-0.44	85907.0	5407454.75	66
2016-06-08	63.0	63.25	63.0	63.19	0.44	0.7	125104.0	7904248.0	112
2016-06-07	62.5	63.0	62.5	62.75	0.15	0.24	85454.0	5366357.25	83
2016-06-06	62.25	62.75	62.0	62.6	0.5	0.81	142681.0	8892163.5	100
2016-06-05	62.5	62.75	62.0	62.1	-0.12	-0.19	218396.0	13629227.5	144
2016-06-02	62.25	62.5	62.0	62.22	-0.28	-0.45	320022.0	19895236.25	221
2016-06-01	62.5	62.75	62.25	62.5	-0.23	-0.37	132727.0	8300621.75	103
2016-05-31	62.5	62.75	62.5	62.73	0.14	0.22	62149.0	3891447.0	57
2016-05-30	63.5	63.5	62.25	62.59	-0.66	-1.04	442544.0	27724958.5	215
2016-05-29	63.25	63.5	62.5	63.25	-0.06	-0.09	177388.0	11186245.25	89
2016-05-26	63.5	63.75	63.25	63.31	-0.1	-0.16	235953.0	14976517.25	106
2016-05-25	63.5	64.0	63.25	63.41	0.3	0.48	155559.0	9890277.75	153
2016-05-24	62.75	63.5	62.75	63.11	0.33	0.53	247982.0	15658841.25	188
2016-05-23	63.75	63.75	62.5	62.78	-0.83	-1.3	329028.0	20723498.0	186
2016-05-22	63.75	64.0	63.5	63.61	-0.06	-0.09	323436.0	20584971.25	179
2016-05-19	64.25	64.25	63.25	63.67	-0.65	-1.01	417527.0	26617513.5	324
2016-05-18	64.25	65.0	64.25	64.32	-0.07	-0.11	317445.0	20509790.0	239
2016-05-17	64.5	64.5	64.0	64.39	0.35	0.55	209897.0	13499950.0	162
2016-05-16	63.75	64.5	63.75	64.04	0.17	0.27	162618.0	10425835.75	136
2016-05-15	64.25	64.5	63.75	63.87	-0.38	-0.59	271197.0	17359238.5	184
2016-05-12	64.0	64.5	64.0	64.25	0.11	0.17	115100.0	7403639.25	144
2016-05-11	63.5	64.25	63.5	64.14	0.74	1.17	199264.0	12764728.75	143
2016-05-10	63.75	63.75	63.25	63.4	-0.57	-0.89	214957.0	13657027.0	159
2016-05-09	63.75	64.0	63.5	63.97	0.36	0.57	245606.0	15645446.75	179
2016-05-08	64.25	65.25	63.5	63.61	-0.55	-0.86	491101.0	31770844.25	244
2016-05-05	63.75	64.75	63.75	64.16	0.69	1.09	443225.0	28503813.75	229
2016-05-04	64.0	64.75	63.25	63.47	-1.23	-1.9	244712.0	15642864.75	232
2016-05-03	63.25	65.0	63.25	64.7	1.57	2.49	831947.0	53300282.0	437
2016-05-02	62.5	63.25	62.5	63.13	0.54	0.86	215404.0	13511396.5	159
2016-05-01	63.0	63.0	62.5	62.59	-1.08	-1.7	400596.0	25099819.75	236
2016-04-28	63.5	64.25	63.25	63.67	0.01	0.02	522401.0	33326420.0	319
2016-04-27	63.0	63.75	63.0	63.66	0.69	1.1	516046.0	32640460.75	325
2016-04-26	63.0	64.5	62.75	62.97	-1.51	-2.34	1196861.0	75416541.25	478
2016-04-25	61.75	65.75	61.5	64.48	2.98	4.85	3321487.0	211801658.0	1062
2016-04-24	61.25	62.0	61.0	61.5	0.28	0.46	775717.0	47790381.25	548
2016-04-21	61.0	61.25	60.25	61.22	0.73	1.21	966607.0	58859038.75	438
2016-04-20	60.25	61.0	60.25	60.49	-0.08	-0.13	1134415.0	68687405.75	833
2016-04-19	61.25	61.5	60.5	60.57	-0.41	-0.67	1447575.0	88015977.25	1125
2016-04-18	61.0	61.75	60.5	60.98	-0.27	-0.44	571827.0	34893760.25	597
2016-04-17	62.75	63.0	61.25	61.25	-1.33	-2.13	584661.0	36064928.25	501
2016-04-14	62.0	62.75	61.5	62.58	0.79	1.28	495440.0	30746057.25	304
2016-04-13	61.75	62.25	61.5	61.79	0.29	0.47	271953.0	16818574.75	162
2016-04-12	61.75	61.75	61.25	61.5	-0.01	-0.02	1042215.0	64174677.0	764
2016-04-11	61.75	62.25	61.5	61.51	-0.24	-0.39	684474.0	42301939.5	528
2016-04-10	62.0	62.0	61.5	61.75	0.25	0.41	460859.0	28430281.25	322
2016-04-07	61.25	62.5	61.25	61.5	0.7	1.15	1070865.0	65947751.25	835
2016-04-06	61.5	61.75	60.75	60.8	-0.14	-0.23	559150.0	34251197.25	508
2016-04-05	61.25	61.25	59.5	60.94	-1.05	-1.69	927072.0	56236296.5	798
2016-04-04	61.5	62.5	61.25	61.99	0.43	0.7	1269456.0	78291065.5	1235
2016-04-03	63.75	64.25	61.5	61.56	-2.68	-4.17	981075.0	60871594.25	865
2016-03-31	64.25	64.25	63.5	64.24	0.19	0.3	235683.0	15044283.0	132
2016-03-30	62.5	64.25	62.5	64.05	1.51	2.41	290377.0	18400321.25	253
2016-03-29	62.5	63.0	62.0	62.54	0.58	0.94	1552315.0	96995134.75	1568
2016-03-28	62.25	64.5	61.5	61.96	-0.46	-0.74	3099977.0	195252160.0	2862
2016-03-27	65.0	65.75	61.5	62.42	-2.97	-4.54	3554662.0	222680658.25	2574
2016-03-24	69.25	69.25	64.5	65.39	-4.08	-5.87	4613868.0	317402966.25	1793
2016-03-23	69.25	69.5	69.25	69.47	0.0	0.0	186312.0	12818846.75	55
2016-03-22	69.0	69.5	69.0	69.47	0.22	0.32	263392.0	18250845.25	89
2016-03-21	69.5	69.5	69.25	69.25	-0.25	-0.36	790150.0	54753731.0	134
2016-03-20	69.25	69.75	69.25	69.5	0.5	0.72	339841.0	23636850.5	92
2016-03-17	69.25	69.5	69.0	69.0	-0.25	-0.36	857905.0	59284065.25	172
2016-03-16	68.75	69.25	68.75	69.25	0.5	0.73	345560.0	23832114.5	129
2016-03-15	68.75	68.75	68.25	68.75	0.0	0.0	544326.0	37309569.75	102
2016-03-14	68.75	69.0	68.75	68.75	0.0	0.0	354733.0	24400877.75	101
2016-03-13	68.0	68.75	68.0	68.75	0.83	1.22	231179.0	15815457.75	127
2016-03-10	68.0	68.25	67.5	67.92	0.16	0.24	535813.0	36349651.0	145
2016-03-09	67.75	68.25	67.5	67.76	-0.26	-0.38	474448.0	32179186.0	164
2016-03-08	67.75	68.25	67.75	68.02	0.2	0.29	706610.0	48034445.5	221
2016-03-07	68.25	68.25	67.0	67.82	-0.34	-0.5	1589535.0	107911375.75	383
2016-03-06	68.0	68.25	67.75	68.16	1.16	1.73	903782.0	61453654.25	330
2016-03-03	67.0	67.25	67.0	67.0	0.15	0.22	725932.0	48647608.25	163
2016-03-02	66.5	67.0	66.5	66.85	0.14	0.21	307322.0	20483828.75	175
2016-03-01	66.5	67.0	66.25	66.71	0.46	0.69	518089.0	34490148.0	170
2016-02-29	66.0	66.5	66.0	66.25	-0.13	-0.2	457006.0	30317259.25	144
2016-02-28	66.0	66.5	66.0	66.38	0.22	0.33	395745.0	26202440.75	136
2016-02-25	65.75	66.25	65.75	66.16	0.39	0.59	344887.0	22770899.0	97
2016-02-24	65.5	66.5	65.5	65.77	0.02	0.03	485490.0	31991013.0	245
2016-02-23	65.75	66.0	65.5	65.75	-0.14	-0.21	281508.0	18528022.0	107
2016-02-22	66.0	66.0	65.5	65.89	0.4	0.61	783237.0	51517478.5	282
2016-02-21	65.25	65.75	65.25	65.49	0.17	0.26	234422.0	15336053.25	120
2016-02-18	64.75	65.5	64.75	65.32	0.51	0.79	436387.0	28389530.75	213
2016-02-17	64.5	65.0	64.5	64.81	0.15	0.23	219501.0	14178744.25	137
2016-02-16	64.5	65.0	64.5	64.66	0.29	0.45	358051.0	23200257.75	148
2016-02-15	63.75	64.75	63.75	64.37	0.75	1.18	226274.0	14539041.0	124
2016-02-14	63.5	64.5	63.5	63.62	0.05	0.08	634474.0	40565080.75	176
2016-02-11	63.5	64.0	63.25	63.57	-0.07	-0.11	1245609.0	79169953.25	242
2016-02-10	63.0	64.0	62.75	63.64	0.41	0.65	273788.0	17410786.0	185
2016-02-09	63.0	63.75	62.75	63.23	-0.23	-0.36	282658.0	17810437.25	138
2016-02-08	63.25	63.5	63.0	63.46	0.37	0.59	144778.0	9161097.75	91
2016-02-07	62.5	63.25	62.25	63.09	0.11	0.17	263314.0	16512147.5	132
2016-02-04	62.75	63.25	62.75	62.98	0.73	1.17	831013.0	52297605.25	248
2016-02-03	61.5	62.5	61.5	62.25	0.15	0.24	266990.0	16584080.5	167
2016-02-02	61.5	62.5	61.5	62.1	-0.09	-0.14	538044.0	33384574.25	265
2016-02-01	61.0	62.25	60.75	62.19	1.39	2.29	478383.0	29451279.5	377
2016-01-31	61.0	61.25	60.25	60.8	0.74	1.23	540655.0	32933890.0	359
2016-01-28	60.5	60.75	60.0	60.06	0.2	0.33	779714.0	46919617.0	320
2016-01-27	59.75	60.25	59.5	59.86	0.41	0.69	353916.0	21230450.5	271
2016-01-26	58.25	59.5	58.25	59.45	0.05	0.08	427873.0	25225085.0	236
2016-01-25	60.0	60.0	59.0	59.4	-1.08	-1.79	414016.0	24582560.0	232
2016-01-24	63.75	63.75	60.0	60.48	1.14	1.92	1024826.0	62297737.75	397
2016-01-21	58.5	59.75	57.5	59.34	0.33	0.56	639562.0	37526572.0	277
2016-01-20	60.0	60.0	58.75	59.01	-1.45	-2.4	1084443.0	64122725.5	464
2016-01-19	61.75	61.75	60.0	60.46	-0.6	-0.98	1518504.0	92578847.0	758
2016-01-18	58.0	61.5	58.0	61.06	3.23	5.59	593813.0	35656892.25	324
2016-01-17	59.0	59.5	56.5	57.83	-3.53	-5.75	1228975.0	70847270.75	717
2016-01-14	61.5	62.0	60.0	61.36	-0.74	-1.19	811880.0	49346109.0	659
2016-01-13	63.0	63.0	61.5	62.1	-0.4	-0.64	445163.0	27680374.25	423
2016-01-12	63.75	63.75	62.5	62.5	-1.54	-2.4	631720.0	39851223.75	368
2016-01-11	64.0	64.25	63.0	64.04	-0.41	-0.64	788514.0	50080936.75	550
2016-01-10	64.5	64.5	63.25	64.45	-0.23	-0.36	547249.0	35133326.0	251
2016-01-07	66.0	66.0	63.25	64.68	-1.89	-2.84	1207319.0	78137285.0	653
2016-01-06	67.25	67.25	66.0	66.57	-0.27	-0.4	276872.0	18360513.0	277
2016-01-05	66.75	67.0	66.25	66.84	0.66	1.0	306457.0	20434894.0	182
2016-01-04	67.5	67.5	66.0	66.18	-1.26	-1.87	622712.0	41744304.75	293
2016-01-03	68.0	68.5	67.25	67.44	-0.99	-1.45	529869.0	35790021.5	396
2015-12-31	68.75	69.25	68.0	68.43	-0.24	-0.35	120957.0	8285034.5	168
2015-12-30	67.0	68.75	67.0	68.67	1.75	2.62	533297.0	36316418.5	341
2015-12-29	67.5	68.0	66.5	66.92	-0.34	-0.51	657932.0	44282074.75	397
2015-12-28	66.75	67.5	66.5	67.26	0.27	0.4	270942.0	18128333.5	164
2015-12-27	66.5	67.25	66.0	66.99	0.66	1.0	440860.0	29433933.5	273
2015-12-24	65.75	66.5	65.75	66.33	0.84	1.28	273108.0	18079879.5	233
2015-12-23	66.0	66.25	65.25	65.49	-0.55	-0.83	398626.0	26215056.5	299
2015-12-22	67.75	67.75	65.75	66.04	-1.24	-1.84	755531.0	50424548.75	479
2015-12-21	66.5	67.5	66.5	67.28	0.36	0.54	196781.0	13214524.75	148
2015-12-20	67.25	67.25	66.5	66.92	-0.58	-0.86	263624.0	17607635.5	221
2015-12-17	67.0	67.75	66.5	67.5	0.82	1.23	426442.0	28697995.75	343
2015-12-16	66.0	66.75	65.75	66.68	0.73	1.11	285095.0	18902478.0	222
2015-12-15	65.75	66.0	65.25	65.95	0.0	0.0	602611.0	39587857.0	352
2015-12-14	66.5	66.5	65.25	65.95	-0.13	-0.2	938868.0	61883963.5	340
2015-12-13	66.0	67.25	65.5	66.08	-1.15	-1.71	512725.0	33894897.0	362
2015-12-10	67.25	68.0	67.0	67.23	-0.17	-0.25	237185.0	15959112.25	178
2015-12-09	66.5	68.0	66.5	67.4	0.93	1.4	370365.0	24975082.0	377
2015-12-08	66.5	67.0	66.25	66.47	-0.39	-0.58	341366.0	22766705.75	223
2015-12-07	68.0	68.0	66.5	66.86	-0.89	-1.31	591265.0	39692438.5	346
2015-12-06	68.0	68.0	67.5	67.75	-0.25	-0.37	290439.0	19678779.25	208
2015-12-03	67.75	68.5	67.75	68.0	-0.21	-0.31	699647.0	47689365.75	422
2015-12-02	67.5	69.0	67.25	68.21	0.55	0.81	1464233.0	99988965.5	647
2015-12-01	66.75	67.75	66.75	67.66	0.74	1.11	440643.0	29627172.5	196
2015-11-30	67.0	67.25	66.5	66.92	-0.24	-0.36	407886.0	27273256.25	230
2015-11-29	67.25	67.25	67.0	67.16	0.21	0.31	225823.0	15144769.75	149
2015-11-26	66.75	67.25	66.5	66.95	0.23	0.34	405630.0	27117986.0	166
2015-11-25	66.25	67.25	66.25	66.72	0.31	0.47	764848.0	51050868.5	331
2015-11-24	66.25	66.75	66.0	66.41	0.11	0.17	453477.0	30067606.75	257
2015-11-23	66.0	66.5	65.25	66.3	0.39	0.59	666875.0	43873238.25	389
2015-11-22	66.5	66.5	65.75	65.91	-0.09	-0.14	512205.0	33844426.5	318
2015-11-19	66.0	67.0	65.5	66.0	1.01	1.55	1028203.0	68098524.0	738
2015-11-18	64.75	65.25	64.75	64.99	0.24	0.37	277443.0	17999240.0	199
2015-11-17	65.25	65.5	64.5	64.75	-0.25	-0.38	669979.0	43502940.75	355
2015-11-16	65.0	65.25	64.75	65.0	0.38	0.59	341438.0	22188628.5	327
2015-11-15	65.25	65.5	63.75	64.62	-1.99	-2.99	1352853.0	87692357.0	993
2015-11-12	66.5	68.75	66.0	66.61	1.86	2.87	3318838.0	224137306.5	2700
2015-11-11	63.25	64.75	63.0	64.75	5.75	9.75	3784357.0	242926190.5	1201
2015-11-10	59.0	60.25	58.75	59.0	-0.19	-0.32	258189.0	15388164.0	195
2015-11-09	58.75	59.25	58.25	59.19	0.14	0.24	247468.0	14557213.75	246
2015-11-08	59.75	59.75	57.75	59.05	-0.71	-1.19	449338.0	26219138.0	423
2015-11-05	60.0	60.25	59.75	59.76	-0.38	-0.63	361956.0	21681305.25	253
2015-11-04	60.5	60.75	59.75	60.14	-0.19	-0.31	1460149.0	87681122.0	474
2015-11-03	61.5	61.5	60.0	60.33	-1.25	-2.03	929070.0	56356411.75	460
2015-11-02	61.25	62.0	61.25	61.58	-0.39	-0.63	121647.0	7524131.25	112
2015-11-01	63.25	63.25	61.25	61.97	-2.13	-3.32	761337.0	47216086.25	435
2015-10-29	64.75	65.25	64.0	64.1	-0.5	-0.77	342492.0	22080618.75	173
2015-10-28	64.25	65.0	64.0	64.6	0.08	0.12	470004.0	30246351.25	383
2015-10-27	65.25	65.25	63.75	64.52	-0.56	-0.86	376322.0	24263121.75	206
2015-10-26	65.0	65.25	64.0	65.08	-0.1	-0.15	929855.0	60115426.5	1204
2015-10-25	65.0	65.75	65.0	65.18	-0.02	-0.03	793296.0	51881599.5	485
2015-10-22	63.0	65.5	63.0	65.2	1.69	2.66	922029.0	59136899.75	511
2015-10-21	65.25	65.75	63.0	63.51	-4.41	-6.49	2083734.0	133998147.0	999
2015-10-20	68.0	68.25	67.25	67.92	-0.03	-0.04	851632.0	57875870.5	489
2015-10-19	66.75	68.25	66.25	67.95	0.95	1.42	521986.0	35156896.75	314
2015-10-18	65.75	67.25	65.75	67.0	1.5	2.29	393427.0	26180549.25	223
2015-10-15	66.75	66.75	65.5	65.5	-1.34	-2.0	301727.0	19906929.5	180
2015-10-14	67.25	67.25	66.5	66.84	-0.32	-0.48	419669.0	28095735.0	296
2015-10-13	65.5	67.75	65.25	67.16	1.49	2.27	864543.0	57676899.5	383
2015-10-12	65.0	66.75	64.5	65.67	0.9	1.39	555568.0	36503677.5	299
2015-10-11	64.75	66.0	64.5	64.77	0.23	0.36	574832.0	37494534.0	323
2015-10-08	64.0	65.25	63.75	64.54	0.81	1.27	272607.0	17601225.0	213
2015-10-07	63.0	65.0	63.0	63.73	0.12	0.19	572828.0	36985877.25	284
2015-10-06	62.75	63.75	62.25	63.61	1.16	1.86	569887.0	35912776.0	300
2015-10-05	61.75	62.5	61.5	62.45	0.72	1.17	430681.0	26762582.5	231
2015-10-04	61.75	61.75	61.25	61.73	0.45	0.73	178503.0	10968966.75	109
2015-10-01	61.75	62.25	61.25	61.28	-0.01	-0.02	524151.0	32314466.0	222
2015-09-30	61.75	61.75	61.25	61.29	-0.29	-0.47	650130.0	39945252.25	304
2015-09-29	62.75	62.75	61.25	61.58	-1.57	-2.49	386178.0	23949933.25	273
2015-09-21	62.75	63.5	62.25	63.15	0.9	1.45	434815.0	27373911.0	257
2015-09-20	62.0	62.75	61.25	62.25	0.25	0.4	325292.0	20203164.0	205
2015-09-17	62.0	63.25	61.75	62.0	0.38	0.62	1306532.0	80877658.75	419
2015-09-16	61.5	62.0	61.0	61.62	0.37	0.6	302920.0	18633283.75	219
2015-09-15	60.5	61.5	59.75	61.25	0.37	0.61	447462.0	27118168.75	253
2015-09-14	60.75	61.5	60.75	60.88	-0.19	-0.31	203007.0	12389767.5	264
2015-09-13	60.5	61.75	60.5	61.07	0.12	0.2	225942.0	13823613.5	200
2015-09-10	60.25	61.25	60.25	60.95	-0.25	-0.41	407003.0	24766962.25	274
2015-09-09	61.5	61.75	60.5	61.2	0.36	0.59	966454.0	59258232.5	390
2015-09-08	60.5	61.25	59.75	60.84	-0.14	-0.23	1077875.0	64868662.25	418
2015-09-07	61.25	61.75	60.75	60.98	-0.02	-0.03	215899.0	13239572.25	188
2015-09-06	59.5	61.0	59.5	61.0	0.6	0.99	364213.0	21934268.0	276
2015-09-03	61.0	61.0	59.75	60.4	-0.1	-0.17	368554.0	22179430.0	356
2015-09-02	58.75	61.0	58.75	60.5	0.95	1.6	648121.0	38837087.25	466
2015-09-01	60.25	60.25	59.25	59.55	-0.44	-0.73	675091.0	40391775.25	342
2015-08-31	60.25	60.75	59.25	59.99	-0.81	-1.33	651322.0	38986053.0	325
2015-08-30	62.75	63.75	60.75	60.8	0.11	0.18	1464031.0	92006522.5	515
2015-08-27	62.0	63.0	60.25	60.69	0.65	1.08	1117329.0	69141206.75	683
2015-08-26	60.75	62.0	58.5	60.04	-0.96	-1.57	1128192.0	68676237.25	585
2015-08-25	56.75	61.0	54.5	61.0	5.41	9.73	2574249.0	151313019.5	793
2015-08-24	56.5	58.0	52.75	55.59	-2.04	-3.54	2533725.0	138394373.0	959
2015-08-23	60.0	60.0	57.0	57.63	-3.48	-5.69	949211.0	55588805.25	559
2015-08-20	61.25	61.5	60.0	61.11	-0.75	-1.21	1153685.0	69843645.0	588
2015-08-19	63.5	63.75	61.75	61.86	-1.5	-2.37	746280.0	46620154.0	362
2015-08-18	65.5	65.5	63.0	63.36	-2.36	-3.59	1129721.0	72117567.75	518
2015-08-17	66.0	66.5	65.5	65.72	-0.32	-0.48	357258.0	23550213.0	208
2015-08-16	66.75	66.75	66.0	66.04	-0.72	-1.08	294496.0	19464334.5	211
2015-08-13	67.0	67.25	66.5	66.76	-0.22	-0.33	153842.0	10272828.25	138
2015-08-12	66.5	67.0	66.25	66.98	0.19	0.28	282654.0	18836101.25	223
2015-08-11	67.75	67.75	66.5	66.79	-0.81	-1.2	497197.0	33332069.25	270
2015-08-10	67.5	68.0	67.25	67.6	0.13	0.19	232044.0	15698821.75	200
2015-08-09	66.75	67.5	66.5	67.47	0.37	0.55	318397.0	21365579.5	194
2015-08-06	67.75	67.75	66.25	67.1	-0.84	-1.24	350545.0	23444053.75	304
2015-08-05	67.0	68.0	66.75	67.94	0.94	1.4	187194.0	12651562.5	195
2015-08-04	67.0	67.0	66.0	67.0	-0.77	-1.14	322780.0	21467181.0	308
2015-08-03	67.5	68.0	67.0	67.77	0.21	0.31	570542.0	38440428.5	334
2015-08-02	68.25	68.75	67.25	67.56	-1.0	-1.46	773668.0	52831893.25	405
2015-07-30	70.0	70.0	67.75	68.56	-3.44	-4.78	2850794.0	195308978.0	1225
2015-07-29	70.25	72.75	70.0	72.0	1.75	2.49	742122.0	53190608.25	398
2015-07-28	70.0	70.5	69.75	70.25	0.21	0.3	198197.0	13913831.5	127
2015-07-27	70.75	71.0	69.75	70.04	-0.97	-1.37	689757.0	48279285.75	300
2015-07-26	72.75	72.75	71.0	71.01	-2.01	-2.75	387889.0	27776737.75	275
2015-07-23	72.25	73.25	72.0	73.02	0.29	0.4	424594.0	30927516.0	260
2015-07-22	71.75	72.75	71.5	72.73	0.78	1.08	349509.0	25240163.5	274
2015-07-15	69.0	72.0	69.0	71.95	2.12	3.04	1787374.0	127015247.75	647
2015-07-14	68.25	71.25	68.25	69.83	1.75	2.57	1353086.0	94410146.5	733
2015-07-13	66.25	68.5	66.0	68.08	1.87	2.82	872015.0	58399822.0	498
2015-07-12	67.25	67.25	65.5	66.21	-0.97	-1.44	1018098.0	67781320.25	531
2015-07-09	67.0	67.25	66.25	67.18	0.06	0.09	1329723.0	88717061.25	654
2015-07-08	67.75	69.0	67.0	67.12	-0.63	-0.93	861437.0	58247812.25	502
2015-07-07	69.25	69.25	67.5	67.75	-1.56	-2.25	748874.0	51172689.0	362
2015-07-06	68.5	69.75	68.5	69.31	-0.01	-0.01	371381.0	25710547.75	202
2015-07-05	69.25	70.0	68.0	69.32	0.02	0.03	541831.0	37392559.75	283
2015-07-02	69.5	69.5	68.0	69.3	0.17	0.25	562918.0	38763476.5	252
2015-07-01	67.25	69.5	67.25	69.13	1.65	2.45	526826.0	36062343.25	252
2015-06-30	67.0	67.5	66.75	67.48	0.23	0.34	216327.0	14516725.25	194
2015-06-29	67.0	67.5	66.5	67.25	-0.5	-0.74	256669.0	17211300.75	154
2015-06-28	67.25	67.75	66.25	67.75	0.07	0.1	867173.0	58210333.5	235
2015-06-25	67.0	67.75	66.75	67.68	0.93	1.39	215610.0	14482129.0	147
2015-06-24	66.5	67.0	66.5	66.75	0.36	0.54	517039.0	34559477.0	170
2015-06-23	66.25	66.75	65.75	66.39	0.39	0.59	619064.0	41082244.5	226
2015-06-22	66.5	66.75	65.75	66.0	-0.69	-1.03	293596.0	19423090.25	190
2015-06-21	67.0	67.25	66.0	66.69	-0.19	-0.28	394093.0	26280632.5	228
2015-06-18	67.25	67.75	66.75	66.88	-0.64	-0.95	540953.0	36264953.5	229
2015-06-17	68.0	68.0	66.75	67.52	-0.3	-0.44	597638.0	40269303.5	262
2015-06-16	67.75	68.0	67.25	67.82	-0.13	-0.19	417508.0	28272073.5	267
2015-06-15	68.5	68.5	67.5	67.95	-0.07	-0.1	527826.0	35825119.75	298
2015-06-14	67.25	68.25	66.5	68.02	0.77	1.14	803400.0	54168709.5	405
2015-06-11	68.0	68.0	67.0	67.25	-0.74	-1.09	241374.0	16290196.5	181
2015-06-10	67.0	68.25	67.0	67.99	1.23	1.84	706792.0	47945742.5	469
2015-06-09	66.0	67.0	65.5	66.76	0.45	0.68	793270.0	52340743.5	396
2015-06-08	66.75	67.0	66.0	66.31	-0.45	-0.67	457576.0	30403302.0	311
2015-06-07	68.0	68.0	66.5	66.76	-1.39	-2.04	544991.0	36613083.75	386
2015-06-04	68.5	68.5	67.5	68.15	0.06	0.09	365952.0	24903200.75	203
2015-06-03	68.75	69.0	68.0	68.09	-0.74	-1.08	308463.0	21096888.75	189
2015-06-02	69.25	69.25	68.5	68.83	-0.44	-0.64	563065.0	38773912.75	178
2015-06-01	69.0	69.5	68.25	69.27	0.28	0.41	679685.0	46779344.75	232
2015-05-31	69.0	69.25	68.75	68.99	0.05	0.07	522762.0	36087376.25	152
2015-05-28	69.5	69.5	68.75	68.94	-0.31	-0.45	530001.0	36564002.5	306
2015-05-27	69.5	69.75	69.0	69.25	-0.47	-0.67	372411.0	25852554.5	209
2015-05-26	70.0	70.0	69.0	69.72	-0.32	-0.46	395399.0	27506688.5	181
2015-05-25	68.75	70.5	68.75	70.04	1.09	1.58	953567.0	66308038.25	390
2015-05-24	69.75	69.75	68.75	68.95	-0.76	-1.09	507889.0	35148808.0	283
2015-05-21	69.25	70.5	69.25	69.71	0.54	0.78	608701.0	42520860.0	263
2015-05-20	70.25	70.25	69.0	69.17	-1.12	-1.59	715953.0	49794653.25	308
2015-05-19	71.0	71.25	70.0	70.29	-0.5	-0.71	824744.0	58345916.5	353
2015-05-18	71.0	71.25	70.5	70.79	0.05	0.07	446623.0	31630886.25	274
2015-05-17	70.25	71.0	70.0	70.74	0.41	0.58	973799.0	68763310.75	393
2015-05-14	70.0	70.5	69.75	70.33	0.26	0.37	1683672.0	118188459.75	361
2015-05-13	70.0	70.5	69.5	70.07	0.32	0.46	2974814.0	208521275.25	479
2015-05-12	68.75	69.75	68.75	69.75	0.64	0.93	1097941.0	76050689.5	256
2015-05-11	68.0	69.25	68.0	69.11	0.61	0.89	1369472.0	94339290.25	438
2015-05-10	67.75	68.75	67.0	68.5	0.85	1.26	1134453.0	76980555.75	452
2015-05-07	68.75	68.75	66.25	67.65	-1.47	-2.13	2284849.0	153514086.25	1131
2015-05-06	69.25	69.5	67.5	69.12	-0.13	-0.19	786702.0	53768832.5	474
2015-05-05	69.75	70.0	69.0	69.25	-0.24	-0.35	545755.0	37927304.5	275
2015-05-04	70.0	70.0	69.25	69.49	-0.39	-0.56	582029.0	40485818.0	271
2015-05-03	69.75	70.5	69.5	69.88	0.82	1.19	1343678.0	94232351.25	589
2015-04-30	68.0	69.5	68.0	69.06	1.22	1.8	1214839.0	83407497.0	430
2015-04-29	68.25	68.5	67.5	67.84	-0.21	-0.31	806840.0	54852976.5	348
2015-04-28	68.25	68.5	67.5	68.05	-0.35	-0.51	745398.0	50739825.0	309
2015-04-27	69.0	69.0	68.0	68.4	-1.33	-1.91	806267.0	55183766.0	396
2015-04-26	68.75	70.0	68.5	69.73	1.23	1.8	1178403.0	81628309.75	539
2015-04-23	69.0	69.0	68.25	68.5	-0.25	-0.36	498778.0	34231622.75	291
2015-04-22	69.25	70.0	68.5	68.75	-0.01	-0.01	1602300.0	110909571.5	556
2015-04-21	69.0	69.5	68.5	68.76	-0.21	-0.3	1216387.0	83837612.25	462
2015-04-20	69.0	70.0	68.5	68.97	2.09	3.12	3022610.0	209537500.5	1103
2015-04-19	64.5	67.25	64.5	66.88	3.83	6.07	2079072.0	137237945.5	794
2015-04-16	63.25	64.0	63.0	63.05	-0.05	-0.08	488479.0	31062036.5	288
2015-04-15	62.75	63.5	62.75	63.1	0.78	1.25	412214.0	26015991.0	194
2015-04-14	63.0	63.5	62.0	62.32	-0.43	-0.69	561797.0	35321651.0	251
2015-04-13	63.0	63.0	61.5	62.75	0.34	0.54	294444.0	18337559.5	189
2015-04-12	61.75	63.0	61.5	62.41	0.9	1.46	373138.0	23220721.25	255
2015-04-09	61.5	62.0	61.25	61.51	-0.19	-0.31	259443.0	16008177.25	198
2015-04-08	61.5	62.5	61.5	61.7	0.13	0.21	352307.0	21757435.25	224
2015-04-07	61.75	62.0	61.0	61.57	0.07	0.11	240927.0	14804473.75	191
2015-04-06	61.0	62.0	60.5	61.5	1.08	1.79	320043.0	19561151.5	182
2015-04-05	62.0	62.0	60.25	60.42	-1.42	-2.3	319731.0	19446801.0	264
2015-04-02	63.25	63.25	61.75	61.84	-1.82	-2.86	366675.0	23045898.25	217
2015-04-01	63.0	63.75	63.0	63.66	0.89	1.42	172894.0	10966217.5	178
2015-03-31	63.5	63.5	62.0	62.77	-0.74	-1.17	418825.0	26328630.25	244
2015-03-30	64.0	64.25	63.0	63.51	-0.49	-0.77	606793.0	38721006.0	331
2015-03-29	63.5	64.25	63.0	64.0	1.19	1.89	490732.0	31287119.0	263
2015-03-26	62.25	63.0	61.5	62.81	-0.41	-0.65	1393606.0	86954956.25	582
2015-03-25	65.0	65.0	63.0	63.22	-2.0	-3.07	654455.0	42014822.25	413
2015-03-24	64.5	65.25	64.5	65.22	0.72	1.12	336105.0	21847543.25	199
2015-03-23	65.0	65.0	64.0	64.5	-0.4	-0.62	1012789.0	65368046.5	417
2015-03-22	64.0	65.0	64.0	64.9	1.21	1.9	931196.0	60239943.75	401
2015-03-19	64.25	64.5	63.25	63.69	-0.11	-0.17	1043797.0	66754306.25	421
2015-03-18	64.75	65.0	62.75	63.8	-0.85	-1.31	1012745.0	64603305.25	529
2015-03-17	64.75	65.5	64.0	64.65	-0.29	-0.45	989950.0	63987646.75	344
2015-03-16	65.5	66.25	64.25	64.94	-0.73	-1.11	1075310.0	70156796.25	528
2015-03-15	67.0	67.0	65.25	65.67	-1.61	-2.39	1705055.0	112397793.75	586
2015-03-12	67.75	68.75	67.25	67.28	-0.48	-0.71	992551.0	67604151.25	599
2015-03-11	68.25	68.25	67.5	67.76	-0.78	-1.14	1109080.0	75201365.5	688
2015-03-10	67.25	68.75	67.0	68.54	1.3	1.93	1036904.0	70739278.75	687
2015-03-09	66.75	67.5	66.5	67.24	0.62	0.93	1110552.0	74399506.25	381
2015-03-08	66.25	66.75	65.75	66.62	0.03	0.05	361732.0	24005271.75	261
2015-03-05	66.0	66.75	65.75	66.59	0.6	0.91	855668.0	56650629.5	352
2015-03-04	66.75	66.75	65.75	65.99	-0.21	-0.32	577049.0	38206347.5	235
2015-03-03	65.25	66.75	65.0	66.2	0.99	1.52	1216359.0	80454737.25	557
2015-03-02	65.25	65.25	64.5	65.21	0.0	0.0	440306.0	28641771.5	315
2015-03-01	65.0	65.25	64.25	65.21	0.4	0.62	1119731.0	72691698.0	556
2015-02-26	64.0	65.0	63.5	64.81	0.79	1.23	982626.0	62973521.0	536
2015-02-25	63.75	64.25	62.75	64.02	0.06	0.09	1504348.0	95625373.5	627
2015-02-24	63.75	64.0	63.5	63.96	0.4	0.63	768815.0	48927648.5	360
2015-02-23	65.75	65.75	62.75	63.56	-3.15	-4.72	5379028.0	343053279.5	1458
2015-02-22	66.5	67.5	66.25	66.71	0.06	0.09	1698270.0	113453257.5	440
2015-02-19	66.75	67.0	66.25	66.65	-0.1	-0.15	601348.0	40066829.0	374
2015-02-18	66.0	67.25	66.0	66.75	0.75	1.14	1166808.0	77617462.5	468
2015-02-17	65.75	66.25	65.75	66.0	-0.04	-0.06	880514.0	58138684.25	358
2015-02-16	66.5	67.0	65.75	66.04	-0.44	-0.66	807830.0	53569375.25	439
2015-02-15	65.75	66.75	65.5	66.48	1.34	2.06	893221.0	58988837.0	486
2015-02-12	65.0	65.5	65.0	65.14	0.37	0.57	620763.0	40460460.25	231
2015-02-11	65.5	65.75	64.5	64.77	-0.87	-1.33	1038117.0	67694674.0	447
2015-02-10	66.0	66.5	65.25	65.64	-0.32	-0.49	1266671.0	83299602.0	580
2015-02-09	66.5	67.0	65.5	65.96	-0.28	-0.42	2596106.0	171510499.0	1055
2015-02-08	66.25	66.25	65.75	66.24	0.39	0.59	1358891.0	89698059.0	564
2015-02-05	65.75	66.25	65.25	65.85	-0.02	-0.03	820706.0	54046150.0	445
2015-02-04	67.0	67.25	65.75	65.87	-0.69	-1.04	1258618.0	83562773.0	574
2015-02-03	65.5	67.75	65.25	66.56	1.03	1.57	2510842.0	167305068.75	1215
2015-02-02	66.25	66.25	65.25	65.53	-0.48	-0.73	2231042.0	146164275.0	1172
2015-02-01	67.75	68.0	66.0	66.01	-0.1	-0.15	3688799.0	245313896.0	1402
2015-01-29	67.0	67.0	66.0	66.11	-1.13	-1.68	1105885.0	73488352.5	561
2015-01-28	67.0	68.25	66.5	67.24	0.57	0.85	1420045.0	95545029.75	703
2015-01-27	66.25	67.0	65.5	66.67	0.63	0.95	1497744.0	98963890.25	830
2015-01-26	66.0	67.25	65.75	66.04	0.57	0.87	840905.0	55814566.0	456
2015-01-22	65.75	66.0	64.75	65.47	-0.43	-0.65	687757.0	44839159.5	486
2015-01-21	67.75	67.75	65.75	65.9	-1.52	-2.25	1008229.0	67189132.0	711
2015-01-20	69.25	69.5	66.75	67.42	-4.32	-6.02	3402050.0	231639000.5	1645
2015-01-19	72.0	72.5	70.5	71.74	-0.26	-0.36	748313.0	53484738.25	354
2015-01-18	72.25	72.25	71.25	72.0	-0.07	-0.1	285180.0	20452868.5	236
2015-01-15	71.5	72.25	71.25	72.07	0.68	0.95	509708.0	36572870.0	374
2015-01-14	69.5	71.5	69.5	71.39	2.11	3.05	535312.0	37799572.25	294
2015-01-13	67.5	69.75	67.25	69.28	0.53	0.77	379160.0	26176019.5	219
2015-01-12	69.5	69.5	68.75	68.75	-0.43	-0.62	188718.0	13053873.5	189
2015-01-11	68.25	69.5	68.25	69.18	0.21	0.3	196277.0	13539147.25	186
2015-01-08	68.0	69.25	68.0	68.97	1.16	1.71	362264.0	24551761.0	225
2015-01-07	65.75	68.0	65.75	67.81	1.62	2.45	316521.0	21260884.25	219
2015-01-06	65.25	66.5	64.0	66.19	-0.59	-0.88	463630.0	30171611.0	356
2015-01-05	66.0	67.25	66.0	66.78	-0.31	-0.46	248893.0	16579096.25	217
2015-01-04	66.0	67.25	66.0	67.09	0.84	1.27	348309.0	23281751.25	202
2015-01-01	66.25	67.25	65.75	66.25	0.51	0.78	345407.0	23000900.5	233
2014-12-31	68.25	68.75	64.0	65.74	-2.49	-3.65	1200237.0	79545421.75	490
2014-12-30	68.75	68.75	67.75	68.23	-1.89	-2.7	525533.0	35932456.5	267
2014-12-29	70.5	70.5	69.75	70.12	-0.18	-0.26	622058.0	43707488.5	287
2014-12-28	70.25	70.75	69.75	70.3	-0.08	-0.11	617461.0	43405062.25	243
2014-12-25	70.75	71.5	70.0	70.38	-0.37	-0.52	1031153.0	73052774.75	583
2014-12-24	70.0	71.25	69.25	70.75	1.15	1.65	846061.0	59384178.0	572
2014-12-23	69.25	71.5	69.25	69.6	1.1	1.61	988340.0	68983270.25	628
2014-12-22	68.5	69.0	68.25	68.5	-0.1	-0.15	299201.0	20540665.5	215
2014-12-21	73.0	73.0	67.25	68.6	1.35	2.01	1372209.0	96468925.25	669
2014-12-18	67.0	67.25	65.0	67.25	5.92	9.65	1154613.0	77083738.5	337
2014-12-17	58.75	62.0	56.75	61.33	4.95	8.78	1715136.0	102677091.25	803
2014-12-16	57.25	59.0	55.0	56.38	-3.5	-5.85	2365197.0	134274186.5	1195
2014-12-15	62.5	62.5	58.5	59.88	-2.27	-3.65	494874.0	30308744.75	349
2014-12-14	61.75	63.5	61.0	62.15	-1.89	-2.95	623470.0	39154065.0	350
2014-12-11	64.5	64.5	63.5	64.04	-0.9	-1.39	1367139.0	87483474.75	470
2014-12-10	66.5	66.75	64.5	64.94	-0.94	-1.43	470485.0	30695870.25	289
2014-12-09	66.5	66.5	65.0	65.88	-1.12	-1.67	588865.0	38615284.0	280
2014-12-08	67.0	67.75	66.5	67.0	-0.75	-1.11	348275.0	23399729.75	200
2014-12-07	67.5	68.25	67.5	67.75	-0.25	-0.37	336523.0	22808276.75	161
2014-12-04	66.75	68.25	66.5	68.0	1.51	2.27	656160.0	44061617.5	276
2014-12-03	66.25	66.75	65.25	66.49	0.12	0.18	948776.0	62769011.0	395
2014-12-02	67.0	68.0	66.0	66.37	-0.49	-0.73	725997.0	48554998.5	403
2014-12-01	64.75	68.25	64.75	66.86	1.37	2.09	1415087.0	94238442.0	865
2014-11-30	65.0	66.75	64.0	65.49	-1.34	-2.01	1584759.0	103384415.75	1367
2014-11-27	66.0	67.25	65.5	66.83	0.55	0.83	569324.0	37984041.25	313
2014-11-26	66.5	67.0	65.0	66.28	-0.83	-1.24	861136.0	56893315.25	435
2014-11-25	67.5	67.75	66.75	67.11	-0.79	-1.16	455701.0	30654170.25	265
2014-11-24	69.0	69.0	67.75	67.9	-0.89	-1.29	529333.0	36034831.75	279
2014-11-23	69.0	69.25	68.75	68.79	0.24	0.35	514226.0	35498727.5	229
2014-11-20	68.75	69.0	68.25	68.55	-0.16	-0.23	269806.0	18513901.5	200
2014-11-19	69.0	69.25	67.75	68.71	0.19	0.28	391719.0	26859398.25	254
2014-11-18	67.5	68.75	67.5	68.52	0.52	0.76	672412.0	45834078.0	296
2014-11-17	69.0	69.0	67.0	68.0	-0.95	-1.38	587906.0	39963929.75	310
2014-11-16	68.75	69.5	68.25	68.95	0.14	0.2	185677.0	12786569.75	163
2014-11-13	69.5	69.75	68.5	68.81	-0.69	-0.99	457155.0	31486875.0	308
2014-11-12	69.5	70.25	69.0	69.5	0.17	0.25	724072.0	50432394.75	287
2014-11-11	70.75	70.75	69.25	69.33	-1.53	-2.16	423300.0	29623294.25	304
2014-11-10	71.25	71.25	70.25	70.86	-0.13	-0.18	521820.0	36942618.75	250
2014-11-09	71.0	71.25	70.75	70.99	-0.24	-0.34	871985.0	61885125.0	347
2014-11-06	70.5	72.0	70.25	71.23	0.1	0.14	1312743.0	93823203.25	421
2014-11-05	70.5	71.25	69.0	71.13	-0.75	-1.04	1808900.0	126847270.75	829
2014-11-04	73.0	74.25	71.75	71.88	-2.12	-2.86	1558625.0	113672489.25	656
2014-11-03	74.0	74.5	73.25	74.0	-0.02	-0.03	1104359.0	81631321.25	505
2014-11-02	75.0	76.25	73.5	74.02	-0.32	-0.43	1816847.0	135563236.5	678
2014-10-30	75.0	75.0	73.75	74.34	-0.45	-0.6	806321.0	59811741.5	420
2014-10-29	76.0	76.5	74.75	74.79	-0.97	-1.28	1305749.0	98202705.25	513
2014-10-28	75.0	76.5	74.75	75.76	2.52	3.44	3432607.0	258573490.75	1206
2014-10-27	72.25	73.75	71.5	73.24	1.71	2.39	2528103.0	183656713.25	859
2014-10-26	70.5	71.75	70.25	71.53	1.03	1.46	537181.0	38153467.75	266
2014-10-23	70.25	71.25	70.0	70.5	-0.45	-0.63	600332.0	42286723.5	291
2014-10-22	71.0	71.75	70.5	70.95	0.42	0.6	584531.0	41582195.25	367
2014-10-21	69.0	71.0	68.5	70.53	1.45	2.1	616575.0	43160092.5	356
2014-10-20	69.0	69.5	67.75	69.08	0.23	0.33	681625.0	46783991.75	483
2014-10-19	71.25	71.5	68.0	68.85	0.8	1.18	1449027.0	100449951.25	615
2014-10-16	67.25	69.0	63.5	68.05	-0.47	-0.69	2491230.0	164742117.75	719
2014-10-15	70.75	71.5	68.5	68.52	-2.4	-3.38	1562545.0	108372949.75	597
2014-10-14	72.25	72.25	69.75	70.92	-1.07	-1.49	650179.0	45889187.5	339
2014-10-13	71.0	72.25	70.5	71.99	1.14	1.61	1173821.0	83718906.0	466
2014-10-12	72.5	73.25	70.5	70.85	-4.07	-5.43	827651.0	59627596.25	463
2014-10-02	74.25	75.0	74.0	74.92	0.39	0.52	576654.0	42908887.25	196
2014-10-01	74.25	74.75	74.25	74.53	0.18	0.24	320007.0	23812154.25	161
2014-09-30	73.75	74.5	73.5	74.35	0.61	0.83	228045.0	16904823.0	185
2014-09-29	73.25	74.0	73.0	73.74	0.24	0.33	357287.0	26223838.5	167
2014-09-28	74.0	74.25	73.0	73.5	-0.62	-0.84	311901.0	22945139.0	191
2014-09-25	73.5	74.25	73.0	74.12	0.68	0.93	450281.0	33268292.75	293
2014-09-24	73.0	74.0	72.25	73.44	-0.3	-0.41	1148481.0	84133461.25	461
2014-09-22	74.25	74.25	73.5	73.74	-0.51	-0.69	456186.0	33663423.0	238
2014-09-21	74.75	74.75	74.0	74.25	-0.69	-0.92	724318.0	53831616.25	274
2014-09-18	75.0	75.0	74.75	74.94	-0.33	-0.44	224478.0	16815707.75	197
2014-09-17	74.75	75.5	74.5	75.27	0.52	0.7	465086.0	34904356.75	214
2014-09-16	74.25	75.0	74.25	74.75	0.31	0.42	599609.0	44806596.0	256
2014-09-15	75.0	75.0	74.25	74.44	-0.42	-0.56	581175.0	43298282.25	273
2014-09-14	74.75	75.0	74.25	74.86	0.1	0.13	409860.0	30644682.5	262
2014-09-11	75.0	75.25	74.5	74.76	-0.16	-0.21	536720.0	40247186.0	254
2014-09-10	75.0	75.25	74.75	74.92	-0.18	-0.24	688361.0	51598048.25	246
2014-09-09	75.0	75.25	75.0	75.1	0.06	0.08	375734.0	28214549.5	205
2014-09-08	75.5	75.75	74.75	75.04	-0.41	-0.54	777829.0	58461681.25	338
2014-09-07	75.5	76.0	75.0	75.45	0.2	0.27	661404.0	50011248.25	272
2014-09-04	75.0	75.5	74.75	75.25	0.25	0.33	1224964.0	92231122.25	288
2014-09-03	74.5	75.5	74.5	75.0	0.24	0.32	1113648.0	83790894.25	291
2014-09-02	75.75	75.75	74.0	74.76	-0.89	-1.18	1103092.0	82795822.0	383
2014-09-01	75.75	76.0	75.25	75.65	0.14	0.19	774868.0	58638979.75	334
2014-08-31	75.25	76.0	75.0	75.51	0.52	0.69	1084585.0	81913267.75	541
2014-08-28	74.0	75.25	74.0	74.99	0.94	1.27	1911798.0	142828149.0	608
2014-08-27	73.25	74.5	73.25	74.05	1.0	1.37	1564758.0	115514126.5	563
2014-08-26	73.25	73.25	72.25	73.05	0.11	0.15	545202.0	39753845.75	323
2014-08-25	73.75	73.75	72.75	72.94	-0.59	-0.8	1247450.0	91617629.25	517
2014-08-24	73.5	73.75	73.25	73.53	0.45	0.62	627648.0	46121091.0	273
2014-08-21	73.25	73.5	73.0	73.08	-0.18	-0.25	405588.0	29665270.5	211
2014-08-20	73.5	73.75	73.25	73.26	-0.22	-0.3	491560.0	36098348.0	180
2014-08-19	73.25	73.75	73.25	73.48	-0.02	-0.03	589453.0	43292241.75	165
2014-08-18	73.75	73.75	73.25	73.5	-0.34	-0.46	790019.0	58039271.5	295
2014-08-17	73.5	74.0	73.25	73.84	0.42	0.57	1069978.0	78906262.25	311
2014-08-14	74.0	74.25	73.25	73.42	-0.58	-0.78	654168.0	48346684.0	250
2014-08-13	73.5	74.5	73.25	74.0	0.63	0.86	987145.0	72984776.5	399
2014-08-12	72.5	73.75	72.25	73.37	0.85	1.17	1176598.0	85980524.25	417
2014-08-11	72.25	72.75	71.75	72.52	0.17	0.23	1231232.0	89181118.75	331
2014-08-10	72.25	73.0	72.0	72.35	-0.19	-0.26	426742.0	30932142.5	226
2014-08-07	72.0	73.5	71.75	72.54	0.55	0.76	1509372.0	109974794.5	557
2014-08-06	72.0	72.25	71.75	71.99	-0.11	-0.15	629316.0	45288645.25	267
2014-08-05	72.5	72.75	72.0	72.1	-0.44	-0.61	1091246.0	78998183.25	479
2014-08-04	72.5	73.0	72.25	72.54	0.03	0.04	1172787.0	85195834.75	339
2014-08-03	72.5	72.75	72.0	72.51	-0.45	-0.62	656624.0	47625757.0	303
2014-07-24	73.25	73.5	72.5	72.96	0.09	0.12	1218611.0	89030103.0	527
2014-07-23	72.25	73.25	72.0	72.87	0.69	0.96	1664512.0	120688643.0	659
2014-07-22	70.75	72.5	70.25	72.18	2.2	3.14	6039854.0	432828973.25	1487
2014-07-21	70.75	71.5	69.5	69.98	0.01	0.01	2087535.0	146233658.0	957
2014-07-20	70.25	70.25	69.5	69.97	-0.46	-0.65	381833.0	26689711.5	354
2014-07-17	70.5	71.0	70.0	70.43	0.07	0.1	815531.0	57522617.75	408
2014-07-16	71.25	71.25	70.0	70.36	-0.92	-1.29	712600.0	50356356.0	413
2014-07-15	72.25	72.5	71.25	71.28	-0.61	-0.85	784496.0	56294788.5	336
2014-07-14	71.25	72.0	70.75	71.89	0.7	0.98	743599.0	53299692.25	356
2014-07-13	70.75	71.5	70.5	71.19	0.59	0.84	660956.0	46983289.25	392
2014-07-10	70.5	71.0	70.5	70.6	0.04	0.06	425238.0	30054144.25	202
2014-07-09	70.25	71.0	70.0	70.56	-0.1	-0.14	458631.0	32326581.75	238
2014-07-08	70.5	70.75	69.75	70.66	0.14	0.2	644077.0	45259577.25	320
2014-07-07	71.0	71.25	70.0	70.52	-0.48	-0.68	873456.0	61620572.75	354
2014-07-06	70.0	71.0	69.75	71.0	0.58	0.82	583313.0	41224748.5	330
2014-07-03	70.5	71.0	69.5	70.42	-0.07	-0.1	1042873.0	73340076.75	542
2014-07-02	69.0	71.0	69.0	70.49	1.51	2.19	1701696.0	119005264.75	725
2014-07-01	66.75	69.25	66.75	68.98	2.23	3.34	1378456.0	94053640.5	552
2014-06-30	67.25	67.25	66.5	66.75	-0.44	-0.65	539465.0	36044423.0	308
2014-06-29	67.5	67.75	67.0	67.19	-0.57	-0.84	542341.0	36477676.5	217
2014-06-26	67.25	68.0	66.75	67.76	0.45	0.67	549696.0	37148983.25	336
2014-06-25	67.0	67.5	66.5	67.31	0.69	1.04	334632.0	22431444.5	234
2014-06-24	66.5	67.25	66.25	66.62	-0.13	-0.19	652099.0	43457362.75	310
2014-06-23	67.0	67.0	66.25	66.75	-0.24	-0.36	464543.0	30940321.25	303
2014-06-22	67.5	68.25	66.75	66.99	-0.46	-0.68	804699.0	54341508.25	431
2014-06-19	66.5	68.0	66.5	67.45	1.03	1.55	1056452.0	71268259.5	453
2014-06-18	66.25	66.75	65.75	66.42	0.32	0.48	602679.0	39976402.5	246
2014-06-17	66.0	67.0	65.75	66.1	-0.11	-0.17	1000553.0	66304844.75	422
2014-06-16	66.5	67.25	66.0	66.21	-0.84	-1.25	598971.0	39854862.25	361
2014-06-15	67.5	67.5	66.25	67.05	-0.46	-0.68	537564.0	35893797.25	295
2014-06-12	67.75	68.0	67.5	67.51	-0.36	-0.53	649644.0	44099592.0	273
2014-06-11	67.75	68.25	67.25	67.87	0.11	0.16	582202.0	39530274.25	339
2014-06-10	68.25	69.0	67.5	67.76	0.76	1.13	2664397.0	181714605.5	1137
2014-06-09	66.75	67.25	66.25	67.0	0.07	0.1	619903.0	41446255.75	330
2014-06-08	67.5	68.0	66.0	66.93	-0.29	-0.43	975277.0	65143193.5	507
2014-06-05	68.0	68.5	67.0	67.22	-0.03	-0.04	1448216.0	98236871.25	760
2014-06-04	65.5	67.75	65.25	67.25	1.84	2.81	1906034.0	126789712.75	818
2014-06-03	65.25	65.5	65.0	65.41	0.2	0.31	451112.0	29434782.5	255
2014-06-02	65.0	65.5	64.75	65.21	0.09	0.14	456887.0	29736032.75	221
2014-06-01	65.0	65.25	64.5	65.12	-0.03	-0.05	796874.0	51723219.75	337
2014-05-29	65.25	65.5	64.75	65.15	0.15	0.23	736200.0	47866632.25	363
2014-05-28	65.0	65.25	65.0	65.0	-0.24	-0.37	549340.0	35777846.75	289
2014-05-27	65.5	65.75	65.0	65.24	-0.03	-0.05	609011.0	39909221.25	319
2014-05-26	65.0	66.0	65.0	65.27	0.27	0.42	784702.0	51401770.5	456
2014-05-25	65.25	65.25	64.5	65.0	-0.22	-0.34	637586.0	41435688.5	375
2014-05-22	66.0	66.0	64.75	65.22	-0.73	-1.11	1024207.0	66898236.25	580
2014-05-21	65.75	66.25	65.75	65.95	-0.05	-0.08	472623.0	31133926.0	234
2014-05-20	65.75	66.25	65.75	66.0	0.23	0.35	352617.0	23257907.5	206
2014-05-19	66.0	66.0	65.5	65.77	-0.21	-0.32	955402.0	62837838.0	356
2014-05-18	66.0	66.25	65.75	65.98	0.0	0.0	345903.0	22807270.0	299
2014-05-15	66.25	66.5	65.5	65.98	-0.5	-0.75	697432.0	45952491.5	482
2014-05-14	67.25	67.25	66.25	66.48	-0.56	-0.84	707986.0	47181419.5	394
2014-05-13	66.75	67.5	66.75	67.04	0.23	0.34	811529.0	54388119.75	317
2014-05-12	66.75	67.0	66.5	66.81	-0.04	-0.06	288593.0	19271215.75	252
2014-05-11	67.75	68.0	66.5	66.85	-0.74	-1.09	834353.0	56092424.0	480
2014-05-08	68.0	68.0	67.5	67.59	-0.25	-0.37	329847.0	22347948.75	268
2014-05-07	68.0	68.25	67.75	67.84	0.28	0.41	503967.0	34200532.75	251
2014-05-06	68.0	68.5	67.25	67.56	-0.41	-0.6	445677.0	30262070.0	384
2014-05-05	68.75	70.25	67.75	67.97	-0.64	-0.93	1028522.0	70472211.5	778
2014-05-04	68.0	71.75	67.75	68.61	-0.4	-0.58	3889532.0	269884970.75	1383
2014-05-01	65.5	69.5	65.25	69.01	3.18	4.83	7600634.0	516287294.5	2259
2014-04-30	64.25	66.25	64.25	65.83	1.83	2.86	2445058.0	160700172.5	1103
2014-04-29	65.0	65.0	63.5	64.0	-0.74	-1.14	1070944.0	68527290.5	835
2014-04-28	66.0	66.0	64.5	64.74	-1.02	-1.55	2428356.0	158365260.5	920
2014-04-27	66.25	66.25	65.0	65.76	-0.2	-0.3	1141607.0	74864947.25	647
2014-04-24	65.75	66.25	64.75	65.96	0.14	0.21	1623412.0	106364770.25	835
2014-04-23	68.0	68.5	65.5	65.82	-2.17	-3.19	2372811.0	158463721.75	1330
2014-04-22	69.0	69.5	67.75	67.99	-3.68	-5.13	3055269.0	209290552.75	1603
2014-04-21	73.0	73.75	70.5	71.67	-1.03	-1.42	1324198.0	95404915.0	782
2014-04-20	70.5	73.0	70.0	72.7	2.23	3.16	1210577.0	86719246.5	580
2014-04-17	69.75	70.5	69.5	70.47	0.46	0.66	1016928.0	71245329.75	408
2014-04-16	69.5	70.25	69.25	70.01	0.62	0.89	1186207.0	83002312.25	397
2014-04-15	69.0	70.0	69.0	69.39	0.67	0.97	917036.0	63786299.25	404
2014-04-14	67.5	69.0	67.0	68.72	0.99	1.46	545513.0	37222883.25	236
2014-04-13	68.25	68.5	67.25	67.73	-0.77	-1.12	525567.0	35651789.25	310
2014-04-10	68.5	69.0	68.0	68.5	0.0	0.0	642500.0	44064049.0	272
2014-04-09	69.0	69.75	68.5	68.5	-0.5	-0.72	1064243.0	73478121.25	478
2014-04-08	66.25	69.75	66.0	69.0	2.75	4.15	2681879.0	181244685.25	825
2014-04-07	66.5	66.75	65.0	66.25	-0.25	-0.38	1487991.0	97799547.75	538
2014-04-06	66.25	66.75	66.0	66.5	0.5	0.76	1033898.0	68668342.5	335
2014-04-03	66.25	66.25	65.75	66.0	-0.5	-0.75	928354.0	60902299.25	364
2014-04-02	67.0	67.0	66.25	66.5	-0.25	-0.37	1089475.0	72502114.75	434
2014-04-01	66.25	66.75	65.75	66.75	0.75	1.14	1564537.0	103685739.25	503
2014-03-31	66.75	67.0	66.0	66.0	-0.75	-1.12	1345727.0	89513512.5	405
2014-03-30	67.5	67.75	66.5	66.75	-0.75	-1.11	1432494.0	95833211.75	579
2014-03-27	67.5	67.75	67.0	67.5	0.0	0.0	592115.0	39868491.25	284
2014-03-26	66.75	67.75	66.5	67.5	0.75	1.12	1232976.0	82317775.5	349
2014-03-25	67.0	67.0	66.25	66.75	-0.25	-0.37	611608.0	40693437.5	283
2014-03-24	67.5	67.75	66.75	67.0	-0.5	-0.74	518265.0	34758122.75	293
2014-03-23	66.25	68.0	65.75	67.5	1.5	2.27	1265554.0	85325057.5	609
2014-03-20	64.75	66.25	64.5	66.0	1.5	2.33	1447414.0	94645983.5	515
2014-03-19	65.0	65.25	64.0	64.5	-0.75	-1.15	478604.0	30897785.25	212
2014-03-18	64.75	65.5	64.5	65.25	0.75	1.16	983298.0	63872235.25	401
2014-03-17	64.75	65.0	64.5	64.5	-0.5	-0.77	488924.0	31677852.25	219
2014-03-16	64.5	65.25	64.25	65.0	0.5	0.78	790465.0	51237093.5	344
2014-03-13	63.75	64.75	63.75	64.5	0.75	1.18	749453.0	48220853.25	280
2014-03-12	64.0	65.25	63.25	63.75	-0.5	-0.78	1237472.0	79541733.25	464
2014-03-11	64.25	64.75	64.0	64.25	-0.25	-0.39	540261.0	34837637.75	237
2014-03-10	65.5	65.5	64.0	64.5	-1.0	-1.53	1114066.0	72200229.5	448
2014-03-09	64.0	65.75	63.75	65.5	1.5	2.34	2143784.0	138713709.0	722
2014-03-06	61.75	64.5	61.75	64.0	2.25	3.64	1778048.0	111946159.25	625
2014-03-05	62.0	62.25	61.25	61.75	-0.25	-0.4	1223235.0	75564987.0	348
2014-03-04	61.75	62.0	61.75	62.0	0.5	0.81	939274.0	58157747.25	252
2014-03-03	62.25	62.25	60.75	61.5	-0.75	-1.2	845747.0	51873299.5	341
2014-03-02	62.0	62.75	61.75	62.25	0.0	0.0	1642421.0	102452770.75	378
2014-02-27	62.25	62.5	62.0	62.25	0.0	0.0	958436.0	59534800.75	227
2014-02-26	62.25	62.5	62.0	62.25	-0.25	-0.4	996944.0	61969221.0	265
2014-02-25	62.25	62.5	62.0	62.5	0.25	0.4	1181540.0	73464188.5	282
2014-02-24	62.0	62.25	61.75	62.25	0.75	1.22	1562808.0	96983337.25	344
2014-02-23	61.25	62.25	61.0	61.5	0.5	0.82	2511003.0	155211952.25	579
2014-02-20	61.25	61.5	60.75	61.0	-0.25	-0.41	1156770.0	70686610.5	283
2014-02-19	61.25	61.5	61.0	61.25	0.0	0.0	688362.0	42145058.5	194
2014-02-18	61.25	61.5	60.75	61.25	0.0	0.0	1102659.0	67602814.0	281
2014-02-17	61.25	61.75	61.0	61.25	0.0	0.0	1331259.0	81609730.25	389
2014-02-16	61.75	62.0	61.0	61.25	-0.5	-0.81	1917573.0	117923375.25	519
2014-02-13	61.25	62.0	61.25	61.75	0.5	0.82	1637086.0	100999925.75	505
2014-02-12	60.75	61.5	60.75	61.25	0.25	0.41	3599051.0	219824359.0	616
2014-02-11	61.25	61.5	60.5	61.0	-0.25	-0.41	1727646.0	105396258.25	451
2014-02-10	61.75	61.75	60.75	61.25	-0.25	-0.41	1025748.0	62752578.25	317
2014-02-09	61.0	62.0	61.0	61.5	1.0	1.65	2500816.0	154427364.75	622
2014-02-06	60.75	61.0	60.25	60.5	-0.25	-0.41	860347.0	52248646.0	346
2014-02-05	61.5	61.75	60.25	60.75	-0.5	-0.82	1990234.0	121156352.25	522
2014-02-04	60.25	61.75	60.25	61.25	-0.5	-0.81	1143347.0	69936658.75	388
2014-02-03	62.0	62.5	61.25	61.75	-0.75	-1.2	971122.0	60127117.0	369
2014-02-02	61.25	62.75	61.25	62.5	1.5	2.46	1280800.0	79316166.75	619
2014-01-30	59.25	61.25	59.25	61.0	1.5	2.52	1949349.0	118015025.25	746
2014-01-29	59.5	60.0	59.5	59.5	0.25	0.42	1091586.0	65224845.25	369
2014-01-28	59.25	60.75	59.0	59.25	-0.25	-0.42	2750866.0	164167785.75	716
2014-01-27	59.75	59.75	59.0	59.5	-0.25	-0.42	1077476.0	63954267.0	359
2014-01-26	59.0	59.75	58.75	59.75	-0.25	-0.42	1756189.0	104350016.0	524
2014-01-23	60.5	60.75	59.75	60.0	-0.5	-0.83	1838030.0	110478249.75	684
2014-01-22	62.0	62.0	60.0	60.5	-1.5	-2.42	2002311.0	122029616.0	865
2014-01-21	61.0	63.25	60.5	62.0	3.25	5.53	8801534.0	542156412.0	2562
2014-01-20	60.0	61.0	58.25	58.75	-1.25	-2.08	3757737.0	224964321.5	1147
2014-01-19	58.75	60.0	58.25	60.0	0.75	1.27	3332626.0	198913102.0	732
2014-01-16	59.0	60.0	58.75	59.25	0.25	0.42	2992867.0	177570209.25	754
2014-01-15	59.0	59.75	58.75	59.0	0.25	0.43	2465544.0	145760028.0	809
2014-01-14	57.5	59.0	57.25	58.75	0.75	1.29	1499632.0	87163711.25	576
2014-01-13	58.25	58.25	57.5	58.0	-0.5	-0.85	543122.0	31522187.75	345
2014-01-12	57.75	58.75	56.75	58.5	0.75	1.3	1454838.0	83839910.0	791
2014-01-09	57.25	59.25	57.25	57.75	0.25	0.43	2686014.0	157083479.75	1053
2014-01-08	56.25	58.5	56.0	57.5	1.5	2.68	4228981.0	243444074.75	1369
2014-01-07	55.75	56.25	55.75	56.0	0.25	0.45	744520.0	41672787.75	330
2014-01-06	55.25	56.5	55.0	55.75	0.25	0.45	1364903.0	76140979.0	489
2014-01-05	56.0	56.0	55.0	55.5	-0.5	-0.89	685145.0	38124302.0	390
2014-01-02	55.0	56.0	54.75	56.0	0.5	0.9	1616189.0	89770364.0	827
2014-01-01	53.75	55.5	53.75	55.5	2.0	3.74	1883947.0	103290604.0	918
2013-12-31	55.25	55.25	53.25	53.5	-1.75	-3.17	2888869.0	156395103.25	948
2013-12-30	55.25	55.75	54.75	55.25	0.0	0.0	1050057.0	58101257.5	410
2013-12-29	55.0	55.75	54.5	55.25	0.5	0.91	1832817.0	101084713.5	505
2013-12-26	54.5	54.75	54.25	54.75	0.0	0.0	587083.0	32046805.0	262
2013-12-25	55.0	55.5	54.5	54.75	0.0	0.0	503135.0	27654491.5	260
2013-12-24	56.0	56.25	54.5	54.75	-0.75	-1.35	1213541.0	66969351.5	496
2013-12-23	55.25	57.0	55.0	55.5	0.5	0.91	4413055.0	248287312.5	1264
2013-12-22	53.5	55.25	53.5	55.0	1.5	2.8	3755468.0	205372087.5	1005
2013-12-19	52.75	53.5	52.25	53.5	0.75	1.42	2391255.0	126668117.25	466
2013-12-18	52.75	53.0	52.5	52.75	0.0	0.0	819126.0	43192924.5	283
2013-12-17	53.5	53.5	52.75	52.75	-0.75	-1.4	1329562.0	70507227.75	411
2013-12-16	53.5	53.75	53.25	53.5	0.0	0.0	1243914.0	66401955.75	321
2013-12-15	53.5	54.0	53.25	53.5	0.0	0.0	1090507.0	58580823.75	316
2013-12-12	53.5	53.75	53.25	53.5	0.0	0.0	3131246.0	167428247.5	287
2013-12-11	53.75	54.0	53.25	53.5	-0.25	-0.47	1120214.0	60121225.25	376
2013-12-10	53.0	53.75	53.0	53.75	0.5	0.94	1231236.0	65933595.25	448
2013-12-09	52.75	53.5	52.25	53.25	0.75	1.43	2262288.0	119831785.5	524
2013-12-08	52.5	53.0	52.25	52.5	0.25	0.48	874516.0	46032493.0	275
2013-12-05	53.0	53.0	52.0	52.25	-0.5	-0.95	1252842.0	65746726.5	394
2013-12-04	52.25	53.0	51.75	52.75	0.25	0.48	845569.0	44142364.0	353
2013-12-03	52.75	53.0	51.75	52.5	-0.25	-0.47	1561220.0	81875079.0	509
2013-12-02	52.5	52.75	51.75	52.75	0.25	0.48	2581480.0	135282466.25	520
2013-12-01	53.5	53.5	52.25	52.5	-0.75	-1.41	1215340.0	64155050.0	604
2013-11-28	53.5	54.0	53.25	53.25	0.0	0.0	1284372.0	68702396.75	590
2013-11-27	53.5	53.5	53.0	53.25	-0.25	-0.47	484295.0	25827387.0	249
2013-11-26	53.75	54.0	52.75	53.5	-0.25	-0.47	2156404.0	115308424.5	621
2013-11-25	54.75	55.0	53.5	53.75	-1.25	-2.27	808550.0	43642958.0	485
2013-11-24	54.5	55.0	54.5	55.0	0.5	0.92	795914.0	43688232.75	439
2013-11-21	54.25	55.0	54.0	54.5	0.0	0.0	948905.0	51743588.0	401
2013-11-20	54.5	54.75	53.5	54.5	-0.25	-0.46	1208675.0	65522161.5	678
2013-11-19	55.25	55.5	54.25	54.75	-0.75	-1.35	1621018.0	88643022.0	847
2013-11-18	55.75	56.75	55.0	55.5	-0.25	-0.45	1555634.0	86752058.75	908
2013-11-17	53.75	57.75	53.75	55.75	2.0	3.72	7137122.0	400643512.5	2370
2013-11-14	53.75	53.75	52.5	53.75	0.25	0.47	2102029.0	111860516.0	960
2013-11-13	55.75	56.0	53.25	53.5	-2.5	-4.46	2407935.0	131371381.5	1139
2013-11-12	54.75	56.75	54.5	56.0	1.5	2.75	3544475.0	197810618.75	1525
2013-11-11	54.0	55.25	53.0	54.5	0.75	1.4	3070476.0	166935172.25	848
2013-11-10	54.0	55.0	53.25	53.75	-0.25	-0.46	4485129.0	242811225.5	1236
2013-11-07	51.25	54.25	51.0	54.0	3.25	6.4	5888172.0	310203199.75	1725
2013-11-06	49.7	51.0	49.7	50.75	0.85	1.7	1395288.0	70149864.7	618
2013-11-05	49.0	50.0	49.0	49.9	0.3	0.6	3587458.0	177716885.1	744
2013-11-04	49.6	50.0	49.0	49.6	-0.1	-0.2	1533907.0	76095915.0	671
2013-11-03	48.7	50.5	48.7	49.7	0.9	1.84	3061981.0	152561902.85	1248
2013-10-31	47.6	49.9	47.1	48.8	1.1	2.31	4962621.0	241447454.3	2270
2013-10-30	48.1	48.6	47.0	47.7	3.3	7.43	8815750.0	421177117.4	2461
2013-10-29	44.6	44.6	44.2	44.4	-0.3	-0.67	738455.0	32790388.2	280
2013-10-28	45.0	45.0	44.5	44.7	-0.4	-0.89	789490.0	35318378.4	246
2013-10-27	45.5	45.5	45.0	45.1	-0.4	-0.88	800061.0	36104158.2	297
2013-10-24	45.5	45.8	45.4	45.5	-0.2	-0.44	933506.0	42586529.6	247
2013-10-23	45.7	45.9	45.5	45.7	0.1	0.22	693833.0	31728683.1	193
2013-10-22	45.1	45.9	44.9	45.6	0.4	0.88	2034734.0	92535462.1	498
2013-10-21	44.8	45.3	44.7	45.2	0.4	0.89	1285816.0	57899727.2	377
2013-10-20	44.2	45.0	44.2	44.8	0.8	1.82	1760065.0	78586539.7	417
2013-10-10	43.6	44.1	43.6	44.0	0.4	0.92	1187972.0	52013943.6	504
2013-10-09	43.4	43.6	43.3	43.6	0.1	0.23	607340.0	26405758.7	204
2013-10-08	43.5	43.6	43.2	43.5	-0.1	-0.23	1101948.0	47878035.3	294
2013-10-07	43.2	43.7	43.0	43.6	0.3	0.69	1624804.0	70628839.2	351
2013-10-06	43.2	43.4	43.0	43.3	-0.1	-0.23	1399591.0	60454476.9	350
2013-10-03	43.3	43.5	43.2	43.4	0.1	0.23	995147.0	43131589.5	306
2013-10-02	43.3	43.3	43.0	43.3	0.2	0.46	595051.0	25694800.6	268
2013-10-01	42.8	43.2	42.8	43.1	-0.1	-0.23	796934.0	34264730.5	294
2013-09-30	43.0	43.2	42.7	43.2	0.1	0.23	975946.0	41918162.6	369
2013-09-29	43.9	43.9	42.9	43.1	-0.6	-1.37	1658633.0	71652737.6	529
2013-09-26	42.4	45.0	42.4	43.7	1.4	3.31	7346406.0	319549710.2	2163
2013-09-25	42.2	42.3	42.0	42.3	0.1	0.24	798187.0	33625512.8	214
2013-09-24	42.4	42.4	42.2	42.2	-0.1	-0.24	702124.0	29716142.1	213
2013-09-19	42.4	42.6	42.2	42.3	0.0	0.0	773135.0	32770317.8	294
2013-09-18	42.1	42.6	41.8	42.3	0.0	0.0	1157454.0	48916561.4	320
2013-09-17	42.0	42.5	41.7	42.3	0.2	0.48	1279381.0	53991928.7	500
2013-09-16	41.9	42.3	41.7	42.1	0.4	0.96	1522445.0	63927193.2	474
2013-09-15	40.6	41.9	40.5	41.7	1.6	3.99	1988695.0	81764480.0	672
2013-09-12	40.0	40.2	40.0	40.1	0.1	0.25	367723.0	14759694.4	171
2013-09-11	40.3	40.3	39.9	40.0	-0.2	-0.5	376965.0	15115826.4	196
2013-09-10	40.2	40.4	40.0	40.2	0.8	2.03	789578.0	31760970.5	392
2013-09-09	39.3	39.6	39.0	39.4	0.0	0.0	248820.0	9763303.4	190
2013-09-08	39.5	39.8	39.2	39.4	0.1	0.25	559416.0	22053155.4	243
2013-09-05	39.3	39.5	39.2	39.3	0.0	0.0	481684.0	18954110.5	302
2013-09-04	39.7	39.7	39.2	39.3	-0.5	-1.26	1270996.0	50177323.8	327
2013-09-03	40.2	40.3	39.7	39.8	-0.3	-0.75	1395957.0	55762167.2	430
2013-09-02	40.2	40.2	39.9	40.1	0.0	0.0	1003081.0	40198286.4	259
2013-09-01	40.0	40.2	39.9	40.1	0.3	0.75	837708.0	33562078.5	278
2013-08-29	39.9	40.0	39.4	39.8	0.0	0.0	1603294.0	63609418.4	539
2013-08-28	40.0	40.0	39.2	39.8	-0.3	-0.75	2542037.0	100794478.2	740
2013-08-27	41.7	41.7	40.0	40.1	-1.9	-4.52	1475707.0	59831500.3	613
2013-08-26	42.7	42.7	41.7	42.0	-0.7	-1.64	601620.0	25356513.3	313
2013-08-25	42.7	43.1	42.5	42.7	-0.1	-0.23	633332.0	27131527.5	280
2013-08-22	42.8	42.9	42.7	42.8	-0.1	-0.23	255904.0	10951231.0	156
2013-08-21	42.7	43.0	42.4	42.9	0.2	0.47	935740.0	40107905.0	326
2013-08-20	42.3	42.8	42.2	42.7	0.5	1.18	732685.0	31222067.0	366
2013-08-19	42.0	42.6	41.7	42.2	0.2	0.48	2116910.0	89234265.4	507
2013-08-18	41.9	42.0	41.7	42.0	-0.1	-0.24	1011141.0	42388467.1	383
2013-08-15	42.0	42.3	41.8	42.1	0.2	0.48	695988.0	29291686.0	292
2013-08-14	42.0	42.6	41.9	41.9	-1.1	-2.56	1150758.0	48550494.0	560
2013-08-13	41.7	43.4	41.7	43.0	1.3	3.12	2272413.0	96893348.2	678
2013-08-05	41.4	42.0	40.9	41.7	0.5	1.21	2265584.0	94113653.6	690
2013-08-04	40.4	41.3	40.3	41.2	0.8	1.98	1436081.0	58869523.0	504
2013-08-01	40.2	40.5	40.0	40.4	0.3	0.75	695946.0	28058226.1	310
2013-07-31	40.1	40.3	40.0	40.1	0.0	0.0	953022.0	38229746.1	301
2013-07-30	40.2	40.2	39.9	40.1	-0.1	-0.25	494090.0	19771370.6	206
2013-07-29	40.0	40.2	39.9	40.2	0.2	0.5	733519.0	29331762.8	231
2013-07-28	40.1	40.3	39.9	40.0	-0.6	-1.48	586179.0	23500016.5	259
2013-07-25	40.8	40.8	40.3	40.6	-0.2	-0.49	930886.0	37733658.2	286
2013-07-24	40.5	41.1	40.5	40.8	0.3	0.74	1636195.0	66923095.5	405
2013-07-23	40.2	40.7	40.1	40.5	0.4	1.0	1140887.0	46212532.2	369
2013-07-22	40.0	40.4	39.7	40.1	-0.1	-0.25	974622.0	39072239.2	422
2013-07-21	40.0	40.3	40.0	40.2	0.1	0.25	680671.0	27342777.5	291
2013-07-18	40.5	40.5	40.0	40.1	-0.5	-1.23	903872.0	36276088.4	488
2013-07-17	41.0	41.2	40.4	40.6	-0.4	-0.98	1081774.0	44035598.8	415
2013-07-16	41.0	41.0	40.8	41.0	0.0	0.0	264277.0	10809561.1	159
2013-07-15	41.3	41.3	40.9	41.0	-0.3	-0.73	179220.0	7350318.0	139
2013-07-14	41.2	41.3	40.9	41.3	0.3	0.73	508305.0	20892600.5	199
2013-07-11	40.9	41.0	40.8	41.0	0.0	0.0	254068.0	10394064.1	214
2013-07-10	41.0	41.4	40.9	41.0	0.0	0.0	340631.0	14010732.8	247
2013-07-09	40.6	41.2	40.6	41.0	0.5	1.23	793831.0	32498970.3	344
2013-07-08	40.4	40.9	40.4	40.5	0.1	0.25	740732.0	30055514.4	343
2013-07-07	40.1	40.6	40.1	40.4	0.3	0.75	700931.0	28280834.9	268
2013-07-04	40.0	40.1	39.9	40.1	0.2	0.5	982734.0	39327886.1	279
2013-07-03	40.0	40.1	39.8	39.9	-0.2	-0.5	566081.0	22594115.4	222
2013-07-02	40.0	40.2	39.9	40.1	0.1	0.25	903343.0	36210185.0	261
2013-07-01	40.0	40.1	39.9	40.0	0.1	0.25	340706.0	13618321.9	140
2013-06-30	39.9	40.1	39.8	39.9	0.0	0.0	399936.0	15961562.2	198
2013-06-26	39.9	40.0	39.8	39.9	0.0	0.0	298186.0	11899592.9	157
2013-06-25	39.9	40.0	39.8	39.9	0.0	0.0	250434.0	9998925.3	150
2013-06-24	40.0	40.0	39.7	39.9	-0.2	-0.5	545490.0	21735355.3	235
2013-06-23	40.0	40.2	40.0	40.1	0.1	0.25	346185.0	13868497.7	168
2013-06-22	39.8	40.0	39.6	40.0	-0.1	-0.25	359765.0	14361047.7	219
2013-06-19	40.1	40.3	39.9	40.1	0.1	0.25	890983.0	35704294.1	299
2013-06-18	39.6	40.4	39.6	40.0	0.2	0.5	770702.0	30917938.9	362
2013-06-17	39.7	40.0	39.5	39.8	0.5	1.27	821226.0	32565856.9	385
2013-06-16	39.1	39.5	38.8	39.3	0.0	0.0	1827798.0	71522191.5	637
2013-06-15	40.8	40.8	39.0	39.3	-1.7	-4.15	2408016.0	96134623.9	791
2013-06-12	40.8	41.2	40.8	41.0	0.1	0.24	450445.0	18481935.6	228
2013-06-11	41.4	41.4	40.8	40.9	-0.5	-1.21	943189.0	38685005.7	408
2013-06-10	41.5	41.5	41.2	41.4	0.0	0.0	504394.0	20854494.3	273
2013-06-09	41.9	42.0	41.3	41.4	-0.5	-1.19	1185604.0	49286875.3	511
2013-06-08	42.8	42.9	41.8	41.9	-0.9	-2.1	1078005.0	45700938.1	455
2013-06-05	42.3	43.0	42.1	42.8	0.3	0.71	840949.0	35855057.8	349
2013-06-04	42.9	42.9	42.0	42.5	-0.2	-0.47	1031438.0	43899584.6	363
2013-06-03	42.9	43.1	42.7	42.7	-0.2	-0.47	716674.0	30741955.2	344
2013-06-02	42.2	43.2	42.2	42.9	0.5	1.18	1286606.0	55148204.0	485
2013-06-01	41.5	42.5	41.5	42.4	0.3	0.71	505348.0	21290182.2	267
2013-05-29	42.0	42.3	42.0	42.1	0.1	0.24	715646.0	30116986.8	368
2013-05-28	41.5	42.5	41.4	42.0	0.5	1.2	2435105.0	102030919.5	601
2013-05-27	41.1	41.6	41.1	41.5	0.3	0.73	817038.0	33870770.8	317
2013-05-26	41.3	41.3	41.0	41.2	0.0	0.0	737246.0	30387749.7	276
2013-05-25	40.8	41.3	40.7	41.2	0.3	0.73	1038119.0	42493542.0	354
2013-05-22	40.6	41.1	40.6	40.9	0.3	0.74	923532.0	37784289.9	452
2013-05-21	40.6	40.8	40.5	40.6	0.0	0.0	523057.0	21256312.0	303
2013-05-20	40.4	40.7	40.4	40.6	0.2	0.5	1103052.0	44741347.6	370
2013-05-19	40.1	40.5	39.7	40.4	0.5	1.25	1572953.0	63056150.1	490
2013-05-18	39.6	40.1	39.6	39.9	0.2	0.5	1196789.0	47811190.7	355
2013-05-15	39.4	39.7	39.3	39.7	0.1	0.25	766867.0	30326122.2	233
2013-05-14	39.2	39.8	39.2	39.6	0.4	1.02	1013287.0	40088195.1	344
2013-05-13	39.7	39.7	39.2	39.2	-0.5	-1.26	1386620.0	54736572.0	364
2013-05-12	39.8	40.0	39.4	39.7	-0.1	-0.25	1124257.0	44692896.0	324
2013-05-11	39.3	40.0	39.2	39.8	0.5	1.27	2329990.0	92669478.8	523
2013-05-08	39.3	39.4	39.0	39.3	0.1	0.26	667083.0	26173086.9	314
2013-05-07	39.0	39.2	39.0	39.2	0.2	0.51	287425.0	11237592.4	219
2013-05-06	39.2	39.2	39.0	39.0	-0.2	-0.51	322104.0	12591744.9	157
2013-05-05	39.0	39.4	38.9	39.2	0.2	0.51	983000.0	38446484.6	304
2013-05-04	39.0	39.0	38.9	39.0	0.1	0.26	500414.0	19506503.9	256
2013-05-01	38.9	39.0	38.8	38.9	0.0	0.0	590385.0	22962148.0	225
2013-04-30	39.1	39.1	38.7	38.9	-0.2	-0.51	804915.0	31335440.8	285
2013-04-29	39.0	39.1	38.8	39.1	0.0	0.0	301375.0	11745895.9	210
2013-04-28	38.7	39.1	38.5	39.1	0.5	1.3	1499083.0	58157382.3	499
2013-04-27	38.6	38.7	38.5	38.6	-0.3	-0.77	824304.0	31899602.1	342
2013-04-24	39.2	39.2	38.8	38.9	-0.1	-0.26	658090.0	25662146.3	395
2013-04-23	38.7	39.2	38.6	39.0	0.3	0.78	1260939.0	49017824.4	474
2013-04-22	38.4	38.7	38.2	38.7	-0.2	-0.51	1611151.0	62034342.9	630
2013-04-21	39.0	39.1	38.6	38.9	-0.1	-0.26	1205856.0	46762934.7	464
2013-04-20	38.8	39.1	38.7	39.0	0.2	0.52	527462.0	20524681.4	315
2013-04-17	39.0	39.0	38.6	38.8	-0.1	-0.26	413247.0	16052753.4	303
2013-04-16	38.8	38.9	38.6	38.9	0.1	0.26	449882.0	17441960.9	300
2013-04-15	38.9	39.0	38.7	38.8	-0.2	-0.51	808966.0	31392723.9	387
2013-04-14	38.9	39.0	38.8	39.0	0.1	0.26	844710.0	32905764.1	381
2013-04-13	39.3	39.5	38.8	38.9	-0.4	-1.02	1645606.0	64387354.2	799
2013-04-10	39.1	39.6	39.1	39.3	0.1	0.26	964153.0	37896819.2	431
2013-04-09	39.1	39.2	39.0	39.2	0.2	0.51	686151.0	26813679.5	378
2013-04-08	39.0	39.1	38.7	39.0	0.1	0.26	952714.0	37045149.7	375
2013-04-07	38.9	39.0	38.8	38.9	0.0	0.0	267767.0	10412564.5	250
2013-04-06	39.0	39.0	38.8	38.9	-0.1	-0.26	432583.0	16832664.4	256
2013-04-03	39.0	39.1	38.9	39.0	0.0	0.0	354636.0	13837370.9	276
2013-04-02	39.2	39.2	39.0	39.0	-0.5	-1.27	777613.0	30369039.6	541
2013-04-01	39.2	39.5	39.0	39.5	0.3	0.77	581049.0	22835399.1	297
2013-03-31	39.3	39.3	39.0	39.2	-0.1	-0.25	739234.0	28913711.1	280
2013-03-30	39.5	39.6	39.1	39.3	-0.3	-0.76	722237.0	28451168.4	302
2013-03-27	39.6	39.6	39.3	39.6	0.0	0.0	422635.0	16673248.5	371
2013-03-26	39.6	39.7	39.4	39.6	0.0	0.0	548600.0	21702804.9	311
2013-03-25	39.3	39.6	39.3	39.6	0.2	0.51	576942.0	22762739.2	393
2013-03-24	39.2	39.4	39.1	39.4	0.3	0.77	525849.0	20666471.4	331
2013-03-23	39.5	39.5	38.9	39.1	-0.3	-0.76	930877.0	36475667.1	606
2013-03-20	39.5	39.6	39.3	39.4	-0.1	-0.25	568934.0	22430108.8	343
2013-03-19	39.4	39.6	39.3	39.5	0.1	0.25	537940.0	21213091.8	359
2013-03-18	39.9	39.9	39.1	39.4	-0.6	-1.5	2666676.0	105256039.4	970
2013-03-17	40.3	40.3	39.8	40.0	-0.8	-1.96	1948697.0	77942639.2	760
2013-03-16	40.7	41.0	40.5	40.8	0.2	0.49	1168059.0	47703227.9	356
2013-03-13	40.2	40.7	40.2	40.6	0.3	0.74	502883.0	20344614.8	296
2013-03-12	40.4	40.5	40.2	40.3	-0.2	-0.49	306346.0	12351435.4	216
2013-03-11	40.5	40.8	40.5	40.5	0.1	0.25	1131413.0	45924528.5	389
2013-03-10	40.5	40.6	40.2	40.4	0.0	0.0	397840.0	16068424.0	250
2013-03-09	40.2	40.7	40.1	40.4	0.3	0.75	638638.0	25823877.5	337
2013-03-06	39.8	40.2	39.8	40.1	0.3	0.75	340620.0	13653784.2	215
2013-03-05	39.7	39.9	39.6	39.8	0.2	0.51	418426.0	16433137.4	183
2013-03-04	39.9	39.9	39.4	39.6	-0.2	-0.5	372641.0	14799759.2	218
2013-03-03	40.0	40.0	39.7	39.8	-0.3	-0.75	440622.0	17571979.9	259
2013-03-02	40.1	40.1	39.9	40.1	0.1	0.25	280556.0	11234979.8	219
2013-02-27	40.0	40.2	39.9	40.0	0.0	0.0	287916.0	11519243.7	222
2013-02-26	40.1	40.1	39.9	40.0	-0.2	-0.5	260478.0	10408774.6	207
2013-02-25	40.5	40.5	40.0	40.2	-0.2	-0.5	816879.0	32795132.0	442
2013-02-24	40.4	40.5	40.3	40.4	-0.1	-0.25	486949.0	19693346.6	251
2013-02-23	40.3	40.9	40.3	40.5	0.2	0.5	482575.0	19586268.4	236
2013-02-20	40.4	40.6	40.3	40.3	0.0	0.0	313646.0	12677161.3	210
2013-02-19	40.4	40.8	40.2	40.3	-0.2	-0.49	573205.0	23201956.6	289
2013-02-18	40.7	40.7	40.0	40.5	-0.2	-0.49	548840.0	22179170.0	278
2013-02-17	40.8	41.0	40.6	40.7	-0.1	-0.25	335813.0	13722533.4	253
2013-02-16	40.3	40.9	40.1	40.8	0.5	1.24	713029.0	28865481.0	367
2013-02-13	40.0	40.3	39.8	40.3	0.3	0.75	598340.0	23985392.4	321
2013-02-12	39.9	40.0	39.8	40.0	0.1	0.25	824781.0	32887594.5	317
2013-02-11	40.0	40.1	39.8	39.9	-0.1	-0.25	920990.0	36753681.2	439
2013-02-10	40.0	40.3	39.8	40.0	-0.1	-0.25	746125.0	29845251.7	322
2013-02-09	40.0	40.4	39.8	40.1	0.2	0.5	393273.0	15750097.6	260
2013-02-06	40.8	40.9	39.9	39.9	-0.7	-1.72	1087577.0	43883716.7	479
2013-02-05	40.8	40.8	40.5	40.6	-0.2	-0.49	653501.0	26551073.4	297
2013-02-04	41.0	41.0	40.8	40.8	-0.2	-0.49	289672.0	11839735.0	190
2013-02-03	41.0	41.1	40.9	41.0	0.0	0.0	273490.0	11200280.5	162
2013-02-02	41.0	41.1	40.8	41.0	0.1	0.24	739675.0	30313352.6	278
2013-01-30	41.1	41.2	40.7	40.9	-0.1	-0.24	979650.0	40059195.8	493
2013-01-29	41.3	41.4	41.0	41.0	-0.2	-0.49	737661.0	30393350.5	372
2013-01-28	41.6	41.6	41.0	41.2	-0.6	-1.44	629179.0	26038191.0	354
2013-01-27	41.8	42.1	41.5	41.8	0.0	0.0	659177.0	27641924.4	378
2013-01-26	40.7	42.0	40.7	41.8	0.9	2.2	1245748.0	51601951.5	532
2013-01-23	41.0	41.0	40.5	40.9	-0.1	-0.24	1426526.0	56972537.3	526
2013-01-22	40.7	41.2	40.3	41.0	0.4	0.99	2011741.0	82168265.0	763
2013-01-21	40.2	41.4	40.2	40.6	-3.4	-7.73	6829331.0	278492042.7	2181
2013-01-20	44.2	44.2	43.8	44.0	-0.3	-0.68	684350.0	30073688.6	345
2013-01-19	43.2	44.4	43.2	44.3	1.0	2.31	673124.0	29498458.4	382
2013-01-16	43.1	43.4	43.1	43.3	0.0	0.0	668546.0	28954827.7	341
2013-01-15	44.0	44.0	42.9	43.3	-0.8	-1.81	1702224.0	73759064.8	715
2013-01-14	45.6	45.6	44.0	44.1	-1.5	-3.29	1720232.0	76606944.7	727
2013-01-13	46.0	46.0	45.3	45.6	-0.5	-1.08	636733.0	29036483.0	293
2013-01-12	46.0	46.3	46.0	46.1	0.1	0.22	507454.0	23411067.7	325
2013-01-09	46.1	46.5	46.0	46.0	0.0	0.0	1176149.0	54354465.9	432
2013-01-08	45.5	46.2	45.5	46.0	0.4	0.88	925811.0	42510342.4	418
2013-01-07	45.6	45.7	45.4	45.6	0.0	0.0	364942.0	16626803.2	228
2013-01-06	44.6	45.8	44.5	45.6	1.0	2.24	1715769.0	77325583.9	656
2013-01-05	43.7	44.8	43.7	44.6	0.9	2.06	1103716.0	48871434.5	518
2013-01-02	43.5	43.8	43.4	43.7	0.3	0.69	741067.0	32258822.7	316
2013-01-01	43.5	43.6	43.2	43.4	0.1	0.23	704584.0	30590408.9	225
2012-12-31	43.3	43.5	43.0	43.3	0.0	0.0	454473.0	19658258.3	216
2012-12-30	43.7	43.7	43.2	43.3	-0.5	-1.14	269458.0	11712211.9	212
2012-12-29	43.6	43.9	43.6	43.8	0.1	0.23	226815.0	9918465.7	169
2012-12-26	44.1	44.2	43.5	43.7	-0.4	-0.91	667470.0	29227836.2	325
2012-12-25	44.0	44.6	44.0	44.1	0.0	0.0	644267.0	28544714.9	368
2012-12-24	43.6	44.5	43.6	44.1	0.4	0.92	1206090.0	53170359.4	534
2012-12-23	43.0	43.7	43.0	43.7	0.6	1.39	963351.0	41952026.7	388
2012-12-22	42.8	43.2	42.5	43.1	0.3	0.7	703481.0	30098928.3	344
2012-12-19	42.8	43.0	42.5	42.8	0.0	0.0	473916.0	20259346.2	286
2012-12-18	42.9	43.0	42.7	42.8	0.0	0.0	494678.0	21209466.1	273
2012-12-17	42.6	43.0	42.4	42.8	0.1	0.23	428907.0	18315530.3	231
2012-12-16	42.5	42.9	42.4	42.7	0.2	0.47	581606.0	24814972.0	318
2012-12-15	41.5	42.8	41.5	42.5	1.0	2.41	1266581.0	53540622.7	443
2012-12-12	41.6	41.6	41.3	41.5	-0.1	-0.24	374666.0	15531906.6	154
2012-12-11	41.2	41.6	41.2	41.6	0.4	0.97	436243.0	18069563.1	237
2012-12-10	41.1	41.3	41.0	41.2	0.0	0.0	410072.0	16873108.2	183
2012-12-09	41.1	41.2	41.0	41.2	0.2	0.49	266536.0	10959629.2	132
2012-12-08	40.9	41.2	40.8	41.0	0.1	0.24	740547.0	30370490.2	226
2012-12-05	40.9	40.9	40.7	40.9	-0.1	-0.24	357056.0	14580207.8	144
2012-12-04	40.8	41.0	40.7	41.0	0.2	0.49	336891.0	13758852.3	130
2012-12-03	40.9	40.9	40.7	40.8	-0.1	-0.24	518932.0	21193629.8	225
2012-12-02	41.1	41.1	40.7	40.9	-0.1	-0.24	644836.0	26354617.1	218
2012-12-01	40.5	41.1	40.5	41.0	0.7	1.74	467613.0	19092766.7	263
2012-11-28	40.0	40.3	40.0	40.3	0.2	0.5	499103.0	20079082.7	215
2012-11-27	40.5	40.5	40.0	40.1	-0.4	-0.99	467719.0	18834750.0	188
2012-11-26	40.1	40.6	39.5	40.5	0.4	1.0	678122.0	27192529.7	290
2012-11-25	40.5	40.5	39.9	40.1	-0.4	-0.99	497999.0	19974607.2	295
2012-11-24	40.2	40.7	40.1	40.5	0.3	0.75	524791.0	21190907.1	278
2012-11-21	40.5	40.5	40.0	40.2	-0.4	-0.99	545671.0	21897430.1	273
2012-11-20	40.5	40.8	40.1	40.6	0.2	0.5	210411.0	8535566.9	197
2012-11-19	41.1	41.1	39.9	40.4	-0.7	-1.7	572207.0	23074805.4	290
2012-11-18	40.9	41.2	40.8	41.1	-0.1	-0.24	351680.0	14416310.3	191
2012-11-17	41.3	41.3	41.0	41.2	-0.2	-0.48	263447.0	10829342.0	163
2012-11-14	41.5	41.5	41.1	41.4	-0.1	-0.24	485651.0	20092707.0	296
2012-11-13	41.7	41.7	41.1	41.5	-0.2	-0.48	451917.0	18745227.8	187
2012-11-12	41.7	41.7	41.6	41.7	0.0	0.0	369840.0	15391951.1	184
2012-11-11	41.9	42.0	41.7	41.7	-0.2	-0.48	413188.0	17288879.9	211
2012-11-10	42.1	42.1	41.7	41.9	-0.4	-0.95	686459.0	28768732.3	224
2012-11-07	42.1	42.4	42.0	42.3	0.2	0.48	1267367.0	53453642.7	355
2012-11-06	41.4	42.1	41.3	42.1	0.8	1.94	897098.0	37436160.1	387
2012-11-05	41.6	41.6	41.2	41.3	-0.3	-0.72	741787.0	30680108.6	310
2012-11-04	41.5	41.7	41.4	41.6	0.0	0.0	447349.0	18572886.7	226
2012-11-03	41.4	41.7	41.2	41.6	-0.1	-0.24	487410.0	20236452.3	241
2012-10-24	41.1	41.8	41.1	41.7	0.4	0.97	639614.0	26521408.1	385
2012-10-23	41.3	41.4	40.9	41.3	-0.2	-0.48	1048221.0	43080797.2	404
2012-10-22	41.8	42.1	41.1	41.5	-0.5	-1.19	1822098.0	76016730.5	479
2012-10-21	42.3	42.3	41.8	42.0	-1.5	-3.45	2291367.0	96174788.8	801
2012-10-20	43.7	43.8	43.4	43.5	-0.4	-0.91	1109902.0	48387394.9	445
2012-10-17	43.8	44.1	43.7	43.9	0.0	0.0	1272713.0	55860093.9	525
2012-10-16	43.3	44.1	43.1	43.9	0.5	1.15	1845681.0	80646121.1	665
2012-10-15	42.1	43.4	42.1	43.4	1.2	2.84	1897849.0	81433519.3	684
2012-10-14	42.0	42.4	42.0	42.2	0.1	0.24	542418.0	22870018.2	297
2012-10-13	42.9	42.9	42.0	42.1	-0.8	-1.86	895511.0	38010778.2	308
2012-10-10	42.5	43.1	42.4	42.9	0.3	0.7	1471343.0	63165562.0	557
2012-10-09	43.1	43.2	42.6	42.6	-0.4	-0.93	975998.0	41966260.1	482
2012-10-08	42.9	43.4	42.0	43.0	0.0	0.0	2701378.0	115177237.4	1203
2012-10-07	40.8	43.0	40.8	43.0	2.0	4.88	3958541.0	165752578.8	1308
2012-10-06	40.2	41.6	40.2	41.0	0.7	1.74	1758695.0	72020983.3	717
2012-10-03	40.2	40.4	40.0	40.3	0.0	0.0	561036.0	22547109.2	266
2012-10-02	40.2	40.7	40.1	40.3	0.2	0.5	1922027.0	77665217.1	678
2012-10-01	39.7	40.1	39.7	40.1	0.4	1.01	634993.0	25395024.1	332
2012-09-30	39.5	39.9	39.4	39.7	0.5	1.28	611030.0	24243673.3	344
2012-09-29	39.5	39.9	39.2	39.2	-0.4	-1.01	639909.0	25322431.0	339
2012-09-26	39.9	39.9	39.6	39.6	-0.4	-1.0	499409.0	19827473.3	269
2012-09-25	39.9	40.1	39.7	40.0	0.0	0.0	634687.0	25368106.4	275
2012-09-24	40.0	40.0	39.6	40.0	0.1	0.25	530943.0	21107311.5	312
2012-09-22	40.2	40.2	39.8	39.9	-0.3	-0.75	695938.0	27809971.2	290
2012-09-19	40.1	40.3	40.0	40.2	-0.1	-0.25	465499.0	18687767.4	247
2012-09-18	40.2	40.3	40.0	40.3	0.1	0.25	487145.0	19549562.5	259
2012-09-17	40.3	40.4	40.2	40.2	-0.2	-0.5	328145.0	13210156.8	239
2012-09-16	40.3	40.4	40.2	40.4	0.0	0.0	837724.0	33765785.3	231
2012-09-15	40.4	40.6	40.2	40.4	0.3	0.75	978945.0	39562385.1	393
2012-09-12	40.0	40.2	40.0	40.1	0.2	0.5	404630.0	16236825.2	205
2012-09-11	39.9	40.1	39.9	39.9	-0.1	-0.25	281034.0	11232044.4	189
2012-09-10	40.1	40.2	39.8	40.0	-0.1	-0.25	617362.0	24664575.1	288
2012-09-09	40.3	40.3	39.9	40.1	-0.3	-0.74	568034.0	22746939.3	296
2012-09-08	40.1	40.5	40.1	40.4	0.4	1.0	1605124.0	64694850.8	418
2012-09-05	40.0	40.1	39.7	40.0	0.0	0.0	952313.0	38051630.7	273
2012-09-04	40.2	40.2	39.9	40.0	-0.3	-0.74	681513.0	27263097.8	287
2012-09-03	40.1	40.4	40.0	40.3	0.1	0.25	696210.0	27967536.6	257
2012-09-02	40.6	40.6	40.1	40.2	-0.4	-0.99	1875429.0	75462990.7	374
2012-09-01	40.7	40.9	40.3	40.6	-0.1	-0.25	2119859.0	86076841.6	438
2012-08-29	40.0	40.9	40.0	40.7	0.6	1.5	1969402.0	79862070.1	697
2012-08-28	39.9	40.1	39.7	40.1	0.2	0.5	1531680.0	61152859.2	475
2012-08-27	39.0	40.0	38.9	39.9	1.0	2.57	2629571.0	103591995.5	832
2012-08-26	39.0	39.0	38.8	38.9	-0.1	-0.26	1419124.0	55214956.6	452
2012-08-25	39.0	39.2	38.8	39.0	0.2	0.52	1653585.0	64460430.5	501
2012-08-15	39.1	39.1	38.6	38.8	-0.2	-0.51	1954173.0	75832106.9	638
2012-08-14	38.9	39.2	38.8	39.0	0.2	0.52	342874.0	13375312.3	256
2012-08-13	39.3	39.4	38.8	38.8	-0.5	-1.27	730995.0	28631065.7	350
2012-08-12	39.5	39.6	39.2	39.3	-0.2	-0.51	615203.0	24240836.5	296
2012-08-11	39.6	40.1	39.4	39.5	-0.2	-0.5	1029381.0	40974322.6	456
2012-08-08	39.7	40.1	39.6	39.7	0.0	0.0	272342.0	10855068.4	225
2012-08-07	39.8	39.8	39.5	39.7	-0.1	-0.25	340369.0	13499785.5	227
2012-08-06	40.0	40.0	39.7	39.8	-0.1	-0.25	121641.0	4844540.9	129
2012-08-05	40.1	40.1	39.8	39.9	-0.1	-0.25	190183.0	7608373.7	186
2012-08-04	39.6	40.4	39.5	40.0	0.5	1.27	735836.0	29306551.6	385
2012-08-01	39.9	39.9	39.1	39.5	-0.4	-1.0	740163.0	29117785.7	525
2012-07-31	40.1	40.2	39.9	39.9	-0.3	-0.75	510733.0	20455701.2	302
2012-07-30	40.4	40.4	40.1	40.2	-0.3	-0.74	402006.0	16197079.5	190
2012-07-29	40.3	40.5	40.0	40.5	0.1	0.25	552968.0	22294990.5	264
2012-07-28	40.6	41.1	40.3	40.4	-0.2	-0.49	1376079.0	55946057.1	543
2012-07-25	40.2	41.2	40.0	40.6	0.1	0.25	1786525.0	72625949.9	549
2012-07-24	40.0	40.5	39.8	40.5	0.3	0.75	985542.0	39528066.4	440
2012-07-23	39.2	40.6	39.1	40.2	0.7	1.77	2132419.0	84998969.0	795
2012-07-22	38.1	39.5	38.0	39.5	1.3	3.4	2016557.0	78729049.2	1040
2012-07-21	36.7	38.4	36.6	38.2	2.1	5.82	2663753.0	99898277.8	1148
2012-07-18	36.4	36.5	36.0	36.1	-0.4	-1.1	752328.0	27264629.8	439
2012-07-17	36.4	36.5	36.1	36.5	0.0	0.0	473847.0	17199790.1	307
2012-07-16	36.6	36.9	36.5	36.5	0.0	0.0	632838.0	23195906.3	377
2012-07-15	36.2	36.8	36.1	36.5	0.3	0.83	930922.0	33940267.6	513
2012-07-14	36.2	36.3	35.9	36.2	0.2	0.56	1110671.0	40054978.3	396
2012-07-11	36.3	36.4	35.8	36.0	-0.4	-1.1	825899.0	29761577.4	492
2012-07-10	36.9	36.9	36.1	36.4	-0.3	-0.82	1169598.0	42751197.2	697
2012-07-09	38.5	38.6	36.4	36.7	-2.0	-5.17	5329424.0	197273577.4	1796
2012-07-08	38.5	38.7	38.3	38.7	0.3	0.78	428295.0	16478696.1	309
2012-07-07	38.6	38.6	38.0	38.4	-0.2	-0.52	1073640.0	41094607.6	628
2012-07-04	39.5	39.6	38.5	38.6	-0.9	-2.28	1652255.0	64518485.7	739
2012-07-03	39.4	39.5	39.3	39.5	0.1	0.25	880310.0	34693318.2	334
2012-07-02	39.3	39.5	39.2	39.4	0.0	0.0	342058.0	13470250.5	194
2012-07-01	39.3	39.6	39.2	39.4	-0.1	-0.25	278769.0	10985909.0	184
2012-06-30	39.1	39.7	39.1	39.5	0.6	1.54	529651.0	20906321.2	319
2012-06-27	39.2	39.3	38.9	38.9	-0.2	-0.51	899273.0	35182072.8	461
2012-06-26	39.0	39.4	39.0	39.1	0.1	0.26	401893.0	15754813.4	193
2012-06-25	39.2	39.4	38.9	39.0	-0.3	-0.76	672782.0	26346020.4	334
2012-06-24	39.1	39.3	39.0	39.3	0.1	0.26	621269.0	24335322.4	244
2012-06-23	39.1	39.3	39.0	39.2	-0.3	-0.76	270238.0	10577394.6	184
2012-06-20	39.3	39.5	39.0	39.5	0.3	0.77	1062708.0	41696171.6	338
2012-06-19	39.2	39.3	39.0	39.2	0.1	0.26	519718.0	20357695.4	326
2012-06-18	39.2	39.3	39.0	39.1	0.0	0.0	621531.0	24355571.5	296
2012-06-17	39.1	39.1	38.8	39.1	0.2	0.51	382552.0	14923541.2	231
2012-06-16	39.2	39.4	37.9	38.9	-0.2	-0.51	1064293.0	41373185.0	443
2012-06-13	39.1	39.2	39.0	39.1	0.1	0.26	364475.0	14231818.9	204
2012-06-12	39.2	39.2	38.8	39.0	-0.3	-0.76	548719.0	21415668.1	324
2012-06-11	39.6	39.8	39.3	39.3	-0.1	-0.25	649287.0	25695516.2	320
2012-06-10	39.1	39.5	38.9	39.4	0.4	1.03	514194.0	20192591.1	285
2012-06-09	39.7	39.9	39.0	39.0	-0.5	-1.27	554299.0	21774475.6	340
2012-06-06	40.2	40.4	39.0	39.5	-0.6	-1.5	611001.0	24379743.6	360
2012-06-05	40.0	40.3	40.0	40.1	0.1	0.25	435597.0	17484457.5	212
2012-06-04	39.7	40.0	39.4	40.0	0.0	0.0	344492.0	13743954.6	157
2012-06-03	39.3	40.0	39.3	40.0	0.6	1.52	438354.0	17406408.1	272
2012-06-02	39.8	39.9	39.4	39.4	-0.8	-1.99	806023.0	31938706.4	400
2012-05-30	40.3	40.3	40.0	40.2	-0.2	-0.5	410478.0	16492355.3	190
2012-05-29	40.5	40.5	40.3	40.4	-0.1	-0.25	437657.0	17458639.0	216
2012-05-28	40.3	40.5	40.2	40.5	0.3	0.75	510177.0	20580235.0	240
2012-05-27	40.2	40.2	40.1	40.2	0.0	0.0	428784.0	17211042.6	189
2012-05-26	40.1	40.2	40.1	40.2	0.1	0.25	450330.0	18068186.8	212
2012-05-23	40.2	40.3	40.1	40.1	-0.2	-0.5	481523.0	19348397.8	262
2012-05-22	40.3	40.5	40.1	40.3	0.2	0.5	957959.0	38628087.6	391
2012-05-21	40.2	40.3	40.0	40.1	-0.1	-0.25	467528.0	18778092.0	253
2012-05-20	40.3	40.4	40.0	40.2	0.0	0.0	415604.0	16722587.9	262
2012-05-19	39.9	40.3	39.7	40.2	-0.3	-0.74	370708.0	14869232.9	246
2012-05-16	40.1	40.5	40.0	40.5	0.2	0.5	700390.0	28172229.2	321
2012-05-15	40.3	40.6	40.2	40.3	0.0	0.0	640291.0	25880863.5	339
2012-05-14	40.7	40.7	40.1	40.3	-0.6	-1.47	659751.0	26748677.7	329
2012-05-13	41.5	41.6	40.9	40.9	-0.3	-0.73	1209049.0	49834586.3	466
2012-05-12	41.2	41.2	40.6	41.2	-0.1	-0.24	985960.0	40329828.9	397
2012-05-09	41.7	41.7	41.3	41.3	-0.5	-1.2	602434.0	24981065.5	367
2012-05-08	41.6	41.8	41.5	41.8	-0.1	-0.24	390294.0	16274335.5	209
2012-05-07	41.3	41.9	41.1	41.9	0.1	0.24	663622.0	27514152.8	396
2012-05-06	41.8	41.9	41.5	41.8	-0.1	-0.24	724173.0	30179523.5	483
2012-05-05	41.9	42.2	41.6	41.9	-0.3	-0.71	876301.0	36773065.9	431
2012-05-02	42.4	42.5	42.1	42.2	-0.1	-0.24	1077925.0	45629613.9	494
2012-05-01	42.3	42.5	42.1	42.3	-0.2	-0.47	750991.0	31837866.5	449
2012-04-30	42.0	42.6	41.9	42.5	0.4	0.95	1255262.0	52932882.7	586
2012-04-29	42.3	42.4	41.9	42.1	-0.2	-0.47	1663189.0	70044090.7	606
2012-04-28	42.3	42.3	42.1	42.3	-0.1	-0.24	1796251.0	75823205.7	636
2012-04-25	42.6	42.9	42.3	42.4	-0.2	-0.47	2679424.0	114077609.0	738
2012-04-24	42.0	43.0	41.9	42.6	0.5	1.19	7022807.0	298912363.0	1638
2012-04-23	41.7	42.1	41.5	42.1	0.3	0.72	1875773.0	78377458.4	706
2012-04-22	42.5	42.5	41.6	41.8	-0.7	-1.65	2795547.0	117622078.1	1192
2012-04-21	42.5	43.1	41.9	42.5	1.3	3.16	8450065.0	357657256.4	2965
2012-04-18	40.1	41.5	39.9	41.2	1.0	2.49	4145865.0	170209480.9	1375
2012-04-17	38.6	40.2	38.5	40.2	1.9	4.96	1948781.0	76013331.4	817
2012-04-16	39.0	39.1	38.1	38.3	-0.6	-1.54	859566.0	33177125.7	545
2012-04-15	40.0	40.1	38.7	38.9	-1.2	-2.99	1429307.0	56653783.2	660
2012-04-14	40.1	40.5	39.9	40.1	0.0	0.0	895518.0	36028671.0	562
2012-04-11	39.9	40.1	38.7	40.1	0.1	0.25	973330.0	38549322.7	687
2012-04-10	40.0	40.3	39.8	40.0	0.0	0.0	846068.0	33895835.2	434
2012-04-09	40.0	40.0	39.8	40.0	0.0	0.0	941312.0	37576676.9	377
2012-04-08	40.4	40.5	39.9	40.0	-0.3	-0.74	1407046.0	56538026.1	627
2012-04-07	40.5	40.6	40.2	40.3	-0.2	-0.49	779156.0	31390603.6	408
2012-04-04	40.6	40.6	40.3	40.5	-0.5	-1.22	690388.0	27950278.1	433
2012-04-03	41.3	41.5	40.8	41.0	-0.2	-0.49	1858713.0	76162039.5	673
2012-04-02	41.3	41.5	41.1	41.2	-0.1	-0.24	1099098.0	45354089.2	631
2012-04-01	40.8	41.6	40.8	41.3	0.5	1.23	1883448.0	77691603.4	761
2012-03-31	40.6	41.1	40.6	40.8	0.4	0.99	1695405.0	69416542.8	645
2012-03-28	40.3	40.9	40.2	40.4	0.2	0.5	1778009.0	72034489.9	678
2012-03-27	40.5	40.5	40.2	40.2	-0.1	-0.25	1344894.0	54265596.4	451
2012-03-26	40.4	40.5	40.0	40.3	-0.2	-0.49	1445696.0	58347733.4	437
2012-03-25	40.7	40.8	40.4	40.5	-0.1	-0.25	1503319.0	61017142.1	512
2012-03-24	40.2	40.7	40.0	40.6	0.6	1.5	1400465.0	56604206.7	776
2012-03-21	39.8	40.0	39.7	40.0	0.1	0.25	1570402.0	62674010.9	550
2012-03-20	40.0	40.1	39.7	39.9	-0.2	-0.5	979201.0	39094111.3	429
2012-03-19	40.1	40.2	39.8	40.1	0.1	0.25	1095011.0	43841642.6	630
[truncated: 2,444 more rows]
