# Supplementary material for: Effective short-term forecasts of Saudi stock price trends using technical indicators and large-scale multivariate time series
Source: PeerJ Comput Sci. 2023 Jan 6;9:e1205. doi: 10.7717/peerj-cs.1205 (PMC10280263; doi:10.7717/peerj-cs.1205)
Supplement: Supplemental Information 3 [file peerj-cs-09-1205-s003.zip › TASI Dataset 2021/SALAMA_8050.csv]

date	open	high	low	close	change	change_percent	volume_traded	value_traded_SAR	number_trades
2020-03-19	10.0	10.24	10.0	10.04	0.0	0.0	140289.0	1416907.27	235
2020-03-18	10.0	10.2	9.82	10.04	-0.02	-0.2	82714.0	827935.09	168
2020-03-17	9.54	10.1	9.54	10.06	0.34	3.5	91447.0	907048.27	129
2020-03-16	9.44	10.0	9.3	9.72	-0.2	-2.02	136583.0	1333655.96	196
2020-03-15	9.7	10.0	9.7	9.92	0.24	2.48	142177.0	1414187.22	218
2020-03-12	9.12	9.71	9.1	9.68	-0.32	-3.2	103899.0	990044.9	230
2020-03-11	10.54	10.72	9.8	10.0	-0.5	-4.76	156031.0	1610285.26	313
2020-03-10	10.0	10.5	10.0	10.5	0.72	7.36	290445.0	2968529.48	316
2020-03-09	9.56	9.87	9.56	9.78	-0.84	-7.91	213117.0	2053910.04	301
2020-03-08	11.0	11.2	10.62	10.62	-1.18	-10.0	304818.0	3258758.88	441
2020-03-05	12.18	12.18	11.8	11.8	-0.2	-1.67	188429.0	2257550.4	353
2020-03-04	11.88	12.54	11.88	12.0	0.0	0.0	345470.0	4224959.0	626
2020-03-03	11.6	12.0	11.5	12.0	0.52	4.53	254424.0	2981500.26	398
2020-03-02	11.18	11.8	10.94	11.48	0.68	6.3	288905.0	3261767.32	383
2020-03-01	11.0	11.18	10.72	10.8	-0.78	-6.74	135793.0	1490102.1	248
2020-02-27	11.82	11.86	11.54	11.58	-0.3	-2.53	105705.0	1235294.06	178
2020-02-26	11.98	12.1	11.8	11.88	-0.18	-1.49	132075.0	1571462.64	256
2020-02-25	12.0	12.4	11.92	12.06	-0.14	-1.15	222150.0	2686865.16	438
2020-02-24	12.64	12.66	12.0	12.2	-0.56	-4.39	394079.0	4839245.34	697
2020-02-23	12.6	12.88	12.6	12.76	-0.02	-0.16	335037.0	4275931.9	591
2020-02-20	12.8	12.88	12.72	12.78	0.06	0.47	242587.0	3099619.34	653
2020-02-19	13.0	13.22	12.68	12.72	-0.48	-3.64	938845.0	12132561.14	1642
2020-02-18	13.8	13.9	13.14	13.2	-0.4	-2.94	889996.0	11962676.52	1526
2020-02-17	12.94	13.94	12.94	13.6	0.62	4.78	2064671.0	27942695.06	2407
2020-02-16	11.8	12.98	11.8	12.98	1.18	10.0	637273.0	8082783.48	976
2020-02-13	11.86	11.9	11.8	11.8	-0.04	-0.34	87667.0	1035732.72	99
2020-02-12	11.96	11.96	11.8	11.84	-0.06	-0.5	63619.0	753274.16	130
2020-02-11	11.92	12.0	11.5	11.9	-0.14	-1.16	88134.0	1049586.44	134
2020-02-10	11.94	12.12	11.94	12.04	0.1	0.84	73007.0	879210.88	130
2020-02-09	12.22	12.34	11.88	11.94	-0.18	-1.49	166327.0	2010094.76	285
2020-02-06	12.24	12.24	12.0	12.12	-0.1	-0.82	90727.0	1097603.82	226
2020-02-05	12.38	12.38	12.22	12.22	-0.1	-0.81	42870.0	528017.76	107
2020-02-04	12.1	12.32	12.08	12.32	0.24	1.99	119231.0	1456687.56	298
2020-02-03	12.0	12.26	12.0	12.08	-0.16	-1.31	205949.0	2493059.76	256
2020-02-02	12.42	12.5	12.2	12.24	-0.26	-2.08	117080.0	1442362.82	165
2020-01-30	12.44	12.76	12.44	12.5	0.04	0.32	115525.0	1453956.12	194
2020-01-29	12.58	12.66	12.46	12.46	0.02	0.16	108494.0	1360670.32	197
2020-01-28	12.3	12.7	12.3	12.44	-0.04	-0.32	108126.0	1349594.44	304
2020-01-27	12.84	12.88	12.48	12.48	-0.32	-2.5	124006.0	1580449.0	267
2020-01-26	12.52	12.8	12.46	12.8	0.1	0.79	124335.0	1568936.02	169
2020-01-23	12.8	12.9	12.66	12.7	-0.18	-1.4	132814.0	1696311.48	247
2020-01-22	12.82	13.12	12.82	12.88	0.06	0.47	377110.0	4898359.66	473
2020-01-21	12.52	13.0	12.4	12.82	0.24	1.91	420044.0	5375286.62	564
2020-01-20	12.7	12.8	12.4	12.58	-0.04	-0.32	329080.0	4158818.24	411
2020-01-19	12.62	12.62	12.42	12.62	0.26	2.1	364881.0	4579957.78	427
2020-01-16	12.24	12.7	12.08	12.36	0.16	1.31	323319.0	4014701.0	480
2020-01-15	12.3	12.38	12.14	12.2	0.06	0.49	271604.0	3336457.5	333
2020-01-14	12.16	12.24	12.1	12.14	-0.02	-0.16	178017.0	2167063.6	271
2020-01-13	12.1	12.24	12.0	12.16	0.12	1.0	111079.0	1346651.48	208
2020-01-12	12.06	12.2	12.04	12.04	0.0	0.0	93949.0	1136833.78	134
2020-01-09	11.86	12.14	11.86	12.04	0.34	2.91	177647.0	2127447.42	235
2020-01-08	11.6	11.88	11.6	11.7	-0.2	-1.68	155217.0	1810753.46	195
2020-01-07	11.8	12.4	11.76	11.9	0.4	3.48	630720.0	7642213.3	704
2020-01-06	11.62	11.62	11.24	11.5	-0.28	-2.38	95095.0	1092675.4	148
2020-01-05	11.72	11.9	11.72	11.78	-0.28	-2.32	161658.0	1907833.92	182
2020-01-02	11.98	12.16	11.98	12.06	0.1	0.84	122027.0	1474403.4	217
2020-01-01	12.0	12.0	11.92	11.96	-0.04	-0.33	65582.0	785125.82	99
2019-12-31	12.04	12.04	11.8	12.0	0.0	0.0	136876.0	1635849.42	155
2019-12-30	11.82	12.34	11.78	12.0	0.12	1.01	505581.0	6118712.94	574
2019-12-29	11.84	11.9	11.8	11.88	0.02	0.17	138443.0	1638607.54	203
2019-12-26	11.9	12.0	11.78	11.86	0.06	0.51	177378.0	2102755.52	245
2019-12-25	12.12	12.12	11.74	11.8	-0.22	-1.83	407022.0	4850766.06	621
2019-12-24	12.38	12.96	11.86	12.02	0.06	0.5	1572543.0	19741691.26	1785
2019-12-23	10.98	11.96	10.98	11.96	1.08	9.93	765833.0	8895633.72	758
2019-12-22	10.54	10.94	10.52	10.88	0.4	3.82	458502.0	4946999.62	343
2019-12-19	10.38	10.56	10.38	10.48	0.08	0.77	201554.0	2110390.12	175
2019-12-18	10.2	10.56	10.2	10.4	0.2	1.96	386466.0	4032375.28	370
2019-12-17	10.0	10.4	10.0	10.2	0.2	2.0	281057.0	2879203.42	366
2019-12-16	9.94	10.0	9.94	10.0	0.05	0.5	70065.0	698807.4	85
2019-12-15	9.91	10.1	9.91	9.95	-0.02	-0.2	174507.0	1744246.99	196
2019-12-12	9.89	10.1	9.8	9.97	0.07	0.71	184302.0	1836929.09	197
2019-12-11	9.8	10.1	9.8	9.9	0.0	0.0	94266.0	940121.01	120
2019-12-10	9.97	9.99	9.9	9.9	-0.1	-1.0	37323.0	371681.79	65
2019-12-09	9.91	10.0	9.91	10.0	0.07	0.7	140537.0	1403749.64	143
2019-12-08	9.96	9.96	9.9	9.93	-0.03	-0.3	55457.0	551343.73	68
2019-12-05	9.9	9.96	9.85	9.96	0.12	1.22	42257.0	419267.41	76
2019-12-04	9.85	9.85	9.84	9.84	-0.03	-0.3	22663.0	223257.44	56
2019-12-03	9.86	9.94	9.86	9.87	-0.08	-0.8	34386.0	340241.21	72
2019-12-02	10.0	10.1	9.85	9.95	-0.07	-0.7	173891.0	1736270.17	233
2019-12-01	9.82	10.02	9.82	10.02	0.22	2.24	290724.0	2885368.83	425
2019-11-28	9.61	9.8	9.6	9.8	0.2	2.08	176787.0	1715308.1	342
2019-11-27	9.91	9.92	9.6	9.6	-0.19	-1.94	105072.0	1021101.34	177
2019-11-26	9.51	9.9	9.51	9.79	0.0	0.0	319625.0	3120692.34	369
2019-11-25	10.22	10.26	9.74	9.79	-0.77	-7.29	912197.0	9052085.6	1109
2019-11-24	10.62	10.62	10.5	10.56	-0.06	-0.56	161446.0	1700295.96	167
2019-11-21	10.74	10.74	10.62	10.62	-0.12	-1.12	105733.0	1130333.26	115
2019-11-20	10.7	10.86	10.68	10.74	0.02	0.19	162275.0	1746882.34	132
2019-11-19	11.0	11.16	10.7	10.72	-0.24	-2.19	382922.0	4174771.9	382
2019-11-18	10.74	10.96	10.66	10.96	0.22	2.05	386261.0	4183939.48	280
2019-11-17	11.02	11.04	10.64	10.74	-0.4	-3.59	231704.0	2497150.44	254
2019-11-14	11.3	11.34	11.14	11.14	-0.26	-2.28	70367.0	795093.48	89
2019-11-13	11.44	11.46	11.3	11.4	-0.06	-0.52	78317.0	894464.18	79
2019-11-12	11.66	11.66	11.44	11.46	-0.12	-1.04	116250.0	1339763.5	77
2019-11-11	11.42	11.58	11.34	11.58	0.08	0.7	222543.0	2553183.1	219
2019-11-10	11.5	11.56	11.4	11.5	-0.3	-2.54	382057.0	4373403.74	296
2019-11-07	11.72	11.88	11.7	11.8	0.04	0.34	104302.0	1229262.6	110
2019-11-06	11.64	11.86	11.64	11.76	-0.14	-1.18	59708.0	702368.58	122
2019-11-05	11.9	11.94	11.8	11.9	-0.08	-0.67	81386.0	966219.86	138
2019-11-04	11.66	11.98	11.5	11.98	0.32	2.74	146435.0	1719808.9	192
2019-11-03	11.12	11.66	11.12	11.66	-0.26	-2.18	158130.0	1825196.26	186
2019-10-31	11.5	11.92	11.5	11.92	0.42	3.65	201236.0	2341681.84	238
2019-10-30	11.66	11.66	11.5	11.5	0.0	0.0	145200.0	1680261.16	207
2019-10-29	11.8	11.8	11.44	11.5	-0.36	-3.04	164702.0	1905720.38	153
2019-10-28	12.1	12.1	11.86	11.86	-0.22	-1.82	64803.0	774590.78	135
2019-10-27	12.08	12.08	11.88	12.08	-0.06	-0.49	96374.0	1156405.52	186
2019-10-24	12.3	12.3	12.06	12.14	-0.16	-1.3	146156.0	1772393.78	203
2019-10-23	12.3	12.36	12.16	12.3	0.0	0.0	470716.0	5785233.06	354
2019-10-22	11.98	12.4	11.94	12.3	0.26	2.16	809770.0	9903871.94	529
2019-10-21	11.96	12.12	11.8	12.04	-0.06	-0.5	259863.0	3111936.28	295
2019-10-20	11.9	12.1	11.9	12.1	0.46	3.95	70352.0	841691.02	85
2019-10-17	11.6	11.64	11.6	11.64	-0.02	-0.17	30866.0	358921.78	42
2019-10-16	11.9	11.9	11.5	11.66	-0.24	-2.02	70251.0	822844.54	67
2019-10-15	11.64	11.9	11.62	11.9	0.28	2.41	62760.0	731674.74	110
2019-10-14	11.78	11.8	11.5	11.62	-0.38	-3.17	131247.0	1524954.38	167
2019-10-13	11.9	12.0	11.84	12.0	0.0	0.0	16236.0	193797.4	46
2019-10-10	12.06	12.1	12.0	12.0	-0.32	-2.6	63885.0	769237.8	96
2019-10-09	12.3	12.34	12.12	12.32	0.02	0.16	133972.0	1642582.02	106
2019-10-08	12.32	12.36	12.0	12.3	-0.04	-0.32	161748.0	1979060.1	149
2019-10-07	12.32	12.34	12.18	12.34	0.02	0.16	149982.0	1844243.42	137
2019-10-06	12.24	12.32	12.16	12.32	0.14	1.15	254815.0	3117549.72	276
2019-10-03	11.62	12.18	11.62	12.18	0.52	4.46	228501.0	2732299.9	205
2019-10-02	11.6	11.86	11.54	11.66	0.1	0.87	109188.0	1273754.76	151
2019-10-01	11.54	11.66	11.54	11.56	0.02	0.17	119385.0	1384771.24	109
2019-09-30	11.54	11.56	11.5	11.54	0.1	0.87	47835.0	551320.42	49
2019-09-29	11.36	11.48	11.36	11.44	0.06	0.53	88521.0	1010949.08	77
2019-09-26	11.52	11.52	11.38	11.38	-0.16	-1.39	33662.0	387042.76	52
2019-09-25	11.54	11.58	11.42	11.54	0.0	0.0	73475.0	846992.8	77
2019-09-24	11.46	11.54	11.46	11.54	0.14	1.23	86489.0	994547.1	78
2019-09-22	11.32	11.5	11.32	11.4	0.12	1.06	38040.0	434824.18	49
2019-09-19	11.28	11.4	11.28	11.28	-0.18	-1.57	79746.0	903870.54	70
2019-09-18	11.5	11.54	11.46	11.46	0.06	0.53	80212.0	922707.62	67
2019-09-17	11.24	11.84	11.24	11.4	0.2	1.79	189411.0	2181315.06	285
2019-09-16	11.36	11.36	11.2	11.2	-0.1	-0.88	46582.0	523968.84	60
2019-09-15	11.12	11.4	11.12	11.3	-0.08	-0.7	74486.0	843602.08	94
2019-09-12	11.2	11.58	11.2	11.38	0.2	1.79	216018.0	2477479.12	211
2019-09-11	11.3	11.3	11.18	11.18	-0.26	-2.27	112730.0	1265320.06	163
2019-09-10	11.52	11.54	11.4	11.44	-0.22	-1.89	155948.0	1788583.96	155
2019-09-09	11.76	11.76	11.62	11.66	0.04	0.34	72650.0	848755.38	94
2019-09-08	11.6	11.7	11.5	11.62	0.02	0.17	220728.0	2559412.2	320
2019-09-05	11.24	12.2	11.24	11.6	0.42	3.76	1211736.0	14260378.9	1389
2019-09-04	11.1	11.22	11.02	11.18	0.18	1.64	136611.0	1523054.44	157
2019-09-03	11.1	11.14	11.0	11.0	-0.02	-0.18	80393.0	890068.26	98
2019-09-02	11.0	11.06	10.9	11.02	0.02	0.18	86371.0	949883.32	76
2019-09-01	11.0	11.0	10.8	11.0	0.04	0.36	73610.0	803954.24	106
2019-08-29	11.06	11.06	10.8	10.96	-0.14	-1.26	65084.0	711307.4	92
2019-08-28	10.9	11.1	10.9	11.1	0.2	1.83	54996.0	606739.3	84
2019-08-27	11.3	11.34	10.84	10.9	-0.32	-2.85	136454.0	1511402.92	164
2019-08-26	11.22	11.44	11.22	11.22	0.12	1.08	183604.0	2077301.88	204
2019-08-25	11.0	11.4	11.0	11.1	-0.26	-2.29	163525.0	1818268.96	205
2019-08-22	11.22	11.42	11.22	11.36	-0.66	-5.49	499454.0	5647979.96	472
2019-08-21	12.2	12.2	12.0	12.02	-0.24	-1.96	64087.0	776370.72	110
2019-08-20	12.32	12.4	12.22	12.26	-0.06	-0.49	78182.0	963904.46	103
2019-08-19	12.26	12.32	12.24	12.32	0.08	0.65	95386.0	1171096.04	93
2019-08-18	12.44	12.5	12.22	12.24	-0.12	-0.97	135420.0	1670041.74	136
2019-08-08	12.2	12.36	12.2	12.36	0.1	0.82	73486.0	900516.68	114
2019-08-07	12.3	12.5	12.26	12.26	-0.04	-0.33	141586.0	1747859.3	182
2019-08-06	12.28	12.44	12.08	12.3	-0.02	-0.16	111277.0	1364562.42	146
2019-08-05	12.82	12.82	12.3	12.32	-0.5	-3.9	144199.0	1829843.88	97
2019-08-04	13.12	13.18	12.82	12.82	-0.38	-2.88	72179.0	937543.36	140
2019-08-01	13.18	13.24	13.18	13.2	0.0	0.0	49126.0	648905.58	97
2019-07-31	13.1	13.68	13.1	13.2	0.04	0.3	192954.0	2582687.8	250
2019-07-30	13.12	13.26	13.12	13.16	-0.26	-1.94	147233.0	1944291.8	175
2019-07-29	13.56	13.56	13.42	13.42	-0.18	-1.32	96149.0	1298023.36	124
2019-07-28	13.66	13.68	13.54	13.6	-0.1	-0.73	141177.0	1920173.56	135
2019-07-25	13.88	13.88	13.66	13.7	-0.1	-0.72	213102.0	2926827.12	107
2019-07-24	13.8	13.98	13.66	13.8	-0.04	-0.29	489003.0	6754323.08	290
2019-07-23	13.78	13.86	13.74	13.84	0.06	0.44	394173.0	5438297.52	273
2019-07-22	13.6	13.92	13.6	13.78	0.2	1.47	685946.0	9453348.34	454
2019-07-21	13.42	13.58	13.4	13.58	0.12	0.89	387165.0	5205054.74	254
2019-07-18	13.4	13.58	13.32	13.46	0.06	0.45	313081.0	4204855.76	228
2019-07-17	13.76	13.76	13.36	13.4	-0.3	-2.19	611294.0	8284600.2	450
2019-07-16	13.26	13.74	13.26	13.7	0.46	3.47	1043151.0	14131456.34	863
2019-07-15	12.98	13.24	12.9	13.24	0.26	2.0	786032.0	10317638.58	622
2019-07-14	12.82	12.98	12.82	12.98	0.16	1.25	496367.0	6415093.64	402
2019-07-11	12.6	12.82	12.6	12.82	0.18	1.42	464075.0	5904770.5	342
2019-07-10	12.9	12.9	12.6	12.64	-0.28	-2.17	534175.0	6808586.84	450
2019-07-09	13.02	13.08	12.86	12.92	-0.1	-0.77	547072.0	7083780.84	366
2019-07-08	12.78	13.06	12.64	13.02	0.28	2.2	1235430.0	15838359.52	844
2019-07-07	12.48	12.78	12.38	12.74	0.32	2.58	681154.0	8554890.58	428
2019-07-04	12.52	12.54	12.42	12.42	-0.08	-0.64	193988.0	2421786.12	234
2019-07-03	12.5	12.56	12.42	12.5	0.0	0.0	331799.0	4149094.06	268
2019-07-02	12.52	12.54	12.4	12.5	-0.04	-0.32	281044.0	3506859.36	269
2019-07-01	12.28	12.54	12.28	12.54	0.12	0.97	298072.0	3706103.74	266
2019-06-30	12.3	12.44	12.24	12.42	0.14	1.14	291765.0	3601316.8	241
2019-06-27	12.18	12.3	12.14	12.28	0.1	0.82	267328.0	3267216.98	180
2019-06-26	12.2	12.24	12.08	12.18	-0.02	-0.16	165136.0	2008496.12	171
2019-06-25	12.0	12.2	11.92	12.2	0.2	1.67	121185.0	1460518.94	137
2019-06-24	12.18	12.18	11.8	12.0	-0.18	-1.48	209751.0	2510409.44	241
2019-06-23	12.2	12.26	12.06	12.18	0.06	0.5	307554.0	3748670.8	205
2019-06-20	12.12	12.3	12.12	12.12	0.0	0.0	563980.0	6875972.7	444
2019-06-19	11.9	12.3	11.88	12.12	0.22	1.85	709621.0	8581969.74	585
2019-06-18	12.0	12.04	11.88	11.9	-0.06	-0.5	262667.0	3131876.9	284
2019-06-17	11.9	12.1	11.84	11.96	0.14	1.18	541418.0	6488405.96	526
2019-06-16	11.5	11.84	11.44	11.82	0.32	2.78	484379.0	5658484.18	401
2019-06-13	11.74	11.88	11.5	11.5	-0.3	-2.54	210500.0	2462218.36	335
2019-06-12	11.92	12.1	11.76	11.8	-0.1	-0.84	360950.0	4306150.06	443
2019-06-11	11.68	12.06	11.68	11.9	0.24	2.06	634826.0	7573534.02	499
2019-06-10	11.66	11.74	11.64	11.66	0.0	0.0	301410.0	3524891.52	302
2019-06-09	11.2	11.66	11.16	11.66	0.6	5.42	317446.0	3613469.34	326
2019-05-30	11.0	11.06	10.96	11.06	0.08	0.73	186925.0	2059101.72	210
2019-05-29	10.98	11.0	10.86	10.98	0.12	1.1	397698.0	4349105.78	296
2019-05-28	11.02	11.02	10.8	10.86	-0.04	-0.37	273547.0	2977866.56	328
2019-05-27	11.04	11.04	10.7	10.9	-0.1	-0.91	311376.0	3375556.94	340
2019-05-26	11.2	11.2	10.9	11.0	-0.2	-1.79	251678.0	2778424.66	223
2019-05-23	11.34	11.36	11.2	11.2	-0.2	-1.75	200705.0	2262105.76	237
2019-05-22	11.54	11.54	11.36	11.4	-0.1	-0.87	330050.0	3779169.08	286
2019-05-21	11.26	11.6	11.22	11.5	0.32	2.86	531290.0	6083233.54	482
2019-05-20	11.6	11.6	11.02	11.18	-0.42	-3.62	541250.0	6047372.48	634
2019-05-19	12.12	12.12	11.6	11.6	-0.58	-4.76	445807.0	5294106.86	526
2019-05-16	12.3	12.4	12.12	12.18	-0.08	-0.65	373206.0	4589914.68	450
2019-05-15	12.12	12.62	12.1	12.26	0.16	1.32	363799.0	4532219.76	372
2019-05-14	12.3	12.6	11.32	12.1	-0.38	-3.04	749833.0	9065565.7	582
2019-05-13	13.5	13.5	12.48	12.48	-1.38	-9.96	597854.0	7544694.54	429
2019-05-12	14.2	14.2	13.76	13.86	-0.34	-2.39	112140.0	1561009.6	166
2019-05-09	14.24	14.26	14.16	14.2	-0.04	-0.28	55122.0	782606.26	133
2019-05-08	14.2	14.34	14.12	14.24	-0.04	-0.28	45184.0	642463.04	96
2019-05-07	14.26	14.38	14.26	14.28	0.02	0.14	52387.0	749361.58	95
2019-05-06	14.5	14.5	14.26	14.26	-0.28	-1.93	90045.0	1291300.9	174
2019-05-05	14.52	14.56	14.44	14.54	-0.1	-0.68	81062.0	1175767.2	239
2019-05-02	14.84	14.84	14.64	14.64	-0.26	-1.74	178718.0	2631473.02	279
2019-05-01	14.98	14.98	14.7	14.9	-0.02	-0.13	235802.0	3495017.92	342
2019-04-30	14.92	15.02	14.92	14.92	0.0	0.0	211228.0	3160029.02	274
2019-04-29	15.16	15.22	14.92	14.92	-0.18	-1.19	325532.0	4923177.4	559
2019-04-28	15.16	15.16	15.04	15.1	0.1	0.67	131493.0	1981844.96	205
2019-04-25	14.98	15.1	14.98	15.0	0.0	0.0	187267.0	2813575.62	365
2019-04-24	15.28	15.3	14.96	15.0	-0.2	-1.32	315371.0	4785450.64	332
2019-04-23	15.3	15.3	15.16	15.2	-0.18	-1.17	336281.0	5117876.06	465
2019-04-22	15.7	15.7	15.32	15.38	-0.14	-0.9	311160.0	4818595.82	346
2019-04-21	15.24	15.8	15.24	15.52	0.2	1.31	1065413.0	16617480.66	937
2019-04-18	15.3	15.32	15.22	15.32	-0.06	-0.39	211192.0	3229480.76	183
2019-04-17	15.44	15.48	15.28	15.38	-0.08	-0.52	224112.0	3444145.38	252
2019-04-16	15.6	15.7	15.46	15.46	-0.14	-0.9	353251.0	5509393.78	317
2019-04-15	15.54	15.72	15.5	15.6	0.06	0.39	507279.0	7923133.66	390
2019-04-14	15.6	15.68	15.5	15.54	-0.08	-0.51	218414.0	3400856.18	233
2019-04-11	15.58	15.9	15.5	15.62	0.0	0.0	1067026.0	16801352.84	906
2019-04-10	15.5	15.62	15.38	15.62	0.28	1.83	878469.0	13626882.76	833
2019-04-09	15.26	15.52	15.26	15.34	0.18	1.19	773227.0	11878957.94	863
2019-04-08	15.1	15.32	15.1	15.16	0.12	0.8	633589.0	9639390.38	842
2019-04-07	14.82	15.1	14.8	15.04	0.16	1.08	394801.0	5900355.24	480
2019-04-04	14.76	14.9	14.76	14.88	0.0	0.0	197251.0	2921435.36	281
2019-04-03	15.12	15.16	14.88	14.88	-0.16	-1.06	174782.0	2620031.66	296
2019-04-02	14.98	15.18	14.98	15.04	0.08	0.53	250326.0	3769306.84	334
2019-04-01	14.66	14.98	14.66	14.96	0.26	1.77	230924.0	3420454.6	359
2019-03-31	14.96	15.02	14.6	14.7	-0.44	-2.91	344952.0	5083881.94	462
2019-03-28	15.08	15.16	15.04	15.14	-0.08	-0.53	135342.0	2042720.18	252
2019-03-27	15.16	15.34	15.16	15.22	0.04	0.26	144849.0	2205138.6	232
2019-03-26	15.4	15.4	15.18	15.18	-0.22	-1.43	114644.0	1747957.2	246
2019-03-25	15.56	15.6	15.38	15.4	-0.24	-1.53	146724.0	2269510.84	229
2019-03-24	15.7	15.76	15.56	15.64	-0.02	-0.13	131149.0	2051816.64	252
2019-03-21	15.7	15.7	15.6	15.66	-0.08	-0.51	107163.0	1678729.72	136
2019-03-20	15.84	15.84	15.74	15.74	-0.12	-0.76	113419.0	1790799.94	131
2019-03-19	15.9	15.9	15.74	15.86	-0.04	-0.25	137947.0	2185016.72	222
2019-03-18	15.72	15.94	15.7	15.9	0.16	1.02	249865.0	3955756.06	317
2019-03-17	15.76	15.76	15.44	15.74	0.08	0.51	292067.0	4547744.48	306
2019-03-14	15.74	15.9	15.66	15.66	-0.12	-0.76	167934.0	2642787.76	336
2019-03-13	15.9	15.96	15.72	15.78	-0.06	-0.38	153003.0	2417178.22	186
2019-03-12	15.6	15.98	15.58	15.84	0.24	1.54	288879.0	4576393.2	380
2019-03-11	15.72	15.82	15.52	15.6	-0.1	-0.64	149069.0	2343325.38	202
2019-03-10	15.56	15.84	15.56	15.7	-0.14	-0.88	177338.0	2783662.94	263
2019-03-07	15.9	15.9	15.82	15.84	-0.08	-0.5	73367.0	1164240.5	116
2019-03-06	15.96	15.98	15.84	15.92	0.0	0.0	98877.0	1573738.42	143
2019-03-05	15.92	16.0	15.9	15.92	-0.08	-0.5	126019.0	2012679.74	191
2019-03-04	16.06	16.06	15.98	16.0	-0.08	-0.5	157484.0	2521575.28	214
2019-03-03	16.02	16.12	15.98	16.08	0.08	0.5	158381.0	2540318.84	221
2019-02-28	16.1	16.14	16.0	16.0	-0.16	-0.99	212389.0	3412780.96	276
2019-02-27	16.1	16.16	16.0	16.16	0.06	0.37	138784.0	2227412.34	196
2019-02-26	16.0	16.14	15.92	16.1	0.04	0.25	227229.0	3646901.7	244
2019-02-25	16.2	16.22	15.98	16.06	-0.14	-0.86	277809.0	4460780.16	363
2019-02-24	16.48	16.5	16.2	16.2	-0.2	-1.22	298923.0	4880686.52	370
2019-02-21	16.44	16.56	16.4	16.4	-0.02	-0.12	312018.0	5148454.06	286
2019-02-20	16.48	16.56	16.38	16.42	-0.12	-0.73	253309.0	4172339.38	257
2019-02-19	16.4	16.72	16.34	16.54	0.14	0.85	621320.0	10296804.8	719
2019-02-18	16.68	16.7	16.36	16.4	-0.3	-1.8	502924.0	8310039.34	489
2019-02-17	16.74	16.82	16.52	16.7	0.0	0.0	282802.0	4708133.4	469
2019-02-14	16.62	16.74	16.44	16.7	0.02	0.12	287547.0	4767619.62	391
2019-02-13	16.52	16.9	16.5	16.68	0.16	0.97	613510.0	10252675.36	751
2019-02-12	16.54	16.66	16.46	16.52	-0.02	-0.12	116390.0	1923166.92	307
2019-02-11	16.6	16.62	16.48	16.54	-0.1	-0.6	158234.0	2617305.42	325
2019-02-10	16.68	16.74	16.54	16.64	-0.04	-0.24	235195.0	3910221.02	343
2019-02-07	16.6	16.76	16.48	16.68	0.12	0.72	329803.0	5474523.62	388
2019-02-06	16.7	16.86	16.5	16.56	-0.12	-0.72	352796.0	5886989.2	398
2019-02-05	16.56	16.8	16.54	16.68	0.14	0.85	438978.0	7319762.26	563
2019-02-04	16.76	16.8	16.46	16.54	-0.22	-1.31	593043.0	9850770.8	695
2019-02-03	17.0	17.26	16.72	16.76	-0.18	-1.06	1298617.0	22018895.06	1222
2019-01-31	16.32	17.54	16.32	16.94	0.68	4.18	3966843.0	67393724.6	3509
2019-01-30	16.12	16.3	16.12	16.26	0.14	0.87	374812.0	6079359.8	422
2019-01-29	16.08	16.14	16.06	16.12	0.04	0.25	229179.0	3690005.02	284
2019-01-28	16.04	16.3	16.0	16.08	0.06	0.37	390790.0	6305970.84	396
2019-01-27	16.0	16.08	15.98	16.02	-0.02	-0.12	134228.0	2149065.4	158
2019-01-24	16.0	16.04	15.98	16.04	0.04	0.25	157554.0	2521638.22	200
2019-01-23	16.02	16.1	15.98	16.0	-0.02	-0.12	236779.0	3794670.78	244
2019-01-22	16.18	16.2	15.9	16.02	-0.1	-0.62	206628.0	3319994.86	260
2019-01-21	16.12	16.3	16.0	16.12	0.04	0.25	287040.0	4625899.26	362
2019-01-20	16.06	16.2	16.0	16.08	0.02	0.12	116984.0	1882868.36	199
2019-01-17	16.1	16.16	16.04	16.06	-0.02	-0.12	179323.0	2884500.08	266
2019-01-16	16.14	16.16	16.04	16.08	-0.04	-0.25	207632.0	3343214.14	232
2019-01-15	16.14	16.32	16.02	16.12	-0.02	-0.12	198784.0	3209844.38	319
2019-01-14	16.2	16.32	16.14	16.14	-0.08	-0.49	324622.0	5261816.54	364
2019-01-13	16.2	16.36	16.18	16.22	-0.06	-0.37	197124.0	3200916.26	273
2019-01-10	16.2	16.7	16.14	16.28	0.06	0.37	1002524.0	16478773.46	1093
2019-01-09	16.34	16.34	16.2	16.22	-0.02	-0.12	157361.0	2560853.6	195
2019-01-08	16.54	16.58	16.14	16.24	-0.2	-1.22	464617.0	7584342.14	569
2019-01-07	15.96	16.7	15.88	16.44	0.52	3.27	983190.0	16078434.44	1072
2019-01-06	15.9	16.0	15.84	15.92	0.08	0.51	151954.0	2415185.76	193
2019-01-03	15.88	15.96	15.76	15.84	-0.04	-0.25	105035.0	1668367.88	151
2019-01-02	16.0	16.04	15.88	15.88	-0.02	-0.13	248034.0	3959501.8	301
2019-01-01	15.76	16.0	15.6	15.9	0.18	1.15	216664.0	3424309.16	305
2018-12-31	15.82	15.84	15.72	15.72	-0.12	-0.76	140679.0	2222331.62	223
2018-12-30	15.8	15.92	15.74	15.84	0.14	0.89	187238.0	2968968.46	256
2018-12-27	15.98	16.08	15.6	15.7	-0.12	-0.76	334835.0	5318538.8	444
2018-12-26	16.0	16.28	15.8	15.82	-0.18	-1.13	552251.0	8830779.7	704
2018-12-25	16.02	16.1	15.82	16.0	-0.22	-1.36	340574.0	5445487.88	429
2018-12-24	16.24	16.46	16.2	16.22	0.0	0.0	415735.0	6786322.88	514
2018-12-23	15.98	16.28	15.64	16.22	0.0	0.0	498024.0	7984122.8	538
2018-12-20	16.5	16.76	16.1	16.22	-0.28	-1.7	570585.0	9377557.72	695
2018-12-19	15.98	16.9	15.94	16.5	0.46	2.87	1512028.0	24983521.04	1753
2018-12-18	16.28	16.28	15.9	16.04	-0.24	-1.47	723315.0	11635570.94	763
2018-12-17	16.92	16.92	16.28	16.28	-0.64	-3.78	1239364.0	20483431.86	1307
2018-12-16	16.94	17.08	16.7	16.92	0.0	0.0	882436.0	14914130.6	842
2018-12-13	16.8	17.22	16.8	16.92	0.12	0.71	773666.0	13156784.1	736
2018-12-12	16.4	16.98	16.4	16.8	0.4	2.44	883275.0	14813030.58	1016
2018-12-11	16.24	16.56	16.24	16.4	0.02	0.12	425944.0	6987897.52	516
2018-12-10	16.36	16.6	16.24	16.38	0.18	1.11	848800.0	13957641.62	943
2018-12-09	16.12	16.48	15.96	16.2	0.14	0.87	646913.0	10494535.2	692
2018-12-06	15.94	16.2	15.9	16.06	0.08	0.5	511721.0	8210744.54	628
2018-12-05	15.8	16.18	15.52	15.98	0.14	0.88	645800.0	10243046.44	734
2018-12-04	15.5	16.26	15.36	15.84	0.34	2.19	850687.0	13454696.34	964
2018-12-03	15.6	15.6	15.4	15.5	0.04	0.26	494443.0	7659129.34	438
2018-12-02	15.3	15.6	15.3	15.46	0.16	1.05	426814.0	6593935.1	520
2018-11-29	15.28	15.62	15.1	15.3	0.08	0.53	641474.0	9880313.48	746
2018-11-28	14.72	15.3	14.72	15.22	0.42	2.84	501813.0	7576147.74	577
2018-11-27	14.66	14.86	14.66	14.8	0.14	0.95	249280.0	3686324.2	293
2018-11-26	14.64	14.68	14.48	14.66	0.06	0.41	344643.0	5021628.7	311
2018-11-25	14.84	14.92	14.6	14.6	-0.38	-2.54	245926.0	3641118.06	341
2018-11-22	14.84	15.34	14.8	14.98	0.24	1.63	921727.0	13842006.28	1050
2018-11-21	14.22	14.88	14.22	14.74	0.32	2.22	373226.0	5435335.16	478
2018-11-20	14.52	14.7	14.4	14.42	-0.08	-0.55	302728.0	4403209.08	336
2018-11-19	14.54	14.78	14.5	14.5	-0.02	-0.14	304315.0	4456681.1	388
2018-11-18	15.04	15.06	14.52	14.52	-0.62	-4.1	403552.0	5954861.78	474
2018-11-15	15.06	15.28	15.04	15.14	0.08	0.53	271895.0	4114793.76	355
2018-11-14	15.3	15.32	15.04	15.06	-0.36	-2.33	482428.0	7322905.12	566
2018-11-13	15.42	15.66	15.3	15.42	0.12	0.78	658798.0	10216865.06	677
2018-11-12	15.16	15.3	15.08	15.3	0.16	1.06	306203.0	4652220.78	358
2018-11-11	16.0	16.0	14.8	15.14	-0.96	-5.96	674496.0	10309928.82	722
2018-11-08	16.1	16.48	16.0	16.1	-0.1	-0.62	329952.0	5355074.2	451
2018-11-07	16.12	16.56	16.04	16.2	0.18	1.12	616675.0	10061483.56	655
2018-11-06	15.94	16.16	15.62	16.02	0.12	0.75	459842.0	7308162.18	505
2018-11-05	16.34	16.38	15.9	15.9	-0.4	-2.45	276018.0	4438565.58	328
2018-11-04	16.2	16.54	16.2	16.3	0.12	0.74	241476.0	3960164.42	309
2018-11-01	16.38	16.54	16.12	16.18	-0.2	-1.22	316128.0	5174576.76	354
2018-10-31	16.22	16.98	16.2	16.38	0.14	0.86	445004.0	7353679.92	561
2018-10-30	16.2	16.5	16.16	16.24	0.14	0.87	334379.0	5448955.82	418
2018-10-29	15.52	16.6	15.42	16.1	0.6	3.87	732772.0	11843897.94	829
2018-10-28	15.52	15.52	15.12	15.5	0.16	1.04	287477.0	4430302.32	382
2018-10-25	15.2	15.66	14.74	15.34	0.1	0.66	677299.0	10369558.64	745
2018-10-24	14.08	15.44	14.08	15.24	1.16	8.24	813314.0	12082991.36	888
2018-10-23	13.24	14.2	13.24	14.08	0.88	6.67	812006.0	11131004.78	904
2018-10-22	13.72	13.82	13.1	13.2	-0.56	-4.07	423959.0	5745285.52	405
2018-10-21	13.0	13.86	13.0	13.76	-0.52	-3.64	1056464.0	14323488.52	760
2018-10-18	14.5	14.54	14.24	14.28	-0.22	-1.52	419824.0	6052579.36	393
2018-10-17	13.76	14.54	13.76	14.5	0.6	4.32	1061985.0	15105382.16	884
2018-10-16	14.1	14.1	13.32	13.9	-0.26	-1.84	851480.0	11674003.64	913
2018-10-15	13.7	14.18	13.58	14.16	0.58	4.27	1083938.0	14983945.12	969
2018-10-14	15.0	15.12	13.58	13.58	-1.5	-9.95	772594.0	10806223.98	853
2018-10-11	15.4	15.44	15.08	15.08	-0.74	-4.68	377096.0	5758237.76	567
2018-10-10	16.1	16.1	15.82	15.82	-0.22	-1.37	244680.0	3894990.22	369
2018-10-09	16.06	16.42	15.92	16.04	0.06	0.38	466108.0	7531759.9	653
2018-10-08	16.2	16.24	15.8	15.98	-0.28	-1.72	432802.0	6931196.6	662
2018-10-07	16.68	16.68	16.22	16.26	-0.38	-2.28	705060.0	11585339.26	717
2018-10-04	16.7	16.8	16.6	16.64	-0.12	-0.72	378341.0	6313072.2	466
2018-10-03	16.6	16.9	16.58	16.76	0.06	0.36	508590.0	8501243.72	603
2018-10-02	17.08	17.28	16.7	16.7	-0.34	-2.0	1175861.0	20005590.94	1307
2018-10-01	16.46	17.04	16.3	17.04	0.58	3.52	1430157.0	23850938.0	1429
2018-09-30	16.74	16.78	16.34	16.46	-0.22	-1.32	642406.0	10617602.5	732
2018-09-27	16.76	16.8	16.56	16.68	0.06	0.36	284562.0	4741163.86	402
2018-09-26	16.62	16.86	16.6	16.62	0.0	0.0	720371.0	12039655.72	769
2018-09-25	16.96	17.04	16.6	16.62	-0.32	-1.89	593881.0	9971823.26	705
2018-09-20	17.1	17.4	16.94	16.94	-0.04	-0.24	1350890.0	23174748.32	1364
2018-09-19	16.7	17.02	16.66	16.98	0.16	0.95	907845.0	15349337.92	918
2018-09-18	16.9	17.02	16.62	16.82	-0.02	-0.12	275673.0	4643655.34	404
2018-09-17	16.88	17.02	16.78	16.84	-0.16	-0.94	316597.0	5351150.16	407
2018-09-16	17.1	17.38	16.8	17.0	-0.06	-0.35	273104.0	4680399.58	450
2018-09-13	16.9	17.06	16.62	17.06	0.2	1.19	251839.0	4243231.18	413
2018-09-12	17.4	17.54	16.8	16.86	-0.52	-2.99	421979.0	7257147.36	629
2018-09-11	17.5	17.9	17.34	17.38	-0.02	-0.11	525329.0	9222403.22	812
2018-09-10	16.86	17.98	16.36	17.4	0.72	4.32	1282395.0	22085475.02	1564
2018-09-09	16.7	16.98	16.2	16.68	0.0	0.0	559643.0	9329334.92	606
2018-09-06	16.86	17.12	16.4	16.68	-0.44	-2.57	460904.0	7735820.9	652
2018-09-05	18.04	18.06	16.82	17.12	-0.96	-5.31	308545.0	5396629.06	434
2018-09-04	18.32	18.32	18.08	18.08	-0.16	-0.88	212770.0	3869699.94	329
2018-09-03	18.36	18.36	18.1	18.24	0.1	0.55	309687.0	5651258.08	436
2018-09-02	18.0	18.42	18.0	18.14	0.12	0.67	548831.0	10035957.18	779
2018-08-30	18.42	18.42	18.0	18.02	-0.38	-2.07	280108.0	5090176.66	507
2018-08-29	18.4	18.66	18.3	18.4	0.06	0.33	573991.0	10595652.72	719
2018-08-28	18.3	19.12	18.22	18.34	0.12	0.66	1606768.0	30011993.44	2063
2018-08-27	18.54	18.54	17.86	18.22	-0.14	-0.76	755079.0	13671552.26	921
2018-08-26	18.4	18.54	18.2	18.36	0.24	1.32	229520.0	4217843.9	356
2018-08-16	18.14	18.32	18.0	18.12	-0.1	-0.55	367997.0	6690850.98	469
2018-08-15	18.38	18.46	18.1	18.22	0.0	0.0	244913.0	4479058.62	359
2018-08-14	18.9	18.9	18.18	18.22	-0.28	-1.51	390868.0	7240078.44	605
2018-08-13	18.88	19.14	18.4	18.5	-0.36	-1.91	285471.0	5378834.06	509
2018-08-12	19.72	19.88	18.86	18.86	-1.12	-5.61	382599.0	7349912.8	565
2018-08-09	20.18	20.48	19.94	19.98	-0.2	-0.99	172983.0	3493994.44	328
2018-08-08	20.94	20.94	20.0	20.18	-0.2	-0.98	531801.0	10778785.06	536
2018-08-07	20.54	21.26	20.24	20.38	-0.52	-2.49	698234.0	14445284.96	894
2018-08-06	20.9	21.5	20.18	20.9	-1.5	-6.7	897567.0	18707353.3	1297
2018-08-05	22.98	22.98	22.24	22.4	-0.46	-2.01	308400.0	6938602.4	470
2018-08-02	23.0	23.38	22.72	22.86	-0.08	-0.35	411447.0	9463527.56	586
2018-08-01	22.98	23.0	22.54	22.94	-0.06	-0.26	411100.0	9401170.6	786
2018-07-31	22.92	23.4	22.72	23.0	0.28	1.23	585350.0	13490682.06	915
2018-07-30	21.6	23.18	21.6	22.72	0.82	3.74	404968.0	9065744.9	696
2018-07-29	23.0	23.0	21.84	21.9	-1.1	-4.78	358652.0	8010780.88	524
2018-07-26	23.1	23.6	22.74	23.0	-0.1	-0.43	548222.0	12668211.92	823
2018-07-25	23.62	24.1	22.9	23.1	-0.5	-2.12	593453.0	13988140.7	1091
2018-07-24	22.56	24.12	22.28	23.6	1.02	4.52	1011718.0	23839761.3	1633
2018-07-23	22.28	23.34	22.02	22.58	0.2	0.89	590896.0	13404825.72	893
2018-07-22	22.5	22.8	22.24	22.38	-0.42	-1.84	279305.0	6277159.4	408
2018-07-19	22.58	23.16	22.4	22.8	0.4	1.79	919007.0	20951800.26	1247
2018-07-18	21.0	22.7	21.0	22.4	1.4	6.67	1388737.0	30510247.68	1803
2018-07-17	20.7	21.4	20.54	21.0	0.34	1.65	798855.0	16819728.78	1227
2018-07-16	20.68	20.88	20.5	20.66	0.1	0.49	138865.0	2862464.8	204
2018-07-15	20.76	20.8	20.52	20.56	-0.06	-0.29	131080.0	2709751.38	208
2018-07-12	20.78	20.88	20.62	20.62	-0.18	-0.87	118082.0	2450848.5	219
2018-07-11	20.8	21.0	20.68	20.8	0.1	0.48	258195.0	5380738.72	444
2018-07-10	20.9	21.02	20.7	20.7	-0.24	-1.15	165623.0	3456535.92	307
2018-07-09	20.8	21.22	20.8	20.94	0.12	0.58	146672.0	3071326.54	212
2018-07-08	21.16	21.28	20.7	20.82	-0.34	-1.61	112394.0	2360488.02	239
2018-07-05	21.22	21.36	21.0	21.16	-0.06	-0.28	145327.0	3078079.78	283
2018-07-04	21.2	21.42	21.14	21.22	-0.22	-1.03	126509.0	2691240.9	259
2018-07-03	21.92	21.94	21.42	21.44	-0.48	-2.19	200010.0	4326684.8	400
2018-07-02	20.98	22.0	20.5	21.92	1.02	4.88	537627.0	11515429.26	946
2018-07-01	21.26	21.56	20.74	20.9	-0.4	-1.88	203994.0	4307434.78	323
2018-06-28	21.86	21.86	21.3	21.3	-0.56	-2.56	157797.0	3404810.96	320
2018-06-27	22.56	22.56	21.6	21.86	-0.26	-1.18	260795.0	5727079.84	444
2018-06-26	22.38	22.76	21.86	22.12	-0.18	-0.81	603643.0	13495550.54	867
2018-06-25	21.4	22.5	21.2	22.3	1.44	6.9	673768.0	14636340.6	943
2018-06-24	20.62	21.1	20.62	20.86	0.36	1.76	290898.0	6084660.84	418
2018-06-21	20.28	20.9	20.2	20.5	0.54	2.71	405947.0	8350925.8	606
2018-06-20	19.74	20.12	19.64	19.96	0.3	1.53	271960.0	5404170.24	386
2018-06-12	19.52	19.9	19.52	19.66	0.16	0.82	219495.0	4315107.76	460
2018-06-11	20.18	20.18	19.48	19.5	-0.6	-2.99	254719.0	5030200.42	612
2018-06-10	20.86	20.96	20.1	20.1	-0.68	-3.27	240011.0	4896557.42	516
2018-06-07	21.4	21.5	20.6	20.78	-0.62	-2.9	449238.0	9424229.04	631
2018-06-06	21.98	21.98	21.38	21.4	-0.54	-2.46	250190.0	5389847.76	425
2018-06-05	22.28	22.3	21.9	21.94	-0.26	-1.17	110518.0	2442859.7	185
2018-06-04	22.24	22.3	22.12	22.2	0.0	0.0	53228.0	1182003.9	140
2018-06-03	23.0	23.0	22.2	22.2	-0.04	-0.18	92513.0	2077179.8	152
2018-05-31	22.38	22.38	22.1	22.24	-0.18	-0.8	69207.0	1539015.58	147
2018-05-30	22.22	22.58	22.1	22.42	-0.04	-0.18	49728.0	1107873.06	105
2018-05-29	22.26	22.46	22.18	22.46	0.06	0.27	36027.0	801723.1	82
2018-05-28	22.24	22.4	22.14	22.4	-0.38	-1.67	42868.0	953572.8	92
2018-05-27	22.66	22.78	22.22	22.78	0.18	0.8	28715.0	644992.76	64
2018-05-24	22.7	22.9	22.0	22.67	-0.18	-0.79	100593.0	2269956.88	123
2018-05-23	23.1	23.1	22.8	22.85	-0.25	-1.08	61697.0	1417617.06	107
2018-05-22	22.8	23.14	22.8	23.1	0.25	1.09	125870.0	2895321.2	172
2018-05-21	23.2	23.26	22.6	22.85	-0.02	-0.09	154725.0	3532091.46	232
2018-05-20	22.3	23.4	22.3	22.87	0.63	2.83	259558.0	5931343.44	448
2018-05-17	22.3	22.38	22.04	22.24	-0.32	-1.42	201140.0	4472102.46	290
2018-05-16	23.22	23.22	21.9	22.56	-0.83	-3.55	788007.0	17652969.48	1073
2018-05-15	23.9	24.16	23.22	23.39	-0.58	-2.42	482788.0	11446271.82	697
2018-05-14	24.3	24.36	23.8	23.97	-0.41	-1.68	242630.0	5839261.4	431
2018-05-13	24.7	24.98	24.02	24.38	-0.92	-3.64	356280.0	8728260.9	635
2018-05-10	25.1	25.65	25.0	25.3	-0.02	-0.08	149822.0	3785412.35	283
2018-05-09	26.5	26.5	25.2	25.32	-0.85	-3.25	295791.0	7548252.05	443
2018-05-08	26.55	26.55	25.0	26.17	-0.47	-1.76	237430.0	6160224.8	450
2018-05-07	26.3	27.75	26.1	26.64	0.35	1.33	880388.0	23888062.85	1166
2018-05-06	25.5	26.6	25.5	26.29	0.74	2.9	333842.0	8771402.5	527
2018-05-03	25.75	26.0	25.4	25.55	-0.24	-0.93	112438.0	2893366.6	294
2018-05-02	26.5	26.5	25.7	25.79	-0.6	-2.27	191618.0	4995636.85	404
2018-05-01	25.95	26.6	25.75	26.39	0.57	2.21	186141.0	4860735.25	291
2018-04-30	25.95	26.0	25.7	25.82	-0.18	-0.69	110756.0	2866685.5	196
2018-04-29	25.95	26.4	25.75	26.0	0.16	0.62	289735.0	7540498.5	364
2018-04-26	26.0	26.0	25.6	25.84	-0.14	-0.54	177968.0	4584897.3	296
2018-04-25	26.1	26.25	25.85	25.98	-0.21	-0.8	194793.0	5059387.9	227
2018-04-24	26.7	26.7	25.9	26.19	-0.43	-1.62	243678.0	6401645.45	372
2018-04-23	26.7	27.1	26.55	26.62	0.19	0.72	554591.0	14888876.5	582
2018-04-22	26.6	26.8	26.4	26.43	-0.13	-0.49	206020.0	5490016.45	264
2018-04-19	27.0	27.15	26.55	26.56	-0.48	-1.78	331436.0	8882566.85	391
2018-04-18	27.1	27.25	26.75	27.04	-0.03	-0.11	304936.0	8224733.65	423
2018-04-17	26.75	27.35	26.5	27.07	0.46	1.73	735303.0	19796878.15	933
2018-04-16	25.2	26.75	25.05	26.61	1.54	6.14	1154012.0	30072962.35	1630
2018-04-15	24.74	25.2	24.58	25.07	0.72	2.96	629392.0	15622881.3	615
2018-04-12	25.1	25.15	24.12	24.35	-0.46	-1.85	697420.0	17009938.28	876
2018-04-11	25.55	25.8	23.4	24.81	-0.71	-2.78	393544.0	9869310.5	520
2018-04-10	25.85	25.9	25.5	25.52	-0.27	-1.05	142753.0	3664433.15	255
2018-04-09	26.0	26.2	25.75	25.79	-0.21	-0.81	432456.0	11245991.2	482
2018-04-08	26.3	26.35	26.0	26.0	-0.28	-1.07	320647.0	8380563.55	384
2018-04-05	26.45	26.6	26.2	26.28	-0.04	-0.15	397288.0	10486920.8	447
2018-04-04	26.25	26.5	26.2	26.32	0.12	0.46	183100.0	4826213.35	257
2018-04-03	26.15	26.35	26.15	26.2	-0.01	-0.04	98346.0	2577689.5	162
2018-04-02	26.25	26.3	26.1	26.21	0.05	0.19	102144.0	2676525.45	206
2018-04-01	26.7	26.7	26.05	26.16	0.06	0.23	144281.0	3788706.7	224
2018-03-29	26.2	26.35	26.0	26.1	0.0	0.0	278219.0	7260003.7	355
2018-03-28	26.4	26.4	26.0	26.1	-0.16	-0.61	223624.0	5847962.8	313
2018-03-27	26.05	26.95	26.0	26.26	0.17	0.65	660183.0	17468315.2	905
2018-03-26	26.2	26.3	26.0	26.09	-0.2	-0.76	243930.0	6373359.5	421
2018-03-25	26.6	26.7	26.2	26.29	-0.59	-2.19	313796.0	8288424.5	637
2018-03-22	27.2	27.3	25.9	26.88	-0.29	-1.07	1280271.0	33988429.85	1853
2018-03-21	27.2	27.6	27.05	27.17	-0.22	-0.8	283881.0	7760271.05	377
2018-03-20	27.3	27.5	27.15	27.39	0.04	0.15	404463.0	11052554.1	553
2018-03-19	27.95	28.0	27.0	27.35	1.7	6.63	2099483.0	57632941.85	2498
2018-03-18	27.25	27.7	25.2	25.65	-1.6	-5.87	2553169.0	67788755.65	3811
2018-03-15	30.2	30.2	27.25	27.25	-3.02	-9.98	2414994.0	66646403.65	2489
2018-03-14	30.1	30.6	30.1	30.27	0.17	0.56	198288.0	6011262.2	292
2018-03-13	30.5	30.5	30.05	30.1	-0.28	-0.92	136231.0	4112702.7	242
2018-03-12	30.7	30.85	30.3	30.38	-0.11	-0.36	149518.0	4554548.55	203
2018-03-11	30.2	30.8	30.2	30.49	0.1	0.33	259866.0	7961431.1	368
2018-03-08	30.65	30.8	30.25	30.39	-0.28	-0.91	168122.0	5138104.6	269
2018-03-07	30.6	30.95	30.5	30.67	-0.02	-0.07	107268.0	3306390.9	158
2018-03-06	30.5	31.0	30.4	30.69	0.16	0.52	70473.0	2163699.3	163
2018-03-05	30.55	31.0	30.35	30.53	0.03	0.1	83936.0	2567696.85	207
2018-03-04	30.9	31.15	30.3	30.5	-0.35	-1.13	125428.0	3839197.05	304
2018-03-01	30.8	31.95	30.8	30.85	0.23	0.75	350818.0	10984608.1	737
2018-02-28	30.3	30.85	30.3	30.62	0.39	1.29	93859.0	2877825.5	215
2018-02-27	30.25	30.4	30.05	30.23	-0.25	-0.82	115977.0	3507988.8	199
2018-02-26	30.8	31.0	30.2	30.48	-0.53	-1.71	193448.0	5957800.4	289
2018-02-25	31.0	31.45	30.85	31.01	-0.08	-0.26	80945.0	2512894.9	187
2018-02-22	31.5	31.6	30.9	31.09	-0.52	-1.65	140778.0	4392381.0	297
2018-02-21	31.5	31.95	31.4	31.61	0.1	0.32	207179.0	6553583.5	384
2018-02-20	31.4	32.2	31.4	31.51	0.24	0.77	383511.0	12181535.05	717
2018-02-19	30.6	32.0	30.55	31.27	0.74	2.42	745553.0	23368609.55	1325
2018-02-18	30.5	30.95	30.45	30.53	0.05	0.16	219286.0	6709543.7	410
2018-02-15	30.15	31.0	30.1	30.48	0.38	1.26	475615.0	14565736.4	767
2018-02-14	30.75	31.1	30.0	30.1	-0.47	-1.54	904135.0	27588472.3	1435
2018-02-13	31.3	31.4	30.4	30.57	-0.48	-1.55	350348.0	10853802.05	581
2018-02-12	30.8	32.1	30.1	31.05	-0.28	-0.89	1780796.0	55063787.45	2555
2018-02-11	32.1	32.7	31.15	31.33	-0.95	-2.94	471114.0	14927903.05	834
2018-02-08	32.5	33.2	31.9	32.28	0.13	0.4	460541.0	15027201.4	792
2018-02-07	33.1	33.95	31.5	32.15	-0.53	-1.62	1342188.0	44196558.15	2139
2018-02-06	30.0	33.4	29.5	32.68	1.89	6.14	1428227.0	45307567.15	2199
2018-02-05	31.1	31.5	30.6	30.79	-0.28	-0.9	313266.0	9724954.1	658
2018-02-04	28.5	31.25	28.5	31.07	2.35	8.18	804782.0	24419400.2	1576
2018-02-01	28.8	29.45	28.5	28.72	0.15	0.53	398708.0	11532470.75	841
2018-01-31	29.1	29.6	28.4	28.57	-0.74	-2.52	602032.0	17345736.15	1105
2018-01-30	29.8	31.1	28.8	29.31	-0.55	-1.84	935390.0	28313721.45	1652
2018-01-29	28.55	30.4	28.35	29.86	1.32	4.63	679025.0	19983862.0	956
2018-01-28	28.0	29.15	27.8	28.54	0.54	1.93	398891.0	11423466.25	721
2018-01-25	28.65	29.8	27.9	28.0	-0.32	-1.13	1231168.0	35655404.65	1796
2018-01-24	25.8	28.45	25.8	28.32	2.45	9.47	1618191.0	44350782.75	1902
2018-01-23	26.3	26.5	25.8	25.87	-0.37	-1.41	326967.0	8547922.25	446
2018-01-22	25.85	27.5	25.85	26.24	0.59	2.3	1429604.0	38159857.3	1433
2018-01-21	25.6	25.85	25.5	25.65	0.12	0.47	217475.0	5584046.15	237
2018-01-18	25.7	26.0	25.45	25.53	0.03	0.12	243099.0	6241169.3	338
2018-01-17	24.9	25.65	24.9	25.5	0.38	1.51	390529.0	9951331.8	440
2018-01-16	24.7	25.4	24.64	25.12	0.4	1.62	408783.0	10230571.9	524
2018-01-15	24.8	24.9	24.68	24.72	-0.03	-0.12	190736.0	4720798.34	266
2018-01-14	24.7	24.8	24.62	24.75	0.17	0.69	113849.0	2815877.72	183
2018-01-11	24.48	24.7	24.48	24.58	-0.04	-0.16	101837.0	2498386.64	179
2018-01-10	24.8	24.8	24.58	24.62	-0.14	-0.57	217245.0	5351587.88	218
2018-01-09	24.34	25.0	24.34	24.76	0.41	1.68	642533.0	15886048.95	758
2018-01-08	24.4	24.6	24.2	24.35	-0.07	-0.29	328640.0	8032441.3	396
2018-01-07	24.3	24.6	24.24	24.42	-0.01	-0.04	127954.0	3129826.26	192
2018-01-04	24.54	24.9	24.34	24.43	0.09	0.37	164880.0	4048977.96	358
2018-01-03	24.0	25.7	23.9	24.34	0.19	0.79	500342.0	12387963.79	783
2018-01-02	24.26	24.3	24.02	24.15	-0.06	-0.25	96712.0	2335193.54	150
2018-01-01	24.52	24.7	24.16	24.21	-0.64	-2.58	102943.0	2520745.88	224
2017-12-31	25.2	25.2	24.84	24.85	-0.37	-1.47	124021.0	3098055.81	232
2017-12-28	25.15	25.6	25.1	25.22	-0.12	-0.47	235886.0	5963650.75	325
2017-12-27	25.4	25.65	25.15	25.34	-0.08	-0.31	294830.0	7468141.15	494
2017-12-26	25.1	26.4	24.7	25.42	0.34	1.36	1120859.0	28817628.81	1200
2017-12-25	24.82	25.9	24.82	25.08	0.42	1.7	713196.0	18077229.13	1072
2017-12-24	24.48	24.78	24.3	24.66	0.2	0.82	254257.0	6238405.44	301
2017-12-21	24.14	24.6	24.06	24.46	0.24	0.99	65353.0	1586437.98	128
2017-12-20	24.36	24.38	24.04	24.22	-0.1	-0.41	95781.0	2318692.98	127
2017-12-19	24.38	24.6	24.02	24.32	-0.06	-0.25	170248.0	4154397.3	235
2017-12-18	23.8	24.7	23.8	24.38	0.55	2.31	362301.0	8804036.12	521
2017-12-17	23.96	24.2	23.7	23.83	0.06	0.25	168943.0	4042945.74	278
2017-12-14	23.62	23.98	23.6	23.77	0.19	0.81	105734.0	2508586.66	121
2017-12-13	23.82	23.84	23.5	23.58	-0.23	-0.97	84457.0	1996876.14	144
2017-12-12	24.0	24.0	23.6	23.81	-0.07	-0.29	115796.0	2752924.2	199
2017-12-11	23.9	24.12	23.82	23.88	-0.04	-0.17	116700.0	2791492.04	164
2017-12-10	23.82	24.2	23.82	23.92	0.06	0.25	152682.0	3656551.96	226
2017-12-07	23.6	24.08	23.5	23.86	0.04	0.17	206467.0	4901921.26	317
2017-12-06	24.52	24.56	23.7	23.82	-0.74	-3.01	530106.0	12800522.84	722
2017-12-05	24.6	25.4	24.5	24.56	-0.32	-1.29	435728.0	10884691.2	685
2017-12-04	24.78	24.94	24.52	24.88	0.11	0.44	272412.0	6739233.86	426
2017-12-03	24.9	24.98	24.52	24.77	0.41	1.68	290036.0	7188030.0	475
2017-11-30	24.0	24.8	23.9	24.36	0.47	1.97	629991.0	15350874.24	1040
2017-11-29	23.98	24.16	23.8	23.89	0.13	0.55	163948.0	3931304.92	282
2017-11-28	23.9	24.2	23.72	23.76	-0.14	-0.59	236223.0	5648178.6	336
2017-11-27	24.3	24.34	23.78	23.9	-0.27	-1.12	283243.0	6813870.3	449
2017-11-26	24.2	24.5	23.86	24.17	0.64	2.72	471699.0	11387472.24	842
2017-11-23	22.68	24.4	22.68	23.53	0.97	4.3	891023.0	20993090.9	1448
2017-11-22	22.62	23.08	22.46	22.56	0.28	1.26	439309.0	9970881.54	728
2017-11-21	22.6	22.7	21.94	22.28	-0.4	-1.76	370433.0	8242781.1	592
2017-11-20	23.5	23.5	22.66	22.68	-0.72	-3.08	211141.0	4870745.76	301
2017-11-19	23.66	23.8	23.04	23.4	-0.26	-1.1	142735.0	3346224.06	242
2017-11-16	23.7	23.96	23.52	23.66	-0.04	-0.17	248778.0	5899818.92	465
2017-11-15	23.62	24.16	23.62	23.7	0.21	0.89	386766.0	9253173.3	678
2017-11-14	23.24	23.98	23.2	23.49	0.31	1.34	419355.0	9905263.28	720
2017-11-13	23.12	23.36	23.0	23.18	0.01	0.04	291980.0	6758539.1	385
2017-11-12	23.0	23.8	22.92	23.17	0.18	0.78	618596.0	14424886.14	956
2017-11-09	23.02	23.44	22.84	22.99	0.01	0.04	363891.0	8385775.44	566
2017-11-08	23.0	23.24	22.52	22.98	0.35	1.55	331030.0	7596456.16	485
2017-11-07	24.0	24.0	21.7	22.63	-1.43	-5.94	697046.0	15858614.34	911
2017-11-06	24.4	24.5	23.96	24.06	-0.51	-2.08	367871.0	8875878.66	624
2017-11-05	24.7	24.7	22.5	24.57	-0.31	-1.25	809052.0	19570390.32	1046
2017-11-02	25.05	25.2	24.84	24.88	-0.13	-0.52	407110.0	10167660.78	630
2017-11-01	25.25	25.6	24.88	25.01	-0.35	-1.38	887320.0	22329391.62	1325
2017-10-31	27.75	27.75	25.2	25.36	0.1	0.4	4138748.0	109640887.85	4281
2017-10-30	24.8	26.2	24.2	25.26	0.66	2.68	1468424.0	36753322.53	1903
2017-10-29	23.6	25.0	23.4	24.6	1.26	5.4	1115481.0	27179222.46	1751
2017-10-26	23.72	23.8	23.12	23.34	-0.5	-2.1	469986.0	11032513.88	892
2017-10-25	24.2	24.5	23.8	23.84	-0.2	-0.83	631055.0	15191107.84	897
2017-10-24	24.2	24.78	23.7	24.04	0.0	0.0	1022200.0	24749369.1	1679
2017-10-23	24.74	24.9	22.9	24.04	-0.95	-3.8	1801797.0	43172033.4	2279
2017-10-22	26.1	26.1	24.86	24.99	-0.98	-3.77	1211724.0	30905544.53	1481
2017-10-19	26.85	26.85	25.75	25.97	-0.68	-2.55	636157.0	16695110.25	1191
2017-10-18	26.4	27.25	26.05	26.65	0.21	0.79	1496291.0	40131242.65	2467
2017-10-17	27.0	27.75	25.9	26.44	-0.01	-0.04	3019988.0	81585492.25	3601
2017-10-16	24.28	26.45	23.86	26.45	2.37	9.84	2547560.0	65335806.01	2084
2017-10-15	24.58	25.2	23.98	24.08	0.18	0.75	1517290.0	37119416.83	2117
2017-10-12	23.3	24.3	22.6	23.9	0.77	3.33	1679283.0	39469385.46	2088
2017-10-11	24.0	24.2	22.1	23.13	-0.78	-3.26	1033055.0	24134410.82	1699
2017-10-10	24.46	25.55	23.7	23.91	-0.18	-0.75	1285441.0	31560709.52	2253
2017-10-09	24.68	25.3	23.34	24.09	-0.51	-2.07	1445834.0	35305056.89	2170
2017-10-08	25.0	26.1	24.5	24.6	0.16	0.65	3131961.0	79127448.7	3685
2017-10-05	22.5	24.44	22.5	24.44	2.22	9.99	1853264.0	44200694.92	1731
2017-10-04	23.0	23.94	22.1	22.22	-0.77	-3.35	1299620.0	30283805.92	1535
2017-10-03	22.24	23.7	21.72	22.99	0.84	3.79	1364545.0	31275484.52	1798
2017-10-02	21.04	22.9	21.02	22.15	1.05	4.98	511782.0	11244310.54	676
2017-10-01	21.36	21.58	21.06	21.1	-0.31	-1.45	210965.0	4488890.66	253
2017-09-28	21.5	22.06	21.3	21.41	-0.05	-0.23	761153.0	16473353.34	741
2017-09-27	20.46	21.72	20.46	21.46	1.16	5.71	951914.0	20286601.56	1189
2017-09-26	20.4	20.5	20.3	20.3	-0.08	-0.39	66096.0	1347636.66	131
2017-09-25	20.6	20.6	20.34	20.38	-0.25	-1.21	177707.0	3633668.22	256
2017-09-21	20.7	21.2	20.62	20.63	-0.05	-0.24	286007.0	5953341.46	422
2017-09-20	21.02	21.02	20.62	20.68	-0.26	-1.24	450290.0	9348718.52	486
2017-09-19	21.12	21.88	20.7	20.94	-0.13	-0.62	1020852.0	21675207.78	1164
2017-09-18	22.3	22.3	21.0	21.07	-1.33	-5.94	884932.0	19108651.2	1081
2017-09-17	21.6	23.2	21.1	22.4	0.87	4.04	2041258.0	45489479.26	1972
2017-09-14	19.96	21.66	19.96	21.53	1.81	9.18	2244164.0	47294986.38	2003
2017-09-13	19.44	19.82	19.44	19.72	0.24	1.23	299824.0	5887004.96	295
2017-09-12	19.52	19.8	19.42	19.48	0.02	0.1	413826.0	8110097.9	466
2017-09-11	19.38	19.58	19.22	19.46	0.05	0.26	193520.0	3747212.44	301
2017-09-10	19.2	19.42	19.2	19.41	0.0	0.0	103988.0	2012245.28	132
2017-09-07	19.3	19.46	19.2	19.41	0.11	0.57	111918.0	2169007.78	149
2017-09-06	19.48	19.66	19.24	19.3	-0.1	-0.52	97737.0	1895580.36	161
2017-08-29	19.6	19.6	19.38	19.4	-0.13	-0.67	60343.0	1174208.32	99
2017-08-28	19.38	19.88	19.38	19.53	0.13	0.67	256636.0	5039514.38	302
2017-08-27	19.6	19.6	19.34	19.4	-0.18	-0.92	112347.0	2185438.12	165
2017-08-24	19.6	19.88	19.24	19.58	-0.11	-0.56	218978.0	4262092.64	304
2017-08-23	19.8	19.9	19.66	19.69	-0.08	-0.4	298335.0	5908107.66	220
2017-08-22	19.74	19.96	19.68	19.77	-0.12	-0.6	233490.0	4612408.64	233
2017-08-21	19.66	19.98	19.66	19.89	0.23	1.17	399871.0	7951513.42	562
2017-08-20	19.44	19.9	19.42	19.66	0.1	0.51	494823.0	9771934.34	356
2017-08-17	19.98	19.98	19.42	19.56	0.01	0.05	237279.0	4674546.78	322
2017-08-16	19.0	19.66	18.96	19.55	0.47	2.46	461480.0	8907027.52	574
2017-08-15	19.94	20.4	18.86	19.08	-0.85	-4.26	1481950.0	29547310.92	1192
2017-08-14	19.2	20.0	19.16	19.93	0.74	3.86	1215259.0	23919219.88	970
2017-08-13	19.0	19.32	19.0	19.19	0.11	0.58	387257.0	7433037.64	405
2017-08-10	19.22	19.34	19.0	19.08	-0.04	-0.21	229593.0	4388427.8	295
2017-08-09	18.3	19.66	18.3	19.12	0.84	4.6	1419857.0	27240540.48	1321
2017-08-08	18.5	18.5	18.2	18.28	-0.23	-1.24	328581.0	6005393.92	362
2017-08-07	18.7	18.8	18.5	18.51	-0.13	-0.7	294116.0	5482611.0	357
2017-08-06	18.82	18.96	18.6	18.64	-0.2	-1.06	308798.0	5804798.5	387
2017-08-03	19.06	19.2	18.72	18.84	-0.24	-1.26	263936.0	5001541.48	341
2017-08-02	19.26	19.26	18.98	19.08	-0.23	-1.19	320880.0	6119386.96	380
2017-08-01	19.32	19.58	19.3	19.31	-0.11	-0.57	174384.0	3376926.12	325
2017-07-31	19.7	19.7	19.2	19.42	-0.31	-1.57	542370.0	10546407.46	634
2017-07-30	20.2	20.32	19.7	19.73	0.65	3.41	1658388.0	33263604.88	1520
2017-07-27	18.98	19.28	18.98	19.08	0.03	0.16	180020.0	3434533.6	265
2017-07-26	19.0	19.14	19.0	19.05	-0.02	-0.1	256749.0	4890148.54	301
2017-07-25	19.1	19.44	19.02	19.07	-0.17	-0.88	296568.0	5694454.32	410
2017-07-24	19.22	19.28	19.04	19.24	-0.03	-0.16	174328.0	3343520.68	225
2017-07-23	19.3	19.58	19.24	19.27	0.08	0.42	416529.0	8075192.36	463
2017-07-20	19.34	19.36	19.1	19.19	-0.04	-0.21	201402.0	3867144.46	271
2017-07-19	19.3	19.4	19.16	19.23	0.01	0.05	220208.0	4238552.4	299
2017-07-18	18.9	19.48	18.8	19.22	0.23	1.21	498393.0	9549003.76	559
2017-07-17	18.98	19.2	18.74	18.99	0.1	0.53	413819.0	7854235.76	427
2017-07-16	19.04	19.4	18.86	18.89	-0.12	-0.63	551214.0	10531817.58	622
2017-07-13	19.6	19.9	18.88	19.01	-0.17	-0.89	847167.0	16243045.26	961
2017-07-12	18.5	19.7	18.24	19.18	0.88	4.81	1502386.0	28630351.68	1400
2017-07-11	17.56	18.44	17.54	18.3	0.74	4.21	836910.0	15155377.46	878
2017-07-10	17.5	17.98	17.5	17.56	0.22	1.27	735743.0	13030928.66	756
2017-07-09	17.3	17.56	17.3	17.34	0.05	0.29	213478.0	3711334.22	297
2017-07-06	17.5	17.6	17.14	17.29	-0.02	-0.12	381506.0	6611391.1	494
2017-07-05	16.7	17.9	16.7	17.31	0.52	3.1	1065482.0	18638715.62	1106
2017-07-04	17.12	17.16	16.76	16.79	-0.25	-1.47	357203.0	6056359.38	366
2017-07-03	17.1	17.3	16.94	17.04	-0.12	-0.7	410361.0	7032558.48	386
2017-07-02	16.8	17.24	16.7	17.16	0.61	3.69	480493.0	8182763.08	526
2017-06-22	16.6	16.82	16.5	16.55	-0.11	-0.66	402882.0	6687970.72	396
2017-06-21	17.0	17.24	16.5	16.66	-0.23	-1.36	419795.0	7072210.5	436
2017-06-20	16.78	17.06	16.62	16.89	0.1	0.6	385379.0	6492591.48	402
2017-06-19	17.14	17.8	16.78	16.79	-0.37	-2.16	632399.0	10897559.66	697
2017-06-18	17.32	17.32	17.04	17.16	-0.05	-0.29	218220.0	3740238.78	241
2017-06-15	16.92	17.48	16.76	17.21	0.28	1.65	657943.0	11306304.58	692
2017-06-14	17.1	17.98	16.9	16.93	-0.09	-0.53	1391477.0	24340677.62	1233
2017-06-13	16.36	17.2	16.26	17.02	0.69	4.23	685601.0	11528219.16	596
2017-06-12	16.26	16.7	16.06	16.33	0.3	1.87	433823.0	7123034.8	423
2017-06-11	15.7	16.38	15.7	16.03	0.29	1.84	874836.0	14079605.64	578
2017-06-08	15.44	15.98	15.38	15.74	0.23	1.48	458002.0	7222057.86	434
2017-06-07	15.62	15.84	15.4	15.51	-0.05	-0.32	120051.0	1862755.14	145
2017-06-06	15.82	15.92	15.5	15.56	-0.27	-1.71	339443.0	5338737.5	238
2017-06-05	16.0	16.1	15.74	15.83	-0.12	-0.75	436258.0	6933033.62	357
2017-06-04	15.98	16.08	15.8	15.95	0.02	0.13	251826.0	4018627.26	268
2017-06-01	15.9	16.3	15.85	15.93	-0.03	-0.19	474494.0	7623553.4	441
2017-05-31	16.5	16.65	15.9	15.96	-0.43	-2.62	685784.0	11137205.05	626
2017-05-30	15.9	16.5	15.7	16.39	0.77	4.93	878278.0	14179496.85	719
2017-05-29	15.0	15.8	15.0	15.62	0.58	3.86	528772.0	8179739.85	639
2017-05-28	15.6	15.8	14.75	15.04	-0.73	-4.63	440066.0	6661752.85	459
2017-05-25	16.35	16.45	15.7	15.77	-0.66	-4.02	522215.0	8436204.55	581
2017-05-24	16.75	17.1	16.4	16.43	-0.47	-2.78	521017.0	8724484.2	699
2017-05-23	17.5	17.65	16.85	16.9	-0.54	-3.1	1185787.0	20407013.3	1101
2017-05-22	16.45	17.8	16.45	17.44	1.02	6.21	2748044.0	47457000.4	2067
2017-05-21	16.3	16.55	16.25	16.42	0.24	1.48	795879.0	13054833.65	459
2017-05-18	16.25	16.35	16.15	16.18	-0.18	-1.1	224104.0	3643013.95	192
2017-05-17	16.3	16.5	16.25	16.36	0.03	0.18	475298.0	7784945.4	328
2017-05-16	16.25	16.55	16.2	16.33	0.08	0.49	800168.0	13094765.35	622
2017-05-15	16.1	16.4	16.1	16.25	0.01	0.06	614433.0	9974104.7	560
2017-05-14	16.25	16.55	16.2	16.24	0.3	1.88	1058465.0	17333148.8	854
2017-05-11	15.75	16.5	15.4	15.94	0.14	0.89	1755871.0	28055275.2	1632
2017-05-10	15.85	16.7	15.7	15.8	-0.05	-0.32	2750878.0	44691705.65	2016
2017-05-09	15.1	16.15	14.9	15.85	1.15	7.82	6417913.0	100525134.75	3038
2017-05-08	14.2	14.75	14.1	14.7	0.59	4.18	710498.0	10274060.7	490
2017-05-07	14.15	14.3	14.0	14.11	-0.03	-0.21	434867.0	6165319.8	301
2017-05-04	14.4	14.5	13.7	14.14	-0.34	-2.35	740672.0	10407408.55	622
2017-05-03	14.8	14.8	14.4	14.48	-0.14	-0.96	414037.0	6020262.9	335
2017-05-02	14.65	14.9	14.55	14.62	0.11	0.76	481434.0	7084862.3	391
2017-05-01	14.2	14.95	14.15	14.51	0.33	2.33	1084644.0	15788033.6	604
2017-04-30	14.2	14.35	14.15	14.18	0.03	0.21	402667.0	5731806.35	221
2017-04-27	13.75	14.3	13.55	14.15	0.49	3.59	544628.0	7586273.2	441
2017-04-26	13.9	14.0	13.6	13.66	-0.29	-2.08	274289.0	3785208.3	212
2017-04-25	14.15	14.15	13.8	13.95	-0.17	-1.2	315315.0	4402451.3	297
2017-04-24	13.4	14.15	13.4	14.12	0.78	5.85	506500.0	7029741.15	445
2017-04-23	13.55	13.6	13.3	13.34	0.24	1.83	228340.0	3065906.25	228
2017-04-20	13.3	13.3	13.05	13.1	-0.32	-2.38	197547.0	2607895.15	285
2017-04-19	13.55	13.6	13.3	13.42	-0.13	-0.96	390706.0	5236034.75	360
2017-04-18	13.9	14.0	13.55	13.55	-0.49	-3.49	556325.0	7650959.35	487
2017-04-17	14.1	14.2	14.0	14.04	-0.06	-0.43	460884.0	6483040.95	315
2017-04-16	14.3	14.45	14.0	14.1	-0.18	-1.26	935137.0	13354178.4	740
2017-04-13	14.5	14.5	14.2	14.28	-0.11	-0.76	426071.0	6110243.3	428
2017-04-12	14.2	14.4	14.15	14.39	0.23	1.62	406378.0	5803870.7	409
2017-04-11	14.1	14.35	14.1	14.16	0.06	0.43	291307.0	4139474.2	245
2017-04-10	14.3	14.35	14.05	14.1	-0.15	-1.05	418467.0	5941756.85	327
2017-04-09	14.15	14.5	14.05	14.25	0.24	1.71	847308.0	12111836.6	662
2017-04-06	14.15	14.25	14.0	14.01	0.07	0.5	497695.0	7025649.05	427
2017-04-05	13.95	14.05	13.95	13.94	0.04	0.29	294344.0	4115097.7	207
2017-04-04	13.9	13.95	13.8	13.9	-0.06	-0.43	142729.0	1980965.0	141
2017-04-03	13.85	14.15	13.85	13.96	0.11	0.79	494977.0	6931508.85	507
2017-04-02	13.9	13.95	13.8	13.85	0.01	0.07	270391.0	3746922.95	214
2017-03-30	13.9	13.95	13.7	13.84	0.01	0.07	313011.0	4338528.05	276
2017-03-29	13.75	13.9	13.75	13.83	0.19	1.39	409188.0	5657739.65	298
2017-03-28	13.7	13.8	13.6	13.64	-0.05	-0.37	534395.0	7315516.7	382
2017-03-27	13.7	14.0	13.6	13.69	-0.12	-0.87	772546.0	10649460.75	605
2017-03-26	13.85	13.9	13.55	13.81	0.22	1.62	669859.0	9197582.8	545
2017-03-23	13.55	13.65	13.4	13.59	0.19	1.42	570545.0	7735533.35	507
2017-03-22	13.85	13.85	13.35	13.4	-0.48	-3.46	988938.0	13377689.1	814
2017-03-21	14.15	14.45	13.85	13.88	-0.4	-2.8	820687.0	11680616.15	664
2017-03-20	14.45	14.65	14.2	14.28	-0.16	-1.11	1425610.0	20588881.5	937
2017-03-19	14.15	14.55	14.0	14.44	0.43	3.07	1045118.0	14899610.65	680
2017-03-16	13.9	14.1	13.8	14.01	0.28	2.04	531813.0	7419122.1	389
2017-03-15	13.75	13.85	13.5	13.73	0.1	0.73	729604.0	10002487.45	479
2017-03-14	13.6	13.75	13.0	13.63	-0.03	-0.22	1412317.0	18760799.9	935
2017-03-13	14.15	14.5	13.45	13.66	-0.7	-4.87	815604.0	11557163.85	609
2017-03-12	14.65	14.7	14.25	14.36	-0.37	-2.51	656535.0	9485261.5	557
2017-03-09	14.9	15.5	14.4	14.73	-0.19	-1.27	2742166.0	41162339.8	2044
2017-03-08	14.9	15.0	14.65	14.92	0.06	0.4	1029869.0	15270751.95	791
2017-03-07	14.4	15.05	14.3	14.86	0.52	3.63	1553403.0	22932051.1	1062
2017-03-06	14.25	14.9	14.2	14.34	0.36	2.58	1515441.0	21941746.0	1297
2017-03-05	14.3	14.45	13.85	13.98	-0.39	-2.71	567474.0	8013774.3	533
2017-03-02	14.35	14.5	14.3	14.37	0.03	0.21	399587.0	5753877.3	462
2017-03-01	14.5	14.5	14.2	14.34	0.07	0.49	705995.0	10153749.6	658
2017-02-28	13.5	14.35	13.4	14.27	0.5	3.63	858834.0	11940060.75	684
2017-02-27	14.55	14.7	13.55	13.77	-0.89	-6.07	595856.0	8442910.65	545
2017-02-26	14.65	14.95	14.35	14.66	0.07	0.48	514838.0	7576929.35	511
2017-02-23	14.95	15.0	14.5	14.59	-0.4	-2.67	709139.0	10470120.65	585
2017-02-22	15.35	15.45	14.95	14.99	-0.35	-2.28	976185.0	14838486.3	648
2017-02-21	15.45	15.45	14.9	15.34	-0.14	-0.9	694951.0	10559026.75	494
2017-02-20	16.1	16.1	15.4	15.48	-0.64	-3.97	701203.0	11082146.65	411
2017-02-19	16.25	16.3	16.1	16.12	-0.04	-0.25	342562.0	5549242.65	282
2017-02-16	16.1	16.3	16.1	16.16	0.08	0.5	876935.0	14197393.75	633
2017-02-15	16.25	16.3	16.05	16.08	-0.21	-1.29	549400.0	8876951.1	406
2017-02-14	16.1	16.3	15.8	16.29	0.18	1.12	1157049.0	18596751.5	866
2017-02-13	16.45	16.65	16.0	16.11	-0.27	-1.65	1256493.0	20507634.45	989
2017-02-12	15.85	16.45	15.8	16.38	0.75	4.8	2367466.0	38297972.05	1405
2017-02-09	15.5	16.1	15.3	15.63	0.14	0.9	1991620.0	31321494.2	1222
2017-02-08	15.9	15.95	15.3	15.49	-0.41	-2.58	1492771.0	23278585.35	1074
2017-02-07	15.75	16.0	15.6	15.9	0.3	1.92	2105054.0	33319074.45	1118
2017-02-06	15.5	15.65	15.3	15.6	0.07	0.45	1349255.0	20889290.7	834
2017-02-05	15.7	15.8	15.45	15.53	-0.1	-0.64	1163332.0	18168932.6	857
2017-02-02	15.8	15.95	15.6	15.63	0.15	0.97	2128196.0	33553299.05	1285
2017-02-01	15.2	15.6	15.05	15.48	0.39	2.58	2392139.0	36753229.35	1421
2017-01-31	14.85	15.15	14.75	15.09	0.15	1.0	1002236.0	15027821.8	698
2017-01-30	15.2	15.25	14.9	14.94	-0.15	-0.99	1032902.0	15561243.65	660
2017-01-29	15.0	15.3	15.0	15.09	0.32	2.17	750144.0	11336399.4	549
2017-01-26	14.8	15.1	14.7	14.77	-0.14	-0.94	775847.0	11521742.35	581
2017-01-25	15.05	15.35	14.85	14.91	-0.15	-1.0	1309966.0	19737212.15	966
2017-01-24	15.15	15.4	15.0	15.06	-0.02	-0.13	1329316.0	20127151.2	874
2017-01-23	14.95	15.4	14.75	15.08	0.29	1.96	1761527.0	26434140.8	1326
2017-01-22	14.95	15.2	14.75	14.79	0.18	1.23	2823037.0	42251202.3	1749
2017-01-19	14.0	14.8	13.45	14.61	0.57	4.06	3463879.0	49183456.65	1963
2017-01-18	13.4	14.5	13.4	14.04	0.82	6.2	4051055.0	56581535.7	2133
2017-01-17	13.0	13.25	12.65	13.22	0.22	1.69	974391.0	12717013.25	665
2017-01-16	13.4	13.45	12.85	13.0	-0.28	-2.11	1434707.0	18941525.25	877
2017-01-15	12.85	13.35	12.85	13.28	0.57	4.48	1329758.0	17500980.05	892
2017-01-12	12.85	13.05	12.5	12.71	-0.04	-0.31	1099756.0	14066517.65	724
2017-01-11	13.3	13.4	12.7	12.75	-0.6	-4.49	1586649.0	20749680.55	977
2017-01-10	13.5	13.75	13.2	13.35	-0.26	-1.91	1244147.0	16715234.6	826
2017-01-09	14.2	14.3	13.2	13.61	-0.62	-4.36	2763130.0	37697522.7	1715
2017-01-08	13.75	14.7	13.7	14.23	0.77	5.72	2991768.0	42556184.15	1987
2017-01-05	13.1	13.8	13.1	13.46	0.52	4.02	3581652.0	48256001.7	1772
2017-01-04	13.25	13.35	12.85	12.94	-0.25	-1.9	1002889.0	13163002.9	618
2017-01-03	13.05	13.25	13.0	13.19	0.14	1.07	1603596.0	21088552.3	784
2017-01-02	12.8	13.6	12.8	13.05	0.37	2.92	3542060.0	46802114.8	1685
2017-01-01	12.3	12.8	12.3	12.68	0.35	2.84	1228249.0	15414997.95	660
2016-12-29	12.4	12.55	12.3	12.33	-0.07	-0.56	1097346.0	13612326.3	552
2016-12-28	12.6	12.65	12.35	12.4	0.0	0.0	1388163.0	17388507.75	659
2016-12-27	12.3	12.6	12.2	12.4	0.22	1.81	1666675.0	20687613.6	808
2016-12-26	12.25	12.45	12.1	12.18	0.06	0.5	1773946.0	21793647.95	1071
2016-12-25	11.85	12.2	11.85	12.12	0.38	3.24	2040599.0	24611473.35	901
2016-12-22	11.6	11.9	11.6	11.74	0.11	0.95	855364.0	10039654.75	437
2016-12-21	11.75	11.8	11.5	11.63	0.03	0.26	589510.0	6855217.45	503
2016-12-20	11.45	11.6	11.35	11.6	0.05	0.43	713637.0	8186183.75	389
2016-12-19	11.7	12.1	11.45	11.55	-0.14	-1.2	2094618.0	24758606.05	1020
2016-12-18	11.5	11.7	11.4	11.69	0.31	2.72	917525.0	10648285.25	522
2016-12-15	11.0	11.45	11.0	11.38	0.01	0.09	857428.0	9637835.0	1535
2016-12-14	11.6	11.7	11.25	11.37	-0.14	-1.22	836520.0	9621633.7	3564
2016-12-13	11.7	11.8	11.45	11.51	-0.15	-1.29	757020.0	8795099.45	492
2016-12-12	11.95	12.0	11.55	11.66	-0.13	-1.1	1081234.0	12772142.8	640
2016-12-11	11.55	11.85	11.55	11.79	0.37	3.24	955587.0	11217687.3	641
2016-12-08	11.55	11.6	11.4	11.42	-0.04	-0.35	746168.0	8592002.1	685
2016-12-07	11.7	11.7	11.3	11.46	-0.24	-2.05	1128244.0	12967145.35	905
2016-12-06	11.25	12.0	11.2	11.7	0.5	4.46	2224984.0	26035557.3	1158
2016-12-05	11.1	11.3	11.0	11.2	0.22	2.0	1283060.0	14326363.7	609
2016-12-04	10.65	11.1	10.55	10.98	0.43	4.08	1393714.0	15100712.45	559
2016-12-01	10.7	10.8	10.5	10.55	-0.03	-0.28	555622.0	5929656.4	339
2016-11-30	10.45	10.75	10.45	10.58	0.09	0.86	883785.0	9407542.25	478
2016-11-29	10.45	11.0	10.4	10.49	0.07	0.67	1790635.0	19174517.85	971
2016-11-28	10.3	10.5	10.2	10.42	0.13	1.26	953927.0	9884536.45	441
2016-11-27	10.25	10.4	10.15	10.29	0.12	1.18	495821.0	5097617.9	272
2016-11-24	10.35	10.4	10.0	10.17	-0.16	-1.55	1275715.0	13023010.7	612
2016-11-23	10.35	10.4	10.25	10.33	0.12	1.18	1031895.0	10650899.35	512
2016-11-22	10.5	10.7	9.75	10.21	-0.58	-5.38	2369183.0	24124625.5	1210
2016-11-21	11.1	11.2	10.75	10.79	-0.25	-2.26	1232890.0	13488108.1	612
2016-11-20	11.0	11.25	10.95	11.04	0.08	0.73	1247741.0	13858384.9	582
2016-11-17	10.45	11.1	10.45	10.96	0.51	4.88	2251799.0	24300088.95	1134
2016-11-16	10.3	10.45	10.25	10.45	0.34	3.36	772600.0	8005144.7	370
2016-11-15	10.1	10.35	9.95	10.11	-0.04	-0.39	1552009.0	15769560.0	713
2016-11-14	10.3	10.6	10.05	10.15	-0.05	-0.49	2296598.0	23823081.5	1000
2016-11-13	10.0	10.4	10.0	10.2	0.2	2.0	1038783.0	10627992.9	557
2016-11-10	10.0	10.15	9.95	10.0	0.08	0.81	1240046.0	12428259.8	683
2016-11-09	9.4	9.95	9.3	9.92	0.3	3.12	2019176.0	19595622.35	855
2016-11-08	9.6	9.7	9.6	9.62	0.06	0.63	629593.0	6079143.3	326
2016-11-07	9.5	9.7	9.5	9.56	0.15	1.59	656482.0	6282802.85	332
2016-11-06	9.35	9.55	9.35	9.41	-0.05	-0.53	371183.0	3509042.55	235
2016-11-03	9.3	9.7	9.3	9.46	0.18	1.94	746761.0	7118863.45	407
2016-11-02	9.5	9.65	9.2	9.28	-0.3	-3.13	613879.0	5806252.8	410
2016-11-01	9.7	9.75	9.55	9.58	-0.08	-0.83	421856.0	4079674.05	387
2016-10-31	9.8	9.8	9.6	9.66	-0.1	-1.02	465653.0	4528079.45	370
2016-10-30	9.9	10.05	9.7	9.76	-0.19	-1.91	820492.0	8075042.9	502
2016-10-27	9.75	10.25	9.75	9.95	0.13	1.32	1558381.0	15636199.35	916
2016-10-26	9.4	10.0	9.4	9.82	0.44	4.69	3061599.0	29792781.5	1470
2016-10-25	9.35	9.45	9.2	9.38	0.03	0.32	1163693.0	10875737.25	569
2016-10-24	9.55	9.75	9.35	9.35	-0.18	-1.89	1515105.0	14408383.05	754
2016-10-23	9.05	9.6	9.0	9.53	0.71	8.05	1682845.0	15547648.35	773
2016-10-20	8.7	8.95	8.55	8.82	0.51	6.14	2382360.0	20869541.4	954
2016-10-19	7.95	8.4	7.8	8.31	0.49	6.27	1612607.0	13156111.3	854
2016-10-18	8.5	8.6	7.75	7.82	-0.67	-7.89	1438530.0	11870363.8	902
2016-10-17	9.3	9.45	8.45	8.49	-0.88	-9.39	3640987.0	32116318.55	1556
2016-10-16	9.55	9.65	9.3	9.37	-0.09	-0.95	979754.0	9302994.95	405
2016-10-13	9.5	9.7	9.3	9.46	-0.03	-0.32	1122289.0	10693249.3	450
2016-10-12	9.35	9.55	9.3	9.49	0.04	0.42	874947.0	8286641.3	398
2016-10-11	9.5	9.75	9.45	9.45	0.05	0.53	1302307.0	12497848.1	579
2016-10-10	9.25	9.55	9.25	9.4	0.08	0.86	1731952.0	16295216.85	547
2016-10-09	9.3	9.9	9.25	9.32	0.15	1.64	3776456.0	36166496.5	1804
2016-10-06	9.2	9.3	9.05	9.17	0.03	0.33	1510647.0	13842024.45	605
2016-10-05	9.0	9.3	8.9	9.14	0.17	1.9	1001651.0	9117575.75	561
2016-10-04	8.8	9.0	8.5	8.97	0.13	1.47	934909.0	8219190.95	638
2016-10-03	9.45	9.5	8.55	8.84	-0.61	-6.46	1976791.0	17558713.3	1222
2016-10-02	10.45	10.7	9.4	9.45	-0.97	-9.31	884941.0	9071103.45	527
2016-09-29	10.0	10.5	10.0	10.42	0.22	2.16	341488.0	3510484.45	220
2016-09-28	11.0	11.2	9.95	10.2	-0.82	-7.44	799324.0	8521018.5	340
2016-09-27	12.0	12.0	11.0	11.02	-1.12	-9.23	680861.0	7896558.25	395
2016-09-26	12.05	12.25	12.05	12.14	0.07	0.58	409713.0	4990819.1	348
2016-09-25	12.0	12.25	11.95	12.07	0.03	0.25	326211.0	3940091.15	284
2016-09-21	12.1	12.2	12.05	12.04	-0.05	-0.41	345663.0	4182793.4	309
2016-09-20	12.0	12.15	11.9	12.09	0.16	1.34	151501.0	1818819.6	175
2016-09-19	12.1	12.15	11.8	11.93	-0.08	-0.67	455339.0	5445230.0	359
2016-09-18	12.2	12.25	12.0	12.01	-0.3	-2.44	329716.0	3987680.65	222
2016-09-08	12.25	12.45	12.15	12.31	0.11	0.9	785447.0	9639133.0	510
2016-09-07	12.1	12.45	12.05	12.2	0.11	0.91	1807617.0	22075568.75	929
2016-09-06	12.2	12.25	12.05	12.09	-0.1	-0.82	363333.0	4402577.4	313
2016-09-05	12.15	12.3	12.15	12.19	0.03	0.25	677553.0	8279841.2	439
2016-09-04	12.2	12.4	12.1	12.16	-0.12	-0.98	845800.0	10333418.95	664
2016-09-01	12.3	12.4	11.5	12.28	-0.15	-1.21	598796.0	7156446.35	416
2016-08-31	12.6	12.65	12.35	12.43	-0.14	-1.11	381103.0	4759365.95	197
2016-08-30	12.65	12.75	12.55	12.57	-0.14	-1.1	291187.0	3680441.9	223
2016-08-29	12.7	12.75	12.55	12.71	0.02	0.16	389340.0	4918276.1	242
2016-08-28	12.7	12.8	12.6	12.69	0.09	0.71	391146.0	4957195.4	264
2016-08-25	12.65	12.65	12.45	12.6	-0.08	-0.63	356345.0	4468351.15	209
2016-08-24	12.55	12.75	12.45	12.68	0.21	1.68	462325.0	5835760.55	257
2016-08-23	12.5	12.65	12.45	12.47	-0.03	-0.24	244338.0	3069357.0	185
2016-08-22	12.5	12.75	12.4	12.5	0.0	0.0	550439.0	6906469.25	352
2016-08-21	12.55	12.95	12.5	12.5	-0.04	-0.32	659522.0	8350022.7	431
2016-08-18	12.35	12.6	12.2	12.54	0.16	1.29	597562.0	7412883.75	388
2016-08-17	12.7	12.7	12.3	12.38	-0.31	-2.44	581068.0	7269993.4	313
2016-08-16	12.9	12.9	12.65	12.69	-0.14	-1.09	560001.0	7152481.95	333
2016-08-15	12.8	12.95	12.75	12.83	0.06	0.47	744730.0	9561220.7	406
2016-08-14	13.0	13.1	12.75	12.77	-0.06	-0.47	1421328.0	18369685.45	730
2016-08-11	12.55	13.1	12.5	12.83	0.27	2.15	1584180.0	20339765.7	909
2016-08-10	12.6	12.7	12.45	12.56	0.02	0.16	974953.0	12287377.1	518
2016-08-09	12.4	12.55	12.25	12.54	0.18	1.46	543107.0	6764178.3	326
2016-08-08	12.5	12.55	12.35	12.36	-0.14	-1.12	443118.0	5501413.9	256
2016-08-07	12.5	12.6	12.45	12.5	0.11	0.89	292595.0	3658190.25	208
2016-08-04	12.7	12.7	12.3	12.39	-0.09	-0.72	609934.0	7610300.55	333
2016-08-03	12.35	13.0	12.25	12.48	0.08	0.65	1249058.0	15844322.0	770
2016-08-02	12.5	12.5	12.1	12.4	-0.14	-1.12	737732.0	9051505.5	565
2016-08-01	12.4	12.75	12.35	12.54	0.17	1.37	869477.0	10935962.4	523
2016-07-31	12.8	12.9	12.0	12.37	-0.33	-2.6	887374.0	10968597.45	658
2016-07-28	13.15	13.2	12.5	12.7	-0.45	-3.42	1227402.0	15692286.6	656
2016-07-27	13.55	13.6	13.1	13.15	-0.19	-1.42	1363602.0	18212151.95	745
2016-07-26	13.35	13.6	13.25	13.34	0.07	0.53	1383624.0	18585767.5	867
2016-07-25	13.25	13.45	13.1	13.27	0.13	0.99	1185889.0	15737597.1	738
2016-07-24	13.0	13.4	12.9	13.14	0.15	1.15	993616.0	13088620.2	687
2016-07-21	13.2	13.25	12.7	12.99	-0.2	-1.52	568944.0	7433843.05	413
2016-07-20	13.35	13.4	13.15	13.19	-0.12	-0.9	436285.0	5787547.4	298
2016-07-19	13.55	13.55	13.25	13.31	-0.11	-0.82	739726.0	9903969.2	499
2016-07-18	13.9	13.9	13.35	13.42	-0.41	-2.96	958074.0	13051295.15	588
2016-07-17	13.3	14.3	13.3	13.83	0.62	4.69	2494942.0	34845672.0	1316
2016-07-14	13.05	13.55	13.0	13.21	0.12	0.92	1843191.0	24576227.3	916
2016-07-13	13.1	13.2	13.0	13.09	-0.03	-0.23	856846.0	11231785.8	515
2016-07-12	13.0	13.2	13.0	13.12	0.12	0.92	977730.0	12823355.4	533
2016-07-11	13.1	13.1	12.95	13.0	0.01	0.08	608719.0	7928104.9	341
2016-07-10	12.9	13.1	12.8	12.99	0.26	2.04	612138.0	7926915.15	409
2016-06-30	12.95	12.95	12.65	12.73	-0.1	-0.78	606850.0	7755413.55	422
2016-06-29	12.8	13.3	12.6	12.83	0.17	1.34	1697036.0	21991693.4	1000
2016-06-28	12.65	12.75	12.55	12.66	0.03	0.24	327358.0	4137660.9	258
2016-06-27	12.8	12.9	12.6	12.63	-0.11	-0.86	817472.0	10406432.35	514
2016-06-26	11.5	12.8	11.5	12.74	0.0	0.0	1419824.0	17273543.35	788
2016-06-23	12.5	12.85	12.3	12.74	0.12	0.95	976367.0	12350393.45	609
2016-06-22	12.95	13.0	12.5	12.62	-0.28	-2.17	367692.0	4696088.65	234
2016-06-21	13.0	13.05	12.85	12.9	-0.02	-0.15	456552.0	5939741.65	262
2016-06-20	13.05	13.05	12.85	12.92	-0.02	-0.15	466787.0	6041118.65	335
2016-06-19	13.1	13.2	12.9	12.94	-0.07	-0.54	711293.0	9299509.55	313
2016-06-16	13.1	13.35	12.85	13.01	-0.18	-1.36	999593.0	13039274.45	513
2016-06-15	13.3	13.65	13.15	13.19	-0.18	-1.35	1577394.0	21159589.65	708
2016-06-14	13.4	13.6	13.3	13.37	0.01	0.07	499784.0	6685281.65	367
2016-06-13	13.35	13.55	13.35	13.36	-0.08	-0.6	607098.0	8148419.05	411
2016-06-12	13.2	13.75	13.0	13.44	0.14	1.05	1143186.0	15331243.4	771
2016-06-09	13.65	13.7	13.25	13.3	-0.37	-2.71	1362734.0	18342341.15	906
2016-06-08	12.9	13.9	12.8	13.67	0.89	6.96	3366299.0	44939826.65	1846
2016-06-07	12.95	12.95	12.6	12.78	0.0	0.0	1327122.0	16967520.5	702
2016-06-06	12.35	13.0	12.15	12.78	0.46	3.73	1780441.0	22559557.35	1102
2016-06-05	12.85	12.9	12.3	12.32	-0.41	-3.22	771166.0	9766227.1	572
2016-06-02	12.6	13.0	12.6	12.73	0.09	0.71	1592943.0	20352875.9	978
2016-06-01	12.9	12.9	12.55	12.64	-0.17	-1.33	862839.0	10953676.9	649
2016-05-31	12.8	13.05	12.55	12.81	0.08	0.63	1270117.0	16183025.65	838
2016-05-30	13.5	13.5	12.6	12.73	-0.59	-4.43	1135839.0	14723942.2	848
2016-05-29	13.4	13.55	12.9	13.32	0.02	0.15	1517245.0	20148434.65	1212
2016-05-26	14.0	14.1	13.2	13.3	-0.59	-4.25	2546083.0	35045120.0	1688
2016-05-25	13.65	14.25	13.65	13.89	0.38	2.81	4372463.0	61143659.9	2481
2016-05-24	13.3	13.9	12.6	13.51	-0.14	-1.03	5402757.0	71781286.25	3306
2016-05-23	14.7	14.95	13.65	13.65	-1.5	-9.9	5404067.0	74949633.45	2850
2016-05-22	16.85	16.85	15.15	15.15	-1.63	-9.71	4608973.0	71345103.9	2908
2016-05-19	17.7	17.7	16.65	16.78	-0.8	-4.55	1616768.0	27643548.85	1021
2016-05-18	17.7	18.0	17.55	17.58	-0.02	-0.11	1088087.0	19254302.2	551
2016-05-17	17.8	17.85	17.45	17.6	-0.03	-0.17	1323526.0	23314998.35	730
2016-05-16	17.9	18.35	17.4	17.63	-0.25	-1.4	1718055.0	30736873.85	948
2016-05-15	17.9	18.2	17.75	17.88	0.03	0.17	954948.0	17155741.15	616
2016-05-12	17.95	18.2	17.75	17.85	-0.11	-0.61	1511234.0	27139847.15	1022
2016-05-11	18.2	18.25	17.85	17.96	-0.38	-2.07	1096605.0	19764271.2	581
2016-05-10	18.7	18.75	17.8	18.34	-0.33	-1.77	2353221.0	42956768.3	1273
2016-05-09	18.85	19.1	18.1	18.67	0.27	1.47	5722993.0	106696208.85	2968
2016-05-08	16.75	18.4	16.75	18.4	1.67	9.98	2949390.0	52327607.75	1629
2016-05-05	16.95	17.0	16.7	16.73	0.0	0.0	1250500.0	21035651.25	639
2016-05-04	16.5	17.3	16.5	16.73	0.24	1.46	3049937.0	51664227.4	1649
2016-05-03	16.8	17.0	16.2	16.49	-0.4	-2.37	896716.0	14978028.6	580
2016-05-02	17.0	17.2	16.85	16.89	0.06	0.36	2297734.0	38961879.3	1185
2016-05-01	17.0	17.1	16.6	16.83	-0.35	-2.04	2371393.0	39902263.65	1060
2016-04-28	17.15	17.5	16.75	17.18	0.33	1.96	7110376.0	120917969.75	2552
2016-04-27	16.5	17.1	16.4	16.85	0.16	0.96	3835964.0	63878702.1	1683
2016-04-26	17.0	17.1	16.6	16.69	-0.35	-2.05	5287644.0	88665284.5	2229
2016-04-25	15.95	17.2	15.6	17.04	1.14	7.17	7792688.0	125972764.75	3412
2016-04-24	14.6	15.95	14.55	15.9	1.39	9.58	3939925.0	60620793.65	1831
2016-04-21	14.15	14.65	13.75	14.51	0.42	2.98	3767238.0	53568081.7	2090
2016-04-20	13.0	14.1	13.0	14.09	1.25	9.74	4622801.0	63467793.7	1928
2016-04-19	12.2	13.0	12.1	12.84	0.99	8.35	2264166.0	28571119.95	1234
2016-04-18	12.1	12.1	11.5	11.85	-0.18	-1.5	417153.0	4957420.65	337
2016-04-17	12.15	12.25	11.9	12.03	-0.1	-0.82	497491.0	5979482.0	440
2016-04-14	12.35	12.5	11.95	12.13	-0.19	-1.54	640996.0	7823613.35	514
2016-04-13	12.6	12.8	12.3	12.32	-0.27	-2.14	1150363.0	14498159.8	763
2016-04-12	12.4	12.7	12.4	12.59	0.19	1.53	992847.0	12455677.2	713
2016-04-11	12.6	12.8	12.3	12.4	-0.23	-1.82	1776088.0	22318986.3	1094
2016-04-10	12.8	13.1	12.5	12.63	0.17	1.36	2172387.0	27743331.45	1293
2016-04-07	12.15	13.1	12.05	12.46	0.54	4.53	5348833.0	68018321.9	2950
2016-04-06	11.75	12.0	11.7	11.92	0.34	2.94	1481452.0	17500634.8	942
2016-04-05	11.35	11.8	11.0	11.58	0.09	0.78	1497662.0	17161183.15	865
2016-04-04	11.45	12.1	11.4	11.49	0.03	0.26	1450079.0	17038151.75	894
2016-04-03	11.6	11.85	11.15	11.46	-0.34	-2.88	588671.0	6737318.4	488
2016-03-31	12.3	12.6	11.8	11.8	-1.26	-9.65	2192726.0	26439139.05	1447
2016-03-30	12.15	13.15	11.9	13.06	1.01	8.38	2741366.0	34541033.2	1572
2016-03-29	11.35	12.15	11.2	12.05	0.64	5.61	1367286.0	15977196.45	844
2016-03-28	11.75	11.85	11.15	11.41	-0.24	-2.06	1500697.0	17435792.25	733
2016-03-27	11.95	12.1	11.55	11.65	-0.2	-1.69	1044964.0	12329161.4	697
2016-03-24	12.0	12.35	11.6	11.85	-0.35	-2.87	2118939.0	25338843.25	1120
2016-03-23	11.75	12.6	11.6	12.2	0.51	4.36	2526589.0	30537447.35	1289
2016-03-22	11.3	12.0	11.3	11.69	0.41	3.63	2180234.0	25386049.85	988
2016-03-21	11.15	11.35	11.05	11.28	0.18	1.62	947456.0	10603034.2	476
2016-03-20	11.3	11.4	11.1	11.1	-0.14	-1.25	501910.0	5650759.2	281
2016-03-17	11.15	11.5	11.15	11.24	0.19	1.72	1161442.0	13166998.6	528
2016-03-16	11.05	11.35	11.0	11.05	0.13	1.19	1109803.0	12401530.85	703
2016-03-15	11.1	11.4	10.85	10.92	-0.18	-1.62	1213428.0	13498856.3	724
2016-03-14	11.3	11.7	11.05	11.1	-0.03	-0.27	1825606.0	20743757.7	941
2016-03-13	10.9	11.4	10.9	11.13	0.26	2.39	1725274.0	19267841.75	882
2016-03-10	10.45	11.2	10.45	10.87	0.46	4.42	2579173.0	27754919.7	1258
2016-03-09	10.25	10.5	10.1	10.41	0.25	2.46	1544387.0	15958687.25	754
2016-03-08	10.4	10.45	10.15	10.16	-0.07	-0.68	993409.0	10226318.3	601
2016-03-07	9.9	10.7	9.9	10.23	0.39	3.96	2042920.0	21047714.65	1096
2016-03-06	9.65	9.9	9.6	9.84	0.39	4.13	1173789.0	11477983.5	1197
2016-03-03	9.55	9.55	9.35	9.45	0.01	0.11	535096.0	5062958.0	290
2016-03-02	9.55	9.7	9.4	9.44	0.05	0.53	884087.0	8442277.3	424
2016-03-01	9.3	9.5	9.3	9.39	0.13	1.4	436541.0	4106406.6	246
2016-02-29	9.45	9.5	9.2	9.26	-0.17	-1.8	506970.0	4745714.5	319
2016-02-28	9.45	9.55	9.4	9.43	0.17	1.84	805039.0	7633382.35	424
2016-02-25	9.35	9.45	9.2	9.26	0.01	0.11	622378.0	5794643.9	383
2016-02-24	9.8	9.85	9.15	9.25	-0.68	-6.85	1472519.0	14094129.5	731
2016-02-23	9.55	10.15	9.5	9.93	0.42	4.42	1488023.0	14470190.2	667
2016-02-22	9.4	9.65	9.3	9.51	0.23	2.48	1141374.0	10813425.85	535
2016-02-21	8.8	9.4	8.8	9.28	0.36	4.04	1468452.0	13406710.0	600
2016-02-18	8.85	9.15	8.85	8.92	0.18	2.06	876384.0	7862724.2	442
2016-02-17	8.45	8.8	8.4	8.74	0.28	3.31	1130790.0	9764103.85	501
2016-02-16	8.55	8.7	8.15	8.46	0.2	2.42	1102769.0	9320306.35	487
2016-02-15	7.75	8.3	7.75	8.26	0.41	5.22	1097104.0	8859646.2	478
2016-02-14	8.9	8.95	7.85	7.85	-0.84	-9.67	916106.0	7651887.85	455
2016-02-11	9.45	9.55	8.6	8.69	-0.76	-8.04	647347.0	5922670.45	342
2016-02-10	9.6	9.65	9.4	9.45	-0.1	-1.05	664684.0	6347826.6	345
2016-02-09	9.55	9.9	9.5	9.55	-0.05	-0.52	689084.0	6651933.95	424
2016-02-08	9.9	10.0	9.55	9.6	-0.16	-1.64	1077383.0	10535632.3	496
2016-02-07	9.75	10.05	9.55	9.76	0.08	0.83	958612.0	9373156.15	574
2016-02-04	9.95	10.15	9.6	9.68	-0.15	-1.53	1021898.0	10176618.85	489
2016-02-03	9.4	9.95	9.4	9.83	0.22	2.29	1033094.0	10017192.35	460
2016-02-02	9.0	10.05	9.0	9.61	0.23	2.45	2383257.0	23090854.8	1115
2016-02-01	9.3	9.55	9.15	9.38	0.1	1.08	1328634.0	12471527.55	537
2016-01-31	9.2	9.55	9.2	9.28	0.13	1.42	948082.0	8860362.45	514
2016-01-28	9.55	9.6	9.1	9.15	-0.2	-2.14	1028360.0	9648312.95	628
2016-01-27	8.7	9.45	8.7	9.35	0.72	8.34	1189706.0	10785445.4	600
2016-01-26	8.0	9.05	8.0	8.63	0.39	4.73	1749616.0	15176562.0	755
2016-01-25	8.25	8.4	8.05	8.24	-0.01	-0.12	366279.0	3025236.55	205
2016-01-24	8.4	8.55	8.15	8.25	0.2	2.48	644086.0	5384436.75	368
2016-01-21	8.65	8.7	8.05	8.05	-0.85	-9.55	799232.0	6659024.55	522
2016-01-20	9.75	9.75	8.9	8.9	-0.8	-8.25	739279.0	6737720.25	432
2016-01-19	9.35	9.8	9.3	9.7	0.55	6.01	681312.0	6495484.95	497
2016-01-18	9.2	9.5	8.55	9.15	-0.05	-0.54	668193.0	6019153.85	481
2016-01-17	9.25	9.5	9.2	9.2	-1.0	-9.8	320371.0	2963066.3	220
2016-01-14	11.0	11.0	10.2	10.2	-1.09	-9.65	866065.0	9054234.55	551
2016-01-13	11.4	11.75	11.2	11.29	-0.08	-0.7	349026.0	3980638.4	300
2016-01-12	11.05	11.6	10.9	11.37	0.08	0.71	506241.0	5724472.15	339
2016-01-11	11.2	11.45	11.0	11.29	0.28	2.54	358616.0	4017011.35	323
2016-01-10	11.75	11.8	10.95	11.01	-0.44	-3.84	466951.0	5327042.85	374
2016-01-07	11.75	11.9	11.3	11.45	-0.63	-5.22	613878.0	7129088.2	449
2016-01-06	12.45	12.6	11.8	12.08	-0.34	-2.74	526786.0	6436308.0	402
2016-01-05	12.45	12.75	12.25	12.42	0.18	1.47	546830.0	6816405.55	455
2016-01-04	13.2	13.25	12.1	12.24	-0.92	-6.99	841631.0	10732187.3	581
2016-01-03	13.1	13.35	13.1	13.16	0.06	0.46	639998.0	8454301.2	467
2015-12-31	12.75	13.5	12.7	13.1	0.19	1.47	1409172.0	18556816.85	978
2015-12-30	13.2	13.4	12.75	12.91	-0.18	-1.38	1650364.0	21555059.4	1038
2015-12-29	11.9	13.2	11.85	13.09	1.05	8.72	2112628.0	26315471.05	1223
2015-12-28	11.8	12.2	11.7	12.04	0.29	2.47	343785.0	4079304.35	251
2015-12-27	12.0	12.0	11.6	11.75	-0.13	-1.09	531401.0	6246603.85	328
2015-12-24	12.05	12.1	11.85	11.88	-0.13	-1.08	504773.0	6044777.15	347
2015-12-23	12.3	12.35	11.95	12.01	-0.22	-1.8	767566.0	9347419.65	460
2015-12-22	12.4	12.55	12.2	12.23	0.04	0.33	1214697.0	15009609.0	670
2015-12-21	11.95	12.4	11.8	12.19	0.28	2.35	1181993.0	14309304.2	603
2015-12-20	11.85	12.1	11.8	11.91	-0.22	-1.81	667476.0	7975050.25	384
2015-12-17	12.1	12.6	12.05	12.13	0.22	1.85	1022604.0	12567838.95	599
2015-12-16	12.1	12.15	11.85	11.91	-0.07	-0.58	770702.0	9236698.4	405
2015-12-15	12.0	12.1	11.85	11.98	0.15	1.27	1399565.0	16759164.8	673
2015-12-14	12.4	12.65	11.75	11.83	-0.49	-3.98	943666.0	11663578.9	581
2015-12-13	12.0	12.45	12.0	12.32	-0.6	-4.64	1599143.0	19465487.65	832
2015-12-10	13.7	13.85	12.9	12.92	-0.78	-5.69	1394777.0	18602994.55	949
2015-12-09	14.0	14.35	13.5	13.7	-0.33	-2.35	1538717.0	21609987.25	1124
2015-12-08	14.7	14.75	13.3	14.03	-0.74	-5.01	4079940.0	57130469.9	2620
2015-12-07	14.4	15.4	14.3	14.77	0.47	3.29	4654189.0	69138999.2	2835
2015-12-06	13.1	14.3	13.0	14.3	1.27	9.75	5353465.0	75092871.5	2124
2015-12-03	12.9	13.25	12.8	13.03	0.15	1.16	1387912.0	18138440.4	801
2015-12-02	12.75	13.3	12.7	12.88	0.27	2.14	1728794.0	22520403.25	968
2015-12-01	12.55	12.65	12.5	12.61	0.1	0.8	500914.0	6303706.0	248
2015-11-30	12.5	12.65	12.5	12.51	0.01	0.08	485053.0	6102063.45	228
2015-11-29	12.5	12.6	12.4	12.5	0.0	0.0	323205.0	4035567.15	194
2015-11-26	12.7	12.7	12.5	12.5	-0.13	-1.03	271901.0	3416266.35	181
2015-11-25	12.55	12.8	12.55	12.63	0.09	0.72	466664.0	5922613.85	274
2015-11-24	12.55	12.9	12.5	12.54	0.07	0.56	548370.0	6950566.4	329
2015-11-23	12.6	12.7	12.45	12.47	-0.13	-1.03	344808.0	4329869.45	258
2015-11-22	12.25	12.8	12.25	12.6	0.42	3.45	888049.0	11104572.0	440
2015-11-19	12.25	12.35	12.15	12.18	-0.02	-0.16	321048.0	3928673.95	197
2015-11-18	12.05	12.4	11.9	12.2	0.13	1.08	485027.0	5907082.45	367
2015-11-17	12.25	12.25	12.05	12.07	-0.1	-0.82	293819.0	3572679.35	207
2015-11-16	12.2	12.2	12.0	12.17	0.21	1.76	346364.0	4192768.5	242
2015-11-15	12.3	12.3	11.8	11.96	-0.51	-4.09	581356.0	6991280.85	415
2015-11-12	12.6	12.75	12.45	12.47	-0.18	-1.42	367346.0	4634322.0	222
2015-11-11	12.55	12.7	12.55	12.65	0.11	0.88	224663.0	2836875.85	158
2015-11-10	12.65	12.75	12.5	12.54	-0.15	-1.18	295117.0	3719553.6	242
2015-11-09	12.6	12.8	12.4	12.69	0.32	2.59	399934.0	5020625.55	255
2015-11-08	12.2	12.6	12.2	12.37	-0.04	-0.32	350580.0	4319405.85	263
2015-11-05	12.45	12.75	12.35	12.41	0.03	0.24	909804.0	11428666.55	580
2015-11-04	12.45	12.5	12.0	12.38	0.12	0.98	627951.0	7711621.05	359
2015-11-03	12.35	12.75	12.2	12.26	-0.01	-0.08	920745.0	11435521.35	519
2015-11-02	12.4	12.5	12.15	12.27	0.12	0.99	450138.0	5551357.8	269
2015-11-01	12.25	12.25	12.0	12.15	-0.17	-1.38	245446.0	2973025.45	213
2015-10-29	12.65	12.7	12.2	12.32	-0.12	-0.96	472788.0	5895547.95	324
2015-10-28	12.3	12.55	12.0	12.44	0.13	1.06	792659.0	9681831.4	581
2015-10-27	13.05	13.05	12.0	12.31	-0.74	-5.67	398473.0	5060563.6	319
2015-10-26	13.25	13.25	13.0	13.05	0.0	0.0	322188.0	4197698.3	250
2015-10-25	13.05	13.35	13.05	13.05	0.04	0.31	410010.0	5398395.2	340
2015-10-22	13.35	13.45	12.9	13.01	0.02	0.15	832078.0	10936443.0	536
2015-10-21	13.35	13.4	12.95	12.99	-0.5	-3.71	850803.0	11151125.3	520
2015-10-20	14.0	14.05	13.4	13.49	-0.47	-3.37	1200327.0	16506399.9	700
2015-10-19	13.7	14.2	13.6	13.96	0.4	2.95	1604472.0	22346720.15	811
2015-10-18	13.45	13.6	13.35	13.56	0.22	1.65	472124.0	6388979.65	275
2015-10-15	13.55	13.6	13.3	13.34	-0.27	-1.98	592073.0	7968144.85	449
2015-10-14	14.0	14.05	13.5	13.61	-0.32	-2.3	1509750.0	20844787.8	932
2015-10-13	13.4	14.1	13.35	13.93	0.45	3.34	1739427.0	23990284.3	918
2015-10-12	13.6	13.6	13.4	13.48	-0.06	-0.44	720434.0	9734783.6	455
2015-10-11	13.55	13.7	13.5	13.54	0.16	1.2	680685.0	9240601.1	361
2015-10-08	13.5	13.55	13.25	13.38	-0.02	-0.15	910388.0	12223703.55	410
2015-10-07	13.3	13.6	13.3	13.4	0.18	1.36	1239148.0	16623062.65	594
2015-10-06	13.4	13.4	13.1	13.22	-0.02	-0.15	1311583.0	17346429.9	623
2015-10-05	13.15	13.3	13.05	13.24	0.17	1.3	528003.0	6957089.8	317
2015-10-04	12.85	13.15	12.75	13.07	0.21	1.63	905502.0	11698482.15	473
2015-10-01	12.95	13.1	12.75	12.86	0.07	0.55	642041.0	8302772.0	445
2015-09-30	12.5	13.05	12.45	12.79	0.41	3.31	488884.0	6175157.1	323
2015-09-29	12.1	12.45	12.1	12.38	-0.08	-0.64	250737.0	3090822.15	214
2015-09-21	12.55	12.55	12.35	12.46	0.0	0.0	218267.0	2723235.15	235
2015-09-20	12.8	12.9	12.4	12.46	-0.29	-2.27	359787.0	4541868.25	326
2015-09-17	13.0	13.0	12.7	12.75	-0.18	-1.39	448118.0	5766238.3	371
2015-09-16	13.15	13.3	12.85	12.93	-0.14	-1.07	1358469.0	17772153.7	730
2015-09-15	12.85	13.1	12.7	13.07	0.14	1.08	854989.0	11047801.55	592
2015-09-14	13.3	13.4	12.85	12.93	-0.26	-1.97	1024633.0	13394704.65	708
2015-09-13	13.2	13.9	13.1	13.19	-0.04	-0.3	1973106.0	26743849.15	1221
2015-09-10	13.05	13.65	12.85	13.23	0.05	0.38	1538762.0	20336407.95	894
2015-09-09	13.2	13.3	13.05	13.18	0.23	1.78	1074691.0	14170046.25	525
2015-09-08	13.2	13.2	12.8	12.95	-0.17	-1.3	1537495.0	19959793.5	785
2015-09-07	12.6	13.4	12.55	13.12	0.66	5.3	2753858.0	35804891.15	1288
2015-09-06	12.2	12.6	12.1	12.46	0.24	1.96	1052896.0	13041855.25	625
2015-09-03	12.45	12.5	12.1	12.22	-0.05	-0.41	544674.0	6675036.3	448
2015-09-02	12.05	12.45	11.9	12.27	-0.2	-1.6	978374.0	11872294.45	705
2015-09-01	12.9	13.15	12.4	12.47	-0.53	-4.08	1309353.0	16634082.85	1023
2015-08-31	13.2	13.75	12.9	13.0	0.45	3.59	3722644.0	49614972.25	1691
2015-08-30	12.55	12.7	12.15	12.55	0.44	3.63	1290387.0	16098015.15	730
2015-08-27	12.05	12.35	11.95	12.11	0.44	3.77	2202010.0	26720504.65	980
2015-08-26	12.15	12.2	11.5	11.67	-0.52	-4.27	1113473.0	13279422.75	701
2015-08-25	11.8	12.25	11.25	12.19	0.71	6.18	1547249.0	18289082.9	876
2015-08-24	11.6	12.15	10.95	11.48	-0.57	-4.73	1507474.0	17284042.15	904
2015-08-23	12.2	12.7	12.05	12.05	-1.33	-9.94	2264116.0	27740474.0	1336
2015-08-20	12.1	13.5	12.1	13.38	0.43	3.32	760318.0	9960703.6	673
2015-08-19	13.05	13.65	12.5	12.95	-0.63	-4.64	1373255.0	18135639.9	795
2015-08-18	14.7	14.85	13.55	13.58	-1.44	-9.59	1381724.0	19197931.05	816
2015-08-17	15.2	15.4	14.7	15.02	-0.05	-0.33	776810.0	11718204.95	582
2015-08-16	15.65	15.9	14.9	15.07	-0.51	-3.27	955097.0	14823190.9	571
2015-08-13	15.4	16.0	15.4	15.58	0.17	1.1	1378690.0	21598591.95	735
2015-08-12	15.4	15.45	15.15	15.41	-0.18	-1.15	566557.0	8674757.6	352
2015-08-11	15.4	15.8	15.4	15.59	0.03	0.19	892836.0	13922974.85	599
2015-08-10	15.35	15.6	15.25	15.56	0.25	1.63	985273.0	15169987.2	560
2015-08-09	15.5	15.5	15.15	15.31	-0.51	-3.22	1464653.0	22477119.3	831
2015-08-06	16.5	16.5	15.75	15.82	-0.83	-4.98	825491.0	13326753.95	492
2015-08-05	16.5	16.75	16.45	16.65	0.25	1.52	181431.0	3015551.65	156
2015-08-04	16.2	16.55	15.9	16.4	-0.07	-0.43	230568.0	3752177.5	234
2015-08-03	16.15	16.65	15.6	16.47	0.27	1.67	337765.0	5433446.5	368
2015-08-02	16.7	17.1	16.1	16.2	-0.74	-4.37	351692.0	5796445.9	325
2015-07-30	16.9	17.35	16.45	16.94	0.01	0.06	1114254.0	18874698.35	787
2015-07-29	17.2	17.8	16.85	16.93	-0.31	-1.8	1206086.0	20819947.25	943
2015-07-28	16.1	17.45	16.1	17.24	1.11	6.88	2003647.0	33855510.5	1421
2015-07-27	16.25	16.45	16.05	16.13	-0.4	-2.42	496624.0	8056790.4	308
2015-07-26	16.8	16.85	16.5	16.53	-0.29	-1.72	280141.0	4665601.05	227
2015-07-23	16.85	17.0	16.7	16.82	-0.06	-0.36	391432.0	6600380.4	257
2015-07-22	16.9	17.3	16.8	16.88	0.49	2.99	733056.0	12432859.9	578
2015-07-15	16.2	16.5	16.15	16.39	0.18	1.11	712665.0	11624736.6	375
2015-07-14	16.3	16.4	16.1	16.21	-0.05	-0.31	389367.0	6311537.65	260
2015-07-13	16.15	16.3	16.15	16.26	0.07	0.43	195984.0	3180181.3	180
2015-07-12	16.3	16.6	16.1	16.19	0.04	0.25	388461.0	6320450.55	295
2015-07-09	16.15	16.3	16.1	16.15	0.02	0.12	186552.0	3013687.05	172
2015-07-08	16.15	16.4	16.1	16.13	-0.01	-0.06	272312.0	4404798.6	242
2015-07-07	16.2	16.75	16.05	16.14	-0.23	-1.41	629508.0	10294507.15	561
2015-07-06	16.9	17.0	16.35	16.37	-0.76	-4.44	763023.0	12691101.55	565
2015-07-05	17.3	17.7	17.05	17.13	-0.63	-3.55	736594.0	12787714.2	491
2015-07-02	18.9	18.9	17.5	17.76	-1.42	-7.4	997495.0	18306706.25	830
2015-07-01	19.5	19.5	18.2	19.18	1.41	7.93	2481601.0	47855353.4	1189
2015-06-30	17.25	17.95	17.15	17.77	0.34	1.95	887224.0	15710888.3	424
2015-06-29	17.55	17.8	17.05	17.43	-0.27	-1.53	246641.0	4285840.0	221
2015-06-28	17.4	18.0	17.35	17.7	0.29	1.67	559158.0	9905558.4	420
2015-06-25	17.4	17.5	17.2	17.41	0.0	0.0	163969.0	2849336.7	99
2015-06-24	17.5	17.55	17.25	17.41	-0.11	-0.63	116894.0	2038312.8	104
2015-06-23	17.2	17.65	17.1	17.52	0.35	2.04	106910.0	1850976.9	112
2015-06-22	17.25	17.25	16.95	17.17	0.0	0.0	130711.0	2242656.0	131
2015-06-21	17.35	17.55	17.15	17.17	-0.15	-0.87	211114.0	3655785.7	136
2015-06-18	17.45	17.45	17.2	17.32	-0.15	-0.86	89926.0	1560179.8	80
2015-06-17	17.5	17.65	17.45	17.47	-0.04	-0.23	89046.0	1559710.5	73
2015-06-16	17.5	17.75	17.45	17.51	0.04	0.23	199584.0	3505853.3	167
2015-06-15	17.45	17.65	17.4	17.47	0.05	0.29	178306.0	3120717.3	150
2015-06-14	17.95	18.0	17.35	17.42	-0.05	-0.29	145768.0	2556074.6	156
2015-06-11	17.5	17.8	17.45	17.47	-0.04	-0.23	295662.0	5211341.0	210
2015-06-10	17.65	17.65	17.45	17.51	0.04	0.23	194471.0	3410502.2	149
2015-06-09	17.65	18.25	17.4	17.47	-0.02	-0.11	1155151.0	20539354.8	855
2015-06-08	17.55	17.7	17.4	17.49	0.03	0.17	108286.0	1898026.4	128
2015-06-07	17.65	17.75	17.45	17.46	-0.28	-1.58	146283.0	2571992.2	131
2015-06-04	18.0	18.0	17.7	17.74	-0.23	-1.28	260376.0	4634983.0	160
2015-06-03	17.8	18.05	17.7	17.97	0.06	0.34	691883.0	12340053.4	383
2015-06-02	17.85	18.05	17.75	17.91	0.17	0.96	787325.0	14100582.7	426
2015-06-01	17.55	17.8	17.55	17.74	0.15	0.85	310972.0	5506682.5	201
2015-05-31	17.75	17.85	17.55	17.59	-0.06	-0.34	353235.0	6255047.1	251
2015-05-28	17.8	17.85	17.65	17.65	-0.1	-0.56	269262.0	4779967.7	199
2015-05-27	18.1	18.25	17.75	17.75	-0.31	-1.72	681510.0	12273303.9	303
2015-05-26	18.0	18.65	18.0	18.06	0.01	0.06	728045.0	13328949.1	483
2015-05-25	17.7	18.5	17.55	18.05	0.33	1.86	660332.0	11840912.2	398
2015-05-24	18.0	18.1	17.55	17.72	-0.24	-1.34	380772.0	6772413.4	259
2015-05-21	17.95	18.85	17.95	17.96	0.11	0.62	1435570.0	26277796.3	893
2015-05-20	18.35	18.35	17.8	17.85	-0.28	-1.54	621243.0	11192244.1	403
2015-05-19	17.5	18.55	17.45	18.13	0.76	4.38	1489102.0	26828448.5	931
2015-05-18	17.2	17.55	17.05	17.37	0.29	1.7	529706.0	9173680.5	389
2015-05-17	16.9	17.25	16.85	17.08	0.36	2.15	363654.0	6188370.5	257
2015-05-14	16.8	16.85	16.65	16.72	-0.05	-0.3	210729.0	3529177.8	179
2015-05-13	16.95	17.1	16.75	16.77	-0.14	-0.83	373362.0	6302433.2	246
2015-05-12	16.9	17.05	16.75	16.91	0.03	0.18	254588.0	4298071.2	193
2015-05-11	16.95	17.45	16.8	16.88	-0.32	-1.86	305736.0	5227172.4	238
2015-05-10	17.4	17.4	17.05	17.2	-0.23	-1.32	238456.0	4107757.9	189
2015-05-07	17.75	18.3	17.35	17.43	-0.23	-1.3	889739.0	15824293.1	675
2015-05-06	17.55	17.75	17.4	17.66	0.12	0.68	485178.0	8521493.0	317
2015-05-05	17.05	18.1	16.85	17.54	0.55	3.24	894724.0	15710363.8	683
2015-05-04	16.9	17.55	16.85	16.99	0.05	0.3	424706.0	7292338.4	376
2015-05-03	17.5	17.65	16.9	16.94	-0.54	-3.09	581662.0	10038245.7	379
2015-04-30	17.8	17.85	17.45	17.48	-0.28	-1.58	432468.0	7626452.9	306
2015-04-29	18.05	18.2	17.55	17.76	-0.15	-0.84	669006.0	11906440.2	512
2015-04-28	18.6	18.7	17.85	17.91	-0.66	-3.55	1025044.0	18773385.2	750
2015-04-27	18.8	18.9	18.35	18.57	-0.21	-1.12	1274486.0	23684014.7	1041
2015-04-26	17.2	18.8	17.15	18.78	1.66	9.7	1213711.0	21938801.5	858
2015-04-23	17.05	17.25	16.75	17.12	0.22	1.3	624612.0	10620781.2	452
2015-04-22	16.8	17.15	16.65	16.9	0.29	1.75	647675.0	10931903.1	484
2015-04-21	16.45	16.95	16.25	16.61	0.43	2.66	841962.0	13914168.9	606
2015-04-20	16.3	16.55	15.75	16.18	0.49	3.12	874790.0	14237752.5	695
2015-04-19	15.65	15.8	15.6	15.69	0.15	0.97	304850.0	4791334.0	167
2015-04-16	15.75	15.8	15.45	15.54	-0.14	-0.89	401143.0	6280514.1	208
2015-04-15	15.7	15.75	15.5	15.68	0.16	1.03	311997.0	4878312.4	208
2015-04-14	15.6	15.7	15.45	15.52	-0.1	-0.64	358161.0	5572345.8	225
2015-04-13	15.45	15.9	15.4	15.62	0.3	1.96	881636.0	13821032.0	532
2015-04-12	15.5	15.75	15.2	15.32	-0.22	-1.42	365723.0	5653010.3	269
2015-04-09	15.5	15.75	15.45	15.54	0.08	0.52	469815.0	7333886.4	308
2015-04-08	15.4	15.6	15.3	15.46	0.05	0.32	343863.0	5311536.9	297
2015-04-07	15.45	15.65	15.3	15.41	0.12	0.78	281929.0	4352121.9	212
2015-04-06	15.3	15.4	15.1	15.29	0.22	1.46	363308.0	5534207.0	291
2015-04-05	15.5	15.6	14.9	15.07	-0.04	-0.26	560748.0	8522935.55	420
2015-04-02	15.7	15.8	14.9	15.11	-0.49	-3.14	587398.0	9088508.65	414
2015-04-01	15.35	16.45	15.3	15.6	0.42	2.77	1441228.0	22847317.6	908
2015-03-31	15.6	15.65	15.0	15.18	-0.31	-2.0	415159.0	6370419.4	318
2015-03-30	15.6	16.0	15.35	15.49	-0.08	-0.51	442175.0	6935539.2	371
2015-03-29	15.3	15.75	15.1	15.57	0.6	4.01	711260.0	10977046.7	515
2015-03-26	14.5	15.35	14.5	14.97	-0.64	-4.1	971504.0	14432232.4	723
2015-03-25	17.4	17.4	15.6	15.61	-1.67	-9.66	704189.0	11534232.4	580
2015-03-24	17.2	17.35	17.05	17.28	0.27	1.59	651697.0	11183448.7	453
2015-03-23	17.15	17.4	16.9	17.01	-0.06	-0.35	675835.0	11555690.6	457
2015-03-22	17.15	17.35	16.95	17.07	0.04	0.23	380271.0	6516942.9	343
2015-03-19	17.25	17.35	16.8	17.03	0.03	0.18	537610.0	9138286.1	459
2015-03-18	17.25	17.85	15.95	17.0	-0.23	-1.33	948000.0	16410000.2	793
2015-03-17	17.2	17.65	16.95	17.23	0.05	0.29	962343.0	16679386.0	790
2015-03-16	17.2	17.8	16.95	17.18	0.01	0.06	891700.0	15551326.8	642
2015-03-15	16.95	17.45	16.9	17.17	0.09	0.53	362955.0	6217693.2	296
2015-03-12	17.7	17.75	17.05	17.08	-0.55	-3.12	636878.0	11119468.9	457
2015-03-11	17.2	18.05	17.1	17.63	0.44	2.56	1057467.0	18556396.0	678
2015-03-10	17.55	17.55	16.95	17.19	-0.4	-2.27	469635.0	8121856.0	306
2015-03-09	17.7	17.95	17.5	17.59	-0.08	-0.45	475318.0	8411996.8	344
2015-03-08	17.55	17.95	17.45	17.67	0.09	0.51	432080.0	7656795.5	320
2015-03-05	17.55	17.75	17.5	17.58	-0.08	-0.45	290212.0	5110957.0	230
2015-03-04	17.8	18.0	17.5	17.66	-0.09	-0.51	413371.0	7325255.6	294
2015-03-03	17.85	17.85	17.75	17.75	-0.05	-0.28	252027.0	4481841.5	189
2015-03-02	17.95	17.95	17.55	17.8	-0.13	-0.73	245981.0	4372672.2	226
2015-03-01	17.95	18.0	17.8	17.93	0.06	0.34	325321.0	5823460.3	264
2015-02-26	18.0	18.1	17.75	17.87	-0.19	-1.05	333401.0	5960518.7	310
2015-02-25	18.25	18.3	18.0	18.06	-0.12	-0.66	362113.0	6549418.5	273
2015-02-24	18.1	18.3	18.05	18.18	-0.03	-0.16	319431.0	5802771.9	281
2015-02-23	18.4	18.5	18.2	18.21	-0.19	-1.03	494743.0	9059904.3	388
2015-02-22	18.8	18.8	18.3	18.4	-0.3	-1.6	651783.0	12050161.8	611
2015-02-19	18.25	19.45	17.8	18.7	0.36	1.96	1318186.0	24827995.7	1060
2015-02-18	18.35	18.4	18.1	18.34	0.09	0.49	177990.0	3243816.0	183
2015-02-17	18.6	18.6	18.0	18.25	-0.31	-1.67	398276.0	7289581.9	382
2015-02-16	18.4	18.85	18.35	18.56	0.2	1.09	846514.0	15747209.5	616
2015-02-15	18.25	18.5	18.1	18.36	0.3	1.66	466773.0	8547772.7	373
2015-02-12	18.4	18.6	18.0	18.06	-0.1	-0.55	371977.0	6795592.6	372
2015-02-11	18.8	18.9	18.0	18.16	-0.62	-3.3	314059.0	5840555.7	273
2015-02-10	18.7	18.9	18.6	18.78	-0.11	-0.58	304131.0	5693940.3	292
2015-02-09	19.0	19.1	18.65	18.89	-0.04	-0.21	333323.0	6276319.9	301
2015-02-08	18.8	19.25	18.8	18.93	0.01	0.05	715117.0	13559712.1	418
2015-02-05	18.65	19.0	18.65	18.92	0.12	0.64	310969.0	5866033.6	286
2015-02-04	19.0	19.15	18.6	18.8	-0.11	-0.58	415495.0	7841307.3	356
2015-02-03	18.9	19.45	18.6	18.91	-0.05	-0.26	1180872.0	22504119.7	887
2015-02-02	18.5	19.85	18.4	18.96	0.69	3.78	1427853.0	27445514.7	1047
2015-02-01	18.5	18.65	18.2	18.27	0.28	1.56	703249.0	12941486.6	526
2015-01-29	17.5	18.35	17.4	17.99	0.5	2.86	1490779.0	26822381.0	1138
2015-01-28	17.7	17.7	17.4	17.49	-0.08	-0.46	972862.0	17065597.2	682
2015-01-27	17.7	17.75	17.35	17.57	0.09	0.51	813952.0	14248410.6	625
2015-01-26	17.35	17.85	17.35	17.48	0.35	2.04	974521.0	17106742.9	827
2015-01-22	17.25	18.4	16.95	17.13	0.34	2.03	2461427.0	43627824.2	1657
2015-01-21	16.55	17.05	16.45	16.79	0.14	0.84	594007.0	9919360.6	440
2015-01-20	16.75	16.8	16.55	16.65	0.1	0.6	315870.0	5256714.8	262
2015-01-19	16.35	16.95	16.2	16.55	0.24	1.47	568399.0	9372004.1	415
2015-01-18	16.5	16.75	16.25	16.31	0.02	0.12	570735.0	9405912.1	336
2015-01-15	16.8	16.8	16.25	16.29	-0.21	-1.27	383561.0	6332631.2	346
2015-01-14	16.65	16.8	16.5	16.5	-0.13	-0.78	554084.0	9230040.2	369
2015-01-13	16.35	16.9	16.0	16.63	-0.19	-1.13	644129.0	10727019.6	622
2015-01-12	16.75	17.4	16.6	16.82	-0.2	-1.18	1670152.0	28347049.5	1014
2015-01-11	16.9	17.7	16.6	17.02	0.15	0.89	1342614.0	23191478.7	981
2015-01-08	17.05	17.65	16.6	16.87	0.81	5.04	2148360.0	36939762.7	1406
2015-01-07	14.8	16.05	14.6	16.06	1.41	9.62	838605.0	13096371.65	444
2015-01-06	13.65	14.8	13.65	14.65	-0.34	-2.27	1040735.0	14741787.95	778
2015-01-05	15.95	16.05	14.75	14.99	-1.4	-8.54	1579258.0	24579717.1	860
2015-01-04	16.85	16.95	16.35	16.39	-0.39	-2.32	631855.0	10492414.1	517
2015-01-01	17.2	17.45	16.5	16.78	-0.06	-0.36	1677743.0	28554551.1	1225
2014-12-31	18.25	18.85	16.0	16.84	-0.88	-4.97	1978213.0	34159285.3	1775
2014-12-30	18.1	19.65	17.35	17.72	-0.46	-2.53	3818762.0	71426958.6	3226
2014-12-29	18.05	18.2	17.4	18.18	1.64	9.92	434442.0	7797924.4	247
2014-12-28	15.7	16.75	15.7	16.54	0.92	5.89	843348.0	13796391.7	682
2014-12-25	16.2	16.3	15.4	15.62	-0.53	-3.28	964666.0	15225837.7	677
2014-12-24	15.7	16.8	15.7	16.15	0.7	4.53	1009238.0	16289461.6	726
2014-12-23	14.85	15.75	14.85	15.45	0.47	3.14	839652.0	12879118.65	640
2014-12-22	14.15	15.2	14.0	14.98	0.81	5.72	1015363.0	15114012.75	547
2014-12-21	14.75	15.0	13.75	14.17	-0.14	-0.98	395418.0	5719933.35	338
2014-12-18	14.5	14.5	13.9	14.31	1.09	8.25	444492.0	6335373.15	375
2014-12-17	12.8	13.6	12.0	13.22	-0.13	-0.97	650197.0	8036941.65	411
2014-12-16	13.55	13.55	13.35	13.35	-1.47	-9.92	344410.0	4599261.5	194
2014-12-15	16.85	16.85	14.8	14.82	-1.63	-9.91	420475.0	6493115.8	357
2014-12-14	16.6	17.35	16.3	16.45	-1.19	-6.75	455733.0	7740390.0	341
2014-12-11	18.1	18.1	16.9	17.64	-0.68	-3.71	398101.0	6963358.5	368
2014-12-10	18.8	19.15	17.95	18.32	-0.39	-2.08	250571.0	4620779.1	268
2014-12-09	18.8	18.95	18.25	18.71	-0.61	-3.16	386808.0	7188529.7	396
2014-12-08	19.25	20.35	19.2	19.32	0.06	0.31	660024.0	12950898.3	640
2014-12-07	19.3	19.55	19.25	19.26	-0.08	-0.41	202123.0	3916205.6	186
2014-12-04	19.15	19.7	19.1	19.34	0.13	0.68	408115.0	7930508.6	372
2014-12-03	19.3	19.95	19.15	19.21	-0.2	-1.03	434905.0	8468757.1	387
2014-12-02	19.15	19.55	18.95	19.41	0.64	3.41	428775.0	8269566.0	428
2014-12-01	18.2	19.2	18.2	18.77	0.46	2.51	406806.0	7638167.4	405
2014-11-30	18.7	18.9	18.05	18.31	-1.5	-7.57	406854.0	7518485.9	382
2014-11-27	19.95	20.3	19.65	19.81	-0.41	-2.03	403728.0	8072626.1	354
2014-11-26	21.05	21.2	19.65	20.22	-0.21	-1.03	862892.0	17675633.3	673
2014-11-25	20.3	21.25	20.3	20.43	0.01	0.05	884236.0	18334114.8	809
2014-11-24	21.0	21.15	20.25	20.42	-0.39	-1.87	695063.0	14489500.6	593
2014-11-23	20.55	20.9	20.45	20.81	1.0	5.05	687752.0	14227280.8	566
2014-11-20	19.5	20.05	19.5	19.81	0.4	2.06	362545.0	7170210.0	355
2014-11-19	19.1	19.8	19.0	19.41	0.34	1.78	338897.0	6560401.5	344
2014-11-18	19.0	19.45	18.95	19.07	0.04	0.21	340790.0	6541398.1	309
2014-11-17	19.75	19.95	18.7	19.03	-0.46	-2.36	648678.0	12631876.9	594
2014-11-16	20.45	20.45	19.2	19.49	-0.92	-4.51	577139.0	11488377.9	557
2014-11-13	20.55	20.75	20.35	20.41	-0.12	-0.58	316253.0	6482602.8	323
2014-11-12	20.65	20.7	20.35	20.53	-0.09	-0.44	288339.0	5923839.4	269
2014-11-11	20.25	21.4	20.25	20.62	0.03	0.15	1084307.0	22527290.9	721
2014-11-10	20.75	20.75	20.45	20.59	0.02	0.1	246789.0	5088797.7	227
2014-11-09	20.6	20.85	20.45	20.57	-0.03	-0.15	429300.0	8857633.6	344
2014-11-06	20.65	20.9	20.4	20.6	0.05	0.24	288699.0	5937075.1	291
2014-11-05	20.55	20.75	20.0	20.55	-0.14	-0.68	416193.0	8493412.4	424
2014-11-04	21.5	21.6	20.55	20.69	-0.95	-4.39	504522.0	10681570.2	444
2014-11-03	21.45	22.3	21.45	21.64	0.17	0.79	837669.0	18167027.4	592
2014-11-02	22.05	22.05	21.45	21.47	-0.11	-0.51	372136.0	8086027.1	349
2014-10-30	21.7	22.15	21.25	21.58	-0.27	-1.24	417656.0	9034174.5	514
2014-10-29	22.7	22.95	21.75	21.85	-0.35	-1.58	822308.0	18456982.8	793
2014-10-28	21.85	22.4	21.75	22.2	0.21	0.95	1007702.0	22330288.1	883
2014-10-27	22.3	22.7	21.8	21.99	-0.18	-0.81	1480452.0	33073778.8	1248
2014-10-26	21.7	22.75	21.55	22.17	0.68	3.16	1922392.0	42999052.8	1320
2014-10-23	21.45	21.9	21.2	21.49	-0.03	-0.14	863806.0	18663842.5	767
2014-10-22	22.2	22.4	21.4	21.52	0.43	2.04	1445794.0	31836713.0	905
2014-10-21	21.05	21.5	20.85	21.09	0.18	0.86	462057.0	9790957.1	472
2014-10-20	20.6	22.1	20.25	20.91	0.4	1.95	900106.0	18947055.8	960
2014-10-19	20.85	21.0	20.05	20.51	0.64	3.22	345950.0	7119981.1	388
2014-10-16	21.15	21.4	19.5	19.87	-1.66	-7.71	514115.0	10429538.9	620
2014-10-15	21.6	22.15	21.2	21.53	0.0	0.0	1030774.0	22401622.1	868
2014-10-14	21.2	22.2	21.0	21.53	0.12	0.56	991123.0	21541929.9	956
2014-10-13	20.55	21.5	20.55	21.41	0.85	4.13	549032.0	11587187.6	554
2014-10-12	22.15	22.15	20.35	20.56	-1.92	-8.54	708573.0	15003647.1	673
2014-10-02	22.9	23.0	22.2	22.48	-0.7	-3.02	1105282.0	25100403.9	988
2014-10-01	23.5	23.65	23.05	23.18	-0.33	-1.4	813656.0	19047801.3	779
2014-09-30	23.45	23.8	23.3	23.51	0.05	0.21	1105317.0	26040224.1	1057
2014-09-29	23.9	24.45	23.3	23.46	-0.72	-2.98	1758097.0	41861382.7	1679
2014-09-28	27.4	27.4	23.85	24.18	-0.76	-3.05	7761609.0	197435928.8	5228
2014-09-25	22.5	24.95	22.5	24.94	2.25	9.92	1554005.0	37532148.1	990
2014-09-24	23.55	23.6	22.35	22.69	-0.81	-3.45	847784.0	19435960.2	846
2014-09-22	22.75	23.9	22.75	23.5	1.05	4.68	1739368.0	40656773.4	1591
2014-09-21	22.9	22.95	22.3	22.45	-0.29	-1.28	308352.0	6991663.1	353
2014-09-18	23.0	23.25	22.65	22.74	-0.05	-0.22	589148.0	13504004.4	526
2014-09-17	23.0	23.05	22.75	22.79	0.12	0.53	248299.0	5675309.0	295
2014-09-16	22.4	23.3	22.15	22.67	0.3	1.34	810667.0	18462195.4	702
2014-09-15	23.0	23.0	22.3	22.37	-0.64	-2.78	586779.0	13249605.7	549
2014-09-14	23.35	23.8	22.9	23.01	-0.52	-2.21	598687.0	13981475.9	592
2014-09-11	23.95	25.0	23.35	23.53	0.59	2.57	2157864.0	52222001.1	2043
2014-09-10	23.2	23.25	22.75	22.94	-0.13	-0.56	494480.0	11364984.7	467
2014-09-09	23.0	23.55	22.95	23.07	0.21	0.92	1084894.0	25125743.0	832
2014-09-08	22.5	23.95	22.1	22.86	0.38	1.69	3125533.0	72507957.6	2266
2014-09-07	23.15	23.65	21.85	22.48	-1.33	-5.59	2039586.0	46206874.1	1844
2014-09-04	26.6	27.9	23.25	23.81	-1.55	-6.11	5473941.0	135972644.8	4523
2014-09-03	24.75	25.4	24.3	25.36	2.29	9.93	529993.0	13320899.7	341
2014-09-02	21.0	23.05	20.9	23.07	2.07	9.86	1113269.0	24748122.2	817
2014-09-01	21.5	21.55	20.6	21.0	-0.38	-1.78	929965.0	19660565.1	736
2014-08-31	20.4	21.7	20.3	21.38	1.53	7.71	1398750.0	29402425.8	969
2014-08-28	19.7	20.05	19.45	19.85	0.24	1.22	707408.0	13991369.7	518
2014-08-27	19.95	20.1	19.3	19.61	0.39	2.03	695429.0	13707714.8	473
2014-08-26	19.0	19.85	18.9	19.22	0.28	1.48	459104.0	8911394.0	402
2014-08-25	18.95	19.3	18.7	18.94	-0.08	-0.42	278829.0	5314087.5	306
2014-08-24	19.0	19.4	19.0	19.02	-0.23	-1.19	163489.0	3125758.1	200
2014-08-21	19.3	19.55	19.1	19.25	-0.06	-0.31	335376.0	6470754.7	261
2014-08-20	19.7	19.8	19.25	19.31	-0.44	-2.23	250833.0	4896532.8	195
2014-08-19	19.95	20.05	19.75	19.75	-0.1	-0.5	147581.0	2931595.5	166
2014-08-18	19.95	20.1	19.7	19.85	0.01	0.05	121588.0	2419233.9	142
2014-08-17	19.8	20.15	19.55	19.84	0.35	1.8	264695.0	5246565.7	257
2014-08-14	19.85	20.55	19.4	19.49	-0.2	-1.02	437409.0	8725312.0	382
2014-08-13	19.7	19.95	19.45	19.69	0.0	0.0	159936.0	3151313.9	207
2014-08-12	20.25	20.25	19.65	19.69	-0.39	-1.94	190851.0	3775360.2	203
2014-08-11	19.75	20.65	19.75	20.08	0.6	3.08	627400.0	12749768.3	645
2014-08-10	19.65	19.75	19.4	19.48	-0.04	-0.2	136234.0	2662243.1	122
2014-08-07	19.65	19.7	19.4	19.52	0.01	0.05	165211.0	3228372.0	185
2014-08-06	19.5	19.85	19.4	19.51	0.05	0.26	149283.0	2928956.0	146
2014-08-05	19.7	19.7	19.4	19.46	-0.31	-1.57	155252.0	3026419.5	173
2014-08-04	19.95	19.95	19.7	19.77	0.48	2.49	127110.0	2517897.6	136
2014-08-03	19.0	19.65	19.0	19.29	0.43	2.28	161114.0	3110838.0	173
2014-07-24	18.8	19.55	18.7	18.86	-0.06	-0.32	274275.0	5202525.4	195
2014-07-23	18.4	19.1	18.4	18.92	0.3	1.61	490141.0	9245424.7	269
2014-07-22	19.15	19.55	18.55	18.62	-0.85	-4.37	501674.0	9477313.8	450
2014-07-21	19.5	20.25	19.4	19.47	-0.2	-1.02	234685.0	4632975.9	223
2014-07-20	19.5	19.85	19.2	19.67	-0.03	-0.15	189236.0	3684463.0	185
2014-07-17	20.05	20.05	19.3	19.7	-0.39	-1.94	246289.0	4849673.2	208
2014-07-16	20.1	20.3	20.05	20.09	-0.09	-0.45	84853.0	1709690.7	102
2014-07-15	20.25	20.4	20.1	20.18	-0.05	-0.25	190460.0	3860268.0	136
2014-07-14	20.3	20.35	20.15	20.23	-0.1	-0.49	184379.0	3737054.4	120
2014-07-13	20.4	20.75	20.15	20.33	-0.01	-0.05	346846.0	7100315.7	291
2014-07-10	20.7	20.95	20.3	20.34	-0.54	-2.59	251243.0	5177347.2	257
2014-07-09	20.85	21.25	20.7	20.88	-0.1	-0.48	469249.0	9845531.8	373
2014-07-08	20.4	21.4	20.1	20.98	0.59	2.89	1079177.0	22439036.9	746
2014-07-07	20.1	20.4	20.1	20.39	0.31	1.54	224896.0	4563863.0	155
2014-07-06	20.3	20.4	20.05	20.08	-0.22	-1.08	171818.0	3462068.8	190
2014-07-03	20.4	20.85	20.1	20.3	0.03	0.15	610670.0	12476536.5	333
2014-07-02	20.05	20.55	20.05	20.27	0.36	1.81	260269.0	5295396.6	253
2014-07-01	19.7	20.25	19.7	19.91	-0.14	-0.7	117091.0	2337843.8	181
2014-06-30	20.05	20.55	20.0	20.05	-0.3	-1.47	124988.0	2525998.9	189
2014-06-29	20.25	20.85	19.95	20.35	-0.08	-0.39	225130.0	4609628.3	244
2014-06-26	20.65	21.55	20.3	20.43	-0.05	-0.24	841498.0	17675067.6	809
2014-06-25	20.55	20.75	20.4	20.48	-0.02	-0.1	328130.0	6762058.6	357
2014-06-24	19.65	20.85	19.5	20.5	0.69	3.48	931091.0	19020196.8	870
2014-06-23	20.05	20.05	19.7	19.81	-0.59	-2.89	519524.0	10301341.7	465
2014-06-22	21.55	21.55	20.25	20.4	-1.01	-4.72	450770.0	9403767.6	535
2014-06-19	21.85	21.9	21.25	21.41	-0.4	-1.83	433728.0	9318143.2	477
2014-06-18	21.85	22.2	21.6	21.81	-0.13	-0.59	440980.0	9644491.7	486
2014-06-17	21.55	22.5	21.4	21.94	-0.14	-0.63	721054.0	15789856.9	781
2014-06-16	22.95	23.35	21.85	22.08	-0.85	-3.71	774692.0	17655789.0	853
2014-06-15	21.8	23.75	21.45	22.93	1.2	5.52	2666645.0	61397665.1	2327
2014-06-12	21.3	22.9	21.0	21.73	0.46	2.16	1467223.0	32207607.3	1027
2014-06-11	21.05	21.5	20.95	21.27	0.12	0.57	476310.0	10113187.0	343
2014-06-10	21.25	21.75	20.6	21.15	-0.04	-0.19	916917.0	19384934.3	823
2014-06-09	20.35	21.25	19.4	21.19	1.43	7.24	1243808.0	25677812.1	917
2014-06-08	20.9	21.0	18.85	19.76	-1.13	-5.41	1578287.0	30534855.1	1242
2014-06-05	22.3	22.35	20.65	20.89	-1.34	-6.03	901238.0	19628268.2	833
2014-06-04	23.0	23.05	22.1	22.23	-1.25	-5.32	1271053.0	28544919.7	1163
2014-06-03	23.95	24.2	23.3	23.48	-0.63	-2.61	811460.0	19243928.5	781
2014-06-02	24.65	24.95	23.85	24.11	-0.78	-3.13	941987.0	23044365.3	843
2014-06-01	25.4	25.5	24.7	24.89	-0.79	-3.08	703823.0	17753532.0	747
2014-05-29	26.8	26.9	25.4	25.68	-1.03	-3.86	1380197.0	36282382.1	1142
2014-05-28	26.6	27.5	26.5	26.71	0.07	0.26	1816235.0	49014860.3	1540
2014-05-27	26.8	27.2	26.4	26.64	0.0	0.0	1156723.0	31039592.2	935
2014-05-26	26.3	27.5	26.2	26.64	0.5	1.91	2468998.0	66384289.9	1859
2014-05-25	24.75	26.8	24.45	26.14	0.54	2.11	1673701.0	43863527.7	1303
2014-05-22	25.8	26.0	25.6	25.6	-0.23	-0.89	605058.0	15568037.3	566
2014-05-21	26.2	26.3	25.7	25.83	-0.18	-0.69	1060049.0	27473877.7	953
2014-05-20	26.1	26.5	25.5	26.01	-0.18	-0.69	1129500.0	29278607.3	1024
2014-05-19	27.4	27.6	25.8	26.19	-1.28	-4.66	1645486.0	43606111.2	1473
2014-05-18	27.7	28.1	27.4	27.47	-0.13	-0.47	935834.0	25957072.1	1010
2014-05-15	26.5	28.9	26.3	27.6	1.12	4.23	4021356.0	112524491.4	3335
2014-05-14	27.1	27.7	26.3	26.48	-0.63	-2.32	2553340.0	68716662.4	2387
2014-05-13	27.6	28.2	26.9	27.11	1.02	3.91	4925307.0	135942614.5	4307
2014-05-12	23.9	26.1	23.9	26.09	2.36	9.95	2517443.0	64041808.5	1655
2014-05-11	23.6	24.15	23.5	23.73	0.3	1.28	1111756.0	26504899.1	810
2014-05-08	23.5	23.55	23.25	23.43	0.14	0.6	276333.0	6476483.5	245
2014-05-07	23.0	23.55	23.0	23.29	-0.07	-0.3	442670.0	10316997.9	438
2014-05-06	23.85	24.05	22.95	23.36	-0.4	-1.68	558347.0	13240882.2	487
2014-05-05	23.55	23.85	23.55	23.76	0.27	1.15	562947.0	13334221.3	590
2014-05-04	23.75	24.1	23.45	23.49	-0.01	-0.04	526654.0	12473826.5	443
2014-05-01	23.15	23.95	23.0	23.5	0.31	1.34	998005.0	23520406.9	775
2014-04-30	24.05	24.05	23.05	23.19	-0.72	-3.01	856289.0	20002874.7	702
2014-04-29	24.75	24.8	23.75	23.91	-0.76	-3.08	859438.0	20895931.1	759
2014-04-28	24.65	25.2	24.45	24.67	0.06	0.24	2017960.0	50250384.2	1428
2014-04-27	24.15	24.9	24.1	24.61	0.12	0.49	1731913.0	42507663.1	1473
2014-04-24	24.6	25.0	24.2	24.49	0.0	0.0	1255159.0	30928457.8	1092
2014-04-23	23.9	25.5	23.65	24.49	0.75	3.16	4236975.0	104529848.4	2725
2014-04-22	24.1	24.2	23.5	23.74	0.7	3.04	3166416.0	75702152.5	1765
2014-04-21	22.85	23.05	22.7	23.04	0.29	1.27	894339.0	20515039.9	606
2014-04-20	22.35	23.05	22.35	22.75	0.49	2.2	1253408.0	28510597.9	915
2014-04-17	22.2	22.6	22.2	22.26	0.01	0.04	526464.0	11766285.3	464
2014-04-16	22.65	22.65	22.2	22.25	-0.38	-1.68	664846.0	14854827.1	493
2014-04-15	22.65	22.9	22.35	22.63	0.08	0.35	782188.0	17708222.7	528
2014-04-14	22.6	22.75	22.35	22.55	0.27	1.21	698984.0	15792417.0	586
2014-04-13	22.0	22.65	21.75	22.28	0.18	0.81	1026021.0	22948717.5	724
2014-04-10	21.85	22.1	21.7	22.1	0.18	0.82	547381.0	11986140.1	404
2014-04-09	22.05	22.5	21.45	21.92	0.18	0.83	923170.0	20378434.3	706
2014-04-08	21.6	21.9	21.6	21.74	0.0	0.0	518795.0	11295303.6	400
2014-04-07	22.4	22.4	21.75	21.74	-0.6	-2.69	787683.0	17332881.6	631
2014-04-06	21.55	23.2	21.45	22.34	0.72	3.33	1425957.0	31964097.7	1046
2014-04-03	21.9	21.9	21.55	21.62	-0.3	-1.37	296197.0	6447194.6	300
2014-04-02	22.05	22.15	21.85	21.92	0.0	0.0	226137.0	4971955.7	259
2014-04-01	21.9	22.15	21.8	21.92	-0.12	-0.54	293301.0	6436557.2	304
2014-03-31	22.35	22.4	21.85	22.04	-0.24	-1.08	325187.0	7204732.8	295
2014-03-30	22.35	22.6	22.15	22.28	0.06	0.27	413308.0	9217874.8	373
2014-03-27	22.65	22.65	22.2	22.22	-0.42	-1.86	275444.0	6178731.8	266
2014-03-26	22.75	22.9	22.6	22.64	-0.07	-0.31	275871.0	6268370.1	251
2014-03-25	22.65	22.85	22.45	22.71	0.07	0.31	223727.0	5076401.5	292
2014-03-24	22.85	23.0	22.6	22.64	-0.19	-0.83	591055.0	13484419.1	529
2014-03-23	23.05	23.25	22.85	22.83	-0.24	-1.04	403176.0	9254373.0	389
2014-03-20	22.7	23.2	22.3	23.07	0.18	0.79	535302.0	12158911.7	499
2014-03-19	23.3	23.35	21.45	22.89	-0.48	-2.05	728050.0	16694377.0	619
2014-03-18	23.55	23.75	23.3	23.37	-0.06	-0.26	590031.0	13842212.4	505
2014-03-17	22.95	23.8	22.95	23.43	0.54	2.36	1449096.0	33980555.0	1128
2014-03-16	22.7	23.55	22.6	22.89	0.12	0.53	623045.0	14405651.0	569
2014-03-13	22.75	22.9	22.75	22.77	-0.18	-0.78	383554.0	8745316.4	367
2014-03-12	22.9	23.05	22.85	22.95	0.06	0.26	402830.0	9249778.9	317
2014-03-11	23.05	23.2	22.85	22.89	-0.12	-0.52	340505.0	7839897.0	334
2014-03-10	23.25	23.3	23.0	23.01	-0.24	-1.03	396559.0	9172356.8	328
2014-03-09	23.25	23.5	23.05	23.25	0.0	0.0	423373.0	9853414.9	417
2014-03-06	23.6	23.6	23.0	23.25	-0.18	-0.77	900801.0	20935591.0	703
2014-03-05	22.5	23.8	22.15	23.43	1.03	4.6	2591151.0	60387642.9	1910
2014-03-04	22.1	22.65	22.05	22.4	0.54	2.47	531440.0	11888256.4	462
2014-03-03	22.2	22.2	21.8	21.86	-0.36	-1.62	464460.0	10219606.3	473
2014-03-02	23.45	23.45	21.7	22.22	-1.15	-4.92	1475075.0	32636039.6	993
2014-02-27	23.6	23.75	23.25	23.37	-0.42	-1.77	388153.0	9139375.2	436
2014-02-26	23.95	23.95	23.5	23.79	-0.24	-1.0	408274.0	9700187.2	434
2014-02-25	24.15	24.3	23.9	24.03	-0.06	-0.25	229970.0	5540417.7	282
2014-02-24	23.6	24.7	23.6	24.09	0.24	1.01	665652.0	16162771.8	734
2014-02-23	23.75	23.95	23.55	23.85	0.18	0.76	370593.0	8803242.5	449
2014-02-20	22.85	23.65	22.7	23.67	0.84	3.68	610961.0	14231822.2	555
2014-02-19	23.25	23.3	22.85	22.83	-0.3	-1.3	374966.0	8665002.3	361
2014-02-18	22.85	23.8	22.7	23.13	0.42	1.85	1036727.0	24219997.1	876
2014-02-17	22.3	23.0	22.3	22.71	0.37	1.66	557423.0	12591919.0	508
2014-02-16	21.85	22.35	21.75	22.34	0.36	1.64	629414.0	13886730.5	548
2014-02-13	22.2	22.2	21.85	21.98	-0.24	-1.08	262289.0	5783468.0	321
2014-02-12	22.1	22.35	22.1	22.22	0.12	0.54	381109.0	8475741.2	336
2014-02-11	22.65	22.7	22.05	22.1	-0.73	-3.2	899966.0	20109804.6	770
2014-02-10	22.2	23.3	22.15	22.83	0.91	4.15	2194424.0	50404827.3	1762
2014-02-09	22.15	22.45	21.7	21.92	0.0	0.0	2242216.0	49424989.4	1813
2014-02-06	21.15	22.3	21.15	21.92	1.63	8.03	2885298.0	62790040.4	2174
2014-02-05	20.45	20.75	20.25	20.29	-0.18	-0.88	506102.0	10342848.4	464
2014-02-04	20.25	20.7	20.1	20.47	0.18	0.89	525439.0	10703304.0	512
2014-02-03	20.05	20.9	19.95	20.29	0.36	1.81	918181.0	18873694.1	955
2014-02-02	20.05	20.7	19.8	19.93	-0.6	-2.92	732644.0	14871008.4	706
2014-01-30	21.4	21.5	20.55	20.53	-0.97	-4.51	503982.0	10643507.0	527
2014-01-29	22.0	22.0	21.45	21.5	-0.18	-0.83	501604.0	10893816.5	415
2014-01-28	21.45	22.0	21.45	21.68	0.36	1.69	427746.0	9281058.2	433
2014-01-27	21.45	21.55	21.2	21.32	-0.12	-0.56	462332.0	9896988.5	483
2014-01-26	21.15	21.6	21.0	21.44	-0.48	-2.19	706272.0	15092602.8	694
2014-01-23	22.35	22.7	21.3	21.92	-0.97	-4.24	1470930.0	32354505.5	1446
2014-01-22	25.1	25.2	22.85	22.89	-2.47	-9.74	1805499.0	42203792.8	1377
2014-01-21	25.5	25.6	25.3	25.36	0.12	0.48	306549.0	7801773.0	333
2014-01-20	25.4	25.5	25.2	25.24	0.0	0.0	337965.0	8557791.7	367
2014-01-19	25.7	25.9	25.2	25.24	-0.67	-2.59	584649.0	14922587.2	608
2014-01-16	25.9	26.7	25.7	25.91	-0.36	-1.37	1228555.0	32122602.8	1181
2014-01-15	26.8	26.9	26.2	26.27	-0.66	-2.45	706678.0	18704554.3	684
2014-01-14	26.9	27.4	26.8	26.93	0.06	0.22	1140366.0	30857063.3	1144
2014-01-13	27.4	28.0	26.3	26.87	-0.55	-2.01	4067401.0	111525830.6	3269
2014-01-12	26.2	27.7	26.2	27.42	1.76	6.86	3012625.0	81123684.4	2366
2014-01-09	25.8	25.9	25.6	25.66	-0.19	-0.74	304282.0	7823487.5	347
2014-01-08	26.1	26.1	25.9	25.85	-0.24	-0.92	216207.0	5605823.0	267
2014-01-07	26.0	26.3	26.0	26.09	0.18	0.69	210597.0	5493721.2	260
2014-01-06	25.5	26.0	25.5	25.91	0.12	0.47	326270.0	8405240.5	326
2014-01-05	26.6	26.6	25.7	25.79	-0.84	-3.15	697885.0	18185166.9	642
2014-01-02	27.2	27.2	26.6	26.63	-0.42	-1.55	405644.0	10860547.6	486
2014-01-01	27.1	27.4	26.8	27.05	-0.12	-0.44	372352.0	10079728.3	380
2013-12-31	27.1	28.0	27.1	27.17	0.3	1.12	1827590.0	50188883.2	1558
2013-12-30	26.8	27.1	26.8	26.87	0.06	0.22	368253.0	9913178.4	331
2013-12-29	26.9	27.1	26.8	26.81	-0.24	-0.89	456919.0	12298191.0	362
2013-12-26	27.5	27.5	27.1	27.05	-0.31	-1.13	502255.0	13676867.3	556
2013-12-25	27.2	28.1	27.2	27.36	0.25	0.92	2404787.0	66574160.4	2006
2013-12-24	26.9	27.3	26.6	27.11	0.18	0.67	769484.0	20822892.3	575
2013-12-23	27.1	27.3	26.8	26.93	0.0	0.0	1045799.0	28335173.0	728
2013-12-22	26.9	27.2	26.7	26.93	0.3	1.13	773638.0	20845629.3	614
2013-12-19	27.1	27.9	26.5	26.63	-0.42	-1.55	1896350.0	51761184.0	1432
2013-12-18	26.4	27.5	26.3	27.05	0.54	2.04	1658603.0	44864849.7	1289
2013-12-17	27.0	27.0	26.5	26.51	-0.42	-1.56	1013106.0	27062386.1	794
2013-12-16	26.7	27.1	26.5	26.93	0.42	1.58	1054162.0	28272496.2	798
2013-12-15	26.0	26.5	25.7	26.51	0.6	2.32	718704.0	18795252.3	444
2013-12-12	25.5	25.9	25.4	25.91	0.31	1.21	426822.0	10980770.9	302
2013-12-11	25.7	25.8	25.4	25.6	-0.25	-0.97	206449.0	5298297.1	203
2013-12-10	26.0	26.1	25.7	25.85	-0.24	-0.92	436381.0	11293632.4	344
2013-12-09	26.3	26.3	26.0	26.09	-0.18	-0.69	222245.0	5808886.8	235
2013-12-08	26.6	26.6	26.1	26.27	0.12	0.46	315960.0	8291787.5	384
2013-12-05	26.0	26.3	25.9	26.15	0.3	1.16	406134.0	10579248.4	457
2013-12-04	25.9	26.0	25.7	25.85	0.0	0.0	415249.0	10743615.1	376
2013-12-03	26.0	26.5	25.8	25.85	-0.12	-0.46	849603.0	22106805.9	698
2013-12-02	25.9	26.2	25.9	25.97	0.12	0.46	254713.0	6614561.5	266
2013-12-01	25.9	26.1	25.7	25.85	0.0	0.0	330324.0	8554063.2	409
2013-11-28	26.0	26.2	25.8	25.85	-0.06	-0.23	361669.0	9396312.5	291
2013-11-27	26.0	26.1	25.9	25.91	-0.06	-0.23	269231.0	6997518.5	234
2013-11-26	26.2	26.5	26.0	25.97	-0.18	-0.69	533416.0	13962003.7	392
2013-11-25	25.7	26.6	25.7	26.15	0.24	0.93	1020071.0	26791329.6	889
2013-11-24	26.5	26.5	25.9	25.91	-0.54	-2.04	494485.0	12968172.3	437
2013-11-21	26.9	27.0	26.5	26.45	-0.6	-2.22	888517.0	23742222.0	523
2013-11-20	27.1	27.2	26.9	27.05	0.06	0.22	224810.0	6091091.7	215
2013-11-19	27.5	27.5	26.9	26.99	-0.67	-2.42	950766.0	25738785.5	785
2013-11-18	27.8	27.9	27.6	27.66	-0.12	-0.43	373110.0	10343816.5	300
2013-11-17	27.9	28.0	27.7	27.78	0.0	0.0	499864.0	13937714.8	394
2013-11-14	27.5	28.2	27.5	27.78	0.06	0.22	715882.0	19947389.8	581
2013-11-13	27.9	28.1	27.7	27.72	-0.24	-0.86	531728.0	14838073.3	402
2013-11-12	28.4	28.5	28.0	27.96	-0.3	-1.06	678551.0	19166411.4	553
2013-11-11	28.1	28.4	27.9	28.26	0.24	0.86	981619.0	27762361.6	693
2013-11-10	27.9	28.3	27.7	28.02	0.18	0.65	731248.0	20492981.2	504
2013-11-07	28.0	28.0	27.8	27.84	-0.06	-0.22	505824.0	14113924.0	477
2013-11-06	28.1	28.4	27.8	27.9	-0.36	-1.27	876660.0	24598955.6	768
2013-11-05	27.6	28.5	27.6	28.26	0.9	3.29	2980388.0	84029315.3	2161
2013-11-04	27.2	27.4	27.1	27.36	0.07	0.26	420289.0	11440031.2	282
2013-11-03	27.5	27.7	27.3	27.29	-0.25	-0.91	197077.0	5415794.6	205
2013-10-31	27.6	27.8	27.4	27.54	-0.12	-0.43	204110.0	5612148.5	197
2013-10-30	27.7	27.7	27.5	27.66	-0.06	-0.22	193875.0	5349989.9	203
2013-10-29	27.8	28.0	27.5	27.72	-0.12	-0.43	405867.0	11256404.0	282
2013-10-28	28.0	28.0	27.7	27.84	0.06	0.22	466412.0	12981978.7	308
2013-10-27	27.5	27.9	27.5	27.78	0.12	0.43	268462.0	7449217.9	206
2013-10-24	27.7	28.0	27.7	27.66	-0.06	-0.22	386545.0	10746971.2	307
2013-10-23	27.5	28.1	27.4	27.72	0.24	0.87	963669.0	26748266.5	679
2013-10-22	27.4	27.7	27.2	27.48	-0.12	-0.43	569147.0	15611406.6	551
2013-10-21	27.5	27.6	27.4	27.6	0.06	0.22	241819.0	6649488.2	247
2013-10-20	27.5	27.8	27.4	27.54	0.37	1.36	460724.0	12691106.4	343
2013-10-10	27.3	27.4	26.9	27.17	0.0	0.0	519625.0	14102203.8	482
2013-10-09	26.3	28.2	26.2	27.17	0.66	2.49	1265941.0	34552476.1	932
2013-10-08	26.3	26.6	26.3	26.51	0.06	0.23	329686.0	8692144.6	320
2013-10-07	26.6	26.8	26.3	26.45	-0.18	-0.68	358322.0	9513111.8	364
2013-10-06	27.5	27.7	26.3	26.63	-1.15	-4.14	445979.0	11961224.0	425
2013-10-03	27.7	27.9	27.5	27.78	0.0	0.0	326692.0	9031798.7	301
2013-10-02	28.1	28.3	27.8	27.78	-0.42	-1.49	392595.0	11024282.3	296
2013-10-01	28.3	28.4	28.1	28.2	-0.18	-0.63	492604.0	13933730.2	354
2013-09-30	28.4	28.6	28.2	28.38	0.0	0.0	332954.0	9450125.1	342
2013-09-29	28.4	28.5	28.1	28.38	0.12	0.42	474861.0	13436065.0	464
2013-09-26	29.0	29.0	28.3	28.26	-0.6	-2.08	902596.0	25825302.5	806
2013-09-25	28.2	29.2	28.0	28.86	0.72	2.56	1521243.0	43567091.7	1266
2013-09-24	28.0	28.3	28.0	28.14	0.12	0.43	782864.0	22017406.6	676
2013-09-19	27.8	28.1	27.7	28.02	0.36	1.3	850462.0	23735714.8	713
2013-09-18	27.9	28.0	27.4	27.66	-0.24	-0.86	470725.0	13049962.4	459
2013-09-17	28.2	28.2	27.7	27.9	-0.18	-0.64	690696.0	19285327.9	606
2013-09-16	28.0	28.5	27.8	28.08	0.3	1.08	987725.0	27766168.4	891
2013-09-15	27.5	27.8	27.4	27.78	0.67	2.47	1009855.0	27865984.1	842
2013-09-12	26.5	27.5	26.5	27.11	0.6	2.26	2155880.0	58383405.0	1703
2013-09-11	27.2	27.2	26.2	26.51	-0.12	-0.45	938321.0	25053264.7	962
2013-09-10	26.9	26.9	26.5	26.63	0.84	3.26	1215963.0	32481838.2	930
2013-09-09	26.5	26.5	25.4	25.79	-0.6	-2.27	1337546.0	34590098.4	1235
2013-09-08	26.9	27.1	26.2	26.39	0.36	1.38	2178597.0	58154577.3	1691
2013-09-05	26.5	27.1	25.8	26.03	-0.6	-2.25	1212748.0	32083195.5	1287
2013-09-04	26.7	27.9	26.6	26.63	-0.6	-2.2	2626507.0	71833242.0	2238
2013-09-03	29.0	29.0	26.0	27.23	-1.57	-5.45	1744313.0	48413236.4	1633
2013-09-02	28.0	29.1	27.8	28.8	1.32	4.8	2704824.0	76963308.6	2217
2013-09-01	27.3	27.8	27.1	27.48	0.85	3.19	1409082.0	38726902.8	966
2013-08-29	27.8	28.1	26.6	26.63	-0.66	-2.42	1086540.0	29753517.5	991
2013-08-28	27.2	28.4	27.2	27.29	-1.09	-3.84	1238193.0	34462744.2	1069
2013-08-27	31.1	31.3	28.3	28.38	-3.02	-9.62	871124.0	25624513.3	882
2013-08-26	31.6	31.6	31.1	31.4	-0.15	-0.48	231050.0	7226579.75	324
2013-08-25	31.9	31.9	31.3	31.55	-0.45	-1.41	294203.0	9285999.75	388
2013-08-22	31.9	32.5	31.7	32.0	0.15	0.47	450235.0	14445418.75	533
2013-08-21	32.5	32.6	31.9	31.85	-0.46	-1.42	343762.0	11068674.5	397
2013-08-20	31.4	32.6	31.3	32.31	0.91	2.9	1306241.0	41916778.5	1220
2013-08-19	31.9	32.0	31.3	31.4	-0.3	-0.95	415374.0	13088588.25	524
2013-08-18	32.0	32.3	31.6	31.7	-0.15	-0.47	311351.0	9960870.0	369
2013-08-15	32.2	32.5	31.7	31.85	-0.31	-0.96	460650.0	14744842.75	493
2013-08-14	32.6	32.6	32.2	32.16	-0.3	-0.92	168736.0	5468350.0	242
2013-08-13	32.8	33.1	32.5	32.46	0.0	0.0	310235.0	10133692.5	380
2013-08-05	32.3	32.6	32.0	32.46	0.15	0.46	393217.0	12667597.75	525
2013-08-04	32.3	32.8	32.2	32.31	0.46	1.44	419652.0	13610592.5	510
2013-08-01	31.6	32.3	31.4	31.85	0.3	0.95	871963.0	27791267.75	1008
2013-07-31	33.2	33.8	31.6	31.55	-1.81	-5.43	697222.0	22817256.75	928
2013-07-30	33.2	33.8	33.1	33.36	-0.15	-0.45	411170.0	13679105.0	470
2013-07-29	34.1	34.1	33.2	33.51	-0.61	-1.79	677736.0	22744861.0	806
2013-07-28	34.4	34.9	33.8	34.12	0.3	0.89	648394.0	22204125.0	831
2013-07-25	35.0	35.5	33.5	33.82	-1.51	-4.27	1264846.0	43646241.0	1289
2013-07-24	37.0	37.4	34.0	35.33	-1.81	-4.87	3093858.0	109359273.75	2751
2013-07-23	38.5	38.8	36.7	37.14	-0.9	-2.37	1343423.0	50780042.5	1321
2013-07-22	38.4	39.3	38.0	38.04	-0.76	-1.96	1455394.0	56320635.25	1274
2013-07-21	38.2	39.6	38.0	38.8	0.76	2.0	1058656.0	41178446.75	1193
2013-07-18	39.0	39.3	37.7	38.04	-1.06	-2.71	868493.0	33398354.5	1033
2013-07-17	39.4	39.6	38.8	39.1	-0.15	-0.38	803142.0	31429075.75	995
2013-07-16	39.3	40.0	38.5	39.25	0.15	0.38	2796080.0	109919619.0	3049
2013-07-15	36.2	39.6	36.2	39.1	2.72	7.48	2951457.0	112834514.5	2819
2013-07-14	36.8	36.8	36.1	36.38	-0.3	-0.82	567528.0	20644977.0	689
2013-07-11	37.4	37.4	36.1	36.68	-0.61	-1.64	846983.0	31050906.0	926
2013-07-10	36.4	37.9	36.4	37.29	0.76	2.08	575342.0	21456695.0	793
2013-07-09	37.3	37.4	35.8	36.53	-0.76	-2.04	936690.0	34403257.5	1213
2013-07-08	38.2	38.2	37.0	37.29	-0.75	-1.97	955131.0	35877158.25	1255
2013-07-07	37.0	38.2	36.4	38.04	1.36	3.71	2169105.0	81367219.0	2035
2013-07-04	36.7	37.6	36.7	36.68	0.3	0.82	1273125.0	47368956.75	1499
2013-07-03	35.5	37.4	35.3	36.38	0.75	2.1	2617003.0	95955390.0	2817
2013-07-02	34.1	36.5	33.8	35.63	1.96	5.82	3251385.0	115098381.0	3224
2013-07-01	35.0	36.2	33.7	33.67	-0.75	-2.18	3716380.0	130861036.5	3855
2013-06-30	31.4	34.4	30.8	34.42	3.02	9.62	2501120.0	83018363.5	2202
2013-06-26	32.3	33.4	31.4	31.4	-0.6	-1.88	1530276.0	49873962.5	1632
2013-06-25	33.2	34.4	32.0	32.0	-1.36	-4.08	2812178.0	93310505.25	2819
2013-06-24	31.6	33.5	31.3	33.36	2.86	9.38	4460734.0	144266364.0	4066
2013-06-23	31.3	31.4	30.3	30.5	-0.6	-1.93	1861546.0	57438960.0	1513
2013-06-22	28.6	31.7	28.4	31.1	1.75	5.96	2295021.0	69701374.85	1985
2013-06-19	29.5	30.0	29.2	29.35	-0.12	-0.41	861209.0	25549606.9	831
2013-06-18	29.4	30.1	29.1	29.47	0.36	1.24	930021.0	27396061.8	1020
2013-06-17	28.1	29.5	28.1	29.11	1.15	4.11	885543.0	25499915.5	896
2013-06-16	27.5	29.0	27.1	27.96	0.48	1.75	1233756.0	34524973.9	1267
2013-06-15	30.2	30.2	27.5	27.48	-3.02	-9.9	1154976.0	33416339.4	1292
2013-06-12	31.1	31.6	30.5	30.5	-0.45	-1.45	1119451.0	34893808.5	944
2013-06-11	30.3	31.4	30.3	30.95	0.76	2.52	899514.0	27753434.5	966
2013-06-10	31.0	31.0	30.2	30.19	-0.76	-2.46	439608.0	13433635.0	485
2013-06-09	31.1	31.4	30.7	30.95	-0.15	-0.48	917707.0	28466166.25	828
2013-06-08	30.7	31.3	30.7	31.1	0.6	1.97	664829.0	20525094.0	667
2013-06-05	30.7	31.1	30.2	30.5	-0.15	-0.49	500451.0	15372835.25	549
2013-06-04	31.6	31.7	30.5	30.65	-1.2	-3.77	867179.0	26927421.0	833
2013-06-03	32.0	32.6	31.6	31.85	-0.15	-0.47	1073187.0	34341807.5	1025
2013-06-02	31.6	32.6	31.1	32.0	0.6	1.91	1803561.0	57589116.75	1761
2013-06-01	29.6	32.0	29.4	31.4	1.51	5.05	2330391.0	72857062.45	2176
2013-05-29	31.0	31.1	29.8	29.89	-0.91	-2.95	622714.0	18970675.25	692
2013-05-28	31.0	31.4	30.7	30.8	-0.15	-0.48	478488.0	14860074.75	561
2013-05-27	31.0	31.3	30.5	30.95	0.15	0.49	480866.0	14832770.0	488
2013-05-26	31.1	32.0	30.8	30.8	-0.45	-1.44	898691.0	28272580.25	856
2013-05-25	30.7	31.3	30.2	31.25	0.15	0.48	989619.0	30563875.75	928
2013-05-22	30.8	31.3	30.7	31.1	0.3	0.97	822525.0	25506854.25	820
2013-05-21	31.3	31.4	30.2	30.8	-0.3	-0.96	2165190.0	66856354.75	1895
2013-05-20	31.0	32.2	30.3	31.1	0.15	0.48	1343882.0	42200730.0	1475
2013-05-19	30.0	32.6	29.5	30.95	1.06	3.55	1917934.0	59596919.5	1887
2013-05-18	29.1	30.3	27.8	29.89	1.51	5.32	2970351.0	87110151.2	2201
2013-05-15	28.8	28.9	27.1	28.38	-1.69	-5.62	1291191.0	35783380.6	1198
2013-05-14	34.0	34.1	30.1	30.07	-3.29	-9.86	1455627.0	47244433.15	1363
2013-05-13	36.1	36.5	33.4	33.36	-3.48	-9.45	1159821.0	40588780.25	1304
2013-05-12	36.5	38.0	35.9	36.84	0.16	0.44	1501237.0	55791190.25	1653
2013-05-11	37.1	37.4	36.4	36.68	-0.16	-0.43	440850.0	16300308.75	528
2013-05-08	37.0	37.4	36.5	36.84	0.0	0.0	338392.0	12531534.5	438
2013-05-07	36.4	37.6	35.6	36.84	0.31	0.85	857442.0	31566006.75	1026
2013-05-06	37.6	37.7	36.4	36.53	-1.21	-3.21	628091.0	23237080.0	700
2013-05-05	38.2	38.4	37.6	37.74	-0.45	-1.18	300566.0	11404186.75	385
2013-05-04	38.0	38.2	37.6	38.19	0.3	0.79	429321.0	16304065.25	478
2013-05-01	38.4	38.4	37.7	37.89	-0.46	-1.2	619515.0	23552600.0	513
2013-04-30	38.2	38.7	37.9	38.35	0.31	0.81	675118.0	25786473.0	737
2013-04-29	38.2	39.1	37.9	38.04	0.15	0.4	1219516.0	46809009.5	1237
2013-04-28	38.2	38.7	37.7	37.89	0.0	0.0	809084.0	30922592.75	859
2013-04-27	37.6	38.7	37.4	37.89	0.3	0.8	991908.0	37706595.0	1116
2013-04-24	38.0	38.2	37.1	37.59	-0.6	-1.57	512214.0	19262111.75	680
2013-04-23	38.0	38.8	37.4	38.19	0.0	0.0	1042990.0	39798813.25	1185
2013-04-22	38.4	38.8	37.6	38.19	0.15	0.39	920067.0	35087808.0	1066
2013-04-21	35.9	38.5	35.0	38.04	1.96	5.43	1550819.0	58035442.0	1627
2013-04-20	35.3	37.0	35.3	36.08	-0.6	-1.64	837901.0	30428496.25	1184
2013-04-17	40.0	40.0	36.7	36.68	-4.08	-10.01	1921271.0	72324684.75	2135
2013-04-16	40.5	41.1	39.7	40.76	-0.3	-0.73	743036.0	30102388.75	836
2013-04-15	40.8	41.7	40.3	41.06	0.3	0.74	987128.0	40304938.0	1156
2013-04-14	40.2	41.2	40.0	40.76	0.3	0.74	717108.0	29116726.75	983
2013-04-13	39.9	41.7	39.0	40.46	0.91	2.3	1258803.0	51013990.0	1600
2013-04-10	39.9	40.0	38.7	39.55	-0.46	-1.15	1104305.0	43468643.75	1610
2013-04-09	40.8	40.9	39.6	40.01	-0.9	-2.2	1231140.0	49434923.25	1679
2013-04-08	40.8	41.4	40.3	40.91	0.15	0.37	1103585.0	44969482.75	1426
2013-04-07	41.2	42.4	40.5	40.76	-0.6	-1.45	1009789.0	41939802.5	1509
2013-04-06	42.9	42.9	40.8	41.36	-1.97	-4.55	1708604.0	71601863.0	2402
2013-04-03	43.8	44.5	42.9	43.33	-0.15	-0.34	2434880.0	106489429.5	2952
2013-04-02	42.3	44.5	42.3	43.48	1.51	3.6	4178267.0	180555304.5	4500
2013-04-01	39.9	42.3	39.0	41.97	2.42	6.12	1961214.0	79898609.5	2193
2013-03-31	40.8	41.5	39.3	39.55	-1.21	-2.97	1174826.0	47320866.25	1625
2013-03-30	41.7	42.3	39.3	40.76	-0.45	-1.09	1650076.0	67916109.0	2144
2013-03-27	42.7	42.9	41.2	41.21	-1.06	-2.51	1431461.0	60252339.5	2055
2013-03-26	40.8	42.9	40.8	42.27	1.81	4.47	2804040.0	117630506.5	3150
2013-03-25	41.7	42.3	40.3	40.46	-1.36	-3.25	1120771.0	46211071.0	1618
2013-03-24	42.3	43.5	41.4	41.82	-1.36	-3.15	1876531.0	79990397.0	2303
2013-03-23	42.9	43.9	42.4	43.18	0.31	0.72	2318860.0	100034716.5	2762
2013-03-20	40.3	43.5	39.7	42.87	3.01	7.55	4367354.0	182221914.75	4349
2013-03-19	39.4	40.6	39.1	39.86	0.91	2.34	2086754.0	83413196.75	2285
2013-03-18	39.0	40.5	37.7	38.95	-0.45	-1.14	2200382.0	86031547.25	2750
2013-03-17	40.2	41.7	39.0	39.4	-0.46	-1.15	2999659.0	121823974.75	3746
2013-03-16	38.0	40.5	37.9	39.86	2.57	6.89	3627470.0	142072719.25	4048
2013-03-13	35.0	37.6	34.3	37.29	2.11	6.0	3253868.0	118151715.25	3448
2013-03-12	34.7	37.4	34.7	35.18	0.0	0.0	4886762.0	177314051.25	5225
2013-03-11	35.0	35.9	34.4	35.18	0.31	0.89	3546314.0	124669871.5	3901
2013-03-10	33.8	35.6	32.8	34.87	1.51	4.53	5863003.0	200878964.25	5897
2013-03-09	31.3	34.0	31.1	33.36	2.41	7.79	4199127.0	137559053.5	3579
2013-03-06	33.5	34.0	31.0	30.95	-1.96	-5.96	5197000.0	170424994.5	5129
2013-03-05	29.8	32.9	29.7	32.91	2.96	9.88	3249768.0	103584961.3	2089
2013-03-04	29.6	30.0	29.4	29.95	0.24	0.81	382233.0	11295147.9	379
2013-03-03	29.7	29.8	29.3	29.71	-0.06	-0.2	281492.0	8333322.0	329
2013-03-02	29.8	30.0	29.7	29.77	0.0	0.0	357838.0	10669067.9	361
2013-02-27	29.6	30.0	29.6	29.77	0.12	0.4	542855.0	16159482.9	500
2013-02-26	29.6	30.0	29.4	29.65	-0.24	-0.8	531679.0	15752061.3	536
2013-02-25	29.7	30.0	29.4	29.89	0.12	0.4	503778.0	14952605.7	536
2013-02-24	30.5	30.7	29.6	29.77	-1.03	-3.34	718012.0	21570572.65	695
2013-02-23	31.3	31.3	30.7	30.8	-0.45	-1.44	256885.0	7957790.5	351
2013-02-20	31.3	31.4	30.7	31.25	-0.15	-0.48	581337.0	18049768.5	603
2013-02-19	31.1	31.9	30.1	31.4	0.6	1.95	1695974.0	53006547.35	1402
2013-02-18	30.8	31.1	30.5	30.8	0.0	0.0	647117.0	20007764.5	561
2013-02-17	30.2	31.1	30.1	30.8	0.67	2.22	716068.0	21845159.9	725
2013-02-16	29.8	30.2	29.7	30.13	0.36	1.21	403720.0	12092780.6	445
2013-02-13	29.0	30.1	29.0	29.77	0.42	1.43	553728.0	16418941.8	573
2013-02-12	29.6	29.6	28.7	29.35	-0.24	-0.81	619609.0	17942622.0	643
2013-02-11	29.6	30.0	29.4	29.59	-0.06	-0.2	354220.0	10491111.7	421
2013-02-10	28.8	30.5	28.7	29.65	0.91	3.17	929031.0	27597809.95	1024
2013-02-09	29.5	29.5	28.7	28.74	-0.79	-2.68	353286.0	10330165.1	399
2013-02-06	30.3	30.3	29.4	29.53	-0.36	-1.2	604890.0	18054811.0	563
2013-02-05	30.5	31.0	29.7	29.89	-0.91	-2.95	735143.0	22249669.85	709
2013-02-04	31.6	31.6	30.3	30.8	-0.6	-1.91	724273.0	22490907.5	542
2013-02-03	31.6	31.9	30.8	31.4	0.0	0.0	1002792.0	31516151.5	900
2013-02-02	30.3	32.0	30.2	31.4	1.21	4.01	1254718.0	38959467.25	1112
2013-01-30	30.8	30.8	29.9	30.19	-0.31	-1.02	830555.0	25159871.2	884
2013-01-29	29.8	31.1	29.6	30.5	0.85	2.87	1885671.0	57351012.35	1897
2013-01-28	29.8	30.0	29.5	29.65	-0.12	-0.4	649743.0	19287810.4	537
2013-01-27	29.9	30.0	29.6	29.77	-0.18	-0.6	419728.0	12491552.3	473
2013-01-26	29.7	30.0	29.4	29.95	0.54	1.84	505135.0	14989021.8	554
2013-01-23	29.2	29.8	29.1	29.41	0.24	0.82	763491.0	22478772.1	639
2013-01-22	29.2	29.5	29.0	29.17	-0.72	-2.41	413680.0	12123635.7	511
2013-01-21	30.0	30.0	29.5	29.89	0.0	0.0	438077.0	13040097.1	511
2013-01-20	30.2	30.3	29.7	29.89	-0.3	-0.99	511100.0	15322110.3	558
2013-01-19	29.9	30.3	29.4	30.19	0.6	2.03	916025.0	27414805.4	942
2013-01-16	29.2	29.8	28.9	29.59	0.36	1.23	828869.0	24383892.4	909
2013-01-15	28.9	29.6	28.7	29.23	0.43	1.49	624849.0	18197686.6	715
2013-01-14	28.9	29.2	28.7	28.8	-0.19	-0.66	422240.0	12217825.6	474
2013-01-13	29.4	29.4	28.8	28.99	-0.36	-1.23	374615.0	10884704.7	467
2013-01-12	30.2	30.2	29.3	29.35	-0.72	-2.39	499367.0	14825732.9	601
2013-01-09	30.5	30.5	30.1	30.07	-0.43	-1.41	387125.0	11705287.6	381
2013-01-08	30.5	30.8	29.8	30.5	-0.15	-0.49	556285.0	16843005.8	551
2013-01-07	30.5	30.7	29.9	30.65	0.31	1.02	436164.0	13187786.85	452
2013-01-06	30.7	30.8	30.2	30.34	-0.16	-0.52	762619.0	23187419.5	685
2013-01-05	31.3	31.3	30.1	30.5	-0.3	-0.97	547240.0	16743729.2	592
2013-01-02	31.0	31.4	30.7	30.8	-0.15	-0.48	626453.0	19470636.5	522
2013-01-01	31.1	31.4	30.8	30.95	0.15	0.49	376056.0	11674220.75	414
2012-12-31	31.3	31.4	30.2	30.8	-0.45	-1.44	788379.0	24174214.5	730
2012-12-30	31.9	32.0	30.3	31.25	-0.45	-1.42	1017309.0	31501185.25	879
2012-12-29	31.4	32.0	31.4	31.7	0.0	0.0	719143.0	22789625.0	675
2012-12-26	31.9	31.9	31.3	31.7	-0.15	-0.47	879715.0	27793051.0	841
2012-12-25	32.0	32.5	31.4	31.85	-0.31	-0.96	1368825.0	43502562.0	1104
2012-12-24	31.4	33.2	31.3	32.16	0.46	1.45	1837441.0	59193585.75	1605
2012-12-23	32.5	33.2	31.4	31.7	-0.76	-2.34	1248738.0	40446085.5	1278
2012-12-22	31.7	32.5	31.1	32.46	0.76	2.4	1207752.0	38555383.25	1135
2012-12-19	31.7	31.9	30.8	31.7	-0.15	-0.47	1159255.0	36259020.25	1210
2012-12-18	32.5	33.2	31.3	31.85	-0.61	-1.88	1470112.0	47430607.5	1454
2012-12-17	31.6	32.9	31.1	32.46	0.61	1.92	1244872.0	39916304.0	1237
2012-12-16	32.3	32.5	31.4	31.85	-0.46	-1.42	859418.0	27379316.75	887
2012-12-15	32.8	32.9	32.0	32.31	-0.3	-0.92	1731933.0	56162159.5	1589
2012-12-12	31.1	34.0	31.1	32.61	1.66	5.36	6553335.0	215253079.25	4376
2012-12-11	30.7	31.4	30.3	30.95	0.45	1.48	1394673.0	43166685.75	1220
2012-12-10	30.3	31.3	30.0	30.5	0.0	0.0	1568946.0	47992829.8	1366
2012-12-09	31.3	32.0	30.5	30.5	-0.6	-1.93	1738490.0	54659174.25	1521
2012-12-08	30.3	31.4	30.2	31.1	1.03	3.43	2243529.0	69216145.5	1698
2012-12-05	30.3	30.7	30.0	30.07	-0.12	-0.4	924268.0	27969985.35	904
2012-12-04	30.1	30.5	29.8	30.19	0.18	0.6	2253424.0	68035313.45	1693
2012-12-03	29.7	30.8	29.6	30.01	0.12	0.4	2459254.0	74034836.35	1926
2012-12-02	28.5	30.1	28.1	29.89	1.39	4.88	2146222.0	62733290.0	1723
2012-12-01	28.0	28.6	27.9	28.5	1.45	5.36	840622.0	23814738.5	748
2012-11-28	26.9	27.4	26.8	27.05	0.3	1.12	481152.0	13040102.8	495
2012-11-27	27.4	27.7	26.2	26.75	-0.67	-2.44	671975.0	18081369.4	750
2012-11-26	28.3	28.3	25.3	27.42	-0.66	-2.35	906918.0	24017866.6	905
2012-11-25	29.6	29.6	27.7	28.08	-1.57	-5.3	808837.0	23168342.4	1035
2012-11-24	28.8	31.1	28.8	29.65	1.03	3.6	3266246.0	98583944.95	2461
2012-11-21	28.6	29.5	28.6	28.62	0.0	0.0	654809.0	18974592.6	579
2012-11-20	28.6	28.7	28.1	28.62	0.24	0.85	379145.0	10792168.1	392
2012-11-19	28.9	29.2	27.4	28.38	-0.55	-1.9	473295.0	13442836.0	567
2012-11-18	29.3	29.5	28.7	28.93	-0.42	-1.43	576935.0	16820919.5	531
2012-11-17	29.4	29.5	29.1	29.35	-0.24	-0.81	537562.0	15722649.5	544
2012-11-14	30.3	30.7	29.3	29.59	-1.06	-3.46	695310.0	20896779.0	611
2012-11-13	31.1	31.1	30.5	30.65	-0.15	-0.49	435175.0	13375159.0	481
2012-11-12	30.5	31.4	30.3	30.8	0.46	1.52	1701245.0	52434906.75	1288
2012-11-11	30.2	30.5	29.7	30.34	0.21	0.7	728405.0	21959769.5	679
2012-11-10	30.1	30.3	29.9	30.13	-0.37	-1.21	672661.0	20255427.05	657
2012-11-07	30.7	30.8	30.1	30.5	0.31	1.03	480825.0	14619604.45	487
2012-11-06	30.5	30.7	30.0	30.19	0.18	0.6	757123.0	23003375.75	738
2012-11-05	30.1	30.8	29.8	30.01	0.12	0.4	742862.0	22425337.7	655
2012-11-04	29.0	30.5	28.9	29.89	1.03	3.57	1094760.0	32475244.05	870
2012-11-03	28.7	29.0	28.3	28.86	0.48	1.69	691315.0	19856196.2	533
2012-10-24	28.1	28.6	28.0	28.38	0.0	0.0	323465.0	9151805.1	382
2012-10-23	28.4	28.8	28.3	28.38	-0.06	-0.21	294520.0	8389451.4	334
2012-10-22	29.1	29.2	28.0	28.44	-0.49	-1.69	572979.0	16469646.4	572
2012-10-21	29.0	29.3	28.7	28.93	0.19	0.66	1323384.0	38295648.6	1055
2012-10-20	28.5	29.2	28.5	28.74	0.0	0.0	572998.0	16522889.3	532
2012-10-17	28.5	29.0	28.5	28.74	0.3	1.05	419970.0	12084041.6	497
2012-10-16	28.7	28.9	28.4	28.44	-0.3	-1.04	449990.0	12875832.8	518
2012-10-15	28.7	29.2	28.6	28.74	0.18	0.63	420167.0	12118092.4	516
2012-10-14	28.1	29.2	27.9	28.56	0.3	1.06	670657.0	19188734.2	768
2012-10-13	29.2	29.2	26.9	28.26	-1.21	-4.11	502242.0	14065775.0	608
2012-10-10	30.2	30.3	29.4	29.47	-0.72	-2.38	535314.0	15959361.0	582
2012-10-09	30.7	30.7	30.1	30.19	-0.46	-1.5	610693.0	18511120.1	637
2012-10-08	30.5	31.4	30.2	30.65	0.31	1.02	1827500.0	56287073.6	1698
2012-10-07	30.5	30.8	29.6	30.34	0.15	0.5	588576.0	17738176.65	709
2012-10-06	29.9	31.0	29.9	30.19	0.54	1.82	1627509.0	49480456.25	1295
2012-10-03	29.8	30.2	29.2	29.65	-0.24	-0.8	659239.0	19569478.5	692
2012-10-02	30.3	30.5	29.5	29.89	-0.18	-0.6	734949.0	22087468.55	792
2012-10-01	29.8	31.1	29.7	30.07	0.66	2.24	1538583.0	46550897.85	1420
2012-09-30	29.3	29.7	28.0	29.41	0.18	0.62	1077635.0	31248012.7	1082
2012-09-29	30.2	31.1	28.9	29.23	-0.66	-2.21	1384214.0	41471745.5	1347
2012-09-26	32.9	33.7	29.9	29.89	-3.32	-10.0	2290922.0	72695626.75	1850
2012-09-25	32.3	33.7	32.0	33.21	1.36	4.27	2816250.0	92418060.0	2247
2012-09-24	31.3	32.0	30.5	31.85	1.05	3.41	1817998.0	56799761.75	1647
2012-09-22	29.8	32.0	29.8	30.8	0.91	3.04	2814917.0	87586197.5	2291
2012-09-19	30.8	31.0	29.7	29.89	-0.76	-2.48	520645.0	15754231.9	644
2012-09-18	31.0	31.3	30.5	30.65	-0.6	-1.92	993953.0	30604617.0	858
2012-09-17	31.6	32.2	31.0	31.25	-0.15	-0.48	707804.0	22358025.5	656
2012-09-16	31.6	32.8	31.1	31.4	0.0	0.0	1634200.0	52407252.75	1344
2012-09-15	31.1	32.0	31.0	31.4	0.9	2.95	1330618.0	41804543.75	1029
2012-09-12	31.6	32.0	30.1	30.5	-0.75	-2.4	1193184.0	37070764.65	1178
2012-09-11	30.8	32.6	30.7	31.25	0.3	0.97	5055169.0	161235444.25	3659
2012-09-10	30.1	31.4	29.7	30.95	0.61	2.01	2281370.0	69704812.25	1816
2012-09-09	31.4	31.7	30.2	30.34	-1.66	-5.19	2009952.0	62227081.75	1680
2012-09-08	30.7	32.6	30.5	32.0	2.11	7.06	3183940.0	100398509.5	2296
2012-09-05	29.9	30.5	29.5	29.89	0.06	0.2	2513147.0	75404523.85	2031
2012-09-04	29.1	30.2	28.7	29.83	0.84	2.9	2459973.0	72934761.2	1917
2012-09-03	29.1	29.3	28.7	28.99	-0.06	-0.21	363500.0	10553371.9	351
2012-09-02	28.6	29.1	28.4	29.05	0.25	0.87	651788.0	18765731.9	519
2012-09-01	29.4	29.5	28.8	28.8	-0.37	-1.27	289543.0	8445126.1	343
2012-08-29	29.5	29.6	29.0	29.17	-0.42	-1.42	630409.0	18437819.8	594
2012-08-28	29.4	29.9	29.2	29.59	0.0	0.0	549830.0	16195720.8	538
2012-08-27	28.8	29.9	28.8	29.59	0.6	2.07	984808.0	29010975.1	771
2012-08-26	29.1	29.2	28.8	28.99	-0.18	-0.62	426988.0	12378292.5	483
2012-08-25	28.4	30.0	28.4	29.17	1.39	5.0	792822.0	23203390.0	652
2012-08-15	28.7	28.7	27.8	27.78	-0.9	-3.14	661064.0	18737820.4	638
2012-08-14	28.8	29.0	28.2	28.68	0.06	0.21	502238.0	14392885.6	568
2012-08-13	29.7	29.7	28.5	28.62	-1.27	-4.25	822843.0	24102722.9	817
2012-08-12	30.8	31.1	29.8	29.89	-1.06	-3.42	1835716.0	55574503.0	1333
2012-08-11	30.1	31.4	29.7	30.95	1.36	4.6	1837834.0	56018882.0	1597
2012-08-08	29.5	30.0	29.0	29.59	0.6	2.07	1065126.0	31480426.8	1042
2012-08-07	28.5	29.2	28.1	28.99	0.61	2.15	354608.0	10176381.2	462
2012-08-06	30.2	31.3	27.8	28.38	-1.96	-6.46	1041276.0	30646594.3	1057
2012-08-05	30.1	31.6	29.3	30.34	0.27	0.9	1818823.0	55442970.55	1578
2012-08-04	29.7	31.3	29.5	30.07	0.48	1.62	1440031.0	43811950.65	1400
2012-08-01	31.4	32.2	29.5	29.59	0.24	0.82	3719191.0	115349667.6	2733
2012-07-31	26.6	29.4	26.6	29.35	2.66	9.97	2174393.0	60688839.9	1768
2012-07-30	26.5	27.0	26.3	26.69	0.12	0.45	870342.0	23165148.7	959
2012-07-29	26.0	27.3	25.4	26.57	0.6	2.31	2529581.0	67234210.2	2104
2012-07-28	25.7	26.7	25.5	25.97	0.43	1.68	1251095.0	32594100.5	1119
2012-07-25	25.1	26.2	25.1	25.54	0.18	0.71	846976.0	21804071.5	791
2012-07-24	25.2	25.4	24.8	25.36	0.0	0.0	472771.0	11862533.0	524
2012-07-23	25.2	25.9	25.1	25.36	0.9	3.68	1056551.0	26819796.1	1096
2012-07-22	24.8	25.1	24.15	24.46	-0.3	-1.21	674234.0	16633296.0	790
2012-07-21	25.6	26.0	24.75	24.76	-0.54	-2.13	846860.0	21494135.2	1039
2012-07-18	23.45	25.4	23.45	25.3	1.87	7.98	611178.0	14739039.3	729
2012-07-17	24.8	25.1	22.95	23.43	-1.27	-5.14	708884.0	17218332.8	1000
2012-07-16	26.0	27.5	24.5	24.7	-1.51	-5.76	1865539.0	48817560.9	2240
2012-07-15	25.4	27.5	25.1	26.21	0.97	3.84	3097825.0	81529758.0	3237
2012-07-14	23.35	25.2	23.25	25.24	2.29	9.98	1956297.0	47864870.9	1493
2012-07-11	24.3	24.4	22.65	22.95	-1.33	-5.48	1257911.0	29664302.2	1165
2012-07-10	25.4	25.9	24.15	24.28	-1.08	-4.26	1377462.0	34559173.4	1437
2012-07-09	25.8	26.8	24.75	25.36	0.36	1.44	3515219.0	90931503.9	3777
2012-07-08	23.25	25.0	23.25	25.0	2.23	9.79	1192568.0	29388779.3	760
2012-07-07	22.0	22.9	21.85	22.77	0.91	4.16	845307.0	18973660.3	634
2012-07-04	22.0	22.15	21.75	21.86	0.06	0.28	844482.0	18532395.4	516
2012-07-03	21.55	22.1	21.5	21.8	0.24	1.11	615038.0	13441518.3	468
2012-07-02	21.5	21.85	20.9	21.56	0.24	1.13	1110222.0	23875885.6	705
2012-07-01	20.95	21.4	20.55	21.32	0.43	2.06	761525.0	16057933.4	656
2012-06-30	20.9	21.2	20.6	20.89	0.6	2.96	472889.0	9871919.3	396
2012-06-27	22.05	22.05	20.05	20.29	-1.57	-7.18	742860.0	15557534.0	657
2012-06-26	21.8	22.15	21.7	21.86	-0.18	-0.82	959445.0	20996271.0	746
2012-06-25	22.65	22.95	21.9	22.04	-0.73	-3.21	317202.0	7116287.2	288
2012-06-24	22.7	23.15	22.45	22.77	0.06	0.26	570932.0	13004261.8	478
2012-06-23	23.55	23.65	22.65	22.71	-0.78	-3.32	731328.0	16932337.8	571
2012-06-20	22.7	23.5	22.35	23.49	1.15	5.15	1264770.0	28986504.0	925
2012-06-19	22.2	22.65	22.05	22.34	0.3	1.36	1135751.0	25404244.8	757
2012-06-18	21.55	22.35	21.55	22.04	0.66	3.09	974414.0	21462212.5	798
2012-06-17	21.2	21.6	21.2	21.38	0.18	0.85	439988.0	9409764.2	381
2012-06-16	22.1	22.1	20.15	21.2	-0.48	-2.21	912940.0	19508925.6	830
2012-06-13	22.3	22.45	21.55	21.68	-0.6	-2.69	1478899.0	32711113.8	1241
2012-06-12	20.65	22.45	20.65	22.28	1.21	5.74	2848760.0	62262560.4	2021
2012-06-11	21.4	21.5	20.95	21.07	-0.19	-0.89	542544.0	11571225.4	437
2012-06-10	20.95	21.3	20.65	21.26	0.43	2.06	450507.0	9477303.4	387
2012-06-09	21.2	21.45	20.4	20.83	0.18	0.87	621480.0	12966218.6	537
2012-06-06	22.1	22.35	20.45	20.65	-1.15	-5.28	671225.0	14628552.7	627
2012-06-05	21.85	22.5	21.8	21.8	0.0	0.0	1117835.0	24789487.2	837
2012-06-04	21.75	21.9	21.45	21.8	-0.48	-2.15	857136.0	18646026.8	636
2012-06-03	21.85	22.9	21.3	22.28	0.48	2.2	835437.0	18507532.8	776
2012-06-02	21.75	22.45	21.5	21.8	-1.99	-8.36	822416.0	18031942.7	765
2012-05-30	24.65	24.8	23.55	23.79	-1.03	-4.15	553107.0	13340417.7	614
2012-05-29	24.7	25.3	24.5	24.82	0.12	0.49	834805.0	20864978.4	814
2012-05-28	24.5	24.8	24.45	24.7	0.42	1.73	424993.0	10461009.5	426
2012-05-27	24.3	24.95	24.3	24.28	-0.06	-0.25	625087.0	15356809.5	536
2012-05-26	24.45	24.65	24.3	24.34	-0.12	-0.49	298449.0	7299479.4	307
2012-05-23	24.75	24.8	24.35	24.46	-0.42	-1.69	553710.0	13596785.5	484
2012-05-22	25.2	25.4	24.75	24.88	0.12	0.48	673528.0	16836153.9	589
2012-05-21	24.6	25.2	24.45	24.76	0.18	0.73	1021666.0	25446368.5	892
2012-05-20	24.45	24.9	24.2	24.58	0.3	1.24	1247889.0	30752044.7	1065
2012-05-19	23.25	25.0	23.25	24.28	0.55	2.32	1223643.0	29855321.8	1313
2012-05-16	23.3	23.85	23.3	23.73	-0.06	-0.25	545366.0	12883801.5	611
2012-05-15	23.5	23.95	23.25	23.79	0.54	2.32	473755.0	11219364.2	566
2012-05-14	24.1	24.35	23.2	23.25	-1.27	-5.18	575462.0	13710305.9	714
2012-05-13	25.4	25.4	24.15	24.52	-0.54	-2.15	704760.0	17563355.9	889
2012-05-12	25.4	26.3	23.55	25.06	-0.91	-3.5	973077.0	23640359.6	975
2012-05-09	27.4	27.5	25.8	25.97	-1.63	-5.91	723581.0	19256450.4	839
2012-05-08	27.8	28.0	27.4	27.6	-0.12	-0.43	1084809.0	29953717.5	971
2012-05-07	28.4	28.7	27.6	27.72	-1.02	-3.55	1345411.0	37580141.0	1283
2012-05-06	29.2	29.4	28.4	28.74	-0.37	-1.27	474343.0	13776969.7	543
2012-05-05	29.0	29.5	28.7	29.11	-0.48	-1.62	524132.0	15217350.4	673
2012-05-02	30.2	30.5	29.5	29.59	-0.54	-1.79	1324722.0	39655003.45	1049
2012-05-01	30.3	31.4	29.8	30.13	-0.06	-0.2	1103307.0	33664536.35	1241
2012-04-30	29.3	30.7	28.6	30.19	0.9	3.07	1263013.0	37742926.75	1248
2012-04-29	30.7	30.7	29.3	29.29	-1.05	-3.46	688679.0	20568889.6	862
2012-04-28	29.4	31.1	29.2	30.34	1.35	4.66	1453791.0	43790621.5	1325
2012-04-25	28.9	29.6	28.8	28.99	0.37	1.29	686897.0	20011562.5	646
2012-04-24	28.3	29.1	28.1	28.62	0.48	1.71	1115374.0	31883187.3	1293
2012-04-23	27.8	29.6	27.5	28.14	0.36	1.3	2488976.0	71829708.5	2507
2012-04-22	27.1	28.0	26.6	27.78	0.36	1.31	1273479.0	34743583.6	1212
2012-04-21	27.5	28.1	27.4	27.42	-0.06	-0.22	553084.0	15298883.5	588
2012-04-18	27.2	28.3	26.6	27.48	0.31	1.14	1227073.0	33720286.7	1421
2012-04-17	27.1	27.5	26.9	27.17	0.6	2.26	558728.0	15177893.7	679
2012-04-16	28.0	28.3	26.0	26.57	-1.27	-4.56	1059436.0	28748735.6	1366
2012-04-15	30.7	31.4	27.8	27.84	-2.66	-8.72	3384470.0	101962886.95	3165
2012-04-14	28.7	30.5	28.6	30.5	2.72	9.79	1658058.0	48919845.1	1479
2012-04-11	27.5	27.8	26.7	27.78	0.0	0.0	473537.0	12905568.5	570
2012-04-10	28.1	28.7	27.6	27.78	-0.12	-0.43	935357.0	26379306.7	914
2012-04-09	28.2	28.7	27.2	27.9	-0.36	-1.27	369993.0	10295798.9	454
2012-04-08	29.2	29.8	26.6	28.26	-0.79	-2.72	700158.0	20010910.8	714
2012-04-07	29.4	29.8	28.8	29.05	-0.06	-0.21	464844.0	13615399.4	554
2012-04-04	30.0	30.1	29.0	29.11	-0.96	-3.19	359415.0	10602971.5	458
2012-04-03	29.8	30.3	29.5	30.07	0.66	2.24	643250.0	19235812.6	677
2012-04-02	29.7	29.9	28.7	29.41	-0.24	-0.81	377757.0	11049940.6	449
2012-04-01	29.9	30.3	29.7	29.65	-0.85	-2.79	377330.0	11276036.65	478
2012-03-31	30.8	31.4	29.9	30.5	0.16	0.53	1082304.0	33247088.6	1050
2012-03-28	30.0	31.3	29.9	30.34	0.63	2.12	1220305.0	37274005.45	1302
2012-03-27	29.2	30.2	28.9	29.71	0.66	2.27	772481.0	22863687.3	839
2012-03-26	29.9	30.0	28.9	29.05	-0.72	-2.42	356648.0	10493601.3	459
2012-03-25	30.3	30.5	29.6	29.77	-0.3	-1.0	356222.0	10671939.1	459
2012-03-24	29.8	31.0	29.8	30.07	0.54	1.83	501402.0	15254411.45	658
2012-03-21	30.1	30.5	29.4	29.53	-0.81	-2.67	349151.0	10476247.6	471
2012-03-20	30.8	31.0	30.2	30.34	-0.61	-1.97	266583.0	8120834.75	386
2012-03-19	31.4	31.4	30.3	30.95	-0.45	-1.43	589862.0	18222262.5	692
[truncated: 1,155 more rows]
