# Supplementary material for: Effective short-term forecasts of Saudi stock price trends using technical indicators and large-scale multivariate time series
Source: PeerJ Comput Sci. 2023 Jan 6;9:e1205. doi: 10.7717/peerj-cs.1205 (PMC10280263; doi:10.7717/peerj-cs.1205)
Supplement: Supplemental Information 3 [file peerj-cs-09-1205-s003.zip › TASI Dataset 2021/BURUJ_8270.csv]

date	open	high	low	close	change	change_percent	volume_traded	value_traded_SAR	number_trades
2020-03-19	12.54	12.64	12.12	12.48	0.1	0.81	212606.0	2653444.14	270
2020-03-18	12.7	12.74	12.3	12.38	-0.02	-0.16	189809.0	2382804.28	247
2020-03-17	12.1	12.7	12.0	12.4	0.4	3.33	305611.0	3794426.58	467
2020-03-16	12.44	12.78	12.0	12.0	-0.8	-6.25	219324.0	2718445.74	363
2020-03-15	13.5	14.5	12.8	12.8	-0.46	-3.47	457580.0	6146499.32	646
2020-03-12	13.52	13.58	13.24	13.26	-1.44	-9.8	918542.0	12216334.26	877
2020-03-11	15.6	15.62	14.2	14.7	-0.6	-3.92	324161.0	4828464.6	543
2020-03-10	15.0	15.64	14.3	15.3	0.72	4.94	391325.0	5844926.32	529
2020-03-09	14.58	14.58	14.58	14.58	-1.62	-10.0	241191.0	3516564.78	324
2020-03-08	16.4	17.0	16.2	16.2	-1.8	-10.0	196510.0	3221945.36	269
2020-03-05	18.38	18.38	18.0	18.0	-0.26	-1.42	57657.0	1044073.6	246
2020-03-04	17.72	18.26	17.52	18.26	0.22	1.22	181190.0	3256615.18	282
2020-03-03	18.0	18.2	17.7	18.04	0.36	2.04	438065.0	7839230.9	519
2020-03-02	17.7	18.38	17.02	17.68	0.12	0.68	204101.0	3617774.76	417
2020-03-01	17.3	17.62	17.26	17.56	-0.24	-1.35	148675.0	2586186.16	256
2020-02-27	17.98	17.98	17.72	17.8	-0.2	-1.11	51037.0	909430.58	132
2020-02-26	18.0	18.24	17.98	18.0	-0.3	-1.64	94460.0	1705173.54	312
2020-02-25	18.1	18.4	18.1	18.3	0.2	1.1	118511.0	2160954.9	335
2020-02-24	19.56	19.56	18.02	18.1	-1.6	-8.12	390840.0	7255220.16	740
2020-02-23	20.0	20.0	19.7	19.7	-0.28	-1.4	122447.0	2418655.54	239
2020-02-20	19.7	20.06	19.64	19.98	0.34	1.73	216166.0	4292925.54	449
2020-02-19	19.6	19.78	19.6	19.64	0.04	0.2	33855.0	665651.82	277
2020-02-18	19.5	19.62	19.48	19.6	0.02	0.1	35223.0	688813.04	222
2020-02-17	19.6	19.74	19.4	19.58	0.18	0.93	73213.0	1432682.44	281
2020-02-16	19.42	19.7	19.3	19.4	-0.02	-0.1	56985.0	1112466.48	151
2020-02-13	19.52	19.64	19.4	19.42	-0.18	-0.92	56754.0	1106063.06	166
2020-02-12	19.62	19.7	19.54	19.6	-0.02	-0.1	39633.0	777338.84	176
2020-02-11	19.6	20.04	19.6	19.62	-0.18	-0.91	141661.0	2799706.24	436
2020-02-10	19.4	20.46	19.4	19.8	0.4	2.06	259583.0	5200770.14	611
2020-02-09	19.66	19.76	19.24	19.4	-0.36	-1.82	138779.0	2705943.0	310
2020-02-06	19.82	19.82	19.4	19.76	-0.04	-0.2	522097.0	10205379.12	570
2020-02-05	20.1	20.22	19.8	19.8	-0.32	-1.59	168262.0	3368471.16	459
2020-02-04	20.46	20.52	20.04	20.12	-0.28	-1.37	115384.0	2351150.62	184
2020-02-03	20.4	20.58	20.34	20.4	0.0	0.0	205568.0	4197244.64	380
2020-02-02	20.24	20.48	20.0	20.4	-0.04	-0.2	300652.0	6113462.06	568
2020-01-30	20.2	20.58	20.18	20.44	0.2	0.99	458757.0	9380662.18	744
2020-01-29	20.0	20.32	20.0	20.24	0.18	0.9	185543.0	3750309.5	440
2020-01-28	19.8	20.24	19.8	20.06	0.06	0.3	260290.0	5219252.6	549
2020-01-27	20.4	20.5	20.0	20.0	-0.24	-1.19	317578.0	6443689.36	666
2020-01-26	20.48	20.74	20.22	20.24	0.0	0.0	648014.0	13281074.18	1427
2020-01-23	20.0	20.3	19.9	20.24	0.24	1.2	444503.0	8957421.06	725
2020-01-22	20.24	20.4	20.0	20.0	-0.14	-0.7	467823.0	9451306.4	780
2020-01-21	19.78	20.26	19.7	20.14	0.24	1.21	503827.0	10081305.72	744
2020-01-20	19.96	20.1	19.8	19.9	-0.08	-0.4	331757.0	6618002.2	574
2020-01-19	20.22	20.42	19.9	19.98	-0.2	-0.99	236708.0	4762258.56	436
2020-01-16	19.78	20.18	19.44	20.18	0.52	2.64	339746.0	6728115.56	546
2020-01-15	19.58	19.96	19.58	19.66	0.16	0.82	539720.0	10666198.14	724
2020-01-14	19.3	19.7	19.18	19.5	0.28	1.46	608433.0	11849020.82	843
2020-01-13	19.1	19.22	19.04	19.22	0.18	0.95	230886.0	4415945.62	286
2020-01-12	19.1	19.1	18.9	19.04	0.24	1.28	132545.0	2520208.76	254
2020-01-09	18.76	18.9	18.44	18.8	0.56	3.07	84865.0	1594417.34	223
2020-01-08	18.46	18.8	18.1	18.24	-0.66	-3.49	112529.0	2068220.88	296
2020-01-07	18.98	18.98	18.7	18.9	-0.02	-0.11	73251.0	1383479.74	191
2020-01-06	19.0	19.0	18.5	18.92	0.16	0.85	164875.0	3101426.78	355
2020-01-05	19.0	19.2	18.2	18.76	-0.6	-3.1	249061.0	4711177.74	383
2020-01-02	19.4	19.48	19.3	19.36	0.0	0.0	204315.0	3957453.92	337
2020-01-01	19.36	19.42	19.2	19.36	0.14	0.73	229563.0	4428717.7	382
2019-12-31	19.24	19.36	18.9	19.22	-0.1	-0.52	528706.0	10096577.2	878
2019-12-30	19.36	19.54	19.26	19.32	0.1	0.52	593085.0	11507960.96	872
2019-12-29	18.82	19.44	18.7	19.22	0.44	2.34	794417.0	15243670.68	999
2019-12-26	18.36	18.84	18.36	18.78	0.3	1.62	231728.0	4318399.46	614
2019-12-25	18.94	19.02	18.46	18.48	-0.42	-2.22	330633.0	6172327.88	585
2019-12-24	18.98	19.5	18.8	18.9	0.02	0.11	704260.0	13415872.34	982
2019-12-23	18.76	18.98	18.62	18.88	0.28	1.51	382499.0	7199055.34	505
2019-12-22	18.38	18.88	18.36	18.6	0.38	2.09	575815.0	10716784.1	743
2019-12-19	18.04	18.4	18.0	18.22	0.1	0.55	329958.0	6000096.32	442
2019-12-18	17.9	18.46	17.88	18.12	0.12	0.67	344861.0	6279527.1	458
2019-12-17	17.8	18.0	17.7	18.0	0.28	1.58	278290.0	4972756.0	530
2019-12-16	17.4	17.9	17.18	17.72	0.4	2.31	226436.0	3992443.52	484
2019-12-15	17.12	17.52	17.04	17.32	-0.14	-0.8	115903.0	2002977.5	320
2019-12-12	17.56	17.56	17.26	17.46	-0.24	-1.36	185114.0	3216508.04	364
2019-12-11	17.78	17.78	17.6	17.7	0.02	0.11	57964.0	1024385.76	181
2019-12-10	17.48	17.8	17.48	17.68	0.18	1.03	167380.0	2953233.74	511
2019-12-09	17.48	17.58	17.4	17.5	0.12	0.69	133233.0	2333731.28	332
2019-12-08	17.32	17.48	17.3	17.38	0.0	0.0	107969.0	1876600.48	266
2019-12-05	17.3	17.4	17.2	17.38	0.0	0.0	63001.0	1091745.16	224
2019-12-04	17.3	17.48	17.16	17.38	0.04	0.23	74322.0	1286545.46	255
2019-12-03	17.52	17.8	17.34	17.34	-0.26	-1.48	106345.0	1865860.36	376
2019-12-02	17.7	17.7	17.4	17.6	-0.1	-0.56	161183.0	2830622.46	415
2019-12-01	17.8	18.0	17.68	17.7	-0.2	-1.12	183984.0	3279383.8	415
2019-11-28	18.38	18.38	17.7	17.9	-1.1	-5.79	395368.0	7123775.06	752
2019-11-27	19.1	19.2	18.8	19.0	-0.02	-0.11	324059.0	6158113.96	544
2019-11-26	19.0	19.4	18.5	19.02	0.16	0.85	316547.0	6036177.16	733
2019-11-25	19.1	19.14	18.82	18.86	-0.16	-0.84	153680.0	2910798.76	384
2019-11-24	18.8	19.3	18.8	19.02	0.3	1.6	251219.0	4785512.46	627
2019-11-21	19.1	19.1	18.72	18.72	-0.38	-1.99	207159.0	3921432.36	449
2019-11-20	19.08	19.36	19.08	19.1	0.2	1.06	337400.0	6481028.66	763
2019-11-19	18.76	19.08	18.74	18.9	0.12	0.64	182619.0	3449087.46	498
2019-11-18	18.66	18.96	18.66	18.78	0.28	1.51	322378.0	6064852.6	666
2019-11-17	19.0	19.0	18.5	18.5	-0.4	-2.12	227570.0	4248669.94	324
2019-11-14	18.8	19.0	18.64	18.9	0.04	0.21	159390.0	3000269.44	380
2019-11-13	18.5	19.2	18.5	18.86	0.32	1.73	562183.0	10618065.44	918
2019-11-12	18.6	18.64	18.46	18.54	-0.04	-0.22	181720.0	3371304.78	281
2019-11-11	18.52	18.6	18.46	18.58	0.06	0.32	125741.0	2327703.0	300
2019-11-10	18.38	18.54	18.36	18.52	0.12	0.65	112728.0	2081288.28	312
2019-11-07	18.66	18.66	18.4	18.4	-0.1	-0.54	180779.0	3342858.58	314
2019-11-06	18.5	18.8	18.4	18.5	-0.76	-3.95	758856.0	14048386.2	1096
2019-11-05	19.02	19.34	18.96	19.26	0.3	1.58	120432.0	2302060.94	252
2019-11-04	18.56	19.16	18.56	18.96	0.22	1.17	143733.0	2715417.3	337
2019-11-03	18.86	18.98	18.54	18.74	-0.36	-1.88	262390.0	4917803.78	432
2019-10-31	19.46	19.46	19.06	19.1	-0.26	-1.34	182668.0	3502918.06	368
2019-10-30	18.9	19.6	18.8	19.36	0.4	2.11	447720.0	8628846.08	766
2019-10-29	19.2	19.2	18.54	18.96	-0.16	-0.84	243462.0	4577014.18	418
2019-10-28	19.6	19.6	19.08	19.12	-0.42	-2.15	263631.0	5077549.24	340
2019-10-27	19.78	19.78	19.5	19.54	-0.2	-1.01	116488.0	2280717.58	241
2019-10-24	19.48	19.8	19.4	19.74	0.26	1.33	314733.0	6179402.92	599
2019-10-23	20.08	20.08	19.48	19.48	-0.5	-2.5	362774.0	7165002.28	782
2019-10-22	19.68	20.9	19.64	19.98	0.58	2.99	1129944.0	23100232.78	1766
2019-10-21	19.62	19.8	19.24	19.4	-0.3	-1.52	215257.0	4201828.76	400
2019-10-20	19.06	19.92	19.06	19.7	0.78	4.12	413184.0	8077869.82	730
2019-10-17	18.8	19.2	18.8	18.92	0.28	1.5	228071.0	4345201.5	425
2019-10-16	18.6	18.82	18.2	18.64	-0.06	-0.32	214574.0	3993989.56	334
2019-10-15	18.9	18.9	18.34	18.7	-0.1	-0.53	159894.0	2971591.8	331
2019-10-14	19.34	19.42	18.8	18.8	-0.66	-3.39	179509.0	3431592.66	359
2019-10-13	19.18	19.84	19.16	19.46	0.28	1.46	344116.0	6702310.3	679
2019-10-10	19.52	19.62	19.0	19.18	-0.34	-1.74	388666.0	7441777.6	561
2019-10-09	19.8	19.92	19.52	19.52	-0.3	-1.51	170076.0	3361131.86	304
2019-10-08	20.12	20.28	19.72	19.82	-0.38	-1.88	458583.0	9133134.34	602
2019-10-07	19.54	20.5	19.54	20.2	0.52	2.64	970819.0	19574530.12	1560
2019-10-06	19.22	19.68	19.0	19.68	0.8	4.24	668652.0	13036315.42	845
2019-10-03	19.12	19.3	18.64	18.88	-0.4	-2.07	609740.0	11541323.7	845
2019-10-02	19.72	20.04	19.28	19.28	-0.44	-2.23	592343.0	11676667.68	816
2019-10-01	19.5	20.28	19.4	19.72	0.22	1.13	1251134.0	24926338.3	1979
2019-09-30	18.4	19.88	18.24	19.5	1.14	6.21	1337216.0	25444658.34	2096
2019-09-29	17.88	18.36	17.76	18.36	1.66	9.94	1070460.0	19361323.42	1348
2019-09-26	17.0	17.0	16.7	16.7	-0.3	-1.76	107352.0	1811134.6	206
2019-09-25	17.0	17.06	16.92	17.0	-0.06	-0.35	135321.0	2297612.66	168
2019-09-24	16.82	17.16	16.82	17.06	0.3	1.79	106058.0	1803867.08	195
2019-09-22	16.6	16.8	16.6	16.76	0.22	1.33	40227.0	672008.52	111
2019-09-19	16.86	16.92	16.4	16.54	-0.38	-2.25	78867.0	1310922.7	213
2019-09-18	17.0	17.02	16.86	16.92	0.02	0.12	59026.0	1000277.14	100
2019-09-17	17.04	17.12	16.9	16.9	-0.06	-0.35	84566.0	1436283.84	157
2019-09-16	17.18	17.18	16.96	16.96	-0.12	-0.7	87623.0	1494394.68	125
2019-09-15	16.52	17.28	16.5	17.08	0.02	0.12	103529.0	1758520.9	188
2019-09-12	16.82	17.26	16.8	17.06	0.16	0.95	96891.0	1656738.88	141
2019-09-11	17.28	17.28	16.8	16.9	-0.38	-2.2	171529.0	2899885.16	251
2019-09-10	17.6	17.7	17.1	17.28	-0.46	-2.59	115539.0	2016903.98	244
2019-09-09	18.0	18.0	17.74	17.74	-0.26	-1.44	49146.0	880458.18	122
2019-09-08	17.86	18.16	17.86	18.0	0.18	1.01	209730.0	3789178.06	299
2019-09-05	18.1	18.1	17.74	17.82	-0.04	-0.22	143441.0	2571743.32	291
2019-09-04	17.56	18.0	17.4	17.86	0.4	2.29	349078.0	6199270.66	523
2019-09-03	17.58	17.62	17.4	17.46	-0.04	-0.23	59770.0	1046228.82	127
2019-09-02	17.22	17.68	17.22	17.5	0.32	1.86	83659.0	1465202.4	203
2019-09-01	17.3	17.32	17.18	17.18	-0.26	-1.49	59973.0	1035771.02	130
2019-08-29	17.46	17.6	17.4	17.44	0.0	0.0	138120.0	2420291.9	289
2019-08-28	17.26	17.54	17.26	17.44	0.12	0.69	102893.0	1793910.36	179
2019-08-27	17.42	17.42	17.2	17.32	-0.16	-0.92	128391.0	2225536.26	160
2019-08-26	17.1	17.58	17.02	17.48	0.38	2.22	178605.0	3112280.38	329
2019-08-25	17.5	17.5	17.1	17.1	-0.44	-2.51	124604.0	2150648.4	274
2019-08-22	17.9	18.0	17.5	17.54	-0.26	-1.46	100007.0	1767127.84	210
2019-08-21	18.12	18.14	17.8	17.8	-0.36	-1.98	182401.0	3271083.02	279
2019-08-20	18.44	18.44	18.14	18.16	-0.22	-1.2	109737.0	2006117.28	211
2019-08-19	18.16	18.44	18.08	18.38	0.38	2.11	332319.0	6062750.92	559
2019-08-18	17.98	18.08	17.9	18.0	-0.02	-0.11	128010.0	2303567.18	280
2019-08-08	18.36	18.36	18.0	18.02	-0.2	-1.1	212794.0	3843198.04	313
2019-08-07	18.12	18.3	18.02	18.22	0.14	0.77	296805.0	5385103.16	658
2019-08-06	18.98	18.98	17.98	18.08	-1.08	-5.64	526382.0	9673879.56	848
2019-08-05	19.8	19.9	19.12	19.16	-0.64	-3.23	151563.0	2931020.72	408
2019-08-04	20.1	20.14	19.8	19.8	-0.36	-1.79	100041.0	1995878.08	256
2019-08-01	20.2	20.42	20.12	20.16	-0.1	-0.49	155064.0	3142044.22	285
2019-07-31	20.24	20.3	20.12	20.26	0.18	0.9	83016.0	1677660.18	127
2019-07-30	20.22	20.28	20.06	20.08	-0.14	-0.69	81920.0	1652454.58	133
2019-07-29	20.5	20.54	20.1	20.22	-0.18	-0.88	86318.0	1759991.98	173
2019-07-28	20.24	20.48	20.24	20.4	0.2	0.99	26542.0	540132.08	83
2019-07-25	20.0	20.5	20.0	20.2	0.16	0.8	74821.0	1522424.38	229
2019-07-24	20.06	20.24	20.0	20.04	-0.12	-0.6	80883.0	1625782.9	246
2019-07-23	20.52	20.52	20.1	20.16	-0.36	-1.75	55899.0	1132131.94	186
2019-07-22	20.58	20.7	20.5	20.52	-0.04	-0.19	80524.0	1655529.44	183
2019-07-21	20.96	20.96	20.56	20.56	-0.44	-2.1	108061.0	2244264.98	250
2019-07-18	21.22	21.3	21.0	21.0	-0.36	-1.69	201142.0	4250529.14	304
2019-07-17	21.5	21.7	21.3	21.36	-0.1	-0.47	278364.0	5980220.34	458
2019-07-16	21.04	22.1	21.04	21.46	0.62	2.98	918696.0	19919682.54	1223
2019-07-15	20.74	20.86	20.66	20.84	0.08	0.39	143090.0	2970010.32	197
2019-07-14	20.62	20.92	20.62	20.76	0.22	1.07	141200.0	2940474.36	222
2019-07-11	20.34	20.56	20.34	20.54	0.2	0.98	171502.0	3510187.06	349
2019-07-10	20.18	20.34	20.1	20.34	0.24	1.19	117204.0	2368776.46	192
2019-07-09	20.04	20.18	20.0	20.1	0.02	0.1	86331.0	1735221.86	154
2019-07-08	20.34	20.34	19.98	20.08	-0.28	-1.38	250283.0	5033121.54	384
2019-07-07	20.5	20.52	20.22	20.36	-0.28	-1.36	98886.0	2019157.5	223
2019-07-04	20.64	20.86	20.54	20.64	0.08	0.39	133973.0	2778800.76	313
2019-07-03	20.44	20.62	20.44	20.56	0.26	1.28	157181.0	3228152.32	279
2019-07-02	20.38	20.64	20.28	20.3	-0.08	-0.39	219107.0	4487325.2	363
2019-07-01	20.04	20.56	20.02	20.38	0.36	1.8	202929.0	4113605.7	428
2019-06-30	20.16	20.16	19.9	20.02	0.02	0.1	65177.0	1303526.44	159
2019-06-27	20.0	20.0	19.9	20.0	0.2	1.01	40076.0	799935.28	123
2019-06-26	19.92	20.1	19.8	19.8	-0.12	-0.6	41702.0	832692.8	114
2019-06-25	20.0	20.0	19.86	19.92	0.12	0.61	19811.0	395562.68	73
2019-06-24	19.84	19.9	19.78	19.8	-0.2	-1.0	34254.0	678878.88	74
2019-06-23	20.1	20.1	20.0	20.0	-0.16	-0.79	20136.0	403160.9	66
2019-06-20	20.32	20.44	20.14	20.16	-0.34	-1.66	71005.0	1438041.06	151
2019-06-19	20.28	20.68	20.28	20.5	0.28	1.38	229945.0	4702457.2	356
2019-06-18	20.4	20.42	20.14	20.22	-0.18	-0.88	106596.0	2158753.64	174
2019-06-17	20.34	20.48	20.24	20.4	0.2	0.99	60123.0	1223704.58	148
2019-06-16	20.24	20.28	20.1	20.2	0.22	1.1	70407.0	1423791.94	131
2019-06-13	20.4	20.48	19.9	19.98	-0.68	-3.29	265207.0	5356302.36	396
2019-06-12	20.7	21.3	20.62	20.66	0.06	0.29	407449.0	8529417.54	663
2019-06-11	20.08	20.6	20.08	20.6	0.5	2.49	129534.0	2640615.28	236
2019-06-10	20.0	20.3	19.92	20.1	0.2	1.01	152967.0	3081826.1	309
2019-06-09	19.6	20.02	19.6	19.9	0.3	1.53	78580.0	1565936.22	221
2019-05-30	19.6	19.74	19.58	19.6	0.0	0.0	62621.0	1229087.68	106
2019-05-29	19.3	19.6	19.2	19.6	0.58	3.05	101618.0	1977890.44	248
2019-05-28	19.22	19.46	19.0	19.02	-0.06	-0.31	52172.0	998694.56	177
2019-05-27	19.5	19.5	19.08	19.08	-0.32	-1.65	53442.0	1029960.38	142
2019-05-26	19.72	19.72	19.22	19.4	-0.2	-1.02	63908.0	1242386.1	138
2019-05-23	19.66	20.08	19.44	19.6	-0.36	-1.8	113349.0	2242034.5	314
2019-05-22	20.0	20.1	19.62	19.96	-0.04	-0.2	55948.0	1118088.98	146
2019-05-21	19.58	20.3	19.58	20.0	0.42	2.15	86226.0	1715601.4	256
2019-05-20	19.9	19.9	19.0	19.58	-0.26	-1.31	42989.0	836033.92	110
2019-05-19	20.0	20.34	19.6	19.84	-0.46	-2.27	68864.0	1377060.22	185
2019-05-16	20.78	20.8	20.16	20.3	-0.08	-0.39	182188.0	3709403.6	376
2019-05-15	19.0	20.38	19.0	20.38	1.72	9.22	313621.0	6182555.66	587
2019-05-14	19.32	20.0	18.0	18.66	-1.24	-6.23	268657.0	5121737.42	618
2019-05-13	21.96	21.96	19.9	19.9	-2.2	-9.95	385951.0	7846867.6	605
2019-05-12	22.68	22.68	22.1	22.1	-0.32	-1.43	83423.0	1862823.84	256
2019-05-09	22.38	23.22	22.18	22.42	0.26	1.17	317449.0	7239768.96	568
2019-05-08	22.3	22.3	22.16	22.16	-0.14	-0.63	21065.0	467945.26	105
2019-05-07	22.5	22.52	22.3	22.3	-0.2	-0.89	26506.0	593884.1	117
2019-05-06	22.5	22.5	22.0	22.5	0.0	0.0	61867.0	1379704.84	133
2019-05-05	22.8	22.8	22.4	22.5	-0.36	-1.57	52649.0	1186170.74	257
2019-05-02	22.9	23.0	22.82	22.86	-0.04	-0.17	75964.0	1740464.52	203
2019-05-01	22.92	23.04	22.7	22.9	0.06	0.26	99683.0	2280434.98	222
2019-04-30	23.2	23.2	22.84	22.84	-0.32	-1.38	105866.0	2438961.56	241
2019-04-29	23.2	23.24	22.86	23.16	0.06	0.26	77368.0	1785346.46	243
2019-04-28	22.72	23.32	22.72	23.1	0.24	1.05	130170.0	3013513.14	330
2019-04-25	22.6	23.22	22.6	22.86	-0.02	-0.09	188997.0	4334137.08	494
2019-04-24	23.52	23.62	22.88	22.88	-0.62	-2.64	146007.0	3392623.88	348
2019-04-23	23.42	23.84	23.32	23.5	0.0	0.0	286302.0	6735456.6	649
2019-04-22	23.9	23.9	23.4	23.5	-0.46	-1.92	322571.0	7611299.4	751
2019-04-21	24.16	24.64	23.72	23.96	-0.14	-0.58	558446.0	13518192.0	1055
2019-04-18	23.3	24.76	23.3	24.1	0.8	3.43	1541191.0	37342869.1	2438
2019-04-17	23.6	23.6	23.3	23.3	-0.34	-1.44	363440.0	8510996.44	509
2019-04-16	24.3	24.3	23.64	23.64	-0.58	-2.39	209632.0	5039670.32	357
2019-04-15	24.3	24.34	24.18	24.22	0.04	0.17	151190.0	3666694.74	307
2019-04-14	24.12	24.6	24.06	24.18	0.08	0.33	689861.0	16793043.1	994
2019-04-11	24.2	24.38	23.94	24.1	-0.08	-0.33	296032.0	7142873.5	579
2019-04-10	24.34	24.8	24.1	24.18	-0.14	-0.58	1002744.0	24413582.56	1541
2019-04-09	23.56	24.66	23.56	24.32	0.84	3.58	956359.0	23002336.02	1287
2019-04-08	23.4	23.88	23.3	23.48	0.18	0.77	523363.0	12342348.46	885
2019-04-07	22.98	23.4	22.92	23.3	0.34	1.48	729404.0	16940540.48	1017
2019-04-04	22.94	23.22	22.8	22.96	0.06	0.26	361445.0	8328207.56	525
2019-04-03	22.94	23.3	22.72	22.9	-0.04	-0.17	939977.0	21711093.88	1182
2019-04-02	22.32	23.1	22.18	22.94	0.66	2.96	1146542.0	26170337.94	1502
2019-04-01	21.6	22.74	21.46	22.28	0.68	3.15	831986.0	18518837.32	1335
2019-03-31	21.38	21.6	21.26	21.6	0.3	1.41	99037.0	2124238.24	191
2019-03-28	21.38	21.38	21.3	21.3	-0.12	-0.56	31518.0	672808.36	221
2019-03-27	21.24	21.42	21.24	21.42	0.12	0.56	51824.0	1109866.18	185
2019-03-26	21.4	21.4	21.22	21.3	-0.1	-0.47	78299.0	1667460.02	357
2019-03-25	21.42	21.56	21.4	21.4	-0.28	-1.29	89258.0	1915951.94	375
2019-03-24	21.7	21.7	21.3	21.68	0.02	0.09	74460.0	1604025.42	162
2019-03-21	21.5	21.82	21.5	21.66	-0.1	-0.46	117220.0	2539396.12	307
2019-03-20	21.8	21.96	21.76	21.76	-0.24	-1.09	106652.0	2332220.58	259
2019-03-19	21.74	22.0	21.6	22.0	0.2	0.92	179432.0	3916338.16	391
2019-03-18	21.56	21.8	21.3	21.8	0.4	1.87	137334.0	2962470.8	422
2019-03-17	21.32	21.6	21.2	21.4	0.06	0.28	165076.0	3524619.66	288
2019-03-14	21.52	21.6	21.34	21.34	-0.32	-1.48	114158.0	2447157.72	373
2019-03-13	21.86	21.86	21.52	21.66	-0.08	-0.37	83222.0	1800632.8	169
2019-03-12	21.7	21.98	21.66	21.74	0.14	0.65	98001.0	2136736.28	240
2019-03-11	21.64	21.7	21.4	21.6	0.0	0.0	112966.0	2435836.4	174
2019-03-10	21.7	21.98	21.6	21.6	-0.2	-0.92	54232.0	1178389.64	152
2019-03-07	21.94	22.0	21.8	21.8	-0.18	-0.82	48025.0	1049089.44	128
2019-03-06	21.98	22.06	21.86	21.98	-0.08	-0.36	43478.0	954800.78	132
2019-03-05	21.82	22.1	21.8	22.06	0.1	0.46	126616.0	2780072.36	282
2019-03-04	22.14	22.14	21.96	21.96	-0.16	-0.72	150650.0	3322949.66	288
2019-03-03	22.12	22.26	22.1	22.12	-0.06	-0.27	123957.0	2749074.38	167
2019-02-28	22.02	22.3	22.0	22.18	0.08	0.36	98422.0	2176345.62	183
2019-02-27	22.16	22.2	22.1	22.1	-0.12	-0.54	122843.0	2719978.08	211
2019-02-26	22.36	22.36	22.1	22.22	-0.12	-0.54	104430.0	2320648.28	225
2019-02-25	22.74	22.8	22.2	22.34	-0.54	-2.36	247000.0	5537990.34	473
2019-02-24	22.6	23.28	22.5	22.88	0.52	2.33	531810.0	12208955.56	1064
2019-02-21	22.3	22.8	22.2	22.36	0.18	0.81	410264.0	9246867.48	606
2019-02-20	22.02	22.4	22.02	22.18	0.18	0.82	76529.0	1702333.32	219
2019-02-19	22.0	22.14	22.0	22.0	0.0	0.0	21648.0	477125.28	95
2019-02-18	22.24	22.26	22.0	22.0	-0.2	-0.9	23096.0	511690.9	77
2019-02-17	22.3	22.3	22.1	22.2	0.0	0.0	25514.0	567125.0	65
2019-02-14	22.28	22.3	22.1	22.2	-0.08	-0.36	32561.0	722136.18	114
2019-02-13	22.16	22.36	22.1	22.28	0.08	0.36	48989.0	1090330.64	117
2019-02-12	22.2	22.48	22.04	22.2	0.0	0.0	60449.0	1343698.1	152
2019-02-11	22.32	22.32	22.14	22.2	0.06	0.27	32346.0	718988.86	103
2019-02-10	22.16	22.5	22.1	22.14	-0.16	-0.72	38508.0	855676.26	122
2019-02-07	22.4	22.4	22.0	22.3	-0.1	-0.45	55127.0	1223333.34	143
2019-02-06	22.58	22.58	22.3	22.4	-0.14	-0.62	79401.0	1776572.3	157
2019-02-05	22.42	22.56	22.38	22.54	0.0	0.0	70848.0	1592285.48	107
2019-02-04	22.68	22.8	22.5	22.54	-0.08	-0.35	99495.0	2249639.34	181
2019-02-03	22.9	22.98	22.62	22.62	-0.14	-0.62	90744.0	2063887.36	201
2019-01-31	22.5	23.16	22.46	22.76	0.34	1.52	492524.0	11270521.12	758
2019-01-30	22.56	22.56	22.42	22.42	-0.02	-0.09	48822.0	1098068.44	142
2019-01-29	22.58	22.58	22.4	22.44	-0.06	-0.27	68092.0	1529793.58	158
2019-01-28	22.5	22.62	22.46	22.5	0.1	0.45	43036.0	970203.46	155
2019-01-27	22.3	22.78	22.3	22.4	-0.14	-0.62	103518.0	2335840.18	219
2019-01-24	22.42	22.54	22.3	22.54	-0.04	-0.18	75712.0	1697071.04	335
2019-01-23	22.5	22.76	22.5	22.58	-0.02	-0.09	77330.0	1744553.88	265
2019-01-22	22.6	22.72	22.56	22.6	-0.2	-0.88	77743.0	1759479.16	210
2019-01-21	22.6	22.9	22.38	22.8	0.02	0.09	193890.0	4384900.7	379
2019-01-20	23.04	23.14	22.7	22.78	-0.46	-1.98	262303.0	5988205.54	601
2019-01-17	23.4	23.52	23.06	23.24	-0.56	-2.35	356940.0	8303723.26	881
2019-01-16	24.0	24.4	23.3	23.8	-0.5	-2.06	455909.0	10869204.7	984
2019-01-15	23.58	25.0	23.5	24.3	-3.3	-11.96	600489.0	14625651.24	1326
2019-01-14	23.21	23.21	22.67	23.0	-0.04	-0.17	267115.0	6095799.85	459
2019-01-13	23.33	23.5	22.96	23.04	-0.04	-0.17	231709.0	5379320.05	333
2019-01-10	23.58	23.58	22.92	23.08	-0.42	-1.79	325469.0	7530645.8	655
2019-01-09	23.54	23.92	23.33	23.5	0.17	0.73	542087.0	12776909.55	930
2019-01-08	25.0	25.21	23.29	23.33	-1.05	-4.31	1553870.0	37532929.5	2180
2019-01-07	22.29	24.38	22.29	24.38	2.21	9.97	1596164.0	38108973.0	1639
2019-01-06	22.17	22.25	22.0	22.17	0.09	0.41	90022.0	1994432.3	175
2019-01-03	21.88	22.29	21.83	22.08	0.2	0.91	69072.0	1521821.45	185
2019-01-02	21.75	21.96	21.67	21.88	0.13	0.6	93379.0	2037350.1	188
2019-01-01	21.42	21.83	21.33	21.75	0.42	1.97	96650.0	2081512.95	176
2018-12-31	21.67	21.71	21.29	21.33	-0.21	-0.97	68278.0	1464074.1	156
2018-12-30	21.75	21.75	21.54	21.54	-0.09	-0.42	91745.0	1985464.0	161
2018-12-27	21.92	21.92	21.46	21.63	0.09	0.42	232140.0	5019905.8	395
2018-12-26	21.83	21.92	21.33	21.54	-0.25	-1.15	182362.0	3944366.0	344
2018-12-25	22.08	22.25	21.54	21.79	-0.84	-3.71	229264.0	5011102.5	358
2018-12-24	22.21	22.92	22.17	22.63	0.46	2.07	307890.0	6946864.8	419
2018-12-23	21.5	22.17	20.83	22.17	0.25	1.14	124609.0	2671160.7	242
2018-12-20	22.33	22.46	21.5	21.92	-0.54	-2.4	159680.0	3521494.25	255
2018-12-19	22.33	22.75	22.33	22.46	0.29	1.31	97584.0	2197919.15	285
2018-12-18	22.75	22.88	22.17	22.17	-0.79	-3.44	261856.0	5902953.7	409
2018-12-17	23.0	23.33	22.92	22.96	-0.33	-1.42	265946.0	6129636.55	420
2018-12-16	23.13	24.0	22.88	23.29	0.21	0.91	434328.0	10215566.8	772
2018-12-13	23.08	23.58	22.75	23.08	0.37	1.63	659172.0	15168299.75	701
2018-12-12	22.38	22.92	22.29	22.71	0.33	1.47	227921.0	5158613.65	354
2018-12-11	22.38	22.5	22.29	22.38	-0.2	-0.89	109104.0	2442221.5	232
2018-12-10	22.75	23.42	22.5	22.58	-0.25	-1.1	239137.0	5493875.35	366
2018-12-09	22.13	23.58	21.92	22.83	0.79	3.58	401010.0	9165463.9	763
2018-12-06	21.83	22.67	21.83	22.04	0.08	0.36	407660.0	9044934.5	539
2018-12-05	20.65	22.79	20.42	21.96	1.21	5.83	943535.0	20556651.35	1304
2018-12-04	20.62	20.83	20.38	20.75	0.17	0.83	104917.0	2161845.3	160
2018-12-03	20.42	21.0	20.42	20.58	0.16	0.78	203731.0	4211885.62	277
2018-12-02	20.15	20.53	20.0	20.42	0.57	2.87	297973.0	6063710.98	362
2018-11-29	20.3	20.33	19.85	19.85	-0.23	-1.15	152617.0	3051015.02	208
2018-11-28	19.55	20.33	19.55	20.08	0.48	2.45	184954.0	3695475.84	270
2018-11-27	19.37	19.85	19.37	19.6	0.2	1.03	105932.0	2085332.64	201
2018-11-26	19.68	19.68	18.92	19.4	-0.18	-0.92	166462.0	3213531.94	219
2018-11-25	19.83	19.92	19.58	19.58	-0.44	-2.2	77286.0	1527357.82	131
2018-11-22	20.17	20.4	20.02	20.02	0.02	0.1	94944.0	1914792.68	156
2018-11-21	20.08	20.08	19.58	20.0	0.2	1.01	117199.0	2319689.58	191
2018-11-20	20.33	20.5	19.75	19.8	-0.62	-3.04	48432.0	977089.68	124
2018-11-19	20.58	20.68	20.17	20.42	0.0	0.0	82324.0	1684236.1	240
2018-11-18	21.17	21.17	20.25	20.42	-0.79	-3.72	166859.0	3426942.7	244
2018-11-15	21.25	21.67	20.58	21.21	0.04	0.19	144382.0	3050744.97	257
2018-11-14	20.83	21.25	20.83	21.17	-0.16	-0.75	107522.0	2260291.05	193
2018-11-13	20.1	22.17	20.1	21.33	0.91	4.46	488504.0	10399399.38	714
2018-11-12	20.0	20.42	19.77	20.42	0.55	2.77	117840.0	2376088.52	210
2018-11-11	19.92	20.23	19.68	19.87	0.39	2.0	340007.0	6785877.58	432
2018-11-08	19.57	19.73	19.33	19.48	0.03	0.15	163597.0	3196130.34	272
2018-11-07	19.07	19.48	18.88	19.45	0.48	2.53	191808.0	3693513.2	244
2018-11-06	18.77	19.3	18.67	18.97	0.19	1.01	177170.0	3372540.3	186
2018-11-05	19.33	19.4	18.78	18.78	-0.25	-1.31	101446.0	1921342.3	171
2018-11-04	18.8	19.3	18.8	19.03	0.28	1.49	139686.0	2662260.52	248
2018-11-01	19.15	19.15	18.75	18.75	-0.4	-2.09	318556.0	6017219.62	330
2018-10-31	18.25	19.67	18.13	19.15	1.07	5.92	589470.0	11233698.92	635
2018-10-30	18.23	18.33	18.03	18.08	0.08	0.44	185974.0	3384797.72	253
2018-10-29	17.33	18.38	17.33	18.0	0.67	3.87	660962.0	11909643.34	762
2018-10-28	17.08	17.37	17.0	17.33	0.15	0.87	236058.0	4057510.24	351
2018-10-25	16.87	17.33	16.67	17.18	0.33	1.96	385292.0	6511860.26	434
2018-10-24	15.98	16.95	15.92	16.85	0.95	5.97	469054.0	7756313.78	587
2018-10-23	15.67	16.08	15.45	15.9	0.5	3.25	254239.0	4014932.54	444
2018-10-22	15.55	16.33	15.15	15.4	-0.25	-1.6	263945.0	4166778.82	645
2018-10-21	14.9	16.02	14.9	15.65	-0.87	-5.27	339302.0	5295421.08	446
2018-10-18	16.7	16.92	16.47	16.52	-0.23	-1.37	199849.0	3338954.3	308
2018-10-17	16.67	17.15	16.62	16.75	0.25	1.52	565459.0	9494392.32	527
2018-10-16	16.67	16.67	16.23	16.5	-0.18	-1.08	105667.0	1733603.64	216
2018-10-15	16.57	16.78	16.35	16.68	0.33	2.02	173567.0	2880948.86	265
2018-10-14	17.83	17.83	16.35	16.35	-1.8	-9.92	182734.0	3056658.8	326
2018-10-11	18.75	18.75	17.67	18.15	-0.85	-4.47	152952.0	2791526.5	298
2018-10-10	19.13	19.18	18.97	19.0	-0.28	-1.45	128212.0	2447054.36	232
2018-10-09	19.45	19.48	19.17	19.28	-0.29	-1.48	90725.0	1752225.28	177
2018-10-08	19.58	19.58	19.42	19.57	0.0	0.0	49804.0	969118.74	131
2018-10-07	19.98	19.98	19.57	19.57	-0.35	-1.76	57997.0	1141881.36	151
2018-10-04	20.08	20.08	19.9	19.92	-0.18	-0.9	124780.0	2496355.98	197
2018-10-03	20.03	20.23	19.92	20.1	0.0	0.0	105533.0	2121922.12	201
2018-10-02	20.33	20.67	20.0	20.1	-0.1	-0.5	154844.0	3137341.12	273
2018-10-01	20.0	20.28	19.88	20.2	0.32	1.61	196906.0	3958904.26	321
2018-09-30	20.0	20.1	19.88	19.88	-0.05	-0.25	76619.0	1532755.64	158
2018-09-27	20.07	20.07	19.93	19.93	-0.05	-0.25	64880.0	1298189.56	116
2018-09-26	19.75	20.08	19.75	19.98	-0.02	-0.1	106861.0	2135826.76	210
2018-09-25	20.17	20.25	20.0	20.0	0.0	0.0	89100.0	1790391.84	144
2018-09-20	20.25	20.38	19.92	20.0	-0.4	-1.96	66078.0	1324014.06	157
2018-09-19	19.83	20.83	19.83	20.4	0.37	1.85	248221.0	5015221.86	257
2018-09-18	19.58	20.08	19.58	20.03	0.53	2.72	72996.0	1446342.82	231
2018-09-17	19.33	19.5	19.0	19.5	-0.07	-0.36	118714.0	2296890.5	231
2018-09-16	20.22	20.25	19.17	19.57	-0.68	-3.36	119333.0	2378896.42	225
2018-09-13	19.83	20.42	19.75	20.25	0.47	2.38	149435.0	2994506.1	317
2018-09-12	20.42	20.96	19.75	19.78	-0.62	-3.04	346404.0	7095653.58	402
2018-09-11	20.33	20.5	20.3	20.4	0.05	0.25	76405.0	1558885.8	141
2018-09-10	20.45	20.5	20.1	20.35	-0.15	-0.73	201286.0	4080851.04	308
2018-09-09	20.12	20.65	20.0	20.5	0.37	1.84	120137.0	2442896.16	245
2018-09-06	20.42	20.42	19.77	20.13	-0.62	-2.99	370042.0	7416765.78	583
2018-09-05	21.58	21.75	19.98	20.75	-0.88	-4.07	105610.0	2189130.62	188
2018-09-04	22.17	22.21	21.38	21.63	-0.45	-2.04	74395.0	1620599.1	115
2018-09-03	21.92	22.13	21.88	22.08	0.08	0.36	37606.0	827965.35	88
2018-09-02	21.71	22.21	21.67	22.0	0.0	0.0	41164.0	905504.45	123
2018-08-30	21.83	22.0	21.75	22.0	0.0	0.0	45714.0	999783.6	119
2018-08-29	22.42	22.54	21.92	22.0	-0.13	-0.59	84893.0	1886780.55	173
2018-08-28	22.42	22.46	22.13	22.13	0.13	0.59	45804.0	1023261.2	115
2018-08-27	22.17	22.67	22.0	22.0	0.08	0.36	87682.0	1960888.4	176
2018-08-26	22.04	22.29	21.88	21.92	0.17	0.78	59536.0	1313448.6	123
2018-08-16	21.83	22.25	21.67	21.75	-0.33	-1.49	75720.0	1652142.9	135
2018-08-15	22.04	22.29	21.75	22.08	0.0	0.0	69241.0	1519429.7	124
2018-08-14	22.42	22.75	21.79	22.08	0.08	0.36	167606.0	3723084.95	292
2018-08-13	22.29	23.54	21.92	22.0	-0.17	-0.77	491628.0	11151051.1	679
2018-08-12	23.33	23.33	21.92	22.17	-1.41	-5.98	244668.0	5490148.6	382
2018-08-09	22.67	23.75	22.67	23.58	0.87	3.83	233486.0	5461589.0	467
2018-08-08	23.04	23.13	22.71	22.71	-0.25	-1.09	62213.0	1426498.9	152
2018-08-07	22.75	23.17	22.75	22.96	-0.04	-0.17	95896.0	2200714.6	181
2018-08-06	22.42	23.17	22.42	23.0	0.12	0.52	127697.0	2897406.7	192
2018-08-05	23.67	23.67	22.54	22.88	-1.29	-5.34	248766.0	5716033.2	489
2018-08-02	24.17	25.08	24.0	24.17	0.34	1.43	810040.0	19840518.25	984
2018-08-01	23.96	24.13	23.75	23.83	-0.21	-0.87	61096.0	1463264.85	116
2018-07-31	24.13	24.25	24.0	24.04	-0.13	-0.54	90277.0	2176201.35	146
2018-07-30	23.96	24.17	23.96	24.17	0.21	0.88	191412.0	4620934.9	207
2018-07-29	24.17	24.17	23.92	23.96	-0.08	-0.33	35290.0	847627.55	90
2018-07-26	24.33	24.33	24.04	24.04	-0.5	-2.04	54752.0	1325887.05	128
2018-07-25	25.0	25.04	24.54	24.54	-0.75	-2.97	36604.0	908024.05	77
2018-07-24	25.17	25.29	24.79	25.29	0.12	0.48	30433.0	761256.25	106
2018-07-23	25.42	25.42	24.83	25.17	-0.21	-0.83	51784.0	1297697.7	101
2018-07-22	25.42	25.42	25.21	25.38	-0.04	-0.16	24154.0	612411.15	67
2018-07-19	25.5	25.63	25.29	25.42	0.04	0.16	52020.0	1324514.75	87
2018-07-18	25.21	25.5	25.21	25.38	0.09	0.36	76222.0	1935594.8	99
2018-07-17	25.5	25.67	25.29	25.29	-0.21	-0.82	68252.0	1735174.85	101
2018-07-16	25.21	25.71	25.17	25.5	0.42	1.67	77546.0	1971499.2	178
2018-07-15	25.04	25.29	25.0	25.08	-0.21	-0.83	59086.0	1482242.5	113
2018-07-12	25.54	25.58	25.29	25.29	-0.29	-1.13	58603.0	1488597.95	88
2018-07-11	25.63	25.83	25.5	25.58	0.0	0.0	96353.0	2477924.8	129
2018-07-10	25.42	25.75	25.08	25.58	0.16	0.63	81634.0	2077767.45	135
2018-07-09	25.67	26.0	25.42	25.42	-0.25	-0.97	34708.0	888866.6	81
2018-07-08	25.75	26.33	25.67	25.67	-0.12	-0.47	118291.0	3094014.95	171
2018-07-05	26.17	26.25	25.75	25.79	-0.21	-0.81	118588.0	3080156.5	184
2018-07-04	25.58	26.04	25.42	26.0	0.42	1.64	69923.0	1802782.7	123
2018-07-03	25.58	25.83	25.58	25.58	-0.17	-0.66	22416.0	574546.4	65
2018-07-02	25.54	26.08	25.5	25.75	-0.29	-1.11	59238.0	1522488.1	116
2018-07-01	26.08	26.25	25.0	26.04	-0.04	-0.15	61969.0	1596402.5	101
2018-06-28	25.92	26.08	25.63	26.08	-0.17	-0.65	64326.0	1665616.8	101
2018-06-27	25.92	26.29	25.92	26.25	-0.08	-0.3	34727.0	908234.35	72
2018-06-26	26.25	26.58	26.17	26.33	0.08	0.3	70436.0	1857210.25	139
2018-06-25	26.17	26.63	26.17	26.25	-0.21	-0.79	50826.0	1339125.35	118
2018-06-24	26.29	27.0	26.25	26.46	0.29	1.11	102800.0	2734490.4	176
2018-06-21	26.21	26.71	25.83	26.17	-0.08	-0.3	187015.0	4925120.5	243
2018-06-20	25.63	26.25	25.5	26.25	0.71	2.78	90582.0	2334453.55	172
2018-06-12	24.46	25.54	24.46	25.54	0.54	2.16	38126.0	956913.5	84
2018-06-11	24.92	25.17	24.21	25.0	0.08	0.32	48851.0	1215791.75	105
2018-06-10	25.17	25.21	24.83	24.92	-0.16	-0.64	76417.0	1911675.0	126
2018-06-07	25.17	25.25	25.0	25.08	-0.34	-1.34	76626.0	1926715.35	146
2018-06-06	25.83	25.83	25.04	25.42	-0.5	-1.93	95041.0	2419439.35	163
2018-06-05	26.0	26.83	25.38	25.92	-0.33	-1.26	324649.0	8400533.55	564
2018-06-04	24.42	26.25	24.21	26.25	1.92	7.89	288688.0	7352336.7	480
2018-06-03	24.25	24.67	24.08	24.33	0.12	0.5	73694.0	1801795.6	138
2018-05-31	23.83	24.25	23.83	24.21	0.54	2.28	88457.0	2127557.65	147
2018-05-30	24.17	24.21	23.58	23.67	-0.5	-2.07	81541.0	1948291.5	171
2018-05-29	24.67	24.92	23.96	24.17	-0.46	-1.87	73400.0	1792258.4	148
2018-05-28	24.5	24.96	24.33	24.63	0.13	0.53	59575.0	1467998.3	118
2018-05-27	24.83	24.83	24.33	24.5	-0.33	-1.33	40698.0	997443.7	67
2018-05-24	25.25	25.25	24.67	24.83	-0.1	-0.4	41626.0	1038039.6	105
2018-05-23	25.5	25.5	24.92	24.93	-0.41	-1.62	96722.0	2426484.8	158
2018-05-22	25.13	25.38	25.13	25.34	0.52	2.1	147624.0	3731516.45	207
2018-05-21	24.08	25.83	23.92	24.82	0.75	3.12	543265.0	13517237.6	679
2018-05-20	24.17	24.5	24.0	24.07	-0.17	-0.7	229386.0	5544407.25	256
2018-05-17	24.38	24.58	24.13	24.24	-0.32	-1.3	200160.0	4883276.25	216
2018-05-16	25.58	25.58	24.54	24.56	-1.0	-3.91	258343.0	6436599.1	348
2018-05-15	25.96	25.96	25.5	25.56	-0.29	-1.12	278948.0	7171545.7	327
2018-05-14	25.33	26.04	25.33	25.85	0.53	2.09	854952.0	22006743.2	729
2018-05-13	25.71	25.71	25.08	25.32	-0.39	-1.52	579988.0	14765950.05	666
2018-05-10	25.83	26.25	25.42	25.71	-0.58	-2.21	485034.0	12522472.7	464
2018-05-09	26.58	26.67	26.21	26.29	-0.38	-1.42	31145.0	821154.2	85
2018-05-08	27.25	27.25	26.33	26.67	-0.67	-2.45	79177.0	2115982.8	137
2018-05-07	27.38	27.38	27.17	27.34	0.11	0.4	53000.0	1444342.3	112
2018-05-06	27.17	27.38	27.0	27.23	0.18	0.67	47648.0	1293274.7	136
2018-05-03	27.08	27.33	26.75	27.05	-0.22	-0.81	103322.0	2796960.65	179
2018-05-02	27.5	27.75	27.17	27.27	-0.33	-1.2	99484.0	2727949.65	183
2018-05-01	26.88	27.67	26.67	27.6	0.66	2.45	204164.0	5537284.8	285
2018-04-30	27.29	27.46	26.92	26.94	-0.34	-1.25	132059.0	3574992.4	241
2018-04-29	27.71	27.83	27.25	27.28	-0.44	-1.59	181188.0	4972114.9	335
2018-04-26	28.08	28.08	27.71	27.72	-0.36	-1.28	167094.0	4644131.2	258
2018-04-25	28.21	28.21	27.92	28.08	-0.2	-0.71	133742.0	3758410.4	167
2018-04-24	28.25	28.38	28.08	28.28	-0.13	-0.46	77958.0	2201763.15	151
2018-04-23	28.08	28.46	28.08	28.41	0.22	0.78	112619.0	3190935.5	170
2018-04-22	28.25	28.42	28.17	28.19	-0.14	-0.49	120522.0	3406486.55	173
2018-04-19	28.54	28.71	28.33	28.33	-0.1	-0.35	175313.0	4998626.7	258
2018-04-18	28.46	28.5	28.21	28.43	0.02	0.07	249704.0	7084091.65	199
2018-04-17	28.17	28.46	28.17	28.41	0.03	0.11	84056.0	2381240.6	143
2018-04-16	28.33	28.42	28.17	28.38	0.21	0.75	86947.0	2456968.8	148
2018-04-15	27.83	28.25	27.75	28.17	0.99	3.64	91763.0	2573164.9	158
2018-04-12	27.63	27.67	26.92	27.18	-0.22	-0.8	60011.0	1641647.0	144
2018-04-11	28.33	28.58	27.08	27.4	-0.86	-3.04	168778.0	4699516.4	250
2018-04-10	28.33	28.58	28.17	28.26	-0.34	-1.19	155548.0	4405962.4	211
2018-04-09	28.71	28.88	28.33	28.6	-0.19	-0.66	178469.0	5104157.6	246
2018-04-08	29.04	29.04	28.71	28.79	-0.15	-0.52	106436.0	3070095.75	141
2018-04-05	29.04	29.08	28.88	28.94	0.04	0.14	119144.0	3453084.0	205
2018-04-04	28.75	28.96	28.75	28.9	0.11	0.38	164452.0	4748854.05	213
2018-04-03	28.79	28.88	28.58	28.79	-0.07	-0.24	99817.0	2863229.15	181
2018-04-02	29.0	29.0	28.58	28.86	0.28	0.98	148270.0	4272866.8	246
2018-04-01	28.67	28.79	28.42	28.58	-0.26	-0.9	167366.0	4783233.05	150
2018-03-29	28.92	29.04	28.42	28.84	0.14	0.49	173339.0	4978655.8	267
2018-03-28	28.67	28.92	28.33	28.7	0.19	0.67	159962.0	4569723.6	246
2018-03-27	28.75	28.83	28.25	28.51	-0.05	-0.18	107662.0	3072681.2	245
2018-03-26	27.58	29.13	27.58	28.56	0.75	2.7	400404.0	11396851.2	702
2018-03-25	28.33	28.33	27.63	27.81	-0.74	-2.59	440959.0	12288997.45	717
2018-03-22	28.75	28.75	28.42	28.55	-0.21	-0.73	49489.0	1414620.0	137
2018-03-21	28.96	28.96	28.42	28.76	0.07	0.24	96428.0	2761413.45	220
2018-03-20	28.25	28.96	27.92	28.69	0.51	1.81	208108.0	5939148.15	325
2018-03-19	27.92	28.21	27.88	28.18	0.33	1.18	152051.0	4266828.05	279
2018-03-18	27.58	27.92	27.33	27.85	0.57	2.09	377232.0	10427521.7	582
2018-03-15	28.79	28.79	26.58	27.28	-1.59	-5.51	1013910.0	27990648.6	1007
2018-03-14	29.08	29.17	28.67	28.87	-0.16	-0.55	225654.0	6519747.4	337
2018-03-13	29.42	29.46	28.96	29.03	-0.3	-1.02	300464.0	8756613.45	552
2018-03-12	28.96	29.38	28.58	29.33	0.35	1.21	538435.0	15636180.1	570
2018-03-11	29.0	29.29	28.92	28.98	0.0	0.0	274774.0	7997319.65	416
2018-03-08	29.25	29.42	28.92	28.98	-0.21	-0.72	221508.0	6458646.65	424
2018-03-07	28.88	29.46	28.67	29.19	0.31	1.07	225112.0	6559620.7	422
2018-03-06	28.83	29.21	28.67	28.88	0.18	0.63	173400.0	5035896.75	310
2018-03-05	28.42	29.08	28.38	28.7	0.08	0.28	183304.0	5277832.45	314
2018-03-04	28.33	28.83	28.21	28.62	0.39	1.38	226846.0	6454672.75	362
2018-03-01	28.33	28.88	28.17	28.23	-0.24	-0.84	202667.0	5802766.3	442
2018-02-28	28.63	28.71	28.33	28.47	-0.19	-0.66	157184.0	4481672.45	330
2018-02-27	28.42	29.04	28.42	28.66	-0.17	-0.59	151732.0	4348867.4	264
2018-02-26	29.08	29.25	28.5	28.83	-0.2	-0.69	188377.0	5446403.25	351
2018-02-25	29.29	29.29	28.75	29.03	-0.28	-0.96	184578.0	5350350.45	339
2018-02-22	28.42	29.46	27.96	29.31	0.83	2.91	411654.0	11885889.75	679
2018-02-21	28.71	28.75	28.25	28.48	-0.28	-0.97	174589.0	4965450.25	346
2018-02-20	29.04	29.13	28.63	28.76	-0.24	-0.83	330205.0	9540783.05	519
2018-02-19	29.25	29.54	28.92	29.0	-0.54	-1.83	390238.0	11375190.9	532
2018-02-18	29.58	30.21	29.17	29.54	-2.47	-7.72	1472424.0	43567087.6	1469
2018-02-15	32.0	32.25	31.67	32.01	0.21	0.66	470833.0	15026412.25	527
2018-02-14	30.75	31.92	30.67	31.8	1.18	3.85	928493.0	29179414.5	1021
2018-02-13	30.42	30.92	30.04	30.62	-0.03	-0.1	516947.0	15765601.15	600
2018-02-12	30.42	30.71	30.04	30.65	0.66	2.2	535762.0	16302168.95	490
2018-02-11	30.33	30.42	29.79	29.99	-0.25	-0.83	269141.0	8067721.8	254
2018-02-08	30.17	30.58	30.08	30.24	0.06	0.2	335170.0	10153052.45	382
2018-02-07	30.08	30.67	30.08	30.18	0.31	1.04	442795.0	13451727.95	484
2018-02-06	29.42	30.21	29.38	29.87	-0.51	-1.68	455168.0	13571244.35	543
2018-02-05	30.04	31.54	30.04	30.38	0.4	1.33	1029970.0	31742048.2	1225
2018-02-04	29.08	30.29	28.75	29.98	0.93	3.2	1038020.0	31036532.05	925
2018-02-01	29.08	29.67	28.83	29.05	0.0	0.0	410753.0	12059196.2	394
2018-01-31	29.0	29.38	28.79	29.05	-0.1	-0.34	169340.0	4935048.45	205
2018-01-30	29.17	29.42	28.63	29.15	0.0	0.0	153828.0	4454200.05	227
2018-01-29	29.42	29.67	29.08	29.15	-0.38	-1.29	215204.0	6306938.35	237
2018-01-28	29.17	29.79	29.17	29.53	0.49	1.69	580583.0	17145691.45	561
2018-01-25	28.58	29.17	28.58	29.04	0.41	1.43	177208.0	5138108.9	191
2018-01-24	28.33	28.71	28.33	28.63	0.06	0.21	176468.0	5025020.0	268
2018-01-23	29.0	29.08	28.46	28.57	-0.43	-1.48	266968.0	7720738.4	197
2018-01-22	28.96	29.25	28.92	29.0	0.07	0.24	177599.0	5154825.7	207
2018-01-21	28.96	29.25	28.92	28.93	-0.08	-0.28	519601.0	15101325.45	359
2018-01-18	29.0	29.13	28.75	29.01	0.1	0.35	274234.0	7944843.75	323
2018-01-17	28.33	28.92	28.33	28.91	0.61	2.16	325612.0	9360986.3	298
2018-01-16	28.21	28.75	28.21	28.3	0.13	0.46	339538.0	9673109.1	277
2018-01-15	28.0	28.42	27.96	28.17	0.17	0.61	191387.0	5400704.15	213
2018-01-14	27.96	28.17	27.88	28.0	-0.06	-0.21	195122.0	5470298.45	234
2018-01-11	28.33	28.33	28.0	28.06	-0.27	-0.95	117773.0	3317375.1	168
2018-01-10	28.54	28.92	28.17	28.33	-0.03	-0.11	660098.0	18901370.3	658
2018-01-09	27.79	28.5	27.71	28.36	0.58	2.09	438887.0	12336327.05	429
2018-01-08	27.33	28.08	27.33	27.78	0.45	1.65	465841.0	12914673.75	423
2018-01-07	27.21	27.42	27.21	27.33	0.15	0.55	130018.0	3549971.3	121
2018-01-04	27.21	27.38	27.13	27.18	-0.1	-0.37	123287.0	3357821.75	123
2018-01-03	27.21	27.33	27.13	27.28	0.07	0.26	144964.0	3952064.6	144
2018-01-02	27.33	27.42	27.17	27.21	-0.13	-0.48	84900.0	2314510.55	118
2018-01-01	27.5	27.5	27.25	27.34	-0.29	-1.05	189786.0	5192459.75	151
2017-12-31	27.71	27.79	27.5	27.63	0.03	0.11	102967.0	2845123.9	131
2017-12-28	27.63	27.88	27.5	27.6	-0.09	-0.33	105332.0	2910310.0	136
2017-12-27	27.63	28.04	27.54	27.69	0.19	0.69	149694.0	4159818.55	190
2017-12-26	27.58	27.67	27.42	27.5	-0.19	-0.69	98662.0	2713217.9	140
2017-12-25	27.75	28.21	27.5	27.69	0.03	0.11	370608.0	10342692.35	418
2017-12-24	27.42	27.67	27.29	27.66	0.24	0.88	151553.0	4166974.95	235
2017-12-21	27.38	27.5	27.13	27.42	0.06	0.22	147256.0	4026485.0	185
2017-12-20	27.46	27.71	27.33	27.36	-0.17	-0.62	113398.0	3110776.9	182
2017-12-19	27.58	27.75	27.38	27.53	-0.02	-0.07	284372.0	7826394.5	289
2017-12-18	27.63	27.92	27.42	27.55	-0.06	-0.22	219731.0	6074182.35	277
2017-12-17	27.67	28.0	27.58	27.61	-0.02	-0.07	310014.0	8618567.5	308
2017-12-14	27.0	27.75	27.0	27.63	0.55	2.03	548645.0	15074123.9	522
2017-12-13	26.83	27.08	26.25	27.08	0.29	1.08	275990.0	7417517.2	314
2017-12-12	26.92	27.04	26.79	26.79	-0.18	-0.67	193079.0	5188216.6	190
2017-12-11	26.96	27.21	26.92	26.97	-0.02	-0.07	182977.0	4948258.75	241
2017-12-10	27.04	27.25	26.79	26.99	0.02	0.07	197206.0	5333883.95	257
2017-12-07	26.71	27.04	26.63	26.97	-0.1	-0.37	291655.0	7810415.25	295
2017-12-06	27.08	27.25	27.04	27.07	-0.06	-0.22	190062.0	5158016.9	179
2017-12-05	27.17	27.29	27.0	27.13	-0.22	-0.8	164153.0	4458313.3	245
2017-12-04	27.17	27.58	27.08	27.35	0.13	0.48	576492.0	15746841.65	503
2017-12-03	27.04	27.58	26.75	27.22	0.56	2.1	460895.0	12530718.65	454
2017-11-30	26.75	27.08	26.5	26.66	0.01	0.04	258565.0	6917053.15	281
2017-11-29	26.42	27.08	26.42	26.65	0.12	0.45	325625.0	8717184.05	349
2017-11-28	26.33	27.0	26.29	26.53	0.17	0.64	1863696.0	45317454.05	304
2017-11-27	26.88	27.08	26.25	26.36	-0.17	-0.64	496848.0	13275472.5	471
2017-11-26	25.75	26.83	25.63	26.53	1.17	4.61	802993.0	21239608.05	700
2017-11-23	24.42	25.75	24.42	25.36	0.95	3.89	553117.0	13949960.6	670
2017-11-22	24.33	24.58	24.17	24.41	0.2	0.83	223583.0	5456207.6	467
2017-11-21	23.92	24.63	23.5	24.21	0.03	0.12	276901.0	6661382.15	313
2017-11-20	24.63	24.63	24.17	24.18	-0.3	-1.23	162101.0	3944170.9	187
2017-11-19	24.75	24.92	24.17	24.48	-0.25	-1.01	230476.0	5661212.4	429
2017-11-16	25.0	25.08	24.54	24.73	-0.37	-1.47	212231.0	5256176.95	223
2017-11-15	25.08	25.42	25.04	25.1	-0.05	-0.2	869654.0	20397833.55	295
2017-11-14	24.75	25.33	24.75	25.15	0.4	1.62	227677.0	5703975.95	308
2017-11-13	24.92	25.0	24.46	24.75	0.02	0.08	181676.0	4481701.3	186
2017-11-12	24.92	25.25	24.63	24.73	-0.06	-0.24	201697.0	5031605.2	275
2017-11-09	24.29	24.88	24.0	24.79	0.57	2.35	240480.0	5912247.2	330
2017-11-08	24.5	24.58	23.83	24.22	0.29	1.21	342983.0	8330272.9	411
2017-11-07	26.25	26.25	23.71	23.93	-2.37	-9.01	744089.0	18300448.9	782
2017-11-06	26.75	26.75	25.83	26.3	-0.22	-0.83	238795.0	6275288.35	318
2017-11-05	25.13	26.63	25.0	26.52	-0.19	-0.71	428803.0	11190598.25	502
2017-11-02	27.04	27.08	26.5	26.71	-0.18	-0.67	330403.0	8852450.8	386
2017-11-01	26.58	27.17	26.5	26.89	0.32	1.2	675362.0	18187387.4	732
2017-10-31	28.42	28.58	26.42	26.57	-1.3	-4.66	1917160.0	52436525.7	1696
2017-10-30	27.88	27.96	27.33	27.87	0.19	0.69	395202.0	10951760.75	415
2017-10-29	26.92	28.17	26.92	27.68	0.69	2.56	320098.0	8839485.8	418
2017-10-26	26.96	27.08	26.75	26.99	-0.1	-0.37	164233.0	4418389.3	193
2017-10-25	26.79	27.33	26.71	27.09	0.39	1.46	201176.0	5434739.35	215
2017-10-24	26.75	26.96	26.46	26.7	-0.22	-0.82	390457.0	10415602.15	313
2017-10-23	26.75	27.08	26.08	26.92	0.08	0.3	391219.0	10371688.35	446
2017-10-22	26.58	27.0	26.5	26.84	0.25	0.94	255686.0	6819581.55	286
2017-10-19	26.25	26.88	26.04	26.59	0.23	0.87	492596.0	13021897.3	592
2017-10-18	26.38	26.96	26.0	26.36	-0.01	-0.04	401576.0	10664341.3	602
2017-10-17	26.25	26.71	26.0	26.37	0.14	0.53	394316.0	10391386.05	486
2017-10-16	25.42	26.46	25.04	26.23	0.85	3.35	508964.0	13159742.9	592
2017-10-15	25.25	25.92	24.96	25.38	0.4	1.6	624786.0	15929816.45	780
2017-10-12	25.25	25.75	24.0	24.98	-0.36	-1.42	1095834.0	27308550.5	1199
2017-10-11	27.17	27.67	25.17	25.34	-2.42	-8.72	1217152.0	31850461.1	1210
2017-10-10	28.67	28.67	27.5	27.76	-0.66	-2.32	350628.0	9880892.1	462
2017-10-09	28.83	29.13	28.33	28.42	-0.61	-2.1	364972.0	10495170.0	368
2017-10-08	29.58	29.71	28.92	29.03	-0.44	-1.49	343409.0	10074064.15	454
2017-10-05	28.75	29.92	28.71	29.47	0.81	2.83	658450.0	19301669.25	681
2017-10-04	28.58	28.88	28.5	28.66	-0.09	-0.31	197670.0	5678925.6	291
2017-10-03	28.33	28.88	28.29	28.75	0.37	1.3	852066.0	24426676.2	530
2017-10-02	28.33	28.5	28.25	28.38	0.09	0.32	218586.0	6204901.8	279
2017-10-01	28.25	28.38	27.92	28.29	-0.08	-0.28	143164.0	4041675.45	216
2017-09-28	28.54	28.54	28.21	28.37	-0.08	-0.28	202547.0	5744712.55	221
2017-09-27	28.25	28.63	28.25	28.45	0.32	1.14	551869.0	15691198.7	588
2017-09-26	28.33	28.42	28.08	28.13	-0.09	-0.32	204634.0	5777689.5	197
2017-09-25	28.75	28.83	28.13	28.22	-0.53	-1.84	280308.0	7964036.55	275
2017-09-21	28.83	29.0	28.58	28.75	0.03	0.1	132997.0	3833498.55	233
2017-09-20	28.75	28.88	28.58	28.72	-0.02	-0.07	305928.0	8777523.1	334
2017-09-19	29.08	29.25	28.67	28.74	-0.54	-1.84	397379.0	11494508.5	381
2017-09-18	29.92	30.21	29.04	29.28	-0.42	-1.41	931391.0	27693943.25	892
2017-09-17	29.21	29.96	29.17	29.7	0.67	2.31	751512.0	22255488.1	885
2017-09-14	29.08	29.5	28.88	29.03	0.06	0.21	734118.0	21421906.85	784
2017-09-13	28.58	29.13	28.5	28.97	0.34	1.19	568801.0	16347637.5	516
2017-09-12	28.75	29.21	28.5	28.63	-0.16	-0.56	505846.0	14592920.85	601
2017-09-11	28.83	29.0	28.54	28.79	0.11	0.38	362584.0	10427736.55	359
2017-09-10	28.33	28.83	28.33	28.68	0.19	0.67	258721.0	7382141.15	277
2017-09-07	28.58	28.83	28.46	28.49	-0.12	-0.42	210560.0	6026073.65	249
2017-09-06	29.0	29.25	28.33	28.61	-0.32	-1.11	229843.0	6612222.6	313
2017-08-29	29.0	29.25	28.88	28.93	-0.13	-0.45	200828.0	5830552.8	237
2017-08-28	29.17	29.5	28.96	29.06	-0.11	-0.38	291236.0	8486925.05	325
2017-08-27	29.0	29.38	28.58	29.17	0.27	0.93	394122.0	11427610.95	515
2017-08-24	29.58	29.83	28.79	28.9	-0.88	-2.96	536348.0	15699331.75	632
2017-08-23	30.0	30.5	29.63	29.78	0.05	0.17	1085993.0	32620464.6	1055
2017-08-22	29.5	30.21	29.25	29.73	0.28	0.95	1309517.0	38877765.65	1206
2017-08-21	29.92	30.58	29.17	29.45	0.34	1.17	1954734.0	58611815.15	1823
2017-08-20	28.92	29.83	28.92	29.11	0.05	0.17	732486.0	21452823.1	725
2017-08-17	28.0	29.33	27.96	29.06	1.04	3.71	796318.0	22827690.1	868
2017-08-16	28.25	28.42	27.92	28.02	-0.29	-1.02	508123.0	14285802.5	502
2017-08-15	29.21	29.46	28.21	28.31	-0.92	-3.15	559709.0	16223031.1	583
2017-08-14	30.0	30.25	29.17	29.23	-0.75	-2.5	772484.0	22817168.0	822
2017-08-13	29.42	31.08	28.75	29.98	0.85	2.92	2083606.0	62742771.65	2101
2017-08-10	28.75	29.54	28.58	29.13	0.37	1.29	992310.0	28783006.7	931
2017-08-09	27.5	29.88	27.42	28.76	1.41	5.16	2004989.0	57879966.35	1755
2017-08-08	26.88	27.46	26.25	27.35	0.56	2.09	552997.0	14857549.2	662
2017-08-07	27.08	27.25	26.75	26.79	-0.43	-1.58	416682.0	11241140.05	482
2017-08-06	27.5	27.67	27.0	27.22	1.04	3.97	1447447.0	39596692.7	1160
2017-08-03	26.04	26.33	25.67	26.18	-0.05	-0.19	392674.0	10208496.7	443
2017-08-02	25.67	26.46	25.58	26.23	0.59	2.3	602651.0	15750996.25	697
2017-08-01	25.92	26.21	25.63	25.64	-0.2	-0.77	367862.0	9526963.55	357
2017-07-31	26.08	26.17	25.67	25.84	-0.25	-0.96	160223.0	4162015.0	204
2017-07-30	25.79	26.13	25.75	26.09	0.43	1.68	239448.0	6215813.3	302
2017-07-27	25.71	25.79	25.42	25.66	-0.19	-0.74	193621.0	4953835.95	276
2017-07-26	25.96	26.25	25.75	25.85	0.18	0.7	381758.0	9903296.95	432
2017-07-25	26.33	26.33	25.63	25.67	-0.73	-2.77	332098.0	8624071.85	384
2017-07-24	26.46	26.67	26.17	26.4	-0.02	-0.08	148478.0	3920537.9	252
2017-07-23	26.58	26.75	26.38	26.42	0.21	0.8	222289.0	5911394.25	255
2017-07-20	25.96	26.67	25.83	26.21	0.23	0.89	465250.0	12243538.9	456
2017-07-19	25.83	26.08	25.63	25.98	0.19	0.74	342444.0	8862024.35	356
2017-07-18	26.67	26.88	25.58	25.79	-0.92	-3.44	475754.0	12565704.9	448
2017-07-17	26.5	27.04	26.33	26.71	0.33	1.25	517748.0	13779389.15	664
2017-07-16	25.42	26.58	25.42	26.38	0.99	3.9	539262.0	14050297.8	600
2017-07-13	25.5	25.79	25.25	25.39	0.1	0.4	365213.0	9323461.25	538
2017-07-12	24.75	25.83	24.75	25.29	0.66	2.68	792356.0	20123281.5	917
2017-07-11	24.75	24.92	24.63	24.63	-0.28	-1.12	178459.0	4413804.55	229
2017-07-10	24.42	25.25	24.42	24.91	0.14	0.57	270667.0	6739575.25	307
2017-07-09	25.0	25.17	24.58	24.77	0.14	0.57	113063.0	2808483.35	192
2017-07-06	24.96	25.04	24.58	24.63	-0.15	-0.61	157284.0	3907506.75	212
2017-07-05	24.5	25.08	24.42	24.78	0.24	0.98	190980.0	4718223.2	301
2017-07-04	25.0	25.17	24.38	24.54	-0.6	-2.39	296662.0	7384375.5	367
2017-07-03	24.71	25.67	24.67	25.14	0.79	3.24	579390.0	14577506.25	728
2017-07-02	23.29	24.83	23.29	24.35	1.51	6.61	604331.0	14669519.85	637
2017-06-22	22.92	23.04	22.67	22.84	0.16	0.71	202057.0	4619271.55	223
2017-06-21	22.58	22.83	22.33	22.68	0.37	1.66	388590.0	8765582.75	355
2017-06-20	22.67	22.83	22.08	22.31	-0.36	-1.59	177618.0	3997296.7	218
2017-06-19	22.17	22.83	22.17	22.67	0.37	1.66	194893.0	4404691.05	225
2017-06-18	22.75	22.75	22.17	22.3	-0.42	-1.85	170750.0	3817374.35	220
2017-06-15	23.17	23.25	22.67	22.72	-0.61	-2.61	367117.0	8410312.85	358
2017-06-14	23.38	23.79	23.29	23.33	0.05	0.21	214368.0	5049646.35	228
2017-06-13	22.96	23.67	22.92	23.28	0.27	1.17	276277.0	6447807.95	233
2017-06-12	22.96	23.42	22.58	23.01	-0.12	-0.52	340523.0	7795568.65	329
2017-06-11	24.17	24.17	23.0	23.13	-1.02	-4.22	230910.0	5449844.05	228
2017-06-08	24.17	24.29	23.96	24.15	-0.21	-0.86	90646.0	2185946.2	150
2017-06-07	24.38	24.58	24.0	24.36	0.08	0.33	172952.0	4198814.25	281
2017-06-06	24.58	24.71	24.04	24.28	-0.39	-1.58	60326.0	1470800.6	107
2017-06-05	24.58	24.71	24.42	24.67	-0.03	-0.12	123611.0	3032060.1	153
2017-06-04	24.67	25.0	24.63	24.7	0.08	0.32	190878.0	4729300.35	152
2017-06-01	24.75	24.92	24.5	24.62	-0.18	-0.73	84707.0	2089696.0	111
2017-05-31	24.58	25.0	24.5	24.8	0.11	0.45	134465.0	3331429.0	147
2017-05-30	24.67	24.83	24.5	24.69	0.13	0.53	107582.0	2656870.5	165
2017-05-29	24.17	24.75	24.0	24.56	0.23	0.95	148523.0	3605920.1	199
2017-05-28	24.92	25.0	23.75	24.33	-0.62	-2.48	452488.0	10912908.1	364
2017-05-25	25.5	25.5	24.75	24.95	-0.59	-2.31	341669.0	8581976.7	280
2017-05-24	25.58	25.92	25.42	25.54	-0.04	-0.16	292234.0	7489358.6	245
2017-05-23	25.92	25.92	25.42	25.58	-0.67	-2.55	327596.0	8398189.6	313
2017-05-22	26.25	26.42	26.0	26.25	-0.02	-0.08	295278.0	7752838.9	217
2017-05-21	26.58	26.67	26.08	26.27	0.0	0.0	312001.0	8251812.6	303
2017-05-18	26.33	26.58	26.08	26.27	-0.34	-1.28	415238.0	10938214.6	376
2017-05-17	26.75	26.83	26.42	26.61	-0.06	-0.22	554051.0	14727205.0	360
2017-05-16	26.67	27.0	26.58	26.67	-0.01	-0.04	823062.0	22046123.5	590
2017-05-15	26.08	26.83	26.08	26.68	0.49	1.87	678746.0	17959936.9	524
2017-05-14	26.67	26.92	26.08	26.19	-0.49	-1.84	677864.0	18011355.4	563
2017-05-11	27.08	27.42	26.5	26.68	-0.56	-2.06	722033.0	19388048.4	589
2017-05-10	27.33	27.5	26.58	27.24	-0.17	-0.62	841062.0	22796458.9	815
2017-05-09	28.17	28.17	27.25	27.41	0.01	0.04	2009707.0	55752124.1	1290
2017-05-08	27.5	27.75	27.17	27.4	0.01	0.04	611390.0	16817869.6	628
2017-05-07	27.92	28.0	27.08	27.39	-0.25	-0.9	712493.0	19678634.1	851
2017-05-04	27.33	28.17	26.67	27.64	0.46	1.69	1672039.0	45928711.6	1494
2017-05-03	26.75	27.75	26.67	27.18	0.22	0.82	932322.0	25384216.9	903
2017-05-02	26.17	27.92	26.0	26.96	0.89	3.41	1621866.0	43996104.0	1514
2017-05-01	26.17	26.33	26.0	26.07	0.0	0.0	608450.0	15906647.2	495
2017-04-30	26.33	26.58	25.92	26.07	-0.29	-1.1	467848.0	12310850.6	402
2017-04-27	26.5	26.58	26.08	26.36	0.07	0.27	443209.0	11660190.0	396
2017-04-26	26.33	26.67	26.08	26.29	0.01	0.04	710309.0	18767100.2	591
2017-04-25	25.67	26.5	25.42	26.28	0.7	2.74	1090716.0	28366610.2	1089
2017-04-24	25.33	25.75	25.25	25.58	0.16	0.63	505339.0	12916136.2	507
2017-04-23	25.67	25.83	25.33	25.42	0.19	0.75	469910.0	11997780.6	446
2017-04-20	25.0	26.08	24.83	25.23	0.1	0.4	1457248.0	37222527.4	1291
2017-04-19	25.33	25.42	24.83	25.13	-0.24	-0.95	512680.0	12821882.2	543
2017-04-18	25.75	25.92	25.33	25.37	-0.51	-1.97	568528.0	14538721.6	693
2017-04-17	25.0	26.08	25.0	25.88	0.99	3.98	1239252.0	31729945.1	1199
2017-04-16	25.33	25.42	24.75	24.89	-0.44	-1.74	290683.0	7307125.5	415
2017-04-13	25.58	25.67	25.17	25.33	-0.2	-0.78	963516.0	24480766.3	818
2017-04-12	25.42	25.67	25.33	25.53	0.16	0.63	357781.0	9142825.4	379
2017-04-11	25.58	25.92	25.33	25.37	-0.06	-0.24	508277.0	13025447.8	521
2017-04-10	25.58	25.67	25.42	25.43	-0.03	-0.12	298909.0	7639979.1	295
2017-04-09	25.75	26.17	25.42	25.46	-0.3	-1.16	576659.0	14841541.1	686
2017-04-06	25.42	26.25	25.42	25.76	0.45	1.78	1107721.0	28636722.3	1189
2017-04-05	25.42	25.67	25.25	25.31	-0.07	-0.28	507266.0	12899095.8	490
2017-04-04	25.5	25.5	25.17	25.38	-0.12	-0.47	303952.0	7700740.6	352
2017-04-03	25.58	25.83	25.42	25.5	-0.18	-0.7	280589.0	7179604.5	359
2017-04-02	26.0	26.0	25.42	25.68	-0.19	-0.73	527224.0	13545640.5	520
2017-03-30	26.08	26.17	25.75	25.87	-0.01	-0.04	564743.0	14678223.0	621
2017-03-29	26.08	26.08	25.75	25.88	0.08	0.31	415849.0	10762414.8	467
2017-03-28	25.67	26.25	25.58	25.8	0.25	0.98	649967.0	16796206.1	748
2017-03-27	25.83	26.0	25.42	25.55	-0.38	-1.47	735876.0	18916073.7	888
2017-03-26	26.67	26.92	25.83	25.93	-0.6	-2.26	1436062.0	37860090.4	1632
2017-03-23	24.5	26.67	24.5	26.53	2.23	9.18	2181618.0	55930134.6	2033
2017-03-22	24.42	24.83	24.17	24.3	-0.86	-3.42	1060080.0	25941669.2	1158
2017-03-21	26.08	26.33	25.0	25.16	-0.97	-3.71	1137331.0	29450758.1	1075
2017-03-20	26.58	26.67	26.08	26.13	-0.51	-1.91	1220766.0	32113668.1	1104
2017-03-19	26.42	26.75	26.17	26.64	0.44	1.68	1007662.0	26690210.9	895
2017-03-16	25.83	26.42	25.75	26.2	0.5	1.95	1715500.0	44713458.0	1366
2017-03-15	25.33	26.33	25.08	25.7	0.61	2.43	3025214.0	77551429.1	2210
2017-03-14	25.0	25.58	24.5	25.09	-0.16	-0.63	2354424.0	59049380.3	1935
2017-03-13	26.33	26.92	25.0	25.25	-1.25	-4.72	1285526.0	33698474.6	1297
2017-03-12	27.25	27.33	26.25	26.5	-0.96	-3.5	1440824.0	38516826.2	1345
2017-03-09	28.33	28.67	26.75	27.46	-1.26	-4.39	2151983.0	59912549.4	1826
2017-03-08	28.33	29.08	28.0	28.72	0.3	1.06	1918955.0	54917099.1	1881
2017-03-07	28.33	28.58	27.5	28.42	-0.18	-0.63	2150381.0	60685736.9	2093
2017-03-06	27.0	29.08	26.83	28.6	1.46	5.38	4952750.0	139852319.5	3534
2017-03-05	27.33	27.42	26.83	27.14	-0.04	-0.15	977342.0	26447707.7	759
2017-03-02	27.42	27.42	26.83	27.18	-0.02	-0.07	1132249.0	30694177.0	1224
2017-03-01	27.5	27.92	26.92	27.2	-0.35	-1.27	2117484.0	58021960.8	2159
2017-02-28	25.25	27.67	25.25	27.55	2.38	9.46	3782293.0	102189721.0	3105
2017-02-27	26.33	26.33	25.0	25.17	-1.03	-3.93	1085479.0	27954118.0	933
2017-02-26	25.25	26.5	25.17	26.2	1.02	4.05	1251367.0	32565653.9	1439
2017-02-23	25.42	25.58	24.92	25.18	-0.22	-0.87	919163.0	23125023.2	1011
2017-02-22	26.0	26.17	25.33	25.4	-0.41	-1.59	917252.0	23591506.1	1037
2017-02-21	25.08	26.17	24.5	25.81	0.35	1.37	2400800.0	61096943.3	2353
2017-02-20	26.67	27.0	25.33	25.46	-1.38	-5.14	1389122.0	36516325.8	1501
2017-02-19	27.17	27.42	26.75	26.84	-0.41	-1.5	977375.0	26507823.0	1001
2017-02-16	27.5	27.67	27.08	27.25	-0.15	-0.55	994146.0	27218756.4	919
2017-02-15	27.75	27.83	27.17	27.4	-0.33	-1.19	1452228.0	39903327.2	1356
2017-02-14	27.25	28.25	26.83	27.73	0.47	1.72	2134534.0	58993430.8	2123
2017-02-13	27.67	27.75	27.17	27.26	-0.29	-1.05	1465556.0	40069230.4	1065
2017-02-12	27.5	28.0	27.33	27.55	0.1	0.36	1485553.0	41073362.9	1189
2017-02-09	28.25	28.33	27.17	27.45	-0.76	-2.69	1455376.0	40251812.1	1564
2017-02-08	28.83	28.83	27.83	28.21	-0.42	-1.47	2324604.0	65558388.9	2209
2017-02-07	28.5	30.0	27.83	28.63	0.3	1.06	4535197.0	130965102.5	4432
2017-02-06	26.25	28.67	26.25	28.33	2.25	8.63	6405394.0	177559371.1	4541
2017-02-05	26.17	26.67	25.92	26.08	0.03	0.12	1800563.0	47365263.0	1476
2017-02-02	26.17	26.33	25.83	26.05	-0.07	-0.27	1314382.0	34231357.7	1248
2017-02-01	25.75	26.42	25.33	26.12	0.59	2.31	2596676.0	67226316.6	1915
2017-01-31	26.08	26.25	25.0	25.53	-0.77	-2.93	3031831.0	77886267.8	2521
2017-01-30	26.42	26.75	26.08	26.3	-0.1	-0.38	1953614.0	51599086.1	1661
2017-01-29	26.08	26.83	25.83	26.4	0.39	1.5	2443268.0	64516344.8	1942
2017-01-26	26.25	26.67	25.75	26.01	0.19	0.74	3062783.0	80317018.6	2933
2017-01-25	24.75	26.25	24.42	25.82	1.15	4.66	5775852.0	147243597.9	4442
2017-01-24	25.0	25.58	24.33	24.67	-0.45	-1.79	3044759.0	76275110.3	2877
2017-01-23	25.25	26.08	24.25	25.12	0.23	0.92	5696824.0	143359203.4	4516
2017-01-22	23.25	25.25	23.25	24.89	1.83	7.94	3957228.0	96442252.2	3264
2017-01-19	23.58	24.0	22.08	23.06	0.73	3.27	6430056.0	149174168.9	4371
2017-01-18	22.33	22.33	22.08	22.33	2.0	9.84	1553646.0	34697798.2	426
2017-01-17	19.67	20.42	18.92	20.33	0.84	4.31	2034623.0	40165588.6	1392
2017-01-16	19.17	20.0	19.17	19.49	0.42	2.2	4198847.0	82227115.65	2593
2017-01-15	18.75	19.17	18.67	19.07	0.43	2.31	1935352.0	36672648.65	1452
2017-01-12	19.08	19.33	18.17	18.64	-0.24	-1.27	3048942.0	57226303.35	2229
2017-01-11	19.21	20.0	18.67	18.88	-0.29	-1.51	3667369.0	71185494.85	3078
2017-01-10	18.96	20.21	18.58	19.17	-0.41	-2.09	6603438.0	127958851.2	4881
2017-01-09	21.67	21.67	19.58	19.58	-2.18	-10.02	2636344.0	52397429.4	1525
2017-01-08	23.08	23.17	21.58	21.76	-1.02	-4.48	2203878.0	49656332.8	1862
2017-01-05	21.25	23.08	21.08	22.78	1.79	8.53	3400224.0	76832640.5	2507
2017-01-04	20.42	21.67	20.42	20.99	0.47	2.29	1985435.0	41854543.25	1736
2017-01-03	20.0	20.67	19.75	20.52	0.57	2.86	1068792.0	21675523.05	851
2017-01-02	20.0	20.21	19.88	19.95	-0.05	-0.25	550621.0	11014783.45	534
2017-01-01	20.33	20.33	19.96	20.0	-0.09	-0.45	738241.0	14844730.5	615
2016-12-29	20.17	20.42	19.92	20.09	-0.09	-0.45	1197301.0	24069546.85	968
2016-12-28	20.21	20.71	19.92	20.18	0.12	0.6	1720098.0	34732766.2	1539
2016-12-27	18.92	20.46	18.71	20.06	1.31	6.99	2077903.0	40761486.3	1549
2016-12-26	18.46	19.29	17.96	18.75	0.41	2.24	2180790.0	40880264.75	1719
2016-12-25	17.46	18.58	17.29	18.34	1.19	6.94	2208150.0	39568320.9	1521
2016-12-22	17.13	17.58	17.0	17.15	0.12	0.7	1103233.0	19082326.2	799
2016-12-21	16.88	17.17	16.75	17.03	0.27	1.61	810557.0	13747863.65	893
2016-12-20	16.88	16.96	16.46	16.76	-0.13	-0.77	459578.0	7664783.1	614
2016-12-19	17.21	17.46	16.75	16.89	-0.24	-1.4	803522.0	13852577.55	756
2016-12-18	17.0	17.17	16.92	17.13	0.28	1.66	621256.0	10601743.4	505
2016-12-15	16.63	16.96	16.46	16.85	0.08	0.48	697459.0	11626742.9	665
2016-12-14	17.29	17.29	16.58	16.77	-0.37	-2.16	593268.0	10034712.65	472
2016-12-13	17.21	17.25	16.71	17.14	-0.11	-0.64	527416.0	8990521.85	507
2016-12-12	17.71	17.79	17.08	17.25	-0.44	-2.49	566506.0	9910252.9	486
2016-12-11	17.54	17.79	17.54	17.69	0.21	1.2	767086.0	13548545.3	529
2016-12-08	17.13	17.92	17.13	17.48	0.27	1.57	1654195.0	29138116.6	1201
2016-12-07	17.5	17.58	17.17	17.21	-0.25	-1.43	525624.0	9109084.05	463
2016-12-06	17.42	17.71	17.38	17.46	0.18	1.04	663994.0	11627395.2	479
2016-12-05	17.17	17.42	17.04	17.28	0.1	0.58	761261.0	13138090.8	575
2016-12-04	17.17	17.29	16.88	17.18	0.1	0.59	834469.0	14282704.05	591
2016-12-01	17.21	17.92	16.92	17.08	0.05	0.29	1852073.0	32242571.5	1552
2016-11-30	16.21	17.67	16.21	17.03	0.81	4.99	2061910.0	35058106.95	1493
2016-11-29	16.17	16.42	16.08	16.22	0.02	0.12	739822.0	12037686.9	521
2016-11-28	16.17	16.42	16.13	16.2	0.02	0.12	764688.0	12428221.2	508
2016-11-27	16.33	16.5	16.0	16.18	-0.23	-1.4	1101854.0	17896193.25	957
2016-11-24	15.67	17.13	15.67	16.41	0.82	5.26	3168672.0	52075192.25	2295
2016-11-23	15.42	15.67	15.33	15.59	0.34	2.23	609715.0	9466745.2	361
2016-11-22	15.25	15.63	14.63	15.25	-0.16	-1.04	693018.0	10553182.75	454
2016-11-21	15.71	15.79	15.25	15.41	-0.09	-0.58	471012.0	7301482.7	372
2016-11-20	15.58	15.75	15.42	15.5	0.13	0.85	683154.0	10623829.65	500
2016-11-17	15.17	15.5	15.13	15.37	0.21	1.39	758478.0	11598130.45	456
2016-11-16	15.17	15.42	15.0	15.16	0.16	1.07	548358.0	8337321.85	426
2016-11-15	15.0	15.21	14.67	15.0	-0.12	-0.79	405978.0	6091194.2	286
2016-11-14	15.33	15.58	15.04	15.12	-0.13	-0.85	594076.0	9117038.3	429
2016-11-13	15.13	15.5	15.04	15.25	0.21	1.4	557622.0	8515612.5	400
2016-11-10	14.88	15.42	14.83	15.04	0.29	1.97	663365.0	10040056.3	474
2016-11-09	14.17	14.88	14.17	14.75	-0.17	-1.14	388540.0	5721481.5	337
2016-11-08	14.67	15.0	14.54	14.92	0.38	2.61	548052.0	8126249.15	488
2016-11-07	14.29	14.58	14.29	14.54	0.25	1.75	577950.0	8355735.4	394
2016-11-06	14.25	14.54	14.17	14.29	0.16	1.13	979934.0	14054067.7	626
2016-11-03	13.67	14.25	13.67	14.13	0.45	3.29	563436.0	7934136.85	441
2016-11-02	13.83	13.92	13.54	13.68	-0.34	-2.43	458552.0	6317629.8	730
2016-11-01	14.29	14.33	13.88	14.02	-0.24	-1.68	768326.0	10922310.85	652
2016-10-31	14.13	14.29	14.0	14.26	0.21	1.49	680472.0	9649836.85	546
2016-10-30	14.08	14.17	13.92	14.05	-0.05	-0.35	301382.0	4239034.4	1555
2016-10-27	14.08	14.42	14.04	14.1	0.07	0.5	809441.0	11508915.65	669
2016-10-26	14.21	14.25	14.0	14.03	-0.1	-0.71	656249.0	9253152.8	491
2016-10-25	14.17	14.25	14.08	14.13	-0.04	-0.28	367966.0	5212422.1	357
2016-10-24	14.13	14.29	13.92	14.17	0.01	0.07	692466.0	9803953.25	546
2016-10-23	13.96	14.29	13.96	14.16	0.2	1.43	814054.0	11497350.05	612
2016-10-20	14.17	14.71	13.83	13.96	-0.93	-6.25	2069587.0	29289526.75	1696
2016-10-19	14.5	15.17	14.08	14.89	0.72	5.08	1209532.0	17735333.9	874
2016-10-18	14.67	14.92	14.08	14.17	-0.48	-3.28	535589.0	7749570.85	465
2016-10-17	14.67	15.0	14.42	14.65	-0.37	-2.46	787128.0	11578345.35	584
2016-10-16	14.42	15.13	14.25	15.02	0.54	3.73	1172806.0	17241250.35	820
2016-10-13	14.42	14.75	14.17	14.48	0.0	0.0	1357961.0	19593187.35	1232
2016-10-12	14.0	14.63	13.88	14.48	0.35	2.48	1374328.0	19547422.1	911
2016-10-11	13.75	14.29	13.63	14.13	0.39	2.84	2025812.0	28316229.5	1359
2016-10-10	14.88	15.08	13.67	13.74	-1.38	-9.13	2780374.0	40000754.9	2404
2016-10-09	14.92	15.33	14.5	15.12	0.12	0.8	1658970.0	24832285.1	1348
2016-10-06	14.08	15.25	13.42	15.0	0.86	6.08	1854136.0	26512440.85	1417
2016-10-05	12.71	14.17	12.54	14.14	1.24	9.61	1640378.0	21983965.3	1052
2016-10-04	12.25	12.96	11.71	12.9	0.98	8.22	1298534.0	16037699.2	928
2016-10-03	11.25	12.04	10.25	11.92	0.94	8.56	1710270.0	19014996.2	908
2016-10-02	12.13	12.67	10.88	10.98	-1.06	-8.8	890244.0	10703543.8	622
2016-09-29	12.13	12.33	11.67	12.04	0.22	1.86	258871.0	3114657.0	351
2016-09-28	12.25	12.38	11.67	11.82	-0.25	-2.07	531646.0	6428002.15	462
2016-09-27	13.21	13.21	12.0	12.07	-1.23	-9.25	1148705.0	14215970.05	685
2016-09-26	13.13	13.46	13.08	13.3	0.16	1.22	946718.0	12604214.7	574
2016-09-25	13.17	13.21	12.88	13.14	-0.07	-0.53	394262.0	5140584.65	291
2016-09-21	13.33	13.42	13.17	13.21	0.0	0.0	283978.0	3766827.35	242
2016-09-20	12.83	13.33	12.58	13.21	0.38	2.96	606272.0	7895303.6	580
2016-09-19	13.92	14.04	12.54	12.83	-1.1	-7.9	1287810.0	16607524.75	827
2016-09-18	14.13	14.33	13.92	13.93	-0.29	-2.04	612607.0	8588667.5	343
2016-09-08	14.17	14.25	14.08	14.22	0.05	0.35	655854.0	9290991.35	389
2016-09-07	14.29	14.29	14.04	14.17	-0.04	-0.28	707590.0	10026117.55	494
2016-09-06	14.67	14.71	14.13	14.21	-0.44	-3.0	2041733.0	29377942.75	990
2016-09-05	14.17	14.79	14.08	14.65	0.51	3.61	2032820.0	29440460.2	1146
2016-09-04	14.17	14.29	14.08	14.14	0.19	1.36	599186.0	8482778.05	415
2016-09-01	14.63	14.63	13.71	13.95	-0.49	-3.39	890249.0	12472378.65	579
2016-08-31	14.54	14.79	14.42	14.44	-0.06	-0.41	529333.0	7729981.85	457
2016-08-30	14.21	14.88	14.08	14.5	0.22	1.54	1073168.0	15491121.4	827
2016-08-29	14.38	15.08	14.08	14.28	-0.12	-0.83	1296748.0	19000212.05	846
2016-08-28	13.96	14.46	13.96	14.4	0.17	1.19	472618.0	6765947.15	328
2016-08-25	14.17	14.54	13.96	14.23	-0.27	-1.86	590393.0	8388958.55	481
2016-08-24	14.92	15.04	14.42	14.5	-0.34	-2.29	1776749.0	26165932.95	1015
2016-08-23	14.83	15.17	14.67	14.84	0.09	0.61	529271.0	7891061.75	442
2016-08-22	15.42	15.42	14.58	14.75	-0.67	-4.35	687112.0	10267043.35	485
2016-08-21	15.88	16.04	15.33	15.42	-0.26	-1.66	779533.0	12297393.15	567
2016-08-18	15.67	15.92	15.17	15.68	-0.14	-0.88	1215907.0	18885024.65	860
2016-08-17	16.67	16.67	15.63	15.82	-0.89	-5.33	1231573.0	19915776.85	970
2016-08-16	17.38	17.58	16.58	16.71	-0.63	-3.63	1574164.0	26786344.5	1100
2016-08-15	16.75	17.42	16.71	17.34	0.59	3.52	1702741.0	29009054.35	1020
2016-08-14	16.83	16.92	16.5	16.75	-0.07	-0.42	1273639.0	21320482.15	913
2016-08-11	16.58	16.96	16.42	16.82	0.2	1.2	1281640.0	21466054.8	901
2016-08-10	16.21	16.75	16.13	16.62	0.22	1.34	1752331.0	28804386.2	1144
2016-08-09	15.79	16.67	15.54	16.4	0.67	4.26	3152334.0	51116953.75	1596
2016-08-08	15.67	15.96	15.54	15.73	0.06	0.38	684199.0	10736389.65	372
2016-08-07	15.83	16.17	15.58	15.67	0.0	0.0	1064116.0	16918642.95	704
2016-08-04	15.83	15.96	15.54	15.67	-0.05	-0.32	697141.0	10995175.0	507
2016-08-03	15.58	15.83	15.17	15.72	0.1	0.64	817201.0	12759557.6	495
2016-08-02	15.92	15.92	15.38	15.62	-0.31	-1.95	834550.0	13028685.65	514
2016-08-01	15.88	16.0	15.75	15.93	0.05	0.31	937502.0	14910240.05	587
2016-07-31	15.96	16.38	15.63	15.88	0.11	0.7	1584703.0	25349566.6	1136
2016-07-28	15.5	16.04	15.17	15.77	0.39	2.54	2615096.0	40971642.8	1444
2016-07-27	14.92	15.79	14.88	15.38	0.41	2.74	2004290.0	30845508.95	1315
2016-07-26	15.25	15.5	14.83	14.97	0.46	3.17	2250590.0	33994201.35	1272
2016-07-25	14.46	14.54	14.25	14.51	0.18	1.26	637774.0	9180377.4	414
2016-07-24	14.71	14.71	14.29	14.33	-0.41	-2.78	707777.0	10263243.35	417
2016-07-21	14.92	15.04	14.71	14.74	-0.27	-1.8	534084.0	7962835.25	329
2016-07-20	14.92	15.17	14.92	15.01	0.19	1.28	1239821.0	18642891.6	667
2016-07-19	14.92	15.04	14.75	14.82	-0.01	-0.07	696388.0	10359699.5	387
2016-07-18	14.79	15.17	14.67	14.83	0.04	0.27	1773976.0	26473325.6	873
2016-07-17	14.71	14.96	14.67	14.79	0.22	1.51	838567.0	12392189.4	426
2016-07-14	14.33	14.79	14.33	14.57	0.25	1.75	1327302.0	19359473.7	609
2016-07-13	14.33	14.42	14.29	14.32	0.04	0.28	429016.0	6159591.2	245
2016-07-12	14.25	14.33	14.21	14.28	0.1	0.71	601818.0	8590805.95	345
2016-07-11	14.33	14.33	14.17	14.18	-0.04	-0.28	601984.0	8565069.95	339
2016-07-10	14.13	14.38	14.04	14.22	0.25	1.79	523637.0	7425956.15	324
2016-06-30	14.25	14.25	13.92	13.97	-0.2	-1.41	340775.0	4784267.1	229
2016-06-29	14.21	14.25	14.04	14.17	0.06	0.43	403349.0	5717277.45	228
2016-06-28	14.08	14.33	13.96	14.11	0.09	0.64	583938.0	8255743.4	346
2016-06-27	13.79	14.92	13.75	14.02	0.39	2.86	1697652.0	24361693.5	1008
2016-06-26	12.83	13.71	12.83	13.63	-0.6	-4.22	956474.0	12836270.8	538
2016-06-23	14.21	14.38	14.04	14.23	-0.02	-0.14	400186.0	5683738.1	271
2016-06-22	14.33	14.38	14.17	14.25	-0.15	-1.04	294617.0	4219848.65	211
2016-06-21	14.71	14.71	14.38	14.4	-0.27	-1.84	527929.0	7683410.3	296
2016-06-20	14.63	14.79	14.54	14.67	0.08	0.55	1173089.0	17242429.7	470
2016-06-19	14.71	14.75	14.46	14.59	0.01	0.07	292200.0	4268491.6	202
2016-06-16	14.46	14.79	14.33	14.58	0.08	0.55	1050305.0	15337075.65	521
2016-06-15	14.83	15.13	14.38	14.5	-0.41	-2.75	1453573.0	21515012.1	650
2016-06-14	15.0	15.0	14.83	14.91	-0.02	-0.13	475112.0	7088258.5	272
2016-06-13	14.75	14.96	14.71	14.93	0.15	1.01	599556.0	8893309.85	295
2016-06-12	14.75	15.0	14.67	14.78	0.1	0.68	914546.0	13546081.0	492
2016-06-09	14.79	14.79	14.46	14.68	0.0	0.0	1092563.0	15978125.55	479
2016-06-08	14.83	15.04	14.63	14.68	-0.07	-0.47	1028425.0	15246433.15	436
2016-06-07	14.38	14.83	14.38	14.75	0.34	2.36	586464.0	8602534.65	316
2016-06-06	14.33	14.5	13.92	14.41	0.13	0.91	622037.0	8841190.85	402
2016-06-05	14.96	15.25	14.25	14.28	-0.59	-3.97	635503.0	9422650.45	463
2016-06-02	14.67	14.92	14.5	14.87	0.09	0.61	925937.0	13613513.7	555
2016-06-01	14.46	14.88	14.17	14.78	0.36	2.5	1272031.0	18588716.3	756
2016-05-31	14.38	14.5	14.08	14.42	0.19	1.34	647435.0	9259314.45	298
2016-05-30	14.58	14.71	14.08	14.23	-0.43	-2.93	584098.0	8404682.4	411
2016-05-29	14.58	15.0	14.38	14.66	0.03	0.21	1042318.0	15341003.1	647
2016-05-26	14.46	15.13	14.46	14.63	0.19	1.32	2557541.0	37783528.95	1510
2016-05-25	14.21	14.63	14.21	14.44	0.4	2.85	1225248.0	17639694.5	773
2016-05-24	13.54	14.17	13.54	14.04	0.04	0.29	1071210.0	14853052.95	718
2016-05-23	15.46	15.58	14.0	14.0	-1.54	-9.91	1308355.0	18951124.05	868
2016-05-22	16.25	16.25	15.5	15.54	-0.59	-3.66	1081454.0	17188880.05	754
2016-05-19	16.58	16.58	16.13	16.13	-0.45	-2.71	1044163.0	17029867.45	699
2016-05-18	16.75	16.79	16.54	16.58	-0.2	-1.19	1012321.0	16868161.3	579
2016-05-17	16.83	17.08	16.75	16.78	-0.04	-0.24	1117588.0	18854216.5	614
2016-05-16	17.13	17.25	16.54	16.82	-0.11	-0.65	1858628.0	31593000.4	1111
2016-05-15	17.0	17.21	16.63	16.93	-0.11	-0.65	1818385.0	30906184.7	959
2016-05-12	17.38	17.42	17.0	17.04	-0.22	-1.27	1087511.0	18684294.4	803
2016-05-11	17.5	17.58	17.21	17.26	-0.03	-0.17	2477939.0	43130003.25	1459
2016-05-10	17.25	17.5	17.0	17.29	0.07	0.41	1905192.0	32841532.65	1177
2016-05-09	16.96	17.54	16.75	17.22	0.44	2.62	3326089.0	57227172.4	1983
2016-05-08	16.38	16.92	16.38	16.78	0.46	2.82	1996867.0	33317304.25	1153
2016-05-05	16.38	16.67	16.29	16.32	-0.06	-0.37	1404078.0	23104457.65	869
2016-05-04	16.25	17.04	16.08	16.38	0.03	0.18	5353928.0	88543595.85	2728
2016-05-03	16.67	16.83	16.17	16.35	-0.13	-0.79	1547842.0	25673206.25	916
2016-05-02	16.38	16.54	16.13	16.48	0.16	0.98	1759628.0	28751367.7	1044
2016-05-01	16.96	16.96	16.25	16.32	-0.61	-3.6	1552484.0	25685437.1	985
2016-04-28	17.0	17.42	16.83	16.93	0.01	0.06	2294366.0	39315095.35	1305
2016-04-27	16.96	17.17	16.88	16.92	-0.01	-0.06	1465694.0	24993571.65	723
2016-04-26	17.08	17.13	16.88	16.93	-0.11	-0.65	1053662.0	17919220.15	628
2016-04-25	16.83	17.29	16.79	17.04	0.24	1.43	2173468.0	36917774.45	1001
2016-04-24	16.83	16.88	16.63	16.8	0.19	1.14	1513621.0	25375452.85	988
2016-04-21	16.71	17.0	16.5	16.61	-0.07	-0.42	2228986.0	37276955.25	1474
2016-04-20	17.83	17.83	16.33	16.68	-0.98	-5.55	4758785.0	80288741.1	2845
2016-04-19	17.79	18.33	17.58	17.66	0.38	2.2	2380211.0	42743207.5	1259
2016-04-18	17.46	17.75	16.96	17.28	-0.28	-1.59	733873.0	12712595.45	495
2016-04-17	18.17	18.17	17.5	17.56	-0.57	-3.14	491142.0	8726416.0	428
2016-04-14	18.29	18.79	17.54	18.13	-0.07	-0.38	1875949.0	34360277.9	1271
2016-04-13	18.21	18.63	18.13	18.2	-0.04	-0.22	1926360.0	35354568.05	1066
2016-04-12	18.0	18.5	18.0	18.24	0.03	0.16	1001875.0	18318149.1	758
2016-04-11	18.79	18.83	18.08	18.21	-0.52	-2.78	3152695.0	57763494.95	2034
2016-04-10	18.0	18.88	17.79	18.73	1.04	5.88	4330904.0	79893826.85	2297
2016-04-07	18.08	18.33	17.42	17.69	-0.19	-1.06	2057156.0	36602057.65	1522
2016-04-06	16.63	18.0	16.63	17.88	1.44	8.76	2541418.0	43994830.2	1712
2016-04-05	15.83	16.96	15.33	16.44	0.21	1.29	2065355.0	33859308.0	1507
2016-04-04	16.29	16.92	15.08	16.23	-0.23	-1.4	3455870.0	55889675.6	2829
2016-04-03	18.17	18.58	16.46	16.46	-1.79	-9.81	2674655.0	46205577.9	1440
2016-03-31	18.0	18.42	17.38	18.25	0.52	2.93	4100442.0	73579708.65	2789
2016-03-30	16.33	17.79	16.29	17.73	1.55	9.58	2500182.0	42754814.35	1699
2016-03-29	16.08	16.29	15.75	16.18	0.03	0.19	2065652.0	33094879.0	1088
2016-03-28	15.83	16.46	15.79	16.15	0.09	0.56	2383073.0	38234064.8	1419
2016-03-27	15.13	16.54	15.13	16.06	1.02	6.78	4513814.0	71659716.75	2505
2016-03-24	14.75	15.29	14.63	15.04	0.23	1.55	3295306.0	49253965.7	1531
2016-03-23	14.96	15.08	14.75	14.81	-0.05	-0.34	947304.0	14104209.55	468
2016-03-22	14.92	15.25	14.75	14.86	0.03	0.2	1690849.0	25393511.1	903
2016-03-21	14.75	14.96	14.67	14.83	0.15	1.02	1136639.0	16841026.35	615
2016-03-20	14.92	15.0	14.58	14.68	-0.02	-0.14	958344.0	14106768.5	547
2016-03-17	14.79	15.08	14.5	14.7	-0.06	-0.41	1158994.0	17120135.9	634
2016-03-16	15.13	15.21	14.71	14.76	-0.11	-0.74	973493.0	14533819.85	552
2016-03-15	15.0	15.0	14.58	14.87	-0.11	-0.73	990274.0	14628327.7	566
2016-03-14	15.83	15.92	14.83	14.98	-0.77	-4.89	964457.0	15045857.85	676
2016-03-13	15.42	16.13	15.33	15.75	0.47	3.08	1606973.0	25282884.1	1060
2016-03-10	15.42	15.46	15.17	15.28	-0.1	-0.65	1048486.0	16059889.9	661
2016-03-09	15.17	15.79	14.88	15.38	0.25	1.65	2325022.0	35773401.8	1655
2016-03-08	15.38	15.71	15.0	15.13	-0.19	-1.24	1671376.0	25519766.8	1344
2016-03-07	15.58	16.04	15.13	15.32	-0.01	-0.07	1839641.0	28779704.85	1363
2016-03-06	14.25	15.33	14.17	15.33	1.37	9.81	1891210.0	28027315.95	1062
2016-03-03	13.92	14.25	13.67	13.96	-0.12	-0.85	1043357.0	14549004.55	567
2016-03-02	14.17	14.5	14.0	14.08	0.05	0.36	1445212.0	20606279.45	727
2016-03-01	14.08	14.25	14.0	14.03	0.08	0.57	408385.0	5760649.05	280
2016-02-29	14.29	14.29	13.88	13.95	-0.14	-0.99	497816.0	7003678.2	332
2016-02-28	14.21	14.25	14.0	14.09	0.14	1.0	766355.0	10826583.95	483
2016-02-25	14.17	14.58	13.42	13.95	0.0	0.0	1497617.0	21268472.45	922
2016-02-24	13.96	14.71	13.92	13.95	-0.2	-1.41	1285096.0	18288528.65	926
2016-02-23	14.29	14.58	13.92	14.15	-0.03	-0.21	1058952.0	15065819.55	745
2016-02-22	14.58	15.0	13.92	14.18	-0.03	-0.21	2672462.0	38628683.6	1983
2016-02-21	13.67	14.21	13.13	14.21	1.29	9.98	2834771.0	38789256.8	1725
2016-02-18	12.08	12.92	12.08	12.92	1.15	9.77	886979.0	11181471.8	406
2016-02-17	11.46	12.0	11.33	11.77	0.43	3.79	1761500.0	20644610.8	830
2016-02-16	11.08	11.46	10.92	11.34	0.51	4.71	497902.0	5567660.4	417
2016-02-15	10.79	11.17	10.5	10.83	0.43	4.13	638531.0	6921535.0	8453
2016-02-14	11.67	12.04	10.33	10.4	-1.05	-9.17	481081.0	5504308.0	338
2016-02-11	12.67	12.71	11.42	11.45	-1.23	-9.7	538078.0	6489600.7	396
2016-02-10	12.88	12.96	12.58	12.68	-0.21	-1.63	460405.0	5868168.5	360
2016-02-09	13.0	13.25	12.88	12.89	-0.05	-0.39	516809.0	6740486.1	404
2016-02-08	13.21	13.46	12.75	12.94	-0.15	-1.15	507782.0	6689455.45	367
2016-02-07	13.5	13.67	12.83	13.09	-0.47	-3.47	808615.0	10730023.85	605
2016-02-04	13.71	14.08	13.38	13.56	0.29	2.19	1689269.0	23082480.95	943
2016-02-03	13.13	13.38	13.0	13.27	0.03	0.23	674974.0	8946619.45	429
2016-02-02	13.38	13.54	13.17	13.24	-0.14	-1.05	1558436.0	20858110.8	877
2016-02-01	13.08	13.79	13.08	13.38	0.25	1.9	1320632.0	17771258.8	856
2016-01-31	13.13	13.33	13.08	13.13	0.15	1.16	838187.0	11063681.65	575
2016-01-28	13.21	13.29	12.96	12.98	-0.1	-0.76	864708.0	11359434.1	593
2016-01-27	13.33	13.71	12.96	13.08	-0.34	-2.53	2078872.0	27581160.15	1379
2016-01-26	12.5	13.5	12.5	13.42	0.5	3.87	910973.0	11918696.95	689
2016-01-25	12.67	13.17	12.5	12.92	0.14	1.1	912978.0	11688629.35	679
2016-01-24	12.75	13.17	12.33	12.78	0.8	6.68	959322.0	12265748.35	675
2016-01-21	11.5	12.13	11.5	11.98	0.32	2.74	979776.0	11658623.2	473
2016-01-20	10.96	12.17	10.92	11.66	0.43	3.83	1321170.0	15418509.75	935
2016-01-19	10.96	11.46	10.79	11.23	0.65	6.14	546654.0	6037753.9	393
2016-01-18	10.08	10.83	9.92	10.58	0.04	0.38	835572.0	8656368.2	525
2016-01-17	11.04	11.04	10.54	10.54	-1.14	-9.76	349657.0	3703571.3	241
2016-01-14	12.46	12.67	11.67	11.68	-1.28	-9.88	853854.0	10197984.65	593
2016-01-13	13.67	13.67	12.92	12.96	-0.47	-3.5	837208.0	11093356.85	720
2016-01-12	13.38	13.83	13.33	13.43	-0.31	-2.26	644288.0	8751043.75	513
2016-01-11	13.5	13.96	13.29	13.74	0.36	2.69	582143.0	7907465.05	662
2016-01-10	14.5	14.58	13.29	13.38	-0.71	-5.04	672528.0	9388101.3	816
2016-01-07	14.17	14.67	13.96	14.09	-0.94	-6.25	694541.0	10003643.4	888
2016-01-06	15.38	15.58	14.58	15.03	-0.17	-1.12	1180020.0	17994478.5	1121
2016-01-05	15.42	15.67	14.79	15.2	0.12	0.8	1498804.0	22744318.55	1559
2016-01-04	15.75	16.08	14.96	15.08	-0.84	-5.28	2028823.0	31571898.6	1993
2016-01-03	15.08	16.25	15.08	15.92	0.99	6.63	1981621.0	31304682.85	1767
2015-12-31	14.5	15.88	14.46	14.93	0.49	3.39	3795288.0	58325480.5	2494
2015-12-30	15.08	15.17	14.33	14.44	-0.39	-2.63	885734.0	13060239.25	678
2015-12-29	13.58	14.83	13.42	14.83	1.31	9.69	1839431.0	25905375.6	1091
2015-12-28	13.33	13.58	13.33	13.52	0.06	0.45	570848.0	7664090.15	316
2015-12-27	13.42	13.58	13.29	13.46	0.13	0.98	713074.0	9561748.0	375
2015-12-24	13.5	13.58	13.29	13.33	-0.13	-0.97	512226.0	6873978.85	330
2015-12-23	13.79	13.79	13.33	13.46	-0.27	-1.97	679144.0	9228429.75	424
2015-12-22	13.54	13.83	13.54	13.73	0.26	1.93	457681.0	6253694.8	323
2015-12-21	13.33	13.54	13.29	13.47	0.2	1.51	565920.0	7599499.05	318
2015-12-20	13.21	13.42	13.17	13.27	-0.08	-0.6	552527.0	7351951.55	381
2015-12-17	13.25	13.42	13.25	13.35	0.2	1.52	654554.0	8729880.3	349
2015-12-16	13.38	13.42	13.13	13.15	-0.08	-0.6	514724.0	6826591.5	389
2015-12-15	13.25	13.38	13.04	13.23	0.1	0.76	565308.0	7490697.35	449
2015-12-14	13.58	13.67	13.08	13.13	-0.34	-2.52	261706.0	3509115.95	211
2015-12-13	13.33	13.54	13.25	13.47	-0.6	-4.26	460558.0	6181283.75	337
2015-12-10	14.46	14.54	13.92	14.07	-0.46	-3.17	417578.0	5996628.55	308
2015-12-09	14.67	14.67	14.38	14.53	0.03	0.21	428210.0	6206805.35	251
2015-12-08	15.08	15.08	14.17	14.5	-0.73	-4.79	1106292.0	16024323.7	732
2015-12-07	15.63	15.63	15.17	15.23	-0.3	-1.93	416642.0	6417485.0	278
2015-12-06	15.42	15.71	15.38	15.53	0.08	0.52	520840.0	8089730.45	410
2015-12-03	15.46	15.79	15.42	15.45	-0.05	-0.32	918088.0	14315708.4	597
2015-12-02	15.5	15.58	15.46	15.5	0.08	0.52	510781.0	7931259.5	347
2015-12-01	15.38	15.71	15.33	15.42	0.09	0.59	682412.0	10566033.7	406
2015-11-30	15.25	15.5	15.25	15.33	0.09	0.59	670698.0	10331674.9	429
2015-11-29	15.17	15.29	15.17	15.24	0.02	0.13	358523.0	5461710.3	268
2015-11-26	15.33	15.46	15.17	15.22	-0.11	-0.72	425704.0	6519301.4	266
2015-11-25	15.25	15.67	15.25	15.33	0.0	0.0	951180.0	14716576.9	513
2015-11-24	15.17	15.58	15.17	15.33	0.27	1.79	1197444.0	18352841.95	680
2015-11-23	15.54	15.67	14.96	15.06	-0.39	-2.52	1109682.0	16986922.1	726
2015-11-22	14.96	15.54	14.83	15.45	0.57	3.83	1653881.0	25146647.6	820
2015-11-19	14.83	15.08	14.83	14.88	0.1	0.68	556781.0	8323256.9	337
2015-11-18	14.54	15.0	14.54	14.78	0.06	0.41	512381.0	7582150.9	396
2015-11-17	14.92	15.13	14.54	14.72	0.05	0.34	887396.0	13172411.35	611
2015-11-16	14.54	14.92	14.42	14.67	0.12	0.82	438551.0	6437539.5	358
2015-11-15	14.38	14.79	14.38	14.55	-0.63	-4.15	789690.0	11478264.6	494
2015-11-12	15.38	15.58	15.17	15.18	-0.11	-0.72	290747.0	4456546.95	261
2015-11-11	14.88	15.38	14.88	15.29	0.38	2.55	545716.0	8261226.85	450
2015-11-10	15.08	15.08	14.79	14.91	-0.1	-0.67	291948.0	4363978.1	263
2015-11-09	15.04	15.13	14.83	15.01	0.13	0.87	397650.0	5966425.95	236
2015-11-08	14.83	14.92	14.58	14.88	-0.01	-0.07	352265.0	5197283.45	238
2015-11-05	15.04	15.13	14.83	14.89	-0.14	-0.93	505422.0	7570013.15	320
2015-11-04	14.96	15.21	14.58	15.03	0.19	1.28	339624.0	5066540.4	313
2015-11-03	14.83	15.54	14.83	14.84	0.02	0.13	582844.0	8788760.2	475
2015-11-02	14.83	15.04	14.71	14.82	0.12	0.82	368701.0	5489798.15	247
2015-11-01	14.92	15.13	14.54	14.7	-0.29	-1.93	722712.0	10655234.3	455
2015-10-29	15.42	15.54	14.88	14.99	-0.19	-1.25	619025.0	9424368.05	402
2015-10-28	15.25	15.67	14.58	15.18	-0.17	-1.11	1303987.0	19569575.7	808
2015-10-27	16.96	17.04	15.25	15.35	-1.58	-9.33	732943.0	11684846.55	475
2015-10-26	17.08	17.21	16.5	16.93	0.0	0.0	290131.0	4888545.9	277
2015-10-25	17.0	17.42	16.88	16.93	0.03	0.18	206086.0	3531894.1	208
2015-10-22	17.58	17.75	16.75	16.9	-0.54	-3.1	241902.0	4136646.65	304
2015-10-21	18.0	18.21	17.25	17.44	-0.47	-2.62	324415.0	5785845.0	291
2015-10-20	18.33	18.63	17.75	17.91	-0.62	-3.35	593870.0	10819179.7	429
2015-10-19	18.21	18.63	18.04	18.53	0.6	3.35	822068.0	15045682.2	589
2015-10-18	18.08	18.08	17.71	17.93	0.3	1.7	359530.0	6449008.2	333
2015-10-15	18.17	18.42	17.5	17.63	-0.43	-2.38	454762.0	8162816.85	454
2015-10-14	17.92	18.46	17.75	18.06	0.24	1.35	568736.0	10297505.4	545
2015-10-13	17.29	18.29	17.17	17.82	0.47	2.71	1054428.0	18946566.25	704
2015-10-12	17.29	17.79	17.29	17.35	-0.03	-0.17	708132.0	12410335.55	514
2015-10-11	17.13	17.58	17.08	17.38	0.4	2.36	592477.0	10269373.7	384
2015-10-08	17.21	17.29	16.92	16.98	-0.2	-1.16	511967.0	8749304.85	405
2015-10-07	17.08	17.58	17.08	17.18	0.28	1.66	794520.0	13757405.0	581
2015-10-06	16.67	17.04	16.58	16.9	0.32	1.93	819880.0	13770145.0	604
2015-10-05	16.58	16.63	16.42	16.58	0.14	0.85	548932.0	9077358.05	339
2015-10-04	16.21	16.75	16.21	16.44	0.46	2.88	829172.0	13672082.6	640
2015-10-01	15.92	16.13	15.75	15.98	0.23	1.46	733274.0	11688753.6	481
2015-09-30	15.79	15.79	15.54	15.75	0.17	1.09	145961.0	2293957.4	139
2015-09-29	15.71	15.83	15.46	15.58	-0.09	-0.57	195733.0	3057342.0	199
2015-09-21	15.83	16.0	15.58	15.67	-0.08	-0.51	354413.0	5588978.4	248
2015-09-20	16.08	16.25	15.71	15.75	-0.45	-2.78	552112.0	8790487.15	428
2015-09-17	16.75	17.08	16.04	16.2	-0.45	-2.7	431820.0	7157730.95	435
2015-09-16	16.63	17.25	16.33	16.65	0.4	2.46	597870.0	10034034.95	598
2015-09-15	16.21	16.5	15.96	16.25	-0.02	-0.12	198793.0	3233055.7	248
2015-09-14	16.71	16.83	16.17	16.27	-0.6	-3.56	312845.0	5172993.15	279
2015-09-13	17.0	17.17	16.83	16.87	-0.06	-0.35	217222.0	3698492.55	172
2015-09-10	17.08	17.25	16.83	16.93	-0.39	-2.25	506047.0	8639699.4	388
2015-09-09	17.5	17.5	17.0	17.32	0.6	3.59	919633.0	15828156.35	615
2015-09-08	16.46	17.29	16.08	16.72	0.37	2.26	1125652.0	18906154.65	699
2015-09-07	16.08	16.75	16.04	16.35	0.49	3.09	796418.0	13065078.15	472
2015-09-06	15.38	15.92	15.25	15.86	0.57	3.73	635515.0	9964310.0	434
2015-09-03	15.67	15.67	15.25	15.29	0.02	0.13	625084.0	9582639.1	408
2015-09-02	15.25	15.58	15.0	15.27	-0.37	-2.37	407058.0	6200371.2	302
2015-09-01	16.13	16.13	15.63	15.64	-0.38	-2.37	217564.0	3460654.7	202
2015-08-31	15.88	16.21	15.71	16.02	-0.09	-0.56	432944.0	6940107.75	348
2015-08-30	16.5	16.5	15.96	16.11	0.29	1.83	771809.0	12593501.0	556
2015-08-27	16.17	16.33	15.67	15.82	0.09	0.57	850957.0	13752578.3	533
2015-08-26	15.83	16.29	15.58	15.73	-0.5	-3.08	954511.0	15307708.45	626
2015-08-25	16.0	16.75	15.42	16.23	0.85	5.53	1168738.0	18894282.45	653
2015-08-24	16.25	16.92	15.04	15.38	-1.16	-7.01	402757.0	6346653.1	441
2015-08-23	16.67	17.5	16.54	16.54	-1.81	-9.86	818650.0	14017981.85	545
2015-08-20	17.13	18.67	16.67	18.35	0.97	5.58	411710.0	7271586.25	395
2015-08-19	18.71	19.25	17.0	17.38	-1.4	-7.45	473599.0	8712128.4	523
2015-08-18	20.83	20.83	18.75	18.78	-2.05	-9.84	636468.0	12176695.05	558
2015-08-17	21.0	21.83	20.42	20.83	-0.5	-2.34	432684.0	9167818.4	372
2015-08-16	23.08	23.08	21.0	21.33	-1.59	-6.94	341460.0	7538487.8	344
2015-08-13	22.92	23.17	22.75	22.92	0.14	0.61	260910.0	5993525.9	265
2015-08-12	22.5	22.83	22.5	22.78	-0.13	-0.57	243910.0	5525946.7	251
2015-08-11	23.17	23.58	22.83	22.91	-0.09	-0.39	393961.0	9178300.6	440
2015-08-10	23.0	23.08	22.83	23.0	0.12	0.52	219462.0	5045117.3	243
2015-08-09	22.5	23.08	22.5	22.88	-0.11	-0.48	349013.0	7990042.3	357
2015-08-06	23.08	24.33	22.67	22.99	-0.08	-0.35	1250864.0	29567239.8	1275
2015-08-05	22.92	23.33	22.75	23.07	0.28	1.23	341441.0	7868198.2	334
2015-08-04	22.75	23.0	22.33	22.79	-0.07	-0.31	189449.0	4296277.6	242
2015-08-03	22.58	23.08	22.42	22.86	0.28	1.24	193798.0	4404360.7	197
2015-08-02	23.92	23.92	22.33	22.58	-1.43	-5.96	221671.0	5076409.8	257
2015-07-30	24.58	24.67	23.83	24.01	-0.53	-2.16	247871.0	5977679.7	280
2015-07-29	24.42	24.92	24.42	24.54	0.2	0.82	310895.0	7662687.7	284
2015-07-28	24.42	24.75	24.08	24.34	-0.22	-0.9	341808.0	8349584.8	308
2015-07-27	24.83	25.08	24.5	24.56	-0.18	-0.73	523111.0	12989064.1	513
2015-07-26	24.25	25.25	24.0	24.74	0.57	2.36	1264164.0	31305095.6	1064
2015-07-23	23.42	25.17	23.42	24.17	1.25	5.45	1294021.0	31573702.2	1113
2015-07-22	22.67	23.08	22.58	22.92	0.38	1.69	166948.0	3819114.9	210
2015-07-15	23.08	23.17	22.5	22.54	-0.49	-2.13	313940.0	7120971.1	304
2015-07-14	22.5	23.08	22.42	23.03	0.53	2.36	141377.0	3212085.7	177
2015-07-13	22.67	22.75	22.5	22.5	-0.04	-0.18	172686.0	3899736.0	182
2015-07-12	22.5	22.67	22.5	22.54	0.12	0.54	148142.0	3343116.8	174
2015-07-09	22.33	22.58	22.25	22.42	0.06	0.27	320640.0	7199063.1	195
2015-07-08	22.33	22.58	22.33	22.36	0.13	0.58	140712.0	3151788.5	131
2015-07-07	22.42	22.58	22.08	22.23	-0.16	-0.71	167027.0	3728448.2	181
2015-07-06	22.33	22.75	22.33	22.39	-0.19	-0.84	92543.0	2086048.3	136
2015-07-05	22.75	23.33	22.5	22.58	-0.1	-0.44	280793.0	6419372.4	278
2015-07-02	22.58	24.0	22.5	22.68	0.05	0.22	1104654.0	25542905.7	722
2015-07-01	22.33	23.08	22.0	22.63	0.42	1.89	388914.0	8759831.1	382
2015-06-30	21.67	22.25	21.67	22.21	0.06	0.27	261184.0	5720755.4	273
2015-06-29	22.67	22.67	21.5	22.15	-0.77	-3.36	242418.0	5344969.2	266
2015-06-28	23.08	23.08	22.58	22.92	-0.21	-0.91	277702.0	6338718.4	236
2015-06-25	22.83	23.42	22.83	23.13	0.23	1.0	176272.0	4067420.8	196
2015-06-24	22.83	23.08	22.83	22.9	0.01	0.04	95616.0	2190134.5	142
2015-06-23	23.33	23.33	22.75	22.89	-0.26	-1.12	176749.0	4069603.1	145
2015-06-22	23.0	23.42	22.92	23.15	-0.08	-0.34	133356.0	3078816.4	155
2015-06-21	23.75	23.92	23.0	23.23	-0.6	-2.52	178788.0	4186653.2	240
2015-06-18	24.08	24.33	23.58	23.83	-0.42	-1.73	196037.0	4710784.8	207
2015-06-17	24.67	24.83	24.17	24.25	-0.37	-1.5	383838.0	9377563.0	280
2015-06-16	24.42	24.83	24.33	24.62	0.12	0.49	315145.0	7753522.3	262
2015-06-15	24.67	24.67	24.33	24.5	0.05	0.2	296231.0	7239507.3	238
2015-06-14	25.17	25.33	24.25	24.45	-0.71	-2.82	493307.0	12132210.3	366
2015-06-11	25.5	25.5	25.08	25.16	-0.22	-0.87	122188.0	3086531.8	146
2015-06-10	25.17	25.83	25.17	25.38	0.11	0.44	392281.0	9998153.8	317
2015-06-09	25.83	25.83	24.92	25.27	-0.46	-1.79	406724.0	10283099.3	299
2015-06-08	25.75	25.92	25.58	25.73	0.02	0.08	218608.0	5628329.7	204
2015-06-07	25.67	25.83	25.5	25.71	-0.04	-0.16	258982.0	6644531.3	234
2015-06-04	26.0	26.08	25.67	25.75	-0.25	-0.96	310327.0	8031871.6	317
2015-06-03	26.33	26.33	25.92	26.0	-0.24	-0.91	616945.0	16117503.7	471
2015-06-02	25.83	26.67	25.67	26.24	0.53	2.06	1709260.0	44883549.2	1118
2015-06-01	25.5	25.92	25.5	25.71	0.08	0.31	556952.0	14319792.5	419
2015-05-31	25.58	26.33	25.42	25.63	0.15	0.59	1404788.0	36438034.0	829
2015-05-28	25.5	25.75	25.33	25.48	-0.02	-0.08	269317.0	6871444.8	256
2015-05-27	25.67	25.67	25.42	25.5	-0.06	-0.23	410321.0	10472413.5	290
2015-05-26	25.58	25.67	25.42	25.56	0.01	0.04	467279.0	11949616.9	247
2015-05-25	25.17	25.58	25.17	25.55	0.22	0.87	483265.0	12288360.4	322
2015-05-24	25.83	25.92	25.25	25.33	-0.3	-1.17	792444.0	20217676.5	489
2015-05-21	25.67	26.42	25.58	25.63	0.02	0.08	1244117.0	32288967.8	896
2015-05-20	25.33	25.92	25.0	25.61	0.24	0.95	1580131.0	40221180.6	831
2015-05-19	25.08	25.5	25.0	25.37	0.28	1.12	980945.0	24862915.3	595
2015-05-18	24.83	25.5	24.75	25.09	0.36	1.46	1328305.0	33405646.1	868
2015-05-17	24.08	25.08	24.08	24.73	0.73	3.04	906397.0	22286187.9	626
2015-05-14	23.92	24.17	23.92	24.0	0.08	0.33	266995.0	6424950.5	318
2015-05-13	24.17	24.33	23.75	23.92	-0.22	-0.91	817651.0	19611943.3	503
2015-05-12	24.08	24.17	23.58	24.14	0.12	0.5	671406.0	16060867.0	499
2015-05-11	24.92	24.92	23.83	24.02	-0.76	-3.07	787116.0	19221004.7	588
2015-05-10	24.67	24.92	24.25	24.78	0.24	0.98	611354.0	15050412.0	430
2015-05-07	24.67	24.83	24.25	24.54	-0.17	-0.69	797794.0	19569135.0	584
2015-05-06	24.33	25.0	24.33	24.71	0.24	0.98	1195865.0	29456277.7	868
2015-05-05	24.67	24.75	24.42	24.47	0.0	0.0	787866.0	19344915.2	665
2015-05-04	24.58	24.92	24.17	24.47	0.09	0.37	831680.0	20428184.5	733
2015-05-03	25.33	26.08	24.25	24.38	-2.15	-8.1	2567002.0	64608312.8	2330
2015-04-30	26.67	27.25	26.42	26.53	-0.02	-0.08	830348.0	22265725.6	732
2015-04-29	26.58	27.08	26.25	26.55	0.3	1.14	901538.0	24058638.2	907
2015-04-28	26.5	26.83	25.92	26.25	-0.31	-1.17	654454.0	17236443.1	548
2015-04-27	26.17	27.5	26.0	26.56	0.43	1.65	1192862.0	31886812.3	978
2015-04-26	25.83	26.42	25.83	26.13	0.17	0.65	501275.0	13145529.5	424
2015-04-23	25.92	26.17	25.83	25.96	-0.04	-0.15	214538.0	5578039.7	247
2015-04-22	26.58	26.58	25.67	26.0	-0.23	-0.88	370842.0	9691031.5	350
2015-04-21	26.08	26.75	25.92	26.23	0.37	1.43	564865.0	14909751.3	501
2015-04-20	26.5	26.58	25.75	25.86	-0.32	-1.22	413240.0	10834099.6	378
2015-03-08	31.0	31.33	30.75	30.78	-0.12	-0.39	477158.0	14772625.5	442
2015-03-05	30.67	31.58	30.42	30.9	0.27	0.88	1326908.0	41004224.0	921
2015-03-04	30.0	30.75	29.75	30.63	0.39	1.29	1055270.0	31995286.75	780
2015-03-03	30.0	30.67	29.75	30.24	0.2	0.67	1076482.0	32606676.75	758
2015-03-02	29.5	30.17	29.33	30.04	0.43	1.45	719970.0	21454313.0	684
2015-03-01	29.5	30.17	29.33	29.61	0.23	0.78	914078.0	27056299.5	906
2015-02-26	28.17	29.75	27.92	29.38	1.41	5.04	1812433.0	50423548.75	1146
2015-02-25	27.67	28.58	27.42	27.97	0.45	1.64	1450574.0	40783218.0	1109
2015-02-24	26.92	27.83	26.92	27.52	0.39	1.44	840040.0	22951917.25	688
2015-02-23	26.92	27.58	26.25	27.13	0.54	2.03	1604606.0	43246480.5	1372
2015-02-22	25.67	26.92	25.58	26.59	0.95	3.71	1657835.0	43612524.8	1192
2015-02-19	25.33	25.83	25.08	25.64	-0.04	-0.16	625927.0	15986848.3	676
2015-02-18	25.75	26.75	25.33	25.68	-0.68	-2.58	2038277.0	52492169.75	1929
2015-02-17	25.83	26.75	24.92	26.36	0.62	2.41	2511211.0	64625337.85	2204
2015-02-16	25.83	26.17	24.75	25.74	-0.25	-0.96	3557662.0	89641982.05	2738
2015-02-15	28.42	29.08	25.75	25.99	-1.83	-6.58	2783168.0	76718998.6	2563
2015-02-12	25.83	28.17	25.67	27.82	2.14	8.33	1598130.0	42887545.9	1346
2015-02-11	24.58	25.83	24.5	25.68	1.15	4.69	1940585.0	48751663.4	1384
2015-02-10	24.33	24.75	24.08	24.53	0.08	0.33	1163684.0	28478741.0	1069
2015-02-09	23.5	24.75	22.75	24.45	0.89	3.78	2078936.0	50023098.4	1523
2015-02-08	22.5	23.92	22.42	23.56	1.31	5.89	1797859.0	42024063.5	1335
2015-02-05	21.75	22.5	21.75	22.25	0.32	1.46	830580.0	18431886.9	642
2015-02-04	21.75	22.0	21.5	21.93	0.35	1.62	466752.0	10157255.4	393
2015-02-03	21.75	22.08	21.5	21.58	0.02	0.09	730918.0	15959502.3	540
2015-02-02	21.42	21.67	21.33	21.56	0.21	0.98	376831.0	8113677.2	345
2015-02-01	21.67	21.75	21.17	21.35	0.51	2.45	698981.0	15005901.6	537
2015-01-29	20.79	21.08	20.42	20.84	0.01	0.05	670340.0	13959116.4	576
2015-01-28	20.21	21.5	20.21	20.83	0.72	3.58	1262546.0	26244087.5	1008
2015-01-27	19.92	20.17	19.79	20.11	0.19	0.95	775128.0	15527404.3	440
2015-01-26	20.0	20.17	19.67	19.92	0.25	1.27	775394.0	15457446.8	563
2015-01-22	19.42	20.33	19.42	19.67	0.09	0.46	1356283.0	27053992.5	992
2015-01-21	19.71	20.21	19.42	19.58	-0.35	-1.76	1802550.0	35685485.3	1128
2015-01-20	19.63	20.13	19.21	19.93	0.39	2.0	1068610.0	21024766.2	675
2015-01-19	19.67	20.0	19.5	19.54	0.31	1.61	1060157.0	20899425.3	761
2015-01-18	19.21	19.75	19.08	19.23	0.44	2.34	1152908.0	22428022.5	874
2015-01-15	18.88	19.08	18.5	18.79	0.04	0.21	719953.0	13528975.3	532
2015-01-14	18.83	19.13	18.63	18.75	0.18	0.97	523556.0	9862564.0	432
2015-01-13	18.13	18.79	18.04	18.57	-0.08	-0.43	689368.0	12761851.2	537
2015-01-12	18.63	19.42	18.42	18.65	-0.3	-1.58	1072571.0	20246595.1	945
2015-01-11	18.92	19.42	18.38	18.95	0.12	0.64	2348506.0	44470883.8	1727
2015-01-08	17.71	18.83	17.63	18.83	1.66	9.67	1231784.0	22635980.1	715
2015-01-07	16.75	17.58	16.42	17.17	0.8	4.89	887576.0	15189300.3	652
2015-01-06	15.42	16.54	15.42	16.37	-0.36	-2.15	560723.0	8962814.1	429
2015-01-05	17.08	17.33	16.63	16.73	-0.76	-4.35	333839.0	5664551.0	341
2015-01-04	17.42	17.75	17.33	17.49	-0.09	-0.51	328464.0	5766022.6	306
2015-01-01	17.58	17.75	16.54	17.58	0.35	2.03	798245.0	13968931.5	562
2014-12-31	18.13	18.29	16.29	17.23	-0.53	-2.98	1019831.0	17682306.6	862
2014-12-30	18.63	18.83	17.75	17.76	-1.9	-9.66	2006801.0	36852027.9	1539
2014-12-29	18.83	20.08	18.21	19.66	1.13	6.1	2030856.0	38598057.6	1397
2014-12-28	17.96	18.71	17.58	18.53	0.71	3.98	1126242.0	20568245.1	815
2014-12-25	19.21	19.42	17.33	17.82	-1.34	-6.99	1868602.0	33749035.0	1160
2014-12-24	18.71	19.5	18.71	19.16	0.66	3.57	910582.0	17436386.6	641
2014-12-23	17.58	19.08	17.58	18.5	0.57	3.18	688084.0	12782688.4	550
2014-12-22	16.75	18.17	16.42	17.93	1.2	7.17	883634.0	15631509.2	598
2014-12-21	17.75	17.75	15.92	16.73	0.28	1.7	601446.0	10028973.5	473
2014-12-18	15.63	16.46	15.63	16.45	1.48	9.89	350810.0	5704045.7	301
2014-12-17	15.38	15.5	13.54	14.97	-0.03	-0.2	619576.0	8813151.9	433
2014-12-16	16.04	16.04	15.0	15.0	-1.66	-9.96	375626.0	5666335.0	193
2014-12-15	18.83	19.42	16.67	16.66	-1.82	-9.85	648072.0	11620580.3	558
2014-12-14	19.42	19.5	18.38	18.48	-1.7	-8.42	509413.0	9653220.3	435
2014-12-11	20.0	20.63	19.67	20.18	-0.87	-4.13	326957.0	6557422.1	368
2014-12-10	22.0	22.17	20.79	21.05	-0.83	-3.79	288601.0	6185000.0	342
2014-12-09	21.5	22.0	21.25	21.88	-0.55	-2.45	282041.0	6125234.9	380
2014-12-08	23.0	23.25	22.42	22.43	-0.65	-2.82	448781.0	10283410.0	432
2014-12-07	23.33	23.42	23.08	23.08	-0.17	-0.73	339727.0	7881206.8	333
2014-12-04	23.33	23.5	23.17	23.25	0.12	0.52	530308.0	12367008.2	480
2014-12-03	23.17	23.33	23.0	23.13	0.11	0.48	638171.0	14782420.5	574
2014-12-02	23.08	23.5	22.83	23.02	0.18	0.79	1238460.0	28675500.0	975
2014-12-01	22.75	23.5	22.75	22.84	0.25	1.11	990709.0	22783965.8	777
2014-11-30	23.25	23.83	22.42	22.59	-2.35	-9.42	957066.0	21925147.6	912
2014-11-27	25.58	25.67	24.83	24.94	-0.94	-3.63	812329.0	20502874.5	811
2014-11-26	26.42	26.67	24.42	25.88	1.18	4.78	2258708.0	58345659.75	1968
2014-11-25	25.17	25.17	24.33	24.7	-0.53	-2.1	800699.0	19747898.6	651
2014-11-24	26.92	27.25	25.17	25.23	-1.28	-4.83	1981733.0	51893308.8	1333
2014-11-23	25.08	26.5	25.08	26.51	2.33	9.64	970991.0	25218275.3	569
2014-11-20	23.75	24.33	23.67	24.18	0.56	2.37	573917.0	13799454.8	451
2014-11-19	23.92	23.92	23.25	23.62	0.41	1.77	443130.0	10415798.6	352
2014-11-18	22.75	23.25	22.75	23.21	0.43	1.89	302946.0	6967449.8	279
2014-11-17	24.33	24.33	21.83	22.78	-1.45	-5.98	493795.0	11211770.7	468
2014-11-16	24.83	25.0	24.08	24.23	-0.65	-2.61	229724.0	5663425.4	268
2014-11-13	24.83	25.33	24.75	24.88	-0.03	-0.12	199978.0	5000214.9	217
2014-11-12	24.75	25.0	24.67	24.91	0.27	1.1	186065.0	4619818.1	227
2014-11-11	24.67	24.92	24.5	24.64	-0.36	-1.44	295922.0	7311792.6	309
2014-11-10	24.83	25.33	24.83	25.0	0.11	0.44	382922.0	9558667.1	348
2014-11-09	25.0	25.08	24.75	24.89	-0.13	-0.52	316416.0	7878712.8	315
2014-11-06	25.08	25.17	24.58	25.02	0.15	0.6	404184.0	10095301.0	386
2014-11-05	24.58	25.0	24.0	24.87	0.13	0.53	511954.0	12533831.1	522
2014-11-04	25.83	26.0	24.5	24.74	-1.33	-5.1	701236.0	17741864.6	585
2014-11-03	26.0	26.25	25.58	26.07	0.03	0.12	945452.0	24436897.45	665
2014-11-02	26.5	26.92	25.83	26.04	-0.22	-0.84	632564.0	16744639.0	471
2014-10-30	25.83	27.0	25.83	26.26	0.14	0.54	979127.0	25836138.0	926
2014-10-29	27.42	27.67	25.83	26.12	-1.37	-4.98	727579.0	19644262.5	637
2014-10-28	27.42	28.08	27.0	27.49	1.0	3.78	1382029.0	38102979.25	998
2014-10-27	26.75	27.17	26.42	26.49	-0.39	-1.45	408737.0	10930356.0	334
2014-10-26	26.17	27.17	25.83	26.88	0.8	3.07	645841.0	17219944.5	445
2014-10-23	25.83	26.42	25.42	26.08	-0.35	-1.32	704330.0	18278507.2	579
2014-10-22	26.92	27.25	26.42	26.43	-0.45	-1.67	636982.0	17061959.0	529
2014-10-21	25.67	27.25	25.58	26.88	1.08	4.19	849659.0	22401388.6	675
2014-10-20	25.25	26.5	24.33	25.8	0.79	3.16	1060070.0	27214458.65	1070
2014-10-19	25.0	25.33	24.58	25.01	0.92	3.82	359268.0	8977731.5	299
2014-10-16	25.33	25.75	23.92	24.09	-2.47	-9.3	742055.0	18207558.0	776
2014-10-15	27.25	27.83	26.42	26.56	-0.94	-3.42	327002.0	8836322.5	304
2014-10-14	27.17	27.67	26.67	27.5	0.19	0.7	425532.0	11519277.75	367
2014-10-13	26.17	27.83	25.83	27.31	1.18	4.52	556486.0	14985702.0	486
2014-10-12	27.42	28.08	25.83	26.13	-2.52	-8.8	510038.0	13919361.25	439
2014-10-02	29.0	29.25	28.42	28.65	-0.23	-0.8	637536.0	18366058.25	497
2014-10-01	29.0	29.33	28.75	28.88	-0.07	-0.24	378641.0	11009655.0	311
2014-09-30	29.0	29.25	28.75	28.95	0.02	0.07	602072.0	17468601.75	391
2014-09-29	29.08	29.75	28.75	28.93	-0.08	-0.28	995012.0	28993196.5	742
2014-09-28	29.0	29.33	28.42	29.01	0.33	1.15	823885.0	23895484.75	624
2014-09-25	28.42	28.83	28.17	28.68	0.35	1.24	726440.0	20668484.0	431
2014-09-24	29.25	29.5	27.25	28.33	-1.01	-3.44	823626.0	23533377.5	708
2014-09-22	29.0	29.58	28.75	29.34	0.11	0.38	651368.0	18937841.75	551
2014-09-21	30.0	30.25	29.08	29.23	-0.41	-1.38	897378.0	26697737.0	556
2014-09-18	29.58	29.75	29.33	29.64	0.33	1.13	986524.0	29108262.0	599
2014-09-17	28.75	30.0	28.75	29.31	0.87	3.06	2468462.0	72571066.5	1622
2014-09-16	28.42	28.58	28.17	28.44	0.06	0.21	801000.0	22761995.5	565
2014-09-15	29.08	29.08	28.33	28.38	-0.62	-2.14	1367921.0	39082231.75	833
2014-09-14	29.33	29.92	29.0	29.0	-0.23	-0.79	1659637.0	48705035.75	957
2014-09-11	29.25	29.92	28.83	29.23	0.08	0.27	2317110.0	68134173.5	1325
2014-09-10	29.0	29.75	29.0	29.15	0.19	0.66	1893594.0	55321153.25	994
2014-09-09	28.83	29.58	28.75	28.96	0.12	0.42	1474386.0	43049084.75	968
2014-09-08	29.25	29.33	28.58	28.84	-0.42	-1.44	1079240.0	31141667.0	778
2014-09-07	29.25	29.75	29.0	29.26	0.26	0.9	865590.0	25371996.25	708
2014-09-04	29.92	29.92	28.75	29.0	-0.39	-1.33	1619124.0	47124881.75	1014
2014-09-03	28.58	30.0	28.58	29.39	0.49	1.7	2096104.0	61564313.25	1147
2014-09-02	29.25	29.33	28.75	28.9	-0.09	-0.31	1098050.0	31907923.75	749
2014-09-01	28.08	29.5	27.92	28.99	0.77	2.73	2183816.0	63105587.5	1518
2014-08-31	27.42	28.42	27.42	28.22	0.85	3.11	963989.0	26834764.0	633
2014-08-28	27.25	27.58	27.17	27.37	0.19	0.7	424946.0	11600933.0	396
2014-08-27	27.25	27.58	27.0	27.18	0.05	0.18	522743.0	14240537.75	444
2014-08-26	26.92	27.25	26.67	27.13	0.32	1.19	553297.0	14887758.0	475
2014-08-25	28.17	28.17	26.42	26.81	-1.17	-4.18	1015202.0	27544729.0	1005
2014-08-24	27.0	28.42	26.92	27.98	0.92	3.4	1215869.0	34022464.75	988
2014-08-21	27.67	27.92	27.0	27.06	-0.69	-2.49	997154.0	27343287.25	803
2014-08-20	28.75	28.75	27.67	27.75	-0.97	-3.38	722279.0	20251374.0	570
2014-08-19	28.42	29.0	28.33	28.72	0.4	1.41	768592.0	21996674.5	539
2014-08-18	28.08	28.42	27.92	28.32	0.48	1.72	707510.0	19897371.25	621
2014-08-17	28.08	28.58	27.83	27.84	-0.02	-0.07	833503.0	23469931.75	847
2014-08-14	28.08	29.25	27.67	27.86	-0.17	-0.61	1508134.0	42843947.25	1611
2014-08-13	29.08	29.08	27.83	28.03	-1.3	-4.43	1418047.0	40250406.25	1609
2014-08-12	30.5	31.17	29.0	29.33	-0.55	-1.84	4120706.0	124239854.0	3784
2014-08-11	27.17	29.92	26.92	29.88	2.7	9.93	1637496.0	47062102.75	1236
2014-08-10	27.0	27.25	26.92	27.18	0.3	1.12	136310.0	3686835.0	185
2014-08-07	26.92	27.58	26.75	26.88	0.23	0.86	611610.0	16586113.5	537
2014-08-06	26.25	27.0	26.17	26.65	0.25	0.95	247048.0	6613506.75	269
2014-08-05	26.25	26.67	25.83	26.4	0.17	0.65	309521.0	8119918.0	325
2014-08-04	26.5	26.67	25.83	26.23	-0.1	-0.38	261968.0	6870746.75	285
2014-08-03	26.42	26.67	26.17	26.33	0.35	1.35	219337.0	5780635.5	329
2014-07-24	27.42	27.83	25.83	25.98	-1.6	-5.8	704522.0	18838975.5	901
2014-07-23	27.83	29.75	27.17	27.58	0.3	1.1	1536964.0	44205911.5	1814
2014-07-22	26.0	27.25	26.0	27.28	2.45	9.87	933314.0	25100914.5	832
2014-07-21	24.75	24.92	24.75	24.83	0.1	0.4	61372.0	1523976.7	86
2014-07-20	24.75	25.08	24.75	24.73	-0.59	-2.33	173462.0	4312181.4	238
2014-07-17	25.83	25.83	25.08	25.32	-0.58	-2.24	185773.0	4707043.0	270
2014-07-16	26.25	26.67	25.83	25.9	-0.48	-1.82	176054.0	4596818.25	211
2014-07-15	26.42	26.67	26.42	26.38	-0.02	-0.08	91291.0	2411017.5	96
2014-07-14	26.67	26.67	26.42	26.4	-0.27	-1.01	62995.0	1668935.0	99
2014-07-13	26.75	26.92	26.42	26.67	0.19	0.72	243407.0	6478750.5	232
2014-07-10	26.17	27.0	25.83	26.48	0.16	0.61	366808.0	9708017.5	489
2014-07-09	26.67	26.67	26.17	26.32	-0.33	-1.24	247721.0	6530803.0	317
2014-07-08	28.08	28.08	26.17	26.65	-1.55	-5.5	843136.0	22768971.0	649
2014-07-07	28.58	28.75	28.17	28.2	-0.46	-1.61	132622.0	3766456.25	87
2014-07-06	28.42	28.83	28.42	28.66	0.33	1.16	92173.0	2644145.5	116
2014-07-03	28.58	28.83	27.92	28.33	-0.1	-0.35	183271.0	5217555.25	179
2014-07-02	27.92	28.58	27.67	28.43	0.68	2.45	124681.0	3508164.0	167
2014-07-01	27.42	28.08	27.42	27.75	0.12	0.43	114368.0	3179804.0	119
2014-06-30	28.58	28.58	27.58	27.63	-1.19	-4.13	310717.0	8688572.75	394
2014-06-29	29.58	29.58	28.75	28.82	-0.8	-2.7	266635.0	7767606.0	217
2014-06-26	29.92	30.0	29.25	29.62	0.11	0.37	471608.0	13936510.25	306
2014-06-25	29.58	29.92	29.0	29.51	0.05	0.17	900346.0	26520657.25	431
2014-06-24	29.08	29.58	28.75	29.46	0.32	1.1	332696.0	9715345.75	371
2014-06-23	28.75	29.33	28.33	29.14	0.12	0.41	686056.0	19754635.5	610
2014-06-22	28.33	29.75	28.17	29.02	0.82	2.91	1153427.0	33574243.5	1014
2014-06-19	27.58	28.42	27.25	28.2	0.74	2.69	830263.0	23241685.25	695
2014-06-18	27.17	27.67	26.92	27.46	0.62	2.31	947734.0	25902727.75	700
2014-06-17	26.92	27.0	26.0	26.84	0.1	0.37	581818.0	15559471.25	492
2014-06-16	27.0	27.42	26.42	26.74	0.25	0.94	1019897.0	27304005.75	855
2014-06-15	25.83	26.92	25.67	26.49	0.16	0.61	566946.0	14766600.75	595
2014-06-12	25.17	27.0	25.17	26.33	1.23	4.9	1507038.0	39646185.05	1106
2014-06-11	24.17	25.17	23.92	25.1	0.93	3.85	635599.0	15676864.9	424
2014-06-10	24.33	24.33	23.58	24.17	-0.06	-0.25	525289.0	12573127.7	458
2014-06-09	23.42	24.5	23.25	24.23	1.0	4.3	595505.0	14294301.3	493
2014-06-08	24.58	24.58	22.0	23.23	-1.2	-4.91	1010472.0	23242208.0	964
2014-06-05	25.67	25.75	24.33	24.43	-1.39	-5.38	842479.0	21088578.3	815
2014-06-04	26.42	26.42	25.75	25.82	-0.67	-2.53	483550.0	12586935.95	496
2014-06-03	26.75	26.92	26.42	26.49	-0.41	-1.52	540256.0	14382955.5	427
2014-06-02	27.0	27.25	26.75	26.9	-0.18	-0.66	373048.0	10071208.0	357
2014-06-01	27.42	27.58	27.0	27.08	-0.34	-1.24	705577.0	19210233.75	507
2014-05-29	28.17	28.17	27.25	27.42	-0.61	-2.18	644293.0	17830039.5	559
2014-05-28	27.92	28.58	27.83	28.03	0.34	1.23	1399799.0	39402045.0	936
2014-05-27	27.92	28.08	27.17	27.69	-0.09	-0.32	910999.0	25152864.75	680
2014-05-26	27.83	28.58	27.67	27.78	0.48	1.76	683789.0	19216888.5	702
2014-05-25	27.25	27.67	26.92	27.3	-0.64	-2.29	526494.0	14420251.5	461
2014-05-22	28.42	28.42	27.92	27.94	-0.39	-1.38	392228.0	11045497.75	297
2014-05-21	28.42	28.58	27.92	28.33	-0.1	-0.35	697734.0	19741615.5	390
2014-05-20	27.92	28.58	27.58	28.43	0.55	1.97	1006159.0	28333413.25	649
2014-05-19	28.75	28.75	27.0	27.88	-0.89	-3.09	1077948.0	30148228.0	799
2014-05-18	29.08	29.5	28.75	28.77	-0.21	-0.72	1163112.0	33835221.25	884
2014-05-15	28.75	29.08	28.33	28.98	0.29	1.01	969865.0	27836680.25	715
2014-05-14	28.75	29.0	28.42	28.69	0.15	0.53	809719.0	23218624.25	670
2014-05-13	28.33	29.08	28.17	28.54	0.56	2.0	2289512.0	65564297.5	1547
2014-05-12	27.42	28.33	27.25	27.98	0.57	2.08	1362406.0	37860215.0	1013
2014-05-11	27.67	27.92	27.17	27.41	-0.08	-0.29	838236.0	23085840.5	610
2014-05-08	27.58	28.08	27.42	27.49	-0.06	-0.22	762474.0	21087030.5	660
2014-05-07	27.17	27.83	27.17	27.55	0.12	0.44	737694.0	20288626.25	626
2014-05-06	28.17	28.17	27.25	27.43	-0.65	-2.31	661168.0	18383249.75	622
2014-05-05	27.67	28.17	27.67	28.08	0.39	1.41	761702.0	21301234.75	571
2014-05-04	28.08	28.17	27.67	27.69	-0.14	-0.5	635010.0	17666658.25	617
2014-05-01	27.92	28.58	27.83	27.83	0.22	0.8	913044.0	25636391.25	851
2014-04-30	28.08	28.08	27.58	27.61	-0.38	-1.36	708079.0	19644761.5	771
2014-04-29	28.33	29.08	27.92	27.99	-0.63	-2.2	1253514.0	35686601.75	1092
2014-04-28	29.75	29.75	28.33	28.62	-1.41	-4.7	1965769.0	56999615.5	1797
2014-04-27	30.5	31.83	29.58	30.03	1.1	3.8	4039280.0	123910663.0	2912
2014-04-24	28.17	29.33	27.42	28.93	1.15	4.14	1681337.0	47411235.0	1374
2014-04-23	27.25	28.42	27.25	27.78	0.71	2.62	2418317.0	67308082.25	1701
2014-04-22	26.25	27.25	26.17	27.07	0.79	3.01	1904737.0	51110535.0	1276
2014-04-21	26.42	26.5	26.0	26.28	0.56	2.18	1386301.0	36424076.25	1107
2014-04-20	25.83	26.17	25.58	25.72	-0.11	-0.43	1097510.0	28317640.35	837
2014-04-17	25.67	26.75	25.67	25.83	0.33	1.29	2973385.0	77640048.35	1979
2014-04-16	25.58	26.42	25.42	25.5	0.12	0.47	2538680.0	65563072.1	1571
2014-04-15	25.33	25.58	25.08	25.38	0.1	0.4	968138.0	24555701.7	521
2014-04-14	25.42	25.67	25.17	25.28	-0.06	-0.24	997108.0	25317297.8	650
2014-04-13	24.75	25.67	24.75	25.34	0.51	2.05	2484798.0	61734094.3	1199
2014-04-10	24.75	24.92	24.33	24.83	0.15	0.61	891700.0	21999609.5	766
2014-04-09	24.83	25.33	24.5	24.68	-0.15	-0.6	1889446.0	47019280.2	1348
2014-04-08	24.83	25.0	24.67	24.83	-0.05	-0.2	1143780.0	28405377.6	706
2014-04-07	24.75	25.17	24.67	24.88	0.25	1.02	1207202.0	30042517.3	745
2014-04-06	24.83	24.92	24.42	24.63	-0.1	-0.4	789161.0	19438840.6	662
2014-04-03	25.25	25.33	24.5	24.73	-0.72	-2.83	1623388.0	40427026.0	1493
2014-04-02	26.25	26.25	25.25	25.45	-1.06	-4.0	2078020.0	53538500.7	1905
2014-04-01	25.83	27.25	25.5	26.51	0.75	2.91	3212466.0	85043081.7	2347
2014-03-31	25.33	27.17	25.33	25.76	0.62	2.47	3965534.0	103729050.35	2910
2014-03-30	24.92	25.17	24.75	25.14	0.26	1.05	1123404.0	28057508.7	641
2014-03-27	24.75	25.17	24.33	24.88	0.2	0.81	988526.0	24559683.9	732
2014-03-26	24.67	24.92	24.67	24.68	0.11	0.45	493843.0	12212552.2	362
2014-03-25	24.67	24.83	24.5	24.57	-0.06	-0.24	274037.0	6755832.2	244
2014-03-24	24.75	24.92	24.67	24.63	-0.2	-0.81	329909.0	8172035.0	291
2014-03-23	24.92	25.25	24.75	24.83	0.15	0.61	736094.0	18358295.0	649
2014-03-20	24.67	25.25	24.5	24.68	-0.05	-0.2	1544674.0	38341467.7	1007
2014-03-19	24.83	25.0	24.58	24.73	0.21	0.86	1008476.0	24979663.0	695
2014-03-18	24.67	24.83	24.33	24.52	0.0	0.0	485360.0	11914400.4	519
2014-03-17	24.08	25.17	24.08	24.52	0.36	1.49	2421218.0	59925124.6	1611
2014-03-16	24.33	24.5	24.08	24.16	-0.15	-0.62	408700.0	9927724.8	390
2014-03-13	24.5	24.67	24.25	24.31	-0.21	-0.86	572544.0	13992404.9	503
2014-03-12	24.5	24.92	24.42	24.52	-0.05	-0.2	679464.0	16765192.0	602
2014-03-11	24.92	24.92	24.5	24.57	-0.21	-0.85	743105.0	18372952.2	640
2014-03-10	25.08	25.08	24.75	24.78	-0.25	-1.0	784429.0	19515889.7	722
2014-03-09	26.17	26.25	25.0	25.03	-0.73	-2.83	2511832.0	63958728.4	1987
2014-03-06	24.25	26.42	24.08	25.76	1.65	6.84	3312072.0	83246537.9	2289
2014-03-05	24.5	24.5	23.25	24.11	-0.2	-0.82	1147030.0	27568429.8	900
2014-03-04	24.25	24.67	24.17	24.31	0.15	0.62	964391.0	23517450.1	784
2014-03-03	24.08	24.58	23.83	24.16	0.11	0.46	1608912.0	38978643.2	1270
2014-03-02	23.83	24.5	23.75	24.05	0.26	1.09	1606344.0	38714925.6	1161
2014-02-27	23.83	24.08	23.67	23.79	-0.06	-0.25	480278.0	11483861.3	423
2014-02-26	23.92	24.25	23.83	23.85	-0.2	-0.83	1071173.0	25716396.3	839
2014-02-25	24.67	24.67	23.83	24.05	-0.26	-1.07	1658926.0	40167021.1	1196
2014-02-24	23.58	24.67	23.58	24.31	0.57	2.4	2643438.0	64014013.0	1786
2014-02-23	23.42	24.08	23.42	23.74	0.46	1.98	1751128.0	41626170.9	1232
2014-02-20	23.33	23.33	23.17	23.28	-0.05	-0.21	636642.0	14785222.7	497
2014-02-19	23.58	23.92	23.33	23.33	0.0	0.0	1693128.0	40024477.2	1294
2014-02-18	23.17	23.42	23.0	23.33	0.2	0.86	975731.0	22707544.2	658
2014-02-17	23.17	23.25	22.92	23.13	-0.1	-0.43	685141.0	15845135.4	512
2014-02-16	22.83	23.25	22.75	23.23	0.36	1.57	327469.0	7544092.9	313
2014-02-13	23.08	23.42	22.83	22.87	-0.2	-0.87	822983.0	19038200.3	664
2014-02-12	22.92	23.08	22.83	23.07	0.1	0.44	477602.0	10985381.3	405
2014-02-11	23.0	23.08	22.83	22.97	-0.1	-0.43	403624.0	9244730.7	365
2014-02-10	23.0	23.25	22.83	23.07	0.1	0.44	826078.0	19040826.1	654
2014-02-09	23.25	23.25	22.92	22.97	-0.05	-0.22	441456.0	10175010.9	447
2014-02-06	22.75	23.5	22.75	23.02	0.67	3.0	2073606.0	48086444.9	1630
2014-02-05	22.5	22.75	22.25	22.35	0.0	0.0	548884.0	12385701.5	579
2014-02-04	22.0	22.42	21.92	22.35	0.11	0.49	782452.0	17437119.6	754
2014-02-03	21.75	22.5	21.75	22.24	0.36	1.65	1237478.0	27478612.5	959
2014-02-02	22.0	22.33	21.75	21.88	-0.05	-0.23	417230.0	9178706.4	388
2014-01-30	22.0	22.17	21.92	21.93	-0.16	-0.72	238378.0	5249219.0	283
2014-01-29	22.42	22.42	22.08	22.09	-0.15	-0.67	421084.0	9346245.2	371
2014-01-28	22.33	22.33	22.08	22.24	0.05	0.23	335902.0	7462931.1	335
2014-01-27	22.17	22.5	22.08	22.19	0.0	0.0	554788.0	12350335.3	472
2014-01-26	21.75	22.33	21.75	22.19	0.16	0.73	772334.0	17034828.1	515
2014-01-23	22.25	22.25	21.75	22.03	0.05	0.23	275920.0	6084061.3	336
2014-01-22	22.58	22.83	21.33	21.98	-0.78	-3.43	662941.0	14704264.7	621
2014-01-21	22.75	23.17	22.67	22.76	0.15	0.66	694736.0	15878605.0	589
2014-01-20	22.83	23.25	22.58	22.61	0.42	1.89	1752485.0	40282668.9	1419
2014-01-19	22.33	22.33	22.0	22.19	-0.31	-1.38	369877.0	8222994.9	392
2014-01-16	22.42	22.83	22.17	22.5	-0.21	-0.92	899632.0	20251637.4	849
2014-01-15	23.25	23.25	22.42	22.71	-0.62	-2.66	946585.0	21661409.0	724
2014-01-14	23.33	23.5	23.25	23.33	-0.1	-0.43	370740.0	8673410.1	321
2014-01-13	23.42	23.58	23.25	23.43	0.0	0.0	595963.0	13980440.8	471
2014-01-12	23.25	23.58	23.25	23.43	0.3	1.3	474386.0	11084728.7	456
2014-01-09	23.25	23.25	23.08	23.13	-0.2	-0.86	285965.0	6623097.8	296
2014-01-08	23.5	23.58	23.25	23.33	-0.15	-0.64	494630.0	11579655.0	394
2014-01-07	23.17	23.67	23.17	23.48	0.35	1.51	801244.0	18821759.1	652
2014-01-06	22.83	23.33	22.83	23.13	0.11	0.48	503053.0	11615877.0	534
2014-01-05	23.83	23.83	22.83	23.02	-0.88	-3.68	1026622.0	23995027.9	908
2014-01-02	24.5	24.67	23.83	23.9	-0.57	-2.33	1123516.0	27214397.2	939
2014-01-01	24.5	24.92	24.33	24.47	0.0	0.0	998160.0	24541167.6	911
2013-12-31	24.5	24.75	24.33	24.47	0.0	0.0	652097.0	15975264.2	646
2013-12-30	24.67	24.75	24.33	24.47	-0.16	-0.65	711178.0	17467859.7	625
2013-12-29	25.08	25.08	24.5	24.63	-0.3	-1.2	894816.0	22178718.1	687
2013-12-26	25.25	25.58	24.92	24.93	-0.31	-1.23	1389600.0	35057336.2	1227
2013-12-25	25.58	26.0	25.17	25.24	-0.21	-0.83	1922960.0	49119305.65	1791
2013-12-24	25.0	27.25	24.67	25.45	0.57	2.29	5684992.0	147506358.45	3933
2013-12-23	24.67	25.58	24.42	24.88	0.31	1.26	2414282.0	60510353.0	1775
2013-12-22	24.33	24.83	24.25	24.57	0.46	1.91	1224608.0	30041295.0	1062
2013-12-19	26.0	26.42	23.92	24.11	-1.55	-6.04	3472322.0	87556644.95	2876
2013-12-18	23.25	25.67	23.17	25.66	2.33	9.99	3689353.0	92504960.3	1980
2013-12-17	23.75	23.83	23.25	23.33	-0.36	-1.52	1510667.0	35555018.2	1239
2013-12-16	23.5	23.92	23.33	23.69	0.51	2.2	1695691.0	40114602.1	1254
2013-12-15	22.83	23.25	22.75	23.18	0.52	2.29	1616522.0	37158169.1	1062
2013-12-12	22.67	22.75	22.5	22.66	0.16	0.71	586196.0	13249714.8	440
2013-12-11	22.5	22.83	22.33	22.5	0.0	0.0	342646.0	7746259.7	307
2013-12-10	22.67	22.75	22.42	22.5	-0.16	-0.71	181205.0	4086712.1	168
2013-12-09	22.67	22.75	22.58	22.66	0.0	0.0	139430.0	3160973.0	143
2013-12-08	22.75	22.83	22.67	22.66	0.05	0.22	255881.0	5813091.5	195
2013-12-05	22.58	22.75	22.42	22.61	0.16	0.71	220607.0	4981662.2	198
2013-12-04	22.42	22.58	22.33	22.45	0.0	0.0	272594.0	6133632.4	235
2013-12-03	22.58	22.83	22.42	22.45	-0.16	-0.71	349136.0	7919683.1	304
2013-12-02	22.92	22.92	22.58	22.61	-0.26	-1.14	379039.0	8617043.0	342
2013-12-01	23.17	23.5	22.83	22.87	-0.15	-0.65	1003115.0	23255897.8	760
2013-11-28	23.0	23.17	23.0	23.02	0.05	0.22	217688.0	5011781.3	228
2013-11-27	22.92	23.17	22.92	22.97	-0.05	-0.22	420511.0	9686218.0	377
2013-11-26	22.75	23.42	22.75	23.02	0.36	1.59	978544.0	22627690.5	774
2013-11-25	22.42	22.92	22.33	22.66	0.11	0.49	557394.0	12658233.7	455
2013-11-24	22.92	23.0	22.58	22.55	-0.37	-1.61	230886.0	5252349.4	249
2013-11-21	23.17	23.17	22.83	22.92	-0.15	-0.65	191362.0	4386173.8	210
2013-11-20	23.17	23.25	23.0	23.07	-0.06	-0.26	148050.0	3420641.8	154
2013-11-19	23.17	23.33	22.83	23.13	-0.15	-0.64	332812.0	7720575.0	331
2013-11-18	23.42	23.5	23.25	23.28	-0.2	-0.85	194993.0	4553488.0	238
2013-11-17	23.5	23.67	23.42	23.48	0.0	0.0	191696.0	4506737.0	225
2013-11-14	23.58	23.67	23.5	23.48	-0.05	-0.21	149365.0	3522248.4	170
2013-11-13	23.67	23.67	23.5	23.53	-0.11	-0.47	198238.0	4678647.2	203
2013-11-12	23.92	24.0	23.67	23.64	-0.21	-0.88	365918.0	8714493.1	301
2013-11-11	23.83	24.17	23.83	23.85	0.06	0.25	428167.0	10243402.8	397
2013-11-10	23.75	23.83	23.67	23.79	0.15	0.63	301361.0	7151770.8	264
2013-11-07	23.83	23.83	23.67	23.64	-0.05	-0.21	369512.0	8783053.6	353
2013-11-06	23.75	23.92	23.67	23.69	-0.05	-0.21	292964.0	6952604.8	290
2013-11-05	23.42	23.92	23.33	23.74	0.26	1.11	707162.0	16769632.1	606
2013-11-04	23.42	23.5	23.25	23.48	0.1	0.43	211884.0	4957018.6	209
2013-11-03	23.5	23.75	23.33	23.38	-0.1	-0.43	262772.0	6170436.4	286
2013-10-31	23.5	23.58	23.33	23.48	0.0	0.0	320849.0	7529314.1	372
2013-10-30	23.92	23.92	23.42	23.48	-0.42	-1.76	632188.0	14905952.9	716
2013-10-29	23.92	24.75	23.92	23.9	0.26	1.1	2732222.0	66507924.4	2171
2013-10-28	23.42	23.67	23.25	23.64	0.31	1.33	448195.0	10489333.9	359
2013-10-27	23.25	23.42	23.0	23.33	0.05	0.21	274286.0	6393371.2	261
2013-10-24	23.42	23.58	23.25	23.28	-0.1	-0.43	283303.0	6640721.4	278
2013-10-23	23.33	23.92	23.25	23.38	0.1	0.43	1136689.0	26860286.1	845
2013-10-22	23.25	23.42	23.0	23.28	0.05	0.22	370036.0	8608741.7	305
2013-10-21	23.25	23.25	23.17	23.23	0.05	0.22	318295.0	7381670.4	300
2013-10-20	23.42	23.42	23.17	23.18	0.47	2.07	246703.0	5735104.0	254
2013-10-10	22.75	23.42	22.75	22.71	-0.16	-0.7	798613.0	18424575.9	853
2013-10-09	22.83	23.08	22.58	22.87	0.0	0.0	437407.0	9975073.9	552
2013-10-08	22.92	23.5	22.83	22.87	0.06	0.26	912764.0	21192561.2	998
2013-10-07	22.67	23.17	22.5	22.81	0.1	0.44	627691.0	14342518.0	673
2013-10-06	23.5	23.58	22.0	22.71	-0.82	-3.48	562834.0	12878452.1	612
2013-10-03	23.92	24.33	23.5	23.53	-0.37	-1.55	843834.0	20090318.1	729
2013-10-02	24.25	24.25	23.92	23.9	-0.36	-1.48	354788.0	8537008.6	396
2013-10-01	24.33	24.42	23.92	24.26	-0.05	-0.21	602748.0	14575989.8	653
2013-09-30	25.25	25.33	24.33	24.31	-0.88	-3.49	1030699.0	25632678.9	963
2013-09-29	25.25	25.42	24.67	25.19	0.77	3.15	2284439.0	57281309.7	1928
2013-09-26	24.08	25.17	24.08	24.42	0.42	1.75	2518758.0	61924589.4	1748
2013-09-25	23.83	24.25	23.75	24.0	0.21	0.88	561167.0	13439282.7	509
2013-09-24	23.92	23.92	23.5	23.79	0.0	0.0	322369.0	7678310.8	332
2013-09-19	23.92	23.92	23.67	23.79	0.1	0.42	400298.0	9527405.9	427
2013-09-18	24.17	24.25	23.67	23.69	-0.47	-1.95	450186.0	10783297.8	427
2013-09-17	24.25	24.58	24.08	24.16	0.05	0.21	722551.0	17560969.6	641
2013-09-16	24.08	24.25	23.83	24.11	0.11	0.46	727301.0	17501585.0	570
2013-09-15	24.08	24.25	23.83	24.0	0.41	1.74	802800.0	19232023.5	665
2013-09-12	23.58	23.83	23.5	23.59	0.06	0.25	635111.0	15000078.4	669
2013-09-11	23.92	24.42	23.25	23.53	-0.06	-0.25	1502483.0	35837577.5	1410
2013-09-10	23.75	24.08	23.42	23.59	0.78	3.42	1583107.0	37495340.7	1254
2013-09-09	23.67	23.67	22.5	22.81	-0.72	-3.06	1018806.0	23543653.3	888
2013-09-08	24.08	24.33	23.42	23.53	0.05	0.21	1160003.0	27640975.0	1120
2013-09-05	24.42	24.75	23.5	23.48	-0.83	-3.41	1575302.0	37971012.7	1402
2013-09-04	24.33	25.25	24.25	24.31	-0.37	-1.5	2120981.0	52491550.9	2005
2013-09-03	26.17	26.25	24.08	24.68	-1.7	-6.44	3840142.0	96111508.4	3635
2013-09-02	27.42	28.08	25.58	26.38	0.13	0.5	6430129.0	170823838.35	5388
2013-09-01	24.58	26.25	24.25	26.25	2.35	9.83	2712679.0	68840810.5	2083
2013-08-29	25.08	25.5	23.92	23.9	-0.52	-2.13	2105672.0	51925567.1	2196
2013-08-28	24.92	26.75	24.33	24.42	-0.98	-3.86	2815031.0	72347683.9	3281
2013-08-27	26.92	28.17	24.83	25.4	-1.24	-4.65	7396891.0	199631485.3	6839
2013-08-26	24.25	26.67	24.17	26.64	2.33	9.58	3763424.0	97075623.6	2561
2013-08-25	24.08	24.5	23.67	24.31	0.2	0.83	708098.0	16975307.4	602
2013-08-22	24.17	24.33	24.0	24.11	-0.05	-0.21	307891.0	7451176.6	313
2013-08-21	24.33	24.5	24.08	24.16	-0.1	-0.41	374310.0	9090741.0	349
2013-08-20	24.5	24.58	24.25	24.26	-0.16	-0.66	495433.0	12074565.2	503
2013-08-19	24.83	24.92	24.33	24.42	-0.36	-1.45	1019090.0	25037559.3	961
2013-08-18	25.17	26.42	24.75	24.78	-0.41	-1.63	1367240.0	34884618.75	1377
2013-08-15	23.83	26.17	23.58	25.19	1.4	5.88	2495746.0	62171613.65	1655
2013-08-14	23.83	24.0	23.67	23.79	0.05	0.21	173269.0	4122454.7	179
2013-08-13	23.83	23.92	23.67	23.74	0.05	0.21	182363.0	4338734.6	166
2013-08-05	23.67	23.83	23.42	23.69	0.21	0.89	289132.0	6816012.0	299
2013-08-04	23.25	23.92	23.25	23.48	0.3	1.29	552737.0	13035096.4	396
2013-08-01	23.0	23.83	23.0	23.18	0.0	0.0	439112.0	10272564.7	460
2013-07-31	23.25	23.42	23.0	23.18	-0.15	-0.64	183954.0	4263649.4	153
2013-07-30	23.25	23.33	23.17	23.33	0.0	0.0	132424.0	3079302.5	98
2013-07-29	23.33	23.33	23.17	23.33	0.05	0.21	129031.0	2996607.7	134
2013-07-28	23.33	23.5	23.25	23.28	-0.15	-0.64	214910.0	5020166.4	181
2013-07-25	23.67	23.75	23.42	23.43	-0.21	-0.89	183900.0	4322171.9	178
2013-07-24	23.67	23.83	23.25	23.64	0.0	0.0	372383.0	8774947.0	341
2013-07-23	23.67	24.0	23.5	23.64	-0.1	-0.42	428915.0	10197048.7	369
2013-07-22	24.0	24.17	23.67	23.74	-0.21	-0.88	408823.0	9749858.2	384
2013-07-21	23.58	24.92	23.58	23.95	0.72	3.1	1310624.0	31820713.0	964
2013-07-18	23.83	23.92	23.25	23.23	-0.77	-3.21	555582.0	13102143.5	509
2013-07-17	23.5	24.42	23.5	24.0	0.52	2.21	1043900.0	25089205.5	893
2013-07-16	23.25	23.5	23.17	23.48	0.3	1.29	242106.0	5667158.1	206
2013-07-15	23.0	23.33	23.0	23.18	0.11	0.48	118628.0	2746420.6	128
2013-07-14	23.25	23.25	23.0	23.07	-0.06	-0.26	91276.0	2110008.6	121
2013-07-11	23.25	23.25	23.08	23.13	-0.05	-0.22	70117.0	1623262.4	89
2013-07-10	23.25	23.33	23.17	23.18	-0.05	-0.22	64295.0	1493859.3	90
2013-07-09	23.25	23.42	23.17	23.23	0.05	0.22	161756.0	3761092.0	170
2013-07-08	23.42	23.5	23.17	23.18	-0.25	-1.07	389830.0	9092264.9	327
2013-07-07	23.42	23.58	23.25	23.43	0.1	0.43	373114.0	8729793.3	272
2013-07-04	23.25	23.58	23.25	23.33	0.2	0.86	499927.0	11697572.7	376
2013-07-03	23.25	23.5	23.0	23.13	0.0	0.0	639187.0	14905540.3	459
2013-07-02	22.92	23.25	22.92	23.13	0.06	0.26	264760.0	6139173.5	218
2013-07-01	23.17	23.25	23.08	23.07	-0.06	-0.26	218467.0	5063055.5	231
2013-06-30	23.17	23.33	23.0	23.13	-0.1	-0.43	348716.0	8057392.1	329
2013-06-26	23.33	23.42	23.17	23.23	-0.05	-0.21	429787.0	10003723.2	419
2013-06-25	23.42	23.58	23.17	23.28	-0.1	-0.43	431452.0	10091067.5	349
2013-06-24	24.08	24.17	23.25	23.38	-0.73	-3.03	850462.0	20139790.2	762
2013-06-23	23.33	24.58	23.25	24.11	0.93	4.01	2117084.0	50862144.8	1346
2013-06-22	22.92	23.42	22.75	23.18	0.0	0.0	752077.0	17350369.3	578
2013-06-19	23.25	23.92	23.17	23.18	-0.1	-0.43	839578.0	19770283.0	660
2013-06-18	23.25	23.42	23.0	23.28	0.15	0.65	419988.0	9738487.8	395
2013-06-17	22.42	23.17	22.42	23.13	0.94	4.24	388093.0	8854150.9	417
2013-06-16	21.83	22.5	21.83	22.19	0.31	1.42	432853.0	9588463.8	448
2013-06-15	23.92	23.92	21.75	21.88	-2.28	-9.44	761491.0	17390868.4	660
2013-06-12	24.08	24.33	24.08	24.16	0.21	0.88	268230.0	6488996.5	289
2013-06-11	23.92	24.33	23.75	23.95	0.05	0.21	681980.0	16389874.7	557
2013-06-10	24.25	24.33	23.83	23.9	-0.36	-1.48	314870.0	7586935.0	320
2013-06-09	24.33	24.42	24.08	24.26	0.05	0.21	415422.0	10086215.8	319
2013-06-08	24.5	24.5	24.08	24.21	-0.26	-1.06	509064.0	12377614.5	376
2013-06-05	24.08	24.5	24.08	24.47	0.21	0.87	362274.0	8820946.8	336
2013-06-04	24.67	24.75	24.17	24.26	-0.42	-1.7	879792.0	21536324.3	624
2013-06-03	25.0	25.33	24.67	24.68	-0.15	-0.6	1691815.0	42300383.0	1283
2013-06-02	24.5	24.92	24.33	24.83	0.41	1.68	1771109.0	43612577.6	1337
2013-06-01	23.25	24.67	23.25	24.42	0.63	2.65	1291758.0	31339223.2	1039
2013-05-29	24.33	24.5	23.83	23.79	-0.58	-2.38	444526.0	10681288.3	442
2013-05-28	24.17	24.5	24.17	24.37	0.21	0.87	399938.0	9717466.7	395
2013-05-27	24.5	24.5	24.08	24.16	-0.26	-1.06	388674.0	9415154.0	405
2013-05-26	24.5	24.92	24.25	24.42	0.0	0.0	766448.0	18848897.8	604
2013-05-25	24.5	24.67	24.33	24.42	-0.26	-1.05	656820.0	16124317.1	510
2013-05-22	24.67	24.92	24.58	24.68	0.05	0.2	678845.0	16767217.4	590
2013-05-21	24.33	25.25	24.33	24.63	0.42	1.73	1582158.0	39178962.0	1083
2013-05-20	24.5	24.5	23.75	24.21	-0.26	-1.06	894370.0	21617408.8	878
2013-05-19	24.08	25.17	23.75	24.47	0.47	1.96	2167472.0	53297274.2	1621
2013-05-18	23.25	24.17	22.17	24.0	1.34	5.91	2278481.0	52718558.1	1626
2013-05-15	24.08	24.08	22.0	22.66	-1.81	-7.4	2722266.0	60775000.0	1292
2013-05-14	27.0	27.25	24.5	24.47	-2.69	-9.9	2279831.0	59124753.3	1598
2013-05-13	29.0	29.0	26.75	27.16	-2.58	-8.68	2503706.0	69207754.0	1761
2013-05-12	30.5	30.5	29.5	29.74	-0.78	-2.56	733572.0	21956695.0	570
2013-05-11	30.67	31.0	30.42	30.52	0.0	0.0	280112.0	8599692.0	225
2013-05-08	30.5	30.75	30.42	30.52	0.0	0.0	583618.0	17858972.5	400
2013-05-07	31.17	31.58	30.25	30.52	-1.03	-3.26	504575.0	15610776.75	451
2013-05-06	31.0	31.67	30.42	31.55	0.38	1.22	1301053.0	40382003.0	864
2013-05-05	31.58	31.67	31.0	31.17	-0.38	-1.2	463558.0	14485926.0	412
2013-05-04	31.58	31.83	31.42	31.55	-0.13	-0.41	473422.0	14966765.5	396
2013-05-01	31.42	31.67	31.0	31.68	0.13	0.41	505416.0	15815234.25	457
2013-04-30	32.08	32.08	31.58	31.55	-0.53	-1.65	892170.0	28275347.75	742
2013-04-29	32.5	32.83	31.67	32.08	-0.38	-1.17	1121339.0	36178766.75	1128
2013-04-28	31.0	32.5	31.0	32.46	1.55	5.01	1531135.0	48716794.5	1272
2013-04-27	30.42	31.33	30.42	30.91	0.78	2.59	999799.0	30870643.75	991
2013-04-24	30.5	30.5	30.0	30.13	-0.52	-1.7	636538.0	19239676.75	638
2013-04-23	30.67	31.67	30.5	30.65	0.26	0.86	1489573.0	46281445.5	1300
2013-04-22	30.17	30.5	30.0	30.39	0.26	0.86	484421.0	14698741.0	485
2013-04-21	29.75	30.25	29.75	30.13	0.39	1.31	367586.0	11043814.0	383
2013-04-20	29.25	30.25	29.08	29.74	0.77	2.66	836029.0	24936739.5	746
2013-04-17	30.75	30.75	28.17	28.97	-2.2	-7.06	1622550.0	47776922.75	1407
2013-04-16	31.33	32.08	30.92	31.17	-0.51	-1.61	1391834.0	43687842.25	1257
2013-04-15	31.42	33.67	31.42	31.68	0.65	2.09	2639825.0	85416825.5	2250
2013-04-14	30.67	31.42	30.67	31.03	0.25	0.81	1390214.0	43085289.75	1072
2013-04-13	30.25	30.92	30.0	30.78	0.65	2.16	714781.0	21733887.75	630
2013-04-10	30.25	30.5	29.75	30.13	-0.26	-0.86	732079.0	22061165.0	665
2013-04-09	30.5	30.67	30.0	30.39	-0.26	-0.85	971074.0	29341447.5	871
2013-04-08	30.75	31.17	30.25	30.65	-0.13	-0.42	856589.0	26323376.75	846
2013-04-07	30.25	31.58	30.17	30.78	0.52	1.72	1241188.0	38217520.0	1065
2013-04-06	31.17	31.17	30.0	30.26	-0.65	-2.1	914201.0	27962428.5	900
2013-04-03	30.67	31.67	30.67	30.91	0.52	1.71	2148463.0	66724383.75	1757
2013-04-02	30.0	30.67	29.75	30.39	0.51	1.71	1225442.0	36966540.25	998
2013-04-01	29.92	30.92	29.58	29.88	0.26	0.88	1640807.0	49756656.5	1375
2013-03-31	29.58	29.92	29.25	29.62	-0.26	-0.87	867668.0	25618783.5	776
2013-03-30	30.5	30.67	29.5	29.88	-0.38	-1.26	1111387.0	33553611.0	856
2013-03-27	30.42	30.75	30.25	30.26	-0.26	-0.85	710797.0	21672823.75	620
2013-03-26	30.67	31.17	30.5	30.52	0.0	0.0	1112344.0	34202865.0	844
2013-03-25	30.5	31.17	30.25	30.52	0.13	0.43	1096016.0	33713966.25	923
2013-03-24	30.92	31.67	30.17	30.39	-0.9	-2.88	1758278.0	54046156.0	1549
2013-03-23	29.75	32.17	29.5	31.29	1.67	5.64	2828604.0	87301426.5	2140
2013-03-20	29.75	29.92	29.33	29.62	-0.12	-0.4	1250788.0	37002612.25	953
2013-03-19	30.0	30.25	29.58	29.74	-0.14	-0.47	1328257.0	39743690.25	1167
2013-03-18	29.08	31.83	29.0	29.88	0.65	2.22	4997293.0	150993046.25	2988
2013-03-17	29.75	29.75	29.08	29.23	-0.39	-1.32	580211.0	17043828.5	482
2013-03-16	30.0	30.0	29.33	29.62	-0.12	-0.4	718164.0	21294182.25	618
2013-03-13	29.25	29.75	29.25	29.74	0.38	1.29	420679.0	12405713.5	364
2013-03-12	30.25	30.25	29.25	29.36	-0.77	-2.56	527779.0	15625375.75	409
2013-03-11	30.0	30.42	29.92	30.13	0.25	0.84	902700.0	27239970.25	713
2013-03-10	29.75	30.5	29.58	29.88	0.4	1.36	953374.0	28568412.0	743
2013-03-09	29.5	29.92	29.25	29.48	0.25	0.86	394132.0	11665446.5	328
2013-03-06	29.5	29.92	29.25	29.23	-0.13	-0.44	594239.0	17578805.25	452
2013-03-05	29.08	29.5	29.0	29.36	0.26	0.89	301285.0	8793519.25	215
2013-03-04	29.0	30.0	28.83	29.1	0.13	0.45	941300.0	27687587.5	775
2013-03-03	29.33	29.5	29.0	28.97	-0.39	-1.33	320904.0	9387743.75	295
2013-03-02	29.25	29.92	29.08	29.36	0.0	0.0	776352.0	22836491.25	490
2013-02-27	29.5	29.75	29.08	29.36	-0.26	-0.88	600272.0	17628565.0	515
2013-02-26	29.75	30.0	29.25	29.62	-0.26	-0.87	719077.0	21230976.25	608
2013-02-25	29.33	30.42	29.33	29.88	0.4	1.36	1066127.0	31846599.75	888
2013-02-24	29.5	30.0	29.33	29.48	0.0	0.0	296791.0	8829904.75	311
2013-02-23	29.25	29.5	29.0	29.48	0.12	0.41	285292.0	8372294.25	276
2013-02-20	29.25	29.58	29.08	29.36	0.13	0.44	262381.0	7706749.25	267
2013-02-19	29.25	29.75	29.0	29.23	-0.13	-0.44	583583.0	17128572.5	448
2013-02-18	29.25	30.0	29.08	29.36	0.13	0.44	734539.0	21666710.5	537
2013-02-17	29.5	29.5	29.0	29.23	-0.13	-0.44	257831.0	7533877.0	220
2013-02-16	28.58	29.58	28.58	29.36	0.78	2.73	569059.0	16634612.5	431
2013-02-13	28.08	29.08	28.08	28.58	0.52	1.85	335582.0	9628835.25	330
2013-02-12	28.42	28.83	27.83	28.06	-0.52	-1.82	460798.0	13018220.5	383
2013-02-11	28.42	29.0	28.17	28.58	0.13	0.46	367679.0	10482501.0	390
2013-02-10	27.83	29.5	27.42	28.45	0.65	2.34	1042358.0	29916567.25	974
2013-02-09	28.42	28.58	27.83	27.8	-0.78	-2.73	248918.0	7001284.5	230
2013-02-06	29.25	29.5	28.42	28.58	-0.52	-1.79	273856.0	7930458.25	281
2013-02-05	29.58	29.58	28.42	29.1	-0.52	-1.76	283291.0	8235483.5	322
2013-02-04	30.0	30.5	29.58	29.62	-0.51	-1.69	464911.0	13969965.25	379
2013-02-03	29.92	30.42	29.5	30.13	0.25	0.84	479080.0	14391792.5	436
2013-02-02	28.83	30.42	28.83	29.88	1.3	4.55	1441645.0	42938989.0	1140
2013-01-30	28.75	29.0	28.58	28.58	-0.13	-0.45	345653.0	9945244.0	349
2013-01-29	28.83	29.25	28.58	28.71	0.0	0.0	571120.0	16494143.5	529
2013-01-28	28.75	29.33	28.42	28.71	0.0	0.0	1377720.0	39654795.5	1141
2013-01-27	29.5	29.5	28.33	28.71	-0.91	-3.07	1255723.0	36162025.75	1248
2013-01-26	27.58	30.25	27.42	29.62	2.08	7.55	2804713.0	82481028.75	2228
2013-01-23	27.67	27.92	27.42	27.54	-0.14	-0.51	167420.0	4632638.75	217
2013-01-22	27.92	28.08	27.67	27.68	-0.51	-1.81	190820.0	5318271.5	223
2013-01-21	27.92	28.33	27.83	28.19	0.13	0.46	253723.0	7117069.5	269
2013-01-20	28.17	28.42	27.92	28.06	-0.13	-0.46	254341.0	7147458.0	280
2013-01-19	28.08	28.33	27.83	28.19	0.13	0.46	374497.0	10506863.0	318
2013-01-16	27.42	28.42	27.25	28.06	0.52	1.89	342840.0	9552683.25	355
2013-01-15	28.08	28.08	27.25	27.54	-0.52	-1.85	245520.0	6781456.25	266
2013-01-14	27.92	28.33	27.83	28.06	0.0	0.0	239989.0	6723833.75	248
2013-01-13	28.42	28.42	27.83	28.06	-0.39	-1.37	330594.0	9287820.25	370
2013-01-12	28.42	29.25	28.17	28.45	0.39	1.39	599285.0	17153302.75	810
2013-01-09	29.0	29.25	28.08	28.06	-1.04	-3.57	352722.0	10153431.0	422
2013-01-08	29.5	29.58	28.42	29.1	-0.38	-1.29	489173.0	14228514.25	498
2013-01-07	29.5	29.75	29.25	29.48	-0.14	-0.47	316884.0	9345429.25	414
2013-01-06	29.5	29.92	29.25	29.62	0.14	0.47	408110.0	12043540.75	436
2013-01-05	29.5	29.5	28.83	29.48	0.25	0.86	352680.0	10306769.5	443
2013-01-02	29.5	29.58	29.08	29.23	-0.13	-0.44	435401.0	12785115.25	476
2013-01-01	29.25	30.0	29.25	29.36	0.52	1.8	891532.0	26390932.25	899
2012-12-31	29.25	29.58	28.58	28.84	-0.26	-0.89	1261535.0	36790648.75	1015
2012-12-30	29.33	29.5	28.83	29.1	-0.13	-0.44	383564.0	11158629.0	378
2012-12-29	29.25	29.5	29.0	29.23	0.13	0.45	305360.0	8942224.75	354
2012-12-26	29.5	29.75	29.08	29.1	-0.64	-2.15	415957.0	12204463.0	433
2012-12-25	30.0	30.42	29.58	29.74	-0.26	-0.87	651320.0	19475895.25	561
2012-12-24	30.0	30.17	29.58	30.0	0.0	0.0	475339.0	14228733.0	470
2012-12-23	30.25	30.5	29.92	30.0	-0.39	-1.28	553345.0	16746260.5	504
2012-12-22	30.17	30.75	29.92	30.39	0.13	0.43	911610.0	27618048.75	763
2012-12-19	30.42	30.42	29.92	30.26	0.13	0.43	462781.0	13932500.75	518
2012-12-18	30.92	30.92	30.17	30.13	-0.65	-2.11	596112.0	18249600.5	567
2012-12-17	31.42	31.42	30.5	30.78	-0.51	-1.63	851520.0	26343814.5	659
2012-12-16	31.67	32.17	31.17	31.29	-0.26	-0.82	1335800.0	42397199.25	975
2012-12-15	31.42	31.83	31.17	31.55	0.52	1.68	749882.0	23602268.5	627
2012-12-12	31.0	31.67	30.75	31.03	0.0	0.0	663324.0	20673285.75	744
2012-12-11	31.17	31.33	30.75	31.03	0.0	0.0	372690.0	11560628.25	441
2012-12-10	31.58	31.58	30.92	31.03	-0.65	-2.05	655199.0	20576753.5	704
2012-12-09	32.17	32.58	31.58	31.68	-0.52	-1.61	1435352.0	45912883.5	1173
2012-12-08	32.58	32.75	31.58	32.2	0.52	1.64	1465901.0	47272515.75	1319
2012-12-05	30.75	32.75	30.67	31.68	0.9	2.92	2193239.0	69396942.5	1782
2012-12-04	31.0	31.0	30.17	30.78	0.0	0.0	641214.0	19679853.0	619
2012-12-03	30.25	31.92	30.17	30.78	0.65	2.16	1496088.0	46540375.75	1388
2012-12-02	30.25	30.92	29.92	30.13	0.0	0.0	1321259.0	40153453.25	1131
2012-12-01	29.33	30.5	29.25	30.13	1.42	4.95	1169375.0	34927718.25	914
2012-11-28	28.33	29.25	28.17	28.71	0.26	0.91	886409.0	25461548.25	848
2012-11-27	29.25	29.25	27.67	28.45	-0.91	-3.1	766410.0	21967991.75	724
2012-11-26	30.42	30.75	28.08	29.36	-0.9	-2.97	1273542.0	36961623.5	1190
2012-11-25	32.33	32.5	29.92	30.26	-1.82	-5.67	1492885.0	46448540.5	1533
2012-11-24	30.92	33.5	30.92	32.08	1.56	5.11	2740530.0	87849183.0	1865
2012-11-21	30.75	31.58	30.25	30.52	-0.26	-0.84	1403972.0	43550655.25	1381
2012-11-20	31.17	32.08	29.58	30.78	-0.13	-0.42	2122298.0	65893560.25	1948
2012-11-19	31.67	31.92	29.5	30.91	-0.91	-2.86	1187887.0	36661631.25	1264
2012-11-18	30.75	32.17	30.5	31.82	1.04	3.38	1176654.0	37063649.75	1118
2012-11-17	30.5	30.75	30.0	30.78	0.0	0.0	443063.0	13497674.0	399
2012-11-14	31.83	31.83	30.17	30.78	-1.04	-3.27	468832.0	14672484.0	536
2012-11-13	31.83	31.92	31.0	31.82	0.14	0.44	515579.0	16321162.25	512
2012-11-12	31.83	32.08	31.33	31.68	-0.4	-1.25	761408.0	24133315.25	668
2012-11-11	32.33	32.83	31.83	32.08	-0.25	-0.77	730801.0	23605661.25	713
2012-11-10	32.17	32.75	32.08	32.33	-0.26	-0.8	692089.0	22387048.5	716
2012-11-07	33.0	33.08	32.33	32.59	-0.13	-0.4	766508.0	25027659.0	823
2012-11-06	32.75	33.92	32.58	32.72	0.52	1.61	3426052.0	114032844.5	2485
2012-11-05	32.58	33.0	32.08	32.2	-0.39	-1.2	967603.0	31284894.75	736
2012-11-04	32.17	33.25	32.08	32.59	0.39	1.21	1345327.0	44001900.25	1014
2012-11-03	31.92	32.58	31.67	32.2	0.52	1.64	609730.0	19581878.0	532
2012-10-24	31.17	32.75	30.67	31.68	0.25	0.8	707716.0	22586897.5	968
2012-10-23	32.08	32.33	31.33	31.43	-1.03	-3.17	608989.0	19426585.0	644
2012-10-22	33.08	33.5	32.17	32.46	-0.91	-2.73	1170854.0	38173122.25	1160
2012-10-21	33.92	34.0	33.08	33.37	-0.26	-0.77	698771.0	23332482.75	686
2012-10-20	33.5	33.92	33.08	33.63	-0.25	-0.74	1064773.0	35663678.25	1139
2012-10-17	34.0	34.92	33.92	33.88	-0.52	-1.51	1970959.0	67625026.75	2003
2012-10-16	34.67	36.5	34.17	34.4	1.03	3.09	6299099.0	221847702.5	6094
2012-10-15	33.33	33.33	33.08	33.37	2.98	9.81	707228.0	23592474.25	430
2012-10-14	29.5	31.0	29.08	30.39	0.65	2.19	838226.0	25168344.75	908
2012-10-13	31.0	31.0	28.17	29.74	-1.55	-4.95	1107698.0	32067951.25	840
2012-10-10	32.08	32.08	31.0	31.29	-0.79	-2.46	582726.0	18350836.0	518
2012-10-09	31.58	32.08	31.42	32.08	0.4	1.26	553274.0	17514995.0	499
2012-10-08	31.83	32.17	31.33	31.68	-0.14	-0.44	661110.0	20923268.5	654
2012-10-07	32.17	33.08	31.17	31.82	-0.38	-1.18	2313467.0	73994902.0	1839
2012-10-06	30.25	32.33	30.0	32.2	2.46	8.27	1589392.0	49185056.5	1100
2012-10-03	30.5	30.67	29.5	29.74	-1.17	-3.79	633140.0	19015385.75	657
2012-10-02	31.33	31.67	30.25	30.91	-0.12	-0.39	688738.0	21338700.0	705
2012-10-01	29.92	31.42	29.92	31.03	1.55	5.26	1585271.0	48623592.0	1511
2012-09-30	29.5	29.92	29.08	29.48	0.0	0.0	790372.0	23333746.75	707
2012-09-29	29.33	30.67	28.83	29.48	0.12	0.41	1129921.0	33652695.5	957
2012-09-26	31.58	31.58	28.42	29.36	-2.19	-6.94	1118909.0	34164226.25	1009
2012-09-25	31.83	31.83	31.33	31.55	-0.39	-1.22	813899.0	25689077.25	772
2012-09-24	32.33	32.5	31.58	31.94	-0.39	-1.21	977089.0	31168681.5	734
2012-09-22	32.58	33.25	32.08	32.33	-0.13	-0.4	934337.0	30456001.25	950
2012-09-19	33.33	33.5	32.17	32.46	-0.77	-2.32	1317905.0	43127478.75	1104
2012-09-18	34.25	34.25	32.83	33.23	-0.91	-2.67	1859318.0	62476159.0	1481
2012-09-17	34.75	35.92	33.92	34.14	-0.64	-1.84	3811175.0	132778153.25	3145
2012-09-16	32.33	35.67	32.33	34.78	2.32	7.15	9085967.0	313684132.75	4974
2012-09-15	32.08	32.75	31.83	32.46	0.64	2.01	1190642.0	38547617.5	912
2012-09-12	32.33	32.58	31.83	31.82	-0.64	-1.97	773352.0	24955550.75	789
2012-09-11	32.17	32.58	32.17	32.46	0.13	0.4	621769.0	20130001.75	554
2012-09-10	32.58	32.83	31.67	32.33	-0.39	-1.19	1166491.0	37684326.75	996
2012-09-09	33.92	33.92	32.5	32.72	-0.91	-2.71	1353088.0	44633480.25	1237
2012-09-08	33.5	34.0	33.25	33.63	0.65	1.97	2366250.0	79389318.5	1594
2012-09-05	32.17	33.75	32.08	32.98	0.9	2.81	4203733.0	138506535.0	3143
2012-09-04	31.92	32.75	31.58	32.08	0.26	0.82	1773985.0	56938372.5	1340
2012-09-03	31.92	32.5	31.58	31.82	0.27	0.86	1181466.0	37797038.75	974
2012-09-02	31.67	31.92	31.33	31.55	-0.27	-0.85	970241.0	30722758.5	748
2012-09-01	31.83	32.17	31.33	31.82	-0.12	-0.38	747738.0	23770139.5	709
2012-08-29	31.92	33.08	31.33	31.94	0.0	0.0	2243786.0	72151377.0	1873
2012-08-28	31.33	32.17	30.75	31.94	0.65	2.08	1157636.0	36403627.25	967
2012-08-27	31.0	31.42	31.0	31.29	0.0	0.0	399337.0	12449064.5	443
2012-08-26	31.67	31.67	31.0	31.29	-0.26	-0.82	468448.0	14680466.0	506
2012-08-25	31.17	31.83	31.17	31.55	1.16	3.82	826466.0	25994693.0	694
2012-08-15	31.42	31.92	30.17	30.39	-1.04	-3.31	1154225.0	35909587.0	1100
2012-08-14	31.92	32.83	31.0	31.43	-0.39	-1.23	1478354.0	47278872.5	1361
2012-08-13	32.33	33.25	31.0	31.82	-0.64	-1.97	1855577.0	60101809.5	1636
2012-08-12	32.5	35.33	31.83	32.46	0.26	0.81	6643726.0	223452319.5	4368
2012-08-11	31.42	33.0	31.33	32.2	1.17	3.77	2543567.0	81977840.25	1947
2012-08-08	30.5	31.58	30.42	31.03	0.77	2.54	1266221.0	39234503.0	1133
2012-08-07	30.5	31.17	30.0	30.26	-0.26	-0.85	591880.0	18087975.75	678
2012-08-06	31.83	32.17	29.75	30.52	-1.03	-3.26	1240142.0	38813068.25	1244
2012-08-05	32.08	32.5	31.33	31.55	-0.53	-1.65	1595266.0	50740488.75	1444
2012-08-04	31.83	33.25	31.67	32.08	0.79	2.52	2461037.0	79889201.5	2087
2012-08-01	31.83	32.08	30.25	31.29	-0.39	-1.23	2356334.0	73442740.0	2352
2012-07-31	33.0	34.0	31.33	31.68	-0.65	-2.01	4348156.0	141029829.5	4386
2012-07-30	29.33	32.33	29.08	32.33	2.85	9.67	2966060.0	91379950.0	2195
2012-07-29	30.25	30.5	29.25	29.48	-0.65	-2.16	1498729.0	44591255.5	1334
2012-07-28	29.75	30.92	29.5	30.13	0.9	3.08	1539492.0	46389613.5	1432
2012-07-25	29.25	30.0	28.58	29.23	0.26	0.9	2286394.0	67113731.5	1791
2012-07-24	28.33	30.0	28.17	28.97	0.64	2.26	2070653.0	60580828.0	1944
2012-07-23	28.42	28.83	28.08	28.33	0.0	0.0	1385197.0	39405562.5	1262
2012-07-22	28.42	29.5	28.17	28.33	-0.51	-1.77	1798174.0	51669978.25	1833
2012-07-21	28.58	30.75	28.33	28.84	0.78	2.78	3498484.0	103977520.25	2988
2012-07-18	27.25	29.92	26.67	28.06	0.26	0.94	4008214.0	113756236.0	4254
2012-07-17	30.0	31.0	27.83	27.8	-2.98	-9.68	5236372.0	152205250.25	5702
2012-07-16	35.08	37.08	30.75	30.78	-3.36	-9.84	6892102.0	233760658.5	7899
2012-07-15	31.92	34.17	31.67	34.14	3.11	10.02	5837191.0	192927404.0	5304
2012-07-14	29.5	31.0	29.0	31.03	2.7	9.53	5315882.0	160300646.5	4031
2012-07-11	26.0	28.33	25.83	28.33	2.52	9.76	3063606.0	83904680.3	1976
2012-07-10	25.0	26.0	25.0	25.81	0.83	3.32	1515619.0	38615168.4	1399
2012-07-09	25.75	25.83	24.83	24.98	-0.89	-3.44	903168.0	22822854.6	930
2012-07-08	25.5	26.67	25.33	25.87	0.47	1.85	1918825.0	50031024.1	1663
2012-07-07	25.33	25.67	25.0	25.4	0.31	1.24	1612760.0	40962563.9	1464
2012-07-04	25.33	26.0	25.0	25.09	-0.1	-0.4	1992500.0	50690687.4	1783
2012-07-03	24.83	25.58	24.83	25.19	0.31	1.25	1379017.0	34761800.1	1411
2012-07-02	24.08	25.67	24.08	24.88	0.83	3.45	1940632.0	48492152.6	2115
2012-07-01	24.08	25.08	23.33	24.05	0.26	1.09	2063936.0	50065682.3	1946
2012-06-30	24.25	24.83	23.75	23.79	0.72	3.12	1167506.0	28229646.9	1207
2012-06-27	25.17	25.33	23.0	23.07	-2.07	-8.23	946718.0	22766478.8	1081
2012-06-26	25.0	25.58	24.83	25.14	0.05	0.2	754739.0	19056560.3	784
2012-06-25	25.58	25.83	24.83	25.09	-0.52	-2.03	740777.0	18810633.3	868
2012-06-24	25.83	26.42	24.83	25.61	-0.2	-0.77	1024081.0	26151683.45	1200
2012-06-23	26.5	26.75	25.83	25.81	-0.7	-2.64	862890.0	22780657.45	795
2012-06-20	26.67	26.75	26.42	26.51	-0.26	-0.97	830384.0	22091847.0	796
2012-06-19	26.75	26.92	26.42	26.77	0.13	0.49	522965.0	13931806.25	602
2012-06-18	26.92	27.17	26.42	26.64	0.0	0.0	1368630.0	36626352.0	1273
2012-06-17	26.17	27.17	26.17	26.64	0.77	2.98	1376442.0	36561755.25	1283
2012-06-16	26.75	26.92	24.83	25.87	-0.38	-1.45	1267698.0	32996591.7	1366
2012-06-13	27.25	27.25	26.0	26.25	-0.65	-2.42	1200882.0	31995061.0	1306
2012-06-12	27.42	27.92	26.75	26.9	-0.64	-2.32	2170981.0	59229268.25	2155
2012-06-11	27.17	28.83	26.75	27.54	0.64	2.38	4695402.0	130650424.5	4159
2012-06-10	27.42	28.58	26.67	26.9	0.26	0.98	5554729.0	152649834.5	4851
2012-06-09	25.83	26.67	25.58	26.64	2.33	9.58	1526898.0	40569299.0	765
2012-06-06	27.25	27.58	24.08	24.31	-0.83	-3.3	5077177.0	134082725.15	4518
2012-06-05	22.75	25.17	22.75	25.14	2.27	9.93	1791226.0	42931016.2	1560
2012-06-04	22.92	23.0	22.33	22.87	-0.31	-1.34	808793.0	18399762.6	762
2012-06-03	23.25	23.83	22.42	23.18	0.0	0.0	1187412.0	27674102.2	1219
2012-06-02	23.83	24.25	23.17	23.18	-2.53	-9.84	856674.0	20313703.0	1032
2012-05-30	26.67	26.75	25.58	25.71	-1.06	-3.96	693920.0	18145339.85	834
2012-05-29	26.92	27.25	26.67	26.77	-0.13	-0.48	684476.0	18455279.0	629
2012-05-28	26.92	27.25	26.67	26.9	0.39	1.47	1018446.0	27444224.25	859
2012-05-27	26.5	27.58	26.42	26.51	0.0	0.0	2444495.0	65805462.25	1665
2012-05-26	26.75	26.92	26.42	26.51	0.0	0.0	902348.0	23999494.25	892
2012-05-23	26.17	27.67	25.83	26.51	0.13	0.49	3421552.0	91795480.7	2934
2012-05-22	26.92	27.0	26.42	26.38	-0.26	-0.98	645812.0	17236361.25	643
2012-05-21	26.67	26.75	26.42	26.64	0.13	0.49	873569.0	23209087.25	790
2012-05-20	26.92	27.0	26.25	26.51	0.0	0.0	897457.0	23947462.5	890
2012-05-19	27.17	27.67	26.42	26.51	-0.39	-1.45	1770767.0	48001568.75	1594
2012-05-16	26.5	27.42	26.25	26.9	-0.13	-0.48	2249338.0	60249348.5	1942
2012-05-15	25.58	27.42	25.42	27.03	1.53	6.0	2286260.0	60398418.0	2144
2012-05-14	26.42	27.0	25.33	25.5	-1.14	-4.28	1339284.0	35056119.6	1566
2012-05-13	28.08	28.08	26.42	26.64	-1.04	-3.76	865324.0	23519290.0	1072
2012-05-12	28.08	28.58	25.83	27.68	-0.9	-3.15	1065127.0	28928476.25	1398
2012-05-09	29.33	30.5	28.42	28.58	-0.9	-3.05	2555296.0	75723678.25	2764
2012-05-08	29.25	31.33	29.08	29.48	0.51	1.76	2293171.0	69283084.25	2331
2012-05-07	29.08	29.75	28.33	28.97	-0.26	-0.89	1210727.0	34838744.5	1317
2012-05-06	30.42	30.42	29.25	29.23	-1.03	-3.4	774036.0	23100500.5	941
2012-05-05	29.92	30.67	29.75	30.26	-0.91	-2.92	1163398.0	35046544.0	1340
2012-05-02	32.17	32.17	31.17	31.17	-0.91	-2.84	969833.0	30736821.0	1248
2012-05-01	33.08	33.08	31.67	32.08	-1.29	-3.87	2409659.0	77904396.0	2993
2012-04-30	35.67	36.25	33.08	33.37	-0.9	-2.63	9388068.0	330977489.0	8628
2012-04-29	34.25	34.25	33.92	34.27	3.1	9.95	1580263.0	54145131.0	847
2012-04-28				0.0	0.0	0.0	0.0	0.0	0
2012-04-25				0.0	0.0	0.0	0.0	0.0	0
2012-04-24				0.0	0.0	0.0	0.0	0.0	0
2012-04-23				0.0	0.0	0.0	0.0	0.0	0
2012-04-22				0.0	0.0	0.0	0.0	0.0	0
2012-04-21				0.0	0.0	0.0	0.0	0.0	0
2012-04-18				0.0	0.0	0.0	0.0	0.0	0
2012-04-17				0.0	0.0	0.0	0.0	0.0	0
2012-04-16				0.0	0.0	0.0	0.0	0.0	0
2012-04-15				0.0	0.0	0.0	0.0	0.0	0
2012-04-14				0.0	0.0	0.0	0.0	0.0	0
2012-04-11				0.0	0.0	0.0	0.0	0.0	0
2012-04-10				0.0	0.0	0.0	0.0	0.0	0
2012-04-09				0.0	0.0	0.0	0.0	0.0	0
2012-04-08				0.0	0.0	0.0	0.0	0.0	0
2012-04-07				0.0	0.0	0.0	0.0	0.0	0
2012-04-04				0.0	0.0	0.0	0.0	0.0	0
2012-04-03				0.0	0.0	0.0	0.0	0.0	0
2012-04-02				0.0	0.0	0.0	0.0	0.0	0
2012-04-01				0.0	0.0	0.0	0.0	0.0	0
2012-03-31	31.0	31.67	30.5	31.17	-1.29	-3.97	2441746.0	76134341.75	2238
2012-03-28	33.08	33.25	32.33	32.46	-0.65	-1.96	711988.0	23291195.5	1045
2012-03-27	32.83	33.5	32.83	33.11	0.0	0.0	1216254.0	40360878.25	1260
2012-03-26	33.67	33.75	32.83	33.11	-0.77	-2.27	951266.0	31662409.0	1097
2012-03-25	33.92	34.0	33.5	33.88	0.0	0.0	796393.0	26886568.75	936
2012-03-24	33.92	34.67	33.67	33.88	0.13	0.39	793934.0	27080705.5	907
2012-03-21	34.42	34.75	33.75	33.75	-0.39	-1.14	1267723.0	43335690.0	1434
2012-03-20	33.75	36.25	33.75	34.14	0.39	1.16	4824558.0	167949116.0	3708
2012-03-19	34.5	34.5	33.67	33.75	-0.91	-2.63	1222962.0	41637492.0	1229
2012-03-18	35.33	35.33	34.17	34.66	-0.52	-1.48	2147168.0	74390174.0	1856
2012-03-17	34.92	35.42	34.42	35.18	0.65	1.88	2622935.0	91796088.5	1992
2012-03-14	34.5	34.92	34.25	34.53	0.13	0.38	1522285.0	52683582.75	1428
2012-03-13	34.42	35.83	34.17	34.4	0.52	1.53	3014070.0	105424724.5	2796
2012-03-12	33.92	34.67	33.75	33.88	-0.13	-0.38	811076.0	27703434.0	891
2012-03-11	34.5	34.5	33.92	34.01	-0.39	-1.13	715576.0	24415625.75	835
2012-03-10	33.75	35.42	33.75	34.4	0.77	2.29	2068116.0	71539808.25	1993
2012-03-07	32.58	33.75	32.58	33.63	-0.25	-0.74	566729.0	18926454.5	825
2012-03-06	34.67	34.67	33.08	33.88	-0.65	-1.88	809545.0	27636854.0	1038
2012-03-05	34.67	34.92	34.25	34.53	-0.13	-0.38	925175.0	32051632.0	943
2012-03-04	34.67	35.17	34.25	34.66	-0.12	-0.35	1486480.0	51835186.5	1515
2012-03-03	34.67	35.33	34.17	34.78	0.38	1.1	1408192.0	48895746.25	1420
2012-02-29	34.75	35.08	34.0	34.4	0.13	0.38	945248.0	32540175.0	1039
2012-02-28	34.92	35.42	33.67	34.27	-0.65	-1.86	2188645.0	75952066.75	2084
2012-02-27	35.17	35.17	34.67	34.92	-0.51	-1.44	1464308.0	51072475.5	1457
2012-02-26	36.25	36.33	35.17	35.43	-0.52	-1.45	2272813.0	81316355.75	2273
2012-02-25	35.42	37.92	35.33	35.95	0.65	1.84	5112919.0	186752803.25	4207
2012-02-22	35.42	35.92	35.17	35.3	-0.13	-0.37	1629191.0	57704179.5	1584
2012-02-21	36.33	36.33	35.33	35.43	-0.52	-1.45	2465171.0	88385777.5	2458
2012-02-20	35.17	36.83	34.75	35.95	1.03	2.95	3860436.0	138287325.25	3543
2012-02-19	35.58	35.67	34.75	34.92	-0.51	-1.44	1262437.0	44350230.25	1323
2012-02-18	35.58	36.25	35.33	35.43	0.25	0.71	3101834.0	110782689.75	2769
2012-02-15	35.08	35.67	34.67	35.18	0.52	1.5	2367016.0	83325065.25	2203
2012-02-14	34.92	35.33	34.42	34.66	0.13	0.38	2398597.0	83705652.75	2186
2012-02-13	34.5	35.17	34.42	34.53	0.13	0.38	1526804.0	53032285.5	1460
2012-02-12	34.67	35.58	34.42	34.4	-0.13	-0.38	2047879.0	71331498.75	2202
2012-02-11	34.25	36.08	34.17	34.53	0.26	0.76	2707810.0	95219119.25	2837
2012-02-08	34.92	35.58	34.17	34.27	-0.91	-2.59	1986997.0	69127679.0	2457
2012-02-07	37.67	37.75	34.42	35.18	-2.06	-5.53	6112358.0	223216221.25	6540
2012-02-06	33.92	37.25	33.5	37.24	3.36	9.92	7454195.0	269539751.0	5435
[truncated: 461 more rows]
