# Supplementary material for: Effective short-term forecasts of Saudi stock price trends using technical indicators and large-scale multivariate time series
Source: PeerJ Comput Sci. 2023 Jan 6;9:e1205. doi: 10.7717/peerj-cs.1205 (PMC10280263; doi:10.7717/peerj-cs.1205)
Supplement: Supplemental Information 3 [file peerj-cs-09-1205-s003.zip › TASI Dataset 2021/BAAZEEM_4051.csv]

date	open	high	low	close	change	change_percent	volume_traded	value_traded_SAR	number_trades
2020-03-19	36.55	38.9	36.0	36.0	-1.65	-4.38	277539.0	10305704.2	736
2020-03-18	35.75	37.65	35.75	37.65	1.9	5.31	213289.0	7871241.55	355
2020-03-17	33.2	35.75	32.7	35.75	2.85	8.66	130916.0	4449607.4	393
2020-03-16	32.0	34.75	32.0	32.9	-0.4	-1.2	155903.0	5269696.4	463
2020-03-15	33.5	34.7	32.6	33.3	1.1	3.42	234649.0	7920594.4	659
2020-03-12	31.85	33.5	31.0	32.2	-1.75	-5.15	347816.0	11170288.8	454
2020-03-11	36.75	36.75	33.6	33.95	-2.25	-6.22	189948.0	6651388.35	417
2020-03-10	35.9	36.8	34.2	36.2	1.65	4.78	343063.0	12131362.45	617
2020-03-09	33.75	37.5	33.4	34.55	-2.55	-6.87	235906.0	8029881.45	410
2020-03-08	38.1	39.0	36.75	37.1	-3.65	-8.96	130357.0	4870348.0	387
2020-03-05	40.55	41.4	40.15	40.75	0.45	1.12	136859.0	5574217.95	294
2020-03-04	39.65	40.7	39.55	40.3	-0.35	-0.86	178987.0	7189746.9	277
2020-03-03	38.8	40.65	38.8	40.65	0.75	1.88	274906.0	10887242.9	625
2020-03-02	38.2	39.9	37.5	39.9	1.9	5.0	139614.0	5395920.5	366
2020-03-01	38.3	40.0	37.0	38.0	-1.9	-4.76	223775.0	8674733.8	381
2020-02-27	40.0	40.2	39.9	39.9	-0.35	-0.87	73131.0	2926936.0	144
2020-02-26	41.0	41.0	40.0	40.25	-1.25	-3.01	73067.0	2960232.2	194
2020-02-25	39.0	41.7	39.0	41.5	1.1	2.72	199076.0	8085899.6	379
2020-02-24	40.6	40.6	39.9	40.4	-0.25	-0.62	225600.0	9078037.0	495
2020-02-23	41.65	41.65	40.65	40.65	-1.2	-2.87	279864.0	11508899.4	602
2020-02-20	42.2	42.5	41.85	41.85	-0.65	-1.53	179089.0	7533601.4	426
2020-02-19	42.15	42.5	41.95	42.5	0.6	1.43	96927.0	4103306.5	270
2020-02-18	41.95	42.35	41.3	41.9	0.2	0.48	192457.0	8030200.1	424
2020-02-17	42.4	42.7	41.7	41.7	-0.8	-1.88	105173.0	4433309.4	305
2020-02-16	42.2	43.05	42.0	42.5	-0.15	-0.35	72811.0	3098472.05	211
2020-02-13	42.6	43.75	42.4	42.65	-0.2	-0.47	223685.0	9600893.55	654
2020-02-12	41.3	43.2	41.2	42.85	1.6	3.88	229943.0	9727667.95	586
2020-02-11	41.55	41.8	41.25	41.25	-0.25	-0.6	122208.0	5085851.35	251
2020-02-10	42.25	42.25	41.5	41.5	-0.65	-1.54	108057.0	4517504.1	277
2020-02-09	41.9	42.3	41.5	42.15	0.35	0.84	80277.0	3365420.55	222
2020-02-06	41.7	42.2	40.7	41.8	0.05	0.12	174036.0	7223380.8	508
2020-02-05	42.35	42.5	41.75	41.75	-0.4	-0.95	138845.0	5862325.75	338
2020-02-04	43.15	43.15	42.15	42.15	-0.85	-1.98	97592.0	4153784.95	296
2020-02-03	43.7	43.9	42.95	43.0	-0.75	-1.71	79241.0	3444731.6	196
2020-02-02	43.5	43.85	43.4	43.75	-0.35	-0.79	104628.0	4563562.7	209
2020-01-30	44.0	44.2	43.4	44.1	-0.1	-0.23	109253.0	4801417.6	192
2020-01-29	44.45	44.5	43.95	44.2	0.0	0.0	53222.0	2350870.05	180
2020-01-28	44.3	44.4	43.7	44.2	-0.1	-0.23	99574.0	4381488.85	219
2020-01-27	44.7	45.0	44.15	44.3	-0.6	-1.34	296321.0	13194853.65	451
2020-01-26	44.15	45.3	43.9	44.9	0.7	1.58	400698.0	17922410.0	794
2020-01-23	43.65	44.2	43.0	44.2	0.2	0.45	264902.0	11602829.25	551
2020-01-22	43.65	44.4	43.45	44.0	0.3	0.69	293320.0	12876644.45	636
2020-01-21	42.8	44.65	42.5	43.7	1.0	2.34	617449.0	26930018.15	1335
2020-01-20	42.65	42.7	42.1	42.7	0.25	0.59	184349.0	7835198.75	332
2020-01-19	42.1	42.65	42.1	42.45	0.45	1.07	279459.0	11862214.7	576
2020-01-16	41.0	42.1	40.9	42.0	0.9	2.19	390323.0	16260634.95	554
2020-01-15	41.3	41.5	40.8	41.1	-0.25	-0.6	175349.0	7230401.05	280
2020-01-14	41.45	41.8	41.15	41.35	-0.15	-0.36	249058.0	10311676.65	463
2020-01-13	40.85	41.65	40.8	41.5	0.8	1.97	257389.0	10613630.1	615
2020-01-12	40.3	40.75	40.2	40.7	0.5	1.24	167226.0	6761710.85	345
2020-01-09	39.6	40.35	39.55	40.2	1.1	2.81	222256.0	8886762.75	441
2020-01-08	39.55	39.85	39.0	39.1	-1.1	-2.74	300225.0	11840108.25	540
2020-01-07	41.0	41.15	40.2	40.2	-0.55	-1.35	167792.0	6821661.15	514
2020-01-06	40.1	41.2	40.1	40.75	-0.35	-0.85	136885.0	5571251.45	319
2020-01-05	41.9	41.9	40.7	41.1	-1.4	-3.29	282396.0	11692603.35	658
2020-01-02	42.7	42.85	42.3	42.5	-0.15	-0.35	359625.0	15326274.7	658
2020-01-01	42.85	42.95	42.2	42.65	-0.2	-0.47	541057.0	22986950.45	913
2019-12-31	42.15	43.0	42.0	42.85	1.15	2.76	1419150.0	60398615.35	2428
2019-12-30	41.5	42.2	41.25	41.7	0.15	0.36	433585.0	18112092.1	926
2019-12-29	41.8	41.8	41.1	41.55	0.0	0.0	289944.0	12004688.65	621
2019-12-26	42.2	42.45	41.5	41.55	-0.45	-1.07	412086.0	17256564.75	849
2019-12-25	40.3	42.3	40.25	42.0	1.65	4.09	1022901.0	42395488.8	2091
2019-12-24	39.9	40.6	39.5	40.35	0.7	1.77	543064.0	21762562.3	1045
2019-12-23	39.35	40.0	39.2	39.65	0.3	0.76	530370.0	20577570.2	1000
2019-12-22	39.8	39.8	39.2	39.35	-0.35	-0.88	189694.0	7487310.95	514
2019-12-19	40.2	40.2	39.6	39.7	-0.4	-1.0	201876.0	8035502.8	583
2019-12-18	39.7	40.15	39.5	40.1	0.6	1.52	285416.0	11352509.95	887
2019-12-17	39.9	40.55	39.45	39.5	-0.35	-0.88	429505.0	17161821.5	1073
2019-12-16	40.5	40.55	39.8	39.85	-0.35	-0.87	242894.0	9732173.55	680
2019-12-15	40.65	41.3	40.0	40.2	0.0	0.0	243370.0	9860240.05	898
2019-12-12	41.0	41.0	39.75	40.2	-1.0	-2.43	343844.0	13861508.2	820
2019-12-11	41.4	41.6	40.6	41.2	-0.1	-0.24	301034.0	12343560.25	1018
2019-12-10	41.7	42.85	41.0	41.3	-0.3	-0.72	727198.0	30658403.6	2063
2019-12-09	43.55	43.8	41.6	41.6	-1.8	-4.15	760610.0	32319417.3	2672
2019-12-08	43.3	44.65	43.2	43.4	0.2	0.46	524724.0	23031333.25	2081
2019-12-05	46.1	46.8	43.05	43.2	-4.6	-9.62	1430131.0	63983637.75	4496
2019-12-04	53.9	53.9	47.8	47.8	-5.3	-9.98	1606770.0	80143236.85	4085
2019-12-03				53.1	0.0	0.0	0.0	0.0	0
2019-12-02				53.1	0.0	0.0	0.0	0.0	0
2019-12-01				53.1	0.0	0.0	0.0	0.0	0
2019-11-28				53.1	0.0	0.0	0.0	0.0	0
2019-11-27	57.3	57.5	49.5	53.1	-4.2	-7.33	372237.0	19587915.2	899
2019-11-26	53.2	57.5	53.1	57.3	4.0	7.5	311266.0	17335297.4	760
2019-11-25	49.5	53.8	49.4	53.3	3.3	6.6	150840.0	7873544.4	416
2019-11-24	50.0	50.6	49.0	50.0	-0.9	-1.77	84735.0	4222129.45	311
2019-11-21	52.1	52.7	48.9	50.9	-0.4	-0.78	360881.0	18320739.15	672
2019-11-20	47.3	51.3	46.7	51.3	4.0	8.46	381310.0	18887668.85	698
2019-11-19	42.8	48.55	41.4	47.3	5.65	13.57	396012.0	17434546.5	731
2019-11-18	41.8	42.0	39.75	41.65	2.15	5.44	273904.0	11163440.75	703
2019-11-17	43.0	43.0	33.0	39.5	0.2	0.51	566604.0	21458172.4	920
2019-11-14	38.95	42.75	38.95	39.3	-9.35	-19.22	1265626.0	50132019.7	1329
2019-11-13	59.9	59.9	48.65	48.65	-12.15	-19.98	381035.0	20191438.05	634
2019-11-12	59.1	66.0	54.0	60.8	3.5	6.11	842987.0	50886382.8	1388
2019-11-11	49.8	57.3	49.0	57.3	9.5	19.87	716266.0	38278778.35	803
2019-11-10	45.4	51.9	45.4	47.8	3.05	6.82	1197134.0	58103488.6	1273
2019-11-07	40.15	44.8	39.6	44.75	4.9	12.3	345336.0	14488047.4	635
2019-11-06	38.65	40.4	38.55	39.85	1.45	3.78	239812.0	9513388.15	361
2019-11-05	38.0	39.1	37.8	38.4	0.65	1.72	473109.0	17827790.2	615
2019-11-04	37.5	39.5	36.8	37.75	0.05	0.13	147434.0	5537179.65	263
2019-11-03	36.9	38.0	36.4	37.7	1.3	3.57	224908.0	8376046.1	310
2019-10-31	33.65	36.4	33.65	36.4	2.75	8.17	120062.0	4236341.85	176
2019-10-30	33.95	34.75	33.55	33.65	-0.25	-0.74	295509.0	8391811.45	86
2019-10-29	35.0	35.0	33.6	33.9	-0.1	-0.29	71389.0	2462801.3	115
2019-10-28	35.0	35.9	34.0	34.0	-1.0	-2.86	41952.0	1464650.9	57
2019-10-27	35.5	35.9	35.0	35.0	0.0	0.0	26949.0	952126.6	33
2019-10-24	34.0	35.6	34.0	35.0	1.0	2.94	33703.0	1175507.7	70
2019-10-23	33.7	34.3	33.7	34.0	0.3	0.89	6084.0	206358.55	21
2019-10-22	32.7	34.4	32.5	33.7	1.1	3.37	54870.0	1836653.9	79
2019-10-21	32.2	33.8	32.05	32.6	0.25	0.77	19230.0	629072.95	38
2019-10-20	32.55	33.95	32.2	32.35	-1.4	-4.15	23582.0	768991.15	32
2019-10-17	32.9	34.4	32.5	33.75	1.05	3.21	20411.0	670957.55	42
2019-10-16	32.5	32.7	31.1	32.7	0.15	0.46	2998.0	96425.0	12
2019-10-15	32.55	32.55	32.55	32.55	0.85	2.68	700.0	22785.0	2
2019-10-14	31.7	32.65	31.7	31.7	-0.8	-2.46	2230.0	70801.1	11
2019-10-13	32.7	32.7	32.0	32.5	-0.3	-0.91	2699.0	87538.0	6
2019-10-10	31.0	32.9	31.0	32.8	1.5	4.79	3185.0	102434.1	14
2019-10-09	32.0	32.0	31.2	31.3	-0.7	-2.19	19324.0	611343.1	28
2019-10-08	34.0	34.4	31.0	32.0	-0.8	-2.44	34735.0	1124094.4	82
2019-10-07	31.6	34.1	31.6	32.8	1.95	6.32	49033.0	1611231.2	81
2019-10-06	30.85	30.85	30.85	30.85	0.35	1.15	2400.0	74040.0	2
2019-10-03	30.5	30.5	30.5	30.5	0.8	2.69	1250.0	37795.0	3
2019-10-02	29.7	29.7	29.7	29.7	0.0	0.0	7532.0	223763.7	5
2019-10-01	29.7	29.7	29.7	29.7	-0.7	-2.3	1205.0	35844.5	4
2019-09-30	30.4	30.9	30.4	30.4	1.0	3.4	17229.0	524197.5	25
2019-09-29	29.0	29.4	29.0	29.4	0.0	0.0	9081.0	264966.55	7
2019-09-26	29.0	29.8	29.0	29.4	0.9	3.16	15703.0	456385.95	21
2019-09-25	28.85	29.0	28.5	28.5	-0.35	-1.21	11774.0	338595.5	10
2019-09-24	28.85	28.85	28.85	28.85	0.6	2.12	6119.0	176533.15	4
2019-09-22	28.25	28.25	28.25	28.25	-0.2	-0.7	1042.0	29436.5	1
2019-09-19	28.5	28.55	28.45	28.45	-0.05	-0.18	25819.0	735244.55	23
2019-09-18	28.5	28.5	28.5	28.5	-0.45	-1.55	8391.0	239103.3	20
2019-09-17	28.95	28.95	28.95	28.95	0.0	0.0	8000.0	231550.0	8
2019-09-16	28.95	28.95	28.8	28.95	-0.05	-0.17	6217.0	178806.3	14
2019-09-15	28.0	29.0	28.0	29.0	0.0	0.0	5428.0	154756.6	15
2019-09-12	28.0	29.0	28.0	29.0	1.5	5.45	15397.0	441463.15	36
2019-09-11	28.0	28.0	27.3	27.5	-0.75	-2.65	19959.0	550194.7	26
2019-09-10	28.3	28.3	28.25	28.25	0.0	0.0	5050.0	142695.0	3
2019-09-09	28.3	28.3	27.75	28.25	-0.05	-0.18	11275.0	317600.15	18
2019-09-08				28.3	0.0	0.0	561.0	15695.85	4
2019-09-05	28.4	28.5	28.05	28.3	0.3	1.07	16986.0	481373.9	21
2019-09-04	28.0	28.1	27.6	28.0	0.0	0.0	7389.0	206229.95	29
2019-09-03	29.0	29.0	28.0	28.0	-1.0	-3.45	8233.0	235705.5	25
2019-09-02	29.0	29.0	28.9	29.0	1.0	3.57	6647.0	192355.6	22
2019-09-01	30.0	30.0	27.5	28.0	-2.0	-6.67	8357.0	241539.25	32
2019-08-29	30.0	30.0	30.0	30.0	1.35	4.71	3494.0	102881.2	19
2019-08-28				28.65	0.0	0.0	1010.0	28318.15	9
2019-08-27				28.65	0.0	0.0	2342.0	66386.2	37
2019-08-26	28.75	28.75	28.0	28.65	0.15	0.53	7050.0	198232.5	8
2019-08-25	29.8	29.8	28.5	28.5	-1.1	-3.72	15302.0	443584.4	22
2019-08-22				29.6	0.0	0.0	556.0	16081.85	5
2019-08-21				29.6	0.0	0.0	1277.0	36391.2	9
2019-08-20	29.6	29.6	29.6	29.6	1.1	3.86	2034.0	59862.85	9
2019-08-19	28.5	28.5	28.5	28.5	-0.45	-1.55	1002.0	28557.45	5
2019-08-18				28.95	0.0	0.0	417.0	11732.05	7
2019-08-08	27.8	28.95	27.8	28.95	1.35	4.89	11264.0	319952.55	35
2019-08-07	28.0	28.0	27.6	27.6	-0.4	-1.43	13955.0	387791.25	33
2019-08-06	29.0	29.0	27.9	28.0	-1.0	-3.45	18370.0	515738.5	37
2019-08-05	27.65	29.0	27.65	29.0	0.4	1.4	12670.0	363461.35	45
2019-08-04	28.9	28.9	28.6	28.6	-0.3	-1.04	8592.0	246274.6	21
2019-08-01	28.9	28.9	28.9	28.9	-0.5	-1.7	1446.0	41829.6	4
2019-07-31	29.9	29.9	28.8	29.4	-0.2	-0.68	20197.0	589162.15	59
2019-07-30	28.8	29.6	28.8	29.6	0.4	1.37	11017.0	320230.85	27
2019-07-29	28.8	29.2	28.8	29.2	0.2	0.69	7119.0	205884.4	13
2019-07-28	29.0	29.05	28.9	29.0	-1.15	-3.81	8239.0	239209.65	29
2019-07-25	30.15	30.15	30.15	30.15	0.65	2.2	1000.0	30150.0	1
2019-07-24	29.5	29.5	29.5	29.5	-0.5	-1.67	11914.0	351929.4	12
2019-07-23	29.0	30.0	29.0	30.0	0.0	0.0	5050.0	147977.7	16
2019-07-22	30.0	30.0	30.0	30.0	0.0	0.0	3174.0	94958.5	10
2019-07-21				30.0	0.0	0.0	0.0	0.0	0
2019-07-18	29.5	30.0	29.5	30.0	0.95	3.27	3908.0	116091.5	12
2019-07-17	29.85	29.85	28.85	29.05	-0.05	-0.17	12774.0	373237.25	23
2019-07-16	29.2	29.2	29.1	29.1	-0.85	-2.84	3312.0	96573.15	11
2019-07-15	29.5	30.0	29.1	29.95	0.95	3.28	15829.0	467934.05	38
2019-07-14	28.8	29.05	28.8	29.0	-1.0	-3.33	14912.0	432238.4	39
2019-07-11	30.0	30.0	30.0	30.0	0.6	2.04	1989.0	59638.7	13
2019-07-10	30.0	30.8	29.4	29.4	0.1	0.34	18059.0	541875.75	78
2019-07-09	29.5	29.9	29.3	29.3	0.3	1.03	13205.0	387809.0	82
2019-07-08	28.65	29.0	28.55	29.0	-0.65	-2.19	32319.0	934963.1	43
2019-07-07	31.6	31.6	28.3	29.65	-1.35	-4.35	172245.0	4929159.95	237
2019-07-04	30.0	31.8	30.0	31.0	1.0	3.33	32776.0	1013090.2	66
2019-07-03	29.0	30.0	29.0	30.0	1.0	3.45	11411.0	338552.4	36
2019-07-02	29.0	29.0	29.0	29.0	0.0	0.0	2154.0	62486.0	11
2019-07-01	30.4	30.4	28.3	29.0	-0.6	-2.03	4220.0	123191.9	17
2019-06-30	29.8	29.8	29.6	29.6	0.6	2.07	5067.0	149567.75	23
2019-06-27	29.6	29.6	28.0	29.0	1.0	3.57	5609.0	161269.1	12
2019-06-26	28.0	28.0	28.0	28.0	0.8	2.94	1752.0	49370.5	14
2019-06-25	27.2	27.2	27.2	27.2	-0.2	-0.73	14544.0	395912.0	14
2019-06-24	28.5	28.5	27.4	27.4	-0.55	-1.97	7020.0	196907.0	21
2019-06-23	27.2	27.95	27.2	27.95	0.0	0.0	6376.0	174734.25	10
2019-06-20				27.95	0.0	0.0	1388.0	37734.4	8
2019-06-19	27.75	27.95	27.75	27.95	0.85	3.14	5250.0	145998.7	13
2019-06-18	27.1	27.1	27.1	27.1	0.0	0.0	6221.0	168548.1	13
2019-06-17				27.1	0.0	0.0	1105.0	30517.0	6
2019-06-16	27.5	27.5	27.1	27.1	-0.3	-1.09	3802.0	103615.0	7
2019-06-13	27.5	27.5	27.4	27.4	-0.1	-0.36	4775.0	129910.4	18
2019-06-12	27.5	28.0	27.4	27.5	0.1	0.36	15621.0	429975.2	20
2019-06-11	27.5	27.5	27.0	27.4	-0.6	-2.14	11846.0	322176.5	13
2019-06-10	27.0	28.0	27.0	28.0	-0.8	-2.78	9719.0	269266.0	14
2019-06-09				28.8	0.0	0.0	871.0	24387.6	7
2019-05-30				28.8	0.0	0.0	2999.0	85221.8	8
2019-05-29				28.8	0.0	0.0	1490.0	42364.1	5
2019-05-28				28.8	0.0	0.0	0.0	0.0	0
2019-05-27				28.8	0.0	0.0	1067.0	29882.8	9
2019-05-26	28.8	28.8	28.8	28.8	2.05	7.66	2842.0	77991.55	19
2019-05-23				26.75	0.0	0.0	677.0	18826.45	14
2019-05-22	26.5	26.75	26.5	26.75	0.75	2.88	9542.0	254320.2	24
2019-05-21	25.5	26.0	25.5	26.0	-0.3	-1.14	10875.0	278472.45	25
2019-05-20	26.1	26.3	25.6	26.3	1.3	5.2	4455.0	116069.65	25
2019-05-19	26.0	26.0	25.0	25.0	-2.6	-9.42	35109.0	890015.05	79
2019-05-16	27.2	27.6	27.2	27.6	1.35	5.14	106617.0	2782157.3	12
2019-05-15	25.4	26.25	25.4	26.25	0.75	2.94	8327.0	215341.1	21
2019-05-14				25.5	0.0	0.0	1024.0	26665.7	6
2019-05-13	25.5	25.5	25.1	25.5	0.0	0.0	22350.0	569011.25	27
2019-05-12	25.5	25.5	25.5	25.5	-0.65	-2.49	4963.0	126606.05	9
2019-05-09				26.15	0.0	0.0	1601.0	41110.45	8
2019-05-08	25.5	26.15	25.5	26.15	0.5	1.95	20803.0	532276.55	18
2019-05-07	25.8	25.8	25.1	25.65	-0.15	-0.58	15122.0	386913.5	26
2019-05-06	25.6	25.8	25.6	25.8	-0.7	-2.64	6827.0	176172.9	17
2019-05-05				26.5	0.0	0.0	302.0	7763.0	3
2019-05-02	26.5	26.5	26.5	26.5	-0.35	-1.3	14092.0	373473.3	16
2019-05-01	26.85	26.85	26.85	26.85	-0.65	-2.36	3014.0	80927.2	4
2019-04-30	26.5	27.5	26.5	27.5	1.0	3.77	23275.0	628448.9	30
2019-04-29	26.5	26.5	26.5	26.5	0.0	0.0	12828.0	339936.2	12
2019-04-28	26.5	26.5	26.5	26.5	0.0	0.0	8320.0	220441.45	31
2019-04-25	26.5	26.5	26.5	26.5	0.0	0.0	4558.0	120755.0	10
2019-04-24				26.5	0.0	0.0	640.0	16759.95	8
2019-04-23	26.5	26.5	26.25	26.5	0.0	0.0	8367.0	221142.3	22
2019-04-22	26.5	27.0	26.5	26.5	-0.5	-1.85	11729.0	314823.2	16
2019-04-21	27.4	27.5	27.0	27.0	-2.0	-6.9	18403.0	503140.9	24
2019-04-18	28.7	29.0	28.7	29.0	0.5	1.75	11953.0	345392.05	36
2019-04-17	28.5	28.5	28.5	28.5	0.35	1.24	2353.0	67019.6	8
2019-04-16				28.15	0.0	0.0	185.0	5201.5	5
2019-04-15	28.0	28.6	28.0	28.15	-0.35	-1.23	10376.0	292540.1	8
2019-04-14				28.5	0.0	0.0	3.0	85.5	1
2019-04-11				28.5	0.0	0.0	0.0	0.0	0
2019-04-10	28.2	28.5	28.0	28.5	0.25	0.88	9531.0	270129.2	11
2019-04-09	28.25	28.25	28.25	28.25	-0.35	-1.22	802.0	22658.6	2
2019-04-08	28.5	28.6	28.5	28.6	0.0	0.0	6703.0	191105.15	12
2019-04-07				28.6	0.0	0.0	441.0	12224.7	4
2019-04-04				28.6	0.0	0.0	0.0	0.0	0
2019-04-03				28.6	0.0	0.0	4355.0	121949.25	25
2019-04-02	28.5	28.6	28.0	28.6	-0.6	-2.05	13243.0	373616.1	40
2019-04-01	29.2	29.2	29.2	29.2	0.0	0.0	2456.0	71419.3	7
2019-03-31	28.7	29.2	28.7	29.2	0.3	1.04	2894.0	84004.9	6
2019-03-28	27.5	28.9	27.5	28.9	0.95	3.4	27818.0	792750.3	49
2019-03-27	27.8	27.95	27.5	27.95	-0.05	-0.18	6832.0	189095.5	16
2019-03-26	28.0	28.0	28.0	28.0	0.0	0.0	3270.0	91650.0	8
2019-03-25	28.4	28.4	27.5	28.0	-0.4	-1.41	11468.0	319317.1	18
2019-03-24	29.45	30.0	27.7	28.4	0.4	1.43	10276.0	293619.2	30
2019-03-21	28.5	28.5	28.0	28.0	-0.9	-3.11	17676.0	497954.65	42
2019-03-20	29.0	29.0	28.3	28.9	-0.1	-0.34	15273.0	436655.5	59
2019-03-19	29.25	29.6	29.0	29.0	-0.3	-1.02	13775.0	403062.7	39
2019-03-18	29.6	29.6	29.0	29.3	-0.3	-1.01	15938.0	465526.65	23
2019-03-17	30.0	30.0	29.05	29.6	-0.9	-2.95	6937.0	206329.2	23
2019-03-14				30.5	0.0	0.0	0.0	0.0	0
2019-03-13	30.0	30.5	29.9	30.5	0.5	1.67	16738.0	503016.2	17
2019-03-12	30.0	30.0	29.9	30.0	-0.8	-2.6	19436.0	582556.5	37
2019-03-11	30.8	30.8	30.5	30.8	0.6	1.99	5332.0	163042.4	15
2019-03-10	30.2	30.2	30.2	30.2	-1.0	-3.21	2911.0	89037.75	37
2019-03-07				31.2	0.0	0.0	200.0	6190.0	2
2019-03-06	31.2	31.2	31.2	31.2	0.15	0.48	2780.0	86676.0	10
2019-03-05	31.7	32.0	31.05	31.05	0.05	0.16	7476.0	235595.7	31
2019-03-04	30.0	31.0	30.0	31.0	-0.6	-1.9	3123.0	96959.25	18
2019-03-03				31.6	0.0	0.0	850.0	26948.95	9
2019-02-28	31.6	31.6	31.6	31.6	-0.4	-1.25	1576.0	49918.7	13
2019-02-27	32.0	32.0	32.0	32.0	0.9	2.89	3602.0	115019.55	19
2019-02-26	31.05	31.1	31.0	31.1	0.05	0.16	3661.0	113703.65	29
2019-02-25	31.0	31.2	31.0	31.05	-0.1	-0.32	8582.0	267294.7	33
2019-02-24	31.0	31.15	31.0	31.15	-0.05	-0.16	5146.0	159985.9	27
2019-02-21	31.2	31.3	31.2	31.2	-1.3	-4.0	7075.0	221560.05	35
2019-02-20	31.5	33.0	31.5	32.5	0.2	0.62	10801.0	349240.35	35
2019-02-19	31.2	32.6	31.2	32.3	0.2	0.62	9644.0	307794.15	45
2019-02-18	33.9	34.0	32.1	32.1	-0.9	-2.73	31563.0	1039272.4	76
2019-02-17	31.1	35.8	31.1	33.0	1.0	3.13	70970.0	2399201.25	112
2019-02-14				32.0	0.0	0.0	220.0	6868.1	9
2019-02-13	31.2	32.0	29.8	32.0	1.4	4.58	22541.0	685171.0	38
2019-02-12	30.05	30.6	30.05	30.6	-0.4	-1.29	5575.0	169362.8	34
2019-02-11	31.0	31.0	31.0	31.0	1.0	3.33	5296.0	163451.2	42
2019-02-10	30.0	30.0	30.0	30.0	0.0	0.0	1726.0	51783.0	6
2019-02-07	30.0	30.0	30.0	30.0	-0.15	-0.5	6321.0	189297.3	12
2019-02-06	30.0	30.15	29.5	30.15	-0.05	-0.17	8203.0	244366.3	17
2019-02-05	30.2	30.2	30.2	30.2	0.0	0.0	3841.0	115529.1	32
2019-02-04	30.2	30.2	29.55	30.2	0.0	0.0	11458.0	342941.7	44
2019-02-03	30.4	30.4	30.2	30.2	0.1	0.33	11138.0	336414.25	51
2019-01-31	29.9	31.9	29.35	30.1	1.2	4.15	19071.0	571496.1	54
2019-01-30	29.2	29.5	28.9	28.9	0.15	0.52	8605.0	251633.45	55
2019-01-29				28.75	0.0	0.0	9.0	260.55	1
2019-01-28	28.6	28.75	28.6	28.75	0.35	1.23	4545.0	129948.05	18
2019-01-27	29.2	29.2	28.4	28.4	-0.85	-2.91	8794.0	253078.6	30
2019-01-24				29.25	0.0	0.0	578.0	16792.8	9
2019-01-23	29.25	29.25	29.25	29.25	-0.75	-2.5	1338.0	39159.25	14
2019-01-22	29.4	30.0	29.4	30.0	0.6	2.04	9532.0	282512.85	33
2019-01-21	29.5	29.5	29.0	29.4	0.0	0.0	5575.0	163721.95	22
2019-01-20				29.4	0.0	0.0	138.0	4028.25	3
2019-01-17	29.4	29.4	29.4	29.4	-0.1	-0.34	1665.0	49390.55	16
2019-01-16	31.0	31.0	29.5	29.5	-0.85	-2.8	2922.0	88513.3	14
2019-01-15	30.35	30.35	30.35	30.35	0.85	2.88	3464.0	104257.7	39
2019-01-14				29.5	0.0	0.0	289.0	8901.0	16
2019-01-13				29.5	0.0	0.0	3.0	88.5	1
2019-01-10				29.5	0.0	0.0	325.0	9194.7	15
2019-01-09	29.5	29.5	29.5	29.5	-0.1	-0.34	934.0	27526.15	6
2019-01-08	27.6	29.6	27.6	29.6	1.5	5.34	8201.0	236309.6	44
2019-01-07	28.55	28.55	28.1	28.1	-0.9	-3.1	7658.0	217843.7	19
2019-01-06				29.0	0.0	0.0	1212.0	34651.05	21
2019-01-03				29.0	0.0	0.0	1172.0	33702.75	18
2019-01-02				29.0	0.0	0.0	20.0	599.5	3
2019-01-01	29.0	29.05	29.0	29.0	-0.1	-0.34	6916.0	200539.5	19
2018-12-31	29.0	30.0	28.5	29.1	0.1	0.34	18287.0	533639.45	59
2018-12-30	29.0	29.0	29.0	29.0	-0.5	-1.69	3335.0	96957.5	20
2018-12-27				29.5	0.0	0.0	67.0	2008.75	4
2018-12-26	29.75	29.75	29.5	29.5	0.5	1.72	3501.0	103281.5	9
2018-12-25	28.5	29.0	28.5	29.0	0.95	3.39	2047.0	58800.4	10
2018-12-24				28.05	0.0	0.0	1097.0	31707.0	12
2018-12-23	28.2	28.2	27.7	28.05	-1.95	-6.5	15877.0	446478.45	63
2018-12-20	31.45	31.45	30.0	30.0	-1.0	-3.23	5606.0	169767.95	45
2018-12-19	32.9	34.0	31.0	31.0	0.5	1.64	18528.0	587374.05	58
2018-12-18				30.5	0.0	0.0	675.0	21498.7	5
2018-12-17	30.0	32.8	30.0	30.5	0.5	1.67	34122.0	1065201.65	62
2018-12-16	29.95	30.0	29.95	30.0	1.5	5.26	6421.0	192241.2	20
2018-12-13	27.5	30.5	27.5	28.5	1.75	6.54	41499.0	1201648.65	62
2018-12-12				26.75	0.0	0.0	6.0	161.75	3
2018-12-11	27.0	27.45	26.75	26.75	0.2	0.75	8010.0	217028.25	17
2018-12-10	26.0	28.0	26.0	26.55	0.05	0.19	36575.0	962199.4	28
2018-12-09				26.5	0.0	0.0	188.0	5011.95	4
2018-12-06	26.0	26.5	26.0	26.5	-0.3	-1.12	25001.0	650866.1	12
2018-12-05	26.0	26.8	26.0	26.8	-0.2	-0.74	3530.0	93015.0	5
2018-12-04				27.0	0.0	0.0	1.0	28.0	1
2018-12-03				27.0	0.0	0.0	0.0	0.0	0
2018-12-02				27.0	0.0	0.0	9.0	242.5	4
2018-11-29	26.5	27.0	26.0	27.0	1.0	3.85	11971.0	316080.2	36
2018-11-28	26.0	26.0	26.0	26.0	0.3	1.17	1391.0	36130.65	6
2018-11-27	25.8	25.8	25.7	25.7	-0.1	-0.39	12371.0	317692.45	49
2018-11-26				25.8	0.0	0.0	5615.0	139159.4	28
2018-11-25				25.8	0.0	0.0	494.0	12337.2	10
2018-11-22				25.8	0.0	0.0	914.0	22939.62	18
2018-11-21				25.8	0.0	0.0	1685.0	42874.7	20
2018-11-20				25.8	0.0	0.0	1.0	25.0	1
2018-11-19				25.8	0.0	0.0	11.0	283.8	1
2018-11-18	26.0	26.0	25.8	25.8	0.0	0.0	3999.0	102646.2	19
2018-11-15				25.8	0.0	0.0	190.0	4750.0	1
2018-11-14	25.3	25.8	25.3	25.8	-0.15	-0.58	2377.0	60664.0	12
2018-11-13	25.25	25.95	25.0	25.95	-0.25	-0.95	46741.0	1179491.25	47
2018-11-12	25.1	26.2	25.1	26.2	-0.3	-1.13	7471.0	190412.95	45
2018-11-11				26.5	0.0	0.0	16.0	424.0	2
2018-11-08				26.5	0.0	0.0	314.0	8327.2	10
2018-11-07	26.0	26.5	26.0	26.5	0.0	0.0	3502.0	91774.0	7
2018-11-06				26.5	0.0	0.0	8.0	211.5	4
2018-11-05	26.0	26.5	26.0	26.5	-0.4	-1.49	3082.0	80764.8	12
2018-11-04	26.0	26.9	26.0	26.9	0.2	0.75	7668.0	201956.9	24
2018-11-01	26.7	26.7	26.7	26.7	-0.75	-2.73	927.0	24756.7	5
2018-10-31				27.45	0.0	0.0	0.0	0.0	0
2018-10-30				27.45	0.0	0.0	5635.0	149965.0	34
2018-10-29	27.7	28.2	27.45	27.45	0.0	0.0	4951.0	136768.75	42
2018-10-28	25.0	27.45	25.0	27.45	3.45	14.38	27501.0	733640.8	27
2018-10-25	24.0	24.0	24.0	24.0	0.0	0.0	2520.0	60492.8	6
2018-10-24				24.0	0.0	0.0	277.0	6648.0	2
2018-10-23	24.0	24.0	24.0	24.0	0.0	0.0	8693.0	208612.0	14
2018-10-22	24.0	24.0	24.0	24.0	0.0	0.0	3401.0	79090.1	10
2018-10-21				24.0	0.0	0.0	0.0	0.0	0
2018-10-18	24.0	24.0	24.0	24.0	0.0	0.0	1907.0	46657.6	5
2018-10-17				24.0	0.0	0.0	1000.0	24100.0	7
2018-10-16	24.0	24.0	24.0	24.0	0.0	0.0	1400.0	33600.0	1
2018-10-15	24.5	24.5	24.0	24.0	0.0	0.0	3897.0	94228.0	3
2018-10-14	24.0	24.0	24.0	24.0	-0.88	-3.54	28149.0	675576.0	11
2018-10-11	24.0	24.88	24.0	24.88	0.08	0.32	38589.0	927510.08	45
2018-10-10	24.5	24.8	24.5	24.8	0.22	0.9	9810.0	239681.0	30
2018-10-09				24.58	0.0	0.0	6632.0	161146.3	36
2018-10-08	24.6	24.6	24.5	24.58	0.38	1.57	13972.0	341883.86	49
2018-10-07	24.64	24.64	24.2	24.2	-1.3	-5.1	5881.0	143126.9	15
2018-10-04	24.6	25.5	24.6	25.5	0.2	0.79	2496.0	62310.1	8
2018-10-03				25.3	0.0	0.0	238.0	5840.15	6
2018-10-02				25.3	0.0	0.0	274.0	6735.5	9
2018-10-01	25.0	25.3	24.7	25.3	0.8	3.27	6799.0	169392.45	21
2018-09-30	24.5	24.62	24.5	24.5	-1.0	-3.92	8606.0	211198.71	34
2018-09-27				25.5	0.0	0.0	0.0	0.0	0
2018-09-26				25.5	0.0	0.0	202.0	5132.95	3
2018-09-25				25.5	0.0	0.0	2.0	52.65	2
2018-09-20	25.3	25.5	25.3	25.5	-0.3	-1.16	2700.0	68610.0	4
2018-09-19				25.8	0.0	0.0	119.0	2972.48	4
2018-09-18	25.2	26.0	25.2	25.8	-0.2	-0.77	2679.0	68905.45	14
2018-09-17				26.0	0.0	0.0	331.0	8123.9	5
2018-09-16				26.0	0.0	0.0	0.0	0.0	0
2018-09-13				26.0	0.0	0.0	1176.0	29731.2	11
2018-09-12				26.0	0.0	0.0	400.0	9880.0	4
2018-09-11				26.0	0.0	0.0	1.0	26.0	1
2018-09-10	25.75	26.0	25.75	26.0	1.2	4.84	2727.0	69084.55	13
2018-09-09				24.8	0.0	0.0	1.0	25.9	1
2018-09-06				24.8	0.0	0.0	501.0	12174.2	2
2018-09-05				24.8	0.0	0.0	24.0	600.9	4
2018-09-04				24.8	0.0	0.0	608.0	15203.25	10
2018-09-03	24.84	24.84	24.8	24.8	-0.45	-1.78	3532.0	87710.97	8
2018-09-02	25.5	25.5	24.8	25.25	0.25	1.0	63911.0	1597866.15	70
2018-08-30	25.0	25.0	24.8	25.0	0.02	0.08	15239.0	379895.0	9
2018-08-29				24.98	0.0	0.0	11.0	275.0	1
2018-08-28	24.9	24.98	24.9	24.98	0.48	1.96	8154.0	203462.42	19
2018-08-27	25.0	25.0	24.5	24.5	-0.2	-0.81	21003.0	522461.85	56
2018-08-26				24.7	0.0	0.0	0.0	0.0	0
2018-08-16	24.9	27.0	24.7	24.7	0.74	3.09	42725.0	1117109.3	67
2018-08-15	23.5	23.96	23.5	23.96	0.56	2.39	13506.0	320602.76	23
2018-08-14	23.38	24.0	23.16	23.4	-0.6	-2.5	87008.0	2036646.1	137
2018-08-13	24.0	24.0	24.0	24.0	-0.2	-0.83	34180.0	820227.6	30
2018-08-12				24.2	0.0	0.0	143.0	3432.6	3
2018-08-09	24.18	24.2	24.18	24.2	-0.58	-2.34	14770.0	357873.29	17
2018-08-08	24.1	24.78	24.1	24.78	0.88	3.68	2783.0	67355.46	5
2018-08-07	23.9	23.9	23.9	23.9	-0.6	-2.45	1654.0	39734.02	35
2018-08-06	24.0	24.5	24.0	24.5	-1.35	-5.22	7430.0	179240.16	12
2018-08-05	24.5	25.85	24.5	25.85	-0.1	-0.39	5634.0	137602.2	14
2018-08-02				25.95	0.0	0.0	5.0	129.75	1
2018-08-01				25.95	0.0	0.0	3.0	76.5	1
2018-07-31	25.95	25.95	25.95	25.95	0.99	3.97	1112.0	28748.48	6
2018-07-30	24.0	24.96	24.0	24.96	0.62	2.55	10500.0	252809.36	7
2018-07-29	24.34	24.34	24.34	24.34	0.34	1.42	1846.0	44931.64	2
2018-07-26				24.0	0.0	0.0	407.0	9671.44	4
2018-07-25	24.0	24.0	24.0	24.0	-0.1	-0.41	60124.0	1442977.5	20
2018-07-24	24.1	24.1	24.0	24.1	-1.8	-6.95	21605.0	520409.34	32
2018-07-23	25.9	25.9	25.9	25.9	-0.05	-0.19	1042.0	26988.9	2
2018-07-22				25.95	0.0	0.0	0.0	0.0	0
2018-07-19				25.95	0.0	0.0	552.0	13157.3	7
2018-07-18				25.95	0.0	0.0	111.0	2775.0	5
2018-07-17				25.95	0.0	0.0	13.0	326.1	3
2018-07-16				25.95	0.0	0.0	920.0	22658.8	16
2018-07-15	26.0	26.0	25.95	25.95	0.45	1.76	3753.0	97263.85	15
2018-07-12	25.5	25.5	25.5	25.5	-0.3	-1.16	2402.0	60994.85	11
2018-07-11	24.0	25.8	23.7	25.8	1.8	7.5	67585.0	1623472.42	46
2018-07-10				24.0	0.0	0.0	119.0	2854.0	7
2018-07-09	24.0	24.0	24.0	24.0	0.3	1.27	13844.0	329101.0	20
2018-07-08	24.0	24.0	23.7	23.7	-1.1	-4.44	14919.0	354112.02	36
2018-07-05	26.0	26.0	24.8	24.8	-0.25	-1.0	14002.0	348488.0	16
2018-07-04	25.05	25.05	25.05	25.05	0.85	3.51	18830.0	471687.2	8
2018-07-03	25.0	25.0	24.0	24.2	-0.3	-1.22	15297.0	373322.15	15
2018-07-02	25.0	25.0	23.0	24.5	0.3	1.24	48704.0	1194715.82	53
2018-07-01	25.95	25.95	24.2	24.2	-2.5	-9.36	28389.0	729903.19	25
2018-06-28	26.7	26.7	26.7	26.7	-1.8	-6.32	29247.0	780953.05	33
2018-06-27				28.5	0.0	0.0	0.0	0.0	0
2018-06-26	27.2	28.5	27.2	28.5	0.5	1.79	3340.0	92548.0	6
2018-06-25				28.0	0.0	0.0	1053.0	28926.0	7
2018-06-24				28.0	0.0	0.0	0.0	0.0	0
2018-06-21				28.0	0.0	0.0	558.0	15853.0	4
2018-06-20				28.0	0.0	0.0	93.0	2369.6	2
2018-06-12	27.0	28.0	27.0	28.0	1.0	3.7	4361.0	118609.35	25
2018-06-11				27.0	0.0	0.0	568.0	15348.6	8
2018-06-10				27.0	0.0	0.0	201.0	5407.75	3
2018-06-07				27.0	0.0	0.0	282.0	7332.0	3
2018-06-06	27.0	27.0	27.0	27.0	1.1	4.25	3001.0	81027.0	4
2018-06-05				25.9	0.0	0.0	0.0	0.0	0
2018-06-04				25.9	0.0	0.0	0.0	0.0	0
2018-06-03	25.9	25.9	25.9	25.9	0.4	1.57	4985.0	129179.95	13
2018-05-31				25.5	0.0	0.0	1600.0	41655.0	8
2018-05-30	25.5	25.5	25.5	25.5	-0.5	-1.92	5633.0	144376.5	12
2018-05-29	26.0	26.0	26.0	26.0	1.0	4.0	4141.0	107287.2	9
2018-05-28	25.1	26.5	25.0	25.0	-1.5	-5.66	7852.0	197641.15	19
2018-05-27				26.5	0.0	0.0	1363.0	33403.5	14
2018-05-24				24.0	-2.95	-10.95	2064.0	50985.7	14
2018-05-23				26.95	0.0	0.0	604.0	15100.0	3
2018-05-22	26.5	26.5	26.5	26.95	0.93	3.57	1001.0	26607.95	3
2018-05-21	26.0	26.5	26.0	26.02	0.22	0.85	13220.0	344075.4	8
2018-05-20	24.1	26.0	24.1	25.8	-0.45	-1.71	10043.0	244917.2	8
2018-05-17				26.25	-0.5	-1.87	292.0	7626.0	8
2018-05-16				26.75	-0.1	-0.37	71.0	1865.4	5
2018-05-15				26.85	0.0	0.0	0.0	0.0	0
2018-05-14				26.85	0.14	0.52	4.0	104.85	2
2018-05-13				26.71	0.0	0.0	2.0	51.9	2
2018-05-10				26.71	-0.24	-0.89	303.0	8093.6	6
2018-05-09				26.95	0.0	0.0	0.0	0.0	0
2018-05-08				26.95	1.65	6.52	1.0	26.95	1
2018-05-07	26.0	26.0	26.0	25.3	-1.9	-6.99	5517.0	143464.3	13
2018-05-06				27.2	0.42	1.57	3.0	81.6	1
2018-05-03	26.0	26.0	26.0	26.78	-0.18	-0.67	21347.0	555063.1	31
2018-05-02	26.6	26.6	26.55	26.96	-1.52	-5.34	5292.0	141641.3	18
2018-05-01				28.48	0.0	0.0	497.0	14114.8	3
2018-04-30				28.48	0.0	0.0	0.0	0.0	0
2018-04-29	27.5	28.5	27.5	28.48	0.18	0.64	6533.0	181807.5	7
2018-04-26	27.8	28.3	27.8	28.3	-0.17	-0.6	8096.0	227626.75	14
2018-04-25	28.2	28.5	28.0	28.47	0.17	0.6	11207.0	316413.8	22
2018-04-24	27.7	27.7	27.65	28.3	0.58	2.09	10352.0	286701.4	10
2018-04-23				27.72	0.22	0.8	255.0	7071.0	3
2018-04-22	27.1	27.5	27.1	27.5	0.35	1.29	12161.0	332653.1	5
2018-04-19	27.0	27.15	27.0	27.15	-0.15	-0.55	15574.0	422050.35	23
2018-04-18	25.75	27.0	25.75	27.3	0.6	2.25	68398.0	1836442.9	41
2018-04-17	25.9	26.85	25.9	26.7	0.97	3.77	38057.0	1000485.2	33
2018-04-16	25.5	25.95	25.05	25.73	0.56	2.22	142789.0	3644188.2	70
2018-04-15	25.2	25.25	25.15	25.17	0.47	1.9	4368.0	109823.0	11
2018-04-12	24.8	24.8	24.5	24.7	1.3	5.56	2749.0	67310.3	9
2018-04-11	24.14	24.14	23.4	23.4	-0.74	-3.07	8320.0	196881.56	12
2018-04-10	24.5	24.5	24.12	24.14	-0.34	-1.39	8363.0	203365.98	22
2018-04-09				24.48	0.57	2.38	328.0	7941.4	5
2018-04-08				23.91	0.0	0.0	516.0	12383.62	11
2018-04-05	24.0	24.0	24.0	23.91	0.03	0.13	1358.0	32459.6	11
2018-04-04	23.5	23.5	23.48	23.88	0.38	1.62	7872.0	184983.88	8
2018-04-03	23.1	23.2	23.1	23.5	-0.1	-0.42	6441.0	149483.56	14
2018-04-02				23.6	0.4	1.72	1640.0	38517.3	7
2018-04-01	23.1	23.5	23.1	23.2	-0.7	-2.93	13092.0	303608.96	33
2018-03-29	24.0	24.08	23.5	23.9	-0.06	-0.25	28500.0	679376.9	25
2018-03-28	23.0	24.0	23.0	23.96	-0.06	-0.25	17330.0	399773.8	21
2018-03-27				24.02	0.0	0.0	8.0	185.44	1
2018-03-26	24.02	24.02	24.02	24.02	0.02	0.08	2893.0	69435.84	12
2018-03-25				24.0	0.0	0.0	1005.0	24021.3	4
2018-03-22	24.0	24.0	24.0	24.0	-0.3	-1.23	18590.0	446279.24	39
2018-03-21				24.3	-0.27	-1.1	107.0	2600.98	5
2018-03-20				24.57	-0.21	-0.85	456.0	11173.3	11
2018-03-19				24.78	0.76	3.16	6.0	148.68	2
2018-03-18	24.0	24.02	24.0	24.02	-0.98	-3.92	32724.0	785762.0	48
2018-03-15				25.0	0.0	0.0	0.0	0.0	0
2018-03-14	25.0	25.0	24.0	25.0	0.1	0.4	25532.0	632570.0	19
2018-03-13	25.0	25.0	25.0	24.9	-0.4	-1.58	8169.0	204119.13	13
2018-03-12	25.3	25.3	25.3	25.3	-0.24	-0.94	12685.0	320905.5	15
2018-03-11	25.5	25.5	25.2	25.54	-0.31	-1.2	2139.0	54345.4	7
2018-03-08	25.2	25.85	25.2	25.85	0.25	0.98	7303.0	185954.55	17
2018-03-07				25.6	0.0	0.0	0.0	0.0	0
2018-03-06				25.6	0.0	0.0	0.0	0.0	0
2018-03-05	25.8	26.0	25.45	25.6	0.6	2.4	12089.0	309565.1	25
2018-03-04	25.0	25.0	25.0	25.0	-1.34	-5.09	2119.0	53329.5	5
2018-03-01				26.34	0.0	0.0	0.0	0.0	0
2018-02-28	26.0	26.8	26.0	26.34	0.54	2.09	6500.0	170631.2	9
2018-02-27	25.8	25.9	25.8	25.8	0.0	0.0	13000.0	335545.6	23
2018-02-26	25.0	25.0	25.0	25.8	0.1	0.39	858.0	21454.0	2
2018-02-25	25.3	25.7	25.3	25.7	0.05	0.19	4848.0	123427.2	10
2018-02-22				25.65	0.25	0.98	1157.0	28826.95	5
2018-02-21				25.4	-0.72	-2.76	178.0	4518.4	11
2018-02-20				26.12	0.0	0.0	1935.0	48801.3	11
2018-02-19	25.0	25.0	25.0	26.12	1.12	4.48	4820.0	121540.9	20
2018-02-18	26.0	26.0	26.0	25.0	-1.0	-3.85	8941.0	232464.0	14
2018-02-15	25.7	25.9	25.0	26.0	-0.95	-3.53	38680.0	972319.75	48
2018-02-14	26.0	26.0	25.75	26.95	0.45	1.7	5506.0	142769.45	7
2018-02-13				26.5	0.0	0.0	0.0	0.0	0
2018-02-12				26.5	0.0	0.0	601.0	15506.5	9
2018-02-11	25.5	25.5	25.5	26.5	-0.7	-2.57	2601.0	66371.1	6
2018-02-08				27.2	0.9	3.42	1005.0	27506.8	6
2018-02-07				26.3	0.0	0.0	0.0	0.0	0
2018-02-06	27.0	27.0	25.5	26.3	-0.6	-2.23	9021.0	235143.5	22
2018-02-05	26.2	26.9	26.2	26.9	-0.1	-0.37	7844.0	207723.1	27
2018-02-04				27.0	0.0	0.0	2607.0	68218.9	25
2018-02-01	26.9	26.9	26.9	27.0	0.23	0.86	5840.0	156679.6	13
2018-01-31	25.5	26.9	25.5	26.77	-0.53	-1.94	10944.0	286411.3	36
2018-01-30				27.3	0.0	0.0	0.0	0.0	0
2018-01-29				27.3	0.0	0.0	0.0	0.0	0
2018-01-28				27.3	0.0	0.0	0.0	0.0	0
2018-01-25				27.3	0.3	1.11	5.0	136.5	1
2018-01-24	27.0	27.0	27.0	27.0	0.0	0.0	1548.0	41766.0	11
2018-01-23	26.4	26.4	26.4	27.0	0.7	2.66	1221.0	32189.1	6
2018-01-22	26.3	26.3	26.3	26.3	-0.6	-2.23	2164.0	57011.2	6
2018-01-21	26.9	26.9	26.9	26.9	0.88	3.38	7961.0	214151.4	17
2018-01-18	27.0	27.0	25.5	26.02	-0.93	-3.45	9990.0	264738.8	49
2018-01-17				26.95	0.0	0.0	3352.0	87141.4	10
2018-01-16				26.95	0.0	0.0	0.0	0.0	0
2018-01-15	26.95	26.95	26.95	26.95	0.05	0.19	4062.0	108343.25	20
2018-01-14	26.9	26.9	26.9	26.9	-0.01	-0.04	1516.0	40411.55	10
2018-01-11	25.55	25.55	25.5	26.91	0.25	0.94	4842.0	124920.65	19
2018-01-10	26.7	26.7	26.7	26.66	-0.04	-0.15	3142.0	83585.1	26
2018-01-09	25.8	25.8	25.8	26.7	0.7	2.69	5934.0	153408.5	17
2018-01-08	26.0	26.0	26.0	26.0	0.18	0.7	2580.0	67415.0	5
2018-01-07	27.9	27.9	27.9	25.82	-1.18	-4.37	8594.0	222453.55	55
2018-01-04				27.0	-0.4	-1.46	1645.0	43231.4	13
2018-01-03	25.5	25.5	25.5	27.4	0.86	3.24	4306.0	110113.7	9
2018-01-02	26.25	26.9	26.0	26.54	-0.36	-1.34	24015.0	629514.6	23
2018-01-01	26.9	26.9	26.9	26.9	-0.8	-2.89	2201.0	59206.4	4
2017-12-31				27.7	0.96	3.59	1505.0	41295.3	6
2017-12-28	26.1	26.95	26.1	26.74	-0.36	-1.33	4457.0	116588.3	11
2017-12-27	25.6	26.05	25.6	27.1	-0.3	-1.09	3782.0	98532.2	9
2017-12-26	26.8	28.9	24.0	27.4	0.9	3.4	32258.0	865087.55	65
2017-12-25	26.0	26.0	26.0	26.5	-0.1	-0.38	3102.0	80703.0	6
2017-12-24				26.6	0.0	0.0	200.0	5360.0	1
2017-12-21	26.0	26.0	26.0	26.6	0.85	3.3	4411.0	114687.2	12
2017-12-20				25.75	0.0	0.0	509.0	13182.7	8
2017-12-19	25.5	25.5	25.5	25.75	1.07	4.34	8617.0	219747.3	17
2017-12-18				24.68	0.0	0.0	910.0	22586.9	11
2017-12-17	24.7	24.7	24.68	24.68	0.19	0.78	4100.0	101234.0	8
2017-12-14	24.48	24.5	24.48	24.49	0.01	0.04	9653.0	236413.1	12
2017-12-13	24.0	24.5	24.0	24.48	-0.02	-0.08	2256.0	54636.4	6
2017-12-12				24.5	0.2	0.82	1482.0	35408.5	5
2017-12-11				24.3	-0.38	-1.54	2659.0	64049.2	10
2017-12-10	24.0	24.0	24.0	24.68	0.0	0.0	1616.0	38740.8	5
2017-12-07	24.0	24.0	24.0	24.68	-0.01	-0.04	5706.0	136767.9	6
2017-12-06				24.69	0.0	0.0	0.0	0.0	0
2017-12-05				24.69	0.0	0.0	3.0	74.1	1
2017-12-04	24.7	24.7	24.7	24.69	0.03	0.12	1159.0	28525.5	4
2017-12-03				24.66	0.0	0.0	0.0	0.0	0
2017-11-30	23.5	23.5	23.5	24.66	-0.14	-0.56	3496.0	82936.6	9
2017-11-29	24.7	24.8	24.7	24.8	0.3	1.22	3000.0	74138.2	4
2017-11-28	22.8	22.8	22.8	24.5	0.5	2.08	3001.0	69065.9	6
2017-11-27	24.0	24.0	24.0	24.0	0.4	1.69	1500.0	36000.0	2
2017-11-26				23.6	0.0	0.0	78.0	1833.0	1
2017-11-23				23.6	0.2	0.85	30.0	715.0	8
2017-11-22	23.2	23.4	23.2	23.4	-0.2	-0.85	3100.0	72140.0	4
2017-11-21	23.6	23.6	23.6	23.6	0.5	2.16	5000.0	118000.0	2
2017-11-20				23.1	-1.84	-7.38	300.0	6932.0	3
2017-11-19				24.94	0.0	0.0	0.0	0.0	0
2017-11-16				24.94	0.0	0.0	350.0	8680.0	1
2017-11-15				24.94	0.0	0.0	10.0	244.0	2
2017-11-14				24.94	0.0	0.0	0.0	0.0	0
2017-11-13				24.94	0.0	0.0	3.0	76.2	1
2017-11-12	22.8	25.45	22.8	24.94	-0.56	-2.2	8067.0	191268.47	28
2017-11-09				25.5	0.52	2.08	1.0	25.5	1
2017-11-08	23.0	24.0	23.0	24.98	-1.02	-3.92	4646.0	109385.6	10
2017-11-07	23.0	24.0	23.0	26.0	1.48	6.04	8201.0	193702.0	12
2017-11-06				24.52	-1.48	-5.69	223.0	5470.92	3
2017-11-05				26.0	-0.46	-1.74	293.0	7318.0	6
2017-11-02	24.38	24.38	24.38	26.46	1.82	7.39	4620.0	118343.5	20
2017-11-01				24.64	0.37	1.52	702.0	16871.9	5
2017-10-31	23.5	24.42	23.5	24.27	1.27	5.52	10155.0	244640.24	19
2017-10-30				23.0	0.0	0.0	317.0	7292.2	3
2017-10-29	23.0	23.0	23.0	23.0	-0.88	-3.69	2916.0	67074.4	12
2017-10-26	23.88	23.88	23.88	23.88	0.88	3.83	1625.0	38805.0	1
2017-10-25	23.0	23.0	23.0	23.0	-0.8	-3.36	2000.0	46000.0	2
2017-10-24				23.8	0.0	0.0	1.0	24.0	1
2017-10-23	22.8	22.8	22.8	23.8	1.0	4.39	2251.0	51329.4	15
2017-10-22				22.8	0.0	0.0	5.0	114.5	1
2017-10-19				22.8	0.0	0.0	401.0	9231.0	8
2017-10-18	22.8	22.8	22.8	22.8	0.0	0.0	45261.0	1032003.5	20
2017-10-17	22.8	22.8	22.8	22.8	-0.2	-0.87	3915.0	89283.1	7
2017-10-16				23.0	0.0	0.0	1230.0	28167.0	6
2017-10-15				23.0	0.0	0.0	435.0	10005.0	2
2017-10-12	23.0	23.0	23.0	23.0	0.2	0.88	1262.0	28973.6	2
2017-10-11	22.8	22.8	22.8	22.8	0.0	0.0	5298.0	120824.4	4
2017-10-10	22.8	22.8	22.8	22.8	-0.2	-0.87	23344.0	532243.2	6
2017-10-09	22.8	23.56	22.8	23.0	0.07	0.31	7472.0	172268.12	36
2017-10-08	23.4	23.4	22.8	22.93	-0.67	-2.84	55174.0	1267217.62	59
2017-10-05	24.0	24.0	24.0	23.6	0.26	1.11	5014.0	120332.2	11
2017-10-04	24.0	24.0	24.0	23.34	-0.71	-2.95	10302.0	247245.34	11
2017-10-03	24.0	24.1	23.9	24.05	0.33	1.39	12802.0	306474.4	120
2017-10-02	24.0	24.0	24.0	23.72	-0.42	-1.74	5151.0	123620.0	8
2017-10-01	24.0	24.0	24.0	24.14	-0.86	-3.44	11522.0	276727.04	52
2017-09-28	25.0	25.0	25.0	25.0	0.0	0.0	1888.0	46845.3	13
2017-09-27				24.79	-0.21	-0.84	1193.0	29231.4	24
2017-09-26	24.5	24.5	24.5	25.0	0.1	0.4	1543.0	37859.4	8
2017-09-25				24.9	0.0	0.0	1147.0	28637.1	14
2017-09-21				25.0	0.1	0.4	1.0	25.0	1
2017-09-20	25.1	25.1	24.9	24.9	-0.06	-0.24	2548.0	63752.4	16
2017-09-19	25.0	25.0	24.5	24.96	-0.04	-0.16	11845.0	292742.65	41
2017-09-18	25.0	25.0	25.0	25.0	-0.1	-0.4	1716.0	42968.2	109
2017-09-17	25.5	25.5	24.86	25.1	0.59	2.41	10723.0	269891.64	23
2017-09-14	24.12	24.64	24.12	24.51	0.01	0.04	25550.0	619487.38	39
2017-09-13	24.5	24.5	24.1	24.5	-1.6	-6.13	57622.0	1396245.52	118
2017-09-12	26.0	29.0	25.15	26.1	0.39	1.52	20768.0	540337.15	38
2017-09-11				25.71	0.0	0.0	2.0	50.05	2
2017-09-10				25.71	0.0	0.0	0.0	0.0	0
2017-09-07				25.99	0.28	1.09	31.0	805.9	3
2017-09-06	25.5	25.5	25.5	25.71	0.21	0.82	1713.0	43393.5	9
2017-08-29				24.95	-0.55	-2.16	996.0	24856.5	3
2017-08-28	25.5	25.75	25.5	25.5	0.0	0.0	10050.0	256567.5	11
2017-08-27	25.0	25.0	25.0	25.5	0.5	2.0	5367.0	134250.0	12
2017-08-24	24.8	25.0	24.8	25.0	-0.1	-0.4	24223.0	601575.0	5
2017-08-23	25.1	25.1	25.1	25.1	0.36	1.46	3465.0	87034.0	9
2017-08-22				24.74	0.0	0.0	655.0	16350.5	3
2017-08-21				24.74	0.0	0.0	0.0	0.0	0
2017-08-20	25.0	25.1	24.5	24.74	0.26	1.06	15305.0	381153.9	10
2017-08-17				24.48	0.0	0.0	452.0	11064.96	1
2017-08-16	24.48	24.48	24.48	24.48	0.48	2.0	2516.0	61591.2	11
2017-08-15	24.0	24.0	24.0	24.0	0.0	0.0	1250.0	30005.0	2
2017-08-14	24.0	24.0	24.0	24.0	0.26	1.1	3151.0	75624.94	5
2017-08-13	24.1	24.1	23.36	23.74	-0.76	-3.1	44487.0	1056014.66	32
2017-08-10	24.62	25.45	24.42	24.5	-0.76	-3.01	8609.0	212225.84	15
2017-08-09	26.1	26.1	24.5	25.26	-1.24	-4.68	81213.0	2014888.83	51
2017-08-08	27.0	27.0	25.0	26.5	0.3	1.15	9243.0	233341.65	9
2017-08-07				26.2	0.0	0.0	0.0	0.0	0
2017-08-06				26.5	0.3	1.15	210.0	5565.0	2
2017-08-03				26.2	0.0	0.0	325.0	8255.0	1
2017-08-02				26.8	0.6	2.29	10.0	268.0	1
2017-08-01				26.8	0.6	2.29	10.0	268.0	1
2017-07-31				26.0	-0.2	-0.76	510.0	12960.0	2
2017-07-30				26.0	-0.2	-0.76	260.0	6671.8	3
2017-07-27	26.0	26.0	26.0	26.2	0.35	1.35	3811.0	99186.0	8
2017-07-26				25.84	-0.01	-0.04	250.0	6460.0	2
2017-07-25				25.85	0.0	0.0	0.0	0.0	0
2017-07-24	25.35	25.35	25.35	25.85	0.5	1.97	4418.0	111928.2	11
2017-07-23	25.4	25.4	25.3	25.35	-0.05	-0.2	10177.0	258230.6	12
2017-07-20	25.45	25.45	25.4	25.4	-0.11	-0.43	23606.0	599652.8	13
2017-07-19	25.65	25.65	25.5	25.51	-0.49	-1.88	6245.0	159819.85	11
2017-07-18	25.8	25.8	25.7	26.0	0.2	0.78	5854.0	150828.35	8
2017-07-17	25.0	26.0	25.0	25.8	-0.2	-0.77	18635.0	479310.5	21
2017-07-16	25.0	25.0	25.0	26.0	-0.15	-0.57	3201.0	80747.4	8
2017-07-13	24.92	25.0	24.9	26.15	0.18	0.69	14634.0	364844.7	12
2017-07-12	25.5	25.9	25.5	25.97	-0.13	-0.5	8541.0	219023.6	11
2017-07-11	23.0	26.0	22.68	26.1	2.56	10.88	66368.0	1595816.32	58
2017-07-10	22.5	23.58	22.0	23.54	0.94	4.16	106471.0	2349956.5	48
2017-07-09	23.38	23.38	22.6	22.6	-0.58	-2.5	9378.0	214055.36	20
2017-07-06	23.3	23.3	23.18	23.18	-0.36	-1.53	25233.0	586655.56	35
2017-07-05	24.24	24.24	23.5	23.54	-1.28	-5.16	23754.0	562300.12	52
2017-07-04				24.18	-0.64	-2.58	1997.0	48470.78	8
2017-07-03	25.1	25.1	23.02	24.82	-0.68	-2.67	29970.0	728729.22	33
2017-07-02	26.0	26.0	25.1	25.5	-0.6	-2.3	30951.0	779443.95	39
2017-06-22	26.0	26.5	25.1	26.1	0.6	2.35	39109.0	1023139.9	46
2017-06-21	28.3	28.4	25.3	25.5	-2.5	-8.93	78468.0	2041318.8	127
2017-06-20	28.1	28.1	27.3	28.0	-0.5	-1.75	4150.0	115342.0	6
2017-06-19	28.55	28.55	27.0	28.5	0.1	0.35	12096.0	333743.75	11
2017-06-18	25.0	28.5	25.0	28.4	-0.6	-2.07	4882.0	131651.6	14
2017-06-15	28.6	28.6	28.5	29.0	-0.25	-0.85	6077.0	173580.5	14
2017-06-14	29.0	29.0	29.0	29.25	0.15	0.52	2680.0	77722.0	8
2017-06-13				29.15	0.05	0.17	1.0	29.15	1
2017-06-12	29.3	29.6	29.05	29.1	0.1	0.34	84666.0	2472355.55	19
2017-06-11	29.1	29.1	29.0	29.0	-0.68	-2.29	3429.0	99616.0	5
2017-06-08				29.75	0.07	0.24	344.0	10148.25	2
2017-06-07	29.5	29.95	29.5	29.68	0.18	0.61	7033.0	209291.35	18
2017-06-06	29.5	29.5	29.3	29.5	-0.2	-0.67	14337.0	422428.3	16
2017-06-05	30.1	31.0	29.2	29.7	-0.8	-2.62	77814.0	2316329.7	74
2017-06-04	30.9	30.9	30.3	30.5	0.88	2.97	23951.0	731986.7	20
2017-06-01	28.5	30.3	28.5	29.62	-1.2	-3.89	3638.0	108317.4	9
2017-05-31	30.9	31.0	30.7	30.82	-0.28	-0.9	19687.0	607797.3	19
2017-05-30	30.9	31.1	30.5	31.1	0.11	0.35	11412.0	353325.9	18
2017-05-29				30.9	-0.09	-0.29	400.0	12270.0	2
2017-05-28	31.0	31.0	31.0	30.99	-0.01	-0.03	4387.0	135995.1	7
2017-05-25	31.3	31.3	31.0	31.0	-0.5	-1.59	18167.0	567710.1	5
2017-05-24	31.0	31.0	31.0	31.5	-0.4	-1.25	1460.0	45324.0	5
2017-05-23	31.3	31.8	31.0	31.9	0.04	0.13	13178.0	413435.7	24
2017-05-22	31.7	31.8	31.7	31.86	0.17	0.54	6880.0	218316.9	34
2017-05-21	31.1	31.8	31.1	31.69	-0.31	-0.97	9137.0	285729.7	22
2017-05-18	32.0	32.0	31.7	32.0	-0.2	-0.62	20580.0	658030.7	29
2017-05-17	32.5	32.5	32.0	32.2	0.13	0.41	5306.0	170455.5	24
2017-05-16	32.5	32.8	32.0	32.07	-0.53	-1.63	24261.0	784421.8	55
2017-05-15	32.9	32.9	32.6	32.6	-0.4	-1.21	23877.0	779074.2	22
2017-05-14	33.0	33.0	33.0	33.0	1.0	3.13	3825.0	125555.0	13
2017-05-11	32.3	32.3	31.7	32.0	-0.2	-0.62	11091.0	355911.6	21
2017-05-10	32.3	32.3	32.1	32.2	-0.3	-0.92	8232.0	265675.8	25
2017-05-09	32.5	32.6	32.5	32.5	-0.5	-1.52	9890.0	321863.6	21
2017-05-08	32.2	32.7	32.2	33.0	0.55	1.69	6224.0	202184.6	21
2017-05-07	33.0	33.0	32.6	32.45	-0.55	-1.67	6733.0	220020.8	16
2017-05-04				32.49	-0.51	-1.55	1077.0	35602.7	14
2017-05-03	32.2	32.2	32.0	33.0	-0.7	-2.08	2500.0	81064.7	10
2017-05-02	33.2	33.2	33.2	33.7	-1.0	-2.88	3663.0	122121.0	18
2017-05-01				34.7	0.0	0.0	278.0	9591.0	2
2017-04-30	34.8	34.8	34.7	34.7	0.8	2.36	1977.0	68660.2	5
2017-04-27	34.0	34.0	33.8	33.9	-0.14	-0.41	21839.0	740332.1	14
2017-04-26	34.1	34.1	34.1	34.04	0.43	1.28	1322.0	44778.9	10
2017-04-25	34.0	34.0	34.0	33.61	-1.38	-3.94	5581.0	187980.1	29
2017-04-24	35.0	35.0	34.9	34.99	-0.7	-1.96	3949.0	138015.6	8
2017-04-23	36.0	37.0	35.0	35.69	1.19	3.45	7063.0	250982.6	22
2017-04-20	33.7	34.7	33.7	34.5	0.55	1.62	20515.0	705707.4	47
2017-04-19	32.8	34.0	32.8	33.95	1.15	3.51	36062.0	1207019.6	42
2017-04-18	32.8	32.8	32.8	32.8	-0.63	-1.88	4459.0	146567.2	17
2017-04-17	33.6	33.6	32.6	33.43	0.63	1.92	6558.0	215963.4	25
2017-04-16	32.6	32.8	32.6	32.8	-0.5	-1.5	7473.0	243901.4	26
2017-04-13	32.6	33.0	32.5	33.3	0.36	1.09	7284.0	237896.1	37
2017-04-12	32.6	33.0	32.6	32.94	0.14	0.43	10549.0	346101.5	40
2017-04-11	33.4	33.5	32.6	32.8	-0.69	-2.06	31831.0	1050207.1	55
2017-04-10	32.6	33.5	32.5	33.49	0.7	2.13	15116.0	495540.7	43
2017-04-09	33.2	33.2	32.1	32.79	-1.09	-3.22	78203.0	2567402.4	138
2017-04-06	34.0	34.0	33.5	33.88	-0.21	-0.62	10190.0	343367.7	40
2017-04-05	34.0	34.1	34.0	34.09	-0.11	-0.32	10006.0	341363.7	24
2017-04-04	34.3	34.7	34.0	34.2	-0.21	-0.61	22218.0	758950.0	32
2017-04-03	33.5	34.7	33.3	34.41	0.41	1.21	18109.0	612019.3	27
2017-04-02	34.1	34.1	34.1	34.0	-0.79	-2.27	1879.0	64110.4	22
2017-03-30	34.6	35.0	34.4	34.79	-0.04	-0.11	31162.0	1081259.7	43
2017-03-29	35.0	35.0	34.4	34.83	-0.16	-0.46	40283.0	1398471.5	62
2017-03-28	32.2	35.3	32.2	34.99	-0.58	-1.63	40859.0	1403525.6	86
2017-03-27	34.0	36.1	33.7	35.57	0.59	1.69	81577.0	2898097.4	151
2017-03-26	37.0	37.0	34.0	34.98	-1.8	-4.89	219511.0	7699533.3	273
2017-03-23	36.9	36.9	36.0	36.78	0.38	1.04	15185.0	553742.0	33
2017-03-22	37.5	38.0	36.4	36.4	-0.55	-1.49	30258.0	1125683.1	50
2017-03-21	38.1	38.3	36.7	36.95	-1.55	-4.03	30799.0	1166593.0	58
2017-03-20	38.4	38.9	38.3	38.5	-0.31	-0.8	28439.0	1096868.7	36
2017-03-19	39.3	39.3	38.3	38.81	-0.44	-1.12	37390.0	1447301.5	69
2017-03-16	40.0	40.0	39.2	39.25	-0.35	-0.88	41274.0	1627973.9	79
2017-03-15	40.0	40.6	39.5	39.6	-0.44	-1.1	24442.0	975727.0	40
2017-03-14	38.2	40.4	38.2	40.04	1.04	2.67	22126.0	870831.5	43
2017-03-13	40.5	40.5	39.0	39.0	-0.58	-1.47	26938.0	1062544.0	61
2017-03-12	40.0	41.0	38.8	39.58	-1.32	-3.23	74288.0	2923221.0	95
2017-03-09	41.0	41.0	39.7	40.9	-0.31	-0.75	58488.0	2360666.2	82
2017-03-08	41.9	42.0	41.0	41.21	-0.22	-0.53	41764.0	1729876.2	82
2017-03-07	41.0	41.7	41.0	41.43	0.49	1.2	58766.0	2426596.9	100
2017-03-06	41.7	41.7	40.8	40.94	-1.35	-3.19	102776.0	4228445.3	176
2017-03-05	43.5	43.5	42.0	42.29	-0.31	-0.73	117048.0	4991329.8	154
2017-03-02	43.1	43.5	42.2	42.6	-0.24	-0.56	147593.0	6300453.9	198
2017-03-01	42.1	43.5	41.9	42.84	0.36	0.85	189950.0	8056827.1	217
2017-02-28	42.4	44.3	41.1	42.48	-0.9	-2.07	312925.0	13373481.4	519
2017-02-27	47.8	49.0	42.3	43.38	-3.38	-7.23	1446238.0	67958486.0	1577
2017-02-26	46.4	46.8	41.3	46.76	7.76	19.9	2433272.0	107862175.9	1725
