# Supplementary material for: Effective short-term forecasts of Saudi stock price trends using technical indicators and large-scale multivariate time series
Source: PeerJ Comput Sci. 2023 Jan 6;9:e1205. doi: 10.7717/peerj-cs.1205 (PMC10280263; doi:10.7717/peerj-cs.1205)
Supplement: Supplemental Information 3 [file peerj-cs-09-1205-s003.zip › TASI Dataset 2021/MASHAAR REIT_4337.csv]

date	open	high	low	close	change	change_percent	volume_traded	value_traded_SAR	number_trades
2020-03-19	6.73	6.79	6.73	6.79	0.09	1.34	57815.0	390239.13	141
2020-03-18	6.88	6.88	6.7	6.7	-0.08	-1.18	73665.0	496166.15	162
2020-03-17	6.78	6.78	6.78	6.78	0.02	0.3	39809.0	270287.63	162
2020-03-16	6.9	6.92	6.76	6.76	-0.23	-3.29	72216.0	494095.19	210
2020-03-15	7.1	7.1	6.98	6.99	-0.08	-1.13	103802.0	728675.1	216
2020-03-12	7.0	7.07	6.96	7.07	0.0	0.0	83362.0	583772.18	215
2020-03-11	7.11	7.15	7.05	7.07	-0.05	-0.7	190509.0	1355040.67	289
2020-03-10	7.1	7.3	7.03	7.12	0.0	0.0	499044.0	3551788.94	642
2020-03-09	7.0	7.13	7.0	7.12	-0.18	-2.47	216898.0	1530633.12	276
2020-03-08	7.55	7.55	7.3	7.3	-0.3	-3.95	587120.0	4343854.34	284
2020-03-05	7.62	7.62	7.6	7.6	-0.05	-0.65	38052.0	289521.78	131
2020-03-04	7.68	7.68	7.55	7.65	-0.01	-0.13	115781.0	883648.61	168
2020-03-03	7.67	7.67	7.63	7.66	0.08	1.06	71187.0	544442.66	139
2020-03-02	7.49	7.66	7.49	7.58	0.04	0.53	135166.0	1021849.18	194
2020-03-01	7.6	7.6	7.47	7.54	-0.12	-1.57	149026.0	1119168.19	311
2020-02-27	7.67	7.67	7.6	7.66	-0.04	-0.52	106125.0	810832.69	284
2020-02-26	7.77	7.78	7.7	7.7	-0.07	-0.9	85158.0	659396.22	199
2020-02-25	7.67	7.77	7.67	7.77	-0.01	-0.13	101339.0	785960.19	227
2020-02-24	7.89	7.89	7.71	7.78	-0.12	-1.52	161741.0	1261796.27	310
2020-02-23	7.91	7.91	7.86	7.9	-0.03	-0.38	102205.0	805756.86	184
2020-02-20	7.92	7.93	7.91	7.93	0.03	0.38	107826.0	854145.8	155
2020-02-19	7.87	7.9	7.87	7.9	0.04	0.51	92120.0	726456.92	119
2020-02-18	7.86	7.86	7.86	7.86	0.01	0.13	23914.0	187874.36	95
2020-02-17	7.86	7.86	7.85	7.85	0.02	0.26	45996.0	361629.67	122
2020-02-16	7.89	7.89	7.75	7.83	-0.04	-0.51	118005.0	920817.57	285
2020-02-13	7.93	7.93	7.85	7.87	-0.04	-0.51	137103.0	1082102.38	252
2020-02-12	7.92	7.96	7.91	7.91	0.01	0.13	130813.0	1038349.85	175
2020-02-11	7.96	7.96	7.89	7.9	-0.03	-0.38	188302.0	1489745.37	305
2020-02-10	7.94	7.97	7.93	7.93	-0.02	-0.25	110619.0	878702.37	192
2020-02-09	7.98	7.98	7.91	7.95	-0.02	-0.25	251713.0	1998195.97	333
2020-02-06	8.0	8.01	7.97	7.97	-0.02	-0.25	124540.0	994958.29	182
2020-02-05	8.0	8.02	7.98	7.99	0.0	0.0	169023.0	1351907.34	201
2020-02-04	7.96	8.05	7.96	7.99	0.0	0.0	365400.0	2925771.66	313
2020-02-03	7.96	8.0	7.95	7.99	0.04	0.5	201337.0	1604124.54	344
2020-02-02	7.98	7.98	7.94	7.95	-0.03	-0.38	256307.0	2040652.72	429
2020-01-30	7.98	8.01	7.98	7.98	-0.01	-0.13	239164.0	1913895.03	365
2020-01-29	7.99	8.02	7.98	7.99	0.0	0.0	207390.0	1658699.94	234
2020-01-28	7.96	7.99	7.95	7.99	0.03	0.38	215381.0	1715529.38	245
2020-01-27	8.0	8.0	7.96	7.96	-0.02	-0.25	279111.0	2227231.21	346
2020-01-26	8.0	8.0	7.97	7.98	-0.06	-0.75	306086.0	2444442.92	470
2020-01-23	8.05	8.05	8.0	8.04	-0.01	-0.12	348853.0	2800665.95	412
2020-01-22	8.1	8.1	8.03	8.05	-0.23	-2.78	1017821.0	8206568.51	799
2020-01-21	8.28	8.3	8.26	8.28	0.01	0.12	356064.0	2951301.2	316
2020-01-20	8.32	8.32	8.27	8.27	-0.01	-0.12	469218.0	3890180.03	278
2020-01-19	8.28	8.3	8.24	8.28	0.02	0.24	521042.0	4309109.95	310
2020-01-16	8.21	8.27	8.19	8.26	0.06	0.73	527965.0	4341356.19	230
2020-01-15	8.2	8.22	8.17	8.2	0.0	0.0	213227.0	1748491.26	196
2020-01-14	8.22	8.24	8.19	8.2	0.0	0.0	590462.0	4847758.37	323
2020-01-13	8.26	8.29	8.2	8.2	0.03	0.37	1070068.0	8827098.24	512
2020-01-12	8.09	8.17	8.09	8.17	0.09	1.11	388194.0	3154837.03	212
2020-01-09	8.05	8.09	8.04	8.08	0.08	1.0	303804.0	2450822.6	218
2020-01-08	8.04	8.06	7.98	8.0	-0.05	-0.62	362612.0	2905197.33	285
2020-01-07	8.09	8.11	8.05	8.05	-0.04	-0.49	185685.0	1499400.79	207
2020-01-06	8.06	8.09	8.0	8.09	0.01	0.12	294517.0	2366207.93	235
2020-01-05	8.1	8.14	8.04	8.08	-0.12	-1.46	692923.0	5601961.18	422
2020-01-02	8.08	8.2	8.08	8.2	0.1	1.23	698302.0	5680387.23	450
2020-01-01	8.12	8.13	8.04	8.1	-0.01	-0.12	514020.0	4158716.2	368
2019-12-31	8.16	8.28	8.1	8.11	0.03	0.37	975548.0	7971972.77	799
2019-12-30	7.96	8.09	7.95	8.08	0.14	1.76	931584.0	7488605.06	657
2019-12-29	7.93	7.99	7.9	7.94	0.04	0.51	473033.0	3759800.84	394
2019-12-26	7.9	7.94	7.89	7.9	-0.05	-0.63	436761.0	3451944.49	315
2019-12-25	7.95	7.95	7.9	7.95	0.0	0.0	425256.0	3368562.34	262
2019-12-24	7.96	8.0	7.89	7.95	0.0	0.0	568016.0	4514849.21	297
2019-12-23	7.85	7.95	7.83	7.95	0.12	1.53	460333.0	3627300.83	264
2019-12-22	7.86	7.87	7.8	7.83	0.03	0.38	354154.0	2775352.04	177
2019-12-19	7.84	7.87	7.8	7.8	0.0	0.0	216051.0	1692115.95	205
2019-12-18	7.78	7.8	7.78	7.8	0.02	0.26	358262.0	2792438.73	161
2019-12-17	7.74	7.78	7.74	7.78	0.03	0.39	138589.0	1073765.69	122
2019-12-16	7.73	7.76	7.73	7.75	0.03	0.39	183693.0	1423048.92	153
2019-12-15	7.67	7.72	7.67	7.72	0.06	0.78	288344.0	2218966.78	139
2019-12-12	7.66	7.67	7.65	7.66	-0.01	-0.13	129522.0	992530.7	126
2019-12-11	7.64	7.67	7.64	7.67	0.03	0.39	59315.0	453952.05	92
2019-12-10	7.64	7.65	7.63	7.64	-0.04	-0.52	88831.0	679547.98	118
2019-12-09	7.79	7.79	7.66	7.68	-0.06	-0.78	326653.0	2514664.47	242
2019-12-08	7.61	7.82	7.61	7.74	0.13	1.71	764882.0	5904922.23	594
2019-12-05	7.59	7.62	7.59	7.61	0.03	0.4	118684.0	902090.37	109
2019-12-04	7.58	7.58	7.58	7.58	-0.01	-0.13	14830.0	112398.06	28
2019-12-03	7.59	7.59	7.55	7.59	0.03	0.4	89505.0	677236.42	45
2019-12-02	7.58	7.58	7.56	7.56	-0.02	-0.26	63519.0	480716.08	58
2019-12-01	7.57	7.58	7.56	7.58	0.01	0.13	45542.0	344676.19	62
2019-11-28	7.58	7.65	7.51	7.57	0.04	0.53	238823.0	1806348.52	131
2019-11-27	7.55	7.55	7.52	7.53	-0.02	-0.26	83279.0	628517.3	53
2019-11-26	7.53	7.55	7.53	7.55	0.04	0.53	97546.0	735899.25	49
2019-11-25	7.51	7.51	7.51	7.51	0.0	0.0	18343.0	137795.8	43
2019-11-24	7.54	7.55	7.51	7.51	-0.02	-0.27	74159.0	558763.99	59
2019-11-21	7.54	7.54	7.53	7.53	-0.01	-0.13	18274.0	137692.74	39
2019-11-20	7.51	7.55	7.51	7.54	0.0	0.0	203194.0	1531980.7	82
2019-11-19	7.5	7.54	7.5	7.54	0.04	0.53	69364.0	521845.83	61
2019-11-18	7.49	7.5	7.49	7.5	0.0	0.0	54054.0	405064.41	54
2019-11-17	7.45	7.5	7.45	7.5	0.03	0.4	152347.0	1140870.29	70
2019-11-14	7.44	7.5	7.44	7.47	-0.03	-0.4	88231.0	660802.12	66
2019-11-13	7.48	7.5	7.48	7.5	0.0	0.0	19395.0	145240.87	36
2019-11-12	7.5	7.5	7.42	7.5	0.0	0.0	101097.0	755078.74	68
2019-11-11	7.51	7.51	7.42	7.5	0.0	0.0	72755.0	545488.42	75
2019-11-10	7.5	7.52	7.5	7.5	-0.01	-0.13	117692.0	882899.67	78
2019-11-07	7.5	7.51	7.5	7.51	0.01	0.13	28518.0	213975.18	49
2019-11-06	7.49	7.5	7.49	7.5	0.0	0.0	38238.0	286529.51	39
2019-11-05	7.5	7.5	7.5	7.5	0.01	0.13	33451.0	250719.07	47
2019-11-04	7.5	7.5	7.46	7.49	0.01	0.13	79987.0	598572.22	74
2019-11-03	7.59	7.59	7.48	7.48	-0.05	-0.66	160150.0	1206265.98	87
2019-10-31	7.54	7.55	7.52	7.53	0.02	0.27	114303.0	862272.13	43
2019-10-30	7.51	7.52	7.51	7.51	0.0	0.0	34053.0	255896.45	31
2019-10-29	7.54	7.54	7.51	7.51	-0.04	-0.53	40470.0	304207.91	59
2019-10-28	7.57	7.58	7.55	7.55	-0.01	-0.13	70810.0	536169.81	78
2019-10-27	7.55	7.57	7.55	7.56	0.01	0.13	55219.0	417413.78	76
2019-10-24	7.55	7.57	7.52	7.55	0.02	0.27	201687.0	1522102.04	73
2019-10-23	7.53	7.58	7.53	7.53	0.02	0.27	126755.0	957842.78	79
2019-10-22	7.49	7.52	7.49	7.51	0.01	0.13	36555.0	274287.48	49
2019-10-21	7.48	7.51	7.48	7.5	0.02	0.27	53194.0	398588.36	57
2019-10-20	7.46	7.49	7.44	7.48	0.07	0.94	156556.0	1170058.14	128
2019-10-17	7.38	7.41	7.38	7.41	0.03	0.41	73279.0	541733.64	73
2019-10-16	7.46	7.46	7.38	7.38	-0.12	-1.6	118237.0	877267.57	128
2019-10-15				7.5	0.0	0.0	18121.0	134611.31	54
2019-10-14	7.45	7.5	7.38	7.5	0.05	0.67	182933.0	1358398.8	138
2019-10-13	7.46	7.49	7.45	7.45	0.0	0.0	135443.0	1009910.28	67
2019-10-10	7.5	7.5	7.44	7.45	-0.05	-0.67	157991.0	1178474.48	173
2019-10-09	7.52	7.53	7.5	7.5	-0.02	-0.27	241051.0	1811280.97	141
2019-10-08	7.58	7.58	7.51	7.52	-0.06	-0.79	592572.0	4482115.06	236
2019-10-07	7.63	7.63	7.58	7.58	-0.05	-0.66	248577.0	1889906.42	138
2019-10-06	7.63	7.63	7.61	7.63	0.03	0.39	93506.0	713105.86	70
2019-10-03	7.63	7.63	7.57	7.6	-0.05	-0.65	418276.0	3176745.38	189
2019-10-02	7.62	7.65	7.6	7.65	-0.01	-0.13	114719.0	873229.42	87
2019-10-01	7.66	7.66	7.63	7.66	0.02	0.26	153233.0	1170364.96	75
2019-09-30	7.66	7.66	7.64	7.64	0.0	0.0	55992.0	428556.55	60
2019-09-29	7.64	7.65	7.63	7.64	0.01	0.13	325048.0	2483065.25	95
2019-09-26	7.66	7.66	7.63	7.63	-0.02	-0.26	35547.0	271947.52	47
2019-09-25	7.65	7.67	7.64	7.65	-0.01	-0.13	83604.0	640257.45	85
2019-09-24	7.66	7.66	7.65	7.66	0.03	0.39	53799.0	411961.8	57
2019-09-22	7.63	7.63	7.63	7.63	-0.02	-0.26	26222.0	200073.9	24
2019-09-19	7.59	7.65	7.58	7.65	0.05	0.66	181951.0	1385522.82	87
2019-09-18	7.59	7.62	7.59	7.6	0.01	0.13	18801.0	142906.27	33
2019-09-17	7.6	7.62	7.59	7.59	-0.03	-0.39	54029.0	410671.29	51
2019-09-16	7.62	7.62	7.62	7.62	0.02	0.26	34520.0	262916.61	34
2019-09-15	7.59	7.6	7.58	7.6	0.02	0.26	68872.0	523018.2	46
2019-09-12	7.58	7.58	7.58	7.58	-0.03	-0.39	16621.0	126350.19	57
2019-09-11	7.61	7.61	7.61	7.61	-0.01	-0.13	38226.0	290900.57	54
2019-09-10	7.62	7.64	7.62	7.62	-0.02	-0.26	39472.0	301133.17	59
2019-09-09	7.62	7.64	7.62	7.64	0.0	0.0	25316.0	193269.48	50
2019-09-08	7.63	7.64	7.63	7.64	0.01	0.13	29767.0	227162.34	54
2019-09-05	7.63	7.65	7.61	7.63	0.0	0.0	28315.0	216163.69	69
2019-09-04	7.62	7.63	7.6	7.63	0.01	0.13	54880.0	417926.63	37
2019-09-03	7.62	7.62	7.62	7.62	-0.02	-0.26	38640.0	294487.11	40
2019-09-02	7.61	7.64	7.61	7.64	0.03	0.39	40930.0	311943.27	61
2019-09-01	7.62	7.63	7.6	7.61	-0.03	-0.39	73596.0	560380.77	77
2019-08-29	7.62	7.64	7.62	7.64	-0.01	-0.13	112155.0	856133.01	62
2019-08-28	7.62	7.65	7.62	7.65	0.05	0.66	61114.0	466358.1	42
2019-08-27	7.66	7.66	7.6	7.6	0.0	0.0	116863.0	889234.93	57
2019-08-26	7.58	7.6	7.58	7.6	0.0	0.0	226141.0	1718434.93	49
2019-08-25	7.64	7.65	7.5	7.6	-0.05	-0.65	201147.0	1524240.9	93
2019-08-22	7.69	7.69	7.65	7.65	-0.02	-0.26	141407.0	1085333.88	82
2019-08-21	7.7	7.7	7.67	7.67	-0.01	-0.13	47154.0	362480.2	42
2019-08-20	7.69	7.69	7.67	7.68	-0.01	-0.13	89640.0	688154.98	56
2019-08-19	7.63	7.69	7.63	7.69	0.06	0.79	129602.0	992707.52	86
2019-08-18	7.61	7.63	7.6	7.63	-0.01	-0.13	48407.0	368307.28	62
2019-08-08	7.7	7.7	7.62	7.64	0.02	0.26	59224.0	452978.31	62
2019-08-07	7.62	7.63	7.6	7.62	-0.08	-1.04	174496.0	1328814.57	174
2019-08-06	7.5	7.71	7.5	7.7	0.2	2.67	465503.0	3542697.14	242
2019-08-05	7.52	7.55	7.5	7.5	-0.05	-0.66	59562.0	447677.77	114
2019-08-04	7.51	7.55	7.5	7.55	-0.05	-0.66	110802.0	833068.72	135
2019-08-01	7.64	7.64	7.6	7.6	-0.04	-0.52	43950.0	334297.57	87
2019-07-31	7.64	7.65	7.6	7.64	-0.07	-0.91	122377.0	932828.33	131
2019-07-30	7.55	7.75	7.55	7.71	0.19	2.53	853708.0	6547970.47	460
2019-07-29	7.52	7.52	7.49	7.52	0.01	0.13	76304.0	573187.04	128
2019-07-28	7.46	7.53	7.46	7.51	0.05	0.67	405152.0	3035367.64	153
2019-07-25	7.48	7.49	7.44	7.46	-0.01	-0.13	455646.0	3396393.19	191
2019-07-24	7.47	7.48	7.46	7.47	0.0	0.0	125494.0	937747.99	102
2019-07-23	7.51	7.51	7.47	7.47	-0.04	-0.53	166846.0	1248259.92	163
2019-07-22	7.5	7.55	7.5	7.51	0.01	0.13	34159.0	256707.05	90
2019-07-21	7.55	7.55	7.48	7.5	-0.05	-0.66	173184.0	1300723.98	214
2019-07-18	7.56	7.56	7.55	7.55	-0.05	-0.66	35153.0	265796.62	110
2019-07-17	7.53	7.6	7.51	7.6	0.07	0.93	324657.0	2456703.64	210
2019-07-16	7.54	7.56	7.53	7.53	-0.01	-0.13	152489.0	1149386.42	158
2019-07-15	7.55	7.55	7.53	7.54	-0.03	-0.4	130241.0	982595.34	191
2019-07-14	7.55	7.59	7.55	7.57	-0.06	-0.79	345995.0	2615998.39	375
2019-07-11	7.65	7.65	7.6	7.63	-0.02	-0.26	380303.0	2902748.04	220
2019-07-10	7.77	7.77	7.64	7.65	-0.22	-2.8	714557.0	5479874.01	546
2019-07-09	7.86	7.9	7.85	7.87	0.0	0.0	670520.0	5274132.16	283
2019-07-08	7.91	7.91	7.86	7.87	-0.05	-0.63	233238.0	1839914.06	163
2019-07-07	7.86	7.94	7.85	7.92	0.06	0.76	363437.0	2873876.66	270
2019-07-04	7.8	7.86	7.79	7.86	0.05	0.64	574944.0	4512844.43	180
2019-07-03	7.79	7.84	7.79	7.81	0.02	0.26	336332.0	2630164.13	179
2019-07-02	7.89	7.89	7.76	7.79	0.12	1.56	573479.0	4486806.17	419
2019-07-01	7.59	7.68	7.58	7.67	0.08	1.05	318063.0	2419596.91	172
2019-06-30	7.54	7.59	7.54	7.59	0.06	0.8	113314.0	858113.69	120
2019-06-27	7.47	7.55	7.47	7.53	0.08	1.07	370712.0	2793974.67	182
2019-06-26	7.41	7.46	7.41	7.45	0.0	0.0	116267.0	865193.72	80
2019-06-25	7.36	7.49	7.36	7.45	0.09	1.22	237710.0	1764021.08	221
2019-06-24	7.38	7.38	7.36	7.36	0.0	0.0	106282.0	783306.33	82
2019-06-23	7.35	7.37	7.35	7.36	0.01	0.14	140480.0	1034164.2	111
2019-06-20	7.36	7.36	7.35	7.35	0.0	0.0	101823.0	748598.46	78
2019-06-19	7.34	7.39	7.34	7.35	0.0	0.0	157093.0	1156862.6	132
2019-06-18	7.35	7.37	7.34	7.35	0.02	0.27	40219.0	295485.06	46
2019-06-17	7.33	7.34	7.32	7.33	-0.01	-0.14	75319.0	552016.89	61
2019-06-16	7.3	7.34	7.3	7.34	0.04	0.55	59746.0	437171.03	65
2019-06-13	7.33	7.35	7.3	7.3	-0.05	-0.68	171627.0	1255552.57	111
2019-06-12	7.3	7.35	7.3	7.35	0.06	0.82	205844.0	1508302.46	123
2019-06-11	7.29	7.3	7.28	7.29	0.03	0.41	230688.0	1683422.52	167
2019-06-10	7.27	7.29	7.26	7.26	-0.01	-0.14	48261.0	350966.52	92
2019-06-09	7.28	7.28	7.2	7.27	0.07	0.97	232203.0	1688283.28	132
2019-05-30	7.15	7.2	7.14	7.2	0.02	0.28	46191.0	331241.36	71
2019-05-29	7.15	7.18	7.15	7.18	0.03	0.42	42475.0	304379.09	39
2019-05-28	7.12	7.15	7.1	7.15	0.01	0.14	110953.0	790797.87	108
2019-05-27	7.18	7.18	7.14	7.14	-0.01	-0.14	126006.0	901505.24	92
2019-05-26	7.17	7.2	7.15	7.15	-0.07	-0.97	77855.0	558974.23	78
2019-05-23	7.22	7.25	7.22	7.22	-0.02	-0.28	47027.0	339770.48	36
2019-05-22	7.21	7.24	7.21	7.24	0.05	0.7	55029.0	397598.58	63
2019-05-21	7.19	7.2	7.18	7.19	-0.01	-0.14	57298.0	411861.66	53
2019-05-20	7.12	7.2	7.12	7.2	0.0	0.0	45600.0	326476.82	176
2019-05-19	7.18	7.2	7.12	7.2	0.01	0.14	119963.0	857865.42	96
2019-05-16	7.19	7.2	7.15	7.19	0.06	0.84	307627.0	2207568.87	99
2019-05-15	7.16	7.18	7.09	7.13	0.03	0.42	217443.0	1551134.27	123
2019-05-14	7.21	7.21	7.1	7.1	-0.1	-1.39	109605.0	785125.53	131
2019-05-13	7.24	7.25	7.2	7.2	0.0	0.0	116793.0	843684.11	112
2019-05-12	7.28	7.28	7.2	7.2	-0.1	-1.37	157513.0	1141263.43	134
2019-05-09	7.32	7.32	7.3	7.3	0.0	0.0	39756.0	290418.85	65
2019-05-08	7.28	7.3	7.28	7.3	0.0	0.0	71025.0	517766.32	45
2019-05-07	7.29	7.3	7.29	7.3	0.02	0.27	41780.0	304699.43	36
2019-05-06	7.3	7.3	7.28	7.28	-0.04	-0.55	78546.0	572774.1	83
2019-05-05	7.34	7.34	7.27	7.32	-0.01	-0.14	199100.0	1454455.41	102
2019-05-02	7.36	7.36	7.32	7.33	-0.02	-0.27	125331.0	920443.55	86
2019-05-01	7.3	7.36	7.29	7.35	0.05	0.68	201476.0	1476795.44	107
2019-04-30	7.33	7.33	7.29	7.3	0.0	0.0	38951.0	284524.44	49
2019-04-29	7.31	7.32	7.29	7.3	-0.02	-0.27	169620.0	1238842.99	101
2019-04-28	7.34	7.34	7.3	7.32	0.0	0.0	69147.0	506722.72	87
2019-04-25	7.3	7.35	7.28	7.32	0.03	0.41	166922.0	1220788.64	105
2019-04-24	7.27	7.3	7.27	7.29	0.01	0.14	244913.0	1783294.39	82
2019-04-23	7.26	7.28	7.26	7.28	0.01	0.14	104926.0	763364.36	60
2019-04-22	7.3	7.3	7.21	7.27	-0.04	-0.55	579033.0	4201072.89	208
2019-04-21	7.3	7.42	7.25	7.31	0.03	0.41	590015.0	4323942.56	344
2019-04-18	7.28	7.3	7.27	7.28	-0.03	-0.41	104634.0	762021.04	84
2019-04-17	7.31	7.31	7.28	7.31	0.02	0.27	265280.0	1935716.13	103
2019-04-16	7.31	7.32	7.28	7.29	-0.02	-0.27	223287.0	1628819.69	119
2019-04-15	7.28	7.31	7.27	7.31	0.02	0.27	208145.0	1516377.59	170
2019-04-14	7.3	7.32	7.29	7.29	-0.05	-0.68	215736.0	1575415.41	125
2019-04-11	7.34	7.35	7.3	7.34	0.02	0.27	277064.0	2028109.18	145
2019-04-10	7.34	7.37	7.26	7.32	0.0	0.0	219265.0	1604980.26	151
2019-04-09	7.34	7.34	7.3	7.32	-0.01	-0.14	153369.0	1122873.87	135
2019-04-08	7.3	7.34	7.28	7.33	0.0	0.0	262542.0	1921400.45	195
2019-04-07	7.42	7.44	7.28	7.33	-0.09	-1.21	734228.0	5385866.16	339
2019-04-04	7.36	7.64	7.36	7.42	0.1	1.37	2003685.0	15088118.13	1199
2019-04-03	7.39	7.39	7.3	7.32	0.01	0.14	302435.0	2216544.1	258
2019-04-02	7.35	7.36	7.3	7.31	-0.04	-0.54	342884.0	2511418.38	293
2019-04-01	7.5	7.62	7.35	7.35	-0.16	-2.13	1649864.0	12227175.63	893
2019-03-31	7.33	7.79	7.33	7.51	0.29	4.02	3374220.0	25423461.04	1899
2019-03-28	7.22	7.3	7.22	7.22	-0.02	-0.28	341723.0	2483887.33	265
2019-03-27	7.24	7.26	7.2	7.24	0.01	0.14	142030.0	1027506.66	143
2019-03-26	7.21	7.23	7.2	7.23	0.01	0.14	190979.0	1378509.35	117
2019-03-25	7.23	7.26	7.2	7.22	0.01	0.14	665335.0	4794482.5	162
2019-03-24	7.24	7.26	7.2	7.21	-0.01	-0.14	545357.0	3941787.94	256
2019-03-21	7.2	7.25	7.17	7.22	0.04	0.56	429056.0	3097498.33	251
2019-03-20	7.14	7.22	7.13	7.18	0.04	0.56	393953.0	2827683.58	338
2019-03-19	7.11	7.14	7.1	7.14	0.03	0.42	207567.0	1476658.1	173
2019-03-18	7.12	7.12	7.1	7.11	-0.03	-0.42	230011.0	1634272.0	158
2019-03-17	7.17	7.17	7.08	7.14	-0.01	-0.14	467121.0	3326226.32	325
2019-03-14	7.2	7.23	7.12	7.15	-0.05	-0.69	527730.0	3786123.98	351
2019-03-13	7.23	7.29	7.2	7.2	-0.08	-1.1	397728.0	2880842.74	297
2019-03-12	7.4	7.43	7.28	7.28	-0.12	-1.62	844323.0	6223244.5	441
2019-03-11	7.3	7.44	7.23	7.4	0.18	2.49	1763710.0	12975746.13	947
2019-03-10	7.26	7.42	7.21	7.22	-0.01	-0.14	1802046.0	13196735.5	985
2019-03-07	6.97	7.48	6.97	7.23	0.27	3.88	4841193.0	34970819.01	2707
2019-03-06	6.91	6.96	6.91	6.96	0.04	0.58	286442.0	1986705.26	165
2019-03-05	6.91	6.93	6.91	6.92	0.0	0.0	262019.0	1814867.15	144
2019-03-04	6.9	6.93	6.9	6.92	0.03	0.44	180487.0	1247913.67	99
2019-03-03	6.9	6.91	6.89	6.89	-0.01	-0.14	104917.0	723602.22	158
2019-02-28	6.89	6.9	6.89	6.9	0.01	0.15	48857.0	336834.75	94
2019-02-27	6.9	6.9	6.89	6.89	-0.02	-0.29	158034.0	1090026.56	146
2019-02-26	6.9	6.93	6.9	6.91	0.0	0.0	90246.0	623804.52	118
2019-02-25	6.91	6.93	6.9	6.91	0.01	0.14	106984.0	738787.78	73
2019-02-24	6.91	6.93	6.9	6.9	-0.03	-0.43	69302.0	479159.32	114
2019-02-21	6.9	6.93	6.9	6.93	0.02	0.29	59290.0	410120.04	72
2019-02-20	6.87	6.93	6.87	6.91	0.03	0.44	71423.0	492775.13	96
2019-02-19	6.9	6.9	6.88	6.88	-0.02	-0.29	98833.0	680795.8	103
2019-02-18	6.93	6.93	6.89	6.9	-0.02	-0.29	110720.0	764922.42	111
2019-02-17	6.88	6.95	6.88	6.92	0.03	0.44	206969.0	1433752.0	214
2019-02-14	6.92	6.92	6.88	6.89	-0.01	-0.14	126719.0	874154.56	149
2019-02-13	6.92	6.95	6.89	6.9	-0.01	-0.14	374727.0	2593770.34	278
2019-02-12	6.89	6.91	6.88	6.91	0.01	0.14	70572.0	486425.38	91
2019-02-11	6.89	6.93	6.89	6.9	0.03	0.44	260364.0	1799491.18	154
2019-02-10	6.88	6.9	6.87	6.87	-0.02	-0.29	145946.0	1004391.72	185
2019-02-07	6.9	6.9	6.88	6.89	-0.01	-0.14	91348.0	629275.41	141
2019-02-06	6.91	6.91	6.89	6.9	-0.02	-0.29	107305.0	740104.23	118
2019-02-05	6.88	6.92	6.88	6.92	0.04	0.58	124506.0	859199.71	138
2019-02-04	6.9	6.9	6.88	6.88	-0.01	-0.15	106869.0	736933.38	141
2019-02-03	6.92	6.94	6.89	6.89	-0.03	-0.43	130031.0	899287.37	111
2019-01-31	6.9	6.92	6.9	6.92	0.03	0.44	82228.0	568157.73	115
2019-01-30	6.9	6.94	6.89	6.89	-0.03	-0.43	235143.0	1627083.41	182
2019-01-29	6.9	6.93	6.9	6.92	0.02	0.29	150236.0	1038375.65	148
2019-01-28	6.9	6.91	6.89	6.9	0.01	0.15	204964.0	1415181.23	145
2019-01-27	6.9	6.92	6.85	6.89	-0.01	-0.14	184696.0	1272203.54	220
2019-01-24	6.9	6.9	6.89	6.9	0.01	0.15	180685.0	1246530.58	146
2019-01-23	6.86	6.89	6.85	6.89	0.0	0.0	73622.0	506373.11	139
2019-01-22	6.88	6.89	6.86	6.89	-0.01	-0.14	198973.0	1368412.76	211
2019-01-21	6.9	6.9	6.88	6.9	0.0	0.0	216147.0	1490594.89	163
2019-01-20	6.9	6.9	6.89	6.9	0.0	0.0	125881.0	867908.35	177
2019-01-17	6.91	6.91	6.89	6.9	-0.03	-0.43	327796.0	2262299.82	268
2019-01-16	6.93	6.93	6.91	6.93	0.02	0.29	114919.0	795402.48	154
2019-01-15	6.9	6.95	6.9	6.91	-0.01	-0.14	146353.0	1012718.31	161
2019-01-14	6.92	6.93	6.89	6.92	0.0	0.0	344177.0	2378014.36	234
2019-01-13	6.95	6.95	6.91	6.92	0.02	0.29	153037.0	1059640.57	230
2019-01-10	6.97	6.97	6.9	6.9	-0.09	-1.29	931552.0	6449910.98	612
2019-01-09	7.04	7.04	6.98	6.99	-0.06	-0.85	2434543.0	17044302.71	825
2019-01-08	7.16	7.16	7.04	7.05	-0.28	-3.82	1017518.0	7187211.79	734
2019-01-07	7.26	7.33	7.21	7.33	0.07	0.96	734249.0	5329023.79	310
2019-01-06	7.28	7.29	7.2	7.26	-0.03	-0.41	421760.0	3056497.61	304
2019-01-03	7.25	7.3	7.21	7.29	0.1	1.39	561667.0	4076812.78	404
2019-01-02	7.15	7.23	7.15	7.19	0.1	1.41	839677.0	6042574.15	508
2019-01-01	7.14	7.14	7.07	7.09	-0.05	-0.7	109179.0	774754.17	69
2018-12-31	7.1	7.14	7.1	7.14	0.04	0.56	145323.0	1033613.02	80
2018-12-30	7.05	7.1	7.05	7.1	0.05	0.71	115101.0	814772.34	76
2018-12-27	7.03	7.06	7.03	7.05	0.01	0.14	213032.0	1499155.71	77
2018-12-26	7.05	7.05	7.04	7.04	0.02	0.28	26531.0	187182.24	44
2018-12-25	7.1	7.1	7.02	7.02	-0.03	-0.43	182815.0	1287446.34	110
2018-12-24	7.07	7.07	7.03	7.05	-0.03	-0.42	172600.0	1216340.23	99
2018-12-23	7.0	7.08	7.0	7.08	0.03	0.43	390796.0	2737919.0	177
2018-12-20	7.06	7.08	7.03	7.05	-0.03	-0.42	204117.0	1441518.21	153
2018-12-19	7.06	7.09	7.04	7.08	0.03	0.43	107058.0	755226.09	93
2018-12-18	7.05	7.08	7.04	7.05	-0.02	-0.28	286537.0	2022905.42	162
2018-12-17	7.03	7.07	7.01	7.07	0.05	0.71	166741.0	1176142.88	142
2018-12-16	7.02	7.05	7.02	7.02	-0.02	-0.28	110977.0	779703.19	126
2018-12-13	7.07	7.07	7.0	7.04	-0.02	-0.28	1087639.0	7636142.11	319
2018-12-12	7.07	7.07	7.04	7.06	0.03	0.43	148239.0	1045764.48	149
2018-12-11	7.04	7.1	7.03	7.03	0.01	0.14	299902.0	2115638.3	237
2018-12-10	7.06	7.07	7.0	7.02	-0.08	-1.13	1970851.0	13825565.78	502
2018-12-09	7.13	7.13	7.05	7.1	0.0	0.0	930161.0	6594103.56	213
2018-12-06	7.1	7.11	7.09	7.1	-0.01	-0.14	70596.0	501341.03	106
2018-12-05	7.14	7.14	7.11	7.11	-0.02	-0.28	108185.0	769929.05	79
2018-12-04	7.12	7.17	7.1	7.13	0.02	0.28	237964.0	1695736.82	148
2018-12-03	7.1	7.35	7.1	7.11	0.04	0.57	776743.0	5583039.7	519
2018-12-02	7.1	7.12	7.07	7.07	-0.02	-0.28	148774.0	1055694.57	126
2018-11-29	7.08	7.1	7.06	7.09	0.03	0.42	123695.0	875434.15	120
2018-11-28	7.07	7.07	7.06	7.06	0.02	0.28	18456.0	130326.41	33
2018-11-27	7.03	7.09	7.03	7.04	0.02	0.28	179715.0	1268286.24	123
2018-11-26	7.03	7.04	7.02	7.02	-0.02	-0.28	53513.0	376375.74	90
2018-11-25	7.04	7.04	7.03	7.04	0.03	0.43	41517.0	291998.19	76
2018-11-22	7.05	7.05	7.01	7.01	-0.01	-0.14	59668.0	418833.36	69
2018-11-21	7.04	7.04	7.02	7.02	0.01	0.14	22153.0	155637.57	55
2018-11-20	7.03	7.03	7.01	7.01	-0.03	-0.43	66482.0	466847.34	98
2018-11-19	7.02	7.04	7.01	7.04	0.02	0.28	116158.0	815679.65	167
2018-11-18	7.08	7.08	7.0	7.02	-0.06	-0.85	247543.0	1738470.91	248
2018-11-15	7.06	7.09	7.05	7.08	0.02	0.28	241634.0	1705935.52	162
2018-11-14	7.06	7.1	7.03	7.06	-0.05	-0.7	307232.0	2169615.41	221
2018-11-13	7.11	7.16	7.06	7.11	-0.04	-0.56	449686.0	3187432.5	405
2018-11-12	7.2	7.2	7.15	7.15	-0.04	-0.56	475754.0	3413839.86	328
2018-11-11	7.24	7.24	7.1	7.19	-0.05	-0.69	142006.0	1021768.25	144
2018-11-08	7.34	7.34	7.24	7.24	-0.1	-1.36	229141.0	1670606.3	181
2018-11-07	7.39	7.4	7.34	7.34	-0.06	-0.81	257606.0	1897385.7	177
2018-11-06	7.44	7.5	7.39	7.4	-0.03	-0.4	509488.0	3783237.43	302
2018-11-05	7.6	7.72	7.43	7.43	-0.22	-2.88	1022145.0	7771837.54	429
2018-11-04	7.62	7.69	7.62	7.65	-0.02	-0.26	40231.0	307400.46	51
2018-11-01	7.7	7.7	7.67	7.67	-0.02	-0.26	758009.0	5280962.29	42
2018-10-31	7.69	7.71	7.69	7.69	0.01	0.13	49884.0	383710.18	42
2018-10-30	7.68	7.68	7.68	7.68	0.07	0.92	11304.0	86800.76	24
2018-10-29	7.62	7.68	7.61	7.61	0.06	0.79	84491.0	645286.48	53
2018-10-28	7.62	7.62	7.55	7.55	0.03	0.4	40069.0	303812.72	40
2018-10-25	7.52	7.52	7.52	7.52	-0.04	-0.53	13224.0	99966.76	30
2018-10-24	7.6	7.7	7.56	7.56	-0.08	-1.05	56615.0	429762.05	42
2018-10-23	7.48	7.64	7.4	7.64	0.1	1.33	85656.0	647240.07	66
2018-10-22	7.48	7.54	7.44	7.54	0.04	0.53	32761.0	244950.88	43
2018-10-21	7.48	7.5	7.48	7.5	0.04	0.54	64128.0	479461.56	60
2018-10-18	7.5	7.5	7.45	7.46	0.02	0.27	38477.0	287954.59	37
2018-10-17	7.5	7.5	7.4	7.44	-0.06	-0.8	64977.0	483897.53	63
2018-10-16	7.45	7.5	7.45	7.5	0.0	0.0	77615.0	578361.87	31
2018-10-15	7.45	7.5	7.4	7.5	0.05	0.67	68749.0	512189.0	24
2018-10-14	7.5	7.5	7.45	7.45	-0.05	-0.67	176502.0	1317500.32	83
2018-10-11	7.59	7.59	7.5	7.5	-0.09	-1.19	49844.0	377050.08	53
2018-10-10	7.6	7.6	7.59	7.59	0.0	0.0	19887.0	151093.59	9
2018-10-09	7.6	7.6	7.59	7.59	-0.01	-0.13	55417.0	420990.34	44
2018-10-08	7.6	7.6	7.6	7.6	0.0	0.0	11965.0	91206.72	35
2018-10-07	7.6	7.6	7.59	7.6	-0.03	-0.39	80144.0	609053.4	50
2018-10-04	7.59	7.63	7.57	7.63	0.03	0.39	23205.0	176322.33	37
2018-10-03	7.61	7.61	7.6	7.6	-0.01	-0.13	21440.0	163033.14	25
2018-10-02	7.61	7.61	7.61	7.61	-0.01	-0.13	23434.0	178426.58	31
2018-10-01	7.62	7.62	7.62	7.62	-0.02	-0.26	12777.0	97420.95	36
2018-09-30	7.64	7.64	7.64	7.64	0.0	0.0	8354.0	63745.03	36
2018-09-27	7.64	7.64	7.63	7.64	0.01	0.13	21736.0	165838.17	30
2018-09-26	7.6	7.63	7.59	7.63	0.03	0.39	41491.0	315489.69	28
2018-09-25	7.6	7.6	7.6	7.6	-0.04	-0.52	12641.0	96117.24	19
2018-09-20	7.64	7.64	7.64	7.64	0.04	0.53	8478.0	64721.57	17
2018-09-19	7.6	7.63	7.59	7.6	0.01	0.13	88104.0	669661.47	34
2018-09-18	7.61	7.61	7.59	7.59	-0.03	-0.39	67935.0	516296.1	47
2018-09-17				7.62	0.0	0.0	4989.0	38027.71	35
2018-09-16	7.62	7.62	7.62	7.62	-0.01	-0.13	12025.0	91721.66	38
2018-09-13	7.62	7.63	7.62	7.63	-0.07	-0.91	11673.0	88927.6	25
2018-09-12	7.7	7.7	7.7	7.7	0.07	0.92	15718.0	120752.35	33
2018-09-11	7.61	7.63	7.61	7.63	-0.07	-0.91	9445.0	72071.75	33
2018-09-10	7.62	7.7	7.61	7.7	0.1	1.32	143769.0	1106161.99	53
2018-09-09	7.6	7.6	7.6	7.6	0.0	0.0	11973.0	91334.41	43
2018-09-06	7.6	7.64	7.6	7.6	0.0	0.0	45006.0	342302.32	48
2018-09-05	7.64	7.64	7.6	7.6	-0.05	-0.65	63505.0	482918.27	59
2018-09-04	7.65	7.65	7.65	7.65	0.0	0.0	11657.0	89081.07	32
2018-09-03	7.65	7.65	7.65	7.65	0.01	0.13	10058.0	76883.55	25
2018-09-02	7.64	7.64	7.64	7.64	0.04	0.53	11974.0	91275.58	33
2018-08-30	7.65	7.65	7.6	7.6	-0.02	-0.26	129439.0	984717.68	84
2018-08-29	7.64	7.74	7.62	7.62	0.02	0.26	283173.0	2181525.71	146
2018-08-28	7.61	7.61	7.6	7.6	0.0	0.0	12043.0	91608.9	22
2018-08-27				7.6	0.0	0.0	4893.0	37422.91	31
2018-08-26	7.6	7.6	7.59	7.6	-0.03	-0.39	32712.0	248647.1	41
2018-08-16	7.63	7.64	7.63	7.63	0.02	0.26	22805.0	173989.41	53
2018-08-15	7.61	7.61	7.61	7.61	-0.03	-0.39	9418.0	71742.52	29
2018-08-14	7.57	7.64	7.55	7.64	0.12	1.6	36189.0	275173.3	23
2018-08-13	7.63	7.65	7.51	7.52	-0.16	-2.08	170163.0	1289295.85	135
2018-08-12	7.7	7.7	7.65	7.68	-0.02	-0.26	40350.0	310022.53	48
2018-08-09	7.74	7.74	7.7	7.7	0.0	0.0	36970.0	285475.26	41
2018-08-08	7.7	7.7	7.7	7.7	-0.01	-0.13	12304.0	94833.99	41
2018-08-07	7.71	7.71	7.71	7.71	0.0	0.0	50468.0	389172.33	29
2018-08-06	7.71	7.75	7.71	7.71	-0.04	-0.52	20670.0	159533.07	20
2018-08-05	7.72	7.75	7.71	7.75	0.0	0.0	61608.0	477117.88	37
2018-08-02	7.71	7.75	7.71	7.75	0.0	0.0	44195.0	341629.52	24
2018-08-01	7.71	7.75	7.7	7.75	0.05	0.65	118124.0	910959.05	29
2018-07-31	7.75	7.75	7.7	7.7	0.02	0.26	48199.0	371630.94	34
2018-07-30	7.67	7.73	7.67	7.68	-0.11	-1.41	26468.0	203881.45	43
2018-07-29	7.66	7.8	7.65	7.79	0.09	1.17	38063.0	294381.42	54
2018-07-26	7.71	7.71	7.7	7.7	-0.06	-0.77	34453.0	265475.55	64
2018-07-25	7.77	7.77	7.71	7.76	0.03	0.39	27661.0	214350.29	37
2018-07-24	7.78	7.78	7.72	7.73	-0.06	-0.77	23619.0	183026.28	25
2018-07-23	7.79	7.79	7.79	7.79	0.0	0.0	17274.0	134104.24	28
2018-07-22	7.79	7.79	7.79	7.79	0.02	0.26	8971.0	69707.96	32
2018-07-19	7.74	7.77	7.74	7.77	-0.03	-0.38	32041.0	248207.82	46
2018-07-18	7.84	7.85	7.8	7.8	-0.04	-0.51	72878.0	571296.59	66
2018-07-17	7.76	7.87	7.76	7.84	0.09	1.16	193219.0	1508235.75	156
2018-07-16	7.73	7.75	7.72	7.75	0.04	0.52	116806.0	903960.54	85
2018-07-15	7.66	7.74	7.66	7.71	0.06	0.78	161986.0	1247834.96	148
2018-07-12	7.6	7.66	7.6	7.65	0.04	0.53	89905.0	684854.76	59
2018-07-11	7.61	7.61	7.6	7.61	0.01	0.13	57361.0	436385.27	52
2018-07-10	7.6	7.63	7.6	7.6	0.0	0.0	67721.0	516168.47	66
2018-07-09	7.59	7.63	7.59	7.6	-0.01	-0.13	123580.0	939340.26	103
2018-07-08	7.65	7.67	7.6	7.61	-0.02	-0.26	75688.0	576318.89	85
2018-07-05	7.64	7.64	7.62	7.63	-0.05	-0.65	39655.0	302558.28	54
2018-07-04	7.64	7.68	7.63	7.68	0.04	0.52	81275.0	621602.13	89
2018-07-03	7.61	7.75	7.6	7.64	0.0	0.0	217580.0	1666077.37	143
2018-07-02	7.9	7.9	7.64	7.64	-0.3	-3.78	615018.0	4748717.57	323
2018-07-01	7.71	8.16	7.71	7.94	0.26	3.39	1282345.0	10235060.55	718
2018-06-28	7.65	7.68	7.65	7.68	0.01	0.13	44634.0	342546.23	46
2018-06-27	7.64	7.67	7.63	7.67	0.07	0.92	97482.0	745107.77	57
2018-06-26	7.6	7.64	7.6	7.6	-0.01	-0.13	30696.0	233803.66	43
2018-06-25	7.59	7.61	7.59	7.61	0.01	0.13	31979.0	243276.14	33
2018-06-24	7.58	7.66	7.58	7.6	0.02	0.26	22460.0	170874.5	36
2018-06-21	7.58	7.58	7.58	7.58	0.0	0.0	58415.0	442703.04	36
2018-06-20	7.6	7.6	7.55	7.58	0.05	0.66	106732.0	808744.44	42
2018-06-12	7.54	7.54	7.53	7.53	-0.02	-0.26	128755.0	969730.93	94
2018-06-11	7.54	7.55	7.54	7.55	0.0	0.0	98547.0	743933.39	42
2018-06-10	7.52	7.56	7.52	7.55	0.0	0.0	56705.0	427804.7	52
2018-06-07	7.55	7.55	7.55	7.55	0.0	0.0	29511.0	222964.94	47
2018-06-06	7.56	7.59	7.54	7.55	0.0	0.0	203996.0	1541253.98	85
2018-06-05	7.63	7.63	7.55	7.55	-0.08	-1.05	210609.0	1595641.81	153
2018-06-04	7.64	7.65	7.62	7.63	0.01	0.13	39678.0	302840.11	47
2018-06-03	7.69	7.75	7.6	7.62	-0.08	-1.04	93793.0	719792.13	125
2018-05-31	7.7	7.7	7.7	7.7	-0.02	-0.26	17656.0	136056.73	39
2018-05-30	7.72	7.72	7.72	7.72	-0.01	-0.13	6722.0	51946.46	13
2018-05-29				7.73	0.0	0.0	6575.0	50953.33	18
2018-05-28	7.76	7.76	7.73	7.73	-0.03	-0.39	40663.0	315098.71	38
2018-05-27	7.75	7.77	7.71	7.76	-0.01	-0.13	54231.0	419931.24	71
2018-05-24	7.75	7.8	7.74	7.78	-0.06	-0.77	40209.0	312743.29	77
2018-05-23	7.78	7.84	7.78	7.84	0.05	0.64	47630.0	372195.0	47
2018-05-22	7.78	7.78	7.78	7.79	0.04	0.52	25090.0	195141.81	32
2018-05-21	7.81	7.81	7.73	7.75	-0.08	-1.02	150004.0	1162834.47	127
2018-05-20	7.86	7.86	7.81	7.83	0.01	0.13	48616.0	380888.27	42
2018-05-17	7.85	7.88	7.82	7.82	0.02	0.26	111577.0	875033.21	48
2018-05-16	7.86	7.86	7.8	7.8	-0.12	-1.52	147895.0	1157556.5	96
2018-05-15	7.92	7.92	7.9	7.92	0.02	0.25	24653.0	194981.93	45
2018-05-14	7.91	7.93	7.9	7.9	-0.02	-0.25	55421.0	438949.48	37
2018-05-13	7.93	7.97	7.92	7.92	-0.02	-0.25	315113.0	2501366.9	87
2018-05-10	7.97	7.97	7.92	7.94	-0.01	-0.13	37276.0	296323.6	40
2018-05-09	7.91	7.96	7.9	7.95	-0.03	-0.38	34930.0	276459.51	63
2018-05-08	7.99	8.0	7.94	7.98	-0.02	-0.25	105412.0	839446.57	97
2018-05-07	8.0	8.03	8.0	8.0	0.0	0.0	47418.0	379761.54	40
2018-05-06	8.03	8.04	8.0	8.0	-0.02	-0.25	43593.0	349283.03	69
2018-05-03	8.04	8.04	7.99	8.02	0.0	0.0	105228.0	843653.27	58
2018-05-02	8.01	8.03	8.01	8.02	0.01	0.12	24879.0	199408.01	58
2018-05-01	8.02	8.03	8.0	8.01	0.0	0.0	53256.0	426437.91	54
2018-04-30	8.03	8.03	8.01	8.01	-0.03	-0.37	55761.0	447603.56	61
2018-04-29	8.06	8.06	8.04	8.04	-0.01	-0.12	81397.0	655197.05	93
2018-04-26	8.0	8.1	7.98	8.05	0.06	0.75	188875.0	1522140.29	174
2018-04-25	7.98	7.99	7.94	7.99	0.01	0.13	101316.0	807700.27	120
2018-04-24	8.01	8.01	7.98	7.98	-0.05	-0.62	136035.0	1088386.58	147
2018-04-23	8.04	8.04	8.0	8.03	-0.01	-0.12	183332.0	1469638.4	136
2018-04-22	8.03	8.04	8.02	8.04	-0.01	-0.12	78336.0	628749.05	79
2018-04-19	8.04	8.06	8.01	8.05	-0.02	-0.25	161510.0	1296632.14	130
2018-04-18	8.1	8.1	8.01	8.07	-0.07	-0.86	280394.0	2259617.95	256
2018-04-17	8.16	8.16	8.14	8.14	-0.02	-0.25	122604.0	998828.52	109
2018-04-16	8.15	8.2	8.15	8.16	-0.04	-0.49	29279.0	239149.87	63
2018-04-15	8.2	8.2	8.2	8.2	0.07	0.86	13592.0	111233.11	45
2018-04-12	8.14	8.17	8.13	8.13	-0.07	-0.85	65965.0	537233.86	69
2018-04-11	8.23	8.23	8.18	8.2	-0.05	-0.61	62928.0	516511.17	64
2018-04-10	8.23	8.23	8.23	8.25	0.0	0.0	13919.0	114740.88	48
2018-04-09	8.3	8.32	8.25	8.25	0.0	0.0	43847.0	362531.57	88
2018-04-08	8.25	8.26	8.24	8.25	0.0	0.0	61060.0	503822.74	74
2018-04-05	8.3	8.3	8.25	8.25	-0.05	-0.6	79725.0	658726.56	61
2018-04-04	8.3	8.3	8.28	8.3	-0.02	-0.24	84707.0	702430.3	33
2018-04-03	8.27	8.3	8.25	8.32	0.03	0.36	68364.0	566409.63	52
2018-04-02	8.3	8.3	8.26	8.29	0.01	0.12	100335.0	831468.62	69
2018-04-01	8.3	8.32	8.24	8.28	-0.02	-0.24	96109.0	796337.12	81
2018-03-29	8.35	8.35	8.3	8.3	-0.05	-0.6	173428.0	1442203.75	87
2018-03-28	8.4	8.4	8.32	8.35	-0.05	-0.6	143719.0	1201684.07	62
2018-03-27	8.45	8.46	8.4	8.4	0.0	0.0	75617.0	636048.88	49
2018-03-26	8.4	8.45	8.4	8.4	-0.08	-0.94	118372.0	994672.85	141
2018-03-25	8.43	8.51	8.43	8.48	0.03	0.36	107992.0	915048.75	93
2018-03-22	8.46	8.46	8.45	8.45	-0.01	-0.12	90794.0	767462.04	65
2018-03-21	8.43	8.46	8.42	8.46	-0.07	-0.82	57473.0	485327.28	80
2018-03-20	8.5	8.54	8.49	8.53	0.01	0.12	45233.0	384618.47	72
2018-03-19	8.5	8.52	8.5	8.52	0.0	0.0	24736.0	210483.81	38
2018-03-18	8.51	8.53	8.51	8.52	0.0	0.0	34287.0	292112.4	53
2018-03-15	8.48	8.51	8.48	8.52	-0.01	-0.12	39173.0	333073.85	59
2018-03-14	8.52	8.54	8.5	8.53	-0.01	-0.12	41119.0	349998.25	48
2018-03-13	8.56	8.56	8.49	8.54	-0.03	-0.35	185862.0	1582624.96	130
2018-03-12	8.51	8.58	8.51	8.57	-0.02	-0.23	94201.0	807006.4	57
2018-03-11	8.59	8.61	8.59	8.59	0.01	0.12	33534.0	288291.5	112
2018-03-08	8.57	8.75	8.57	8.58	0.0	0.0	100240.0	862617.58	122
2018-03-07	8.57	8.6	8.57	8.58	0.0	0.0	43681.0	374816.11	77
2018-03-06	8.57	8.61	8.57	8.58	0.01	0.12	32748.0	281342.92	50
2018-03-05	8.62	8.62	8.56	8.57	0.0	0.0	67052.0	575775.02	38
2018-03-04	8.62	8.62	8.57	8.57	-0.02	-0.23	46269.0	397678.58	81
2018-03-01	8.58	8.63	8.58	8.59	-0.01	-0.12	36399.0	313080.21	67
2018-02-28	8.58	8.62	8.57	8.6	-0.01	-0.12	28072.0	241096.34	45
2018-02-27	8.62	8.62	8.59	8.61	-0.02	-0.23	25638.0	220524.3	62
2018-02-26	8.64	8.65	8.62	8.63	0.0	0.0	51298.0	443065.26	74
2018-02-25	8.61	8.64	8.61	8.63	0.05	0.58	34958.0	301266.65	62
2018-02-22	8.58	8.58	8.55	8.58	0.0	0.0	77220.0	661207.08	96
2018-02-21	8.6	8.65	8.58	8.58	-0.04	-0.46	82904.0	714054.85	83
2018-02-20	8.62	8.63	8.61	8.62	0.01	0.12	39107.0	337192.73	57
2018-02-19	8.6	8.62	8.6	8.61	0.03	0.35	16933.0	145582.86	61
2018-02-18	8.62	8.64	8.58	8.58	-0.05	-0.58	109581.0	942846.89	117
2018-02-15	8.7	8.7	8.6	8.63	-0.07	-0.8	350513.0	3028426.24	233
2018-02-14	8.75	8.79	8.67	8.7	-0.1	-1.14	502868.0	4370293.29	217
2018-02-13	8.89	8.91	8.8	8.8	-0.06	-0.68	224464.0	1984049.52	168
2018-02-12	8.62	8.92	8.62	8.86	0.24	2.78	172169.0	1518518.59	207
2018-02-11	8.77	8.77	8.5	8.62	-0.15	-1.71	121053.0	1044650.38	172
2018-02-08	8.84	8.84	8.72	8.77	-0.09	-1.02	85991.0	753708.28	100
2018-02-07	8.84	8.96	8.84	8.86	0.05	0.57	122797.0	1091866.85	124
2018-02-06	9.05	9.05	8.6	8.81	-0.27	-2.97	670219.0	5949503.16	452
2018-02-05	9.06	9.1	9.05	9.08	0.02	0.22	51783.0	469819.43	97
2018-02-04	9.04	9.06	9.04	9.06	-0.04	-0.44	23005.0	208553.88	67
2018-02-01	9.12	9.17	9.05	9.1	0.0	0.0	150437.0	1371248.79	154
2018-01-31	9.06	9.11	9.06	9.1	0.01	0.11	127802.0	1161653.73	159
2018-01-30	9.0	9.1	9.0	9.09	0.07	0.78	165012.0	1492459.46	180
2018-01-29	9.07	9.11	9.0	9.02	-0.06	-0.66	109138.0	989655.34	121
2018-01-28	9.06	9.14	9.05	9.08	-0.08	-0.87	121950.0	1108663.73	183
2018-01-25	9.07	9.23	9.0	9.16	0.12	1.33	184548.0	1680195.93	223
2018-01-24	9.01	9.09	9.0	9.04	-0.05	-0.55	219809.0	1984807.92	214
2018-01-23	9.1	9.18	9.1	9.09	-0.08	-0.87	138678.0	1267109.73	183
2018-01-22	9.22	9.28	9.16	9.17	-0.12	-1.29	348290.0	3214368.72	271
2018-01-21	9.53	9.53	9.27	9.29	-0.3	-3.13	641764.0	6007329.34	572
2018-01-18	9.91	10.0	9.55	9.59	-0.41	-4.1	2172458.0	21110683.9	1522
