# Supplementary material for: Effective short-term forecasts of Saudi stock price trends using technical indicators and large-scale multivariate time series
Source: PeerJ Comput Sci. 2023 Jan 6;9:e1205. doi: 10.7717/peerj-cs.1205 (PMC10280263; doi:10.7717/peerj-cs.1205)
Supplement: Supplemental Information 3 [file peerj-cs-09-1205-s003.zip › TASI Dataset 2021/ASLAK_1301.csv]

date	open	high	low	close	change	change_percent	volume_traded	value_traded_SAR	number_trades
2020-03-19	13.52	14.3	13.5	14.06	0.42	3.08	191725.0	2685035.36	326
2020-03-18	13.5	14.0	13.5	13.64	0.04	0.29	215510.0	2933416.88	286
2020-03-17	13.2	13.62	13.12	13.6	0.4	3.03	166370.0	2225740.72	277
2020-03-16	14.18	14.18	13.14	13.2	-1.22	-8.46	315247.0	4280804.48	288
2020-03-15	16.0	16.0	14.42	14.42	-1.12	-7.21	295748.0	4386633.22	338
2020-03-12	15.5	16.46	15.0	15.54	-1.06	-6.39	121959.0	1925031.78	141
2020-03-11	18.68	18.68	16.5	16.6	-0.7	-4.05	560894.0	9953816.88	678
2020-03-10	17.4	17.4	16.44	17.3	1.06	6.53	166140.0	2835044.4	260
2020-03-09	15.76	17.0	15.76	16.24	-1.26	-7.2	84732.0	1364367.18	160
2020-03-08	17.42	18.18	17.22	17.5	-1.54	-8.09	135387.0	2395225.06	188
2020-03-05	19.5	19.56	19.0	19.04	-0.32	-1.65	76580.0	1471655.68	116
2020-03-04	19.2	19.5	18.94	19.36	0.06	0.31	90874.0	1737097.44	176
2020-03-03	19.32	19.5	19.3	19.3	0.3	1.58	50314.0	975903.98	111
2020-03-02	19.98	20.0	19.0	19.0	0.2	1.06	147014.0	2857918.7	348
2020-03-01	19.9	19.9	18.7	18.8	-1.4	-6.93	73707.0	1413317.04	195
2020-02-27	20.7	21.0	20.02	20.2	-0.5	-2.42	115691.0	2364322.96	158
2020-02-26	20.02	20.74	20.02	20.7	0.02	0.1	111346.0	2284275.8	175
2020-02-25	19.92	20.68	19.92	20.68	0.08	0.39	112195.0	2278355.86	199
2020-02-24	21.54	21.54	20.42	20.6	-0.9	-4.19	242542.0	5073038.76	338
2020-02-23	20.84	21.6	20.72	21.5	0.7	3.37	248326.0	5248783.88	314
2020-02-20	20.2	20.84	20.2	20.8	0.58	2.87	154427.0	3174377.7	372
2020-02-19	19.62	20.22	19.62	20.22	0.38	1.92	135501.0	2724666.02	207
2020-02-18	20.1	20.1	19.84	19.84	-0.18	-0.9	38240.0	765031.94	95
2020-02-17	20.26	20.26	20.0	20.02	-0.1	-0.5	44267.0	890281.48	99
2020-02-16	20.02	20.28	19.7	20.12	0.1	0.5	146804.0	2939447.22	307
2020-02-13	20.42	20.42	20.0	20.02	-0.34	-1.67	56853.0	1142525.62	124
2020-02-12	20.2	20.48	20.1	20.36	0.12	0.59	127048.0	2578499.36	195
2020-02-11	20.8	20.86	20.0	20.24	-0.62	-2.97	430712.0	8774020.78	493
2020-02-10	21.1	21.28	20.8	20.86	-0.24	-1.14	192549.0	4033428.78	249
2020-02-09	21.3	21.72	20.9	21.1	-0.2	-0.94	436270.0	9308439.96	484
2020-02-06	20.8	22.1	20.76	21.3	0.5	2.4	462726.0	9958153.64	699
2020-02-05	21.1	21.18	20.8	20.8	-0.3	-1.42	198314.0	4162026.02	264
2020-02-04	21.0	21.26	20.96	21.1	0.26	1.25	382744.0	8085321.16	436
2020-02-03	20.6	20.92	20.36	20.84	0.4	1.96	508120.0	10519947.1	569
2020-02-02	19.6	20.68	19.5	20.44	0.7	3.55	944393.0	19201901.64	1156
2020-01-30	19.58	19.88	19.58	19.74	0.3	1.54	307511.0	6079199.94	335
2020-01-29	19.22	19.5	19.22	19.44	0.16	0.83	84837.0	1640416.96	137
2020-01-28	19.22	19.3	19.2	19.28	0.0	0.0	73225.0	1408669.96	100
2020-01-27	19.6	19.7	19.26	19.28	-0.3	-1.53	148742.0	2883831.96	275
2020-01-26	19.5	19.64	19.4	19.58	-0.04	-0.2	109656.0	2146390.62	122
2020-01-23	19.8	19.8	19.54	19.62	-0.18	-0.91	100251.0	1970075.14	142
2020-01-22	19.8	19.9	19.7	19.8	0.06	0.3	236461.0	4689368.66	289
2020-01-21	19.54	19.8	19.54	19.74	0.2	1.02	270182.0	5316128.18	379
2020-01-20	19.5	19.58	19.4	19.54	0.1	0.51	175315.0	3416700.16	382
2020-01-19	19.38	19.7	19.3	19.44	0.0	0.0	224802.0	4376937.96	452
2020-01-16	19.38	19.64	19.22	19.44	-0.2	-1.02	369742.0	7160765.64	667
2020-01-15	19.98	20.08	19.5	19.64	-0.3	-1.5	1177631.0	23519485.98	830
2020-01-14	20.28	20.7	19.82	19.94	1.04	5.5	1637823.0	33109533.02	2387
2020-01-13	18.5	18.9	18.5	18.9	0.34	1.83	326176.0	6111389.72	283
2020-01-12	18.8	18.92	18.52	18.56	-0.1	-0.54	98608.0	1840859.52	215
2020-01-09	18.24	18.98	18.24	18.66	0.66	3.67	289257.0	5413694.26	446
2020-01-08	18.0	18.18	17.98	18.0	-0.34	-1.85	179775.0	3239567.0	165
2020-01-07	17.76	18.4	17.76	18.34	0.7	3.97	397913.0	7226047.84	443
2020-01-06	17.6	17.8	17.5	17.64	0.04	0.23	121338.0	2133382.42	156
2020-01-05	17.5	17.78	17.5	17.6	-0.32	-1.79	252969.0	4470776.98	345
2020-01-02	18.28	18.28	17.92	17.92	-0.36	-1.97	165845.0	2993289.76	455
2020-01-01	17.38	18.28	17.3	18.28	0.92	5.3	796049.0	14276537.58	1019
2019-12-31	17.0	17.48	17.0	17.36	0.16	0.93	309413.0	5364266.68	425
2019-12-30	16.8	17.26	16.7	17.2	0.4	2.38	537231.0	9204852.82	608
2019-12-29	17.04	17.04	16.7	16.8	0.0	0.0	115154.0	1949276.14	159
2019-12-26	16.82	17.0	16.8	16.8	0.06	0.36	59296.0	1001302.26	128
2019-12-25	16.72	17.08	16.72	16.74	-0.16	-0.95	107296.0	1812117.96	182
2019-12-24	17.08	17.18	16.76	16.9	-0.18	-1.05	152714.0	2595606.68	243
2019-12-23	16.6	17.4	16.52	17.08	0.38	2.28	384985.0	6548210.96	506
2019-12-22	16.5	16.7	16.1	16.7	0.32	1.95	149135.0	2453173.44	279
2019-12-19	16.2	16.54	16.1	16.38	0.28	1.74	202726.0	3307344.72	305
2019-12-18	16.1	16.2	15.92	16.1	0.0	0.0	273827.0	4406125.42	419
2019-12-17	15.16	16.3	15.12	16.1	0.88	5.78	457502.0	7161118.48	848
2019-12-16	15.1	15.32	15.1	15.22	0.2	1.33	443231.0	6738460.74	536
2019-12-15	14.8	15.1	14.72	15.02	0.22	1.49	278327.0	4165685.94	290
2019-12-12	14.6	14.82	14.6	14.8	0.1	0.68	101641.0	1497477.56	162
2019-12-11	14.6	14.7	14.6	14.7	0.1	0.68	88349.0	1296871.84	68
2019-12-10	14.52	14.7	14.52	14.6	0.08	0.55	117851.0	1720919.38	216
2019-12-09	14.36	14.76	14.36	14.52	0.02	0.14	124840.0	1822980.6	275
2019-12-08	14.28	14.5	14.28	14.5	0.2	1.4	149227.0	2151974.32	357
2019-12-05	14.18	14.3	14.16	14.3	0.1	0.7	38703.0	551913.24	68
2019-12-04	14.22	14.22	14.1	14.2	0.0	0.0	64894.0	921013.72	82
2019-12-03	14.3	14.3	14.2	14.2	-0.1	-0.7	110421.0	1574191.76	85
2019-12-02	14.12	14.3	14.08	14.3	0.14	0.99	138888.0	1964213.94	158
2019-12-01	14.1	14.26	14.1	14.16	0.08	0.57	60712.0	863005.46	133
2019-11-28	14.1	14.12	14.08	14.08	-0.02	-0.14	66574.0	938025.8	78
2019-11-27	14.12	14.12	14.08	14.1	0.0	0.0	80263.0	1132086.9	107
2019-11-26	14.14	14.44	14.08	14.1	-0.02	-0.14	109850.0	1555071.98	223
2019-11-25	14.2	14.22	14.1	14.12	-0.08	-0.56	63686.0	899855.52	114
2019-11-24	14.22	14.4	14.2	14.2	-0.06	-0.42	92219.0	1320351.44	192
2019-11-21	14.0	14.54	14.0	14.26	0.26	1.86	339868.0	4853742.18	457
2019-11-20	14.04	14.1	14.0	14.0	0.06	0.43	71321.0	999661.74	96
2019-11-19	13.92	14.04	13.92	13.94	0.02	0.14	110747.0	1548611.44	137
2019-11-18	13.92	13.92	13.8	13.92	0.04	0.29	131271.0	1819634.98	192
2019-11-17	13.9	13.9	13.86	13.88	-0.1	-0.72	61539.0	855035.4	138
2019-11-14	14.02	14.06	13.98	13.98	0.0	0.0	71922.0	1007526.88	93
2019-11-13	14.1	14.16	13.98	13.98	-0.14	-0.99	64501.0	907896.26	157
2019-11-12	14.08	14.16	14.06	14.12	0.12	0.86	39762.0	560636.8	148
2019-11-11	14.1	14.14	14.0	14.0	-0.08	-0.57	63710.0	896682.82	110
2019-11-10	14.28	14.28	14.08	14.08	-0.1	-0.71	61636.0	872713.98	118
2019-11-07	14.04	14.34	14.04	14.18	0.14	1.0	156156.0	2212739.6	214
2019-11-06	14.12	14.12	14.0	14.04	-0.14	-0.99	85983.0	1207019.96	104
2019-11-05	13.98	14.18	13.98	14.18	0.18	1.29	89601.0	1260657.32	148
2019-11-04	14.02	14.18	13.98	14.0	-0.02	-0.14	126924.0	1779550.34	186
2019-11-03	14.0	14.02	14.0	14.02	-0.28	-1.96	33143.0	465025.0	122
2019-10-31	14.3	14.3	14.2	14.3	0.02	0.14	37015.0	527873.86	103
2019-10-30	14.18	14.4	14.18	14.28	0.22	1.56	81907.0	1168909.98	183
2019-10-29	14.04	14.14	14.0	14.06	-0.14	-0.99	125478.0	1763538.76	284
2019-10-28	14.46	14.46	14.2	14.2	-0.28	-1.93	151679.0	2179837.48	270
2019-10-27	14.48	14.58	14.48	14.48	0.0	0.0	169223.0	2455514.52	175
2019-10-24	14.68	14.68	14.48	14.48	-0.02	-0.14	205966.0	2997365.9	287
2019-10-23	14.54	14.58	14.36	14.5	-0.04	-0.28	170001.0	2462862.6	209
2019-10-22	14.68	14.68	14.5	14.54	-0.14	-0.95	147035.0	2145327.46	258
2019-10-21	14.84	14.84	14.68	14.68	-0.14	-0.94	151516.0	2231032.68	214
2019-10-20	14.88	15.0	14.78	14.82	0.1	0.68	315037.0	4688113.62	397
2019-10-17	15.04	15.04	14.7	14.72	-0.2	-1.34	214774.0	3194329.78	359
2019-10-16	14.7	14.92	14.6	14.92	0.02	0.13	35717.0	525582.06	139
2019-10-15	15.0	15.0	14.4	14.9	-0.16	-1.06	147410.0	2170017.98	322
2019-10-14	15.02	15.1	14.7	15.06	-0.04	-0.26	107676.0	1599550.18	158
2019-10-13	15.28	15.3	15.1	15.1	-0.1	-0.66	112524.0	1708813.7	182
2019-10-10	14.8	15.2	14.76	15.2	0.12	0.8	86399.0	1292391.44	150
2019-10-09	15.18	15.18	14.98	15.08	-0.1	-0.66	79051.0	1191086.78	151
2019-10-08	15.3	15.32	15.1	15.18	-0.18	-1.17	182209.0	2766579.16	210
2019-10-07	15.08	15.36	15.02	15.36	0.28	1.86	222260.0	3365406.64	288
2019-10-06	14.94	15.12	14.94	15.08	0.26	1.75	89122.0	1339657.46	154
2019-10-03	14.7	14.82	14.7	14.82	-0.06	-0.4	14965.0	221021.52	53
2019-10-02	14.94	14.96	14.84	14.88	-0.08	-0.53	48143.0	717667.46	102
2019-10-01	15.06	15.08	14.96	14.96	-0.14	-0.93	86415.0	1297509.68	147
2019-09-30	15.1	15.16	15.0	15.1	0.0	0.0	73959.0	1116702.1	131
2019-09-29	15.0	15.1	14.98	15.1	0.12	0.8	165880.0	2492370.38	156
2019-09-26	15.08	15.08	14.94	14.98	0.08	0.54	97614.0	1463160.32	122
2019-09-25	15.0	15.2	14.9	14.9	-0.06	-0.4	192237.0	2897252.34	283
2019-09-24	14.68	15.0	14.66	14.96	0.28	1.91	103035.0	1532802.46	173
2019-09-22	14.62	14.72	14.62	14.68	0.18	1.24	42363.0	622028.32	81
2019-09-19	14.7	14.7	14.32	14.5	-0.08	-0.55	56736.0	823762.48	97
2019-09-18	14.76	14.76	14.58	14.58	-0.08	-0.55	41967.0	614352.28	90
2019-09-17	14.66	14.88	14.52	14.66	0.0	0.0	85750.0	1259992.6	135
2019-09-16	14.94	14.98	14.66	14.66	-0.18	-1.21	93075.0	1380094.84	161
2019-09-15	14.7	14.98	14.7	14.84	-0.14	-0.93	51016.0	753678.2	104
2019-09-12	15.0	15.0	14.98	14.98	0.08	0.54	34117.0	510719.8	58
2019-09-11	15.1	15.1	14.82	14.9	-0.22	-1.46	79625.0	1187772.28	109
2019-09-10	15.3	15.36	15.12	15.12	-0.22	-1.43	117481.0	1787342.54	162
2019-09-09	15.3	15.6	15.3	15.34	0.08	0.52	459569.0	7109801.68	504
2019-09-08	15.1	15.26	15.04	15.26	0.22	1.46	199157.0	3023493.14	237
2019-09-05	14.98	15.16	14.98	15.04	0.06	0.4	232739.0	3506537.84	306
2019-09-04	14.7	15.0	14.7	14.98	0.28	1.9	187489.0	2797195.44	235
2019-09-03	14.6	14.88	14.5	14.7	-0.04	-0.27	111266.0	1639970.02	194
2019-09-02	14.22	14.74	14.22	14.74	0.52	3.66	116458.0	1687998.32	218
2019-09-01	14.2	14.22	14.08	14.22	0.1	0.71	52256.0	740373.02	94
2019-08-29	14.2	14.24	14.12	14.12	-0.12	-0.84	29247.0	413803.28	81
2019-08-28	14.12	14.26	14.12	14.24	0.12	0.85	12822.0	182112.7	50
2019-08-27	14.34	14.34	14.12	14.12	-0.2	-1.4	29594.0	419049.16	66
2019-08-26	14.16	14.32	13.98	14.32	0.32	2.29	42692.0	599687.58	58
2019-08-25	14.04	14.14	14.0	14.0	-0.24	-1.69	52188.0	732649.36	124
2019-08-22	14.56	14.56	14.2	14.24	-0.36	-2.47	55740.0	797706.44	134
2019-08-21	14.7	14.7	14.6	14.6	-0.1	-0.68	16551.0	242370.8	35
2019-08-20	14.7	14.74	14.62	14.7	0.0	0.0	24002.0	352967.44	37
2019-08-19	14.78	14.78	14.56	14.7	0.04	0.27	114434.0	1677497.84	113
2019-08-18	14.82	14.82	14.54	14.66	-0.26	-1.74	28920.0	425507.94	85
2019-08-08	14.7	14.94	14.7	14.92	0.22	1.5	31242.0	463721.6	77
2019-08-07	14.8	14.9	14.7	14.7	-0.1	-0.68	49236.0	728491.92	106
2019-08-06	14.98	14.98	14.72	14.8	-0.2	-1.33	100412.0	1485909.82	126
2019-08-05	14.78	15.0	14.74	15.0	0.1	0.67	122473.0	1820812.06	149
2019-08-04	14.9	14.9	14.7	14.9	-0.1	-0.67	95048.0	1409748.1	112
2019-08-01	15.06	15.06	15.0	15.0	-0.06	-0.4	36931.0	554165.28	96
2019-07-31	14.8	15.08	14.8	15.06	0.22	1.48	81427.0	1218125.0	129
2019-07-30	14.84	14.84	14.8	14.84	0.02	0.13	17130.0	253946.02	68
2019-07-29	14.84	14.9	14.78	14.82	0.08	0.54	56895.0	845193.1	95
2019-07-28	14.78	14.8	14.74	14.74	-0.02	-0.14	33144.0	489711.14	80
2019-07-25	14.7	14.84	14.6	14.76	0.02	0.14	62624.0	920984.84	118
2019-07-24	14.8	14.8	14.74	14.74	-0.02	-0.14	32183.0	475472.28	74
2019-07-23	14.76	14.94	14.76	14.76	-0.44	-2.89	82454.0	1222061.88	183
2019-07-22	15.08	15.2	15.04	15.2	0.06	0.4	80442.0	1214475.58	147
2019-07-21	15.5	15.5	14.94	15.14	-0.36	-2.32	200392.0	3034472.3	290
2019-07-18	15.4	15.78	15.4	15.5	0.1	0.65	489931.0	7641731.98	591
2019-07-17	15.38	15.44	15.22	15.4	0.1	0.65	53949.0	828352.24	116
2019-07-16	15.32	15.32	15.2	15.3	0.02	0.13	50184.0	764970.62	75
2019-07-15	15.48	15.48	15.24	15.28	-0.14	-0.91	63456.0	973722.2	141
2019-07-14	15.04	15.42	14.98	15.42	0.46	3.07	371883.0	5652062.62	281
2019-07-11	15.14	15.24	14.96	14.96	-0.08	-0.53	98471.0	1481120.66	184
2019-07-10	14.72	15.08	14.72	15.04	0.3	2.04	215037.0	3217703.46	270
2019-07-09	14.78	14.96	14.72	14.74	0.0	0.0	115011.0	1703969.98	201
2019-07-08	14.56	14.74	14.5	14.74	0.26	1.8	41625.0	608320.84	107
2019-07-07	14.56	14.56	14.48	14.48	-0.02	-0.14	10200.0	147801.08	68
2019-07-04	14.5	14.5	14.5	14.5	0.0	0.0	11434.0	165879.1	39
2019-07-03	14.66	14.66	14.5	14.5	-0.18	-1.23	67504.0	982900.1	125
2019-07-02	14.76	14.76	14.68	14.68	-0.12	-0.81	57241.0	841451.72	88
2019-07-01	14.88	14.88	14.7	14.8	0.26	1.79	68984.0	1017689.68	168
2019-06-30	14.44	14.7	14.44	14.54	-0.02	-0.14	71663.0	1047354.8	145
2019-06-27	14.44	14.56	14.4	14.56	0.14	0.97	56183.0	814678.72	121
2019-06-26	14.4	14.64	14.4	14.42	0.12	0.84	62375.0	905821.42	154
2019-06-25	14.28	14.3	14.24	14.3	0.12	0.85	22286.0	317670.3	63
2019-06-24	14.22	14.22	14.16	14.18	-0.12	-0.84	32105.0	455793.84	89
2019-06-23	14.42	14.42	14.3	14.3	-0.16	-1.11	49526.0	710091.24	86
2019-06-20	14.6	14.6	14.44	14.46	-0.14	-0.96	82956.0	1202430.2	144
2019-06-19	14.44	14.8	14.44	14.6	0.24	1.67	452916.0	6631529.1	536
2019-06-18	14.32	14.36	14.24	14.36	0.06	0.42	84397.0	1206234.82	164
2019-06-17	14.2	14.4	14.2	14.3	0.16	1.13	191724.0	2742115.4	253
2019-06-16	14.16	14.22	14.1	14.14	-0.02	-0.14	90793.0	1283709.66	182
2019-06-13	14.4	14.4	14.16	14.16	-0.28	-1.94	110919.0	1582562.2	238
2019-06-12	14.4	14.5	14.34	14.44	0.12	0.84	189893.0	2734732.58	247
2019-06-11	14.2	14.56	14.2	14.32	0.12	0.85	433686.0	6254197.62	544
2019-06-10	14.26	14.44	14.2	14.2	-0.02	-0.14	383025.0	5484778.32	345
2019-06-09	14.1	14.32	14.08	14.22	0.12	0.85	145107.0	2067405.42	179
2019-05-30	14.1	14.18	14.0	14.1	0.2	1.44	75930.0	1068962.2	164
2019-05-29	13.86	13.9	13.86	13.9	0.04	0.29	28966.0	402197.94	80
2019-05-28	13.82	13.86	13.82	13.86	0.02	0.14	30855.0	426772.62	128
2019-05-27	13.82	13.9	13.8	13.84	0.02	0.14	37335.0	516639.34	77
2019-05-26	13.9	13.94	13.7	13.82	-0.06	-0.43	40338.0	557713.26	144
2019-05-23	14.0	14.0	13.88	13.88	-0.16	-1.14	32220.0	450281.54	149
2019-05-22	14.1	14.36	14.0	14.04	0.0	0.0	100405.0	1419987.04	225
2019-05-21	14.04	14.08	13.96	14.04	0.06	0.43	137193.0	1921922.6	129
2019-05-20	14.04	14.04	13.92	13.98	-0.22	-1.55	59720.0	836170.9	127
2019-05-19	14.58	14.76	14.2	14.2	-0.46	-3.14	55498.0	796272.78	108
2019-05-16	14.64	14.66	14.64	14.66	0.02	0.14	11123.0	162734.06	56
2019-05-15	14.76	14.76	14.6	14.64	0.24	1.67	46804.0	687962.58	73
2019-05-14	15.1	15.1	14.2	14.4	-0.6	-4.0	89079.0	1300115.28	181
2019-05-13	15.02	15.14	15.0	15.0	-0.3	-1.96	74734.0	1126181.32	116
2019-05-12	15.4	15.4	15.3	15.3	-0.28	-1.8	31218.0	479665.18	96
2019-05-09	15.64	15.64	15.58	15.58	-0.02	-0.13	14859.0	232004.4	75
2019-05-08	15.54	15.6	15.52	15.6	-0.1	-0.64	44955.0	698603.12	86
2019-05-07	15.42	15.72	15.42	15.7	-0.08	-0.51	122237.0	1918350.82	116
2019-05-06	15.5	15.78	15.5	15.78	-0.12	-0.75	62325.0	971273.08	112
2019-05-05	16.02	16.08	15.9	15.9	-0.2	-1.24	57468.0	917197.82	130
2019-05-02	16.08	16.2	16.06	16.1	-0.06	-0.37	48179.0	776978.7	157
2019-05-01	16.28	16.4	16.16	16.16	0.16	1.0	202059.0	3290679.3	302
2019-04-30	16.08	16.14	15.9	16.0	0.0	0.0	69599.0	1116493.48	154
2019-04-29	16.12	16.3	16.0	16.0	-0.1	-0.62	91435.0	1475634.6	219
2019-04-28	16.08	16.1	16.02	16.1	0.06	0.37	31364.0	504294.98	71
2019-04-25	16.0	16.16	16.0	16.04	0.08	0.5	35448.0	568100.9	131
2019-04-24	16.18	16.18	15.96	15.96	-0.22	-1.36	67164.0	1078274.46	142
2019-04-23	16.12	16.2	16.1	16.18	0.0	0.0	70367.0	1137743.84	181
2019-04-22	16.48	16.48	16.18	16.18	-0.32	-1.94	82244.0	1339641.0	185
2019-04-21	16.56	16.62	16.5	16.5	-0.06	-0.36	101487.0	1679724.0	170
2019-04-18	16.48	16.64	16.48	16.56	0.08	0.49	109028.0	1803690.82	290
2019-04-17	16.58	16.58	16.48	16.48	-0.08	-0.48	37224.0	614685.56	102
2019-04-16	16.44	16.6	16.44	16.56	0.1	0.61	79329.0	1310072.66	198
2019-04-15	16.6	16.6	16.44	16.46	-0.1	-0.6	126611.0	2087616.44	200
2019-04-14	16.44	16.58	16.44	16.56	0.06	0.36	80460.0	1328741.56	157
2019-04-11	16.56	16.6	16.44	16.5	-0.14	-0.84	134183.0	2216176.48	276
2019-04-10	16.7	16.7	16.64	16.64	-0.08	-0.48	74826.0	1247602.78	176
2019-04-09	16.8	16.92	16.72	16.72	0.0	0.0	130945.0	2202400.52	217
2019-04-08	16.9	17.22	16.7	16.72	0.44	2.7	826802.0	14081857.84	1188
2019-04-07	16.28	16.28	16.2	16.28	-0.1	-0.61	17044.0	276605.86	90
2019-04-04	16.32	16.38	16.16	16.38	0.06	0.37	54875.0	891802.32	134
2019-04-03	16.5	16.56	16.32	16.32	-0.2	-1.21	72246.0	1188176.42	147
2019-04-02	16.32	17.1	16.32	16.52	0.38	2.35	298165.0	4976741.94	673
2019-04-01	16.36	16.36	16.12	16.14	-0.22	-1.34	53303.0	864285.32	174
2019-03-31	16.42	16.5	16.36	16.36	-0.1	-0.61	82927.0	1362022.08	101
2019-03-28	16.5	16.6	16.46	16.46	0.0	0.0	39738.0	655766.44	64
2019-03-27	16.78	16.78	16.42	16.46	-0.12	-0.72	74155.0	1221492.0	136
2019-03-26	16.62	16.66	16.54	16.58	-0.04	-0.24	98087.0	1628856.52	105
2019-03-25	16.68	16.68	16.62	16.62	-0.02	-0.12	18731.0	312057.72	67
2019-03-24	16.7	16.7	16.64	16.64	-0.08	-0.48	17733.0	295622.54	45
2019-03-21	16.7	16.78	16.7	16.72	-0.08	-0.48	31867.0	532976.9	86
2019-03-20	16.84	16.84	16.7	16.8	0.06	0.36	59071.0	989847.78	83
2019-03-19	16.9	16.92	16.7	16.74	-0.16	-0.95	65869.0	1111109.34	112
2019-03-18	16.98	17.04	16.9	16.9	-0.1	-0.59	127418.0	2161735.92	166
2019-03-17	17.06	17.18	16.96	17.0	0.0	0.0	96019.0	1638345.14	189
2019-03-14	17.0	17.18	16.84	17.0	0.28	1.67	244710.0	4165905.06	433
2019-03-13	16.6	17.56	16.52	16.72	0.14	0.84	1452715.0	24910845.12	1478
2019-03-12	16.7	16.76	16.42	16.58	-0.14	-0.84	181012.0	3006788.28	347
2019-03-11	17.26	17.48	16.72	16.72	-0.48	-2.79	659266.0	11349297.14	894
2019-03-10	16.1	17.42	16.1	17.2	1.06	6.57	996576.0	16978886.82	1169
2019-03-07	16.1	16.38	16.06	16.14	0.04	0.25	69035.0	1119173.4	160
2019-03-06	16.1	16.1	16.0	16.1	-0.02	-0.12	35596.0	571458.72	46
2019-03-05	15.94	16.14	15.94	16.12	0.02	0.12	48383.0	776380.08	84
2019-03-04	15.96	16.1	15.94	16.1	0.16	1.0	33280.0	533418.06	88
2019-03-03	16.0	16.0	15.9	15.94	-0.16	-0.99	45151.0	719805.42	119
2019-02-28	16.14	16.22	16.0	16.1	-0.02	-0.12	33485.0	537874.04	122
2019-02-27	16.04	16.56	16.0	16.12	0.3	1.9	214645.0	3489407.18	470
2019-02-26	15.88	15.9	15.68	15.82	-0.18	-1.13	66240.0	1047283.1	77
2019-02-25	16.0	16.0	15.92	16.0	-0.02	-0.12	17059.0	272255.74	36
2019-02-24	16.2	16.22	16.0	16.02	-0.18	-1.11	152118.0	2449220.72	77
2019-02-21	16.2	16.22	16.2	16.2	-0.14	-0.86	15507.0	251351.86	31
2019-02-20	16.46	16.46	16.3	16.34	-0.08	-0.49	11623.0	190442.08	24
2019-02-19	16.46	16.48	16.42	16.42	-0.04	-0.24	30698.0	504764.5	47
2019-02-18	16.5	16.68	16.46	16.46	-0.08	-0.48	65635.0	1086271.48	83
2019-02-17	16.8	16.8	16.5	16.54	0.04	0.24	115796.0	1922953.38	201
2019-02-14	16.14	17.02	16.14	16.5	0.42	2.61	294920.0	4944883.32	404
2019-02-13	16.08	16.2	16.08	16.08	0.08	0.5	24604.0	396583.72	92
2019-02-12	15.86	16.0	15.86	16.0	0.1	0.63	33147.0	528491.76	66
2019-02-11	15.9	15.9	15.9	15.9	0.0	0.0	10621.0	168735.98	56
2019-02-10	16.16	16.16	15.9	15.9	-0.26	-1.61	31610.0	504771.84	119
2019-02-07	16.16	16.28	16.0	16.16	-0.12	-0.74	58575.0	946633.12	66
2019-02-06	16.16	16.28	16.1	16.28	-0.12	-0.73	18582.0	301098.62	90
2019-02-05	16.04	16.4	16.04	16.4	0.3	1.86	41078.0	668190.4	68
2019-02-04	16.38	16.38	16.1	16.1	-0.4	-2.42	86952.0	1415407.06	141
2019-02-03	16.76	16.76	16.24	16.5	0.2	1.23	73374.0	1205800.78	184
2019-01-31	16.24	16.4	16.24	16.3	0.02	0.12	31344.0	512659.9	83
2019-01-30	16.02	16.38	16.02	16.28	0.16	0.99	82086.0	1325975.88	189
2019-01-29	16.28	16.32	16.0	16.12	-0.18	-1.1	124136.0	2004523.34	271
2019-01-28	15.7	16.6	15.5	16.3	0.68	4.35	564303.0	9098160.86	651
2019-01-27	14.74	15.72	14.74	15.62	0.94	6.4	1003711.0	15481879.38	955
2019-01-24	14.88	14.88	14.6	14.68	-0.06	-0.41	52754.0	773811.38	115
2019-01-23	14.62	14.92	14.62	14.74	0.14	0.96	233749.0	3454617.94	358
2019-01-22	14.42	14.6	14.42	14.6	0.16	1.11	137114.0	1997050.06	110
2019-01-21	14.42	14.44	14.38	14.44	-0.06	-0.41	16070.0	231564.78	71
2019-01-20	14.44	14.5	14.44	14.5	0.0	0.0	31095.0	450184.86	59
2019-01-17	14.46	14.5	14.44	14.5	0.0	0.0	29881.0	432175.02	107
2019-01-16	14.46	14.52	14.46	14.5	-0.12	-0.82	53159.0	770816.54	115
2019-01-15	14.52	14.74	14.52	14.62	0.0	0.0	44376.0	648304.78	77
2019-01-14	14.68	14.72	14.58	14.62	0.02	0.14	159825.0	2341836.32	232
2019-01-13	14.4	14.68	14.4	14.6	0.18	1.25	139663.0	2036882.0	272
2019-01-10	14.42	14.48	14.36	14.42	-0.04	-0.28	27470.0	395711.74	93
2019-01-09	14.44	14.46	14.4	14.46	0.02	0.14	32941.0	475527.76	64
2019-01-08	14.4	14.52	14.4	14.44	-0.06	-0.41	48186.0	694876.82	117
2019-01-07	14.6	14.6	14.4	14.5	-0.04	-0.28	139044.0	2019591.58	402
2019-01-06	14.36	14.64	14.3	14.54	0.18	1.25	220212.0	3199564.44	442
2019-01-03	14.34	14.52	14.3	14.36	0.02	0.14	98850.0	1422569.92	159
2019-01-02	14.08	14.48	14.06	14.34	0.22	1.56	122651.0	1756354.38	259
2019-01-01	14.1	14.14	14.1	14.12	-0.06	-0.42	27837.0	393110.6	70
2018-12-31	14.12	14.18	14.12	14.18	-0.02	-0.14	50490.0	714946.22	110
2018-12-30	14.18	14.26	14.18	14.2	0.1	0.71	52029.0	739598.14	95
2018-12-27	14.22	14.22	14.1	14.1	0.0	0.0	57426.0	813744.36	113
2018-12-26	14.1	14.28	14.1	14.1	0.0	0.0	36845.0	523315.36	136
2018-12-25	14.1	14.1	14.04	14.1	-0.04	-0.28	61427.0	865320.6	142
2018-12-24	13.94	14.22	13.94	14.14	0.18	1.29	127165.0	1792527.36	222
2018-12-23	13.9	14.06	13.86	13.96	-0.14	-0.99	83161.0	1157448.98	171
2018-12-20	14.2	14.22	14.1	14.1	-0.28	-1.95	55061.0	781540.48	115
2018-12-19	14.26	14.38	14.26	14.38	0.1	0.7	34336.0	492005.8	103
2018-12-18	14.64	14.64	14.12	14.28	-0.24	-1.65	112909.0	1637148.2	185
2018-12-17	14.42	15.0	14.42	14.52	0.14	0.97	436179.0	6396298.12	693
2018-12-16	14.28	14.4	14.26	14.38	0.1	0.7	49729.0	711270.86	77
2018-12-13	14.36	14.36	14.28	14.28	-0.12	-0.83	48830.0	700140.54	102
2018-12-12	14.28	14.4	14.28	14.4	0.12	0.84	69477.0	995873.44	143
2018-12-11	14.1	14.3	14.08	14.28	0.16	1.13	84661.0	1205368.2	173
2018-12-10	14.24	14.24	14.12	14.12	-0.08	-0.56	49251.0	697227.48	133
2018-12-09	14.2	14.34	14.16	14.2	0.0	0.0	89429.0	1272188.5	151
2018-12-06	14.4	14.44	14.2	14.2	-0.2	-1.39	78004.0	1119140.26	188
2018-12-05	14.48	14.56	14.4	14.4	-0.16	-1.1	66490.0	963696.2	136
2018-12-04	14.7	14.7	14.5	14.56	-0.12	-0.82	74537.0	1086797.52	155
2018-12-03	14.66	14.7	14.6	14.68	0.04	0.27	73808.0	1080297.96	153
2018-12-02	14.7	14.74	14.56	14.64	0.0	0.0	81655.0	1196708.42	145
2018-11-29	14.98	14.98	14.5	14.64	-0.22	-1.48	200447.0	2951690.94	307
2018-11-28	14.18	14.9	14.0	14.86	0.7	4.94	277053.0	4027253.02	442
2018-11-27	14.12	14.18	14.12	14.16	0.14	1.0	32492.0	459616.3	107
2018-11-26	14.12	14.12	14.02	14.02	-0.06	-0.43	29019.0	408404.84	91
2018-11-25	14.26	14.26	14.08	14.08	-0.24	-1.68	18168.0	256864.46	95
2018-11-22	14.08	14.4	14.08	14.32	0.12	0.85	25822.0	367841.54	120
2018-11-21	14.1	14.2	14.1	14.2	0.14	1.0	13419.0	189807.6	67
2018-11-20	14.32	14.32	14.0	14.06	-0.26	-1.82	70317.0	993591.22	207
2018-11-19	14.58	14.6	14.3	14.32	-0.08	-0.56	54968.0	791429.24	113
2018-11-18	14.6	14.74	14.4	14.4	-0.48	-3.23	45428.0	662161.58	132
2018-11-15	14.86	14.88	14.86	14.88	0.26	1.78	15245.0	226148.0	84
2018-11-14	14.5	14.84	14.5	14.62	0.1	0.69	106661.0	1564723.64	227
2018-11-13	14.62	14.7	14.52	14.52	0.02	0.14	61581.0	900162.32	118
2018-11-12	14.64	14.64	14.44	14.5	0.1	0.69	38695.0	561551.86	66
2018-11-11	14.32	14.48	14.3	14.4	0.06	0.42	37401.0	536922.56	88
2018-11-08	14.58	14.64	14.34	14.34	-0.12	-0.83	41336.0	600446.7	89
2018-11-07	14.38	14.58	14.34	14.46	0.1	0.7	99050.0	1435919.38	157
2018-11-06	14.4	14.4	14.34	14.36	0.04	0.28	41089.0	590604.62	95
2018-11-05	14.4	14.44	14.32	14.32	-0.08	-0.56	33339.0	479532.84	70
2018-11-04	14.4	14.4	14.4	14.4	-0.06	-0.41	31697.0	456489.32	171
2018-11-01	14.7	14.7	14.46	14.46	-0.16	-1.09	62995.0	917590.16	315
2018-10-31	14.5	14.7	14.5	14.62	0.24	1.67	165445.0	2417566.7	425
2018-10-30	14.3	14.5	14.22	14.38	0.18	1.27	142154.0	2045194.64	415
2018-10-29	13.9	14.22	13.9	14.2	0.42	3.05	452111.0	6368841.42	873
2018-10-28	13.54	13.9	13.54	13.78	0.28	2.07	172084.0	2361612.72	331
2018-10-25	13.38	13.5	13.3	13.5	0.12	0.9	152764.0	2052164.66	221
2018-10-24	13.38	13.52	13.32	13.38	-0.04	-0.3	83237.0	1114520.36	170
2018-10-23	13.06	13.52	13.06	13.42	0.32	2.44	152258.0	2015883.68	369
2018-10-22	13.36	13.5	13.02	13.1	-0.36	-2.67	230643.0	3055295.06	358
2018-10-21	13.0	13.6	12.74	13.46	-0.24	-1.75	260347.0	3440133.72	350
2018-10-18	13.42	13.82	13.38	13.7	0.32	2.39	458299.0	6246070.92	1139
2018-10-17	13.34	13.46	13.2	13.38	0.08	0.6	307348.0	4095114.2	633
2018-10-16	13.6	13.6	13.0	13.3	-0.54	-3.9	648088.0	8605394.04	909
2018-10-15	13.88	14.1	13.8	13.84	0.12	0.87	260371.0	3627472.12	219
2018-10-14	14.3	14.3	13.4	13.72	-0.88	-6.03	173886.0	2376255.78	324
2018-10-11	15.0	15.02	14.6	14.6	-0.8	-5.19	123262.0	1833659.68	207
2018-10-10	15.34	15.4	15.3	15.4	-0.08	-0.52	29816.0	457453.84	58
2018-10-09	15.5	15.56	15.48	15.48	0.1	0.65	33862.0	524753.28	101
2018-10-08	15.44	15.44	15.38	15.38	-0.08	-0.52	18597.0	285495.48	66
2018-10-07	15.58	15.58	15.32	15.46	0.14	0.91	64085.0	987331.44	144
2018-10-04	15.32	15.32	15.32	15.32	0.02	0.13	22247.0	341976.7	115
2018-10-03	15.3	15.3	15.3	15.3	0.0	0.0	9051.0	138394.46	73
2018-10-02	15.6	15.6	15.0	15.3	-0.22	-1.42	52067.0	800992.0	163
2018-10-01	15.46	15.52	15.42	15.52	0.02	0.13	22894.0	354149.92	80
2018-09-30	15.52	15.6	15.5	15.5	0.06	0.39	33073.0	514824.5	63
2018-09-27	15.48	15.5	15.44	15.44	0.04	0.26	19626.0	303502.68	42
2018-09-26	15.62	15.62	15.4	15.4	-0.2	-1.28	31537.0	491275.34	79
2018-09-25	15.6	15.66	15.56	15.6	0.08	0.52	29572.0	461743.58	73
2018-09-20	15.44	15.52	15.42	15.52	-0.1	-0.64	12152.0	188194.1	42
2018-09-19	15.46	15.62	15.46	15.62	0.12	0.77	22591.0	352335.34	59
2018-09-18	15.68	15.68	15.5	15.5	-0.18	-1.15	45300.0	705287.26	71
2018-09-17	15.28	15.68	15.2	15.68	0.38	2.48	29091.0	449447.64	72
2018-09-16	15.64	15.64	15.16	15.3	-0.42	-2.67	24496.0	376396.76	66
2018-09-13	15.72	15.8	15.72	15.72	0.0	0.0	18927.0	298056.98	59
2018-09-12	15.8	16.0	15.72	15.72	-0.24	-1.5	48069.0	760974.08	85
2018-09-11	15.96	15.96	15.96	15.96	0.12	0.76	6534.0	103528.24	34
2018-09-10	15.92	16.08	15.84	15.84	-0.1	-0.63	43568.0	695060.3	99
2018-09-09	15.78	15.98	15.78	15.94	0.2	1.27	39093.0	620858.96	115
2018-09-06	15.86	16.0	15.54	15.74	-0.16	-1.01	116325.0	1822839.12	197
2018-09-05	16.14	16.14	15.8	15.9	-0.36	-2.21	110535.0	1765661.94	179
2018-09-04	16.22	16.28	16.2	16.26	0.04	0.25	24873.0	404150.68	52
2018-09-03	16.26	16.3	16.12	16.22	-0.04	-0.25	66268.0	1075280.52	73
2018-09-02	16.24	16.28	16.1	16.26	-0.08	-0.49	37537.0	609408.46	62
2018-08-30	16.36	16.36	16.16	16.34	-0.08	-0.49	51576.0	839038.12	135
2018-08-29	16.54	16.58	16.42	16.42	-0.18	-1.08	54477.0	898873.3	107
2018-08-28	16.42	16.72	16.2	16.6	0.16	0.97	209256.0	3459315.58	384
2018-08-27	16.18	16.46	16.18	16.44	0.24	1.48	59162.0	963412.82	143
2018-08-26	16.1	16.22	16.1	16.2	0.0	0.0	24371.0	394446.82	74
2018-08-16	15.94	16.3	15.94	16.2	0.22	1.38	79520.0	1275665.84	123
2018-08-15	15.82	15.98	15.82	15.98	0.02	0.13	34054.0	541758.38	113
2018-08-14	15.8	15.96	15.8	15.96	0.26	1.66	46666.0	742553.36	263
2018-08-13	16.04	16.04	15.62	15.7	-0.4	-2.48	131153.0	2072142.96	506
2018-08-12	16.36	16.36	16.04	16.1	-0.22	-1.35	30948.0	500828.92	144
2018-08-09	16.58	16.6	16.3	16.32	-0.22	-1.33	81435.0	1338917.92	132
2018-08-08	16.58	16.7	16.54	16.54	0.0	0.0	52292.0	868818.92	99
2018-08-07	16.7	16.7	16.54	16.54	-0.08	-0.48	24263.0	402550.14	96
2018-08-06	16.4	16.7	16.4	16.62	0.22	1.34	83169.0	1376210.24	179
2018-08-05	16.26	16.48	16.26	16.4	0.02	0.12	71345.0	1170212.76	135
2018-08-02	16.6	16.68	16.22	16.38	-0.22	-1.33	228326.0	3747165.04	369
2018-08-01	17.14	17.14	16.6	16.6	-0.68	-3.94	387558.0	6553782.54	502
2018-07-31	17.34	17.4	17.14	17.28	-0.02	-0.12	40502.0	699339.58	81
2018-07-30	17.06	17.56	17.0	17.3	0.34	2.0	197725.0	3418312.4	275
2018-07-29	17.02	17.04	16.9	16.96	-0.1	-0.59	54971.0	933851.12	118
2018-07-26	17.12	17.12	17.02	17.06	0.02	0.12	76167.0	1299057.82	127
2018-07-25	17.5	17.5	17.04	17.04	-0.4	-2.29	68489.0	1184465.34	113
2018-07-24	17.54	17.7	17.4	17.44	-0.2	-1.13	77869.0	1362793.66	161
2018-07-23	17.48	17.88	17.4	17.64	0.16	0.92	288071.0	5101041.96	460
2018-07-22	17.5	17.8	17.4	17.48	-0.12	-0.68	141671.0	2489721.44	253
2018-07-19	17.6	18.2	17.54	17.6	0.2	1.15	1084478.0	19419170.38	1307
2018-07-18	17.24	17.4	17.18	17.4	0.16	0.93	108460.0	1880590.52	155
2018-07-17	17.3	17.32	17.1	17.24	0.16	0.94	157061.0	2709130.54	190
2018-07-16	17.1	17.26	17.0	17.08	0.02	0.12	91105.0	1553862.22	97
2018-07-15	17.14	17.14	17.06	17.06	0.06	0.35	18888.0	323364.54	65
2018-07-12	17.04	17.22	17.0	17.0	-0.04	-0.23	68749.0	1178096.08	114
2018-07-11	17.24	17.28	17.02	17.04	-0.12	-0.7	90157.0	1546043.98	124
2018-07-10	17.04	17.26	17.04	17.16	0.14	0.82	44211.0	757739.16	70
2018-07-09	17.0	17.08	16.94	17.02	0.02	0.12	190796.0	3244960.12	113
2018-07-08	16.62	17.1	16.6	17.0	-0.02	-0.12	163287.0	2754037.74	148
2018-07-05	17.06	17.1	17.0	17.02	-0.04	-0.23	54716.0	933292.66	72
2018-07-04	17.3	17.3	17.0	17.06	0.0	0.0	60704.0	1037379.12	97
2018-07-03	17.34	17.42	17.06	17.06	-0.24	-1.39	82167.0	1417157.56	127
2018-07-02	17.44	17.46	17.02	17.3	-0.16	-0.92	30292.0	525348.08	102
2018-07-01	17.44	17.6	17.42	17.46	-0.04	-0.23	23010.0	401748.8	56
2018-06-28	17.6	17.68	17.38	17.5	-0.1	-0.57	86152.0	1511636.82	153
2018-06-27	17.38	17.8	17.38	17.6	0.24	1.38	235643.0	4143552.38	413
2018-06-26	17.34	17.4	17.24	17.36	-0.12	-0.69	55666.0	965365.34	119
2018-06-25	17.5	17.5	17.36	17.48	-0.06	-0.34	72858.0	1270763.88	80
2018-06-24	17.28	17.54	17.26	17.54	0.32	1.86	205712.0	3582591.42	192
2018-06-21	17.16	17.6	17.12	17.22	0.14	0.82	569078.0	9892494.04	571
2018-06-20	16.94	17.08	16.94	17.08	0.14	0.83	56722.0	967262.34	83
2018-06-12	17.0	17.0	16.9	16.94	-0.06	-0.35	111454.0	1888680.18	93
2018-06-11	17.0	17.04	16.98	17.0	0.02	0.12	39476.0	671071.22	65
2018-06-10	16.98	17.06	16.98	16.98	-0.04	-0.24	87413.0	1484538.26	89
2018-06-07	17.02	17.14	16.96	17.02	-0.02	-0.12	85668.0	1460409.26	123
2018-06-06	17.04	17.08	16.96	17.04	-0.06	-0.35	181968.0	3096077.02	180
2018-06-05	17.1	17.3	17.1	17.1	0.0	0.0	76508.0	1312787.06	120
2018-06-04	17.2	17.2	17.0	17.1	0.1	0.59	88602.0	1511333.38	151
2018-06-03	17.1	17.26	17.0	17.0	-0.14	-0.82	177930.0	3052124.0	314
2018-05-31	17.36	17.4	17.0	17.14	-0.26	-1.49	217813.0	3740196.42	498
2018-05-30	17.7	17.72	17.34	17.4	-0.4	-2.25	93233.0	1632315.3	232
2018-05-29	17.52	18.04	17.5	17.8	0.22	1.25	137036.0	2430857.42	249
2018-05-28	17.52	17.6	17.5	17.58	-0.12	-0.68	77011.0	1351512.1	109
2018-05-27	17.8	17.8	17.68	17.7	-0.12	-0.67	95274.0	1686793.04	154
2018-05-24	17.94	18.26	17.8	17.81	0.02	0.11	290623.0	5244180.56	552
2018-05-23	17.92	17.92	17.7	17.79	-0.13	-0.73	151829.0	2706434.32	315
2018-05-22	18.02	18.2	17.9	17.92	-0.19	-1.05	104640.0	1887337.18	284
2018-05-21	17.94	18.6	17.7	18.11	0.28	1.57	746842.0	13659276.3	884
2018-05-20	17.24	18.26	17.24	17.83	0.63	3.66	848241.0	15210596.1	1370
2018-05-17	16.96	17.2	16.96	17.2	0.2	1.18	190829.0	3262751.12	300
2018-05-16	17.3	17.3	17.0	17.0	-0.3	-1.73	137533.0	2346129.82	173
2018-05-15	17.02	17.32	16.9	17.3	0.0	0.0	446429.0	7640430.7	451
2018-05-14	17.22	17.46	17.22	17.3	0.07	0.41	614831.0	10634022.62	495
2018-05-13	17.02	17.28	16.98	17.23	0.26	1.53	221113.0	3785387.12	367
2018-05-10	16.72	16.98	16.66	16.97	0.25	1.5	135077.0	2276798.56	183
2018-05-09	16.8	16.98	16.6	16.72	-0.06	-0.36	162977.0	2728450.38	174
2018-05-08	16.76	16.98	16.74	16.78	-0.19	-1.12	182335.0	3066036.76	233
2018-05-07	17.1	17.1	16.86	16.97	-0.13	-0.76	222341.0	3768468.44	259
2018-05-06	17.1	17.24	17.1	17.1	0.11	0.65	231689.0	3979071.44	389
2018-05-03	16.86	17.1	16.78	16.99	0.01	0.06	133601.0	2261098.84	243
2018-05-02	17.1	17.1	16.96	16.98	-0.17	-0.99	347310.0	5907794.58	335
2018-05-01	17.3	17.3	17.1	17.15	-0.13	-0.75	512210.0	8788324.38	306
2018-04-30	17.44	17.44	17.24	17.28	-0.12	-0.69	525315.0	9115605.66	609
2018-04-29	17.38	17.44	17.3	17.4	0.07	0.4	642306.0	11166317.24	999
2018-04-26	17.4	17.4	17.06	17.33	-0.01	-0.06	728989.0	12561127.94	1000
2018-04-25	17.12	17.46	17.1	17.34	0.26	1.52	1631111.0	28196708.5	1799
2018-04-24	16.64	17.12	16.5	17.08	0.46	2.77	2265225.0	38082330.7	2280
2018-04-23	16.54	16.66	16.5	16.62	0.11	0.67	700797.0	11614228.06	484
2018-04-22	16.6	16.7	16.5	16.51	0.06	0.36	950852.0	15757455.54	724
2018-04-19	16.44	16.68	16.36	16.45	0.08	0.49	1530351.0	25314520.94	1211
2018-04-18	16.16	16.44	16.16	16.37	0.19	1.17	722886.0	11754058.42	612
2018-04-17	16.3	16.3	16.12	16.18	-0.02	-0.12	554615.0	8990742.38	504
2018-04-16	16.1	16.42	16.1	16.2	0.23	1.44	1248263.0	20292590.48	1134
2018-04-15	15.7	16.1	15.7	15.97	0.43	2.77	930712.0	14856977.32	706
2018-04-12	15.44	15.66	15.42	15.54	0.0	0.0	634823.0	9874789.02	459
2018-04-11	16.12	16.22	15.28	15.54	-0.59	-3.66	735789.0	11650083.72	764
2018-04-10	16.24	16.4	16.1	16.13	-0.07	-0.43	851272.0	13814527.26	792
2018-04-09	16.2	16.46	16.16	16.2	0.06	0.37	1517008.0	24748446.44	1269
2018-04-08	15.9	16.2	15.86	16.14	0.26	1.64	1439795.0	23113105.66	1113
2018-04-05	15.86	15.96	15.78	15.88	0.07	0.44	375181.0	5953140.02	369
2018-04-04	15.74	15.86	15.74	15.81	0.02	0.13	297473.0	4703236.06	306
2018-04-03	15.82	15.94	15.78	15.79	-0.06	-0.38	342371.0	5420974.34	376
2018-04-02	16.04	16.06	15.8	15.85	0.08	0.51	595126.0	9494780.7	608
2018-04-01	15.72	15.78	15.68	15.77	0.08	0.51	159240.0	2505370.04	155
2018-03-29	15.7	15.8	15.62	15.69	0.01	0.06	232716.0	3655838.16	248
2018-03-28	15.8	15.84	15.66	15.68	-0.19	-1.2	361897.0	5696861.68	344
2018-03-27	15.74	15.9	15.72	15.87	0.16	1.02	414560.0	6562198.68	371
2018-03-26	15.76	15.86	15.7	15.71	-0.08	-0.51	428875.0	6766562.5	400
2018-03-25	16.04	16.04	15.78	15.79	-0.14	-0.88	359703.0	5707064.5	396
2018-03-22	15.94	16.08	15.92	15.93	-0.07	-0.44	419724.0	6710222.6	377
2018-03-21	16.14	16.28	15.92	16.0	-0.12	-0.74	757648.0	12180705.3	625
2018-03-20	15.86	16.32	15.7	16.12	0.27	1.7	818075.0	13196477.88	833
2018-03-19	15.9	15.9	15.82	15.85	0.02	0.13	74591.0	1182995.8	96
2018-03-18	15.9	15.96	15.82	15.83	-0.05	-0.31	185454.0	2945400.38	200
2018-03-15	16.04	16.04	15.82	15.88	-0.13	-0.81	301367.0	4789079.28	404
2018-03-14	15.74	16.08	15.74	16.01	0.23	1.46	514939.0	8220820.92	564
2018-03-13	15.8	15.84	15.7	15.78	-0.04	-0.25	142237.0	2242648.88	274
2018-03-12	15.9	16.2	15.8	15.82	-0.03	-0.19	501337.0	7993662.34	547
2018-03-11	15.66	16.1	15.6	15.85	0.26	1.67	532646.0	8460334.52	538
2018-03-08	15.74	15.74	15.5	15.59	-0.08	-0.51	124543.0	1945119.9	224
2018-03-07	15.58	15.76	15.56	15.67	0.17	1.1	134089.0	2100578.42	205
2018-03-06	15.42	15.56	15.42	15.5	0.08	0.52	65739.0	1020571.74	93
2018-03-05	15.42	15.58	15.4	15.42	-0.05	-0.32	68742.0	1063680.74	117
2018-03-04	15.34	15.52	15.34	15.47	-0.05	-0.32	88315.0	1362370.62	111
2018-03-01	15.58	15.6	15.44	15.52	-0.1	-0.64	104442.0	1620423.08	156
2018-02-28	15.62	15.66	15.44	15.62	-0.1	-0.64	76813.0	1197460.8	111
2018-02-27	15.74	15.82	15.66	15.72	-0.04	-0.25	120570.0	1897229.84	177
2018-02-26	15.78	15.94	15.74	15.76	0.0	0.0	253603.0	4020112.34	329
2018-02-25	15.72	15.86	15.7	15.76	0.17	1.09	246670.0	3890154.44	287
2018-02-22	15.44	15.8	15.4	15.59	0.14	0.91	143017.0	2226863.94	191
2018-02-21	15.52	15.52	15.42	15.45	-0.08	-0.52	117088.0	1812285.06	137
2018-02-20	15.5	15.52	15.48	15.53	0.03	0.19	39417.0	611258.68	81
2018-02-19	15.66	15.66	15.5	15.5	-0.08	-0.51	161312.0	2506873.5	180
2018-02-18	15.46	15.9	15.46	15.58	0.16	1.04	374201.0	5863396.4	521
2018-02-15	15.3	15.48	15.3	15.42	0.16	1.05	165659.0	2552138.28	247
2018-02-14	15.24	15.3	15.22	15.26	-0.02	-0.13	55191.0	842134.62	111
2018-02-13	15.4	15.5	15.26	15.28	-0.01	-0.07	171541.0	2633981.76	189
2018-02-12	15.08	15.3	15.08	15.29	0.22	1.46	100843.0	1533298.2	147
2018-02-11	15.36	15.36	15.04	15.07	-0.27	-1.76	175726.0	2653822.26	236
2018-02-08	15.4	15.5	15.3	15.34	-0.15	-0.97	169301.0	2605441.1	234
2018-02-07	15.72	15.9	15.44	15.49	-0.16	-1.02	199653.0	3135390.92	261
2018-02-06	15.9	15.9	15.62	15.65	-0.35	-2.19	301895.0	4752798.0	294
2018-02-05	16.02	16.06	16.0	16.0	-0.05	-0.31	137907.0	2209114.98	167
2018-02-04	16.0	16.08	16.0	16.05	-0.03	-0.19	120782.0	1937171.18	165
2018-02-01	16.08	16.12	16.04	16.08	0.05	0.31	125389.0	2017001.18	133
2018-01-31	16.1	16.14	16.0	16.03	-0.07	-0.43	391400.0	6286843.94	339
2018-01-30	16.08	16.14	16.04	16.1	0.0	0.0	127041.0	2043527.24	174
2018-01-29	16.22	16.22	16.1	16.1	-0.12	-0.74	246725.0	3983348.72	285
2018-01-28	16.26	16.28	16.16	16.22	-0.03	-0.18	141367.0	2292827.6	228
2018-01-25	16.04	16.3	16.04	16.25	0.17	1.06	156493.0	2540663.64	184
2018-01-24	16.0	16.18	16.0	16.08	0.02	0.12	133664.0	2151566.6	198
2018-01-23	16.2	16.36	16.06	16.06	-0.34	-2.07	217821.0	3532993.46	309
2018-01-22	16.62	16.68	16.32	16.4	-0.25	-1.5	312316.0	5157609.3	351
2018-01-21	16.44	16.9	16.44	16.65	0.25	1.52	906196.0	15142466.76	850
2018-01-18	16.22	16.44	16.2	16.4	0.2	1.23	695882.0	11398472.84	689
2018-01-17	16.08	16.32	16.06	16.2	0.12	0.75	397596.0	6446937.24	420
2018-01-16	16.06	16.2	16.06	16.08	0.04	0.25	154756.0	2494888.44	217
2018-01-15	16.06	16.12	16.02	16.04	-0.02	-0.12	155978.0	2504247.62	223
2018-01-14	16.14	16.18	15.96	16.06	0.04	0.25	204995.0	3290322.52	295
2018-01-11	16.08	16.18	16.0	16.02	-0.02	-0.12	87042.0	1399492.94	162
2018-01-10	16.18	16.22	15.96	16.04	0.0	0.0	98836.0	1585791.98	210
2018-01-09	16.0	16.3	15.84	16.04	0.04	0.25	269883.0	4336973.96	358
2018-01-08	16.26	16.28	16.0	16.0	-0.21	-1.3	133503.0	2151907.38	241
2018-01-07	16.26	16.26	16.14	16.21	0.01	0.06	140203.0	2274918.94	202
2018-01-04	16.34	16.34	16.12	16.2	-0.02	-0.12	218699.0	3547756.02	236
2018-01-03	16.28	16.38	16.12	16.22	0.02	0.12	330358.0	5375282.04	395
2018-01-02	15.9	16.4	15.86	16.2	0.26	1.63	515775.0	8332205.16	508
2018-01-01	15.8	15.98	15.5	15.94	0.05	0.31	204199.0	3222182.94	333
2017-12-31	16.0	16.1	15.6	15.89	-0.11	-0.69	243991.0	3888741.24	311
2017-12-28	16.1	16.14	15.94	16.0	-0.03	-0.19	277859.0	4461294.04	361
2017-12-27	15.9	16.2	15.9	16.03	0.17	1.07	399916.0	6441844.38	562
2017-12-26	15.58	15.94	15.58	15.86	0.33	2.12	328214.0	5194532.42	450
2017-12-25	16.02	16.02	15.48	15.53	-0.45	-2.82	553716.0	8707838.4	766
2017-12-24	16.3	16.32	15.96	15.98	-0.28	-1.72	357017.0	5743350.34	669
2017-12-21	16.36	16.44	16.22	16.26	-0.15	-0.91	224575.0	3667001.02	263
2017-12-20	16.72	16.72	16.34	16.41	-0.06	-0.36	361706.0	5963142.28	400
2017-12-19	16.88	16.88	16.22	16.47	-0.32	-1.91	443664.0	7348648.7	559
2017-12-18	16.7	16.9	16.7	16.79	0.14	0.84	252302.0	4247082.66	291
2017-12-17	16.68	16.68	16.58	16.65	0.19	1.15	213772.0	3554975.02	267
2017-12-14	16.54	16.54	16.2	16.46	0.0	0.0	335187.0	5481483.0	399
2017-12-13	17.0	17.04	16.38	16.46	-0.47	-2.78	755472.0	12579575.78	881
2017-12-12	15.9	17.26	15.9	16.93	1.0	6.28	2037331.0	34105153.92	1838
2017-12-11	16.08	16.12	15.9	15.93	-0.05	-0.31	499396.0	7991894.22	488
2017-12-10	15.52	16.06	15.52	15.98	0.57	3.7	407652.0	6433186.62	454
2017-12-07	15.4	15.48	15.26	15.41	0.02	0.13	294174.0	4517464.1	346
2017-12-06	15.44	15.52	15.34	15.39	-0.08	-0.52	314999.0	4853256.44	306
2017-12-05	15.56	15.56	15.4	15.47	-0.1	-0.64	134793.0	2085783.14	171
2017-12-04	15.78	15.8	15.46	15.57	-0.02	-0.13	304899.0	4758509.06	326
2017-12-03	15.2	15.68	15.2	15.59	0.43	2.84	620042.0	9590881.28	561
2017-11-30	15.14	15.2	15.08	15.16	0.09	0.6	172718.0	2614158.04	198
2017-11-29	15.16	15.22	15.06	15.07	-0.06	-0.4	236951.0	3589291.16	299
2017-11-28	15.0	15.32	15.0	15.13	0.14	0.93	674205.0	10234761.98	740
2017-11-27	15.1	15.1	14.92	14.99	0.02	0.13	382225.0	5735286.76	351
2017-11-26	14.82	15.04	14.82	14.97	0.06	0.4	414558.0	6202311.38	341
2017-11-23	14.9	15.0	14.86	14.91	0.17	1.15	99574.0	1486094.28	199
2017-11-22	14.56	14.86	14.56	14.74	0.21	1.45	127825.0	1878325.9	180
2017-11-21	14.5	14.54	14.3	14.53	-0.08	-0.55	144104.0	2084087.0	240
2017-11-20	14.8	14.82	14.62	14.61	-0.21	-1.42	67810.0	999970.6	141
2017-11-19	14.98	14.98	14.8	14.82	-0.11	-0.74	64271.0	954295.36	151
2017-11-16	15.14	15.28	14.72	14.93	-0.22	-1.45	330622.0	4956924.92	389
2017-11-15	15.2	15.26	15.1	15.15	0.0	0.0	419149.0	6365021.62	436
2017-11-14	14.82	15.2	14.82	15.15	0.42	2.85	464530.0	6981081.08	443
2017-11-13	14.7	14.78	14.62	14.73	0.03	0.2	112926.0	1660870.36	140
2017-11-12	14.82	14.96	14.66	14.7	-0.11	-0.74	222437.0	3293467.42	234
2017-11-09	14.54	14.82	14.54	14.81	0.19	1.3	118138.0	1741317.58	163
2017-11-08	14.6	14.68	14.3	14.62	0.08	0.55	205836.0	2986990.74	243
2017-11-07	15.86	15.86	14.14	14.54	-1.15	-7.33	344777.0	5114689.36	449
2017-11-06	15.7	15.78	15.52	15.69	-0.07	-0.44	182019.0	2851472.58	246
2017-11-05	15.2	15.8	15.2	15.76	-0.24	-1.5	291759.0	4555136.14	362
2017-11-02	16.2	16.22	15.92	16.0	-0.24	-1.48	279586.0	4485842.32	437
2017-11-01	16.3	16.32	16.2	16.24	0.0	0.0	66588.0	1082096.92	138
2017-10-31	16.32	16.44	16.2	16.24	-0.15	-0.92	190102.0	3093364.34	211
2017-10-30	16.36	16.5	16.32	16.39	0.05	0.31	221102.0	3627153.3	312
2017-10-29	15.98	16.36	15.98	16.34	0.4	2.51	242213.0	3924090.08	291
2017-10-26	15.96	16.0	15.9	15.94	0.03	0.19	140120.0	2234934.46	230
2017-10-25	16.1	16.1	15.86	15.91	-0.12	-0.75	251765.0	4026988.96	479
2017-10-24	16.5	16.7	15.8	16.03	-0.63	-3.78	174930.0	2862500.44	378
2017-10-23	17.3	17.3	16.4	16.66	-0.68	-3.92	554394.0	9245319.74	732
2017-10-22	17.5	17.5	17.26	17.34	-0.09	-0.52	169071.0	2936743.1	209
2017-10-19	17.28	17.44	17.2	17.43	0.04	0.23	247777.0	4303049.84	315
2017-10-18	17.44	17.5	17.38	17.39	-0.11	-0.63	196940.0	3431439.14	229
2017-10-17	17.62	17.62	17.38	17.5	-0.04	-0.23	101453.0	1776884.74	175
2017-10-16	17.52	17.6	17.28	17.54	0.08	0.46	158227.0	2754982.02	246
2017-10-15	17.72	18.1	17.4	17.46	-0.22	-1.24	378370.0	6732606.72	548
2017-10-12	17.4	17.74	17.2	17.68	0.11	0.63	259357.0	4555537.42	289
2017-10-11	17.6	17.94	17.22	17.57	-0.18	-1.01	405967.0	7123976.4	391
2017-10-10	18.0	18.28	17.64	17.75	-0.11	-0.62	1226740.0	22192989.52	1203
2017-10-09	17.62	17.92	17.58	17.86	0.16	0.9	332789.0	5909859.48	445
2017-10-08	17.88	17.9	17.62	17.7	-0.19	-1.06	176215.0	3129781.1	184
2017-10-05	17.96	17.98	17.8	17.89	-0.1	-0.56	110353.0	1975772.32	172
2017-10-04	17.9	18.18	17.9	17.99	0.14	0.78	201129.0	3627570.14	318
2017-10-03	17.66	17.86	17.66	17.85	0.17	0.96	62765.0	1114473.3	130
2017-10-02	17.78	17.8	17.68	17.68	-0.09	-0.51	88085.0	1560037.58	118
2017-10-01	17.66	17.8	17.66	17.77	-0.08	-0.45	93837.0	1666686.84	119
2017-09-28	17.84	17.88	17.8	17.85	0.04	0.22	39049.0	696633.14	114
2017-09-27	17.76	17.88	17.7	17.81	0.05	0.28	76419.0	1355990.72	145
2017-09-26	17.8	17.84	17.76	17.76	-0.06	-0.34	111615.0	1986372.26	154
2017-09-25	17.84	17.86	17.8	17.82	-0.08	-0.45	107976.0	1926088.88	120
2017-09-21	17.94	18.0	17.9	17.9	-0.02	-0.11	42825.0	768435.64	78
2017-09-20	17.86	17.96	17.82	17.92	-0.02	-0.11	75072.0	1341520.14	119
2017-09-19	18.1	18.1	17.9	17.94	-0.09	-0.5	155776.0	2797851.26	224
2017-09-18	18.2	18.24	18.0	18.03	-0.17	-0.93	197092.0	3584252.44	230
2017-09-17	18.3	18.34	18.1	18.2	0.02	0.11	279522.0	5089959.2	340
2017-09-14	17.7	18.38	17.68	18.18	0.44	2.48	914159.0	16565015.2	878
2017-09-13	17.78	17.82	17.72	17.74	-0.09	-0.5	98380.0	1747791.7	189
2017-09-12	17.92	17.92	17.8	17.83	-0.08	-0.45	89627.0	1601540.7	160
2017-09-11	17.94	18.06	17.88	17.91	-0.02	-0.11	141164.0	2535336.7	187
2017-09-10	17.96	18.0	17.74	17.93	-0.03	-0.17	90757.0	1626223.64	128
2017-09-07	17.9	18.04	17.82	17.96	0.07	0.39	49012.0	879213.84	106
2017-09-06	17.88	17.96	17.8	17.89	0.17	0.96	48299.0	863459.14	88
2017-08-29	17.76	17.76	17.68	17.72	0.02	0.11	77805.0	1378572.68	137
2017-08-28	17.54	17.78	17.52	17.7	0.04	0.23	112611.0	1989455.36	173
2017-08-27	17.82	17.82	17.58	17.66	-0.22	-1.23	119313.0	2109692.8	248
2017-08-24	18.0	18.0	17.88	17.88	-0.08	-0.45	43991.0	789124.74	109
2017-08-23	18.0	18.04	17.96	17.96	-0.07	-0.39	214286.0	3857388.72	181
2017-08-22	18.08	18.12	17.96	18.03	-0.09	-0.5	245698.0	4431605.52	278
2017-08-21	18.3	18.3	18.12	18.12	-0.16	-0.88	162491.0	2952322.54	188
2017-08-20	18.26	18.3	18.22	18.28	0.06	0.33	199583.0	3642991.74	173
2017-08-17	18.4	18.4	18.18	18.22	0.08	0.44	231467.0	4230267.26	259
2017-08-16	18.08	18.5	18.08	18.14	0.14	0.78	783763.0	14348244.02	795
2017-08-15	17.8	18.32	17.74	18.0	0.26	1.47	810544.0	14670233.62	876
2017-08-14	17.7	17.78	17.64	17.74	0.04	0.23	141498.0	2505409.12	195
2017-08-13	17.8	17.84	17.66	17.7	-0.02	-0.11	213654.0	3788861.12	227
2017-08-10	17.68	17.74	17.66	17.72	0.04	0.23	137417.0	2431571.52	266
2017-08-09	17.9	17.9	17.66	17.68	-0.16	-0.9	233721.0	4157864.74	297
2017-08-08	17.36	17.9	17.24	17.84	0.47	2.71	316706.0	5564412.28	439
2017-08-07	17.52	17.52	17.32	17.37	-0.18	-1.03	219903.0	3826084.48	322
2017-08-06	17.6	17.72	17.52	17.55	-0.05	-0.28	124073.0	2184381.88	183
2017-08-03	17.82	17.82	17.58	17.6	-0.02	-0.11	120419.0	2122832.92	173
2017-08-02	17.86	17.86	17.6	17.62	-0.25	-1.4	164702.0	2919598.1	219
2017-08-01	17.78	17.94	17.74	17.87	0.15	0.85	170885.0	3045855.92	240
2017-07-31	17.72	17.72	17.56	17.72	0.06	0.34	150450.0	2657754.58	209
2017-07-30	17.96	17.96	17.6	17.66	-0.24	-1.34	188661.0	3357999.26	305
2017-07-27	18.0	18.04	17.78	17.9	-0.09	-0.5	152358.0	2722235.28	307
2017-07-26	18.2	18.22	17.98	17.99	-0.22	-1.21	195947.0	3537202.2	348
2017-07-25	18.44	18.44	18.18	18.21	-0.21	-1.14	188029.0	3429085.46	326
2017-07-24	18.44	18.56	18.32	18.42	-0.06	-0.32	299341.0	5510347.7	323
2017-07-23	17.2	18.72	17.2	18.48	-0.58	-3.04	2121505.0	38270429.74	2113
2017-07-20	19.1	19.1	19.02	19.06	0.08	0.42	120219.0	2290707.32	222
2017-07-19	18.8	19.02	18.7	18.98	0.19	1.01	159461.0	3007096.02	218
2017-07-18	19.0	19.0	18.76	18.79	-0.2	-1.05	178721.0	3366434.66	235
2017-07-17	19.12	19.14	18.98	18.99	-0.16	-0.84	134648.0	2561975.22	184
2017-07-16	18.8	19.2	18.8	19.15	0.35	1.86	219840.0	4197161.58	282
2017-07-13	18.76	18.9	18.68	18.8	0.01	0.05	200382.0	3770383.74	283
2017-07-12	19.02	19.12	18.8	18.79	-0.23	-1.21	213781.0	4053130.3	287
2017-07-11	19.2	19.3	19.0	19.02	-0.14	-0.73	134935.0	2581555.26	189
2017-07-10	19.12	19.4	19.12	19.16	-0.06	-0.31	176948.0	3404959.66	171
2017-07-09	19.1	19.36	19.1	19.22	0.02	0.1	177589.0	3415826.18	183
2017-07-06	19.28	19.38	19.2	19.2	-0.03	-0.16	183970.0	3546538.0	198
2017-07-05	19.0	19.38	18.98	19.23	0.24	1.26	374352.0	7183519.56	378
2017-07-04	18.92	19.28	18.9	18.99	0.01	0.05	314158.0	5989989.48	362
2017-07-03	18.74	19.04	18.72	18.98	0.23	1.23	244958.0	4616978.7	271
2017-07-02	18.8	18.98	18.64	18.75	0.04	0.21	260826.0	4901887.04	332
2017-06-22	18.32	18.84	18.28	18.71	0.4	2.18	669508.0	12416338.32	733
2017-06-21	18.24	18.46	18.2	18.31	0.14	0.77	584709.0	10686506.72	529
2017-06-20	18.38	18.38	18.06	18.17	-0.05	-0.27	110138.0	2005174.82	159
2017-06-19	17.64	18.38	17.64	18.22	0.65	3.7	178594.0	3218345.62	371
2017-06-18	17.66	17.8	17.5	17.57	-0.12	-0.68	74967.0	1318685.38	192
2017-06-15	18.04	18.04	17.66	17.69	-0.31	-1.72	83538.0	1493773.92	150
2017-06-14	17.82	18.04	17.82	18.0	0.19	1.07	77445.0	1388929.16	149
2017-06-13	17.8	17.86	17.8	17.81	0.03	0.17	59554.0	1060743.7	80
2017-06-12	17.58	17.84	17.52	17.78	0.15	0.85	75069.0	1325481.44	124
2017-06-11	17.7	17.78	17.62	17.63	-0.21	-1.18	43693.0	772843.28	107
2017-06-08	18.0	18.0	17.84	17.84	-0.23	-1.27	86124.0	1543767.38	122
2017-06-07	18.08	18.1	17.96	18.07	-0.02	-0.11	147087.0	2651607.34	127
2017-06-06	18.2	18.4	18.1	18.09	0.01	0.06	188907.0	3449760.94	238
2017-06-05	18.14	18.14	17.9	18.08	-0.02	-0.11	112845.0	2031705.44	149
2017-06-04	17.9	18.16	17.62	18.1	0.15	0.84	84086.0	1514132.14	129
2017-06-01	18.05	18.15	17.95	17.95	-0.09	-0.5	93805.0	1687550.85	140
2017-05-31	18.2	18.3	18.0	18.04	-0.2	-1.1	178807.0	3241702.95	203
2017-05-30	18.2	18.35	18.1	18.24	0.12	0.66	262825.0	4781055.1	268
2017-05-29	17.85	18.2	17.7	18.12	0.49	2.78	192017.0	3444145.95	276
2017-05-28	18.5	18.55	17.55	17.63	-0.96	-5.16	208567.0	3747445.5	313
2017-05-25	18.6	18.85	18.55	18.59	-0.26	-1.38	248448.0	4649291.35	271
2017-05-24	19.05	19.2	18.85	18.85	-0.25	-1.31	303170.0	5766314.0	298
2017-05-23	19.3	19.35	18.9	19.1	-0.29	-1.5	478026.0	9137780.7	387
2017-05-22	19.6	19.65	19.35	19.39	-0.1	-0.51	320122.0	6248232.25	276
2017-05-21	19.35	19.6	19.35	19.49	0.22	1.14	608643.0	11877972.05	491
2017-05-18	19.3	19.4	19.2	19.27	-0.15	-0.77	340704.0	6572334.4	323
2017-05-17	19.5	19.55	19.25	19.42	-0.08	-0.41	449327.0	8734113.85	449
2017-05-16	19.2	19.55	19.1	19.5	0.35	1.83	588188.0	11387919.05	533
2017-05-15	19.05	19.2	19.05	19.15	0.08	0.42	291325.0	5579257.0	308
2017-05-14	19.15	19.2	19.0	19.07	-0.08	-0.42	273310.0	5218299.75	285
2017-05-11	19.6	19.6	19.05	19.15	-0.46	-2.35	500945.0	9664896.05	504
2017-05-10	19.7	19.7	19.55	19.61	-0.12	-0.61	317960.0	6240413.9	379
2017-05-09	19.75	19.8	19.6	19.73	0.02	0.1	773303.0	15225502.4	833
2017-05-08	19.55	19.75	19.5	19.71	0.26	1.34	351520.0	6894309.65	435
2017-05-07	19.45	19.65	19.3	19.45	0.07	0.36	603814.0	11748175.15	697
2017-05-04	19.7	19.75	19.3	19.38	-0.25	-1.27	544735.0	10635667.7	744
2017-05-03	20.5	20.5	19.6	19.63	-1.18	-5.67	2236961.0	44336563.0	2648
2017-05-02	20.65	21.05	20.6	20.81	0.18	0.87	1048145.0	21891816.45	960
2017-05-01	20.95	21.0	20.6	20.63	-0.29	-1.39	878989.0	18285897.15	960
2017-04-30	20.95	21.15	20.85	20.92	0.09	0.43	1108344.0	23308542.7	962
2017-04-27	20.6	20.9	20.55	20.83	0.23	1.12	850050.0	17614337.35	647
2017-04-26	20.75	20.85	20.55	20.6	-0.07	-0.34	906646.0	18733314.1	711
2017-04-25	20.45	20.8	20.4	20.67	0.29	1.42	1561032.0	32202854.7	1350
2017-04-24	20.5	20.55	20.2	20.38	-0.09	-0.44	460233.0	9362415.4	607
2017-04-23	20.6	20.75	20.4	20.47	0.17	0.84	738211.0	15175623.9	20834
2017-04-20	20.5	20.95	20.25	20.3	-0.15	-0.73	847938.0	17490459.2	953
2017-04-19	20.9	20.95	20.4	20.45	-0.48	-2.29	613633.0	12592710.35	743
2017-04-18	21.4	21.6	20.9	20.93	-0.45	-2.1	412890.0	8774837.85	522
2017-04-17	21.6	21.65	21.35	21.38	-0.15	-0.7	244685.0	5263331.5	390
2017-04-16	22.05	22.05	21.45	21.53	-0.58	-2.62	458113.0	9917741.15	651
2017-04-13	22.5	22.5	22.1	22.11	-0.36	-1.6	332195.0	7414813.15	444
2017-04-12	22.45	22.75	22.4	22.47	-0.08	-0.35	262717.0	5915532.25	365
2017-04-11	22.5	22.85	22.5	22.55	0.05	0.22	204487.0	4639902.3	374
2017-04-10	22.6	22.75	22.3	22.5	-0.13	-0.57	293825.0	6606947.1	521
2017-04-09	23.05	23.05	22.6	22.63	-0.5	-2.16	349234.0	7964466.1	514
2017-04-06	23.4	23.4	23.1	23.13	-0.32	-1.36	181095.0	4216604.45	303
2017-04-05	23.55	23.55	23.4	23.45	0.02	0.09	290913.0	6826296.85	477
2017-04-04	23.6	23.6	23.25	23.43	-0.26	-1.1	194642.0	4559884.3	339
2017-04-03	24.0	24.0	23.6	23.69	-0.26	-1.09	427596.0	10153711.0	512
2017-04-02	23.25	24.2	23.2	23.95	0.87	3.77	1216178.0	28899982.95	1809
2017-03-30	22.9	23.15	22.9	23.08	0.23	1.01	147341.0	3390381.9	268
2017-03-29	22.75	22.95	22.6	22.85	0.16	0.71	88725.0	2023120.95	144
2017-03-28	22.6	22.75	22.55	22.69	0.25	1.11	76618.0	1735888.85	99
2017-03-27	22.75	22.75	22.2	22.44	-0.48	-2.09	218962.0	4919546.45	456
2017-03-26	23.2	23.2	22.75	22.92	0.06	0.26	164894.0	3782558.25	276
2017-03-23	22.8	23.1	22.8	22.86	0.14	0.62	219738.0	5028889.7	207
2017-03-22	22.7	23.1	22.7	22.72	-0.43	-1.86	57507.0	1313392.3	124
2017-03-21	23.05	23.45	23.05	23.15	0.15	0.65	166305.0	3870703.45	179
2017-03-20	23.0	23.6	22.95	23.0	0.12	0.52	323082.0	7517219.85	365
2017-03-19	22.8	23.0	22.6	22.88	0.27	1.19	181298.0	4137039.6	228
2017-03-16	22.5	22.7	22.45	22.61	0.31	1.39	284934.0	6432767.5	293
2017-03-15	22.4	22.55	22.1	22.3	0.06	0.27	502605.0	11188943.7	561
2017-03-14	22.2	22.65	22.1	22.24	-0.05	-0.22	230777.0	5142109.25	290
2017-03-13	22.8	23.1	22.15	22.29	-0.52	-2.28	120279.0	2744281.3	200
2017-03-12	23.5	23.5	22.75	22.81	-0.98	-4.12	126117.0	2906202.4	172
2017-03-09	24.05	24.1	23.7	23.79	-0.59	-2.42	85529.0	2046854.75	132
2017-03-08	24.65	24.65	24.2	24.38	-0.24	-0.97	88358.0	2158560.55	138
2017-03-07	24.5	24.85	24.5	24.62	-0.02	-0.08	243828.0	6019844.55	298
2017-03-06	24.2	24.65	24.15	24.64	0.46	1.9	249976.0	6098950.6	362
2017-03-05	24.4	24.4	24.15	24.18	-0.12	-0.49	100695.0	2443616.9	188
2017-03-02	24.05	24.35	24.05	24.3	0.3	1.25	114340.0	2768825.25	155
2017-03-01	23.8	24.0	23.7	24.0	0.06	0.25	92812.0	2220225.3	97
2017-02-28	23.9	24.0	23.5	23.94	-0.09	-0.37	106353.0	2524061.8	159
2017-02-27	24.55	24.6	24.0	24.03	-0.53	-2.16	83724.0	2035586.9	134
2017-02-26	24.7	24.8	24.5	24.56	0.19	0.78	86147.0	2122284.05	141
2017-02-23	24.55	24.55	24.3	24.37	-0.18	-0.73	63121.0	1539978.5	139
2017-02-22	25.0	25.1	24.55	24.55	-0.34	-1.37	73390.0	1821945.3	127
2017-02-21	24.6	25.0	24.5	24.89	0.14	0.57	73145.0	1804557.75	219
2017-02-20	25.2	25.2	24.7	24.75	-0.58	-2.29	92207.0	2304400.15	188
2017-02-19	25.4	25.7	25.2	25.33	0.3	1.2	276979.0	7050695.8	254
2017-02-16	25.3	25.5	25.0	25.03	0.05	0.2	306384.0	7746338.9	355
2017-02-15	24.8	25.1	24.75	24.98	0.33	1.34	157724.0	3929396.05	180
2017-02-14	24.9	24.95	24.6	24.65	-0.09	-0.36	102240.0	2527956.15	139
2017-02-13	24.6	24.9	24.6	24.74	0.07	0.28	104904.0	2598301.25	173
2017-02-12	24.85	25.0	24.6	24.67	0.08	0.33	156953.0	3882407.55	255
2017-02-09	25.0	25.0	24.4	24.59	-0.28	-1.13	181204.0	4459311.35	280
2017-02-08	25.5	25.8	24.8	24.87	-0.33	-1.31	797777.0	20304683.95	827
2017-02-07	24.7	25.4	24.65	25.2	0.44	1.78	365128.0	9150207.0	481
2017-02-06	24.8	24.85	24.35	24.76	-0.12	-0.48	242247.0	5938610.95	341
2017-02-05	25.4	25.4	24.8	24.88	-0.27	-1.07	176099.0	4416609.6	215
2017-02-02	25.1	25.4	24.9	25.15	0.2	0.8	195459.0	4939324.6	238
2017-02-01	24.8	25.1	24.8	24.95	-0.11	-0.44	78605.0	1960421.3	114
2017-01-31	25.0	25.2	24.8	25.06	-0.07	-0.28	113006.0	2819185.2	115
2017-01-30	25.4	25.5	25.1	25.13	-0.37	-1.45	252224.0	6386175.3	225
2017-01-29	25.5	25.6	25.2	25.5	0.17	0.67	210870.0	5359002.7	215
2017-01-26	25.7	25.9	25.2	25.33	-0.26	-1.02	229274.0	5844505.1	275
2017-01-25	25.4	26.0	25.3	25.59	0.2	0.79	432368.0	11091027.9	530
2017-01-24	25.5	25.6	25.2	25.39	-0.01	-0.04	354403.0	8984957.7	310
2017-01-23	25.2	25.5	25.1	25.4	0.1	0.4	239749.0	6091500.3	244
2017-01-22	24.65	25.6	24.65	25.3	0.53	2.14	586717.0	14814110.6	502
2017-01-19	24.2	25.0	24.1	24.77	0.42	1.72	247619.0	6117557.5	318
2017-01-18	24.6	24.8	24.25	24.35	-0.41	-1.66	143904.0	3520275.1	182
2017-01-17	24.1	24.8	23.6	24.76	0.7	2.91	135942.0	3297023.85	192
2017-01-16	25.0	25.0	24.0	24.06	-0.95	-3.8	102947.0	2504493.5	180
2017-01-15	25.3	25.4	25.0	25.01	0.0	0.0	89363.0	2243647.6	118
2017-01-12	25.5	25.5	24.85	25.01	0.06	0.24	116668.0	2936016.35	212
2017-01-11	25.7	25.9	24.8	24.95	-0.88	-3.41	246902.0	6266680.05	256
2017-01-10	25.6	26.5	25.4	25.83	0.31	1.21	304040.0	7907264.9	402
2017-01-09	25.6	26.0	25.4	25.52	-0.45	-1.73	130571.0	3341276.5	179
2017-01-08	26.6	26.6	25.9	25.97	-0.21	-0.8	149553.0	3915122.2	179
2017-01-05	26.3	26.7	26.0	26.18	-0.07	-0.27	177412.0	4677987.8	285
2017-01-04	27.3	27.4	26.1	26.25	-0.95	-3.49	430035.0	11540921.3	569
2017-01-03	26.2	28.0	25.6	27.2	1.17	4.49	1071736.0	28812709.2	1170
2017-01-02	26.0	26.6	25.9	26.03	0.04	0.15	630003.0	16593380.3	605
2017-01-01	25.8	26.3	25.8	25.99	0.26	1.01	152986.0	3994890.8	175
2016-12-29	25.9	25.9	25.7	25.73	-0.46	-1.76	95425.0	2462696.7	178
2016-12-28	26.2	26.6	26.0	26.19	0.32	1.24	703029.0	18484819.9	612
2016-12-27	24.75	26.1	24.75	25.87	1.02	4.1	321500.0	8220680.7	369
2016-12-26	25.3	25.3	24.8	24.85	-0.15	-0.6	98383.0	2461253.25	139
2016-12-25	24.85	25.7	24.85	25.0	0.41	1.67	221820.0	5585953.7	247
2016-12-22	24.5	24.8	24.5	24.59	0.17	0.7	69251.0	1708182.25	100
2016-12-21	24.6	24.9	24.3	24.42	0.12	0.49	73470.0	1803377.0	107
2016-12-20	24.25	24.7	24.15	24.3	-0.5	-2.02	100431.0	2440548.55	182
2016-12-19	24.9	25.7	24.75	24.8	0.05	0.2	300130.0	7606528.25	328
2016-12-18	24.25	24.9	24.1	24.75	0.74	3.08	187956.0	4623039.75	207
2016-12-15	23.55	24.55	23.55	24.01	0.18	0.76	257497.0	6200741.35	359
2016-12-14	24.4	24.45	23.7	23.83	-0.49	-2.01	132671.0	3197632.45	201
2016-12-13	24.7	25.0	24.1	24.32	-0.66	-2.64	137612.0	3359751.8	165
2016-12-12	25.7	25.8	24.9	24.98	-0.65	-2.54	239599.0	6059138.95	358
2016-12-11	26.1	26.1	25.6	25.63	0.03	0.12	156279.0	4046042.7	149
2016-12-08	26.0	26.5	25.5	25.6	-0.23	-0.89	383992.0	10017720.4	367
2016-12-07	25.2	26.0	24.9	25.83	0.78	3.11	724381.0	18482606.3	715
2016-12-06	24.4	25.3	24.4	25.05	0.88	3.64	791661.0	19608801.0	614
2016-12-05	24.0	24.25	23.8	24.17	0.16	0.67	262860.0	6314655.0	292
2016-12-04	24.0	24.35	23.8	24.01	0.21	0.88	368462.0	8904473.65	378
2016-12-01	23.7	24.15	23.7	23.8	0.23	0.98	290980.0	6972269.0	408
2016-11-30	23.65	24.1	23.5	23.57	0.17	0.73	387321.0	9203265.0	372
2016-11-29	23.7	23.8	23.3	23.4	-0.3	-1.27	146525.0	3458180.7	172
2016-11-28	23.45	23.75	23.4	23.7	0.23	0.98	93730.0	2212986.8	113
2016-11-27	23.55	23.75	23.3	23.47	-0.13	-0.55	175081.0	4115824.6	178
2016-11-24	24.2	24.2	23.55	23.6	-0.27	-1.13	191059.0	4549864.25	230
2016-11-23	23.7	23.9	23.65	23.87	0.28	1.19	246150.0	5866011.2	274
2016-11-22	23.3	23.85	23.25	23.59	0.49	2.12	381243.0	8989530.05	450
2016-11-21	23.3	23.35	23.0	23.1	-0.13	-0.56	134906.0	3124806.7	179
2016-11-20	23.0	23.55	23.0	23.23	0.16	0.69	271167.0	6325481.8	297
2016-11-17	23.0	23.45	23.0	23.07	0.19	0.83	141474.0	3280912.6	237
2016-11-16	22.4	23.35	22.4	22.88	0.88	4.0	222086.0	5094701.55	271
2016-11-15	22.6	22.6	21.7	22.0	-0.54	-2.4	125226.0	2759757.8	172
2016-11-14	23.7	23.7	22.4	22.54	-0.76	-3.26	227597.0	5268402.05	289
2016-11-13	22.7	23.75	22.6	23.3	0.64	2.82	288041.0	6716133.15	402
2016-11-10	22.65	24.1	22.4	22.66	0.23	1.03	457994.0	10737482.7	514
2016-11-09	21.7	22.7	21.0	22.43	0.27	1.22	200884.0	4471612.45	250
2016-11-08	22.0	22.45	21.9	22.16	0.27	1.23	250811.0	5569240.35	377
2016-11-07	20.1	21.9	20.1	21.89	1.94	9.72	673137.0	14229388.0	687
2016-11-06	19.85	20.0	19.85	19.95	0.01	0.05	108347.0	2158997.65	108
2016-11-03	19.75	20.05	19.7	19.94	0.19	0.96	108214.0	2153231.3	148
2016-11-02	20.15	20.15	19.75	19.75	-0.4	-1.99	106757.0	2129901.35	120
2016-11-01	20.3	20.3	20.1	20.15	-0.1	-0.49	140120.0	2826186.15	140
2016-10-31	20.25	20.35	20.1	20.25	-0.2	-0.98	116724.0	2361901.25	136
2016-10-30	20.7	20.7	20.45	20.45	0.0	0.0	97451.0	1999431.6	107
2016-10-27	20.7	20.8	20.4	20.45	0.07	0.34	107465.0	2212049.05	124
2016-10-26	20.2	20.7	20.2	20.38	0.17	0.84	178529.0	3665991.2	206
2016-10-25	20.1	20.3	20.1	20.21	0.09	0.45	88554.0	1791873.25	106
2016-10-24	20.0	20.25	20.0	20.12	0.09	0.45	152025.0	3053613.6	164
2016-10-23	19.8	20.25	19.8	20.03	0.44	2.25	116941.0	2349577.5	122
2016-10-20	19.7	20.0	19.0	19.59	-0.01	-0.05	95499.0	1858354.9	163
2016-10-19	19.0	19.6	19.0	19.6	0.59	3.1	40780.0	786070.85	115
2016-10-18	20.3	20.3	18.9	19.01	-1.74	-8.39	102106.0	2031165.25	126
2016-10-17	20.8	20.85	20.7	20.75	-0.26	-1.24	31106.0	646008.0	75
2016-10-16	21.1	21.4	20.55	21.01	-0.39	-1.82	108234.0	2255957.15	132
2016-10-13	21.4	21.9	21.0	21.4	-0.1	-0.47	89481.0	1928578.05	137
2016-10-12	21.1	21.6	21.1	21.5	0.13	0.61	69996.0	1502215.05	93
2016-10-11	21.15	21.5	21.1	21.37	0.38	1.81	55268.0	1179271.3	122
2016-10-10	20.3	21.25	20.25	20.99	0.61	2.99	74132.0	1532872.4	130
2016-10-09	20.5	21.3	20.05	20.38	0.21	1.04	162521.0	3349229.6	229
2016-10-06	20.4	20.45	20.1	20.17	-0.32	-1.56	62832.0	1274322.4	88
2016-10-05	20.7	20.7	20.25	20.49	0.31	1.54	114133.0	2339360.6	169
2016-10-04	18.5	20.2	18.5	20.18	1.78	9.67	299189.0	5857565.2	696
2016-10-03	18.55	18.8	17.5	18.4	0.13	0.71	73631.0	1354361.35	102
2016-10-02	18.7	19.2	18.3	18.27	-0.43	-2.3	190340.0	3588570.5	217
2016-09-29	17.5	18.7	17.5	18.7	0.62	3.43	99727.0	1821029.1	118
2016-09-28	19.0	19.2	17.9	18.08	-0.72	-3.83	135200.0	2493466.85	191
2016-09-27	19.15	19.9	18.75	18.8	-2.0	-9.62	158391.0	3057316.0	258
2016-09-26	20.95	21.0	20.75	20.8	0.15	0.73	47290.0	985952.35	83
2016-09-25	21.0	21.05	20.3	20.65	-0.48	-2.27	58727.0	1215443.45	107
2016-09-21	21.2	21.45	21.0	21.13	0.03	0.14	74992.0	1589151.3	116
2016-09-20	20.3	21.2	20.1	21.1	0.5	2.43	58421.0	1207515.25	130
2016-09-19	22.0	22.0	20.2	20.6	-1.38	-6.28	166868.0	3481183.55	282
2016-09-18	22.9	23.0	21.8	21.98	-0.97	-4.23	94632.0	2132216.55	156
2016-09-08	22.7	23.0	22.65	22.95	0.4	1.77	228118.0	5180462.0	140
2016-09-07	22.7	22.7	22.5	22.55	0.02	0.09	73999.0	1668809.1	56
2016-09-06	22.9	23.0	22.5	22.53	-0.34	-1.49	79834.0	1815143.65	191
2016-09-05	22.6	23.0	22.6	22.87	0.43	1.92	133830.0	3054160.9	243
2016-09-04	22.25	22.45	22.25	22.44	0.38	1.72	76334.0	1706343.35	160
2016-09-01	22.6	22.6	21.8	22.06	-0.61	-2.69	144565.0	3190564.8	252
2016-08-31	23.0	23.3	22.6	22.67	-0.33	-1.43	213535.0	4929806.4	298
2016-08-30	22.7	23.35	22.4	23.0	0.6	2.68	371163.0	8543147.8	464
2016-08-29	22.4	23.15	22.2	22.4	-0.04	-0.18	454451.0	10292483.15	536
2016-08-28	22.2	22.6	22.05	22.44	0.49	2.23	200423.0	4464831.55	260
2016-08-25	22.1	22.15	21.7	21.95	-0.13	-0.59	241004.0	5303256.1	454
2016-08-24	23.9	24.0	21.9	22.08	-1.71	-7.19	192128.0	4415993.7	308
2016-08-23	23.7	24.4	23.55	23.79	-0.04	-0.17	144332.0	3448616.15	251
2016-08-22	24.1	24.2	23.6	23.83	-0.56	-2.3	169981.0	4062537.05	256
2016-08-21	25.1	25.3	24.1	24.39	-0.66	-2.63	195769.0	4827446.05	333
2016-08-18	26.5	26.8	24.8	25.05	-1.22	-4.64	401422.0	10150262.75	505
2016-08-17	27.7	27.7	26.1	26.27	-1.63	-5.84	322354.0	8628098.3	425
2016-08-16	28.4	28.5	27.9	27.9	-1.0	-3.46	55038.0	1552957.0	171
2016-08-15	28.8	29.0	28.8	28.9	-0.2	-0.69	22494.0	650146.6	63
2016-08-14	28.9	29.1	28.9	29.1	0.2	0.69	45453.0	1318520.0	72
2016-08-11	28.6	28.9	28.6	28.9	0.28	0.98	46809.0	1348497.1	81
2016-08-10	29.0	29.5	28.5	28.62	-0.8	-2.72	85420.0	2465854.6	182
2016-08-09	29.4	29.7	29.0	29.42	0.39	1.34	157292.0	4626690.1	133
2016-08-08	28.5	29.1	28.0	29.03	0.23	0.8	159109.0	4573767.5	346
2016-08-07	29.1	29.1	28.5	28.8	-0.06	-0.21	57162.0	1647404.4	173
2016-08-04	28.8	29.9	28.7	28.86	0.11	0.38	196543.0	5717148.7	369
2016-08-03	27.7	29.0	27.7	28.75	0.89	3.19	303665.0	8632219.0	323
2016-08-02	27.3	28.0	26.9	27.86	0.65	2.39	291760.0	8090578.6	944
2016-08-01	26.4	27.5	26.4	27.21	0.81	3.07	75067.0	2031136.3	157
2016-07-31	26.0	26.5	26.0	26.4	-1.09	-3.97	193560.0	5083254.0	320
2016-07-28	28.3	28.3	26.9	27.49	-0.7	-2.48	175892.0	4825516.9	374
2016-07-27	29.0	29.0	28.0	28.19	-0.56	-1.95	153106.0	4345921.5	237
2016-07-26	27.9	29.0	27.9	28.75	1.02	3.68	299699.0	8542865.7	469
2016-07-25	27.5	27.8	27.2	27.73	-0.02	-0.07	61641.0	1696590.4	83
2016-07-24	27.5	28.0	27.5	27.75	-0.1	-0.36	60120.0	1667930.0	110
2016-07-21	28.5	28.5	27.8	27.85	-0.3	-1.07	82153.0	2301165.9	133
2016-07-20	28.5	28.6	27.9	28.15	-0.1	-0.35	111966.0	3165287.4	159
2016-07-19	28.9	29.3	28.2	28.25	-0.21	-0.74	339502.0	9758666.7	513
2016-07-18	28.3	29.5	28.0	28.46	1.16	4.25	909631.0	26137610.7	1101
2016-07-17	24.8	27.3	24.8	27.3	2.46	9.9	663428.0	17766435.3	734
2016-07-14	24.6	24.9	24.6	24.84	0.0	0.0	92720.0	2301751.4	134
2016-07-13	24.2	25.2	24.05	24.84	0.64	2.64	298173.0	7381071.05	402
2016-07-12	23.5	24.35	23.5	24.2	0.38	1.6	195185.0	4709483.5	223
2016-07-11	23.8	23.9	23.6	23.82	0.27	1.15	112360.0	2668122.3	132
2016-07-10	23.7	23.8	23.4	23.55	0.02	0.08	82315.0	1934846.75	115
2016-06-30	24.15	24.15	23.5	23.53	-0.44	-1.84	260826.0	6201457.7	221
2016-06-29	24.2	24.25	23.9	23.97	-0.01	-0.04	269710.0	6494858.35	241
2016-06-28	24.25	24.55	23.9	23.98	-0.46	-1.88	230913.0	5569974.65	248
2016-06-27	25.0	25.1	24.4	24.44	-0.53	-2.12	120170.0	2971028.15	144
2016-06-26	24.0	25.3	24.0	24.97	-0.4	-1.58	216808.0	5390283.2	251
2016-06-23	24.65	26.0	24.65	25.37	0.66	2.67	516147.0	13038707.4	667
2016-06-22	24.95	25.1	24.75	24.71	-0.29	-1.16	132806.0	3304485.15	151
2016-06-21	25.0	26.5	24.9	25.0	0.09	0.36	589923.0	15043495.6	877
2016-06-20	25.0	25.1	24.75	24.91	0.08	0.32	120353.0	2996948.75	186
2016-06-19	23.6	25.1	23.6	24.83	1.52	6.52	419973.0	10383166.75	543
2016-06-16	23.8	23.8	23.25	23.31	-0.53	-2.22	87648.0	2060923.95	149
2016-06-15	24.85	25.0	23.8	23.84	-0.91	-3.68	309733.0	7547312.6	316
2016-06-14	24.8	25.5	24.7	24.75	-0.25	-1.0	259886.0	6504364.3	234
2016-06-13	24.0	25.5	24.0	25.0	0.79	3.26	281328.0	7034248.9	332
2016-06-12	23.9	24.3	23.9	24.21	-0.19	-0.78	65099.0	1575184.8	147
2016-06-09	24.8	25.1	24.0	24.4	-0.4	-1.61	294894.0	7225497.05	636
2016-06-08	24.1	25.9	23.5	24.8	1.01	4.25	466350.0	11619231.7	611
2016-06-07	23.0	23.95	22.8	23.79	1.09	4.8	182337.0	4278781.2	134
2016-06-06	22.55	22.85	22.5	22.7	0.01	0.04	29358.0	666759.0	38
2016-06-05	22.15	23.3	22.15	22.69	0.41	1.84	254483.0	5820960.9	320
2016-06-02	22.35	22.6	22.1	22.28	-0.14	-0.62	123970.0	2764569.75	152
2016-06-01	22.45	23.05	21.85	22.42	0.29	1.31	263959.0	5947018.45	407
2016-05-31	22.25	22.25	21.7	22.13	0.13	0.59	126402.0	2772411.65	165
2016-05-30	22.3	22.35	21.8	22.0	-0.46	-2.05	105014.0	2333031.4	95
2016-05-29	22.75	22.75	22.3	22.46	-0.35	-1.53	76797.0	1726472.55	85
2016-05-26	23.1	23.15	22.8	22.81	-0.24	-1.04	131861.0	3030101.65	165
2016-05-25	23.0	23.2	22.95	23.05	0.05	0.22	333506.0	7680985.85	456
2016-05-24	23.1	23.7	23.0	23.0	0.0	0.0	121918.0	2841768.65	179
2016-05-23	23.3	23.5	22.85	23.0	-0.5	-2.13	181362.0	4172054.7	204
2016-05-22	23.9	24.05	23.5	23.5	-0.43	-1.8	61434.0	1460108.5	89
2016-05-19	24.3	24.3	23.7	23.93	-0.45	-1.85	169603.0	4076548.8	213
2016-05-18	23.65	24.75	23.55	24.38	0.82	3.48	391952.0	9470082.5	396
2016-05-17	23.5	23.9	23.45	23.56	0.16	0.68	110697.0	2619521.2	120
2016-05-16	23.6	23.6	23.15	23.4	-0.17	-0.72	85411.0	1999442.05	100
2016-05-15	23.6	24.1	23.15	23.57	0.14	0.6	280296.0	6645567.25	290
2016-05-12	23.2	23.5	23.0	23.43	0.3	1.3	111120.0	2586707.85	129
2016-05-11	23.3	23.4	22.4	23.13	-0.13	-0.56	385844.0	8793903.0	447
2016-05-10	23.3	23.4	23.1	23.26	-0.09	-0.39	145840.0	3387920.9	130
2016-05-09	22.85	24.3	22.75	23.35	0.51	2.23	225309.0	5278049.15	255
2016-05-08	23.0	23.1	22.75	22.84	0.05	0.22	368181.0	8411660.7	229
2016-05-05	22.55	23.1	22.45	22.79	0.4	1.79	323970.0	7387113.2	261
2016-05-04	23.0	23.0	22.15	22.39	-0.71	-3.07	129496.0	2910518.15	189
2016-05-03	24.4	24.5	23.0	23.1	-1.2	-4.94	310700.0	7383391.4	236
2016-05-02	24.4	24.4	24.1	24.3	-0.2	-0.82	100251.0	2429962.65	78
2016-05-01	24.7	24.95	24.5	24.5	-0.02	-0.08	101063.0	2505058.4	107
2016-04-28	24.5	25.5	24.4	24.52	0.15	0.62	174026.0	4332804.55	205
2016-04-27	24.1	24.6	24.1	24.37	0.22	0.91	148825.0	3631338.3	140
2016-04-26	24.5	24.5	24.05	24.15	-0.21	-0.86	132628.0	3221749.05	137
2016-04-25	24.3	25.0	23.8	24.36	0.23	0.95	272468.0	6672924.65	356
2016-04-24	22.25	24.35	22.25	24.13	1.98	8.94	757693.0	17984576.8	578
2016-04-21	22.0	22.25	21.8	22.15	0.45	2.07	651520.0	14403121.2	408
2016-04-20	22.1	22.35	21.55	21.7	-0.32	-1.45	362985.0	8002845.85	302
2016-04-19	21.5	22.5	21.5	22.02	0.45	2.09	672709.0	14930862.05	515
2016-04-18	21.25	21.85	20.0	21.57	0.09	0.42	474321.0	10158513.8	543
2016-04-17	21.0	22.35	21.0	21.48	0.09	0.42	1031806.0	22297746.95	971
2016-04-14	20.6	22.0	20.25	21.39	1.19	5.89	2205265.0	46410209.5	2216
2016-04-13	18.55	20.2	18.5	20.2	1.81	9.84	1048256.0	20444267.3	871
2016-04-12	18.15	18.5	17.85	18.39	1.0	5.75	570354.0	10330718.95	424
2016-04-11	17.6	17.6	17.35	17.39	-0.28	-1.58	146245.0	2560736.35	139
2016-04-10	17.75	17.8	17.6	17.67	0.23	1.32	329506.0	5834446.35	179
2016-04-07	17.2	17.6	17.2	17.44	0.35	2.05	427460.0	7458896.05	312
2016-04-06	17.1	17.2	17.1	17.09	0.13	0.77	316191.0	5420914.55	250
2016-04-05	17.0	17.05	16.75	16.96	-0.14	-0.82	354572.0	5992479.65	319
2016-04-04	16.7	17.15	16.6	17.1	0.46	2.76	504500.0	8522636.75	370
2016-04-03	17.35	17.35	16.4	16.64	-1.23	-6.88	599516.0	10054350.0	446
2016-03-31	18.0	18.15	17.8	17.87	-0.55	-2.99	346754.0	6225890.7	304
2016-03-30	18.35	18.5	18.15	18.42	0.15	0.82	316093.0	5782974.95	253
2016-03-29	18.4	18.55	18.0	18.27	-0.2	-1.08	217689.0	3970386.2	214
2016-03-28	18.55	18.85	18.25	18.47	-0.13	-0.7	321869.0	6005334.55	245
2016-03-27	19.1	19.25	18.55	18.6	-0.58	-3.02	349787.0	6605854.8	301
2016-03-24	19.25	19.4	19.0	19.18	-0.35	-1.79	542420.0	10402658.85	480
2016-03-23	19.7	20.0	19.45	19.53	0.08	0.41	1771834.0	34893687.6	1269
2016-03-22	19.2	19.55	18.95	19.45	0.29	1.51	1524596.0	29382602.3	1046
2016-03-21	18.75	19.7	18.7	19.16	0.47	2.51	3234829.0	61994841.2	1727
2016-03-20	18.6	18.75	18.5	18.69	0.34	1.85	512612.0	9552414.6	341
2016-03-17	18.5	18.5	18.3	18.35	0.2	1.1	353285.0	6501511.6	265
2016-03-16	17.9	18.2	17.75	18.15	0.36	2.02	463510.0	8330466.25	373
2016-03-15	18.05	18.15	17.65	17.79	-0.43	-2.36	286261.0	5132485.65	273
2016-03-14	18.65	18.75	18.2	18.22	-0.44	-2.36	395139.0	7298246.0	333
2016-03-13	18.8	19.0	18.55	18.66	0.05	0.27	345352.0	6458031.2	292
2016-03-10	19.0	19.15	18.6	18.61	-0.29	-1.53	544618.0	10282586.45	430
2016-03-09	18.85	19.2	18.7	18.9	-0.03	-0.16	900067.0	17083108.3	658
2016-03-08	19.0	19.1	18.85	18.93	0.06	0.32	1195368.0	22702562.1	730
2016-03-07	18.5	19.2	18.4	18.87	0.48	2.61	1307685.0	24707760.45	867
2016-03-06	18.5	18.55	18.35	18.39	0.19	1.04	247226.0	4559918.35	216
2016-03-03	18.5	18.5	18.2	18.2	0.03	0.17	125752.0	2303006.35	112
2016-03-02	18.4	18.45	18.15	18.17	-0.11	-0.6	161941.0	2957026.05	140
2016-03-01	18.3	18.4	18.1	18.28	0.18	0.99	256534.0	4686362.0	205
2016-02-29	18.6	18.6	18.05	18.1	-0.43	-2.32	274252.0	5013365.95	254
2016-02-28	18.15	18.65	18.1	18.53	0.77	4.34	368084.0	6776638.4	302
2016-02-25	18.3	18.3	17.55	17.76	-0.14	-0.78	154601.0	2761800.35	189
2016-02-24	17.9	18.8	17.7	17.9	0.28	1.59	1021446.0	18718477.25	917
2016-02-23	17.5	17.9	17.4	17.62	0.13	0.74	303231.0	5364641.05	232
2016-02-22	17.5	17.8	17.3	17.49	0.48	2.82	740137.0	12999239.2	494
2016-02-21	16.3	17.2	16.25	17.01	0.59	3.59	536010.0	9068408.75	439
2016-02-18	16.3	16.9	16.15	16.42	0.33	2.05	350345.0	5775019.7	340
2016-02-17	15.5	16.5	15.5	16.09	0.73	4.75	420466.0	6728502.05	380
2016-02-16	15.6	15.9	15.15	15.36	0.05	0.33	231911.0	3583759.45	249
2016-02-15	14.7	15.7	14.5	15.31	0.42	2.82	362584.0	5464145.8	336
2016-02-14	16.6	16.6	14.8	14.89	-1.42	-8.71	173009.0	2780214.45	186
2016-02-11	17.2	17.25	16.15	16.31	-0.78	-4.56	417904.0	6928390.1	291
2016-02-10	17.0	17.7	16.95	17.09	-0.09	-0.52	858931.0	14880029.7	632
2016-02-09	16.85	17.4	16.7	17.18	0.28	1.66	1060580.0	18172046.2	929
2016-02-08	17.1	17.25	16.85	16.9	-0.14	-0.82	198510.0	3386396.9	184
2016-02-07	17.0	17.15	16.85	17.04	-0.01	-0.06	132439.0	2255345.15	168
2016-02-04	17.15	18.3	17.0	17.05	0.26	1.55	797953.0	13976730.45	634
2016-02-03	16.45	16.8	16.4	16.79	0.38	2.32	156780.0	2600252.9	160
2016-02-02	16.55	17.4	16.35	16.41	-0.47	-2.78	501173.0	8498507.2	415
2016-02-01	16.6	17.55	16.5	16.88	0.23	1.38	485763.0	8309033.4	394
2016-01-31	16.8	16.95	16.65	16.65	0.28	1.71	349200.0	5871482.4	268
2016-01-28	16.25	16.7	16.25	16.37	0.3	1.87	458151.0	7555727.7	441
2016-01-27	15.9	16.75	15.9	16.07	0.21	1.32	584014.0	9526536.9	499
2016-01-26	15.2	16.1	15.2	15.86	0.17	1.08	132960.0	2101266.15	190
2016-01-25	15.6	15.9	15.5	15.69	0.13	0.84	90188.0	1414670.5	137
2016-01-24	16.0	16.1	15.4	15.56	0.58	3.87	221661.0	3496148.9	229
2016-01-21	15.1	15.4	14.55	14.98	-0.52	-3.35	175207.0	2635678.1	219
2016-01-20	16.0	16.5	15.5	15.5	-1.68	-9.78	437684.0	6867383.65	352
2016-01-19	16.65	17.3	16.65	17.18	0.62	3.74	520914.0	8845113.0	413
2016-01-18	16.3	16.75	16.0	16.56	0.31	1.91	252573.0	4140665.0	230
2016-01-17	16.25	17.0	16.25	16.25	-1.78	-9.87	297941.0	4879511.5	201
2016-01-14	19.5	19.7	18.0	18.03	-1.97	-9.85	220983.0	4110688.85	290
2016-01-13	21.95	21.95	19.9	20.0	0.03	0.15	349261.0	7243149.95	441
2016-01-12	18.9	20.9	18.9	19.97	0.83	4.34	268221.0	5351433.1	351
2016-01-11	18.35	19.3	18.35	19.14	0.16	0.84	91979.0	1751054.45	140
2016-01-10	20.25	20.35	18.65	18.98	-1.14	-5.67	117905.0	2291132.25	150
2016-01-07	21.2	21.2	20.0	20.12	-1.48	-6.85	128519.0	2664715.5	233
2016-01-06	22.3	22.3	21.55	21.6	-0.69	-3.1	65310.0	1431595.65	130
2016-01-05	22.3	22.35	21.75	22.29	0.28	1.27	105450.0	2328927.1	165
2016-01-04	22.7	23.35	21.95	22.01	-0.61	-2.7	641426.0	14658889.7	685
2016-01-03	22.05	22.75	22.05	22.62	0.64	2.91	271142.0	6070637.35	267
2015-12-31	21.95	22.15	21.9	21.98	-0.1	-0.45	72195.0	1588054.1	95
2015-12-30	22.65	22.65	22.0	22.08	-0.42	-1.87	165866.0	3691034.8	219
2015-12-29	21.75	22.6	21.7	22.5	0.43	1.95	208219.0	4609073.2	244
2015-12-28	21.9	22.2	21.8	22.07	0.05	0.23	171630.0	3772775.05	180
2015-12-27	22.15	22.15	21.85	22.02	-0.02	-0.09	156494.0	3439586.35	170
2015-12-24	22.3	22.9	21.95	22.04	0.07	0.32	510312.0	11404732.05	469
2015-12-23	21.9	22.55	21.85	21.97	0.12	0.55	573322.0	12715554.55	482
2015-12-22	21.75	22.2	21.7	21.85	0.32	1.49	191303.0	4193114.3	272
2015-12-21	21.6	21.7	21.4	21.53	0.12	0.56	69045.0	1488004.7	112
2015-12-20	21.1	22.0	21.1	21.41	-0.03	-0.14	221730.0	4763372.55	303
2015-12-17	21.05	21.55	21.05	21.44	0.44	2.1	151044.0	3223835.15	195
2015-12-16	21.25	21.25	20.95	21.0	-0.13	-0.62	192779.0	4062909.45	204
2015-12-15	21.0	21.65	20.95	21.13	0.33	1.59	179006.0	3788987.65	221
2015-12-14	21.35	21.45	20.8	20.8	-0.43	-2.03	158964.0	3372651.1	200
2015-12-13	21.1	21.35	21.0	21.23	-0.91	-4.11	148524.0	3142264.95	241
2015-12-10	23.15	23.15	22.05	22.14	-0.94	-4.07	164923.0	3724856.55	231
2015-12-09	23.55	23.85	23.0	23.08	-0.46	-1.95	285410.0	6645744.75	306
2015-12-08	24.4	24.4	23.4	23.54	-0.99	-4.04	273689.0	6486099.95	280
2015-12-07	24.85	25.7	24.5	24.53	-0.34	-1.37	565455.0	14250856.5	472
2015-12-06	24.45	25.3	24.45	24.87	0.51	2.09	193257.0	4830140.15	247
2015-12-03	25.2	25.4	24.3	24.36	-0.94	-3.72	285203.0	7102141.6	309
2015-12-02	24.0	25.6	23.75	25.3	1.46	6.12	1229797.0	30707605.75	1239
2015-12-01	23.6	24.2	23.5	23.84	0.39	1.66	286881.0	6852532.0	242
2015-11-30	23.7	23.7	23.35	23.45	-0.15	-0.64	87110.0	2043942.55	91
2015-11-29	23.6	23.6	23.5	23.6	0.04	0.17	37124.0	873902.75	68
2015-11-26	23.8	23.8	23.5	23.56	-0.12	-0.51	56781.0	1340897.95	75
2015-11-25	23.45	23.75	23.45	23.68	0.23	0.98	65705.0	1551036.5	98
2015-11-24	23.4	23.6	23.3	23.45	0.13	0.56	138657.0	3254314.55	147
2015-11-23	23.35	23.65	23.3	23.32	0.08	0.34	197706.0	4635854.4	182
2015-11-22	23.15	23.5	23.15	23.24	0.21	0.91	112179.0	2613669.95	146
2015-11-19	23.0	23.2	22.95	23.03	0.11	0.48	86207.0	1988317.2	125
2015-11-18	22.6	23.05	22.5	22.92	0.04	0.17	104762.0	2383790.25	161
2015-11-17	23.1	23.1	22.85	22.88	-0.07	-0.31	60227.0	1383637.65	92
2015-11-16	23.1	23.1	22.7	22.95	-0.03	-0.13	79652.0	1831635.95	117
2015-11-15	23.4	23.5	23.0	22.98	-0.83	-3.49	97588.0	2263173.05	172
2015-11-12	23.75	23.9	23.6	23.81	0.1	0.42	95596.0	2274352.4	179
2015-11-11	23.6	23.95	23.5	23.71	0.16	0.68	183059.0	4346867.5	238
2015-11-10	23.4	23.8	23.35	23.55	0.01	0.04	92996.0	2190569.4	196
2015-11-09	23.45	23.55	23.2	23.54	0.15	0.64	159072.0	3724661.85	152
2015-11-08	22.9	23.45	22.7	23.39	0.49	2.14	98635.0	2265672.3	153
2015-11-05	23.2	23.2	22.85	22.9	-0.3	-1.29	168208.0	3863520.3	212
2015-11-04	23.05	23.25	22.6	23.2	0.31	1.35	214192.0	4937189.3	252
2015-11-03	23.85	24.35	22.85	22.89	-0.15	-0.65	771252.0	18312958.9	784
2015-11-02	22.85	23.1	22.7	23.04	0.34	1.5	309343.0	7114296.9	318
2015-11-01	23.35	23.35	22.5	22.7	-0.74	-3.16	275293.0	6277605.4	282
2015-10-29	24.0	24.0	23.3	23.44	-0.11	-0.47	177255.0	4191546.85	207
2015-10-28	23.4	23.8	23.0	23.55	0.15	0.64	92657.0	2163983.8	129
2015-10-27	24.7	24.7	23.35	23.4	-1.07	-4.37	213552.0	5138778.35	234
2015-10-26	24.4	24.5	24.15	24.47	0.17	0.7	141802.0	3454768.1	131
2015-10-25	24.9	25.0	24.25	24.3	-0.43	-1.74	215980.0	5313524.95	199
2015-10-22	25.2	25.2	24.55	24.73	-0.27	-1.08	145315.0	3599999.6	133
2015-10-21	25.7	25.7	25.0	25.0	-0.71	-2.76	212176.0	5360334.6	237
2015-10-20	26.0	26.0	25.6	25.71	-0.29	-1.12	93097.0	2408492.5	102
2015-10-19	26.6	26.6	25.8	26.0	-0.5	-1.89	422458.0	11008825.2	346
2015-10-18	26.7	26.7	26.4	26.5	0.1	0.38	89282.0	2365468.9	101
2015-10-15	26.7	26.7	26.4	26.4	-0.4	-1.49	74916.0	1988268.4	92
2015-10-14	26.8	26.9	26.5	26.8	-0.14	-0.52	152017.0	4065063.8	137
2015-10-13	26.8	27.4	26.7	26.94	0.19	0.71	389425.0	10584118.0	299
2015-10-12	27.2	27.2	26.7	26.75	-0.3	-1.11	186134.0	5006061.4	166
2015-10-11	26.9	27.2	26.9	27.05	0.54	2.04	332860.0	8989198.3	353
2015-10-08	26.2	27.0	26.1	26.51	0.47	1.8	646354.0	17217939.5	550
2015-10-07	25.9	26.3	25.9	26.04	0.16	0.62	574871.0	15002350.5	474
2015-10-06	26.3	26.4	25.8	25.88	-0.38	-1.45	171476.0	4471828.2	192
2015-10-05	26.4	26.7	26.0	26.26	-0.04	-0.15	199305.0	5255806.6	214
2015-10-04	25.7	26.4	25.7	26.3	0.3	1.15	45013.0	1182755.8	76
2015-10-01	26.1	26.4	26.0	26.0	-0.02	-0.08	115062.0	3011779.8	122
2015-09-30	25.7	26.3	25.7	26.02	0.22	0.85	47069.0	1226570.6	69
2015-09-29	25.5	25.9	25.5	25.8	-0.08	-0.31	20820.0	535133.0	63
2015-09-21	26.0	26.2	25.8	25.88	0.06	0.23	110930.0	2888712.9	143
2015-09-20	25.2	25.9	25.2	25.82	0.03	0.12	70436.0	1801808.0	122
2015-09-17	26.0	26.2	25.7	25.79	-0.21	-0.81	155561.0	4035747.4	211
2015-09-16	26.5	26.5	26.0	26.0	-0.16	-0.61	120903.0	3173275.2	172
2015-09-15	26.2	26.7	25.7	26.16	0.2	0.77	223845.0	5879533.2	272
2015-09-14	26.6	26.6	25.9	25.96	-0.65	-2.44	128819.0	3400091.8	175
2015-09-13	26.9	27.3	26.5	26.61	-0.27	-1.0	230887.0	6219651.3	256
2015-09-10	26.4	27.1	26.4	26.88	-0.11	-0.41	276815.0	7430983.5	314
2015-09-09	26.4	27.9	26.0	26.99	1.1	4.25	1050785.0	28436307.8	934
2015-09-08	25.5	26.0	25.3	25.89	0.19	0.74	159735.0	4098781.5	207
2015-09-07	25.4	26.5	25.3	25.7	0.39	1.54	433230.0	11269847.3	476
2015-09-06	25.6	25.6	25.1	25.31	-0.41	-1.59	170639.0	4329537.1	201
2015-09-03	26.0	26.1	25.5	25.72	0.42	1.66	148246.0	3827119.0	184
2015-09-02	25.1	25.4	25.0	25.3	-0.09	-0.35	106563.0	2685417.3	173
2015-09-01	26.0	26.2	25.3	25.39	-0.6	-2.31	153354.0	3954675.9	254
2015-08-31	25.5	26.4	25.0	25.99	0.45	1.76	217509.0	5561739.5	288
2015-08-30	26.4	26.6	25.5	25.54	-0.16	-0.62	146819.0	3850187.2	200
2015-08-27	26.2	26.5	25.5	25.7	0.62	2.47	242871.0	6313306.1	295
2015-08-26	26.5	26.5	25.0	25.08	-1.56	-5.86	336780.0	8700820.5	405
2015-08-25	25.3	26.7	24.7	26.64	1.71	6.86	324248.0	8386233.0	329
2015-08-24	27.6	27.6	25.0	24.93	-1.18	-4.52	93051.0	2385494.9	195
2015-08-23	27.0	27.1	26.1	26.11	-2.25	-7.93	149538.0	4000668.0	183
2015-08-20	26.7	28.5	26.0	28.36	1.32	4.88	150514.0	4130906.0	238
2015-08-19	28.7	28.9	26.5	27.04	-1.51	-5.29	129989.0	3582322.0	223
2015-08-18	29.4	29.4	28.0	28.55	-0.65	-2.23	125234.0	3599268.4	213
2015-08-17	28.9	29.8	28.4	29.2	-0.18	-0.61	112817.0	3284723.3	201
2015-08-16	30.4	30.7	29.2	29.38	-1.08	-3.55	55102.0	1635940.1	98
2015-08-13	30.8	30.9	30.3	30.46	-0.1	-0.33	68494.0	2101847.8	129
2015-08-12	31.0	31.0	30.4	30.56	-0.71	-2.27	83485.0	2552132.9	130
2015-08-11	31.4	32.2	31.2	31.27	0.06	0.19	184438.0	5858381.5	251
2015-08-10	30.9	31.4	30.9	31.21	0.32	1.04	139599.0	4345344.2	151
2015-08-09	30.4	31.1	30.4	30.89	0.16	0.52	46047.0	1421561.1	79
2015-08-06	31.4	31.4	30.6	30.73	-0.77	-2.44	81645.0	2530149.5	135
2015-08-05	31.6	31.9	31.1	31.5	0.01	0.03	62726.0	1970837.5	98
2015-08-04	31.6	31.6	31.0	31.49	0.01	0.03	81544.0	2561004.7	110
2015-08-03	32.2	32.3	31.0	31.48	-0.49	-1.53	135147.0	4258298.1	188
2015-08-02	33.7	33.7	31.8	31.97	-2.35	-6.85	114670.0	3726831.6	217
2015-07-30	34.4	34.5	34.0	34.32	0.02	0.06	121758.0	4173351.3	186
2015-07-29	34.6	35.0	34.3	34.3	-0.22	-0.64	161956.0	5598524.3	213
2015-07-28	34.2	34.6	34.0	34.52	0.13	0.38	84740.0	2908231.3	137
2015-07-27	34.6	34.8	34.0	34.39	-0.06	-0.17	212396.0	7319162.3	305
2015-07-26	34.2	34.5	34.1	34.45	0.35	1.03	96527.0	3313101.8	159
2015-07-23	34.2	34.3	33.9	34.1	0.34	1.01	147149.0	5020455.0	181
2015-07-22	34.0	34.1	33.7	33.76	0.11	0.33	87866.0	2975283.1	130
2015-07-15	33.4	34.2	33.4	33.65	0.25	0.75	159001.0	5383079.5	211
2015-07-14	33.5	33.7	33.3	33.4	-0.07	-0.21	56648.0	1894770.8	64
2015-07-13	33.4	33.7	33.2	33.47	-0.03	-0.09	81101.0	2715246.5	97
2015-07-12	33.3	33.8	33.2	33.5	0.29	0.87	139502.0	4663952.7	163
2015-07-09	32.6	33.3	32.4	33.21	0.65	2.0	90298.0	2970129.7	101
2015-07-08	32.7	33.0	32.4	32.56	0.23	0.71	48259.0	1575336.8	65
2015-07-07	32.6	32.7	32.2	32.33	-0.47	-1.43	96894.0	3148865.9	128
2015-07-06	32.5	33.3	32.0	32.8	-0.27	-0.82	55401.0	1820459.2	94
2015-07-05	33.0	33.1	32.8	33.07	0.07	0.21	52672.0	1737238.8	68
2015-07-02	33.1	33.3	32.9	33.0	-0.15	-0.45	99749.0	3304664.4	127
2015-07-01	33.4	34.0	32.8	33.15	0.01	0.03	192125.0	6386439.1	268
2015-06-30	33.0	33.3	32.0	33.14	0.04	0.12	299229.0	9810672.4	258
2015-06-29	33.8	33.8	32.4	33.1	-0.83	-2.45	94141.0	3138227.2	118
2015-06-28	34.5	34.8	33.8	33.93	-0.51	-1.48	111474.0	3807143.1	135
2015-06-25	34.5	34.7	34.3	34.44	-0.16	-0.46	55268.0	1907200.8	85
2015-06-24	34.4	34.7	34.4	34.6	0.3	0.87	25039.0	867061.8	59
2015-06-23	34.3	34.5	34.2	34.3	0.24	0.7	35603.0	1222946.1	92
2015-06-22	34.2	34.2	33.7	34.06	-0.34	-0.99	66450.0	2258820.1	111
2015-06-21	34.6	34.7	33.3	34.4	-0.37	-1.06	134431.0	4582631.1	208
2015-06-18	35.1	35.1	34.6	34.77	-0.41	-1.17	118924.0	4158190.4	139
2015-06-17	35.0	35.5	34.9	35.18	0.15	0.43	143074.0	5027706.7	171
2015-06-16	35.3	35.4	34.6	35.03	-0.27	-0.76	138228.0	4835164.2	157
2015-06-15	35.7	35.7	35.2	35.3	-0.28	-0.79	89521.0	3164478.0	145
2015-06-14	35.1	35.7	35.0	35.58	0.62	1.77	210957.0	7448047.5	236
2015-06-11	35.5	35.5	34.9	34.96	-0.6	-1.69	144885.0	5091383.9	230
2015-06-10	35.3	36.0	35.3	35.56	0.24	0.68	63775.0	2273566.6	106
2015-06-09	35.8	36.0	35.0	35.32	-0.78	-2.16	114725.0	4074601.3	180
2015-06-08	36.4	36.9	36.0	36.1	-0.53	-1.45	126671.0	4633501.7	161
2015-06-07	36.5	36.9	36.2	36.63	-0.04	-0.11	172160.0	6295205.7	217
2015-06-04	36.9	37.6	36.5	36.67	-0.11	-0.3	680417.0	25306481.7	808
2015-06-03	35.9	37.0	35.9	36.78	0.96	2.68	438668.0	16035249.7	498
2015-06-02	35.7	36.1	35.7	35.82	0.12	0.34	107690.0	3864316.2	175
2015-06-01	35.3	35.9	35.1	35.7	-0.01	-0.03	231904.0	8210447.0	301
2015-05-31	36.5	36.7	35.6	35.71	-0.89	-2.43	274109.0	9922123.2	337
2015-05-28	37.0	37.3	36.5	36.6	-0.45	-1.21	179328.0	6614661.0	211
2015-05-27	37.1	37.5	36.9	37.05	-0.14	-0.38	283631.0	10536846.4	368
2015-05-26	35.5	38.3	35.5	37.19	1.7	4.79	1789673.0	66577862.4	1893
2015-05-25	35.4	35.6	35.1	35.49	0.27	0.77	148581.0	5253041.7	178
2015-05-24	35.3	35.4	35.0	35.22	0.02	0.06	156772.0	5519332.2	182
2015-05-21	35.0	35.3	34.9	35.2	0.24	0.69	88646.0	3117939.2	105
2015-05-20	35.3	35.4	34.9	34.96	-0.52	-1.47	142604.0	5011735.5	177
2015-05-19	35.4	35.7	35.3	35.48	0.18	0.51	155470.0	5515732.2	149
2015-05-18	35.7	35.7	35.2	35.3	-0.04	-0.11	234000.0	8288630.8	220
2015-05-17	35.1	35.6	35.0	35.34	0.53	1.52	200131.0	7046061.3	183
2015-05-14	34.9	35.2	34.7	34.81	0.0	0.0	117989.0	4121870.1	169
2015-05-13	35.0	35.3	34.7	34.81	-0.32	-0.91	176929.0	6173991.2	218
2015-05-12	34.8	35.2	34.6	35.13	0.44	1.27	150002.0	5223518.2	224
2015-05-11	35.4	35.4	34.0	34.69	-0.73	-2.06	366807.0	12865781.6	398
2015-05-10	35.7	35.7	35.1	35.42	-0.35	-0.98	181379.0	6424451.6	211
2015-05-07	36.1	36.2	35.7	35.77	-0.37	-1.02	139601.0	5012598.7	192
2015-05-06	36.5	36.5	36.0	36.14	-0.05	-0.14	89261.0	3235151.6	143
2015-05-05	36.3	36.9	36.0	36.19	-0.03	-0.08	354105.0	12949465.8	403
2015-05-04	36.8	36.8	35.8	36.22	-0.71	-1.92	693663.0	25058694.5	676
2015-05-03	36.9	38.8	35.6	36.93	0.41	1.12	1755279.0	66344105.6	1793
2015-04-30	36.0	37.0	35.8	36.52	0.53	1.47	1315408.0	48122823.5	1101
2015-04-29	36.0	36.4	35.6	35.99	0.45	1.27	321924.0	11582334.2	407
2015-04-28	35.0	36.4	35.0	35.54	0.58	1.66	902625.0	32372042.2	886
2015-04-27	35.0	35.1	34.6	34.96	0.2	0.58	223876.0	7803217.4	244
2015-04-26	34.5	35.2	34.5	34.76	0.65	1.91	338771.0	11786289.3	367
2015-04-23	33.7	34.5	33.7	34.11	0.4	1.19	229341.0	7829479.3	260
2015-04-22	34.1	34.2	33.6	33.71	0.08	0.24	210926.0	7157385.9	254
2015-04-21	33.6	34.4	33.2	33.63	-0.08	-0.24	317321.0	10735950.0	372
2015-04-20	34.0	34.4	33.4	33.71	-0.09	-0.27	312343.0	10602908.8	373
2015-04-19	33.3	33.9	33.2	33.8	1.19	3.65	516249.0	17340383.0	466
2015-04-16	33.0	33.1	32.6	32.61	-0.14	-0.43	306546.0	10072019.9	255
2015-04-15	32.8	33.1	32.6	32.75	0.22	0.68	309715.0	10152726.3	271
2015-04-14	32.5	33.2	32.5	32.53	0.08	0.25	281243.0	9248225.6	301
2015-04-13	32.3	32.6	32.2	32.45	0.21	0.65	130077.0	4215705.5	156
2015-04-12	32.2	32.7	32.0	32.24	-0.27	-0.83	329361.0	10623635.9	349
2015-04-09	32.3	32.6	32.2	32.51	0.41	1.28	104885.0	3402140.8	145
2015-04-08	32.5	33.0	32.0	32.1	-0.45	-1.38	357593.0	11682499.0	346
2015-04-07	31.6	32.7	31.6	32.55	0.84	2.65	398003.0	12837815.1	348
2015-04-06	31.8	32.2	31.2	31.71	0.12	0.38	519122.0	16502355.9	426
2015-04-05	32.2	32.4	30.7	31.59	-0.59	-1.83	158613.0	5016215.2	229
2015-04-02	33.2	33.5	31.7	32.18	-0.63	-1.92	267605.0	8805228.3	302
2015-04-01	33.1	33.2	32.6	32.81	-0.11	-0.33	131641.0	4346649.5	165
2015-03-31	33.0	33.7	32.7	32.92	-0.38	-1.14	156032.0	5171384.3	248
2015-03-30	34.0	34.7	33.0	33.3	-0.73	-2.15	265174.0	9033008.2	330
2015-03-29	33.5	35.5	33.2	34.03	1.21	3.69	320126.0	11000001.2	389
2015-03-26	31.3	32.9	31.1	32.82	-0.27	-0.82	194343.0	6280998.8	234
2015-03-25	35.7	35.7	32.5	33.09	-2.51	-7.05	347612.0	11835243.7	390
2015-03-24	35.6	36.2	35.5	35.6	-0.04	-0.11	218158.0	7822482.0	276
2015-03-23	35.4	36.1	35.3	35.64	0.24	0.68	209267.0	7473575.5	273
2015-03-22	35.0	35.5	34.9	35.4	0.55	1.58	202464.0	7124641.9	205
2015-03-19	35.1	35.4	34.5	34.85	0.09	0.26	185198.0	6468019.0	266
2015-03-18	35.6	36.0	33.5	34.76	-0.97	-2.71	472033.0	16399201.8	516
2015-03-17	36.0	36.2	35.4	35.73	-0.29	-0.81	333897.0	11914315.9	380
2015-03-16	37.1	37.5	35.2	36.02	-1.1	-2.96	319899.0	11681910.5	392
2015-03-15	37.4	37.5	37.0	37.12	-0.48	-1.28	254067.0	9468892.1	338
2015-03-12	37.9	38.0	37.5	37.6	-0.16	-0.42	245850.0	9280986.7	277
2015-03-11	37.8	38.1	37.4	37.76	-0.05	-0.13	381503.0	14415326.9	470
2015-03-10	37.3	38.0	37.3	37.81	0.54	1.45	328527.0	12371748.4	387
2015-03-09	37.7	38.0	37.1	37.27	-0.31	-0.82	278421.0	10455332.4	345
2015-03-08	37.4	37.9	37.3	37.58	0.31	0.83	355450.0	13376482.7	460
2015-03-05	36.6	37.5	36.6	37.27	0.66	1.8	294324.0	10943872.5	300
2015-03-04	37.0	37.1	36.5	36.61	-0.36	-0.97	162370.0	5993942.4	199
2015-03-03	36.8	37.1	36.6	36.97	0.27	0.74	182494.0	6736823.6	219
2015-03-02	36.4	36.8	36.2	36.7	0.31	0.85	168738.0	6146609.4	208
2015-03-01	36.7	36.7	35.9	36.39	-0.18	-0.49	220768.0	8010543.2	275
2015-02-26	37.1	37.1	36.4	36.57	-0.43	-1.16	233613.0	8583119.5	284
2015-02-25	37.3	37.4	36.9	37.0	-0.33	-0.88	168381.0	6242518.3	232
2015-02-24	37.1	37.5	37.1	37.33	0.01	0.03	162739.0	6079218.6	147
2015-02-23	37.3	37.8	37.3	37.32	-0.18	-0.48	197193.0	7404197.4	208
2015-02-22	37.9	38.1	37.3	37.5	-0.25	-0.66	199512.0	7538307.1	219
2015-02-19	37.7	38.3	37.5	37.75	-0.01	-0.03	288628.0	10935902.5	344
2015-02-18	37.3	38.8	37.0	37.76	0.4	1.07	792834.0	30052144.7	779
2015-02-17	37.9	38.2	37.2	37.36	-0.56	-1.48	260796.0	9833465.3	282
2015-02-16	38.3	38.5	37.8	37.92	-0.16	-0.42	469123.0	17919729.6	448
2015-02-15	38.0	38.3	37.9	38.08	0.59	1.57	357139.0	13626889.4	330
2015-02-12	36.7	38.0	36.7	37.49	0.6	1.63	287005.0	10739464.0	294
2015-02-11	38.3	38.4	36.7	36.89	-1.3	-3.4	363903.0	13689066.8	459
2015-02-10	39.0	39.1	38.0	38.19	-0.91	-2.33	394722.0	15196243.1	440
2015-02-09	39.8	39.8	39.0	39.1	-0.45	-1.14	318230.0	12523132.0	342
2015-02-08	39.9	39.9	39.5	39.55	0.35	0.89	405285.0	16081387.2	418
2015-02-05	39.0	39.7	38.7	39.2	-0.23	-0.58	514298.0	20213238.0	537
2015-02-04	39.9	40.7	39.3	39.43	0.05	0.13	1964727.0	78817305.1	1839
2015-02-03	38.9	40.1	38.8	39.38	0.81	2.1	2242545.0	88397816.0	1722
2015-02-02	37.1	38.7	37.0	38.57	1.39	3.74	1417022.0	53965201.8	1258
2015-02-01	37.2	37.7	36.8	37.18	1.12	3.11	1225840.0	45538913.5	983
2015-01-29	36.3	36.5	35.9	36.06	-0.29	-0.8	889422.0	32177092.9	749
2015-01-28	36.2	36.6	36.0	36.35	0.15	0.41	1223012.0	44417816.0	844
2015-01-27	35.6	36.4	35.5	36.2	0.79	2.23	344234.0	12399926.9	300
2015-01-26	35.4	35.5	35.1	35.41	0.28	0.8	147660.0	5220424.5	173
2015-01-22	35.0	35.7	35.0	35.13	0.0	0.0	180626.0	6374174.9	220
2015-01-21	35.5	35.9	34.9	35.13	-0.68	-1.9	272552.0	9682255.8	369
2015-01-20	35.0	35.9	35.0	35.81	0.9	2.58	580145.0	20557616.3	426
2015-01-19	34.9	35.4	34.8	34.91	-0.5	-1.41	356377.0	12482628.3	407
2015-01-18	35.0	36.0	34.7	35.41	0.37	1.06	216161.0	7681941.5	243
2015-01-15	36.0	36.5	34.6	35.04	-0.76	-2.12	283707.0	10178769.6	322
2015-01-14	36.0	36.4	35.7	35.8	-0.03	-0.08	151786.0	5481607.7	157
2015-01-13	34.5	36.3	34.5	35.83	0.37	1.04	286229.0	10215638.2	424
2015-01-12	37.0	37.4	35.2	35.46	-1.8	-4.83	647510.0	23586918.0	582
2015-01-11	34.9	37.9	34.3	37.26	2.76	8.0	368936.0	13353039.7	322
2015-01-08	34.9	35.6	34.3	34.5	0.34	1.0	301466.0	10471277.1	289
2015-01-07	33.1	34.3	33.0	34.16	0.94	2.83	171417.0	5794741.7	174
2015-01-06	33.0	33.6	32.5	33.22	-0.55	-1.63	140259.0	4651816.9	143
2015-01-05	34.0	34.4	33.5	33.77	-0.76	-2.2	46988.0	1592630.7	73
2015-01-04	34.4	35.1	34.4	34.53	0.2	0.58	73292.0	2546682.6	116
2015-01-01	34.9	35.0	34.0	34.33	-0.06	-0.17	44908.0	1556717.1	91
2014-12-31	34.8	35.6	31.5	34.39	-0.45	-1.29	223102.0	7500926.8	246
2014-12-30	35.2	35.9	34.6	34.84	-1.74	-4.76	133771.0	4723820.1	182
2014-12-29	37.1	37.6	36.4	36.58	-0.3	-0.81	369040.0	13709125.4	488
2014-12-28	36.5	37.6	36.3	36.88	0.61	1.68	432327.0	16028804.2	495
2014-12-25	36.2	37.2	36.0	36.27	-0.53	-1.44	271738.0	9929640.5	390
2014-12-24	36.9	38.0	36.3	36.8	0.43	1.18	706586.0	26336884.9	683
2014-12-23	36.0	37.2	35.9	36.37	0.05	0.14	231876.0	8459302.8	251
2014-12-22	35.3	36.6	35.0	36.32	1.43	4.1	151097.0	5441915.0	186
2014-12-21	36.0	37.0	34.3	34.89	-0.51	-1.44	290252.0	10280724.4	266
2014-12-18	33.0	35.4	33.0	35.4	3.19	9.9	315701.0	11006230.6	228
2014-12-17	31.7	33.4	29.5	32.21	0.71	2.25	113084.0	3620164.4	164
2014-12-16	32.0	33.3	31.5	31.5	-3.42	-9.79	190198.0	6063250.5	170
2014-12-15	38.5	38.5	34.0	34.92	-2.53	-6.76	169831.0	6178788.3	216
2014-12-14	37.2	38.1	37.0	37.45	-1.9	-4.83	183751.0	6944990.2	128
2014-12-11	38.0	39.4	37.1	39.35	0.85	2.21	225068.0	8631486.7	173
2014-12-10	38.7	39.3	38.1	38.5	-0.27	-0.7	224011.0	8699012.0	172
2014-12-09	38.5	38.8	37.8	38.77	-0.45	-1.15	113823.0	4380234.2	152
2014-12-08	40.8	40.8	39.0	39.22	-1.61	-3.94	272808.0	10792465.6	198
2014-12-07	40.4	41.2	39.9	40.83	0.72	1.8	262159.0	10617260.4	305
2014-12-04	39.0	40.8	39.0	40.11	1.27	3.27	222254.0	8892816.4	290
2014-12-03	38.9	39.5	38.6	38.84	-0.22	-0.56	165368.0	6444258.1	175
2014-12-02	40.2	40.2	39.0	39.06	-0.74	-1.86	190492.0	7514005.4	265
2014-12-01	38.1	40.3	38.0	39.8	1.3	3.38	205614.0	8144072.4	191
2014-11-30	38.0	39.1	38.0	38.5	-2.53	-6.17	288381.0	11089202.8	198
2014-11-27	40.5	42.0	40.4	41.03	-0.1	-0.24	60201.0	2499233.8	110
2014-11-26	40.6	41.4	39.6	41.13	0.03	0.07	217212.0	8820260.1	219
2014-11-25	42.0	42.0	41.0	41.1	-0.8	-1.91	53465.0	2211847.7	99
2014-11-24	42.7	42.7	41.3	41.9	-0.89	-2.08	88910.0	3749288.4	106
2014-11-23	42.8	43.0	42.7	42.79	0.52	1.23	56490.0	2420747.8	82
2014-11-20	42.3	43.0	42.1	42.27	-0.13	-0.31	136402.0	5832334.8	155
2014-11-19	42.2	42.7	41.6	42.4	0.54	1.29	70332.0	2977835.4	115
2014-11-18	40.8	42.1	40.3	41.86	1.02	2.5	172496.0	7107257.2	243
2014-11-17	43.0	43.0	39.7	40.84	-2.11	-4.91	124746.0	5103226.5	144
2014-11-16	43.5	43.8	42.7	42.95	-0.5	-1.15	73728.0	3184750.6	116
2014-11-13	44.0	44.2	43.3	43.45	-0.75	-1.7	87737.0	3847151.0	135
2014-11-12	43.0	44.3	43.0	44.2	0.9	2.08	254874.0	11160321.6	245
2014-11-11	43.7	43.9	43.1	43.3	-0.61	-1.39	170154.0	7397060.1	231
2014-11-10	43.5	44.0	42.9	43.91	0.77	1.78	86087.0	3751303.2	110
2014-11-09	43.0	43.6	42.5	43.14	0.16	0.37	57288.0	2466160.0	94
2014-11-06	42.3	43.2	42.3	42.98	0.53	1.25	84217.0	3606208.1	121
2014-11-05	43.0	43.0	41.5	42.45	-0.72	-1.67	247805.0	10450542.1	245
2014-11-04	44.3	44.7	43.0	43.17	-1.27	-2.86	166508.0	7289544.3	177
2014-11-03	43.9	44.8	43.7	44.44	0.46	1.05	187940.0	8331605.6	224
2014-11-02	43.8	44.2	43.8	43.98	0.64	1.48	144490.0	6359454.7	235
2014-10-30	42.7	43.8	42.7	43.34	-0.26	-0.6	82580.0	3585156.2	148
2014-10-29	43.7	44.1	43.5	43.6	-0.05	-0.11	204119.0	8945100.1	297
2014-10-28	44.9	44.9	43.5	43.65	-1.35	-3.0	184702.0	8114885.8	277
2014-10-27	45.9	45.9	44.8	45.0	-0.85	-1.85	83975.0	3802624.1	159
2014-10-26	45.4	46.0	45.2	45.85	0.98	2.18	71558.0	3267630.8	125
2014-10-23	45.0	45.5	44.5	44.87	-0.56	-1.23	93671.0	4209962.5	175
2014-10-22	44.7	45.5	44.0	45.43	1.23	2.78	189313.0	8461024.5	256
2014-10-21	43.2	44.6	42.8	44.2	0.98	2.27	82217.0	3617959.7	144
2014-10-20	43.8	43.8	43.0	43.22	-0.28	-0.64	102580.0	4427631.3	115
2014-10-19	45.0	45.0	42.5	43.5	0.54	1.26	145596.0	6355154.7	155
2014-10-16	44.3	44.3	41.5	42.96	-1.62	-3.63	179645.0	7717275.2	192
2014-10-15	45.5	46.1	44.5	44.58	-1.44	-3.13	213705.0	9679840.7	232
2014-10-14	46.9	46.9	44.5	46.02	-1.52	-3.2	372589.0	16987802.4	388
2014-10-13	45.6	48.0	45.6	47.54	1.08	2.32	57736.0	2720450.7	99
2014-10-12	48.3	48.5	46.1	46.46	-3.25	-6.54	191960.0	9111218.4	156
2014-10-02	49.8	49.9	49.6	49.71	-0.29	-0.58	63737.0	3169618.0	111
2014-10-01	50.0	50.25	49.6	50.0	0.1	0.2	87651.0	4370753.7	116
2014-09-30	49.8	50.5	49.8	49.9	0.4	0.81	151502.0	7590081.35	175
2014-09-29	49.3	49.7	49.3	49.5	0.11	0.22	104716.0	5183103.9	173
2014-09-28	50.0	50.0	49.1	49.39	-0.38	-0.76	127541.0	6305340.75	146
2014-09-25	50.75	51.0	49.5	49.77	-0.79	-1.56	173695.0	8671660.2	235
2014-09-24	50.5	50.75	48.8	50.56	-0.43	-0.84	381403.0	18902947.6	333
2014-09-22	50.5	51.0	49.6	50.99	0.14	0.28	166378.0	8435167.7	154
2014-09-21	51.25	51.5	50.75	50.85	-0.65	-1.26	118221.0	6054813.25	141
2014-09-18	52.0	52.0	51.25	51.5	-0.5	-0.96	88508.0	4564259.75	111
2014-09-17	52.0	52.0	51.5	52.0	0.17	0.33	131425.0	6809048.25	147
2014-09-16	51.0	52.0	50.75	51.83	1.08	2.13	197218.0	10152462.5	246
2014-09-15	52.0	52.0	50.5	50.75	-1.29	-2.48	201285.0	10340461.75	252
2014-09-14	52.75	53.0	51.75	52.04	-0.55	-1.05	185608.0	9736077.25	252
2014-09-11	53.0	53.75	52.25	52.59	-0.19	-0.36	516300.0	27482122.0	482
2014-09-10	52.25	53.25	52.0	52.78	0.78	1.5	864179.0	45642644.0	650
2014-09-09	51.75	52.25	51.75	52.0	0.17	0.33	341320.0	17768344.75	317
2014-09-08	52.25	52.25	51.75	51.83	-0.18	-0.35	255168.0	13279773.0	265
2014-09-07	52.25	52.5	52.0	52.01	0.04	0.08	120491.0	6283985.5	128
2014-09-04	52.0	52.25	51.5	51.97	-0.03	-0.06	108304.0	5617283.25	152
2014-09-03	52.25	52.5	51.75	52.0	-0.26	-0.5	128609.0	6689241.0	171
2014-09-02	52.25	52.5	52.0	52.26	0.05	0.1	161387.0	8411706.5	180
2014-09-01	53.25	53.25	52.0	52.21	-0.6	-1.14	273166.0	14282063.25	258
2014-08-31	52.5	53.0	52.0	52.81	0.56	1.07	232173.0	12216957.75	221
2014-08-28	53.0	53.5	52.25	52.25	-0.52	-0.99	222028.0	11715598.75	194
2014-08-27	51.5	53.5	51.5	52.77	0.81	1.56	365388.0	19209539.0	324
2014-08-26	53.0	53.0	51.5	51.96	-0.8	-1.52	427186.0	22180475.0	440
2014-08-25	53.25	53.5	52.5	52.76	-0.44	-0.83	215301.0	11392344.0	251
2014-08-24	53.0	53.5	53.0	53.2	0.11	0.21	143750.0	7646370.75	189
2014-08-21	54.5	55.0	53.0	53.09	-0.92	-1.7	357943.0	19280366.5	423
2014-08-20	53.75	54.25	53.25	54.01	0.3	0.56	102863.0	5539602.0	138
2014-08-19	54.25	54.25	53.25	53.71	-0.47	-0.87	166956.0	8974278.0	209
2014-08-18	54.75	54.75	53.75	54.18	-0.53	-0.97	155747.0	8430823.0	214
2014-08-17	54.25	55.25	54.25	54.71	0.57	1.05	393445.0	21632295.75	328
2014-08-14	54.75	55.25	53.5	54.14	-0.17	-0.31	534026.0	29135922.0	572
2014-08-13	52.75	55.25	52.75	54.31	1.09	2.05	778969.0	42249856.25	730
2014-08-12	53.0	53.5	52.5	53.22	0.09	0.17	147870.0	7838387.25	219
2014-08-11	53.25	53.5	53.0	53.13	0.26	0.49	169377.0	9015760.75	245
2014-08-10	53.0	53.5	52.75	52.87	-1.23	-2.27	282245.0	14985022.25	412
2014-08-07	53.75	55.25	53.5	54.1	0.62	1.16	400185.0	21749340.5	548
2014-08-06	55.25	55.5	53.0	53.48	-1.53	-2.78	478475.0	25968411.5	673
2014-08-05	52.25	57.25	52.25	55.01	2.78	5.32	1689861.0	95000145.0	1419
2014-08-04	51.25	52.5	51.25	52.23	1.28	2.51	260634.0	13544901.75	308
2014-08-03	49.7	51.25	49.7	50.95	1.02	2.04	165008.0	8395454.1	222
2014-07-24	49.6	50.5	49.1	49.93	0.16	0.32	188180.0	9356440.3	198
2014-07-23	49.9	51.0	49.7	49.77	-0.13	-0.26	224381.0	11236718.5	329
2014-07-22	47.7	50.75	47.7	49.9	2.6	5.5	800407.0	39288410.8	658
2014-07-21	47.0	48.0	47.0	47.3	0.6	1.28	216706.0	10276568.2	303
2014-07-20	46.9	47.3	46.5	46.7	-0.06	-0.13	116518.0	5428321.8	133
2014-07-17	46.0	47.3	45.8	46.76	0.83	1.81	262909.0	12291090.3	365
2014-07-16	45.1	46.0	45.0	45.93	0.85	1.89	124884.0	5689023.6	177
2014-07-15	45.0	45.2	44.7	45.08	0.34	0.76	68761.0	3095079.2	106
2014-07-14	44.6	45.0	44.5	44.74	-0.03	-0.07	75130.0	3368184.3	94
2014-07-13	45.0	45.1	44.3	44.77	-0.43	-0.95	170658.0	7633145.6	248
2014-07-10	45.7	45.7	45.1	45.2	-0.42	-0.92	197545.0	8937907.2	227
2014-07-09	46.1	46.1	45.6	45.62	-0.55	-1.19	48229.0	2208014.8	121
2014-07-08	46.5	46.5	46.1	46.17	-0.45	-0.97	141053.0	6538082.5	162
2014-07-07	46.3	46.8	46.1	46.62	0.44	0.95	153981.0	7145361.5	176
2014-07-06	46.5	46.5	46.0	46.18	-0.33	-0.71	110384.0	5100481.1	130
2014-07-03	46.8	47.4	46.5	46.51	-0.43	-0.92	118136.0	5532380.6	208
2014-07-02	45.7	47.2	45.7	46.94	1.15	2.51	701056.0	32676356.1	623
2014-07-01	44.8	46.1	44.8	45.79	0.99	2.21	140922.0	6402849.8	256
2014-06-30	45.0	45.0	44.5	44.8	0.12	0.27	88144.0	3940249.5	123
2014-06-29	45.1	45.1	44.3	44.68	-0.34	-0.76	113665.0	5070130.9	163
2014-06-26	45.5	45.9	44.9	45.02	-0.58	-1.27	126536.0	5725961.5	188
2014-06-25	45.1	46.0	44.6	45.6	0.59	1.31	176856.0	8002688.8	199
2014-06-24	44.8	45.4	43.9	45.01	0.06	0.13	400866.0	17825600.2	268
2014-06-23	46.5	46.5	44.4	44.95	-1.78	-3.81	377362.0	17036604.6	386
2014-06-22	48.0	48.2	46.6	46.73	-1.03	-2.16	208388.0	9870183.1	237
2014-06-19	48.3	48.8	47.5	47.76	-0.6	-1.24	255942.0	12339990.8	311
2014-06-18	49.0	49.4	48.0	48.36	-0.95	-1.93	464179.0	22497084.9	484
2014-06-17	48.8	49.8	47.9	49.31	0.34	0.69	175148.0	8595379.0	272
2014-06-16	49.6	50.25	48.8	48.97	-0.31	-0.63	80585.0	3991876.6	168
2014-06-15	50.0	50.0	48.9	49.28	-1.07	-2.13	184701.0	9138451.8	232
2014-06-12	51.25	52.5	50.0	50.35	-1.45	-2.8	426129.0	21887935.0	290
2014-06-11	51.0	52.5	50.5	51.8	1.05	2.07	530742.0	27384048.5	452
2014-06-10	49.5	51.75	49.5	50.75	1.15	2.32	665878.0	33792932.2	560
2014-06-09	48.0	49.8	47.8	49.6	1.71	3.57	378260.0	18443390.2	351
2014-06-08	48.7	49.1	47.0	47.89	-0.73	-1.5	167097.0	8019150.8	185
2014-06-05	49.5	49.5	48.4	48.62	-0.62	-1.26	243002.0	11836039.6	293
2014-06-04	49.1	49.7	48.9	49.24	-0.07	-0.14	150631.0	7402873.5	199
2014-06-03	49.5	50.0	49.2	49.31	-0.34	-0.68	119241.0	5908151.8	168
2014-06-02	50.0	50.0	49.5	49.65	-0.34	-0.68	127308.0	6336248.3	164
2014-06-01	50.75	51.25	49.9	49.99	-0.63	-1.24	328992.0	16669440.25	247
2014-05-29	51.0	51.25	49.9	50.62	-0.2	-0.39	231363.0	11750776.05	225
2014-05-28	49.9	51.0	49.6	50.82	0.95	1.9	399025.0	20136882.65	371
2014-05-27	50.0	51.25	49.7	49.87	-0.09	-0.18	337336.0	16991268.3	385
2014-05-26	50.0	50.25	49.8	49.96	0.1	0.2	146549.0	7322829.6	165
2014-05-25	49.9	50.0	49.5	49.86	-0.14	-0.28	76098.0	3788667.9	119
2014-05-22	49.9	50.75	49.8	50.0	0.25	0.5	397381.0	19952264.6	318
2014-05-21	49.7	50.5	49.3	49.75	0.02	0.04	182677.0	9084845.85	225
2014-05-20	50.0	50.25	49.3	49.73	-0.22	-0.44	206731.0	10281864.8	301
2014-05-19	51.0	51.5	49.3	49.95	-1.05	-2.06	480500.0	24061009.25	509
2014-05-18	52.5	52.75	50.5	51.0	-0.85	-1.64	635158.0	32831795.25	556
2014-05-15	51.25	52.0	50.25	51.85	0.61	1.19	989957.0	50994489.25	581
2014-05-14	50.75	51.5	50.5	51.24	0.55	1.09	611657.0	31199575.5	350
2014-05-13	50.25	51.0	49.8	50.69	0.26	0.52	355186.0	17884638.45	280
2014-05-12	49.1	51.0	49.1	50.43	1.28	2.6	526250.0	26484232.1	451
2014-05-11	50.25	50.5	49.1	49.15	-0.95	-1.9	259751.0	12892160.8	333
2014-05-08	51.25	51.25	50.0	50.1	-0.98	-1.92	129352.0	6533044.5	175
2014-05-07	51.0	51.75	50.75	51.08	0.3	0.59	149476.0	7660275.25	207
2014-05-06	51.5	51.75	50.0	50.78	-0.63	-1.23	269750.0	13670049.0	315
2014-05-05	51.75	52.25	51.25	51.41	0.39	0.76	270734.0	14014994.5	264
2014-05-04	52.0	52.5	50.5	51.02	0.07	0.14	319009.0	16515787.75	390
2014-05-01	52.0	52.25	50.75	50.95	-0.64	-1.24	277519.0	14284134.75	461
2014-04-30	48.9	53.5	48.9	51.59	2.94	6.04	2298593.0	116912078.55	1788
2014-04-29	46.4	49.0	46.4	48.65	2.08	4.47	658192.0	31368705.0	522
2014-04-28	47.0	47.2	46.5	46.57	-0.22	-0.47	397759.0	18594939.1	286
2014-04-27	45.5	47.0	45.3	46.79	0.42	0.91	484316.0	22339418.1	487
2014-04-24	47.2	47.5	46.1	46.37	-0.75	-1.59	659135.0	30745204.1	536
2014-04-23	49.0	49.0	47.0	47.12	-1.88	-3.84	691371.0	33027485.1	805
2014-04-22	47.1	49.8	47.1	49.0	2.0	4.26	1054076.0	51583454.4	1069
2014-04-21	44.1	48.0	44.0	47.0	3.1	7.06	818508.0	37880259.8	737
2014-04-20	44.5	45.2	43.5	43.9	-0.09	-0.2	663667.0	29396814.4	389
2014-04-17	42.5	44.2	41.8	43.99	1.96	4.66	458589.0	19915547.6	447
2014-04-16	42.3	43.6	41.7	42.03	-0.02	-0.05	510780.0	21871752.7	403
2014-04-15	41.0	42.9	41.0	42.05	1.15	2.81	743232.0	31237825.5	573
2014-04-14	38.4	41.2	38.4	40.9	2.4	6.23	1300241.0	52308886.9	785
2014-04-13	37.9	38.7	37.9	38.5	0.5	1.32	371646.0	14269567.2	205
2014-04-10	38.3	38.3	37.8	38.0	-0.1	-0.26	178884.0	6813344.0	170
2014-04-09	37.9	38.6	37.7	38.1	0.2	0.53	727505.0	27814243.3	340
2014-04-08	38.0	38.0	37.5	37.9	0.3	0.8	277119.0	10496763.4	179
2014-04-07	37.8	37.8	37.2	37.6	0.3	0.8	184058.0	6905757.7	266
2014-04-06	38.2	38.2	37.3	37.3	-1.2	-3.12	429057.0	16139813.5	367
2014-04-03	38.5	38.8	38.2	38.5	0.3	0.79	589123.0	22712550.5	301
2014-04-02	38.2	38.3	38.0	38.2	0.1	0.26	257228.0	9825145.5	170
2014-04-01	38.7	38.7	38.0	38.1	-0.4	-1.04	490383.0	18768198.7	299
2014-03-31	38.7	38.9	38.2	38.5	0.0	0.0	446631.0	17212343.7	357
2014-03-30	38.0	38.6	38.0	38.5	0.6	1.58	513224.0	19669768.2	367
2014-03-27	37.6	38.0	37.4	37.9	0.3	0.8	542706.0	20493753.3	330
2014-03-26	37.6	37.6	37.3	37.6	0.0	0.0	159886.0	5987136.8	101
2014-03-25	37.3	37.6	37.2	37.6	0.3	0.8	196565.0	7349753.5	131
2014-03-24	37.4	37.6	37.2	37.3	-0.1	-0.27	203385.0	7594391.2	133
2014-03-23	37.2	37.6	37.2	37.4	0.4	1.08	237745.0	8876285.6	143
2014-03-20	37.3	37.3	36.9	37.0	-0.3	-0.8	150892.0	5603028.6	140
2014-03-19	36.9	37.6	36.8	37.3	0.4	1.08	432798.0	16120057.0	238
2014-03-18	36.7	37.2	36.7	36.9	0.1	0.27	129816.0	4789529.0	117
2014-03-17	36.9	37.2	36.8	36.8	-0.1	-0.27	161976.0	5974118.0	128
2014-03-16	37.2	37.2	36.8	36.9	-0.3	-0.81	457961.0	16913267.7	253
2014-03-13	37.2	37.3	37.2	37.2	0.0	0.0	166977.0	6216145.6	115
2014-03-12	37.2	37.6	37.2	37.2	-0.1	-0.27	259135.0	9666854.7	224
2014-03-11	37.3	38.1	37.3	37.3	0.1	0.27	463443.0	17538561.8	344
2014-03-10	37.6	37.6	37.2	37.2	-0.2	-0.53	356516.0	13321462.5	273
2014-03-09	37.6	38.2	37.3	37.4	-0.2	-0.53	709254.0	26806300.0	480
2014-03-06	36.4	37.7	36.4	37.6	0.9	2.45	855932.0	31836438.5	502
2014-03-05	36.8	36.8	36.4	36.7	0.2	0.55	383969.0	14038147.7	298
2014-03-04	36.7	36.7	36.4	36.5	0.2	0.55	199442.0	7287798.6	162
2014-03-03	36.5	36.7	36.0	36.3	-0.5	-1.36	361428.0	13139075.0	220
2014-03-02	37.3	37.3	36.4	36.8	-0.5	-1.34	324117.0	11934081.5	238
2014-02-27	37.4	37.6	37.0	37.3	0.1	0.27	393471.0	14663697.0	385
2014-02-26	37.6	37.6	37.2	37.2	-0.4	-1.06	437805.0	16326734.7	315
2014-02-25	37.0	37.7	36.8	37.6	0.6	1.62	1085886.0	40545186.4	804
2014-02-24	36.4	37.2	36.4	37.0	0.6	1.65	646979.0	23753862.1	393
2014-02-23	36.0	36.4	35.9	36.4	0.5	1.39	495053.0	17919203.0	328
2014-02-20	35.9	36.3	35.9	35.9	0.1	0.28	428915.0	15436079.6	331
2014-02-19	35.6	35.9	35.6	35.8	0.2	0.56	348796.0	12459135.5	192
2014-02-18	35.5	35.8	35.5	35.6	-0.2	-0.56	249306.0	8897651.6	180
2014-02-17	36.0	36.0	35.6	35.8	-0.2	-0.56	360675.0	12903744.5	205
2014-02-16	36.4	36.4	35.9	36.0	-0.1	-0.28	377808.0	13624784.7	234
2014-02-13	35.8	36.3	35.6	36.1	0.3	0.84	868021.0	31184183.8	431
2014-02-12	35.6	35.9	35.6	35.8	0.2	0.56	335392.0	11941258.8	186
2014-02-11	35.6	35.6	35.5	35.6	0.0	0.0	375980.0	13362366.6	160
2014-02-10	35.6	35.8	35.5	35.6	0.0	0.0	557749.0	19849720.5	268
2014-02-09	35.4	35.6	35.4	35.6	0.4	1.14	596062.0	21154063.6	278
2014-02-06	34.9	35.2	34.9	35.2	0.2	0.57	133142.0	4669547.6	109
2014-02-05	34.9	35.1	34.9	35.0	0.1	0.29	239829.0	8390728.2	115
2014-02-04	34.8	34.9	34.6	34.9	-0.1	-0.29	508526.0	17659334.4	287
2014-02-03	35.2	35.4	35.0	35.0	-0.2	-0.57	352715.0	12401152.1	154
2014-02-02	35.1	35.4	35.1	35.2	0.1	0.28	431414.0	15186318.2	182
2014-01-30	35.2	35.4	35.0	35.1	-0.1	-0.28	147570.0	5180481.3	145
2014-01-29	35.1	35.4	35.0	35.2	0.2	0.57	339054.0	11922245.1	163
2014-01-28	35.1	35.4	34.9	35.0	-0.1	-0.28	315705.0	11092048.3	187
2014-01-27	34.9	35.8	34.9	35.1	0.2	0.57	867805.0	30670934.6	443
2014-01-26	34.7	34.9	34.7	34.9	-0.2	-0.57	229411.0	7992664.6	154
2014-01-23	35.1	35.2	34.9	35.1	-0.3	-0.85	278685.0	9769542.9	153
2014-01-22	34.8	35.4	34.8	35.4	0.5	1.43	575889.0	20172532.6	309
2014-01-21	34.9	34.9	34.6	34.9	0.0	0.0	319015.0	11081543.6	209
2014-01-20	34.9	34.9	34.7	34.9	0.0	0.0	334256.0	11635296.0	156
2014-01-19	34.9	34.9	34.7	34.9	0.1	0.29	209112.0	7266928.0	173
2014-01-16	34.7	34.9	34.6	34.8	0.1	0.29	348787.0	12110327.4	257
2014-01-15	34.7	34.9	34.6	34.7	-0.2	-0.57	345162.0	11981968.5	250
2014-01-14	34.7	34.9	34.6	34.9	0.1	0.29	451544.0	15685029.3	230
2014-01-13	34.9	34.9	34.7	34.8	-0.1	-0.29	337699.0	11729250.7	275
2014-01-12	35.4	35.4	34.7	34.9	-0.7	-1.97	817286.0	28617941.7	476
2014-01-09	35.6	35.6	35.5	35.6	-0.2	-0.56	244809.0	8700647.2	157
2014-01-08	35.8	35.8	35.5	35.8	0.0	0.0	424431.0	15117718.4	230
2014-01-07	35.9	35.9	35.4	35.8	0.2	0.56	458272.0	16283405.3	290
2014-01-06	35.5	36.0	35.2	35.6	0.1	0.28	803054.0	28657672.2	518
2014-01-05	35.6	35.6	35.1	35.5	-0.1	-0.28	371033.0	13143142.7	248
2014-01-02	35.6	35.6	35.5	35.6	0.0	0.0	338210.0	12020372.1	221
2014-01-01	35.6	35.8	35.5	35.6	0.1	0.28	423275.0	15077220.0	267
2013-12-31	35.8	35.8	35.4	35.5	-0.1	-0.28	469398.0	16726022.0	309
2013-12-30	36.0	36.1	35.6	35.6	-0.4	-1.11	348654.0	12517032.1	255
2013-12-29	35.8	36.0	35.6	36.0	0.2	0.56	485444.0	17374391.5	358
2013-12-26	36.1	36.3	35.6	35.8	-0.3	-0.83	685141.0	24583743.0	534
2013-12-25	36.7	36.7	36.0	36.1	-0.3	-0.82	1341120.0	48835350.7	976
2013-12-24	35.9	36.7	35.8	36.4	0.8	2.25	2833242.0	102358880.5	1565
2013-12-23	35.4	35.9	35.2	35.6	0.2	0.56	720836.0	25608401.6	442
2013-12-22	35.2	35.4	35.0	35.4	0.2	0.57	208187.0	7321566.1	161
2013-12-19	34.9	35.2	34.8	35.2	0.3	0.86	386058.0	13510495.7	243
2013-12-18	34.9	34.9	34.8	34.9	0.0	0.0	186315.0	6490933.6	108
2013-12-17	34.8	34.9	34.7	34.9	0.0	0.0	110055.0	3828938.7	115
2013-12-16	34.9	34.9	34.8	34.9	0.0	0.0	140785.0	4902925.6	112
2013-12-15	34.8	34.9	34.7	34.9	0.0	0.0	148707.0	5182109.9	113
2013-12-12	34.9	35.1	34.7	34.9	0.0	0.0	386254.0	13448607.8	283
2013-12-11	35.1	35.1	34.9	34.9	-0.2	-0.57	351641.0	12307098.0	230
2013-12-10	35.4	35.4	35.0	35.1	-0.3	-0.85	353927.0	12472713.6	275
2013-12-09	35.4	35.4	35.2	35.4	0.0	0.0	195659.0	6897435.3	212
2013-12-08	35.4	35.6	35.2	35.4	0.2	0.57	390081.0	13813987.7	340
2013-12-05	34.8	35.6	34.8	35.2	0.4	1.15	708595.0	24985730.6	455
2013-12-04	34.5	34.9	34.5	34.8	0.3	0.87	247186.0	8574649.8	139
2013-12-03	34.9	35.1	34.3	34.5	-0.4	-1.15	358461.0	12466854.5	202
2013-12-02	34.9	34.9	34.8	34.9	0.1	0.29	146177.0	5091658.0	133
2013-12-01	35.1	35.1	34.6	34.8	-0.3	-0.85	327177.0	11392261.0	225
2013-11-28	35.0	35.4	35.0	35.1	0.1	0.29	287480.0	10103564.0	132
2013-11-27	34.9	35.0	34.9	35.0	0.1	0.29	273247.0	9550001.5	162
2013-11-26	35.4	35.5	34.9	34.9	-0.5	-1.41	350668.0	12368950.8	242
2013-11-25	35.5	36.0	35.4	35.4	0.0	0.0	1492028.0	53238815.8	892
2013-11-24	35.1	35.5	35.1	35.4	0.4	1.14	364066.0	12867245.7	249
2013-11-21	35.0	35.1	34.9	35.0	-0.1	-0.28	125151.0	4381478.7	107
2013-11-20	34.8	35.2	34.8	35.1	0.2	0.57	416984.0	14598117.2	229
2013-11-19	34.8	34.9	34.7	34.9	0.1	0.29	154645.0	5371962.3	111
2013-11-18	34.8	35.1	34.6	34.8	0.0	0.0	634409.0	22147177.9	223
2013-11-17	35.0	35.1	34.7	34.8	-0.1	-0.29	408339.0	14278934.4	191
2013-11-14	34.9	35.1	34.9	34.9	0.0	0.0	418095.0	14604040.5	197
2013-11-13	35.1	35.1	34.7	34.9	-0.3	-0.85	246169.0	8595494.7	189
2013-11-12	35.1	35.4	35.0	35.2	0.0	0.0	349542.0	12309967.5	182
2013-11-11	35.4	35.4	34.9	35.2	-0.2	-0.56	429402.0	15076740.1	247
2013-11-10	35.2	35.5	35.1	35.4	0.2	0.57	631271.0	22276685.9	299
2013-11-07	34.9	35.4	34.7	35.2	0.3	0.86	600320.0	20989645.3	252
2013-11-06	35.2	35.4	34.8	34.9	-0.2	-0.57	496985.0	17406797.2	307
2013-11-05	34.5	35.2	34.5	35.1	0.6	1.74	1092070.0	38094923.6	586
2013-11-04	34.5	34.6	34.5	34.5	0.0	0.0	132152.0	4559514.8	94
2013-11-03	34.5	34.7	34.5	34.5	0.0	0.0	167408.0	5779804.0	137
2013-10-31	34.3	34.5	34.2	34.5	0.2	0.58	210702.0	7254538.4	146
2013-10-30	34.3	34.5	34.1	34.3	0.1	0.29	240561.0	8250820.5	127
2013-10-29	34.5	34.5	34.0	34.2	-0.3	-0.87	286918.0	9816191.5	243
2013-10-28	34.7	34.7	34.3	34.5	-0.2	-0.58	296330.0	10211168.8	192
2013-10-27	34.5	34.9	34.5	34.7	0.2	0.58	325232.0	11274548.0	210
2013-10-24	34.5	34.8	34.5	34.5	0.0	0.0	399315.0	13804110.2	283
2013-10-23	34.3	34.6	34.3	34.5	0.2	0.58	280078.0	9649341.0	156
2013-10-22	34.3	34.5	34.3	34.3	-0.2	-0.58	420663.0	14477427.2	215
2013-10-21	34.5	34.5	34.2	34.5	0.2	0.58	264000.0	9067171.6	191
2013-10-20	34.5	34.6	34.1	34.3	0.3	0.88	470921.0	16167560.4	336
2013-10-10	34.0	34.2	33.9	34.0	0.1	0.29	307011.0	10444212.2	242
2013-10-09	34.0	34.0	33.7	33.9	-0.1	-0.29	375469.0	12728492.5	299
2013-10-08	34.2	34.5	34.0	34.0	-0.3	-0.87	265677.0	9097289.4	253
2013-10-07	35.0	35.0	34.3	34.3	-0.7	-2.0	494612.0	17150506.1	491
2013-10-06	34.9	35.6	34.0	35.0	0.1	0.29	2023256.0	70906392.6	1425
2013-10-03	34.8	35.0	34.6	34.9	0.3	0.87	618060.0	21558740.1	434
2013-10-02	34.6	34.8	34.5	34.6	0.1	0.29	350427.0	12139002.7	319
2013-10-01	34.3	34.5	34.1	34.5	0.2	0.58	329075.0	11326781.0	204
2013-09-30	34.0	34.5	34.0	34.3	0.3	0.88	238006.0	8142031.0	212
2013-09-29	34.0	34.2	33.8	34.0	-0.1	-0.29	293706.0	9987264.8	218
2013-09-26	34.5	34.7	34.0	34.1	-0.5	-1.45	362048.0	12402624.6	246
2013-09-25	34.8	34.9	34.5	34.6	-0.3	-0.86	263142.0	9125162.6	159
2013-09-24	34.9	35.0	34.6	34.9	0.0	0.0	283546.0	9866046.5	223
2013-09-19	34.9	35.4	34.7	34.9	0.3	0.87	1331209.0	46620055.0	754
2013-09-18	34.7	35.1	34.2	34.6	-0.1	-0.29	362413.0	12523589.5	260
2013-09-17	34.8	35.4	34.3	34.7	-0.1	-0.29	586380.0	20489017.4	360
2013-09-16	34.2	34.8	34.0	34.8	0.7	2.05	253314.0	8719646.5	244
2013-09-15	33.8	34.3	33.8	34.1	0.7	2.1	267807.0	9116959.3	227
2013-09-12	33.2	33.6	33.2	33.4	0.2	0.6	234122.0	7820906.8	168
2013-09-11	33.2	33.2	32.9	33.2	0.0	0.0	205347.0	6789046.3	153
2013-09-10	32.7	33.2	32.7	33.2	1.2	3.75	262067.0	8632921.6	205
2013-09-09	31.8	32.1	31.5	32.0	0.2	0.63	140076.0	4454510.4	145
2013-09-08	32.3	32.3	31.8	31.8	0.0	0.0	149210.0	4772535.4	127
2013-09-05	32.0	32.4	31.1	31.8	-0.2	-0.63	194812.0	6179867.6	211
2013-09-04	32.5	32.5	32.0	32.0	-0.8	-2.44	235179.0	7600582.3	209
2013-09-03	33.6	33.6	32.5	32.8	-0.8	-2.38	275951.0	9139654.1	214
2013-09-02	33.7	33.7	33.0	33.6	0.0	0.0	351869.0	11676677.8	275
2013-09-01	33.2	33.8	33.2	33.6	0.7	2.13	137285.0	4609186.0	123
2013-08-29	33.2	33.6	32.8	32.9	-0.3	-0.9	237516.0	7871023.6	204
2013-08-28	32.4	33.2	31.9	33.2	0.3	0.91	273286.0	8960720.3	238
2013-08-27	34.1	34.2	32.7	32.9	-1.4	-4.08	370074.0	12343450.1	399
2013-08-26	34.6	34.6	34.2	34.3	-0.4	-1.15	166400.0	5719118.5	171
2013-08-25	34.9	35.1	34.5	34.7	-0.2	-0.57	245088.0	8514103.7	220
2013-08-22	35.4	35.4	34.9	34.9	-0.3	-0.85	233655.0	8190262.8	258
2013-08-21	34.6	35.6	34.6	35.2	0.6	1.73	1129215.0	39921852.3	884
2013-08-20	34.7	34.8	34.5	34.6	0.0	0.0	274395.0	9499395.5	221
2013-08-19	34.7	34.7	34.5	34.6	-0.1	-0.29	168464.0	5828565.0	141
2013-08-18	34.7	34.7	34.5	34.7	0.1	0.29	157551.0	5457996.5	163
2013-08-15	34.5	34.8	34.5	34.6	0.0	0.0	226319.0	7834184.4	187
2013-08-14	34.5	34.7	34.5	34.6	0.1	0.29	149398.0	5155222.8	158
2013-08-13	34.3	34.9	34.3	34.5	0.3	0.88	214304.0	7422876.6	197
2013-08-05	34.2	34.5	34.1	34.2	-0.3	-0.87	301947.0	10342007.8	217
2013-08-04	34.2	34.5	34.2	34.5	0.3	0.88	204647.0	7026657.5	167
2013-08-01	34.5	34.5	34.2	34.2	-0.3	-0.87	153902.0	5287207.7	158
2013-07-31	34.3	34.9	34.0	34.5	0.2	0.58	663424.0	22947033.7	492
2013-07-30	34.5	34.5	33.8	34.3	-0.2	-0.58	709946.0	24181728.9	463
2013-07-29	34.6	34.7	34.2	34.5	0.0	0.0	207108.0	7131086.3	204
2013-07-28	34.6	34.9	34.5	34.5	0.0	0.0	190323.0	6596259.4	204
2013-07-25	34.6	34.6	34.3	34.5	-0.2	-0.58	192536.0	6626740.4	242
2013-07-24	35.5	35.5	34.6	34.7	-1.3	-3.61	706262.0	24743380.9	578
2013-07-23	35.6	36.1	35.6	36.0	0.4	1.12	857861.0	30704098.7	547
2013-07-22	35.1	35.6	35.0	35.6	0.4	1.14	354525.0	12518987.5	241
2013-07-21	34.5	35.2	34.3	35.2	0.7	2.03	345465.0	12060435.4	291
2013-07-18	35.4	35.4	34.2	34.5	-0.9	-2.54	544803.0	18931601.1	515
2013-07-17	35.6	35.6	35.0	35.4	-0.2	-0.56	871758.0	30728006.3	534
2013-07-16	35.6	35.8	35.4	35.6	-0.4	-1.11	388428.0	13808835.3	389
2013-07-15	36.0	36.0	35.8	36.0	0.0	0.0	240092.0	8630612.2	224
2013-07-14	35.9	36.4	35.9	36.0	-0.1	-0.28	278627.0	10047890.3	310
2013-07-11	35.9	36.3	35.4	36.1	0.2	0.56	829392.0	29619538.8	650
2013-07-10	36.3	36.3	35.6	35.9	-0.1	-0.28	257049.0	9258296.8	220
2013-07-09	36.4	36.5	35.9	36.0	-0.3	-0.83	431214.0	15631925.1	475
2013-07-08	35.9	36.7	35.9	36.3	0.5	1.4	999928.0	36373172.7	1073
2013-07-07	35.9	36.4	35.8	35.8	-0.1	-0.28	469154.0	16867515.6	485
2013-07-04	35.6	36.4	35.6	35.9	0.4	1.13	1019648.0	36701018.9	793
2013-07-03	34.8	36.3	34.7	35.5	0.6	1.72	1592009.0	56779706.5	1251
2013-07-02	35.0	35.2	34.8	34.9	-0.2	-0.57	296942.0	10369698.3	300
2013-07-01	35.1	35.4	34.9	35.1	0.2	0.57	598591.0	20996317.9	488
2013-06-30	34.2	35.4	34.1	34.9	0.9	2.65	1520386.0	53102027.6	1228
2013-06-26	33.6	34.5	33.3	34.0	0.4	1.19	601956.0	20336759.4	382
2013-06-25	33.6	33.7	33.4	33.6	0.0	0.0	157628.0	5288384.5	149
2013-06-24	33.8	33.8	33.2	33.6	0.0	0.0	172463.0	5763685.2	173
2013-06-23	33.6	34.0	33.6	33.6	0.2	0.6	362582.0	12221144.7	289
2013-06-22	33.2	33.6	32.9	33.4	0.1	0.3	225818.0	7529859.3	243
2013-06-19	33.3	33.6	33.2	33.3	0.1	0.3	178765.0	5964807.9	162
2013-06-18	33.3	33.6	33.2	33.2	0.0	0.0	206434.0	6891523.2	196
2013-06-17	32.7	33.6	32.7	33.2	0.9	2.79	444476.0	14748998.7	367
2013-06-16	32.4	32.9	32.0	32.3	-0.1	-0.31	313902.0	10197877.9	255
2013-06-15	33.8	33.9	31.1	32.4	-2.1	-6.09	817197.0	27173841.4	634
2013-06-12	34.1	34.7	34.1	34.5	0.5	1.47	681455.0	23468107.2	479
2013-06-11	34.0	34.2	33.9	34.0	0.0	0.0	377123.0	12826155.7	255
2013-06-10	33.8	34.2	33.8	34.0	0.2	0.59	699677.0	23794697.7	411
2013-06-09	33.6	34.0	33.6	33.8	0.1	0.3	299026.0	10087957.4	255
2013-06-08	33.4	34.1	33.4	33.7	0.3	0.9	697341.0	23518539.7	521
2013-06-05	33.2	33.4	32.9	33.4	0.2	0.6	1101508.0	36534205.8	797
2013-06-04	33.6	33.6	33.2	33.2	-0.4	-1.19	462778.0	15430273.2	288
2013-06-03	33.6	33.7	33.4	33.6	0.0	0.0	173184.0	5810905.4	122
2013-06-02	33.9	33.9	33.3	33.6	-0.3	-0.88	393936.0	13213388.1	258
2013-06-01	33.4	34.0	33.3	33.9	0.5	1.5	227757.0	7677811.5	201
2013-05-29	34.0	34.0	33.4	33.4	-0.3	-0.89	379600.0	12801609.7	261
2013-05-28	33.8	34.3	33.6	33.7	-0.1	-0.3	714729.0	24194993.8	428
2013-05-27	33.6	33.8	33.2	33.8	0.2	0.6	733487.0	24564190.6	445
2013-05-26	34.1	34.5	33.3	33.6	-0.4	-1.18	853194.0	28829931.6	434
2013-05-25	35.4	35.6	34.0	34.0	-1.4	-3.95	961313.0	33308045.9	604
2013-05-22	35.5	35.6	35.1	35.4	-0.2	-0.56	515618.0	18251738.6	282
2013-05-21	34.3	35.6	34.2	35.6	1.1	3.19	748904.0	26261005.4	453
2013-05-20	33.7	34.9	33.7	34.5	0.8	2.37	558763.0	19121496.6	356
2013-05-19	33.3	34.0	32.9	33.7	0.5	1.51	742490.0	24800861.9	433
2013-05-18	33.2	33.2	33.0	33.2	0.0	0.0	237347.0	7856887.0	220
2013-05-15	32.9	33.3	32.7	33.2	0.5	1.53	414357.0	13671344.5	327
2013-05-14	33.0	33.2	32.7	32.7	-0.2	-0.61	198650.0	6535908.5	194
2013-05-13	32.9	33.3	32.7	32.9	0.0	0.0	277268.0	9147939.9	283
2013-05-12	33.0	33.6	32.9	32.9	0.0	0.0	414060.0	13746161.5	375
2013-05-11	33.2	33.3	32.8	32.9	-0.3	-0.9	219084.0	7248927.0	215
2013-05-08	32.9	33.2	32.7	33.2	0.3	0.91	336943.0	11113404.1	252
2013-05-07	32.8	33.2	32.7	32.9	0.0	0.0	300184.0	9860784.1	223
2013-05-06	32.4	33.8	32.4	32.9	0.6	1.86	641702.0	21170398.6	629
2013-05-05	32.7	32.7	32.3	32.3	-0.4	-1.22	195827.0	6339052.5	201
2013-05-04	32.1	33.2	32.1	32.7	0.9	2.83	640934.0	20887890.3	468
2013-05-01	32.3	32.3	31.8	31.8	-0.5	-1.55	344052.0	10987934.8	260
2013-04-30	32.3	32.3	32.0	32.3	0.2	0.62	139892.0	4497092.9	140
2013-04-29	32.4	32.4	32.0	32.1	-0.3	-0.93	327680.0	10531340.2	269
2013-04-28	32.8	32.8	32.3	32.4	-0.5	-1.52	165638.0	5367606.5	158
2013-04-27	32.4	33.2	32.4	32.9	0.6	1.86	369601.0	12084565.8	250
2013-04-24	32.4	32.5	32.3	32.3	0.0	0.0	247830.0	8022706.2	208
2013-04-23	31.6	32.3	31.6	32.3	0.4	1.25	296705.0	9491115.2	258
2013-04-22	31.8	31.9	31.5	31.9	0.3	0.95	244455.0	7753486.7	232
2013-04-21	31.6	32.3	31.5	31.6	0.0	0.0	359268.0	11440819.1	273
2013-04-20	30.9	31.8	30.9	31.6	0.7	2.27	584866.0	18361121.9	431
2013-04-17	30.2	31.5	30.1	30.9	1.3	4.39	979761.0	30175906.4	832
2013-04-16	29.6	29.7	29.2	29.6	-0.1	-0.34	205308.0	6036102.0	183
2013-04-15	29.7	29.7	29.3	29.7	0.1	0.34	214450.0	6349605.3	153
2013-04-14	29.8	29.8	29.2	29.6	-0.1	-0.34	461989.0	13648466.8	228
2013-04-13	30.2	30.2	29.2	29.7	0.3	1.02	473533.0	14017231.6	397
2013-04-10	29.6	30.0	29.2	29.4	0.0	0.0	1226733.0	36374036.8	666
2013-04-09	29.3	29.6	29.2	29.4	0.2	0.68	798307.0	23484298.9	437
2013-04-08	28.7	29.2	28.4	29.2	0.5	1.74	880462.0	25546033.0	429
2013-04-07	28.3	28.7	28.3	28.7	0.3	1.06	201554.0	5747738.6	147
2013-04-06	28.7	28.8	28.3	28.4	-0.3	-1.05	359007.0	10183553.1	259
2013-04-03	28.5	28.7	28.5	28.7	0.3	1.06	115882.0	3311443.8	115
2013-04-02	28.7	28.7	28.4	28.4	-0.4	-1.39	328420.0	9374441.9	288
2013-04-01	28.8	28.9	28.7	28.8	0.0	0.0	90438.0	2606209.1	85
2013-03-31	28.7	28.8	28.5	28.8	0.1	0.35	97759.0	2795794.0	92
2013-03-30	28.7	28.9	28.7	28.7	0.0	0.0	75572.0	2172395.0	86
2013-03-27	28.8	28.8	28.5	28.7	0.0	0.0	83125.0	2383225.4	92
2013-03-26	28.9	28.9	28.7	28.7	-0.2	-0.69	122176.0	3516812.7	128
2013-03-25	29.0	29.0	28.7	28.9	0.0	0.0	66780.0	1928172.1	115
2013-03-24	28.8	29.0	28.7	28.9	0.1	0.35	93016.0	2682436.9	130
2013-03-23	29.2	29.2	28.8	28.8	-0.4	-1.37	167115.0	4843732.8	183
2013-03-20	29.2	29.4	29.0	29.2	0.0	0.0	458441.0	13374230.7	431
2013-03-19	28.9	29.2	28.9	29.2	0.2	0.69	244773.0	7117004.8	201
2013-03-18	28.7	29.0	28.5	29.0	0.2	0.69	95977.0	2757490.0	88
2013-03-17	28.8	28.9	28.7	28.8	0.0	0.0	104712.0	3013349.8	98
2013-03-16	28.7	29.2	28.5	28.8	0.4	1.41	198172.0	5693909.3	218
2013-03-13	28.3	28.5	28.3	28.4	0.1	0.35	41478.0	1175572.6	63
2013-03-12	28.4	28.7	28.3	28.3	-0.4	-1.39	65818.0	1872181.5	97
2013-03-11	28.4	29.2	28.4	28.7	0.2	0.7	114939.0	3301796.4	106
2013-03-10	28.7	28.7	28.4	28.5	-0.2	-0.7	76079.0	2167408.8	70
2013-03-09	28.7	28.7	28.7	28.7	0.3	1.06	29547.0	846473.9	56
2013-03-06	28.4	28.7	28.4	28.4	0.1	0.35	75726.0	2158120.1	78
2013-03-05	28.4	28.4	28.3	28.3	0.0	0.0	28852.0	818852.7	41
2013-03-04	28.3	28.4	28.3	28.3	-0.1	-0.35	138133.0	3902667.4	104
2013-03-03	28.4	28.5	28.3	28.4	-0.3	-1.05	59121.0	1678636.3	80
2013-03-02	28.5	28.7	28.4	28.7	0.2	0.7	99744.0	2850210.2	88
2013-02-27	28.5	28.7	28.3	28.5	0.0	0.0	229809.0	6522166.3	180
2013-02-26	28.5	28.7	28.3	28.5	-0.2	-0.7	139104.0	3957578.1	135
2013-02-25	29.0	29.2	28.7	28.7	-0.2	-0.69	219322.0	6336894.8	184
2013-02-24	29.0	29.2	28.7	28.9	0.0	0.0	196809.0	5692332.5	135
2013-02-23	29.2	29.2	28.9	28.9	-0.3	-1.03	222687.0	6474685.4	167
2013-02-20	29.2	29.4	29.0	29.2	0.0	0.0	492189.0	14363847.4	340
2013-02-19	29.2	29.6	29.0	29.2	0.0	0.0	552912.0	16117279.9	367
2013-02-18	29.0	29.2	29.0	29.2	0.2	0.69	360569.0	10485073.5	276
2013-02-17	29.2	29.2	28.9	29.0	-0.2	-0.68	230277.0	6673135.8	167
2013-02-16	29.0	29.2	28.9	29.2	0.0	0.0	194108.0	5636330.7	193
2013-02-13	29.6	29.6	29.0	29.2	-0.4	-1.35	591485.0	17276520.9	344
2013-02-12	30.0	30.1	29.4	29.6	0.4	1.37	810910.0	24162278.6	717
2013-02-11	29.0	29.2	28.9	29.2	0.2	0.69	227916.0	6612996.9	214
2013-02-10	29.2	29.6	28.9	29.0	-0.3	-1.02	474613.0	13844000.3	410
2013-02-09	28.4	29.7	28.3	29.3	0.9	3.17	1162431.0	33878227.2	563
2013-02-06	28.4	28.7	27.9	28.4	0.1	0.35	330791.0	9350887.3	195
2013-02-05	28.4	28.4	27.4	28.3	-0.2	-0.7	374934.0	10550354.0	233
2013-02-04	28.4	28.7	28.3	28.5	0.1	0.35	208496.0	5920305.9	151
2013-02-03	28.4	28.7	28.3	28.4	-0.1	-0.35	435225.0	12378466.2	335
2013-02-02	29.0	29.0	28.5	28.5	-0.4	-1.38	493889.0	14136091.6	367
2013-01-30	28.3	29.2	28.3	28.9	0.5	1.76	657779.0	18853081.3	420
2013-01-29	28.4	28.5	28.3	28.4	0.0	0.0	151162.0	4291705.3	125
2013-01-28	28.4	28.5	28.3	28.4	0.0	0.0	176741.0	5022201.8	124
2013-01-27	28.4	28.5	28.3	28.4	0.0	0.0	361265.0	10235469.6	254
2013-01-26	28.4	28.7	28.3	28.4	0.1	0.35	372472.0	10596671.9	260
2013-01-23	28.3	28.7	28.0	28.3	0.0	0.0	549549.0	15524742.2	407
2013-01-22	28.4	28.5	28.1	28.3	0.0	0.0	311748.0	8822149.2	238
2013-01-21	28.3	28.3	27.9	28.3	0.0	0.0	378087.0	10621192.0	309
2013-01-20	27.4	28.7	27.4	28.3	0.9	3.28	1024106.0	28807468.0	768
2013-01-19	27.4	27.6	27.3	27.4	0.9	3.4	848984.0	23264461.7	641
2013-01-16	26.7	26.9	26.5	26.5	-0.2	-0.75	108295.0	2893047.4	98
2013-01-15	26.8	26.8	26.6	26.7	-0.2	-0.74	150695.0	4014561.9	134
2013-01-14	26.8	26.9	26.8	26.9	0.0	0.0	121195.0	3259574.4	94
2013-01-13	27.1	27.1	26.9	26.9	-0.2	-0.74	90068.0	2426733.4	122
2013-01-12	27.2	27.4	27.0	27.1	-0.1	-0.37	216417.0	5889499.6	202
2013-01-09	26.8	27.2	26.8	27.2	0.3	1.12	207331.0	5599073.5	195
2013-01-08	27.0	27.3	26.7	26.9	-0.1	-0.37	463228.0	12478115.5	361
2013-01-07	26.8	27.0	26.7	27.0	0.2	0.75	137639.0	3704246.3	117
2013-01-06	26.9	26.9	26.6	26.8	0.0	0.0	326039.0	8740810.3	185
2013-01-05	26.3	26.8	26.3	26.8	0.5	1.9	311694.0	8316866.5	217
2013-01-02	26.1	26.4	26.0	26.3	0.3	1.15	146849.0	3855458.1	124
2013-01-01	26.0	26.0	25.8	26.0	0.3	1.17	90226.0	2343591.4	96
2012-12-31	26.0	26.0	25.6	25.7	-0.3	-1.15	83611.0	2155956.6	108
2012-12-30	26.1	26.1	25.9	26.0	-0.1	-0.38	105123.0	2734130.2	85
2012-12-29	26.0	26.3	26.0	26.1	0.1	0.38	124734.0	3260519.5	96
2012-12-26	26.0	26.0	25.7	26.0	0.0	0.0	135276.0	3503055.0	96
2012-12-25	26.0	26.0	25.7	26.0	0.0	0.0	129747.0	3355524.1	148
2012-12-24	26.2	26.2	26.0	26.0	0.0	0.0	109406.0	2841102.4	106
2012-12-23	26.3	26.5	26.0	26.0	-0.3	-1.14	190733.0	4984731.0	127
2012-12-22	26.1	26.5	26.0	26.3	0.2	0.77	120994.0	3179987.3	118
2012-12-19	26.5	26.5	26.0	26.1	-0.1	-0.38	124101.0	3256086.6	128
2012-12-18	26.7	26.7	26.1	26.2	-0.4	-1.5	223225.0	5886547.4	158
2012-12-17	26.7	26.7	26.5	26.6	-0.1	-0.37	50292.0	1338555.1	80
2012-12-16	26.2	26.8	26.2	26.7	0.3	1.14	199022.0	5288411.4	188
2012-12-15	26.0	26.5	25.9	26.4	0.6	2.33	209754.0	5506692.6	274
2012-12-12	25.8	26.0	25.7	25.8	-0.2	-0.77	67758.0	1749969.4	107
2012-12-11	25.8	26.0	25.8	26.0	0.2	0.78	69309.0	1791151.4	76
2012-12-10	25.8	26.0	25.7	25.8	-0.1	-0.39	104996.0	2706066.5	92
2012-12-09	26.0	26.0	25.9	25.9	-0.1	-0.38	66508.0	1723409.9	84
2012-12-08	26.0	26.3	26.0	26.0	0.0	0.0	87182.0	2271778.9	93
2012-12-05	25.9	26.0	25.6	26.0	0.1	0.39	147246.0	3805720.9	105
2012-12-04	26.0	26.0	25.6	25.9	0.0	0.0	101621.0	2621414.0	102
2012-12-03	25.6	26.3	25.6	25.9	0.3	1.17	241758.0	6264453.6	254
2012-12-02	25.2	25.7	25.2	25.6	0.2	0.79	163742.0	4180905.2	125
2012-12-01	25.2	25.4	25.1	25.4	0.6	2.42	233565.0	5891605.5	193
2012-11-28	24.7	24.9	24.6	24.8	0.2	0.81	217506.0	5383659.3	182
2012-11-27	24.8	25.0	24.45	24.6	-0.5	-1.99	103686.0	2553061.0	131
2012-11-26	24.8	25.1	24.1	25.1	0.1	0.4	172455.0	4250734.8	215
2012-11-25	25.5	25.5	24.45	25.0	-0.6	-2.34	398067.0	9905178.8	276
2012-11-24	25.6	25.8	25.6	25.6	0.0	0.0	211790.0	5438388.0	159
2012-11-21	25.6	26.0	25.5	25.6	-0.3	-1.16	210823.0	5423135.7	155
2012-11-20	25.6	25.9	25.1	25.9	0.5	1.97	351430.0	8941785.7	266
2012-11-19	26.0	26.0	25.0	25.4	-0.6	-2.31	248441.0	6330464.0	216
2012-11-18	26.1	26.2	26.0	26.0	0.0	0.0	121440.0	3164326.6	115
2012-11-17	26.2	26.5	26.0	26.0	-0.2	-0.76	181719.0	4735334.9	161
2012-11-14	26.4	26.8	26.2	26.2	-0.1	-0.38	332794.0	8792669.8	292
2012-11-13	26.2	26.5	26.2	26.3	-0.1	-0.38	97403.0	2564300.4	99
2012-11-12	26.6	26.6	26.4	26.4	-0.3	-1.12	183228.0	4848160.8	167
2012-11-11	26.8	26.9	26.5	26.7	-0.1	-0.37	246396.0	6574593.7	218
2012-11-10	26.8	26.9	26.7	26.8	-0.1	-0.37	255472.0	6838974.7	202
2012-11-07	27.0	27.1	26.9	26.9	-0.2	-0.74	104843.0	2833192.2	132
2012-11-06	26.9	27.1	26.8	27.1	0.3	1.12	211039.0	5696210.0	187
2012-11-05	26.8	26.9	26.8	26.8	0.0	0.0	202866.0	5436923.7	165
2012-11-04	26.8	26.9	26.7	26.8	0.0	0.0	140112.0	3742245.2	150
2012-11-03	26.7	26.8	26.6	26.8	0.2	0.75	117377.0	3130640.6	142
2012-10-24	26.6	26.9	26.5	26.6	-1.0	-3.62	506554.0	13523203.2	462
2012-10-23	27.6	27.7	27.4	27.6	0.0	0.0	301353.0	8288570.1	287
2012-10-22	27.6	27.8	27.4	27.6	0.0	0.0	391228.0	10777989.0	325
2012-10-21	27.6	28.0	27.4	27.6	0.0	0.0	1210725.0	33094774.9	413
2012-10-20	27.4	27.7	27.2	27.6	0.2	0.73	241739.0	6631373.4	200
2012-10-17	27.2	27.6	27.2	27.4	0.6	2.24	337305.0	9229650.1	292
2012-10-16	26.8	26.9	26.8	26.8	0.0	0.0	136998.0	3678282.6	170
2012-10-15	26.6	26.8	26.6	26.8	0.1	0.37	95893.0	2557957.7	135
2012-10-14	26.7	26.8	26.4	26.7	0.1	0.38	157341.0	4179262.4	164
2012-10-13	27.3	27.4	26.3	26.6	-0.9	-3.27	161321.0	4309986.7	214
2012-10-10	27.4	27.5	27.3	27.5	-0.1	-0.36	169679.0	4637851.5	173
2012-10-09	27.6	27.6	27.3	27.6	-0.1	-0.36	209313.0	5742305.1	222
2012-10-08	27.9	27.9	27.6	27.7	-0.2	-0.72	193212.0	5334518.0	192
2012-10-07	28.3	28.3	27.6	27.9	-0.4	-1.41	334691.0	9322573.0	318
2012-10-06	28.5	28.7	28.3	28.3	-0.1	-0.35	294323.0	8371742.0	264
2012-10-03	28.3	28.7	28.3	28.4	0.0	0.0	189066.0	5366663.4	198
2012-10-02	28.7	28.7	28.3	28.4	-0.3	-1.05	262994.0	7480911.3	260
2012-10-01	28.3	28.9	28.3	28.7	0.4	1.41	650446.0	18638586.9	540
2012-09-30	27.7	28.4	27.6	28.3	0.7	2.54	271261.0	7612870.6	287
2012-09-29	27.9	28.7	27.5	27.6	-0.2	-0.72	402537.0	11322363.8	345
2012-09-26	28.4	28.7	27.8	27.8	-0.9	-3.14	441333.0	12457877.6	355
2012-09-25	28.5	28.7	28.3	28.7	0.2	0.7	394758.0	11254693.6	320
2012-09-24	29.3	29.4	28.3	28.5	-0.7	-2.4	633171.0	18152445.0	538
2012-09-22	29.6	30.0	29.2	29.2	-0.4	-1.35	512879.0	15139389.0	497
2012-09-19	30.0	30.2	29.0	29.6	-0.2	-0.67	1394924.0	41190282.3	1059
2012-09-18	29.9	30.9	29.8	29.8	0.2	0.68	3241159.0	98010966.1	2007
2012-09-17	29.2	29.7	29.2	29.6	0.4	1.37	507677.0	14913580.5	403
2012-09-16	29.2	29.3	29.2	29.2	0.0	0.0	271046.0	7901578.2	261
2012-09-15	29.4	29.4	29.0	29.2	0.0	0.0	609423.0	17765538.1	409
2012-09-12	28.9	29.4	28.7	29.2	0.4	1.39	721709.0	21051670.0	469
2012-09-11	29.0	29.0	28.7	28.8	0.0	0.0	291917.0	8408948.7	277
2012-09-10	28.8	29.2	28.7	28.8	0.1	0.35	671155.0	19400728.0	517
2012-09-09	28.5	29.0	28.4	28.7	0.0	0.0	538427.0	15413104.8	395
2012-09-08	28.7	28.7	28.5	28.7	0.3	1.06	327686.0	9391166.7	297
2012-09-05	28.7	28.7	28.3	28.4	-0.3	-1.05	627721.0	17873940.6	451
2012-09-04	29.2	29.2	28.7	28.7	-0.5	-1.71	532311.0	15369307.8	445
2012-09-03	29.2	29.8	29.2	29.2	0.0	0.0	556729.0	16409699.0	415
2012-09-02	29.2	29.4	28.9	29.2	0.0	0.0	472460.0	13763571.2	325
2012-09-01	29.6	29.8	29.2	29.2	-0.4	-1.35	568653.0	16773573.5	388
2012-08-29	29.2	29.6	28.9	29.6	0.4	1.37	584690.0	17061175.3	348
2012-08-28	28.9	29.4	28.8	29.2	0.2	0.69	517650.0	15079864.1	365
2012-08-27	29.0	29.2	28.8	29.0	0.1	0.35	196223.0	5670927.2	182
2012-08-26	29.2	29.2	28.7	28.9	-0.3	-1.03	205788.0	5941250.4	249
2012-08-25	28.9	29.2	28.7	29.2	0.7	2.46	418799.0	12092536.8	344
2012-08-15	28.7	28.9	28.3	28.5	-0.2	-0.7	700062.0	20066264.9	454
2012-08-14	28.3	28.9	28.3	28.7	0.4	1.41	695455.0	19901457.2	488
2012-08-13	28.1	28.5	27.8	28.3	0.3	1.07	311635.0	8786043.4	274
2012-08-12	28.0	28.3	27.9	28.0	0.1	0.36	209486.0	5879041.9	214
2012-08-11	28.3	28.3	27.9	27.9	-0.2	-0.71	257525.0	7237583.5	241
2012-08-08	28.7	28.7	27.9	28.1	-0.6	-2.09	462015.0	13058306.5	395
2012-08-07	28.3	29.0	28.3	28.7	0.4	1.41	716627.0	20493447.4	584
2012-08-06	27.9	28.3	27.9	28.3	0.4	1.43	352288.0	9921441.2	300
2012-08-05	27.9	28.1	27.8	27.9	-0.2	-0.71	286796.0	8011303.7	228
2012-08-04	27.9	28.4	27.7	28.1	0.4	1.44	459288.0	12887061.9	405
2012-08-01	27.7	27.8	27.5	27.7	-0.1	-0.36	287036.0	7950686.8	273
2012-07-31	27.6	27.8	27.5	27.8	0.4	1.46	352667.0	9760780.0	311
2012-07-30	27.4	27.9	27.0	27.4	0.0	0.0	351774.0	9722451.5	304
2012-07-29	27.0	27.4	26.9	27.4	0.6	2.24	280890.0	7620532.0	253
2012-07-28	26.8	27.0	26.8	26.8	0.2	0.75	293829.0	7889379.0	229
2012-07-25	26.5	26.6	26.4	26.6	-0.1	-0.37	132422.0	3509708.0	146
2012-07-24	26.5	26.7	26.5	26.7	0.2	0.75	53246.0	1415405.7	84
2012-07-23	26.8	26.9	26.5	26.5	-0.4	-1.49	248346.0	6630415.8	192
2012-07-22	26.7	26.9	26.7	26.9	0.1	0.37	111224.0	2979910.6	101
2012-07-21	26.5	26.8	26.5	26.8	0.1	0.37	105237.0	2803215.1	93
2012-07-18	26.5	26.8	26.4	26.7	0.7	2.69	174942.0	4646733.1	145
2012-07-17	26.0	26.6	26.0	26.0	-0.2	-0.76	137777.0	3622492.8	165
2012-07-16	26.8	26.9	26.1	26.2	-0.6	-2.24	165661.0	4381560.4	190
2012-07-15	27.0	27.0	26.7	26.8	-0.2	-0.74	114940.0	3085363.6	146
2012-07-14	27.1	27.2	26.8	27.0	0.0	0.0	120980.0	3268265.3	166
2012-07-11	27.4	27.6	26.8	27.0	-0.4	-1.46	232793.0	6331332.8	229
2012-07-10	27.4	27.7	27.1	27.4	-0.1	-0.36	329547.0	9065069.8	315
2012-07-09	27.8	28.1	27.5	27.5	-0.1	-0.36	682315.0	18959656.5	638
2012-07-08	27.6	27.7	27.3	27.6	0.1	0.36	537470.0	14790782.7	396
2012-07-07	27.5	27.6	27.3	27.5	-0.2	-0.72	419633.0	11509122.9	292
2012-07-04	27.8	27.9	27.4	27.7	0.1	0.36	482148.0	13381757.1	422
2012-07-03	27.3	27.6	27.1	27.6	0.6	2.22	450240.0	12316863.2	400
2012-07-02	26.7	27.2	26.6	27.0	0.3	1.12	411366.0	11102521.6	382
2012-07-01	26.4	26.8	26.0	26.7	0.2	0.75	322152.0	8516499.2	315
2012-06-30	26.6	26.8	26.1	26.5	0.5	1.92	332912.0	8800175.1	322
2012-06-27	26.7	26.9	25.6	26.0	-0.9	-3.35	660212.0	17255819.8	622
2012-06-26	26.8	26.9	26.7	26.9	0.2	0.75	271647.0	7279841.0	268
2012-06-25	27.2	27.5	26.7	26.7	-0.4	-1.48	410995.0	11136138.2	409
2012-06-24	27.8	27.8	27.0	27.1	-0.7	-2.52	631603.0	17216101.0	476
2012-06-23	28.0	28.4	27.8	27.8	-0.5	-1.77	495909.0	13916749.1	398
2012-06-20	28.3	28.5	27.7	28.3	0.0	0.0	715215.0	20217479.8	554
2012-06-19	27.6	28.7	27.6	28.3	1.2	4.43	2141136.0	60497813.8	1485
2012-06-18	26.9	27.6	26.8	27.1	0.5	1.88	775204.0	21067598.6	538
2012-06-17	26.7	26.8	26.4	26.6	0.1	0.38	268367.0	7120366.1	267
2012-06-16	27.4	27.5	24.25	26.5	-0.3	-1.12	948587.0	25079573.8	781
2012-06-13	26.9	27.6	26.8	26.8	0.3	1.13	956049.0	25878230.9	803
2012-06-12	26.6	26.8	26.3	26.5	-0.5	-1.85	616128.0	16366001.3	458
2012-06-11	26.7	27.7	26.5	27.0	0.5	1.89	1447755.0	39240569.9	1050
2012-06-10	26.0	26.5	26.0	26.5	0.5	1.92	179674.0	4722874.8	203
2012-06-09	26.5	26.8	25.9	26.0	-0.1	-0.38	453156.0	11881183.7	366
2012-06-06	26.9	27.0	25.4	26.1	-0.6	-2.25	521989.0	13688025.0	484
2012-06-05	26.9	26.9	26.5	26.7	-0.1	-0.37	404928.0	10858661.9	394
2012-06-04	26.9	26.9	26.7	26.8	-0.2	-0.74	352620.0	9447830.7	347
2012-06-03	27.0	27.2	26.7	27.0	0.2	0.75	393935.0	10637671.6	323
2012-06-02	26.7	27.4	26.2	26.8	-1.7	-5.96	490665.0	13206947.5	463
2012-05-30	28.9	29.2	28.1	28.5	-0.7	-2.4	446432.0	12802084.4	423
2012-05-29	29.6	29.6	29.0	29.2	-0.1	-0.34	308133.0	9021685.1	330
2012-05-28	29.3	29.9	29.2	29.3	0.1	0.34	561045.0	16586655.8	497
2012-05-27	28.9	30.3	28.8	29.2	0.2	0.69	4403358.0	128246213.8	1379
2012-05-26	29.2	29.2	28.9	29.0	0.0	0.0	150755.0	4369323.9	193
2012-05-23	29.2	29.2	29.0	29.0	-0.4	-1.36	328307.0	9545978.0	355
2012-05-22	29.6	30.0	29.3	29.4	0.2	0.68	787527.0	23303585.8	668
2012-05-21	29.0	29.2	28.8	29.2	0.3	1.04	647726.0	18796363.5	524
2012-05-20	29.0	29.2	28.7	28.9	0.2	0.7	395719.0	11451958.9	421
2012-05-19	28.7	29.2	28.4	28.7	-0.5	-1.71	521606.0	15000349.6	563
2012-05-16	28.7	29.2	28.5	29.2	0.0	0.0	503299.0	14550648.6	510
2012-05-15	29.2	29.6	29.2	29.2	0.2	0.69	417752.0	12231134.0	398
2012-05-14	29.3	29.6	28.8	29.0	-1.0	-3.33	626200.0	18313311.6	627
2012-05-13	30.5	30.7	29.4	30.0	-0.7	-2.28	967861.0	29191384.7	873
2012-05-12	31.1	31.1	29.2	30.7	-0.4	-1.29	1102065.0	33121201.4	1032
2012-05-09	32.3	32.9	30.9	31.1	-1.3	-4.01	1519074.0	48469590.1	1274
2012-05-08	32.7	32.7	32.3	32.4	-0.3	-0.92	365920.0	11872308.8	341
2012-05-07	32.3	32.7	32.1	32.7	0.0	0.0	446223.0	14501585.4	398
2012-05-06	32.7	32.9	32.4	32.7	0.0	0.0	635740.0	20742277.6	535
2012-05-05	32.5	33.0	32.0	32.7	-0.5	-1.51	652596.0	21239894.8	608
2012-05-02	33.3	33.4	33.2	33.2	0.0	0.0	698677.0	23223232.2	606
2012-05-01	33.3	33.6	33.2	33.2	-0.1	-0.3	746791.0	24839878.5	640
2012-04-30	33.6	33.6	33.0	33.3	-0.3	-0.89	689231.0	22882691.4	661
2012-04-29	34.0	34.0	33.6	33.6	-0.4	-1.18	728163.0	24547852.0	666
2012-04-28	34.3	34.5	33.7	34.0	0.0	0.0	801230.0	27337352.1	643
2012-04-25	34.0	34.6	34.0	34.0	0.0	0.0	993878.0	34086528.4	899
2012-04-24	34.0	34.2	33.6	34.0	0.0	0.0	516184.0	17517063.3	597
2012-04-23	34.1	34.8	33.7	34.0	-0.5	-1.45	1067292.0	36474556.7	899
2012-04-22	34.2	35.6	34.0	34.5	0.6	1.77	2092502.0	72814601.2	1565
2012-04-21	33.6	34.2	33.2	33.9	0.7	2.11	1202438.0	40598861.2	977
2012-04-18	33.4	33.6	32.7	33.2	-0.2	-0.6	811224.0	26877150.3	782
2012-04-17	33.2	33.6	32.7	33.4	0.7	2.14	1158120.0	38513376.3	887
2012-04-16	33.9	34.1	32.3	32.7	-1.3	-3.82	1526115.0	50513555.4	1311
2012-04-15	34.8	34.9	34.0	34.0	-1.4	-3.95	1177315.0	40638413.0	945
2012-04-14	36.1	36.3	35.0	35.4	-0.6	-1.67	1316925.0	46937490.3	1321
2012-04-11	35.8	36.7	35.4	36.0	0.2	0.56	3399144.0	122633913.3	2997
2012-04-10	35.6	36.8	35.4	35.8	0.2	0.56	3761370.0	135222879.7	2633
2012-04-09	35.2	36.0	35.0	35.6	0.0	0.0	2029380.0	72033163.9	1472
2012-04-08	37.2	37.6	33.7	35.6	-1.8	-4.81	3309210.0	119031939.05	2403
2012-04-07	38.5	39.8	37.2	37.4	-1.3	-3.36	7000026.0	267991854.0	4830
2012-04-04	36.4	38.7	36.3	38.7	3.5	9.94	8815874.0	328211444.7	5218
2012-04-03	34.3	35.4	34.0	35.2	1.0	2.92	2478821.0	85455038.6	1443
2012-04-02	34.0	34.9	33.6	34.2	0.3	0.88	2384352.0	81802376.8	1707
2012-04-01	34.2	34.2	33.7	33.9	-0.4	-1.17	1013895.0	34433335.8	839
2012-03-31	34.5	34.6	34.2	34.3	-0.2	-0.58	928260.0	31919892.9	799
2012-03-28	34.7	34.9	33.9	34.5	-0.3	-0.86	2181282.0	75044089.5	1696
2012-03-27	34.9	35.8	34.3	34.8	1.5	4.5	8363453.0	293020329.6	5082
2012-03-26	32.9	33.6	32.7	33.3	0.3	0.91	3137273.0	104536547.7	1571
2012-03-25	33.3	33.4	32.7	33.0	-0.2	-0.6	1860559.0	61289869.0	1239
2012-03-24	32.9	33.2	32.7	33.2	0.0	0.0	2011781.0	66381760.7	1198
2012-03-21	34.0	34.5	33.0	33.2	-0.6	-1.78	2685063.0	90385581.1	1691
2012-03-20	33.2	34.6	33.2	33.8	0.6	1.81	6415590.0	218039414.0	3177
2012-03-19	32.9	33.8	32.7	33.2	0.5	1.53	4960769.0	165342906.3	3068
[truncated: 140 more rows]
