# Supplementary material for: Effective short-term forecasts of Saudi stock price trends using technical indicators and large-scale multivariate time series
Source: PeerJ Comput Sci. 2023 Jan 6;9:e1205. doi: 10.7717/peerj-cs.1205 (PMC10280263; doi:10.7717/peerj-cs.1205)
Supplement: Supplemental Information 3 [file peerj-cs-09-1205-s003.zip › TASI Dataset 2021/ADVANCED_2330.csv]

date	open	high	low	close	change	change_percent	volume_traded	value_traded_SAR	number_trades
2020-03-19	40.0	42.05	39.9	41.55	1.5	3.75	677647.0	27894587.9	2349
2020-03-18	40.0	40.5	39.8	40.05	0.25	0.63	371997.0	14953691.6	836
2020-03-17	38.2	40.15	38.2	39.8	1.05	2.71	462568.0	18412273.8	2432
2020-03-16	38.8	39.55	38.5	38.75	-0.3	-0.77	536815.0	20987052.15	1879
2020-03-15	40.0	40.5	38.8	39.05	-0.45	-1.14	1085365.0	42444259.5	1050
2020-03-12	40.05	40.05	39.0	39.5	-1.75	-4.24	2618613.0	104086786.5	2688
2020-03-11	41.0	41.7	40.05	41.25	0.25	0.61	542734.0	22270006.8	1456
2020-03-10	39.9	41.25	39.8	41.0	2.6	6.77	1045707.0	42131273.05	2190
2020-03-09	37.3	40.0	37.3	38.4	-3.0	-7.25	1128016.0	43281301.65	2175
2020-03-08	42.0	43.2	41.15	41.4	-2.3	-5.26	1787961.0	74143389.5	5012
2020-03-05	43.85	43.85	43.35	43.7	0.4	0.92	275460.0	12011420.2	632
2020-03-04	42.5	43.5	42.2	43.3	0.6	1.41	375225.0	16155027.3	1204
2020-03-03	44.0	44.0	42.7	42.7	0.75	1.79	647534.0	27842592.75	1559
2020-03-02	42.5	43.25	41.95	41.95	-0.2	-0.47	645684.0	27566087.3	1972
2020-03-01	44.0	44.4	41.95	42.15	-2.7	-6.02	1301496.0	55291810.4	2281
2020-02-27	44.9	44.9	44.05	44.85	0.0	0.0	478382.0	21328132.7	1218
2020-02-26	45.35	45.35	44.5	44.85	-0.55	-1.21	478990.0	21511576.5	1262
2020-02-25	45.75	46.0	45.4	45.4	-0.55	-1.2	379822.0	17355650.1	1418
2020-02-24	46.35	46.35	45.95	45.95	-0.6	-1.29	339648.0	15644699.55	856
2020-02-23	46.65	46.65	46.35	46.55	-0.05	-0.11	99735.0	4636629.7	360
2020-02-20	46.3	46.75	46.3	46.6	0.3	0.65	390521.0	18183002.8	800
2020-02-19	45.9	46.3	45.75	46.3	0.45	0.98	338577.0	15591366.05	867
2020-02-18	46.3	46.35	45.85	45.85	-0.45	-0.97	365721.0	16831366.3	898
2020-02-17	46.4	46.45	46.25	46.3	0.1	0.22	221268.0	10254251.3	533
2020-02-16	46.45	46.5	46.15	46.2	-0.2	-0.43	55575.0	2574720.6	308
2020-02-13	46.5	46.6	46.0	46.4	-0.05	-0.11	193971.0	8976633.95	808
2020-02-12	46.3	46.45	46.25	46.45	0.35	0.76	307400.0	14261308.55	468
2020-02-11	46.65	46.65	45.5	46.1	-0.5	-1.07	376291.0	17414050.6	1010
2020-02-10	46.2	46.6	46.1	46.6	0.55	1.19	166635.0	7729015.3	539
2020-02-09	46.5	46.55	45.9	46.05	-0.45	-0.97	321565.0	14845903.65	1242
2020-02-06	46.55	46.8	46.25	46.5	0.2	0.43	310599.0	14417603.4	847
2020-02-05	46.45	46.65	46.15	46.3	0.15	0.33	259865.0	12060371.1	981
2020-02-04	46.75	46.9	46.15	46.15	-0.35	-0.75	479764.0	22363801.25	1659
2020-02-03	47.85	48.0	46.5	46.5	-1.3	-2.72	424331.0	20007048.25	1710
2020-02-02	47.9	48.0	47.6	47.8	-0.4	-0.83	165317.0	7908781.35	458
2020-01-30	48.45	48.5	48.0	48.2	-0.25	-0.52	516359.0	24892360.85	929
2020-01-29	48.4	48.55	48.2	48.45	-0.15	-0.31	314005.0	15196316.8	1277
2020-01-28	48.65	49.2	48.6	48.6	0.0	0.0	202559.0	9876860.25	609
2020-01-27	49.55	49.6	48.6	48.6	-0.7	-1.42	166012.0	8152213.35	807
2020-01-26	49.25	49.6	49.1	49.3	-0.6	-1.2	287425.0	14201479.75	821
2020-01-23	50.2	50.3	49.65	49.9	-0.6	-1.19	246218.0	12296268.35	749
2020-01-22	50.5	50.7	50.2	50.5	0.1	0.2	232921.0	11736894.5	697
2020-01-21	50.8	50.8	50.3	50.4	-0.4	-0.79	178233.0	8991611.4	770
2020-01-20	51.5	51.7	50.5	50.8	-0.7	-1.36	358393.0	18272568.0	782
2020-01-19	50.8	51.5	50.8	51.5	0.7	1.38	288472.0	14775747.3	577
2020-01-16	50.4	50.8	50.3	50.8	0.5	0.99	184692.0	9340888.0	418
2020-01-15	50.4	51.0	50.2	50.3	-0.1	-0.2	283593.0	14374475.3	692
2020-01-14	49.95	51.0	49.95	50.4	0.55	1.1	364397.0	18356189.05	902
2020-01-13	49.6	49.95	49.5	49.85	0.3	0.61	276885.0	13783357.95	664
2020-01-12	49.7	49.85	49.1	49.55	1.05	2.16	491935.0	24306114.9	873
2020-01-09	48.3	48.65	48.0	48.5	0.8	1.68	477845.0	23084532.9	807
2020-01-08	47.55	48.0	47.55	47.7	-0.6	-1.24	276961.0	13228781.3	812
2020-01-07	48.1	48.4	48.0	48.3	0.4	0.84	346530.0	16698980.15	639
2020-01-06	48.4	48.55	47.85	47.9	-0.5	-1.03	345408.0	16627775.9	960
2020-01-05	48.5	49.2	48.35	48.4	-1.5	-3.01	425838.0	20772046.55	968
2020-01-02	49.7	50.0	49.7	49.9	0.3	0.6	151946.0	7578511.8	540
2020-01-01	49.3	49.65	49.25	49.6	0.2	0.4	160106.0	7928063.75	295
2019-12-31	49.0	49.65	49.0	49.4	0.15	0.3	381583.0	18797207.9	720
2019-12-30	49.1	49.7	48.95	49.25	0.2	0.41	463566.0	22896200.55	1082
2019-12-29	48.8	49.15	48.8	49.05	0.35	0.72	543172.0	26610315.25	864
2019-12-26	48.8	48.85	48.5	48.7	-0.05	-0.1	187597.0	9133179.3	447
2019-12-25	48.9	48.9	48.65	48.75	-0.1	-0.2	307342.0	14996451.7	355
2019-12-24	49.45	49.75	48.6	48.85	-0.6	-1.21	445879.0	21915902.6	884
2019-12-23	48.55	49.45	48.5	49.45	0.85	1.75	236561.0	11611920.15	680
2019-12-22	48.05	48.6	47.95	48.6	0.65	1.36	378002.0	18261750.65	590
2019-12-19	48.25	48.6	47.95	47.95	-0.35	-0.72	537634.0	25892889.4	792
2019-12-18	48.0	48.5	47.9	48.3	0.3	0.63	432877.0	20873969.9	812
2019-12-17	48.25	48.45	47.9	48.0	-0.2	-0.41	435465.0	20932808.1	877
2019-12-16	48.0	48.45	47.9	48.2	0.3	0.63	386267.0	18636000.1	848
2019-12-15	48.1	48.1	47.85	47.9	-0.1	-0.21	100437.0	4817023.1	257
2019-12-12	48.1	48.1	47.7	48.0	0.0	0.0	210309.0	10072528.45	373
2019-12-11	47.7	48.55	47.7	48.0	0.6	1.27	202220.0	9721427.9	510
2019-12-10	48.0	48.0	47.3	47.4	-0.6	-1.25	230096.0	10962863.15	641
2019-12-09	48.25	48.75	48.0	48.0	0.0	0.0	368498.0	17852054.25	1065
2019-12-08	47.3	48.25	47.0	48.0	1.0	2.13	306006.0	14561742.45	532
2019-12-05	47.3	47.3	46.95	47.0	-0.3	-0.63	138942.0	6541809.2	384
2019-12-04	47.1	47.35	46.8	47.3	0.3	0.64	194481.0	9169183.4	543
2019-12-03	46.65	47.05	46.65	47.0	0.55	1.18	178018.0	8352295.5	531
2019-12-02	47.0	47.1	46.45	46.45	-0.55	-1.17	198101.0	9237994.25	559
2019-12-01	46.65	47.0	46.45	47.0	0.1	0.21	193677.0	9052134.3	414
2019-11-28	46.6	47.2	46.5	46.9	0.0	0.0	226912.0	10628120.8	745
2019-11-27	46.95	46.95	46.4	46.9	-0.1	-0.21	194436.0	9063870.55	848
2019-11-26	47.15	47.4	46.75	47.0	-0.2	-0.42	511014.0	24007704.15	635
2019-11-25	47.3	47.45	47.15	47.2	-0.25	-0.53	174776.0	8270226.3	563
2019-11-24	47.45	47.55	47.25	47.45	-0.05	-0.11	105815.0	5013229.95	286
2019-11-21	47.5	47.6	47.3	47.5	0.0	0.0	179845.0	8532498.2	375
2019-11-20	47.85	47.85	47.5	47.5	-0.3	-0.63	192136.0	9146881.35	483
2019-11-19	47.95	48.0	47.6	47.8	-0.1	-0.21	282339.0	13488823.0	388
2019-11-18	47.9	48.2	47.55	47.9	0.5	1.05	195393.0	9346332.2	585
2019-11-17	47.3	47.75	47.25	47.4	0.0	0.0	110257.0	5226795.1	329
2019-11-14	47.3	47.75	46.75	47.4	-0.1	-0.21	337338.0	15926709.3	669
2019-11-13	48.25	48.25	47.35	47.5	-0.75	-1.55	332743.0	15867141.35	598
2019-11-12	47.55	48.4	47.55	48.25	0.55	1.15	428434.0	20508859.6	900
2019-11-11	47.55	47.95	47.4	47.7	0.2	0.42	198018.0	9427015.75	502
2019-11-10	47.8	48.0	47.45	47.5	0.05	0.11	170259.0	8130012.05	408
2019-11-07	46.75	48.2	46.75	47.45	0.7	1.5	585426.0	27890615.3	1204
2019-11-06	46.5	46.8	46.5	46.75	0.05	0.11	185214.0	8648191.75	557
2019-11-05	46.6	46.8	46.25	46.7	0.1	0.21	513646.0	23923027.45	1183
2019-11-04	46.3	46.65	45.85	46.6	0.0	0.0	238189.0	10994407.75	757
2019-11-03	46.35	46.6	45.9	46.6	0.1	0.22	131789.0	6090925.1	319
2019-10-31	47.3	47.3	46.3	46.5	-0.8	-1.69	245730.0	11440769.05	718
2019-10-30	46.55	47.3	46.0	47.3	0.8	1.72	227029.0	10591130.4	586
2019-10-29	45.8	46.5	45.25	46.5	0.6	1.31	557978.0	25628908.25	1882
2019-10-28	46.8	46.8	45.65	45.9	-0.8	-1.71	211621.0	9759121.1	1002
2019-10-27	46.9	46.9	46.55	46.7	-0.3	-0.64	76440.0	3569747.9	291
2019-10-24	46.55	47.1	46.45	47.0	0.25	0.53	161227.0	7540430.9	837
2019-10-23	46.0	46.75	45.9	46.75	0.6	1.3	222856.0	10337690.45	869
2019-10-22	46.35	46.45	45.7	46.15	-0.15	-0.32	599138.0	27583276.8	1216
2019-10-21	46.8	46.9	46.2	46.3	-0.55	-1.17	208017.0	9661589.95	498
2019-10-20	47.2	47.25	46.8	46.85	-0.35	-0.74	658326.0	30952176.05	793
2019-10-17	46.75	47.2	46.55	47.2	0.7	1.51	562168.0	26345274.9	1792
2019-10-16	46.95	46.95	46.0	46.5	-0.25	-0.53	521167.0	24177687.25	1244
2019-10-15	47.4	47.5	46.65	46.75	-0.55	-1.16	521521.0	24431482.4	1303
2019-10-14	47.8	48.3	47.1	47.3	-0.05	-0.11	721707.0	34300191.15	720
2019-10-13	46.9	48.6	46.8	47.35	0.35	0.74	312643.0	14820682.4	707
2019-10-10	47.0	47.1	46.5	47.0	0.05	0.11	300235.0	14047679.15	1097
2019-10-09	46.8	47.25	46.65	46.95	0.15	0.32	361323.0	16946572.2	1012
2019-10-08	47.35	47.35	46.75	46.8	-0.5	-1.06	382140.0	17960982.95	598
2019-10-07	47.95	47.95	47.3	47.3	-0.5	-1.05	445928.0	21189358.85	738
2019-10-06	48.5	48.7	47.7	47.8	0.55	1.16	487548.0	23444110.05	686
2019-10-03	48.0	48.0	47.1	47.25	-0.85	-1.77	279538.0	13255432.95	599
2019-10-02	49.0	49.0	48.1	48.1	-0.9	-1.84	387720.0	18801298.7	777
2019-10-01	48.5	49.25	48.05	49.0	0.5	1.03	323430.0	15689912.6	707
2019-09-30	48.9	48.9	48.4	48.5	-0.2	-0.41	445592.0	21644529.85	705
2019-09-29	49.0	49.15	48.65	48.7	-0.2	-0.41	167418.0	8170566.45	354
2019-09-26	49.4	49.55	48.75	48.9	-0.4	-0.81	237326.0	11643169.5	394
2019-09-25	48.5	49.4	48.4	49.3	0.95	1.96	387203.0	18899585.1	939
2019-09-24	47.45	48.35	47.45	48.35	0.95	2.0	501396.0	24025257.55	846
2019-09-22	47.0	47.5	46.95	47.4	0.4	0.85	344593.0	16261304.55	549
2019-09-19	46.8	47.0	46.15	47.0	0.2	0.43	1320865.0	61789171.9	1727
2019-09-18	47.8	48.2	46.55	46.8	0.6	1.3	838023.0	39673598.05	1582
2019-09-17	47.02	47.02	45.47	46.2	-0.82	-1.74	1648265.0	76633250.2	3376
2019-09-16	49.11	49.11	46.84	47.02	-2.09	-4.26	1013434.0	48233636.0	3404
2019-09-15	47.84	49.11	47.11	49.11	0.18	0.37	1048151.0	50169437.3	1938
2019-09-12	48.84	49.56	48.47	48.93	0.0	0.0	779442.0	38151548.6	1824
2019-09-11	50.2	50.2	48.84	48.93	-0.82	-1.65	192638.0	9462663.5	677
2019-09-10	50.2	50.2	49.47	49.75	-0.54	-1.07	248260.0	12351700.2	489
2019-09-09	50.56	50.56	50.02	50.29	-0.27	-0.53	358133.0	17972529.7	629
2019-09-08	50.75	50.75	50.11	50.56	0.09	0.18	58314.0	2942369.7	175
2019-09-05	50.93	51.2	49.65	50.47	-0.28	-0.55	369242.0	18711640.8	846
2019-09-04	49.65	51.11	49.65	50.75	1.19	2.4	735069.0	37090885.6	1140
2019-09-03	50.29	50.29	49.47	49.56	-0.73	-1.45	512625.0	25589776.6	786
2019-09-02	50.65	50.65	50.11	50.29	-0.46	-0.91	300974.0	15150831.8	736
2019-09-01	51.02	51.02	50.11	50.75	-0.18	-0.35	189091.0	9635606.4	235
2019-08-29	51.56	51.93	50.75	50.93	-1.09	-2.1	306556.0	15653015.7	734
2019-08-28	50.93	52.11	50.56	52.02	-0.18	-0.34	517331.0	26676446.6	1042
2019-08-27	50.56	52.2	49.56	52.2	1.73	3.43	4897243.0	253338820.2	4737
2019-08-26	50.65	50.93	49.93	50.47	-0.73	-1.43	426328.0	21463946.7	1078
2019-08-25	52.38	52.38	50.11	51.2	-1.27	-2.42	448174.0	22758600.9	1458
2019-08-22	53.02	53.02	52.11	52.47	-0.46	-0.87	976746.0	52089702.6	768
2019-08-21	53.66	53.75	52.93	52.93	-0.82	-1.53	189520.0	10117769.7	582
2019-08-20	53.56	54.02	53.29	53.75	0.55	1.03	314779.0	16902990.2	771
2019-08-19	52.84	53.84	52.75	53.2	0.45	0.85	525450.0	28085845.5	2628
2019-08-18	52.11	52.75	52.02	52.75	0.73	1.4	280628.0	14706102.1	718
2019-08-08	52.66	53.29	51.47	52.02	-0.18	-0.34	358857.0	18791290.9	1125
2019-08-07	51.84	52.56	51.75	52.2	0.54	1.05	250515.0	13026308.4	510
2019-08-06	51.56	52.02	50.93	51.66	-0.09	-0.17	194648.0	10012931.4	1273
2019-08-05	51.66	51.75	51.02	51.75	0.19	0.37	314181.0	16172929.1	1734
2019-08-04	51.84	52.38	51.29	51.56	-1.0	-1.9	202484.0	10467355.6	708
2019-08-01	53.66	53.93	52.02	52.56	-0.73	-1.37	261807.0	13775576.4	1407
2019-07-31	53.66	54.11	53.29	53.29	-0.37	-0.69	136989.0	7353968.2	774
2019-07-30	53.66	54.2	53.56	53.66	-0.18	-0.33	168230.0	9048691.4	341
2019-07-29	54.38	54.38	53.66	53.84	-0.54	-0.99	130521.0	7038787.9	990
2019-07-28	54.47	54.47	54.02	54.38	-0.19	-0.35	152635.0	8273072.3	188
2019-07-25	54.57	54.57	53.66	54.57	0.46	0.85	457332.0	24802394.4	732
2019-07-24	54.75	54.84	54.11	54.11	-0.46	-0.84	139040.0	7575302.6	200
2019-07-23	54.93	55.02	53.93	54.57	0.0	0.0	222669.0	12154872.8	302
2019-07-22	55.02	55.2	54.57	54.57	-0.45	-0.82	138722.0	7615892.1	264
2019-07-21	54.75	55.29	54.38	55.02	0.0	0.0	238288.0	13050914.3	497
2019-07-18	55.38	55.47	55.02	55.02	0.0	0.0	213632.0	11779723.1	444
2019-07-17	54.57	55.47	54.57	55.02	0.45	0.82	319755.0	17527106.1	604
2019-07-16	54.57	54.93	54.29	54.57	0.28	0.52	341843.0	18621976.0	406
2019-07-15	54.57	54.57	54.11	54.29	-0.37	-0.68	245663.0	13342890.5	430
2019-07-14	54.2	54.66	54.2	54.66	0.37	0.68	265239.0	14474218.9	445
2019-07-11	53.56	54.38	53.47	54.29	0.27	0.5	388833.0	21030564.3	659
2019-07-10	53.47	54.02	53.29	54.02	0.46	0.86	240680.0	12909563.3	461
2019-07-09	53.2	53.56	52.47	53.56	0.27	0.51	365139.0	19359798.8	697
2019-07-08	53.75	54.02	53.2	53.29	-0.46	-0.86	368418.0	19773231.6	587
2019-07-07	53.56	53.93	53.47	53.75	0.19	0.35	139663.0	7504334.2	241
2019-07-04	53.66	53.75	53.2	53.56	-0.1	-0.19	203695.0	10906674.9	649
2019-07-03	53.47	53.66	53.02	53.66	0.19	0.36	171642.0	9145104.4	390
2019-07-02	54.38	54.38	53.47	53.47	-0.91	-1.67	831686.0	44764701.7	1297
2019-07-01	54.47	54.66	54.2	54.38	-0.46	-0.84	522135.0	28460957.6	1119
2019-06-30	54.75	55.02	54.38	54.84	0.27	0.49	953663.0	52123064.8	848
2019-06-27	54.38	54.93	53.93	54.57	0.37	0.68	1561572.0	84610236.6	1317
2019-06-26	57.57	57.57	53.93	54.2	1.82	3.47	3911851.0	218978266.7	3289
2019-06-25	52.47	53.02	52.2	52.38	0.09	0.17	1066994.0	56041954.8	648
2019-06-24	53.2	53.66	52.11	52.29	-0.73	-1.38	443648.0	23449773.7	524
2019-06-23	53.38	53.66	52.84	53.02	-0.45	-0.84	139444.0	7423653.8	283
2019-06-20	54.11	54.11	52.75	53.47	-1.0	-1.84	1252805.0	67113345.8	1009
2019-06-19	53.84	54.47	53.47	54.47	0.63	1.17	668479.0	36063403.0	603
2019-06-18	53.66	53.93	53.2	53.84	0.18	0.34	309669.0	16602474.6	398
2019-06-17	52.56	53.66	52.56	53.66	1.0	1.9	527167.0	28018887.1	709
2019-06-16	54.11	54.11	52.2	52.66	-1.27	-2.35	471373.0	24987354.9	602
2019-06-13	54.57	54.57	53.84	53.93	-0.45	-0.83	365707.0	19765382.0	777
2019-06-12	53.38	54.38	52.93	54.38	1.0	1.87	325504.0	17514656.8	859
2019-06-11	52.29	53.38	52.02	53.38	0.82	1.56	448060.0	23604131.7	836
2019-06-10	51.66	52.56	51.29	52.56	1.0	1.94	646492.0	33648336.9	818
2019-06-09	50.84	51.56	50.47	51.56	1.09	2.16	180077.0	9211758.7	363
2019-05-30	48.93	50.47	48.93	50.47	1.54	3.15	381683.0	19009149.2	807
2019-05-29	49.75	49.84	48.65	48.93	-0.91	-1.83	497110.0	24442959.8	819
2019-05-28	50.38	50.65	48.38	49.84	-0.09	-0.18	4666542.0	231959151.6	4004
2019-05-27	50.02	50.47	49.11	49.93	0.28	0.56	546619.0	27083000.1	1074
2019-05-26	50.75	51.47	49.02	49.65	-0.37	-0.74	676821.0	33867661.8	1138
2019-05-23	50.2	50.56	50.02	50.02	-0.36	-0.71	445232.0	22383729.3	497
2019-05-22	50.93	50.93	50.02	50.38	0.0	0.0	506012.0	25493364.8	673
2019-05-21	50.75	50.75	50.02	50.38	0.18	0.36	495265.0	24928275.6	528
2019-05-20	51.2	51.29	50.02	50.2	-1.0	-1.95	472199.0	23960243.8	685
2019-05-19	51.93	52.2	51.11	51.2	-0.64	-1.23	153181.0	7911120.1	291
2019-05-16	52.75	53.11	51.75	51.84	-0.91	-1.73	730310.0	38264546.6	972
2019-05-15	51.29	53.56	51.29	52.75	1.0	1.93	582258.0	30508942.9	791
2019-05-14	50.02	52.02	50.02	51.75	1.46	2.9	989754.0	50448757.9	1213
2019-05-13	51.93	51.93	49.84	50.29	-2.0	-3.82	805426.0	40912231.1	758
2019-05-12	53.66	53.66	52.02	52.29	-1.18	-2.21	552460.0	28855118.3	487
2019-05-09	53.84	54.02	52.93	53.47	-0.37	-0.69	634727.0	33956969.6	613
2019-05-08	53.84	54.11	52.93	53.84	0.0	0.0	525159.0	28110639.3	870
2019-05-07	53.66	54.57	52.93	53.84	0.09	0.17	328867.0	17844616.2	819
2019-05-06	54.2	54.57	52.56	53.75	-1.0	-1.83	394344.0	21228392.2	816
2019-05-05	55.02	55.29	52.75	54.75	-0.18	-0.33	377039.0	20373761.8	407
2019-05-02	55.75	56.2	54.84	54.93	-0.91	-1.63	376997.0	20965067.2	734
2019-05-01	55.75	55.93	54.93	55.84	-0.09	-0.16	265520.0	14746883.7	691
2019-04-30	55.84	56.11	55.38	55.93	0.09	0.16	1046843.0	58481626.2	647
2019-04-29	54.84	56.11	54.47	55.84	0.82	1.49	569583.0	31396632.0	579
2019-04-28	55.29	55.93	55.02	55.02	-0.64	-1.15	150972.0	8374576.0	255
2019-04-25	53.66	55.66	53.66	55.66	0.73	1.33	295233.0	16162927.8	646
2019-04-24	55.47	55.93	54.66	54.93	-0.54	-0.97	284910.0	15794079.2	465
2019-04-23	55.2	56.11	54.84	55.47	0.36	0.65	362735.0	20181236.7	821
2019-04-22	54.66	55.29	54.38	55.11	0.18	0.33	376465.0	20668339.5	462
2019-04-21	54.47	55.02	53.84	54.93	0.36	0.66	259216.0	14163849.1	350
2019-04-18	54.75	55.02	54.29	54.57	-0.09	-0.16	442715.0	24240363.3	889
2019-04-17	53.29	54.66	53.2	54.66	1.0	1.86	450894.0	24518483.6	694
2019-04-16	53.56	53.66	53.2	53.66	0.0	0.0	182264.0	9752198.3	325
2019-04-15	53.11	53.66	53.11	53.66	0.73	1.38	239021.0	12769024.9	575
2019-04-14	52.29	53.02	52.02	52.93	0.91	1.75	434374.0	22844307.4	521
2019-04-11	50.75	52.02	50.75	52.02	1.46	2.89	724491.0	37179296.8	894
2019-04-10	50.47	50.84	50.2	50.56	0.18	0.36	269522.0	13620647.8	574
2019-04-09	50.93	50.93	50.29	50.38	-0.46	-0.9	563406.0	28484306.7	609
2019-04-08	50.65	50.93	50.2	50.84	0.73	1.46	528275.0	26651308.0	871
2019-04-07	50.56	50.56	50.11	50.11	-0.73	-1.44	172506.0	8671739.8	272
2019-04-04	50.65	50.84	50.29	50.84	0.0	0.0	256794.0	12969688.5	536
2019-04-03	50.75	50.84	50.11	50.84	0.09	0.18	265608.0	13434633.8	840
2019-04-02	50.38	50.93	50.29	50.75	0.28	0.55	202409.0	10250240.1	331
2019-04-01	50.2	50.93	49.84	50.47	-0.09	-0.18	380665.0	19269696.3	479
2019-03-31	50.84	50.84	50.29	50.56	-0.09	-0.18	77562.0	3923964.3	206
2019-03-28	50.65	50.84	50.02	50.65	-0.1	-0.2	247232.0	12467091.7	543
2019-03-27	49.93	50.75	49.84	50.75	0.82	1.64	185858.0	9371170.0	554
2019-03-26	49.56	50.11	49.38	49.93	0.37	0.75	145842.0	7276334.5	297
2019-03-25	49.56	49.84	49.29	49.56	0.09	0.18	85905.0	4250289.4	217
2019-03-24	49.47	50.02	49.11	49.47	-0.46	-0.92	388529.0	19243630.7	392
2019-03-21	49.56	49.93	49.47	49.93	0.37	0.75	168049.0	8355181.3	311
2019-03-20	49.75	50.2	49.56	49.56	-0.64	-1.27	385540.0	19157017.1	413
2019-03-19	49.56	50.47	49.56	50.2	0.82	1.66	338794.0	16961914.1	571
2019-03-18	49.47	49.47	49.11	49.38	-0.18	-0.36	366497.0	18077280.5	755
2019-03-17	50.02	50.02	49.47	49.56	-0.73	-1.45	132610.0	6586606.6	257
2019-03-14	50.02	50.56	50.02	50.29	0.45	0.9	520733.0	26219573.8	1470
2019-03-13	49.84	50.38	49.75	49.84	-0.18	-0.36	196137.0	9823791.6	273
2019-03-12	49.56	50.02	49.38	50.02	0.64	1.3	85216.0	4228906.8	257
2019-03-11	49.65	49.75	49.11	49.38	-0.18	-0.36	72329.0	3570801.6	310
2019-03-10	49.47	49.65	49.11	49.56	0.0	0.0	62154.0	3072833.9	160
2019-03-07	49.75	50.02	48.93	49.56	-0.37	-0.74	167818.0	8316029.3	423
2019-03-06	50.84	50.84	49.93	49.93	-1.0	-1.96	150434.0	7550254.9	315
2019-03-05	51.11	51.11	50.47	50.93	0.0	0.0	130583.0	6633813.7	287
2019-03-04	50.56	51.02	50.38	50.93	0.55	1.09	242132.0	12263343.2	327
2019-03-03	50.56	50.75	50.38	50.38	-0.09	-0.18	64102.0	3241139.0	172
2019-02-28	50.38	50.84	50.38	50.47	-0.09	-0.18	380727.0	19115285.1	232
2019-02-27	49.75	50.56	49.29	50.56	0.72	1.44	92300.0	4604613.9	232
2019-02-26	49.29	50.02	49.29	49.84	0.09	0.18	70869.0	3529371.4	187
2019-02-25	49.29	49.75	48.93	49.75	0.46	0.93	178431.0	8772926.6	327
2019-02-24	50.02	50.02	49.11	49.29	-0.73	-1.46	160879.0	7933379.8	200
2019-02-21	50.11	50.11	49.75	50.02	-0.36	-0.71	45934.0	2294686.1	120
2019-02-20	49.75	50.47	49.56	50.38	0.36	0.72	143120.0	7146839.0	321
2019-02-19	50.11	50.2	49.47	50.02	-0.18	-0.36	119255.0	5937233.7	295
2019-02-18	50.2	50.29	49.93	50.2	-0.09	-0.18	139243.0	6974561.3	351
2019-02-17	51.02	51.02	50.29	50.29	-0.73	-1.43	275091.0	13902577.5	336
2019-02-14	51.84	51.84	50.56	51.02	-0.91	-1.75	485083.0	24733416.6	628
2019-02-13	51.47	52.02	51.47	51.93	0.27	0.52	598838.0	30972551.9	432
2019-02-12	51.84	51.93	51.38	51.66	-0.09	-0.17	588141.0	30341403.2	349
2019-02-11	51.56	51.75	50.84	51.75	0.64	1.25	298829.0	15352834.5	255
2019-02-10	51.66	51.66	50.93	51.11	-0.09	-0.18	95012.0	4853829.2	191
2019-02-07	50.65	51.75	50.65	51.2	0.55	1.09	672643.0	34545051.0	735
2019-02-06	50.11	50.65	49.93	50.65	0.54	1.08	511978.0	25756228.6	696
2019-02-05	50.38	50.38	49.93	50.11	-0.09	-0.18	176102.0	8810282.6	523
2019-02-04	49.93	50.38	49.84	50.2	0.36	0.72	160995.0	8076133.2	221
2019-02-03	50.02	50.02	49.38	49.84	-0.36	-0.72	129267.0	6429498.3	184
2019-01-31	49.93	50.47	49.93	50.2	0.27	0.54	179237.0	8991820.6	274
2019-01-30	49.47	50.02	49.47	49.93	-0.09	-0.18	386793.0	19215765.8	323
2019-01-29	50.02	50.2	49.47	50.02	0.0	0.0	250746.0	12532984.2	373
2019-01-28	49.11	50.02	48.65	50.02	1.0	2.04	411909.0	20415098.4	602
2019-01-27	49.38	49.38	48.56	49.02	1.28	2.68	207178.0	10153780.1	511
2019-01-24	49.84	49.84	47.74	47.74	-2.28	-4.56	296020.0	14469348.3	608
2019-01-23	49.75	50.02	49.47	50.02	0.27	0.54	135375.0	6737690.7	351
2019-01-22	49.65	49.75	49.29	49.75	0.1	0.2	118576.0	5869042.9	213
2019-01-21	49.29	49.93	48.2	49.65	-0.19	-0.38	269504.0	13298625.0	795
2019-01-20	50.02	50.11	49.29	49.84	0.0	0.0	123447.0	6133230.1	385
2019-01-17	50.02	50.02	49.56	49.84	0.0	0.0	148190.0	7388281.8	384
2019-01-16	50.02	50.02	49.65	49.84	-0.09	-0.18	281668.0	14051442.8	417
2019-01-15	49.47	50.02	49.47	49.93	0.28	0.56	256679.0	12796538.4	426
2019-01-14	48.84	49.75	48.84	49.65	0.45	0.91	508531.0	25101096.8	491
2019-01-13	48.74	49.56	48.74	49.2	-0.18	-0.36	302688.0	14867573.3	433
2019-01-10	49.02	49.56	48.74	49.38	0.36	0.73	354503.0	17452917.8	740
2019-01-09	48.29	49.02	48.29	49.02	0.64	1.32	315880.0	15363783.8	425
2019-01-08	48.2	48.56	48.11	48.38	-0.18	-0.37	311873.0	15096815.0	459
2019-01-07	47.29	48.56	47.29	48.56	1.27	2.69	321049.0	15463969.3	584
2019-01-06	46.74	47.29	46.56	47.29	0.73	1.57	202393.0	9487463.6	342
2019-01-03	45.47	46.74	45.43	46.56	1.13	2.49	183686.0	8460004.25	352
2019-01-02	45.29	45.47	45.2	45.43	0.14	0.31	169589.0	7673170.0	187
2019-01-01	45.83	45.83	45.29	45.29	-0.64	-1.39	36978.0	1681210.7	96
2018-12-31	45.56	45.93	45.02	45.93	0.37	0.81	140068.0	6343388.5	283
2018-12-30	45.33	45.65	45.33	45.56	0.54	1.2	166420.0	7565444.45	167
2018-12-27	45.38	46.65	45.02	45.02	0.19	0.42	480083.0	21911118.75	515
2018-12-26	45.43	45.43	44.79	44.83	-0.41	-0.91	398490.0	17879560.15	242
2018-12-25	46.2	46.2	44.88	45.24	-1.14	-2.46	335415.0	15189466.05	361
2018-12-24	47.2	47.47	46.29	46.38	-0.64	-1.36	548053.0	25498984.0	606
2018-12-23	48.47	48.47	46.74	47.02	-1.45	-2.99	232325.0	11023513.7	393
2018-12-20	49.47	49.47	48.11	48.47	-0.64	-1.3	259715.0	12619396.9	672
2018-12-19	48.56	49.11	47.29	49.11	0.0	0.0	336723.0	16463238.5	360
2018-12-18	48.56	49.11	48.47	49.11	0.27	0.55	287292.0	14051752.6	401
2018-12-17	48.56	48.84	48.2	48.84	-0.09	-0.18	195544.0	9473579.6	382
2018-12-16	48.56	49.11	48.56	48.93	0.09	0.18	64961.0	3168282.4	191
2018-12-13	48.38	49.29	48.38	48.84	0.1	0.21	102486.0	5026936.0	223
2018-12-12	48.38	48.93	48.38	48.74	0.27	0.56	141780.0	6894389.2	244
2018-12-11	48.65	48.65	48.02	48.47	0.0	0.0	100300.0	4856735.9	210
2018-12-10	47.38	48.56	47.38	48.47	0.73	1.53	147320.0	7104623.4	353
2018-12-09	48.56	48.56	47.47	47.74	0.0	0.0	150239.0	7174872.3	164
2018-12-06	48.2	48.74	47.47	47.74	-0.64	-1.32	254849.0	12269220.0	552
2018-12-05	47.11	48.38	47.11	48.38	0.18	0.37	280165.0	13337925.4	367
2018-12-04	48.2	48.29	47.65	48.2	-0.18	-0.37	142771.0	6857118.0	352
2018-12-03	48.38	48.56	47.65	48.38	0.36	0.75	271519.0	13051229.2	305
2018-12-02	46.84	48.65	46.84	48.02	1.18	2.52	217252.0	10440944.5	392
2018-11-29	47.29	47.74	46.65	46.84	-1.09	-2.27	329583.0	15552133.8	475
2018-11-28	46.74	48.02	46.56	47.93	1.28	2.74	190997.0	9047956.2	305
2018-11-27	45.11	46.65	45.11	46.65	1.27	2.8	345537.0	15924169.4	539
2018-11-26	44.43	45.56	44.43	45.38	0.95	2.14	261107.0	11796872.6	585
2018-11-25	45.47	45.47	44.38	44.43	-1.13	-2.48	278655.0	12461100.85	278
2018-11-22	45.38	45.56	45.38	45.56	0.09	0.2	262017.0	11903129.1	276
2018-11-21	44.56	45.56	44.29	45.47	0.91	2.04	390602.0	17471858.75	396
2018-11-20	44.24	44.83	44.2	44.56	0.23	0.52	186565.0	8298344.05	269
2018-11-19	44.61	45.02	44.24	44.33	-0.5	-1.12	217426.0	9657970.45	215
2018-11-18	44.74	45.02	44.61	44.83	0.13	0.29	150053.0	6724350.0	329
2018-11-15	44.11	44.74	43.97	44.7	1.0	2.29	184134.0	8185551.9	303
2018-11-14	43.7	44.7	42.74	43.7	-0.27	-0.61	498707.0	21707893.1	693
2018-11-13	44.56	44.56	43.83	43.97	-0.55	-1.24	168667.0	7426475.95	231
2018-11-12	43.65	44.83	43.65	44.52	1.05	2.42	201429.0	8959088.35	286
2018-11-11	43.47	43.83	42.92	43.47	-0.36	-0.82	169738.0	7348384.35	277
2018-11-08	44.79	45.02	43.83	43.83	-1.19	-2.64	61887.0	2761171.0	215
2018-11-07	45.11	45.29	44.93	45.02	-0.04	-0.09	40270.0	1814732.85	93
2018-11-06	45.38	45.38	45.02	45.06	-0.14	-0.31	37275.0	1681235.5	142
2018-11-05	44.61	45.2	44.56	45.2	0.5	1.12	126099.0	5652131.85	299
2018-11-04	44.7	44.83	44.65	44.7	-0.27	-0.6	98134.0	4391784.0	162
2018-11-01	44.33	45.65	44.24	44.97	0.64	1.44	553380.0	24997321.05	850
2018-10-31	44.38	44.43	44.06	44.33	-0.05	-0.11	718295.0	31702487.95	2228
2018-10-30	45.38	45.38	44.29	44.38	-1.0	-2.2	211906.0	9505172.35	461
2018-10-29	46.38	46.56	45.33	45.38	-0.09	-0.2	296216.0	13614207.65	672
2018-10-28	44.2	46.38	43.65	45.47	1.32	2.99	181388.0	8181594.6	322
2018-10-25	42.11	44.24	42.11	44.15	2.73	6.59	779770.0	33983379.8	687
2018-10-24	42.2	42.56	40.83	41.42	-0.46	-1.1	597131.0	24578603.55	1147
2018-10-23	40.47	42.24	40.47	41.88	1.59	3.95	693998.0	28982652.0	1096
2018-10-22	41.74	41.83	40.2	40.29	-1.54	-3.68	459844.0	18810801.2	764
2018-10-21	41.83	42.74	41.2	41.83	-1.73	-3.97	572534.0	23904170.55	789
2018-10-18	43.47	43.65	42.74	43.56	0.14	0.32	399889.0	17336262.6	644
2018-10-17	42.79	43.7	42.79	43.42	-0.05	-0.12	549021.0	23823392.45	432
2018-10-16	41.97	43.56	40.47	43.47	0.73	1.71	1035879.0	44359935.4	1246
2018-10-15	42.74	43.38	41.42	42.74	0.41	0.97	1083678.0	45819804.4	1571
2018-10-14	43.65	43.65	40.47	42.33	-1.46	-3.33	535969.0	22533853.05	739
2018-10-11	44.79	44.79	43.42	43.79	-1.27	-2.82	801160.0	35473596.4	1038
2018-10-10	45.93	46.02	45.06	45.06	-0.77	-1.68	342481.0	15569131.2	972
2018-10-09	47.02	47.02	45.29	45.83	-1.19	-2.53	744487.0	34119349.5	1218
2018-10-08	48.02	48.02	46.84	47.02	-1.0	-2.08	220939.0	10422713.3	486
2018-10-07	49.02	49.02	47.29	48.02	-1.36	-2.75	324026.0	15520350.4	420
2018-10-04	49.84	49.84	49.29	49.38	-0.46	-0.92	52591.0	2601351.4	207
2018-10-03	49.11	49.84	49.11	49.84	0.28	0.56	155861.0	7718404.6	188
2018-10-02	49.84	49.84	49.2	49.56	-0.28	-0.56	158135.0	7825176.1	266
2018-10-01	49.2	49.93	49.2	49.84	-0.09	-0.18	65996.0	3275879.2	192
2018-09-30	49.65	50.02	49.29	49.93	0.37	0.75	185788.0	9236215.7	351
2018-09-27	48.93	49.56	48.93	49.56	0.45	0.92	136048.0	6691891.6	279
2018-09-26	49.47	49.65	48.84	49.11	0.0	0.0	157478.0	7749796.5	318
2018-09-25	48.74	49.29	48.74	49.11	0.82	1.7	171199.0	8379217.1	350
2018-09-20	48.74	48.74	47.74	48.29	-0.27	-0.56	272507.0	13119750.0	408
2018-09-19	49.38	49.47	48.56	48.56	-0.82	-1.66	344262.0	16838224.0	289
2018-09-18	48.93	49.56	48.65	49.38	0.18	0.37	169070.0	8342287.1	315
2018-09-17	48.2	49.2	47.56	49.2	0.73	1.51	263056.0	12654423.2	600
2018-09-16	48.74	49.29	48.11	48.47	-0.27	-0.55	130303.0	6346019.9	191
2018-09-13	48.47	49.11	48.47	48.74	-0.46	-0.93	45748.0	2226565.3	221
2018-09-12	49.47	49.47	48.56	49.2	-0.27	-0.55	42765.0	2101063.3	234
2018-09-11	49.56	49.56	49.2	49.47	0.36	0.73	52061.0	2570558.5	129
2018-09-10	49.02	49.47	48.74	49.11	0.27	0.55	170634.0	8369596.3	282
2018-09-09	48.93	48.93	48.29	48.84	0.37	0.76	33508.0	1626656.1	83
2018-09-06	48.65	49.11	48.11	48.47	0.27	0.56	101985.0	4952961.8	339
2018-09-05	50.29	50.29	48.2	48.2	-1.82	-3.64	121189.0	5976646.1	257
2018-09-04	50.2	50.56	49.75	50.02	-0.18	-0.36	374496.0	18759915.2	333
2018-09-03	49.47	50.2	49.47	50.2	0.82	1.66	237706.0	11826081.7	288
2018-09-02	49.56	49.56	49.11	49.38	-0.18	-0.36	68100.0	3362000.5	93
2018-08-30	50.02	50.02	49.11	49.56	-0.46	-0.92	124036.0	6145272.3	260
2018-08-29	50.29	50.38	49.93	50.02	-0.27	-0.54	36561.0	1833440.8	109
2018-08-28	50.11	50.29	50.02	50.29	-0.09	-0.18	102408.0	5133443.8	175
2018-08-27	50.11	50.38	50.02	50.38	0.0	0.0	77822.0	3906799.7	156
2018-08-26	50.11	50.47	50.02	50.38	0.27	0.54	59162.0	2969453.4	119
2018-08-16	49.56	50.11	49.38	50.11	0.55	1.11	113913.0	5672451.3	378
2018-08-15	50.02	50.02	49.56	49.56	-0.37	-0.74	63557.0	3165246.6	210
2018-08-14	48.38	50.2	48.38	49.93	1.73	3.59	264409.0	13162567.4	361
2018-08-13	49.56	49.84	47.74	48.2	-1.45	-2.92	126014.0	6205085.7	322
2018-08-12	50.29	50.29	49.65	49.65	-0.55	-1.1	111885.0	5596666.7	205
2018-08-09	50.11	50.2	49.93	50.2	0.18	0.36	50846.0	2548117.1	154
2018-08-08	50.29	50.29	49.93	50.02	-0.27	-0.54	44897.0	2248471.5	122
2018-08-07	50.02	50.38	49.93	50.29	0.0	0.0	100576.0	5036072.2	151
2018-08-06	49.75	50.47	49.56	50.29	0.45	0.9	138270.0	6927271.2	182
2018-08-05	50.02	50.02	49.75	49.84	-0.36	-0.72	33195.0	1657363.9	76
2018-08-02	50.29	50.29	49.84	50.2	0.18	0.36	76431.0	3824889.0	191
2018-08-01	50.38	50.47	49.93	50.02	-0.27	-0.54	93461.0	4683620.5	210
2018-07-31	50.2	50.47	50.11	50.29	0.09	0.18	48962.0	2462717.5	139
2018-07-30	50.02	50.38	49.84	50.2	0.0	0.0	66772.0	3339508.4	166
2018-07-29	50.47	50.47	49.65	50.2	0.0	0.0	208030.0	10439028.5	205
2018-07-26	50.11	50.47	50.02	50.2	0.09	0.18	447849.0	22453475.3	384
2018-07-25	50.65	50.65	50.02	50.11	-0.27	-0.54	316390.0	15868960.0	278
2018-07-24	50.93	51.02	50.38	50.38	-0.64	-1.25	201883.0	10246121.2	329
2018-07-23	51.2	51.2	50.75	51.02	0.09	0.18	143190.0	7283513.4	208
2018-07-22	51.11	51.66	50.75	50.93	-0.27	-0.53	236970.0	12115128.6	219
2018-07-19	51.66	51.66	51.11	51.2	-0.27	-0.52	210507.0	10799142.6	328
2018-07-18	51.75	52.02	51.29	51.47	-0.28	-0.54	306463.0	15841440.8	321
2018-07-17	51.2	51.75	50.75	51.75	0.09	0.17	172945.0	8850005.2	275
2018-07-16	50.75	51.75	50.75	51.66	0.91	1.79	154666.0	7914882.2	244
2018-07-15	51.38	51.38	50.47	50.75	-0.72	-1.4	261767.0	13279926.4	353
2018-07-12	51.56	51.56	50.75	51.47	-0.19	-0.37	221531.0	11321640.5	257
2018-07-11	51.84	51.84	51.29	51.66	-0.09	-0.17	180752.0	9316509.6	303
2018-07-10	51.29	51.84	51.11	51.75	0.64	1.25	329608.0	16954721.3	405
2018-07-09	50.75	51.11	50.65	51.11	0.46	0.91	218210.0	11114000.6	307
2018-07-08	50.93	51.29	50.2	50.65	0.54	1.08	372391.0	18864780.8	357
2018-07-05	50.2	50.47	49.84	50.11	0.0	0.0	99024.0	4970627.5	163
2018-07-04	50.2	50.2	49.56	50.11	-0.27	-0.54	55497.0	2770385.1	154
2018-07-03	50.02	50.38	49.75	50.38	0.0	0.0	149440.0	7468320.8	174
2018-07-02	50.02	50.47	49.65	50.38	0.09	0.18	225694.0	11258266.4	243
2018-07-01	49.93	50.47	49.56	50.29	0.45	0.9	327041.0	16383953.3	229
2018-06-28	49.56	49.93	49.56	49.84	0.28	0.56	312858.0	15585487.6	307
2018-06-27	48.65	49.65	48.65	49.56	0.91	1.87	217650.0	10761872.3	418
2018-06-26	49.02	49.11	48.29	48.65	-0.37	-0.75	258103.0	12575349.7	269
2018-06-25	49.2	49.84	48.65	49.02	-0.18	-0.37	389692.0	19167984.8	373
2018-06-24	48.2	49.29	48.2	49.2	1.27	2.65	243834.0	11932317.3	304
2018-06-21	47.65	48.2	47.29	47.93	0.46	0.97	255509.0	12181433.8	459
2018-06-20	48.38	48.47	47.29	47.47	-0.91	-1.88	208334.0	9989391.6	457
2018-06-12	48.84	49.11	48.38	48.38	-0.09	-0.19	159869.0	7793249.1	278
2018-06-11	49.11	49.56	48.2	48.47	-0.18	-0.37	359863.0	17553180.4	333
2018-06-10	49.56	49.56	48.56	48.65	-0.91	-1.84	191581.0	9368882.0	220
2018-06-07	49.75	50.29	48.65	49.56	-0.73	-1.45	330878.0	16325723.0	389
2018-06-06	50.02	50.65	49.93	50.29	0.0	0.0	385120.0	19381982.1	432
2018-06-05	48.65	50.38	48.47	50.29	1.55	3.18	259784.0	12809517.8	300
2018-06-04	48.02	49.02	47.74	48.74	0.81	1.69	520426.0	25238683.4	370
2018-06-03	47.56	48.2	47.29	47.93	0.37	0.78	291932.0	13917864.0	533
2018-05-31	46.29	47.56	46.29	47.56	1.27	2.74	152588.0	7156169.8	191
2018-05-30	46.38	46.47	45.93	46.29	-0.18	-0.39	21835.0	1010125.1	81
2018-05-29	46.2	46.47	45.47	46.47	0.27	0.58	94933.0	4377052.1	150
2018-05-28	46.2	46.38	45.74	46.2	0.0	0.0	80131.0	3696779.5	154
2018-05-27	46.47	46.56	45.93	46.2	-0.41	-0.88	57305.0	2650880.5	104
2018-05-24	46.29	46.65	46.29	46.61	-0.02	-0.04	60592.0	2819732.2	104
2018-05-23	46.38	46.65	46.29	46.63	0.34	0.73	124854.0	5805804.9	147
2018-05-22	46.29	46.56	46.11	46.29	0.01	0.02	204720.0	9482439.7	130
2018-05-21	46.29	46.38	46.29	46.28	0.05	0.11	101605.0	4709350.8	116
2018-05-20	47.02	47.29	46.2	46.23	-0.47	-1.01	294189.0	13687922.1	263
2018-05-17	46.38	47.02	46.2	46.7	0.41	0.89	175705.0	8172676.1	194
2018-05-16	45.93	46.38	45.47	46.29	0.05	0.11	130617.0	6016813.7	252
2018-05-15	46.11	46.29	46.02	46.24	0.09	0.2	78480.0	3619292.4	176
2018-05-14	46.38	46.38	46.11	46.15	-0.22	-0.47	115659.0	5347745.8	241
2018-05-13	46.38	47.29	46.11	46.37	0.1	0.22	336036.0	15601507.1	261
2018-05-10	46.74	47.29	46.2	46.27	-0.13	-0.28	420318.0	19516800.8	521
2018-05-09	48.02	48.02	46.02	46.4	-1.42	-2.97	239827.0	11275538.1	374
2018-05-08	47.74	48.74	46.93	47.82	-0.32	-0.66	134470.0	6416853.9	261
2018-05-07	48.65	48.65	47.74	48.14	-0.46	-0.95	351380.0	16991123.0	243
2018-05-06	47.84	48.74	47.84	48.6	0.81	1.69	197873.0	9588809.2	250
2018-05-03	47.93	48.11	46.38	47.79	-0.52	-1.08	214731.0	10134684.5	490
2018-05-02	48.11	49.11	47.74	48.31	0.76	1.6	440393.0	21273213.4	727
2018-05-01	46.38	48.02	46.38	47.55	0.99	2.13	395327.0	18744602.0	508
2018-04-30	46.2	46.74	46.02	46.56	0.18	0.39	292800.0	13597065.6	325
2018-04-29	46.84	46.93	46.29	46.38	-0.33	-0.71	187318.0	8752085.3	199
2018-04-26	46.38	46.93	46.38	46.71	0.37	0.8	154973.0	7224626.9	519
2018-04-25	47.29	47.29	46.29	46.34	-1.12	-2.36	164284.0	7662440.0	284
2018-04-24	47.74	47.93	46.38	47.46	-0.32	-0.67	223396.0	10606966.1	220
2018-04-23	46.65	47.93	46.65	47.78	1.21	2.6	271354.0	12868836.9	397
2018-04-22	46.84	46.84	46.29	46.57	-0.19	-0.41	108284.0	5031471.5	162
2018-04-19	46.11	47.38	46.11	46.76	0.66	1.43	637087.0	29828789.1	595
2018-04-18	45.65	46.29	45.65	46.1	0.47	1.03	233195.0	10722634.1	362
2018-04-17	45.47	45.83	45.29	45.63	0.39	0.86	305397.0	13890539.2	315
2018-04-16	45.29	45.47	45.02	45.24	-0.03	-0.07	395973.0	17974048.45	291
2018-04-15	43.47	45.47	43.47	45.27	1.1	2.49	548140.0	24686585.2	394
2018-04-12	43.2	44.29	43.2	44.17	0.34	0.78	73461.0	3219437.55	143
2018-04-11	44.47	44.47	43.29	43.83	-0.53	-1.19	369104.0	16212875.8	631
2018-04-10	45.2	45.2	44.15	44.36	-0.97	-2.14	100086.0	4495324.8	232
2018-04-09	45.38	45.47	45.11	45.33	0.15	0.33	189733.0	8607273.4	302
2018-04-08	45.47	45.47	45.02	45.18	-0.25	-0.55	141417.0	6392602.95	190
2018-04-05	44.56	45.56	44.56	45.43	1.0	2.25	511642.0	23202718.4	469
2018-04-04	44.52	44.88	44.29	44.43	0.02	0.05	437371.0	19473261.8	356
2018-04-03	44.74	44.74	44.2	44.41	-0.32	-0.72	240969.0	10708890.7	331
2018-04-02	44.15	44.74	44.15	44.73	0.18	0.4	124328.0	5501311.85	148
2018-04-01	45.15	45.15	44.43	44.55	-0.9	-1.98	292610.0	13068171.35	693
2018-03-29	46.84	46.84	45.06	45.45	-0.89	-1.92	398877.0	18213591.8	482
2018-03-28	46.38	46.65	45.83	46.34	-0.03	-0.06	565245.0	26178306.8	524
2018-03-27	46.38	47.2	46.2	46.37	0.17	0.37	501616.0	23332235.7	612
2018-03-26	44.11	46.29	44.11	46.2	2.04	4.62	638949.0	29099981.75	757
2018-03-25	44.65	45.2	40.92	44.16	-0.89	-1.98	466758.0	20460001.5	433
2018-03-22	43.88	45.47	43.88	45.05	1.32	3.02	572851.0	25671672.95	723
2018-03-21	44.02	44.2	43.2	43.73	-0.41	-0.93	375818.0	16489090.2	444
2018-03-20	43.65	44.33	43.52	44.14	0.45	1.03	275500.0	12099879.75	249
2018-03-19	43.15	43.74	43.15	43.69	0.44	1.02	219325.0	9548004.8	256
2018-03-18	43.65	43.65	43.2	43.25	-0.22	-0.51	158939.0	6896735.75	229
2018-03-15	43.7	43.7	43.2	43.47	-0.31	-0.71	221766.0	9621044.85	284
2018-03-14	43.56	43.83	43.47	43.78	0.14	0.32	509289.0	22268636.7	283
2018-03-13	43.61	43.65	43.15	43.64	0.18	0.41	464550.0	20194618.35	375
2018-03-12	43.06	44.06	43.06	43.46	0.54	1.26	912645.0	39801307.85	770
2018-03-11	43.2	43.83	42.74	42.92	0.17	0.4	1175863.0	50848063.9	648
2018-03-08	40.83	42.97	40.83	42.75	2.08	5.11	1884046.0	79501769.8	1872
2018-03-07	40.65	40.83	40.56	40.67	0.13	0.32	320297.0	13052244.65	315
2018-03-06	39.47	40.65	39.38	40.54	1.23	3.13	894396.0	35852241.3	1393
2018-03-05	39.2	39.56	39.2	39.31	0.02	0.05	157831.0	6215089.15	234
2018-03-04	39.29	39.51	39.15	39.29	-0.12	-0.3	147548.0	5793197.45	157
2018-03-01	39.74	39.74	39.15	39.41	-0.39	-0.98	165469.0	6509735.7	245
2018-02-28	39.92	39.92	39.74	39.8	-0.18	-0.45	112974.0	4504543.7	192
2018-02-27	40.33	40.42	39.92	39.98	-0.33	-0.82	373358.0	14996494.0	391
2018-02-26	40.47	40.51	40.29	40.31	-0.04	-0.1	135643.0	5481050.15	151
2018-02-25	40.01	40.42	40.01	40.35	0.2	0.5	212371.0	8546234.35	203
2018-02-22	40.38	40.38	39.79	40.15	-0.29	-0.72	166407.0	6660130.05	323
2018-02-21	40.56	40.74	40.33	40.44	-0.12	-0.3	318498.0	12894437.35	272
2018-02-20	40.51	41.06	40.47	40.56	-0.07	-0.17	448151.0	18232299.65	511
2018-02-19	40.42	40.74	40.33	40.63	0.27	0.67	344136.0	13960841.45	280
2018-02-18	40.29	40.56	40.15	40.36	0.05	0.12	185614.0	7490647.05	221
2018-02-15	39.51	40.42	39.51	40.31	0.9	2.28	479696.0	19229968.65	605
2018-02-14	39.01	39.61	39.01	39.41	0.45	1.16	172378.0	6787977.05	263
2018-02-13	38.83	38.97	38.7	38.96	0.21	0.54	196867.0	7653912.05	263
2018-02-12	38.74	38.92	38.7	38.75	0.23	0.6	177283.0	6871234.65	221
2018-02-11	38.7	38.79	38.47	38.52	-0.14	-0.36	141437.0	5468773.1	208
2018-02-08	38.92	39.15	38.51	38.66	-0.42	-1.07	269632.0	10506488.15	439
2018-02-07	39.11	39.24	38.97	39.08	0.06	0.15	491442.0	19236241.15	469
2018-02-06	38.83	39.11	38.47	39.02	0.1	0.26	324373.0	12596553.5	593
2018-02-05	39.38	39.38	38.88	38.92	-0.36	-0.92	613907.0	23958478.15	458
2018-02-04	39.51	39.51	39.2	39.28	-0.2	-0.51	199651.0	7867676.85	307
2018-02-01	39.79	39.88	39.47	39.48	-0.25	-0.63	173268.0	6879205.25	239
2018-01-31	39.51	39.88	39.42	39.73	0.27	0.68	346839.0	13774251.85	404
2018-01-30	39.29	39.47	39.2	39.46	0.22	0.56	157351.0	6196572.1	222
2018-01-29	39.33	39.51	39.11	39.24	0.02	0.05	230981.0	9072053.3	299
2018-01-28	38.65	39.38	38.65	39.22	0.59	1.53	410191.0	15973851.3	332
2018-01-25	39.2	39.2	38.6	38.63	-0.37	-0.95	572067.0	22140006.9	515
2018-01-24	39.51	39.51	38.65	39.0	-0.59	-1.49	644211.0	25086545.25	685
2018-01-23	39.74	39.83	39.51	39.59	-0.15	-0.38	152114.0	6045255.45	187
2018-01-22	39.38	39.83	39.38	39.74	0.2	0.51	216244.0	8575714.8	224
2018-01-21	39.56	39.56	39.33	39.54	-0.07	-0.18	312577.0	12326231.15	212
2018-01-18	39.65	39.65	39.38	39.61	-0.05	-0.13	226708.0	8951492.65	361
2018-01-17	39.88	39.92	39.47	39.66	-0.19	-0.48	289093.0	11485511.25	282
2018-01-16	39.7	39.92	39.56	39.85	0.39	0.99	347556.0	13830469.75	493
2018-01-15	38.56	39.61	38.47	39.46	0.95	2.47	932373.0	36338035.4	1120
2018-01-14	39.01	39.01	38.1	38.51	-1.0	-2.53	2404186.0	92420370.75	1636
2018-01-11	40.42	40.42	39.42	39.51	-0.79	-1.96	1384882.0	55044127.5	1548
2018-01-10	40.74	40.79	40.11	40.3	-0.35	-0.86	514831.0	20834364.85	500
2018-01-09	40.79	40.92	40.56	40.65	-0.16	-0.39	241960.0	9859679.35	234
2018-01-08	40.83	40.83	40.7	40.81	0.15	0.37	109217.0	4453116.9	172
2018-01-07	41.29	41.29	40.38	40.66	-0.52	-1.26	1005767.0	41038121.6	640
2018-01-04	41.15	41.29	41.01	41.18	0.25	0.61	173994.0	7165256.95	184
2018-01-03	41.52	41.52	40.92	40.93	-0.54	-1.3	380134.0	15593989.15	204
2018-01-02	41.56	41.56	41.33	41.47	-0.05	-0.12	93061.0	3855245.45	138
2018-01-01	41.83	41.83	41.52	41.52	-0.21	-0.5	191366.0	7964935.45	102
2017-12-31	41.83	41.83	41.56	41.73	0.01	0.02	199639.0	8327637.5	176
2017-12-28	41.65	41.74	41.52	41.72	0.13	0.31	69553.0	2899807.3	97
2017-12-27	41.52	41.83	41.47	41.59	0.05	0.12	198023.0	8266843.5	208
2017-12-26	41.56	41.83	41.47	41.54	-0.06	-0.14	221822.0	9241676.2	248
2017-12-25	41.56	41.83	41.52	41.6	0.0	0.0	236531.0	9868651.2	135
2017-12-24	41.61	41.65	41.56	41.6	0.03	0.07	175148.0	7285738.05	199
2017-12-21	41.83	41.83	41.56	41.57	-0.16	-0.38	276354.0	11534307.3	186
2017-12-20	41.83	41.83	41.56	41.73	0.19	0.46	718244.0	29858531.7	149
2017-12-19	41.83	41.83	41.38	41.54	-0.14	-0.34	294183.0	12248925.7	437
2017-12-18	41.83	41.92	41.56	41.68	-0.06	-0.14	499549.0	20820133.5	344
2017-12-17	41.92	42.11	41.74	41.74	-0.18	-0.43	210631.0	8818742.25	214
2017-12-14	42.24	42.24	41.88	41.92	-0.18	-0.43	243479.0	10233885.55	137
2017-12-13	42.47	42.47	41.97	42.1	-0.27	-0.64	175830.0	7407528.65	137
2017-12-12	42.02	42.47	41.92	42.37	0.36	0.86	307435.0	12995178.5	217
2017-12-11	42.2	42.24	42.02	42.01	0.04	0.1	202602.0	8538920.8	139
2017-12-10	42.02	42.2	41.83	41.97	-0.06	-0.14	277418.0	11623505.25	212
2017-12-07	42.06	42.2	41.88	42.03	0.01	0.02	98842.0	4157405.15	119
2017-12-06	42.2	42.2	41.97	42.02	-0.26	-0.61	79945.0	3364872.9	111
2017-12-05	42.15	42.29	42.15	42.28	-0.09	-0.21	58701.0	2478438.65	70
2017-12-04	42.11	42.38	42.11	42.37	0.19	0.45	215429.0	9105867.7	154
2017-12-03	42.11	42.33	42.11	42.18	0.18	0.43	167649.0	7080081.65	146
2017-11-30	42.11	42.2	41.97	42.0	-0.07	-0.17	46767.0	1968951.1	96
2017-11-29	42.11	42.2	41.92	42.07	-0.03	-0.07	65892.0	2775014.75	67
2017-11-28	41.92	42.11	41.92	42.1	0.25	0.6	196133.0	8252148.8	117
2017-11-27	41.65	42.2	41.65	41.85	0.03	0.07	195620.0	8226124.9	200
2017-11-26	41.7	41.92	41.61	41.82	0.2	0.48	330405.0	13812930.6	179
2017-11-23	41.2	41.83	41.2	41.62	0.43	1.04	270347.0	11262496.4	184
2017-11-22	41.11	41.2	40.83	41.19	0.27	0.66	53853.0	2208360.15	74
2017-11-21	41.01	41.15	40.83	40.92	-0.24	-0.58	207446.0	8501391.35	113
2017-11-20	40.92	41.2	40.92	41.16	0.23	0.56	163761.0	6737995.2	165
2017-11-19	41.38	41.38	40.92	40.93	-0.27	-0.66	149534.0	6134764.05	138
2017-11-16	41.2	41.47	41.2	41.2	0.0	0.0	64422.0	2658094.45	83
2017-11-15	41.56	41.56	41.11	41.2	0.09	0.22	85712.0	3531530.55	125
2017-11-14	41.01	41.38	41.01	41.11	-0.21	-0.51	57841.0	2380178.1	96
2017-11-13	41.01	41.47	40.79	41.32	0.08	0.19	123013.0	5046507.75	147
2017-11-12	41.7	41.7	40.51	41.24	-0.46	-1.1	150302.0	6186804.3	182
2017-11-09	41.11	41.79	40.06	41.7	0.75	1.83	495401.0	20487955.5	370
2017-11-08	39.56	41.15	39.56	40.95	1.48	3.75	612964.0	24742243.5	459
2017-11-07	39.56	39.7	39.01	39.47	0.09	0.23	1028625.0	40576487.35	475
2017-11-06	39.2	39.65	38.97	39.38	0.01	0.03	409907.0	16101971.2	296
2017-11-05	39.29	39.51	38.92	39.37	-0.23	-0.58	425592.0	16723818.05	408
2017-11-02	39.38	39.65	39.29	39.6	0.22	0.56	117957.0	4656770.35	137
2017-11-01	39.11	39.56	39.11	39.38	0.28	0.72	109925.0	4330057.85	156
2017-10-31	39.11	39.2	39.01	39.1	-0.09	-0.23	115913.0	4532041.5	136
2017-10-30	39.56	40.01	39.01	39.19	-0.16	-0.41	331771.0	13068645.05	366
2017-10-29	39.29	39.47	39.15	39.35	0.25	0.64	216507.0	8518666.95	223
2017-10-26	39.56	39.56	39.01	39.1	-0.2	-0.51	233641.0	9144842.3	218
2017-10-25	39.11	39.38	38.92	39.3	0.29	0.74	190914.0	7487721.75	140
2017-10-24	38.83	39.2	38.65	39.01	0.16	0.41	99497.0	3882012.05	115
2017-10-23	39.61	39.61	38.74	38.85	-0.75	-1.89	413733.0	16178468.95	321
2017-10-22	39.88	40.01	39.56	39.6	-0.26	-0.65	218835.0	8710592.65	189
2017-10-19	39.74	40.2	39.74	39.86	0.08	0.2	105069.0	4197595.35	151
2017-10-18	39.92	40.29	39.11	39.78	-0.42	-1.04	607207.0	24142609.6	451
2017-10-17	40.29	40.29	40.01	40.2	-0.09	-0.22	172995.0	6950950.85	174
2017-10-16	40.29	40.47	40.15	40.29	-0.08	-0.2	301624.0	12159376.35	173
2017-10-15	40.65	40.65	40.33	40.37	-0.24	-0.59	70016.0	2831941.0	115
2017-10-12	40.47	40.92	40.15	40.61	-0.42	-1.02	238577.0	9665250.1	289
2017-10-11	41.42	41.42	40.92	41.03	-0.61	-1.46	517137.0	21237404.35	436
2017-10-10	41.83	41.83	41.38	41.64	0.22	0.53	208495.0	8103352.65	142
2017-10-09	41.38	41.65	41.38	41.42	-0.1	-0.24	387810.0	16066234.45	271
2017-10-08	41.88	42.02	41.42	41.52	-0.41	-0.98	285805.0	11941050.5	280
2017-10-05	41.92	42.02	41.79	41.93	0.08	0.19	313606.0	13139090.2	296
2017-10-04	41.83	41.92	41.65	41.85	0.14	0.34	619846.0	25939405.65	323
2017-10-03	41.38	41.7	41.38	41.71	0.58	1.41	162675.0	6762028.95	272
2017-10-02	41.65	41.65	41.01	41.13	-0.31	-0.75	357264.0	14533453.65	253
2017-10-01	41.47	41.56	41.38	41.44	-0.37	-0.88	119006.0	4934491.55	136
2017-09-28	41.7	41.83	41.38	41.81	0.43	1.04	182973.0	7628095.7	228
2017-09-27	41.29	41.74	41.06	41.38	0.05	0.12	239563.0	9910294.35	249
2017-09-26	41.83	42.02	41.11	41.33	-0.38	-0.91	558867.0	23229650.45	528
2017-09-25	41.52	41.83	41.38	41.71	0.0	0.0	387929.0	16120008.4	293
2017-09-21	41.83	41.83	41.56	41.71	0.24	0.58	66930.0	2789881.95	91
2017-09-20	41.47	41.47	41.38	41.47	-0.06	-0.14	42127.0	1745526.55	82
2017-09-19	41.74	41.83	41.47	41.53	-0.35	-0.84	202387.0	8424934.2	152
2017-09-18	41.83	41.92	41.38	41.88	0.06	0.14	299638.0	12529230.85	226
2017-09-17	41.65	41.83	41.52	41.82	0.16	0.38	148580.0	6201975.0	134
2017-09-14	41.47	41.7	41.01	41.66	0.51	1.24	166626.0	6898304.9	157
2017-09-13	41.83	41.83	40.92	41.15	-0.23	-0.56	215714.0	8906284.75	145
2017-09-12	41.83	41.92	41.38	41.38	-0.41	-0.98	389827.0	16272131.45	462
2017-09-11	42.02	42.02	41.7	41.79	-0.23	-0.55	187376.0	7841826.95	203
2017-09-10	41.56	42.15	41.56	42.02	0.42	1.01	330558.0	13863172.35	265
2017-09-07	41.2	41.61	41.2	41.6	0.36	0.87	141835.0	5882608.15	168
2017-09-06	40.83	41.29	40.83	41.24	0.35	0.86	105333.0	4327437.3	178
2017-08-29	40.83	40.92	40.7	40.89	0.24	0.59	225945.0	9233776.5	257
2017-08-28	40.7	40.83	40.65	40.65	-0.21	-0.51	154199.0	6285175.9	122
2017-08-27	40.24	40.97	40.24	40.86	0.55	1.36	333686.0	13588475.05	250
2017-08-24	40.83	40.83	40.29	40.31	-0.43	-1.06	475099.0	19228298.45	246
2017-08-23	40.97	41.11	40.65	40.74	0.01	0.02	204815.0	8383669.15	197
2017-08-22	40.74	40.92	40.7	40.73	-0.03	-0.07	336529.0	13743826.85	174
2017-08-21	40.83	41.06	40.74	40.76	-0.06	-0.15	228485.0	9343352.05	210
2017-08-20	40.56	40.92	40.56	40.82	0.35	0.86	388629.0	15839177.1	236
2017-08-17	40.29	40.65	40.29	40.47	0.02	0.05	118739.0	4811029.85	159
2017-08-16	39.74	40.56	39.74	40.45	0.57	1.43	89455.0	3582371.1	115
2017-08-15	40.01	40.11	39.74	39.88	-0.34	-0.85	282652.0	11291266.5	254
2017-08-14	40.29	40.29	40.2	40.22	-0.15	-0.37	96810.0	3896034.55	110
2017-08-13	40.47	40.56	40.38	40.37	-0.21	-0.52	86239.0	3487287.0	108
2017-08-10	40.7	40.74	40.56	40.58	-0.12	-0.29	165230.0	6721488.6	99
2017-08-09	40.56	40.92	40.56	40.7	0.08	0.2	230897.0	9424561.95	193
2017-08-08	40.11	40.65	40.11	40.62	0.55	1.37	206670.0	8367260.25	221
2017-08-07	39.97	40.29	39.92	40.07	0.1	0.25	328691.0	13154339.9	167
2017-08-06	40.06	40.2	39.97	39.97	-0.13	-0.32	117580.0	4714982.6	127
2017-08-03	39.83	40.29	39.83	40.1	0.28	0.7	170246.0	6828932.15	164
2017-08-02	39.83	39.83	39.7	39.82	-0.09	-0.23	140110.0	5577085.45	121
2017-08-01	40.01	40.01	39.88	39.91	0.02	0.05	90441.0	3612652.65	106
2017-07-31	40.61	40.61	39.79	39.89	-0.08	-0.2	93669.0	3748145.8	165
2017-07-30	40.38	40.38	39.74	39.97	-0.44	-1.09	415883.0	16639086.05	237
2017-07-27	40.51	40.65	40.38	40.41	-0.23	-0.57	104716.0	4239086.75	164
2017-07-26	40.51	40.88	40.42	40.64	0.06	0.15	132047.0	5354276.75	135
2017-07-25	41.29	41.29	40.51	40.58	-0.29	-0.71	260239.0	10629169.0	175
2017-07-24	40.61	41.38	40.61	40.87	0.19	0.47	116255.0	4759970.7	130
2017-07-23	40.65	40.88	40.38	40.68	-0.17	-0.42	220381.0	8933606.2	314
2017-07-20	40.92	41.01	40.79	40.85	0.02	0.05	148737.0	6088838.45	278
2017-07-19	40.92	40.92	40.47	40.83	-0.29	-0.71	271194.0	11044167.8	304
2017-07-18	41.01	41.15	40.92	41.12	0.12	0.29	64991.0	2660664.7	64
2017-07-17	41.2	41.33	40.74	41.0	-0.13	-0.32	327885.0	13488802.55	260
2017-07-16	40.47	41.29	40.47	41.13	0.87	2.16	232542.0	9512458.9	351
2017-07-13	40.92	40.92	40.24	40.26	-0.2	-0.49	179201.0	7248418.2	219
2017-07-12	40.88	40.92	40.38	40.46	0.0	0.0	190766.0	7763889.15	267
2017-07-11	41.2	41.29	40.38	40.46	-0.7	-1.7	379410.0	15491799.4	390
2017-07-10	41.47	41.56	41.01	41.16	-0.36	-0.87	165850.0	6842083.85	200
2017-07-09	41.47	41.65	41.38	41.52	-0.25	-0.6	23780.0	986458.4	65
2017-07-06	41.79	41.83	41.38	41.77	0.52	1.26	370377.0	15460334.15	275
2017-07-05	41.42	41.42	41.15	41.25	-0.15	-0.36	97549.0	4024637.3	93
2017-07-04	41.56	41.56	41.2	41.4	-0.1	-0.24	213505.0	8862987.75	87
2017-07-03	41.38	41.83	41.15	41.5	0.35	0.85	159440.0	6600201.4	139
2017-07-02	41.83	42.11	40.88	41.15	-0.81	-1.93	804224.0	33306429.4	412
2017-06-22	41.83	43.24	41.01	41.96	0.15	0.36	2932428.0	123777202.1	655
2017-06-21	40.29	43.7	40.29	41.81	2.08	5.24	3800044.0	159781582.9	876
2017-06-20	40.29	40.29	39.56	39.73	-0.38	-0.95	184230.0	7370442.35	199
2017-06-19	39.29	40.2	39.29	40.11	0.8	2.04	422773.0	16895479.9	398
2017-06-18	39.56	39.61	39.11	39.31	-0.2	-0.51	505133.0	19905469.85	185
2017-06-15	39.65	39.65	39.06	39.51	-0.1	-0.25	199502.0	7832653.15	176
2017-06-14	39.74	39.97	39.61	39.61	0.03	0.08	37561.0	1490645.7	76
2017-06-13	39.83	39.83	39.56	39.58	-0.16	-0.4	59691.0	2368675.2	66
2017-06-12	39.51	39.92	39.29	39.74	0.18	0.46	89507.0	3541587.4	107
2017-06-11	40.01	40.11	39.56	39.56	-0.45	-1.12	129925.0	5162391.1	111
2017-06-08	39.83	40.01	39.56	40.01	0.04	0.1	231165.0	9185374.75	131
2017-06-07	39.97	40.38	39.83	39.97	-0.04	-0.1	166290.0	6645917.75	97
2017-06-06	40.01	40.06	39.88	40.01	0.04	0.1	113957.0	4558409.3	93
2017-06-05	40.01	40.11	39.92	39.97	-0.04	-0.1	187143.0	7482771.95	141
2017-06-04	39.83	40.11	39.83	40.01	-0.02	-0.05	313784.0	12557054.9	136
2017-06-01	40.01	40.11	39.83	40.03	-0.02	-0.05	124712.0	4987937.9	137
2017-05-31	40.29	40.47	39.74	40.05	0.0	0.0	58356.0	2335406.8	91
2017-05-30	39.29	40.2	39.29	40.05	0.24	0.6	29651.0	1185523.3	78
2017-05-29	39.11	39.92	39.11	39.81	0.23	0.58	116266.0	4589136.4	173
2017-05-28	39.92	40.2	39.29	39.58	-0.43	-1.07	861135.0	34440676.6	198
2017-05-25	40.11	40.56	40.01	40.01	-0.18	-0.45	546665.0	21935605.7	186
2017-05-24	40.47	40.65	40.11	40.19	-0.22	-0.54	203219.0	8181116.0	169
2017-05-23	41.38	41.38	40.29	40.41	-1.07	-2.58	278684.0	11389658.3	211
2017-05-22	41.2	41.56	41.2	41.48	0.36	0.88	722844.0	29838674.8	316
2017-05-21	41.29	41.38	41.11	41.12	-0.01	-0.02	631707.0	26046858.7	230
2017-05-18	40.92	41.2	40.74	41.13	0.3	0.73	406327.0	16635086.2	378
2017-05-17	41.11	41.11	40.74	40.83	-0.09	-0.22	348076.0	14207173.1	144
2017-05-16	41.01	41.01	40.83	40.92	0.01	0.02	145992.0	5975945.1	224
2017-05-15	40.92	40.92	40.65	40.91	0.09	0.22	557054.0	22751049.0	172
2017-05-14	40.74	41.01	40.56	40.82	-0.09	-0.22	279917.0	11428432.0	102
2017-05-11	40.92	41.01	40.65	40.91	0.1	0.25	300710.0	12305891.5	282
2017-05-10	40.47	40.83	40.47	40.81	0.26	0.64	200565.0	8167720.7	152
2017-05-09	39.83	40.74	39.83	40.55	0.83	2.09	365143.0	14778480.1	372
2017-05-08	39.65	39.74	39.2	39.72	0.16	0.4	854658.0	33615126.5	238
2017-05-07	39.56	39.56	39.29	39.56	-0.25	-0.63	204365.0	8062109.4	184
2017-05-04	39.47	39.92	39.11	39.81	0.43	1.09	619626.0	24371707.1	436
2017-05-03	39.83	39.83	39.01	39.38	-0.93	-2.31	1144801.0	44879041.6	555
2017-05-02	40.92	40.92	40.29	40.31	-0.32	-0.79	248002.0	10059957.5	261
2017-05-01	41.01	41.11	40.56	40.63	-0.44	-1.07	201737.0	8241388.2	281
2017-04-30	40.47	41.11	40.47	41.07	0.69	1.71	299191.0	12258748.4	220
2017-04-27	40.65	40.65	40.11	40.38	-0.09	-0.22	420920.0	16949261.8	377
2017-04-26	40.92	40.92	40.38	40.47	-0.45	-1.1	211540.0	8586936.5	316
2017-04-25	41.47	41.47	40.83	40.92	-0.57	-1.37	287752.0	11822976.9	263
2017-04-24	41.38	41.56	41.11	41.49	0.1	0.24	282587.0	11654166.2	273
2017-04-23	41.47	41.65	41.29	41.39	-0.05	-0.12	319184.0	13224704.0	238
2017-04-20	41.65	41.74	41.29	41.44	-0.33	-0.79	363764.0	15091985.6	307
2017-04-19	41.83	41.92	41.74	41.77	-0.24	-0.57	162597.0	6808961.9	116
2017-04-18	42.2	42.29	41.83	42.01	-0.01	-0.02	277219.0	11666848.3	155
2017-04-17	42.11	42.2	41.65	42.02	-0.22	-0.52	149960.0	6295491.5	150
2017-04-16	42.2	42.29	41.83	42.24	-0.08	-0.19	403947.0	17009901.4	217
2017-04-13	42.29	42.38	41.92	42.32	-0.04	-0.09	573794.0	24206758.9	232
2017-04-12	41.83	42.38	41.83	42.36	0.55	1.32	556621.0	23496192.9	336
2017-04-11	42.29	42.38	41.74	41.81	-0.44	-1.04	446566.0	18776939.7	296
2017-04-10	42.02	42.29	41.83	42.25	0.28	0.67	443254.0	18665845.2	256
2017-04-09	42.29	42.38	41.74	41.97	-0.32	-0.76	359372.0	15111733.7	254
2017-04-06	41.65	42.38	41.65	42.29	0.57	1.37	784876.0	33017330.3	461
2017-04-05	41.65	41.83	41.47	41.72	0.35	0.85	443145.0	18460716.5	260
2017-04-04	41.65	41.65	41.29	41.37	-0.42	-1.01	342473.0	14200522.0	286
2017-04-03	41.74	41.83	41.56	41.79	0.07	0.17	168132.0	7009788.7	150
2017-04-02	41.83	41.83	41.47	41.72	-0.22	-0.52	526670.0	21913038.9	231
2017-03-30	42.11	42.29	41.65	41.94	-0.15	-0.36	402111.0	16917124.2	301
2017-03-29	41.83	42.2	41.83	42.09	0.26	0.62	438331.0	18418947.8	249
2017-03-28	41.29	41.83	41.2	41.83	0.54	1.31	236857.0	9854423.6	215
2017-03-27	41.2	41.38	41.2	41.29	0.13	0.32	77223.0	3183924.2	99
2017-03-26	41.38	41.74	41.11	41.16	-0.04	-0.1	355025.0	14640184.0	268
2017-03-23	40.92	41.29	40.92	41.2	0.29	0.71	100539.0	4139252.7	190
2017-03-22	41.01	41.29	40.74	40.91	-0.21	-0.51	223583.0	9155151.9	162
2017-03-21	41.65	41.65	41.01	41.12	-0.5	-1.2	560069.0	23163017.3	861
2017-03-20	42.11	42.11	41.47	41.62	-0.45	-1.07	349434.0	14628192.8	266
2017-03-19	42.02	42.2	41.83	42.07	0.04	0.1	242229.0	10187175.3	230
2017-03-16	42.11	42.11	41.83	42.03	0.01	0.02	194140.0	8145538.6	235
2017-03-15	41.83	42.11	41.74	42.02	0.37	0.89	749936.0	31332171.4	619
2017-03-14	41.47	41.74	40.92	41.65	0.1	0.24	260665.0	10771991.1	429
2017-03-13	41.2	41.56	41.2	41.55	0.26	0.63	171032.0	7081694.1	192
2017-03-12	41.29	41.65	41.11	41.29	-0.43	-1.03	259479.0	10711178.4	231
2017-03-09	42.29	42.29	41.29	41.72	-0.57	-1.35	377643.0	15737406.9	334
2017-03-08	42.29	42.47	42.2	42.29	-0.55	-1.28	196313.0	8309348.2	239
2017-03-07	42.74	42.92	42.56	42.84	0.09	0.21	332075.0	14199652.2	237
2017-03-06	42.74	43.02	42.56	42.75	0.06	0.14	597196.0	25585115.1	345
2017-03-05	42.11	42.74	42.11	42.69	0.59	1.4	1562218.0	61487385.8	291
2017-03-02	41.65	42.47	41.56	42.1	0.39	0.94	259365.0	10877047.4	231
2017-03-01	42.2	42.29	41.65	41.71	-0.45	-1.07	133708.0	5621011.2	172
2017-02-28	41.56	42.2	41.2	42.16	0.54	1.3	242209.0	10061098.8	256
2017-02-27	42.38	42.38	41.56	41.62	-0.69	-1.63	329098.0	13826355.7	268
2017-02-26	42.56	42.83	42.2	42.31	-0.33	-0.77	332847.0	14163547.2	245
2017-02-23	42.83	43.02	42.11	42.64	-0.45	-1.04	271566.0	11564527.2	314
2017-02-22	41.83	44.02	41.83	43.09	1.9	4.61	2734392.0	118263334.8	1481
2017-02-21	40.92	41.2	40.83	41.19	0.18	0.44	215814.0	8847549.4	191
2017-02-20	41.38	41.38	40.92	41.01	-0.37	-0.89	361248.0	14863428.0	278
2017-02-19	41.38	41.74	41.29	41.38	0.26	0.63	384529.0	15960184.2	294
2017-02-16	40.83	41.2	40.74	41.12	0.41	1.01	388621.0	15927919.9	373
2017-02-15	40.38	40.83	40.29	40.71	0.25	0.62	412041.0	16641150.6	306
2017-02-14	40.56	40.65	40.38	40.46	-0.2	-0.49	329991.0	13362576.4	266
2017-02-13	40.65	40.83	40.38	40.66	0.12	0.3	294968.0	11991385.3	345
2017-02-12	40.83	41.01	40.38	40.54	-0.02	-0.05	301709.0	12263514.4	334
2017-02-09	41.2	41.2	40.29	40.56	-0.39	-0.95	575570.0	23334849.5	480
2017-02-08	41.83	41.83	40.92	40.95	-1.09	-2.59	511715.0	21059088.3	411
2017-02-07	42.11	42.2	41.83	42.04	-0.04	-0.1	237031.0	9956749.4	105
2017-02-06	42.29	42.56	41.83	42.08	-0.29	-0.68	396847.0	16696403.2	252
2017-02-05	42.74	42.74	42.29	42.37	-0.28	-0.66	125636.0	5343970.1	117
2017-02-02	42.92	42.92	42.56	42.65	-0.16	-0.37	259993.0	11112544.8	228
2017-02-01	42.2	42.92	42.2	42.81	0.59	1.4	446367.0	19045477.8	290
2017-01-31	42.29	42.38	41.83	42.22	-0.13	-0.31	326817.0	13759254.1	343
2017-01-30	42.29	42.65	42.29	42.35	-0.27	-0.63	149376.0	6339663.3	182
2017-01-29	42.83	42.83	42.38	42.62	-0.08	-0.19	173416.0	7393417.1	214
2017-01-26	42.74	42.83	42.38	42.7	-0.13	-0.3	577204.0	24628295.1	416
2017-01-25	42.74	43.11	42.56	42.83	-0.02	-0.05	679786.0	29159200.5	599
2017-01-24	41.83	43.02	41.83	42.85	1.0	2.39	793490.0	33772737.1	656
2017-01-23	41.38	42.02	41.2	41.85	0.65	1.58	287054.0	11988820.7	411
2017-01-22	40.01	41.29	39.83	41.2	1.2	3.0	395257.0	16038003.7	421
2017-01-19	40.65	40.65	39.83	40.0	-0.68	-1.67	369871.0	14829477.1	326
2017-01-18	40.74	40.92	40.11	40.68	0.12	0.3	286772.0	11659019.3	286
2017-01-17	39.65	40.74	39.47	40.56	0.72	1.81	363586.0	14516328.4	346
2017-01-16	40.01	40.29	39.38	39.84	-0.47	-1.17	312958.0	12450380.1	323
2017-01-15	40.65	40.74	40.2	40.31	-0.12	-0.3	222283.0	8989154.9	219
2017-01-12	39.83	40.47	39.83	40.43	0.61	1.53	467441.0	18759898.4	425
2017-01-11	40.01	40.29	39.74	39.82	-0.14	-0.35	572655.0	22883743.7	350
2017-01-10	40.2	40.38	39.83	39.96	-0.58	-1.43	386987.0	15504146.6	858
2017-01-09	41.38	41.56	39.92	40.54	-0.93	-2.24	511714.0	20678660.0	576
2017-01-08	42.47	42.47	41.38	41.47	-1.05	-2.47	385202.0	16113603.3	420
2017-01-05	43.11	43.11	42.47	42.52	-0.53	-1.23	565399.0	24158930.4	495
2017-01-04	43.47	43.83	42.83	43.05	0.0	0.0	1383033.0	59803534.1	1405
2017-01-03	43.65	43.65	42.74	43.05	-0.61	-1.4	1026813.0	44197221.9	623
2017-01-02	42.47	44.2	42.2	43.66	1.37	3.24	1043861.0	45133237.1	822
2017-01-01	42.02	42.47	41.92	42.29	0.49	1.17	386428.0	16280220.7	317
2016-12-29	41.74	42.02	41.65	41.8	0.15	0.36	414900.0	17345262.5	221
2016-12-28	42.47	42.47	41.56	41.65	-0.63	-1.49	992804.0	41576178.6	449
2016-12-27	41.38	42.56	41.29	42.28	0.86	2.08	598567.0	25026893.4	449
2016-12-26	41.83	41.92	41.38	41.42	-0.36	-0.86	281857.0	11752198.5	262
2016-12-25	41.01	41.83	41.01	41.78	1.12	2.75	437135.0	18150999.5	320
2016-12-22	40.29	40.92	40.29	40.66	0.36	0.89	237122.0	9652761.2	182
2016-12-21	40.29	40.83	40.2	40.3	-0.19	-0.47	277491.0	11206522.5	207
2016-12-20	40.56	40.74	40.2	40.49	-0.21	-0.52	303766.0	12283971.3	171
2016-12-19	40.38	41.01	40.38	40.7	0.19	0.47	443637.0	18082691.1	313
2016-12-18	40.11	40.65	40.01	40.51	0.52	1.3	267830.0	10800471.3	270
2016-12-15	39.38	40.01	39.29	39.99	0.3	0.76	243318.0	9640328.6	233
2016-12-14	39.83	40.11	39.56	39.69	-0.28	-0.7	244664.0	9742395.9	255
2016-12-13	40.47	40.47	39.83	39.97	-0.61	-1.5	320332.0	12824808.0	301
2016-12-12	41.01	41.38	40.47	40.58	-0.18	-0.44	752049.0	30751316.1	700
2016-12-11	40.01	40.83	40.01	40.76	0.9	2.26	913660.0	36997043.8	531
2016-12-08	39.92	39.92	39.56	39.86	-0.1	-0.25	361710.0	14381116.8	310
2016-12-07	40.2	40.29	39.92	39.96	-0.31	-0.77	282893.0	11342600.4	315
2016-12-06	40.29	40.92	40.01	40.27	0.33	0.83	675566.0	27251192.6	554
2016-12-05	40.65	40.65	39.65	39.94	-0.82	-2.01	843343.0	33708904.1	562
2016-12-04	41.2	41.38	40.38	40.76	-0.17	-0.42	369175.0	15122862.2	359
2016-12-01	39.83	41.56	39.83	40.93	1.74	4.44	1907140.0	78057893.3	954
2016-11-30	38.29	39.83	38.2	39.19	1.01	2.65	1278314.0	49770531.5	735
2016-11-29	39.11	39.11	38.01	38.18	-0.68	-1.75	641885.0	24814488.5	452
2016-11-28	39.01	39.2	38.38	38.86	-0.12	-0.31	494633.0	19153837.3	338
2016-11-27	38.74	39.11	38.47	38.98	0.08	0.21	341514.0	13296619.2	314
2016-11-24	40.83	40.83	38.74	38.9	-1.58	-3.9	1133017.0	44710943.6	811
2016-11-23	38.29	40.83	38.29	40.48	2.33	6.11	1155573.0	45549913.8	666
2016-11-22	37.65	38.47	37.47	38.15	0.93	2.5	517199.0	19629447.3	371
2016-11-21	38.01	38.1	37.01	37.22	-0.79	-2.08	413499.0	15460583.4	373
2016-11-20	38.56	38.65	37.74	38.01	-0.4	-1.04	276264.0	10562678.9	235
2016-11-17	38.56	38.56	37.74	38.41	-0.03	-0.08	398069.0	15222988.1	830
2016-11-16	38.47	38.56	38.01	38.44	1.17	3.14	393392.0	15061516.4	302
2016-11-15	38.1	38.38	35.83	37.27	-1.03	-2.69	980900.0	36697846.2	456
2016-11-14	38.2	38.47	38.01	38.3	-0.04	-0.1	667859.0	25591405.4	370
2016-11-13	38.2	38.38	37.92	38.34	0.16	0.42	641801.0	24521524.6	378
2016-11-10	37.74	38.29	37.47	38.18	0.92	2.47	1639068.0	62030643.5	438
2016-11-09	36.38	37.56	35.83	37.26	-0.24	-0.64	587367.0	21664695.7	328
2016-11-08	36.56	37.56	36.56	37.5	1.1	3.02	3965583.0	148159898.0	905
2016-11-07	35.65	36.56	35.65	36.4	0.93	2.62	421215.0	15196604.0	524
2016-11-06	35.01	35.56	35.01	35.47	0.19	0.54	384196.0	13606840.1	166
2016-11-03	35.01	35.29	35.01	35.28	0.17	0.48	243427.0	8555577.2	122
2016-11-02	35.1	35.19	34.74	35.11	-0.26	-0.74	3348330.0	117223139.3	781
2016-11-01	35.38	35.47	35.19	35.37	-0.06	-0.17	1522305.0	53865581.8	612
2016-10-31	35.65	35.65	35.1	35.43	-0.13	-0.37	978476.0	34615971.2	569
2016-10-30	35.47	35.74	35.38	35.56	-0.12	-0.34	688763.0	24444940.6	508
2016-10-27	35.38	35.74	35.19	35.68	0.1	0.28	195223.0	6955478.1	226
2016-10-26	35.56	35.74	35.38	35.58	-0.19	-0.53	274266.0	9729817.7	208
2016-10-25	35.83	36.29	35.56	35.77	0.04	0.11	292015.0	10516971.0	153
2016-10-24	35.65	35.92	35.47	35.73	0.38	1.07	168378.0	6024878.5	161
2016-10-23	35.19	35.47	34.92	35.35	0.21	0.6	477252.0	16750609.9	267
2016-10-20	35.01	35.29	34.83	35.14	0.14	0.4	602513.0	21161214.0	234
2016-10-19	34.29	35.1	34.29	35.0	0.71	2.07	1208922.0	42278167.7	622
2016-10-18	34.56	34.74	34.1	34.29	-0.34	-0.98	164429.0	5649353.9	158
2016-10-17	34.74	35.19	34.56	34.63	-0.26	-0.75	527266.0	18471229.1	571
2016-10-16	35.1	35.1	34.29	34.89	-0.36	-1.02	569145.0	19811844.2	375
2016-10-13	35.92	36.1	35.19	35.25	-1.15	-3.16	819795.0	29379884.7	380
2016-10-12	36.1	36.56	36.1	36.4	0.22	0.61	486772.0	17716659.6	274
2016-10-11	36.01	36.56	36.01	36.18	0.17	0.47	658646.0	23922364.1	302
2016-10-10	35.74	36.1	35.65	36.01	0.21	0.59	291204.0	10458194.8	169
2016-10-09	36.19	36.19	35.65	35.8	-0.35	-0.97	427206.0	15305466.8	176
2016-10-06	35.74	36.19	35.65	36.15	0.09	0.25	771278.0	27800007.1	371
2016-10-05	35.29	36.19	35.19	36.06	0.86	2.44	510005.0	18135184.7	793
2016-10-04	34.29	35.29	33.65	35.2	0.68	1.97	630508.0	21678912.7	439
2016-10-03	34.1	34.92	33.65	34.52	0.32	0.94	746842.0	25591187.1	498
2016-10-02	34.1	34.65	33.56	34.2	-0.1	-0.29	1150862.0	39499924.2	939
2016-09-29	32.83	34.38	32.83	34.3	1.52	4.64	754042.0	25520438.7	521
2016-09-28	33.65	33.65	32.47	32.78	-1.03	-3.05	1591759.0	52385886.2	1344
2016-09-27	34.56	34.74	33.65	33.81	-1.15	-3.29	609232.0	20904173.3	907
2016-09-26	35.01	35.01	34.56	34.96	0.02	0.06	547204.0	19018606.8	542
2016-09-25	34.83	35.19	34.56	34.94	0.06	0.17	218443.0	7621464.7	166
2016-09-21	34.56	35.01	34.56	34.88	0.38	1.1	254193.0	8836827.6	247
2016-09-20	33.74	34.65	33.47	34.5	0.59	1.74	382079.0	13001678.2	313
2016-09-19	34.1	34.19	33.65	33.91	-0.28	-0.82	192835.0	6524194.5	162
2016-09-18	34.38	34.38	34.1	34.19	-0.32	-0.93	189032.0	6459046.5	114
2016-09-08	34.19	34.56	34.19	34.51	0.41	1.2	235526.0	8095424.6	197
2016-09-07	34.19	34.19	33.74	34.1	-0.08	-0.23	236569.0	8044137.1	163
2016-09-06	34.01	34.19	33.83	34.18	0.16	0.47	438578.0	14934161.8	333
2016-09-05	33.83	34.65	33.83	34.02	0.23	0.68	2255653.0	77330289.0	795
2016-09-04	33.56	33.83	33.56	33.79	0.25	0.75	145031.0	4887175.3	134
2016-09-01	33.47	33.56	33.28	33.54	-0.02	-0.06	118958.0	3975720.6	119
2016-08-31	33.56	33.65	33.38	33.56	0.0	0.0	197869.0	6639907.4	195
2016-08-30	33.38	33.74	33.38	33.56	0.19	0.57	276340.0	9289324.1	172
2016-08-29	33.74	33.74	33.19	33.37	-0.33	-0.98	517848.0	17286487.8	371
2016-08-28	33.74	33.83	33.56	33.7	0.15	0.45	435157.0	14657406.9	235
2016-08-25	33.83	33.83	32.92	33.55	-0.28	-0.83	390585.0	13054642.6	268
2016-08-24	33.92	34.01	33.83	33.83	-0.09	-0.27	214053.0	7255727.4	263
2016-08-23	33.19	34.1	32.92	33.92	0.71	2.14	381092.0	12793466.1	293
2016-08-22	33.65	33.65	33.1	33.21	-0.41	-1.22	250247.0	8349790.1	185
2016-08-21	33.47	34.1	33.47	33.62	-0.04	-0.12	492700.0	16642101.1	215
2016-08-18	33.19	33.74	32.74	33.66	0.28	0.84	508808.0	16905349.8	406
2016-08-17	33.47	33.65	32.83	33.38	-0.16	-0.48	899885.0	29893198.8	398
2016-08-16	34.19	34.29	33.38	33.54	-0.48	-1.41	1502203.0	51056755.5	447
2016-08-15	34.19	34.47	33.92	34.02	-0.07	-0.21	605673.0	20711552.7	331
2016-08-14	34.56	34.65	34.01	34.09	0.0	0.0	1176047.0	40505920.4	634
2016-08-11	34.01	34.19	34.01	34.09	-0.13	-0.38	604214.0	20621337.2	196
2016-08-10	34.29	34.29	34.01	34.22	-0.12	-0.35	529620.0	18062468.5	382
2016-08-09	34.47	34.65	34.19	34.34	-0.25	-0.72	1163586.0	40132911.2	486
2016-08-08	35.1	35.1	34.47	34.59	-0.33	-0.95	791424.0	27524452.1	433
2016-08-07	33.74	35.38	33.74	34.92	1.31	3.9	911697.0	31757125.0	615
2016-08-04	32.92	33.65	32.92	33.61	0.78	2.38	503716.0	16772873.1	346
2016-08-03	32.74	33.28	32.65	32.83	0.15	0.46	353779.0	11672675.5	259
2016-08-02	33.74	33.74	32.47	32.68	-1.09	-3.23	643145.0	21107669.2	467
2016-08-01	33.56	33.83	33.38	33.77	0.37	1.11	264586.0	8889331.0	255
2016-07-31	33.19	33.65	33.19	33.4	-0.45	-1.33	244509.0	8188680.4	348
2016-07-28	34.01	34.01	33.74	33.85	-0.21	-0.62	412763.0	13996032.3	250
2016-07-27	34.01	34.19	33.83	34.06	0.29	0.86	348453.0	11859010.5	253
2016-07-26	34.83	34.83	33.74	33.77	-1.09	-3.13	546279.0	18586450.4	410
2016-07-25	35.1	35.1	34.65	34.86	-0.33	-0.94	338583.0	11790646.9	239
2016-07-24	35.65	35.74	34.92	35.19	-0.51	-1.43	374395.0	13204493.6	321
2016-07-21	35.74	35.92	35.38	35.7	-0.07	-0.2	433893.0	15481985.7	299
2016-07-20	35.83	35.83	35.74	35.77	0.09	0.25	166879.0	5967041.2	127
2016-07-19	35.74	35.74	35.56	35.68	-0.09	-0.25	117001.0	4170255.9	126
2016-07-18	35.83	35.92	35.74	35.77	-0.11	-0.31	107939.0	3866693.0	90
2016-07-17	35.29	36.01	35.29	35.88	0.49	1.38	189633.0	6773377.9	205
2016-07-14	35.92	35.92	35.29	35.39	-0.49	-1.37	466253.0	16579536.8	398
2016-07-13	36.01	36.01	35.83	35.88	-0.07	-0.19	388700.0	13949901.3	232
2016-07-12	36.01	36.01	35.83	35.95	0.02	0.06	310450.0	11154472.2	192
2016-07-11	36.01	36.47	35.83	35.93	-0.06	-0.17	706238.0	25450002.7	414
2016-07-10	36.01	36.01	35.74	35.99	0.01	0.03	258024.0	9267462.2	242
2016-06-30	36.01	36.01	35.83	35.98	0.05	0.14	847120.0	30464008.8	489
2016-06-29	36.01	36.01	35.83	35.93	-0.06	-0.17	598179.0	21523938.9	247
2016-06-28	35.83	36.01	35.83	35.99	0.04	0.11	282822.0	10153461.0	160
2016-06-27	35.83	36.01	35.74	35.95	0.22	0.62	542746.0	19482477.1	284
2016-06-26	35.47	35.83	34.83	35.73	-0.26	-0.72	436426.0	15529445.8	348
2016-06-23	35.83	36.01	35.65	35.99	0.15	0.42	222135.0	7969591.8	138
2016-06-22	35.74	35.92	35.74	35.84	0.05	0.14	485577.0	17403258.9	215
2016-06-21	36.01	36.01	35.74	35.79	-0.2	-0.56	197795.0	7094987.8	187
2016-06-20	36.19	36.19	35.92	35.99	-0.11	-0.3	167712.0	6041557.8	117
2016-06-19	36.19	36.19	36.01	36.1	0.11	0.31	117936.0	4257552.3	105
2016-06-16	36.19	36.19	35.92	35.99	-0.14	-0.39	203215.0	7321774.5	156
2016-06-15	36.19	36.38	36.1	36.13	-0.28	-0.77	332121.0	12021561.2	190
2016-06-14	36.01	36.47	35.83	36.41	0.45	1.25	268758.0	9693450.6	199
2016-06-13	36.19	36.19	35.83	35.96	-0.35	-0.96	455359.0	16400388.1	346
2016-06-12	36.74	36.74	36.29	36.31	-0.5	-1.36	259277.0	9443889.0	361
2016-06-09	36.92	36.92	36.74	36.81	-0.08	-0.22	624550.0	23014973.6	346
2016-06-08	37.01	37.1	36.74	36.89	-0.01	-0.03	1050606.0	38766961.2	1078
2016-06-07	36.74	36.92	36.65	36.9	0.17	0.46	1311271.0	48345294.0	712
2016-06-06	37.1	37.1	36.56	36.73	-0.01	-0.03	240429.0	8823652.2	240
2016-06-05	37.01	37.01	36.56	36.74	-0.11	-0.3	386243.0	14233571.3	286
2016-06-02	36.92	37.1	36.83	36.85	-0.04	-0.11	317807.0	11734251.9	229
2016-06-01	37.1	37.38	36.74	36.89	-0.05	-0.14	519535.0	19248013.4	409
2016-05-31	36.01	37.1	36.01	36.94	0.85	2.36	572565.0	20892683.1	449
2016-05-30	36.19	36.38	35.56	36.09	-0.17	-0.47	344188.0	12387003.2	276
2016-05-29	36.38	36.38	36.19	36.26	-0.27	-0.74	181743.0	6589599.0	166
2016-05-26	36.74	36.92	36.38	36.53	0.03	0.08	244895.0	8966419.6	277
2016-05-25	36.47	36.74	36.29	36.5	0.41	1.14	567468.0	20727078.5	367
2016-05-24	35.74	36.19	35.65	36.09	0.33	0.92	419799.0	15145390.7	414
2016-05-23	36.65	36.65	35.65	35.76	-1.14	-3.09	950489.0	34219724.7	608
2016-05-22	37.74	37.74	36.74	36.9	-0.8	-2.12	822273.0	30675800.1	588
2016-05-19	38.65	38.65	37.65	37.7	-0.94	-2.43	830367.0	31479717.2	592
2016-05-18	37.92	40.2	37.92	38.64	0.87	2.3	1827443.0	71100566.25	1472
2016-05-17	37.92	39.38	37.56	37.77	0.04	0.11	1256989.0	47984433.45	759
2016-05-16	37.1	37.83	37.1	37.73	0.75	2.03	444568.0	16641036.8	334
2016-05-15	37.2	37.65	36.74	36.98	-0.21	-0.56	230916.0	8598737.9	226
2016-05-12	36.65	37.38	36.65	37.19	0.72	1.97	473345.0	17475492.7	290
2016-05-11	36.47	36.83	36.19	36.47	0.14	0.39	226142.0	8238942.0	155
2016-05-10	36.65	36.65	36.19	36.33	-0.75	-2.02	578984.0	21088130.2	365
2016-05-09	37.2	37.38	36.83	37.08	-0.04	-0.11	510804.0	18989578.1	260
2016-05-08	37.56	37.56	36.83	37.12	0.62	1.7	835782.0	31084862.3	689
2016-05-05	35.29	36.83	35.29	36.5	1.34	3.81	1052165.0	38158416.1	532
2016-05-04	35.1	35.29	34.83	35.16	-0.06	-0.17	549551.0	19252564.9	274
2016-05-03	34.83	35.83	34.83	35.22	0.27	0.77	752540.0	26597415.0	332
2016-05-02	35.74	35.74	34.83	34.95	-0.69	-1.94	350756.0	12295765.8	229
2016-05-01	36.29	36.56	35.38	35.64	-0.57	-1.57	589562.0	21224418.2	303
2016-04-28	35.47	36.65	35.47	36.21	0.72	2.03	901654.0	32730890.4	479
2016-04-27	34.83	35.83	34.65	35.49	0.9	2.6	1069719.0	37670853.5	394
2016-04-26	34.83	34.83	34.1	34.59	-0.1	-0.29	522130.0	17913758.9	282
2016-04-25	34.74	34.83	33.65	34.69	0.06	0.17	1264168.0	43427437.9	490
2016-04-24	33.74	34.74	33.74	34.63	1.16	3.47	899802.0	30837956.4	325
2016-04-21	33.19	33.83	33.19	33.47	1.03	3.18	860747.0	28806303.3	419
2016-04-20	32.19	32.56	32.19	32.44	0.07	0.22	374356.0	12154565.2	210
2016-04-19	31.65	32.56	31.65	32.37	1.26	4.05	1101930.0	35453938.6	459
2016-04-18	30.28	31.19	30.19	31.11	0.04	0.13	1201094.0	36755270.2	565
2016-04-17	32.28	32.28	31.01	31.07	-1.44	-4.43	739216.0	23489432.0	482
2016-04-14	32.56	32.56	32.19	32.51	0.02	0.06	484098.0	15711477.4	269
2016-04-13	32.65	32.65	32.47	32.49	-0.05	-0.15	621923.0	20238024.7	242
2016-04-12	32.56	32.92	32.47	32.54	0.06	0.18	698215.0	22777220.1	322
2016-04-11	32.83	32.83	32.38	32.48	-0.35	-1.07	457886.0	14892485.6	216
2016-04-10	32.56	33.28	32.56	32.83	0.61	1.89	602502.0	19855922.1	440
2016-04-07	31.83	32.28	31.74	32.22	0.64	2.03	909789.0	29039619.5	450
2016-04-06	30.74	31.83	30.74	31.58	0.95	3.1	1294135.0	40612673.8	633
2016-04-05	30.74	31.1	30.28	30.63	0.37	1.22	1825885.0	56008798.1	875
2016-04-04	30.28	30.47	30.1	30.26	0.13	0.43	630990.0	19115566.4	280
2016-04-03	30.37	30.74	29.74	30.13	-0.98	-3.15	523670.0	15798617.1	414
2016-03-31	30.56	31.19	30.47	31.11	0.48	1.57	924788.0	28620934.1	393
2016-03-30	30.01	30.74	30.01	30.63	0.73	2.44	996219.0	30287727.6	495
2016-03-29	29.74	30.01	29.37	29.9	0.08	0.27	809319.0	24053771.4	362
2016-03-28	29.92	30.19	29.83	29.82	0.11	0.37	707771.0	21189221.6	346
2016-03-27	29.92	29.92	29.47	29.71	0.07	0.24	307006.0	9126831.2	185
2016-03-24	30.28	30.28	29.37	29.64	-0.99	-3.23	942823.0	28095657.9	523
2016-03-23	30.56	31.01	30.28	30.63	0.23	0.76	563335.0	17255292.0	318
2016-03-22	31.47	31.65	30.28	30.4	-0.88	-2.81	1476951.0	45598284.0	500
2016-03-21	31.65	31.83	31.19	31.28	-0.54	-1.7	906683.0	28612260.6	396
2016-03-20	31.83	32.19	31.56	31.82	0.51	1.63	1508088.0	48052875.3	547
2016-03-17	30.92	31.92	30.92	31.31	0.86	2.82	1054441.0	33251093.2	586
2016-03-16	29.74	30.56	29.74	30.45	0.72	2.42	638419.0	19294564.9	369
2016-03-15	30.01	30.28	29.65	29.73	-0.07	-0.23	699715.0	20848569.2	436
2016-03-14	30.74	30.74	29.74	29.8	-0.78	-2.55	263461.0	7936823.9	202
2016-03-13	30.1	30.74	30.1	30.58	0.71	2.38	595541.0	18159198.0	263
2016-03-10	30.74	30.74	29.65	29.87	-0.75	-2.45	1065276.0	31955383.0	513
2016-03-09	30.47	30.74	30.1	30.62	-0.05	-0.16	579258.0	17622674.3	381
2016-03-08	30.83	31.19	30.28	30.67	0.12	0.39	528978.0	16206130.5	417
2016-03-07	31.28	31.92	30.28	30.55	-0.49	-1.58	1191713.0	37128023.8	742
2016-03-06	29.19	31.19	29.19	31.04	2.25	7.82	2406469.0	73189743.9	944
2016-03-03	29.1	29.1	28.83	28.79	0.04	0.14	429156.0	12374009.2	268
2016-03-02	29.28	29.28	28.65	28.75	-0.52	-1.78	1248547.0	35938168.2	628
2016-03-01	28.19	29.56	28.19	29.27	1.41	5.06	2241184.0	64373395.0	944
2016-02-29	28.1	28.46	27.74	27.86	-0.21	-0.75	1182203.0	33347061.2	514
2016-02-28	27.92	28.1	27.74	28.07	0.56	2.04	1662883.0	46538065.8	842
2016-02-25	27.19	27.65	26.92	27.51	0.43	1.59	660701.0	17942462.7	313
2016-02-24	27.56	27.56	27.01	27.08	-0.72	-2.59	829145.0	22575751.2	314
2016-02-23	27.92	27.92	27.56	27.8	-0.15	-0.54	569029.0	15768067.2	290
2016-02-22	27.46	28.1	27.37	27.95	0.74	2.72	1200328.0	33376522.0	523
2016-02-21	27.19	27.56	27.1	27.21	-0.07	-0.26	522535.0	14290793.4	254
2016-02-18	26.92	27.56	26.92	27.28	0.55	2.06	1488614.0	40528621.7	521
2016-02-17	26.65	26.92	26.37	26.73	0.17	0.64	988554.0	26340452.4	445
2016-02-16	26.56	27.37	26.19	26.56	0.51	1.96	1526005.0	40773639.2	950
2016-02-15	25.92	26.46	25.83	26.05	0.3	1.17	763495.0	19927060.3	485
2016-02-14	25.37	26.1	24.65	25.75	0.99	4.0	1609453.0	41015245.5	724
2016-02-11	26.01	26.01	24.28	24.76	-1.12	-4.33	1363943.0	34179321.8	654
2016-02-10	26.19	26.28	25.74	25.88	-0.52	-1.97	693076.0	18106379.2	391
2016-02-09	26.46	26.65	26.28	26.4	-0.13	-0.49	1002064.0	26560919.7	456
2016-02-08	26.92	26.92	26.28	26.53	-0.14	-0.52	443539.0	11789084.5	234
2016-02-07	26.92	26.92	26.46	26.67	-0.41	-1.51	611590.0	16285504.3	291
2016-02-04	27.56	27.83	27.1	27.08	0.04	0.15	802968.0	21981822.5	416
2016-02-03	26.83	27.1	26.65	27.04	0.11	0.41	561891.0	15088027.0	301
2016-02-02	28.01	28.01	26.74	26.93	-1.11	-3.96	489124.0	13390519.9	338
2016-02-01	28.01	28.46	27.65	28.04	-0.36	-1.27	775990.0	21858205.4	486
2016-01-31	28.83	29.37	28.28	28.4	0.23	0.82	1748654.0	50344203.4	682
2016-01-28	27.37	28.37	27.37	28.17	1.01	3.72	1472082.0	41063393.7	643
2016-01-27	27.46	27.74	27.1	27.16	0.12	0.44	760160.0	20892985.5	357
2016-01-26	26.19	27.28	26.1	27.04	0.16	0.6	846624.0	22635667.9	359
2016-01-25	26.92	27.19	26.56	26.88	-0.33	-1.21	393027.0	10540756.3	252
2016-01-24	28.37	28.37	27.1	27.21	1.02	3.89	1580781.0	43706429.2	625
2016-01-21	25.74	26.65	25.65	26.19	0.27	1.04	1001738.0	26117090.1	555
2016-01-20	27.1	27.1	25.74	25.92	-1.83	-6.59	1176576.0	30882496.4	893
2016-01-19	26.28	28.28	26.28	27.75	1.85	7.14	1475784.0	39912871.1	680
2016-01-18	25.55	26.19	25.46	25.9	0.35	1.37	1023831.0	26358698.8	426
2016-01-17	25.01	25.74	24.65	25.55	-0.73	-2.78	1339297.0	33795105.4	679
2016-01-14	26.65	26.74	26.01	26.28	-0.74	-2.74	873000.0	23014131.5	496
2016-01-13	26.83	27.37	26.46	27.02	0.54	2.04	1045909.0	28314715.7	547
2016-01-12	25.55	26.92	25.28	26.48	0.43	1.65	1360841.0	35542657.6	635
2016-01-11	25.55	26.19	25.28	26.05	0.6	2.36	1870315.0	48102423.4	757
2016-01-10	25.37	25.92	25.01	25.45	0.37	1.48	1971113.0	50182034.8	863
2016-01-07	25.01	26.1	24.74	25.08	0.55	2.24	6016845.0	152797189.8	2634
2016-01-06	25.74	26.19	24.19	24.53	-1.86	-7.05	5022668.0	126353887.0	2609
2016-01-05	27.28	27.56	26.19	26.39	-0.98	-3.58	1802152.0	47938371.3	883
2016-01-04	28.19	28.28	27.28	27.37	-1.03	-3.63	1921346.0	53558562.1	961
2016-01-03	28.65	28.92	28.37	28.4	-0.22	-0.77	2031251.0	58057244.3	924
2015-12-31	28.83	29.92	28.46	28.62	-0.25	-0.87	4005506.0	115214827.8	1199
2015-12-30	29.28	29.37	28.56	28.87	-0.15	-0.52	1340304.0	38566952.0	689
2015-12-29	29.47	29.47	28.01	29.02	-1.09	-3.62	2207628.0	63042141.7	968
2015-12-28	30.19	30.28	29.56	30.11	-0.12	-0.4	854588.0	25583242.2	586
2015-12-27	30.56	30.65	28.83	30.23	-0.44	-1.43	1694543.0	50418611.1	1020
2015-12-24	32.19	32.38	30.56	30.67	-1.19	-3.74	2137050.0	66802640.3	1434
2015-12-23	32.47	32.83	31.65	31.86	-0.55	-1.7	1175328.0	38118436.3	863
2015-12-22	32.56	32.74	32.38	32.41	-0.02	-0.06	842973.0	27355378.8	683
2015-12-21	32.38	32.92	32.38	32.43	-0.32	-0.98	766960.0	25096909.8	536
2015-12-20	33.38	33.38	32.47	32.75	-0.83	-2.47	416389.0	13632884.9	329
2015-12-17	33.01	33.83	33.01	33.58	0.68	2.07	917554.0	30823722.9	615
2015-12-16	33.01	33.1	32.56	32.9	-0.1	-0.3	565621.0	18542163.1	297
2015-12-15	33.1	33.28	32.56	33.0	-0.13	-0.39	616889.0	20376956.9	309
2015-12-14	33.47	33.92	33.01	33.13	-0.4	-1.19	481996.0	16116873.0	199
2015-12-13	33.28	33.74	32.56	33.53	-0.57	-1.67	269274.0	8948690.2	241
2015-12-10	34.38	34.38	34.1	34.1	-0.08	-0.23	60664.0	2074335.6	90
2015-12-09	34.1	34.47	33.92	34.18	0.32	0.95	372594.0	12764757.7	187
2015-12-08	34.83	34.83	33.83	33.86	-1.13	-3.23	796653.0	27168885.3	356
2015-12-07	35.74	35.74	34.92	34.99	-0.63	-1.77	381533.0	13463685.8	240
2015-12-06	35.19	35.74	35.19	35.62	0.61	1.74	383196.0	13547247.9	281
2015-12-03	34.92	35.29	34.83	35.01	0.06	0.17	459769.0	16083279.2	203
2015-12-02	34.83	35.38	34.83	34.95	0.16	0.46	412148.0	14444313.3	234
2015-12-01	34.83	34.83	34.65	34.79	-0.02	-0.06	396385.0	13759349.8	639
2015-11-30	35.56	35.56	34.65	34.81	-0.7	-1.97	568468.0	19839027.4	375
2015-11-29	35.47	35.65	35.29	35.51	-0.03	-0.08	331825.0	11768757.3	208
2015-11-26	35.47	35.74	35.47	35.54	0.0	0.0	342289.0	12163761.9	185
2015-11-25	35.19	35.74	34.92	35.54	0.41	1.17	464004.0	16467680.8	253
2015-11-24	34.83	35.47	34.83	35.13	0.27	0.77	652132.0	23021535.8	280
2015-11-23	35.19	35.19	34.65	34.86	-0.31	-0.88	361854.0	12624098.8	224
2015-11-22	35.19	35.29	35.01	35.17	0.48	1.38	592176.0	20845434.4	341
2015-11-19	34.47	34.83	34.38	34.69	0.41	1.2	531074.0	18380073.4	293
2015-11-18	33.83	34.47	33.56	34.28	0.29	0.85	408799.0	13907318.9	289
2015-11-17	35.1	35.29	33.92	33.99	-0.92	-2.64	942765.0	32631989.7	569
2015-11-16	35.01	35.29	34.83	34.91	-0.27	-0.77	823599.0	28828068.6	863
2015-11-15	36.19	36.19	35.1	35.18	-1.32	-3.62	533800.0	19005233.6	308
2015-11-12	36.65	36.92	36.29	36.5	-0.1	-0.27	354950.0	12989291.5	251
2015-11-11	36.1	36.83	36.01	36.6	0.53	1.47	398223.0	14495949.8	300
2015-11-10	36.38	36.38	36.01	36.07	-0.15	-0.41	275834.0	9950400.2	186
2015-11-09	36.01	36.38	35.83	36.22	0.21	0.58	329763.0	11882238.6	232
2015-11-08	36.38	36.38	35.83	36.01	-0.37	-1.02	413267.0	14875415.8	263
2015-11-05	36.19	36.56	36.01	36.38	0.14	0.39	802613.0	29188681.6	331
2015-11-04	36.19	36.38	35.47	36.24	0.45	1.26	438481.0	15728597.6	356
2015-11-03	36.19	36.29	35.74	35.79	-0.25	-0.69	425385.0	15286905.7	457
2015-11-02	35.65	36.56	35.65	36.04	-0.16	-0.44	276248.0	10007161.0	277
2015-11-01	36.29	36.29	35.74	36.2	-0.21	-0.58	229581.0	8233954.7	202
2015-10-29	36.65	36.65	36.19	36.41	0.35	0.97	460761.0	16766550.8	302
2015-10-28	35.74	36.19	35.19	36.06	0.37	1.04	457544.0	16367365.3	381
2015-10-27	36.38	37.2	34.92	35.69	-0.87	-2.38	1027650.0	37372115.3	732
2015-10-26	35.47	36.65	35.29	36.56	1.11	3.13	843972.0	30315560.7	556
2015-10-25	35.74	35.83	35.38	35.45	-0.13	-0.37	402997.0	14324628.1	268
2015-10-22	36.47	36.56	35.47	35.58	-0.8	-2.2	972837.0	35086703.4	450
2015-10-21	36.19	36.65	36.19	36.38	-0.03	-0.08	527546.0	19180162.6	261
2015-10-20	36.47	37.1	36.19	36.41	-0.23	-0.63	528737.0	19414718.6	287
2015-10-19	37.1	37.29	36.47	36.64	-0.53	-1.43	575152.0	21308761.2	275
2015-10-18	36.83	37.2	36.83	37.17	0.77	2.12	692104.0	25669113.9	403
2015-10-15	37.83	38.1	36.38	36.4	-1.61	-4.24	788860.0	29285985.5	594
2015-10-14	38.29	38.65	37.65	38.01	-0.63	-1.63	553402.0	21028806.35	416
2015-10-13	38.65	39.38	38.47	38.64	-0.56	-1.43	322872.0	12552400.5	267
2015-10-12	39.2	40.2	38.29	39.2	0.29	0.75	530657.0	20910801.5	435
2015-10-11	38.83	39.83	38.83	38.91	0.46	1.2	1001119.0	39274536.5	934
2015-10-08	37.01	39.01	36.92	38.45	1.55	4.2	1618915.0	61237120.2	910
2015-10-07	36.38	37.65	36.38	36.9	1.72	4.89	2579260.0	95607242.4	1232
2015-10-06	34.38	35.29	34.38	35.18	0.97	2.84	1028346.0	35736758.3	509
2015-10-05	33.65	34.29	33.65	34.21	0.57	1.69	457073.0	15525885.0	301
2015-10-04	33.92	33.92	33.47	33.64	-0.21	-0.62	218841.0	7367918.5	185
2015-10-01	34.29	34.29	33.74	33.85	-0.74	-2.14	576829.0	19602235.4	349
2015-09-30	34.19	34.65	34.1	34.59	0.44	1.29	707250.0	24309495.8	349
2015-09-29	34.38	34.56	33.92	34.15	-0.41	-1.19	698835.0	23824855.5	341
2015-09-21	34.83	34.83	34.47	34.56	0.03	0.09	383064.0	13279425.0	248
2015-09-20	34.01	34.83	34.01	34.53	0.35	1.02	518129.0	17826634.3	480
2015-09-17	34.47	34.83	34.1	34.18	-0.18	-0.52	577651.0	19872265.9	395
2015-09-16	34.01	34.47	33.74	34.36	0.69	2.05	601567.0	20483620.9	412
2015-09-15	33.56	33.83	33.38	33.67	-0.08	-0.24	438353.0	14735092.1	285
2015-09-14	34.1	34.1	33.56	33.75	-0.22	-0.65	514604.0	17348443.4	317
2015-09-13	34.1	34.74	33.74	33.97	0.11	0.32	857426.0	29426483.2	447
2015-09-10	33.56	33.92	33.56	33.86	-0.09	-0.27	483972.0	16353993.0	265
2015-09-09	33.65	34.29	33.47	33.95	0.6	1.8	1578819.0	53383110.7	676
2015-09-08	33.19	33.47	33.01	33.35	0.16	0.48	546506.0	18175446.1	282
2015-09-07	33.19	33.65	33.19	33.19	-0.03	-0.09	1053697.0	35168872.9	401
2015-09-06	33.1	33.47	33.01	33.22	-0.1	-0.3	727767.0	24197335.5	295
2015-09-03	34.01	34.1	33.28	33.32	-0.41	-1.22	939949.0	31463132.9	482
2015-09-02	34.1	34.1	32.83	33.73	-0.68	-1.98	593849.0	19855623.0	414
2015-09-01	34.92	34.92	34.19	34.41	-0.25	-0.72	891982.0	30830508.4	360
2015-08-31	34.29	34.83	33.83	34.66	-0.09	-0.26	545133.0	18686444.7	354
2015-08-30	36.65	36.83	34.47	34.75	-0.42	-1.19	2083729.0	74892946.4	922
2015-08-27	34.74	35.47	34.47	35.17	2.16	6.54	1108982.0	38793795.8	579
2015-08-26	32.65	33.74	32.1	33.01	-0.16	-0.48	684658.0	22565908.4	636
2015-08-25	30.74	33.28	29.92	33.17	2.9	9.58	1734241.0	55348653.6	846
2015-08-24	32.56	33.19	29.92	30.27	-2.5	-7.63	2123168.0	66289536.7	850
2015-08-23	32.47	33.65	32.28	32.77	-2.18	-6.24	904685.0	29833963.7	410
2015-08-20	34.01	35.19	33.1	34.95	-0.14	-0.4	549157.0	18801977.5	496
2015-08-19	36.19	36.47	35.01	35.09	-1.0	-2.77	523432.0	18710062.3	365
2015-08-18	37.1	37.1	35.29	36.09	-0.96	-2.59	601314.0	21834290.0	487
2015-08-17	36.65	37.1	36.65	37.05	0.27	0.73	250075.0	9242104.0	216
2015-08-16	37.56	37.65	36.47	36.78	-0.9	-2.39	415961.0	15379191.5	306
2015-08-13	37.92	38.47	37.56	37.68	-0.09	-0.24	383688.0	14565647.95	483
2015-08-12	37.29	37.83	37.1	37.77	0.0	0.0	510092.0	19071068.3	393
2015-08-11	38.29	38.65	37.65	37.77	-0.27	-0.71	1647524.0	62556862.95	678
2015-08-10	37.38	38.83	37.29	38.04	0.74	1.98	1286844.0	48902392.5	725
2015-08-09	35.92	37.74	35.83	37.3	1.01	2.78	887152.0	32782073.7	547
2015-08-06	36.38	36.47	36.1	36.29	-0.39	-1.06	693870.0	25158953.9	511
2015-08-05	36.92	37.56	36.65	36.68	-0.11	-0.3	601105.0	22248193.1	405
2015-08-04	37.29	37.29	36.74	36.79	-0.72	-1.92	1608179.0	59427418.3	769
2015-08-03	37.56	38.1	37.1	37.51	-0.15	-0.4	983022.0	36944916.9	527
2015-08-02	39.83	40.01	37.56	37.66	-2.58	-6.41	1759909.0	67227804.85	1011
2015-07-30	39.56	40.56	39.56	40.24	0.65	1.64	678882.0	27099596.5	494
2015-07-29	39.83	39.83	39.2	39.59	0.11	0.28	698311.0	27592299.75	569
2015-07-28	40.2	40.74	39.01	39.48	-0.97	-2.4	1618709.0	64079485.75	1196
2015-07-27	41.65	42.29	40.2	40.45	-1.37	-3.28	1187887.0	48572344.75	1061
2015-07-26	43.02	43.2	41.65	41.82	-0.86	-2.01	559396.0	23543118.5	401
2015-07-23	43.38	43.38	42.47	42.68	-0.71	-1.64	397983.0	17048329.0	256
2015-07-22	43.93	43.93	43.2	43.39	0.12	0.28	586294.0	25476062.0	312
2015-07-15	42.47	43.38	42.47	43.27	0.86	2.03	542600.0	23298032.5	387
2015-07-14	41.83	43.02	41.65	42.41	0.7	1.68	568520.0	24127949.25	418
2015-07-13	42.47	42.65	41.65	41.71	-0.39	-0.93	465764.0	19600247.75	367
2015-07-12	42.47	42.83	41.65	42.1	-0.34	-0.8	768501.0	32475226.75	509
2015-07-09	41.29	43.2	41.11	42.44	0.83	1.99	1473428.0	62086669.25	900
2015-07-08	41.29	42.11	41.29	41.61	-0.18	-0.43	335321.0	13956580.75	290
2015-07-07	42.65	43.02	41.65	41.79	-1.18	-2.75	687474.0	28977363.75	479
2015-07-06	43.56	43.93	42.83	42.97	-0.88	-2.01	808265.0	35067815.0	439
2015-07-05	44.74	45.29	43.74	43.85	0.1	0.23	1473290.0	65345201.75	842
2015-07-02	42.65	43.93	42.29	43.75	0.93	2.17	794053.0	34257837.0	477
2015-07-01	42.47	43.2	41.65	42.82	0.32	0.75	670538.0	28594647.75	379
2015-06-30	41.83	43.02	41.29	42.5	0.27	0.64	955981.0	40353827.5	512
2015-06-29	43.93	43.93	42.11	42.23	-1.84	-4.18	963245.0	41048237.5	543
2015-06-28	45.47	45.47	43.02	44.07	-1.39	-3.06	1162150.0	51298960.25	586
2015-06-25	45.93	45.93	44.74	45.46	-0.17	-0.37	667620.0	30285966.75	426
2015-06-24	45.11	46.15	44.93	45.63	0.56	1.24	778102.0	35433938.25	474
2015-06-23	44.56	45.29	44.56	45.07	0.5	1.12	290134.0	13007455.0	188
2015-06-22	44.74	45.11	43.93	44.57	-0.09	-0.2	644775.0	28747366.0	373
2015-06-21	44.93	44.93	43.93	44.66	-0.25	-0.56	560597.0	24873543.5	289
2015-06-18	44.38	45.11	44.38	44.91	0.51	1.15	808561.0	36281183.5	306
2015-06-17	44.38	44.56	43.93	44.4	0.2	0.45	613067.0	27163732.5	290
2015-06-16	43.93	44.38	43.38	44.2	0.22	0.5	353473.0	15554356.25	223
2015-06-15	44.93	45.29	43.93	43.98	-0.64	-1.43	498962.0	22164554.75	371
2015-06-14	43.93	44.93	43.93	44.62	0.58	1.32	453132.0	20133346.75	309
2015-06-11	44.11	44.56	43.74	44.04	0.05	0.11	401465.0	17696396.25	257
2015-06-10	43.93	44.74	43.74	43.99	0.39	0.89	429043.0	18988143.75	279
2015-06-09	43.56	43.93	42.83	43.6	-0.38	-0.86	404088.0	17530813.5	394
2015-06-08	44.56	44.93	43.74	43.98	-0.75	-1.68	458942.0	20358226.75	450
2015-06-07	44.74	45.93	44.56	44.73	-0.13	-0.29	1330270.0	59951322.75	917
2015-06-04	44.11	45.11	44.11	44.86	0.54	1.22	641479.0	28650490.75	453
2015-06-03	43.38	44.74	43.02	44.32	0.94	2.17	935656.0	41218989.25	518
2015-06-02	43.38	43.56	43.02	43.38	0.29	0.67	435868.0	18841096.75	197
2015-06-01	43.2	43.38	42.65	43.09	-0.09	-0.21	352296.0	15116820.0	243
2015-05-31	43.93	44.38	43.02	43.18	-0.77	-1.75	644038.0	28103486.0	362
2015-05-28	43.93	43.93	43.56	43.95	0.06	0.14	333356.0	14617216.5	205
2015-05-27	44.11	44.38	43.38	43.89	0.05	0.11	385530.0	16868504.75	311
2015-05-26	43.38	43.93	43.38	43.84	0.42	0.97	408937.0	17912252.0	242
2015-05-25	42.83	43.93	42.83	43.42	0.52	1.21	786135.0	34158679.0	468
2015-05-24	43.93	44.11	42.47	42.9	-1.33	-3.01	1295964.0	55950976.5	674
2015-05-21	43.56	44.38	43.38	44.23	0.6	1.38	562450.0	24586154.75	302
2015-05-20	44.56	44.56	43.38	43.63	-1.01	-2.26	636826.0	27871015.5	376
2015-05-19	44.56	44.93	44.11	44.64	-0.06	-0.13	555980.0	24739398.0	269
2015-05-18	43.93	45.11	43.2	44.7	0.55	1.25	1121917.0	49634115.25	611
2015-05-17	43.2	44.38	43.02	44.15	1.05	2.44	897167.0	39474009.75	522
2015-05-14	42.83	43.56	42.47	43.1	0.13	0.3	947246.0	40886402.0	587
2015-05-13	42.83	43.2	41.65	42.97	0.47	1.11	2031877.0	86527752.75	1031
2015-05-12	41.65	43.38	41.47	42.5	0.73	1.75	841225.0	35579094.75	566
2015-05-11	43.38	43.38	41.47	41.77	-1.55	-3.58	674820.0	28600950.75	482
2015-05-10	43.74	43.93	43.2	43.32	-0.13	-0.3	284252.0	12366688.5	223
2015-05-07	43.56	43.74	43.2	43.45	-0.41	-0.93	856467.0	37212754.5	485
2015-05-06	41.83	44.38	41.83	43.86	1.68	3.98	2241299.0	97114278.0	1121
2015-05-05	43.56	43.74	42.11	42.18	-1.09	-2.52	1686949.0	71966003.25	896
2015-05-04	43.2	43.93	42.83	43.27	-0.26	-0.6	1873652.0	81049492.0	721
2015-05-03	44.74	45.29	43.2	43.53	-1.3	-2.9	1452347.0	65005984.75	575
2015-04-30	44.11	45.65	43.74	44.83	0.52	1.17	2582723.0	115576537.75	1350
2015-04-29	45.47	45.47	43.56	44.31	-0.78	-1.73	2306324.0	102405923.5	1042
2015-04-28	44.74	45.29	44.56	45.09	-0.14	-0.31	1979445.0	89187751.5	593
2015-04-27	43.56	45.47	42.83	45.23	1.29	2.94	3164053.0	141247355.5	992
2015-04-26	42.29	44.38	42.11	43.94	1.9	4.52	1731142.0	74093543.75	751
2015-04-23	40.92	42.47	40.74	42.04	1.03	2.51	1787077.0	74939344.75	972
2015-04-22	41.29	41.65	40.74	41.01	0.36	0.89	1777612.0	73047190.0	630
2015-04-21	39.56	41.65	39.38	40.65	0.21	0.52	1063112.0	42974947.0	600
2015-04-20	41.65	42.11	40.2	40.44	-1.7	-4.03	1372643.0	56496876.0	728
2015-04-19	39.83	42.47	39.01	42.14	2.87	7.31	3460870.0	141263725.25	1670
2015-04-16	36.83	39.38	36.83	39.27	2.53	6.89	4908421.0	187688535.6	1473
2015-04-15	36.19	36.83	36.19	36.74	0.54	1.49	1207956.0	44253181.8	530
2015-04-14	34.83	36.38	34.83	36.2	0.85	2.4	1509981.0	54515316.3	823
2015-04-13	34.19	36.74	34.19	35.35	0.99	2.88	1602465.0	56880939.9	793
2015-04-12	34.38	34.74	34.29	34.36	0.12	0.35	687281.0	23743514.4	308
2015-04-09	33.92	34.38	33.92	34.24	0.16	0.47	640057.0	21835876.8	277
2015-04-08	32.92	34.74	32.92	34.08	1.27	3.87	2183841.0	74437007.7	835
2015-04-07	32.19	33.01	32.19	32.81	0.91	2.85	825484.0	26913281.4	360
2015-04-06	31.47	32.47	31.47	31.9	0.77	2.47	1141621.0	36493556.2	539
2015-04-05	31.1	31.65	30.37	31.13	-0.31	-0.99	1246754.0	38628437.0	613
2015-04-02	31.28	32.1	31.19	31.44	0.4	1.29	1639229.0	51765261.0	954
2015-04-01	31.38	31.56	30.65	31.04	-0.43	-1.37	1701516.0	52865228.5	892
2015-03-31	32.74	32.74	31.38	31.47	-1.32	-4.03	1884636.0	59945506.6	858
2015-03-30	32.92	33.38	32.56	32.79	-0.19	-0.58	693936.0	22941215.4	416
2015-03-29	33.47	33.47	32.83	32.98	0.01	0.03	982018.0	32474882.9	639
2015-03-26	30.19	33.19	30.1	32.97	0.71	2.2	1435081.0	46593216.1	703
2015-03-25	34.38	34.38	32.01	32.26	-2.6	-7.46	2252056.0	74031228.5	1329
2015-03-24	35.29	35.47	34.65	34.86	-0.67	-1.89	1229821.0	43054519.2	758
2015-03-23	35.38	35.74	35.29	35.53	0.07	0.2	501842.0	17780564.7	295
2015-03-22	35.56	35.56	35.01	35.46	0.17	0.48	629839.0	22232908.4	359
2015-03-19	35.92	36.1	34.83	35.29	-0.22	-0.62	1056900.0	37374242.6	615
2015-03-18	36.1	36.1	34.1	35.51	-0.89	-2.45	1379261.0	48503196.4	838
2015-03-17	36.47	36.83	36.01	36.4	-0.33	-0.9	1034708.0	37566481.8	581
2015-03-16	37.56	37.56	36.65	36.73	-0.7	-1.87	1272391.0	47187427.1	577
2015-03-15	37.56	37.74	37.2	37.43	-0.45	-1.19	1303342.0	48754799.7	518
2015-03-12	37.2	38.29	37.1	37.88	0.79	2.13	1424428.0	53525790.25	730
2015-03-11	37.1	37.2	36.83	37.09	-0.08	-0.22	1227290.0	45456521.7	561
2015-03-10	37.38	37.47	37.01	37.17	-0.15	-0.4	1546601.0	57645563.8	566
2015-03-09	37.01	37.92	36.92	37.32	0.5	1.36	2754206.0	103433765.5	1152
2015-03-08	36.56	36.92	35.83	36.82	0.36	0.99	1473141.0	53623724.7	739
2015-03-05	36.29	36.65	36.29	36.46	0.15	0.41	590928.0	21532618.5	268
2015-03-04	36.65	36.65	36.19	36.31	-0.2	-0.55	729151.0	26618727.9	333
2015-03-03	35.83	36.56	35.74	36.51	0.66	1.84	1052554.0	38149647.3	542
2015-03-02	35.74	36.01	35.65	35.85	0.17	0.48	1142559.0	40965688.1	396
2015-03-01	35.83	35.92	35.65	35.68	0.05	0.14	765322.0	27318788.8	434
2015-02-26	35.74	36.01	35.56	35.63	0.42	1.19	1626903.0	58229108.5	941
2015-02-25	34.92	35.65	34.74	35.21	0.29	0.83	683408.0	23925000.0	414
2015-02-24	34.47	35.01	34.38	34.92	0.53	1.54	1329474.0	46109856.4	870
2015-02-23	35.38	35.38	34.19	34.39	-0.94	-2.66	1619588.0	56498595.5	619
2015-02-22	35.56	35.65	35.29	35.33	0.01	0.03	1106607.0	39224269.6	441
2015-02-19	36.29	36.29	35.19	35.32	-1.19	-3.26	2631747.0	93501306.3	1158
2015-02-18	36.47	36.74	36.1	36.51	0.07	0.19	493659.0	17992617.8	324
2015-02-17	36.92	37.38	36.38	36.44	-0.38	-1.03	1363110.0	50389287.2	583
2015-02-16	37.01	37.1	36.65	36.82	-0.27	-0.73	748680.0	27638393.5	373
2015-02-15	37.56	37.65	36.83	37.09	0.41	1.12	2468360.0	91692220.6	760
2015-02-12	36.38	37.01	36.38	36.68	0.4	1.1	726574.0	26703177.1	461
2015-02-11	37.1	37.2	36.19	36.28	-1.03	-2.76	1319993.0	48494277.7	602
2015-02-10	38.1	38.29	37.01	37.31	-0.8	-2.1	1752143.0	65614272.35	764
2015-02-09	39.01	39.01	37.83	38.11	-0.61	-1.58	1195796.0	45765451.0	569
2015-02-08	38.65	39.2	38.29	38.72	0.79	2.08	2181252.0	84577981.75	841
2015-02-05	37.38	38.29	37.01	37.93	0.32	0.85	1029192.0	38612787.7	513
2015-02-04	38.1	38.65	37.56	37.61	-0.29	-0.77	1422653.0	54294543.35	681
2015-02-03	37.56	39.01	37.47	37.9	0.81	2.18	2556813.0	97451209.35	1198
2015-02-02	37.1	37.56	36.01	37.09	-0.29	-0.78	2870205.0	105475810.5	1912
2015-02-01	38.29	39.01	37.29	37.38	1.76	4.94	3315083.0	126904580.7	1252
2015-01-29	36.01	36.19	35.47	35.62	-0.56	-1.55	1343313.0	47952549.6	678
2015-01-28	34.83	36.74	34.83	36.18	1.59	4.6	2578453.0	92348872.6	1190
2015-01-27	33.01	34.83	32.92	34.59	1.68	5.1	3006227.0	101920973.6	902
2015-01-26	33.19	33.38	32.83	32.91	0.01	0.03	1464211.0	48302341.0	515
2015-01-22	31.83	33.01	31.83	32.9	0.84	2.62	914792.0	29812219.2	513
2015-01-21	32.74	32.74	31.92	32.06	-0.66	-2.02	851218.0	27598315.6	425
2015-01-20	32.47	32.83	32.28	32.72	0.14	0.43	646239.0	21073241.6	380
2015-01-19	33.01	33.01	32.56	32.58	-0.37	-1.12	778885.0	25486865.8	507
2015-01-18	32.1	33.1	31.83	32.95	1.03	3.23	2358067.0	76962036.1	1261
2015-01-15	32.47	32.56	31.92	31.92	-0.18	-0.56	2418555.0	77563019.4	1264
2015-01-14	31.38	32.38	31.1	32.1	1.02	3.28	2391947.0	75719056.6	1258
2015-01-13	30.28	31.19	30.28	31.08	0.0	0.0	1523021.0	46622940.0	851
2015-01-12	31.1	31.65	31.01	31.08	-0.32	-1.02	1337374.0	41796784.1	743
2015-01-11	31.65	31.83	31.01	31.4	-0.14	-0.44	1574352.0	49253615.6	687
2015-01-08	31.92	32.19	31.28	31.54	0.0	0.0	1626816.0	51845159.3	788
2015-01-07	31.1	32.01	30.37	31.54	0.42	1.35	2745940.0	85988588.5	1135
2015-01-06	30.01	31.47	29.37	31.12	-0.18	-0.58	2534733.0	75674836.4	1301
2015-01-05	31.56	32.1	31.19	31.3	-1.23	-3.78	1066204.0	33804798.2	884
2015-01-04	33.47	33.92	32.19	32.53	0.71	2.23	3306289.0	109822724.1	1925
2015-01-01	30.74	32.1	30.01	31.82	1.35	4.43	1154452.0	35914830.0	612
2014-12-31	31.1	31.19	29.01	30.47	-0.16	-0.52	2276196.0	68455330.3	828
2014-12-30	31.83	31.83	30.28	30.63	-2.42	-7.32	1966628.0	60945791.2	983
2014-12-29	33.47	33.65	32.92	33.05	-0.43	-1.28	2146881.0	71369179.6	1091
2014-12-28	33.56	33.83	33.19	33.48	0.05	0.15	1330232.0	44538888.0	594
2014-12-25	33.47	34.01	32.65	33.43	-0.17	-0.51	1050151.0	35082546.1	497
2014-12-24	33.47	34.38	33.38	33.6	0.37	1.11	1181055.0	39909605.8	547
2014-12-23	33.56	33.65	33.01	33.23	-0.6	-1.77	1001043.0	33223656.3	418
2014-12-22	33.92	34.19	32.83	33.83	-0.26	-0.76	864821.0	29175210.8	495
2014-12-21	33.38	34.38	31.83	34.09	2.79	8.91	1618331.0	54111188.0	816
2014-12-18	31.28	31.28	30.56	31.3	2.83	9.94	1436240.0	44930866.5	367
2014-12-17	28.1	28.92	27.1	28.47	0.31	1.1	3518784.0	97488750.4	1313
2014-12-16	29.37	29.37	27.19	28.16	-2.02	-6.69	2168673.0	59741069.1	804
2014-12-15	32.56	32.74	29.74	30.18	-2.21	-6.82	1464904.0	46260549.2	761
2014-12-14	33.74	33.74	32.28	32.39	-2.5	-7.17	883192.0	29335120.7	569
2014-12-11	35.47	35.74	34.74	34.89	-1.05	-2.92	1111022.0	38931320.3	572
2014-12-10	36.1	36.65	35.56	35.94	-0.14	-0.39	1085879.0	39325382.1	366
2014-12-09	36.1	36.1	35.29	36.08	-0.3	-0.82	765633.0	27233706.9	483
2014-12-08	36.19	37.1	36.1	36.38	0.0	0.0	910760.0	33151566.7	415
2014-12-07	36.19	36.47	36.01	36.38	0.23	0.64	777283.0	28176844.2	351
2014-12-04	35.74	36.47	35.74	36.15	0.71	2.0	1248266.0	45053925.7	675
2014-12-03	35.47	35.65	34.92	35.44	0.0	0.0	1227813.0	43437810.4	629
2014-12-02	35.92	36.29	35.29	35.44	0.17	0.48	1476346.0	52616963.8	752
2014-12-01	36.01	36.19	35.01	35.27	-1.08	-2.97	2216265.0	78916287.6	1121
2014-11-30	37.01	37.56	35.74	36.35	-2.67	-6.84	621790.0	22937638.5	532
2014-11-27	39.38	39.38	37.92	39.02	-0.25	-0.64	940806.0	36270724.25	577
2014-11-26	39.01	40.2	38.29	39.27	0.3	0.77	777061.0	30462709.5	477
2014-11-25	39.56	39.56	38.47	38.97	-0.6	-1.52	269870.0	10470173.5	238
2014-11-24	40.56	40.56	39.38	39.57	-0.6	-1.49	282772.0	11323678.5	279
2014-11-23	40.2	40.56	40.01	40.17	0.27	0.68	279094.0	11232319.0	217
2014-11-20	40.01	40.01	39.56	39.9	-0.2	-0.5	74288.0	2958938.5	112
2014-11-19	40.2	40.38	39.56	40.1	-0.06	-0.15	417182.0	16671214.5	233
2014-11-18	38.1	40.38	38.1	40.16	1.71	4.45	596773.0	23550529.5	369
2014-11-17	39.38	39.38	37.56	38.45	-0.68	-1.74	525369.0	20181305.4	333
2014-11-16	40.38	40.38	39.01	39.13	-1.46	-3.6	685597.0	27152942.25	344
2014-11-13	40.2	40.74	40.2	40.59	-0.01	-0.02	280642.0	11349076.5	169
2014-11-12	40.2	40.74	40.01	40.6	0.59	1.47	474077.0	19138748.75	192
2014-11-11	40.56	40.92	40.01	40.01	-0.69	-1.7	465883.0	18813138.0	297
2014-11-10	40.2	40.74	40.01	40.7	0.53	1.32	595511.0	24004872.0	310
2014-11-09	40.38	40.56	39.83	40.17	-0.37	-0.91	239815.0	9609089.75	204
2014-11-06	40.2	40.74	39.83	40.54	0.56	1.4	324765.0	13081107.0	308
2014-11-05	39.56	40.2	39.38	39.98	0.14	0.35	522860.0	20822264.0	288
2014-11-04	40.92	41.29	39.56	39.84	-1.84	-4.41	1600620.0	65193395.75	467
2014-11-03	41.11	41.83	40.92	41.68	0.35	0.85	765436.0	31861999.0	244
2014-11-02	41.29	41.65	40.92	41.33	0.52	1.27	456388.0	18920092.5	265
2014-10-30	41.11	41.11	40.38	40.81	-0.44	-1.07	444548.0	18083205.0	298
2014-10-29	41.11	41.47	41.11	41.25	0.23	0.56	361364.0	14886047.75	202
2014-10-28	41.11	41.29	40.74	41.02	-0.16	-0.39	400700.0	16407521.5	279
2014-10-27	41.83	42.11	40.92	41.18	-0.39	-0.94	1279457.0	52931437.75	577
2014-10-26	41.83	42.47	41.47	41.57	-0.15	-0.36	822180.0	34514971.0	473
2014-10-23	41.47	42.11	40.92	41.72	-0.47	-1.11	492393.0	20472151.75	326
2014-10-22	42.83	43.2	41.65	42.19	-0.31	-0.73	1222834.0	51818576.0	580
2014-10-21	41.65	42.65	41.47	42.5	0.78	1.87	575786.0	24329425.5	389
2014-10-20	41.65	42.11	40.2	41.72	0.45	1.09	1333313.0	54725772.75	706
2014-10-19	41.65	41.65	40.56	41.27	1.22	3.05	786433.0	32332959.75	489
2014-10-16	41.65	42.11	39.38	40.05	-2.4	-5.65	1740856.0	70373454.25	1034
2014-10-15	43.02	43.38	41.47	42.45	-0.87	-2.01	1376829.0	58237503.75	685
2014-10-14	43.56	43.74	42.83	43.32	-0.59	-1.34	677033.0	29308965.0	481
2014-10-13	42.11	44.11	42.11	43.91	2.18	5.22	1139578.0	49249143.5	897
2014-10-12	43.93	44.11	40.92	41.73	-2.57	-5.8	1915678.0	82286351.0	1121
2014-10-02	43.93	44.74	43.56	44.3	0.21	0.48	1480837.0	65403107.0	694
2014-10-01	44.56	44.93	43.93	44.09	-1.22	-2.69	1291679.0	57361118.0	678
2014-09-30	44.74	45.47	44.74	45.31	0.66	1.48	1488505.0	67115098.5	793
2014-09-29	44.74	45.11	44.11	44.65	-0.07	-0.16	375977.0	16726532.5	355
2014-09-28	43.93	44.93	43.38	44.72	0.95	2.17	777595.0	34282278.25	472
2014-09-25	43.56	44.11	42.47	43.77	0.33	0.76	794813.0	34500960.75	485
2014-09-24	43.02	43.56	42.47	43.44	0.15	0.35	869759.0	37412231.0	430
2014-09-22	43.38	43.56	42.65	43.29	-0.62	-1.41	878912.0	37965380.75	419
2014-09-21	43.93	44.11	43.38	43.91	-0.04	-0.09	607838.0	26611612.25	312
2014-09-18	44.56	44.74	43.74	43.95	-0.32	-0.72	493793.0	21774707.0	283
2014-09-17	43.56	44.56	43.2	44.27	0.7	1.61	821812.0	36171315.25	468
2014-09-16	44.56	44.74	43.2	43.57	-0.96	-2.16	1441052.0	63367629.5	510
2014-09-15	45.11	45.93	44.38	44.53	-0.38	-0.85	1659703.0	74848200.75	697
2014-09-14	44.38	45.65	44.11	44.91	0.93	2.11	1479732.0	66642800.25	685
2014-09-11	44.74	44.74	43.74	43.98	-0.78	-1.74	663266.0	29330855.25	391
2014-09-10	44.93	45.11	44.74	44.76	-0.37	-0.82	555940.0	24920247.5	436
2014-09-09	45.47	45.65	44.93	45.13	-0.32	-0.7	679422.0	30697621.5	489
2014-09-08	45.29	45.65	44.74	45.45	0.17	0.38	924196.0	41853527.25	650
2014-09-07	46.15	46.84	44.93	45.28	0.19	0.42	3693220.0	169246688.25	2375
2014-09-04	42.47	45.11	42.47	45.09	4.0	9.73	5551987.0	243560083.75	2055
2014-09-03	40.74	41.29	40.74	41.09	0.18	0.44	1066062.0	43674252.5	300
2014-09-02	41.47	41.47	40.74	40.91	-0.55	-1.33	1027265.0	42086154.25	376
2014-09-01	41.29	41.47	41.11	41.46	0.14	0.34	244718.0	10097585.75	236
2014-08-31	42.29	42.29	41.29	41.32	-0.7	-1.67	1104078.0	46165972.0	463
2014-08-28	41.65	42.47	41.47	42.02	0.35	0.84	1749980.0	73507705.0	467
2014-08-27	42.47	42.47	41.29	41.67	-0.19	-0.45	1480265.0	62025278.0	592
2014-08-26	41.29	41.83	40.92	41.86	0.68	1.65	788044.0	32649483.5	471
2014-08-25	41.11	42.83	40.01	41.18	0.07	0.17	3134963.0	130107134.25	1202
2014-08-24	40.74	41.11	40.56	41.11	0.57	1.41	328857.0	13457556.75	286
2014-08-21	41.11	41.29	40.56	40.54	-0.57	-1.39	335028.0	13720973.0	215
2014-08-20	41.11	41.47	40.92	41.11	0.2	0.49	473643.0	19514170.0	251
2014-08-19	40.56	41.11	40.38	40.91	0.37	0.91	323133.0	13187153.25	212
2014-08-18	40.56	40.92	40.2	40.54	0.0	0.0	395761.0	16036266.25	229
2014-08-17	40.74	41.11	40.38	40.54	-0.02	-0.05	631096.0	25659884.75	330
2014-08-14	41.11	41.29	40.56	40.56	-0.52	-1.27	496322.0	20310366.5	330
2014-08-13	41.47	41.65	40.92	41.08	-0.42	-1.01	525310.0	21658311.75	338
2014-08-12	40.92	41.65	40.74	41.5	0.24	0.58	548483.0	22603316.0	258
2014-08-11	41.47	42.11	41.11	41.26	-0.39	-0.94	598141.0	24857978.25	303
2014-08-10	41.65	41.83	41.29	41.65	-0.14	-0.34	381240.0	15844115.0	322
2014-08-07	41.83	42.47	41.47	41.79	-0.07	-0.17	713729.0	29916569.0	443
2014-08-06	40.2	41.83	40.01	41.86	1.5	3.72	1568336.0	65003717.25	643
2014-08-05	40.01	40.56	39.83	40.36	0.27	0.67	1111471.0	44709765.75	390
2014-08-04	40.56	40.74	39.83	40.09	-0.44	-1.09	744762.0	29881023.5	442
2014-08-03	39.38	40.92	39.2	40.53	0.72	1.81	1670504.0	67141172.0	754
2014-07-24	38.65	40.2	38.1	39.81	1.51	3.94	3228265.0	127242190.0	1129
2014-07-23	37.74	39.01	37.56	38.3	0.73	1.94	3364868.0	129735350.5	922
2014-07-22	37.56	38.47	37.29	37.57	0.96	2.62	3350111.0	126353449.45	986
2014-07-21	36.65	36.92	36.47	36.61	0.17	0.47	352524.0	12930352.7	205
2014-07-20	36.01	36.65	35.92	36.44	0.35	0.97	470434.0	17076459.4	285
2014-07-17	36.65	36.92	36.01	36.09	-0.56	-1.53	900786.0	32749337.1	379
2014-07-16	36.29	37.1	36.29	36.65	0.2	0.55	1050785.0	38699702.5	448
2014-07-15	36.74	37.01	36.38	36.45	-0.22	-0.6	389492.0	14260165.3	239
2014-07-14	36.65	37.1	36.19	36.67	0.05	0.14	1086024.0	39912413.3	367
2014-07-13	36.83	37.56	36.65	36.62	-0.15	-0.41	1025760.0	37968879.4	602
2014-07-10	35.74	37.1	35.74	36.77	1.16	3.26	4206057.0	153465776.1	1174
2014-07-09	34.83	35.65	34.83	35.61	0.75	2.15	1986464.0	70446195.5	602
2014-07-08	34.83	34.92	34.65	34.86	-0.08	-0.23	908683.0	31626477.9	292
2014-07-07	35.01	35.01	34.74	34.94	-0.04	-0.11	676174.0	23604537.3	332
2014-07-06	35.29	35.74	34.65	34.98	2.01	6.1	2968249.0	103936708.0	1184
2014-07-03	33.01	33.01	32.74	32.97	0.06	0.18	410949.0	13521622.7	208
2014-07-02	32.92	33.19	32.83	32.91	0.01	0.03	797456.0	26327686.3	349
2014-07-01	33.19	33.19	32.65	32.9	-0.63	-1.88	922688.0	30393739.6	513
2014-06-30	33.83	33.92	33.47	33.53	-0.28	-0.83	953598.0	32091129.4	391
2014-06-29	33.92	34.38	33.74	33.81	-0.22	-0.65	595823.0	20251999.9	376
2014-06-26	33.65	34.1	33.65	34.03	0.36	1.07	639612.0	21720193.8	291
2014-06-25	33.83	33.92	33.47	33.67	0.03	0.09	525401.0	17682893.2	295
2014-06-24	33.47	33.83	33.1	33.64	0.05	0.15	893996.0	29839475.4	418
2014-06-23	33.92	33.92	33.19	33.59	-0.43	-1.26	1001345.0	33562007.1	403
2014-06-22	34.01	34.19	33.74	34.02	0.05	0.15	662915.0	22529357.9	338
2014-06-19	33.83	34.1	33.47	33.97	0.28	0.83	974936.0	32998897.3	349
2014-06-18	33.65	34.1	33.56	33.69	0.07	0.21	1170423.0	39554872.3	463
2014-06-17	32.83	33.65	32.56	33.62	0.8	2.44	1178809.0	39080121.0	543
2014-06-16	33.28	33.47	32.74	32.82	-0.51	-1.53	1059781.0	34910127.5	447
2014-06-15	33.47	33.47	33.19	33.33	-0.25	-0.74	528549.0	17599098.5	441
2014-06-12	33.83	33.92	33.47	33.58	-0.3	-0.89	603707.0	20323175.1	359
2014-06-11	34.01	34.01	33.56	33.88	-0.19	-0.56	1647889.0	55636289.8	535
2014-06-10	34.29	34.29	34.01	34.07	-0.24	-0.7	628077.0	21423740.2	454
2014-06-09	34.29	34.47	33.92	34.31	0.24	0.7	1557164.0	53355895.8	610
2014-06-08	33.56	34.47	33.56	34.07	0.72	2.16	3906295.0	132809025.3	1558
2014-06-05	33.19	33.47	33.01	33.35	0.2	0.6	1324712.0	44074199.0	464
2014-06-04	33.19	33.28	33.1	33.15	0.03	0.09	1072779.0	35602715.1	402
2014-06-03	33.19	33.47	33.01	33.12	0.31	0.94	2716060.0	90254877.4	918
2014-06-02	32.74	32.83	32.56	32.81	0.08	0.24	1196783.0	39110706.9	390
2014-06-01	32.83	32.92	32.56	32.73	-0.02	-0.06	1479364.0	48363730.2	457
2014-05-29	32.74	33.1	32.65	32.75	-0.13	-0.4	1770572.0	58113752.2	649
2014-05-28	32.83	32.92	32.65	32.88	0.07	0.21	1177245.0	38601305.2	457
2014-05-27	32.74	33.01	32.56	32.81	0.1	0.31	2294231.0	75293344.0	650
2014-05-26	32.47	32.83	32.38	32.71	0.33	1.02	3175935.0	103391534.5	933
2014-05-25	32.28	32.47	32.1	32.38	-0.11	-0.34	2585737.0	83436323.7	640
2014-05-22	32.92	33.01	32.47	32.49	-0.38	-1.16	1584154.0	51605512.2	437
2014-05-21	32.56	33.01	32.19	32.87	0.37	1.14	1210341.0	39276276.2	540
2014-05-20	32.56	32.83	32.38	32.5	-0.03	-0.09	850733.0	27643597.9	278
2014-05-19	32.92	33.01	32.47	32.53	-0.52	-1.57	1166620.0	38055267.2	531
2014-05-18	33.28	33.28	33.01	33.05	-0.14	-0.42	744191.0	24633222.3	354
2014-05-15	33.38	33.38	33.1	33.19	-0.23	-0.69	902800.0	30003576.6	287
2014-05-14	33.47	33.47	33.19	33.42	0.09	0.27	790927.0	26367676.1	417
2014-05-13	33.28	33.47	33.01	33.33	0.21	0.63	1635543.0	54340547.6	807
2014-05-12	33.38	33.38	33.01	33.12	0.04	0.12	1443369.0	47813690.0	553
2014-05-11	33.1	33.19	32.74	33.08	0.04	0.12	655077.0	21614773.3	344
2014-05-08	33.1	33.47	33.01	33.04	-0.03	-0.09	634927.0	21103364.2	348
2014-05-07	32.65	33.1	32.47	33.07	0.34	1.04	441103.0	14479854.6	285
2014-05-06	32.83	33.01	32.56	32.73	-0.08	-0.24	704591.0	23084041.2	356
2014-05-05	33.1	33.19	32.74	32.81	-0.36	-1.09	997842.0	32850701.3	496
2014-05-04	33.38	33.65	33.01	33.17	-0.1	-0.3	1030917.0	34312760.9	598
2014-05-01	33.38	33.38	33.01	33.27	0.17	0.51	1342255.0	44504961.6	622
2014-04-30	32.92	33.38	32.74	33.1	0.45	1.38	2172429.0	71934852.4	870
2014-04-29	32.56	33.19	32.38	32.65	0.19	0.59	1886111.0	61874501.4	836
2014-04-28	32.1	32.65	32.1	32.46	0.36	1.12	1580721.0	51236034.4	512
2014-04-27	32.28	32.38	32.01	32.1	-0.2	-0.62	676576.0	21736235.7	408
2014-04-24	32.38	32.47	32.19	32.3	0.02	0.06	588240.0	19004051.0	321
2014-04-23	32.28	32.56	32.1	32.28	0.1	0.31	1393835.0	45077811.2	567
2014-04-22	31.92	32.28	31.92	32.18	0.28	0.88	1202087.0	38608830.9	566
2014-04-21	31.92	32.01	31.74	31.9	0.15	0.47	979948.0	31207530.0	547
2014-04-20	31.47	31.83	31.38	31.75	0.38	1.21	1535558.0	48581408.2	708
2014-04-17	31.28	31.47	31.19	31.37	0.16	0.51	910330.0	28537013.1	472
2014-04-16	31.38	31.47	31.1	31.21	-0.04	-0.13	998895.0	31204827.4	532
2014-04-15	30.65	31.38	30.65	31.25	0.64	2.09	1052700.0	32599586.6	536
2014-04-14	30.56	30.74	30.47	30.61	0.0	0.0	1002682.0	30668375.0	353
2014-04-13	30.74	30.74	30.28	30.61	-0.08	-0.26	1195008.0	36373094.1	580
2014-04-10	30.83	30.83	30.47	30.69	-0.08	-0.26	1180936.0	36181072.5	545
2014-04-09	30.83	31.1	30.74	30.77	-0.08	-0.26	1592480.0	49187436.7	694
2014-04-08	31.28	31.28	30.83	30.85	-0.45	-1.44	2048780.0	63503729.6	902
2014-04-07	31.19	31.38	30.83	31.3	0.15	0.48	1019950.0	31677482.4	548
2014-04-06	31.65	31.83	31.01	31.15	-0.75	-2.35	2453508.0	77026055.8	1057
2014-04-03	31.92	32.1	31.74	31.9	0.07	0.22	1564818.0	49914358.4	498
2014-04-02	31.83	32.01	31.74	31.83	0.0	0.0	648820.0	20690645.8	395
2014-04-01	32.38	32.38	31.65	31.83	-0.45	-1.39	2824658.0	90186862.6	1028
2014-03-31	32.47	32.56	32.1	32.28	-0.08	-0.25	1013781.0	32743763.1	397
2014-03-30	32.28	32.47	32.19	32.36	0.0	0.0	834339.0	26989137.4	325
2014-03-27	32.56	32.56	32.19	32.36	-0.22	-0.68	694314.0	22448492.5	395
2014-03-26	32.56	32.74	32.47	32.58	0.07	0.22	886646.0	28893199.9	328
2014-03-25	32.19	32.65	32.19	32.51	0.38	1.18	799806.0	26024944.6	422
2014-03-24	31.92	32.19	31.92	32.13	0.3	0.94	563949.0	18040595.2	317
2014-03-23	31.83	31.92	31.47	31.83	0.0	0.0	1274012.0	40352380.4	541
2014-03-20	32.1	32.1	31.74	31.83	-0.3	-0.93	571907.0	18219254.1	280
2014-03-19	32.01	32.19	31.83	32.13	0.15	0.47	316462.0	10127435.5	229
2014-03-18	32.28	32.38	31.92	31.98	-0.23	-0.71	485694.0	15624768.7	296
2014-03-17	32.56	32.56	32.1	32.21	-0.37	-1.14	905731.0	29223056.0	407
2014-03-16	32.65	32.83	32.38	32.58	-0.16	-0.49	526605.0	17137185.1	328
2014-03-13	33.01	33.19	32.56	32.74	-0.15	-0.46	1052807.0	34590748.8	532
2014-03-12	32.47	33.01	32.19	32.89	0.45	1.39	701233.0	22843155.6	335
2014-03-11	32.47	32.56	32.38	32.44	0.0	0.0	462984.0	15058460.1	242
2014-03-10	32.56	32.56	32.38	32.44	-0.14	-0.43	663039.0	21553989.5	261
2014-03-09	32.38	33.01	32.1	32.58	0.3	0.93	1037887.0	34007895.7	431
2014-03-06	32.56	32.56	32.1	32.28	-0.23	-0.71	898116.0	29015979.4	338
2014-03-05	32.1	32.56	31.83	32.51	0.45	1.4	1405369.0	45185335.0	513
2014-03-04	32.1	32.47	31.92	32.06	0.0	0.0	1083447.0	34783482.6	441
2014-03-03	32.28	32.56	32.01	32.06	-0.45	-1.38	888696.0	28604231.3	336
2014-03-02	33.01	33.01	32.38	32.51	-0.3	-0.91	1210321.0	39667101.8	327
2014-02-27	32.83	33.19	32.74	32.81	0.07	0.21	2284397.0	75506932.1	854
2014-02-26	32.83	32.83	32.56	32.74	-0.61	-1.83	1643250.0	53675847.7	618
2014-02-25	33.28	33.38	33.19	33.35	0.08	0.24	532530.0	17720936.0	331
2014-02-24	33.19	33.47	33.1	33.27	0.08	0.24	785340.0	26153383.2	285
2014-02-23	33.38	33.47	33.1	33.19	-0.16	-0.48	1213346.0	40445832.4	378
2014-02-20	33.28	33.47	33.01	33.35	0.08	0.24	938319.0	31174326.1	301
2014-02-19	33.38	33.47	33.1	33.27	-0.22	-0.66	755814.0	25157479.3	300
2014-02-18	33.38	33.83	33.28	33.49	0.0	0.0	1751278.0	58620377.1	527
2014-02-17	33.47	33.65	33.28	33.49	0.07	0.21	573286.0	19152921.8	253
2014-02-16	33.47	33.56	33.19	33.42	0.0	0.0	470083.0	15693989.8	296
2014-02-13	33.47	33.47	33.19	33.42	0.0	0.0	720115.0	23992736.9	206
2014-02-12	33.47	33.65	33.38	33.42	0.0	0.0	616596.0	20627687.2	307
2014-02-11	33.28	33.47	33.1	33.42	0.07	0.21	438636.0	14624422.3	210
2014-02-10	33.28	33.47	33.1	33.35	0.23	0.69	584878.0	19415257.3	349
2014-02-09	34.1	34.38	33.01	33.12	-0.68	-2.01	1283008.0	43025469.4	661
2014-02-06	33.56	33.92	33.47	33.8	0.22	0.66	539380.0	18184204.6	176
2014-02-05	33.56	33.74	33.38	33.58	0.23	0.69	323281.0	10877993.6	193
2014-02-04	33.74	33.74	33.01	33.35	-0.45	-1.33	732999.0	24451300.2	478
2014-02-03	34.1	34.38	33.74	33.8	-0.53	-1.54	650910.0	22212588.8	293
2014-02-02	34.38	34.56	34.1	34.33	0.0	0.0	448849.0	15400431.6	225
2014-01-30	34.38	34.83	34.29	34.33	-0.3	-0.87	346547.0	11975566.1	333
2014-01-29	34.83	35.1	34.47	34.63	0.07	0.2	344295.0	11964514.0	312
2014-01-28	35.38	35.38	34.47	34.56	-0.23	-0.66	646359.0	22500412.7	546
2014-01-27	34.65	35.74	34.38	34.79	0.16	0.46	1595417.0	56269250.4	1382
2014-01-26	31.83	35.1	31.74	34.63	2.05	6.29	3891020.0	131671112.9	1607
2014-01-23	33.38	33.38	32.56	32.58	-0.77	-2.31	656745.0	21678161.0	395
2014-01-22	33.01	33.92	32.92	33.35	0.38	1.15	1251692.0	41799756.6	574
2014-01-21	33.38	33.38	32.74	32.97	-0.38	-1.14	529868.0	17419023.7	400
2014-01-20	33.01	33.38	32.83	33.35	0.46	1.4	342576.0	11334103.5	284
2014-01-19	32.19	33.1	32.01	32.89	0.61	1.89	790730.0	25799410.6	536
2014-01-16	32.1	32.28	31.74	32.28	0.15	0.47	393370.0	12583420.3	269
2014-01-15	31.92	32.19	31.83	32.13	0.23	0.72	328081.0	10510842.6	244
2014-01-14	31.83	32.1	31.65	31.9	0.37	1.17	753389.0	24006772.1	517
2014-01-13	31.28	31.74	31.19	31.53	0.08	0.25	432485.0	13599612.6	298
2014-01-12	31.47	31.47	31.19	31.45	0.0	0.0	545422.0	17068307.6	329
2014-01-09	31.74	31.74	31.28	31.45	-0.31	-0.98	506345.0	15933213.8	334
2014-01-08	31.74	31.83	31.19	31.76	-0.07	-0.22	784998.0	24787687.0	505
2014-01-07	32.38	32.38	31.56	31.83	-0.45	-1.39	972897.0	30959225.8	561
2014-01-06	32.56	32.56	32.1	32.28	-0.23	-0.71	430565.0	13877995.6	312
2014-01-05	32.28	32.65	32.28	32.51	0.23	0.71	622088.0	20219143.5	449
2014-01-02	31.74	32.28	31.47	32.28	1.06	3.4	2165885.0	69082362.8	1102
2014-01-01	30.74	31.28	30.74	31.22	0.3	0.97	595626.0	18520684.4	406
2013-12-31	30.47	30.92	30.37	30.92	0.3	0.98	402487.0	12321423.6	260
2013-12-30	30.56	30.74	30.47	30.62	0.08	0.26	298800.0	9117077.8	166
2013-12-29	30.56	30.74	30.28	30.54	-0.08	-0.26	221839.0	6759838.0	186
2013-12-26	30.74	30.74	30.28	30.62	0.08	0.26	391738.0	11921151.5	277
2013-12-25	30.47	30.74	30.37	30.54	-0.08	-0.26	175863.0	5370956.1	169
2013-12-24	30.92	30.92	30.56	30.62	-0.3	-0.97	368856.0	11314391.5	190
2013-12-23	30.74	31.01	30.56	30.92	0.15	0.49	773930.0	23837234.8	269
2013-12-22	31.01	31.19	30.47	30.77	-0.22	-0.71	813384.0	24966829.7	484
2013-12-19	30.19	31.01	30.01	30.99	0.91	3.03	1673541.0	51080578.7	592
2013-12-18	30.19	30.19	30.01	30.08	-0.09	-0.3	408971.0	12306889.7	188
2013-12-17	30.28	30.28	30.01	30.17	-0.07	-0.23	1054500.0	31814941.1	263
2013-12-16	30.28	30.28	30.1	30.24	-0.07	-0.23	252545.0	7626387.7	173
2013-12-15	30.19	30.37	29.92	30.31	0.14	0.46	643803.0	19418941.2	292
2013-12-12	30.19	30.19	29.92	30.17	0.0	0.0	316320.0	9512464.4	185
2013-12-11	30.37	30.47	30.01	30.17	-0.3	-0.98	510078.0	15402811.3	340
2013-12-10	30.28	30.47	30.1	30.47	0.16	0.53	787503.0	23795211.8	414
2013-12-09	30.1	30.47	30.1	30.31	0.23	0.76	1107304.0	33536111.0	419
2013-12-08	30.1	30.19	29.83	30.08	0.14	0.47	805351.0	24175720.3	303
2013-12-05	29.74	30.01	29.56	29.94	0.16	0.54	403304.0	12015653.6	236
2013-12-04	29.47	29.83	29.37	29.78	0.15	0.51	968913.0	28680166.7	360
2013-12-03	30.01	30.1	29.37	29.63	-0.45	-1.5	627751.0	18669403.7	425
2013-12-02	29.65	30.28	29.37	30.08	0.45	1.52	1834332.0	54780013.1	712
2013-12-01	29.19	29.65	29.19	29.63	0.46	1.58	848664.0	24971666.8	448
2013-11-28	28.92	29.28	28.92	29.17	0.22	0.76	923525.0	26883213.1	402
2013-11-27	28.92	29.1	28.83	28.95	0.0	0.0	759721.0	21981752.6	315
2013-11-26	29.19	29.19	28.83	28.95	-0.31	-1.06	1002405.0	29043497.3	437
2013-11-25	29.56	29.65	29.01	29.26	0.23	0.79	1582656.0	46313952.4	839
2013-11-24	28.46	29.19	28.46	29.03	0.61	2.15	1919355.0	55084849.3	685
2013-11-21	28.74	28.83	28.37	28.42	-0.38	-1.32	915785.0	26123763.4	349
2013-11-20	29.01	29.01	28.56	28.8	-0.15	-0.52	829814.0	23848422.7	414
2013-11-19	28.65	29.19	28.65	28.95	0.23	0.8	989187.0	28590201.4	500
2013-11-18	28.65	29.1	28.56	28.72	0.0	0.0	1656012.0	47760205.9	589
2013-11-17	29.37	29.56	28.56	28.72	-0.61	-2.08	1794351.0	51907027.3	1010
2013-11-14	30.01	30.28	29.19	29.33	-0.75	-2.49	2261907.0	66573104.2	890
2013-11-13	30.65	30.74	29.92	30.08	-0.54	-1.76	871550.0	26402774.9	438
2013-11-12	31.1	31.47	30.56	30.62	-0.53	-1.7	1184752.0	36668575.9	487
2013-11-11	30.92	31.19	30.74	31.15	0.08	0.26	516085.0	16001389.2	325
2013-11-10	31.56	31.56	30.92	31.07	-0.38	-1.21	563192.0	17520369.7	260
2013-11-07	31.47	31.83	31.19	31.45	0.0	0.0	5973856.0	188360234.5	750
2013-11-06	30.28	31.47	30.19	31.45	1.14	3.76	1981415.0	60398774.8	565
2013-11-05	29.47	30.83	29.47	30.31	0.68	2.29	2999410.0	89996499.7	637
2013-11-04	29.56	29.83	29.37	29.63	-0.23	-0.77	382252.0	11293919.1	154
2013-11-03	30.1	30.19	29.37	29.86	-0.08	-0.27	330949.0	9799613.0	256
2013-10-31	29.92	30.28	29.92	29.94	-0.23	-0.76	948192.0	28504217.8	384
2013-10-30	28.37	30.19	28.01	30.17	1.98	7.02	1752569.0	50917000.4	733
2013-10-29	28.46	28.46	27.92	28.19	-0.53	-1.85	566310.0	15924315.1	309
2013-10-28	29.19	29.19	28.46	28.72	-0.54	-1.85	565311.0	16169797.5	333
2013-10-27	29.1	29.37	28.92	29.26	0.09	0.31	613992.0	17835835.8	298
2013-10-24	28.56	29.37	28.56	29.17	0.6	2.1	665447.0	19388909.8	344
2013-10-23	28.01	29.01	27.92	28.57	0.68	2.44	1935049.0	55308492.4	566
2013-10-22	28.01	28.46	27.65	27.89	-0.07	-0.25	989054.0	27788690.0	372
2013-10-21	28.01	28.01	27.65	27.96	-0.08	-0.29	942282.0	26268639.2	299
2013-10-20	26.74	28.37	26.65	28.04	1.67	6.33	1646110.0	45297687.0	659
2013-10-10	26.19	26.46	26.1	26.37	0.3	1.15	494944.0	13004621.8	255
2013-10-09	26.1	26.19	26.01	26.07	-0.15	-0.57	204932.0	5344687.3	185
2013-10-08	26.37	26.37	26.01	26.22	0.0	0.0	355446.0	9302461.2	236
2013-10-07	26.46	26.56	25.92	26.22	-0.38	-1.43	889203.0	23258400.6	470
2013-10-06	26.56	27.1	26.1	26.6	0.53	2.03	2897942.0	76843278.4	1353
2013-10-03	25.74	26.1	25.74	26.07	0.31	1.2	664351.0	17173747.4	248
2013-10-02	25.74	25.92	25.74	25.76	0.07	0.27	352134.0	9084522.8	199
2013-10-01	25.19	25.92	25.19	25.69	0.38	1.5	623253.0	15937070.7	271
2013-09-30	25.19	25.28	25.19	25.31	0.07	0.28	104130.0	2626484.8	87
2013-09-29	25.19	25.28	25.01	25.24	0.0	0.0	497169.0	12494843.1	175
2013-09-26	25.28	25.28	24.92	25.24	-0.15	-0.59	751989.0	18903512.4	307
2013-09-25	25.46	25.65	25.28	25.39	-0.23	-0.9	369069.0	9377012.6	204
2013-09-24	25.92	25.92	25.46	25.62	-0.3	-1.16	595276.0	15262753.9	260
2013-09-19	25.83	26.1	25.74	25.92	0.23	0.9	934960.0	24210034.3	335
2013-09-18	25.65	25.83	25.55	25.69	-0.07	-0.27	769639.0	19801731.4	266
2013-09-17	25.65	25.74	25.37	25.76	0.0	0.0	1030883.0	26357044.4	402
2013-09-16	24.65	26.01	24.37	25.76	1.21	4.93	1768766.0	44547605.3	628
2013-09-15	24.55	24.83	24.37	24.55	0.3	1.24	1408770.0	34627475.3	438
2013-09-12	23.92	24.37	23.83	24.25	0.3	1.25	1144731.0	27621076.6	348
2013-09-11	23.83	24.1	23.74	23.95	0.15	0.63	503805.0	12037783.9	175
2013-09-10	23.46	23.92	23.46	23.8	0.54	2.32	1202474.0	28563238.8	292
2013-09-09	23.19	23.28	22.92	23.26	0.22	0.95	689897.0	15934818.8	184
2013-09-08	23.01	23.37	23.01	23.04	0.15	0.66	861352.0	19916073.1	249
2013-09-05	23.37	23.37	22.6	22.89	-0.3	-1.29	488000.0	11170535.5	192
2013-09-04	23.1	23.37	23.01	23.19	-0.07	-0.3	469699.0	10865332.5	215
2013-09-03	23.19	23.92	23.01	23.26	0.0	0.0	1404233.0	32793468.3	442
2013-09-02	23.28	23.28	22.92	23.26	0.0	0.0	812654.0	18777707.3	266
2013-09-01	23.01	23.28	23.01	23.26	0.37	1.62	906697.0	20927449.9	296
2013-08-29	23.01	23.37	22.6	22.89	-0.15	-0.65	1322759.0	30198821.0	329
2013-08-28	22.6	23.01	22.37	23.04	0.3	1.32	792734.0	18066109.4	273
2013-08-27	23.1	23.1	22.6	22.74	-0.9	-3.81	1901409.0	43358194.4	570
2013-08-26	23.92	23.92	23.19	23.64	-0.31	-1.29	1541464.0	36454197.7	464
2013-08-25	24.01	24.1	23.92	23.95	-0.08	-0.33	963843.0	23086624.9	275
2013-08-22	24.28	24.28	24.01	24.03	-0.22	-0.91	400213.0	9651483.7	178
2013-08-21	23.83	24.28	23.83	24.25	0.08	0.33	853171.0	20608245.2	277
2013-08-20	23.92	24.28	23.92	24.17	0.14	0.58	916943.0	22056260.6	376
2013-08-19	23.92	24.1	23.83	24.03	-0.07	-0.29	1225564.0	29331581.9	316
2013-08-18	24.19	24.46	23.92	24.1	-0.07	-0.29	1275256.0	30834925.8	419
2013-08-15	24.1	24.37	24.1	24.17	-0.08	-0.33	1033209.0	24975182.8	260
2013-08-14	24.55	24.55	23.83	24.25	-0.23	-0.94	1371957.0	33189365.2	370
2013-08-13	24.37	24.83	24.37	24.48	0.31	1.28	1499784.0	36949740.4	399
2013-08-05	24.19	24.37	24.01	24.17	0.0	0.0	1175038.0	28458821.2	355
2013-08-04	23.74	24.19	23.74	24.17	0.45	1.9	1210263.0	29084758.0	397
2013-08-01	23.46	23.74	23.46	23.72	0.23	0.98	791070.0	18650448.3	292
2013-07-31	23.37	23.46	23.19	23.49	0.23	0.99	752773.0	17582124.8	339
2013-07-30	23.01	23.28	23.01	23.26	0.22	0.95	618565.0	14289408.2	258
2013-07-29	23.1	23.19	23.01	23.04	-0.08	-0.35	297922.0	6868838.2	208
2013-07-28	23.19	23.28	23.01	23.12	-0.07	-0.3	1133164.0	25655690.0	337
2013-07-25	23.46	23.46	23.01	23.19	-0.23	-0.98	1285477.0	29783518.6	547
2013-07-24	23.83	23.83	23.37	23.42	-0.22	-0.93	1308036.0	30803433.6	537
2013-07-23	23.19	23.92	23.19	23.64	0.52	2.25	2116535.0	49850526.1	894
2013-07-22	22.92	23.1	22.83	23.12	0.31	1.36	726100.0	16684634.8	334
2013-07-21	22.83	23.01	22.74	22.81	0.0	0.0	716935.0	16378531.8	284
2013-07-18	22.92	23.01	22.74	22.81	-0.08	-0.35	718550.0	16416135.2	267
2013-07-17	23.01	23.1	22.83	22.89	-0.07	-0.3	972477.0	22291447.7	389
2013-07-16	23.1	23.46	22.92	22.96	0.0	0.0	1291438.0	29815881.3	587
2013-07-15	23.01	23.01	22.92	22.96	0.0	0.0	838324.0	19247299.0	276
2013-07-14	23.01	23.19	23.01	22.96	-0.16	-0.69	770817.0	17767094.7	318
2013-07-11	23.01	23.1	22.92	23.12	0.0	0.0	518322.0	11909758.8	246
2013-07-10	23.1	23.1	23.01	23.12	0.0	0.0	962291.0	22183062.9	269
2013-07-09	23.46	23.46	23.01	23.12	-0.37	-1.58	731827.0	17002360.7	399
2013-07-08	23.92	23.92	23.37	23.49	-0.31	-1.3	2042180.0	48116866.5	668
2013-07-07	24.55	24.74	23.83	23.8	-0.3	-1.24	2309338.0	55901962.8	973
2013-07-04	23.74	24.19	23.74	24.1	0.3	1.26	544251.0	13101061.7	161
2013-07-03	23.92	23.92	23.83	23.8	-0.23	-0.96	154640.0	3687767.9	113
2013-07-02	23.74	24.1	23.74	24.03	0.08	0.33	512911.0	12322733.7	182
2013-07-01	23.46	24.1	23.46	23.95	-0.15	-0.62	969937.0	23067431.5	396
2013-06-30	24.37	24.46	23.92	24.1	-0.3	-1.23	1361208.0	33186704.1	365
2013-06-26	24.1	24.37	24.1	24.4	0.07	0.29	497714.0	12075933.4	207
2013-06-25	24.37	24.55	24.19	24.33	-0.15	-0.61	428073.0	10429670.9	199
2013-06-24	24.55	24.65	24.28	24.48	-0.07	-0.29	605012.0	14781970.9	255
2013-06-23	24.1	24.74	24.1	24.55	0.45	1.87	686018.0	16750567.2	284
2013-06-22	23.83	24.19	23.64	24.1	0.15	0.63	844818.0	20171091.4	388
2013-06-19	23.46	23.92	23.28	23.95	0.38	1.61	1134706.0	26855161.5	350
2013-06-18	23.28	23.55	23.19	23.57	0.45	1.95	535323.0	12503664.6	267
2013-06-17	22.74	23.19	22.74	23.12	0.46	2.03	591278.0	13631647.9	263
2013-06-16	21.83	22.74	21.83	22.66	-0.08	-0.35	1975309.0	43848556.0	700
2013-06-15	23.37	23.46	21.6	22.74	-0.83	-3.52	2697800.0	61747341.7	534
2013-06-12	23.46	23.55	23.28	23.57	0.15	0.64	790559.0	18549354.4	201
2013-06-11	23.46	23.55	23.28	23.42	0.08	0.34	399130.0	9360601.4	206
2013-06-10	23.55	23.55	23.28	23.34	-0.23	-0.98	435798.0	10189135.0	220
2013-06-09	23.1	23.64	22.92	23.57	0.38	1.64	1526367.0	35585617.3	474
2013-06-08	23.19	23.37	22.92	23.19	0.0	0.0	1087904.0	25117460.9	425
2013-06-05	22.6	23.19	22.42	23.19	0.53	2.34	1946785.0	44221699.3	441
2013-06-04	23.28	23.28	22.51	22.66	-0.53	-2.29	1423384.0	32531169.5	469
2013-06-03	23.01	23.37	23.01	23.19	-0.07	-0.3	903338.0	20910114.3	495
2013-06-02	22.19	23.46	22.19	23.26	1.05	4.73	1875922.0	42801615.2	706
2013-06-01	22.19	22.74	22.19	22.21	-0.23	-1.02	754694.0	16961538.2	356
2013-05-29	21.96	22.51	21.96	22.44	0.46	2.09	803780.0	17887663.3	333
2013-05-28	21.92	22.05	21.92	21.98	0.15	0.69	330638.0	7261119.1	196
2013-05-27	21.69	21.92	21.6	21.83	0.16	0.74	274778.0	5968911.7	145
2013-05-26	21.74	21.74	21.6	21.67	-0.08	-0.37	521204.0	11292865.5	193
2013-05-25	21.92	21.92	21.69	21.75	-0.23	-1.05	626296.0	13663774.7	265
2013-05-22	22.05	22.28	21.96	21.98	-0.15	-0.68	446398.0	9863111.9	216
2013-05-21	22.14	22.42	22.05	22.13	0.0	0.0	984882.0	21860217.8	271
2013-05-20	22.14	22.28	22.05	22.13	-0.08	-0.36	427770.0	9511997.9	191
2013-05-19	21.92	22.37	21.92	22.21	0.23	1.05	1019126.0	22556440.6	330
2013-05-18	22.05	22.14	21.92	21.98	0.0	0.0	669590.0	14724487.1	271
2013-05-15	21.6	21.96	21.51	21.98	0.31	1.43	1334433.0	29087254.2	544
2013-05-14	21.23	21.69	21.23	21.67	0.37	1.74	1196376.0	25757213.1	488
2013-05-13	21.01	21.37	20.83	21.3	0.23	1.09	589960.0	12450446.8	359
2013-05-12	21.01	21.28	20.92	21.07	0.08	0.38	591757.0	12501968.2	322
2013-05-11	21.05	21.05	20.92	20.99	0.0	0.0	177091.0	3716108.4	191
2013-05-08	21.05	21.14	21.01	20.99	-0.08	-0.38	206246.0	4351794.4	158
2013-05-07	20.92	21.05	20.92	21.07	0.08	0.38	125189.0	2630731.5	113
2013-05-06	21.14	21.23	20.92	20.99	-0.15	-0.71	337726.0	7116518.0	151
2013-05-05	21.14	21.23	21.05	21.14	0.0	0.0	486379.0	10285307.0	182
2013-05-04	21.28	21.37	21.14	21.14	-0.16	-0.75	560987.0	11898594.3	230
2013-05-01	21.05	21.28	20.92	21.3	0.23	1.09	587043.0	12414374.7	315
2013-04-30	20.78	21.05	20.78	21.07	0.38	1.84	326580.0	6829019.0	213
2013-04-29	20.78	20.83	20.69	20.69	-0.07	-0.34	248169.0	5154973.4	180
2013-04-28	20.46	20.78	20.46	20.76	0.3	1.47	605007.0	12462668.5	239
2013-04-27	20.69	20.69	20.33	20.46	-0.07	-0.34	396233.0	8121440.5	262
2013-04-24	20.6	20.69	20.37	20.53	0.07	0.34	764108.0	15638206.7	277
2013-04-23	20.69	20.78	20.46	20.46	-0.23	-1.11	631688.0	13006190.9	336
2013-04-22	20.83	21.01	20.6	20.69	-0.15	-0.72	1242525.0	25801844.2	510
2013-04-21	21.05	21.05	20.78	20.84	-0.23	-1.09	463211.0	9680388.2	240
2013-04-20	21.01	21.05	20.83	21.07	0.08	0.38	265950.0	5578107.9	202
2013-04-17	20.78	21.01	20.46	20.99	0.15	0.72	399082.0	8253691.9	260
2013-04-16	20.78	20.83	20.6	20.84	0.0	0.0	267537.0	5541244.9	180
2013-04-15	21.28	21.28	20.78	20.84	-0.38	-1.79	560678.0	11722568.8	289
2013-04-14	21.05	21.23	20.78	21.22	0.15	0.71	323855.0	6792910.9	191
2013-04-13	21.51	21.51	21.05	21.07	-0.37	-1.73	692724.0	14714479.4	334
2013-04-10	21.46	21.74	21.37	21.44	-0.09	-0.42	292017.0	6302241.7	217
2013-04-09	21.69	21.69	21.37	21.53	-0.14	-0.65	150540.0	3239654.7	156
2013-04-08	21.6	21.74	21.28	21.67	0.0	0.0	547427.0	11777346.1	251
2013-04-07	21.92	21.92	21.51	21.67	-0.23	-1.05	509685.0	11034350.8	250
2013-04-06	21.96	22.05	21.69	21.9	-0.31	-1.4	646335.0	14146084.2	326
2013-04-03	22.28	22.28	21.96	22.21	0.08	0.36	1784662.0	39511041.8	644
2013-04-02	22.19	22.19	21.96	22.13	-0.08	-0.36	148732.0	3293110.7	99
2013-04-01	22.37	22.37	22.14	22.21	0.08	0.36	157642.0	3512170.6	127
2013-03-31	22.19	22.37	21.92	22.13	-0.08	-0.36	95489.0	2104961.2	127
2013-03-30	22.37	22.42	21.92	22.21	-0.07	-0.31	371813.0	8253196.0	204
2013-03-27	22.14	22.37	21.96	22.28	0.15	0.68	586935.0	13065653.0	211
2013-03-26	21.92	22.37	21.92	22.13	0.0	0.0	188330.0	4161489.9	153
2013-03-25	21.96	22.19	21.96	22.13	0.15	0.68	453633.0	10006351.8	146
2013-03-24	21.69	22.37	21.51	21.98	0.23	1.06	485616.0	10645816.2	263
2013-03-23	21.74	21.74	21.51	21.75	0.0	0.0	127137.0	2753526.6	143
2013-03-20	21.6	21.74	21.46	21.75	0.15	0.69	193743.0	4194223.5	170
2013-03-19	21.46	21.69	21.37	21.6	0.07	0.33	644968.0	13889136.7	171
2013-03-18	21.37	21.51	21.28	21.53	-0.07	-0.32	180690.0	3873991.3	109
2013-03-17	21.46	21.6	21.23	21.6	0.0	0.0	718305.0	15336577.8	287
2013-03-16	21.23	21.6	21.23	21.6	0.38	1.79	715214.0	15368843.7	286
2013-03-13	21.01	21.23	21.01	21.22	0.08	0.38	145436.0	3070904.4	105
2013-03-12	21.23	21.28	21.05	21.14	-0.16	-0.75	314154.0	6657583.9	125
2013-03-11	21.14	21.28	21.14	21.3	0.23	1.09	972863.0	20643326.9	230
2013-03-10	21.01	21.23	20.92	21.07	0.08	0.38	942198.0	19912017.0	256
2013-03-09	20.6	21.23	20.6	20.99	0.23	1.11	582537.0	12234887.3	235
2013-03-06	20.37	20.78	20.14	20.76	0.45	2.22	589445.0	12056931.2	266
2013-03-05	20.01	20.37	20.01	20.31	0.3	1.5	290613.0	5870050.0	148
2013-03-04	20.33	20.46	19.87	20.01	-0.3	-1.48	874129.0	17558975.7	234
2013-03-03	20.46	20.69	20.33	20.31	-0.08	-0.39	1709259.0	35014532.2	449
2013-03-02	20.1	20.37	20.01	20.39	0.31	1.54	425426.0	8626872.8	239
2013-02-27	20.33	20.37	19.87	20.08	-0.99	-4.7	908713.0	18349668.2	505
2013-02-26	21.46	21.51	21.05	21.07	-0.37	-1.73	728493.0	15540168.5	436
2013-02-25	21.46	21.69	21.37	21.44	0.0	0.0	829359.0	17857479.6	303
2013-02-24	21.14	21.83	21.14	21.44	0.3	1.42	2773560.0	59651383.8	866
2013-02-23	21.46	21.46	21.14	21.14	-0.3	-1.4	492779.0	10469036.1	322
2013-02-20	21.37	21.46	21.14	21.44	0.14	0.66	290221.0	6175503.6	197
2013-02-19	21.51	21.51	21.14	21.3	-0.3	-1.39	613326.0	13102670.0	254
2013-02-18	21.6	21.74	21.37	21.6	0.0	0.0	320646.0	6933473.8	204
2013-02-17	21.46	21.6	21.37	21.6	0.07	0.33	677314.0	14594381.4	240
2013-02-16	21.14	21.51	21.14	21.53	0.23	1.08	889054.0	18956991.1	432
2013-02-13	21.05	21.28	21.01	21.3	0.23	1.09	458705.0	9700900.1	282
2013-02-12	21.01	21.14	20.83	21.07	0.08	0.38	404498.0	8497393.3	162
2013-02-11	20.69	21.01	20.69	20.99	0.15	0.72	275251.0	5758795.7	153
2013-02-10	20.69	20.83	20.6	20.84	0.15	0.72	358442.0	7414715.7	129
2013-02-09	20.6	20.83	20.55	20.69	0.07	0.34	201927.0	4169646.4	127
2013-02-06	20.69	21.01	20.46	20.62	-0.07	-0.34	462052.0	9559947.8	203
2013-02-05	20.83	21.01	20.46	20.69	-0.15	-0.72	1295220.0	27027273.7	334
2013-02-04	20.69	20.83	20.6	20.84	0.22	1.07	314950.0	6535033.9	155
2013-02-03	20.6	20.78	20.37	20.62	0.0	0.0	663793.0	13644967.2	218
2013-02-02	20.23	20.6	20.14	20.62	0.46	2.28	971611.0	19815571.6	401
2013-01-30	20.37	20.37	20.1	20.16	-0.15	-0.74	1080952.0	21791735.3	319
2013-01-29	20.69	20.69	20.33	20.31	-0.22	-1.07	670067.0	13647185.2	248
2013-01-28	20.55	20.69	20.46	20.53	-0.09	-0.44	1141209.0	23473459.8	163
2013-01-27	20.78	20.83	20.46	20.62	-0.14	-0.67	316528.0	6525232.3	156
2013-01-26	20.83	20.83	20.6	20.76	-0.08	-0.38	222518.0	4611817.8	115
2013-01-23	20.6	20.83	20.55	20.84	0.22	1.07	665712.0	12813181.4	110
2013-01-22	20.6	20.83	20.6	20.62	-0.22	-1.06	162051.0	3364215.5	97
2013-01-21	20.83	20.92	20.6	20.84	-0.15	-0.71	766327.0	15905765.4	182
2013-01-20	20.92	21.01	20.92	20.99	0.0	0.0	200836.0	4202948.9	106
2013-01-19	20.92	21.14	20.92	20.99	-0.08	-0.38	739303.0	15493853.8	155
2013-01-16	21.01	21.05	20.92	21.07	-0.07	-0.33	309383.0	6497756.9	132
2013-01-15	21.05	21.23	21.01	21.14	-0.08	-0.38	518387.0	10972272.5	227
2013-01-14	20.92	21.23	20.92	21.22	0.15	0.71	620784.0	13087877.3	196
2013-01-13	20.83	21.14	20.6	21.07	0.23	1.1	634615.0	13250567.6	304
2013-01-12	20.78	21.05	20.78	20.84	-0.08	-0.38	828237.0	17308351.4	317
2013-01-09	20.83	21.01	20.6	20.92	0.0	0.0	889148.0	18496947.7	299
2013-01-08	20.83	20.92	20.6	20.92	0.16	0.77	873517.0	18113945.6	342
2013-01-07	20.55	21.37	20.55	20.76	0.07	0.34	2508669.0	52638461.4	753
2013-01-06	20.37	20.69	20.14	20.69	0.23	1.12	544077.0	11128455.3	244
2013-01-05	20.37	20.55	20.37	20.46	0.15	0.74	710498.0	14517206.9	305
2013-01-02	20.01	20.33	19.87	20.31	0.3	1.5	572231.0	11498682.5	306
2013-01-01	19.92	20.01	19.55	20.01	0.16	0.81	619550.0	12252424.1	335
2012-12-31	19.87	19.87	19.55	19.85	-0.08	-0.4	203247.0	4004682.4	175
2012-12-30	19.69	20.1	19.69	19.93	0.38	1.94	679407.0	13466870.1	234
2012-12-29	19.55	19.78	19.42	19.55	0.0	0.0	340232.0	6679534.5	177
2012-12-26	19.78	19.87	19.55	19.55	-0.23	-1.16	151963.0	2993836.6	140
2012-12-25	19.69	19.92	19.69	19.78	-0.07	-0.35	217378.0	4305968.1	141
2012-12-24	19.92	20.1	19.78	19.85	-0.08	-0.4	174013.0	3461370.6	152
2012-12-23	19.69	20.01	19.69	19.93	0.15	0.76	625275.0	12416006.7	222
2012-12-22	20.01	20.01	19.78	19.78	-0.3	-1.49	246947.0	4899560.8	209
2012-12-19	19.87	20.1	19.78	20.08	0.15	0.75	314918.0	6295061.9	251
2012-12-18	20.1	20.1	19.78	19.93	-0.3	-1.48	418049.0	8349987.6	229
2012-12-17	19.78	20.23	19.78	20.23	0.68	3.48	1307835.0	26177738.1	506
2012-12-16	19.33	19.69	19.33	19.55	0.15	0.77	732202.0	14323878.7	222
2012-12-15	19.01	19.42	19.01	19.4	0.46	2.43	489978.0	9427264.0	223
2012-12-12	19.01	19.01	18.92	18.94	-0.09	-0.47	102582.0	1944796.5	98
2012-12-11	18.96	19.01	18.92	19.03	0.09	0.48	68525.0	1298386.75	79
2012-12-10	18.6	19.19	18.55	18.94	0.07	0.37	490833.0	9326334.6	241
2012-12-09	18.64	18.92	18.55	18.87	0.19	1.02	415344.0	7773114.8	124
2012-12-08	18.69	18.87	18.55	18.68	0.11	0.59	252816.0	4722199.5	162
2012-12-05	18.55	18.64	18.55	18.57	-0.07	-0.38	115902.0	2152412.5	95
2012-12-04	18.6	18.64	18.42	18.64	-0.04	-0.21	270885.0	5026487.1	133
2012-12-03	18.51	18.69	18.51	18.68	0.19	1.03	502843.0	9338062.1	203
2012-12-02	18.19	18.55	18.19	18.49	0.37	2.04	500395.0	9205996.6	216
2012-12-01	17.73	18.1	17.73	18.12	0.54	3.07	339552.0	6117662.2	131
2012-11-28	17.51	17.73	17.51	17.58	-0.04	-0.23	236416.0	4168353.35	171
2012-11-27	17.82	17.82	17.55	17.62	-0.19	-1.07	88808.0	1564689.6	100
2012-11-26	17.46	17.82	17.23	17.81	0.34	1.95	394102.0	6902292.05	226
2012-11-25	17.73	17.73	17.42	17.47	-0.26	-1.47	515201.0	9032195.05	212
2012-11-24	17.73	17.87	17.69	17.73	0.11	0.62	67809.0	1203815.55	120
2012-11-21	17.78	17.82	17.6	17.62	-0.08	-0.45	223757.0	3959987.75	141
2012-11-20	17.64	17.82	17.37	17.7	0.27	1.55	451149.0	7911255.25	241
2012-11-19	17.96	17.96	17.42	17.43	-0.49	-2.73	431017.0	7571264.8	285
2012-11-18	18.01	18.01	17.87	17.92	-0.16	-0.88	232283.0	4170135.2	142
2012-11-17	18.14	18.14	17.87	18.08	-0.11	-0.6	247831.0	4458743.2	140
2012-11-14	18.19	18.28	18.1	18.19	0.0	0.0	305662.0	5561460.55	125
2012-11-13	18.1	18.28	18.01	18.19	0.07	0.39	334064.0	6064820.55	204
2012-11-12	18.01	18.14	18.01	18.12	0.0	0.0	170265.0	3078217.35	104
2012-11-11	18.32	18.32	18.05	18.12	-0.19	-1.04	498771.0	9060636.45	275
2012-11-10	18.51	18.51	18.19	18.31	-0.26	-1.4	699189.0	12786727.7	335
2012-11-07	18.83	18.83	18.51	18.57	-0.15	-0.8	590088.0	10973244.8	273
2012-11-06	18.19	18.78	18.19	18.72	0.57	3.14	904002.0	16627298.25	373
2012-11-05	17.96	18.23	17.87	18.15	0.19	1.06	729327.0	13207733.45	308
2012-11-04	17.87	18.01	17.87	17.96	0.11	0.62	314512.0	5636272.7	187
2012-11-03	17.73	17.87	17.73	17.85	0.08	0.45	290782.0	5175860.05	144
2012-10-24	17.73	17.82	17.64	17.77	0.0	0.0	651360.0	11535270.55	325
2012-10-23	17.82	17.87	17.73	17.77	-0.08	-0.45	590361.0	10512627.6	342
2012-10-22	17.87	17.87	17.73	17.85	-0.04	-0.22	416452.0	7421915.9	245
2012-10-21	18.23	18.28	17.87	17.89	-0.23	-1.27	539136.0	9699230.5	337
2012-10-20	17.92	18.1	17.82	18.12	0.09	0.5	691516.0	12384393.75	327
2012-10-17	18.19	18.32	18.05	18.03	-0.12	-0.66	1150694.0	20884024.75	396
2012-10-16	18.32	18.32	18.05	18.15	-0.19	-1.04	463187.0	8425727.75	293
2012-10-15	18.64	18.64	18.28	18.34	-0.27	-1.45	274178.0	5065569.75	138
2012-10-14	18.55	18.6	18.42	18.61	0.08	0.43	322368.0	5974867.7	105
2012-10-13	18.87	18.87	18.37	18.53	-0.38	-2.01	534906.0	9949127.65	265
2012-10-10	19.01	19.1	18.6	18.91	-0.19	-0.99	664762.0	12546118.65	344
2012-10-09	19.33	19.42	18.96	19.1	-0.15	-0.78	863124.0	16482684.6	294
2012-10-08	19.23	19.42	19.23	19.25	0.0	0.0	385519.0	7439610.5	304
2012-10-07	19.33	19.42	19.1	19.25	-0.08	-0.41	359964.0	6917629.3	281
2012-10-06	19.55	19.87	19.19	19.33	-0.3	-1.53	751769.0	14671413.5	429
2012-10-03	19.55	19.64	19.33	19.63	0.08	0.41	393357.0	7647984.5	184
2012-10-02	19.87	19.87	19.33	19.55	-0.16	-0.81	608062.0	11908607.7	303
2012-10-01	19.69	19.87	19.64	19.71	0.0	0.0	392530.0	7739005.2	155
2012-09-30	19.33	19.92	19.33	19.71	-0.07	-0.35	371287.0	7303949.5	231
2012-09-29	19.87	19.92	19.46	19.78	-0.3	-1.49	557476.0	11019538.9	292
2012-09-26	19.78	20.1	19.55	20.08	0.15	0.75	187298.0	3695523.8	137
2012-09-25	19.46	19.92	19.33	19.93	0.45	2.31	149827.0	2937452.1	104
2012-09-24	19.92	19.92	19.33	19.48	-0.45	-2.26	430202.0	8389128.9	227
2012-09-22	20.1	20.14	19.87	19.93	-0.3	-1.48	239481.0	4794151.3	152
2012-09-19	20.23	20.46	20.1	20.23	0.0	0.0	258949.0	5252105.7	174
2012-09-18	20.6	20.6	20.1	20.23	-0.3	-1.46	815227.0	16548751.4	353
2012-09-17	20.6	20.69	20.55	20.53	-0.09	-0.44	339432.0	6997248.2	122
2012-09-16	20.69	20.83	20.55	20.62	-0.07	-0.34	478987.0	9913410.3	212
2012-09-15	20.6	20.83	20.6	20.69	0.23	1.12	542911.0	11266097.3	257
2012-09-12	20.55	20.69	20.46	20.46	-0.07	-0.34	300836.0	6166891.6	176
2012-09-11	20.69	20.69	20.37	20.53	-0.09	-0.44	350054.0	7183628.9	164
2012-09-10	20.6	20.92	20.55	20.62	-0.14	-0.67	170219.0	3507004.5	154
2012-09-09	20.69	20.83	20.46	20.76	0.07	0.34	296388.0	6119701.1	174
2012-09-08	20.6	20.92	20.46	20.69	0.07	0.34	361071.0	7494352.2	215
2012-09-05	20.69	20.69	20.37	20.62	-0.14	-0.67	333646.0	6853924.8	179
2012-09-04	20.6	20.78	20.23	20.76	0.0	0.0	381654.0	7830504.2	194
2012-09-03	20.69	20.92	20.55	20.76	0.0	0.0	603878.0	12513819.7	170
2012-09-02	21.23	21.23	20.78	20.76	-0.38	-1.8	356422.0	7454257.2	137
2012-09-01	21.14	21.23	21.01	21.14	-0.08	-0.38	486995.0	10276290.5	195
2012-08-29	21.01	21.6	21.01	21.22	0.08	0.38	354879.0	7545018.4	213
2012-08-28	21.05	21.14	21.01	21.14	0.0	0.0	451252.0	9518918.9	220
2012-08-27	20.78	21.14	20.6	21.14	0.38	1.83	400659.0	8360717.2	248
2012-08-26	20.14	20.78	19.78	20.76	0.68	3.39	1169384.0	23810073.5	321
2012-08-25	19.78	20.1	19.78	20.08	0.37	1.88	362859.0	7232926.9	192
2012-08-15	19.64	19.78	19.42	19.71	0.23	1.18	836411.0	16438224.1	244
2012-08-14	19.33	19.46	19.33	19.48	0.08	0.41	282245.0	5467863.5	139
2012-08-13	19.42	19.55	19.23	19.4	0.0	0.0	204616.0	3978800.5	115
2012-08-12	19.19	19.46	19.1	19.4	0.15	0.78	350066.0	6752239.2	194
2012-08-11	19.33	19.33	19.1	19.25	0.08	0.42	465869.0	8943732.3	201
2012-08-08	19.01	19.33	19.01	19.17	0.23	1.21	737150.0	14140242.7	334
2012-08-07	19.01	19.01	18.87	18.94	0.0	0.0	216887.0	4104679.5	134
2012-08-06	19.01	19.1	18.87	18.94	-0.09	-0.47	417389.0	7920446.8	204
2012-08-05	18.96	19.1	18.92	19.03	0.0	0.0	585687.0	11127924.95	258
2012-08-04	18.73	19.33	18.73	19.03	0.35	1.87	1528051.0	29071470.55	471
2012-08-01	18.78	18.78	18.55	18.68	-0.08	-0.43	399695.0	7470826.3	192
2012-07-31	18.46	18.92	18.32	18.76	0.12	0.64	546645.0	10183886.8	221
2012-07-30	18.51	18.73	18.51	18.64	0.15	0.81	316632.0	5893947.9	150
2012-07-29	18.28	18.51	18.19	18.49	0.27	1.48	403263.0	7404721.45	182
2012-07-28	18.14	18.32	18.1	18.22	0.22	1.22	665434.0	12118641.45	230
2012-07-25	18.01	18.01	17.87	18.0	0.0	0.0	111605.0	2007135.2	73
2012-07-24	17.96	18.01	17.82	18.0	0.04	0.22	174574.0	3124681.4	109
2012-07-23	18.1	18.1	17.96	17.96	-0.19	-1.05	193949.0	3490559.3	125
2012-07-22	18.19	18.19	18.05	18.15	-0.04	-0.22	291839.0	5286873.55	134
2012-07-21	18.1	18.19	17.92	18.19	0.11	0.61	217325.0	3934822.1	129
2012-07-18	17.82	18.19	17.78	18.08	0.19	1.06	369417.0	6665379.5	221
2012-07-17	17.96	18.01	17.82	17.89	0.08	0.45	563360.0	10109767.7	272
2012-07-16	17.55	17.87	17.55	17.81	0.23	1.31	742779.0	13177427.55	308
2012-07-15	17.55	17.6	17.42	17.58	0.11	0.63	414543.0	7244798.5	214
2012-07-14	17.37	17.55	17.14	17.47	0.15	0.87	573142.0	9925912.6	271
2012-07-11	17.37	17.42	17.19	17.32	-0.03	-0.17	1112008.0	19154143.4	278
2012-07-10	17.28	17.37	16.87	17.35	-0.05	-0.29	1530988.0	26141841.4	451
2012-07-09	17.51	17.55	17.37	17.4	-0.14	-0.8	686973.0	11972138.5	309
2012-07-08	17.64	17.64	17.51	17.54	-0.12	-0.68	543288.0	9560955.9	263
2012-07-07	17.69	17.69	17.55	17.66	-0.04	-0.23	342178.0	6030732.95	213
2012-07-04	17.92	17.92	17.64	17.7	-0.15	-0.84	620258.0	10995266.8	366
2012-07-03	17.82	17.96	17.69	17.85	0.04	0.22	1660030.0	29593044.2	536
2012-07-02	18.1	18.14	17.64	17.81	-0.34	-1.87	1238342.0	22105900.0	630
2012-07-01	18.51	18.51	18.1	18.15	-0.88	-4.62	1382777.0	25225872.1	663
2012-06-30	18.92	19.1	18.83	19.03	0.31	1.66	1487622.0	28137747.0	545
2012-06-27	18.96	19.01	18.51	18.72	-0.22	-1.16	659359.0	12353060.7	436
2012-06-26	18.96	19.01	18.92	18.94	0.0	0.0	205022.0	3885162.15	154
2012-06-25	18.96	19.1	18.96	18.94	-0.09	-0.47	508967.0	9657099.9	233
2012-06-24	19.01	19.1	18.96	19.03	0.09	0.48	619753.0	11751604.7	245
2012-06-23	18.96	19.1	18.92	18.94	-0.16	-0.84	507627.0	9640191.3	266
2012-06-20	19.1	19.19	18.96	19.1	-0.07	-0.37	1075810.0	20472603.4	384
2012-06-19	19.19	19.19	18.96	19.17	0.0	0.0	1061787.0	20205579.1	484
2012-06-18	19.23	19.23	19.01	19.17	0.14	0.74	968896.0	18532922.7	352
2012-06-17	19.1	19.33	18.96	19.03	-0.07	-0.37	986571.0	18837537.25	365
2012-06-16	19.01	19.19	18.78	19.1	0.16	0.84	1351762.0	25657019.9	545
2012-06-13	18.92	19.01	18.83	18.94	0.14	0.74	649338.0	12272144.85	316
2012-06-12	18.83	18.96	18.73	18.8	-0.23	-1.21	1211533.0	22759986.6	442
2012-06-11	18.32	19.19	18.32	19.03	1.22	6.85	4685465.0	88350622.35	1401
2012-06-10	17.73	17.82	17.51	17.81	0.08	0.45	325362.0	5751020.3	272
2012-06-09	18.05	18.1	17.42	17.73	-0.12	-0.67	1304668.0	22887482.05	545
2012-06-06	17.82	18.01	17.37	17.85	0.12	0.68	814202.0	14414382.5	423
2012-06-05	18.32	18.42	17.73	17.73	-0.46	-2.53	1194889.0	21479364.6	444
2012-06-04	18.42	18.96	18.01	18.19	-0.38	-2.05	1999761.0	36977651.35	591
2012-06-03	17.87	18.55	17.64	18.57	0.84	4.74	1574417.0	28218144.2	354
2012-06-02	17.46	18.19	17.05	17.73	-1.1	-5.84	1843855.0	32464988.15	600
2012-05-30	18.92	18.96	18.64	18.83	-0.08	-0.42	505961.0	9543846.45	256
2012-05-29	19.1	19.1	18.92	18.91	-0.19	-0.99	630357.0	11959894.25	261
2012-05-28	18.96	19.19	18.96	19.1	0.16	0.84	775218.0	14752910.5	276
2012-05-27	19.19	19.19	18.92	18.94	-0.23	-1.2	825362.0	15658635.65	427
2012-05-26	19.46	19.46	19.1	19.17	-0.23	-1.19	925411.0	17780477.5	417
2012-05-23	19.55	19.55	19.33	19.4	-0.31	-1.57	880741.0	17074399.7	395
2012-05-22	19.55	19.69	19.46	19.71	0.31	1.6	614817.0	12043613.9	307
2012-05-21	19.42	19.46	19.23	19.4	-0.08	-0.41	504137.0	9759536.8	281
2012-05-20	19.42	19.46	19.19	19.48	0.23	1.19	831476.0	16061620.4	348
2012-05-19	19.42	19.64	19.19	19.25	-0.46	-2.33	1489170.0	28756282.9	354
2012-05-16	19.55	19.78	19.46	19.71	0.0	0.0	750608.0	14706394.4	345
2012-05-15	19.64	20.01	19.64	19.71	0.0	0.0	622502.0	12298047.4	274
2012-05-14	20.33	20.33	19.46	19.71	-0.52	-2.57	1719967.0	34076761.8	439
2012-05-13	20.33	20.37	20.1	20.23	0.07	0.35	625130.0	12664733.7	404
2012-05-12	19.64	20.14	19.46	20.16	0.45	2.28	1043673.0	20730373.6	456
2012-05-09	20.23	20.33	19.64	19.71	-0.6	-2.95	1017244.0	20240728.3	500
2012-05-08	20.23	20.33	20.14	20.31	0.08	0.4	341483.0	6899205.2	213
2012-05-07	20.33	20.37	19.92	20.23	-0.16	-0.78	1447166.0	28616013.6	405
2012-05-06	20.83	20.83	20.23	20.39	-0.37	-1.78	1065803.0	21977587.7	428
2012-05-05	20.78	20.83	20.33	20.76	-0.23	-1.1	1036859.0	21396369.7	540
2012-05-02	21.01	21.05	20.78	20.99	0.0	0.0	997586.0	20865067.7	354
2012-05-01	21.23	21.37	21.01	20.99	-0.23	-1.08	916082.0	19459089.7	365
2012-04-30	20.83	21.28	20.69	21.22	0.3	1.43	996191.0	20940830.7	446
2012-04-29	21.01	21.28	20.78	20.92	0.0	0.0	1282750.0	26946567.5	650
2012-04-28	20.23	21.23	20.23	20.92	0.76	3.77	2270504.0	47190257.0	903
2012-04-25	20.1	20.14	19.87	20.16	0.15	0.75	660242.0	13231515.9	393
2012-04-24	20.23	20.23	19.78	20.01	-0.22	-1.09	959832.0	19168069.9	492
2012-04-23	20.33	20.37	20.01	20.23	-0.23	-1.12	893524.0	17990775.5	450
2012-04-22	20.46	20.6	20.33	20.46	0.0	0.0	1002233.0	20478525.5	503
2012-04-21	20.01	20.6	19.87	20.46	0.38	1.89	2318998.0	46987262.0	844
2012-04-18	21.05	21.05	19.69	20.08	-0.76	-3.65	2487124.0	50537790.3	1307
2012-04-17	20.92	21.14	20.78	20.84	-0.08	-0.38	2209266.0	46182214.5	914
2012-04-16	20.14	20.92	19.87	20.92	0.08	0.38	4316967.0	87822997.0	1520
2012-04-15	21.05	21.6	20.83	20.84	-2.28	-9.86	5885889.0	124664655.0	1980
2012-04-14	23.46	23.74	23.1	23.12	-0.3	-1.28	1230821.0	28768481.3	647
2012-04-11	23.46	23.74	23.01	23.42	-0.3	-1.26	1943967.0	45346852.4	759
2012-04-10	24.37	24.37	23.46	23.72	-0.61	-2.51	1756300.0	42114733.6	771
2012-04-09	24.1	24.37	23.92	24.33	0.08	0.33	988114.0	23951841.3	509
2012-04-08	24.55	24.65	22.83	24.25	-0.46	-1.86	1530770.0	36851123.9	893
2012-04-07	25.19	25.19	24.37	24.71	-0.6	-2.37	1980239.0	49036684.6	859
2012-04-04	25.65	25.74	25.19	25.31	-0.45	-1.75	1643799.0	41791330.9	764
2012-04-03	25.55	26.01	25.37	25.76	0.3	1.18	1772124.0	45515093.8	871
2012-04-02	25.1	26.01	24.83	25.46	0.52	2.09	4301769.0	109619921.8	1852
2012-04-01	23.74	25.01	23.64	24.94	1.22	5.14	3886014.0	94397315.4	1486
2012-03-31	23.74	23.92	23.55	23.72	0.23	0.98	1272079.0	30164764.6	523
2012-03-28	23.37	23.55	23.1	23.49	0.07	0.3	1231355.0	28725785.4	549
2012-03-27	24.28	24.28	23.46	23.42	-0.68	-2.82	2492960.0	59189373.2	1182
2012-03-26	23.92	24.28	23.55	24.1	0.38	1.6	3426834.0	82146232.6	1218
2012-03-25	23.46	23.74	23.28	23.72	0.3	1.28	2772798.0	65186622.4	1004
2012-03-24	23.19	23.64	23.19	23.42	0.53	2.32	4022285.0	94177439.4	1371
2012-03-21	21.92	23.19	21.92	22.89	0.91	4.14	7788098.0	177679168.2	1961
2012-03-20	22.14	22.19	21.92	21.98	-0.23	-1.04	2027159.0	44656549.2	668
2012-03-19	22.14	22.42	21.96	22.21	0.08	0.36	3296898.0	73240287.1	907
[truncated: 1,292 more rows]
