# Supplementary material for: Effective short-term forecasts of Saudi stock price trends using technical indicators and large-scale multivariate time series
Source: PeerJ Comput Sci. 2023 Jan 6;9:e1205. doi: 10.7717/peerj-cs.1205 (PMC10280263; doi:10.7717/peerj-cs.1205)
Supplement: Supplemental Information 3 [file peerj-cs-09-1205-s003.zip › TASI Dataset 2021/PETROCHEM_2002.csv]

date	open	high	low	close	change	change_percent	volume_traded	value_traded_SAR	number_trades
2020-03-19	17.68	18.2	17.64	18.0	0.94	5.51	527448.0	9429166.06	671
2020-03-18	17.1	17.28	17.0	17.06	0.06	0.35	112168.0	1921950.28	192
2020-03-17	16.34	17.0	16.34	17.0	0.68	4.17	68296.0	1156328.7	422
2020-03-16	17.7	17.86	16.2	16.32	-1.68	-9.33	266164.0	4573735.56	520
2020-03-15	18.3	18.3	17.2	18.0	0.02	0.11	164984.0	2955883.1	417
2020-03-12	17.98	18.0	17.1	17.98	-1.02	-5.37	701353.0	12371518.32	793
2020-03-11	20.0	20.1	18.9	19.0	-1.0	-5.0	634931.0	12254332.04	1010
2020-03-10	21.0	21.16	18.82	20.0	0.54	2.77	1341164.0	26631538.44	1803
2020-03-09	19.0	19.5	18.9	19.46	-1.44	-6.89	287246.0	5574325.66	439
2020-03-08	21.1	21.4	20.5	20.9	-1.66	-7.36	85704.0	1785250.56	276
2020-03-05	22.6	22.7	22.56	22.56	-0.12	-0.53	1746535.0	39403790.92	333
2020-03-04	22.68	22.68	22.68	22.68	-0.12	-0.53	10080.0	228119.72	72
2020-03-03	22.96	22.96	22.78	22.8	0.42	1.88	60501.0	1379270.74	102
2020-03-02	22.52	23.4	22.38	22.38	-0.12	-0.53	340716.0	7824060.62	442
2020-03-01	21.5	22.5	21.2	22.5	0.2	0.9	185161.0	4074725.0	213
2020-02-27	22.6	22.6	22.2	22.3	-0.66	-2.87	207977.0	4649089.54	258
2020-02-26	22.1	23.0	22.1	22.96	0.08	0.35	86657.0	1967032.88	190
2020-02-25	22.5	22.88	22.3	22.88	-0.04	-0.17	217096.0	4889583.7	256
2020-02-24	23.54	23.54	22.84	22.92	-0.96	-4.02	114575.0	2644516.12	192
2020-02-23	24.0	24.0	23.88	23.88	-0.1	-0.42	18110.0	433809.46	57
2020-02-20	24.0	24.0	23.9	23.98	0.0	0.0	83576.0	1999698.92	111
2020-02-19	23.68	24.04	23.68	23.98	0.48	2.04	52824.0	1266796.14	148
2020-02-18	23.38	23.5	23.28	23.5	0.08	0.34	198619.0	4632993.52	127
2020-02-17	23.46	23.5	23.4	23.42	0.02	0.09	279872.0	6556405.5	117
2020-02-16	23.5	23.5	23.3	23.4	-0.1	-0.43	18823.0	440255.38	78
2020-02-13	23.98	23.98	23.5	23.5	-0.4	-1.67	74983.0	1775487.42	127
2020-02-12	23.5	23.9	23.24	23.9	0.36	1.53	93813.0	2194817.54	383
2020-02-11	24.2	24.2	23.54	23.54	-0.66	-2.73	75593.0	1804295.84	232
2020-02-10	24.08	24.58	24.08	24.2	-0.2	-0.82	89413.0	2177699.58	207
2020-02-09	24.7	24.7	23.9	24.4	-0.7	-2.79	425438.0	10318908.16	218
2020-02-06	24.3	25.1	24.22	25.1	0.8	3.29	85974.0	2102486.32	217
2020-02-05	24.4	24.4	24.1	24.3	-0.1	-0.41	47006.0	1142276.1	125
2020-02-04	24.3	24.4	24.1	24.4	0.4	1.67	186613.0	4115802.2	112
2020-02-03	25.0	25.0	24.0	24.0	-0.74	-2.99	78919.0	1921531.56	191
2020-02-02	24.6	25.2	24.6	24.74	-0.56	-2.21	237508.0	5948596.21	168
2020-01-30	24.7	25.5	24.7	25.3	0.62	2.51	164971.0	4160877.21	234
2020-01-29	24.22	25.6	24.22	24.68	0.18	0.73	638890.0	16140724.88	558
2020-01-28	24.0	24.52	23.9	24.5	0.34	1.41	320948.0	7794517.88	319
2020-01-27	24.44	24.44	24.12	24.16	-0.24	-0.98	65793.0	1591622.18	156
2020-01-26	24.0	24.4	24.0	24.4	-0.2	-0.81	168856.0	4086222.92	258
2020-01-23	24.8	24.8	24.5	24.6	-0.4	-1.6	92190.0	2267413.72	194
2020-01-22	25.0	25.15	24.7	25.0	0.1	0.4	86851.0	2167221.86	210
2020-01-21	24.58	24.98	24.58	24.9	0.2	0.81	150975.0	3752852.08	363
2020-01-20	24.9	24.9	24.7	24.7	-0.2	-0.8	83548.0	2068261.6	198
2020-01-19	25.1	25.1	24.7	24.9	-0.08	-0.32	232214.0	5777952.01	396
2020-01-16	24.32	25.05	24.32	24.98	0.76	3.14	478215.0	11837844.08	1067
2020-01-15	24.0	24.38	24.0	24.22	0.34	1.42	358196.0	8671689.16	647
2020-01-14	23.46	23.96	23.46	23.88	0.54	2.31	301897.0	7169989.02	627
2020-01-13	23.0	23.44	23.0	23.34	0.44	1.92	411314.0	9566626.14	700
2020-01-12	22.8	23.0	22.8	22.9	0.2	0.88	230597.0	5288439.12	355
2020-01-09	22.64	22.7	22.5	22.7	0.5	2.25	132775.0	3003798.66	314
2020-01-08	22.22	22.32	21.8	22.2	-0.26	-1.16	78702.0	1746527.84	248
2020-01-07	22.4	22.74	22.36	22.46	0.26	1.17	85745.0	1931518.58	261
2020-01-06	22.58	22.6	22.0	22.2	-0.4	-1.77	207470.0	4609373.28	193
2020-01-05	23.0	23.0	22.5	22.6	-0.7	-3.0	320551.0	7262171.94	379
2020-01-02	23.48	23.48	23.2	23.3	-0.22	-0.94	167262.0	3893465.04	285
2020-01-01	23.6	23.7	23.5	23.52	-0.22	-0.93	70704.0	1666930.72	199
2019-12-31	23.44	23.74	23.44	23.74	0.22	0.94	98687.0	2329400.92	180
2019-12-30	23.86	23.88	23.5	23.52	-0.32	-1.34	145005.0	3441457.9	171
2019-12-29	23.7	24.02	23.68	23.84	0.16	0.68	110959.0	2645942.6	202
2019-12-26	23.2	23.68	23.2	23.68	0.28	1.2	133903.0	3156023.52	160
2019-12-25	23.38	23.4	23.1	23.4	0.02	0.09	68151.0	1590614.7	121
2019-12-24	23.4	23.5	23.1	23.38	0.0	0.0	115859.0	2697124.36	222
2019-12-23	22.8	23.44	22.7	23.38	0.56	2.45	335152.0	7573830.1	354
2019-12-22	22.9	22.92	22.64	22.82	-0.1	-0.44	68037.0	1550069.7	179
2019-12-19	22.5	22.96	22.3	22.92	0.42	1.87	345034.0	7844924.34	355
2019-12-18	21.9	22.7	21.9	22.5	0.38	1.72	376817.0	8035284.28	335
2019-12-17	22.12	22.12	22.0	22.12	-0.12	-0.54	60080.0	1325795.46	194
2019-12-16	21.84	22.28	21.84	22.24	0.54	2.49	201055.0	4442587.86	498
2019-12-15	21.54	21.7	21.54	21.7	0.18	0.84	37749.0	815539.74	115
2019-12-12	21.5	21.66	21.5	21.52	-0.48	-2.18	28569.0	617468.08	150
2019-12-11	21.54	22.1	21.42	22.0	0.64	3.0	151590.0	3313164.3	254
2019-12-10	21.52	21.52	21.26	21.36	-0.08	-0.37	38982.0	831263.66	103
2019-12-09	21.22	21.54	21.22	21.44	0.24	1.13	443087.0	9224148.48	219
2019-12-08	21.24	21.24	21.1	21.2	0.28	1.34	209258.0	4439573.72	132
2019-12-05	21.0	21.0	20.84	20.92	-0.08	-0.38	63949.0	1337941.32	101
2019-12-04	21.0	21.02	21.0	21.0	0.0	0.0	15955.0	334956.9	65
2019-12-03	20.9	21.0	20.9	21.0	0.3	1.45	34569.0	723876.14	138
2019-12-02	20.8	20.9	20.6	20.7	-0.2	-0.96	23651.0	489763.16	79
2019-12-01	20.9	20.98	20.7	20.9	0.36	1.75	20434.0	424431.58	86
2019-11-28	20.82	20.82	20.54	20.54	-0.28	-1.34	135682.0	2657277.64	127
2019-11-27	21.0	21.02	20.82	20.82	-0.2	-0.95	45559.0	951339.22	89
2019-11-26	21.08	21.08	21.02	21.02	-0.02	-0.1	34146.0	718663.28	72
2019-11-25	21.16	21.16	21.02	21.04	-0.04	-0.19	139481.0	2774794.16	107
2019-11-24	21.22	21.36	21.08	21.08	-0.16	-0.75	33317.0	705574.86	96
2019-11-21	21.26	21.44	21.2	21.24	-0.24	-1.12	81647.0	1737884.86	213
2019-11-20	21.2	21.6	21.18	21.48	0.18	0.85	128135.0	2567064.42	129
2019-11-19	21.2	21.3	21.2	21.3	0.14	0.66	42846.0	910167.56	100
2019-11-18	21.28	21.28	21.12	21.16	-0.12	-0.56	141321.0	2996805.24	208
2019-11-17	21.4	21.4	21.2	21.28	-0.22	-1.02	64876.0	1381646.8	97
2019-11-14	21.2	21.5	21.2	21.5	0.08	0.37	148476.0	3011220.22	117
2019-11-13	21.62	21.7	21.34	21.42	-0.28	-1.29	127685.0	2750487.02	195
2019-11-12	21.62	21.78	21.62	21.7	-0.04	-0.18	54267.0	1178103.34	114
2019-11-11	21.8	21.84	21.7	21.74	-0.06	-0.28	78143.0	1702532.54	150
2019-11-10	21.8	21.88	21.6	21.8	0.14	0.65	47983.0	1042879.94	104
2019-11-07	21.6	21.9	21.6	21.66	0.26	1.21	81870.0	1779634.78	128
2019-11-06	21.66	21.74	21.4	21.4	-0.24	-1.11	117868.0	2553315.06	152
2019-11-05	21.38	21.64	20.0	21.64	-0.04	-0.18	37032.0	796309.54	141
2019-11-04	21.52	21.68	21.36	21.68	0.18	0.84	22307.0	479228.76	83
2019-11-03	21.9	21.9	21.5	21.5	-0.2	-0.92	57796.0	1247466.36	123
2019-10-31	21.72	21.76	21.64	21.7	-0.02	-0.09	48626.0	1056416.38	146
2019-10-30	21.9	22.04	21.72	21.72	-0.08	-0.37	217685.0	4773307.84	285
2019-10-29	21.7	21.8	21.6	21.8	-0.1	-0.46	43906.0	951936.5	83
2019-10-28	22.0	22.02	21.9	21.9	-0.1	-0.45	105134.0	2310528.34	95
2019-10-27	21.8	22.0	21.8	22.0	0.2	0.92	35961.0	788370.44	87
2019-10-24	21.8	21.84	21.78	21.8	0.0	0.0	44879.0	978966.78	119
2019-10-23	21.98	21.98	21.8	21.8	-0.2	-0.91	68998.0	1508265.7	118
2019-10-22	22.0	22.0	21.98	22.0	-0.06	-0.27	181290.0	3988101.32	131
2019-10-21	22.56	22.56	22.0	22.06	-0.14	-0.63	131475.0	2900473.7	194
2019-10-20	22.38	22.6	22.2	22.2	-0.1	-0.45	134238.0	3009822.52	119
2019-10-17	21.84	22.6	21.84	22.3	0.46	2.11	41570.0	926533.38	161
2019-10-16	21.9	21.9	21.74	21.84	-0.16	-0.73	24921.0	543019.22	88
2019-10-15	22.0	22.0	21.94	22.0	-0.2	-0.9	12135.0	266708.48	82
2019-10-14	22.2	22.24	22.0	22.2	-0.06	-0.27	44368.0	981671.54	86
2019-10-13	22.26	22.26	22.2	22.26	-0.2	-0.89	104290.0	2318200.02	147
2019-10-10	22.42	22.48	22.42	22.46	-0.24	-1.06	9447.0	212019.0	66
2019-10-09	22.7	22.72	22.52	22.7	-0.3	-1.3	315888.0	7159425.62	214
2019-10-08	23.4	23.4	22.84	23.0	-0.58	-2.46	321762.0	7401605.4	99
2019-10-07				23.58	0.0	0.0	3051.0	71770.58	20
2019-10-06	23.5	23.58	23.5	23.58	0.08	0.34	7453.0	175357.58	29
2019-10-03	23.52	23.52	23.5	23.5	-0.02	-0.09	78565.0	1846745.4	28
2019-10-02	23.9	23.9	23.3	23.52	-0.36	-1.51	22958.0	541686.12	45
2019-10-01	23.88	23.9	23.86	23.88	0.08	0.34	52614.0	1256297.84	92
2019-09-30	23.8	23.8	23.0	23.8	-0.1	-0.42	70321.0	1658775.18	126
2019-09-29	23.6	24.0	23.5	23.9	0.12	0.5	76067.0	1815856.58	126
2019-09-26	23.8	23.9	23.54	23.78	-0.22	-0.92	326830.0	7741669.1	365
2019-09-25	23.38	24.0	23.26	24.0	0.8	3.45	320137.0	7506414.06	407
2019-09-24	22.78	23.2	22.74	23.2	0.22	0.96	67258.0	1544968.06	148
2019-09-22	23.04	23.04	22.96	22.98	-0.02	-0.09	20126.0	462849.3	46
2019-09-19	22.5	23.0	22.5	23.0	0.44	1.95	717843.0	16459789.72	286
2019-09-18	22.1	22.56	22.1	22.56	0.56	2.55	106272.0	2374778.22	193
2019-09-17	22.2	22.2	21.9	22.0	-0.2	-0.9	89730.0	1984363.34	210
2019-09-16	22.54	22.62	22.2	22.2	-0.26	-1.16	167766.0	3754955.48	279
2019-09-15	22.5	22.7	22.3	22.46	-0.94	-4.02	616133.0	13866273.4	612
2019-09-12	23.24	23.4	23.16	23.4	0.0	0.0	46213.0	1079624.32	93
2019-09-11	23.0	23.5	22.92	23.4	0.18	0.78	91487.0	2129440.6	192
2019-09-10	23.04	23.22	23.04	23.22	0.0	0.0	68046.0	1575366.46	143
2019-09-09	23.02	23.22	22.92	23.22	0.02	0.09	63327.0	1462645.84	149
2019-09-08	23.3	23.3	23.04	23.2	-0.08	-0.34	81965.0	1897408.86	125
2019-09-05	23.38	23.66	23.18	23.28	-0.4	-1.69	83894.0	1956763.64	221
2019-09-04	23.28	23.7	23.1	23.68	0.38	1.63	173686.0	4073208.74	257
2019-09-03	22.66	23.4	22.6	23.3	0.68	3.01	128461.0	2960840.8	291
2019-09-02	22.54	22.68	22.54	22.62	0.04	0.18	95536.0	2164125.34	139
2019-09-01	22.18	22.58	22.18	22.58	0.0	0.0	46523.0	1040058.5	122
2019-08-29	22.62	22.62	22.2	22.58	-0.08	-0.35	58026.0	1292487.26	164
2019-08-28	22.4	22.76	22.4	22.66	0.3	1.34	42842.0	969318.14	131
2019-08-27	22.8	22.8	22.36	22.36	-0.34	-1.5	48605.0	1093420.92	132
2019-08-26	22.36	22.7	22.36	22.7	0.02	0.09	46619.0	1047903.12	134
2019-08-25	22.54	22.68	22.28	22.68	-0.12	-0.53	63988.0	1435315.24	108
2019-08-22	22.84	22.84	22.7	22.8	-0.1	-0.44	50692.0	1155708.1	110
2019-08-21	23.08	23.08	22.9	22.9	-0.12	-0.52	30119.0	692541.9	64
2019-08-20	23.06	23.08	23.02	23.02	-0.04	-0.17	35449.0	816970.1	89
2019-08-19	22.92	23.22	22.92	23.06	0.08	0.35	127688.0	2938082.96	130
2019-08-18	23.26	23.26	22.9	22.98	-0.3	-1.29	50097.0	1151716.76	92
2019-08-08	23.2	23.28	23.08	23.28	0.0	0.0	63088.0	1461917.24	122
2019-08-07	22.98	23.28	22.98	23.28	0.28	1.22	24251.0	560903.26	67
2019-08-06	23.02	23.02	22.86	23.0	-0.12	-0.52	201665.0	4636983.66	149
2019-08-05	23.3	23.3	23.0	23.12	-0.28	-1.2	105046.0	2426692.42	160
2019-08-04	23.66	23.66	23.24	23.4	-0.44	-1.85	146409.0	3425895.68	152
2019-08-01	23.98	24.0	23.6	23.84	-0.46	-1.89	85503.0	2039286.94	159
2019-07-31	24.18	24.34	24.06	24.3	0.14	0.58	94407.0	2282848.94	111
2019-07-30	23.78	24.3	23.78	24.16	0.56	2.37	337582.0	8110626.06	358
2019-07-29	23.2	23.6	23.2	23.6	0.58	2.52	255036.0	5952650.18	347
2019-07-28	23.14	23.3	23.0	23.02	-0.1	-0.43	84891.0	1962079.92	193
2019-07-25	22.96	23.2	22.96	23.12	0.42	1.85	102115.0	2364132.26	247
2019-07-24	22.7	22.8	22.7	22.7	0.0	0.0	85586.0	1946961.26	96
2019-07-23	23.04	23.32	22.7	22.7	-0.32	-1.39	106951.0	2450615.1	184
2019-07-22	22.9	23.3	22.8	23.02	0.26	1.14	145434.0	3365194.92	297
2019-07-21	23.54	23.82	22.6	22.76	-1.04	-4.37	474580.0	10934581.68	558
2019-07-18	23.96	24.0	23.8	23.8	-0.18	-0.75	117379.0	2800314.4	164
2019-07-17	24.18	24.18	23.94	23.98	-0.2	-0.83	253874.0	6117737.58	256
2019-07-16	24.22	24.28	24.14	24.18	0.0	0.0	95730.0	2316966.36	114
2019-07-15	24.24	24.24	24.14	24.18	-0.04	-0.17	32164.0	777045.18	70
2019-07-14	24.24	24.24	24.2	24.22	-0.02	-0.08	37945.0	919384.3	85
2019-07-11	24.1	24.26	24.08	24.24	-0.02	-0.08	44680.0	1080281.44	88
2019-07-10	24.1	24.26	24.1	24.26	0.0	0.0	6032.0	145722.18	44
2019-07-09	24.36	24.36	24.06	24.26	-0.1	-0.41	34546.0	834161.7	79
2019-07-08	24.4	24.64	24.36	24.36	0.14	0.58	18624.0	453997.74	36
2019-07-07	24.78	24.8	24.0	24.22	-0.38	-1.54	25667.0	625511.24	64
2019-07-04	24.7	24.8	24.6	24.6	-0.1	-0.4	48897.0	1206318.24	75
2019-07-03	24.76	24.8	24.7	24.7	-0.2	-0.8	23323.0	576401.98	44
2019-07-02	24.7	24.9	24.7	24.9	0.2	0.81	129034.0	3192058.82	109
2019-07-01	24.8	24.92	24.7	24.7	-0.22	-0.88	45963.0	1141238.62	95
2019-06-30	24.8	24.92	24.8	24.92	0.34	1.38	25374.0	630950.96	74
2019-06-27	24.58	25.0	24.58	24.58	0.22	0.9	171059.0	4230660.12	293
2019-06-26	24.38	24.4	24.2	24.36	0.24	1.0	122047.0	2972127.96	219
2019-06-25	24.14	24.42	24.12	24.12	-0.5	-2.03	292237.0	7070997.94	575
2019-06-24	24.9	24.9	24.62	24.62	-0.34	-1.36	25054.0	621783.86	96
2019-06-23	25.7	25.7	24.0	24.96	-0.74	-2.88	139412.0	3492334.48	214
2019-06-20	25.4	25.9	25.4	25.7	0.0	0.0	1438785.0	36947417.4	7354
2019-06-19	25.5	26.0	25.5	25.7	0.4	1.58	232457.0	5975108.95	608
2019-06-18	25.6	25.65	25.3	25.3	-0.3	-1.17	186090.0	4742137.3	466
2019-06-17	25.85	26.0	25.6	25.6	-0.25	-0.97	371378.0	9560576.85	2368
2019-06-16	25.8	25.85	25.75	25.85	-0.15	-0.58	36531.0	942480.85	55
2019-06-13	25.75	26.0	25.6	26.0	0.1	0.39	84629.0	2191033.2	143
2019-06-12	25.5	25.9	25.5	25.9	0.4	1.57	183835.0	4723853.45	325
2019-06-11	25.2	25.5	24.98	25.5	0.3	1.19	160303.0	4044799.98	311
2019-06-10	25.3	25.45	24.9	25.2	0.0	0.0	358592.0	8996297.55	455
2019-06-09	24.4	25.2	24.3	25.2	0.92	3.79	120436.0	2989959.72	158
2019-05-30	23.96	24.36	23.96	24.28	0.44	1.85	51792.0	1250008.46	118
2019-05-29	23.72	23.92	23.1	23.84	-0.06	-0.25	97839.0	2302322.6	95
2019-05-28	23.92	23.92	23.5	23.9	0.3	1.27	204171.0	4847413.12	161
2019-05-27	23.1	23.7	22.94	23.6	0.52	2.25	175063.0	4041471.0	319
2019-05-26	23.5	23.72	23.0	23.08	-0.6	-2.53	143806.0	3332235.46	234
2019-05-23	24.42	24.42	23.68	23.68	-0.74	-3.03	258598.0	6157515.5	563
2019-05-22	24.8	25.15	24.42	24.42	-0.26	-1.05	82025.0	2019578.5	494
2019-05-21	24.36	24.7	24.36	24.68	0.36	1.48	51624.0	1265427.46	160
2019-05-20	24.76	24.76	24.2	24.32	-0.78	-3.11	47967.0	1170829.12	131
2019-05-19	25.3	25.6	24.5	25.1	-0.7	-2.71	87724.0	2200060.95	170
2019-05-16	25.25	25.8	25.25	25.8	0.35	1.38	77753.0	1977230.35	340
2019-05-15	25.7	25.85	25.15	25.45	-0.05	-0.2	311071.0	7930643.75	371
2019-05-14	25.4	25.8	25.05	25.5	0.25	0.99	176011.0	4477827.15	182
2019-05-13	26.5	26.5	25.25	25.25	-1.2	-4.54	80375.0	2059154.0	144
2019-05-12	26.0	26.45	26.0	26.45	-0.2	-0.75	83384.0	2202758.3	100
2019-05-09	26.65	26.65	26.6	26.65	0.1	0.38	66687.0	1776687.15	118
2019-05-08	26.8	26.8	26.2	26.55	-0.1	-0.38	40070.0	1067112.95	123
2019-05-07	26.7	27.55	26.4	26.65	-0.05	-0.19	214127.0	5698026.55	264
2019-05-06	26.9	26.9	26.5	26.7	-0.3	-1.11	45955.0	1228105.5	136
2019-05-05	27.2	27.2	26.75	27.0	-0.5	-1.82	58039.0	1561630.7	82
2019-05-02	27.7	27.75	27.35	27.5	-0.2	-0.72	162695.0	4482818.15	233
2019-05-01	27.8	27.8	27.4	27.7	-0.1	-0.36	131963.0	3649088.2	279
2019-04-30	27.4	27.9	27.35	27.8	0.65	2.39	363267.0	10075709.5	364
2019-04-29	27.35	27.45	27.1	27.15	-0.15	-0.55	148778.0	4048367.25	203
2019-04-28	27.2	27.35	27.15	27.3	-0.1	-0.36	56562.0	1540315.25	85
2019-04-25	27.65	27.65	27.1	27.4	-0.3	-1.08	69611.0	1906114.4	141
2019-04-24	27.85	27.85	27.35	27.7	-0.5	-1.77	292438.0	8070180.85	291
2019-04-23	27.75	28.25	27.75	28.2	0.2	0.71	138980.0	3901345.5	197
2019-04-22	28.2	28.2	27.9	28.0	-0.2	-0.71	95600.0	2680840.6	139
2019-04-21	27.9	28.2	27.8	28.2	0.05	0.18	68944.0	1926516.95	119
2019-04-18	28.2	28.2	27.9	28.15	-0.05	-0.18	136220.0	3820349.2	164
2019-04-17	28.55	28.65	28.2	28.2	-0.35	-1.23	83381.0	2369408.65	199
2019-04-16	28.1	28.7	28.0	28.55	0.45	1.6	259895.0	7388813.65	257
2019-04-15	28.2	28.4	28.0	28.1	-0.3	-1.06	167171.0	4716002.45	176
2019-04-14	28.7	28.7	28.25	28.4	0.15	0.53	59317.0	1684728.7	151
2019-04-11	27.35	29.3	27.35	28.25	0.9	3.29	670837.0	19052531.95	848
2019-04-10	27.2	27.4	27.15	27.35	0.0	0.0	114986.0	3138776.45	151
2019-04-09	27.0	27.35	27.0	27.35	0.3	1.11	66630.0	1807380.55	145
2019-04-08	27.0	27.05	26.9	27.05	-0.1	-0.37	107413.0	2895730.8	179
2019-04-07	27.5	27.5	27.0	27.15	-0.35	-1.27	188145.0	5118646.6	220
2019-04-04	27.05	27.75	27.05	27.5	0.15	0.55	95736.0	2626156.35	228
2019-04-03	27.3	27.5	27.0	27.35	0.0	0.0	149984.0	4098639.05	260
2019-04-02	27.15	27.35	26.95	27.35	0.05	0.18	68488.0	1862128.15	187
2019-04-01	27.2	27.45	27.2	27.3	0.15	0.55	166126.0	4548991.0	255
2019-03-31	26.6	27.3	26.6	27.15	0.35	1.31	193794.0	5235926.25	245
2019-03-28	26.7	26.85	26.45	26.8	0.1	0.37	98713.0	2635115.45	192
2019-03-27	26.3	26.7	26.2	26.7	0.35	1.33	52311.0	1386195.0	172
2019-03-26	26.0	26.5	26.0	26.35	0.25	0.96	200679.0	5295192.05	248
2019-03-25	26.15	26.15	25.5	26.1	-0.1	-0.38	103039.0	2678765.1	163
2019-03-24	26.15	26.3	26.0	26.2	0.05	0.19	71613.0	1876350.0	113
2019-03-21	26.4	26.4	26.15	26.15	-0.05	-0.19	99432.0	2610036.4	152
2019-03-20	26.7	26.7	26.2	26.2	-0.55	-2.06	154893.0	4078629.05	286
2019-03-19	26.6	26.85	26.5	26.75	0.15	0.56	88296.0	2359753.05	179
2019-03-18	26.35	26.6	26.3	26.6	0.25	0.95	148409.0	3928613.65	261
2019-03-17	26.45	26.5	26.25	26.35	-0.1	-0.38	74986.0	1977266.55	87
2019-03-14	26.25	26.7	26.15	26.45	0.25	0.95	297979.0	7888971.55	916
2019-03-13	26.25	26.8	26.15	26.2	0.05	0.19	211899.0	5576090.45	331
2019-03-12	26.15	26.25	26.0	26.15	-0.2	-0.76	81795.0	2131954.55	133
2019-03-11	26.4	26.4	26.25	26.35	-0.05	-0.19	48479.0	1275490.8	123
2019-03-10	26.5	26.55	26.4	26.4	-0.2	-0.75	36393.0	963697.8	75
2019-03-07	26.35	26.65	26.25	26.6	0.0	0.0	87439.0	2307828.0	170
2019-03-06	26.55	26.6	26.4	26.6	0.0	0.0	55436.0	1467197.6	164
2019-03-05	27.0	27.0	26.0	26.6	-0.4	-1.48	94879.0	2540028.6	157
2019-03-04	26.85	27.0	26.8	27.0	0.1	0.37	73003.0	1961007.7	101
2019-03-03	27.0	27.15	26.9	26.9	-0.15	-0.55	128529.0	3462864.1	105
2019-02-28	26.7	27.3	26.7	27.05	0.2	0.74	143213.0	3879463.95	169
2019-02-27	27.1	27.2	26.8	26.85	-0.45	-1.65	121620.0	3272884.5	216
2019-02-26	26.8	27.3	26.7	27.3	0.3	1.11	80838.0	2170239.65	131
2019-02-25	27.1	27.1	26.9	27.0	-0.2	-0.74	50190.0	1353777.5	90
2019-02-24	27.35	27.35	27.2	27.2	-0.05	-0.18	27496.0	748993.55	35
2019-02-21	27.2	27.35	27.15	27.25	-0.1	-0.37	22640.0	617226.55	59
2019-02-20	27.05	27.35	27.0	27.35	0.35	1.3	76410.0	2078293.5	98
2019-02-19	27.0	27.1	26.9	27.0	-0.15	-0.55	55223.0	1489918.4	107
2019-02-18	27.3	27.5	27.1	27.15	0.0	0.0	73046.0	1988523.25	102
2019-02-17	27.1	27.45	27.1	27.15	0.1	0.37	93888.0	2559442.65	94
2019-02-14	27.45	27.45	27.05	27.05	0.0	0.0	31165.0	847530.0	130
2019-02-13	27.1	27.6	27.05	27.05	-0.25	-0.92	128750.0	3515967.25	187
2019-02-12	26.8	27.3	26.8	27.3	0.4	1.49	154639.0	4174775.7	154
2019-02-11	26.75	26.9	26.65	26.9	0.0	0.0	31432.0	842094.85	113
2019-02-10	27.05	27.05	26.7	26.9	0.0	0.0	48553.0	1303036.1	67
2019-02-07	26.9	27.3	26.85	26.9	0.1	0.37	97089.0	2618831.65	151
2019-02-06	27.2	27.4	26.75	26.8	-0.3	-1.11	109610.0	2965615.85	234
2019-02-05	27.0	27.1	26.7	27.1	0.25	0.93	73729.0	1984938.25	472
2019-02-04	27.2	27.25	26.7	26.85	-0.4	-1.47	128963.0	3481230.65	191
2019-02-03	27.15	27.4	27.1	27.25	-0.25	-0.91	43299.0	1178997.65	122
2019-01-31	27.4	27.65	27.3	27.5	0.1	0.36	188401.0	5168311.8	230
2019-01-30	27.0	27.75	27.0	27.4	0.6	2.24	170961.0	4665432.8	293
2019-01-29	26.45	27.0	26.4	26.8	0.0	0.0	183160.0	4897753.8	240
2019-01-28	26.55	26.8	26.45	26.8	0.1	0.37	203530.0	5397894.35	274
2019-01-27	26.0	27.0	26.0	26.7	0.7	2.69	295490.0	7867430.05	370
2019-01-24	25.65	27.5	25.25	26.0	0.25	0.97	871169.0	23139575.7	782
2019-01-23	25.55	25.8	25.5	25.75	-0.05	-0.19	118081.0	3036809.9	196
2019-01-22	25.85	25.85	25.75	25.8	-0.05	-0.19	61060.0	1574252.2	128
2019-01-21	25.9	25.95	25.7	25.85	-0.35	-1.34	104133.0	2687952.35	216
2019-01-20	26.1	26.2	25.95	26.2	0.0	0.0	123716.0	3219906.25	145
2019-01-17	25.75	26.25	25.75	26.2	0.1	0.38	78537.0	2043915.35	466
2019-01-16	26.85	26.9	25.9	26.1	-0.4	-1.51	414480.0	10862288.15	530
2019-01-15	26.0	26.65	25.9	26.5	0.6	2.32	378159.0	9935571.65	414
2019-01-14	25.65	25.95	25.5	25.9	-0.05	-0.19	149476.0	3857109.55	161
2019-01-13	25.9	26.05	25.7	25.95	0.15	0.58	314466.0	8140997.5	244
2019-01-10	25.85	25.95	25.55	25.8	0.0	0.0	356836.0	9200448.2	259
2019-01-09	25.4	26.0	25.4	25.8	0.45	1.78	355745.0	9168435.4	324
2019-01-08	25.5	25.8	25.2	25.35	-0.35	-1.36	381561.0	9699720.1	339
2019-01-07	24.6	26.0	24.56	25.7	1.16	4.73	615090.0	15647354.33	737
2019-01-06	24.06	24.54	24.06	24.54	0.58	2.42	460155.0	11171932.3	444
2019-01-03	24.06	24.06	23.78	23.96	-0.08	-0.33	242521.0	5795353.82	314
2019-01-02	23.74	24.16	23.74	24.04	0.14	0.59	192181.0	4603987.16	288
2019-01-01	24.18	24.66	23.9	23.9	-0.4	-1.65	283913.0	6869030.84	327
2018-12-31	24.9	24.9	24.16	24.3	-0.5	-2.02	337971.0	8301711.82	352
2018-12-30	25.1	25.1	24.8	24.8	-0.2	-0.8	106359.0	2654457.94	209
2018-12-27	25.2	25.95	25.0	25.0	0.2	0.81	264092.0	6727304.68	451
2018-12-26	24.9	24.9	24.74	24.8	-0.2	-0.8	108621.0	2697880.0	125
2018-12-25	25.5	25.5	24.9	25.0	-1.0	-3.85	296714.0	7464707.53	325
2018-12-24	26.0	26.0	25.85	26.0	0.0	0.0	35963.0	932892.15	97
2018-12-23	24.8	26.0	24.7	26.0	0.85	3.38	133132.0	3389991.54	190
2018-12-20	25.55	25.55	24.7	25.15	-0.5	-1.95	276067.0	6895090.91	338
2018-12-19	26.3	26.3	25.45	25.65	-0.7	-2.66	245453.0	6311268.65	283
2018-12-18	26.7	26.75	26.35	26.35	-0.6	-2.23	222726.0	5937456.75	219
2018-12-17	26.95	27.0	26.8	26.95	0.1	0.37	72181.0	1945536.25	178
2018-12-16	26.85	26.9	26.85	26.85	-0.25	-0.92	42506.0	1141769.55	105
2018-12-13	27.0	27.1	26.95	27.1	0.0	0.0	66378.0	1792236.1	107
2018-12-12	26.85	27.25	26.85	27.1	-0.15	-0.55	162554.0	4412377.25	163
2018-12-11	27.3	27.8	27.05	27.25	-0.15	-0.55	163072.0	4480650.1	274
2018-12-10	27.5	27.5	27.1	27.4	-0.1	-0.36	69113.0	1881107.75	158
2018-12-09	27.0	27.5	27.0	27.5	0.55	2.04	192117.0	5239657.2	165
2018-12-06	26.7	26.95	26.5	26.95	0.25	0.94	287170.0	7661689.65	159
2018-12-05	26.7	26.7	26.0	26.7	-0.05	-0.19	111777.0	2952913.0	132
2018-12-04	26.6	26.8	26.45	26.75	0.05	0.19	234393.0	6219218.1	170
2018-12-03	27.0	27.0	26.65	26.7	0.0	0.0	381757.0	10270307.4	259
2018-12-02	25.8	26.7	25.7	26.7	1.0	3.89	216792.0	5654107.55	207
2018-11-29	25.7	26.0	25.65	25.7	0.05	0.19	175821.0	4531118.1	192
2018-11-28	25.2	25.7	25.2	25.65	0.65	2.6	468529.0	11990296.8	453
2018-11-27	24.2	25.2	24.2	25.0	0.86	3.56	1246585.0	30984450.07	684
2018-11-26	24.0	24.22	24.0	24.14	0.16	0.67	715045.0	17219170.84	364
2018-11-25	24.94	24.94	23.94	23.98	-1.0	-4.0	1000157.0	24054738.06	695
2018-11-22	25.6	25.6	24.96	24.98	-0.42	-1.65	1093597.0	27584796.13	667
2018-11-21	26.35	26.35	25.2	25.4	-1.1	-4.15	1073721.0	27455300.8	776
2018-11-20	26.7	26.7	26.05	26.5	-0.2	-0.75	197846.0	5209151.05	261
2018-11-19	26.2	26.85	25.7	26.7	0.7	2.69	95629.0	2518726.8	204
2018-11-18	26.0	26.1	25.75	26.0	0.0	0.0	179746.0	4645869.7	128
2018-11-15	26.1	26.15	25.8	26.0	-0.1	-0.38	215453.0	5607013.9	247
2018-11-14	25.75	26.2	25.75	26.1	-0.4	-1.51	305474.0	7934486.9	194
2018-11-13	26.5	26.9	26.45	26.5	-0.4	-1.49	205158.0	5460723.9	222
2018-11-12	27.0	27.0	26.7	26.9	0.15	0.56	352528.0	9479426.1	301
2018-11-11	28.0	28.0	26.6	26.75	-1.2	-4.29	322436.0	8733133.55	701
2018-11-08	27.95	28.0	27.85	27.95	0.25	0.9	283611.0	7927693.6	134
2018-11-07	28.0	28.2	27.5	27.7	-0.3	-1.07	158248.0	4423277.05	172
2018-11-06	28.0	28.0	27.9	28.0	0.1	0.36	49265.0	1375510.7	79
2018-11-05	28.45	28.5	27.9	27.9	-0.75	-2.62	168644.0	4727841.15	227
2018-11-04	29.4	29.4	28.6	28.65	-0.9	-3.05	307597.0	8823656.4	297
2018-11-01	29.25	29.6	28.7	29.55	0.45	1.55	470560.0	13831380.15	615
2018-10-31	28.6	29.2	28.4	29.1	0.7	2.46	585191.0	16965364.45	1053
2018-10-30	27.8	28.6	27.65	28.4	0.5	1.79	469149.0	13181778.7	1217
2018-10-29	28.2	28.4	27.65	27.9	0.55	2.01	952404.0	26700982.25	542
2018-10-28	27.7	27.7	27.2	27.35	-0.35	-1.26	190696.0	5242031.85	139
2018-10-25	25.95	28.1	25.95	27.7	1.7	6.54	4007013.0	111256479.25	1014
2018-10-24	26.2	26.2	25.2	26.0	0.5	1.96	328589.0	8525771.1	223
2018-10-23	24.0	26.0	24.0	25.5	1.0	4.08	387133.0	9818835.71	369
2018-10-22	24.2	24.78	24.0	24.5	-0.3	-1.21	309616.0	7540341.76	254
2018-10-21	25.0	25.4	24.4	24.8	-0.85	-3.31	470348.0	11807899.26	321
2018-10-18	25.7	26.7	25.65	25.65	-0.05	-0.19	570948.0	15012403.05	258
2018-10-17	25.0	26.15	25.0	25.7	1.0	4.05	835522.0	21568642.09	505
2018-10-16	23.5	25.95	22.4	24.7	0.26	1.06	1853870.0	44042178.31	913
2018-10-15	23.0	24.74	22.8	24.44	1.94	8.62	1114859.0	26698430.8	380
2018-10-14	24.0	24.0	22.5	22.5	-1.5	-6.25	304410.0	6990060.74	193
2018-10-11	24.42	24.42	23.0	24.0	-0.8	-3.23	532684.0	12674813.74	296
2018-10-10	24.98	25.0	24.0	24.8	-0.2	-0.8	383645.0	9394217.68	401
2018-10-09	25.4	25.5	24.92	25.0	-0.4	-1.57	279534.0	7018839.03	367
2018-10-08	25.7	25.7	25.15	25.4	-0.35	-1.36	336539.0	8527182.25	364
2018-10-07	26.95	26.95	25.6	25.75	-1.0	-3.74	320608.0	8323602.85	354
2018-10-04	27.4	27.4	26.6	26.75	-0.55	-2.01	234033.0	6291315.15	308
2018-10-03	27.5	27.7	27.25	27.3	-0.2	-0.73	198708.0	5437680.05	198
2018-10-02	27.9	27.9	27.3	27.5	-0.15	-0.54	384568.0	10596860.8	376
2018-10-01	27.9	27.9	27.6	27.65	-0.2	-0.72	85510.0	2369318.1	118
2018-09-30	27.75	28.0	27.5	27.85	0.4	1.46	144579.0	4024549.2	130
2018-09-27	28.1	28.15	27.3	27.45	-0.55	-1.96	119653.0	3330106.5	176
2018-09-26	27.75	28.1	27.3	28.0	0.2	0.72	210597.0	5846546.35	247
2018-09-25	27.35	27.95	27.35	27.8	0.3	1.09	117767.0	3270354.4	182
2018-09-20	26.8	27.6	26.7	27.5	0.85	3.19	72361.0	1958904.55	200
2018-09-19	26.4	26.75	26.35	26.65	0.3	1.14	97785.0	2598826.35	227
2018-09-18	25.5	26.35	25.35	26.35	0.35	1.35	143477.0	3704253.7	326
2018-09-17	25.05	26.0	25.0	26.0	0.7	2.77	175555.0	4453462.6	185
2018-09-16	26.15	26.2	25.3	25.3	-0.9	-3.44	54438.0	1410412.9	79
2018-09-13	26.1	26.2	26.0	26.2	-0.3	-1.13	115512.0	3019281.9	106
2018-09-12	26.8	26.8	26.15	26.5	0.1	0.38	29838.0	786654.55	73
2018-09-11	26.15	27.0	26.15	26.4	0.1	0.38	39858.0	1054798.35	134
2018-09-10	27.0	27.5	26.3	26.3	-0.8	-2.95	141553.0	3777086.25	271
2018-09-09	26.8	27.1	26.7	27.1	-0.5	-1.81	173200.0	4666083.9	225
2018-09-06	27.15	27.6	27.0	27.6	0.1	0.36	132903.0	3613292.05	166
2018-09-05	27.8	27.8	27.1	27.5	-0.4	-1.43	84043.0	2308380.2	163
2018-09-04	28.1	28.3	27.9	27.9	-0.5	-1.76	147039.0	4131008.6	121
2018-09-03	28.35	28.4	27.8	28.4	0.15	0.53	56600.0	1593347.25	98
2018-09-02	28.0	28.25	28.0	28.25	0.0	0.0	55057.0	1549342.25	66
2018-08-30	28.15	28.25	27.95	28.25	-0.2	-0.7	74846.0	2107322.9	118
2018-08-29	28.3	28.5	28.0	28.45	-0.1	-0.35	91273.0	2572419.95	148
2018-08-28	27.85	28.6	27.85	28.55	1.05	3.82	152559.0	4278327.55	224
2018-08-27	27.5	27.85	27.4	27.5	0.15	0.55	121053.0	3338190.4	127
2018-08-26	27.2	27.4	27.15	27.35	0.6	2.24	79759.0	2175078.95	134
2018-08-16	27.25	27.45	26.75	26.75	-0.6	-2.19	253888.0	6850166.65	189
2018-08-15	27.35	27.45	27.15	27.35	-0.1	-0.36	54641.0	1492060.5	83
2018-08-14	27.65	28.0	27.0	27.45	-0.1	-0.36	96366.0	2646422.05	136
2018-08-13	27.6	27.8	27.0	27.55	-0.25	-0.9	384710.0	10565163.95	178
2018-08-12	27.85	28.2	27.5	27.8	-0.4	-1.42	170313.0	4738823.25	107
2018-08-09	28.1	28.2	27.8	28.2	0.0	0.0	70944.0	1984202.05	80
2018-08-08	28.5	28.5	28.2	28.2	-0.25	-0.88	49087.0	1387487.9	72
2018-08-07	27.75	28.6	27.75	28.45	0.7	2.52	268375.0	7520880.0	161
2018-08-06	27.6	27.8	27.5	27.75	-0.15	-0.54	102047.0	2825450.9	98
2018-08-05	28.2	28.35	27.65	27.9	-0.1	-0.36	195719.0	5475358.9	117
2018-08-02	27.55	28.4	27.55	28.0	0.3	1.08	293949.0	8213832.9	292
2018-08-01	27.45	27.7	27.45	27.7	0.2	0.73	76100.0	2101290.1	129
2018-07-31	27.3	27.65	27.25	27.5	0.2	0.73	310893.0	8540559.55	232
2018-07-30	27.3	27.5	27.2	27.3	0.2	0.74	256423.0	7010393.25	289
2018-07-29	28.0	28.6	26.85	27.1	-2.2	-7.51	1227719.0	33451917.8	970
2018-07-26	29.65	29.65	29.3	29.3	-0.25	-0.85	284117.0	8357853.45	258
2018-07-25	29.6	30.1	29.35	29.55	-0.05	-0.17	386320.0	11485151.4	260
2018-07-24	30.05	30.05	29.3	29.6	-0.35	-1.17	365041.0	10809803.1	226
2018-07-23	29.6	30.25	29.6	29.95	0.4	1.35	338681.0	10128480.75	295
2018-07-22	29.5	29.6	29.05	29.55	0.45	1.55	291660.0	8568587.8	185
2018-07-19	30.0	30.0	28.9	29.1	-0.4	-1.36	193199.0	5638547.55	317
2018-07-18	29.7	29.8	29.4	29.5	-0.2	-0.67	168452.0	4991939.1	189
2018-07-17	29.55	30.1	29.55	29.7	-0.4	-1.33	160199.0	4774180.85	157
2018-07-16	29.75	30.2	29.5	30.1	0.35	1.18	239538.0	7128086.5	230
2018-07-15	29.6	30.3	29.5	29.75	-0.15	-0.5	361251.0	10784572.6	378
2018-07-12	29.5	30.8	29.4	29.9	0.1	0.34	233718.0	7019302.35	317
2018-07-11	29.4	29.85	29.25	29.8	0.4	1.36	303331.0	9004780.85	289
2018-07-10	29.0	29.4	28.85	29.4	0.4	1.38	587957.0	17087128.9	454
2018-07-09	28.75	29.1	28.7	29.0	0.3	1.05	630656.0	18190605.05	330
2018-07-08	28.6	29.0	28.6	28.7	0.1	0.35	301048.0	8673017.15	154
2018-07-05	28.8	28.8	28.55	28.6	-0.2	-0.69	374986.0	10754874.1	191
2018-07-04	29.1	29.4	28.75	28.8	-0.3	-1.03	263648.0	7622520.5	202
2018-07-03	29.4	29.4	29.05	29.1	-0.3	-1.02	126766.0	3695111.4	149
2018-07-02	29.95	29.95	29.3	29.4	-0.55	-1.84	148844.0	4404869.7	171
2018-07-01	30.0	30.3	29.75	29.95	0.15	0.5	156274.0	4691237.05	176
2018-06-28	29.55	30.2	29.4	29.8	0.3	1.02	635972.0	19021397.3	377
2018-06-27	29.4	29.65	29.3	29.5	0.35	1.2	90195.0	2657358.95	128
2018-06-26	29.0	29.5	28.95	29.15	0.05	0.17	96789.0	2836204.5	110
2018-06-25	29.5	29.6	29.1	29.1	-0.45	-1.52	137752.0	4046458.55	170
2018-06-24	30.0	30.4	29.55	29.55	-0.35	-1.17	269193.0	8067923.3	247
2018-06-21	30.0	30.1	29.5	29.9	0.3	1.01	349463.0	10421287.5	229
2018-06-20	29.9	29.9	29.0	29.6	-0.2	-0.67	144774.0	4271739.15	137
2018-06-12	28.2	29.95	28.05	29.8	1.4	4.93	235951.0	6809244.65	196
2018-06-11	27.75	28.5	27.7	28.4	0.5	1.79	399837.0	11320013.75	274
2018-06-10	27.65	28.0	27.5	27.9	0.15	0.54	177393.0	4933493.85	129
2018-06-07	27.75	27.8	27.6	27.75	-0.1	-0.36	92334.0	2561347.5	109
2018-06-06	27.8	28.2	27.8	27.85	-0.2	-0.71	119895.0	3350308.5	122
2018-06-05	27.8	28.1	27.55	28.05	0.25	0.9	212889.0	5942113.4	138
2018-06-04	28.0	28.1	27.5	27.8	-0.25	-0.89	130620.0	3650866.2	131
2018-06-03	27.8	28.45	27.8	28.05	0.05	0.18	297828.0	8348970.9	252
2018-05-31	27.5	28.0	27.45	28.0	0.65	2.38	187126.0	5208434.15	223
2018-05-30	27.4	27.7	27.1	27.35	-0.25	-0.91	151238.0	4160646.15	151
2018-05-29	27.4	28.0	27.4	27.6	0.2	0.73	83401.0	2306547.85	118
2018-05-28	27.4	27.5	27.25	27.4	-0.15	-0.54	41587.0	1137880.25	85
2018-05-27	27.5	27.55	27.45	27.55	-0.35	-1.25	40737.0	1121825.4	110
2018-05-24	28.3	28.35	27.8	27.88	-0.42	-1.48	187235.0	5261309.75	219
2018-05-23	28.75	28.85	28.2	28.3	-0.51	-1.77	196166.0	5599649.8	186
2018-05-22	28.35	28.85	28.3	28.81	0.19	0.66	142673.0	4097881.6	179
2018-05-21	28.5	28.7	28.5	28.62	-0.14	-0.49	113530.0	3254015.9	95
2018-05-20	28.9	29.1	28.7	28.76	-0.09	-0.31	131888.0	3808429.4	181
2018-05-17	28.3	29.05	28.3	28.85	0.32	1.12	138570.0	4001522.05	204
2018-05-16	28.85	28.85	28.3	28.53	-0.23	-0.8	118174.0	3364670.05	168
2018-05-15	28.7	28.9	28.3	28.76	0.18	0.63	593003.0	17031440.65	392
2018-05-14	27.9	28.65	27.85	28.58	0.68	2.44	541714.0	15354412.95	447
2018-05-13	27.4	28.0	27.4	27.9	0.6	2.2	389238.0	10817641.05	315
2018-05-10	27.0	27.45	26.8	27.3	0.47	1.75	225683.0	6120601.2	291
2018-05-09	27.1	27.2	26.6	26.83	-0.17	-0.63	344246.0	9292059.4	367
2018-05-08	27.4	27.6	26.9	27.0	-0.61	-2.21	180303.0	4897292.0	251
2018-05-07	27.6	27.7	27.2	27.61	0.0	0.0	211849.0	5818836.3	279
2018-05-06	27.55	28.15	27.5	27.61	0.26	0.95	421213.0	11711113.2	436
2018-05-03	27.0	27.85	26.55	27.35	0.39	1.45	436122.0	11883687.9	472
2018-05-02	27.5	27.7	26.5	26.96	-0.43	-1.57	450188.0	12200434.65	463
2018-05-01	27.35	27.6	27.0	27.39	0.14	0.51	749947.0	20537450.05	532
2018-04-30	27.85	28.05	27.0	27.25	0.44	1.64	1334503.0	36735782.35	1230
2018-04-29	27.8	27.9	26.8	26.81	-0.69	-2.51	571469.0	15562716.65	387
2018-04-26	27.8	27.85	26.95	27.5	-0.09	-0.33	669528.0	18349511.95	492
2018-04-25	28.1	28.2	27.5	27.59	-0.34	-1.22	631886.0	17611614.75	549
2018-04-24	28.0	29.3	27.8	27.93	0.1	0.36	1458057.0	41545250.25	1099
2018-04-23	27.6	28.45	27.5	27.83	0.39	1.42	928956.0	25942478.65	596
2018-04-22	27.75	28.0	27.2	27.44	-0.01	-0.04	393260.0	10827012.1	355
2018-04-19	27.4	28.1	27.4	27.45	0.24	0.88	632591.0	17557312.1	518
2018-04-18	27.5	28.3	27.2	27.21	-0.2	-0.73	859486.0	23673812.9	601
2018-04-17	27.4	27.45	27.05	27.41	-0.03	-0.11	220495.0	6015967.65	286
2018-04-16	27.3	27.6	27.25	27.44	0.3	1.11	340020.0	9329602.05	399
2018-04-15	26.5	27.4	26.5	27.14	0.56	2.11	594200.0	16088400.2	424
2018-04-12	26.2	26.9	25.55	26.58	0.53	2.03	562035.0	14814196.5	543
2018-04-11	26.5	27.1	25.55	26.05	-0.28	-1.06	788329.0	20776036.3	699
2018-04-10	27.2	27.5	26.2	26.33	-0.66	-2.45	941636.0	25456579.8	856
2018-04-09	26.05	27.95	26.05	26.99	0.97	3.73	2448995.0	66341715.15	1646
2018-04-08	25.0	26.2	25.0	26.02	0.72	2.85	1047277.0	26926344.4	601
2018-04-05	24.96	25.6	24.9	25.3	0.44	1.77	610719.0	15420263.48	535
2018-04-04	24.88	25.2	24.8	24.86	0.01	0.04	371505.0	9271331.78	264
2018-04-03	24.52	24.96	24.5	24.85	0.05	0.2	98352.0	2436525.76	109
2018-04-02	24.6	24.98	24.6	24.8	-0.02	-0.08	114141.0	2830803.56	125
2018-04-01	24.64	25.6	24.6	24.82	0.1	0.4	619556.0	15569358.7	500
2018-03-29	24.94	25.1	24.48	24.72	-0.16	-0.64	333476.0	8222978.04	232
2018-03-28	25.0	25.1	24.84	24.88	-0.12	-0.48	186235.0	4634700.66	177
2018-03-27	25.0	25.35	24.9	25.0	0.02	0.08	496633.0	12435947.48	338
2018-03-26	24.82	25.2	24.7	24.98	0.04	0.16	297692.0	7421651.89	272
2018-03-25	25.2	25.25	24.9	24.94	-0.16	-0.64	218758.0	5480577.05	218
2018-03-22	25.2	25.5	24.9	25.1	-0.08	-0.32	847314.0	21250998.24	576
2018-03-21	25.1	25.4	25.0	25.18	0.08	0.32	263676.0	6632653.4	284
2018-03-20	25.1	25.7	24.68	25.1	0.07	0.28	760936.0	19202451.17	837
2018-03-19	24.82	25.4	24.7	25.03	0.22	0.89	671351.0	16777096.77	767
2018-03-18	25.85	25.9	24.72	24.81	-1.05	-4.06	776128.0	19555889.3	911
2018-03-15	26.2	26.65	25.2	25.86	-0.31	-1.18	1696442.0	43725406.2	1365
2018-03-14	24.2	26.65	24.2	26.17	1.93	7.96	4017830.0	103979921.32	2573
2018-03-13	24.96	24.96	24.0	24.24	-0.24	-0.98	1211419.0	29384337.22	1088
2018-03-12	24.48	24.48	23.5	24.48	2.22	9.97	4919043.0	119092452.18	2142
2018-03-11	22.26	22.26	22.26	22.26	2.01	9.93	497419.0	11072546.94	140
2018-03-08	20.28	20.36	20.18	20.25	0.05	0.25	254472.0	5151502.64	155
2018-03-07	19.9	20.26	19.88	20.2	0.19	0.95	114554.0	2301869.04	167
2018-03-06	19.92	20.06	19.82	20.01	0.09	0.45	348528.0	6941152.32	184
2018-03-05	19.9	19.94	19.9	19.92	0.16	0.81	336437.0	6700016.96	153
2018-03-04	19.9	19.9	19.72	19.76	-0.13	-0.65	122795.0	2429262.7	150
2018-03-01	20.0	20.0	19.88	19.89	-0.11	-0.55	42676.0	849752.12	65
2018-02-28	19.78	20.1	19.72	20.0	0.1	0.5	153384.0	3061737.1	200
2018-02-27	19.64	20.0	19.64	19.9	0.18	0.91	351721.0	6988736.22	327
2018-02-26	19.52	19.8	19.5	19.72	0.22	1.13	147579.0	2906631.0	173
2018-02-25	19.8	19.98	19.5	19.5	-0.1	-0.51	180930.0	3551087.98	489
2018-02-22	19.7	19.7	19.6	19.6	-0.11	-0.56	85132.0	1669785.06	390
2018-02-21	19.78	19.8	19.7	19.71	-0.2	-1.0	71699.0	1415831.78	201
2018-02-20	20.3	20.3	19.9	19.91	-0.1	-0.5	154989.0	3102791.38	242
2018-02-19	19.58	20.5	19.44	20.01	0.52	2.67	402383.0	8104012.46	522
2018-02-18	19.42	19.58	19.42	19.49	-0.02	-0.1	83090.0	1618363.56	279
2018-02-15	19.6	19.62	19.5	19.51	0.05	0.26	51287.0	1003019.66	228
2018-02-14	19.52	19.6	19.4	19.46	-0.14	-0.71	279126.0	5425570.5	230
2018-02-13	19.6	19.64	19.14	19.6	0.17	0.87	163792.0	3197387.42	227
2018-02-12	19.2	19.5	19.1	19.43	0.4	2.1	90797.0	1753220.84	178
2018-02-11	19.08	19.36	18.96	19.03	-0.4	-2.06	260435.0	4962209.26	573
2018-02-08	19.42	19.5	19.02	19.43	0.06	0.31	164138.0	3171186.64	342
2018-02-07	19.8	19.8	19.3	19.37	-0.28	-1.42	243716.0	4787450.88	595
2018-02-06	19.54	19.9	19.5	19.65	-0.39	-1.95	288317.0	5677221.44	496
2018-02-05	19.56	20.1	19.5	20.04	0.43	2.19	310235.0	6161922.4	374
2018-02-04	19.5	19.6	19.3	19.61	-0.06	-0.31	55402.0	1080668.16	157
2018-02-01	19.42	19.7	19.42	19.67	0.08	0.41	131454.0	2567809.04	194
2018-01-31	19.56	19.8	19.54	19.59	-0.12	-0.61	129953.0	2556771.6	625
2018-01-30	19.56	19.72	19.44	19.71	0.07	0.36	155662.0	3050720.38	97
2018-01-29	19.7	19.76	19.6	19.64	0.1	0.51	296836.0	5843946.68	183
2018-01-28	19.3	19.6	19.2	19.54	0.34	1.77	439810.0	8563012.56	321
2018-01-25	19.0	19.34	18.94	19.2	0.19	1.0	234164.0	4470337.36	211
2018-01-24	19.12	19.12	18.8	19.01	-0.09	-0.47	203190.0	3858520.42	157
2018-01-23	19.02	19.3	19.0	19.1	-0.03	-0.16	261904.0	5010386.76	196
2018-01-22	19.1	19.22	19.0	19.13	-0.09	-0.47	132284.0	2535918.06	188
2018-01-21	19.78	19.78	19.1	19.22	-0.38	-1.94	309411.0	5999875.26	247
2018-01-18	19.7	19.7	19.42	19.6	0.01	0.05	280416.0	5469601.86	203
2018-01-17	19.54	19.8	19.32	19.59	-0.14	-0.71	305914.0	5998189.9	333
2018-01-16	19.5	19.78	19.3	19.73	0.35	1.81	534637.0	10428566.22	532
2018-01-15	19.36	19.46	19.0	19.38	0.21	1.1	268234.0	5166615.04	246
2018-01-14	19.4	19.64	19.0	19.17	-0.02	-0.1	452192.0	8771774.66	390
2018-01-11	18.98	19.3	18.96	19.19	0.33	1.75	644632.0	12362353.46	577
2018-01-10	18.6	18.98	18.48	18.86	0.4	2.17	350858.0	6568405.04	352
2018-01-09	18.62	18.8	18.4	18.46	-0.16	-0.86	188766.0	3515494.58	158
2018-01-08	18.54	18.86	18.44	18.62	0.09	0.49	228008.0	4253132.04	255
2018-01-07	18.44	18.7	18.44	18.53	0.21	1.15	257135.0	4775790.4	225
2018-01-04	18.38	18.42	18.22	18.32	0.09	0.49	110743.0	2026902.8	112
2018-01-03	18.3	18.3	18.16	18.23	-0.01	-0.05	45415.0	826016.68	51
2018-01-02	18.4	18.42	18.18	18.24	-0.13	-0.71	125701.0	2301765.22	104
2018-01-01	18.54	18.54	18.24	18.37	-0.16	-0.86	80558.0	1482522.58	93
2017-12-31	18.54	18.7	18.3	18.53	0.14	0.76	244591.0	4531993.28	249
2017-12-28	18.12	18.6	17.92	18.39	0.23	1.27	346026.0	6322178.92	248
2017-12-27	18.0	18.2	18.0	18.16	0.24	1.34	228242.0	4135528.62	180
2017-12-26	17.84	17.94	17.82	17.92	0.09	0.5	76955.0	1376941.48	100
2017-12-25	17.84	17.88	17.82	17.83	-0.09	-0.5	80046.0	1428326.32	89
2017-12-24	17.88	17.96	17.76	17.92	0.01	0.06	223851.0	3999090.74	167
2017-12-21	18.02	18.02	17.86	17.91	-0.09	-0.5	726247.0	13036438.26	356
2017-12-20	18.0	18.1	17.86	18.0	-0.04	-0.22	808224.0	14512731.76	232
2017-12-19	18.12	18.2	17.94	18.04	-0.01	-0.06	265715.0	4797358.08	140
2017-12-18	17.9	18.06	17.9	18.05	0.08	0.45	214931.0	3867723.0	164
2017-12-17	17.86	18.0	17.86	17.97	-0.03	-0.17	63390.0	1138791.34	97
2017-12-14	17.92	18.0	17.9	18.0	0.09	0.5	86659.0	1558683.44	92
2017-12-13	18.1	18.1	17.88	17.91	-0.17	-0.94	126193.0	2267321.84	84
2017-12-12	18.24	18.24	17.86	18.08	0.13	0.72	230343.0	4160635.6	155
2017-12-11	18.2	18.2	17.92	17.95	-0.35	-1.91	191142.0	3447416.78	227
2017-12-10	17.8	18.74	17.8	18.3	0.56	3.16	599104.0	10923364.42	549
2017-12-07	17.6	18.08	17.56	17.74	0.06	0.34	261631.0	4679489.46	199
2017-12-06	17.72	17.78	17.64	17.68	-0.28	-1.56	96639.0	1711856.8	102
2017-12-05	17.76	17.98	17.7	17.96	0.07	0.39	105042.0	1871367.8	86
2017-12-04	18.0	18.0	17.8	17.89	-0.02	-0.11	60981.0	1093313.64	70
2017-12-03	17.8	17.98	17.6	17.91	0.48	2.75	260447.0	4653282.6	141
2017-11-30	17.1	17.44	17.1	17.43	0.39	2.29	324033.0	5596525.96	168
2017-11-29	17.2	17.22	17.04	17.04	-0.05	-0.29	75964.0	1298320.4	90
2017-11-28	16.92	17.28	16.92	17.09	0.2	1.18	773522.0	13197555.32	265
2017-11-27	16.9	17.0	16.74	16.89	-0.02	-0.12	759178.0	12826834.04	245
2017-11-26	16.92	17.0	16.8	16.91	0.0	0.0	457933.0	7743148.04	231
2017-11-23	16.86	17.1	16.86	16.91	0.05	0.3	384993.0	6542321.3	155
2017-11-22	16.7	16.92	16.62	16.86	0.19	1.14	331565.0	5566101.04	135
2017-11-21	16.22	16.68	16.2	16.67	0.28	1.71	180909.0	2986659.84	132
2017-11-20	16.3	16.56	16.3	16.39	-0.01	-0.06	186278.0	3064008.12	107
2017-11-19	16.52	16.56	16.3	16.4	-0.16	-0.97	377636.0	6226507.84	195
2017-11-16	16.62	16.7	16.56	16.56	-0.16	-0.96	313392.0	5203298.8	191
2017-11-15	16.84	16.94	16.7	16.72	-0.24	-1.42	662583.0	11136093.78	350
2017-11-14	17.08	17.16	16.9	16.96	-0.12	-0.7	644966.0	10976947.56	415
2017-11-13	16.86	17.1	16.82	17.08	0.22	1.3	301609.0	5113108.52	127
2017-11-12	17.0	17.0	16.84	16.86	-0.14	-0.82	89946.0	1527719.3	93
2017-11-09	16.92	17.16	16.92	17.0	-0.05	-0.29	200768.0	3418238.62	155
2017-11-08	17.1	17.22	17.0	17.05	-0.27	-1.56	180627.0	3089694.4	147
2017-11-07	17.6	17.6	16.3	17.32	0.03	0.17	991153.0	17059150.1	434
2017-11-06	17.2	17.32	16.72	17.29	0.04	0.23	1052724.0	17984699.46	399
2017-11-05	17.0	17.54	16.98	17.25	-0.24	-1.37	361835.0	6173146.98	422
2017-11-02	17.68	17.68	17.36	17.49	-0.19	-1.07	351093.0	6136295.5	180
2017-11-01	17.7	17.88	17.5	17.68	-0.38	-2.1	360228.0	6371516.24	337
2017-10-31	17.98	18.28	17.78	18.06	0.32	1.8	165397.0	2972035.78	208
2017-10-30	18.34	18.38	17.6	17.74	-0.45	-2.47	126213.0	2275544.32	203
2017-10-29	18.0	18.3	17.84	18.19	0.39	2.19	130095.0	2344421.4	159
2017-10-26	17.52	17.9	17.46	17.8	0.04	0.23	90915.0	1609287.26	101
2017-10-25	17.2	17.9	17.12	17.76	0.65	3.8	215027.0	3748261.58	134
2017-10-24	17.4	17.5	16.9	17.11	-0.22	-1.27	217487.0	3752108.04	147
2017-10-23	17.5	17.5	17.04	17.33	-0.07	-0.4	40607.0	701197.36	78
2017-10-22	17.52	17.52	17.3	17.4	-0.08	-0.46	65274.0	1134515.7	64
2017-10-19	17.3	17.5	17.3	17.48	0.27	1.57	75861.0	1321491.6	97
2017-10-18	17.16	17.3	17.16	17.21	-0.17	-0.98	32565.0	561362.82	59
2017-10-17	17.44	17.48	17.38	17.38	-0.09	-0.52	86123.0	1498754.84	70
2017-10-16	17.28	17.44	17.22	17.47	0.23	1.33	32694.0	566126.44	67
2017-10-15	17.04	17.62	17.04	17.24	-0.09	-0.52	94794.0	1649720.14	107
2017-10-12	17.56	17.56	17.0	17.33	0.17	0.99	107811.0	1859364.64	85
2017-10-11	17.64	17.64	17.44	17.16	-0.6	-3.38	54151.0	947814.16	54
2017-10-10	17.9	17.9	17.72	17.76	-0.08	-0.45	29454.0	523491.82	56
2017-10-09	17.92	17.92	17.78	17.84	-0.13	-0.72	68203.0	1217761.9	91
2017-10-08	18.2	18.38	17.96	17.97	-0.14	-0.77	140210.0	2542739.54	124
2017-10-05	18.08	18.18	17.94	18.11	-0.04	-0.22	106927.0	1931883.98	76
2017-10-04	18.2	18.4	18.06	18.15	0.02	0.11	208649.0	3800122.16	128
2017-10-03	17.98	18.28	17.98	18.13	0.1	0.55	163874.0	2978001.74	124
2017-10-02	18.0	18.04	17.9	18.03	0.03	0.17	53540.0	964008.42	62
2017-10-01	18.1	18.2	17.98	18.0	-0.2	-1.1	218283.0	3932619.68	224
2017-09-28	17.86	18.22	17.82	18.2	0.34	1.9	125903.0	2276044.34	83
2017-09-27	18.2	18.22	17.86	17.86	-0.08	-0.45	64852.0	1163148.12	57
2017-09-26	18.0	18.24	17.9	17.94	0.22	1.24	352029.0	6351928.6	292
2017-09-25	17.86	17.86	17.66	17.72	-0.25	-1.39	238834.0	4237794.26	213
2017-09-21	17.66	18.08	17.66	17.97	0.22	1.24	126948.0	2282855.82	109
2017-09-20	17.7	17.78	17.56	17.75	-0.05	-0.28	60754.0	1076030.64	77
2017-09-19	17.84	18.1	17.6	17.8	-0.17	-0.95	198785.0	3560234.98	136
2017-09-18	18.0	18.1	17.82	17.97	-0.02	-0.11	229022.0	4123118.38	172
2017-09-17	17.9	18.18	17.9	17.99	0.13	0.73	417609.0	7509786.1	229
2017-09-14	17.82	17.88	17.74	17.86	0.11	0.62	159007.0	2836415.36	84
2017-09-13	17.84	17.86	17.64	17.75	0.01	0.06	91495.0	1626097.36	86
2017-09-12	17.8	17.92	17.6	17.74	-0.01	-0.06	203197.0	3601501.22	147
2017-09-11	17.48	17.86	17.48	17.75	0.28	1.6	200006.0	3542658.22	181
2017-09-10	17.38	17.68	17.3	17.47	0.1	0.58	218875.0	3820958.96	249
2017-09-07	17.3	17.38	17.22	17.37	0.05	0.29	77493.0	1341331.28	94
2017-09-06	17.0	17.4	17.0	17.32	0.4	2.36	70854.0	1214932.82	114
2017-08-29	16.9	16.94	16.88	16.92	0.01	0.06	39986.0	676237.18	61
2017-08-28	17.1	17.2	16.9	16.91	-0.14	-0.82	142164.0	2421048.88	82
2017-08-27	17.0	17.1	16.96	17.05	0.18	1.07	247115.0	4199255.74	147
2017-08-24	16.8	16.88	16.74	16.87	0.13	0.78	318854.0	5371352.6	192
2017-08-23	16.96	17.0	16.74	16.74	-0.13	-0.77	213831.0	3608894.46	181
2017-08-22	16.78	16.98	16.72	16.87	-0.02	-0.12	183046.0	3092614.88	212
2017-08-21	17.0	17.0	16.88	16.89	-0.01	-0.06	90915.0	1537689.66	132
2017-08-20	16.72	17.0	16.72	16.9	0.19	1.14	157135.0	2658616.22	156
2017-08-17	16.56	16.76	16.56	16.71	0.09	0.54	70793.0	1178806.56	117
2017-08-16	16.62	16.76	16.62	16.62	-0.06	-0.36	16715.0	279099.86	103
2017-08-15	16.7	16.74	16.64	16.68	-0.09	-0.54	90788.0	1516206.62	77
2017-08-14	16.84	16.94	16.7	16.77	-0.08	-0.47	106284.0	1786349.84	92
2017-08-13	16.8	16.96	16.8	16.85	0.06	0.36	97280.0	1638806.82	110
2017-08-10	16.98	17.0	16.6	16.79	-0.11	-0.65	375011.0	6286655.8	194
2017-08-09	16.52	17.04	16.52	16.9	0.52	3.17	786504.0	13251556.42	442
2017-08-08	16.56	16.56	16.06	16.38	-0.2	-1.21	442945.0	7247067.54	178
2017-08-07	16.54	16.6	16.48	16.58	0.02	0.12	110449.0	1829838.92	53
2017-08-06	16.62	16.7	16.56	16.56	0.01	0.06	300741.0	4997815.08	132
2017-08-03	16.54	16.62	16.5	16.55	0.01	0.06	151908.0	2515434.92	105
2017-08-02	16.54	16.66	16.5	16.54	-0.04	-0.24	95886.0	1589059.88	64
2017-08-01	16.58	16.78	16.54	16.58	0.01	0.06	323086.0	5367281.58	137
2017-07-31	16.5	16.6	16.5	16.57	0.02	0.12	127331.0	2109993.5	104
2017-07-30	17.0	17.0	16.5	16.55	-0.52	-3.05	130585.0	2181473.78	142
2017-07-27	17.12	17.22	17.0	17.07	-0.12	-0.7	108501.0	1856365.32	102
2017-07-26	17.22	17.36	17.08	17.19	0.17	1.0	276415.0	4755770.06	148
2017-07-25	17.24	17.24	17.02	17.02	-0.22	-1.28	19781.0	337805.7	66
2017-07-24	17.2	17.24	17.2	17.24	-0.05	-0.29	25144.0	432692.08	47
2017-07-23	17.22	17.4	17.1	17.29	-0.11	-0.63	23518.0	406037.92	58
2017-07-20	17.24	17.42	17.2	17.4	0.04	0.23	41280.0	714126.58	62
2017-07-19	17.34	17.42	17.2	17.36	0.02	0.12	87268.0	1507181.84	76
2017-07-18	17.22	17.48	17.22	17.34	-0.1	-0.57	16695.0	289503.9	36
2017-07-17	17.58	17.58	17.4	17.44	-0.14	-0.8	44920.0	785177.34	56
2017-07-16	17.5	17.88	17.5	17.58	0.12	0.69	119978.0	2117891.06	117
2017-07-13	17.5	17.6	17.4	17.46	0.06	0.34	1415503.0	24727808.82	224
2017-07-12	17.4	17.52	17.22	17.4	0.1	0.58	334140.0	5820190.74	225
2017-07-11	17.48	17.5	17.28	17.3	-0.02	-0.12	41334.0	717363.2	59
2017-07-10	17.58	17.58	17.2	17.32	0.0	0.0	81319.0	1414118.92	76
2017-07-09	17.56	17.56	17.3	17.32	-0.26	-1.48	64033.0	1114336.42	63
2017-07-06	17.64	17.64	17.5	17.58	-0.04	-0.23	42035.0	738521.64	48
2017-07-05	17.7	17.78	17.6	17.62	-0.14	-0.79	118929.0	2103139.64	104
2017-07-04	18.16	18.16	17.76	17.76	-0.29	-1.61	137180.0	2464179.92	142
2017-07-03	18.5	18.5	18.04	18.05	-0.23	-1.26	282175.0	5111070.44	147
2017-07-02	17.1	18.5	17.1	18.28	0.2	1.11	240608.0	4276221.68	233
2017-06-22	18.0	18.52	18.0	18.08	0.08	0.44	223810.0	4119626.42	158
2017-06-21	16.9	18.08	16.9	18.0	1.12	6.64	798676.0	14197766.02	318
2017-06-20	17.14	17.18	16.74	16.88	0.06	0.36	93555.0	1587258.64	69
2017-06-19	16.58	17.18	16.58	16.82	0.23	1.39	91205.0	1536168.9	106
2017-06-18	16.5	16.62	16.5	16.59	0.06	0.36	24190.0	400293.76	49
2017-06-15	16.62	16.66	16.54	16.53	-0.47	-2.76	140741.0	2339472.36	81
2017-06-14	16.28	17.2	16.28	17.0	0.51	3.09	224041.0	3733286.42	142
2017-06-13	16.6	16.6	16.26	16.49	-0.15	-0.9	125912.0	2078021.2	84
2017-06-12	16.4	16.86	16.4	16.64	-0.2	-1.19	504942.0	8371604.56	240
2017-06-11	17.52	17.52	16.8	16.84	-0.65	-3.72	128988.0	2182231.62	121
2017-06-08	17.82	17.84	17.14	17.49	-0.37	-2.07	138241.0	2459596.94	68
2017-06-07	18.0	18.0	17.8	17.86	0.03	0.17	70005.0	1248623.4	41
2017-06-06	18.0	18.04	17.96	17.83	-0.24	-1.33	117112.0	2108933.56	71
2017-06-05	18.04	18.18	17.9	18.07	0.04	0.22	38703.0	698557.34	43
2017-06-04	18.1	18.4	18.04	18.03	-0.02	-0.11	63599.0	1157334.36	45
2017-06-01	18.0	18.4	18.0	18.05	0.28	1.58	82955.0	1500188.35	99
2017-05-31	17.95	18.05	17.85	17.77	-0.08	-0.45	40285.0	723305.7	52
2017-05-30	18.05	18.25	17.85	17.85	-0.14	-0.78	72249.0	1298322.3	50
2017-05-29	17.55	17.95	17.5	17.99	0.16	0.9	88071.0	1551849.15	95
2017-05-28	18.3	18.75	17.8	17.83	-0.66	-3.57	97063.0	1768892.95	85
2017-05-25	18.55	18.9	18.5	18.49	-0.01	-0.05	210307.0	3903842.75	134
2017-05-24	18.8	18.8	18.5	18.5	-0.2	-1.07	56803.0	1057253.8	72
2017-05-23	19.05	19.05	18.6	18.7	-0.27	-1.42	186841.0	3484684.95	116
2017-05-22	18.95	19.1	18.6	18.97	0.19	1.01	271880.0	5142903.6	241
2017-05-21	18.9	19.2	18.65	18.78	0.23	1.24	324479.0	6151852.55	279
2017-05-18	18.2	18.75	18.2	18.55	0.16	0.87	570073.0	10610702.6	307
2017-05-17	18.25	18.4	18.2	18.39	0.0	0.0	73797.0	1349944.25	101
2017-05-16	18.3	18.5	18.2	18.39	0.14	0.77	181215.0	3321429.9	147
2017-05-15	18.25	18.4	18.15	18.25	0.05	0.27	145730.0	2659958.3	106
2017-05-14	18.4	18.45	18.15	18.2	-0.05	-0.27	215541.0	3947961.25	115
2017-05-11	19.0	19.0	18.2	18.25	-0.81	-4.25	448575.0	8276154.05	312
2017-05-10	19.2	19.5	19.0	19.06	0.24	1.28	622283.0	11918227.85	424
2017-05-09	19.0	19.15	18.8	18.82	-0.3	-1.57	313054.0	5931078.05	278
2017-05-08	20.15	20.15	18.95	19.12	0.27	1.43	468181.0	9106843.55	488
2017-05-07	19.1	19.15	18.75	18.85	-0.6	-3.08	200725.0	3801012.3	123
2017-05-04	19.55	19.55	19.25	19.45	-0.09	-0.46	94610.0	1837444.9	50
2017-05-03	19.75	19.75	19.5	19.54	-0.31	-1.56	120032.0	2350197.5	88
2017-05-02	20.1	20.1	19.7	19.85	-0.02	-0.1	197597.0	3914405.1	101
2017-05-01	20.0	20.05	19.8	19.87	-0.21	-1.05	161533.0	3214964.85	119
2017-04-30	19.5	20.3	19.5	20.08	0.63	3.24	434238.0	8695609.2	273
2017-04-27	19.3	19.55	19.3	19.45	0.05	0.26	118081.0	2300740.8	84
2017-04-26	19.55	19.6	19.4	19.4	-0.1	-0.51	119005.0	2318021.2	77
2017-04-25	19.75	19.75	19.5	19.5	-0.1	-0.51	111055.0	2175631.3	45
2017-04-24	19.65	19.7	19.6	19.6	-0.15	-0.76	139516.0	2736420.25	49
2017-04-23	19.8	20.0	19.75	19.75	0.2	1.02	297335.0	5883405.9	131
2017-04-20	19.5	19.6	19.5	19.55	-0.19	-0.96	114363.0	2231963.9	131
2017-04-19	19.6	19.85	19.55	19.74	0.0	0.0	164608.0	3231523.2	131
2017-04-18	19.8	19.85	19.65	19.74	-0.27	-1.35	164546.0	3249913.05	142
2017-04-17	20.0	20.05	19.95	20.01	-0.01	-0.05	204570.0	4093204.75	129
2017-04-16	20.2	20.2	19.85	20.02	-0.26	-1.28	207451.0	4152067.85	172
2017-04-13	20.0	20.45	19.9	20.28	0.31	1.55	421879.0	8526391.55	240
2017-04-12	19.75	20.45	19.75	19.97	0.05	0.25	789134.0	15962096.0	577
2017-04-11	19.25	20.0	19.25	19.92	0.62	3.21	323705.0	6336419.5	259
2017-04-10	19.5	19.8	19.3	19.3	-0.21	-1.08	226087.0	4400205.9	148
2017-04-09	19.95	19.95	19.45	19.51	-0.41	-2.06	138855.0	2742710.15	121
2017-04-06	20.0	20.0	19.85	19.92	-0.08	-0.4	130787.0	2605470.6	107
2017-04-05	20.0	20.2	20.0	20.0	-0.07	-0.35	229793.0	4614091.85	166
2017-04-04	19.95	20.15	19.9	20.07	0.06	0.3	203339.0	4077129.4	2131
2017-04-03	20.35	20.4	20.0	20.01	-0.34	-1.67	109626.0	2213252.05	73
2017-04-02	20.7	20.7	20.3	20.35	-0.04	-0.2	131642.0	2706090.9	106
2017-03-30	20.65	20.65	20.2	20.39	-0.18	-0.88	241971.0	4958534.0	941
2017-03-29	19.8	21.3	19.8	20.57	0.96	4.9	562016.0	11560349.65	651
2017-03-28	19.7	19.7	19.65	19.61	-0.07	-0.36	120908.0	2379418.9	60
2017-03-27	19.45	19.55	19.45	19.68	-0.03	-0.15	140387.0	2742784.65	70
2017-03-26	19.8	19.8	19.65	19.71	0.06	0.31	128146.0	2521255.9	58
2017-03-23	19.9	20.2	19.55	19.65	0.0	0.0	148312.0	2947260.9	351
2017-03-22	19.9	20.0	19.65	19.65	-0.55	-2.72	187061.0	3680483.15	114
2017-03-21	20.0	20.2	19.95	20.2	-0.04	-0.2	149621.0	3005203.45	117
2017-03-20	20.15	20.35	20.15	20.24	0.14	0.7	156365.0	3163689.95	143
2017-03-19	19.85	20.1	19.7	20.1	0.13	0.65	183910.0	3672902.25	89
2017-03-16	19.7	20.0	19.7	19.97	0.31	1.58	127966.0	2541224.0	147
2017-03-15	20.05	20.05	19.65	19.66	-0.29	-1.45	367437.0	7272289.95	204
2017-03-14	20.1	20.2	19.55	19.95	0.15	0.76	54098.0	1073155.65	83
2017-03-13	20.1	20.2	19.85	19.8	-0.2	-1.0	13766.0	274469.65	53
2017-03-12	20.15	20.15	20.0	20.0	-0.13	-0.65	26928.0	539233.3	45
2017-03-09	20.2	20.2	20.2	20.13	-0.45	-2.19	62023.0	1252702.35	54
2017-03-08	20.4	20.5	20.3	20.58	0.0	0.0	211301.0	4330984.7	66
2017-03-07	20.6	20.6	20.6	20.58	-0.04	-0.19	3732.0	76521.85	39
2017-03-06	20.4	20.6	20.3	20.62	0.17	0.83	11283.0	231119.1	43
2017-03-05	20.8	20.8	20.4	20.45	-0.32	-1.54	13676.0	282159.2	56
2017-03-02	20.4	20.8	20.4	20.77	0.37	1.81	70686.0	1462027.8	114
2017-03-01	20.2	20.5	20.2	20.4	0.2	0.99	28661.0	583389.75	66
2017-02-28	20.0	20.35	20.0	20.2	-0.08	-0.39	12509.0	252298.7	24
2017-02-27	20.7	20.7	20.2	20.28	-0.67	-3.2	88496.0	1820741.55	111
2017-02-26	20.3	21.15	20.3	20.95	0.4	1.95	190197.0	3910712.25	158
2017-02-23	20.65	20.65	20.5	20.55	-0.1	-0.48	26182.0	537253.55	59
2017-02-22	20.9	20.9	20.65	20.65	-0.05	-0.24	54236.0	1127483.6	60
2017-02-21	20.4	21.2	20.4	20.7	0.2	0.98	90713.0	1884551.3	123
2017-02-20	20.8	20.8	20.5	20.5	-0.3	-1.44	48327.0	996997.95	62
2017-02-19	21.0	21.0	20.8	20.8	-0.21	-1.0	55060.0	1150025.7	78
2017-02-16	20.8	21.5	20.8	21.01	0.21	1.01	626486.0	13195236.4	271
2017-02-15	20.75	20.8	20.7	20.8	0.0	0.0	289053.0	6009609.75	633
2017-02-14	21.0	21.0	20.8	20.8	0.01	0.05	226744.0	4718688.4	739
2017-02-13	21.0	21.05	20.7	20.79	-0.03	-0.14	723407.0	15152496.1	1794
2017-02-12	20.8	21.55	20.5	20.82	0.33	1.61	347758.0	7284523.9	413
2017-02-09	20.05	20.5	20.05	20.49	0.03	0.15	35132.0	714638.85	47
2017-02-08	20.2	20.8	20.2	20.46	-0.49	-2.34	36909.0	753355.95	77
2017-02-07	21.0	21.0	20.85	20.95	-0.1	-0.48	191507.0	4013367.85	209
2017-02-06	21.0	21.05	21.0	21.05	0.0	0.0	214421.0	4509165.25	125
2017-02-05	21.1	21.1	21.0	21.05	0.0	0.0	26062.0	548656.0	112
2017-02-02	21.1	21.15	21.1	21.05	0.0	0.0	24206.0	510451.15	60
2017-02-01	21.15	21.15	21.0	21.05	-0.1	-0.47	14658.0	309188.85	35
2017-01-31	21.15	21.2	21.0	21.15	-0.07	-0.33	217268.0	4593547.5	149
2017-01-30	21.5	21.6	21.2	21.22	-0.27	-1.26	159688.0	3426246.7	91
2017-01-29	21.45	21.55	21.3	21.49	0.16	0.75	261551.0	5616906.65	128
2017-01-26	21.5	21.6	21.4	21.33	-0.19	-0.88	129397.0	2773831.6	134
2017-01-25	21.35	21.55	21.35	21.52	0.02	0.09	626337.0	13407247.55	408
2017-01-24	21.3	21.75	21.3	21.5	0.15	0.7	240644.0	5180362.5	320
2017-01-23	21.05	22.0	21.0	21.35	0.57	2.74	439024.0	9464740.6	551
2017-01-22	19.6	21.15	19.55	20.78	1.3	6.67	323989.0	6645527.3	348
2017-01-19	18.7	19.55	18.7	19.48	0.41	2.15	115956.0	2216610.95	103
2017-01-18	18.85	19.3	18.85	19.07	0.32	1.71	328151.0	6257523.15	131
2017-01-17	19.0	19.0	18.65	18.75	0.01	0.05	353686.0	6634977.4	169
2017-01-16	19.0	19.0	18.4	18.74	-0.22	-1.16	255040.0	4796556.25	99
2017-01-15	18.9	19.0	18.8	18.96	-0.02	-0.11	63477.0	1199566.8	68
2017-01-12	18.9	19.2	18.8	18.98	0.16	0.85	389807.0	7404355.4	113
2017-01-11	19.2	19.2	18.55	18.82	-0.26	-1.36	51007.0	964353.85	105
2017-01-10	19.3	19.5	19.0	19.08	-0.69	-3.49	285195.0	5471472.0	251
2017-01-09	20.35	20.35	19.25	19.77	-0.75	-3.65	182087.0	3624118.9	131
2017-01-08	20.65	20.8	20.5	20.52	-0.55	-2.61	139200.0	2883465.9	139
2017-01-05	21.0	21.1	20.45	21.07	0.07	0.33	340452.0	7110939.65	690
2017-01-04	21.3	21.3	20.8	21.0	-0.3	-1.41	116903.0	2459251.05	146
2017-01-03	21.3	21.5	21.1	21.3	-0.09	-0.42	46209.0	985603.15	116
2017-01-02	20.9	21.5	20.8	21.39	0.52	2.49	223235.0	4749003.65	267
2017-01-01	20.75	21.5	20.75	20.87	-0.37	-1.74	241462.0	5096403.9	323
2016-12-29	22.05	22.8	20.95	21.24	-0.47	-2.16	651075.0	14102470.8	940
2016-12-28	19.95	21.75	19.95	21.71	1.91	9.65	1046009.0	22090721.65	824
2016-12-27	19.7	20.0	19.55	19.8	0.29	1.49	148055.0	2934320.85	114
2016-12-26	19.75	19.75	19.4	19.51	-0.22	-1.12	38658.0	757354.4	56
2016-12-25	19.3	19.75	19.3	19.73	0.6	3.14	111111.0	2181749.8	100
2016-12-22	19.2	19.2	19.1	19.13	-0.07	-0.36	67037.0	1282398.35	77
2016-12-21	19.2	19.2	19.2	19.2	0.0	0.0	21267.0	408356.3	33
2016-12-20	19.1	19.15	19.1	19.2	-0.05	-0.26	34317.0	655734.95	39
2016-12-19	19.75	19.75	19.25	19.25	-0.55	-2.78	67103.0	1309733.35	108
2016-12-18	20.0	20.0	19.7	19.8	-0.09	-0.45	49775.0	990045.05	92
2016-12-15	19.25	19.25	19.1	19.89	0.64	3.32	28250.0	543335.35	57
2016-12-14	19.45	19.45	19.25	19.25	-0.2	-1.03	61055.0	1176671.05	75
2016-12-13	19.8	19.8	19.35	19.45	-0.33	-1.67	168242.0	3270740.3	140
2016-12-12	20.6	20.6	19.8	19.78	-0.36	-1.79	160771.0	3247991.4	207
2016-12-11	19.95	20.45	19.95	20.14	0.37	1.87	176925.0	3575607.6	196
2016-12-08	19.6	19.9	19.6	19.77	-0.07	-0.35	43626.0	864317.85	63
2016-12-07	19.7	20.15	19.6	19.84	0.09	0.46	198772.0	3949053.85	161
2016-12-06	19.1	19.85	19.1	19.75	0.57	2.97	398987.0	7816753.35	318
2016-12-05	19.2	19.45	19.0	19.18	-0.22	-1.13	425979.0	8144697.5	287
2016-12-04	19.6	19.8	19.3	19.4	-0.17	-0.87	148434.0	2908667.4	179
2016-12-01	19.6	19.9	19.45	19.57	0.48	2.51	433760.0	8505217.0	263
2016-11-30	19.15	19.45	18.95	19.09	0.1	0.53	570130.0	10914922.65	277
2016-11-29	19.1	19.2	19.0	18.99	-0.11	-0.58	220536.0	4201118.55	86
2016-11-28	19.05	19.2	19.05	19.1	0.05	0.26	235593.0	4489284.25	97
2016-11-27	19.2	19.25	18.6	19.05	-0.01	-0.05	329618.0	6285925.85	115
2016-11-24	19.8	20.0	19.0	19.06	-0.63	-3.2	301386.0	5835132.6	229
2016-11-23	19.25	19.85	19.2	19.69	0.52	2.71	154659.0	3035379.4	135
2016-11-22	19.15	19.2	18.85	19.17	0.57	3.06	191225.0	3640168.35	86
2016-11-21	18.7	19.2	18.55	18.6	-0.25	-1.33	178576.0	3355920.3	59
2016-11-20	19.25	19.3	18.15	18.85	-0.16	-0.84	50154.0	949790.45	75
2016-11-17	17.65	19.45	17.65	19.01	1.04	5.79	197866.0	3705196.35	202
2016-11-16	18.2	18.3	17.9	17.97	0.48	2.74	587064.0	10576170.4	1069
2016-11-15	18.0	18.1	17.3	17.49	-0.51	-2.83	270878.0	4791243.15	183
2016-11-14	17.7	18.25	17.6	18.0	0.12	0.67	351723.0	6304122.25	114
2016-11-13	17.4	17.9	17.4	17.88	0.45	2.58	367010.0	6517328.7	162
2016-11-10	17.2	17.8	17.2	17.43	0.1	0.58	630427.0	11151883.0	293
2016-11-09	16.25	17.4	16.25	17.33	0.33	1.94	186916.0	3215095.45	98
2016-11-08	16.75	17.1	16.7	17.0	0.24	1.43	144777.0	2459024.65	108
2016-11-07	16.25	17.3	16.25	16.76	0.56	3.46	395335.0	6651895.35	252
2016-11-06	15.85	16.2	15.85	16.2	0.2	1.25	41816.0	673475.05	46
2016-11-03	16.0	16.1	15.85	16.0	0.01	0.06	286082.0	4576367.4	90
2016-11-02	16.0	16.0	15.8	15.99	0.08	0.5	247056.0	3950519.15	87
2016-11-01	16.0	16.05	15.8	15.91	-0.27	-1.67	287350.0	4587857.95	139
2016-10-31	16.0	16.1	15.9	16.18	0.14	0.87	82926.0	1327009.5	50
2016-10-30	16.0	16.55	16.0	16.04	-0.35	-2.14	494880.0	8034908.35	155
2016-10-27	16.6	16.6	16.35	16.39	-0.16	-0.97	252428.0	4175676.7	71
2016-10-26	16.7	16.7	16.5	16.55	-0.25	-1.49	273867.0	4529187.7	85
2016-10-25	16.7	16.9	16.65	16.8	0.29	1.76	436427.0	7343810.1	145
2016-10-24	15.9	16.55	15.9	16.51	0.49	3.06	196217.0	3227975.55	129
2016-10-23	15.9	16.2	15.9	16.02	0.1	0.63	459391.0	7395484.15	175
2016-10-20	15.9	16.2	15.9	15.92	-0.18	-1.12	120895.0	1939843.1	55
2016-10-19	15.85	16.2	15.7	16.1	0.25	1.58	85197.0	1365261.45	78
2016-10-18	16.1	16.1	15.8	15.85	-0.3	-1.86	72350.0	1150007.05	64
2016-10-17	16.1	16.4	15.8	16.15	-0.13	-0.8	88633.0	1435432.95	65
2016-10-16	16.0	16.3	16.0	16.28	0.12	0.74	190345.0	3087669.1	102
2016-10-13	16.0	16.4	16.0	16.16	0.41	2.6	120401.0	1945615.1	121
2016-10-12	15.2	16.2	15.1	15.75	0.0	0.0	689288.0	11026665.4	469
2016-10-11	15.6	16.0	15.6	15.75	0.4	2.61	58417.0	929707.75	59
2016-10-10	14.9	15.35	14.6	15.35	0.05	0.33	229364.0	3429723.4	102
2016-10-09	15.3	15.55	15.0	15.3	-0.3	-1.92	142789.0	2184118.5	111
2016-10-06	15.4	15.75	15.35	15.6	0.46	3.04	403857.0	6291767.7	233
2016-10-05	14.4	15.15	14.1	15.14	0.84	5.87	540932.0	8034229.75	301
2016-10-04	13.85	14.2	13.85	14.3	0.3	2.14	278724.0	3906524.1	91
2016-10-03	13.5	14.2	13.5	14.0	0.47	3.47	505625.0	6992782.85	243
2016-10-02	14.6	14.6	13.4	13.53	-1.04	-7.14	356581.0	4987772.9	229
2016-09-29	14.65	14.85	14.0	14.57	0.56	4.0	565843.0	8115029.85	218
2016-09-28	13.8	14.1	13.6	14.01	0.02	0.14	450570.0	6246561.8	164
2016-09-27	14.35	14.35	13.85	13.99	-0.71	-4.83	218052.0	3090523.1	147
2016-09-26	14.7	14.9	14.7	14.7	0.06	0.41	106563.0	1570017.25	57
2016-09-25	15.0	15.0	14.25	14.64	-0.3	-2.01	137629.0	2001262.2	85
2016-09-21	14.85	14.95	14.8	14.94	0.17	1.15	222480.0	3306220.1	116
2016-09-20	15.2	15.2	14.75	14.77	-0.48	-3.15	464448.0	6896347.05	241
2016-09-19	15.8	15.95	15.15	15.25	-0.46	-2.93	123929.0	1904831.05	103
2016-09-18	16.1	16.1	15.7	15.71	-0.5	-3.08	88249.0	1392477.25	64
2016-09-08	16.4	16.4	16.15	16.21	0.03	0.19	179254.0	2911271.15	108
2016-09-07	16.7	17.0	16.1	16.18	-0.51	-3.06	324287.0	5370438.45	205
2016-09-06	16.4	16.7	16.2	16.69	-0.02	-0.12	166511.0	2747137.8	63
2016-09-05	15.35	16.75	15.35	16.71	0.16	0.97	733017.0	12125979.55	264
2016-09-04	15.85	16.6	15.85	16.55	0.97	6.23	357994.0	5846507.9	187
2016-09-01	15.95	15.95	15.5	15.58	-0.38	-2.38	157713.0	2508718.8	77
2016-08-31	16.15	16.15	15.95	15.96	-0.27	-1.66	235935.0	3766701.5	126
2016-08-30	16.1	16.4	16.1	16.23	-0.19	-1.16	162483.0	2638467.1	172
2016-08-29	15.55	16.55	15.55	16.42	0.77	4.92	789347.0	12583992.0	282
2016-08-28	14.85	15.7	14.85	15.65	0.82	5.53	503022.0	7793734.85	226
2016-08-25	15.05	15.2	14.8	14.83	-0.31	-2.05	146047.0	2179452.0	113
2016-08-24	15.0	15.25	15.0	15.14	0.0	0.0	122507.0	1854076.55	58
2016-08-23	14.9	15.2	14.85	15.14	0.27	1.82	283708.0	4287622.05	110
2016-08-22	15.2	15.2	14.8	14.87	-0.41	-2.68	305958.0	4593384.6	132
2016-08-21	14.85	15.7	14.85	15.28	0.5	3.38	491325.0	7464974.0	239
2016-08-18	15.2	15.2	14.75	14.78	-0.26	-1.73	435685.0	6466969.95	192
2016-08-17	15.35	15.4	15.05	15.04	-0.31	-2.02	208920.0	3175485.05	94
2016-08-16	15.6	15.65	15.35	15.35	-0.11	-0.71	188058.0	2913280.25	94
2016-08-15	15.6	15.75	15.4	15.46	-0.14	-0.9	752945.0	11751378.95	168
2016-08-14	15.75	15.8	15.6	15.6	0.1	0.65	490336.0	7698622.95	146
2016-08-11	15.55	15.55	15.35	15.5	-0.3	-1.9	199864.0	3091299.3	131
2016-08-10	15.85	15.9	15.8	15.8	0.0	0.0	208475.0	3300245.8	76
2016-08-09	15.7	15.8	15.7	15.8	0.07	0.45	474602.0	7464525.9	118
2016-08-08	15.6	15.8	15.6	15.73	-0.02	-0.13	175253.0	2753551.65	76
2016-08-07	16.0	16.0	15.7	15.75	0.03	0.19	65745.0	1040714.5	38
2016-08-04	15.3	16.0	15.3	15.72	0.52	3.42	209991.0	3299133.65	164
2016-08-03	14.95	15.3	14.8	15.2	0.11	0.73	312187.0	4698007.2	132
2016-08-02	15.8	15.8	15.05	15.09	-0.75	-4.73	1576494.0	24801215.15	306
2016-08-01	16.3	16.3	15.8	15.84	-0.36	-2.22	192588.0	3071410.65	110
2016-07-31	16.55	16.55	16.2	16.2	-0.05	-0.31	303374.0	4962144.95	101
2016-07-28	17.0	17.0	16.15	16.25	-0.77	-4.52	393978.0	6497275.8	162
2016-07-27	17.1	17.2	16.5	17.02	-0.24	-1.39	121768.0	2050957.9	94
2016-07-26	17.35	17.35	17.15	17.26	0.06	0.35	38264.0	660468.8	60
2016-07-25	17.2	17.3	17.15	17.2	-0.07	-0.41	137734.0	2370490.0	52
2016-07-24	17.5	17.5	17.2	17.27	-0.17	-0.97	114278.0	1978822.0	92
2016-07-21	17.55	17.75	17.35	17.44	0.23	1.34	373898.0	6576955.05	287
2016-07-20	17.15	17.25	17.15	17.21	0.0	0.0	18540.0	319085.05	38
2016-07-19	17.4	17.4	17.2	17.21	-0.24	-1.38	68598.0	1186333.85	66
2016-07-18	17.5	17.75	17.3	17.45	-0.05	-0.29	136070.0	2389350.1	97
2016-07-17	17.65	17.65	17.45	17.5	0.0	0.0	36402.0	639257.55	51
2016-07-14	17.5	17.5	17.2	17.5	-0.09	-0.51	200727.0	3496600.65	163
2016-07-13	17.75	17.75	17.55	17.59	-0.05	-0.28	196277.0	3466199.85	103
2016-07-12	17.4	17.75	17.4	17.64	0.2	1.15	279579.0	4902366.8	133
2016-07-11	16.9	17.9	16.9	17.44	0.62	3.69	323230.0	5645405.4	255
2016-07-10	16.95	17.0	16.75	16.82	-0.13	-0.77	61384.0	1034544.65	62
2016-06-30	16.95	17.1	16.85	16.95	0.01	0.06	25749.0	437515.35	55
2016-06-29	17.1	17.15	16.9	16.94	-0.06	-0.35	69186.0	1172507.2	71
2016-06-28	17.1	17.1	16.9	17.0	-0.1	-0.58	68830.0	1168836.9	54
2016-06-27	16.9	17.45	16.9	17.1	0.2	1.18	47256.0	808378.5	53
2016-06-26	16.2	16.9	16.2	16.9	-0.47	-2.71	301363.0	5056625.0	125
2016-06-23	17.15	17.4	17.15	17.37	0.06	0.35	26295.0	454980.15	43
2016-06-22	17.5	17.7	17.25	17.31	0.15	0.87	76903.0	1342534.65	92
2016-06-21	16.9	17.25	16.15	17.16	0.07	0.41	214586.0	3667931.35	125
2016-06-20	17.4	17.4	17.0	17.09	-0.26	-1.5	239450.0	4097150.9	183
2016-06-19	17.45	17.7	17.35	17.35	-0.05	-0.29	35869.0	628683.4	56
2016-06-16	17.8	17.8	17.35	17.4	-0.25	-1.42	29180.0	513797.95	33
2016-06-15	17.8	17.8	17.6	17.65	-0.04	-0.23	22310.0	395660.75	35
2016-06-14	17.8	17.8	17.7	17.69	-0.16	-0.9	52568.0	932386.85	40
2016-06-13	18.0	18.0	17.8	17.85	0.05	0.28	16436.0	293679.8	27
2016-06-12	17.75	18.0	17.75	17.8	-0.4	-2.2	336430.0	6001456.0	53
2016-06-09	18.35	18.35	18.2	18.2	-0.04	-0.22	114641.0	2094175.15	43
2016-06-08	18.0	18.3	18.0	18.24	0.17	0.94	169087.0	3082585.3	83
2016-06-07	18.0	18.15	17.95	18.07	0.08	0.44	186750.0	3369342.5	72
2016-06-06	17.4	18.0	17.3	17.99	0.26	1.47	108471.0	1946221.15	74
2016-06-05	17.75	17.8	17.55	17.73	-0.03	-0.17	126431.0	2238445.65	102
2016-06-02	17.7	17.95	17.7	17.76	-0.04	-0.22	42920.0	761668.15	52
2016-06-01	17.8	18.2	17.65	17.8	-0.07	-0.39	139663.0	2504272.7	140
2016-05-31	17.45	18.1	17.35	17.87	0.53	3.06	735780.0	13052864.35	340
2016-05-30	17.45	17.45	17.15	17.34	0.02	0.12	153496.0	2660190.0	86
2016-05-29	17.45	17.45	17.05	17.32	-0.09	-0.52	57490.0	995196.65	56
2016-05-26	17.3	17.55	17.2	17.41	0.26	1.52	215537.0	3749622.65	132
2016-05-25	16.9	17.25	16.9	17.15	0.3	1.78	118004.0	2017543.6	111
2016-05-24	16.7	17.0	16.55	16.85	0.07	0.42	101340.0	1702404.95	95
2016-05-23	17.25	17.55	16.7	16.78	-0.52	-3.01	175961.0	3039396.5	153
2016-05-22	17.5	17.5	17.3	17.3	-0.19	-1.09	34890.0	606419.0	58
2016-05-19	17.3	17.7	17.3	17.49	-0.11	-0.63	284587.0	4980265.7	120
2016-05-18	17.7	18.1	17.55	17.6	-0.03	-0.17	260009.0	4647744.55	221
2016-05-17	17.6	18.3	17.6	17.63	0.1	0.57	546920.0	9803595.35	380
2016-05-16	17.4	17.55	17.3	17.53	0.23	1.33	334520.0	5817575.65	169
2016-05-15	17.55	17.75	17.25	17.3	-0.3	-1.7	304183.0	5312423.2	216
2016-05-12	17.25	18.55	17.2	17.6	0.35	2.03	1220208.0	21881071.95	714
2016-05-11	17.3	17.4	16.85	17.25	0.09	0.52	352697.0	6034526.9	202
2016-05-10	17.1	17.3	16.85	17.16	0.03	0.18	174167.0	2989160.2	108
2016-05-09	17.0	17.15	16.95	17.13	0.15	0.88	228479.0	3910572.8	112
2016-05-08	17.15	17.2	16.75	16.98	0.04	0.24	284613.0	4850536.85	160
2016-05-05	16.75	17.0	16.65	16.94	0.42	2.54	394420.0	6649251.5	464
2016-05-04	16.5	16.65	16.35	16.52	-0.22	-1.31	437662.0	7229040.5	192
2016-05-03	17.0	17.0	16.7	16.74	-0.27	-1.59	291667.0	4926339.6	150
2016-05-02	17.2	17.2	16.95	17.01	-0.18	-1.05	164349.0	2797613.15	94
2016-05-01	17.5	17.55	17.15	17.19	-0.21	-1.21	283847.0	4913031.45	142
2016-04-28	17.45	17.55	17.35	17.4	-0.05	-0.29	222202.0	3883054.05	133
2016-04-27	17.25	17.45	17.25	17.45	0.24	1.39	489686.0	8509162.35	211
2016-04-26	17.4	17.4	17.1	17.21	-0.28	-1.6	348261.0	6014921.85	217
2016-04-25	17.6	17.6	17.15	17.49	0.09	0.52	498968.0	8650668.5	290
2016-04-24	17.5	17.7	17.25	17.4	-0.07	-0.4	1614030.0	28167863.8	826
2016-04-21	17.55	17.7	17.2	17.47	-1.07	-5.77	2427830.0	42290043.6	1330
2016-04-20	18.4	18.65	18.25	18.54	0.15	0.82	282400.0	5220541.8	203
2016-04-19	17.6	18.7	17.55	18.39	0.95	5.45	903801.0	16601238.15	405
2016-04-18	17.15	17.5	16.85	17.44	0.19	1.1	587138.0	10037035.5	193
2016-04-17	17.9	17.9	17.2	17.25	-0.63	-3.52	244885.0	4274162.9	160
2016-04-14	17.65	17.95	17.5	17.88	0.36	2.05	325698.0	5799607.75	224
2016-04-13	17.3	17.7	17.15	17.52	0.23	1.33	700836.0	12242170.85	260
2016-04-12	17.15	17.4	17.15	17.29	0.22	1.29	212686.0	3678159.8	149
2016-04-11	17.3	17.3	17.05	17.07	-0.27	-1.56	110035.0	1883367.8	88
2016-04-10	17.3	17.5	17.1	17.34	0.07	0.41	109955.0	1913813.15	115
2016-04-07	17.2	17.35	17.2	17.27	0.17	0.99	140184.0	2424472.35	123
2016-04-06	17.25	17.25	17.0	17.1	0.04	0.23	201474.0	3459327.05	105
2016-04-05	16.2	17.1	16.2	17.06	0.76	4.66	315059.0	5259951.6	218
2016-04-04	15.9	16.35	15.9	16.3	0.32	2.0	105018.0	1698669.5	75
2016-04-03	16.4	16.4	15.8	15.98	-0.62	-3.73	239046.0	3819015.35	96
2016-03-31	16.15	16.65	15.9	16.6	0.45	2.79	221548.0	3626909.1	125
2016-03-30	15.9	16.25	15.85	16.15	0.31	1.96	63045.0	1010516.15	53
2016-03-29	16.0	16.0	15.8	15.84	-0.31	-1.92	125704.0	1993759.9	35
2016-03-28	16.1	16.2	16.1	16.15	0.15	0.94	53363.0	861810.9	39
2016-03-27	16.25	16.25	15.95	16.0	-0.14	-0.87	37335.0	600939.25	47
2016-03-24	16.4	16.4	16.1	16.14	-0.5	-3.0	207800.0	3369471.5	93
2016-03-23	16.6	16.9	16.6	16.64	0.29	1.77	143636.0	2404419.05	112
2016-03-22	16.1	16.6	16.1	16.35	0.03	0.18	534875.0	8823549.55	513
2016-03-21	16.0	16.35	16.0	16.32	0.02	0.12	333196.0	5386136.35	138
2016-03-20	16.15	16.4	16.15	16.3	0.3	1.87	318631.0	5159218.7	157
2016-03-17	15.9	16.05	15.9	16.0	0.39	2.5	312702.0	4996122.8	153
2016-03-16	15.3	15.65	15.2	15.61	0.52	3.45	230350.0	3540612.45	110
2016-03-15	15.3	15.4	14.9	15.09	-0.38	-2.46	407053.0	6167960.3	205
2016-03-14	15.95	15.95	15.35	15.47	-0.53	-3.31	236469.0	3704976.2	156
2016-03-13	15.9	16.05	15.8	16.0	0.16	1.01	176904.0	2819831.85	129
2016-03-10	16.0	16.15	15.8	15.84	-0.05	-0.31	251403.0	3997650.75	165
2016-03-09	16.5	16.5	15.8	15.89	-0.46	-2.81	913365.0	14655236.7	316
2016-03-08	16.1	16.5	16.0	16.35	0.46	2.89	438494.0	7165443.95	247
2016-03-07	15.8	16.05	15.6	15.89	0.1	0.63	550771.0	8706469.8	242
2016-03-06	15.85	15.9	15.5	15.79	0.42	2.73	1017277.0	15950918.15	451
2016-03-03	15.25	15.6	15.2	15.37	-0.02	-0.13	243247.0	3729774.45	162
2016-03-02	15.4	15.5	15.05	15.39	0.1	0.65	1161063.0	17711044.75	537
2016-03-01	15.3	15.5	15.1	15.29	0.36	2.41	610914.0	9343682.3	637
2016-02-29	15.7	15.75	14.85	14.93	-0.61	-3.93	644436.0	9774059.8	451
2016-02-28	14.5	15.7	14.5	15.54	1.21	8.44	651077.0	9816995.8	406
2016-02-25	14.2	14.4	14.0	14.33	0.42	3.02	581552.0	8252889.95	246
2016-02-24	13.5	14.55	13.5	13.91	0.2	1.46	2062196.0	29141452.9	1483
2016-02-23	13.25	13.75	12.9	13.71	0.1	0.73	1799708.0	23943158.85	708
2016-02-22	13.05	13.95	13.05	13.61	0.67	5.18	1361689.0	18274596.3	444
2016-02-21	12.6	13.0	12.6	12.94	0.02	0.15	790630.0	10171439.85	316
2016-02-18	12.75	13.2	12.55	12.92	0.61	4.96	1326771.0	16969984.45	474
2016-02-17	11.55	12.35	11.55	12.31	0.74	6.4	1101591.0	13205024.55	416
2016-02-16	11.95	12.2	11.3	11.57	-0.01	-0.09	1917027.0	22357986.6	656
2016-02-15	10.8	11.65	10.6	11.58	0.83	7.72	1559662.0	17423259.35	626
2016-02-14	12.3	12.4	10.75	10.75	-1.18	-9.89	2951159.0	33050051.7	989
2016-02-11	12.8	12.85	11.85	11.93	-0.92	-7.16	1035488.0	12702558.0	467
2016-02-10	12.8	13.0	12.75	12.85	-0.12	-0.93	319175.0	4117444.6	200
2016-02-09	12.8	13.15	12.75	12.97	0.02	0.15	987536.0	12776861.05	447
2016-02-08	13.5	13.5	12.9	12.95	-0.44	-3.29	1175576.0	15442348.55	603
2016-02-07	13.8	13.8	13.05	13.39	-0.73	-5.17	1511683.0	20329749.15	769
2016-02-04	14.55	14.55	14.1	14.12	0.04	0.28	773363.0	11032591.1	325
2016-02-03	13.55	14.15	13.55	14.08	0.28	2.03	450010.0	6269738.7	215
2016-02-02	14.2	14.25	13.7	13.8	-0.65	-4.5	689078.0	9663781.45	409
2016-02-01	14.25	14.6	14.1	14.45	0.14	0.98	1080755.0	15546545.3	415
2016-01-31	14.8	15.0	14.3	14.31	-0.01	-0.07	1128572.0	16667044.55	935
2016-01-28	14.0	14.45	14.0	14.32	0.56	4.07	1136056.0	16110691.65	458
2016-01-27	14.1	14.3	13.65	13.76	-0.22	-1.57	963942.0	13452669.85	445
2016-01-26	13.1	14.05	13.1	13.98	-0.03	-0.21	837279.0	11393554.35	1585
2016-01-25	14.0	14.25	13.9	14.01	-0.25	-1.75	270956.0	3798522.2	204
2016-01-24	15.2	15.35	14.2	14.26	0.08	0.56	1170032.0	17118909.8	506
2016-01-21	13.9	14.5	13.85	14.18	-0.22	-1.53	1020196.0	14558308.25	416
2016-01-20	15.45	15.45	14.4	14.4	-1.55	-9.72	1153928.0	16861397.4	590
2016-01-19	15.1	16.0	14.9	15.95	1.3	8.87	984722.0	15158123.35	473
2016-01-18	14.0	15.0	13.4	14.65	0.8	5.78	975709.0	13933663.05	502
2016-01-17	13.0	14.2	12.7	13.85	0.08	0.58	760185.0	10024546.4	515
2016-01-14	13.6	13.9	13.35	13.77	-0.23	-1.64	625997.0	8521563.15	330
2016-01-13	14.0	14.35	13.95	14.0	0.12	0.86	940328.0	13341208.55	456
2016-01-12	13.7	14.45	13.05	13.88	0.05	0.36	1357112.0	18911260.45	756
2016-01-11	13.3	13.95	13.2	13.83	0.27	1.99	1690525.0	22875059.25	914
2016-01-10	13.6	14.45	13.2	13.56	0.23	1.73	2287530.0	31479597.45	1085
2016-01-07	13.5	13.7	13.05	13.33	-0.76	-5.39	1319000.0	17698071.9	716
2016-01-06	15.15	15.15	14.0	14.09	-1.2	-7.85	1351556.0	19598125.85	748
2016-01-05	16.0	16.2	15.2	15.29	-0.63	-3.96	563823.0	8757621.25	485
2016-01-04	16.4	16.5	15.9	15.92	-0.6	-3.63	456665.0	7443252.25	351
2016-01-03	16.65	16.75	16.45	16.52	-0.18	-1.08	480431.0	7962818.45	344
2015-12-31	17.0	17.0	16.35	16.7	-0.35	-2.05	1252408.0	20796866.35	1022
2015-12-30	18.05	18.05	16.95	17.05	-0.87	-4.85	871543.0	15283067.1	826
2015-12-29	18.5	18.55	17.65	17.92	-1.35	-7.01	2200917.0	39410714.1	990
2015-12-28	19.4	19.65	19.1	19.27	-0.11	-0.57	391231.0	7546675.3	255
2015-12-27	19.7	19.7	19.2	19.38	-0.11	-0.56	178970.0	3467752.4	137
2015-12-24	20.0	20.1	19.45	19.49	-0.27	-1.37	277490.0	5517138.05	211
2015-12-23	19.8	20.3	19.5	19.76	0.05	0.25	524587.0	10500021.6	270
2015-12-22	19.5	19.75	19.1	19.71	0.18	0.92	876994.0	17141695.45	267
2015-12-21	19.6	20.0	19.2	19.53	0.18	0.93	336850.0	6573396.45	147
2015-12-20	18.35	19.6	18.35	19.35	0.27	1.42	370791.0	6929627.3	203
2015-12-17	18.75	19.1	18.5	19.08	0.38	2.03	1098358.0	20790466.8	313
2015-12-16	18.75	18.75	18.5	18.7	0.0	0.0	227524.0	4231732.1	135
2015-12-15	18.3	19.0	18.25	18.7	0.5	2.75	784214.0	14571416.45	301
2015-12-14	18.85	18.85	18.15	18.2	-0.82	-4.31	1621892.0	30039318.15	448
2015-12-13	18.4	19.1	18.3	19.02	-0.43	-2.21	227150.0	4260017.65	151
2015-12-10	19.55	19.55	19.25	19.45	0.0	0.0	106067.0	2061610.8	83
2015-12-09	19.8	20.0	19.45	19.45	-0.08	-0.41	140393.0	2755663.6	101
2015-12-08	20.0	20.0	19.5	19.53	-0.66	-3.27	258274.0	5071519.65	359
2015-12-07	20.55	20.55	20.15	20.19	-0.34	-1.66	243744.0	4975491.55	166
2015-12-06	20.35	20.8	20.35	20.53	0.07	0.34	199409.0	4097504.85	98
2015-12-03	20.65	21.1	20.45	20.46	-0.39	-1.87	366936.0	7563455.4	249
2015-12-02	20.5	21.0	20.35	20.85	0.32	1.56	542177.0	11149003.05	309
2015-12-01	20.35	20.65	20.25	20.53	0.21	1.03	236307.0	4834243.35	163
2015-11-30	20.35	20.35	20.15	20.32	-0.09	-0.44	240449.0	4868062.8	420
2015-11-29	20.5	20.65	20.35	20.41	-0.13	-0.63	171217.0	3499936.9	227
2015-11-26	20.65	20.95	20.45	20.54	-0.19	-0.92	254411.0	5242382.35	182
2015-11-25	20.65	20.85	20.6	20.73	0.16	0.78	124986.0	2586556.15	138
2015-11-24	20.4	21.0	20.4	20.57	0.08	0.39	259397.0	5376292.95	226
2015-11-23	20.6	20.85	20.4	20.49	-0.1	-0.49	335210.0	6890204.35	527
2015-11-22	20.95	21.2	20.55	20.59	0.27	1.33	398105.0	8276809.5	313
2015-11-19	19.75	20.45	19.75	20.32	0.73	3.73	478023.0	9577454.2	318
2015-11-18	19.5	19.8	19.5	19.59	-0.09	-0.46	331630.0	6521449.95	213
2015-11-17	20.2	20.3	19.65	19.68	-0.52	-2.57	285712.0	5709165.8	292
2015-11-16	20.35	20.35	19.85	20.2	0.2	1.0	306826.0	6143316.75	248
2015-11-15	20.55	20.55	19.95	20.0	-0.92	-4.4	343769.0	6951860.95	169
2015-11-12	21.05	21.5	20.8	20.92	-0.14	-0.66	341526.0	7221569.15	264
2015-11-11	21.05	21.15	21.0	21.06	0.13	0.62	564468.0	11897596.1	260
2015-11-10	21.1	21.2	20.7	20.93	-0.23	-1.09	158206.0	3318314.85	122
2015-11-09	21.0	21.2	21.0	21.16	0.31	1.49	113961.0	2404148.2	118
2015-11-08	20.65	21.0	20.55	20.85	-0.26	-1.23	118435.0	2454730.95	130
2015-11-05	21.2	21.3	21.0	21.11	-0.33	-1.54	226824.0	4788286.7	139
2015-11-04	21.15	21.55	20.55	21.44	0.67	3.23	241809.0	5117428.25	209
2015-11-03	21.1	21.35	20.7	20.77	-0.27	-1.28	204668.0	4316650.1	124
2015-11-02	20.9	21.45	20.9	21.04	-0.12	-0.57	197570.0	4197232.7	127
2015-11-01	21.2	21.25	20.8	21.16	-0.12	-0.56	212900.0	4465580.45	132
2015-10-29	21.8	21.8	21.1	21.28	-0.06	-0.28	572372.0	12319761.3	294
2015-10-28	21.4	21.65	21.05	21.34	-0.22	-1.02	1012243.0	21621154.35	673
2015-10-27	23.2	23.4	21.4	21.56	-1.62	-6.99	1003661.0	22235444.35	512
2015-10-26	23.0	23.3	22.45	23.18	0.35	1.53	307553.0	7054197.0	214
2015-10-25	23.1	23.4	22.45	22.83	-0.11	-0.48	583769.0	13329457.3	299
2015-10-22	22.8	23.1	22.55	22.94	0.25	1.1	482370.0	11026399.05	304
2015-10-21	23.05	23.05	22.25	22.69	-0.53	-2.28	993370.0	22671373.95	452
2015-10-20	23.7	23.9	23.1	23.22	-0.33	-1.4	2177923.0	51337119.15	825
2015-10-19	23.55	23.55	23.0	23.55	2.13	9.94	3008903.0	70711424.1	623
2015-10-18	21.25	21.95	21.2	21.42	0.49	2.34	937112.0	20109639.0	521
2015-10-15	21.4	21.4	20.8	20.93	-0.52	-2.42	480905.0	10084859.6	331
2015-10-14	21.0	21.6	20.8	21.45	0.38	1.8	266642.0	5647177.45	223
2015-10-13	20.7	21.25	20.3	21.07	-0.22	-1.03	409633.0	8569005.55	285
2015-10-12	21.85	21.85	21.2	21.29	-0.24	-1.11	288512.0	6190985.5	216
2015-10-11	21.4	21.9	21.4	21.53	0.45	2.13	642042.0	13861286.0	387
2015-10-08	21.0	21.3	20.65	21.08	-0.02	-0.09	720601.0	15192417.6	517
2015-10-07	19.65	21.1	19.65	21.1	1.88	9.78	1569554.0	32336159.1	659
2015-10-06	18.75	19.3	18.75	19.22	0.38	2.02	191052.0	3625599.85	180
2015-10-05	18.55	18.85	18.45	18.84	0.37	2.0	244129.0	4565481.3	302
2015-10-04	18.3	18.55	18.2	18.47	0.29	1.6	67773.0	1240209.55	102
2015-10-01	18.75	18.75	18.1	18.18	-0.37	-1.99	220427.0	4072019.35	214
2015-09-30	18.3	18.75	18.25	18.55	0.25	1.37	103843.0	1915049.95	115
2015-09-29	18.3	18.35	18.1	18.3	-0.3	-1.61	148148.0	2703602.15	112
2015-09-21	18.5	18.75	18.5	18.6	0.15	0.81	230467.0	4285332.05	181
2015-09-20	18.65	18.75	18.35	18.45	-0.43	-2.28	203576.0	3782865.55	233
2015-09-17	19.45	19.45	18.75	18.88	-0.4	-2.07	229378.0	4372085.85	203
2015-09-16	19.4	19.6	19.1	19.28	-0.12	-0.62	119741.0	2323295.3	158
2015-09-15	19.5	19.5	19.2	19.4	-0.06	-0.31	122211.0	2363941.65	136
2015-09-14	19.75	19.8	19.4	19.46	-0.39	-1.96	254926.0	4977154.3	268
2015-09-13	19.3	20.1	19.3	19.85	-0.07	-0.35	227820.0	4534649.75	175
2015-09-10	20.0	20.2	19.7	19.92	-0.48	-2.35	610134.0	12216625.5	360
2015-09-09	20.4	20.6	20.2	20.4	0.37	1.85	550361.0	11220772.4	335
2015-09-08	19.85	20.15	19.65	20.03	0.23	1.16	723280.0	14431997.6	363
2015-09-07	19.8	20.1	19.8	19.8	-0.06	-0.3	442660.0	8846999.15	236
2015-09-06	19.9	20.1	19.8	19.86	-0.09	-0.45	339866.0	6788565.0	237
2015-09-03	20.5	20.5	19.8	19.95	-0.21	-1.04	532445.0	10720946.55	333
2015-09-02	20.1	20.6	19.7	20.16	-0.5	-2.42	789926.0	15802856.4	608
2015-09-01	20.5	20.95	19.9	20.66	0.75	3.77	1206190.0	24490955.35	833
2015-08-31	20.55	20.95	19.8	19.91	-0.92	-4.42	630852.0	12648776.9	493
2015-08-30	22.0	22.0	20.6	20.83	0.48	2.36	737999.0	15580178.05	529
2015-08-27	19.6	20.35	19.5	20.35	1.81	9.76	1213623.0	24492163.25	337
2015-08-26	18.7	19.2	18.05	18.54	-0.72	-3.74	663455.0	12360587.65	415
2015-08-25	18.15	19.4	18.0	19.26	1.35	7.54	1243070.0	23042127.85	609
2015-08-24	19.0	19.65	17.8	17.91	-1.55	-7.97	340644.0	6278118.35	247
2015-08-23	19.0	20.0	19.0	19.46	-1.54	-7.33	465628.0	9140697.15	269
2015-08-20	20.8	21.5	20.1	21.0	-0.28	-1.32	428313.0	8934130.7	267
2015-08-19	21.55	22.5	21.15	21.28	-0.7	-3.18	432981.0	9481744.15	203
2015-08-18	22.05	22.1	21.05	21.98	-0.25	-1.12	571593.0	12358055.35	276
2015-08-17	22.05	22.8	22.05	22.23	-0.03	-0.13	235880.0	5283259.55	166
2015-08-16	23.0	23.3	22.0	22.26	-0.89	-3.84	200973.0	4551048.55	158
2015-08-13	22.85	23.25	22.85	23.15	0.52	2.3	321620.0	7425432.25	222
2015-08-12	22.1	22.9	21.9	22.63	-0.24	-1.05	589113.0	13091189.25	337
2015-08-11	23.6	23.65	22.85	22.87	-0.68	-2.89	646056.0	14988061.35	291
2015-08-10	23.15	23.55	23.0	23.55	0.5	2.17	331504.0	7745766.9	195
2015-08-09	22.5	23.2	22.2	23.05	0.35	1.54	315002.0	7175971.2	223
2015-08-06	23.5	23.5	22.6	22.7	-1.02	-4.3	627665.0	14442036.45	449
2015-08-05	24.1	24.3	23.7	23.72	-0.37	-1.54	727555.0	17431733.05	352
2015-08-04	24.3	24.4	23.7	24.09	-0.4	-1.63	607531.0	14583553.05	341
2015-08-03	24.3	24.6	24.0	24.49	-0.16	-0.65	580567.0	14126787.15	286
2015-08-02	26.0	26.0	24.6	24.65	-1.55	-5.92	676045.0	16963062.35	285
2015-07-30	26.2	26.5	25.9	26.2	-0.02	-0.08	169236.0	4430574.4	160
2015-07-29	26.6	26.6	26.1	26.22	-0.06	-0.23	98060.0	2588974.4	96
2015-07-28	26.0	26.6	26.0	26.28	0.15	0.57	159887.0	4211572.9	127
2015-07-27	26.8	26.8	26.0	26.13	-1.08	-3.97	296309.0	7832731.0	150
2015-07-26	27.6	27.7	27.2	27.21	-0.09	-0.33	230754.0	6314665.0	196
2015-07-23	27.5	27.5	26.9	27.3	-0.31	-1.12	650086.0	17655992.3	355
2015-07-22	27.5	28.2	27.5	27.61	1.92	7.47	1650065.0	46125783.3	651
2015-07-15	26.0	26.0	25.0	25.69	-0.28	-1.08	210678.0	5371782.3	164
2015-07-14	25.5	26.0	25.2	25.97	0.27	1.05	137514.0	3550592.2	95
2015-07-13	25.4	25.8	25.4	25.7	0.25	0.98	71216.0	1820781.0	71
2015-07-12	25.9	26.0	25.4	25.45	-0.32	-1.24	125572.0	3221285.7	103
2015-07-09	25.5	26.0	25.2	25.77	0.48	1.9	380210.0	9752901.9	251
2015-07-08	25.2	25.3	25.2	25.29	-0.11	-0.43	246396.0	6232252.6	64
2015-07-07	25.9	26.0	25.3	25.4	-0.73	-2.79	296767.0	7626404.7	131
2015-07-06	25.8	26.5	25.6	26.13	0.08	0.31	308916.0	8067274.6	202
2015-07-05	25.1	26.5	25.0	26.05	0.83	3.29	132910.0	3445031.1	174
2015-07-02	25.4	25.8	24.95	25.22	-0.27	-1.06	302412.0	7705728.7	116
2015-07-01	24.7	25.5	24.25	25.49	0.51	2.04	388083.0	9748330.9	175
2015-06-30	24.5	25.0	23.7	24.98	0.14	0.56	698815.0	16883476.45	353
2015-06-29	25.2	25.5	24.6	24.84	-0.91	-3.53	207615.0	5193243.45	132
2015-06-28	25.7	25.9	25.2	25.75	0.26	1.02	435677.0	11116504.9	182
2015-06-25	25.2	25.7	25.2	25.49	0.09	0.35	282499.0	7193781.8	151
2015-06-24	25.6	25.6	25.2	25.4	-0.04	-0.16	300201.0	7635970.7	174
2015-06-23	26.0	26.1	25.1	25.44	-0.41	-1.59	394219.0	10174961.8	150
2015-06-22	26.4	26.4	25.3	25.85	-0.53	-2.01	252095.0	6499234.7	143
2015-06-21	26.7	26.7	26.2	26.38	-0.5	-1.86	203576.0	5422955.4	65
2015-06-18	26.5	27.0	26.5	26.88	0.23	0.86	161707.0	4347029.9	109
2015-06-17	26.5	26.7	26.4	26.65	0.05	0.19	248361.0	6591343.4	80
2015-06-16	26.5	26.8	26.4	26.6	-0.01	-0.04	86980.0	2310718.1	66
2015-06-15	26.9	27.0	26.5	26.61	-0.17	-0.63	250432.0	6669229.1	192
2015-06-14	26.4	26.9	26.0	26.78	0.38	1.44	599209.0	15813689.6	316
2015-06-11	26.2	26.5	26.2	26.4	0.1	0.38	107642.0	2837875.0	95
2015-06-10	26.4	26.6	26.0	26.3	-0.02	-0.08	345864.0	9066878.6	241
2015-06-09	26.5	26.5	26.0	26.32	-0.29	-1.09	109140.0	2863898.3	129
2015-06-08	26.7	26.9	26.5	26.61	-0.15	-0.56	96855.0	2583563.3	92
2015-06-07	26.7	26.9	26.5	26.76	-0.18	-0.67	135418.0	3623691.6	139
2015-06-04	26.7	27.0	26.6	26.94	0.12	0.45	110096.0	2946935.3	133
2015-06-03	27.3	27.3	26.8	26.82	-0.43	-1.58	556227.0	14959720.4	283
2015-06-02	27.5	27.7	27.1	27.25	-0.47	-1.7	696129.0	19061547.3	306
2015-06-01	27.0	28.2	26.5	27.72	0.62	2.29	769019.0	21280087.7	274
2015-05-31	26.8	27.1	26.8	27.1	0.3	1.12	321118.0	8674513.6	164
2015-05-28	26.8	26.9	26.5	26.8	0.1	0.37	154506.0	4124419.9	124
2015-05-27	27.1	27.2	26.6	26.7	-0.5	-1.84	297446.0	8004228.0	250
2015-05-26	27.5	27.5	27.2	27.2	0.0	0.0	244914.0	6684136.3	172
2015-05-25	27.3	27.4	27.0	27.2	0.08	0.29	481772.0	13140250.5	314
2015-05-24	27.3	27.4	26.9	27.12	-0.32	-1.17	276156.0	7478319.8	238
2015-05-21	26.9	27.6	26.9	27.44	0.24	0.88	298740.0	8114353.4	205
2015-05-20	27.7	27.7	27.2	27.2	-0.41	-1.48	152679.0	4178508.6	120
2015-05-19	27.7	27.7	27.5	27.61	-0.08	-0.29	171167.0	4714861.4	126
2015-05-18	28.1	28.1	27.5	27.69	-0.21	-0.75	288458.0	7998943.4	148
2015-05-17	27.3	28.0	27.3	27.9	0.71	2.61	694346.0	19289261.9	329
2015-05-14	26.9	27.6	26.9	27.19	0.35	1.3	374034.0	10190235.5	312
2015-05-13	27.2	27.2	26.8	26.84	-0.25	-0.92	253547.0	6851885.2	177
2015-05-12	26.5	27.2	26.5	27.09	0.42	1.57	236354.0	6358678.4	232
2015-05-11	27.5	27.6	26.6	26.67	-0.83	-3.02	402727.0	10964072.4	220
2015-05-10	27.8	27.8	27.4	27.5	-0.12	-0.43	275378.0	7596594.3	216
2015-05-07	27.6	27.9	27.3	27.62	-0.08	-0.29	387871.0	10698041.0	246
2015-05-06	27.6	28.2	27.6	27.7	-0.01	-0.04	313867.0	8742740.0	222
2015-05-05	28.6	28.6	27.7	27.71	-0.58	-2.05	1326088.0	37302889.2	584
2015-05-04	29.0	29.0	28.1	28.29	-0.16	-0.56	591359.0	16744631.6	250
2015-05-03	29.2	29.3	28.3	28.45	-0.95	-3.23	466589.0	13468316.1	402
2015-04-30	29.5	29.8	29.2	29.4	-0.26	-0.88	796617.0	23445608.1	475
2015-04-29	30.2	30.4	29.3	29.66	-0.05	-0.17	914839.0	27135468.8	494
2015-04-28	29.5	30.2	29.0	29.71	0.34	1.16	1153969.0	34371704.7	668
2015-04-27	27.9	29.8	27.7	29.37	1.46	5.23	1708661.0	49004093.2	793
2015-04-26	26.4	28.3	26.3	27.91	1.85	7.1	1630412.0	44802104.9	859
2015-04-23	25.1	26.3	25.0	26.06	1.06	4.24	457692.0	11716585.2	340
2015-04-22	26.0	26.0	24.95	25.0	-0.47	-1.85	449241.0	11414085.4	345
2015-04-21	25.5	25.9	25.0	25.47	-0.2	-0.78	333768.0	8475516.5	284
2015-04-20	26.8	26.8	25.6	25.67	-1.28	-4.75	822315.0	21425695.0	609
2015-04-19	25.6	27.0	25.6	26.95	2.0	8.02	1109617.0	29289935.8	619
2015-04-16	24.6	25.3	24.5	24.95	0.72	2.97	581244.0	14440292.9	412
2015-04-15	23.9	24.35	23.7	24.23	0.4	1.68	628178.0	15064634.2	420
2015-04-14	25.0	25.0	23.6	23.83	-1.2	-4.79	825965.0	19937675.95	614
2015-04-13	25.0	25.5	24.6	25.03	0.12	0.48	188383.0	4738334.95	200
2015-04-12	25.5	25.5	24.6	24.91	-0.26	-1.03	230063.0	5751396.0	238
2015-04-09	24.25	26.0	24.25	25.17	0.65	2.65	337109.0	8508672.65	289
2015-04-08	24.1	24.8	24.0	24.52	0.48	2.0	345478.0	8454707.4	281
2015-04-07	23.85	24.2	23.65	24.04	0.35	1.48	221142.0	5287192.5	222
2015-04-06	22.95	24.3	22.85	23.69	1.03	4.55	498062.0	11787374.75	553
2015-04-05	22.35	22.95	22.0	22.66	-0.1	-0.44	168418.0	3796839.25	220
2015-04-02	23.55	23.65	22.5	22.76	-0.95	-4.01	629737.0	14582719.85	574
2015-04-01	22.0	24.2	21.5	23.71	1.71	7.77	916691.0	21829687.95	676
2015-03-31	21.9	22.2	21.8	22.0	-0.11	-0.5	217948.0	4793764.0	158
2015-03-30	22.95	22.95	21.8	22.11	-0.87	-3.79	193339.0	4364920.5	170
2015-03-29	23.1	23.3	22.7	22.98	0.46	2.04	241952.0	5566482.1	180
2015-03-26	21.25	23.0	21.05	22.52	-0.66	-2.85	473512.0	10638259.1	264
2015-03-25	25.0	25.0	23.0	23.18	-2.02	-8.02	510604.0	12018641.6	219
2015-03-24	25.0	25.2	25.0	25.2	0.0	0.0	131147.0	3290491.0	96
2015-03-23	24.75	25.6	24.75	25.2	0.5	2.02	191464.0	4820993.85	181
2015-03-22	24.65	24.9	24.0	24.7	0.02	0.08	118914.0	2933367.75	106
2015-03-19	24.85	25.0	24.4	24.68	0.19	0.78	244478.0	6033665.25	123
2015-03-18	24.5	24.7	23.0	24.49	0.01	0.04	280591.0	6736318.75	180
2015-03-17	24.95	25.0	24.3	24.48	-0.18	-0.73	178282.0	4382126.55	153
2015-03-16	25.4	25.5	24.5	24.66	-0.88	-3.45	362248.0	9090318.85	266
2015-03-15	25.8	25.9	25.4	25.54	-0.63	-2.41	217011.0	5569747.1	258
2015-03-12	26.0	26.4	25.6	26.17	0.36	1.39	323627.0	8442080.0	243
2015-03-11	25.7	26.0	25.6	25.81	-0.25	-0.96	339226.0	8732283.8	218
2015-03-10	26.4	26.4	25.5	26.06	-0.44	-1.66	311912.0	8139629.2	261
2015-03-09	26.9	27.0	26.5	26.5	-0.39	-1.45	402972.0	10756173.7	285
2015-03-08	26.6	27.0	26.3	26.89	0.25	0.94	497530.0	13265776.4	344
2015-03-05	26.6	26.8	26.4	26.64	0.11	0.41	452229.0	12037693.7	319
2015-03-04	26.2	27.1	26.2	26.53	0.43	1.65	455558.0	12165838.7	392
2015-03-03	26.3	26.4	25.7	26.1	0.15	0.58	137855.0	3593195.6	129
2015-03-02	25.8	26.0	25.8	25.95	0.07	0.27	44363.0	1151317.7	78
2015-03-01	26.4	26.5	25.8	25.88	-0.16	-0.61	115172.0	3022237.0	110
2015-02-26	26.3	26.7	25.9	26.04	-0.01	-0.04	92212.0	2414669.1	120
2015-02-25	26.5	26.5	25.6	26.05	-0.08	-0.31	194033.0	5032703.7	190
2015-02-24	26.1	26.3	26.1	26.13	-0.07	-0.27	107542.0	2818522.2	84
2015-02-23	26.5	26.7	26.1	26.2	-0.19	-0.72	90043.0	2370612.0	105
2015-02-22	27.0	27.3	26.3	26.39	-0.64	-2.37	99068.0	2642592.3	115
2015-02-19	26.6	27.3	26.5	27.03	-0.09	-0.33	46350.0	1242154.6	70
2015-02-18	27.0	27.2	26.3	27.12	0.12	0.44	105091.0	2809137.7	127
2015-02-17	27.5	28.0	27.0	27.0	-0.31	-1.14	190542.0	5195953.0	165
2015-02-16	27.6	27.6	27.2	27.31	-0.43	-1.55	103375.0	2830287.4	126
2015-02-15	28.0	28.1	27.4	27.74	0.44	1.61	294462.0	8128497.2	209
2015-02-12	26.1	27.3	26.1	27.3	0.8	3.02	136212.0	3682764.9	137
2015-02-11	26.5	27.0	26.2	26.5	-0.1	-0.38	234659.0	6265564.4	148
2015-02-10	27.0	27.4	26.5	26.6	-0.4	-1.48	488837.0	13162424.4	236
2015-02-09	27.4	27.7	26.9	27.0	-0.1	-0.37	661334.0	18183386.9	344
2015-02-08	25.7	27.5	25.6	27.1	1.85	7.33	1118710.0	29432285.3	674
2015-02-05	25.0	25.5	25.0	25.25	-0.09	-0.36	288995.0	7295121.8	214
2015-02-04	26.0	26.1	25.2	25.34	-0.49	-1.9	539833.0	13882387.3	299
2015-02-03	26.2	26.6	25.6	25.83	0.03	0.12	1459580.0	38230102.2	780
2015-02-02	25.3	25.9	25.1	25.8	0.16	0.62	1456212.0	36959795.2	711
2015-02-01	25.6	26.3	25.6	25.64	0.88	3.55	965126.0	25007407.5	546
2015-01-29	25.4	25.5	24.7	24.76	-0.65	-2.56	933579.0	23285682.95	775
2015-01-28	24.4	25.5	24.1	25.41	1.02	4.18	1877119.0	46976086.65	759
2015-01-27	23.6	24.45	23.45	24.39	0.94	4.01	322821.0	7707234.8	239
2015-01-26	23.8	23.8	23.4	23.45	-0.02	-0.09	81927.0	1934228.85	92
2015-01-22	23.6	23.65	23.2	23.47	0.14	0.6	133835.0	3149297.4	95
2015-01-21	23.45	23.95	23.25	23.33	-0.02	-0.09	151216.0	3566263.55	167
2015-01-20	23.4	23.6	23.3	23.35	-0.29	-1.23	52896.0	1240107.3	87
2015-01-19	23.4	24.0	22.75	23.64	0.27	1.16	346377.0	8147494.1	307
2015-01-18	23.05	23.4	23.0	23.37	0.69	3.04	159832.0	3714176.25	109
2015-01-15	23.3	23.45	22.6	22.68	-0.41	-1.78	262302.0	6036097.2	166
2015-01-14	23.1	23.75	23.0	23.09	-0.06	-0.26	311669.0	7283181.7	162
2015-01-13	21.8	23.5	21.8	23.15	0.03	0.13	103652.0	2410794.75	93
2015-01-12	23.0	23.5	22.6	23.12	0.01	0.04	87562.0	2016061.9	98
2015-01-11	23.15	23.2	22.7	23.11	0.18	0.78	85403.0	1964396.15	88
2015-01-08	22.5	23.15	22.4	22.93	0.78	3.52	288870.0	6549479.5	215
2015-01-07	20.8	22.75	20.8	22.15	0.83	3.89	215413.0	4751923.1	169
2015-01-06	21.4	21.4	20.5	21.32	-0.49	-2.25	212477.0	4440493.15	143
2015-01-05	22.3	22.3	21.7	21.81	-0.59	-2.63	108485.0	2395494.3	89
2015-01-04	22.0	22.75	22.0	22.4	-0.03	-0.13	109047.0	2444675.7	83
2015-01-01	22.05	22.5	22.0	22.43	0.53	2.42	80460.0	1802049.3	71
2014-12-31	23.0	23.0	21.65	21.9	-0.49	-2.19	126667.0	2798494.9	106
2014-12-30	22.7	22.9	22.2	22.39	-1.31	-5.53	164893.0	3714330.6	130
2014-12-29	23.15	24.2	23.15	23.7	0.59	2.55	531376.0	12631522.75	269
2014-12-28	23.0	23.45	22.75	23.11	0.36	1.58	336234.0	7795621.05	214
2014-12-25	22.8	23.3	22.5	22.75	-0.33	-1.43	242552.0	5543488.9	209
2014-12-24	22.7	23.2	22.6	23.08	0.68	3.04	365422.0	8370475.55	230
2014-12-23	22.2	22.65	22.1	22.4	-0.44	-1.93	167916.0	3771543.15	160
2014-12-22	22.85	23.2	22.35	22.84	0.06	0.26	375647.0	8579195.35	303
2014-12-21	24.35	24.35	22.0	22.78	-0.12	-0.52	946752.0	21919920.85	495
2014-12-18	22.2	22.9	21.6	22.9	2.06	9.88	418473.0	9441129.35	195
2014-12-17	19.5	21.1	17.65	20.84	1.64	8.54	365988.0	7115884.85	233
2014-12-16	20.15	20.6	19.2	19.2	-2.1	-9.86	316111.0	6145947.75	170
2014-12-15	22.6	22.7	20.0	21.3	-0.87	-3.92	253594.0	5519052.55	199
2014-12-14	21.75	22.65	21.75	22.17	-1.24	-5.3	427414.0	9486313.95	266
2014-12-11	22.4	24.0	21.1	23.41	0.14	0.6	989257.0	21808823.05	394
2014-12-10	24.2	24.5	23.0	23.27	-1.15	-4.71	392000.0	9204110.05	155
2014-12-09	24.1	24.5	24.0	24.42	-0.78	-3.1	175091.0	4247752.15	89
2014-12-08	25.5	25.6	25.1	25.2	-0.64	-2.48	56436.0	1431429.2	64
2014-12-07	26.3	26.3	25.7	25.84	-0.17	-0.65	257594.0	6685523.2	139
2014-12-04	24.95	26.4	24.65	26.01	1.68	6.91	350155.0	8906161.4	283
2014-12-03	24.0	24.6	24.0	24.33	-0.04	-0.16	406968.0	9891754.2	148
2014-12-02	25.0	25.7	24.35	24.37	0.12	0.49	336547.0	8323213.75	224
2014-12-01	22.45	24.45	22.45	24.25	-0.56	-2.26	945701.0	22702851.05	529
2014-11-30	25.5	25.8	24.55	24.81	-2.43	-8.92	305571.0	7611623.5	284
2014-11-27	27.1	27.7	26.6	27.24	-0.16	-0.58	231089.0	6279283.4	155
2014-11-26	28.3	28.3	27.4	27.4	-1.1	-3.86	257038.0	7109941.4	156
2014-11-25	29.2	29.2	28.2	28.5	-0.8	-2.73	133522.0	3829161.3	97
2014-11-24	29.9	30.0	29.3	29.3	-0.5	-1.68	110947.0	3279810.5	113
2014-11-23	29.8	30.2	29.8	29.8	0.38	1.29	342381.0	10271929.7	139
2014-11-20	30.0	30.1	29.2	29.42	-0.5	-1.67	252485.0	7496631.9	158
2014-11-19	30.0	30.2	29.9	29.92	-0.21	-0.7	43073.0	1291540.5	71
2014-11-18	30.0	30.5	29.8	30.13	0.09	0.3	179914.0	5412506.9	115
2014-11-17	31.5	31.5	30.0	30.04	-1.56	-4.94	299892.0	9118785.5	105
2014-11-16	31.9	31.9	31.6	31.6	-0.3	-0.94	71734.0	2280804.4	59
2014-11-13	31.6	32.0	31.6	31.9	0.0	0.0	248287.0	7910517.3	124
2014-11-12	31.1	31.9	31.1	31.9	0.7	2.24	94695.0	3008447.3	73
2014-11-11	31.7	31.7	31.0	31.2	-0.81	-2.53	112855.0	3547481.3	118
2014-11-10	32.5	32.5	31.9	32.01	0.08	0.25	168891.0	5412987.2	118
2014-11-09	31.3	33.1	31.3	31.93	0.46	1.46	115161.0	3674768.0	108
2014-11-06	31.2	31.6	30.4	31.47	0.47	1.52	126251.0	3946839.3	107
2014-11-05	31.7	32.1	30.1	31.0	-1.0	-3.12	114287.0	3529350.6	76
2014-11-04	33.1	33.1	32.0	32.0	-1.26	-3.79	145368.0	4710298.2	132
2014-11-03	33.6	33.6	32.7	33.26	-0.24	-0.72	830822.0	27617118.7	334
2014-11-02	33.1	34.0	33.1	33.5	0.27	0.81	162757.0	5468210.5	152
2014-10-30	33.5	33.5	32.8	33.23	-0.21	-0.63	557063.0	18471225.5	289
2014-10-29	33.6	33.7	33.4	33.44	-0.06	-0.18	471765.0	15804757.4	247
2014-10-28	34.0	34.5	32.5	33.5	-0.19	-0.56	944390.0	31595269.6	373
2014-10-27	34.5	34.5	33.5	33.69	-0.55	-1.61	305881.0	10333790.2	163
2014-10-26	32.9	34.3	32.8	34.24	1.08	3.26	557914.0	18917594.0	225
2014-10-23	31.8	33.4	31.8	33.16	0.27	0.82	260948.0	8515961.3	188
2014-10-22	32.1	33.0	32.0	32.89	1.02	3.2	395773.0	12783044.1	193
2014-10-21	30.3	32.0	30.3	31.87	1.43	4.7	537614.0	16846904.8	226
2014-10-20	31.0	31.0	30.0	30.44	-0.01	-0.03	171571.0	5202486.2	146
2014-10-19	31.5	31.5	29.7	30.45	0.7	2.35	314974.0	9567837.1	187
2014-10-16	30.5	30.9	28.8	29.75	-2.19	-6.86	762722.0	22557532.6	347
2014-10-15	33.0	33.0	31.7	31.94	-1.06	-3.21	283920.0	9161837.8	130
2014-10-14	33.1	33.1	32.8	33.0	-0.38	-1.14	211924.0	6983590.1	119
2014-10-13	33.0	33.6	32.5	33.38	0.81	2.49	363833.0	12042796.7	180
2014-10-12	34.8	35.0	32.2	32.57	-2.9	-8.18	892152.0	29719738.2	311
2014-10-02	35.1	35.7	35.0	35.47	0.07	0.2	1209294.0	44105080.4	143
2014-10-01	35.7	35.7	35.3	35.4	-0.3	-0.84	117838.0	4174632.4	82
2014-09-30	35.5	35.8	35.5	35.7	0.11	0.31	289693.0	10344807.2	135
2014-09-29	35.0	35.8	35.0	35.59	0.58	1.66	464580.0	16516179.9	237
2014-09-28	34.4	35.1	34.2	35.01	0.51	1.48	432350.0	15063846.4	182
2014-09-25	34.2	34.6	34.2	34.5	0.18	0.52	400635.0	13786968.0	133
2014-09-24	34.7	34.8	33.8	34.32	-0.58	-1.66	568098.0	19518782.0	224
2014-09-22	35.4	35.4	34.7	34.9	-0.5	-1.41	809468.0	28252432.3	287
2014-09-21	35.5	35.7	35.2	35.4	-0.28	-0.78	1208355.0	42823514.7	344
2014-09-18	35.2	35.7	35.1	35.68	0.38	1.08	609571.0	21656397.5	180
2014-09-17	35.2	35.6	35.0	35.3	0.1	0.28	211860.0	7474957.4	113
2014-09-16	34.8	35.3	34.4	35.2	0.01	0.03	542420.0	19060013.5	180
2014-09-15	35.1	35.3	34.6	35.19	0.2	0.57	415269.0	14519150.5	229
2014-09-14	35.1	35.5	34.9	34.99	-0.22	-0.62	755181.0	26597556.2	229
2014-09-11	35.6	36.0	35.1	35.21	-0.68	-1.89	651833.0	23140074.2	265
2014-09-10	35.9	36.4	35.7	35.89	-0.1	-0.28	868664.0	31306241.9	377
2014-09-09	35.5	36.0	35.5	35.99	0.51	1.44	841385.0	30157821.0	377
2014-09-08	35.2	35.5	35.1	35.48	0.36	1.03	627868.0	22136236.9	330
2014-09-07	34.9	35.2	34.6	35.12	0.45	1.3	1119394.0	39089211.7	351
2014-09-04	34.4	35.2	34.1	34.67	0.32	0.93	1299200.0	45199138.4	445
2014-09-03	34.6	35.1	34.3	34.35	-0.14	-0.41	672492.0	23313086.1	282
2014-09-02	35.2	35.2	34.4	34.49	-0.61	-1.74	1092208.0	37826682.1	302
2014-09-01	35.3	35.3	34.9	35.1	-0.04	-0.11	683920.0	23950938.8	224
2014-08-31	35.6	35.7	35.0	35.14	-0.3	-0.85	534013.0	18906181.0	245
2014-08-28	35.0	35.5	35.0	35.44	0.45	1.29	1320200.0	46468798.9	426
2014-08-27	35.5	35.6	34.9	34.99	-0.35	-0.99	1265206.0	44652753.3	496
2014-08-26	34.7	35.7	34.5	35.34	0.7	2.02	1241663.0	43750694.1	573
2014-08-25	33.9	34.7	33.7	34.64	0.74	2.18	2543868.0	87214719.2	795
2014-08-24	33.6	34.0	33.6	33.9	0.38	1.13	776826.0	26305730.8	323
2014-08-21	33.5	33.6	33.4	33.52	0.13	0.39	408613.0	13693210.0	303
2014-08-20	33.1	33.5	33.1	33.39	0.29	0.88	867994.0	28862322.8	337
2014-08-19	33.0	33.2	32.9	33.1	-0.02	-0.06	283006.0	9356713.5	194
2014-08-18	33.3	33.5	33.0	33.12	-0.2	-0.6	484325.0	16074379.2	301
2014-08-17	33.0	33.5	32.9	33.32	0.12	0.36	308334.0	10263895.7	197
2014-08-14	33.6	33.7	33.0	33.2	-0.29	-0.87	397640.0	13282037.1	268
2014-08-13	33.7	33.7	33.4	33.49	-0.21	-0.62	439103.0	14749937.9	284
2014-08-12	33.8	33.8	33.6	33.7	-0.1	-0.3	316859.0	10677376.4	233
2014-08-11	34.0	34.1	33.7	33.8	-0.15	-0.44	655932.0	22207289.2	280
2014-08-10	34.0	34.1	33.9	33.95	-0.06	-0.18	543572.0	18500144.6	270
2014-08-07	34.1	34.1	33.9	34.01	-0.09	-0.26	656802.0	22355270.9	334
2014-08-06	34.0	34.3	33.9	34.1	0.1	0.29	470313.0	16065630.2	275
2014-08-05	33.9	34.4	33.8	34.0	0.17	0.5	1209974.0	41295555.2	450
2014-08-04	33.9	33.9	33.4	33.83	-0.04	-0.12	989150.0	33353513.8	453
2014-08-03	33.9	34.0	33.5	33.87	-0.14	-0.41	765813.0	25858894.9	432
2014-07-24	34.1	34.2	33.8	34.01	-0.18	-0.53	1148688.0	39069059.3	460
2014-07-23	34.3	34.5	34.1	34.19	-0.19	-0.55	1299930.0	44559781.4	535
2014-07-22	34.2	35.1	34.1	34.38	0.39	1.15	3228271.0	111915121.1	1028
2014-07-21	33.9	34.2	33.7	33.99	-0.07	-0.21	1067210.0	36307629.7	386
2014-07-20	33.9	34.4	33.2	34.06	-0.4	-1.16	2090320.0	70523209.0	847
2014-07-17	34.2	34.5	33.9	34.46	0.24	0.7	1038106.0	35434239.3	483
2014-07-16	34.2	34.5	34.1	34.22	0.21	0.62	1033972.0	35468166.7	363
2014-07-15	34.0	34.2	33.9	34.01	-0.03	-0.09	628488.0	21267413.4	231
2014-07-14	34.1	34.2	33.9	34.04	-0.24	-0.7	1119150.0	38083725.1	393
2014-07-13	34.1	34.4	33.7	34.28	0.15	0.44	1377848.0	46936360.0	607
2014-07-10	34.3	34.3	34.0	34.13	-0.2	-0.58	1113115.0	38001914.5	538
2014-07-09	34.5	34.5	33.6	34.33	-0.08	-0.23	3122164.0	106903561.4	1189
2014-07-08	34.0	34.8	33.7	34.41	0.25	0.73	1516628.0	52017296.7	758
2014-07-07	33.7	34.3	33.5	34.16	0.65	1.94	1086959.0	36882679.3	375
2014-07-06	33.1	33.8	33.1	33.51	0.6	1.82	903488.0	30279211.9	371
2014-07-03	33.1	33.2	32.8	32.91	-0.19	-0.57	361315.0	11914890.9	194
2014-07-02	32.9	33.3	32.7	33.1	0.43	1.32	513953.0	16943615.5	221
2014-07-01	32.9	33.2	32.6	32.67	0.03	0.09	601183.0	19759303.9	224
2014-06-30	32.5	33.0	32.4	32.64	-0.08	-0.24	649828.0	21234787.4	169
2014-06-29	32.3	33.0	30.0	32.72	-0.08	-0.24	463041.0	14911614.7	225
2014-06-26	32.8	33.0	32.3	32.8	0.03	0.09	666505.0	21767086.9	269
2014-06-25	33.0	33.1	32.5	32.77	-0.17	-0.52	860349.0	28173447.9	376
2014-06-24	33.4	33.4	32.6	32.94	-0.52	-1.55	1405737.0	46334974.0	583
2014-06-23	32.9	33.9	32.0	33.46	0.45	1.36	2812411.0	92455603.3	904
2014-06-22	32.6	33.3	32.4	33.01	0.61	1.88	2223829.0	73013321.5	716
2014-06-19	31.5	33.0	31.4	32.4	1.0	3.18	1906198.0	61436487.3	685
2014-06-18	31.1	31.9	31.0	31.4	0.39	1.26	638783.0	20028868.6	323
2014-06-17	31.0	31.3	30.6	31.01	0.31	1.01	805590.0	25014288.1	392
2014-06-16	31.3	31.6	30.5	30.7	-0.7	-2.23	790416.0	24584113.4	372
2014-06-15	31.1	31.5	30.7	31.4	-0.17	-0.54	695707.0	21656839.7	403
2014-06-12	31.9	31.9	31.4	31.57	-0.26	-0.82	624676.0	19790848.8	354
2014-06-11	32.5	32.5	31.6	31.83	-0.76	-2.33	1218656.0	39024819.2	581
2014-06-10	32.9	33.5	32.5	32.59	-0.29	-0.88	2414955.0	79507237.5	985
2014-06-09	32.0	33.0	31.6	32.88	0.79	2.46	4199023.0	136923315.1	1420
2014-06-08	32.4	32.4	31.3	32.09	-0.07	-0.22	2346441.0	74771646.4	971
2014-06-05	30.9	32.3	30.9	32.16	1.36	4.42	5577439.0	176444673.7	1439
2014-06-04	30.0	31.2	29.9	30.8	0.88	2.94	2141880.0	65764438.7	780
2014-06-03	29.6	30.3	29.6	29.92	0.35	1.18	1019458.0	30575017.2	339
2014-06-02	29.6	29.7	29.5	29.57	0.07	0.24	520790.0	15386496.8	227
2014-06-01	29.6	29.8	29.5	29.5	0.12	0.41	633658.0	18752856.6	218
2014-05-29	29.9	30.0	29.3	29.38	-0.52	-1.74	650839.0	19270576.9	280
2014-05-28	30.1	30.1	29.5	29.9	-0.06	-0.2	535683.0	15982635.2	258
2014-05-27	29.6	30.2	29.5	29.96	0.47	1.59	1356072.0	40558114.1	554
2014-05-26	29.1	29.6	29.1	29.49	0.69	2.4	1561508.0	45929818.9	539
2014-05-25	28.4	29.0	28.2	28.8	0.28	0.98	861585.0	24745517.6	333
2014-05-22	28.4	28.8	28.3	28.52	0.2	0.71	898941.0	25647321.9	265
2014-05-21	28.3	28.5	28.1	28.32	0.12	0.43	312354.0	8855298.0	119
2014-05-20	28.4	28.6	28.1	28.2	-0.1	-0.35	404772.0	11444321.6	179
2014-05-19	28.5	28.5	28.2	28.3	-0.33	-1.15	302476.0	8570526.3	176
2014-05-18	28.6	28.7	28.5	28.63	0.05	0.17	375035.0	10710646.9	195
2014-05-15	29.0	29.1	28.5	28.58	-0.5	-1.72	584102.0	16799252.9	245
2014-05-14	28.8	29.1	28.7	29.08	0.28	0.97	964542.0	27880293.6	355
2014-05-13	28.8	28.9	28.7	28.8	0.18	0.63	292045.0	8404209.1	173
2014-05-12	28.5	28.8	28.5	28.62	0.02	0.07	522037.0	14963375.5	233
2014-05-11	28.6	28.7	28.5	28.6	0.0	0.0	216740.0	6203090.2	154
2014-05-08	28.6	28.7	28.5	28.6	0.1	0.35	211043.0	6037996.6	139
2014-05-07	28.5	28.6	28.4	28.5	0.06	0.21	168109.0	4789784.9	121
2014-05-06	28.5	28.8	28.4	28.44	-0.16	-0.56	535451.0	15327185.9	210
2014-05-05	28.7	28.7	28.5	28.6	-0.2	-0.69	460754.0	13185315.2	185
2014-05-04	28.8	29.0	28.8	28.8	0.1	0.35	854598.0	24701969.1	293
2014-05-01	28.5	29.0	28.3	28.7	0.22	0.77	1240343.0	35676609.4	353
2014-04-30	28.4	28.6	28.1	28.48	0.2	0.71	507881.0	14377174.7	255
2014-04-29	28.5	28.6	28.2	28.28	-0.23	-0.81	300316.0	8519143.6	211
2014-04-28	28.5	28.6	28.4	28.51	-0.13	-0.45	252889.0	7199037.8	192
2014-04-27	28.6	28.8	28.5	28.64	0.02	0.07	491223.0	14056283.9	283
2014-04-24	28.4	28.8	28.4	28.62	-0.05	-0.17	306275.0	8766446.0	183
2014-04-23	29.0	29.2	28.5	28.67	-0.4	-1.38	569384.0	16446485.4	272
2014-04-22	28.8	29.1	28.5	29.07	-0.17	-0.58	1148134.0	33004005.2	408
2014-04-21	30.2	30.5	29.0	29.24	-0.05	-0.17	2603160.0	77712505.2	837
2014-04-20	28.9	29.4	28.7	29.29	0.35	1.21	849585.0	24719294.6	423
2014-04-17	28.4	29.1	28.0	28.94	0.74	2.62	1398943.0	40108837.2	448
2014-04-16	28.0	28.7	27.9	28.2	0.13	0.46	846246.0	24045670.3	284
2014-04-15	27.9	28.3	27.9	28.07	0.06	0.21	577714.0	16215417.4	225
2014-04-14	27.4	28.1	27.3	28.01	0.73	2.68	594887.0	16483558.9	274
2014-04-13	27.5	27.7	27.1	27.28	-0.62	-2.22	412876.0	11313636.8	250
2014-04-10	28.4	28.4	27.8	27.9	-0.4	-1.41	640928.0	17934171.2	271
2014-04-09	28.6	28.7	28.0	28.3	-0.4	-1.39	579496.0	16468741.4	291
2014-04-08	28.5	28.7	28.3	28.7	0.3	1.06	672842.0	19125251.0	301
2014-04-07	28.4	28.5	28.1	28.4	0.1	0.35	364538.0	10325112.4	217
2014-04-06	28.2	28.7	28.2	28.3	0.0	0.0	451968.0	12870376.3	241
2014-04-03	28.4	29.0	28.2	28.3	-0.1	-0.35	1179610.0	33797393.4	564
2014-04-02	28.3	28.5	28.0	28.4	0.1	0.35	616445.0	17456838.0	307
2014-04-01	28.2	28.6	28.2	28.3	0.1	0.35	560686.0	15924069.8	268
2014-03-31	28.3	28.4	28.0	28.2	-0.1	-0.35	640134.0	18034506.1	324
2014-03-30	28.1	28.4	28.1	28.3	0.2	0.71	535072.0	15134956.9	243
2014-03-27	28.7	28.7	27.9	28.1	-0.5	-1.75	900549.0	25403663.3	402
2014-03-26	28.1	28.7	28.0	28.6	0.6	2.14	1236599.0	35095688.2	421
2014-03-25	27.9	28.1	27.8	28.0	0.1	0.36	882316.0	24647329.4	252
2014-03-24	27.9	28.0	27.7	27.9	0.0	0.0	460727.0	12816195.7	193
2014-03-23	27.8	28.0	27.5	27.9	0.0	0.0	699474.0	19451509.2	280
2014-03-20	28.0	28.1	27.8	27.9	-0.2	-0.71	567589.0	15866808.1	214
2014-03-19	27.6	28.3	27.5	28.1	0.4	1.44	1982974.0	55168890.4	414
2014-03-18	27.9	28.0	27.7	27.7	-0.3	-1.07	363079.0	10101037.3	197
2014-03-17	28.0	28.0	27.8	28.0	0.0	0.0	473958.0	13232131.1	196
2014-03-16	28.1	28.4	27.9	28.0	-0.5	-1.75	1891748.0	53081454.9	575
2014-03-13	28.5	28.9	28.4	28.5	0.1	0.35	695663.0	19892808.7	260
2014-03-12	28.5	28.6	28.1	28.4	-0.3	-1.05	1776994.0	50327641.9	391
2014-03-11	28.3	28.9	28.2	28.7	0.2	0.7	1207736.0	34436555.5	407
2014-03-10	28.5	28.8	28.4	28.5	-0.1	-0.35	1232172.0	35208879.6	368
2014-03-09	29.1	29.1	26.6	28.6	-0.4	-1.38	1245716.0	35641864.6	378
2014-03-06	29.0	29.3	28.7	29.0	0.0	0.0	580309.0	16782991.0	203
2014-03-05	29.1	29.2	28.7	29.0	0.0	0.0	1135017.0	32863845.3	321
2014-03-04	28.7	29.1	28.5	29.0	0.5	1.75	843993.0	24360118.8	333
2014-03-03	28.8	29.1	28.3	28.5	-0.5	-1.72	554563.0	15909488.7	318
2014-03-02	28.7	29.5	28.1	29.0	0.3	1.05	1005729.0	29137903.3	488
2014-02-27	28.3	29.0	28.3	28.7	0.3	1.06	590960.0	16970140.2	314
2014-02-26	28.0	28.5	28.0	28.4	0.3	1.07	702232.0	19858638.6	308
2014-02-25	28.2	28.4	28.0	28.1	-0.2	-0.71	493864.0	13916080.3	232
2014-02-24	28.6	28.6	28.0	28.3	-0.2	-0.7	456419.0	12883392.9	273
2014-02-23	27.9	28.6	27.9	28.5	0.5	1.79	689436.0	19498514.5	320
2014-02-20	27.5	28.0	27.5	28.0	0.7	2.56	703148.0	19517765.5	324
2014-02-19	27.2	27.5	27.1	27.3	0.0	0.0	214111.0	5842541.7	166
2014-02-18	27.4	27.5	27.3	27.3	-0.1	-0.36	180045.0	4926789.0	140
2014-02-17	27.5	27.6	27.3	27.4	-0.2	-0.72	284574.0	7804931.0	192
2014-02-16	27.6	27.9	27.5	27.6	0.0	0.0	600246.0	16599463.7	238
2014-02-13	27.6	27.8	27.4	27.6	0.0	0.0	497955.0	13751866.7	263
2014-02-12	28.0	28.0	27.5	27.6	-0.2	-0.72	424703.0	11795846.8	365
2014-02-11	27.7	28.0	27.4	27.8	0.4	1.46	867575.0	23989345.1	255
2014-02-10	27.7	27.9	27.4	27.4	-0.4	-1.44	337632.0	9313981.2	215
2014-02-09	27.9	28.3	27.7	27.8	0.2	0.72	512462.0	14318293.7	273
2014-02-06	27.7	27.9	27.3	27.6	-0.1	-0.36	245772.0	6795376.9	182
2014-02-05	27.9	28.1	27.5	27.7	-0.1	-0.36	388723.0	10835342.2	251
2014-02-04	27.8	28.0	27.1	27.8	-0.3	-1.07	993461.0	27419260.0	363
2014-02-03	28.0	28.3	28.0	28.1	0.0	0.0	306569.0	8622430.9	205
2014-02-02	28.2	28.2	27.9	28.1	0.0	0.0	691201.0	19364723.2	400
2014-01-30	28.3	28.3	27.9	28.1	-0.3	-1.06	618709.0	17370750.8	390
2014-01-29	28.7	29.2	28.4	28.4	0.0	0.0	861446.0	24804830.1	455
2014-01-28	28.8	29.0	27.9	28.4	-0.3	-1.05	1020736.0	28926066.5	575
2014-01-27	29.9	30.1	28.7	28.7	-1.1	-3.69	1067610.0	31223867.1	650
2014-01-26	29.2	30.5	28.8	29.8	-0.1	-0.33	1371624.0	40889770.2	701
2014-01-23	29.4	30.5	29.4	29.9	0.7	2.4	1046592.0	31395481.8	634
2014-01-22	28.1	30.9	28.1	29.2	1.1	3.91	2908746.0	85890410.0	1413
2014-01-21	27.0	28.2	27.0	28.1	1.2	4.46	3207130.0	88676466.4	857
2014-01-20	26.9	27.2	26.7	26.9	-0.2	-0.74	315398.0	8496425.6	194
2014-01-19	26.9	27.5	26.6	27.1	0.2	0.74	1749195.0	47580674.8	457
2014-01-16	27.4	27.4	26.8	26.9	-0.5	-1.82	540612.0	14635634.2	239
2014-01-15	26.8	27.7	26.7	27.4	0.5	1.86	936356.0	25508300.3	408
2014-01-14	27.3	27.3	26.5	26.9	-0.3	-1.1	710786.0	19075643.3	420
2014-01-13	27.4	27.4	26.9	27.2	-0.3	-1.09	538987.0	14678085.3	286
2014-01-12	27.4	27.5	27.1	27.5	0.1	0.36	562117.0	15331871.4	338
2014-01-09	27.7	27.9	27.1	27.4	-0.3	-1.08	1438310.0	39614366.2	613
2014-01-08	27.3	28.2	27.0	27.7	0.5	1.84	5060553.0	139742128.7	1547
2014-01-07	26.3	27.7	26.0	27.2	0.9	3.42	2894186.0	78332578.6	1199
2014-01-06	27.0	27.1	26.3	26.3	-0.7	-2.59	1488472.0	39926100.3	539
2014-01-05	26.4	27.3	26.1	27.0	0.7	2.66	2133876.0	57242073.5	641
2014-01-02	26.2	26.5	26.0	26.3	0.2	0.77	1168306.0	30715469.8	452
2014-01-01	25.6	26.3	25.6	26.1	0.5	1.95	1146992.0	29637214.1	406
2013-12-31	25.9	26.2	25.6	25.6	-0.2	-0.78	1922819.0	49811314.6	428
2013-12-30	25.3	25.8	25.2	25.8	0.5	1.98	1244630.0	31645769.8	324
2013-12-29	25.1	25.3	24.95	25.3	0.1	0.4	527289.0	13233348.0	171
2013-12-26	25.4	25.6	25.1	25.2	-0.1	-0.4	1105591.0	28059376.6	315
2013-12-25	24.9	25.5	24.7	25.3	0.3	1.2	1457695.0	36684412.85	495
2013-12-24	25.0	25.2	24.8	25.0	-0.1	-0.4	597736.0	14913179.3	242
2013-12-23	25.2	25.2	24.9	25.1	-0.2	-0.79	1137882.0	28523945.8	320
2013-12-22	25.6	25.6	25.0	25.3	-0.4	-1.56	1454028.0	36691841.4	543
2013-12-19	25.6	26.1	25.4	25.7	0.0	0.0	1514304.0	38811818.5	585
2013-12-18	25.5	25.7	25.2	25.7	0.0	0.0	942513.0	23886269.5	430
2013-12-17	26.2	26.2	25.5	25.7	-0.6	-2.28	1055128.0	27143900.3	457
2013-12-16	26.5	26.5	25.9	26.3	-0.3	-1.13	733100.0	19169976.1	376
2013-12-15	26.2	26.8	26.1	26.6	0.1	0.38	2032471.0	53570230.7	489
2013-12-12	26.2	26.6	25.9	26.5	0.2	0.76	1370477.0	35920488.2	307
2013-12-11	25.7	26.3	25.7	26.3	0.7	2.73	1575196.0	40879364.9	420
2013-12-10	25.5	25.8	25.3	25.6	0.2	0.79	549167.0	14013133.7	271
2013-12-09	24.9	25.5	24.8	25.4	0.5	2.01	740929.0	18702030.6	260
2013-12-08	24.7	24.95	24.7	24.9	0.25	1.01	365844.0	9080263.7	141
2013-12-05	24.25	24.65	24.15	24.65	0.5	2.07	403700.0	9839270.25	191
2013-12-04	24.35	24.35	24.0	24.15	-0.45	-1.83	1030433.0	24865665.65	370
2013-12-03	24.7	24.75	24.3	24.6	-0.1	-0.4	218167.0	5356347.3	91
2013-12-02	24.7	24.8	24.65	24.7	0.0	0.0	173416.0	4286511.95	118
2013-12-01	24.8	24.9	24.7	24.7	-0.25	-1.0	176930.0	4385587.55	120
2013-11-28	24.85	24.95	24.75	24.95	0.1	0.4	188589.0	4682838.45	142
2013-11-27	24.6	24.9	24.6	24.85	0.05	0.2	102680.0	2539988.6	74
2013-11-26	24.9	25.2	24.7	24.8	-0.1	-0.4	220935.0	5495859.05	112
2013-11-25	25.3	25.3	24.75	24.9	-0.4	-1.58	398795.0	9940696.4	165
2013-11-24	25.0	25.3	24.85	25.3	0.35	1.4	265417.0	6632378.05	133
2013-11-21	24.95	25.0	24.85	24.95	0.0	0.0	159457.0	3980448.95	100
2013-11-20	24.9	25.0	24.7	24.95	0.15	0.6	155586.0	3862393.3	102
2013-11-19	24.85	24.9	24.65	24.8	-0.2	-0.8	235176.0	5830169.45	129
2013-11-18	24.7	25.2	24.6	25.0	0.4	1.63	1213209.0	30277215.2	290
2013-11-17	24.4	24.85	24.4	24.6	0.15	0.61	719925.0	17748815.35	294
2013-11-14	24.0	24.45	23.9	24.45	0.35	1.45	400191.0	9667137.25	138
2013-11-13	24.2	24.25	23.8	24.1	-0.2	-0.82	329169.0	7897659.3	207
2013-11-12	24.45	24.5	24.05	24.3	-0.1	-0.41	671498.0	16295943.3	263
2013-11-11	24.0	24.4	23.8	24.4	0.4	1.67	750296.0	18075325.6	263
2013-11-10	24.1	24.2	23.75	24.0	-0.05	-0.21	291747.0	6982211.2	149
2013-11-07	23.6	24.1	23.6	24.05	0.3	1.26	846842.0	20293606.6	266
2013-11-06	23.6	23.75	23.6	23.75	0.15	0.64	289738.0	6860060.6	122
2013-11-05	23.5	23.7	23.5	23.6	-0.05	-0.21	1004195.0	23697758.7	213
2013-11-04	23.55	23.7	23.55	23.65	0.15	0.64	335501.0	7921850.2	97
2013-11-03	23.65	23.85	23.5	23.5	-0.1	-0.42	1248335.0	29474827.5	238
2013-10-31	23.45	23.9	23.2	23.6	0.3	1.29	2002602.0	47319309.1	382
2013-10-30	22.4	23.3	22.25	23.3	1.1	4.95	1713724.0	39119332.45	553
2013-10-29	22.05	22.3	21.95	22.2	0.15	0.68	269292.0	5948853.7	137
2013-10-28	22.1	22.1	21.95	22.05	-0.05	-0.23	219380.0	4832836.7	141
2013-10-27	21.8	22.1	21.8	22.1	-0.9	-3.91	1671751.0	36712343.65	562
2013-10-24	23.0	23.25	22.8	23.0	0.0	0.0	1029908.0	23751282.25	284
2013-10-23	22.8	23.2	22.7	23.0	0.2	0.88	1031490.0	23723037.85	321
2013-10-22	22.95	23.15	22.7	22.8	-0.15	-0.65	2041900.0	46900863.8	391
2013-10-21	22.4	23.0	22.3	22.95	0.55	2.46	1727675.0	39110575.2	589
2013-10-20	21.95	22.45	21.95	22.4	0.7	3.23	3253798.0	72558816.2	809
2013-10-10	21.75	21.9	21.55	21.7	-0.05	-0.23	348643.0	7567550.15	228
2013-10-09	21.1	21.85	21.1	21.75	0.55	2.59	555505.0	11969317.05	228
2013-10-08	21.2	21.5	21.0	21.2	-0.1	-0.47	661590.0	14041650.95	205
2013-10-07	21.25	21.4	21.1	21.3	-0.25	-1.16	293853.0	6237423.75	152
2013-10-06	21.5	21.65	21.05	21.55	0.15	0.7	479320.0	10263616.8	165
2013-10-03	21.3	21.5	21.15	21.4	0.0	0.0	52290.0	1118324.05	81
2013-10-02	21.4	21.7	21.25	21.4	0.0	0.0	284736.0	6125958.4	181
2013-10-01	21.0	21.5	20.95	21.4	0.4	1.9	212977.0	4515719.95	161
2013-09-30	21.0	21.1	20.9	21.0	0.05	0.24	307591.0	6455615.8	147
2013-09-29	21.0	21.0	20.9	20.95	-0.05	-0.24	80630.0	1691460.35	85
2013-09-26	21.25	21.25	21.0	21.0	-0.15	-0.71	233420.0	4923141.55	145
2013-09-25	21.35	21.35	21.0	21.15	-0.3	-1.4	334138.0	7069808.2	241
2013-09-24	21.75	21.75	21.45	21.45	-0.35	-1.61	289063.0	6232645.5	230
2013-09-19	21.9	21.9	21.75	21.8	0.1	0.46	473498.0	10338616.25	147
2013-09-18	21.9	21.9	21.65	21.7	-0.25	-1.14	236715.0	5159351.35	158
2013-09-17	21.95	22.05	21.9	21.95	-0.1	-0.45	466946.0	10262761.0	178
2013-09-16	22.05	22.15	21.95	22.05	0.05	0.23	580484.0	12806273.1	182
2013-09-15	22.0	22.3	21.65	22.0	0.6	2.8	1342650.0	29546087.15	435
2013-09-12	20.85	21.4	20.85	21.4	0.4	1.9	168839.0	3562818.45	114
2013-09-11	20.95	21.05	20.9	21.0	0.05	0.24	37295.0	782668.95	74
2013-09-10	20.85	21.0	20.6	20.95	0.55	2.7	199113.0	4158044.2	147
2013-09-09	20.3	20.4	20.1	20.4	0.05	0.25	36376.0	737885.0	54
2013-09-08	20.65	20.7	20.3	20.35	-0.1	-0.49	50516.0	1036614.3	73
2013-09-05	20.55	20.6	20.05	20.45	-0.2	-0.97	168569.0	3422026.65	158
2013-09-04	21.0	21.0	20.15	20.65	-0.75	-3.5	604135.0	12463427.1	192
2013-09-03	21.5	21.7	21.05	21.4	-0.1	-0.47	180307.0	3858931.75	123
2013-09-02	21.3	21.65	21.3	21.5	0.0	0.0	203652.0	4363623.85	130
2013-09-01	21.0	21.5	21.0	21.5	0.6	2.87	70269.0	1494401.65	86
2013-08-29	20.95	21.35	20.9	20.9	0.3	1.46	357159.0	7563740.05	162
2013-08-28	20.05	21.0	20.0	20.6	-0.45	-2.14	1222211.0	24956658.65	340
2013-08-27	21.7	21.7	20.5	21.05	-0.75	-3.44	402272.0	8461014.95	211
2013-08-26	21.9	21.9	21.75	21.8	-0.1	-0.46	214027.0	4678376.25	120
2013-08-25	21.9	21.95	21.85	21.9	0.0	0.0	124423.0	2727756.6	90
2013-08-22	21.9	21.95	21.85	21.9	-0.05	-0.23	120411.0	2637574.75	77
2013-08-21	21.9	22.0	21.9	21.95	-0.05	-0.23	157678.0	3461074.55	91
2013-08-20	21.95	22.0	21.9	22.0	0.0	0.0	173922.0	3812457.8	83
2013-08-19	21.9	22.0	21.9	22.0	0.05	0.23	745248.0	16380186.55	162
2013-08-18	21.9	22.05	21.85	21.95	0.1	0.46	433229.0	9505928.4	182
2013-08-15	21.9	22.1	21.8	21.85	-0.05	-0.23	774134.0	16988366.2	206
2013-08-14	21.85	22.2	21.85	21.9	-0.1	-0.45	337078.0	7421468.15	117
2013-08-13	22.0	22.05	21.9	22.0	0.05	0.23	498680.0	10953539.4	122
2013-08-05	21.85	22.1	21.85	21.95	0.05	0.23	268933.0	5910821.5	143
2013-08-04	21.95	22.3	21.75	21.9	-0.05	-0.23	1119057.0	24689033.4	250
2013-08-01	21.9	22.0	21.85	21.95	-0.05	-0.23	284798.0	6237623.0	99
2013-07-31	21.7	22.0	21.6	22.0	0.2	0.92	440841.0	9591620.05	178
2013-07-30	21.7	21.8	21.65	21.8	0.1	0.46	195479.0	4247730.95	91
2013-07-29	21.6	21.7	21.6	21.7	-0.05	-0.23	35415.0	766715.15	53
2013-07-28	21.55	21.75	21.55	21.75	0.1	0.46	119816.0	2593826.55	71
2013-07-25	21.6	21.65	21.55	21.65	-0.05	-0.23	307336.0	6635653.65	121
2013-07-24	21.9	21.9	21.55	21.7	-0.2	-0.91	256386.0	5571525.8	136
2013-07-23	21.95	22.0	21.7	21.9	-0.05	-0.23	271176.0	5935337.55	154
2013-07-22	21.6	21.95	21.55	21.95	0.4	1.86	295015.0	6418903.05	211
2013-07-21	21.1	21.6	21.1	21.55	0.2	0.94	159737.0	3434587.15	130
2013-07-18	21.55	21.85	21.35	21.35	-0.5	-2.29	335195.0	7201899.7	211
2013-07-17	22.0	22.0	21.05	21.85	-0.85	-3.74	2202956.0	47381378.85	895
2013-07-16	22.75	22.75	22.5	22.7	-0.05	-0.22	123399.0	2785414.35	102
2013-07-15	22.7	22.75	22.6	22.75	0.0	0.0	100258.0	2276002.85	68
2013-07-14	22.8	22.9	22.6	22.75	-0.15	-0.66	351163.0	7983066.75	142
2013-07-11	22.95	22.95	22.8	22.9	-0.1	-0.43	54942.0	1255717.45	59
2013-07-10	23.2	23.2	22.9	23.0	-0.05	-0.22	101978.0	2345802.15	86
2013-07-09	22.9	23.1	22.85	23.05	0.05	0.22	38347.0	880371.4	74
2013-07-08	23.1	23.1	22.75	23.0	-0.1	-0.43	140873.0	3238540.5	115
2013-07-07	22.85	23.1	22.85	23.1	0.25	1.09	140335.0	3222689.9	140
2013-07-04	22.25	22.85	22.25	22.85	0.25	1.11	126849.0	2876661.65	120
2013-07-03	22.7	22.75	22.5	22.6	-0.1	-0.44	158602.0	3588741.05	106
2013-07-02	22.75	22.8	22.6	22.7	-0.05	-0.22	173503.0	3941811.15	126
2013-07-01	22.65	22.8	22.35	22.75	0.0	0.0	517265.0	11716883.6	191
2013-06-30	22.75	22.8	22.55	22.75	-0.05	-0.22	110369.0	2507613.45	97
2013-06-26	22.95	22.95	22.7	22.8	-0.15	-0.65	250604.0	5706630.05	146
2013-06-25	22.8	23.0	22.8	22.95	0.05	0.22	90318.0	2064575.25	80
2013-06-24	22.95	23.0	22.75	22.9	-0.2	-0.87	203296.0	4651232.4	128
2013-06-23	22.85	23.2	22.7	23.1	0.15	0.65	280799.0	6447213.25	162
2013-06-22	22.9	22.95	22.8	22.95	-0.05	-0.22	146635.0	3354710.4	116
2013-06-19	23.0	23.2	22.7	23.0	0.1	0.44	339331.0	7758224.45	204
2013-06-18	22.95	23.05	22.8	22.9	-0.05	-0.22	270191.0	6196727.95	172
2013-06-17	22.75	23.0	22.75	22.95	0.25	1.1	442890.0	10121576.2	186
2013-06-16	21.85	22.8	21.75	22.7	0.4	1.79	421246.0	9509405.55	261
2013-06-15	22.9	23.0	21.9	22.3	-1.15	-4.9	727739.0	16343398.45	387
2013-06-12	23.25	23.5	23.25	23.45	0.15	0.64	207207.0	4851874.7	141
2013-06-11	23.4	23.85	23.15	23.3	-0.1	-0.43	423835.0	9926176.95	222
2013-06-10	23.65	23.65	23.4	23.4	-0.35	-1.47	217290.0	5114687.3	137
2013-06-09	23.6	23.75	23.5	23.75	-0.1	-0.42	233148.0	5500357.9	189
2013-06-08	23.8	23.9	23.6	23.85	0.05	0.21	175284.0	4168709.4	157
2013-06-05	23.6	23.85	23.55	23.8	0.05	0.21	97458.0	2312530.6	117
2013-06-04	23.6	23.9	23.5	23.75	0.25	1.06	511491.0	12116965.0	193
2013-06-03	23.5	23.7	23.45	23.5	-0.05	-0.21	341689.0	8045303.95	206
2013-06-02	23.8	24.0	23.55	23.55	-0.45	-1.87	285493.0	6785367.8	216
2013-06-01	23.4	24.1	23.35	24.0	0.15	0.63	868676.0	20638931.95	349
2013-05-29	24.25	24.25	23.65	23.85	-0.3	-1.24	562973.0	13479336.9	216
2013-05-28	24.05	24.3	24.0	24.15	0.15	0.63	736247.0	17766788.55	220
2013-05-27	24.0	24.2	23.7	24.0	-0.1	-0.41	529693.0	12704829.25	243
2013-05-26	23.55	24.2	23.55	24.1	0.45	1.9	1317819.0	31558867.85	433
2013-05-25	23.1	24.0	23.0	23.65	0.25	1.07	728529.0	17222820.85	390
2013-05-22	22.8	23.5	22.8	23.4	0.45	1.96	550860.0	12805254.85	374
2013-05-21	22.85	23.05	22.8	22.95	-0.05	-0.22	991513.0	22771149.9	283
2013-05-20	22.5	23.15	22.45	23.0	0.55	2.45	1176760.0	26711635.7	467
2013-05-19	21.75	22.55	21.6	22.45	0.8	3.7	1310198.0	28898104.9	495
2013-05-18	21.2	21.7	21.2	21.65	0.4	1.88	798916.0	17151313.65	297
2013-05-15	21.45	21.45	21.05	21.25	0.2	0.95	636557.0	13492116.75	305
2013-05-14	20.8	21.6	20.8	21.05	0.15	0.72	1222715.0	25978297.4	573
2013-05-13	20.85	21.15	20.65	20.9	-0.25	-1.18	688585.0	14364150.7	312
2013-05-12	20.9	21.2	20.8	21.15	0.2	0.95	348466.0	7291521.05	167
2013-05-11	21.05	21.25	20.85	20.95	0.0	0.0	740760.0	15629404.85	318
2013-05-08	20.2	21.2	20.2	20.95	0.8	3.97	1442889.0	30084756.3	570
2013-05-07	20.05	20.15	20.05	20.15	0.05	0.25	161960.0	3257623.3	79
2013-05-06	20.15	20.25	20.1	20.1	-0.1	-0.5	262737.0	5295671.35	100
2013-05-05	20.1	20.3	20.1	20.2	-0.05	-0.25	413703.0	8364573.5	157
2013-05-04	20.15	20.3	20.05	20.25	0.15	0.75	346789.0	6995473.45	216
2013-05-01	20.0	20.1	19.9	20.1	0.1	0.5	392436.0	7846250.85	164
2013-04-30	19.95	20.05	19.9	20.0	0.05	0.25	433007.0	8658651.6	159
2013-04-29	20.2	20.3	19.95	19.95	-0.25	-1.24	475147.0	9521121.75	262
2013-04-28	20.3	20.45	20.05	20.2	-0.1	-0.49	368732.0	7434661.4	188
2013-04-27	20.1	20.35	19.9	20.3	0.15	0.74	658809.0	13244171.9	326
2013-04-24	20.25	20.25	19.95	20.15	-0.1	-0.49	503608.0	10108201.25	249
2013-04-23	20.3	20.4	20.2	20.25	-0.1	-0.49	318301.0	6455168.15	157
2013-04-22	20.0	20.4	19.75	20.35	0.3	1.5	683127.0	13792900.9	273
2013-04-21	20.15	20.3	19.9	20.05	0.0	0.0	462521.0	9295872.5	235
2013-04-20	19.9	20.1	19.8	20.05	0.25	1.26	540379.0	10783738.75	215
2013-04-17	19.4	20.1	19.35	19.8	0.5	2.59	1224223.0	24089485.9	474
2013-04-16	19.4	19.4	19.0	19.3	-0.15	-0.77	455457.0	8704606.1	265
2013-04-15	19.95	19.95	19.35	19.45	-0.55	-2.75	537151.0	10524845.85	319
2013-04-14	20.05	20.1	19.95	20.0	-0.1	-0.5	177312.0	3551489.15	122
2013-04-13	20.05	20.1	19.9	20.1	-0.15	-0.74	225351.0	4508238.0	204
2013-04-10	20.0	20.25	19.9	20.25	0.15	0.75	391933.0	7855199.0	199
2013-04-09	20.15	20.2	19.85	20.1	0.0	0.0	264204.0	5289915.25	225
2013-04-08	20.1	20.15	19.9	20.1	0.05	0.25	271702.0	5448510.2	190
2013-04-07	20.05	20.2	20.0	20.05	-0.15	-0.74	223242.0	4489835.35	145
2013-04-06	20.35	20.35	20.05	20.2	-0.25	-1.22	228628.0	4618412.8	160
2013-04-03	20.45	20.8	20.35	20.45	0.0	0.0	333946.0	6893325.75	161
2013-04-02	20.45	20.45	20.3	20.45	0.0	0.0	104850.0	2136061.85	69
2013-04-01	20.35	20.45	20.25	20.45	0.1	0.49	73297.0	1493130.1	101
2013-03-31	20.3	20.5	20.15	20.35	0.0	0.0	106224.0	2155427.0	102
2013-03-30	20.5	20.6	20.25	20.35	-0.3	-1.45	345331.0	7078239.75	168
2013-03-27	20.8	20.8	20.5	20.65	-0.2	-0.96	316915.0	6522883.35	198
2013-03-26	21.0	21.1	20.6	20.85	-0.05	-0.24	238390.0	4970382.9	194
2013-03-25	20.4	21.25	20.35	20.9	0.4	1.95	629179.0	13206031.75	319
2013-03-24	20.2	20.7	20.2	20.5	0.3	1.49	404960.0	8299694.9	231
2013-03-23	20.1	20.3	20.1	20.2	0.0	0.0	82923.0	1675346.15	89
2013-03-20	19.95	20.2	19.95	20.2	0.1	0.5	107385.0	2155967.65	114
2013-03-19	20.05	20.2	20.0	20.1	0.0	0.0	216180.0	4340567.2	145
2013-03-18	20.2	20.35	20.05	20.1	-0.4	-1.95	124586.0	2515717.0	126
2013-03-17	20.55	20.6	20.25	20.5	-0.1	-0.49	219757.0	4489774.4	161
2013-03-16	20.6	20.85	20.5	20.6	0.3	1.48	338904.0	7002093.15	180
2013-03-13	20.0	20.4	19.8	20.3	0.0	0.0	262311.0	5260553.9	168
2013-03-12	20.65	20.65	20.0	20.3	-0.4	-1.93	231114.0	4671989.55	220
2013-03-11	20.65	20.75	20.5	20.7	0.0	0.0	232873.0	4795350.4	192
2013-03-10	21.25	21.25	20.4	20.7	-0.55	-2.59	698641.0	14405411.65	529
2013-03-09	20.7	21.35	20.55	21.25	0.65	3.16	779379.0	16291964.75	451
2013-03-06	20.0	20.6	19.7	20.6	0.6	3.0	366340.0	7370416.15	261
2013-03-05	19.55	20.0	19.35	20.0	0.45	2.3	429997.0	8478535.55	203
2013-03-04	19.5	19.6	19.35	19.55	-0.05	-0.26	217984.0	4247007.1	131
2013-03-03	19.5	19.6	19.1	19.6	0.0	0.0	361848.0	7005776.0	175
2013-03-02	18.9	19.65	18.9	19.6	0.7	3.7	547195.0	10477965.1	319
2013-02-27	18.9	18.95	18.75	18.9	-0.05	-0.26	63292.0	1197022.05	73
2013-02-26	18.9	18.95	18.75	18.95	-0.05	-0.26	182888.0	3454496.95	111
2013-02-25	18.95	19.05	18.95	19.0	0.0	0.0	48576.0	923080.0	72
2013-02-24	19.0	19.1	18.9	19.0	0.0	0.0	159804.0	3035837.45	112
2013-02-23	18.9	19.0	18.8	19.0	0.1	0.53	150100.0	2836253.05	110
2013-02-20	18.9	18.9	18.75	18.9	0.0	0.0	193357.0	3642916.75	103
2013-02-19	18.95	19.15	18.75	18.9	-0.1	-0.53	311597.0	5878859.5	180
2013-02-18	19.3	19.4	18.95	19.0	-0.45	-2.31	642857.0	12255516.6	447
2013-02-17	19.65	19.65	19.35	19.45	-0.1	-0.51	264115.0	5133756.4	149
2013-02-16	19.65	19.65	19.55	19.55	-0.05	-0.26	91027.0	1781620.2	108
2013-02-13	19.7	19.8	19.3	19.6	-0.1	-0.51	506214.0	9886922.1	216
2013-02-12	19.95	19.95	19.65	19.7	-0.2	-1.01	284626.0	5609940.75	121
2013-02-11	19.8	20.0	19.55	19.9	0.1	0.51	290750.0	5734531.3	137
2013-02-10	19.6	19.8	19.6	19.8	0.2	1.02	71116.0	1397087.05	65
2013-02-09	19.85	19.85	19.6	19.6	-0.25	-1.26	319081.0	6285668.0	143
2013-02-06	20.0	20.0	19.8	19.85	-0.1	-0.5	160549.0	3190715.0	107
2013-02-05	19.9	19.95	19.55	19.95	0.05	0.25	100002.0	1977531.9	107
2013-02-04	20.05	20.05	19.9	19.9	-0.15	-0.75	129029.0	2575477.3	85
2013-02-03	20.0	20.05	19.8	20.05	0.05	0.25	447598.0	8947288.1	87
2013-02-02	19.9	20.05	19.8	20.0	0.1	0.5	305814.0	6089335.3	119
2013-01-30	19.85	19.95	19.85	19.9	0.05	0.25	121186.0	2410897.5	69
2013-01-29	19.8	19.9	19.8	19.85	-0.05	-0.25	145171.0	2881453.35	76
2013-01-28	19.9	19.9	19.6	19.9	0.0	0.0	342360.0	6776148.65	155
2013-01-27	20.05	20.05	19.8	19.9	-0.1	-0.5	125111.0	2489782.5	79
2013-01-26	20.0	20.05	20.0	20.0	-0.1	-0.5	46058.0	921946.15	85
2013-01-23	20.0	20.3	20.0	20.1	0.1	0.5	386676.0	7361248.65	109
2013-01-22	20.0	20.1	19.8	20.0	0.0	0.0	38866.0	775298.05	60
2013-01-21	19.95	20.05	19.75	20.0	0.0	0.0	201199.0	4007412.5	101
2013-01-20	19.6	20.2	19.55	20.0	0.15	0.76	437547.0	8731698.7	158
2013-01-19	19.85	20.0	19.8	19.85	0.0	0.0	61815.0	1231715.5	67
2013-01-16	19.8	19.9	19.8	19.85	-0.05	-0.25	50381.0	1000735.95	46
2013-01-15	19.9	20.05	19.8	19.9	-0.15	-0.75	168811.0	3369488.7	105
2013-01-14	20.0	20.05	19.95	20.05	0.0	0.0	87242.0	1747039.8	103
2013-01-13	20.0	20.3	20.0	20.05	0.15	0.75	824886.0	16676864.4	317
2013-01-12	19.8	20.05	19.8	19.9	0.15	0.76	319387.0	6366617.8	241
2013-01-09	19.75	19.8	19.65	19.75	-0.05	-0.25	96785.0	1910159.3	125
2013-01-08	19.85	19.95	19.55	19.8	-0.15	-0.75	195466.0	3870232.1	150
2013-01-07	20.0	20.15	19.85	19.95	-0.1	-0.5	258139.0	5148718.25	111
2013-01-06	20.1	20.2	19.95	20.05	-0.05	-0.25	71928.0	1440502.6	89
2013-01-05	19.9	20.35	19.9	20.1	0.25	1.26	288694.0	5807747.7	194
2013-01-02	19.8	20.0	19.8	19.85	-0.05	-0.25	401648.0	8002668.0	147
2013-01-01	19.7	20.3	19.65	19.9	-0.1	-0.5	252936.0	5055081.55	164
2012-12-31	19.6	20.0	19.25	20.0	0.4	2.04	339348.0	6680891.75	185
2012-12-30	19.25	20.3	19.1	19.6	0.3	1.55	472643.0	9338721.15	293
2012-12-29	19.3	19.35	19.1	19.3	0.1	0.52	80180.0	1543552.85	80
2012-12-26	19.35	19.35	19.2	19.2	-0.15	-0.78	57355.0	1104162.05	59
2012-12-25	19.45	19.45	19.25	19.35	-0.1	-0.51	41569.0	805652.2	59
2012-12-24	19.5	19.6	19.35	19.45	-0.1	-0.51	52259.0	1015755.25	59
2012-12-23	19.55	19.6	19.45	19.55	-0.05	-0.26	190624.0	3716998.45	77
2012-12-22	19.6	19.75	19.4	19.6	-0.1	-0.51	130189.0	2542880.55	109
2012-12-19	19.65	19.85	19.6	19.7	0.1	0.51	159558.0	3149805.35	95
2012-12-18	19.45	19.75	19.45	19.6	-0.15	-0.76	110827.0	2178563.7	81
2012-12-17	19.5	19.75	19.35	19.75	0.3	1.54	296133.0	5786554.35	188
2012-12-16	19.25	19.5	19.25	19.45	0.2	1.04	232822.0	4522177.2	118
2012-12-15	18.95	19.4	18.85	19.25	0.35	1.85	353317.0	6763603.0	161
2012-12-12	18.75	19.0	18.7	18.9	0.05	0.27	323943.0	6118959.65	171
2012-12-11	18.55	18.95	18.55	18.85	0.25	1.34	577758.0	10825270.75	281
2012-12-10	18.1	18.85	17.95	18.6	-1.1	-5.58	2474408.0	45308836.7	1155
2012-12-09	19.8	19.8	19.65	19.7	-0.1	-0.51	106188.0	2095643.5	119
2012-12-08	19.9	20.1	19.8	19.8	-0.1	-0.5	293241.0	5827603.8	191
2012-12-05	19.55	19.95	19.55	19.9	0.25	1.27	105642.0	2079788.3	88
2012-12-04	19.7	19.7	19.5	19.65	-0.05	-0.25	110561.0	2162871.25	112
2012-12-03	19.7	20.0	19.55	19.7	0.1	0.51	293819.0	5837751.15	177
2012-12-02	19.35	19.7	19.3	19.6	0.1	0.51	212263.0	4136978.95	150
2012-12-01	19.6	19.7	19.35	19.5	0.25	1.3	224009.0	4368696.6	167
2012-11-28	19.0	19.25	19.0	19.25	0.05	0.26	401709.0	7705109.65	184
2012-11-27	19.1	19.3	19.0	19.2	-0.1	-0.52	155877.0	2981300.35	105
2012-11-26	19.4	19.4	18.8	19.3	0.25	1.31	387267.0	7398665.6	185
2012-11-25	19.4	19.4	19.0	19.05	-0.45	-2.31	374623.0	7132121.8	131
2012-11-24	19.45	19.5	19.3	19.5	0.2	1.04	300423.0	5832833.7	208
2012-11-21	19.4	19.4	19.15	19.3	-0.1	-0.52	205227.0	3956979.25	169
2012-11-20	19.45	19.45	19.1	19.4	-0.05	-0.26	349260.0	6749006.95	184
2012-11-19	19.55	19.6	18.85	19.45	-0.1	-0.51	481956.0	9275032.8	252
2012-11-18	19.55	19.65	19.35	19.55	-0.1	-0.51	221644.0	4318183.35	149
2012-11-17	19.3	19.65	19.2	19.65	0.0	0.0	506131.0	9835655.5	258
2012-11-14	19.7	19.8	19.6	19.65	0.05	0.26	445171.0	8742207.85	215
2012-11-13	19.85	19.85	19.6	19.6	-0.2	-1.01	555189.0	10960803.85	259
2012-11-12	19.5	19.85	19.4	19.8	0.15	0.76	1064779.0	20965388.0	541
2012-11-11	21.3	21.3	19.65	19.65	-2.15	-9.86	7063111.0	142121758.9	1965
2012-11-10	21.5	21.85	21.5	21.8	-0.3	-1.36	245512.0	5317259.4	143
2012-11-07	22.0	22.15	21.9	22.1	0.15	0.68	478784.0	10560482.15	245
2012-11-06	21.7	21.95	21.65	21.95	0.3	1.39	632598.0	13739128.45	250
2012-11-05	21.9	21.95	21.6	21.65	-0.3	-1.37	267978.0	5839379.65	173
2012-11-04	21.75	22.0	21.7	21.95	0.2	0.92	246229.0	5389904.95	180
2012-11-03	22.25	22.4	21.75	21.75	-0.5	-2.25	778317.0	17155371.65	355
2012-10-24	20.5	22.45	20.5	22.25	1.5	7.23	1572346.0	34265787.15	716
2012-10-23	20.55	20.9	20.5	20.75	0.0	0.0	197569.0	4092047.95	87
2012-10-22	20.9	20.95	20.55	20.75	-0.2	-0.95	163993.0	3405639.6	91
2012-10-21	21.0	21.05	20.85	20.95	-0.05	-0.24	190464.0	3995747.45	130
2012-10-20	20.75	21.25	20.65	21.0	0.15	0.72	246893.0	5168896.9	190
2012-10-17	20.4	21.35	20.4	20.85	0.55	2.71	1071168.0	22351053.35	434
2012-10-16	20.65	20.65	20.25	20.3	-0.3	-1.46	419178.0	8557751.9	198
2012-10-15	20.45	20.65	20.2	20.6	0.2	0.98	220280.0	4498851.2	141
2012-10-14	21.1	21.15	20.3	20.4	-0.85	-4.0	385762.0	8016340.8	177
2012-10-13	21.55	21.6	21.05	21.25	-0.5	-2.3	244357.0	5188515.6	125
2012-10-10	21.65	21.8	21.55	21.75	-0.05	-0.23	132180.0	2859116.55	121
2012-10-09	21.75	21.9	21.65	21.8	0.05	0.23	134117.0	2916392.9	123
2012-10-08	21.9	21.9	21.6	21.75	-0.35	-1.58	196533.0	4276913.1	144
2012-10-07	21.8	22.1	21.7	22.1	0.3	1.38	249770.0	5466170.35	162
2012-10-06	22.2	22.3	21.8	21.8	-0.2	-0.91	752379.0	16632560.85	230
2012-10-03	21.95	22.1	21.8	22.0	0.0	0.0	207927.0	4570570.05	138
2012-10-02	22.6	22.6	22.0	22.0	-0.5	-2.22	818309.0	18087170.65	399
2012-10-01	22.0	22.55	22.0	22.5	0.55	2.51	1315426.0	29407319.05	486
2012-09-30	21.35	22.35	21.35	21.95	0.85	4.03	1754627.0	38303038.75	495
2012-09-29	21.2	21.65	21.0	21.1	-0.4	-1.86	467495.0	9950878.9	172
2012-09-26	21.8	21.85	21.3	21.5	-0.55	-2.49	457871.0	9864584.05	153
2012-09-25	22.0	22.1	21.7	22.05	0.05	0.23	243933.0	5357827.85	122
2012-09-24	22.1	22.2	21.9	22.0	-0.4	-1.79	314826.0	6934788.95	187
2012-09-22	22.1	22.4	21.95	22.4	0.35	1.59	163420.0	3609410.8	135
2012-09-19	22.45	22.65	21.9	22.05	-0.45	-2.0	402227.0	8932568.65	210
2012-09-18	22.6	22.65	22.45	22.5	-0.2	-0.88	483854.0	10905963.95	184
2012-09-17	22.6	22.75	22.55	22.7	0.15	0.67	303498.0	6871888.85	141
2012-09-16	22.65	22.8	22.3	22.55	-0.2	-0.88	547839.0	12378032.75	221
2012-09-15	22.75	23.0	22.65	22.75	0.2	0.89	1338579.0	30479201.85	404
2012-09-12	22.25	22.55	22.25	22.55	0.3	1.35	313491.0	7016960.5	173
2012-09-11	22.45	22.5	22.2	22.25	-0.15	-0.67	439674.0	9811291.3	157
2012-09-10	22.15	22.7	22.1	22.4	0.3	1.36	905052.0	20234110.85	341
2012-09-09	22.15	22.25	22.0	22.1	-0.15	-0.67	343671.0	7596170.5	197
2012-09-08	22.5	22.55	22.05	22.25	0.0	0.0	1268911.0	28295477.75	408
2012-09-05	22.25	22.45	22.1	22.25	0.0	0.0	309198.0	6886262.35	184
2012-09-04	22.5	22.55	22.1	22.25	-0.5	-2.2	953966.0	21276039.8	357
2012-09-03	22.6	22.8	22.55	22.75	0.0	0.0	512286.0	11594698.0	241
2012-09-02	22.5	22.8	22.5	22.75	0.2	0.89	274835.0	6220612.7	186
2012-09-01	23.2	23.2	22.55	22.55	-0.35	-1.53	567011.0	12886653.7	220
2012-08-29	23.1	23.1	22.85	22.9	-0.2	-0.87	249237.0	5723529.45	166
2012-08-28	22.8	23.85	22.8	23.1	0.1	0.43	1381922.0	32246209.25	445
2012-08-27	23.0	23.25	22.75	23.0	0.2	0.88	1186640.0	27420554.0	298
2012-08-26	22.05	22.95	22.0	22.8	0.7	3.17	1639983.0	36696635.35	452
2012-08-25	22.0	22.25	21.85	22.1	0.15	0.68	1452848.0	31993815.45	372
2012-08-15	21.85	22.2	21.5	21.95	0.2	0.92	1199687.0	26168658.05	349
2012-08-14	20.8	22.2	20.8	21.75	0.9	4.32	1509796.0	32512999.8	486
2012-08-13	20.9	21.1	20.8	20.85	-0.1	-0.48	428215.0	8964880.55	149
2012-08-12	21.15	21.15	20.9	20.95	-0.15	-0.71	447195.0	9401611.2	198
2012-08-11	21.25	21.45	21.0	21.1	-0.05	-0.24	1046975.0	22160660.25	289
2012-08-08	21.5	21.7	21.15	21.15	-0.2	-0.94	1059008.0	22690323.0	431
2012-08-07	20.85	21.7	20.6	21.35	0.5	2.4	1392920.0	29276158.5	541
2012-08-06	20.75	21.8	20.7	20.85	-0.05	-0.24	1609597.0	34058382.4	683
2012-08-05	20.0	20.95	20.0	20.9	1.1	5.56	3175129.0	65287068.6	962
2012-08-04	20.0	20.3	19.75	19.8	0.1	0.51	752959.0	15033531.05	354
2012-08-01	19.2	20.15	19.1	19.7	0.5	2.6	862346.0	16918886.2	484
2012-07-31	18.85	19.4	18.85	19.2	0.35	1.86	857480.0	16389358.75	349
2012-07-30	18.85	18.9	18.7	18.85	0.1	0.53	1113060.0	20952333.75	290
2012-07-29	18.85	18.9	18.75	18.75	0.0	0.0	388636.0	7307794.0	136
2012-07-28	18.6	18.9	18.55	18.75	0.25	1.35	972439.0	18223023.7	256
2012-07-25	18.55	18.55	18.3	18.5	-0.1	-0.54	337555.0	6225738.05	107
2012-07-24	18.9	18.95	18.45	18.6	-0.2	-1.06	197866.0	3674816.0	139
2012-07-23	19.0	19.0	18.45	18.8	0.35	1.9	384756.0	7207991.8	240
2012-07-22	18.5	18.55	18.3	18.45	0.05	0.27	436601.0	8062561.5	183
2012-07-21	18.1	18.45	18.1	18.4	-0.1	-0.54	145689.0	2675623.8	96
2012-07-18	18.25	18.55	18.25	18.5	0.2	1.09	164363.0	3018642.15	165
2012-07-17	18.3	18.5	18.0	18.3	-0.15	-0.81	499241.0	9088720.15	239
2012-07-16	18.45	18.45	18.1	18.45	-0.05	-0.27	811885.0	14968998.4	185
2012-07-15	18.7	18.7	18.4	18.5	-0.35	-1.86	482620.0	8922729.5	154
2012-07-14	18.95	19.05	18.7	18.85	0.05	0.27	714018.0	13465665.0	166
2012-07-11	18.85	18.9	18.5	18.8	-0.1	-0.53	209763.0	3921156.05	116
2012-07-10	18.95	19.0	18.75	18.9	-0.1	-0.53	440670.0	8311260.7	208
2012-07-09	19.25	19.3	19.0	19.0	-0.2	-1.04	267167.0	5108544.2	188
2012-07-08	19.45	19.45	19.2	19.2	-0.25	-1.29	637619.0	12306525.4	277
2012-07-07	19.6	19.65	19.15	19.45	-0.25	-1.27	813962.0	15792650.75	268
2012-07-04	19.9	20.0	19.5	19.7	-0.15	-0.76	596160.0	11782149.95	249
2012-07-03	19.85	19.9	19.75	19.85	0.05	0.25	642934.0	12777104.85	258
2012-07-02	20.0	20.15	19.55	19.8	-0.2	-1.0	309718.0	6171400.35	203
2012-07-01	20.0	20.2	19.9	20.0	0.1	0.5	320760.0	6415135.45	198
2012-06-30	20.0	20.1	19.8	19.9	0.6	3.11	664465.0	13229901.35	216
2012-06-27	20.5	20.55	19.0	19.3	-1.1	-5.39	562770.0	11039702.95	400
2012-06-26	20.7	20.9	20.3	20.4	-0.25	-1.21	323582.0	6640825.95	285
2012-06-25	21.3	21.3	20.5	20.65	-0.65	-3.05	366724.0	7641179.75	290
2012-06-24	21.5	21.5	21.15	21.3	-0.2	-0.93	351123.0	7473722.1	262
2012-06-23	22.2	22.4	21.35	21.5	-0.4	-1.83	1306997.0	28573363.9	871
2012-06-20	21.35	22.5	21.25	21.9	0.65	3.06	342513.0	7420488.05	287
2012-06-19	21.4	21.5	21.25	21.25	-0.2	-0.93	330862.0	7066347.15	233
2012-06-18	21.1	21.65	21.1	21.45	0.55	2.63	394010.0	8435419.5	285
2012-06-17	21.15	21.3	20.7	20.9	0.0	0.0	381879.0	7991460.55	276
2012-06-16	21.65	21.65	20.0	20.9	-0.55	-2.56	614908.0	12853386.5	335
2012-06-13	21.7	21.7	21.35	21.45	-0.1	-0.46	299293.0	6416084.25	163
2012-06-12	21.8	21.8	21.35	21.55	-0.4	-1.82	663013.0	14258652.4	345
2012-06-11	22.2	22.7	21.95	21.95	-0.15	-0.68	469176.0	10419314.65	365
2012-06-10	21.6	22.4	21.6	22.1	0.6	2.79	313115.0	6899035.8	202
2012-06-09	21.55	21.9	21.3	21.5	-0.05	-0.23	332466.0	7197776.05	176
2012-06-06	22.4	22.4	21.0	21.55	-0.85	-3.79	2816813.0	61754395.6	699
2012-06-05	22.45	22.45	22.15	22.4	0.05	0.22	154883.0	3462523.9	140
2012-06-04	22.4	22.5	22.1	22.35	-0.25	-1.11	329875.0	7350889.8	176
2012-06-03	22.95	23.0	22.2	22.6	-0.4	-1.74	691696.0	15591969.0	402
2012-06-02	22.5	23.0	22.1	23.0	-0.85	-3.56	155875.0	3532724.6	191
2012-05-30	23.75	24.05	23.7	23.85	0.05	0.21	314105.0	7497225.6	206
2012-05-29	23.85	23.9	23.7	23.8	-0.05	-0.21	199010.0	4627167.7	124
2012-05-28	23.8	23.9	23.5	23.85	0.15	0.63	266005.0	6308591.55	137
2012-05-27	23.7	23.7	23.55	23.7	-0.05	-0.21	57623.0	1361978.9	110
2012-05-26	24.0	24.0	23.75	23.75	-0.25	-1.04	90522.0	2159868.8	134
2012-05-23	24.1	24.1	23.9	24.0	-0.15	-0.62	85065.0	2040494.85	96
2012-05-22	24.25	24.3	24.1	24.15	0.2	0.84	239465.0	5788748.15	194
2012-05-21	24.2	24.2	23.7	23.95	-0.05	-0.21	262027.0	6267926.55	191
2012-05-20	24.2	24.4	24.0	24.0	-0.2	-0.83	485224.0	11733594.85	259
2012-05-19	24.2	24.55	24.0	24.2	-0.65	-2.62	430839.0	10418137.6	350
2012-05-16	23.6	25.4	23.15	24.85	0.95	3.97	888125.0	21715242.55	547
2012-05-15	23.35	23.95	23.35	23.9	-0.05	-0.21	491547.0	11621631.4	222
2012-05-14	24.2	24.5	23.5	23.95	-0.55	-2.24	181272.0	4328094.4	183
2012-05-13	24.55	24.75	24.2	24.5	-0.1	-0.41	195128.0	4773923.45	162
2012-05-12	24.1	24.65	23.7	24.6	0.25	1.03	439864.0	10619542.5	225
2012-05-09	25.1	25.2	24.2	24.35	-0.85	-3.37	522802.0	12875158.4	240
2012-05-08	25.5	25.5	25.0	25.2	-0.4	-1.56	241934.0	6101251.1	149
2012-05-07	25.2	25.6	25.1	25.6	0.3	1.19	1656535.0	39120829.2	227
2012-05-06	25.8	25.8	25.3	25.3	-0.3	-1.17	203528.0	5206715.7	152
2012-05-05	25.6	25.9	25.4	25.6	-0.4	-1.54	281770.0	7194595.8	194
2012-05-02	25.6	26.1	25.6	26.0	0.1	0.39	454287.0	11768316.7	243
2012-05-01	26.1	26.1	25.6	25.9	0.0	0.0	158590.0	4105185.6	196
2012-04-30	25.8	26.1	25.8	25.9	0.4	1.57	657501.0	17058222.6	413
2012-04-29	26.2	26.2	25.3	25.5	-0.4	-1.54	386081.0	10013317.6	253
2012-04-28	25.6	26.1	25.6	25.9	0.7	2.78	815333.0	21114351.3	429
2012-04-25	24.75	25.2	24.6	25.2	0.6	2.44	740835.0	18442448.6	370
2012-04-24	24.25	25.4	24.25	24.6	0.45	1.86	1246793.0	30860650.5	699
2012-04-23	24.1	24.3	23.85	24.15	0.05	0.21	426709.0	10265457.6	282
2012-04-22	24.3	24.55	24.1	24.1	-0.3	-1.23	419034.0	10215416.65	246
2012-04-21	24.4	24.6	24.0	24.4	0.25	1.04	750471.0	18354654.7	453
2012-04-18	24.35	24.5	24.0	24.15	-0.4	-1.63	574351.0	13864577.65	357
2012-04-17	24.2	24.55	23.9	24.55	0.85	3.59	620328.0	15053433.9	390
2012-04-16	23.0	24.0	22.75	23.7	0.3	1.28	849481.0	19754957.1	532
2012-04-15	23.75	24.0	23.4	23.4	-1.1	-4.49	844242.0	20000492.7	448
2012-04-14	24.9	24.9	24.35	24.5	-0.25	-1.01	748349.0	18404349.05	401
2012-04-11	24.8	25.0	24.25	24.75	-0.35	-1.39	602810.0	14854836.0	471
2012-04-10	25.4	25.7	24.8	25.1	-0.3	-1.18	538868.0	13663023.9	370
2012-04-09	24.9	25.7	24.75	25.4	0.2	0.79	617876.0	15627814.9	413
2012-04-08	25.9	26.1	24.2	25.2	-0.6	-2.33	1052668.0	26547402.6	611
2012-04-07	25.9	26.2	25.7	25.8	-0.2	-0.77	1064395.0	27589114.7	503
2012-04-04	26.0	26.1	25.7	26.0	0.0	0.0	731506.0	18987342.4	386
2012-04-03	26.2	26.2	25.9	26.0	-0.1	-0.38	1025152.0	26664063.7	506
2012-04-02	26.5	26.5	26.0	26.1	-0.3	-1.14	2986688.0	78232260.3	928
2012-04-01	25.9	26.4	25.8	26.4	0.4	1.54	1892561.0	49592775.5	800
2012-03-31	25.9	26.1	25.8	26.0	0.0	0.0	906426.0	23544931.3	468
2012-03-28	25.7	26.0	25.5	26.0	0.3	1.17	1002851.0	25826869.3	483
2012-03-27	26.4	26.5	25.7	25.7	-0.6	-2.28	1513797.0	39281152.8	580
2012-03-26	26.3	26.5	26.0	26.3	0.1	0.38	892525.0	23369684.4	452
2012-03-25	26.3	26.7	26.0	26.2	0.0	0.0	1937577.0	51003148.5	775
2012-03-24	26.5	26.9	26.0	26.2	0.2	0.77	1693872.0	44774996.0	874
2012-03-21	25.3	27.0	25.3	26.0	0.6	2.36	3488826.0	91765922.9	1367
2012-03-20	25.7	25.8	25.3	25.4	-0.2	-0.78	993412.0	25404111.5	553
2012-03-19	26.0	26.0	25.5	25.6	-0.3	-1.16	1435628.0	36935038.7	769
[truncated: 648 more rows]
