# Supplementary material for: Effective short-term forecasts of Saudi stock price trends using technical indicators and large-scale multivariate time series
Source: PeerJ Comput Sci. 2023 Jan 6;9:e1205. doi: 10.7717/peerj-cs.1205 (PMC10280263; doi:10.7717/peerj-cs.1205)
Supplement: Supplemental Information 3 [file peerj-cs-09-1205-s003.zip › TASI Dataset 2021/MULKIA REIT_4336.csv]

date	open	high	low	close	change	change_percent	volume_traded	value_traded_SAR	number_trades
2020-03-19	8.5	8.68	8.5	8.68	0.18	2.12	148786.0	1274697.82	177
2020-03-18	8.5	8.53	8.5	8.5	-0.04	-0.47	61573.0	524340.21	132
2020-03-17	8.5	8.6	8.5	8.54	-0.05	-0.58	228214.0	1946639.17	187
2020-03-16	8.81	8.81	8.59	8.59	-0.36	-4.02	115104.0	993917.35	293
2020-03-15	9.0	9.05	8.91	8.95	-0.25	-2.72	81125.0	726704.74	182
2020-03-12	9.2	9.2	8.95	9.2	-0.08	-0.86	115150.0	1040753.29	222
2020-03-11	9.35	9.4	9.28	9.28	0.06	0.65	51256.0	477800.02	123
2020-03-10	8.99	9.27	8.99	9.22	0.24	2.67	87992.0	811159.35	255
2020-03-09	8.9	9.0	8.9	8.98	-0.47	-4.97	211774.0	1899167.66	332
2020-03-08	9.7	9.7	9.0	9.45	-0.44	-4.45	187065.0	1759334.93	289
2020-03-05	9.8	9.95	9.8	9.89	0.07	0.71	109492.0	1082582.74	240
2020-03-04	9.8	9.82	9.78	9.82	0.12	1.24	156065.0	1529408.67	292
2020-03-03	9.7	9.7	9.7	9.7	0.01	0.1	20990.0	203748.36	86
2020-03-02	9.32	9.74	9.32	9.69	0.31	3.3	166904.0	1607502.41	204
2020-03-01	9.6	9.6	9.18	9.38	-0.3	-3.1	187989.0	1768916.91	367
2020-02-27	9.77	9.77	9.65	9.68	-0.11	-1.12	89569.0	867634.14	215
2020-02-26	9.79	9.79	9.79	9.79	-0.07	-0.71	16684.0	163082.61	77
2020-02-25	9.8	9.86	9.61	9.86	0.06	0.61	76505.0	749631.35	137
2020-02-24	9.82	9.82	9.8	9.8	-0.08	-0.81	128289.0	1257554.55	157
2020-02-23	9.82	9.88	9.82	9.88	-0.06	-0.6	24513.0	241388.37	83
2020-02-20	9.88	9.94	9.84	9.94	0.11	1.12	139335.0	1381139.64	110
2020-02-19	9.85	9.88	9.83	9.83	-0.02	-0.2	29860.0	294316.74	70
2020-02-18	9.85	9.85	9.85	9.85	-0.06	-0.61	16535.0	163119.73	47
2020-02-17	9.82	9.91	9.82	9.91	0.04	0.41	54732.0	540190.31	100
2020-02-16	9.87	9.87	9.87	9.87	0.03	0.3	15506.0	152708.91	66
2020-02-13	9.8	9.85	9.76	9.84	0.02	0.2	53334.0	524077.93	103
2020-02-12	9.78	9.83	9.7	9.82	0.04	0.41	65292.0	638244.47	131
2020-02-11	9.78	9.78	9.78	9.78	-0.04	-0.41	17371.0	169934.2	85
2020-02-10	9.84	9.84	9.8	9.82	-0.02	-0.2	26983.0	265055.58	103
2020-02-09	9.79	9.84	9.75	9.84	0.04	0.41	81181.0	795165.53	184
2020-02-06	9.85	9.85	9.76	9.8	-0.03	-0.31	165732.0	1625622.35	200
2020-02-05	9.81	9.83	9.81	9.83	-0.02	-0.2	159024.0	1560464.1	100
2020-02-04	9.84	9.85	9.81	9.85	0.05	0.51	33130.0	325755.87	95
2020-02-03	9.76	9.8	9.76	9.8	0.01	0.1	69545.0	680640.08	103
2020-02-02	9.79	9.8	9.78	9.79	-0.01	-0.1	318215.0	3113503.02	131
2020-01-30	9.8	9.83	9.74	9.8	0.0	0.0	79964.0	782245.03	184
2020-01-29	9.68	9.8	9.68	9.8	0.11	1.14	118420.0	1152242.5	177
2020-01-28	9.5	9.69	9.5	9.69	0.09	0.94	42139.0	403391.55	198
2020-01-27	9.7	9.7	9.6	9.6	-0.07	-0.72	157437.0	1524291.96	226
2020-01-26	9.78	9.78	9.65	9.67	-0.12	-1.23	78712.0	762959.12	205
2020-01-23	9.79	9.79	9.71	9.79	-0.01	-0.1	30346.0	296490.92	135
2020-01-22	9.73	9.8	9.69	9.8	0.05	0.51	413291.0	4013175.08	224
2020-01-21	9.71	9.8	9.71	9.75	-0.22	-2.21	281170.0	2742676.29	395
2020-01-20	9.95	9.98	9.94	9.97	0.06	0.61	187768.0	1869929.1	181
2020-01-19	9.92	9.92	9.9	9.91	0.01	0.1	116102.0	1151080.66	118
2020-01-16	9.93	9.99	9.85	9.9	0.01	0.1	210393.0	2093501.5	321
2020-01-15	9.9	9.9	9.88	9.89	-0.01	-0.1	100937.0	998906.93	94
2020-01-14	10.0	10.0	9.9	9.9	-0.04	-0.4	143440.0	1424218.68	124
2020-01-13	9.77	9.94	9.73	9.94	0.22	2.26	114770.0	1128684.59	132
2020-01-12	9.75	9.75	9.72	9.72	0.01	0.1	35701.0	347173.28	94
2020-01-09	9.65	9.74	9.65	9.71	0.08	0.83	43750.0	424902.05	94
2020-01-08	9.61	9.72	9.61	9.63	-0.07	-0.72	151846.0	1467073.37	158
2020-01-07	9.78	9.78	9.7	9.7	0.04	0.41	27935.0	271886.38	84
2020-01-06	9.66	9.75	9.64	9.66	-0.03	-0.31	212515.0	2054446.53	203
2020-01-05	9.5	9.76	9.5	9.69	-0.11	-1.12	302675.0	2932479.12	262
2020-01-02	9.91	9.93	9.8	9.8	-0.1	-1.01	191906.0	1891161.99	169
2020-01-01	9.85	9.9	9.85	9.9	0.05	0.51	89755.0	886227.08	111
2019-12-31	9.85	9.85	9.83	9.85	0.05	0.51	67452.0	664170.87	109
2019-12-30	9.73	9.8	9.71	9.8	0.08	0.82	117954.0	1149635.28	151
2019-12-29	9.66	9.73	9.66	9.72	0.06	0.62	56119.0	544766.17	167
2019-12-26	9.6	9.71	9.41	9.66	0.06	0.63	134344.0	1294877.66	217
2019-12-25	9.64	9.68	9.6	9.6	0.0	0.0	60605.0	584067.44	137
2019-12-24	9.56	9.61	9.52	9.6	-0.05	-0.52	90731.0	869037.17	202
2019-12-23	9.4	9.89	9.4	9.65	0.4	4.32	413629.0	3966626.21	411
2019-12-22	9.21	9.39	9.2	9.25	0.05	0.54	185740.0	1730151.08	203
2019-12-19	9.06	9.2	9.05	9.2	0.15	1.66	239683.0	2182295.33	199
2019-12-18	8.99	9.05	8.97	9.05	0.06	0.67	188297.0	1694796.14	169
2019-12-17	8.94	8.99	8.94	8.99	0.07	0.78	163947.0	1471846.99	175
2019-12-16	8.87	8.92	8.87	8.92	0.05	0.56	110923.0	986248.84	138
2019-12-15	8.9	8.9	8.87	8.87	0.04	0.45	67319.0	598115.93	100
2019-12-12	8.9	8.9	8.8	8.83	0.03	0.34	44526.0	393550.18	99
2019-12-11	8.81	8.85	8.8	8.8	-0.01	-0.11	102867.0	907095.62	97
2019-12-10	8.79	9.0	8.75	8.81	0.05	0.57	135403.0	1193171.1	148
2019-12-09	8.74	8.76	8.73	8.76	0.01	0.11	94427.0	826572.98	112
2019-12-08	8.79	8.8	8.75	8.75	-0.01	-0.11	72513.0	636041.05	133
2019-12-05	8.71	8.76	8.71	8.76	0.02	0.23	195281.0	1704001.85	81
2019-12-04	8.71	8.74	8.7	8.74	0.03	0.34	58979.0	513805.69	66
2019-12-03	8.7	8.74	8.7	8.71	0.01	0.11	87759.0	765034.1	60
2019-12-02	8.72	8.72	8.7	8.7	0.0	0.0	29767.0	259065.93	76
2019-12-01	8.7	8.7	8.7	8.7	0.01	0.12	32889.0	286128.2	40
2019-11-28	8.69	8.69	8.69	8.69	-0.01	-0.11	24195.0	210284.28	53
2019-11-27	8.7	8.7	8.7	8.7	-0.01	-0.11	24133.0	209951.75	44
2019-11-26	8.66	8.71	8.66	8.71	0.04	0.46	46519.0	404097.73	52
2019-11-25	8.68	8.7	8.67	8.67	0.0	0.0	26143.0	226928.11	74
2019-11-24	8.66	8.68	8.65	8.67	0.01	0.12	90866.0	787097.94	65
2019-11-21	8.66	8.67	8.65	8.66	0.0	0.0	61155.0	529850.8	75
2019-11-20	8.66	8.66	8.66	8.66	0.06	0.7	19664.0	170097.24	64
2019-11-19	8.64	8.64	8.52	8.6	0.03	0.35	67413.0	578005.97	86
2019-11-18	8.55	8.62	8.55	8.57	0.01	0.12	26022.0	223227.79	71
2019-11-17	8.55	8.57	8.55	8.56	0.01	0.12	127991.0	1094899.01	107
2019-11-14	8.6	8.6	8.5	8.55	-0.05	-0.58	235863.0	2016773.22	229
2019-11-13	8.68	8.68	8.6	8.6	-0.05	-0.58	157991.0	1360930.52	185
2019-11-12	8.7	8.71	8.65	8.65	-0.05	-0.57	266131.0	2311688.37	142
2019-11-11	8.7	8.7	8.69	8.7	-0.03	-0.34	50211.0	437019.25	81
2019-11-10	8.71	8.73	8.71	8.73	0.03	0.34	20559.0	179298.49	64
2019-11-07	8.7	8.72	8.7	8.7	0.02	0.23	109207.0	951611.95	93
2019-11-06	8.67	8.68	8.63	8.68	0.05	0.58	49200.0	425712.95	88
2019-11-05	8.66	8.69	8.62	8.63	-0.03	-0.35	39740.0	344101.33	132
2019-11-04	8.66	8.66	8.66	8.66	0.0	0.0	29694.0	256916.76	61
2019-11-03	8.68	8.68	8.66	8.66	-0.1	-1.14	30726.0	266566.53	50
2019-10-31	8.67	8.76	8.65	8.76	0.07	0.81	59422.0	518599.27	72
2019-10-30	8.69	8.72	8.69	8.69	0.04	0.46	82081.0	713551.68	36
2019-10-29	8.72	8.72	8.6	8.65	-0.05	-0.57	128702.0	1115992.45	173
2019-10-28	8.77	8.77	8.7	8.7	-0.09	-1.02	57217.0	498945.43	72
2019-10-27	8.7	8.79	8.7	8.79	0.03	0.34	38655.0	338249.26	59
2019-10-24	8.77	8.77	8.76	8.76	-0.04	-0.45	71389.0	625615.51	65
2019-10-23	8.73	8.8	8.73	8.8	0.09	1.03	19409.0	169829.32	43
2019-10-22	8.76	8.77	8.71	8.71	-0.06	-0.68	50181.0	438234.3	98
2019-10-21	8.8	8.85	8.75	8.77	-0.12	-1.35	92316.0	811414.4	102
2019-10-20	8.9	8.9	8.87	8.89	0.02	0.23	260277.0	2313107.0	190
2019-10-17	8.86	8.89	8.86	8.87	0.09	1.03	176162.0	1563934.33	88
2019-10-16	8.8	8.8	8.78	8.78	-0.08	-0.9	11341.0	99559.88	35
2019-10-15	8.85	8.86	8.77	8.86	-0.04	-0.45	80960.0	712464.32	94
2019-10-14				8.9	0.0	0.0	4164.0	36971.26	30
2019-10-13	8.89	8.9	8.85	8.9	0.01	0.11	59774.0	531235.19	52
2019-10-10	8.85	8.92	8.84	8.89	0.04	0.45	81302.0	721188.35	71
2019-10-09	8.85	8.86	8.85	8.85	-0.03	-0.34	77772.0	688752.17	78
2019-10-08	8.88	8.9	8.85	8.88	-0.01	-0.11	55714.0	494471.9	89
2019-10-07	8.9	8.9	8.89	8.89	0.0	0.0	53011.0	471659.75	39
2019-10-06	8.85	8.9	8.85	8.89	0.06	0.68	104742.0	929842.47	110
2019-10-03	8.87	8.87	8.82	8.83	-0.02	-0.23	53228.0	470082.19	43
2019-10-02	8.83	8.85	8.82	8.85	0.03	0.34	23082.0	204003.75	44
2019-10-01	8.82	8.85	8.82	8.82	0.02	0.23	50771.0	448256.12	81
2019-09-30	8.81	8.81	8.79	8.8	0.0	0.0	66297.0	583356.77	68
2019-09-29	8.8	8.82	8.8	8.8	0.02	0.23	84438.0	743446.07	76
2019-09-26	8.78	8.79	8.78	8.78	0.02	0.23	70383.0	618329.8	60
2019-09-25	8.8	8.8	8.76	8.76	-0.04	-0.45	61151.0	537022.16	79
2019-09-24	8.81	8.81	8.79	8.8	-0.03	-0.34	35599.0	313326.98	78
2019-09-22	8.89	8.94	8.8	8.83	-0.06	-0.67	61242.0	542226.45	79
2019-09-19	8.75	8.92	8.7	8.89	0.14	1.6	216606.0	1898838.47	224
2019-09-18	8.75	8.75	8.75	8.75	0.0	0.0	11635.0	101739.79	104
2019-09-17	8.74	8.75	8.74	8.75	0.01	0.11	14623.0	127836.02	66
2019-09-16	8.71	8.76	8.7	8.74	0.07	0.81	69501.0	605635.46	42
2019-09-15	8.7	8.7	8.67	8.67	-0.09	-1.03	65937.0	572906.54	110
2019-09-12	8.75	8.76	8.75	8.76	0.03	0.34	28506.0	249451.82	42
2019-09-11	8.74	8.74	8.71	8.73	-0.01	-0.11	39825.0	347588.24	66
2019-09-10	8.76	8.76	8.74	8.74	-0.05	-0.57	32222.0	281991.61	51
2019-09-09	8.75	8.79	8.75	8.79	0.02	0.23	33923.0	297781.36	47
2019-09-08	8.77	8.77	8.77	8.77	0.0	0.0	15869.0	139106.68	58
2019-09-05	8.77	8.77	8.77	8.77	0.04	0.46	16818.0	147442.66	30
2019-09-04	8.74	8.74	8.73	8.73	-0.04	-0.46	22524.0	196800.17	55
2019-09-03				8.77	0.0	0.0	7490.0	65583.14	23
2019-09-02	8.75	8.77	8.75	8.77	0.02	0.23	26748.0	234313.26	40
2019-09-01	8.79	8.79	8.71	8.75	-0.01	-0.11	53126.0	464667.73	66
2019-08-29	8.78	8.78	8.7	8.76	-0.02	-0.23	74282.0	649375.01	64
2019-08-28	8.7	8.78	8.7	8.78	0.03	0.34	42660.0	372147.19	62
2019-08-27	8.74	8.75	8.72	8.75	0.01	0.11	42183.0	368725.83	52
2019-08-26	8.72	8.74	8.72	8.74	0.0	0.0	15814.0	137971.04	50
2019-08-25	8.7	8.77	8.7	8.74	-0.02	-0.23	53159.0	463970.76	81
2019-08-22	8.82	8.82	8.76	8.76	-0.04	-0.45	34088.0	299760.82	34
2019-08-21	8.8	8.81	8.79	8.8	0.09	1.03	81303.0	715381.55	88
2019-08-20	8.72	8.72	8.71	8.71	-0.02	-0.23	17207.0	150321.01	58
2019-08-19	8.75	8.75	8.73	8.73	-0.02	-0.23	79440.0	694806.59	79
2019-08-18	8.75	8.75	8.75	8.75	-0.04	-0.46	33899.0	296738.13	58
2019-08-08	8.79	8.8	8.79	8.79	0.01	0.11	66833.0	587432.15	111
2019-08-07	8.8	8.8	8.78	8.78	0.13	1.5	38837.0	341387.13	106
2019-08-06	8.52	8.65	8.51	8.65	0.09	1.05	28121.0	241419.74	79
2019-08-05	8.8	8.8	8.55	8.56	-0.23	-2.62	152391.0	1319235.13	191
2019-08-04	8.82	8.82	8.77	8.79	-0.01	-0.11	41056.0	361220.61	55
2019-08-01	8.79	8.8	8.79	8.8	0.06	0.69	100294.0	881758.06	72
2019-07-31	8.75	8.75	8.71	8.74	0.04	0.46	24962.0	217920.24	65
2019-07-30	8.8	8.8	8.7	8.7	-0.1	-1.14	43519.0	380227.98	83
2019-07-29	8.8	8.8	8.8	8.8	-0.03	-0.34	22000.0	193493.52	77
2019-07-28	8.67	8.83	8.67	8.83	0.13	1.49	69575.0	608961.87	119
2019-07-25	8.68	8.7	8.68	8.7	0.14	1.64	16015.0	138595.01	61
2019-07-24	8.54	8.56	8.54	8.56	0.05	0.59	40374.0	345242.31	46
2019-07-23	8.65	8.65	8.5	8.51	-0.15	-1.73	99686.0	853228.79	122
2019-07-22	8.6	8.7	8.57	8.66	-0.04	-0.46	61953.0	534595.57	111
2019-07-21	8.83	8.83	8.51	8.7	-0.29	-3.23	349763.0	3005674.83	322
2019-07-18	8.94	8.99	8.9	8.99	0.01	0.11	195825.0	1754369.05	163
2019-07-17	8.99	8.99	8.95	8.98	-0.01	-0.11	42858.0	384798.21	70
2019-07-16	8.96	8.99	8.95	8.99	0.05	0.56	87368.0	782006.61	69
2019-07-15	8.96	8.99	8.91	8.94	0.04	0.45	53513.0	478595.58	48
2019-07-14	8.99	8.99	8.9	8.9	0.0	0.0	57594.0	515469.09	56
2019-07-11	8.92	8.92	8.88	8.9	-0.09	-1.0	65652.0	584272.87	78
2019-07-10	8.87	9.0	8.87	8.99	0.07	0.78	132410.0	1186653.32	93
2019-07-09	8.89	8.92	8.86	8.92	0.07	0.79	476261.0	4237987.49	66
2019-07-08	8.85	8.85	8.85	8.85	0.0	0.0	24489.0	216820.09	33
2019-07-07	8.89	8.9	8.8	8.85	0.05	0.57	139119.0	1230266.49	98
2019-07-04	8.7	8.8	8.7	8.8	0.1	1.15	55575.0	486261.41	61
2019-07-03	8.71	8.75	8.7	8.7	-0.05	-0.57	50910.0	443970.71	53
2019-07-02	8.78	8.8	8.75	8.75	0.06	0.69	84082.0	737694.67	89
2019-07-01	8.75	8.76	8.66	8.69	-0.01	-0.11	60657.0	528256.06	79
2019-06-30	8.62	8.72	8.62	8.7	0.13	1.52	130955.0	1138195.06	102
2019-06-27	8.55	8.7	8.53	8.57	0.02	0.23	259115.0	2221823.99	175
2019-06-26	8.44	8.57	8.44	8.55	0.12	1.42	175130.0	1493319.6	107
2019-06-25	8.35	8.44	8.35	8.43	0.09	1.08	89161.0	749307.52	101
2019-06-24	8.33	8.34	8.33	8.34	-0.04	-0.48	31243.0	260539.9	32
2019-06-23	8.35	8.39	8.32	8.38	0.03	0.36	51734.0	432933.11	45
2019-06-20	8.35	8.35	8.35	8.35	0.0	0.0	27088.0	226231.73	34
2019-06-19	8.3	8.35	8.3	8.35	0.04	0.48	61030.0	509358.2	40
2019-06-18	8.33	8.33	8.31	8.31	-0.03	-0.36	15932.0	132599.57	31
2019-06-17	8.35	8.35	8.34	8.34	-0.01	-0.12	68139.0	568627.82	42
2019-06-16	8.33	8.35	8.33	8.35	0.01	0.12	126412.0	1055433.92	32
2019-06-13	8.34	8.35	8.34	8.34	0.0	0.0	192269.0	1605326.36	37
2019-06-12	8.35	8.35	8.3	8.34	0.02	0.24	132730.0	1107417.25	56
2019-06-11	8.29	8.32	8.29	8.32	0.09	1.09	46521.0	385979.21	71
2019-06-10	8.2	8.23	8.18	8.23	0.03	0.37	41408.0	339937.49	47
2019-06-09	8.18	8.2	8.18	8.2	0.08	0.99	33817.0	277066.18	45
2019-05-30	8.17	8.17	8.12	8.12	-0.04	-0.49	14893.0	121201.32	37
2019-05-29	8.16	8.16	8.16	8.16	0.04	0.49	8234.0	67108.39	28
2019-05-28	8.12	8.12	8.12	8.12	0.02	0.25	8261.0	67201.26	56
2019-05-27	8.17	8.18	8.1	8.1	-0.08	-0.98	74953.0	610343.2	105
2019-05-26	8.18	8.18	8.18	8.18	-0.01	-0.12	17566.0	143737.62	45
2019-05-23	8.19	8.19	8.19	8.19	0.0	0.0	22132.0	181111.68	38
2019-05-22	8.2	8.2	8.19	8.19	0.0	0.0	16911.0	138386.39	38
2019-05-21	8.17	8.19	8.17	8.19	0.07	0.86	12518.0	102344.83	25
2019-05-20	8.03	8.14	8.03	8.12	0.02	0.25	111034.0	898366.09	104
2019-05-19	8.18	8.19	8.1	8.1	-0.05	-0.61	71381.0	582709.8	99
2019-05-16				8.15	0.0	0.0	11447.0	93458.23	30
2019-05-15	8.15	8.15	8.15	8.15	0.05	0.62	38898.0	316992.75	54
2019-05-14	8.12	8.18	8.1	8.1	-0.1	-1.22	158079.0	1283027.7	119
2019-05-13	8.17	8.2	8.14	8.2	0.0	0.0	75424.0	615756.61	92
2019-05-12	8.2	8.2	8.18	8.2	-0.04	-0.49	54978.0	450464.8	56
2019-05-09	8.19	8.24	8.19	8.24	0.06	0.73	28687.0	235517.96	71
2019-05-08	8.17	8.18	8.15	8.18	0.03	0.37	59136.0	482925.22	79
2019-05-07	8.16	8.16	8.15	8.15	0.01	0.12	98316.0	802078.72	56
2019-05-06	8.14	8.16	8.14	8.14	-0.06	-0.73	33627.0	274023.71	79
2019-05-05	8.18	8.2	8.18	8.2	0.03	0.37	25810.0	211294.17	36
2019-05-02	8.23	8.23	8.16	8.17	-0.07	-0.85	34530.0	282811.84	70
2019-05-01	8.2	8.24	8.2	8.24	0.04	0.49	34320.0	282356.46	44
2019-04-30	8.2	8.2	8.2	8.2	0.0	0.0	13529.0	111223.72	49
2019-04-29	8.18	8.2	8.18	8.2	0.02	0.24	24174.0	198237.6	41
2019-04-28	8.18	8.18	8.18	8.18	0.03	0.37	15435.0	126246.52	62
2019-04-25	8.17	8.2	8.15	8.15	-0.03	-0.37	34205.0	279688.04	56
2019-04-24	8.21	8.25	8.16	8.18	-0.08	-0.97	76190.0	623786.82	89
2019-04-23	8.23	8.26	8.22	8.26	0.0	0.0	32062.0	264313.69	40
2019-04-22	8.28	8.28	8.22	8.26	-0.12	-1.43	119929.0	990098.68	117
2019-04-21	8.43	8.43	8.38	8.38	-0.06	-0.71	78363.0	659224.24	88
2019-04-18	8.43	8.44	8.43	8.44	0.0	0.0	54764.0	461800.92	61
2019-04-17	8.44	8.44	8.4	8.44	0.0	0.0	174486.0	1471381.27	61
2019-04-16	8.4	8.44	8.36	8.44	0.09	1.08	102956.0	864736.24	69
2019-04-15	8.39	8.39	8.35	8.35	0.0	0.0	59447.0	497084.41	60
2019-04-14	8.36	8.36	8.35	8.35	-0.03	-0.36	92439.0	772168.72	38
2019-04-11	8.35	8.39	8.35	8.38	0.04	0.48	110956.0	929278.08	54
2019-04-10	8.34	8.37	8.32	8.34	0.0	0.0	44465.0	370657.56	45
2019-04-09	8.32	8.34	8.32	8.34	0.02	0.24	134655.0	1120683.2	50
2019-04-08	8.34	8.34	8.32	8.32	-0.02	-0.24	48459.0	403524.29	41
2019-04-07	8.36	8.36	8.32	8.34	-0.01	-0.12	103736.0	863910.2	74
2019-04-04	8.34	8.36	8.32	8.35	0.03	0.36	284378.0	2372065.84	116
2019-04-03	8.27	8.33	8.27	8.32	0.04	0.48	151906.0	1264354.38	75
2019-04-02	8.27	8.36	8.27	8.28	0.05	0.61	106663.0	887930.67	142
2019-04-01	8.27	8.3	8.22	8.23	-0.03	-0.36	77551.0	640321.64	90
2019-03-31	8.26	8.3	8.26	8.26	-0.02	-0.24	142836.0	1180370.15	74
2019-03-28	8.28	8.31	8.28	8.28	0.02	0.24	88874.0	736355.18	85
2019-03-27	8.2	8.26	8.15	8.26	0.01	0.12	62759.0	515004.75	97
2019-03-26	8.22	8.25	8.19	8.25	0.02	0.24	69035.0	566462.12	93
2019-03-25	8.25	8.26	8.22	8.23	-0.01	-0.12	102233.0	841406.9	68
2019-03-24	8.3	8.3	8.24	8.24	-0.06	-0.72	90588.0	748242.39	105
2019-03-21				8.3	0.0	0.0	18439.0	152965.41	66
2019-03-20	8.32	8.32	8.25	8.3	-0.01	-0.12	70025.0	580301.19	66
2019-03-19	8.32	8.33	8.26	8.31	-0.01	-0.12	108673.0	901902.16	68
2019-03-18	8.32	8.32	8.32	8.32	0.02	0.24	13996.0	116195.87	52
2019-03-17	8.3	8.3	8.29	8.3	0.01	0.12	42263.0	350318.59	82
2019-03-14	8.25	8.29	8.25	8.29	0.04	0.48	17246.0	142514.63	50
2019-03-13	8.26	8.3	8.22	8.25	-0.05	-0.6	111674.0	921857.81	137
2019-03-12	8.35	8.35	8.3	8.3	0.02	0.24	37382.0	310740.43	75
2019-03-11	8.34	8.4	8.27	8.28	-0.04	-0.48	200945.0	1673362.51	200
2019-03-10	8.4	8.45	8.25	8.32	-0.18	-2.12	306055.0	2549506.08	368
2019-03-07	8.15	8.56	8.14	8.5	0.36	4.42	424255.0	3511046.14	457
2019-03-06	8.07	8.14	8.07	8.14	0.04	0.49	77387.0	627430.1	89
2019-03-05	8.1	8.11	8.1	8.1	0.03	0.37	25466.0	206401.48	48
2019-03-04	8.19	8.19	8.07	8.07	-0.02	-0.25	97765.0	793855.0	130
2019-03-03	8.08	8.12	8.07	8.09	0.03	0.37	152629.0	1235650.19	92
2019-02-28	8.08	8.08	8.04	8.06	-0.02	-0.25	43658.0	351692.36	63
2019-02-27	8.09	8.09	8.08	8.08	-0.03	-0.37	53028.0	428505.92	70
2019-02-26	8.08	8.11	8.01	8.11	0.01	0.12	178238.0	1438108.52	125
2019-02-25	8.08	8.1	8.08	8.1	0.0	0.0	51886.0	419732.73	50
2019-02-24	8.12	8.12	8.1	8.1	-0.02	-0.25	29112.0	236060.61	48
2019-02-21	8.08	8.12	8.08	8.12	0.05	0.62	90267.0	731471.77	66
2019-02-20	8.07	8.07	8.07	8.07	-0.01	-0.12	18720.0	151125.42	39
2019-02-19	8.05	8.08	8.03	8.08	0.01	0.12	154800.0	1245920.48	115
2019-02-18	8.08	8.08	8.04	8.07	0.06	0.75	78483.0	632305.47	89
2019-02-17	8.05	8.12	8.01	8.01	-0.04	-0.5	222361.0	1791510.64	207
2019-02-14	8.02	8.05	8.02	8.05	0.03	0.37	61180.0	491243.91	57
2019-02-13	8.03	8.04	8.02	8.02	0.01	0.12	45507.0	365372.7	46
2019-02-12	8.02	8.02	8.0	8.01	-0.01	-0.12	199457.0	1596151.3	69
2019-02-11	8.02	8.03	8.0	8.02	0.02	0.25	105624.0	846334.92	81
2019-02-10	8.01	8.01	8.0	8.0	-0.01	-0.12	63822.0	510931.58	80
2019-02-07	8.02	8.02	8.0	8.01	-0.01	-0.12	81452.0	652534.09	112
2019-02-06	8.04	8.06	8.01	8.02	-0.02	-0.25	82708.0	664775.33	84
2019-02-05	8.04	8.04	8.04	8.04	-0.01	-0.12	67690.0	544074.79	115
2019-02-04	8.07	8.07	8.03	8.05	0.0	0.0	81455.0	655419.45	68
2019-02-03	8.09	8.1	8.05	8.05	-0.01	-0.12	44352.0	358073.42	53
2019-01-31	8.09	8.09	8.06	8.06	-0.03	-0.37	26042.0	210064.25	35
2019-01-30	8.04	8.09	8.03	8.09	0.07	0.87	37930.0	305016.43	47
2019-01-29	8.06	8.06	8.02	8.02	-0.05	-0.62	109357.0	879594.57	109
2019-01-28	8.07	8.07	8.04	8.07	0.0	0.0	53405.0	430538.93	86
2019-01-27	8.09	8.09	8.06	8.07	-0.01	-0.12	83174.0	671449.11	71
2019-01-24	8.09	8.11	8.08	8.08	0.02	0.25	62247.0	503981.36	52
2019-01-23	8.07	8.08	8.06	8.06	0.02	0.25	59609.0	480885.63	58
2019-01-22	8.06	8.07	8.04	8.04	-0.03	-0.37	125524.0	1010919.93	82
2019-01-21	8.06	8.11	8.05	8.07	-0.17	-2.06	105429.0	852001.31	118
2019-01-20	8.23	8.25	8.2	8.24	0.02	0.24	207789.0	1709522.79	89
2019-01-17	8.23	8.23	8.2	8.22	0.01	0.12	29788.0	244708.58	73
2019-01-16	8.21	8.21	8.16	8.21	0.02	0.24	49446.0	404991.01	46
2019-01-15	8.17	8.21	8.17	8.19	0.01	0.12	96791.0	793832.81	32
2019-01-14	8.17	8.18	8.17	8.18	-0.02	-0.24	45984.0	376054.42	31
2019-01-13	8.14	8.2	8.14	8.2	0.02	0.24	32479.0	265417.41	46
2019-01-10	8.14	8.18	8.1	8.18	0.04	0.49	77821.0	634352.18	60
2019-01-09	8.16	8.16	8.14	8.14	-0.01	-0.12	38324.0	312367.23	36
2019-01-08	8.19	8.19	8.11	8.15	-0.05	-0.61	46288.0	376893.01	46
2019-01-07	8.2	8.2	8.19	8.2	0.01	0.12	22289.0	182713.08	37
2019-01-06	8.18	8.2	8.18	8.19	0.01	0.12	44404.0	362971.19	52
2019-01-03	8.13	8.19	8.13	8.18	0.05	0.62	44554.0	364194.73	36
2019-01-02	8.12	8.13	8.12	8.13	0.01	0.12	10720.0	87127.21	19
2019-01-01	8.14	8.14	8.12	8.12	-0.01	-0.12	14014.0	113939.41	34
2018-12-31	8.11	8.13	8.11	8.13	0.02	0.25	28630.0	232348.51	39
2018-12-30	8.05	8.11	8.05	8.11	-0.04	-0.49	15445.0	124944.62	50
2018-12-27	8.12	8.15	8.12	8.15	0.08	0.99	50535.0	411073.63	49
2018-12-26	8.1	8.1	8.06	8.07	-0.06	-0.74	65412.0	527923.71	53
2018-12-25	8.1	8.13	8.0	8.13	0.0	0.0	144030.0	1165301.53	69
2018-12-24	8.08	8.13	8.08	8.13	0.05	0.62	42593.0	345170.63	31
2018-12-23	8.03	8.09	8.01	8.08	0.0	0.0	36257.0	291693.61	32
2018-12-20	8.14	8.14	8.07	8.08	-0.07	-0.86	191051.0	1544378.47	60
2018-12-19	8.15	8.16	8.1	8.15	0.03	0.37	48034.0	391126.89	44
2018-12-18	8.14	8.14	8.12	8.12	0.0	0.0	69416.0	564693.03	38
2018-12-17	8.12	8.12	8.12	8.12	0.05	0.62	21797.0	176725.91	37
2018-12-16	8.08	8.14	8.04	8.07	-0.07	-0.86	75728.0	611519.63	58
2018-12-13	8.12	8.14	8.12	8.14	0.04	0.49	53548.0	435306.78	52
2018-12-12	8.07	8.1	8.07	8.1	0.05	0.62	50762.0	410131.53	55
2018-12-11	8.04	8.06	8.04	8.05	0.01	0.12	36898.0	297160.51	44
2018-12-10	8.07	8.07	8.03	8.04	-0.04	-0.5	169930.0	1367996.81	89
2018-12-09	8.11	8.11	8.08	8.08	0.01	0.12	45965.0	371726.89	46
2018-12-06	8.04	8.07	8.04	8.07	0.04	0.5	8403.0	67652.48	17
2018-12-05	8.05	8.05	8.03	8.03	-0.03	-0.37	58409.0	469392.02	59
2018-12-04	8.07	8.14	8.06	8.06	-0.02	-0.25	83607.0	677684.98	64
2018-12-03	8.0	8.2	8.0	8.08	0.05	0.62	216387.0	1754301.11	125
2018-12-02	7.99	8.11	7.99	8.03	0.03	0.38	110494.0	890277.87	95
2018-11-29				8.0	0.0	0.0	11591.0	92614.05	40
2018-11-28	8.0	8.01	7.99	8.0	0.0	0.0	34478.0	275706.17	37
2018-11-27	8.0	8.01	8.0	8.0	0.0	0.0	20251.0	162087.79	40
2018-11-26	7.98	8.0	7.98	8.0	0.03	0.38	27825.0	222270.51	34
2018-11-25	7.97	7.97	7.97	7.97	-0.01	-0.13	19748.0	157438.31	36
2018-11-22	7.98	7.98	7.98	7.98	-0.02	-0.25	4357.0	34777.03	16
2018-11-21	7.97	8.0	7.97	8.0	0.03	0.38	30513.0	243518.42	28
2018-11-20	7.97	7.97	7.97	7.97	0.0	0.0	190473.0	1518055.53	42
2018-11-19	7.94	8.01	7.94	7.97	0.05	0.63	152532.0	1215563.05	200
2018-11-18	7.97	7.97	7.92	7.92	-0.07	-0.88	43479.0	345689.61	66
2018-11-15	7.96	8.0	7.96	7.99	0.02	0.25	50773.0	405499.04	52
2018-11-14	7.94	7.98	7.93	7.97	-0.03	-0.38	75442.0	600465.55	81
2018-11-13	7.98	8.0	7.9	8.0	0.02	0.25	130419.0	1039183.13	155
2018-11-12	7.97	7.99	7.97	7.98	0.02	0.25	56693.0	452386.74	78
2018-11-11	7.96	7.97	7.92	7.96	0.01	0.13	106348.0	846283.51	115
2018-11-08	7.96	7.96	7.94	7.95	-0.02	-0.25	99004.0	787154.2	75
2018-11-07	7.95	7.99	7.95	7.97	0.02	0.25	120381.0	959152.67	101
2018-11-06	7.97	7.98	7.92	7.95	-0.08	-1.0	107053.0	851069.52	153
2018-11-05	7.91	8.12	7.91	8.03	0.09	1.13	953122.0	7657724.3	629
2018-11-04	7.91	7.95	7.91	7.94	0.02	0.25	43584.0	345297.01	50
2018-11-01	7.95	7.95	7.91	7.92	0.0	0.0	97752.0	774590.28	87
2018-10-31	7.94	7.94	7.91	7.92	-0.02	-0.25	87567.0	694079.96	106
2018-10-30	7.91	7.95	7.89	7.94	0.02	0.25	63423.0	502216.7	54
2018-10-29	7.9	7.97	7.9	7.92	0.0	0.0	188418.0	1495714.68	112
2018-10-28	7.89	7.94	7.89	7.92	0.03	0.38	97869.0	773194.9	96
2018-10-25	7.79	7.89	7.79	7.89	0.09	1.15	108588.0	849128.98	79
2018-10-24	7.8	7.88	7.8	7.8	-0.02	-0.26	90247.0	706017.64	78
2018-10-23	7.52	7.83	7.52	7.82	0.12	1.56	152443.0	1174844.02	112
2018-10-22	7.75	7.78	7.7	7.7	-0.13	-1.66	147460.0	1142802.1	105
2018-10-21	7.95	7.95	7.75	7.83	-0.17	-2.13	257399.0	2017186.56	182
2018-10-18	7.98	8.01	7.97	8.0	0.02	0.25	167675.0	1340483.16	119
2018-10-17	7.91	7.99	7.91	7.98	0.13	1.66	210524.0	1675156.97	143
2018-10-16	7.75	7.88	7.7	7.85	0.05	0.64	282130.0	2189222.92	169
2018-10-15	7.82	7.9	7.8	7.8	0.03	0.39	113138.0	886224.3	63
2018-10-14	7.88	7.88	7.75	7.77	-0.12	-1.52	153578.0	1200581.79	203
2018-10-11	7.98	7.98	7.89	7.89	-0.09	-1.13	150844.0	1195620.08	145
2018-10-10	8.02	8.02	7.98	7.98	0.0	0.0	28158.0	225100.03	38
2018-10-09	7.96	7.98	7.96	7.98	0.03	0.38	37420.0	298152.66	26
2018-10-08	7.95	7.95	7.94	7.95	-0.01	-0.13	39681.0	315325.19	40
2018-10-07	7.94	7.99	7.92	7.96	0.01	0.13	36201.0	287550.79	56
2018-10-04	7.99	8.0	7.95	7.95	-0.01	-0.13	60591.0	483399.19	55
2018-10-03	7.99	8.0	7.96	7.96	-0.02	-0.25	39959.0	319216.42	38
2018-10-02	8.0	8.0	7.98	7.98	-0.02	-0.25	18018.0	143927.81	35
2018-10-01	7.98	8.0	7.98	8.0	0.06	0.76	55539.0	444049.99	63
2018-09-30	7.99	7.99	7.93	7.94	-0.01	-0.13	121791.0	971010.9	80
2018-09-27	7.96	7.96	7.95	7.95	-0.01	-0.13	20277.0	161314.26	48
2018-09-26	7.98	7.98	7.96	7.96	0.02	0.25	61551.0	490344.96	36
2018-09-25	7.97	7.97	7.94	7.94	-0.03	-0.38	96033.0	763116.57	68
2018-09-20	7.96	7.97	7.95	7.97	0.0	0.0	46291.0	368575.73	43
2018-09-19	7.96	7.97	7.96	7.97	0.03	0.38	20949.0	166857.92	36
2018-09-18	7.95	7.98	7.92	7.94	-0.02	-0.25	42429.0	337233.82	27
2018-09-17	8.0	8.0	7.94	7.96	0.02	0.25	39002.0	310198.44	64
2018-09-16	7.96	7.96	7.94	7.94	0.0	0.0	52345.0	416072.32	41
2018-09-13	7.95	7.96	7.93	7.94	0.02	0.25	43662.0	346860.75	37
2018-09-12	7.99	8.0	7.92	7.92	0.0	0.0	36260.0	288330.28	51
2018-09-11	7.94	7.94	7.91	7.92	-0.02	-0.25	43346.0	343669.19	52
2018-09-10	7.94	8.0	7.94	7.94	-0.05	-0.63	48937.0	389722.31	87
2018-09-09	7.98	8.0	7.91	7.99	-0.01	-0.13	52282.0	417082.44	54
2018-09-06	7.86	8.0	7.86	8.0	0.01	0.13	160967.0	1278435.99	123
2018-09-05	8.0	8.0	7.91	7.99	-0.01	-0.13	228895.0	1821050.33	148
2018-09-04	7.98	8.04	7.98	8.0	0.0	0.0	93935.0	751435.37	72
2018-09-03	7.98	8.0	7.98	8.0	-0.01	-0.12	71570.0	571919.55	94
2018-09-02	8.0	8.06	7.98	8.01	0.04	0.5	82926.0	665340.96	90
2018-08-30	8.01	8.2	7.97	7.97	-0.02	-0.25	300121.0	2421802.16	381
2018-08-29	7.97	8.11	7.97	7.99	0.0	0.0	294099.0	2362539.54	275
2018-08-28	7.99	7.99	7.99	7.99	-0.01	-0.13	9610.0	76783.88	44
2018-08-27	8.0	8.0	7.98	8.0	-0.04	-0.5	26158.0	209044.48	57
2018-08-26	8.05	8.05	7.94	8.04	0.01	0.12	163244.0	1305862.54	79
2018-08-16	7.94	8.04	7.94	8.03	0.12	1.52	199387.0	1595007.41	136
2018-08-15	7.95	7.95	7.86	7.91	0.0	0.0	39342.0	312040.64	40
2018-08-14	7.92	7.93	7.86	7.91	0.05	0.64	105800.0	835755.87	60
2018-08-13	7.9	7.9	7.86	7.86	-0.04	-0.51	95087.0	749101.43	139
2018-08-12	7.99	8.0	7.89	7.9	-0.08	-1.0	223094.0	1765852.72	167
2018-08-09	7.98	7.98	7.98	7.98	-0.01	-0.13	20011.0	159684.52	43
2018-08-08	8.0	8.0	7.97	7.99	-0.01	-0.13	76701.0	612316.88	99
2018-08-07	8.01	8.02	7.99	8.0	0.01	0.13	77223.0	618518.34	92
2018-08-06	8.0	8.0	7.99	7.99	-0.01	-0.13	21201.0	169584.07	38
2018-08-05	8.02	8.04	8.0	8.0	-0.01	-0.12	95976.0	769323.34	86
2018-08-02	8.0	8.01	8.0	8.01	0.01	0.13	139837.0	1118753.14	104
2018-08-01	7.99	8.0	7.99	8.0	0.02	0.25	94342.0	754253.79	63
2018-07-31	7.97	7.99	7.96	7.98	0.06	0.76	78209.0	624039.27	60
2018-07-30	7.9	7.97	7.9	7.92	0.01	0.13	111754.0	888608.7	99
2018-07-29	7.94	7.94	7.91	7.91	-0.03	-0.38	62852.0	498178.25	114
2018-07-26	7.96	7.96	7.94	7.94	-0.03	-0.38	31715.0	252071.15	60
2018-07-25	7.92	7.97	7.92	7.97	0.03	0.38	62144.0	492926.54	67
2018-07-24	7.95	7.98	7.94	7.94	-0.01	-0.13	80302.0	639079.69	103
2018-07-23	7.85	7.96	7.85	7.95	-0.15	-1.85	158613.0	1254548.19	203
2018-07-22	8.11	8.14	8.1	8.1	0.03	0.37	146700.0	1191525.16	136
2018-07-19	8.05	8.12	8.05	8.07	0.01	0.12	121098.0	980967.91	88
2018-07-18	8.12	8.12	8.06	8.06	-0.02	-0.25	182486.0	1476881.27	99
2018-07-17	8.08	8.11	8.05	8.08	-0.04	-0.49	285918.0	2312302.2	116
2018-07-16	8.14	8.14	8.11	8.12	0.04	0.5	106138.0	862458.84	141
2018-07-15	8.03	8.08	8.02	8.08	0.06	0.75	121317.0	974974.65	62
2018-07-12	8.0	8.06	8.0	8.02	0.02	0.25	94237.0	755260.31	65
2018-07-11	8.02	8.06	8.0	8.0	-0.03	-0.37	81334.0	652543.78	79
2018-07-10	8.03	8.04	8.02	8.03	-0.01	-0.12	101688.0	816154.48	55
2018-07-09	8.07	8.08	8.04	8.04	0.0	0.0	109933.0	885848.66	73
2018-07-08	8.01	8.04	8.01	8.04	0.03	0.37	39369.0	315982.2	55
2018-07-05	8.08	8.08	8.01	8.01	-0.05	-0.62	36620.0	294219.33	44
2018-07-04	8.01	8.06	8.01	8.06	0.05	0.62	45387.0	364836.08	30
2018-07-03	8.01	8.02	8.01	8.01	0.0	0.0	61713.0	495210.2	68
2018-07-02	8.05	8.05	7.99	8.01	0.01	0.13	358821.0	2872126.17	234
2018-07-01	8.0	8.3	7.97	8.0	0.0	0.0	464044.0	3792483.52	390
2018-06-28	7.97	8.0	7.97	8.0	0.01	0.13	22712.0	181291.45	33
2018-06-27	8.0	8.02	7.99	7.99	0.0	0.0	74896.0	599263.92	35
2018-06-26	7.98	7.99	7.98	7.99	0.01	0.13	26299.0	209939.89	37
2018-06-25	7.97	8.03	7.97	7.98	0.01	0.13	107259.0	859060.1	57
2018-06-24	8.0	8.0	7.96	7.97	-0.01	-0.13	45645.0	364010.77	72
2018-06-21	7.98	7.98	7.98	7.98	0.02	0.25	6399.0	51134.81	11
2018-06-20	8.0	8.0	7.96	7.96	-0.08	-1.0	44035.0	351587.18	47
2018-06-12	8.04	8.05	8.04	8.04	0.02	0.25	37571.0	301539.46	58
2018-06-11	8.0	8.02	8.0	8.02	-0.01	-0.12	57624.0	461302.38	52
2018-06-10	8.0	8.03	8.0	8.03	0.03	0.38	28757.0	230401.6	47
2018-06-07	7.92	8.0	7.92	8.0	0.04	0.5	48594.0	387009.08	76
2018-06-06	7.96	7.96	7.91	7.96	-0.01	-0.13	31305.0	248654.75	58
2018-06-05	7.97	7.97	7.88	7.97	0.03	0.38	34991.0	277189.98	61
2018-06-04	7.89	7.94	7.89	7.94	0.03	0.38	53664.0	424925.72	59
2018-06-03	7.9	7.95	7.9	7.91	0.04	0.51	68316.0	541402.6	77
2018-05-31	7.85	7.9	7.85	7.87	0.0	0.0	43286.0	341153.95	82
2018-05-30	7.91	7.91	7.85	7.87	-0.03	-0.38	45254.0	356969.84	110
2018-05-29	7.92	7.93	7.9	7.9	-0.03	-0.38	63547.0	502763.92	79
2018-05-28	7.92	7.93	7.92	7.93	-0.01	-0.13	61154.0	484493.48	113
2018-05-27	7.97	7.97	7.94	7.94	-0.04	-0.5	107216.0	851708.83	99
2018-05-24	7.97	7.98	7.9	7.96	0.0	0.0	204064.0	1617239.86	132
2018-05-23	7.96	7.96	7.94	7.96	0.0	0.0	84760.0	674423.81	104
2018-05-22	8.0	8.0	7.96	7.96	-0.07	-0.87	265786.0	2123212.41	112
2018-05-21	8.01	8.03	7.99	8.03	0.02	0.25	51153.0	409728.46	40
2018-05-20	8.0	8.01	7.98	8.01	0.02	0.25	129089.0	1032784.98	62
2018-05-17	7.99	8.0	7.99	7.99	0.0	0.0	96255.0	769319.11	64
2018-05-16	8.01	8.01	7.98	7.99	-0.04	-0.5	127208.0	1017512.28	89
2018-05-15	8.03	8.03	8.02	8.03	0.01	0.12	77182.0	619628.56	37
2018-05-14	8.04	8.04	8.01	8.02	-0.03	-0.37	44454.0	357334.7	51
2018-05-13	8.02	8.06	8.02	8.05	0.03	0.37	110505.0	888811.77	70
2018-05-10	8.01	8.03	8.01	8.02	0.0	0.0	143164.0	1148197.74	62
2018-05-09	8.03	8.04	8.01	8.02	-0.02	-0.25	170874.0	1369853.81	85
2018-05-08	8.05	8.06	8.0	8.04	0.0	0.0	263797.0	2119322.05	120
2018-05-07	8.05	8.06	8.01	8.04	0.01	0.12	153226.0	1231606.34	117
2018-05-06	8.01	8.02	8.01	8.03	-0.01	-0.12	64642.0	518017.92	88
2018-05-03	8.03	8.06	8.0	8.04	0.03	0.37	218677.0	1754700.96	174
2018-05-02	8.03	8.04	8.01	8.01	-0.02	-0.25	32333.0	259538.93	60
2018-05-01	8.04	8.04	8.0	8.03	-0.01	-0.12	160900.0	1290575.27	107
2018-04-30	8.05	8.11	8.03	8.04	-0.03	-0.37	251121.0	2029331.63	92
2018-04-29	8.04	8.07	8.02	8.07	0.01	0.12	183554.0	1477013.06	126
2018-04-26	7.99	8.13	7.99	8.06	0.09	1.13	414705.0	3346431.15	292
2018-04-25	7.98	8.0	7.95	7.97	-0.02	-0.25	255012.0	2034163.15	183
2018-04-24	8.04	8.04	7.99	7.99	-0.04	-0.5	169745.0	1359185.8	171
2018-04-23	8.04	8.05	8.02	8.03	0.0	0.0	132011.0	1060571.73	116
2018-04-22	8.13	8.13	8.01	8.03	-0.16	-1.95	278445.0	2246105.63	262
2018-04-19	8.21	8.23	8.16	8.19	0.04	0.49	328088.0	2688452.56	114
2018-04-18	8.19	8.22	8.14	8.15	-0.08	-0.97	457116.0	3736131.98	230
2018-04-17	8.26	8.26	8.22	8.23	0.01	0.12	204148.0	1682408.7	118
2018-04-16	8.2	8.26	8.2	8.22	0.06	0.74	374096.0	3083004.32	216
2018-04-15	8.17	8.17	8.13	8.16	0.03	0.37	113138.0	922670.09	75
2018-04-12	8.14	8.23	8.11	8.13	-0.03	-0.37	135159.0	1100077.94	122
2018-04-11	8.23	8.23	8.14	8.16	-0.09	-1.09	269037.0	2204301.01	116
2018-04-10	8.28	8.28	8.24	8.25	-0.01	-0.12	54928.0	453035.28	74
2018-04-09	8.21	8.29	8.2	8.26	0.06	0.73	138618.0	1139463.48	114
2018-04-08	8.21	8.31	8.2	8.2	-0.04	-0.49	125962.0	1039065.14	152
2018-04-05	8.2	8.25	8.2	8.24	0.04	0.49	104108.0	855422.87	86
2018-04-04	8.18	8.22	8.18	8.2	0.0	0.0	110139.0	902129.4	116
2018-04-03	8.22	8.24	8.2	8.2	-0.06	-0.73	221698.0	1822263.87	161
2018-04-02	8.32	8.32	8.26	8.26	-0.07	-0.84	148035.0	1226835.84	159
2018-04-01	8.35	8.35	8.32	8.33	-0.03	-0.36	62339.0	519620.56	96
2018-03-29	8.39	8.44	8.34	8.36	-0.05	-0.59	117502.0	984402.04	134
2018-03-28	8.42	8.44	8.39	8.41	0.0	0.0	60866.0	511695.31	94
2018-03-27	8.43	8.45	8.39	8.41	-0.01	-0.12	123130.0	1036061.24	135
2018-03-26	8.5	8.5	8.4	8.42	-0.07	-0.82	197940.0	1668984.0	190
2018-03-25	8.44	8.54	8.44	8.49	0.02	0.24	544641.0	4627136.2	215
2018-03-22	8.48	8.5	8.44	8.47	-0.01	-0.12	119033.0	1008087.73	97
2018-03-21	8.51	8.52	8.48	8.48	-0.03	-0.35	255639.0	2173319.69	97
2018-03-20	8.48	8.53	8.47	8.51	0.01	0.12	227045.0	1930742.2	114
2018-03-19	8.49	8.52	8.49	8.5	0.02	0.24	113933.0	967987.14	122
2018-03-18	8.52	8.52	8.47	8.48	-0.03	-0.35	91777.0	780031.57	82
2018-03-15	8.52	8.52	8.49	8.51	0.01	0.12	69649.0	592474.92	65
2018-03-14	8.48	8.53	8.48	8.5	-0.02	-0.23	59633.0	507121.49	78
2018-03-13	8.54	8.54	8.5	8.52	0.01	0.12	120735.0	1029760.07	97
2018-03-12	8.51	8.55	8.5	8.51	0.0	0.0	137922.0	1174615.64	131
2018-03-11	8.59	8.59	8.49	8.51	-0.08	-0.93	606407.0	5158979.4	213
2018-03-08	8.56	8.6	8.56	8.59	0.0	0.0	80915.0	694397.83	80
2018-03-07	8.58	8.59	8.58	8.59	0.01	0.12	37139.0	318650.19	61
2018-03-06	8.59	8.6	8.57	8.58	0.01	0.12	61804.0	530261.06	65
2018-03-05	8.57	8.6	8.56	8.57	-0.02	-0.23	65200.0	559356.65	63
2018-03-04	8.58	8.62	8.58	8.59	0.0	0.0	74775.0	643114.58	75
2018-03-01	8.59	8.61	8.58	8.59	-0.02	-0.23	78502.0	675027.26	86
2018-02-28	8.61	8.62	8.6	8.61	0.0	0.0	163198.0	1405310.24	70
2018-02-27	8.63	8.63	8.61	8.61	-0.02	-0.23	58370.0	503175.25	83
2018-02-26	8.67	8.67	8.63	8.63	0.0	0.0	88366.0	763768.45	83
2018-02-25	8.69	8.69	8.64	8.63	-0.01	-0.12	43638.0	377364.47	75
2018-02-22	8.66	8.66	8.64	8.64	-0.03	-0.35	54859.0	474838.09	89
2018-02-21	8.66	8.66	8.65	8.67	0.01	0.12	60865.0	527023.83	105
2018-02-20	8.67	8.69	8.66	8.66	-0.01	-0.12	96063.0	833148.78	70
2018-02-19	8.67	8.68	8.67	8.67	0.0	0.0	43309.0	375648.69	50
2018-02-18	8.69	8.69	8.66	8.67	-0.03	-0.34	75698.0	657087.12	85
2018-02-15	8.72	8.73	8.69	8.7	0.01	0.12	116311.0	1013212.09	88
2018-02-14	8.76	8.76	8.69	8.69	-0.04	-0.46	223517.0	1947905.58	108
2018-02-13	8.72	8.82	8.68	8.73	0.08	0.92	422421.0	3689162.52	266
2018-02-12	8.64	8.7	8.6	8.65	0.06	0.7	377527.0	3264791.75	237
2018-02-11	8.6	8.62	8.58	8.59	-0.04	-0.46	133555.0	1147913.2	104
2018-02-08	8.72	8.72	8.6	8.63	-0.11	-1.26	208835.0	1810160.48	199
2018-02-07	8.8	8.81	8.75	8.74	-0.04	-0.46	260281.0	2283303.99	170
2018-02-06	8.81	8.83	8.76	8.78	-0.05	-0.57	293634.0	2582183.22	171
2018-02-05	8.84	8.85	8.82	8.83	-0.03	-0.34	155727.0	1375675.34	142
2018-02-04	8.91	8.91	8.85	8.86	-0.1	-1.12	415168.0	3687284.48	219
2018-02-01	8.96	8.97	8.95	8.96	0.01	0.11	119770.0	1072708.4	88
2018-01-31	8.96	8.98	8.95	8.95	-0.02	-0.22	182221.0	1634842.13	103
2018-01-30	8.94	8.98	8.93	8.97	0.02	0.22	259866.0	2328609.91	122
2018-01-29	8.97	8.98	8.94	8.95	0.02	0.22	280685.0	2514365.59	159
2018-01-28	8.93	8.97	8.91	8.93	-0.01	-0.11	131877.0	1177833.47	121
2018-01-25	8.91	8.95	8.91	8.94	0.01	0.11	104839.0	936565.67	117
2018-01-24	8.99	8.99	8.91	8.93	-0.04	-0.45	95018.0	850338.97	102
2018-01-23	9.0	9.0	8.94	8.97	0.02	0.22	101186.0	907846.32	100
2018-01-22	8.99	8.99	8.95	8.95	-0.02	-0.22	128682.0	1153669.16	115
2018-01-21	9.0	9.0	8.95	8.97	-0.03	-0.33	156392.0	1404361.77	171
2018-01-18	9.03	9.04	8.99	9.0	-0.05	-0.55	387784.0	3493597.3	203
2018-01-17	9.03	9.09	9.03	9.05	0.02	0.22	482331.0	4368536.7	205
2018-01-16	9.08	9.08	9.03	9.03	-0.01	-0.11	148808.0	1346859.73	125
2018-01-15	9.04	9.07	9.03	9.04	-0.01	-0.11	192171.0	1738674.72	130
2018-01-14	9.05	9.07	9.02	9.05	0.0	0.0	231895.0	2097088.16	143
2018-01-11	9.04	9.07	9.02	9.05	0.02	0.22	201921.0	1827212.08	157
2018-01-10	9.05	9.05	9.03	9.03	-0.01	-0.11	128606.0	1162674.17	148
2018-01-09	9.12	9.14	9.03	9.04	-0.03	-0.33	421801.0	3833235.21	322
2018-01-08	9.18	9.18	9.06	9.07	-0.09	-0.98	521189.0	4744153.64	302
2018-01-07	9.13	9.19	9.13	9.16	0.04	0.44	302086.0	2763743.72	234
2018-01-04	9.08	9.15	9.06	9.12	0.06	0.66	382469.0	3485390.69	163
2018-01-03	9.13	9.13	9.06	9.06	-0.02	-0.22	192905.0	1751527.0	184
2018-01-02	9.12	9.18	9.06	9.08	-0.03	-0.33	697123.0	6351615.01	396
2018-01-01	9.19	9.24	9.11	9.11	-0.13	-1.41	296572.0	2719356.46	233
2017-12-31	9.25	9.25	9.18	9.24	0.0	0.0	549325.0	5063860.14	261
2017-12-28	9.33	9.33	9.23	9.24	-0.08	-0.86	593160.0	5503468.1	320
2017-12-27	9.4	9.4	9.3	9.32	-0.05	-0.53	344245.0	3213631.23	192
2017-12-26	9.33	9.4	9.29	9.37	0.07	0.75	645153.0	6023705.13	285
2017-12-25	9.16	9.5	9.16	9.3	0.18	1.97	2272778.0	21246244.09	1118
2017-12-24	9.1	9.26	9.1	9.12	0.02	0.22	693163.0	6362359.54	387
2017-12-21	9.08	9.13	9.08	9.1	0.01	0.11	270015.0	2459479.93	135
2017-12-20	9.11	9.12	9.09	9.09	-0.01	-0.11	166680.0	1517290.84	131
2017-12-19	9.14	9.17	9.1	9.1	-0.04	-0.44	283659.0	2586301.39	201
2017-12-18	9.09	9.2	9.08	9.14	0.06	0.66	519417.0	4750264.99	364
2017-12-17	9.09	9.12	9.06	9.08	-0.01	-0.11	336801.0	3061350.91	233
2017-12-14	9.14	9.16	9.09	9.09	-0.04	-0.44	298815.0	2721357.42	228
2017-12-13	9.15	9.18	9.11	9.13	-0.05	-0.54	224477.0	2050745.1	160
2017-12-12	9.15	9.22	9.15	9.18	0.02	0.22	260548.0	2392975.2	190
2017-12-11	9.22	9.22	9.13	9.16	-0.05	-0.54	522371.0	4786029.75	337
2017-12-10	9.13	9.26	9.13	9.21	0.09	0.99	689383.0	6346291.74	415
2017-12-07	9.11	9.15	9.06	9.12	0.0	0.0	464018.0	4225471.41	291
2017-12-06	9.13	9.15	9.1	9.12	0.02	0.22	355589.0	3245578.02	206
2017-12-05	9.15	9.18	9.07	9.1	-0.09	-0.98	989803.0	9024854.53	509
2017-12-04	9.19	9.35	9.14	9.19	0.0	0.0	1721680.0	15873658.89	858
2017-12-03	9.2	9.22	9.15	9.19	0.02	0.22	500346.0	4593351.93	297
2017-11-30	9.08	9.25	9.08	9.17	0.12	1.33	791706.0	7248324.0	573
2017-11-29	8.81	9.08	8.81	9.05	0.26	2.96	1439002.0	12997839.87	788
2017-11-28	8.76	8.84	8.76	8.79	0.01	0.11	224047.0	1972082.36	171
2017-11-27	8.86	8.87	8.75	8.78	-0.09	-1.01	437727.0	3862133.99	347
2017-11-26	8.81	9.0	8.81	8.87	0.09	1.03	761005.0	6779689.49	399
2017-11-23	8.8	8.8	8.72	8.78	0.01	0.11	293459.0	2573291.42	242
2017-11-22	8.69	8.85	8.69	8.77	0.09	1.04	542598.0	4750657.99	361
2017-11-21	8.76	8.76	8.63	8.68	-0.12	-1.36	460367.0	4003093.57	336
2017-11-20	8.88	8.9	8.8	8.8	-0.08	-0.9	462678.0	4087640.62	334
2017-11-19	8.93	8.94	8.88	8.88	-0.05	-0.56	270942.0	2411413.09	289
2017-11-16	9.02	9.05	8.8	8.93	-0.09	-1.0	800738.0	7177234.82	609
2017-11-15	9.04	9.08	9.01	9.02	-0.01	-0.11	567777.0	5140336.8	431
2017-11-14	9.09	9.13	9.0	9.03	-0.05	-0.55	1403659.0	12752223.52	627
2017-11-13	9.05	9.15	8.99	9.08	0.05	0.55	1103879.0	9999198.76	651
2017-11-12	9.19	9.2	9.0	9.03	-0.17	-1.85	944559.0	8602669.7	623
2017-11-09	9.19	9.3	9.12	9.2	0.03	0.33	827075.0	7615644.7	542
2017-11-08	9.0	9.39	8.95	9.17	0.07	0.77	1185284.0	10853979.46	802
2017-11-07	9.82	9.88	8.92	9.1	-0.81	-8.17	3253442.0	30542615.15	2089
2017-11-06	10.12	10.22	9.9	9.91	-0.32	-3.13	3387611.0	33977174.63	2110
2017-11-05	9.6	10.88	9.6	10.23	0.23	2.3	13347204.0	135764653.39	7028
