# Supplementary material for: Effective short-term forecasts of Saudi stock price trends using technical indicators and large-scale multivariate time series
Source: PeerJ Comput Sci. 2023 Jan 6;9:e1205. doi: 10.7717/peerj-cs.1205 (PMC10280263; doi:10.7717/peerj-cs.1205)
Supplement: Supplemental Information 3 [file peerj-cs-09-1205-s003.zip › TASI Dataset 2021/SADAFCO_2270.csv]

date	open	high	low	close	change	change_percent	volume_traded	value_traded_SAR	number_trades
2020-03-19	133.6	133.6	129.8	130.0	-2.0	-1.52	185233.0	24201696.6	1236
2020-03-18	131.0	135.0	131.0	132.0	1.0	0.76	25242.0	3366639.4	401
2020-03-17	136.0	136.0	131.0	131.0	0.4	0.31	29251.0	3893966.2	423
2020-03-16	138.0	139.0	128.0	130.6	-7.2	-5.22	58256.0	7783625.4	579
2020-03-15	132.0	140.0	130.0	137.8	7.8	6.0	79780.0	10881382.8	465
2020-03-12	132.0	132.0	128.0	130.0	-4.0	-2.99	62834.0	8110978.2	475
2020-03-11	134.2	135.6	130.0	134.0	-0.2	-0.15	81006.0	10778512.8	509
2020-03-10	133.0	137.0	133.0	134.2	6.4	5.01	88700.0	11977967.0	611
2020-03-09	114.4	135.0	114.4	127.8	1.8	1.43	60085.0	7508255.8	555
2020-03-08	138.0	138.0	126.0	126.0	-13.0	-9.35	19549.0	2565685.4	317
2020-03-05	140.6	140.8	139.0	139.0	-1.6	-1.14	6900.0	969259.2	140
2020-03-04	137.8	140.8	137.8	140.6	2.2	1.59	17461.0	2447177.8	229
2020-03-03	136.0	144.6	136.0	138.4	3.2	2.37	28757.0	4038288.8	373
2020-03-02	136.0	136.0	135.2	135.2	1.2	0.9	14264.0	1932047.0	254
2020-03-01	135.2	138.0	131.2	134.0	-4.2	-3.04	14960.0	1990539.4	165
2020-02-27	133.6	138.2	133.0	138.2	4.4	3.29	12703.0	1715966.6	209
2020-02-26	134.6	134.8	133.0	133.8	-1.4	-1.04	21374.0	2864199.4	245
2020-02-25	139.0	139.4	135.2	135.2	-4.0	-2.87	41769.0	5776287.2	285
2020-02-24	138.0	139.2	138.0	139.2	0.2	0.14	21753.0	3024158.4	221
2020-02-23	139.0	139.8	138.8	139.0	0.2	0.14	4152.0	577495.6	56
2020-02-20	138.6	141.0	138.6	138.8	0.2	0.14	26135.0	3675365.6	197
2020-02-19	136.6	138.6	136.6	138.6	2.6	1.91	16485.0	2269528.4	149
2020-02-18	136.6	137.0	135.2	136.0	-2.4	-1.73	16973.0	2308161.2	132
2020-02-17	136.2	139.0	136.0	138.4	3.4	2.52	25677.0	3537097.2	338
2020-02-16	135.8	136.0	134.6	135.0	-0.8	-0.59	8506.0	1151336.0	67
2020-02-13	136.0	136.0	133.8	135.8	-0.8	-0.59	16527.0	2223869.6	215
2020-02-12	137.8	138.0	134.0	136.6	0.0	0.0	24369.0	3292666.2	267
2020-02-11	138.2	138.4	136.2	136.6	-2.4	-1.73	13292.0	1826861.4	169
2020-02-10	140.2	140.4	138.0	139.0	-0.8	-0.57	21103.0	2943004.6	195
2020-02-09	143.6	143.6	139.8	139.8	-3.4	-2.37	14462.0	2040016.0	106
2020-02-06	141.4	144.0	141.4	143.2	0.6	0.42	25185.0	3596650.4	146
2020-02-05	141.2	142.6	141.0	142.6	2.4	1.71	14248.0	2017823.6	168
2020-02-04	144.6	144.8	140.0	140.2	-5.4	-3.71	37926.0	5393352.2	293
2020-02-03	144.6	145.6	144.6	145.6	0.8	0.55	15171.0	2197073.0	94
2020-02-02	145.0	145.6	144.8	144.8	-0.8	-0.55	7185.0	1043261.4	94
2020-01-30	146.0	146.0	145.2	145.6	1.6	1.11	39414.0	5737778.6	55
2020-01-29	146.0	146.8	144.0	144.0	-2.0	-1.37	5681.0	826878.2	116
2020-01-28	144.2	146.0	144.0	146.0	0.2	0.14	6662.0	964224.4	138
2020-01-27	146.0	148.0	143.0	145.8	-0.8	-0.55	16040.0	2331035.4	223
2020-01-26	147.6	148.0	145.6	146.6	1.6	1.1	39745.0	5837774.8	324
2020-01-23	144.6	145.0	143.0	145.0	0.6	0.42	22313.0	3219654.2	318
2020-01-22	143.2	144.4	141.8	144.4	1.4	0.98	26317.0	3781163.0	308
2020-01-21	144.0	144.0	141.6	143.0	0.0	0.0	14236.0	2034640.2	147
2020-01-20	142.0	144.0	142.0	143.0	1.0	0.7	23610.0	3383133.2	170
2020-01-19	141.6	142.0	140.8	142.0	1.6	1.14	25195.0	3575263.2	102
2020-01-16	141.0	142.0	140.4	140.4	0.2	0.14	10220.0	1445001.8	114
2020-01-15	142.0	142.2	140.2	140.2	-1.4	-0.99	15242.0	2159847.2	166
2020-01-14	141.4	142.0	141.2	141.6	0.2	0.14	23933.0	3384453.6	211
2020-01-13	140.4	141.6	140.2	141.4	-0.4	-0.28	15486.0	2181811.6	204
2020-01-12	141.8	142.0	140.4	141.8	2.8	2.01	12710.0	1792839.2	154
2020-01-09	136.4	140.0	136.4	139.0	4.0	2.96	57584.0	7969285.8	244
2020-01-08	134.8	142.4	134.8	135.0	0.4	0.3	121382.0	16565120.4	587
2020-01-07	134.4	135.2	133.4	134.6	2.2	1.66	33147.0	4456763.4	163
2020-01-06	135.2	135.6	131.0	132.4	-3.6	-2.65	53158.0	7073279.0	498
2020-01-05	139.0	139.0	136.0	136.0	-4.2	-3.0	19535.0	2677885.2	232
2020-01-02	143.8	143.8	140.0	140.2	-2.8	-1.96	19726.0	2795793.8	125
2020-01-01	143.0	144.0	142.8	143.0	0.0	0.0	12678.0	1819766.4	122
2019-12-31	141.0	144.0	140.8	143.0	2.6	1.85	39989.0	5720492.0	307
2019-12-30	135.6	141.8	135.6	140.4	3.6	2.63	83976.0	11688056.6	383
2019-12-29	134.2	137.0	134.2	136.8	2.2	1.63	18559.0	2517992.8	161
2019-12-26	135.8	136.6	134.6	134.6	-2.4	-1.75	12617.0	1707028.0	108
2019-12-25	135.0	137.0	133.2	137.0	1.4	1.03	41641.0	5642658.6	195
2019-12-24	134.0	139.0	134.0	135.6	1.2	0.89	30276.0	4127300.8	297
2019-12-23	133.4	134.4	133.0	134.4	1.8	1.36	27920.0	3724031.8	208
2019-12-22	133.0	133.2	131.8	132.6	-1.4	-1.04	18588.0	2470764.6	133
2019-12-19	135.8	135.8	133.0	134.0	-1.4	-1.03	21248.0	2841511.6	241
2019-12-18	133.0	135.6	131.4	135.4	2.4	1.8	14636.0	1959089.4	157
2019-12-17	133.6	133.6	132.4	133.0	-0.6	-0.45	25331.0	3368532.2	217
2019-12-16	131.4	133.6	131.4	133.6	2.6	1.98	21801.0	2899600.2	193
2019-12-15	131.0	132.4	130.8	131.0	0.2	0.15	11649.0	1529999.0	106
2019-12-12	131.0	131.4	130.2	130.8	-1.2	-0.91	15468.0	2025351.6	165
2019-12-11	132.8	132.8	130.6	132.0	-0.6	-0.45	24908.0	3288747.4	175
2019-12-10	132.0	134.0	132.0	132.6	0.4	0.3	18691.0	2490139.2	180
2019-12-09	132.0	134.0	131.0	132.2	-1.0	-0.75	38521.0	5131698.4	302
2019-12-08	130.6	134.0	130.4	133.2	3.2	2.46	47944.0	6360647.4	222
2019-12-05	130.4	130.6	127.0	130.0	-0.8	-0.61	62693.0	8117539.4	384
2019-12-04	126.0	133.0	126.0	130.8	6.4	5.14	164575.0	21295149.0	917
2019-12-03	123.8	125.0	123.2	124.4	3.0	2.47	29630.0	3689416.6	217
2019-12-02	121.6	122.0	121.2	121.4	-0.6	-0.49	10489.0	1277996.4	101
2019-12-01	123.0	124.4	122.0	122.0	-1.2	-0.97	17758.0	2188833.2	131
2019-11-28	121.0	123.4	121.0	123.2	2.8	2.33	21853.0	2678366.8	170
2019-11-27	120.8	123.8	120.4	120.4	1.4	1.18	43773.0	5313801.8	427
2019-11-26	120.0	121.8	118.0	119.0	-0.8	-0.67	52829.0	6324143.4	283
2019-11-25	120.4	121.0	117.2	119.8	-0.8	-0.66	49100.0	5860037.4	297
2019-11-24	123.8	123.8	120.6	120.6	-4.2	-3.37	40889.0	4992940.8	188
2019-11-21	124.2	124.8	123.4	124.8	0.0	0.0	7774.0	964207.0	77
2019-11-20	124.2	124.8	123.2	124.8	0.6	0.48	12243.0	1517126.6	104
2019-11-19	124.0	125.0	124.0	124.2	0.0	0.0	14500.0	1802957.8	94
2019-11-18	121.4	124.4	121.4	124.2	2.4	1.97	41735.0	5158029.2	239
2019-11-17	121.0	123.0	120.0	121.8	0.8	0.66	31516.0	3831597.2	190
2019-11-14	121.0	122.8	120.0	121.0	-0.2	-0.17	60246.0	7272811.0	240
2019-11-13	121.4	122.2	121.2	121.2	-0.4	-0.33	53460.0	6501052.0	258
2019-11-12	121.4	124.0	121.4	121.6	-0.6	-0.49	28078.0	3438779.8	254
2019-11-11	122.8	123.0	121.2	122.2	-0.8	-0.65	26460.0	3230046.2	233
2019-11-10	124.8	125.2	122.6	123.0	-0.8	-0.65	70007.0	8675580.4	245
2019-11-07	124.4	125.8	123.6	123.8	-0.2	-0.16	37315.0	4640122.2	252
2019-11-06	126.0	126.2	123.0	124.0	-1.2	-0.96	82540.0	10323915.4	360
2019-11-05	125.6	127.0	125.2	125.2	-1.4	-1.11	28788.0	3629573.8	226
2019-11-04	127.0	127.0	126.0	126.6	0.2	0.16	22333.0	2816698.4	238
2019-11-03	127.0	128.0	126.4	126.4	-0.6	-0.47	14387.0	1827462.0	118
2019-10-31	126.8	127.4	126.8	127.0	0.2	0.16	20338.0	2583497.4	115
2019-10-30	125.8	127.8	125.8	126.8	-0.8	-0.63	15114.0	1920786.8	112
2019-10-29	126.2	127.6	125.8	127.6	-0.4	-0.31	14384.0	1820954.2	278
2019-10-28	128.2	129.0	128.0	128.0	-1.0	-0.78	11478.0	1470669.6	92
2019-10-27	130.6	130.6	129.0	129.0	-1.8	-1.38	59175.0	7689117.8	87
2019-10-24	131.0	131.0	129.0	130.8	0.8	0.62	12297.0	1595738.4	125
2019-10-23	130.0	131.0	129.4	130.0	0.2	0.15	16216.0	2112036.4	154
2019-10-22	130.8	130.8	129.2	129.8	-1.2	-0.92	14957.0	1942094.6	105
2019-10-21	135.0	135.6	129.6	131.0	-0.8	-0.61	139191.0	18448098.2	402
2019-10-20	136.0	136.2	131.6	131.8	-0.2	-0.15	12820.0	1696311.8	93
2019-10-17	131.4	132.4	130.8	132.0	-1.0	-0.75	12441.0	1637362.8	71
2019-10-16	130.0	133.0	129.6	133.0	2.6	1.99	31695.0	4187659.2	163
2019-10-15	130.2	130.4	128.8	130.4	-0.6	-0.46	16371.0	2121721.4	140
2019-10-14	132.6	132.6	131.0	131.0	-2.6	-1.95	4991.0	657602.8	75
2019-10-13	132.0	133.8	130.0	133.6	2.0	1.52	9304.0	1227579.2	77
2019-10-10	132.0	132.0	130.2	131.6	-0.6	-0.45	12905.0	1692699.6	112
2019-10-09	134.0	134.0	132.2	132.2	-2.8	-2.07	9702.0	1288987.6	98
2019-10-08	134.0	135.0	133.4	135.0	0.2	0.15	12641.0	1696894.4	115
2019-10-07	134.4	134.8	134.4	134.8	0.8	0.6	3978.0	535629.6	53
2019-10-06	132.6	134.0	132.6	134.0	1.8	1.36	6834.0	914543.8	66
2019-10-03	133.8	133.8	132.0	132.2	-1.6	-1.2	8098.0	1072314.0	79
2019-10-02	132.4	136.4	132.4	133.8	1.6	1.21	25734.0	3456456.4	249
2019-10-01	134.6	135.6	132.0	132.2	-1.8	-1.34	50732.0	6794202.0	479
2019-09-30	130.8	141.8	130.8	134.0	3.2	2.45	113170.0	15341448.2	523
2019-09-29	130.0	131.0	130.0	130.8	0.8	0.62	18494.0	2416356.8	75
2019-09-26	128.2	130.0	128.2	130.0	1.6	1.25	35428.0	4584221.0	119
2019-09-25	130.4	130.4	128.0	128.4	-2.0	-1.53	54037.0	6972200.0	181
2019-09-24	130.0	130.6	129.0	130.4	1.0	0.77	15469.0	2009697.0	124
2019-09-22	129.0	131.0	129.0	129.4	-2.2	-1.67	14716.0	1909484.2	111
2019-09-19	127.8	132.0	127.8	131.6	5.6	4.44	272725.0	35820904.4	482
2019-09-18	129.6	129.8	126.0	126.0	-1.8	-1.41	29406.0	3758108.8	271
2019-09-17	131.0	131.0	127.8	127.8	-1.2	-0.93	21785.0	2826520.8	204
2019-09-16	128.0	130.0	128.0	129.0	0.6	0.47	52581.0	6787626.0	336
2019-09-15	126.0	129.6	126.0	128.4	-0.6	-0.47	39285.0	5012547.8	163
2019-09-12	126.2	131.0	126.2	129.0	2.4	1.9	26167.0	3362867.0	157
2019-09-11	127.0	130.0	125.2	126.6	-1.0	-0.78	44787.0	5662168.6	278
2019-09-10	128.0	128.4	126.2	127.6	-0.8	-0.62	36706.0	4697309.0	290
2019-09-09	128.6	129.8	128.0	128.4	-1.2	-0.93	58334.0	7499162.8	608
2019-09-08	129.2	130.4	129.2	129.6	-0.4	-0.31	7404.0	961215.0	111
2019-09-05	130.4	130.8	129.0	130.0	-1.0	-0.76	14003.0	1820812.8	118
2019-09-04	126.6	131.0	126.6	131.0	3.0	2.34	121149.0	15595475.8	311
2019-09-03	127.2	128.8	127.2	128.0	-1.0	-0.78	21638.0	2773181.0	87
2019-09-02	125.6	129.0	125.6	129.0	1.8	1.42	18372.0	2347528.0	117
2019-09-01	125.8	127.4	125.0	127.2	2.0	1.6	14902.0	1880510.0	156
2019-08-29	129.6	129.6	125.0	125.2	-3.6	-2.8	82154.0	10391702.6	578
2019-08-28	131.0	132.4	128.8	128.8	-6.2	-4.59	36524.0	4775747.8	330
2019-08-27	128.0	135.0	126.8	135.0	8.6	6.8	160842.0	21526674.0	608
2019-08-26	126.0	128.0	125.8	126.4	0.6	0.48	21802.0	2761219.2	367
2019-08-25	128.4	128.4	125.0	125.8	-2.2	-1.72	26499.0	3347192.4	240
2019-08-22	129.8	130.0	127.4	128.0	-2.4	-1.84	22219.0	2852188.2	249
2019-08-21	128.8	131.2	128.8	130.4	1.0	0.77	66955.0	8706316.6	415
2019-08-20	129.0	129.8	128.0	129.4	2.2	1.73	43760.0	5645196.6	359
2019-08-19	125.8	129.0	125.6	127.2	1.2	0.95	84295.0	10752735.2	1236
2019-08-18	125.2	127.2	125.2	126.0	-0.8	-0.63	14514.0	1828078.8	210
2019-08-08	127.8	128.2	125.2	126.8	0.0	0.0	24524.0	3113817.8	262
2019-08-07	124.0	127.8	124.0	126.8	2.8	2.26	61924.0	7804744.2	339
2019-08-06	121.6	124.0	120.4	124.0	2.4	1.97	43133.0	5277004.0	575
2019-08-05	122.6	122.8	121.2	121.6	-1.0	-0.82	32366.0	3949601.6	624
2019-08-04	122.6	123.4	122.0	122.6	-0.2	-0.16	32926.0	4027486.8	190
2019-08-01	122.6	122.8	122.2	122.8	0.2	0.16	25831.0	3165174.6	431
2019-07-31	122.6	122.6	121.6	122.6	0.0	0.0	34258.0	4191356.6	336
2019-07-30	123.0	124.4	121.0	122.6	0.0	0.0	44843.0	5515462.6	199
2019-07-29	121.2	123.6	120.4	122.6	0.2	0.16	39278.0	4791285.4	540
2019-07-28	121.6	122.6	120.8	122.4	-0.8	-0.65	55111.0	6721278.2	219
2019-07-25	124.0	124.0	121.2	123.2	-1.4	-1.12	38315.0	4712611.6	242
2019-07-24	126.0	126.2	124.4	124.6	-1.2	-0.95	40496.0	5093909.0	172
2019-07-23	125.0	126.0	124.4	125.8	0.8	0.64	25651.0	3212443.0	157
2019-07-22	124.8	125.6	123.4	125.0	0.4	0.32	31367.0	3907964.2	267
2019-07-21	123.2	124.6	123.0	124.6	0.0	0.0	24323.0	3004110.4	159
2019-07-18	124.0	124.6	123.2	124.6	0.4	0.32	15681.0	1943303.0	236
2019-07-17	124.0	125.0	123.0	124.2	1.2	0.98	39455.0	4898794.2	166
2019-07-16	124.0	124.2	120.6	123.0	-0.2	-0.16	51397.0	6298113.6	257
2019-07-15	124.6	124.6	122.6	123.2	-1.4	-1.12	34741.0	4287352.8	214
2019-07-14	126.0	126.2	124.6	124.6	-0.6	-0.48	30378.0	3810198.6	154
2019-07-11	124.0	126.0	124.0	125.2	0.6	0.48	113695.0	14226880.0	345
2019-07-10	120.4	124.8	119.8	124.6	4.6	3.83	130423.0	15988636.6	478
2019-07-09	119.6	120.4	118.4	120.0	1.4	1.18	54626.0	6518382.4	263
2019-07-08	118.6	121.0	117.8	118.6	0.8	0.68	111414.0	13281474.4	373
2019-07-07	117.8	118.8	117.6	117.8	-0.2	-0.17	60528.0	7132374.6	121
2019-07-04	117.8	119.2	117.8	118.0	-0.8	-0.67	53799.0	6364839.4	204
2019-07-03	119.0	120.0	117.0	118.8	-0.2	-0.17	91598.0	10888377.4	335
2019-07-02	116.2	119.2	115.6	119.0	2.2	1.88	147452.0	17370701.8	361
2019-07-01	114.6	116.8	114.0	116.8	1.8	1.57	101402.0	11724631.8	211
2019-06-30	114.0	116.0	114.0	115.0	1.4	1.23	68925.0	7945234.4	309
2019-06-27	111.0	115.0	110.6	113.6	2.6	2.34	95922.0	10830274.6	465
2019-06-26	110.0	112.0	109.6	111.0	0.6	0.54	65457.0	7271045.8	379
2019-06-25	109.0	110.4	107.8	110.4	1.0	0.91	53046.0	5784840.6	314
2019-06-24	112.0	113.0	108.2	109.4	-3.4	-3.01	83945.0	9232912.6	547
2019-06-23	112.2	113.4	112.2	112.8	-0.2	-0.18	8704.0	982270.8	105
2019-06-20	112.8	115.0	111.8	113.0	0.0	0.0	129544.0	14663768.0	494
2019-06-19	114.0	114.2	113.0	113.0	-1.2	-1.05	19183.0	2181147.4	193
2019-06-18	113.8	114.6	113.6	114.2	0.2	0.18	86206.0	9830216.2	297
2019-06-17	112.0	114.0	111.4	114.0	2.6	2.33	79171.0	8944936.4	345
2019-06-16	113.0	113.0	111.0	111.4	-2.2	-1.94	53890.0	6033624.6	265
2019-06-13	114.6	114.6	113.0	113.6	-2.0	-1.73	66419.0	7557578.8	246
2019-06-12	113.8	115.6	113.4	115.6	0.2	0.17	64336.0	7377431.6	310
2019-06-11	115.0	115.6	114.0	115.4	0.2	0.17	32974.0	3789694.8	257
2019-06-10	115.4	116.4	114.2	115.2	-0.4	-0.35	201373.0	23253318.0	556
2019-06-09	116.0	117.6	114.6	115.6	-0.4	-0.34	54326.0	6281412.2	316
2019-05-30	114.8	116.0	114.0	116.0	1.4	1.22	121519.0	14041934.4	369
2019-05-29	117.0	117.0	113.8	114.6	-3.0	-2.55	66988.0	7671844.2	287
2019-05-28	110.0	117.6	109.2	117.6	8.2	7.5	312050.0	36138972.0	1121
2019-05-27	109.0	110.0	107.4	109.4	0.8	0.74	51383.0	5594684.2	329
2019-05-26	107.2	109.0	106.4	108.6	1.4	1.31	34439.0	3704454.0	231
2019-05-23	107.2	107.6	106.0	107.2	-0.6	-0.56	224617.0	24065484.2	281
2019-05-22	108.2	108.4	107.2	107.8	-0.6	-0.55	33160.0	3577670.6	172
2019-05-21	106.8	109.0	106.8	108.4	1.6	1.5	50402.0	5453335.4	232
2019-05-20	108.0	108.4	106.2	106.8	-1.6	-1.48	105931.0	11366109.6	410
2019-05-19	107.4	110.0	107.0	108.4	-1.2	-1.09	45597.0	4926897.4	280
2019-05-16	110.2	110.4	108.4	109.6	-0.4	-0.36	77906.0	8534647.2	425
2019-05-15	109.0	113.0	109.0	110.0	1.0	0.92	130764.0	14447888.4	531
2019-05-14	108.2	111.0	104.2	109.0	0.0	0.0	183326.0	19796041.0	1246
2019-05-13	109.0	111.0	107.0	109.0	-2.0	-1.8	142815.0	15615692.2	977
2019-05-12	111.0	111.8	108.2	111.0	0.8	0.73	91644.0	10138035.0	487
2019-05-09	113.8	114.8	109.0	110.2	-3.8	-3.33	149281.0	16753678.2	772
2019-05-08	112.4	116.0	111.6	114.0	0.0	0.0	294163.0	33373547.0	1314
2019-05-07	115.0	115.0	112.8	114.0	-1.0	-0.87	37505.0	4268705.4	364
2019-05-06	112.6	115.0	106.0	115.0	1.0	0.88	109098.0	12217615.0	529
2019-05-05	115.8	116.0	112.0	114.0	-1.8	-1.55	66016.0	7503483.2	403
2019-05-02	116.2	117.0	114.0	115.8	-1.4	-1.19	84379.0	9770572.6	459
2019-05-01	116.0	118.6	116.0	117.2	0.2	0.17	108638.0	12715847.2	416
2019-04-30	116.6	118.6	115.0	117.0	0.4	0.34	273088.0	31876257.2	1218
2019-04-29	119.0	121.0	116.0	116.6	-2.0	-1.69	291694.0	34491302.6	1323
2019-04-28	114.0	119.8	114.0	118.6	5.6	4.96	368274.0	43475484.0	1496
2019-04-25	107.2	115.8	107.2	113.0	7.0	6.6	419051.0	46644857.2	1420
2019-04-24	106.6	106.6	105.2	106.0	0.0	0.0	51755.0	5485822.4	228
2019-04-23	107.0	107.6	105.4	106.0	-1.0	-0.93	67961.0	7254387.0	249
2019-04-22	107.8	107.8	105.0	107.0	-0.4	-0.37	61027.0	6464671.6	347
2019-04-21	106.8	109.0	106.8	107.4	-1.6	-1.47	48703.0	5252248.2	156
2019-04-18	107.6	109.2	107.6	109.0	1.0	0.93	77926.0	8451971.8	297
2019-04-17	109.6	110.0	107.8	108.0	-2.4	-2.17	50258.0	5454484.6	251
2019-04-16	110.8	110.8	109.2	110.4	0.0	0.0	52879.0	5814791.0	212
2019-04-15	110.2	111.2	110.0	110.4	0.2	0.18	80344.0	8895821.0	344
2019-04-14	108.0	111.6	108.0	110.2	2.2	2.04	117971.0	13042149.4	408
2019-04-11	107.0	108.2	107.0	108.0	0.4	0.37	43345.0	4664817.0	211
2019-04-10	108.0	108.0	107.0	107.6	-0.4	-0.37	16483.0	1770298.6	184
2019-04-09	107.0	108.4	106.6	108.0	1.0	0.93	49437.0	5307966.0	279
2019-04-08	105.8	107.0	105.0	107.0	1.2	1.13	47224.0	5005825.6	276
2019-04-07	106.4	107.0	105.4	105.8	-1.2	-1.12	21870.0	2316885.4	175
2019-04-04	106.4	109.8	106.0	107.0	1.0	0.94	131934.0	14205307.8	567
2019-04-03	104.4	107.0	104.4	106.0	1.6	1.53	133552.0	14093435.6	508
2019-04-02	104.0	104.4	103.4	104.4	1.0	0.97	46589.0	4837038.8	255
2019-04-01	102.6	103.6	102.6	103.4	0.0	0.0	25410.0	2622162.8	177
2019-03-31	103.2	103.4	102.8	103.4	-0.6	-0.58	14367.0	1481641.2	75
2019-03-28	104.0	104.0	103.8	104.0	0.2	0.19	31337.0	3258342.2	197
2019-03-27	104.0	104.0	103.0	103.8	0.0	0.0	16651.0	1726184.8	164
2019-03-26	103.2	104.0	103.0	103.8	0.4	0.39	87193.0	9046497.2	252
2019-03-25	103.2	103.6	102.4	103.4	0.4	0.39	21116.0	2175355.4	189
2019-03-24	103.4	103.8	103.0	103.0	-0.6	-0.58	11498.0	1189596.6	93
2019-03-21	103.8	104.4	102.6	103.6	0.0	0.0	30268.0	3137380.4	206
2019-03-20	103.8	103.8	102.4	103.6	-0.2	-0.19	30712.0	3179511.6	190
2019-03-19	103.0	104.8	103.0	103.8	0.8	0.78	148135.0	15416975.8	471
2019-03-18	101.6	103.0	101.6	103.0	1.4	1.38	48876.0	5003002.2	260
2019-03-17	101.6	101.8	101.2	101.6	-0.4	-0.39	67971.0	6903906.8	136
2019-03-14	100.8	102.2	100.6	102.0	1.0	0.99	130298.0	13269696.2	1338
2019-03-13	101.6	101.8	101.0	101.0	-0.8	-0.79	65671.0	6653158.8	175
2019-03-12	100.8	102.0	100.2	101.8	0.6	0.59	36405.0	3675638.8	169
2019-03-11	101.0	101.2	100.2	101.2	0.2	0.2	19749.0	1989250.2	168
2019-03-10	101.6	101.6	100.8	101.0	-0.4	-0.39	28313.0	2865175.8	148
2019-03-07	101.6	102.4	101.4	101.4	-0.4	-0.39	8544.0	869098.4	94
2019-03-06	101.8	102.0	101.6	101.8	-1.0	-0.97	4832.0	492380.4	99
2019-03-05	102.2	102.8	101.4	102.8	0.4	0.39	15957.0	1631240.0	155
2019-03-04	101.2	102.4	101.2	102.4	1.2	1.19	84534.0	8620689.4	209
2019-03-03	102.0	102.4	101.2	101.2	-0.8	-0.78	58686.0	5968605.0	188
2019-02-28	102.8	103.0	101.6	102.0	-1.2	-1.16	37075.0	3785687.2	136
2019-02-27	103.6	103.8	102.0	103.2	-0.2	-0.19	31791.0	3283031.6	169
2019-02-26	101.6	104.2	101.0	103.4	1.4	1.37	200137.0	20493926.0	570
2019-02-25	102.2	103.2	101.0	102.0	-0.2	-0.2	39495.0	4037622.2	177
2019-02-24	101.6	102.2	101.6	102.2	0.4	0.39	10575.0	1077124.8	81
2019-02-21	101.2	102.4	101.2	101.8	-1.0	-0.97	29535.0	3006226.0	177
2019-02-20	102.0	102.8	101.6	102.8	0.8	0.78	23640.0	2414993.0	175
2019-02-19	101.4	103.4	101.2	102.0	0.0	0.0	590580.0	60774741.0	469
2019-02-18	101.6	102.0	101.6	102.0	0.2	0.2	41977.0	4275991.6	159
2019-02-17	101.4	102.0	101.0	101.8	-0.4	-0.39	23360.0	2365392.8	131
2019-02-14	102.0	102.2	101.0	102.2	-0.6	-0.58	30129.0	3061472.8	249
2019-02-13	101.2	102.8	101.0	102.8	1.6	1.58	45841.0	4669095.8	280
2019-02-12	101.0	101.4	100.0	101.2	0.2	0.2	68862.0	6921269.2	258
2019-02-11	102.6	102.6	101.0	101.0	-1.0	-0.98	76530.0	7776945.4	283
2019-02-10	102.6	103.6	101.8	102.0	-0.6	-0.58	32090.0	3289698.8	175
2019-02-07	102.8	102.8	101.6	102.6	-0.2	-0.19	53210.0	5442644.2	199
2019-02-06	103.0	103.6	102.0	102.8	-0.8	-0.77	62022.0	6367084.8	320
2019-02-05	104.4	105.4	103.2	103.6	-1.2	-1.15	103208.0	10751968.6	474
2019-02-04	99.9	105.0	99.5	104.8	4.8	4.8	412106.0	42888568.3	1571
2019-02-03	100.4	100.4	99.0	100.0	0.0	0.0	42202.0	4209464.4	703
2019-01-31	100.6	101.0	99.7	100.0	-0.6	-0.6	65402.0	6550005.9	347
2019-01-30	102.0	102.2	100.6	100.6	-1.8	-1.76	49039.0	4971461.8	317
2019-01-29	102.0	103.6	101.6	102.4	-0.4	-0.39	44713.0	4577687.0	260
2019-01-28	102.4	102.8	101.4	102.8	0.2	0.19	102563.0	10459044.6	334
2019-01-27	102.2	103.4	101.8	102.6	-0.4	-0.39	58482.0	5994417.4	277
2019-01-24	104.6	104.6	102.6	103.0	-1.4	-1.34	71977.0	7440023.2	334
2019-01-23	104.0	104.8	103.6	104.4	0.2	0.19	51268.0	5339669.2	278
2019-01-22	104.8	105.0	104.0	104.2	-0.8	-0.76	75972.0	7954498.4	310
2019-01-21	105.0	105.2	104.2	105.0	0.0	0.0	55204.0	5794623.0	291
2019-01-20	105.0	105.0	104.0	105.0	0.0	0.0	97927.0	10268349.6	174
2019-01-17	104.8	105.2	104.0	105.0	0.4	0.38	79139.0	8294103.8	385
2019-01-16	103.8	105.0	103.0	104.6	1.2	1.16	101937.0	10588026.6	442
2019-01-15	104.0	104.4	103.2	103.4	-0.6	-0.58	50239.0	5206490.4	206
2019-01-14	103.2	105.0	103.0	104.0	0.6	0.58	52030.0	5429553.4	309
2019-01-13	104.2	105.0	103.2	103.4	-1.0	-0.96	49991.0	5201180.4	312
2019-01-10	105.6	106.6	104.0	104.4	0.2	0.19	219215.0	23028620.0	589
2019-01-09	103.4	106.0	103.0	104.2	1.2	1.17	62403.0	6524756.2	326
2019-01-08	104.2	104.2	102.8	103.0	-1.2	-1.15	65086.0	6717452.2	318
2019-01-07	104.0	105.0	102.2	104.2	0.0	0.0	115255.0	11942829.0	464
2019-01-06	106.0	107.6	103.8	104.2	-1.8	-1.7	74231.0	7816314.8	457
2019-01-03	104.0	107.0	104.0	106.0	2.0	1.92	205296.0	21730611.8	716
2019-01-02	101.6	104.6	101.6	104.0	2.4	2.36	133596.0	13845329.0	615
2019-01-01	99.5	102.6	99.5	101.6	1.2	1.2	134561.0	13681391.4	491
2018-12-31	99.8	100.4	99.6	100.4	0.4	0.4	33864.0	3388211.8	155
2018-12-30	100.2	101.0	99.5	100.0	-0.2	-0.2	45463.0	4553601.6	172
2018-12-27	100.6	101.0	99.0	100.2	0.2	0.2	63067.0	6301241.7	327
2018-12-26	99.7	100.6	99.1	100.0	0.4	0.4	41636.0	4150751.1	226
2018-12-25	100.8	102.2	99.1	99.6	-1.2	-1.19	89926.0	9040450.1	391
2018-12-24	98.2	102.4	97.5	100.8	2.8	2.86	168159.0	16891150.3	684
2018-12-23	97.5	98.9	97.3	98.0	-0.2	-0.2	76655.0	7510241.4	334
2018-12-20	98.2	100.2	96.1	98.2	-0.8	-0.81	175403.0	17242847.8	676
2018-12-19	101.8	102.0	97.4	99.0	0.0	0.0	249516.0	24810134.6	1078
2018-12-18	99.9	101.8	98.0	99.0	-0.5	-0.5	248731.0	24748574.4	961
2018-12-17	101.2	104.0	99.0	99.5	-1.5	-1.49	335344.0	33905734.1	1311
2018-12-16	95.4	103.6	95.1	101.0	5.5	5.76	160144.0	16034149.8	726
2018-12-13	95.1	95.8	94.5	95.5	1.1	1.17	97287.0	9248974.3	285
2018-12-12	94.5	95.0	94.2	94.4	-0.2	-0.21	12410.0	1175933.9	123
2018-12-11	94.7	95.0	94.1	94.6	0.1	0.11	11019.0	1040275.4	128
2018-12-10	95.0	95.5	94.2	94.5	-0.3	-0.32	15621.0	1482863.0	166
2018-12-09	95.0	95.0	94.1	94.8	0.5	0.53	11061.0	1044874.6	65
2018-12-06	94.9	94.9	93.8	94.3	-0.7	-0.74	13871.0	1308146.6	177
2018-12-05	96.1	96.1	94.0	95.0	-1.0	-1.04	27562.0	2620378.1	233
2018-12-04	95.4	96.5	94.8	96.0	1.0	1.05	56427.0	5407759.3	234
2018-12-03	94.3	95.0	93.9	95.0	-0.1	-0.11	42051.0	3969601.2	248
2018-12-02	95.5	95.5	95.0	95.1	0.1	0.11	125991.0	11988644.9	364
2018-11-29	96.3	96.8	94.1	95.0	0.0	0.0	78550.0	7491685.0	341
2018-11-28	95.0	95.0	94.7	95.0	-0.6	-0.63	13580.0	1288245.4	116
2018-11-27	95.1	96.0	95.0	95.6	0.6	0.63	8792.0	839045.2	115
2018-11-26	95.0	95.6	95.0	95.0	0.0	0.0	27395.0	2613158.3	130
2018-11-25	95.2	95.9	94.8	95.0	-1.2	-1.25	23448.0	2233795.8	125
2018-11-22	95.4	96.4	94.4	96.2	1.2	1.26	50145.0	4816452.1	221
2018-11-21	95.5	96.0	94.0	95.0	0.0	0.0	33004.0	3118678.5	175
2018-11-20	95.6	96.5	94.5	95.0	-0.5	-0.52	30407.0	2906643.8	134
2018-11-19	96.0	96.0	95.1	95.5	-0.5	-0.52	33494.0	3201762.0	152
2018-11-18	96.0	96.9	94.1	96.0	-0.2	-0.21	37726.0	3618729.7	531
2018-11-15	99.0	99.0	95.1	96.2	-2.8	-2.83	69249.0	6755226.8	436
2018-11-14	103.0	105.6	98.6	99.0	1.0	1.02	332918.0	33781787.7	1386
2018-11-13	93.4	98.0	93.4	98.0	8.9	9.99	102022.0	9841654.5	299
2018-11-12	90.0	90.0	89.1	89.1	-0.9	-1.0	2378.0	212999.6	52
2018-11-11	89.5	90.0	89.5	90.0	0.0	0.0	27786.0	2499406.4	266
2018-11-08	90.0	90.5	90.0	90.0	0.0	0.0	6866.0	618462.9	37
2018-11-07	90.0	90.1	89.5	90.0	0.0	0.0	14480.0	1302458.1	48
2018-11-06	90.5	90.5	89.3	90.0	0.0	0.0	41711.0	3755051.3	171
2018-11-05	88.7	90.1	88.7	90.0	0.2	0.22	59769.0	5376912.0	438
2018-11-04	90.0	90.3	89.5	89.8	-0.2	-0.22	25080.0	2258055.6	59
2018-11-01	90.1	90.1	89.8	90.0	0.0	0.0	54471.0	4901582.9	97
2018-10-31	89.9	90.3	88.1	90.0	0.9	1.01	40423.0	3614878.4	164
2018-10-30	89.1	89.5	88.1	89.1	1.1	1.25	56707.0	5048580.3	470
2018-10-29	85.0	88.0	85.0	88.0	2.8	3.29	67783.0	5906349.7	465
2018-10-28	83.2	85.2	80.0	85.2	2.2	2.65	88899.0	7499785.5	717
2018-10-25	79.5	84.0	79.5	83.0	3.9	4.93	78496.0	6418385.0	481
2018-10-24	77.2	80.0	77.2	79.1	2.1	2.73	81795.0	6443921.7	638
2018-10-23	74.0	77.4	70.0	77.0	2.3	3.08	148258.0	10968209.7	719
2018-10-22	75.1	76.5	74.0	74.7	-1.2	-1.58	48023.0	3597221.3	280
2018-10-21	74.5	75.9	73.5	75.9	-0.1	-0.13	51028.0	3815934.5	332
2018-10-18	77.0	77.6	75.6	76.0	-0.4	-0.52	82764.0	6310056.0	789
2018-10-17	77.2	77.5	76.0	76.4	-1.1	-1.42	81159.0	6233560.1	662
2018-10-16	79.5	79.5	76.2	77.5	-2.0	-2.52	254854.0	19729259.2	609
2018-10-15	79.8	79.8	76.1	79.5	1.0	1.27	252771.0	19619744.1	1007
2018-10-14	83.3	83.3	77.1	78.5	-4.8	-5.76	64146.0	5024775.5	455
2018-10-11	85.5	85.5	83.0	83.3	-2.2	-2.57	49829.0	4167362.6	172
2018-10-10	86.0	86.0	85.4	85.5	-1.8	-2.06	17233.0	1476408.9	159
2018-10-09	87.1	87.3	87.1	87.3	-0.7	-0.8	2142.0	186974.3	52
2018-10-08	88.0	88.2	88.0	88.0	-0.2	-0.23	7541.0	663965.0	98
2018-10-07	90.0	90.0	88.2	88.2	-1.8	-2.0	17540.0	1558136.2	138
2018-10-04	90.1	90.1	90.0	90.0	0.0	0.0	2500.0	225066.0	36
2018-10-03	89.9	90.0	89.9	90.0	0.1	0.11	6988.0	628287.4	46
2018-10-02	90.0	90.0	89.9	89.9	0.2	0.22	6203.0	557888.6	156
2018-10-01	88.5	90.1	88.5	89.7	-0.3	-0.33	9185.0	820519.7	151
2018-09-30	90.0	90.0	90.0	90.0	-0.2	-0.22	3746.0	337329.2	36
2018-09-27	89.0	91.2	89.0	90.2	1.2	1.35	39967.0	3604285.7	232
2018-09-26	90.0	90.0	89.0	89.0	-1.0	-1.11	8599.0	770510.8	193
2018-09-25	90.1	90.4	90.0	90.0	-0.3	-0.33	37761.0	3401449.6	537
2018-09-20	88.7	90.3	88.7	90.3	1.3	1.46	78447.0	7048023.6	362
2018-09-19	87.8	89.0	87.3	89.0	-0.2	-0.22	114764.0	10089031.5	563
2018-09-18	86.0	89.2	86.0	89.2	3.2	3.72	15561.0	1363933.0	163
2018-09-17	85.5	86.9	85.3	86.0	-0.8	-0.92	50142.0	4292353.5	508
2018-09-16	87.0	87.0	86.8	86.8	0.0	0.0	17310.0	1502999.7	297
2018-09-13	86.9	87.0	86.8	86.8	-1.5	-1.7	9586.0	833006.5	122
2018-09-12	88.0	88.7	88.0	88.3	0.3	0.34	15203.0	1344011.9	155
2018-09-11	88.2	88.2	87.7	88.0	1.0	1.15	21359.0	1879356.9	237
2018-09-10	87.0	87.0	86.4	87.0	-0.1	-0.11	15692.0	1360780.1	148
2018-09-09	87.1	87.1	87.1	87.1	0.1	0.11	8821.0	768615.2	76
2018-09-06	87.6	88.0	87.0	87.0	-1.0	-1.14	90920.0	7986346.3	312
2018-09-05	89.0	89.0	87.5	88.0	-1.1	-1.23	33116.0	2919277.6	406
2018-09-04	88.6	89.1	88.3	89.1	0.9	1.02	15606.0	1386275.4	168
2018-09-03	89.0	89.5	88.2	88.2	0.1	0.11	10666.0	947251.1	111
2018-09-02	88.0	88.1	87.8	88.1	0.1	0.11	27289.0	2401478.5	244
2018-08-30	89.5	89.5	88.0	88.0	-2.0	-2.22	168944.0	14882698.1	486
2018-08-29	90.5	90.5	89.9	90.0	-0.6	-0.66	124634.0	11222928.9	362
2018-08-28	91.0	91.0	90.4	90.6	-0.4	-0.44	16919.0	1532258.3	160
2018-08-27	91.1	91.2	90.7	91.0	-0.7	-0.76	178582.0	16237908.1	1070
2018-08-26	91.2	93.3	91.0	91.7	-0.3	-0.33	38065.0	3497833.1	288
2018-08-16	90.0	94.0	90.0	92.0	1.8	2.0	295678.0	26758370.8	604
2018-08-15	89.5	90.4	89.5	90.2	0.3	0.33	9936.0	893043.6	119
2018-08-14	90.0	90.0	89.6	89.9	0.0	0.0	30983.0	2785207.3	323
2018-08-13	91.0	91.2	89.2	89.9	-1.0	-1.1	132459.0	12001028.9	614
2018-08-12	91.5	92.0	90.7	90.9	-0.6	-0.66	29524.0	2695459.6	313
2018-08-09	89.0	91.6	89.0	91.5	2.5	2.81	120852.0	10959707.6	592
2018-08-08	88.5	90.8	88.4	89.0	2.0	2.3	195321.0	17393690.0	859
2018-08-07	87.0	87.5	86.7	87.0	0.1	0.12	260829.0	22699047.3	1019
2018-08-06	87.0	87.0	86.7	86.9	-0.1	-0.11	83024.0	7220416.4	779
2018-08-05	88.5	89.0	86.5	87.0	-0.6	-0.68	47911.0	4181784.2	286
2018-08-02	87.5	87.9	87.5	87.6	-1.1	-1.24	11153.0	977614.4	128
2018-08-01	89.0	90.9	87.7	88.7	-0.2	-0.22	50202.0	4477895.1	469
2018-07-31	88.0	89.3	87.2	88.9	1.4	1.6	19112.0	1695855.8	113
2018-07-30	87.7	88.0	87.4	87.5	0.0	0.0	47055.0	4127579.9	107
2018-07-29	89.1	89.1	87.0	87.5	-1.5	-1.69	63963.0	5654666.7	202
2018-07-26	88.0	89.1	88.0	89.0	1.0	1.14	28286.0	2514628.5	133
2018-07-25	89.6	89.6	87.0	88.0	-1.6	-1.79	277665.0	24322844.5	357
2018-07-24	90.5	90.6	89.6	89.6	-1.0	-1.1	27688.0	2491384.7	167
2018-07-23	91.1	91.1	90.5	90.6	-0.5	-0.55	9845.0	895045.2	114
2018-07-22	90.8	91.1	90.6	91.1	0.3	0.33	15338.0	1393404.8	105
2018-07-19	91.2	92.2	90.8	90.8	-1.4	-1.52	48058.0	4382059.8	234
2018-07-18	93.4	93.4	92.0	92.2	-0.8	-0.86	21365.0	1976883.8	117
2018-07-17	92.3	93.0	92.0	93.0	0.2	0.22	17481.0	1613995.1	107
2018-07-16	91.9	93.4	91.7	92.8	1.2	1.31	92498.0	8518629.6	189
2018-07-15	91.5	92.1	91.0	91.6	-0.5	-0.54	8691.0	796332.2	99
2018-07-12	92.6	92.6	91.5	92.1	-0.9	-0.97	35029.0	3226517.8	101
2018-07-11	93.1	93.4	92.0	93.0	0.0	0.0	86861.0	8072792.8	139
2018-07-10	92.2	93.0	92.2	93.0	0.9	0.98	109767.0	10200491.9	216
2018-07-09	92.0	92.1	91.4	92.1	0.0	0.0	163844.0	15067504.0	176
2018-07-08	92.1	92.2	91.9	92.1	-0.9	-0.97	29012.0	2671145.3	92
2018-07-05	93.0	93.0	92.4	93.0	0.7	0.76	35338.0	3279413.9	91
2018-07-04	93.5	93.5	92.0	92.3	-1.2	-1.28	74880.0	6945285.8	192
2018-07-03	95.0	95.3	93.0	93.5	-1.3	-1.37	40225.0	3779564.5	181
2018-07-02	95.0	95.2	94.4	94.8	-0.3	-0.32	70226.0	6655367.6	143
2018-07-01	94.7	95.9	94.0	95.1	0.9	0.96	42862.0	4062042.0	184
2018-06-28	94.7	96.0	94.0	94.2	-0.8	-0.84	47379.0	4482549.1	156
2018-06-27	96.0	96.0	95.0	95.0	-0.6	-0.63	48600.0	4631534.4	137
2018-06-26	97.0	97.0	95.4	95.6	-0.6	-0.62	14057.0	1348380.8	96
2018-06-25	96.3	98.0	96.0	96.2	-0.8	-0.82	32718.0	3164136.8	151
2018-06-24	96.0	97.0	95.4	97.0	0.8	0.83	16695.0	1610675.2	99
2018-06-21	94.8	97.0	94.8	96.2	2.3	2.45	25633.0	2458370.0	156
2018-06-20	93.5	95.0	93.5	93.9	0.1	0.11	12956.0	1218882.9	89
2018-06-12	93.8	95.4	93.5	93.8	0.3	0.32	19706.0	1855447.0	144
2018-06-11	95.0	95.0	93.0	93.5	-1.7	-1.79	36696.0	3436324.5	247
2018-06-10	97.0	97.0	95.2	95.2	-1.4	-1.45	38169.0	3648709.9	163
2018-06-07	95.7	99.0	95.7	96.6	0.6	0.63	139682.0	13551719.9	395
2018-06-06	90.2	97.3	90.2	96.0	5.5	6.08	139423.0	13178830.2	687
2018-06-05	89.9	90.7	89.9	90.5	1.0	1.12	64262.0	5787800.1	410
2018-06-04	89.8	90.6	89.5	89.5	-0.2	-0.22	75042.0	6768620.3	241
2018-06-03	90.3	90.5	89.7	89.7	-0.6	-0.66	36450.0	3281022.7	176
2018-05-31	89.8	90.3	87.6	90.3	0.6	0.67	63220.0	5615175.4	332
2018-05-30	92.0	92.0	89.5	89.7	-0.2	-0.22	52784.0	4754867.0	321
2018-05-29	91.5	92.6	89.8	89.9	-1.4	-1.53	66207.0	6023611.1	364
2018-05-28	94.9	94.9	91.0	91.3	-3.5	-3.69	48551.0	4522315.9	269
2018-05-27	97.0	97.0	94.6	94.8	-2.1	-2.17	12899.0	1233017.7	140
2018-05-24	97.5	97.5	96.8	96.87	-1.08	-1.1	9061.0	879862.0	88
2018-05-23	98.6	98.6	96.5	97.95	-0.07	-0.07	41359.0	4043401.1	129
2018-05-22	98.2	98.6	98.0	98.02	-0.12	-0.12	25743.0	2527207.3	75
2018-05-21	98.0	98.1	97.3	98.14	0.22	0.22	52558.0	5146617.2	95
2018-05-20	98.0	98.1	97.5	97.92	-0.22	-0.22	19635.0	1920471.7	125
2018-05-17	98.1	99.0	98.0	98.14	-0.4	-0.41	85751.0	8415544.9	317
2018-05-16	99.7	99.7	98.3	98.54	-1.18	-1.18	16161.0	1603907.7	162
2018-05-15	99.7	99.8	99.5	99.72	-0.04	-0.04	16205.0	1614695.9	123
2018-05-14	101.0	101.0	99.7	99.76	-1.25	-1.24	69241.0	6912511.0	119
2018-05-13	100.0	101.2	99.3	101.01	1.29	1.29	39894.0	4004840.6	165
2018-05-10	100.0	100.0	99.2	99.72	0.62	0.63	26389.0	2624735.9	121
2018-05-09	100.8	100.8	98.5	99.1	-0.69	-0.69	94413.0	9360902.2	171
2018-05-08	101.0	101.6	98.0	99.79	-0.46	-0.46	67584.0	6763511.9	468
2018-05-07	97.4	101.2	95.9	100.25	3.35	3.46	149374.0	14733864.8	943
2018-05-06	101.4	102.0	94.3	96.9	-5.08	-4.98	290038.0	28421689.2	1798
2018-05-03	105.0	105.8	101.6	101.98	-3.44	-3.26	112651.0	11575427.8	469
2018-05-02	107.6	107.6	105.0	105.42	-2.48	-2.3	63938.0	6814989.4	215
2018-05-01	108.0	108.2	107.6	107.9	0.45	0.42	48666.0	5247395.6	200
2018-04-30	107.4	108.6	106.0	107.45	1.97	1.87	140999.0	15155143.2	560
2018-04-29	107.0	107.2	104.0	105.48	-0.69	-0.65	115830.0	12273952.2	516
2018-04-26	107.8	107.8	105.0	106.17	-0.67	-0.63	131925.0	13962439.6	641
2018-04-25	112.6	112.6	106.4	106.84	-6.36	-5.62	234706.0	25504313.8	945
2018-04-24	117.0	117.0	111.4	113.2	-4.42	-3.76	216987.0	24528184.2	559
2018-04-23	118.0	118.0	117.4	117.62	-0.38	-0.32	10945.0	1289587.4	58
2018-04-22	118.0	118.2	117.6	118.0	-0.11	-0.09	11477.0	1354290.8	52
2018-04-19	117.2	119.0	117.2	118.11	1.5	1.29	51594.0	6105071.0	172
2018-04-18	116.4	117.0	116.0	116.61	-0.82	-0.7	32898.0	3842412.4	116
2018-04-17	117.6	117.6	116.2	117.43	-0.6	-0.51	21272.0	2492162.6	90
2018-04-16	117.2	118.4	117.2	118.03	1.05	0.9	58216.0	6860975.4	154
2018-04-15	116.0	117.6	116.0	116.98	1.34	1.16	20532.0	2401073.6	117
2018-04-12	114.6	116.0	114.6	115.64	0.65	0.57	29320.0	3373216.0	100
2018-04-11	118.0	118.4	115.0	114.99	-2.36	-2.01	39317.0	4596302.4	224
2018-04-10	115.2	118.0	115.0	117.35	2.32	2.02	158385.0	18429017.8	481
2018-04-09	113.8	115.2	113.4	115.03	1.08	0.95	38106.0	4371881.4	267
2018-04-08	113.4	114.8	113.2	113.95	0.15	0.13	52045.0	5941445.8	213
2018-04-05	115.0	115.0	112.0	113.8	-1.32	-1.15	116773.0	13225291.2	462
2018-04-04	114.6	115.2	113.8	115.12	0.47	0.41	60967.0	6996375.8	187
2018-04-03	115.2	116.0	114.4	114.65	-1.58	-1.36	46174.0	5313032.0	134
2018-04-02	115.2	117.0	115.2	116.23	-1.11	-0.95	13066.0	1521503.6	86
2018-04-01	117.0	117.4	115.0	117.34	-0.55	-0.47	42361.0	4944135.8	193
2018-03-29	118.0	119.8	116.2	117.89	0.55	0.47	106796.0	12654592.6	435
2018-03-28	115.0	118.0	114.4	117.34	2.28	1.98	73769.0	8539994.4	296
2018-03-27	113.0	116.0	113.0	115.06	2.44	2.17	114570.0	13110246.4	534
2018-03-26	111.2	113.4	111.2	112.62	0.66	0.59	136283.0	15273289.0	369
2018-03-25	112.8	114.0	111.4	111.96	-0.96	-0.85	57984.0	6504466.6	364
2018-03-22	114.2	114.6	110.0	112.92	-1.22	-1.07	109527.0	12310553.0	575
2018-03-21	114.6	114.6	114.0	114.14	-0.52	-0.45	41070.0	4684729.4	169
2018-03-20	115.0	115.0	114.4	114.66	-0.3	-0.26	84328.0	9696121.2	129
2018-03-19	116.6	116.6	114.8	114.96	-1.04	-0.9	42318.0	4870063.0	163
2018-03-18	116.0	116.8	115.8	116.0	-0.58	-0.5	14049.0	1630596.6	89
2018-03-15	117.8	117.8	115.8	116.58	-0.65	-0.55	39306.0	4580788.4	166
2018-03-14	117.0	117.8	115.4	117.23	0.84	0.72	41936.0	4866510.2	191
2018-03-13	117.4	117.4	116.4	116.39	-1.0	-0.85	57530.0	6719190.6	188
2018-03-12	118.6	119.0	116.8	117.39	-0.29	-0.25	76940.0	9061388.4	182
2018-03-11	118.4	119.0	117.0	117.68	-0.43	-0.36	73655.0	8686505.0	168
2018-03-08	119.6	119.6	118.0	118.11	-1.41	-1.18	13705.0	1625005.0	81
2018-03-07	120.0	120.0	119.2	119.52	-0.47	-0.39	36498.0	4378381.6	49
2018-03-06	121.0	121.0	120.0	119.99	-0.96	-0.79	12713.0	1531093.2	50
2018-03-05	119.0	121.0	119.0	120.95	1.95	1.64	20296.0	2448656.2	76
2018-03-04	119.0	119.0	119.0	119.0	0.05	0.04	4841.0	576162.4	42
2018-03-01	119.4	119.4	118.8	118.95	-0.1	-0.08	10337.0	1230423.4	44
2018-02-28	119.2	119.2	119.0	119.05	-0.95	-0.79	5918.0	705207.0	37
2018-02-27	120.0	121.0	119.2	120.0	-0.62	-0.51	14744.0	1778638.8	49
2018-02-26	121.2	121.2	120.0	120.62	-0.66	-0.54	12989.0	1566565.0	56
2018-02-25	122.0	122.0	121.2	121.28	-0.87	-0.71	2675.0	324660.0	31
2018-02-22	122.6	122.8	121.0	122.15	0.15	0.12	20166.0	2451615.8	63
2018-02-21	122.4	123.0	121.8	122.0	-0.89	-0.72	53145.0	6515217.2	69
2018-02-20	122.0	123.0	122.0	122.89	-0.09	-0.07	16036.0	1968287.8	61
2018-02-19	119.8	123.2	119.6	122.98	3.38	2.83	69137.0	8373744.2	181
2018-02-18	119.0	119.6	118.0	119.6	1.0	0.84	37794.0	4495341.8	60
2018-02-15	118.2	119.2	118.2	118.6	0.6	0.51	27306.0	3239848.8	58
2018-02-14	119.0	119.0	118.0	118.0	-0.79	-0.67	52755.0	6258909.8	88
2018-02-13	119.0	119.0	118.0	118.79	-0.01	-0.01	12587.0	1491929.4	62
2018-02-12	119.4	120.0	118.8	118.8	-0.4	-0.34	137586.0	16409050.6	151
2018-02-11	122.0	122.0	119.0	119.2	-1.32	-1.1	98031.0	11698427.2	146
2018-02-08	117.4	122.0	117.4	120.52	1.67	1.41	257549.0	31108594.2	420
2018-02-07	116.8	120.8	116.0	118.85	3.02	2.61	78221.0	9245484.0	243
2018-02-06	116.6	116.6	113.8	115.83	-1.53	-1.3	43850.0	5037801.8	184
2018-02-05	117.6	117.6	117.0	117.36	-0.15	-0.13	14532.0	1705741.6	79
2018-02-04	118.4	118.4	117.4	117.51	0.73	0.63	28564.0	3361118.6	73
2018-02-01	115.4	117.0	115.4	116.78	0.81	0.7	22075.0	2575939.0	103
2018-01-31	117.0	117.0	115.0	115.97	-1.63	-1.39	79609.0	9236703.2	472
2018-01-30	118.0	119.2	117.0	117.6	-0.39	-0.33	104943.0	12428832.2	238
2018-01-29	119.2	119.2	118.0	117.99	-0.93	-0.78	47730.0	5647142.0	127
2018-01-28	119.8	119.8	118.8	118.92	-0.91	-0.76	34150.0	4067310.0	110
2018-01-25	122.0	122.0	118.8	119.83	-2.12	-1.74	113023.0	13634256.2	178
2018-01-24	122.6	122.6	121.0	121.95	-0.65	-0.53	42044.0	5125363.8	105
2018-01-23	123.0	123.2	122.4	122.6	0.0	0.0	35046.0	4304273.6	112
2018-01-22	123.6	123.6	122.4	122.6	-1.16	-0.94	79712.0	9800030.8	126
2018-01-21	124.0	124.0	122.4	123.76	-2.22	-1.76	25502.0	3149341.2	117
2018-01-18	128.0	128.0	125.0	125.98	-0.9	-0.71	49974.0	6321930.4	199
2018-01-17	128.0	128.0	126.2	126.88	-1.06	-0.83	13362.0	1698192.6	52
2018-01-16	128.0	128.0	127.0	127.94	-0.06	-0.05	9064.0	1156427.4	33
2018-01-15	129.0	129.6	128.0	128.0	-1.0	-0.78	18135.0	2334673.4	51
2018-01-14	130.0	130.0	128.2	129.0	-1.0	-0.77	37345.0	4817788.4	73
2018-01-11	130.0	130.0	129.0	130.0	1.0	0.78	6887.0	894606.0	28
2018-01-10	130.0	130.0	129.8	129.0	-0.99	-0.76	12472.0	1621008.0	52
2018-01-09	132.0	132.0	130.0	129.99	-2.01	-1.52	17826.0	2325151.0	74
2018-01-08	132.0	132.0	131.6	132.0	0.05	0.04	4527.0	597305.8	20
2018-01-07	131.8	132.2	131.8	131.95	-0.65	-0.49	17240.0	2276433.0	53
2018-01-04	130.0	132.6	130.0	132.6	1.2	0.91	7914.0	1042943.8	33
2018-01-03	132.0	132.0	130.0	131.4	-0.6	-0.45	33528.0	4420246.4	65
2018-01-02	132.0	132.0	132.0	132.0	2.67	2.06	2580.0	339174.4	25
2018-01-01	129.0	130.0	128.4	129.33	-1.6	-1.22	42500.0	5478660.6	96
2017-12-31	132.2	132.2	130.0	130.93	-1.06	-0.8	5344.0	702356.6	34
2017-12-28	133.0	133.0	131.0	131.99	-2.41	-1.79	13127.0	1733532.8	58
2017-12-27	132.4	135.6	132.4	134.4	-0.6	-0.44	26935.0	3633281.4	65
2017-12-26	131.0	138.0	131.0	135.0	4.32	3.31	44043.0	5966951.8	152
2017-12-25	129.8	131.4	129.8	130.68	0.68	0.52	33714.0	4409178.4	99
2017-12-24				130.0	0.0	0.0	872.0	113507.8	24
2017-12-21	128.8	130.0	128.8	130.0	1.0	0.78	7449.0	965616.4	45
2017-12-20	130.0	130.0	128.8	129.0	-0.71	-0.55	13942.0	1805405.4	52
2017-12-19	130.0	130.2	128.2	129.71	-0.18	-0.14	12900.0	1673795.6	58
2017-12-18	126.0	130.0	126.0	129.89	3.89	3.09	42882.0	5514087.0	109
2017-12-17	125.0	126.0	125.0	126.0	1.0	0.8	4237.0	530401.2	25
2017-12-14	123.6	125.0	123.6	125.0	1.0	0.81	10347.0	1281471.6	42
2017-12-13	124.4	124.4	123.4	124.0	-0.8	-0.64	23197.0	2874277.2	41
2017-12-12	124.8	125.0	124.6	124.8	0.35	0.28	35325.0	4413087.2	54
2017-12-11	125.0	125.0	124.4	124.45	-0.65	-0.52	10802.0	1348555.6	52
2017-12-10	127.0	127.0	125.0	125.1	-2.1	-1.65	46825.0	5894764.8	86
2017-12-07	127.2	127.4	127.2	127.2	-0.2	-0.16	10543.0	1341937.6	21
2017-12-06	127.8	127.8	127.0	127.4	-0.4	-0.31	14069.0	1793517.4	31
2017-12-05	127.4	128.2	127.0	127.8	-1.56	-1.21	9289.0	1186396.0	47
2017-12-04	129.2	130.0	126.6	129.36	0.15	0.12	49104.0	6329900.8	87
2017-12-03	129.2	130.0	129.0	129.21	-0.79	-0.61	30430.0	3949913.2	57
2017-11-30	129.0	130.0	129.0	130.0	1.4	1.09	50572.0	6563625.0	94
2017-11-29	128.6	128.6	127.4	128.6	0.31	0.24	17038.0	2180025.4	39
2017-11-28	127.2	128.4	127.2	128.29	1.09	0.86	16433.0	2103980.8	52
2017-11-27	127.0	127.2	127.0	127.2	0.01	0.01	18878.0	2398957.8	36
2017-11-26	126.8	127.2	126.8	127.19	0.99	0.78	17255.0	2191804.4	43
2017-11-23	124.2	126.4	124.2	126.2	0.82	0.65	26726.0	3366735.2	45
2017-11-22	123.8	126.4	123.8	125.38	1.58	1.28	9878.0	1225594.0	40
2017-11-21	125.0	125.0	123.8	123.8	-2.0	-1.59	20424.0	2537320.0	39
2017-11-20	122.4	125.2	122.4	125.8	3.52	2.88	87582.0	10897234.4	81
2017-11-19	124.6	124.6	122.0	122.28	-2.12	-1.7	16485.0	2029706.4	62
2017-11-16	127.2	127.2	124.2	124.4	-2.8	-2.2	45941.0	5792341.0	104
2017-11-15	129.0	129.0	126.6	127.2	-1.4	-1.09	44816.0	5692881.8	87
2017-11-14	126.0	128.6	126.0	128.6	1.6	1.26	9582.0	1224432.8	42
2017-11-13	125.8	127.8	124.0	127.0	0.0	0.0	34176.0	4311599.4	183
2017-11-12	127.0	127.0	127.0	127.0	0.0	0.0	9101.0	1155544.0	156
2017-11-09	125.0	127.0	125.0	127.0	0.97	0.77	27242.0	3448519.0	157
2017-11-08	126.0	127.0	126.0	126.03	-0.97	-0.76	33164.0	4204490.6	41
2017-11-07	125.4	128.0	125.0	127.0	1.28	1.02	106420.0	13524403.6	161
2017-11-06	130.0	130.0	124.0	125.72	-2.24	-1.75	45152.0	5659812.2	144
2017-11-05	125.2	128.0	125.0	127.96	-0.96	-0.74	16996.0	2156522.8	77
2017-11-02	127.0	129.2	127.0	128.92	2.32	1.83	146823.0	18821451.0	409
2017-11-01	125.4	127.0	125.2	126.6	0.0	0.0	12246.0	1549616.0	88
2017-10-31	125.0	127.0	125.0	126.6	1.4	1.12	14858.0	1867673.0	74
2017-10-30	124.0	126.0	124.0	125.2	1.05	0.85	87642.0	10930208.2	146
2017-10-29	123.0	124.4	122.8	124.15	3.41	2.82	27346.0	3374125.4	91
2017-10-26	123.0	123.0	120.0	120.74	-2.26	-1.84	55790.0	6791080.2	94
2017-10-25	123.8	125.0	123.0	123.0	0.4	0.33	71129.0	8817289.0	58
2017-10-24	124.0	124.8	122.6	122.6	-2.29	-1.83	73346.0	9081818.8	76
2017-10-23	125.0	125.0	124.0	124.89	-0.11	-0.09	16805.0	2088119.4	135
2017-10-22	124.2	125.0	124.0	125.0	-0.69	-0.55	88220.0	10986327.0	304
2017-10-19	125.0	126.0	124.0	125.69	0.69	0.55	10385.0	1300526.2	48
2017-10-18	125.0	125.4	124.0	125.0	0.0	0.0	13966.0	1741971.0	249
2017-10-17	123.6	126.0	123.0	125.0	1.65	1.34	62500.0	7834714.8	185
2017-10-16	121.0	123.6	119.8	123.35	2.35	1.94	117440.0	14285663.2	352
2017-10-15	121.4	121.6	120.0	121.0	-2.0	-1.63	22545.0	2731725.2	59
2017-10-12	120.0	125.0	120.0	123.0	1.28	1.05	10250.0	1254175.2	46
2017-10-11	121.0	121.0	120.0	121.72	0.52	0.43	19816.0	2391891.6	42
2017-10-10	121.0	121.0	121.0	121.2	0.2	0.17	11556.0	1398426.6	20
2017-10-09	121.0	121.6	121.0	121.0	0.0	0.0	4486.0	543142.4	22
2017-10-08	123.0	123.0	121.0	121.0	-2.02	-1.64	2464.0	300053.6	20
2017-10-05	123.4	123.4	123.0	123.02	-0.98	-0.79	73709.0	9071285.4	55
2017-10-04	123.4	124.0	122.4	124.0	1.2	0.98	20716.0	2558407.2	64
2017-10-03	121.2	123.0	121.2	122.8	1.6	1.32	15499.0	1894641.4	48
2017-10-02	122.0	122.0	121.0	121.2	0.2	0.17	26724.0	3239709.2	45
2017-10-01	113.0	121.0	113.0	121.0	1.56	1.31	21590.0	2575173.6	81
2017-09-28	120.8	121.0	119.0	119.44	-0.56	-0.47	96856.0	11629515.2	132
2017-09-27	120.8	120.8	118.6	120.0	-0.8	-0.66	13751.0	1653104.2	42
2017-09-26	120.8	121.4	120.8	120.8	0.0	0.0	32382.0	3917749.4	48
2017-09-25	121.0	121.2	120.0	120.8	-0.31	-0.26	38310.0	4631270.4	51
2017-09-21	121.0	121.6	121.0	121.11	0.11	0.09	5620.0	680140.0	33
2017-09-20	121.0	121.6	121.0	121.0	0.01	0.01	7025.0	850540.2	38
2017-09-19	120.4	121.0	120.2	120.99	0.39	0.32	19990.0	2402909.0	23
2017-09-18	120.2	120.6	120.0	120.6	0.0	0.0	18869.0	2268390.4	31
2017-09-17	120.0	120.6	120.0	120.6	1.0	0.84	13397.0	1610929.0	80
2017-09-14	119.2	120.0	119.2	119.6	-1.2	-0.99	2486.0	297672.2	22
2017-09-13	121.0	121.2	120.8	120.8	-0.2	-0.17	13102.0	1585352.8	19
2017-09-12	121.0	121.4	121.0	121.0	0.0	0.0	7175.0	868869.8	25
2017-09-11	121.4	121.4	121.0	121.0	-0.5	-0.41	5969.0	723057.0	27
2017-09-10	122.4	122.6	120.8	121.5	-0.92	-0.75	28556.0	3466943.8	50
2017-09-07	119.2	122.4	119.2	122.42	2.43	2.03	35666.0	4324984.6	110
2017-09-06	118.2	120.0	118.0	119.99	2.39	2.03	38611.0	4570942.2	71
2017-08-29	118.0	118.0	117.0	117.6	-0.18	-0.15	7119.0	836934.0	51
2017-08-28	118.4	118.4	117.6	117.78	-1.02	-0.86	19986.0	2361537.8	58
2017-08-27	119.4	119.4	118.4	118.8	0.2	0.17	5247.0	625540.6	7
2017-08-24	119.8	119.8	118.2	118.6	-1.4	-1.17	7629.0	906623.8	54
2017-08-23	120.0	120.8	119.6	120.0	0.0	0.0	22828.0	2737641.6	59
2017-08-22	120.0	121.0	119.6	120.0	0.2	0.17	29085.0	3495653.2	100
2017-08-21	119.2	120.4	119.2	119.8	-0.26	-0.22	3723.0	445990.8	29
2017-08-20	118.8	120.4	118.8	120.06	1.21	1.02	32208.0	3859080.4	87
2017-08-17	118.2	119.0	118.2	118.85	0.7	0.59	6124.0	725671.6	33
2017-08-16	117.6	118.2	117.6	118.15	0.55	0.47	8246.0	973032.4	45
2017-08-15	117.4	117.6	117.0	117.6	0.06	0.05	39414.0	4632984.0	50
2017-08-14	117.6	117.6	116.8	117.54	-0.23	-0.2	13894.0	1627453.8	62
2017-08-13	118.0	119.0	117.4	117.77	-0.23	-0.19	22234.0	2621930.8	83
2017-08-10	119.0	119.0	117.0	118.0	-1.15	-0.97	42789.0	5037412.8	140
2017-08-09	120.0	120.4	118.4	119.15	-0.51	-0.43	25158.0	3004657.8	84
2017-08-08	120.2	120.2	119.2	119.66	-0.25	-0.21	135511.0	16261409.8	305
2017-08-07	120.0	121.0	119.8	119.91	0.11	0.09	25303.0	3036999.0	57
2017-08-06	120.0	120.0	119.4	119.8	-0.28	-0.23	12844.0	1539793.4	43
2017-08-03	117.6	122.0	117.0	120.08	2.88	2.46	59438.0	7136826.0	164
2017-08-02	117.0	118.0	116.0	117.2	-0.58	-0.49	98109.0	11456509.4	92
2017-08-01	118.8	118.8	117.0	117.78	-1.61	-1.35	34570.0	4064352.0	136
2017-07-31	120.0	120.0	117.4	119.39	-1.61	-1.33	156118.0	18585043.4	275
2017-07-30	123.0	123.0	121.0	121.0	-2.02	-1.64	11449.0	1392812.2	53
2017-07-27	123.8	123.8	123.0	123.02	-1.0	-0.81	3739.0	461172.0	35
2017-07-26	125.0	125.0	124.0	124.02	-2.16	-1.71	77568.0	9691130.0	91
2017-07-25	127.0	127.0	124.6	126.18	-0.8	-0.63	25086.0	3136636.2	60
2017-07-24	127.0	127.0	124.8	126.98	-0.02	-0.02	81248.0	10300606.6	82
2017-07-23	127.2	127.2	127.0	127.0	1.0	0.79	9571.0	1215520.6	55
2017-07-20	126.0	127.6	126.0	126.0	0.19	0.15	11612.0	1474580.6	27
2017-07-19	125.2	126.0	125.2	125.81	2.71	2.2	6927.0	868910.2	41
2017-07-18	126.0	126.2	123.0	123.1	-3.3	-2.61	39230.0	4934509.6	66
2017-07-17	127.4	128.0	126.4	126.4	-2.68	-2.08	13636.0	1743457.0	39
2017-07-16	127.4	129.6	127.4	129.08	3.08	2.44	17096.0	2195906.0	100
2017-07-13	125.0	125.4	125.0	126.0	1.38	1.11	5919.0	740913.4	44
2017-07-12	124.0	125.8	124.0	124.62	0.42	0.34	23025.0	2873658.0	81
2017-07-11	123.6	124.2	123.6	124.2	-0.2	-0.16	9735.0	1205616.0	32
2017-07-10	124.6	124.6	124.4	124.4	0.37	0.3	21093.0	2624994.6	49
2017-07-09	122.0	124.2	122.0	124.03	2.03	1.66	7901.0	971648.0	32
2017-07-06	122.4	123.0	121.8	122.0	-0.62	-0.51	13760.0	1685265.6	50
2017-07-05	121.2	122.6	121.2	122.62	1.42	1.17	8644.0	1054651.6	40
2017-07-04	121.4	121.4	121.0	121.2	-0.6	-0.49	6675.0	808585.8	33
2017-07-03	121.4	121.8	121.4	121.8	0.4	0.33	5023.0	610101.8	33
2017-07-02	124.0	124.0	121.0	121.4	-2.73	-2.2	11398.0	1389845.2	81
2017-06-22	121.8	124.6	121.0	124.13	1.96	1.6	83472.0	10317704.4	306
2017-06-21	121.0	123.8	119.0	122.17	2.35	1.96	104858.0	12723487.6	378
2017-06-20	119.8	120.0	119.0	119.82	-0.18	-0.15	35598.0	4268461.8	159
2017-06-19	119.8	120.0	117.8	120.0	-0.4	-0.33	14005.0	1675333.6	69
2017-06-18	120.0	120.4	119.8	120.4	0.6	0.5	17419.0	2092983.0	96
2017-06-15	120.0	120.0	119.4	119.8	-0.4	-0.33	22571.0	2700383.2	73
2017-06-14	120.0	121.0	120.0	120.2	0.41	0.34	65529.0	7871617.0	315
2017-06-13	120.0	120.0	119.6	119.79	-0.1	-0.08	12366.0	1481491.2	107
2017-06-12	120.0	121.4	119.6	119.89	-0.45	-0.37	54416.0	6550796.8	200
2017-06-11	123.0	123.0	120.0	120.34	-2.79	-2.27	22323.0	2726561.0	75
2017-06-08	124.4	124.6	123.2	123.13	-1.82	-1.46	19826.0	2451388.8	125
2017-06-07	125.0	125.2	124.8	124.95	-0.05	-0.04	77353.0	9669015.2	432
2017-06-06	125.4	126.2	125.0	125.0	-1.0	-0.79	8625.0	1079734.4	42
2017-06-05	128.0	128.0	125.6	126.0	-1.4	-1.1	11427.0	1440930.2	53
2017-06-04	125.2	128.2	125.2	127.4	0.53	0.42	33372.0	4256929.0	58
2017-06-01	126.0	127.0	126.0	126.87	0.12	0.09	7504.0	951170.25	26
2017-05-31	125.5	127.0	125.5	126.75	1.34	1.07	13833.0	1750013.25	68
2017-05-30	125.5	125.5	124.0	125.41	0.84	0.67	7042.0	879501.75	51
2017-05-29	124.5	125.0	124.0	124.57	-0.49	-0.39	25797.0	3212928.75	31
2017-05-28	125.25	125.25	124.0	125.06	-0.15	-0.12	62900.0	7862445.25	48
2017-05-25	125.0	126.25	125.0	125.21	-2.51	-1.97	67368.0	8440767.0	194
2017-05-24	128.0	128.5	126.5	127.72	-0.81	-0.63	31855.0	4053032.0	193
2017-05-23	130.0	130.0	128.0	128.53	-2.39	-1.83	69266.0	8967063.0	204
2017-05-22	130.0	131.25	129.5	130.92	0.94	0.72	86596.0	11301641.25	332
2017-05-21	128.75	131.0	128.75	129.98	2.19	1.71	52006.0	6768515.0	170
2017-05-18	128.75	128.75	127.5	127.79	-0.57	-0.44	12870.0	1647783.75	77
2017-05-17	127.5	128.25	127.0	128.36	0.45	0.35	7914.0	1010387.5	78
2017-05-16	127.0	129.0	126.5	127.91	1.16	0.92	104990.0	13392925.5	85
2017-05-15	127.5	127.5	126.75	126.75	-0.5	-0.39	6089.0	774972.5	56
2017-05-14	128.0	128.0	127.0	127.25	-0.69	-0.54	7143.0	909311.75	44
2017-05-11	127.5	128.25	127.0	127.94	0.9	0.71	18871.0	2409539.75	101
2017-05-10	127.0	127.25	126.0	127.04	0.51	0.4	11079.0	1404820.75	76
2017-05-09	126.0	127.25	126.0	126.53	0.86	0.68	55722.0	7060275.75	169
2017-05-08	126.75	126.75	125.5	125.67	-1.23	-0.97	34713.0	4385155.5	86
2017-05-07	127.0	127.0	126.0	126.9	1.31	1.04	21915.0	2770926.75	89
2017-05-04	124.0	127.0	124.0	125.59	1.83	1.48	49042.0	6137283.0	229
2017-05-03	124.5	124.5	123.75	123.76	-0.52	-0.42	14429.0	1790329.5	70
2017-05-02	125.75	125.75	124.0	124.28	0.56	0.45	7288.0	909104.25	58
2017-05-01	127.0	127.0	123.75	123.72	-2.99	-2.36	45303.0	5651781.75	198
2017-04-30	126.75	127.0	125.75	126.71	0.68	0.54	20373.0	2578897.5	127
2017-04-27	126.0	127.0	125.75	126.03	0.47	0.37	111722.0	14077459.0	90
2017-04-26	127.0	127.0	125.5	125.56	-0.6	-0.48	25970.0	3267954.5	104
2017-04-25	127.75	127.75	126.0	126.16	-1.82	-1.42	32597.0	4144931.25	133
2017-04-24	128.5	128.5	127.5	127.98	-1.27	-0.98	29725.0	3802827.75	144
2017-04-23	130.5	130.5	128.0	129.25	1.85	1.45	52845.0	6849645.75	108
2017-04-20	128.0	128.0	127.25	127.4	-1.24	-0.96	7907.0	1010330.0	93
2017-04-19	129.0	130.0	128.5	128.64	-0.13	-0.1	19244.0	2480769.5	208
2017-04-18	128.0	132.75	127.5	128.77	1.97	1.55	56362.0	7264002.0	314
2017-04-17	129.0	129.0	126.5	126.8	-1.97	-1.53	58576.0	7438630.75	209
2017-04-16	130.0	130.0	128.0	128.77	-2.58	-1.96	20122.0	2595308.5	199
2017-04-13	131.75	132.5	130.75	131.35	-0.31	-0.24	28949.0	3797518.25	95
2017-04-12	131.75	134.0	131.5	131.66	-0.17	-0.13	24568.0	3258261.75	79
2017-04-11	130.0	134.5	130.0	131.83	-2.17	-1.62	29754.0	3965452.25	111
2017-04-10	134.0	134.0	134.0	134.0	0.0	0.0	4814.0	645097.0	21
2017-04-09	133.0	134.5	133.0	134.0	0.01	0.01	56848.0	7616265.5	95
2017-04-06	133.5	134.5	133.5	133.99	-0.6	-0.45	21621.0	2894583.5	69
2017-04-05	134.0	134.5	133.0	134.59	0.55	0.41	86959.0	11649420.5	119
2017-04-04	134.75	134.75	133.5	134.04	-0.98	-0.73	8926.0	1196369.5	59
2017-04-03	134.0	137.0	134.0	135.02	1.77	1.33	88975.0	11992497.75	126
2017-04-02	132.25	134.0	132.25	133.25	1.01	0.76	15165.0	2021897.0	61
2017-03-30	132.0	134.0	132.0	132.24	0.86	0.65	23459.0	3119534.75	115
2017-03-29	129.0	131.75	128.5	131.38	2.21	1.71	77184.0	10047724.5	237
2017-03-28	126.75	131.75	126.5	129.17	3.38	2.69	58792.0	7578230.5	169
2017-03-27	125.5	126.0	125.5	125.79	0.04	0.03	2296.0	288879.75	29
2017-03-26	126.5	126.5	125.5	125.75	-0.79	-0.62	7587.0	953870.0	48
2017-03-23	125.0	126.75	125.0	126.54	1.04	0.83	29524.0	3698266.5	97
2017-03-22	123.75	125.5	123.75	125.5	-0.5	-0.4	8671.0	1078782.5	41
2017-03-21	126.5	127.0	125.5	126.0	-0.28	-0.22	9182.0	1161549.5	77
2017-03-20	124.5	126.5	124.5	126.28	0.74	0.59	9011.0	1132218.5	72
2017-03-19	125.0	125.5	125.0	125.54	0.54	0.43	16611.0	2077111.5	60
2017-03-16	125.0	125.75	125.0	125.0	-0.5	-0.4	22205.0	2783644.5	62
2017-03-15	124.5	125.5	124.5	125.5	1.5	1.21	24274.0	3036926.25	71
2017-03-14	123.75	124.75	123.5	124.0	0.0	0.0	29056.0	3599793.5	60
2017-03-13	123.25	124.0	123.0	124.0	0.0	0.0	58221.0	7209670.25	91
2017-03-12	124.25	124.5	124.0	124.0	-0.5	-0.4	52345.0	6497357.5	58
2017-03-09	124.75	126.0	124.0	124.5	-0.7	-0.56	22358.0	2785960.5	71
2017-03-08	125.25	125.25	124.5	125.2	-0.28	-0.22	57769.0	7247373.0	35
2017-03-07	126.0	126.0	125.0	125.48	-0.52	-0.41	45817.0	5749628.0	136
2017-03-06	126.25	126.25	126.0	126.0	0.0	0.0	11115.0	1402482.5	38
2017-03-05	125.0	126.5	125.0	126.0	0.46	0.37	10009.0	1261079.25	31
2017-03-02	126.0	126.5	125.5	125.54	-0.35	-0.28	10835.0	1366039.25	37
2017-03-01	126.0	126.75	125.75	125.89	0.64	0.51	42685.0	5394044.75	107
2017-02-28	125.25	125.5	124.5	125.25	-1.57	-1.24	64526.0	8067063.0	142
2017-02-27	126.25	127.25	125.0	126.82	1.53	1.22	74026.0	9361240.5	236
2017-02-26	123.0	126.5	123.0	125.29	2.29	1.86	112079.0	13817830.0	143
2017-02-23	123.75	123.75	123.0	123.0	-0.23	-0.19	25054.0	3083826.5	45
2017-02-22	122.5	123.25	122.5	123.23	1.23	1.01	18828.0	2317688.25	52
2017-02-21	120.25	122.5	120.25	122.0	0.85	0.7	53119.0	6480306.5	207
2017-02-20	123.25	124.0	120.25	121.15	-3.85	-3.08	103390.0	12663614.0	243
2017-02-19	125.0	125.0	122.0	125.0	0.82	0.66	42966.0	5311604.5	127
2017-02-16	122.5	125.0	122.5	124.18	0.84	0.68	17211.0	2138469.5	136
2017-02-15	122.0	125.0	121.25	123.34	1.01	0.83	268374.0	33239086.25	355
2017-02-14	118.5	122.5	118.5	122.33	4.0	3.38	63198.0	7644969.25	224
2017-02-13	117.25	119.0	117.25	118.33	1.33	1.14	38680.0	4570752.75	100
2017-02-12	117.0	117.25	117.0	117.0	1.0	0.86	8374.0	980001.0	52
2017-02-09	115.0	116.0	115.0	116.0	1.77	1.55	30956.0	3573732.0	94
2017-02-08	115.0	115.0	114.0	114.23	-1.27	-1.1	22084.0	2535339.0	83
2017-02-07	116.25	116.25	115.5	115.5	-0.75	-0.65	37435.0	4337192.25	48
2017-02-06	116.5	116.5	116.0	116.25	0.24	0.21	16626.0	1932410.0	51
2017-02-05	116.0	116.25	116.0	116.01	0.39	0.34	18501.0	2148315.75	40
2017-02-02	116.5	116.5	115.25	115.62	-0.88	-0.76	76875.0	8894932.75	130
2017-02-01	115.0	116.5	115.0	116.5	0.12	0.1	39315.0	4563068.75	133
2017-01-31	116.0	117.25	114.25	116.38	0.08	0.07	76823.0	8855191.75	226
2017-01-30	115.25	117.5	115.25	116.3	1.3	1.13	106136.0	12379183.75	275
2017-01-29	116.0	116.25	115.0	115.0	-0.68	-0.59	19130.0	2211157.75	81
2017-01-26	115.5	116.5	115.25	115.68	-0.81	-0.7	136108.0	15761138.25	210
2017-01-25	118.75	118.75	116.25	116.49	-2.03	-1.71	65950.0	7760727.5	165
2017-01-24	118.0	118.75	118.0	118.52	0.76	0.65	73041.0	8656843.25	164
2017-01-23	117.25	118.5	117.25	117.76	1.27	1.09	89195.0	10507236.75	291
2017-01-22	117.0	117.5	116.25	116.49	1.04	0.9	24613.0	2874729.25	92
2017-01-19	115.0	116.0	114.5	115.45	0.29	0.25	70361.0	8096617.5	298
2017-01-18	114.5	115.5	113.25	115.16	0.18	0.16	77943.0	8941700.25	319
2017-01-17	113.0	115.0	113.0	114.98	1.98	1.75	69891.0	7952878.0	214
2017-01-16	114.5	114.5	111.0	113.0	-1.45	-1.27	94489.0	10615683.5	313
2017-01-15	118.25	118.25	114.0	114.45	-4.34	-3.65	193621.0	22294981.0	984
2017-01-12	117.0	119.0	117.0	118.79	1.99	1.7	15221.0	1799164.75	102
2017-01-11	119.25	119.25	116.0	116.8	-2.52	-2.11	25738.0	3027898.75	154
2017-01-10	122.0	122.0	119.0	119.32	-2.45	-2.01	54982.0	6595151.25	177
2017-01-09	123.0	123.0	120.75	121.77	-1.23	-1.0	45148.0	5495465.25	139
2017-01-08	124.0	124.0	122.25	123.0	-0.46	-0.37	54046.0	6628978.0	81
2017-01-05	126.25	126.25	122.5	123.46	-2.63	-2.09	76926.0	9584159.75	198
2017-01-04	127.75	127.75	126.0	126.09	-1.89	-1.48	37791.0	4779163.25	108
2017-01-03	126.25	128.0	125.0	127.98	2.48	1.98	38966.0	4962301.25	152
2017-01-02	125.0	127.0	125.0	125.5	0.5	0.4	22346.0	2810891.0	112
2017-01-01	125.0	125.5	125.0	125.0	0.46	0.37	13586.0	1700800.25	55
2016-12-29	124.0	124.75	124.0	124.54	0.27	0.22	13505.0	1681798.0	56
2016-12-28	125.25	125.25	124.25	124.27	-0.52	-0.42	31225.0	3888784.5	104
2016-12-27	124.0	125.0	124.0	124.79	-0.2	-0.16	9905.0	1234939.5	91
2016-12-26	125.0	125.25	124.25	124.99	0.33	0.26	48442.0	6050079.0	148
2016-12-25	126.5	127.0	124.0	124.66	-1.86	-1.47	194223.0	24304207.75	493
2016-12-22	126.5	126.5	125.75	126.52	-1.26	-0.99	52561.0	6625682.5	213
2016-12-21	125.75	128.0	125.5	127.78	2.27	1.81	11471.0	1451419.0	52
2016-12-20	126.75	126.75	125.5	125.51	-3.32	-2.58	21346.0	2685233.75	56
2016-12-19	129.5	129.5	128.0	128.83	0.33	0.26	38936.0	5016099.5	146
2016-12-18	125.5	130.5	125.5	128.5	3.78	3.03	45980.0	5889911.75	169
2016-12-15	123.75	124.5	123.25	124.72	0.84	0.68	53637.0	6631616.5	96
2016-12-14	124.5	125.5	122.25	123.88	-0.62	-0.5	92124.0	11407547.25	255
2016-12-13	125.0	126.5	123.0	124.5	-1.43	-1.14	76250.0	9452032.25	249
2016-12-12	127.75	127.75	125.0	125.93	-0.88	-0.69	69379.0	8727997.0	199
2016-12-11	128.75	128.75	126.5	126.81	-0.5	-0.39	65388.0	8326382.5	158
2016-12-08	127.75	128.0	127.0	127.31	-0.68	-0.53	66994.0	8523085.75	199
2016-12-07	128.5	129.0	128.0	127.99	-1.0	-0.78	61625.0	7912116.75	212
2016-12-06	128.0	129.5	127.75	128.99	0.97	0.76	84410.0	10835830.25	124
2016-12-05	128.75	129.0	127.25	128.02	-1.48	-1.14	85708.0	10978277.0	125
2016-12-04	131.0	131.75	129.0	129.5	-1.15	-0.88	145717.0	18912277.25	280
2016-12-01	131.75	133.0	129.25	130.65	-0.6	-0.46	145386.0	19038496.0	196
2016-11-30	131.75	132.0	130.0	131.25	0.36	0.28	156912.0	20610953.75	330
2016-11-29	132.0	132.25	130.5	130.89	-0.1	-0.08	148427.0	19516135.0	278
2016-11-28	130.0	131.75	129.25	130.99	0.98	0.75	106632.0	13904601.75	153
2016-11-27	128.75	131.75	128.5	130.01	2.01	1.57	264142.0	34333066.75	295
2016-11-24	128.0	130.0	127.25	128.0	1.02	0.8	295745.0	37932225.5	474
2016-11-23	125.0	128.0	125.0	126.98	1.57	1.25	61220.0	7773565.75	181
2016-11-22	124.0	125.75	124.0	125.41	1.16	0.93	48868.0	6116507.5	136
2016-11-21	124.75	125.5	124.25	124.25	-0.71	-0.57	20573.0	2565976.75	67
2016-11-20	127.0	127.0	124.75	124.96	-2.04	-1.61	14003.0	1764615.0	67
2016-11-17	126.5	127.5	126.0	127.0	0.0	0.0	16895.0	2142610.5	70
2016-11-16	126.0	127.25	125.0	127.0	3.13	2.53	88612.0	11155184.0	501
2016-11-15	126.75	126.75	122.5	123.87	-2.13	-1.69	15440.0	1920551.75	71
2016-11-14	126.5	126.5	125.0	126.0	-1.01	-0.8	104871.0	13169300.25	164
2016-11-13	127.5	127.75	126.0	127.01	0.02	0.02	129839.0	16490858.5	183
2016-11-10	125.5	129.0	125.5	126.99	3.07	2.48	103630.0	13223944.0	449
2016-11-09	123.25	125.25	118.0	123.92	-1.35	-1.08	108290.0	13345978.75	258
2016-11-08	123.5	127.0	123.5	125.27	1.72	1.39	49024.0	6160644.25	163
2016-11-07	121.5	124.25	121.5	123.55	3.11	2.58	39569.0	4879998.0	146
2016-11-06	120.0	124.0	120.0	120.44	0.62	0.52	51567.0	6297955.0	271
2016-11-03	116.25	120.0	115.5	119.82	4.27	3.7	88196.0	10417003.0	255
2016-11-02	116.0	116.75	115.5	115.55	-1.2	-1.03	35058.0	4067082.0	208
2016-11-01	116.0	118.0	115.5	116.75	1.2	1.04	19567.0	2286783.0	97
2016-10-31	117.25	117.25	115.25	115.55	-1.7	-1.45	114947.0	13378150.75	223
2016-10-30	118.0	118.0	117.0	117.25	-1.22	-1.03	46869.0	5500956.75	141
2016-10-27	118.5	119.0	117.0	118.47	-0.28	-0.24	38483.0	4550233.5	154
2016-10-26	118.5	119.0	117.5	118.75	-0.25	-0.21	23646.0	2803040.25	74
2016-10-25	118.0	119.75	118.0	119.0	0.57	0.48	55314.0	6574844.75	171
2016-10-24	119.25	120.5	118.5	118.43	-0.45	-0.38	94326.0	11174479.75	78
2016-10-23	119.0	119.5	118.0	118.88	0.0	0.0	114293.0	13588348.0	225
2016-10-20	120.0	123.0	118.5	118.88	2.63	2.26	136905.0	16474900.5	238
2016-10-19	117.5	117.75	116.25	116.25	0.28	0.24	12534.0	1469653.0	65
2016-10-18	117.0	119.75	115.0	115.97	-1.03	-0.88	17915.0	2094263.0	101
2016-10-17	119.0	119.0	116.5	117.0	-1.84	-1.55	9904.0	1163895.25	62
2016-10-16	115.5	120.0	115.5	118.84	-1.15	-0.96	21242.0	2497046.25	108
2016-10-13	122.25	123.5	117.5	119.99	-4.16	-3.35	123881.0	14976964.0	328
2016-10-12	125.0	125.0	121.25	124.15	1.55	1.26	33553.0	4124420.0	133
2016-10-11	113.75	125.0	113.5	122.6	7.77	6.77	515520.0	61896743.0	1577
2016-10-10	115.0	116.0	114.75	114.83	-1.17	-1.01	24443.0	2811349.25	80
2016-10-09	119.75	119.75	116.0	116.0	-0.13	-0.11	117813.0	13783456.5	556
2016-10-06	117.25	117.25	114.75	116.13	-1.86	-1.58	174156.0	20097804.25	409
2016-10-05	120.0	120.0	117.0	117.99	-1.36	-1.14	31409.0	3697756.25	147
2016-10-04	123.0	123.0	116.0	119.35	-3.65	-2.97	82429.0	9784433.75	296
2016-10-03	119.0	124.0	115.0	123.0	4.42	3.73	31516.0	3804773.5	116
2016-10-02	124.0	124.0	120.0	118.58	-4.45	-3.62	32316.0	3975491.25	167
2016-09-29	123.5	126.5	122.25	123.03	0.36	0.29	28213.0	3510755.25	111
2016-09-28	129.75	129.75	121.0	122.67	-6.3	-4.88	37234.0	4587861.25	176
2016-09-27	130.0	130.0	128.5	128.97	-2.03	-1.55	9445.0	1223407.5	94
2016-09-26	132.0	132.0	129.75	131.0	-0.08	-0.06	29927.0	3915532.0	120
2016-09-25	133.0	133.75	131.0	131.08	-1.95	-1.47	7979.0	1059081.5	50
2016-09-21	134.0	135.5	133.0	133.03	-1.54	-1.14	61101.0	8208919.25	124
2016-09-20	138.0	138.25	135.0	134.57	-3.41	-2.47	52158.0	7135303.5	263
2016-09-19	135.75	138.25	135.5	137.98	-0.46	-0.33	91959.0	12631456.0	434
2016-09-18	134.0	139.0	133.25	138.44	3.94	2.93	38494.0	5317748.0	150
2016-09-08	132.25	137.25	132.0	134.5	2.5	1.89	57971.0	7770547.0	189
2016-09-07	135.25	135.25	130.0	132.0	-2.87	-2.13	99374.0	13206604.75	381
2016-09-06	138.0	138.0	134.75	134.87	-3.1	-2.25	29850.0	4046147.0	139
2016-09-05	137.25	139.0	136.0	137.97	0.86	0.63	56171.0	7723248.0	141
2016-09-04	137.0	137.25	135.0	137.11	0.57	0.42	28781.0	3916471.75	155
2016-09-01	138.75	138.75	135.0	136.54	-3.02	-2.16	23548.0	3213752.75	126
2016-08-31	146.25	146.25	139.0	139.56	-6.65	-4.55	32381.0	4572162.75	233
2016-08-30	148.75	149.75	146.0	146.21	-0.95	-0.65	12538.0	1855087.0	83
2016-08-29	142.0	148.0	142.0	147.16	6.55	4.66	73764.0	10709740.5	172
2016-08-28	136.0	141.0	136.0	140.61	6.96	5.21	18764.0	2628688.0	109
2016-08-25	132.5	133.5	132.0	133.65	-0.49	-0.37	66809.0	8851885.25	130
2016-08-24	138.5	138.75	134.0	134.14	-4.32	-3.12	19110.0	2611131.5	101
2016-08-23	136.0	142.0	136.0	138.46	-2.79	-1.98	26053.0	3618459.75	111
2016-08-22	145.0	145.0	141.0	141.25	-3.5	-2.42	7379.0	1048283.75	56
2016-08-21	143.75	145.25	143.75	144.75	1.55	1.08	4476.0	645901.5	26
2016-08-18	145.0	146.0	142.0	143.2	-0.17	-0.12	22744.0	3280940.75	116
2016-08-17	150.0	150.0	143.0	143.37	-6.42	-4.29	35219.0	5121244.5	137
2016-08-16	154.75	154.75	150.0	149.79	-4.96	-3.21	8553.0	1297264.25	71
2016-08-15	154.75	155.0	153.75	154.75	0.24	0.16	65758.0	10169466.75	166
2016-08-14	154.25	155.25	154.0	154.51	1.24	0.81	24016.0	3705017.25	58
2016-08-11	152.25	153.0	152.25	153.27	1.02	0.67	2409.0	367586.75	25
2016-08-10	154.0	154.25	152.0	152.25	-2.0	-1.3	12768.0	1946565.0	45
2016-08-09	152.0	154.25	152.0	154.25	2.75	1.82	5341.0	819236.5	51
2016-08-08	148.25	152.5	148.0	151.5	2.25	1.51	6240.0	936500.5	52
2016-08-07	149.5	151.0	148.5	149.25	-0.84	-0.56	9507.0	1425774.0	52
2016-08-04	152.5	152.5	150.0	150.09	-2.64	-1.73	19120.0	2889377.5	67
2016-08-03	152.25	156.0	152.25	152.73	-0.43	-0.28	12000.0	1846076.75	65
2016-08-02	150.25	153.25	150.0	153.16	1.18	0.78	11365.0	1719646.25	53
2016-08-01	149.0	152.0	149.0	151.98	4.23	2.86	26639.0	4025280.0	80
2016-07-31	151.5	151.5	146.5	147.75	0.21	0.14	28865.0	4298957.5	88
2016-07-28	145.75	149.5	143.0	147.54	1.79	1.23	53108.0	7786035.0	191
2016-07-27	145.75	145.75	145.0	145.75	0.06	0.04	9457.0	1377591.0	29
2016-07-26	145.5	145.75	144.0	145.69	0.09	0.06	27165.0	3942461.5	55
2016-07-25	148.0	149.0	145.5	145.6	-2.01	-1.36	9848.0	1440944.0	52
2016-07-24	151.0	151.0	147.0	147.61	-3.39	-2.25	24339.0	3611430.0	70
2016-07-21	154.0	154.0	151.0	151.0	0.24	0.16	24796.0	3790204.5	89
2016-07-20	154.0	154.0	150.75	150.76	-2.77	-1.8	6246.0	947308.0	37
2016-07-19	157.25	157.25	153.5	153.53	-3.56	-2.27	14696.0	2272397.5	82
2016-07-18	157.0	161.75	157.0	157.09	0.92	0.59	39808.0	6312357.25	210
2016-07-17	156.0	157.75	156.0	156.17	2.27	1.47	13080.0	2049086.5	63
2016-07-14	151.75	157.0	151.5	153.9	3.15	2.09	60173.0	9228945.75	131
2016-07-13	150.0	150.75	148.5	150.75	-1.12	-0.74	35842.0	5361045.5	125
2016-07-12	150.5	152.0	150.5	151.87	0.12	0.08	6115.0	929173.25	21
2016-07-11	151.75	152.0	151.75	151.75	1.75	1.17	39045.0	5934397.5	36
2016-07-10	149.0	150.0	149.0	150.0	1.1	0.74	13354.0	1999627.25	42
2016-06-30	149.0	149.75	148.0	148.9	-0.6	-0.4	20602.0	3079009.5	58
2016-06-29	149.75	149.75	149.5	149.5	-0.25	-0.17	6128.0	916251.0	21
2016-06-28	151.75	151.75	149.75	149.75	-2.25	-1.48	4253.0	640009.25	35
2016-06-27	149.75	152.0	149.75	152.0	2.5	1.67	3562.0	538017.25	30
2016-06-26	147.0	149.5	146.0	149.5	-1.19	-0.79	11160.0	1641829.0	54
2016-06-23	151.25	151.25	150.0	150.69	-2.06	-1.35	2816.0	423783.0	28
2016-06-22	152.75	153.0	151.5	152.75	0.13	0.09	114681.0	17496943.25	80
2016-06-21	152.75	152.75	152.0	152.62	-0.38	-0.25	2015.0	307254.25	20
2016-06-20	152.0	155.0	152.0	153.0	0.25	0.16	7558.0	1157630.25	26
2016-06-19	153.0	153.0	152.5	152.75	0.26	0.17	3829.0	585200.5	21
2016-06-16	151.5	152.5	151.5	152.49	-0.26	-0.17	3707.0	563421.5	27
2016-06-15	152.75	153.25	152.75	152.75	0.5	0.33	2637.0	403051.75	23
2016-06-14	152.0	152.5	151.75	152.25	0.8	0.53	2813.0	427377.5	33
2016-06-13	149.5	152.0	149.5	151.45	1.45	0.97	10199.0	1540563.5	47
2016-06-12	150.0	151.0	150.0	150.0	-0.93	-0.62	15671.0	2352203.5	41
2016-06-09	153.0	153.5	150.0	150.93	-1.01	-0.66	38368.0	5808000.25	108
2016-06-08	146.75	156.0	146.0	151.94	4.94	3.36	54241.0	8261882.25	251
2016-06-07	148.0	148.0	147.0	147.0	-1.5	-1.01	3496.0	515739.0	31
2016-06-06	148.5	148.5	148.5	148.5	-0.08	-0.05	1064.0	158049.25	15
2016-06-05	150.0	150.0	148.5	148.58	-2.42	-1.6	5547.0	825402.0	71
2016-06-02	141.0	152.5	141.0	151.0	-5.2	-3.33	56449.0	8503350.25	277
2016-06-01	152.0	157.0	152.0	156.2	3.82	2.51	103607.0	16078615.75	399
2016-05-31	148.0	152.5	148.0	152.38	4.68	3.17	31578.0	4768030.0	161
2016-05-30	146.0	150.0	146.0	147.7	1.7	1.16	34279.0	5052806.5	111
2016-05-29	144.0	146.0	144.0	146.0	1.5	1.04	5798.0	839910.0	38
2016-05-26	145.5	145.5	144.0	144.5	0.28	0.19	4606.0	666601.5	36
2016-05-25	143.0	148.0	143.0	144.22	2.05	1.44	27801.0	4031672.0	93
2016-05-24	141.5	143.25	141.0	142.17	-1.32	-0.92	15979.0	2268222.0	77
2016-05-23	148.0	148.0	143.0	143.49	-4.52	-3.05	9237.0	1338677.0	54
2016-05-22	150.0	150.0	148.0	148.01	-1.96	-1.31	16535.0	2459325.25	85
2016-05-19	151.75	151.75	149.0	149.97	-1.51	-1.0	22176.0	3338996.0	119
2016-05-18	145.25	155.0	145.0	151.48	4.41	3.0	156061.0	23672547.0	411
2016-05-17	144.0	148.0	144.0	147.07	2.84	1.97	36904.0	5407394.25	132
2016-05-16	142.75	145.0	142.75	144.23	1.16	0.81	30745.0	4425560.0	87
2016-05-15	144.5	145.0	143.0	143.07	-1.93	-1.33	19892.0	2854392.75	66
2016-05-12	145.0	145.5	145.0	145.0	0.5	0.35	19154.0	2779564.5	92
2016-05-11	142.0	146.0	142.0	144.5	3.25	2.3	29461.0	4240689.25	128
2016-05-10	140.75	141.5	140.25	141.25	-0.65	-0.46	7731.0	1089479.0	41
2016-05-09	140.0	142.25	139.25	141.9	0.96	0.68	39370.0	5545368.75	86
2016-05-08	140.0	141.25	140.0	140.94	1.44	1.03	38330.0	5395528.75	79
2016-05-05	140.25	140.75	139.5	139.5	-0.77	-0.55	5504.0	769473.75	42
2016-05-04	136.75	140.75	135.25	140.27	4.24	3.12	29349.0	4048988.5	121
2016-05-03	137.0	137.0	136.0	136.03	-1.13	-0.82	32071.0	4384467.25	101
2016-05-02	140.5	141.5	137.0	137.16	-0.09	-0.07	64473.0	9021018.0	219
2016-05-01	137.75	138.75	137.75	137.25	0.25	0.18	6879.0	948909.5	32
2016-04-28	138.0	138.0	137.0	137.0	-1.0	-0.72	11068.0	1521043.5	53
2016-04-27	139.0	139.0	137.5	138.0	0.53	0.39	20736.0	2863851.75	42
2016-04-26	139.0	139.5	137.25	137.47	-3.35	-2.38	13823.0	1913315.75	61
2016-04-25	141.0	141.5	140.25	140.82	0.0	0.0	95361.0	13442282.75	143
2016-04-24	139.5	141.5	139.0	140.82	2.08	1.5	31648.0	4451678.5	114
2016-04-21	136.5	139.5	136.5	138.74	2.76	2.03	68248.0	9421648.75	131
2016-04-20	141.0	142.0	135.25	135.98	4.89	3.73	196804.0	27290768.5	415
2016-04-19	128.0	131.25	128.0	131.09	4.65	3.68	44920.0	5796291.75	135
2016-04-18	127.0	128.5	126.25	126.44	-3.23	-2.49	13957.0	1768422.25	65
2016-04-17	133.5	133.5	129.25	129.67	-3.83	-2.87	33705.0	4429679.5	67
2016-04-14	134.0	136.5	133.5	133.5	-2.2	-1.62	29433.0	3981027.0	100
2016-04-13	133.5	138.0	133.25	135.7	2.45	1.84	28877.0	3885967.5	117
2016-04-12	131.75	134.0	131.75	133.25	1.52	1.15	46900.0	6249191.5	386
2016-04-11	129.0	132.0	129.0	131.73	-0.02	-0.02	21962.0	2878764.25	45
2016-04-10	130.0	131.75	130.0	131.75	0.0	0.0	7293.0	959096.25	48
2016-04-07	130.75	132.0	130.75	131.75	0.25	0.19	16956.0	2230055.25	66
2016-04-06	131.75	132.25	131.0	131.5	1.76	1.36	20950.0	2756468.75	64
2016-04-05	127.0	130.0	127.0	129.74	2.76	2.17	106532.0	13737013.75	212
2016-04-04	122.75	127.0	122.75	126.98	5.37	4.42	68660.0	8640484.5	200
2016-04-03	122.75	122.75	120.25	121.61	-2.29	-1.85	9042.0	1098331.5	57
2016-03-31	121.0	124.0	121.0	123.9	1.77	1.45	39547.0	4871609.25	114
2016-03-30	123.0	123.25	121.0	122.13	0.12	0.1	34289.0	4182505.75	98
2016-03-29	120.75	122.25	120.75	122.01	2.25	1.88	48146.0	5833970.0	132
2016-03-28	118.75	120.0	118.0	119.76	1.78	1.51	61705.0	7304094.75	140
2016-03-27	120.0	120.0	116.5	117.98	-1.01	-0.85	33722.0	3987801.75	111
2016-03-24	124.0	124.5	118.5	118.99	-3.9	-3.17	38661.0	4683874.0	185
2016-03-23	123.5	124.0	121.5	122.89	1.81	1.49	69019.0	8532125.5	151
2016-03-22	122.0	122.75	120.25	121.08	-0.62	-0.51	56579.0	6898906.75	126
2016-03-21	122.5	122.5	121.25	121.7	-0.54	-0.44	47306.0	5768002.0	148
2016-03-20	122.75	123.75	122.25	122.24	0.79	0.65	91810.0	11284676.5	202
2016-03-17	123.0	124.0	121.25	121.45	-0.79	-0.65	128737.0	15781314.5	245
2016-03-16	123.25	124.5	122.0	122.24	0.24	0.2	34959.0	4324087.75	91
2016-03-15	124.25	124.25	121.75	122.0	-2.71	-2.17	19509.0	2390339.25	72
2016-03-14	128.75	129.0	124.0	124.71	-2.8	-2.2	43312.0	5484421.0	143
2016-03-13	128.25	129.0	126.0	127.51	1.55	1.23	95587.0	12303443.75	92
2016-03-10	123.25	126.5	122.75	125.96	3.49	2.85	23234.0	2887921.5	85
2016-03-09	126.25	126.25	122.0	122.47	-4.26	-3.36	27000.0	3351834.5	149
2016-03-08	132.0	132.0	126.25	126.73	-2.98	-2.3	85527.0	10983060.75	434
2016-03-07	137.0	137.0	129.0	129.71	-7.54	-5.49	64680.0	8521271.25	314
2016-03-06	138.25	139.25	137.25	137.25	-0.46	-0.33	7092.0	982953.5	34
2016-03-03	136.0	139.75	136.0	137.71	2.13	1.57	18051.0	2481815.25	97
2016-03-02	138.75	139.0	135.75	135.58	-2.92	-2.11	79596.0	10943953.5	147
2016-03-01	135.5	142.75	135.5	138.5	2.67	1.97	89755.0	12369838.0	185
2016-02-29	130.75	137.25	130.75	135.83	5.85	4.5	88277.0	11754536.5	473
2016-02-28	127.75	132.0	127.75	129.98	4.46	3.55	14261.0	1853241.0	90
2016-02-25	124.0	127.5	124.0	125.52	1.77	1.43	54739.0	6876463.0	101
2016-02-24	123.75	123.75	123.75	123.75	-0.05	-0.04	28163.0	3485167.5	48
2016-02-23	124.0	124.0	123.25	123.8	0.05	0.04	4070.0	503789.0	27
2016-02-22	125.25	125.25	123.0	123.75	-0.8	-0.64	45877.0	5715857.5	45
2016-02-21	126.25	126.25	124.5	124.55	-0.56	-0.45	2253.0	282435.75	19
2016-02-18	126.5	128.0	124.75	125.11	-1.26	-1.0	52073.0	6601908.25	87
2016-02-17	124.75	126.5	124.75	126.37	3.6	2.93	26640.0	3341886.75	123
2016-02-16	121.0	123.0	119.5	122.77	2.77	2.31	35800.0	4358096.25	123
2016-02-15	117.25	120.0	117.25	120.0	0.92	0.77	19761.0	2354752.5	54
2016-02-14	120.5	122.75	118.25	119.08	-3.17	-2.59	21193.0	2564707.5	64
2016-02-11	123.5	124.75	120.0	122.25	-2.1	-1.69	65937.0	8084824.75	88
2016-02-10	123.0	125.0	123.0	124.35	2.35	1.93	45114.0	5584556.5	76
2016-02-09	121.0	124.75	120.5	122.0	-0.1	-0.08	43871.0	5366841.75	130
2016-02-08	120.0	126.0	120.0	122.1	3.1	2.61	67198.0	8246719.0	237
2016-02-07	118.0	119.0	118.0	119.0	-0.59	-0.49	11095.0	1313551.25	24
2016-02-04	118.75	120.5	118.0	119.59	1.59	1.35	79423.0	8586087.5	65
2016-02-03	118.0	118.0	117.75	118.0	-0.67	-0.56	2377.0	280304.75	19
2016-02-02	118.0	119.5	117.25	118.67	-1.1	-0.92	11073.0	1304845.75	58
2016-02-01	120.0	120.0	119.75	119.77	-0.06	-0.05	16460.0	1975295.5	56
2016-01-31	119.0	122.0	119.0	119.83	2.0	1.7	108979.0	13094691.5	133
2016-01-28	115.0	118.0	115.0	117.83	3.61	3.16	26204.0	3069056.75	116
2016-01-27	114.0	114.75	113.75	114.22	1.37	1.21	73750.0	8398752.5	74
2016-01-26	113.0	113.75	112.75	112.85	-0.28	-0.25	62863.0	7099949.75	77
2016-01-25	113.0	113.25	112.5	113.13	0.15	0.13	25998.0	2938182.25	66
2016-01-24	116.0	117.0	112.75	112.98	1.73	1.56	26034.0	2953512.75	123
2016-01-21	111.5	114.0	111.0	111.25	-0.16	-0.14	103181.0	11532489.75	117
2016-01-20	110.25	112.25	108.0	111.41	-2.3	-2.02	20981.0	2320716.75	90
2016-01-19	110.5	117.0	110.0	113.71	3.95	3.6	47683.0	5421280.25	214
2016-01-18	110.0	110.25	105.75	109.76	3.45	3.25	50830.0	5511168.5	154
2016-01-17	109.0	109.0	104.0	106.31	-1.27	-1.18	161399.0	16925357.25	311
2016-01-14	108.0	108.75	103.0	107.58	-0.42	-0.39	89117.0	9443967.25	189
2016-01-13	106.0	111.0	104.0	108.0	2.61	2.48	36960.0	3952414.75	161
2016-01-12	103.0	107.0	99.5	105.39	2.62	2.55	75004.0	7785932.0	188
2016-01-11	104.0	104.0	101.0	102.77	-2.23	-2.12	97986.0	10011785.75	268
2016-01-10	116.5	116.5	105.0	105.0	-5.17	-4.69	55353.0	5962516.75	152
2016-01-07	113.5	113.5	108.0	110.17	-4.91	-4.27	156496.0	17289148.5	231
2016-01-06	117.25	117.75	113.0	115.08	-3.44	-2.9	60289.0	6980697.25	145
2016-01-05	118.0	120.0	114.0	118.52	-0.49	-0.41	97711.0	11378570.25	320
2016-01-04	117.5	122.0	117.5	119.01	1.31	1.11	135190.0	16158288.0	422
2016-01-03	112.0	120.0	112.0	117.7	5.69	5.08	137553.0	15880651.75	381
2015-12-31	108.0	115.0	108.0	112.01	4.01	3.71	155503.0	17398678.25	489
2015-12-30	111.0	111.75	107.25	108.0	-1.64	-1.5	48719.0	5341869.25	151
2015-12-29	106.0	109.75	102.0	109.64	2.64	2.47	19931.0	2151441.25	119
2015-12-28	108.75	110.75	106.5	107.0	-0.64	-0.59	27083.0	2929368.0	144
2015-12-27	104.5	108.0	104.5	107.64	2.04	1.93	24199.0	2576723.5	104
2015-12-24	106.5	106.75	105.0	105.6	-0.15	-0.14	20960.0	2216731.75	76
2015-12-23	107.5	109.0	105.5	105.75	-1.46	-1.36	25539.0	2739880.25	138
2015-12-22	106.5	107.5	105.75	107.21	1.94	1.84	22001.0	2344029.0	113
2015-12-21	105.0	105.75	103.75	105.27	0.51	0.49	27121.0	2837737.75	135
2015-12-20	102.75	106.5	102.75	104.76	-5.15	-4.69	80756.0	8490932.75	312
2015-12-17	110.25	112.0	109.0	109.91	-0.34	-0.31	108030.0	11876568.25	320
2015-12-16	110.5	112.0	110.25	110.25	-0.01	-0.01	117238.0	12980469.75	215
2015-12-15	112.75	113.25	109.5	110.26	-0.76	-0.68	191389.0	21368200.5	313
2015-12-14	110.0	111.75	108.75	111.02	1.36	1.24	81549.0	8999558.5	233
2015-12-13	111.25	111.25	108.5	109.66	-3.49	-3.08	22146.0	2426797.5	102
2015-12-10	113.0	113.5	111.0	113.15	-0.83	-0.73	19064.0	2141840.0	130
2015-12-09	114.25	114.5	113.5	113.98	-1.12	-0.97	21405.0	2443196.75	99
2015-12-08	115.75	116.0	113.0	115.1	-1.8	-1.54	93467.0	10693525.0	185
2015-12-07	116.5	117.0	115.0	116.9	0.93	0.8	45941.0	5340653.75	214
2015-12-06	118.5	119.0	115.75	115.97	-2.08	-1.76	39611.0	4664238.5	211
2015-12-03	119.75	123.0	117.75	118.05	-1.92	-1.6	74714.0	8971608.0	628
2015-12-02	123.0	123.0	119.5	119.97	-2.97	-2.42	87735.0	10581291.5	390
2015-12-01	124.0	124.0	122.5	122.94	-1.71	-1.37	58679.0	7272469.25	89
2015-11-30	124.5	125.5	124.0	124.65	-0.09	-0.07	60522.0	7539234.75	260
2015-11-29	128.25	128.5	124.5	124.74	-2.2	-1.73	27679.0	3473925.75	134
2015-11-26	127.75	127.75	126.0	126.94	-0.37	-0.29	86300.0	10977692.25	96
2015-11-25	129.25	129.25	127.25	127.31	-1.67	-1.29	15427.0	1972876.5	69
2015-11-24	128.75	130.0	127.75	128.98	0.82	0.64	38690.0	4981076.0	120
2015-11-23	129.5	130.0	128.0	128.16	-1.37	-1.06	21518.0	2772549.75	139
2015-11-22	130.0	130.0	129.5	129.53	-0.76	-0.58	96478.0	12538671.75	198
2015-11-19	131.0	131.5	129.5	130.29	-0.55	-0.42	37657.0	4923826.75	102
2015-11-18	130.75	131.25	128.5	130.84	1.48	1.14	59889.0	7813951.25	156
2015-11-17	131.25	132.5	129.5	129.36	-1.48	-1.13	15726.0	2052544.75	101
2015-11-16	132.0	133.0	130.75	130.84	-1.16	-0.88	18584.0	2448867.0	92
2015-11-15	132.25	135.0	131.0	132.0	-4.0	-2.94	19331.0	2553215.0	107
2015-11-12	135.5	136.0	135.0	136.0	0.65	0.48	4222.0	572990.75	29
2015-11-11	141.0	141.0	135.25	135.35	0.6	0.45	7038.0	965719.75	50
2015-11-10	136.0	137.0	134.0	134.75	-1.74	-1.27	11190.0	1522821.5	28
2015-11-09	134.25	137.25	134.25	136.49	1.84	1.37	9775.0	1333293.25	55
2015-11-08	137.75	137.75	133.5	134.65	-3.56	-2.58	8717.0	1179584.5	44
2015-11-05	137.25	141.0	137.25	138.21	0.96	0.7	49902.0	6933083.0	142
2015-11-04	134.0	137.25	133.0	137.25	-0.26	-0.19	21954.0	2955832.75	74
2015-11-03	136.0	138.0	136.0	137.51	-0.24	-0.17	18399.0	2513831.75	59
2015-11-02	137.5	138.0	136.25	137.75	-0.44	-0.32	8009.0	1100650.25	59
2015-11-01	133.25	140.0	133.25	138.19	5.19	3.9	30303.0	4157634.25	148
2015-10-29	132.5	135.0	132.5	133.0	-0.37	-0.28	53043.0	7058735.75	234
2015-10-28	129.75	134.25	129.75	133.37	-0.61	-0.46	61056.0	8115829.75	114
2015-10-27	133.25	134.5	133.0	133.98	0.23	0.17	25097.0	3361726.75	66
2015-10-26	131.0	133.75	128.75	133.75	2.29	1.74	53645.0	7033873.0	89
2015-10-25	134.0	134.0	131.0	131.46	-2.81	-2.09	28260.0	3726064.5	96
2015-10-22	141.25	141.25	131.75	134.27	-6.48	-4.6	45683.0	6129443.75	159
2015-10-21	141.0	141.0	140.5	140.75	-1.16	-0.82	7597.0	1069509.75	36
2015-10-20	141.0	142.5	141.0	141.91	-0.34	-0.24	17884.0	2532623.25	62
2015-10-19	143.0	143.0	140.25	142.25	-1.5	-1.04	12544.0	1776610.0	65
2015-10-18	141.5	145.75	141.5	143.75	2.77	1.96	14372.0	2050355.5	65
2015-10-15	141.0	144.0	140.5	140.98	0.0	0.0	9369.0	1331669.25	65
2015-10-14	141.5	141.5	140.0	140.98	-1.94	-1.36	6361.0	894236.5	31
2015-10-13	143.5	144.0	141.0	142.92	-0.33	-0.23	10388.0	1484494.25	58
2015-10-12	144.25	145.0	143.25	143.25	-1.09	-0.76	21501.0	3109531.0	77
2015-10-11	146.75	147.5	144.0	144.34	-1.42	-0.97	13054.0	1889776.75	88
2015-10-08	147.5	147.5	145.75	145.76	-1.42	-0.96	3353.0	492442.5	32
2015-10-07	144.75	147.5	143.5	147.18	0.68	0.46	77533.0	11335110.0	67
2015-10-06	144.0	148.25	144.0	146.5	3.91	2.74	12114.0	1772847.75	63
2015-10-05	140.0	143.25	140.0	142.59	3.11	2.23	20917.0	2968127.5	86
2015-10-04	140.0	140.0	137.0	139.48	-0.83	-0.59	19294.0	2687502.25	98
2015-10-01	136.0	141.75	135.75	140.31	4.81	3.55	26882.0	3744391.25	111
2015-09-30	133.0	136.0	133.0	135.5	2.92	2.2	8905.0	1197191.25	43
2015-09-29	132.5	133.0	132.0	132.58	-0.82	-0.61	13632.0	1806039.75	59
2015-09-21	129.25	137.25	129.25	133.4	3.88	3.0	74474.0	9912531.25	221
2015-09-20	130.0	132.0	127.25	129.52	-1.65	-1.26	14549.0	1912738.5	40
2015-09-17	130.0	131.5	130.0	131.17	2.72	2.12	24079.0	3152242.5	99
2015-09-16	129.0	129.75	127.5	128.45	0.71	0.56	9736.0	1251704.5	67
2015-09-15	128.0	130.0	127.0	127.74	-1.64	-1.27	103005.0	13094670.75	142
2015-09-14	132.5	132.5	128.25	129.38	-3.34	-2.52	12549.0	1627277.25	61
2015-09-13	134.0	136.25	132.75	132.72	-1.53	-1.14	13309.0	1787374.5	48
2015-09-10	136.5	136.5	132.75	134.25	-0.75	-0.56	171501.0	23133172.0	84
2015-09-09	133.75	136.5	133.75	135.0	2.25	1.69	3898.0	527466.25	30
2015-09-08	131.0	133.0	131.0	132.75	1.5	1.14	4453.0	590469.0	26
2015-09-07	130.25	133.0	130.25	131.25	1.0	0.77	7345.0	968210.75	40
2015-09-06	126.25	132.0	126.25	130.25	2.38	1.86	4244.0	551595.75	45
2015-09-03	130.0	131.0	126.25	127.87	-0.6	-0.47	7646.0	982918.25	68
2015-09-02	128.75	128.75	127.0	128.47	-3.52	-2.67	17889.0	2290230.0	81
2015-09-01	132.0	132.0	128.25	131.99	2.76	2.14	58482.0	7637950.75	76
2015-08-31	136.0	136.0	129.25	129.23	-6.77	-4.98	41815.0	5455251.0	157
2015-08-30	135.5	137.0	135.5	136.0	3.17	2.39	67740.0	9224916.5	94
2015-08-27	132.75	138.0	132.25	132.83	2.33	1.79	48828.0	6614285.5	136
2015-08-26	131.0	131.75	129.5	130.5	-1.25	-0.95	19779.0	2577374.75	76
2015-08-25	122.0	133.0	122.0	131.75	7.8	6.29	57513.0	7287338.0	163
2015-08-24	135.0	135.0	121.5	123.95	-11.05	-8.19	68035.0	8591270.75	144
2015-08-23	135.0	142.0	135.0	135.0	-6.75	-4.76	21497.0	2967733.0	93
2015-08-20	139.5	142.0	139.5	141.75	-0.51	-0.36	20698.0	2915216.5	64
2015-08-19	141.0	144.5	141.0	142.26	1.53	1.09	26374.0	3763971.0	130
2015-08-18	139.75	141.0	139.5	140.73	-1.08	-0.76	38532.0	5391351.5	56
2015-08-17	139.5	142.0	139.5	141.81	0.82	0.58	10594.0	1489507.75	57
2015-08-16	141.0	142.75	140.25	140.99	-1.51	-1.06	5018.0	706283.0	36
2015-08-13	146.0	146.0	140.75	142.5	-0.47	-0.33	15288.0	2191363.75	112
2015-08-12	142.0	146.25	139.0	142.97	-2.12	-1.46	106828.0	15020436.5	275
2015-08-11	146.0	150.0	145.0	145.09	0.04	0.03	80296.0	11855804.0	238
2015-08-10	138.5	145.5	138.5	145.05	7.05	5.11	35681.0	5066939.75	159
2015-08-09	133.25	138.5	133.25	138.0	4.75	3.56	26885.0	3670243.75	78
2015-08-06	133.5	133.5	133.0	133.25	-1.01	-0.75	32585.0	4334302.75	38
2015-08-05	135.25	135.25	134.25	134.26	-0.83	-0.61	42003.0	5669897.25	68
2015-08-04	135.0	135.25	133.0	135.09	0.08	0.06	5722.0	770573.0	57
2015-08-03	132.5	136.25	132.5	135.01	0.81	0.6	7126.0	952726.0	39
2015-08-02	138.0	138.0	129.75	134.2	-3.55	-2.58	43494.0	5733460.25	138
2015-07-30	138.0	138.0	137.75	137.75	0.78	0.57	2007.0	276252.75	15
2015-07-29	137.5	139.25	136.75	136.97	-0.35	-0.25	41689.0	5770929.5	75
2015-07-28	137.5	138.5	137.0	137.32	-1.54	-1.11	25008.0	3443768.25	64
2015-07-27	142.5	143.25	138.5	138.86	-4.44	-3.1	40731.0	5689638.75	99
2015-07-26	144.25	145.25	143.25	143.3	-2.45	-1.68	13422.0	1936108.75	52
2015-07-23	146.75	147.0	145.0	145.75	-1.7	-1.15	17303.0	2533814.25	76
2015-07-22	148.0	148.0	146.25	147.45	-0.21	-0.14	2724.0	400648.75	40
2015-07-15	150.0	150.0	146.75	147.66	-0.44	-0.3	25660.0	3806293.25	132
2015-07-14	150.0	153.0	148.0	148.1	3.1	2.14	120989.0	18215520.25	485
2015-07-13	147.5	148.5	145.0	145.0	-0.99	-0.68	29826.0	4349545.25	68
2015-07-12	147.0	147.0	145.5	145.99	-0.4	-0.27	26877.0	3921910.75	64
2015-07-09	144.0	147.25	144.0	146.39	1.35	0.93	51502.0	7505912.25	173
2015-07-08	141.0	148.5	141.0	145.04	2.06	1.44	29592.0	4314052.5	228
2015-07-07	146.0	150.5	142.25	142.98	-3.09	-2.12	100480.0	14767489.75	319
2015-07-06	149.5	151.0	145.0	146.07	-2.67	-1.8	122072.0	18117803.75	357
2015-07-05	137.25	151.5	137.25	148.74	10.99	7.98	139872.0	20585165.0	354
2015-07-02	138.0	138.0	135.0	137.75	-1.75	-1.25	40404.0	5508217.5	116
2015-07-01	141.0	141.0	138.0	139.5	-3.45	-2.41	17797.0	2491287.5	67
2015-06-30	140.0	143.75	139.0	142.95	2.09	1.48	92324.0	13151445.0	132
2015-06-29	139.5	143.0	138.0	140.86	0.86	0.61	173518.0	24526229.0	230
2015-06-28	140.0	140.25	139.0	140.0	0.0	0.0	25781.0	3604181.75	66
2015-06-25	138.0	140.75	138.0	140.0	3.0	2.19	61602.0	8565022.0	147
2015-06-24	135.5	137.0	135.5	137.0	0.94	0.69	42785.0	5855104.25	73
2015-06-23	131.0	137.0	130.5	136.06	5.01	3.82	53527.0	7208288.0	158
2015-06-22	133.0	133.0	129.0	131.05	-1.22	-0.92	49060.0	6398566.75	124
2015-06-21	135.5	135.5	132.0	132.27	-3.71	-2.73	15492.0	2063295.75	71
2015-06-18	138.0	138.0	135.75	135.98	-2.77	-2.0	31395.0	4290902.75	82
2015-06-17	138.5	139.0	138.5	138.75	0.25	0.18	11346.0	1574231.0	22
2015-06-16	137.5	138.75	137.5	138.5	0.12	0.09	12187.0	1680242.5	46
2015-06-15	138.25	140.0	138.25	138.38	-0.64	-0.46	7511.0	1045747.0	35
2015-06-14	138.0	139.25	138.0	139.02	0.52	0.38	36548.0	5060054.5	69
2015-06-11	138.75	139.75	138.5	138.5	0.0	0.0	19836.0	2755795.75	58
2015-06-10	140.25	140.25	138.5	138.5	0.5	0.36	7189.0	1001486.0	48
2015-06-09	139.0	139.0	137.0	138.0	-1.0	-0.72	4819.0	666509.25	29
2015-06-08	139.0	139.0	138.0	139.0	-0.42	-0.3	8796.0	1219412.75	51
2015-06-07	139.25	140.75	139.0	139.42	-1.69	-1.2	6898.0	966951.25	62
2015-06-04	139.5	144.0	139.5	141.11	1.26	0.9	53589.0	7580469.0	170
2015-06-03	142.0	142.5	139.5	139.85	-1.98	-1.4	5078.0	719217.5	43
2015-06-02	143.5	144.0	141.5	141.83	-1.23	-0.86	49635.0	7129895.0	100
2015-06-01	136.75	147.75	136.75	143.06	4.15	2.99	95434.0	13544453.0	281
2015-05-31	136.5	143.0	136.25	138.91	2.91	2.14	93066.0	12965465.25	313
2015-05-28	139.0	139.0	135.75	136.0	-3.0	-2.16	60049.0	8178814.0	184
2015-05-27	138.75	139.75	138.75	139.0	-0.5	-0.36	5103.0	710214.5	26
2015-05-26	138.0	140.0	138.0	139.5	0.75	0.54	16838.0	2345838.0	91
2015-05-25	139.0	139.5	138.0	138.75	0.97	0.7	25783.0	3586371.0	100
2015-05-24	135.25	138.5	135.25	137.78	1.78	1.31	39392.0	5367991.75	91
2015-05-21	136.0	136.25	134.75	136.0	0.0	0.0	73113.0	9913177.0	89
2015-05-20	138.5	138.5	135.75	136.0	-2.12	-1.53	59660.0	8135766.5	129
2015-05-19	136.75	138.75	136.0	138.12	1.17	0.85	71494.0	9877405.5	139
2015-05-18	139.0	139.0	135.0	136.95	-0.71	-0.52	109240.0	14879701.5	342
2015-05-17	135.5	137.75	134.25	137.66	0.66	0.48	92535.0	12639614.25	202
2015-05-14	138.25	138.25	136.75	137.0	-0.91	-0.66	56881.0	7798790.0	117
2015-05-13	133.75	138.0	133.5	137.91	2.16	1.59	76516.0	10362345.0	119
2015-05-12	134.25	135.25	132.0	135.75	0.0	0.0	99650.0	13284245.0	235
2015-05-11	135.75	137.0	135.75	135.75	-1.0	-0.73	23172.0	3153341.75	48
2015-05-10	137.0	137.0	135.5	136.75	-0.68	-0.49	23279.0	3165620.5	67
2015-05-07	135.0	138.0	134.0	137.43	3.0	2.23	99501.0	13567877.75	200
2015-05-06	135.0	138.5	134.0	134.43	-0.62	-0.46	68418.0	9382011.75	151
2015-05-05	129.0	139.0	128.75	135.05	6.05	4.69	229012.0	30229296.25	350
2015-05-04	128.25	129.0	127.0	129.0	0.36	0.28	63157.0	8069287.75	55
2015-05-03	131.0	131.0	129.0	128.64	-1.42	-1.09	24852.0	3227765.5	78
2015-04-30	128.5	130.5	128.25	130.06	1.86	1.45	68905.0	8933324.5	189
2015-04-29	125.0	128.75	124.5	128.2	3.45	2.77	129353.0	16294006.0	182
2015-04-28	125.5	126.5	125.0	124.75	-0.07	-0.06	47238.0	5936415.0	85
2015-04-27	127.5	127.5	124.25	124.82	-2.66	-2.09	105377.0	13201282.75	182
2015-04-26	128.5	128.5	126.5	127.48	-0.52	-0.41	63476.0	8081864.5	124
2015-04-23	127.75	128.25	127.75	128.0	0.25	0.2	41861.0	5360003.0	79
2015-04-22	129.75	129.75	127.25	127.75	-2.25	-1.73	158823.0	20364844.0	312
2015-04-21	128.5	130.5	128.5	130.0	0.6	0.46	4462.0	579601.5	38
2015-04-20	133.0	134.5	129.0	129.4	-3.66	-2.75	97343.0	12745379.75	170
2015-04-19	132.0	133.75	130.0	133.06	4.94	3.86	48766.0	6464486.75	145
2015-04-16	131.0	131.5	128.0	128.12	-0.93	-0.72	47009.0	6135824.75	127
2015-04-15	130.0	130.0	128.0	129.05	0.52	0.4	26095.0	3355495.0	74
2015-04-14	130.0	132.5	128.0	128.53	-2.64	-2.01	33180.0	4310897.0	110
2015-04-13	130.0	132.0	129.25	131.17	1.23	0.95	27883.0	3640172.75	118
2015-04-12	125.0	132.0	125.0	129.94	5.94	4.79	48947.0	6254608.75	139
2015-04-09	124.0	124.5	123.5	124.0	-0.43	-0.35	11984.0	1486486.25	40
2015-04-08	122.0	125.0	122.0	124.43	1.43	1.16	108621.0	13444645.5	163
2015-04-07	121.75	124.0	121.5	123.0	2.36	1.96	13749.0	1686452.0	52
2015-04-06	120.5	121.25	120.0	120.64	1.64	1.38	15268.0	1844547.75	29
2015-04-05	121.0	121.0	118.25	119.0	-4.28	-3.47	12378.0	1482694.5	46
2015-04-02	123.5	123.5	123.0	123.28	0.78	0.64	30346.0	3744760.5	51
2015-04-01	122.75	123.5	122.0	122.5	1.82	1.51	20381.0	2498082.0	57
2015-03-31	123.0	123.0	118.0	120.68	-1.34	-1.1	19689.0	2370183.0	84
2015-03-30	126.0	126.0	122.0	122.02	-4.37	-3.46	58716.0	7243540.25	199
2015-03-29	122.75	127.0	122.75	126.39	4.39	3.6	8830.0	1111309.0	45
2015-03-26	119.0	122.75	119.0	122.0	-0.56	-0.46	23698.0	2857379.25	53
2015-03-25	126.25	126.5	120.75	122.56	-5.44	-4.25	10731.0	1337669.75	53
2015-03-24	126.5	128.0	125.0	128.0	2.0	1.59	41541.0	5255212.25	64
2015-03-23	125.0	126.0	124.75	126.0	0.75	0.6	12142.0	1521534.5	40
2015-03-22	124.0	126.5	124.0	125.25	1.62	1.31	20128.0	2504247.75	53
2015-03-19	122.5	125.0	121.5	123.63	2.37	1.95	47688.0	5835030.0	104
2015-03-18	122.5	122.75	117.25	121.26	-2.74	-2.21	36307.0	4382139.25	119
2015-03-17	128.5	128.5	121.5	124.0	-4.47	-3.48	68191.0	8474854.75	156
2015-03-16	128.0	129.0	128.0	128.47	-0.03	-0.02	9483.0	1217776.25	39
2015-03-15	128.0	130.0	128.0	128.5	-0.29	-0.23	25657.0	3325645.5	49
2015-03-12	131.25	131.25	128.0	128.79	-1.57	-1.2	32727.0	4219852.5	114
2015-03-11	129.5	131.0	129.5	130.36	0.86	0.66	23024.0	2998432.25	66
2015-03-10	131.0	132.0	129.25	129.5	-1.1	-0.84	17781.0	2322520.5	60
2015-03-09	129.0	130.75	128.0	130.6	1.43	1.11	8728.0	1129201.75	72
2015-03-08	132.5	132.5	128.0	129.17	-2.73	-2.07	60807.0	7909762.5	123
2015-03-05	133.0	133.0	131.5	131.9	-1.16	-0.87	8619.0	1140372.25	42
2015-03-04	135.5	135.5	132.5	133.06	-1.94	-1.44	25471.0	3409730.75	74
2015-03-03	135.0	136.5	135.0	135.0	-0.58	-0.43	50043.0	6797705.5	33
2015-03-02	135.0	135.75	135.0	135.58	0.42	0.31	5507.0	745171.0	38
2015-03-01	135.25	136.0	133.0	135.16	-1.66	-1.21	11786.0	1587539.5	68
2015-02-26	137.0	137.0	134.0	136.82	0.13	0.1	120108.0	16352019.5	162
2015-02-25	134.25	137.0	133.75	136.69	2.81	2.1	19103.0	2590102.5	112
2015-02-24	133.0	134.5	133.0	133.88	0.77	0.58	13542.0	1808383.0	57
2015-02-23	133.0	134.75	133.0	133.11	-1.89	-1.4	94781.0	12639264.25	165
2015-02-22	133.5	135.75	129.75	135.0	3.69	2.81	104089.0	13814459.0	220
2015-02-19	129.25	132.25	129.0	131.31	0.8	0.61	28446.0	3703237.75	59
2015-02-18	132.0	132.0	130.5	130.51	-0.57	-0.43	16382.0	2139683.25	59
2015-02-17	131.5	133.0	130.0	131.08	0.14	0.11	101414.0	13344050.25	124
2015-02-16	128.5	132.5	128.0	130.94	2.37	1.84	152361.0	19717248.25	146
2015-02-15	128.0	130.0	126.25	128.57	2.47	1.96	89485.0	11428298.25	111
2015-02-12	123.0	127.75	122.5	126.1	1.78	1.43	75253.0	9492172.0	150
2015-02-11	122.75	126.75	122.0	124.32	2.05	1.68	120852.0	15064287.0	280
2015-02-10	123.0	123.5	122.0	122.27	-1.05	-0.85	18663.0	2291304.25	60
2015-02-09	122.0	123.5	121.75	123.32	1.07	0.88	32149.0	3946294.25	79
2015-02-08	122.5	122.5	121.5	122.25	0.75	0.62	28962.0	3540099.0	77
2015-02-05	120.5	122.0	120.5	121.5	0.38	0.31	36199.0	4402172.25	78
2015-02-04	122.0	122.0	121.0	121.12	0.08	0.07	38560.0	4691378.75	120
2015-02-03	119.25	121.75	119.25	121.04	1.3	1.09	118255.0	14299993.0	281
2015-02-02	122.0	122.0	118.0	119.74	-2.13	-1.75	118995.0	14332540.0	221
2015-02-01	122.0	123.5	121.0	121.87	1.12	0.93	179938.0	22040341.5	180
2015-01-29	122.0	122.0	120.5	120.75	-2.25	-1.83	67105.0	8121014.5	125
2015-01-28	123.25	123.5	122.5	123.0	0.5	0.41	121591.0	14954410.75	165
2015-01-27	122.0	123.5	120.0	122.5	1.82	1.51	48454.0	5906746.0	123
2015-01-26	121.0	121.75	120.5	120.68	1.17	0.98	25247.0	3060631.25	65
2015-01-22	119.0	121.0	118.75	119.51	-0.52	-0.43	20439.0	2445600.5	54
2015-01-21	117.5	120.25	117.0	120.03	1.03	0.87	91078.0	10791785.75	133
2015-01-20	118.5	119.25	118.5	119.0	0.26	0.22	10125.0	1201460.5	28
2015-01-19	118.0	119.0	118.0	118.74	0.66	0.56	11730.0	1390964.75	46
2015-01-18	120.0	123.0	117.75	118.08	-1.1	-0.92	149422.0	17966272.5	215
2015-01-15	119.0	120.75	118.0	119.18	0.71	0.6	72257.0	8647554.75	153
2015-01-14	117.0	118.75	116.25	118.47	2.26	1.94	30573.0	3606398.5	106
2015-01-13	116.0	116.5	114.0	116.21	-0.41	-0.35	20585.0	2386068.75	95
2015-01-12	117.0	117.75	116.25	116.62	-0.13	-0.11	22229.0	2600981.5	69
2015-01-11	117.0	117.0	116.25	116.75	0.39	0.34	23294.0	2720379.25	103
2015-01-08	116.75	117.0	116.0	116.36	0.95	0.82	68843.0	8023213.5	187
2015-01-07	116.5	117.5	114.0	115.41	-2.21	-1.88	107252.0	12485841.5	342
2015-01-06	120.0	120.0	116.0	117.62	-0.38	-0.32	160909.0	18889783.25	215
2015-01-05	117.5	121.0	117.5	118.0	-1.18	-0.99	37269.0	4420048.5	140
2015-01-04	124.0	124.0	119.0	119.18	-3.82	-3.11	71992.0	8654050.25	250
2015-01-01	119.0	125.0	119.0	123.0	4.06	3.41	96916.0	11912538.25	237
2014-12-31	118.25	120.0	115.0	118.94	2.82	2.43	135548.0	15966905.25	301
2014-12-30	117.0	118.5	114.0	116.12	-4.45	-3.69	56752.0	6635138.5	204
2014-12-29	122.5	122.5	120.5	120.57	-1.71	-1.4	91599.0	11159757.25	184
2014-12-28	122.5	124.0	121.0	122.28	0.39	0.32	131591.0	16014368.25	280
2014-12-25	123.5	124.5	120.5	121.89	-3.04	-2.43	82137.0	10056039.0	265
2014-12-24	126.75	127.0	124.0	124.93	-0.47	-0.37	66507.0	8325296.0	267
2014-12-23	128.0	130.25	125.0	125.4	-3.66	-2.84	64577.0	8194371.5	270
2014-12-22	124.75	133.0	114.0	129.06	2.71	2.14	256489.0	32293606.75	593
2014-12-21	129.0	129.0	122.0	126.35	2.87	2.32	59974.0	7504283.75	196
2014-12-18	120.0	125.0	120.0	123.48	8.84	7.71	52443.0	6436140.25	155
2014-12-17	114.0	115.25	111.0	114.64	0.12	0.1	98375.0	11187031.0	175
2014-12-16	120.0	120.0	113.0	114.52	-5.51	-4.59	63413.0	7352027.75	94
2014-12-15	122.75	122.75	120.0	120.03	-0.15	-0.12	14665.0	1775440.25	46
2014-12-14	122.0	122.0	118.25	120.18	-2.66	-2.17	46750.0	5605787.0	90
2014-12-11	120.75	123.0	120.0	122.84	0.34	0.28	51968.0	6290082.0	87
2014-12-10	124.0	124.0	121.0	122.5	-1.78	-1.43	23106.0	2833607.25	41
2014-12-09	122.0	125.5	119.5	124.28	0.28	0.23	44207.0	5449086.5	147
2014-12-08	122.25	127.0	122.25	124.0	1.98	1.62	61390.0	7669967.5	151
2014-12-07	121.0	123.5	121.0	122.02	0.27	0.22	37461.0	4569898.5	63
2014-12-04	121.5	122.5	121.0	121.75	0.75	0.62	13839.0	1681617.25	53
2014-12-03	121.25	121.25	120.0	121.0	0.75	0.62	12659.0	1525602.5	30
2014-12-02	118.5	120.5	118.5	120.25	2.25	1.91	26946.0	3231578.75	61
2014-12-01	116.25	118.25	116.25	118.0	1.75	1.51	20441.0	2402814.0	58
2014-11-30	117.0	120.0	116.0	116.25	-5.0	-4.12	34901.0	4073343.5	75
2014-11-27	120.0	121.25	118.0	121.25	0.91	0.76	22114.0	2656529.75	50
2014-11-26	120.0	122.0	120.0	120.34	0.82	0.69	29324.0	3543299.75	88
2014-11-25	122.5	122.5	119.0	119.52	-4.42	-3.57	13264.0	1612688.25	62
2014-11-24	121.5	125.0	121.25	123.94	1.19	0.97	34713.0	4253080.5	97
2014-11-23	121.5	122.5	121.5	122.75	2.03	1.68	15807.0	1933529.0	59
2014-11-20	120.0	122.0	119.5	120.72	0.47	0.39	21169.0	2572274.5	71
2014-11-19	116.0	121.0	116.0	120.25	4.5	3.89	36580.0	4330106.0	136
2014-11-18	116.25	117.5	114.25	115.75	1.5	1.31	43311.0	5008990.5	96
2014-11-17	115.0	118.0	114.0	114.25	-1.12	-0.97	89632.0	10357532.75	156
2014-11-16	118.0	118.5	115.0	115.37	-2.78	-2.35	30783.0	3589932.75	104
2014-11-13	122.0	122.0	118.0	118.15	-3.83	-3.14	15357.0	1853493.5	80
2014-11-12	122.0	123.75	122.0	121.98	-0.02	-0.02	28639.0	3510574.25	78
2014-11-11	124.0	124.0	121.25	122.0	-1.03	-0.84	49188.0	6011017.25	70
2014-11-10	122.5	123.5	121.0	123.03	1.03	0.84	91127.0	11114779.0	141
2014-11-09	120.75	123.25	120.5	122.0	1.75	1.46	18156.0	2211212.0	69
2014-11-06	119.0	123.5	119.0	120.25	2.43	2.06	37976.0	4612914.0	140
2014-11-05	118.5	119.75	114.5	117.82	0.53	0.45	23853.0	2773477.0	93
2014-11-04	122.0	123.0	117.0	117.29	-5.96	-4.84	29300.0	3513760.75	140
2014-11-03	124.0	124.5	122.75	123.25	0.1	0.08	11692.0	1444248.75	77
2014-11-02	125.0	126.25	122.75	123.15	1.15	0.94	41614.0	5126898.0	106
2014-10-30	123.0	123.25	120.0	122.0	-3.05	-2.44	40183.0	4882895.5	137
2014-10-29	123.5	127.0	123.0	125.05	0.77	0.62	35550.0	4434787.0	162
2014-10-28	126.25	126.25	124.0	124.28	-2.44	-1.93	48776.0	6124805.5	110
2014-10-27	129.0	130.0	126.0	126.72	-1.98	-1.54	42821.0	5453635.25	156
2014-10-26	125.25	130.0	125.25	128.7	2.66	2.11	80956.0	10414424.75	208
2014-10-23	122.75	127.0	122.5	126.04	2.4	1.94	87822.0	11010507.0	279
2014-10-22	124.0	124.75	122.5	123.64	0.11	0.09	75229.0	9294657.25	187
2014-10-21	122.0	123.5	121.0	123.53	1.84	1.51	42123.0	5177169.5	152
2014-10-20	122.5	123.0	120.0	121.69	-0.3	-0.25	63230.0	7711690.5	141
2014-10-19	120.25	124.0	119.0	121.99	3.21	2.7	62018.0	7556002.0	184
2014-10-16	119.0	119.25	114.25	118.78	-1.99	-1.65	133186.0	15618083.25	248
2014-10-15	125.0	125.0	120.0	120.77	-3.45	-2.78	67749.0	8305244.25	267
2014-10-14	118.0	126.25	114.0	124.22	6.45	5.48	164359.0	19953392.75	611
2014-10-13	114.25	118.75	112.25	117.77	3.55	3.11	105545.0	12076855.5	305
2014-10-12	118.0	122.5	113.25	114.22	-11.42	-9.09	43801.0	5162409.75	203
2014-10-02	124.5	128.5	124.5	125.64	1.14	0.92	26620.0	3357156.25	157
2014-10-01	124.5	126.0	124.5	124.5	0.46	0.37	26807.0	3346714.0	89
2014-09-30	124.0	125.0	124.0	124.04	0.17	0.14	9701.0	1209114.5	50
2014-09-29	122.25	124.0	121.0	123.87	2.86	2.36	14550.0	1794229.75	65
2014-09-28	123.0	123.0	120.5	121.01	-2.48	-2.01	29989.0	3653524.5	83
2014-09-25	124.0	125.0	123.25	123.49	0.49	0.4	16346.0	2025384.5	54
2014-09-24	125.0	125.0	122.5	123.0	-2.02	-1.62	15149.0	1866364.25	72
2014-09-22	125.25	125.75	125.0	125.02	-0.92	-0.73	15397.0	1928156.0	71
2014-09-21	127.0	127.0	125.25	125.94	-0.69	-0.54	32909.0	4144824.0	117
2014-09-18	129.0	129.0	126.5	126.63	-3.16	-2.43	31795.0	4064508.75	129
2014-09-17	128.0	130.75	127.75	129.79	3.24	2.56	128713.0	16614979.75	237
2014-09-16	125.0	131.75	125.0	126.55	0.9	0.72	138994.0	17956769.75	508
2014-09-15	126.0	126.25	125.0	125.65	-0.71	-0.56	19322.0	2431141.75	89
2014-09-14	126.5	127.25	125.0	126.36	-0.01	-0.01	44146.0	5576162.25	148
2014-09-11	129.0	129.0	126.0	126.37	-2.61	-2.02	35949.0	4573138.0	177
2014-09-10	125.0	131.0	124.5	128.98	3.98	3.18	125210.0	16108273.0	438
2014-09-09	126.0	126.75	124.0	125.0	-0.77	-0.61	86561.0	10783367.5	179
2014-09-08	125.0	126.0	124.25	125.77	0.13	0.1	91152.0	11399260.5	142
2014-09-07	125.0	125.75	124.0	125.64	0.15	0.12	16531.0	2062778.5	84
2014-09-04	126.75	126.75	124.75	125.49	-0.56	-0.44	26601.0	3333209.0	101
2014-09-03	126.75	129.5	125.75	126.05	-0.65	-0.51	132917.0	16891063.5	220
2014-09-02	127.5	127.75	126.5	126.7	-0.45	-0.35	11569.0	1467693.5	49
2014-09-01	126.5	127.5	126.5	127.15	-0.03	-0.02	12626.0	1604928.25	70
2014-08-31	127.5	128.5	127.0	127.18	-0.02	-0.02	39988.0	5102558.75	113
2014-08-28	128.5	128.5	127.0	127.2	-1.3	-1.01	20723.0	2639277.0	84
2014-08-27	128.75	129.0	127.75	128.5	0.5	0.39	7615.0	975144.5	69
2014-08-26	127.25	129.75	127.0	128.0	-0.34	-0.26	18012.0	2308183.0	81
2014-08-25	131.75	133.0	126.0	128.34	-3.05	-2.32	59641.0	7730256.25	214
2014-08-24	129.0	131.75	129.0	131.39	1.47	1.13	41388.0	5430035.75	161
2014-08-21	131.75	131.75	129.5	129.92	-0.17	-0.13	47977.0	6273758.75	183
2014-08-20	129.25	133.5	128.0	130.09	1.3	1.01	109196.0	14278508.25	343
2014-08-19	128.0	130.0	127.75	128.79	1.29	1.01	83151.0	10723503.0	244
2014-08-18	128.5	131.5	127.0	127.5	-0.43	-0.34	120995.0	15685910.25	431
2014-08-17	126.0	129.0	124.25	127.93	1.97	1.56	162862.0	20706367.75	462
2014-08-14	124.0	132.0	122.75	125.96	3.32	2.71	243906.0	31122391.75	758
2014-08-13	123.25	125.25	122.0	122.64	-0.45	-0.37	55373.0	6847823.75	229
2014-08-12	123.5	124.0	122.5	123.09	-1.01	-0.81	55745.0	6867599.0	305
2014-08-11	123.25	128.0	122.0	124.1	0.97	0.79	204153.0	25675135.5	631
2014-08-10	123.5	125.25	123.0	123.13	-1.71	-1.37	83118.0	10312916.75	280
2014-08-07	123.25	126.0	122.5	124.84	0.56	0.45	88798.0	11061634.75	357
2014-08-06	126.0	126.0	123.25	124.28	-2.31	-1.82	108216.0	13514218.75	464
2014-08-05	128.0	136.0	123.75	126.59	0.39	0.31	512300.0	66113712.0	1998
2014-08-04	113.5	126.25	113.5	126.2	11.29	9.83	207117.0	25309524.75	498
2014-08-03	112.0	116.5	111.5	114.91	2.96	2.64	57727.0	6592190.0	193
2014-07-24	112.25	113.0	110.0	111.95	-0.55	-0.49	82123.0	9180226.5	211
2014-07-23	111.0	114.0	109.75	112.5	1.7	1.53	124259.0	13998126.5	315
2014-07-22	108.5	111.75	108.5	110.8	2.73	2.53	74029.0	8149091.75	274
2014-07-21	109.75	110.0	108.0	108.07	-2.25	-2.04	3667332.0	367232319.0	303
2014-07-20	112.25	115.25	108.0	110.32	-4.45	-3.88	176620.0	19720957.25	518
2014-07-17	120.0	121.0	114.0	114.77	-4.12	-3.47	128691.0	15059679.75	484
2014-07-16	116.5	124.0	116.5	118.89	-0.55	-0.46	371481.0	44822392.75	1306
2014-07-15	117.5	125.5	116.25	119.44	5.19	4.54	593748.0	71766587.5	1976
2014-07-14	103.75	114.25	103.75	114.25	10.25	9.86	144379.0	15693853.0	561
2014-07-13	103.0	105.0	102.5	104.0	0.5	0.48	36290.0	3775790.25	133
2014-07-10	103.25	104.25	103.0	103.5	0.25	0.24	45062.0	4671082.5	100
2014-07-09	102.75	103.75	102.75	103.25	0.7	0.68	31666.0	3264682.5	105
2014-07-08	102.5	103.25	101.75	102.55	0.21	0.21	34439.0	3528516.25	123
2014-07-07	101.25	102.75	101.0	102.34	1.3	1.29	48685.0	4942259.0	149
2014-07-06	102.0	102.25	99.5	101.04	-0.97	-0.95	117495.0	11841975.0	302
2014-07-03	104.0	104.0	101.5	102.01	-1.49	-1.44	127433.0	13056666.0	372
2014-07-02	102.0	106.0	102.0	103.5	1.93	1.9	143353.0	14856147.5	446
2014-07-01	100.75	103.75	100.75	101.57	0.63	0.62	81326.0	8313206.75	337
2014-06-30	102.0	102.25	100.5	100.94	-1.66	-1.62	72992.0	7411185.0	262
2014-06-29	105.25	105.25	102.0	102.6	-3.83	-3.6	112381.0	11586564.0	219
2014-06-26	108.0	108.0	106.25	106.43	-1.72	-1.59	70663.0	7542572.5	172
2014-06-25	111.75	111.75	108.0	108.15	-4.84	-4.28	90761.0	9871504.25	335
2014-06-24	112.0	114.25	112.0	112.99	0.9	0.8	65408.0	7401407.25	187
2014-06-23	112.75	113.25	111.5	112.09	-2.11	-1.85	38255.0	4284341.5	157
2014-06-22	115.75	117.0	113.0	114.2	-1.58	-1.36	41624.0	4781623.0	182
2014-06-19	117.5	118.0	115.5	115.78	-1.47	-1.25	23697.0	2779634.75	70
2014-06-18	117.0	118.0	117.0	117.25	0.25	0.21	40358.0	4730763.5	102
2014-06-17	115.0	117.5	113.75	117.0	1.49	1.29	50895.0	5905485.25	130
2014-06-16	115.25	116.0	115.0	115.51	-0.85	-0.73	44236.0	5109741.75	88
2014-06-15	117.25	117.25	114.0	116.36	-1.15	-0.98	33899.0	3932765.75	138
2014-06-12	117.5	118.0	117.5	117.51	-0.71	-0.6	48408.0	5691082.75	97
2014-06-11	117.5	119.0	116.0	118.22	-0.07	-0.06	117187.0	13727839.5	310
2014-06-10	118.0	119.0	116.75	118.29	0.26	0.22	47652.0	5629085.75	189
2014-06-09	115.0	118.5	114.25	118.03	2.87	2.49	104750.0	12288291.0	293
2014-06-08	113.25	117.25	111.5	115.16	2.85	2.54	126957.0	14581545.25	401
2014-06-05	112.5	117.0	112.0	112.31	-0.26	-0.23	142631.0	16206894.25	384
2014-06-04	112.25	113.5	111.25	112.57	-0.3	-0.27	50087.0	5620370.5	201
2014-06-03	111.0	118.0	110.75	112.87	1.47	1.32	205478.0	23505945.25	464
2014-06-02	112.5	112.5	110.75	111.4	-0.81	-0.72	44125.0	4912552.75	163
2014-06-01	108.0	114.0	107.5	112.21	4.6	4.27	150490.0	16704820.75	432
2014-05-29	107.75	108.75	106.75	107.61	-0.26	-0.24	55631.0	6012617.0	139
2014-05-28	107.0	110.75	107.0	107.87	1.14	1.07	159186.0	17356175.75	396
2014-05-27	106.75	107.0	105.0	106.73	-0.26	-0.24	89805.0	9539223.25	236
2014-05-26	108.25	108.25	105.0	106.99	-1.96	-1.8	204412.0	21707475.5	460
2014-05-25	108.0	113.25	108.0	108.95	0.66	0.61	138305.0	15314724.0	366
2014-05-22	108.0	109.0	107.0	108.29	-0.26	-0.24	73823.0	7982579.75	187
2014-05-21	106.25	109.25	106.25	108.55	1.38	1.29	103411.0	11183471.0	268
2014-05-20	108.5	110.25	106.0	107.17	-2.0	-1.83	109175.0	11772468.5	336
2014-05-19	109.25	110.0	106.0	109.17	0.09	0.08	105232.0	11371955.5	354
2014-05-18	101.75	110.0	101.0	109.08	6.71	6.55	450396.0	48085602.75	1077
2014-05-15	102.75	103.0	101.75	102.37	-0.63	-0.61	54320.0	5546174.0	163
2014-05-14	102.75	103.25	101.5	103.0	-0.12	-0.12	84658.0	8670615.0	143
2014-05-13	102.25	103.5	101.5	103.12	0.52	0.51	81514.0	8338322.25	111
2014-05-12	102.5	102.75	102.25	102.6	0.06	0.06	48720.0	4998975.25	64
2014-05-11	103.0	103.0	102.5	102.54	-0.65	-0.63	35497.0	3646661.0	63
2014-05-08	102.5	103.5	102.5	103.19	0.85	0.83	76989.0	7940842.0	145
2014-05-07	101.75	102.5	101.25	102.34	0.86	0.85	101847.0	10370662.75	111
2014-05-06	101.5	101.75	101.0	101.48	0.47	0.47	61661.0	6252927.75	71
2014-05-05	101.5	101.5	100.25	101.01	-0.9	-0.88	83908.0	8433395.75	133
2014-05-04	101.0	102.5	101.0	101.91	0.51	0.5	40833.0	4155258.75	84
2014-05-01	100.75	102.75	100.5	101.4	0.8	0.8	64239.0	6554874.5	144
2014-04-30	101.25	102.0	100.5	100.6	-1.4	-1.37	23351.0	2361083.5	83
2014-04-29	100.5	102.75	100.5	102.0	0.0	0.0	59348.0	6048793.75	111
2014-04-28	101.75	103.25	101.5	102.0	0.05	0.05	42361.0	4320541.25	121
2014-04-27	99.75	103.0	99.5	101.95	1.96	1.96	67004.0	6840685.25	212
2014-04-24	100.75	100.75	98.25	99.99	-1.05	-1.04	118926.0	11845118.0	346
2014-04-23	104.0	104.0	100.5	101.04	-2.97	-2.86	326616.0	33221904.25	386
2014-04-22	105.75	107.5	103.25	104.01	-1.09	-1.04	183658.0	19315017.75	452
2014-04-21	103.25	105.75	101.5	105.1	1.36	1.31	250478.0	25960043.25	384
2014-04-20	103.5	106.0	103.0	103.74	-0.03	-0.03	161901.0	16944449.75	251
2014-04-17	105.0	105.5	103.0	103.77	0.32	0.31	141548.0	14662561.25	173
2014-04-16	100.75	105.75	100.0	103.45	3.51	3.51	76377.0	7814521.0	138
2014-04-15	100.0	101.5	99.75	99.94	0.13	0.13	26258.0	2635467.0	103
2014-04-14	99.5	100.0	99.5	99.81	-0.51	-0.51	27170.0	2707896.0	83
2014-04-13	102.0	102.5	99.5	100.32	-1.68	-1.65	58472.0	5874299.75	170
2014-04-10	100.5	102.0	99.75	102.0	1.25	1.24	49835.0	5019773.0	164
2014-04-09	103.5	104.0	97.25	100.75	-2.25	-2.18	71297.0	7319957.0	194
2014-04-08	103.5	103.5	102.5	103.0	-1.0	-0.96	50077.0	5156837.25	149
2014-04-07	103.5	104.5	102.5	104.0	0.0	0.0	60787.0	6307365.75	179
2014-04-06	101.75	106.0	101.75	104.0	1.0	0.97	78028.0	8156350.5	294
2014-04-03	103.25	106.5	102.5	103.0	-1.5	-1.44	336709.0	34999191.25	815
2014-04-02	104.75	108.0	103.5	104.5	-0.5	-0.48	461288.0	48627540.0	1267
2014-04-01	94.75	105.0	94.75	105.0	9.5	9.95	523714.0	52779179.25	1026
2014-03-31	94.75	95.75	94.5	95.5	0.75	0.79	87119.0	8303973.0	178
2014-03-30	94.0	94.75	93.5	94.75	0.75	0.8	98279.0	9278321.75	194
2014-03-27	94.0	94.0	93.0	94.0	0.0	0.0	25990.0	2431772.0	88
2014-03-26	93.0	94.0	92.75	94.0	0.75	0.8	68709.0	6435806.25	109
2014-03-25	94.0	94.0	92.5	93.25	-0.25	-0.27	46368.0	4310330.5	103
2014-03-24	93.25	94.0	93.25	93.5	-0.5	-0.53	49109.0	4595831.0	63
2014-03-23	93.0	94.0	92.5	94.0	0.75	0.8	39936.0	3727703.0	97
2014-03-20	92.75	93.25	92.5	93.25	-0.25	-0.27	38671.0	3583371.25	78
2014-03-19	93.25	94.25	93.25	93.5	0.5	0.54	103991.0	9739301.5	284
2014-03-18	93.0	93.0	91.25	93.0	0.75	0.81	102353.0	9489153.0	182
2014-03-17	91.25	92.5	90.25	92.25	1.0	1.1	98686.0	9065077.0	244
2014-03-16	90.25	92.25	89.0	91.25	1.0	1.11	284205.0	25789472.25	490
2014-03-13	89.25	93.5	89.25	90.25	0.75	0.84	365784.0	33579145.5	659
2014-03-12	90.25	90.25	88.5	89.5	-0.75	-0.83	27533.0	2453671.0	105
2014-03-11	89.0	91.0	89.0	90.25	-0.75	-0.82	49517.0	4463102.0	114
2014-03-10	94.0	94.0	91.0	91.0	0.75	0.83	158044.0	14591488.0	268
2014-03-09	87.0	90.5	86.75	90.25	3.75	4.34	265394.0	23678218.5	433
2014-03-06	86.0	87.5	86.0	86.5	0.75	0.87	198301.0	17171184.25	192
2014-03-05	84.75	88.25	84.75	85.75	1.25	1.48	421354.0	36473756.0	502
2014-03-04	84.0	84.75	83.25	84.5	1.5	1.81	308140.0	25915220.0	359
2014-03-03	82.25	84.5	82.0	83.0	0.0	0.0	95299.0	7949647.5	227
2014-03-02	83.0	83.75	82.25	83.0	-1.25	-1.48	41515.0	3448717.25	119
2014-02-27	83.25	85.25	83.25	84.25	0.5	0.6	126312.0	10672875.25	199
2014-02-26	84.0	84.5	83.75	83.75	0.0	0.0	165342.0	13921570.75	270
2014-02-25	80.5	84.0	80.5	83.75	3.25	4.04	350803.0	28957388.5	602
2014-02-24	80.5	80.75	80.5	80.5	0.0	0.0	40075.0	3233364.0	75
2014-02-23	80.5	80.75	80.0	80.5	0.25	0.31	40655.0	3267571.0	143
2014-02-20	81.25	81.25	80.25	80.25	-0.5	-0.62	39660.0	3197719.25	137
2014-02-19	81.0	81.5	80.5	80.75	0.0	0.0	403723.0	32694405.25	441
2014-02-18	80.0	80.75	79.75	80.75	1.0	1.25	77026.0	6170305.25	179
2014-02-17	79.75	79.75	79.5	79.75	0.0	0.0	19425.0	1546803.25	62
2014-02-16	79.25	81.25	79.0	79.75	0.75	0.95	150649.0	12106576.25	238
2014-02-13	79.25	79.5	78.25	79.0	-0.25	-0.32	35968.0	2839762.5	97
2014-02-12	78.5	79.5	78.5	79.25	0.75	0.96	69935.0	5534763.0	132
2014-02-11	78.5	79.0	78.25	78.5	-0.5	-0.63	46388.0	3644456.25	97
2014-02-10	79.75	79.75	78.75	79.0	-0.5	-0.63	58933.0	4655622.5	128
2014-02-09	80.0	80.25	79.25	79.5	0.0	0.0	48701.0	3874467.75	113
2014-02-06	81.0	81.0	79.25	79.5	-1.25	-1.55	112643.0	8994911.75	204
2014-02-05	78.75	81.25	78.75	80.75	2.0	2.54	142705.0	11352168.75	197
2014-02-04	78.0	79.0	78.0	78.75	-0.25	-0.32	12262.0	961145.0	52
2014-02-03	79.5	80.0	78.0	79.0	-0.5	-0.63	91579.0	7249146.25	152
2014-02-02	80.25	80.5	79.5	79.5	-0.75	-0.93	77964.0	6230621.0	127
2014-01-30	80.0	80.5	79.75	80.25	0.0	0.0	127922.0	10231423.0	143
2014-01-29	80.0	81.25	80.0	80.25	0.75	0.94	140676.0	11352180.25	176
2014-01-28	79.25	80.0	78.75	79.5	0.5	0.63	133974.0	10634306.75	157
2014-01-27	79.5	81.5	78.75	79.0	-0.25	-0.32	115728.0	9331710.25	293
2014-01-26	79.5	80.0	77.0	79.25	-1.0	-1.25	99199.0	7855689.0	278
2014-01-23	77.25	82.0	77.25	80.25	3.5	4.56	485722.0	38975326.0	900
2014-01-22	78.25	78.25	76.0	76.75	-1.5	-1.92	105189.0	8079171.75	296
2014-01-21	82.0	82.0	77.0	78.25	-3.0	-3.69	229331.0	18078771.0	601
2014-01-20	84.5	85.25	81.0	81.25	-3.5	-4.13	116853.0	9825754.25	267
2014-01-19	85.25	85.75	84.5	84.75	-0.75	-0.88	55868.0	4750932.75	166
2014-01-16	86.0	88.0	85.5	85.5	-1.0	-1.16	415342.0	36222824.25	660
2014-01-15	86.0	86.5	85.0	86.5	0.25	0.29	34896.0	2991871.0	130
2014-01-14	85.75	86.25	85.75	86.25	1.0	1.17	34653.0	2979526.25	114
2014-01-13	85.0	85.25	84.5	85.25	0.25	0.29	55896.0	4754911.25	89
2014-01-12	85.75	85.75	85.0	85.0	-0.5	-0.58	43817.0	3735559.0	107
2014-01-09	86.0	86.75	85.5	85.5	0.0	0.0	43605.0	3750405.0	106
2014-01-08	85.75	86.25	85.5	85.5	-0.25	-0.29	34880.0	2996183.5	77
2014-01-07	85.5	85.75	85.25	85.75	0.25	0.29	8308.0	710634.5	43
2014-01-06	87.0	87.0	85.25	85.5	-1.0	-1.16	56514.0	4850843.75	133
2014-01-05	86.25	87.75	86.0	86.5	0.0	0.0	47689.0	4137350.75	104
2014-01-02	86.25	86.5	86.0	86.5	0.0	0.0	22607.0	1949817.25	57
2014-01-01	86.5	86.75	86.0	86.5	0.25	0.29	22300.0	1925696.75	76
2013-12-31	86.75	87.0	86.0	86.25	-0.5	-0.58	48206.0	4160417.25	137
2013-12-30	86.0	89.0	85.5	86.75	0.25	0.29	180404.0	15701983.5	389
2013-12-29	87.0	87.0	86.0	86.5	-0.5	-0.57	41034.0	3546865.25	122
2013-12-26	86.75	90.0	86.25	87.0	0.5	0.58	1211679.0	106923718.75	1214
2013-12-25	86.5	87.5	86.5	86.5	-0.25	-0.29	15223.0	1321195.5	39
2013-12-24	87.5	87.75	86.75	86.75	-0.75	-0.86	20368.0	1776585.0	50
2013-12-23	87.25	87.5	87.25	87.5	0.0	0.0	8350.0	730228.75	38
2013-12-22	87.0	88.0	87.0	87.5	0.5	0.57	9518.0	832198.75	55
2013-12-19	87.75	88.25	87.0	87.0	-0.75	-0.85	41192.0	3601525.5	76
2013-12-18	87.75	89.0	87.0	87.75	0.5	0.57	106018.0	9313787.0	182
2013-12-17	86.75	88.0	86.25	87.25	0.5	0.58	25842.0	2247188.5	74
2013-12-16	88.25	88.5	86.75	86.75	-1.5	-1.7	215326.0	18795758.0	232
2013-12-15	88.0	88.25	87.5	88.25	0.25	0.28	3426.0	301580.5	33
2013-12-12	88.25	88.25	87.75	88.0	-0.75	-0.85	21695.0	1910426.5	59
2013-12-11	88.0	89.0	87.25	88.75	1.25	1.43	45978.0	4062552.75	121
2013-12-10	89.5	89.75	87.5	87.5	-3.0	-3.31	62909.0	5553925.25	154
2013-12-09	90.25	92.0	88.75	90.5	0.5	0.56	342314.0	31034586.75	750
2013-12-08	89.0	90.0	88.75	90.0	1.5	1.69	29510.0	2645529.25	101
2013-12-05	87.25	89.75	86.25	88.5	1.0	1.14	53210.0	4711702.75	165
2013-12-04	87.0	88.0	87.0	87.5	0.0	0.0	15499.0	1355310.5	46
2013-12-03	87.0	88.25	87.0	87.5	1.0	1.16	20373.0	1784663.25	107
2013-12-02	85.75	87.0	85.5	86.5	0.25	0.29	26292.0	2267838.5	88
2013-12-01	86.0	87.25	85.0	86.25	-1.25	-1.43	48234.0	4152127.0	164
2013-11-28	88.0	88.0	87.5	87.5	-0.5	-0.57	23417.0	2058507.25	82
2013-11-27	88.5	88.75	87.5	88.0	-0.5	-0.56	25526.0	2249137.5	88
2013-11-26	89.25	89.25	88.5	88.5	-1.5	-1.67	16615.0	1476037.0	56
2013-11-25	90.25	90.25	88.25	90.0	-0.5	-0.55	53766.0	4805122.25	137
2013-11-24	90.5	92.0	90.25	90.5	0.0	0.0	95938.0	8747060.5	181
2013-11-21	89.5	90.5	89.0	90.5	1.25	1.4	107168.0	9631524.0	101
2013-11-20	89.0	89.75	89.0	89.25	0.25	0.28	10698.0	955623.75	44
2013-11-19	89.5	89.5	88.25	89.0	-0.5	-0.56	20384.0	1807848.25	89
2013-11-18	91.0	91.0	89.5	89.5	-1.25	-1.38	45357.0	4093590.25	102
2013-11-17	92.0	92.25	90.0	90.75	-1.25	-1.36	58510.0	5281983.0	159
2013-11-14	93.0	93.0	92.0	92.0	-1.0	-1.08	26831.0	2473079.0	65
2013-11-13	93.5	93.5	93.0	93.0	0.0	0.0	8361.0	779667.75	47
2013-11-12	93.75	94.0	93.0	93.0	-1.0	-1.06	8101.0	759287.5	38
2013-11-11	93.0	94.0	93.0	94.0	0.25	0.27	9985.0	935161.5	41
2013-11-10	94.0	94.5	93.0	93.75	0.0	0.0	32349.0	3033240.0	77
2013-11-07	93.75	94.0	93.75	93.75	0.0	0.0	3762.0	353047.0	26
2013-11-06	93.25	94.0	93.25	93.75	0.0	0.0	9737.0	914118.0	54
2013-11-05	94.0	94.75	92.75	93.75	0.0	0.0	25755.0	2422833.5	98
2013-11-04	92.5	95.5	92.5	93.75	0.5	0.54	9491162.0	878079206.75	175
2013-11-03	92.0	95.0	92.0	93.25	1.25	1.36	62508.0	5888363.25	132
2013-10-31	92.0	92.0	91.0	92.0	-0.25	-0.27	29416.0	2693890.0	89
2013-10-30	88.75	94.0	88.75	92.25	3.75	4.24	70598.0	6522150.0	205
2013-10-29	90.25	90.25	88.5	88.5	-1.75	-1.94	11755.0	1054027.0	51
2013-10-28	91.0	91.0	89.5	90.25	-0.5	-0.55	8809.0	796176.75	45
2013-10-27	91.25	91.25	90.75	90.75	-0.5	-0.55	8471.0	769721.25	51
2013-10-24	91.25	91.25	90.25	91.25	1.25	1.39	27120.0	2459085.75	72
2013-10-23	89.25	90.5	89.0	90.0	0.5	0.56	70027.0	6305596.25	187
2013-10-22	92.0	92.0	89.0	89.5	-2.25	-2.45	49034.0	4448505.0	136
2013-10-21	91.5	91.75	91.25	91.75	0.5	0.55	37658.0	3446267.0	66
2013-10-20	91.5	93.0	91.0	91.25	1.25	1.39	32151.0	2968859.0	124
2013-10-10	92.5	92.75	90.0	90.0	-2.0	-2.17	57513.0	5260401.5	162
2013-10-09	93.0	93.0	91.5	92.0	-1.75	-1.87	57534.0	5296806.5	175
2013-10-08	94.25	94.25	92.75	93.75	-0.25	-0.27	16023.0	1499550.0	89
2013-10-07	93.75	96.0	92.25	94.0	0.5	0.53	288516.0	26990703.5	564
2013-10-06	93.25	93.5	92.25	93.5	0.0	0.0	43987.0	4103646.25	76
2013-10-03	93.5	94.25	93.5	93.5	-0.5	-0.53	21896.0	2053820.5	69
2013-10-02	94.5	95.0	93.25	94.0	0.0	0.0	39536.0	3720477.0	100
2013-10-01	93.25	95.75	93.25	94.0	1.25	1.35	43304.0	4087068.75	154
2013-09-30	93.75	93.75	92.0	92.75	-0.5	-0.54	52391.0	4854886.5	109
2013-09-29	93.0	94.0	93.0	93.25	0.25	0.27	10029.0	934962.0	51
2013-09-26	94.5	94.5	93.0	93.0	-1.25	-1.33	24539.0	2296599.25	85
2013-09-25	95.25	95.25	94.0	94.25	-1.0	-1.05	35728.0	3378863.0	87
2013-09-24	97.0	97.0	95.0	95.25	-0.75	-0.78	34020.0	3271028.5	100
2013-09-19	96.0	96.5	96.0	96.0	1.0	1.05	50929.0	4904720.75	134
2013-09-18	96.25	96.25	95.0	95.0	-1.0	-1.04	28567.0	2721376.75	89
2013-09-17	96.25	96.25	95.0	96.0	0.25	0.26	21241.0	2037328.25	78
2013-09-16	97.0	97.0	95.5	95.75	0.0	0.0	43077.0	4140042.75	105
2013-09-15	97.5	97.75	95.75	95.75	-0.75	-0.78	77701.0	7495345.5	173
2013-09-12	97.0	97.0	95.75	96.5	-1.0	-1.03	34502.0	3326618.5	137
2013-09-11	96.25	99.0	96.25	97.5	-0.5	-0.51	19766.0	1927064.5	75
2013-09-10	95.25	99.75	95.25	98.0	5.0	5.38	96482.0	9388139.5	204
2013-09-09	91.0	93.0	89.75	93.0	3.5	3.91	96816.0	8756709.0	114
2013-09-08	90.0	92.0	89.5	89.5	0.75	0.85	23085.0	2096631.25	90
2013-09-05	92.5	93.5	88.5	88.75	-2.25	-2.47	22413.0	2038358.25	122
2013-09-04	95.0	95.0	90.75	91.0	-4.0	-4.21	41185.0	3795598.25	152
2013-09-03	93.5	96.25	93.5	95.0	1.75	1.88	199994.0	18866555.0	218
2013-09-02	94.0	94.0	92.25	93.25	1.25	1.36	116217.0	10803317.75	114
2013-09-01	90.0	92.5	90.0	92.0	3.5	3.95	33427.0	3072660.25	101
2013-08-29	88.5	89.5	88.0	88.5	2.0	2.31	54481.0	4842825.75	138
2013-08-28	83.75	91.0	83.75	86.5	0.25	0.29	72611.0	6376198.75	207
2013-08-27	92.5	92.5	85.5	86.25	-7.0	-7.51	73167.0	6571034.75	205
2013-08-26	94.25	95.0	92.0	93.25	-1.25	-1.32	51975.0	4889620.5	105
2013-08-25	95.25	96.0	94.5	94.5	-2.75	-2.83	108195.0	10285502.0	210
2013-08-22	97.75	98.5	97.0	97.25	-1.25	-1.27	49570.0	4842226.25	101
2013-08-21	99.5	99.5	97.75	98.5	0.0	0.0	37462.0	3682866.0	144
2013-08-20	98.75	101.0	98.0	98.5	-1.0	-1.01	46778.0	4646809.0	183
2013-08-19	98.5	101.0	98.25	99.5	0.0	0.0	33077.0	3280000.5	137
2013-08-18	97.75	102.25	97.75	99.5	0.75	0.76	113139.0	11345089.0	399
2013-08-15	97.75	99.0	97.0	98.75	1.0	1.02	73326.0	7216828.75	215
2013-08-14	96.0	101.5	95.5	97.75	1.75	1.82	150856.0	14919614.25	497
2013-08-13	95.5	97.5	95.5	96.0	-1.0	-1.03	32797.0	3168339.5	121
2013-08-05	97.25	98.5	96.5	97.0	-0.25	-0.26	326994.0	31780594.75	230
2013-08-04	98.25	98.25	96.25	97.25	-0.25	-0.26	44291.0	4293262.75	167
2013-08-01	97.5	100.0	97.0	97.5	0.25	0.26	128139.0	12587696.75	328
2013-07-31	93.25	98.25	93.0	97.25	4.25	4.57	203268.0	19446032.5	558
2013-07-30	94.0	94.75	92.75	93.0	-1.0	-1.06	70441.0	6599977.0	149
2013-07-29	90.75	94.0	90.75	94.0	3.75	4.16	103376.0	9619157.25	217
2013-07-28	90.5	90.75	90.25	90.25	0.0	0.0	72256.0	6526517.5	111
2013-07-25	92.5	92.5	90.0	90.25	-2.0	-2.17	78003.0	7062812.5	203
2013-07-24	96.0	96.0	92.25	92.25	-3.75	-3.91	53167.0	4962063.0	201
2013-07-23	95.5	96.0	95.0	96.0	-0.5	-0.52	56305.0	5378145.75	151
2013-07-22	98.0	98.75	96.5	96.5	-1.0	-1.03	104559.0	10222079.0	334
2013-07-21	92.75	100.25	92.5	97.5	3.0	3.17	282660.0	27089215.5	504
2013-07-18	92.25	96.5	92.25	94.5	1.75	1.89	232500.0	22039992.5	455
2013-07-17	90.0	92.75	89.0	92.75	2.25	2.49	120480.0	10971470.5	249
2013-07-16	87.75	91.5	87.75	90.5	2.0	2.26	147324.0	13228366.5	309
2013-07-15	88.5	89.75	87.25	88.5	-0.25	-0.28	77593.0	6825181.75	155
2013-07-14	86.0	89.0	85.5	88.75	2.5	2.9	53698.0	4685663.5	197
2013-07-11	87.0	87.0	85.5	86.25	-0.25	-0.29	44120.0	3800591.25	125
2013-07-10	88.0	89.0	85.5	86.5	-2.25	-2.54	112240.0	9812398.25	303
2013-07-09	93.5	93.75	88.75	88.75	-4.25	-4.57	152630.0	13768376.75	521
2013-07-08	90.0	94.0	90.0	93.0	2.0	2.2	116097.0	10681286.5	346
2013-07-07	88.0	91.5	87.0	91.0	3.0	3.41	207050.0	18620228.5	320
2013-07-04	86.5	88.0	86.5	88.0	2.25	2.62	77644.0	6742278.75	93
2013-07-03	86.25	87.75	85.0	85.75	-1.25	-1.44	36702.0	3153102.0	117
2013-07-02	86.0	87.0	86.0	87.0	0.5	0.58	21347.0	1848441.5	54
2013-07-01	87.0	87.0	85.75	86.5	-0.25	-0.29	37603.0	3247326.75	76
2013-06-30	85.75	87.25	85.75	86.75	1.0	1.17	53378.0	4629316.25	124
2013-06-26	85.25	85.75	85.0	85.75	0.75	0.88	49287.0	4203894.5	107
2013-06-25	84.25	85.5	84.25	85.0	-3.25	-3.68	101471.0	8620549.25	285
2013-06-24	89.0	89.0	87.0	88.25	-0.5	-0.56	125267.0	10993371.5	192
2013-06-23	89.5	90.0	88.5	88.75	-0.75	-0.84	61460.0	5471982.25	174
2013-06-22	87.75	89.5	85.0	89.5	2.75	3.17	144647.0	12795964.75	309
2013-06-19	85.75	87.75	85.75	86.75	1.0	1.17	185757.0	16135238.5	277
2013-06-18	83.0	86.0	82.75	85.75	2.75	3.31	182848.0	15273947.0	185
2013-06-17	83.0	83.0	82.75	83.0	0.75	0.91	67648.0	5608332.75	122
2013-06-16	79.5	82.25	79.5	82.25	2.75	3.46	41458.0	3355123.0	103
2013-06-15	84.5	84.5	79.25	79.5	-5.25	-6.19	66881.0	5525518.5	157
2013-06-12	85.0	85.75	84.5	84.75	0.25	0.3	44636.0	3784177.75	86
2013-06-11	84.75	85.25	84.5	84.5	-1.0	-1.17	46644.0	3951603.0	112
2013-06-10	86.0	87.25	85.5	85.5	-1.0	-1.16	77567.0	6665344.0	185
2013-06-09	84.25	88.0	82.25	86.5	3.25	3.9	237339.0	20171309.5	372
2013-06-08	81.0	84.75	80.25	83.25	2.25	2.78	133244.0	11062208.75	253
2013-06-05	80.0	82.0	79.5	81.0	0.5	0.62	126025.0	10214541.0	236
2013-06-04	80.0	81.0	79.0	80.5	0.75	0.94	226500.0	18199206.5	258
2013-06-03	78.5	79.75	78.25	79.75	0.75	0.95	49417.0	3912400.5	107
2013-06-02	79.75	79.75	78.25	79.0	-0.25	-0.32	64236.0	5062152.0	131
2013-06-01	78.5	79.75	78.5	79.25	-0.25	-0.31	12909.0	1024842.5	46
2013-05-29	79.0	79.75	79.0	79.5	0.25	0.32	46735.0	3711133.0	127
2013-05-28	79.0	79.75	79.0	79.25	-0.25	-0.31	27470.0	2180635.25	97
2013-05-27	79.25	79.75	79.0	79.5	0.0	0.0	23311.0	1850694.25	113
2013-05-26	80.0	80.0	79.25	79.5	-0.75	-0.93	29505.0	2343635.25	102
2013-05-25	78.25	81.0	78.0	80.25	2.0	2.56	56020.0	4474950.0	187
2013-05-22	79.75	80.5	78.0	78.25	-1.75	-2.19	75557.0	6003788.25	203
2013-05-21	80.0	81.0	79.75	80.0	0.5	0.63	107665.0	8635857.25	247
2013-05-20	78.0	80.0	77.75	79.5	1.75	2.25	109811.0	8705539.25	266
2013-05-19	74.5	78.0	74.5	77.75	3.75	5.07	98368.0	7555486.0	304
2013-05-18	72.5	74.0	72.5	74.0	1.5	2.07	26917.0	1973434.75	100
2013-05-15	72.0	73.5	70.25	72.5	-0.25	-0.34	37710.0	2691593.0	106
2013-05-14	73.5	74.5	71.5	72.75	-1.75	-2.35	40344.0	2961534.25	126
2013-05-13	73.75	76.0	72.75	74.5	-0.25	-0.33	73920.0	5461467.5	163
2013-05-12	76.0	78.5	74.0	74.75	-1.25	-1.64	153485.0	11737865.75	346
2013-05-11	75.75	76.75	75.75	76.0	0.5	0.66	26635.0	2035657.75	96
2013-05-08	76.5	76.5	75.25	75.5	-1.0	-1.31	136413.0	10382452.0	145
2013-05-07	74.0	77.25	74.0	76.5	2.5	3.38	76658.0	5835848.25	275
2013-05-06	75.5	75.5	73.0	74.0	-1.0	-1.33	46248.0	3411083.0	135
2013-05-05	77.0	77.5	75.0	75.0	-2.25	-2.91	83683.0	6333639.0	195
2013-05-04	77.0	80.0	76.25	77.25	0.25	0.32	85368.0	6673129.25	302
2013-05-01	74.25	80.0	74.0	77.0	2.75	3.7	329483.0	25550162.0	556
2013-04-30	71.5	75.75	70.5	74.25	2.0	2.77	128482.0	9417662.5	270
2013-04-29	72.5	73.25	71.0	72.25	-0.5	-0.69	98078.0	7081948.25	129
2013-04-28	72.25	73.25	72.25	72.75	0.25	0.34	98775.0	7169067.75	116
2013-04-27	71.5	73.25	71.5	72.5	0.5	0.69	62625.0	4533313.25	163
2013-04-24	69.5	72.0	69.25	72.0	2.75	3.97	105322.0	7467125.75	175
2013-04-23	68.25	70.5	68.25	69.25	0.25	0.36	50832.0	3525742.25	103
2013-04-22	70.0	72.0	68.0	69.0	-0.5	-0.72	120324.0	8464206.5	221
2013-04-21	69.25	71.0	69.0	69.5	-0.5	-0.71	129347.0	9092991.5	162
2013-04-20	66.5	71.5	66.5	70.0	2.0	2.94	86869.0	6018713.0	163
2013-04-17	66.5	68.0	66.5	68.0	1.5	2.26	82966.0	5607020.0	110
2013-04-16	66.5	67.25	66.5	66.5	-1.0	-1.48	65396.0	4360532.75	67
2013-04-15	66.75	67.5	66.75	67.5	-0.25	-0.37	58492.0	3918157.25	79
2013-04-14	66.25	67.75	66.25	67.75	0.75	1.12	58552.0	3905393.0	66
2013-04-13	68.0	68.0	66.25	67.0	-1.0	-1.47	15458.0	1039177.75	81
2013-04-10	66.75	68.0	66.5	68.0	0.75	1.12	83468.0	5619445.25	144
2013-04-09	66.25	67.25	66.25	67.25	0.75	1.13	36026.0	2407755.25	112
2013-04-08	65.25	67.5	65.25	66.5	1.5	2.31	90488.0	6039256.75	205
2013-04-07	65.75	65.75	65.0	65.0	0.0	0.0	54020.0	3530518.5	73
2013-04-06	65.5	65.5	64.75	65.0	-1.0	-1.52	13705.0	892181.5	59
2013-04-03	65.75	66.0	65.25	66.0	0.25	0.38	21404.0	1403197.25	47
2013-04-02	65.25	66.0	65.25	65.75	0.25	0.38	43363.0	2844200.5	74
2013-04-01	65.0	65.5	65.0	65.5	0.25	0.38	26111.0	1699463.5	80
2013-03-31	64.75	65.25	64.75	65.25	0.25	0.38	23396.0	1519755.25	68
2013-03-30	65.25	65.75	64.5	65.0	0.0	0.0	142814.0	9305779.5	207
2013-03-27	65.25	65.25	64.75	65.0	-0.25	-0.38	72550.0	4708981.75	104
2013-03-26	65.0	65.5	65.0	65.25	0.5	0.77	34787.0	2267484.0	66
2013-03-25	65.75	65.75	64.75	64.75	-0.5	-0.77	97473.0	6327219.5	114
2013-03-24	66.0	66.25	65.0	65.25	-1.0	-1.51	120934.0	7940714.75	130
2013-03-23	67.5	67.5	66.0	66.25	-1.5	-2.21	96271.0	6398004.25	153
2013-03-20	67.25	67.75	67.0	67.75	0.0	0.0	180340.0	12089693.0	61
2013-03-19	67.0	68.25	67.0	67.75	0.25	0.37	48664.0	3299448.75	69
2013-03-18	66.75	67.5	66.25	67.5	-0.25	-0.37	25969.0	1736816.5	84
2013-03-17	66.25	67.75	65.75	67.75	1.0	1.5	57899.0	3840220.75	100
2013-03-16	65.0	67.25	65.0	66.75	1.75	2.69	109200.0	7217387.25	172
2013-03-13	65.5	66.25	65.0	65.0	-0.75	-1.14	27606.0	1816504.75	43
2013-03-12	66.5	66.5	65.5	65.75	-1.0	-1.5	25546.0	1683204.25	73
2013-03-11	67.0	67.0	66.0	66.75	-0.25	-0.37	39340.0	2609639.5	69
2013-03-10	67.0	67.0	66.75	67.0	0.0	0.0	4979.0	333341.75	23
2013-03-09	66.5	68.0	66.5	67.0	0.5	0.75	59870.0	4043855.5	136
2013-03-06	66.0	66.5	65.75	66.5	0.5	0.76	11497.0	762460.75	45
2013-03-05	65.5	66.5	65.5	66.0	0.25	0.38	37900.0	2496359.5	62
2013-03-04	66.0	66.0	65.75	65.75	0.25	0.38	30832.0	2034037.0	49
2013-03-03	66.0	66.0	65.5	65.5	-0.5	-0.76	16575.0	1093378.5	43
2013-03-02	66.0	66.5	66.0	66.0	0.0	0.0	11959.0	791814.75	27
2013-02-27	66.0	66.25	66.0	66.0	-0.25	-0.38	5700.0	377170.0	17
2013-02-26	66.0	67.5	66.0	66.25	0.75	1.15	25958.0	1724341.25	78
2013-02-25	65.75	65.75	65.5	65.5	-0.5	-0.76	39917.0	2623317.25	41
2013-02-24	66.0	66.75	65.5	66.0	-0.25	-0.38	21602.0	1426713.5	28
2013-02-23	67.0	67.0	66.25	66.25	-0.75	-1.12	8949.0	598438.0	38
2013-02-20	66.0	67.0	66.0	67.0	1.0	1.52	14639.0	973802.5	52
2013-02-19	65.25	66.0	65.0	66.0	0.75	1.15	14481.0	948321.0	53
2013-02-18	67.0	67.0	65.25	65.25	-0.75	-1.14	12487.0	828081.0	69
2013-02-17	65.75	66.5	65.25	66.0	0.0	0.0	13156.0	865123.75	47
2013-02-16	65.75	66.0	65.0	66.0	0.0	0.0	12323.0	806280.0	59
2013-02-13	65.5	66.25	65.5	66.0	0.0	0.0	6228.0	409325.75	41
2013-02-12	65.5	67.0	65.0	66.0	0.0	0.0	36619.0	2412378.25	77
2013-02-11	66.25	67.0	66.0	66.0	-1.0	-1.49	30003.0	1993547.0	77
2013-02-10	68.0	68.75	66.75	67.0	-0.75	-1.11	77033.0	5216684.75	130
2013-02-09	65.25	68.5	65.0	67.75	2.25	3.44	143189.0	9463400.25	80
2013-02-06	65.75	66.5	64.75	65.5	-0.25	-0.38	59321.0	3875806.25	82
2013-02-05	65.5	66.0	64.0	65.75	-0.5	-0.75	83355.0	5421873.0	150
2013-02-04	67.0	67.0	66.25	66.25	-0.75	-1.12	90387.0	6033255.25	181
2013-02-03	66.75	67.25	65.5	67.0	0.0	0.0	160469.0	10710701.0	191
2013-02-02	64.0	68.5	64.0	67.0	3.0	4.69	187554.0	12453798.75	274
2013-01-30	64.25	64.5	63.5	64.0	-0.5	-0.78	110422.0	7063421.5	155
2013-01-29	63.5	65.25	63.0	64.5	0.5	0.78	159489.0	10209911.75	210
2013-01-28	63.25	64.0	63.0	64.0	0.5	0.79	51967.0	3279601.0	89
2013-01-27	64.0	64.0	63.0	63.5	-0.25	-0.39	29045.0	1838557.25	72
2013-01-26	65.0	65.0	63.25	63.75	-0.5	-0.78	37307.0	2388734.0	85
2013-01-23	64.0	65.0	64.0	64.25	1.0	1.58	91772.0	5929578.25	166
2013-01-22	63.25	63.25	62.5	63.25	-0.5	-0.78	39327.0	2472782.75	83
2013-01-21	64.5	64.5	63.0	63.75	-1.5	-2.3	55398.0	3521440.75	118
2013-01-20	64.25	65.5	64.25	65.25	-0.5	-0.76	29937.0	1951549.25	53
2013-01-19	65.75	66.5	65.5	65.75	-0.25	-0.38	25840.0	1699398.75	48
2013-01-16	65.0	66.0	65.0	66.0	0.25	0.38	16342.0	1071227.0	54
2013-01-15	66.0	66.0	65.5	65.75	-0.75	-1.13	8544.0	562693.0	42
2013-01-14	67.0	67.0	66.5	66.5	-1.25	-1.85	150154.0	10042400.0	119
2013-01-13	68.0	70.25	67.0	67.75	0.25	0.37	82751.0	5643764.0	187
2013-01-12	68.0	68.0	67.5	67.5	-0.5	-0.74	59797.0	4057898.5	120
2013-01-09	66.0	68.75	66.0	68.0	1.5	2.26	108458.0	7399715.75	222
2013-01-08	65.0	68.0	64.25	66.5	1.75	2.7	151470.0	10072646.5	343
2013-01-07	64.5	64.75	64.5	64.75	0.25	0.39	83085.0	5379047.75	55
2013-01-06	63.75	64.5	63.75	64.5	0.25	0.39	44776.0	2877944.5	37
2013-01-05	64.25	64.25	64.0	64.25	-0.25	-0.39	35684.0	2290323.25	55
2013-01-02	63.0	64.5	63.0	64.5	0.75	1.18	44651.0	2854429.75	81
2013-01-01	65.0	65.0	63.5	63.75	-1.0	-1.54	36093.0	2314776.0	105
2012-12-31	64.25	65.0	64.0	64.75	0.75	1.17	63340.0	4104309.75	102
2012-12-30	62.5	65.0	62.5	64.0	1.0	1.59	109179.0	6939545.5	130
2012-12-29	62.5	63.25	62.0	63.0	0.25	0.4	88208.0	5527418.25	113
2012-12-26	63.0	63.5	62.25	62.75	-0.75	-1.18	22357.0	1402983.5	48
2012-12-25	64.5	64.5	63.25	63.5	-1.0	-1.55	87553.0	5613053.0	62
2012-12-24	64.5	64.5	63.0	64.5	0.0	0.0	178111.0	11412745.75	88
2012-12-23	64.0	64.5	64.0	64.5	0.0	0.0	12542.0	805374.25	41
2012-12-22	63.75	64.5	63.5	64.5	1.0	1.57	5466.0	349724.25	46
2012-12-19	63.5	63.75	63.5	63.5	-0.25	-0.39	18272.0	1164147.0	34
2012-12-18	63.75	65.0	63.75	63.75	-0.25	-0.39	65706.0	4202368.0	67
2012-12-17	64.0	64.0	64.0	64.0	0.0	0.0	16455.0	1053221.0	24
2012-12-16	63.75	64.0	63.5	64.0	0.25	0.39	28090.0	1794658.0	46
2012-12-15	64.0	65.0	63.75	63.75	-0.25	-0.39	12675.0	813877.0	48
2012-12-12	64.75	65.25	63.5	64.0	-0.5	-0.78	31444.0	2016187.5	97
2012-12-11	63.5	65.5	63.5	64.5	1.0	1.57	80080.0	5173650.0	122
2012-12-10	62.0	63.5	62.0	63.5	1.5	2.42	33803.0	2136061.25	70
2012-12-09	61.0	63.0	61.0	62.0	0.5	0.81	103838.0	6451911.25	183
2012-12-08	61.5	61.5	61.0	61.5	0.25	0.41	23070.0	1411895.0	57
2012-12-05	61.5	62.25	61.25	61.25	0.0	0.0	48257.0	2982337.25	80
2012-12-04	61.0	61.75	61.0	61.25	0.0	0.0	26298.0	1614031.75	45
2012-12-03	60.5	61.25	60.5	61.25	0.0	0.0	10471.0	639069.25	30
2012-12-02	62.0	62.5	61.0	61.25	0.25	0.41	41580.0	2564573.0	66
2012-12-01	60.0	61.0	60.0	61.0	1.75	2.95	59164.0	3562561.75	82
2012-11-28	56.5	60.0	56.5	59.25	1.5	2.6	73674.0	4343786.5	129
2012-11-27	57.0	57.75	57.0	57.75	0.75	1.32	25802.0	1477893.5	62
2012-11-26	56.5	57.5	56.0	57.0	0.75	1.33	44107.0	2495653.75	81
2012-11-25	59.0	59.0	56.25	56.25	-2.75	-4.66	39786.0	2275561.25	83
2012-11-24	59.5	60.0	58.0	59.0	1.0	1.72	60900.0	3609692.75	119
2012-11-21	56.25	60.0	56.25	58.0	3.0	5.45	105086.0	6110458.75	233
2012-11-20	58.0	58.0	55.0	55.0	-2.25	-3.93	54219.0	3082448.5	76
2012-11-19	57.5	57.75	57.25	57.25	-0.5	-0.87	15518.0	891302.75	50
2012-11-18	58.25	58.25	57.75	57.75	-0.75	-1.28	23236.0	1344617.25	42
2012-11-17	58.0	58.5	57.5	58.5	0.0	0.0	5775.0	334955.5	29
2012-11-14	59.5	59.5	58.0	58.5	-1.25	-2.09	87466.0	5106531.0	164
2012-11-13	59.5	59.75	59.5	59.75	0.25	0.42	5438.0	324717.5	18
2012-11-12	60.25	60.25	59.5	59.5	-0.75	-1.24	11773.0	702699.25	54
2012-11-11	60.5	61.0	60.25	60.25	0.0	0.0	8023.0	485739.5	29
2012-11-10	60.5	60.5	60.0	60.25	-0.5	-0.82	18681.0	1123763.25	44
2012-11-07	61.5	62.0	60.75	60.75	-0.75	-1.22	35472.0	2169842.25	71
2012-11-06	61.25	62.0	61.0	61.5	0.0	0.0	36744.0	2251139.5	60
2012-11-05	61.75	62.25	61.5	61.5	-0.5	-0.81	237338.0	14706150.25	82
2012-11-04	61.25	62.0	61.25	62.0	1.0	1.64	162484.0	10054560.0	85
2012-11-03	62.0	62.0	60.25	61.0	0.5	0.83	7582.0	463446.75	32
2012-10-24	60.25	61.25	60.0	60.5	0.25	0.41	10645.0	643771.0	34
2012-10-23	59.5	60.75	59.5	60.25	-0.25	-0.41	17832.0	1073021.25	48
2012-10-22	60.0	60.5	60.0	60.5	0.5	0.83	23636.0	1419215.75	57
2012-10-21	59.5	60.5	59.25	60.0	0.75	1.27	46995.0	2819266.25	58
2012-10-20	58.5	60.0	58.5	59.25	0.25	0.42	7579.0	450093.5	37
2012-10-17	58.0	59.0	58.0	59.0	1.5	2.61	25730.0	1516214.0	54
2012-10-16	57.5	58.0	57.25	57.5	0.25	0.44	19532.0	1124406.25	55
2012-10-15	58.0	58.0	57.25	57.25	-0.75	-1.29	26659.0	1533505.0	64
2012-10-14	57.0	58.25	56.5	58.0	1.5	2.65	34537.0	1978564.0	74
2012-10-13	60.25	60.25	56.0	56.5	-3.25	-5.44	324823.0	18881583.5	246
2012-10-10	59.5	60.0	59.5	59.75	0.25	0.42	9305.0	555785.25	33
2012-10-09	60.0	60.0	59.0	59.5	-1.0	-1.65	64045.0	3806752.5	89
2012-10-08	61.25	61.25	59.0	60.5	-1.25	-2.02	53703.0	3239510.75	80
2012-10-07	61.0	62.0	60.0	61.75	0.5	0.82	101042.0	6190642.0	119
2012-10-06	60.75	62.25	60.25	61.25	1.25	2.08	91322.0	5601470.25	123
2012-10-03	59.75	60.25	59.25	60.0	0.75	1.27	14501.0	867453.5	58
2012-10-02	59.75	59.75	59.25	59.25	-0.5	-0.84	10071.0	597415.75	40
2012-10-01	58.5	61.0	58.5	59.75	1.25	2.14	99897.0	5943684.25	152
2012-09-30	59.25	59.25	57.25	58.5	0.5	0.86	42182.0	2449949.0	98
2012-09-29	59.0	61.0	57.5	58.0	-1.75	-2.93	123669.0	7292377.75	184
2012-09-26	61.25	61.25	59.25	59.75	-2.5	-4.02	77713.0	4687805.5	162
2012-09-25	61.0	62.5	61.0	62.25	0.25	0.4	34901.0	2161049.5	56
2012-09-24	61.75	62.0	60.75	62.0	-0.25	-0.4	51407.0	3149824.0	96
2012-09-22	62.0	64.0	60.5	62.25	0.25	0.4	61916.0	3853970.5	125
2012-09-19	62.25	62.25	61.75	62.0	-0.25	-0.4	29506.0	1828290.75	79
2012-09-18	63.25	63.75	62.0	62.25	-1.25	-1.97	80633.0	5062085.0	164
2012-09-17	63.5	64.0	63.0	63.5	0.25	0.4	139847.0	8930533.25	162
2012-09-16	64.5	64.5	63.0	63.25	-1.25	-1.94	57738.0	3671476.25	126
2012-09-15	66.0	66.0	64.25	64.5	-1.25	-1.9	41092.0	2660631.25	103
2012-09-12	66.5	66.5	65.5	65.75	-0.75	-1.13	69876.0	4603942.75	94
2012-09-11	66.0	68.75	66.0	66.5	1.5	2.31	138345.0	9240648.0	261
2012-09-10	64.0	65.5	64.0	65.0	0.5	0.78	90544.0	5856202.0	145
2012-09-09	64.0	64.75	64.0	64.5	0.5	0.78	39667.0	2550093.5	84
2012-09-08	63.0	64.25	63.0	64.0	1.75	2.81	81559.0	5191638.5	139
2012-09-05	62.5	62.75	62.25	62.25	-0.25	-0.4	38160.0	2382647.75	47
2012-09-04	61.0	62.5	61.0	62.5	0.5	0.81	26794.0	1664968.25	64
2012-09-03	61.75	62.0	61.5	62.0	0.25	0.4	72463.0	4475756.25	37
2012-09-02	61.5	61.75	61.0	61.75	0.25	0.41	14006.0	858943.5	36
2012-09-01	62.25	62.25	61.5	61.5	-0.75	-1.2	12814.0	793949.75	43
2012-08-29	62.0	62.5	61.5	62.25	-0.75	-1.19	10482.0	650552.75	47
2012-08-28	62.25	63.0	62.0	63.0	0.25	0.4	98236.0	6165007.75	97
2012-08-27	60.75	62.75	60.75	62.75	2.0	3.29	42921.0	2639799.25	97
2012-08-26	60.5	61.0	60.5	60.75	0.25	0.41	42897.0	2610116.0	67
2012-08-25	61.5	61.5	60.0	60.5	0.0	0.0	29453.0	1779732.5	67
2012-08-15	60.0	61.0	59.5	60.5	0.75	1.26	32117.0	1941803.75	63
2012-08-14	60.0	60.0	59.75	59.75	-1.0	-1.65	6807.0	407810.25	28
2012-08-13	60.0	61.25	59.0	60.75	0.75	1.25	25533.0	1540879.0	61
2012-08-12	60.25	61.0	59.5	60.0	0.0	0.0	53535.0	3220778.5	67
2012-08-11	60.25	60.5	60.0	60.0	0.0	0.0	10994.0	662349.75	38
2012-08-08	60.0	60.75	59.25	60.0	-1.0	-1.64	25496.0	1538234.75	74
2012-08-07	61.0	62.0	60.5	61.0	-1.0	-1.61	43401.0	2651668.25	106
2012-08-06	62.25	62.25	62.0	62.0	-0.75	-1.2	7293.0	453195.25	26
2012-08-05	62.25	63.5	62.25	62.75	0.0	0.0	19843.0	1251299.5	60
2012-08-04	62.25	62.75	62.25	62.75	0.75	1.21	5939.0	371572.25	31
2012-08-01	63.0	63.0	62.0	62.0	-0.75	-1.2	46123.0	2892681.75	79
2012-07-31	62.0	63.0	62.0	62.75	0.75	1.21	32001.0	2007983.0	71
2012-07-30	62.5	63.0	61.5	62.0	-1.0	-1.59	81943.0	5099849.0	108
2012-07-29	59.0	65.0	59.0	63.0	3.0	5.0	146326.0	9139146.25	231
2012-07-28	58.5	60.25	58.5	60.0	1.25	2.13	73894.0	4405373.25	111
2012-07-25	58.5	59.25	57.5	58.75	0.5	0.86	54683.0	3211230.75	121
2012-07-24	57.0	58.25	57.0	58.25	1.25	2.19	62895.0	3635932.25	74
2012-07-23	55.75	57.5	55.75	57.0	1.25	2.24	82172.0	4695373.75	86
2012-07-22	56.25	56.5	55.75	55.75	-0.25	-0.45	36814.0	2066848.25	76
2012-07-21	55.75	56.25	55.75	56.0	-0.25	-0.44	37212.0	2086007.5	70
2012-07-18	56.0	56.25	55.75	56.25	-0.25	-0.44	51167.0	2864006.0	67
2012-07-17	56.75	56.75	56.5	56.5	-0.5	-0.88	5001.0	283183.25	22
2012-07-16	57.25	57.25	56.5	57.0	-0.5	-0.87	16720.0	953967.5	36
2012-07-15	56.25	57.5	56.25	57.5	0.5	0.88	45286.0	2590423.75	56
2012-07-14	56.0	57.5	56.0	57.0	0.25	0.44	46097.0	2626931.75	62
2012-07-11	56.25	56.75	55.5	56.75	0.0	0.0	21441.0	1206824.0	53
2012-07-10	55.75	57.25	55.5	56.75	0.75	1.34	74976.0	4210061.25	86
2012-07-09	56.0	56.25	55.25	56.0	-0.5	-0.88	59191.0	3310340.0	62
2012-07-08	55.0	57.0	55.0	56.5	1.75	3.2	519534.0	28800021.0	170
2012-07-07	54.5	55.25	54.0	54.75	-0.25	-0.45	40572.0	2207701.25	97
2012-07-04	55.0	55.0	54.5	55.0	-0.5	-0.9	25451.0	1390851.75	70
2012-07-03	55.5	55.5	55.0	55.5	0.25	0.45	59655.0	3292477.75	98
2012-07-02	55.5	55.75	55.25	55.25	-0.25	-0.45	18446.0	1022413.5	50
2012-07-01	56.25	56.25	55.25	55.5	-1.0	-1.77	18773.0	1048198.25	53
2012-06-30	55.0	56.5	54.5	56.5	1.5	2.73	54775.0	3043295.25	92
2012-06-27	55.25	55.25	54.5	55.0	-1.0	-1.79	129454.0	7125045.5	150
2012-06-26	54.75	56.0	54.0	56.0	-2.0	-3.45	222684.0	12261546.0	375
2012-06-25	57.75	58.25	56.5	58.0	0.5	0.87	187234.0	10796420.5	304
2012-06-24	59.0	59.0	56.75	57.5	-1.25	-2.13	103588.0	5979128.75	206
2012-06-23	58.25	59.5	58.25	58.75	0.25	0.43	117489.0	6945894.75	214
2012-06-20	57.5	58.5	57.5	58.5	0.75	1.3	98959.0	5755886.25	153
2012-06-19	57.0	57.75	56.5	57.75	0.75	1.32	122993.0	7059696.0	146
2012-06-18	56.5	57.0	56.25	57.0	0.75	1.33	82204.0	4663377.5	87
2012-06-17	55.25	56.25	55.0	56.25	1.0	1.81	36884.0	2059809.5	78
2012-06-16	56.0	56.0	53.0	55.25	0.25	0.45	96277.0	5300696.0	137
2012-06-13	55.25	56.0	55.0	55.0	0.0	0.0	45080.0	2498882.5	84
2012-06-12	54.5	55.25	54.5	55.0	0.0	0.0	41428.0	2276951.5	70
2012-06-11	54.5	55.25	54.5	55.0	0.5	0.92	68072.0	3743076.5	132
2012-06-10	54.0	54.75	54.0	54.5	0.0	0.0	49471.0	2691073.25	128
2012-06-09	55.0	55.25	53.25	54.5	-0.25	-0.46	98439.0	5335864.0	152
2012-06-06	55.5	56.0	53.75	54.75	-0.75	-1.35	103297.0	5709908.25	194
2012-06-05	56.0	56.0	55.5	55.5	-0.5	-0.89	38367.0	2140469.5	81
2012-06-04	54.5	56.0	54.0	56.0	1.5	2.75	140935.0	7782220.0	194
2012-06-03	54.5	54.75	54.0	54.5	0.0	0.0	63486.0	3450319.75	106
2012-06-02	54.0	54.5	53.0	54.5	-1.5	-2.68	133254.0	7174403.25	194
2012-05-30	56.5	56.5	55.75	56.0	-1.0	-1.75	139091.0	7820917.25	204
2012-05-29	56.75	57.0	56.0	57.0	0.25	0.44	230139.0	13025068.5	202
2012-05-28	57.0	57.25	56.5	56.75	0.25	0.44	107782.0	6122609.5	140
2012-05-27	56.75	56.75	56.0	56.5	-0.25	-0.44	91518.0	5160316.5	197
2012-05-26	57.75	58.5	56.5	56.75	-1.75	-2.99	344195.0	19684915.0	567
2012-05-23	57.0	58.5	57.0	58.5	1.0	1.74	95571.0	5509737.25	151
2012-05-22	57.5	58.0	57.0	57.5	0.25	0.44	120347.0	6928276.5	170
2012-05-21	57.5	57.5	56.5	57.25	-0.25	-0.43	138468.0	7890718.0	169
2012-05-20	56.25	57.5	56.25	57.5	1.75	3.14	118110.0	6702416.5	199
2012-05-19	55.75	56.5	55.5	55.75	-1.0	-1.76	101976.0	5702649.25	175
2012-05-16	55.5	57.0	55.5	56.75	0.25	0.44	104357.0	5853222.25	187
2012-05-15	55.0	56.5	54.75	56.5	0.75	1.35	107583.0	5956319.25	185
2012-05-14	56.25	56.25	55.5	55.75	-1.25	-2.19	120659.0	6722243.0	141
2012-05-13	57.25	57.25	56.25	57.0	-0.25	-0.44	167193.0	9478722.75	133
2012-05-12	57.0	57.25	55.5	57.25	0.75	1.33	83626.0	4721208.5	152
2012-05-09	56.5	57.5	55.25	56.5	-0.5	-0.88	180544.0	10137778.0	292
2012-05-08	57.25	58.25	56.5	57.0	0.25	0.44	338744.0	19380810.25	273
2012-05-07	56.0	57.0	56.0	56.75	-0.5	-0.87	96906.0	5476245.25	144
2012-05-06	58.0	58.25	56.5	57.25	-1.5	-2.55	304067.0	17476712.5	257
2012-05-05	58.5	59.0	57.5	58.75	-1.25	-2.08	352249.0	20470168.25	295
2012-05-02	60.25	60.25	59.0	60.0	0.0	0.0	97383.0	5805209.75	167
2012-05-01	60.75	60.75	60.0	60.0	-0.75	-1.23	48190.0	2904602.25	101
2012-04-30	60.5	60.75	60.0	60.75	0.25	0.41	148656.0	8955097.75	129
2012-04-29	61.0	61.75	60.5	60.5	-1.0	-1.63	50368.0	3074698.0	105
2012-04-28	60.5	61.5	60.5	61.5	1.5	2.5	131697.0	8001758.0	169
2012-04-25	61.0	61.25	60.0	60.0	-1.0	-1.64	152525.0	9233086.5	267
2012-04-24	62.75	62.75	60.5	61.0	-1.75	-2.79	311778.0	19125894.5	439
2012-04-23	61.25	63.5	60.25	62.75	1.75	2.87	494467.0	30620538.75	705
2012-04-22	58.75	63.0	58.5	61.0	2.25	3.83	915280.0	55591514.5	946
2012-04-21	57.75	59.0	57.75	58.75	1.25	2.17	203669.0	11888162.75	273
2012-04-18	57.5	59.5	57.0	57.5	0.75	1.32	788035.0	45814722.0	815
2012-04-17	56.0	56.75	56.0	56.75	0.75	1.34	159141.0	8993267.0	194
2012-04-16	56.0	56.0	55.0	56.0	0.0	0.0	147802.0	8217473.75	209
2012-04-15	56.0	56.5	55.5	56.0	0.0	0.0	158952.0	8926822.75	216
2012-04-14	56.5	57.0	56.0	56.0	0.5	0.9	177468.0	10023897.75	234
2012-04-11	55.5	56.25	54.75	55.5	-0.5	-0.89	281376.0	15635125.5	290
2012-04-10	57.0	57.0	55.75	56.0	-0.75	-1.32	177422.0	9971566.75	247
2012-04-09	55.0	57.25	55.0	56.75	1.75	3.18	388495.0	21980874.75	505
2012-04-08	55.5	57.5	53.5	55.0	-0.5	-0.9	457763.0	25244984.5	480
2012-04-07	56.75	57.0	55.0	55.5	-1.25	-2.2	410018.0	22799808.5	428
2012-04-04	57.75	57.75	56.5	56.75	-1.25	-2.16	206400.0	11799727.0	230
2012-04-03	56.5	58.0	56.5	58.0	0.75	1.31	262123.0	15075432.25	414
2012-04-02	57.25	57.5	56.75	57.25	-0.25	-0.43	210898.0	12021085.25	258
2012-04-01	58.25	58.25	57.0	57.5	-1.0	-1.71	279989.0	16090386.5	355
2012-03-31	57.25	58.5	56.5	58.5	1.5	2.63	250658.0	14322078.75	263
2012-03-28	56.75	57.75	56.75	57.0	-0.25	-0.44	169981.0	9695844.75	242
2012-03-27	57.0	58.25	56.75	57.25	0.0	0.0	322423.0	18478639.0	426
2012-03-26	55.75	57.25	55.25	57.25	1.25	2.23	429054.0	24088046.0	468
2012-03-25	56.25	56.5	55.0	56.0	-0.25	-0.44	354445.0	19737052.5	384
2012-03-24	57.0	57.0	55.75	56.25	0.0	0.0	148545.0	8330037.25	293
2012-03-21	55.5	57.0	55.5	56.25	0.25	0.45	270783.0	15174583.0	357
2012-03-20	55.25	56.75	55.25	56.0	0.25	0.45	234312.0	13102790.0	298
2012-03-19	56.0	56.0	55.25	55.75	-0.25	-0.45	140906.0	7835020.5	280
[truncated: 1,752 more rows]
