# Supplementary material for: Effective short-term forecasts of Saudi stock price trends using technical indicators and large-scale multivariate time series
Source: PeerJ Comput Sci. 2023 Jan 6;9:e1205. doi: 10.7717/peerj-cs.1205 (PMC10280263; doi:10.7717/peerj-cs.1205)
Supplement: Supplemental Information 3 [file peerj-cs-09-1205-s003.zip › TASI Dataset 2021/BATIC_4110.csv]

date	open	high	low	close	change	change_percent	volume_traded	value_traded_SAR	number_trades
2020-03-19	19.9	20.5	19.76	20.06	-0.14	-0.69	320409.0	6507878.9	586
2020-03-18	19.98	20.94	19.64	20.2	0.2	1.0	502205.0	10166608.52	722
2020-03-17	19.12	20.12	19.12	20.0	0.62	3.2	178571.0	3516966.88	367
2020-03-16	19.54	20.18	19.0	19.38	-1.2	-5.83	218505.0	4310747.98	319
2020-03-15	21.14	21.32	20.1	20.58	-0.38	-1.81	312376.0	6363762.3	534
2020-03-12	20.42	21.5	20.42	20.96	-1.52	-6.76	206662.0	4330883.52	419
2020-03-11	23.66	23.66	22.0	22.48	-1.18	-4.99	342577.0	7902585.2	601
2020-03-10	24.16	24.16	22.1	23.66	1.24	5.53	417137.0	9699782.82	656
2020-03-09	22.42	23.0	22.42	22.42	-2.48	-9.96	392653.0	8844164.22	465
2020-03-08	26.85	26.85	24.9	24.9	-2.45	-8.96	500274.0	12760109.54	546
2020-03-05	27.75	27.8	27.0	27.35	-0.15	-0.55	254602.0	6947954.55	497
2020-03-04	27.0	27.75	26.7	27.5	0.05	0.18	303539.0	8306612.65	595
2020-03-03	27.75	27.75	27.05	27.45	0.5	1.86	326611.0	8913189.3	529
2020-03-02	26.8	27.9	26.35	26.95	0.35	1.32	897365.0	24542563.9	869
2020-03-01	26.85	26.85	25.95	26.6	-1.3	-4.66	445635.0	11756236.55	593
2020-02-27	28.05	28.35	27.5	27.9	-0.45	-1.59	622989.0	17351267.3	679
2020-02-26	27.95	28.8	27.65	28.35	0.35	1.25	506942.0	14347803.1	923
2020-02-25	27.65	28.2	27.65	28.0	0.0	0.0	364750.0	10171455.6	504
2020-02-24	29.2	29.25	27.85	28.0	-1.35	-4.6	1141867.0	32540397.45	913
2020-02-23	29.75	29.75	29.3	29.35	-0.35	-1.18	469780.0	13837178.8	667
2020-02-20	28.95	29.7	28.95	29.7	0.8	2.77	1054247.0	30915691.65	1026
2020-02-19	28.45	28.95	28.35	28.9	0.4	1.4	451063.0	12976047.8	532
2020-02-18	28.3	28.55	28.2	28.5	0.25	0.88	213506.0	6063250.45	422
2020-02-17	28.35	28.6	28.15	28.25	0.05	0.18	316521.0	8951594.15	499
2020-02-16	28.7	28.7	28.15	28.2	-0.45	-1.57	505538.0	14331176.6	698
2020-02-13	28.85	29.05	28.65	28.65	-0.2	-0.69	543472.0	15634548.15	604
2020-02-12	29.45	29.75	28.85	28.85	-0.5	-1.7	775425.0	22711414.95	1053
2020-02-11	28.75	29.4	28.6	29.35	0.55	1.91	777423.0	22637171.4	1097
2020-02-10	28.75	28.9	28.6	28.8	0.2	0.7	267132.0	7674872.7	425
2020-02-09	28.95	28.95	28.55	28.6	-0.2	-0.69	455618.0	13051219.85	691
2020-02-06	29.1	29.2	28.65	28.8	-0.05	-0.17	566842.0	16364780.4	717
2020-02-05	28.95	29.35	28.75	28.85	0.05	0.17	955202.0	27737782.1	1037
2020-02-04	29.0	29.1	28.75	28.8	-0.1	-0.35	506463.0	14615727.15	647
2020-02-03	29.4	29.55	28.75	28.9	-0.5	-1.7	1510852.0	43724235.25	1346
2020-02-02	29.85	29.85	29.1	29.4	-0.65	-2.16	609136.0	17940071.35	846
2020-01-30	30.0	30.25	29.9	30.05	0.15	0.5	479893.0	14421727.75	625
2020-01-29	29.8	30.1	29.8	29.9	0.1	0.34	351067.0	10486942.55	420
2020-01-28	29.6	30.05	29.3	29.8	0.15	0.51	489626.0	14547231.7	673
2020-01-27	30.55	30.55	29.65	29.65	-0.75	-2.47	775665.0	23382348.75	870
2020-01-26	30.6	30.6	30.05	30.4	-0.25	-0.82	959975.0	29199964.3	1032
2020-01-23	29.95	30.75	29.6	30.65	0.8	2.68	1797860.0	54274621.65	1874
2020-01-22	29.95	30.0	29.85	29.85	-0.15	-0.5	672790.0	20124003.15	756
2020-01-21	30.25	30.3	29.95	30.0	-0.2	-0.66	984463.0	29651276.15	965
2020-01-20	29.8	30.2	29.75	30.2	0.4	1.34	1127230.0	33757917.25	1285
2020-01-19	30.45	30.75	29.75	29.8	-0.45	-1.49	1683198.0	50811832.7	2072
2020-01-16	29.95	30.45	29.6	30.25	0.3	1.0	1324952.0	39874571.45	1549
2020-01-15	29.7	30.15	29.55	29.95	0.45	1.53	1735540.0	51905172.3	2219
2020-01-14	29.3	29.65	29.0	29.5	0.5	1.72	1478965.0	43424781.0	1644
2020-01-13	28.8	29.25	28.7	29.0	0.4	1.4	700165.0	20258475.05	940
2020-01-12	28.5	28.65	28.4	28.6	0.4	1.42	362140.0	10338922.9	489
2020-01-09	28.3	28.4	27.95	28.2	0.55	1.99	831316.0	23431071.2	850
2020-01-08	27.75	28.15	27.2	27.65	-0.55	-1.95	414923.0	11510536.5	599
2020-01-07	28.5	28.65	28.0	28.2	-0.05	-0.18	524548.0	14912679.1	713
2020-01-06	27.9	28.45	27.75	28.25	0.35	1.25	531268.0	14902398.0	664
2020-01-05	28.6	28.95	27.9	27.9	-1.35	-4.62	506553.0	14431534.75	878
2020-01-02	29.2	29.8	29.1	29.25	0.05	0.17	1002538.0	29525614.95	1003
2020-01-01	29.2	29.55	29.15	29.2	0.05	0.17	504109.0	14807019.5	750
2019-12-31	28.75	29.35	28.7	29.15	0.5	1.75	935046.0	27177009.75	1218
2019-12-30	29.2	29.5	28.65	28.65	-0.45	-1.55	810615.0	23596078.0	1059
2019-12-29	28.9	29.3	28.75	29.1	0.35	1.22	640419.0	18585076.2	881
2019-12-26	28.6	28.9	28.4	28.75	0.15	0.52	385076.0	11043154.6	499
2019-12-25	28.6	28.9	28.4	28.6	0.0	0.0	670387.0	19203851.1	810
2019-12-24	28.6	28.75	28.25	28.6	0.2	0.7	761393.0	21706734.95	988
2019-12-23	28.3	28.65	27.9	28.4	0.1	0.35	958911.0	27046973.85	1179
2019-12-22	28.0	28.35	27.8	28.3	0.4	1.43	707704.0	19890013.0	1071
2019-12-19	26.85	27.95	26.85	27.9	1.15	4.3	1592432.0	43768644.65	2217
2019-12-18	26.15	26.75	26.15	26.75	0.6	2.29	830569.0	21904101.4	1009
2019-12-17	26.15	26.2	25.95	26.15	0.1	0.38	522665.0	13622598.6	769
2019-12-16	26.65	26.65	26.05	26.05	-0.35	-1.33	456543.0	12035477.05	673
2019-12-15	26.6	26.65	26.35	26.4	-0.2	-0.75	102654.0	2719916.1	232
2019-12-12	26.9	26.9	26.45	26.6	-0.2	-0.75	212922.0	5665307.85	387
2019-12-11	26.7	26.8	26.6	26.8	0.1	0.37	214877.0	5739481.55	271
2019-12-10	26.45	27.2	26.3	26.7	0.2	0.75	291742.0	7825943.55	594
2019-12-09	26.6	26.7	26.5	26.5	-0.1	-0.38	191847.0	5101414.35	343
2019-12-08	26.5	26.8	26.4	26.6	0.05	0.19	323890.0	8597278.45	522
2019-12-05	26.5	26.75	26.35	26.55	-0.1	-0.38	233625.0	6199788.3	340
2019-12-04	26.3	26.95	26.0	26.65	0.4	1.52	272053.0	7215466.0	488
2019-12-03	26.55	26.7	26.2	26.25	-0.45	-1.69	126343.0	3338008.6	272
2019-12-02	26.8	26.8	26.45	26.7	-0.1	-0.37	113986.0	3032357.5	251
2019-12-01	26.9	26.9	26.45	26.8	-0.05	-0.19	155985.0	4159811.0	295
2019-11-28	26.65	26.85	26.45	26.85	0.15	0.56	131381.0	3492726.55	258
2019-11-27	27.0	27.0	26.55	26.7	-0.15	-0.56	180539.0	4831269.45	308
2019-11-26	27.25	27.35	26.85	26.85	-0.35	-1.29	206197.0	5578496.25	431
2019-11-25	26.6	27.35	26.45	27.2	0.3	1.12	469997.0	12688463.4	697
2019-11-24	26.85	27.15	26.6	26.9	-0.05	-0.19	404710.0	10904289.35	622
2019-11-21	26.55	27.1	26.3	26.95	0.5	1.89	868347.0	23282970.9	1497
2019-11-20	26.3	26.65	26.2	26.45	0.25	0.95	1070369.0	28281339.4	1335
2019-11-19	27.1	27.2	26.1	26.2	-1.0	-3.68	1367272.0	36427995.7	2301
2019-11-18	27.75	27.75	27.05	27.2	-0.55	-1.98	827154.0	22529515.4	1253
2019-11-17	28.9	29.0	27.7	27.75	-1.0	-3.48	475077.0	13393894.2	846
2019-11-14	28.95	29.0	28.45	28.75	-0.2	-0.69	144014.0	4137534.25	268
2019-11-13	29.25	29.45	28.6	28.95	-0.15	-0.52	203743.0	5920557.25	412
2019-11-12	29.5	29.5	29.1	29.1	-0.35	-1.19	236372.0	6929015.15	448
2019-11-11	29.95	30.2	29.4	29.45	-0.35	-1.17	378580.0	11258636.0	573
2019-11-10	29.7	30.35	29.7	29.8	0.35	1.19	410189.0	12311242.3	730
2019-11-07	29.35	30.1	29.3	29.45	0.05	0.17	415520.0	12342600.1	699
2019-11-06	29.3	29.8	29.25	29.4	0.2	0.68	375905.0	11103695.3	643
2019-11-05	28.6	29.4	28.6	29.2	0.6	2.1	390444.0	11349997.4	654
2019-11-04	28.5	28.9	28.25	28.6	0.2	0.7	286644.0	8208857.9	453
2019-11-03	29.0	29.0	28.2	28.4	-0.9	-3.07	216674.0	6194626.8	438
2019-10-31	29.4	29.55	29.2	29.3	-0.1	-0.34	271365.0	7976599.3	392
2019-10-30	29.55	29.7	29.25	29.4	0.0	0.0	212748.0	6271290.45	420
2019-10-29	30.6	30.6	29.3	29.4	-1.0	-3.29	412791.0	12237971.9	640
2019-10-28	31.1	31.15	30.4	30.4	-0.65	-2.09	219702.0	6763377.05	465
2019-10-27	31.0	31.5	30.85	31.05	-0.05	-0.16	337081.0	10532376.5	544
2019-10-24	30.4	31.1	30.4	31.1	0.8	2.64	793183.0	24382882.6	1065
2019-10-23	30.3	30.5	30.05	30.3	-0.3	-0.98	365334.0	11062508.9	625
2019-10-22	30.9	31.0	30.45	30.6	-0.1	-0.33	187568.0	5739522.0	351
2019-10-21	31.3	31.3	30.55	30.7	-0.65	-2.07	224075.0	6910442.7	433
2019-10-20	30.5	31.35	30.45	31.35	1.3	4.33	394883.0	12227714.95	636
2019-10-17	29.8	30.3	29.7	30.05	0.45	1.52	284722.0	8537708.95	647
2019-10-16	30.1	30.55	29.0	29.6	-0.75	-2.47	563126.0	16621296.2	1103
2019-10-15	31.4	31.5	30.35	30.35	-1.3	-4.11	323743.0	9983464.2	530
2019-10-14	32.45	32.9	30.65	31.65	-0.85	-2.62	1000824.0	31445806.7	1545
2019-10-13	34.0	34.0	32.5	32.5	-1.5	-4.41	504342.0	16757470.85	689
2019-10-10	33.6	34.4	33.6	34.0	0.1	0.29	484827.0	16509190.85	584
2019-10-09	33.75	34.1	33.45	33.9	0.6	1.8	732620.0	24727489.95	826
2019-10-08	34.5	34.5	33.05	33.3	-1.0	-2.92	602297.0	20235634.25	996
2019-10-07	34.35	34.8	34.0	34.3	0.0	0.0	642407.0	22093556.25	742
2019-10-06	33.5	34.3	33.5	34.3	0.9	2.69	891906.0	30277290.3	1212
2019-10-03	32.1	33.4	32.05	33.4	1.15	3.57	830454.0	27348680.2	1098
2019-10-02	32.6	32.95	32.2	32.25	-0.35	-1.07	346102.0	11275148.05	576
2019-10-01	32.6	32.75	31.7	32.6	0.05	0.15	512150.0	16500571.25	806
2019-09-30	32.8	32.8	32.5	32.55	-0.05	-0.15	131956.0	4307474.65	261
2019-09-29	32.8	32.9	32.45	32.6	0.0	0.0	140349.0	4583874.8	293
2019-09-26	32.95	33.45	32.5	32.6	-0.35	-1.06	338922.0	11167750.55	629
2019-09-25	32.95	33.4	32.8	32.95	0.1	0.3	508801.0	16837955.75	771
2019-09-24	32.95	32.95	32.6	32.85	0.15	0.46	330918.0	10853211.35	502
2019-09-22	32.9	33.1	32.55	32.7	0.2	0.62	388468.0	12767263.05	562
2019-09-19	32.5	32.9	32.4	32.5	-0.2	-0.61	219754.0	7165817.55	460
2019-09-18	32.5	33.1	32.25	32.7	0.5	1.55	292396.0	9559601.15	468
2019-09-17	32.4	32.9	31.8	32.2	0.15	0.47	380496.0	12348783.45	570
2019-09-16	32.8	33.5	32.0	32.05	-0.95	-2.88	448587.0	14781647.05	812
2019-09-15	32.0	33.4	31.7	33.0	0.6	1.85	559798.0	18486729.1	1029
2019-09-12	30.75	33.6	30.75	32.4	1.55	5.02	1356389.0	44240334.65	2095
2019-09-11	30.05	31.9	29.5	30.85	0.7	2.32	611911.0	18841575.85	1071
2019-09-10	30.7	31.45	30.0	30.15	-0.45	-1.47	411156.0	12670197.45	632
2019-09-09	30.8	31.0	30.45	30.6	-0.1	-0.33	286519.0	8784204.95	472
2019-09-08	31.6	31.6	30.4	30.7	1.95	6.78	1085277.0	33602823.85	1692
2019-09-05	29.4	29.6	28.75	28.75	-0.65	-2.21	167529.0	4876443.45	299
2019-09-04	28.3	29.5	28.25	29.4	1.15	4.07	200384.0	5774198.5	306
2019-09-03	28.4	28.6	28.05	28.25	-0.3	-1.05	114008.0	3224686.55	239
2019-09-02	28.45	28.6	28.3	28.55	0.0	0.0	62823.0	1791156.9	119
2019-09-01	28.35	28.6	28.1	28.55	0.15	0.53	56536.0	1608162.9	122
2019-08-29	28.35	28.55	28.1	28.4	-0.1	-0.35	83225.0	2354653.1	144
2019-08-28	28.0	28.85	28.0	28.5	0.5	1.79	131771.0	3741697.2	247
2019-08-27	28.7	28.7	27.9	28.0	-0.6	-2.1	188162.0	5288057.3	363
2019-08-26	28.3	28.75	28.05	28.6	0.15	0.53	317684.0	8992002.45	488
2019-08-25	30.0	30.0	28.3	28.45	-1.85	-6.11	517493.0	15026546.0	962
2019-08-22	30.95	30.95	30.15	30.3	-0.7	-2.26	177090.0	5386396.15	286
2019-08-21	30.9	31.35	30.6	31.0	0.2	0.65	187227.0	5809480.1	344
2019-08-20	30.95	31.2	30.7	30.8	0.1	0.33	149147.0	4617703.4	265
2019-08-19	30.6	30.95	30.6	30.7	0.3	0.99	100479.0	3090218.95	219
2019-08-18	30.45	30.65	30.3	30.4	0.25	0.83	127407.0	3893266.5	240
2019-08-08	30.8	30.85	30.1	30.15	-0.4	-1.31	323259.0	9814538.7	533
2019-08-07	30.6	31.0	30.45	30.55	0.0	0.0	370900.0	11361623.1	612
2019-08-06	30.9	30.9	30.3	30.55	-0.45	-1.45	266030.0	8120393.45	644
2019-08-05	32.25	32.3	31.0	31.0	-1.5	-4.62	173173.0	5456416.3	338
2019-08-04	32.8	33.0	32.15	32.5	-0.6	-1.81	97767.0	3191229.0	174
2019-08-01	33.15	33.2	33.0	33.1	0.0	0.0	35983.0	1188881.8	111
2019-07-31	33.1	33.25	33.0	33.1	-0.05	-0.15	42375.0	1403223.6	102
2019-07-30	33.4	33.4	33.1	33.15	-0.1	-0.3	70250.0	2331803.5	117
2019-07-29	33.3	33.5	33.2	33.25	-0.05	-0.15	127056.0	4232332.05	174
2019-07-28	33.45	33.8	33.3	33.3	-0.15	-0.45	140596.0	4706903.65	266
2019-07-25	33.8	33.9	33.45	33.45	-0.35	-1.04	73958.0	2486348.25	103
2019-07-24	33.5	33.85	33.3	33.8	0.25	0.75	61402.0	2060846.3	95
2019-07-23	33.85	33.85	33.3	33.55	-0.25	-0.74	94650.0	3175478.85	158
2019-07-22	33.95	34.0	33.8	33.8	-0.3	-0.88	57917.0	1963170.05	127
2019-07-21	34.05	34.55	33.65	34.1	-0.45	-1.3	183547.0	6260001.0	394
2019-07-18	34.4	35.6	34.3	34.55	0.25	0.73	725003.0	25292377.55	1219
2019-07-17	33.95	34.3	33.6	34.3	0.6	1.78	221122.0	7532591.05	372
2019-07-16	33.65	33.9	33.55	33.7	0.05	0.15	109464.0	3688239.65	196
2019-07-15	33.55	33.8	33.55	33.65	0.0	0.0	60475.0	2032397.95	125
2019-07-14	33.95	34.05	33.45	33.65	-0.05	-0.15	197556.0	6647114.15	314
2019-07-11	33.45	33.85	33.45	33.7	0.15	0.45	107166.0	3602714.8	187
2019-07-10	33.75	33.85	33.3	33.55	0.05	0.15	124468.0	4175633.1	213
2019-07-09	33.95	34.15	33.5	33.5	-0.05	-0.15	202075.0	6830060.55	300
2019-07-08	33.8	34.0	33.4	33.55	-0.5	-1.47	172074.0	5773898.3	403
2019-07-07	34.2	34.55	34.05	34.05	-0.05	-0.15	31657.0	1085301.8	74
2019-07-04	34.25	34.4	33.85	34.1	-0.2	-0.58	17568.0	598718.45	51
2019-07-03	34.1	34.45	34.1	34.3	-0.2	-0.58	15812.0	541290.4	51
2019-07-02	34.55	34.55	33.95	34.5	0.0	0.0	63200.0	2162543.95	127
2019-07-01	34.0	34.55	34.0	34.5	0.55	1.62	106380.0	3658710.1	211
2019-06-30	33.9	34.05	33.8	33.95	0.2	0.59	111891.0	3795543.5	131
2019-06-27	33.8	33.8	33.55	33.75	0.15	0.45	13123.0	441734.05	75
2019-06-26	33.45	33.95	33.4	33.6	-0.25	-0.74	63338.0	2131564.1	199
2019-06-25	34.0	34.0	33.4	33.85	0.3	0.89	24540.0	827827.85	112
2019-06-24	33.8	33.8	33.15	33.55	-0.6	-1.76	66827.0	2237152.75	138
2019-06-23	34.1	34.5	34.0	34.15	-0.15	-0.44	45636.0	1562318.9	150
2019-06-20	34.9	34.9	34.15	34.3	-0.95	-2.7	131703.0	4560881.65	206
2019-06-19	35.8	35.8	35.0	35.25	-0.2	-0.56	125582.0	4419753.8	236
2019-06-18	35.5	35.95	34.85	35.45	0.05	0.14	155811.0	5526840.7	253
2019-06-17	34.95	35.5	34.8	35.4	0.45	1.29	136888.0	4814523.45	265
2019-06-16	34.35	34.95	33.9	34.95	0.6	1.75	201683.0	6983357.25	259
2019-06-13	33.8	34.35	33.35	34.35	0.35	1.03	189429.0	6417759.95	276
2019-06-12	33.2	34.0	32.8	34.0	0.5	1.49	186476.0	6252713.65	298
2019-06-11	32.8	33.9	32.4	33.5	1.1	3.4	285291.0	9458845.45	396
2019-06-10	31.5	32.5	31.5	32.4	0.6	1.89	187660.0	6044475.35	317
2019-06-09	31.5	32.4	31.4	31.8	0.35	1.11	185699.0	5913086.35	235
2019-05-30	30.4	31.45	30.4	31.45	0.9	2.95	92294.0	2850492.6	164
2019-05-29	30.1	31.1	30.0	30.55	0.55	1.83	132136.0	4028650.0	334
2019-05-28	30.5	31.45	30.0	30.0	-0.2	-0.66	281301.0	8599407.95	475
2019-05-27	31.35	31.5	30.1	30.2	-1.25	-3.97	246447.0	7568738.2	469
2019-05-26	32.1	32.1	31.1	31.45	-0.75	-2.33	92974.0	2912739.5	190
2019-05-23	32.65	33.1	31.9	32.2	-0.3	-0.92	118674.0	3833822.5	206
2019-05-22	32.3	32.7	32.25	32.5	-0.5	-1.52	95026.0	3080299.55	186
2019-05-21	32.5	33.0	32.4	33.0	0.5	1.54	84160.0	2744252.05	165
2019-05-20	32.3	32.5	31.35	32.5	0.5	1.56	167304.0	5383791.45	249
2019-05-19	33.8	33.8	32.0	32.0	-2.0	-5.88	103866.0	3406041.2	230
2019-05-16	34.0	34.8	33.9	34.0	0.2	0.59	181798.0	6225122.8	270
2019-05-15	33.2	34.85	32.65	33.8	1.1	3.36	188157.0	6338487.7	407
2019-05-14	31.9	34.0	31.2	32.7	1.6	5.14	317841.0	10425876.25	483
2019-05-13	34.0	34.0	31.1	31.1	-2.9	-8.53	94289.0	3098008.9	221
2019-05-12	34.1	34.5	33.9	34.0	-0.85	-2.44	97435.0	3331317.05	145
2019-05-09	34.6	34.95	34.3	34.85	0.2	0.58	149579.0	5178557.3	314
2019-05-08	33.3	34.85	32.9	34.65	1.45	4.37	273036.0	9314267.2	550
2019-05-07	33.5	33.5	32.9	33.2	-0.3	-0.9	71398.0	2366157.95	151
2019-05-06	33.2	33.6	32.0	33.5	0.1	0.3	75397.0	2487924.95	225
2019-05-05	33.55	34.0	33.3	33.4	-0.45	-1.33	99327.0	3335244.6	263
2019-05-02	34.55	34.6	33.85	33.85	-0.65	-1.88	154236.0	5272984.85	328
2019-05-01	34.6	35.0	34.25	34.5	-0.4	-1.15	133251.0	4602346.7	313
2019-04-30	34.95	35.0	34.3	34.9	0.0	0.0	244081.0	8452098.7	434
2019-04-29	35.4	35.5	34.9	34.9	-0.4	-1.13	409510.0	14385489.85	578
2019-04-28	35.1	35.45	35.1	35.3	-0.05	-0.14	53585.0	1885173.6	111
2019-04-25	35.3	35.55	35.25	35.35	0.05	0.14	69644.0	2466689.15	115
2019-04-24	36.15	36.2	35.25	35.3	-0.85	-2.35	110031.0	3915296.7	228
2019-04-23	35.9	36.2	35.6	36.15	0.2	0.56	84381.0	3039706.05	221
2019-04-22	36.1	36.55	35.75	35.95	0.2	0.56	444075.0	16088945.9	847
2019-04-21	35.15	35.8	35.1	35.75	0.5	1.42	139196.0	4936778.9	265
2019-04-18	35.25	35.25	35.0	35.25	0.0	0.0	88783.0	3114202.85	175
2019-04-17	35.4	35.4	34.95	35.25	-0.2	-0.56	282408.0	9908515.9	352
2019-04-16	35.4	35.7	35.35	35.45	-0.05	-0.14	169219.0	5999774.85	286
2019-04-15	35.7	35.7	35.2	35.5	-0.2	-0.56	255662.0	9049152.85	334
2019-04-14	35.5	35.7	35.25	35.7	0.1	0.28	96847.0	3433989.3	122
2019-04-11	35.8	35.8	35.35	35.6	-0.2	-0.56	109133.0	3876989.6	188
2019-04-10	36.0	36.1	35.7	35.8	-0.1	-0.28	164317.0	5890034.65	138
2019-04-09	36.3	36.3	35.8	35.9	-0.3	-0.83	50071.0	1801028.75	148
2019-04-08	35.95	36.25	35.95	36.2	0.3	0.84	76481.0	2759854.5	182
2019-04-07	36.25	36.25	35.05	35.9	-0.2	-0.55	223425.0	7934950.1	352
2019-04-04	36.5	36.6	36.0	36.1	-0.2	-0.55	282077.0	10202292.55	282
2019-04-03	36.75	36.75	36.1	36.3	-0.5	-1.36	311189.0	11348146.0	265
2019-04-02	36.9	37.0	36.75	36.8	-0.15	-0.41	76589.0	2822606.05	158
2019-04-01	37.85	38.25	36.9	36.95	-1.05	-2.76	196083.0	7310068.5	274
2019-03-31	38.1	38.7	37.75	38.0	-0.4	-1.04	183198.0	6987743.9	225
2019-03-28	37.6	38.65	37.6	38.4	0.15	0.39	160685.0	6155915.4	285
2019-03-27	37.05	38.25	37.0	38.25	0.6	1.59	168104.0	6367489.4	303
2019-03-26	36.8	37.75	36.0	37.65	0.65	1.76	263587.0	9735117.4	336
2019-03-25	37.0	37.3	36.7	37.0	0.1	0.27	173879.0	6429598.6	173
2019-03-24	37.5	37.65	36.9	36.9	-0.45	-1.2	52248.0	1941138.35	87
2019-03-21	37.3	37.55	37.2	37.35	0.05	0.13	47811.0	1787016.0	79
2019-03-20	37.65	37.7	37.2	37.3	-0.6	-1.58	61497.0	2302619.2	133
2019-03-19	38.15	38.15	37.9	37.9	-0.4	-1.04	52060.0	1980711.1	94
2019-03-18	38.3	38.75	38.0	38.3	0.4	1.06	47182.0	1806842.45	107
2019-03-17	37.7	38.6	37.6	37.9	0.35	0.93	67930.0	2592234.2	145
2019-03-14	37.85	37.85	37.5	37.55	-0.3	-0.79	55116.0	2073649.55	102
2019-03-13	38.2	38.2	37.45	37.85	0.3	0.8	49752.0	1881701.2	109
2019-03-12	37.6	38.0	37.0	37.55	0.05	0.13	90423.0	3376927.45	169
2019-03-11	38.0	38.0	37.4	37.5	-0.5	-1.32	47279.0	1781465.55	120
2019-03-10	38.15	38.2	37.95	38.0	-0.5	-1.3	45132.0	1717435.55	104
2019-03-07	38.6	38.6	37.8	38.5	-0.2	-0.52	128159.0	4904872.05	201
2019-03-06	38.1	39.4	38.0	38.7	0.7	1.84	678773.0	26326800.65	857
2019-03-05	37.55	38.1	37.2	38.0	0.5	1.33	89622.0	3375408.5	199
2019-03-04	37.1	37.7	37.1	37.5	0.15	0.4	137061.0	5136451.9	299
2019-03-03	36.0	37.5	35.95	37.35	1.5	4.18	205621.0	7560766.4	413
2019-02-28	35.8	36.1	35.65	35.85	-0.15	-0.42	26308.0	941586.05	79
2019-02-27	36.2	36.2	35.8	36.0	-0.2	-0.55	22107.0	795415.25	67
2019-02-26	35.65	36.5	35.6	36.2	0.35	0.98	46404.0	1674314.2	144
2019-02-25	36.15	36.15	35.7	35.85	-0.4	-1.1	20780.0	745566.55	93
2019-02-24	36.5	36.5	36.25	36.25	-0.25	-0.68	17694.0	643635.7	40
2019-02-21	36.5	36.5	36.0	36.5	0.0	0.0	66705.0	2418533.2	169
2019-02-20	36.55	36.85	36.5	36.5	0.0	0.0	51810.0	1899793.1	161
2019-02-19	36.95	37.2	36.5	36.5	-0.55	-1.48	75792.0	2777289.85	191
2019-02-18	36.9	37.05	36.9	37.05	0.2	0.54	37945.0	1403813.15	85
2019-02-17	37.05	37.1	36.85	36.85	-0.45	-1.21	24097.0	891820.45	65
2019-02-14	37.2	37.3	37.1	37.3	0.15	0.4	14249.0	529807.6	53
2019-02-13	37.35	37.35	37.15	37.15	-0.1	-0.27	20070.0	746682.3	53
2019-02-12	37.15	37.45	37.15	37.25	-0.05	-0.13	27253.0	1016847.1	72
2019-02-11	37.2	37.4	36.95	37.3	0.2	0.54	51759.0	1922140.05	120
2019-02-10	37.05	37.3	37.05	37.1	0.0	0.0	15148.0	562659.45	64
2019-02-07	37.45	37.5	37.05	37.1	-0.35	-0.93	59661.0	2217200.95	128
2019-02-06	37.75	37.75	37.45	37.45	0.0	0.0	51349.0	1927411.2	97
2019-02-05	37.85	37.9	37.45	37.45	-0.25	-0.66	44030.0	1657410.4	114
2019-02-04	37.65	37.9	37.4	37.7	-0.05	-0.13	67785.0	2543582.55	111
2019-02-03	37.55	37.85	37.4	37.75	-0.1	-0.26	60860.0	2285258.45	138
2019-01-31	37.65	39.1	37.55	37.85	0.1	0.26	352970.0	13527315.45	666
2019-01-30	37.45	37.8	37.4	37.75	0.3	0.8	49422.0	1861109.4	146
2019-01-29	37.5	37.7	37.4	37.45	-0.05	-0.13	37672.0	1412460.85	101
2019-01-28	37.95	38.0	37.35	37.5	-0.35	-0.92	73170.0	2747691.1	180
2019-01-27	37.9	38.2	37.55	37.85	0.1	0.26	76024.0	2882757.1	198
2019-01-24	37.6	37.8	37.5	37.75	0.1	0.27	20797.0	782023.3	61
2019-01-23	37.8	38.1	37.6	37.65	-0.25	-0.66	36095.0	1362219.55	103
2019-01-22	37.55	38.5	37.3	37.9	0.5	1.34	54316.0	2053574.9	145
2019-01-21	37.05	37.4	36.95	37.4	-0.1	-0.27	54809.0	2032936.9	129
2019-01-20	37.7	37.7	37.5	37.5	-0.5	-1.32	27464.0	1032572.3	130
2019-01-17	38.2	38.55	37.9	38.0	-0.55	-1.43	112596.0	4291895.2	180
2019-01-16	38.6	38.7	38.05	38.55	-0.05	-0.13	63416.0	2433265.05	158
2019-01-15	38.75	38.75	37.8	38.6	0.25	0.65	92859.0	3545288.6	213
2019-01-14	38.5	39.5	37.5	38.35	-0.55	-1.41	244731.0	9492632.2	466
2019-01-13	36.3	39.0	36.3	38.9	2.7	7.46	373773.0	14067322.95	654
2019-01-10	36.45	36.65	36.0	36.2	-0.25	-0.69	74286.0	2694383.35	218
2019-01-09	36.6	36.7	36.0	36.45	-0.05	-0.14	79340.0	2881800.85	212
2019-01-08	36.9	37.0	36.35	36.5	-0.4	-1.08	64743.0	2374069.6	159
2019-01-07	37.05	37.9	36.9	36.9	-0.1	-0.27	137528.0	5128246.5	342
2019-01-06	37.75	37.85	37.0	37.0	-0.55	-1.46	98780.0	3675549.6	243
2019-01-03	37.9	38.1	37.5	37.55	-0.2	-0.53	16882.0	636198.8	79
2019-01-02	37.7	37.95	37.7	37.75	-0.15	-0.4	17812.0	673375.65	48
2019-01-01	38.0	38.0	37.45	37.9	-0.1	-0.26	33412.0	1261334.85	100
2018-12-31	38.9	38.9	37.75	38.0	-1.25	-3.18	89502.0	3407871.25	185
2018-12-30	38.9	39.25	38.6	39.25	0.6	1.55	20349.0	791298.5	73
2018-12-27	39.0	39.05	38.5	38.65	0.05	0.13	64302.0	2495638.15	130
2018-12-26	37.2	39.0	37.2	38.6	1.05	2.8	54691.0	2102606.25	169
2018-12-25	37.25	38.1	37.25	37.55	-0.75	-1.96	28904.0	1092131.05	77
2018-12-24	38.3	38.5	38.25	38.3	-0.2	-0.52	17856.0	685189.9	67
2018-12-23	38.0	38.5	37.75	38.5	-0.45	-1.16	39183.0	1494575.75	93
2018-12-20	38.9	39.0	38.0	38.95	-0.05	-0.13	44374.0	1715614.0	119
2018-12-19	39.5	39.5	39.0	39.0	-0.25	-0.64	33856.0	1324974.45	86
2018-12-18	39.5	39.65	39.2	39.25	-0.15	-0.38	47445.0	1870476.2	103
2018-12-17	38.9	39.6	38.9	39.4	0.25	0.64	77812.0	3052170.85	119
2018-12-16	39.35	39.45	39.15	39.15	-0.2	-0.51	22746.0	893883.15	58
2018-12-13	39.5	39.55	39.3	39.35	-0.2	-0.51	30823.0	1213907.0	78
2018-12-12	39.5	39.85	39.5	39.55	0.15	0.38	25639.0	1016750.15	90
2018-12-11	39.15	39.8	39.15	39.4	0.15	0.38	31352.0	1235066.15	88
2018-12-10	39.7	39.7	39.25	39.25	-0.2	-0.51	25513.0	1006428.3	80
2018-12-09	39.7	40.1	39.3	39.45	-0.4	-1.0	65635.0	2596933.85	193
2018-12-06	40.35	40.65	39.85	39.85	-0.75	-1.85	125391.0	5041533.85	241
2018-12-05	40.1	41.1	40.1	40.6	-0.2	-0.49	108154.0	4402391.45	248
2018-12-04	40.35	41.2	40.3	40.8	0.45	1.12	222780.0	9042236.75	393
2018-12-03	41.0	41.5	40.35	40.35	-0.95	-2.3	228074.0	9346099.2	433
2018-12-02	40.7	41.55	39.75	41.3	1.2	2.99	527993.0	21490505.75	971
2018-11-29	39.35	42.0	39.3	40.1	0.9	2.3	876371.0	35381826.9	1628
2018-11-28	38.6	39.5	38.2	39.2	0.6	1.55	88113.0	3422135.1	215
2018-11-27	37.5	38.9	37.5	38.6	0.25	0.65	67776.0	2595780.65	179
2018-11-26	39.0	39.0	38.05	38.35	-0.6	-1.54	77874.0	2990738.85	205
2018-11-25	37.6	39.7	37.6	38.95	0.85	2.23	241492.0	9387540.0	482
2018-11-22	37.6	38.1	37.35	38.1	0.5	1.33	47668.0	1801023.45	179
2018-11-21	37.1	37.75	37.1	37.6	0.25	0.67	25436.0	952708.25	98
2018-11-20	37.55	38.5	37.0	37.35	-0.8	-2.1	97703.0	3671773.8	218
2018-11-19	38.6	38.7	37.6	38.15	-0.4	-1.04	76116.0	2884350.15	143
2018-11-18	38.6	38.6	37.5	38.55	-0.15	-0.39	93109.0	3532693.85	154
2018-11-15	39.4	39.4	38.7	38.7	-0.3	-0.77	75444.0	2940460.65	106
2018-11-14	38.8	39.15	38.55	39.0	-0.15	-0.38	84992.0	3305343.0	137
2018-11-13	39.5	39.95	38.4	39.15	-0.45	-1.14	251587.0	9877758.2	424
2018-11-12	37.9	39.65	37.0	39.6	2.3	6.17	582944.0	22458838.6	883
2018-11-11	34.2	37.5	34.15	37.3	2.3	6.57	476638.0	17353767.45	712
2018-11-08	34.65	35.0	34.5	35.0	0.15	0.43	48683.0	1692398.4	136
2018-11-07	35.3	35.3	34.75	34.85	-0.55	-1.55	31129.0	1088247.65	92
2018-11-06	34.55	36.2	34.55	35.4	0.7	2.02	138808.0	4939012.2	298
2018-11-05	35.1	35.1	34.25	34.7	-0.35	-1.0	69153.0	2399616.0	184
2018-11-04	35.55	36.0	35.0	35.05	-0.95	-2.64	73088.0	2600054.5	190
2018-11-01	36.0	37.45	35.7	36.0	0.15	0.42	394986.0	14375171.7	628
2018-10-31	35.15	36.4	35.15	35.85	0.55	1.56	120729.0	4340880.85	257
2018-10-30	35.25	35.55	35.0	35.3	-0.1	-0.28	69745.0	2457827.15	163
2018-10-29	35.4	36.2	35.15	35.4	0.1	0.28	183929.0	6561043.5	312
2018-10-28	34.05	35.6	34.05	35.3	0.5	1.44	119574.0	4205554.2	227
2018-10-25	34.25	35.0	34.0	34.8	0.55	1.61	84244.0	2919984.45	187
2018-10-24	35.0	35.0	34.0	34.25	-0.6	-1.72	108084.0	3718473.8	199
2018-10-23	32.8	34.85	32.2	34.85	2.3	7.07	114978.0	3832961.45	236
2018-10-22	33.5	34.0	32.25	32.55	-1.45	-4.26	130985.0	4375143.55	197
2018-10-21	32.5	34.2	32.5	34.0	-1.0	-2.86	84167.0	2833397.5	215
2018-10-18	34.35	35.65	34.35	35.0	0.2	0.57	115637.0	4060309.7	244
2018-10-17	33.5	34.85	33.4	34.8	1.4	4.19	130731.0	4478111.65	250
2018-10-16	33.8	34.0	32.0	33.4	-1.3	-3.75	144152.0	4798777.7	328
2018-10-15	34.1	34.75	33.7	34.7	0.7	2.06	94123.0	3214566.3	269
2018-10-14	34.55	34.7	32.8	34.0	-2.4	-6.59	221060.0	7347483.3	375
2018-10-11	35.9	36.4	34.5	36.4	-0.4	-1.09	108162.0	3817274.35	266
2018-10-10	36.4	36.8	36.0	36.8	0.4	1.1	55670.0	2012820.5	145
2018-10-09	37.0	37.0	36.4	36.4	-0.6	-1.62	62752.0	2298572.25	116
2018-10-08	37.0	37.25	36.55	37.0	-0.55	-1.46	88743.0	3269226.45	210
2018-10-07	38.0	38.0	37.1	37.55	-0.45	-1.18	71949.0	2698134.35	206
2018-10-04	36.9	38.0	36.6	38.0	1.05	2.84	273000.0	10219106.2	591
2018-10-03	35.5	37.2	35.4	36.95	1.65	4.67	388425.0	14120756.0	735
2018-10-02	36.0	36.0	35.15	35.3	-0.45	-1.26	79369.0	2810929.0	205
2018-10-01	36.0	36.1	35.75	35.75	-0.25	-0.69	88942.0	3196956.35	141
2018-09-30	36.2	36.3	35.8	36.0	-0.25	-0.69	50168.0	1808826.25	138
2018-09-27	36.95	36.95	36.2	36.25	-0.55	-1.49	76595.0	2794635.2	154
2018-09-26	35.95	37.0	35.9	36.8	0.75	2.08	122661.0	4475473.0	248
2018-09-25	36.0	36.2	35.7	36.05	0.05	0.14	44839.0	1612055.45	86
2018-09-20	36.0	36.0	35.7	36.0	0.1	0.28	43368.0	1555490.25	97
2018-09-19	36.15	36.15	35.85	35.9	-0.25	-0.69	77716.0	2800478.45	91
2018-09-18	36.0	36.45	35.8	36.15	0.15	0.42	136626.0	4918125.0	168
2018-09-17	36.0	36.7	35.7	36.0	-0.95	-2.57	57021.0	2064644.3	136
2018-09-16	36.65	36.95	36.15	36.95	-0.15	-0.4	36867.0	1343709.0	70
2018-09-13	36.6	37.1	36.6	37.1	-0.15	-0.4	22746.0	836993.3	60
2018-09-12	37.0	37.4	37.0	37.25	0.25	0.68	16871.0	626637.95	50
2018-09-11	37.2	37.2	36.65	37.0	-0.4	-1.07	44761.0	1652813.45	73
2018-09-10	38.25	38.25	37.4	37.4	-0.85	-2.22	27469.0	1033767.6	67
2018-09-09	37.7	38.25	37.15	38.25	0.25	0.66	28212.0	1066123.9	51
2018-09-06	36.35	38.0	36.3	38.0	0.1	0.26	54275.0	2021215.9	119
2018-09-05	37.6	37.9	36.05	37.9	0.3	0.8	33443.0	1243416.6	110
2018-09-04	37.9	38.1	37.6	37.6	-0.15	-0.4	40839.0	1546994.7	83
2018-09-03	37.8	38.5	37.7	37.75	-0.05	-0.13	57114.0	2173275.05	118
2018-09-02	37.7	37.8	37.7	37.8	-0.4	-1.05	7273.0	274634.1	29
2018-08-30	38.25	38.25	37.85	38.2	0.1	0.26	45950.0	1748965.5	51
2018-08-29	38.5	38.65	38.05	38.1	-0.8	-2.06	37877.0	1448940.35	65
2018-08-28	38.4	38.9	38.4	38.9	0.7	1.83	19386.0	750328.3	53
2018-08-27	38.6	38.6	38.0	38.2	0.0	0.0	30658.0	1170754.55	65
2018-08-26	38.2	38.7	37.9	38.2	-0.3	-0.78	49039.0	1877630.3	126
2018-08-16	38.1	38.65	38.0	38.5	0.0	0.0	50286.0	1934811.85	84
2018-08-15	38.5	39.75	38.0	38.5	0.3	0.79	185908.0	7218893.75	248
2018-08-14	37.8	38.7	37.7	38.2	0.45	1.19	163574.0	6246277.05	101
2018-08-13	37.55	38.15	37.4	37.75	0.2	0.53	33085.0	1247796.15	79
2018-08-12	37.7	37.7	37.5	37.55	-0.45	-1.18	50619.0	1901470.1	95
2018-08-09	37.4	39.0	37.15	38.0	0.3	0.8	74004.0	2819716.15	182
2018-08-08	38.0	38.0	37.5	37.7	-0.3	-0.79	47884.0	1806783.85	117
2018-08-07	37.8	38.0	37.4	38.0	0.15	0.4	41439.0	1563398.75	75
2018-08-06	38.0	38.2	37.75	37.85	-0.15	-0.39	85710.0	3255272.7	57
2018-08-05	37.9	38.7	37.7	38.0	0.1	0.26	47405.0	1808037.2	93
2018-08-02	38.2	38.2	37.9	37.9	-0.5	-1.3	23936.0	910206.65	93
2018-08-01	38.7	38.7	38.2	38.4	-0.25	-0.65	40011.0	1536239.05	96
2018-07-31	38.8	38.8	38.35	38.65	-0.05	-0.13	36458.0	1404756.1	82
2018-07-30	39.5	39.5	38.65	38.7	-0.75	-1.9	16303.0	633879.55	45
2018-07-29	39.0	39.45	39.0	39.45	-0.35	-0.88	11831.0	462613.0	43
2018-07-26	38.5	39.8	38.5	39.8	0.9	2.31	16756.0	650177.5	82
2018-07-25	39.3	39.3	38.5	38.9	-0.35	-0.89	47524.0	1841208.4	76
2018-07-24	39.4	39.6	39.25	39.25	-0.75	-1.88	95739.0	3777863.05	77
2018-07-23	40.1	40.1	39.5	40.0	0.0	0.0	27643.0	1104332.65	77
2018-07-22	40.5	40.5	39.9	40.0	0.0	0.0	29908.0	1196904.5	47
2018-07-19	40.15	40.2	40.0	40.0	-0.2	-0.5	34424.0	1378185.3	74
2018-07-18	40.05	40.2	40.0	40.2	0.15	0.37	21819.0	875084.0	57
2018-07-17	40.0	40.5	40.0	40.05	0.05	0.13	28760.0	1157155.8	83
2018-05-28	41.0	41.0	40.15	40.4	0.15	0.37	93462.0	3790595.5	246
2018-05-27	42.3	42.45	40.25	40.25	-1.6	-3.82	346988.0	14269866.8	652
2018-05-24	40.8	42.0	40.8	41.78	1.78	4.45	517239.0	21426206.5	866
2018-05-23	40.2	40.8	39.9	40.0	0.08	0.2	157178.0	6316182.95	235
2018-05-22	39.0	40.55	38.7	39.92	1.24	3.21	299830.0	11913133.9	503
2018-05-21	38.2	39.2	37.85	38.68	0.57	1.5	217953.0	8429919.85	406
2018-05-20	38.3	38.7	37.8	38.11	-0.08	-0.21	177052.0	6741140.35	276
2018-05-17	37.25	38.4	37.0	38.19	1.09	2.94	94234.0	3548945.9	243
2018-05-16	38.8	38.8	37.0	37.1	-1.61	-4.16	247094.0	9283350.15	503
2018-05-15	39.7	39.75	38.7	38.71	-0.89	-2.25	167735.0	6552809.9	329
2018-05-14	39.0	40.2	38.3	39.6	0.59	1.51	190676.0	7492937.75	607
2018-05-13	41.0	41.1	38.85	39.01	-1.93	-4.71	384277.0	15362618.75	880
2018-05-10	41.0	41.55	40.8	40.94	-0.16	-0.39	206632.0	8480045.25	466
2018-05-09	42.0	42.0	40.8	41.1	-0.04	-0.1	244742.0	10075016.45	385
2018-05-08	41.85	41.85	41.05	41.14	-0.64	-1.53	167249.0	6910985.4	364
2018-05-07	43.0	43.1	41.3	41.78	-0.96	-2.25	347760.0	14650937.05	721
2018-05-06	41.5	44.8	41.5	42.74	1.74	4.24	581338.0	25085685.4	1540
2018-05-03	42.05	42.5	40.75	41.0	-1.74	-4.07	240881.0	9954872.45	661
2018-05-02	44.1	44.25	42.5	42.74	-2.02	-4.51	388841.0	16826861.1	715
2018-05-01	45.6	46.1	44.55	44.76	-0.46	-1.02	265785.0	12007866.8	569
2018-04-30	45.5	48.8	45.0	45.22	0.03	0.07	643211.0	30294494.25	1338
2018-04-29	45.05	45.9	44.8	45.19	0.33	0.74	349220.0	15857307.4	455
2018-04-26	44.4	44.95	44.25	44.86	0.42	0.95	41933.0	1872999.0	113
2018-04-25	44.95	45.05	44.4	44.44	-0.37	-0.83	54056.0	2411514.9	137
2018-04-24	44.8	45.2	44.0	44.81	0.04	0.09	147631.0	6599071.9	191
2018-04-23	45.2	45.2	44.4	44.77	-0.21	-0.47	120888.0	5425795.0	200
2018-04-22	45.1	45.2	44.9	44.98	0.1	0.22	55255.0	2488636.4	86
2018-04-19	44.95	45.1	44.8	44.88	-0.1	-0.22	101009.0	4542734.7	140
2018-04-18	45.1	45.35	44.8	44.98	-0.05	-0.11	135355.0	6086094.2	153
2018-04-17	45.6	45.6	44.8	45.03	-0.74	-1.62	204716.0	9236936.0	325
2018-04-16	46.15	46.15	45.6	45.77	0.15	0.33	65350.0	2998086.8	79
2018-04-15	45.6	46.1	45.6	45.62	0.12	0.26	137549.0	6299989.9	98
2018-04-12	45.45	45.5	44.8	45.5	0.9	2.02	17748.0	802839.6	63
2018-04-11	46.25	46.5	44.4	44.6	-1.81	-3.9	100259.0	4593669.6	138
2018-04-10	46.3	46.5	46.15	46.41	-0.02	-0.04	29593.0	1371107.7	51
2018-04-09	46.0	46.8	46.0	46.43	0.19	0.41	34381.0	1594870.4	87
2018-04-08	46.4	46.4	46.0	46.24	-0.18	-0.39	23185.0	1070445.6	65
2018-04-05	46.0	46.9	46.0	46.42	0.12	0.26	65180.0	3032829.9	109
2018-04-04	46.15	46.4	46.0	46.3	0.24	0.52	30816.0	1427106.1	58
2018-04-03	45.75	46.3	45.75	46.06	0.14	0.3	46839.0	2155356.5	81
2018-04-02	45.5	46.15	45.5	45.92	0.62	1.37	43458.0	1995865.1	109
2018-04-01	45.6	45.7	45.1	45.3	-0.51	-1.11	42268.0	1920040.9	109
2018-03-29	46.3	46.65	45.7	45.81	-0.21	-0.46	52085.0	2399526.4	108
2018-03-28	46.95	47.2	46.0	46.02	-1.11	-2.36	54541.0	2528962.6	141
2018-03-27	47.5	47.5	46.95	47.13	-0.23	-0.49	94619.0	4469417.0	105
2018-03-26	46.9	48.0	46.5	47.36	0.08	0.17	78331.0	3733641.0	100
2018-03-25	47.5	47.75	47.2	47.28	-0.18	-0.38	59794.0	2844067.0	99
2018-03-22	47.05	47.5	46.55	47.46	0.49	1.04	157945.0	7431888.9	148
2018-03-21	47.85	47.9	46.1	46.97	-0.67	-1.41	161351.0	7574280.3	221
2018-03-20	47.6	47.9	47.3	47.64	-0.04	-0.08	16301.0	776692.7	57
2018-03-19	47.9	48.0	47.6	47.68	-0.1	-0.21	42956.0	2054649.1	104
2018-03-18	47.5	48.1	46.9	47.78	0.12	0.25	297298.0	14227075.2	232
2018-03-15	47.6	48.25	47.35	47.66	-0.23	-0.48	36848.0	1760604.9	109
2018-03-14	47.85	48.15	47.7	47.89	0.07	0.15	25214.0	1206662.2	69
2018-03-13	48.0	48.25	47.6	47.82	-0.24	-0.5	52736.0	2534744.0	115
2018-03-12	48.0	48.15	47.85	48.06	0.22	0.46	125395.0	6024546.4	115
2018-03-11	48.1	48.1	47.7	47.84	-0.16	-0.33	59370.0	2846831.8	64
2018-03-08	48.1	48.4	48.0	48.0	-0.24	-0.5	51321.0	2470464.6	68
2018-03-07	48.25	48.5	48.1	48.24	0.0	0.0	29263.0	1414823.9	85
2018-03-06	47.85	48.7	47.85	48.24	0.33	0.69	74010.0	3577104.9	127
2018-03-05	47.85	48.0	47.6	47.91	0.28	0.59	58716.0	2806922.5	87
2018-03-04	47.7	48.0	47.6	47.63	-0.07	-0.15	19104.0	912137.8	53
2018-03-01	47.9	48.25	47.7	47.7	0.0	0.0	57686.0	2764401.6	81
2018-02-28	47.75	48.1	47.6	47.7	-0.3	-0.62	54188.0	2586379.8	76
2018-02-27	47.7	48.1	47.6	48.0	0.01	0.02	102381.0	4892015.3	134
2018-02-26	49.3	49.3	47.6	47.99	-1.0	-2.04	106530.0	5149963.7	151
2018-02-25	48.0	49.6	48.0	48.99	0.83	1.72	118336.0	5785223.2	214
2018-02-22	48.15	48.5	47.3	48.16	-0.26	-0.54	256661.0	12276376.2	204
2018-02-21	48.8	48.95	48.25	48.42	-0.56	-1.14	72301.0	3523348.2	138
2018-02-20	50.5	50.8	48.8	48.98	-1.35	-2.68	272586.0	13564097.8	410
2018-02-19	49.7	50.7	49.7	50.33	0.8	1.62	125198.0	6282684.0	253
2018-02-18	49.75	50.0	49.2	49.53	-0.09	-0.18	169235.0	8378200.2	161
2018-02-15	49.3	50.0	48.8	49.62	0.35	0.71	267658.0	13241748.1	277
2018-02-14	51.1	51.1	48.25	49.27	-1.21	-2.4	488784.0	24242524.8	425
2018-02-13	50.25	50.7	49.7	50.48	0.47	0.94	198384.0	9934699.4	185
2018-02-12	49.35	50.1	49.1	50.01	0.81	1.65	167948.0	8317999.5	205
2018-02-11	49.1	49.7	48.7	49.2	-0.03	-0.06	112411.0	5540728.2	161
2018-02-08	48.55	49.85	48.1	49.23	1.02	2.12	265441.0	13029807.7	375
2018-02-07	48.55	48.55	48.0	48.21	0.13	0.27	186493.0	8985236.5	153
2018-02-06	48.8	48.8	47.2	48.08	-0.85	-1.74	140491.0	6742594.2	224
2018-02-05	48.0	49.2	47.85	48.93	0.98	2.04	210704.0	10229643.4	272
2018-02-04	47.05	48.0	46.95	47.95	0.75	1.59	193330.0	9219870.2	217
2018-02-01	46.65	47.35	46.5	47.2	0.4	0.85	62424.0	2935895.3	79
2018-01-31	47.3	47.35	46.7	46.8	-0.55	-1.16	101124.0	4745059.9	150
2018-01-30	47.1	47.35	46.8	47.35	0.17	0.36	130460.0	6131223.7	108
2018-01-29	47.2	47.85	47.05	47.18	0.41	0.88	162545.0	7708862.8	218
2018-01-28	46.95	47.5	46.4	46.77	-0.06	-0.13	217204.0	10219338.9	244
2018-01-25	46.25	47.05	46.15	46.83	0.63	1.36	123724.0	5771794.1	174
2018-01-24	46.7	46.7	45.9	46.2	0.04	0.09	65579.0	3034887.4	74
2018-01-23	46.0	46.15	46.0	46.16	0.0	0.0	30906.0	1423051.3	44
2018-01-22	46.15	46.5	46.15	46.16	-0.1	-0.22	75524.0	3501355.4	56
2018-01-21	46.4	46.65	46.15	46.26	-0.15	-0.32	59950.0	2781696.9	81
2018-01-18	46.25	46.95	46.25	46.41	0.01	0.02	81349.0	3800938.8	119
2018-01-17	46.15	46.65	46.1	46.4	0.09	0.19	64304.0	2982132.8	82
2018-01-16	46.55	46.55	46.15	46.31	0.05	0.11	43981.0	2041825.5	60
2018-01-15	46.9	46.9	46.25	46.26	-0.33	-0.71	99946.0	4635759.9	111
2018-01-14	46.65	47.05	46.4	46.59	-0.03	-0.06	59314.0	2769893.3	99
2018-01-11	47.05	47.05	46.5	46.62	-0.4	-0.85	91351.0	4266098.6	199
2018-01-10	46.8	47.5	46.8	47.02	0.34	0.73	297313.0	14020872.8	349
2018-01-09	45.85	46.9	45.75	46.68	0.9	1.97	267909.0	12443916.9	249
2018-01-08	46.55	46.8	45.7	45.78	-0.76	-1.63	159195.0	7369197.3	252
2018-01-07	46.15	47.2	46.1	46.54	0.45	0.98	302775.0	14132701.6	468
2018-01-04	45.85	46.65	45.7	46.09	0.33	0.72	257553.0	11892016.1	373
2018-01-03	44.65	46.7	44.55	45.76	1.12	2.51	395796.0	18155806.4	570
2018-01-02	45.05	45.2	44.5	44.64	-0.3	-0.67	33356.0	1495289.1	74
2018-01-01	45.05	45.05	44.4	44.94	-0.25	-0.55	110488.0	4957051.0	79
2017-12-31	45.1	45.45	44.9	45.19	0.24	0.53	105679.0	4772009.5	112
2017-12-28	45.3	45.9	44.9	44.95	-0.43	-0.95	115450.0	5244512.0	185
2017-12-27	46.25	46.25	45.35	45.38	-0.59	-1.28	91411.0	4177980.6	165
2017-12-26	46.0	46.7	45.7	45.97	0.01	0.02	100474.0	4631683.1	220
2017-12-25	45.45	47.2	45.45	45.96	0.57	1.26	463650.0	21466518.7	726
2017-12-24	45.3	46.15	44.8	45.39	0.23	0.51	240939.0	10994275.4	437
2017-12-21	44.4	46.4	44.4	45.16	0.86	1.94	473091.0	21528801.0	775
2017-12-20	44.15	44.5	44.15	44.3	0.13	0.29	105335.0	4670267.9	158
2017-12-19	44.1	44.55	44.0	44.17	-0.25	-0.56	54979.0	2433300.2	119
2017-12-18	44.8	44.95	44.4	44.42	-0.29	-0.65	127371.0	5687606.4	179
2017-12-17	43.9	44.9	43.7	44.71	0.86	1.96	96401.0	4253420.3	139
2017-12-14	44.1	44.25	43.85	43.85	-0.19	-0.43	58838.0	2588794.2	85
2017-12-13	44.0	44.55	44.0	44.04	-0.02	-0.05	77291.0	3422279.3	126
2017-12-12	44.65	44.65	44.0	44.06	-0.33	-0.74	105271.0	4647137.0	155
2017-12-11	44.25	44.4	43.85	44.39	-0.13	-0.29	74264.0	3277394.7	149
2017-12-10	44.15	44.55	44.0	44.52	0.46	1.04	96855.0	4293726.1	128
2017-12-07	44.0	44.55	43.7	44.06	0.32	0.73	52473.0	2316223.7	113
2017-12-06	44.5	44.9	43.7	43.74	-0.68	-1.53	56724.0	2511528.7	152
2017-12-05	44.8	44.95	44.4	44.42	-0.75	-1.66	56871.0	2538513.8	100
2017-12-04	44.65	45.6	44.4	45.17	0.53	1.19	179136.0	8061495.6	321
2017-12-03	44.25	45.3	44.15	44.64	0.59	1.34	189251.0	8485528.5	307
2017-11-30	44.0	44.25	43.85	44.05	0.05	0.11	50728.0	2233270.3	133
2017-11-29	43.85	44.15	43.5	44.0	0.16	0.36	123368.0	5399059.9	154
2017-11-28	43.35	44.25	43.35	43.84	0.38	0.87	81290.0	3568357.9	181
2017-11-27	44.0	44.3	43.2	43.46	-0.69	-1.56	116901.0	5097693.8	135
2017-11-26	44.0	44.25	44.0	44.15	0.37	0.85	43910.0	1935616.0	143
2017-11-23	43.2	44.1	43.2	43.78	0.7	1.62	108538.0	4743477.5	149
2017-11-22	42.8	43.45	42.8	43.08	0.05	0.12	38390.0	1657976.1	121
2017-11-21	43.45	43.7	42.9	43.03	-0.95	-2.16	70509.0	3051922.6	204
2017-11-20	44.15	44.9	43.3	43.98	-0.4	-0.9	128905.0	5728334.2	246
2017-11-19	45.2	45.5	44.25	44.38	-0.99	-2.18	154539.0	6915117.6	318
2017-11-16	44.15	45.9	44.0	45.37	0.7	1.57	544049.0	24700947.4	741
2017-11-15	44.7	45.1	44.0	44.67	0.87	1.99	281691.0	12576892.2	414
2017-11-14	41.9	44.4	41.9	43.8	1.7	4.04	346353.0	15092312.8	510
2017-11-13	41.6	42.4	41.6	42.1	0.16	0.38	43798.0	1842103.6	87
2017-11-12	42.4	42.95	41.6	41.94	-0.24	-0.57	84089.0	3563562.1	173
2017-11-09	40.95	42.65	40.7	42.18	0.52	1.25	183500.0	7663752.7	233
2017-11-08	42.0	42.55	41.5	41.66	-0.36	-0.86	136001.0	5713619.5	122
2017-11-07	44.3	44.3	39.9	42.02	-2.33	-5.25	322598.0	13410154.5	241
2017-11-06	44.8	45.35	44.15	44.35	-0.33	-0.74	73850.0	3293005.5	152
2017-11-05	40.3	44.8	40.3	44.68	0.34	0.77	82385.0	3594130.8	172
2017-11-02	44.7	44.8	44.15	44.34	-0.4	-0.89	53150.0	2365014.6	96
2017-11-01	45.35	46.0	44.55	44.74	-0.6	-1.32	89690.0	4055708.9	156
2017-10-31	45.45	45.45	44.65	45.34	0.19	0.42	44760.0	2011332.0	89
2017-10-30	46.15	46.15	45.05	45.15	-1.09	-2.36	102139.0	4649184.5	177
2017-10-29	46.1	46.5	46.1	46.24	0.15	0.33	17785.0	824241.3	40
2017-10-26	47.1	47.1	45.7	46.09	-1.19	-2.52	163680.0	7562793.4	187
2017-10-25	47.3	47.3	47.1	47.28	0.07	0.15	23058.0	1089317.2	51
2017-10-24	47.2	47.35	45.9	47.21	-0.28	-0.59	24354.0	1144326.7	63
2017-10-23	46.7	47.5	46.5	47.49	0.31	0.66	56798.0	2685040.2	85
2017-10-22	47.2	47.45	47.05	47.18	-0.17	-0.36	19898.0	938312.8	59
2017-10-19	47.45	47.75	46.8	47.35	-0.07	-0.15	62929.0	2970229.8	119
2017-10-18	47.05	47.9	46.8	47.42	0.47	1.0	66691.0	3160416.5	140
2017-10-17	46.8	47.6	46.4	46.95	0.18	0.38	58821.0	2763870.1	124
2017-10-16	45.85	46.95	45.7	46.77	0.83	1.81	20514.0	945596.8	64
2017-10-15	46.5	47.3	45.7	45.94	-0.26	-0.56	49539.0	2311471.3	96
2017-10-12	46.9	46.9	44.15	46.2	-0.56	-1.2	118939.0	5402411.0	235
2017-10-11	48.1	48.3	46.5	46.76	-1.7	-3.51	63310.0	2991816.6	122
2017-10-10	48.9	49.3	48.15	48.46	-0.34	-0.7	128543.0	6286341.2	91
2017-10-09	48.7	49.2	48.4	48.8	0.16	0.33	150655.0	7344345.4	153
2017-10-08	48.5	48.7	48.25	48.64	-0.12	-0.25	161176.0	7808645.9	133
2017-10-05	49.6	49.6	48.65	48.76	-0.75	-1.51	60426.0	2965889.1	117
2017-10-04	49.45	50.0	49.45	49.51	0.01	0.02	107515.0	5331216.4	160
2017-10-03	48.9	50.7	48.9	49.5	0.58	1.19	281949.0	14011049.3	459
2017-10-02	49.05	49.1	48.4	48.92	-0.52	-1.05	83143.0	4054028.1	97
2017-10-01	48.9	49.6	48.8	49.44	-0.4	-0.8	96274.0	4724414.8	91
2017-09-28	49.9	49.9	49.2	49.84	0.19	0.38	53673.0	2660696.7	86
2017-09-27	49.6	49.9	49.5	49.65	0.05	0.1	23903.0	1186961.8	59
2017-09-26	50.15	50.25	49.5	49.6	-0.48	-0.96	46674.0	2324353.8	84
2017-09-25	49.7	50.4	49.7	50.08	-0.38	-0.75	22874.0	1143201.1	66
2017-09-21	50.15	50.6	50.15	50.46	0.3	0.6	25436.0	1283527.8	65
2017-09-20	50.3	50.7	50.15	50.16	0.08	0.16	33488.0	1690779.5	79
2017-09-19	50.15	50.4	49.7	50.08	-0.06	-0.12	79134.0	3953792.8	105
2017-09-18	50.5	50.8	50.1	50.14	-0.68	-1.34	150729.0	7612899.8	127
2017-09-17	51.4	51.7	50.7	50.82	-0.6	-1.17	115106.0	5882007.8	161
2017-09-14	51.4	51.6	50.7	51.42	0.18	0.35	146873.0	7514256.2	199
2017-09-13	51.4	51.9	51.1	51.24	-0.08	-0.16	164391.0	8467268.2	261
2017-09-12	50.4	51.6	50.1	51.32	1.5	3.01	358090.0	18312408.0	374
2017-09-11	50.25	50.8	48.95	49.82	-0.39	-0.78	256378.0	12730698.8	295
2017-09-10	50.4	50.8	49.85	50.21	-0.09	-0.18	70853.0	3556085.7	111
2017-09-07	51.0	51.0	50.15	50.3	-0.74	-1.45	148680.0	7526134.0	178
2017-09-06	51.6	51.8	51.0	51.04	-0.12	-0.23	160083.0	8205593.7	239
2017-08-29	50.4	52.2	50.4	51.16	0.69	1.37	195899.0	10094699.7	290
2017-08-28	51.6	51.6	50.3	50.47	-0.61	-1.19	187096.0	9487346.0	170
2017-08-27	51.6	51.9	51.0	51.08	-0.67	-1.29	76543.0	3941263.8	104
2017-08-24	52.6	52.6	51.7	51.75	-0.39	-0.75	142993.0	7466076.4	238
2017-08-23	51.4	52.6	51.3	52.14	0.82	1.6	290481.0	15077509.2	275
2017-08-22	51.3	51.6	51.1	51.32	-0.02	-0.04	65414.0	3359551.8	96
2017-08-21	50.8	51.5	50.6	51.34	0.36	0.71	140244.0	7167832.6	132
2017-08-20	51.2	51.6	50.6	50.98	-0.37	-0.72	216505.0	11058454.0	169
2017-08-17	51.3	51.4	51.1	51.35	0.07	0.14	51263.0	2627276.2	93
2017-08-16	50.8	51.6	50.8	51.28	0.27	0.53	140603.0	7183591.4	131
2017-08-15	50.7	52.2	50.7	51.01	-0.6	-1.16	290410.0	14994868.4	193
2017-08-14	52.0	52.2	50.7	51.61	-0.27	-0.52	158240.0	8175309.9	230
2017-08-13	51.8	52.6	51.5	51.88	0.08	0.15	401648.0	20878903.5	452
2017-08-10	50.25	52.0	50.25	51.8	1.49	2.96	467688.0	23891458.2	436
2017-08-09	50.6	50.8	50.25	50.31	-0.05	-0.1	270796.0	13684907.6	294
2017-08-08	50.3	50.6	49.6	50.36	0.28	0.56	278063.0	13902474.8	340
2017-08-07	50.15	50.6	49.85	50.08	0.1	0.2	253560.0	12722288.2	346
2017-08-06	48.65	50.8	48.65	49.98	1.6	3.31	983491.0	48942142.8	905
2017-08-03	48.0	49.6	47.7	48.38	0.44	0.92	600020.0	29306768.4	807
2017-08-02	48.5	48.95	47.45	47.94	-0.56	-1.15	239209.0	11539306.6	307
2017-08-01	46.4	48.8	46.4	48.5	2.06	4.44	396456.0	19006381.3	519
2017-07-31	45.85	47.35	45.75	46.44	0.5	1.09	234560.0	10907493.8	331
2017-07-30	46.25	46.55	45.75	45.94	-0.45	-0.97	117731.0	5425636.1	164
2017-07-27	48.15	48.25	46.15	46.39	-1.59	-3.31	244443.0	11462364.9	380
2017-07-26	48.0	48.4	47.9	47.98	-0.16	-0.33	122035.0	5878729.7	158
2017-07-25	48.3	48.95	48.0	48.14	-0.19	-0.39	272214.0	13163936.6	369
2017-07-24	47.85	49.1	47.75	48.33	0.35	0.73	317164.0	15399619.5	557
2017-07-23	47.2	49.6	46.8	47.98	0.49	1.03	1338063.0	64841652.1	1608
2017-07-20	44.8	48.0	44.4	47.49	2.62	5.84	1237679.0	57915651.7	1141
2017-07-19	45.05	45.05	44.25	44.87	0.41	0.92	127210.0	5675237.5	126
2017-07-18	44.8	45.05	44.25	44.46	-0.24	-0.54	96894.0	4335738.2	144
2017-07-17	44.55	44.8	44.0	44.7	0.06	0.13	127633.0	5652166.9	180
2017-07-16	45.2	45.2	44.4	44.64	-0.1	-0.22	104693.0	4678015.9	130
2017-07-13	43.1	44.8	42.95	44.74	1.49	3.45	322348.0	14198381.3	385
2017-07-12	44.4	45.5	43.2	43.25	-1.09	-2.46	230646.0	10136530.5	279
2017-07-11	45.3	46.4	44.25	44.34	-0.71	-1.58	442408.0	20101064.4	529
2017-07-10	42.7	46.4	42.7	45.05	2.17	5.06	461193.0	20744481.2	624
2017-07-09	42.0	43.1	42.0	42.88	1.16	2.78	123593.0	5253939.6	191
2017-07-06	41.85	42.0	41.45	41.72	0.28	0.68	101168.0	4217833.7	122
2017-07-05	41.3	42.25	40.55	41.44	0.08	0.19	163094.0	6730552.9	257
2017-07-04	42.8	42.9	41.35	41.36	-1.42	-3.32	87505.0	3679780.7	158
2017-07-03	42.65	43.1	42.4	42.78	-0.14	-0.33	59024.0	2521251.8	64
2017-07-02	43.3	43.3	42.4	42.92	0.19	0.44	66078.0	2829937.4	94
2017-06-22	42.4	43.3	42.4	42.73	0.23	0.54	125636.0	5374801.0	151
2017-06-21	42.1	42.9	41.5	42.5	0.94	2.26	123023.0	5222347.6	156
2017-06-20	40.8	42.1	40.5	41.56	1.14	2.82	188373.0	7814473.3	259
2017-06-19	40.4	41.45	40.0	40.42	0.1	0.25	163206.0	6631131.9	196
2017-06-18	40.4	40.5	40.0	40.32	-0.08	-0.2	34148.0	1371133.2	59
2017-06-15	40.55	40.8	40.0	40.4	0.0	0.0	41289.0	1666034.7	90
2017-06-14	40.0	40.4	40.0	40.4	0.61	1.53	38906.0	1566543.2	67
2017-06-13	40.4	40.7	39.6	39.79	-0.77	-1.9	103239.0	4168019.5	163
2017-06-12	40.8	40.8	40.5	40.56	-0.26	-0.64	82974.0	3371105.4	119
2017-06-11	41.1	41.1	40.8	40.82	-0.17	-0.41	46549.0	1902863.6	76
2017-06-08	40.95	41.05	40.7	40.99	-0.21	-0.51	34514.0	1411644.0	84
2017-06-07	41.7	41.7	41.1	41.2	-0.49	-1.18	93563.0	3866136.1	180
2017-06-06	41.75	42.3	41.5	41.69	-0.21	-0.5	76541.0	3192128.5	111
2017-06-05	41.85	42.0	41.6	41.9	-0.3	-0.71	66510.0	2778715.5	123
2017-06-04	42.65	42.65	42.15	42.2	-0.22	-0.52	69549.0	2944624.3	83
2017-06-01	42.4	42.6	42.0	42.42	0.29	0.69	61066.0	2583384.5	87
2017-05-31	42.4	42.4	42.0	42.13	-0.07	-0.17	22031.0	931205.5	36
2017-05-30	42.2	42.6	42.0	42.2	0.2	0.48	72209.0	3059735.75	76
2017-05-29	41.8	42.8	41.8	42.0	0.38	0.91	175189.0	7398433.0	156
2017-05-28	42.8	43.4	41.6	41.62	-1.24	-2.89	67411.0	2855244.75	123
2017-05-25	41.6	43.4	41.6	42.86	0.64	1.52	297546.0	12716999.75	277
2017-05-24	41.8	42.4	41.4	42.22	0.42	1.0	55651.0	2327941.5	98
2017-05-23	42.0	42.0	41.4	41.8	-0.35	-0.83	57693.0	2396908.0	102
2017-05-22	42.6	42.6	41.8	42.15	-0.2	-0.47	23836.0	1005059.75	47
2017-05-21	42.4	42.6	42.0	42.35	-0.05	-0.12	87284.0	3696469.75	99
2017-05-18	42.4	42.6	41.8	42.4	0.0	0.0	87769.0	3709170.75	146
2017-05-17	42.4	42.8	42.2	42.4	-0.22	-0.52	49269.0	2092845.75	77
2017-05-16	43.2	43.6	42.4	42.62	-0.68	-1.57	275323.0	11859324.5	187
2017-05-15	41.6	43.6	41.6	43.3	1.74	4.19	203929.0	8697933.5	247
2017-05-14	42.4	42.4	40.6	41.56	-0.64	-1.52	373691.0	15412121.75	354
2017-05-11	43.0	43.0	42.0	42.2	-0.58	-1.36	129783.0	5514494.5	189
2017-05-10	43.0	43.0	42.6	42.78	-0.54	-1.25	85113.0	3637337.25	101
2017-05-09	43.2	43.4	42.8	43.32	0.66	1.55	59988.0	2587674.75	79
2017-05-08	42.6	43.0	42.6	42.66	0.01	0.02	42000.0	1798754.25	84
2017-05-07	43.4	43.4	42.4	42.65	-0.83	-1.91	98520.0	4218342.75	146
2017-05-04	44.0	44.2	43.4	43.48	-0.51	-1.16	104675.0	4581933.25	143
2017-05-03	43.6	44.2	43.6	43.99	0.54	1.24	330019.0	14491704.75	317
2017-05-02	43.2	43.6	43.0	43.45	0.11	0.25	116185.0	5022712.25	140
2017-05-01	43.4	43.6	43.2	43.34	0.12	0.28	59283.0	2572681.25	88
2017-04-30	43.0	43.8	43.0	43.22	0.23	0.54	168179.0	7289976.5	186
2017-04-27	43.2	43.2	42.6	42.99	-0.01	-0.02	83460.0	3574299.5	133
2017-04-26	43.2	43.2	43.0	43.0	0.0	0.0	56974.0	2457272.5	54
2017-04-25	43.2	43.6	43.0	43.0	0.09	0.21	166670.0	7211308.0	226
2017-04-24	43.2	43.2	42.6	42.91	-0.22	-0.51	43255.0	1860633.5	83
2017-04-23	43.4	43.6	42.4	43.13	0.33	0.77	382749.0	16410813.0	304
2017-04-20	43.0	43.2	42.6	42.8	-0.55	-1.27	70664.0	3034971.5	150
2017-04-19	43.6	44.0	42.6	43.35	0.16	0.37	99781.0	4304198.75	252
2017-04-18	43.8	43.8	43.0	43.19	-0.53	-1.21	142728.0	6215321.5	240
2017-04-17	43.4	43.8	43.2	43.72	0.38	0.88	78406.0	3420942.75	113
2017-04-16	43.8	44.0	43.2	43.34	-0.59	-1.34	123035.0	5351311.5	211
2017-04-13	44.0	44.4	43.8	43.93	-0.37	-0.84	124384.0	5480706.5	199
2017-04-12	44.8	45.0	44.2	44.3	-0.4	-0.89	171405.0	7624604.25	232
2017-04-11	44.4	45.0	44.4	44.7	0.2	0.45	93649.0	4189679.25	145
2017-04-10	44.4	44.6	44.2	44.5	-0.14	-0.31	47473.0	2107719.5	102
2017-04-09	45.2	45.2	44.2	44.64	-0.36	-0.8	220094.0	9819967.0	265
2017-04-06	45.4	45.4	44.8	45.0	-0.51	-1.12	81096.0	3665211.0	173
2017-04-05	45.6	45.8	45.4	45.51	-0.1	-0.22	157900.0	7191460.5	247
2017-04-04	45.4	45.8	45.2	45.61	-0.08	-0.18	85845.0	3912058.25	198
2017-04-03	46.0	46.2	45.4	45.69	0.07	0.15	167869.0	7666384.0	265
2017-04-02	45.2	47.2	45.2	45.62	0.68	1.51	896781.0	41461840.5	1154
2017-03-30	44.4	45.0	44.4	44.94	0.72	1.63	201506.0	9020782.25	307
2017-03-29	44.4	44.4	44.0	44.22	0.02	0.05	70190.0	3109679.25	144
2017-03-28	44.0	44.6	44.0	44.2	0.2	0.45	93606.0	4144095.5	140
2017-03-27	44.0	44.2	43.8	44.0	-0.2	-0.45	33719.0	1483754.25	70
2017-03-26	44.6	44.8	44.2	44.2	-0.23	-0.52	94141.0	4180951.0	138
2017-03-23	43.8	44.6	43.8	44.43	0.54	1.23	404769.0	17895911.0	278
2017-03-22	44.0	44.6	43.4	43.89	-0.1	-0.23	317471.0	13994300.0	369
2017-03-21	44.4	44.6	44.0	43.99	-0.31	-0.7	136593.0	6049622.5	174
2017-03-20	44.8	45.0	44.2	44.3	-0.26	-0.58	160743.0	7155904.25	215
2017-03-19	45.0	45.0	44.4	44.56	-0.15	-0.34	210575.0	9416067.25	262
2017-03-16	44.4	45.4	44.4	44.71	0.53	1.2	354664.0	15890174.75	444
2017-03-15	44.4	44.6	44.0	44.18	0.06	0.14	110779.0	4908948.75	158
2017-03-14	43.8	44.4	43.0	44.12	0.09	0.2	206758.0	8993697.25	284
2017-03-13	44.6	44.8	44.0	44.03	-0.54	-1.21	90283.0	4017976.75	175
2017-03-12	44.0	44.8	43.6	44.57	0.37	0.84	139960.0	6194590.0	161
2017-03-09	44.4	45.0	44.0	44.2	-0.5	-1.12	220033.0	9777460.25	270
2017-03-08	44.6	45.2	44.4	44.7	0.11	0.25	211973.0	9497046.0	300
2017-03-07	44.6	45.2	44.4	44.59	0.12	0.27	291691.0	13088639.75	363
2017-03-06	44.2	44.6	44.0	44.47	0.1	0.23	124380.0	5522175.25	179
2017-03-05	44.8	45.0	44.2	44.37	-0.37	-0.83	101769.0	4537291.0	183
2017-03-02	44.4	45.0	44.2	44.74	0.18	0.4	167665.0	7487598.75	251
2017-03-01	44.2	44.8	44.0	44.56	0.58	1.32	230726.0	10230687.0	244
2017-02-28	44.0	44.4	43.4	43.98	-0.18	-0.41	208141.0	9150453.25	259
2017-02-27	44.8	45.4	44.0	44.16	-0.77	-1.71	176935.0	7909296.5	265
2017-02-26	44.2	45.6	44.2	44.93	0.75	1.7	472616.0	21310921.25	407
2017-02-23	44.0	44.4	43.6	44.18	0.05	0.11	189855.0	8327153.5	247
2017-02-22	44.2	44.8	44.0	44.13	-0.18	-0.41	228743.0	10138059.5	258
2017-02-21	44.0	44.4	43.6	44.31	0.28	0.64	141618.0	6230882.5	318
2017-02-20	44.8	44.8	44.0	44.03	-0.84	-1.87	281621.0	12502164.75	356
2017-02-19	45.4	45.6	44.8	44.87	-0.23	-0.51	267243.0	12016790.25	357
2017-02-16	45.6	45.8	45.0	45.1	-0.3	-0.66	296663.0	13477005.5	388
2017-02-15	45.0	46.2	45.0	45.4	0.38	0.84	247955.0	11299046.25	333
2017-02-14	45.8	45.8	44.6	45.02	-0.96	-2.09	296398.0	13400787.5	440
2017-02-13	46.4	46.6	45.8	45.98	-0.44	-0.95	221243.0	10212394.25	310
2017-02-12	47.2	47.8	46.4	46.42	-0.61	-1.3	426969.0	20118952.0	465
2017-02-09	45.8	47.6	45.2	47.03	1.26	2.75	904965.0	42414896.75	797
2017-02-08	46.4	46.4	45.4	45.77	-0.76	-1.63	360289.0	16500887.5	357
2017-02-07	46.4	47.0	45.8	46.53	0.44	0.95	818760.0	38123969.0	669
2017-02-06	45.2	46.4	45.0	46.09	0.95	2.1	522275.0	23861484.25	472
2017-02-05	44.8	46.2	44.8	45.14	0.34	0.76	743568.0	33778716.0	700
2017-02-02	44.6	45.2	44.4	44.8	0.14	0.31	245751.0	11027623.0	239
2017-02-01	44.8	45.6	44.6	44.66	0.05	0.11	163220.0	7322961.25	257
2017-01-31	44.8	44.8	44.0	44.61	-0.34	-0.76	332308.0	14802412.75	315
2017-01-30	45.6	46.0	44.8	44.95	-0.42	-0.93	400606.0	18218081.75	587
2017-01-29	44.2	45.8	44.0	45.37	1.15	2.6	560448.0	25355655.0	644
2017-01-26	45.0	45.0	44.0	44.22	-0.53	-1.18	256715.0	11442145.25	355
2017-01-25	45.0	45.2	44.6	44.75	-0.23	-0.51	205399.0	9217359.5	325
2017-01-24	45.2	45.4	44.8	44.98	-0.05	-0.11	305421.0	13768868.5	452
2017-01-23	45.4	45.8	45.0	45.03	-0.08	-0.18	565994.0	25703823.25	790
2017-01-22	43.6	45.2	43.2	45.11	1.07	2.43	1025133.0	45701787.25	1253
2017-01-19	43.0	45.2	43.0	44.04	0.78	1.8	837324.0	37246234.5	843
2017-01-18	42.6	43.8	42.6	43.26	-0.72	-1.64	189403.0	8200215.5	298
2017-01-17	43.6	44.2	42.4	43.98	0.4	0.92	165171.0	7188078.75	307
2017-01-16	44.8	44.8	43.4	43.58	-1.09	-2.44	333744.0	14731909.75	330
2017-01-15	45.0	45.4	44.4	44.67	-0.17	-0.38	282935.0	12731319.0	360
2017-01-12	44.2	45.4	44.0	44.84	1.04	2.37	534643.0	23945891.0	647
2017-01-11	44.0	44.4	43.6	43.8	-0.32	-0.73	224730.0	9861283.25	295
2017-01-10	44.8	44.8	43.8	44.12	-0.51	-1.14	283659.0	12540525.25	410
2017-01-09	44.8	44.8	43.6	44.63	0.16	0.36	335309.0	14814803.25	475
2017-01-08	45.4	45.8	44.2	44.47	-0.65	-1.44	505573.0	22663859.25	598
2017-01-05	45.4	45.8	44.6	45.12	0.1	0.22	395186.0	17815643.75	557
2017-01-04	46.2	46.2	44.8	45.02	-1.14	-2.47	836466.0	38083539.5	939
2017-01-03	47.2	47.4	46.0	46.16	-1.13	-2.39	541794.0	25316805.0	731
2017-01-02	47.0	48.6	44.6	47.29	-0.11	-0.23	1624074.0	75827350.0	2271
2017-01-01	47.6	52.6	46.8	47.4	-0.44	-0.92	1774460.0	87817642.5	2323
2016-12-29	47.4	48.4	47.0	47.84	0.78	1.66	1245780.0	59475269.5	948
2016-12-28	45.8	47.2	45.8	47.06	1.44	3.16	705933.0	32902361.25	703
2016-12-27	44.4	46.6	44.4	45.62	1.42	3.21	1289596.0	58726691.5	1190
2016-12-26	44.2	44.6	44.0	44.2	0.37	0.84	683624.0	30244562.75	692
2016-12-25	42.0	44.0	42.0	43.83	2.17	5.21	1591183.0	68761867.75	1224
2016-12-22	40.8	41.8	40.4	41.66	1.17	2.89	420421.0	17306666.5	441
2016-12-21	40.2	41.2	40.2	40.49	0.43	1.07	316534.0	12877071.25	392
2016-12-20	40.4	40.8	39.7	40.06	-0.84	-2.05	439071.0	17618471.6	606
2016-12-19	42.4	42.4	40.4	40.9	-1.43	-3.38	456984.0	19001349.5	545
2016-12-18	42.4	42.8	41.8	42.33	0.31	0.74	721881.0	30544264.25	690
2016-12-15	40.4	42.2	40.4	42.02	0.76	1.84	394696.0	16311298.25	575
2016-12-14	41.8	42.2	40.6	41.26	-0.79	-1.88	581200.0	23981008.25	605
2016-12-13	42.4	42.4	40.8	42.05	-0.69	-1.61	978861.0	40798746.5	1199
2016-12-12	43.8	44.2	42.6	42.74	-0.84	-1.93	449343.0	19474657.25	587
2016-12-11	43.6	44.2	43.2	43.58	0.44	1.02	665108.0	29094914.0	697
2016-12-08	42.8	43.8	42.6	43.14	0.29	0.68	541814.0	23346689.0	574
2016-12-07	43.2	43.6	42.6	42.85	-0.2	-0.46	445535.0	19174475.5	514
2016-12-06	43.0	43.6	42.6	43.05	0.36	0.84	317569.0	13664812.5	438
2016-12-05	42.0	42.8	41.2	42.69	1.1	2.64	1535546.0	66757123.25	562
2016-12-04	42.4	43.2	41.2	41.59	-0.27	-0.65	813870.0	34554145.5	776
2016-12-01	43.2	43.6	41.6	41.86	-0.08	-0.19	1208919.0	51954438.0	1026
2016-11-30	39.5	42.2	39.5	41.94	2.53	6.42	2059346.0	85077619.3	1696
2016-11-29	39.45	39.85	38.95	39.41	-0.17	-0.43	896321.0	35249283.9	844
2016-11-28	40.2	40.4	39.1	39.58	-0.12	-0.3	1046509.0	41437301.9	1260
2016-11-27	38.55	40.4	38.55	39.7	1.37	3.57	1234098.0	49062383.15	1469
2016-11-24	36.95	39.1	36.95	38.33	1.42	3.85	2196313.0	83996200.2	2088
2016-11-23	37.2	37.35	36.9	36.91	-0.12	-0.32	576016.0	21372235.7	861
2016-11-22	37.1	38.8	36.55	37.03	0.47	1.29	1305951.0	49139427.5	1661
2016-11-21	36.9	38.25	35.5	36.56	-0.03	-0.08	1337929.0	49279612.75	1317
2016-11-20	34.5	37.35	34.5	36.59	2.06	5.97	1863010.0	67496641.5	1407
2016-11-17	34.25	34.95	33.6	34.53	0.45	1.32	916584.0	31520351.0	676
2016-11-16	32.9	34.3	32.9	34.08	1.7	5.25	1095241.0	36874996.5	996
2016-11-15	31.35	32.7	31.2	32.38	0.84	2.66	1098028.0	35137408.75	979
2016-11-14	31.85	32.7	31.2	31.54	-0.52	-1.62	1079003.0	34515881.5	858
2016-11-13	30.0	32.4	29.9	32.06	2.05	6.83	1500669.0	47015018.25	1173
2016-11-10	28.7	30.3	28.7	30.01	1.48	5.19	2185688.0	64255423.05	1702
2016-11-09	27.85	28.9	27.45	28.53	0.19	0.67	807799.0	22835938.2	772
2016-11-08	28.5	28.95	28.1	28.34	-0.09	-0.32	937691.0	26793251.1	927
2016-11-07	28.25	28.5	28.15	28.43	0.5	1.79	784074.0	22214039.7	551
2016-11-06	27.7	28.25	27.7	27.93	0.32	1.16	589678.0	16517172.5	625
2016-11-03	26.95	28.0	26.9	27.61	0.71	2.64	1987338.0	53996744.6	642
2016-11-02	27.5	27.7	26.55	26.9	-0.74	-2.68	404804.0	10965316.7	549
2016-11-01	27.3	28.0	27.1	27.64	0.41	1.51	560181.0	15444436.4	676
2016-10-31	27.45	27.5	27.1	27.23	-0.07	-0.26	257798.0	7038913.9	384
2016-10-30	27.45	27.7	27.05	27.3	0.0	0.0	419016.0	11508979.7	549
2016-10-27	27.45	28.25	27.05	27.3	-0.34	-1.23	1022300.0	28125187.4	1193
2016-10-26	27.85	28.7	27.3	27.64	-0.05	-0.18	1520159.0	42921117.2	1855
2016-10-25	25.35	27.85	25.35	27.69	2.31	9.1	2166779.0	58458946.1	1737
2016-10-24	25.2	25.6	25.2	25.38	0.23	0.91	303948.0	7713801.2	267
2016-10-23	24.8	25.45	24.8	25.15	0.26	1.04	250633.0	6316185.1	282
2016-10-20	24.88	25.1	24.56	24.89	0.3	1.22	393599.0	9787875.6	358
2016-10-19	24.24	24.72	24.16	24.59	0.31	1.28	358604.0	8795836.2	294
2016-10-18	24.88	25.1	23.76	24.28	-0.46	-1.86	427346.0	10518136.6	356
2016-10-17	24.72	24.96	24.4	24.74	-0.19	-0.76	279863.0	6894358.8	312
2016-10-16	24.96	25.1	24.88	24.93	-0.03	-0.12	264109.0	6600630.1	312
2016-10-13	24.88	25.35	24.64	24.96	0.05	0.2	765641.0	19181833.9	551
2016-10-12	24.32	25.35	24.24	24.91	0.41	1.67	1236401.0	30864936.2	929
2016-10-11	24.16	24.88	24.0	24.5	0.58	2.42	916818.0	22349662.3	773
2016-10-10	23.04	24.32	23.04	23.92	0.52	2.22	892461.0	21257515.9	836
2016-10-09	24.72	24.72	23.28	23.4	-1.14	-4.65	1011655.0	24364075.7	759
2016-10-06	24.88	24.96	24.16	24.54	-0.1	-0.41	1099753.0	27027746.0	1092
2016-10-05	22.96	24.88	22.64	24.64	1.94	8.55	1841994.0	43798834.9	1662
2016-10-04	22.8	23.2	22.16	22.7	0.14	0.62	922135.0	20769930.3	865
2016-10-03	22.72	23.44	20.72	22.56	-0.42	-1.83	2119825.0	46906640.9	1941
2016-10-02	25.5	26.0	22.96	22.98	-2.51	-9.85	1058173.0	25709342.7	965
2016-09-29	25.85	26.4	24.64	25.49	-0.26	-1.01	879531.0	22500956.5	983
2016-09-28	27.6	28.3	24.96	25.75	-1.96	-7.07	1262436.0	33326751.4	1367
2016-09-27	29.75	29.75	27.3	27.71	-2.19	-7.32	781444.0	22196039.9	778
2016-09-26	29.9	30.3	29.75	29.9	0.04	0.13	500393.0	15012262.05	407
2016-09-25	30.15	30.3	29.7	29.86	-0.33	-1.09	602765.0	18033899.5	520
2016-09-21	30.0	30.7	29.9	30.19	0.42	1.41	1181835.0	35850616.65	1120
2016-09-20	30.0	30.15	28.9	29.77	-0.21	-0.7	720315.0	21400298.05	1121
2016-09-19	32.25	32.55	29.05	29.98	-2.24	-6.95	3124054.0	92312762.75	2551
2016-09-18	33.9	33.9	31.7	32.22	-1.9	-5.57	1084991.0	34991489.75	1160
2016-09-08	34.1	34.3	33.75	34.12	0.01	0.03	235306.0	8027540.5	280
2016-09-07	34.5	34.95	33.9	34.11	0.32	0.95	824563.0	28373844.25	798
2016-09-06	34.1	34.3	33.75	33.79	-0.35	-1.03	181190.0	6168889.75	149
2016-09-05	33.6	34.5	33.6	34.14	0.6	1.79	481081.0	16367588.0	381
2016-09-04	33.6	33.6	33.3	33.54	0.37	1.12	113633.0	3806502.0	156
2016-09-01	33.6	33.6	32.55	33.17	-0.79	-2.33	222298.0	7342858.25	259
2016-08-31	34.95	34.95	33.75	33.96	-0.69	-1.99	189508.0	6513083.0	139
2016-08-30	34.3	35.1	34.3	34.65	0.3	0.87	243384.0	8474482.25	244
2016-08-29	34.25	34.65	34.25	34.35	0.12	0.35	257969.0	8871978.25	219
2016-08-28	34.25	34.65	33.9	34.23	-0.04	-0.12	375895.0	12871233.0	420
2016-08-25	32.55	34.5	32.1	34.27	1.21	3.66	590578.0	19598005.25	566
2016-08-24	34.5	34.95	32.9	33.06	-1.54	-4.45	622298.0	21043028.75	588
2016-08-23	34.95	35.3	34.5	34.6	-0.3	-0.86	300223.0	10485464.5	354
2016-08-22	35.5	36.3	34.65	34.9	-0.45	-1.27	649418.0	23038022.75	695
2016-08-21	35.3	35.5	34.65	35.35	0.61	1.76	440319.0	15512922.75	342
2016-08-18	34.3	35.85	34.25	34.74	0.15	0.43	596000.0	20905415.0	703
2016-08-17	36.3	36.3	34.25	34.59	-1.71	-4.71	505576.0	17844817.0	492
2016-08-16	36.0	36.65	36.0	36.3	-0.12	-0.33	360573.0	13086571.75	407
2016-08-15	37.7	37.85	35.85	36.42	-1.23	-3.27	362758.0	13398148.25	379
2016-08-14	37.85	38.1	37.7	37.65	0.07	0.19	175619.0	6633472.75	194
2016-08-11	37.5	37.9	37.5	37.58	-0.09	-0.24	145098.0	5469149.5	174
2016-08-10	38.25	38.25	37.7	37.67	-0.58	-1.52	646383.0	24522177.75	404
2016-08-09	37.9	38.55	37.85	38.25	0.25	0.66	563666.0	21537543.5	356
2016-08-08	37.85	38.1	37.5	38.0	0.06	0.16	345243.0	13052167.25	312
2016-08-07	38.1	38.55	37.85	37.94	-0.18	-0.47	960653.0	36586914.0	566
2016-08-04	38.1	38.55	37.35	38.12	-0.19	-0.5	580803.0	22034024.0	577
2016-08-03	38.1	39.05	37.05	38.31	0.3	0.79	1211465.0	46305617.75	1232
2016-08-02	41.6	41.6	37.2	38.01	-3.02	-7.36	2296003.0	88652586.25	2211
2016-08-01	37.2	41.2	37.2	41.03	3.41	9.06	1466639.0	58938361.25	831
2016-07-31	37.35	37.85	37.05	37.62	-0.17	-0.45	211471.0	7900713.75	188
2016-07-28	37.05	37.9	36.9	37.79	0.48	1.29	298128.0	11182005.75	284
2016-07-27	37.35	37.5	37.2	37.31	-0.28	-0.74	135081.0	5039625.5	134
2016-07-26	37.7	37.85	37.05	37.59	0.07	0.19	291993.0	10928141.0	154
2016-07-25	37.5	37.85	37.05	37.52	0.21	0.56	121040.0	4534787.75	173
2016-07-24	37.5	37.9	36.65	37.31	-0.41	-1.09	336485.0	12581662.75	306
2016-07-21	38.9	39.05	37.05	37.72	-0.99	-2.56	781050.0	29528463.75	621
2016-07-20	39.05	39.6	37.9	38.71	-0.19	-0.49	811635.0	31344751.0	613
2016-07-19	38.25	39.45	37.7	38.9	0.77	2.02	677608.0	26128620.75	715
2016-07-18	37.5	38.4	36.9	38.13	0.45	1.19	500861.0	18846969.25	536
2016-07-17	37.5	38.1	36.65	37.68	0.08	0.21	972069.0	36519916.25	1036
2016-07-14	34.1	37.7	34.1	37.6	3.31	9.65	2799560.0	101840359.0	1465
2016-07-13	33.6	34.5	33.45	34.29	0.72	2.14	831801.0	28269564.25	481
2016-07-12	32.4	34.3	32.4	33.57	1.43	4.45	1562088.0	52118362.0	950
2016-07-11	31.5	32.4	31.2	32.14	0.79	2.52	634064.0	20131458.25	355
2016-07-10	31.35	31.5	31.2	31.35	0.33	1.06	367081.0	11495408.25	143
2016-06-30	31.5	31.7	30.9	31.02	-0.32	-1.02	182843.0	5712887.5	157
2016-06-29	31.2	31.5	31.05	31.34	0.29	0.93	268341.0	8400265.0	193
2016-06-28	31.05	31.2	30.65	31.05	0.0	0.0	328556.0	10169707.5	195
2016-06-27	31.2	31.35	31.05	31.05	-0.05	-0.16	263324.0	8214400.5	205
2016-06-26	28.8	31.2	28.8	31.1	-0.34	-1.08	601629.0	18209497.5	406
2016-06-23	31.7	31.7	31.2	31.44	0.1	0.32	154615.0	4859306.75	164
2016-06-22	31.9	32.1	31.2	31.34	-0.49	-1.54	313300.0	9911804.75	208
2016-06-21	32.4	32.55	31.7	31.83	-0.39	-1.21	567604.0	18148454.75	267
2016-06-20	31.85	32.4	31.7	32.22	0.49	1.54	601780.0	19313736.25	402
2016-06-19	31.5	32.25	31.5	31.73	0.42	1.34	701371.0	22344117.0	464
2016-06-16	31.35	31.5	31.2	31.31	-0.17	-0.54	214886.0	6733185.0	173
2016-06-15	31.85	32.1	31.35	31.48	-0.45	-1.41	322595.0	10212930.0	293
2016-06-14	31.85	31.9	31.7	31.93	0.09	0.28	248955.0	7929967.5	205
2016-06-13	31.7	32.1	31.7	31.84	0.1	0.32	293598.0	9357879.5	243
2016-06-12	31.9	32.4	31.7	31.74	-0.53	-1.64	627509.0	20032510.25	508
2016-06-09	32.25	33.1	31.9	32.27	0.2	0.62	1058705.0	34456168.5	882
2016-06-08	32.1	32.4	31.85	32.07	0.13	0.41	486031.0	15579367.0	473
2016-06-07	31.85	32.4	31.7	31.94	0.17	0.54	566638.0	18100746.0	511
2016-06-06	31.2	33.05	30.9	31.77	0.65	2.09	883530.0	28264320.5	759
2016-06-05	31.85	31.9	30.9	31.12	-0.68	-2.14	457255.0	14374244.25	320
2016-06-02	31.85	31.9	31.7	31.8	0.15	0.47	327656.0	10419520.75	306
2016-06-01	31.9	32.1	31.5	31.65	-0.24	-0.75	362798.0	11485295.0	336
2016-05-31	31.85	32.4	31.5	31.89	0.37	1.17	798064.0	25493399.0	608
2016-05-30	32.25	32.55	31.35	31.52	-0.61	-1.9	411768.0	13036540.25	431
2016-05-29	32.9	33.05	32.1	32.13	-0.6	-1.83	716890.0	23254226.5	637
2016-05-26	34.3	34.5	32.55	32.73	-1.28	-3.76	1237616.0	41096540.25	1069
2016-05-25	33.3	34.65	33.3	34.01	0.92	2.78	1074776.0	36498708.25	832
2016-05-24	31.5	33.6	31.2	33.09	1.15	3.6	1271170.0	41523959.0	1049
2016-05-23	34.5	34.5	31.35	31.94	-2.52	-7.31	1535999.0	50245578.75	1298
2016-05-22	34.8	35.7	34.3	34.46	-0.26	-0.75	1869146.0	65825627.25	1457
2016-05-19	33.6	34.95	33.3	34.72	0.91	2.69	2666564.0	91610292.0	1668
2016-05-18	33.45	34.1	33.05	33.81	0.42	1.26	1216126.0	40692324.0	778
2016-05-17	33.45	34.5	33.1	33.39	-0.01	-0.03	1410201.0	47759353.0	906
2016-05-16	33.75	33.9	32.9	33.4	-0.43	-1.27	815608.0	27173600.0	699
2016-05-15	33.6	35.3	33.1	33.83	0.24	0.71	3414281.0	116292366.5	2493
2016-05-12	30.9	33.9	30.9	33.59	2.65	8.56	3495313.0	114403038.5	1986
2016-05-11	31.2	31.35	30.7	30.94	-0.25	-0.8	536616.0	16619631.0	425
2016-05-10	31.9	31.9	31.05	31.19	-0.9	-2.8	674200.0	21219247.5	457
2016-05-09	31.35	32.25	31.2	32.09	0.89	2.85	1139399.0	36254053.5	744
2016-05-08	30.9	31.5	30.9	31.2	0.3	0.97	539095.0	16837245.5	383
2016-05-05	30.65	31.2	30.65	30.9	0.37	1.21	386790.0	11976104.25	265
2016-05-04	30.5	30.9	30.3	30.53	-0.15	-0.49	342475.0	10484776.5	307
2016-05-03	31.35	31.5	30.5	30.68	-0.58	-1.86	589819.0	18246477.25	484
2016-05-02	31.85	31.85	31.2	31.26	-0.32	-1.01	451270.0	14150567.25	374
2016-05-01	31.85	32.4	31.35	31.58	-0.3	-0.94	901653.0	28754151.25	561
2016-04-28	32.55	32.7	31.85	31.88	-0.53	-1.64	1323558.0	42872507.25	781
2016-04-27	31.5	32.9	31.2	32.41	1.05	3.35	2382690.0	76712051.5	1330
2016-04-26	31.7	32.1	31.2	31.36	-0.3	-0.95	1069130.0	33833827.5	798
2016-04-25	31.05	32.1	30.7	31.66	0.6	1.93	2223633.0	69832516.75	1266
2016-04-24	30.7	31.2	30.7	31.06	0.23	0.75	808045.0	25043968.0	512
2016-04-21	31.05	31.2	30.7	30.83	-0.04	-0.13	767694.0	23713614.5	513
2016-04-20	30.9	31.2	30.7	30.87	0.11	0.36	878148.0	27170981.75	650
2016-04-19	30.65	30.9	30.65	30.76	0.46	1.52	794691.0	24465148.5	587
2016-04-18	30.0	30.5	29.7	30.3	-0.18	-0.59	825389.0	24919920.7	674
2016-04-17	32.1	32.25	30.15	30.48	-1.14	-3.61	2442010.0	76032959.25	1645
2016-04-14	31.35	31.9	31.05	31.62	0.3	0.96	1588740.0	50095757.0	1003
2016-04-13	30.9	31.85	30.5	31.32	0.69	2.25	2176058.0	67712002.25	1509
2016-04-12	30.3	30.9	30.15	30.63	0.51	1.69	1141825.0	34781145.5	794
2016-04-11	30.15	30.65	30.0	30.12	-0.11	-0.36	739710.0	22409401.25	560
2016-04-10	30.3	30.5	30.15	30.23	0.17	0.57	551118.0	16680282.5	418
2016-04-07	30.3	30.5	30.0	30.06	-0.02	-0.07	502664.0	15184648.5	476
2016-04-06	30.5	30.9	30.0	30.08	-0.13	-0.43	956668.0	29105070.75	717
2016-04-05	29.9	30.7	29.9	30.21	0.24	0.8	2071920.0	62742013.45	1477
2016-04-04	29.45	30.3	29.45	29.97	0.43	1.46	1066471.0	31910189.5	747
2016-04-03	29.9	30.0	29.3	29.54	-0.57	-1.89	707744.0	20920148.9	646
2016-03-31	30.5	30.65	29.9	30.11	-0.57	-1.86	831574.0	25141989.25	599
2016-03-30	29.9	30.9	29.75	30.68	0.86	2.88	1563964.0	47560043.75	1114
2016-03-29	30.15	30.3	29.45	29.82	-0.31	-1.03	549346.0	16393577.75	519
2016-03-28	30.3	30.5	29.9	30.13	0.11	0.37	576589.0	17386587.75	602
2016-03-27	30.5	30.65	29.9	30.02	-0.57	-1.86	993154.0	29943044.05	928
2016-03-24	31.05	31.05	30.3	30.59	-0.61	-1.96	1092284.0	33483294.25	962
2016-03-23	31.85	32.25	31.05	31.2	-0.34	-1.08	2308580.0	73064791.5	1707
2016-03-22	31.35	32.1	30.9	31.54	0.42	1.35	2704246.0	85377097.75	2084
2016-03-21	31.85	31.9	30.7	31.12	-0.5	-1.58	1881183.0	59052667.0	1366
2016-03-20	31.5	31.9	31.35	31.62	0.27	0.86	1211626.0	38296502.5	829
2016-03-17	31.7	31.9	31.05	31.35	-0.18	-0.57	1310620.0	41329155.25	993
2016-03-16	30.9	31.7	30.65	31.53	0.84	2.74	1209005.0	37830098.5	874
2016-03-15	30.5	31.05	30.3	30.69	0.23	0.76	706911.0	21681323.5	653
2016-03-14	31.5	31.5	30.15	30.46	-0.88	-2.81	1103333.0	33997857.5	873
2016-03-13	31.35	31.7	31.05	31.34	0.26	0.84	1275616.0	39941981.0	976
2016-03-10	32.1	32.25	30.9	31.08	-1.02	-3.18	1123300.0	35531345.25	1120
2016-03-09	32.7	32.7	31.85	32.1	-0.63	-1.92	827543.0	26726340.75	765
2016-03-08	33.3	33.45	32.55	32.73	-0.29	-0.88	1167218.0	38482790.0	790
2016-03-07	33.3	33.9	32.7	33.02	-0.14	-0.42	2311405.0	76756864.75	1292
2016-03-06	33.9	34.1	33.05	33.16	-0.14	-0.42	1646125.0	54909402.25	1296
2016-03-03	33.1	33.75	32.9	33.3	0.25	0.76	1147965.0	38241505.0	806
2016-03-02	33.9	34.3	32.7	33.05	-0.45	-1.34	2244624.0	75261427.0	1353
2016-03-01	32.25	34.25	31.9	33.5	1.56	4.88	3038223.0	100634779.0	2045
2016-02-29	33.05	33.1	31.85	31.94	-0.8	-2.44	897153.0	28964328.0	751
2016-02-28	32.7	33.1	32.7	32.74	0.36	1.11	985593.0	32475935.5	758
2016-02-25	32.1	32.55	31.85	32.38	0.6	1.89	810766.0	26117927.5	719
2016-02-24	32.1	33.75	31.7	31.78	-0.46	-1.43	2927146.0	96217601.75	2107
2016-02-23	31.35	33.05	31.2	32.24	0.87	2.77	3336900.0	107394908.0	2061
2016-02-22	31.2	31.7	31.2	31.37	0.26	0.84	1039358.0	32699468.0	732
2016-02-21	31.85	31.9	31.05	31.11	-0.55	-1.74	1430973.0	45028778.25	1049
2016-02-18	32.4	32.55	31.35	31.66	-0.16	-0.5	1376619.0	44139077.75	1288
2016-02-17	30.3	32.1	30.15	31.82	1.59	5.26	2598454.0	81084097.0	1958
2016-02-16	31.05	31.7	29.85	30.23	-0.34	-1.11	2084718.0	64140288.1	1765
2016-02-15	29.6	31.05	29.6	30.57	0.87	2.93	1877251.0	57159890.5	1416
2016-02-14	30.65	31.2	29.35	29.7	-0.41	-1.36	2046579.0	61406932.4	1784
2016-02-11	30.7	31.2	29.7	30.11	-0.76	-2.46	2095486.0	63370991.85	1927
2016-02-10	30.7	32.1	30.7	30.87	-0.31	-0.99	3867746.0	121821252.0	2605
2016-02-09	30.9	31.5	30.7	31.18	0.15	0.48	1407800.0	43727937.25	1219
2016-02-08	32.1	32.4	30.7	31.03	-0.71	-2.24	1864709.0	58972215.25	1578
2016-02-07	31.05	32.7	31.05	31.74	0.2	0.63	2646399.0	84218337.25	2244
2016-02-04	33.9	34.25	31.35	31.54	-1.46	-4.42	4474821.0	145785042.0	3998
2016-02-03	29.7	33.05	29.7	33.0	2.97	9.89	3591995.0	114146615.45	2724
2016-02-02	30.65	31.5	29.75	30.03	-0.85	-2.75	964141.0	29626333.9	1040
2016-02-01	30.9	31.7	30.65	30.88	-0.29	-0.93	1074854.0	33585607.75	1195
2016-01-31	32.1	32.9	30.65	31.17	-0.33	-1.05	2398135.0	76789729.25	1890
2016-01-28	31.85	32.4	31.35	31.5	-0.02	-0.06	1519943.0	48482751.75	1326
2016-01-27	31.85	32.55	31.2	31.52	0.16	0.51	779168.0	24869194.5	856
2016-01-26	30.3	31.85	30.15	31.36	-0.1	-0.32	917113.0	28425084.75	1054
2016-01-25	32.25	32.55	31.35	31.46	-0.72	-2.24	709743.0	22691843.5	814
2016-01-24	33.05	34.3	31.85	32.18	0.87	2.78	1158303.0	38259635.5	1155
2016-01-21	30.7	32.7	30.7	31.31	0.33	1.07	1166828.0	37116363.25	1357
2016-01-20	31.5	33.05	29.45	30.98	-0.82	-2.58	2693056.0	83641572.75	2951
2016-01-19	30.3	31.85	30.3	31.8	2.77	9.54	1129141.0	35487948.25	863
2016-01-18	25.85	29.05	25.85	29.03	2.63	9.96	1521885.0	42336899.8	1597
2016-01-17	26.7	27.05	26.4	26.4	-2.88	-9.84	348125.0	9208656.6	217
2016-01-14	32.25	32.25	29.3	29.28	-3.21	-9.88	1273475.0	38037008.15	1039
2016-01-13	33.3	33.6	31.9	32.49	-0.23	-0.7	546078.0	17866418.5	585
2016-01-12	31.5	33.3	30.7	32.72	-0.01	-0.03	1258405.0	40696485.5	1237
2016-01-11	30.7	33.75	29.2	32.73	0.48	1.49	4089351.0	129666293.5	3853
2016-01-10	35.1	36.15	32.25	32.25	-3.45	-9.66	1715009.0	57885621.25	1987
2016-01-07	38.1	38.7	35.7	35.7	-3.87	-9.78	942580.0	34647188.5	975
2016-01-06	40.4	40.6	38.1	39.57	-0.83	-2.05	423063.0	16822452.0	549
2016-01-05	41.2	41.4	39.75	40.4	-0.3	-0.74	585359.0	23719675.25	648
2016-01-04	43.0	43.0	40.2	40.7	-2.06	-4.82	849404.0	35526767.5	1319
2016-01-03	42.4	43.0	42.2	42.76	0.36	0.85	532645.0	22706426.75	613
2015-12-31	43.2	43.4	42.4	42.4	0.1	0.24	700331.0	29943017.5	544
2015-12-30	43.4	43.4	42.2	42.3	-0.65	-1.51	507146.0	21659849.25	472
2015-12-29	42.0	43.2	41.0	42.95	-0.24	-0.56	834786.0	35332481.0	801
2015-12-28	43.6	44.2	42.2	43.19	-0.37	-0.85	1023528.0	44112678.75	1082
2015-12-27	41.6	44.2	41.0	43.56	1.96	4.71	1276368.0	54096932.75	1006
2015-12-24	41.8	42.6	41.0	41.6	0.42	1.02	594901.0	24807320.5	628
2015-12-23	42.0	42.8	41.2	41.18	-0.81	-1.93	490875.0	20549821.5	621
2015-12-22	40.6	43.0	40.4	41.99	1.32	3.25	1506538.0	62825767.0	1490
2015-12-21	42.0	42.0	39.9	40.67	-1.56	-3.69	3471435.0	141112019.75	2667
2015-12-20	44.2	44.8	42.0	42.23	-1.98	-4.48	1736591.0	75834163.5	1314
2015-12-17	43.2	45.4	43.0	44.21	1.58	3.71	2278191.0	101250846.0	1531
2015-12-16	41.6	43.2	41.0	42.63	1.14	2.75	1794906.0	76032060.25	1455
2015-12-15	42.0	42.6	41.0	41.49	0.29	0.7	1025124.0	42985038.5	948
2015-12-14	42.0	43.0	40.8	41.2	-0.34	-0.82	1153083.0	48199181.75	1142
2015-12-13	39.6	42.2	39.1	41.54	0.8	1.96	1956113.0	79954670.25	1754
2015-12-10	39.05	41.6	39.05	40.74	1.74	4.46	2132259.0	86793347.75	1869
2015-12-09	38.7	39.9	38.4	39.0	0.2	0.52	711110.0	27962776.25	695
2015-12-08	39.1	39.3	37.85	38.8	-0.7	-1.77	810821.0	31383968.0	684
2015-12-07	40.2	40.6	39.05	39.5	-0.45	-1.13	1120613.0	44213755.75	744
2015-12-06	38.7	41.0	38.55	39.95	1.12	2.88	1639433.0	66048899.0	1387
2015-12-03	38.25	40.6	36.9	38.83	0.57	1.49	3053778.0	117363235.5	2349
2015-12-02	35.5	38.55	35.5	38.26	2.57	7.2	2388013.0	88892781.5	1647
2015-12-01	35.7	35.7	35.1	35.69	0.15	0.42	491136.0	17407698.5	469
2015-11-30	35.5	36.15	35.1	35.54	0.17	0.48	815531.0	29045050.5	650
2015-11-29	34.65	36.15	34.5	35.37	1.06	3.09	2274061.0	80593119.75	1539
2015-11-26	34.25	35.1	34.25	34.31	0.01	0.03	990934.0	34298402.75	814
2015-11-25	33.9	34.8	33.45	34.3	0.97	2.91	1708808.0	58427550.75	1369
2015-11-24	33.6	34.1	33.3	33.33	-0.02	-0.06	478203.0	16076544.75	542
2015-11-23	33.6	34.3	33.05	33.35	-0.27	-0.8	797349.0	27018285.25	733
2015-11-22	33.6	33.9	33.45	33.62	0.39	1.17	538064.0	18116790.5	546
2015-11-19	33.1	33.6	33.05	33.23	0.53	1.62	537580.0	17905884.5	563
2015-11-18	32.7	33.1	32.4	32.7	-0.14	-0.43	558461.0	18258682.75	483
2015-11-17	33.6	33.9	32.7	32.84	-0.36	-1.08	566144.0	18785948.75	597
2015-11-16	32.55	33.9	32.4	33.2	0.71	2.19	893716.0	29764473.5	965
2015-11-15	33.45	33.45	31.7	32.49	-1.51	-4.44	1370844.0	44606367.5	1166
2015-11-12	35.3	35.45	33.9	34.0	-1.22	-3.46	879488.0	30423583.5	750
2015-11-11	35.1	35.7	34.8	35.22	0.2	0.57	865114.0	30526315.75	684
2015-11-10	35.45	35.5	34.8	35.02	-0.16	-0.45	761653.0	26771981.0	727
2015-11-09	34.8	35.5	34.5	35.18	0.48	1.38	746738.0	26159703.0	858
2015-11-08	35.5	35.5	34.1	34.7	-0.96	-2.69	1993726.0	69141700.0	1512
2015-11-05	36.0	36.5	35.45	35.66	-0.31	-0.86	1215271.0	43556798.5	1193
2015-11-04	34.65	36.7	33.6	35.97	1.28	3.69	1908041.0	67237565.5	1780
2015-11-03	35.45	35.5	33.9	34.69	-0.68	-1.92	877113.0	30471193.75	1012
2015-11-02	36.0	36.7	35.3	35.37	-0.08	-0.23	1073719.0	38714006.5	1122
2015-11-01	35.85	36.0	34.65	35.45	-0.47	-1.31	1246089.0	44139599.75	1235
2015-10-29	36.15	38.1	35.7	35.92	0.22	0.62	2870781.0	105595681.5	2344
2015-10-28	36.3	36.3	34.1	35.7	0.16	0.45	2035934.0	71265355.25	1946
2015-10-27	38.7	38.7	34.95	35.54	-3.16	-8.17	1019530.0	37037322.5	1323
2015-10-26	39.05	39.45	37.7	38.7	-0.41	-1.05	686061.0	26377311.0	825
2015-10-25	40.6	40.6	38.9	39.11	-0.83	-2.08	850888.0	33868926.0	838
2015-10-22	39.75	40.8	39.1	39.94	0.4	1.01	1048240.0	41788672.25	1171
2015-10-21	39.6	41.0	39.05	39.54	0.2	0.51	2916114.0	117054097.0	2437
2015-10-20	39.45	39.75	39.05	39.34	0.0	0.0	889970.0	35054865.0	886
2015-10-19	39.1	39.9	38.55	39.34	0.04	0.1	1307433.0	51316827.75	1232
2015-10-18	40.6	40.6	38.4	39.3	0.21	0.54	2631918.0	103721377.5	2167
2015-10-15	37.85	40.4	36.9	39.09	1.79	4.8	3407551.0	132760782.25	2957
2015-10-14	34.8	37.9	34.25	37.3	2.72	7.87	4583919.0	166952027.25	2729
2015-10-13	33.6	35.3	33.6	34.58	0.28	0.82	1089676.0	37875947.5	875
2015-10-12	35.5	35.5	34.25	34.3	-0.73	-2.08	729985.0	25423622.5	669
2015-10-11	35.1	35.7	34.8	35.03	0.22	0.63	818305.0	28812606.0	690
2015-10-08	34.95	35.3	34.25	34.81	-0.03	-0.09	1262844.0	44077529.75	1144
2015-10-07	32.9	35.3	32.9	34.84	2.13	6.51	3802395.0	129261014.25	2205
2015-10-06	32.7	33.05	32.55	32.71	0.13	0.4	693013.0	22676774.5	492
2015-10-05	32.4	33.05	32.4	32.58	0.28	0.87	630106.0	20561330.0	570
2015-10-04	32.55	32.7	31.85	32.3	0.02	0.06	505864.0	16332258.75	483
2015-10-01	33.05	33.6	32.1	32.28	-0.28	-0.86	997594.0	32922658.75	1008
2015-09-30	32.55	33.1	32.4	32.56	-0.14	-0.43	593170.0	19389010.5	518
2015-09-29	33.05	33.3	32.4	32.7	-0.28	-0.85	492986.0	16133380.0	433
2015-09-21	33.3	33.9	32.7	32.98	-0.04	-0.12	904319.0	30037388.25	866
2015-09-20	32.55	33.45	32.4	33.02	0.62	1.91	809783.0	26730336.5	890
2015-09-17	32.55	33.75	31.35	32.4	0.21	0.65	2151248.0	70519102.25	1861
2015-09-16	34.3	34.5	31.2	32.19	-1.66	-4.9	1469775.0	49176160.25	1218
2015-09-15	34.5	34.95	33.3	33.85	-0.56	-1.63	882630.0	30127466.25	869
2015-09-14	35.1	36.0	34.1	34.41	-1.1	-3.1	1173834.0	41325166.0	1182
2015-09-13	37.05	37.5	35.45	35.51	-0.44	-1.22	1484688.0	54263188.5	1469
2015-09-10	33.45	36.65	32.7	35.95	2.14	6.33	2876895.0	101311672.0	2361
2015-09-09	33.6	34.95	33.05	33.81	0.88	2.67	2013576.0	68393720.5	1638
2015-09-08	29.85	33.1	29.7	32.93	2.71	8.97	2610690.0	81398302.5	1712
2015-09-07	30.15	30.7	30.0	30.22	-0.2	-0.66	776398.0	23656004.5	848
2015-09-06	30.65	30.9	30.0	30.42	-0.27	-0.88	413306.0	12585065.25	467
2015-09-03	31.85	31.9	30.65	30.69	-0.5	-1.6	547668.0	17156191.25	512
2015-09-02	32.1	32.1	29.45	31.19	-0.61	-1.92	1616721.0	49235704.2	1523
2015-09-01	31.9	33.3	31.5	31.8	-0.08	-0.25	751743.0	24408583.5	645
2015-08-31	33.05	33.05	31.2	31.88	-1.18	-3.57	581243.0	18604363.25	607
2015-08-30	34.65	34.95	32.9	33.06	-0.72	-2.13	689216.0	23360120.75	660
2015-08-27	34.5	34.95	33.6	33.78	0.46	1.38	1087900.0	37177252.75	800
2015-08-26	33.6	34.3	33.05	33.32	-1.04	-3.03	1095213.0	36993739.5	1031
2015-08-25	33.75	34.8	32.7	34.36	1.4	4.25	2633708.0	89326223.5	1966
2015-08-24	32.4	34.5	31.05	32.96	0.83	2.58	2704791.0	88670699.0	2742
2015-08-23	31.7	35.5	31.2	32.13	-1.92	-5.64	2362618.0	80797280.75	1970
2015-08-20	28.8	34.1	28.8	34.05	2.99	9.63	1983519.0	62380740.8	1409
2015-08-19	33.9	35.3	31.05	31.06	-3.31	-9.63	1571478.0	51411588.5	1580
2015-08-18	36.0	36.15	33.05	34.37	-2.2	-6.02	1133150.0	38873281.25	1158
2015-08-17	36.15	37.2	34.25	36.57	0.08	0.22	1654248.0	59571457.0	1280
2015-08-16	40.0	40.4	36.15	36.49	-3.6	-8.98	1625733.0	60008984.75	1534
2015-08-13	40.8	41.2	39.9	40.09	-0.49	-1.21	146991.0	5941760.0	188
2015-08-12	40.8	40.8	39.75	40.58	-0.47	-1.14	283660.0	11431517.25	326
2015-08-11	42.2	42.4	40.8	41.05	-1.04	-2.47	230828.0	9604660.25	300
2015-08-10	41.8	42.4	41.8	42.09	0.19	0.45	225958.0	9502863.5	271
2015-08-09	41.2	42.2	41.0	41.9	0.16	0.38	274930.0	11447004.25	362
2015-08-06	42.4	42.4	41.0	41.74	-0.76	-1.79	302816.0	12666641.25	387
2015-08-05	42.6	43.4	42.4	42.5	-0.08	-0.19	314504.0	13445874.5	368
2015-08-04	42.8	43.0	41.8	42.58	-0.12	-0.28	324523.0	13724120.25	394
2015-08-03	42.0	43.2	41.8	42.7	0.23	0.54	518204.0	22001914.25	536
2015-08-02	44.4	44.4	41.8	42.47	-1.95	-4.39	715658.0	30709717.75	623
2015-07-30	44.4	45.2	43.8	44.42	0.2	0.45	732056.0	32670972.75	706
2015-07-29	43.8	44.4	43.6	44.22	0.5	1.14	298263.0	13158907.5	345
2015-07-28	43.6	44.4	43.4	43.72	-0.23	-0.52	252813.0	11046676.0	239
2015-07-27	45.0	45.0	43.8	43.95	-0.98	-2.18	345401.0	15250220.75	354
2015-07-26	46.2	46.4	44.6	44.93	-0.22	-0.49	755455.0	34251025.25	696
2015-07-23	45.2	45.4	44.4	45.15	0.06	0.13	441111.0	19837691.75	431
2015-07-22	44.2	45.4	44.2	45.09	1.03	2.34	989814.0	44185795.75	736
2015-07-15	43.2	44.4	42.8	44.06	0.96	2.23	1510964.0	66372663.75	1079
2015-07-14	43.2	43.4	42.6	43.1	0.27	0.63	362234.0	15563320.5	363
2015-07-13	43.0	43.6	42.2	42.83	-0.23	-0.53	310678.0	13323271.25	375
2015-07-12	43.2	44.4	43.0	43.06	0.17	0.4	1140104.0	49638738.5	921
2015-07-09	40.8	43.2	40.8	42.89	2.11	5.17	1216496.0	51351029.5	995
2015-07-08	40.8	41.2	40.4	40.78	-0.02	-0.05	315589.0	12863022.0	287
2015-07-07	40.8	41.8	40.4	40.8	-0.34	-0.83	378739.0	15528085.75	514
2015-07-06	39.6	42.4	39.6	41.14	0.3	0.73	760536.0	31324885.25	903
2015-07-05	41.6	42.4	40.4	40.84	-1.27	-3.02	574349.0	23715043.25	730
2015-07-02	43.0	43.6	41.8	42.11	-0.82	-1.91	480571.0	20475830.0	635
2015-07-01	43.0	43.8	42.0	42.93	0.07	0.16	552975.0	23643868.0	754
2015-06-30	41.8	43.2	41.2	42.86	0.1	0.23	571648.0	24287054.5	628
2015-06-29	43.8	43.8	41.8	42.76	-1.37	-3.1	673661.0	28816782.5	683
2015-06-28	44.4	44.8	44.0	44.13	0.17	0.39	817850.0	36180720.5	560
2015-06-25	43.6	45.6	43.2	43.96	0.61	1.41	941870.0	41799142.5	1065
2015-06-24	43.8	43.8	43.0	43.35	-0.09	-0.21	561463.0	24354171.0	501
2015-06-23	44.2	44.4	43.0	43.44	-0.47	-1.07	422950.0	18457509.5	435
2015-06-22	44.4	44.6	43.2	43.91	-0.43	-0.97	506311.0	22200146.75	534
2015-06-21	44.8	45.2	44.2	44.34	-0.68	-1.51	768176.0	34322829.0	650
2015-06-18	45.4	46.0	45.0	45.02	-0.2	-0.44	398261.0	18085514.25	478
2015-06-17	45.4	45.4	44.8	45.22	-0.06	-0.13	369706.0	16677493.5	488
2015-06-16	45.8	46.6	45.2	45.28	-0.94	-2.03	1391709.0	63724814.25	1318
2015-06-15	44.0	46.8	43.6	46.22	2.36	5.38	4375040.0	200564397.0	2645
2015-06-14	43.4	44.4	43.4	43.86	0.39	0.9	518493.0	22738507.25	631
2015-06-11	45.0	45.0	43.0	43.47	-0.85	-1.92	1538866.0	68205497.0	1516
2015-06-10	42.8	44.6	42.8	44.32	1.64	3.84	2398825.0	105118534.5	1529
2015-06-09	43.2	43.6	42.2	42.68	-0.73	-1.68	766808.0	32906827.0	874
2015-06-08	43.0	45.0	43.0	43.41	-0.03	-0.07	1429489.0	63046351.5	1518
2015-06-07	43.6	44.2	43.0	43.44	-0.7	-1.59	612348.0	26650636.5	796
2015-06-04	44.6	44.8	44.0	44.14	-0.68	-1.52	789915.0	35013703.5	892
2015-06-03	44.8	45.4	44.2	44.82	0.14	0.31	1907486.0	85861687.25	1477
2015-06-02	44.2	44.8	43.6	44.68	0.7	1.59	2785158.0	123593115.0	2135
2015-06-01	43.4	44.2	42.4	43.98	0.54	1.24	5001904.0	216781017.25	3288
2015-05-31	40.4	43.8	40.0	43.44	3.54	8.87	4734179.0	201760653.5	2986
2015-05-28	40.2	40.6	39.75	39.9	-0.32	-0.8	539391.0	21667252.25	694
2015-05-27	40.6	41.4	39.6	40.22	-0.04	-0.1	2011035.0	81460062.5	2008
2015-05-26	41.6	41.8	39.9	40.26	-1.28	-3.08	1213848.0	49613892.25	979
2015-05-25	41.4	42.0	40.8	41.54	-0.15	-0.36	1137196.0	47025253.5	948
2015-05-24	42.0	42.4	41.2	41.69	-0.37	-0.88	1114204.0	46418227.5	1050
2015-05-21	42.0	42.6	41.2	42.06	0.26	0.62	2578990.0	108484037.75	2405
2015-05-20	41.0	43.0	40.4	41.8	0.63	1.53	8710593.0	364398482.25	6431
2015-05-19	37.35	41.2	36.9	41.17	3.67	9.79	3176360.0	126119816.5	1939
2015-05-18	37.85	37.85	37.2	37.5	-0.15	-0.4	749976.0	28123946.75	598
2015-05-17	36.65	38.1	36.65	37.65	0.72	1.95	1674715.0	63278697.0	1105
2015-05-14	37.5	38.25	36.65	36.93	-1.08	-2.84	2515813.0	94244633.5	1889
2015-05-13	39.1	39.45	37.7	38.01	-0.29	-0.76	1781128.0	68614784.75	1416
2015-05-12	37.9	39.1	37.35	38.3	0.36	0.95	3534251.0	135340526.75	2392
2015-05-11	37.85	38.55	37.35	37.94	0.06	0.16	4417510.0	168211341.25	2339
2015-05-10	37.2	38.1	37.2	37.88	1.0	2.71	3842555.0	144806361.0	2179
2015-05-07	36.9	37.35	36.3	36.88	0.02	0.05	4007191.0	147675507.75	2667
2015-05-06	35.5	37.5	35.1	36.86	0.96	2.67	4369593.0	159368550.75	2809
2015-05-05	36.0	36.7	35.3	35.9	-0.02	-0.06	4667830.0	168205262.75	2759
2015-05-04	34.8	36.15	34.25	35.92	1.34	3.88	4885311.0	172644709.25	2767
2015-05-03	33.3	35.3	33.3	34.58	1.5	4.53	6929399.0	238033827.25	3637
2015-04-30	32.7	34.8	31.9	33.08	0.55	1.69	5960903.0	199158078.0	3534
2015-04-29	32.1	32.9	31.2	32.53	0.95	3.01	5876331.0	187581406.0	3143
2015-04-28	29.5	32.25	29.2	31.58	2.2	7.49	5892081.0	180510803.6	2863
2015-04-27	29.7	30.15	29.2	29.38	-0.12	-0.41	2215240.0	65853489.9	1403
2015-04-26	29.3	29.75	29.2	29.5	0.42	1.44	2280831.0	67374106.7	1357
2015-04-23	28.25	29.3	28.25	29.08	0.95	3.38	4813051.0	138912535.3	2803
2015-04-22	28.55	29.1	27.9	28.13	-0.01	-0.04	4230766.0	120719261.5	2789
2015-04-21	25.7	28.15	25.35	28.14	2.52	9.84	7943553.0	218607623.8	3207
2015-04-20	26.1	26.1	25.6	25.62	-0.2	-0.77	1136699.0	29352365.3	757
2015-04-19	25.85	26.4	25.75	25.82	0.32	1.25	3584770.0	93089357.4	1706
2015-04-16	25.7	25.85	25.35	25.5	-0.11	-0.43	1148980.0	29412541.7	882
2015-04-15	25.7	25.85	25.45	25.61	0.19	0.75	1892353.0	48451640.3	1169
2015-04-14	25.35	25.85	25.2	25.42	0.06	0.24	3092789.0	79137352.1	1892
2015-04-13	25.05	25.45	24.96	25.36	0.32	1.28	1186549.0	30017875.6	772
2015-04-12	25.35	25.6	24.96	25.04	-0.11	-0.44	1896896.0	48029319.1	1142
2015-04-09	24.72	25.35	24.72	25.15	0.23	0.92	1781319.0	44656655.9	1010
2015-04-08	25.45	25.5	24.88	24.92	-0.22	-0.88	1106921.0	27957766.2	860
2015-04-07	25.1	25.45	24.96	25.14	0.26	1.05	1465571.0	36951594.3	1056
2015-04-06	24.88	25.1	24.64	24.88	0.18	0.73	1000290.0	24896369.1	763
2015-04-05	25.2	25.45	24.08	24.7	-0.64	-2.53	1603665.0	39699591.9	1309
2015-04-02	25.85	26.0	24.08	25.34	0.24	0.96	2676436.0	67781173.7	2039
2015-04-01	24.88	25.3	24.8	25.1	0.2	0.8	1226834.0	30672955.2	1051
2015-03-31	25.35	26.0	24.64	24.9	-0.8	-3.11	1400780.0	35082510.3	1422
2015-03-30	26.15	26.55	25.2	25.7	-0.52	-1.98	1032591.0	27148139.6	822
2015-03-29	26.3	26.65	26.1	26.22	0.5	1.94	1345638.0	35527408.3	891
2015-03-26	23.92	26.15	23.92	25.72	-0.62	-2.35	3768416.0	95205208.6	2442
2015-03-25	29.2	29.2	26.3	26.34	-2.86	-9.79	3712484.0	99906398.2	2815
2015-03-24	29.3	29.5	28.8	29.2	-0.24	-0.82	1059660.0	30821410.1	939
2015-03-23	29.9	30.15	29.35	29.44	-0.38	-1.27	1811400.0	53777773.5	1182
2015-03-22	29.85	30.3	29.7	29.82	0.11	0.37	1838666.0	54970125.75	1157
2015-03-19	29.75	30.3	29.45	29.71	0.17	0.58	1641908.0	48847529.95	1197
2015-03-18	30.0	30.15	28.15	29.54	-0.4	-1.34	2769864.0	81717072.65	1765
2015-03-17	29.5	30.0	29.1	29.94	0.5	1.7	2260760.0	66940930.3	1368
2015-03-16	30.65	31.05	29.2	29.44	-1.23	-4.01	2686318.0	80837782.75	1783
2015-03-15	30.15	31.7	30.0	30.67	0.03	0.1	3146571.0	97589385.25	1997
2015-03-12	30.15	31.2	30.0	30.64	0.66	2.2	3096973.0	94529709.0	2040
2015-03-11	30.65	31.2	29.9	29.98	-0.72	-2.35	3126464.0	94820598.85	2212
2015-03-10	29.45	31.2	29.05	30.7	1.16	3.93	3347893.0	100982261.2	2034
2015-03-09	28.95	30.0	28.95	29.54	0.54	1.86	2317459.0	68380945.5	1529
2015-03-08	28.8	29.2	28.7	29.0	0.17	0.59	790860.0	22854902.8	624
2015-03-05	28.65	28.95	28.5	28.83	0.17	0.59	548996.0	15744183.1	489
2015-03-04	28.95	28.95	28.4	28.66	-0.21	-0.73	857873.0	24590088.1	703
2015-03-03	28.5	29.35	28.3	28.87	0.45	1.58	2463969.0	71214002.1	1402
2015-03-02	28.9	28.9	28.4	28.42	-0.29	-1.01	453339.0	12942611.2	455
2015-03-01	28.1	29.05	28.0	28.71	0.74	2.65	1491989.0	42754660.3	1116
2015-02-26	28.1	28.25	27.75	27.97	-0.05	-0.18	690706.0	19277862.8	510
2015-02-25	28.25	28.5	28.0	28.02	-0.23	-0.81	565458.0	15930381.5	479
2015-02-24	27.3	28.5	27.3	28.25	0.85	3.1	1065550.0	29858836.7	871
2015-02-23	28.0	28.3	27.3	27.4	-0.82	-2.91	651068.0	18177764.0	539
2015-02-22	28.65	28.8	28.15	28.22	-0.34	-1.19	1068625.0	30439013.4	545
2015-02-19	28.5	28.7	28.25	28.56	-0.06	-0.21	1015656.0	28877310.1	563
2015-02-18	28.7	29.05	28.5	28.62	-0.1	-0.35	888098.0	25474172.5	659
2015-02-17	28.25	29.1	28.15	28.72	0.48	1.7	2310209.0	66158235.4	1221
2015-02-16	28.5	28.95	28.0	28.24	-0.12	-0.42	1198891.0	34065887.3	1034
2015-02-15	27.6	29.45	27.6	28.36	1.39	5.15	3547245.0	101238951.5	2200
2015-02-12	26.9	27.2	26.65	26.97	0.25	0.94	2480596.0	66811336.6	1005
2015-02-11	26.65	27.2	26.3	26.72	0.33	1.25	3369789.0	89706054.7	1802
2015-02-10	26.0	26.65	25.6	26.39	0.4	1.54	2698438.0	70770408.7	1353
2015-02-09	26.1	26.15	25.75	25.99	-0.07	-0.27	2223395.0	57672804.2	1019
2015-02-08	24.64	26.3	24.64	26.06	1.7	6.98	7206916.0	183776476.9	3414
2015-02-05	24.0	24.56	23.92	24.36	0.1	0.41	1050173.0	25539173.5	775
2015-02-04	24.48	24.64	24.16	24.26	-0.06	-0.25	1975298.0	48232399.9	1349
2015-02-03	24.48	24.88	24.16	24.32	-0.14	-0.57	1801845.0	44200442.9	1036
2015-02-02	24.48	24.64	24.16	24.46	0.11	0.45	1704981.0	41672837.6	905
2015-02-01	24.64	25.1	24.32	24.35	0.41	1.71	3249999.0	80047700.2	1576
2015-01-29	24.0	24.4	23.68	23.94	-0.04	-0.17	1587554.0	38202156.7	992
2015-01-28	24.32	24.4	23.92	23.98	-0.03	-0.12	1859476.0	44859039.0	1199
2015-01-27	24.0	24.32	23.68	24.01	0.07	0.29	3002060.0	71783414.9	1604
2015-01-26	23.12	24.16	23.12	23.94	1.67	7.5	4413608.0	104667778.9	2221
2015-01-22	22.24	22.64	22.0	22.27	0.03	0.13	1186853.0	26553884.8	884
2015-01-21	23.12	23.36	22.0	22.24	-0.87	-3.76	1209171.0	27660330.9	907
2015-01-20	23.52	23.76	22.96	23.11	-0.82	-3.43	3594024.0	83821203.0	2160
2015-01-19	23.36	24.16	23.12	23.93	0.66	2.84	3865929.0	91850076.6	2006
2015-01-18	22.48	23.44	22.32	23.27	0.92	4.12	1691623.0	38761145.9	973
2015-01-15	22.72	23.12	22.08	22.35	-0.29	-1.28	1857843.0	42120196.2	1092
2015-01-14	22.56	23.28	22.48	22.64	0.27	1.21	4218773.0	96418977.6	1797
2015-01-13	21.6	22.56	21.28	22.37	0.39	1.77	2049315.0	45618560.9	1098
2015-01-12	22.56	22.8	21.84	21.98	-0.48	-2.14	2022141.0	45415765.1	1067
2015-01-11	22.0	22.8	21.92	22.46	0.6	2.74	4655338.0	104300015.9	2059
2015-01-08	22.0	22.32	21.6	21.86	0.15	0.69	2339999.0	51479556.3	1445
2015-01-07	21.84	22.32	21.52	21.71	0.07	0.32	3141575.0	69121897.2	1932
2015-01-06	20.56	21.76	19.92	21.64	0.47	2.22	3651329.0	75846896.1	1928
2015-01-05	21.28	22.72	21.04	21.17	-0.65	-2.98	4104609.0	90007368.5	2490
2015-01-04	21.44	22.56	21.2	21.82	0.32	1.49	3293179.0	72763284.0	2013
2015-01-01	20.56	22.16	19.8	21.5	1.33	6.59	4146815.0	88866567.1	2309
2014-12-31	21.92	22.08	19.2	20.17	-1.11	-5.22	2650065.0	54140076.5	1656
2014-12-30	21.52	21.76	20.48	21.28	-1.07	-4.79	1329544.0	28292303.9	972
2014-12-29	23.12	23.44	22.24	22.35	-0.54	-2.36	1435076.0	32734313.9	1231
2014-12-28	23.12	24.32	22.72	22.89	0.33	1.46	3230316.0	75607772.9	2124
2014-12-25	20.72	22.56	19.88	22.56	2.04	9.94	5944873.0	129040714.9	2392
2014-12-24	18.92	20.56	18.92	20.52	1.85	9.91	2842533.0	56559185.8	1215
2014-12-23	18.0	18.8	18.0	18.67	0.46	2.53	1741885.0	32194920.8	1050
2014-12-22	17.72	18.48	17.4	18.21	0.57	3.23	1285580.0	23178914.0	778
2014-12-21	18.44	18.48	16.32	17.64	0.36	2.08	1656979.0	29485257.2	1018
2014-12-18	16.28	17.28	16.28	17.28	1.52	9.64	1547488.0	26059969.9	760
2014-12-17	15.8	15.92	14.28	15.76	0.04	0.25	1228544.0	18756870.55	807
2014-12-16	16.68	16.68	15.72	15.72	-1.69	-9.71	866664.0	13816806.3	634
2014-12-15	19.56	19.92	17.36	17.41	-1.84	-9.56	1141590.0	21654220.1	914
2014-12-14	19.8	20.0	18.96	19.25	-1.55	-7.45	1132039.0	22229358.3	928
2014-12-11	20.64	20.88	20.08	20.8	-0.34	-1.61	833771.0	17089270.1	691
2014-12-10	22.08	22.32	20.72	21.14	-0.97	-4.39	895498.0	19242893.5	756
2014-12-09	21.76	22.24	21.6	22.11	-0.27	-1.21	633864.0	13905993.0	546
2014-12-08	23.2	23.2	22.24	22.38	-0.74	-3.2	900356.0	20478817.0	680
2014-12-07	22.88	23.2	22.88	23.12	0.08	0.35	692218.0	15960870.7	440
2014-12-04	23.12	23.2	22.96	23.04	0.24	1.05	791440.0	18260082.9	527
2014-12-03	22.64	22.96	22.24	22.8	0.12	0.53	631934.0	14300701.5	492
2014-12-02	23.12	23.36	22.64	22.68	-0.1	-0.44	934461.0	21496677.4	618
2014-12-01	21.6	22.96	21.52	22.78	1.08	4.98	1293703.0	28832544.5	792
2014-11-30	21.6	22.48	21.04	21.7	-1.57	-6.75	891065.0	19445750.6	754
2014-11-27	22.96	23.6	22.8	23.27	0.03	0.13	935460.0	21697637.3	650
2014-11-26	23.44	23.68	22.64	23.24	-0.9	-3.73	1641935.0	38070842.6	1166
2014-11-25	24.64	24.64	23.92	24.14	-0.63	-2.54	817103.0	19804744.9	696
2014-11-24	25.3	25.35	24.72	24.77	-0.47	-1.86	697404.0	17403009.0	569
2014-11-23	25.3	25.45	25.2	25.24	0.3	1.2	590684.0	14934419.1	491
2014-11-20	24.88	25.2	24.88	24.94	-0.01	-0.04	556596.0	13918526.3	479
2014-11-19	24.96	25.1	24.64	24.95	0.03	0.12	522940.0	13014565.6	392
2014-11-18	24.48	25.1	24.4	24.92	0.29	1.18	628491.0	15601680.9	521
2014-11-17	25.9	25.9	24.08	24.63	-1.31	-5.05	2201964.0	54310957.3	1111
2014-11-16	26.65	26.7	25.75	25.94	-0.72	-2.7	726426.0	19133676.6	601
2014-11-13	27.05	27.2	26.55	26.66	-0.4	-1.48	753628.0	20231396.8	638
2014-11-12	26.55	27.2	26.5	27.06	0.55	2.07	1021153.0	27360008.4	711
2014-11-11	26.95	26.95	26.15	26.51	-0.55	-2.03	916948.0	24449645.1	721
2014-11-10	26.8	27.1	26.8	27.06	0.38	1.42	669845.0	18067462.1	590
2014-11-09	26.65	26.8	26.4	26.68	0.07	0.26	486513.0	12939580.1	405
2014-11-06	26.55	26.95	26.25	26.61	0.09	0.34	613656.0	16314893.4	545
2014-11-05	26.1	26.55	25.35	26.52	0.14	0.53	742193.0	19282892.1	618
2014-11-04	27.05	27.3	26.25	26.38	-0.96	-3.51	1065366.0	28454383.3	799
2014-11-03	27.05	27.45	26.95	27.34	0.32	1.18	604824.0	16419003.9	557
2014-11-02	27.2	27.3	27.05	27.02	0.36	1.35	697466.0	18908002.9	547
2014-10-30	27.05	27.05	25.9	26.66	-0.55	-2.02	1372449.0	36317051.8	1100
2014-10-29	27.75	27.9	27.05	27.21	-0.29	-1.05	1201185.0	33168549.2	723
2014-10-28	27.5	27.7	27.3	27.5	-0.1	-0.36	661179.0	18123982.5	614
2014-10-27	27.9	28.15	27.5	27.6	-0.2	-0.72	1007824.0	27937766.0	724
2014-10-26	27.6	28.3	27.6	27.8	1.12	4.2	1891799.0	52834950.4	1279
2014-10-23	26.7	26.9	26.3	26.68	-0.36	-1.33	995160.0	26503461.2	761
2014-10-22	27.1	27.5	26.55	27.04	0.02	0.07	2091391.0	56757512.0	1284
2014-10-21	25.85	27.3	25.85	27.02	1.24	4.81	2290208.0	60792335.6	1383
2014-10-20	25.9	26.1	25.35	25.78	-0.03	-0.12	999381.0	25798375.6	681
2014-10-19	26.1	26.3	25.6	25.81	0.77	3.08	1131720.0	29262944.8	877
2014-10-16	27.2	27.35	24.88	25.04	-2.58	-9.34	2315704.0	59036187.2	1646
2014-10-15	27.3	28.0	27.3	27.62	0.13	0.47	1615033.0	44737610.4	1147
2014-10-14	27.45	27.6	26.9	27.49	-0.22	-0.79	1141086.0	31105650.8	860
2014-10-13	27.05	28.0	26.55	27.71	0.62	2.29	1344793.0	36948002.0	982
2014-10-12	28.8	28.9	27.05	27.09	-2.89	-9.64	1717165.0	47968191.3	1362
2014-10-02	30.15	30.5	29.75	29.98	-0.43	-1.41	1525891.0	45974178.85	955
2014-10-01	30.5	30.5	30.0	30.41	0.13	0.43	891336.0	26956255.75	710
2014-09-30	30.3	30.65	30.15	30.28	-0.06	-0.2	1138820.0	34574171.0	796
2014-09-29	30.15	30.65	29.9	30.34	0.13	0.43	1025343.0	31036698.65	837
2014-09-28	30.9	31.05	30.0	30.21	-0.6	-1.95	2345418.0	71099827.0	1516
2014-09-25	30.7	31.85	30.65	30.81	0.2	0.65	7442473.0	232352538.5	3583
2014-09-24	30.5	31.35	29.9	30.61	0.47	1.56	7122270.0	217799534.0	3795
2014-09-22	29.85	30.65	29.85	30.14	0.4	1.34	2711923.0	81667658.0	1739
2014-09-21	29.7	30.3	29.5	29.74	0.13	0.44	1922253.0	57557318.85	1169
2014-09-18	29.75	29.75	29.5	29.61	-0.04	-0.13	708368.0	20977935.7	673
2014-09-17	29.7	30.15	29.5	29.65	0.21	0.71	1464690.0	43651695.1	1121
2014-09-16	30.0	30.15	29.3	29.44	-0.42	-1.41	2792101.0	83127041.7	2001
2014-09-15	31.85	31.85	29.75	29.86	-1.8	-5.69	5492316.0	167770514.45	3008
2014-09-14	31.7	32.55	31.35	31.66	0.28	0.89	5210223.0	166544365.25	2390
2014-09-11	31.2	32.4	30.9	31.38	0.32	1.03	6486323.0	205510711.25	2954
2014-09-10	30.0	31.2	29.9	31.06	1.02	3.4	5348761.0	164678357.7	2279
2014-09-09	30.65	30.65	30.0	30.04	-0.37	-1.22	939821.0	28412373.5	630
2014-09-08	30.65	30.9	30.15	30.41	0.04	0.13	2268930.0	69179862.75	1192
2014-09-07	29.45	30.7	29.3	30.37	1.1	3.76	6125694.0	185245525.2	2347
2014-09-04	29.2	29.7	29.2	29.27	0.17	0.58	880251.0	25828975.8	585
2014-09-03	29.2	29.35	28.95	29.1	-0.09	-0.31	570003.0	16635556.7	438
2014-09-02	29.35	29.45	29.1	29.19	-0.13	-0.44	530209.0	15511726.2	374
2014-09-01	29.7	29.7	29.3	29.32	-0.19	-0.64	595661.0	17556111.5	402
2014-08-31	29.1	29.7	29.05	29.51	0.38	1.3	1292344.0	38016982.4	693
2014-08-28	29.45	29.45	29.1	29.13	-0.17	-0.58	549110.0	16049827.6	423
2014-08-27	29.1	29.5	28.8	29.3	0.31	1.07	997384.0	29050293.4	674
2014-08-26	28.95	29.3	28.7	28.99	0.04	0.14	824600.0	23888788.9	539
2014-08-25	29.9	29.9	28.3	28.95	-0.71	-2.39	1777955.0	51933510.5	1102
2014-08-24	29.75	29.85	29.5	29.66	0.04	0.14	930931.0	27633707.1	611
2014-08-21	29.75	29.9	29.5	29.62	-0.09	-0.3	1020368.0	30280795.6	610
2014-08-20	29.7	29.9	29.45	29.71	0.11	0.37	1742925.0	51808338.8	1014
2014-08-19	29.9	30.15	29.45	29.6	-0.32	-1.07	1272479.0	37903983.25	845
2014-08-18	29.7	30.5	29.7	29.92	0.41	1.39	3097434.0	93121718.1	1874
2014-08-17	29.2	29.75	29.1	29.51	0.53	1.83	1746853.0	51636657.8	1210
2014-08-14	28.95	29.6	28.9	28.98	0.19	0.66	3531200.0	103351313.7	2171
2014-08-13	28.8	28.95	28.65	28.79	0.04	0.14	1143918.0	32948478.9	651
2014-08-12	28.9	28.9	28.7	28.75	-0.03	-0.1	440861.0	12689840.2	357
2014-08-11	28.8	28.9	28.65	28.78	-0.2	-0.69	704269.0	20243835.7	522
2014-08-10	29.05	29.2	28.95	28.98	0.02	0.07	1110744.0	32235109.4	649
2014-08-07	28.8	29.2	28.8	28.96	0.19	0.66	1264789.0	36697397.6	851
2014-08-06	28.95	28.95	28.55	28.77	-0.08	-0.28	930861.0	26839749.3	657
2014-08-05	29.6	29.6	28.4	28.85	-0.68	-2.3	2487556.0	72428009.5	1487
2014-08-04	28.5	29.9	28.5	29.53	1.54	5.5	5375619.0	158308196.9	3124
2014-08-03	27.5	28.0	27.2	27.99	0.67	2.45	1244435.0	34463260.4	858
2014-07-24	26.9	27.75	26.8	27.32	0.56	2.09	2228708.0	60987767.0	1477
2014-07-23	26.65	26.8	26.55	26.76	0.14	0.53	584368.0	15586388.5	434
2014-07-22	26.8	26.95	26.55	26.62	-0.07	-0.26	538485.0	14390295.6	414
2014-07-21	26.55	26.8	26.5	26.69	0.18	0.68	303289.0	8086744.0	300
2014-07-20	26.65	26.8	26.4	26.51	-0.18	-0.67	452419.0	12025273.0	368
2014-07-17	26.95	27.05	26.65	26.69	-0.16	-0.6	450485.0	12055620.6	346
2014-07-16	26.55	27.1	26.55	26.85	0.14	0.52	939484.0	25300588.7	672
2014-07-15	26.7	26.9	26.55	26.71	0.01	0.04	497563.0	13285217.5	403
2014-07-14	26.9	27.3	26.5	26.7	0.37	1.41	2164733.0	58048237.9	1455
2014-07-13	26.0	26.5	25.6	26.33	0.37	1.43	888951.0	23182613.4	570
2014-07-10	26.15	26.3	25.9	25.96	-0.26	-0.99	483208.0	12606540.3	425
2014-07-09	26.5	26.55	26.15	26.22	-0.16	-0.61	372368.0	9838931.1	366
2014-07-08	26.55	26.65	26.3	26.38	-0.17	-0.64	436094.0	11542436.6	393
2014-07-07	26.55	26.7	26.55	26.55	-0.15	-0.56	360379.0	9591674.1	311
2014-07-06	26.8	26.8	26.4	26.7	-0.05	-0.19	632086.0	16841969.4	514
2014-07-03	26.7	27.2	26.5	26.75	0.03	0.11	1169213.0	31288941.3	939
2014-07-02	26.65	26.95	26.55	26.72	0.23	0.87	842150.0	22518756.1	719
2014-07-01	25.85	27.05	25.85	26.49	0.62	2.4	2625424.0	69881392.2	1868
2014-06-30	25.35	26.9	25.05	25.87	0.37	1.45	2642759.0	69225175.9	1823
2014-06-29	25.5	25.85	25.35	25.5	-0.4	-1.54	668419.0	17139428.7	524
2014-06-26	25.85	26.25	25.85	25.9	0.11	0.43	1395489.0	36261879.5	989
2014-06-25	25.5	26.0	25.2	25.79	0.52	2.06	1881691.0	48214146.2	1426
2014-06-24	24.32	25.45	24.08	25.27	1.02	4.21	3090568.0	76156250.7	2202
2014-06-23	25.3	25.35	23.92	24.25	-1.3	-5.09	1910514.0	46700900.0	1422
2014-06-22	26.95	27.05	25.45	25.55	-1.33	-4.95	1032891.0	27146663.0	909
2014-06-19	27.05	27.05	26.55	26.88	-0.06	-0.22	904219.0	24216605.2	676
2014-06-18	27.2	27.2	26.8	26.94	-0.04	-0.15	795539.0	21438396.4	585
2014-06-17	26.65	27.3	26.4	26.98	0.08	0.3	1284811.0	34543206.5	914
2014-06-16	27.75	28.0	26.5	26.9	-0.87	-3.13	1437044.0	39469677.2	966
2014-06-15	28.5	28.5	27.5	27.77	-0.95	-3.31	1468149.0	40953548.4	1185
2014-06-12	29.2	29.2	28.7	28.72	-0.58	-1.98	968573.0	28048406.7	741
2014-06-11	29.7	29.7	29.1	29.3	-0.42	-1.41	1298718.0	38106956.2	967
2014-06-10	30.3	30.3	29.6	29.72	-0.58	-1.91	1383423.0	41320898.2	1014
2014-06-09	30.3	30.5	29.7	30.3	0.34	1.13	1215750.0	36666479.95	947
2014-06-08	30.7	31.05	28.1	29.96	-0.75	-2.44	2190753.0	65059775.6	1708
2014-06-05	31.2	31.2	30.65	30.71	-0.46	-1.48	1055173.0	32581688.75	898
2014-06-04	31.2	31.85	31.05	31.17	0.19	0.61	1876131.0	58815118.0	1108
2014-06-03	30.9	31.5	30.7	30.98	0.17	0.55	2728461.0	84838431.0	1626
2014-06-02	30.9	31.05	30.5	30.81	0.05	0.16	1170321.0	35943298.5	847
2014-06-01	31.2	31.2	30.65	30.76	-0.23	-0.74	1071486.0	33111042.75	805
2014-05-29	31.05	31.7	30.7	30.99	0.01	0.03	1945391.0	60641816.5	1088
2014-05-28	31.85	31.9	30.7	30.98	-0.59	-1.87	1943455.0	61123087.75	1291
2014-05-27	31.2	32.7	31.2	31.57	0.65	2.1	7532830.0	241238367.5	3910
2014-05-26	30.9	31.35	30.5	30.92	0.15	0.49	2532030.0	78145513.5	1349
2014-05-25	30.65	31.35	30.3	30.77	-0.78	-2.47	1976244.0	60992655.75	1310
2014-05-22	32.25	32.55	31.35	31.55	-0.55	-1.71	1809373.0	57913963.5	1262
2014-05-21	31.5	32.4	31.35	32.1	0.6	1.9	2660829.0	85168507.0	1610
2014-05-20	31.05	31.85	30.7	31.5	0.34	1.09	2699904.0	84810779.5	1465
2014-05-19	31.9	31.9	30.3	31.16	-0.92	-2.87	3060185.0	95377243.75	1955
2014-05-18	32.4	32.55	31.9	32.08	-0.14	-0.43	1484593.0	47936197.75	972
2014-05-15	32.25	32.4	31.9	32.22	-0.04	-0.12	1552095.0	49937206.75	1106
2014-05-14	32.7	33.05	32.1	32.26	-0.35	-1.07	2046494.0	66548765.25	1450
2014-05-13	32.9	33.1	32.4	32.61	0.06	0.18	4858830.0	159248851.75	2858
2014-05-12	31.2	32.7	31.2	32.55	1.38	4.43	6434516.0	206909147.0	3354
2014-05-11	31.5	31.7	30.7	31.17	-0.29	-0.92	2358821.0	73626940.5	1568
2014-05-08	32.25	32.25	31.35	31.46	-0.31	-0.98	2155566.0	68486924.25	1646
2014-05-07	31.05	32.55	30.7	31.77	0.78	2.52	8001099.0	254563897.25	4473
2014-05-06	31.05	31.7	30.7	30.99	-0.31	-0.99	1469564.0	45924226.0	1157
2014-05-05	31.5	31.5	30.7	31.3	-0.2	-0.63	1719668.0	53557751.5	1287
2014-05-04	32.1	32.55	31.35	31.5	-0.32	-1.01	2051129.0	65472257.5	1652
2014-05-01	31.9	32.9	31.5	31.82	-0.15	-0.47	3746000.0	119869343.0	2669
2014-04-30	32.1	32.9	31.85	31.97	0.83	2.67	6976025.0	225873263.75	4567
2014-04-29	30.9	31.5	30.3	31.14	0.4	1.3	3469170.0	106916485.0	2284
2014-04-28	30.5	31.7	30.3	30.74	0.51	1.69	5847679.0	181179968.5	3284
2014-04-27	29.7	30.65	29.45	30.23	0.59	1.99	4135656.0	124813466.7	2590
2014-04-24	29.2	29.7	28.5	29.64	0.56	1.93	3441084.0	100443681.2	2264
2014-04-23	30.0	30.15	28.95	29.08	-0.82	-2.74	2406464.0	71100553.5	1749
2014-04-22	30.0	30.3	29.75	29.9	-0.16	-0.53	1907374.0	57173859.45	1376
2014-04-21	30.5	30.65	29.7	30.06	-0.27	-0.89	2800371.0	84289766.15	2029
2014-04-20	30.0	30.9	30.0	30.33	0.39	1.3	3334656.0	101554505.0	2475
2014-04-17	30.65	31.35	29.85	29.94	-0.41	-1.35	5273461.0	161764301.25	3734
2014-04-16	29.75	31.35	29.35	30.35	1.2	4.12	13298143.0	402719956.6	6858
2014-04-15	28.3	29.5	28.25	29.15	1.11	3.96	6687796.0	193752235.3	3167
2014-04-14	27.45	28.5	27.45	28.04	0.54	1.96	2927524.0	82206770.8	1656
2014-04-13	27.6	28.0	27.3	27.5	-0.28	-1.01	2391068.0	65816175.2	1795
2014-04-10	28.3	28.7	27.5	27.78	-0.3	-1.07	2530191.0	70757032.5	1957
2014-04-09	29.2	29.5	27.05	28.08	-0.9	-3.11	5121360.0	148188178.7	3416
2014-04-08	28.5	29.75	28.25	28.98	0.54	1.9	7082436.0	205703178.0	4757
2014-04-07	27.5	29.05	26.8	28.44	0.9	3.27	7694474.0	217142257.3	5287
2014-04-06	28.25	28.25	27.3	27.54	-0.66	-2.34	2930909.0	81048700.8	2383
2014-04-03	28.5	28.7	28.0	28.2	-0.24	-0.84	3002404.0	85197882.5	2417
2014-04-02	28.25	28.7	28.15	28.44	0.54	1.94	5450438.0	154777859.5	3645
2014-04-01	26.8	28.5	26.55	27.9	1.26	4.73	8831136.0	246014541.8	6011
2014-03-31	27.1	27.3	26.55	26.64	-0.36	-1.33	2449995.0	65828401.1	2010
2014-03-30	27.3	27.85	26.7	27.0	0.06	0.22	5886385.0	161060535.7	4003
2014-03-27	26.55	28.1	26.5	26.94	0.6	2.28	15047024.0	410829565.0	9473
2014-03-26	24.72	27.05	24.64	26.34	1.56	6.3	10016505.0	259932475.8	5415
2014-03-25	24.72	25.1	24.4	24.78	0.12	0.49	2067364.0	51233580.8	1494
2014-03-24	25.35	25.6	24.64	24.66	-0.42	-1.67	4682190.0	117872666.3	2810
2014-03-23	23.68	25.35	23.6	25.08	1.74	7.46	8243020.0	204185524.6	4666
2014-03-20	22.96	23.76	22.8	23.34	0.42	1.83	6216091.0	145790896.2	3091
2014-03-19	22.88	23.2	22.8	22.92	0.18	0.79	1560293.0	35782782.0	892
2014-03-18	22.72	23.04	22.64	22.74	0.18	0.8	2221830.0	50772032.3	1146
2014-03-17	22.8	22.8	22.48	22.56	-0.12	-0.53	893403.0	20181118.4	464
2014-03-16	22.8	22.88	22.64	22.68	-0.12	-0.53	1086775.0	24709541.0	601
2014-03-13	23.04	23.2	22.72	22.8	-0.12	-0.52	1538716.0	35238815.0	915
2014-03-12	22.96	23.36	22.72	22.92	-0.06	-0.26	3044904.0	69895551.2	1512
2014-03-11	23.04	23.44	22.88	22.98	0.12	0.52	4293894.0	99460575.5	2151
2014-03-10	21.76	23.76	21.6	22.86	1.08	4.96	8658986.0	198174027.5	3965
2014-03-09	21.52	21.76	21.52	21.78	0.24	1.11	1321194.0	28582672.5	582
2014-03-06	21.44	21.52	21.36	21.54	0.12	0.56	549085.0	11787070.8	259
2014-03-05	21.52	21.6	21.28	21.42	-0.06	-0.28	1099194.0	23560225.0	493
2014-03-04	21.28	21.68	21.28	21.48	0.18	0.85	1189389.0	25606338.7	511
2014-03-03	21.36	21.36	21.12	21.3	-0.12	-0.56	778850.0	16530561.7	505
2014-03-02	21.44	21.6	21.28	21.42	-0.06	-0.28	1091683.0	23406647.8	574
2014-02-27	21.36	21.84	21.36	21.48	0.24	1.13	1977465.0	42718264.9	1100
2014-02-26	21.44	21.44	21.28	21.24	-0.12	-0.56	622145.0	13269496.9	352
2014-02-25	21.6	21.6	21.28	21.36	-0.18	-0.84	854079.0	18285294.6	504
2014-02-24	21.76	21.84	21.52	21.54	-0.18	-0.83	1213661.0	26229008.7	661
2014-02-23	21.28	21.76	21.2	21.72	0.6	2.84	1736530.0	37391403.3	967
2014-02-20	21.12	21.28	21.04	21.12	0.06	0.28	563314.0	11916644.8	264
2014-02-19	21.12	21.2	21.04	21.06	0.0	0.0	325805.0	6869824.9	189
2014-02-18	21.04	21.12	21.04	21.06	0.06	0.29	381640.0	8048358.1	218
2014-02-17	21.04	21.04	20.88	21.0	0.0	0.0	490341.0	10295610.4	247
2014-02-16	21.04	21.2	20.96	21.0	0.06	0.29	723693.0	15265725.5	443
2014-02-13	21.2	21.2	20.8	20.94	-0.24	-1.13	1182853.0	24792790.8	571
2014-02-12	21.28	21.28	21.12	21.18	0.06	0.28	224045.0	4754156.9	204
2014-02-11	21.12	21.36	21.04	21.12	0.0	0.0	691400.0	14680241.8	414
2014-02-10	20.96	21.28	20.88	21.12	0.18	0.86	860245.0	18130236.6	583
2014-02-09	21.04	21.12	20.96	20.94	0.06	0.29	448614.0	9427698.5	306
2014-02-06	21.04	21.04	20.8	20.88	0.0	0.0	534015.0	11184523.0	337
2014-02-05	21.04	21.04	20.88	20.88	-0.12	-0.57	455699.0	9546034.2	262
2014-02-04	20.96	21.12	20.8	21.0	-0.18	-0.85	464656.0	9737403.4	331
2014-02-03	21.28	21.36	20.96	21.18	-0.18	-0.84	614345.0	13017110.8	380
2014-02-02	21.28	21.44	21.2	21.36	0.06	0.28	571401.0	12178928.4	352
2014-01-30	21.44	21.44	21.2	21.3	-0.18	-0.84	430071.0	9171158.3	309
2014-01-29	21.52	21.6	21.36	21.48	0.06	0.28	556771.0	11953251.1	299
2014-01-28	21.44	21.6	21.36	21.42	0.12	0.56	496573.0	10656791.1	281
2014-01-27	21.36	21.52	21.28	21.3	0.0	0.0	746135.0	15982159.5	425
2014-01-26	21.28	21.36	21.12	21.3	-0.18	-0.84	672726.0	14294901.1	429
2014-01-23	21.6	21.68	21.44	21.48	-0.06	-0.28	615113.0	13258112.5	425
2014-01-22	21.6	22.0	20.96	21.54	-0.06	-0.28	2197131.0	47452403.7	1127
2014-01-21	22.0	22.16	21.52	21.6	-0.42	-1.91	2666545.0	57943167.6	1116
2014-01-20	22.08	22.16	21.84	22.02	-0.12	-0.54	1119355.0	24595160.1	648
2014-01-19	21.76	22.24	21.52	22.14	0.42	1.93	2515083.0	55191931.5	1284
2014-01-16	21.36	21.76	21.12	21.72	0.3	1.4	1358444.0	29207876.0	747
2014-01-15	21.52	21.76	21.36	21.42	-0.12	-0.56	942208.0	20244241.3	524
2014-01-14	21.44	21.76	21.28	21.54	0.12	0.56	956376.0	20579615.4	664
2014-01-13	21.28	21.76	21.12	21.42	0.12	0.56	3063829.0	65848420.9	1416
2014-01-12	21.04	21.36	21.04	21.3	0.24	1.14	1718138.0	36375158.6	778
2014-01-09	21.12	21.28	20.96	21.06	-0.12	-0.57	1899176.0	40130314.2	1075
2014-01-08	20.72	21.28	20.56	21.18	0.54	2.62	2189199.0	45637428.4	997
2014-01-07	20.56	20.8	20.32	20.64	0.06	0.29	1382485.0	28435315.1	631
2014-01-06	20.56	20.72	20.48	20.58	0.06	0.29	1022876.0	21041951.9	487
2014-01-05	20.8	20.8	20.56	20.52	-0.36	-1.72	1219403.0	25220648.5	681
2014-01-02	21.2	21.2	20.8	20.88	-0.3	-1.42	1571979.0	32940875.4	833
2014-01-01	21.28	21.44	21.12	21.18	0.24	1.15	3411130.0	72467237.1	1567
2013-12-31	21.04	21.04	20.8	20.94	-0.06	-0.29	1471475.0	30732820.2	734
2013-12-30	21.04	21.36	20.88	21.0	0.12	0.57	4260894.0	90004865.6	2012
2013-12-29	20.64	21.04	20.56	20.88	0.24	1.16	2720649.0	56599421.6	1324
2013-12-26	20.32	20.8	20.32	20.64	0.3	1.47	3634496.0	74853239.7	1582
2013-12-25	20.32	20.4	20.32	20.34	0.0	0.0	616313.0	12517648.7	308
2013-12-24	20.56	20.56	20.24	20.34	-0.12	-0.59	1217363.0	24746973.7	510
2013-12-23	20.48	20.56	20.32	20.46	-0.06	-0.29	822803.0	16835466.2	447
2013-12-22	20.4	20.56	20.32	20.52	0.18	0.88	1325669.0	27085212.4	537
2013-12-19	20.48	20.56	20.32	20.34	-0.06	-0.29	683726.0	13945840.4	418
2013-12-18	20.32	20.4	20.32	20.4	0.06	0.29	714114.0	14510482.6	339
2013-12-17	20.4	20.56	20.32	20.34	-0.18	-0.88	1218288.0	24881419.6	607
2013-12-16	20.32	20.56	20.24	20.52	0.12	0.59	1248650.0	25435943.1	606
2013-12-15	20.24	20.4	20.24	20.4	0.24	1.19	1228101.0	24983768.9	499
2013-12-12	20.4	20.4	20.16	20.16	-0.24	-1.18	1183363.0	23975410.7	602
2013-12-11	20.56	20.72	20.4	20.4	-0.12	-0.58	983219.0	20140012.4	553
2013-12-10	20.32	20.88	20.32	20.52	0.18	0.88	3055804.0	63016343.1	1254
2013-12-09	20.48	20.48	20.24	20.34	-0.06	-0.29	678638.0	13788310.9	405
2013-12-08	20.48	20.56	20.32	20.4	0.0	0.0	752950.0	15354040.8	477
2013-12-05	20.16	20.48	20.08	20.4	0.18	0.89	632244.0	12796238.7	395
2013-12-04	20.16	20.24	19.92	20.22	0.12	0.6	699674.0	14048621.3	511
2013-12-03	20.32	20.4	19.92	20.1	-0.3	-1.47	1647335.0	33313907.7	708
2013-12-02	20.32	20.48	20.32	20.4	0.06	0.29	717080.0	14595762.9	408
2013-12-01	20.56	20.56	20.32	20.34	-0.12	-0.59	521095.0	10622761.7	420
2013-11-28	20.48	20.64	20.4	20.46	0.06	0.29	898879.0	18431655.5	503
2013-11-27	20.32	20.56	20.32	20.4	0.12	0.59	1012248.0	20635467.3	596
2013-11-26	20.8	20.8	20.32	20.28	-0.48	-2.31	2118548.0	43565172.8	1181
2013-11-25	20.8	21.12	20.56	20.76	0.12	0.58	6257240.0	130370814.0	2853
2013-11-24	20.64	20.8	20.48	20.64	0.12	0.58	1508133.0	31022628.9	865
2013-11-21	20.88	21.12	20.4	20.52	0.18	0.88	5123563.0	105941703.8	2473
2013-11-20	20.0	20.4	20.0	20.34	0.3	1.5	816078.0	16525878.6	537
2013-11-19	20.32	20.32	19.92	20.04	-0.24	-1.18	978159.0	19689699.3	554
2013-11-18	20.32	20.4	20.32	20.28	0.0	0.0	715769.0	14545984.9	401
2013-11-17	20.32	20.56	20.32	20.28	-0.06	-0.29	853355.0	17394943.2	526
2013-11-14	20.32	20.4	20.24	20.34	0.0	0.0	539159.0	10952954.5	394
2013-11-13	20.32	20.48	20.16	20.34	0.0	0.0	650914.0	13232755.7	410
2013-11-12	20.4	20.56	20.32	20.34	-0.12	-0.59	1383823.0	28284032.1	763
2013-11-11	20.24	20.64	20.16	20.46	0.24	1.19	2182390.0	44599000.7	1037
2013-11-10	20.4	20.48	20.16	20.22	-0.18	-0.88	1647854.0	33394893.5	795
2013-11-07	20.48	20.64	20.32	20.4	0.0	0.0	1480743.0	30341973.1	868
2013-11-06	20.4	20.48	20.32	20.4	0.0	0.0	1201680.0	24463289.8	679
2013-11-05	20.56	20.64	20.32	20.4	-0.24	-1.16	2598015.0	53190093.2	1607
2013-11-04	20.64	21.04	20.24	20.64	0.0	0.0	6614636.0	136250299.9	3750
2013-11-03	19.4	20.8	19.28	20.64	1.26	6.5	7483041.0	151006030.8	3230
2013-10-31	19.2	19.68	19.08	19.38	0.06	0.31	2300321.0	44677502.9	1110
2013-10-30	19.4	19.44	19.16	19.32	0.0	0.0	1156186.0	22251208.5	650
2013-10-29	19.28	19.44	19.08	19.32	0.06	0.31	1557791.0	30037374.7	781
2013-10-28	19.2	19.28	18.96	19.26	0.06	0.31	1648428.0	31493820.4	839
2013-10-27	19.28	19.32	19.08	19.2	-0.06	-0.31	1204124.0	23123843.1	759
2013-10-24	19.04	19.52	19.04	19.26	0.3	1.58	3381950.0	65167087.3	1753
2013-10-23	18.84	19.04	18.8	18.96	0.0	0.0	1575080.0	29742993.7	859
2013-10-22	19.16	19.28	18.72	18.96	-0.18	-0.94	2719693.0	51410759.1	1672
2013-10-21	19.44	19.56	19.16	19.14	-0.36	-1.85	2111964.0	40889402.2	1093
2013-10-20	19.56	19.76	19.32	19.5	0.3	1.56	2748773.0	53644492.3	1362
2013-10-10	19.52	19.76	19.16	19.2	-0.24	-1.23	2940159.0	57262933.1	1752
2013-10-09	18.92	19.8	18.84	19.44	0.42	2.21	7059446.0	137311548.4	3588
2013-10-08	19.16	19.52	18.48	19.02	-0.66	-3.35	9739881.0	185749805.3	5429
2013-10-07	21.76	21.76	19.68	19.68	-2.16	-9.89	13790124.0	278134141.2	7207
2013-10-06	23.68	23.68	21.36	21.84	-1.86	-7.85	6707869.0	148653705.0	4861
2013-10-03	24.64	24.64	23.68	23.7	-0.9	-3.66	1851858.0	45129887.2	1119
2013-10-02	24.96	25.05	24.64	24.6	-0.3	-1.2	2149421.0	53198068.1	1036
2013-10-01	24.56	25.1	24.4	24.9	0.36	1.47	2749845.0	67991754.5	1359
2013-09-30	24.56	24.72	24.4	24.54	-0.12	-0.49	1647360.0	40404898.1	929
2013-09-29	24.64	24.64	24.4	24.66	0.06	0.24	1147023.0	28087489.6	849
2013-09-26	24.64	24.64	24.24	24.6	-0.06	-0.24	1998471.0	48830000.5	1253
2013-09-25	24.72	25.05	24.56	24.66	0.18	0.74	3711593.0	91787334.4	2054
2013-09-24	24.24	24.96	24.08	24.48	0.3	1.24	4462801.0	109412936.0	2158
2013-09-19	24.24	24.4	24.0	24.18	0.06	0.25	1287916.0	31102998.1	848
2013-09-18	24.16	24.4	24.08	24.12	-0.06	-0.25	1391344.0	33654197.6	1083
2013-09-17	24.24	24.4	24.0	24.18	0.12	0.5	2614321.0	63219854.2	1634
2013-09-16	24.32	24.4	23.52	24.06	-0.24	-0.99	3149845.0	75326626.5	2223
2013-09-15	24.64	24.72	24.16	24.3	0.0	0.0	2687416.0	65594494.6	1709
2013-09-12	24.48	24.72	24.16	24.3	-0.12	-0.49	2392504.0	58394566.7	1743
2013-09-11	25.3	25.35	24.4	24.42	-0.72	-2.86	2988980.0	73443781.5	2321
2013-09-10	24.64	25.6	23.44	25.14	1.32	5.54	8905298.0	221906113.9	5883
2013-09-09	25.85	25.85	23.84	23.82	-2.64	-9.98	6518860.0	157965673.6	4055
2013-09-08	29.75	30.0	26.5	26.46	-2.94	-10.0	5828826.0	159196973.5	4039
2013-09-05	30.0	30.3	29.2	29.4	-0.36	-1.21	756276.0	22415288.4	761
2013-09-04	31.5	31.5	28.95	29.76	-1.89	-5.97	2841476.0	85474544.2	1780
2013-09-03	33.1	33.1	31.7	31.65	-1.65	-4.95	814463.0	26286306.0	587
2013-09-02	33.3	33.75	32.9	33.3	0.0	0.0	626181.0	20771514.5	444
2013-09-01	33.05	33.45	32.4	33.3	1.05	3.26	1826204.0	60001856.25	823
2013-08-29	32.55	34.8	31.7	32.25	0.0	0.0	1905113.0	62315573.75	1578
2013-08-28	30.3	33.05	29.45	32.25	-0.15	-0.46	2233869.0	69965866.0	2143
2013-08-27	35.85	35.85	32.4	32.4	-3.6	-10.0	1161249.0	39083866.25	987
2013-08-26	35.5	36.0	35.45	36.0	0.0	0.0	681660.0	24238322.25	427
2013-08-25	36.15	36.15	35.5	36.0	-0.15	-0.41	427191.0	15272259.5	365
2013-08-22	36.0	36.15	35.45	36.15	0.0	0.0	886660.0	31799705.5	589
2013-08-21	36.0	36.15	35.7	36.15	0.15	0.42	359449.0	12922832.75	314
2013-08-20	36.5	36.65	36.0	36.0	-0.45	-1.23	370401.0	13401789.0	332
2013-08-19	36.15	36.65	36.0	36.45	0.3	0.83	379293.0	13739119.5	376
2013-08-18	36.0	36.15	35.85	36.15	0.15	0.42	276553.0	9952899.5	264
2013-08-15	36.3	36.5	35.85	36.0	-0.3	-0.83	568113.0	20526785.25	401
2013-08-14	36.7	36.9	36.0	36.3	-0.3	-0.82	306318.0	11135995.5	263
2013-08-13	36.15	37.05	36.15	36.6	0.6	1.67	577498.0	21150480.75	403
2013-08-05	36.3	36.5	35.85	36.0	-0.45	-1.23	283111.0	10235126.75	260
2013-08-04	36.3	36.5	36.15	36.45	0.0	0.0	228739.0	8311950.25	228
2013-08-01	36.65	36.65	36.15	36.45	0.0	0.0	135075.0	4908636.75	183
2013-07-31	36.7	37.05	36.5	36.45	-0.3	-0.82	333744.0	12232869.75	279
2013-07-30	36.65	36.7	36.3	36.75	0.15	0.41	127905.0	4671763.0	162
2013-07-29	36.7	36.7	36.3	36.6	0.0	0.0	222521.0	8129898.25	214
2013-07-28	36.5	36.9	36.0	36.6	0.15	0.41	357668.0	13054557.5	348
2013-07-25	36.7	36.9	36.3	36.45	-0.15	-0.41	736459.0	26869401.25	494
2013-07-24	36.5	37.2	36.5	36.6	0.3	0.83	615145.0	22596120.0	489
2013-07-23	37.5	37.7	36.3	36.3	-1.2	-3.2	1095583.0	40337390.75	942
2013-07-22	37.7	37.85	37.2	37.5	-0.3	-0.79	601831.0	22604975.5	397
2013-07-21	38.1	38.1	37.35	37.8	0.0	0.0	345343.0	12987027.25	353
2013-07-18	38.1	38.25	37.5	37.8	-0.15	-0.4	434798.0	16465792.75	392
2013-07-17	38.25	38.25	37.85	37.95	-0.3	-0.78	495603.0	18837348.0	286
2013-07-16	38.4	38.55	38.1	38.25	-0.15	-0.39	255919.0	9806905.25	232
2013-07-15	38.4	39.05	38.1	38.4	0.0	0.0	832386.0	32036213.75	620
2013-07-14	37.9	38.55	37.85	38.4	0.45	1.19	1343178.0	51264347.0	467
2013-07-11	37.85	37.9	37.35	37.95	0.15	0.4	206205.0	7761213.5	231
2013-07-10	37.9	38.25	37.2	37.8	-0.15	-0.4	168064.0	6362416.75	164
2013-07-09	38.1	38.4	37.85	37.95	-0.15	-0.39	347346.0	13234050.0	324
2013-07-08	38.25	38.7	37.9	38.1	0.0	0.0	529936.0	20304993.0	645
2013-07-07	38.55	38.7	38.1	38.1	-0.3	-0.78	484943.0	18634560.0	370
2013-07-04	38.25	38.7	38.1	38.4	0.15	0.39	562811.0	21687338.25	457
2013-07-03	38.4	38.4	38.1	38.25	-0.3	-0.78	286665.0	10970732.25	231
2013-07-02	38.25	38.7	37.9	38.55	0.15	0.39	407385.0	15633221.75	367
2013-07-01	38.4	38.7	38.4	38.4	-0.3	-0.78	348290.0	13400411.5	394
2013-06-30	38.7	39.05	37.2	38.7	-0.15	-0.39	859409.0	33079120.75	624
2013-06-26	39.6	39.6	38.9	38.85	-0.75	-1.89	605860.0	23717026.5	593
2013-06-25	39.6	40.2	39.45	39.6	0.0	0.0	575418.0	22921595.25	489
2013-06-24	38.7	39.9	38.25	39.6	0.75	1.93	1748643.0	68379025.25	1228
2013-06-23	39.05	39.1	38.55	38.85	0.0	0.0	627886.0	24350175.75	501
2013-06-22	38.25	39.1	37.85	38.85	0.0	0.0	825279.0	31969958.25	752
2013-06-19	38.55	39.1	38.1	38.85	0.3	0.78	1392911.0	53844623.0	1112
2013-06-18	37.85	38.7	37.5	38.55	0.9	2.39	1235881.0	47096595.75	1044
2013-06-17	37.7	38.4	37.2	37.65	0.45	1.21	1344010.0	50776951.25	1260
2013-06-16	36.9	38.1	36.0	37.2	-0.45	-1.2	1214778.0	44993056.25	1201
2013-06-15	38.9	39.05	36.3	37.65	-2.55	-6.34	1597876.0	60800981.0	1444
2013-06-12	40.2	41.2	40.0	40.2	-0.15	-0.37	2296714.0	93112677.5	2124
2013-06-11	39.3	41.8	38.9	40.35	1.05	2.67	2219526.0	89186315.75	2091
2013-06-10	38.1	39.45	38.1	39.3	1.05	2.75	1296678.0	50168938.25	834
2013-06-09	38.7	38.7	37.9	38.25	-0.3	-0.78	392160.0	14982166.5	364
2013-06-08	38.55	39.1	38.25	38.55	0.15	0.39	445023.0	17173742.75	520
2013-06-05	38.4	38.7	38.1	38.4	-0.15	-0.39	224453.0	8604807.0	269
2013-06-04	39.3	39.3	38.1	38.55	-0.6	-1.53	556128.0	21489292.0	645
2013-06-03	39.1	39.6	38.55	39.15	0.15	0.38	1127799.0	44014588.25	837
2013-06-02	38.9	39.3	38.4	39.0	0.3	0.78	1101656.0	42764096.25	915
2013-06-01	38.7	39.9	38.4	38.7	0.0	0.0	1305561.0	51212494.5	1406
2013-05-29	38.55	40.2	38.4	38.7	0.3	0.78	2818680.0	111195435.25	2720
2013-05-28	36.3	38.55	36.15	38.4	2.1	5.79	2093284.0	78741624.0	1870
2013-05-27	36.3	36.65	35.7	36.3	-0.45	-1.22	938395.0	33967809.75	1208
2013-05-26	37.5	38.55	34.3	36.75	-0.6	-1.61	3139829.0	116640747.0	2499
2013-05-25	38.1	38.25	37.2	37.35	-1.35	-3.49	1225734.0	46225014.5	1202
2013-05-22	39.3	39.6	38.55	38.7	-0.9	-2.27	978519.0	38188278.25	927
2013-05-21	39.75	40.2	39.3	39.6	-0.3	-0.75	1025591.0	40681950.25	839
2013-05-20	40.0	40.2	39.45	39.9	-0.15	-0.37	526671.0	20976501.5	527
2013-05-19	39.9	40.6	39.9	40.05	-0.15	-0.37	525265.0	21053134.5	567
2013-05-18	40.2	40.6	39.75	40.2	0.15	0.37	902886.0	36277979.0	1062
2013-05-15	39.75	40.2	37.9	40.05	0.0	0.0	825368.0	32237074.75	978
2013-05-14	40.4	40.6	37.2	40.05	-0.6	-1.48	1484131.0	59194094.5	1499
2013-05-13	39.9	40.8	39.05	40.65	0.3	0.74	1355186.0	54146333.5	1490
2013-05-12	39.45	41.0	38.9	40.35	0.9	2.28	2064484.0	82937924.5	1945
2013-05-11	38.9	39.6	37.5	39.45	0.6	1.54	1904143.0	73504167.75	2239
2013-05-08	39.9	40.2	37.9	38.85	-1.5	-3.72	1666030.0	65143852.25	1889
2013-05-07	41.0	41.0	39.6	40.35	-0.9	-2.18	766666.0	30781512.5	846
2013-05-06	41.4	41.4	40.6	41.25	-0.15	-0.36	716968.0	29476814.75	826
2013-05-05	41.0	42.2	40.6	41.4	0.6	1.47	1663636.0	68773113.25	1212
2013-05-04	40.6	41.0	40.6	40.8	0.3	0.74	874826.0	35603685.0	574
2013-05-01	40.6	40.8	40.0	40.5	-0.15	-0.37	1050988.0	42431260.75	744
2013-04-30	40.2	40.8	39.9	40.65	0.45	1.12	870576.0	35205621.75	866
2013-04-29	40.0	40.4	39.75	40.2	0.0	0.0	577363.0	23114255.0	614
2013-04-28	39.6	40.4	39.6	40.2	0.45	1.13	793065.0	31645390.5	826
2013-04-27	39.1	40.6	39.05	39.75	0.15	0.38	986253.0	39207543.0	960
2013-04-24	40.8	41.0	39.3	39.6	-1.2	-2.94	1026931.0	41134146.0	1115
2013-04-23	40.6	41.4	40.2	40.8	-0.15	-0.37	1229288.0	49870867.25	1344
2013-04-22	42.4	42.4	40.8	40.95	-1.5	-3.53	1732725.0	71537093.5	1762
2013-04-21	42.4	42.4	40.2	42.45	0.15	0.35	1468305.0	60541998.0	1756
2013-04-20	42.8	43.0	41.8	42.3	-0.45	-1.05	1250725.0	52965971.75	1163
2013-04-17	44.2	45.0	40.6	42.75	-2.25	-5.0	2480135.0	107286707.5	2178
2013-04-16	43.8	46.0	43.0	45.0	0.6	1.35	3021588.0	134499015.75	2511
2013-04-15	42.2	44.8	42.0	44.4	2.4	5.71	3122535.0	134955692.25	2899
2013-04-14	43.2	43.6	40.2	42.0	-1.5	-3.45	3431176.0	143364442.75	2984
2013-04-13	45.4	45.6	43.4	43.5	-2.1	-4.61	1215945.0	53796207.75	1554
2013-04-10	44.8	46.8	43.6	45.6	0.6	1.33	1610865.0	72703277.5	1653
2013-04-09	47.2	47.8	45.0	45.0	-2.1	-4.46	1886806.0	88202940.75	1733
2013-04-08	48.0	48.6	47.0	47.1	0.15	0.32	2429251.0	115241940.25	2426
2013-04-07	42.6	47.4	42.6	46.95	3.75	8.68	2429768.0	112219460.5	2638
2013-04-06	43.6	44.8	42.8	43.2	-1.05	-2.37	471411.0	20545781.0	619
2013-04-03	45.6	45.6	44.2	44.25	-1.65	-3.59	382278.0	17202866.0	583
2013-04-02	45.0	46.4	44.8	45.9	0.6	1.32	990934.0	45136106.25	899
2013-04-01	45.6	45.6	44.6	45.3	0.15	0.33	629949.0	28293360.0	622
2013-03-31	41.4	45.6	40.8	45.15	2.55	5.99	2351433.0	102056303.25	2154
2013-03-30	47.0	47.2	42.6	42.6	-4.65	-9.84	1681226.0	73714674.25	1494
2013-03-27	47.8	47.8	47.2	47.25	-0.6	-1.25	276546.0	13145086.75	267
2013-03-26	48.0	48.0	47.4	47.85	-0.3	-0.62	391119.0	18679905.0	328
2013-03-25	48.2	48.4	47.8	48.15	-0.3	-0.62	388504.0	18634451.25	340
2013-03-24	47.8	48.4	47.4	48.45	0.6	1.25	1032963.0	49412282.75	653
2013-03-23	47.8	48.4	47.2	47.85	-0.15	-0.31	846028.0	40409363.25	588
2013-03-20	48.2	48.6	47.8	48.0	-0.6	-1.23	383639.0	18485049.25	413
2013-03-19	48.4	49.2	47.8	48.6	-0.3	-0.61	473015.0	22919193.0	475
2013-03-18	49.4	49.6	48.0	48.9	-0.6	-1.21	636083.0	31055117.5	455
2013-03-17	49.6	49.6	48.6	49.5	-0.3	-0.6	559441.0	27459162.75	460
2013-03-16	49.6	49.8	49.0	49.8	0.3	0.61	686836.0	33898101.5	405
2013-03-13	49.6	49.6	48.6	49.5	-0.45	-0.9	347670.0	17117924.0	374
2013-03-12	50.8	50.8	49.4	49.95	-1.2	-2.35	625539.0	31397144.5	503
2013-03-11	50.6	51.2	50.4	51.15	0.3	0.59	534169.0	27172562.0	420
2013-03-10	50.0	50.8	49.8	50.85	0.45	0.89	619550.0	31172121.5	483
2013-03-09	50.2	50.6	49.6	50.4	0.15	0.3	584288.0	29220809.25	469
2013-03-06	49.8	50.4	49.6	50.25	0.15	0.3	750426.0	37484770.0	552
2013-03-05	49.6	50.4	49.6	50.1	0.15	0.3	622705.0	30999695.0	403
2013-03-04	49.6	50.0	49.2	49.95	0.15	0.3	345156.0	17103721.25	340
2013-03-03	49.6	50.6	49.0	49.8	0.0	0.0	784444.0	38957630.75	575
2013-03-02	49.2	50.2	49.2	49.8	0.15	0.3	383098.0	19011176.0	408
2013-02-27	49.0	50.0	49.0	49.65	0.6	1.22	711610.0	35090859.25	539
2013-02-26	49.0	49.0	47.8	49.05	-0.15	-0.3	312183.0	15125611.0	327
2013-02-25	49.6	49.6	48.8	49.2	-0.6	-1.2	324369.0	15899773.75	323
2013-02-24	49.8	50.0	49.4	49.8	-0.45	-0.9	362838.0	17991541.0	334
2013-02-23	50.0	50.4	49.0	50.25	-0.15	-0.3	314994.0	15722101.0	328
2013-02-20	50.4	51.0	49.2	50.4	0.0	0.0	550435.0	27454797.25	504
2013-02-19	49.6	50.4	47.2	50.4	0.45	0.9	1197541.0	58600011.75	1032
2013-02-18	50.6	50.8	49.6	49.95	-0.9	-1.77	580574.0	29007815.5	626
2013-02-17	51.4	51.4	50.8	50.85	-0.75	-1.45	381063.0	19436069.5	406
2013-02-16	51.2	51.8	50.8	51.6	0.15	0.29	527540.0	27089848.0	451
2013-02-13	51.8	52.4	51.2	51.45	-0.75	-1.44	642673.0	33254296.75	596
2013-02-12	52.0	52.2	51.0	52.2	-0.3	-0.57	743186.0	38373554.5	724
2013-02-11	52.6	53.4	51.8	52.5	-0.15	-0.28	1191345.0	62429084.0	1099
2013-02-10	52.0	53.2	51.4	52.65	0.6	1.15	1102586.0	57838594.25	1089
2013-02-09	51.6	52.6	51.2	52.05	0.15	0.29	1524263.0	78861882.75	1102
2013-02-06	49.8	52.0	49.6	51.9	2.1	4.22	1346640.0	68177087.25	977
2013-02-05	50.2	50.2	48.6	49.8	-0.3	-0.6	727091.0	35969644.75	536
2013-02-04	49.4	50.2	49.2	50.1	0.45	0.91	976354.0	48520623.5	680
2013-02-03	50.2	50.4	49.6	49.65	-0.9	-1.78	604955.0	30175470.5	667
2013-02-02	50.8	51.2	49.6	50.55	0.15	0.3	1698751.0	85394153.25	1389
2013-01-30	49.2	50.8	49.0	50.4	1.2	2.44	2516265.0	125803189.25	2486
2013-01-29	47.6	49.6	46.8	49.2	1.35	2.82	1410400.0	68013729.5	1295
2013-01-28	48.2	48.2	47.0	47.85	-0.3	-0.62	925685.0	44003504.25	884
2013-01-27	48.2	48.6	47.4	48.15	-0.45	-0.93	1154016.0	55377926.5	1036
2013-01-26	48.4	48.6	47.8	48.6	0.6	1.25	870445.0	41877845.0	955
2013-01-23	48.2	49.2	47.2	48.0	-0.15	-0.31	1195830.0	57964412.75	1371
2013-01-22	47.6	48.2	47.2	48.15	0.0	0.0	783538.0	37310967.0	728
2013-01-21	49.0	49.2	47.0	48.15	-0.9	-1.83	480533.0	23214981.5	571
2013-01-20	48.6	49.2	48.4	49.05	0.15	0.31	674134.0	32872498.5	613
2013-01-19	47.6	49.2	47.6	48.9	0.9	1.88	1024970.0	49683174.25	905
2013-01-16	48.0	49.2	47.8	48.0	0.0	0.0	1034263.0	49965876.0	1103
2013-01-15	47.8	48.4	47.2	48.0	0.0	0.0	690450.0	33006052.25	756
2013-01-14	48.4	48.4	47.2	48.0	0.15	0.31	1141415.0	54529386.75	1302
2013-01-13	46.0	48.2	44.8	47.85	1.65	3.57	1635033.0	75991556.25	1263
2013-01-12	46.6	46.6	45.4	46.2	0.0	0.0	727446.0	33278076.25	629
2013-01-09	46.0	46.8	45.8	46.2	0.0	0.0	843878.0	39079295.75	821
2013-01-08	46.2	46.4	45.8	46.2	0.0	0.0	574854.0	26430674.0	642
2013-01-07	45.4	46.8	45.0	46.2	0.6	1.32	1048609.0	48277923.5	1300
2013-01-06	46.2	46.4	45.2	45.6	-0.9	-1.94	650008.0	29677990.5	914
2013-01-05	46.2	47.2	45.8	46.5	0.3	0.65	1301238.0	60419035.25	1611
2013-01-02	45.4	46.2	42.6	46.2	0.75	1.65	3649995.0	163116810.0	3611
2013-01-01	48.8	49.0	45.4	45.45	-4.8	-9.55	4199344.0	193771988.25	4244
2012-12-31	56.2	56.4	50.2	50.25	-5.55	-9.95	2030768.0	105594022.0	1724
2012-12-30	58.8	59.4	55.2	55.8	-2.85	-4.86	1870674.0	108177178.75	1297
2012-12-29	57.4	59.4	56.8	58.65	1.65	2.89	1835891.0	106794138.25	1569
2012-12-26	53.2	58.0	52.2	57.0	3.6	6.74	3589269.0	195044763.5	1857
2012-12-25	52.0	53.4	51.4	53.4	0.9	1.71	1457714.0	76360347.75	1003
2012-12-24	52.2	53.4	51.8	52.5	0.15	0.29	927090.0	48564285.0	901
2012-12-23	49.8	52.8	49.8	52.35	1.95	3.87	1816598.0	93309220.0	1517
2012-12-22	49.6	50.6	48.6	50.4	0.6	1.2	1119335.0	55616656.0	841
2012-12-19	49.0	49.8	48.6	49.8	0.6	1.22	1228116.0	60395651.75	901
2012-12-18	48.4	50.2	48.0	49.2	0.3	0.61	1923514.0	94681337.75	1411
2012-12-17	48.4	49.2	47.2	48.9	0.15	0.31	1136279.0	54747364.25	692
2012-12-16	49.2	49.2	48.2	48.75	-0.6	-1.22	549971.0	26681931.75	596
2012-12-15	49.0	49.6	47.8	49.35	0.9	1.86	1208548.0	58904226.5	941
2012-12-12	47.8	48.6	47.2	48.45	0.45	0.94	731821.0	35022048.5	736
2012-12-11	48.6	48.6	47.8	48.0	-1.2	-2.44	596711.0	28753653.5	583
2012-12-10	49.6	50.2	48.2	49.2	-0.45	-0.91	870844.0	42760912.0	957
2012-12-09	48.2	51.0	47.8	49.65	1.5	3.12	2177603.0	107310013.75	1735
2012-12-08	47.8	48.4	47.8	48.15	0.15	0.31	429989.0	20628784.5	482
2012-12-05	47.2	48.6	47.2	48.0	0.45	0.95	867466.0	41552365.5	925
2012-12-04	47.4	47.6	46.6	47.55	-0.15	-0.31	655524.0	30912656.25	579
2012-12-03	47.2	47.8	47.2	47.7	-0.15	-0.31	970608.0	45998321.75	626
2012-12-02	47.8	48.0	47.2	47.85	-0.15	-0.31	876200.0	41546434.0	576
2012-12-01	47.2	49.0	46.8	48.0	0.75	1.59	1620840.0	77303832.0	1342
2012-11-28	44.4	47.4	44.4	47.25	2.4	5.35	2010438.0	91931827.25	1345
2012-11-27	45.2	45.2	44.0	44.85	-0.3	-0.66	789203.0	35264698.25	616
2012-11-26	44.2	45.8	43.2	45.15	0.75	1.69	1041998.0	46622675.0	793
2012-11-25	44.8	45.0	43.6	44.4	-0.6	-1.33	571258.0	25097875.25	383
2012-11-24	44.8	45.4	44.6	45.0	0.0	0.0	444434.0	19938062.75	310
2012-11-21	45.0	45.4	44.8	45.0	-0.6	-1.32	355386.0	15959560.75	399
2012-11-20	44.2	45.6	43.6	45.6	1.35	3.05	838058.0	37269563.25	543
2012-11-19	45.4	45.6	42.6	44.25	-1.5	-3.28	824428.0	36378181.0	746
2012-11-18	45.4	45.8	45.0	45.75	0.0	0.0	382643.0	17383697.0	300
2012-11-17	45.4	46.2	44.6	45.75	-0.15	-0.33	351818.0	16013733.25	385
2012-11-14	46.0	46.2	44.8	45.9	0.15	0.33	406400.0	18488111.25	405
2012-11-13	44.4	46.0	44.4	45.75	1.35	3.04	454084.0	20579333.75	535
2012-11-12	45.4	45.8	44.4	44.4	-1.35	-2.95	443368.0	19984837.75	431
2012-11-11	45.8	46.8	45.0	45.75	-0.15	-0.33	1056535.0	48535613.75	862
2012-11-10	44.8	46.2	44.2	45.9	0.9	2.0	1081641.0	48589651.0	849
2012-11-07	44.2	45.4	44.2	45.0	0.75	1.69	2224075.0	99287443.75	1269
2012-11-06	45.0	45.6	44.0	44.25	-1.2	-2.64	1383345.0	61501392.0	1178
2012-11-05	41.4	45.4	41.2	45.45	3.75	8.99	2547535.0	112180219.5	1836
2012-11-04	41.2	41.8	41.0	41.7	0.3	0.72	531601.0	21898213.5	411
2012-11-03	41.2	41.8	41.0	41.4	0.15	0.36	266579.0	10980352.0	288
2012-10-24	40.2	41.8	39.1	41.25	0.15	0.36	900776.0	36648285.75	656
2012-10-23	41.0	42.0	40.6	41.1	0.0	0.0	1046415.0	43204436.25	808
2012-10-22	41.4	41.8	40.8	41.1	-0.75	-1.79	410598.0	16902151.25	505
2012-10-21	42.2	43.0	41.0	41.85	-0.15	-0.36	919509.0	38455935.25	909
2012-10-20	41.2	42.0	40.8	42.0	0.3	0.72	614253.0	25428790.75	667
2012-10-17	41.8	43.2	41.2	41.7	0.0	0.0	1015006.0	42568192.0	1001
2012-10-16	41.8	42.2	41.2	41.7	-0.3	-0.71	567814.0	23640399.25	514
2012-10-15	41.8	42.6	41.4	42.0	0.15	0.36	911279.0	38202917.5	545
2012-10-14	40.8	42.0	40.6	41.85	0.0	0.0	356601.0	14720591.75	433
2012-10-13	41.8	42.0	38.25	41.85	-0.3	-0.71	436019.0	17765937.0	462
2012-10-10	41.8	42.6	41.8	42.15	0.0	0.0	596605.0	25173964.5	521
2012-10-09	42.2	42.8	41.4	42.15	0.0	0.0	507144.0	21302531.25	509
2012-10-08	41.2	43.2	40.2	42.15	0.3	0.72	1021540.0	42812160.25	1025
2012-10-07	43.2	43.8	41.8	41.85	-1.8	-4.12	1131724.0	47839524.75	1130
2012-10-06	45.6	46.6	43.0	43.65	-2.55	-5.52	2100374.0	92878581.75	2362
2012-10-03	42.0	46.2	41.6	46.2	3.75	8.83	2351700.0	103983356.5	1798
2012-10-02	42.0	42.6	41.2	42.45	0.45	1.07	1456918.0	60638156.25	714
2012-10-01	40.8	42.0	40.2	42.0	1.5	3.7	842668.0	34237470.75	596
2012-09-30	39.45	40.6	39.05	40.5	0.6	1.5	1000294.0	39811520.0	744
2012-09-29	42.4	43.6	38.4	39.9	-2.7	-6.34	1710664.0	68953878.0	1354
2012-09-26	43.6	43.8	41.8	42.6	-1.05	-2.41	573343.0	24528333.75	547
2012-09-25	43.8	44.0	43.2	43.65	-0.6	-1.36	247770.0	10794911.25	335
2012-09-24	45.0	45.0	43.4	44.25	-0.3	-0.67	392340.0	17218798.5	416
2012-09-22	43.8	45.4	43.0	44.55	0.3	0.68	882238.0	39042062.75	817
2012-09-19	44.4	44.6	43.4	44.25	-0.45	-1.01	636148.0	27870305.25	596
2012-09-18	44.2	45.0	44.0	44.7	0.15	0.34	403619.0	17931457.75	442
2012-09-17	44.2	45.0	43.6	44.55	0.3	0.68	628074.0	27819999.0	638
2012-09-16	44.8	44.8	44.0	44.25	-0.75	-1.67	441619.0	19555270.5	436
2012-09-15	45.4	45.4	44.8	45.0	0.0	0.0	318149.0	14283967.25	377
2012-09-12	44.6	45.6	44.4	45.0	0.45	1.01	791664.0	35630033.5	783
2012-09-11	45.4	45.6	44.4	44.55	-1.05	-2.3	758250.0	33843818.0	780
2012-09-10	45.6	45.6	44.8	45.6	-0.15	-0.33	301531.0	13570143.5	376
2012-09-09	46.0	46.6	45.2	45.75	-0.3	-0.65	454309.0	20755969.75	513
2012-09-08	46.0	46.8	45.8	46.05	0.15	0.33	550535.0	25346811.0	579
2012-09-05	46.0	46.4	45.4	45.9	0.15	0.33	577635.0	26438560.0	633
2012-09-04	45.4	46.0	44.8	45.75	0.15	0.33	445539.0	20162866.75	580
2012-09-03	46.2	46.8	45.4	45.6	-1.05	-2.25	601241.0	27563336.25	687
2012-09-02	46.2	47.2	45.6	46.65	-0.15	-0.32	725986.0	33530751.0	894
2012-09-01	47.6	48.0	46.6	46.8	-1.2	-2.5	820246.0	38641739.5	876
2012-08-29	46.6	48.0	46.6	48.0	0.75	1.59	1129265.0	52938755.5	952
2012-08-28	46.8	47.8	46.4	47.25	0.0	0.0	1012176.0	47486618.5	1061
2012-08-27	47.6	47.8	46.2	47.25	-0.9	-1.87	1062676.0	49941111.5	1175
2012-08-26	49.2	50.4	47.2	48.15	-1.5	-3.02	1773976.0	85118882.0	1968
2012-08-25	52.6	52.6	45.6	49.65	1.65	3.44	2704708.0	129817713.25	2659
2012-08-15	45.0	49.0	44.4	48.0	3.0	6.67	2805705.0	129548688.0	1459
2012-08-14	44.8	45.6	44.2	45.0	-0.15	-0.33	494808.0	22207748.5	556
2012-08-13	44.2	46.0	43.6	45.15	1.05	2.38	1439254.0	64268798.25	1046
2012-08-12	42.6	44.4	42.6	44.1	1.2	2.8	1290600.0	56306518.75	874
2012-08-11	43.6	43.8	43.0	42.9	-0.45	-1.04	303741.0	13176531.75	404
2012-08-08	44.2	45.0	43.4	43.35	-0.75	-1.7	1097979.0	48236541.0	883
2012-08-07	43.2	44.8	42.4	44.1	1.2	2.8	1548463.0	67049290.75	1469
2012-08-06	42.6	43.6	41.6	42.9	0.0	0.0	2488665.0	105148014.25	1483
2012-08-05	42.6	43.6	40.6	42.9	-0.75	-1.72	1894691.0	80031753.75	1623
2012-08-04	47.8	49.0	42.6	43.65	-3.15	-6.73	4995745.0	220456330.0	4265
2012-08-01	44.4	47.8	43.2	46.8	3.3	7.59	2897694.0	130781862.5	2450
2012-07-31	40.6	43.6	39.9	43.5	3.9	9.85	3744901.0	156065564.75	2371
2012-07-30	36.0	39.6	35.85	39.6	3.6	10.0	3632959.0	138567200.75	1955
2012-07-29	35.45	36.15	34.65	36.0	0.6	1.69	2025296.0	71373070.25	892
2012-07-28	34.5	35.45	34.1	35.4	1.05	3.06	1224933.0	42625279.5	822
2012-07-25	34.25	34.8	33.3	34.35	0.45	1.33	1309894.0	44632222.25	904
2012-07-24	33.3	33.9	33.05	33.9	0.45	1.35	436438.0	14563658.25	454
2012-07-23	33.9	34.1	33.3	33.45	-0.75	-2.19	653025.0	21989208.5	613
2012-07-22	34.25	34.25	33.75	34.2	0.0	0.0	575858.0	19563240.75	601
2012-07-21	34.65	35.45	33.6	34.2	-0.45	-1.3	812910.0	27628747.75	889
2012-07-18	32.4	34.8	32.4	34.65	1.8	5.48	1796755.0	60043376.0	1188
2012-07-17	33.45	33.75	32.25	32.85	-0.6	-1.79	523945.0	17271742.75	504
2012-07-16	33.3	35.85	32.9	33.45	0.0	0.0	1404105.0	47735038.0	1004
2012-07-15	33.75	33.75	33.05	33.45	-0.75	-2.19	657358.0	21915058.75	630
2012-07-14	34.65	34.8	33.9	34.2	-0.45	-1.3	433333.0	14840961.25	428
2012-07-11	35.1	35.5	33.9	34.65	-0.45	-1.28	1145425.0	39707768.0	884
2012-07-10	34.8	36.0	34.5	35.1	-0.15	-0.43	1440219.0	50739526.0	1213
2012-07-09	34.25	35.45	33.1	35.25	0.6	1.73	1204950.0	41388148.25	973
2012-07-08	33.9	34.8	33.1	34.65	0.75	2.21	1912259.0	64837353.5	1395
2012-07-07	32.55	34.25	31.85	33.9	1.35	4.15	1655540.0	54999232.25	1507
2012-07-04	32.9	33.05	31.85	32.55	-0.15	-0.46	821668.0	26529431.25	720
2012-07-03	33.05	34.1	32.4	32.7	-0.3	-0.91	1108638.0	36479507.0	1087
2012-07-02	31.9	34.8	31.9	33.0	0.9	2.8	2280838.0	75279475.25	1693
2012-07-01	30.65	33.1	29.9	32.1	1.65	5.42	2142265.0	67921271.1	1634
2012-06-30	31.2	31.5	30.15	30.45	0.45	1.5	896118.0	27442872.25	777
2012-06-27	31.5	32.1	29.35	30.0	-1.35	-4.31	2461340.0	74270052.1	1931
2012-06-26	30.0	32.4	29.9	31.35	0.75	2.45	1862305.0	58178992.5	1714
2012-06-25	30.65	30.65	29.9	30.6	0.0	0.0	726714.0	21967472.7	603
2012-06-24	29.75	31.2	29.7	30.6	0.3	0.99	950586.0	28762628.65	715
2012-06-23	30.5	31.2	29.7	30.3	0.3	1.0	2411040.0	72682584.45	1632
2012-06-20	27.3	30.0	27.3	30.0	2.64	9.65	4536949.0	131766264.0	2726
2012-06-19	24.88	27.35	24.64	27.36	2.46	9.88	4847453.0	127248013.7	2623
2012-06-18	24.08	25.85	23.92	24.9	0.96	4.01	2648249.0	65727560.7	1943
2012-06-17	24.16	24.24	23.84	23.94	-0.18	-0.75	862264.0	20698499.4	698
2012-06-16	25.35	25.75	22.72	24.12	-1.02	-4.06	2846260.0	68877457.6	2099
2012-06-13	25.35	25.6	24.8	25.14	-0.12	-0.48	1043058.0	26238576.6	925
2012-06-12	25.1	25.75	24.64	25.26	-0.54	-2.09	914119.0	23145619.5	900
2012-06-11	24.8	26.8	24.56	25.8	1.26	5.13	2756171.0	71443764.5	2150
2012-06-10	24.4	24.8	23.52	24.54	-0.6	-2.39	3281398.0	79288417.5	2860
2012-06-09	25.5	26.7	23.76	25.14	-1.26	-4.77	4524768.0	110334523.3	3467
2012-06-06	27.05	27.6	24.32	26.4	-0.54	-2.0	2125249.0	54760592.4	1478
2012-06-05	28.0	28.0	26.95	26.94	-0.96	-3.44	478905.0	13136158.2	446
2012-06-04	27.7	28.65	27.3	27.9	-0.06	-0.21	822656.0	22898901.8	830
2012-06-03	27.6	28.25	27.5	27.96	-0.06	-0.21	401400.0	11165341.4	464
2012-06-02	27.45	28.5	27.45	28.02	-1.68	-5.66	542453.0	15152599.6	519
2012-05-30	29.5	29.7	28.95	29.7	0.06	0.2	966271.0	28207403.6	648
2012-05-29	30.0	30.0	29.5	29.64	-0.36	-1.2	474784.0	14087609.4	476
2012-05-28	29.9	30.15	29.7	30.0	0.12	0.4	661856.0	19778601.9	699
2012-05-27	30.0	30.65	29.35	29.88	-0.12	-0.4	1460645.0	43661537.85	1401
2012-05-26	30.0	32.9	30.0	30.0	0.0	0.0	4136681.0	127971660.75	2978
2012-05-23	30.0	30.15	29.75	30.0	0.0	0.0	389440.0	11651739.6	352
2012-05-22	30.65	30.65	29.9	30.0	-0.15	-0.5	1041859.0	31446273.55	761
2012-05-21	29.9	30.65	29.45	30.15	0.33	1.11	932880.0	28022297.8	719
2012-05-20	30.15	30.5	29.75	29.82	-0.18	-0.6	484456.0	14538439.5	504
2012-05-19	30.0	30.5	29.7	30.0	-1.05	-3.38	883411.0	26544329.45	823
2012-05-16	30.5	31.7	29.6	31.05	0.45	1.47	846308.0	25797953.7	818
2012-05-15	30.0	30.7	29.75	30.6	0.15	0.49	581319.0	17622622.55	560
2012-05-14	30.5	31.05	29.85	30.45	-0.6	-1.93	1182800.0	35937967.0	899
2012-05-13	31.35	31.85	30.0	31.05	-0.6	-1.9	1081873.0	33315744.5	1007
2012-05-12	30.5	32.4	28.25	31.65	0.45	1.44	1534385.0	46149867.9	1296
2012-05-09	33.3	33.6	30.7	31.2	-2.4	-7.14	1638973.0	52750233.0	1404
2012-05-08	32.9	33.9	32.1	33.6	0.9	2.75	2329044.0	76938732.75	1862
2012-05-07	31.85	34.25	31.35	32.7	0.45	1.4	2375899.0	77779988.5	1629
2012-05-06	32.4	32.4	31.7	32.25	0.0	0.0	573679.0	18324500.25	558
2012-05-05	32.55	33.05	31.5	32.25	-0.9	-2.71	821020.0	26399086.25	751
2012-05-02	32.9	33.1	32.4	33.15	0.15	0.45	2164491.0	70977176.5	916
2012-05-01	33.05	33.6	32.25	33.0	-0.15	-0.45	1639898.0	54140538.25	1061
2012-04-30	33.05	34.25	32.1	33.15	0.15	0.45	2933621.0	97270140.0	2290
2012-04-29	34.5	34.8	31.7	33.0	-2.1	-5.98	5867694.0	193089885.75	4336
2012-04-28	36.65	37.2	34.65	35.1	-1.5	-4.1	3557861.0	127653634.0	3296
2012-04-25	33.9	36.65	33.45	36.6	3.0	8.93	4331161.0	152668445.75	3192
2012-04-24	29.9	33.6	29.9	33.6	3.0	9.8	4968521.0	160300953.3	2845
2012-04-23	29.75	31.9	29.45	30.6	0.6	2.0	3471064.0	105807525.75	2549
2012-04-22	27.05	30.0	26.8	30.0	2.7	9.89	2331890.0	65328697.1	1102
2012-04-21	26.4	27.5	26.4	27.3	0.54	2.02	733351.0	19917075.6	610
2012-04-18	27.6	27.85	26.7	26.76	-0.96	-3.46	591378.0	16021487.6	450
2012-04-17	26.95	28.25	26.15	27.72	1.26	4.76	1134806.0	30980260.1	833
2012-04-16	27.05	27.6	25.3	26.46	-0.78	-2.86	854733.0	22476302.2	602
2012-04-15	28.9	28.9	26.55	27.24	-2.1	-7.16	650735.0	18338172.0	470
2012-04-14	29.9	29.9	29.1	29.34	-0.54	-1.81	412518.0	12147546.1	425
2012-04-11	29.45	29.9	28.5	29.88	-0.06	-0.2	324479.0	9485087.4	326
2012-04-10	29.7	29.9	29.05	29.94	-0.06	-0.2	448450.0	13258567.4	382
2012-04-09	29.1	30.5	29.1	30.0	0.0	0.0	547800.0	16281327.05	444
2012-04-08	30.5	30.7	28.1	30.0	-0.9	-2.91	1127951.0	33534498.1	682
2012-04-07	32.4	32.4	30.65	30.9	-1.5	-4.63	830194.0	25950378.25	794
2012-04-04	32.1	32.9	31.2	32.4	0.15	0.47	1404215.0	44771039.75	827
2012-04-03	30.3	32.7	30.0	32.25	1.65	5.39	1928121.0	61065307.5	1398
2012-04-02	30.9	31.2	30.15	30.6	-0.6	-1.92	1038796.0	31664096.5	553
2012-04-01	30.5	31.85	29.85	31.2	0.15	0.48	1609056.0	49320877.0	1219
2012-03-31	29.05	31.7	28.25	31.05	2.01	6.92	3630203.0	108660331.05	2055
2012-03-28	27.2	29.45	27.1	29.04	1.5	5.45	1440048.0	40402901.2	861
2012-03-27	27.05	27.7	27.05	27.54	-0.06	-0.22	864866.0	23627940.2	442
2012-03-26	27.3	27.75	26.8	27.6	0.06	0.22	1305786.0	35522251.5	813
2012-03-25	27.6	27.75	27.1	27.54	-0.24	-0.86	388959.0	10689882.8	355
2012-03-24	27.45	27.9	27.45	27.78	0.12	0.43	482168.0	13372676.7	344
2012-03-21	27.3	27.9	27.3	27.66	0.06	0.22	574526.0	15858297.5	412
2012-03-20	27.5	27.75	27.1	27.6	-0.3	-1.08	485060.0	13329157.1	330
2012-03-19	28.0	28.25	27.45	27.9	-0.24	-0.85	846985.0	23441114.1	578
2012-03-18	28.1	28.25	27.5	28.14	-0.12	-0.42	1384679.0	38458326.3	805
2012-03-17	28.8	28.8	27.05	28.26	-0.54	-1.88	1373636.0	38733382.3	1026
2012-03-14	29.7	31.2	28.7	28.8	-0.9	-3.03	2874619.0	84798540.45	1916
2012-03-13	29.9	29.9	29.05	29.7	-0.12	-0.4	707774.0	20841727.2	653
2012-03-12	29.6	30.0	29.2	29.82	0.0	0.0	1007051.0	29746721.2	822
2012-03-11	30.0	30.9	29.45	29.82	0.0	0.0	3488935.0	104147939.15	2359
2012-03-10	27.5	29.85	27.5	29.82	2.7	9.96	3938874.0	114270639.7	1855
2012-03-07	26.1	27.2	26.0	27.12	0.6	2.26	1682498.0	45033404.5	967
2012-03-06	26.3	26.55	26.25	26.52	0.12	0.45	833268.0	21977164.3	445
2012-03-05	26.25	26.7	26.1	26.4	0.18	0.69	1567596.0	41460102.8	765
2012-03-04	26.3	26.4	25.9	26.22	-0.12	-0.46	647608.0	16909902.5	466
2012-03-03	26.4	26.65	26.1	26.34	-0.24	-0.9	1385085.0	36398227.4	807
2012-02-29	26.3	27.1	26.1	26.58	0.3	1.14	1919714.0	50948152.7	1124
2012-02-28	26.3	26.5	25.2	26.28	-0.12	-0.45	1014085.0	26536431.1	521
2012-02-27	26.4	26.55	26.15	26.4	0.06	0.23	711139.0	18730561.9	520
2012-02-26	26.4	26.65	26.1	26.34	-0.06	-0.23	1349291.0	35538523.5	726
2012-02-25	26.1	26.65	25.2	26.4	0.0	0.0	825938.0	21611861.2	496
2012-02-22	26.3	26.7	26.3	26.4	-0.06	-0.23	522313.0	13827249.3	408
2012-02-21	26.4	26.5	26.25	26.46	0.0	0.0	576375.0	15166235.6	353
2012-02-20	26.7	27.05	26.3	26.46	-0.12	-0.45	759093.0	20145195.4	469
2012-02-19	26.65	26.9	26.3	26.58	-0.06	-0.23	736641.0	19555704.9	580
2012-02-18	26.7	27.05	26.55	26.64	0.0	0.0	540389.0	14480848.8	430
2012-02-15	26.7	26.9	26.4	26.64	0.0	0.0	336636.0	8961798.1	301
2012-02-14	27.05	27.05	26.4	26.64	-0.42	-1.55	682290.0	18196530.3	638
2012-02-13	26.65	27.05	26.3	27.06	0.48	1.81	782425.0	20860080.9	680
2012-02-12	26.55	26.55	25.85	26.58	0.06	0.23	710453.0	18682860.0	584
2012-02-11	26.8	27.05	26.5	26.52	-0.48	-1.78	657990.0	17527672.2	683
2012-02-08	27.75	27.85	26.8	27.0	-0.9	-3.23	1065119.0	29080066.6	953
2012-02-07	28.0	29.45	27.7	27.9	-0.48	-1.69	1250163.0	35204112.7	941
2012-02-06	26.8	28.4	26.65	28.38	1.38	5.11	1227416.0	33680929.7	777
[truncated: 2,740 more rows]
