# Supplementary material for: Effective short-term forecasts of Saudi stock price trends using technical indicators and large-scale multivariate time series
Source: PeerJ Comput Sci. 2023 Jan 6;9:e1205. doi: 10.7717/peerj-cs.1205 (PMC10280263; doi:10.7717/peerj-cs.1205)
Supplement: Supplemental Information 3 [file peerj-cs-09-1205-s003.zip › TASI Dataset 2021/OASIS_3007.csv]

date	open	high	low	close	change	change_percent	volume_traded	value_traded_SAR	number_trades
2020-03-19	42.6	44.6	42.1	44.4	1.9	4.47	134286.0	5837886.75	290
2020-03-18	41.7	44.0	41.7	42.5	-0.1	-0.23	73227.0	3135336.8	278
2020-03-17	40.0	43.4	39.85	42.6	2.6	6.5	228884.0	9624941.85	483
2020-03-16	40.4	42.4	39.85	40.0	-1.8	-4.31	199652.0	8099142.55	548
2020-03-15	43.2	43.5	41.25	41.8	-0.2	-0.48	171015.0	7258611.65	427
2020-03-12	41.9	44.0	41.9	42.0	-2.9	-6.46	263294.0	11163950.3	550
2020-03-11	46.5	47.4	44.5	44.9	-1.5	-3.23	236643.0	10957868.35	552
2020-03-10	46.0	46.6	45.0	46.4	2.6	5.94	223131.0	10262565.0	553
2020-03-09	41.5	44.1	41.05	43.8	-1.6	-3.52	301176.0	12804744.75	723
2020-03-08	47.0	47.85	45.4	45.4	-5.0	-9.92	399721.0	18498270.5	1017
2020-03-05	49.5	51.4	49.25	50.4	1.35	2.75	590058.0	29791442.5	1555
2020-03-04	47.0	49.5	46.9	49.05	1.5	3.15	333599.0	16158869.2	764
2020-03-03	46.45	49.0	46.45	47.55	1.9	4.16	319913.0	15298708.5	871
2020-03-02	46.7	48.0	45.65	45.65	-0.95	-2.04	208992.0	9837585.3	515
2020-03-01	47.05	47.4	46.0	46.6	-1.4	-2.92	209504.0	9747359.3	631
2020-02-27	47.4	48.5	46.85	48.0	2.95	6.55	623576.0	29754371.45	1583
2020-02-26	44.9	45.3	44.6	45.05	-0.3	-0.66	87089.0	3917173.5	262
2020-02-25	45.35	45.8	44.85	45.35	-0.2	-0.44	60706.0	2741000.85	303
2020-02-24	47.5	47.8	45.15	45.55	-2.0	-4.21	135853.0	6285265.85	485
2020-02-23	47.5	48.0	47.1	47.55	0.05	0.11	116840.0	5578539.5	397
2020-02-20	48.1	48.45	47.5	47.5	-0.6	-1.25	177679.0	8508284.5	535
2020-02-19	47.15	48.4	47.15	48.1	1.0	2.12	311893.0	14955200.3	878
2020-02-18	46.5	47.45	46.4	47.1	0.4	0.86	126298.0	5924319.95	537
2020-02-17	46.1	46.8	45.65	46.7	0.8	1.74	59014.0	2729851.25	256
2020-02-16	46.0	46.3	45.7	45.9	-0.55	-1.18	47028.0	2161434.9	201
2020-02-13	46.75	46.75	45.9	46.45	-0.25	-0.54	53122.0	2452491.2	309
2020-02-12	47.3	47.3	46.5	46.7	-0.6	-1.27	70136.0	3286110.5	325
2020-02-11	46.2	47.8	45.9	47.3	1.1	2.38	187215.0	8821484.55	684
2020-02-10	45.7	46.8	45.7	46.2	0.3	0.65	40267.0	1861096.65	227
2020-02-09	46.85	46.85	45.5	45.9	-0.95	-2.03	86165.0	3956349.15	285
2020-02-06	47.15	47.4	46.85	46.85	-0.45	-0.95	46211.0	2171513.95	187
2020-02-05	47.3	47.5	47.0	47.3	0.3	0.64	42187.0	1990179.5	160
2020-02-04	47.1	47.3	46.8	47.0	0.3	0.64	30536.0	1437367.85	127
2020-02-03	47.1	47.1	46.6	46.7	-0.3	-0.64	70126.0	3283325.15	248
2020-02-02	47.0	47.65	46.7	47.0	-0.3	-0.63	105917.0	4985103.8	351
2020-01-30	47.3	48.2	47.3	47.3	0.0	0.0	194075.0	9277139.45	381
2020-01-29	47.3	47.3	47.0	47.3	0.3	0.64	43445.0	2052045.05	153
2020-01-28	47.5	47.6	46.6	47.0	-0.65	-1.36	71289.0	3360390.6	237
2020-01-27	48.5	48.5	47.55	47.65	-0.85	-1.75	85947.0	4124382.45	276
2020-01-26	47.8	48.8	47.8	48.5	0.5	1.04	101840.0	4934536.5	335
2020-01-23	48.15	48.25	47.8	48.0	-0.45	-0.93	115301.0	5536952.6	397
2020-01-22	48.4	48.7	48.1	48.45	0.4	0.83	145515.0	7035521.95	374
2020-01-21	48.4	49.15	48.05	48.05	-0.35	-0.72	397009.0	19300498.35	997
2020-01-20	47.6	48.7	47.6	48.4	0.9	1.89	346512.0	16736768.15	891
2020-01-19	47.25	47.55	47.15	47.5	0.2	0.42	108397.0	5135016.1	343
2020-01-16	47.55	47.95	47.1	47.3	-0.25	-0.53	108307.0	5128228.5	373
2020-01-15	47.55	48.1	47.1	47.55	0.0	0.0	183718.0	8739323.1	473
2020-01-14	47.7	48.0	47.0	47.55	-0.1	-0.21	87754.0	4168657.4	340
2020-01-13	47.6	48.2	47.35	47.65	0.35	0.74	211018.0	10073662.85	564
2020-01-12	46.2	47.9	46.05	47.3	1.45	3.16	241555.0	11368412.85	692
2020-01-09	46.0	46.15	45.3	45.85	1.35	3.03	125670.0	5767562.2	266
2020-01-08	44.2	45.6	44.0	44.5	-1.2	-2.63	132865.0	5952909.55	330
2020-01-07	46.2	46.7	45.55	45.7	-0.3	-0.65	121158.0	5577334.4	308
2020-01-06	46.3	46.7	45.5	46.0	0.0	0.0	130297.0	5977528.85	348
2020-01-05	46.05	47.35	46.0	46.0	-1.65	-3.46	154187.0	7175741.9	416
2020-01-02	47.9	48.2	47.6	47.65	-0.1	-0.21	69305.0	3319678.5	193
2020-01-01	47.1	48.3	47.0	47.75	0.75	1.6	138961.0	6647506.15	429
2019-12-31	47.25	47.45	47.0	47.0	-0.25	-0.53	99251.0	4681544.2	305
2019-12-30	47.4	47.95	47.25	47.25	-0.35	-0.74	123986.0	5902383.1	365
2019-12-29	48.65	48.65	47.45	47.6	-0.4	-0.83	185816.0	8878741.9	592
2019-12-26	48.0	50.5	47.55	48.0	0.35	0.73	807523.0	39543614.65	1610
2019-12-25	46.5	48.75	46.4	47.65	1.3	2.8	395779.0	18799586.5	645
2019-12-24	46.25	46.9	46.25	46.35	-0.15	-0.32	151554.0	7054629.4	287
2019-12-23	46.05	46.9	46.05	46.5	0.25	0.54	180885.0	8409684.35	358
2019-12-22	45.05	46.5	45.05	46.25	0.7	1.54	186214.0	8529311.0	377
2019-12-19	44.9	45.6	43.0	45.55	0.55	1.22	125298.0	5641657.75	347
2019-12-18	44.95	45.3	44.9	45.0	-0.25	-0.55	143247.0	6453070.35	286
2019-12-17	45.55	45.75	44.7	45.25	-0.7	-1.52	70645.0	3196490.8	220
2019-12-16	45.45	46.0	42.0	45.95	0.45	0.99	94363.0	4251490.95	294
2019-12-15	45.45	45.5	45.3	45.5	0.05	0.11	52877.0	2404422.55	138
2019-12-12	46.25	46.8	45.4	45.45	-1.05	-2.26	112814.0	5165462.15	176
2019-12-11	46.5	47.15	46.25	46.5	0.05	0.11	171546.0	8005235.75	308
2019-12-10	45.0	46.45	45.0	46.45	1.1	2.43	144567.0	6650269.05	349
2019-12-09	46.0	46.25	45.35	45.35	-0.6	-1.31	92088.0	4216907.4	255
2019-12-08	45.4	46.2	45.4	45.95	0.45	0.99	61843.0	2835664.35	170
2019-12-05	45.65	45.9	45.45	45.5	-0.15	-0.33	34938.0	1594959.85	123
2019-12-04	44.7	45.65	44.55	45.65	0.75	1.67	39616.0	1789149.6	124
2019-12-03	44.7	45.45	44.45	44.9	0.35	0.79	131023.0	5868406.0	277
2019-12-02	45.85	45.85	44.55	44.55	-0.95	-2.09	60311.0	2710777.55	207
2019-12-01	45.3	45.9	45.3	45.5	0.35	0.78	36988.0	1682985.2	112
2019-11-28	45.0	45.7	45.0	45.15	0.1	0.22	43667.0	1981856.8	187
2019-11-27	45.8	45.8	44.95	45.05	-0.75	-1.64	58815.0	2662440.9	187
2019-11-26	46.0	46.25	45.75	45.8	0.1	0.22	64979.0	2984313.85	189
2019-11-25	45.7	46.0	45.45	45.7	-0.2	-0.44	29758.0	1359102.5	123
2019-11-24	45.95	46.3	45.65	45.9	-0.5	-1.08	136831.0	6285797.1	403
2019-11-21	46.3	46.5	46.0	46.4	0.1	0.22	122189.0	5646264.95	310
2019-11-20	47.2	47.2	46.3	46.3	-1.0	-2.11	166766.0	7790572.5	370
2019-11-19	47.9	48.4	47.0	47.3	-0.5	-1.05	139158.0	6617000.7	481
2019-11-18	47.1	48.1	47.0	47.8	0.7	1.49	193654.0	9239680.35	619
2019-11-17	46.15	47.9	45.85	47.1	0.95	2.06	184536.0	8638546.0	491
2019-11-14	45.8	47.3	45.8	46.15	-0.25	-0.54	130115.0	6055766.25	442
2019-11-13	47.35	47.35	46.0	46.4	-0.95	-2.01	278448.0	12951192.8	611
2019-11-12	46.95	47.9	46.0	47.35	1.15	2.49	399618.0	18724920.0	1005
2019-11-11	44.5	47.0	44.15	46.2	1.6	3.59	466992.0	21455803.4	1196
2019-11-10	44.55	44.9	44.2	44.6	0.55	1.25	70879.0	3156766.45	201
2019-11-07	44.25	44.7	44.05	44.05	-0.45	-1.01	57206.0	2539525.6	169
2019-11-06	45.2	45.4	44.1	44.5	-0.35	-0.78	125611.0	5604629.6	297
2019-11-05	44.55	45.3	44.5	44.85	0.25	0.56	113508.0	5096085.4	362
2019-11-04	43.85	44.7	43.7	44.6	0.75	1.71	91229.0	4045805.75	297
2019-11-03	43.8	44.2	43.1	43.85	0.15	0.34	83249.0	3639952.8	302
2019-10-31	43.9	43.95	43.4	43.7	0.0	0.0	50144.0	2189475.4	131
2019-10-30	42.9	43.8	42.9	43.7	0.85	1.98	56400.0	2445700.95	198
2019-10-29	43.7	43.7	42.7	42.85	-0.9	-2.06	90555.0	3901330.25	306
2019-10-28	44.5	44.6	43.5	43.75	-0.65	-1.46	66114.0	2913945.7	271
2019-10-27	45.1	45.1	44.3	44.4	-0.6	-1.33	80180.0	3569126.15	225
2019-10-24	45.1	45.6	44.6	45.0	1.75	4.05	388659.0	17507921.15	825
2019-10-23	43.6	43.6	43.1	43.25	-0.3	-0.69	39561.0	1717899.35	89
2019-10-22	43.55	43.7	43.15	43.55	0.0	0.0	25967.0	1127635.4	87
2019-10-21	42.7	43.7	42.4	43.55	0.65	1.52	35807.0	1540238.4	110
2019-10-20	42.3	42.9	42.0	42.9	1.45	3.5	70951.0	3002560.0	197
2019-10-17	41.4	41.8	41.0	41.45	0.35	0.85	49400.0	2043029.7	151
2019-10-16	41.05	41.45	40.15	41.1	0.1	0.24	55908.0	2275966.45	218
2019-10-15	41.1	41.7	41.0	41.0	0.05	0.12	60137.0	2486020.3	206
2019-10-14	41.5	41.7	40.9	40.95	-0.75	-1.8	27041.0	1115688.1	165
2019-10-13	42.5	43.0	41.45	41.7	-0.8	-1.88	68481.0	2882705.5	200
2019-10-10	42.75	42.75	42.2	42.5	-0.25	-0.58	30278.0	1285284.85	147
2019-10-09	43.3	43.75	42.7	42.75	-0.65	-1.5	63336.0	2729201.7	192
2019-10-08	44.3	44.3	43.1	43.4	-0.8	-1.81	62537.0	2729048.85	226
2019-10-07	44.75	45.0	44.2	44.2	-0.6	-1.34	30914.0	1378245.0	120
2019-10-06	44.15	45.0	44.15	44.8	0.65	1.47	63335.0	2827611.15	169
2019-10-03	44.4	44.45	44.0	44.15	-0.7	-1.56	43881.0	1939730.05	168
2019-10-02	44.9	45.0	44.3	44.85	0.35	0.79	62884.0	2812046.65	212
2019-10-01	45.2	45.6	44.5	44.5	-0.7	-1.55	151682.0	6833027.95	329
2019-09-30	44.4	45.2	44.3	45.2	0.85	1.92	112064.0	5015583.45	280
2019-09-29	44.5	44.6	44.0	44.35	-0.05	-0.11	39165.0	1735737.15	114
2019-09-26	44.1	45.0	44.1	44.4	-0.05	-0.11	48075.0	2146193.5	123
2019-09-25	44.8	45.2	44.2	44.45	-0.25	-0.56	134248.0	6017784.45	217
2019-09-24	43.5	44.7	43.5	44.7	0.75	1.71	198654.0	8848657.0	404
2019-09-22	42.9	44.0	42.75	43.95	1.6	3.78	106952.0	4649022.7	221
2019-09-19	42.25	42.35	41.8	42.35	-0.2	-0.47	178949.0	7525992.45	381
2019-09-18	43.5	43.5	42.2	42.55	-0.65	-1.5	133993.0	5729882.8	331
2019-09-17	43.5	43.55	42.5	43.2	-0.1	-0.23	69107.0	2973274.1	188
2019-09-16	43.6	44.0	43.0	43.3	-0.3	-0.69	55393.0	2407451.75	156
2019-09-15	42.85	43.7	42.85	43.6	-0.3	-0.68	105772.0	4578509.55	266
2019-09-12	43.3	43.95	43.05	43.9	0.6	1.39	103784.0	4521759.6	210
2019-09-11	44.3	44.3	43.05	43.3	-1.0	-2.26	76801.0	3341155.5	256
2019-09-10	45.55	45.65	44.3	44.3	-1.0	-2.21	102919.0	4625470.7	339
2019-09-09	44.8	45.8	44.75	45.3	1.15	2.6	288017.0	13051215.5	792
2019-09-08	44.5	44.8	44.15	44.15	-0.25	-0.56	78241.0	3478785.4	222
2019-09-05	44.35	44.8	44.15	44.4	-0.05	-0.11	114195.0	5075813.4	279
2019-09-04	43.7	44.8	43.7	44.45	0.65	1.48	156776.0	6936379.6	288
2019-09-03	44.15	44.45	43.8	43.8	-0.35	-0.79	50165.0	2214505.45	170
2019-09-02	43.65	44.35	43.5	44.15	0.45	1.03	52364.0	2299583.1	200
2019-09-01	44.35	44.45	43.65	43.7	-0.6	-1.35	53287.0	2341641.05	219
2019-08-29	44.75	45.3	44.0	44.3	-0.3	-0.67	121769.0	5439914.55	364
2019-08-28	44.0	44.8	43.8	44.6	0.55	1.25	67532.0	3004393.05	193
2019-08-27	45.0	45.1	44.0	44.05	-0.75	-1.67	69374.0	3076758.95	244
2019-08-26	44.6	44.95	44.25	44.8	0.0	0.0	79390.0	3537798.65	214
2019-08-25	45.1	45.2	44.5	44.8	-0.85	-1.86	107632.0	4832173.4	288
2019-08-22	46.75	46.9	45.5	45.65	-1.05	-2.25	133868.0	6156032.85	351
2019-08-21	46.55	47.5	46.55	46.7	0.15	0.32	110865.0	5205158.15	284
2019-08-20	46.95	47.6	46.55	46.55	-0.1	-0.21	264505.0	12463756.9	535
2019-08-19	45.3	46.75	45.0	46.65	1.65	3.67	304587.0	14059133.5	677
2019-08-18	44.95	45.5	44.85	45.0	0.0	0.0	59427.0	2679870.85	155
2019-08-08	45.05	45.75	44.8	45.0	-0.05	-0.11	131783.0	5983306.55	390
2019-08-07	45.2	46.0	45.05	45.05	-0.1	-0.22	208592.0	9477512.5	333
2019-08-06	45.05	45.55	45.0	45.15	-0.55	-1.2	176299.0	7978331.75	348
2019-08-05	45.35	45.85	45.0	45.7	0.4	0.88	148347.0	6733861.6	415
2019-08-04	45.25	46.5	45.0	45.3	0.3	0.67	370477.0	16988762.95	1028
2019-08-01	45.15	45.85	44.55	45.0	-0.15	-0.33	283014.0	12769085.25	729
2019-07-31	43.6	46.5	43.25	45.15	2.05	4.76	794543.0	35880668.75	1701
2019-07-30	42.65	43.9	42.5	43.1	0.15	0.35	135138.0	5814387.15	437
2019-07-29	43.7	44.25	42.9	42.95	-0.95	-2.16	178747.0	7751262.2	460
2019-07-28	42.65	44.3	42.65	43.9	1.2	2.81	414245.0	18001067.95	724
2019-07-25	42.9	42.9	42.6	42.7	-0.2	-0.47	32824.0	1404855.55	90
2019-07-24	42.8	43.4	42.7	42.9	-0.2	-0.46	45319.0	1951744.55	138
2019-07-23	42.7	43.5	42.65	43.1	0.45	1.06	37001.0	1589953.85	186
2019-07-22	42.9	43.0	42.6	42.65	-0.2	-0.47	42945.0	1836634.85	139
2019-07-21	43.2	43.85	42.7	42.85	-1.3	-2.94	83586.0	3602849.2	238
2019-07-18	44.45	44.8	43.6	44.15	0.15	0.34	148937.0	6582163.9	516
2019-07-17	43.1	44.5	43.1	44.0	1.0	2.33	125971.0	5560003.7	384
2019-07-16	43.3	43.3	43.0	43.0	-0.3	-0.69	19345.0	833231.55	60
2019-07-15	43.4	43.45	43.3	43.3	-0.2	-0.46	37612.0	1630189.55	79
2019-07-14	43.0	43.75	42.6	43.5	0.55	1.28	61737.0	2664723.75	182
2019-07-11	42.65	43.2	42.65	42.95	-0.05	-0.12	72997.0	3131097.0	165
2019-07-10	41.75	43.1	41.45	43.0	1.25	2.99	310737.0	13249206.1	628
2019-07-09	40.9	42.2	40.9	41.75	1.05	2.58	306941.0	12745463.1	575
2019-07-08	39.6	40.7	39.4	40.7	1.0	2.52	125103.0	5032355.0	337
2019-07-07	39.8	39.9	39.6	39.7	0.25	0.63	18381.0	730971.7	60
2019-07-04	39.4	40.15	39.4	39.45	0.15	0.38	59045.0	2350397.55	228
2019-07-03	39.2	39.5	39.2	39.3	-0.05	-0.13	20114.0	791305.2	87
2019-07-02	39.6	39.6	39.35	39.35	-0.25	-0.63	16411.0	648288.5	108
2019-07-01	39.8	39.8	39.5	39.6	-0.3	-0.75	22828.0	904744.3	125
2019-06-30	40.0	40.5	39.75	39.9	0.35	0.88	55230.0	2213298.65	188
2019-06-27	39.2	39.65	39.2	39.55	0.4	1.02	29794.0	1175684.65	96
2019-06-26	39.1	40.0	39.0	39.15	0.15	0.38	61937.0	2450828.25	251
2019-06-25	38.95	39.0	38.5	39.0	0.2	0.52	19937.0	773910.55	120
2019-06-24	38.95	39.0	38.5	38.8	0.0	0.0	32505.0	1262007.45	166
2019-06-23	39.4	39.7	38.8	38.8	-0.1	-0.26	30923.0	1208564.1	161
2019-06-20	39.6	39.6	38.75	38.9	-0.55	-1.39	63777.0	2487057.75	225
2019-06-19	40.4	40.4	39.45	39.45	-0.6	-1.5	72321.0	2890181.75	324
2019-06-18	39.85	41.4	39.85	40.05	0.9	2.3	348681.0	14148418.3	917
2019-06-17	38.8	39.35	38.8	39.15	0.4	1.03	39701.0	1550994.6	152
2019-06-16	39.3	39.3	38.75	38.75	-0.3	-0.77	25643.0	1000989.7	141
2019-06-13	39.4	39.5	39.05	39.05	-0.45	-1.14	43748.0	1720224.9	195
2019-06-12	39.6	40.0	39.3	39.5	-0.25	-0.63	66211.0	2623879.2	300
2019-06-11	40.2	40.35	39.75	39.75	-0.25	-0.63	65552.0	2626654.2	203
2019-06-10	39.5	40.95	39.4	40.0	0.7	1.78	101830.0	4095445.6	391
2019-06-09	39.0	39.4	39.0	39.3	0.6	1.55	54830.0	2150084.7	131
2019-05-30	37.7	38.7	37.7	38.7	0.7	1.84	16021.0	612411.9	96
2019-05-29	38.75	38.75	38.0	38.0	-0.7	-1.81	17388.0	668330.95	59
2019-05-28	37.95	38.7	37.7	38.7	1.15	3.06	19448.0	741180.2	98
2019-05-27	37.95	38.05	37.0	37.55	0.9	2.46	19017.0	711899.35	132
2019-05-26	37.25	37.25	36.5	36.65	-0.95	-2.53	24046.0	887987.85	102
2019-05-23	38.0	38.1	37.6	37.6	-1.0	-2.59	13467.0	511178.45	60
2019-05-22	38.5	39.2	38.2	38.6	0.25	0.65	18851.0	731124.55	77
2019-05-21	38.1	38.6	38.05	38.35	0.6	1.59	13214.0	504744.9	96
2019-05-20	39.0	39.0	37.75	37.75	-1.45	-3.7	17529.0	669436.65	124
2019-05-19	39.3	39.4	39.0	39.2	-0.2	-0.51	78159.0	3059874.2	181
2019-05-16	39.35	39.55	38.85	39.4	0.0	0.0	43700.0	1714151.7	161
2019-05-15	39.0	39.6	39.0	39.4	1.1	2.87	40545.0	1594208.25	122
2019-05-14	38.5	39.4	37.05	38.3	-0.3	-0.78	77311.0	2962062.35	222
2019-05-13	41.0	41.0	38.6	38.6	-2.4	-5.85	93757.0	3695129.4	293
2019-05-12	41.6	41.85	41.0	41.0	-1.05	-2.5	48562.0	2001848.15	157
2019-05-09	41.7	42.45	41.55	42.05	0.5	1.2	41833.0	1754930.75	140
2019-05-08	41.4	41.85	41.4	41.55	-0.05	-0.12	21475.0	892495.65	64
2019-05-07	41.4	41.7	41.4	41.6	-0.15	-0.36	13623.0	565318.45	61
2019-05-06	42.1	42.1	41.0	41.75	-0.4	-0.95	68530.0	2846373.45	216
2019-05-05	43.0	43.35	42.15	42.15	-1.2	-2.77	56284.0	2411695.85	194
2019-05-02	43.0	43.35	42.9	43.35	0.35	0.81	27046.0	1166970.65	135
2019-05-01	42.95	43.6	42.8	43.0	0.0	0.0	66896.0	2882737.6	204
2019-04-30	43.45	43.6	43.0	43.0	-0.4	-0.92	93042.0	4032281.85	261
2019-04-29	44.5	44.85	43.4	43.4	-0.05	-0.12	243745.0	10773484.4	702
2019-04-28	43.55	43.85	43.2	43.45	-0.3	-0.69	95205.0	4136163.65	175
2019-04-25	43.85	44.4	43.35	43.75	-0.1	-0.23	176050.0	7737108.65	379
2019-04-24	43.75	44.7	43.1	43.85	0.15	0.34	183084.0	8055773.35	553
2019-04-23	43.0	43.7	42.9	43.7	0.6	1.39	74170.0	3201506.4	232
2019-04-22	44.0	44.0	42.85	43.1	-1.05	-2.38	201350.0	8724323.05	561
2019-04-21	44.0	45.0	44.0	44.15	0.2	0.46	672088.0	29865636.55	1335
2019-04-18	42.0	43.95	42.0	43.95	1.95	4.64	182009.0	7785254.75	430
2019-04-17	42.1	42.4	41.85	42.0	0.0	0.0	94382.0	3966051.1	171
2019-04-16	42.85	42.85	41.95	42.0	-0.75	-1.75	207837.0	8785299.1	421
2019-04-15	42.4	43.3	42.35	42.75	0.75	1.79	394101.0	16862088.6	834
2019-04-14	41.2	42.4	41.1	42.0	0.6	1.45	179850.0	7516119.0	396
2019-04-11	41.5	41.7	41.4	41.4	-0.25	-0.6	47657.0	1980156.5	135
2019-04-10	41.05	41.9	41.05	41.65	0.65	1.59	150678.0	6265265.5	362
2019-04-09	40.9	41.05	40.8	41.0	-0.15	-0.36	49901.0	2044295.55	167
2019-04-08	40.8	41.35	40.8	41.15	0.35	0.86	84861.0	3491684.05	197
2019-04-07	40.85	40.85	40.55	40.8	-0.2	-0.49	34846.0	1417561.75	172
2019-04-04	40.8	41.2	40.75	41.0	0.05	0.12	41857.0	1713150.55	161
2019-04-03	40.95	41.05	40.7	40.95	0.2	0.49	53539.0	2187677.4	173
2019-04-02	40.8	40.9	40.5	40.75	-0.05	-0.12	44512.0	1815055.75	163
2019-04-01	41.0	41.2	40.8	40.8	-0.2	-0.49	66434.0	2719845.0	211
2019-03-31	41.15	41.3	40.95	41.0	-0.3	-0.73	32141.0	1320860.65	122
2019-03-28	41.35	41.35	41.05	41.3	-0.1	-0.24	25116.0	1034883.25	90
2019-03-27	41.05	41.4	40.95	41.4	0.2	0.49	88939.0	3661997.95	219
2019-03-26	41.1	41.3	41.0	41.2	-0.2	-0.48	36869.0	1516872.8	118
2019-03-25	41.3	41.4	41.1	41.4	-0.15	-0.36	28441.0	1173757.75	112
2019-03-24	41.1	41.55	40.75	41.55	0.25	0.61	139140.0	5732342.05	353
2019-03-21	41.5	41.5	41.05	41.3	-0.15	-0.36	92077.0	3795141.3	321
2019-03-20	42.0	42.0	41.4	41.45	-0.55	-1.31	142356.0	5930743.75	343
2019-03-19	43.1	43.3	41.95	42.0	-0.45	-1.06	301549.0	12859885.8	590
2019-03-18	42.05	42.8	41.75	42.45	0.3	0.71	165108.0	6990100.85	366
2019-03-17	42.0	42.3	41.5	42.15	0.1	0.24	103790.0	4351871.9	217
2019-03-14	41.8	42.6	41.6	42.05	0.05	0.12	149023.0	6282824.2	380
2019-03-13	42.5	42.65	41.65	42.0	-0.5	-1.18	145148.0	6125627.6	392
2019-03-12	41.3	42.8	41.1	42.5	1.3	3.16	369601.0	15518716.3	811
2019-03-11	41.0	41.5	40.8	41.2	0.15	0.37	136212.0	5618447.65	301
2019-03-10	40.8	41.2	40.7	41.05	0.3	0.74	84190.0	3443933.05	211
2019-03-07	40.7	40.75	40.5	40.75	0.1	0.25	49954.0	2030178.25	168
2019-03-06	40.8	40.85	40.55	40.65	-0.1	-0.25	36546.0	1488377.6	139
2019-03-05	40.6	41.25	40.6	40.75	0.1	0.25	131847.0	5389056.8	322
2019-03-04	40.9	40.9	40.55	40.65	-0.25	-0.61	82852.0	3374540.65	233
2019-03-03	40.8	41.3	40.8	40.9	-0.2	-0.49	109888.0	4504111.8	219
2019-02-28	40.95	41.35	40.85	41.1	0.25	0.61	58973.0	2424827.7	181
2019-02-27	41.15	41.2	40.75	40.85	-0.1	-0.24	34927.0	1430274.2	131
2019-02-26	41.0	41.35	40.95	40.95	-0.05	-0.12	51651.0	2120381.05	168
2019-02-25	41.2	41.25	40.85	41.0	-0.3	-0.73	119839.0	4913993.4	250
2019-02-24	41.3	41.75	41.15	41.3	-0.05	-0.12	61982.0	2571049.8	262
2019-02-21	41.8	41.8	41.3	41.35	-0.35	-0.84	64527.0	2674066.15	194
2019-02-20	41.9	41.9	41.55	41.7	-0.15	-0.36	48368.0	2018114.5	160
2019-02-19	42.0	42.2	41.7	41.85	-0.35	-0.83	84646.0	3547607.45	296
2019-02-18	43.0	43.0	42.1	42.2	-0.75	-1.75	64346.0	2735032.3	214
2019-02-17	42.45	43.2	42.3	42.95	0.85	2.02	82676.0	3532961.95	296
2019-02-14	42.7	42.9	42.1	42.1	-0.65	-1.52	45633.0	1939226.35	186
2019-02-13	43.35	43.5	42.75	42.75	-0.5	-1.16	57810.0	2482764.6	167
2019-02-12	43.0	43.25	42.6	43.25	0.15	0.35	71969.0	3090073.95	201
2019-02-11	43.0	43.3	42.8	43.1	0.0	0.0	59018.0	2541568.5	184
2019-02-10	43.6	43.85	43.0	43.1	-0.5	-1.15	119936.0	5189950.8	365
2019-02-07	44.2	44.3	43.6	43.6	-0.5	-1.13	72940.0	3198919.85	260
2019-02-06	43.85	44.85	43.65	44.1	0.3	0.68	284127.0	12569709.1	749
2019-02-05	43.2	44.4	43.1	43.8	0.6	1.39	243734.0	10693747.0	648
2019-02-04	43.15	43.2	42.9	43.2	0.15	0.35	43900.0	1890737.1	144
2019-02-03	43.45	43.5	43.0	43.05	0.25	0.58	78034.0	3367465.4	204
2019-01-31	42.8	43.65	42.5	42.8	-0.15	-0.35	154144.0	6637399.75	383
2019-01-30	43.9	44.25	42.9	42.95	-0.55	-1.26	347658.0	15166399.9	733
2019-01-29	42.05	43.5	41.7	43.5	1.45	3.45	308851.0	13143588.25	538
2019-01-28	42.4	42.9	42.05	42.05	-0.35	-0.83	293754.0	12513879.95	512
2019-01-27	41.35	42.4	41.35	42.4	0.95	2.29	175003.0	7339899.5	384
2019-01-24	41.8	41.8	41.4	41.45	-0.25	-0.6	61521.0	2556018.05	148
2019-01-23	41.9	41.9	41.5	41.7	0.15	0.36	102966.0	4287017.3	222
2019-01-22	41.25	42.4	41.25	41.55	-0.1	-0.24	285524.0	11996181.95	532
2019-01-21	41.6	41.65	41.2	41.65	0.05	0.12	90017.0	3728072.4	204
2019-01-20	41.65	42.1	41.6	41.6	-0.25	-0.6	61189.0	2556789.15	158
2019-01-17	42.0	42.45	41.5	41.85	-0.05	-0.12	275574.0	11529366.25	503
2019-01-16	40.7	42.4	40.4	41.9	1.35	3.33	634507.0	26399499.6	1170
2019-01-15	40.0	40.9	40.0	40.55	0.55	1.38	113651.0	4608745.8	437
2019-01-14	40.75	40.75	40.0	40.0	-0.8	-1.96	205570.0	8288250.25	639
2019-01-13	41.2	41.4	40.6	40.8	-0.45	-1.09	215216.0	8826968.6	532
2019-01-10	42.1	42.3	41.1	41.25	-0.65	-1.55	275870.0	11489569.4	624
2019-01-09	41.35	42.15	41.35	41.9	0.65	1.58	258097.0	10794562.2	656
2019-01-08	40.7	42.1	40.7	41.25	0.55	1.35	338414.0	14012085.05	765
2019-01-07	40.75	41.45	40.5	40.7	-0.1	-0.25	224799.0	9198779.85	613
2019-01-06	41.25	41.4	40.75	40.8	-0.15	-0.37	102441.0	4196142.8	328
2019-01-03	40.95	41.3	40.9	40.95	0.2	0.49	68639.0	2818238.4	286
2019-01-02	41.0	41.3	40.75	40.75	-0.25	-0.61	84999.0	3482132.55	274
2019-01-01	40.7	41.75	40.6	41.0	0.1	0.24	133063.0	5478110.15	450
2018-12-31	41.5	41.65	40.9	40.9	-0.5	-1.21	96540.0	3976452.35	340
2018-12-30	41.7	42.1	41.35	41.4	0.1	0.24	109869.0	4583632.75	385
2018-12-27	41.6	42.3	40.9	41.3	0.15	0.36	278816.0	11541444.3	704
2018-12-26	42.1	42.2	41.1	41.15	-0.65	-1.56	224552.0	9319307.55	659
2018-12-25	40.6	43.45	40.5	41.8	0.75	1.83	1115182.0	47112962.25	2341
2018-12-24	39.8	41.35	39.8	41.05	1.0	2.5	275472.0	11241751.95	696
2018-12-23	39.1	40.05	39.0	40.05	0.0	0.0	104173.0	4119788.6	311
2018-12-20	40.7	40.7	39.4	40.05	-0.65	-1.6	134759.0	5416172.75	430
2018-12-19	40.9	41.45	40.55	40.7	-0.3	-0.73	181947.0	7458601.05	516
2018-12-18	41.35	41.4	40.4	41.0	0.0	0.0	191884.0	7860670.05	592
2018-12-17	40.8	41.7	40.25	41.0	0.5	1.23	347149.0	14246781.4	874
2018-12-16	40.1	41.45	40.1	40.5	0.45	1.12	371259.0	15129072.55	887
2018-12-13	40.15	40.45	40.0	40.05	-0.25	-0.62	106636.0	4285543.15	295
2018-12-12	40.6	40.7	40.0	40.3	-0.25	-0.62	157611.0	6349270.55	439
2018-12-11	40.0	41.6	39.7	40.55	0.55	1.38	424780.0	17416437.55	1157
2018-12-10	40.15	40.15	39.4	40.0	0.0	0.0	101724.0	4043221.65	306
2018-12-09	40.35	40.6	40.0	40.0	-0.15	-0.37	123027.0	4945686.55	269
2018-12-06	40.75	41.2	40.0	40.15	-0.6	-1.47	229505.0	9365884.1	591
2018-12-05	40.25	41.5	39.9	40.75	0.25	0.62	362329.0	14809251.8	960
2018-12-04	40.85	40.85	40.3	40.5	-0.2	-0.49	142540.0	5775292.7	481
2018-12-03	40.6	41.95	40.3	40.7	-0.05	-0.12	422617.0	17330350.95	1188
2018-12-02	41.0	42.9	40.7	40.75	0.2	0.49	430356.0	17971569.55	1157
2018-11-29	39.95	44.0	38.8	40.55	0.55	1.38	1669565.0	69653595.9	3173
2018-11-28	37.2	40.55	36.95	40.0	3.1	8.4	637742.0	25292192.75	925
2018-11-27	36.95	37.5	36.8	36.9	0.1	0.27	52816.0	1956419.25	143
2018-11-26	36.25	37.05	35.6	36.8	0.6	1.66	69527.0	2547858.95	194
2018-11-25	36.4	36.4	35.85	36.2	-0.25	-0.69	31063.0	1125846.0	101
2018-11-22	36.6	36.75	36.4	36.45	0.15	0.41	38155.0	1396480.05	120
2018-11-21	36.0	36.35	35.85	36.3	-0.2	-0.55	34027.0	1231822.0	108
2018-11-20	36.35	37.0	36.15	36.5	0.3	0.83	62644.0	2290689.4	229
2018-11-19	36.55	37.25	36.2	36.2	-0.6	-1.63	47745.0	1758722.4	191
2018-11-18	37.4	37.4	36.6	36.8	-1.0	-2.65	113514.0	4193951.9	366
2018-11-15	38.1	38.95	37.7	37.8	-0.3	-0.79	61411.0	2342560.25	215
2018-11-14	37.9	38.3	37.9	38.1	-0.45	-1.17	66947.0	2545175.6	184
2018-11-13	38.3	39.8	38.3	38.55	0.45	1.18	272607.0	10667929.7	636
2018-11-12	37.75	38.25	37.75	38.1	0.3	0.79	42939.0	1635822.25	152
2018-11-11	38.0	38.5	37.45	37.8	-0.1	-0.26	104270.0	3958102.2	316
2018-11-08	37.35	38.8	37.3	37.9	0.55	1.47	151754.0	5770182.8	373
2018-11-07	37.3	37.75	37.25	37.35	0.05	0.13	36440.0	1363674.25	120
2018-11-06	37.7	38.4	37.3	37.3	-0.7	-1.84	82256.0	3113767.85	286
2018-11-05	37.65	38.0	37.0	38.0	0.4	1.06	127386.0	4770775.2	318
2018-11-04	37.2	38.2	37.2	37.6	0.4	1.08	207418.0	7836825.55	482
2018-11-01	35.75	37.2	35.4	37.2	1.65	4.64	233819.0	8434753.2	477
2018-10-31	35.1	36.6	35.1	35.55	0.6	1.72	351674.0	12634378.5	867
2018-10-30	34.6	35.45	34.6	34.95	0.35	1.01	120390.0	4208853.55	298
2018-10-29	34.9	35.6	34.6	34.6	0.4	1.17	188314.0	6586126.8	510
2018-10-28	32.65	34.45	32.65	34.2	1.55	4.75	171828.0	5744154.5	430
2018-10-25	32.4	33.5	32.3	32.65	0.15	0.46	124326.0	4091948.8	306
2018-10-24	32.0	32.75	32.0	32.5	0.5	1.56	114921.0	3732157.15	274
2018-10-23	31.3	32.5	31.0	32.0	0.7	2.24	83984.0	2693283.35	250
2018-10-22	32.5	32.6	31.0	31.3	-1.3	-3.99	95332.0	3038780.5	245
2018-10-21	33.0	33.55	32.0	32.6	-1.05	-3.12	90369.0	2947128.75	281
2018-10-18	33.0	34.8	32.95	33.65	0.9	2.75	224780.0	7609082.65	691
2018-10-17	32.15	33.3	32.15	32.75	0.75	2.34	58745.0	1920038.25	206
2018-10-16	32.0	32.7	31.0	32.0	-0.9	-2.74	75068.0	2388957.55	255
2018-10-15	32.25	33.0	31.6	32.9	0.6	1.86	129730.0	4185926.75	339
2018-10-14	35.2	35.2	31.5	32.3	-2.7	-7.71	117990.0	3875366.85	285
2018-10-11	35.7	35.7	34.9	35.0	-1.2	-3.31	77951.0	2740959.25	220
2018-10-10	36.35	36.4	36.2	36.2	-0.3	-0.82	29690.0	1076366.8	142
2018-10-09	36.7	36.7	36.4	36.5	-0.35	-0.95	32147.0	1173819.6	100
2018-10-08	36.9	37.2	36.5	36.85	0.0	0.0	52642.0	1940476.1	157
2018-10-07	37.4	37.55	36.7	36.85	-0.25	-0.67	68993.0	2561714.05	177
2018-10-04	37.05	37.45	37.0	37.1	0.15	0.41	54377.0	2020499.4	170
2018-10-03	37.1	37.15	36.85	36.95	-0.05	-0.14	74467.0	2756474.4	203
2018-10-02	37.3	37.5	36.8	37.0	-0.2	-0.54	100210.0	3717946.35	284
2018-10-01	36.8	37.7	36.7	37.2	0.5	1.36	159491.0	5936751.65	413
2018-09-30	37.2	37.35	36.7	36.7	-0.5	-1.34	113266.0	4184753.65	359
2018-09-27	37.6	37.7	36.2	37.2	-0.5	-1.33	211523.0	7809323.25	646
2018-09-26	38.75	38.75	37.5	37.7	-1.2	-3.08	193568.0	7357596.85	493
2018-09-25	38.85	38.95	38.8	38.9	0.1	0.26	9768.0	379816.55	45
2018-09-20	38.8	39.0	38.8	38.8	0.0	0.0	32467.0	1262278.6	85
2018-09-19	38.65	39.0	38.65	38.8	0.05	0.13	25445.0	985785.9	83
2018-09-18	39.0	39.2	38.75	38.75	0.0	0.0	33664.0	1311600.15	128
2018-09-17	38.5	39.2	38.5	38.75	0.25	0.65	22973.0	892706.6	74
2018-09-16	38.6	39.1	38.5	38.5	-0.1	-0.26	19190.0	742678.45	108
2018-09-13	39.0	39.0	38.5	38.6	-0.4	-1.03	17624.0	684046.1	55
2018-09-12	39.1	39.35	39.0	39.0	-0.05	-0.13	25890.0	1013841.4	64
2018-09-11	39.45	39.45	39.0	39.05	0.0	0.0	24133.0	943038.5	83
2018-09-10	39.3	39.35	39.0	39.05	-0.2	-0.51	22362.0	876682.65	69
2018-09-09	39.4	39.5	39.0	39.25	-0.25	-0.63	22141.0	869055.2	62
2018-09-06	38.6	39.8	38.3	39.5	0.15	0.38	66248.0	2599817.95	225
2018-09-05	40.1	40.1	38.5	39.35	-0.65	-1.63	58132.0	2307892.3	130
2018-09-04	40.3	40.45	40.0	40.0	-0.6	-1.48	30032.0	1210079.15	76
2018-09-03	40.25	40.6	40.2	40.6	0.3	0.74	11739.0	473863.45	53
2018-09-02	40.2	40.6	40.0	40.3	0.05	0.12	16469.0	661808.8	72
2018-08-30	41.05	41.2	40.25	40.25	-0.75	-1.83	56089.0	2273049.2	123
2018-08-29	41.35	41.35	41.0	41.0	-0.55	-1.32	32129.0	1322679.6	96
2018-08-28	41.6	41.6	41.5	41.55	-0.15	-0.36	10529.0	437284.95	53
2018-08-27	42.35	42.35	41.5	41.7	-0.3	-0.71	27555.0	1152165.65	115
2018-08-26	42.0	42.5	41.8	42.0	0.25	0.6	20681.0	869184.4	67
2018-08-16	42.3	42.6	41.6	41.75	-0.25	-0.6	123949.0	5212609.25	288
2018-08-15	41.0	42.5	41.0	42.0	1.3	3.19	127288.0	5322919.6	405
2018-08-14	41.0	41.0	40.65	40.7	0.0	0.0	34972.0	1426527.45	92
2018-08-13	41.0	41.0	40.2	40.7	-0.1	-0.25	55404.0	2249503.9	158
2018-08-12	40.3	41.35	40.0	40.8	0.4	0.99	150470.0	6148887.65	396
2018-08-09	40.25	41.0	40.05	40.4	-0.2	-0.49	53156.0	2155705.25	217
2018-08-08	41.4	41.4	40.6	40.6	-0.4	-0.98	44692.0	1831354.75	104
2018-08-07	40.1	42.0	40.1	41.0	0.8	1.99	199004.0	8207947.9	439
2018-08-06	40.0	40.6	40.0	40.2	0.2	0.5	66721.0	2684023.35	199
2018-08-05	40.0	40.55	40.0	40.0	-0.05	-0.12	64164.0	2573272.3	129
2018-08-02	40.1	40.25	40.05	40.05	-0.4	-0.99	17530.0	703363.45	65
2018-08-01	40.55	40.6	40.25	40.45	-0.3	-0.74	38110.0	1537540.35	129
2018-07-31	40.05	40.85	40.05	40.75	0.75	1.88	57009.0	2305442.05	191
2018-07-30	40.2	40.3	40.0	40.0	-0.2	-0.5	54253.0	2174671.5	136
2018-07-29	40.5	40.85	40.05	40.2	-0.4	-0.99	35265.0	1424808.45	103
2018-07-26	41.2	41.4	40.0	40.6	-0.75	-1.81	92257.0	3758882.2	284
2018-07-25	41.4	41.8	41.25	41.35	-0.05	-0.12	96700.0	4016491.25	232
2018-07-24	41.65	41.75	41.35	41.4	-0.3	-0.72	65316.0	2712510.25	171
2018-07-23	41.65	42.5	41.5	41.7	0.4	0.97	258959.0	10895162.55	694
2018-07-22	41.6	42.0	41.3	41.3	-0.3	-0.72	100307.0	4162259.2	186
2018-07-19	42.0	42.1	41.5	41.6	-0.4	-0.95	51247.0	2138178.75	147
2018-07-18	42.1	42.45	41.85	42.0	-0.6	-1.41	98032.0	4125417.15	241
2018-07-17	42.5	42.85	41.95	42.6	0.3	0.71	187486.0	7931407.35	372
2018-07-16	41.25	43.2	41.25	42.3	1.1	2.67	471719.0	20021564.9	1180
2018-07-15	41.5	41.5	41.05	41.2	-0.25	-0.6	93255.0	3852814.9	204
2018-07-12	41.25	41.6	41.25	41.45	0.2	0.48	65913.0	2731137.35	128
2018-07-11	41.7	41.9	41.25	41.25	-0.35	-0.84	41816.0	1731246.1	105
2018-07-10	41.5	42.0	41.1	41.6	0.25	0.6	72092.0	2989828.45	175
2018-07-09	41.3	42.4	41.2	41.35	-0.05	-0.12	103079.0	4306537.0	263
2018-07-08	41.55	41.55	41.05	41.4	-0.15	-0.36	46397.0	1914580.0	157
2018-07-05	42.5	42.75	41.45	41.55	-0.65	-1.54	130827.0	5500755.2	475
2018-07-04	40.7	44.0	40.7	42.2	1.35	3.3	628005.0	26938317.4	1464
2018-07-03	40.6	40.95	40.55	40.85	0.35	0.86	27898.0	1137073.65	102
2018-07-02	40.95	41.35	40.5	40.5	-0.45	-1.1	37330.0	1523099.15	132
2018-07-01	41.2	41.4	40.85	40.95	-0.55	-1.33	41879.0	1722837.65	129
2018-06-28	41.7	41.7	41.25	41.5	0.15	0.36	81519.0	3378997.7	144
2018-06-27	41.6	41.8	41.35	41.35	-0.2	-0.48	41668.0	1733576.0	118
2018-06-26	41.3	41.9	41.3	41.55	0.25	0.61	91202.0	3787524.85	208
2018-06-25	42.0	42.0	41.3	41.3	-0.7	-1.67	40328.0	1673942.95	152
2018-06-24	41.75	42.0	41.65	42.0	0.35	0.84	38816.0	1624473.85	118
2018-06-21	41.65	42.0	41.2	41.65	-0.05	-0.12	52821.0	2193792.3	100
2018-06-20	41.65	41.9	41.0	41.7	0.7	1.71	83045.0	3450999.5	228
2018-06-12	40.0	41.2	39.9	41.0	0.8	1.99	29132.0	1182896.9	97
2018-06-11	41.1	41.1	39.9	40.2	-0.8	-1.95	52105.0	2096134.8	151
2018-06-10	41.15	42.15	40.9	41.0	-0.4	-0.97	63830.0	2648454.0	211
2018-06-07	40.3	41.85	40.2	41.4	1.1	2.73	124053.0	5104732.4	375
2018-06-06	41.0	41.0	40.15	40.3	-0.4	-0.98	49482.0	2000295.25	188
2018-06-05	39.3	42.45	39.3	40.7	1.4	3.56	323587.0	13307017.45	954
2018-06-04	39.1	39.3	38.95	39.3	0.3	0.77	26633.0	1039487.5	103
2018-06-03	39.3	39.5	38.8	39.0	-0.5	-1.27	45021.0	1756730.95	132
2018-05-31	39.3	39.5	39.0	39.5	0.35	0.89	31011.0	1217878.35	102
2018-05-30	38.75	39.3	38.6	39.15	0.35	0.9	59815.0	2335130.9	159
2018-05-29	39.0	39.55	38.8	38.8	-0.2	-0.51	29138.0	1140899.95	129
2018-05-28	39.0	39.0	38.6	39.0	-0.3	-0.76	33549.0	1305218.2	163
2018-05-27	40.5	40.5	39.3	39.3	-1.1	-2.72	55058.0	2187006.05	217
2018-05-24	40.55	40.7	40.2	40.36	-0.16	-0.39	52159.0	2108707.05	130
2018-05-23	40.6	41.5	40.45	40.52	-0.05	-0.12	74981.0	3063011.1	214
2018-05-22	40.4	40.95	40.0	40.57	0.15	0.37	78691.0	3178578.8	247
2018-05-21	40.6	40.7	40.2	40.42	-0.33	-0.81	38386.0	1551066.25	182
2018-05-20	40.7	40.9	40.7	40.75	-0.17	-0.42	41305.0	1683626.5	157
2018-05-17	40.6	41.0	40.6	40.92	-0.1	-0.24	37082.0	1513372.85	116
2018-05-16	42.0	42.45	41.0	41.02	-1.07	-2.54	67980.0	2821340.0	286
2018-05-15	42.5	42.55	42.0	42.09	-0.33	-0.78	46648.0	1969309.35	173
2018-05-14	42.3	42.75	42.25	42.42	-0.04	-0.09	25485.0	1081150.7	98
2018-05-13	42.3	42.9	42.0	42.46	0.01	0.02	88717.0	3774906.9	183
2018-05-10	42.6	42.6	41.5	42.45	0.34	0.81	30554.0	1291381.7	115
2018-05-09	42.8	43.0	42.0	42.11	-0.39	-0.92	73286.0	3106515.05	231
2018-05-08	43.5	43.5	42.3	42.5	-1.09	-2.5	113802.0	4862324.45	227
2018-05-07	44.1	44.1	43.35	43.59	-0.4	-0.91	29656.0	1295723.65	122
2018-05-06	41.2	44.1	41.2	43.99	-0.01	-0.02	132165.0	5726371.5	323
2018-05-03	43.8	44.5	43.6	44.0	0.06	0.14	122631.0	5399113.0	279
2018-05-02	44.5	44.55	43.85	43.94	-0.54	-1.21	107327.0	4741976.8	263
2018-05-01	44.4	44.7	44.3	44.48	0.25	0.57	69601.0	3097741.9	221
2018-04-30	44.85	44.85	44.1	44.23	-0.45	-1.01	110252.0	4908866.3	307
2018-04-29	43.75	44.95	43.75	44.68	0.86	1.96	248245.0	11061976.35	568
2018-04-26	43.5	44.1	43.0	43.82	0.0	0.0	100296.0	4377602.75	308
2018-04-25	43.8	44.0	43.6	43.82	-0.12	-0.27	48282.0	2114890.85	133
2018-04-24	44.5	44.5	43.45	43.94	-0.34	-0.77	118673.0	5231209.2	300
2018-04-23	43.7	44.5	43.7	44.28	-0.43	-0.96	158927.0	7010094.45	483
2018-04-22	44.45	45.0	44.45	44.71	0.24	0.54	171538.0	7679359.7	421
2018-04-19	45.1	45.3	44.1	44.47	-0.63	-1.4	543547.0	24202607.7	1290
2018-04-18	46.1	46.1	45.0	45.1	-1.04	-2.25	424261.0	19261071.3	885
2018-04-17	47.1	47.1	45.9	46.14	-0.76	-1.62	288177.0	13327070.3	657
2018-04-16	46.55	47.4	46.55	46.9	-0.03	-0.06	55592.0	2619853.5	125
2018-04-15	45.6	47.1	45.6	46.93	1.52	3.35	81316.0	3805456.1	173
2018-04-12	46.0	46.25	45.2	45.41	-0.22	-0.48	60760.0	2773101.1	176
2018-04-11	47.85	47.85	43.2	45.63	-2.09	-4.38	101979.0	4732152.75	289
2018-04-10	47.65	48.1	47.6	47.72	0.22	0.46	140718.0	6732970.1	318
2018-04-09	47.4	47.6	47.4	47.5	0.1	0.21	72989.0	3467890.45	104
2018-04-08	47.65	47.9	47.35	47.4	-0.53	-1.11	77998.0	3708612.7	201
2018-04-05	48.1	48.35	47.55	47.93	0.16	0.33	123551.0	5914683.95	276
2018-04-04	47.4	48.55	47.35	47.77	0.58	1.23	299890.0	14422355.65	575
2018-04-03	46.5	47.4	46.5	47.19	0.48	1.03	108100.0	5077647.85	213
2018-04-02	46.4	46.75	46.4	46.71	0.26	0.56	56611.0	2635723.65	161
2018-04-01	46.65	46.9	46.4	46.45	-0.24	-0.51	78682.0	3669467.55	213
2018-03-29	47.1	47.1	46.6	46.69	-0.29	-0.62	51953.0	2430734.4	189
2018-03-28	46.9	47.35	46.9	46.98	-0.06	-0.13	69059.0	3252405.9	217
2018-03-27	47.0	47.4	46.95	47.04	0.04	0.09	96639.0	4552354.0	272
2018-03-26	47.3	47.5	46.9	47.0	-0.27	-0.57	143603.0	6763133.4	283
2018-03-25	47.45	47.6	47.0	47.27	-0.37	-0.78	135988.0	6431943.9	307
2018-03-22	47.7	47.95	47.6	47.64	-0.09	-0.19	59298.0	2831863.85	185
2018-03-21	47.55	48.0	47.5	47.73	0.16	0.34	68332.0	3260619.9	205
2018-03-20	47.75	47.75	47.5	47.57	-0.1	-0.21	117106.0	5575160.15	253
2018-03-19	47.8	47.9	47.6	47.67	-0.14	-0.29	52433.0	2501209.3	119
2018-03-18	48.2	48.2	47.75	47.81	-0.19	-0.4	56537.0	2710577.3	117
2018-03-15	48.65	48.65	47.7	48.0	-0.47	-0.97	131463.0	6321463.05	324
2018-03-14	48.2	48.85	48.0	48.47	0.28	0.58	167751.0	8145184.55	387
2018-03-13	48.0	48.25	47.75	48.19	0.2	0.42	98347.0	4720473.95	250
2018-03-12	48.05	48.4	47.85	47.99	-0.01	-0.02	112845.0	5428467.15	294
2018-03-11	47.9	48.4	47.8	48.0	0.15	0.31	92166.0	4425442.1	217
2018-03-08	47.6	48.05	47.55	47.85	0.26	0.55	100578.0	4807347.75	246
2018-03-07	47.75	47.85	47.5	47.59	-0.07	-0.15	63260.0	3014066.1	213
2018-03-06	48.0	48.15	47.5	47.66	-0.1	-0.21	62494.0	2989024.9	242
2018-03-05	47.6	48.0	47.6	47.76	0.08	0.17	32150.0	1537297.9	129
2018-03-04	48.05	48.4	47.55	47.68	-0.34	-0.71	108569.0	5207742.8	283
2018-03-01	48.5	49.0	48.0	48.02	-0.52	-1.07	174725.0	8444016.3	298
2018-02-28	48.05	49.05	48.05	48.54	0.32	0.66	232749.0	11326785.5	486
2018-02-27	48.2	49.2	48.0	48.22	-1.85	-3.69	369228.0	17946331.65	785
2018-02-26	51.0	51.4	49.8	50.07	-1.4	-2.72	208029.0	10542430.1	429
2018-02-25	51.8	52.5	51.0	51.47	-0.65	-1.25	196467.0	10197141.4	426
2018-02-22	53.0	53.4	52.0	52.12	-0.75	-1.42	267799.0	14064862.0	638
2018-02-21	50.9	53.5	50.2	52.87	2.61	5.19	794520.0	41613177.3	1882
2018-02-20	50.1	50.6	49.8	50.26	-0.11	-0.22	149380.0	7492205.9	324
2018-02-19	50.4	51.2	49.8	50.37	-0.04	-0.08	206503.0	10403993.95	510
2018-02-18	49.45	52.6	49.4	50.41	0.91	1.84	681843.0	34933747.05	1392
2018-02-15	49.5	50.5	49.2	49.5	0.37	0.75	221217.0	11037672.5	506
2018-02-14	48.2	49.5	48.0	49.13	1.14	2.38	238566.0	11682518.25	565
2018-02-13	47.1	48.6	47.05	47.99	0.69	1.46	153102.0	7353310.75	379
2018-02-12	47.15	47.6	47.15	47.3	0.35	0.75	42898.0	2030728.3	112
2018-02-11	47.4	47.5	46.8	46.95	-0.74	-1.55	49062.0	2309532.7	187
2018-02-08	47.6	48.0	47.5	47.69	0.16	0.34	34504.0	1648871.95	113
2018-02-07	48.5	48.5	47.3	47.53	-0.55	-1.14	55041.0	2645626.3	129
2018-02-06	48.0	48.6	48.0	48.08	-0.76	-1.56	72943.0	3514287.75	214
2018-02-05	48.7	48.85	48.6	48.84	-0.03	-0.06	40482.0	1972290.95	104
2018-02-04	48.85	48.95	48.6	48.87	-0.02	-0.04	58384.0	2847389.15	170
2018-02-01	49.0	49.2	48.85	48.89	-0.29	-0.59	72995.0	3573742.85	173
2018-01-31	49.55	49.65	49.1	49.18	-0.41	-0.83	113433.0	5589116.3	268
2018-01-30	49.25	49.8	49.0	49.59	0.59	1.2	182046.0	8993082.6	370
2018-01-29	48.9	49.3	48.9	49.0	0.09	0.18	36118.0	1774247.5	103
2018-01-28	48.8	49.4	48.75	48.91	-0.09	-0.18	64070.0	3140257.8	150
2018-01-25	48.9	49.1	48.7	49.0	0.03	0.06	39424.0	1926656.85	99
2018-01-24	49.1	49.1	48.5	48.97	-0.04	-0.08	32845.0	1604068.7	123
2018-01-23	49.0	49.35	48.9	49.01	0.04	0.08	44387.0	2174130.2	107
2018-01-22	49.05	49.4	48.55	48.97	-0.09	-0.18	56822.0	2789200.65	140
2018-01-21	49.1	49.3	48.95	49.06	-0.12	-0.24	40115.0	1968403.65	120
2018-01-18	49.2	49.3	49.0	49.18	-0.22	-0.45	48696.0	2389837.0	109
2018-01-17	49.4	49.5	49.0	49.4	0.16	0.32	29802.0	1466768.15	124
2018-01-16	49.2	50.1	49.1	49.24	0.06	0.12	163346.0	8085215.15	315
2018-01-15	49.5	49.8	49.1	49.18	-0.27	-0.55	102999.0	5078787.6	179
2018-01-14	49.2	50.0	49.0	49.45	0.57	1.17	144935.0	7188062.6	344
2018-01-11	48.8	49.0	47.1	48.88	0.0	0.0	39202.0	1906073.45	135
2018-01-10	49.0	49.15	48.7	48.88	0.0	0.0	36245.0	1771966.35	141
2018-01-09	49.05	49.1	48.8	48.88	-0.17	-0.35	43351.0	2120722.15	121
2018-01-08	49.1	49.2	49.0	49.05	-0.16	-0.33	40317.0	1979278.0	123
2018-01-07	49.25	49.3	48.95	49.21	0.19	0.39	41295.0	2028828.35	149
2018-01-04	48.6	49.5	48.6	49.02	0.27	0.55	104093.0	5125316.55	279
2018-01-03	48.5	48.8	48.2	48.75	0.06	0.12	64260.0	3120689.6	198
2018-01-02	48.9	49.2	48.7	48.69	-0.23	-0.47	43661.0	2132775.4	170
2018-01-01	49.1	49.4	48.75	48.92	-0.43	-0.87	63138.0	3094402.25	200
2017-12-31	49.4	50.2	49.15	49.35	0.04	0.08	128536.0	6383015.9	420
2017-12-28	49.35	49.7	49.05	49.31	-0.16	-0.32	117854.0	5814568.2	395
2017-12-27	49.7	49.9	49.35	49.47	-0.03	-0.06	116919.0	5798204.05	356
2017-12-26	49.5	50.0	49.1	49.5	-0.13	-0.26	97465.0	4824850.55	425
2017-12-25	50.7	50.8	49.4	49.63	-0.94	-1.86	122159.0	6134388.5	290
2017-12-24	50.6	51.7	50.5	50.57	0.02	0.04	185769.0	9475988.8	425
2017-12-21	50.7	51.4	50.3	50.55	-0.19	-0.37	140777.0	7138251.0	396
2017-12-20	51.9	52.1	50.5	50.74	-0.51	-1.0	331124.0	16926076.6	705
2017-12-19	49.5	52.0	49.4	51.25	1.81	3.66	683583.0	34728821.75	1436
2017-12-18	49.0	49.55	48.8	49.44	0.55	1.12	177269.0	8735198.95	473
2017-12-17	48.55	49.2	48.55	48.89	0.34	0.7	75924.0	3712529.2	298
2017-12-14	48.8	48.8	48.35	48.55	-0.09	-0.19	96718.0	4697375.45	261
2017-12-13	48.8	49.2	48.6	48.64	-0.35	-0.71	129829.0	6333949.25	525
2017-12-12	49.3	49.35	48.95	48.99	-0.34	-0.69	156351.0	7677941.7	527
2017-12-11	49.65	49.95	49.3	49.33	-0.13	-0.26	185023.0	9172797.35	524
2017-12-10	49.4	49.8	49.2	49.46	0.37	0.75	117928.0	5838653.8	403
2017-12-07	49.35	49.8	48.9	49.09	-0.55	-1.11	204050.0	10033677.15	535
2017-12-06	49.4	50.9	49.3	49.64	0.39	0.79	366364.0	18338735.35	937
2017-12-05	49.3	49.55	49.0	49.25	-0.48	-0.97	104382.0	5140787.55	298
2017-12-04	50.5	50.6	49.7	49.73	-0.7	-1.39	172176.0	8608321.25	674
2017-12-03	48.75	51.1	48.75	50.43	1.97	4.07	610224.0	30633048.7	1164
2017-11-30	48.6	48.7	48.3	48.46	0.0	0.0	73302.0	3553639.2	329
2017-11-29	48.5	48.9	48.2	48.46	0.18	0.37	90127.0	4372103.55	303
2017-11-28	47.9	49.2	47.8	48.28	0.18	0.37	257545.0	12562258.15	789
2017-11-27	48.3	48.5	47.55	48.1	-0.14	-0.29	106390.0	5114523.95	396
2017-11-26	47.6	48.6	47.5	48.24	0.84	1.77	180362.0	8681962.5	542
2017-11-23	47.4	48.0	47.1	47.4	0.36	0.77	227958.0	10860955.65	546
2017-11-22	46.85	47.5	46.7	47.04	-0.04	-0.08	113968.0	5365139.3	236
2017-11-21	46.7	47.3	46.0	47.08	0.1	0.21	132376.0	6198438.75	332
2017-11-20	47.95	48.0	46.7	46.98	-0.77	-1.61	124904.0	5955426.25	323
2017-11-19	48.6	48.65	47.5	47.75	-0.92	-1.89	123725.0	5936362.75	284
2017-11-16	48.8	48.9	48.45	48.67	-0.15	-0.31	55796.0	2712326.5	204
2017-11-15	49.0	49.3	48.7	48.82	-0.24	-0.49	101815.0	4990478.8	263
2017-11-14	49.0	49.45	49.0	49.06	0.08	0.16	94516.0	4643885.05	250
2017-11-13	49.3	49.35	48.4	48.98	-0.28	-0.57	143925.0	7019399.6	333
2017-11-12	49.0	50.0	49.0	49.26	0.0	0.0	115143.0	5702896.1	261
2017-11-09	49.1	49.5	48.5	49.26	0.25	0.51	86905.0	4279095.4	223
2017-11-08	48.5	49.15	47.8	49.01	0.72	1.49	130942.0	6342833.1	309
2017-11-07	50.1	50.1	47.5	48.29	-1.68	-3.36	326631.0	15899028.95	646
2017-11-06	50.0	50.4	49.8	49.97	-0.38	-0.75	214687.0	10736723.15	442
2017-11-05	49.9	50.5	49.65	50.35	-0.65	-1.27	285478.0	14290839.7	484
2017-11-02	51.2	51.5	50.8	51.0	-0.18	-0.35	188300.0	9616332.8	335
2017-11-01	50.9	52.2	50.6	51.18	0.72	1.43	634359.0	32579030.4	1097
2017-10-31	50.5	50.7	50.4	50.46	-0.18	-0.36	124778.0	6304386.7	354
2017-10-30	50.7	51.0	50.5	50.64	0.23	0.46	182899.0	9276000.3	487
2017-10-29	51.3	51.3	50.3	50.41	-0.57	-1.12	170976.0	8655492.4	581
2017-10-26	51.3	51.3	50.6	50.98	-0.02	-0.04	234267.0	11929031.4	580
2017-10-25	50.7	51.7	50.5	51.0	0.67	1.33	393711.0	20095974.4	930
2017-10-24	52.0	52.2	49.9	50.33	-1.4	-2.71	736879.0	37597559.3	1429
2017-10-23	49.7	54.1	49.0	51.73	2.21	4.46	1842552.0	95407083.2	3165
2017-10-22	50.6	50.8	49.4	49.52	-1.2	-2.37	334375.0	16741628.1	738
2017-10-19	50.6	51.0	50.4	50.72	-0.15	-0.29	243612.0	12357950.1	598
2017-10-18	51.4	51.4	50.7	50.87	-0.51	-0.99	317399.0	16202859.6	709
2017-10-17	51.5	52.0	51.2	51.38	-0.15	-0.29	352948.0	18196411.0	666
2017-10-16	52.1	52.1	51.0	51.53	-0.1	-0.19	415884.0	21400605.1	818
2017-10-15	52.8	52.8	51.4	51.63	-0.78	-1.49	382853.0	19949876.3	743
2017-10-12	52.0	52.8	51.6	52.41	0.3	0.58	387600.0	20269213.3	808
2017-10-11	52.8	53.0	51.5	52.11	-0.51	-0.97	581477.0	30310550.9	1165
2017-10-10	54.5	55.0	51.7	52.62	-1.92	-3.52	983216.0	52466192.2	1828
2017-10-09	54.4	55.0	54.3	54.54	0.03	0.06	398690.0	21737511.7	925
2017-10-08	56.1	56.2	54.2	54.51	-1.38	-2.47	779865.0	42975144.0	1619
2017-10-05	56.4	56.9	55.5	55.89	-0.16	-0.29	1093666.0	61403227.7	2159
2017-10-04	54.1	57.1	54.0	56.05	1.93	3.57	2025783.0	112539559.2	3180
2017-10-03	54.0	54.5	53.7	54.12	0.18	0.33	495875.0	26812969.5	1042
2017-10-02	54.6	54.9	53.8	53.94	-0.1	-0.19	733921.0	39844530.6	1338
2017-10-01	53.1	54.2	52.9	54.04	0.49	0.92	526998.0	28295735.9	921
2017-09-28	53.9	54.0	53.1	53.55	-0.23	-0.43	429278.0	23017778.7	1002
2017-09-27	53.9	54.3	53.0	53.78	0.1	0.19	817222.0	43922888.9	1551
2017-09-26	53.9	55.0	53.6	53.68	0.14	0.26	789192.0	42790564.1	1582
2017-09-25	53.0	54.3	52.5	53.54	0.7	1.32	1613206.0	86354754.5	2626
2017-09-21	54.6	55.2	52.6	52.84	-1.75	-3.21	1883789.0	101824686.1	3749
2017-09-20	54.4	56.4	53.8	54.59	0.27	0.5	4733935.0	260909439.2	7336
2017-09-19	51.3	55.6	50.1	54.32	3.76	7.44	5533894.0	291782517.9	8389
2017-09-18	49.05	51.1	48.8	50.56	1.79	3.67	1695683.0	85021503.9	4620
2017-09-17	55.9	55.9	48.45	48.77	-2.23	-4.37	2297497.0	117323075.3	4606
