# Supplementary material for: Effective short-term forecasts of Saudi stock price trends using technical indicators and large-scale multivariate time series
Source: PeerJ Comput Sci. 2023 Jan 6;9:e1205. doi: 10.7717/peerj-cs.1205 (PMC10280263; doi:10.7717/peerj-cs.1205)
Supplement: Supplemental Information 3 [file peerj-cs-09-1205-s003.zip › TASI Dataset 2021/SABB TAKAFUL_8080.csv]

date	open	high	low	close	change	change_percent	volume_traded	value_traded_SAR	number_trades
2020-03-19	12.3	12.7	12.3	12.46	0.16	1.3	235533.0	2952297.74	489
2020-03-18	12.56	12.68	12.3	12.3	-0.26	-2.07	258911.0	3243044.0	433
2020-03-17	12.7	12.8	12.4	12.56	-0.18	-1.41	415533.0	5258063.36	577
2020-03-16	12.74	13.46	12.74	12.74	0.0	0.0	357181.0	4587461.66	522
2020-03-15	13.1	13.12	12.62	12.74	-0.06	-0.47	276163.0	3548619.82	467
2020-03-12	12.9	13.02	12.42	12.8	-0.86	-6.3	259237.0	3328283.72	537
2020-03-11	14.4	14.46	13.22	13.66	-0.72	-5.01	287991.0	4043666.9	462
2020-03-10	13.98	14.38	13.12	14.38	1.0	7.47	299993.0	4205264.06	436
2020-03-09	13.4	13.7	13.38	13.38	-1.48	-9.96	251882.0	3378445.32	352
2020-03-08	15.4	15.4	14.86	14.86	-1.64	-9.94	200498.0	3010273.52	368
2020-03-05	16.92	16.92	16.5	16.5	-0.18	-1.08	231682.0	3845636.58	429
2020-03-04	15.7	17.0	15.7	16.68	0.38	2.33	482837.0	8015402.78	724
2020-03-03	15.84	16.4	15.84	16.3	0.7	4.49	209903.0	3400140.0	400
2020-03-02	16.6	17.2	15.58	15.6	-0.64	-3.94	415579.0	6839293.34	708
2020-03-01	17.5	17.5	16.24	16.24	-1.66	-9.27	303939.0	5139339.66	677
2020-02-27	18.0	18.18	17.8	17.9	-0.28	-1.54	177591.0	3189406.84	463
2020-02-26	18.18	18.5	18.0	18.18	-0.42	-2.26	280520.0	5098302.44	582
2020-02-25	18.0	18.6	17.96	18.6	0.3	1.64	237732.0	4350904.56	657
2020-02-24	19.52	19.52	18.3	18.3	-1.26	-6.44	567182.0	10577857.56	945
2020-02-23	19.58	19.8	19.54	19.56	-0.08	-0.41	179862.0	3537570.34	332
2020-02-20	19.66	19.8	19.54	19.64	0.0	0.0	159312.0	3127258.72	387
2020-02-19	19.52	19.88	19.52	19.64	0.06	0.31	171517.0	3377309.64	515
2020-02-18	19.7	20.0	19.36	19.58	-0.12	-0.61	329048.0	6465906.9	901
2020-02-17	20.56	20.56	19.7	19.7	-0.7	-3.43	508429.0	10195348.64	1255
2020-02-16	20.38	21.2	20.14	20.4	0.04	0.2	858284.0	17827544.76	1259
2020-02-13	20.3	20.42	20.04	20.36	0.06	0.3	250097.0	5051273.58	389
2020-02-12	20.02	20.3	19.6	20.3	0.28	1.4	266665.0	5339013.98	469
2020-02-11	20.2	20.54	19.96	20.02	-0.28	-1.38	235152.0	4752890.04	571
2020-02-10	19.46	20.34	19.46	20.3	0.84	4.32	507615.0	10161691.72	678
2020-02-09	20.0	20.0	19.3	19.46	-0.44	-2.21	278000.0	5446722.56	445
2020-02-06	20.2	20.38	19.8	19.9	-0.28	-1.39	434222.0	8696142.78	664
2020-02-05	20.5	20.78	19.98	20.18	-0.22	-1.08	482695.0	9824142.22	819
2020-02-04	19.58	20.56	19.5	20.4	0.9	4.62	804848.0	16169263.8	1169
2020-02-03	19.8	19.82	19.24	19.5	0.06	0.31	334720.0	6537702.28	587
2020-02-02	19.82	20.88	19.38	19.44	-0.48	-2.41	1460238.0	29298877.7	2182
2020-01-30	19.06	20.48	19.06	19.92	0.88	4.62	1355186.0	26951510.96	1963
2020-01-29	18.28	19.5	18.28	19.04	0.6	3.25	975397.0	18537345.1	1151
2020-01-28	18.84	19.46	18.44	18.44	-0.36	-1.91	455054.0	8630777.68	928
2020-01-27	18.16	19.6	18.16	18.8	0.62	3.41	1421762.0	26995747.42	1846
2020-01-26	18.0	18.82	17.8	18.18	0.18	1.0	489479.0	8983134.22	668
2020-01-23	18.28	18.84	18.0	18.0	-0.32	-1.75	731604.0	13500705.38	802
2020-01-22	17.46	18.34	17.46	18.32	0.84	4.81	1333232.0	24162765.9	1329
2020-01-21	17.3	17.54	17.0	17.48	0.14	0.81	218194.0	3791696.9	322
2020-01-20	17.34	17.46	17.12	17.34	0.02	0.12	162583.0	2813624.14	269
2020-01-19	17.32	17.54	17.28	17.32	0.1	0.58	297960.0	5173630.12	429
2020-01-16	17.2	17.3	17.04	17.22	0.0	0.0	275135.0	4723071.7	311
2020-01-15	17.06	17.34	16.94	17.22	0.18	1.06	433054.0	7457905.6	505
2020-01-14	17.0	17.06	16.82	17.04	0.14	0.83	209591.0	3559781.72	332
2020-01-13	16.72	17.04	16.7	16.9	0.12	0.72	272275.0	4613911.58	443
2020-01-12	16.5	17.0	16.4	16.78	0.38	2.32	313415.0	5243150.34	575
2020-01-09	16.4	16.54	16.32	16.4	0.4	2.5	259741.0	4272380.66	391
2020-01-08	16.3	16.7	15.6	16.0	-0.8	-4.76	439035.0	7131784.94	694
2020-01-07	16.9	17.2	16.72	16.8	0.1	0.6	447393.0	7600175.14	740
2020-01-06	16.82	16.9	16.5	16.7	0.0	0.0	115079.0	1922942.38	245
2020-01-05	16.5	17.12	16.5	16.7	-0.32	-1.88	338124.0	5718073.08	554
2020-01-02	16.66	17.68	16.66	17.02	0.36	2.16	1390959.0	23922139.22	2085
2020-01-01	16.6	16.7	16.44	16.66	0.16	0.97	179437.0	2967035.18	302
2019-12-31	16.6	16.66	16.34	16.5	0.0	0.0	203990.0	3360635.56	388
2019-12-30	16.44	16.98	16.44	16.5	0.14	0.86	818756.0	13711529.2	1267
2019-12-29	16.28	16.48	16.22	16.36	0.14	0.86	224248.0	3664691.28	434
2019-12-26	16.32	16.46	16.22	16.22	0.0	0.0	454001.0	7413398.24	635
2019-12-25	17.4	17.7	16.2	16.22	-0.68	-4.02	1793864.0	30329240.68	2164
2019-12-24	15.42	16.9	15.42	16.9	1.52	9.88	1483498.0	24287444.46	1362
2019-12-23	15.14	15.5	15.12	15.38	0.28	1.85	796631.0	12215005.94	806
2019-12-22	14.88	15.16	14.88	15.1	0.22	1.48	782381.0	11760758.18	674
2019-12-19	14.9	14.98	14.76	14.88	-0.02	-0.13	242648.0	3603878.84	343
2019-12-18	14.7	15.3	14.7	14.9	0.22	1.5	752899.0	11334078.54	735
2019-12-17	14.28	14.82	14.28	14.68	0.36	2.51	405981.0	5919830.68	534
2019-12-16	14.32	14.32	14.32	14.32	0.04	0.28	17956.0	257020.5	71
2019-12-15	14.16	14.28	14.16	14.28	0.1	0.71	39824.0	564984.98	79
2019-12-12	14.22	14.22	14.18	14.18	-0.06	-0.42	33691.0	478530.6	94
2019-12-11	14.3	14.3	14.22	14.24	0.0	0.0	37830.0	539455.78	79
2019-12-10	14.24	14.24	14.24	14.24	-0.06	-0.42	12204.0	174044.86	61
2019-12-09	14.32	14.32	14.26	14.3	0.0	0.0	46108.0	659275.2	90
2019-12-08	14.32	14.4	14.3	14.3	0.2	1.42	31092.0	445046.24	106
2019-12-05				14.1	0.0	0.0	6366.0	90789.46	73
2019-12-04	14.36	14.36	14.1	14.1	-0.2	-1.4	18774.0	267678.28	97
2019-12-03	14.36	14.36	14.24	14.3	0.0	0.0	34862.0	498904.68	86
2019-12-02	14.22	14.4	14.2	14.3	-0.1	-0.69	70154.0	1001257.52	139
2019-12-01	14.3	14.46	14.3	14.4	0.3	2.13	64335.0	924602.08	225
2019-11-28				14.1	0.0	0.0	4038.0	57070.66	32
2019-11-27	14.1	14.14	14.1	14.1	0.0	0.0	20671.0	291840.82	56
2019-11-26	14.16	14.16	14.1	14.1	-0.2	-1.4	53264.0	754208.76	138
2019-11-25	14.32	14.46	14.2	14.3	-0.18	-1.24	45624.0	653816.36	138
2019-11-24	14.56	14.58	14.48	14.48	0.08	0.56	35719.0	518687.88	93
2019-11-21	14.4	14.6	14.4	14.4	-0.02	-0.14	50964.0	736157.82	92
2019-11-20	14.42	14.46	14.42	14.42	-0.1	-0.69	32851.0	474433.9	90
2019-11-19	14.52	14.7	14.4	14.52	0.02	0.14	92695.0	1348615.32	160
2019-11-18	14.1	14.6	14.1	14.5	0.4	2.84	126017.0	1812314.88	222
2019-11-17	14.18	14.18	14.1	14.1	-0.08	-0.56	36423.0	514389.48	90
2019-11-14	14.2	14.2	14.18	14.18	-0.02	-0.14	46366.0	657394.64	56
2019-11-13	14.28	14.28	14.2	14.2	-0.06	-0.42	39422.0	562030.7	103
2019-11-12	14.12	14.3	14.12	14.26	-0.14	-0.97	43610.0	622061.32	105
2019-11-11	14.46	14.46	14.4	14.4	0.0	0.0	37991.0	547826.08	71
2019-11-10	14.5	14.52	14.36	14.4	-0.08	-0.55	58345.0	841937.0	113
2019-11-07	14.4	14.56	14.4	14.48	0.08	0.56	26892.0	388812.8	80
2019-11-06	14.4	14.4	14.4	14.4	-0.1	-0.69	10907.0	157072.68	24
2019-11-05	14.66	14.66	14.5	14.5	-0.1	-0.68	44146.0	643744.9	49
2019-11-04	14.6	14.7	14.52	14.6	-0.1	-0.68	46615.0	680551.98	78
2019-11-03	14.74	14.74	14.7	14.7	-0.2	-1.34	26992.0	397497.2	31
2019-10-31	14.86	14.92	14.8	14.9	0.04	0.27	35028.0	520259.4	64
2019-10-30	14.7	14.88	14.7	14.86	0.06	0.41	33468.0	496073.08	65
2019-10-29	14.9	14.9	14.6	14.8	-0.1	-0.67	68442.0	1010260.12	138
2019-10-28	15.02	15.02	14.9	14.9	-0.1	-0.67	36931.0	553084.82	49
2019-10-27	15.06	15.06	14.96	15.0	-0.06	-0.4	31979.0	479421.62	44
2019-10-24	15.16	15.16	15.06	15.06	-0.02	-0.13	20792.0	313993.86	59
2019-10-23	15.22	15.32	15.08	15.08	-0.14	-0.92	61741.0	938635.48	118
2019-10-22	15.04	15.44	15.04	15.22	0.18	1.2	155134.0	2368907.06	287
2019-10-21	15.02	15.06	14.94	15.04	0.02	0.13	38658.0	580191.14	51
2019-10-20	15.0	15.02	14.86	15.02	0.38	2.6	48802.0	729408.06	80
2019-10-17	14.62	14.66	14.62	14.64	0.0	0.0	80942.0	1185152.66	53
2019-10-16	14.74	14.78	14.6	14.64	-0.1	-0.68	43438.0	636353.52	69
2019-10-15	15.02	15.06	14.74	14.74	-0.36	-2.38	33172.0	494475.62	82
2019-10-14	15.16	15.16	14.98	15.1	-0.1	-0.66	25019.0	376724.44	46
2019-10-13	15.42	15.42	15.2	15.2	-0.12	-0.78	24667.0	376595.66	53
2019-10-10	15.2	15.32	15.18	15.32	-0.02	-0.13	36155.0	550994.5	58
2019-10-09	15.48	15.5	15.34	15.34	-0.04	-0.26	33504.0	517114.66	58
2019-10-08	15.48	15.5	15.38	15.38	-0.2	-1.28	40915.0	631845.94	73
2019-10-07	15.66	15.66	15.56	15.58	-0.02	-0.13	24223.0	377832.96	62
2019-10-06	15.46	15.6	15.46	15.6	0.1	0.65	35343.0	549611.92	53
2019-10-03	15.58	15.58	15.5	15.5	-0.1	-0.64	28059.0	435353.24	68
2019-10-02	15.68	15.68	15.58	15.6	-0.14	-0.89	20104.0	313689.88	38
2019-10-01	15.7	15.82	15.7	15.74	0.04	0.25	60825.0	958427.18	91
2019-09-30	15.72	15.78	15.7	15.7	0.08	0.51	39237.0	617277.52	71
2019-09-29	15.56	15.82	15.56	15.62	0.16	1.03	247883.0	3892879.54	225
2019-09-26	15.56	15.56	15.46	15.46	-0.08	-0.51	40398.0	626537.08	61
2019-09-25	15.6	15.6	15.48	15.54	-0.12	-0.77	184141.0	2855085.8	157
2019-09-24	15.5	15.76	15.48	15.66	0.16	1.03	122368.0	1901460.34	149
2019-09-22	15.48	15.56	15.48	15.5	0.1	0.65	45175.0	700655.46	53
2019-09-19	15.4	15.44	15.38	15.4	-0.02	-0.13	44936.0	691645.32	60
2019-09-18	15.4	15.5	15.4	15.42	-0.08	-0.52	18076.0	279082.8	37
2019-09-17	15.24	15.56	15.2	15.5	0.22	1.44	78720.0	1217492.62	122
2019-09-16	15.4	15.52	15.28	15.28	-0.08	-0.52	26127.0	401854.06	77
2019-09-15	15.04	15.5	15.0	15.36	-0.04	-0.26	61363.0	938068.18	114
2019-09-12	15.4	15.52	15.34	15.4	0.04	0.26	66178.0	1020298.94	115
2019-09-11	15.5	15.52	15.3	15.36	-0.14	-0.9	62382.0	960682.6	104
2019-09-10	15.7	15.86	15.5	15.5	-0.22	-1.4	75000.0	1175620.18	157
2019-09-09	15.62	15.76	15.6	15.72	0.1	0.64	30042.0	470764.56	43
2019-09-08	15.64	15.9	15.6	15.62	0.02	0.13	66683.0	1048446.18	113
2019-09-05	15.74	15.88	15.58	15.6	-0.1	-0.64	101788.0	1598542.28	169
2019-09-04	15.36	15.72	15.36	15.7	0.34	2.21	110426.0	1725106.74	174
2019-09-03	15.5	15.5	15.36	15.36	-0.08	-0.52	27651.0	426450.3	65
2019-09-02	15.38	15.44	15.36	15.44	0.1	0.65	32789.0	504927.36	47
2019-09-01	15.5	15.5	15.34	15.34	-0.06	-0.39	26462.0	406947.98	82
2019-08-29	15.52	15.52	15.4	15.4	-0.18	-1.16	31411.0	485757.3	55
2019-08-28	15.4	15.6	15.4	15.58	-0.02	-0.13	12466.0	193791.58	21
2019-08-27	15.72	15.9	15.52	15.6	-0.12	-0.76	27328.0	427173.6	71
2019-08-26	15.5	15.72	15.5	15.72	0.26	1.68	20225.0	315702.4	88
2019-08-25	15.58	15.72	15.34	15.46	-0.26	-1.65	80514.0	1251020.04	130
2019-08-22	15.7	15.74	15.56	15.72	-0.08	-0.51	144952.0	2272581.78	132
2019-08-21	16.2	16.2	15.8	15.8	-0.4	-2.47	189803.0	3031755.36	208
2019-08-20	16.4	16.52	16.2	16.2	-0.18	-1.1	94599.0	1543137.54	155
2019-08-19	16.5	16.5	16.38	16.38	0.06	0.37	23663.0	389114.96	87
2019-08-18	16.5	16.5	16.3	16.32	-0.18	-1.09	24299.0	397448.32	79
2019-08-08	16.4	16.58	16.34	16.5	0.0	0.0	37919.0	623906.8	85
2019-08-07	16.4	16.5	16.2	16.5	0.1	0.61	53197.0	871866.28	112
2019-08-06	16.5	16.5	16.38	16.4	-0.22	-1.32	63636.0	1046033.44	111
2019-08-05	16.92	16.92	16.62	16.62	-0.32	-1.89	32498.0	545365.58	77
2019-08-04	16.86	17.0	16.84	16.94	-0.06	-0.35	55833.0	945390.78	90
2019-08-01	16.94	17.02	16.92	17.0	0.12	0.71	121901.0	2067953.88	134
2019-07-31	16.7	16.9	16.66	16.88	0.14	0.84	63288.0	1063522.92	98
2019-07-30	16.88	16.88	16.74	16.74	-0.14	-0.83	22772.0	382511.4	68
2019-07-29	16.92	17.04	16.88	16.88	-0.12	-0.71	51321.0	870295.78	116
2019-07-28	16.76	17.04	16.76	17.0	0.16	0.95	65287.0	1107739.84	94
2019-07-25	16.74	16.84	16.74	16.84	0.04	0.24	27938.0	469485.32	43
2019-07-24	16.8	16.84	16.7	16.8	0.0	0.0	91246.0	1532147.9	92
2019-07-23	16.7	16.82	16.7	16.8	-0.06	-0.36	50180.0	842360.86	97
2019-07-22	17.06	17.06	16.8	16.86	-0.16	-0.94	40936.0	694254.7	102
2019-07-21	17.2	17.2	17.0	17.02	-0.28	-1.62	145815.0	2490364.96	159
2019-07-18	17.14	17.3	17.1	17.3	0.04	0.23	175683.0	3026132.9	218
2019-07-17	17.2	17.36	17.18	17.26	-0.04	-0.23	113725.0	1960002.88	227
2019-07-16	17.14	17.48	17.12	17.3	0.18	1.05	563088.0	9764925.34	604
2019-07-15	16.96	17.3	16.84	17.12	0.2	1.18	423621.0	7234780.04	512
2019-07-14	16.66	16.96	16.66	16.92	0.18	1.08	201008.0	3390508.06	197
2019-07-11	16.7	16.76	16.62	16.74	0.14	0.84	182335.0	3043759.88	182
2019-07-10	16.5	16.66	16.5	16.6	0.1	0.61	79542.0	1318777.68	107
2019-07-09	16.5	16.62	16.42	16.5	0.08	0.49	58348.0	963942.66	74
2019-07-08	16.48	16.5	16.42	16.42	-0.08	-0.48	24070.0	396488.1	37
2019-07-07	16.56	16.56	16.5	16.5	-0.08	-0.48	22161.0	365701.44	52
2019-07-04	16.6	16.64	16.52	16.58	0.0	0.0	36882.0	611702.94	61
2019-07-03	16.52	16.62	16.5	16.58	0.12	0.73	53820.0	890926.7	90
2019-07-02	16.62	16.76	16.44	16.46	-0.08	-0.48	144725.0	2403303.9	191
2019-07-01	16.5	16.54	16.5	16.54	0.04	0.24	25006.0	413374.74	44
2019-06-30	16.5	16.58	16.5	16.5	0.0	0.0	22514.0	372363.1	47
2019-06-27	16.42	16.6	16.42	16.5	0.12	0.73	57031.0	943704.34	105
2019-06-26	16.38	16.4	16.24	16.38	0.08	0.49	68765.0	1124547.12	76
2019-06-25	16.32	16.32	16.0	16.3	0.08	0.49	84366.0	1365084.04	109
2019-06-24	16.46	16.48	16.22	16.22	-0.28	-1.7	18901.0	308875.82	47
2019-06-23	16.88	16.88	16.48	16.5	-0.32	-1.9	75886.0	1263034.44	113
2019-06-20	16.92	16.92	16.8	16.82	-0.04	-0.24	72026.0	1212014.18	107
2019-06-19	16.84	16.9	16.82	16.86	0.04	0.24	70751.0	1192659.92	72
2019-06-18	16.86	16.9	16.78	16.82	-0.02	-0.12	62728.0	1055776.96	67
2019-06-17	16.74	16.94	16.72	16.84	0.24	1.45	68199.0	1147102.52	93
2019-06-16	16.54	17.0	16.52	16.6	0.1	0.61	83172.0	1389589.16	130
2019-06-13	16.9	17.0	16.5	16.5	-0.44	-2.6	99573.0	1675951.3	142
2019-06-12	16.8	17.0	16.8	16.94	-0.02	-0.12	87050.0	1468837.98	136
2019-06-11	16.36	17.14	16.36	16.96	0.64	3.92	284395.0	4780053.52	308
2019-06-10	16.32	16.48	16.22	16.32	0.0	0.0	116288.0	1901825.2	168
2019-06-09	16.12	16.42	16.12	16.32	0.3	1.87	93906.0	1528093.58	174
2019-05-30	16.02	16.12	16.0	16.02	-0.08	-0.5	46258.0	741941.64	80
2019-05-29	16.14	16.3	16.0	16.1	0.06	0.37	68952.0	1112917.06	110
2019-05-28	16.2	16.4	16.0	16.04	0.02	0.12	59463.0	960866.62	99
2019-05-27	16.2	16.2	16.0	16.02	-0.14	-0.87	47360.0	759758.3	84
2019-05-26	16.4	16.4	16.0	16.16	-0.12	-0.74	43519.0	703770.2	106
2019-05-23	16.6	16.8	16.24	16.28	-0.32	-1.93	121994.0	2009729.34	198
2019-05-22	16.9	17.4	16.56	16.6	-0.22	-1.31	300917.0	5141714.62	481
2019-05-21	16.1	17.6	16.02	16.82	0.82	5.13	309496.0	5278958.76	448
2019-05-20	16.0	16.24	15.52	16.0	-0.3	-1.84	64334.0	1018310.64	114
2019-05-19	16.44	16.44	16.3	16.3	-0.14	-0.85	25458.0	417450.6	37
2019-05-16	16.38	16.6	16.38	16.44	0.14	0.86	33135.0	546017.04	68
2019-05-15	16.4	17.0	16.12	16.3	0.2	1.24	63610.0	1044698.6	130
2019-05-14	16.0	16.4	15.6	16.1	-0.1	-0.62	71437.0	1140838.3	128
2019-05-13	17.0	17.0	16.1	16.2	-0.8	-4.71	62461.0	1048596.3	83
2019-05-12	17.38	17.38	17.0	17.0	-0.34	-1.96	42020.0	719439.24	75
2019-05-09	17.42	17.42	17.3	17.34	-0.06	-0.34	45957.0	797275.92	60
2019-05-08	17.4	17.44	17.4	17.4	-0.1	-0.57	59388.0	1034308.9	81
2019-05-07	17.52	17.56	17.4	17.5	-0.1	-0.57	39458.0	690405.78	88
2019-05-06	17.9	17.9	17.6	17.6	-0.38	-2.11	91812.0	1623897.48	148
2019-05-05	18.24	18.5	17.98	17.98	-0.22	-1.21	209902.0	3827442.0	303
2019-05-02	18.18	18.66	18.18	18.2	0.04	0.22	463577.0	8549682.72	567
2019-05-01	18.06	18.34	18.0	18.16	0.02	0.11	152926.0	2779234.96	203
2019-04-30	18.12	18.16	17.92	18.14	0.0	0.0	102508.0	1848285.52	181
2019-04-29	18.24	18.24	18.04	18.14	-0.02	-0.11	75248.0	1368395.5	144
2019-04-28	18.24	18.24	18.08	18.16	0.1	0.55	77516.0	1407030.24	131
2019-04-25	18.1	18.14	17.8	18.06	-0.08	-0.44	75416.0	1358191.96	109
2019-04-24	18.34	18.36	18.14	18.14	-0.28	-1.52	135114.0	2464392.32	184
2019-04-23	18.5	18.6	18.4	18.42	-0.16	-0.86	75672.0	1400940.66	111
2019-04-22	18.64	18.68	18.3	18.58	0.0	0.0	323971.0	5993030.02	239
2019-04-21	18.18	18.68	18.18	18.58	0.18	0.98	218416.0	4048903.48	259
2019-04-18	18.5	18.52	18.4	18.4	-0.04	-0.22	100213.0	1847980.52	103
2019-04-17	18.36	18.5	18.3	18.44	0.04	0.22	110247.0	2029284.66	207
2019-04-16	18.66	18.78	18.4	18.4	-0.22	-1.18	203734.0	3794672.16	323
2019-04-15	18.34	18.86	18.34	18.62	0.28	1.53	704037.0	13153734.42	814
2019-04-14	18.12	18.4	18.12	18.34	0.14	0.77	192921.0	3526376.3	230
2019-04-11	18.36	18.36	18.16	18.2	-0.16	-0.87	161434.0	2943934.06	232
2019-04-10	17.8	18.42	17.72	18.36	0.56	3.15	876524.0	15916135.48	1005
2019-04-09	17.7	17.86	17.7	17.8	0.2	1.14	225199.0	4008739.68	242
2019-04-08	17.54	17.7	17.52	17.6	0.1	0.57	61963.0	1090641.5	106
2019-04-07	17.46	17.62	17.46	17.5	0.06	0.34	66388.0	1163157.8	107
2019-04-04	17.46	17.52	17.44	17.44	0.0	0.0	66149.0	1155631.52	79
2019-04-03	17.6	17.6	17.42	17.44	-0.06	-0.34	68985.0	1206867.2	109
2019-04-02	17.56	17.74	17.5	17.5	0.06	0.34	107249.0	1890545.8	193
2019-04-01	17.44	17.52	17.26	17.44	-0.1	-0.57	92153.0	1607332.56	125
2019-03-31	17.48	17.6	17.42	17.54	0.22	1.27	79403.0	1391096.0	133
2019-03-28	17.72	17.92	17.32	17.32	-0.44	-2.48	315355.0	5567255.0	410
2019-03-27	17.26	17.88	17.22	17.76	0.52	3.02	306879.0	5422818.06	564
2019-03-26	17.48	17.54	17.2	17.24	-0.34	-1.93	86335.0	1501631.82	187
2019-03-25	17.8	17.82	17.44	17.58	0.08	0.46	57507.0	1013175.62	170
2019-03-24	17.44	17.7	17.44	17.5	-0.16	-0.91	59559.0	1051002.88	108
2019-03-21	17.6	17.68	17.6	17.66	-0.02	-0.11	84266.0	1484954.66	139
2019-03-20	17.68	17.8	17.66	17.68	0.0	0.0	170859.0	3028568.5	215
2019-03-19	17.5	18.06	17.48	17.68	0.24	1.38	692280.0	12346659.68	933
2019-03-18	17.34	17.48	17.32	17.44	0.1	0.58	177271.0	3085513.42	303
2019-03-17	17.26	17.36	17.12	17.34	0.1	0.58	125945.0	2173820.92	228
2019-03-14	17.18	17.24	17.18	17.24	0.14	0.82	54443.0	937026.06	97
2019-03-13	17.22	17.22	17.0	17.1	-0.1	-0.58	88091.0	1508472.58	128
2019-03-12	17.18	17.26	17.14	17.2	0.1	0.58	65599.0	1127761.92	120
2019-03-11	17.2	17.24	17.04	17.1	-0.08	-0.47	157347.0	2703722.0	251
2019-03-10	17.1	17.2	17.08	17.18	0.06	0.35	68178.0	1167686.04	132
2019-03-07	17.12	17.14	17.08	17.12	-0.04	-0.23	44908.0	768343.16	103
2019-03-06	17.16	17.32	17.16	17.16	0.04	0.23	117180.0	2020394.84	213
2019-03-05	17.1	17.18	17.1	17.12	-0.1	-0.58	27271.0	467546.06	71
2019-03-04	17.16	17.22	17.16	17.22	0.16	0.94	59378.0	1020778.82	103
2019-03-03	17.06	17.14	17.02	17.06	-0.04	-0.23	32860.0	561638.26	83
2019-02-28	17.12	17.14	17.0	17.1	-0.04	-0.23	90141.0	1536836.16	142
2019-02-27	17.24	17.24	17.0	17.14	-0.02	-0.12	57241.0	979602.68	138
2019-02-26	17.2	17.2	17.02	17.16	-0.04	-0.23	58438.0	1003171.64	100
2019-02-25	17.3	17.3	17.18	17.2	-0.08	-0.46	67659.0	1165034.38	97
2019-02-24	17.4	17.42	17.28	17.28	-0.1	-0.58	41400.0	718180.44	88
2019-02-21	17.32	17.4	17.32	17.38	0.08	0.46	40250.0	698775.16	84
2019-02-20	17.32	17.4	17.3	17.3	-0.04	-0.23	75854.0	1313217.84	150
2019-02-19	17.28	17.36	17.2	17.34	0.08	0.46	55235.0	954830.04	109
2019-02-18	17.4	17.4	17.22	17.26	-0.14	-0.8	60795.0	1052303.62	100
2019-02-17	17.4	17.48	17.4	17.4	-0.1	-0.57	36754.0	641060.74	86
2019-02-14	17.64	17.66	17.4	17.5	-0.08	-0.46	62307.0	1092861.0	140
2019-02-13	17.36	17.58	17.34	17.58	0.22	1.27	130640.0	2279232.98	142
2019-02-12	17.34	17.4	17.32	17.36	0.04	0.23	40493.0	702861.62	98
2019-02-11	17.4	17.44	17.32	17.32	-0.08	-0.46	34200.0	595099.14	107
2019-02-10	17.56	17.56	17.4	17.4	-0.14	-0.8	21170.0	369624.04	60
2019-02-07	17.7	17.72	17.5	17.54	-0.1	-0.57	82634.0	1455147.62	137
2019-02-06	17.66	17.8	17.58	17.64	-0.02	-0.11	74254.0	1310444.58	149
2019-02-05	17.72	17.8	17.6	17.66	-0.12	-0.67	194013.0	3430954.5	221
2019-02-04	17.9	18.0	17.7	17.78	-0.12	-0.67	81215.0	1446412.72	173
2019-02-03	18.0	18.14	17.86	17.9	-0.04	-0.22	192960.0	3469780.7	311
2019-01-31	17.7	18.0	17.7	17.94	0.24	1.36	440810.0	7887829.42	501
2019-01-30	17.62	17.72	17.58	17.7	0.14	0.8	256504.0	4527720.62	264
2019-01-29	17.36	17.64	17.3	17.56	0.2	1.15	403632.0	7055794.24	490
2019-01-28	17.3	17.36	17.24	17.36	0.1	0.58	189338.0	3277329.12	191
2019-01-27	17.26	17.34	17.24	17.26	-0.04	-0.23	86285.0	1492163.7	100
2019-01-24	17.26	17.3	17.22	17.3	0.02	0.12	28595.0	493090.44	52
2019-01-23	17.32	17.34	17.22	17.28	-0.04	-0.23	88478.0	1529150.68	118
2019-01-22	17.34	17.4	17.26	17.32	0.0	0.0	67832.0	1174725.22	80
2019-01-21	17.3	17.34	17.3	17.32	0.0	0.0	62669.0	1084856.9	72
2019-01-20	17.3	17.38	17.3	17.32	0.02	0.12	30135.0	521984.34	72
2019-01-17	17.3	17.32	17.3	17.3	0.0	0.0	31133.0	538810.4	78
2019-01-16	17.34	17.34	17.3	17.3	0.0	0.0	60362.0	1045225.18	90
2019-01-15	17.42	17.44	17.3	17.3	0.02	0.12	61830.0	1074048.2	130
2019-01-14	17.36	17.4	17.28	17.28	-0.08	-0.46	98839.0	1713253.64	148
2019-01-13	17.46	17.62	17.36	17.36	0.0	0.0	185510.0	3244732.04	227
2019-01-10	17.5	17.5	17.32	17.36	0.06	0.35	64543.0	1122426.66	137
2019-01-09	17.38	17.48	17.28	17.3	0.0	0.0	108996.0	1891814.82	142
2019-01-08	17.4	17.42	17.24	17.3	-0.08	-0.46	140043.0	2427882.86	174
2019-01-07	17.2	17.48	17.2	17.38	0.18	1.05	124008.0	2149301.2	199
2019-01-06	17.2	17.2	17.18	17.2	0.08	0.47	156162.0	2684933.14	150
2019-01-03	17.24	17.24	17.08	17.12	-0.18	-1.04	137301.0	2351824.7	211
2019-01-02	17.42	17.42	17.2	17.3	0.0	0.0	58575.0	1011393.78	95
2019-01-01	17.18	17.48	17.16	17.3	0.0	0.0	145757.0	2519627.48	239
2018-12-31	17.52	17.54	17.0	17.3	-0.2	-1.14	77089.0	1334933.64	137
2018-12-30	17.5	17.6	17.48	17.5	0.0	0.0	55887.0	979289.54	102
2018-12-27	17.72	17.72	17.0	17.5	0.02	0.11	87480.0	1520999.38	118
2018-12-26	17.56	17.64	17.46	17.48	-0.02	-0.11	47805.0	838163.74	87
2018-12-25	17.82	17.82	17.46	17.5	-0.32	-1.8	71765.0	1260179.38	133
2018-12-24	17.8	17.94	17.78	17.82	0.06	0.34	52889.0	943232.86	99
2018-12-23	17.48	17.8	17.16	17.76	0.04	0.23	115823.0	2026369.54	172
2018-12-20	18.02	18.1	17.7	17.72	-0.46	-2.53	152518.0	2730618.06	201
2018-12-19	18.3	18.3	18.1	18.18	-0.12	-0.66	164425.0	2992835.04	191
2018-12-18	18.6	18.62	18.3	18.3	-0.34	-1.82	195087.0	3602566.36	295
2018-12-17	18.82	18.94	18.62	18.64	-0.28	-1.48	200443.0	3757530.76	328
2018-12-16	18.92	18.94	18.78	18.92	-0.04	-0.21	299085.0	5644341.48	344
2018-12-13	18.88	19.1	18.84	18.96	0.12	0.64	431185.0	8168536.0	516
2018-12-12	18.4	18.86	18.4	18.84	0.44	2.39	779330.0	14590558.12	812
2018-12-11	18.36	18.46	18.2	18.4	0.2	1.1	300295.0	5508864.66	322
2018-12-10	18.34	18.44	18.18	18.2	-0.18	-0.98	353303.0	6479297.0	447
2018-12-09	18.3	18.4	18.14	18.38	0.22	1.21	279117.0	5106629.98	377
2018-12-06	18.14	18.44	18.0	18.16	0.08	0.44	449563.0	8188905.22	511
2018-12-05	18.0	18.18	17.8	18.08	-0.02	-0.11	173299.0	3117775.24	225
2018-12-04	18.08	18.3	18.06	18.1	0.0	0.0	214945.0	3905927.42	232
2018-12-03	18.2	18.2	18.06	18.1	0.02	0.11	165377.0	2994089.46	172
2018-12-02	18.06	18.14	18.02	18.08	0.18	1.01	230920.0	4175604.26	264
2018-11-29	18.1	18.1	17.82	17.9	0.06	0.34	180073.0	3225743.22	177
2018-11-28	17.58	18.0	17.52	17.84	0.26	1.48	315632.0	5614110.04	360
2018-11-27	17.4	17.6	17.4	17.58	0.28	1.62	76572.0	1339321.04	126
2018-11-26	17.52	17.52	17.2	17.3	-0.26	-1.48	99495.0	1723910.06	153
2018-11-25	17.6	17.7	17.5	17.56	-0.1	-0.57	82987.0	1459443.06	130
2018-11-22	17.68	17.72	17.64	17.66	0.06	0.34	86313.0	1525765.3	101
2018-11-21	17.34	17.66	17.28	17.6	0.02	0.11	116728.0	2042610.62	233
2018-11-20	17.62	17.64	17.4	17.58	-0.04	-0.23	90615.0	1591864.22	165
2018-11-19	17.7	17.84	17.6	17.62	0.02	0.11	43753.0	776134.86	115
2018-11-18	18.04	18.06	17.54	17.6	-0.3	-1.68	121915.0	2156088.52	247
2018-11-15	17.94	18.3	17.9	17.9	0.2	1.13	464443.0	8415569.8	634
2018-11-14	17.9	17.9	17.7	17.7	-0.3	-1.67	139941.0	2489650.64	231
2018-11-13	17.98	18.18	17.96	18.0	0.06	0.33	287026.0	5185142.5	300
2018-11-12	17.94	17.98	17.8	17.94	0.06	0.34	123689.0	2213403.88	191
2018-11-11	18.1	18.1	17.8	17.88	-0.26	-1.43	151673.0	2716712.62	236
2018-11-08	18.04	18.34	18.02	18.14	0.14	0.78	312539.0	5684677.36	326
2018-11-07	18.02	18.16	17.9	18.0	-0.04	-0.22	188022.0	3394441.54	214
2018-11-06	18.0	18.2	18.0	18.04	0.04	0.22	235404.0	4251182.08	317
2018-11-05	18.24	18.24	18.0	18.0	-0.2	-1.1	279411.0	5050396.06	325
2018-11-04	18.22	18.52	18.2	18.2	-0.02	-0.11	332800.0	6089817.24	339
2018-11-01	18.28	18.68	18.22	18.22	-0.04	-0.22	750172.0	13824163.76	730
2018-10-31	18.12	18.44	18.12	18.26	0.16	0.88	400041.0	7325940.38	484
2018-10-30	18.24	18.34	18.0	18.1	-0.18	-0.98	360161.0	6527408.42	392
2018-10-29	18.14	18.48	18.08	18.28	0.14	0.77	465573.0	8499859.26	503
2018-10-28	17.86	18.58	17.86	18.14	0.24	1.34	741141.0	13484767.64	705
2018-10-25	17.8	18.12	17.8	17.9	-0.2	-1.1	346867.0	6225991.36	396
2018-10-24	17.06	18.2	17.02	18.1	1.22	7.23	592935.0	10581990.64	822
2018-10-23	16.3	17.18	16.3	16.88	0.38	2.3	269101.0	4542560.94	388
2018-10-22	16.8	17.46	16.5	16.5	-0.4	-2.37	317450.0	5391794.66	531
2018-10-21	16.8	17.16	16.5	16.9	-0.66	-3.76	109844.0	1856005.86	171
2018-10-18	17.8	17.8	17.5	17.56	-0.3	-1.68	94219.0	1660748.8	141
2018-10-17	17.28	17.86	17.18	17.86	0.38	2.17	219542.0	3851405.96	177
2018-10-16	16.86	17.48	16.5	17.48	0.6	3.55	208255.0	3530507.9	267
2018-10-15	16.44	17.0	16.44	16.88	0.48	2.93	118539.0	1995891.12	162
2018-10-14	17.8	17.8	16.2	16.4	-1.6	-8.89	265282.0	4424230.72	318
2018-10-11	18.1	18.1	17.8	18.0	-0.62	-3.33	229505.0	4121510.06	356
2018-10-10	18.7	18.8	18.52	18.62	-0.1	-0.53	87348.0	1626441.2	144
2018-10-09	18.7	18.76	18.56	18.72	0.08	0.43	143352.0	2676091.4	242
2018-10-08	18.7	18.7	18.5	18.64	-0.1	-0.53	125265.0	2327412.74	224
2018-10-07	19.16	19.16	18.66	18.74	-0.36	-1.88	247351.0	4666603.96	358
2018-10-04	19.0	19.42	19.0	19.1	0.14	0.74	771767.0	14854095.16	975
2018-10-03	18.72	19.1	18.6	18.96	0.32	1.72	375326.0	7077784.42	461
2018-10-02	18.72	18.84	18.62	18.64	-0.06	-0.32	157949.0	2960543.44	250
2018-10-01	18.68	18.8	18.68	18.7	0.02	0.11	154041.0	2884136.52	223
2018-09-30	18.86	18.86	18.68	18.68	-0.14	-0.74	173595.0	3258492.6	266
2018-09-27	18.7	18.82	18.7	18.82	0.14	0.75	47511.0	890321.74	100
2018-09-26	18.82	18.88	18.6	18.68	-0.12	-0.64	77914.0	1462198.58	182
2018-09-25	18.9	19.0	18.78	18.8	-0.12	-0.63	147465.0	2776715.44	206
2018-09-20	19.02	19.34	18.9	18.92	0.04	0.21	299821.0	5715392.32	392
2018-09-19	18.88	19.0	18.76	18.88	0.0	0.0	172255.0	3252807.74	236
2018-09-18	19.0	19.0	18.8	18.88	-0.1	-0.53	71573.0	1349593.0	86
2018-09-17	18.72	19.0	18.7	18.98	0.22	1.17	51566.0	973175.02	89
2018-09-16	18.82	19.12	18.76	18.76	-0.14	-0.74	88197.0	1663329.52	111
2018-09-13	18.9	19.24	18.72	18.9	0.0	0.0	126312.0	2389886.96	187
2018-09-12	18.78	19.4	18.78	18.9	0.1	0.53	316071.0	6039054.56	423
2018-09-11	18.9	18.98	18.58	18.8	0.18	0.97	119639.0	2245082.32	214
2018-09-10	18.9	19.16	18.5	18.62	-0.18	-0.96	189533.0	3567768.96	283
2018-09-09	18.74	18.98	18.44	18.8	0.08	0.43	122713.0	2296077.38	243
2018-09-06	19.0	19.2	18.22	18.72	-0.48	-2.5	265868.0	4950336.54	419
2018-09-05	19.66	19.66	18.0	19.2	-0.6	-3.03	161043.0	3061974.96	269
2018-09-04	19.72	19.86	19.7	19.8	0.14	0.71	52519.0	1038433.74	98
2018-09-03	19.56	19.76	19.56	19.66	0.04	0.2	43911.0	863385.48	86
2018-09-02	19.7	19.8	19.6	19.62	-0.18	-0.91	63397.0	1248478.46	123
2018-08-30	20.22	20.38	19.8	19.8	-0.28	-1.39	159066.0	3210541.1	239
2018-08-29	20.4	20.4	20.0	20.08	-0.44	-2.14	136349.0	2744487.8	202
2018-08-28	20.5	20.76	20.5	20.52	0.12	0.59	92732.0	1911295.82	176
2018-08-27	20.72	20.74	20.22	20.4	-0.38	-1.83	119092.0	2442650.7	187
2018-08-26	20.84	21.1	20.6	20.78	0.28	1.37	178692.0	3724051.96	267
2018-08-16	19.7	20.5	19.7	20.5	1.0	5.13	257897.0	5173768.2	373
2018-08-15	19.62	19.62	19.4	19.5	-0.06	-0.31	63258.0	1231238.2	149
2018-08-14	19.46	20.12	19.46	19.56	0.26	1.35	243437.0	4832047.18	388
2018-08-13	19.5	19.5	19.0	19.3	-0.2	-1.03	95549.0	1837272.74	173
2018-08-12	19.74	19.96	19.5	19.5	-0.46	-2.3	82534.0	1627467.66	143
2018-08-09	19.5	19.96	19.5	19.96	-0.04	-0.2	88433.0	1752481.02	167
2018-08-08	20.06	20.14	19.96	20.0	0.08	0.4	123495.0	2473708.8	156
2018-08-07	20.0	20.22	19.9	19.92	0.12	0.61	120340.0	2412653.4	236
2018-08-06	19.9	20.0	19.66	19.8	-0.1	-0.5	121519.0	2413676.84	206
2018-08-05	20.2	20.3	19.9	19.9	-0.4	-1.97	151345.0	3033891.24	289
2018-08-02	20.66	20.66	20.3	20.3	-0.28	-1.36	156086.0	3202003.18	290
2018-08-01	20.48	20.58	20.3	20.58	0.16	0.78	89716.0	1836584.88	180
2018-07-31	20.9	20.9	20.4	20.42	-0.28	-1.35	175455.0	3606270.94	361
2018-07-30	20.14	20.7	20.0	20.7	0.54	2.68	362599.0	7385960.78	540
2018-07-29	20.6	20.6	20.14	20.16	-0.42	-2.04	182373.0	3692825.12	297
2018-07-26	20.26	20.6	20.1	20.58	0.22	1.08	137628.0	2798573.9	255
2018-07-25	20.42	20.6	20.2	20.36	-0.02	-0.1	184640.0	3754644.92	251
2018-07-24	20.6	20.62	20.2	20.38	-0.34	-1.64	246315.0	5049478.22	357
2018-07-23	21.5	21.5	20.72	20.72	-0.88	-4.07	386290.0	8159377.54	577
2018-07-22	21.78	21.84	21.6	21.6	-0.04	-0.18	118052.0	2562383.0	191
2018-07-19	21.84	21.84	21.52	21.64	-0.28	-1.28	193925.0	4204611.96	313
2018-07-18	21.9	22.3	21.86	21.92	0.0	0.0	525701.0	11589002.68	587
2018-07-17	21.62	21.94	21.42	21.92	0.32	1.48	421566.0	9120745.52	461
2018-07-16	21.7	21.7	21.52	21.6	-0.16	-0.74	125823.0	2716707.4	219
2018-07-15	21.9	22.1	21.72	21.76	-0.08	-0.37	183468.0	4021192.02	325
2018-07-12	21.78	21.92	21.54	21.84	0.06	0.28	190847.0	4138643.5	288
2018-07-11	21.52	22.12	21.46	21.78	0.28	1.3	418041.0	9140954.08	638
2018-07-10	21.56	21.92	21.42	21.5	0.0	0.0	398463.0	8612405.98	497
2018-07-09	21.5	21.88	21.2	21.5	0.1	0.47	367328.0	7930907.18	483
2018-07-08	21.5	21.62	21.32	21.4	0.08	0.38	252654.0	5421607.1	399
2018-07-05	22.0	22.0	21.3	21.32	-0.74	-3.35	351024.0	7634277.3	547
2018-07-04	22.34	22.9	21.98	22.06	-0.24	-1.08	598938.0	13354595.82	966
2018-07-03	22.82	22.82	22.1	22.3	-0.52	-2.28	288570.0	6473622.62	580
2018-07-02	23.0	23.2	22.76	22.82	-0.08	-0.35	470944.0	10829307.9	708
2018-07-01	23.66	23.66	22.68	22.9	-0.84	-3.54	603028.0	13852637.62	874
2018-06-28	24.2	24.36	23.6	23.74	-0.34	-1.41	262421.0	6271412.4	402
2018-06-27	23.6	24.12	23.12	24.08	0.58	2.47	689154.0	16448848.48	865
2018-06-26	23.3	23.98	22.92	23.5	0.24	1.03	532327.0	12544485.22	724
2018-06-25	23.9	24.0	23.18	23.26	-0.66	-2.76	708541.0	16820858.68	810
2018-06-24	22.48	23.94	22.4	23.92	1.76	7.94	1162175.0	27361641.26	1513
2018-06-21	22.4	22.5	21.9	22.16	0.06	0.27	325407.0	7226341.7	437
2018-06-20	21.38	22.84	21.38	22.1	0.9	4.25	1174517.0	26081104.32	1529
2018-06-12	20.02	21.2	20.02	21.2	1.1	5.47	269161.0	5574846.82	289
2018-06-11	20.0	20.24	19.78	20.1	0.3	1.52	103489.0	2080923.74	198
2018-06-10	20.46	20.5	19.8	19.8	-0.6	-2.94	96430.0	1954125.14	195
2018-06-07	20.64	20.8	20.4	20.4	-0.2	-0.97	135221.0	2782387.88	183
2018-06-06	20.5	21.3	20.5	20.6	0.1	0.49	410737.0	8574826.66	684
2018-06-05	20.36	20.58	20.32	20.5	0.0	0.0	56016.0	1147225.52	107
2018-06-04	20.5	20.54	20.24	20.5	-0.04	-0.19	141209.0	2887726.28	248
2018-06-03	20.7	20.72	20.54	20.54	-0.16	-0.77	124931.0	2577782.14	180
2018-05-31	20.56	20.78	20.56	20.7	0.18	0.88	77399.0	1599720.2	165
2018-05-30	20.66	20.66	20.46	20.52	-0.42	-2.01	136247.0	2799070.46	214
2018-05-29	21.14	21.26	20.7	20.94	-0.2	-0.95	206275.0	4326094.16	412
2018-05-28	20.24	21.14	20.22	21.14	0.94	4.65	386930.0	7978597.18	611
2018-05-27	20.46	20.54	20.0	20.2	-0.3	-1.46	145731.0	2954604.18	240
2018-05-24	20.22	20.8	20.14	20.48	0.13	0.64	334681.0	6854155.84	487
2018-05-23	20.46	20.78	20.2	20.35	-0.02	-0.1	665502.0	13589230.3	747
2018-05-22	19.5	20.86	19.44	20.37	1.14	5.93	1384261.0	27809619.54	1949
2018-05-21	19.0	19.34	18.9	19.23	0.26	1.37	640254.0	12214566.22	650
2018-05-20	19.2	19.24	18.96	18.97	-0.06	-0.32	490885.0	9353444.6	469
2018-05-17	18.88	19.28	18.84	19.03	0.23	1.22	276960.0	5286757.48	368
2018-05-16	19.0	19.2	18.7	18.8	-0.39	-2.03	190048.0	3588750.92	438
2018-05-15	19.52	19.52	19.18	19.19	-0.23	-1.18	179672.0	3469381.92	297
2018-05-14	19.42	19.8	19.38	19.42	0.04	0.21	556877.0	10888788.06	624
2018-05-13	19.5	19.54	19.22	19.38	0.17	0.88	350302.0	6811458.54	369
2018-05-10	19.2	19.6	19.14	19.21	0.02	0.1	201792.0	3892357.08	323
2018-05-09	19.86	19.9	19.2	19.19	-0.62	-3.13	188124.0	3641739.16	374
2018-05-08	20.58	20.58	19.8	19.81	-0.9	-4.35	169864.0	3410429.72	377
2018-05-07	20.92	20.92	20.68	20.71	-0.25	-1.19	79386.0	1652142.82	239
2018-05-06	21.0	21.08	20.96	20.96	0.02	0.1	121231.0	2544749.22	212
2018-05-03	20.94	21.1	20.92	20.94	-0.1	-0.48	80762.0	1694003.76	230
2018-05-02	21.36	21.36	21.02	21.04	-0.27	-1.27	187369.0	3961554.08	306
2018-05-01	21.5	21.5	21.3	21.31	-0.08	-0.37	101212.0	2163417.52	217
2018-04-30	21.68	21.68	21.38	21.39	-0.29	-1.34	225607.0	4846008.3	418
2018-04-29	21.8	21.96	21.66	21.68	-0.13	-0.6	174514.0	3801962.18	296
2018-04-26	21.9	21.92	21.76	21.81	-0.07	-0.32	219894.0	4798642.38	276
2018-04-25	21.98	22.04	21.88	21.88	-0.1	-0.45	202668.0	4443306.16	265
2018-04-24	22.18	22.2	21.86	21.98	-0.24	-1.08	311525.0	6863939.36	529
2018-04-23	22.38	22.38	22.2	22.22	-0.16	-0.71	156586.0	3491425.66	277
2018-04-22	22.4	22.6	22.3	22.38	-0.06	-0.27	157917.0	3543421.28	239
2018-04-19	22.44	22.66	22.36	22.44	0.01	0.04	360803.0	8128659.86	384
2018-04-18	22.3	22.56	22.3	22.43	0.11	0.49	110027.0	2468857.04	201
2018-04-17	22.36	22.42	22.3	22.32	0.16	0.72	72656.0	1624161.66	137
2018-04-16	22.26	22.26	22.08	22.16	0.1	0.45	79308.0	1756156.08	150
2018-04-15	21.94	22.28	21.94	22.06	0.27	1.24	153539.0	3388971.46	207
2018-04-12	21.8	22.1	21.68	21.79	-0.11	-0.5	101140.0	2206534.36	185
2018-04-11	22.32	22.62	21.7	21.9	-0.39	-1.75	260921.0	5832927.86	391
2018-04-10	22.26	22.34	22.26	22.29	0.0	0.0	60059.0	1339485.44	102
2018-04-09	22.06	22.34	22.06	22.29	0.18	0.81	116670.0	2600652.06	170
2018-04-08	22.18	22.28	22.06	22.11	-0.08	-0.36	60035.0	1329511.22	115
2018-04-05	22.18	22.26	22.1	22.19	0.13	0.59	63922.0	1418789.1	102
2018-04-04	21.98	22.06	21.98	22.06	0.08	0.36	61921.0	1363829.24	109
2018-04-03	22.0	22.04	21.96	21.98	-0.02	-0.09	72261.0	1588984.74	142
2018-04-02	21.96	22.26	21.96	22.0	0.01	0.05	102923.0	2278932.82	193
2018-04-01	22.0	22.0	21.9	21.99	0.03	0.14	44942.0	986882.6	108
2018-03-29	21.98	21.98	21.86	21.96	0.04	0.18	53534.0	1172678.82	68
2018-03-28	21.96	22.0	21.92	21.92	-0.09	-0.41	50898.0	1117428.68	112
2018-03-27	22.14	22.18	22.0	22.01	-0.04	-0.18	97257.0	2144634.68	166
2018-03-26	22.02	22.14	22.02	22.05	-0.03	-0.14	38035.0	839572.3	63
2018-03-25	22.24	22.38	22.0	22.08	-0.14	-0.63	64376.0	1425503.18	138
2018-03-22	22.4	22.4	22.2	22.22	-0.2	-0.89	93270.0	2076500.92	143
2018-03-21	22.4	22.44	22.38	22.42	-0.06	-0.27	40833.0	915070.36	84
2018-03-20	22.6	22.6	22.4	22.48	-0.08	-0.35	90127.0	2028355.98	91
2018-03-19	22.68	22.72	22.5	22.56	0.0	0.0	110057.0	2485601.76	169
2018-03-18	22.42	22.7	22.4	22.56	0.48	2.17	227868.0	5147463.9	341
2018-03-15	22.4	22.4	21.7	22.08	-0.43	-1.91	184899.0	4079710.1	306
2018-03-14	22.52	22.56	22.3	22.51	0.02	0.09	102685.0	2310752.7	146
2018-03-13	22.64	22.68	22.48	22.49	-0.11	-0.49	109238.0	2465741.9	170
2018-03-12	22.52	22.62	22.5	22.6	0.09	0.4	83593.0	1885899.94	159
2018-03-11	22.42	22.58	22.36	22.51	0.11	0.49	101314.0	2280658.32	210
2018-03-08	22.4	22.58	22.4	22.4	-0.06	-0.27	102580.0	2304738.02	206
2018-03-07	22.3	22.56	22.3	22.46	0.2	0.9	142615.0	3194640.76	275
2018-03-06	22.1	22.52	22.02	22.26	0.24	1.09	131914.0	2936218.62	284
2018-03-05	22.3	22.3	22.0	22.02	-0.21	-0.94	144129.0	3184703.34	302
2018-03-04	22.48	22.5	22.02	22.23	-0.29	-1.29	102484.0	2290761.78	182
2018-03-01	22.64	22.68	22.54	22.52	-0.15	-0.66	64155.0	1450300.14	124
2018-02-28	22.74	22.76	22.64	22.67	-0.01	-0.04	42374.0	961407.36	104
2018-02-27	22.86	22.86	22.68	22.68	-0.07	-0.31	103587.0	2352812.6	149
2018-02-26	22.8	22.92	22.74	22.75	-0.1	-0.44	123642.0	2826431.9	195
2018-02-25	22.76	22.9	22.66	22.85	0.1	0.44	160022.0	3639801.44	354
2018-02-22	22.84	22.84	22.68	22.75	-0.07	-0.31	107096.0	2434785.78	190
2018-02-21	22.9	23.04	22.82	22.82	-0.12	-0.52	118702.0	2723850.66	237
2018-02-20	22.74	23.0	22.62	22.94	0.18	0.79	229493.0	5222443.38	247
2018-02-19	22.98	22.98	22.74	22.76	-0.15	-0.65	82384.0	1880174.98	183
2018-02-18	23.0	23.0	22.7	22.91	-0.99	-4.14	317343.0	7255253.38	553
2018-02-15	23.92	24.0	23.88	23.9	-0.03	-0.13	125057.0	2994828.84	189
2018-02-14	24.08	24.18	23.9	23.93	-0.18	-0.75	199819.0	4798950.5	305
2018-02-13	23.96	24.2	23.9	24.11	0.29	1.22	395888.0	9525689.2	518
2018-02-12	23.7	24.0	23.7	23.82	0.27	1.15	120384.0	2867372.22	186
2018-02-11	23.5	23.72	23.3	23.55	0.15	0.64	189221.0	4461087.68	286
2018-02-08	23.5	23.52	23.06	23.4	0.02	0.09	121638.0	2842920.5	211
2018-02-07	23.66	23.76	23.38	23.38	-0.08	-0.34	134360.0	3174255.36	224
2018-02-06	23.0	23.68	23.0	23.46	-0.58	-2.41	173209.0	4071614.0	310
2018-02-05	24.06	24.14	24.02	24.04	-0.09	-0.37	213248.0	5132846.62	329
2018-02-04	24.0	24.5	24.0	24.13	0.14	0.58	593148.0	14410118.38	747
2018-02-01	23.78	24.04	23.72	23.99	0.17	0.71	154504.0	3704084.56	213
2018-01-31	23.94	23.94	23.8	23.82	-0.12	-0.5	146512.0	3495708.1	203
2018-01-30	24.0	24.2	23.9	23.94	-0.06	-0.25	182609.0	4387568.58	290
2018-01-29	24.44	24.5	24.0	24.0	-0.43	-1.76	172981.0	4182283.82	293
2018-01-28	24.4	24.72	24.38	24.43	0.09	0.37	368492.0	9048388.04	472
2018-01-25	24.06	24.48	24.0	24.34	0.2	0.83	408583.0	9957890.06	556
2018-01-24	24.02	24.4	23.96	24.14	0.12	0.5	274938.0	6653437.4	395
2018-01-23	24.0	24.12	23.98	24.02	-0.04	-0.17	246421.0	5925149.98	291
2018-01-22	24.2	24.3	24.0	24.06	-0.06	-0.25	120452.0	2913316.86	216
2018-01-21	24.1	24.4	24.06	24.12	0.06	0.25	259417.0	6290039.78	421
2018-01-18	24.0	24.1	23.92	24.06	0.0	0.0	62565.0	1500595.58	104
2018-01-17	24.1	24.14	24.06	24.06	0.07	0.29	108789.0	2622805.16	172
2018-01-16	23.98	24.18	23.94	23.99	0.16	0.67	140327.0	3371845.44	223
2018-01-15	24.1	24.1	23.8	23.83	-0.1	-0.42	63390.0	1515956.84	124
2018-01-14	23.74	24.0	23.74	23.93	0.19	0.8	124931.0	2979658.86	184
2018-01-11	23.84	23.86	23.72	23.74	-0.07	-0.29	94375.0	2243241.8	157
2018-01-10	24.04	24.12	23.8	23.81	-0.13	-0.54	108394.0	2595053.34	198
2018-01-09	24.0	24.28	23.9	23.94	-0.04	-0.17	188292.0	4535753.6	331
2018-01-08	23.9	24.1	23.9	23.98	0.11	0.46	150074.0	3601235.76	279
2018-01-07	23.8	23.9	23.6	23.87	0.12	0.51	95168.0	2264078.94	126
2018-01-04	23.86	23.86	23.7	23.75	0.05	0.21	65030.0	1544362.44	108
2018-01-03	23.8	24.1	23.7	23.7	-0.1	-0.42	230402.0	5497898.86	299
2018-01-02	23.8	24.0	23.72	23.8	-0.03	-0.13	49391.0	1178014.92	81
2018-01-01	23.9	24.12	23.7	23.83	-0.27	-1.12	96208.0	2301471.34	143
2017-12-31	24.02	24.4	24.02	24.1	0.03	0.12	99870.0	2414509.68	161
2017-12-28	24.24	24.44	24.02	24.07	-0.23	-0.95	142560.0	3457744.98	177
2017-12-27	24.42	24.54	24.3	24.3	-0.1	-0.41	110301.0	2697162.02	178
2017-12-26	24.5	24.62	24.34	24.4	-0.14	-0.57	195712.0	4789739.48	257
2017-12-25	24.42	24.62	24.4	24.54	0.31	1.28	490057.0	12009454.02	632
2017-12-24	23.8	24.4	23.8	24.23	0.34	1.42	236379.0	5699283.96	300
2017-12-21	24.1	24.1	23.88	23.89	-0.2	-0.83	146625.0	3515904.92	222
2017-12-20	24.36	24.38	23.94	24.09	0.0	0.0	204898.0	4941302.52	360
2017-12-19	23.88	24.36	23.8	24.09	0.41	1.73	624753.0	15075093.62	845
2017-12-18	23.5	23.8	23.5	23.68	0.26	1.11	176029.0	4166390.08	346
2017-12-17	23.34	23.46	23.3	23.42	0.12	0.52	124230.0	2903443.42	206
2017-12-14	23.9	23.9	23.2	23.3	-0.09	-0.38	121470.0	2843721.04	208
2017-12-13	23.28	23.52	23.2	23.39	0.05	0.21	104335.0	2433568.2	189
2017-12-12	23.54	23.7	23.24	23.34	-0.22	-0.93	205648.0	4811169.32	322
2017-12-11	23.48	24.1	23.42	23.56	0.31	1.33	559217.0	13276151.34	867
2017-12-10	23.0	23.4	22.9	23.25	0.35	1.53	252806.0	5840949.28	336
2017-12-07	22.9	22.98	22.64	22.9	-0.08	-0.35	243079.0	5542939.7	364
2017-12-06	23.38	23.58	22.96	22.98	-0.35	-1.5	322050.0	7494560.5	431
2017-12-05	23.2	23.5	23.1	23.33	-0.08	-0.34	288149.0	6723933.82	465
2017-12-04	22.96	23.46	22.78	23.41	0.53	2.32	635330.0	14704470.52	1011
2017-12-03	22.7	22.92	22.64	22.88	0.4	1.78	265148.0	6034101.4	389
2017-11-30	22.7	22.7	22.36	22.48	0.13	0.58	112217.0	2521004.62	207
2017-11-29	22.6	22.64	22.32	22.35	-0.14	-0.62	133409.0	2997318.82	232
2017-11-28	22.3	22.7	22.3	22.49	0.24	1.08	300394.0	6773790.8	448
2017-11-27	22.6	22.6	22.16	22.25	-0.26	-1.16	237909.0	5328247.8	453
2017-11-26	22.42	23.38	22.38	22.51	0.58	2.64	816111.0	18637365.98	1053
2017-11-23	21.9	22.18	21.82	21.93	0.26	1.2	11478762.0	127205268.02	495
2017-11-22	21.82	21.92	21.6	21.67	0.0	0.0	206962.0	4492480.96	253
2017-11-21	21.7	21.86	21.4	21.67	-0.03	-0.14	95065.0	2063024.88	204
2017-11-20	22.56	22.56	21.64	21.7	-1.04	-4.57	184920.0	4118960.22	339
2017-11-19	23.02	23.02	22.5	22.74	-0.25	-1.09	55263.0	1257252.38	142
2017-11-16	23.3	23.3	22.76	22.99	-0.24	-1.03	52464.0	1211350.78	157
2017-11-15	23.48	23.76	23.2	23.23	-0.25	-1.06	153583.0	3610866.14	236
2017-11-14	23.02	23.62	23.02	23.48	0.41	1.78	121252.0	2835823.78	205
2017-11-13	23.3	23.32	23.0	23.07	0.02	0.09	58407.0	1349463.74	117
2017-11-12	23.2	23.5	23.0	23.05	-0.24	-1.03	177372.0	4125846.04	252
2017-11-09	23.1	23.5	22.68	23.29	0.25	1.09	234955.0	5430899.48	378
2017-11-08	23.2	23.2	22.62	23.04	-0.31	-1.33	136910.0	3143230.42	304
2017-11-07	25.1	25.1	22.7	23.35	-1.76	-7.01	300280.0	7094522.8	496
2017-11-06	24.96	25.55	24.96	25.11	0.23	0.92	191068.0	4818881.9	374
2017-11-05	24.3	25.55	23.0	24.88	-0.04	-0.16	251478.0	6151099.02	489
2017-11-02	25.2	25.2	24.92	24.92	-0.18	-0.72	77787.0	1945462.92	138
2017-11-01	25.05	25.2	25.0	25.1	0.1	0.4	84020.0	2106672.4	173
2017-10-31	25.1	25.3	24.88	25.0	-0.02	-0.08	173972.0	4357571.7	233
2017-10-30	25.0	25.7	25.0	25.02	0.23	0.93	306738.0	7769849.68	505
2017-10-29	24.4	24.88	24.28	24.79	0.57	2.35	163759.0	4027079.8	297
2017-10-26	24.1	24.3	23.9	24.22	0.08	0.33	61611.0	1483643.22	148
2017-10-25	24.1	24.34	24.0	24.14	0.42	1.77	122944.0	2972060.92	274
2017-10-24	24.3	24.4	23.7	23.72	-0.53	-2.19	149680.0	3590563.08	272
2017-10-23	24.8	24.8	23.84	24.25	-0.65	-2.61	187391.0	4542022.86	355
2017-10-22	25.15	25.15	24.7	24.9	-0.16	-0.64	243642.0	6065474.35	337
2017-10-19	25.6	25.7	25.0	25.06	-0.54	-2.11	140215.0	3541354.4	224
2017-10-18	26.1	26.1	25.6	25.6	-0.36	-1.39	73374.0	1896223.2	131
2017-10-17	25.9	26.05	25.8	25.96	0.19	0.74	73743.0	1912153.75	148
2017-10-16	25.6	26.0	25.0	25.77	0.27	1.06	147705.0	3771924.35	260
2017-10-15	25.4	26.15	25.4	25.5	0.06	0.24	143657.0	3704324.0	248
2017-10-12	25.0	25.5	24.0	25.44	0.79	3.2	173933.0	4326132.61	340
2017-10-11	26.0	26.25	24.42	24.65	-1.39	-5.34	188321.0	4744733.73	364
2017-10-10	27.2	27.2	25.7	26.04	-0.96	-3.56	142716.0	3800225.35	295
2017-10-09	27.95	28.1	26.7	27.0	-0.96	-3.43	183874.0	5047727.75	345
2017-10-08	28.5	28.5	27.95	27.96	-0.38	-1.34	150137.0	4233226.0	200
2017-10-05	28.1	28.55	28.05	28.34	0.27	0.96	238952.0	6775832.95	311
2017-10-04	28.0	28.2	27.85	28.07	-0.02	-0.07	178888.0	5006111.95	349
2017-10-03	28.4	28.6	27.65	28.09	-0.94	-3.24	821219.0	23068268.1	1255
2017-10-02	29.3	29.8	29.0	29.03	0.17	0.59	897763.0	26412300.95	1123
2017-10-01	28.8	29.0	28.6	28.86	-0.16	-0.55	144921.0	4172938.45	230
2017-09-28	29.45	29.6	28.9	29.02	-0.12	-0.41	362944.0	10589619.2	505
2017-09-27	29.15	29.6	28.9	29.14	0.44	1.53	559791.0	16341314.5	560
2017-09-26	28.95	29.25	28.7	28.7	-0.16	-0.55	131518.0	3799306.0	201
2017-09-25	29.0	29.0	28.55	28.86	-0.08	-0.28	160201.0	4605656.3	225
2017-09-21	28.75	29.5	28.65	28.94	0.2	0.7	426718.0	12414624.8	665
2017-09-20	28.7	29.0	28.6	28.74	-0.22	-0.76	138496.0	3985034.0	284
2017-09-19	28.9	29.2	28.7	28.96	-0.01	-0.03	407887.0	11809695.1	582
2017-09-18	30.25	30.5	28.9	28.97	-1.26	-4.17	1513593.0	44914482.65	1883
2017-09-17	28.1	30.8	28.1	30.23	2.13	7.58	2374794.0	70911321.2	2660
2017-09-14	28.4	28.55	28.05	28.1	-0.26	-0.92	341571.0	9666018.85	466
2017-09-13	27.6	28.45	27.5	28.36	0.71	2.57	464558.0	13049008.25	612
2017-09-12	27.7	27.9	27.55	27.65	-0.1	-0.36	127435.0	3540606.35	215
2017-09-11	27.6	27.85	27.45	27.75	0.05	0.18	190359.0	5250300.05	255
2017-09-10	28.1	28.1	27.55	27.7	-0.01	-0.04	128152.0	3549125.45	211
2017-09-07	28.0	28.1	27.65	27.71	-0.26	-0.93	122807.0	3416115.75	237
2017-09-06	27.75	28.2	27.75	27.97	0.69	2.53	214853.0	6006662.15	371
2017-08-29	27.05	27.4	27.0	27.28	0.19	0.7	140674.0	3823914.75	359
2017-08-28	27.05	27.4	27.0	27.09	-0.18	-0.66	166521.0	4518424.6	265
2017-08-27	27.6	27.75	27.2	27.27	-0.28	-1.02	124459.0	3417646.9	322
2017-08-24	28.15	28.15	27.5	27.55	-0.56	-1.99	267266.0	7410920.45	489
2017-08-23	28.7	28.7	28.1	28.11	-0.29	-1.02	279015.0	7887109.05	555
2017-08-22	28.4	28.85	28.05	28.4	0.13	0.46	607268.0	17273650.75	961
2017-08-21	27.35	29.2	27.2	28.27	1.02	3.74	1354680.0	38446973.35	1757
2017-08-20	27.7	27.8	27.15	27.25	0.0	0.0	227858.0	6245540.6	446
2017-08-17	27.85	28.0	27.2	27.25	-0.31	-1.12	302400.0	8351337.15	508
2017-08-16	26.7	29.0	26.7	27.56	0.75	2.8	1249494.0	35054628.25	1601
2017-08-15	27.3	27.3	26.7	26.81	-0.68	-2.47	261797.0	7097823.7	442
2017-08-14	27.6	28.1	27.2	27.49	-0.03	-0.11	578498.0	16041141.05	844
2017-08-13	26.65	27.85	26.6	27.52	0.8	2.99	605399.0	16549520.35	687
2017-08-10	27.0	27.0	26.7	26.72	-0.2	-0.74	124304.0	3331130.5	181
2017-08-09	26.65	27.25	26.65	26.92	0.4	1.51	426877.0	11509153.15	584
2017-08-08	26.45	26.6	26.3	26.52	0.05	0.19	110840.0	2932276.95	167
2017-08-07	26.55	26.6	26.4	26.47	0.03	0.11	117743.0	3121191.2	171
2017-08-06	26.4	26.5	26.3	26.44	0.13	0.49	58745.0	1551098.4	82
2017-08-03	26.8	26.8	26.2	26.31	-0.36	-1.35	87603.0	2317187.1	125
2017-08-02	26.55	27.05	26.55	26.67	-0.03	-0.11	167487.0	4494193.0	231
2017-08-01	26.3	26.8	26.3	26.7	0.33	1.25	76685.0	2041808.95	142
2017-07-31	26.1	26.5	26.05	26.37	0.3	1.15	81847.0	2152373.45	153
2017-07-30	26.5	26.5	26.05	26.07	-0.26	-0.99	88283.0	2310859.65	141
2017-07-27	26.7	26.9	26.25	26.33	-0.35	-1.31	73528.0	1948253.6	121
2017-07-26	26.9	27.0	26.65	26.68	-0.29	-1.08	97870.0	2625731.85	128
2017-07-25	27.4	27.5	26.9	26.97	-0.3	-1.1	236693.0	6455288.5	238
2017-07-24	27.05	27.3	26.9	27.27	0.36	1.34	186756.0	5063050.8	198
2017-07-23	26.75	27.05	26.7	26.91	0.16	0.6	92719.0	2494254.0	130
2017-07-20	26.7	26.95	26.7	26.75	-0.02	-0.07	116965.0	3133016.05	157
2017-07-19	27.0	27.15	26.6	26.77	-0.12	-0.45	118342.0	3188679.5	169
2017-07-18	26.8	27.0	26.6	26.89	0.05	0.19	204270.0	5488597.65	235
2017-07-17	26.7	26.9	26.65	26.84	0.21	0.79	125572.0	3363875.9	166
2017-07-16	26.35	26.8	26.35	26.63	0.26	0.99	161071.0	4289957.55	228
2017-07-13	26.2	26.45	26.0	26.37	0.23	0.88	185322.0	4876981.0	235
2017-07-12	26.25	26.5	26.1	26.14	-0.07	-0.27	108175.0	2845805.85	155
2017-07-11	26.2	26.3	26.2	26.21	0.01	0.04	69072.0	1812133.2	84
2017-07-10	26.2	26.35	26.1	26.2	0.02	0.08	84128.0	2207620.8	108
2017-07-09	26.3	26.35	25.95	26.18	0.33	1.28	88781.0	2325284.35	120
2017-07-06	26.2	26.2	25.8	25.85	-0.07	-0.27	58420.0	1519402.45	64
2017-07-05	25.7	26.3	25.65	25.92	0.13	0.5	70385.0	1825322.9	107
2017-07-04	26.1	26.2	25.6	25.79	-0.3	-1.15	92999.0	2417262.3	146
2017-07-03	25.5	26.15	25.5	26.09	0.77	3.04	139581.0	3602220.65	190
2017-07-02	24.98	25.7	24.98	25.32	0.56	2.26	178522.0	4523631.23	221
2017-06-22	24.4	24.9	24.4	24.76	0.34	1.39	58573.0	1444931.88	122
2017-06-21	24.14	24.8	24.14	24.42	0.33	1.37	63341.0	1545994.86	152
2017-06-20	24.5	24.5	24.1	24.09	-0.02	-0.08	26544.0	641249.7	63
2017-06-19	23.7	24.7	23.7	24.11	0.31	1.3	69987.0	1692626.1	128
2017-06-18	24.14	24.14	23.8	23.8	-0.35	-1.45	44327.0	1058578.28	90
2017-06-15	24.54	24.54	24.14	24.15	-0.45	-1.83	39878.0	971697.66	102
2017-06-14	24.52	25.0	24.52	24.6	0.15	0.61	79951.0	1982857.72	173
2017-06-13	24.5	24.7	24.3	24.45	-0.05	-0.2	37555.0	920873.96	84
2017-06-12	24.48	24.88	24.4	24.5	-0.14	-0.57	79609.0	1952580.96	114
2017-06-11	25.0	25.0	24.6	24.64	-0.39	-1.56	32616.0	808180.5	70
2017-06-08	25.2	25.2	25.0	25.03	-0.3	-1.18	31390.0	787201.4	69
2017-06-07	25.3	25.35	25.1	25.33	-0.07	-0.28	17565.0	443803.8	52
2017-06-06	25.5	25.65	25.3	25.4	-0.18	-0.7	41895.0	1070303.75	68
2017-06-05	25.4	25.65	25.05	25.58	0.23	0.91	89285.0	2266547.3	132
2017-06-04	25.0	25.6	25.0	25.35	0.35	1.4	54721.0	1388392.23	107
2017-06-01	25.4	25.4	25.0	25.0	-0.2	-0.79	51204.0	1283000.3	89
2017-05-31	25.5	25.7	25.1	25.2	-0.19	-0.75	63666.0	1616280.9	121
2017-05-30	25.5	25.9	25.3	25.39	0.09	0.36	83450.0	2125198.9	114
2017-05-29	25.0	25.3	24.85	25.3	0.3	1.2	45675.0	1147617.65	73
2017-05-28	26.0	26.0	24.85	25.0	-0.75	-2.91	37615.0	942832.15	97
2017-05-25	26.0	26.0	25.5	25.75	0.09	0.35	58914.0	1517878.1	106
2017-05-24	26.4	26.4	25.8	25.66	-0.66	-2.51	79671.0	2081723.7	100
2017-05-23	26.3	26.5	26.1	26.32	-0.48	-1.79	74957.0	1972619.4	106
2017-05-22	27.0	27.0	26.8	26.8	-0.1	-0.37	32029.0	862130.5	64
2017-05-21	27.1	27.1	26.9	26.9	0.15	0.56	75504.0	2042996.7	88
2017-05-18	26.9	27.0	26.7	26.75	-0.2	-0.74	103519.0	2775828.6	132
2017-05-17	27.1	27.2	26.9	26.95	0.12	0.45	93486.0	2526621.9	142
2017-05-16	27.1	27.2	26.8	26.83	0.1	0.37	214176.0	5784715.8	288
2017-05-15	26.2	26.9	26.2	26.73	0.7	2.69	230947.0	6138500.1	292
2017-05-14	26.9	26.9	25.9	26.03	-0.64	-2.4	135778.0	3566802.0	219
2017-05-11	27.3	27.4	26.6	26.67	-0.73	-2.66	136956.0	3687213.1	250
2017-05-10	27.5	27.7	27.3	27.4	-0.1	-0.36	62534.0	1716848.0	111
2017-05-09	27.5	27.7	27.3	27.5	0.04	0.15	115453.0	3174987.7	142
2017-05-08	27.2	27.6	27.0	27.46	0.15	0.55	201651.0	5503779.4	203
2017-05-07	27.5	27.6	27.2	27.31	-0.37	-1.34	150453.0	4124088.1	168
2017-05-04	28.1	28.1	27.5	27.68	-0.5	-1.77	145895.0	4060541.2	191
2017-05-03	28.0	28.4	28.0	28.18	0.14	0.5	250398.0	7064847.3	280
2017-05-02	28.1	28.3	28.0	28.04	0.04	0.14	244108.0	6859408.5	232
2017-05-01	27.8	28.5	27.8	28.0	0.1	0.36	595786.0	16835655.6	550
2017-04-30	27.8	28.3	27.8	27.9	0.28	1.01	231380.0	6486939.1	306
2017-04-27	27.4	27.9	27.2	27.62	0.13	0.47	237132.0	6532304.8	280
2017-04-26	27.5	27.8	27.4	27.49	0.05	0.18	74642.0	2056231.1	134
2017-04-25	27.7	28.0	27.1	27.44	-0.14	-0.51	252798.0	6977842.8	330
2017-04-24	27.4	27.7	27.0	27.58	0.05	0.18	227889.0	6216799.9	331
2017-04-23	27.6	28.0	27.4	27.53	0.49	1.81	344420.0	9516269.9	419
2017-04-20	27.9	28.4	26.9	27.04	-0.94	-3.36	595027.0	16488834.4	948
2017-04-19	28.1	29.1	27.5	27.98	0.04	0.14	911268.0	25908532.7	994
2017-04-18	28.6	28.8	27.8	27.94	-0.38	-1.34	201277.0	5709998.1	396
2017-04-17	27.5	29.2	27.4	28.32	0.9	3.28	1053294.0	30027894.0	1077
2017-04-16	27.5	27.7	27.3	27.42	-0.16	-0.58	112480.0	3088225.6	196
2017-04-13	27.9	28.0	27.5	27.58	-0.31	-1.11	139482.0	3878321.9	192
2017-04-12	27.7	28.1	27.7	27.89	0.08	0.29	140130.0	3914084.0	163
2017-04-11	27.6	28.1	27.6	27.81	0.2	0.72	176799.0	4933199.7	292
2017-04-10	27.7	27.8	27.6	27.61	-0.05	-0.18	81911.0	2270765.2	158
2017-04-09	27.7	27.8	27.6	27.66	-0.05	-0.18	60643.0	1681424.3	128
2017-04-06	28.1	28.2	27.7	27.71	-0.27	-0.96	124708.0	3468601.8	249
2017-04-05	27.7	28.3	27.7	27.98	0.47	1.71	335847.0	9429399.0	525
2017-04-04	27.7	27.7	27.2	27.51	-0.25	-0.9	329263.0	9053222.0	432
2017-04-03	28.1	28.1	27.7	27.76	-0.29	-1.03	193808.0	5393851.7	267
2017-04-02	28.5	28.6	27.8	28.05	-0.44	-1.54	206470.0	5835464.0	275
2017-03-30	28.3	28.6	28.3	28.49	0.28	0.99	192160.0	5459911.7	258
2017-03-29	28.1	28.4	28.1	28.21	0.05	0.18	156051.0	4412175.7	194
2017-03-28	28.7	28.8	28.1	28.16	-0.42	-1.47	230738.0	6551660.3	320
2017-03-27	29.2	29.6	28.4	28.58	-0.57	-1.96	228243.0	6654676.8	408
2017-03-26	28.8	29.4	28.7	29.15	0.51	1.78	334734.0	9726029.1	479
2017-03-23	28.2	28.8	28.2	28.64	0.73	2.62	178694.0	5093866.9	250
2017-03-22	27.5	28.1	27.5	27.91	-0.26	-0.92	191067.0	5334741.3	218
2017-03-21	28.6	28.7	28.1	28.17	-0.24	-0.84	274769.0	7821680.9	296
2017-03-20	27.9	29.1	27.8	28.41	0.53	1.9	607607.0	17273131.9	629
2017-03-19	28.0	28.1	27.7	27.88	0.14	0.5	186809.0	5215753.8	285
2017-03-16	27.5	28.2	27.5	27.74	0.52	1.91	303445.0	8458559.9	350
2017-03-15	27.0	27.4	26.6	27.22	0.88	3.34	470887.0	12733541.7	452
2017-03-14	25.2	26.7	25.0	26.34	0.89	3.5	559722.0	14428663.7	641
2017-03-13	25.9	26.6	25.1	25.45	-0.65	-2.49	505110.0	13198429.2	591
2017-03-12	27.1	27.1	26.0	26.1	-1.14	-4.19	349471.0	9238415.6	408
2017-03-09	27.9	27.9	27.0	27.24	-0.86	-3.06	176905.0	4847798.5	312
2017-03-08	28.8	28.8	28.0	28.1	-0.38	-1.33	160080.0	4517831.8	213
2017-03-07	28.2	28.7	28.2	28.48	0.35	1.24	309738.0	8847526.5	309
2017-03-06	28.1	28.4	27.7	28.13	0.15	0.54	241751.0	6798425.6	304
2017-03-05	28.7	28.7	27.9	27.98	-0.62	-2.17	122839.0	3476965.4	206
2017-03-02	28.3	28.8	28.3	28.6	0.11	0.39	286868.0	8185396.2	366
2017-03-01	28.7	28.8	28.1	28.49	0.0	0.0	412034.0	11761835.2	480
2017-02-28	27.6	28.6	27.1	28.49	0.73	2.63	580971.0	16218709.1	596
2017-02-27	29.3	29.3	27.2	27.76	-1.61	-5.48	292578.0	8404218.0	430
2017-02-26	29.4	29.5	29.0	29.37	0.17	0.58	317317.0	9306006.9	407
2017-02-23	29.4	29.6	29.0	29.2	-0.29	-0.98	435470.0	12746446.5	537
2017-02-22	30.1	30.2	29.4	29.49	-0.26	-0.87	439169.0	13101902.6	535
2017-02-21	30.2	30.4	29.0	29.75	-0.72	-2.36	726220.0	21502462.4	810
2017-02-20	31.6	31.6	30.3	30.47	-1.17	-3.7	486724.0	15161291.1	661
2017-02-19	31.6	32.1	31.5	31.64	0.27	0.86	870663.0	27686902.5	1047
2017-02-16	31.3	31.6	31.2	31.37	0.24	0.77	649633.0	20419458.5	743
2017-02-15	31.4	31.7	31.0	31.13	0.03	0.1	574635.0	17996150.2	728
2017-02-14	30.7	31.2	30.3	31.1	0.4	1.3	612861.0	18901682.0	734
2017-02-13	30.7	31.0	30.5	30.7	0.13	0.43	434394.0	13363283.1	457
2017-02-12	30.8	30.8	30.2	30.57	0.51	1.7	559061.0	17102423.2	614
2017-02-09	30.7	30.7	29.7	30.06	-0.31	-1.02	411531.0	12377062.3	643
2017-02-08	31.7	31.8	30.1	30.37	-1.43	-4.5	767558.0	23758176.9	927
2017-02-07	32.0	32.3	31.6	31.8	-0.1	-0.31	726014.0	23166166.6	867
2017-02-06	31.8	32.0	31.3	31.9	0.12	0.38	561994.0	17784332.6	707
2017-02-05	32.6	33.1	31.6	31.78	-0.59	-1.82	1265878.0	41192490.0	1470
2017-02-02	32.1	33.0	31.7	32.37	0.44	1.38	1075462.0	34976226.8	1268
2017-02-01	32.0	32.4	31.7	31.93	-0.02	-0.06	685026.0	21938994.7	830
2017-01-31	31.6	32.4	31.4	31.95	0.24	0.76	1269993.0	40687558.9	1390
2017-01-30	31.1	33.0	31.1	31.71	0.83	2.69	2647094.0	84393633.0	2480
2017-01-29	30.4	31.1	30.3	30.88	0.49	1.61	542109.0	16739781.6	583
2017-01-26	30.3	30.7	30.1	30.39	-0.2	-0.65	326648.0	9942757.3	403
2017-01-25	31.0	31.1	30.4	30.59	-0.21	-0.68	381482.0	11712208.0	520
2017-01-24	31.1	31.5	30.7	30.8	-0.03	-0.1	615363.0	19114067.4	661
2017-01-23	30.3	31.4	30.3	30.83	0.79	2.63	1169392.0	36011799.3	1215
2017-01-22	29.8	30.4	29.2	30.04	0.73	2.49	886964.0	26602910.8	940
2017-01-19	30.2	30.2	28.5	29.31	-0.61	-2.04	1330366.0	38716841.0	1518
2017-01-18	29.4	31.6	29.4	29.92	0.53	1.8	2093987.0	63987044.6	2115
2017-01-17	27.7	29.7	27.7	29.39	1.92	6.99	2205349.0	63709480.9	2056
2017-01-16	27.6	28.3	27.2	27.47	-0.01	-0.04	785004.0	21847836.3	858
2017-01-15	27.2	27.6	26.9	27.48	0.39	1.44	260644.0	7123555.5	323
2017-01-12	27.4	27.7	26.7	27.09	-0.12	-0.44	280816.0	7663912.4	394
2017-01-11	28.1	28.3	27.1	27.21	-1.0	-3.54	335747.0	9318580.4	467
2017-01-10	28.6	28.8	27.9	28.21	-0.36	-1.26	566694.0	16039182.8	486
2017-01-09	29.2	29.2	27.6	28.57	-0.5	-1.72	543545.0	15455204.3	671
2017-01-08	29.0	29.5	29.0	29.07	0.13	0.45	720462.0	21115719.9	670
2017-01-05	28.8	29.1	28.5	28.94	0.04	0.14	656254.0	18932508.9	582
2017-01-04	29.4	29.7	28.6	28.9	-0.36	-1.23	919276.0	26871058.6	841
2017-01-03	28.8	29.9	28.7	29.26	0.29	1.0	1426544.0	41971324.4	1201
2017-01-02	29.4	29.5	28.9	28.97	-0.43	-1.46	506234.0	14809559.9	518
2017-01-01	29.3	30.0	29.1	29.4	0.33	1.14	1039181.0	30685751.2	888
2016-12-29	29.0	29.3	28.7	29.07	0.04	0.14	647078.0	18796179.1	578
2016-12-28	29.5	29.7	28.9	29.03	-0.4	-1.36	1186365.0	34854184.4	997
2016-12-27	28.7	29.6	28.4	29.43	0.79	2.76	1955349.0	56885244.4	1471
2016-12-26	28.5	29.3	28.1	28.64	0.21	0.74	3020051.0	86995664.0	2451
2016-12-25	28.0	28.5	27.8	28.43	0.72	2.6	1215103.0	34210097.1	1069
2016-12-22	27.7	28.0	27.4	27.71	0.18	0.65	1355676.0	37631419.8	1272
2016-12-21	27.4	27.7	27.0	27.53	0.27	0.99	1490685.0	40903355.0	1310
2016-12-20	26.8	27.4	26.3	27.26	0.22	0.81	1242288.0	33481140.3	1588
2016-12-19	27.7	28.3	26.7	27.04	-0.41	-1.49	2374347.0	65963129.4	2008
2016-12-18	27.0	27.6	26.7	27.45	0.81	3.04	1251125.0	33902747.9	1089
2016-12-15	26.0	27.1	25.2	26.64	0.48	1.83	1466599.0	38914995.8	1301
2016-12-14	27.0	27.4	25.6	26.16	-0.63	-2.35	1236336.0	32945179.1	1105
2016-12-13	26.1	27.3	25.0	26.79	0.55	2.1	2301264.0	60942097.7	1991
2016-12-12	27.3	27.8	25.7	26.24	-0.56	-2.09	1707852.0	46399184.3	1492
2016-12-11	26.2	27.0	26.2	26.8	0.73	2.8	1191570.0	31713609.4	928
2016-12-08	26.0	26.4	25.7	26.07	0.18	0.7	737115.0	19156778.9	643
2016-12-07	25.9	26.5	25.7	25.89	0.07	0.27	1447058.0	37791668.9	1162
2016-12-06	25.8	25.9	25.5	25.82	0.21	0.82	736176.0	18923764.2	658
2016-12-05	25.4	26.1	25.3	25.61	0.32	1.27	1379210.0	35526878.8	1245
2016-12-04	25.2	25.4	24.75	25.29	0.3	1.2	907895.0	22838455.25	838
2016-12-01	25.4	25.7	24.95	24.99	0.03	0.12	989556.0	24988612.15	735
2016-11-30	24.5	25.4	24.4	24.96	0.69	2.84	1354988.0	33858049.0	1065
2016-11-29	24.35	24.9	24.1	24.27	0.01	0.04	1416961.0	34905018.8	1341
2016-11-28	24.0	24.35	24.0	24.26	0.39	1.63	694527.0	16777776.3	689
2016-11-27	23.5	24.15	23.35	23.87	0.3	1.27	890849.0	21222203.45	946
2016-11-24	24.2	24.8	23.4	23.57	-0.87	-3.56	1591647.0	38083991.95	1742
2016-11-23	23.4	25.1	23.3	24.44	1.27	5.48	2045793.0	50016832.05	1964
2016-11-22	22.8	23.5	22.65	23.17	0.53	2.34	1409651.0	32570255.35	1458
2016-11-21	23.0	23.25	22.5	22.64	-0.3	-1.31	854533.0	19565956.6	927
2016-11-20	22.7	23.6	22.55	22.94	0.4	1.77	1834541.0	42462546.45	1689
2016-11-17	22.35	23.5	22.25	22.54	0.56	2.55	1447708.0	33233146.55	1452
2016-11-16	21.7	22.15	21.55	21.98	0.51	2.38	663313.0	14500341.4	642
2016-11-15	21.6	21.8	21.1	21.47	-0.14	-0.65	494037.0	10597773.45	546
2016-11-14	22.1	22.6	21.55	21.61	-0.33	-1.5	896897.0	19812392.75	937
2016-11-13	22.1	22.4	21.7	21.94	0.71	3.34	1159353.0	25517672.75	1081
2016-11-10	21.2	21.5	21.15	21.23	0.13	0.62	701099.0	14943363.65	647
2016-11-09	20.2	21.25	20.2	21.1	0.12	0.57	657981.0	13788206.15	564
2016-11-08	20.8	21.15	20.75	20.98	0.32	1.55	510965.0	10698237.6	476
2016-11-07	20.6	20.9	20.6	20.66	0.18	0.88	383271.0	7941541.95	454
2016-11-06	20.4	20.75	20.4	20.48	0.16	0.79	337827.0	6945652.75	407
2016-11-03	20.2	20.6	20.0	20.32	0.12	0.59	330576.0	6721225.3	426
2016-11-02	20.6	21.0	20.05	20.2	-0.48	-2.32	758204.0	15553269.25	856
2016-11-01	20.75	21.0	20.65	20.68	-0.02	-0.1	280393.0	5824432.4	347
2016-10-31	20.55	21.1	20.3	20.7	0.16	0.78	831626.0	17254479.35	865
2016-10-30	20.9	21.0	20.45	20.54	-0.28	-1.34	806060.0	16639315.9	963
2016-10-27	21.4	21.6	20.75	20.82	-0.81	-3.74	922799.0	19595854.9	1197
2016-10-26	21.8	22.1	21.5	21.63	-0.02	-0.09	391787.0	8544596.95	486
2016-10-25	21.35	22.3	21.25	21.65	0.35	1.64	655610.0	14343414.8	670
2016-10-24	21.4	21.7	21.1	21.3	-0.05	-0.23	488051.0	10437308.05	579
2016-10-23	21.7	22.3	21.25	21.35	-0.14	-0.65	769887.0	16691582.35	930
2016-10-20	19.95	21.7	19.75	21.49	1.76	8.92	970005.0	20423446.65	878
2016-10-19	19.0	19.95	17.8	19.73	1.57	8.65	328231.0	6233735.55	404
2016-10-18	19.55	19.55	17.6	18.16	-1.32	-6.78	186884.0	3455835.35	228
2016-10-17	19.9	20.0	19.4	19.48	-0.52	-2.6	118978.0	2336953.4	173
2016-10-16	20.3	20.3	19.6	20.0	-0.49	-2.39	280792.0	5597169.3	298
2016-10-13	20.6	20.85	20.1	20.49	-0.01	-0.05	275665.0	5692281.7	303
2016-10-12	20.3	20.6	20.3	20.5	0.22	1.08	133403.0	2727818.15	174
2016-10-11	20.35	20.75	20.25	20.28	-0.02	-0.1	191660.0	3920594.45	264
2016-10-10	19.8	20.6	19.8	20.3	0.61	3.1	392969.0	7989611.05	503
2016-10-09	21.3	21.3	19.65	19.69	-1.24	-5.92	311852.0	6359566.45	403
2016-10-06	20.4	22.0	20.4	20.93	0.78	3.87	585927.0	12440964.45	659
2016-10-05	19.5	20.2	19.25	20.15	0.68	3.49	194872.0	3837646.8	207
2016-10-04	19.1	19.7	18.9	19.47	0.82	4.4	187623.0	3603633.75	163
2016-10-03	18.0	18.7	17.55	18.65	0.61	3.38	149385.0	2722003.8	168
2016-10-02	19.45	19.75	17.95	18.04	-1.18	-6.14	336025.0	6475101.6	245
2016-09-29	18.45	19.5	18.0	19.22	0.84	4.57	204116.0	3809044.85	212
2016-09-28	19.5	19.7	18.25	18.38	-0.95	-4.91	214621.0	4124092.6	154
2016-09-27	20.5	20.5	19.05	19.33	-1.48	-7.11	268826.0	5348683.95	263
2016-09-26	20.6	20.95	20.4	20.81	0.54	2.66	227795.0	4728300.95	228
2016-09-25	20.4	20.4	20.0	20.27	-0.26	-1.27	84257.0	1702110.7	129
2016-09-21	20.7	20.8	20.25	20.53	0.14	0.69	93851.0	1928193.45	134
2016-09-20	20.0	20.6	19.65	20.39	0.3	1.49	121978.0	2467303.85	253
2016-09-19	21.25	21.25	19.6	20.09	-1.0	-4.74	156347.0	3159830.15	318
2016-09-18	21.3	21.35	21.0	21.09	-0.46	-2.13	93930.0	1989922.45	154
2016-09-08	21.45	21.6	21.4	21.55	0.04	0.19	100567.0	2164570.6	143
2016-09-07	21.8	21.85	21.4	21.51	-0.19	-0.88	97489.0	2106662.15	139
2016-09-06	22.1	22.2	21.65	21.7	-0.29	-1.32	117995.0	2572224.1	194
2016-09-05	21.55	22.15	21.55	21.99	0.51	2.37	247865.0	5439966.35	277
2016-09-04	21.2	21.5	21.2	21.48	0.3	1.42	96374.0	2061892.25	129
2016-09-01	22.0	22.0	21.0	21.18	-0.78	-3.55	132544.0	2813918.25	220
2016-08-31	22.4	22.45	21.8	21.96	-0.51	-2.27	156084.0	3467448.2	167
2016-08-30	22.3	22.7	22.3	22.47	0.15	0.67	400153.0	9010400.05	316
2016-08-29	22.65	22.65	22.3	22.32	-0.09	-0.4	205419.0	4597564.05	208
2016-08-28	22.15	22.5	22.05	22.41	0.33	1.49	502088.0	11210186.55	451
2016-08-25	21.5	22.5	21.4	22.08	-0.02	-0.09	419129.0	9223538.65	539
2016-08-24	23.2	23.2	22.0	22.1	-0.97	-4.2	252397.0	5724458.3	255
2016-08-23	22.9	23.2	22.85	23.07	0.09	0.39	155760.0	3588677.45	148
2016-08-22	23.4	23.4	22.9	22.98	-0.38	-1.63	162389.0	3764443.05	214
2016-08-21	23.65	23.65	23.3	23.36	0.11	0.47	255978.0	5999884.7	241
2016-08-18	23.4	23.75	22.85	23.25	-0.43	-1.82	253648.0	5880910.5	317
2016-08-17	24.3	24.35	23.55	23.68	-0.61	-2.51	248590.0	5955114.6	276
2016-08-16	24.55	24.55	24.2	24.29	-0.15	-0.61	270259.0	6572538.9	299
2016-08-15	24.55	24.65	24.35	24.44	-0.06	-0.24	274923.0	6732257.05	268
2016-08-14	24.4	24.65	24.35	24.5	0.22	0.91	428030.0	10487925.2	411
2016-08-11	24.4	24.7	24.25	24.28	-0.11	-0.45	277412.0	6781844.55	332
2016-08-10	24.4	24.55	24.3	24.39	-0.01	-0.04	235615.0	5745509.35	283
2016-08-09	24.15	24.5	24.15	24.4	0.2	0.83	180122.0	4389472.8	241
2016-08-08	24.1	24.3	24.0	24.2	0.12	0.5	137288.0	3320968.85	173
2016-08-07	24.1	24.4	24.05	24.08	0.03	0.12	186525.0	4507100.95	204
2016-08-04	24.2	24.55	24.0	24.05	-0.07	-0.29	256868.0	6234025.55	323
2016-08-03	24.05	24.65	24.05	24.12	-0.28	-1.15	394788.0	9617431.05	555
2016-08-02	24.05	24.5	23.6	24.4	0.38	1.58	425815.0	10227685.25	598
2016-08-01	23.6	24.3	23.35	24.02	0.78	3.36	619918.0	14772379.55	665
2016-07-31	24.0	24.3	23.05	23.24	-0.78	-3.25	411163.0	9648692.7	389
2016-07-28	25.0	25.0	24.0	24.02	-0.9	-3.61	278582.0	6782576.45	289
2016-07-27	25.0	25.2	24.8	24.92	-0.33	-1.31	193211.0	4817108.3	198
2016-07-26	25.6	25.8	25.2	25.25	-0.35	-1.37	145548.0	3700081.1	166
2016-07-25	25.2	25.7	25.0	25.6	0.61	2.44	254083.0	6421944.4	254
2016-07-24	25.3	25.4	24.7	24.99	-0.35	-1.38	248613.0	6247507.15	259
2016-07-21	25.5	25.8	25.3	25.34	-0.26	-1.02	345188.0	8810427.1	436
2016-07-20	26.1	26.1	25.4	25.6	-0.55	-2.1	502616.0	12961510.4	469
2016-07-19	26.7	26.8	26.1	26.15	-0.35	-1.32	456546.0	12062681.9	430
2016-07-18	26.5	26.6	26.0	26.5	0.28	1.07	639980.0	16859768.2	529
2016-07-17	25.8	26.4	25.6	26.22	0.72	2.82	864646.0	22499869.2	629
2016-07-14	25.6	25.9	25.4	25.5	-0.14	-0.55	420574.0	10808494.7	411
2016-07-13	25.5	25.8	25.3	25.64	0.35	1.38	386460.0	9875982.7	346
2016-07-12	25.0	25.3	25.0	25.29	0.27	1.08	210235.0	5297649.6	174
2016-07-11	25.0	25.2	24.9	25.02	0.16	0.64	297936.0	7469167.85	302
2016-07-10	24.2	25.0	24.2	24.86	0.51	2.09	361659.0	8932403.8	329
2016-06-30	25.1	25.5	24.3	24.35	-0.6	-2.4	663831.0	16531622.1	695
2016-06-29	24.75	25.2	24.5	24.95	0.4	1.63	418971.0	10391001.3	481
2016-06-28	24.45	24.75	24.4	24.55	0.12	0.49	227522.0	5588501.3	233
2016-06-27	24.25	24.85	24.25	24.43	0.2	0.83	261898.0	6421386.5	299
2016-06-26	23.0	24.3	23.0	24.23	-0.81	-3.23	383706.0	9110573.65	477
2016-06-23	25.1	25.4	24.8	25.04	-0.2	-0.79	447221.0	11186868.35	528
2016-06-22	25.6	26.0	25.2	25.24	-0.17	-0.67	458364.0	11728771.4	493
2016-06-21	26.0	26.0	25.3	25.41	-0.36	-1.4	136339.0	3495409.9	181
2016-06-20	25.6	26.1	25.4	25.77	0.29	1.14	558724.0	14415102.3	566
2016-06-19	25.8	25.9	25.4	25.48	-0.05	-0.2	223660.0	5721858.8	283
2016-06-16	25.6	26.3	25.3	25.53	-0.5	-1.92	778171.0	19953439.9	813
2016-06-15	25.6	26.7	25.4	26.03	0.67	2.64	2227863.0	58087689.1	2096
2016-06-14	25.2	25.9	24.9	25.36	0.36	1.44	973071.0	24779113.6	799
2016-06-13	25.0	25.2	24.9	25.0	0.02	0.08	300946.0	7536349.35	344
2016-06-12	24.9	25.1	24.8	24.98	-0.08	-0.32	268157.0	6703134.05	335
2016-06-09	25.4	25.5	24.9	25.06	0.08	0.32	942787.0	23777639.7	845
2016-06-08	24.75	25.3	24.55	24.98	0.34	1.38	638098.0	15910767.25	702
2016-06-07	24.5	24.8	24.35	24.64	0.35	1.44	367773.0	9048094.6	462
2016-06-06	24.1	24.45	23.65	24.29	0.27	1.12	362600.0	8735403.4	384
2016-06-05	24.35	24.55	23.9	24.02	-0.34	-1.4	325199.0	7911360.25	362
2016-06-02	24.4	24.7	24.3	24.36	-0.13	-0.53	327322.0	8010599.45	367
2016-06-01	24.3	24.75	24.2	24.49	0.17	0.7	449820.0	11003970.0	622
2016-05-31	24.4	24.45	24.0	24.32	0.15	0.62	514857.0	12471908.65	561
2016-05-30	25.5	25.7	24.15	24.17	-1.13	-4.47	669381.0	16527403.3	681
2016-05-29	25.0	25.8	25.0	25.3	0.21	0.84	804931.0	20410775.3	733
2016-05-26	25.9	26.0	25.0	25.09	-0.65	-2.53	389578.0	9919822.9	445
2016-05-25	25.3	25.8	25.1	25.74	0.8	3.21	589981.0	15021007.4	534
2016-05-24	24.8	25.2	23.9	24.94	0.14	0.56	564614.0	13839036.45	724
2016-05-23	27.6	27.6	24.75	24.8	-2.61	-9.52	835284.0	21589505.9	961
2016-05-22	27.9	28.1	27.3	27.41	-0.41	-1.47	329837.0	9140756.8	450
2016-05-19	28.4	28.4	27.7	27.82	-0.53	-1.87	464184.0	12983569.8	534
2016-05-18	28.8	29.0	28.3	28.35	-0.21	-0.74	832093.0	23826563.4	832
2016-05-17	28.2	29.0	28.0	28.56	0.54	1.93	1326077.0	37769448.0	1203
2016-05-16	28.6	28.6	27.8	28.02	-0.31	-1.09	768506.0	21644710.6	632
2016-05-15	28.0	29.1	27.9	28.33	0.57	2.05	1778526.0	50698707.6	1674
2016-05-12	28.1	28.6	27.7	27.76	-0.13	-0.47	881920.0	24860875.0	858
2016-05-11	27.4	28.9	27.3	27.89	0.74	2.73	2568240.0	72184654.9	2161
2016-05-10	27.5	27.6	27.1	27.15	-0.41	-1.49	460325.0	12545467.5	412
2016-05-09	27.7	27.9	27.5	27.56	0.16	0.58	508579.0	14069213.8	514
2016-05-08	27.2	27.8	27.2	27.4	0.38	1.41	603388.0	16587253.7	590
2016-05-05	26.8	27.5	26.8	27.02	0.11	0.41	460188.0	12505212.0	522
2016-05-04	27.0	27.3	26.6	26.91	-0.19	-0.7	425167.0	11463279.9	482
2016-05-03	28.5	28.6	26.8	27.1	-1.22	-4.31	1156414.0	32160996.6	1032
2016-05-02	28.0	28.6	27.7	28.32	0.56	2.02	862730.0	24306417.6	765
2016-05-01	27.7	28.1	27.5	27.76	0.03	0.11	374235.0	10413224.0	451
2016-04-28	28.1	28.3	27.6	27.73	-0.47	-1.67	530754.0	14854291.6	566
2016-04-27	28.4	28.4	28.1	28.2	0.1	0.36	503426.0	14223346.3	521
2016-04-26	28.3	28.3	27.8	28.1	-0.46	-1.61	1016921.0	28556887.5	953
2016-04-25	28.0	29.8	27.9	28.56	0.91	3.29	2266492.0	65613087.9	2135
2016-04-24	27.0	27.8	26.9	27.65	0.8	2.98	1271069.0	34804522.5	953
2016-04-21	27.3	27.5	26.8	26.85	0.09	0.34	1466627.0	39724322.1	1295
2016-04-20	25.8	27.1	25.7	26.76	1.13	4.41	2661100.0	70568611.9	2106
2016-04-19	25.5	26.0	25.3	25.63	0.57	2.27	669862.0	17168646.9	667
2016-04-18	24.5	25.1	24.5	25.06	0.08	0.32	334825.0	8348189.1	399
2016-04-17	25.2	25.3	24.85	24.98	-0.22	-0.87	314684.0	7893029.3	383
2016-04-14	25.4	25.6	25.0	25.2	-0.23	-0.9	304605.0	7698783.5	378
2016-04-13	25.8	25.9	25.4	25.43	-0.19	-0.74	364740.0	9368879.2	407
2016-04-12	25.2	25.9	25.2	25.62	0.59	2.36	714296.0	18231857.1	676
2016-04-11	25.6	25.6	25.0	25.03	-0.46	-1.8	424399.0	10720995.6	463
2016-04-10	25.4	25.8	25.3	25.49	0.49	1.96	698653.0	17850292.1	708
2016-04-07	25.2	25.4	24.95	25.0	0.01	0.04	660274.0	16626377.7	628
2016-04-06	24.8	25.3	24.8	24.99	0.35	1.42	728277.0	18244196.3	733
2016-04-05	24.55	25.1	24.4	24.64	-0.13	-0.52	717744.0	17746857.25	738
2016-04-04	24.0	25.0	24.0	24.77	0.8	3.34	1123673.0	27654708.0	1165
2016-04-03	25.5	25.9	23.5	23.97	-2.09	-8.02	1687663.0	40709131.3	1793
2016-03-31	27.0	27.0	25.9	26.06	-1.26	-4.61	923547.0	24422861.2	905
2016-03-30	27.5	27.7	27.1	27.32	0.2	0.74	1486985.0	40727431.5	1250
2016-03-29	26.6	27.5	26.4	27.12	0.52	1.95	1916990.0	51690918.3	1489
2016-03-28	26.5	27.1	26.3	26.6	0.29	1.1	1416094.0	37878694.7	1245
2016-03-27	26.4	26.7	26.1	26.31	-0.05	-0.19	663582.0	17470009.3	666
2016-03-24	26.8	26.9	26.2	26.36	-0.65	-2.41	805321.0	21329728.6	823
2016-03-23	27.3	27.5	26.9	27.01	-0.11	-0.41	745224.0	20232607.0	770
2016-03-22	27.3	27.8	26.6	27.12	0.06	0.22	1439008.0	39224061.3	1408
2016-03-21	26.8	27.3	26.6	27.06	0.29	1.08	1263322.0	34145798.9	1094
2016-03-20	26.8	27.2	26.5	26.77	0.32	1.21	924087.0	24765580.8	970
2016-03-17	26.7	27.1	26.4	26.45	0.05	0.19	1404288.0	37468401.5	1326
2016-03-16	26.7	26.7	26.2	26.4	0.02	0.08	878950.0	23237129.3	1103
2016-03-15	26.0	26.8	26.0	26.38	0.32	1.23	1209998.0	31825050.1	1121
2016-03-14	26.6	27.4	26.0	26.06	-0.12	-0.46	2466294.0	66353082.4	2274
2016-03-13	26.2	26.7	25.9	26.18	0.32	1.24	1860242.0	49070119.4	1552
2016-03-10	25.9	26.8	25.8	25.86	0.12	0.47	2259725.0	59585069.1	2040
2016-03-09	25.7	26.1	25.4	25.74	-0.08	-0.31	1111261.0	28627881.3	1181
2016-03-08	26.1	26.2	25.6	25.82	-0.04	-0.15	1064123.0	27571826.3	1217
2016-03-07	26.0	26.5	25.4	25.86	0.23	0.9	3031490.0	78702678.1	2544
2016-03-06	25.3	25.8	25.0	25.63	0.76	3.06	1926837.0	49057230.0	1658
2016-03-03	25.2	25.5	24.8	24.87	-0.04	-0.16	1650512.0	41445716.15	1670
2016-03-02	24.3	26.3	24.3	24.91	0.74	3.06	6793116.0	172902858.5	5490
2016-03-01	24.3	24.35	24.05	24.17	0.32	1.34	825378.0	19961765.65	869
2016-02-29	23.9	24.6	23.8	23.85	-0.06	-0.25	2571446.0	62119386.45	2285
2016-02-28	24.1	24.35	23.85	23.91	0.38	1.61	1304583.0	31350265.05	1259
2016-02-25	23.25	24.55	23.25	23.53	0.5	2.17	2940624.0	70468704.85	3093
2016-02-24	23.5	23.95	22.9	23.03	-0.82	-3.44	1074335.0	25271158.65	1488
2016-02-23	24.7	25.1	23.65	23.85	-0.6	-2.45	3975059.0	95910979.9	4128
2016-02-22	22.45	24.45	22.45	24.45	2.21	9.94	3797520.0	90738061.9	2637
2016-02-21	22.15	22.6	22.0	22.24	0.1	0.45	815700.0	18180912.95	1025
2016-02-18	23.0	23.0	22.0	22.14	-0.21	-0.94	1803620.0	40726865.5	1976
2016-02-17	23.0	24.0	21.75	22.35	0.0	0.0	4872884.0	110558359.7	5084
2016-02-16	21.0	22.35	20.7	22.35	2.0	9.83	1796554.0	39606214.25	914
2016-02-15	18.7	20.35	18.4	20.35	1.85	10.0	1554085.0	30652675.1	1070
2016-02-14	21.2	21.4	18.5	18.5	-2.01	-9.8	1223131.0	24540356.6	1478
2016-02-11	22.6	22.75	20.45	20.51	-1.93	-8.6	1297304.0	28373951.9	1521
2016-02-10	22.0	22.95	21.9	22.44	0.2	0.9	1106356.0	24870304.3	1298
2016-02-09	22.25	22.55	22.1	22.24	-0.07	-0.31	1016261.0	22658000.1	920
2016-02-08	23.45	23.55	22.1	22.31	-0.67	-2.92	953527.0	21765530.35	1150
2016-02-07	22.7	24.05	22.7	22.98	0.16	0.7	1734197.0	40540730.15	1914
2016-02-04	23.05	23.3	22.75	22.82	0.23	1.02	1405261.0	32364447.65	1500
2016-02-03	21.5	22.7	21.5	22.59	0.69	3.15	1812369.0	40557056.55	1606
2016-02-02	22.2	23.2	21.8	21.9	-0.34	-1.53	2244950.0	50847926.9	2066
2016-02-01	21.7	22.6	21.3	22.24	0.46	2.11	2392233.0	53120637.85	2055
2016-01-31	22.05	22.85	21.7	21.78	0.4	1.87	2159667.0	47884717.25	2248
2016-01-28	21.85	22.15	21.35	21.38	-0.14	-0.65	1339171.0	29019663.75	1599
2016-01-27	22.3	22.65	21.3	21.52	0.22	1.03	1731802.0	38153077.95	1971
2016-01-26	18.75	21.3	18.7	21.3	1.92	9.91	1903857.0	38742144.2	1720
2016-01-25	18.7	19.5	18.5	19.38	0.56	2.98	1290907.0	24644307.0	1327
2016-01-24	20.0	20.0	18.75	18.82	0.25	1.35	1018341.0	19482509.2	1056
2016-01-21	18.7	19.8	18.55	18.57	-2.03	-9.85	1642255.0	31092646.6	1775
2016-01-20	21.85	21.85	20.6	20.6	-2.25	-9.85	899409.0	18740891.15	1063
2016-01-19	22.1	23.1	22.1	22.85	1.23	5.69	918921.0	20730855.05	1130
2016-01-18	21.0	22.4	19.75	21.62	-0.28	-1.28	969648.0	20591749.65	1289
2016-01-17	21.9	22.0	21.9	21.9	-2.4	-9.88	175917.0	3854804.85	203
2016-01-14	26.4	26.6	24.3	24.3	-2.7	-10.0	711920.0	17834203.8	863
2016-01-13	27.3	27.9	26.7	27.0	0.04	0.15	1069100.0	29161734.6	1347
2016-01-12	27.7	27.7	26.5	26.96	-0.71	-2.57	723717.0	19672789.0	929
2016-01-11	27.1	27.9	26.6	27.67	0.4	1.47	974888.0	26674018.7	1259
2016-01-10	29.5	30.3	27.0	27.27	-2.25	-7.62	733012.0	21308376.8	923
2016-01-07	30.5	31.0	29.2	29.52	-2.03	-6.43	801330.0	24269785.3	1089
2016-01-06	32.8	32.8	31.0	31.55	-0.99	-3.04	1038020.0	33314623.4	1324
2016-01-05	32.0	32.8	31.7	32.54	0.75	2.36	1083393.0	34963990.1	1283
2016-01-04	34.2	34.5	31.7	31.79	-2.27	-6.66	2054382.0	68699471.0	2347
2016-01-03	33.0	34.4	33.0	34.06	1.17	3.56	1922743.0	64963400.1	1969
2015-12-31	32.4	33.2	32.4	32.89	0.37	1.14	1316220.0	43300796.1	1342
2015-12-30	32.9	33.3	32.3	32.52	0.05	0.15	1293154.0	42375815.5	1519
2015-12-29	31.3	32.6	30.7	32.47	1.13	3.61	1363714.0	43563752.3	1743
2015-12-28	31.0	31.8	30.9	31.34	0.31	1.0	697280.0	21812463.2	838
2015-12-27	31.5	31.6	30.7	31.03	-0.46	-1.46	430204.0	13356080.4	1094
2015-12-24	31.9	32.2	31.4	31.49	-0.32	-1.01	486984.0	15477373.9	692
2015-12-23	33.0	33.2	31.6	31.81	-1.08	-3.28	1149206.0	37525900.1	1368
2015-12-22	33.2	33.6	32.7	32.89	0.24	0.74	1280820.0	42376415.0	1401
2015-12-21	32.0	33.1	32.0	32.65	0.68	2.13	1844933.0	60294286.1	1977
2015-12-20	32.1	32.4	31.7	31.97	-0.46	-1.42	714172.0	22884323.2	949
2015-12-17	32.0	32.9	32.0	32.43	0.25	0.78	1085751.0	35189124.8	1350
2015-12-16	31.6	33.1	31.0	32.18	1.31	4.24	2981021.0	95540581.5	3722
2015-12-15	30.5	31.3	30.2	30.87	0.79	2.63	1513506.0	46473130.8	1958
2015-12-14	32.5	33.4	29.8	30.08	-2.3	-7.1	1826981.0	58268294.8	2398
2015-12-13	33.1	33.8	31.6	32.38	-2.58	-7.38	1723365.0	55915804.1	2312
2015-12-10	36.8	36.8	34.8	34.96	-1.63	-4.45	856759.0	30719105.2	1494
2015-12-09	37.6	37.9	36.3	36.59	-1.04	-2.76	2082827.0	77272897.7	2440
2015-12-08	37.5	39.1	37.4	37.63	-0.21	-0.55	6203445.0	236685685.6	5858
2015-12-07	37.4	38.5	36.9	37.84	0.6	1.61	3229632.0	122073630.6	3244
2015-12-06	37.6	37.6	37.2	37.24	-0.34	-0.9	675738.0	25278373.2	899
2015-12-03	38.0	38.7	37.5	37.58	-0.41	-1.08	2238587.0	85206068.1	5173
2015-12-02	37.7	38.5	37.5	37.99	0.29	0.77	2614542.0	99521060.5	2493
2015-12-01	37.7	38.3	37.5	37.7	0.12	0.32	1436620.0	54352506.7	1526
2015-11-30	37.4	38.8	37.3	37.58	0.33	0.89	3419011.0	129863855.4	3502
2015-11-29	37.2	37.4	37.0	37.25	0.08	0.22	672625.0	25034739.7	898
2015-11-26	37.3	37.5	37.1	37.17	-0.01	-0.03	764468.0	28493869.8	941
2015-11-25	37.5	37.7	37.1	37.18	-0.21	-0.56	789441.0	29477711.6	971
2015-11-24	37.4	38.0	37.3	37.39	0.18	0.48	1521361.0	57191203.4	1607
2015-11-23	38.0	38.2	37.2	37.21	-0.47	-1.25	1122934.0	42370949.1	1542
2015-11-22	37.3	38.1	37.1	37.68	0.53	1.43	1173964.0	44211246.3	1496
2015-11-19	37.3	37.9	37.1	37.15	-0.01	-0.03	1432059.0	53548920.0	1639
2015-11-18	37.0	37.4	36.8	37.16	-0.01	-0.03	590860.0	21896103.8	945
2015-11-17	38.3	38.5	36.8	37.17	-0.83	-2.18	1064764.0	40381063.2	1333
2015-11-16	37.0	38.4	36.8	38.0	1.27	3.46	1389994.0	52189438.2	1792
2015-11-15	36.5	37.5	36.2	36.73	-1.28	-3.37	525511.0	19442989.0	872
2015-11-12	38.7	38.7	38.0	38.01	-0.55	-1.43	688023.0	26297242.3	877
2015-11-11	38.4	39.0	38.2	38.56	0.3	0.78	883002.0	34035536.2	1212
2015-11-10	38.8	39.2	38.0	38.26	-0.63	-1.62	1047207.0	40371712.6	1406
2015-11-09	37.2	39.4	37.0	38.89	1.86	5.02	3105234.0	119643584.1	3613
2015-11-08	37.9	37.9	36.6	37.03	-0.68	-1.8	1321211.0	48871093.3	1999
2015-11-05	38.5	38.6	37.6	37.71	-0.68	-1.77	1154410.0	44054448.4	1654
2015-11-04	39.0	39.4	37.2	38.39	-0.23	-0.6	2308888.0	88568568.7	2730
2015-11-03	41.3	41.6	38.3	38.62	-2.17	-5.32	3403892.0	136162254.7	4568
2015-11-02	40.1	41.2	39.9	40.79	0.87	2.18	1165467.0	47225713.8	1734
2015-11-01	40.5	40.5	39.5	39.92	-0.5	-1.24	510035.0	20365652.5	922
2015-10-29	41.2	41.8	40.1	40.42	0.01	0.02	1022527.0	41691502.4	1577
2015-10-28	39.9	40.7	39.2	40.41	0.46	1.15	1084705.0	43519454.3	1629
2015-10-27	42.4	42.5	39.1	39.95	-2.27	-5.38	1200265.0	49273700.8	1767
2015-10-26	41.9	42.4	41.4	42.22	0.6	1.44	1093313.0	45867012.3	1570
2015-10-25	42.0	43.0	41.3	41.62	0.27	0.65	1197947.0	50503470.1	1891
2015-10-22	41.0	43.4	40.9	41.35	0.34	0.83	3051497.0	128606472.8	4354
2015-10-21	41.7	41.9	40.6	41.01	-0.76	-1.82	580658.0	23918694.9	1096
2015-10-20	43.3	43.8	41.6	41.77	-1.29	-3.0	1424480.0	60276543.1	2261
2015-10-19	43.3	46.4	42.5	43.06	0.86	2.04	4588191.0	203151450.4	5551
2015-10-18	38.5	42.2	38.3	42.2	3.79	9.87	2163198.0	89867514.0	1947
2015-10-15	39.5	39.8	38.2	38.41	-1.46	-3.66	580477.0	22763548.0	1186
2015-10-14	41.1	41.2	39.2	39.87	-1.1	-2.68	883153.0	35770345.2	1267
2015-10-13	40.9	41.3	40.5	40.97	0.01	0.02	796285.0	32595562.8	1066
2015-10-12	41.8	42.4	40.8	40.96	-0.67	-1.61	1853489.0	77372307.1	2430
2015-10-11	41.0	42.2	40.8	41.63	0.84	2.06	2109923.0	87618708.0	2518
2015-10-08	41.2	41.3	40.6	40.79	-0.31	-0.75	1029930.0	42117911.0	1329
2015-10-07	41.3	41.6	41.0	41.1	-0.06	-0.15	740346.0	30493110.7	1092
2015-10-06	40.9	41.5	40.5	41.16	0.37	0.91	1081881.0	44453629.1	1548
2015-10-05	41.1	41.6	40.5	40.79	-0.01	-0.02	830276.0	34041786.1	1274
2015-10-04	40.1	41.8	40.1	40.8	0.95	2.38	2033108.0	83432571.2	2897
2015-10-01	41.0	43.2	39.6	39.85	-0.71	-1.75	4631611.0	192405416.3	5878
2015-09-30	37.4	40.7	37.4	40.56	3.48	9.39	4137135.0	163635838.4	4149
2015-09-29	35.8	38.3	35.5	37.08	1.16	3.23	1554342.0	57653778.3	2156
2015-09-21	36.0	36.7	35.7	35.92	-0.09	-0.25	874708.0	31807640.5	1398
2015-09-20	37.0	37.5	35.9	36.01	-1.16	-3.12	774264.0	28509559.6	1341
2015-09-17	37.4	38.4	37.0	37.17	-0.1	-0.27	1896481.0	71494750.5	2716
2015-09-16	37.9	38.3	37.1	37.27	-0.45	-1.19	757147.0	28603151.8	1315
2015-09-15	37.8	38.5	37.6	37.72	-0.25	-0.66	885000.0	33546071.2	1655
2015-09-14	37.8	39.1	37.8	37.97	-0.17	-0.45	1770112.0	67960141.9	2946
2015-09-13	39.0	39.5	37.7	38.14	-0.61	-1.57	1453692.0	55971938.1	2367
2015-09-10	39.1	40.2	38.4	38.75	-0.59	-1.5	3055775.0	120713919.3	3882
2015-09-09	38.8	40.6	38.6	39.34	0.14	0.36	3345278.0	132387105.0	5524
2015-09-08	45.4	46.4	39.2	39.2	-4.3	-9.89	4949836.0	205199230.6	6812
2015-09-07	41.3	43.5	41.2	43.5	3.9	9.85	673121.0	28673529.9	974
2015-09-06	36.2	39.6	36.2	39.6	3.54	9.82	1083914.0	41404585.0	1172
2015-09-03	36.7	37.1	35.9	36.06	-0.42	-1.15	629208.0	23024264.8	1119
2015-09-02	36.2	37.3	35.8	36.48	-0.34	-0.92	676705.0	24652026.8	1423
2015-09-01	36.8	38.5	36.3	36.82	-0.2	-0.54	1099748.0	41293586.6	2122
2015-08-31	38.7	39.5	36.6	37.02	-0.28	-0.75	1718197.0	65353009.0	3162
2015-08-30	34.9	37.3	34.2	37.3	3.38	9.96	1309332.0	47149120.0	1514
2015-08-27	38.8	40.2	33.6	33.92	-3.19	-8.6	2617017.0	96738264.8	3954
2015-08-26	39.5	40.0	36.6	37.11	-1.19	-3.11	1037310.0	40215408.8	2143
2015-08-25	35.2	38.3	34.5	38.3	3.4	9.74	684518.0	25011067.4	869
2015-08-24	38.1	39.2	34.9	34.9	-3.83	-9.89	510497.0	18337257.9	793
2015-08-23	39.3	41.1	38.0	38.73	-3.0	-7.19	412279.0	16484661.2	773
2015-08-20	40.0	42.2	39.0	41.73	0.26	0.63	598763.0	24767907.6	925
2015-08-19	41.8	42.4	40.2	41.47	-0.43	-1.03	407180.0	16990963.6	763
2015-08-18	43.3	43.3	40.2	41.9	-1.63	-3.74	626766.0	26210718.0	955
2015-08-17	42.2	43.7	41.7	43.53	0.9	2.11	660464.0	28318155.4	905
2015-08-16	43.6	44.1	41.0	42.63	-0.75	-1.73	743155.0	31788932.2	1125
2015-08-13	43.2	44.1	42.9	43.38	0.49	1.14	786915.0	34200867.7	1312
2015-08-12	42.6	43.2	42.5	42.89	-0.55	-1.27	382965.0	16427050.6	683
2015-08-11	44.8	45.7	43.2	43.44	-1.03	-2.32	1740815.0	77813498.3	2433
2015-08-10	44.0	45.4	43.8	44.47	0.49	1.11	821252.0	36650728.8	1177
2015-08-09	42.6	44.4	42.5	43.98	1.03	2.4	547187.0	23865607.9	822
2015-08-06	44.0	44.0	42.7	42.95	-1.2	-2.72	719534.0	31138578.3	1256
2015-08-05	41.2	44.8	41.2	44.15	3.06	7.45	1176003.0	51233294.9	1537
2015-08-04	41.1	41.3	40.6	41.09	-0.22	-0.53	173269.0	7079116.9	349
2015-08-03	40.7	41.5	40.4	41.31	0.48	1.18	245528.0	10031140.3	499
2015-08-02	42.6	42.7	40.0	40.83	-1.68	-3.95	483892.0	19990429.8	801
2015-07-30	43.4	43.5	42.3	42.51	-0.76	-1.76	486028.0	20808370.6	721
2015-07-29	43.0	44.0	42.8	43.27	0.37	0.86	680439.0	29555092.9	970
2015-07-28	43.1	43.6	42.5	42.9	-0.19	-0.44	366799.0	15763189.3	595
2015-07-27	44.3	44.4	43.0	43.09	-1.32	-2.97	319005.0	13938170.6	613
2015-07-26	44.8	44.8	44.3	44.41	-0.26	-0.58	280730.0	12493896.4	447
2015-07-23	44.4	45.3	44.4	44.67	0.41	0.93	494356.0	22151054.4	823
2015-07-22	44.6	44.6	44.2	44.26	0.09	0.2	227658.0	10106115.8	463
2015-07-15	44.2	44.9	44.1	44.17	-0.18	-0.41	458270.0	20352700.7	723
2015-07-14	44.5	44.8	44.2	44.35	-0.35	-0.78	344333.0	15309975.9	587
2015-07-13	44.6	46.0	44.6	44.7	0.18	0.4	1062228.0	48040237.7	1342
2015-07-12	45.0	45.1	44.5	44.52	0.07	0.16	375920.0	16850242.1	574
2015-07-09	44.3	44.5	44.1	44.45	0.32	0.73	281287.0	12461000.0	562
2015-07-08	44.3	44.5	44.0	44.13	-0.12	-0.27	147222.0	6504882.2	323
2015-07-07	44.5	44.9	44.0	44.25	-0.18	-0.41	376037.0	16707959.4	667
2015-07-06	44.2	45.7	44.0	44.43	0.08	0.18	1305345.0	58634599.3	1728
2015-07-05	44.1	45.6	43.9	44.35	0.27	0.61	1402601.0	62787528.7	1922
2015-07-02	45.3	45.4	43.5	44.08	-1.36	-2.99	678145.0	30411072.1	1126
2015-07-01	46.0	46.3	45.3	45.44	-0.6	-1.3	1133793.0	51855154.9	1678
2015-06-30	45.0	46.7	44.2	46.04	0.31	0.68	1045675.0	47621420.9	1684
2015-06-29	45.7	46.2	44.1	45.73	-0.4	-0.87	1119680.0	50511545.4	1694
2015-06-28	44.0	47.2	43.9	46.13	2.05	4.65	3354136.0	153790457.7	3823
2015-06-25	44.5	44.9	43.8	44.08	-0.29	-0.65	911380.0	40392670.6	1320
2015-06-24	44.0	45.2	43.9	44.37	0.63	1.44	1248795.0	55451019.3	1817
2015-06-23	45.4	45.6	42.6	43.74	-1.43	-3.17	1841411.0	80954123.0	2788
2015-06-22	45.9	46.1	44.3	45.17	-0.43	-0.94	890954.0	40497365.6	1626
2015-06-21	45.9	46.8	45.4	45.6	-0.2	-0.44	1463680.0	67420765.0	2388
2015-06-18	46.3	46.7	45.6	45.8	-0.35	-0.76	835525.0	38495080.9	1591
2015-06-17	46.8	47.5	46.1	46.15	-0.85	-1.81	1740974.0	81512816.0	3082
2015-06-16	49.6	50.75	46.6	47.0	-2.15	-4.37	6081110.0	290861140.95	8586
2015-06-15	45.0	49.4	44.9	49.15	4.12	9.15	6295349.0	298045004.7	6637
2015-06-14	46.1	47.2	44.8	45.03	-1.07	-2.32	2787670.0	128713159.6	4016
2015-06-11	46.8	47.4	45.8	46.1	-0.41	-0.88	1984632.0	92742620.8	3338
2015-06-10	45.9	47.9	45.4	46.51	0.41	0.89	4678516.0	218393962.8	6847
2015-06-09	51.25	52.25	46.1	46.1	-5.12	-10.0	7238561.0	349761036.6	8862
2015-06-08	48.5	51.5	48.4	51.22	3.09	6.42	5461063.0	274781736.7	5834
2015-06-07	45.9	48.5	44.8	48.13	2.63	5.78	3775371.0	176716720.1	4749
2015-06-04	48.3	49.1	45.3	45.5	-2.63	-5.46	4309242.0	201397776.0	6376
2015-06-03	49.8	50.5	48.0	48.13	-1.39	-2.81	3831272.0	188152532.25	4986
2015-06-02	46.4	50.5	46.0	49.52	3.54	7.7	5617061.0	276719564.15	5440
2015-06-01	43.6	46.6	43.5	45.98	2.47	5.68	3053153.0	138619133.8	3707
2015-05-31	44.8	44.9	43.4	43.51	-1.01	-2.27	769568.0	34015698.2	1059
2015-05-28	44.7	45.3	44.2	44.52	-0.03	-0.07	944566.0	42385673.7	1303
2015-05-27	44.4	45.5	44.1	44.55	0.23	0.52	1800556.0	80719291.3	2368
2015-05-26	43.4	46.7	42.9	44.32	0.82	1.89	4362581.0	196580063.9	5480
2015-05-25	44.8	44.9	43.2	43.5	-1.12	-2.51	1136390.0	50108321.9	1671
2015-05-24	45.6	45.8	44.4	44.62	-0.87	-1.91	1310065.0	59133205.7	2034
2015-05-21	44.7	47.4	44.2	45.49	0.78	1.74	4690419.0	216541194.2	6422
2015-05-20	46.1	46.1	44.2	44.71	-1.7	-3.66	2313959.0	104510227.7	3824
2015-05-19	46.5	49.8	45.0	46.41	0.51	1.11	7119658.0	340041649.7	9491
2015-05-18	42.4	45.9	42.3	45.9	4.1	9.81	3468432.0	152535480.2	3092
2015-05-17	38.5	41.8	38.5	41.8	3.8	10.0	2456918.0	99717903.9	2313
2015-05-14	37.3	38.2	37.3	38.0	0.75	2.01	763451.0	28870662.3	724
2015-05-13	37.2	37.4	36.9	37.25	0.19	0.51	341852.0	12704756.1	395
2015-05-12	35.9	37.2	35.8	37.06	1.01	2.8	511719.0	18757867.9	646
2015-05-11	36.1	37.0	35.3	36.05	-0.07	-0.19	493517.0	17883476.2	514
2015-05-10	36.3	36.4	36.0	36.12	-0.07	-0.19	242423.0	8765931.6	285
2015-05-07	36.5	36.5	36.0	36.19	-0.16	-0.44	299427.0	10843486.6	349
2015-05-06	36.0	36.4	35.9	36.35	0.2	0.55	301565.0	10903289.9	319
2015-05-05	36.1	36.5	35.7	36.15	0.2	0.56	493776.0	17830234.0	559
2015-05-04	36.0	36.2	35.7	35.95	0.04	0.11	317769.0	11428621.7	424
2015-05-03	37.5	37.5	35.6	35.91	-0.99	-2.68	637748.0	23348685.3	753
2015-04-30	36.7	37.1	36.4	36.9	0.3	0.82	326820.0	12037385.2	392
2015-04-29	37.2	37.3	36.3	36.6	-0.21	-0.57	519639.0	19100288.3	477
2015-04-28	37.7	38.0	36.7	36.81	-0.78	-2.08	822988.0	30793564.0	629
2015-04-27	37.0	38.0	37.0	37.59	0.67	1.81	1119711.0	42059761.8	923
2015-04-26	36.6	37.1	36.6	36.92	0.47	1.29	686338.0	25316576.4	630
2015-04-23	36.3	36.7	36.2	36.45	0.14	0.39	400369.0	14601119.6	421
2015-04-22	36.0	36.8	35.7	36.31	0.99	2.8	893403.0	32437099.4	874
2015-04-21	35.4	35.9	35.1	35.32	0.0	0.0	699756.0	24835245.2	680
2015-04-20	34.6	36.1	34.4	35.32	0.95	2.76	1404440.0	49502721.2	1367
2015-04-19	34.3	34.9	34.1	34.37	0.46	1.36	397396.0	13673036.9	393
2015-04-16	34.4	34.5	33.8	33.91	-0.27	-0.79	364920.0	12452984.8	404
2015-04-15	33.8	34.5	33.8	34.18	0.63	1.88	513724.0	17504293.5	529
2015-04-14	33.6	34.3	33.4	33.55	-0.02	-0.06	556862.0	18859210.1	510
2015-04-13	33.2	33.6	33.0	33.57	0.34	1.02	221530.0	7399927.1	293
2015-04-12	33.4	33.6	33.1	33.23	0.08	0.24	401538.0	13408469.2	450
2015-04-09	33.0	33.4	33.0	33.15	0.07	0.21	314163.0	10422178.5	417
2015-04-08	33.5	34.0	33.0	33.08	-0.31	-0.93	649862.0	21802993.0	683
2015-04-07	33.1	33.6	32.8	33.39	0.63	1.92	715177.0	23752573.4	648
2015-04-06	32.8	33.1	32.5	32.76	0.12	0.37	348138.0	11422280.7	508
2015-04-05	34.0	34.4	31.8	32.64	-1.09	-3.23	560418.0	18323283.5	813
2015-04-02	35.3	35.4	33.2	33.73	-1.07	-3.07	695710.0	24044693.2	755
2015-04-01	34.5	35.1	34.3	34.8	0.29	0.84	489589.0	16983300.7	621
2015-03-31	34.3	35.0	33.6	34.51	0.13	0.38	667099.0	23015588.4	675
2015-03-30	34.8	35.6	34.0	34.38	-0.45	-1.29	795417.0	28024644.2	928
2015-03-29	34.5	35.2	34.0	34.83	1.26	3.75	558937.0	19431231.0	707
2015-03-26	31.7	34.4	31.6	33.57	-0.45	-1.32	450923.0	14856652.3	681
2015-03-25	37.7	37.9	33.7	34.02	-3.42	-9.13	1194648.0	43153083.5	1472
2015-03-24	36.6	37.7	36.6	37.44	0.65	1.77	1137312.0	42311407.1	1064
2015-03-23	37.1	37.2	36.4	36.79	-0.26	-0.7	621549.0	22939020.8	706
2015-03-22	37.1	37.4	36.8	37.05	0.31	0.84	512391.0	19010814.8	565
2015-03-19	36.3	37.3	35.2	36.74	1.1	3.09	1484330.0	53962451.9	1787
2015-03-18	37.4	37.7	34.0	35.64	-1.88	-5.01	1187576.0	42683853.2	1314
2015-03-17	37.9	38.2	36.9	37.52	-0.21	-0.56	965909.0	36139651.1	1232
2015-03-16	38.9	39.7	37.4	37.73	-0.78	-2.03	2300447.0	89499946.8	2328
2015-03-15	37.4	39.0	37.1	38.51	0.93	2.47	1571965.0	60036499.7	1562
2015-03-12	38.0	38.3	37.5	37.58	-0.16	-0.42	906945.0	34413998.5	976
2015-03-11	37.1	38.4	36.8	37.74	0.63	1.7	1585977.0	59996943.3	1609
2015-03-10	36.9	37.4	36.8	37.11	0.22	0.6	275034.0	10196385.1	433
2015-03-09	37.2	37.3	36.8	36.89	-0.36	-0.97	270173.0	10007259.1	382
2015-03-08	37.1	37.4	37.0	37.25	0.09	0.24	242286.0	9015024.6	370
2015-03-05	37.2	37.5	37.0	37.16	-0.13	-0.35	191637.0	7133182.1	324
2015-03-04	37.4	37.5	37.1	37.29	-0.01	-0.03	310089.0	11572079.2	443
2015-03-03	37.8	37.9	37.2	37.3	-0.39	-1.03	477046.0	17862227.5	551
2015-03-02	38.1	38.2	37.5	37.69	-0.05	-0.13	268033.0	10153948.2	412
2015-03-01	38.0	38.0	37.6	37.74	0.15	0.4	201895.0	7622832.6	285
2015-02-26	36.9	38.1	36.7	37.59	0.89	2.43	721860.0	27142648.3	825
2015-02-25	37.2	37.3	36.6	36.7	-0.49	-1.32	260427.0	9605948.2	358
2015-02-24	37.2	37.5	36.9	37.19	0.0	0.0	230799.0	8565294.4	317
2015-02-23	37.5	37.7	37.1	37.19	-0.41	-1.09	319076.0	11916940.4	468
2015-02-22	38.0	38.2	37.5	37.6	-0.15	-0.4	341737.0	12927082.9	454
2015-02-19	38.6	38.6	37.6	37.75	-0.93	-2.4	589581.0	22421592.5	779
2015-02-18	38.8	40.1	38.5	38.68	0.44	1.15	2098794.0	82707566.3	2179
2015-02-17	37.9	38.7	37.4	38.24	0.52	1.38	1250753.0	47551912.4	1018
2015-02-16	38.5	38.9	37.6	37.72	-0.82	-2.13	812002.0	31009416.2	1033
2015-02-15	36.5	39.0	36.5	38.54	2.28	6.29	1781786.0	66999140.6	1475
2015-02-12	35.9	36.7	35.8	36.26	0.21	0.58	762613.0	27621634.4	729
2015-02-11	37.0	37.4	35.8	36.05	-0.61	-1.66	1672103.0	61524693.7	1330
2015-02-10	36.3	36.9	35.8	36.66	0.46	1.27	848775.0	30903680.2	840
2015-02-09	36.6	37.0	36.0	36.2	-0.2	-0.55	850794.0	31069784.8	769
2015-02-08	36.8	37.0	36.1	36.4	0.21	0.58	573706.0	20958796.0	582
2015-02-05	35.5	37.1	35.4	36.19	0.35	0.98	1123736.0	40867616.7	1140
2015-02-04	36.4	36.5	35.7	35.84	-0.48	-1.32	596727.0	21509906.6	699
2015-02-03	37.4	37.4	35.7	36.32	-0.66	-1.78	1268482.0	46414741.1	1204
2015-02-02	36.5	37.2	36.3	36.98	0.49	1.34	729466.0	26884438.1	769
2015-02-01	37.0	37.5	36.4	36.49	0.42	1.16	1173162.0	43409824.4	993
2015-01-29	35.7	36.5	35.2	36.07	0.34	0.95	1320276.0	47608613.9	1342
2015-01-28	36.0	36.4	35.4	35.73	-0.07	-0.2	1411770.0	50623787.2	1469
2015-01-27	34.2	36.0	34.0	35.8	1.76	5.17	1690577.0	58894196.0	1425
2015-01-26	34.0	34.4	33.8	34.04	0.38	1.13	508713.0	17320040.6	590
2015-01-22	33.0	34.4	32.8	33.66	0.28	0.84	693550.0	23489012.1	742
2015-01-21	34.1	34.8	33.0	33.38	-0.79	-2.31	1475909.0	50426696.1	1478
2015-01-20	34.6	34.9	33.3	34.17	0.15	0.44	2493275.0	85253144.7	2575
2015-01-19	32.3	35.3	32.3	34.02	1.92	5.98	4209373.0	143310270.0	3197
2015-01-18	31.4	32.6	31.1	32.1	1.1	3.55	1622434.0	52081744.7	1633
2015-01-15	31.4	32.1	30.8	31.0	0.03	0.1	2061387.0	64860786.9	1799
2015-01-14	30.8	31.5	30.6	30.97	0.39	1.28	811494.0	25198007.4	1121
2015-01-13	30.0	31.4	29.6	30.58	-0.11	-0.36	830093.0	25337812.5	1033
2015-01-12	31.4	32.4	30.2	30.69	-0.36	-1.16	1642849.0	52052222.9	1940
2015-01-11	30.1	31.4	29.6	31.05	1.22	4.09	1407078.0	43009784.4	1522
2015-01-08	29.8	30.5	29.7	29.83	0.58	1.98	1260656.0	37882881.9	1358
2015-01-07	28.4	29.7	28.1	29.25	0.83	2.92	1527921.0	44554779.4	1459
2015-01-06	27.0	28.6	26.8	28.42	-1.09	-3.69	1846268.0	51164241.2	1905
2015-01-05	30.0	30.7	29.0	29.51	-1.58	-5.08	1199208.0	36036274.1	1261
2015-01-04	31.2	32.0	31.0	31.09	-0.74	-2.32	1054838.0	33209202.6	1346
2015-01-01	31.9	32.2	30.4	31.83	0.44	1.4	2062577.0	64895834.6	2263
2014-12-31	33.3	34.0	29.7	31.39	-1.51	-4.59	1605684.0	50644837.9	1661
2014-12-30	32.0	33.3	31.7	32.9	-0.56	-1.67	907093.0	29633991.9	761
2014-12-29	33.6	34.2	32.5	33.46	0.33	1.0	1294276.0	43224639.4	1206
2014-12-28	32.8	33.6	32.5	33.13	0.64	1.97	816287.0	27038174.9	823
2014-12-25	31.7	34.0	31.1	32.49	0.63	1.98	2304095.0	75555779.1	1971
2014-12-24	32.2	32.8	31.6	31.86	0.35	1.11	886522.0	28721618.1	967
2014-12-23	31.0	32.3	30.5	31.51	0.91	2.97	1634647.0	51364219.7	1620
2014-12-22	28.0	31.2	27.7	30.6	2.12	7.44	1379575.0	41815818.2	1141
2014-12-21	30.0	30.0	27.0	28.48	-0.12	-0.42	725920.0	20960680.2	684
2014-12-18	27.0	28.6	27.0	28.6	2.59	9.96	657393.0	18373553.4	698
2014-12-17	24.8	26.1	23.1	26.01	0.41	1.6	451603.0	11074702.15	632
2014-12-16	26.2	26.5	25.6	25.6	-2.77	-9.76	379126.0	9789694.0	408
2014-12-15	32.0	32.6	28.3	28.37	-3.06	-9.74	757826.0	22885075.7	930
2014-12-14	33.0	33.2	31.2	31.43	-2.75	-8.05	525513.0	16971346.8	783
2014-12-11	33.9	34.8	32.1	34.18	-1.46	-4.1	1099877.0	36908534.1	1280
2014-12-10	36.6	37.1	35.0	35.64	-0.87	-2.38	448624.0	16175828.7	614
2014-12-09	35.0	36.7	34.5	36.51	-0.28	-0.76	431127.0	15341480.1	594
2014-12-08	38.0	38.0	36.2	36.79	-1.09	-2.88	657627.0	24320313.1	669
2014-12-07	37.6	38.6	37.2	37.88	0.37	0.99	633662.0	24172187.2	698
2014-12-04	37.9	38.1	37.2	37.51	-0.02	-0.05	374727.0	14175478.7	481
2014-12-03	37.0	38.4	36.8	37.53	0.41	1.1	924412.0	35026034.4	1047
2014-12-02	37.1	37.8	36.7	37.12	0.75	2.06	774910.0	28883333.3	913
2014-12-01	35.1	36.5	35.0	36.37	1.44	4.12	630148.0	22619264.7	751
2014-11-30	35.0	35.9	34.0	34.93	-2.06	-5.57	529061.0	18554689.0	764
2014-11-27	36.7	37.8	36.2	36.99	-0.13	-0.35	463201.0	17169238.0	680
2014-11-26	37.5	37.6	35.8	37.12	-0.14	-0.38	688781.0	25387577.5	893
2014-11-25	38.3	38.3	37.0	37.26	-1.29	-3.35	632002.0	23807496.1	931
2014-11-24	40.4	41.0	38.3	38.55	-1.5	-3.75	1600039.0	63830913.8	1833
2014-11-23	38.9	40.3	38.7	40.05	1.6	4.16	1500014.0	59527002.3	1606
2014-11-20	37.5	39.1	37.4	38.45	1.14	3.06	1275857.0	48927974.5	1543
2014-11-19	36.9	37.8	36.4	37.31	0.75	2.05	1191084.0	44367845.8	1202
2014-11-18	35.5	36.7	35.2	36.56	1.27	3.6	982192.0	35287349.4	1127
2014-11-17	38.5	38.6	35.0	35.29	-3.39	-8.76	1696458.0	61365398.8	1748
2014-11-16	40.2	40.2	38.2	38.68	-1.73	-4.28	1063318.0	41868898.1	1287
2014-11-13	41.2	41.2	40.1	40.41	-0.61	-1.49	581336.0	23620180.1	791
2014-11-12	41.4	41.8	40.7	41.02	-0.25	-0.61	799822.0	32907013.0	894
2014-11-11	42.0	42.1	41.1	41.27	-0.93	-2.2	481605.0	20057457.7	603
2014-11-10	41.3	42.3	41.2	42.2	0.92	2.23	635635.0	26638066.9	686
2014-11-09	41.2	41.6	40.8	41.28	0.09	0.22	408674.0	16854459.5	520
2014-11-06	41.7	41.7	41.1	41.19	-0.21	-0.51	390307.0	16127140.8	594
2014-11-05	41.1	42.0	40.0	41.4	0.1	0.24	817285.0	33281513.4	1035
2014-11-04	43.1	43.2	41.0	41.3	-2.14	-4.93	772849.0	32690614.3	1062
2014-11-03	43.1	43.7	42.8	43.44	0.0	0.0	649866.0	28122347.5	809
2014-11-02	44.2	44.3	43.3	43.44	0.13	0.3	701608.0	30773231.4	814
2014-10-30	43.9	44.4	42.1	43.31	-1.67	-3.71	1302535.0	56390425.9	1493
2014-10-29	46.3	46.5	44.8	44.98	-1.06	-2.3	1188000.0	54417494.3	1252
2014-10-28	45.5	46.2	45.3	46.04	-0.01	-0.02	1364185.0	62481561.6	1314
2014-10-27	47.0	47.0	45.8	46.05	-0.69	-1.48	968995.0	44936319.0	1070
2014-10-26	44.9	47.8	44.7	46.74	1.9	4.24	2042433.0	94698441.2	2022
2014-10-23	43.9	45.3	43.0	44.84	0.43	0.97	1667288.0	74152020.2	1833
2014-10-22	44.1	45.7	44.0	44.41	0.73	1.67	2900796.0	130383021.3	2578
2014-10-21	41.7	44.4	41.7	43.68	2.37	5.74	1932085.0	83785651.7	2127
2014-10-20	41.6	42.0	40.0	41.31	-0.04	-0.1	1560548.0	64204332.4	1561
2014-10-19	42.0	42.2	40.8	41.35	0.85	2.1	1533580.0	63496141.6	1603
2014-10-16	43.7	44.4	40.5	40.5	-4.46	-9.92	1629397.0	66952232.1	1886
2014-10-15	45.5	46.0	44.8	44.96	-0.65	-1.43	604267.0	27366231.1	788
2014-10-14	46.2	46.8	44.7	45.61	-1.17	-2.5	1361290.0	62136063.1	1497
2014-10-13	45.0	47.1	43.6	46.78	0.98	2.14	1819040.0	83208894.9	2088
2014-10-12	48.6	49.8	45.8	45.8	-5.05	-9.93	1111402.0	52772229.6	1314
2014-10-02	51.75	52.5	50.0	50.85	-1.45	-2.77	1523357.0	78868284.5	1399
2014-10-01	51.75	53.0	51.25	52.3	0.47	0.91	2191793.0	114852757.25	1864
2014-09-30	50.75	52.25	50.5	51.83	1.2	2.37	1057745.0	54348823.25	1174
2014-09-29	50.25	51.5	50.25	50.63	0.1	0.2	622608.0	31562440.5	828
2014-09-28	51.25	52.0	50.25	50.53	-1.03	-2.0	683876.0	34903776.0	1033
2014-09-25	53.0	53.0	51.25	51.56	-1.03	-1.96	930885.0	48411066.5	1327
2014-09-24	52.75	54.0	51.25	52.59	-0.16	-0.3	3356975.0	176548748.75	3235
2014-09-22	49.9	53.25	49.3	52.75	2.44	4.85	2794388.0	144102403.3	2676
2014-09-21	52.75	53.25	50.0	50.31	-1.84	-3.53	1816303.0	93960388.75	2056
2014-09-18	49.7	53.75	49.5	52.15	2.65	5.35	5006709.0	260375572.95	4382
2014-09-17	49.2	50.0	49.2	49.5	0.49	1.0	1276371.0	63323575.3	1181
2014-09-16	48.6	49.2	48.6	49.01	0.23	0.47	563402.0	27560645.3	613
2014-09-15	48.7	49.4	48.4	48.78	0.09	0.18	1008654.0	49438984.0	1017
2014-09-14	48.7	49.3	48.5	48.69	0.09	0.19	945360.0	46251372.9	990
2014-09-11	49.6	49.6	48.3	48.6	-0.84	-1.7	699112.0	34322984.3	884
2014-09-10	49.7	50.25	49.3	49.44	-0.25	-0.5	1236558.0	61405478.3	1208
2014-09-09	49.3	50.5	48.8	49.69	0.62	1.26	1987877.0	98667308.2	1725
2014-09-08	49.3	49.7	49.0	49.07	0.03	0.06	938490.0	46272173.7	960
2014-09-07	48.7	49.3	48.5	49.04	0.34	0.7	1059889.0	51857077.1	969
2014-09-04	48.6	49.7	48.4	48.7	0.28	0.58	1864902.0	91349311.7	1580
2014-09-03	48.0	48.7	48.0	48.42	0.42	0.87	1109017.0	53667047.7	922
2014-09-02	48.2	48.3	47.6	48.0	-0.17	-0.35	528257.0	25349160.8	590
2014-09-01	48.5	48.7	48.1	48.17	-0.21	-0.43	843500.0	40781069.5	732
2014-08-31	47.5	48.9	47.5	48.38	1.35	2.87	1453328.0	70243200.7	1456
2014-08-28	46.7	47.9	46.6	47.03	0.55	1.18	1822465.0	86118247.5	1572
2014-08-27	46.9	47.3	46.4	46.48	-0.2	-0.43	549092.0	25654204.0	599
2014-08-26	46.6	47.3	46.0	46.68	0.22	0.47	770944.0	35988610.9	813
2014-08-25	47.6	47.7	45.2	46.46	-1.09	-2.29	726860.0	33960535.0	789
2014-08-24	47.6	48.0	47.5	47.55	0.32	0.68	574031.0	27411465.1	667
2014-08-21	47.4	48.2	47.0	47.23	0.08	0.17	1197985.0	57081639.8	1137
2014-08-20	47.9	47.9	47.1	47.15	-0.76	-1.59	608913.0	28956817.2	731
2014-08-19	48.6	48.9	47.3	47.91	-0.67	-1.38	920912.0	44275296.1	1025
2014-08-18	48.7	50.0	48.4	48.58	0.2	0.41	1842348.0	90609289.4	2077
2014-08-17	46.8	48.9	46.7	48.38	1.87	4.02	2023612.0	96523861.6	1925
2014-08-14	46.3	47.1	46.0	46.51	0.26	0.56	1266032.0	58920201.3	1128
2014-08-13	46.4	46.9	46.0	46.25	0.05	0.11	705982.0	32784582.2	749
2014-08-12	46.5	46.5	45.9	46.2	-0.21	-0.45	508790.0	23469743.0	594
2014-08-11	46.6	46.8	46.1	46.41	-0.27	-0.58	349823.0	16242825.6	419
2014-08-10	47.0	47.2	46.6	46.68	-0.16	-0.34	491520.0	23042539.1	616
2014-08-07	47.0	47.6	46.6	46.84	-0.18	-0.38	747600.0	35206160.9	815
2014-08-06	45.9	47.2	45.7	47.02	1.19	2.6	1592605.0	74281242.4	1564
2014-08-05	45.2	46.4	44.6	45.83	0.73	1.62	1199580.0	54769202.6	1032
2014-08-04	44.5	45.4	44.5	45.1	0.59	1.33	476287.0	21418654.5	457
2014-08-03	44.4	44.8	44.0	44.51	0.25	0.56	293233.0	13035575.7	339
2014-07-24	45.0	45.0	44.1	44.26	-0.58	-1.29	397980.0	17702860.2	393
2014-07-23	45.3	45.5	44.6	44.84	-0.42	-0.93	509650.0	22910380.7	506
2014-07-22	45.0	45.7	44.7	45.26	0.53	1.18	836835.0	37846356.6	533
2014-07-21	44.3	44.8	44.0	44.73	0.62	1.41	380318.0	16954417.7	305
2014-07-20	44.2	44.3	43.2	44.11	-0.29	-0.65	241006.0	10579897.0	241
2014-07-17	44.8	44.8	44.2	44.4	-0.2	-0.45	234881.0	10426451.5	239
2014-07-16	44.7	44.8	44.4	44.6	0.01	0.02	338825.0	15126022.1	276
2014-07-15	44.6	45.0	44.4	44.59	0.15	0.34	613218.0	27435016.1	504
2014-07-14	44.6	44.7	44.0	44.44	0.14	0.32	493172.0	21893770.9	367
2014-07-13	43.9	44.5	43.8	44.3	0.4	0.91	621459.0	27500076.6	480
2014-07-10	43.6	44.3	43.6	43.9	0.47	1.08	872231.0	38305978.0	779
2014-07-09	43.2	43.6	42.8	43.43	0.44	1.02	732778.0	31757803.5	640
2014-07-08	42.4	43.1	42.3	42.99	0.19	0.44	564006.0	24065286.5	496
2014-07-07	43.1	43.3	42.7	42.8	-0.3	-0.7	187967.0	8073674.2	236
2014-07-06	43.1	43.5	43.0	43.1	0.07	0.16	444164.0	19190405.6	454
2014-07-03	43.3	43.4	42.8	43.03	0.01	0.02	601501.0	25917240.7	571
2014-07-02	42.5	43.1	42.5	43.02	0.67	1.58	767247.0	32886186.6	731
2014-07-01	42.5	42.7	42.1	42.35	-0.27	-0.63	493789.0	20918435.0	463
2014-06-30	43.2	43.2	42.4	42.62	-0.62	-1.43	576424.0	24687632.8	600
2014-06-29	42.0	43.7	41.8	43.24	1.22	2.9	823958.0	35244132.3	813
2014-06-26	42.3	42.6	41.8	42.02	-0.05	-0.12	511498.0	21579633.5	542
2014-06-25	41.6	43.3	41.6	42.07	0.6	1.45	1560119.0	66091487.6	1295
2014-06-24	41.0	41.8	40.7	41.47	0.46	1.12	957701.0	39616020.3	896
2014-06-23	40.5	41.3	40.2	41.01	0.43	1.06	982417.0	40154059.3	1032
2014-06-22	40.0	41.2	40.0	40.58	0.84	2.11	1366734.0	55544330.5	1021
2014-06-19	40.0	40.1	39.5	39.74	-0.06	-0.15	379188.0	15110731.5	438
2014-06-18	39.8	39.9	39.3	39.8	0.41	1.04	374164.0	14848456.2	402
2014-06-17	39.6	40.0	39.0	39.39	-0.3	-0.76	402052.0	15901413.7	554
2014-06-16	41.4	41.5	39.5	39.69	-1.45	-3.52	508851.0	20745805.8	653
2014-06-15	41.5	41.5	40.8	41.14	-0.73	-1.74	619138.0	25543137.7	658
2014-06-12	42.0	42.5	41.6	41.87	-0.15	-0.36	695662.0	29271926.4	611
2014-06-11	41.6	42.5	41.3	42.02	0.51	1.23	803173.0	33680061.8	840
2014-06-10	41.7	41.9	40.8	41.51	-0.06	-0.14	736402.0	30414680.7	836
2014-06-09	41.4	42.2	40.8	41.57	0.35	0.85	552715.0	22996914.9	768
2014-06-08	43.0	43.1	38.9	41.22	-1.97	-4.56	1103563.0	44782263.0	1541
2014-06-05	44.6	44.7	43.1	43.19	-1.37	-3.07	524650.0	23026942.2	801
2014-06-04	45.1	45.4	44.4	44.56	-0.92	-2.02	1070697.0	48185887.5	1121
2014-06-03	43.6	45.8	43.4	45.48	1.72	3.93	2694181.0	120764037.8	2258
2014-06-02	43.4	44.0	43.3	43.76	0.21	0.48	561200.0	24554943.2	732
2014-06-01	44.2	44.4	43.2	43.55	-0.65	-1.47	647970.0	28374221.9	810
2014-05-29	45.3	45.4	44.0	44.2	-0.94	-2.08	636025.0	28416068.9	837
2014-05-28	45.0	45.5	44.7	45.14	0.33	0.74	870858.0	39405097.5	991
2014-05-27	45.5	45.5	44.5	44.81	-0.59	-1.3	660192.0	29773490.6	626
2014-05-26	45.4	45.8	45.3	45.4	0.09	0.2	578842.0	26318203.8	582
2014-05-25	45.4	45.7	45.0	45.31	-0.64	-1.39	482716.0	21903605.6	621
2014-05-22	46.4	46.8	45.8	45.95	-0.04	-0.09	987244.0	45659884.9	1077
2014-05-21	45.7	46.4	45.6	45.99	0.57	1.25	971891.0	44668660.7	1010
2014-05-20	46.2	46.4	45.1	45.42	-0.68	-1.48	826100.0	37686282.8	917
2014-05-19	47.0	47.2	45.5	46.1	-0.93	-1.98	830171.0	38493369.4	1026
2014-05-18	46.4	47.8	46.4	47.03	0.58	1.25	1115831.0	52611053.3	1215
2014-05-15	47.2	47.3	46.2	46.45	-0.55	-1.17	730885.0	34129218.9	870
2014-05-14	47.8	48.0	46.6	47.0	-0.59	-1.24	1136050.0	53673550.3	1214
2014-05-13	46.4	48.2	46.3	47.59	1.48	3.21	2669603.0	126681019.2	2860
2014-05-12	45.5	46.4	45.4	46.11	0.74	1.63	1189159.0	54656189.7	1359
2014-05-11	45.4	45.7	45.0	45.37	0.3	0.67	803172.0	36461909.7	966
2014-05-08	44.9	45.7	44.9	45.07	0.28	0.63	978529.0	44291992.1	1161
2014-05-07	45.1	45.3	44.5	44.79	-0.38	-0.84	587341.0	26328688.0	764
2014-05-06	45.8	46.4	44.9	45.17	-0.32	-0.7	797141.0	36469701.5	1007
2014-05-05	44.9	45.8	44.9	45.49	0.51	1.13	760099.0	34506974.3	967
2014-05-04	45.0	45.5	44.6	44.98	0.17	0.38	839018.0	37740959.1	1133
2014-05-01	45.4	45.8	44.5	44.81	-0.43	-0.95	717683.0	32382155.4	1025
2014-04-30	46.5	46.9	45.1	45.24	-1.02	-2.2	1200646.0	55273734.0	1435
2014-04-29	47.0	47.5	46.1	46.26	-0.73	-1.55	1244609.0	58152038.6	1614
2014-04-28	49.1	49.3	46.7	46.99	-2.41	-4.88	2363660.0	112854423.0	2831
2014-04-27	47.8	51.75	47.7	49.4	2.16	4.57	3796127.0	189511046.15	3696
2014-04-24	47.4	47.9	46.1	47.24	-0.12	-0.25	1057391.0	49878861.4	1450
2014-04-23	47.2	48.3	46.9	47.36	0.8	1.72	1677404.0	79878123.9	1961
2014-04-22	45.1	47.2	45.1	46.56	1.42	3.15	2112766.0	97424812.6	2118
2014-04-21	45.5	45.6	44.9	45.14	-0.31	-0.68	689416.0	31148983.7	722
2014-04-20	44.8	45.8	44.8	45.45	0.79	1.77	994541.0	45099600.2	954
2014-04-17	44.2	45.6	44.0	44.66	0.49	1.11	1318802.0	59242152.7	1307
2014-04-16	44.7	44.7	43.9	44.17	-0.19	-0.43	723419.0	32004750.6	872
2014-04-15	44.8	45.4	43.5	44.36	-0.63	-1.4	1733279.0	77093675.6	2011
2014-04-14	45.9	46.9	44.7	44.99	-0.88	-1.92	2492463.0	114138120.4	2361
2014-04-13	44.0	46.2	43.6	45.87	2.97	6.92	4354448.0	195385739.5	4119
2014-04-10	42.6	44.0	41.8	42.9	1.2	2.88	2832957.0	121666448.6	2924
2014-04-09	42.5	44.3	38.0	41.7	-0.1	-0.24	3041347.0	129929765.2	3130
2014-04-08	42.0	43.0	41.6	41.8	-0.2	-0.48	969945.0	40777933.4	1171
2014-04-07	41.8	43.1	41.2	42.0	0.6	1.45	2851885.0	120510830.0	2914
2014-04-06	38.5	41.4	38.5	41.4	2.8	7.25	2037313.0	81554221.3	1791
2014-04-03	38.4	39.2	37.9	38.6	0.2	0.52	1250143.0	48112177.2	1263
2014-04-02	38.9	38.9	38.2	38.4	-0.1	-0.26	562841.0	21643591.4	694
2014-04-01	38.4	39.3	38.4	38.5	-0.3	-0.77	597518.0	23176696.7	861
2014-03-31	39.0	40.0	38.4	38.8	-0.5	-1.27	1702961.0	66874204.8	1803
2014-03-30	41.0	41.7	39.2	39.3	-0.6	-1.5	2983964.0	120962436.6	3016
2014-03-27	38.8	40.2	38.3	39.9	1.2	3.1	1910068.0	74844553.3	1921
2014-03-26	38.3	39.4	38.3	38.7	1.0	2.65	2288620.0	89027807.5	2210
2014-03-25	36.7	37.7	36.7	37.7	1.0	2.72	543983.0	20156039.7	568
2014-03-24	36.9	37.1	36.6	36.7	-0.2	-0.54	538035.0	19807465.6	481
2014-03-23	36.8	37.1	36.3	36.9	0.2	0.54	598599.0	21956331.4	572
2014-03-20	37.0	37.2	36.1	36.7	-0.2	-0.54	708454.0	25920989.3	706
2014-03-19	37.0	37.9	36.8	36.9	0.1	0.27	1614456.0	60143534.2	1424
2014-03-18	36.2	36.8	35.7	36.8	0.7	1.94	1025806.0	37166602.5	793
2014-03-17	36.2	36.5	35.7	36.1	0.2	0.56	638213.0	23039330.2	721
2014-03-16	35.8	37.8	35.5	35.9	0.2	0.56	2428221.0	89316214.5	2172
2014-03-13	35.0	36.5	35.0	35.7	0.7	2.0	1424844.0	51238214.0	1267
2014-03-12	34.5	35.4	34.5	35.0	0.6	1.74	1430976.0	50117203.2	1088
2014-03-11	34.4	34.7	34.3	34.4	-0.2	-0.58	348533.0	12030459.7	322
2014-03-10	34.8	34.8	34.3	34.6	-0.2	-0.57	375755.0	12993414.5	432
2014-03-09	35.6	35.6	34.7	34.8	0.0	0.0	933168.0	32745110.5	878
2014-03-06	34.2	34.9	33.9	34.8	0.8	2.35	941500.0	32379095.4	815
2014-03-05	34.5	34.6	33.7	34.0	-0.4	-1.16	371634.0	12646613.9	453
2014-03-04	33.9	34.6	33.9	34.4	0.5	1.47	206493.0	7086737.0	262
2014-03-03	34.1	34.1	33.6	33.9	-0.2	-0.59	235235.0	7963087.6	260
2014-03-02	34.4	34.7	34.0	34.1	-0.5	-1.45	276948.0	9512698.4	281
2014-02-27	34.8	35.0	34.4	34.6	-0.2	-0.57	343615.0	11915919.0	310
2014-02-26	35.5	35.5	34.8	34.8	-0.5	-1.42	229301.0	8058186.4	309
2014-02-25	34.8	35.7	34.7	35.3	0.5	1.44	892810.0	31448410.0	919
2014-02-24	34.7	34.9	34.4	34.8	0.3	0.87	477694.0	16572410.7	431
2014-02-23	34.6	34.9	34.3	34.5	0.2	0.58	568201.0	19617562.1	480
2014-02-20	33.7	34.6	33.4	34.3	0.5	1.48	607820.0	20752173.9	504
2014-02-19	34.0	34.3	33.7	33.8	-0.3	-0.88	378929.0	12862455.1	459
2014-02-18	34.2	34.7	34.0	34.1	-0.2	-0.58	1331420.0	45644747.6	1112
2014-02-17	33.0	34.4	32.9	34.3	1.4	4.26	1335144.0	44677903.3	1099
2014-02-16	32.6	33.5	32.5	32.9	0.4	1.23	689824.0	22727059.2	602
2014-02-13	32.8	32.9	32.5	32.5	-0.2	-0.61	280268.0	9154721.5	347
2014-02-12	33.0	33.3	32.7	32.7	-0.1	-0.3	459950.0	15171354.5	535
2014-02-11	33.1	34.7	32.5	32.8	-0.4	-1.2	1479263.0	49445719.5	1483
2014-02-10	33.4	33.5	33.1	33.2	-0.1	-0.3	356095.0	11863990.9	375
2014-02-09	33.9	33.9	33.1	33.3	-0.4	-1.19	390996.0	13118201.9	346
2014-02-06	33.5	33.8	33.4	33.7	0.5	1.51	435093.0	14611746.1	418
2014-02-05	33.4	33.4	33.1	33.2	0.0	0.0	160591.0	5340661.0	159
2014-02-04	32.6	33.4	32.6	33.2	0.1	0.3	234594.0	7763177.0	239
2014-02-03	33.3	33.3	32.9	33.1	-0.2	-0.6	138776.0	4589392.3	188
2014-02-02	33.3	33.4	33.0	33.3	0.2	0.6	305982.0	10171096.7	253
2014-01-30	32.7	33.5	32.6	33.1	0.3	0.91	336499.0	11126386.9	402
2014-01-29	32.5	32.9	32.5	32.8	0.4	1.23	216186.0	7077654.0	236
2014-01-28	32.0	32.7	32.0	32.4	0.4	1.25	356280.0	11537736.1	275
2014-01-27	32.3	32.5	31.9	32.0	-0.1	-0.31	233569.0	7510826.6	283
2014-01-26	31.8	32.2	31.7	32.1	-0.2	-0.62	132072.0	4229922.8	175
2014-01-23	32.5	32.6	32.1	32.3	0.0	0.0	194446.0	6285207.7	267
2014-01-22	33.2	33.2	31.1	32.3	-0.7	-2.12	500664.0	16109605.3	538
2014-01-21	32.8	33.3	32.6	33.0	0.6	1.85	611962.0	20169317.4	539
2014-01-20	32.5	32.7	32.4	32.4	0.1	0.31	119760.0	3900085.9	160
2014-01-19	32.3	32.6	32.3	32.3	-0.2	-0.62	173577.0	5628806.4	194
2014-01-16	32.5	32.8	32.4	32.5	-0.2	-0.61	200768.0	6540018.6	258
2014-01-15	33.2	33.2	32.3	32.7	-0.5	-1.51	442355.0	14476915.6	453
2014-01-14	33.2	33.4	33.0	33.2	-0.1	-0.3	231408.0	7675677.2	288
2014-01-13	33.3	33.5	33.2	33.3	-0.2	-0.6	308053.0	10270736.9	305
2014-01-12	33.3	33.8	33.3	33.5	0.2	0.6	268176.0	8996805.3	306
2014-01-09	33.2	33.4	32.9	33.3	0.0	0.0	204817.0	6791694.8	272
2014-01-08	33.6	33.6	33.1	33.3	-0.3	-0.89	300576.0	10008992.2	332
2014-01-07	33.8	33.9	33.5	33.6	-0.1	-0.3	354043.0	11915895.0	414
2014-01-06	33.8	34.1	33.5	33.7	-0.3	-0.88	457619.0	15422064.5	433
2014-01-05	33.8	34.0	33.4	34.0	0.0	0.0	535195.0	18003388.0	374
2014-01-02	34.1	34.1	33.6	34.0	-0.1	-0.29	423436.0	14303629.5	342
2014-01-01	34.3	34.5	33.8	34.1	-0.4	-1.16	870573.0	29644074.8	952
2013-12-31	32.8	35.0	32.6	34.5	1.8	5.5	2369524.0	80376147.0	1868
2013-12-30	32.7	32.8	32.4	32.7	0.1	0.31	298244.0	9720218.2	326
2013-12-29	32.6	32.8	32.4	32.6	0.0	0.0	245610.0	8004076.1	372
2013-12-26	32.8	33.2	32.4	32.6	-0.2	-0.61	600895.0	19675466.2	616
2013-12-25	33.2	33.4	32.6	32.8	-0.4	-1.2	411458.0	13569328.6	434
2013-12-24	33.6	33.8	33.1	33.2	-0.4	-1.19	598454.0	19906678.7	484
2013-12-23	34.3	34.4	33.5	33.6	-0.4	-1.18	591652.0	19997808.1	640
2013-12-22	33.7	35.4	33.7	34.0	0.7	2.1	2020743.0	69618436.1	1721
2013-12-19	33.6	35.0	33.1	33.3	-0.1	-0.3	2246699.0	77088570.1	2127
2013-12-18	32.9	34.0	32.9	33.4	0.5	1.52	1075654.0	36042526.9	925
2013-12-17	33.2	33.5	32.6	32.9	-0.2	-0.6	956845.0	31666440.4	983
2013-12-16	32.6	33.1	32.5	33.1	0.5	1.53	806820.0	26575074.5	820
2013-12-15	32.0	32.7	32.0	32.6	0.8	2.52	606427.0	19586857.8	612
2013-12-12	31.4	31.9	31.2	31.8	0.5	1.6	305166.0	9664375.2	331
2013-12-11	31.4	31.5	31.2	31.3	-0.1	-0.32	145512.0	4562253.4	168
2013-12-10	31.6	31.6	31.3	31.4	-0.2	-0.63	173773.0	5472067.8	198
2013-12-09	31.8	31.8	31.6	31.6	-0.1	-0.32	142002.0	4497876.2	197
2013-12-08	31.6	32.6	31.4	31.7	0.5	1.6	605412.0	19354799.9	786
2013-12-05	31.4	31.4	31.1	31.2	-0.2	-0.64	88894.0	2774556.3	152
2013-12-04	31.2	31.4	31.1	31.4	0.2	0.64	123516.0	3858870.9	197
2013-12-03	31.6	31.7	31.0	31.2	-0.3	-0.95	183814.0	5772817.2	242
2013-12-02	31.4	31.7	31.2	31.5	0.1	0.32	144906.0	4562185.0	169
2013-12-01	31.5	31.6	31.2	31.4	-0.1	-0.32	86435.0	2720052.9	136
2013-11-28	31.7	31.8	31.4	31.5	-0.2	-0.63	141151.0	4463458.8	175
2013-11-27	31.5	32.0	31.4	31.7	0.1	0.32	146966.0	4644938.6	201
2013-11-26	31.8	32.1	31.5	31.6	-0.1	-0.32	207114.0	6612195.7	259
2013-11-25	31.7	31.8	31.4	31.7	0.0	0.0	189316.0	5982300.0	237
2013-11-24	31.9	31.9	31.2	31.7	0.0	0.0	208500.0	6606206.7	256
2013-11-21	32.0	32.1	31.7	31.7	-0.4	-1.25	165677.0	5294041.0	220
2013-11-20	32.1	32.3	32.0	32.1	-0.1	-0.31	158001.0	5082267.2	202
2013-11-19	32.5	32.5	31.9	32.2	-0.5	-1.53	238695.0	7660922.3	325
2013-11-18	32.8	32.9	32.5	32.7	0.1	0.31	83613.0	2733251.6	129
2013-11-17	33.0	33.1	32.6	32.6	-0.1	-0.31	165869.0	5444732.8	191
2013-11-14	32.7	33.1	32.6	32.7	0.0	0.0	162056.0	5323493.7	198
2013-11-13	32.7	32.9	32.7	32.7	-0.2	-0.61	216455.0	7100785.1	208
2013-11-12	33.1	33.3	32.9	32.9	-0.4	-1.2	300699.0	9952878.5	326
2013-11-11	33.4	33.4	33.1	33.3	-0.1	-0.3	266291.0	8865519.5	318
2013-11-10	33.5	33.7	33.4	33.4	-0.1	-0.3	204559.0	6853609.8	249
2013-11-07	33.6	33.8	33.2	33.5	0.0	0.0	346654.0	11622323.1	394
2013-11-06	33.4	33.8	33.2	33.5	0.1	0.3	636409.0	21324920.0	588
2013-11-05	33.1	33.5	33.1	33.4	0.3	0.91	323455.0	10773113.3	356
2013-11-04	33.2	33.6	33.0	33.1	-0.1	-0.3	475289.0	15842668.5	493
2013-11-03	33.0	33.4	32.9	33.2	0.3	0.91	227150.0	7529195.6	279
2013-10-31	33.2	33.2	32.8	32.9	-0.3	-0.9	214994.0	7089422.4	225
2013-10-30	33.5	33.7	33.0	33.2	-0.3	-0.9	243093.0	8101914.3	231
2013-10-29	33.8	33.8	33.3	33.5	-0.3	-0.89	218246.0	7315648.5	255
2013-10-28	33.6	34.0	33.5	33.8	0.2	0.6	288038.0	9716594.1	337
2013-10-27	33.7	33.7	33.4	33.6	0.1	0.3	229368.0	7698273.3	268
2013-10-24	33.6	34.1	33.5	33.5	0.0	0.0	560202.0	18932489.4	559
2013-10-23	34.2	34.4	33.5	33.5	-0.9	-2.62	861219.0	29250702.3	917
2013-10-22	32.6	34.8	32.3	34.4	1.8	5.52	1837340.0	62133780.2	1660
2013-10-21	32.5	32.8	32.2	32.6	0.3	0.93	229059.0	7452942.0	304
2013-10-20	32.2	32.6	31.9	32.3	1.1	3.53	275807.0	8876256.8	360
2013-10-10	31.0	31.2	30.7	31.2	0.2	0.65	130755.0	4062020.7	162
2013-10-09	30.8	31.2	30.6	31.0	0.0	0.0	114165.0	3536728.6	187
2013-10-08	31.2	31.3	30.9	31.0	0.0	0.0	153719.0	4773542.0	188
2013-10-07	31.6	31.9	31.0	31.0	-0.6	-1.9	182252.0	5717581.9	261
2013-10-06	32.2	32.2	30.7	31.6	-0.6	-1.86	401974.0	12627504.3	385
2013-10-03	32.6	32.7	32.1	32.2	-0.3	-0.92	220019.0	7122257.9	210
2013-10-02	32.7	32.8	32.5	32.5	-0.1	-0.31	249459.0	8142287.0	234
2013-10-01	32.5	32.9	32.4	32.6	0.0	0.0	272863.0	8899321.0	276
2013-09-30	32.6	33.1	32.5	32.6	0.0	0.0	448658.0	14709577.8	445
2013-09-29	32.5	32.6	32.4	32.6	0.2	0.62	234810.0	7631334.7	267
2013-09-26	33.2	33.3	32.4	32.4	-0.8	-2.41	417545.0	13718029.2	430
2013-09-25	32.9	33.2	32.9	33.2	0.3	0.91	468110.0	15467409.0	407
2013-09-24	33.0	33.3	32.8	32.9	-0.1	-0.3	332461.0	10981237.3	330
2013-09-19	33.3	33.5	32.8	33.0	0.1	0.3	647760.0	21486996.7	566
2013-09-18	33.5	33.5	32.9	32.9	-0.4	-1.2	335174.0	11114496.2	404
2013-09-17	32.8	33.8	32.8	33.3	0.6	1.83	1114812.0	37102839.6	1014
2013-09-16	32.5	33.0	32.3	32.7	0.1	0.31	552517.0	18075526.2	513
2013-09-15	32.3	32.7	32.0	32.6	0.9	2.84	743193.0	24067139.7	626
2013-09-12	31.5	31.8	31.5	31.7	0.3	0.96	336815.0	10672553.5	366
2013-09-11	31.9	31.9	31.3	31.4	-0.4	-1.26	386945.0	12226391.2	439
2013-09-10	31.9	32.1	31.5	31.8	1.3	4.26	912097.0	29000077.2	816
2013-09-09	31.3	31.3	30.1	30.5	-0.7	-2.24	328935.0	10081972.4	411
2013-09-08	31.6	31.9	31.0	31.2	0.2	0.65	386684.0	12137894.7	503
2013-09-05	31.5	32.1	30.7	31.0	-0.6	-1.9	419944.0	13138274.6	693
2013-09-04	32.0	32.2	31.6	31.6	-0.7	-2.17	455824.0	14547518.2	568
2013-09-03	33.7	33.9	31.4	32.3	-1.1	-3.29	864705.0	28394778.9	898
2013-09-02	32.7	33.6	32.7	33.4	0.9	2.77	1335693.0	44401796.7	1110
2013-09-01	32.3	32.7	32.0	32.5	1.0	3.17	666714.0	21636497.6	691
2013-08-29	32.0	32.6	31.5	31.5	0.1	0.32	589982.0	18827649.5	696
2013-08-28	30.0	32.3	30.0	31.4	-0.8	-2.48	989048.0	31260075.3	1077
2013-08-27	35.1	35.1	31.8	32.2	-3.1	-8.78	1114898.0	36613423.1	1227
2013-08-26	35.8	35.8	35.2	35.3	-0.5	-1.4	379504.0	13457162.1	440
2013-08-25	36.1	36.3	35.5	35.8	-0.4	-1.1	631295.0	22649757.0	662
2013-08-22	36.4	36.5	36.0	36.2	0.0	0.0	769084.0	27858489.5	688
2013-08-21	36.3	36.5	36.0	36.2	0.0	0.0	772114.0	28037420.4	680
2013-08-20	35.8	36.3	35.8	36.2	0.3	0.84	643014.0	23197097.9	624
2013-08-19	36.4	36.8	35.8	35.9	-0.4	-1.1	1380450.0	50270344.1	1056
2013-08-18	36.2	36.5	36.2	36.3	0.3	0.83	978117.0	35562328.7	808
2013-08-15	36.3	36.5	35.9	36.0	-0.4	-1.1	786287.0	28433644.7	767
2013-08-14	35.9	36.9	35.7	36.4	0.6	1.68	1397398.0	50799538.3	1464
2013-08-13	35.2	36.1	35.2	35.8	0.7	1.99	565797.0	20207925.4	637
2013-08-05	35.3	35.4	35.0	35.1	-0.1	-0.28	217798.0	7673288.4	337
2013-08-04	35.0	35.2	35.0	35.2	0.2	0.57	208159.0	7308749.4	265
2013-08-01	34.8	35.3	34.5	35.0	0.2	0.57	236002.0	8263875.7	346
2013-07-31	34.9	35.3	34.8	34.8	0.0	0.0	185451.0	6496772.6	260
2013-07-30	35.0	35.2	34.5	34.8	-0.1	-0.29	144696.0	5027001.8	223
2013-07-29	35.0	35.0	34.7	34.9	-0.1	-0.29	74603.0	2597447.5	127
2013-07-28	35.4	35.4	34.9	35.0	-0.3	-0.85	184411.0	6469911.1	276
2013-07-25	35.6	35.6	35.3	35.3	-0.4	-1.12	213485.0	7557253.5	278
2013-07-24	36.2	36.2	35.6	35.7	-0.4	-1.11	413260.0	14790856.8	355
2013-07-23	36.1	36.2	35.8	36.1	0.1	0.28	286840.0	10319152.5	340
2013-07-22	35.6	36.4	35.5	36.0	0.4	1.12	580571.0	20914397.8	472
2013-07-21	35.5	36.2	35.5	35.6	0.2	0.56	237289.0	8516531.8	317
2013-07-18	36.0	36.0	35.4	35.4	-0.7	-1.94	232212.0	8285210.4	332
2013-07-17	36.1	36.1	36.0	36.1	-0.1	-0.28	133169.0	4798965.6	164
2013-07-16	36.0	36.3	36.0	36.2	0.1	0.28	140871.0	5090036.9	210
2013-07-15	36.0	36.4	35.9	36.1	0.2	0.56	242020.0	8740513.2	333
2013-07-14	36.1	36.7	35.6	35.9	0.2	0.56	434254.0	15717168.2	547
2013-07-11	35.9	36.0	35.7	35.7	-0.3	-0.83	202763.0	7270387.9	231
2013-07-10	36.6	36.6	36.0	36.0	-0.3	-0.83	191915.0	6935616.5	270
2013-07-09	36.3	36.7	36.1	36.3	0.4	1.11	481561.0	17512209.2	653
2013-07-08	35.4	37.0	35.2	35.9	0.5	1.41	1691202.0	61274478.4	1611
2013-07-07	35.5	36.4	35.4	35.4	0.0	0.0	555445.0	19909599.6	622
2013-07-04	34.6	36.0	34.6	35.4	0.8	2.31	921716.0	32684658.3	887
2013-07-03	34.8	34.9	34.5	34.6	-0.2	-0.57	204762.0	7118892.3	333
2013-07-02	34.6	35.5	34.5	34.8	0.5	1.46	724797.0	25366488.2	701
2013-07-01	34.5	34.5	34.1	34.3	0.3	0.88	129559.0	4444925.3	248
2013-06-30	32.3	34.6	32.3	34.0	-0.8	-2.3	390311.0	13279980.0	483
2013-06-26	35.5	35.7	34.7	34.8	-0.7	-1.97	307779.0	10833508.4	471
2013-06-25	35.3	35.7	35.2	35.5	0.2	0.57	431282.0	15287624.6	464
2013-06-24	35.6	36.2	35.1	35.3	-0.2	-0.56	1134534.0	40471739.3	986
2013-06-23	35.4	35.8	35.3	35.5	0.3	0.85	623341.0	22163479.7	694
2013-06-22	34.5	35.4	34.4	35.2	-0.2	-0.56	530828.0	18620953.0	672
2013-06-19	35.5	35.8	35.0	35.4	-0.1	-0.28	511159.0	18088759.7	726
2013-06-18	35.0	36.1	34.9	35.5	0.5	1.43	697838.0	24735277.0	963
2013-06-17	32.9	35.0	32.9	35.0	2.2	6.71	593167.0	20036882.8	785
2013-06-16	32.0	33.2	31.2	32.8	0.4	1.23	638631.0	20756825.8	825
2013-06-15	35.5	35.6	32.4	32.4	-3.6	-10.0	783996.0	26499587.7	1052
2013-06-12	35.8	36.2	35.8	36.0	0.1	0.28	323947.0	11650238.8	475
2013-06-11	35.8	36.0	35.6	35.9	0.1	0.28	389113.0	13951509.7	574
2013-06-10	36.3	36.3	35.7	35.8	-0.3	-0.83	306308.0	11013378.4	482
2013-06-09	36.2	36.5	36.0	36.1	0.0	0.0	468847.0	17009473.2	510
2013-06-08	36.3	36.4	36.0	36.1	0.0	0.0	334578.0	12107697.1	488
2013-06-05	36.0	36.6	35.9	36.1	0.0	0.0	320294.0	11599789.5	506
2013-06-04	37.0	37.1	36.0	36.1	-0.7	-1.9	510969.0	18644307.0	792
2013-06-03	36.4	37.5	36.3	36.8	0.3	0.82	1182557.0	43833242.4	1259
2013-06-02	36.4	36.8	36.0	36.5	0.4	1.11	520255.0	18927694.2	652
2013-06-01	35.9	36.7	35.6	36.1	-0.3	-0.82	606136.0	21935187.2	793
2013-05-29	36.7	36.8	36.1	36.4	-0.4	-1.09	597350.0	21725499.6	797
2013-05-28	36.8	37.1	36.6	36.8	0.1	0.27	278695.0	10278633.2	495
2013-05-27	37.3	37.3	36.0	36.7	-0.6	-1.61	599598.0	22130167.2	824
2013-05-26	37.5	37.8	37.1	37.3	0.0	0.0	729777.0	27324056.3	949
2013-05-25	37.4	37.9	36.8	37.3	-0.7	-1.84	754138.0	28271719.2	1115
2013-05-22	38.6	39.3	37.8	38.0	-0.1	-0.26	2013812.0	77817366.0	2927
2013-05-21	36.4	38.2	36.4	38.1	1.5	4.1	1949128.0	72780387.6	2218
2013-05-20	37.0	37.2	36.0	36.6	0.0	0.0	1021553.0	37383490.8	1213
2013-05-19	36.8	37.3	36.1	36.6	-0.1	-0.27	1314189.0	48369504.0	1540
2013-05-18	35.5	37.0	34.2	36.7	2.0	5.76	1487349.0	53328701.3	1900
2013-05-15	35.4	35.4	32.4	34.7	-1.2	-3.34	2142695.0	71294967.2	2598
2013-05-14	40.0	40.4	35.9	35.9	-3.9	-9.8	1449667.0	55612974.4	2016
2013-05-13	40.4	40.9	37.6	39.8	-1.8	-4.33	1817886.0	71831153.2	2402
2013-05-12	42.9	42.9	41.3	41.6	-1.2	-2.8	731596.0	30901155.0	1180
2013-05-11	43.4	43.6	42.8	42.8	-0.2	-0.47	577887.0	24953413.0	939
2013-05-08	43.3	44.0	42.9	43.0	-0.2	-0.46	939731.0	40810573.5	1269
2013-05-07	43.9	44.9	43.1	43.2	-0.8	-1.82	1357256.0	59712774.0	2052
2013-05-06	44.9	45.0	43.8	44.0	-1.0	-2.22	1355812.0	59976356.8	2041
2013-05-05	45.2	45.5	44.3	45.0	-0.2	-0.44	1458139.0	65458711.4	2099
2013-05-04	46.0	46.2	45.0	45.2	-0.3	-0.66	1315846.0	60001730.5	1932
2013-05-01	44.6	46.2	44.6	45.5	1.1	2.48	2685688.0	122247365.6	3555
2013-04-30	44.5	45.4	44.0	44.4	-0.1	-0.22	1805284.0	80786848.7	2467
2013-04-29	45.0	45.7	44.2	44.5	-0.4	-0.89	2311761.0	103604349.0	3124
2013-04-28	46.3	47.3	44.7	44.9	-1.3	-2.81	2933011.0	135984409.9	4247
2013-04-27	45.2	47.0	44.6	46.2	1.6	3.59	5307074.0	243403822.6	6599
2013-04-24	43.2	45.6	42.5	44.6	1.8	4.21	3346250.0	146506596.0	3566
2013-04-23	42.4	43.5	42.2	42.8	0.6	1.42	2260308.0	96909318.5	2486
2013-04-22	40.4	42.8	40.3	42.2	1.9	4.71	3084622.0	129103280.9	3382
2013-04-21	40.2	41.1	40.0	40.3	0.2	0.5	1060364.0	43001951.0	1429
2013-04-20	39.5	40.5	39.5	40.1	0.4	1.01	852533.0	34098598.5	1232
2013-04-17	42.7	42.7	38.6	39.7	-2.6	-6.15	1954967.0	78825567.7	2706
2013-04-16	41.6	43.8	41.5	42.3	0.0	0.0	2635260.0	112836949.4	3140
2013-04-15	41.4	43.8	41.3	42.3	1.1	2.67	3393075.0	144254633.1	3956
2013-04-14	40.5	41.7	40.3	41.2	0.7	1.73	1582655.0	65073275.0	1998
2013-04-13	40.1	41.9	40.1	40.5	0.6	1.5	1465050.0	60030666.4	1991
2013-04-10	40.6	41.0	39.6	39.9	-0.6	-1.48	1436340.0	57562600.3	1702
2013-04-09	39.4	41.6	39.0	40.5	1.5	3.85	2998522.0	121783300.0	3668
2013-04-08	38.9	39.4	38.7	39.0	0.3	0.78	862249.0	33706221.3	1003
2013-04-07	38.6	39.5	38.0	38.7	0.0	0.0	776709.0	30151599.3	1044
2013-04-06	39.9	40.0	38.0	38.7	-1.3	-3.25	1010762.0	39469838.9	1457
2013-04-03	40.6	40.7	39.8	40.0	-0.5	-1.23	890945.0	35763049.3	1149
2013-04-02	40.0	41.3	39.7	40.5	0.3	0.75	1864429.0	75467378.8	2492
2013-04-01	40.1	41.8	40.1	40.2	0.2	0.5	3193925.0	131210410.8	3948
2013-03-31	38.1	40.7	37.6	40.0	1.9	4.99	2915065.0	114464659.4	2737
2013-03-30	38.3	38.7	37.6	38.1	-0.1	-0.26	778920.0	29799542.3	955
2013-03-27	38.2	38.7	38.0	38.2	0.0	0.0	712240.0	27279928.3	918
2013-03-26	38.6	39.0	38.1	38.2	-0.4	-1.04	583523.0	22434515.4	929
2013-03-25	38.0	38.6	37.8	38.6	0.5	1.31	718048.0	27430088.4	975
2013-03-24	39.3	39.4	37.7	38.1	-1.1	-2.81	1452017.0	56168646.4	2095
2013-03-23	37.8	40.7	37.8	39.2	2.0	5.38	4300976.0	169048279.5	4621
2013-03-20	36.6	37.3	36.5	37.2	0.7	1.92	1047308.0	38625581.6	1169
2013-03-19	36.2	37.0	36.1	36.5	0.4	1.11	872450.0	31978141.4	1109
2013-03-18	36.2	36.3	35.7	36.1	-0.1	-0.28	485431.0	17482190.4	568
2013-03-17	35.9	36.7	35.7	36.2	0.2	0.56	819626.0	29748627.8	848
2013-03-16	35.7	36.2	35.7	36.0	0.6	1.69	566501.0	20359881.5	686
2013-03-13	35.0	35.4	34.5	35.4	0.5	1.43	380159.0	13341136.8	520
2013-03-12	36.2	36.2	34.8	34.9	-1.3	-3.59	423709.0	15112152.8	553
2013-03-11	36.0	36.5	35.8	36.2	0.4	1.12	565800.0	20490214.9	664
2013-03-10	35.8	35.9	35.6	35.8	0.0	0.0	163097.0	5836515.8	229
2013-03-09	35.8	36.1	35.8	35.8	0.2	0.56	220911.0	7928289.1	309
2013-03-06	35.9	35.9	35.6	35.6	0.2	0.56	208733.0	7464886.2	357
2013-03-05	35.5	35.6	35.3	35.4	0.0	0.0	199009.0	7067062.8	264
2013-03-04	35.6	35.8	35.3	35.4	-0.3	-0.84	259021.0	9183153.9	431
2013-03-03	36.4	36.4	35.5	35.7	-0.5	-1.38	512504.0	18450106.7	616
2013-03-02	36.2	36.7	36.0	36.2	0.1	0.28	725883.0	26376845.6	843
2013-02-27	36.1	36.4	35.8	36.1	-0.1	-0.28	504223.0	18201075.6	555
2013-02-26	36.5	36.6	35.7	36.2	-0.5	-1.36	353015.0	12768528.3	565
2013-02-25	37.1	37.2	36.5	36.7	-0.3	-0.81	673078.0	24689015.3	779
2013-02-24	37.6	37.7	36.8	37.0	-0.3	-0.8	1151460.0	42884289.5	1226
2013-02-23	37.0	37.9	36.5	37.3	0.6	1.63	2000673.0	74812929.3	2044
2013-02-20	36.4	37.3	36.3	36.7	0.3	0.82	1458479.0	53773748.1	1405
2013-02-19	36.7	37.1	36.0	36.4	-0.2	-0.55	1179918.0	43192855.4	1209
2013-02-18	36.9	36.9	36.3	36.6	0.0	0.0	515036.0	18826512.8	581
2013-02-17	36.6	36.9	36.2	36.6	0.1	0.27	365535.0	13348551.0	537
2013-02-16	35.7	37.0	35.5	36.5	1.0	2.82	880181.0	32051583.6	1058
2013-02-13	35.5	36.1	35.5	35.5	0.1	0.28	471465.0	16873078.1	572
2013-02-12	35.9	36.1	35.3	35.4	-0.4	-1.12	287084.0	10210686.0	420
2013-02-11	35.8	35.9	35.6	35.8	0.3	0.85	267540.0	9575925.9	367
2013-02-10	35.9	35.9	35.4	35.5	-0.2	-0.56	252080.0	8974012.2	413
2013-02-09	36.4	36.9	35.7	35.7	-0.9	-2.46	387980.0	14015399.7	603
2013-02-06	37.4	37.7	36.3	36.6	-0.6	-1.61	666139.0	24613377.5	810
2013-02-05	37.7	38.0	36.5	37.2	-0.8	-2.11	829184.0	31031837.6	1004
2013-02-04	38.6	38.8	37.8	38.0	-0.4	-1.04	2231391.0	85537293.7	2467
2013-02-03	37.8	38.6	37.2	38.4	0.9	2.4	1874046.0	71193179.6	1966
2013-02-02	37.1	37.9	37.0	37.5	0.5	1.35	941324.0	35225596.5	1008
2013-01-30	36.9	37.6	36.8	37.0	0.1	0.27	924465.0	34361519.7	1002
2013-01-29	36.9	37.2	36.7	36.9	0.0	0.0	497680.0	18352730.8	532
2013-01-28	37.0	37.1	36.8	36.9	0.0	0.0	443676.0	16389365.5	521
2013-01-27	36.8	37.4	36.5	36.9	0.1	0.27	520607.0	19212022.0	737
2013-01-26	36.9	37.0	36.6	36.8	0.1	0.27	278103.0	10224598.7	447
2013-01-23	37.2	37.2	36.4	36.7	-0.4	-1.08	443887.0	16365664.5	535
2013-01-22	37.7	37.8	37.1	37.1	-0.4	-1.07	380373.0	14199306.1	525
2013-01-21	37.3	38.2	37.0	37.5	0.4	1.08	639755.0	24138186.6	954
2013-01-20	36.7	38.6	36.5	37.1	0.3	0.82	1087721.0	40912065.5	1397
2013-01-19	36.2	36.8	36.2	36.8	0.5	1.38	190692.0	6972703.8	321
2013-01-16	36.2	36.7	36.2	36.3	-0.2	-0.55	242580.0	8847986.8	418
2013-01-15	37.3	37.3	36.0	36.5	-0.9	-2.41	486096.0	17829600.4	700
2013-01-14	37.5	37.8	37.2	37.4	-0.1	-0.27	528056.0	19811345.8	636
2013-01-13	37.7	38.1	37.3	37.5	-0.6	-1.57	531861.0	20063105.3	759
2013-01-12	38.4	38.7	38.0	38.1	-0.2	-0.52	521294.0	19983820.6	632
2013-01-09	38.9	39.0	38.2	38.3	-0.4	-1.03	378463.0	14558380.4	572
2013-01-08	38.5	39.8	37.7	38.7	0.2	0.52	1653692.0	64380811.6	2223
2013-01-07	38.2	39.0	38.0	38.5	0.4	1.05	1560414.0	60166746.7	1604
2013-01-06	37.7	38.5	37.3	38.1	0.6	1.6	1285271.0	48711550.1	1384
2013-01-05	37.4	37.7	37.1	37.5	0.3	0.81	485214.0	18164706.9	659
2013-01-02	37.5	37.7	37.1	37.2	-0.1	-0.27	376568.0	14054812.3	654
2013-01-01	37.6	38.0	37.0	37.3	0.2	0.54	925104.0	34845768.0	1105
2012-12-31	37.2	38.1	36.4	37.1	0.1	0.27	2020489.0	75491178.0	2098
2012-12-30	37.1	37.1	36.1	37.0	0.0	0.0	647028.0	23596294.4	835
2012-12-29	36.8	37.2	36.7	37.0	0.1	0.27	431632.0	15961286.9	531
2012-12-26	37.4	37.6	36.7	36.9	-0.7	-1.86	557091.0	20672384.3	817
2012-12-25	37.2	38.7	37.2	37.6	0.4	1.08	2208129.0	83817820.3	2251
2012-12-24	37.2	37.4	37.0	37.2	-0.1	-0.27	233406.0	8677494.1	397
2012-12-23	37.5	37.8	37.3	37.3	0.0	0.0	572849.0	21453022.9	710
2012-12-22	37.4	37.4	36.9	37.3	-0.1	-0.27	306850.0	11400164.1	476
2012-12-19	37.8	38.0	37.2	37.4	-0.2	-0.53	502525.0	18902294.6	640
2012-12-18	37.8	38.0	37.5	37.6	0.0	0.0	467010.0	17602495.6	533
2012-12-17	38.0	38.0	37.5	37.6	-0.4	-1.05	376492.0	14189403.2	444
2012-12-16	38.3	38.3	37.8	38.0	-0.3	-0.78	759004.0	28902606.6	798
2012-12-15	38.0	38.5	37.9	38.3	0.7	1.86	1077340.0	41192560.3	1140
2012-12-12	37.9	38.0	37.3	37.6	-0.3	-0.79	530173.0	19978296.0	666
2012-12-11	37.5	38.2	37.4	37.9	0.2	0.53	654916.0	24726023.1	788
2012-12-10	38.6	38.6	37.7	37.7	-0.9	-2.33	1041370.0	39827741.0	1191
2012-12-09	38.2	39.4	38.0	38.6	0.9	2.39	2185565.0	84622799.8	2313
2012-12-08	37.8	38.2	37.6	37.7	0.3	0.8	692424.0	26231805.1	826
2012-12-05	37.5	38.3	37.3	37.4	0.3	0.81	1334924.0	50468347.8	1661
2012-12-04	37.0	37.5	36.8	37.1	0.3	0.82	998542.0	37091592.5	1175
2012-12-03	37.0	37.4	36.5	36.8	-0.5	-1.34	674735.0	24969021.0	972
2012-12-02	37.3	38.5	36.6	37.3	-0.1	-0.27	1804986.0	67758596.6	2098
2012-12-01	36.3	37.8	35.9	37.4	3.0	8.72	1713764.0	63278653.0	1773
2012-11-28	33.8	34.8	33.5	34.4	1.0	2.99	1024227.0	35140972.8	1208
2012-11-27	34.1	34.7	33.2	33.4	-0.6	-1.76	1145056.0	38972891.7	1418
2012-11-26	34.8	35.2	32.1	34.0	-0.9	-2.58	1499190.0	49914077.3	1784
2012-11-25	38.0	38.0	34.4	34.9	-3.1	-8.16	991301.0	35713893.7	1288
2012-11-24	38.1	38.3	37.9	38.0	0.3	0.8	640186.0	24379428.2	804
2012-11-21	38.5	38.7	37.6	37.7	-0.6	-1.57	771146.0	29365104.1	1014
2012-11-20	38.6	38.8	36.6	38.3	0.1	0.26	1000477.0	37960362.1	1174
2012-11-19	39.3	39.8	37.0	38.2	-1.1	-2.8	1260208.0	48285994.4	1412
2012-11-18	40.2	40.3	39.0	39.3	-0.7	-1.75	968317.0	38446953.1	1178
2012-11-17	40.2	40.7	39.5	40.0	-0.5	-1.23	1085236.0	43462614.5	1445
2012-11-14	42.4	42.5	39.3	40.5	-1.6	-3.8	1777757.0	73044895.6	2153
2012-11-13	42.2	43.5	41.9	42.1	0.2	0.48	3382946.0	144442331.7	3420
2012-11-12	40.7	42.6	40.4	41.9	1.2	2.95	4176871.0	173588390.7	3840
2012-11-11	41.0	41.3	40.0	40.7	0.1	0.25	1209650.0	49327721.8	1455
2012-11-10	40.2	41.0	40.0	40.6	-0.1	-0.25	987000.0	40100697.2	1091
2012-11-07	41.2	41.6	40.5	40.7	-0.3	-0.73	1481757.0	60785948.7	1456
2012-11-06	41.0	41.4	40.4	41.0	0.2	0.49	1440242.0	58932532.4	1589
2012-11-05	40.7	41.6	40.1	40.8	0.2	0.49	1889454.0	77201510.3	2067
2012-11-04	39.1	40.8	39.1	40.6	1.4	3.57	2230017.0	89627708.2	2219
2012-11-03	38.5	39.2	37.8	39.2	1.3	3.43	1008566.0	39018864.2	1154
2012-10-24	37.2	38.2	37.0	37.9	0.2	0.53	630121.0	23796078.4	905
2012-10-23	38.0	38.2	37.4	37.7	-0.4	-1.05	564943.0	21362489.4	876
2012-10-22	39.0	39.4	37.1	38.1	-1.2	-3.05	1258397.0	48098764.5	1483
2012-10-21	40.0	40.1	38.3	39.3	-0.7	-1.75	1480303.0	57852979.8	1937
2012-10-20	39.8	40.3	39.6	40.0	-0.4	-0.99	1533267.0	61323932.0	1647
2012-10-17	40.3	40.6	40.0	40.4	0.2	0.5	1579254.0	63584521.6	1665
2012-10-16	41.0	41.0	39.9	40.2	-0.7	-1.71	1215992.0	49104293.6	1537
2012-10-15	40.6	41.3	40.3	40.9	0.4	0.99	943388.0	38476535.4	1237
2012-10-14	39.9	40.6	39.6	40.5	1.0	2.53	908630.0	36440454.7	1066
2012-10-13	41.4	41.5	39.2	39.5	-1.9	-4.59	855834.0	34273491.7	1236
2012-10-10	41.4	42.0	40.8	41.4	0.1	0.24	1185889.0	49006652.1	1426
2012-10-09	40.9	42.4	40.6	41.3	0.6	1.47	2876518.0	119648575.2	2382
2012-10-08	41.6	41.9	40.6	40.7	-0.6	-1.45	1577225.0	64789520.6	2030
2012-10-07	40.2	43.0	39.8	41.3	1.1	2.74	4719632.0	195385874.3	4341
2012-10-06	38.8	40.6	38.8	40.2	1.6	4.15	1754746.0	70224986.4	1848
2012-10-03	39.1	39.4	38.3	38.6	-0.9	-2.28	831805.0	32185850.2	1159
2012-10-02	39.3	41.2	39.0	39.5	1.0	2.6	3131049.0	125520513.6	3335
2012-10-01	37.6	38.6	37.2	38.5	1.0	2.67	947814.0	36056881.3	1292
2012-09-30	38.1	39.1	36.7	37.5	-0.5	-1.32	1387351.0	52435829.8	1771
2012-09-29	40.7	41.0	37.0	38.0	-2.6	-6.4	2276012.0	89990422.2	2665
2012-09-26	42.9	43.4	40.2	40.6	-2.6	-6.02	3137767.0	132186244.4	3186
2012-09-25	41.7	43.5	41.0	43.2	2.1	5.11	5556610.0	234605931.4	4225
2012-09-24	39.9	42.9	39.9	41.1	1.6	4.05	5332060.0	219822274.0	4382
2012-09-22	39.1	39.7	38.3	39.5	0.4	1.02	797825.0	31033659.2	957
2012-09-19	39.4	39.8	38.8	39.1	-0.3	-0.76	809927.0	31877582.5	1049
2012-09-18	40.6	40.6	39.3	39.4	-1.0	-2.48	1187322.0	47170725.4	1370
2012-09-17	40.7	41.4	39.9	40.4	-0.5	-1.22	2178829.0	88002343.2	2333
2012-09-16	42.0	42.3	40.5	40.9	-1.3	-3.08	2936716.0	122104606.2	3182
2012-09-15	38.8	42.2	38.5	42.2	3.8	9.9	4622362.0	188208304.8	3525
2012-09-12	38.6	38.7	38.2	38.4	0.1	0.26	679236.0	26132514.1	632
2012-09-11	38.4	39.0	38.1	38.3	-0.1	-0.26	577374.0	22266038.2	702
2012-09-10	38.4	39.2	37.2	38.4	-0.1	-0.26	979639.0	37509475.5	1012
2012-09-09	38.3	39.3	37.8	38.5	0.2	0.52	1492172.0	57358589.6	1413
2012-09-08	37.7	38.8	37.5	38.3	1.2	3.23	1205549.0	46049643.8	1367
2012-09-05	37.1	38.2	36.9	37.1	0.3	0.82	1699852.0	64014550.1	1755
2012-09-04	36.6	37.3	36.3	36.8	0.2	0.55	1650863.0	60775087.2	1600
2012-09-03	36.0	37.0	35.9	36.6	0.5	1.39	1747154.0	63861225.0	1608
2012-09-02	35.8	36.5	35.4	36.1	0.2	0.56	1042542.0	37612086.7	1095
2012-09-01	36.2	36.5	35.6	35.9	-0.1	-0.28	1035866.0	37357531.0	923
2012-08-29	36.0	36.5	35.6	36.0	-0.1	-0.28	1037550.0	37407746.0	1153
2012-08-28	35.9	36.1	35.0	36.1	0.2	0.56	903982.0	32137773.9	920
2012-08-27	36.1	36.4	35.7	35.9	0.0	0.0	708966.0	25466202.3	851
2012-08-26	35.4	37.0	34.7	35.9	0.8	2.28	1308894.0	47098304.7	1441
2012-08-25	34.9	35.5	34.5	35.1	1.0	2.93	550824.0	19261734.2	718
2012-08-15	34.0	34.5	33.7	34.1	-0.1	-0.29	380178.0	12956238.0	564
2012-08-14	34.6	35.0	33.9	34.2	-0.5	-1.44	377004.0	12985473.1	559
2012-08-13	35.1	35.5	34.6	34.7	-0.8	-2.25	519201.0	18243767.9	671
2012-08-12	36.4	36.4	35.3	35.5	-0.5	-1.39	591396.0	21098486.8	811
2012-08-11	36.0	36.7	35.8	36.0	0.9	2.56	1591583.0	57567356.7	1712
2012-08-08	35.3	35.6	34.7	35.1	0.2	0.57	844742.0	29655552.2	988
2012-08-07	34.7	36.0	34.2	34.9	0.4	1.16	1630184.0	57354771.9	1880
2012-08-06	38.5	39.0	34.2	34.5	-3.1	-8.24	4616980.0	169634939.5	4293
2012-08-05	34.5	37.6	34.2	37.6	3.4	9.94	2586761.0	93575681.2	2124
2012-08-04	33.8	34.3	33.7	34.2	0.9	2.7	1220986.0	41575159.4	1244
2012-08-01	33.6	34.3	33.2	33.3	-0.1	-0.3	1959909.0	66280045.3	1718
2012-07-31	33.8	34.3	33.1	33.4	0.0	0.0	1567465.0	52754360.5	1642
2012-07-30	32.3	34.2	32.2	33.4	1.2	3.73	1814681.0	60187947.0	1510
2012-07-29	32.6	33.0	32.1	32.2	-0.4	-1.23	861098.0	28003823.1	919
2012-07-28	31.9	33.3	31.8	32.6	1.3	4.15	1572427.0	51275953.6	1523
2012-07-25	31.1	31.6	30.9	31.3	0.3	0.97	573725.0	17976548.9	623
2012-07-24	30.6	31.6	30.6	31.0	0.3	0.98	1125315.0	35109182.8	1129
2012-07-23	30.6	31.1	30.2	30.7	0.3	0.99	809311.0	24849671.2	770
2012-07-22	30.5	31.0	30.2	30.4	0.1	0.33	303100.0	9246759.4	411
2012-07-21	29.8	30.7	29.8	30.3	0.7	2.36	446360.0	13509332.9	523
2012-07-18	29.1	30.4	29.0	29.6	0.4	1.37	341992.0	10213407.9	541
2012-07-17	32.0	32.2	29.0	29.2	-2.5	-7.89	867972.0	26857468.2	1122
2012-07-16	31.2	32.8	31.1	31.7	0.7	2.26	3175687.0	101596822.5	2644
2012-07-15	31.0	31.6	30.9	31.0	0.0	0.0	826627.0	25783737.6	1032
2012-07-14	30.4	31.3	30.3	31.0	0.7	2.31	672984.0	20751425.8	867
2012-07-11	31.5	31.6	30.0	30.3	-1.2	-3.81	613104.0	18907968.3	846
2012-07-10	31.2	32.2	30.8	31.5	0.4	1.29	1145747.0	36169956.4	1259
2012-07-09	32.1	32.2	31.0	31.1	-1.0	-3.12	1099920.0	34790219.4	1297
2012-07-08	32.2	33.8	31.9	32.1	-0.3	-0.93	2317141.0	75991825.9	2579
2012-07-07	30.2	32.7	30.1	32.4	2.6	8.72	2568622.0	80322079.8	2398
2012-07-04	28.3	30.4	28.0	29.8	1.6	5.67	2223218.0	65199668.3	2023
2012-07-03	27.7	28.4	27.6	28.2	0.8	2.92	733396.0	20548073.7	871
2012-07-02	27.4	27.7	27.2	27.4	0.0	0.0	522776.0	14363291.1	598
2012-07-01	27.8	27.8	27.0	27.4	-0.4	-1.44	465381.0	12731096.1	584
2012-06-30	27.5	28.0	27.2	27.8	1.0	3.73	800757.0	22130654.3	910
2012-06-27	29.1	29.3	26.2	26.8	-2.1	-7.27	967907.0	26585075.2	1435
2012-06-26	28.6	29.7	28.6	28.9	-0.1	-0.34	1338621.0	39030597.6	1516
2012-06-25	31.0	31.0	28.9	29.0	-2.3	-7.35	1282072.0	38505805.9	1614
2012-06-24	32.2	32.2	30.9	31.3	-0.7	-2.19	1327819.0	41628786.8	1436
2012-06-23	33.0	33.6	31.5	32.0	-0.5	-1.54	1713063.0	56278100.4	1651
2012-06-20	31.9	33.3	31.7	32.5	0.8	2.52	1739960.0	56687358.7	1596
2012-06-19	32.2	32.5	31.5	31.7	-0.5	-1.55	995990.0	31884663.0	976
2012-06-18	31.9	32.7	31.6	32.2	0.7	2.22	1382657.0	44334081.0	1244
2012-06-17	30.8	32.0	30.8	31.5	0.6	1.94	1109165.0	34876139.3	1044
2012-06-16	31.9	32.2	28.7	30.9	-0.3	-0.96	907347.0	28099754.8	1174
2012-06-13	32.3	32.5	31.0	31.2	-0.8	-2.5	1121588.0	35721848.8	1229
2012-06-12	29.7	32.8	29.2	32.0	1.9	6.31	2325076.0	72971519.0	2268
2012-06-11	30.2	30.9	30.0	30.1	0.1	0.33	939746.0	28580773.0	806
2012-06-10	29.5	30.2	29.0	30.0	0.9	3.09	582601.0	17314854.8	707
2012-06-09	29.9	30.0	28.1	29.1	0.4	1.39	480706.0	13930847.7	658
2012-06-06	30.8	30.8	27.5	28.7	-1.5	-4.97	507623.0	15139913.0	702
2012-06-05	30.3	31.0	30.0	30.2	0.3	1.0	1187089.0	36258794.1	1343
2012-06-04	29.3	30.0	28.8	29.9	0.0	0.0	569379.0	16800464.1	730
2012-06-03	30.3	30.4	28.3	29.9	0.0	0.0	1411669.0	41963533.0	1710
2012-06-02	29.9	31.4	29.9	29.9	-3.3	-9.94	824436.0	25190468.5	993
2012-05-30	34.9	34.9	32.5	33.2	-1.3	-3.77	1140987.0	38466548.4	1331
2012-05-29	35.5	35.6	34.3	34.5	-0.7	-1.99	799709.0	27853043.1	949
2012-05-28	33.8	35.2	33.8	35.2	1.6	4.76	994657.0	34227313.4	993
2012-05-27	33.4	34.4	33.2	33.6	0.0	0.0	1319727.0	44840162.6	1469
2012-05-26	33.9	34.1	33.5	33.6	-0.2	-0.59	233127.0	7880209.8	395
2012-05-23	34.2	34.4	33.8	33.8	-0.6	-1.74	339683.0	11573855.6	514
2012-05-22	34.7	34.9	34.3	34.4	0.0	0.0	484288.0	16753165.0	585
2012-05-21	34.5	34.7	34.0	34.4	-0.1	-0.29	877314.0	30083733.0	1073
2012-05-20	33.9	35.0	33.9	34.5	0.8	2.37	1292701.0	44510222.2	1267
2012-05-19	32.7	34.7	32.6	33.7	0.3	0.9	1550511.0	52485632.9	1781
2012-05-16	32.7	34.2	32.3	33.4	0.1	0.3	2427330.0	81188753.1	2243
2012-05-15	32.3	33.4	31.9	33.3	1.3	4.06	934968.0	30593880.1	1061
2012-05-14	32.7	33.5	31.8	32.0	-1.6	-4.76	995667.0	32628166.4	1378
2012-05-13	35.6	35.7	33.3	33.6	-1.9	-5.35	764795.0	26503933.5	1168
2012-05-12	35.6	36.1	32.7	35.5	-0.4	-1.11	693933.0	23791162.1	1099
2012-05-09	37.9	38.1	35.3	35.9	-2.4	-6.27	1122405.0	40831623.1	1844
2012-05-08	39.3	39.4	38.1	38.3	-0.8	-2.05	655193.0	25446487.8	1065
2012-05-07	39.3	39.5	38.9	39.1	-0.5	-1.26	479464.0	18767048.4	725
2012-05-06	40.1	40.5	39.5	39.6	-0.6	-1.49	659468.0	26407448.5	834
2012-05-05	40.5	40.6	40.0	40.2	-1.1	-2.66	778872.0	31292317.1	991
2012-05-02	41.8	41.8	41.1	41.3	-0.1	-0.24	509220.0	21096842.5	636
2012-05-01	41.3	42.1	40.9	41.4	0.1	0.24	931469.0	38710891.5	1175
2012-04-30	42.0	42.2	40.7	41.3	-0.7	-1.67	732896.0	30243360.3	1145
2012-04-29	43.3	43.7	41.6	42.0	-0.8	-1.87	1557879.0	66694545.6	2055
2012-04-28	41.5	43.4	41.2	42.8	1.9	4.65	3001027.0	127502570.4	3367
2012-04-25	40.6	41.2	40.5	40.9	0.4	0.99	1181321.0	48251912.3	1297
2012-04-24	40.8	40.9	40.1	40.5	-0.2	-0.49	810482.0	32792147.9	940
2012-04-23	40.2	41.9	40.1	40.7	0.3	0.74	2841258.0	116720420.7	3088
2012-04-22	40.8	40.9	40.0	40.4	-0.1	-0.25	782274.0	31673836.3	1070
2012-04-21	41.0	41.1	40.3	40.5	-0.2	-0.49	1022095.0	41617417.0	1212
2012-04-18	41.4	41.4	40.2	40.7	-0.5	-1.21	730162.0	29664476.4	953
2012-04-17	40.6	41.5	40.3	41.2	1.3	3.26	1137219.0	46576459.3	1285
2012-04-16	40.2	41.3	38.8	39.9	-0.8	-1.97	970189.0	38730773.9	1300
2012-04-15	41.3	42.9	40.0	40.7	-0.8	-1.93	1776076.0	74495892.2	1971
2012-04-14	41.3	42.3	41.0	41.5	0.7	1.72	1614529.0	67498670.9	1740
2012-04-11	40.9	41.3	39.5	40.8	-0.4	-0.97	735589.0	29737077.8	1214
2012-04-10	41.6	43.0	40.7	41.2	-0.4	-0.96	1111565.0	46565123.5	1569
2012-04-09	41.0	41.9	40.6	41.6	-0.3	-0.72	668096.0	27525912.2	1012
2012-04-08	43.4	43.6	38.9	41.9	-1.3	-3.01	1268028.0	53009692.3	1981
2012-04-07	44.4	44.4	43.2	43.2	-1.0	-2.26	1115841.0	48909402.6	1536
2012-04-04	44.3	45.5	43.7	44.2	0.4	0.91	3781118.0	169060335.6	4317
2012-04-03	44.4	44.6	43.5	43.8	-0.1	-0.23	1952163.0	85898638.4	2203
2012-04-02	42.7	44.0	42.5	43.9	1.1	2.57	1765030.0	76071826.9	1762
2012-04-01	42.8	44.2	42.7	42.8	-0.3	-0.7	1480825.0	64097299.6	1745
2012-03-31	43.1	44.5	42.6	43.1	0.1	0.23	2626271.0	114521194.4	2577
2012-03-28	45.1	45.3	42.7	43.0	-1.9	-4.23	2805593.0	124441722.5	2979
2012-03-27	42.8	45.5	42.6	44.9	2.4	5.65	6249637.0	278212883.6	5459
2012-03-26	43.7	43.7	42.1	42.5	-0.5	-1.16	1449295.0	61841367.9	1824
2012-03-25	42.5	44.9	42.2	43.0	0.6	1.42	2032369.0	88273445.9	2410
2012-03-24	42.6	43.2	42.1	42.4	0.3	0.71	770152.0	32849862.1	1259
2012-03-21	43.9	44.5	42.0	42.1	-1.4	-3.22	1275637.0	54852159.1	1867
2012-03-20	42.5	45.0	41.8	43.5	0.6	1.4	3586157.0	156998066.4	4224
2012-03-19	44.2	44.2	42.6	42.9	-1.2	-2.72	2165116.0	94036870.0	2720
[truncated: 1,187 more rows]
