# Supplementary material for: Effective short-term forecasts of Saudi stock price trends using technical indicators and large-scale multivariate time series
Source: PeerJ Comput Sci. 2023 Jan 6;9:e1205. doi: 10.7717/peerj-cs.1205 (PMC10280263; doi:10.7717/peerj-cs.1205)
Supplement: Supplemental Information 3 [file peerj-cs-09-1205-s003.zip › TASI Dataset 2021/DALLAH HEALTH_4004.csv]

date	open	high	low	close	change	change_percent	volume_traded	value_traded_SAR	number_trades
2020-03-19	43.45	45.15	42.9	45.15	1.15	2.61	326272.0	14570936.2	546
2020-03-18	43.95	44.7	43.85	44.0	-0.55	-1.23	443047.0	19609822.3	843
2020-03-17	42.8	45.65	42.45	44.55	1.45	3.36	594336.0	26285568.5	1184
2020-03-16	43.5	44.35	41.7	43.1	-1.4	-3.15	612588.0	26279614.3	1249
2020-03-15	46.9	47.6	44.0	44.5	-1.15	-2.52	524831.0	24017138.55	848
2020-03-12	44.8	46.4	43.3	45.65	-1.15	-2.46	339271.0	15324057.35	758
2020-03-11	49.3	49.5	46.5	46.8	-2.2	-4.49	745724.0	36015521.5	1424
2020-03-10	47.6	49.0	46.35	49.0	3.65	8.05	874689.0	41709266.65	1240
2020-03-09	42.25	46.5	42.25	45.35	-1.55	-3.3	1507328.0	66302256.8	1683
2020-03-08	48.5	49.9	46.55	46.9	-4.8	-9.28	553888.0	26545397.15	1181
2020-03-05	50.9	52.7	50.5	51.7	1.2	2.38	868771.0	44887627.6	1742
2020-03-04	49.6	50.5	49.4	50.5	0.2	0.4	486894.0	24362610.1	880
2020-03-03	49.5	51.1	49.5	50.3	1.3	2.65	339976.0	17088687.25	904
2020-03-02	50.5	51.5	49.0	49.0	-0.7	-1.41	656844.0	32977548.7	1390
2020-03-01	49.9	50.9	48.6	49.7	-1.6	-3.12	590433.0	29397341.75	1486
2020-02-27	49.7	51.4	48.5	51.3	4.55	9.73	1823096.0	90957150.2	2764
2020-02-26	46.2	46.8	46.15	46.75	-0.1	-0.21	110675.0	5154126.7	247
2020-02-25	46.3	46.95	45.9	46.85	0.35	0.75	137071.0	6360827.2	428
2020-02-24	47.6	47.6	46.0	46.5	-1.0	-2.11	211702.0	9904204.15	578
2020-02-23	47.6	47.6	47.15	47.5	0.4	0.85	160876.0	7617923.65	308
2020-02-20	46.6	47.6	46.6	47.1	0.45	0.96	202033.0	9548871.3	432
2020-02-19	46.55	46.95	46.45	46.65	0.1	0.21	127515.0	5954269.8	294
2020-02-18	46.05	46.6	46.05	46.55	0.25	0.54	98052.0	4535827.75	265
2020-02-17	46.3	46.9	45.9	46.3	0.3	0.65	144824.0	6696981.85	440
2020-02-16	47.2	47.2	45.6	46.0	-1.1	-2.34	177023.0	8202116.35	403
2020-02-13	48.0	48.0	47.05	47.1	-0.55	-1.15	50432.0	2394219.95	219
2020-02-12	47.95	48.05	47.5	47.65	-0.3	-0.63	76574.0	3654379.7	237
2020-02-11	47.7	48.15	47.65	47.95	0.05	0.1	90272.0	4323111.15	268
2020-02-10	47.65	48.3	47.65	47.9	0.2	0.42	102920.0	4937407.0	279
2020-02-09	48.2	48.2	47.35	47.7	-0.6	-1.24	184854.0	8817837.4	447
2020-02-06	48.9	49.5	48.0	48.3	-0.5	-1.02	238850.0	11627242.1	553
2020-02-05	48.7	49.6	48.45	48.8	0.4	0.83	402913.0	19764856.3	1032
2020-02-04	47.4	48.7	47.35	48.4	1.15	2.43	577004.0	27726392.75	1756
2020-02-03	46.4	47.35	46.4	47.25	0.75	1.61	224755.0	10550610.4	609
2020-02-02	46.3	46.8	46.15	46.5	-0.1	-0.21	223008.0	10361066.7	471
2020-01-30	46.35	46.8	46.3	46.6	0.35	0.76	99709.0	4637631.9	348
2020-01-29	46.7	47.0	46.1	46.25	-0.4	-0.86	207807.0	9686877.3	564
2020-01-28	46.8	47.2	46.5	46.65	-0.3	-0.64	276495.0	12933160.4	602
2020-01-27	48.0	48.2	46.9	46.95	-1.05	-2.19	431891.0	20505315.9	891
2020-01-26	47.85	48.3	47.35	48.0	0.15	0.31	424840.0	20342232.1	960
2020-01-23	48.15	48.3	47.65	47.85	-0.35	-0.73	307961.0	14770276.1	614
2020-01-22	48.35	48.85	48.0	48.2	-0.05	-0.1	612201.0	29584425.85	763
2020-01-21	47.45	48.5	47.3	48.25	0.85	1.79	813306.0	38960855.25	941
2020-01-20	46.95	47.4	46.95	47.4	0.7	1.5	548637.0	25866185.2	821
2020-01-19	46.55	47.0	46.4	46.7	0.35	0.76	490066.0	22883395.25	752
2020-01-16	46.45	46.8	46.0	46.35	0.1	0.22	341356.0	15839268.4	553
2020-01-15	46.8	46.9	46.25	46.25	-0.35	-0.75	400671.0	18633761.5	555
2020-01-14	46.85	47.25	46.5	46.6	-0.25	-0.53	226688.0	10611096.2	563
2020-01-13	47.05	47.6	46.85	46.85	-0.15	-0.32	413446.0	19568490.2	644
2020-01-12	46.35	47.1	46.2	47.0	1.05	2.29	342857.0	16052839.6	498
2020-01-09	45.45	46.15	45.45	45.95	0.9	2.0	136539.0	6269921.0	287
2020-01-08	45.15	45.7	44.75	45.05	-0.95	-2.07	205881.0	9303724.6	391
2020-01-07	46.2	46.6	45.75	46.0	-0.2	-0.43	93985.0	4342235.85	290
2020-01-06	45.8	47.25	45.8	46.2	0.4	0.87	476530.0	22281767.65	675
2020-01-05	45.9	46.75	45.8	45.8	-1.4	-2.97	125834.0	5806160.85	359
2020-01-02	47.65	47.65	47.2	47.2	-0.05	-0.11	77925.0	3690608.3	244
2020-01-01	46.75	47.6	46.55	47.25	0.45	0.96	133745.0	6310355.45	421
2019-12-31	47.0	47.2	46.6	46.8	-0.2	-0.43	191849.0	8994554.85	403
2019-12-30	47.15	47.85	46.7	47.0	-0.15	-0.32	285508.0	13534214.15	567
2019-12-29	46.7	47.15	46.45	47.15	0.45	0.96	174082.0	8158069.65	437
2019-12-26	45.0	47.25	45.0	46.7	1.65	3.66	581183.0	26957392.35	1142
2019-12-25	45.1	45.7	44.75	45.05	-0.05	-0.11	310011.0	14011199.4	515
2019-12-24	45.3	45.55	44.7	45.1	-0.1	-0.22	218103.0	9830773.35	500
2019-12-23	44.4	45.5	44.4	45.2	0.9	2.03	419355.0	18925353.35	776
2019-12-22	43.8	44.85	43.5	44.3	0.7	1.61	384453.0	17010561.3	830
2019-12-19	43.2	44.0	43.2	43.6	0.4	0.93	372104.0	16210912.55	635
2019-12-18	43.2	43.3	42.9	43.2	0.2	0.47	121889.0	5254847.5	309
2019-12-17	43.0	43.25	43.0	43.0	0.0	0.0	203515.0	8778485.8	366
2019-12-16	42.85	43.1	42.7	43.0	0.25	0.58	210202.0	9014318.2	393
2019-12-15	42.9	43.0	42.75	42.75	-0.25	-0.58	79016.0	3384319.45	346
2019-12-12	43.2	43.25	42.9	43.0	-0.1	-0.23	85384.0	3670980.2	327
2019-12-11	43.2	43.4	43.1	43.1	-0.1	-0.23	79851.0	3451425.2	253
2019-12-10	43.25	43.45	43.1	43.2	0.25	0.58	87155.0	3770218.9	368
2019-12-09	43.85	44.0	42.95	42.95	-0.8	-1.83	189120.0	8240441.95	492
2019-12-08	43.0	43.9	43.0	43.75	0.75	1.74	127602.0	5560509.9	411
2019-12-05	43.0	43.0	42.85	43.0	0.0	0.0	104290.0	4480337.75	216
2019-12-04	43.0	43.05	42.9	43.0	0.0	0.0	47200.0	2028173.75	196
2019-12-03	42.95	43.0	42.95	43.0	0.0	0.0	20900.0	898541.6	144
2019-12-02	43.15	43.15	42.9	43.0	0.1	0.23	42317.0	1819424.65	201
2019-12-01	43.0	43.0	42.8	42.9	-0.4	-0.92	84210.0	3613424.25	355
2019-11-28	43.85	43.85	43.3	43.3	-0.5	-1.14	84779.0	3682832.25	242
2019-11-27	43.95	44.05	43.65	43.8	-0.1	-0.23	48464.0	2122434.0	227
2019-11-26	43.8	43.9	43.7	43.9	0.15	0.34	53468.0	2340869.7	169
2019-11-25	43.85	44.2	43.7	43.75	-0.35	-0.79	65994.0	2896318.3	216
2019-11-24	43.75	44.5	43.75	44.1	0.45	1.03	133540.0	5893676.6	409
2019-11-21	43.1	43.9	43.1	43.65	0.65	1.51	142367.0	6204654.0	461
2019-11-20	43.0	43.1	42.95	43.0	-0.15	-0.35	152901.0	6576695.7	433
2019-11-19	43.35	43.55	43.0	43.15	-0.2	-0.46	199203.0	8601829.6	409
2019-11-18	43.75	43.75	43.1	43.35	-0.3	-0.69	161074.0	6985606.25	432
2019-11-17	44.0	44.0	43.6	43.65	-0.45	-1.02	26626.0	1164816.35	164
2019-11-14	43.7	44.4	43.5	44.1	0.3	0.68	79379.0	3492295.95	302
2019-11-13	45.0	45.0	43.7	43.8	-0.6	-1.35	172880.0	7635257.5	452
2019-11-12	44.1	45.3	44.1	44.4	0.5	1.14	257411.0	11505476.5	745
2019-11-11	43.6	43.95	43.6	43.9	0.35	0.8	58400.0	2557362.45	253
2019-11-10	43.4	43.7	43.4	43.55	0.5	1.16	79679.0	3467946.75	277
2019-11-07	43.5	43.75	43.0	43.05	-0.05	-0.12	131829.0	5721442.25	395
2019-11-06	43.5	43.5	43.1	43.1	-0.35	-0.81	83295.0	3599588.05	239
2019-11-05	43.3	44.0	43.25	43.45	0.05	0.12	81495.0	3556448.95	378
2019-11-04	43.6	43.6	43.1	43.4	0.3	0.7	203008.0	8761486.7	386
2019-11-03	44.0	44.0	42.8	43.1	-1.15	-2.6	350942.0	15103700.95	347
2019-10-31	44.4	44.75	44.25	44.25	-0.15	-0.34	32705.0	1455402.15	136
2019-10-30	44.5	44.5	44.15	44.4	-0.1	-0.22	57321.0	2537219.8	178
2019-10-29	45.2	45.2	44.1	44.5	-0.75	-1.66	168293.0	7487624.85	318
2019-10-28	45.55	45.6	45.25	45.25	-0.45	-0.98	172941.0	7852182.6	155
2019-10-27	46.0	46.4	45.7	45.7	-0.6	-1.3	90175.0	4142355.8	275
2019-10-24	46.6	46.6	46.2	46.3	-0.35	-0.75	239422.0	11088319.2	237
2019-10-23	46.5	46.65	46.2	46.65	-0.15	-0.32	150861.0	6995705.5	262
2019-10-22	46.8	47.0	46.5	46.8	0.0	0.0	52647.0	2460695.1	161
2019-10-21	45.95	46.95	45.25	46.8	0.8	1.74	69843.0	3216499.75	263
2019-10-20	45.7	46.15	45.65	46.0	0.55	1.21	58599.0	2690431.75	173
2019-10-17	45.35	45.45	45.05	45.45	0.2	0.44	23950.0	1085188.15	103
2019-10-16	44.7	45.6	44.7	45.25	0.7	1.57	138269.0	6227736.2	312
2019-10-15	44.4	45.2	44.05	44.55	0.25	0.56	123956.0	5532171.65	422
2019-10-14	45.9	45.9	44.2	44.3	-1.6	-3.49	155050.0	6939483.75	476
2019-10-13	46.4	46.45	45.85	45.9	-0.4	-0.86	49054.0	2262240.9	153
2019-10-10	46.55	46.55	46.3	46.3	-0.25	-0.54	40081.0	1858260.2	130
2019-10-09	46.9	46.9	46.4	46.55	-0.45	-0.96	38852.0	1810421.2	167
2019-10-08	46.5	47.0	46.15	47.0	0.2	0.43	106161.0	4922828.2	356
2019-10-07	46.9	47.4	46.7	46.8	-0.3	-0.64	136326.0	6387348.5	382
2019-10-06	46.5	47.4	46.5	47.1	0.6	1.29	140977.0	6642229.25	304
2019-10-03	46.8	46.8	46.2	46.5	-0.4	-0.85	118824.0	5522807.75	341
2019-10-02	47.6	47.6	46.75	46.9	-0.75	-1.57	205283.0	9661819.2	531
2019-10-01	48.95	49.2	47.6	47.65	-0.95	-1.95	421099.0	20383192.4	968
2019-09-30	48.1	48.6	48.1	48.6	0.6	1.25	141569.0	6846712.9	381
2019-09-29	47.65	48.0	47.65	48.0	0.2	0.42	32381.0	1549797.5	90
2019-09-26	48.15	48.15	47.7	47.8	-0.35	-0.73	75528.0	3617100.9	192
2019-09-25	48.4	48.4	47.85	48.15	-0.25	-0.52	76196.0	3659123.8	238
2019-09-24	47.9	48.45	47.9	48.4	0.6	1.26	83726.0	4034100.1	243
2019-09-22	47.55	48.4	47.55	47.8	-0.1	-0.21	57559.0	2769002.2	224
2019-09-19	47.05	47.9	47.0	47.9	0.9	1.91	301068.0	14336242.2	476
2019-09-18	47.1	47.35	47.0	47.0	0.15	0.32	49420.0	2329587.2	202
2019-09-17	47.0	47.1	46.85	46.85	-0.2	-0.43	100415.0	4716990.1	333
2019-09-16	47.35	47.35	46.45	47.05	0.25	0.53	72677.0	3402460.9	273
2019-09-15	46.1	47.0	45.5	46.8	-0.2	-0.43	122445.0	5685663.2	695
2019-09-12	47.6	47.85	46.85	47.0	-0.6	-1.26	225068.0	10612102.5	665
2019-09-11	49.15	49.15	46.3	47.6	0.6	1.28	338911.0	16043314.75	1073
2019-09-10	48.75	48.8	47.0	47.0	-1.95	-3.98	223073.0	10676810.75	583
2019-09-09	49.05	49.05	48.8	48.95	-0.1	-0.2	62184.0	3043620.95	199
2019-09-08	49.3	49.6	49.05	49.05	-0.25	-0.51	96434.0	4753817.2	226
2019-09-05	49.1	49.8	48.7	49.3	0.1	0.2	115715.0	5702984.5	287
2019-09-04	48.5	49.2	48.5	49.2	0.65	1.34	174341.0	8497969.9	354
2019-09-03	49.1	49.1	48.1	48.55	-0.55	-1.12	200136.0	9726024.2	514
2019-09-02	49.25	49.4	48.75	49.1	-0.15	-0.3	247046.0	12107116.55	325
2019-09-01	49.4	49.4	48.5	49.25	-0.35	-0.71	62335.0	3043425.5	227
2019-08-29	49.75	50.0	49.6	49.6	-0.3	-0.6	85672.0	4268021.65	599
2019-08-28	50.0	50.5	49.5	49.9	-1.1	-2.16	154444.0	7719278.55	798
2019-08-27	50.1	51.0	48.0	51.0	1.1	2.2	513737.0	25757735.2	1045
2019-08-26	51.2	51.4	49.9	49.9	-1.0	-1.96	220040.0	11049223.6	495
2019-08-25	52.2	52.2	50.5	50.9	-1.5	-2.86	114241.0	5847929.4	282
2019-08-22	52.3	52.4	51.8	52.4	0.0	0.0	130731.0	6801047.3	266
2019-08-21	53.0	53.0	52.1	52.4	-0.8	-1.5	84348.0	4430151.5	253
2019-08-20	53.2	53.2	52.9	53.2	-0.1	-0.19	41416.0	2195419.7	161
2019-08-19	53.5	53.8	53.0	53.3	-0.1	-0.19	69981.0	3733641.5	776
2019-08-18	53.0	53.9	52.8	53.4	0.0	0.0	84702.0	4533966.2	188
2019-08-08	53.4	53.4	53.0	53.4	0.0	0.0	90325.0	4798268.4	132
2019-08-07	52.3	53.8	52.3	53.4	1.0	1.91	211692.0	11296744.8	642
2019-08-06	51.8	52.8	51.8	52.4	0.5	0.96	300053.0	15706914.6	622
2019-08-05	52.7	52.9	51.7	51.9	-1.0	-1.89	153033.0	7958960.3	813
2019-08-04	52.3	53.0	52.2	52.9	-0.1	-0.19	102317.0	5384298.5	253
2019-08-01	52.5	53.1	52.0	53.0	-0.2	-0.38	143504.0	7545863.7	774
2019-07-31	52.4	53.6	52.2	53.2	0.5	0.95	125992.0	6697644.6	592
2019-07-30	52.1	53.2	51.2	52.7	0.6	1.15	407531.0	21235121.1	1045
2019-07-29	53.5	54.5	52.0	52.1	-3.3	-5.96	953975.0	50737254.0	1826
2019-07-28	54.5	55.8	54.5	55.4	0.9	1.65	233309.0	12905557.5	403
2019-07-25	54.5	55.2	53.8	54.5	0.1	0.18	148290.0	8084735.3	448
2019-07-24	54.2	54.8	53.6	54.4	0.4	0.74	156675.0	8489659.6	442
2019-07-23	54.9	55.2	53.9	54.0	-0.9	-1.64	209282.0	11380950.1	581
2019-07-22	55.2	56.4	54.9	54.9	-0.1	-0.18	327515.0	18191490.2	498
2019-07-21	55.0	55.6	54.1	55.0	-0.7	-1.26	331048.0	18189349.2	567
2019-07-18	54.8	56.7	54.6	55.7	1.1	2.01	743719.0	41381527.2	1197
2019-07-17	53.2	54.9	52.5	54.6	1.4	2.63	394956.0	21228371.9	538
2019-07-16	52.3	53.3	52.1	53.2	1.0	1.92	342331.0	18118677.6	451
2019-07-15	52.1	52.2	51.5	52.2	0.3	0.58	105398.0	5459348.0	315
2019-07-14	52.1	52.8	51.8	51.9	-0.2	-0.38	255086.0	13324603.1	502
2019-07-11	52.4	52.6	51.9	52.1	-0.2	-0.38	260654.0	13634437.9	472
2019-07-10	51.0	52.3	51.0	52.3	1.3	2.55	524817.0	27204532.8	756
2019-07-09	50.8	51.6	50.7	51.0	0.2	0.39	231801.0	11855594.9	389
2019-07-08	50.8	51.0	50.3	50.8	0.1	0.2	108455.0	5493467.3	318
2019-07-07	51.0	51.2	50.6	50.7	-0.1	-0.2	98848.0	5035849.4	268
2019-07-04	50.9	51.7	50.8	50.8	0.2	0.4	585226.0	30038246.9	957
2019-07-03	50.2	50.9	50.1	50.6	0.6	1.2	112779.0	5689511.9	272
2019-07-02	50.4	50.9	50.0	50.0	-0.2	-0.4	190503.0	9611761.8	523
2019-07-01	49.7	50.5	49.6	50.2	0.7	1.41	198573.0	9943435.8	425
2019-06-30	49.6	49.8	49.45	49.5	0.2	0.41	81102.0	4025380.2	235
2019-06-27	49.0	49.3	48.9	49.3	0.4	0.82	92487.0	4534507.65	296
2019-06-26	49.45	49.6	48.85	48.9	-0.4	-0.81	112932.0	5543085.65	319
2019-06-25	49.5	49.55	48.7	49.3	-0.1	-0.2	109097.0	5360678.6	387
2019-06-24	49.9	49.95	48.8	49.4	-0.55	-1.1	119369.0	5929388.5	277
2019-06-23	49.5	50.3	49.25	49.95	0.7	1.42	165838.0	8257355.8	435
2019-06-20	50.2	51.0	49.25	49.25	-0.95	-1.89	289681.0	14499611.95	750
2019-06-19	50.7	50.9	50.1	50.2	-0.4	-0.79	114586.0	5795106.7	347
2019-06-18	50.5	51.0	50.1	50.6	0.3	0.6	191726.0	9708511.4	405
2019-06-17	49.25	50.5	49.25	50.3	1.15	2.34	176092.0	8797287.8	471
2019-06-16	49.1	49.25	48.7	49.15	-0.05	-0.1	89632.0	4390484.1	294
2019-06-13	50.0	50.2	49.1	49.2	-1.0	-1.99	201890.0	10032895.5	595
2019-06-12	49.95	50.5	49.65	50.2	0.0	0.0	310543.0	15541283.1	685
2019-06-11	50.4	50.7	49.7	50.2	-0.1	-0.2	400389.0	20070440.05	820
2019-06-10	50.1	51.2	50.0	50.3	0.3	0.6	487174.0	24649286.9	779
2019-06-09	50.1	50.5	49.85	50.0	0.15	0.3	147229.0	7392050.55	566
2019-05-30	50.8	51.1	49.8	49.85	-0.65	-1.29	289961.0	14630257.4	763
2019-05-29	52.9	52.9	50.5	50.5	-2.9	-5.43	255842.0	13112144.8	572
2019-05-28	53.0	53.4	50.9	53.4	0.2	0.38	721341.0	37755833.0	1241
2019-05-27	53.1	54.0	52.7	53.2	0.2	0.38	232018.0	12384152.5	426
2019-05-26	51.9	53.0	49.05	53.0	0.3	0.57	509637.0	26159229.45	912
2019-05-23	53.7	54.0	52.4	52.7	-1.2	-2.23	458099.0	24428467.7	901
2019-05-22	53.4	54.0	52.8	53.9	0.9	1.7	581083.0	31073150.6	586
2019-05-21	51.5	53.0	51.3	53.0	1.3	2.51	437237.0	22927137.2	737
2019-05-20	51.2	52.3	51.0	51.7	0.2	0.39	419476.0	21721106.4	643
2019-05-19	52.3	53.1	51.1	51.5	-1.3	-2.46	464173.0	24215651.3	731
2019-05-16	51.6	53.6	51.6	52.8	1.0	1.93	446199.0	23510932.4	857
2019-05-15	50.6	52.0	50.5	51.8	1.3	2.57	542621.0	27948555.1	888
2019-05-14	48.5	50.5	48.5	50.5	1.35	2.75	319565.0	15928926.95	718
2019-05-13	49.9	50.1	48.5	49.15	-0.65	-1.31	317299.0	15700098.7	612
2019-05-12	49.15	49.9	47.5	49.8	0.2	0.4	278261.0	13525807.8	473
2019-05-09	50.8	50.9	48.8	49.6	-1.3	-2.55	291005.0	14382542.45	748
2019-05-08	50.2	51.6	50.1	50.9	0.6	1.19	462397.0	23458282.8	970
2019-05-07	49.5	51.0	49.5	50.3	0.8	1.62	377644.0	18990539.2	791
2019-05-06	49.7	49.8	48.6	49.5	-0.45	-0.9	274751.0	13519028.55	744
2019-05-05	50.5	51.0	49.85	49.95	-0.15	-0.3	625523.0	31445073.3	1048
2019-05-02	48.9	50.5	48.9	50.1	1.2	2.45	733559.0	36503747.4	1198
2019-05-01	47.9	48.95	47.85	48.9	1.45	3.06	349961.0	16985267.05	882
2019-04-30	48.0	48.6	47.45	47.45	-0.6	-1.25	409428.0	19726268.45	828
2019-04-29	48.0	48.8	47.4	48.05	0.15	0.31	608543.0	29101524.45	1115
2019-04-28	46.4	48.35	46.3	47.9	1.3	2.79	405112.0	19356424.6	1097
2019-04-25	45.55	47.3	45.35	46.6	1.3	2.87	576666.0	26771166.5	1439
2019-04-24	45.8	45.8	45.15	45.3	-0.5	-1.09	320503.0	14554537.75	666
2019-04-23	46.4	46.4	45.7	45.8	-0.45	-0.97	301733.0	13841901.0	850
2019-04-22	47.0	47.0	46.2	46.25	-0.85	-1.8	293000.0	13620776.85	627
2019-04-21	47.6	47.7	46.75	47.1	-0.55	-1.15	298041.0	14017627.4	683
2019-04-18	47.95	47.95	47.35	47.65	-0.35	-0.73	186828.0	8917363.6	499
2019-04-17	48.05	48.3	47.85	48.0	-0.05	-0.1	331993.0	15964037.65	533
2019-04-16	47.85	48.15	47.85	48.05	0.15	0.31	585281.0	28092254.9	559
2019-04-15	48.0	48.2	47.9	47.9	-0.1	-0.21	474563.0	22778238.45	526
2019-04-14	48.05	48.45	47.95	48.0	-0.1	-0.21	171334.0	8249864.6	334
2019-04-11	48.2	48.95	48.0	48.1	-0.1	-0.21	300084.0	14556822.45	615
2019-04-10	48.0	48.3	47.9	48.2	0.2	0.42	79890.0	3845741.05	252
2019-04-09	48.3	48.5	47.95	48.0	-0.3	-0.62	204557.0	9838908.8	331
2019-04-08	48.0	48.3	47.85	48.3	0.15	0.31	94792.0	4549056.4	300
2019-04-07	48.5	48.7	48.15	48.15	-0.35	-0.72	74730.0	3617720.8	230
2019-04-04	49.15	49.15	48.5	48.5	-0.2	-0.41	209044.0	10209427.8	461
2019-04-03	48.45	49.15	48.35	48.7	0.25	0.52	317904.0	15521499.35	702
2019-04-02	48.0	48.5	48.0	48.45	0.45	0.94	59531.0	2874645.4	265
2019-04-01	47.9	48.5	47.6	48.0	0.1	0.21	87441.0	4196516.05	316
2019-03-31	48.25	48.3	47.9	47.9	-0.35	-0.73	84740.0	4076997.75	263
2019-03-28	49.1	49.2	48.1	48.25	-0.8	-1.63	283644.0	13811798.9	802
2019-03-27	48.25	49.05	48.0	49.05	1.05	2.19	171269.0	8317747.7	603
2019-03-26	48.3	48.45	47.95	48.0	-0.25	-0.52	192181.0	9259244.05	383
2019-03-25	48.8	48.8	47.9	48.25	-0.25	-0.52	210945.0	10175283.0	556
2019-03-24	49.0	49.2	48.5	48.5	-0.4	-0.82	178867.0	8744012.8	553
2019-03-21	48.6	49.15	48.6	48.9	0.35	0.72	244860.0	11974231.25	632
2019-03-20	49.0	49.5	48.5	48.55	-0.55	-1.12	365413.0	17859867.4	879
2019-03-19	49.55	49.65	48.85	49.1	-0.45	-0.91	226487.0	11136327.6	611
2019-03-18	49.8	49.8	48.9	49.55	-0.25	-0.5	206256.0	10180357.9	626
2019-03-17	50.2	50.5	49.5	49.8	-0.4	-0.8	184525.0	9219629.4	414
2019-03-14	50.9	51.0	50.2	50.2	-0.4	-0.79	230254.0	11638202.0	557
2019-03-13	51.0	51.7	50.6	50.6	-0.4	-0.78	216638.0	11059579.7	370
2019-03-12	50.7	51.0	50.4	51.0	0.4	0.79	57933.0	2934784.5	661
2019-03-11	51.0	51.0	50.5	50.6	-0.3	-0.59	128481.0	6509700.0	634
2019-03-10	51.5	51.6	50.9	50.9	-0.6	-1.17	117919.0	6042013.2	306
2019-03-07	52.0	52.0	51.5	51.5	-0.6	-1.15	81145.0	4190087.7	278
2019-03-06	52.3	52.7	51.9	52.1	-0.2	-0.38	83751.0	4378955.9	325
2019-03-05	51.5	52.5	51.4	52.3	0.9	1.75	222119.0	11562951.6	626
2019-03-04	50.7	51.6	50.6	51.4	0.7	1.38	200113.0	10215659.0	590
2019-03-03	50.9	50.9	50.0	50.7	-0.3	-0.59	203516.0	10267518.6	625
2019-02-28	52.1	52.2	50.8	51.0	-0.9	-1.73	138569.0	7115554.2	474
2019-02-27	52.8	53.6	50.7	51.9	-0.4	-0.76	455019.0	23605776.9	1134
2019-02-26	52.69	52.69	51.83	52.3	-0.94	-1.77	346320.0	18104396.6	733
2019-02-25	53.48	53.48	52.69	53.24	-0.24	-0.45	156152.0	8301611.6	405
2019-02-24	53.64	54.27	53.32	53.48	0.0	0.0	236441.0	12655416.4	498
2019-02-21	53.56	53.72	53.17	53.48	0.24	0.45	159853.0	8537488.1	457
2019-02-20	52.93	53.48	52.93	53.24	0.31	0.59	99082.0	5268010.1	336
2019-02-19	52.22	53.09	52.14	52.93	0.94	1.81	128250.0	6745709.8	443
2019-02-18	52.3	52.54	51.75	51.99	-0.31	-0.59	170680.0	8884022.9	433
2019-02-17	52.38	52.62	51.99	52.3	-0.08	-0.15	85188.0	4461363.7	328
2019-02-14	52.69	52.85	52.06	52.38	-0.31	-0.59	149944.0	7856860.1	320
2019-02-13	52.46	53.17	52.22	52.69	0.23	0.44	58804.0	3098452.7	263
2019-02-12	53.48	53.48	52.22	52.46	-0.86	-1.61	233266.0	12277768.3	495
2019-02-11	53.87	53.87	53.32	53.32	-0.63	-1.17	102114.0	5471708.1	260
2019-02-10	53.48	54.27	53.48	53.95	-0.16	-0.3	79799.0	4291542.1	221
2019-02-07	54.27	54.27	53.4	54.11	-0.16	-0.29	239571.0	12886611.5	722
2019-02-06	53.17	54.74	52.62	54.27	1.81	3.45	661403.0	35620913.6	1284
2019-02-05	52.77	53.17	52.14	52.46	-0.71	-1.34	309942.0	16279004.8	914
2019-02-04	54.27	54.35	52.46	53.17	1.26	2.43	796305.0	42730623.6	1275
2019-02-03	51.36	52.3	51.12	51.91	0.4	0.78	147855.0	7606621.1	245
2019-01-31	52.3	52.38	51.36	51.51	-1.18	-2.24	183030.0	9455630.9	369
2019-01-30	52.93	53.09	52.06	52.69	-0.24	-0.45	148477.0	7779579.7	329
2019-01-29	52.69	53.24	52.38	52.93	0.08	0.15	106295.0	5607485.4	293
2019-01-28	52.77	52.85	52.22	52.85	0.23	0.44	93342.0	4910285.2	298
2019-01-27	51.51	52.62	51.36	52.62	0.79	1.52	179654.0	9404088.0	474
2019-01-24	53.24	53.24	51.67	51.83	-0.94	-1.78	254511.0	13278695.4	605
2019-01-23	51.67	53.64	51.67	52.77	1.1	2.13	451758.0	23898638.7	936
2019-01-22	50.18	51.83	50.18	51.67	1.49	2.97	259136.0	13278684.7	682
2019-01-21	49.71	50.18	49.55	50.18	0.24	0.48	95600.0	4760032.7	386
2019-01-20	49.94	50.33	49.71	49.94	-0.39	-0.77	88836.0	4439443.7	205
2019-01-17	50.33	50.57	50.02	50.33	0.15	0.3	129539.0	6510769.6	357
2019-01-16	50.81	50.88	50.02	50.18	-0.55	-1.08	206770.0	10527780.2	548
2019-01-15	49.86	50.88	49.55	50.73	1.1	2.22	514613.0	25940277.8	1018
2019-01-14	48.84	49.86	48.6	49.63	1.81	3.79	926049.0	45596174.7	1472
2019-01-13	47.82	48.45	47.42	47.82	0.08	0.17	169449.0	8108317.3	459
2019-01-10	47.66	48.21	47.66	47.74	-0.08	-0.17	616150.0	29533933.7	846
2019-01-09	46.17	48.21	46.09	47.82	1.65	3.57	602114.0	28370810.7	1092
2019-01-08	45.77	46.24	45.06	46.17	0.4	0.87	330650.0	15091220.8	604
2019-01-07	44.12	45.77	44.12	45.77	1.73	3.93	272476.0	12185178.9	715
2019-01-06	44.28	44.44	43.96	44.04	0.15	0.34	311931.0	13760576.6	494
2019-01-03	44.36	44.44	43.65	43.89	-0.31	-0.7	184989.0	8137807.4	544
2019-01-02	44.04	44.59	43.89	44.2	0.16	0.36	221335.0	9784981.3	415
2019-01-01	44.2	44.2	43.89	44.04	-0.16	-0.36	129730.0	5715904.9	229
2018-12-31	44.44	44.67	44.04	44.2	-0.24	-0.54	203933.0	9056898.4	345
2018-12-30	44.2	44.99	44.04	44.44	0.48	1.09	233859.0	10401880.7	415
2018-12-27	44.83	44.83	43.89	43.96	-0.32	-0.72	259357.0	11453350.8	621
2018-12-26	44.75	45.22	44.2	44.28	-0.47	-1.05	193315.0	8614980.4	508
2018-12-25	45.06	45.62	44.67	44.75	-1.49	-3.22	219154.0	9902782.6	556
2018-12-24	46.87	46.87	46.01	46.24	-0.48	-1.03	243978.0	11319842.8	608
2018-12-23	46.4	47.11	46.17	46.72	-1.73	-3.57	252671.0	11805129.9	593
2018-12-20	49.15	49.15	48.29	48.45	-0.39	-0.8	197950.0	9610318.9	701
2018-12-19	49.39	49.39	48.37	48.84	-0.39	-0.79	233925.0	11433419.3	595
2018-12-18	49.39	49.47	49.15	49.23	-0.08	-0.16	244521.0	12053860.4	394
2018-12-17	48.76	49.94	48.76	49.31	0.55	1.13	314252.0	15518693.3	719
2018-12-16	48.6	48.92	48.37	48.76	0.39	0.81	176389.0	8591550.0	435
2018-12-13	48.05	49.31	47.9	48.37	2.05	4.43	703086.0	34255192.4	1374
2018-12-12	46.32	46.72	46.09	46.32	0.08	0.17	99786.0	4631696.0	275
2018-12-11	45.69	46.4	45.46	46.24	0.62	1.36	58555.0	2694585.6	234
2018-12-10	46.64	46.64	45.62	45.62	-0.94	-2.02	125898.0	5787085.2	369
2018-12-09	47.19	47.27	46.56	46.56	-0.63	-1.34	67494.0	3166201.1	190
2018-12-06	48.13	48.29	46.87	47.19	-1.02	-2.12	198668.0	9426313.2	305
2018-12-05	47.97	48.53	47.58	48.21	0.16	0.33	137234.0	6598535.3	413
2018-12-04	48.13	49.39	47.97	48.05	-0.32	-0.66	299507.0	14572542.5	533
2018-12-03	48.21	48.6	47.9	48.37	0.16	0.33	104638.0	5047691.8	284
2018-12-02	48.37	48.37	47.66	48.21	0.63	1.32	231960.0	11132288.4	364
2018-11-29	47.58	47.66	47.27	47.58	0.16	0.34	179780.0	8540062.2	244
2018-11-28	47.58	48.76	47.27	47.42	0.23	0.49	211050.0	10097651.5	506
2018-11-27	46.4	47.19	46.24	47.19	0.95	2.05	118019.0	5529817.3	390
2018-11-26	46.4	46.95	45.69	46.24	0.23	0.5	89627.0	4165387.5	366
2018-11-25	46.56	47.03	45.62	46.01	-0.63	-1.35	205814.0	9560573.3	274
2018-11-22	44.99	47.19	44.99	46.64	1.81	4.04	518536.0	24069359.5	629
2018-11-21	44.51	45.06	43.57	44.83	0.24	0.54	218238.0	9708859.9	316
2018-11-20	44.83	45.22	44.2	44.59	-0.24	-0.54	108936.0	4859089.6	228
2018-11-19	44.2	45.22	44.2	44.83	0.39	0.88	97280.0	4343520.0	243
2018-11-18	45.62	45.85	44.44	44.44	-1.1	-2.42	132237.0	5936743.6	249
2018-11-15	45.69	46.01	44.99	45.54	-0.08	-0.18	97579.0	4435498.1	202
2018-11-14	44.83	46.32	44.67	45.62	-0.07	-0.15	329723.0	15021888.8	476
2018-11-13	46.4	46.4	45.46	45.69	-0.55	-1.19	216596.0	9951547.8	443
2018-11-12	44.59	46.32	44.51	46.24	1.73	3.89	530516.0	24080728.2	1748
2018-11-11	42.94	44.51	42.55	44.51	1.25	2.89	469027.0	20466266.0	1643
2018-11-08	43.49	43.89	43.1	43.26	-0.15	-0.35	200035.0	8679832.7	367
2018-11-07	42.94	43.49	42.94	43.41	0.31	0.72	213506.0	9242715.1	361
2018-11-06	42.47	43.49	42.47	43.1	-0.16	-0.37	368944.0	15934815.4	692
2018-11-05	43.41	44.2	42.86	43.26	0.08	0.19	492330.0	21397458.2	876
2018-11-04	42.47	43.57	41.68	43.18	0.55	1.29	480444.0	20612387.4	917
2018-11-01	43.57	44.12	42.47	42.63	-0.94	-2.16	266945.0	11577602.5	567
2018-10-31	43.81	43.81	43.26	43.57	-0.08	-0.18	497106.0	21618293.9	718
2018-10-30	44.59	44.75	43.49	43.65	-0.86	-1.93	237863.0	10484405.4	322
2018-10-29	44.44	45.22	43.81	44.51	0.07	0.16	418578.0	18672319.0	709
2018-10-28	41.68	44.59	41.29	44.44	2.99	7.21	656151.0	28129680.5	950
2018-10-25	40.66	42.0	40.42	41.45	0.87	2.14	1011668.0	41390923.5	846
2018-10-24	40.5	40.9	40.11	40.58	0.47	1.17	167485.0	6766362.8	447
2018-10-23	41.29	41.29	39.4	40.11	-0.63	-1.55	334879.0	13504659.5	613
2018-10-22	41.92	41.92	40.5	40.74	-1.18	-2.81	319359.0	13070352.3	359
2018-10-21	40.9	42.47	40.11	41.92	-1.02	-2.38	117437.0	4901491.1	234
2018-10-18	43.65	43.65	42.94	42.94	-0.32	-0.74	116387.0	5035168.0	213
2018-10-17	43.26	44.28	43.18	43.26	0.08	0.19	192820.0	8444255.5	225
2018-10-16	43.26	43.96	41.21	43.18	-0.08	-0.18	714348.0	31006131.9	369
2018-10-15	42.08	43.26	41.29	43.26	2.13	5.18	195842.0	8199825.3	522
2018-10-14	44.44	44.44	40.9	41.13	-2.91	-6.61	203301.0	8562882.9	475
2018-10-11	43.33	44.04	42.86	44.04	-0.71	-1.59	183511.0	7959960.7	421
2018-10-10	45.3	45.38	44.44	44.75	-0.63	-1.39	103691.0	4641827.5	319
2018-10-09	46.32	46.4	45.22	45.38	-0.79	-1.71	155727.0	7088220.9	433
2018-10-08	46.72	47.19	46.09	46.17	-0.86	-1.83	260669.0	12153105.0	499
2018-10-07	47.74	47.74	46.48	47.03	-0.63	-1.32	67218.0	3155706.5	261
2018-10-04	47.97	47.97	47.42	47.66	-0.08	-0.17	57516.0	2741346.2	237
2018-10-03	48.21	48.21	47.35	47.74	-0.71	-1.47	234875.0	11226305.3	345
2018-10-02	49.15	49.15	47.97	48.45	-0.47	-0.96	105107.0	5105331.4	350
2018-10-01	48.6	49.55	48.37	48.92	0.39	0.8	118522.0	5802639.0	399
2018-09-30	49.47	50.1	48.45	48.53	-0.7	-1.42	198798.0	9752241.3	335
2018-09-27	49.55	50.18	49.08	49.23	-0.16	-0.32	251447.0	12447522.2	484
2018-09-26	46.8	49.55	46.48	49.39	3.07	6.63	396801.0	19123688.7	1011
2018-09-25	47.35	47.74	46.24	46.32	-1.42	-2.97	394755.0	18429747.5	1223
2018-09-20	49.94	49.94	47.35	47.74	-2.2	-4.41	440755.0	21214790.8	1138
2018-09-19	50.49	51.12	49.55	49.94	-0.94	-1.85	228515.0	11434616.2	640
2018-09-18	52.06	52.46	50.88	50.88	-1.11	-2.14	251908.0	12963974.7	579
2018-09-17	52.85	52.85	51.75	51.99	-1.25	-2.35	235016.0	12312809.9	352
2018-09-16	55.05	55.05	53.01	53.24	-1.97	-3.57	87618.0	4781283.2	156
2018-09-13	55.13	55.84	55.05	55.21	-1.65	-2.9	56279.0	3111443.0	187
2018-09-12	57.65	57.65	56.63	56.86	-0.71	-1.23	308678.0	17559725.4	269
2018-09-11	57.41	57.57	57.02	57.57	0.16	0.28	36314.0	2083362.6	60
2018-09-10	58.12	58.12	57.02	57.41	-0.71	-1.22	105116.0	6039451.8	121
2018-09-09	57.49	58.2	57.41	58.12	0.63	1.1	434427.0	24948791.4	116
2018-09-06	57.49	58.2	56.63	57.49	0.08	0.14	424825.0	24227952.2	385
2018-09-05	57.26	58.04	56.47	57.41	-0.79	-1.36	564947.0	32151145.0	320
2018-09-04	58.43	58.91	57.41	58.2	-0.47	-0.8	282982.0	16349144.3	268
2018-09-03	58.28	58.99	58.04	58.67	0.86	1.49	135800.0	7931852.6	127
2018-09-02	57.96	57.96	57.41	57.81	-0.15	-0.26	23165.0	1334797.8	35
2018-08-30	58.28	58.43	57.1	57.96	-0.63	-1.08	183408.0	10539057.1	263
2018-08-29	58.99	59.14	58.2	58.59	-0.4	-0.68	107208.0	6304518.5	185
2018-08-28	58.2	59.61	58.2	58.99	0.56	0.96	85572.0	5029801.9	149
2018-08-27	58.36	58.43	57.49	58.43	0.47	0.81	102609.0	5954834.1	196
2018-08-26	54.97	58.59	54.97	57.96	3.3	6.04	280110.0	16056532.7	541
2018-08-16	53.79	54.66	53.48	54.66	1.18	2.21	89998.0	4876962.8	172
2018-08-15	52.38	54.19	52.38	53.48	1.1	2.1	156930.0	8370624.8	280
2018-08-14	51.12	52.85	51.12	52.38	1.34	2.63	195280.0	10228220.9	341
2018-08-13	52.3	52.62	50.96	51.04	-1.26	-2.41	113024.0	5833439.1	288
2018-08-12	55.05	55.05	50.81	52.3	-2.91	-5.27	281087.0	14697067.5	715
2018-08-09	55.84	55.84	55.05	55.21	-0.24	-0.43	44917.0	2481353.5	188
2018-08-08	55.84	56.63	55.45	55.45	-0.39	-0.7	67044.0	3743013.1	207
2018-08-07	56.94	57.1	55.45	55.84	-1.02	-1.79	84864.0	4758333.8	276
2018-08-06	55.05	57.33	55.05	56.86	1.96	3.57	376197.0	21267078.8	633
2018-08-05	58.28	58.28	54.35	54.9	-3.38	-5.8	663708.0	37534399.6	805
2018-08-02	59.38	59.38	58.28	58.28	-1.1	-1.85	108510.0	6385138.1	162
2018-08-01	58.2	59.69	58.2	59.38	1.18	2.03	184315.0	10893003.3	312
2018-07-31	58.36	58.99	57.88	58.2	-0.08	-0.14	108839.0	6342069.2	285
2018-07-30	58.99	59.77	58.2	58.28	-4.17	-6.68	341043.0	20057596.1	557
2018-07-29	67.64	67.64	62.45	62.45	-6.92	-9.98	232714.0	15027983.8	169
2018-07-26	70.7	70.7	69.29	69.37	-1.41	-1.99	50269.0	3499240.5	116
2018-07-25	70.94	70.94	70.7	70.78	-0.79	-1.1	49637.0	3513481.1	72
2018-07-24	72.2	72.2	71.49	71.57	-0.79	-1.09	41425.0	2976156.7	95
2018-07-23	72.51	72.51	72.28	72.36	0.0	0.0	11068.0	801579.9	59
2018-07-22	72.75	73.14	72.28	72.36	-0.47	-0.65	68236.0	4945237.6	104
2018-07-19	72.98	73.14	72.83	72.83	-0.55	-0.75	10705.0	781187.9	54
2018-07-18	72.98	73.85	72.91	73.38	0.24	0.33	16218.0	1185669.0	66
2018-07-17	73.54	73.54	73.14	73.14	-0.4	-0.54	20560.0	1506795.9	73
2018-07-16	73.93	73.93	73.54	73.54	-0.07	-0.1	49622.0	3651881.2	53
2018-07-15	74.32	74.32	73.61	73.61	-0.4	-0.54	29498.0	2181141.5	48
2018-07-12	73.93	74.01	73.85	74.01	0.0	0.0	11489.0	849974.0	38
2018-07-11	75.5	75.5	73.22	74.01	-1.49	-1.97	113203.0	8478087.3	129
2018-07-10	75.11	75.5	75.11	75.5	0.47	0.63	33412.0	2521914.5	45
2018-07-09	75.03	75.11	74.16	75.03	-0.08	-0.11	23069.0	1729776.4	73
2018-07-08	75.5	75.5	75.03	75.11	-1.02	-1.34	4360.0	327822.5	30
2018-07-05	75.58	76.13	75.5	76.13	-0.16	-0.21	67170.0	5075227.7	48
2018-07-04	75.74	76.29	75.11	76.29	0.79	1.05	52622.0	3989081.5	61
2018-07-03	75.19	76.21	75.19	75.5	-0.39	-0.51	17343.0	1308252.4	79
2018-07-02	75.74	75.89	75.27	75.89	0.15	0.2	15249.0	1151076.6	59
2018-07-01	75.82	76.29	75.66	75.74	0.08	0.11	33362.0	2533052.0	69
2018-06-28	74.64	75.74	74.64	75.66	1.42	1.91	81218.0	6104102.3	153
2018-06-27	73.61	74.4	73.61	74.24	0.47	0.64	9398.0	696140.5	50
2018-06-26	74.09	74.09	73.77	73.77	-0.79	-1.06	14962.0	1106451.1	53
2018-06-25	74.01	74.56	74.01	74.56	0.55	0.74	13834.0	1028243.7	65
2018-06-24	73.38	74.48	73.06	74.01	0.79	1.08	203431.0	15072356.6	240
2018-06-21	72.75	73.22	72.2	73.22	0.55	0.76	58827.0	4263585.1	114
2018-06-20	73.54	73.54	72.36	72.67	-0.87	-1.18	77704.0	5647818.4	146
2018-06-12	73.93	74.24	73.06	73.54	-0.31	-0.42	93406.0	6872704.5	154
2018-06-11	74.4	74.4	73.06	73.85	-0.08	-0.11	28999.0	2134886.0	100
2018-06-10	73.85	74.24	73.22	73.93	0.08	0.11	36960.0	2730414.7	117
2018-06-07	74.32	74.32	73.06	73.85	-0.47	-0.63	68194.0	5001891.1	253
2018-06-06	75.11	75.11	73.54	74.32	-0.39	-0.52	44715.0	3324579.8	138
2018-06-05	73.93	75.5	73.93	74.71	1.57	2.15	205621.0	15376674.3	526
2018-06-04	73.54	74.4	72.75	73.14	-0.4	-0.54	184579.0	13503630.8	613
2018-06-03	74.71	74.79	73.38	73.54	-1.17	-1.57	126926.0	9404418.4	193
2018-05-31	75.19	75.5	74.64	74.71	-0.87	-1.15	73867.0	5539675.5	576
2018-05-30	75.5	75.66	74.87	75.58	0.08	0.11	34015.0	2562840.1	107
2018-05-29	74.87	75.5	74.71	75.5	0.63	0.84	30269.0	2272369.3	86
2018-05-28	74.71	75.74	74.64	74.87	0.23	0.31	45501.0	3406992.2	125
2018-05-27	76.92	76.92	74.4	74.64	-1.94	-2.53	77957.0	5866408.7	196
2018-05-24	74.87	76.92	74.71	76.58	1.73	2.31	60339.0	4536227.9	185
2018-05-23	77.07	77.86	74.71	74.85	-2.96	-3.8	197568.0	14939734.5	595
2018-05-22	77.86	77.94	77.23	77.81	-0.05	-0.06	91908.0	7123485.6	354
2018-05-21	78.18	78.18	77.07	77.86	0.35	0.45	26153.0	2029614.4	95
2018-05-20	77.86	78.33	77.47	77.51	0.45	0.58	70105.0	5453139.7	173
2018-05-17	78.33	78.65	76.68	77.06	-1.28	-1.63	61698.0	4817523.1	162
2018-05-16	78.65	78.65	78.1	78.34	-0.32	-0.41	8210.0	642939.8	111
2018-05-15	77.55	80.38	77.55	78.66	-1.87	-2.32	45887.0	3609778.8	179
2018-05-14	81.01	81.16	80.22	80.53	0.25	0.31	52810.0	4261316.2	327
2018-05-13	80.69	81.48	80.06	80.28	0.37	0.46	41302.0	3335750.6	220
2018-05-10	80.06	80.06	79.59	79.91	0.63	0.79	2406.0	192176.8	26
2018-05-09	80.22	80.53	78.18	79.28	-1.18	-1.47	35875.0	2852078.7	121
2018-05-08	80.53	81.32	80.38	80.46	-0.07	-0.09	81333.0	6578866.6	227
2018-05-07	80.38	81.64	80.22	80.53	-0.16	-0.2	37472.0	3023502.8	68
2018-05-06	80.69	80.69	80.38	80.69	0.58	0.72	25522.0	2055288.2	53
2018-05-03	80.69	80.69	79.91	80.11	-0.19	-0.24	12259.0	981182.6	70
2018-05-02	80.53	81.01	80.06	80.3	-0.23	-0.29	38619.0	3112081.8	194
2018-05-01	80.06	81.01	80.06	80.53	0.41	0.51	41797.0	3372050.4	136
2018-04-30	79.43	81.01	79.43	80.12	1.29	1.64	121363.0	9725226.6	308
2018-04-29	78.41	78.96	78.41	78.83	0.38	0.48	77143.0	6069071.5	143
2018-04-26	79.12	79.12	77.94	78.45	-0.84	-1.06	123628.0	9693416.0	211
2018-04-25	78.57	79.59	78.57	79.29	0.86	1.1	128975.0	10214507.1	206
2018-04-24	80.22	80.22	78.25	78.43	-3.05	-3.74	210558.0	16563981.1	765
2018-04-23	82.42	83.37	81.01	81.48	-0.81	-0.98	101331.0	8299336.8	247
2018-04-22	84.31	84.62	82.11	82.29	-1.01	-1.21	78769.0	6569627.8	148
2018-04-19	84.78	84.94	83.05	83.3	-0.85	-1.01	63372.0	5299363.0	147
2018-04-18	86.2	86.2	84.15	84.15	-2.43	-2.81	82956.0	7036813.0	182
2018-04-17	86.83	86.98	86.35	86.58	-0.52	-0.6	37052.0	3208359.2	116
2018-04-16	86.04	87.3	86.04	87.1	1.53	1.79	75901.0	6575554.6	184
2018-04-15	84.62	85.57	83.52	85.57	1.59	1.89	61473.0	5236226.2	113
2018-04-12	83.05	84.15	83.05	83.98	-0.26	-0.31	8935.0	746357.0	67
2018-04-11	84.31	85.1	84.15	84.24	-0.38	-0.45	53383.0	4519345.6	134
2018-04-10	84.47	84.94	84.15	84.62	0.83	0.99	21123.0	1783371.0	57
2018-04-09	82.58	84.94	82.58	83.79	-1.02	-1.2	65561.0	5481269.8	185
2018-04-08	84.31	85.88	84.15	84.81	0.63	0.75	71981.0	6113674.2	136
2018-04-05	81.95	84.62	81.01	84.18	2.62	3.21	175422.0	14584110.8	390
2018-04-04	81.01	81.95	80.06	81.56	0.55	0.68	92514.0	7468368.8	174
2018-04-03	81.16	81.32	81.01	81.01	-0.47	-0.58	61069.0	4957167.8	139
2018-04-02	81.16	81.79	80.85	81.48	-0.16	-0.2	34080.0	2770314.2	102
2018-04-01	81.48	82.11	80.85	81.64	0.0	0.0	73174.0	5975660.8	156
2018-03-29	80.85	81.79	79.75	81.64	2.21	2.78	101539.0	8232773.4	310
2018-03-28	80.22	80.22	78.49	79.43	-0.76	-0.95	153370.0	12159707.3	320
2018-03-27	80.22	81.32	79.91	80.19	-0.05	-0.06	213660.0	17163978.8	366
2018-03-26	80.22	81.01	79.75	80.24	-0.92	-1.13	264106.0	19888464.5	211
2018-03-25	81.48	82.42	81.01	81.16	-0.52	-0.64	60568.0	4929304.0	190
2018-03-22	82.11	82.58	81.16	81.68	-0.31	-0.38	48838.0	3999819.4	171
2018-03-21	83.37	83.68	81.95	81.99	-0.64	-0.77	420336.0	35046516.6	515
2018-03-20	82.74	83.05	82.27	82.63	-0.45	-0.54	30858.0	2555630.0	71
2018-03-19	81.95	83.37	81.95	83.08	0.67	0.81	124405.0	10287782.0	134
2018-03-18	81.79	82.58	81.79	82.41	0.48	0.59	175597.0	14473151.4	134
2018-03-15	84.0	84.0	79.75	81.93	-2.32	-2.75	190618.0	15604920.8	375
2018-03-14	84.31	85.57	84.15	84.25	0.18	0.21	81682.0	6934392.8	183
2018-03-13	84.62	85.25	83.84	84.07	0.07	0.08	208785.0	17710465.2	274
2018-03-12	84.31	84.94	83.37	84.0	-0.71	-0.84	171211.0	14374758.0	343
2018-03-11	85.73	85.73	84.47	84.71	-0.5	-0.59	26838.0	2285319.6	92
2018-03-08	85.57	85.73	84.94	85.21	-0.52	-0.61	44489.0	3800097.6	108
2018-03-07	85.88	86.2	85.57	85.73	0.24	0.28	28873.0	2479413.2	64
2018-03-06	86.04	86.51	85.41	85.49	-1.02	-1.18	15999.0	1370454.2	75
2018-03-05	86.67	86.67	85.73	86.51	0.47	0.55	16953.0	1454299.4	48
2018-03-04	88.08	88.08	85.88	86.04	-1.89	-2.15	125231.0	10791386.6	194
2018-03-01	88.08	88.08	87.3	87.93	-0.94	-1.06	61324.0	5400732.4	98
2018-02-28	88.87	89.34	88.08	88.87	0.48	0.54	29484.0	2615383.2	74
2018-02-27	86.35	88.4	85.73	88.39	2.67	3.11	45363.0	3961456.0	158
2018-02-26	85.73	86.2	85.25	85.72	-0.43	-0.5	13966.0	1194650.4	67
2018-02-25	86.83	86.98	84.31	86.15	-0.93	-1.07	106507.0	9113944.8	264
2018-02-22	87.46	87.93	86.83	87.08	-0.21	-0.24	35758.0	3117295.6	92
2018-02-21	89.97	89.97	87.3	87.29	-2.37	-2.64	74359.0	6546528.6	112
2018-02-20	88.56	89.66	88.56	89.66	0.07	0.08	9718.0	869444.8	62
2018-02-19	88.24	89.66	88.24	89.59	0.77	0.87	48941.0	4350335.6	115
2018-02-18	87.3	88.87	86.98	88.82	1.53	1.75	47259.0	4154787.4	116
2018-02-15	85.41	87.3	85.41	87.29	2.04	2.39	51802.0	4497821.4	112
2018-02-14	84.94	84.94	84.94	85.25	0.31	0.36	2127.0	180774.8	19
2018-02-13	85.73	85.88	84.94	84.94	-0.38	-0.45	5639.0	482704.2	30
2018-02-12	84.94	85.41	84.94	85.32	0.44	0.52	63734.0	5415330.6	78
2018-02-11	87.3	87.3	84.78	84.88	-2.31	-2.65	16109.0	1377266.6	73
2018-02-08	88.08	88.08	86.98	87.19	-0.75	-0.85	13591.0	1193143.2	39
2018-02-07	88.08	88.71	87.46	87.94	-0.18	-0.2	27215.0	2400050.4	147
2018-02-06	88.56	89.03	87.46	88.12	-1.18	-1.32	73222.0	6470784.2	95
2018-02-05	88.4	89.66	88.4	89.3	0.93	1.05	3898.0	347506.2	43
2018-02-04	88.08	88.08	88.08	88.37	-0.34	-0.38	1847.0	163306.8	28
2018-02-01	88.08	89.5	88.08	88.71	0.47	0.53	81387.0	7222717.8	132
2018-01-31	86.83	88.71	86.67	88.24	1.74	2.01	184078.0	16141953.6	244
2018-01-30	84.62	86.67	84.62	86.5	2.05	2.43	139156.0	11872169.8	256
2018-01-29	84.15	84.94	84.15	84.45	0.33	0.39	94139.0	7944948.6	229
2018-01-28	86.2	86.2	83.84	84.12	0.01	0.01	54602.0	4596189.8	99
2018-01-25	84.47	84.47	83.37	84.11	-0.52	-0.61	110324.0	9277311.2	117
2018-01-24	86.04	86.04	84.47	84.63	-1.09	-1.27	70186.0	5957887.4	225
2018-01-23	85.1	85.88	85.1	85.72	0.78	0.92	137536.0	11738124.2	160
2018-01-22	85.1	85.1	84.94	84.94	-0.71	-0.83	136434.0	11609456.8	76
2018-01-21	84.78	85.88	84.78	85.65	0.96	1.13	23595.0	2013100.6	49
2018-01-18	84.15	84.78	84.15	84.69	0.66	0.79	39303.0	3318172.6	91
2018-01-17	83.37	84.15	83.37	84.03	0.66	0.79	8107.0	680163.0	32
2018-01-16	84.62	84.78	83.37	83.37	-0.63	-0.75	24841.0	2081676.0	49
2018-01-15	84.15	84.31	84.0	84.0	0.0	0.0	27224.0	2292480.2	94
2018-01-14	84.15	84.15	84.0	84.0	0.16	0.19	7202.0	605567.8	46
2018-01-11	83.84	84.0	82.89	83.84	-0.41	-0.49	8192.0	682018.4	49
2018-01-10	84.78	84.78	84.15	84.25	0.06	0.07	5554.0	469845.6	44
2018-01-09	83.68	84.94	82.58	84.19	0.51	0.61	71405.0	5937845.2	119
2018-01-08	84.62	85.1	83.37	83.68	-2.31	-2.69	44572.0	3755948.6	180
2018-01-07	84.94	86.04	84.78	85.99	1.36	1.61	90893.0	7750652.0	183
2018-01-04	81.79	84.94	81.64	84.63	3.02	3.7	219638.0	18328124.4	385
2018-01-03	80.06	82.58	79.28	81.61	1.67	2.09	161273.0	12965989.6	302
2018-01-02	80.22	80.22	79.43	79.94	0.53	0.67	45887.0	3671367.8	132
2018-01-01	79.28	80.22	79.28	79.41	-0.05	-0.06	66764.0	5311810.2	74
2017-12-31	79.43	79.59	79.12	79.46	0.14	0.18	29786.0	2365912.2	77
2017-12-28	78.25	79.59	78.25	79.32	0.59	0.75	51014.0	4044058.1	158
2017-12-27	78.65	78.8	77.86	78.73	0.03	0.04	50763.0	3988042.2	201
2017-12-26	77.94	78.8	77.86	78.7	0.8	1.03	53996.0	4223538.7	126
2017-12-25	78.65	79.59	77.86	77.9	-1.53	-1.93	73106.0	5743767.4	244
2017-12-24	79.12	79.59	78.57	79.43	0.61	0.77	42138.0	3316157.0	97
2017-12-21	79.75	80.53	78.65	78.82	-1.35	-1.68	47999.0	3825315.8	160
2017-12-20	80.22	80.22	79.75	80.17	0.26	0.33	159849.0	12818478.4	207
2017-12-19	81.01	81.16	79.75	79.91	-0.31	-0.39	161001.0	12941863.6	128
2017-12-18	78.65	80.22	78.49	80.22	1.61	2.05	398791.0	31445824.6	166
2017-12-17	78.65	78.65	77.86	78.61	-0.02	-0.03	39560.0	3109927.1	87
2017-12-14	80.22	80.22	78.65	78.63	-1.59	-1.98	185222.0	14569197.0	323
2017-12-13	81.48	81.48	80.22	80.22	-0.31	-0.38	99211.0	7978198.6	156
2017-12-12	80.38	81.01	80.38	80.53	-0.48	-0.59	17477.0	1412476.2	36
2017-12-11	80.53	81.01	80.22	81.01	-0.15	-0.18	56536.0	4541942.2	93
2017-12-10	81.16	82.11	80.69	81.16	-0.64	-0.78	88557.0	7204406.4	131
2017-12-07	81.01	81.79	81.01	81.8	0.79	0.98	19423.0	1574682.2	42
2017-12-06	81.79	81.79	81.01	81.01	-0.78	-0.95	53716.0	4362334.0	41
2017-12-05	82.89	82.89	81.79	81.79	-0.63	-0.76	62228.0	5095479.8	52
2017-12-04	82.58	82.74	82.27	82.42	0.0	0.0	66128.0	5459404.0	37
2017-12-03	82.11	83.21	81.32	82.42	1.57	1.94	89226.0	7380037.6	128
2017-11-30	80.22	81.01	80.22	80.85	0.62	0.77	17406.0	1398936.6	34
2017-11-29	80.38	80.85	80.22	80.23	-0.62	-0.77	28244.0	2266192.8	70
2017-11-28	80.22	81.01	80.22	80.85	-0.16	-0.2	22404.0	1800067.8	41
2017-11-27	80.85	81.01	80.22	81.01	0.79	0.98	8683.0	698884.2	38
2017-11-26	78.41	80.53	78.41	80.22	2.52	3.24	102666.0	8185105.9	187
2017-11-23	77.31	78.49	77.23	77.7	0.19	0.25	124051.0	9611815.8	249
2017-11-22	77.7	77.86	77.23	77.51	-0.09	-0.12	50510.0	3915476.1	142
2017-11-21	78.25	78.25	77.55	77.6	-1.05	-1.34	31776.0	2480670.5	158
2017-11-20	78.25	79.43	78.25	78.65	-1.25	-1.56	32637.0	2568275.9	88
2017-11-19	80.22	80.22	79.59	79.9	-1.1	-1.36	11698.0	936715.0	30
2017-11-16	82.11	82.11	80.85	81.0	-0.79	-0.97	17847.0	1453322.0	45
2017-11-15	82.42	82.58	81.64	81.79	-0.63	-0.76	25066.0	2054204.8	65
2017-11-14	82.89	82.89	82.11	82.42	-0.32	-0.39	31667.0	2618435.2	60
2017-11-13	81.64	83.52	81.01	82.74	0.33	0.4	99944.0	8224123.4	125
2017-11-12	82.58	82.58	81.16	82.41	-0.84	-1.01	48540.0	4000724.0	66
2017-11-09	82.74	84.15	82.58	83.25	-0.69	-0.82	24523.0	2037066.4	81
2017-11-08	83.52	86.35	82.42	83.94	-1.16	-1.36	308685.0	25696125.6	279
2017-11-07	86.98	86.98	82.58	85.1	-1.55	-1.79	579046.0	49111811.8	282
2017-11-06	84.15	86.83	81.16	86.65	0.62	0.72	661444.0	56026821.2	529
2017-11-05	84.15	86.51	81.16	86.03	0.3	0.35	224802.0	18756579.2	327
2017-11-02	84.15	86.04	82.89	85.73	1.42	1.68	36155.0	3054915.0	65
2017-11-01	85.25	85.25	84.31	84.31	-1.1	-1.29	35521.0	3014398.8	54
2017-10-31	87.3	87.3	85.41	85.41	-1.86	-2.13	27806.0	2395542.6	81
2017-10-30	85.25	87.46	84.94	87.27	2.33	2.74	109409.0	9479718.6	209
2017-10-29	83.37	85.57	83.37	84.94	1.42	1.7	53370.0	4528093.0	105
2017-10-26	82.58	83.68	82.58	83.52	0.63	0.76	58518.0	4874818.8	143
2017-10-25	81.79	82.89	81.48	82.89	1.12	1.37	54448.0	4468386.4	98
2017-10-24	80.22	82.89	78.8	81.77	3.29	4.19	116862.0	9416091.4	188
2017-10-23	77.86	79.43	77.86	78.48	1.59	2.07	94854.0	7452447.0	158
2017-10-22	78.18	78.18	76.84	76.89	-1.26	-1.61	79222.0	6108669.4	215
2017-10-19	80.06	80.06	77.86	78.15	-1.68	-2.1	24848.0	1950523.9	123
2017-10-18	80.06	80.22	80.06	79.83	-0.24	-0.3	19977.0	1601578.0	58
2017-10-17	80.22	80.22	79.12	80.07	-0.31	-0.39	36720.0	2942557.4	68
2017-10-16	80.38	80.38	80.06	80.38	0.47	0.59	30475.0	2443419.8	62
2017-10-15	78.96	81.79	78.96	79.91	-0.53	-0.66	17833.0	1437439.4	81
2017-10-12	85.88	85.88	78.65	80.44	2.34	3.0	150079.0	12153730.4	321
2017-10-11	79.43	79.43	77.86	78.1	-1.87	-2.34	37865.0	2983924.7	61
2017-10-10	80.06	80.85	78.96	79.97	-0.27	-0.34	18830.0	1511280.2	56
2017-10-09	80.69	80.85	79.75	80.24	-1.08	-1.33	33847.0	2717073.2	160
2017-10-08	81.48	81.79	81.32	81.32	-0.63	-0.77	10402.0	848310.6	48
2017-10-05	81.79	82.27	81.79	81.95	-0.43	-0.52	111465.0	9140275.4	74
2017-10-04	80.69	82.42	80.69	82.38	-0.14	-0.17	137833.0	11348819.2	87
2017-10-03	83.05	83.05	81.64	82.52	-0.45	-0.54	54526.0	4498479.6	140
2017-10-02	84.78	84.78	82.58	82.97	-2.28	-2.67	207834.0	17340229.2	227
2017-10-01	84.62	85.41	84.62	85.25	-0.54	-0.63	2281.0	194002.0	16
2017-09-28	84.78	85.88	84.78	85.79	0.22	0.26	4725.0	405239.8	21
2017-09-27	85.1	85.57	85.1	85.57	0.22	0.26	27837.0	2374072.6	40
2017-09-26	85.73	85.73	85.1	85.35	0.73	0.86	97814.0	8326960.4	70
2017-09-25	86.51	86.51	84.15	84.62	-1.6	-1.86	113512.0	9626613.4	115
2017-09-21	88.71	88.71	86.04	86.22	-2.18	-2.47	29971.0	2594969.8	52
2017-09-20	86.67	88.71	86.51	88.4	0.79	0.9	16293.0	1424872.8	55
2017-09-19	86.51	88.08	86.51	87.61	0.63	0.72	7824.0	685721.0	32
2017-09-18	89.03	89.03	86.83	86.98	-1.88	-2.12	14709.0	1288556.6	44
2017-09-17	87.93	88.87	87.61	88.86	1.4	1.6	10402.0	915898.6	28
2017-09-14	87.14	87.46	86.35	87.46	0.95	1.1	56522.0	4907583.8	44
2017-09-13	86.04	86.51	86.04	86.51	0.78	0.91	20912.0	1805449.8	44
2017-09-12	84.94	85.88	84.94	85.73	0.74	0.87	10438.0	890066.0	34
2017-09-11	84.47	85.1	84.47	84.99	0.84	1.0	99183.0	8387776.0	39
2017-09-10	84.15	84.15	84.0	84.15	0.44	0.53	108233.0	9104462.0	83
2017-09-07	83.37	84.47	83.05	83.71	0.17	0.2	113568.0	9474871.8	91
2017-09-06	85.73	85.73	83.37	83.54	-2.66	-3.09	47193.0	3980788.0	104
2017-08-29	85.57	85.57	84.62	86.2	1.26	1.48	35381.0	3015404.0	38
2017-08-28	85.25	85.25	84.15	84.94	1.12	1.34	43235.0	3658221.6	87
2017-08-27	84.62	84.62	83.84	83.82	-0.69	-0.82	17572.0	1480280.6	59
2017-08-24	84.31	86.2	84.31	84.51	0.2	0.24	45410.0	3875985.6	117
2017-08-23	84.47	84.94	84.15	84.31	-0.42	-0.5	52808.0	4467870.8	99
2017-08-22	85.57	85.57	84.62	84.73	-0.77	-0.9	19262.0	1634582.6	50
2017-08-21	84.31	85.73	84.31	85.5	0.25	0.29	22775.0	1932143.2	75
2017-08-20	84.94	85.41	84.94	85.25	0.63	0.74	6060.0	516179.0	87
2017-08-17	84.15	84.78	84.15	84.62	0.74	0.88	5247.0	443203.6	45
2017-08-16	86.51	86.51	83.68	83.88	0.49	0.59	32452.0	2749317.0	83
2017-08-15	84.78	84.94	83.37	83.39	-1.57	-1.85	46883.0	3963581.2	41
2017-08-14	84.78	84.78	84.62	84.96	-0.33	-0.39	54393.0	4611194.2	71
2017-08-13	84.47	86.51	84.47	85.29	-1.76	-2.02	79687.0	6812637.4	130
2017-08-10	88.56	88.87	86.98	87.05	-1.66	-1.87	27304.0	2407316.8	70
2017-08-09	88.71	89.5	88.71	88.71	0.33	0.37	60794.0	5405532.6	56
2017-08-08	86.51	88.71	86.51	88.38	1.63	1.88	38708.0	3370495.4	62
2017-08-07	86.51	87.3	86.51	86.75	0.25	0.29	81462.0	7050944.6	60
2017-08-06	85.41	86.51	85.41	86.5	1.09	1.28	7921.0	681397.4	27
2017-08-03	85.73	85.73	85.25	85.41	-0.39	-0.45	2973.0	254182.2	16
2017-08-02	87.14	87.14	85.57	85.8	0.18	0.21	35287.0	3056647.2	60
2017-08-01	86.2	86.51	84.94	85.62	-0.59	-0.68	33887.0	2911849.8	74
2017-07-31	86.51	86.51	86.04	86.21	-0.3	-0.35	16290.0	1406594.0	36
2017-07-30	85.88	86.51	85.88	86.51	0.0	0.0	18381.0	1588262.0	24
2017-07-27	88.08	88.08	86.35	86.51	-0.79	-0.9	17997.0	1564202.8	46
2017-07-26	87.3	87.3	86.51	87.3	0.28	0.32	31295.0	2719741.0	58
2017-07-25	88.08	88.08	85.73	87.02	0.51	0.59	22724.0	1974071.8	80
2017-07-24	86.35	87.14	86.2	86.51	-0.02	-0.02	4249.0	367854.4	22
2017-07-23	88.08	88.08	86.51	86.53	-1.31	-1.49	18277.0	1585179.2	52
2017-07-20	87.3	87.93	84.62	87.84	0.86	0.99	84946.0	7379168.8	99
2017-07-19	88.08	88.08	87.14	86.98	0.0	0.0	46496.0	4073889.0	59
2017-07-18	88.71	88.71	87.3	86.98	-1.62	-1.83	70346.0	6187494.0	78
2017-07-17	89.82	89.82	88.08	88.6	-1.53	-1.7	81530.0	7268436.8	102
2017-07-16	87.93	90.44	87.93	90.13	-0.31	-0.34	52719.0	4744099.6	110
2017-07-13	91.23	91.23	89.82	90.44	-0.33	-0.36	8392.0	758318.8	26
2017-07-12	88.87	91.23	88.87	90.77	1.92	2.16	72825.0	6565309.6	149
2017-07-11	89.66	89.66	88.56	88.85	0.43	0.49	15522.0	1380701.0	46
2017-07-10	86.04	88.56	84.31	88.42	1.44	1.66	50861.0	4445381.2	105
2017-07-09	84.62	86.98	84.62	86.98	2.83	3.36	39118.0	3354656.2	75
2017-07-06	82.27	84.0	81.48	84.15	1.2	1.45	7394.0	610482.2	40
2017-07-05	81.79	82.74	80.69	82.95	0.27	0.33	17030.0	1394122.2	62
2017-07-04	84.78	85.73	82.42	82.68	-2.29	-2.7	16584.0	1401549.0	94
2017-07-03	87.77	87.77	84.94	84.97	-2.93	-3.33	53356.0	4575433.6	135
2017-07-02	88.08	89.66	84.94	87.9	-0.18	-0.2	38762.0	3399840.4	101
2017-06-22	84.94	88.24	84.31	88.08	2.98	3.5	137822.0	11924866.4	139
2017-06-21	82.11	85.41	82.11	85.1	3.28	4.01	90825.0	7691867.2	102
2017-06-20	84.0	84.0	81.32	81.82	-0.13	-0.16	360984.0	29545415.8	660
2017-06-19	81.79	83.37	81.79	81.95	0.16	0.2	20115.0	1659520.0	46
2017-06-18	81.01	81.79	81.01	81.79	-0.16	-0.2	8345.0	681857.6	19
2017-06-15	81.16	81.95	81.01	81.95	0.23	0.28	64733.0	5293615.6	140
2017-06-14	81.32	81.79	81.32	81.72	0.45	0.55	65686.0	5362584.0	152
2017-06-13	80.53	81.32	80.38	81.27	0.74	0.92	44797.0	3623123.8	111
2017-06-12	81.01	81.16	80.53	80.53	-0.48	-0.59	70099.0	5678234.8	152
2017-06-11	81.16	81.48	81.01	81.01	-0.16	-0.2	19120.0	1550959.6	29
2017-06-08	80.53	81.32	80.53	81.17	-0.14	-0.17	71699.0	5816691.4	74
2017-06-07	81.01	81.32	81.01	81.31	0.62	0.77	23937.0	1941582.6	49
2017-06-06	76.68	80.69	76.68	80.69	-0.16	-0.2	66281.0	5321769.0	163
2017-06-05	79.43	81.01	79.43	80.85	1.4	1.76	169230.0	13548868.0	118
2017-06-04	80.22	80.53	79.43	79.45	-0.97	-1.21	91960.0	7321929.4	62
2017-06-01	80.42	80.42	80.22	80.42	0.2	0.25	43597.0	3505052.5	22
2017-05-31				80.22	-0.58	-0.72	598.0	48187.5	13
2017-05-30	80.42	81.01	79.83	80.8	0.45	0.56	49102.0	3950820.0	83
2017-05-29	79.63	80.42	79.63	80.35	0.53	0.66	60418.0	4836869.75	165
2017-05-28	79.43	81.2	79.43	79.82	0.31	0.39	110126.0	8854716.75	141
2017-05-25	78.25	80.22	78.25	79.51	1.39	1.78	72666.0	5757204.5	155
2017-05-24	78.25	78.65	78.06	78.12	-0.13	-0.17	41559.0	3262043.0	59
2017-05-23	75.3	78.25	75.3	78.25	0.0	0.0	55638.0	4290234.25	76
2017-05-22	77.47	78.25	77.47	78.25	0.19	0.24	39780.0	3104567.25	60
2017-05-21	75.11	78.06	75.11	78.06	0.95	1.23	62232.0	4823346.75	85
2017-05-18	76.68	77.27	76.68	77.11	0.23	0.3	36797.0	2828014.5	61
2017-05-17	76.68	76.88	76.48	76.88	0.0	0.0	7393.0	567301.25	34
2017-05-16	76.48	76.88	76.29	76.88	0.54	0.71	38825.0	2966697.75	37
2017-05-15	76.29	76.29	76.29	76.34	0.36	0.47	34273.0	2615286.0	73
2017-05-14	76.29	76.29	75.5	75.98	-0.31	-0.41	10800.0	819789.25	36
2017-05-11	76.68	76.68	75.3	76.29	-0.78	-1.01	70226.0	5318303.75	117
2017-05-10	76.88	77.07	76.48	77.07	0.05	0.06	27647.0	2126546.5	41
2017-05-09	76.29	77.47	76.29	77.02	0.69	0.9	27814.0	2141014.75	64
2017-05-08	75.89	76.48	75.3	76.33	0.82	1.09	90065.0	6835886.0	100
2017-05-07	75.89	76.29	75.5	75.51	-0.53	-0.7	34506.0	2613937.75	51
2017-05-04	75.89	75.89	75.3	76.04	-0.3	-0.39	73030.0	5513250.75	103
2017-05-03	76.68	76.68	75.5	76.34	-0.56	-0.73	41029.0	3128847.5	81
2017-05-02	78.06	78.06	76.29	76.9	-0.95	-1.22	79094.0	6072117.75	138
2017-05-01	78.25	79.24	77.86	77.85	-0.47	-0.6	41228.0	3248685.5	97
2017-04-30	77.86	79.43	77.86	78.32	2.61	3.45	115662.0	9095968.25	243
2017-04-27	74.13	75.89	74.13	75.71	1.21	1.62	130939.0	9822680.0	139
2017-04-26	76.48	76.48	73.93	74.5	-1.67	-2.19	108671.0	8122101.25	234
2017-04-25	76.29	76.48	76.09	76.17	-0.1	-0.13	22391.0	1706134.25	57
2017-04-24	75.11	77.27	75.11	76.27	-1.59	-2.04	37374.0	2851520.5	90
2017-04-23	79.24	79.24	77.27	77.86	0.59	0.76	39202.0	3042329.75	63
2017-04-20	77.47	77.47	77.07	77.27	-0.79	-1.01	53154.0	4111198.5	60
2017-04-19	77.86	78.25	77.66	78.06	0.49	0.63	61563.0	4795749.5	69
2017-04-18	77.86	78.25	77.47	77.57	-0.85	-1.08	37483.0	2921466.5	71
2017-04-17	79.04	79.04	78.06	78.42	-0.22	-0.28	86971.0	6824285.5	94
2017-04-16	79.63	80.02	77.27	78.64	-0.36	-0.46	66707.0	5256540.75	180
2017-04-13	81.01	81.01	78.84	79.0	-1.06	-1.32	55901.0	4449584.0	209
2017-04-12	80.22	81.01	80.02	80.06	-0.3	-0.37	61880.0	4983662.0	166
2017-04-11	81.6	81.6	80.22	80.36	-0.98	-1.2	131266.0	10626408.5	394
2017-04-10	82.19	82.19	81.2	81.34	-0.72	-0.88	104712.0	8526560.5	128
2017-04-09	82.38	82.38	81.99	82.06	-0.41	-0.5	19502.0	1604512.0	64
2017-04-06	81.01	82.58	81.01	82.47	1.46	1.8	67414.0	5532810.75	89
2017-04-05	81.01	81.01	80.22	81.01	0.0	0.0	40762.0	3297359.0	67
2017-04-04	80.22	81.2	79.04	81.01	1.97	2.49	115185.0	9195357.5	257
2017-04-03	79.43	79.43	79.04	79.04	-0.39	-0.49	22391.0	1774436.75	160
2017-04-02	80.22	80.22	79.43	79.43	-0.79	-0.98	39690.0	3162449.0	214
2017-03-30	80.61	81.6	80.22	80.22	0.04	0.05	60689.0	4903951.75	436
2017-03-29	81.79	81.79	80.02	80.18	-0.83	-1.02	45002.0	3645288.0	209
2017-03-28	81.4	82.19	81.01	81.01	0.59	0.73	238765.0	19439465.25	349
2017-03-27	80.02	81.01	80.02	80.42	-0.39	-0.48	9187.0	740306.25	46
2017-03-26	79.24	80.81	79.24	80.81	1.28	1.61	48826.0	3907892.5	77
2017-03-23	80.22	80.22	79.04	79.53	-0.09	-0.11	25160.0	2002360.75	85
2017-03-22	81.01	81.01	79.43	79.62	-1.39	-1.72	43698.0	3509393.0	75
2017-03-21	84.55	84.55	81.01	81.01	-0.54	-0.66	65743.0	5442290.0	143
2017-03-20	80.61	81.6	80.42	81.55	0.17	0.21	59253.0	4795237.5	150
2017-03-19	81.4	82.19	81.01	81.38	-0.3	-0.37	28337.0	2312822.25	55
2017-03-16	80.22	81.79	80.22	81.68	1.46	1.82	66923.0	5428946.25	117
2017-03-15	80.22	80.22	79.63	80.22	0.29	0.36	504961.0	40410090.25	55
2017-03-14	82.19	82.97	79.43	79.93	-2.06	-2.51	76254.0	6155637.0	148
2017-03-13	81.01	85.14	81.01	81.99	0.98	1.21	83025.0	6849184.75	179
2017-03-12	80.61	81.01	80.61	81.01	0.0	0.0	24890.0	2010905.75	25
2017-03-09	80.61	81.79	80.61	81.01	-0.08	-0.1	23213.0	1884665.75	42
2017-03-08	80.61	81.79	80.61	81.09	0.48	0.6	39466.0	3208595.5	81
2017-03-07	79.43	81.01	79.43	80.61	1.57	1.99	114577.0	9212139.25	153
2017-03-06	78.65	79.83	77.86	79.04	0.38	0.48	53520.0	4225749.5	84
2017-03-05	81.01	81.01	78.45	78.66	-1.95	-2.42	26126.0	2101022.25	48
2017-03-02	80.81	80.81	80.61	80.61	0.75	0.94	7365.0	593742.25	32
2017-03-01	81.99	81.99	79.83	79.86	0.43	0.54	31556.0	2559683.75	70
2017-02-28	79.04	80.02	79.04	79.43	0.04	0.05	10709.0	850177.25	29
2017-02-27	78.65	79.83	78.65	79.39	-0.55	-0.69	31944.0	2536784.25	91
2017-02-26	81.2	81.6	79.83	79.94	0.36	0.45	74519.0	5987288.5	109
2017-02-23	77.86	81.6	77.86	79.58	1.72	2.21	98387.0	7775116.25	154
2017-02-22	77.86	77.86	77.66	77.86	0.39	0.5	30313.0	2359117.5	57
2017-02-21	77.47	77.47	77.47	77.47	0.0	0.0	1743.0	134905.75	33
2017-02-20	78.06	78.06	77.47	77.47	-0.39	-0.5	39344.0	3064850.75	50
2017-02-19	77.07	78.45	77.07	77.86	0.4	0.52	56109.0	4386100.25	207
2017-02-16	79.43	79.83	77.07	77.46	-1.45	-1.84	54546.0	4304697.0	151
2017-02-15	76.88	79.04	76.88	78.91	2.03	2.64	36240.0	2806021.5	95
2017-02-14	77.07	77.07	76.88	76.88	-0.19	-0.25	35383.0	2725446.75	60
2017-02-13	76.29	77.07	76.29	77.07	0.78	1.02	32297.0	2479441.25	52
2017-02-12	76.29	76.29	75.89	76.29	0.52	0.69	20972.0	1593801.5	32
2017-02-09	75.11	75.89	75.11	75.77	0.84	1.12	19389.0	1461640.25	37
2017-02-08	74.71	75.7	74.71	74.93	-0.57	-0.75	6312.0	473787.75	19
2017-02-07	75.7	75.89	75.5	75.5	-0.79	-1.04	31536.0	2386405.5	34
2017-02-06	76.68	77.07	76.29	76.29	-0.39	-0.51	38336.0	2947120.25	128
2017-02-05	77.07	77.07	76.68	76.68	-0.5	-0.65	52957.0	4081278.0	90
2017-02-02	76.68	77.47	76.68	77.18	0.12	0.16	121288.0	9352525.0	402
2017-02-01	78.45	79.43	77.07	77.06	-0.64	-0.82	74654.0	5820681.0	176
2017-01-31	78.65	78.65	77.07	77.7	-0.95	-1.21	67462.0	5270288.5	103
2017-01-30	78.25	78.65	78.25	78.65	0.0	0.0	13018.0	1022321.5	33
2017-01-29	78.45	78.65	78.45	78.65	0.2	0.25	6639.0	521838.75	24
2017-01-26	78.84	78.84	78.06	78.45	-0.21	-0.27	62602.0	4918789.5	300
2017-01-25	80.22	80.22	78.45	78.66	-0.84	-1.06	51268.0	4044431.25	121
2017-01-24	76.68	80.22	76.68	79.5	2.76	3.6	65854.0	5152022.75	132
2017-01-23	75.3	77.07	75.3	76.74	1.38	1.83	176203.0	13364775.75	436
2017-01-22	75.7	75.7	74.71	75.36	-0.8	-1.05	101569.0	7667340.75	66
2017-01-19	75.11	76.29	75.11	76.16	0.99	1.32	83103.0	6284819.75	192
2017-01-18	74.71	75.7	74.71	75.17	0.65	0.87	29447.0	2214459.75	72
2017-01-17	73.54	74.52	73.14	74.52	0.98	1.33	130222.0	9549679.0	141
2017-01-16	74.71	75.3	73.14	73.54	-1.17	-1.57	60509.0	4501968.75	68
2017-01-15	74.91	75.3	74.71	74.71	-0.26	-0.35	89647.0	6700618.5	261
2017-01-12	74.71	75.89	74.71	74.97	1.04	1.41	47026.0	3533889.25	135
2017-01-11	74.71	75.3	73.93	73.93	-1.37	-1.82	143972.0	10670497.0	95
2017-01-10	74.71	75.3	72.55	75.3	-0.59	-0.78	40045.0	2987603.0	105
2017-01-09	77.47	77.47	75.5	75.89	-1.35	-1.75	46424.0	3537150.5	105
2017-01-08	77.86	78.25	76.48	77.24	-0.22	-0.28	39850.0	3078253.75	82
2017-01-05	74.91	77.86	74.71	77.46	2.94	3.95	142756.0	10907365.0	264
2017-01-04	75.11	75.11	74.32	74.52	-0.35	-0.47	46450.0	3460627.0	69
2017-01-03	74.32	75.11	74.32	74.87	0.24	0.32	78492.0	5857696.0	113
2017-01-02	74.52	75.3	73.93	74.63	-0.31	-0.41	56527.0	4196463.5	98
2017-01-01	74.71	74.91	74.52	74.94	0.29	0.39	2674.0	199846.0	30
2016-12-29	74.71	75.11	74.52	74.65	-0.14	-0.19	42678.0	3186993.75	61
2016-12-28	74.52	75.3	74.52	74.79	0.49	0.66	134752.0	10075517.25	163
2016-12-27	73.73	74.52	72.36	74.3	1.16	1.59	95640.0	7023739.0	141
2016-12-26	73.14	73.34	73.14	73.14	0.0	0.0	2797.0	204873.75	20
2016-12-25	72.75	73.93	72.75	73.14	0.82	1.13	32966.0	2424681.0	117
2016-12-22	71.77	72.36	71.77	72.32	0.22	0.31	45131.0	3255675.75	105
2016-12-21	72.36	72.36	71.57	72.1	0.11	0.15	38113.0	2734721.5	59
2016-12-20	73.14	73.73	71.77	71.99	-1.58	-2.15	98091.0	7138298.25	138
2016-12-19	73.54	73.93	73.14	73.57	0.24	0.33	102268.0	7520050.25	218
2016-12-18	72.75	73.73	72.55	73.33	0.78	1.08	81966.0	6004657.0	220
2016-12-15	71.18	72.55	71.18	72.55	1.31	1.84	16402.0	1178850.25	70
2016-12-14	71.57	72.95	71.18	71.24	-1.52	-2.09	128064.0	9210426.0	130
2016-12-13	73.93	74.13	72.55	72.76	-1.34	-1.81	112094.0	8221289.25	146
2016-12-12	74.71	75.5	73.93	74.1	0.05	0.07	217391.0	16191928.5	299
2016-12-11	73.14	74.13	73.14	74.05	1.31	1.8	167422.0	12357118.75	262
2016-12-08	70.98	73.14	70.78	72.74	1.49	2.09	226663.0	16259800.25	309
2016-12-07	71.18	71.57	70.59	71.25	0.13	0.18	66568.0	4739403.75	107
2016-12-06	72.16	72.16	70.78	71.12	-0.44	-0.61	206335.0	14665057.5	255
2016-12-05	72.36	72.36	71.18	71.56	-0.8	-1.11	94705.0	6783361.75	119
2016-12-04	72.36	73.54	72.16	72.36	1.18	1.66	111148.0	8090919.0	179
2016-12-01	71.96	72.36	70.39	71.18	0.59	0.84	80379.0	5743648.25	101
2016-11-30	70.78	71.57	70.59	70.59	0.29	0.41	54879.0	3893075.25	70
2016-11-29	71.18	71.57	70.0	70.3	-1.25	-1.75	69318.0	4909141.0	91
2016-11-28	71.57	71.57	70.78	71.55	-0.31	-0.43	64620.0	4599020.5	83
2016-11-27	70.78	71.96	70.39	71.86	1.06	1.5	181255.0	12864580.75	94
2016-11-24	71.18	71.57	70.19	70.8	-0.22	-0.31	249131.0	17691746.5	137
2016-11-23	69.41	71.37	69.21	71.02	1.9	2.75	238683.0	16774277.0	200
2016-11-22	68.42	69.6	68.42	69.12	1.79	2.66	71312.0	4913173.75	110
2016-11-21	69.6	69.6	67.24	67.33	-1.68	-2.43	34238.0	2359940.75	82
2016-11-20	69.8	70.0	69.01	69.01	-1.58	-2.24	26320.0	1825288.0	59
2016-11-17	71.57	71.57	69.8	70.59	-1.03	-1.44	121432.0	8572941.75	137
2016-11-16	68.23	72.16	68.03	71.62	4.31	6.4	313463.0	21649466.0	297
2016-11-15	69.6	69.6	66.85	67.31	-2.72	-3.88	90571.0	6112695.0	122
2016-11-14	74.32	74.32	70.0	70.03	-4.49	-6.03	73886.0	5313671.0	179
2016-11-13	74.13	74.91	73.54	74.52	0.47	0.63	374918.0	27899075.0	168
2016-11-10	73.34	74.52	73.34	74.05	1.35	1.86	140491.0	10402299.75	108
2016-11-09	69.6	72.75	69.41	72.7	1.13	1.58	304971.0	21938562.75	149
2016-11-08	70.39	71.96	70.0	71.57	2.16	3.11	299320.0	21322158.0	146
2016-11-07	69.21	69.6	69.21	69.41	0.2	0.29	119360.0	8267329.0	90
2016-11-06	68.82	69.21	68.62	69.21	0.46	0.67	99082.0	6842838.25	85
2016-11-03	67.83	68.82	67.64	68.75	0.92	1.36	114082.0	7796698.25	84
2016-11-02	67.64	68.23	67.64	67.83	0.39	0.58	54237.0	3683666.25	49
2016-11-01	66.85	67.44	66.85	67.44	0.75	1.12	27832.0	1869097.0	31
2016-10-31	66.85	66.85	66.46	66.69	-0.17	-0.25	51015.0	3395722.25	31
2016-10-30	67.64	67.83	66.85	66.86	-0.38	-0.57	251025.0	16882487.25	86
2016-10-27	66.65	67.64	66.65	67.24	0.47	0.7	29649.0	1998922.0	60
2016-10-26	66.26	66.85	65.67	66.77	-0.47	-0.7	94088.0	6233948.0	85
2016-10-25	67.05	67.24	66.85	67.24	-0.03	-0.04	22550.0	1514322.75	43
2016-10-24	68.42	68.42	66.46	67.27	0.42	0.63	104975.0	7067491.5	113
2016-10-23	67.44	68.42	66.46	66.85	1.18	1.8	236163.0	15824853.5	118
2016-10-20	63.11	66.06	63.11	65.67	2.36	3.73	143292.0	9383608.5	158
2016-10-19	62.52	63.7	62.52	63.31	1.38	2.23	20138.0	1272160.5	82
2016-10-18	62.72	66.06	61.34	61.93	0.59	0.96	355599.0	22371542.75	384
2016-10-17	61.34	61.34	61.15	61.34	-0.4	-0.65	29918.0	1833208.25	63
2016-10-16	61.34	62.52	61.34	61.74	-0.63	-1.01	30586.0	1899533.25	82
2016-10-13	61.74	62.72	61.74	62.37	-0.15	-0.24	36359.0	2273224.25	83
2016-10-12	62.92	62.92	62.13	62.52	-0.88	-1.39	18288.0	1149232.25	47
2016-10-11	60.17	63.7	60.17	63.4	2.47	4.05	99997.0	6296657.5	79
2016-10-10	60.17	60.95	60.17	60.93	0.52	0.86	4143.0	250108.25	26
2016-10-09	61.34	61.34	60.17	60.41	-0.53	-0.87	66234.0	4010830.0	122
2016-10-06	58.2	62.13	57.41	60.94	2.69	4.62	106000.0	6229491.25	163
2016-10-05	57.41	58.4	56.82	58.25	1.12	1.96	53108.0	3043278.0	91
2016-10-04	57.22	58.0	55.05	57.13	-0.51	-0.88	154077.0	8618087.0	274
2016-10-03	57.22	57.81	55.84	57.64	-0.72	-1.23	151970.0	8610749.75	174
2016-10-02	59.58	59.58	58.2	58.36	-1.15	-1.93	141227.0	8257293.0	156
2016-09-29	56.43	60.17	56.43	59.51	2.25	3.93	99228.0	5852093.75	131
2016-09-28	58.99	58.99	55.05	57.26	-1.41	-2.4	131055.0	7535830.75	152
2016-09-27	58.2	59.18	57.41	58.67	-1.0	-1.68	99700.0	5837479.25	144
2016-09-26	59.97	59.97	59.58	59.67	-0.1	-0.17	138056.0	8251715.0	808
2016-09-25	59.58	59.77	58.99	59.77	-0.59	-0.98	21013.0	1251546.75	83
2016-09-21	60.95	61.93	60.17	60.36	-0.23	-0.38	98256.0	5943053.5	170
2016-09-20	62.13	62.52	60.36	60.59	-2.6	-4.11	399758.0	24316181.0	400
2016-09-19	66.06	66.06	62.92	63.19	-2.28	-3.48	170175.0	10779640.0	128
2016-09-18	66.46	66.46	65.47	65.47	-1.36	-2.04	9160.0	601734.25	25
2016-09-08	66.65	66.85	66.65	66.83	0.58	0.88	185921.0	12401012.25	91
2016-09-07	68.03	68.03	66.06	66.25	-2.19	-3.2	157885.0	10504571.0	277
2016-09-06	69.8	69.8	68.42	68.44	-0.82	-1.18	249508.0	17387113.0	80
2016-09-05	67.83	69.6	67.83	69.26	1.27	1.87	90470.0	6206398.0	79
2016-09-04	66.46	68.62	66.46	67.99	0.52	0.77	87141.0	5832223.75	144
2016-09-01	68.03	68.03	66.65	67.47	-1.31	-1.9	114787.0	7682442.75	385
2016-08-31	68.42	68.82	68.42	68.78	0.16	0.23	62422.0	4289684.5	71
2016-08-30	68.42	69.21	68.42	68.62	0.39	0.57	42108.0	2900753.0	66
2016-08-29	68.03	68.62	68.03	68.23	1.38	2.06	69948.0	4776918.25	101
2016-08-28	65.67	67.24	65.67	66.85	1.6	2.45	11529.0	766336.75	41
2016-08-25	64.49	65.67	64.1	65.25	0.25	0.38	120360.0	7760058.0	177
2016-08-24	64.69	65.28	64.69	65.0	0.12	0.18	15337.0	997709.25	44
2016-08-23	63.7	65.28	63.7	64.88	0.39	0.6	45421.0	2911280.25	93
2016-08-22	65.28	65.28	64.29	64.49	-1.4	-2.12	119215.0	7695977.5	86
2016-08-21	65.87	66.26	65.87	65.89	0.23	0.35	7893.0	520764.75	41
2016-08-18	61.54	66.26	61.54	65.66	-1.16	-1.74	47156.0	3084818.5	85
2016-08-17	68.03	68.23	66.46	66.82	-1.21	-1.78	89764.0	6063643.75	81
2016-08-16	68.42	68.42	68.03	68.03	-0.59	-0.86	176541.0	12075880.25	92
2016-08-15	68.42	68.62	68.42	68.62	0.03	0.04	123075.0	8421531.25	73
2016-08-14	69.01	69.01	68.23	68.59	0.17	0.25	10217.0	701598.5	37
2016-08-11	68.82	69.21	68.42	68.42	0.19	0.28	25542.0	1753176.0	43
2016-08-10	69.21	69.41	68.23	68.23	-1.34	-1.93	87875.0	6022179.25	61
2016-08-09	69.8	69.8	69.41	69.57	-0.8	-1.14	58324.0	4059228.5	114
2016-08-08	69.8	70.78	69.21	70.37	1.07	1.54	127798.0	8951158.75	104
2016-08-07	68.62	69.6	68.42	69.3	0.69	1.01	94085.0	6506984.5	73
2016-08-04	68.62	68.82	68.23	68.61	0.16	0.23	44164.0	3024115.5	93
2016-08-03	66.06	68.62	66.06	68.45	2.19	3.31	82340.0	5583116.25	116
2016-08-02	66.85	67.64	65.28	66.26	-0.89	-1.33	160517.0	10714410.5	103
2016-08-01	67.05	67.24	66.06	67.15	0.1	0.15	57190.0	3818345.25	91
2016-07-31	65.67	67.05	64.49	67.05	1.97	3.03	35289.0	2328804.25	51
2016-07-28	65.28	65.28	64.49	65.08	-0.96	-1.45	86008.0	5581016.5	157
2016-07-27	68.23	68.23	65.87	66.04	-1.2	-1.78	115158.0	7705419.25	204
2016-07-26	67.05	67.44	66.85	67.24	0.39	0.58	16063.0	1075792.75	37
2016-07-25	66.85	67.64	66.06	66.85	0.79	1.2	86512.0	5720745.0	487
2016-07-24	66.46	66.46	66.06	66.06	-1.1	-1.64	20774.0	1374179.75	56
2016-07-21	67.64	67.64	66.85	67.16	-0.47	-0.69	17782.0	1197125.75	36
2016-07-20	67.44	67.64	67.05	67.63	0.72	1.08	37996.0	2567859.25	64
2016-07-19	69.21	69.21	66.85	66.91	-2.1	-3.04	39457.0	2681247.75	100
2016-07-18	69.8	70.0	68.82	69.01	-1.5	-2.13	31186.0	2157186.5	80
2016-07-17	70.78	71.57	70.39	70.51	-0.01	-0.01	21558.0	1529279.0	65
2016-07-14	70.78	72.36	70.19	70.52	0.04	0.06	49213.0	3513929.25	104
2016-07-13	69.41	70.98	69.41	70.48	0.88	1.26	46299.0	3248249.0	56
2016-07-12	69.8	69.8	69.21	69.6	0.19	0.27	47391.0	3293276.75	43
2016-07-11	68.82	69.6	68.23	69.41	0.59	0.86	15079.0	1039211.75	56
2016-07-10	68.62	68.82	68.42	68.82	0.98	1.44	11545.0	792164.0	27
2016-06-30	68.42	70.0	67.64	67.84	-0.18	-0.26	222056.0	15308073.75	196
2016-06-29	67.64	69.6	67.64	68.02	0.29	0.43	131638.0	9067382.0	121
2016-06-28	67.64	68.03	67.24	67.73	-0.14	-0.21	82417.0	5585866.5	79
2016-06-27	66.06	68.03	66.06	67.87	1.81	2.74	44121.0	2969594.25	50
2016-06-26	62.33	66.46	62.33	66.06	-1.38	-2.05	211247.0	13791920.75	136
2016-06-23	66.85	67.83	66.85	67.44	0.2	0.3	6356.0	428561.0	20
2016-06-22	68.03	68.03	66.85	67.24	-0.11	-0.16	29068.0	1962781.5	34
2016-06-21	67.05	67.64	66.85	67.35	0.87	1.31	101050.0	6794114.5	47
2016-06-20	66.85	66.85	66.06	66.48	-0.23	-0.34	25572.0	1697603.5	40
2016-06-19	67.44	67.64	66.46	66.71	0.06	0.09	10283.0	689131.75	28
2016-06-16	67.24	67.24	66.65	66.65	-0.2	-0.3	4307.0	288606.25	21
2016-06-15	66.85	68.03	66.85	66.85	-0.07	-0.1	139749.0	9392868.5	87
2016-06-14	67.05	67.05	66.85	66.92	-0.43	-0.64	3573.0	239369.25	17
2016-06-13	66.46	67.64	66.46	67.35	0.24	0.36	37606.0	2515878.0	40
2016-06-12	66.65	67.44	65.67	67.11	-0.6	-0.89	44082.0	2918587.5	111
2016-06-09	69.01	69.21	67.44	67.71	-1.21	-1.76	22114.0	1510815.25	73
2016-06-08	67.64	69.01	66.85	68.92	1.33	1.97	46477.0	3173410.25	83
2016-06-07	65.28	67.64	65.28	67.59	3.1	4.81	293493.0	19454454.75	264
2016-06-06	63.7	64.49	63.7	64.49	0.0	0.0	14421.0	926437.75	20
2016-06-05	64.88	64.88	64.1	64.49	-0.33	-0.51	62868.0	4064920.75	65
2016-06-02	65.28	66.06	64.49	64.82	0.33	0.51	48330.0	3148126.5	108
2016-06-01	63.9	64.49	63.7	64.49	0.1	0.16	5489.0	351642.25	27
2016-05-31	63.31	64.29	63.11	64.39	1.17	1.85	30019.0	1912227.0	85
2016-05-30	64.29	64.29	63.11	63.22	-1.66	-2.56	39211.0	2508430.25	70
2016-05-29	66.46	66.46	64.49	64.88	-1.58	-2.38	40941.0	2673232.0	117
2016-05-26	65.67	67.64	65.67	66.46	1.39	2.14	168317.0	11147423.0	198
2016-05-25	65.87	66.46	64.88	65.07	-0.14	-0.21	162407.0	10727637.5	155
2016-05-24	66.46	66.46	65.08	65.21	-1.85	-2.76	42263.0	2778304.5	84
2016-05-23	68.23	68.23	65.87	67.06	-0.97	-1.43	87184.0	5836673.5	508
2016-05-22	67.83	68.23	67.64	68.03	-0.5	-0.73	190483.0	12957664.75	154
2016-05-19	68.03	68.82	68.03	68.53	-0.48	-0.7	65278.0	4464174.5	125
2016-05-18	69.01	69.21	68.82	69.01	-0.14	-0.2	87536.0	6043213.25	156
2016-05-17	68.23	69.21	68.23	69.15	1.71	2.54	116672.0	8031681.0	180
2016-05-16	68.23	68.62	67.44	67.44	-0.19	-0.28	87235.0	5944027.5	127
2016-05-15	68.42	69.8	67.24	67.63	-0.61	-0.89	340007.0	23489342.75	232
2016-05-12	66.65	69.21	66.65	68.24	1.78	2.68	167561.0	11385613.75	281
2016-05-11	67.05	67.05	65.87	66.46	0.0	0.0	140915.0	9348877.5	100
2016-05-10	66.46	66.85	66.06	66.46	-0.56	-0.84	49395.0	3283343.75	64
2016-05-09	66.85	67.44	66.46	67.02	0.8	1.21	219512.0	14683440.75	185
2016-05-08	65.87	67.24	65.87	66.22	1.14	1.75	130108.0	8705625.0	158
2016-05-05	64.1	65.67	63.9	65.08	1.38	2.17	95549.0	6189264.0	134
2016-05-04	62.13	64.1	62.13	63.7	0.38	0.6	347833.0	22056312.75	163
2016-05-03	63.7	64.29	62.92	63.32	-1.19	-1.84	67700.0	4311618.5	101
2016-05-02	63.9	65.08	63.7	64.51	0.63	0.99	199473.0	12812819.5	397
2016-05-01	66.26	66.85	63.31	63.88	-1.88	-2.86	59176.0	3842682.25	125
2016-04-28	65.47	66.85	65.28	65.76	-0.18	-0.27	195342.0	12888546.25	209
2016-04-27	66.26	66.65	65.47	65.94	0.27	0.41	184342.0	12124465.25	234
2016-04-26	66.65	67.24	65.28	65.67	-1.27	-1.9	38126.0	2526499.0	78
2016-04-25	65.67	67.24	65.28	66.94	1.23	1.87	281656.0	18513965.25	371
2016-04-24	63.11	67.05	63.11	65.71	2.27	3.58	330680.0	21683498.0	391
2016-04-21	61.93	63.7	61.34	63.44	1.55	2.5	126195.0	7914392.75	231
2016-04-20	60.56	61.93	60.56	61.89	1.33	2.2	77877.0	4796943.25	105
2016-04-19	58.99	61.93	58.99	60.56	2.78	4.81	154955.0	9421133.5	219
2016-04-18	58.2	58.2	57.41	57.78	-1.43	-2.42	173523.0	10022501.25	231
2016-04-17	59.77	59.77	58.99	59.21	-1.01	-1.68	78950.0	4662587.5	137
2016-04-14	61.54	61.54	60.17	60.22	-0.9	-1.47	51891.0	3131965.5	73
2016-04-13	61.54	61.93	60.95	61.12	-0.81	-1.31	35191.0	2161343.5	63
2016-04-12	59.97	62.13	59.97	61.93	2.16	3.61	86953.0	5334562.0	112
2016-04-11	59.77	60.36	59.58	59.77	0.09	0.15	51280.0	3068694.5	88
2016-04-10	59.18	59.77	59.18	59.68	0.64	1.08	28222.0	1678271.5	55
2016-04-07	58.59	59.38	58.59	59.04	0.66	1.13	92238.0	5448116.75	123
2016-04-06	58.0	58.59	57.81	58.38	0.58	1.0	75964.0	4423217.0	135
2016-04-05	57.22	57.81	57.02	57.8	0.51	0.89	75430.0	4334120.5	125
2016-04-04	57.02	57.81	57.02	57.29	0.62	1.09	82351.0	4733115.75	84
2016-04-03	59.18	59.18	56.63	56.67	-2.43	-4.11	114206.0	6544790.25	208
2016-03-31	56.63	59.38	54.86	59.1	3.72	6.72	486456.0	27948441.0	576
2016-03-30	54.66	55.64	53.09	55.38	0.73	1.34	343798.0	18692784.75	462
2016-03-29	58.0	58.0	54.07	54.65	-1.89	-3.34	291456.0	16041357.75	418
2016-03-28	57.02	57.22	56.43	56.54	-0.05	-0.09	43684.0	2477915.25	82
2016-03-27	57.22	57.22	56.43	56.59	-0.96	-1.67	59670.0	3397814.0	89
2016-03-24	58.0	58.4	57.02	57.55	-0.65	-1.12	60873.0	3515175.75	91
2016-03-23	58.0	58.4	58.0	58.2	0.39	0.67	82693.0	4812765.25	115
2016-03-22	58.4	58.99	56.82	57.81	-0.98	-1.67	52147.0	3020019.75	120
2016-03-21	58.79	59.58	58.4	58.79	-0.12	-0.2	87854.0	5186296.75	103
2016-03-20	58.4	59.38	58.4	58.91	0.56	0.96	168703.0	9949686.5	138
2016-03-17	58.2	58.79	58.0	58.35	0.81	1.41	111341.0	6520071.0	154
2016-03-16	56.43	57.81	56.23	57.54	1.29	2.29	146708.0	8384992.75	181
2016-03-15	56.82	56.82	55.25	56.25	-0.97	-1.7	51436.0	2885245.25	117
2016-03-14	56.63	57.61	56.23	57.22	0.36	0.63	172021.0	9829931.25	202
2016-03-13	57.02	57.41	56.43	56.86	0.55	0.98	311103.0	17666313.5	279
2016-03-10	56.04	57.22	56.04	56.31	0.68	1.22	278293.0	15759354.75	317
2016-03-09	57.61	57.61	55.45	55.63	-2.69	-4.61	418519.0	23627933.75	471
2016-03-08	58.4	59.18	58.0	58.32	0.18	0.31	131445.0	7707195.25	187
2016-03-07	58.59	60.17	58.0	58.14	-0.33	-0.56	301905.0	17876282.75	352
2016-03-06	57.41	58.79	57.41	58.47	1.97	3.49	260373.0	15133307.5	264
2016-03-03	56.43	56.82	55.84	56.5	0.34	0.61	144453.0	8155542.75	214
2016-03-02	56.63	58.2	55.25	56.16	0.38	0.68	426415.0	24268575.25	542
2016-03-01	54.66	56.23	54.66	55.78	1.89	3.51	197559.0	10994272.75	306
2016-02-29	55.05	55.25	53.48	53.89	-0.78	-1.43	83902.0	4589474.25	142
2016-02-28	55.05	55.05	53.87	54.67	2.01	3.82	206085.0	11268325.0	250
2016-02-25	51.51	53.09	51.51	52.66	0.77	1.48	111165.0	5841103.0	220
2016-02-24	51.51	52.3	51.32	51.89	0.15	0.29	183659.0	9521701.25	254
2016-02-23	51.12	51.91	50.92	51.74	0.67	1.31	132884.0	6837850.0	252
2016-02-22	51.32	51.32	50.14	51.07	0.62	1.23	182336.0	9248492.5	259
2016-02-21	51.12	51.71	50.14	50.45	-0.08	-0.16	103448.0	5283427.25	212
2016-02-18	50.73	51.51	50.14	50.53	0.19	0.38	150719.0	7691798.75	297
2016-02-17	52.3	52.3	50.33	50.34	-0.4	-0.79	141288.0	7166665.75	254
2016-02-16	52.1	53.87	49.94	50.74	-0.52	-1.01	93924.0	4936563.0	199
2016-02-15	47.58	51.71	45.81	51.26	4.17	8.86	198608.0	9642481.25	276
2016-02-14	51.12	51.32	46.99	47.09	-3.55	-7.01	183249.0	8920594.5	657
2016-02-11	53.48	53.48	48.56	50.64	-2.84	-5.31	292506.0	15005158.0	534
2016-02-10	53.87	54.27	53.28	53.48	-0.9	-1.66	199123.0	10648915.0	144
2016-02-09	54.46	54.66	54.07	54.38	-0.35	-0.64	116107.0	6305871.0	86
2016-02-08	55.25	55.84	53.68	54.73	0.33	0.61	210911.0	11568142.25	187
2016-02-07	55.05	55.05	54.07	54.4	-0.86	-1.56	184805.0	10074871.5	202
2016-02-04	53.09	55.84	53.09	55.26	2.44	4.62	162114.0	8815571.5	297
2016-02-03	51.71	53.09	51.51	52.82	1.11	2.15	209202.0	10926439.0	200
2016-02-02	51.91	52.89	50.92	51.71	-1.09	-2.06	375915.0	19454259.75	667
2016-02-01	55.05	55.05	52.69	52.8	-2.31	-4.19	262288.0	13949465.0	448
2016-01-31	55.05	56.43	55.05	55.11	1.63	3.05	461272.0	25533136.75	396
2016-01-28	53.09	55.25	53.09	53.48	1.57	3.02	545780.0	29334322.25	601
2016-01-27	50.33	52.69	50.33	51.91	1.74	3.47	247810.0	12892620.75	265
2016-01-26	47.19	50.53	47.19	50.17	0.83	1.68	113766.0	5607616.0	229
2016-01-25	49.15	50.33	47.38	49.34	0.39	0.8	151954.0	7452689.75	237
2016-01-24	50.33	50.33	48.17	48.95	2.65	5.72	115100.0	5651985.25	156
2016-01-21	43.06	46.6	43.06	46.3	3.49	8.15	635130.0	28276005.25	991
2016-01-20	41.49	44.83	40.11	42.81	0.0	0.0	486758.0	20608287.25	666
2016-01-19	39.72	42.86	39.72	42.81	3.75	9.6	1178148.0	49080590.0	747
2016-01-18	41.29	42.08	38.93	39.06	-2.04	-4.96	621002.0	24757799.55	1049
2016-01-17	41.29	42.27	41.09	41.1	-4.38	-9.63	445030.0	18496602.0	308
2016-01-14	46.4	46.4	43.26	45.48	-0.92	-1.98	261110.0	11706745.5	222
2016-01-13	47.97	49.55	46.01	46.4	-1.54	-3.21	120597.0	5719881.5	234
2016-01-12	45.81	48.56	45.62	47.94	-0.29	-0.6	139670.0	6577547.5	282
2016-01-11	48.76	49.15	46.4	48.23	-0.92	-1.87	231206.0	11109262.75	338
2016-01-10	48.96	49.74	47.97	49.15	0.38	0.78	221565.0	10831781.0	184
2016-01-07	52.89	52.89	48.17	48.77	-4.33	-8.15	263924.0	13204180.0	292
2016-01-06	53.87	54.46	52.89	53.1	-1.39	-2.55	271713.0	14736236.25	621
2016-01-05	55.64	56.04	52.3	54.49	-1.3	-2.33	358433.0	19371551.0	484
2016-01-04	56.82	57.22	55.64	55.79	-1.13	-1.99	400783.0	22680913.0	252
2016-01-03	55.84	57.22	54.86	56.92	1.67	3.02	239908.0	13385916.0	330
2015-12-31	53.87	55.64	53.87	55.25	1.71	3.19	314261.0	17218406.5	387
2015-12-30	51.91	54.66	51.91	53.54	1.79	3.46	697236.0	37129471.5	819
2015-12-29	49.94	52.5	48.76	51.75	1.78	3.56	504719.0	25849344.25	601
2015-12-28	49.15	50.33	48.56	49.97	1.01	2.06	262576.0	13007236.25	368
2015-12-27	49.55	49.94	48.37	48.96	-0.53	-1.07	173491.0	8486689.0	305
2015-12-24	50.33	50.92	48.96	49.49	-0.84	-1.67	323401.0	16217495.0	399
2015-12-23	50.73	51.51	50.14	50.33	0.41	0.82	711509.0	36252109.25	922
2015-12-22	49.15	50.53	48.76	49.92	1.13	2.32	1104022.0	54763354.75	1061
2015-12-21	49.55	49.55	48.37	48.79	-0.4	-0.81	461525.0	22575800.25	513
2015-12-20	50.33	50.33	48.96	49.19	-1.26	-2.5	190440.0	9413149.5	296
2015-12-17	49.94	51.51	49.35	50.45	0.76	1.53	683439.0	34462881.5	754
2015-12-16	51.51	51.51	49.55	49.69	-1.61	-3.14	159253.0	7983029.25	278
2015-12-15	51.71	52.1	50.73	51.3	-0.39	-0.75	166483.0	8566523.0	209
2015-12-14	52.1	53.09	50.33	51.69	0.04	0.08	192143.0	9997554.25	193
2015-12-13	49.15	54.66	49.15	51.65	-2.9	-5.32	135502.0	7022343.25	218
2015-12-10	55.25	55.45	54.27	54.55	-0.53	-0.96	103452.0	5662759.0	184
2015-12-09	56.82	56.82	55.05	55.08	-1.26	-2.24	78137.0	4371493.25	134
2015-12-08	57.02	57.02	55.45	56.34	-0.88	-1.54	126724.0	7118115.5	139
2015-12-07	58.0	58.4	57.22	57.22	-0.78	-1.34	51843.0	2983332.5	98
2015-12-06	57.61	58.0	57.22	58.0	0.19	0.33	74745.0	4303505.0	137
2015-12-03	58.59	58.59	57.61	57.81	-1.14	-1.93	79216.0	4590196.25	151
2015-12-02	58.59	59.18	58.4	58.95	-0.19	-0.32	61626.0	3623103.25	113
2015-12-01	59.58	59.58	58.59	59.14	-0.33	-0.55	221349.0	13137590.5	142
2015-11-30	59.77	59.77	58.99	59.47	-0.45	-0.75	63063.0	3755323.25	119
2015-11-29	60.36	60.76	59.77	59.92	-0.14	-0.23	161951.0	9782900.5	241
2015-11-26	59.38	60.36	58.99	60.06	0.85	1.44	222890.0	13287420.0	258
2015-11-25	59.38	59.77	58.79	59.21	0.24	0.41	238771.0	14162562.25	327
2015-11-24	58.79	60.17	58.59	58.97	0.38	0.65	663882.0	39476588.5	744
2015-11-23	58.59	58.79	58.0	58.59	0.0	0.0	123489.0	7231948.75	123
2015-11-22	58.4	58.79	58.4	58.59	0.36	0.62	178264.0	10442197.5	145
2015-11-19	58.0	58.4	57.61	58.23	0.43	0.74	67334.0	3911662.5	78
2015-11-18	58.2	58.59	57.22	57.8	-0.79	-1.35	121127.0	6984447.25	148
2015-11-17	58.4	58.99	58.0	58.59	0.57	0.98	108637.0	6363517.25	140
2015-11-16	58.59	58.99	57.61	58.02	-0.38	-0.65	237356.0	13758516.25	355
2015-11-15	57.81	60.17	57.81	58.4	-2.36	-3.88	98827.0	5769929.25	201
2015-11-12	61.54	61.54	60.17	60.76	0.16	0.26	51557.0	3135049.75	120
2015-11-11	61.15	61.34	59.38	60.6	0.12	0.2	80121.0	4851425.5	138
2015-11-10	60.36	61.74	60.17	60.48	0.72	1.2	113989.0	6953293.75	288
2015-11-09	58.59	59.77	58.59	59.76	1.18	2.01	43735.0	2589932.25	134
2015-11-08	58.2	58.79	57.61	58.58	0.07	0.12	87559.0	5088576.75	115
2015-11-05	58.79	58.99	58.0	58.51	-0.27	-0.46	70562.0	4142742.75	101
2015-11-04	59.18	59.18	56.63	58.78	0.44	0.75	164980.0	9555970.5	283
2015-11-03	59.58	60.17	58.2	58.34	-1.43	-2.39	83717.0	4943790.0	222
2015-11-02	60.95	62.52	59.38	59.77	-0.73	-1.21	243504.0	14877903.25	320
2015-11-01	60.36	60.56	59.77	60.5	-1.21	-1.96	79591.0	4800149.0	161
2015-10-29	64.1	64.1	61.34	61.71	-0.23	-0.37	171482.0	10703467.5	329
2015-10-28	62.72	62.92	60.17	61.94	-0.77	-1.23	264518.0	16219183.5	349
2015-10-27	64.69	65.28	62.52	62.71	-2.49	-3.82	135930.0	8647759.25	198
2015-10-26	66.85	67.05	63.7	65.2	-0.89	-1.35	159533.0	10313977.5	262
2015-10-25	68.23	68.62	66.06	66.09	-1.7	-2.51	85564.0	5819401.5	131
2015-10-22	70.0	70.0	67.24	67.79	-1.82	-2.61	64877.0	4422426.25	128
2015-10-21	70.78	70.78	68.62	69.61	-1.62	-2.27	349209.0	24504703.5	197
2015-10-20	71.57	71.57	71.18	71.23	-0.14	-0.2	143354.0	10211086.75	169
2015-10-19	71.57	71.57	71.18	71.37	-0.16	-0.22	38111.0	2719481.25	86
2015-10-18	70.39	72.36	70.39	71.53	0.35	0.49	50412.0	3616875.75	113
2015-10-15	70.78	71.77	70.19	71.18	0.39	0.55	130602.0	9293983.75	219
2015-10-14	69.01	71.96	68.23	70.79	1.49	2.15	298542.0	21076751.5	567
2015-10-13	72.16	72.95	69.01	69.3	-1.09	-1.55	215111.0	15235825.25	460
2015-10-12	69.21	71.57	68.03	70.39	1.79	2.61	557309.0	39238471.5	584
2015-10-11	67.24	69.21	67.24	68.6	1.99	2.99	236359.0	16181131.0	347
2015-10-08	66.65	67.44	66.26	66.61	0.1	0.15	204853.0	13698900.0	262
2015-10-07	67.24	68.82	66.46	66.51	-0.3	-0.45	170817.0	11459328.75	291
2015-10-06	64.29	67.05	64.29	66.81	2.79	4.36	273567.0	17920883.25	348
2015-10-05	63.31	64.1	62.92	64.02	1.2	1.91	119084.0	7587332.75	176
2015-10-04	63.11	64.1	62.72	62.82	0.0	0.0	111616.0	7048174.0	139
2015-10-01	64.1	64.69	62.72	62.82	-0.93	-1.46	200059.0	12752784.0	179
2015-09-30	62.92	64.1	62.52	63.75	0.99	1.58	38037.0	2399255.75	81
2015-09-29	63.11	63.51	62.33	62.76	-0.77	-1.21	46491.0	2914988.25	93
2015-09-21	63.51	64.1	63.31	63.53	-0.03	-0.05	103620.0	6584707.0	108
2015-09-20	64.88	64.88	63.51	63.56	-1.8	-2.75	85864.0	5534281.75	91
2015-09-17	65.47	65.87	64.1	65.36	0.1	0.15	304191.0	19908833.5	215
2015-09-16	65.47	65.87	64.88	65.26	-0.17	-0.26	63073.0	4119987.25	92
2015-09-15	64.49	65.67	64.49	65.43	0.13	0.2	44350.0	2893555.5	81
2015-09-14	67.83	67.83	65.28	65.3	-2.14	-3.17	89975.0	5969898.75	94
2015-09-13	70.39	70.39	67.24	67.44	0.06	0.09	241420.0	16354276.5	185
2015-09-10	64.88	69.21	64.88	67.38	1.9	2.9	249419.0	16633120.75	284
2015-09-09	64.1	66.06	63.9	65.48	2.8	4.47	393865.0	25574251.5	265
2015-09-08	62.13	62.92	62.13	62.68	0.39	0.63	37368.0	2336038.0	75
2015-09-07	62.92	63.31	62.33	62.29	-0.01	-0.02	79040.0	4965421.75	111
2015-09-06	62.33	63.51	62.33	62.3	-0.52	-0.83	38528.0	2415312.25	92
2015-09-03	63.31	63.51	62.52	62.82	0.43	0.69	106182.0	6689778.75	136
2015-09-02	61.34	62.72	60.95	62.39	-0.46	-0.73	128002.0	7898511.25	156
2015-09-01	64.88	65.47	62.72	62.85	-1.26	-1.97	195505.0	12349454.25	317
2015-08-31	66.06	66.26	63.9	64.11	-2.08	-3.14	114804.0	7421367.0	199
2015-08-30	71.18	71.18	66.06	66.19	0.13	0.2	156326.0	10712464.5	257
2015-08-27	66.65	67.24	65.67	66.06	1.31	2.02	139131.0	9217096.5	156
2015-08-26	64.1	66.06	61.74	64.75	-0.06	-0.09	218057.0	13880306.0	274
2015-08-25	62.33	65.67	60.36	64.81	2.06	3.28	675564.0	42807250.25	803
2015-08-24	67.44	68.62	61.74	62.75	-5.84	-8.51	374817.0	23963242.25	289
2015-08-23	69.6	71.96	68.62	68.59	-5.54	-7.47	47581.0	3322404.0	121
2015-08-20	68.82	75.5	68.03	74.13	2.29	3.19	69804.0	5044407.5	141
2015-08-19	74.91	75.5	71.77	71.84	-3.03	-4.05	66709.0	4866648.0	72
2015-08-18	72.95	74.91	71.77	74.87	0.48	0.65	126401.0	9085536.0	96
2015-08-17	75.5	75.5	74.13	74.39	-1.14	-1.51	61449.0	4577947.25	133
2015-08-16	77.07	77.07	75.5	75.53	-1.6	-2.07	66098.0	5034823.75	102
2015-08-13	78.06	78.06	76.68	77.13	-0.25	-0.32	39251.0	3032363.75	62
2015-08-12	78.06	78.45	77.07	77.38	-1.28	-1.63	30878.0	2400402.0	84
2015-08-11	79.63	80.02	78.65	78.66	-0.93	-1.17	30427.0	2423677.25	66
2015-08-10	79.63	79.83	78.84	79.59	1.37	1.75	56244.0	4461548.5	88
2015-08-09	78.06	80.22	77.07	78.22	1.47	1.92	138504.0	10984634.25	176
2015-08-06	76.48	76.88	76.29	76.75	0.19	0.25	65426.0	5018351.5	83
2015-08-05	77.07	78.45	76.48	76.56	-0.15	-0.2	67611.0	5191303.0	88
2015-08-04	76.48	77.07	76.48	76.71	-0.16	-0.21	43979.0	3374904.0	56
2015-08-03	77.47	77.47	76.68	76.87	-0.2	-0.26	17329.0	1331924.5	45
2015-08-02	76.29	77.07	76.09	77.07	-1.53	-1.95	42944.0	3295509.5	85
2015-07-30	78.65	79.04	78.25	78.6	-0.05	-0.06	51033.0	4013673.25	98
2015-07-29	79.24	79.24	78.65	78.65	-0.58	-0.73	78870.0	6234423.5	103
2015-07-28	79.04	79.43	79.04	79.23	-0.99	-1.23	42664.0	3381590.5	76
2015-07-27	81.4	81.4	80.22	80.22	-1.1	-1.35	56059.0	4539173.25	95
2015-07-26	81.79	81.79	81.2	81.32	-0.32	-0.39	25969.0	2114774.25	66
2015-07-23	82.38	82.38	81.6	81.64	-0.47	-0.57	45429.0	3721617.25	104
2015-07-22	82.78	82.97	81.4	82.11	-0.42	-0.51	153335.0	12648524.25	157
2015-07-15	81.79	82.78	81.6	82.53	1.09	1.34	70035.0	5769311.25	116
2015-07-14	81.2	81.4	80.61	81.44	0.48	0.59	42181.0	3424106.5	90
2015-07-13	81.79	82.19	80.61	80.96	-0.5	-0.61	241780.0	19744809.75	140
2015-07-12	81.6	83.37	81.4	81.46	0.08	0.1	124804.0	10248881.25	150
2015-07-09	81.79	82.58	81.2	81.38	-0.11	-0.13	127783.0	10447913.5	183
2015-07-08	83.76	83.76	81.4	81.49	-2.0	-2.4	72113.0	5909175.75	143
2015-07-07	85.33	85.33	82.97	83.49	-1.96	-2.29	195238.0	16324670.25	174
2015-07-06	85.73	86.51	85.14	85.45	-1.16	-1.34	125721.0	10735851.25	181
2015-07-05	86.91	87.69	86.32	86.61	-0.53	-0.61	120097.0	10425179.0	64
2015-07-02	87.69	88.67	87.1	87.14	-1.09	-1.24	143031.0	12547359.0	83
2015-07-01	88.08	88.48	87.69	88.23	0.44	0.5	87745.0	7735511.0	91
2015-06-30	84.94	88.48	84.35	87.79	2.77	3.26	243652.0	20970217.5	148
2015-06-29	84.74	85.33	83.76	85.02	-0.38	-0.44	120944.0	10152789.0	105
2015-06-28	86.91	86.91	84.55	85.4	-1.17	-1.35	226879.0	19331164.25	161
2015-06-25	87.5	87.89	86.12	86.57	-1.08	-1.23	174324.0	15186320.5	167
2015-06-24	88.08	88.08	87.1	87.65	-0.54	-0.61	73856.0	6456529.0	150
2015-06-23	87.69	89.26	87.69	88.19	0.28	0.32	82155.0	7296332.75	80
2015-06-22	88.48	89.26	87.5	87.91	-0.17	-0.19	75137.0	6622643.0	91
2015-06-21	88.87	89.26	88.08	88.08	-0.79	-0.89	25817.0	2290025.25	50
2015-06-18	89.26	89.26	88.87	88.87	-1.68	-1.86	9213.0	822712.75	43
2015-06-17	88.48	90.84	88.48	90.55	0.78	0.87	58120.0	5249497.25	152
2015-06-16	86.51	90.05	86.51	89.77	1.57	1.78	112300.0	9938804.75	162
2015-06-15	88.67	89.07	87.3	88.2	-1.36	-1.52	86016.0	7626475.25	128
2015-06-14	89.66	90.05	88.67	89.56	0.33	0.37	28279.0	2525122.25	102
2015-06-11	91.03	91.03	89.26	89.23	-1.21	-1.34	65864.0	5942949.25	128
2015-06-10	90.44	91.03	89.07	90.44	0.51	0.57	108745.0	9828523.25	207
2015-06-09	88.87	92.21	88.28	89.93	-0.04	-0.04	319424.0	28894666.0	500
2015-06-08	88.08	90.44	87.69	89.97	1.78	2.02	196495.0	17697591.75	242
2015-06-07	87.5	89.26	87.3	88.19	0.06	0.07	144041.0	12742335.75	208
2015-06-04	86.91	90.84	86.51	88.13	1.22	1.4	449892.0	40095497.75	696
2015-06-03	88.67	88.67	86.71	86.91	-1.19	-1.35	97157.0	8502847.0	214
2015-06-02	88.48	89.26	87.3	88.1	0.71	0.81	237336.0	20997668.25	295
2015-06-01	86.32	87.69	84.94	87.39	0.11	0.13	181716.0	15722247.75	327
2015-05-31	87.69	88.67	87.1	87.28	-0.52	-0.59	79672.0	6971180.0	230
2015-05-28	90.05	90.64	86.91	87.8	-0.66	-0.75	467356.0	41586229.75	911
2015-05-27	84.74	91.23	84.35	88.46	5.37	6.46	341958.0	29528235.25	552
2015-05-26	83.17	83.76	82.78	83.09	-0.59	-0.71	59240.0	4949164.75	106
2015-05-25	82.97	84.35	82.97	83.68	0.55	0.66	48214.0	4041737.25	96
2015-05-24	82.97	83.56	82.97	83.13	-0.15	-0.18	18214.0	1516807.0	65
2015-05-21	83.76	83.96	83.17	83.28	0.79	0.96	51261.0	4290451.75	145
2015-05-20	81.4	83.96	81.4	82.49	0.56	0.68	87670.0	7243712.5	160
2015-05-19	81.2	81.99	81.2	81.93	0.77	0.95	44647.0	3647140.75	113
2015-05-18	81.2	81.4	81.2	81.16	-0.33	-0.4	39300.0	3191205.5	60
2015-05-17	81.79	82.38	80.22	81.49	0.55	0.68	106725.0	8645438.5	201
2015-05-14	80.61	82.78	80.22	80.94	-0.22	-0.27	36497.0	2986209.0	118
2015-05-13	81.79	82.38	81.2	81.16	-0.23	-0.28	39569.0	3232839.0	98
2015-05-12	80.42	81.4	80.22	81.39	0.57	0.71	24963.0	2011293.75	56
2015-05-11	81.99	82.58	80.61	80.82	-1.13	-1.38	57412.0	4661742.25	109
2015-05-10	81.4	81.99	81.01	81.95	0.31	0.38	9981.0	814101.0	63
2015-05-07	80.61	81.99	80.61	81.64	-0.66	-0.8	39055.0	3180170.0	62
2015-05-06	81.4	82.38	81.4	82.3	0.73	0.89	41570.0	3414279.75	114
2015-05-05	81.2	82.19	80.42	81.57	1.51	1.89	125324.0	10224436.25	151
2015-05-04	80.22	80.61	79.24	80.06	-0.78	-0.96	282618.0	22598801.5	151
2015-05-03	80.61	81.2	80.22	80.84	-0.34	-0.42	94180.0	7611125.5	179
2015-04-30	82.78	82.97	80.61	81.18	-0.78	-0.95	108731.0	8887028.75	188
2015-04-29	82.38	82.97	81.4	81.96	-0.21	-0.26	105922.0	8707999.5	123
2015-04-28	83.37	83.37	81.79	82.17	-1.2	-1.44	321280.0	26453318.5	180
2015-04-27	84.15	84.15	83.37	83.37	-0.45	-0.54	39943.0	3333964.5	71
2015-04-26	84.35	84.94	83.37	83.82	0.16	0.19	124695.0	10441880.25	174
2015-04-23	82.58	83.76	82.19	83.66	0.25	0.3	39017.0	3235785.25	110
2015-04-22	82.97	84.94	82.58	83.41	1.51	1.84	136291.0	11467014.75	202
2015-04-21	83.56	83.56	79.24	81.9	-2.06	-2.45	217055.0	17596457.5	410
2015-04-20	87.69	87.69	82.19	83.96	-3.85	-4.38	197166.0	16777951.25	259
2015-04-19	81.4	87.89	81.4	87.81	7.23	8.97	234749.0	19781688.25	324
2015-04-16	79.24	81.79	79.24	80.58	1.08	1.36	139522.0	11252086.25	243
2015-04-15	78.65	80.22	78.65	79.5	1.17	1.49	102510.0	8137319.75	180
2015-04-14	79.04	79.24	77.47	78.33	0.65	0.84	118728.0	9304166.75	260
2015-04-13	81.99	81.99	77.47	77.68	2.78	3.71	270981.0	21414472.75	567
2015-04-12	74.32	76.09	74.32	74.9	0.99	1.34	154116.0	11640762.75	178
2015-04-09	73.54	74.32	72.75	73.91	0.41	0.56	109677.0	8109748.0	152
2015-04-08	72.75	73.73	72.55	73.5	1.44	2.0	256493.0	18729953.75	202
2015-04-07	71.96	72.95	71.77	72.06	0.96	1.35	206631.0	14953186.25	201
2015-04-06	71.96	72.55	71.18	71.1	-0.33	-0.46	134747.0	9670308.0	166
2015-04-05	73.34	73.34	69.8	71.43	-1.07	-1.48	136270.0	9693133.25	164
2015-04-02	74.32	74.32	71.18	72.5	-1.38	-1.87	259781.0	19016666.5	401
2015-04-01	73.93	75.5	73.54	73.88	-2.27	-2.98	377259.0	28127890.5	409
2015-03-31	78.06	79.04	75.11	76.15	-1.11	-1.44	242781.0	18907935.25	352
2015-03-30	76.09	80.22	75.89	77.26	1.33	1.75	565417.0	44050998.5	676
2015-03-29	75.11	76.48	73.54	75.93	2.26	3.07	683715.0	51281571.25	648
2015-03-26	72.36	76.09	72.36	73.67	-2.26	-2.98	233707.0	17319391.25	322
2015-03-25	80.61	80.61	75.5	75.93	-4.64	-5.76	170980.0	13314902.75	409
2015-03-24	86.12	86.12	78.65	80.57	-5.61	-6.51	673990.0	54744789.75	1001
2015-03-23	85.92	86.12	84.94	86.18	-0.25	-0.29	92261.0	7906375.5	92
2015-03-22	86.12	86.71	86.12	86.43	0.7	0.82	24677.0	2132023.0	69
2015-03-19	86.71	88.08	85.73	85.73	0.61	0.72	90925.0	7886302.75	110
2015-03-18	86.91	87.3	84.35	85.12	-2.3	-2.63	74479.0	6443435.25	119
2015-03-17	87.1	87.89	87.1	87.42	-1.04	-1.18	69519.0	6087039.25	127
2015-03-16	89.46	89.46	88.08	88.46	-1.29	-1.44	149882.0	13326476.0	120
2015-03-15	89.26	89.85	89.07	89.75	0.17	0.19	64057.0	5725199.5	102
2015-03-12	89.26	90.25	88.87	89.58	0.23	0.26	40159.0	3594938.75	119
2015-03-11	89.26	89.85	88.87	89.35	-0.75	-0.83	43467.0	3882794.75	145
2015-03-10	90.64	91.82	89.26	90.1	-1.76	-1.92	94249.0	8565466.0	145
2015-03-09	91.82	92.61	91.23	91.86	0.02	0.02	80831.0	7422867.0	148
2015-03-08	92.8	93.2	91.23	91.84	-0.69	-0.75	85698.0	7852049.75	191
2015-03-05	90.84	93.2	90.84	92.53	2.42	2.69	416624.0	38235782.25	537
2015-03-04	87.5	90.84	87.5	90.11	2.74	3.14	166166.0	14813855.0	348
2015-03-03	88.08	89.85	87.1	87.37	-0.4	-0.46	129262.0	11391662.25	323
2015-03-02	87.1	88.87	86.51	87.77	0.7	0.8	47416.0	4157729.5	172
2015-03-01	89.26	89.26	86.51	87.07	-1.75	-1.97	123569.0	10801346.25	213
2015-02-26	89.26	89.66	88.67	88.82	-0.5	-0.56	50102.0	4455770.25	154
2015-02-25	86.12	91.62	86.12	89.32	3.34	3.88	225202.0	20015063.75	477
2015-02-24	86.51	86.91	84.94	85.98	-0.45	-0.52	2269495.0	177877253.0	161
2015-02-23	87.1	87.1	84.55	86.43	-0.99	-1.13	79337.0	6820436.75	209
2015-02-22	88.08	89.26	87.1	87.42	-0.74	-0.84	131893.0	11674087.5	156
2015-02-19	89.07	91.62	87.5	88.16	0.44	0.5	241984.0	21657756.25	467
2015-02-18	88.67	88.67	86.91	87.72	-1.12	-1.26	77726.0	6823268.5	123
2015-02-17	89.26	90.25	88.48	88.84	0.46	0.52	80333.0	7182612.0	149
2015-02-16	88.67	90.84	88.08	88.38	-1.31	-1.46	120874.0	10800278.25	212
2015-02-15	90.64	93.2	89.07	89.69	-0.34	-0.38	158938.0	14508200.0	237
2015-02-12	88.08	92.41	88.08	90.03	0.99	1.11	142969.0	12971586.75	253
2015-02-11	85.92	89.66	85.92	89.04	3.31	3.86	253513.0	22393023.5	427
2015-02-10	87.3	87.3	85.53	85.73	-2.06	-2.35	52035.0	4520587.75	137
2015-02-09	88.08	88.48	87.5	87.79	-0.43	-0.49	23242.0	2039733.75	90
2015-02-08	89.26	89.66	88.08	88.22	-0.54	-0.61	62699.0	5576376.0	92
2015-02-05	87.5	88.87	87.5	88.76	0.86	0.98	43598.0	3849380.75	117
2015-02-04	88.48	88.48	86.71	87.9	0.29	0.33	144517.0	12629591.0	203
2015-02-03	86.32	88.08	86.32	87.61	0.93	1.07	254596.0	22242801.25	291
2015-02-02	86.91	88.08	86.51	86.68	-0.04	-0.05	106539.0	9287937.75	122
2015-02-01	85.53	87.5	85.53	86.72	2.02	2.38	208890.0	18071351.75	276
2015-01-29	85.14	85.14	84.55	84.7	-0.59	-0.69	31461.0	2668797.25	94
2015-01-28	84.74	85.92	84.55	85.29	1.03	1.22	157521.0	13448951.25	191
2015-01-27	84.15	84.55	83.76	84.26	0.58	0.69	50967.0	4292337.25	125
2015-01-26	83.37	85.33	83.37	83.68	1.71	2.09	62418.0	5263525.5	138
2015-01-22	83.96	84.94	81.4	81.97	-0.75	-0.91	66047.0	5523923.75	136
2015-01-21	82.58	84.35	82.38	82.72	-1.08	-1.29	56668.0	4693492.75	137
2015-01-20	84.55	87.1	82.97	83.8	-0.27	-0.32	148637.0	12651995.75	264
2015-01-19	83.37	84.55	83.37	84.07	1.22	1.47	51268.0	4303873.75	138
2015-01-18	80.22	83.76	80.22	82.85	2.65	3.3	135177.0	11147783.75	233
2015-01-15	79.83	80.81	79.83	80.2	0.25	0.31	64298.0	5164509.0	117
2015-01-14	80.81	81.4	79.83	79.95	0.04	0.05	99661.0	8044311.25	141
2015-01-13	76.68	80.61	76.68	79.91	-0.63	-0.78	41459.0	3296286.75	172
2015-01-12	79.24	81.79	79.24	80.54	1.03	1.3	84213.0	6781568.75	134
2015-01-11	79.63	79.83	79.24	79.51	0.25	0.32	22666.0	1803364.0	60
2015-01-08	78.25	79.83	78.25	79.26	1.82	2.35	189515.0	14238798.5	184
2015-01-07	78.06	79.04	76.68	77.44	0.37	0.48	154875.0	12075340.0	206
2015-01-06	74.32	77.07	73.54	77.07	-1.89	-2.39	78399.0	5914512.5	164
2015-01-05	80.22	80.22	78.25	78.96	-1.33	-1.66	86078.0	6841731.0	144
2015-01-04	80.81	81.2	80.02	80.29	-1.08	-1.33	36840.0	2970102.5	108
2015-01-01	81.79	82.38	80.61	81.37	-0.38	-0.46	143677.0	11734214.75	148
2014-12-31	85.33	85.53	78.06	81.75	-1.97	-2.35	319400.0	26191768.5	363
2014-12-30	82.38	84.55	80.02	83.72	-0.83	-0.98	355553.0	29542801.5	316
2014-12-29	82.38	85.53	82.38	84.55	2.2	2.67	330481.0	27881199.25	344
2014-12-28	80.02	82.38	79.83	82.35	2.46	3.08	336304.0	27491516.75	375
2014-12-25	80.42	81.01	78.65	79.89	-0.2	-0.25	151429.0	12053730.0	306
2014-12-24	79.83	81.2	79.83	80.09	0.15	0.19	270214.0	21770898.25	468
2014-12-23	80.61	82.97	79.83	79.94	-1.18	-1.45	168434.0	13660073.0	405
2014-12-22	82.38	82.38	79.83	81.12	-1.73	-2.09	235439.0	19136699.0	464
2014-12-21	82.97	83.76	75.7	82.85	4.36	5.55	342599.0	27719576.0	548
2014-12-18	73.54	78.45	73.54	78.49	7.08	9.91	578140.0	44178022.75	656
2014-12-17	69.21	71.77	64.29	71.41	2.83	4.13	326650.0	22464290.5	490
2014-12-16	73.93	73.93	68.62	68.58	-7.6	-9.98	404623.0	28038879.0	434
2014-12-15	78.84	80.61	74.32	76.18	-1.73	-2.22	310977.0	24146934.5	417
2014-12-14	78.65	81.6	77.47	77.91	-4.32	-5.25	368181.0	28999674.5	490
2014-12-11	82.38	83.76	81.01	82.23	-2.45	-2.89	278635.0	22890425.0	391
2014-12-10	86.12	87.5	83.76	84.68	-2.29	-2.63	148712.0	12695743.5	301
2014-12-09	87.1	90.05	86.12	86.97	-1.27	-1.44	345029.0	29742428.5	600
2014-12-08	87.69	93.79	86.91	88.24	0.39	0.44	637848.0	57411491.0	1079
2014-12-07	85.73	87.89	85.53	87.85	1.64	1.9	145662.0	12715263.0	216
2014-12-04	86.12	86.51	84.55	86.21	1.85	2.19	281777.0	24095224.0	310
2014-12-03	86.12	87.89	83.76	84.36	-2.06	-2.38	243761.0	20898078.0	421
2014-12-02	82.78	87.69	82.78	86.42	4.93	6.05	312285.0	26974981.0	498
2014-12-01	78.06	81.79	78.06	81.49	2.81	3.57	225469.0	18249960.5	294
2014-11-30	78.06	80.81	76.09	78.68	-3.95	-4.78	153958.0	12204809.75	277
2014-11-27	78.84	82.97	78.25	82.63	3.31	4.17	123347.0	9964564.0	362
2014-11-26	80.61	81.4	78.65	79.32	-2.24	-2.75	179662.0	14349872.75	284
2014-11-25	79.24	84.74	79.24	81.56	0.93	1.15	166415.0	13507282.5	279
2014-11-24	82.19	82.19	80.42	80.63	-0.69	-0.85	47835.0	3887924.5	98
2014-11-23	80.22	81.99	80.22	81.32	1.94	2.44	121557.0	9865500.25	174
2014-11-20	80.42	80.42	78.84	79.38	-0.86	-1.07	96108.0	7625067.5	202
2014-11-19	81.79	81.79	80.22	80.24	-0.28	-0.35	70587.0	5685446.0	157
2014-11-18	79.63	81.4	79.43	80.52	0.98	1.23	123526.0	9945979.75	171
2014-11-17	82.78	82.78	79.04	79.54	-3.23	-3.9	209706.0	16731579.5	285
2014-11-16	84.74	85.14	82.38	82.77	-1.78	-2.11	62431.0	5239364.5	179
2014-11-13	83.96	84.94	83.76	84.55	-0.92	-1.08	56185.0	4731190.25	166
2014-11-12	86.12	86.12	83.96	85.47	-0.48	-0.56	115584.0	9834382.75	199
2014-11-11	85.73	87.69	85.73	85.95	-1.51	-1.73	111839.0	9690742.0	186
2014-11-10	87.5	87.5	86.91	87.46	0.08	0.09	62480.0	5451429.25	159
2014-11-09	88.08	88.48	86.91	87.38	-0.41	-0.47	94458.0	8252856.5	226
2014-11-06	86.32	88.48	86.32	87.79	2.08	2.43	192325.0	16812303.0	383
2014-11-05	86.91	89.66	84.55	85.71	-3.43	-3.85	393149.0	33796859.25	646
2014-11-04	87.1	90.84	86.12	89.14	1.68	1.92	531156.0	47423143.5	1000
2014-11-03	83.96	88.08	83.37	87.46	3.58	4.27	365981.0	31681775.0	752
2014-11-02	81.79	84.55	81.79	83.88	2.79	3.44	310324.0	25933534.0	772
2014-10-30	87.3	87.3	80.61	81.09	-5.76	-6.63	653498.0	53837114.0	1389
2014-10-29	89.85	90.84	86.12	86.85	-3.37	-3.74	661368.0	58203799.0	1163
2014-10-28	93.2	94.97	89.26	90.22	-5.35	-5.6	591006.0	54721758.75	1169
2014-10-27	94.18	98.7	93.39	95.57	0.86	0.91	473410.0	45447937.5	937
2014-10-26	91.43	96.54	90.64	94.71	3.27	3.58	526857.0	48928533.5	716
2014-10-23	89.26	92.21	88.48	91.44	1.84	2.05	465904.0	42254229.5	970
2014-10-22	85.53	92.61	85.33	89.6	4.27	5.0	495206.0	43867492.25	850
2014-10-21	84.94	86.91	84.35	85.33	1.26	1.5	319928.0	27280681.5	335
2014-10-20	82.97	84.55	81.6	84.07	1.35	1.63	357297.0	29655801.75	338
2014-10-19	81.01	83.17	80.61	82.72	4.59	5.87	366613.0	29950134.5	360
2014-10-16	78.65	79.83	75.5	78.13	-2.06	-2.57	366701.0	28528920.5	343
2014-10-15	79.24	81.4	79.24	80.19	0.1	0.12	317510.0	25501736.5	435
2014-10-14	79.24	81.6	77.47	80.09	0.33	0.41	387827.0	30767073.25	486
2014-10-13	80.61	81.79	77.47	79.76	-0.08	-0.1	799233.0	64165006.75	732
2014-10-12	82.97	84.55	78.65	79.84	-5.65	-6.61	439105.0	35818847.25	725
2014-10-02	84.55	89.07	82.97	85.49	0.22	0.26	1726862.0	150389497.5	2047
2014-10-01	80.61	86.51	79.24	85.27	5.42	6.79	1235351.0	102045654.0	1431
2014-09-30	78.65	81.2	78.25	79.85	1.42	1.81	396731.0	31729877.5	594
2014-09-29	78.65	79.83	78.06	78.43	-0.23	-0.29	256031.0	20060883.25	338
2014-09-28	79.24	80.81	76.68	78.66	-0.33	-0.42	846541.0	67045228.0	1249
2014-09-25	73.93	80.02	72.95	78.99	6.2	8.52	656741.0	50079845.0	500
2014-09-24	75.11	75.11	71.77	72.79	-2.1	-2.8	239581.0	17591424.0	219
2014-09-22	75.7	75.7	74.32	74.89	-1.05	-1.38	96189.0	7193696.75	159
2014-09-21	75.5	78.06	75.5	75.94	0.77	1.02	500570.0	38543043.0	464
2014-09-18	74.91	75.11	73.73	75.17	0.66	0.89	201430.0	15057988.25	180
2014-09-17	73.54	74.71	73.14	74.51	2.08	2.87	168102.0	12439085.0	196
2014-09-16	72.36	73.54	72.36	72.43	0.47	0.65	97314.0	7066156.25	147
2014-09-15	72.95	73.14	71.77	71.96	-0.76	-1.05	249976.0	18176145.0	205
2014-09-14	72.55	73.54	72.55	72.72	-0.22	-0.3	219475.0	16010275.25	209
2014-09-11	73.54	74.32	72.55	72.94	-0.66	-0.9	173082.0	12746755.0	190
2014-09-10	73.73	73.93	73.54	73.6	-0.49	-0.66	127277.0	9368457.75	124
2014-09-09	74.52	74.71	73.93	74.09	-0.31	-0.42	116753.0	8677807.25	131
2014-09-08	74.71	74.91	74.13	74.4	-0.33	-0.44	135281.0	10108682.75	134
2014-09-07	73.14	74.91	72.75	74.73	1.48	2.02	364595.0	26962851.0	327
2014-09-04	74.32	74.32	73.14	73.25	-0.99	-1.33	123019.0	9055337.5	209
2014-09-03	75.11	75.3	73.73	74.24	-0.47	-0.63	258582.0	19208497.0	218
2014-09-02	74.52	75.5	74.32	74.71	-0.21	-0.28	146852.0	10968544.75	189
2014-09-01	74.91	76.68	74.32	74.92	0.22	0.29	145690.0	10962567.0	252
2014-08-31	73.34	75.3	73.34	74.7	1.09	1.48	174746.0	12980678.25	217
2014-08-28	73.93	74.32	73.54	73.61	-0.43	-0.58	198677.0	14658884.0	248
2014-08-27	74.32	74.91	73.93	74.04	-0.56	-0.75	106831.0	7931178.75	170
2014-08-26	74.32	75.3	73.54	74.6	0.19	0.26	188577.0	14027511.25	210
2014-08-25	76.09	76.88	72.55	74.41	-1.41	-1.86	277861.0	20695783.75	416
2014-08-24	75.5	77.66	75.5	75.82	-0.28	-0.37	348251.0	26663469.75	516
2014-08-21	73.54	77.47	73.34	76.1	2.47	3.35	535567.0	40237314.5	758
2014-08-20	73.54	75.7	73.34	73.63	0.59	0.81	526908.0	39208911.5	633
2014-08-19	71.37	74.32	70.98	73.04	1.78	2.5	619073.0	45378963.25	683
2014-08-18	71.96	72.16	70.98	71.26	-0.64	-0.89	355459.0	25404779.25	267
2014-08-17	71.96	71.96	71.77	71.9	-0.11	-0.15	133889.0	9628946.5	158
2014-08-14	72.36	72.36	71.57	72.01	-0.21	-0.29	208498.0	15030002.25	243
2014-08-13	72.95	73.54	71.96	72.22	-0.76	-1.04	296509.0	21579926.0	330
2014-08-12	73.73	74.13	72.75	72.98	-0.49	-0.67	227866.0	16774263.75	267
2014-08-11	72.75	74.13	71.96	73.47	1.08	1.49	257733.0	18856489.25	333
2014-08-10	72.16	72.75	71.77	72.39	-0.05	-0.07	281054.0	20243298.75	321
2014-08-07	72.16	74.52	71.77	72.44	-0.1	-0.14	614276.0	44990385.5	572
2014-08-06	71.37	72.95	71.18	72.54	0.84	1.17	210609.0	15164551.75	390
2014-08-05	71.57	73.54	70.98	71.7	0.78	1.1	977681.0	70675514.75	1069
2014-08-04	68.82	71.37	68.62	70.92	2.19	3.19	999816.0	70013209.5	1095
2014-08-03	67.44	68.82	66.85	68.73	2.14	3.21	317444.0	21667441.25	403
2014-07-24	66.85	68.03	66.26	66.59	0.38	0.57	493946.0	33143864.0	456
2014-07-23	65.47	66.65	64.88	66.21	0.78	1.19	409072.0	27082789.75	436
2014-07-22	64.88	67.24	64.88	65.43	0.86	1.33	824896.0	54312740.75	622
2014-07-21	66.65	67.44	64.1	64.57	-2.37	-3.54	679726.0	44616511.5	846
2014-07-20	67.24	68.42	66.65	66.94	-1.14	-1.67	262366.0	17665808.0	469
2014-07-17	68.23	69.6	66.06	68.08	0.02	0.03	619252.0	42154225.5	998
2014-07-16	68.42	70.39	67.44	68.06	-0.38	-0.56	1666982.0	115012059.0	1622
2014-07-15	67.44	71.77	66.85	68.44	0.91	1.35	734657.0	51100633.25	1173
2014-07-14	67.24	68.23	66.65	67.53	0.69	1.03	343672.0	23246274.5	505
2014-07-13	63.7	67.44	63.51	66.84	3.12	4.9	755968.0	49926555.25	836
2014-07-10	63.31	64.49	63.31	63.72	0.53	0.84	333401.0	21288361.5	347
2014-07-09	62.92	63.51	62.92	63.19	-0.08	-0.13	102334.0	6481043.25	152
2014-07-08	62.52	63.51	62.52	63.27	0.27	0.43	172270.0	10895631.5	172
2014-07-07	62.52	63.31	62.13	63.0	0.61	0.98	162152.0	10173173.5	210
2014-07-06	63.51	63.51	62.13	62.39	-0.94	-1.48	198201.0	12427619.25	260
2014-07-03	63.51	63.51	62.72	63.33	0.08	0.13	356583.0	22521426.0	388
2014-07-02	62.92	64.1	62.72	63.25	0.53	0.85	323209.0	20496111.75	348
2014-07-01	62.33	62.92	61.93	62.72	0.78	1.26	126563.0	7913029.5	171
2014-06-30	60.95	62.13	60.95	61.94	1.05	1.72	270875.0	16742368.75	277
2014-06-29	60.17	60.95	60.17	60.89	-0.25	-0.41	171822.0	10447524.25	185
2014-06-26	61.74	61.74	60.95	61.14	-0.61	-0.99	313861.0	19283431.5	369
2014-06-25	61.93	62.33	61.34	61.75	-0.02	-0.03	374190.0	23128806.25	445
2014-06-24	61.93	62.33	59.38	61.77	0.06	0.1	1025077.0	62416308.5	980
2014-06-23	62.92	62.92	61.34	61.71	-1.46	-2.31	194888.0	12077025.0	329
2014-06-22	64.1	64.69	62.72	63.17	-0.96	-1.5	257554.0	16316762.75	367
2014-06-19	64.1	65.67	63.51	64.13	0.12	0.19	312021.0	20117212.75	541
2014-06-18	63.51	64.49	62.92	64.01	1.11	1.76	498134.0	31745139.5	681
2014-06-17	60.76	63.31	60.17	62.9	2.03	3.33	574563.0	35644368.25	828
2014-06-16	62.92	63.9	60.36	60.87	-2.57	-4.05	432857.0	27103480.75	692
2014-06-15	64.1	64.69	62.52	63.44	-1.59	-2.45	550357.0	34957622.25	677
2014-06-12	65.08	66.46	64.49	65.03	-0.22	-0.34	563254.0	36865722.75	800
2014-06-11	67.83	68.03	64.88	65.25	-2.47	-3.65	937458.0	61926864.5	1168
2014-06-10	68.23	69.6	67.24	67.72	-0.32	-0.47	1437744.0	98479863.25	1921
2014-06-09	64.88	69.01	64.29	68.04	3.47	5.37	1766537.0	117232512.25	1966
2014-06-08	64.1	65.08	62.33	64.57	1.25	1.97	1062393.0	67918687.5	1253
2014-06-05	62.92	64.29	62.33	63.32	0.65	1.04	2086568.0	132520182.0	1749
2014-06-04	63.31	63.31	62.33	62.67	-0.48	-0.76	335069.0	21057536.25	362
2014-06-03	62.72	63.9	62.13	63.15	0.41	0.65	1096234.0	69299780.75	828
2014-06-02	62.92	63.51	62.33	62.74	-0.16	-0.25	644794.0	40623532.5	492
2014-06-01	62.72	63.31	62.52	62.9	0.75	1.21	425354.0	26780543.5	453
2014-05-29	62.52	63.51	61.54	62.15	-0.03	-0.05	1012677.0	63618122.0	816
2014-05-28	61.54	62.33	61.54	62.18	0.69	1.12	375994.0	23277530.75	360
2014-05-27	61.74	62.52	61.34	61.49	-0.19	-0.31	792696.0	49140287.5	573
2014-05-26	61.93	62.13	61.34	61.68	-0.14	-0.23	549730.0	33921787.75	470
2014-05-25	61.15	62.33	61.15	61.82	-0.85	-1.36	477059.0	29425659.75	466
2014-05-22	62.92	63.9	61.74	62.67	-1.36	-2.12	950236.0	60051164.75	941
2014-05-21	63.11	65.08	62.72	64.03	1.07	1.7	835892.0	53355874.75	779
2014-05-20	61.93	63.31	61.93	62.96	0.99	1.6	203628.0	12767193.5	312
2014-05-19	63.51	63.51	61.34	61.97	-1.46	-2.3	458780.0	28498362.25	477
2014-05-18	64.29	64.69	63.31	63.43	-0.82	-1.28	199735.0	12771336.0	267
2014-05-15	63.31	65.08	62.92	64.25	0.73	1.15	566865.0	36169479.75	622
2014-05-14	63.31	65.28	62.33	63.52	0.17	0.27	719944.0	45918619.75	918
2014-05-13	60.95	64.69	60.56	63.35	2.42	3.97	705339.0	44292721.25	963
2014-05-12	61.74	62.13	59.97	60.93	-0.49	-0.8	479330.0	29347836.0	650
2014-05-11	61.34	63.31	60.36	61.42	0.42	0.69	819430.0	50879679.75	1212
2014-05-08	58.4	62.33	58.2	61.0	2.45	4.18	1094381.0	66176478.25	1103
2014-05-07	57.81	58.99	57.61	58.55	0.52	0.9	377145.0	21991463.0	381
2014-05-06	57.81	59.97	57.41	58.03	0.68	1.19	987676.0	58029135.25	728
2014-05-05	58.0	58.0	57.22	57.35	-1.12	-1.92	162662.0	9362005.5	182
2014-05-04	58.99	59.18	58.2	58.47	-0.45	-0.76	172934.0	10158793.25	220
2014-05-01	57.41	58.99	57.22	58.92	0.96	1.66	526692.0	30811550.0	415
2014-04-30	57.22	58.4	56.63	57.96	0.71	1.24	685057.0	39622966.0	406
2014-04-29	56.82	57.81	56.43	57.25	0.62	1.09	329538.0	18923094.75	317
2014-04-28	56.82	57.41	56.43	56.63	0.0	0.0	322166.0	18380084.0	175
2014-04-27	56.82	57.02	56.23	56.63	-0.19	-0.33	139752.0	7909804.75	202
2014-04-24	56.63	57.22	56.63	56.82	-0.41	-0.72	623256.0	35458637.5	338
2014-04-23	57.22	57.61	57.02	57.23	0.38	0.67	340155.0	19528731.0	243
2014-04-22	57.22	57.81	56.82	56.85	-0.71	-1.23	336031.0	19179335.0	294
2014-04-21	57.61	57.81	56.63	57.56	-1.2	-2.04	530901.0	30499426.5	402
2014-04-20	58.79	58.99	58.2	58.76	0.53	0.91	434066.0	25463957.25	367
2014-04-17	57.61	58.99	56.63	58.23	0.63	1.09	785248.0	45563886.5	700
2014-04-16	57.22	58.59	57.02	57.6	0.59	1.03	607966.0	35181431.0	515
2014-04-15	55.45	58.59	55.25	57.01	1.85	3.35	917483.0	52356143.0	847
2014-04-14	55.64	55.84	54.86	55.16	-0.22	-0.4	236325.0	13067084.25	283
2014-04-13	53.48	55.64	52.89	55.38	1.11	2.05	1056741.0	57895452.0	667
2014-04-10	56.43	56.63	54.27	54.27	-1.88	-3.35	1618906.0	88873996.25	1110
2014-04-09	57.61	57.81	55.45	56.15	-1.42	-2.47	1094188.0	62211802.0	897
2014-04-08	58.2	58.59	57.22	57.57	-0.47	-0.81	502278.0	28930806.25	652
2014-04-07	57.41	58.99	55.25	58.04	0.63	1.1	1425167.0	81440698.5	1451
2014-04-06	58.59	58.59	57.22	57.41	-1.1	-1.88	650422.0	37595698.75	852
2014-04-03	57.41	60.17	57.41	58.51	0.0	0.0	1285269.0	75379527.75	1726
2014-04-02	60.56	61.15	58.4	58.51	-0.63	-1.07	1629378.0	97957983.75	2206
2014-04-01	55.84	60.76	55.45	59.14	3.14	5.61	2452203.0	142997814.5	2499
2014-03-31	54.46	56.63	54.46	56.0	2.68	5.03	2601668.0	143970939.5	2174
2014-03-30	53.48	54.46	53.09	53.32	0.15	0.28	641927.0	34509923.25	665
2014-03-27	53.09	53.48	52.69	53.17	0.32	0.61	756878.0	40233119.25	762
2014-03-26	51.91	53.09	51.51	52.85	0.94	1.81	1597338.0	83554559.75	991
2014-03-25	52.5	52.5	51.51	51.91	-0.63	-1.2	293105.0	15234249.25	320
2014-03-24	52.3	52.89	51.71	52.54	0.48	0.92	438268.0	22922246.5	429
2014-03-23	52.69	52.89	52.1	52.06	-0.32	-0.61	224234.0	11738429.25	292
2014-03-20	52.69	52.69	51.71	52.38	0.16	0.31	206626.0	10753613.25	260
2014-03-19	52.5	53.28	51.91	52.22	-0.32	-0.61	679436.0	35717093.0	650
2014-03-18	52.3	52.5	51.51	52.54	0.79	1.53	438716.0	22831852.5	466
2014-03-17	52.3	52.5	51.51	51.75	-0.31	-0.6	480777.0	25101124.25	494
2014-03-16	50.92	52.5	50.92	52.06	1.25	2.46	676227.0	35123792.75	717
2014-03-13	51.51	51.71	50.73	50.81	-0.47	-0.92	245609.0	12587678.75	349
2014-03-12	50.73	52.1	50.53	51.28	0.0	0.0	1148515.0	58987397.0	980
2014-03-11	50.92	52.69	50.53	51.28	0.32	0.63	1228981.0	63745611.5	1099
2014-03-10	51.51	51.91	50.73	50.96	-0.63	-1.22	434791.0	22315961.75	442
2014-03-09	50.33	52.3	50.14	51.59	1.73	3.47	1419258.0	72905880.5	1192
2014-03-06	48.96	49.94	48.37	49.86	1.1	2.26	967206.0	47612544.5	718
2014-03-05	49.55	49.94	47.78	48.76	-0.79	-1.59	1066977.0	52373408.5	679
2014-03-04	49.94	50.33	49.15	49.55	0.0	0.0	693376.0	34520434.25	473
2014-03-03	49.94	49.94	49.15	49.55	-0.78	-1.55	178800.0	8880443.5	173
2014-03-02	50.73	50.73	49.94	50.33	-0.32	-0.63	210471.0	10552907.0	240
2014-02-27	50.73	51.51	50.73	50.65	0.0	0.0	232353.0	11851255.5	311
2014-02-26	51.32	51.51	50.33	50.65	-0.31	-0.61	434911.0	22261666.5	611
2014-02-25	49.74	51.32	49.15	50.96	1.41	2.85	1078294.0	54574979.0	902
2014-02-24	49.94	49.94	49.55	49.55	-0.31	-0.62	155813.0	7743513.75	130
2014-02-23	49.94	50.14	49.94	49.86	-0.47	-0.93	117325.0	5869279.25	151
2014-02-20	49.74	50.33	49.55	50.33	0.47	0.94	91088.0	4559337.0	151
2014-02-19	50.33	50.33	49.74	49.86	-0.47	-0.93	194270.0	9686327.25	183
2014-02-18	49.94	50.33	49.35	50.33	0.15	0.3	139161.0	6959583.5	193
2014-02-17	50.92	51.32	49.55	50.18	-0.78	-1.53	231198.0	11637304.25	338
2014-02-16	52.5	52.69	50.73	50.96	-1.42	-2.71	251161.0	13019352.25	336
2014-02-13	51.91	52.5	51.91	52.38	0.32	0.61	336490.0	17585796.0	286
2014-02-12	51.91	52.3	51.91	52.06	0.47	0.91	183705.0	9563574.25	246
2014-02-11	50.73	52.3	50.33	51.59	0.47	0.92	526891.0	27171650.25	434
2014-02-10	50.73	51.32	49.35	51.12	0.31	0.61	490678.0	24783861.25	390
2014-02-09	50.73	51.32	50.33	50.81	-0.31	-0.61	203388.0	10376881.25	297
2014-02-06	50.73	51.91	50.14	51.12	0.79	1.57	1125194.0	57758934.25	968
2014-02-05	48.37	50.33	48.17	50.33	2.04	4.22	659976.0	32666518.25	667
2014-02-04	47.19	48.37	47.19	48.29	0.47	0.98	117017.0	5597823.0	125
2014-02-03	47.97	48.37	47.58	47.82	0.0	0.0	269372.0	12925285.0	187
2014-02-02	48.56	49.15	47.78	47.82	-0.78	-1.6	308734.0	15037778.0	222
2014-01-30	47.97	48.76	47.97	48.6	0.31	0.64	216233.0	10478503.0	208
2014-01-29	48.37	49.15	48.17	48.29	0.32	0.67	462461.0	22484003.5	350
2014-01-28	47.58	48.96	47.58	47.97	0.31	0.65	774216.0	37423621.0	688
2014-01-27	49.94	50.53	47.58	47.66	-2.36	-4.72	852242.0	41527810.75	713
2014-01-26	49.15	50.92	48.37	50.02	-0.16	-0.32	744996.0	37083749.25	699
2014-01-23	48.76	51.12	48.76	50.18	0.63	1.27	1554826.0	78106578.75	1263
2014-01-22	48.37	49.94	47.58	49.55	0.79	1.62	1468422.0	71463596.75	1169
2014-01-21	45.22	48.96	45.22	48.76	4.25	9.55	3674156.0	176062403.0	1983
2014-01-20	43.65	44.63	43.65	44.51	0.78	1.78	119569.0	5314523.5	125
2014-01-19	43.26	44.24	42.27	43.73	0.32	0.74	294662.0	12894496.75	240
2014-01-16	44.63	45.03	43.26	43.41	-1.42	-3.17	271076.0	11972704.75	259
2014-01-15	44.63	45.03	44.44	44.83	0.0	0.0	78743.0	3516332.75	141
2014-01-14	44.63	45.22	44.04	44.83	0.0	0.0	308870.0	13840759.5	321
2014-01-13	45.03	45.03	44.44	44.83	-0.31	-0.69	143782.0	6445697.0	115
2014-01-12	45.62	46.01	45.03	45.14	-0.63	-1.38	204551.0	9266498.75	234
2014-01-09	46.21	46.21	45.62	45.77	-0.32	-0.69	244776.0	11211163.25	187
2014-01-08	45.42	46.4	45.42	46.09	0.63	1.39	359362.0	16536713.5	289
2014-01-07	45.42	46.4	45.22	45.46	0.16	0.35	664852.0	30482634.75	521
2014-01-06	43.85	46.4	43.85	45.3	1.41	3.21	1087010.0	49253629.5	995
2014-01-05	43.65	44.24	43.65	43.89	0.16	0.37	136550.0	5996916.0	163
2014-01-02	43.85	44.44	43.65	43.73	-0.16	-0.36	256907.0	11310152.25	221
2014-01-01	43.85	44.24	43.65	43.89	0.0	0.0	203642.0	8925171.75	125
2013-12-31	43.65	44.24	43.65	43.89	0.0	0.0	222402.0	9759179.5	155
2013-12-30	43.65	44.24	43.65	43.89	0.32	0.73	228308.0	10038931.25	171
2013-12-29	43.06	44.04	43.06	43.57	0.79	1.85	717977.0	31367349.25	380
2013-12-26	42.86	43.06	42.27	42.78	0.31	0.73	216440.0	9225607.25	181
2013-12-25	43.45	43.45	42.47	42.47	-0.79	-1.83	276397.0	11808030.5	172
2013-12-24	43.45	43.65	43.06	43.26	0.0	0.0	171862.0	7434184.25	102
2013-12-23	43.65	44.24	43.26	43.26	-0.15	-0.35	412735.0	18056216.0	295
2013-12-22	43.45	44.24	43.26	43.41	0.31	0.72	765456.0	33489327.75	372
2013-12-19	44.04	44.04	43.06	43.1	-0.79	-1.8	189077.0	8241091.0	211
2013-12-18	43.85	44.44	43.85	43.89	0.0	0.0	360192.0	15871684.25	296
2013-12-17	43.45	43.85	42.86	43.89	0.63	1.46	220024.0	9558684.5	177
2013-12-16	43.45	43.65	42.86	43.26	-0.31	-0.71	176636.0	7659940.25	128
2013-12-15	43.45	44.04	43.26	43.57	0.16	0.37	252159.0	11058075.75	201
2013-12-12	42.86	43.45	42.47	43.41	0.47	1.09	266339.0	11408159.0	183
2013-12-11	43.65	43.65	42.86	42.94	-0.63	-1.45	223686.0	9652062.0	129
2013-12-10	43.45	43.65	42.86	43.57	0.31	0.72	424250.0	18421129.5	277
2013-12-09	42.47	43.26	42.47	43.26	0.63	1.48	152375.0	6534951.5	148
2013-12-08	42.67	42.86	42.47	42.63	0.32	0.76	140524.0	5982933.75	122
2013-12-05	42.08	42.67	42.08	42.31	0.16	0.38	115694.0	4890205.25	122
2013-12-04	41.88	42.27	41.88	42.15	0.15	0.36	254776.0	10719997.25	146
2013-12-03	43.06	43.85	42.08	42.0	-0.94	-2.19	493221.0	21178143.5	330
2013-12-02	42.27	43.45	42.08	42.94	0.63	1.49	338795.0	14588228.75	229
2013-12-01	42.47	42.86	42.27	42.31	-0.16	-0.38	78788.0	3346635.0	162
2013-11-28	42.08	42.86	42.08	42.47	0.32	0.76	401236.0	17104583.0	309
2013-11-27	41.88	42.08	41.68	42.15	0.31	0.74	98002.0	4112113.5	119
2013-11-26	42.47	42.47	41.68	41.84	-0.63	-1.48	181238.0	7612067.75	171
2013-11-25	42.27	42.86	41.88	42.47	0.32	0.76	313960.0	13248373.75	227
2013-11-24	41.68	42.08	41.68	42.15	0.15	0.36	242665.0	10200639.5	172
2013-11-21	42.08	42.27	41.68	42.0	-0.31	-0.73	300291.0	12574935.0	218
2013-11-20	42.47	42.47	42.08	42.31	-0.32	-0.75	170883.0	7236443.25	138
2013-11-19	42.86	43.06	42.47	42.63	-0.15	-0.35	237901.0	10162462.0	191
2013-11-18	42.67	43.26	42.67	42.78	0.0	0.0	125395.0	5383001.5	155
2013-11-17	42.67	42.86	42.47	42.78	0.0	0.0	370010.0	15783263.25	230
2013-11-14	43.06	43.45	42.47	42.78	-0.16	-0.37	750227.0	32147383.5	308
2013-11-13	42.08	43.06	42.08	42.94	0.94	2.24	1092697.0	46575617.0	579
2013-11-12	41.49	42.08	41.49	42.0	0.0	0.0	268901.0	11237596.25	204
2013-11-11	40.9	42.27	40.9	42.0	1.1	2.69	1196860.0	50062952.75	608
2013-11-10	41.29	41.29	40.7	40.9	0.0	0.0	422340.0	17290589.25	272
2013-11-07	40.5	41.88	40.5	40.9	0.48	1.19	1769424.0	72764703.0	897
2013-11-06	39.72	40.5	39.72	40.42	0.62	1.56	1273163.0	51210090.5	570
2013-11-05	39.01	39.72	39.01	39.8	0.48	1.22	606224.0	23919343.0	330
2013-11-04	39.32	39.48	38.69	39.32	0.15	0.38	472038.0	18431776.0	276
2013-11-03	39.32	39.32	39.01	39.17	-0.15	-0.38	274485.0	10748270.0	208
2013-10-31	38.85	39.32	38.69	39.32	0.31	0.79	237478.0	9254960.25	171
2013-10-30	39.01	39.01	38.69	39.01	0.32	0.83	151008.0	5870221.75	149
2013-10-29	39.72	39.72	38.54	38.69	-1.26	-3.15	992636.0	38674935.0	492
2013-10-28	40.31	40.31	39.72	39.95	-0.63	-1.55	296647.0	11854934.75	216
2013-10-27	39.32	40.5	39.32	40.58	1.1	2.79	566009.0	22608181.25	402
2013-10-24	39.91	39.91	39.48	39.48	-0.47	-1.18	195761.0	7767794.0	182
2013-10-23	39.72	39.91	39.72	39.95	0.31	0.78	220221.0	8762301.0	195
2013-10-22	39.72	40.11	39.72	39.64	0.0	0.0	247775.0	9866138.5	238
2013-10-21	39.48	39.72	39.32	39.64	0.16	0.41	243455.0	9605543.25	211
2013-10-20	39.72	39.91	39.32	39.48	0.47	1.2	253268.0	10021898.25	208
2013-10-10	39.32	39.32	38.85	39.01	-0.16	-0.41	251561.0	9821504.0	207
2013-10-09	39.01	39.72	38.54	39.17	0.16	0.41	289868.0	11276397.25	250
2013-10-08	38.85	39.48	38.85	39.01	-0.16	-0.41	146235.0	5728064.75	163
2013-10-07	39.72	39.72	38.85	39.17	-0.94	-2.34	483133.0	19003491.5	309
2013-10-06	40.5	40.7	39.32	40.11	0.0	0.0	499871.0	20027732.25	381
2013-10-03	40.31	40.5	39.91	40.11	0.0	0.0	364734.0	14655792.75	217
2013-10-02	39.91	40.7	39.91	40.11	0.16	0.4	892109.0	36072398.5	464
2013-10-01	39.32	39.91	39.01	39.95	0.63	1.6	604542.0	23995698.25	355
2013-09-30	39.01	39.48	38.85	39.32	0.31	0.79	202297.0	7947889.0	169
2013-09-29	39.17	39.32	38.85	39.01	-0.31	-0.79	260244.0	10159364.0	185
2013-09-26	39.48	39.48	39.01	39.32	-0.32	-0.81	249100.0	9769718.5	191
2013-09-25	39.72	39.72	39.32	39.64	-0.16	-0.4	293572.0	11617571.25	198
2013-09-24	39.72	39.72	39.17	39.8	0.32	0.81	276144.0	10912560.25	221
2013-09-19	39.72	39.91	39.17	39.48	-0.16	-0.4	261384.0	10356484.0	224
2013-09-18	39.91	40.11	39.48	39.64	-0.47	-1.17	337785.0	13415924.25	250
2013-09-17	40.11	40.11	39.48	40.11	0.16	0.4	558510.0	22214791.25	364
2013-09-16	39.72	40.31	39.72	39.95	0.31	0.78	542951.0	21715406.0	311
2013-09-15	39.32	39.72	39.17	39.64	0.79	2.03	518823.0	20522455.5	380
2013-09-12	38.54	39.32	38.38	38.85	0.31	0.8	589809.0	22913676.5	426
2013-09-11	38.69	38.69	38.22	38.54	-0.15	-0.39	323381.0	12432608.25	274
2013-09-10	38.69	39.01	38.22	38.69	1.1	2.93	805081.0	31061792.0	495
2013-09-09	36.96	37.59	36.49	37.59	0.47	1.27	293335.0	10820991.0	270
2013-09-08	37.91	38.07	37.12	37.12	-0.32	-0.85	184655.0	6935217.75	219
2013-09-05	38.07	38.54	37.12	37.44	-0.78	-2.04	436252.0	16418089.5	422
2013-09-04	38.54	38.85	38.07	38.22	-0.63	-1.62	470294.0	18095327.75	345
2013-09-03	39.91	39.91	38.85	38.85	-1.1	-2.75	506961.0	19955425.0	418
2013-09-02	39.72	40.11	39.01	39.95	0.31	0.78	1129301.0	44617461.75	576
2013-09-01	39.72	39.72	39.32	39.64	0.63	1.61	614738.0	24287968.5	459
2013-08-29	39.48	39.91	38.85	39.01	-0.16	-0.41	430948.0	16930714.75	367
2013-08-28	38.69	40.11	38.69	39.17	-0.63	-1.58	705319.0	27748639.0	505
2013-08-27	41.29	41.29	39.32	39.8	-2.2	-5.24	1363785.0	55033354.25	856
2013-08-26	41.49	42.08	40.7	42.0	0.47	1.13	900783.0	37268348.5	545
2013-08-25	41.68	42.08	40.9	41.53	-0.15	-0.36	808402.0	33559297.5	536
2013-08-22	42.27	42.47	41.29	41.68	-0.95	-2.23	1162349.0	48647588.0	811
2013-08-21	40.7	42.67	40.5	42.63	1.89	4.64	1801002.0	74882774.75	948
2013-08-20	40.5	40.9	40.5	40.74	0.0	0.0	603947.0	24569792.0	346
2013-08-19	40.5	40.9	40.31	40.74	0.16	0.39	551275.0	22398173.0	311
2013-08-18	40.9	41.09	40.5	40.58	-0.32	-0.78	596803.0	24348259.25	403
2013-08-15	40.31	40.9	40.11	40.9	0.63	1.56	408330.0	16540498.0	302
2013-08-14	40.31	40.5	39.91	40.27	-0.15	-0.37	516630.0	20758864.25	334
2013-08-13	39.91	40.5	39.72	40.42	0.47	1.18	719425.0	28749756.25	478
2013-08-05	40.31	40.5	39.72	39.95	-0.32	-0.79	438654.0	17569076.5	343
2013-08-04	39.91	40.5	39.72	40.27	0.32	0.8	534625.0	21493301.0	412
2013-08-01	39.32	40.31	39.32	39.95	0.47	1.19	401315.0	15989357.5	340
2013-07-31	39.48	39.91	39.32	39.48	-0.16	-0.4	301932.0	11957528.5	280
2013-07-30	39.72	39.91	39.32	39.64	-0.16	-0.4	333497.0	13190174.75	251
2013-07-29	39.48	39.91	39.17	39.8	0.48	1.22	442614.0	17516882.5	310
2013-07-28	39.32	39.48	39.32	39.32	0.0	0.0	274111.0	10802455.5	191
2013-07-25	39.32	39.72	39.17	39.32	0.0	0.0	273277.0	10785743.25	229
2013-07-24	39.72	39.72	39.32	39.32	-0.32	-0.81	353004.0	13912346.25	258
2013-07-23	39.72	39.72	39.32	39.64	-0.16	-0.4	385568.0	15248744.5	296
2013-07-22	39.72	40.11	39.48	39.8	0.16	0.4	802367.0	31965896.0	480
2013-07-21	39.32	39.91	39.17	39.64	-0.78	-1.93	732814.0	28972967.75	583
2013-07-18	41.09	41.09	40.5	40.42	-0.48	-1.17	524233.0	21363247.75	311
2013-07-17	41.09	41.49	40.7	40.9	0.0	0.0	1396602.0	57562639.25	864
2013-07-16	40.5	40.9	40.31	40.9	0.32	0.79	223531.0	9091717.75	250
2013-07-15	40.5	40.5	39.72	40.58	0.31	0.77	242136.0	9722390.0	224
2013-07-14	40.11	40.5	39.91	40.27	0.16	0.4	218432.0	8818153.75	246
2013-07-11	40.11	40.31	39.72	40.11	0.0	0.0	110228.0	4406116.25	144
2013-07-10	40.11	40.31	39.91	40.11	-0.16	-0.4	62501.0	2507687.75	103
2013-07-09	40.31	40.31	39.72	40.27	0.0	0.0	314784.0	12616743.5	239
2013-07-08	40.5	40.9	39.91	40.27	-0.47	-1.15	463214.0	18732635.25	306
2013-07-07	40.9	41.09	40.5	40.74	0.0	0.0	317296.0	12928058.0	326
2013-07-04	40.31	40.9	40.11	40.74	0.79	1.98	466990.0	18867657.75	383
2013-07-03	40.5	41.09	39.72	39.95	-0.63	-1.55	884017.0	35912685.25	581
2013-07-02	40.11	40.5	39.91	40.58	0.63	1.58	1055743.0	42580613.0	638
2013-07-01	39.01	39.91	38.85	39.95	0.94	2.41	319939.0	12559708.25	305
2013-06-30	38.69	39.01	38.69	39.01	0.32	0.83	225754.0	8755683.75	255
2013-06-26	38.85	39.32	38.69	38.69	0.0	0.0	594368.0	23160183.75	444
2013-06-25	38.69	39.01	38.69	38.69	0.0	0.0	154037.0	5975124.5	217
2013-06-24	39.01	39.01	38.69	38.69	-0.32	-0.82	270354.0	10478667.75	272
2013-06-23	39.17	39.17	38.85	39.01	-0.16	-0.41	354409.0	13817868.75	334
2013-06-22	38.85	39.17	38.69	39.17	0.0	0.0	411192.0	15990926.75	289
2013-06-19	39.17	39.48	39.01	39.17	0.0	0.0	336738.0	13213479.75	311
2013-06-18	39.17	39.32	39.01	39.17	0.0	0.0	405025.0	15855807.5	394
2013-06-17	38.69	39.32	38.69	39.17	0.48	1.24	492065.0	19251736.0	447
2013-06-16	38.22	39.48	38.22	38.69	-0.32	-0.82	716040.0	27685547.0	670
2013-06-15	41.09	41.09	37.91	39.01	-2.36	-5.7	1324182.0	52194549.5	1028
2013-06-12	41.29	41.49	41.29	41.37	0.16	0.39	241741.0	9996876.0	243
2013-06-11	40.9	41.29	40.7	41.21	0.16	0.39	604174.0	24742180.75	475
2013-06-10	41.88	41.88	40.9	41.05	-0.79	-1.89	487942.0	20143350.75	426
2013-06-09	41.68	42.08	41.29	41.84	0.16	0.38	625458.0	26096428.0	415
2013-06-08	41.68	42.27	41.49	41.68	0.15	0.36	1104197.0	46128967.75	655
2013-06-05	41.09	42.27	40.9	41.53	0.16	0.39	2478540.0	103832782.75	1440
2013-06-04	40.7	41.49	40.5	41.37	0.95	2.35	1275041.0	52356534.5	1070
2013-06-03	40.31	40.9	39.91	40.42	0.15	0.37	679814.0	27517715.25	617
2013-06-02	40.5	40.7	39.91	40.27	-0.15	-0.37	888536.0	35803760.5	594
2013-06-01	40.5	41.09	40.31	40.42	-0.32	-0.79	598248.0	24334472.5	619
2013-05-29	40.5	41.49	40.5	40.74	0.16	0.39	2142870.0	87882283.0	1333
2013-05-28	39.91	41.29	39.72	40.58	0.94	2.37	3000197.0	121533225.5	2090
2013-05-27	39.32	39.72	39.32	39.64	0.32	0.81	556298.0	21962897.0	520
2013-05-26	39.32	39.91	39.17	39.32	0.0	0.0	596710.0	23581974.0	565
2013-05-25	38.85	39.91	38.69	39.32	0.31	0.79	1480020.0	58392146.5	1004
2013-05-22	39.01	39.17	38.85	39.01	0.0	0.0	232035.0	9048318.5	321
2013-05-21	38.85	39.17	38.69	39.01	0.16	0.41	514576.0	20038544.25	526
2013-05-20	38.85	39.01	38.69	38.85	0.31	0.8	750490.0	29137489.0	495
2013-05-19	38.54	38.69	38.38	38.54	0.16	0.42	534850.0	20622613.75	513
2013-05-18	38.38	38.69	38.22	38.38	0.16	0.42	443111.0	17021158.0	558
2013-05-15	38.07	38.22	36.65	38.22	0.0	0.0	1222463.0	45666804.5	1074
2013-05-14	38.69	39.01	37.91	38.22	-0.63	-1.62	597327.0	22981401.75	638
2013-05-13	39.01	39.48	38.38	38.85	-0.79	-1.99	1254794.0	48789872.25	1096
2013-05-12	39.48	40.31	39.32	39.64	0.32	0.81	2711115.0	108033332.5	2010
2013-05-11	39.01	39.72	38.85	39.32	0.31	0.79	1092890.0	42899921.25	738
2013-05-08	38.85	39.01	38.85	39.01	0.16	0.41	280428.0	10916386.0	371
2013-05-07	38.85	39.01	38.69	38.85	0.0	0.0	472217.0	18326090.5	387
2013-05-06	39.01	39.01	38.69	38.85	-0.16	-0.41	715604.0	27782625.0	414
2013-05-05	39.32	39.48	39.01	39.01	-0.16	-0.41	785258.0	30762705.0	548
2013-05-04	39.32	39.72	39.17	39.17	0.32	0.82	1031228.0	40563744.0	779
2013-05-01	38.69	39.72	38.54	38.85	0.16	0.41	1887828.0	73914042.75	1278
2013-04-30	38.69	38.85	38.69	38.69	0.0	0.0	515924.0	20005102.5	460
2013-04-29	38.85	38.85	38.54	38.69	0.0	0.0	471067.0	18216801.25	445
2013-04-28	38.85	38.85	38.54	38.69	0.0	0.0	413788.0	16026726.75	415
2013-04-27	38.85	39.17	38.69	38.69	0.15	0.39	690937.0	26852340.75	628
2013-04-24	38.69	39.17	38.54	38.54	0.0	0.0	1303200.0	50692381.75	1124
2013-04-23	38.54	38.69	38.38	38.54	-0.15	-0.39	571705.0	22013470.0	598
2013-04-22	38.38	38.69	38.07	38.69	-0.32	-0.82	904035.0	34823085.75	817
2013-04-21	38.85	39.48	38.69	39.01	0.0	0.0	1165999.0	45647364.5	917
2013-04-20	38.85	39.17	38.54	39.01	0.32	0.83	685987.0	26631980.0	695
2013-04-17	39.72	39.72	38.54	38.69	-0.79	-2.0	1084024.0	42309988.75	1077
2013-04-16	39.17	39.72	39.17	39.48	-0.32	-0.8	719441.0	28304927.5	875
2013-04-15	39.72	40.11	39.48	39.8	0.16	0.4	1009076.0	40086818.5	972
2013-04-14	39.01	40.5	39.01	39.64	0.47	1.2	2109889.0	84022938.25	1553
2013-04-13	39.72	39.91	39.17	39.17	-0.63	-1.58	1528323.0	60308898.75	1437
2013-04-10	40.31	40.5	39.72	39.8	-0.31	-0.77	3404491.0	136258692.0	3117
2013-04-09	39.01	40.7	38.69	40.11	1.42	3.67	8316203.0	332578601.75	5442
2013-04-08	38.54	39.48	38.38	38.69	0.31	0.81	1922926.0	74706219.5	1449
2013-04-07	38.38	38.69	38.22	38.38	0.0	0.0	940952.0	36209477.0	839
2013-04-06	38.69	38.69	38.07	38.38	-0.47	-1.21	1232972.0	47369460.75	1096
2013-04-03	39.01	39.32	38.85	38.85	-0.16	-0.41	1271583.0	49683317.25	961
2013-04-02	38.38	39.72	38.38	39.01	0.63	1.64	2064510.0	80619684.75	1688
2013-04-01	38.38	38.69	38.07	38.38	0.16	0.42	905455.0	34764445.5	980
2013-03-31	38.54	38.69	38.07	38.22	-0.32	-0.83	973561.0	37252770.0	1087
2013-03-30	39.17	39.17	38.07	38.54	-0.63	-1.61	1752493.0	67997591.25	1631
2013-03-27	39.32	39.32	38.85	39.17	-0.15	-0.38	1397427.0	54587559.75	1149
2013-03-26	39.72	39.72	39.17	39.32	-0.32	-0.81	1088269.0	42903647.5	1148
2013-03-25	39.91	40.11	39.48	39.64	-0.16	-0.4	2078887.0	82772034.75	1706
2013-03-24	39.01	41.29	38.85	39.8	0.79	2.03	5507300.0	221173644.25	3773
2013-03-23	39.32	39.32	38.85	39.01	0.0	0.0	1681172.0	65740212.0	1359
2013-03-20	39.48	39.72	39.01	39.01	-0.31	-0.79	1966665.0	77498382.25	1718
2013-03-19	39.17	39.72	38.85	39.32	0.31	0.79	3474431.0	136356068.0	2131
2013-03-18	39.72	39.91	38.85	39.01	-0.94	-2.35	3496090.0	137884062.25	2635
2013-03-17	40.5	40.7	39.72	39.95	-0.63	-1.55	2607738.0	104564189.25	2235
2013-03-16	40.5	42.08	40.31	40.58	0.31	0.77	6570012.0	270441215.25	4766
2013-03-13	41.29	41.68	39.72	40.27	-0.78	-1.9	4938436.0	201406886.5	4736
2013-03-12	42.47	42.86	41.09	41.05	-0.79	-1.89	7208120.0	304366290.0	4637
2013-03-11	41.68	42.08	41.49	41.84	0.16	0.38	1621802.0	67900785.25	1171
2013-03-10	42.08	42.08	41.49	41.68	-0.32	-0.76	1163131.0	48613311.5	974
2013-03-09	42.08	42.47	41.88	42.0	0.0	0.0	1526860.0	64351156.25	1130
2013-03-06	41.88	42.08	41.49	42.0	0.32	0.77	1471990.0	61589428.25	1331
2013-03-05	41.88	42.08	41.29	41.68	0.0	0.0	1853696.0	77480126.5	1398
2013-03-04	42.47	42.67	41.68	41.68	-1.1	-2.57	1972750.0	83181207.25	1672
2013-03-03	42.86	43.85	42.27	42.78	-0.16	-0.37	3982515.0	171743266.5	2409
2013-03-02	43.06	43.26	42.67	42.94	0.0	0.0	2269049.0	97524347.0	1444
2013-02-27	42.86	43.26	42.27	42.94	0.31	0.73	2611419.0	111898654.0	1912
2013-02-26	43.26	43.26	41.49	42.63	-0.94	-2.16	1990349.0	85055523.75	1931
2013-02-25	44.63	44.83	43.26	43.57	-0.94	-2.11	4050323.0	178086766.75	2891
2013-02-24	43.65	45.42	43.45	44.51	0.94	2.16	10060086.0	448378719.75	4796
2013-02-23	43.26	44.44	43.06	43.57	0.47	1.09	3679118.0	160890051.0	2643
2013-02-20	43.65	43.65	43.06	43.1	-0.47	-1.08	1642338.0	71145204.0	1478
2013-02-19	43.65	44.44	43.06	43.57	-0.32	-0.73	3873719.0	169237887.0	2804
2013-02-18	43.85	44.24	43.45	43.89	0.0	0.0	3029073.0	132741880.5	2143
2013-02-17	44.04	44.24	43.65	43.89	-0.15	-0.34	1958967.0	85816635.5	1530
2013-02-16	43.85	44.44	43.65	44.04	0.15	0.34	2857122.0	125804998.0	2460
2013-02-13	44.63	45.03	43.65	43.89	-0.78	-1.75	1812484.0	80162076.5	1869
2013-02-12	44.44	44.83	43.65	44.67	0.16	0.36	3377135.0	149622421.75	2513
2013-02-11	44.44	45.22	44.24	44.51	0.47	1.07	3019750.0	134735421.75	2266
2013-02-10	44.63	45.22	43.65	44.04	-0.47	-1.06	4138158.0	183828532.75	2765
2013-02-09	43.85	45.62	43.65	44.51	1.1	2.53	7130315.0	319841625.0	4928
2013-02-06	44.24	44.63	43.06	43.41	-0.32	-0.73	1988941.0	87125572.25	2375
2013-02-05	44.63	44.83	42.86	43.73	-1.26	-2.8	3030056.0	133418493.5	3523
2013-02-04	45.81	45.81	44.83	44.99	-0.63	-1.38	2293227.0	103788625.5	2321
2013-02-03	46.21	46.4	45.42	45.62	-0.47	-1.02	2857172.0	131124662.0	2779
2013-02-02	46.8	46.99	45.81	46.09	-0.47	-1.01	3459718.0	160625155.5	3651
2013-01-30	46.4	47.97	46.01	46.56	0.47	1.02	11963078.0	561841474.0	8290
2013-01-29	44.83	47.19	44.44	46.09	1.42	3.18	16574483.0	760960291.0	10374
2013-01-28	44.83	46.01	44.44	44.67	0.0	0.0	7319241.0	331255475.25	5424
2013-01-27	43.06	46.6	42.08	44.67	1.41	3.26	13142191.0	579369872.75	9225
2013-01-26	44.44	44.63	43.06	43.26	-0.94	-2.13	5312237.0	232787267.0	4388
2013-01-23	45.81	46.01	43.45	44.2	-1.57	-3.43	5421306.0	244492142.0	4681
2013-01-22	46.6	46.99	45.62	45.77	-0.47	-1.02	8955834.0	415346547.0	5926
2013-01-21	46.01	46.8	45.03	46.24	0.47	1.03	9403666.0	430496617.25	7365
2013-01-20	46.01	47.19	45.03	45.77	0.31	0.68	17774719.0	823095488.75	11705
2013-01-19	46.01	47.58	42.86	45.46	-1.1	-2.36	27812942.0	1254773840.5	20201
2013-01-16	49.15	50.53	46.6	46.56	-5.03	-9.75	25357701.0	1228286150.5	19385
2013-01-15	57.61	57.81	51.51	51.59	-5.67	-9.9	13737992.0	727508458.25	9758
2013-01-14	56.04	60.95	54.86	57.26	-0.15	-0.26	22945868.0	1325482387.5	22945
2013-01-13	53.48	57.41	48.56	57.41	5.19	9.94	20762985.0	1098021144.0	20771
2013-01-12	47.78	52.3	47.58	52.22	4.72	9.94	4231310.0	211078173.75	3816
2013-01-09	47.19	48.56	46.8	47.5	2.83	6.34	8717525.0	417017698.0	7089
2013-01-08	40.7	44.63	40.5	44.67	3.93	9.65	3890480.0	170288738.0	3078
2013-01-07	40.9	41.29	40.7	40.74	-0.16	-0.39	710334.0	29026783.75	1119
2013-01-06	41.09	41.29	40.31	40.9	-0.15	-0.37	1057176.0	43166258.25	1420
2013-01-05	41.88	42.08	40.9	41.05	-0.79	-1.89	1709659.0	70878070.75	1775
2013-01-02	42.08	42.08	41.49	41.84	-0.16	-0.38	1076418.0	44939943.75	1404
2013-01-01	41.88	42.27	41.29	42.0	0.63	1.52	1850350.0	77340588.75	1824
2012-12-31	41.88	42.08	40.7	41.37	-0.78	-1.85	3370731.0	139259390.25	2659
2012-12-30	42.86	43.26	42.08	42.15	-0.63	-1.47	2350105.0	100458041.75	2429
2012-12-29	43.06	43.65	42.67	42.78	0.0	0.0	4831879.0	208798850.5	3598
2012-12-26	42.47	43.26	42.08	42.78	0.63	1.49	5942044.0	254142981.0	4243
2012-12-25	41.68	43.65	41.29	42.15	0.31	0.74	7091411.0	303127247.5	5592
2012-12-24	41.88	42.27	41.29	41.84	-0.16	-0.38	3669449.0	153898419.25	4625
2012-12-23	42.67	43.65	40.5	42.0	-0.47	-1.11	13975589.0	588532317.25	11211
2012-12-22	41.88	43.06	41.68	42.47	1.42	3.46	12686765.0	538882535.5	11218
2012-12-19	39.01	41.49	38.85	41.05	2.51	6.51	20750135.0	835867333.0	17108
2012-12-18	36.65	39.72	36.49	38.54	2.36	6.52	27922399.0	1056316930.25	27934
2012-12-17	32.25	37.75	32.09	36.18	36.18	0.0	56044935.0	1953447639.75	140687
