# Supplementary material for: Effective short-term forecasts of Saudi stock price trends using technical indicators and large-scale multivariate time series
Source: PeerJ Comput Sci. 2023 Jan 6;9:e1205. doi: 10.7717/peerj-cs.1205 (PMC10280263; doi:10.7717/peerj-cs.1205)
Supplement: Supplemental Information 3 [file peerj-cs-09-1205-s003.zip › TASI Dataset 2021/ALHAMMADI_4007.csv]

date	open	high	low	close	change	change_percent	volume_traded	value_traded_SAR	number_trades
2020-03-19	18.26	19.08	18.12	18.94	0.38	2.05	918535.0	17175450.9	1251
2020-03-18	19.0	19.18	18.1	18.56	-0.46	-2.42	811368.0	15205533.16	1207
2020-03-17	18.62	19.42	18.08	19.02	0.06	0.32	2220081.0	41860660.34	2527
2020-03-16	19.5	19.72	18.1	18.96	-1.14	-5.67	1230617.0	23335775.16	1451
2020-03-15	20.56	21.0	20.0	20.1	0.18	0.9	875057.0	17803967.18	1048
2020-03-12	19.42	20.9	19.4	19.92	-1.4	-6.57	1378301.0	27571265.56	1243
2020-03-11	22.2	22.3	20.8	21.32	-0.88	-3.96	877330.0	19115485.38	937
2020-03-10	23.0	23.0	21.22	22.2	1.2	5.71	1286374.0	28450898.48	1434
2020-03-09	20.02	21.1	20.02	21.0	-0.96	-4.37	323338.0	6622089.78	419
2020-03-08	22.24	23.5	21.96	21.96	-2.38	-9.78	499568.0	11227572.48	588
2020-03-05	24.4	24.66	24.12	24.34	0.34	1.42	329170.0	8040077.0	594
2020-03-04	23.1	24.04	22.7	24.0	0.58	2.48	731996.0	17323672.62	556
2020-03-03	22.88	23.42	22.6	23.42	1.22	5.5	834792.0	19189299.48	630
2020-03-02	23.32	23.5	22.1	22.2	-0.6	-2.63	844111.0	19359039.46	753
2020-03-01	23.0	23.4	22.68	22.8	-1.04	-4.36	541839.0	12405607.8	765
2020-02-27	24.3	24.46	23.82	23.84	-0.46	-1.89	1015303.0	24440499.3	1295
2020-02-26	24.6	24.6	24.1	24.3	-0.46	-1.86	841249.0	20281230.14	699
2020-02-25	24.6	25.1	24.6	24.76	-0.14	-0.56	641055.0	15903874.98	624
2020-02-24	25.7	26.0	24.8	24.9	-1.0	-3.86	1179560.0	29699980.24	1056
2020-02-23	25.6	26.1	25.4	25.9	0.4	1.57	1105788.0	28595377.25	952
2020-02-20	25.0	25.85	25.0	25.5	0.5	2.0	1575984.0	40180996.95	1319
2020-02-19	24.0	25.0	24.0	25.0	1.04	4.34	903010.0	22238369.4	1143
2020-02-18	23.9	24.0	23.78	23.96	-0.02	-0.08	286337.0	6835170.56	293
2020-02-17	23.9	24.0	23.78	23.98	0.0	0.0	198440.0	4733932.1	257
2020-02-16	24.1	24.34	23.72	23.98	-0.02	-0.08	351209.0	8428929.36	540
2020-02-13	23.72	24.06	23.72	24.0	0.06	0.25	622796.0	14902853.7	717
2020-02-12	24.0	24.2	23.6	23.94	-0.24	-0.99	607203.0	14498321.06	704
2020-02-11	24.18	24.5	23.98	24.18	0.04	0.17	603540.0	14601419.06	796
2020-02-10	24.44	25.3	23.98	24.14	-0.32	-1.31	2778395.0	68632567.79	2949
2020-02-09	23.5	24.48	23.02	24.46	0.96	4.09	1778691.0	42262574.74	2017
2020-02-06	23.6	23.6	23.08	23.5	-0.08	-0.34	1608339.0	37589089.54	1568
2020-02-05	23.5	23.6	23.28	23.58	0.42	1.81	923461.0	21599394.36	806
2020-02-04	23.08	23.28	23.06	23.16	0.12	0.52	585820.0	13550246.42	474
2020-02-03	22.5	23.18	22.42	23.04	0.42	1.86	1105736.0	25201392.6	1016
2020-02-02	23.0	23.1	22.5	22.62	-0.68	-2.92	882801.0	20192275.2	881
2020-01-30	23.36	23.46	23.2	23.3	-0.12	-0.51	642043.0	14957083.1	673
2020-01-29	23.4	23.66	23.38	23.42	0.04	0.17	665146.0	15635920.98	543
2020-01-28	23.26	23.6	23.18	23.38	0.02	0.09	705389.0	16483825.02	648
2020-01-27	23.6	23.88	23.12	23.36	-0.34	-1.43	1214062.0	28518459.34	967
2020-01-26	23.0	23.7	22.96	23.7	0.64	2.78	1738086.0	40776108.36	1245
2020-01-23	23.42	23.56	23.0	23.06	-0.4	-1.71	1558138.0	36389454.78	1283
2020-01-22	23.1	23.5	23.08	23.46	0.28	1.21	1679512.0	39295652.64	1140
2020-01-21	22.94	23.18	22.88	23.18	0.3	1.31	2155137.0	49597424.0	1294
2020-01-20	22.7	22.94	22.56	22.88	0.28	1.24	1684245.0	38437895.78	1003
2020-01-19	22.48	22.66	22.46	22.6	0.24	1.07	821628.0	18547694.1	926
2020-01-16	22.18	22.46	22.12	22.36	0.2	0.9	1479054.0	32978599.38	1246
2020-01-15	22.2	22.56	22.14	22.16	-0.04	-0.18	1438120.0	32128828.58	1122
2020-01-14	21.96	22.2	21.84	22.2	0.36	1.65	2291409.0	50496542.44	1528
2020-01-13	21.78	21.98	21.78	21.84	0.14	0.65	2222253.0	48645322.46	1848
2020-01-12	21.16	21.88	21.1	21.7	0.66	3.14	5133671.0	110027135.62	3813
2020-01-09	21.14	21.18	20.96	21.04	0.34	1.64	1627742.0	34243430.3	859
2020-01-08	20.76	20.86	20.5	20.7	-0.28	-1.33	606446.0	12578827.14	414
2020-01-07	21.14	21.14	20.92	20.98	-0.02	-0.1	490886.0	10338998.82	353
2020-01-06	20.8	21.04	20.74	21.0	0.12	0.57	478302.0	9995042.9	501
2020-01-05	21.02	21.08	20.7	20.88	-0.34	-1.6	725819.0	15162697.12	666
2020-01-02	21.2	21.24	21.12	21.22	0.1	0.47	512568.0	10863452.66	391
2020-01-01	21.0	21.3	21.0	21.12	0.08	0.38	777648.0	16478455.06	517
2019-12-31	21.0	21.12	21.0	21.04	0.04	0.19	926504.0	19514222.48	630
2019-12-30	21.18	21.4	20.88	21.0	-0.08	-0.38	1560254.0	33020961.58	1336
2019-12-29	21.0	21.16	20.88	21.08	0.2	0.96	1825861.0	38404955.86	1537
2019-12-26	20.48	20.9	20.4	20.88	0.4	1.95	1496431.0	31064649.3	872
2019-12-25	20.4	20.74	20.24	20.48	0.14	0.69	1608658.0	32987688.52	1040
2019-12-24	20.4	20.42	20.1	20.34	-0.04	-0.2	1210611.0	24521832.88	827
2019-12-23	20.08	20.38	20.08	20.38	0.26	1.29	1516251.0	30661121.36	933
2019-12-22	19.78	20.2	19.74	20.12	0.38	1.93	777751.0	15554313.66	759
2019-12-19	19.56	19.88	19.54	19.74	0.28	1.44	1603140.0	31650408.18	1248
2019-12-18	19.36	19.52	19.36	19.46	0.14	0.72	752685.0	14636372.3	641
2019-12-17	19.36	19.42	19.3	19.32	0.02	0.1	974702.0	18887497.5	769
2019-12-16	19.24	19.3	19.22	19.3	0.04	0.21	976899.0	18810669.72	640
2019-12-15	19.26	19.26	19.22	19.26	0.02	0.1	158688.0	3054800.66	188
2019-12-12	19.32	19.32	19.18	19.24	-0.14	-0.72	229884.0	4423988.02	321
2019-12-11	19.26	19.42	19.26	19.38	0.12	0.62	185338.0	3586465.48	254
2019-12-10	19.4	19.44	19.2	19.26	-0.2	-1.03	182608.0	3522955.22	293
2019-12-09	19.56	19.62	19.46	19.46	-0.06	-0.31	1267901.0	24730568.3	428
2019-12-08	19.34	19.52	19.34	19.52	0.2	1.04	286447.0	5572085.72	457
2019-12-05	19.3	19.32	19.26	19.32	-0.02	-0.1	179581.0	3464742.8	212
2019-12-04	19.3	19.34	19.16	19.34	0.04	0.21	94886.0	1825734.66	180
2019-12-03	19.24	19.36	19.1	19.3	0.04	0.21	134034.0	2575692.98	261
2019-12-02	19.36	19.36	19.2	19.26	-0.1	-0.52	93021.0	1792942.46	180
2019-12-01	19.28	19.42	19.26	19.36	0.14	0.73	150951.0	2922879.76	202
2019-11-28	19.3	19.3	19.1	19.22	-0.12	-0.62	162337.0	3120484.98	356
2019-11-27	19.38	19.4	19.22	19.34	-0.08	-0.41	176490.0	3414229.62	358
2019-11-26	19.48	19.5	19.36	19.42	-0.02	-0.1	268354.0	5206946.74	335
2019-11-25	19.42	19.48	19.3	19.44	0.04	0.21	545689.0	10598637.18	441
2019-11-24	19.56	19.74	19.4	19.4	-0.14	-0.72	708513.0	13869510.66	738
2019-11-21	19.58	19.74	19.42	19.54	-0.02	-0.1	834878.0	16396885.44	792
2019-11-20	19.4	19.6	19.4	19.56	0.08	0.41	226406.0	4421112.66	306
2019-11-19	19.42	19.5	19.34	19.48	0.0	0.0	284678.0	5535000.78	375
2019-11-18	19.56	19.56	19.4	19.48	-0.08	-0.41	238738.0	4647624.84	338
2019-11-17	19.7	19.7	19.56	19.56	-0.16	-0.81	97655.0	1911993.04	190
2019-11-14	19.56	19.82	19.56	19.72	0.16	0.82	279774.0	5512888.6	300
2019-11-13	19.8	19.8	19.56	19.56	-0.26	-1.31	427695.0	8438667.22	383
2019-11-12	19.96	19.98	19.76	19.82	-0.06	-0.3	362693.0	7191123.2	360
2019-11-11	19.82	19.94	19.76	19.88	0.04	0.2	165181.0	3277819.32	220
2019-11-10	19.8	20.0	19.8	19.84	0.04	0.2	302911.0	6032377.48	288
2019-11-07	20.24	20.44	19.62	19.8	-0.08	-0.4	1074868.0	21684362.64	737
2019-11-06	19.8	20.14	19.8	19.88	-0.02	-0.1	179968.0	3591869.48	300
2019-11-05	19.68	19.9	19.6	19.9	0.34	1.74	117453.0	2326235.88	185
2019-11-04	19.6	19.84	19.5	19.56	-0.08	-0.41	249040.0	4886835.04	217
2019-11-03	19.5	19.7	19.32	19.64	-0.26	-1.31	215329.0	4221444.44	235
2019-10-31	20.1	20.14	19.9	19.9	-0.18	-0.9	55436.0	1108784.46	161
2019-10-30	20.02	20.18	19.82	20.08	0.1	0.5	305188.0	6118333.7	874
2019-10-29	20.14	20.68	19.98	19.98	-0.86	-4.13	543060.0	10971090.1	581
2019-10-28	21.3	21.3	20.74	20.84	-0.52	-2.43	642015.0	13450964.24	567
2019-10-27	21.4	21.42	21.3	21.36	-0.06	-0.28	56640.0	1210740.84	87
2019-10-24	21.46	21.48	21.4	21.42	0.02	0.09	100318.0	2150757.36	118
2019-10-23	21.4	21.48	21.4	21.4	-0.1	-0.47	59096.0	1266068.88	102
2019-10-22	21.36	21.5	21.26	21.5	0.14	0.66	92496.0	1979452.92	203
2019-10-21	21.12	21.36	21.04	21.36	0.26	1.23	99032.0	2101311.72	213
2019-10-20	21.0	21.48	21.0	21.1	0.1	0.48	211374.0	4470132.34	239
2019-10-17	21.0	21.1	20.92	21.0	0.2	0.96	229899.0	4828713.74	194
2019-10-16	20.8	20.96	20.66	20.8	0.04	0.19	71040.0	1476865.42	125
2019-10-15	20.8	20.86	20.76	20.76	-0.04	-0.19	78395.0	1631306.24	109
2019-10-14	20.96	21.0	20.8	20.8	-0.14	-0.67	143825.0	3004975.94	186
2019-10-13	21.1	21.24	20.9	20.94	-0.26	-1.23	196536.0	4126710.66	231
2019-10-10	21.1	21.2	20.82	21.2	-0.02	-0.09	244417.0	5132422.1	336
2019-10-09	21.68	21.74	21.12	21.22	-0.52	-2.39	360104.0	7745770.68	378
2019-10-08	21.88	22.0	21.62	21.74	-0.26	-1.18	335568.0	7298651.18	474
2019-10-07	22.3	22.32	22.0	22.0	-0.28	-1.26	523809.0	11598241.36	512
2019-10-06	22.0	22.36	22.0	22.28	0.28	1.27	1239222.0	27592830.44	735
2019-10-03	21.96	22.04	21.9	22.0	0.04	0.18	186923.0	4110104.48	204
2019-10-02	22.1	22.16	21.94	21.96	-0.16	-0.72	408873.0	9003153.14	365
2019-10-01	22.3	22.36	22.12	22.12	-0.08	-0.36	812390.0	18111443.66	612
2019-09-30	22.14	22.24	22.1	22.2	0.1	0.45	729995.0	16200745.74	328
2019-09-29	22.18	22.2	22.1	22.1	0.0	0.0	231888.0	5135795.96	157
2019-09-26	22.1	22.2	22.06	22.1	0.12	0.55	350950.0	7765573.34	231
2019-09-25	22.1	22.18	21.94	21.98	-0.08	-0.36	251887.0	5557596.66	253
2019-09-24	22.06	22.1	21.86	22.06	0.2	0.91	398132.0	8760673.88	306
2019-09-22	22.0	22.0	21.8	21.86	-0.14	-0.64	103789.0	2271061.18	142
2019-09-19	21.7	22.02	21.7	22.0	0.2	0.92	661159.0	14535567.9	256
2019-09-18	21.64	21.82	21.64	21.8	0.26	1.21	34394.0	749823.58	98
2019-09-17	22.0	22.0	21.54	21.54	-0.46	-2.09	60678.0	1330842.88	131
2019-09-16	21.8	22.0	21.8	22.0	0.3	1.38	164194.0	3593362.4	255
2019-09-15	21.38	21.84	21.38	21.7	-0.18	-0.82	173102.0	3747424.58	202
2019-09-12	22.0	22.24	21.86	21.88	-0.12	-0.55	150189.0	3320503.96	249
2019-09-11	21.62	22.0	21.6	22.0	0.2	0.92	81582.0	1777525.04	264
2019-09-10	22.38	22.5	21.8	21.8	-0.46	-2.07	181735.0	4035974.56	380
2019-09-09	22.1	22.26	22.1	22.26	0.12	0.54	219118.0	4868721.3	220
2019-09-08	22.2	22.36	22.12	22.14	0.04	0.18	284846.0	6336224.64	176
2019-09-05	22.04	22.3	22.0	22.1	0.08	0.36	195867.0	4324670.0	249
2019-09-04	22.04	22.14	22.0	22.02	-0.08	-0.36	388944.0	8584284.64	485
2019-09-03	22.24	22.3	22.1	22.1	-0.14	-0.63	1118582.0	24894118.32	300
2019-09-02	22.16	22.26	22.0	22.24	0.12	0.54	292621.0	6464673.88	240
2019-09-01	22.48	22.48	22.1	22.12	-0.36	-1.6	116182.0	2575463.2	189
2019-08-29	22.8	22.8	22.44	22.48	-0.26	-1.14	223863.0	5055396.42	392
2019-08-28	22.96	23.02	22.7	22.74	-0.24	-1.04	162200.0	3708223.78	269
2019-08-27	22.96	23.1	22.7	22.98	0.2	0.88	1043583.0	23972728.08	681
2019-08-26	22.66	22.96	22.4	22.78	-0.08	-0.35	606463.0	13843084.12	441
2019-08-25	22.6	23.0	22.5	22.86	-0.1	-0.44	140286.0	3192002.58	258
2019-08-22	23.3	23.34	22.8	22.96	-0.24	-1.03	467655.0	10774602.34	450
2019-08-21	22.88	23.22	22.86	23.2	0.3	1.31	478709.0	11045300.76	549
2019-08-20	22.94	22.96	22.8	22.9	0.06	0.26	362273.0	8293100.72	300
2019-08-19	22.5	22.92	22.5	22.84	0.4	1.78	433376.0	9850846.3	1097
2019-08-18	22.56	22.8	22.3	22.44	-0.36	-1.58	191020.0	4305094.04	295
2019-08-08	22.68	22.92	22.64	22.8	0.04	0.18	872177.0	19890821.24	657
2019-08-07	22.2	22.76	22.2	22.76	0.66	2.99	1180314.0	26625082.06	855
2019-08-06	22.04	22.26	22.0	22.1	-0.14	-0.63	736859.0	16298664.78	875
2019-08-05	22.2	22.66	22.2	22.24	0.04	0.18	1000615.0	22478249.98	1960
2019-08-04	22.0	22.2	21.7	22.2	0.14	0.63	258347.0	5686901.06	309
2019-08-01	21.82	22.12	21.82	22.06	0.16	0.73	477805.0	10520444.04	709
2019-07-31	22.02	22.14	21.9	21.9	-0.1	-0.45	373889.0	8240412.9	575
2019-07-30	21.92	22.2	21.82	22.0	0.08	0.36	405985.0	8958000.42	417
2019-07-29	22.0	22.34	21.92	21.92	-0.06	-0.27	548000.0	12108030.18	897
2019-07-28	21.4	22.02	21.4	21.98	0.36	1.67	337677.0	7396579.76	962
2019-07-25	21.34	21.64	21.34	21.62	0.16	0.75	119815.0	2577156.84	225
2019-07-24	21.62	21.64	21.46	21.46	-0.12	-0.56	40007.0	862872.52	123
2019-07-23	21.76	21.88	21.5	21.58	-0.2	-0.92	169159.0	3660434.88	286
2019-07-22	21.76	21.78	21.6	21.78	-0.02	-0.09	149890.0	3246975.76	282
2019-07-21	21.88	21.88	21.56	21.8	-0.1	-0.46	281155.0	6096480.26	393
2019-07-18	22.04	22.04	21.9	21.9	-0.18	-0.82	342690.0	7520144.94	382
2019-07-17	22.1	22.26	22.06	22.08	-0.06	-0.27	181206.0	4010874.22	257
2019-07-16	22.08	22.2	22.08	22.14	0.06	0.27	407455.0	9026105.74	375
2019-07-15	22.16	22.18	22.0	22.08	-0.06	-0.27	369348.0	8155038.06	324
2019-07-14	22.06	22.4	22.0	22.14	0.08	0.36	1112939.0	24696525.2	1061
2019-07-11	21.68	22.16	21.54	22.06	0.44	2.04	2237719.0	49183470.06	1684
2019-07-10	21.5	21.72	21.4	21.62	0.22	1.03	496159.0	10727577.56	929
2019-07-09	21.28	21.54	21.24	21.4	0.16	0.75	714697.0	15304268.38	966
2019-07-08	21.6	21.6	21.22	21.24	-0.38	-1.76	838916.0	17902356.04	742
2019-07-07	21.58	21.74	21.52	21.62	0.12	0.56	337064.0	7292642.32	484
2019-07-04	21.32	21.56	21.32	21.5	0.2	0.94	597540.0	12836504.0	697
2019-07-03	21.2	21.34	21.18	21.3	0.12	0.57	465518.0	9903791.98	590
2019-07-02	21.08	21.18	21.02	21.18	0.18	0.86	430272.0	9080796.46	536
2019-07-01	21.4	21.48	20.98	21.0	-0.46	-2.14	1668975.0	35329993.6	916
2019-06-30	21.6	21.66	21.46	21.46	-0.04	-0.19	647486.0	13937732.16	517
2019-06-27	21.58	21.64	21.48	21.5	-0.08	-0.37	494923.0	10667530.3	558
2019-06-26	21.7	21.9	21.58	21.58	-0.16	-0.74	428596.0	9304225.24	396
2019-06-25	21.88	21.88	21.52	21.74	-0.14	-0.64	643107.0	13954299.68	460
2019-06-24	21.94	22.02	21.7	21.88	-0.08	-0.36	178925.0	3903834.92	293
2019-06-23	22.22	22.28	21.96	21.96	0.0	0.0	526803.0	11651007.42	529
2019-06-20	22.88	23.04	21.96	21.96	-0.92	-4.02	2138133.0	47182280.8	674
2019-06-19	23.16	23.16	22.88	22.88	-0.24	-1.04	227610.0	5234140.9	270
2019-06-18	23.18	23.4	23.06	23.12	0.02	0.09	414087.0	9586395.74	313
2019-06-17	23.0	23.28	23.0	23.1	0.06	0.26	128804.0	2982081.86	229
2019-06-16	23.1	23.18	22.9	23.04	0.08	0.35	136662.0	3145494.94	209
2019-06-13	22.98	23.5	22.88	22.96	-0.02	-0.09	236128.0	5440263.84	417
2019-06-12	22.86	23.02	22.8	22.98	0.08	0.35	157236.0	3608443.72	318
2019-06-11	22.7	22.92	22.7	22.9	0.08	0.35	185365.0	4234213.06	275
2019-06-10	22.6	23.24	22.6	22.82	0.02	0.09	145597.0	3330205.26	232
2019-06-09	22.48	22.8	22.4	22.8	0.3	1.33	60648.0	1375329.44	203
2019-05-30	22.8	23.12	22.5	22.5	0.04	0.18	315384.0	7199511.5	305
2019-05-29	23.0	23.42	22.42	22.46	-0.96	-4.1	286531.0	6554226.32	327
2019-05-28	21.72	23.42	21.72	23.42	2.0	9.34	967100.0	22167272.64	1159
2019-05-27	21.32	21.78	21.04	21.42	-0.14	-0.65	188205.0	4036360.44	219
2019-05-26	21.44	21.56	21.0	21.56	0.06	0.28	151008.0	3216163.82	288
2019-05-23	21.62	22.16	21.4	21.5	-0.12	-0.56	188609.0	4110637.1	446
2019-05-22	21.58	21.8	21.58	21.62	0.04	0.19	80284.0	1741415.34	222
2019-05-21	21.5	21.78	21.5	21.58	0.08	0.37	62797.0	1359070.98	253
2019-05-20	21.98	21.98	21.1	21.5	-0.5	-2.27	233308.0	4962745.1	357
2019-05-19	22.5	22.6	21.98	22.0	-0.72	-3.17	324106.0	7214288.8	431
2019-05-16	23.0	23.46	22.72	22.72	-0.26	-1.13	401673.0	9214643.2	592
2019-05-15	22.3	22.98	22.3	22.98	0.7	3.14	111303.0	2526690.28	249
2019-05-14	22.86	23.12	21.98	22.28	-1.02	-4.38	220076.0	5006734.04	347
2019-05-13	23.5	23.5	22.8	23.3	-0.4	-1.69	333761.0	7693606.72	519
2019-05-12	24.02	24.12	23.5	23.7	-0.7	-2.87	151359.0	3604921.14	224
2019-05-09	24.38	24.5	24.26	24.4	0.0	0.0	107702.0	2625635.94	305
2019-05-08	24.78	24.78	24.38	24.4	-0.2	-0.81	100429.0	2466138.42	229
2019-05-07	24.5	24.74	24.4	24.6	0.08	0.33	118340.0	2911649.8	244
2019-05-06	24.04	24.52	23.74	24.52	0.26	1.07	321573.0	7778737.84	410
2019-05-05	24.52	24.68	24.2	24.26	-0.42	-1.7	157343.0	3840716.74	247
2019-05-02	24.5	25.2	24.5	24.68	0.18	0.73	547778.0	13630438.79	821
2019-05-01	24.38	24.5	24.26	24.5	0.02	0.08	70984.0	1731201.02	221
2019-04-30	24.0	24.58	24.0	24.48	0.48	2.0	457514.0	11129528.18	723
2019-04-29	24.2	24.24	24.0	24.0	-0.2	-0.83	167805.0	4036594.22	261
2019-04-28	24.08	24.28	24.02	24.2	0.12	0.5	103387.0	2501669.74	213
2019-04-25	24.0	24.32	24.0	24.08	-0.04	-0.17	126439.0	3051591.86	312
2019-04-24	24.04	24.16	23.98	24.12	0.0	0.0	81792.0	1970561.7	220
2019-04-23	24.0	24.18	24.0	24.12	0.12	0.5	51010.0	1227780.24	168
2019-04-22	24.16	24.16	24.0	24.0	-0.3	-1.23	141332.0	3397902.82	305
2019-04-21	24.36	24.5	24.24	24.3	-0.08	-0.33	82769.0	2014541.88	169
2019-04-18	24.6	24.6	24.38	24.38	-0.22	-0.89	164431.0	4022840.98	221
2019-04-17	24.74	24.76	24.56	24.6	-0.22	-0.89	124714.0	3074420.28	237
2019-04-16	24.6	24.96	24.6	24.82	0.24	0.98	201934.0	4999598.5	323
2019-04-15	24.6	24.68	24.5	24.58	0.0	0.0	122287.0	3005814.34	311
2019-04-14	24.62	24.66	24.58	24.58	-0.04	-0.16	21280.0	523733.64	84
2019-04-11	24.7	24.76	24.58	24.62	-0.1	-0.4	124552.0	3066679.58	193
2019-04-10	24.7	24.72	24.64	24.72	0.08	0.32	38453.0	949128.84	128
2019-04-09	24.7	24.7	24.6	24.64	-0.1	-0.4	58538.0	1444402.48	157
2019-04-08	24.7	24.74	24.64	24.74	0.06	0.24	54176.0	1337810.94	166
2019-04-07	24.72	24.86	24.64	24.68	-0.02	-0.08	50672.0	1252240.0	158
2019-04-04	24.7	24.84	24.64	24.7	-0.04	-0.16	53559.0	1324447.9	195
2019-04-03	24.88	24.9	24.72	24.74	-0.16	-0.64	150646.0	3729961.6	255
2019-04-02	24.86	24.9	24.78	24.9	0.04	0.16	38858.0	964982.72	141
2019-04-01	24.8	24.9	24.8	24.86	0.0	0.0	60213.0	1495988.14	191
2019-03-31	25.25	25.25	24.86	24.86	-0.06	-0.24	93004.0	2318497.56	144
2019-03-28	24.96	25.1	24.88	24.92	-0.06	-0.24	184673.0	4610356.94	283
2019-03-27	24.84	25.05	24.52	24.98	0.36	1.46	332300.0	8263963.44	457
2019-03-26	24.76	24.84	24.6	24.62	-0.18	-0.73	72244.0	1783455.76	222
2019-03-25	24.8	24.88	23.84	24.8	-0.14	-0.56	101031.0	2503321.76	242
2019-03-24	25.0	25.05	24.88	24.94	-0.16	-0.64	74609.0	1862334.69	145
2019-03-21	25.1	25.1	24.96	25.1	0.0	0.0	49843.0	1247048.24	127
2019-03-20	25.25	25.25	25.05	25.1	-0.15	-0.59	91327.0	2293732.6	133
2019-03-19	25.0	25.35	24.96	25.25	0.29	1.16	190581.0	4792507.56	340
2019-03-18	24.9	24.96	24.8	24.96	0.12	0.48	98139.0	2439509.88	261
2019-03-17	24.96	24.98	24.8	24.84	-0.12	-0.48	78594.0	1955604.46	164
2019-03-14	24.92	24.96	24.74	24.96	0.08	0.32	274245.0	6821901.5	370
2019-03-13	25.0	25.0	24.78	24.88	0.0	0.0	225701.0	5616040.36	198
2019-03-12	24.82	25.0	24.8	24.88	-0.02	-0.08	166492.0	4143236.48	229
2019-03-11	25.55	25.55	24.8	24.9	-0.65	-2.54	454084.0	11358739.99	738
2019-03-10	25.2	25.8	25.2	25.55	0.2	0.79	332312.0	8439609.75	262
2019-03-07	25.25	25.45	25.2	25.35	-0.15	-0.59	72220.0	1828474.25	135
2019-03-06	25.55	25.6	25.05	25.5	-0.15	-0.58	245864.0	6216716.1	300
2019-03-05	25.5	25.75	25.5	25.65	0.15	0.59	175926.0	4513422.8	270
2019-03-04	25.75	25.9	25.45	25.5	-0.2	-0.78	213192.0	5455592.65	333
2019-03-03	25.05	26.0	25.0	25.7	0.7	2.8	601071.0	15380214.41	693
2019-02-28	24.94	25.05	24.94	25.0	0.0	0.0	156404.0	3909090.84	115
2019-02-27	24.98	25.05	24.94	25.0	0.0	0.0	142287.0	3555705.95	158
2019-02-26	25.0	25.05	25.0	25.0	0.0	0.0	80808.0	2020336.73	126
2019-02-25	25.15	25.2	25.0	25.0	-0.2	-0.79	49252.0	1233093.0	113
2019-02-24	25.05	25.3	25.0	25.2	0.1	0.4	95261.0	2398968.25	134
2019-02-21	25.1	25.2	25.05	25.1	-0.1	-0.4	88875.0	2233767.4	99
2019-02-20	25.1	25.2	25.05	25.2	-0.05	-0.2	125243.0	3144742.8	117
2019-02-19	25.0	25.3	25.0	25.25	0.1	0.4	91785.0	2309458.95	150
2019-02-18	25.15	25.25	25.0	25.15	0.0	0.0	73815.0	1852004.5	153
2019-02-17	25.05	25.3	25.0	25.15	0.05	0.2	58435.0	1467584.95	97
2019-02-14	25.05	25.1	25.0	25.1	-0.05	-0.2	123595.0	3092208.85	186
2019-02-13	25.1	25.15	25.0	25.15	-0.15	-0.59	99784.0	2499642.7	158
2019-02-12	25.35	25.35	25.15	25.3	0.2	0.8	77078.0	1945054.95	102
2019-02-11	25.0	25.4	24.86	25.1	0.1	0.4	125618.0	3157266.62	168
2019-02-10	24.96	25.05	24.96	25.0	-0.05	-0.2	74868.0	1872179.7	107
2019-02-07	25.25	25.25	25.0	25.05	-0.15	-0.6	171988.0	4308255.0	483
2019-02-06	25.2	25.3	25.1	25.2	-0.15	-0.59	63682.0	1607993.85	430
2019-02-05	25.05	25.5	25.0	25.35	0.3	1.2	186142.0	4714400.1	551
2019-02-04	25.15	25.3	25.0	25.05	-0.2	-0.79	247453.0	6204310.8	243
2019-02-03	25.55	25.65	25.2	25.25	-0.45	-1.75	144078.0	3665643.5	204
2019-01-31	25.75	25.75	25.45	25.7	-0.1	-0.39	94123.0	2410597.7	206
2019-01-30	25.45	25.85	25.4	25.8	0.2	0.78	121499.0	3109713.75	230
2019-01-29	25.2	25.85	25.2	25.6	0.2	0.79	311408.0	7957103.75	423
2019-01-28	25.45	25.45	25.1	25.4	0.3	1.2	253425.0	6401311.0	529
2019-01-27	24.9	25.25	24.9	25.1	0.1	0.4	219554.0	5501305.6	618
2019-01-24	25.2	25.2	24.9	25.0	-0.2	-0.79	576099.0	14395062.13	907
2019-01-23	25.0	25.25	25.0	25.2	0.2	0.8	133520.0	3359603.1	230
2019-01-22	24.84	25.05	24.84	25.0	-0.15	-0.6	124719.0	3118621.32	599
2019-01-21	25.15	25.2	24.7	25.15	-0.05	-0.2	160289.0	4007934.14	290
2019-01-20	25.3	25.3	25.1	25.2	-0.15	-0.59	80505.0	2028187.15	132
2019-01-17	25.25	25.45	25.2	25.35	0.05	0.2	156767.0	3965108.85	290
2019-01-16	25.2	25.45	25.2	25.3	0.1	0.4	225036.0	5697708.65	279
2019-01-15	24.96	25.8	24.96	25.2	0.15	0.6	378828.0	9650532.52	533
2019-01-14	25.0	25.2	25.0	25.05	-0.15	-0.6	169775.0	4255822.7	239
2019-01-13	25.0	25.3	25.0	25.2	0.1	0.4	296027.0	7425194.4	270
2019-01-10	25.2	25.45	24.94	25.1	-0.1	-0.4	311170.0	7810070.02	476
2019-01-09	25.4	25.45	25.1	25.2	-0.3	-1.18	216844.0	5486065.75	313
2019-01-08	25.55	25.7	25.1	25.5	-0.05	-0.2	164675.0	4193866.15	361
2019-01-07	25.0	25.7	25.0	25.55	0.55	2.2	348649.0	8859148.2	502
2019-01-06	25.1	25.2	25.0	25.0	0.0	0.0	75962.0	1903515.15	176
2019-01-03	24.96	25.2	24.96	25.0	0.04	0.16	283304.0	7100883.13	218
2019-01-02	25.1	25.15	24.92	24.96	-0.14	-0.56	108504.0	2713823.36	205
2019-01-01	25.1	25.7	24.96	25.1	0.0	0.0	315315.0	7978897.11	508
2018-12-31	24.74	25.5	24.7	25.1	0.52	2.12	794309.0	19919780.63	1055
2018-12-30	24.6	24.72	24.58	24.58	0.04	0.16	186502.0	4599014.18	213
2018-12-27	24.52	24.68	24.48	24.54	0.04	0.16	208949.0	5129720.42	281
2018-12-26	24.6	24.6	24.44	24.5	0.0	0.0	145619.0	3564574.96	189
2018-12-25	24.46	24.76	24.3	24.5	-0.2	-0.81	604117.0	14797729.66	431
2018-12-24	24.2	24.88	24.2	24.7	0.5	2.07	595470.0	14613869.24	723
2018-12-23	23.8	24.2	23.6	24.2	-0.1	-0.41	573794.0	13678095.48	429
2018-12-20	24.54	24.62	24.26	24.3	-0.38	-1.54	692031.0	16912481.74	688
2018-12-19	24.18	24.78	24.18	24.68	0.4	1.65	723064.0	17743461.92	970
2018-12-18	24.18	24.32	24.12	24.28	0.04	0.17	400213.0	9703702.9	492
2018-12-17	24.14	24.4	24.12	24.24	0.04	0.17	388199.0	9423060.54	520
2018-12-16	24.3	24.48	24.1	24.2	-0.1	-0.41	369268.0	8969955.18	523
2018-12-13	24.54	24.56	24.26	24.3	-0.24	-0.98	450670.0	11003809.14	680
2018-12-12	24.34	24.64	24.32	24.54	0.22	0.9	958533.0	23473148.94	1067
2018-12-11	23.98	24.38	23.76	24.32	0.52	2.18	1163103.0	28011263.02	1802
2018-12-10	23.82	23.96	23.56	23.8	0.0	0.0	578495.0	13740347.76	1053
2018-12-09	24.3	24.4	23.78	23.8	-0.58	-2.38	1342429.0	32217964.2	1744
2018-12-06	24.88	25.3	24.32	24.38	-0.24	-0.97	1509625.0	37280029.8	2170
2018-12-05	24.74	24.9	24.44	24.62	-0.28	-1.12	1610038.0	39631230.72	2030
2018-12-04	24.8	26.6	24.56	24.9	0.16	0.65	4834634.0	122852568.0	5145
2018-12-03	24.7	25.1	24.4	24.74	0.14	0.57	1513015.0	37348621.54	1945
2018-12-02	25.4	26.1	24.6	24.6	-0.7	-2.77	2130337.0	53612258.72	2441
2018-11-29	22.92	25.3	22.86	25.3	2.3	10.0	25900996.0	596755013.89	839
2018-11-28	23.22	23.24	22.98	23.0	-0.08	-0.35	72580.0	1676438.1	222
2018-11-27	22.76	23.08	22.76	23.08	0.18	0.79	153190.0	3516674.18	377
2018-11-26	22.9	22.96	22.86	22.9	0.1	0.44	32179.0	736634.14	135
2018-11-25	23.08	23.08	22.74	22.8	-0.6	-2.56	87230.0	2002521.06	171
2018-11-22	23.18	23.44	23.18	23.4	0.34	1.47	96765.0	2259791.84	233
2018-11-21	22.32	23.06	22.32	23.06	0.36	1.59	101913.0	2324566.6	201
2018-11-20	22.74	22.78	22.6	22.7	-0.02	-0.09	71985.0	1633923.32	138
2018-11-19	22.34	22.8	22.2	22.72	0.38	1.7	199592.0	4504416.2	256
2018-11-18	23.0	23.0	22.34	22.34	-0.66	-2.87	104300.0	2360328.92	272
2018-11-15	23.32	23.42	22.9	23.0	-0.3	-1.29	191396.0	4438141.28	328
2018-11-14	22.68	23.62	22.54	23.3	0.42	1.84	485578.0	11227025.94	668
2018-11-13	22.62	23.1	22.5	22.88	0.28	1.24	648260.0	14801550.9	1129
2018-11-12	22.6	22.82	22.44	22.6	0.2	0.89	213880.0	4831373.34	311
2018-11-11	22.64	22.64	22.24	22.4	-0.38	-1.67	194207.0	4358415.98	359
2018-11-08	23.2	23.2	22.72	22.78	-0.42	-1.81	256307.0	5890174.3	418
2018-11-07	23.86	23.86	23.2	23.2	-0.1	-0.43	132299.0	3094771.36	263
2018-11-06	23.3	23.5	23.22	23.3	0.04	0.17	142637.0	3326794.72	234
2018-11-05	24.0	24.0	23.26	23.26	-0.58	-2.43	173384.0	4096104.6	295
2018-11-04	23.88	24.3	23.8	23.84	-0.04	-0.17	173328.0	4175452.52	334
2018-11-01	23.8	23.96	23.74	23.88	0.08	0.34	238318.0	5681639.14	274
2018-10-31	23.88	23.9	23.6	23.8	-0.08	-0.34	310103.0	7371834.3	386
2018-10-30	23.64	24.0	23.64	23.88	0.04	0.17	161423.0	3848832.2	229
2018-10-29	23.9	24.4	23.5	23.84	-0.04	-0.17	592401.0	14174719.56	642
2018-10-28	21.86	23.88	21.86	23.88	2.16	9.94	779198.0	17894206.08	806
2018-10-25	21.2	22.0	21.2	21.72	0.16	0.74	223667.0	4846384.58	362
2018-10-24	21.48	21.88	21.44	21.56	0.06	0.28	154482.0	3343052.84	269
2018-10-23	20.66	21.72	20.5	21.5	0.84	4.07	380621.0	8051130.42	536
2018-10-22	21.5	21.5	20.56	20.66	-0.8	-3.73	232845.0	4872452.64	468
2018-10-21	20.8	21.7	20.74	21.46	-0.7	-3.16	283787.0	6028858.76	411
2018-10-18	22.8	22.8	22.1	22.16	-0.52	-2.29	323946.0	7268160.2	559
2018-10-17	22.68	23.2	22.5	22.68	0.08	0.35	288545.0	6595320.12	527
2018-10-16	23.1	23.1	22.22	22.6	-0.9	-3.83	428804.0	9690365.06	477
2018-10-15	23.0	23.5	22.6	23.5	1.06	4.72	146685.0	3382640.66	271
2018-10-14	24.62	24.62	22.44	22.44	-2.48	-9.95	312440.0	7177963.44	526
2018-10-11	25.5	25.5	24.84	24.92	-0.98	-3.78	161582.0	4054297.13	331
2018-10-10	26.0	26.0	25.5	25.9	-0.1	-0.38	118397.0	3057142.3	218
2018-10-09	26.05	26.2	26.0	26.0	-0.3	-1.14	118534.0	3088737.65	187
2018-10-08	26.3	26.5	26.0	26.3	-0.15	-0.57	153341.0	4009108.5	448
2018-10-07	27.0	27.0	26.3	26.45	-0.55	-2.04	91806.0	2429275.25	240
2018-10-04	27.1	27.25	26.9	27.0	0.0	0.0	143531.0	3883893.45	245
2018-10-03	27.4	27.4	26.95	27.0	-0.5	-1.82	228541.0	6184404.7	300
2018-10-02	27.8	27.8	27.15	27.5	-0.3	-1.08	84396.0	2320217.8	197
2018-10-01	27.6	27.9	27.6	27.8	0.2	0.72	50034.0	1390150.6	164
2018-09-30	27.45	27.8	27.45	27.6	0.25	0.91	114147.0	3142288.4	184
2018-09-27	27.3	27.4	26.85	27.35	0.1	0.37	102318.0	2770183.35	205
2018-09-26	26.95	27.4	26.95	27.25	0.3	1.11	82491.0	2240051.6	225
2018-09-25	26.95	27.05	26.6	26.95	0.35	1.32	117425.0	3163870.55	205
2018-09-20	27.0	27.0	26.35	26.6	-0.5	-1.85	225871.0	6017003.9	231
2018-09-19	26.65	27.2	26.65	27.1	0.3	1.12	95248.0	2569212.15	132
2018-09-18	26.45	27.15	26.45	26.8	0.45	1.71	104226.0	2798758.85	232
2018-09-17	26.15	26.5	26.1	26.35	0.05	0.19	94948.0	2496948.6	207
2018-09-16	26.9	27.2	26.2	26.3	-0.75	-2.77	63099.0	1685635.05	153
2018-09-13	27.2	27.2	26.7	27.05	-0.2	-0.73	93235.0	2513554.75	236
2018-09-12	27.7	27.8	27.05	27.25	-0.5	-1.8	37458.0	1029653.35	130
2018-09-11	28.0	28.25	27.75	27.75	-0.25	-0.89	51692.0	1443924.45	117
2018-09-10	28.4	28.45	27.85	28.0	-0.45	-1.58	28005.0	789719.75	123
2018-09-09	28.05	28.45	27.7	28.45	0.2	0.71	67321.0	1890829.3	154
2018-09-06	27.6	28.25	26.85	28.25	0.25	0.89	184565.0	5058451.2	313
2018-09-05	28.8	28.8	27.5	28.0	-0.85	-2.95	108325.0	3052410.35	167
2018-09-04	28.8	29.0	28.8	28.85	0.05	0.17	65274.0	1887211.1	105
2018-09-03	29.1	29.1	28.6	28.8	-0.35	-1.2	66798.0	1931385.55	200
2018-09-02	29.2	29.2	28.85	29.15	-0.3	-1.02	44958.0	1301967.45	77
2018-08-30	29.45	29.45	29.0	29.45	0.0	0.0	33028.0	964379.4	98
2018-08-29	29.3	29.5	29.3	29.45	-0.1	-0.34	115127.0	3387667.5	181
2018-08-28	29.25	29.7	29.25	29.55	0.4	1.37	115404.0	3401555.05	259
2018-08-27	28.9	29.25	28.9	29.15	0.3	1.04	129026.0	3758339.35	268
2018-08-26	28.8	29.25	28.8	28.85	0.45	1.58	122587.0	3558392.9	226
2018-08-16	28.6	29.0	28.1	28.4	0.1	0.35	198748.0	5673946.35	406
2018-08-15	28.5	28.5	28.1	28.3	-0.15	-0.53	31547.0	889979.7	105
2018-08-14	28.25	28.7	28.0	28.45	0.25	0.89	100250.0	2853140.15	226
2018-08-13	28.35	28.35	27.9	28.2	-0.15	-0.53	154534.0	4362578.95	328
2018-08-12	29.1	29.1	28.1	28.35	-0.7	-2.41	163864.0	4661544.8	349
2018-08-09	29.8	29.8	29.0	29.05	-0.8	-2.68	186349.0	5459169.85	451
2018-08-08	29.9	30.2	29.8	29.85	0.0	0.0	221800.0	6656685.15	373
2018-08-07	29.75	29.9	29.6	29.85	0.15	0.51	191292.0	5693755.4	285
2018-08-06	29.75	29.95	29.7	29.7	-0.05	-0.17	208322.0	6208997.0	255
2018-08-05	29.8	29.9	29.7	29.75	-0.1	-0.34	99606.0	2966168.85	206
2018-08-02	29.9	30.0	29.8	29.85	-0.1	-0.33	157911.0	4727860.9	218
2018-08-01	30.1	30.35	29.95	29.95	-0.15	-0.5	231100.0	6943660.25	585
2018-07-31	29.95	30.75	29.75	30.1	-0.1	-0.33	388066.0	11716543.8	922
2018-07-30	30.0	30.25	29.9	30.2	-0.35	-1.15	240319.0	7224814.55	566
2018-07-29	32.0	32.0	30.1	30.55	-1.8	-5.56	363782.0	11081110.2	487
2018-07-26	32.75	32.75	31.95	32.35	-0.25	-0.77	123492.0	3972627.9	432
2018-07-25	32.75	32.75	32.6	32.6	-0.15	-0.46	32105.0	1049706.2	136
2018-07-24	32.85	32.9	32.7	32.75	-0.1	-0.3	47238.0	1550211.0	92
2018-07-23	33.05	33.05	32.8	32.85	-0.25	-0.76	27381.0	900107.45	100
2018-07-22	33.1	33.15	32.9	33.1	0.0	0.0	58908.0	1944669.2	100
2018-07-19	33.0	33.1	32.85	33.1	0.1	0.3	57140.0	1882899.2	114
2018-07-18	33.15	33.2	32.9	33.0	-0.15	-0.45	143165.0	4732742.95	173
2018-07-17	33.0	33.3	33.0	33.15	0.15	0.45	168592.0	5593376.65	293
2018-07-16	32.85	33.0	32.85	33.0	0.15	0.46	77293.0	2546536.45	123
2018-07-15	32.9	33.0	32.75	32.85	-0.15	-0.45	69410.0	2281002.45	168
2018-07-12	32.85	33.1	32.85	33.0	0.1	0.3	41336.0	1362303.5	123
2018-07-11	33.15	33.15	32.9	32.9	-0.35	-1.05	121526.0	4013005.1	158
2018-07-10	32.95	33.4	32.85	33.25	0.35	1.06	327385.0	10871031.4	336
2018-07-09	32.9	33.05	32.75	32.9	-0.1	-0.3	65992.0	2171221.9	127
2018-07-08	32.65	33.0	32.45	33.0	0.4	1.23	67603.0	2215570.55	118
2018-07-05	32.9	32.95	32.55	32.6	-0.45	-1.36	108989.0	3568217.65	200
2018-07-04	32.8	33.1	32.75	33.05	0.1	0.3	72524.0	2389036.85	144
2018-07-03	32.85	33.0	32.85	32.95	0.1	0.3	48826.0	1607933.2	106
2018-07-02	33.15	33.25	32.8	32.85	-0.3	-0.9	149477.0	4924916.55	194
2018-07-01	33.0	33.25	33.0	33.15	0.15	0.45	131797.0	4366495.15	187
2018-06-28	33.5	33.6	33.0	33.0	-0.65	-1.93	348977.0	11583067.15	444
2018-06-27	33.9	33.9	33.45	33.65	-0.15	-0.44	110101.0	3702875.85	219
2018-06-26	34.15	34.15	33.75	33.8	-0.35	-1.02	70094.0	2375662.15	163
2018-06-25	33.6	34.2	33.6	34.15	0.6	1.79	326756.0	11069154.6	494
2018-06-24	33.05	33.7	33.05	33.55	0.15	0.45	156342.0	5222396.45	271
2018-06-21	33.5	33.5	33.0	33.4	0.0	0.0	94048.0	3123867.8	147
2018-06-20	33.05	33.4	32.85	33.4	0.2	0.6	201181.0	6675340.05	241
2018-06-12	33.1	33.3	33.0	33.2	0.0	0.0	136220.0	4511697.2	295
2018-06-11	33.65	33.65	32.85	33.2	-0.4	-1.19	286589.0	9505700.0	310
2018-06-10	33.2	33.95	32.95	33.6	0.8	2.44	1075210.0	35853688.75	1249
2018-06-07	32.6	32.85	32.35	32.8	0.1	0.31	174783.0	5703867.15	291
2018-06-06	32.85	32.95	32.45	32.7	0.0	0.0	281945.0	9193953.75	332
2018-06-05	32.85	32.95	32.55	32.7	0.0	0.0	344807.0	11277680.65	323
2018-06-04	33.1	33.25	32.6	32.7	-0.3	-0.91	500193.0	16416201.35	561
2018-06-03	32.6	33.1	32.0	33.0	0.6	1.85	554767.0	18007735.2	690
2018-05-31	33.0	33.1	32.0	32.4	-0.4	-1.22	444346.0	14385390.3	731
2018-05-30	32.9	33.25	32.7	32.8	0.1	0.31	149090.0	4916070.4	244
2018-05-29	33.4	33.45	32.7	32.7	-0.45	-1.36	322435.0	10653302.45	397
2018-05-28	33.65	33.65	33.15	33.15	-0.65	-1.92	145542.0	4861483.5	240
2018-05-27	34.2	34.2	33.4	33.8	-0.5	-1.46	155799.0	5275211.7	261
2018-05-24	34.75	34.75	34.2	34.27	-0.27	-0.78	277255.0	9549614.15	312
2018-05-23	34.55	34.8	34.5	34.54	-0.06	-0.17	290266.0	10046441.55	377
2018-05-22	34.65	34.65	34.55	34.6	0.11	0.32	196449.0	6792255.55	163
2018-05-21	34.65	34.7	34.4	34.49	-0.16	-0.46	72581.0	2509542.15	179
2018-05-20	34.6	34.8	34.25	34.65	0.06	0.17	153424.0	5313006.5	185
2018-05-17	34.65	34.85	34.2	34.59	-0.12	-0.35	210050.0	7272103.4	270
2018-05-16	35.65	35.7	34.65	34.71	-1.09	-3.04	463597.0	16225400.25	437
2018-05-15	36.1	36.25	35.8	35.8	-0.3	-0.83	124892.0	4499605.55	213
2018-05-14	36.15	36.2	36.0	36.1	-0.1	-0.28	150054.0	5409918.25	178
2018-05-13	36.0	36.25	35.9	36.2	0.3	0.84	322957.0	11639937.65	208
2018-05-10	35.8	36.1	35.75	35.9	-0.07	-0.19	231296.0	8310375.4	329
2018-05-09	36.15	36.2	35.75	35.97	-0.11	-0.3	153529.0	5525381.05	256
2018-05-08	36.6	36.65	36.0	36.08	-0.63	-1.72	235896.0	8538226.65	360
2018-05-07	36.7	37.05	36.6	36.71	0.02	0.05	122151.0	4496181.85	227
2018-05-06	36.75	36.9	36.6	36.69	-0.03	-0.08	148313.0	5443268.5	237
2018-05-03	37.1	37.1	36.5	36.72	-0.56	-1.5	290282.0	10710963.25	357
2018-05-02	38.0	38.0	37.2	37.28	-0.35	-0.93	406339.0	15259315.55	454
2018-05-01	37.5	37.8	37.1	37.63	0.15	0.4	268874.0	10060127.5	393
2018-04-30	37.6	37.75	37.25	37.48	0.46	1.24	770274.0	28905582.75	950
2018-04-29	36.8	37.1	36.65	37.02	0.27	0.73	241105.0	8897519.2	376
2018-04-26	36.95	36.95	36.6	36.75	-0.05	-0.14	114670.0	4218240.65	246
2018-04-25	36.8	37.0	36.65	36.8	0.02	0.05	195232.0	7187531.7	256
2018-04-24	37.2	37.2	36.55	36.78	-0.5	-1.34	341263.0	12631535.0	426
2018-04-23	37.1	37.4	36.95	37.28	0.26	0.7	577194.0	21430628.45	379
2018-04-22	36.95	37.5	36.9	37.02	0.17	0.46	766071.0	28530538.4	708
2018-04-19	37.05	37.15	36.5	36.85	-0.14	-0.38	425402.0	15714003.75	444
2018-04-18	36.85	37.05	36.8	36.99	0.1	0.27	290943.0	10747059.7	294
2018-04-17	36.95	37.1	36.8	36.89	-0.06	-0.16	314974.0	11644903.75	346
2018-04-16	36.85	37.05	36.6	36.95	0.35	0.96	240580.0	8866832.7	254
2018-04-15	36.45	36.8	36.45	36.6	0.43	1.19	269597.0	9873858.15	330
2018-04-12	36.45	36.75	36.0	36.17	0.15	0.42	301548.0	10933759.2	373
2018-04-11	37.1	37.55	35.75	36.02	-1.09	-2.94	540893.0	19817456.25	614
2018-04-10	37.5	37.5	37.05	37.11	-0.39	-1.04	279804.0	10411790.55	469
2018-04-09	37.9	38.5	37.35	37.5	0.0	0.0	1442907.0	54838882.2	1615
2018-04-08	36.9	37.7	36.8	37.5	0.52	1.41	986186.0	36725656.05	893
2018-04-05	36.85	37.0	36.7	36.98	0.19	0.52	411230.0	15183225.0	447
2018-04-04	36.2	36.85	36.2	36.79	0.56	1.55	445080.0	16138276.0	522
2018-04-03	36.4	36.45	36.2	36.23	-0.21	-0.58	101879.0	3698731.6	229
2018-04-02	36.05	36.5	35.95	36.44	0.27	0.75	182336.0	6617816.45	365
2018-04-01	36.45	36.55	36.05	36.17	-0.11	-0.3	210399.0	7621157.35	539
2018-03-29	36.5	36.55	35.9	36.28	-0.18	-0.49	255903.0	9238309.6	396
2018-03-28	36.45	36.5	36.15	36.46	-0.04	-0.11	177893.0	6463056.05	290
2018-03-27	36.5	36.65	36.5	36.5	0.15	0.41	244301.0	8924271.75	265
2018-03-26	36.7	36.7	36.3	36.35	-0.39	-1.06	525602.0	19207922.35	577
2018-03-25	36.9	37.2	36.65	36.74	-0.18	-0.49	456672.0	16866213.05	610
2018-03-22	36.35	37.0	36.2	36.92	0.66	1.82	619029.0	22656592.75	798
2018-03-21	36.4	36.65	36.2	36.26	-0.1	-0.28	257978.0	9403722.85	570
2018-03-20	36.4	36.55	36.2	36.36	-0.11	-0.3	401081.0	14558280.4	973
2018-03-19	36.6	36.7	36.4	36.47	-0.2	-0.55	229543.0	8392606.45	329
2018-03-18	36.65	36.95	36.65	36.67	-0.19	-0.52	166041.0	6103415.6	291
2018-03-15	36.8	36.9	36.6	36.86	0.06	0.16	333216.0	12255189.65	478
2018-03-14	37.1	37.1	36.75	36.8	-0.2	-0.54	243670.0	8981940.05	328
2018-03-13	37.1	37.15	36.9	37.0	0.12	0.33	266211.0	9853553.15	329
2018-03-12	36.8	37.35	36.6	36.88	0.12	0.33	849215.0	31373485.75	767
2018-03-11	36.8	37.0	36.6	36.76	0.07	0.19	375520.0	13838196.95	438
2018-03-08	36.35	37.1	36.3	36.69	0.17	0.47	877370.0	32308797.65	1095
2018-03-07	36.35	36.65	36.2	36.52	0.24	0.66	161722.0	5885799.65	214
2018-03-06	36.15	36.6	36.15	36.28	0.26	0.72	197362.0	7173056.7	335
2018-03-05	36.05	36.2	35.95	36.02	-0.21	-0.58	205683.0	7418819.2	399
2018-03-04	36.65	36.65	36.2	36.23	-0.36	-0.98	202927.0	7386385.2	354
2018-03-01	36.45	36.9	36.4	36.59	-0.03	-0.08	298721.0	10958766.3	324
2018-02-28	36.85	36.85	36.55	36.62	-0.26	-0.7	262914.0	9634911.1	442
2018-02-27	36.6	37.1	36.45	36.88	0.33	0.9	738627.0	27217246.1	909
2018-02-26	37.0	37.0	36.5	36.55	-0.44	-1.19	541642.0	19866554.45	630
2018-02-25	37.5	37.75	36.95	36.99	-0.42	-1.12	455341.0	16997766.75	677
2018-02-22	37.5	38.2	37.35	37.41	-0.14	-0.37	1469965.0	55588937.0	1651
2018-02-21	36.5	37.65	36.45	37.55	0.91	2.48	2435486.0	90518317.45	2813
2018-02-20	36.65	36.85	36.5	36.64	-0.12	-0.33	172886.0	6338582.3	364
2018-02-19	36.95	37.05	36.6	36.76	-0.24	-0.65	241671.0	8886499.7	399
2018-02-18	37.1	37.45	36.9	37.0	-0.02	-0.05	220974.0	8214301.5	411
2018-02-15	37.0	37.2	36.85	37.02	0.19	0.52	295630.0	10925210.65	384
2018-02-14	36.9	37.1	36.8	36.83	0.04	0.11	156100.0	5762186.1	280
2018-02-13	37.0	37.05	36.65	36.79	-0.1	-0.27	157953.0	5823584.7	375
2018-02-12	36.7	37.25	36.7	36.89	0.28	0.76	303864.0	11222583.75	326
2018-02-11	36.8	37.1	36.4	36.61	-0.24	-0.65	157167.0	5759936.1	292
2018-02-08	37.1	37.25	36.6	36.85	-0.17	-0.46	167361.0	6187917.75	421
2018-02-07	37.3	37.65	36.8	37.02	0.02	0.05	698552.0	26113026.1	943
2018-02-06	37.35	37.35	36.7	37.0	-0.84	-2.22	397758.0	14742800.8	589
2018-02-05	37.7	38.0	37.35	37.84	0.13	0.34	768108.0	28917976.0	947
2018-02-04	38.6	38.6	37.2	37.71	-1.07	-2.76	905813.0	34052038.3	1367
2018-02-01	41.0	41.3	38.6	38.78	-0.91	-2.29	940559.0	37623402.2	1451
2018-01-31	39.85	40.0	39.55	39.69	-0.16	-0.4	176718.0	7027600.3	224
2018-01-30	39.1	40.2	39.0	39.85	0.93	2.39	779184.0	30915990.75	1469
2018-01-29	38.2	39.0	38.2	38.92	0.67	1.75	266446.0	10270821.15	688
2018-01-28	37.8	38.3	37.8	38.25	0.08	0.21	71365.0	2724691.2	145
2018-01-25	38.0	38.3	37.4	38.17	0.07	0.18	279602.0	10638009.95	743
2018-01-24	36.7	38.2	36.7	38.1	0.47	1.25	330677.0	12488052.6	418
2018-01-23	37.25	37.75	37.25	37.63	0.38	1.02	240389.0	9016507.5	626
2018-01-22	36.55	37.35	36.5	37.25	0.76	2.08	261672.0	9705885.7	780
2018-01-21	37.0	37.1	36.4	36.49	-0.65	-1.75	278682.0	10220720.75	414
2018-01-18	37.3	37.45	36.95	37.14	-0.09	-0.24	385512.0	14323056.85	484
2018-01-17	37.4	37.5	37.2	37.23	-0.19	-0.51	202536.0	7548447.2	278
2018-01-16	37.6	37.7	37.4	37.42	-0.11	-0.29	184540.0	6921370.9	275
2018-01-15	37.35	38.05	37.35	37.53	0.13	0.35	574841.0	21692626.15	592
2018-01-14	37.2	37.65	37.1	37.4	0.31	0.84	188478.0	7036923.6	171
2018-01-11	37.6	37.6	37.0	37.09	-0.31	-0.83	103764.0	3860417.85	193
2018-01-10	37.6	37.9	37.35	37.4	-0.08	-0.21	174675.0	6579528.45	269
2018-01-09	37.2	37.6	37.2	37.48	0.0	0.0	175865.0	6589843.85	244
2018-01-08	37.85	37.9	37.4	37.48	-0.5	-1.32	111244.0	4183293.05	282
2018-01-07	37.65	38.25	37.65	37.98	0.06	0.16	187188.0	7107121.7	282
2018-01-04	37.7	38.1	37.6	37.92	0.17	0.45	196508.0	7443108.3	236
2018-01-03	38.0	38.6	37.4	37.75	0.29	0.77	290970.0	11033996.0	383
2018-01-02	36.8	38.0	36.8	37.46	0.56	1.52	110553.0	4135297.25	271
2018-01-01	36.85	37.0	36.0	36.9	-0.2	-0.54	49483.0	1822140.35	89
2017-12-31	37.0	37.4	37.0	37.1	0.13	0.35	43470.0	1619354.5	103
2017-12-28	36.8	37.0	36.8	36.97	0.07	0.19	36529.0	1348652.95	101
2017-12-27	36.85	37.3	36.85	36.9	-0.28	-0.75	113912.0	4216091.5	166
2017-12-26	37.55	37.6	37.1	37.18	-0.61	-1.61	178830.0	6662843.6	226
2017-12-25	38.15	38.3	37.5	37.79	-0.37	-0.97	117926.0	4465475.3	115
2017-12-24	38.15	38.6	38.15	38.16	-0.29	-0.75	159063.0	6093829.3	171
2017-12-21	38.05	38.65	38.05	38.45	0.31	0.81	190951.0	7309902.9	252
2017-12-20	37.2	38.95	37.15	38.14	1.09	2.94	934482.0	35728922.3	858
2017-12-19	37.45	37.5	36.9	37.05	-0.22	-0.59	171552.0	6386441.95	500
2017-12-18	36.5	37.4	36.5	37.27	0.72	1.97	297384.0	10993892.25	378
2017-12-17	36.4	36.95	36.4	36.55	0.09	0.25	90113.0	3311621.8	151
2017-12-14	36.8	36.9	36.45	36.46	-0.39	-1.06	337707.0	12431689.7	197
2017-12-13	36.75	36.9	36.25	36.85	0.09	0.24	128472.0	4698392.15	244
2017-12-12	36.8	37.15	36.55	36.76	0.26	0.71	317639.0	11700318.7	450
2017-12-11	36.35	36.75	35.9	36.5	0.43	1.19	375683.0	13645258.4	428
2017-12-10	35.6	36.2	35.5	36.07	0.52	1.46	271075.0	9739653.2	502
2017-12-07	35.2	35.8	35.2	35.55	0.35	0.99	200413.0	7120229.4	303
2017-12-06	35.5	35.5	35.05	35.2	-0.1	-0.28	55015.0	1937363.55	97
2017-12-05	35.3	35.5	35.1	35.3	-0.09	-0.25	77686.0	2739493.75	117
2017-12-04	35.75	35.75	35.4	35.39	-0.3	-0.84	135762.0	4821022.65	168
2017-12-03	35.55	35.85	35.55	35.69	0.37	1.05	134423.0	4801482.85	221
2017-11-30	35.5	35.6	35.2	35.32	-0.09	-0.25	35228.0	1247711.3	84
2017-11-29	35.65	35.8	35.35	35.41	-0.37	-1.03	122989.0	4375485.15	171
2017-11-28	35.75	35.9	35.6	35.78	-0.04	-0.11	44499.0	1592997.8	235
2017-11-27	35.6	35.9	35.3	35.82	0.29	0.82	173007.0	6179611.15	389
2017-11-26	35.55	35.8	35.5	35.53	0.0	0.0	137706.0	4903838.05	175
2017-11-23	35.6	35.6	35.2	35.53	0.14	0.4	112829.0	3994401.7	217
2017-11-22	34.8	35.55	34.55	35.39	0.46	1.32	130863.0	4617474.15	184
2017-11-21	35.0	35.25	34.8	34.93	-0.04	-0.11	84815.0	2971686.15	197
2017-11-20	34.8	35.25	34.55	34.97	0.49	1.42	267930.0	9380948.65	222
2017-11-19	35.2	35.25	34.4	34.48	-0.74	-2.1	192765.0	6715872.8	185
2017-11-16	34.95	35.65	34.9	35.22	0.15	0.43	176973.0	6224371.5	293
2017-11-15	36.1	36.2	35.0	35.07	-0.78	-2.18	263223.0	9338684.65	420
2017-11-14	35.2	36.05	35.2	35.85	0.98	2.81	651787.0	23282943.75	837
2017-11-13	34.35	35.1	34.15	34.87	0.37	1.07	305690.0	10635537.35	216
2017-11-12	34.5	34.55	34.3	34.5	0.05	0.15	108286.0	3725814.9	135
2017-11-09	34.05	34.5	34.0	34.45	0.25	0.73	84307.0	2888756.25	129
2017-11-08	34.55	35.0	33.9	34.2	-0.7	-2.01	220287.0	7553317.15	220
2017-11-07	34.7	35.0	33.8	34.9	0.33	0.95	686242.0	23693592.15	597
2017-11-06	34.05	34.65	33.35	34.57	0.39	1.14	400829.0	13718453.75	388
2017-11-05	33.0	34.4	33.0	34.18	0.14	0.41	312581.0	10562217.55	382
2017-11-02	34.15	34.2	34.0	34.04	-0.08	-0.23	127863.0	4354975.5	179
2017-11-01	34.35	34.35	34.0	34.12	-0.21	-0.61	107414.0	3671364.95	167
2017-10-31	34.5	34.8	34.2	34.33	0.17	0.5	192768.0	6647780.3	264
2017-10-30	34.2	34.7	34.1	34.16	-0.22	-0.64	168778.0	5806440.55	206
2017-10-29	34.15	34.4	34.15	34.38	0.22	0.64	39083.0	1338106.05	94
2017-10-26	34.35	34.35	33.9	34.16	-0.18	-0.52	83209.0	2838579.2	136
2017-10-25	34.1	34.7	34.05	34.34	0.18	0.53	30394.0	1042920.2	95
2017-10-24	34.55	34.85	33.95	34.16	-0.62	-1.78	188529.0	6475569.35	305
2017-10-23	34.7	35.4	34.5	34.78	0.08	0.23	209970.0	7326827.35	297
2017-10-22	35.0	35.0	34.7	34.7	-0.2	-0.57	59645.0	2074746.2	93
2017-10-19	34.9	35.15	34.3	34.9	0.07	0.2	157868.0	5507086.9	197
2017-10-18	34.85	35.0	34.8	34.83	-0.12	-0.34	45280.0	1580692.85	82
2017-10-17	34.9	35.15	34.85	34.95	-0.04	-0.11	83063.0	2904903.85	118
2017-10-16	34.95	35.05	34.2	34.99	0.29	0.84	82507.0	2872289.25	172
2017-10-15	34.75	35.1	34.6	34.7	-0.05	-0.14	113551.0	3958155.0	186
2017-10-12	33.9	34.8	33.75	34.75	0.59	1.73	155549.0	5364225.3	249
2017-10-11	34.1	34.6	33.7	34.16	-0.08	-0.23	230147.0	7850420.0	330
2017-10-10	35.0	35.0	34.1	34.24	-0.66	-1.89	297024.0	10251300.15	333
2017-10-09	35.4	35.6	34.7	34.9	-0.57	-1.61	296464.0	10368920.85	345
2017-10-08	36.15	36.35	35.25	35.47	-0.73	-2.02	447951.0	16115026.0	512
2017-10-05	35.9	36.35	35.9	36.2	0.4	1.12	1047421.0	37827575.6	1055
2017-10-04	35.45	35.9	35.35	35.8	0.46	1.3	398763.0	14204029.45	450
2017-10-03	35.0	35.85	35.0	35.34	0.34	0.97	567932.0	20173298.15	650
2017-10-02	34.85	35.15	34.75	35.0	0.21	0.6	132018.0	4620742.4	203
2017-10-01	34.7	34.95	34.35	34.79	-0.23	-0.66	180873.0	6272977.95	231
2017-09-28	35.1	35.1	34.9	35.02	-0.05	-0.14	103791.0	3632601.45	167
2017-09-27	34.85	35.5	34.75	35.07	0.4	1.15	729384.0	25676123.0	929
2017-09-26	34.25	35.0	34.25	34.67	0.42	1.23	480071.0	16640964.65	737
2017-09-25	34.3	34.35	34.15	34.25	0.05	0.15	149119.0	5101548.15	294
2017-09-21	34.15	34.4	34.15	34.2	-0.03	-0.09	88121.0	3021607.6	170
2017-09-20	34.2	34.5	34.1	34.23	0.01	0.03	155114.0	5322319.55	292
2017-09-19	34.15	34.3	34.05	34.22	0.15	0.44	188728.0	6450922.4	292
2017-09-18	34.3	34.3	34.05	34.07	-0.03	-0.09	191576.0	6537121.05	320
2017-09-17	34.4	34.55	34.05	34.1	-0.4	-1.16	441094.0	15107684.25	586
2017-09-14	34.8	34.85	34.4	34.5	-0.23	-0.66	272285.0	9405276.9	396
2017-09-13	35.2	35.2	34.7	34.73	-0.36	-1.03	418876.0	14612999.4	431
2017-09-12	35.15	35.25	34.95	35.09	-0.03	-0.09	358254.0	12569629.9	444
2017-09-11	34.8	35.3	34.75	35.12	0.4	1.15	493091.0	17262505.4	627
2017-09-10	34.7	34.8	34.55	34.72	0.08	0.23	176937.0	6139588.2	219
2017-09-07	34.7	34.85	34.6	34.64	0.01	0.03	154549.0	5362994.0	234
2017-09-06	34.8	34.9	34.6	34.63	-0.18	-0.52	134670.0	4681190.25	258
2017-08-29	34.9	35.0	34.8	34.81	-0.02	-0.06	170303.0	5938025.2	259
2017-08-28	34.5	34.9	34.2	34.83	0.15	0.43	421426.0	14623569.65	483
2017-08-27	35.3	35.65	34.6	34.68	-0.52	-1.48	319491.0	11246636.5	550
2017-08-24	35.2	35.45	35.1	35.2	-0.01	-0.03	228738.0	8060753.65	388
2017-08-23	35.7	35.8	35.05	35.21	-0.39	-1.1	502793.0	17813291.1	662
2017-08-22	35.5	35.8	35.45	35.6	0.1	0.28	311732.0	11098449.5	436
2017-08-21	35.6	35.6	35.4	35.5	-0.06	-0.17	248850.0	8840406.35	419
2017-08-20	35.95	35.95	35.5	35.56	-0.31	-0.86	311230.0	11113353.7	497
2017-08-17	36.0	36.3	35.65	35.87	0.66	1.87	485365.0	17417958.15	813
2017-08-16	35.35	35.4	35.1	35.21	-0.22	-0.62	253034.0	8914211.9	427
2017-08-15	35.7	35.7	35.35	35.43	-0.21	-0.59	164536.0	5845421.65	325
2017-08-14	35.3	35.7	35.3	35.64	0.33	0.93	298609.0	10579768.5	408
2017-08-13	35.45	35.6	35.25	35.31	-0.38	-1.06	327468.0	11601076.75	537
2017-08-10	36.55	36.55	35.1	35.69	-0.82	-2.25	712713.0	25497224.25	1198
2017-08-09	36.6	36.85	36.4	36.51	0.09	0.25	625972.0	22926410.85	866
2017-08-08	35.8	36.55	35.2	36.42	0.68	1.9	837280.0	30116179.75	1291
2017-08-07	36.4	36.4	35.6	35.74	-0.58	-1.6	857573.0	30672764.7	1221
2017-08-06	37.4	37.4	36.1	36.32	-1.1	-2.94	600331.0	21991330.55	1207
2017-08-03	38.5	39.15	37.25	37.42	-0.1	-0.27	1786299.0	68110577.9	2860
2017-08-02	37.8	37.8	37.4	37.52	-0.44	-1.16	132377.0	4970432.7	241
2017-08-01	37.6	38.3	37.55	37.96	0.31	0.82	111539.0	4231834.85	295
2017-07-31	37.9	37.9	37.45	37.65	-0.04	-0.11	95768.0	3596468.7	202
2017-07-30	37.15	38.1	37.15	37.69	0.11	0.29	171677.0	6497362.1	328
2017-07-27	38.35	38.45	37.05	37.58	-0.72	-1.88	357811.0	13440691.35	602
2017-07-26	39.0	39.05	38.25	38.3	-0.62	-1.59	171800.0	6614951.35	340
2017-07-25	38.7	39.0	38.55	38.92	0.26	0.67	188853.0	7317507.95	255
2017-07-24	38.05	38.7	38.0	38.66	-0.07	-0.18	221780.0	8516764.7	391
2017-07-23	38.95	39.1	38.7	38.73	-0.13	-0.33	299427.0	11628799.9	397
2017-07-20	38.5	39.1	38.4	38.86	0.37	0.96	195112.0	7556196.05	374
2017-07-19	38.65	38.75	38.35	38.49	-0.32	-0.82	460730.0	17755692.95	452
2017-07-18	39.25	39.3	38.7	38.81	-0.54	-1.37	288237.0	11236866.75	424
2017-07-17	39.9	39.95	39.3	39.35	-0.37	-0.93	299892.0	11879280.4	455
2017-07-16	39.5	39.9	39.25	39.72	0.29	0.74	527937.0	20828042.8	696
2017-07-13	39.8	39.9	39.15	39.43	-0.36	-0.9	275780.0	10919576.5	413
2017-07-12	40.1	40.4	39.7	39.79	-0.24	-0.6	435125.0	17442527.6	586
2017-07-11	39.95	40.6	39.75	40.03	0.04	0.1	454059.0	18212347.75	689
2017-07-10	39.6	40.3	39.6	39.99	0.52	1.32	359271.0	14388875.95	559
2017-07-09	39.3	39.75	39.15	39.47	0.37	0.95	170007.0	6715467.15	308
2017-07-06	39.1	39.3	38.8	39.1	0.01	0.03	88150.0	3442380.65	228
2017-07-05	40.2	40.3	38.5	39.09	-1.37	-3.39	459888.0	17987640.95	720
2017-07-04	41.4	41.4	40.4	40.46	-0.72	-1.75	88304.0	3601580.15	167
2017-07-03	41.0	41.5	40.5	41.18	0.28	0.68	156946.0	6434460.95	205
2017-07-02	41.0	42.1	40.15	40.9	-0.45	-1.09	283880.0	11652592.05	380
2017-06-22	40.05	42.15	40.0	41.35	0.53	1.3	701961.0	29013087.25	520
2017-06-21	38.0	41.0	38.0	40.82	3.03	8.02	601720.0	23890093.5	500
2017-06-20	37.6	37.9	37.45	37.79	0.35	0.93	172251.0	6494505.7	225
2017-06-19	36.8	37.5	36.8	37.44	0.71	1.93	273729.0	10167125.2	322
2017-06-18	35.7	37.1	35.55	36.73	1.03	2.89	684991.0	25080050.8	509
2017-06-15	35.6	35.95	35.2	35.7	0.07	0.2	520332.0	18467242.25	551
2017-06-14	37.1	37.55	35.4	35.63	-1.82	-4.86	569604.0	20729751.65	959
2017-06-13	38.0	38.65	37.2	37.45	-0.56	-1.47	501405.0	19027727.55	522
2017-06-12	38.1	38.4	37.75	38.01	-0.11	-0.29	129385.0	4928449.15	164
2017-06-11	39.1	39.8	38.05	38.12	-1.62	-4.08	155190.0	5955958.7	242
2017-06-08	40.35	40.35	39.65	39.74	-0.71	-1.76	107772.0	4295263.7	191
2017-06-07	41.0	41.2	40.2	40.45	-0.28	-0.69	133184.0	5421541.15	276
2017-06-06	39.5	41.2	39.4	40.73	1.29	3.27	395816.0	15985245.4	518
2017-06-05	38.5	39.55	38.1	39.44	0.82	2.12	443926.0	17364432.35	428
2017-06-04	38.6	38.7	38.5	38.62	-0.01	-0.03	139361.0	5375647.95	140
2017-06-01	38.8	39.0	38.5	38.63	0.09	0.23	122983.0	4757288.7	180
2017-05-31	38.3	39.1	38.3	38.54	0.15	0.39	244643.0	9468616.5	316
2017-05-30	38.9	39.5	38.3	38.39	-0.36	-0.93	236806.0	9194438.4	298
2017-05-29	37.7	38.8	37.3	38.75	1.25	3.33	200558.0	7653954.7	261
2017-05-28	37.8	38.1	37.1	37.5	-0.78	-2.04	166092.0	6220941.1	245
2017-05-25	38.7	38.8	38.0	38.28	-0.45	-1.16	144046.0	5534074.9	248
2017-05-24	39.0	39.1	38.5	38.73	-0.37	-0.95	115478.0	4486119.0	253
2017-05-23	39.6	39.6	39.0	39.1	-0.66	-1.66	57975.0	2276189.2	176
2017-05-22	40.2	40.2	39.7	39.76	-0.18	-0.45	119846.0	4779764.5	189
2017-05-21	40.7	41.0	39.7	39.94	-0.45	-1.11	262251.0	10560551.7	447
2017-05-18	40.6	40.7	40.3	40.39	-0.4	-0.98	180600.0	7316591.1	278
2017-05-17	41.3	41.3	40.7	40.79	-0.71	-1.71	184477.0	7561724.3	290
2017-05-16	41.6	41.8	41.4	41.5	0.21	0.51	233228.0	9684491.7	343
2017-05-15	41.2	41.6	41.0	41.29	0.17	0.41	146456.0	6054115.9	295
2017-05-14	42.0	42.1	41.0	41.12	-0.92	-2.19	137230.0	5694848.3	205
2017-05-11	43.5	43.5	41.6	42.04	-1.24	-2.87	205991.0	8730313.8	378
2017-05-10	43.8	43.8	43.2	43.28	-0.4	-0.92	135599.0	5885365.8	249
2017-05-09	43.4	43.8	43.0	43.68	0.67	1.56	228386.0	9924086.0	957
2017-05-08	42.5	43.2	42.0	43.01	0.51	1.2	140160.0	5973988.0	255
2017-05-07	43.1	43.2	42.4	42.5	-0.84	-1.94	124548.0	5332686.6	272
2017-05-04	42.8	43.5	42.8	43.34	-0.06	-0.14	124451.0	5361366.2	201
2017-05-03	44.2	44.5	43.3	43.4	-0.74	-1.68	199502.0	8741271.0	408
2017-05-02	45.1	46.0	44.0	44.14	-1.21	-2.67	525486.0	23594146.3	901
2017-05-01	43.8	45.5	43.8	45.35	1.66	3.8	530650.0	23721320.6	915
2017-04-30	42.1	44.0	42.1	43.69	1.78	4.25	351967.0	15215634.5	555
2017-04-27	41.5	42.2	41.3	41.91	0.28	0.67	172476.0	7224662.7	332
2017-04-26	42.5	42.5	41.6	41.63	-0.62	-1.47	138481.0	5815818.9	295
2017-04-25	43.0	43.0	42.1	42.25	-0.75	-1.74	155288.0	6594309.6	300
2017-04-24	42.8	43.8	42.4	43.0	0.44	1.03	267164.0	11510589.9	441
2017-04-23	42.0	42.7	41.9	42.56	1.01	2.43	129339.0	5475579.7	252
2017-04-20	42.1	42.9	41.4	41.55	-0.86	-2.03	216000.0	9099342.2	438
2017-04-19	42.0	43.0	42.0	42.41	0.34	0.81	249648.0	10614464.8	453
2017-04-18	43.0	43.0	42.0	42.07	-0.72	-1.68	167666.0	7084742.1	300
2017-04-17	43.0	43.0	42.5	42.79	-0.05	-0.12	58774.0	2515090.7	172
2017-04-16	43.5	43.7	42.8	42.84	-0.58	-1.34	248160.0	10703680.1	491
2017-04-13	43.9	43.9	43.4	43.42	-0.31	-0.71	228604.0	9977452.8	394
2017-04-12	43.7	44.0	43.3	43.73	0.2	0.46	261697.0	11422687.8	585
2017-04-11	42.8	44.3	42.8	43.53	0.63	1.47	791273.0	34696377.2	1264
2017-04-10	42.7	43.4	42.5	42.9	0.18	0.42	275729.0	11861471.1	644
2017-04-09	43.8	44.6	42.5	42.72	-0.73	-1.68	954622.0	41605382.9	1630
2017-04-06	41.2	44.8	41.0	43.45	2.27	5.51	2193800.0	95089411.1	3071
2017-04-05	40.9	41.6	40.7	41.18	0.36	0.88	372021.0	15316620.2	641
2017-04-04	41.0	41.0	40.2	40.82	-0.09	-0.22	140557.0	5716959.0	363
2017-04-03	40.9	41.9	40.8	40.91	0.21	0.52	497520.0	20573206.6	1044
2017-04-02	41.1	41.3	40.0	40.7	-0.1	-0.25	435922.0	17723890.4	843
2017-03-30	42.2	42.6	40.7	40.8	-1.05	-2.51	625281.0	25882396.7	1294
2017-03-29	42.4	44.2	41.6	41.85	-0.52	-1.23	835259.0	35879362.0	1677
2017-03-28	43.6	45.0	42.0	42.37	-1.3	-2.98	1147893.0	49773421.5	2373
2017-03-27	40.2	43.9	39.9	43.67	3.36	8.34	1151335.0	48633523.7	1626
2017-03-26	38.8	41.6	38.8	40.31	1.89	4.92	852813.0	34471390.2	1276
2017-03-23	37.9	38.5	37.8	38.42	0.92	2.45	94493.0	3609851.1	223
2017-03-22	38.4	38.5	37.2	37.5	-1.22	-3.15	177293.0	6728404.5	462
2017-03-21	37.5	39.8	37.5	38.72	0.93	2.46	681784.0	26471750.5	1119
2017-03-20	37.3	38.0	37.0	37.79	0.5	1.34	181643.0	6784440.9	300
2017-03-19	37.5	37.9	36.5	37.29	-0.2	-0.53	325930.0	12112608.5	521
2017-03-16	35.2	38.4	35.2	37.49	2.46	7.02	1166338.0	43428274.0	1365
2017-03-15	34.6	35.2	34.5	35.03	0.63	1.83	194431.0	6777631.3	325
2017-03-14	34.5	34.6	33.3	34.4	0.07	0.2	217372.0	7387962.1	477
2017-03-13	33.3	35.1	33.0	34.33	1.13	3.4	389434.0	13335674.4	737
2017-03-12	33.0	33.9	32.8	33.2	-0.02	-0.06	202712.0	6740689.9	465
2017-03-09	33.8	33.8	33.1	33.22	-0.87	-2.55	342755.0	11458997.8	853
2017-03-08	34.5	34.6	34.0	34.09	-0.5	-1.45	229696.0	7859211.8	241
2017-03-07	34.6	34.9	34.5	34.59	0.07	0.2	1268522.0	43801504.3	211
2017-03-06	34.8	34.8	34.2	34.52	-0.34	-0.98	116512.0	4018053.7	244
2017-03-05	35.3	35.3	34.8	34.86	-0.47	-1.33	100313.0	3516798.3	195
2017-03-02	35.2	35.5	35.2	35.33	0.46	1.32	155990.0	5502691.4	188
2017-03-01	35.1	35.3	34.8	34.87	-0.26	-0.74	113543.0	3982247.7	176
2017-02-28	35.6	35.6	34.6	35.13	-0.49	-1.38	239775.0	8395543.6	233
2017-02-27	36.2	36.2	35.6	35.62	-0.68	-1.87	130830.0	4698907.9	229
2017-02-26	36.3	36.3	36.1	36.3	0.2	0.55	99260.0	3597532.2	178
2017-02-23	35.9	36.2	35.8	36.1	0.15	0.42	218800.0	7879168.2	301
2017-02-22	36.0	36.3	35.7	35.95	0.34	0.95	323084.0	11622747.2	348
2017-02-21	35.4	35.7	35.0	35.61	-0.01	-0.03	156871.0	5535709.4	279
2017-02-20	36.2	36.3	35.5	35.62	-0.37	-1.03	284987.0	10251754.7	382
2017-02-19	35.6	36.1	35.5	35.99	0.5	1.41	256837.0	9190816.4	351
2017-02-16	35.5	35.6	35.4	35.49	0.17	0.48	219969.0	7806706.4	321
2017-02-15	35.4	35.5	34.5	35.32	-0.14	-0.39	167821.0	5923941.2	264
2017-02-14	36.2	36.4	35.4	35.46	-0.65	-1.8	290088.0	10365567.6	500
2017-02-13	36.0	36.2	35.6	36.11	0.5	1.4	246869.0	8893008.4	347
2017-02-12	35.2	35.7	35.2	35.61	0.63	1.8	93843.0	3326859.6	183
2017-02-09	35.2	35.2	34.8	34.98	-0.14	-0.4	126749.0	4443062.5	185
2017-02-08	35.9	35.9	35.0	35.12	-0.87	-2.42	200448.0	7086556.9	254
2017-02-07	36.2	36.3	35.7	35.99	-0.1	-0.28	139402.0	5004490.6	176
2017-02-06	36.4	36.6	35.8	36.09	-0.21	-0.58	265288.0	9555508.0	421
2017-02-05	37.2	37.3	36.2	36.3	-0.46	-1.25	372773.0	13684066.3	474
2017-02-02	36.0	36.9	35.9	36.76	1.23	3.46	637062.0	23248653.5	768
2017-02-01	35.4	35.6	35.3	35.53	0.13	0.37	191525.0	6791298.2	324
2017-01-31	36.0	36.0	35.2	35.4	-0.66	-1.83	301623.0	10680057.9	466
2017-01-30	36.8	37.0	35.8	36.06	-0.83	-2.25	287157.0	10500894.4	412
2017-01-29	37.2	37.5	36.8	36.89	-0.41	-1.1	411013.0	15220608.0	529
2017-01-26	37.9	38.0	37.3	37.3	-0.48	-1.27	194679.0	7331401.4	330
2017-01-25	37.9	37.9	37.6	37.78	-0.1	-0.26	216118.0	8159568.6	340
2017-01-24	38.5	38.8	37.7	37.88	-0.61	-1.58	600294.0	22890924.7	657
2017-01-23	38.7	38.9	38.4	38.49	-0.09	-0.23	137718.0	5313888.6	168
2017-01-22	38.5	38.9	37.0	38.58	-0.77	-1.96	162694.0	6230390.5	271
2017-01-19	39.0	39.9	39.0	39.35	-0.38	-0.96	51753.0	2040992.0	120
2017-01-18	39.5	40.0	39.5	39.73	0.17	0.43	120902.0	4810882.1	254
2017-01-17	38.8	39.8	38.7	39.56	0.46	1.18	111318.0	4345513.1	170
2017-01-16	39.1	39.5	38.8	39.1	-0.03	-0.08	130727.0	5117161.5	232
2017-01-15	39.3	40.0	38.8	39.13	0.05	0.13	117548.0	4628986.9	225
2017-01-12	38.4	39.5	38.4	39.08	0.7	1.82	172654.0	6697435.5	310
2017-01-11	38.8	38.8	38.1	38.38	-0.53	-1.36	119937.0	4598233.0	172
2017-01-10	39.6	39.6	38.8	38.91	-1.09	-2.73	172163.0	6718311.3	246
2017-01-09	40.3	40.5	39.2	40.0	-0.46	-1.14	76283.0	3027518.2	143
2017-01-08	41.0	41.0	40.4	40.46	-0.48	-1.17	54390.0	2214087.2	134
2017-01-05	40.5	41.6	40.3	40.94	0.67	1.66	314560.0	12915483.6	439
2017-01-04	40.7	40.9	40.1	40.27	-0.51	-1.25	60202.0	2435495.7	146
2017-01-03	41.0	41.0	40.0	40.78	-0.02	-0.05	110450.0	4464704.9	210
2017-01-02	41.6	41.6	40.8	40.8	-0.67	-1.62	216241.0	8876044.4	297
2017-01-01	42.2	42.4	41.1	41.47	-0.06	-0.14	249967.0	10438862.1	361
2016-12-29	40.1	41.8	39.9	41.53	1.77	4.45	996727.0	40816869.0	952
2016-12-28	38.3	40.5	38.3	39.76	1.7	4.47	1105009.0	43770956.1	779
2016-12-27	37.1	38.4	37.1	38.06	0.83	2.23	501689.0	19013072.0	474
2016-12-26	37.6	37.8	37.2	37.23	-0.28	-0.75	367795.0	13798048.6	437
2016-12-25	36.9	37.6	36.9	37.51	1.2	3.3	477992.0	17766075.1	445
2016-12-22	36.0	36.7	35.8	36.31	0.43	1.2	364828.0	13244740.0	427
2016-12-21	36.2	36.5	35.8	35.88	-0.14	-0.39	329827.0	11883007.4	377
2016-12-20	37.1	37.2	35.7	36.02	-1.35	-3.61	651126.0	23589608.1	846
2016-12-19	38.2	38.8	37.2	37.37	-0.54	-1.42	1754121.0	67057528.4	1701
2016-12-18	38.0	38.9	37.7	37.91	-0.11	-0.29	963706.0	36753286.5	952
2016-12-15	38.0	38.1	37.9	38.02	-0.44	-1.14	188931.0	7189797.6	189
2016-12-14	38.8	38.8	38.4	38.46	-0.5	-1.28	266541.0	10300089.2	165
2016-12-13	39.6	39.8	38.9	38.96	-0.72	-1.81	157302.0	6161172.3	147
2016-12-12	40.2	40.4	39.6	39.68	-0.41	-1.02	226819.0	9101143.1	238
2016-12-11	40.1	40.3	39.9	40.09	0.22	0.55	128188.0	5150243.9	168
2016-12-08	39.8	40.3	39.8	39.87	-0.16	-0.4	143358.0	5737301.9	204
2016-12-07	40.1	40.7	39.8	40.03	-0.04	-0.1	359923.0	14461307.8	321
2016-12-06	40.0	40.5	39.8	40.07	0.07	0.18	259383.0	10424052.6	224
2016-12-05	40.3	40.5	39.6	40.0	-0.38	-0.94	101420.0	4056198.4	137
2016-12-04	39.8	40.8	39.8	40.38	1.49	3.83	358606.0	14445059.3	432
2016-12-01	38.0	39.0	38.0	38.89	1.48	3.96	302025.0	11623905.3	257
2016-11-30	37.3	38.0	37.1	37.41	0.19	0.51	285045.0	10690728.9	289
2016-11-29	37.0	37.6	37.0	37.22	0.28	0.76	275698.0	10308478.1	315
2016-11-28	36.4	37.0	36.3	36.94	0.33	0.9	216579.0	7957352.4	221
2016-11-27	35.6	36.7	35.6	36.61	0.5	1.38	294326.0	10700906.5	313
2016-11-24	37.0	37.2	35.5	36.11	-0.38	-1.04	441881.0	16038362.4	405
2016-11-23	35.9	36.9	35.9	36.49	0.83	2.33	201208.0	7359512.4	233
2016-11-22	35.6	35.8	35.5	35.66	0.41	1.16	184544.0	6573595.8	159
2016-11-21	35.7	35.9	35.1	35.25	-0.32	-0.9	56016.0	1988815.6	114
2016-11-20	36.0	36.1	35.4	35.57	-0.5	-1.39	88533.0	3158607.0	156
2016-11-17	36.7	36.7	36.0	36.07	-0.44	-1.21	111149.0	4020404.3	206
2016-11-16	36.0	37.0	36.0	36.51	0.52	1.44	345264.0	12564702.1	435
2016-11-15	37.4	37.4	35.2	35.99	-1.45	-3.87	599819.0	22222194.1	392
2016-11-14	38.4	38.6	37.3	37.44	-0.7	-1.84	297112.0	11325376.9	485
2016-11-13	37.4	38.2	37.2	38.14	0.6	1.6	500185.0	18871345.7	465
2016-11-10	36.0	38.1	35.9	37.54	1.61	4.48	297945.0	11149808.4	324
2016-11-09	33.0	36.8	33.0	35.93	1.72	5.03	483474.0	17152542.6	725
2016-11-08	33.6	34.9	33.6	34.21	0.7	2.09	490408.0	16772777.4	455
2016-11-07	33.3	33.8	33.3	33.51	0.31	0.93	361654.0	12136517.6	173
2016-11-06	32.7	33.2	32.6	33.2	0.4	1.22	161392.0	5318088.2	122
2016-11-03	32.3	33.0	32.3	32.8	0.48	1.49	171096.0	5604485.3	113
2016-11-02	32.4	33.1	32.2	32.32	-0.08	-0.25	231084.0	7516620.6	243
2016-11-01	32.2	32.4	32.2	32.4	0.31	0.97	56209.0	1815469.4	83
2016-10-31	31.9	32.2	31.8	32.09	0.19	0.6	93960.0	3001699.4	90
2016-10-30	31.9	32.2	31.9	31.9	-0.11	-0.34	49497.0	1585486.1	71
2016-10-27	32.1	32.2	31.8	32.01	-0.28	-0.87	101349.0	3243874.3	87
2016-10-26	32.0	32.5	31.7	32.29	0.2	0.62	213306.0	6840155.9	128
2016-10-25	31.6	32.2	31.6	32.09	0.4	1.26	94405.0	3021361.1	124
2016-10-24	31.1	31.7	31.0	31.69	0.5	1.6	160410.0	5045168.7	171
2016-10-23	30.2	32.2	30.2	31.19	1.04	3.45	383897.0	11991442.1	403
2016-10-20	27.7	30.4	27.7	30.15	2.51	9.08	408644.0	11943935.5	435
2016-10-19	26.7	27.9	26.2	27.64	1.55	5.94	215448.0	5748862.6	260
2016-10-18	27.8	28.0	25.2	26.09	-1.72	-6.18	239694.0	6366037.0	307
2016-10-17	28.5	28.6	27.3	27.81	-1.34	-4.6	212206.0	5937730.6	266
2016-10-16	29.9	29.9	29.1	29.15	-0.92	-3.06	117570.0	3462048.3	141
2016-10-13	30.5	30.6	30.0	30.07	-0.48	-1.57	155518.0	4701449.3	142
2016-10-12	30.6	30.8	30.4	30.55	-0.15	-0.49	231756.0	7070315.7	222
2016-10-11	30.2	31.0	30.1	30.7	0.63	2.1	396113.0	12083452.8	329
2016-10-10	29.8	30.1	29.6	30.07	-0.04	-0.13	65862.0	1965404.8	89
2016-10-09	30.9	30.9	30.1	30.11	-0.67	-2.18	47090.0	1425936.1	106
2016-10-06	30.1	31.3	30.1	30.78	0.63	2.09	152283.0	4683455.6	149
2016-10-05	29.5	30.2	29.5	30.15	0.57	1.93	262186.0	7863363.7	133
2016-10-04	28.8	29.7	28.8	29.58	0.78	2.71	171731.0	4999492.4	155
2016-10-03	28.5	29.1	27.2	28.8	0.74	2.64	212768.0	6008040.7	186
2016-10-02	29.9	29.9	28.0	28.06	-1.66	-5.59	223566.0	6384291.0	161
2016-09-29	28.0	29.9	27.8	29.72	1.67	5.95	439842.0	12641105.3	986
2016-09-28	30.0	30.1	27.0	28.05	-1.74	-5.84	225987.0	6524922.6	247
2016-09-27	29.1	30.1	29.1	29.79	-0.55	-1.81	383911.0	11413920.7	349
2016-09-26	29.7	30.6	29.7	30.34	0.79	2.67	578383.0	17470571.8	460
2016-09-25	30.3	30.3	29.2	29.55	-0.62	-2.06	1285316.0	37897046.2	788
2016-09-21	30.4	30.8	30.1	30.17	-0.15	-0.49	334219.0	10144418.6	396
2016-09-20	31.2	31.2	30.2	30.32	-1.02	-3.25	714287.0	21788172.2	840
2016-09-19	33.0	33.0	30.8	31.34	-1.55	-4.71	171624.0	5382880.7	265
2016-09-18	34.0	34.0	32.8	32.89	-1.33	-3.89	223736.0	7443946.9	399
2016-09-08	34.3	34.6	34.0	34.22	-0.02	-0.06	159899.0	5478319.8	311
2016-09-07	35.0	35.0	34.2	34.24	-0.87	-2.48	137123.0	4731078.2	206
2016-09-06	35.3	35.6	35.0	35.11	-0.22	-0.62	88350.0	3122290.0	182
2016-09-05	34.9	35.6	34.9	35.33	0.59	1.7	144056.0	5079620.4	176
2016-09-04	34.0	34.8	34.0	34.74	0.35	1.02	190759.0	6543550.6	233
2016-09-01	35.0	35.0	34.1	34.39	-1.09	-3.07	95522.0	3285751.3	146
2016-08-31	36.2	36.2	35.2	35.48	-0.81	-2.23	48609.0	1744491.6	127
2016-08-30	36.2	36.9	36.2	36.29	0.3	0.83	145772.0	5318396.3	193
2016-08-29	35.8	36.1	35.4	35.99	0.21	0.59	88932.0	3184333.1	121
2016-08-28	35.3	35.9	35.1	35.78	0.82	2.35	120484.0	4256597.7	113
2016-08-25	35.6	35.6	34.6	34.96	-0.69	-1.94	132245.0	4656754.2	138
2016-08-24	36.1	36.1	35.5	35.65	-0.21	-0.59	178824.0	6402428.0	132
2016-08-23	35.6	36.0	35.3	35.86	0.36	1.01	43780.0	1557446.7	83
2016-08-22	35.9	35.9	35.1	35.5	-0.57	-1.58	70005.0	2483023.0	107
2016-08-21	36.7	36.7	36.0	36.07	-0.54	-1.48	84142.0	3055979.4	135
2016-08-18	37.1	37.2	35.4	36.61	-0.32	-0.87	195012.0	7037276.9	263
2016-08-17	38.5	38.5	36.9	36.93	-1.59	-4.13	377331.0	14170128.9	349
2016-08-16	39.1	39.1	38.1	38.52	-0.77	-1.96	509384.0	19636253.4	370
2016-08-15	40.3	40.3	39.2	39.29	-0.96	-2.39	121019.0	4809188.7	218
2016-08-14	40.9	40.9	40.2	40.25	-0.43	-1.06	193755.0	7855990.2	242
2016-08-11	40.5	41.6	40.5	40.68	0.18	0.44	327750.0	13457668.7	392
2016-08-10	40.7	40.8	40.4	40.5	-0.32	-0.78	62633.0	2536644.3	82
2016-08-09	40.3	41.0	40.3	40.82	0.36	0.89	216961.0	8836273.3	195
2016-08-08	40.4	40.6	40.0	40.46	0.07	0.17	96675.0	3895267.4	127
2016-08-07	40.6	40.8	40.4	40.39	0.09	0.22	49267.0	1999003.9	95
2016-08-04	40.5	41.2	40.0	40.3	0.19	0.47	281966.0	11475460.0	333
2016-08-03	39.1	40.7	39.1	40.11	1.0	2.56	349356.0	13954791.2	717
2016-08-02	39.0	39.4	38.7	39.11	0.72	1.88	566995.0	21829597.8	472
2016-08-01	38.5	38.6	38.1	38.39	0.38	1.0	136289.0	5217772.0	145
2016-07-31	37.5	39.0	37.5	38.01	-0.49	-1.27	98882.0	3767200.1	154
2016-07-28	38.6	38.7	38.1	38.5	-0.3	-0.77	27996.0	1075812.7	78
2016-07-27	38.7	38.8	38.5	38.8	0.03	0.08	25821.0	997771.9	83
2016-07-26	39.3	39.4	38.8	38.77	-0.54	-1.37	76709.0	2996610.3	137
2016-07-25	40.3	40.3	39.0	39.31	-1.18	-2.91	192941.0	7609007.8	297
2016-07-24	41.1	41.1	40.5	40.49	-0.77	-1.87	26720.0	1089979.5	76
2016-07-21	42.1	42.2	41.2	41.26	-0.75	-1.79	94144.0	3937018.4	130
2016-07-20	41.6	42.3	41.5	42.01	0.38	0.91	135923.0	5712630.3	193
2016-07-19	41.8	42.0	41.5	41.63	-0.07	-0.17	50841.0	2120428.7	140
2016-07-18	41.5	41.9	41.4	41.7	0.34	0.82	73898.0	3075455.1	152
2016-07-17	40.8	42.5	40.7	41.36	0.74	1.82	196897.0	8227071.1	293
2016-07-14	40.7	40.7	40.6	40.62	-0.13	-0.32	107724.0	4383271.2	128
2016-07-13	40.5	40.8	40.4	40.75	0.44	1.09	81728.0	3313315.6	146
2016-07-12	40.0	40.4	40.0	40.31	0.31	0.78	61129.0	2465793.5	112
2016-07-11	40.0	40.0	40.0	40.0	-0.05	-0.12	26424.0	1056950.8	55
2016-07-10	40.2	40.3	40.0	40.05	-0.14	-0.35	35583.0	1427548.8	64
2016-06-30	40.3	40.5	40.1	40.19	-0.11	-0.27	26703.0	1073642.6	95
2016-06-29	40.4	40.5	40.2	40.3	0.11	0.27	314501.0	12692947.3	145
2016-06-28	40.5	40.5	40.0	40.19	-0.5	-1.23	107737.0	4337843.7	120
2016-06-27	40.6	41.0	40.6	40.69	0.21	0.52	94091.0	3837526.4	90
2016-06-26	37.8	40.8	37.8	40.48	-1.21	-2.9	136143.0	5417606.1	140
2016-06-23	42.1	42.1	41.6	41.69	-0.21	-0.5	199565.0	8334629.0	97
2016-06-22	42.4	42.4	41.8	41.9	-0.4	-0.95	23539.0	991442.0	55
2016-06-21	42.6	42.7	42.1	42.3	-0.05	-0.12	57010.0	2412446.3	103
2016-06-20	42.6	43.0	42.2	42.35	-0.38	-0.89	84796.0	3609442.5	136
2016-06-19	43.0	43.3	42.6	42.73	0.15	0.35	35915.0	1541626.7	71
2016-06-16	42.9	42.9	42.5	42.58	-0.51	-1.18	42571.0	1821676.8	70
2016-06-15	42.9	43.8	42.8	43.09	0.21	0.49	166926.0	7232576.2	174
2016-06-14	42.6	42.9	42.5	42.88	0.3	0.7	77797.0	3325326.8	106
2016-06-13	42.4	42.9	42.4	42.58	-0.01	-0.02	55532.0	2366682.5	92
2016-06-12	42.4	42.8	42.0	42.59	-0.21	-0.49	41630.0	1772434.9	118
2016-06-09	42.7	43.7	42.3	42.8	0.47	1.11	298062.0	12870338.1	369
2016-06-08	41.8	43.1	41.6	42.33	0.56	1.34	258098.0	10966573.6	298
2016-06-07	41.7	41.8	41.5	41.77	0.15	0.36	188208.0	7834783.7	212
2016-06-06	41.4	41.8	41.4	41.62	0.0	0.0	91668.0	3812455.5	78
2016-06-05	42.0	42.1	41.5	41.62	-0.56	-1.33	107955.0	4527306.5	127
2016-06-02	42.0	42.7	42.0	42.18	-0.1	-0.24	67959.0	2867979.0	141
2016-06-01	41.5	42.5	41.5	42.28	0.89	2.15	308465.0	12921289.7	347
2016-05-31	41.2	41.8	41.1	41.39	0.36	0.88	87713.0	3632165.1	139
2016-05-30	42.7	42.9	41.0	41.03	-2.25	-5.2	143923.0	6010773.9	253
2016-05-29	43.8	43.8	43.0	43.28	-0.78	-1.77	185086.0	7969575.5	193
2016-05-26	45.1	45.4	44.0	44.06	-0.81	-1.81	226066.0	10143447.1	338
2016-05-25	44.0	45.6	43.6	44.87	1.45	3.34	232750.0	10464775.0	281
2016-05-24	44.0	44.0	42.6	43.42	-0.57	-1.3	103894.0	4486544.7	188
2016-05-23	45.5	45.5	43.5	43.99	-1.59	-3.49	113209.0	5028560.1	214
2016-05-22	44.9	46.1	44.7	45.58	0.96	2.15	304776.0	13886510.2	470
2016-05-19	44.9	45.0	44.0	44.62	-0.38	-0.84	163555.0	7287650.6	262
2016-05-18	43.7	45.3	43.4	45.0	1.32	3.02	430687.0	19189966.4	546
2016-05-17	43.0	44.1	42.9	43.68	1.04	2.44	330566.0	14420173.0	507
2016-05-16	42.0	42.8	41.8	42.64	0.76	1.81	306863.0	12993327.3	412
2016-05-15	41.4	42.4	41.4	41.88	0.41	0.99	198245.0	8309687.5	302
2016-05-12	41.7	42.2	41.3	41.47	0.04	0.1	700977.0	29406271.9	690
2016-05-11	43.2	43.2	41.2	41.43	-1.57	-3.65	626681.0	26291976.8	630
2016-05-10	44.5	44.5	42.7	43.0	-1.56	-3.5	416256.0	18056143.3	490
2016-05-09	44.5	44.6	44.0	44.56	0.25	0.56	65410.0	2895173.7	108
2016-05-08	43.7	45.0	43.7	44.31	0.67	1.54	154441.0	6865490.5	194
2016-05-05	43.4	43.7	43.1	43.64	0.34	0.79	276598.0	11992752.6	216
2016-05-04	43.6	44.0	43.2	43.3	-0.97	-2.19	206055.0	8938453.0	156
2016-05-03	45.5	45.5	43.7	44.27	-1.18	-2.6	145681.0	6537485.7	172
2016-05-02	45.3	46.3	45.1	45.45	0.28	0.62	230901.0	10557557.6	346
2016-05-01	44.5	45.8	44.4	45.17	0.6	1.35	233562.0	10527358.1	323
2016-04-28	43.3	44.9	43.1	44.57	1.17	2.7	764959.0	33443740.5	476
2016-04-27	42.6	43.5	41.9	43.4	0.84	1.97	1424409.0	60549637.4	340
2016-04-26	43.6	43.6	42.0	42.56	-1.3	-2.96	1627922.0	70094000.2	339
2016-04-25	42.4	44.0	42.4	43.86	1.14	2.67	1759203.0	75560971.3	449
2016-04-24	40.8	43.9	40.8	42.72	2.0	4.91	1057403.0	44785474.5	850
2016-04-21	39.5	40.8	39.4	40.72	1.15	2.91	492811.0	19741101.4	529
2016-04-20	38.9	39.9	38.4	39.57	1.15	2.99	828946.0	32615931.2	782
2016-04-19	36.3	38.5	36.1	38.42	1.68	4.57	1346305.0	50347778.4	1113
2016-04-18	36.4	37.0	36.3	36.74	0.04	0.11	257558.0	9443616.9	264
2016-04-17	36.9	36.9	36.5	36.7	-0.13	-0.35	228942.0	8396606.4	290
2016-04-14	37.0	37.5	36.7	36.83	-0.15	-0.41	781673.0	29005659.1	701
2016-04-13	37.1	37.1	36.8	36.98	0.0	0.0	504132.0	18649178.4	488
2016-04-12	37.0	37.1	36.9	36.98	0.12	0.33	369849.0	13681303.4	473
2016-04-11	37.3	37.4	36.7	36.86	-0.38	-1.02	631952.0	23425807.1	616
2016-04-10	37.3	37.7	37.1	37.24	0.24	0.65	487681.0	18191285.3	561
2016-04-07	37.3	37.4	36.9	37.0	-0.01	-0.03	197693.0	7332007.7	384
2016-04-06	37.1	37.5	36.9	37.01	0.01	0.03	354918.0	13215698.1	697
2016-04-05	37.1	37.1	36.9	37.0	-0.26	-0.7	267353.0	9892408.0	442
2016-04-04	36.5	37.3	36.5	37.26	0.69	1.89	204888.0	7573922.1	323
2016-04-03	36.5	36.6	35.7	36.57	-0.27	-0.73	207055.0	7485280.2	450
2016-03-31	37.5	37.7	36.8	36.84	-0.85	-2.26	254016.0	9435440.4	481
2016-03-30	38.2	38.2	37.6	37.69	-0.62	-1.62	416336.0	15786912.5	552
2016-03-29	39.4	39.4	37.7	38.31	-0.72	-1.84	557335.0	21512007.0	611
2016-03-28	38.3	39.2	38.0	39.03	1.0	2.63	550639.0	21211584.5	574
2016-03-27	39.2	39.5	37.2	38.03	-1.39	-3.53	719592.0	27388323.2	765
2016-03-24	39.9	40.1	39.3	39.42	-0.78	-1.94	386844.0	15329864.0	521
2016-03-23	40.3	41.0	40.1	40.2	0.02	0.05	959835.0	38936685.5	972
2016-03-22	40.6	40.8	39.7	40.18	-0.4	-0.99	510723.0	20587808.7	574
2016-03-21	42.0	42.0	40.3	40.58	-1.21	-2.9	927926.0	38135257.3	1169
2016-03-20	40.6	42.0	40.6	41.79	1.33	3.29	856686.0	35261380.3	1039
2016-03-17	40.2	40.6	40.0	40.46	0.53	1.33	600727.0	24159222.1	540
2016-03-16	39.0	40.7	38.8	39.93	0.97	2.49	177488.0	7038653.2	324
2016-03-15	40.5	40.5	38.8	38.96	-0.98	-2.45	176947.0	6983182.6	308
2016-03-14	40.0	40.7	39.9	39.94	-0.27	-0.67	157822.0	6348824.4	259
2016-03-13	40.1	40.3	39.8	40.21	0.19	0.47	167017.0	6688252.7	276
2016-03-10	41.3	41.3	39.8	40.02	-1.18	-2.86	448915.0	18182079.1	716
2016-03-09	41.6	41.6	41.0	41.2	-0.59	-1.41	169464.0	6991203.0	311
2016-03-08	42.0	42.5	41.7	41.79	-0.02	-0.05	197167.0	8293594.7	325
2016-03-07	41.9	42.3	41.7	41.81	0.05	0.12	185923.0	7800948.9	262
2016-03-06	41.7	42.2	41.5	41.76	0.65	1.58	197714.0	8294962.6	300
2016-03-03	40.8	41.6	40.8	41.11	-0.22	-0.53	131078.0	5401809.7	164
2016-03-02	41.5	41.6	41.0	41.33	0.23	0.56	269252.0	11097721.1	310
2016-03-01	42.0	42.0	41.1	41.1	0.21	0.51	177245.0	7358034.2	184
2016-02-29	41.1	41.5	40.7	40.89	-0.64	-1.54	92593.0	3802742.7	262
2016-02-28	41.0	42.3	40.7	41.53	1.27	3.15	323588.0	13430033.1	449
2016-02-25	40.1	41.0	40.0	40.26	0.26	0.65	94126.0	3810717.3	145
2016-02-24	40.1	40.5	39.3	40.0	-0.74	-1.82	177199.0	7086714.8	249
2016-02-23	38.9	41.1	38.6	40.74	1.92	4.95	452358.0	18093860.1	543
2016-02-22	36.5	38.9	36.1	38.82	2.49	6.85	703171.0	26064646.5	730
2016-02-21	37.2	37.3	36.3	36.33	-0.76	-2.05	324732.0	11960859.4	369
2016-02-18	37.5	37.8	37.0	37.09	0.09	0.24	295565.0	11042339.4	362
2016-02-17	36.1	37.3	35.9	37.0	0.95	2.64	229819.0	8361106.0	285
2016-02-16	37.6	37.6	35.8	36.05	0.8	2.27	472206.0	17275309.0	435
2016-02-15	33.0	35.7	33.0	35.25	1.5	4.44	963052.0	33164882.2	1014
2016-02-14	38.8	38.8	33.7	33.75	-3.6	-9.64	619347.0	21846103.7	851
2016-02-11	41.2	41.2	37.3	37.35	-4.03	-9.74	200326.0	7814788.5	315
2016-02-10	41.8	42.1	41.1	41.38	-0.64	-1.52	244519.0	10159586.6	279
2016-02-09	43.5	43.6	41.5	42.02	-2.27	-5.13	285123.0	12146686.3	409
2016-02-08	44.0	44.6	42.9	44.29	-0.04	-0.09	533009.0	23313680.4	458
2016-02-07	44.2	44.8	44.0	44.33	-0.68	-1.51	193663.0	8651567.5	139
2016-02-04	45.0	46.0	44.7	45.01	0.44	0.99	98587.0	4467842.7	143
2016-02-03	43.6	45.0	43.0	44.57	0.57	1.3	563282.0	24530086.3	878
2016-02-02	43.0	44.5	43.0	44.0	-0.37	-0.83	201028.0	8854693.7	293
2016-02-01	44.0	44.5	43.3	44.37	-0.03	-0.07	133024.0	5842705.0	182
2016-01-31	42.7	44.7	42.2	44.4	2.32	5.51	500733.0	21735182.3	498
2016-01-28	42.2	44.7	41.8	42.08	0.57	1.37	350260.0	15197433.5	338
2016-01-27	40.3	41.8	40.3	41.51	1.43	3.57	184169.0	7618531.2	223
2016-01-26	37.0	40.2	37.0	40.08	1.68	4.37	105576.0	4065586.0	206
2016-01-25	37.0	38.9	36.4	38.4	1.39	3.76	243786.0	9206773.0	245
2016-01-24	37.9	37.9	36.4	37.01	2.0	5.71	348408.0	12888764.5	281
2016-01-21	32.1	35.2	32.1	35.01	2.66	8.22	500109.0	16855131.3	553
2016-01-20	33.7	33.7	32.0	32.35	-2.5	-7.17	214125.0	7041622.3	342
2016-01-19	33.6	36.2	33.6	34.85	1.66	5.0	360808.0	12486489.2	454
2016-01-18	33.0	35.7	32.3	33.19	-1.91	-5.44	825963.0	27561004.3	830
2016-01-17	36.0	37.5	35.1	35.1	-3.88	-9.95	211398.0	7537891.7	220
2016-01-14	41.1	41.6	38.2	38.98	-2.64	-6.34	294283.0	11877805.0	271
2016-01-13	41.0	41.9	41.0	41.62	0.79	1.93	184042.0	7641296.2	217
2016-01-12	40.3	42.0	40.1	40.83	-1.55	-3.66	133365.0	5439398.0	250
2016-01-11	43.0	43.8	42.2	42.38	-0.82	-1.9	211618.0	9005709.2	270
2016-01-10	43.5	44.2	43.0	43.2	-0.49	-1.12	87076.0	3759195.6	106
2016-01-07	45.7	45.7	43.5	43.69	-2.47	-5.35	251578.0	11149534.7	210
2016-01-06	48.0	48.0	45.5	46.16	-1.7	-3.55	69611.0	3272337.2	105
2016-01-05	47.5	48.2	47.1	47.86	-0.26	-0.54	53226.0	2529731.4	167
2016-01-04	48.4	48.8	48.0	48.12	-0.76	-1.55	143638.0	6956013.1	189
2016-01-03	49.0	49.1	48.1	48.88	-0.13	-0.27	177227.0	8590351.9	285
2015-12-31	48.3	49.9	48.1	49.01	0.73	1.51	119470.0	5834385.0	243
2015-12-30	46.9	48.8	46.6	48.28	1.54	3.29	339363.0	16268959.0	352
2015-12-29	43.2	46.9	43.2	46.74	2.77	6.3	245859.0	11226698.9	335
2015-12-28	44.0	44.2	43.7	43.97	-0.03	-0.07	32429.0	1424379.6	131
2015-12-27	44.3	44.4	43.3	44.0	-0.62	-1.39	116696.0	5108206.8	207
2015-12-24	45.5	45.6	44.5	44.62	-0.39	-0.87	57215.0	2573282.9	125
2015-12-23	45.3	45.7	45.0	45.01	0.22	0.49	181619.0	8243515.1	346
2015-12-22	44.3	45.3	44.3	44.79	0.73	1.66	128550.0	5760681.3	261
2015-12-21	43.8	44.5	43.8	44.06	0.07	0.16	52552.0	2319740.0	155
2015-12-20	43.4	44.1	43.4	43.99	-0.81	-1.81	76156.0	3339318.7	190
2015-12-17	44.5	45.1	44.3	44.8	0.53	1.2	219573.0	9794720.2	257
2015-12-16	44.3	45.2	44.0	44.27	0.26	0.59	114330.0	5087179.7	193
2015-12-15	44.0	44.3	43.6	44.01	0.45	1.03	90178.0	3964667.0	159
2015-12-14	45.5	45.5	43.5	43.56	-1.64	-3.63	247885.0	11072706.3	371
2015-12-13	46.0	47.0	45.0	45.2	-2.04	-4.32	84420.0	3866038.7	157
2015-12-10	48.0	48.2	47.0	47.24	-0.69	-1.44	54726.0	2618822.8	110
2015-12-09	48.3	48.6	47.8	47.93	-0.43	-0.89	220118.0	10599607.5	225
2015-12-08	50.0	50.0	48.3	48.36	-1.61	-3.22	96069.0	4714256.7	199
2015-12-07	50.5	50.5	50.0	49.97	-0.53	-1.05	32925.0	1651290.5	90
2015-12-06	51.0	51.25	50.5	50.5	-0.87	-1.69	77807.0	3945808.0	160
2015-12-03	51.75	51.75	51.0	51.37	-0.38	-0.73	95303.0	4889161.0	156
2015-12-02	51.0	52.25	50.5	51.75	1.06	2.09	234365.0	12102784.5	291
2015-12-01	50.5	51.0	49.9	50.69	0.52	1.04	78262.0	3941887.2	177
2015-11-30	50.25	50.5	50.0	50.17	-0.33	-0.65	77146.0	3885583.5	125
2015-11-29	50.75	51.5	50.25	50.5	-0.49	-0.96	60552.0	3081925.25	117
2015-11-26	50.25	51.0	50.25	50.99	0.74	1.47	70453.0	3568215.75	161
2015-11-25	51.0	51.0	50.0	50.25	-0.71	-1.39	45553.0	2298474.75	109
2015-11-24	51.75	52.0	50.75	50.96	-0.29	-0.57	41580.0	2127940.25	100
2015-11-23	51.5	51.75	51.0	51.25	-0.25	-0.49	27157.0	1396715.75	86
2015-11-22	51.25	52.0	51.25	51.5	0.5	0.98	53405.0	2750047.5	138
2015-11-19	50.75	51.5	50.5	51.0	0.52	1.03	45464.0	2318326.75	98
2015-11-18	50.25	50.5	50.25	50.48	-0.04	-0.08	20712.0	1043650.25	63
2015-11-17	50.25	51.0	50.25	50.52	0.27	0.54	49664.0	2515690.5	91
2015-11-16	50.0	50.75	49.5	50.25	0.95	1.93	83896.0	4198573.2	109
2015-11-15	47.0	49.8	47.0	49.3	-1.7	-3.33	138182.0	6797356.0	168
2015-11-12	51.75	51.75	51.0	51.0	-0.5	-0.97	40817.0	2099906.25	103
2015-11-11	51.25	51.75	51.0	51.5	0.5	0.98	75342.0	3883043.0	111
2015-11-10	50.25	51.0	50.0	51.0	0.29	0.57	54694.0	2775932.75	123
2015-11-09	50.75	51.0	50.0	50.71	0.46	0.92	77847.0	3942794.75	118
2015-11-08	51.0	51.0	49.5	50.25	-0.99	-1.93	118299.0	5918946.3	495
2015-11-05	51.25	52.0	51.0	51.24	-0.27	-0.52	86432.0	4439938.75	132
2015-11-04	50.75	52.25	50.25	51.51	0.79	1.56	311464.0	15974493.0	323
2015-11-03	50.75	52.0	50.5	50.72	-0.03	-0.06	107241.0	5499928.0	185
2015-11-02	50.0	51.0	50.0	50.75	0.8	1.6	97448.0	4930691.8	256
2015-11-01	49.8	50.0	49.3	49.95	0.05	0.1	127359.0	6322792.5	185
2015-10-29	50.25	51.0	49.7	49.9	0.05	0.1	80149.0	4047717.45	140
2015-10-28	49.8	49.9	49.1	49.85	-0.15	-0.3	104060.0	5156706.8	164
2015-10-27	51.0	51.0	49.9	50.0	-1.02	-2.0	182531.0	9265527.15	183
2015-10-26	50.75	51.5	50.25	51.02	0.38	0.75	105663.0	5375257.25	197
2015-10-25	49.6	51.0	49.2	50.64	1.54	3.14	269002.0	13459384.05	543
2015-10-22	50.0	50.0	48.3	49.1	-0.9	-1.8	77501.0	3807392.7	178
2015-10-21	51.0	51.25	49.5	50.0	-1.75	-3.38	164298.0	8279658.8	274
2015-10-20	51.75	52.25	51.5	51.75	-0.24	-0.46	103600.0	5375698.75	176
2015-10-19	52.75	52.75	51.25	51.99	-0.77	-1.46	214619.0	11086037.25	317
2015-10-18	52.5	53.0	52.0	52.76	0.75	1.44	243645.0	12818316.25	382
2015-10-15	52.5	53.25	51.75	52.01	-0.99	-1.87	113527.0	5970488.5	197
2015-10-14	53.75	53.75	52.5	53.0	-0.96	-1.78	99065.0	5252583.0	209
2015-10-13	54.25	54.5	53.75	53.96	-1.03	-1.87	104168.0	5651046.75	171
2015-10-12	55.5	55.5	54.25	54.99	-0.31	-0.56	163816.0	9022508.75	262
2015-10-11	55.0	55.5	55.0	55.3	0.7	1.28	264087.0	14596615.25	273
2015-10-08	55.75	55.75	54.5	54.6	0.32	0.59	148272.0	8154046.0	279
2015-10-07	53.0	54.5	53.0	54.28	1.53	2.9	193252.0	10415382.0	251
2015-10-06	52.75	53.25	52.5	52.75	0.25	0.48	115002.0	6087057.75	203
2015-10-05	51.25	52.5	51.25	52.5	1.29	2.52	142862.0	7415268.25	201
2015-10-04	51.75	52.0	51.0	51.21	-0.72	-1.39	142728.0	7352176.75	220
2015-10-01	51.75	52.75	51.75	51.93	0.49	0.95	197578.0	10309474.5	196
2015-09-30	50.5	51.75	50.5	51.44	1.19	2.37	157279.0	8020472.0	225
2015-09-29	50.5	50.5	49.7	50.25	-0.52	-1.02	198115.0	9908433.8	192
2015-09-21	51.5	53.0	50.75	50.77	-0.43	-0.84	308463.0	15894884.75	442
2015-09-20	50.5	52.25	50.25	51.2	0.64	1.27	302787.0	15509143.25	392
2015-09-17	50.25	50.75	49.9	50.56	0.68	1.36	197204.0	9910071.25	246
2015-09-16	49.2	50.5	49.2	49.88	0.96	1.96	279681.0	13946279.65	306
2015-09-15	49.0	49.2	48.8	48.92	-0.58	-1.17	153051.0	7498453.7	215
2015-09-14	50.5	50.5	49.5	49.5	-1.25	-2.46	152211.0	7595075.3	185
2015-09-13	50.75	51.25	50.5	50.75	0.06	0.12	155871.0	7932119.5	234
2015-09-10	49.8	50.75	49.5	50.69	0.31	0.62	399434.0	19940311.85	370
2015-09-09	50.5	51.0	49.9	50.38	0.5	1.0	883535.0	44517154.3	734
2015-09-08	49.5	50.0	49.3	49.88	0.25	0.5	392424.0	19442756.2	325
2015-09-07	49.5	50.25	49.3	49.63	0.22	0.45	273018.0	13589567.85	299
2015-09-06	49.7	50.25	49.3	49.41	-0.42	-0.84	236757.0	11811161.4	236
2015-09-03	50.0	50.0	49.5	49.83	0.33	0.67	168332.0	8373220.3	192
2015-09-02	49.9	50.0	48.9	49.5	-0.7	-1.39	161863.0	8014831.0	199
2015-09-01	51.75	51.75	50.0	50.2	-0.65	-1.28	198583.0	10031820.25	239
2015-08-31	50.25	51.5	50.25	50.85	-1.13	-2.17	86016.0	4380092.75	165
2015-08-30	51.5	52.75	51.25	51.98	2.67	5.41	555895.0	28834514.0	430
2015-08-27	49.9	50.0	49.0	49.31	1.87	3.94	230745.0	11464770.3	265
2015-08-26	48.2	48.3	46.6	47.44	-1.58	-3.22	195031.0	9272861.8	364
2015-08-25	47.0	49.1	46.3	49.02	3.09	6.73	639724.0	30474647.8	665
2015-08-24	48.0	48.7	43.4	45.93	-2.04	-4.25	367992.0	16793094.2	577
2015-08-23	50.5	50.75	47.8	47.97	-5.07	-9.56	531518.0	26638703.7	525
2015-08-20	51.0	54.0	49.9	53.04	1.04	2.0	300384.0	15676855.25	359
2015-08-19	52.0	53.0	50.5	52.0	0.0	0.0	182327.0	9486457.0	326
2015-08-18	54.75	55.0	51.5	52.0	-3.1	-5.63	301097.0	15929412.75	436
2015-08-17	55.0	56.75	54.5	55.1	-0.82	-1.47	74474.0	4120864.0	219
2015-08-16	58.0	58.0	55.25	55.92	-2.46	-4.21	96124.0	5456017.5	221
2015-08-13	58.5	58.5	58.25	58.38	0.31	0.53	32455.0	1894750.5	118
2015-08-12	57.75	59.0	57.5	58.07	-0.68	-1.16	66746.0	3885036.25	149
2015-08-11	59.25	59.75	58.25	58.75	-0.73	-1.23	103999.0	6135808.5	194
2015-08-10	58.75	59.75	58.5	59.48	0.74	1.26	104187.0	6164172.25	217
2015-08-09	58.0	59.0	56.5	58.74	0.39	0.67	70235.0	4096173.25	180
2015-08-06	59.0	59.0	58.0	58.35	-0.99	-1.67	98129.0	5715821.25	146
2015-08-05	59.0	59.5	59.0	59.34	0.41	0.7	54049.0	3195018.5	133
2015-08-04	58.5	59.0	58.25	58.93	0.21	0.36	90291.0	5288578.0	173
2015-08-03	58.5	59.0	58.0	58.72	0.3	0.51	84606.0	4954810.0	173
2015-08-02	60.25	60.25	58.25	58.42	-2.29	-3.77	183928.0	10824371.5	352
2015-07-30	61.0	61.0	60.0	60.71	-0.19	-0.31	61415.0	3714458.75	159
2015-07-29	60.25	61.25	60.25	60.9	0.62	1.03	47098.0	2863155.25	158
2015-07-28	60.0	61.0	59.5	60.28	-0.48	-0.79	83880.0	5060404.5	211
2015-07-27	62.5	62.75	60.5	60.76	-1.85	-2.95	192635.0	11882618.0	293
2015-07-26	61.75	63.0	61.0	62.61	0.83	1.34	346795.0	21542488.5	427
2015-07-23	60.5	62.0	60.5	61.78	0.82	1.35	134723.0	8274528.25	243
2015-07-22	60.75	61.0	60.25	60.96	0.4	0.66	65821.0	3999388.5	211
2015-07-15	59.75	60.75	59.75	60.56	0.79	1.32	159959.0	9621066.5	273
2015-07-14	60.0	60.0	59.0	59.77	0.27	0.45	55966.0	3334429.75	158
2015-07-13	60.25	60.25	59.0	59.5	-0.41	-0.68	111422.0	6617229.25	225
2015-07-12	60.0	60.0	59.5	59.91	0.07	0.12	112868.0	6741998.75	288
2015-07-09	59.5	60.25	59.25	59.84	0.64	1.08	158409.0	9475585.5	299
2015-07-08	58.5	59.5	58.5	59.2	0.72	1.23	161394.0	9502710.5	225
2015-07-07	60.0	60.0	58.25	58.48	-1.63	-2.71	408625.0	24110020.5	443
2015-07-06	60.0	60.5	60.0	60.11	-0.45	-0.74	100724.0	6075452.0	203
2015-07-05	61.0	61.0	60.0	60.56	-0.48	-0.79	198280.0	11987893.0	336
2015-07-02	62.0	62.0	61.0	61.04	-0.82	-1.33	170919.0	10456162.5	254
2015-07-01	61.75	62.0	61.0	61.86	0.08	0.13	249645.0	15355831.5	302
2015-06-30	60.75	62.0	60.0	61.78	0.56	0.91	322246.0	19699826.0	381
2015-06-29	62.0	62.25	61.0	61.22	-1.03	-1.65	273771.0	16803934.75	297
2015-06-28	62.0	62.5	61.25	62.25	-0.01	-0.02	182927.0	11299610.75	263
2015-06-25	62.0	62.5	61.75	62.26	0.1	0.16	175985.0	10938238.25	217
2015-06-24	61.75	62.25	61.5	62.16	0.7	1.14	223551.0	13854015.0	198
2015-06-23	61.25	61.75	61.0	61.46	0.21	0.34	298947.0	18350720.5	304
2015-06-22	61.25	61.75	60.5	61.25	-0.05	-0.08	260410.0	15929541.5	347
2015-06-21	62.5	62.5	61.25	61.3	-1.35	-2.15	359272.0	22202162.5	392
2015-06-18	63.75	63.75	62.5	62.65	-0.99	-1.56	378288.0	23871888.0	382
2015-06-17	63.25	64.5	63.25	63.64	0.7	1.11	1377618.0	87875587.0	1041
2015-06-16	62.5	63.0	62.25	62.94	0.03	0.05	130493.0	8178373.75	214
2015-06-15	63.5	63.75	62.5	62.91	-0.65	-1.02	192231.0	12106824.5	314
2015-06-14	63.0	63.75	62.75	63.56	0.7	1.11	212846.0	13469421.0	339
2015-06-11	63.0	63.25	62.75	62.86	-0.09	-0.14	148659.0	9369734.25	232
2015-06-10	63.25	63.75	62.75	62.95	-0.05	-0.08	306109.0	19329046.25	351
2015-06-09	63.5	63.75	61.75	63.0	-1.0	-1.56	632347.0	39450108.5	702
2015-06-08	64.5	65.25	63.75	64.0	-0.5	-0.78	696653.0	44948694.25	602
2015-06-07	64.5	65.25	64.0	64.5	0.01	0.02	277433.0	17906017.0	479
2015-06-04	65.0	65.75	64.25	64.49	-0.2	-0.31	645514.0	42032118.75	714
2015-06-03	64.25	65.25	64.25	64.69	0.65	1.01	1154557.0	74637626.75	904
2015-06-02	63.25	64.25	63.0	64.04	0.82	1.3	431489.0	27537789.25	575
2015-06-01	63.5	64.0	62.25	63.22	-0.22	-0.35	476752.0	30030328.25	636
2015-05-31	63.5	64.5	63.0	63.44	0.34	0.54	2254934.0	144034835.5	1930
2015-05-28	62.25	63.25	62.25	63.1	0.82	1.32	1037356.0	65221686.0	940
2015-05-27	63.0	63.0	61.75	62.28	-0.2	-0.32	724736.0	45234303.0	657
2015-05-26	62.25	63.0	62.25	62.48	0.24	0.39	386225.0	24175588.25	425
2015-05-25	61.25	63.0	61.25	62.24	1.15	1.88	901280.0	56188495.0	1080
2015-05-24	61.5	61.5	61.0	61.09	-0.36	-0.59	173824.0	10627575.5	297
2015-05-21	61.0	61.5	61.0	61.45	0.4	0.66	230118.0	14105703.25	345
2015-05-20	61.5	61.5	61.0	61.05	-0.5	-0.81	220699.0	13501746.0	326
2015-05-19	61.5	61.75	61.0	61.55	0.05	0.08	284989.0	17515574.5	347
2015-05-18	61.5	62.0	61.25	61.5	0.01	0.02	364882.0	22473396.5	334
2015-05-17	61.5	62.0	61.0	61.49	0.49	0.8	533296.0	32703490.0	513
2015-05-14	61.0	61.25	60.75	61.0	0.18	0.3	177258.0	10808757.25	314
2015-05-13	61.0	61.25	60.5	60.82	-0.13	-0.21	124853.0	7594415.5	228
2015-05-12	61.0	61.25	60.25	60.95	-0.29	-0.47	287726.0	17495438.5	418
2015-05-11	62.0	62.25	61.0	61.24	-0.75	-1.21	194089.0	11962168.5	361
2015-05-10	62.0	62.5	61.75	61.99	0.21	0.34	103511.0	6427277.5	249
2015-05-07	62.25	62.25	61.5	61.78	-0.52	-0.83	270744.0	16741496.0	368
2015-05-06	62.5	62.75	62.25	62.3	-0.22	-0.35	170406.0	10639348.0	263
2015-05-05	63.0	63.25	62.5	62.52	-0.33	-0.53	456816.0	28702331.75	579
2015-05-04	61.5	63.25	61.5	62.85	1.1	1.78	733771.0	45832507.25	756
2015-05-03	62.0	62.25	61.5	61.75	-0.46	-0.74	331507.0	20483200.25	410
2015-04-30	62.5	62.75	61.75	62.21	-0.03	-0.05	424156.0	26409099.25	501
2015-04-29	62.25	62.75	61.5	62.24	0.1	0.16	301976.0	18722073.25	467
2015-04-28	62.5	62.75	61.75	62.14	-0.37	-0.59	448668.0	27858073.75	541
2015-04-27	63.0	63.0	62.25	62.51	-0.33	-0.53	423154.0	26475403.75	558
2015-04-26	63.0	63.5	62.5	62.84	0.54	0.87	747013.0	47082840.25	849
2015-04-23	60.5	62.75	60.5	62.3	1.73	2.86	1262664.0	78369986.5	1486
2015-04-22	61.25	61.5	60.25	60.57	0.04	0.07	477377.0	29005895.5	628
2015-04-21	60.5	60.75	60.25	60.53	-0.01	-0.02	248633.0	15040137.75	505
2015-04-20	61.5	61.75	60.25	60.54	-0.98	-1.59	562071.0	34282641.25	828
2015-04-19	61.75	62.5	61.0	61.52	0.78	1.28	1134300.0	69853970.5	1324
2015-04-16	61.5	63.25	60.5	60.74	-1.09	-1.76	1755893.0	108914400.5	2215
2015-04-15	62.25	62.75	61.5	61.83	0.12	0.19	996778.0	61742227.5	1271
2015-04-14	60.25	62.25	60.0	61.71	1.69	2.82	1529688.0	94130513.5	1614
2015-04-13	59.25	60.25	59.25	60.02	0.55	0.92	445250.0	26624735.25	715
2015-04-12	60.25	61.25	59.25	59.47	-0.32	-0.54	865912.0	52312132.75	1070
2015-04-09	57.75	60.0	57.75	59.79	1.57	2.7	735653.0	43335201.25	806
2015-04-08	57.75	58.75	57.5	58.22	0.85	1.48	795376.0	46321212.75	661
2015-04-07	56.5	57.5	56.5	57.37	1.15	2.05	368282.0	20954121.0	408
2015-04-06	55.75	56.5	55.25	56.22	0.55	0.99	268098.0	14996229.5	385
2015-04-05	56.5	57.0	55.0	55.67	-1.0	-1.76	426005.0	23699311.0	632
2015-04-02	58.25	58.25	55.25	56.67	-1.33	-2.29	644373.0	36809343.25	647
2015-04-01	58.25	58.5	57.75	58.0	-0.26	-0.45	334608.0	19427445.0	345
2015-03-31	58.25	59.0	57.25	58.26	-0.57	-0.97	721042.0	41836158.0	693
2015-03-30	60.0	60.0	58.5	58.83	-0.46	-0.78	253706.0	15079957.0	423
2015-03-29	59.0	59.5	58.5	59.29	1.35	2.33	316958.0	18665963.5	521
2015-03-26	54.5	58.25	54.0	57.94	1.17	2.06	601334.0	34109902.0	818
2015-03-25	60.25	60.25	55.25	56.77	-3.76	-6.21	992429.0	57967819.0	961
2015-03-24	60.75	61.0	60.25	60.53	-0.28	-0.46	265237.0	16110454.25	343
2015-03-23	61.5	61.5	60.5	60.81	-0.45	-0.73	293110.0	17826371.75	467
2015-03-22	60.0	61.5	59.75	61.26	1.4	2.34	660246.0	39968401.75	697
2015-03-19	60.75	61.0	59.5	59.86	-0.25	-0.42	401946.0	24129139.75	513
2015-03-18	60.25	60.75	58.0	60.11	-0.68	-1.12	496187.0	29673183.0	644
2015-03-17	61.0	61.5	60.25	60.79	-0.49	-0.8	628496.0	38217848.0	697
2015-03-16	62.75	63.0	60.75	61.28	-1.52	-2.42	845296.0	52303928.0	916
2015-03-15	62.0	63.5	61.5	62.8	0.31	0.5	940011.0	58768537.0	1114
2015-03-12	62.25	63.25	62.0	62.49	1.18	1.92	1143942.0	71473157.25	1278
2015-03-11	61.25	61.5	61.0	61.31	-0.15	-0.24	344563.0	21086153.25	461
2015-03-10	61.75	62.0	61.0	61.46	-0.41	-0.66	333222.0	20463397.25	448
2015-03-09	62.0	62.75	61.5	61.87	0.1	0.16	724477.0	44973102.75	861
2015-03-08	61.0	62.0	61.0	61.77	0.49	0.8	616216.0	37945503.0	705
2015-03-05	60.75	62.25	60.5	61.28	0.67	1.11	1113146.0	68431415.0	1053
2015-03-04	60.75	61.5	60.5	60.61	-0.02	-0.03	419573.0	25574580.75	538
2015-03-03	60.75	60.75	60.25	60.63	0.03	0.05	288640.0	17496537.75	459
2015-03-02	60.5	61.25	60.25	60.6	0.25	0.41	421240.0	25593737.75	570
2015-03-01	60.25	61.25	60.0	60.35	0.08	0.13	366819.0	22189698.25	503
2015-02-26	60.75	60.75	60.0	60.27	-0.03	-0.05	227536.0	13743553.5	412
2015-02-25	60.5	60.75	59.5	60.3	-0.25	-0.41	468272.0	28225677.75	660
2015-02-24	58.75	60.75	58.75	60.55	1.56	2.64	591330.0	35315446.25	899
2015-02-23	60.25	61.0	58.75	58.99	-1.61	-2.66	1135075.0	67888028.75	1402
2015-02-22	62.0	63.25	60.25	60.6	-1.52	-2.45	1717405.0	106468645.5	1802
2015-02-19	62.75	63.75	61.5	62.12	-1.05	-1.66	2191800.0	136473891.75	2593
2015-02-18	61.25	64.75	60.25	63.17	2.03	3.32	4946906.0	312178100.0	4065
2015-02-17	61.5	62.25	60.75	61.14	-0.82	-1.32	1503706.0	92470089.75	1422
2015-02-16	60.5	62.5	60.5	61.96	1.74	2.89	3645246.0	225203551.0	3310
2015-02-15	60.0	60.5	59.75	60.22	0.46	0.77	1439982.0	86714308.75	1206
2015-02-12	58.75	59.75	58.5	59.76	1.19	2.03	1284061.0	76350065.75	1122
2015-02-11	59.0	59.75	58.25	58.57	-0.4	-0.68	1225130.0	72275499.75	1083
2015-02-10	59.5	60.25	59.0	58.97	-0.85	-1.42	679906.0	40397999.75	847
2015-02-09	59.25	61.0	59.0	59.82	0.54	0.91	1543272.0	92799700.5	1571
2015-02-08	59.5	59.5	58.5	59.28	0.27	0.46	614280.0	36230261.0	718
2015-02-05	58.5	59.0	58.25	59.01	0.19	0.32	444666.0	26109700.5	597
2015-02-04	60.0	60.5	58.75	58.82	-1.55	-2.57	1175598.0	69852981.25	1186
2015-02-03	60.25	61.5	59.5	60.37	0.64	1.07	1931309.0	116842393.75	1604
2015-02-02	59.25	60.0	58.5	59.73	0.42	0.71	935582.0	55499565.25	964
2015-02-01	59.5	60.25	58.5	59.31	1.3	2.24	1710451.0	101435651.0	1654
2015-01-29	58.25	58.5	57.75	58.01	0.1	0.17	862990.0	50222600.5	1041
2015-01-28	57.5	58.5	57.25	57.91	0.45	0.78	2241022.0	129317006.0	1710
2015-01-27	57.75	58.25	57.25	57.46	-0.08	-0.14	1104200.0	63745393.5	1007
2015-01-26	58.25	58.25	57.5	57.54	0.03	0.05	473973.0	27385673.25	622
2015-01-22	57.5	58.5	57.25	57.51	-0.2	-0.35	657218.0	37961337.5	769
2015-01-21	57.75	59.25	57.0	57.71	-0.22	-0.38	1073602.0	62310898.25	1444
2015-01-20	60.0	60.75	57.75	57.93	-0.25	-0.43	3268498.0	194572184.0	3261
2015-01-19				58.18	0.0	0.0	0.0	0.0	0
2015-01-18	57.25	58.5	57.0	58.18	1.07	1.87	1146592.0	66361773.5	1186
2015-01-15	57.0	57.5	55.5	57.11	0.28	0.49	781162.0	44234174.5	853
2015-01-14	53.5	57.25	53.5	56.83	3.05	5.67	1246109.0	69878128.75	1423
2015-01-13	53.25	54.0	53.0	53.78	0.16	0.3	211838.0	11351063.5	362
2015-01-12	53.25	54.0	53.25	53.62	0.33	0.62	539269.0	28837580.25	461
2015-01-11	53.0	53.5	52.75	53.29	0.36	0.68	268746.0	14303876.0	343
2015-01-08	53.0	53.75	52.75	52.93	0.38	0.72	304616.0	16237129.5	419
2015-01-07	52.25	53.75	51.5	52.55	0.96	1.86	461494.0	24434655.75	512
2015-01-06	50.2	52.0	48.8	51.59	-0.34	-0.65	705325.0	35287123.75	578
2015-01-05	52.75	52.75	51.75	51.93	-1.28	-2.41	306416.0	16043474.25	399
2015-01-04	53.25	54.25	53.0	53.21	0.37	0.7	663048.0	35578846.75	552
2015-01-01	53.25	53.5	52.5	52.84	0.29	0.55	203915.0	10800696.5	388
2014-12-31	53.75	54.5	51.5	52.55	-1.05	-1.96	611163.0	32175378.75	670
2014-12-30	54.5	54.5	53.25	53.6	-1.56	-2.83	859224.0	46293191.75	625
2014-12-29	56.0	56.25	54.75	55.16	-1.05	-1.87	888554.0	49199024.75	833
2014-12-28	56.0	56.75	55.25	56.21	0.62	1.12	616290.0	34547510.5	704
2014-12-25	55.0	56.5	54.75	55.59	-0.14	-0.25	572899.0	31713286.5	680
2014-12-24	54.75	56.75	54.75	55.73	0.74	1.35	770565.0	42986286.25	978
2014-12-23	54.0	55.25	53.5	54.99	0.91	1.68	421621.0	22947494.75	615
2014-12-22	54.0	54.5	53.25	54.08	-0.27	-0.5	485962.0	26215046.5	626
2014-12-21	55.75	55.75	53.0	54.35	-0.01	-0.02	895374.0	48616666.5	955
2014-12-18	52.75	55.75	52.75	54.36	2.8	5.43	1269235.0	69227551.75	1395
2014-12-17	48.9	51.75	48.6	51.56	2.88	5.92	662534.0	33488004.75	1019
2014-12-16	51.0	52.0	47.2	48.68	-2.99	-5.79	990662.0	48873305.75	1233
2014-12-15	53.5	54.75	50.75	51.67	-1.16	-2.2	579493.0	30935789.5	715
2014-12-14	53.5	54.75	52.0	52.83	-1.26	-2.33	366938.0	19663879.0	592
2014-12-11	53.0	55.25	52.5	54.09	0.38	0.71	744384.0	40197907.0	954
2014-12-10	55.25	55.75	53.25	53.71	-1.8	-3.24	372661.0	20291211.5	631
2014-12-09	54.75	55.75	54.5	55.51	-0.95	-1.68	695410.0	38331219.5	796
2014-12-08	58.25	58.5	55.75	56.46	-1.75	-3.01	1313536.0	76001829.0	1082
2014-12-07	56.5	58.5	56.25	58.21	1.66	2.94	1264242.0	72753063.5	1280
2014-12-04	56.0	56.75	55.75	56.55	0.94	1.69	428826.0	24136183.25	739
2014-12-03	55.25	56.5	55.25	55.61	-0.04	-0.07	344850.0	19257121.75	658
2014-12-02	56.25	57.25	55.5	55.65	0.11	0.2	908131.0	51523023.5	1042
2014-12-01	54.75	56.0	54.5	55.54	0.72	1.31	750835.0	41445603.75	937
2014-11-30	53.75	56.5	53.25	54.82	-1.26	-2.25	862678.0	47425428.0	1414
2014-11-27	52.5	57.75	52.25	56.08	3.2	6.05	1448294.0	80531950.25	1865
2014-11-26	53.25	53.5	52.5	52.88	-0.65	-1.21	683950.0	36358489.25	570
2014-11-25	53.5	54.0	53.25	53.53	-0.25	-0.46	508141.0	27145498.0	616
2014-11-24	53.25	54.0	53.0	53.78	0.66	1.24	689856.0	36907795.5	785
2014-11-23	53.25	53.5	53.0	53.12	0.31	0.59	208536.0	11117454.25	460
2014-11-20	52.75	53.25	52.5	52.81	-0.01	-0.02	351213.0	18604910.25	503
2014-11-19	52.75	53.25	52.75	52.82	-0.3	-0.56	323821.0	17104361.75	562
2014-11-18	52.25	53.25	51.75	53.12	0.63	1.2	498672.0	26072731.5	826
2014-11-17	52.75	52.75	51.0	52.49	-0.64	-1.2	524226.0	27219626.5	989
2014-11-16	53.75	53.75	52.75	53.13	-0.77	-1.43	1063443.0	56385107.75	1062
2014-11-13	53.75	54.5	53.5	53.9	-0.07	-0.13	308083.0	16583492.5	747
2014-11-12	53.5	54.75	53.25	53.97	0.25	0.47	578245.0	31324372.0	823
2014-11-11	53.75	54.25	53.25	53.72	-0.5	-0.92	840531.0	45073006.5	874
2014-11-10	54.0	54.75	54.0	54.22	0.19	0.35	427290.0	23237664.5	657
2014-11-09	54.5	54.75	53.75	54.03	-0.49	-0.9	305043.0	16525838.25	610
2014-11-06	54.25	55.5	54.0	54.52	0.12	0.22	1048357.0	57516696.5	1138
2014-11-05	53.25	54.75	52.0	54.4	1.04	1.95	1170678.0	62282215.5	1004
2014-11-04	53.5	55.25	52.75	53.36	-0.78	-1.44	1575355.0	85138133.0	1410
2014-11-03	52.75	55.25	52.5	54.14	1.26	2.38	1883184.0	101780428.0	1506
2014-11-02	53.0	53.5	52.75	52.88	0.45	0.86	553973.0	29386343.75	737
2014-10-30	52.5	52.75	51.25	52.43	-0.37	-0.7	714138.0	37305484.5	943
2014-10-29	52.75	53.5	52.75	52.8	-0.03	-0.06	623330.0	33073265.0	767
2014-10-28	52.5	53.25	52.25	52.83	-0.52	-0.97	846984.0	44711160.75	815
2014-10-27	53.75	54.25	53.0	53.35	-0.42	-0.78	1566451.0	83848376.25	1284
2014-10-26	52.75	54.5	52.75	53.77	1.28	2.44	2289822.0	122872490.5	1693
2014-10-23	53.5	53.5	52.0	52.49	-1.57	-2.9	2220061.0	116733351.25	1718
2014-10-22	52.75	54.5	52.75	54.06	1.41	2.68	2206264.0	117866100.5	1776
2014-10-21	52.0	52.75	51.0	52.65	1.21	2.35	3971747.0	205399022.5	2470
2014-10-20	51.5	53.25	51.0	51.44	0.41	0.8	2723173.0	141806863.0	2342
2014-10-19	49.2	51.25	48.3	51.03	3.46	7.27	2772936.0	138107572.0	1746
2014-10-16	49.4	50.25	46.4	47.57	-3.22	-6.34	2949093.0	143533688.75	2360
2014-10-15	50.75	51.5	50.0	50.79	-0.16	-0.31	2086752.0	105886243.5	1777
2014-10-14	51.0	51.5	50.2	50.95	-0.58	-1.13	1226254.0	62232327.25	1284
2014-10-13	50.2	51.75	49.7	51.53	1.1	2.18	1954485.0	99486625.75	1894
2014-10-12	52.75	53.0	49.5	50.43	-4.03	-7.4	2262672.0	116702164.75	2488
2014-10-02	53.75	54.75	53.25	54.46	0.09	0.17	1644581.0	89218565.25	1727
2014-10-01	55.0	55.0	54.0	54.37	-0.69	-1.25	2054470.0	111964462.25	1818
2014-09-30	56.25	56.5	54.75	55.06	-1.07	-1.91	2821291.0	157025945.5	2401
2014-09-29	57.0	57.0	56.0	56.13	-0.74	-1.3	1167506.0	65798146.5	1538
2014-09-28	58.5	58.75	56.5	56.87	-0.48	-0.84	3490757.0	200902385.25	2838
2014-09-25	56.5	57.75	55.75	57.35	1.03	1.83	2217306.0	125964350.0	2278
2014-09-24	57.0	57.25	55.5	56.32	-0.97	-1.69	2337832.0	131630205.75	2720
2014-09-22	58.0	58.5	55.75	57.29	-1.9	-3.21	4333174.0	247118063.5	4004
2014-09-21	60.25	60.25	58.5	59.19	-0.89	-1.48	1238242.0	73833785.0	1669
2014-09-18	60.25	60.25	60.0	60.08	-0.23	-0.38	1182726.0	71094276.75	1446
2014-09-17	60.75	60.75	60.0	60.31	-0.26	-0.43	1367658.0	82493353.25	1369
2014-09-16	60.25	60.75	60.25	60.57	0.24	0.4	1344619.0	81279520.75	1653
2014-09-15	60.25	60.75	59.75	60.33	0.04	0.07	2677696.0	161615069.75	1980
2014-09-14	60.25	60.75	60.25	60.29	-0.26	-0.43	1199400.0	72541630.75	1580
2014-09-11	61.25	61.25	60.25	60.55	-0.79	-1.29	1905560.0	115912863.5	2110
2014-09-10	61.25	61.5	60.75	61.34	0.05	0.08	2135475.0	130853837.75	2029
2014-09-09	61.25	61.5	61.0	61.29	-0.08	-0.13	1296269.0	79476847.75	1649
2014-09-08	61.5	61.5	61.0	61.37	-0.07	-0.11	1173405.0	71923203.75	1832
2014-09-07	62.0	62.25	61.0	61.44	-0.63	-1.01	2705342.0	166548240.0	2741
2014-09-04	62.0	63.0	61.75	62.07	0.83	1.36	8858416.0	552016149.25	7472
2014-09-03	60.75	61.75	60.25	61.24	0.57	0.94	3335718.0	202845634.5	3161
2014-09-02	60.0	61.5	59.75	60.67	0.81	1.35	6390034.0	388033426.0	4408
2014-09-01	59.75	60.25	59.5	59.86	-0.02	-0.03	1491346.0	89346142.25	2458
2014-08-31	60.75	60.75	59.75	59.88	-0.69	-1.14	2707933.0	162930730.0	3588
2014-08-28	60.5	61.0	59.75	60.57	0.07	0.12	3493379.0	210818987.5	3508
2014-08-27	61.0	61.0	60.5	60.5	-0.43	-0.71	2985870.0	181149631.5	3634
2014-08-26	61.0	61.5	60.5	60.93	0.05	0.08	2928970.0	178651778.5	3706
2014-08-25	63.25	63.25	59.75	60.88	-1.83	-2.92	6923294.0	427590563.0	7847
2014-08-24	61.0	63.5	60.5	62.71	2.08	3.43	13844397.0	863097609.0	11844
2014-08-21	61.0	61.0	59.75	60.63	-0.26	-0.43	4222453.0	255069729.25	4740
2014-08-20	61.5	62.0	60.75	60.89	-0.55	-0.9	6875059.0	421474823.5	7304
2014-08-19	61.0	62.0	59.5	61.44	1.18	1.96	19334083.0	1179982500.5	15167
2014-08-18	59.75	61.25	59.5	60.26	1.5	2.55	11968208.0	721895072.25	10661
2014-08-17	57.0	59.5	56.25	58.76	2.5	4.44	13875680.0	810349840.25	12140
2014-08-14	57.0	59.25	55.75	56.26	-2.01	-3.45	9408459.0	540484160.0	13598
2014-08-13	63.25	63.25	55.75	58.27	-0.29	-0.5	25169810.0	1534403083.0	21646
2014-08-12	54.75	58.75	54.5	58.56	5.13	9.6	17974293.0	1020329163.75	14629
2014-08-11	50.2	54.0	49.8	53.43	3.93	7.94	14073456.0	733587944.75	14963
2014-08-10	46.6	50.75	46.6	49.5	3.41	7.4	17549418.0	857866851.25	17340
2014-08-07	46.1	46.9	45.9	46.09	-0.03	-0.07	4516122.0	209414422.75	11402
2014-08-06	46.7	47.7	45.9	46.12	-0.57	-1.22	5863267.0	273603771.75	20543
2014-08-05	46.1	48.1	45.8	46.69	2.0	4.48	15158122.0	715082521.25	35641
2014-08-04	42.5	44.7	42.5	44.69	4.06	9.99	15671442.0	694269403.25	33884
2014-08-03	40.6	40.6	38.9	40.63	3.6	9.72	7051898.0	285946589.25	17433
2014-07-24	37.0	37.0	37.0	37.03	3.28	9.72	3672200.0	135986156.25	33440
2014-07-23	33.8	33.8	33.8	33.75	3.0	9.76	1193541.0	40282002.0	9646
2014-07-22	30.8	30.8	30.8	30.75	2.75	9.82	251776.0	7742112.0	3493
2014-07-21				28.0	2.5	9.8	138038.0	3865075.2	2301
2014-07-20				25.5	2.31	9.96	91325.0	2328782.4	1726
2014-07-17				23.19	2.07	9.8	61475.0	1425456.2	1151
2014-07-16	21.1	21.1	21.1	21.12	1.87	9.71	62808.0	1326819.0	1143
2014-07-15	19.25	19.25	19.25	19.25	19.25	0.0	65898.0	1268528.8	1176
