# Supplementary material for: Effective short-term forecasts of Saudi stock price trends using technical indicators and large-scale multivariate time series
Source: PeerJ Comput Sci. 2023 Jan 6;9:e1205. doi: 10.7717/peerj-cs.1205 (PMC10280263; doi:10.7717/peerj-cs.1205)
Supplement: Supplemental Information 3 [file peerj-cs-09-1205-s003.zip › TASI Dataset 2021/SEERA_1810.csv]

date	open	high	low	close	change	change_percent	volume_traded	value_traded_SAR	number_trades
2020-03-19	13.06	14.46	13.06	13.98	0.8	6.07	7191047.0	99616831.7	4210
2020-03-18	12.8	13.62	12.74	13.18	0.38	2.97	5045213.0	66165743.0	3541
2020-03-17	12.5	13.18	12.16	12.8	0.32	2.56	4160958.0	53136127.9	3236
2020-03-16	12.74	13.06	12.12	12.48	-0.62	-4.73	6067856.0	76546507.38	3191
2020-03-15	14.16	14.3	12.9	13.1	-0.88	-6.29	6582183.0	87140218.38	4323
2020-03-12	13.22	14.2	13.12	13.98	-0.58	-3.98	4101527.0	56000069.9	2649
2020-03-11	16.06	16.08	14.44	14.56	-1.48	-9.23	7193532.0	109493471.82	4140
2020-03-10	16.0	16.2	14.48	16.04	0.92	6.08	8389203.0	130226264.52	4584
2020-03-09	15.12	15.5	15.12	15.12	-1.68	-10.0	4138712.0	62686281.92	1638
2020-03-08	16.82	17.2	16.8	16.8	-1.86	-9.97	5826698.0	97982891.92	2453
2020-03-05	19.0	19.38	18.58	18.66	-0.42	-2.2	3199520.0	60552995.84	2580
2020-03-04	18.62	19.38	18.52	19.08	0.2	1.06	3114641.0	59236042.02	2693
2020-03-03	18.8	19.1	18.0	18.88	0.58	3.17	4739246.0	89126172.68	3290
2020-03-02	19.0	19.2	18.14	18.3	-0.3	-1.61	5680445.0	107274982.88	4419
2020-03-01	19.2	19.3	18.16	18.6	-1.2	-6.06	6142843.0	113795828.52	3974
2020-02-27	20.46	20.46	18.76	19.8	-0.96	-4.62	8357916.0	163481294.62	6384
2020-02-26	20.96	21.1	20.68	20.76	-0.6	-2.81	3708235.0	77056506.84	2672
2020-02-25	21.32	21.6	20.94	21.36	-0.14	-0.65	2806608.0	59511998.94	2261
2020-02-24	22.54	22.54	21.34	21.5	-1.16	-5.12	4202888.0	91590979.48	3911
2020-02-23	22.72	23.16	22.52	22.66	-0.02	-0.09	3026781.0	69264346.86	2522
2020-02-20	22.2	22.84	22.18	22.68	0.5	2.25	2220842.0	50162568.52	1870
2020-02-19	22.12	22.32	22.06	22.18	0.04	0.18	1228785.0	27272217.56	1065
2020-02-18	21.88	22.24	21.72	22.14	0.34	1.56	1391983.0	30710381.18	1408
2020-02-17	21.6	21.8	21.5	21.8	0.34	1.58	1122207.0	24326760.78	1309
2020-02-16	21.78	21.88	21.0	21.46	-0.24	-1.11	1603359.0	34666354.64	1299
2020-02-13	22.12	22.22	21.5	21.7	-0.42	-1.9	1255004.0	27375634.84	1311
2020-02-12	22.32	22.42	22.0	22.12	-0.22	-0.98	942829.0	20872460.52	1042
2020-02-11	22.6	22.74	22.3	22.34	-0.16	-0.71	1564471.0	35265153.26	1218
2020-02-10	22.3	22.52	21.98	22.5	0.3	1.35	1407853.0	31414115.78	1393
2020-02-09	22.5	22.58	21.7	22.2	-0.26	-1.16	2307815.0	50857219.1	1996
2020-02-06	23.0	23.02	22.22	22.46	-0.48	-2.09	2018647.0	45704171.22	2109
2020-02-05	23.24	23.34	22.94	22.94	-0.2	-0.86	1267717.0	29350577.3	1376
2020-02-04	23.14	23.24	23.04	23.14	0.12	0.52	998002.0	23089607.58	899
2020-02-03	23.14	23.36	22.98	23.02	-0.14	-0.6	1938925.0	44843980.7	1964
2020-02-02	22.92	23.54	22.8	23.16	-0.18	-0.77	2711368.0	62807201.8	2150
2020-01-30	22.98	23.4	22.82	23.34	0.4	1.74	2288653.0	53139415.5	1538
2020-01-29	22.8	23.18	22.8	22.94	0.16	0.7	1606480.0	36900164.7	1395
2020-01-28	22.62	23.0	22.62	22.78	0.08	0.35	1725967.0	39434791.22	1400
2020-01-27	22.96	23.28	22.7	22.7	-0.24	-1.05	2436634.0	56224436.32	1837
2020-01-26	23.0	23.04	22.86	22.94	-0.26	-1.12	1490920.0	34224724.52	1475
2020-01-23	23.4	23.54	23.04	23.2	-0.2	-0.85	2554826.0	59697187.04	2010
2020-01-22	23.1	23.7	23.1	23.4	0.5	2.18	4423402.0	103888369.58	3605
2020-01-21	22.42	22.92	22.34	22.9	0.44	1.96	2349105.0	53377529.58	1818
2020-01-20	22.74	22.74	22.3	22.46	-0.2	-0.88	1321776.0	29734405.48	1239
2020-01-19	22.7	22.8	22.66	22.66	-0.02	-0.09	827976.0	18814472.9	714
2020-01-16	22.72	22.84	22.58	22.68	0.0	0.0	771667.0	17514540.78	758
2020-01-15	22.8	22.94	22.58	22.68	-0.14	-0.61	1247164.0	28435326.0	808
2020-01-14	22.84	22.9	22.46	22.82	-0.04	-0.17	2552311.0	58048038.3	1920
2020-01-13	22.5	22.98	22.34	22.86	0.46	2.05	2641318.0	60351392.82	1604
2020-01-12	22.06	22.9	22.04	22.4	0.52	2.38	2322746.0	52212869.16	1842
2020-01-09	21.5	21.94	21.44	21.88	0.9	4.29	2902593.0	62976639.42	1905
2020-01-08	21.14	21.42	20.66	20.98	-0.52	-2.42	3612656.0	76170521.74	4044
2020-01-07	21.52	21.84	21.38	21.5	0.0	0.0	1506465.0	32600652.5	1362
2020-01-06	22.0	22.1	21.14	21.5	-0.52	-2.36	2235497.0	48309243.92	1743
2020-01-05	21.9	22.28	21.8	22.02	-0.38	-1.7	2084047.0	45941337.32	1476
2020-01-02	22.1	22.64	22.1	22.4	0.3	1.36	2718225.0	61011683.52	1638
2020-01-01	21.8	22.34	21.78	22.1	0.2	0.91	1841763.0	40773259.12	1467
2019-12-31	21.62	21.96	21.44	21.9	0.28	1.3	1783123.0	38760247.0	1169
2019-12-30	21.66	21.86	21.54	21.62	-0.04	-0.18	1565592.0	33975682.8	1021
2019-12-29	21.38	21.9	21.38	21.66	0.34	1.59	2168264.0	46956435.9	1403
2019-12-26	21.26	21.52	21.24	21.32	0.06	0.28	927331.0	19825364.7	795
2019-12-25	21.58	21.66	21.0	21.26	-0.32	-1.48	1879298.0	39918809.88	1253
2019-12-24	21.22	21.76	21.22	21.58	0.38	1.79	5406428.0	116103653.3	2478
2019-12-23	20.64	21.2	20.62	21.2	0.6	2.91	3389166.0	70960971.78	1579
2019-12-22	20.5	20.88	20.3	20.6	0.16	0.78	1763005.0	36477741.48	1378
2019-12-19	19.92	20.72	19.9	20.44	0.56	2.82	5108756.0	104326744.24	3162
2019-12-18	19.22	19.92	19.2	19.88	0.64	3.33	1992977.0	39180866.1	1584
2019-12-17	19.5	19.5	19.22	19.24	-0.18	-0.93	1047690.0	20215549.18	920
2019-12-16	19.36	19.56	19.32	19.42	0.08	0.41	1557157.0	30304723.44	1164
2019-12-15	19.4	19.68	19.2	19.34	-0.06	-0.31	1136137.0	21961646.68	861
2019-12-12	19.7	19.8	19.2	19.4	-0.08	-0.41	1623206.0	31643223.3	1462
2019-12-11	18.84	19.48	18.82	19.48	0.68	3.62	1716907.0	33043520.98	1452
2019-12-10	18.8	18.88	18.6	18.8	-0.02	-0.11	747273.0	14029604.68	696
2019-12-09	19.0	19.08	18.82	18.82	-0.16	-0.84	1406454.0	26693549.24	1050
2019-12-08	18.5	19.0	18.5	18.98	0.56	3.04	1319550.0	24828976.3	1296
2019-12-05	18.26	18.56	18.2	18.42	0.14	0.77	678217.0	12476644.26	811
2019-12-04	18.3	18.3	18.16	18.28	-0.02	-0.11	985876.0	17949305.7	813
2019-12-03	18.72	18.74	18.18	18.3	-0.42	-2.24	1546492.0	28533832.76	1070
2019-12-02	18.74	18.78	18.5	18.72	-0.08	-0.43	967325.0	18015531.24	928
2019-12-01	18.94	18.98	18.72	18.8	-0.06	-0.32	1045227.0	19659408.32	654
2019-11-28	18.62	18.98	18.56	18.86	0.26	1.4	882500.0	16602629.82	877
2019-11-27	18.84	18.98	18.58	18.6	-0.22	-1.17	814468.0	15317451.92	886
2019-11-26	19.16	19.16	18.82	18.82	-0.34	-1.77	1411810.0	26808682.88	908
2019-11-25	19.0	19.34	18.82	19.16	0.14	0.74	1753211.0	33453593.16	1415
2019-11-24	19.5	19.6	19.02	19.02	-0.48	-2.46	1637649.0	31585000.66	1135
2019-11-21	19.58	19.9	19.44	19.5	0.02	0.1	3541384.0	69635105.5	2849
2019-11-20	18.64	19.7	18.64	19.48	0.96	5.18	5644669.0	108375634.12	4245
2019-11-19	18.52	18.62	18.42	18.52	0.02	0.11	864270.0	16014996.62	792
2019-11-18	18.5	18.6	18.46	18.5	-0.06	-0.32	1087981.0	20126185.38	637
2019-11-17	18.66	18.76	18.42	18.56	-0.1	-0.54	613098.0	11369494.04	705
2019-11-14	18.12	18.68	18.1	18.66	0.54	2.98	1655814.0	30637264.2	1391
2019-11-13	18.5	18.5	18.1	18.12	-0.38	-2.05	1750897.0	32064197.6	1155
2019-11-12	18.4	18.56	18.36	18.5	0.12	0.65	741793.0	13711608.0	637
2019-11-11	18.46	18.64	18.36	18.38	-0.1	-0.54	1221174.0	22597256.12	761
2019-11-10	18.46	18.58	18.38	18.48	0.08	0.43	756198.0	13990181.72	602
2019-11-07	18.66	18.88	18.24	18.4	-0.28	-1.5	1887634.0	35187548.04	1228
2019-11-06	18.8	18.9	18.66	18.68	-0.12	-0.64	976216.0	18305676.26	860
2019-11-05	18.56	19.02	18.5	18.8	0.28	1.51	3278894.0	61247061.48	2146
2019-11-04	18.3	18.68	18.3	18.52	0.42	2.32	2986673.0	55282664.74	2239
2019-11-03	17.98	18.16	17.9	18.1	-0.12	-0.66	864017.0	15569492.24	762
2019-10-31	18.4	18.64	18.16	18.22	-0.04	-0.22	2451497.0	42956517.32	1262
2019-10-30	17.86	18.3	17.86	18.26	0.28	1.56	1554417.0	27392150.24	973
2019-10-29	18.02	18.1	17.64	17.98	-0.18	-0.99	960851.0	17180405.56	832
2019-10-28	18.42	18.5	18.1	18.16	-0.32	-1.73	944184.0	17285324.92	769
2019-10-27	18.32	18.76	18.32	18.48	-0.02	-0.11	956451.0	17714985.52	1071
2019-10-24	17.96	18.66	17.84	18.5	0.54	3.01	3062163.0	56170348.18	3392
2019-10-23	17.58	17.96	17.46	17.96	0.38	2.16	1053381.0	18676386.78	1322
2019-10-22	17.72	17.84	17.46	17.58	-0.16	-0.9	1604655.0	28287178.48	1023
2019-10-21	17.96	17.96	17.74	17.74	-0.16	-0.89	813637.0	14496336.72	627
2019-10-20	17.9	18.0	17.8	17.9	0.32	1.82	1971210.0	35311344.36	1192
2019-10-17	17.6	17.8	17.5	17.58	0.02	0.11	1422203.0	25109577.06	1172
2019-10-16	17.38	17.6	17.16	17.56	0.16	0.92	1251787.0	21823209.54	879
2019-10-15	17.72	17.74	17.38	17.4	-0.3	-1.69	1242466.0	21819257.34	767
2019-10-14	17.88	18.0	17.64	17.7	-0.18	-1.01	677939.0	12093637.88	606
2019-10-13	18.24	18.34	17.88	17.88	-0.36	-1.97	945649.0	17072885.5	776
2019-10-10	18.2	18.38	18.02	18.24	-0.02	-0.11	931619.0	17010822.68	669
2019-10-09	18.38	18.62	18.2	18.26	-0.12	-0.65	1041511.0	19171627.02	817
2019-10-08	19.06	19.06	18.24	18.38	-0.68	-3.57	1609724.0	29930740.98	1477
2019-10-07	19.02	19.22	19.02	19.06	-0.04	-0.21	1214357.0	23239313.86	826
2019-10-06	18.88	19.18	18.82	19.1	0.36	1.92	2009280.0	38403757.6	1105
2019-10-03	18.9	18.98	18.6	18.74	-0.14	-0.74	1972939.0	37106546.22	1006
2019-10-02	18.76	19.2	18.62	18.88	0.18	0.96	3619275.0	68640379.04	2918
2019-10-01	18.68	18.86	18.52	18.7	0.1	0.54	2469356.0	46060058.4	1731
2019-09-30	18.62	18.9	18.42	18.6	-0.02	-0.11	3140777.0	58827408.78	2818
2019-09-29	17.96	18.72	17.86	18.62	1.38	8.0	6601009.0	120426286.84	4357
2019-09-26	17.58	17.8	17.24	17.24	-0.32	-1.82	1205307.0	21105120.64	1033
2019-09-25	17.98	17.98	17.5	17.56	-0.34	-1.9	930181.0	16494161.06	870
2019-09-24	17.34	18.0	17.34	17.9	0.56	3.23	2809207.0	50095245.44	2046
2019-09-22	16.8	17.4	16.8	17.34	0.54	3.21	1831293.0	31472575.46	1386
2019-09-19	16.8	16.82	16.62	16.8	0.02	0.12	1842631.0	30926165.88	858
2019-09-18	16.84	16.92	16.68	16.78	-0.06	-0.36	1120129.0	18842611.24	774
2019-09-17	16.6	16.84	16.5	16.84	0.18	1.08	1614319.0	26921278.84	1038
2019-09-16	16.9	16.94	16.46	16.66	-0.2	-1.19	1087095.0	18152433.52	1036
2019-09-15	16.34	17.0	16.18	16.86	0.02	0.12	819718.0	13758196.68	864
2019-09-12	16.72	16.92	16.62	16.84	0.18	1.08	1038942.0	17420318.9	1090
2019-09-11	17.08	17.08	16.5	16.66	-0.48	-2.8	1393673.0	23321569.04	1393
2019-09-10	17.3	17.44	17.06	17.14	-0.1	-0.58	1981058.0	34228045.38	1429
2019-09-09	17.22	17.32	17.16	17.24	0.02	0.12	1314522.0	22661890.44	943
2019-09-08	17.22	17.32	17.12	17.22	0.12	0.7	1041174.0	17936608.44	747
2019-09-05	16.96	17.2	16.96	17.1	0.14	0.83	1473460.0	25151642.82	1104
2019-09-04	16.88	16.98	16.8	16.96	0.1	0.59	1194997.0	20192931.12	790
2019-09-03	17.0	17.0	16.84	16.86	-0.14	-0.82	978209.0	16542277.66	659
2019-09-02	16.9	17.06	16.8	17.0	0.1	0.59	1407297.0	23856758.86	850
2019-09-01	17.2	17.2	16.76	16.9	0.0	0.0	792379.0	13409467.16	675
2019-08-29	17.2	17.2	16.9	16.9	-0.34	-1.97	1586776.0	27034474.12	1009
2019-08-28	17.3	17.44	17.14	17.24	-0.12	-0.69	449522.0	7773524.36	625
2019-08-27	17.84	17.84	17.18	17.36	-0.64	-3.56	3998559.0	69443863.36	2871
2019-08-26	17.3	18.0	16.8	18.0	0.7	4.05	1282959.0	22013498.5	1562
2019-08-25	17.58	17.58	17.22	17.3	-0.34	-1.93	540157.0	9356874.08	657
2019-08-22	17.72	17.74	17.56	17.64	-0.12	-0.68	607740.0	10715390.8	614
2019-08-21	17.72	17.78	17.64	17.76	0.06	0.34	295556.0	5232941.76	365
2019-08-20	17.78	17.86	17.64	17.7	0.02	0.11	466561.0	8265204.0	518
2019-08-19	17.6	17.78	17.6	17.68	-0.02	-0.11	478393.0	8477749.28	1031
2019-08-18	17.7	17.74	17.54	17.7	-0.06	-0.34	526039.0	9283905.86	494
2019-08-08	17.86	17.88	17.72	17.76	-0.12	-0.67	479018.0	8522797.38	480
2019-08-07	17.96	18.14	17.74	17.88	0.02	0.11	949056.0	17001867.12	684
2019-08-06	17.78	17.9	17.5	17.86	0.04	0.22	461579.0	8144427.58	832
2019-08-05	18.04	18.16	17.82	17.82	-0.5	-2.73	621695.0	11154741.42	1437
2019-08-04	18.22	18.32	18.06	18.32	0.12	0.66	365187.0	6637734.92	459
2019-08-01	18.4	18.4	18.2	18.2	-0.2	-1.09	306928.0	5620298.48	645
2019-07-31	18.4	18.48	18.3	18.4	0.02	0.11	286594.0	5271766.98	551
2019-07-30	18.36	18.6	18.32	18.38	-0.02	-0.11	500763.0	9244042.88	543
2019-07-29	18.46	18.5	18.36	18.4	-0.06	-0.33	517697.0	9531271.0	742
2019-07-28	18.3	18.58	18.2	18.46	0.08	0.44	515738.0	9493768.08	520
2019-07-25	18.04	18.38	18.04	18.38	0.34	1.88	495012.0	9036746.92	611
2019-07-24	17.82	18.12	17.82	18.04	0.06	0.33	692050.0	12414248.2	598
2019-07-23	18.42	18.42	17.9	17.98	-0.44	-2.39	1001197.0	18139048.64	1025
2019-07-22	18.62	18.64	18.42	18.42	-0.16	-0.86	457716.0	8486797.16	470
2019-07-21	18.8	18.8	18.54	18.58	-0.4	-2.11	674982.0	12589886.06	662
2019-07-18	18.98	19.02	18.9	18.98	-0.02	-0.11	671782.0	12741063.62	620
2019-07-17	19.0	19.08	18.84	19.0	0.0	0.0	969890.0	18402038.18	720
2019-07-16	18.8	19.06	18.8	19.0	0.2	1.06	1793501.0	34008691.54	1297
2019-07-15	18.86	18.88	18.7	18.8	-0.04	-0.21	566068.0	10632815.26	579
2019-07-14	18.8	19.08	18.6	18.84	0.04	0.21	1427906.0	27065994.18	1327
2019-07-11	18.74	18.88	18.66	18.8	0.04	0.21	704447.0	13208767.88	682
2019-07-10	18.8	18.9	18.6	18.76	0.04	0.21	1271759.0	23834719.02	989
2019-07-09	18.64	19.04	18.64	18.72	0.04	0.21	2351960.0	44308168.44	1718
2019-07-08	18.5	18.88	18.18	18.68	0.16	0.86	1164662.0	21653519.16	1172
2019-07-07	18.66	18.74	18.52	18.52	-0.18	-0.96	598775.0	11142713.9	623
2019-07-04	18.9	18.9	18.6	18.7	-0.22	-1.16	837611.0	15724669.96	1174
2019-07-03	18.9	18.94	18.8	18.92	0.02	0.11	783157.0	14783853.82	1457
2019-07-02	18.54	19.3	18.54	18.9	0.38	2.05	3374650.0	64035333.88	4468
2019-07-01	17.96	18.74	17.88	18.52	0.64	3.58	3175435.0	58471690.36	3646
2019-06-30	17.68	18.0	17.68	17.88	0.38	2.17	1731214.0	30972587.86	2039
2019-06-27	17.52	17.94	17.5	17.5	0.0	0.0	1884675.0	33330318.26	2839
2019-06-26	17.34	17.54	17.3	17.5	0.26	1.51	821533.0	14305581.44	787
2019-06-25	17.36	17.4	17.14	17.24	-0.08	-0.46	783522.0	13508202.74	821
2019-06-24	17.6	17.62	17.02	17.32	-0.3	-1.7	814329.0	14070370.04	903
2019-06-23	17.9	17.94	17.6	17.62	-0.28	-1.56	502913.0	8920914.38	565
2019-06-20	17.88	18.04	17.78	17.9	0.0	0.0	1606211.0	28762581.54	871
2019-06-19	18.0	18.1	17.88	17.9	-0.1	-0.56	1408871.0	25358713.6	851
2019-06-18	18.0	18.18	17.84	18.0	0.0	0.0	2367226.0	42669845.72	1560
2019-06-17	17.8	18.1	17.7	18.0	0.24	1.35	1524811.0	27332995.62	1034
2019-06-16	17.86	17.86	17.7	17.76	0.06	0.34	858508.0	15219725.8	548
2019-06-13	17.76	17.8	17.68	17.7	-0.22	-1.23	1549851.0	27463306.66	923
2019-06-12	17.94	18.12	17.7	17.92	0.04	0.22	2121764.0	38040560.96	1419
2019-06-11	17.5	17.94	17.42	17.88	0.48	2.76	1837098.0	32545787.18	1412
2019-06-10	17.2	17.6	17.16	17.4	0.26	1.52	1781963.0	31001620.36	1295
2019-06-09	17.18	17.4	17.14	17.14	0.12	0.71	1370794.0	23637706.56	1016
2019-05-30	16.84	17.06	16.8	17.02	0.12	0.71	894021.0	15145007.22	591
2019-05-29	16.98	17.18	16.76	16.9	-0.1	-0.59	692671.0	11762711.5	614
2019-05-28	16.8	17.38	16.76	17.0	0.26	1.55	3553326.0	60441685.98	2020
2019-05-27	16.54	16.9	16.36	16.74	0.24	1.45	837984.0	13893979.62	807
2019-05-26	16.54	16.68	16.3	16.5	-0.4	-2.37	491060.0	8077822.66	594
2019-05-23	16.6	16.9	16.16	16.9	0.26	1.56	1171092.0	19215745.6	1113
2019-05-22	16.86	16.98	16.6	16.64	-0.12	-0.72	801524.0	13492883.22	741
2019-05-21	16.48	16.82	16.46	16.76	0.34	2.07	691806.0	11498067.12	696
2019-05-20	16.42	16.52	16.02	16.42	-0.08	-0.48	1485184.0	24098953.96	1358
2019-05-19	16.98	17.1	16.5	16.5	-0.5	-2.94	1049932.0	17668038.46	866
2019-05-16	16.9	17.04	16.86	17.0	0.04	0.24	881271.0	14948750.24	738
2019-05-15	17.0	17.38	16.86	16.96	-0.02	-0.12	1679091.0	28762871.12	1329
2019-05-14	16.86	17.04	16.2	16.98	0.14	0.83	2632465.0	44120628.6	3184
2019-05-13	17.32	17.5	16.8	16.84	-0.62	-3.55	2009716.0	34239692.5	1514
2019-05-12	17.8	17.8	17.2	17.46	-0.46	-2.57	1397913.0	24455534.44	1180
2019-05-09	17.9	17.96	17.74	17.92	-0.02	-0.11	817604.0	14584024.64	656
2019-05-08	17.92	18.0	17.74	17.94	-0.06	-0.33	1350598.0	24103150.34	999
2019-05-07	18.0	18.1	17.7	18.0	0.1	0.56	1500817.0	26861808.98	1283
2019-05-06	18.6	18.6	17.78	17.9	-0.98	-5.19	3438356.0	61824831.24	2309
2019-05-05	19.3	19.3	18.84	18.88	-0.38	-1.97	1294733.0	24661632.04	1097
2019-05-02	19.4	19.4	19.22	19.26	-0.18	-0.93	848629.0	16384348.82	822
2019-05-01	19.36	19.44	19.16	19.44	0.06	0.31	1243767.0	23973111.46	1199
2019-04-30	19.44	19.56	19.38	19.38	-0.04	-0.21	1791708.0	34828158.56	1143
2019-04-29	19.56	19.58	19.38	19.42	-0.18	-0.92	955668.0	18597410.76	859
2019-04-28	19.38	19.82	19.3	19.6	0.18	0.93	1226280.0	24042391.78	1320
2019-04-25	19.6	19.6	19.2	19.42	-0.1	-0.51	1855762.0	35903890.32	1272
2019-04-24	19.9	19.9	19.48	19.52	-0.3	-1.51	1415899.0	27884895.32	1552
2019-04-23	19.86	20.06	19.64	19.82	0.12	0.61	2869341.0	57086950.9	2629
2019-04-22	19.36	19.92	19.18	19.7	0.36	1.86	2970959.0	58042534.38	2697
2019-04-21	19.3	19.36	19.06	19.34	-0.04	-0.21	2430899.0	46670620.96	2045
2019-04-18	19.88	19.88	19.26	19.38	-0.5	-2.52	3838944.0	74682526.46	3248
2019-04-17	20.0	20.06	19.8	19.88	-0.24	-1.19	2444267.0	48638460.78	1841
2019-04-16	20.46	20.46	20.08	20.12	-0.26	-1.28	1880485.0	38033703.88	1720
2019-04-15	20.78	20.78	19.9	20.38	0.18	0.89	4659555.0	94904865.52	3983
2019-04-14	20.27	20.37	19.99	20.2	0.0	0.0	2735321.0	55264909.15	1464
2019-04-11	20.06	20.37	20.06	20.2	-0.17	-0.83	2485847.0	50335729.15	1312
2019-04-10	20.41	20.41	20.23	20.37	0.0	0.0	2265780.0	46047102.5	1107
2019-04-09	20.44	20.48	20.27	20.37	-0.04	-0.2	2066859.0	42086763.1	979
2019-04-08	20.41	20.48	20.23	20.41	0.0	0.0	3021800.0	61385020.85	1278
2019-04-07	20.37	20.58	20.23	20.41	0.21	1.04	4357312.0	88697532.75	2117
2019-04-04	20.02	20.2	19.88	20.2	0.14	0.7	3453432.0	68988770.25	1701
2019-04-03	20.16	20.23	19.85	20.06	-0.28	-1.38	4537252.0	91032044.15	2698
2019-04-02	20.51	20.65	20.23	20.34	-0.17	-0.83	5553043.0	113654726.75	2420
2019-04-01	19.95	20.68	19.88	20.51	0.59	2.96	7980749.0	162673385.75	4094
2019-03-31	19.81	20.13	19.67	19.92	0.14	0.71	3046220.0	60814994.55	2138
2019-03-28	20.06	20.13	19.74	19.78	-0.28	-1.4	4523872.0	90048455.6	2871
2019-03-27	20.72	20.75	19.92	20.06	0.04	0.2	12993042.0	264590149.3	7114
2019-03-26	20.02	20.02	19.15	20.02	1.82	10.0	35698595.0	705511026.5	13781
2019-03-25				18.2	0.0	0.0	0.0	0.0	0
2019-03-24	18.76	19.08	18.17	18.2	-0.25	-1.36	2988791.0	55811043.85	2121
2019-03-21	18.45	18.62	18.27	18.45	-0.07	-0.38	948724.0	17502403.35	778
2019-03-20	18.48	18.8	18.1	18.52	0.14	0.76	1304040.0	24121116.55	945
2019-03-19	18.8	18.94	18.03	18.38	-0.49	-2.6	4488862.0	82916879.75	1842
2019-03-18	18.73	18.9	18.59	18.87	0.14	0.75	1472525.0	27701995.9	657
2019-03-17	18.73	19.01	18.62	18.73	0.0	0.0	1726072.0	32469525.7	888
2019-03-14	18.34	18.73	18.31	18.73	0.46	2.52	3232599.0	60058167.75	1797
2019-03-13	17.99	18.31	17.99	18.27	0.24	1.33	1265794.0	23014146.7	854
2019-03-12	17.99	18.1	17.92	18.03	0.07	0.39	888272.0	15984711.9	533
2019-03-11	18.03	18.38	17.92	17.96	-0.14	-0.77	2477558.0	44922053.6	1315
2019-03-10	17.85	18.27	17.78	18.1	0.21	1.17	1791490.0	32358092.25	1131
2019-03-07	17.41	18.13	17.2	17.89	0.43	2.46	3933989.0	69862906.77	2480
2019-03-06	17.61	17.68	17.39	17.46	-0.22	-1.24	1884577.0	32981155.21	1539
2019-03-05	18.06	18.06	17.51	17.68	-0.28	-1.56	2249767.0	39854975.2	2392
2019-03-04	17.96	18.27	17.71	17.96	0.11	0.62	3826119.0	68890219.6	2583
2019-03-03	16.98	18.38	16.98	17.85	0.95	5.62	7726670.0	137426544.42	5358
2019-02-28	17.13	17.26	16.72	16.9	0.18	1.08	5603888.0	95038434.26	3618
2019-02-27	15.79	16.73	15.74	16.72	0.58	3.59	4473596.0	72515514.8	1930
2019-02-26	16.2	16.31	16.07	16.14	0.0	0.0	1135008.0	18356555.52	511
2019-02-25	16.28	16.44	16.07	16.14	-0.27	-1.65	988624.0	16081690.36	692
2019-02-24	16.42	16.56	16.41	16.41	-0.05	-0.3	894039.0	14743866.3	591
2019-02-21	16.42	16.56	16.21	16.46	0.11	0.67	1207308.0	19795136.94	1024
2019-02-20	15.97	16.42	15.97	16.35	0.35	2.19	2328987.0	37863691.18	1622
2019-02-19	15.92	16.06	15.78	16.0	0.15	0.95	661568.0	10530413.7	518
2019-02-18	15.86	16.0	15.84	15.85	-0.01	-0.06	388435.0	6183164.64	289
2019-02-17	15.82	16.0	15.74	15.86	0.07	0.44	520655.0	8265465.0	469
2019-02-14	15.75	15.92	15.51	15.79	0.0	0.0	585714.0	9219711.4	551
2019-02-13	15.68	16.07	15.68	15.79	0.16	1.02	2003517.0	31820736.04	1480
2019-02-12	15.46	15.68	15.09	15.63	0.23	1.49	4261840.0	65310941.48	3078
2019-02-11	15.99	15.99	15.37	15.4	-0.59	-3.69	1927136.0	30384410.8	1539
2019-02-10	15.86	16.13	15.86	15.99	-0.07	-0.44	1181318.0	18846690.98	597
2019-02-07	16.32	16.51	15.82	16.06	-0.22	-1.35	2383724.0	38312780.86	2774
2019-02-06	16.03	16.51	16.02	16.28	0.21	1.31	1731480.0	28323275.14	1271
2019-02-05	15.93	16.27	15.81	16.07	0.14	0.88	970011.0	15655634.24	978
2019-02-04	15.92	16.03	15.86	15.93	0.0	0.0	767057.0	12212894.16	344
2019-02-03	16.07	16.07	15.86	15.93	-0.14	-0.87	472522.0	7548423.78	381
2019-01-31	16.21	16.34	15.92	16.07	-0.13	-0.8	1065027.0	17133357.72	1320
2019-01-30	15.82	16.41	15.82	16.2	0.27	1.69	1989827.0	32256279.54	1819
2019-01-29	15.95	16.06	15.53	15.93	0.0	0.0	1998460.0	31580506.5	1763
2019-01-28	15.44	16.07	15.4	15.93	0.61	3.98	4213325.0	66545968.7	3123
2019-01-27	14.86	15.43	14.8	15.32	0.45	3.03	3761521.0	57034975.5	1827
2019-01-24	14.84	14.88	14.73	14.87	0.03	0.2	1123929.0	16630117.22	815
2019-01-23	14.98	15.04	14.81	14.84	-0.13	-0.87	1270337.0	18981989.76	733
2019-01-22	14.95	15.12	14.88	14.97	0.02	0.13	1051444.0	15779585.7	559
2019-01-21	15.0	15.09	14.9	14.95	-0.09	-0.6	1164197.0	17469967.94	850
2019-01-20	15.16	15.25	14.97	15.04	-0.05	-0.33	1757682.0	26482787.1	836
2019-01-17	14.7	15.29	14.69	15.09	0.35	2.37	2145080.0	32439509.3	1572
2019-01-16	14.93	14.94	14.74	14.74	-0.07	-0.47	668337.0	9890917.32	517
2019-01-15	14.95	15.12	14.66	14.81	-0.21	-1.4	2102378.0	31162256.92	1556
2019-01-14	15.22	15.51	14.95	15.02	-0.16	-1.05	1739352.0	26490545.34	1587
2019-01-13	14.38	15.7	14.38	15.18	0.8	5.56	9260581.0	140713859.72	5311
2019-01-10	14.48	14.49	14.31	14.38	-0.03	-0.21	1602733.0	23101911.32	1156
2019-01-09	14.31	14.44	14.19	14.41	0.14	0.98	2101408.0	30015140.42	2423
2019-01-08	14.13	14.3	13.95	14.27	0.14	0.99	1350768.0	19062867.54	2125
2019-01-07	13.92	14.16	13.92	14.13	0.21	1.51	1337793.0	18805960.32	2601
2019-01-06	13.98	14.09	13.92	13.92	-0.03	-0.22	820719.0	11487365.36	946
2019-01-03	13.86	14.03	13.84	13.95	0.11	0.79	474266.0	6598879.3	660
2019-01-02	13.92	13.93	13.82	13.84	-0.09	-0.65	212485.0	2949063.1	317
2019-01-01	13.89	13.96	13.88	13.93	-0.05	-0.36	158490.0	2208356.16	229
2018-12-31	13.91	13.98	13.79	13.98	0.14	1.01	480586.0	6671802.7	494
2018-12-30	13.84	13.91	13.84	13.84	0.06	0.44	218383.0	3031332.52	234
2018-12-27	13.95	13.96	13.78	13.78	-0.04	-0.29	536407.0	7434588.72	561
2018-12-26	13.84	13.98	13.82	13.82	-0.09	-0.65	328223.0	4558017.02	353
2018-12-25	13.88	13.91	13.72	13.91	-0.02	-0.14	768129.0	10606380.8	571
2018-12-24	13.86	14.07	13.85	13.93	0.07	0.51	579287.0	8086030.88	645
2018-12-23	13.71	13.88	13.38	13.86	-0.06	-0.43	807283.0	11117924.5	939
2018-12-20	14.16	14.16	13.86	13.92	-0.24	-1.69	1378658.0	19335194.64	1116
2018-12-19	14.42	14.47	14.1	14.16	-0.31	-2.14	2139205.0	30491063.82	1537
2018-12-18	14.54	14.58	14.44	14.47	-0.11	-0.75	983157.0	14263378.24	1076
2018-12-17	14.74	14.76	14.58	14.58	-0.16	-1.09	1759334.0	25788069.84	1181
2018-12-16	14.74	14.79	14.69	14.74	-0.07	-0.47	1537288.0	22663697.96	1463
2018-12-13	14.83	14.91	14.74	14.81	0.02	0.14	922194.0	13668620.58	592
2018-12-12	14.77	14.86	14.7	14.79	0.05	0.34	1040343.0	15377775.92	709
2018-12-11	14.72	14.83	14.66	14.74	0.0	0.0	668077.0	9844380.78	521
2018-12-10	14.83	14.87	14.69	14.74	-0.06	-0.41	621055.0	9180920.28	705
2018-12-09	14.62	14.84	14.61	14.8	0.12	0.82	1116087.0	16474184.34	998
2018-12-06	14.88	14.91	14.63	14.68	-0.19	-1.28	895461.0	13194708.54	1078
2018-12-05	14.86	15.15	14.76	14.87	-0.08	-0.54	2208157.0	33100129.26	1810
2018-12-04	14.72	14.95	14.69	14.95	0.26	1.77	1048275.0	15511277.58	1071
2018-12-03	14.66	14.86	14.61	14.69	0.04	0.27	1202069.0	17673572.02	1232
2018-12-02	14.54	14.7	14.51	14.65	0.25	1.74	797206.0	11663656.88	922
2018-11-29	14.74	14.86	14.4	14.4	-0.34	-2.31	1170163.0	17135493.18	1312
2018-11-28	14.4	14.8	14.4	14.74	0.34	2.36	2556739.0	37299012.46	1443
2018-11-27	14.4	14.54	14.4	14.4	-0.02	-0.14	874172.0	12643888.1	830
2018-11-26	14.47	14.52	14.37	14.42	-0.02	-0.14	409578.0	5917144.22	408
2018-11-25	14.38	14.48	14.35	14.44	0.02	0.14	704041.0	10149197.98	550
2018-11-22	14.4	14.56	14.35	14.42	0.02	0.14	825305.0	11931691.4	581
2018-11-21	14.44	14.52	14.27	14.4	-0.04	-0.28	866370.0	12452303.38	644
2018-11-20	14.56	14.61	14.44	14.44	-0.15	-1.03	1183321.0	17180954.98	682
2018-11-19	14.68	14.76	14.56	14.59	-0.09	-0.61	1097236.0	16099319.24	732
2018-11-18	15.09	15.09	14.62	14.68	-0.41	-2.72	2468774.0	36390906.14	1520
2018-11-15	15.02	15.72	15.01	15.09	0.19	1.28	5439835.0	83459986.66	3504
2018-11-14	14.81	15.0	14.68	14.9	-0.1	-0.67	1884501.0	28043115.58	1203
2018-11-13	14.87	15.12	14.73	15.0	0.14	0.94	1543044.0	23111774.16	895
2018-11-12	14.7	14.98	14.7	14.86	0.14	0.95	891901.0	13273721.46	646
2018-11-11	14.58	14.72	14.54	14.72	-0.14	-0.94	538541.0	7878083.6	579
2018-11-08	14.65	14.86	14.51	14.86	0.23	1.57	1019483.0	14873905.18	666
2018-11-07	14.51	14.66	14.13	14.63	-0.3	-2.01	2663247.0	38603782.6	1381
2018-11-06	14.76	15.04	14.68	14.93	0.09	0.61	774264.0	11560215.52	643
2018-11-05	15.11	15.11	14.81	14.84	-0.25	-1.66	1110575.0	16558735.0	892
2018-11-04	15.22	15.23	15.02	15.09	-0.13	-0.85	777594.0	11742969.92	580
2018-11-01	15.25	15.46	15.19	15.22	-0.03	-0.2	1119958.0	17140478.58	822
2018-10-31	15.19	15.4	15.05	15.25	0.24	1.6	1858234.0	28410784.28	1764
2018-10-30	14.98	15.4	14.93	15.01	0.1	0.67	2240188.0	34049114.94	1797
2018-10-29	14.93	15.02	14.81	14.91	0.1	0.68	1700108.0	25405254.88	2016
2018-10-28	15.16	15.16	14.68	14.81	0.27	1.86	1757712.0	26020315.88	1100
2018-10-25	14.54	14.65	14.33	14.54	0.0	0.0	1259103.0	18318390.84	878
2018-10-24	14.55	14.74	14.37	14.54	-0.07	-0.48	1027213.0	15011247.28	872
2018-10-23	14.33	14.81	14.16	14.61	0.42	2.96	1868452.0	27104517.58	1906
2018-10-22	14.61	14.81	14.17	14.19	-0.51	-3.47	1392861.0	20154211.94	1079
2018-10-21	14.34	15.02	14.33	14.7	-0.48	-3.16	1813556.0	26695046.18	1075
2018-10-18	14.77	15.56	14.74	15.18	0.45	3.05	1762849.0	26671142.78	1403
2018-10-17	14.68	15.04	14.68	14.73	0.05	0.34	1315769.0	19534695.84	964
2018-10-16	14.33	14.88	13.89	14.68	-0.23	-1.54	2972430.0	43158570.08	1697
2018-10-15	14.12	15.28	13.99	14.91	1.02	7.34	2281359.0	33186719.36	1388
2018-10-14	14.4	14.61	13.67	13.89	-0.92	-6.21	2680315.0	37935139.4	2353
2018-10-11	15.11	15.11	14.63	14.81	-0.56	-3.64	1667926.0	24692135.04	1426
2018-10-10	15.68	15.72	15.35	15.37	-0.28	-1.79	1099349.0	16998651.06	1099
2018-10-09	15.37	15.67	15.18	15.65	-0.12	-0.76	3501793.0	53934308.48	4559
2018-10-08	15.72	16.04	15.71	15.77	0.06	0.38	858918.0	13612981.52	787
2018-10-07	16.07	16.1	15.71	15.71	-0.32	-2.0	966629.0	15321417.14	701
2018-10-04	16.14	16.31	16.02	16.03	-0.14	-0.87	782301.0	12613515.62	817
2018-10-03	15.53	16.42	15.44	16.17	0.52	3.32	2452764.0	39459249.78	2074
2018-10-02	16.06	16.07	15.37	15.65	-0.39	-2.43	945818.0	14976939.58	867
2018-10-01	16.21	16.35	16.04	16.04	-0.17	-1.05	935951.0	15099461.48	745
2018-09-30	16.21	16.45	16.03	16.21	0.07	0.43	3786058.0	61401748.3	2076
2018-09-27	15.21	16.63	15.02	16.14	0.93	6.11	5742079.0	91183017.8	3490
2018-09-26	14.44	15.26	14.44	15.21	0.86	5.99	6114858.0	89809384.3	4451
2018-09-25	13.99	14.68	13.99	14.35	-1.19	-7.66	12619942.0	180250601.24	6329
2018-09-20	15.92	15.97	15.51	15.54	-0.38	-2.39	1183493.0	18542023.3	1147
2018-09-19	15.93	16.14	15.81	15.92	-0.15	-0.93	1494100.0	23898428.22	1497
2018-09-18	15.23	16.46	15.23	16.07	1.1	7.35	7666168.0	123742523.46	4232
2018-09-17	14.68	14.98	14.61	14.97	0.32	2.18	1751600.0	25899492.18	1784
2018-09-16	14.9	14.91	14.4	14.65	-0.23	-1.55	1269287.0	18653499.48	1828
2018-09-13	14.93	15.01	14.72	14.88	-0.06	-0.4	1705041.0	25319605.08	1534
2018-09-12	15.26	15.29	14.74	14.94	-0.34	-2.23	1355037.0	20308730.82	1159
2018-09-11	15.3	15.32	15.11	15.28	-0.01	-0.07	718446.0	10928291.06	561
2018-09-10	15.65	15.7	15.16	15.29	-0.42	-2.67	1459626.0	22456083.52	1017
2018-09-09	15.67	15.79	15.53	15.71	-0.08	-0.51	1073576.0	16834874.6	602
2018-09-06	15.39	15.81	15.14	15.79	0.29	1.87	2049846.0	31652941.88	1303
2018-09-05	15.88	16.04	15.02	15.5	-0.36	-2.27	3287113.0	50826613.16	2119
2018-09-04	16.21	16.28	15.86	15.86	-0.34	-2.1	1604716.0	25865136.08	1146
2018-09-03	16.35	16.45	16.16	16.2	-0.14	-0.86	665711.0	10878589.7	642
2018-09-02	16.7	16.7	16.32	16.34	-0.43	-2.56	474362.0	7833800.54	459
2018-08-30	16.84	16.98	16.72	16.77	-0.1	-0.59	604761.0	10183370.34	436
2018-08-29	17.09	17.09	16.77	16.87	-0.18	-1.06	321410.0	5435314.48	329
2018-08-28	16.65	17.11	16.62	17.05	0.42	2.53	1559332.0	26385061.92	973
2018-08-27	16.62	16.63	16.46	16.63	0.07	0.42	916030.0	15187433.88	506
2018-08-26	16.56	16.63	16.56	16.56	0.04	0.24	431678.0	7156391.34	371
2018-08-16	16.28	16.58	16.27	16.52	0.2	1.23	966822.0	15834800.92	595
2018-08-15	16.3	16.52	16.28	16.32	0.07	0.43	1067917.0	17499916.38	617
2018-08-14	16.06	16.28	16.06	16.25	0.19	1.18	828818.0	13425788.84	821
2018-08-13	16.55	16.55	15.74	16.06	-0.52	-3.14	1888670.0	30215390.3	1893
2018-08-12	16.58	16.7	16.58	16.58	-0.12	-0.72	713801.0	11857382.96	470
2018-08-09	17.05	17.05	16.56	16.7	-0.63	-3.64	2118721.0	35522681.34	1400
2018-08-08	17.43	17.47	17.3	17.33	-0.14	-0.8	600687.0	10466033.94	411
2018-08-07	17.47	17.51	17.43	17.47	0.0	0.0	992632.0	17337095.42	404
2018-08-06	17.51	17.54	17.44	17.47	0.0	0.0	698193.0	12198461.75	415
2018-08-05	17.68	17.92	17.33	17.47	-0.11	-0.63	844228.0	14952344.41	620
2018-08-02	17.33	17.82	17.26	17.58	0.18	1.03	431242.0	7530119.86	336
2018-08-01	17.37	17.61	17.37	17.4	-0.06	-0.34	340333.0	5943415.67	272
2018-07-31	17.36	17.47	17.23	17.46	0.26	1.51	398963.0	6927867.48	428
2018-07-30	17.46	17.46	17.19	17.2	-0.16	-0.92	526372.0	9088691.3	491
2018-07-29	17.58	17.61	17.33	17.36	-0.25	-1.42	376832.0	6562827.65	415
2018-07-26	17.68	17.71	17.4	17.61	-0.1	-0.56	1312111.0	22977323.37	616
2018-07-25	17.96	17.96	17.71	17.71	-0.14	-0.78	697831.0	12411935.0	417
2018-07-24	17.78	18.1	17.78	17.85	0.1	0.56	1516715.0	27236630.95	699
2018-07-23	18.1	18.27	17.75	17.75	-0.42	-2.31	894534.0	16068397.95	636
2018-07-22	18.17	18.55	18.1	18.17	0.0	0.0	1197185.0	21940335.2	835
2018-07-19	17.71	18.2	17.65	18.17	0.46	2.6	1266020.0	22728382.5	1007
2018-07-18	17.96	18.06	17.51	17.71	-0.25	-1.39	1034484.0	18532712.15	674
2018-07-17	18.06	18.06	17.89	17.96	-0.1	-0.55	1124212.0	20173774.05	761
2018-07-16	18.06	18.17	17.96	18.06	0.0	0.0	661606.0	11966222.0	478
2018-07-15	18.1	18.17	18.03	18.06	0.0	0.0	413499.0	7486195.3	312
2018-07-12	18.03	18.17	17.92	18.06	0.0	0.0	1031389.0	18644740.35	587
2018-07-11	18.03	18.13	17.99	18.06	-0.04	-0.22	525384.0	9477962.75	455
2018-07-10	18.2	18.2	17.96	18.1	-0.03	-0.17	706034.0	12791129.1	511
2018-07-09	18.13	18.31	17.96	18.13	0.07	0.39	746805.0	13560823.1	536
2018-07-08	17.85	18.17	17.85	18.06	0.07	0.39	448865.0	8087550.55	340
2018-07-05	18.24	18.34	17.89	17.99	-0.25	-1.37	574418.0	10364597.25	500
2018-07-04	18.31	18.48	17.82	18.24	-0.24	-1.3	2174539.0	39419964.75	1371
2018-07-03	18.52	18.69	18.38	18.48	0.0	0.0	657778.0	12188552.75	451
2018-07-02	18.59	18.59	18.41	18.48	-0.18	-0.96	500033.0	9243608.05	320
2018-07-01	18.76	18.83	18.38	18.66	-0.1	-0.53	795715.0	14779775.3	529
2018-06-28	18.83	18.83	18.66	18.76	-0.04	-0.21	547015.0	10250866.25	422
2018-06-27	18.66	18.87	18.62	18.8	0.14	0.75	477513.0	8968400.1	377
2018-06-26	18.97	18.97	18.48	18.66	-0.31	-1.63	762832.0	14239864.7	487
2018-06-25	19.04	19.04	18.83	18.97	-0.04	-0.21	1250044.0	23661799.55	945
2018-06-24	18.73	19.01	18.59	19.01	0.42	2.26	1699208.0	32013650.05	1212
2018-06-21	18.59	18.69	18.38	18.59	0.14	0.76	1154177.0	21434258.9	1196
2018-06-20	18.24	18.59	18.24	18.45	0.11	0.6	1031588.0	19045899.2	1052
2018-06-12	18.13	18.34	18.06	18.34	0.21	1.16	904219.0	16516640.9	658
2018-06-11	18.31	18.31	18.1	18.13	-0.14	-0.77	536124.0	9744381.75	487
2018-06-10	18.34	18.38	18.2	18.27	-0.04	-0.22	953233.0	17425526.8	778
2018-06-07	18.41	18.45	18.24	18.31	-0.07	-0.38	836736.0	15319315.8	768
2018-06-06	18.41	18.62	18.31	18.38	-0.03	-0.16	1956758.0	36042811.5	1430
2018-06-05	18.34	18.52	18.24	18.41	0.14	0.77	1948584.0	35821957.45	1109
2018-06-04	18.2	18.55	18.03	18.27	0.1	0.55	3624106.0	66111685.85	2374
2018-06-03	18.17	18.2	18.06	18.17	0.0	0.0	1423547.0	25818688.7	782
2018-05-31	18.03	18.17	17.89	18.17	0.25	1.4	1588394.0	28613841.25	973
2018-05-30	17.78	18.24	17.78	17.92	0.17	0.96	2690051.0	48367265.8	1305
2018-05-29	17.96	17.96	17.71	17.75	-0.21	-1.17	993692.0	17723126.0	634
2018-05-28	17.82	18.03	17.75	17.96	0.14	0.79	501000.0	8943473.85	457
2018-05-27	17.92	18.06	17.78	17.82	-0.2	-1.11	849911.0	15203584.2	608
2018-05-24	18.2	18.2	17.92	18.02	-0.07	-0.39	1783772.0	32232472.7	1149
2018-05-23	18.17	18.41	18.06	18.09	-0.02	-0.11	2766039.0	50390998.45	2624
2018-05-22	18.13	18.17	17.96	18.11	-0.02	-0.11	1104265.0	19964774.2	807
2018-05-21	18.38	18.38	18.1	18.13	-0.21	-1.15	1156853.0	21033068.1	768
2018-05-20	18.2	18.38	18.06	18.34	0.1	0.55	620470.0	11298922.1	612
2018-05-17	18.55	18.55	18.17	18.24	-0.31	-1.67	1567971.0	28711555.25	1283
2018-05-16	18.9	18.9	18.52	18.55	-0.41	-2.16	643338.0	12020493.1	573
2018-05-15	19.08	19.08	18.8	18.96	-0.03	-0.16	766661.0	14508618.25	591
2018-05-14	19.11	19.11	18.8	18.99	-0.04	-0.21	1076018.0	20392532.8	676
2018-05-13	18.94	19.11	18.83	19.03	0.16	0.85	1501618.0	28475575.6	720
2018-05-10	19.08	19.08	18.66	18.87	-0.01	-0.05	1115300.0	21002808.75	856
2018-05-09	19.08	19.29	18.73	18.88	-0.37	-1.92	1720911.0	32561289.05	1054
2018-05-08	19.01	19.57	18.27	19.25	-0.39	-1.99	2887880.0	54926068.2	1905
2018-05-07	19.67	19.71	19.46	19.64	-0.05	-0.25	764519.0	14966787.45	812
2018-05-06	19.81	19.92	19.67	19.69	-0.1	-0.51	685825.0	13580281.95	390
2018-05-03	19.81	19.88	19.71	19.79	-0.08	-0.4	511780.0	10121845.0	458
2018-05-02	19.99	20.02	19.81	19.87	-0.16	-0.8	987842.0	19655857.6	490
2018-05-01	20.13	20.16	19.88	20.03	0.02	0.1	1686688.0	33728259.4	809
2018-04-30	19.99	20.34	19.92	20.01	0.04	0.2	4381361.0	88306605.85	1961
2018-04-29	19.99	20.06	19.85	19.97	0.0	0.0	910744.0	18170466.7	482
2018-04-26	19.88	20.06	19.71	19.97	0.12	0.6	755617.0	15057476.45	551
2018-04-25	19.95	20.09	19.81	19.85	-0.16	-0.8	973431.0	19389302.1	609
2018-04-24	20.09	20.27	19.81	20.01	-0.07	-0.35	1239047.0	24918633.35	824
2018-04-23	19.95	20.34	19.92	20.08	0.23	1.16	2973286.0	59912759.25	1580
2018-04-22	19.67	19.99	19.6	19.85	0.18	0.92	1530121.0	30272079.2	818
2018-04-19	19.71	19.81	19.53	19.67	0.01	0.05	1298673.0	25581830.55	892
2018-04-18	19.71	19.85	19.53	19.66	-0.13	-0.66	1155812.0	22729819.75	648
2018-04-17	19.64	19.81	19.53	19.79	0.17	0.87	854749.0	16811516.15	620
2018-04-16	19.71	19.81	18.94	19.62	-0.05	-0.25	1599616.0	31344827.15	966
2018-04-15	19.39	19.71	19.39	19.67	0.42	2.18	941213.0	18423992.25	685
2018-04-12	19.15	19.39	18.97	19.25	0.01	0.05	970938.0	18628577.5	716
2018-04-11	19.88	20.02	18.97	19.24	-0.54	-2.73	1916026.0	37592346.5	1265
2018-04-10	19.78	19.92	19.71	19.78	-0.01	-0.05	389427.0	7717569.6	315
2018-04-09	19.81	19.92	19.78	19.79	0.03	0.15	567847.0	11253552.5	411
2018-04-08	19.88	19.92	19.71	19.76	-0.16	-0.8	699543.0	13859165.9	435
2018-04-05	19.92	20.02	19.78	19.92	0.06	0.3	1190973.0	23702090.4	580
2018-04-04	19.81	19.92	19.67	19.86	0.2	1.02	1167966.0	23177662.25	558
2018-04-03	19.85	19.99	19.57	19.66	-0.2	-1.01	1196473.0	23693755.15	774
2018-04-02	19.88	19.92	19.57	19.86	-0.01	-0.05	912464.0	18052712.6	641
2018-04-01	19.92	19.99	19.78	19.87	-0.16	-0.8	740116.0	14705236.6	563
2018-03-29	20.48	20.48	19.74	20.03	-0.2	-0.99	2009739.0	40093021.1	1251
2018-03-28	20.09	20.27	19.85	20.23	0.22	1.1	1227210.0	24588011.95	806
2018-03-27	20.06	20.2	19.92	20.01	0.08	0.4	1227190.0	24584438.35	717
2018-03-26	19.81	20.13	19.81	19.93	0.05	0.25	939675.0	18797943.25	583
2018-03-25	20.2	20.23	19.85	19.88	-0.36	-1.78	900256.0	17983228.55	704
2018-03-22	20.34	20.37	20.16	20.24	-0.09	-0.44	756574.0	15322606.3	547
2018-03-21	20.44	20.58	20.16	20.33	-0.08	-0.39	1376721.0	28104172.35	755
2018-03-20	19.99	20.51	19.92	20.41	0.39	1.95	2011784.0	40827911.65	1090
2018-03-19	19.92	20.2	19.85	20.02	0.15	0.75	1218638.0	24418322.75	724
2018-03-18	19.64	19.92	19.64	19.87	0.17	0.86	654810.0	12963995.1	453
2018-03-15	19.78	19.78	19.39	19.7	-0.09	-0.45	1102029.0	21606668.9	796
2018-03-14	19.74	19.92	19.74	19.79	0.03	0.15	878899.0	17434568.25	580
2018-03-13	20.02	20.13	19.71	19.76	-0.26	-1.3	2210155.0	43866582.8	1269
2018-03-12	19.88	20.48	19.88	20.02	0.12	0.6	3258159.0	65783427.05	1510
2018-03-11	19.99	20.13	19.85	19.9	0.04	0.2	1739741.0	34717711.4	856
2018-03-08	19.78	19.99	19.78	19.86	0.15	0.76	604562.0	12016138.0	483
2018-03-07	19.78	20.09	19.67	19.71	-0.11	-0.55	1316643.0	26142294.75	823
2018-03-06	20.3	20.34	19.6	19.82	-0.52	-2.56	2548155.0	50793239.85	1599
2018-03-05	20.44	20.75	20.13	20.34	-0.19	-0.93	2890518.0	59077502.85	1881
2018-03-04	20.27	21.31	20.09	20.53	0.61	3.06	6697504.0	139178235.2	2890
2018-03-01	19.78	20.02	19.32	19.92	0.02	0.1	40872833.0	750178150.5	1599
2018-02-28	19.6	20.06	19.6	19.9	-0.27	-1.34	1470713.0	29191821.95	656
2018-02-27	20.27	20.37	20.13	20.17	-0.09	-0.44	671206.0	13590400.75	330
2018-02-26	20.3	20.41	20.2	20.26	-0.04	-0.2	964092.0	19563406.75	482
2018-02-25	20.61	20.86	20.2	20.3	-0.27	-1.31	1407788.0	28849820.2	812
2018-02-22	20.23	20.72	20.2	20.57	0.35	1.73	1954066.0	39937804.8	1057
2018-02-21	19.95	20.37	19.81	20.22	0.25	1.25	1966234.0	39623725.7	1117
2018-02-20	19.74	20.16	19.64	19.97	0.33	1.68	1948514.0	38780754.5	1041
2018-02-19	19.5	19.71	19.39	19.64	-0.1	-0.51	471181.0	9216480.15	399
2018-02-18	19.81	19.92	19.5	19.74	0.0	0.0	1863106.0	36652470.15	864
2018-02-15	19.36	19.81	19.22	19.74	0.58	3.03	2401231.0	46941856.2	1550
2018-02-14	19.01	19.29	19.01	19.16	0.13	0.68	963246.0	18440746.95	496
2018-02-13	18.66	19.22	18.66	19.03	0.47	2.53	1603725.0	30491582.4	997
2018-02-12	18.31	18.66	18.2	18.56	0.22	1.2	1142187.0	21133459.45	779
2018-02-11	18.03	18.52	17.19	18.34	-0.35	-1.87	8070982.0	142808699.65	3557
2018-02-08	18.73	18.94	18.45	18.69	-0.01	-0.05	1088732.0	20408249.65	751
2018-02-07	19.08	19.22	18.59	18.7	-0.23	-1.22	1409325.0	26693564.55	722
2018-02-06	18.62	19.08	18.41	18.93	-0.39	-2.02	2542917.0	47828414.8	1250
2018-02-05	19.71	19.71	19.22	19.32	-0.39	-1.98	2068213.0	39998747.35	1054
2018-02-04	19.92	19.92	19.67	19.71	-0.24	-1.2	728063.0	14377421.8	563
2018-02-01	20.13	20.16	19.92	19.95	-0.18	-0.89	709597.0	14178438.2	487
2018-01-31	20.3	20.3	20.02	20.13	-0.16	-0.79	1123947.0	22659673.25	673
2018-01-30	20.44	20.51	20.27	20.29	-0.13	-0.64	1182677.0	24024957.05	557
2018-01-29	20.41	20.72	20.16	20.42	0.24	1.19	3347995.0	68287736.4	1472
2018-01-28	19.99	20.41	19.92	20.18	0.15	0.75	1440456.0	29134695.65	755
2018-01-25	20.16	20.23	19.88	20.03	0.0	0.0	728711.0	14598187.8	347
2018-01-24	19.99	20.37	19.81	20.03	0.04	0.2	2861230.0	57767124.55	625
2018-01-23	20.06	20.27	19.92	19.99	-0.25	-1.24	731971.0	14714544.8	604
2018-01-22	20.48	20.48	20.13	20.24	-0.2	-0.98	903110.0	18307060.35	442
2018-01-21	20.41	20.55	20.27	20.44	0.07	0.34	1566134.0	31952892.1	783
2018-01-18	19.92	20.79	19.88	20.37	0.42	2.11	3582448.0	72957728.45	1646
2018-01-17	19.99	20.09	19.85	19.95	-0.06	-0.3	1499090.0	29956504.45	801
2018-01-16	19.88	20.2	19.85	20.01	0.14	0.7	2419070.0	48469732.3	1199
2018-01-15	19.71	20.02	19.67	19.87	0.25	1.27	2855492.0	56712727.4	1271
2018-01-14	19.25	19.71	19.18	19.62	0.42	2.19	3030248.0	59104446.35	1418
2018-01-11	19.22	19.22	19.04	19.2	0.05	0.26	953643.0	18254818.15	470
2018-01-10	19.15	19.29	19.11	19.15	-0.01	-0.05	771924.0	14804597.65	458
2018-01-09	19.46	19.53	19.08	19.16	-0.16	-0.83	2259684.0	43719917.7	1213
2018-01-08	19.11	19.46	19.04	19.32	0.18	0.94	1595930.0	30654497.65	794
2018-01-07	19.22	19.32	19.04	19.14	0.03	0.16	1482276.0	28460472.05	716
2018-01-04	19.04	19.32	18.94	19.11	0.1	0.53	1423848.0	27215607.65	795
2018-01-03	18.66	19.29	18.52	19.01	0.32	1.71	3367227.0	63913739.65	1539
2018-01-02	18.8	18.94	18.48	18.69	-0.14	-0.74	1529377.0	28475521.4	892
2018-01-01	18.59	18.87	18.38	18.83	-0.05	-0.26	1194749.0	22302518.35	859
2017-12-31	18.97	19.15	18.83	18.88	-0.06	-0.32	1853616.0	35157203.9	845
2017-12-28	19.11	19.22	18.9	18.94	-0.14	-0.73	2135496.0	40657331.4	866
2017-12-27	19.04	19.15	18.94	19.08	0.11	0.58	2001306.0	38150914.0	862
2017-12-26	18.87	19.01	18.8	18.97	0.12	0.64	1238168.0	23425849.8	822
2017-12-25	19.01	19.29	18.8	18.85	-0.18	-0.95	3575694.0	67961591.45	1495
2017-12-24	18.97	19.39	18.73	19.03	0.16	0.85	4354479.0	83141017.4	2196
2017-12-21	19.36	19.71	18.83	18.87	-0.54	-2.78	6615109.0	127271687.8	3927
2017-12-20	18.45	19.74	18.24	19.41	1.11	6.07	11274792.0	214935234.15	5278
2017-12-19	18.52	18.59	18.1	18.3	-0.27	-1.45	1977578.0	36325962.2	1223
2017-12-18	18.24	18.62	18.2	18.57	0.35	1.92	1567795.0	28966838.15	842
2017-12-17	18.34	18.41	17.71	18.22	-0.21	-1.14	2271818.0	41094420.5	1171
2017-12-14	18.59	18.66	18.34	18.43	-0.1	-0.54	1487679.0	27465546.6	832
2017-12-13	18.8	18.94	18.45	18.53	-0.09	-0.48	3704434.0	69321632.3	1842
2017-12-12	18.27	18.87	18.24	18.62	0.41	2.25	5584774.0	103974623.95	2330
2017-12-11	18.41	18.45	18.17	18.21	-0.16	-0.87	1763959.0	32305952.9	914
2017-12-10	18.31	18.45	18.2	18.37	0.15	0.82	1896710.0	34788152.65	874
2017-12-07	18.17	18.27	17.99	18.22	0.01	0.05	2099296.0	38140074.15	1118
2017-12-06	18.31	18.55	18.17	18.21	-0.03	-0.16	3283860.0	60372733.5	1658
2017-12-05	18.03	18.27	17.85	18.24	0.06	0.33	2865224.0	51752924.5	1225
2017-12-04	18.27	18.31	18.06	18.18	-0.03	-0.16	3051175.0	55377330.65	1357
2017-12-03	18.17	18.41	18.17	18.21	0.19	1.05	3291649.0	60073389.1	1756
2017-11-30	17.68	18.1	17.61	18.02	0.39	2.21	3449981.0	61603177.7	1795
2017-11-29	17.75	18.03	17.47	17.63	-0.02	-0.11	3240354.0	57667343.65	1535
2017-11-28	17.68	17.92	17.58	17.65	0.1	0.57	3155915.0	55939201.9	1521
2017-11-27	17.85	17.89	17.34	17.55	-0.16	-0.9	3844233.0	67606484.31	2138
2017-11-26	17.05	18.1	17.05	17.71	1.0	5.98	9720118.0	170922438.22	4952
2017-11-23	16.42	16.93	16.37	16.71	0.21	1.27	6109984.0	101842315.38	2923
2017-11-22	16.28	16.59	16.0	16.5	0.4	2.48	7583370.0	123613860.08	3280
2017-11-21	16.07	16.28	15.67	16.1	-0.08	-0.49	7744387.0	124367804.64	3443
2017-11-20	15.93	16.45	15.72	16.18	0.14	0.87	7703140.0	124515037.92	3960
2017-11-19	16.65	16.84	15.51	16.04	-0.84	-4.98	7723854.0	123787784.7	4757
2017-11-16	17.61	17.61	16.51	16.88	-0.73	-4.15	7358918.0	126072829.55	3424
2017-11-15	17.92	18.06	17.51	17.61	-0.3	-1.68	3847836.0	68428228.9	1784
2017-11-14	18.03	18.38	17.82	17.91	-0.12	-0.67	4932166.0	89339866.65	2232
2017-11-13	17.82	18.13	17.47	18.03	0.31	1.75	5581202.0	99457563.35	2847
2017-11-12	18.73	19.04	17.33	17.72	-1.0	-5.34	9611058.0	176656990.55	4174
2017-11-09	18.13	19.11	18.03	18.72	0.52	2.86	9977899.0	185421381.7	3980
2017-11-08	17.54	18.66	16.95	18.2	-0.6	-3.19	33881106.0	602742653.48	11008
2017-11-07	18.8	19.57	18.8	18.8	-2.06	-9.88	16450733.0	312153094.25	3919
2017-11-06	20.86	20.86	20.86	20.86	-2.31	-9.97	2174034.0	45349343.85	612
2017-11-05	22.82	23.34	21.98	23.17	-0.04	-0.17	3637573.0	82097415.45	2119
2017-11-02	23.06	23.38	22.85	23.21	0.12	0.52	2690842.0	62201522.4	1585
2017-11-01	22.92	23.13	22.75	23.09	0.13	0.57	785459.0	18064007.65	567
2017-10-31	22.99	22.99	22.5	22.96	0.02	0.09	1122040.0	25550326.45	832
2017-10-30	22.89	23.13	22.64	22.94	0.06	0.26	1356121.0	31100669.95	775
2017-10-29	22.43	22.92	22.4	22.88	0.49	2.19	1013978.0	22967551.05	713
2017-10-26	22.29	22.54	21.98	22.39	0.21	0.95	550999.0	12248287.45	572
2017-10-25	22.12	22.29	21.87	22.18	0.2	0.91	621851.0	13726461.25	542
2017-10-24	22.36	22.54	21.8	21.98	-0.41	-1.83	982960.0	21812112.65	733
2017-10-23	22.64	22.71	22.05	22.39	-0.24	-1.06	921909.0	20586038.75	766
2017-10-22	22.92	23.1	22.57	22.63	-0.24	-1.05	822666.0	18791993.7	741
2017-10-19	22.68	22.99	22.43	22.87	0.17	0.75	1322248.0	30011616.55	688
2017-10-18	23.13	23.13	22.61	22.7	-0.37	-1.6	1441508.0	32939343.25	691
2017-10-17	23.17	23.2	22.96	23.07	-0.04	-0.17	1643087.0	37901822.9	748
2017-10-16	22.68	23.17	22.4	23.11	0.45	1.99	1634597.0	37433985.0	949
2017-10-15	22.78	23.03	22.64	22.66	-0.03	-0.13	962940.0	21936585.4	693
2017-10-12	22.4	22.71	21.8	22.69	0.32	1.43	1725520.0	38570305.4	1220
2017-10-11	22.36	22.68	21.87	22.37	0.02	0.09	2409755.0	53639057.8	1411
2017-10-10	23.13	23.17	22.29	22.35	-0.78	-3.37	1905895.0	43279591.9	1256
2017-10-09	23.72	23.79	22.96	23.13	-0.61	-2.57	1720217.0	40061360.65	1052
2017-10-08	24.25	24.28	23.62	23.74	-0.54	-2.22	1377136.0	32921589.2	914
2017-10-05	24.74	24.81	24.25	24.28	-0.45	-1.82	1235988.0	30196250.4	740
2017-10-04	24.18	24.81	24.18	24.73	0.58	2.4	1745288.0	42814046.45	1260
2017-10-03	24.11	24.21	24.07	24.15	0.05	0.21	534354.0	12902324.8	370
2017-10-02	24.18	24.21	23.93	24.1	-0.09	-0.37	725647.0	17484170.1	367
2017-10-01	24.0	24.35	23.86	24.19	-0.02	-0.08	1151354.0	27848755.9	694
2017-09-28	24.0	24.35	23.9	24.21	0.21	0.87	716762.0	17284494.9	595
2017-09-27	24.28	24.32	23.9	24.0	-0.19	-0.79	436150.0	10484433.0	464
2017-09-26	24.39	24.49	24.07	24.19	-0.14	-0.58	1169196.0	28435819.4	633
2017-09-25	24.67	24.74	24.28	24.33	0.08	0.33	3141394.0	76984874.8	1449
2017-09-21	24.21	24.39	24.14	24.25	0.07	0.29	708591.0	17202600.75	426
2017-09-20	24.39	24.39	23.97	24.18	-0.19	-0.78	738888.0	17904236.15	510
2017-09-19	24.46	24.56	24.25	24.37	-0.18	-0.73	811952.0	19810779.15	470
2017-09-18	24.6	24.67	24.32	24.55	-0.12	-0.49	1007480.0	24680425.6	687
2017-09-17	24.67	24.84	24.53	24.67	0.01	0.04	689131.0	17016196.55	437
2017-09-14	24.39	24.88	24.32	24.66	0.27	1.11	1051592.0	25888393.85	699
2017-09-13	24.88	24.91	24.32	24.39	-0.46	-1.85	1336544.0	32851526.55	776
2017-09-12	24.49	25.09	24.49	24.85	0.2	0.81	1130117.0	28069674.5	695
2017-09-11	25.02	25.05	24.63	24.65	-0.37	-1.48	1056497.0	26213981.85	616
2017-09-10	25.05	25.3	24.88	25.02	0.1	0.4	1374893.0	34448334.6	769
2017-09-07	25.16	25.65	24.77	24.92	-0.16	-0.64	2496196.0	63171591.5	1458
2017-09-06	24.84	25.3	24.84	25.08	0.24	0.97	927497.0	23285925.3	660
2017-08-29	25.19	25.44	24.63	24.84	-0.29	-1.15	2881464.0	72192533.6	1708
2017-08-28	24.11	25.3	24.07	25.13	1.06	4.4	5524954.0	136753059.6	2488
2017-08-27	23.76	24.39	23.62	24.07	0.37	1.56	3068862.0	73975087.6	1692
2017-08-24	23.48	23.79	23.38	23.7	0.19	0.81	1561127.0	36959527.75	824
2017-08-23	23.48	23.65	23.41	23.51	0.01	0.04	739671.0	17407808.6	361
2017-08-22	23.55	23.72	23.38	23.5	-0.1	-0.42	882674.0	20774297.8	521
2017-08-21	23.69	23.86	23.55	23.6	-0.05	-0.21	996007.0	23642862.65	466
2017-08-20	23.41	23.9	23.41	23.65	0.07	0.3	1092617.0	25914872.6	683
2017-08-17	23.58	23.83	23.38	23.58	0.01	0.04	1214646.0	28674489.2	794
2017-08-16	23.2	23.65	23.2	23.57	0.23	0.99	922580.0	21596949.0	471
2017-08-15	23.83	23.9	23.27	23.34	-0.52	-2.18	2328851.0	54917976.6	1060
2017-08-14	24.11	24.39	23.79	23.86	-0.13	-0.54	2929392.0	70688227.9	1576
2017-08-13	23.34	24.11	23.34	23.99	0.74	3.18	4266029.0	101186458.75	1919
2017-08-10	23.27	23.41	23.2	23.25	-0.03	-0.13	957426.0	22299561.35	507
2017-08-09	23.27	23.65	23.17	23.28	-0.01	-0.04	1726388.0	40396682.25	854
2017-08-08	23.2	23.48	23.1	23.29	0.15	0.65	1573528.0	36583891.15	1011
2017-08-07	23.24	23.27	23.06	23.14	-0.19	-0.81	1112239.0	25719263.45	670
2017-08-06	23.45	23.62	23.31	23.33	-0.2	-0.85	551205.0	12927110.65	488
2017-08-03	23.55	23.76	23.27	23.53	0.11	0.47	2758626.0	64991917.65	1526
2017-08-02	22.5	23.69	22.36	23.42	0.92	4.09	2267530.0	52006918.45	1325
2017-08-01	22.4	22.57	22.19	22.5	0.11	0.49	751090.0	16856562.95	471
2017-07-31	22.5	22.5	22.12	22.39	-0.06	-0.27	860420.0	19208400.1	585
2017-07-30	22.36	22.71	22.33	22.45	-0.14	-0.62	808672.0	18202564.85	640
2017-07-27	23.27	23.31	22.01	22.59	-0.68	-2.92	1847757.0	41860415.2	1367
2017-07-26	23.48	23.55	23.24	23.27	-0.23	-0.98	922996.0	21516553.1	629
2017-07-25	23.65	23.83	23.45	23.5	-0.01	-0.04	1666545.0	39424265.85	1138
2017-07-24	23.48	23.58	23.17	23.51	0.11	0.47	1477121.0	34601262.55	844
2017-07-23	23.38	23.55	23.06	23.4	0.02	0.09	1300102.0	30322796.1	821
2017-07-20	23.41	23.65	23.34	23.38	0.07	0.3	2549822.0	60003894.05	1224
2017-07-19	22.85	23.41	22.82	23.31	0.54	2.37	4394694.0	101837122.15	1976
2017-07-18	22.29	22.85	22.08	22.77	0.48	2.15	2358278.0	53166558.3	1338
2017-07-17	22.92	22.92	22.22	22.29	-0.62	-2.71	2125746.0	47864477.95	1099
2017-07-16	23.06	23.2	22.85	22.91	0.01	0.04	2607229.0	60015651.05	1307
2017-07-13	22.4	22.96	22.33	22.9	0.55	2.46	3874189.0	87815746.65	1707
2017-07-12	22.19	22.4	22.19	22.35	0.24	1.09	1051351.0	23474324.15	586
2017-07-11	22.36	22.43	22.08	22.11	-0.1	-0.45	992147.0	22099918.75	751
2017-07-10	22.33	22.5	22.15	22.21	-0.03	-0.13	1329167.0	29685373.8	727
2017-07-09	22.4	22.47	22.15	22.24	-0.15	-0.67	1198060.0	26741819.05	889
2017-07-06	22.26	22.61	22.26	22.39	0.17	0.77	1776615.0	39826393.25	892
2017-07-05	22.26	22.43	22.01	22.22	-0.09	-0.4	2055865.0	45763575.8	1003
2017-07-04	22.57	22.75	22.22	22.31	-0.21	-0.93	2003044.0	45092775.7	1028
2017-07-03	22.36	22.85	22.36	22.52	0.59	2.69	5440268.0	123091173.65	2418
2017-07-02	21.7	22.33	21.52	21.93	0.25	1.15	4543796.0	100067843.0	1916
2017-06-22	20.75	22.15	20.68	21.68	0.88	4.23	8460965.0	183487994.9	2660
2017-06-21	20.72	20.96	20.48	20.8	0.65	3.23	5564685.0	115509872.8	2407
2017-06-20	20.65	20.86	19.78	20.15	-0.33	-1.61	1887024.0	38479484.65	1244
2017-06-19	20.13	20.61	20.06	20.48	0.54	2.71	2353144.0	48009874.05	1265
2017-06-18	19.5	20.06	19.32	19.94	0.49	2.52	1098740.0	21631562.2	756
2017-06-15	19.57	19.78	19.43	19.45	-0.15	-0.77	758247.0	14848006.9	574
2017-06-14	19.57	19.71	19.5	19.6	0.09	0.46	860413.0	16883392.25	579
2017-06-13	19.53	19.53	19.29	19.51	0.03	0.15	906229.0	17605544.55	787
2017-06-12	19.36	19.64	19.18	19.48	0.21	1.09	1172782.0	22732769.1	696
2017-06-11	19.71	19.85	19.22	19.27	-0.41	-2.08	1426853.0	27769185.95	981
2017-06-08	20.37	20.37	19.64	19.68	-0.77	-3.77	2271140.0	45322818.5	1324
2017-06-07	20.51	20.55	20.34	20.45	0.04	0.2	1090358.0	22295713.65	462
2017-06-06	20.58	20.68	20.41	20.41	-0.12	-0.58	680897.0	13969235.95	500
2017-06-05	20.61	20.68	20.37	20.53	-0.18	-0.87	1320887.0	27104874.75	708
2017-06-04	20.51	20.75	20.44	20.71	0.26	1.27	1220059.0	25198912.3	581
2017-06-01	20.55	20.68	20.41	20.45	-0.16	-0.78	1318422.0	27064575.4	430
2017-05-31	20.75	20.89	20.41	20.61	-0.07	-0.34	1184635.0	24463590.1	634
2017-05-30	20.68	20.89	20.61	20.68	0.04	0.19	1048724.0	21738877.8	513
2017-05-29	20.34	20.68	20.27	20.64	0.21	1.03	2061335.0	42168920.8	915
2017-05-28	21.03	21.1	20.34	20.43	-0.6	-2.85	1489514.0	30754620.0	930
2017-05-25	21.24	21.52	20.96	21.03	-0.21	-0.99	1902492.0	40381051.2	1004
2017-05-24	21.17	21.31	21.1	21.24	0.03	0.14	793551.0	16866088.1	544
2017-05-23	21.31	21.31	21.1	21.21	-0.18	-0.84	998277.0	21181692.8	670
2017-05-22	21.66	21.66	21.31	21.39	-0.2	-0.93	1448819.0	31052984.8	754
2017-05-21	21.8	21.87	21.52	21.59	0.01	0.05	1624332.0	35195254.2	638
2017-05-18	21.52	21.8	21.45	21.58	-0.02	-0.09	1709702.0	36912513.0	809
2017-05-17	21.73	21.73	21.52	21.6	-0.06	-0.28	776323.0	16775625.6	476
2017-05-16	21.66	21.94	21.52	21.66	0.12	0.56	1921638.0	41812425.5	747
2017-05-15	21.45	21.73	21.45	21.54	0.05	0.23	1163314.0	25131601.4	609
2017-05-14	21.24	21.52	21.03	21.49	-0.13	-0.6	1988193.0	42325434.4	1123
2017-05-11	21.87	21.87	21.52	21.62	-0.23	-1.05	1416803.0	30719113.5	781
2017-05-10	21.87	22.01	21.8	21.85	-0.04	-0.18	794749.0	17388872.2	431
2017-05-09	21.8	22.01	21.8	21.89	0.05	0.23	1284803.0	28120987.6	746
2017-05-08	21.52	21.94	21.38	21.84	0.39	1.82	1879570.0	40727636.9	1034
2017-05-07	21.8	21.8	21.38	21.45	-0.35	-1.61	1453753.0	31384445.7	882
2017-05-04	22.08	22.15	21.52	21.8	-0.34	-1.54	3270519.0	71421733.7	1939
2017-05-03	22.99	23.06	22.08	22.14	-0.36	-1.6	5028959.0	113612759.3	2107
2017-05-02	22.5	22.64	22.29	22.5	0.0	0.0	2555401.0	57477452.4	1054
2017-05-01	22.57	22.71	22.43	22.5	-0.1	-0.44	1959744.0	44242621.3	953
2017-04-30	22.71	23.13	22.5	22.6	-0.09	-0.4	4979976.0	113866919.4	1947
2017-04-27	22.5	23.06	22.22	22.69	0.28	1.25	6738268.0	153177931.0	2641
2017-04-26	22.36	22.57	22.22	22.41	0.17	0.76	3070666.0	68697596.5	1345
2017-04-25	22.43	22.85	22.08	22.24	-0.14	-0.63	6681609.0	149925128.4	2849
2017-04-24	22.08	22.57	22.01	22.38	0.4	1.82	7110154.0	158593105.5	2560
2017-04-23	21.59	22.64	21.38	21.98	1.02	4.87	13365632.0	293545610.8	4310
2017-04-20	21.24	21.24	20.89	20.96	-0.31	-1.46	2502457.0	52691132.3	1296
2017-04-19	21.1	21.31	20.96	21.27	0.1	0.47	2111878.0	44640546.9	1000
2017-04-18	21.31	21.45	21.1	21.17	-0.02	-0.09	3650511.0	77565151.1	1296
2017-04-17	21.17	21.31	21.1	21.19	0.03	0.14	1580014.0	33536274.7	780
2017-04-16	21.31	21.31	20.96	21.16	-0.14	-0.66	2436443.0	51474972.4	1350
2017-04-13	21.38	21.52	21.24	21.3	-0.08	-0.37	3216844.0	68694521.7	1248
2017-04-12	21.24	21.73	21.17	21.38	0.11	0.52	6194780.0	133068785.7	1936
2017-04-11	21.45	21.52	21.24	21.27	-0.13	-0.61	2483037.0	53028338.4	1109
2017-04-10	21.38	21.52	21.31	21.4	-0.02	-0.09	2137824.0	45861728.6	968
2017-04-09	21.52	21.66	21.38	21.42	-0.12	-0.56	2668862.0	57428371.1	1145
2017-04-06	21.73	21.87	21.52	21.54	-0.22	-1.01	3158247.0	68474938.0	1476
2017-04-05	21.8	22.01	21.73	21.76	0.05	0.23	4388180.0	96118667.7	1797
2017-04-04	21.52	21.8	21.45	21.71	0.19	0.88	3458535.0	74814062.3	1583
2017-04-03	21.38	22.01	21.24	21.52	0.14	0.65	10151332.0	219854890.1	3805
2017-04-02	21.59	21.59	21.31	21.38	-0.12	-0.56	3100993.0	66572518.3	1416
2017-03-30	21.52	21.59	21.31	21.5	0.08	0.37	3419097.0	73304898.4	1576
2017-03-29	21.45	21.59	21.31	21.42	0.12	0.56	4522406.0	97090743.4	1849
2017-03-28	21.24	21.66	21.1	21.3	0.18	0.85	9707207.0	207742180.7	3059
2017-03-27	20.96	21.59	20.89	21.12	0.09	0.43	8769305.0	186345608.1	3997
2017-03-26	21.17	21.38	20.96	21.03	-0.11	-0.52	3472207.0	73364582.0	1677
2017-03-23	21.17	21.38	21.03	21.14	0.16	0.76	4939255.0	104689841.0	2004
2017-03-22	20.89	21.17	20.75	20.98	-0.38	-1.78	4263437.0	89566889.1	2154
2017-03-21	21.8	22.08	21.31	21.36	-0.44	-2.02	4921200.0	106554970.8	2340
2017-03-20	22.22	22.29	21.73	21.8	-0.42	-1.89	3385863.0	74478281.5	1881
2017-03-19	21.94	22.5	21.8	22.22	0.29	1.32	5246846.0	116344877.5	2611
2017-03-16	21.8	22.15	21.52	21.93	0.34	1.57	5820169.0	126758907.1	2789
2017-03-15	22.01	22.22	21.52	21.59	-0.24	-1.1	4590959.0	100336041.3	2864
2017-03-14	20.82	22.01	20.55	21.83	0.97	4.65	11492414.0	242736172.3	5925
2017-03-13	21.52	21.8	20.68	20.86	-0.71	-3.29	7478316.0	160451879.6	5238
2017-03-12	21.94	22.08	21.45	21.57	-0.64	-2.88	6760350.0	147019665.8	3502
2017-03-09	22.99	22.99	21.94	22.21	-0.94	-4.06	8919940.0	199460978.6	4593
2017-03-08	23.62	23.83	23.06	23.15	-0.36	-1.53	6108205.0	142488101.9	3186
2017-03-07	23.06	23.69	22.99	23.51	0.5	2.17	8901630.0	207396915.3	3761
2017-03-06	23.27	23.41	22.64	23.01	-0.27	-1.16	6368840.0	146106269.0	3546
2017-03-05	23.76	24.04	23.06	23.28	-1.32	-5.37	17214857.0	404867820.3	11421
2017-03-02	22.5	24.6	22.43	24.6	2.2	9.82	10704903.0	251677913.7	3517
2017-03-01	22.85	22.92	22.29	22.4	-0.38	-1.67	2515491.0	56741835.4	1338
2017-02-28	22.5	22.92	21.94	22.78	0.27	1.2	4544497.0	101359542.6	2199
2017-02-27	23.13	23.13	22.36	22.51	-0.66	-2.85	2846512.0	64585030.9	1974
2017-02-26	23.55	23.62	23.06	23.17	-0.44	-1.86	3276104.0	75977230.7	2123
2017-02-23	23.48	23.69	23.34	23.61	0.09	0.38	1805079.0	42449654.3	1557
2017-02-22	24.04	24.32	23.41	23.52	-0.45	-1.88	2946519.0	70487237.5	2092
2017-02-21	24.18	24.32	23.69	23.97	-0.38	-1.56	2826488.0	67739878.8	1805
2017-02-20	24.81	24.88	24.25	24.35	-0.48	-1.93	2087477.0	51366116.2	1189
2017-02-19	25.37	25.37	24.81	24.83	-0.47	-1.86	1637636.0	41027185.2	1064
2017-02-16	25.16	25.58	25.16	25.3	0.21	0.84	1862568.0	47199345.3	1025
2017-02-15	25.02	25.16	24.95	25.09	0.07	0.28	849952.0	21296975.7	730
2017-02-14	25.37	25.44	24.88	25.02	-0.42	-1.65	2150126.0	54010911.2	1446
2017-02-13	25.58	25.79	25.37	25.44	-0.14	-0.55	2486866.0	63594860.1	1278
2017-02-12	25.16	25.65	25.16	25.58	0.58	2.32	3498586.0	88708689.8	1849
2017-02-09	25.16	25.23	24.74	25.0	-0.11	-0.44	2406544.0	60183514.0	1475
2017-02-08	25.65	25.65	24.53	25.11	-0.56	-2.18	5576925.0	139700533.2	2982
2017-02-07	25.79	25.79	25.51	25.67	-0.05	-0.19	1241613.0	31838109.3	744
2017-02-06	25.44	25.79	25.3	25.72	0.27	1.06	1672259.0	42690916.9	902
2017-02-05	25.37	25.65	25.37	25.45	0.06	0.24	1003224.0	25610157.9	763
2017-02-02	25.72	25.93	25.3	25.39	-0.37	-1.44	1708947.0	43820869.0	1137
2017-02-01	25.93	25.93	25.51	25.76	-0.12	-0.46	1360081.0	34960984.1	743
2017-01-31	25.86	25.93	25.58	25.88	-0.07	-0.27	1584061.0	40797622.9	917
2017-01-30	26.55	26.55	25.93	25.95	-0.47	-1.78	1612538.0	42172780.4	989
2017-01-29	26.28	26.62	26.07	26.42	0.25	0.96	1838587.0	48593779.0	1126
2017-01-26	26.42	26.48	26.0	26.17	-0.21	-0.8	1572799.0	41234138.0	1075
2017-01-25	26.55	26.62	26.35	26.38	-0.17	-0.64	1506119.0	39876750.7	1030
2017-01-24	26.76	26.76	26.42	26.55	-0.08	-0.3	1805305.0	47952338.4	1051
2017-01-23	26.76	27.04	26.48	26.63	0.08	0.3	2038714.0	54519587.2	1131
2017-01-22	26.07	26.69	25.86	26.55	-0.22	-0.82	3435974.0	90615195.1	1687
2017-01-19	26.21	26.9	26.0	26.77	0.63	2.41	3344825.0	88548941.0	1661
2017-01-18	25.72	26.42	25.51	26.14	0.37	1.44	3974142.0	103474342.1	2195
2017-01-17	25.16	25.86	24.39	25.77	0.55	2.18	3822799.0	95908524.3	2259
2017-01-16	26.21	26.21	24.81	25.22	-0.97	-3.7	4007414.0	101986608.4	2197
2017-01-15	26.28	26.42	26.0	26.19	0.01	0.04	1415826.0	37124576.6	788
2017-01-12	26.42	26.62	25.86	26.18	-0.1	-0.38	2169270.0	56968132.9	1353
2017-01-11	26.35	26.55	25.93	26.28	-0.09	-0.34	3015785.0	79054281.9	1962
2017-01-10	26.69	26.83	26.28	26.37	-0.25	-0.94	3425647.0	90755410.5	1945
2017-01-09	27.11	27.18	26.21	26.62	-0.42	-1.55	3337101.0	88399762.7	1973
2017-01-08	27.18	27.53	26.83	27.04	-0.11	-0.41	3349772.0	91700681.7	1233
2017-01-05	27.53	27.67	26.55	27.15	-0.35	-1.27	3487758.0	94800291.6	1705
2017-01-04	27.67	27.74	27.11	27.5	-0.05	-0.18	2856992.0	78507168.8	1722
2017-01-03	27.18	27.88	27.04	27.55	0.3	1.1	5640248.0	155109822.9	2992
2017-01-02	27.67	28.79	27.04	27.25	-0.16	-0.58	10005798.0	281250532.0	5076
2017-01-01	25.72	27.6	25.72	27.41	1.79	6.99	12242797.0	328115267.5	5484
2016-12-29	25.37	25.79	25.23	25.62	0.32	1.26	3910117.0	99694039.6	1910
2016-12-28	25.23	25.65	25.09	25.3	0.4	1.61	4514459.0	114442959.3	1994
2016-12-27	24.6	24.95	24.46	24.9	0.34	1.38	2497082.0	61739588.0	1161
2016-12-26	25.02	25.3	24.46	24.56	-0.32	-1.29	2145610.0	53451389.7	1124
2016-12-25	24.95	25.16	24.74	24.88	0.28	1.14	1866304.0	46546414.5	864
2016-12-22	24.04	24.81	23.76	24.6	0.57	2.37	2798309.0	68154008.2	1222
2016-12-21	24.18	24.25	23.9	24.03	-0.04	-0.17	1019210.0	24469606.2	596
2016-12-20	24.18	24.39	23.62	24.07	-0.2	-0.82	1704156.0	40814848.6	866
2016-12-19	24.46	24.74	24.18	24.27	-0.21	-0.86	2022231.0	49544216.3	932
2016-12-18	24.11	24.95	24.11	24.48	0.93	3.95	3530940.0	86718742.3	1590
2016-12-15	23.13	23.76	23.06	23.55	0.08	0.34	1821474.0	42593167.8	1182
2016-12-14	24.04	24.18	23.27	23.47	-0.57	-2.37	2220347.0	52471530.3	1104
2016-12-13	24.6	24.6	23.83	24.04	-0.66	-2.67	2878504.0	69286775.5	1113
2016-12-12	25.37	25.51	24.6	24.7	-0.64	-2.53	2834449.0	70662853.6	1351
2016-12-11	25.16	25.44	25.09	25.34	0.46	1.85	2126253.0	53606702.5	978
2016-12-08	25.23	25.3	24.81	24.88	-0.29	-1.15	1548507.0	38785577.9	735
2016-12-07	25.16	25.44	25.09	25.17	-0.09	-0.36	2462718.0	62240125.7	1184
2016-12-06	24.88	25.37	24.88	25.26	0.4	1.61	1852248.0	46692267.8	981
2016-12-05	25.16	25.3	24.39	24.86	-0.51	-2.01	3635583.0	90145942.0	1756
2016-12-04	26.07	26.07	25.16	25.37	0.14	0.55	2468557.0	63200816.5	1215
2016-12-01	25.09	25.86	24.95	25.23	0.75	3.06	3134066.0	79509228.1	1793
2016-11-30	24.39	24.95	24.18	24.48	0.25	1.03	2814966.0	69215196.8	1206
2016-11-29	24.46	24.6	24.11	24.23	-0.14	-0.57	2297051.0	55857257.0	3194
2016-11-28	23.83	24.46	23.55	24.37	0.63	2.65	1844456.0	44431609.0	972
2016-11-27	23.27	23.97	23.27	23.74	-0.04	-0.17	1275105.0	30167843.4	591
2016-11-24	23.62	23.97	23.34	23.78	0.02	0.08	3107794.0	73718046.7	1282
2016-11-23	23.2	23.97	23.2	23.76	0.57	2.46	2000582.0	47636920.6	841
2016-11-22	22.64	23.41	22.57	23.19	0.7	3.11	2278799.0	52589755.3	1009
2016-11-21	22.71	22.85	22.43	22.49	-0.19	-0.84	885695.0	20060667.2	510
2016-11-20	22.78	22.92	22.43	22.68	-0.05	-0.22	703746.0	15967920.8	455
2016-11-17	22.78	22.85	22.5	22.73	-0.07	-0.31	1085010.0	24619888.5	563
2016-11-16	22.71	23.06	22.36	22.8	0.34	1.51	2993819.0	68201105.2	1659
2016-11-15	23.06	23.27	21.94	22.46	-0.82	-3.52	2302349.0	51882111.6	1696
2016-11-14	23.69	23.69	23.06	23.28	-0.35	-1.48	3953309.0	92047654.5	1379
2016-11-13	23.41	23.9	23.34	23.63	0.29	1.24	1845871.0	43717130.5	841
2016-11-10	22.57	23.55	22.5	23.34	0.91	4.06	2412383.0	56106205.1	1327
2016-11-09	21.1	22.57	21.03	22.43	0.42	1.91	2734312.0	60233930.6	1313
2016-11-08	21.52	22.5	21.52	22.01	0.65	3.04	2451739.0	53975556.8	1561
2016-11-07	21.24	21.8	21.17	21.36	0.23	1.09	2047641.0	43920358.6	1604
2016-11-06	21.24	21.31	21.03	21.13	0.03	0.14	1169462.0	24765763.3	606
2016-11-03	20.75	21.31	20.75	21.1	0.37	1.78	1438403.0	30379989.1	734
2016-11-02	20.75	20.89	20.48	20.73	-0.28	-1.33	1754772.0	36367618.2	4765
2016-11-01	21.38	21.52	20.89	21.01	-0.51	-2.37	4140043.0	87343800.9	3106
2016-10-31	21.52	22.15	21.24	21.52	-0.02	-0.09	1832149.0	39911424.1	1394
2016-10-30	20.34	21.73	20.27	21.54	1.1	5.38	3362926.0	71966132.7	1688
2016-10-27	20.48	20.55	20.2	20.44	0.08	0.39	1383867.0	28237112.7	901
2016-10-26	20.75	21.17	20.2	20.36	-0.53	-2.54	2333868.0	48197017.2	1392
2016-10-25	20.61	21.31	20.27	20.89	0.06	0.29	2275765.0	47466907.4	1536
2016-10-24	20.61	21.38	20.41	20.83	0.23	1.12	2767837.0	58069361.2	1632
2016-10-23	20.34	20.89	19.85	20.6	0.68	3.41	3752925.0	76500736.4	2585
2016-10-20	18.17	19.92	18.03	19.92	1.78	9.81	5850785.0	111842519.4	2701
2016-10-19	17.47	18.24	17.4	18.14	0.94	5.47	5073324.0	89906779.7	2507
2016-10-18	17.37	17.61	16.67	17.2	-0.4	-2.27	6422840.0	109945705.9	2467
2016-10-17	18.03	18.17	17.4	17.6	-0.6	-3.3	4171455.0	73574460.65	1785
2016-10-16	18.94	19.22	18.17	18.2	-1.12	-5.8	4510785.0	83675171.3	2008
2016-10-13	19.36	20.13	19.22	19.32	-0.09	-0.46	3578181.0	70332092.8	1551
2016-10-12	18.94	19.57	18.87	19.41	0.47	2.48	3386021.0	65590052.6	1407
2016-10-11	18.38	19.08	18.24	18.94	0.76	4.18	6575345.0	123526129.9	2174
2016-10-10	17.96	18.45	17.61	18.18	0.16	0.89	3542768.0	63848427.6	1302
2016-10-09	18.31	18.45	17.89	18.02	-0.15	-0.83	3732580.0	67704274.1	1276
2016-10-06	18.24	18.38	18.1	18.17	-0.05	-0.27	4475411.0	81747927.9	1410
2016-10-05	18.38	18.52	18.03	18.22	-0.05	-0.27	7175556.0	131206232.4	2058
2016-10-04	18.31	18.52	17.75	18.27	0.17	0.94	5209975.0	94679400.2	1835
2016-10-03	18.17	18.52	17.12	18.1	0.22	1.23	8251560.0	147520634.8	2629
2016-10-02	19.78	19.92	17.75	17.88	-1.49	-7.69	5117376.0	96793949.5	1951
2016-09-29	19.57	19.78	18.17	19.37	0.05	0.26	8464696.0	163209409.2	3323
2016-09-28	21.03	21.38	19.22	19.32	-1.99	-9.34	12708674.0	251098072.4	3991
2016-09-27	23.06	23.06	21.31	21.31	-2.35	-9.93	7236022.0	159726129.1	2684
2016-09-26	23.9	23.97	23.62	23.66	-0.1	-0.42	3421090.0	81367281.2	1372
2016-09-25	24.25	24.25	23.69	23.76	-0.5	-2.06	2644518.0	63177238.2	925
2016-09-21	24.11	24.32	23.83	24.26	0.2	0.83	986951.0	23762220.2	556
2016-09-20	23.9	24.18	23.27	24.06	0.18	0.75	2773453.0	65894261.8	916
2016-09-19	24.53	24.74	22.99	23.88	-0.57	-2.33	3858700.0	91886669.1	1361
2016-09-18	24.81	24.81	24.32	24.45	-0.64	-2.55	2918286.0	71840447.6	1124
2016-09-08	24.88	25.23	24.88	25.09	0.36	1.46	2407991.0	60408619.3	982
2016-09-07	24.81	24.88	24.53	24.73	-0.12	-0.48	1604301.0	39685053.1	675
2016-09-06	25.02	25.09	24.67	24.85	-0.12	-0.48	1609921.0	40047165.5	717
2016-09-05	24.6	25.3	24.53	24.97	0.39	1.59	4119488.0	103221258.3	1437
2016-09-04	24.32	24.67	24.32	24.58	0.4	1.65	2009636.0	49253166.1	984
2016-09-01	24.25	24.39	23.9	24.18	-0.36	-1.47	3393161.0	81739416.9	1544
2016-08-31	25.51	25.51	24.39	24.54	-0.92	-3.61	3954328.0	98819992.7	2047
2016-08-30	24.46	25.58	24.32	25.46	1.21	4.99	4603773.0	115145349.1	2121
2016-08-29	24.53	24.6	24.18	24.25	-0.24	-0.98	2298966.0	56009892.3	1012
2016-08-28	23.9	24.53	23.83	24.49	0.59	2.47	2277253.0	55002187.6	1063
2016-08-25	24.04	24.04	23.48	23.9	-0.26	-1.08	2515141.0	59791143.7	1416
2016-08-24	24.88	24.95	24.04	24.16	-0.61	-2.46	2004976.0	49247511.0	1020
2016-08-23	24.81	24.95	24.46	24.77	-0.05	-0.2	1891911.0	46820445.8	1010
2016-08-22	25.3	25.37	24.74	24.82	-0.3	-1.19	4808730.0	120094498.8	2185
2016-08-21	24.74	25.23	24.6	25.12	0.37	1.49	2926850.0	72855789.5	1142
2016-08-18	25.09	25.3	24.32	24.75	-0.32	-1.28	2802738.0	69221587.0	1342
2016-08-17	25.65	25.93	24.95	25.07	-0.67	-2.6	5446229.0	139153648.7	2033
2016-08-16	24.46	25.93	24.46	25.74	1.33	5.45	10370447.0	263411394.8	3722
2016-08-15	24.39	24.6	24.25	24.41	0.06	0.25	808607.0	19746085.9	443
2016-08-14	24.39	24.53	24.25	24.35	0.16	0.66	781330.0	19044102.9	438
2016-08-11	24.32	24.39	24.04	24.19	-0.25	-1.02	1434596.0	34716795.2	705
2016-08-10	24.67	24.74	24.32	24.44	-0.28	-1.13	1072805.0	26275514.1	576
2016-08-09	24.53	24.74	24.39	24.72	0.25	1.02	1748578.0	42972577.5	838
2016-08-08	24.18	24.53	23.97	24.47	0.37	1.54	1998321.0	48458386.4	889
2016-08-07	24.25	24.46	24.04	24.1	0.06	0.25	2052150.0	49655204.9	840
2016-08-04	24.18	24.25	23.97	24.04	0.0	0.0	1744189.0	42045073.3	834
2016-08-03	24.11	24.25	23.9	24.04	-0.21	-0.87	1850921.0	44582004.9	917
2016-08-02	24.46	24.53	23.97	24.25	-0.45	-1.82	2300400.0	55773849.6	1218
2016-08-01	24.6	24.95	24.46	24.7	0.21	0.86	2163118.0	53413089.3	1009
2016-07-31	25.16	25.23	24.39	24.49	-0.65	-2.59	2176799.0	53501703.5	1183
2016-07-28	25.3	25.37	24.88	25.14	-0.19	-0.75	2210985.0	55504051.3	1088
2016-07-27	25.51	25.93	25.09	25.33	0.33	1.32	5741548.0	145881416.7	1872
2016-07-26	25.44	25.44	24.88	25.0	-0.34	-1.34	1351567.0	33927907.6	770
2016-07-25	25.37	25.58	24.95	25.34	-0.21	-0.82	1837634.0	46349368.8	886
2016-07-24	26.0	26.07	25.44	25.55	-0.47	-1.81	1883867.0	48264451.7	876
2016-07-21	26.83	26.9	25.93	26.02	-0.76	-2.84	1301592.0	34361849.0	693
2016-07-20	26.76	27.04	26.69	26.78	0.02	0.07	1235968.0	33201794.8	649
2016-07-19	27.04	27.04	26.62	26.76	-0.22	-0.82	1474597.0	39485407.1	615
2016-07-18	27.25	27.39	26.55	26.98	-0.32	-1.17	1858151.0	50023896.3	867
2016-07-17	27.6	27.6	27.18	27.3	0.07	0.26	1546661.0	42354804.0	731
2016-07-14	27.46	27.46	26.83	27.23	-0.04	-0.15	1631271.0	44236293.6	837
2016-07-13	26.42	27.67	26.35	27.27	1.09	4.16	6180473.0	167678521.3	2467
2016-07-12	25.86	26.28	25.79	26.18	0.42	1.63	2036220.0	52869146.3	903
2016-07-11	25.86	25.93	25.58	25.76	-0.1	-0.39	2167101.0	55796844.9	701
2016-07-10	25.37	26.42	25.37	25.86	0.67	2.66	2758228.0	71452443.0	1108
2016-06-30	25.23	25.44	24.88	25.19	0.06	0.24	1709475.0	42914984.5	791
2016-06-29	25.3	25.51	24.95	25.13	-0.07	-0.28	1446186.0	36401643.5	672
2016-06-28	24.81	25.3	24.74	25.2	0.36	1.45	1127472.0	28182495.6	717
2016-06-27	25.16	25.23	24.67	24.84	-0.07	-0.28	1461716.0	36561955.1	907
2016-06-26	24.18	25.02	23.76	24.91	-0.58	-2.28	3925966.0	96139942.1	1524
2016-06-23	25.51	25.58	25.23	25.49	-0.04	-0.16	1711406.0	43591270.7	836
2016-06-22	25.93	25.93	25.44	25.53	-0.31	-1.2	2507900.0	64296115.4	1178
2016-06-21	26.48	26.55	25.72	25.84	-0.55	-2.08	3014456.0	78784064.0	1356
2016-06-20	26.55	26.76	26.21	26.39	-0.03	-0.11	1424905.0	37598010.7	684
2016-06-19	26.76	27.04	26.35	26.42	-0.33	-1.23	1802498.0	48238768.9	817
2016-06-16	26.55	26.83	26.28	26.75	0.02	0.07	1335084.0	35387769.8	826
2016-06-15	27.88	27.95	26.55	26.73	-1.1	-3.95	2426721.0	66171565.7	1150
2016-06-14	27.81	28.02	27.67	27.83	0.09	0.32	929270.0	25852121.4	531
2016-06-13	27.46	28.3	27.32	27.74	0.15	0.54	1953344.0	54591302.0	1077
2016-06-12	27.46	27.74	27.18	27.59	-0.02	-0.07	1990953.0	54700084.4	833
2016-06-09	27.88	28.16	27.53	27.61	-0.22	-0.79	1704716.0	47319317.6	908
2016-06-08	26.97	28.44	26.9	27.83	1.04	3.88	3981913.0	110899602.1	1771
2016-06-07	26.42	26.9	26.35	26.79	0.4	1.52	1555676.0	41358055.2	1258
2016-06-06	26.28	26.48	26.07	26.39	0.17	0.65	1033328.0	27198320.7	483
2016-06-05	26.97	27.18	26.14	26.22	-0.62	-2.31	1300526.0	34742440.2	838
2016-06-02	26.42	27.32	26.21	26.84	0.45	1.71	3339570.0	89784616.4	1595
2016-06-01	26.42	26.48	26.14	26.39	0.08	0.3	1731144.0	45545589.4	932
2016-05-31	26.07	26.48	25.72	26.31	0.38	1.47	2317751.0	60467867.1	1178
2016-05-30	26.35	26.55	25.72	25.93	-0.32	-1.22	2355320.0	61288851.5	1221
2016-05-29	26.21	26.76	25.51	26.25	0.02	0.08	9435190.0	252508058.8	2055
2016-05-26	27.18	27.32	25.93	26.23	-0.77	-2.85	3707535.0	98983743.7	1840
2016-05-25	27.25	27.46	26.97	27.0	0.08	0.3	1977052.0	53751879.9	789
2016-05-24	26.83	27.25	26.42	26.92	0.18	0.67	2721938.0	73014974.3	1238
2016-05-23	28.93	28.93	26.55	26.74	-2.21	-7.63	3749439.0	103685086.7	1981
2016-05-22	29.21	29.56	28.86	28.95	-0.39	-1.33	1181216.0	34487198.3	706
2016-05-19	29.14	29.84	28.86	29.34	0.23	0.79	4263733.0	125200263.1	1844
2016-05-18	29.14	29.42	29.0	29.11	-0.05	-0.17	1333276.0	38954038.9	619
2016-05-17	29.35	29.49	29.07	29.16	-0.04	-0.14	1776864.0	52018257.5	863
2016-05-16	29.14	29.42	29.0	29.2	-0.03	-0.1	1004104.0	29299117.9	625
2016-05-15	29.35	29.84	29.07	29.23	-0.14	-0.48	2353866.0	69348271.0	922
2016-05-12	29.42	29.7	29.35	29.37	0.05	0.17	1573087.0	46397520.5	837
2016-05-11	29.21	29.84	29.14	29.32	0.22	0.76	2713949.0	79838993.8	1405
2016-05-10	29.63	29.63	28.72	29.1	-0.64	-2.15	4314770.0	126140985.5	2268
2016-05-09	30.33	30.33	29.56	29.74	-0.45	-1.49	2128859.0	63632557.2	1105
2016-05-08	30.26	30.96	30.12	30.19	0.12	0.4	7520134.0	226902380.4	1475
2016-05-05	30.75	31.31	29.91	30.07	-0.25	-0.82	5324533.0	162447287.6	2969
2016-05-04	28.72	30.68	28.23	30.32	1.66	5.79	5059145.0	148900248.1	2458
2016-05-03	28.58	29.42	28.02	28.66	0.32	1.13	3620658.0	104254656.6	1937
2016-05-02	28.72	28.72	27.95	28.34	-0.39	-1.36	3598408.0	101843964.1	1670
2016-05-01	30.05	30.33	27.88	28.73	-1.3	-4.33	5228425.0	151556442.3	2696
2016-04-28	29.35	30.4	29.21	30.03	0.92	3.16	6779788.0	202963359.7	2865
2016-04-27	27.74	29.35	27.67	29.11	1.77	6.47	8691719.0	247913035.9	3580
2016-04-26	26.97	27.6	26.97	27.34	0.07	0.26	3219988.0	88220449.9	1340
2016-04-25	27.18	28.09	26.62	27.27	0.21	0.78	11393808.0	313530157.7	3977
2016-04-24	25.09	27.39	25.02	27.06	2.13	8.54	12208625.0	324246589.3	3971
2016-04-21	24.88	25.16	24.53	24.93	-0.23	-0.91	4221917.0	104977777.3	1607
2016-04-20	25.09	25.37	24.74	25.16	0.25	1.0	4284171.0	107455360.0	1662
2016-04-19	24.6	25.16	24.46	24.91	0.63	2.59	3228349.0	79794171.0	1466
2016-04-18	24.25	24.39	23.9	24.28	-0.05	-0.21	2168091.0	52233136.4	1171
2016-04-17	25.16	25.16	24.25	24.33	-0.76	-3.03	3100784.0	76290845.1	1616
2016-04-14	24.88	25.37	24.74	25.09	0.22	0.88	3501628.0	87659347.3	1538
2016-04-13	24.95	25.09	24.74	24.87	-0.01	-0.04	1886142.0	46900042.3	866
2016-04-12	24.88	25.09	24.88	24.88	0.11	0.44	1830704.0	45708469.7	926
2016-04-11	25.16	25.16	24.74	24.77	-0.32	-1.28	945845.0	23575773.6	653
2016-04-10	25.16	25.37	25.02	25.09	0.09	0.36	1642018.0	41390110.8	850
2016-04-07	25.09	25.23	24.88	25.0	0.17	0.68	1675056.0	41881701.2	807
2016-04-06	25.09	25.3	24.81	24.83	-0.08	-0.32	1927272.0	48301104.1	1215
2016-04-05	24.39	24.95	24.32	24.91	0.35	1.43	3261644.0	80239359.5	1507
2016-04-04	24.18	24.74	24.11	24.56	0.4	1.66	1809275.0	44271473.7	1028
2016-04-03	24.32	24.6	23.9	24.16	-0.33	-1.35	2324785.0	56237478.4	1383
2016-03-31	24.46	24.88	24.32	24.49	-0.07	-0.29	2815139.0	69247945.7	1409
2016-03-30	24.74	24.81	24.32	24.56	-0.02	-0.08	1563282.0	38511934.9	957
2016-03-29	24.81	24.95	24.25	24.58	-0.22	-0.89	2855943.0	70081475.1	1697
2016-03-28	25.65	25.86	24.18	24.8	-0.59	-2.32	5151870.0	129274703.9	2220
2016-03-27	26.14	26.21	25.23	25.39	-0.7	-2.68	3391124.0	86710793.8	1808
2016-03-24	26.28	26.55	25.86	26.09	-0.48	-1.81	3808996.0	99442044.9	2177
2016-03-23	27.25	27.46	26.42	26.57	-0.43	-1.59	8600809.0	231799151.5	3359
2016-03-22	26.42	27.39	26.35	27.0	0.63	2.39	16914954.0	454965470.7	5244
2016-03-21	26.0	26.97	25.79	26.37	0.43	1.66	9813998.0	258566539.5	3565
2016-03-20	25.72	26.28	25.65	25.94	0.31	1.21	4774663.0	123957923.2	1688
2016-03-17	25.72	25.93	25.37	25.63	0.24	0.95	4653055.0	119434405.3	1739
2016-03-16	24.32	25.51	24.25	25.39	1.18	4.87	5535669.0	137258583.0	2558
2016-03-15	25.02	25.02	23.76	24.21	-0.85	-3.39	5261578.0	127812385.9	3056
2016-03-14	25.79	25.93	24.95	25.06	-0.71	-2.76	3360859.0	85573318.1	1699
2016-03-13	26.35	26.35	25.44	25.77	-0.29	-1.11	5099937.0	131909358.2	2380
2016-03-10	26.55	26.62	26.0	26.06	-0.32	-1.21	4056802.0	106482482.9	1935
2016-03-09	26.28	26.69	25.93	26.38	0.1	0.38	7884049.0	207642859.2	3602
2016-03-08	26.35	26.48	26.14	26.28	0.07	0.27	3555880.0	93540011.4	1958
2016-03-07	26.62	26.69	26.07	26.21	-0.24	-0.91	6041864.0	159529890.5	2452
2016-03-06	26.14	26.83	26.0	26.45	0.85	3.32	11685792.0	308718645.6	4659
2016-03-03	26.07	26.07	25.51	25.6	-0.21	-0.81	5312059.0	136770023.6	2875
2016-03-02	26.83	26.83	25.58	25.81	-0.7	-2.64	7977560.0	208539764.4	3995
2016-03-01	26.55	26.97	26.42	26.51	0.25	0.95	7621346.0	202969190.3	3217
2016-02-29	26.48	26.97	26.14	26.26	-0.27	-1.02	5025360.0	133389328.4	2379
2016-02-28	25.86	26.83	25.86	26.53	1.02	4.0	8052895.0	212802965.2	3334
2016-02-25	25.44	26.0	25.23	25.51	0.23	0.91	7117260.0	182318631.8	2890
2016-02-24	26.07	26.48	25.09	25.28	-1.23	-4.64	6070922.0	157189070.8	3250
2016-02-23	26.07	26.97	25.79	26.51	0.56	2.16	6451704.0	170424477.4	3196
2016-02-22	26.07	26.14	25.65	25.95	0.42	1.65	7447763.0	190751911.1	2828
2016-02-21	24.6	26.9	24.6	25.53	1.07	4.37	13760535.0	353478209.2	7053
2016-02-18	25.3	25.44	24.32	24.46	-0.35	-1.41	6135433.0	152116544.7	3692
2016-02-17	24.81	25.44	24.25	24.81	0.13	0.53	4349522.0	108411931.2	2419
2016-02-16	25.3	25.72	23.9	24.68	0.08	0.33	6239940.0	153519972.4	3644
2016-02-15	23.97	25.58	23.13	24.6	1.05	4.46	7136760.0	173805012.3	4058
2016-02-14	27.04	27.39	23.41	23.55	-2.42	-9.32	9562210.0	236872188.6	5610
2016-02-11	28.51	28.79	25.86	25.97	-2.62	-9.16	7554849.0	201368801.8	5091
2016-02-10	28.44	29.07	28.3	28.59	-0.22	-0.76	2065234.0	59241701.4	1460
2016-02-09	28.79	29.42	28.3	28.81	-0.25	-0.86	2675737.0	77650839.5	1630
2016-02-08	30.4	30.68	28.93	29.06	-0.59	-1.99	3653718.0	108610109.3	2677
2016-02-07	28.93	29.91	28.65	29.65	-0.2	-0.67	1836475.0	53846929.5	1603
2016-02-04	30.47	30.89	29.56	29.85	0.12	0.4	5208746.0	158471737.1	2686
2016-02-03	30.54	30.96	28.37	29.73	-1.06	-3.44	9539308.0	279250016.6	5679
2016-02-02	33.19	33.33	30.47	30.79	-2.89	-8.58	5309594.0	172094627.4	3728
2016-02-01	34.17	34.52	33.4	33.68	-0.86	-2.49	2654379.0	90741456.9	2085
2016-01-31	34.87	36.69	34.38	34.54	1.07	3.2	5143941.0	181532470.2	2737
2016-01-28	32.84	33.68	32.84	33.47	0.84	2.57	2798718.0	93136088.1	1485
2016-01-27	32.84	33.12	32.29	32.63	0.42	1.3	1707099.0	55883603.0	1046
2016-01-26	30.61	32.35	30.19	32.21	0.64	2.03	1764625.0	55698615.7	1285
2016-01-25	32.01	32.01	30.96	31.57	-0.42	-1.31	2682379.0	84209469.7	1205
2016-01-24	33.54	33.54	31.8	31.99	1.09	3.53	4153699.0	134113487.4	1382
2016-01-21	31.45	31.59	30.19	30.9	-0.86	-2.71	2331900.0	72179484.7	1834
2016-01-20	34.24	34.24	31.59	31.76	-3.08	-8.84	3135530.0	101102379.2	2346
2016-01-19	33.19	35.12	33.05	34.84	2.32	7.13	2248376.0	76444172.65	1298
2016-01-18	31.94	33.19	30.4	32.52	0.58	1.82	2341893.0	74653186.8	1441
2016-01-17	32.56	33.12	31.94	31.94	-3.51	-9.9	2836876.0	91271262.8	1621
2016-01-14	35.99	36.34	34.17	35.45	-2.08	-5.54	3088164.0	108374381.7	1830
2016-01-13	38.78	39.13	36.86	37.53	-0.95	-2.47	2792714.0	106598280.75	1688
2016-01-12	38.43	40.18	38.26	38.48	-2.15	-5.29	2298133.0	90459711.75	1448
2016-01-11	39.66	41.06	38.26	40.63	0.49	1.22	1966862.0	77964293.5	1457
2016-01-10	42.63	43.33	39.31	40.14	-2.73	-6.37	2479668.0	100980097.75	1980
2016-01-07	45.42	45.77	42.8	42.87	-4.61	-9.71	2868045.0	126243934.25	1956
2016-01-06	48.92	48.92	47.0	47.48	-1.41	-2.88	897918.0	43195457.0	798
2016-01-05	48.57	49.09	48.04	48.89	0.61	1.26	1441748.0	70065674.5	975
2016-01-04	51.19	51.19	47.87	48.28	-2.99	-5.83	1416753.0	70718568.0	951
2016-01-03	51.01	52.06	50.66	51.27	0.75	1.48	1632556.0	83956431.5	1135
2015-12-31	50.14	51.19	49.79	50.52	0.28	0.56	1420541.0	71806201.25	906
2015-12-30	50.31	51.01	49.62	50.24	0.02	0.04	1466768.0	73794152.25	967
2015-12-29	49.62	50.49	48.22	50.22	-0.08	-0.16	1626419.0	80031923.25	1446
2015-12-28	51.01	52.06	49.09	50.3	-0.63	-1.24	2618530.0	132814259.75	1929
2015-12-27	48.74	52.06	48.04	50.93	2.28	4.69	2753609.0	138500802.25	2205
2015-12-24	48.22	48.92	47.69	48.65	0.94	1.97	1447259.0	69815428.75	1042
2015-12-23	48.57	49.44	47.34	47.71	-0.92	-1.89	1961648.0	95297322.5	1217
2015-12-22	48.04	49.44	47.87	48.63	0.64	1.33	3612136.0	176246606.75	1648
2015-12-21	47.52	48.57	46.82	47.99	0.9	1.91	1448598.0	69354183.0	812
2015-12-20	47.52	48.04	46.3	47.09	-0.62	-1.3	2079661.0	98152186.0	1123
2015-12-17	45.6	48.04	45.42	47.71	2.18	4.79	2688822.0	125535234.0	1477
2015-12-16	46.65	47.0	45.42	45.53	-0.89	-1.92	1431730.0	65822008.75	1019
2015-12-15	46.65	47.52	45.77	46.42	0.49	1.07	1922800.0	89745206.75	1230
2015-12-14	48.04	49.09	45.6	45.93	-1.85	-3.87	2497101.0	118579810.25	1471
2015-12-13	46.47	48.22	45.95	47.78	-0.77	-1.59	2631984.0	124376544.25	1387
2015-12-10	50.14	50.84	48.22	48.55	-1.14	-2.29	2489247.0	124026141.0	1784
2015-12-09	50.49	53.81	49.44	49.69	-0.6	-1.19	5250768.0	269405434.75	3235
2015-12-08	50.31	51.54	49.97	50.29	-1.54	-2.97	2307904.0	116681835.5	1760
2015-12-07	52.06	53.28	49.27	51.83	-0.25	-0.48	4675179.0	238584747.0	3278
2015-12-06	54.33	56.6	51.01	52.08	-1.58	-2.94	7265655.0	397631313.5	4337
2015-12-03	50.14	54.16	49.27	53.66	4.39	8.91	8261474.0	431865130.0	4487
2015-12-02	45.25	49.27	44.72	49.27	4.39	9.78	4821404.0	231275344.5	2628
2015-12-01	44.55	45.25	43.85	44.88	0.43	0.97	2630368.0	117231685.0	1614
2015-11-30	44.9	44.9	43.85	44.45	-0.39	-0.87	15699105.0	711539941.0	1110
2015-11-29	45.42	45.42	44.55	44.84	-0.73	-1.6	773397.0	34848599.5	588
2015-11-26	46.65	46.82	45.25	45.57	-1.23	-2.63	1307704.0	59985700.0	929
2015-11-25	46.82	47.17	46.47	46.8	0.01	0.02	525772.0	24582883.75	361
2015-11-24	46.47	46.82	46.3	46.79	0.5	1.08	504290.0	23534446.25	346
2015-11-23	47.17	47.17	46.3	46.29	-0.74	-1.57	494214.0	23090098.0	405
2015-11-22	46.12	47.69	46.12	47.03	1.32	2.89	1243742.0	58435556.0	994
2015-11-19	46.12	46.47	45.42	45.71	-0.11	-0.24	626586.0	28723882.25	875
2015-11-18	46.47	47.0	45.77	45.82	-0.93	-1.99	376469.0	17388531.5	506
2015-11-17	47.52	48.04	46.47	46.75	-0.99	-2.07	269536.0	12692335.0	350
2015-11-16	46.82	47.87	46.65	47.74	0.99	2.12	362272.0	17079826.5	429
2015-11-15	48.74	48.74	46.47	46.75	-2.93	-5.9	1124023.0	52802943.75	1008
2015-11-12	48.92	50.66	48.92	49.68	0.83	1.7	445689.0	22185437.25	551
2015-11-11	48.39	49.27	47.69	48.85	0.32	0.66	754865.0	36730324.0	485
2015-11-10	48.57	48.57	47.87	48.53	0.14	0.29	343497.0	16546458.5	331
2015-11-09	48.22	48.74	47.87	48.39	0.14	0.29	835920.0	40395063.0	432
2015-11-08	47.87	48.39	46.82	48.25	0.4	0.84	858332.0	40917577.0	692
2015-11-05	46.82	48.04	46.82	47.85	0.66	1.4	830877.0	39432138.5	602
2015-11-04	45.42	47.34	45.25	47.19	1.77	3.9	991048.0	45802240.0	964
2015-11-03	45.6	47.17	45.25	45.42	0.23	0.51	942535.0	43620874.5	826
2015-11-02	45.77	46.3	45.07	45.19	-0.27	-0.59	589151.0	26960261.5	525
2015-11-01	45.25	45.77	44.55	45.46	-0.17	-0.37	717110.0	32312998.75	585
2015-10-29	44.55	46.12	44.55	45.63	1.54	3.49	1593327.0	72349382.25	1216
2015-10-28	44.2	44.37	42.98	44.09	0.28	0.64	1786814.0	78363048.75	1365
2015-10-27	46.3	46.65	43.33	43.81	-2.02	-4.41	1537798.0	69153199.0	1504
2015-10-26	44.03	46.82	43.85	45.83	1.69	3.83	2815427.0	127893453.5	2567
2015-10-25	47.0	47.34	43.85	44.14	-2.27	-4.89	3055581.0	138380019.5	2532
2015-10-22	49.62	49.79	46.12	46.41	-3.16	-6.37	3944750.0	187137603.25	3373
2015-10-21	50.31	51.36	48.92	49.57	-2.2	-4.25	1733853.0	86416155.5	1854
2015-10-20	52.24	52.76	51.54	51.77	-0.46	-0.88	1256115.0	65361104.0	1155
2015-10-19	51.71	52.41	50.66	52.23	0.85	1.65	1192527.0	61361110.75	1268
2015-10-18	50.84	51.54	48.39	51.38	0.69	1.36	1896888.0	95013975.75	2016
2015-10-15	52.06	52.41	50.31	50.69	-1.16	-2.24	1544616.0	79740652.75	1727
2015-10-14	55.9	58.18	51.19	51.85	-4.03	-7.21	7892836.0	430712079.5	7593
2015-10-13	55.73	56.25	55.56	55.88	-0.05	-0.09	936160.0	52271254.75	944
2015-10-12	55.9	57.13	55.38	55.93	0.37	0.67	1360603.0	76480295.25	1015
2015-10-11	55.9	56.95	55.38	55.56	-0.01	-0.02	1418825.0	79480009.75	1100
2015-10-08	56.25	56.43	55.56	55.57	-0.28	-0.5	2226536.0	124178511.0	499
2015-10-07	55.21	56.78	55.03	55.85	1.0	1.82	1030659.0	57907244.0	736
2015-10-06	57.3	57.3	54.51	54.85	-2.24	-3.92	738834.0	41521185.0	602
2015-10-05	55.03	57.13	54.86	57.09	1.86	3.37	770168.0	43488880.25	689
2015-10-04	53.63	55.73	52.94	55.23	1.85	3.47	833623.0	45089665.75	674
2015-10-01	53.46	54.51	52.94	53.38	0.07	0.13	498463.0	26771501.5	437
2015-09-30	53.63	53.81	52.41	53.31	0.3	0.57	697720.0	37002014.5	549
2015-09-29	54.16	54.16	52.76	53.01	-1.69	-3.09	836450.0	44435756.25	445
2015-09-21	53.63	55.21	53.63	54.7	1.07	2.0	323017.0	17530119.25	325
2015-09-20	53.81	54.16	52.94	53.63	-0.09	-0.17	187213.0	9999826.0	260
2015-09-17	55.38	55.9	53.28	53.72	-0.98	-1.79	806369.0	43390593.25	1068
2015-09-16	54.51	55.21	54.16	54.7	0.83	1.54	290733.0	15919400.75	372
2015-09-15	53.81	54.16	52.24	53.87	0.31	0.58	1040449.0	55263670.25	969
2015-09-14	55.21	55.56	52.94	53.56	-2.16	-3.88	1045871.0	56133038.0	1152
2015-09-13	57.3	58.0	55.56	55.72	-1.66	-2.89	701047.0	39724698.0	679
2015-09-10	55.9	57.48	55.56	57.38	-0.06	-0.1	512631.0	29252790.25	318
2015-09-09	56.6	57.83	56.6	57.44	1.9	3.42	864708.0	49572618.25	573
2015-09-08	53.81	55.9	53.46	55.54	1.81	3.37	964983.0	52869197.75	390
2015-09-07	54.33	54.86	53.63	53.73	0.25	0.47	380129.0	20636866.25	411
2015-09-06	50.84	53.81	50.84	53.48	1.46	2.81	531007.0	28073533.5	431
2015-09-03	52.76	53.11	51.54	52.02	0.28	0.54	432866.0	22695363.0	469
2015-09-02	50.31	51.89	49.97	51.74	-0.21	-0.4	732100.0	37291343.0	778
2015-09-01	53.81	54.68	51.71	51.95	-0.91	-1.72	1259987.0	67556357.5	1051
2015-08-31	53.63	54.33	50.14	52.86	-2.7	-4.86	2601733.0	136190594.5	2523
2015-08-30	62.19	62.54	54.68	55.56	-3.04	-5.19	1816125.0	106751204.5	1756
2015-08-27	58.7	60.1	58.18	58.6	1.92	3.39	558345.0	32941109.0	520
2015-08-26	57.3	58.0	55.03	56.68	-0.66	-1.15	607969.0	34385231.75	527
2015-08-25	53.46	58.35	53.46	57.34	3.97	7.44	964541.0	54443577.0	727
2015-08-24	52.06	53.98	48.22	53.37	0.56	1.06	1440120.0	73358121.25	1199
2015-08-23	54.86	56.6	52.76	52.81	-5.67	-9.7	973733.0	52931459.25	884
2015-08-20	55.73	58.7	55.21	58.48	-0.19	-0.32	1174075.0	66415857.75	1009
2015-08-19	61.15	62.02	58.35	58.67	-2.87	-4.66	648313.0	38900703.0	634
2015-08-18	64.99	64.99	60.45	61.54	-3.59	-5.51	761113.0	46972273.75	646
2015-08-17	64.29	66.04	63.59	65.13	1.06	1.65	664196.0	43110977.5	512
2015-08-16	67.09	67.44	63.07	64.07	-2.31	-3.48	321081.0	20802725.0	545
2015-08-13	66.56	67.44	65.86	66.38	-0.04	-0.06	132838.0	8826486.25	154
2015-08-12	67.44	67.44	65.69	66.42	-1.29	-1.91	404514.0	26905802.25	333
2015-08-11	68.31	68.83	67.61	67.71	-0.97	-1.41	379776.0	25842072.25	308
2015-08-10	67.78	70.06	67.44	68.68	1.29	1.91	576614.0	39734903.0	393
2015-08-09	67.26	67.78	67.09	67.39	0.02	0.03	136653.0	9218042.75	169
2015-08-06	67.44	67.96	67.09	67.37	-0.76	-1.12	105719.0	7161778.75	135
2015-08-05	68.13	68.13	67.78	68.13	0.23	0.34	182168.0	12381613.5	152
2015-08-04	67.78	68.13	67.26	67.9	0.14	0.21	405703.0	27424067.75	281
2015-08-03	67.61	68.31	67.44	67.76	-0.72	-1.05	163596.0	11100059.25	211
2015-08-02	69.36	69.36	67.44	68.48	-1.02	-1.47	763942.0	51917277.0	456
2015-07-30	70.58	71.28	69.18	69.5	-1.08	-1.53	372381.0	26194361.75	341
2015-07-29	71.63	72.68	70.41	70.58	-0.57	-0.8	699596.0	49580883.5	480
2015-07-28	70.58	71.28	69.88	71.15	1.04	1.48	523765.0	36991103.0	248
2015-07-27	71.63	71.63	70.06	70.11	-1.02	-1.43	171375.0	12082025.5	166
2015-07-26	72.68	72.68	70.93	71.13	-0.83	-1.15	240945.0	17185771.5	211
2015-07-23	71.45	71.98	71.28	71.96	0.86	1.21	351299.0	25184940.0	154
2015-07-22	70.75	71.63	70.75	71.1	0.23	0.32	352551.0	25148405.75	204
2015-07-15	71.63	71.98	70.23	70.87	-1.54	-2.13	431162.0	30724538.75	307
2015-07-14	70.41	72.68	69.88	72.41	2.08	2.96	377868.0	26858180.5	320
2015-07-13	70.23	70.41	69.71	70.33	0.1	0.14	281410.0	19680195.0	142
2015-07-12	70.75	71.1	70.06	70.23	-0.26	-0.37	230520.0	16301537.75	170
2015-07-09	69.88	70.58	69.36	70.49	0.61	0.87	444356.0	31214450.5	271
2015-07-08	69.01	70.06	69.01	69.88	-0.02	-0.03	141985.0	9904854.25	103
2015-07-07	69.18	70.93	68.66	69.9	0.86	1.25	316912.0	22052082.25	335
2015-07-06	68.83	70.23	68.83	69.04	-0.84	-1.2	578138.0	40121633.75	344
2015-07-05	69.88	70.23	69.71	69.88	-0.45	-0.64	68053.0	4770752.5	126
2015-07-02	69.88	70.75	69.88	70.33	0.49	0.7	692454.0	48709548.5	253
2015-07-01	69.36	70.41	68.66	69.84	0.77	1.11	824664.0	57689469.0	337
2015-06-30	69.18	69.53	68.48	69.07	-0.48	-0.69	1149094.0	79152528.75	550
2015-06-29	70.41	70.41	69.01	69.55	-1.19	-1.68	480033.0	33322519.25	333
2015-06-28	72.33	72.33	70.41	70.74	-1.53	-2.12	365523.0	26017982.5	275
2015-06-25	70.75	72.85	70.58	72.27	1.33	1.87	900806.0	64964234.0	551
2015-06-24	69.36	71.1	69.36	70.94	1.58	2.28	557628.0	39234913.75	354
2015-06-23	69.71	70.06	69.01	69.36	-0.16	-0.23	459086.0	31968249.0	308
2015-06-22	70.41	70.41	69.18	69.52	-0.42	-0.6	295791.0	20602011.0	290
2015-06-21	70.75	70.75	69.53	69.94	-0.94	-1.33	270870.0	18961014.75	245
2015-06-18	71.1	71.28	69.88	70.88	-0.22	-0.31	617654.0	43420670.0	486
2015-06-17	71.8	71.8	70.93	71.1	-0.36	-0.5	128036.0	9102194.5	158
2015-06-16	71.98	71.98	70.93	71.46	-0.83	-1.15	362819.0	25927299.25	287
2015-06-15	72.68	73.03	71.45	72.29	0.06	0.08	334651.0	24121676.75	370
2015-06-14	71.98	72.68	71.45	72.23	0.29	0.4	588178.0	42292773.5	409
2015-06-11	72.68	72.85	71.63	71.94	-0.79	-1.09	336428.0	24211741.0	254
2015-06-10	72.15	72.85	71.98	72.73	0.8	1.11	422282.0	30615361.5	332
2015-06-09	70.58	72.15	70.06	71.93	1.22	1.73	733476.0	52325667.25	682
2015-06-08	70.58	71.28	70.23	70.71	-0.04	-0.06	511119.0	36164243.75	455
2015-06-07	72.5	72.5	70.58	70.75	-1.9	-2.62	583675.0	41590329.75	678
2015-06-04	73.9	74.07	72.15	72.65	-1.25	-1.69	952341.0	69532403.75	658
2015-06-03	74.07	74.25	73.72	73.9	-0.18	-0.24	480534.0	35511061.25	293
2015-06-02	74.77	74.77	73.9	74.08	-0.13	-0.18	342828.0	25437723.25	248
2015-06-01	73.55	74.77	73.55	74.21	0.27	0.37	327871.0	24320111.75	310
2015-05-31	74.6	75.12	73.72	73.94	-1.05	-1.4	526574.0	39157138.25	438
2015-05-28	75.47	75.47	73.38	74.99	-0.42	-0.56	610603.0	45453066.5	610
2015-05-27	75.82	75.82	74.95	75.41	-0.39	-0.51	379365.0	28610537.75	284
2015-05-26	75.82	76.69	75.65	75.8	-0.29	-0.38	414638.0	31578539.5	248
2015-05-25	75.65	76.35	75.65	76.09	-0.02	-0.03	210088.0	15977381.25	156
2015-05-24	76.17	76.69	75.82	76.11	-0.44	-0.57	379712.0	28902114.25	277
2015-05-21	76.17	77.22	75.82	76.55	0.77	1.02	521558.0	39986937.75	446
2015-05-20	77.22	77.22	75.47	75.78	-1.1	-1.43	474434.0	36076688.5	482
2015-05-19	75.82	77.04	75.65	76.88	0.97	1.28	578204.0	44260596.25	390
2015-05-18	76.0	76.35	75.47	75.91	-0.23	-0.3	568592.0	43100247.5	396
2015-05-17	75.47	77.74	75.47	76.14	0.84	1.12	1746607.0	134071984.5	912
2015-05-14	73.9	76.17	73.9	75.3	1.14	1.54	1153043.0	86940906.5	691
2015-05-13	74.07	74.25	73.38	74.16	0.69	0.94	319240.0	23552860.0	272
2015-05-12	73.9	74.77	73.38	73.47	-0.47	-0.64	448656.0	33008698.25	301
2015-05-11	73.9	74.95	73.38	73.94	-0.34	-0.46	576073.0	42673046.5	392
2015-05-10	74.07	74.42	73.03	74.28	0.93	1.27	377534.0	27826828.25	415
2015-05-07	74.77	74.77	72.15	73.35	-1.86	-2.47	1171467.0	86084143.75	906
2015-05-06	74.42	76.0	74.42	75.21	0.68	0.91	284845.0	21432961.0	307
2015-05-05	75.12	75.3	74.42	74.53	-0.43	-0.57	300291.0	22501377.25	283
2015-05-04	75.12	75.12	73.9	74.96	0.66	0.89	527253.0	39245661.25	425
2015-05-03	76.0	76.87	73.38	74.3	-1.88	-2.47	522399.0	39446199.5	538
2015-04-30	76.69	77.22	76.0	76.18	-0.19	-0.25	795540.0	60775149.0	512
2015-04-29	77.04	77.57	76.17	76.37	-0.14	-0.18	646331.0	49665582.75	491
2015-04-28	75.65	77.04	75.65	76.51	0.38	0.5	571769.0	43633259.25	395
2015-04-27	77.04	77.22	76.0	76.13	-0.94	-1.22	668922.0	51053191.75	520
2015-04-26	77.22	77.92	76.87	77.07	-0.32	-0.41	627901.0	48499840.75	564
2015-04-23	77.22	77.92	76.52	77.39	-0.27	-0.35	367674.0	28369594.0	386
2015-04-22	79.66	79.66	77.57	77.66	-0.4	-0.51	1030052.0	80793519.0	674
2015-04-21	78.09	78.62	76.17	78.06	-0.28	-0.36	1296885.0	100328926.75	828
2015-04-20	78.44	79.84	77.57	78.34	0.12	0.15	2321218.0	182478626.75	1083
2015-04-19	77.57	80.01	76.87	78.22	2.68	3.55	2439952.0	190808238.0	1468
2015-04-16	73.55	76.0	73.2	75.54	2.26	3.08	1566260.0	116495259.25	1081
2015-04-15	72.68	73.72	72.68	73.28	0.58	0.8	642506.0	47053438.5	412
2015-04-14	72.5	72.85	72.5	72.7	0.13	0.18	478541.0	34759566.5	286
2015-04-13	71.45	73.38	71.45	72.57	0.6	0.83	429294.0	31225748.75	406
2015-04-12	73.55	74.07	71.8	71.97	-1.31	-1.79	650262.0	47611441.25	463
2015-04-09	72.68	73.72	72.68	73.28	-0.3	-0.41	925535.0	67909634.0	551
2015-04-08	71.45	74.07	71.28	73.58	2.46	3.46	874828.0	63381413.5	785
2015-04-07	69.88	71.63	69.88	71.12	1.63	2.35	544593.0	38680286.5	481
2015-04-06	67.44	70.58	67.44	69.49	2.05	3.04	787873.0	54289769.0	593
2015-04-05	69.01	69.01	66.74	67.44	-0.89	-1.3	429821.0	28873114.25	539
2015-04-02	70.41	70.75	67.26	68.33	-1.56	-2.23	607149.0	42175383.0	678
2015-04-01	70.58	71.1	69.36	69.89	-0.62	-0.88	589390.0	41213149.0	473
2015-03-31	71.1	71.1	69.18	70.51	-0.99	-1.38	766166.0	53796828.5	738
2015-03-30	72.5	72.85	70.58	71.5	-1.19	-1.64	520525.0	37645833.25	524
2015-03-29	72.33	73.72	71.8	72.69	0.96	1.34	1023433.0	74561727.25	958
2015-03-26	64.29	72.85	63.24	71.73	2.79	4.05	1944341.0	133391629.75	1527
2015-03-25	71.63	71.63	68.48	68.94	-2.99	-4.16	1241640.0	86962863.5	1086
2015-03-24	71.8	72.68	71.28	71.93	0.6	0.84	619464.0	44475364.75	614
2015-03-23	73.38	73.38	70.93	71.33	-2.0	-2.73	927596.0	66539741.25	954
2015-03-22	71.98	73.72	70.93	73.33	1.73	2.42	1067118.0	76705221.75	1034
2015-03-19	73.72	73.72	70.93	71.6	-0.55	-0.76	1496653.0	107973198.5	1111
2015-03-18	73.72	73.72	70.06	72.15	-1.6	-2.17	1425574.0	102493969.0	1221
2015-03-17	74.95	75.12	73.2	73.75	-1.02	-1.36	1124906.0	83207681.25	981
2015-03-16	76.35	76.35	74.07	74.77	-1.6	-2.1	1057168.0	79515782.75	1026
2015-03-15	78.09	79.32	76.17	76.37	0.74	0.98	2033544.0	158253971.75	1668
2015-03-12	75.47	76.17	75.47	75.63	-0.13	-0.17	787413.0	59697859.5	735
2015-03-11	76.0	76.17	74.42	75.76	-0.42	-0.55	901975.0	68164558.75	677
2015-03-10	74.6	76.35	74.42	76.18	1.11	1.48	582244.0	43959865.75	771
2015-03-09	77.22	77.22	74.77	75.07	-1.23	-1.61	1376300.0	104184290.5	1514
2015-03-08	74.6	79.66	73.9	76.3	1.93	2.6	2638830.0	203889115.5	3149
2015-03-05	73.72	75.3	73.38	74.37	1.06	1.45	1368928.0	101333818.25	1644
2015-03-04	71.28	73.72	70.93	73.31	2.32	3.27	1665074.0	120516922.75	1460
2015-03-03	71.28	71.63	70.75	70.99	-0.18	-0.25	944921.0	67158129.0	555
2015-03-02	71.45	71.8	70.75	71.17	-0.02	-0.03	756083.0	53766885.25	556
2015-03-01	70.75	71.45	70.06	71.19	1.83	2.64	996930.0	70608372.75	863
2015-02-26	70.06	70.06	69.01	69.36	0.05	0.07	397844.0	27655220.0	452
2015-02-25	71.63	71.63	69.01	69.31	-1.91	-2.68	850083.0	59631713.75	616
2015-02-24	70.23	71.63	69.71	71.22	1.03	1.47	1009520.0	71485505.25	756
2015-02-23	70.06	70.75	69.71	70.19	0.25	0.36	12633111.0	893150862.5	521
2015-02-22	71.28	71.8	69.71	69.94	-1.01	-1.42	740926.0	52252372.5	583
2015-02-19	71.8	72.5	70.23	70.95	-0.94	-1.31	1034849.0	73433164.75	671
2015-02-18	68.66	72.33	68.66	71.89	3.01	4.37	1398536.0	99269651.25	836
2015-02-17	70.75	71.1	68.31	68.88	-1.73	-2.45	296784.0	20679687.0	375
2015-02-16	71.28	71.63	70.58	70.61	-0.38	-0.54	369848.0	26292931.75	317
2015-02-15	70.58	71.28	70.58	70.99	1.42	2.04	712370.0	50523788.25	483
2015-02-12	67.96	70.75	67.96	69.57	1.58	2.32	466065.0	32395144.25	511
2015-02-11	68.48	69.01	67.09	67.99	-0.56	-0.82	651348.0	44196222.75	556
2015-02-10	69.88	70.06	68.13	68.55	-1.67	-2.38	583005.0	40292966.25	551
2015-02-09	70.23	70.58	68.48	70.22	-0.19	-0.27	957738.0	66780481.25	890
2015-02-08	70.75	71.63	70.06	70.41	0.38	0.54	782142.0	55373194.5	791
2015-02-05	73.9	73.9	68.13	70.03	-4.45	-5.97	1751304.0	123527747.75	1920
2015-02-04	75.47	75.82	74.42	74.48	-0.73	-0.97	465188.0	34901597.75	288
2015-02-03	74.42	75.82	74.42	75.21	0.3	0.4	576860.0	43454191.75	378
2015-02-02	76.0	76.0	74.07	74.91	-0.62	-0.82	481144.0	35973027.75	560
2015-02-01	76.35	77.92	74.95	75.53	2.74	3.76	845234.0	64723804.0	670
2015-01-29	70.75	73.2	70.23	72.79	1.86	2.62	716266.0	51708158.0	657
2015-01-28	70.41	71.28	69.18	70.93	2.05	2.98	740749.0	51913724.5	604
2015-01-27	68.13	69.01	67.96	68.88	0.75	1.1	541111.0	37047139.5	338
2015-01-26	68.83	69.01	67.61	68.13	0.45	0.66	264147.0	17991004.0	267
2015-01-22	67.09	68.66	67.09	67.68	-0.03	-0.04	232945.0	15838888.0	245
2015-01-21	68.31	69.36	67.61	67.71	-0.63	-0.92	361818.0	24803510.75	377
2015-01-20	67.96	68.66	66.56	68.34	0.3	0.44	556650.0	37711874.5	469
2015-01-19	67.26	68.83	67.09	68.04	0.48	0.71	534838.0	36312559.25	464
2015-01-18	65.16	68.83	64.99	67.56	3.01	4.66	827776.0	55628298.0	778
2015-01-15	65.51	66.21	63.94	64.55	-1.03	-1.57	486968.0	31647284.25	464
2015-01-14	65.51	67.26	65.16	65.58	2.76	4.39	1321925.0	87259902.75	1309
2015-01-13	61.67	63.94	61.67	62.82	-1.72	-2.67	845313.0	53268378.5	959
2015-01-12	65.51	65.51	63.94	64.54	-0.3	-0.46	409943.0	26528523.75	512
2015-01-11	62.37	65.51	61.84	64.84	2.65	4.26	399999.0	25363933.25	490
2015-01-08	62.19	62.89	61.84	62.19	1.85	3.07	509337.0	31764375.75	505
2015-01-07	58.53	62.02	57.3	60.34	1.72	2.93	1050311.0	63292701.75	944
2015-01-06	56.08	58.7	55.21	58.62	-0.86	-1.45	650537.0	37049612.5	587
2015-01-05	60.97	60.97	59.22	59.48	-2.11	-3.43	384013.0	23097483.25	418
2015-01-04	61.67	62.19	60.97	61.59	-1.06	-1.69	428185.0	26324044.0	487
2015-01-01	63.77	64.81	62.19	62.65	0.29	0.47	600984.0	38188596.0	627
2014-12-31	64.47	66.39	58.0	62.36	-1.99	-3.09	1450552.0	88419839.5	1298
2014-12-30	65.51	65.51	62.89	64.35	-3.19	-4.72	955808.0	61744266.5	599
2014-12-29	67.44	69.18	66.21	67.54	0.54	0.81	1377697.0	93342856.0	747
2014-12-28	63.77	67.09	63.24	67.0	4.0	6.35	1320306.0	87174694.5	863
2014-12-25	61.67	63.42	60.8	63.0	1.28	2.07	975962.0	60949033.5	648
2014-12-24	61.67	62.54	61.5	61.72	0.41	0.67	1093224.0	67588510.0	751
2014-12-23	61.84	62.72	60.97	61.31	-1.94	-3.07	711180.0	43740364.0	872
2014-12-22	59.05	63.77	58.87	63.25	4.42	7.51	1757576.0	108845167.75	1356
2014-12-21	58.87	58.87	56.43	58.83	5.24	9.78	2184297.0	127965087.5	511
2014-12-18	53.46	53.63	53.46	53.59	4.85	9.95	568030.0	30428901.5	186
2014-12-17	45.07	48.74	43.85	48.74	4.42	9.97	713321.0	33717803.25	608
2014-12-16	46.47	46.47	42.8	44.32	-3.26	-6.85	1841079.0	81034291.25	836
2014-12-15	51.71	52.94	46.65	47.58	-3.04	-6.01	1040009.0	52327223.0	919
2014-12-14	50.31	52.94	50.31	50.62	-4.64	-8.4	1939939.0	99805727.75	1328
2014-12-11	56.95	57.65	54.68	55.26	-5.02	-8.33	5459435.0	301403625.25	3074
2014-12-10	60.8	61.67	59.22	60.28	-0.75	-1.23	342063.0	20608277.5	343
2014-12-09	60.62	61.32	58.53	61.03	-1.83	-2.91	874271.0	52357666.25	880
2014-12-08	63.94	65.16	62.72	62.86	-2.07	-3.19	340816.0	21831903.25	406
2014-12-07	60.62	65.34	60.27	64.93	3.32	5.39	754624.0	47910469.25	519
2014-12-04	61.67	62.37	61.5	61.61	0.15	0.24	441718.0	27386865.75	292
2014-12-03	60.27	61.84	59.22	61.46	0.71	1.17	473342.0	29040186.0	410
2014-12-02	60.27	61.67	60.1	60.75	2.32	3.97	701104.0	42664455.0	526
2014-12-01	56.43	58.7	54.86	58.43	1.84	3.25	768194.0	43993975.0	595
2014-11-30	56.08	57.65	55.38	56.59	-4.91	-7.98	1708296.0	96002828.0	1074
2014-11-27	62.72	63.77	60.8	61.5	-2.41	-3.77	720023.0	44845286.5	626
2014-11-26	64.99	64.99	61.84	63.91	-2.19	-3.31	746717.0	47346187.5	548
2014-11-25	67.44	67.44	65.86	66.1	-1.52	-2.25	291173.0	19331707.25	245
2014-11-24	68.48	68.66	67.44	67.62	-0.64	-0.94	143536.0	9761881.75	157
2014-11-23	67.78	69.18	67.44	68.26	1.59	2.38	286817.0	19595527.5	312
2014-11-20	66.91	67.96	66.39	66.67	-0.62	-0.92	512355.0	34537972.0	328
2014-11-19	67.96	68.48	66.91	67.29	-0.51	-0.75	517244.0	34819731.25	319
2014-11-18	68.13	68.48	67.09	67.8	-0.51	-0.75	440304.0	29963701.5	303
2014-11-17	69.53	70.58	66.04	68.31	-1.47	-2.11	580796.0	39704705.5	361
2014-11-16	70.75	71.1	69.53	69.78	-2.02	-2.81	539344.0	37961308.0	247
2014-11-13	72.85	72.85	71.63	71.8	-0.87	-1.2	259907.0	18664927.0	136
2014-11-12	72.33	73.2	72.33	72.67	-0.06	-0.08	434446.0	31644189.25	166
2014-11-11	71.8	73.2	71.8	72.73	0.29	0.4	613550.0	44592223.0	195
2014-11-10	71.63	73.72	71.63	72.44	0.8	1.12	327104.0	23791409.5	254
2014-11-09	70.41	71.8	69.71	71.64	0.98	1.39	302589.0	21368584.0	278
2014-11-06	70.06	71.1	69.18	70.66	0.95	1.36	323967.0	22722043.75	263
2014-11-05	70.58	70.58	67.09	69.71	-0.73	-1.04	643093.0	44011316.0	414
2014-11-04	71.63	71.63	69.36	70.44	-1.57	-2.18	440874.0	31096869.0	351
2014-11-03	72.15	72.33	71.63	72.01	0.35	0.49	293301.0	21082467.5	118
2014-11-02	72.15	72.68	71.63	71.66	0.16	0.22	328593.0	23729370.5	233
2014-10-30	69.53	71.63	69.53	71.5	0.48	0.68	315636.0	22328130.0	201
2014-10-29	71.1	71.45	70.75	71.02	0.81	1.15	397859.0	28246761.75	269
2014-10-28	71.28	71.28	69.18	70.21	-1.4	-1.96	366900.0	25714938.25	357
2014-10-27	72.85	73.2	71.45	71.61	-1.33	-1.82	601764.0	43288099.75	367
2014-10-26	73.72	74.07	72.85	72.94	-0.74	-1.0	471308.0	34618411.5	351
2014-10-23	73.72	74.25	72.5	73.68	-1.62	-2.15	953623.0	69794930.5	636
2014-10-22	72.85	75.47	72.68	75.3	1.95	2.66	755177.0	55938790.25	653
2014-10-21	71.28	73.38	71.28	73.35	2.16	3.03	434283.0	31506577.25	316
2014-10-20	70.75	71.28	69.88	71.19	0.71	1.01	193833.0	13704208.0	176
2014-10-19	71.45	71.63	69.71	70.48	1.68	2.44	375888.0	26534181.75	228
2014-10-16	68.66	69.71	65.51	68.8	-1.51	-2.15	1172106.0	79646479.5	594
2014-10-15	71.8	71.8	69.71	70.31	-2.09	-2.89	681970.0	48245754.5	335
2014-10-14	72.15	72.68	70.23	72.4	-0.42	-0.58	679706.0	48398318.0	377
2014-10-13	70.23	72.85	68.83	72.82	1.98	2.8	1008474.0	71230173.75	605
2014-10-12	73.2	73.38	70.75	70.84	-4.47	-5.94	980464.0	70739649.5	396
2014-10-02	74.95	75.65	74.42	75.31	0.1	0.13	234076.0	17565911.25	173
2014-10-01	75.47	76.0	74.95	75.21	-0.44	-0.58	234210.0	17666577.5	203
2014-09-30	74.07	75.82	74.07	75.65	1.27	1.71	321839.0	24107869.0	252
2014-09-29	74.07	74.42	73.72	74.38	0.42	0.57	256324.0	18991796.75	235
2014-09-28	74.07	74.07	72.33	73.96	-0.23	-0.31	503367.0	36922274.75	390
2014-09-25	74.77	74.95	72.68	74.19	0.79	1.08	429108.0	31764711.5	320
2014-09-24	75.82	76.87	72.33	73.4	-2.55	-3.36	727279.0	54249194.75	552
2014-09-22	76.35	76.52	74.6	75.95	-0.56	-0.73	614398.0	46259051.5	356
2014-09-21	74.42	76.87	74.42	76.51	1.75	2.34	789627.0	60204565.75	474
2014-09-18	75.82	76.17	74.42	74.76	-0.39	-0.52	404037.0	30425667.5	364
2014-09-17	74.77	76.35	74.42	75.15	0.45	0.6	837368.0	63229498.5	551
2014-09-16	74.07	75.3	73.9	74.7	0.19	0.25	779192.0	58027251.0	609
2014-09-15	73.03	76.52	72.68	74.51	1.35	1.85	2090099.0	156965671.0	1483
2014-09-14	70.41	73.38	70.23	73.16	2.94	4.19	1623512.0	117314382.5	910
2014-09-11	70.06	70.58	69.88	70.22	0.24	0.34	563967.0	39598722.75	356
2014-09-10	69.71	70.06	69.36	69.98	0.33	0.47	472894.0	32957820.5	294
2014-09-09	69.36	69.71	69.36	69.65	0.21	0.3	230590.0	16020054.5	155
2014-09-08	69.36	69.53	69.18	69.44	0.05	0.07	354851.0	24611714.5	205
2014-09-07	68.83	69.53	68.48	69.39	0.36	0.52	607213.0	41958911.5	291
2014-09-04	69.18	69.36	68.66	69.03	-0.03	-0.04	624952.0	43140280.75	267
2014-09-03	69.18	69.71	69.01	69.06	-0.12	-0.17	556648.0	38628119.75	399
2014-09-02	68.66	69.53	68.48	69.18	0.61	0.89	1454486.0	100438578.75	669
2014-09-01	66.74	68.66	66.74	68.57	1.62	2.42	1002828.0	68344924.25	645
2014-08-31	66.56	67.09	66.04	66.95	0.43	0.65	346263.0	23045364.5	272
2014-08-28	67.09	67.09	66.39	66.52	-0.47	-0.7	564939.0	37591432.75	361
2014-08-27	66.91	67.44	66.74	66.99	0.31	0.46	452255.0	30361260.75	354
2014-08-26	67.09	67.09	66.21	66.68	-0.02	-0.03	427649.0	28456893.5	301
2014-08-25	67.96	67.96	66.56	66.7	-1.11	-1.64	729173.0	49047981.0	477
2014-08-24	67.96	68.48	67.44	67.81	0.27	0.4	588907.0	40037478.25	392
2014-08-21	67.44	67.96	67.44	67.54	-0.07	-0.1	317983.0	21515663.0	253
2014-08-20	67.96	67.96	67.61	67.61	-0.22	-0.32	588306.0	39852668.0	355
2014-08-19	68.66	68.66	67.78	67.83	-0.46	-0.67	272660.0	18570720.25	364
2014-08-18	68.66	69.18	67.96	68.29	-1.26	-1.81	615080.0	42234853.0	694
2014-08-17	70.23	70.23	69.53	69.55	-0.43	-0.61	587932.0	41079450.75	480
2014-08-14	69.53	70.41	69.01	69.98	0.3	0.43	698889.0	48762247.5	534
2014-08-13	69.53	70.06	69.01	69.68	0.0	0.0	667863.0	46380374.25	588
2014-08-12	69.88	70.06	69.18	69.68	0.01	0.01	219295.0	15267151.0	246
2014-08-11	69.53	70.23	69.18	69.67	0.39	0.56	533753.0	37213978.25	487
2014-08-10	70.06	70.23	69.01	69.28	-0.96	-1.37	744804.0	51718685.5	704
2014-08-07	70.75	71.28	69.88	70.24	-0.03	-0.04	1213425.0	85893375.75	792
2014-08-06	70.58	70.75	69.88	70.27	-0.18	-0.26	339518.0	23892861.25	337
2014-08-05	71.8	71.8	70.23	70.45	-0.81	-1.14	348009.0	24682306.25	346
2014-08-04	70.58	71.63	70.41	71.26	0.54	0.76	765352.0	54565965.25	407
2014-08-03	69.01	70.75	68.48	70.72	1.71	2.48	966639.0	67916348.0	502
2014-07-24	69.01	69.36	68.48	69.01	0.27	0.39	531760.0	36659277.75	405
2014-07-23	69.01	70.06	68.13	68.74	0.24	0.35	778495.0	53753305.0	585
2014-07-22	68.83	70.93	68.13	68.5	0.21	0.31	1594095.0	110698840.75	1110
2014-07-21	67.44	68.48	66.91	68.29	0.71	1.05	311237.0	21017893.75	311
2014-07-20	69.18	69.18	67.44	67.58	-1.11	-1.62	522950.0	35680976.25	510
2014-07-17	67.44	69.01	67.26	68.69	1.3	1.93	762843.0	52099036.75	542
2014-07-16	67.61	67.96	66.91	67.39	-0.14	-0.21	298133.0	20134067.0	300
2014-07-15	66.39	67.61	66.39	67.53	1.42	2.15	674593.0	45225624.0	575
2014-07-14	65.86	66.56	65.51	66.11	0.23	0.35	474119.0	31397658.0	320
2014-07-13	66.21	66.39	65.86	65.88	-0.05	-0.08	212360.0	14013897.5	216
2014-07-10	66.04	66.39	65.34	65.93	0.29	0.44	473027.0	31242880.75	333
2014-07-09	65.86	66.04	65.51	65.64	-0.15	-0.23	323503.0	21254257.25	280
2014-07-08	65.86	66.39	65.51	65.79	0.28	0.43	324010.0	21344953.0	358
2014-07-07	64.99	66.04	64.64	65.51	0.39	0.6	310797.0	20286936.75	367
2014-07-06	65.16	65.86	64.47	65.12	-0.07	-0.11	228841.0	14901114.0	310
2014-07-03	66.39	66.39	64.99	65.19	-0.85	-1.29	479972.0	31390101.5	445
2014-07-02	64.81	67.09	64.12	66.04	1.5	2.32	811469.0	53386047.25	899
2014-07-01	63.42	64.81	62.72	64.54	1.71	2.72	787216.0	50415365.25	880
2014-06-30	60.45	63.24	60.1	62.83	2.51	4.16	1073788.0	66401018.75	1012
2014-06-29	61.15	61.67	59.57	60.32	-1.73	-2.79	815713.0	49243388.5	835
2014-06-26	64.12	64.29	61.32	62.05	-1.83	-2.86	1709265.0	106499222.75	1697
2014-06-25	64.81	65.34	63.59	63.88	-0.79	-1.22	1434452.0	92649776.25	1121
2014-06-24	65.86	65.86	63.42	64.67	-1.0	-1.52	1612146.0	103565788.5	880
2014-06-23	66.91	67.26	64.12	65.67	-1.62	-2.41	800715.0	52778109.75	583
2014-06-22	67.61	67.96	66.91	67.29	-0.31	-0.46	802943.0	54023194.0	407
2014-06-19	67.61	67.96	67.09	67.6	-0.37	-0.54	530668.0	35877701.75	383
2014-06-18	67.44	68.13	66.91	67.97	0.97	1.45	997740.0	67406226.25	611
2014-06-17	67.96	68.48	66.39	67.0	-0.97	-1.43	1537823.0	103041575.0	906
2014-06-16	68.66	69.18	67.61	67.97	-0.91	-1.32	1128372.0	76853231.5	583
2014-06-15	68.66	69.71	67.61	68.88	-0.89	-1.28	818679.0	56233867.75	523
2014-06-12	69.53	70.23	69.01	69.77	-0.04	-0.06	578601.0	40228245.5	573
2014-06-11	71.98	71.98	69.53	69.81	-2.15	-2.99	924227.0	64991086.0	941
2014-06-10	69.01	72.85	68.48	71.96	3.43	5.01	2287225.0	161754119.5	1392
2014-06-09	69.01	69.18	67.96	68.53	-0.53	-0.77	619971.0	42549266.0	376
2014-06-08	67.61	69.71	65.51	69.06	1.27	1.87	1077759.0	72933030.75	855
2014-06-05	67.61	68.31	67.44	67.79	-0.06	-0.09	817568.0	55135418.5	438
2014-06-04	68.48	68.48	67.09	67.85	-0.44	-0.64	408608.0	27690855.0	335
2014-06-03	68.66	68.66	67.78	68.29	-0.17	-0.25	512301.0	34938671.0	309
2014-06-02	69.01	69.01	67.78	68.46	-0.34	-0.49	394507.0	26900193.75	402
2014-06-01	69.01	69.53	68.48	68.8	-0.21	-0.3	431378.0	29757352.25	434
2014-05-29	67.96	69.18	67.78	69.01	1.32	1.95	1120088.0	77000819.75	819
2014-05-28	67.96	69.18	67.44	67.69	0.71	1.06	1333256.0	90788661.5	1011
2014-05-27	68.48	68.48	66.74	66.98	-0.77	-1.14	740734.0	49991024.5	577
2014-05-26	68.13	69.01	67.61	67.75	-0.24	-0.35	512953.0	34975903.0	380
2014-05-25	67.09	69.53	65.51	67.99	0.37	0.55	510883.0	34530735.25	546
2014-05-22	69.01	69.01	65.51	67.62	-1.08	-1.57	1020229.0	68523245.75	978
2014-05-21	68.66	69.18	67.61	68.7	-0.45	-0.65	711075.0	48655908.5	689
2014-05-20	69.71	71.1	69.01	69.15	-1.05	-1.5	793007.0	55344208.25	621
2014-05-19	72.15	72.15	69.71	70.2	-1.53	-2.13	1092238.0	76809192.5	732
2014-05-18	71.8	72.15	70.93	71.73	-0.49	-0.68	575849.0	41177881.75	511
2014-05-15	71.8	73.03	70.58	72.22	0.91	1.28	1263851.0	90891173.5	1040
2014-05-14	68.13	71.63	67.96	71.31	3.37	4.96	1948070.0	135906312.0	1426
2014-05-13	66.56	68.13	66.39	67.94	1.26	1.89	1009585.0	68016345.0	555
2014-05-12	66.39	66.91	66.04	66.68	0.12	0.18	634724.0	42267611.25	350
2014-05-11	66.39	66.91	66.39	66.56	0.4	0.6	606528.0	40398256.0	401
2014-05-08	66.39	66.39	65.86	66.16	0.02	0.03	524441.0	34672278.75	556
2014-05-07	66.56	67.44	65.51	66.14	-0.29	-0.44	2089931.0	139138213.5	1826
2014-05-06	66.91	67.26	66.04	66.43	-0.37	-0.55	569953.0	37990075.25	455
2014-05-05	65.86	67.09	65.51	66.8	0.92	1.4	565494.0	37524307.75	495
2014-05-04	66.04	66.56	65.69	65.88	-0.21	-0.32	600931.0	39692415.0	479
2014-05-01	66.21	67.26	65.34	66.09	0.02	0.03	982357.0	65013379.25	958
2014-04-30	64.81	66.39	64.64	66.07	1.95	3.04	1047025.0	68344620.75	861
2014-04-29	63.77	64.81	63.24	64.12	0.81	1.28	768157.0	49374325.25	671
2014-04-28	64.64	64.81	62.89	63.31	-0.84	-1.31	1041498.0	65883338.25	762
2014-04-27	64.29	65.16	63.42	64.15	0.1	0.16	408362.0	26234384.5	514
2014-04-24	64.99	64.99	62.89	64.05	-0.95	-1.46	1436024.0	91815976.25	870
2014-04-23	66.39	66.39	64.81	65.0	-1.16	-1.75	1223197.0	80300715.5	814
2014-04-22	66.91	67.09	65.86	66.16	-0.21	-0.32	413774.0	27445009.25	355
2014-04-21	67.26	67.26	66.39	66.37	-0.79	-1.18	569279.0	37986083.0	445
2014-04-20	67.96	68.13	67.09	67.16	0.48	0.72	888562.0	60145521.0	707
2014-04-17	65.86	66.91	65.16	66.68	1.08	1.65	777986.0	51234675.25	624
2014-04-16	65.69	65.86	65.16	65.6	0.08	0.12	684454.0	44817163.25	693
2014-04-15	66.04	66.74	65.16	65.52	-0.48	-0.73	512046.0	33619989.0	535
2014-04-14	66.21	66.91	65.51	66.0	-0.95	-1.42	439512.0	29009112.75	517
2014-04-13	66.91	67.61	66.39	66.95	-0.93	-1.37	565299.0	37723751.25	551
2014-04-10	67.09	68.48	66.91	67.88	1.32	1.98	1406184.0	94953051.0	642
2014-04-09	64.99	68.48	64.99	66.56	1.3	1.99	2005306.0	133820846.5	1310
2014-04-08	65.69	65.86	64.64	65.26	-0.25	-0.38	636157.0	41383170.0	471
2014-04-07	65.86	66.39	64.47	65.51	-0.27	-0.41	1358563.0	88543367.5	860
2014-04-06	67.96	67.96	65.51	65.78	-2.22	-3.26	978690.0	65033669.0	1227
2014-04-03	70.75	71.63	67.26	68.0	1.7	2.56	3032541.0	209567852.0	3316
2014-04-02	60.1	66.39	60.1	66.3	6.03	10.0	1937246.0	123509995.0	1659
2014-04-01	59.75	60.27	58.7	60.27	0.52	0.87	817845.0	48691732.5	798
2014-03-31	59.4	60.1	58.0	59.75	1.05	1.79	846070.0	50001034.5	868
2014-03-30	60.1	60.62	58.7	58.7	-1.44	-2.39	674954.0	40183010.25	673
2014-03-27	60.8	60.8	60.1	60.14	-0.92	-1.51	505147.0	30500785.0	462
2014-03-26	61.5	61.5	60.62	61.06	-0.39	-0.63	284022.0	17355022.5	312
2014-03-25	60.62	61.67	60.27	61.45	0.79	1.3	699871.0	42561872.0	523
2014-03-24	62.02	62.19	60.27	60.66	-0.14	-0.23	791623.0	48518333.5	769
2014-03-23	58.53	63.77	58.0	60.8	2.1	3.58	982754.0	60088757.25	1303
2014-03-20	59.57	59.57	58.0	58.7	-0.79	-1.33	676322.0	39600343.75	626
2014-03-19	58.35	59.57	58.18	59.49	1.57	2.71	1523139.0	89923842.75	1167
2014-03-18	54.86	58.35	54.86	57.92	3.02	5.5	1652187.0	94670267.5	1102
2014-03-17	53.28	55.38	53.28	54.9	1.57	2.94	878591.0	47908336.75	603
2014-03-16	53.28	53.63	53.28	53.33	0.13	0.24	307048.0	16402737.0	207
2014-03-13	53.11	53.46	52.76	53.2	0.26	0.49	328357.0	17463874.75	243
2014-03-12	53.81	53.81	52.76	52.94	-0.91	-1.69	590196.0	31437458.0	365
2014-03-11	53.28	54.51	53.28	53.85	0.65	1.22	813854.0	43598176.5	439
2014-03-10	53.81	53.81	53.11	53.2	-0.65	-1.21	597405.0	31843757.25	327
2014-03-09	54.16	54.68	52.76	53.85	0.39	0.73	1589675.0	85600267.5	633
2014-03-06	52.06	53.81	52.06	53.46	1.05	2.0	434891.0	23132454.25	326
2014-03-05	53.28	53.28	52.06	52.41	-0.79	-1.48	349040.0	18389651.0	308
2014-03-04	52.06	53.28	51.54	53.2	1.18	2.27	742848.0	38996448.0	462
2014-03-03	52.06	52.76	51.19	52.02	-0.26	-0.5	773330.0	39996841.75	408
2014-03-02	52.94	53.11	52.24	52.28	-0.66	-1.25	575870.0	30290859.75	253
2014-02-27	52.76	53.11	52.59	52.94	0.0	0.0	438590.0	23165398.0	264
2014-02-26	53.28	53.28	52.76	52.94	-0.65	-1.21	552729.0	29220475.5	362
2014-02-25	54.16	54.16	52.76	53.59	-0.39	-0.72	472369.0	25190619.0	335
2014-02-24	53.63	54.16	53.28	53.98	0.39	0.73	468718.0	25238125.5	269
2014-02-23	52.76	53.81	52.41	53.59	1.18	2.25	766159.0	40721618.0	418
2014-02-20	52.24	52.59	51.89	52.41	0.66	1.28	971025.0	50784878.0	332
2014-02-19	52.06	52.24	51.71	51.75	0.0	0.0	538472.0	28000785.25	291
2014-02-18	51.71	52.59	51.71	51.75	0.12	0.23	827107.0	43044097.25	388
2014-02-17	52.76	52.76	51.19	51.63	-0.52	-1.0	1006319.0	51852001.25	634
2014-02-16	53.63	53.63	52.24	52.15	-1.31	-2.45	547506.0	28838925.5	548
2014-02-13	53.46	53.81	53.11	53.46	0.52	0.98	917335.0	48892159.0	531
2014-02-12	52.24	53.63	52.24	52.94	0.92	1.77	1330840.0	69950355.25	755
2014-02-11	50.31	53.11	50.14	52.02	1.71	3.4	1312422.0	67925043.25	923
2014-02-10	50.14	50.66	49.62	50.31	0.25	0.5	644489.0	32341886.0	403
2014-02-09	50.31	52.06	50.14	50.06	0.0	0.0	1579698.0	80301653.5	1273
2014-02-06	48.57	50.14	48.22	50.06	1.58	3.26	1991580.0	98093538.75	948
2014-02-05	47.52	48.57	47.52	48.48	1.04	2.19	1038988.0	49839229.25	509
2014-02-04	47.17	47.52	47.0	47.44	0.0	0.0	1078476.0	50893314.0	481
2014-02-03	47.0	47.69	46.47	47.44	1.32	2.86	1811589.0	85317842.75	1262
2014-02-02	44.9	47.0	44.9	46.12	1.31	2.92	1470727.0	67944909.5	673
2014-01-30	44.9	44.9	44.37	44.81	0.0	0.0	792057.0	35394389.0	293
2014-01-29	44.9	45.07	44.9	44.81	0.26	0.58	269952.0	12107156.5	184
2014-01-28	44.72	45.42	44.03	44.55	-0.26	-0.58	921560.0	41155137.0	395
2014-01-27	45.42	45.95	44.9	44.81	-0.92	-2.01	666100.0	30215111.75	284
2014-01-26	45.42	45.77	44.9	45.73	-0.39	-0.85	534387.0	24267483.5	272
2014-01-23	46.47	47.0	45.95	46.12	-0.66	-1.41	416940.0	19443639.75	289
2014-01-22	46.47	47.17	46.12	46.78	0.27	0.58	596617.0	27898141.25	329
2014-01-21	45.77	47.0	45.25	46.51	1.44	3.2	1823986.0	84078168.75	1000
2014-01-20	44.9	45.77	44.55	45.07	0.65	1.46	358448.0	16145609.5	390
2014-01-19	44.9	44.9	44.37	44.42	0.0	0.0	469328.0	20907484.25	263
2014-01-16	45.42	45.6	44.37	44.42	-0.92	-2.03	397253.0	17935951.75	188
2014-01-15	44.9	45.6	44.9	45.34	0.4	0.89	454141.0	20590452.5	178
2014-01-14	45.07	45.42	44.55	44.94	-0.27	-0.6	226483.0	10191857.0	211
2014-01-13	46.12	46.12	45.07	45.21	-0.91	-1.97	346561.0	15732543.0	284
2014-01-12	46.3	46.47	45.77	46.12	-0.13	-0.28	282024.0	13010505.25	185
2014-01-09	45.77	47.0	45.77	46.25	0.52	1.14	1120203.0	51669656.25	406
2014-01-08	45.07	45.77	44.55	45.73	0.92	2.05	903538.0	40977661.5	342
2014-01-07	44.37	44.9	44.37	44.81	0.13	0.29	366370.0	16363737.0	176
2014-01-06	44.9	44.9	44.37	44.68	-0.26	-0.58	458212.0	20472905.5	420
2014-01-05	45.25	45.42	44.9	44.94	0.13	0.29	354652.0	15967904.25	218
2014-01-02	45.42	45.42	44.9	44.81	-0.53	-1.17	436786.0	19674048.5	383
2014-01-01	44.9	45.42	44.9	45.34	0.53	1.18	752041.0	34058957.75	326
2013-12-31	44.9	45.42	44.9	44.81	0.0	0.0	910676.0	40950437.0	438
2013-12-30	44.37	44.9	44.03	44.81	0.52	1.17	545637.0	24367330.0	296
2013-12-29	43.85	44.55	43.85	44.29	0.79	1.82	436024.0	19318625.25	260
2013-12-26	43.5	44.37	43.5	43.5	-0.13	-0.3	616423.0	27094618.5	284
2013-12-25	43.85	44.2	43.33	43.63	-0.53	-1.2	301857.0	13191228.5	220
2013-12-24	43.33	44.37	43.33	44.16	0.92	2.13	1269792.0	55805393.75	627
2013-12-23	43.33	43.33	42.63	43.24	0.13	0.3	372031.0	15927547.5	239
2013-12-22	42.8	43.85	42.8	43.11	0.52	1.22	602770.0	26081379.25	380
2013-12-19	43.68	43.68	42.28	42.59	-0.78	-1.8	536111.0	23030165.25	398
2013-12-18	43.85	44.37	43.33	43.37	-0.4	-0.91	1072582.0	47248016.0	481
2013-12-17	43.68	44.2	42.98	43.77	0.53	1.23	1119778.0	49053569.75	558
2013-12-16	41.75	44.03	41.23	43.24	1.57	3.77	1442381.0	61453141.5	644
2013-12-15	41.23	41.75	41.23	41.67	0.13	0.31	264880.0	11017489.5	231
2013-12-12	41.23	41.58	41.23	41.54	0.0	0.0	201363.0	8319920.25	166
2013-12-11	41.23	41.58	40.88	41.54	0.39	0.95	776947.0	32178907.0	287
2013-12-10	41.23	41.58	40.71	41.15	-0.12	-0.29	449161.0	18445333.25	295
2013-12-09	40.88	41.23	40.18	41.27	0.52	1.28	906933.0	36868494.25	381
2013-12-08	41.23	41.58	40.18	40.75	-0.79	-1.9	990464.0	41036867.75	471
2013-12-05	41.75	41.75	41.06	41.54	0.0	0.0	414987.0	17182691.0	267
2013-12-04	41.23	41.93	41.06	41.54	0.27	0.65	727633.0	30214219.75	489
2013-12-03	41.23	42.28	41.23	41.27	0.12	0.29	1511711.0	62972197.25	601
2013-12-02	41.06	42.28	40.71	41.15	0.4	0.98	2079976.0	86507284.5	870
2013-12-01	40.71	41.23	40.53	40.75	0.26	0.64	657082.0	26829677.5	340
2013-11-28	40.53	41.23	40.36	40.49	0.0	0.0	926481.0	37775757.0	559
2013-11-27	39.83	40.53	39.83	40.49	0.39	0.97	975833.0	39309981.5	264
2013-11-26	40.18	40.18	39.83	40.1	-0.12	-0.3	597674.0	23942379.0	269
2013-11-25	40.18	40.18	39.66	40.22	0.25	0.63	841816.0	33701036.0	298
2013-11-24	39.66	40.18	39.66	39.97	0.4	1.01	673792.0	26879548.75	273
2013-11-21	39.66	39.83	39.31	39.57	-0.13	-0.33	476746.0	18910837.0	227
2013-11-20	40.01	40.18	39.66	39.7	-0.27	-0.68	376450.0	15020181.0	179
2013-11-19	40.01	40.18	39.66	39.97	0.0	0.0	500458.0	19997373.0	246
2013-11-18	39.66	40.18	39.13	39.97	0.4	1.01	956187.0	37838551.75	475
2013-11-17	40.01	40.18	39.66	39.57	-0.4	-1.0	690765.0	27561717.25	343
2013-11-14	40.18	40.36	39.83	39.97	-0.39	-0.97	450580.0	18019536.0	267
2013-11-13	40.36	40.71	40.18	40.36	-0.13	-0.32	895152.0	36265384.25	367
2013-11-12	39.66	40.71	39.66	40.49	0.92	2.32	946951.0	38154541.5	470
2013-11-11	40.18	40.18	39.13	39.57	-0.53	-1.32	657851.0	26130994.0	362
2013-11-10	40.18	40.53	39.83	40.1	-0.12	-0.3	635531.0	25450444.25	383
2013-11-07	40.53	40.71	39.83	40.22	-0.14	-0.35	600018.0	24166627.0	384
2013-11-06	41.23	41.23	40.18	40.36	-0.79	-1.92	988220.0	40158636.25	574
2013-11-05	40.18	41.23	40.18	41.15	0.93	2.31	1916726.0	78341265.0	1047
2013-11-04	38.61	40.18	38.61	40.22	1.69	4.39	2220341.0	87246192.75	919
2013-11-03	38.61	39.13	38.61	38.53	-0.25	-0.64	555470.0	21597341.5	325
2013-10-31	38.78	39.13	38.61	38.78	0.13	0.34	832760.0	32428883.5	438
2013-10-30	37.56	39.13	37.56	38.65	1.17	3.12	1768969.0	68087793.0	1043
2013-10-29	37.91	38.09	37.21	37.48	-0.52	-1.37	1227339.0	46113315.25	662
2013-10-28	38.78	38.96	37.56	38.0	-0.92	-2.36	2225016.0	84443683.0	1141
2013-10-27	40.18	40.18	38.61	38.92	-2.75	-6.6	4627304.0	180851968.5	2316
2013-10-24	41.75	41.75	41.23	41.67	0.0	0.0	672368.0	27996231.25	410
2013-10-23	41.06	41.75	40.71	41.67	0.79	1.93	2075220.0	85878974.25	790
2013-10-22	40.71	41.23	40.53	40.88	0.39	0.96	895028.0	36519300.0	394
2013-10-21	40.18	40.71	40.18	40.49	0.13	0.32	610008.0	24620266.5	329
2013-10-20	40.71	40.88	40.18	40.36	0.39	0.98	735915.0	29739095.25	390
2013-10-10	40.18	40.36	40.01	39.97	-0.25	-0.62	399571.0	16006706.75	278
2013-10-09	40.01	40.18	39.66	40.22	0.0	0.0	440714.0	17644118.25	379
2013-10-08	40.88	40.88	39.83	40.22	-0.4	-0.98	671819.0	26921396.0	678
2013-10-07	40.71	41.23	40.36	40.62	-0.53	-1.29	959261.0	39167739.75	585
2013-10-06	40.36	41.23	39.83	41.15	0.79	1.96	1419532.0	57745568.75	914
2013-10-03	40.88	41.23	40.18	40.36	-0.39	-0.96	817586.0	33151661.0	615
2013-10-02	39.31	41.93	39.31	40.75	1.7	4.35	2532132.0	103125798.5	1466
2013-10-01	37.91	39.48	37.74	39.05	1.05	2.76	2128298.0	82924246.0	784
2013-09-30	37.91	38.09	37.74	38.0	0.0	0.0	411679.0	15575238.5	207
2013-09-29	38.09	38.09	37.56	38.0	0.0	0.0	569026.0	21512140.75	237
2013-09-26	38.09	38.43	38.09	38.0	0.0	0.0	957426.0	36524111.5	363
2013-09-25	38.26	38.43	37.74	38.0	-0.39	-1.02	831859.0	31640637.25	308
2013-09-24	38.26	38.61	38.09	38.39	0.26	0.68	661540.0	25374696.0	295
2013-09-19	38.26	38.61	38.09	38.13	0.26	0.69	1535470.0	58792065.5	498
2013-09-18	38.09	38.43	37.74	37.87	-0.26	-0.68	633879.0	24077698.75	299
2013-09-17	38.43	38.61	38.09	38.13	-0.26	-0.68	824348.0	31495827.5	416
2013-09-16	38.09	38.43	38.09	38.39	0.39	1.03	948500.0	36128602.75	392
2013-09-15	37.39	38.61	37.39	38.0	1.57	4.31	2047315.0	78199097.75	882
2013-09-12	36.51	36.51	35.99	36.43	-0.12	-0.33	1334938.0	48373933.25	560
2013-09-11	36.69	37.04	36.34	36.55	0.12	0.33	1281865.0	46760448.25	436
2013-09-10	36.69	36.86	36.34	36.43	1.18	3.35	2442218.0	89017484.25	649
2013-09-09	34.87	35.46	34.31	35.25	0.39	1.12	933580.0	32300409.5	464
2013-09-08	35.64	36.51	34.87	34.86	0.0	0.0	1247718.0	44428504.0	500
2013-09-05	35.46	35.64	33.68	34.86	-0.52	-1.47	2005714.0	69136653.25	942
2013-09-04	36.51	36.51	35.29	35.38	-1.57	-4.25	1261658.0	45218707.5	569
2013-09-03	37.56	37.74	36.51	36.95	-0.53	-1.41	887426.0	33047045.5	430
2013-09-02	38.61	38.61	37.21	37.48	-0.65	-1.7	2517915.0	95102693.0	1010
2013-09-01	37.56	38.26	37.56	38.13	0.92	2.47	585648.0	22187938.0	387
2013-08-29	37.04	37.21	36.51	37.21	0.52	1.42	919926.0	34024239.25	461
2013-08-28	34.94	37.04	34.94	36.69	0.26	0.71	1579801.0	56954446.75	768
2013-08-27	37.04	37.04	34.31	36.43	-1.05	-2.8	2476141.0	89411202.25	973
2013-08-26	37.91	38.09	37.04	37.48	-0.65	-1.7	1173739.0	43900125.75	591
2013-08-25	38.43	38.61	37.91	38.13	-0.52	-1.35	696182.0	26563504.75	468
2013-08-22	39.13	39.13	38.26	38.65	-0.4	-1.02	1445042.0	55925411.25	614
2013-08-21	39.48	39.48	38.96	39.05	-0.52	-1.31	763174.0	29883208.5	494
2013-08-20	38.61	40.18	38.43	39.57	1.04	2.7	2128550.0	83872523.25	1166
2013-08-19	38.61	38.96	38.09	38.53	-1.3	-3.26	1665987.0	64164186.5	1115
2013-08-18	40.18	40.71	39.13	39.83	-0.53	-1.31	3577028.0	142644371.5	1995
2013-08-15	37.04	40.36	37.04	40.36	3.28	8.85	5057254.0	195953577.25	1935
2013-08-14	37.04	37.04	36.51	37.08	0.13	0.35	789961.0	29172433.25	411
2013-08-13	37.39	37.39	36.69	36.95	-0.13	-0.35	1118123.0	41369793.5	570
2013-08-05	37.56	38.09	37.04	37.08	-0.52	-1.38	2328950.0	87561070.5	802
2013-08-04	36.69	38.09	36.51	37.6	0.91	2.48	2429560.0	90958930.75	1197
2013-08-01	35.81	37.04	35.64	36.69	0.92	2.57	2450423.0	89109552.0	937
2013-07-31	34.87	36.34	34.31	35.77	0.91	2.61	2860217.0	101138302.5	1143
2013-07-30	35.29	35.46	34.59	34.86	-0.39	-1.11	1499322.0	52377731.25	667
2013-07-29	34.87	35.46	34.73	35.25	0.39	1.12	2529101.0	88895418.0	1036
2013-07-28	33.82	35.12	33.4	34.86	1.05	3.11	2992434.0	102795497.5	1198
2013-07-25	35.29	35.46	33.26	33.81	-0.91	-2.62	3923242.0	133635011.0	1535
2013-07-24	34.45	35.29	34.31	34.72	-0.14	-0.4	2190063.0	76135370.75	970
2013-07-23	37.04	37.04	34.73	34.86	-1.96	-5.32	4784302.0	170950151.75	2505
2013-07-22	34.73	37.04	34.59	36.82	2.1	6.05	4182429.0	149439006.75	1505
2013-07-21	33.96	34.87	33.82	34.72	0.91	2.69	2974555.0	102351300.0	1187
2013-07-18	32.22	34.87	31.73	33.81	1.57	4.87	7465108.0	252354875.75	2626
2013-07-17	31.87	32.77	31.73	32.24	0.79	2.51	5538839.0	178677737.25	1695
2013-07-16	31.31	31.59	30.82	31.45	0.14	0.45	1323357.0	41294387.75	511
2013-07-15	30.82	31.73	30.82	31.31	0.52	1.69	4362233.0	136525191.75	953
2013-07-14	30.96	31.03	30.54	30.79	0.52	1.72	1693345.0	52063783.0	554
2013-07-11	30.12	30.68	29.98	30.27	0.13	0.43	1235998.0	37465591.5	509
2013-07-10	29.21	30.26	29.21	30.14	0.92	3.15	2873591.0	86158361.75	993
2013-07-09	29.07	29.49	29.07	29.22	0.13	0.45	946981.0	27745373.25	310
2013-07-08	29.21	29.35	28.93	29.09	-0.13	-0.44	1159472.0	33839267.75	413
2013-07-07	29.07	29.49	28.93	29.22	0.13	0.45	2348949.0	68672855.5	833
2013-07-04	28.86	29.63	28.72	29.09	0.4	1.39	2475606.0	72213178.25	782
2013-07-03	29.07	29.21	28.44	28.69	-0.4	-1.38	1376748.0	39423355.0	576
2013-07-02	28.93	29.63	28.58	29.09	0.52	1.82	2146604.0	62611883.5	882
2013-07-01	27.53	28.72	27.53	28.57	1.05	3.82	2229803.0	62892358.75	924
2013-06-30	26.97	27.67	26.83	27.52	0.52	1.93	775213.0	21182283.0	463
2013-06-26	27.53	27.53	26.97	27.0	-0.39	-1.42	941131.0	25630410.0	517
2013-06-25	27.39	27.53	27.25	27.39	-0.13	-0.47	787446.0	21568016.25	347
2013-06-24	27.88	27.88	27.25	27.52	-0.39	-1.4	2073058.0	57073546.75	743
2013-06-23	27.88	28.02	27.81	27.91	0.0	0.0	825856.0	23031013.25	361
2013-06-22	27.88	28.02	27.67	27.91	-0.52	-1.83	1349902.0	37647315.0	606
2013-06-19	28.44	28.58	28.16	28.43	0.0	0.0	634638.0	17976275.5	243
2013-06-18	28.16	28.44	28.02	28.43	0.39	1.39	559438.0	15801919.75	242
2013-06-17	27.53	28.3	27.53	28.04	0.52	1.89	1032458.0	28896340.5	400
2013-06-16	27.25	27.81	27.11	27.52	0.13	0.47	1160873.0	31797662.0	465
2013-06-15	28.44	28.44	26.62	27.39	-1.18	-4.13	1961563.0	54282974.0	930
2013-06-12	28.58	28.72	28.44	28.57	-0.12	-0.42	871820.0	24923689.5	337
2013-06-11	28.58	28.72	28.44	28.69	0.12	0.42	507848.0	14496793.75	267
2013-06-10	28.58	28.72	28.58	28.57	0.0	0.0	930619.0	26641220.0	415
2013-06-09	28.44	28.58	28.3	28.57	0.0	0.0	616223.0	17536143.5	317
2013-06-08	28.86	28.93	28.58	28.57	-0.12	-0.42	2555478.0	73103274.0	750
2013-06-05	28.58	29.07	28.44	28.69	0.12	0.42	1660766.0	47890024.5	594
2013-06-04	28.86	28.93	28.58	28.57	-0.26	-0.9	988001.0	28378755.0	516
2013-06-03	28.58	29.07	28.44	28.83	0.26	0.91	1858458.0	53547665.75	724
2013-06-02	28.72	28.93	28.58	28.57	0.0	0.0	1606362.0	46097672.0	695
2013-06-01	28.86	29.07	28.58	28.57	-0.39	-1.35	3680131.0	105786100.0	1285
2013-05-29	29.35	29.63	28.72	28.96	-0.39	-1.33	3283334.0	96316076.0	1099
2013-05-28	29.07	29.63	29.07	29.35	0.52	1.8	3634175.0	106716259.5	1669
2013-05-27	27.88	28.93	27.81	28.83	0.79	2.82	3321885.0	94502530.5	1448
2013-05-26	28.44	28.44	27.88	28.04	-0.39	-1.37	2552058.0	68366357.0	552
2013-05-25	28.44	28.58	28.16	28.43	-0.14	-0.49	925755.0	26252520.5	438
2013-05-22	28.58	28.72	28.44	28.57	0.0	0.0	908633.0	25959628.75	483
2013-05-21	28.58	28.58	28.44	28.57	0.0	0.0	1185685.0	33866559.5	458
2013-05-20	28.93	29.07	28.58	28.57	-0.26	-0.9	1911045.0	55018780.25	704
2013-05-19	28.44	28.93	28.3	28.83	0.53	1.87	2852591.0	81605702.25	980
2013-05-18	27.88	28.3	27.67	28.3	0.65	2.35	1971213.0	55389983.5	845
2013-05-15	28.02	28.93	27.53	27.65	-0.39	-1.39	4136376.0	116056401.25	1635
2013-05-14	28.16	28.3	27.53	28.04	-0.13	-0.46	1772688.0	49611754.0	846
2013-05-13	28.3	28.3	27.25	28.17	-0.13	-0.46	1530794.0	42784250.75	722
2013-05-12	28.44	28.44	28.02	28.3	-0.13	-0.46	807167.0	22752866.0	507
2013-05-11	28.58	28.72	28.16	28.43	-0.14	-0.49	1057593.0	30234554.25	487
2013-05-08	28.58	28.86	28.3	28.57	0.14	0.49	1652059.0	47571797.5	529
2013-05-07	28.02	28.72	27.81	28.43	0.39	1.39	2128179.0	60717949.5	801
2013-05-06	28.58	28.58	27.88	28.04	-0.65	-2.27	1233645.0	34790495.25	787
2013-05-05	30.26	30.26	28.44	28.69	-1.32	-4.4	3243862.0	93742121.0	1659
2013-05-04	30.26	30.4	29.91	30.01	-0.13	-0.43	1034271.0	31172313.25	466
2013-05-01	30.68	30.68	30.12	30.14	-0.52	-1.7	1048073.0	31675191.0	491
2013-04-30	30.54	30.68	30.4	30.66	0.0	0.0	641344.0	19552382.75	288
2013-04-29	30.96	31.03	30.26	30.66	-0.26	-0.84	733356.0	22501979.75	455
2013-04-28	31.45	31.45	30.82	30.92	-0.39	-1.25	2201553.0	68398036.75	1050
2013-04-27	30.54	31.87	30.54	31.31	1.17	3.88	1789289.0	56172927.75	960
2013-04-24	29.35	30.26	29.21	30.14	0.79	2.69	1032401.0	30783317.25	567
2013-04-23	29.98	29.98	29.21	29.35	-0.27	-0.91	761279.0	22486748.25	486
2013-04-22	28.72	29.91	28.58	29.62	1.05	3.68	1154900.0	33831072.25	765
2013-04-21	28.93	29.07	28.58	28.57	-0.39	-1.35	1223532.0	35195712.0	358
2013-04-20	28.86	29.07	28.86	28.96	0.27	0.94	708301.0	20519456.75	424
2013-04-17	28.93	29.91	28.58	28.69	1.17	4.25	2816793.0	81810176.25	1409
2013-04-16	26.97	28.44	26.97	27.52	0.27	0.99	1126060.0	31301877.0	657
2013-04-15	28.72	28.72	26.83	27.25	-1.58	-5.48	2557114.0	70154391.0	978
2013-04-14	29.07	29.21	28.72	28.83	-0.26	-0.89	545320.0	15796935.5	302
2013-04-13	29.77	29.91	28.86	29.09	-0.26	-0.89	826755.0	24142262.75	568
2013-04-10	27.88	30.54	27.88	29.35	1.57	5.65	2298153.0	68508263.25	1218
2013-04-09	27.25	27.81	26.97	27.78	0.78	2.89	945297.0	25827720.25	496
2013-04-08	26.83	27.39	26.76	27.0	0.27	1.01	1452053.0	39206552.25	697
2013-04-07	25.79	26.97	25.79	26.73	1.05	4.09	1413665.0	37278223.75	746
2013-04-06	26.0	26.0	25.37	25.68	-0.53	-2.02	757945.0	19488246.75	324
2013-04-03	25.72	26.21	25.72	26.21	0.0	0.0	701047.0	18167687.0	464
2013-04-02	25.58	26.48	25.51	26.21	0.74	2.91	1116688.0	29270281.25	629
2013-04-01	25.16	25.58	25.16	25.47	0.21	0.83	357346.0	9070232.25	206
2013-03-31	25.3	25.51	24.95	25.26	-0.21	-0.82	278093.0	6998712.0	204
2013-03-30	25.51	25.58	25.3	25.47	0.0	0.0	467475.0	11882958.25	265
2013-03-27	25.72	25.72	25.51	25.47	-0.21	-0.82	315384.0	8047620.25	202
2013-03-26	25.51	25.72	25.51	25.68	0.21	0.82	431548.0	11025435.0	235
2013-03-25	25.3	25.72	25.3	25.47	0.21	0.83	546353.0	13941867.5	283
2013-03-24	25.09	25.72	24.95	25.26	0.42	1.69	875300.0	22106938.0	479
2013-03-23	24.67	24.88	24.67	24.84	0.31	1.26	624431.0	15384896.5	220
2013-03-20	24.53	24.67	24.32	24.53	0.0	0.0	375410.0	9203342.5	224
2013-03-19	24.46	24.67	24.32	24.53	-0.1	-0.41	981052.0	24037598.0	306
2013-03-18	24.46	24.67	24.11	24.63	0.21	0.86	6228778.0	145931872.0	326
2013-03-17	24.11	24.46	23.9	24.42	0.42	1.75	792731.0	19187490.0	385
2013-03-16	23.62	24.11	23.62	24.0	0.42	1.78	519399.0	12381975.0	367
2013-03-13	23.2	23.62	23.06	23.58	0.41	1.77	890194.0	20741803.5	361
2013-03-12	23.27	23.41	23.2	23.17	0.0	0.0	1052976.0	24449428.0	336
2013-03-11	23.2	23.62	23.2	23.17	0.0	0.0	969284.0	22566586.0	320
2013-03-10	23.2	23.41	23.2	23.17	0.0	0.0	294371.0	6826258.0	216
2013-03-09	23.2	23.48	23.2	23.17	0.11	0.48	583610.0	13614784.75	360
2013-03-06	23.06	23.2	22.99	23.06	0.1	0.44	242327.0	5595224.75	175
2013-03-05	23.06	23.2	22.99	22.96	-0.21	-0.91	459023.0	10616388.75	246
2013-03-04	23.2	23.62	22.99	23.17	0.21	0.91	1233770.0	28702471.0	695
2013-03-03	23.41	23.41	22.85	22.96	-0.42	-1.8	964440.0	22247826.5	467
2013-03-02	23.9	23.9	23.41	23.38	-0.94	-3.87	967081.0	22903562.5	526
2013-02-27	24.25	24.46	24.25	24.32	0.11	0.45	394402.0	9566958.25	321
2013-02-26	24.46	24.46	24.04	24.21	-0.21	-0.86	533357.0	12898156.25	356
2013-02-25	24.67	24.74	24.32	24.42	-0.21	-0.85	596634.0	14602645.75	368
2013-02-24	24.74	25.09	24.53	24.63	-0.11	-0.44	528656.0	13046786.25	272
2013-02-23	24.74	24.88	24.46	24.74	-0.1	-0.4	729600.0	17938128.25	370
2013-02-20	24.95	25.09	24.46	24.84	0.0	0.0	1270479.0	31328326.0	467
2013-02-19	24.95	25.72	24.67	24.84	0.0	0.0	1437896.0	36072248.25	721
2013-02-18	24.67	24.88	24.46	24.84	0.42	1.72	688601.0	16950400.25	332
2013-02-17	24.88	24.88	24.32	24.42	-0.21	-0.85	1351831.0	33228370.75	762
2013-02-16	25.51	25.72	24.67	24.63	0.63	2.63	3902544.0	98086763.0	1619
2013-02-13	24.25	24.46	23.83	24.0	-0.21	-0.87	844203.0	20324964.25	341
2013-02-12	23.62	24.25	23.62	24.21	0.63	2.67	1573417.0	37633564.0	557
2013-02-11	23.62	23.62	23.41	23.58	0.0	0.0	772378.0	18115052.75	281
2013-02-10	23.48	23.69	23.41	23.58	0.0	0.0	1485706.0	34944545.0	305
2013-02-09	23.62	23.69	23.41	23.58	0.0	0.0	1221348.0	28788430.5	324
2013-02-06	23.48	23.83	23.41	23.58	0.31	1.33	681927.0	16096058.5	345
2013-02-05	23.62	24.04	23.2	23.27	-0.52	-2.19	880284.0	20787743.5	391
2013-02-04	23.62	24.25	23.48	23.79	0.21	0.89	655517.0	15613697.5	330
2013-02-03	23.62	23.83	23.2	23.58	0.0	0.0	877229.0	20626041.25	411
2013-02-02	23.2	23.9	23.2	23.58	0.52	2.25	1498570.0	35504459.75	609
2013-01-30	22.99	23.2	22.78	23.06	0.31	1.36	1643512.0	37730914.25	705
2013-01-29	21.94	23.27	21.94	22.75	0.95	4.36	2647281.0	59972921.0	1305
2013-01-28	21.8	22.22	21.52	21.8	0.1	0.46	1260634.0	27562651.5	615
2013-01-27	20.75	22.57	20.75	21.7	1.05	5.08	2280744.0	49340902.0	1043
2013-01-26	20.75	20.89	20.34	20.65	0.0	0.0	863770.0	17846183.5	425
2013-01-23	20.96	21.1	20.48	20.65	-0.42	-1.99	884076.0	18343737.5	473
2013-01-22	20.68	21.1	20.48	21.07	0.42	2.03	991212.0	20497964.75	486
2013-01-21	20.55	20.68	20.34	20.65	0.0	0.0	1117488.0	22865285.75	383
2013-01-20	20.89	21.1	20.48	20.65	0.21	1.03	2571441.0	53307710.75	875
2013-01-19	20.48	20.89	20.48	20.44	-0.31	-1.49	685546.0	14130259.5	449
2013-01-16	20.75	21.17	20.48	20.75	-0.32	-1.52	1700756.0	35354362.75	1128
2013-01-15	20.13	21.52	19.71	21.07	1.05	5.24	4479076.0	92974773.75	2038
2013-01-14	19.64	20.68	19.43	20.02	0.21	1.06	2765833.0	55649525.25	1240
2013-01-13	20.13	20.27	19.43	19.81	-0.42	-2.08	2416266.0	47721543.75	1280
2013-01-12	19.08	20.68	19.08	20.23	1.26	6.64	5597065.0	111281043.75	2367
2013-01-09	18.8	19.22	18.66	18.97	0.31	1.66	2122196.0	40219899.5	884
2013-01-08	18.38	18.87	18.24	18.66	0.32	1.74	2194041.0	40794934.75	751
2013-01-07	18.38	18.45	18.38	18.34	0.0	0.0	1389764.0	25043208.25	204
2013-01-06	17.96	18.38	17.96	18.34	0.31	1.72	1018919.0	18527021.75	278
2013-01-05	17.96	18.17	17.82	18.03	0.21	1.18	1422680.0	25395182.0	270
2013-01-02	17.75	17.96	17.61	17.82	0.11	0.62	852175.0	15106570.0	324
2013-01-01	17.75	17.82	17.61	17.71	0.0	0.0	680481.0	12048890.25	308
2012-12-31	17.75	17.82	17.54	17.71	0.0	0.0	381123.0	6726562.25	232
2012-12-30	17.96	17.96	17.61	17.71	-0.21	-1.17	246375.0	4395837.5	164
2012-12-29	17.96	18.17	17.75	17.92	0.0	0.0	390521.0	6998753.25	180
2012-12-26	18.17	18.17	17.82	17.92	-0.21	-1.16	631721.0	11332812.0	216
2012-12-25	18.17	18.24	18.03	18.13	-0.11	-0.6	309023.0	5597906.5	143
2012-12-24	18.03	18.24	17.96	18.24	0.32	1.79	857882.0	15509357.25	309
2012-12-23	18.17	18.24	17.96	17.92	-0.21	-1.16	417939.0	7559020.25	210
2012-12-22	18.17	18.45	17.96	18.13	0.0	0.0	1197660.0	21792143.25	300
2012-12-19	18.17	18.17	18.03	18.13	0.0	0.0	349728.0	6334620.25	144
2012-12-18	18.17	18.24	18.17	18.13	0.0	0.0	131496.0	2388891.75	157
2012-12-17	18.17	18.17	18.03	18.13	0.0	0.0	95453.0	1727908.5	119
2012-12-16	18.17	18.17	18.03	18.13	0.0	0.0	176993.0	3210528.5	98
2012-12-15	18.17	18.38	18.03	18.13	0.0	0.0	239057.0	4343387.0	162
2012-12-12	18.17	18.17	18.03	18.13	0.0	0.0	209579.0	3793018.5	127
2012-12-11	17.75	18.17	17.75	18.13	0.42	2.37	395896.0	7094234.0	211
2012-12-10	17.75	17.96	17.61	17.71	0.0	0.0	473163.0	8384471.75	167
2012-12-09	17.82	17.96	17.75	17.71	-0.21	-1.17	273093.0	4872075.25	123
2012-12-08	17.82	18.17	17.61	17.92	0.21	1.19	366528.0	6567320.0	187
2012-12-05	17.82	17.96	17.61	17.71	-0.21	-1.17	242583.0	4310216.5	145
2012-12-04	17.96	17.96	17.82	17.92	-0.11	-0.61	190877.0	3415131.75	104
2012-12-03	17.82	18.03	17.82	18.03	0.21	1.18	457451.0	8185887.5	168
2012-12-02	17.75	17.82	17.61	17.82	0.11	0.62	259871.0	4604273.25	118
2012-12-01	17.75	17.96	17.61	17.71	0.2	1.14	255303.0	4525835.25	161
2012-11-28	17.54	17.75	17.4	17.51	0.0	0.0	268476.0	4715517.25	197
2012-11-27	17.75	17.75	17.3	17.51	-0.1	-0.57	369895.0	6518453.25	175
2012-11-26	17.3	17.61	17.3	17.61	0.31	1.79	346272.0	6034455.75	186
2012-11-25	17.54	17.54	17.19	17.3	-0.31	-1.76	529735.0	9181510.0	223
2012-11-24	17.54	17.75	17.54	17.61	0.31	1.79	138143.0	2432701.5	114
2012-11-21	17.54	17.61	17.3	17.3	-0.21	-1.2	218663.0	3814015.25	163
2012-11-20	17.54	17.61	17.3	17.51	0.0	0.0	332584.0	5802558.25	202
2012-11-19	17.96	17.96	17.19	17.51	-0.41	-2.29	1378110.0	23996046.75	349
2012-11-18	17.96	18.03	17.82	17.92	0.1	0.56	195153.0	3490814.75	130
2012-11-17	17.96	18.03	17.82	17.82	-0.31	-1.71	207717.0	3719464.5	155
2012-11-14	18.17	18.24	18.03	18.13	0.0	0.0	318595.0	5767910.75	197
2012-11-13	18.24	18.38	18.17	18.13	-0.21	-1.15	180399.0	3287378.75	147
2012-11-12	18.45	18.45	18.38	18.34	-0.11	-0.6	135167.0	2479571.0	129
2012-11-11	18.59	18.59	18.38	18.45	-0.1	-0.54	838029.0	15491921.75	266
2012-11-10	18.24	18.59	18.17	18.55	0.1	0.54	367262.0	6739494.0	223
2012-11-07	18.45	18.59	18.38	18.45	0.0	0.0	482070.0	8899395.0	232
2012-11-06	18.24	18.59	18.24	18.45	0.21	1.15	682992.0	12597204.5	349
2012-11-05	18.24	18.38	18.24	18.24	0.0	0.0	434685.0	7947051.75	267
2012-11-04	18.8	18.87	18.17	18.24	-0.31	-1.67	1893846.0	34938991.5	743
2012-11-03	17.96	18.59	17.96	18.55	0.63	3.52	1623734.0	29764936.75	592
2012-10-24	17.75	17.96	17.61	17.92	0.0	0.0	513728.0	9148814.5	345
2012-10-23	17.96	18.03	17.96	17.92	-0.21	-1.16	805526.0	14450668.25	334
2012-10-22	18.17	18.24	17.82	18.13	-0.32	-1.73	1789962.0	32225124.75	652
2012-10-21	18.38	18.59	18.17	18.45	-0.1	-0.54	1017689.0	18658969.5	448
2012-10-20	18.17	18.59	18.03	18.55	0.21	1.15	1267822.0	23220067.75	501
2012-10-17	18.03	18.38	17.96	18.34	0.21	1.16	822623.0	14845708.75	423
2012-10-16	17.96	18.17	17.82	18.13	0.21	1.17	456699.0	8175402.5	277
2012-10-15	17.96	18.03	17.75	17.92	0.0	0.0	519560.0	9308303.0	326
2012-10-14	17.75	17.96	17.61	17.92	0.21	1.19	318159.0	5674258.25	231
2012-10-13	17.96	17.96	17.3	17.71	-0.32	-1.77	415401.0	7362472.25	310
2012-10-10	18.17	18.17	17.96	18.03	-0.1	-0.55	316935.0	5713531.25	207
2012-10-09	18.24	18.38	18.17	18.13	-0.11	-0.6	737855.0	13471292.5	305
2012-10-08	18.17	18.45	18.03	18.24	0.11	0.61	1628172.0	29692924.25	549
2012-10-07	17.96	18.17	17.96	18.13	0.21	1.17	352282.0	6337399.25	244
2012-10-06	18.03	18.17	17.96	17.92	0.0	0.0	267112.0	4806234.75	222
2012-10-03	17.96	17.96	17.82	17.92	0.0	0.0	388907.0	6965065.25	229
2012-10-02	17.96	18.24	17.82	17.92	0.0	0.0	622190.0	11255969.0	328
2012-10-01	17.75	17.96	17.61	17.92	0.1	0.56	327625.0	5846267.75	207
2012-09-30	17.75	17.82	17.61	17.82	0.0	0.0	314982.0	5586375.5	230
2012-09-29	17.96	18.03	17.75	17.82	-0.1	-0.56	399146.0	7127344.25	249
2012-09-26	17.96	17.96	17.75	17.92	-0.21	-1.16	492565.0	8811115.25	286
2012-09-25	17.75	18.17	17.75	18.13	0.31	1.74	385679.0	6907600.0	230
2012-09-24	18.03	18.03	17.75	17.82	-0.21	-1.16	460014.0	8178512.5	295
2012-09-22	18.17	18.24	17.96	18.03	-0.1	-0.55	565608.0	10175453.25	310
2012-09-19	18.38	18.38	18.17	18.13	-0.11	-0.6	576713.0	10509471.5	341
2012-09-18	18.45	18.59	18.17	18.24	-0.31	-1.67	990557.0	18153707.0	488
2012-09-17	18.38	18.59	18.38	18.55	0.1	0.54	1390694.0	25679789.5	537
2012-09-16	18.45	18.59	18.38	18.45	-0.1	-0.54	1498582.0	27694030.75	589
2012-09-15	18.38	18.66	18.38	18.55	0.31	1.7	1530158.0	28363659.0	684
2012-09-12	18.45	18.59	18.17	18.24	-0.21	-1.14	1193308.0	21905895.0	605
2012-09-11	17.96	18.87	17.82	18.45	0.53	2.96	5129414.0	95615917.25	1307
2012-09-10	18.17	18.17	17.82	17.92	-0.21	-1.16	973811.0	17520568.5	447
2012-09-09	18.24	18.24	18.03	18.13	0.0	0.0	930084.0	16870078.5	454
2012-09-08	18.17	18.38	18.17	18.13	0.1	0.55	1795066.0	32663353.75	641
2012-09-05	18.03	18.03	17.96	18.03	-0.1	-0.55	482226.0	8669849.0	305
2012-09-04	18.24	18.24	17.96	18.13	0.0	0.0	916483.0	16528743.0	353
2012-09-03	18.17	18.24	18.17	18.13	0.0	0.0	656191.0	11918055.75	292
2012-09-02	18.17	18.38	18.17	18.13	0.0	0.0	611908.0	11157117.25	351
2012-09-01	18.17	18.24	18.17	18.13	0.0	0.0	687757.0	12486048.5	398
2012-08-29	18.17	18.24	18.03	18.13	0.0	0.0	484494.0	8782922.75	345
2012-08-28	18.24	18.38	18.17	18.13	-0.21	-1.15	1171407.0	21334359.75	521
2012-08-27	18.24	18.38	18.17	18.34	0.21	1.16	835373.0	15221321.25	449
2012-08-26	18.45	18.45	18.17	18.13	-0.32	-1.73	921274.0	16804332.0	457
2012-08-25	18.38	18.59	18.38	18.45	0.32	1.77	711934.0	13117806.75	464
2012-08-15	18.17	18.24	18.17	18.13	-0.11	-0.6	516434.0	9386143.25	330
2012-08-14	18.03	18.38	17.96	18.24	0.11	0.61	953043.0	17203150.5	462
2012-08-13	18.59	18.59	18.03	18.13	-0.84	-4.43	2586382.0	47214093.5	820
2012-08-12	19.43	19.5	19.01	18.97	-0.42	-2.17	1888479.0	36283394.0	653
2012-08-11	19.22	19.5	19.22	19.39	0.21	1.09	1529139.0	29540828.75	546
2012-08-08	19.43	19.43	19.22	19.18	-0.21	-1.08	1556746.0	30028457.25	501
2012-08-07	19.22	19.43	19.22	19.39	0.21	1.09	995686.0	19254905.5	415
2012-08-06	19.64	19.71	19.22	19.18	-0.21	-1.08	2085531.0	40314616.25	707
2012-08-05	19.08	19.64	19.01	19.39	0.31	1.62	3613047.0	70061017.5	1207
2012-08-04	19.08	19.22	19.01	19.08	0.32	1.71	2199733.0	41885094.0	673
2012-08-01	18.87	19.01	18.8	18.76	-0.11	-0.58	1448630.0	27300482.75	550
2012-07-31	18.87	19.22	18.8	18.87	0.0	0.0	1465258.0	27780999.5	735
2012-07-30	19.01	19.22	18.87	18.87	-0.1	-0.53	1163603.0	22097699.5	637
2012-07-29	18.66	19.29	18.59	18.97	0.21	1.12	1931907.0	36565717.25	829
2012-07-28	18.59	18.87	18.59	18.76	0.21	1.13	2287318.0	42746723.25	873
2012-07-25	18.8	18.8	18.17	18.55	0.0	0.0	1588848.0	29215475.0	772
2012-07-24	18.66	19.01	18.59	18.55	-0.21	-1.12	3379773.0	63486611.25	1228
2012-07-23	18.45	19.01	18.45	18.76	0.42	2.29	7105102.0	133613136.0	2193
2012-07-22	18.24	18.59	17.96	18.34	0.21	1.16	4758859.0	86854601.25	1251
2012-07-21	17.61	18.45	17.61	18.13	0.62	3.54	5233664.0	94461229.5	1484
2012-07-18	17.4	18.03	17.3	17.51	0.11	0.63	2321961.0	41109216.5	1054
2012-07-17	18.24	18.45	17.4	17.4	-0.31	-1.75	5415026.0	97753664.75	1684
2012-07-16	17.3	17.82	17.19	17.71	0.31	1.78	831344.0	14472416.5	564
2012-07-15	17.54	17.75	16.98	17.4	-0.42	-2.36	886469.0	15432829.0	519
2012-07-14	17.75	17.82	17.4	17.82	0.21	1.19	885063.0	15608046.75	593
2012-07-11	18.17	18.17	17.09	17.61	-0.52	-2.87	2207210.0	38826893.0	970
2012-07-10	18.17	18.17	17.82	18.13	-0.21	-1.15	1996216.0	35915209.5	891
2012-07-09	18.66	18.66	17.96	18.34	-0.42	-2.24	4269367.0	78083159.5	1593
2012-07-08	18.59	19.01	18.45	18.76	0.21	1.13	5279892.0	98834800.75	1799
2012-07-07	18.38	18.66	18.24	18.55	0.21	1.15	2027239.0	37295390.0	1132
2012-07-04	18.66	18.8	18.38	18.34	-0.21	-1.13	1964865.0	36292717.0	1058
2012-07-03	18.45	18.8	18.45	18.55	0.1	0.54	2687334.0	50043490.25	1392
2012-07-02	18.38	18.8	18.38	18.45	0.0	0.0	2796974.0	51850552.0	1524
2012-07-01	18.17	18.59	17.75	18.45	0.32	1.77	5550909.0	101407447.5	2070
2012-06-30	18.38	18.59	18.17	18.13	0.31	1.74	5323185.0	97444949.75	2364
2012-06-27	18.38	18.38	17.3	17.82	-0.42	-2.3	7170455.0	127597921.5	2550
2012-06-26	17.96	18.59	17.75	18.24	0.42	2.36	7394298.0	133856148.25	2667
2012-06-25	18.03	18.45	17.75	17.82	-0.31	-1.71	7824797.0	140891400.0	3336
2012-06-24	17.54	18.24	17.3	18.13	0.62	3.54	14281650.0	254237870.5	6072
2012-06-23	17.09	18.59	17.09	17.51	0.32	1.86	15485944.0	274634528.75	6118
2012-06-20	17.19	17.4	17.09	17.19	0.1	0.59	4673148.0	80473012.75	3000
2012-06-19	17.3	17.3	16.98	17.09	-0.1	-0.58	5402755.0	93025962.0	2232
2012-06-18	17.3	17.54	17.09	17.19	0.1	0.59	2862499.0	49437446.0	2063
2012-06-17	17.3	17.54	17.09	17.09	-0.21	-1.21	4644664.0	80244826.0	2569
2012-06-16	17.61	18.38	16.25	17.3	0.11	0.64	14839277.0	258221748.0	6303
2012-06-13	16.88	17.75	16.77	17.19	0.42	2.5	12390334.0	214417272.0	6483
2012-06-12	16.77	17.09	16.67	16.77	-0.32	-1.87	10551416.0	178059627.5	5210
2012-06-11	16.46	17.82	16.25	17.09	0.84	5.17	29381093.0	503849614.0	11103
2012-06-10	16.04	16.35	15.93	16.25	0.11	0.68	5613844.0	90763585.5	4539
2012-06-09	16.25	16.46	15.72	16.14	0.21	1.32	5164078.0	82419122.25	4858
2012-06-06	16.56	16.56	15.62	15.93	-0.42	-2.57	15901806.0	256963878.75	10218
2012-06-05	16.98	17.09	16.35	16.35	-0.21	-1.27	25785925.0	431290049.0	18625
2012-06-04	17.3	17.54	16.35	16.56	16.56	0.0	83022848.0	1405171683.25	115489
