# Supplementary material for: Effective short-term forecasts of Saudi stock price trends using technical indicators and large-scale multivariate time series
Source: PeerJ Comput Sci. 2023 Jan 6;9:e1205. doi: 10.7717/peerj-cs.1205 (PMC10280263; doi:10.7717/peerj-cs.1205)
Supplement: Supplemental Information 3 [file peerj-cs-09-1205-s003.zip › TASI Dataset 2021/DAR ALARKAN_4300.csv]

date	open	high	low	close	change	change_percent	volume_traded	value_traded_SAR	number_trades
2020-03-19	8.05	8.34	7.97	8.28	0.25	3.11	26530602.0	215870648.87	5430
2020-03-18	8.08	8.14	8.03	8.03	-0.03	-0.37	9223241.0	74568603.1	3319
2020-03-17	8.09	8.2	7.98	8.06	0.05	0.62	13237091.0	107184786.91	5117
2020-03-16	8.4	8.55	8.0	8.01	-0.47	-5.54	9259542.0	76311541.4	5997
2020-03-15	9.02	9.16	8.48	8.48	-0.52	-5.78	8668909.0	76730891.66	4683
2020-03-12	8.6	9.11	8.27	9.0	0.14	1.58	11184446.0	99754574.72	4859
2020-03-11	9.17	9.28	8.84	8.86	-0.17	-1.88	16910810.0	152589579.04	5705
2020-03-10	8.78	9.03	8.76	9.03	0.82	9.99	11455688.0	101738036.65	3975
2020-03-09	8.2	8.72	8.2	8.21	-0.9	-9.88	14286782.0	119117254.09	5603
2020-03-08	9.35	9.38	9.11	9.11	-0.61	-6.28	18403844.0	170425767.35	4587
2020-03-05	9.77	9.82	9.69	9.72	-0.03	-0.31	8137017.0	79260078.04	2520
2020-03-04	9.5	9.77	9.45	9.75	0.19	1.99	9013593.0	87137597.65	3351
2020-03-03	9.35	9.62	9.35	9.56	0.26	2.8	10289565.0	97855300.59	4302
2020-03-02	9.21	9.32	9.2	9.3	0.19	2.09	10947985.0	101543777.36	3776
2020-03-01	9.14	9.26	8.96	9.11	-0.26	-2.77	7145763.0	65127489.05	4019
2020-02-27	9.2	9.37	9.08	9.37	0.15	1.63	10583133.0	97481099.17	4260
2020-02-26	9.18	9.42	9.16	9.22	-0.03	-0.32	10994448.0	101722971.94	4781
2020-02-25	9.24	9.39	9.17	9.25	-0.07	-0.75	8091018.0	74959444.06	4035
2020-02-24	9.69	9.69	9.29	9.32	-0.39	-4.02	9675092.0	91283941.41	6137
2020-02-23	9.7	9.78	9.65	9.71	-0.02	-0.21	4884570.0	47408497.79	2235
2020-02-20	9.74	9.82	9.69	9.73	0.0	0.0	10381008.0	101250700.34	4703
2020-02-19	9.64	9.74	9.62	9.73	0.11	1.14	6133649.0	59391504.67	3690
2020-02-18	9.55	9.65	9.4	9.62	0.09	0.94	7608774.0	72501821.48	4525
2020-02-17	9.7	9.74	9.52	9.53	-0.16	-1.65	10506272.0	100943049.02	5724
2020-02-16	9.37	9.75	9.1	9.69	0.38	4.08	22959722.0	218834261.52	10226
2020-02-13	9.2	9.37	8.91	9.31	0.12	1.31	50773154.0	459766205.44	11319
2020-02-12	9.78	9.78	9.12	9.19	-0.58	-5.94	23919253.0	224686694.67	11841
2020-02-11	9.86	9.86	9.77	9.77	-0.09	-0.91	3470522.0	34032781.87	2322
2020-02-10	9.87	9.92	9.8	9.86	0.0	0.0	3539780.0	34943259.77	1860
2020-02-09	9.94	9.94	9.76	9.86	-0.05	-0.5	4847221.0	47624758.74	2626
2020-02-06	9.92	9.94	9.86	9.91	0.02	0.2	6215453.0	61522087.79	2793
2020-02-05	9.99	10.0	9.83	9.89	-0.07	-0.7	6028753.0	59871849.77	3093
2020-02-04	9.93	10.02	9.89	9.96	0.07	0.71	10863317.0	108278090.01	4617
2020-02-03	9.74	9.91	9.72	9.89	0.16	1.64	11178381.0	109791822.38	4420
2020-02-02	9.8	9.8	9.67	9.73	-0.1	-1.02	6219145.0	60495256.08	3691
2020-01-30	9.85	9.88	9.81	9.83	0.0	0.0	5015950.0	49378120.82	2686
2020-01-29	9.8	9.9	9.77	9.83	0.06	0.61	8693112.0	85463467.63	3884
2020-01-28	9.75	9.86	9.71	9.77	0.04	0.41	9345425.0	91549847.13	4401
2020-01-27	9.76	9.86	9.67	9.73	0.03	0.31	21120347.0	206760015.61	8290
2020-01-26	9.78	9.79	9.56	9.7	-0.1	-1.02	35609921.0	343334191.99	12272
2020-01-23	9.9	9.92	9.78	9.8	-0.1	-1.01	17061609.0	167952193.68	8093
2020-01-22	9.95	10.0	9.89	9.9	-0.04	-0.4	17016348.0	169355482.71	6439
2020-01-21	10.0	10.04	9.89	9.94	-0.06	-0.6	20171858.0	200561839.27	7770
2020-01-20	10.04	10.16	9.97	10.0	-0.02	-0.2	19397482.0	194818412.1	6221
2020-01-19	10.2	10.26	9.99	10.02	-0.16	-1.57	16812063.0	170030912.66	6865
2020-01-16	10.12	10.22	10.06	10.18	0.14	1.39	14203665.0	144277755.6	6742
2020-01-15	10.74	10.74	9.98	10.04	-0.64	-5.99	40281805.0	415989970.79	14566
2020-01-14	11.08	11.12	10.52	10.68	-0.4	-3.61	23210608.0	250761576.04	7744
2020-01-13	10.86	11.08	10.84	11.08	0.26	2.4	5514255.0	60695680.1	2295
2020-01-12	10.74	10.92	10.74	10.82	0.14	1.31	3913320.0	42312076.16	1501
2020-01-09	10.68	10.76	10.66	10.68	0.18	1.71	3882542.0	41569323.46	1742
2020-01-08	10.52	10.56	10.4	10.5	-0.06	-0.57	5321108.0	55805979.24	1899
2020-01-07	10.58	10.7	10.54	10.56	-0.04	-0.38	4294664.0	45563896.46	1813
2020-01-06	10.76	10.8	10.56	10.6	-0.18	-1.67	5794984.0	61614936.24	2724
2020-01-05	10.98	10.98	10.74	10.78	-0.28	-2.53	3873374.0	42062414.8	1870
2020-01-02	11.1	11.14	11.04	11.06	-0.04	-0.36	1953120.0	21621055.94	1151
2020-01-01	11.02	11.14	10.96	11.1	0.1	0.91	4607769.0	51038878.76	1830
2019-12-31	10.96	11.02	10.9	11.0	0.06	0.55	2357301.0	25831066.9	1238
2019-12-30	11.06	11.08	10.94	10.94	-0.1	-0.91	2529051.0	27865588.08	1570
2019-12-29	10.98	11.06	10.94	11.04	0.06	0.55	3344751.0	36829299.68	1542
2019-12-26	11.0	11.02	10.92	10.98	-0.04	-0.36	2085504.0	22878759.3	1153
2019-12-25	11.06	11.08	10.96	11.02	0.0	0.0	13252900.0	147590990.46	1722
2019-12-24	10.86	11.04	10.78	11.02	0.16	1.47	10566632.0	115554427.42	2113
2019-12-23	10.74	10.9	10.74	10.86	0.14	1.31	4655623.0	50424263.36	2053
2019-12-22	10.56	10.74	10.56	10.72	0.18	1.71	3865882.0	41257307.6	1675
2019-12-19	10.52	10.62	10.42	10.54	0.04	0.38	4980533.0	52527375.52	2073
2019-12-18	10.46	10.58	10.42	10.5	0.1	0.96	4393134.0	46183816.66	2105
2019-12-17	10.32	10.52	10.24	10.4	0.08	0.78	6813738.0	70726252.76	2983
2019-12-16	10.2	10.36	10.12	10.32	0.14	1.38	7056979.0	72413213.32	3919
2019-12-15	10.0	10.18	9.91	10.18	0.18	1.8	5649995.0	56740262.25	2894
2019-12-12	10.14	10.22	9.87	10.0	-0.1	-0.99	15724780.0	157246413.93	6425
2019-12-11	10.3	10.52	10.06	10.1	-0.24	-2.32	23741128.0	250902620.18	5681
2019-12-10	10.7	10.82	10.34	10.34	-0.36	-3.36	10621953.0	112243630.52	5196
2019-12-09	10.94	10.98	10.68	10.7	-0.22	-2.01	6782563.0	73538064.44	3114
2019-12-08	11.0	11.04	10.88	10.92	-0.06	-0.55	6557554.0	72048791.6	2542
2019-12-05	11.1	11.12	10.96	10.98	-0.08	-0.72	4093518.0	45034567.86	3231
2019-12-04	11.28	11.28	10.96	11.06	-0.24	-2.12	10436799.0	118513646.12	2110
2019-12-03	11.4	11.48	11.2	11.3	-0.1	-0.88	3645779.0	41269999.0	1989
2019-12-02	11.54	11.56	11.32	11.4	-0.16	-1.38	1692977.0	19355826.38	1166
2019-12-01	11.6	11.64	11.54	11.56	-0.04	-0.34	912269.0	10583294.52	510
2019-11-28	11.5	11.6	11.46	11.6	0.1	0.87	1186529.0	13650075.68	684
2019-11-27	11.4	11.54	11.4	11.5	0.06	0.52	1554510.0	17846871.24	750
2019-11-26	11.58	11.6	11.42	11.44	-0.16	-1.38	3598501.0	41304424.62	1470
2019-11-25	11.6	11.66	11.56	11.6	0.0	0.0	1677931.0	19485153.3	857
2019-11-24	11.72	11.74	11.6	11.6	-0.14	-1.19	1180694.0	13771638.4	803
2019-11-21	11.78	11.8	11.7	11.74	-0.02	-0.17	1745400.0	20508953.82	871
2019-11-20	11.8	11.86	11.76	11.76	-0.1	-0.84	1491313.0	17624440.58	1039
2019-11-19	11.82	11.86	11.78	11.86	0.02	0.17	1514417.0	17896228.58	912
2019-11-18	11.68	11.86	11.68	11.84	0.14	1.2	2638090.0	31026717.38	1360
2019-11-17	11.7	11.76	11.48	11.7	0.0	0.0	3443566.0	39828188.96	1923
2019-11-14	11.76	11.84	11.64	11.7	-0.1	-0.85	2949993.0	34686260.68	1552
2019-11-13	11.98	11.98	11.8	11.8	-0.2	-1.67	2969720.0	35321057.7	1386
2019-11-12	12.02	12.04	11.98	12.0	-0.02	-0.17	2006241.0	24084876.92	1230
2019-11-11	12.04	12.08	11.98	12.02	0.0	0.0	2063968.0	24821964.92	1201
2019-11-10	12.12	12.28	12.02	12.02	0.04	0.33	6152093.0	74579061.56	2047
2019-11-07	11.98	12.14	11.96	11.98	0.0	0.0	7119625.0	85683766.86	1299
2019-11-06	12.08	12.08	11.98	11.98	-0.1	-0.83	1293092.0	15551637.04	719
2019-11-05	12.08	12.12	12.0	12.08	0.0	0.0	5006848.0	60456463.36	1589
2019-11-04	11.96	12.08	11.96	12.08	0.08	0.67	4271196.0	51503201.64	963
2019-11-03	11.9	12.04	11.88	12.0	-0.04	-0.33	5064653.0	60712288.6	1058
2019-10-31	12.1	12.14	11.98	12.04	-0.06	-0.5	2700241.0	32541034.68	1160
2019-10-30	11.8	12.1	11.72	12.1	0.26	2.2	3584346.0	42946918.26	1413
2019-10-29	11.9	11.96	11.74	11.84	-0.14	-1.17	4329140.0	51296664.4	2243
2019-10-28	12.12	12.12	11.92	11.98	-0.12	-0.99	3625983.0	43520369.68	1338
2019-10-27	12.06	12.16	12.06	12.1	0.02	0.17	1877222.0	22743280.66	782
2019-10-24	12.18	12.28	12.06	12.08	-0.1	-0.82	3490788.0	42539797.74	1397
2019-10-23	12.24	12.38	12.14	12.18	-0.04	-0.33	11045007.0	135408280.16	2590
2019-10-22	12.04	12.28	12.0	12.22	0.18	1.5	8146066.0	98901169.96	2461
2019-10-21	12.0	12.06	11.94	12.04	0.02	0.17	6637976.0	79710456.76	1497
2019-10-20	11.98	12.14	11.98	12.02	0.1	0.84	14215338.0	171467241.96	3249
2019-10-17	11.7	11.94	11.66	11.92	0.22	1.88	7694907.0	91177151.86	1724
2019-10-16	11.56	11.7	11.18	11.7	0.14	1.21	3996668.0	45958091.94	1811
2019-10-15	11.58	11.66	11.4	11.56	-0.02	-0.17	5502443.0	63738671.18	1719
2019-10-14	11.68	11.74	11.5	11.58	-0.12	-1.03	3103330.0	36082294.88	1008
2019-10-13	11.54	11.74	11.54	11.7	0.06	0.52	3220009.0	37598898.86	938
2019-10-10	11.62	11.68	11.58	11.64	0.02	0.17	2405673.0	27947392.78	885
2019-10-09	11.78	11.78	11.6	11.62	-0.14	-1.19	3671057.0	42849322.76	1370
2019-10-08	11.58	11.78	11.22	11.76	0.22	1.91	8747788.0	101277020.86	3293
2019-10-07	11.78	11.78	11.54	11.54	-0.22	-1.87	2723169.0	31724621.1	1448
2019-10-06	11.86	11.88	11.0	11.76	-0.06	-0.51	4505607.0	52540270.4	2021
2019-10-03	11.94	11.96	11.8	11.82	-0.14	-1.17	3806314.0	45118554.9	1313
2019-10-02	11.8	11.98	11.78	11.96	0.16	1.36	6732988.0	79866937.36	1662
2019-10-01	11.94	12.02	11.8	11.8	-0.14	-1.17	10190943.0	121379578.44	2791
2019-09-30	11.92	11.98	11.88	11.94	0.04	0.34	4865902.0	58038493.32	1345
2019-09-29	11.88	11.96	11.88	11.9	0.02	0.17	2236254.0	26635967.52	808
2019-09-26	11.9	11.98	11.88	11.88	-0.04	-0.34	2468137.0	29436019.32	976
2019-09-25	12.0	12.1	11.92	11.92	-0.08	-0.67	11184356.0	134285051.24	2898
2019-09-24	11.92	12.0	11.92	12.0	0.08	0.67	3613771.0	43270658.28	1276
2019-09-22	11.96	12.02	11.9	11.92	-0.08	-0.67	2177864.0	26037747.86	796
2019-09-19	11.84	12.0	11.76	12.0	0.22	1.87	10731810.0	127991138.52	2536
2019-09-18	11.8	11.98	11.76	11.78	0.04	0.34	7123724.0	84556558.72	2211
2019-09-17	11.68	11.82	11.66	11.74	0.0	0.0	4168802.0	48969799.34	1493
2019-09-16	11.66	11.74	11.56	11.74	0.08	0.69	6947470.0	81027427.58	2272
2019-09-15	11.74	11.78	11.54	11.66	-0.32	-2.67	8833730.0	102906950.28	2748
2019-09-12	12.0	12.04	11.94	11.98	0.0	0.0	8665857.0	103390856.64	1145
2019-09-11	11.96	12.04	11.76	11.98	0.0	0.0	7284603.0	86549355.98	2171
2019-09-10	12.1	12.1	11.94	11.98	-0.12	-0.99	8226432.0	98695155.34	2030
2019-09-09	11.94	12.1	11.88	12.1	0.14	1.17	11262957.0	135112767.82	2621
2019-09-08	12.0	12.1	11.9	11.96	0.0	0.0	8449054.0	101544026.2	2529
2019-09-05	11.86	12.04	11.82	11.96	0.16	1.36	15704598.0	187786543.98	4113
2019-09-04	11.56	11.84	11.56	11.8	0.22	1.9	8630146.0	101411295.6	2153
2019-09-03	11.62	11.72	11.54	11.58	-0.04	-0.34	3731877.0	43345893.8	1576
2019-09-02	11.42	11.62	11.34	11.62	0.22	1.93	4159730.0	47908894.12	1811
2019-09-01	11.52	11.62	11.32	11.4	-0.16	-1.38	3204308.0	36592917.82	1606
2019-08-29	11.72	11.76	11.54	11.56	-0.16	-1.37	3528551.0	41182403.82	1699
2019-08-28	11.72	11.84	11.58	11.72	-0.18	-1.51	6174320.0	72444578.42	2564
2019-08-27	11.58	11.9	11.38	11.9	0.36	3.12	26494523.0	312373816.14	6492
2019-08-26	11.52	11.66	11.4	11.54	0.0	0.0	5941655.0	68579263.26	2347
2019-08-25	11.74	11.74	11.48	11.54	-0.22	-1.87	3982407.0	46104804.5	1457
2019-08-22	11.88	11.92	11.62	11.76	-0.12	-1.01	5894017.0	69231671.0	2196
2019-08-21	11.84	11.92	11.76	11.88	0.08	0.68	5501134.0	65265936.84	2082
2019-08-20	11.7	11.86	11.7	11.8	0.1	0.85	8724959.0	102972703.46	2569
2019-08-19	11.68	11.8	11.64	11.7	0.04	0.34	4361336.0	51167530.22	3593
2019-08-18	11.56	11.78	11.54	11.66	0.1	0.87	7725339.0	90217081.66	2435
2019-08-08	11.28	11.6	11.22	11.56	0.28	2.48	6918871.0	78976470.8	2381
2019-08-07	11.16	11.3	11.16	11.28	0.18	1.62	5353566.0	60142469.68	1768
2019-08-06	10.9	11.12	10.72	11.1	0.1	0.91	5616803.0	61647785.28	3134
2019-08-05	11.18	11.28	10.94	11.0	-0.22	-1.96	9458607.0	105279655.18	4243
2019-08-04	11.22	11.24	11.08	11.22	-0.04	-0.36	4035730.0	45068929.04	1848
2019-08-01	11.46	11.48	11.18	11.26	-0.2	-1.75	4021509.0	45513699.22	2662
2019-07-31	11.26	11.46	11.18	11.46	0.26	2.32	4999259.0	56599563.86	2341
2019-07-30	11.5	11.52	11.2	11.2	-0.4	-3.45	6827006.0	77580553.08	2988
2019-07-29	11.68	11.76	11.56	11.6	-0.08	-0.68	4876049.0	56805210.36	2517
2019-07-28	11.62	11.68	11.56	11.68	0.08	0.69	2608965.0	30379441.8	960
2019-07-25	11.5	11.68	11.5	11.6	0.12	1.05	8188242.0	94990211.8	2334
2019-07-24	11.44	11.6	11.42	11.48	0.02	0.17	3214182.0	36947578.16	1314
2019-07-23	11.6	11.64	11.46	11.46	-0.14	-1.21	6808393.0	78569913.98	2239
2019-07-22	11.76	11.86	11.6	11.6	-0.18	-1.53	12351247.0	143172288.88	1896
2019-07-21	11.94	11.94	11.7	11.78	-0.16	-1.34	8989915.0	106247340.88	2959
2019-07-18	11.92	12.16	11.9	11.94	0.0	0.0	20328194.0	244623321.94	4979
2019-07-17	11.94	11.96	11.88	11.94	0.0	0.0	8136397.0	96952111.34	1480
2019-07-16	11.9	11.98	11.9	11.94	0.04	0.34	5990347.0	71468367.96	1818
2019-07-15	11.88	11.96	11.84	11.9	0.02	0.17	4640906.0	55247813.16	1551
2019-07-14	11.92	12.0	11.88	11.88	-0.04	-0.34	9753250.0	116364795.14	2137
2019-07-11	11.94	11.98	11.92	11.92	-0.04	-0.33	6184288.0	73920990.08	1841
2019-07-10	12.0	12.1	11.94	11.96	-0.02	-0.17	6450324.0	77481860.32	1854
2019-07-09	12.0	12.14	11.96	11.98	0.0	0.0	15935493.0	192179482.04	3767
2019-07-08	11.76	11.98	11.76	11.98	0.18	1.53	7711376.0	91467651.76	2004
2019-07-07	11.92	11.96	11.74	11.8	-0.12	-1.01	9567920.0	112958890.68	2359
2019-07-04	11.98	11.98	11.88	11.92	0.02	0.17	5161284.0	61641226.86	1537
2019-07-03	11.92	11.98	11.84	11.9	-0.02	-0.17	5103486.0	60816736.68	1779
2019-07-02	11.92	12.1	11.9	11.92	0.02	0.17	20613907.0	247484704.3	4540
2019-07-01	11.82	11.9	11.76	11.9	0.1	0.85	5687175.0	67263380.18	1998
2019-06-30	11.74	11.96	11.74	11.8	0.06	0.51	11305378.0	133905366.5	3027
2019-06-27	11.8	11.84	11.68	11.74	-0.04	-0.34	8396468.0	98564126.82	3075
2019-06-26	11.8	12.0	11.78	11.78	0.0	0.0	16319776.0	194160336.22	4392
2019-06-25	11.5	11.8	11.48	11.78	0.32	2.79	25543609.0	296365050.58	4393
2019-06-24	11.6	11.64	11.3	11.46	-0.08	-0.69	15687905.0	179116222.52	4284
2019-06-23	11.52	11.86	11.5	11.54	-0.06	-0.52	17012868.0	198704593.04	4689
2019-06-20	11.66	11.8	11.46	11.6	-0.04	-0.34	31788563.0	369472094.44	6995
2019-06-19	12.02	12.1	11.56	11.64	-0.36	-3.0	18671891.0	220469270.88	6119
2019-06-18	12.16	12.4	11.86	12.0	-0.04	-0.33	32535129.0	394421612.08	8972
2019-06-17	11.34	12.08	11.34	12.04	0.7	6.17	48795028.0	575997677.64	8767
2019-06-16	10.96	11.42	10.96	11.34	0.44	4.04	32275818.0	363138823.72	5993
2019-06-13	10.78	11.14	10.74	10.9	0.0	0.0	30125708.0	330159805.8	5518
2019-06-12	10.56	10.96	10.46	10.9	0.34	3.22	24219922.0	258774889.18	4749
2019-06-11	10.36	10.56	10.32	10.56	0.22	2.13	13626170.0	142814101.76	3991
2019-06-10	10.24	10.52	10.24	10.34	0.1	0.98	10268433.0	107003108.74	3478
2019-06-09	10.24	10.3	10.16	10.24	0.14	1.39	5066440.0	51945747.8	1578
2019-05-30	10.08	10.2	10.08	10.1	-0.12	-1.17	5585448.0	56520445.2	2237
2019-05-29	10.48	10.48	10.14	10.22	-0.28	-2.67	8717945.0	89171803.32	2321
2019-05-28	10.1	10.5	10.06	10.5	0.4	3.96	27529761.0	286111432.94	4606
2019-05-27	10.14	10.26	9.99	10.1	0.0	0.0	6743232.0	68175374.58	2953
2019-05-26	10.2	10.36	9.98	10.1	-0.04	-0.39	13996609.0	141186194.86	3321
2019-05-23	10.38	10.4	10.08	10.14	-0.16	-1.55	10820736.0	110517962.12	3447
2019-05-22	9.6	10.42	9.6	10.3	0.75	7.85	20529916.0	207276412.05	6068
2019-05-21	9.16	9.56	9.14	9.55	0.43	4.71	30886784.0	268682353.2	3410
2019-05-20	9.26	9.32	9.05	9.12	-0.17	-1.83	8601768.0	78590660.71	2832
2019-05-19	9.51	9.72	9.27	9.29	-0.31	-3.23	6546232.0	62222389.25	2631
2019-05-16	9.39	9.7	9.39	9.6	0.25	2.67	7864355.0	75121416.81	2992
2019-05-15	9.2	9.41	9.15	9.35	0.32	3.54	14118076.0	132321805.97	2919
2019-05-14	9.21	9.52	8.85	9.03	-0.29	-3.11	12900524.0	119082916.18	4009
2019-05-13	9.4	9.5	9.25	9.32	-0.14	-1.48	21960805.0	212033563.24	3244
2019-05-12	9.89	9.89	9.44	9.46	-0.5	-5.02	20247059.0	198393496.49	3332
2019-05-09	10.14	10.2	9.9	9.96	-0.32	-3.11	11915525.0	119679313.28	3344
2019-05-08	10.4	10.4	10.22	10.28	-0.18	-1.72	5090671.0	52425693.88	2075
2019-05-07	10.38	10.46	10.34	10.46	0.08	0.77	4399538.0	45784090.12	1607
2019-05-06	10.7	10.7	10.3	10.38	-0.38	-3.53	13123685.0	136901930.8	3081
2019-05-05	11.02	11.04	10.7	10.76	-0.26	-2.36	8274432.0	89468523.64	2013
2019-05-02	11.02	11.12	10.98	11.02	0.0	0.0	7071885.0	78132347.96	2229
2019-05-01	11.06	11.06	10.94	11.02	0.0	0.0	4229984.0	46528293.2	1599
2019-04-30	10.92	11.06	10.9	11.02	0.12	1.1	11684541.0	128131259.4	2609
2019-04-29	10.82	10.94	10.74	10.9	0.08	0.74	3497518.0	37959611.86	1365
2019-04-28	10.86	10.9	10.82	10.82	-0.02	-0.18	1577885.0	17118908.48	790
2019-04-25	10.86	10.86	10.7	10.84	0.02	0.18	2226793.0	24045676.7	1412
2019-04-24	10.9	10.98	10.78	10.82	-0.08	-0.73	4460757.0	48536984.66	1270
2019-04-23	10.84	11.04	10.82	10.9	0.06	0.55	7486695.0	82037968.82	2372
2019-04-22	10.8	10.96	10.68	10.84	0.04	0.37	9049053.0	97680789.76	2804
2019-04-21	11.08	11.1	10.8	10.8	-0.3	-2.7	9666594.0	105619652.0	2905
2019-04-18	11.14	11.16	11.04	11.1	-0.06	-0.54	4426339.0	49128936.04	1629
2019-04-17	11.16	11.24	11.1	11.16	0.02	0.18	8539067.0	95359547.06	2566
2019-04-16	11.0	11.16	11.0	11.14	0.14	1.27	8983157.0	99697622.12	2350
2019-04-15	10.92	11.04	10.9	11.0	0.08	0.73	4202084.0	46199510.44	1439
2019-04-14	10.96	11.0	10.88	10.92	-0.04	-0.36	3938566.0	43003398.98	1574
2019-04-11	10.96	11.02	10.96	10.96	-0.02	-0.18	4196460.0	46093459.88	1416
2019-04-10	10.98	11.06	10.98	10.98	-0.04	-0.36	2378914.0	26207160.84	1066
2019-04-09	11.06	11.08	11.0	11.02	-0.06	-0.54	3115124.0	34382785.54	1234
2019-04-08	11.02	11.08	10.98	11.08	0.06	0.54	4028921.0	44405936.98	1700
2019-04-07	11.12	11.18	10.98	11.02	-0.08	-0.72	7155372.0	79244358.12	2363
2019-04-04	10.96	11.2	10.94	11.1	0.16	1.46	15345478.0	170047620.86	3625
2019-04-03	11.1	11.16	10.94	10.94	-0.12	-1.08	25120743.0	270411206.72	3495
2019-04-02	10.7	11.06	10.68	11.06	0.36	3.36	7427621.0	80916043.32	2809
2019-04-01	10.66	10.78	10.66	10.7	0.0	0.0	3541715.0	37946885.94	1229
2019-03-31	10.76	10.76	10.64	10.7	-0.06	-0.56	4788042.0	51226236.7	1581
2019-03-28	10.8	10.82	10.74	10.76	-0.04	-0.37	3008317.0	32403851.76	1440
2019-03-27	10.78	10.82	10.66	10.8	0.0	0.0	5823505.0	62598073.8	2152
2019-03-26	10.78	10.92	10.78	10.8	-0.02	-0.18	5575503.0	60359978.52	1670
2019-03-25	10.72	10.86	10.68	10.82	0.06	0.56	12718492.0	135614771.24	2006
2019-03-24	11.04	11.06	10.74	10.76	-0.28	-2.54	5449300.0	59435563.24	2414
2019-03-21	11.0	11.06	10.94	11.04	0.02	0.18	5095198.0	55956726.38	2005
2019-03-20	11.16	11.16	10.98	11.02	-0.16	-1.43	9517049.0	105205868.88	2923
2019-03-19	11.2	11.3	11.12	11.18	-0.02	-0.18	11528153.0	129157640.28	3196
2019-03-18	11.18	11.26	11.12	11.2	0.02	0.18	8098390.0	90597355.32	2203
2019-03-17	11.16	11.22	11.12	11.18	-0.02	-0.18	4652971.0	52013190.24	1799
2019-03-14	11.2	11.2	11.06	11.2	0.02	0.18	9894567.0	110269173.44	2725
2019-03-13	11.0	11.2	10.96	11.18	0.2	1.82	11414887.0	126467496.4	3288
2019-03-12	10.9	11.0	10.88	10.98	0.08	0.73	6630697.0	72729119.06	1726
2019-03-11	10.96	10.96	10.78	10.9	-0.06	-0.55	6262838.0	68137493.42	1778
2019-03-10	10.84	11.08	10.82	10.96	0.12	1.11	10449901.0	114391378.62	2464
2019-03-07	10.94	10.94	10.84	10.84	-0.1	-0.91	6891119.0	75012102.28	1990
2019-03-06	10.88	11.0	10.88	10.94	0.04	0.37	6828195.0	74766714.82	2145
2019-03-05	10.74	11.02	10.74	10.9	0.16	1.49	19727322.0	215253793.26	5569
2019-03-04	10.44	10.74	10.4	10.74	0.22	2.09	14944005.0	158199223.92	2819
2019-03-03	10.4	10.58	10.4	10.52	-0.08	-0.75	11956763.0	125691384.1	2291
2019-02-28	10.66	10.66	10.56	10.6	-0.06	-0.56	5110739.0	54252087.2	1307
2019-02-27	10.6	10.68	10.46	10.66	0.06	0.57	10210281.0	107747362.14	2367
2019-02-26	10.64	10.66	10.52	10.6	-0.06	-0.56	6916157.0	73306648.9	1831
2019-02-25	10.5	10.7	10.42	10.66	0.16	1.52	25969878.0	275256787.06	6209
2019-02-24	10.2	10.5	10.2	10.5	0.28	2.74	17401398.0	180986463.9	4044
2019-02-21	10.2	10.24	10.18	10.22	0.0	0.0	2695708.0	27523477.24	850
2019-02-20	10.16	10.22	10.16	10.22	0.04	0.39	2430227.0	24763122.2	857
2019-02-19	10.16	10.2	10.06	10.18	0.0	0.0	5220800.0	52825547.22	1657
2019-02-18	10.24	10.26	10.16	10.18	-0.04	-0.39	5381955.0	54826961.84	1237
2019-02-17	10.26	10.28	10.22	10.22	-0.02	-0.2	3394967.0	34817056.66	1235
2019-02-14	10.22	10.28	10.16	10.24	0.02	0.2	5002300.0	51189072.92	1430
2019-02-13	10.22	10.32	10.2	10.22	0.0	0.0	6697435.0	68614832.48	1784
2019-02-12	10.1	10.32	10.08	10.22	0.1	0.99	11533664.0	117754652.56	2827
2019-02-11	10.26	10.26	10.12	10.12	-0.14	-1.36	6943439.0	70684728.86	2058
2019-02-10	10.1	10.26	10.08	10.26	0.16	1.58	11387966.0	115770706.8	2743
2019-02-07	10.1	10.14	10.06	10.1	0.0	0.0	4934097.0	49810255.42	1148
2019-02-06	10.12	10.18	10.08	10.1	-0.04	-0.39	5332567.0	53955975.14	1368
2019-02-05	10.08	10.14	10.06	10.14	0.06	0.6	7791660.0	78730051.84	2202
2019-02-04	10.1	10.2	10.04	10.08	-0.02	-0.2	9979469.0	101067132.74	2689
2019-02-03	10.02	10.16	9.99	10.1	0.1	1.0	15843376.0	159788898.92	3855
2019-01-31	9.89	10.08	9.87	10.0	0.13	1.32	18904501.0	188877025.97	4293
2019-01-30	9.81	9.95	9.8	9.87	0.07	0.71	11121461.0	109799886.13	2883
2019-01-29	9.94	9.98	9.77	9.8	-0.12	-1.21	16077510.0	158551858.47	4180
2019-01-28	9.7	9.92	9.7	9.92	0.22	2.27	19608951.0	192562731.36	4908
2019-01-27	9.42	9.7	9.42	9.7	0.25	2.65	10164031.0	97090116.78	3140
2019-01-24	9.48	9.51	9.41	9.45	-0.04	-0.42	4969907.0	46979565.64	1758
2019-01-23	9.5	9.57	9.45	9.49	0.01	0.11	8660294.0	82342712.12	3036
2019-01-22	9.34	9.52	9.31	9.48	0.16	1.72	9750806.0	91911128.38	3250
2019-01-21	9.38	9.38	9.18	9.32	-0.07	-0.75	7830872.0	72793876.33	3136
2019-01-20	9.44	9.48	9.38	9.39	-0.02	-0.21	3293352.0	31014311.03	1601
2019-01-17	9.49	9.49	9.38	9.41	-0.08	-0.84	5325639.0	50196193.19	2171
2019-01-16	9.52	9.63	9.47	9.49	0.01	0.11	14503436.0	138257858.82	3582
2019-01-15	9.35	9.53	9.35	9.48	0.09	0.96	8369331.0	79195368.61	2599
2019-01-14	9.41	9.5	9.33	9.39	-0.03	-0.32	6489934.0	61068923.5	2680
2019-01-13	9.41	9.55	9.36	9.42	-0.02	-0.21	8611602.0	81596794.58	2904
2019-01-10	9.52	9.55	9.41	9.44	-0.07	-0.74	10595571.0	100485570.32	3856
2019-01-09	9.61	9.68	9.47	9.51	-0.07	-0.73	26012782.0	248911356.3	7301
2019-01-08	9.24	9.59	9.23	9.58	0.4	4.36	31208557.0	293195530.01	8477
2019-01-07	9.03	9.18	9.01	9.18	0.17	1.89	9347558.0	84924608.29	2722
2019-01-06	9.01	9.07	9.01	9.01	0.03	0.33	4231287.0	38205075.77	1360
2019-01-03	9.05	9.06	8.97	8.98	-0.04	-0.44	4905150.0	44132572.32	1402
2019-01-02	9.02	9.08	9.0	9.02	0.0	0.0	3234855.0	29232480.2	1029
2019-01-01	9.04	9.05	9.0	9.02	0.0	0.0	2163113.0	19506348.95	960
2018-12-31	8.99	9.08	8.99	9.02	0.03	0.33	5486546.0	49594147.19	1505
2018-12-30	9.0	9.04	8.99	8.99	0.0	0.0	2752771.0	24801833.71	1109
2018-12-27	9.01	9.06	8.99	8.99	0.04	0.45	4082528.0	36785192.34	1512
2018-12-26	8.98	9.0	8.93	8.95	-0.01	-0.11	3447729.0	30953209.13	1139
2018-12-25	8.9	9.09	8.86	8.96	-0.03	-0.33	8205388.0	73665190.76	2461
2018-12-24	8.95	9.06	8.95	8.99	0.09	1.01	5490334.0	49485321.3	1987
2018-12-23	8.81	8.97	8.76	8.9	-0.05	-0.56	6043692.0	53554722.0	2057
2018-12-20	8.98	8.98	8.9	8.95	-0.06	-0.67	8022432.0	71746519.01	2520
2018-12-19	9.09	9.11	8.97	9.01	-0.11	-1.21	9665210.0	87257007.66	2963
2018-12-18	9.18	9.18	9.04	9.12	-0.07	-0.76	8474544.0	77207171.73	3237
2018-12-17	9.2	9.29	9.15	9.19	0.0	0.0	16413504.0	151519686.27	5547
2018-12-16	8.84	9.2	8.8	9.19	0.33	3.72	21543599.0	194969840.16	6900
2018-12-13	8.92	8.92	8.83	8.86	-0.04	-0.45	4362720.0	38669940.37	1700
2018-12-12	8.85	8.96	8.81	8.9	0.05	0.56	6550213.0	58210211.41	2681
2018-12-11	8.7	8.85	8.66	8.85	0.15	1.72	4436530.0	38802013.23	2193
2018-12-10	8.76	8.78	8.7	8.7	-0.06	-0.68	2336990.0	20424860.62	1310
2018-12-09	8.76	8.83	8.74	8.76	0.0	0.0	3510643.0	30820034.84	1502
2018-12-06	8.8	8.82	8.74	8.76	-0.05	-0.57	3003945.0	26376553.18	1567
2018-12-05	8.81	8.85	8.76	8.81	-0.06	-0.68	6679871.0	58786428.37	2402
2018-12-04	8.9	8.99	8.81	8.87	-0.03	-0.34	9384697.0	83647409.78	2966
2018-12-03	8.92	8.97	8.88	8.9	0.04	0.45	8147335.0	72693641.65	3135
2018-12-02	8.8	8.92	8.78	8.86	0.11	1.26	10573143.0	93718042.03	3835
2018-11-29	8.55	8.75	8.54	8.75	0.21	2.46	9374135.0	80671926.35	3792
2018-11-28	8.38	8.6	8.36	8.54	0.19	2.28	10108785.0	85811110.89	3701
2018-11-27	8.34	8.37	8.31	8.35	0.02	0.24	4235412.0	35333593.06	1874
2018-11-26	8.31	8.36	8.28	8.33	0.02	0.24	4293157.0	35716235.74	2086
2018-11-25	8.3	8.31	8.24	8.31	-0.07	-0.84	5848603.0	48404827.11	2430
2018-11-22	8.37	8.46	8.36	8.38	0.03	0.36	6520901.0	54790150.98	2584
2018-11-21	8.32	8.4	8.28	8.35	0.06	0.72	8245545.0	68712245.24	2725
2018-11-20	8.48	8.51	8.27	8.29	-0.21	-2.47	9549907.0	80227748.93	3684
2018-11-19	8.39	8.65	8.29	8.5	0.11	1.31	13935595.0	119880700.56	4702
2018-11-18	8.72	8.72	8.33	8.39	-0.33	-3.78	18920854.0	160221224.8	6125
2018-11-15	8.71	8.83	8.69	8.72	0.02	0.23	7242034.0	63322269.79	2720
2018-11-14	8.8	8.8	8.65	8.7	-0.12	-1.36	11863712.0	103381974.27	3917
2018-11-13	8.9	8.94	8.79	8.82	-0.1	-1.12	9935332.0	88021119.28	3352
2018-11-12	8.93	8.97	8.91	8.92	0.01	0.11	4634194.0	41435106.81	1844
2018-11-11	8.98	8.98	8.87	8.91	-0.05	-0.56	5616474.0	50035886.71	2347
2018-11-08	9.02	9.03	8.94	8.96	-0.06	-0.67	8151194.0	73200985.16	2466
2018-11-07	9.0	9.03	8.98	9.02	0.03	0.33	6919472.0	62271446.6	2132
2018-11-06	9.04	9.11	8.98	8.99	-0.05	-0.55	10331862.0	93463625.89	3203
2018-11-05	9.0	9.06	8.93	9.04	-0.06	-0.66	14554875.0	131051115.93	4681
2018-11-04	9.12	9.21	9.06	9.1	-0.01	-0.11	10321513.0	94247387.83	3436
2018-11-01	9.2	9.35	9.1	9.11	-0.08	-0.87	19679023.0	182051486.39	4916
2018-10-31	9.18	9.26	9.17	9.19	0.05	0.55	15239672.0	140390320.89	3714
2018-10-30	9.1	9.2	9.07	9.14	0.05	0.55	18238463.0	166647628.38	4300
2018-10-29	9.02	9.22	9.02	9.09	0.08	0.89	28726246.0	262282555.11	6309
2018-10-28	9.0	9.1	8.97	9.01	0.02	0.22	13702940.0	123711449.7	4203
2018-10-25	9.01	9.2	8.95	8.99	-0.02	-0.22	32329546.0	293109195.13	7021
2018-10-24	9.09	9.13	8.98	9.01	0.0	0.0	13219315.0	119480746.09	4144
2018-10-23	8.9	9.26	8.85	9.01	0.17	1.92	31248968.0	283842340.81	7428
2018-10-22	9.15	9.18	8.79	8.84	-0.31	-3.39	18846209.0	169551729.55	5284
2018-10-21	8.75	9.26	8.7	9.15	-0.07	-0.76	22661821.0	205736665.59	5627
2018-10-18	9.25	9.34	9.2	9.22	-0.04	-0.43	9086801.0	84215739.21	2807
2018-09-03	10.02	10.08	10.0	10.02	0.0	0.0	6450256.0	64701980.28	1711
2018-09-02	10.0	10.02	9.94	10.02	0.03	0.3	12141714.0	121260430.33	2436
2018-08-30	10.06	10.08	9.99	9.99	-0.05	-0.5	11301610.0	113160000.28	2754
2018-08-29	10.14	10.2	9.98	10.04	-0.1	-0.99	17295721.0	174086594.63	3527
2018-08-28	10.24	10.26	10.12	10.14	-0.1	-0.98	9107498.0	92825327.82	2294
2018-08-27	10.34	10.38	10.2	10.24	-0.1	-0.97	6015422.0	61813492.3	2117
2018-08-26	10.24	10.38	10.22	10.34	0.16	1.57	6920977.0	71326682.9	2059
2018-08-16	10.14	10.2	10.1	10.18	0.02	0.2	7773668.0	78981116.72	1794
2018-08-15	10.2	10.26	10.1	10.16	-0.02	-0.2	12549173.0	127694831.56	2303
2018-08-14	10.06	10.26	10.02	10.18	0.12	1.19	19333176.0	196056056.48	3910
2018-08-13	10.22	10.28	9.97	10.06	-0.18	-1.76	18098361.0	183276242.72	4047
2018-08-12	10.24	10.44	10.16	10.24	0.0	0.0	22400664.0	231160307.1	5551
2018-08-09	10.06	10.28	10.02	10.24	0.18	1.79	29364155.0	297250146.16	6346
2018-08-08	10.06	10.08	10.0	10.06	0.0	0.0	12890169.0	129327730.04	2082
2018-08-07	10.0	10.08	9.99	10.06	0.06	0.6	8982815.0	90053633.57	1847
2018-08-06	10.04	10.06	10.0	10.0	-0.04	-0.4	6077973.0	60910516.46	1768
2018-08-05	10.02	10.1	10.0	10.04	0.0	0.0	7323008.0	73609430.52	1945
2018-08-02	10.08	10.16	10.02	10.04	-0.04	-0.4	11888207.0	119916142.5	2789
2018-08-01	10.06	10.1	10.04	10.08	0.02	0.2	8154285.0	82104619.32	2190
2018-07-31	10.06	10.12	9.97	10.06	-0.04	-0.4	16144450.0	162343651.66	4227
2018-07-30	10.14	10.2	9.99	10.1	-0.06	-0.59	13894675.0	140163390.6	3495
2018-07-29	10.18	10.18	10.06	10.16	-0.02	-0.2	7784891.0	78745239.4	2415
2018-07-26	10.26	10.28	10.08	10.18	-0.06	-0.59	6689229.0	68042691.98	2548
2018-07-25	10.32	10.36	10.24	10.24	-0.12	-1.16	6414045.0	66014006.78	2235
2018-07-24	10.26	10.42	10.24	10.36	0.08	0.78	13665035.0	141448559.88	3659
2018-07-23	10.36	10.42	10.28	10.28	-0.08	-0.77	8876951.0	91728703.74	2409
2018-07-22	10.32	10.36	10.26	10.36	0.06	0.58	6373495.0	65757756.74	1902
2018-07-19	10.24	10.32	10.2	10.3	0.06	0.59	6373237.0	65434453.08	2146
2018-07-18	10.28	10.3	10.2	10.24	-0.04	-0.39	6272998.0	64278249.9	2312
2018-07-17	10.34	10.44	10.28	10.28	-0.1	-0.96	9008770.0	93143293.32	2803
2018-07-16	10.44	10.44	10.26	10.38	-0.06	-0.57	15507634.0	160249922.8	3970
2018-07-15	10.46	10.56	10.38	10.44	0.0	0.0	15975343.0	167505383.96	3703
2018-07-12	10.38	10.48	10.32	10.44	0.04	0.38	14074122.0	146717520.92	3087
2018-07-11	10.28	10.5	10.2	10.4	0.12	1.17	20966894.0	217531384.32	5456
2018-07-10	10.2	10.36	10.14	10.28	0.08	0.78	18072607.0	185162729.86	4727
2018-07-09	10.04	10.26	10.04	10.2	0.16	1.59	15237947.0	154817745.56	4457
2018-07-08	9.99	10.08	9.88	10.04	0.06	0.6	12039986.0	120389076.77	4289
2018-07-05	10.34	10.34	9.9	9.98	-0.34	-3.29	36649256.0	369507382.76	8772
2018-07-04	10.18	10.32	10.12	10.32	0.16	1.57	13818268.0	141170998.58	3909
2018-07-03	10.12	10.22	10.0	10.16	0.04	0.4	16241133.0	164574186.5	4758
2018-07-02	10.28	10.28	9.97	10.12	-0.16	-1.56	38429835.0	386572659.08	10227
2018-07-01	10.56	10.6	10.16	10.28	-0.26	-2.47	27920610.0	289823530.52	7429
2018-06-28	10.52	10.78	10.48	10.54	0.04	0.38	42096974.0	447037115.78	8873
2018-06-27	10.48	10.54	10.38	10.5	0.08	0.77	24810786.0	259224818.96	5093
2018-06-26	10.6	10.62	10.34	10.42	-0.26	-2.43	34187771.0	356838703.14	9380
2018-06-25	11.32	11.32	10.66	10.68	-0.62	-5.49	38456807.0	422086471.68	12329
2018-06-24	11.34	11.42	11.26	11.3	-0.02	-0.18	25198195.0	285586207.64	5042
2018-06-21	11.46	11.46	11.26	11.32	-0.04	-0.35	13418104.0	151982618.2	3609
2018-06-20	11.5	11.54	11.26	11.36	-0.14	-1.22	14039513.0	159513829.22	4499
2018-06-12	11.22	11.52	11.14	11.5	0.3	2.68	22039279.0	251137571.38	5676
2018-06-11	11.48	11.6	11.06	11.2	-0.22	-1.93	22456739.0	253874990.34	6529
2018-06-10	11.14	11.42	10.96	11.42	0.28	2.51	21043768.0	235309235.1	6704
2018-06-07	11.32	11.5	11.1	11.14	-0.12	-1.07	31108341.0	352777770.5	9414
2018-06-06	10.88	11.26	10.84	11.26	0.42	3.87	41704559.0	461193759.36	9474
2018-06-05	10.38	10.86	10.36	10.84	0.48	4.63	36651921.0	390581734.7	8419
2018-06-04	10.28	10.54	10.12	10.36	0.14	1.37	38946797.0	404078269.18	7713
2018-06-03	10.4	10.56	10.2	10.22	-0.14	-1.35	30735888.0	318906799.14	7515
2018-05-31	10.18	10.4	10.02	10.36	0.26	2.57	40124890.0	409008789.1	7734
2018-05-30	10.18	10.24	9.94	10.1	-0.04	-0.39	35562506.0	358229321.11	9163
2018-05-29	10.56	10.74	10.08	10.14	-0.4	-3.8	32072481.0	335219515.08	9325
2018-05-28	10.9	10.96	10.34	10.54	-0.4	-3.66	46110213.0	486697379.94	9743
2018-05-27	11.34	11.48	10.88	10.94	-0.4	-3.53	27449859.0	305778552.74	7726
2018-05-24	12.0	12.04	11.26	11.31	-0.63	-5.28	34865118.0	404847928.04	9256
2018-05-23	11.9	12.04	11.8	11.94	0.17	1.44	21990989.0	262091453.8	6735
2018-05-22	11.26	11.88	11.14	11.77	0.54	4.81	21708639.0	249365334.92	6580
2018-05-21	11.32	11.36	11.2	11.23	-0.12	-1.06	7203762.0	81228775.06	2572
2018-05-20	11.4	11.5	11.24	11.35	0.01	0.09	18983286.0	215754828.58	4968
2018-05-17	11.16	11.4	10.92	11.34	0.15	1.34	31741611.0	355117623.34	7832
2018-05-16	11.5	11.52	11.16	11.19	-0.63	-5.33	39539418.0	447922147.2	9807
2018-05-15	12.44	12.46	11.78	11.82	-0.43	-3.51	56711126.0	684393163.18	13283
2018-05-14	11.92	12.38	11.66	12.25	0.36	3.03	63837470.0	759762403.64	11898
2018-05-13	11.96	12.12	11.82	11.89	0.05	0.42	53214680.0	637073274.54	9772
2018-05-10	12.0	12.04	11.42	11.84	-0.04	-0.34	54340201.0	636985957.34	13033
2018-05-09	12.2	12.36	11.82	11.88	-0.29	-2.38	41011534.0	495824054.38	9555
2018-05-08	12.68	12.68	12.06	12.17	-0.54	-4.25	34322052.0	422573759.74	9623
2018-05-07	12.66	12.96	12.58	12.71	-0.05	-0.39	42444163.0	548976932.84	6970
2018-05-06	13.18	13.28	12.66	12.76	-0.25	-1.92	31201811.0	405895441.52	9157
2018-05-03	13.46	13.46	12.86	13.01	-0.47	-3.49	43117400.0	564430950.58	11136
2018-05-02	14.1	14.1	13.3	13.48	0.05	0.37	46090729.0	627647087.78	12835
2018-05-01	13.9	13.92	13.16	13.43	-0.45	-3.24	26739378.0	361136142.08	8594
2018-04-30	14.2	14.26	13.8	13.88	-0.39	-2.73	24178301.0	339095846.04	7468
2018-04-29	14.68	14.76	14.06	14.27	-0.32	-2.19	29062155.0	421523366.86	8163
2018-04-26	14.52	14.7	14.18	14.59	0.13	0.9	33909676.0	489389997.7	7337
2018-04-25	14.46	14.56	14.26	14.46	0.29	2.05	52400515.0	756346616.54	11503
2018-04-24	13.78	14.42	13.72	14.17	0.41	2.98	61177287.0	862836374.7	14859
2018-04-23	13.82	13.84	13.7	13.76	-0.01	-0.07	12400084.0	170489501.08	3214
2018-04-22	13.7	13.84	13.62	13.77	0.08	0.58	15669853.0	215361975.28	3641
2018-04-19	13.56	13.86	13.52	13.69	0.13	0.96	25873375.0	355086246.72	6010
2018-04-18	13.72	13.82	13.46	13.56	-0.19	-1.38	27456122.0	373680035.14	7904
2018-04-17	13.9	13.92	13.58	13.75	-0.02	-0.15	50583557.0	696438027.72	10420
2018-04-16	13.48	13.82	13.48	13.77	0.31	2.3	45388476.0	620295569.2	9253
2018-04-15	13.3	13.64	13.3	13.46	0.4	3.06	50600098.0	681481254.7	10919
2018-04-12	12.92	13.24	12.9	13.06	0.24	1.87	61999449.0	811521113.84	13745
2018-04-11	12.98	13.36	12.26	12.82	-0.01	-0.08	89858039.0	1168813497.18	20589
2018-04-10	12.04	12.9	11.96	12.83	0.67	5.51	49876991.0	621473486.72	15426
2018-04-09	12.74	12.96	12.0	12.16	-0.6	-4.7	61672322.0	778714801.14	16890
2018-04-08	13.34	13.4	12.64	12.76	-0.66	-4.92	44932470.0	584924075.64	14050
2018-04-05	13.5	13.78	13.36	13.42	-0.05	-0.37	41407118.0	562465666.3	10293
2018-04-04	13.0	13.88	12.98	13.47	0.51	3.94	74648349.0	1003152166.06	17404
2018-04-03	12.0	13.0	11.9	12.96	0.9	7.46	64263179.0	803257725.12	13824
2018-04-02	12.78	12.86	11.84	12.06	-0.73	-5.71	61437880.0	760561310.98	16032
2018-04-01	12.58	12.86	12.48	12.79	0.25	1.99	40584542.0	516403414.1	7656
2018-03-29	12.52	12.62	12.26	12.54	0.14	1.13	40887318.0	509123565.06	8288
2018-03-28	12.34	12.44	12.22	12.4	0.09	0.73	35768698.0	441018061.66	6662
2018-03-27	12.1	12.4	12.1	12.31	0.25	2.07	38800056.0	475552960.64	7960
2018-03-26	11.9	12.12	11.82	12.06	0.08	0.67	36582188.0	440162633.18	6063
2018-03-25	11.98	12.16	11.8	11.98	0.09	0.76	52279577.0	620095063.86	10653
2018-03-22	11.5	11.96	11.46	11.89	0.46	4.02	54644731.0	642797825.1	11649
2018-03-21	11.1	11.48	11.08	11.43	0.38	3.44	41411113.0	468510813.12	10087
2018-03-20	11.0	11.1	10.9	11.05	0.03	0.27	22558587.0	248143816.06	5181
2018-03-19	10.98	11.12	10.86	11.02	0.07	0.64	44455354.0	489611990.08	9319
2018-03-18	10.8	10.98	10.76	10.95	0.28	2.62	47123938.0	511719049.26	9731
2018-03-15	10.46	10.72	10.42	10.67	0.25	2.4	42317139.0	447609394.46	8667
2018-03-14	10.46	10.54	10.34	10.42	-0.01	-0.1	17194375.0	179554156.46	4289
2018-03-13	10.5	10.7	10.28	10.43	0.01	0.1	34695186.0	363668056.92	9228
2018-03-12	10.04	11.0	10.04	10.42	0.4	3.99	78098216.0	822433171.06	18917
2018-03-11	9.96	10.04	9.93	10.02	0.11	1.11	19491626.0	194467632.12	4645
2018-03-08	9.84	9.96	9.82	9.91	0.1	1.02	9417239.0	93088981.08	3853
2018-03-07	9.81	9.84	9.72	9.81	0.01	0.1	8917197.0	87272698.0	3444
2018-03-06	9.97	9.97	9.78	9.8	-0.03	-0.31	18084555.0	178304712.33	5505
2018-03-05	10.0	10.0	9.82	9.83	-0.16	-1.6	12383821.0	122805790.77	3692
2018-03-04	9.96	10.04	9.9	9.99	0.03	0.3	10776244.0	107557358.18	3352
2018-03-01	9.76	9.98	9.71	9.96	0.19	1.94	13779450.0	135341601.64	5004
2018-02-28	10.0	10.02	9.69	9.77	-0.23	-2.3	18599618.0	184092120.29	5436
2018-02-27	10.04	10.06	9.99	10.0	-0.01	-0.1	7189917.0	71964914.15	2036
2018-02-26	10.02	10.06	9.98	10.01	0.03	0.3	15053959.0	150797140.46	3387
2018-02-25	10.04	10.22	9.97	9.98	0.0	0.0	57165752.0	576561940.28	9727
2018-02-22	9.96	10.12	9.92	9.98	0.02	0.2	36544746.0	365886078.31	5376
2018-02-21	10.06	10.1	9.95	9.96	-0.1	-0.99	21007305.0	210136316.51	4170
2018-02-20	10.02	10.14	9.99	10.06	0.06	0.6	22896336.0	230606397.12	4229
2018-02-19	10.06	10.18	9.99	10.0	-0.04	-0.4	46970796.0	473034214.5	8046
2018-02-18	9.97	10.18	9.97	10.04	0.09	0.9	46091963.0	463421057.17	7957
2018-02-15	10.14	10.16	9.89	9.95	-0.13	-1.29	36117474.0	361139112.96	8151
2018-02-14	10.12	10.12	10.04	10.08	-0.01	-0.1	11223871.0	113116914.42	2872
2018-02-13	10.1	10.14	10.0	10.09	0.08	0.8	26375368.0	265672432.5	5848
2018-02-12	9.86	10.1	9.86	10.01	0.22	2.25	27083475.0	270501923.12	7555
2018-02-11	9.66	9.85	9.64	9.79	0.13	1.35	28472010.0	278299691.47	7728
2018-02-08	10.02	10.08	9.46	9.66	-0.3	-3.01	44990084.0	439989241.1	14133
2018-02-07	10.3	10.34	9.92	9.96	-0.18	-1.78	30969810.0	314537424.82	7952
2018-02-06	10.3	10.4	10.1	10.14	-0.39	-3.7	47857306.0	491559079.84	10324
2018-02-05	10.62	10.8	10.36	10.53	0.47	4.67	79519572.0	835853325.04	15596
2018-02-04	10.08	10.22	10.0	10.06	-0.01	-0.1	33878603.0	342368704.8	8532
2018-02-01	10.06	10.16	10.02	10.07	0.05	0.5	20103668.0	202757658.0	5871
2018-01-31	10.2	10.36	9.96	10.02	-0.15	-1.47	41255115.0	420745340.33	11471
2018-01-30	9.95	10.36	9.9	10.17	0.22	2.21	63534783.0	644551565.59	18281
2018-01-29	10.5	11.0	9.9	9.95	-0.39	-3.77	128608341.0	1351699717.34	34217
2018-01-28	9.4	10.34	9.36	10.34	0.93	9.88	77704768.0	770065157.87	17734
2018-01-25	9.6	9.64	9.36	9.41	-0.1	-1.05	52290996.0	493924340.92	13376
2018-01-24	8.9	9.56	8.89	9.51	0.6	6.73	69989607.0	644880801.85	17762
2018-01-23	9.05	9.46	8.81	8.91	-0.19	-2.09	81551079.0	746338291.0	23119
2018-01-22	9.64	9.75	8.9	9.1	-0.6	-6.19	61458695.0	575150780.95	18380
2018-01-21	10.26	10.3	9.61	9.7	-0.58	-5.64	65214070.0	648291772.6	18765
2018-01-18	11.2	11.28	10.02	10.28	-0.81	-7.3	100889487.0	1060075402.34	27050
2018-01-17	10.98	11.16	10.86	11.09	0.11	1.0	35448909.0	391710241.62	7773
2018-01-16	10.94	11.16	10.76	10.98	-0.04	-0.36	36647228.0	402172938.5	12026
2018-01-15	11.46	11.62	10.94	11.02	-0.34	-2.99	52149480.0	588818626.64	16379
2018-01-14	10.6	11.44	10.58	11.36	0.87	8.29	74748759.0	833251624.52	17871
2018-01-11	10.0	10.54	9.85	10.49	0.51	5.11	64519731.0	659457510.42	15904
2018-01-10	10.34	10.42	9.82	9.98	-0.37	-3.57	63564609.0	638808975.88	14810
2018-01-09	10.82	10.86	9.77	10.35	-0.45	-4.17	72329033.0	740132035.59	18003
2018-01-08	10.98	11.1	10.74	10.8	-0.19	-1.73	51792780.0	565248897.44	10811
2018-01-07	11.16	11.32	10.86	10.99	0.05	0.46	55535503.0	616630316.18	13879
2018-01-04	10.72	11.24	10.42	10.94	0.25	2.34	102682156.0	1124666971.5	25397
2018-01-03	11.54	11.8	10.58	10.69	-1.05	-8.94	109395680.0	1184054772.24	21089
2018-01-02	12.4	13.06	11.68	11.74	-1.22	-9.41	94051317.0	1139618898.88	25854
2018-01-01	14.3	14.34	12.96	12.96	-1.44	-10.0	65246254.0	885531617.44	18946
2017-12-31	15.16	15.26	13.64	14.4	-0.74	-4.89	106899855.0	1517861530.98	31154
2017-12-28	14.86	15.26	14.72	15.14	0.3	2.02	71470000.0	1074575988.02	18671
2017-12-27	14.22	15.0	14.0	14.84	0.73	5.17	87754970.0	1283451184.42	23005
2017-12-26	13.02	14.42	12.92	14.11	0.99	7.55	58037243.0	793120034.78	15839
2017-12-25	12.8	13.18	12.36	13.12	0.25	1.94	31687880.0	406208660.04	10086
2017-12-24	13.12	13.3	12.84	12.87	-0.26	-1.98	29271454.0	381121128.72	6711
2017-12-21	13.08	13.22	12.88	13.13	0.06	0.46	20271782.0	263806944.86	6228
2017-12-20	12.9	13.32	12.9	13.07	0.22	1.71	35162152.0	461329493.68	9765
2017-12-19	13.18	13.32	12.8	12.85	-0.26	-1.98	35228549.0	460772068.68	9881
2017-12-18	13.22	13.4	12.7	13.11	-0.09	-0.68	47678580.0	624308992.04	14754
2017-12-17	13.6	13.76	12.86	13.2	-0.47	-3.44	45058965.0	600452667.92	15804
2017-12-14	14.0	14.1	13.42	13.67	0.02	0.15	52438346.0	725414096.22	17282
2017-12-13	12.68	13.66	12.4	13.65	1.22	9.81	81864980.0	1078597172.44	20919
2017-12-12	11.84	12.66	11.34	12.43	-0.17	-1.35	108485854.0	1306917364.92	28536
2017-12-11	14.1	14.46	12.6	12.6	-1.39	-9.94	80904650.0	1097682466.66	21860
2017-12-10	12.96	14.04	12.76	13.99	1.15	8.96	77965726.0	1053967215.34	16665
2017-12-07	12.0	12.9	11.46	12.84	0.95	7.99	121001433.0	1491305241.96	24591
2017-12-06	10.9	11.98	10.9	11.89	0.97	8.88	64627480.0	742617634.46	13438
2017-12-05	10.5	10.96	10.34	10.92	0.32	3.02	54473510.0	584385442.04	9788
2017-12-04	10.26	10.64	10.06	10.6	0.42	4.13	70408432.0	730877356.6	13848
2017-12-03	9.6	10.3	9.6	10.18	0.66	6.93	60009712.0	600811879.98	11336
2017-11-30	9.2	9.58	9.08	9.52	0.34	3.7	49135472.0	461035320.94	12079
2017-11-29	9.62	9.77	8.93	9.18	-0.34	-3.57	61857905.0	580057633.31	17111
2017-11-28	9.24	9.59	9.24	9.52	0.38	4.16	48025148.0	453592006.27	11397
2017-11-27	8.76	9.34	8.7	9.14	0.44	5.06	68672977.0	619633375.28	14611
2017-11-26	8.35	8.75	8.29	8.7	0.43	5.2	37281543.0	317993070.44	7692
2017-11-23	8.03	8.3	8.0	8.27	0.29	3.63	32020842.0	262303226.59	6058
2017-11-22	7.93	8.18	7.91	7.98	0.09	1.14	35617088.0	286469206.26	7677
2017-11-21	7.62	8.0	7.5	7.89	0.27	3.54	40322642.0	314989105.14	8994
2017-11-20	7.78	7.92	7.57	7.62	-0.09	-1.17	29436672.0	228719269.37	7192
2017-11-19	7.35	7.77	7.3	7.71	0.42	5.76	51549416.0	387544440.28	11050
2017-11-16	8.02	8.25	7.29	7.29	-0.81	-10.0	84879737.0	648173696.05	15460
2017-11-15	8.95	9.1	8.1	8.1	-0.89	-9.9	74438635.0	625033495.76	13509
2017-11-14	9.25	9.5	8.94	8.99	-0.31	-3.33	40949642.0	378329384.31	10313
2017-11-13	9.65	9.9	9.24	9.3	-0.23	-2.41	51614510.0	497910397.33	11638
2017-11-12	9.08	9.75	9.08	9.53	0.57	6.36	59735250.0	564137821.39	12053
2017-11-09	8.36	8.96	8.36	8.96	0.81	9.94	70262786.0	618594126.12	9047
2017-11-08	8.15	8.3	7.95	8.15	0.06	0.74	20153133.0	163796317.48	4475
2017-11-07	8.2	8.47	7.6	8.09	-0.1	-1.22	46821437.0	383247627.29	8107
2017-11-06	8.0	8.23	7.99	8.19	0.18	2.25	33365820.0	272219090.8	5679
2017-11-05	7.4	8.2	7.16	8.01	0.4	5.26	54336953.0	422612487.64	8304
2017-11-02	8.44	8.49	7.61	7.61	-0.84	-9.94	50279023.0	396500798.3	8399
2017-11-01	8.23	8.48	8.21	8.45	0.25	3.05	34005097.0	285506028.96	4543
2017-10-31	8.0	8.35	8.0	8.2	0.2	2.5	44743110.0	367456244.42	5657
2017-10-30	7.78	8.04	7.73	8.0	0.21	2.7	25704061.0	203415764.93	3144
2017-10-29	7.64	7.8	7.57	7.79	0.23	3.04	28169713.0	218040415.94	3065
2017-10-26	7.3	7.64	7.21	7.56	0.25	3.42	34828185.0	261404941.68	3972
2017-10-25	7.48	7.51	7.25	7.31	-0.13	-1.75	17430216.0	128702187.47	2833
2017-10-24	7.26	7.54	7.25	7.44	0.19	2.62	33385676.0	247750405.25	4208
2017-10-23	7.21	7.33	7.1	7.25	0.04	0.55	24652620.0	177632878.46	3289
2017-10-22	6.91	7.24	6.9	7.21	0.3	4.34	30378330.0	217164232.52	3902
2017-10-19	6.89	7.1	6.87	6.91	0.03	0.44	23025622.0	161152747.24	2898
2017-10-18	6.7	7.04	6.66	6.88	0.18	2.69	32352739.0	223486801.36	3759
2017-10-17	6.8	6.84	6.67	6.7	-0.08	-1.18	10743338.0	72308794.72	1816
2017-10-16	6.55	6.81	6.55	6.78	0.22	3.35	24950119.0	167052763.72	2528
2017-10-15	6.47	6.61	6.46	6.56	0.11	1.71	14446485.0	94591959.32	1889
2017-10-12	6.35	6.46	6.25	6.45	0.09	1.42	10071334.0	64155811.16	1541
2017-10-11	6.42	6.47	6.33	6.36	-0.09	-1.4	12188068.0	77910605.21	1680
2017-10-10	6.5	6.54	6.44	6.45	-0.08	-1.23	9945984.0	64375978.03	1397
2017-10-09	6.6	6.66	6.51	6.53	-0.08	-1.21	9150677.0	60184530.78	1469
2017-10-08	6.59	6.67	6.59	6.61	0.01	0.15	10596333.0	70297182.04	1368
2017-10-05	6.6	6.62	6.54	6.6	0.01	0.15	8219127.0	54106633.8	1228
2017-10-04	6.55	6.61	6.54	6.59	0.05	0.76	7033844.0	46272224.22	980
2017-10-03	6.51	6.56	6.47	6.54	0.0	0.0	6292175.0	40986699.33	1300
2017-10-02	6.61	6.68	6.53	6.54	-0.05	-0.76	9249174.0	61080655.65	1642
2017-10-01	6.44	6.63	6.43	6.59	0.09	1.38	24089837.0	157193499.35	2352
2017-09-28	6.4	6.52	6.4	6.5	0.11	1.72	18986512.0	122995939.87	2071
2017-09-27	6.32	6.43	6.29	6.39	0.07	1.11	17225629.0	109794156.01	1575
2017-09-26	6.3	6.34	6.3	6.32	0.04	0.64	4500129.0	28441665.41	801
2017-09-25	6.34	6.35	6.27	6.28	-0.08	-1.26	6175238.0	38932073.21	1103
2017-09-21	6.35	6.38	6.34	6.36	0.01	0.16	3465788.0	22036061.28	704
2017-09-20	6.41	6.41	6.33	6.35	-0.08	-1.24	10152953.0	64553568.1	1400
2017-09-19	6.4	6.44	6.38	6.43	0.04	0.63	13023199.0	83529489.42	1544
2017-09-18	6.37	6.4	6.34	6.39	0.04	0.63	8756730.0	55849954.0	992
2017-09-17	6.35	6.39	6.34	6.35	0.02	0.32	6172770.0	39247346.78	949
2017-09-14	6.34	6.36	6.32	6.33	0.0	0.0	5515632.0	34953701.14	873
2017-09-13	6.4	6.4	6.33	6.33	-0.06	-0.94	9017206.0	57392405.09	1026
2017-09-12	6.39	6.45	6.36	6.39	0.0	0.0	10163342.0	64977498.41	1483
2017-09-11	6.39	6.43	6.36	6.39	0.02	0.31	9065079.0	57962704.9	1256
2017-09-10	6.32	6.39	6.31	6.37	0.06	0.95	8370055.0	53119043.61	1046
2017-09-07	6.33	6.35	6.31	6.31	-0.01	-0.16	3255738.0	20590257.81	642
2017-09-06	6.3	6.35	6.3	6.32	0.06	0.96	3499612.0	22128265.92	859
2017-08-29	6.27	6.29	6.25	6.26	0.01	0.16	4190096.0	26256550.14	788
2017-08-28	6.24	6.28	6.21	6.25	0.02	0.32	4550307.0	28415460.99	889
2017-08-27	6.34	6.34	6.22	6.23	-0.11	-1.74	5824747.0	36635490.8	1104
2017-08-24	6.37	6.38	6.34	6.34	-0.03	-0.47	8021092.0	51029974.04	890
2017-08-23	6.35	6.39	6.35	6.37	0.03	0.47	8726216.0	55635869.4	874
2017-08-22	6.33	6.37	6.33	6.34	0.02	0.32	7849978.0	49837093.66	873
2017-08-21	6.31	6.35	6.31	6.32	0.01	0.16	7497221.0	47465313.49	945
2017-08-20	6.38	6.42	6.3	6.31	-0.06	-0.94	18598103.0	118324724.53	1821
2017-08-17	6.31	6.39	6.29	6.37	0.08	1.27	24534674.0	155733393.62	2088
2017-08-16	6.14	6.31	6.09	6.29	0.13	2.11	21699792.0	134665536.38	2332
2017-08-15	6.32	6.34	6.14	6.16	-0.17	-2.69	28838075.0	179739046.84	2668
2017-08-14	6.28	6.37	6.26	6.33	0.05	0.8	15870390.0	100249818.98	1619
2017-08-13	6.21	6.3	6.2	6.28	0.06	0.96	19105752.0	119631878.67	1717
2017-08-10	6.16	6.29	6.13	6.22	0.06	0.97	20948388.0	129924512.71	2309
2017-08-09	6.11	6.21	6.09	6.16	0.05	0.82	18835350.0	116365833.58	2231
2017-08-08	6.01	6.12	5.99	6.11	0.1	1.66	18762149.0	113869760.13	2269
2017-08-07	5.98	6.03	5.89	6.01	-0.02	-0.33	17030853.0	101849616.03	2289
2017-08-06	6.02	6.05	6.02	6.03	0.02	0.33	5987230.0	36135489.61	1014
2017-08-03	6.0	6.15	6.0	6.01	0.02	0.33	21486239.0	130364642.59	3018
2017-08-02	5.99	6.05	5.97	5.99	0.01	0.17	11779385.0	70767622.0	1585
2017-08-01	5.97	5.99	5.96	5.98	0.01	0.17	5064281.0	30275032.62	930
2017-07-31	5.93	5.99	5.92	5.97	0.02	0.34	6961700.0	41478906.67	1006
2017-06-11	6.82	6.85	6.41	6.45	-0.39	-5.7	113390729.0	730598180.36	4455
2017-06-08	6.9	6.94	6.8	6.84	-0.08	-1.16	69524728.0	477249821.61	2797
2017-06-07	6.78	6.99	6.7	6.92	0.13	1.91	243879933.0	1666189020.04	5787
2017-06-06	6.78	6.85	6.72	6.79	0.0	0.0	146248986.0	992873065.29	3393
2017-06-05	6.6	6.86	6.46	6.79	0.18	2.72	162464073.0	1088331338.68	5699
2017-06-04	6.45	6.7	6.45	6.61	0.23	3.61	38028945.0	251080844.78	3228
2017-06-01	6.35	6.45	6.3	6.38	0.07	1.11	58330825.0	370196930.95	1496
2017-05-31	6.25	6.35	6.2	6.31	0.06	0.96	23870275.0	149166459.4	1077
2017-05-30	6.3	6.3	6.2	6.25	-0.03	-0.48	23564952.0	147375459.5	692
2017-05-29	6.1	6.3	6.1	6.28	0.18	2.95	46460311.0	286961330.55	1418
2017-05-28	6.2	6.2	6.05	6.1	-0.1	-1.61	11354365.0	69420867.05	1122
2017-05-25	6.2	6.3	6.15	6.2	0.0	0.0	18630162.0	115720618.95	1268
2017-05-24	6.3	6.35	6.15	6.2	-0.1	-1.59	14112092.0	87793866.1	1428
2017-05-23	6.3	6.35	6.15	6.3	-0.1	-1.56	41071795.0	255633310.8	2674
2017-05-22	6.6	6.6	6.3	6.4	-0.19	-2.88	67734298.0	437233575.45	2921
2017-05-21	6.75	6.8	6.55	6.59	-0.03	-0.45	42188813.0	281415465.05	2038
2017-05-18	6.7	6.8	6.6	6.62	-0.09	-1.34	32365762.0	216716235.15	2188
2017-05-17	6.5	6.8	6.5	6.71	0.21	3.23	186008888.0	1229461776.0	4731
2017-05-16	6.6	6.65	6.4	6.5	-0.04	-0.61	120467407.0	786434358.8	3186
2017-05-15	6.4	6.6	6.4	6.54	0.19	2.99	110892244.0	722483341.35	3629
2017-05-14	6.3	6.45	6.25	6.35	0.05	0.79	99121135.0	626320565.05	2089
2017-05-11	6.3	6.4	6.2	6.3	0.02	0.32	58234134.0	366593958.1	2573
2017-05-10	6.1	6.3	6.1	6.28	0.17	2.78	75681863.0	468033042.55	3156
2017-05-09	6.15	6.15	5.9	6.11	-0.03	-0.49	54174608.0	327702859.45	3324
2017-05-08	6.05	6.2	6.0	6.14	0.1	1.66	36484714.0	222970597.65	1947
2017-05-07	6.2	6.25	5.95	6.04	-0.2	-3.21	43143457.0	262648706.85	3421
2017-05-04	6.5	6.6	6.15	6.24	-0.25	-3.85	77589091.0	489300281.5	5229
2017-05-03	6.55	6.6	6.4	6.49	-0.06	-0.92	49016251.0	318574506.05	3127
2017-05-02	6.95	7.0	6.45	6.55	-0.45	-6.43	94685530.0	631319062.55	6149
2017-05-01	6.95	7.1	6.9	7.0	0.05	0.72	55544516.0	388550166.45	3861
2017-04-30	6.7	7.0	6.65	6.95	0.24	3.58	38173689.0	261697735.5	3733
2017-04-27	6.65	6.9	6.55	6.71	0.1	1.51	89400522.0	599267347.1	5577
2017-04-26	6.3	6.65	6.2	6.61	0.3	4.75	73221260.0	472632063.95	5099
2017-04-25	6.1	6.45	6.05	6.31	0.21	3.44	82997805.0	521785339.1	5609
2017-04-24	6.25	6.25	6.1	6.1	-0.1	-1.61	29450132.0	181046132.1	1842
2017-04-23	6.1	6.25	6.05	6.2	0.22	3.68	65832102.0	403963035.0	4557
2017-04-20	5.9	6.0	5.8	5.98	0.0	0.0	47428043.0	279932426.5	3745
2017-04-19	6.0	6.05	5.95	5.98	-0.02	-0.33	9303137.0	55727520.7	1075
2017-04-18	6.15	6.2	5.95	6.0	-0.12	-1.96	39799080.0	241615963.85	2912
2017-04-17	5.9	6.2	5.9	6.12	0.19	3.2	54898356.0	332662980.45	4490
2017-04-16	5.95	5.95	5.9	5.93	-0.02	-0.34	10006938.0	59254727.3	945
2017-04-13	6.0	6.0	5.9	5.95	-0.02	-0.34	6245438.0	37196545.0	4127
2017-04-12	5.95	6.0	5.9	5.97	0.05	0.84	9613197.0	57236431.55	1179
2017-04-11	5.9	5.95	5.9	5.92	0.02	0.34	4089300.0	24208240.35	613
2017-04-10	5.95	5.95	5.9	5.9	-0.01	-0.17	2755901.0	16311516.4	509
2017-04-09	5.95	5.95	5.9	5.91	-0.03	-0.51	4791871.0	28349093.5	739
2017-04-06	6.0	6.0	5.9	5.94	-0.04	-0.67	11645848.0	69358117.9	1078
2017-04-05	5.95	6.0	5.9	5.98	0.05	0.84	11481754.0	68306895.45	1071
2017-04-04	5.9	5.95	5.9	5.93	0.0	0.0	2878599.0	17079834.9	550
2017-04-03	5.95	6.0	5.9	5.93	-0.01	-0.17	8243333.0	49068013.15	1156
2017-04-02	6.0	6.0	5.9	5.94	-0.05	-0.83	5931412.0	35273463.3	974
2017-03-30	6.0	6.0	5.9	5.99	0.01	0.17	12646209.0	75406588.8	1297
2017-03-29	5.95	6.0	5.9	5.98	0.08	1.36	11081058.0	65909090.3	1139
2017-03-28	5.95	5.95	5.9	5.9	-0.03	-0.51	3682026.0	21815600.35	484
2017-03-27	5.9	5.95	5.9	5.93	0.03	0.51	3104197.0	18408659.05	566
2017-03-26	5.95	5.95	5.9	5.9	-0.04	-0.67	10358522.0	61482645.85	668
2017-03-23	5.9	5.95	5.9	5.94	0.03	0.51	4619417.0	27386778.0	620
2017-03-22	5.9	5.95	5.9	5.91	-0.03	-0.51	11767200.0	69440879.5	1214
2017-03-21	5.95	6.0	5.9	5.94	-0.01	-0.17	7408761.0	44109027.0	823
2017-03-20	5.95	6.0	5.9	5.95	-0.03	-0.5	20137041.0	119866550.75	1550
2017-03-19	6.0	6.0	5.95	5.98	0.01	0.17	8045579.0	48046554.15	972
2017-03-16	6.0	6.0	5.95	5.97	0.02	0.34	10396840.0	62232087.25	919
2017-03-15	5.95	6.0	5.9	5.95	0.02	0.34	27438462.0	163633123.95	1779
2017-03-14	5.9	5.95	5.85	5.93	0.02	0.34	26801902.0	158284918.0	1934
2017-03-13	6.0	6.0	5.9	5.91	-0.08	-1.34	22716281.0	135685592.8	1711
2017-03-12	6.05	6.1	5.95	5.99	-0.04	-0.66	29546008.0	178068248.7	1579
2017-03-09	6.05	6.05	5.95	6.03	-0.03	-0.5	33760510.0	202473394.85	1868
2017-03-08	6.05	6.1	6.0	6.06	0.01	0.17	11461437.0	69448888.1	989
2017-03-07	6.05	6.1	6.0	6.05	0.01	0.17	20217042.0	122207160.4	1065
2017-03-06	6.05	6.05	5.95	6.04	0.01	0.17	18162483.0	108887470.55	1364
2017-03-05	6.1	6.15	6.0	6.03	-0.03	-0.5	31818847.0	193126392.6	1998
2017-03-02	5.95	6.1	5.95	6.06	0.11	1.85	40628545.0	244678788.15	2951
2017-03-01	5.95	6.0	5.95	5.95	-0.04	-0.67	8636370.0	51441189.45	828
2017-02-28	5.9	6.0	5.9	5.99	0.07	1.18	15446706.0	91608500.45	1164
2017-02-27	6.0	6.05	5.9	5.92	-0.09	-1.5	44870881.0	267368973.7	3053
2017-02-26	6.0	6.15	5.95	6.01	0.02	0.33	38687012.0	234451627.25	2811
2017-02-23	5.95	6.0	5.9	5.99	0.04	0.67	13980128.0	83386049.95	1051
2017-02-22	6.0	6.05	5.95	5.95	-0.03	-0.5	18338834.0	109831403.7	1843
2017-02-21	5.9	6.0	5.85	5.98	0.07	1.18	22915692.0	135730178.3	1847
2017-02-20	6.0	6.0	5.9	5.91	-0.07	-1.17	30363835.0	180822980.0	2001
2017-02-19	6.05	6.1	5.95	5.98	-0.03	-0.5	31156833.0	187521609.9	2023
2017-02-16	6.1	6.1	6.0	6.01	-0.07	-1.15	36758318.0	222589518.85	2866
2017-02-15	5.9	6.1	5.9	6.08	0.18	3.05	33884792.0	203452066.3	3159
2017-02-14	6.0	6.0	5.85	5.9	-0.06	-1.01	27276011.0	161264520.7	2072
2017-02-13	5.85	6.0	5.8	5.96	0.12	2.05	28872696.0	170856750.3	2344
2017-02-12	5.9	5.9	5.8	5.84	0.02	0.34	11123992.0	65194305.0	1441
2017-02-09	5.85	5.9	5.75	5.82	-0.02	-0.34	16991265.0	98918798.05	1725
2017-02-08	5.9	5.9	5.8	5.84	-0.09	-1.52	36391144.0	212828407.95	2629
2017-02-07	5.95	6.0	5.85	5.93	-0.02	-0.34	31297545.0	185883733.95	1977
2017-02-06	5.95	6.0	5.85	5.95	0.04	0.68	19879608.0	117607989.2	1792
2017-02-05	6.0	6.05	5.9	5.91	-0.04	-0.67	11598387.0	69174931.85	1408
2017-02-02	6.0	6.0	5.9	5.95	0.0	0.0	15639927.0	92886654.8	1765
2017-02-01	6.0	6.05	5.9	5.95	-0.04	-0.67	26864730.0	160619951.2	1610
2017-01-31	5.95	6.05	5.9	5.99	0.04	0.67	28757235.0	171901771.6	2247
2017-01-30	6.2	6.2	5.9	5.95	-0.24	-3.88	44560055.0	269156498.85	3443
2017-01-29	6.15	6.25	6.15	6.19	0.02	0.32	25118969.0	155403955.55	1628
2017-01-26	6.2	6.25	6.1	6.17	0.01	0.16	30447610.0	187676017.25	1962
2017-01-25	6.2	6.3	6.15	6.16	-0.04	-0.65	51709671.0	321465948.55	3087
2017-01-24	6.1	6.3	6.1	6.2	0.08	1.31	52872619.0	327466926.05	3323
2017-01-23	6.15	6.15	6.0	6.12	-0.01	-0.16	66570859.0	405131555.9	3373
2017-01-22	5.8	6.15	5.75	6.13	0.34	5.87	65967133.0	393552319.8	5606
2017-01-19	5.75	5.8	5.7	5.79	0.04	0.7	19937725.0	114675991.0	1690
2017-01-18	5.85	5.9	5.75	5.75	-0.1	-1.71	25202260.0	146598342.55	1889
2017-01-17	5.75	5.9	5.7	5.85	0.1	1.74	21695644.0	125870651.7	2097
2017-01-16	5.95	5.95	5.7	5.75	-0.17	-2.87	34762864.0	202607002.15	3186
2017-01-15	5.85	6.0	5.8	5.92	0.13	2.25	43013339.0	252420643.75	3008
2017-01-12	5.8	5.85	5.7	5.79	0.03	0.52	26166674.0	151445242.1	2085
2017-01-11	5.9	5.9	5.75	5.76	-0.1	-1.71	28569253.0	166471863.05	2423
2017-01-10	5.9	5.95	5.8	5.86	-0.04	-0.68	22354810.0	131486127.9	1700
2017-01-09	5.95	5.95	5.85	5.9	-0.04	-0.67	26100423.0	153745541.85	2743
2017-01-08	6.0	6.05	5.9	5.94	-0.05	-0.83	16483392.0	98484646.95	1587
2017-01-05	6.0	6.05	5.9	5.99	-0.01	-0.17	31788948.0	190091944.75	2726
2017-01-04	6.05	6.1	5.95	6.0	-0.05	-0.83	36355431.0	218829846.95	3343
2017-01-03	6.15	6.15	5.95	6.05	-0.1	-1.63	61145583.0	370189211.85	4169
2017-01-02	6.2	6.3	6.1	6.15	-0.04	-0.65	58965853.0	365771137.35	3667
2017-01-01	6.2	6.2	6.05	6.19	0.03	0.49	73083639.0	447871334.7	3704
2016-12-29	6.1	6.2	6.0	6.16	0.04	0.65	96625925.0	592086524.6	4642
2016-12-28	6.15	6.15	6.05	6.12	0.04	0.66	68198840.0	416663882.6	3474
2016-12-27	5.9	6.15	5.85	6.08	0.2	3.4	73700405.0	443266146.6	4917
2016-12-26	6.0	6.05	5.85	5.88	-0.1	-1.67	30005600.0	178204901.5	2838
2016-12-25	5.9	6.05	5.85	5.98	0.18	3.1	53173489.0	316614331.1	3855
2016-12-22	5.75	5.9	5.7	5.8	0.06	1.05	57052799.0	330845458.25	3580
2016-12-21	5.75	5.8	5.6	5.74	0.0	0.0	44836093.0	255441317.85	3098
2016-12-20	5.85	5.85	5.65	5.74	-0.09	-1.54	73047812.0	417831574.85	4015
2016-12-19	6.0	6.05	5.75	5.83	-0.17	-2.83	60185840.0	355814221.95	3682
2016-12-18	6.05	6.1	5.95	6.0	0.02	0.33	39407097.0	236911004.35	2571
2016-12-15	5.85	6.0	5.8	5.98	0.08	1.36	48463359.0	285497957.9	3402
2016-12-14	6.0	6.1	5.85	5.9	-0.1	-1.67	76038052.0	454809887.25	4047
2016-12-13	6.05	6.1	5.95	6.0	-0.07	-1.15	79668411.0	478005634.8	4981
2016-12-12	6.4	6.45	6.05	6.07	-0.27	-4.26	169812258.0	1057473757.15	8266
2016-12-11	6.25	6.4	6.25	6.34	0.12	1.93	81116474.0	514844801.25	4356
2016-12-08	6.2	6.25	6.15	6.22	0.07	1.14	71931630.0	445435192.35	4370
2016-12-07	6.25	6.35	6.1	6.15	-0.04	-0.65	121151381.0	750486115.7	6237
2016-12-06	5.95	6.25	5.95	6.19	0.24	4.03	187515725.0	1147419997.45	7403
2016-12-05	5.9	6.0	5.85	5.95	0.0	0.0	61414411.0	363605048.45	3391
2016-12-04	6.05	6.15	5.95	5.95	0.0	0.0	119275420.0	720167026.05	6112
2016-12-01	6.05	6.1	5.9	5.95	0.0	0.0	89859034.0	538307488.6	4440
2016-11-30	5.8	6.0	5.8	5.95	0.2	3.48	117047047.0	691115855.85	5694
2016-11-29	5.95	6.0	5.7	5.75	-0.15	-2.54	95899944.0	561417476.4	6298
2016-11-28	5.75	5.95	5.7	5.9	0.16	2.79	122708294.0	714313109.2	5563
2016-11-27	5.65	5.8	5.6	5.74	0.04	0.7	58167893.0	332998270.25	4023
2016-11-24	5.95	6.0	5.65	5.7	-0.1	-1.72	168922244.0	987584250.25	11320
2016-11-23	5.7	5.85	5.65	5.8	0.13	2.29	136611892.0	788369290.85	6706
2016-11-22	5.45	5.75	5.4	5.67	0.27	5.0	88197687.0	490322507.15	5496
2016-11-21	5.5	5.6	5.4	5.4	-0.07	-1.28	63710558.0	349672789.6	3776
2016-11-20	5.5	5.55	5.4	5.47	-0.03	-0.55	41995026.0	230118521.75	3324
2016-11-17	5.65	5.7	5.45	5.5	-0.15	-2.65	103801880.0	577265662.55	5109
2016-11-16	5.55	5.75	5.5	5.65	0.19	3.48	107049217.0	603087815.35	11311
2016-11-15	5.55	5.65	5.25	5.46	-0.11	-1.97	109518043.0	599181539.8	6216
2016-11-14	5.95	5.95	5.5	5.57	-0.32	-5.43	156115645.0	896374295.75	9481
2016-11-13	5.55	5.9	5.55	5.89	0.3	5.37	112399351.0	647605513.8	6305
2016-11-10	5.5	5.7	5.45	5.59	0.19	3.52	103784989.0	574573226.0	6679
2016-11-09	5.0	5.5	4.95	5.4	0.27	5.26	145460782.0	761599425.2	8484
2016-11-08	5.1	5.25	5.05	5.13	0.07	1.38	85576784.0	439462100.6	4655
2016-11-07	5.05	5.15	5.0	5.06	0.07	1.4	48069636.0	243642085.75	2773
2016-11-06	4.95	5.05	4.9	4.99	-0.02	-0.4	42002057.0	208388812.55	2616
2016-11-03	4.9	5.05	4.85	5.01	0.09	1.83	35041558.0	173748902.2	2420
2016-11-02	5.0	5.05	4.85	4.92	-0.12	-2.38	45403452.0	224202380.25	3671
2016-11-01	5.1	5.25	5.0	5.04	-0.06	-1.18	47099001.0	240721939.45	3431
2016-10-31	5.1	5.15	5.05	5.1	0.01	0.2	17381740.0	88552403.9	1380
2016-10-30	5.05	5.2	5.05	5.09	-0.04	-0.78	24740025.0	126044690.65	2099
2016-10-27	4.95	5.15	4.95	5.13	0.14	2.81	27973847.0	141736806.25	2506
2016-10-26	5.15	5.15	4.9	4.99	-0.16	-3.11	41203618.0	206524297.45	3531
2016-10-25	5.2	5.25	5.1	5.15	-0.04	-0.77	18018095.0	92828665.45	2004
2016-10-24	5.2	5.35	5.1	5.19	0.04	0.78	53865701.0	282508370.6	4695
2016-10-23	4.95	5.15	4.9	5.15	0.46	9.81	75642246.0	383247972.1	5759
2016-10-20	4.6	4.7	4.55	4.69	0.1	2.18	24876267.0	115815230.75	2045
2016-10-19	4.55	4.65	4.5	4.59	0.07	1.55	10662470.0	49014896.5	1335
2016-10-18	4.6	4.65	4.45	4.52	-0.08	-1.74	17403521.0	79161270.5	2127
2016-10-17	4.6	4.7	4.55	4.6	-0.05	-1.08	17083983.0	78889923.85	1816
2016-10-16	4.7	4.75	4.6	4.65	-0.05	-1.06	18673067.0	87079525.25	1891
2016-10-13	4.9	5.0	4.65	4.7	-0.2	-4.08	46930193.0	227702858.4	3917
2016-10-12	4.85	5.0	4.8	4.9	0.01	0.2	49328845.0	241089579.1	2605
2016-10-11	4.85	5.0	4.75	4.89	0.14	2.95	41080957.0	200029916.7	3018
2016-10-10	4.55	4.8	4.5	4.75	0.13	2.81	35163796.0	163412939.9	2781
2016-10-09	4.9	5.0	4.6	4.62	-0.32	-6.48	27752061.0	131681616.5	3067
2016-10-06	5.0	5.05	4.9	4.94	-0.03	-0.6	14468722.0	71896152.95	1849
2016-10-05	4.8	5.1	4.75	4.97	0.19	3.97	60387392.0	297614806.15	4014
2016-10-04	4.7	4.8	4.55	4.78	0.09	1.92	41445686.0	193445602.0	2712
2016-10-03	4.55	4.75	4.45	4.69	0.17	3.76	49824080.0	229658232.3	3057
2016-10-02	4.8	4.85	4.5	4.52	-0.23	-4.84	27694434.0	130337819.1	2730
2016-09-29	4.65	4.85	4.6	4.75	0.13	2.81	35183803.0	166450084.25	3165
2016-09-28	4.8	4.9	4.5	4.62	-0.17	-3.55	33620570.0	158861513.5	3501
2016-09-27	5.1	5.15	4.7	4.79	-0.42	-8.06	36168987.0	179288976.85	4382
2016-09-26	5.2	5.3	5.2	5.21	0.03	0.58	7181796.0	37654360.8	1019
2016-09-25	5.25	5.3	5.1	5.18	-0.11	-2.08	15161342.0	78797218.65	1727
2016-09-21	5.35	5.35	5.25	5.29	0.0	0.0	12117535.0	64240606.65	1491
2016-09-20	5.2	5.35	5.05	5.29	0.12	2.32	23764490.0	123153948.85	2280
2016-09-19	5.5	5.55	5.0	5.17	-0.29	-5.31	42614286.0	221203313.55	3970
2016-09-18	5.6	5.65	5.4	5.46	-0.15	-2.67	10035159.0	55600161.8	1507
2016-09-08	5.6	5.65	5.55	5.61	0.01	0.18	7776817.0	43612132.15	1554
2016-09-07	5.65	5.7	5.55	5.6	-0.09	-1.58	9842108.0	55340834.95	1502
2016-09-06	5.8	5.85	5.65	5.69	-0.1	-1.73	9906821.0	56683582.05	1679
2016-09-05	5.65	5.85	5.65	5.79	0.21	3.76	36788000.0	212004743.85	3425
2016-09-04	5.4	5.65	5.35	5.58	0.23	4.3	21508655.0	117733948.15	2623
2016-09-01	5.65	5.65	5.25	5.35	-0.29	-5.14	39613194.0	212535460.0	4474
2016-08-31	5.75	5.75	5.6	5.64	-0.12	-2.08	11335212.0	64793980.85	1290
2016-08-30	5.7	5.8	5.7	5.76	0.04	0.7	9746350.0	56212830.5	1280
2016-08-29	5.8	5.85	5.7	5.72	-0.09	-1.55	9875677.0	56915939.3	1287
2016-08-28	5.7	5.85	5.65	5.81	0.17	3.01	17149106.0	98462647.55	2000
2016-08-25	5.75	5.75	5.6	5.64	-0.09	-1.57	23399002.0	132647886.4	2439
2016-08-24	5.9	5.9	5.7	5.73	-0.15	-2.55	12879993.0	74671752.9	1716
2016-08-23	5.75	5.9	5.7	5.88	0.13	2.26	17867783.0	103543039.75	1637
2016-08-22	5.8	5.85	5.7	5.75	-0.1	-1.71	19507212.0	112358216.15	2163
2016-08-21	6.0	6.05	5.85	5.85	-0.09	-1.52	15362638.0	91028427.55	2041
2016-08-18	5.85	6.0	5.8	5.94	0.03	0.51	28178948.0	165492613.35	3319
2016-08-17	6.2	6.2	5.85	5.91	-0.26	-4.21	37524329.0	225057794.0	3192
2016-08-16	6.2	6.25	6.15	6.17	0.0	0.0	12856150.0	79698777.9	1149
2016-08-15	6.25	6.3	6.1	6.17	-0.02	-0.32	14153687.0	87844258.2	1649
2016-08-14	6.1	6.25	6.05	6.19	0.18	3.0	32604653.0	201597266.2	2619
2016-08-11	6.05	6.1	5.95	6.01	-0.06	-0.99	20266119.0	122388064.3	2218
2016-08-10	6.25	6.3	6.05	6.07	-0.19	-3.04	16149419.0	99385706.0	2316
2016-08-09	6.2	6.3	6.1	6.26	0.11	1.79	26265936.0	163568926.75	2720
2016-08-08	5.95	6.2	5.9	6.15	0.22	3.71	28185078.0	171298247.75	2930
2016-08-07	5.95	6.05	5.9	5.93	0.04	0.68	18835596.0	112382866.0	2118
2016-08-04	6.15	6.2	5.85	5.89	-0.21	-3.44	31151282.0	187246489.6	3741
2016-08-03	6.3	6.35	6.05	6.1	-0.2	-3.17	26617183.0	165905584.85	2967
2016-08-02	6.2	6.5	6.05	6.3	0.13	2.11	56352726.0	350796762.3	4951
2016-08-01	5.8	6.2	5.8	6.17	0.33	5.65	28458884.0	171620878.1	3385
2016-07-31	6.0	6.05	5.65	5.84	-0.13	-2.18	20515544.0	119871582.0	2779
2016-07-28	6.1	6.1	5.85	5.97	-0.1	-1.65	22449761.0	134078288.35	3190
2016-07-27	6.15	6.15	5.95	6.07	-0.08	-1.3	24060655.0	145684205.45	2607
2016-07-26	6.3	6.3	6.1	6.15	-0.1	-1.6	14298286.0	88614747.95	1971
2016-07-25	6.1	6.35	5.95	6.25	0.11	1.79	44796620.0	277155995.0	4919
2016-07-24	6.8	6.8	6.1	6.14	-0.62	-9.17	69389648.0	445222749.8	6561
2016-07-21	6.7	6.85	6.6	6.76	-0.04	-0.59	38539800.0	259818135.85	4359
2016-07-20	6.9	7.0	6.75	6.8	-0.09	-1.31	26343135.0	181197178.7	2994
2016-07-19	6.85	7.1	6.75	6.89	0.04	0.58	31700112.0	219338110.25	4446
2016-07-18	7.15	7.15	6.8	6.85	-0.29	-4.06	45018186.0	312266563.45	4878
2016-07-17	7.2	7.25	7.1	7.14	-0.02	-0.28	13797695.0	98991093.95	2192
2016-07-14	7.2	7.3	7.1	7.16	-0.01	-0.14	54669100.0	393997042.15	4044
2016-07-13	6.95	7.4	6.9	7.17	0.24	3.46	72584693.0	520009388.25	6721
2016-07-12	7.0	7.05	6.85	6.93	-0.05	-0.72	27100233.0	189162022.55	2962
2016-07-11	7.1	7.1	6.95	6.98	-0.08	-1.13	57408128.0	402650368.1	4434
2016-07-10	6.5	7.1	6.45	7.06	0.58	8.95	140910903.0	972517817.6	8390
2016-06-30	6.65	6.7	6.4	6.48	-0.14	-2.11	55370585.0	363111266.6	5021
2016-06-29	6.55	6.8	6.55	6.62	0.13	2.0	87693516.0	583536513.4	6560
2016-06-28	6.1	6.6	6.05	6.49	0.43	7.1	118150416.0	757492978.9	8543
2016-06-27	6.4	6.45	6.0	6.06	-0.21	-3.35	54633962.0	342391705.95	5058
2016-06-26	5.95	6.35	5.85	6.27	0.06	0.97	119154209.0	725096725.15	8274
2016-06-23	5.8	6.35	5.75	6.21	0.41	7.07	60433931.0	366321618.6	5041
2016-06-22	5.95	6.0	5.75	5.8	-0.14	-2.36	22164868.0	129521999.0	2089
2016-06-21	5.95	6.05	5.9	5.94	-0.01	-0.17	16254330.0	96725769.85	1475
2016-06-20	6.1	6.1	5.85	5.95	-0.14	-2.3	31866580.0	190331507.85	2783
2016-06-19	6.0	6.2	6.0	6.09	0.2	3.4	41929524.0	255149497.25	4057
2016-06-16	5.8	5.95	5.65	5.89	0.08	1.38	38805472.0	226323585.6	3852
2016-06-15	6.1	6.15	5.7	5.81	-0.29	-4.75	66180883.0	392767376.1	5693
2016-06-14	6.25	6.4	6.05	6.1	-0.25	-3.94	44967914.0	279567660.65	4576
2016-06-13	6.45	6.7	6.3	6.35	-0.07	-1.09	75695012.0	492644413.3	7926
2016-06-12	6.05	6.5	6.0	6.42	0.39	6.47	81752945.0	513464268.6	7446
2016-06-09	6.25	6.5	5.95	6.03	0.08	1.34	125786098.0	779061442.3	12597
2016-06-08	5.75	5.95	5.6	5.95	0.51	9.38	66367738.0	388503552.6	3906
2016-06-07	5.0	5.45	5.0	5.44	0.45	9.02	67013243.0	356821524.75	5517
2016-06-06	4.95	5.0	4.95	4.99	0.04	0.81	4134150.0	20549172.9	454
2016-06-05	5.0	5.1	4.95	4.95	-0.04	-0.8	12357965.0	61934700.75	1093
2016-06-02	5.0	5.0	4.95	4.99	0.03	0.6	3149782.0	15699571.7	595
2016-06-01	4.95	5.0	4.9	4.96	-0.03	-0.6	4907981.0	24316005.4	791
2016-05-31	5.0	5.0	4.9	4.99	0.04	0.81	5585109.0	27767846.35	860
2016-05-30	5.05	5.05	4.95	4.95	-0.11	-2.17	9265010.0	46241922.2	1160
2016-05-29	5.1	5.15	5.05	5.06	-0.03	-0.59	10116075.0	51444120.2	1010
2016-05-26	5.2	5.2	5.05	5.09	-0.06	-1.17	6137885.0	31519696.3	1371
2016-05-25	5.2	5.25	5.15	5.15	-0.02	-0.39	7424253.0	38552752.4	925
2016-05-24	5.15	5.25	5.05	5.17	0.08	1.57	9292498.0	47924374.7	1155
2016-05-23	5.45	5.45	5.05	5.09	-0.36	-6.61	21260676.0	111505949.0	2368
2016-05-22	5.5	5.55	5.45	5.45	-0.05	-0.91	4575157.0	25098142.4	784
2016-05-19	5.55	5.55	5.45	5.5	-0.05	-0.9	9201045.0	50694184.65	1399
2016-05-18	5.65	5.65	5.55	5.55	-0.07	-1.25	5027343.0	28037814.7	680
2016-05-17	5.6	5.65	5.55	5.62	0.07	1.26	7997214.0	44816934.7	1146
2016-05-16	5.65	5.65	5.55	5.55	-0.06	-1.07	5142167.0	28673846.0	843
2016-05-15	5.6	5.65	5.6	5.61	0.02	0.36	7154521.0	40181261.6	966
2016-05-12	5.6	5.65	5.55	5.59	0.0	0.0	6033367.0	33775928.75	844
2016-05-11	5.65	5.65	5.55	5.59	-0.04	-0.71	9843929.0	55236648.1	1181
2016-05-10	5.65	5.75	5.6	5.63	-0.02	-0.35	19507530.0	110703767.4	1339
2016-05-09	5.65	5.7	5.6	5.65	-0.01	-0.18	13281509.0	74985036.4	1160
2016-05-08	5.75	5.85	5.65	5.66	-0.04	-0.7	21545823.0	123819110.45	1893
2016-05-05	5.65	5.75	5.65	5.7	0.08	1.42	23448836.0	133476225.0	1405
2016-05-04	5.7	5.75	5.6	5.62	-0.09	-1.58	11641438.0	66177219.25	1223
2016-05-03	5.8	5.9	5.65	5.71	-0.08	-1.38	27783234.0	160490044.3	2405
2016-05-02	5.7	5.8	5.6	5.79	0.14	2.48	37487925.0	215236879.3	3158
2016-05-01	5.7	5.75	5.55	5.65	-0.01	-0.18	17016742.0	95691747.4	2011
2016-04-28	5.75	5.75	5.65	5.66	-0.05	-0.88	13159885.0	74957120.3	1669
2016-04-27	5.7	5.8	5.7	5.71	0.05	0.88	30117725.0	172863653.75	2433
2016-04-26	5.7	5.75	5.6	5.66	-0.06	-1.05	30185934.0	170967989.4	3049
2016-04-25	5.9	6.1	5.65	5.72	-0.08	-1.38	103001809.0	601620585.85	8303
2016-04-24	5.25	5.8	5.25	5.8	0.51	9.64	69202901.0	386812329.35	5126
2016-04-21	5.2	5.4	5.15	5.29	0.14	2.72	42410494.0	223599266.5	3248
2016-04-20	5.2	5.25	5.1	5.15	-0.01	-0.19	24808161.0	128451369.55	1476
2016-04-19	5.15	5.25	5.15	5.16	0.04	0.78	18422518.0	95648833.5	1309
2016-04-18	5.05	5.15	5.05	5.12	0.02	0.39	6126646.0	31257211.35	891
2016-04-17	5.15	5.25	5.1	5.1	-0.02	-0.39	20168927.0	104039528.05	1583
2016-04-14	5.1	5.2	5.1	5.12	0.01	0.2	11282042.0	58040010.2	1071
2016-04-13	5.15	5.2	5.05	5.11	-0.01	-0.2	10661205.0	54588328.3	975
2016-04-12	5.05	5.15	5.05	5.12	0.05	0.99	13046763.0	66613992.5	1326
2016-04-11	5.1	5.15	5.05	5.07	-0.07	-1.36	7312550.0	37249919.0	672
2016-04-10	5.1	5.2	5.1	5.14	0.05	0.98	10245544.0	52760041.95	938
2016-04-07	5.15	5.15	5.05	5.09	0.01	0.2	7954372.0	40582885.1	918
2016-04-06	5.1	5.15	5.05	5.08	0.03	0.59	17663315.0	90071336.95	949
2016-04-05	5.1	5.1	5.0	5.05	-0.07	-1.37	9711301.0	49040207.2	819
2016-04-04	5.0	5.15	5.0	5.12	0.09	1.79	8553137.0	43438606.05	1163
2016-04-03	5.2	5.2	4.95	5.03	-0.22	-4.19	22973944.0	116153409.9	1858
2016-03-31	5.25	5.3	5.2	5.25	-0.02	-0.38	9229299.0	48431352.55	1038
2016-03-30	5.35	5.35	5.25	5.27	-0.04	-0.75	7944865.0	42154721.4	902
2016-03-29	5.35	5.45	5.25	5.31	-0.04	-0.75	12814153.0	68469895.15	1365
2016-03-28	5.35	5.45	5.3	5.35	0.04	0.75	21546540.0	115621677.65	1801
2016-03-27	5.35	5.45	5.25	5.31	0.04	0.76	40528488.0	216006191.75	2923
2016-03-24	5.2	5.35	5.1	5.27	0.06	1.15	42217669.0	219854267.45	2599
2016-03-23	5.1	5.35	5.1	5.21	0.12	2.36	34244717.0	178918740.6	2779
2016-03-22	5.15	5.15	5.05	5.09	-0.01	-0.2	18993776.0	96556794.1	1638
2016-03-21	5.1	5.2	5.05	5.1	0.0	0.0	27546830.0	141205060.4	2333
2016-03-20	5.05	5.2	5.0	5.1	0.13	2.62	43083081.0	220233360.05	2703
2016-03-17	5.0	5.05	4.95	4.97	0.02	0.4	18540215.0	92727653.15	1748
2016-03-16	4.85	5.0	4.8	4.95	0.15	3.12	21958418.0	107257267.85	1463
2016-03-15	4.85	4.9	4.75	4.8	-0.03	-0.62	18414035.0	88571999.25	1164
2016-03-14	4.85	5.0	4.8	4.83	-0.01	-0.21	49810805.0	243628429.7	2280
2016-03-13	4.9	4.9	4.8	4.84	0.0	0.0	22478313.0	108908197.05	1219
2016-03-10	4.85	4.95	4.8	4.84	-0.01	-0.21	22728488.0	110517005.4	1569
2016-03-09	4.9	4.95	4.8	4.85	-0.04	-0.82	32941994.0	160960282.25	1748
2016-03-08	4.8	4.95	4.7	4.89	0.15	3.16	26145738.0	126338960.3	2264
2016-03-07	4.85	4.85	4.7	4.74	-0.06	-1.25	17696769.0	84171832.0	1356
2016-03-06	4.8	4.85	4.75	4.8	0.12	2.56	21884244.0	105083357.0	1779
2016-03-03	4.7	4.75	4.65	4.68	-0.02	-0.43	10205069.0	47966632.35	1020
2016-03-02	4.85	4.85	4.65	4.7	-0.08	-1.67	19677594.0	93626518.3	1844
2016-03-01	4.7	4.85	4.7	4.78	0.17	3.69	31535321.0	150078725.7	2655
2016-02-29	4.65	4.7	4.6	4.61	-0.03	-0.65	19744067.0	91737490.65	1523
2016-02-28	4.6	4.65	4.6	4.64	0.09	1.98	8868067.0	40917630.25	918
2016-02-25	4.55	4.6	4.5	4.55	0.05	1.11	7547415.0	34313845.2	815
2016-02-24	4.55	4.6	4.5	4.5	-0.13	-2.81	7127155.0	32417871.7	934
2016-02-23	4.6	4.65	4.55	4.63	0.03	0.65	15200800.0	70027795.7	1068
2016-02-22	4.55	4.65	4.5	4.6	0.11	2.45	21286374.0	97589530.5	1934
2016-02-21	4.5	4.55	4.45	4.49	-0.01	-0.22	10838562.0	48719652.7	1042
2016-02-18	4.5	4.55	4.45	4.5	0.05	1.12	17067151.0	76802483.9	1503
2016-02-17	4.4	4.5	4.35	4.45	0.01	0.23	17454890.0	77376282.75	1327
2016-02-16	4.4	4.55	4.35	4.44	0.01	0.23	39378273.0	174557056.2	2805
2016-02-15	4.4	4.5	4.3	4.43	0.05	1.14	37002547.0	163018276.75	2180
2016-02-14	4.65	4.7	4.35	4.38	-0.17	-3.74	24270758.0	109885428.5	2609
2016-02-11	4.85	4.9	4.55	4.55	-0.34	-6.95	35065138.0	165110107.1	3385
2016-02-10	4.9	5.05	4.85	4.89	-0.03	-0.61	26883625.0	133001636.6	1771
2016-02-09	4.8	5.0	4.8	4.92	0.12	2.5	22089988.0	108277627.45	1895
2016-02-08	4.85	4.95	4.75	4.8	-0.02	-0.41	17086283.0	82981819.0	1662
2016-02-07	4.85	4.9	4.8	4.82	-0.07	-1.43	14369432.0	69606198.85	1465
2016-02-04	5.0	5.05	4.85	4.89	-0.04	-0.81	29611668.0	147066505.15	2509
2016-02-03	4.8	4.95	4.8	4.93	0.11	2.28	14002674.0	68147148.8	1712
2016-02-02	4.9	5.0	4.8	4.82	-0.13	-2.63	27163431.0	133818943.55	2269
2016-02-01	4.95	5.0	4.9	4.95	-0.04	-0.8	9514336.0	47191891.25	1058
2016-01-31	5.0	5.1	4.95	4.99	0.1	2.04	39243746.0	197143310.7	5718
2016-01-28	4.9	5.0	4.85	4.89	0.06	1.24	34058147.0	167427465.0	2566
2016-01-27	4.8	4.85	4.75	4.83	0.06	1.26	22519888.0	108317375.85	2135
2016-01-26	4.8	4.8	4.65	4.77	-0.1	-2.05	25402728.0	120032616.5	2047
2016-01-25	4.95	4.95	4.8	4.87	-0.08	-1.62	17609789.0	85551241.05	2205
2016-01-24	5.3	5.35	4.9	4.95	-0.09	-1.79	38968416.0	199583718.15	3320
2016-01-21	5.25	5.3	5.0	5.04	-0.2	-3.82	25274867.0	128891536.4	2515
2016-01-20	5.35	5.35	5.2	5.24	-0.2	-3.68	19449009.0	102808345.75	1954
2016-01-19	5.55	5.6	5.4	5.44	0.0	0.0	35773081.0	197214189.3	2567
2016-01-18	5.3	5.55	5.3	5.44	0.11	2.06	28402412.0	153964861.05	1868
2016-01-17	5.6	5.6	5.2	5.33	-0.43	-7.47	46990235.0	251087590.15	3015
2016-01-14	5.95	6.0	5.7	5.76	-0.2	-3.36	17984800.0	104550299.8	2319
2016-01-13	6.0	6.05	5.95	5.96	-0.03	-0.5	10376963.0	62354694.95	1003
2016-01-12	6.05	6.1	5.95	5.99	-0.11	-1.8	22879551.0	137606238.85	1797
2016-01-11	6.0	6.15	5.95	6.1	0.11	1.84	27577225.0	167098102.05	2149
2016-01-10	6.05	6.05	5.9	5.99	0.06	1.01	19355895.0	115323865.75	1679
2016-01-07	5.85	6.0	5.8	5.93	-0.03	-0.5	21789097.0	128795296.65	2079
2016-01-06	6.1	6.1	5.9	5.96	-0.12	-1.97	15741790.0	94003129.15	1713
2016-01-05	6.05	6.1	5.95	6.08	0.09	1.5	11278836.0	68054347.2	1276
2016-01-04	6.2	6.2	5.95	5.99	-0.21	-3.39	16729276.0	101701431.35	2068
2016-01-03	6.2	6.25	6.2	6.2	0.0	0.0	13297013.0	82846945.15	1251
2015-12-31	6.25	6.4	6.15	6.2	-0.11	-1.74	33374708.0	208136497.15	2402
2015-12-30	6.2	6.45	6.1	6.31	0.16	2.6	53644449.0	337510611.1	4549
2015-12-29	6.05	6.2	5.9	6.15	0.03	0.49	25630820.0	154832256.85	2246
2015-12-28	6.05	6.2	6.0	6.12	0.08	1.32	24344873.0	148734467.05	1950
2015-12-27	6.05	6.05	5.9	6.04	0.04	0.67	12322239.0	73991343.9	1339
2015-12-24	6.05	6.1	6.0	6.0	-0.04	-0.66	9265245.0	55906954.35	1113
2015-12-23	6.15	6.2	6.0	6.04	-0.1	-1.63	22841325.0	139710065.2	2007
2015-12-22	6.1	6.15	6.05	6.14	0.1	1.66	22684781.0	138610401.3	1886
2015-12-21	6.0	6.05	5.95	6.04	0.04	0.67	12428821.0	74654911.85	1665
2015-12-20	6.1	6.2	6.0	6.0	-0.14	-2.28	31881537.0	193576075.15	2426
2015-12-17	5.95	6.2	5.9	6.14	0.24	4.07	60864641.0	369596843.15	4194
2015-12-16	5.95	6.0	5.85	5.9	0.0	0.0	21562935.0	127438527.85	1788
2015-12-15	5.85	5.95	5.8	5.9	0.11	1.9	30663427.0	180605687.4	2116
2015-12-14	5.9	6.05	5.75	5.79	-0.07	-1.19	39295356.0	231604013.95	2911
2015-12-13	5.8	5.9	5.75	5.86	-0.09	-1.51	41084658.0	238920676.4	2866
2015-12-10	6.05	6.1	5.95	5.95	-0.1	-1.65	27801170.0	167255721.45	2108
2015-12-09	6.05	6.15	6.0	6.05	0.05	0.83	31696835.0	192284624.05	2113
2015-12-08	6.1	6.1	5.9	6.0	-0.14	-2.28	26594904.0	159434966.85	2616
2015-12-07	6.2	6.2	6.1	6.14	-0.05	-0.81	11106731.0	68451133.3	1662
2015-12-06	6.2	6.25	6.15	6.19	0.0	0.0	7999238.0	49578339.45	1092
2015-12-03	6.2	6.25	6.15	6.19	-0.06	-0.96	14668121.0	90946298.8	1988
2015-12-02	6.25	6.3	6.2	6.25	-0.02	-0.32	22573206.0	141075530.3	1784
2015-12-01	6.25	6.3	6.2	6.27	0.05	0.8	30687514.0	191817191.5	1976
2015-11-30	6.25	6.3	6.2	6.22	-0.03	-0.48	33135143.0	207003631.4	2098
2015-11-29	6.3	6.35	6.2	6.25	-0.01	-0.16	20723765.0	130165764.0	1705
2015-11-26	6.25	6.3	6.2	6.26	0.06	0.97	19876089.0	124203393.25	1595
2015-11-25	6.25	6.3	6.2	6.2	-0.05	-0.8	10563089.0	65921117.6	1189
2015-11-24	6.35	6.4	6.25	6.25	-0.04	-0.64	19662293.0	124011454.7	1874
2015-11-23	6.4	6.5	6.25	6.29	-0.18	-2.78	23887202.0	152597660.05	2428
2015-11-22	6.4	6.6	6.4	6.47	0.18	2.86	53137630.0	346346802.65	4088
2015-11-19	6.25	6.35	6.25	6.29	0.05	0.8	15626442.0	98407541.55	1335
2015-11-18	6.2	6.25	6.15	6.24	0.04	0.65	11055521.0	68764351.5	1047
2015-11-17	6.35	6.5	6.15	6.2	-0.1	-1.59	41259436.0	261622033.05	3269
2015-11-16	6.25	6.35	6.2	6.3	0.06	0.96	9803894.0	61567650.45	1142
2015-11-15	6.25	6.3	6.15	6.24	-0.14	-2.19	24315303.0	151660900.65	2485
2015-11-12	6.4	6.5	6.35	6.38	-0.07	-1.09	11398573.0	73189915.3	1321
2015-11-11	6.4	6.6	6.35	6.45	0.08	1.26	32800314.0	212005255.8	2354
2015-11-10	6.45	6.5	6.35	6.37	-0.06	-0.93	16197203.0	103972935.35	1484
2015-11-09	6.45	6.55	6.4	6.43	0.04	0.63	24313339.0	156603603.0	2064
2015-11-08	6.45	6.45	6.3	6.39	-0.04	-0.62	11860008.0	75587129.8	1483
2015-11-05	6.55	6.55	6.4	6.43	-0.11	-1.68	13551890.0	87777153.1	1354
2015-11-04	6.55	6.6	6.4	6.54	0.11	1.71	19684646.0	127998512.3	1978
2015-11-03	6.55	6.7	6.4	6.43	-0.08	-1.23	21871942.0	143291096.45	2141
2015-11-02	6.4	6.65	6.35	6.51	0.15	2.36	35635549.0	231944223.85	2638
2015-11-01	6.4	6.45	6.25	6.36	-0.09	-1.4	14289088.0	90730106.75	1562
2015-10-29	6.6	6.65	6.4	6.45	-0.05	-0.77	13344393.0	87161095.45	1779
2015-10-28	6.55	6.55	6.4	6.5	0.02	0.31	22657325.0	147089790.3	2033
2015-10-27	6.7	6.7	6.2	6.48	-0.21	-3.14	24885862.0	161825381.7	2853
2015-10-26	6.65	6.7	6.55	6.69	0.04	0.6	12038892.0	79822351.05	1685
2015-10-25	6.75	6.8	6.6	6.65	-0.03	-0.45	8272125.0	55640370.65	2436
2015-10-22	6.65	6.75	6.55	6.68	-0.02	-0.3	22591936.0	149698049.65	2597
2015-10-21	6.95	6.95	6.6	6.7	-0.25	-3.6	24028186.0	162733463.9	3244
2015-10-20	7.0	7.1	6.95	6.95	-0.07	-1.0	52212618.0	367482797.9	2741
2015-10-19	7.1	7.1	7.0	7.02	-0.09	-1.27	16450977.0	116061648.25	2313
2015-10-18	7.15	7.2	7.05	7.11	-0.01	-0.14	36480030.0	260290829.2	3318
2015-10-15	7.15	7.5	7.1	7.12	-0.07	-0.97	51071436.0	372946039.0	4552
2015-10-14	7.15	7.2	7.1	7.19	0.05	0.7	25009079.0	179070800.4	2048
2015-10-13	7.15	7.3	7.1	7.14	-0.05	-0.7	19857296.0	143308637.25	1880
2015-10-12	7.4	7.4	7.15	7.19	-0.18	-2.44	34810670.0	253795717.8	2749
2015-10-11	7.15	7.45	7.15	7.37	0.27	3.8	42541665.0	309842400.3	3189
2015-10-08	7.1	7.2	7.05	7.1	0.01	0.14	21834442.0	155116959.8	1894
2015-10-07	7.05	7.15	7.05	7.09	0.1	1.43	13833066.0	98127957.85	1719
2015-10-06	7.0	7.05	6.9	6.99	0.01	0.14	9784911.0	68348442.95	1316
2015-10-05	6.9	7.0	6.9	6.98	0.1	1.45	8083562.0	56197314.95	1120
2015-10-04	6.9	6.95	6.85	6.88	0.04	0.58	4221140.0	29043106.1	772
2015-10-01	6.95	7.0	6.8	6.84	-0.12	-1.72	7955998.0	54999475.05	1167
2015-09-30	6.95	7.0	6.9	6.96	0.06	0.87	5293020.0	36812676.35	715
2015-09-29	6.95	6.95	6.8	6.9	-0.04	-0.58	10214369.0	70358326.2	1209
2015-09-21	7.05	7.1	6.9	6.94	-0.1	-1.42	18164161.0	126781792.65	2024
2015-09-20	7.0	7.1	6.9	7.04	0.05	0.72	16302295.0	114381353.1	1924
2015-09-17	7.25	7.25	6.95	6.99	-0.19	-2.65	17355357.0	123080274.15	2434
2015-09-16	7.4	7.45	7.15	7.18	-0.08	-1.1	36208076.0	262790197.4	3008
2015-09-15	6.95	7.35	6.9	7.26	0.3	4.31	43346307.0	307113509.15	3565
2015-09-14	7.1	7.2	6.95	6.96	-0.13	-1.83	21000759.0	148432564.2	2356
2015-09-13	7.1	7.35	7.05	7.09	0.04	0.57	37467208.0	269088632.6	3824
2015-09-10	6.95	7.1	6.9	7.05	-0.05	-0.7	47164378.0	329939100.1	4008
2015-09-09	6.85	7.15	6.75	7.1	0.41	6.13	79472354.0	552530899.25	6272
2015-09-08	6.4	6.75	6.4	6.69	0.29	4.53	51199981.0	335912371.55	3639
2015-09-07	6.35	6.5	6.35	6.4	0.07	1.11	19813992.0	127320379.35	2041
2015-09-06	6.35	6.4	6.3	6.33	-0.01	-0.16	9950965.0	63174892.7	1318
2015-09-03	6.45	6.45	6.3	6.34	-0.01	-0.16	19384021.0	123883873.15	1954
2015-09-02	6.3	6.4	6.2	6.35	0.0	0.0	24177501.0	152417707.45	2448
2015-09-01	6.4	6.55	6.3	6.35	-0.06	-0.94	54728418.0	352502363.95	3731
2015-08-31	6.35	6.45	6.3	6.41	0.01	0.16	26028652.0	165748563.65	2570
2015-08-30	6.6	6.65	6.35	6.4	0.09	1.43	46553470.0	302472743.55	4521
2015-08-27	6.5	6.55	6.25	6.31	0.06	0.96	60295997.0	388468047.3	5663
2015-08-26	6.3	6.55	6.15	6.25	-0.16	-2.5	91882872.0	583574575.35	7552
2015-08-25	6.45	6.85	6.25	6.41	0.16	2.56	218575861.0	1413705332.2	13443
2015-08-24	7.0	7.05	6.25	6.25	-0.69	-9.94	84253601.0	550764856.7	7218
2015-08-23	7.05	7.25	6.9	6.94	-0.56	-7.47	39747870.0	281614446.3	4039
2015-08-20	7.05	7.55	7.0	7.5	0.21	2.88	26804057.0	195672637.2	3203
2015-08-19	7.8	7.9	7.2	7.29	-0.51	-6.54	15442121.0	117659040.55	2472
2015-08-18	8.05	8.05	7.65	7.8	-0.21	-2.62	12808309.0	100176387.75	2331
2015-08-17	8.1	8.15	8.0	8.01	-0.09	-1.11	10487670.0	84557223.15	1538
2015-08-16	8.3	8.35	8.05	8.1	-0.21	-2.53	8550718.0	69912324.35	1668
2015-08-13	8.45	8.45	8.3	8.31	-0.07	-0.84	5341293.0	44668190.6	878
2015-08-12	8.35	8.4	8.3	8.38	-0.03	-0.36	3728679.0	31123652.8	814
2015-08-11	8.6	8.6	8.4	8.41	-0.13	-1.52	6070473.0	51523732.7	960
2015-08-10	8.5	8.6	8.45	8.54	0.08	0.95	7422826.0	63309348.75	1082
2015-08-09	8.35	8.5	8.3	8.46	0.07	0.83	4590813.0	38582736.75	837
2015-08-06	8.45	8.5	8.3	8.39	-0.14	-1.64	5875512.0	49379731.55	1145
2015-08-05	8.6	8.65	8.5	8.53	-0.07	-0.81	4316217.0	37056268.35	776
2015-08-04	8.5	8.65	8.4	8.6	0.1	1.18	8652413.0	73520999.45	1199
2015-08-03	8.25	8.5	8.2	8.5	0.17	2.04	12090637.0	101609624.0	1406
2015-08-02	8.7	8.7	8.15	8.33	-0.41	-4.69	14307662.0	121330660.95	2313
2015-07-30	8.7	8.75	8.65	8.74	0.06	0.69	6276705.0	54675323.65	933
2015-07-29	8.7	8.75	8.65	8.68	0.01	0.12	4317378.0	37544667.2	723
2015-07-28	8.65	8.7	8.6	8.67	0.02	0.23	4682444.0	40508957.9	809
2015-07-27	8.8	8.8	8.65	8.65	-0.15	-1.7	6528067.0	56920365.85	1347
2015-07-26	8.85	8.85	8.75	8.8	-0.02	-0.23	7063904.0	62224559.95	1168
2015-07-23	8.85	8.9	8.8	8.82	-0.07	-0.79	8408525.0	74362445.8	1111
2015-07-22	8.95	8.95	8.85	8.89	0.05	0.57	5062154.0	45067022.25	979
2015-07-15	8.8	8.9	8.75	8.84	0.05	0.57	11230834.0	99166166.85	1492
2015-07-14	8.85	8.85	8.7	8.79	-0.16	-1.79	12537295.0	110072060.25	2239
2015-07-13	8.95	9.0	8.9	8.95	0.02	0.22	8061867.0	72278848.5	904
2015-07-12	9.0	9.1	8.9	8.93	-0.01	-0.11	22157775.0	199269008.95	1886
2015-07-09	8.85	9.0	8.8	8.94	0.13	1.48	13865598.0	123565571.7	1857
2015-07-08	8.85	8.95	8.8	8.81	-0.08	-0.9	9407058.0	83440046.65	1284
2015-07-07	8.9	8.95	8.85	8.89	-0.01	-0.11	5854664.0	52086965.95	922
2015-07-06	9.0	9.05	8.9	8.9	-0.1	-1.11	14640677.0	131102045.9	1340
2015-07-05	9.0	9.1	8.95	9.0	0.0	0.0	13097273.0	118105194.55	965
2015-07-02	9.0	9.05	8.95	9.0	0.0	0.0	11405320.0	102792039.05	1388
2015-07-01	9.05	9.15	8.95	9.0	-0.08	-0.88	19273025.0	174467862.5	1745
2015-06-30	8.85	9.1	8.85	9.08	0.17	1.91	16327680.0	146205736.05	2017
2015-06-29	9.0	9.0	8.8	8.91	-0.14	-1.55	18112679.0	161369701.15	2911
2015-06-28	9.35	9.45	8.95	9.05	-0.32	-3.42	43499502.0	399279534.2	3686
2015-06-25	9.25	9.5	9.2	9.37	0.12	1.3	22648752.0	212232517.05	2131
2015-06-24	9.3	9.35	9.2	9.25	-0.02	-0.22	10695835.0	99303037.9	1351
2015-06-23	9.1	9.3	9.1	9.27	0.17	1.87	13738982.0	126041269.65	1643
2015-06-22	9.05	9.2	9.0	9.1	0.05	0.55	24922139.0	226566866.8	1520
2015-06-21	9.2	9.2	8.95	9.05	-0.15	-1.63	15552208.0	140909712.35	1833
2015-06-18	9.25	9.3	9.15	9.2	0.04	0.44	14689362.0	135479900.75	1432
2015-06-17	9.1	9.25	9.0	9.16	0.04	0.44	16312783.0	148642695.8	1831
2015-06-16	9.15	9.2	9.05	9.12	-0.01	-0.11	10213093.0	93176273.8	1407
2015-06-15	9.4	9.4	9.1	9.13	-0.18	-1.93	19092127.0	177227852.1	2023
2015-06-14	9.1	9.35	9.1	9.31	0.24	2.65	12277133.0	113219165.95	1877
2015-06-11	9.05	9.15	9.05	9.07	0.03	0.33	10214406.0	92738616.8	1236
2015-06-10	9.0	9.1	8.95	9.04	0.08	0.89	10025323.0	90410530.5	1524
2015-06-09	9.1	9.1	8.85	8.96	-0.11	-1.21	17330371.0	155172035.9	2574
2015-06-08	9.15	9.2	9.05	9.07	-0.05	-0.55	7265302.0	66189994.9	1289
2015-06-07	9.2	9.25	9.05	9.12	-0.1	-1.08	10612620.0	97211574.9	1518
2015-06-04	9.2	9.3	9.15	9.22	0.0	0.0	11285494.0	103926042.1	1730
2015-06-03	9.25	9.3	9.15	9.22	0.01	0.11	8135499.0	75038654.9	1280
2015-06-02	9.25	9.3	9.2	9.21	0.01	0.11	9181861.0	84795205.85	1565
2015-06-01	9.3	9.35	9.15	9.2	-0.12	-1.29	13960038.0	128755067.35	1952
2015-05-31	9.4	9.45	9.25	9.32	-0.05	-0.53	11413626.0	106881064.35	1775
2015-05-28	9.4	9.45	9.35	9.37	0.0	0.0	5509700.0	51685237.75	1218
2015-05-27	9.4	9.5	9.35	9.37	-0.06	-0.64	13660982.0	128577803.5	1564
2015-05-26	9.4	9.5	9.35	9.43	0.03	0.32	14616337.0	137871211.35	1441
2015-05-25	9.4	9.5	9.35	9.4	-0.02	-0.21	17781693.0	167620685.95	1934
2015-05-24	9.4	9.45	9.35	9.42	-0.04	-0.42	17401666.0	163445355.5	2165
2015-05-21	9.5	9.5	9.35	9.46	-0.03	-0.32	28363607.0	267183379.35	3130
2015-05-20	9.6	9.6	9.45	9.49	-0.11	-1.15	24012383.0	228888232.95	2747
2015-05-19	9.8	9.8	9.55	9.6	-0.17	-1.74	31075848.0	300546664.0	3317
2015-05-18	9.85	9.85	9.75	9.77	0.0	0.0	23584882.0	230899841.2	2400
2015-05-17	9.55	9.8	9.55	9.77	0.25	2.63	55207272.0	536711540.5	4503
2015-05-14	9.5	9.6	9.5	9.52	0.01	0.11	24007601.0	229203036.6	1923
2015-05-13	9.6	9.6	9.45	9.51	-0.06	-0.63	18307482.0	174136778.0	1647
2015-05-12	9.5	9.6	9.4	9.57	0.13	1.38	25829975.0	245481010.25	2214
2015-05-11	9.65	9.7	9.4	9.44	-0.18	-1.87	39450285.0	377795237.1	3470
2015-05-10	9.6	9.7	9.55	9.62	0.07	0.73	41035167.0	395428817.55	2486
2015-05-07	9.6	9.65	9.45	9.55	-0.04	-0.42	34612960.0	330555444.15	3293
2015-05-06	9.55	9.7	9.5	9.59	0.05	0.52	56116031.0	540661722.75	3338
2015-05-05	9.6	9.7	9.5	9.54	-0.02	-0.21	35843672.0	343982347.1	3112
2015-05-04	9.55	9.65	9.5	9.56	0.0	0.0	25871074.0	247112510.3	2228
2015-05-03	9.7	9.8	9.5	9.56	-0.1	-1.04	52920975.0	511063837.8	4172
2015-04-30	9.8	9.8	9.6	9.66	-0.01	-0.1	69640529.0	676017033.45	4498
2015-04-29	9.65	9.7	9.4	9.67	0.13	1.36	66103615.0	632083430.35	5584
2015-04-28	9.4	9.65	9.3	9.54	0.16	1.71	87472364.0	830716019.4	6369
2015-04-27	9.4	9.45	9.25	9.38	0.08	0.86	68525121.0	640490837.55	4846
2015-04-26	9.2	9.35	9.15	9.3	0.2	2.2	54595750.0	504398986.05	4256
2015-04-23	9.05	9.15	9.0	9.1	0.02	0.22	30749988.0	279413948.7	2512
2015-04-22	9.3	9.35	9.0	9.08	-0.04	-0.44	48521226.0	445763377.05	4002
2015-04-21	8.95	9.2	8.9	9.12	0.13	1.45	55587299.0	503198856.35	3981
2015-04-20	9.25	9.3	8.95	8.99	-0.31	-3.33	53137723.0	483549478.15	5007
2015-04-19	9.2	9.5	9.15	9.3	0.44	4.97	73948942.0	685249886.95	6808
2015-04-16	8.95	9.0	8.85	8.86	-0.03	-0.34	36577568.0	326607695.0	3509
2015-04-15	8.7	8.95	8.7	8.89	0.29	3.37	53904290.0	475013913.55	5137
2015-04-14	8.65	8.8	8.6	8.6	-0.06	-0.69	43555261.0	378713657.25	3119
2015-04-13	8.6	8.75	8.6	8.66	0.03	0.35	33144687.0	287249744.35	2627
2015-04-12	8.8	8.9	8.6	8.63	-0.03	-0.35	46483183.0	406469226.7	4002
2015-04-09	8.5	8.7	8.45	8.66	0.16	1.88	45450654.0	388762600.85	3668
2015-04-08	8.65	8.8	8.45	8.5	-0.12	-1.39	85679819.0	740880449.4	6262
2015-04-07	8.2	8.7	8.2	8.62	0.47	5.77	67084006.0	566832229.95	5972
2015-04-06	8.25	8.3	8.1	8.15	-0.02	-0.24	28451857.0	233409023.95	2761
2015-04-05	8.4	8.45	8.0	8.17	-0.19	-2.27	44722020.0	365267909.0	4302
2015-04-02	8.65	8.65	8.25	8.36	-0.19	-2.22	33756686.0	286552805.0	3808
2015-04-01	8.6	8.7	8.45	8.55	-0.02	-0.23	44988580.0	385811177.65	2791
2015-03-31	8.8	8.8	8.45	8.57	-0.2	-2.28	57773785.0	498341534.9	4913
2015-03-30	8.85	8.95	8.7	8.77	-0.1	-1.13	39387390.0	348756001.8	3626
2015-03-29	8.85	9.0	8.7	8.87	0.25	2.9	45265750.0	400588355.05	5451
2015-03-26	8.1	8.8	8.1	8.62	0.11	1.29	89957731.0	760636902.55	8505
2015-03-25	9.35	9.45	8.45	8.51	-0.84	-8.98	108117483.0	959053609.7	10835
2015-03-24	9.1	9.6	9.1	9.35	-0.65	-6.5	104174843.0	974162344.55	12034
2015-03-23	10.05	10.25	9.95	10.0	-0.08	-0.79	90853383.0	918628036.9	8262
2015-03-22	9.85	10.1	9.8	10.08	0.3	3.07	84709483.0	843999623.85	7484
2015-03-19	9.7	9.85	9.5	9.78	0.21	2.19	67962360.0	657483195.7	5841
2015-03-18	9.8	9.85	9.2	9.57	-0.22	-2.25	73324278.0	700177212.3	6482
2015-03-17	9.8	9.9	9.65	9.79	0.04	0.41	77211316.0	755170332.2	5681
2015-03-16	10.0	10.0	9.65	9.75	-0.22	-2.21	42333353.0	416462474.35	5111
2015-03-15	9.85	10.1	9.85	9.97	-0.04	-0.4	62314385.0	619910371.65	4963
2015-03-12	10.05	10.25	9.95	10.01	0.05	0.5	84658162.0	855978294.55	7930
2015-03-11	9.9	10.0	9.85	9.96	0.01	0.1	26042804.0	258068829.2	2464
2015-03-10	9.9	10.0	9.85	9.95	0.0	0.0	23323959.0	231690821.7	2799
2015-03-09	10.1	10.15	9.9	9.95	-0.16	-1.58	68601529.0	688795109.35	4891
2015-03-08	9.85	10.15	9.7	10.11	0.26	2.64	102130633.0	1019326294.55	8671
2015-03-05	9.85	9.9	9.75	9.85	0.0	0.0	20367896.0	200263567.95	2883
2015-03-04	9.9	9.95	9.8	9.85	-0.01	-0.1	20717595.0	204564594.55	2831
2015-03-03	9.85	9.9	9.8	9.86	-0.08	-0.8	33151448.0	326687402.4	4553
2015-03-02	10.1	10.15	9.9	9.94	0.03	0.3	68647525.0	687992387.35	6894
2015-03-01	9.9	9.95	9.8	9.91	0.09	0.92	42991118.0	424485366.6	3490
2015-02-26	9.9	10.0	9.8	9.82	-0.02	-0.2	41752267.0	412607047.05	3823
2015-02-25	9.75	9.9	9.65	9.84	0.09	0.92	47381169.0	462857188.8	4035
2015-02-24	9.7	9.85	9.6	9.75	0.06	0.62	32467571.0	317251368.4	3518
2015-02-23	9.9	10.05	9.6	9.69	-0.23	-2.32	60434519.0	597805175.65	6127
2015-02-22	9.95	10.05	9.85	9.92	0.09	0.92	59875180.0	596077080.45	6526
2015-02-19	9.6	9.9	9.55	9.83	0.18	1.87	78835518.0	769819785.7	7841
2015-02-18	9.7	9.8	9.5	9.65	-0.05	-0.52	30950226.0	298128062.2	5142
2015-02-17	9.9	10.05	9.6	9.7	-0.2	-2.02	60225988.0	593198658.8	8261
2015-02-16	10.2	10.3	9.85	9.9	-0.15	-1.49	82868743.0	834919875.3	10326
2015-02-15	9.65	10.1	9.6	10.05	0.61	6.46	90113822.0	886348070.25	9470
2015-02-12	9.55	9.65	9.4	9.44	-0.07	-0.74	58598992.0	557248164.7	6786
2015-02-11	9.95	10.05	9.45	9.51	-0.47	-4.71	57785212.0	563358203.6	7661
2015-02-10	10.25	10.3	9.7	9.98	-0.42	-4.04	98316929.0	983894677.8	13105
2015-02-09	10.4	10.75	10.3	10.4	0.03	0.29	160472958.0	1688291223.15	10964
2015-02-08	10.6	10.6	10.25	10.37	-0.07	-0.67	66390159.0	690214590.7	7398
2015-02-05	10.4	10.6	10.35	10.44	-0.03	-0.29	77893359.0	814448929.75	5887
2015-02-04	10.55	10.75	10.35	10.47	0.03	0.29	96535245.0	1017384773.0	6674
2015-02-03	10.55	10.7	10.3	10.44	0.03	0.29	52676698.0	554328154.6	6785
2015-02-02	10.25	10.7	10.1	10.41	0.11	1.07	92801619.0	974333120.8	8713
2015-02-01	10.9	10.95	10.25	10.3	0.17	1.68	73689957.0	782829376.45	10417
2015-01-29	10.3	11.0	10.0	10.13	-0.02	-0.2	141195447.0	1489514116.9	19282
2015-01-28	9.3	10.15	9.3	10.15	0.89	9.61	98346394.0	970149982.65	11688
2015-01-27	9.1	9.45	8.95	9.26	0.16	1.76	95908136.0	878298129.15	10567
2015-01-26	8.5	9.1	8.45	9.1	0.8	9.64	140716251.0	1238613577.7	11997
2015-01-22	7.85	8.5	7.85	8.3	0.46	5.87	106653891.0	880392057.5	9107
2015-01-21	7.9	7.95	7.8	7.84	-0.07	-0.88	11442086.0	90148047.55	2285
2015-01-20	7.95	8.05	7.85	7.91	-0.05	-0.63	18055749.0	143446422.9	2855
2015-01-19	8.15	8.15	7.95	7.96	-0.17	-2.09	36975269.0	297372055.95	3846
2015-01-18	8.05	8.25	8.0	8.13	0.14	1.75	54270022.0	442187372.3	3849
2015-01-15	8.15	8.2	7.95	7.99	-0.05	-0.62	25306212.0	204582228.5	2930
2015-01-14	8.05	8.2	8.0	8.04	0.04	0.5	27148850.0	219207131.65	2532
2015-01-13	7.9	8.05	7.8	8.0	-0.04	-0.5	27454472.0	218719337.65	2717
2015-01-12	8.1	8.25	8.0	8.04	-0.06	-0.74	36328605.0	296356838.9	3042
2015-01-11	8.05	8.15	8.0	8.1	0.05	0.62	25552429.0	206551879.2	2400
2015-01-08	8.25	8.3	8.05	8.05	-0.03	-0.37	45414378.0	371663002.25	4619
2015-01-07	7.85	8.15	7.75	8.08	0.23	2.93	47163272.0	376641417.5	4656
2015-01-06	7.4	7.95	7.25	7.85	0.18	2.35	36539480.0	274549506.75	4664
2015-01-05	7.8	7.95	7.65	7.67	-0.36	-4.48	36083239.0	280626670.7	4638
2015-01-04	8.05	8.25	7.9	8.03	-0.1	-1.23	54026874.0	437637865.8	4733
2015-01-01	8.3	8.35	8.05	8.13	0.0	0.0	47526287.0	390508795.7	4552
2014-12-31	8.6	8.7	7.85	8.13	-0.29	-3.44	64129211.0	525044370.5	7578
2014-12-30	8.95	8.95	8.4	8.42	-0.9	-9.66	74336726.0	641102426.1	8978
2014-12-29	9.4	9.55	9.2	9.32	-0.04	-0.43	33176656.0	311777740.4	3998
2014-12-28	9.2	9.5	9.05	9.36	0.29	3.2	34312794.0	319070183.25	4080
2014-12-25	9.05	9.1	8.8	9.07	0.06	0.67	39801928.0	357493076.25	4420
2014-12-24	8.95	9.2	8.85	9.01	0.2	2.27	37967980.0	342899741.95	5030
2014-12-23	8.7	8.95	8.65	8.81	-0.04	-0.45	30309781.0	267092392.4	3392
2014-12-22	8.95	9.1	8.6	8.85	-0.02	-0.23	65761117.0	582913371.05	7549
2014-12-21	8.8	8.9	8.2	8.87	0.77	9.51	65487742.0	561173840.0	7735
2014-12-18	7.9	8.1	7.8	8.1	0.71	9.61	31119790.0	250006825.8	3292
2014-12-17	7.2	7.5	6.8	7.39	0.34	4.82	57308140.0	412528783.3	5897
2014-12-16	7.35	7.45	7.05	7.05	-0.75	-9.62	55401560.0	399098940.65	4944
2014-12-15	8.5	8.5	7.7	7.8	-0.51	-6.14	32882062.0	269781957.55	4302
2014-12-14	8.5	8.7	8.2	8.31	-0.55	-6.21	27692717.0	235352465.7	3605
2014-12-11	8.7	8.9	8.55	8.86	-0.16	-1.77	34687746.0	301783840.55	4656
2014-12-10	9.25	9.35	8.95	9.02	-0.34	-3.63	28150206.0	260550381.65	3846
2014-12-09	9.5	9.55	9.25	9.36	-0.29	-3.01	28977617.0	273655238.4	3125
2014-12-08	9.9	9.95	9.6	9.65	-0.26	-2.62	17644238.0	172522620.65	2679
2014-12-07	9.95	10.0	9.85	9.91	-0.1	-1.0	15891174.0	158048228.95	2211
2014-12-04	9.95	10.05	9.85	10.01	0.15	1.52	17794629.0	177109868.85	2521
2014-12-03	9.9	9.95	9.8	9.86	0.01	0.1	8490127.0	83751143.3	1783
2014-12-02	10.1	10.15	9.8	9.85	-0.05	-0.51	20794615.0	207229204.05	3079
2014-12-01	9.55	10.15	9.5	9.9	0.34	3.56	36901526.0	364972332.9	3671
2014-11-30	9.5	9.8	9.35	9.56	-0.68	-6.64	31586034.0	302483106.5	4608
2014-11-27	9.9	10.3	9.8	10.24	0.28	2.81	20114803.0	202141400.0	2856
2014-11-26	10.15	10.15	9.8	9.96	-0.34	-3.3	26251250.0	262119870.2	3878
2014-11-25	10.55	10.55	10.25	10.3	-0.31	-2.92	13697786.0	142564308.7	2534
2014-11-24	10.75	10.8	10.55	10.61	-0.14	-1.3	10604487.0	113397963.6	1950
2014-11-23	10.8	10.85	10.7	10.75	0.14	1.32	16510612.0	178006360.2	2426
2014-11-20	10.65	10.8	10.6	10.61	-0.09	-0.84	10827430.0	115715709.75	2195
2014-11-19	11.0	11.0	10.6	10.7	-0.21	-1.92	19695814.0	213022076.1	2461
2014-11-18	10.85	10.95	10.8	10.91	0.17	1.58	26983722.0	292191498.0	2377
2014-11-17	11.15	11.15	10.6	10.74	-0.4	-3.59	23802581.0	258544486.1	3596
2014-11-16	11.25	11.35	11.1	11.14	-0.07	-0.62	11765613.0	132208513.5	2272
2014-11-13	11.15	11.4	11.1	11.21	-0.03	-0.27	24726636.0	278807523.8	3850
2014-11-12	11.4	11.55	11.15	11.24	-0.2	-1.75	22045322.0	250083559.1	3736
2014-11-11	11.75	11.8	11.4	11.44	-0.42	-3.54	21666398.0	251455474.55	4117
2014-11-10	12.0	12.05	11.8	11.86	-0.13	-1.08	12967677.0	154679852.2	2306
2014-11-09	12.2	12.2	11.95	11.99	-0.11	-0.91	9638482.0	115771972.05	2120
2014-11-06	12.25	12.25	12.05	12.1	-0.04	-0.33	8912168.0	108172040.7	1742
2014-11-05	12.2	12.4	11.9	12.14	-0.28	-2.25	23006105.0	278420384.7	3585
2014-11-04	12.75	12.85	12.35	12.42	-0.43	-3.35	14959420.0	188658910.05	2773
2014-11-03	12.95	12.95	12.8	12.85	-0.04	-0.31	12749001.0	163839657.3	1736
2014-11-02	13.1	13.2	12.85	12.89	-0.01	-0.08	17079464.0	221682542.6	1897
2014-10-30	12.95	13.0	12.75	12.9	-0.1	-0.77	15186479.0	195524962.65	1919
2014-10-29	13.1	13.2	12.95	13.0	0.02	0.15	24428742.0	319753351.45	2321
2014-10-28	12.6	13.05	12.6	12.98	-0.02	-0.15	20832060.0	266004651.15	2877
2014-10-27	13.2	13.2	12.95	13.0	-0.15	-1.14	13196089.0	172306252.3	2689
2014-10-26	13.2	13.4	13.1	13.15	-0.03	-0.23	19958768.0	264018692.25	2783
2014-10-23	13.05	13.25	13.0	13.18	-0.03	-0.23	20528392.0	268856038.35	3074
2014-10-22	13.65	13.7	13.15	13.21	-0.3	-2.22	35090552.0	469013387.35	4232
2014-10-21	13.05	13.6	13.05	13.51	0.5	3.84	25173596.0	335922390.1	3353
2014-10-20	13.0	13.2	12.8	13.01	0.04	0.31	22518074.0	293437823.6	2703
2014-10-19	13.0	13.1	12.8	12.97	0.55	4.43	24849626.0	322072791.35	2807
2014-10-16	12.8	13.0	12.15	12.42	-0.62	-4.75	33720613.0	425277289.05	4355
2014-10-15	13.25	13.3	13.0	13.04	-0.23	-1.73	33136533.0	436136595.75	2722
2014-10-14	13.2	13.3	12.95	13.27	-0.05	-0.38	22639122.0	297680542.3	2866
2014-10-13	12.95	13.35	12.85	13.32	0.45	3.5	18489499.0	243370169.35	3027
2014-10-12	13.5	13.55	12.85	12.87	-1.08	-7.74	21819808.0	288965531.45	4241
2014-10-02	13.8	14.15	13.65	13.95	0.05	0.36	19490373.0	271787162.25	3096
2014-10-01	13.9	14.0	13.8	13.9	-0.02	-0.14	13526664.0	187671761.4	1723
2014-09-30	13.7	14.0	13.7	13.92	0.27	1.98	17212329.0	239138207.7	2756
2014-09-29	13.4	13.7	13.35	13.65	0.25	1.87	15563590.0	210786068.8	1867
2014-09-28	13.5	13.55	13.2	13.4	-0.12	-0.89	19290075.0	257954411.1	2175
2014-09-25	13.45	13.6	13.25	13.52	0.2	1.5	35751565.0	479746135.0	3561
2014-09-24	13.7	13.7	13.0	13.32	-0.38	-2.77	64712836.0	860517473.25	5892
2014-09-22	13.7	13.75	13.5	13.7	-0.13	-0.94	51693947.0	705179202.95	4931
2014-09-21	14.15	14.2	13.7	13.83	-0.42	-2.95	26155597.0	365095302.65	5815
2014-09-18	14.45	14.55	14.2	14.25	-0.16	-1.11	17335181.0	249655190.4	3537
2014-09-17	14.8	14.8	14.35	14.41	-0.37	-2.5	51397189.0	749828026.65	6527
2014-09-16	14.2	14.95	13.9	14.78	0.66	4.67	78194715.0	1124859672.75	7699
2014-09-15	14.3	14.35	13.9	14.12	-0.19	-1.33	35261055.0	496706387.75	5658
2014-09-14	14.65	14.75	14.2	14.31	-0.47	-3.18	32837124.0	476557484.4	5410
2014-09-11	15.0	15.1	14.7	14.78	-0.37	-2.44	32603053.0	487381090.25	6439
2014-09-10	15.5	15.55	15.1	15.15	-0.35	-2.26	39373359.0	603727218.2	5750
2014-09-09	15.55	15.6	15.4	15.5	-0.05	-0.32	20369125.0	315791996.5	2865
2014-09-08	15.55	15.8	15.45	15.55	0.04	0.26	18720479.0	292628773.4	3089
2014-09-07	15.55	15.6	15.35	15.51	0.02	0.13	12964189.0	200806652.95	2495
2014-09-04	15.5	15.55	15.35	15.49	-0.07	-0.45	15009355.0	231945963.1	2623
2014-09-03	15.7	15.75	15.45	15.56	-0.13	-0.83	23096269.0	361175739.95	3671
2014-09-02	16.05	16.1	15.6	15.69	-0.31	-1.94	43349736.0	686817458.1	5061
2014-09-01	15.7	16.1	15.5	16.0	0.31	1.98	54296329.0	861571477.75	5452
2014-08-31	15.65	15.95	15.6	15.69	0.13	0.84	31338203.0	495271213.85	4180
2014-08-28	15.75	15.75	15.55	15.56	-0.07	-0.45	17578277.0	274460781.4	3286
2014-08-27	14.9	16.15	14.9	15.63	0.85	5.75	81907171.0	1279206846.3	11785
2014-08-26	14.55	14.85	14.55	14.78	0.23	1.58	26910190.0	396458160.85	3052
2014-08-25	14.75	14.8	14.4	14.55	-0.14	-0.95	27366534.0	400124197.65	3775
2014-08-24	14.65	14.8	14.6	14.69	0.05	0.34	18447823.0	271069317.25	1987
2014-08-21	14.45	14.8	14.45	14.64	0.16	1.1	34185430.0	501127781.0	2932
2014-08-20	14.55	14.65	14.45	14.48	-0.09	-0.62	12023974.0	174878487.15	1655
2014-08-19	14.65	14.7	14.55	14.57	-0.03	-0.21	9257394.0	135239276.0	1340
2014-08-18	14.7	14.8	14.5	14.6	-0.06	-0.41	31119488.0	456313429.9	2727
2014-08-17	14.4	14.75	14.35	14.66	0.24	1.66	27429132.0	400719132.65	3032
2014-08-14	14.35	14.5	14.35	14.42	0.08	0.56	19785146.0	285274112.4	2189
2014-08-13	14.25	14.45	14.2	14.34	0.09	0.63	16844242.0	241376112.6	2076
2014-08-12	14.35	14.4	14.2	14.25	-0.09	-0.63	14021303.0	200451790.95	1899
2014-08-11	14.4	14.45	14.25	14.34	-0.01	-0.07	13729329.0	196794493.75	1839
2014-08-10	14.4	14.45	14.25	14.35	0.0	0.0	10121134.0	145178562.85	1666
2014-08-07	14.25	14.45	14.25	14.35	0.09	0.63	13123592.0	188506596.8	1749
2014-08-06	14.35	14.5	14.2	14.26	-0.13	-0.9	17877873.0	257090299.9	2613
2014-08-05	14.55	14.7	14.3	14.39	-0.1	-0.69	31931540.0	463175037.15	3844
2014-08-04	14.15	14.6	14.1	14.49	0.36	2.55	37836704.0	544362565.95	4052
2014-08-03	13.9	14.25	13.85	14.13	0.16	1.15	17494676.0	246693392.55	2596
2014-07-24	13.7	14.15	13.7	13.97	0.27	1.97	30553540.0	427488523.65	4551
2014-07-23	13.65	13.8	13.5	13.7	0.1	0.74	16019691.0	219426977.7	2345
2014-07-22	13.6	13.75	13.5	13.6	0.26	1.95	25744783.0	350468959.75	3210
2014-07-21	13.0	13.45	13.0	13.34	0.29	2.22	13263858.0	176370998.2	1935
2014-07-20	13.0	13.1	12.8	13.05	-0.45	-3.33	25566287.0	331305364.25	3149
2014-07-17	13.65	13.65	13.4	13.5	-0.1	-0.74	13836283.0	187083786.2	1921
2014-07-16	13.35	13.65	13.35	13.6	0.3	2.26	23216524.0	314263681.2	2942
2014-07-15	13.15	13.4	13.1	13.3	0.2	1.53	13225029.0	175236707.4	2081
2014-07-14	12.9	13.15	12.9	13.1	0.15	1.16	11188304.0	146260253.9	1654
2014-07-13	13.0	13.0	12.9	12.95	-0.06	-0.46	5279597.0	68395768.05	1058
2014-07-10	13.0	13.1	13.0	13.01	0.0	0.0	5981025.0	77878469.9	1037
2014-07-09	13.05	13.1	13.0	13.01	-0.06	-0.46	8242552.0	107461203.45	1279
2014-07-08	13.15	13.2	13.05	13.07	-0.08	-0.61	7230328.0	94861747.75	1240
2014-07-07	12.9	13.25	12.9	13.15	0.21	1.62	16517486.0	216128745.75	2372
2014-07-06	12.95	13.0	12.8	12.94	-0.02	-0.15	15929358.0	205919860.7	1838
2014-07-03	12.9	13.1	12.8	12.96	0.04	0.31	28383347.0	367480756.95	2503
2014-07-02	12.7	13.0	12.7	12.92	0.24	1.89	15082686.0	194055440.2	2368
2014-07-01	12.35	12.75	12.3	12.68	0.33	2.67	16120690.0	202100003.8	2036
2014-06-30	12.35	12.45	12.25	12.35	-0.02	-0.16	7761676.0	95777812.2	1418
2014-06-29	12.35	12.4	12.25	12.37	-0.07	-0.56	8772207.0	108369653.65	1153
2014-06-26	12.5	12.55	12.4	12.44	-0.02	-0.16	13962755.0	174473042.0	1840
2014-06-25	12.5	12.6	12.35	12.46	0.11	0.89	13304992.0	165924232.9	2058
2014-06-24	12.3	12.4	12.05	12.35	0.0	0.0	20031620.0	244859886.0	2903
2014-06-23	12.6	12.6	12.15	12.35	-0.35	-2.76	21934398.0	271580756.9	3800
2014-06-22	12.95	13.05	12.6	12.7	-0.24	-1.85	16318112.0	209065893.05	2761
2014-06-19	13.1	13.15	12.75	12.94	-0.14	-1.07	16791806.0	217185387.9	3192
2014-06-18	13.05	13.15	12.8	13.08	0.15	1.16	25164141.0	327400793.05	4009
2014-06-17	12.15	13.0	12.15	12.93	0.84	6.95	51518139.0	646906058.95	6765
2014-06-16	12.65	12.7	12.0	12.09	-0.57	-4.5	33435717.0	412357238.3	4090
2014-06-15	12.75	12.75	12.5	12.66	-0.34	-2.62	21971535.0	277932875.25	3828
2014-06-12	13.0	13.1	12.9	13.0	-0.06	-0.46	129661305.0	1685477667.05	2146
2014-06-11	13.05	13.1	12.9	13.06	0.0	0.0	12972385.0	168586565.75	2653
2014-06-10	13.35	13.35	13.0	13.06	-0.24	-1.8	31510058.0	416918842.5	3461
2014-06-09	13.4	13.4	13.25	13.3	-0.07	-0.52	9885438.0	131608581.1	1794
2014-06-08	13.55	13.65	12.95	13.37	-0.19	-1.4	24217240.0	323464197.9	3673
2014-06-05	13.4	13.6	13.35	13.56	0.16	1.19	40635889.0	548570120.45	2495
2014-06-04	13.5	13.5	13.35	13.4	-0.09	-0.67	12163003.0	162994714.9	2216
2014-06-03	13.75	13.75	13.4	13.49	-0.22	-1.6	14010299.0	189760625.3	2453
2014-06-02	13.5	13.75	13.45	13.71	0.25	1.86	30232170.0	410065457.95	3048
2014-06-01	13.5	13.6	13.45	13.46	-0.02	-0.15	11584570.0	156511207.25	2394
2014-05-29	13.5	13.65	13.4	13.48	-0.07	-0.52	18758132.0	253739835.1	3669
2014-05-28	13.7	13.75	13.5	13.55	-0.35	-2.52	30250914.0	412317671.9	5822
2014-05-27	14.0	14.1	13.85	13.9	-0.08	-0.57	34353696.0	485775492.55	3647
2014-05-26	14.05	14.2	13.9	13.98	-0.02	-0.14	20728695.0	291086671.75	3384
2014-05-25	13.8	14.1	13.75	14.0	0.05	0.36	29953295.0	417378869.55	4657
2014-05-22	14.4	14.5	13.85	13.95	-0.45	-3.12	60085374.0	854506916.05	8535
2014-05-21	14.65	14.7	14.35	14.4	-0.26	-1.77	36144295.0	524398782.5	5168
2014-05-20	14.6	14.75	14.4	14.66	0.08	0.55	36595211.0	533998556.0	5324
2014-05-19	14.5	14.95	14.15	14.58	0.09	0.62	122004929.0	1771622540.1	12257
2014-05-18	14.1	14.55	14.05	14.49	0.27	1.9	67944785.0	970206374.3	7122
2014-05-15	13.75	14.35	13.75	14.22	0.62	4.56	117517227.0	1646641615.35	11179
2014-05-14	13.7	13.7	13.55	13.6	-0.1	-0.73	37902280.0	512720472.85	3131
2014-05-13	13.75	13.8	13.6	13.7	-0.03	-0.22	31135499.0	426431861.85	3318
2014-05-12	13.4	13.8	13.3	13.73	0.33	2.46	41660782.0	564016308.95	4357
2014-05-11	13.55	13.55	13.25	13.4	-0.07	-0.52	57064494.0	765229376.4	4817
2014-05-08	13.25	13.5	13.25	13.47	0.22	1.66	74575390.0	1001481863.1	5122
2014-05-07	12.95	13.3	12.95	13.25	0.24	1.84	61313401.0	808970095.5	5252
2014-05-06	13.1	13.2	12.9	13.01	-0.09	-0.69	29415074.0	384648947.95	3612
2014-05-05	13.15	13.15	13.0	13.1	-0.07	-0.53	37025239.0	484703504.95	3517
2014-05-04	12.9	13.25	12.85	13.17	0.29	2.25	57932824.0	756647520.65	5646
2014-05-01	12.9	12.95	12.8	12.88	-0.01	-0.08	17192856.0	221267015.45	2116
2014-04-30	12.95	13.0	12.8	12.89	-0.02	-0.15	18191880.0	234473622.4	2413
2014-04-29	13.0	13.05	12.9	12.91	-0.08	-0.62	22746188.0	294982363.4	2664
2014-04-28	13.0	13.05	12.85	12.99	-0.05	-0.38	36028520.0	467290067.2	3734
2014-04-27	13.1	13.1	12.95	13.04	0.0	0.0	27509145.0	358744893.85	3294
2014-04-24	12.75	13.1	12.6	13.04	0.28	2.19	97819880.0	1261995106.4	7504
2014-04-23	13.0	13.05	12.7	12.76	-0.21	-1.62	68434649.0	883560231.6	6714
2014-04-22	12.9	13.0	12.85	12.97	0.13	1.01	42030299.0	543157013.3	3715
2014-04-21	12.65	12.95	12.5	12.84	0.17	1.34	69566026.0	887214258.15	5884
2014-04-20	12.6	12.8	12.55	12.67	0.17	1.36	43502199.0	550624414.2	4174
2014-04-17	12.4	12.6	12.4	12.5	0.42	3.48	47357023.0	591269359.2	6307
2014-04-16	12.15	12.2	12.0	12.08	-0.03	-0.25	13082278.0	158374129.9	2002
2014-04-15	12.05	12.3	12.05	12.11	0.13	1.09	21374640.0	260005886.3	3020
2014-04-14	11.75	12.0	11.75	11.98	0.2	1.7	12078441.0	143948263.45	2087
2014-04-13	11.75	11.8	11.65	11.78	-0.07	-0.59	10986928.0	128978540.3	2268
2014-04-10	11.95	12.05	11.8	11.85	-0.1	-0.84	12557610.0	149510612.85	2558
2014-04-09	12.15	12.2	11.8	11.95	-0.2	-1.65	23450520.0	282341600.05	4508
2014-04-08	12.1	12.3	12.05	12.15	0.05	0.41	20437785.0	248534792.85	3148
2014-04-07	12.25	12.25	12.0	12.1	-0.15	-1.22	23470091.0	283689986.2	4230
2014-04-06	12.45	12.5	12.2	12.25	-0.2	-1.61	28235375.0	348352373.05	3625
2014-04-03	12.5	12.55	12.4	12.45	-0.05	-0.4	17889521.0	223228756.5	2703
2014-04-02	12.7	12.7	12.45	12.5	-0.15	-1.19	26379827.0	332473244.6	3009
2014-04-01	12.5	12.7	12.45	12.65	0.15	1.2	21807811.0	273874276.35	2513
2014-03-31	12.55	12.65	12.45	12.5	-0.05	-0.4	29520385.0	369966052.15	2721
2014-03-30	12.5	12.6	12.35	12.55	0.2	1.62	35353404.0	441291717.45	3859
2014-03-27	12.7	12.75	12.35	12.35	-0.35	-2.76	40208835.0	504008690.65	5389
2014-03-26	12.8	12.85	12.65	12.7	-0.05	-0.39	36992479.0	471500437.95	3862
2014-03-25	12.6	12.75	12.55	12.75	0.1	0.79	29380045.0	372468978.55	2905
2014-03-24	12.7	12.75	12.5	12.65	-0.05	-0.39	39337700.0	496714518.3	4213
2014-03-23	12.55	12.8	12.55	12.7	0.15	1.2	50749174.0	642754542.4	4695
2014-03-20	12.3	12.6	12.25	12.55	0.15	1.21	66940703.0	832009683.25	6143
2014-03-19	12.2	12.4	12.05	12.4	0.25	2.06	56875767.0	694004364.05	4836
2014-03-18	12.1	12.35	12.1	12.15	0.1	0.83	49138305.0	599062622.6	5600
2014-03-17	12.0	12.15	11.9	12.05	0.05	0.42	44136002.0	532164271.4	5035
2014-03-16	11.8	12.0	11.75	12.0	0.2	1.69	23133962.0	274420251.85	2798
2014-03-13	11.75	11.85	11.7	11.8	0.1	0.85	13794295.0	162687064.05	2302
2014-03-12	11.85	11.85	11.65	11.7	-0.2	-1.68	25434140.0	299216238.05	4216
2014-03-11	12.0	12.05	11.85	11.9	-0.1	-0.83	32051226.0	383476867.45	4438
2014-03-10	12.2	12.2	11.9	12.0	-0.5	-4.0	94465066.0	1139069823.75	10286
2014-03-09	12.1	12.55	12.05	12.5	0.5	4.17	68530080.0	841316037.9	6305
2014-03-06	12.0	12.1	11.95	12.0	0.0	0.0	26271540.0	315957606.15	3276
2014-03-05	12.15	12.3	11.8	12.0	-0.15	-1.23	73604111.0	885971509.15	7685
2014-03-04	11.75	12.25	11.75	12.15	0.45	3.85	78246907.0	944274377.15	6805
2014-03-03	11.8	11.9	11.4	11.7	-0.15	-1.27	44715552.0	520706236.4	5406
2014-03-02	11.95	12.0	11.6	11.85	-0.05	-0.42	41613722.0	492740412.8	4606
2014-02-27	11.9	12.1	11.85	11.9	0.05	0.42	31911565.0	381974686.95	4179
2014-02-26	12.25	12.4	11.85	11.85	-0.35	-2.87	71661360.0	871873216.05	8379
2014-02-25	11.85	12.3	11.7	12.2	0.4	3.39	69131158.0	828862276.1	7652
2014-02-24	11.3	11.85	11.3	11.8	0.5	4.42	71859895.0	834692312.85	5761
2014-02-23	11.4	11.45	11.3	11.3	-0.05	-0.44	36773057.0	418244982.05	4179
2014-02-20	11.1	11.4	11.0	11.35	0.3	2.71	56795462.0	635675525.3	5390
2014-02-19	10.75	11.15	10.7	11.05	0.35	3.27	89316584.0	982278177.8	8141
2014-02-18	10.65	10.75	10.6	10.7	0.05	0.47	38581473.0	411043051.65	1753
2014-02-17	10.65	10.7	10.55	10.65	-0.05	-0.47	13472980.0	143410922.45	1951
2014-02-16	10.75	10.85	10.65	10.7	0.0	0.0	14255963.0	153052736.8	1778
2014-02-13	10.85	10.95	10.65	10.7	-0.15	-1.38	33082132.0	355848322.9	2773
2014-02-12	10.8	10.9	10.75	10.85	0.15	1.4	28307155.0	306498327.5	2919
2014-02-11	10.6	10.75	10.55	10.7	0.05	0.47	46476604.0	495166556.2	1918
2014-02-10	10.65	10.7	10.55	10.65	0.0	0.0	17976677.0	191010454.95	2144
2014-02-09	10.85	10.95	10.6	10.65	-0.1	-0.93	44805730.0	485067348.4	3930
2014-02-06	10.6	10.85	10.5	10.75	0.15	1.42	29455597.0	314001299.7	3570
2014-02-05	10.8	10.9	10.55	10.6	-0.2	-1.85	51868595.0	558059644.25	4509
2014-02-04	10.35	10.8	10.3	10.8	0.3	2.86	66314408.0	698007311.95	5726
2014-02-03	10.1	10.65	10.05	10.5	0.4	3.96	72512164.0	756105734.05	6774
2014-02-02	10.0	10.2	9.95	10.1	0.1	1.0	22119280.0	222687337.6	2249
2014-01-30	10.0	10.05	9.95	10.0	-0.05	-0.5	6348997.0	63448516.6	908
2014-01-29	9.95	10.1	9.95	10.05	0.15	1.52	16521064.0	165649016.05	1663
2014-01-28	9.85	9.95	9.85	9.9	0.05	0.51	6451093.0	63964813.1	986
2014-01-27	9.9	9.95	9.85	9.85	-0.05	-0.51	9742363.0	96574614.1	1274
2014-01-26	9.85	9.95	9.75	9.9	-0.05	-0.5	8204849.0	80918061.45	1487
2014-01-23	10.0	10.05	9.95	9.95	-0.05	-0.5	4816020.0	48163857.6	933
2014-01-22	10.1	10.1	9.9	10.0	-0.05	-0.5	15324957.0	153841116.8	1705
2014-01-21	10.0	10.05	9.9	10.05	-0.1	-0.99	27890196.0	280066310.35	2027
2014-01-20	10.15	10.2	10.05	10.15	0.05	0.5	11299207.0	114211103.65	1322
2014-01-19	10.05	10.1	9.95	10.1	0.0	0.0	9649304.0	96698733.15	1649
2014-01-16	10.15	10.2	10.05	10.1	-0.05	-0.49	7726052.0	78315830.2	1344
2014-01-15	10.2	10.3	10.15	10.15	-0.1	-0.98	8693349.0	88648837.3	1542
2014-01-14	10.3	10.3	10.15	10.25	-0.05	-0.49	10133117.0	103552783.4	1497
2014-01-13	10.3	10.45	10.25	10.3	0.0	0.0	18142374.0	187699131.2	2162
2014-01-12	10.15	10.45	10.1	10.3	0.15	1.48	25368149.0	261695039.2	2989
2014-01-09	10.1	10.2	10.05	10.15	0.0	0.0	11662830.0	117995205.15	1421
2014-01-08	10.0	10.2	10.0	10.15	0.1	1.0	19867521.0	200549701.35	2258
2014-01-07	10.05	10.1	10.0	10.05	0.0	0.0	7064515.0	70809377.75	1234
2014-01-06	10.05	10.1	10.0	10.05	0.0	0.0	10788791.0	108515249.95	1689
2014-01-05	9.95	10.05	9.9	10.05	0.1	1.01	14815549.0	147998499.5	1868
2014-01-02	9.9	10.0	9.8	9.95	0.05	0.51	14137591.0	140300985.5	1809
2014-01-01	9.85	9.9	9.8	9.9	0.05	0.51	5647929.0	55634464.5	948
2013-12-31	9.8	9.85	9.75	9.85	0.05	0.51	7409334.0	72673046.35	942
2013-12-30	9.8	9.8	9.7	9.8	0.0	0.0	3686331.0	36016372.95	768
2013-12-29	9.75	9.8	9.7	9.8	0.1	1.03	5996345.0	58454960.8	867
2013-12-26	9.7	9.75	9.65	9.7	-0.05	-0.51	8802023.0	85472838.45	1283
2013-12-25	9.75	9.8	9.7	9.75	0.05	0.52	9003395.0	87557650.25	1382
2013-12-24	9.75	9.85	9.65	9.7	0.0	0.0	23837391.0	232591284.4	2812
2013-12-23	9.7	9.75	9.6	9.7	0.0	0.0	12482730.0	120991698.9	1529
2013-12-22	9.7	9.7	9.6	9.7	0.05	0.52	10816576.0	104372126.8	1481
2013-12-19	9.6	9.75	9.55	9.65	0.15	1.58	18160627.0	175154071.05	1937
2013-12-18	9.35	9.6	9.35	9.5	0.15	1.6	18945681.0	179718016.25	2207
2013-12-17	9.35	9.4	9.3	9.35	0.0	0.0	5429381.0	50769900.05	927
2013-12-16	9.35	9.4	9.3	9.35	-0.05	-0.53	2763189.0	25797113.2	854
2013-12-15	9.4	9.45	9.35	9.4	0.0	0.0	4997589.0	46885438.1	1107
2013-12-12	9.4	9.45	9.3	9.4	-0.05	-0.53	10554068.0	98915536.95	1538
2013-12-11	9.4	9.5	9.4	9.45	0.05	0.53	4838015.0	45609332.9	864
2013-12-10	9.35	9.45	9.35	9.4	0.05	0.53	9323684.0	87587688.4	1162
2013-12-09	9.4	9.4	9.35	9.35	-0.05	-0.53	4278439.0	40059633.9	806
2013-12-08	9.3	9.4	9.3	9.4	0.1	1.08	7035918.0	65919615.2	1415
2013-12-05	9.25	9.3	9.15	9.3	0.05	0.54	11118736.0	102847715.05	1478
2013-12-04	9.25	9.35	9.1	9.25	0.05	0.54	21815034.0	201777161.9	3370
2013-12-03	9.9	9.95	9.0	9.2	-0.75	-7.54	56115423.0	532700314.5	6877
2013-12-02	9.9	9.95	9.85	9.95	0.05	0.51	4161507.0	41210893.5	833
2013-12-01	9.95	9.95	9.9	9.9	-0.05	-0.5	3294625.0	32653020.4	579
2013-11-28	9.95	10.0	9.9	9.95	0.0	0.0	3248644.0	32333660.45	754
2013-11-27	9.9	9.95	9.9	9.95	0.05	0.51	3930910.0	39062565.6	790
2013-11-26	10.0	10.05	9.9	9.9	-0.1	-1.0	4949436.0	49246577.0	802
2013-11-25	10.0	10.05	9.95	10.0	0.0	0.0	5752282.0	57506806.75	848
2013-11-24	10.05	10.05	10.0	10.0	-0.05	-0.5	5984735.0	59989213.15	1030
2013-11-21	9.95	10.05	9.95	10.05	0.1	1.01	7639069.0	76409135.4	983
2013-11-20	9.95	10.0	9.9	9.95	0.0	0.0	5821629.0	57946889.15	797
2013-11-19	10.0	10.05	9.9	9.95	-0.1	-1.0	10926033.0	108938555.95	1200
2013-11-18	10.0	10.1	9.95	10.05	0.0	0.0	9896279.0	99308454.65	1336
2013-11-17	9.95	10.05	9.9	10.05	0.1	1.01	8797130.0	87835360.3	1461
2013-11-14	9.95	10.0	9.9	9.95	0.0	0.0	9072744.0	90095342.05	1497
2013-11-13	10.05	10.05	9.95	9.95	-0.05	-0.5	7543204.0	75363756.8	960
2013-11-12	10.05	10.1	9.95	10.0	-0.05	-0.5	13769353.0	138033813.5	1664
2013-11-11	10.0	10.05	10.0	10.05	0.0	0.0	5348948.0	53592915.8	1110
2013-11-10	10.2	10.25	9.9	10.05	-0.15	-1.47	28029305.0	282651888.15	2887
2013-11-07	10.1	10.2	10.05	10.2	0.1	0.99	12014043.0	121872530.25	1345
2013-11-06	10.1	10.15	10.05	10.1	-0.05	-0.49	4076918.0	41162715.85	599
2013-11-05	10.1	10.15	10.05	10.15	0.05	0.5	7419896.0	74965279.3	931
2013-11-04	10.1	10.15	10.05	10.1	0.0	0.0	3671554.0	37055118.05	577
2013-11-03	10.15	10.25	10.05	10.1	-0.05	-0.49	11638850.0	118169110.05	1330
2013-10-31	10.05	10.2	10.0	10.15	0.1	1.0	12594152.0	127563452.0	1603
2013-10-30	10.1	10.1	10.0	10.05	-0.05	-0.5	19583578.0	189773041.5	1118
2013-10-29	10.05	10.15	10.0	10.1	0.0	0.0	21855622.0	212498894.45	1259
2013-10-28	10.05	10.1	9.9	10.1	0.05	0.5	25682255.0	249742247.6	1470
2013-10-27	10.05	10.2	10.0	10.05	0.05	0.5	18423764.0	186044951.45	1974
2013-10-24	9.95	10.15	9.95	10.0	0.05	0.5	11081410.0	111485183.9	1660
2013-10-23	9.95	10.0	9.9	9.95	0.0	0.0	17669214.0	182062266.2	1042
2013-10-22	10.15	10.2	9.95	9.95	-0.2	-1.97	12043013.0	121646511.2	2079
2013-10-21	9.9	10.2	9.85	10.15	0.25	2.53	23628292.0	237497650.75	2665
2013-10-20	9.85	9.95	9.85	9.9	0.2	2.06	10254658.0	101439091.7	1430
2013-10-10	9.6	9.7	9.6	9.7	0.05	0.52	4731946.0	45760266.55	1000
2013-10-09	9.55	9.65	9.5	9.65	0.1	1.05	7347862.0	70651680.8	1103
2013-10-08	9.6	9.65	9.5	9.55	-0.05	-0.52	5663507.0	54320688.55	940
2013-10-07	9.75	9.75	9.55	9.6	-0.15	-1.54	13819840.0	133238569.95	1955
2013-10-06	10.0	10.0	9.6	9.75	-0.25	-2.5	13391482.0	131047447.05	2465
2013-10-03	10.05	10.1	10.0	10.0	-0.1	-0.99	9815642.0	98348703.7	1587
2013-10-02	10.1	10.15	10.05	10.1	0.0	0.0	6802595.0	68629088.95	824
2013-10-01	10.05	10.15	10.05	10.1	0.0	0.0	7340824.0	74028893.85	1063
2013-09-30	10.1	10.1	10.0	10.1	0.0	0.0	7028587.0	70652230.05	1110
2013-09-29	10.2	10.25	10.05	10.1	-0.1	-0.98	13318923.0	134780856.65	1574
2013-09-26	10.25	10.3	10.1	10.2	-0.1	-0.97	12731952.0	129673275.55	1527
2013-09-25	10.25	10.35	10.2	10.3	0.1	0.98	18474370.0	189529567.2	1797
2013-09-24	10.25	10.25	10.15	10.2	-0.05	-0.49	9657644.0	98311363.35	1390
2013-09-19	10.2	10.3	10.15	10.25	0.15	1.49	23975904.0	244886391.25	2483
2013-09-18	10.2	10.2	10.05	10.1	0.0	0.0	17009716.0	172307872.35	1969
2013-09-17	10.25	10.3	10.1	10.1	-0.25	-2.42	25090632.0	256473337.0	2468
2013-09-16	10.25	10.35	10.2	10.35	0.1	0.98	19351488.0	198754491.95	2073
2013-09-15	10.15	10.35	10.1	10.25	0.25	2.5	41674078.0	425961914.05	3980
2013-09-12	9.7	10.0	9.7	10.0	0.25	2.56	43030587.0	424831199.15	3287
2013-09-11	9.8	9.8	9.6	9.75	-0.05	-0.51	58854816.0	563231388.3	3078
2013-09-10	9.6	9.85	9.5	9.8	0.55	5.95	90226869.0	874285907.8	6050
2013-09-09	9.1	9.3	9.05	9.25	0.15	1.65	26068328.0	239176211.2	2133
2013-09-08	9.35	9.35	9.05	9.1	-0.1	-1.09	20431500.0	188293970.9	2122
2013-09-05	9.15	9.2	8.95	9.2	0.1	1.1	23573137.0	214214516.3	2645
2013-09-04	9.35	9.35	9.1	9.1	-0.4	-4.21	28212931.0	259663619.9	3104
2013-09-03	9.85	9.9	9.4	9.5	-0.35	-3.55	24887193.0	238791496.1	2749
2013-09-02	9.85	9.9	9.65	9.85	0.05	0.51	13276703.0	129977038.35	1866
2013-09-01	9.6	9.85	9.55	9.8	0.4	4.26	23564640.0	228658133.75	2771
2013-08-29	9.55	9.65	9.3	9.4	0.05	0.53	23260487.0	220240464.6	2768
2013-08-28	9.05	9.6	9.0	9.35	-0.1	-1.06	49707399.0	464691759.65	5003
2013-08-27	10.05	10.05	9.35	9.45	-0.9	-8.7	62971700.0	606068676.2	5726
2013-08-26	10.65	10.65	10.2	10.35	-0.35	-3.27	27256800.0	284815459.5	2973
2013-08-25	10.75	10.8	10.55	10.7	-0.05	-0.47	9083393.0	97008022.0	1644
2013-08-22	10.8	10.85	10.75	10.75	-0.1	-0.92	6427058.0	69356977.65	986
2013-08-21	10.8	10.85	10.75	10.85	0.05	0.46	7429077.0	80241143.1	939
2013-08-20	10.8	10.85	10.7	10.8	0.05	0.47	8735766.0	94159880.35	1194
2013-08-19	10.75	10.85	10.7	10.75	-0.05	-0.46	10638911.0	114502298.6	1574
2013-08-18	10.9	10.95	10.75	10.8	-0.1	-0.92	12434539.0	134915248.95	1572
2013-08-15	10.9	11.0	10.9	10.9	-0.05	-0.46	10518162.0	115044738.5	1346
2013-08-14	10.95	11.05	10.85	10.95	0.0	0.0	21201041.0	232276161.9	2390
2013-08-13	10.9	11.05	10.9	10.95	0.15	1.39	28572203.0	313724155.15	2833
2013-08-05	10.85	11.05	10.75	10.8	-0.05	-0.46	30257024.0	330069164.15	3863
2013-08-04	10.6	11.0	10.6	10.85	0.25	2.36	43945123.0	475760807.65	4064
2013-08-01	10.85	10.9	10.55	10.6	-0.25	-2.3	36720759.0	394752723.3	3717
2013-07-31	10.3	10.9	10.25	10.85	0.55	5.34	49652702.0	524295229.75	4595
2013-07-30	10.1	10.3	10.1	10.3	0.15	1.48	23687321.0	242136393.15	2260
2013-07-29	10.1	10.15	10.05	10.15	0.05	0.5	4595385.0	46422386.85	638
2013-07-28	10.1	10.15	10.05	10.1	0.05	0.5	6265293.0	63260370.25	928
2013-07-25	10.1	10.1	10.0	10.05	-0.05	-0.5	5642886.0	56670180.25	871
2013-07-24	10.05	10.2	10.05	10.1	0.0	0.0	7771678.0	78682713.9	968
2013-07-23	10.15	10.15	10.05	10.1	0.0	0.0	7390862.0	74517879.6	996
2013-07-22	9.9	10.15	9.85	10.1	0.2	2.02	20176311.0	203518472.25	1870
2013-07-21	9.8	9.95	9.7	9.9	-0.2	-1.98	19846137.0	195568013.7	2534
2013-07-18	10.15	10.2	10.05	10.1	-0.05	-0.49	6020716.0	60975516.2	848
2013-07-17	10.15	10.2	10.05	10.15	0.05	0.5	7045633.0	71476294.15	882
2013-07-16	10.15	10.15	10.05	10.1	-0.05	-0.49	2740820.0	27674070.9	596
2013-07-15	10.2	10.25	10.1	10.15	-0.05	-0.49	6696404.0	68009223.05	1109
2013-07-14	10.15	10.25	10.1	10.2	0.05	0.49	9137238.0	93108560.35	1348
2013-07-11	10.1	10.15	10.05	10.15	0.05	0.5	8631396.0	87125179.95	1086
2013-07-10	10.05	10.15	9.95	10.1	0.05	0.5	8192308.0	82312111.55	1395
2013-07-09	10.2	10.25	9.95	10.05	-0.15	-1.47	17193787.0	172823902.6	2628
2013-07-08	10.35	10.4	10.1	10.2	-0.15	-1.45	16461578.0	168252368.8	2224
2013-07-07	10.4	10.45	10.3	10.35	0.0	0.0	10504381.0	108991567.2	1271
2013-07-04	10.35	10.45	10.3	10.35	0.1	0.98	6666687.0	69281397.85	1211
2013-07-03	10.45	10.5	10.25	10.25	-0.2	-1.91	11093929.0	115192593.35	1711
2013-07-02	10.55	10.55	10.45	10.45	-0.05	-0.48	9797401.0	102850832.35	1117
2013-07-01	10.5	10.55	10.45	10.5	0.1	0.96	7835605.0	82163559.3	1087
2013-06-30	10.45	10.6	10.35	10.4	-0.1	-0.95	12328404.0	129228363.35	1822
2013-06-26	10.65	10.75	10.45	10.5	-0.1	-0.94	17175041.0	181518029.75	2422
2013-06-25	10.45	10.8	10.4	10.6	0.2	1.92	28839189.0	306078910.55	3480
2013-06-24	10.6	10.6	10.3	10.4	-0.2	-1.89	25997418.0	271255329.75	2910
2013-06-23	10.6	10.75	10.55	10.6	0.05	0.47	32430929.0	344706306.25	3386
2013-06-22	10.0	10.6	9.85	10.55	0.35	3.43	45259955.0	466193810.15	5143
2013-06-19	10.25	10.3	10.1	10.2	-0.1	-0.97	19045733.0	194117329.75	2445
2013-06-18	10.2	10.4	10.15	10.3	0.1	0.98	30969485.0	318687600.65	3278
2013-06-17	9.95	10.35	9.95	10.2	0.3	3.03	40719512.0	415022905.75	5125
2013-06-16	9.45	9.9	9.4	9.9	0.4	4.21	65314634.0	630723339.95	6242
2013-06-15	10.3	10.4	9.5	9.5	-1.05	-9.95	103579496.0	1042101182.9	8894
2013-06-12	10.15	10.6	10.15	10.55	0.4	3.94	55161161.0	576473952.65	6233
2013-06-11	10.1	10.25	10.05	10.15	0.05	0.5	40296642.0	409222703.2	3702
2013-06-10	9.95	10.15	9.95	10.1	0.2	2.02	45557192.0	458368159.9	4819
2013-06-09	9.8	9.95	9.75	9.9	0.05	0.51	18982705.0	186606858.2	2259
2013-06-08	9.85	10.0	9.8	9.85	0.05	0.51	26500423.0	262608748.65	2722
2013-06-05	9.75	9.8	9.7	9.8	0.05	0.51	15924688.0	155219719.0	2010
2013-06-04	9.9	10.0	9.65	9.75	-0.15	-1.52	48819357.0	480318709.35	4456
2013-06-03	9.7	9.95	9.7	9.9	0.2	2.06	49336023.0	486039450.7	5369
2013-06-02	9.55	9.75	9.5	9.7	0.2	2.11	35653298.0	343872188.3	4607
2013-06-01	9.25	9.5	9.25	9.5	0.2	2.15	33671043.0	315963677.45	3518
2013-05-29	9.3	9.45	9.25	9.3	0.0	0.0	37773202.0	353524495.9	3940
2013-05-28	9.05	9.3	9.05	9.3	0.25	2.76	25132457.0	229999109.55	3175
2013-05-27	9.05	9.1	9.0	9.05	-0.05	-0.55	8103113.0	73181194.6	1778
2013-05-26	9.15	9.2	9.05	9.1	0.0	0.0	18626253.0	170218269.9	2049
2013-05-25	9.05	9.2	9.0	9.1	0.0	0.0	26449709.0	240542483.25	3521
2013-05-22	9.05	9.2	9.0	9.1	0.2	2.25	43820785.0	398933454.15	5877
2013-05-21	9.0	9.1	8.85	8.9	-0.05	-0.56	34668854.0	311656172.1	5546
2013-05-20	9.2	9.4	8.95	8.95	-0.6	-6.28	110185767.0	1009284133.15	13153
2013-05-19	9.2	9.9	9.1	9.55	0.4	4.37	114258494.0	1084927147.05	14333
2013-05-18	8.35	9.15	8.25	9.15	0.8	9.58	110933163.0	990166196.25	9965
2013-05-15	8.3	8.35	8.2	8.35	0.0	0.0	14418356.0	119123007.1	2008
2013-05-14	8.3	8.4	8.3	8.35	0.0	0.0	7180670.0	59907386.35	1190
2013-05-13	8.4	8.45	8.3	8.35	-0.05	-0.6	13872117.0	115995756.45	1852
2013-05-12	8.45	8.5	8.4	8.4	0.0	0.0	6784546.0	57202868.35	1049
2013-05-11	8.45	8.5	8.4	8.4	0.0	0.0	6335341.0	53616217.5	1126
2013-05-08	8.45	8.5	8.4	8.4	-0.05	-0.59	7589480.0	64099963.85	847
2013-05-07	8.4	8.45	8.35	8.45	0.1	1.2	10117267.0	85177394.1	1356
2013-05-06	8.5	8.5	8.3	8.35	-0.1	-1.18	17375834.0	145711804.95	1798
2013-05-05	8.45	8.6	8.45	8.45	0.0	0.0	18539522.0	157529946.85	1831
2013-05-04	8.45	8.55	8.45	8.45	0.0	0.0	9907598.0	84200592.05	1290
2013-05-01	8.5	8.5	8.35	8.45	-0.05	-0.59	16442620.0	138500135.3	1780
2013-04-30	8.6	8.6	8.45	8.5	-0.05	-0.58	27155566.0	231070855.4	2806
2013-04-29	8.8	8.85	8.55	8.55	-0.25	-2.84	21872414.0	190067537.55	2774
2013-04-28	8.7	8.8	8.65	8.8	0.1	1.15	25409010.0	222184009.8	2189
2013-04-27	8.6	8.75	8.6	8.7	0.1	1.16	20784170.0	180434637.9	2172
2013-04-24	8.65	8.65	8.55	8.6	0.0	0.0	17949428.0	154436147.7	1844
2013-04-23	8.45	8.65	8.4	8.6	0.15	1.78	28100160.0	239963656.0	2845
2013-04-22	8.5	8.55	8.45	8.45	-0.05	-0.59	13757071.0	117550211.1	1632
2013-04-21	8.5	8.5	8.45	8.5	0.0	0.0	13799573.0	117599153.55	1661
2013-04-20	8.4	8.5	8.35	8.5	0.1	1.19	20689075.0	175875973.75	1872
2013-04-17	8.35	8.4	8.25	8.4	0.05	0.6	30099675.0	252277789.65	2161
2013-04-16	8.3	8.4	8.25	8.35	-0.05	-0.6	15653191.0	130276508.25	1537
2013-04-15	8.55	8.55	8.35	8.4	-0.15	-1.75	25381798.0	214744953.8	2621
2013-04-14	8.25	8.6	8.2	8.55	0.25	3.01	43531589.0	365548089.2	4187
2013-04-13	8.3	8.4	8.25	8.3	0.05	0.61	23392240.0	194533827.95	2514
2013-04-10	8.2	8.35	8.2	8.25	0.0	0.0	11910033.0	98578067.7	1901
2013-04-09	8.25	8.3	8.2	8.25	0.05	0.61	7422191.0	61139258.05	1359
2013-04-08	8.2	8.3	8.15	8.2	0.0	0.0	15731578.0	129254346.4	2107
2013-04-07	8.15	8.2	8.1	8.2	0.0	0.0	7513422.0	61262089.1	1356
2013-04-06	8.25	8.3	8.05	8.2	-0.1	-1.2	26493577.0	216459562.45	3198
2013-04-03	8.25	8.3	8.2	8.3	0.05	0.61	16137014.0	133460020.2	2101
2013-04-02	8.25	8.3	8.2	8.25	0.0	0.0	8274113.0	68196338.9	1288
2013-04-01	8.2	8.25	8.15	8.25	0.0	0.0	5330583.0	43759961.0	1104
2013-03-31	8.25	8.3	8.15	8.25	0.0	0.0	9080664.0	74582147.85	1657
2013-03-30	8.35	8.4	8.2	8.25	-0.1	-1.2	25700022.0	213848018.9	2415
2013-03-27	8.35	8.4	8.3	8.35	0.0	0.0	14335353.0	119629848.6	1758
2013-03-26	8.3	8.4	8.25	8.35	0.0	0.0	15694278.0	130545135.05	2035
2013-03-25	8.25	8.35	8.25	8.35	0.05	0.6	17640585.0	146429473.1	1740
2013-03-24	8.3	8.3	8.25	8.3	0.0	0.0	8639354.0	71387458.1	1571
2013-03-23	8.25	8.3	8.2	8.3	0.05	0.61	7883497.0	64938904.15	1449
2013-03-20	8.3	8.3	8.2	8.25	-0.05	-0.6	8094896.0	66770802.15	1277
2013-03-19	8.25	8.3	8.2	8.3	0.05	0.61	8954243.0	73900958.85	1404
2013-03-18	8.3	8.35	8.2	8.25	-0.1	-1.2	20363878.0	168322690.1	2044
2013-03-17	8.15	8.4	8.1	8.35	0.2	2.45	32512464.0	267672058.1	3684
2013-03-16	8.2	8.25	8.15	8.15	-0.05	-0.61	13000040.0	106519329.2	2004
2013-03-13	8.1	8.2	8.05	8.2	0.05	0.61	13977520.0	113751500.7	2066
2013-03-12	8.2	8.2	8.1	8.15	-0.1	-1.21	10127774.0	82490454.5	2330
2013-03-11	8.25	8.3	8.2	8.25	0.0	0.0	9351532.0	77019648.2	1228
2013-03-10	8.2	8.3	8.2	8.25	0.0	0.0	8902389.0	73228347.6	1430
2013-03-09	8.2	8.4	8.2	8.25	0.1	1.23	23438761.0	194059036.1	2561
2013-03-06	8.15	8.2	8.1	8.15	0.0	0.0	29752833.0	246272279.85	2018
2013-03-05	8.1	8.15	8.05	8.15	0.0	0.0	11769182.0	95395680.65	1592
2013-03-04	8.2	8.25	8.05	8.15	-0.05	-0.61	16767093.0	136258661.4	2148
2013-03-03	8.35	8.35	8.15	8.2	-0.15	-1.8	14839454.0	122546060.9	1921
2013-03-02	8.35	8.4	8.3	8.35	0.0	0.0	10053310.0	83601383.3	1404
2013-02-27	8.3	8.35	8.25	8.35	0.05	0.6	11078950.0	91934441.5	1608
2013-02-26	8.3	8.4	8.25	8.3	-0.15	-1.78	19800221.0	164185494.85	3195
2013-02-25	8.45	8.5	8.4	8.45	0.05	0.6	17524733.0	148188669.25	2284
2013-02-24	8.35	8.45	8.3	8.4	0.1	1.2	19869294.0	166532975.8	2451
2013-02-23	8.35	8.4	8.3	8.3	0.0	0.0	10891434.0	91083459.9	1784
2013-02-20	8.3	8.4	8.3	8.3	0.0	0.0	16728591.0	139485954.85	2521
2013-02-19	8.4	8.4	8.2	8.3	-0.1	-1.19	24468532.0	202563098.9	3503
2013-02-18	8.45	8.5	8.3	8.4	-0.05	-0.59	26787975.0	224545679.35	3791
2013-02-17	8.65	8.65	8.45	8.45	-0.15	-1.74	20158394.0	172204593.25	3418
2013-02-16	8.6	8.7	8.55	8.6	0.0	0.0	32149055.0	277680007.3	3301
2013-02-13	8.5	8.65	8.45	8.6	0.05	0.58	29923287.0	256055065.0	3190
2013-02-12	8.6	8.6	8.45	8.55	-0.05	-0.58	26874313.0	229656417.9	3190
2013-02-11	8.6	8.65	8.5	8.6	0.0	0.0	16640502.0	142875218.35	2080
2013-02-10	8.65	8.7	8.55	8.6	-0.05	-0.58	11438547.0	98425988.25	1877
2013-02-09	8.7	8.7	8.6	8.65	-0.05	-0.57	5522500.0	47821384.65	1326
2013-02-06	8.8	8.85	8.6	8.7	-0.05	-0.57	12263436.0	106998009.55	2080
2013-02-05	8.75	8.75	8.6	8.75	0.0	0.0	16798887.0	145981007.4	2690
2013-02-04	8.85	8.95	8.75	8.75	-0.1	-1.13	20088352.0	177917843.2	1959
2013-02-03	8.9	8.95	8.8	8.85	-0.1	-1.12	14281347.0	126407475.55	2087
2013-02-02	9.0	9.1	8.9	8.95	0.1	1.13	49569310.0	447560442.7	4736
2013-01-30	8.65	8.9	8.65	8.85	0.2	2.31	52679006.0	463579931.5	4877
2013-01-29	8.65	8.7	8.6	8.65	-0.05	-0.57	9828877.0	85056016.3	1461
2013-01-28	8.75	8.8	8.65	8.7	-0.05	-0.57	11905891.0	103787903.1	1694
2013-01-27	8.75	8.75	8.65	8.75	0.05	0.57	11913905.0	103658846.95	1578
2013-01-26	8.65	8.8	8.65	8.7	0.1	1.16	21309792.0	186238915.35	2379
2013-01-23	8.7	8.8	8.55	8.6	-0.1	-1.15	35374595.0	307982211.7	3020
2013-01-22	8.5	8.7	8.4	8.7	0.2	2.35	14282073.0	121872560.4	2054
2013-01-21	8.6	8.65	8.4	8.5	-0.15	-1.73	16539217.0	140917271.1	2430
2013-01-20	8.75	8.75	8.65	8.65	-0.05	-0.57	9425345.0	81848249.2	1348
2013-01-19	8.7	8.8	8.65	8.7	0.05	0.58	15782519.0	138197444.7	1758
2013-01-16	8.65	8.75	8.6	8.65	-0.05	-0.57	18969383.0	164811340.05	1814
2013-01-15	8.85	8.9	8.6	8.7	-0.15	-1.69	26718338.0	233598085.55	2601
2013-01-14	8.75	8.9	8.7	8.85	0.05	0.57	24223272.0	214141722.35	2585
2013-01-13	8.7	8.85	8.65	8.8	0.15	1.73	41655009.0	365103321.05	4111
2013-01-12	8.6	8.75	8.5	8.65	0.15	1.76	25084198.0	216973573.4	3688
2013-01-09	8.5	8.6	8.45	8.5	0.0	0.0	14738142.0	125656779.7	2543
2013-01-08	8.75	8.75	8.25	8.5	-0.55	-6.08	102127366.0	877186860.45	8899
2013-01-07	8.9	9.05	8.85	9.05	0.15	1.69	19596935.0	175335981.5	2380
2013-01-06	8.8	8.95	8.7	8.9	0.1	1.14	30880648.0	273772461.9	3358
2013-01-05	8.7	8.8	8.65	8.8	0.2	2.33	27929674.0	244302545.65	3528
2013-01-02	8.5	8.6	8.5	8.6	0.15	1.78	10834298.0	92569719.15	1581
2013-01-01	8.35	8.5	8.35	8.45	0.2	2.42	11794236.0	99383157.7	1589
2012-12-31	8.35	8.4	8.15	8.25	-0.1	-1.2	16421360.0	135717345.95	2088
2012-12-30	8.5	8.55	8.35	8.35	-0.15	-1.76	12773209.0	107706449.3	1821
2012-12-29	8.4	8.6	8.4	8.5	0.05	0.59	13794054.0	117294656.5	1946
2012-12-26	8.45	8.5	8.3	8.45	0.0	0.0	18823187.0	157943700.8	1951
2012-12-25	8.7	8.7	8.45	8.45	-0.25	-2.87	16617375.0	142179635.2	2007
2012-12-24	8.65	8.75	8.6	8.7	0.0	0.0	15540850.0	135009748.55	1473
2012-12-23	8.65	8.7	8.6	8.7	0.1	1.16	13287559.0	114912758.4	1642
2012-12-22	8.55	8.7	8.45	8.6	0.0	0.0	24132636.0	207464491.6	2192
2012-12-19	8.5	8.6	8.45	8.6	0.1	1.18	14506391.0	123689674.5	1718
2012-12-18	8.4	8.6	8.35	8.5	0.2	2.41	31762805.0	269556676.85	3389
2012-12-17	8.35	8.4	8.3	8.3	-0.05	-0.6	16022371.0	133762614.1	1812
2012-12-16	8.15	8.35	8.1	8.35	0.2	2.45	28855030.0	238790299.75	3049
2012-12-15	8.2	8.25	8.15	8.15	-0.05	-0.61	15038024.0	123014710.05	1823
2012-12-12	8.15	8.25	8.1	8.2	0.05	0.61	21271358.0	173943729.9	2163
2012-12-11	8.05	8.15	8.0	8.15	0.1	1.24	12860050.0	104063495.35	1218
2012-12-10	8.05	8.15	8.0	8.05	0.0	0.0	12551394.0	101147940.1	1606
2012-12-09	8.2	8.25	8.05	8.05	-0.15	-1.83	17144072.0	139241845.5	1845
2012-12-08	8.2	8.3	8.15	8.2	0.05	0.61	16733872.0	137700938.7	1994
2012-12-05	8.05	8.2	8.05	8.15	0.05	0.62	28396331.0	230453989.3	2394
2012-12-04	8.0	8.15	7.9	8.1	0.1	1.25	31421822.0	251977024.95	2522
2012-12-03	7.95	8.15	7.9	8.0	0.05	0.63	39237813.0	315037648.85	3744
2012-12-02	7.75	8.05	7.65	7.95	0.25	3.25	63203022.0	496330919.2	4894
2012-12-01	7.75	7.9	7.7	7.7	0.05	0.65	33025480.0	256751400.45	3588
2012-11-28	7.6	7.65	7.5	7.65	0.1	1.32	44301835.0	336496728.8	3594
2012-11-27	7.8	7.8	7.5	7.55	-0.3	-3.82	33745126.0	258444994.4	3839
2012-11-26	7.9	7.95	7.6	7.85	0.0	0.0	28003466.0	215999119.7	3364
2012-11-25	8.15	8.2	7.8	7.85	-0.35	-4.27	24502164.0	195016643.95	3670
2012-11-24	8.25	8.3	8.15	8.2	0.05	0.61	8776032.0	71995760.15	1465
2012-11-21	8.35	8.35	8.15	8.15	-0.2	-2.4	16723068.0	137485846.3	2252
2012-11-20	8.35	8.4	8.15	8.35	0.1	1.21	26564446.0	220394110.3	2562
2012-11-19	8.5	8.5	8.1	8.25	-0.2	-2.37	19217457.0	159080323.7	3190
2012-11-18	8.55	8.6	8.45	8.45	-0.1	-1.17	10802818.0	92005380.15	1737
2012-11-17	8.6	8.6	8.45	8.55	-0.05	-0.58	10701383.0	91254015.45	1870
2012-11-14	8.65	8.7	8.6	8.6	-0.1	-1.15	5789096.0	50088281.9	1266
2012-11-13	8.7	8.7	8.6	8.7	0.0	0.0	6236924.0	53930406.35	1433
2012-11-12	8.7	8.7	8.65	8.7	-0.05	-0.57	3240040.0	28104510.25	1076
2012-11-11	8.85	8.85	8.65	8.75	-0.1	-1.13	16455604.0	143695008.45	2621
2012-11-10	8.8	8.9	8.75	8.85	-0.05	-0.56	19581267.0	172734954.5	2170
2012-11-07	9.0	9.0	8.85	8.9	-0.1	-1.11	16796382.0	149829823.5	2306
2012-11-06	8.7	9.0	8.7	9.0	0.3	3.45	32980310.0	292424330.75	3952
2012-11-05	8.65	8.75	8.6	8.7	0.1	1.16	10939123.0	95051794.85	1812
2012-11-04	8.75	8.8	8.6	8.6	-0.2	-2.27	19030634.0	165432772.7	3451
2012-11-03	8.85	8.95	8.7	8.8	0.0	0.0	24981949.0	219110404.7	2735
2012-10-24	8.65	8.85	8.6	8.8	0.1	1.15	29723820.0	259514753.8	2720
2012-10-23	8.7	8.8	8.6	8.7	-0.1	-1.14	15924051.0	138494400.6	2144
2012-10-22	8.7	8.8	8.6	8.8	-0.1	-1.12	17453013.0	152092180.6	2566
2012-10-21	8.75	8.9	8.6	8.9	0.2	2.3	20876019.0	181944573.85	3124
2012-10-20	8.65	8.75	8.55	8.7	0.0	0.0	16311968.0	141030497.65	2273
2012-10-17	8.65	8.8	8.65	8.7	0.15	1.75	14779187.0	128603047.7	2370
2012-10-16	8.6	8.65	8.55	8.55	-0.05	-0.58	8799517.0	75631845.75	1840
2012-10-15	8.5	8.65	8.45	8.6	0.1	1.18	12289757.0	105038456.8	2062
2012-10-14	8.45	8.6	8.35	8.5	0.05	0.59	19367588.0	164406580.45	2648
2012-10-13	8.8	8.8	8.3	8.45	-0.35	-3.98	20788493.0	176814046.75	3701
2012-10-10	8.75	8.8	8.7	8.8	0.05	0.57	11245979.0	98379685.85	1731
2012-10-09	8.75	8.85	8.7	8.75	-0.05	-0.57	11082151.0	97101536.1	1489
2012-10-08	8.8	8.8	8.65	8.8	0.0	0.0	19548799.0	170666414.4	2613
2012-10-07	8.95	8.95	8.65	8.8	-0.15	-1.68	18468588.0	162300337.05	3268
2012-10-06	9.05	9.15	8.85	8.95	-0.1	-1.1	22900068.0	206076141.2	3088
2012-10-03	9.05	9.1	8.95	9.05	0.05	0.56	11715493.0	105805083.95	1847
2012-10-02	9.1	9.1	9.0	9.0	-0.1	-1.1	9325574.0	84451385.8	1421
2012-10-01	8.95	9.15	8.95	9.1	0.15	1.68	24492277.0	222191092.6	2740
2012-09-30	8.9	9.0	8.75	8.95	0.05	0.56	19657186.0	174970574.95	3253
2012-09-29	9.15	9.2	8.85	8.9	-0.25	-2.73	43076949.0	390797145.9	4333
2012-09-26	9.4	9.45	9.1	9.15	-0.4	-4.19	23369627.0	217315430.85	4215
2012-09-25	9.45	9.55	9.35	9.55	0.1	1.06	21933073.0	206967136.8	3017
2012-09-24	9.75	9.75	9.3	9.45	-0.35	-3.57	47343189.0	447278840.8	6252
2012-09-22	9.85	9.9	9.7	9.8	-0.1	-1.01	11476062.0	112231234.8	2605
2012-09-19	10.05	10.05	9.8	9.9	-0.15	-1.49	25771239.0	255686226.85	4227
2012-09-18	10.1	10.2	10.0	10.05	-0.05	-0.5	29764648.0	300880919.25	3012
2012-09-17	10.05	10.1	10.05	10.1	0.0	0.0	13103558.0	131753395.0	1439
2012-09-16	10.05	10.15	10.0	10.1	0.05	0.5	16142853.0	162704600.0	1961
2012-09-15	10.1	10.15	10.0	10.05	0.05	0.5	16213384.0	163133819.05	2276
2012-09-12	10.05	10.1	9.95	10.0	0.0	0.0	16114469.0	161665977.5	2186
2012-09-11	10.05	10.1	9.95	10.0	0.0	0.0	15328685.0	153648620.4	2046
2012-09-10	10.2	10.25	10.0	10.0	-0.2	-1.96	42005583.0	423731791.7	4037
2012-09-09	10.0	10.25	9.9	10.2	0.2	2.0	69702164.0	704195723.85	6750
2012-09-08	10.1	10.1	9.95	10.0	0.05	0.5	22685725.0	227221636.2	3022
2012-09-05	9.85	9.95	9.8	9.95	0.05	0.51	27389038.0	271023769.3	2625
2012-09-04	10.05	10.1	9.75	9.9	-0.15	-1.49	34976974.0	345788954.85	4780
2012-09-03	10.0	10.1	9.9	10.05	0.15	1.52	20271902.0	202454503.45	3092
2012-09-02	10.0	10.1	9.85	9.9	-0.05	-0.5	32525776.0	324446126.95	3644
2012-09-01	10.0	10.25	9.9	9.95	0.0	0.0	42819456.0	431851689.65	5697
2012-08-29	9.75	10.0	9.7	9.95	0.15	1.53	34871835.0	344788873.0	4224
2012-08-28	9.9	9.9	9.7	9.8	-0.05	-0.51	19669220.0	193022472.15	3250
2012-08-27	9.8	9.9	9.65	9.85	0.05	0.51	27295244.0	267293821.55	4041
2012-08-26	10.0	10.0	9.7	9.8	-0.15	-1.51	48725292.0	478374908.95	5768
2012-08-25	9.45	10.0	9.45	9.95	0.65	6.99	55384248.0	539611952.85	7180
2012-08-15	9.25	9.45	9.2	9.3	0.05	0.54	45777070.0	426099141.05	4730
2012-08-14	9.25	9.3	9.15	9.25	0.0	0.0	14851190.0	137005707.4	2225
2012-08-13	9.15	9.4	9.15	9.25	0.1	1.09	31525942.0	292910272.1	3458
2012-08-12	9.3	9.3	9.15	9.15	-0.15	-1.61	10838520.0	99825871.95	1927
2012-08-11	9.25	9.35	9.2	9.3	0.1	1.09	15494956.0	143599067.65	2422
2012-08-08	9.3	9.4	9.15	9.2	-0.1	-1.08	20747271.0	192377470.4	3089
2012-08-07	9.4	9.45	9.3	9.3	-0.05	-0.53	30160531.0	282318139.3	3506
2012-08-06	9.15	9.4	9.1	9.35	0.15	1.63	45860774.0	422998505.3	3823
2012-08-05	9.2	9.3	9.1	9.2	0.0	0.0	24570795.0	225875940.5	2776
2012-08-04	9.2	9.3	9.1	9.2	0.15	1.66	37934659.0	349245856.3	4676
2012-08-01	9.0	9.15	8.95	9.05	0.05	0.56	34245463.0	310439088.5	4047
2012-07-31	9.05	9.05	8.95	9.0	0.0	0.0	16691618.0	150384617.65	3014
2012-07-30	8.95	9.05	8.9	9.0	0.1	1.12	17534017.0	157536466.4	3203
2012-07-29	9.0	9.0	8.85	8.9	-0.05	-0.56	26509691.0	236519212.4	4334
2012-07-28	9.15	9.2	8.95	8.95	-0.1	-1.1	34422074.0	312968539.3	4881
2012-07-25	9.0	9.1	8.95	9.05	0.05	0.56	19916592.0	179554033.45	2990
2012-07-24	9.05	9.1	8.9	9.0	0.0	0.0	25452496.0	228909612.1	3526
2012-07-23	9.15	9.3	9.0	9.0	-0.25	-2.7	59597457.0	545190644.85	5294
2012-07-22	8.95	9.25	8.9	9.25	0.35	3.93	39545422.0	360406824.55	4400
2012-07-21	8.9	9.05	8.8	8.9	0.1	1.14	26912597.0	240888535.75	3911
2012-07-18	8.55	9.05	8.55	8.8	0.15	1.73	52775852.0	465783904.5	6336
2012-07-17	8.55	8.8	8.5	8.65	0.1	1.17	36870372.0	318467656.55	5581
2012-07-16	8.85	8.9	8.55	8.55	-0.3	-3.39	30982163.0	269191561.75	6481
2012-07-15	8.9	9.15	8.7	8.85	-0.1	-1.12	92542821.0	823687505.45	10893
2012-07-14	8.7	8.95	8.4	8.95	0.8	9.82	105362466.0	919980243.0	12719
2012-07-11	8.9	8.9	8.1	8.15	-0.75	-8.43	159153854.0	1342490228.3	16702
2012-07-10	9.55	9.55	8.55	8.9	-0.6	-6.32	186372580.0	1751525316.15	17274
2012-07-09	10.05	10.05	9.45	9.5	-0.6	-5.94	104558724.0	1070643564.0	10658
2012-07-08	10.05	10.25	9.9	10.1	0.05	0.5	163714824.0	1740961896.3	8719
2012-07-07	10.2	10.25	10.0	10.05	-0.2	-1.95	34635931.0	349562729.55	5796
2012-07-04	10.45	10.6	10.2	10.25	-0.2	-1.91	27043346.0	280572196.1	5189
2012-07-03	10.6	10.9	10.35	10.45	0.2	1.95	81517566.0	861474500.85	10791
2012-07-02	9.3	10.25	9.25	10.25	0.9	9.63	82007082.0	811868367.95	9039
2012-07-01	9.05	9.35	8.95	9.35	0.3	3.31	12446188.0	113389857.1	2399
2012-06-30	9.2	9.25	9.0	9.05	0.15	1.69	10844753.0	98894345.4	2248
2012-06-27	9.35	9.4	8.6	8.9	-0.45	-4.81	23033533.0	207575781.65	4845
2012-06-26	9.35	9.45	9.2	9.35	0.0	0.0	10029736.0	93489020.2	2081
2012-06-25	9.45	9.55	9.25	9.35	-0.2	-2.09	9192617.0	86617390.35	2218
2012-06-24	9.65	9.7	9.35	9.55	-0.1	-1.04	14739792.0	139839909.9	2809
2012-06-23	9.8	9.9	9.55	9.65	-0.25	-2.53	11814323.0	115515036.75	2321
2012-06-20	9.95	10.0	9.8	9.9	-0.05	-0.5	10648708.0	105167372.55	2317
2012-06-19	9.9	10.0	9.8	9.95	0.1	1.02	16688200.0	165028421.7	2856
2012-06-18	9.95	10.0	9.8	9.85	0.1	1.03	23656416.0	234095349.65	3327
2012-06-17	9.7	9.8	9.6	9.75	0.05	0.52	20173383.0	195804278.15	3351
2012-06-16	9.8	10.05	8.8	9.7	0.15	1.57	85979745.0	828999368.45	11480
2012-06-13	9.75	9.85	9.55	9.55	-0.1	-1.04	21076097.0	203452353.5	3232
2012-06-12	9.4	9.85	9.35	9.65	0.15	1.58	44141195.0	426014309.95	6625
2012-06-11	9.5	9.65	9.35	9.5	0.2	2.15	34018066.0	323396583.3	4751
2012-06-10	9.0	9.3	8.85	9.3	0.35	3.91	35754906.0	324588321.65	4206
2012-06-09	9.45	9.55	8.8	8.95	-0.2	-2.19	50949935.0	464160364.35	5955
2012-06-06	9.9	9.95	8.9	9.15	-0.65	-6.63	40853132.0	386171666.25	6270
2012-06-05	10.05	10.1	9.75	9.8	-0.15	-1.51	21449192.0	212717703.9	3887
2012-06-04	9.85	10.05	9.75	9.95	-0.05	-0.5	20816679.0	206111417.55	3552
2012-06-03	9.9	10.05	9.75	10.0	0.15	1.52	34501179.0	342729286.15	5757
2012-06-02	10.15	10.4	9.85	9.85	-1.05	-9.63	56935390.0	580082890.0	7711
2012-05-30	11.2	11.25	10.65	10.9	-0.4	-3.54	42731127.0	467370855.25	7687
2012-05-29	11.6	11.6	11.25	11.3	-0.15	-1.31	25501778.0	291573871.0	4712
2012-05-28	11.4	11.5	11.35	11.45	0.2	1.78	39535024.0	451386550.7	5025
2012-05-27	11.4	11.5	11.15	11.25	-0.05	-0.44	39646185.0	449641016.2	5455
2012-05-26	11.25	11.7	11.25	11.3	0.1	0.89	71669384.0	821252714.8	9432
2012-05-23	11.1	11.3	11.05	11.2	0.15	1.36	70762332.0	789940343.9	9816
2012-05-22	11.05	11.15	10.95	11.05	0.1	0.91	34520835.0	381858074.8	6392
2012-05-21	10.85	10.95	10.7	10.95	0.15	1.39	35562840.0	384420718.15	5735
2012-05-20	10.95	11.0	10.65	10.8	0.0	0.0	30261613.0	327900986.55	5358
2012-05-19	10.9	11.15	10.75	10.8	-0.4	-3.57	45289469.0	496839369.7	6914
2012-05-16	10.95	11.25	10.85	11.2	0.0	0.0	52727081.0	582055079.3	7246
2012-05-15	11.1	11.3	10.9	11.2	0.25	2.28	69375295.0	770490260.5	8859
2012-05-14	11.2	11.55	10.9	10.95	-0.45	-3.95	72204665.0	810078333.05	10497
2012-05-13	11.85	12.0	11.3	11.4	-0.45	-3.8	68831857.0	804167223.35	13457
2012-05-12	11.6	12.1	10.8	11.85	0.2	1.72	87626869.0	994857048.75	13557
2012-05-09	12.3	12.45	11.55	11.65	-0.75	-6.05	126981462.0	1538701958.35	14998
2012-05-08	12.0	12.45	11.9	12.4	0.4	3.33	80586790.0	980230809.55	11415
2012-05-07	11.75	12.1	11.65	12.0	0.15	1.27	72056166.0	857518743.95	10299
2012-05-06	12.05	12.3	11.8	11.85	-0.25	-2.07	86080275.0	1037403347.25	13895
2012-05-05	11.5	12.15	11.45	12.1	0.35	2.98	113053563.0	1332658158.05	15866
2012-05-02	11.45	11.75	11.4	11.75	0.35	3.07	39574899.0	456899573.7	6822
2012-05-01	11.4	11.45	11.3	11.4	-0.1	-0.87	16357602.0	186325203.8	4317
2012-04-30	11.55	11.55	11.2	11.5	0.0	0.0	30495755.0	346157639.65	6541
2012-04-29	11.75	11.8	11.5	11.5	-0.25	-2.13	39125704.0	456565536.05	7658
2012-04-28	11.95	12.0	11.7	11.75	0.0	0.0	43981238.0	520149077.7	7338
2012-04-25	11.8	11.85	11.6	11.75	0.0	0.0	55603014.0	653892851.25	8881
2012-04-24	11.95	11.95	11.55	11.75	-0.05	-0.42	45424989.0	533301274.05	8084
2012-04-23	12.0	12.2	11.65	11.8	-0.3	-2.48	79300496.0	947401534.75	12745
2012-04-22	12.2	12.55	12.0	12.1	0.35	2.98	185199220.0	2273357356.3	22804
2012-04-21	11.6	11.85	11.5	11.75	0.25	2.17	42194181.0	494388768.7	7828
2012-04-18	11.85	11.85	11.35	11.5	-0.25	-2.13	66480938.0	772072136.85	11834
2012-04-17	11.1	11.8	10.95	11.75	0.9	8.29	82350725.0	941164930.05	14250
2012-04-16	11.05	11.25	10.25	10.85	-0.25	-2.25	56278157.0	606832036.1	11061
2012-04-15	11.75	11.95	11.0	11.1	-0.9	-7.5	32427514.0	377913495.55	9126
2012-04-14	12.25	12.45	12.0	12.0	-0.15	-1.23	46414493.0	568413570.2	9469
2012-04-11	12.35	12.6	11.35	12.15	-0.4	-3.19	52035378.0	624679718.15	12866
2012-04-10	12.95	13.05	12.4	12.55	-0.35	-2.71	56960763.0	731684570.2	12159
2012-04-09	12.55	12.95	12.5	12.9	0.25	1.98	50372599.0	644052974.8	10423
2012-04-08	12.8	13.35	12.3	12.65	-0.15	-1.17	126207305.0	1630774444.5	21537
2012-04-07	12.85	12.95	12.65	12.8	-0.1	-0.78	21897302.0	279913983.1	5959
2012-04-04	12.95	13.1	12.8	12.9	-0.1	-0.77	24116904.0	311240750.55	6384
2012-04-03	12.8	13.15	12.65	13.0	0.15	1.17	46773857.0	606479803.8	9584
2012-04-02	12.95	13.0	12.6	12.85	-0.05	-0.39	26842776.0	342316795.35	7520
2012-04-01	13.0	13.1	12.85	12.9	-0.2	-1.53	28662912.0	371481252.6	7908
2012-03-31	13.35	13.45	13.0	13.1	-0.05	-0.38	37514327.0	496770217.65	8752
2012-03-28	12.6	13.4	12.35	13.15	0.25	1.94	67653465.0	876844348.45	14968
2012-03-27	13.4	13.5	12.8	12.9	-0.65	-4.8	40641830.0	536594995.8	10538
2012-03-26	13.7	13.7	13.0	13.55	-0.15	-1.09	52982337.0	705713345.7	12968
2012-03-25	13.55	14.3	13.35	13.7	0.5	3.79	95037448.0	1309633839.0	21275
2012-03-24	12.1	13.2	12.1	13.2	1.2	10.0	68679474.0	879001877.1	15091
2012-03-21	12.45	12.85	11.7	12.0	-0.75	-5.88	75872700.0	923278714.25	16911
2012-03-20	13.65	13.9	12.75	12.75	-1.1	-7.94	67604501.0	907082030.65	18107
2012-03-19	13.25	14.1	13.25	13.85	0.8	6.13	95255477.0	1306637779.75	21402
2012-03-18	12.4	13.1	12.2	13.05	0.85	6.97	107193621.0	1354237151.5	19200
2012-03-17	11.7	12.25	11.65	12.2	0.8	7.02	104160137.0	1241247774.15	17046
2012-03-14	10.9	11.65	10.85	11.4	0.65	6.05	129964688.0	1462288067.3	15985
2012-03-13	10.55	11.0	10.4	10.75	0.25	2.38	91151019.0	982759757.1	14818
2012-03-12	10.15	10.65	10.1	10.5	0.4	3.96	102671912.0	1063484870.65	13242
2012-03-11	10.05	10.15	9.95	10.1	0.0	0.0	33778726.0	339334308.85	7147
2012-03-10	10.3	10.35	10.05	10.1	-0.05	-0.49	45585601.0	464245592.4	8675
2012-03-07	9.85	10.25	9.7	10.15	0.15	1.5	58905183.0	592465419.3	9951
2012-03-06	10.1	10.5	9.9	10.0	0.0	0.0	95538361.0	972606787.45	14271
2012-03-05	9.3	10.1	9.25	10.0	0.6	6.38	155192580.0	1529892319.2	16981
2012-03-04	9.3	9.45	9.15	9.4	0.05	0.53	34288641.0	319825817.5	5403
2012-03-03	9.25	9.35	9.1	9.35	0.2	2.19	46970347.0	433837017.3	6764
2012-02-29	9.4	9.4	9.0	9.15	-0.2	-2.14	35526411.0	324946456.8	5934
2012-02-28	9.5	9.6	9.0	9.35	-0.1	-1.06	36888249.0	346586105.85	6163
2012-02-27	9.35	9.5	9.25	9.45	0.1	1.07	20082492.0	188328051.45	3287
2012-02-26	9.4	9.45	9.25	9.35	-0.05	-0.53	27451679.0	256234256.0	4525
2012-02-25	9.1	9.5	9.1	9.4	0.35	3.87	43730926.0	405073740.25	6125
2012-02-22	9.05	9.1	9.0	9.05	-0.05	-0.55	8542614.0	77391845.0	1969
2012-02-21	9.1	9.15	9.05	9.1	0.0	0.0	11517456.0	104555725.05	2313
2012-02-20	9.05	9.2	9.0	9.1	0.0	0.0	20965574.0	190645186.5	3245
2012-02-19	9.0	9.2	8.95	9.1	0.05	0.55	21760830.0	197641329.25	3676
2012-02-18	9.05	9.1	8.9	9.05	0.0	0.0	10475122.0	94109576.3	2442
2012-02-15	9.05	9.05	8.9	9.05	0.05	0.56	9547258.0	85757602.1	2246
2012-02-14	9.15	9.2	9.0	9.0	-0.15	-1.64	14864448.0	134928933.9	3202
2012-02-13	9.15	9.25	9.05	9.15	0.1	1.1	16292767.0	148690922.2	2972
2012-02-12	9.1	9.35	9.05	9.05	0.0	0.0	42200912.0	386676265.8	5524
2012-02-11	8.7	9.15	8.65	9.05	0.4	4.62	38658624.0	348259151.75	5592
2012-02-08	8.7	8.8	8.65	8.65	0.0	0.0	14751997.0	128541090.25	2570
2012-02-07	8.65	8.75	8.55	8.65	0.05	0.58	13086383.0	113108188.1	2436
2012-02-06	8.85	8.9	8.55	8.6	-0.25	-2.82	21188276.0	184179721.3	3774
2012-02-05	9.0	9.0	8.8	8.85	-0.15	-1.67	15470833.0	137621754.0	3350
2012-02-04	9.05	9.25	8.9	9.0	0.1	1.12	34864836.0	315965553.05	6017
2012-02-01	8.25	9.0	8.15	8.9	0.7	8.54	81677302.0	711919748.4	9692
2012-01-31	8.15	8.35	8.1	8.2	0.05	0.61	29709491.0	244671137.1	3955
2012-01-30	8.0	8.15	7.95	8.15	0.15	1.88	21388932.0	172490299.8	3730
2012-01-29	8.0	8.1	7.9	8.0	0.0	0.0	22129285.0	176979585.2	2887
2012-01-28	7.9	8.05	7.85	8.0	0.15	1.91	12641983.0	100357006.35	2286
2012-01-25	7.85	7.95	7.8	7.85	0.0	0.0	15039570.0	118561550.8	1846
2012-01-24	7.8	8.0	7.8	7.85	0.1	1.29	19601176.0	154629158.2	2644
2012-01-23	7.75	7.8	7.7	7.75	0.0	0.0	8742972.0	67752149.0	1457
2012-01-22	7.8	7.9	7.65	7.75	-0.05	-0.64	19649403.0	153031452.7	2350
2012-01-21	7.6	7.8	7.6	7.8	0.25	3.31	21554711.0	165789100.95	2143
2012-01-18	7.45	7.65	7.45	7.55	0.0	0.0	10124990.0	76474565.75	1511
2012-01-17	7.55	7.6	7.45	7.55	0.0	0.0	10097486.0	75905760.35	2007
2012-01-16	7.75	7.8	7.5	7.55	-0.2	-2.58	17568644.0	135136678.9	2708
2012-01-15	7.8	7.85	7.65	7.75	-0.05	-0.64	12579153.0	97638753.15	2109
2012-01-14	7.7	7.9	7.6	7.8	0.1	1.3	24683246.0	192222377.5	3392
2012-01-11	7.7	7.9	7.6	7.7	0.05	0.65	16239353.0	125762075.65	3072
2012-01-10	7.4	7.75	7.4	7.65	0.25	3.38	23308146.0	175773220.5	3539
2012-01-09	7.35	7.4	7.3	7.4	0.0	0.0	8572319.0	62986335.75	1043
2012-01-08	7.4	7.45	7.3	7.4	0.1	1.37	10312001.0	76054447.1	1723
2012-01-07	7.15	7.35	7.1	7.3	0.15	2.1	13927659.0	101210295.35	2032
2012-01-04	7.1	7.15	7.05	7.15	0.05	0.7	3920975.0	27883029.3	752
2012-01-03	7.15	7.2	7.1	7.1	-0.05	-0.7	4814830.0	34423301.25	834
2012-01-02	7.05	7.15	7.0	7.15	0.05	0.7	5691034.0	40256994.1	1272
2012-01-01	7.25	7.3	7.05	7.1	-0.15	-2.07	8716296.0	62177864.05	1787
2011-12-31	7.3	7.3	7.2	7.25	-0.05	-0.68	5369597.0	38971534.85	1103
2011-12-28	7.35	7.35	7.2	7.3	-0.05	-0.68	6887573.0	50002383.05	1466
2011-12-27	7.5	7.55	7.3	7.35	-0.15	-2.0	9645130.0	71424943.95	1934
2011-12-26	7.4	7.55	7.4	7.5	0.1	1.35	10248449.0	76674953.65	2017
[truncated: 997 more rows]
