# Supplementary material for: Effective short-term forecasts of Saudi stock price trends using technical indicators and large-scale multivariate time series
Source: PeerJ Comput Sci. 2023 Jan 6;9:e1205. doi: 10.7717/peerj-cs.1205 (PMC10280263; doi:10.7717/peerj-cs.1205)
Supplement: Supplemental Information 3 [file peerj-cs-09-1205-s003.zip › TASI Dataset 2021/SAMBA_1090.csv]

date	open	high	low	close	change	change_percent	volume_traded	value_traded_SAR	number_trades
2020-03-19	19.96	20.9	19.84	20.0	-0.08	-0.4	5543462.0	112110813.3	2606
2020-03-18	19.24	20.38	19.24	20.08	0.68	3.51	1916904.0	38558168.44	1174
2020-03-17	18.42	20.24	18.42	19.4	1.0	5.43	2114082.0	41073082.98	1714
2020-03-16	19.0	19.04	18.4	18.4	-1.0	-5.15	3315926.0	62207258.42	2551
2020-03-15	19.84	20.0	19.26	19.4	0.22	1.15	2802256.0	54555726.1	1192
2020-03-12	19.0	19.94	18.3	19.18	-1.12	-5.52	3153956.0	60716986.34	2097
2020-03-11	21.2	21.2	19.7	20.3	-0.7	-3.33	3720813.0	77231660.32	2176
2020-03-10	21.3	21.36	20.18	21.0	0.58	2.84	5367337.0	111371433.04	3507
2020-03-09	20.42	21.2	20.42	20.42	-2.26	-9.96	5247217.0	107647350.48	2615
2020-03-08	23.9	24.0	22.68	22.68	-2.52	-10.0	5113362.0	118250865.86	1537
2020-03-05	26.05	26.05	25.2	25.2	-0.55	-2.14	2138708.0	54688417.4	1671
2020-03-04	26.1	26.2	25.7	25.75	-1.1	-4.1	3673243.0	95095651.65	3270
2020-03-03	26.1	27.0	26.1	26.85	1.25	4.88	2845555.0	75946926.65	1836
2020-03-02	26.2	26.7	25.4	25.6	-0.25	-0.97	2334132.0	61142300.5	2235
2020-03-01	26.05	26.25	25.4	25.85	-1.0	-3.72	2653998.0	68529498.3	1305
2020-02-27	26.6	27.0	26.1	26.85	-0.1	-0.37	2817651.0	74750267.1	1808
2020-02-26	27.5	27.95	26.15	26.95	-0.9	-3.23	3215030.0	87147783.7	2623
2020-02-25	27.2	28.1	27.2	27.85	0.45	1.64	1682519.0	46697811.45	1877
2020-02-24	27.95	27.95	27.05	27.4	-0.6	-2.14	1332895.0	36523332.65	1211
2020-02-23	28.4	28.4	27.9	28.0	-0.5	-1.75	832881.0	23378660.35	549
2020-02-20	28.65	28.85	28.4	28.5	0.0	0.0	1449480.0	41417600.05	933
2020-02-19	28.1	28.5	28.0	28.5	0.5	1.79	1259604.0	35672728.15	741
2020-02-18	28.1	28.2	28.0	28.0	-0.2	-0.71	600306.0	16843608.7	558
2020-02-17	28.35	28.35	28.2	28.2	-0.05	-0.18	678530.0	19201234.25	413
2020-02-16	28.3	28.4	28.1	28.25	-0.1	-0.35	456764.0	12917913.3	300
2020-02-13	28.5	28.6	28.15	28.35	-0.2	-0.7	1372989.0	39107932.05	1065
2020-02-12	28.0	28.65	27.95	28.55	0.55	1.96	2695663.0	76661034.5	1629
2020-02-11	28.0	28.45	27.7	28.0	0.0	0.0	2965007.0	82435462.6	1038
2020-02-10	27.8	28.1	27.65	28.0	0.3	1.08	883593.0	24649927.5	691
2020-02-09	28.45	28.45	27.4	27.7	-0.6	-2.12	1420948.0	39600333.75	1218
2020-02-06	28.7	29.1	28.15	28.3	0.05	0.18	2096407.0	60150700.4	1581
2020-02-05	29.15	29.25	28.25	28.25	-0.65	-2.25	1571785.0	45097491.55	1350
2020-02-04	29.25	29.45	28.9	28.9	-0.25	-0.86	1510358.0	43906714.55	1584
2020-02-03	29.5	30.25	29.1	29.15	-0.8	-2.67	1332078.0	39186661.45	1799
2020-02-02	30.25	30.25	29.5	29.95	-0.35	-1.16	722507.0	21588124.2	420
2020-01-30	29.2	30.35	28.9	30.3	1.3	4.48	1778572.0	53021085.75	1253
2020-01-29	29.2	29.4	28.75	29.0	0.0	0.0	2554425.0	74597326.4	1356
2020-01-28	29.1	29.45	29.0	29.0	-0.05	-0.17	1229979.0	35987420.9	1022
2020-01-27	30.05	30.15	29.05	29.05	-1.0	-3.33	1183723.0	35137268.45	1250
2020-01-26	30.5	30.5	30.0	30.05	-0.45	-1.48	981396.0	29597329.15	691
2020-01-23	30.85	30.85	30.2	30.5	-0.3	-0.97	1207067.0	36770644.8	1430
2020-01-22	31.4	31.45	30.75	30.8	-0.5	-1.6	1511740.0	46993705.45	1446
2020-01-21	31.7	31.7	31.3	31.3	-0.35	-1.11	480628.0	15111183.8	622
2020-01-20	31.7	31.8	31.6	31.65	-0.05	-0.16	562710.0	17829406.8	1075
2020-01-19	31.95	31.95	31.65	31.7	-0.1	-0.31	217591.0	6917586.0	368
2020-01-16	31.7	31.8	31.6	31.8	0.25	0.79	1051716.0	33365292.65	949
2020-01-15	31.9	31.95	31.55	31.55	-0.45	-1.41	934930.0	29652231.95	1002
2020-01-14	31.7	32.05	31.6	32.0	0.3	0.95	1149151.0	36637950.9	1109
2020-01-13	31.65	31.95	31.45	31.7	0.2	0.63	2009930.0	63696611.4	1389
2020-01-12	32.5	32.6	31.35	31.5	-0.9	-2.78	1716756.0	54661890.9	1599
2020-01-09	32.1	32.65	32.0	32.4	0.65	2.05	1049889.0	33989892.25	815
2020-01-08	31.45	32.2	31.45	31.75	-0.7	-2.16	669153.0	21311562.05	672
2020-01-07	32.0	32.5	32.0	32.45	0.45	1.41	607004.0	19593322.45	742
2020-01-06	30.8	32.0	30.8	32.0	0.8	2.56	946533.0	29791113.05	1377
2020-01-05	30.5	31.9	30.5	31.2	-1.0	-3.11	747376.0	23421153.15	616
2020-01-02	32.15	32.35	31.85	32.2	0.0	0.0	826630.0	26452955.85	540
2020-01-01	32.35	32.45	31.95	32.2	-0.25	-0.77	413255.0	13267662.55	360
2019-12-31	32.45	32.75	32.15	32.45	0.05	0.15	936679.0	30398509.0	723
2019-12-30	32.7	33.15	32.4	32.4	-0.6	-1.82	1462731.0	47131241.55	1119
2019-12-29	33.15	33.3	33.0	33.0	-0.05	-0.15	534110.0	17715748.15	431
2019-12-26	33.35	33.45	33.05	33.05	-0.3	-0.9	384508.0	12770843.6	321
2019-12-25	34.2	34.2	33.3	33.35	-0.85	-2.49	383176.0	12862074.7	392
2019-12-24	34.5	34.8	33.75	34.2	-0.75	-2.15	721341.0	24588198.3	898
2019-12-23	33.15	34.95	33.0	34.95	1.95	5.91	1768729.0	59405953.25	1071
2019-12-22	32.8	33.2	32.8	33.0	0.1	0.3	607505.0	20047907.45	592
2019-12-19	32.8	33.1	32.6	32.9	0.1	0.3	1852238.0	60929851.65	747
2019-12-18	32.3	33.15	32.1	32.8	0.2	0.61	1683752.0	55366414.2	1235
2019-12-17	32.0	32.6	31.85	32.6	0.7	2.19	1882502.0	60865998.3	1315
2019-12-16	31.4	32.8	31.4	31.9	0.55	1.75	1360430.0	43896103.75	1668
2019-12-15	32.4	32.4	31.35	31.35	0.1	0.32	428548.0	13531368.35	245
2019-12-12	32.05	32.45	31.25	31.25	-0.6	-1.88	1160660.0	37077112.8	1195
2019-12-11	31.7	32.15	31.7	31.85	0.15	0.47	985689.0	31520853.25	867
2019-12-10	31.7	31.95	31.65	31.7	-0.1	-0.31	799948.0	25391089.75	699
2019-12-09	31.5	32.15	31.35	31.8	0.7	2.25	2544949.0	80095006.65	1129
2019-12-08	29.7	31.3	29.7	31.1	1.5	5.07	1480057.0	45250687.35	832
2019-12-05	29.75	29.9	29.25	29.6	-0.15	-0.5	747781.0	22077601.85	1557
2019-12-04	29.15	29.75	28.9	29.75	0.65	2.23	964131.0	28312315.25	744
2019-12-03	29.05	29.7	29.05	29.1	0.05	0.17	2843673.0	83260727.4	1411
2019-12-02	29.0	29.2	28.8	29.05	0.15	0.52	1274820.0	36982946.75	889
2019-12-01	28.95	29.1	28.9	28.9	-0.25	-0.86	1149089.0	33329814.3	948
2019-11-28	29.15	29.25	28.55	29.15	-0.2	-0.68	1495836.0	42996811.05	1233
2019-11-27	29.6	29.8	29.1	29.35	0.1	0.34	941829.0	27730236.3	1078
2019-11-26	30.0	30.1	29.25	29.25	-0.9	-2.99	3733599.0	109971371.2	1108
2019-11-25	29.8	30.15	29.8	30.15	0.35	1.17	1339132.0	39697374.1	822
2019-11-24	29.8	30.35	29.8	29.8	-0.2	-0.67	709474.0	21209806.95	369
2019-11-21	30.1	30.15	29.9	30.0	-0.15	-0.5	1093086.0	32801265.35	740
2019-11-20	30.1	30.4	29.95	30.15	-0.05	-0.17	836075.0	24801470.8	418
2019-11-19	30.45	30.6	29.9	30.2	-0.25	-0.82	1116023.0	33648309.75	845
2019-11-18	30.05	30.45	29.95	30.45	0.55	1.84	802646.0	24243968.35	560
2019-11-17	30.05	30.65	29.8	29.9	-0.15	-0.5	429725.0	12929575.65	399
2019-11-14	30.05	30.45	29.95	30.05	-0.25	-0.83	900603.0	26785540.85	943
2019-11-13	29.9	30.3	29.7	30.3	0.35	1.17	977587.0	29433711.65	641
2019-11-12	29.3	29.95	29.15	29.95	0.65	2.22	818296.0	24284179.9	914
2019-11-11	29.3	29.4	29.0	29.3	0.25	0.86	920541.0	26922144.65	590
2019-11-10	28.5	29.3	28.35	29.05	0.55	1.93	1211821.0	34950170.3	735
2019-11-07	27.7	28.65	27.65	28.5	0.85	3.07	1708752.0	48469092.45	1007
2019-11-06	27.8	27.8	27.3	27.65	-0.3	-1.07	999775.0	27583148.65	643
2019-11-05	27.05	27.95	26.8	27.95	0.95	3.52	914737.0	25078912.2	1163
2019-11-04	26.7	27.0	26.35	27.0	0.5	1.89	1152420.0	30743705.4	882
2019-11-03	27.1	27.2	26.5	26.5	-1.2	-4.33	1218859.0	32725663.5	635
2019-10-31	27.4	27.7	27.1	27.7	0.2	0.73	1383307.0	37930208.65	1207
2019-10-30	27.0	27.5	26.5	27.5	0.6	2.23	888977.0	23988434.3	646
2019-10-29	27.8	27.9	26.8	26.9	-0.3	-1.1	2450779.0	66461543.55	1499
2019-10-28	27.5	27.7	27.2	27.2	-0.35	-1.27	463207.0	12733827.4	460
2019-10-27	28.0	28.2	27.55	27.55	-0.45	-1.61	410755.0	11441577.55	293
2019-10-24	27.7	28.0	27.55	28.0	0.2	0.72	1224010.0	34021950.2	789
2019-10-23	27.7	27.9	27.3	27.8	0.1	0.36	1682901.0	46388234.2	884
2019-10-22	27.15	28.0	27.0	27.7	0.7	2.59	3200750.0	88032445.95	1617
2019-10-21	26.75	27.0	26.2	27.0	0.15	0.56	2693706.0	71842877.95	1267
2019-10-20	26.35	27.25	26.35	26.85	0.85	3.27	1986864.0	53413692.1	967
2019-10-17	25.6	26.2	25.55	26.0	0.35	1.36	1796939.0	46505558.85	942
2019-10-16	25.75	25.9	25.4	25.65	0.0	0.0	1741365.0	44616999.6	1110
2019-10-15	26.0	26.0	25.5	25.65	-0.4	-1.54	1738801.0	44667973.15	1040
2019-10-14	25.75	26.25	25.7	26.05	0.05	0.19	4875176.0	126828440.85	1051
2019-10-13	26.3	26.85	25.75	26.0	-0.2	-0.76	900548.0	23535459.55	476
2019-10-10	26.05	26.3	25.7	26.2	0.15	0.58	2287426.0	59536425.25	1354
2019-10-09	26.6	26.6	26.05	26.05	-0.75	-2.8	875548.0	23000634.65	916
2019-10-08	27.2	27.2	26.4	26.8	-0.35	-1.29	1251520.0	33431881.05	973
2019-10-07	27.2	27.6	27.0	27.15	0.0	0.0	1458400.0	39681134.7	658
2019-10-06	27.2	27.5	27.15	27.15	0.0	0.0	932321.0	25426688.95	764
2019-10-03	27.9	27.95	27.1	27.15	-0.5	-1.81	1482457.0	40601432.55	1337
2019-10-02	28.25	28.3	27.65	27.65	-0.55	-1.95	904506.0	25349442.05	1199
2019-10-01	28.75	28.85	28.15	28.2	-0.4	-1.4	813387.0	23084681.1	1010
2019-09-30	28.5	29.3	28.3	28.6	0.2	0.7	2220397.0	63517112.95	860
2019-09-29	28.25	28.5	28.1	28.4	0.25	0.89	329688.0	9341160.4	268
2019-09-26	28.35	28.35	27.95	28.15	-0.15	-0.53	2581436.0	72523990.95	1405
2019-09-25	29.1	29.1	28.15	28.3	-0.8	-2.75	1304240.0	37076894.5	1134
2019-09-24	28.4	29.25	28.4	29.1	0.6	2.11	1509349.0	43628274.75	3907
2019-09-22	28.1	28.5	27.9	28.5	0.25	0.88	665639.0	18781469.15	479
2019-09-19	28.1	28.3	27.55	28.25	0.25	0.89	8171473.0	230073877.5	2644
2019-09-18	27.95	28.05	27.65	28.0	0.25	0.9	1572215.0	43823645.05	982
2019-09-17	27.45	28.5	27.25	27.75	0.0	0.0	1968787.0	54731727.95	1028
2019-09-16	26.9	27.75	26.85	27.75	0.95	3.54	2219257.0	60835062.55	1624
2019-09-15	26.2	27.0	26.2	26.8	-0.4	-1.47	476196.0	12777641.35	551
2019-09-12	27.6	27.6	27.2	27.2	-0.35	-1.27	1770918.0	48387583.05	1279
2019-09-11	28.0	28.0	27.55	27.55	-0.65	-2.3	1437383.0	39757454.7	1762
2019-09-10	28.35	28.35	27.9	28.2	-0.2	-0.7	1878984.0	52790471.55	1156
2019-09-09	28.35	28.4	28.05	28.4	0.2	0.71	1193319.0	33705624.3	1169
2019-09-08	29.0	29.0	28.15	28.2	-0.7	-2.42	1039388.0	29532815.2	822
2019-09-05	28.4	28.9	28.15	28.9	0.55	1.94	3002843.0	86074248.85	3198
2019-09-04	28.1	28.7	28.05	28.35	0.35	1.25	1093316.0	31045610.25	1208
2019-09-03	28.35	28.45	28.0	28.0	-0.25	-0.88	1362654.0	38367742.8	1365
2019-09-02	28.3	28.5	27.85	28.25	0.05	0.18	2010324.0	56730161.95	1488
2019-09-01	28.7	28.8	27.9	28.2	-0.5	-1.74	951704.0	26841392.65	632
2019-08-29	30.05	30.4	28.65	28.7	-1.3	-4.33	3771085.0	110150944.3	2374
2019-08-28	29.75	30.55	29.25	30.0	-0.35	-1.15	4396299.0	132843567.8	2271
2019-08-27	29.7	30.5	28.55	30.35	1.05	3.58	44446870.0	1341524088.0	7853
2019-08-26	29.2	29.55	28.5	29.3	-0.15	-0.51	3550808.0	102950733.2	2479
2019-08-25	30.0	30.0	29.3	29.45	-0.75	-2.48	1638499.0	48449594.45	646
2019-08-22	31.0	31.0	29.7	30.2	-0.8	-2.58	9407010.0	289589521.15	1955
2019-08-21	30.85	31.2	30.65	31.0	0.0	0.0	1568805.0	48463724.85	1360
2019-08-20	30.3	31.0	30.3	31.0	0.85	2.82	1685034.0	51706032.85	1476
2019-08-19	30.0	30.65	30.0	30.15	0.25	0.84	1817301.0	55137781.4	3094
2019-08-18	30.05	30.1	29.4	29.9	-0.4	-1.32	1198073.0	35840918.35	812
2019-08-08	29.25	30.3	29.25	30.3	0.75	2.54	3146249.0	93831917.15	1144
2019-08-07	29.35	29.85	29.2	29.55	0.4	1.37	2289728.0	67245228.35	1547
2019-08-06	29.55	29.55	29.1	29.15	-0.75	-2.51	3112593.0	91095003.85	2731
2019-08-05	30.15	30.4	29.6	29.9	-0.25	-0.83	2994337.0	89752645.95	2464
2019-08-04	30.9	30.9	30.0	30.15	-1.15	-3.67	1420226.0	42993215.85	1031
2019-08-01	31.7	31.8	30.7	31.3	-1.4	-4.28	3123872.0	97274122.35	3231
2019-07-31	32.65	33.0	32.6	32.7	-0.4	-1.21	910346.0	29828014.05	1133
2019-07-30	33.25	33.3	32.75	33.1	0.1	0.3	1658006.0	54675124.45	1061
2019-07-29	33.85	33.9	32.9	33.0	-0.9	-2.65	1648606.0	54796738.5	1821
2019-07-28	33.7	34.1	33.7	33.9	-0.1	-0.29	770043.0	26101884.7	682
2019-07-25	33.5	34.05	33.3	34.0	0.65	1.95	3789665.0	127816371.95	962
2019-07-24	33.6	33.7	33.3	33.35	-0.25	-0.74	1633572.0	54753605.4	720
2019-07-23	33.9	34.0	33.6	33.6	-0.25	-0.74	715227.0	24159502.25	709
2019-07-22	34.3	34.5	33.85	33.85	-0.45	-1.31	1110061.0	37965238.15	957
2019-07-21	34.35	34.5	34.15	34.3	-0.2	-0.58	576441.0	19776571.0	429
2019-07-18	34.6	34.7	34.25	34.5	-0.15	-0.43	2719004.0	93841064.7	1456
2019-07-17	34.65	34.95	34.5	34.65	0.1	0.29	2788698.0	96537072.25	967
2019-07-16	34.7	34.8	34.5	34.55	0.0	0.0	2681058.0	92756168.85	832
2019-07-15	35.1	35.1	34.45	34.55	-0.55	-1.57	2143973.0	74609183.2	953
2019-07-14	35.4	35.45	34.9	35.1	0.0	0.0	676071.0	23811882.85	481
2019-07-11	34.65	35.15	34.55	35.1	0.55	1.59	2299323.0	79783355.1	849
2019-07-10	34.75	34.85	34.35	34.55	-0.2	-0.58	1566159.0	54168819.3	909
2019-07-09	35.3	35.3	34.65	34.75	-0.45	-1.28	1768340.0	61584174.05	1362
2019-07-08	35.4	35.4	35.1	35.2	-0.05	-0.14	809620.0	28489453.95	815
2019-07-07	35.9	35.9	35.2	35.25	-0.35	-0.98	415999.0	14753479.1	397
2019-07-04	35.3	35.8	35.3	35.6	0.2	0.56	1113628.0	39623519.55	491
2019-07-03	35.5	35.75	35.2	35.4	-0.05	-0.14	947286.0	33588406.4	722
2019-07-02	35.95	35.95	35.15	35.45	-0.55	-1.53	1024382.0	36404383.2	1142
2019-07-01	35.55	36.0	35.2	36.0	0.35	0.98	1284013.0	45668146.5	1078
2019-06-30	35.6	35.9	35.4	35.65	0.25	0.71	516737.0	18458438.2	400
2019-06-27	34.7	35.5	34.7	35.4	1.0	2.91	1341846.0	47264064.15	1172
2019-06-26	33.6	34.6	33.3	34.4	0.85	2.53	5127485.0	173043497.9	2378
2019-06-25	33.6	33.6	32.75	33.55	0.15	0.45	5417646.0	180055022.65	1978
2019-06-24	34.85	34.9	32.5	33.4	-1.3	-3.75	4176648.0	141077835.8	2481
2019-06-23	35.6	36.05	34.6	34.7	-1.3	-3.61	1028230.0	36297032.9	859
2019-06-20	36.9	37.0	35.45	36.0	-0.95	-2.57	9425939.0	340708094.45	2936
2019-06-19	37.05	37.2	36.9	36.95	-0.25	-0.67	5687768.0	210930638.8	1947
2019-06-18	37.2	37.2	36.65	37.2	0.2	0.54	3904897.0	144120764.15	1035
2019-06-17	36.65	37.3	36.6	37.0	0.4	1.09	4580161.0	168954237.15	2928
2019-06-16	38.4	38.4	36.5	36.6	-1.8	-4.69	2441098.0	90554365.5	1683
2019-06-13	38.0	38.45	37.9	38.4	-0.1	-0.26	2289817.0	87447895.35	1645
2019-06-12	37.95	38.5	37.3	38.5	0.5	1.32	3525003.0	134216263.3	2440
2019-06-11	37.2	38.0	36.95	38.0	0.8	2.15	3578713.0	133934822.55	2083
2019-06-10	36.0	37.2	35.95	37.2	1.1	3.05	3954059.0	144984000.9	2089
2019-06-09	35.5	36.3	34.9	36.1	1.1	3.14	999921.0	35832334.0	804
2019-05-30	34.0	35.0	33.8	35.0	0.9	2.64	1755766.0	60756908.65	1154
2019-05-29	34.45	34.95	33.3	34.1	-0.85	-2.43	2974334.0	101099752.75	1492
2019-05-28	33.85	34.95	33.0	34.95	1.0	2.95	39136483.0	1358502537.05	6080
2019-05-27	34.5	34.65	33.1	33.95	-0.45	-1.31	3467120.0	117165487.0	2209
2019-05-26	35.1	35.6	33.7	34.4	-1.2	-3.37	2753043.0	94241220.6	2124
2019-05-23	36.4	36.55	35.45	35.6	-0.9	-2.47	4014901.0	144772217.35	1779
2019-05-22	36.1	36.6	35.5	36.5	0.5	1.39	3053547.0	110560016.45	1321
2019-05-21	35.5	36.1	35.35	36.0	0.5	1.41	1754269.0	62687288.5	1162
2019-05-20	34.9	35.5	34.5	35.5	0.6	1.72	3581672.0	124989240.9	1607
2019-05-19	34.8	35.5	34.65	34.9	0.1	0.29	998126.0	35120977.05	439
2019-05-16	34.7	35.2	34.6	34.8	0.5	1.46	4410321.0	152321060.25	1689
2019-05-15	34.65	35.5	34.3	34.3	0.3	0.88	4650066.0	160119847.3	1442
2019-05-14	33.75	35.0	33.05	34.0	-0.45	-1.31	4585545.0	157954418.65	1171
2019-05-13	34.55	35.4	33.3	34.45	-0.6	-1.71	3468273.0	120277525.5	1140
2019-05-12	36.05	36.05	34.6	35.05	-1.0	-2.77	1074912.0	37848791.5	1137
2019-05-09	35.85	36.55	35.6	36.05	0.0	0.0	2998556.0	107922689.7	1797
2019-05-08	36.55	36.8	35.3	36.05	-0.45	-1.23	2184922.0	79490185.4	2213
2019-05-07	37.2	37.5	36.5	36.5	-0.7	-1.88	1285103.0	47581062.05	2025
2019-05-06	37.55	38.2	36.65	37.2	-0.95	-2.49	1821301.0	67506346.0	1619
2019-05-05	38.2	38.2	37.4	38.15	-0.25	-0.65	1107567.0	41977586.05	448
2019-05-02	38.15	38.45	38.1	38.4	0.2	0.52	2314771.0	85031605.7	1462
2019-05-01	37.75	38.2	37.5	38.2	0.3	0.79	1022619.0	38694493.85	907
2019-04-30	38.2	38.75	37.6	37.9	-0.05	-0.13	7797558.0	296193471.9	3967
2019-04-29	38.4	38.45	37.85	37.95	-0.2	-0.52	1703623.0	64877690.75	1053
2019-04-28	38.35	38.4	37.85	38.15	-0.6	-1.55	1516571.0	57898361.3	790
2019-04-25	38.3	38.75	38.25	38.75	0.4	1.04	967726.0	37286202.6	826
2019-04-24	38.55	38.6	38.25	38.35	0.0	0.0	1009637.0	38795086.3	918
2019-04-23	38.3	38.55	38.3	38.35	0.05	0.13	1319273.0	50675420.7	944
2019-04-22	38.8	39.0	38.15	38.3	-0.4	-1.03	1082835.0	41550902.45	730
2019-04-21	38.9	38.9	38.55	38.7	-0.2	-0.51	537690.0	20792021.85	391
2019-04-18	38.75	39.05	38.6	38.9	0.15	0.39	760706.0	29501131.45	574
2019-04-17	38.3	38.95	38.3	38.75	0.45	1.17	2118953.0	81861514.85	1167
2019-04-16	38.55	38.55	38.2	38.3	0.0	0.0	1467334.0	56227303.35	1136
2019-04-15	38.65	38.7	38.1	38.3	-0.3	-0.78	2128013.0	81510881.45	1434
2019-04-14	39.0	39.05	38.6	38.6	-0.5	-1.28	407481.0	15822548.35	422
2019-04-11	39.1	39.2	38.9	39.1	0.0	0.0	838323.0	32729753.6	864
2019-04-10	39.0	39.1	38.55	39.1	0.15	0.39	1035295.0	40254245.55	997
2019-04-09	38.95	39.1	38.75	38.95	0.0	0.0	810892.0	31580962.65	775
2019-04-08	38.3	38.95	38.3	38.95	0.2	0.52	865735.0	33451724.35	854
2019-04-07	39.0	39.3	38.35	38.75	-0.2	-0.51	617127.0	23951989.8	430
2019-04-04	38.85	39.25	38.85	38.95	-0.05	-0.13	981075.0	38316347.05	959
2019-04-03	39.0	39.15	38.8	39.0	0.0	0.0	1121948.0	43742968.65	898
2019-04-02	39.4	39.4	38.6	39.0	-0.3	-0.76	1180418.0	46056361.4	1020
2019-04-01	38.9	39.4	38.85	39.3	0.4	1.03	988535.0	38686517.5	843
2019-03-31	38.5	39.05	38.3	38.9	0.5	1.3	722083.0	27941910.8	438
2019-03-28	37.95	38.5	37.8	38.4	0.4	1.05	1517594.0	57936785.95	1500
2019-03-27	37.2	38.0	37.05	38.0	0.8	2.15	999359.0	37355459.1	917
2019-03-26	37.4	37.4	36.9	37.2	-0.55	-1.46	622697.0	23086224.05	785
2019-03-25	37.95	37.95	36.8	37.75	0.25	0.67	793255.0	29472927.1	822
2019-03-24	36.9	37.7	36.9	37.5	0.1	0.27	417524.0	15586023.95	286
2019-03-21	37.0	37.5	36.95	37.4	0.4	1.08	317413.0	11846348.95	320
2019-03-20	36.8	37.15	36.7	37.0	0.15	0.41	305145.0	11305773.95	322
2019-03-19	36.55	36.85	36.25	36.85	0.35	0.96	999578.0	36518849.9	547
2019-03-18	36.1	36.5	35.25	36.5	0.4	1.11	2099145.0	75078900.6	1101
2019-03-17	36.15	36.4	35.9	36.1	-0.15	-0.41	1673979.0	60143681.8	209
2019-03-14	36.0	36.25	35.75	36.25	0.35	0.97	4130874.0	149208628.5	1290
2019-03-13	35.65	36.0	35.55	35.9	0.4	1.13	881544.0	31628475.2	560
2019-03-12	35.25	35.65	35.0	35.5	0.4	1.14	785885.0	27754833.8	653
2019-03-11	35.7	35.75	35.1	35.1	-0.65	-1.82	555793.0	19686386.7	570
2019-03-10	36.25	36.3	35.7	35.75	-0.25	-0.69	385093.0	13844876.4	183
2019-03-07	36.35	36.35	35.8	36.0	-0.4	-1.1	647680.0	23309969.1	611
2019-03-06	36.95	36.95	36.3	36.4	-0.4	-1.09	377356.0	13790386.25	321
2019-03-05	36.85	36.9	36.5	36.8	-0.05	-0.14	447907.0	16478881.1	417
2019-03-04	36.75	36.85	36.4	36.85	0.0	0.0	800699.0	29384090.15	442
2019-03-03	36.45	37.15	36.45	36.85	0.4	1.1	558219.0	20587631.3	363
2019-02-28	36.2	36.85	36.0	36.45	0.35	0.97	898920.0	31194038.85	532
2019-02-27	36.4	36.6	35.0	36.1	-0.1	-0.28	1854772.0	65855418.05	1138
2019-02-26	36.3	36.3	35.7	36.2	0.2	0.56	551071.0	19828925.5	389
2019-02-25	36.7	36.7	35.9	36.0	-0.7	-1.91	679276.0	24518170.4	525
2019-02-24	37.15	37.25	36.7	36.7	-0.35	-0.94	146112.0	5389792.0	103
2019-02-21	37.25	37.25	36.7	37.05	-0.1	-0.27	696829.0	25642998.15	451
2019-02-20	36.25	37.2	36.15	37.15	1.15	3.19	565160.0	20895607.9	557
2019-02-19	36.35	36.7	36.0	36.0	-0.8	-2.17	407368.0	14873014.0	377
2019-02-18	37.0	37.25	36.8	36.8	-0.2	-0.54	929331.0	34398948.2	678
2019-02-17	37.3	37.3	36.95	37.0	-0.5	-1.33	277916.0	10291466.0	233
2019-02-14	37.5	37.5	36.95	37.5	0.1	0.27	564806.0	21043815.15	507
2019-02-13	37.6	37.75	37.4	37.4	-0.25	-0.66	899313.0	33757528.65	600
2019-02-12	37.45	38.0	37.45	37.65	-0.05	-0.13	1029790.0	38773823.1	612
2019-02-11	37.9	38.2	37.1	37.7	-0.15	-0.4	867531.0	32556980.75	607
2019-02-10	38.8	38.8	37.85	37.85	-0.85	-2.2	1189723.0	45732929.2	378
2019-02-07	37.9	38.9	37.8	38.7	0.8	2.11	1603679.0	61585870.45	741
2019-02-06	37.25	37.9	37.25	37.9	0.75	2.02	1123622.0	42218587.5	669
2019-02-05	36.25	37.3	36.2	37.15	0.75	2.06	1320394.0	48880521.85	983
2019-02-04	36.7	36.7	36.25	36.4	-0.05	-0.14	750435.0	27367930.4	533
2019-02-03	36.35	36.8	36.35	36.45	0.15	0.41	310504.0	11360930.6	152
2019-01-31	36.6	36.85	36.3	36.3	-0.2	-0.55	1227236.0	45013595.4	639
2019-01-30	36.8	37.2	36.5	36.5	-0.6	-1.62	643577.0	23694696.65	480
2019-01-29	37.7	37.7	36.8	37.1	-0.6	-1.59	1110375.0	41182291.1	741
2019-01-28	38.0	38.1	37.5	37.7	-0.2	-0.53	1232301.0	46501482.3	806
2019-01-27	37.9	38.2	37.65	37.9	0.0	0.0	447301.0	16971413.2	297
2019-01-24	38.0	38.45	37.9	37.9	-0.05	-0.13	776561.0	29656956.85	521
2019-01-23	37.1	38.0	37.0	37.95	0.65	1.74	1437464.0	54278473.2	936
2019-01-22	36.65	37.3	36.2	37.3	0.65	1.77	1227114.0	45056114.4	925
2019-01-21	35.5	36.8	34.8	36.65	1.05	2.95	1507108.0	54560065.75	1147
2019-01-20	36.8	36.8	35.6	35.6	-1.2	-3.26	807281.0	29181883.9	523
2019-01-17	36.0	36.95	35.6	36.8	0.8	2.22	1446294.0	52677222.2	1402
2019-01-16	35.5	36.0	35.5	36.0	0.8	2.27	928620.0	33323822.95	812
2019-01-15	34.9	35.5	34.9	35.2	0.3	0.86	853283.0	30216103.85	784
2019-01-14	34.95	35.4	34.8	34.9	-0.1	-0.29	977208.0	34327148.45	782
2019-01-13	34.5	35.5	34.4	35.0	0.25	0.72	1524666.0	53493557.35	570
2019-01-10	33.9	34.75	33.85	34.75	0.85	2.51	899058.0	30969090.0	826
2019-01-09	33.3	34.15	33.3	33.9	0.7	2.11	1113155.0	37570248.75	714
2019-01-08	33.0	33.2	32.6	33.2	0.2	0.61	841101.0	27759972.95	517
2019-01-07	31.65	33.0	31.6	33.0	1.35	4.27	1916519.0	61977027.15	1050
2019-01-06	31.6	31.8	31.5	31.65	0.2	0.64	1402279.0	44388060.2	304
2019-01-03	31.2	31.6	31.2	31.45	0.25	0.8	833353.0	26136761.75	533
2019-01-02	31.25	31.4	31.05	31.2	-0.25	-0.79	493600.0	15409271.15	400
2019-01-01	31.4	31.5	31.2	31.45	0.05	0.16	52865.0	1657332.15	50
2018-12-31	31.25	31.7	31.25	31.4	0.2	0.64	548345.0	17299003.15	373
2018-12-30	30.65	31.65	30.65	31.2	0.7	2.3	554639.0	17284014.95	351
2018-12-27	30.7	30.75	30.4	30.5	0.5	1.67	697987.0	21358046.35	636
2018-12-26	30.1	30.1	29.9	30.0	-0.05	-0.17	703535.0	21084777.2	237
2018-12-25	29.9	30.35	29.9	30.05	-0.3	-0.99	485772.0	14601356.3	238
2018-12-24	29.85	30.45	29.55	30.35	0.5	1.68	1021001.0	30678634.05	580
2018-12-23	29.9	30.25	29.55	29.85	-0.9	-2.93	1733150.0	51792897.1	472
2018-12-20	31.15	31.15	30.3	30.75	-0.35	-1.13	989525.0	30252812.55	829
2018-12-19	31.4	31.6	31.05	31.1	-0.4	-1.27	358920.0	11230735.0	616
2018-12-18	31.5	31.75	31.4	31.5	-0.25	-0.79	486308.0	15364327.2	527
2018-12-17	31.75	31.9	31.65	31.75	0.0	0.0	379759.0	12064044.85	491
2018-12-16	31.75	31.8	31.7	31.75	-0.1	-0.31	491365.0	15596825.1	408
2018-12-13	31.65	32.0	31.55	31.85	0.25	0.79	800114.0	25391541.5	543
2018-12-12	31.3	31.65	31.3	31.6	0.5	1.61	581173.0	18258165.3	552
2018-12-11	31.25	31.3	31.1	31.1	-0.2	-0.64	519155.0	16220068.75	337
2018-12-10	31.3	31.4	31.1	31.3	0.1	0.32	513244.0	16060545.1	324
2018-12-09	31.35	31.55	31.2	31.2	-0.15	-0.48	179804.0	5639983.6	147
2018-12-06	31.55	31.55	31.15	31.35	-0.2	-0.63	413503.0	12946925.9	454
2018-12-05	31.0	31.6	31.0	31.55	0.45	1.45	345662.0	10856116.3	348
2018-12-04	31.35	31.6	31.05	31.1	-0.6	-1.89	620326.0	19437035.75	579
2018-12-03	31.0	31.9	31.0	31.7	0.7	2.26	1312182.0	41447153.85	626
2018-12-02	30.7	31.5	30.7	31.0	0.05	0.16	1183822.0	36923049.2	749
2018-11-29	29.8	30.95	29.5	30.95	1.4	4.74	2270580.0	67780889.4	3078
2018-11-28	29.45	29.85	29.25	29.55	0.1	0.34	731966.0	21708753.3	832
2018-11-27	29.1	29.5	29.05	29.45	0.45	1.55	409488.0	11945974.0	362
2018-11-26	29.0	29.25	28.95	29.0	0.05	0.17	547020.0	15907338.0	438
2018-11-25	29.5	29.5	28.9	28.95	-0.55	-1.86	234969.0	6840921.25	165
2018-11-22	29.3	29.65	29.2	29.5	0.35	1.2	575525.0	17006284.05	297
2018-11-21	29.0	29.4	29.0	29.15	0.0	0.0	1137021.0	33250226.5	834
2018-11-20	28.8	29.45	28.8	29.15	0.15	0.52	1199258.0	34916194.5	690
2018-11-19	28.7	29.25	28.6	29.0	0.7	2.47	2013432.0	58435857.85	926
2018-11-18	28.9	28.9	28.0	28.3	-0.65	-2.25	2156681.0	61236786.25	827
2018-11-15	29.25	29.35	28.6	28.95	-0.35	-1.19	2443928.0	70677571.25	1180
2018-11-14	29.65	29.8	29.25	29.3	-0.65	-2.17	1417580.0	41890010.7	775
2018-11-13	30.0	30.0	29.8	29.95	-0.2	-0.66	402784.0	12053103.3	257
2018-11-12	30.0	30.2	29.9	30.15	0.35	1.17	3959233.0	118083419.9	328
2018-11-11	30.25	30.25	29.7	29.8	-0.2	-0.67	431619.0	12862761.55	288
2018-11-08	30.05	30.2	29.8	30.0	-0.2	-0.66	625436.0	18748176.05	384
2018-11-07	30.4	30.55	30.0	30.2	-0.2	-0.66	368699.0	11112076.65	226
2018-11-06	30.5	30.65	30.25	30.4	-0.05	-0.16	156811.0	4772220.35	163
2018-11-05	30.7	30.75	30.2	30.45	-0.3	-0.98	579304.0	17609981.9	400
2018-11-04	31.2	31.2	30.75	30.75	-0.15	-0.49	113163.0	3502645.25	157
2018-11-01	31.0	31.2	30.9	30.9	-0.15	-0.48	438903.0	13635929.1	260
2018-10-31	31.0	31.2	30.85	31.05	0.05	0.16	918501.0	28549977.75	793
2018-10-30	31.1	31.2	30.6	31.0	-0.05	-0.16	668877.0	20697962.9	472
2018-10-29	31.2	31.6	31.0	31.05	-0.35	-1.11	1150070.0	36108782.95	495
2018-10-28	31.2	31.55	30.9	31.4	-0.25	-0.79	585209.0	18276221.25	339
2018-10-25	31.0	31.7	30.5	31.65	1.65	5.5	7362515.0	230330246.5	2007
2018-10-24	30.9	31.15	30.0	30.0	-0.8	-2.6	2064021.0	62921765.1	1242
2018-10-23	31.6	32.0	30.8	30.8	-2.2	-6.67	3899705.0	122553539.65	3258
2018-10-22	31.0	33.0	29.0	33.0	2.0	6.45	7556434.0	234256455.6	2003
2018-10-21	30.0	31.0	29.35	31.0	0.1	0.32	3756434.0	114234910.5	944
2018-10-18	31.4	31.45	30.55	30.9	-0.15	-0.48	1930387.0	60075455.05	858
2018-10-17	31.35	31.95	31.05	31.05	-1.2	-3.72	2708195.0	85445095.1	1132
2018-10-16	31.5	32.25	30.2	32.25	0.3	0.94	8427143.0	265637523.05	2549
2018-10-15	30.6	32.0	29.6	31.95	0.95	3.06	11129835.0	349365516.8	2400
2018-10-14	29.65	31.0	27.7	31.0	1.0	3.33	6668149.0	195228457.75	1459
2018-10-11	31.2	31.2	29.8	30.0	-1.7	-5.36	3000480.0	90618364.35	1922
2018-10-10	31.6	31.85	31.0	31.7	0.2	0.63	1240934.0	38986324.0	870
2018-10-09	31.9	31.9	31.4	31.5	-0.45	-1.41	720872.0	22743192.25	444
2018-10-08	31.7	31.95	31.35	31.95	0.5	1.59	844571.0	26683621.35	440
2018-10-07	31.5	31.7	31.1	31.45	0.0	0.0	747868.0	23566233.1	388
2018-10-04	32.0	32.2	31.0	31.45	-0.8	-2.48	735084.0	23089878.15	1225
2018-10-03	31.4	32.25	31.35	32.25	0.85	2.71	899199.0	28684685.05	608
2018-10-02	32.05	32.15	31.1	31.4	-0.85	-2.64	656564.0	20861632.55	582
2018-10-01	31.6	32.25	31.6	32.25	0.55	1.74	1628008.0	52207329.05	679
2018-09-30	31.55	31.95	31.3	31.7	0.35	1.12	1171028.0	36993790.65	355
2018-09-27	31.35	31.95	31.3	31.35	0.35	1.13	2360375.0	74493261.75	692
2018-09-26	30.45	31.05	30.3	31.0	0.7	2.31	1061879.0	32503028.7	564
2018-09-25	29.75	30.5	29.75	30.3	0.4	1.34	1131132.0	34253457.6	742
2018-09-20	30.3	30.45	29.5	29.9	-0.45	-1.48	1112979.0	33370083.3	450
2018-09-19	29.5	30.45	29.5	30.35	0.85	2.88	1630930.0	49052097.05	611
2018-09-18	29.1	29.95	29.05	29.5	0.25	0.85	2264900.0	66997522.0	865
2018-09-17	27.7	29.3	27.55	29.25	1.6	5.79	1948334.0	55172148.95	862
2018-09-16	28.55	28.8	27.65	27.65	-0.95	-3.32	1018145.0	28570406.1	473
2018-09-13	28.6	28.9	28.25	28.6	0.15	0.53	796112.0	22694924.75	536
2018-09-12	28.7	29.5	28.2	28.45	-0.35	-1.22	969603.0	27828045.8	664
2018-09-11	29.0	29.2	28.6	28.8	-0.25	-0.86	848137.0	24461646.45	554
2018-09-10	28.6	29.5	28.6	29.05	0.5	1.75	1485854.0	43342798.1	832
2018-09-09	27.9	28.6	27.8	28.55	0.65	2.33	885585.0	24819251.75	430
2018-09-06	27.75	28.9	27.55	27.9	0.3	1.09	2734500.0	76747962.4	1217
2018-09-05	29.0	29.3	27.6	27.6	-1.1	-3.83	1882341.0	53951861.9	679
2018-09-04	28.45	29.55	28.45	28.7	0.3	1.06	3654259.0	106290239.25	1131
2018-09-03	28.4	28.6	28.25	28.4	0.0	0.0	1420289.0	40424467.2	574
2018-09-02	28.95	29.1	28.35	28.4	-0.3	-1.05	1330040.0	37974817.5	978
2018-08-30	29.5	29.5	28.65	28.7	-0.75	-2.55	1234158.0	35749757.65	621
2018-08-29	29.6	29.7	29.35	29.45	-0.05	-0.17	1495524.0	44138019.25	652
2018-08-28	29.5	29.75	29.45	29.5	0.0	0.0	1778551.0	52633850.25	547
2018-08-27	29.95	30.45	29.5	29.5	-0.5	-1.67	2053652.0	61186244.25	861
2018-08-26	30.15	30.15	29.75	30.0	0.2	0.67	2156781.0	64670600.45	520
2018-08-16	29.8	29.85	29.4	29.8	-0.2	-0.67	1824433.0	54123431.6	614
2018-08-15	30.0	30.15	29.8	30.0	-0.25	-0.83	1460456.0	43857677.45	372
2018-08-14	30.7	31.15	30.0	30.25	-0.55	-1.79	952575.0	29019022.0	720
2018-08-13	31.35	31.4	30.25	30.8	-0.6	-1.91	440511.0	13467994.05	379
2018-08-12	31.55	31.6	31.0	31.4	-0.3	-0.95	225102.0	7044319.55	182
2018-08-09	32.15	32.15	31.7	31.7	-0.45	-1.4	490808.0	15694959.7	298
2018-08-08	31.9	32.35	31.9	32.15	0.25	0.78	486975.0	15705035.15	299
2018-08-07	31.65	31.9	31.5	31.9	0.35	1.11	198742.0	6289382.55	335
2018-08-06	31.4	31.9	31.4	31.55	0.05	0.16	320216.0	10117922.2	192
2018-08-05	31.6	31.6	31.2	31.5	-0.25	-0.79	284929.0	8939074.55	187
2018-08-02	31.85	31.85	31.3	31.75	-0.25	-0.78	387265.0	12224193.7	218
2018-08-01	31.7	32.5	31.65	32.0	0.3	0.95	502358.0	16068270.55	342
2018-07-31	31.5	31.7	31.4	31.7	0.3	0.96	950853.0	29998095.1	426
2018-07-30	32.0	32.1	31.2	31.4	-0.55	-1.72	848313.0	26759935.55	716
2018-07-29	32.8	32.8	31.75	31.95	-0.6	-1.84	657476.0	21064507.55	358
2018-07-26	33.0	33.0	32.1	32.55	-0.55	-1.66	623409.0	20299318.55	529
2018-07-25	32.5	33.15	32.5	33.1	0.4	1.22	794000.0	26164220.95	411
2018-07-24	32.6	32.85	32.45	32.7	0.0	0.0	804949.0	26316070.95	402
2018-07-23	32.95	32.95	32.6	32.7	-0.2	-0.61	468439.0	15338236.15	286
2018-07-22	32.75	33.05	32.7	32.9	0.15	0.46	396891.0	13064903.1	183
2018-07-19	32.55	32.9	32.45	32.75	0.15	0.46	632002.0	20690567.8	308
2018-07-18	32.5	32.7	32.25	32.6	0.15	0.46	463100.0	15042526.6	268
2018-07-17	32.5	32.75	32.3	32.45	-0.5	-1.52	401672.0	13069705.95	321
2018-07-16	32.25	32.95	32.05	32.95	0.85	2.65	860218.0	27948915.5	547
2018-07-15	32.25	32.35	32.05	32.1	-0.35	-1.08	490258.0	15767098.75	223
2018-07-12	32.0	32.45	31.95	32.45	0.3	0.93	417407.0	13373867.75	249
2018-07-11	32.8	32.8	32.05	32.15	-0.7	-2.13	578763.0	18641780.65	378
2018-07-10	31.2	32.9	31.2	32.85	1.05	3.3	1141217.0	36880385.1	750
2018-07-09	31.5	31.9	31.3	31.8	-0.2	-0.63	727614.0	22959704.55	502
2018-07-08	31.6	32.0	31.6	32.0	0.55	1.75	965841.0	30728036.1	343
2018-07-05	31.6	31.6	31.2	31.45	-0.15	-0.47	661555.0	20771340.6	285
2018-07-04	31.7	31.7	31.2	31.6	-0.05	-0.16	422256.0	13242151.4	292
2018-07-03	32.2	32.2	31.4	31.65	-0.45	-1.4	914176.0	28986611.05	470
2018-07-02	32.75	32.95	31.85	32.1	-0.65	-1.98	1120289.0	36406868.1	576
2018-07-01	32.4	32.85	32.4	32.75	0.25	0.77	487461.0	15946085.55	197
2018-06-28	32.1	32.65	31.9	32.5	0.35	1.09	1068208.0	34420375.6	570
2018-06-27	32.15	32.15	31.95	32.15	0.15	0.47	809478.0	25941923.3	416
2018-06-26	32.2	32.2	31.3	32.0	-0.5	-1.54	1167171.0	37187998.2	916
2018-06-25	32.4	32.5	31.9	32.5	0.5	1.56	1318090.0	42288035.5	675
2018-06-24	31.2	32.75	31.2	32.0	0.85	2.73	1443872.0	46514638.05	553
2018-06-21	30.9	31.5	30.4	31.15	0.55	1.8	2267684.0	70173906.95	1210
2018-06-20	30.75	30.95	30.0	30.6	-0.15	-0.49	1281746.0	39165151.9	558
2018-06-12	30.4	30.8	30.2	30.75	0.2	0.65	1264283.0	38427243.35	581
2018-06-11	30.65	30.8	30.2	30.55	-0.4	-1.29	1216660.0	37036137.7	648
2018-06-10	31.0	31.3	30.3	30.95	-0.05	-0.16	1085932.0	33311638.05	366
2018-06-07	31.5	31.5	30.35	31.0	-0.5	-1.59	1695055.0	52137401.2	786
2018-06-06	31.65	32.4	30.7	31.5	-0.1	-0.32	2491931.0	78928336.25	912
2018-06-05	30.5	31.6	30.4	31.6	1.25	4.12	2406313.0	74805967.85	1754
2018-06-04	30.45	30.95	30.15	30.35	0.0	0.0	3236318.0	99330062.3	1390
2018-06-03	29.2	30.7	29.2	30.35	1.35	4.66	2398417.0	72933473.45	567
2018-05-31	28.8	29.7	28.8	29.0	0.2	0.69	3008941.0	88063813.35	1308
2018-05-30	28.1	28.9	28.1	28.8	0.35	1.23	1116141.0	31985919.1	577
2018-05-29	28.2	28.5	28.15	28.45	0.45	1.61	825321.0	23435379.8	329
2018-05-28	28.15	28.2	27.9	28.0	-0.15	-0.53	877154.0	24554366.25	311
2018-05-27	28.45	28.45	27.95	28.15	-0.4	-1.4	675180.0	18995656.9	307
2018-05-24	28.5	28.55	28.2	28.45	0.01	0.04	789709.0	22420501.25	326
2018-05-23	28.5	28.85	28.35	28.44	-0.03	-0.11	909183.0	25984060.85	406
2018-05-22	28.4	28.6	28.0	28.47	0.02	0.07	610327.0	17248118.85	225
2018-05-21	28.55	28.6	28.15	28.45	-0.14	-0.49	655191.0	18571141.35	325
2018-05-20	28.8	28.9	28.4	28.59	-0.06	-0.21	889778.0	25469910.05	308
2018-05-17	28.5	28.75	28.5	28.65	0.27	0.95	714425.0	20427824.4	421
2018-05-16	28.55	28.55	28.1	28.38	-0.21	-0.73	934534.0	26383329.65	405
2018-05-15	28.6	28.9	28.15	28.59	-0.18	-0.63	762232.0	21785832.1	398
2018-05-14	28.25	28.9	28.2	28.77	0.59	2.09	958193.0	27307271.4	527
2018-05-13	27.85	28.3	27.85	28.18	0.4	1.44	811805.0	22758251.4	248
2018-05-10	27.7	28.0	27.2	27.78	0.34	1.24	1131284.0	31137133.4	552
2018-05-09	28.1	28.35	27.1	27.44	-0.84	-2.97	1568930.0	43345203.85	800
2018-05-08	28.6	28.6	28.1	28.28	-0.29	-1.02	1899924.0	53598094.1	597
2018-05-07	28.5	28.6	28.4	28.57	0.02	0.07	1517182.0	43237345.7	836
2018-05-06	28.55	28.9	28.5	28.55	0.06	0.21	519830.0	14947419.0	233
2018-05-03	28.45	28.55	28.35	28.49	0.22	0.78	1391285.0	39579115.35	550
2018-05-02	28.85	28.85	28.25	28.27	-0.72	-2.48	846629.0	24117489.65	271
2018-05-01	28.9	29.05	28.85	28.99	-0.06	-0.21	1212966.0	35105864.2	398
2018-04-30	28.85	29.25	28.8	29.05	0.06	0.21	1719841.0	49960331.0	552
2018-04-29	28.8	29.1	28.8	28.99	0.25	0.87	1008563.0	29222449.75	429
2018-04-26	28.55	28.8	28.25	28.74	0.16	0.56	1128992.0	32153427.2	421
2018-04-25	29.3	29.3	28.4	28.58	-0.85	-2.89	1470751.0	42349041.25	628
2018-04-24	29.6	29.6	29.1	29.43	0.06	0.2	993177.0	29214805.4	331
2018-04-23	28.8	29.55	28.8	29.37	0.84	2.94	1839773.0	53777863.2	716
2018-04-22	28.8	29.15	28.5	28.53	-0.48	-1.65	1248252.0	36063979.35	342
2018-04-19	28.2	29.2	28.1	29.01	1.0	3.57	2623593.0	75791626.8	1135
2018-04-18	27.2	28.05	27.2	28.01	0.8	2.94	2830425.0	78224893.1	839
2018-04-17	27.15	27.25	27.0	27.21	0.11	0.41	1364783.0	37065919.9	465
2018-04-16	26.8	27.15	26.8	27.1	-0.19	-0.7	1480831.0	39921466.9	471
2018-04-15	26.9	27.4	26.9	27.29	0.6	2.25	674861.0	18328117.4	403
2018-04-12	26.85	26.85	26.5	26.69	-0.17	-0.63	601597.0	16023139.55	373
2018-04-11	27.3	27.5	26.7	26.86	-0.32	-1.18	2036339.0	55460533.5	689
2018-04-10	27.25	27.4	26.95	27.18	-0.03	-0.11	996948.0	27014402.75	479
2018-04-09	26.7	27.45	26.7	27.21	0.48	1.8	819546.0	22211315.55	520
2018-04-08	27.0	27.2	26.65	26.73	-0.21	-0.78	709354.0	19089787.05	306
2018-04-05	27.0	27.2	26.85	26.94	-0.04	-0.15	1038649.0	28033798.75	431
2018-04-04	26.5	27.05	26.5	26.98	0.59	2.24	1138683.0	30429429.55	578
2018-04-03	25.95	26.4	25.9	26.39	0.35	1.34	822890.0	21515954.25	326
2018-04-02	26.1	26.85	25.95	26.04	-0.32	-1.21	669285.0	17445903.6	393
2018-04-01	26.9	27.2	26.2	26.36	-0.38	-1.42	894174.0	23903993.4	309
2018-03-29	27.4	27.4	26.55	26.74	-0.34	-1.26	1747507.0	46752305.4	747
2018-03-28	27.35	27.4	26.6	27.08	-0.31	-1.13	1850314.0	49809048.4	630
2018-03-27	27.2	27.55	27.2	27.39	0.36	1.33	2365886.0	64936175.2	841
2018-03-26	27.1	27.25	26.95	27.03	-0.12	-0.44	972328.0	26385439.35	785
2018-03-25	26.95	27.3	26.95	27.15	0.29	1.08	2763271.0	75047009.1	986
2018-03-22	26.4	27.1	26.3	26.86	0.68	2.6	2051832.0	54851465.25	739
2018-03-21	26.4	26.4	26.05	26.18	0.08	0.31	863684.0	22603925.0	333
2018-03-20	26.15	26.55	26.05	26.1	-0.14	-0.53	888632.0	23356608.5	454
2018-03-19	26.35	26.5	26.1	26.24	-0.17	-0.64	1361245.0	35862719.7	1117
2018-03-18	26.55	26.7	26.3	26.41	-0.25	-0.94	443633.0	11744257.3	224
2018-03-15	27.0	27.0	26.55	26.66	-0.34	-1.26	1405526.0	37603787.05	872
2018-03-14	26.8	27.0	26.7	27.0	0.5	1.89	1876391.0	50521084.0	804
2018-03-13	26.2	26.95	26.2	26.5	-0.09	-0.34	1305629.0	34850255.2	435
2018-03-12	26.0	27.0	26.0	26.59	0.6	2.31	2113709.0	56296597.4	828
2018-03-11	25.35	26.0	25.35	25.99	0.81	3.22	1660446.0	42766262.3	421
2018-03-08	24.84	25.4	24.84	25.18	0.58	2.36	1272113.0	31986377.11	553
2018-03-07	24.84	24.84	24.52	24.6	-0.05	-0.2	229002.0	5648858.0	104
2018-03-06	24.3	24.88	24.3	24.65	0.17	0.69	433022.0	10652302.3	162
2018-03-05	24.3	24.5	24.18	24.48	0.18	0.74	457125.0	11111775.22	160
2018-03-04	24.42	24.62	24.22	24.3	0.0	0.0	581914.0	14200704.78	162
2018-03-01	24.6	24.6	24.16	24.3	-0.39	-1.58	601182.0	14590772.92	226
2018-02-28	25.1	25.1	24.42	24.69	-0.36	-1.44	1072988.0	26333132.94	293
2018-02-27	25.3	25.6	24.8	25.05	-0.27	-1.07	380933.0	9592415.71	192
2018-02-26	25.45	25.5	25.15	25.32	-0.07	-0.28	545111.0	13800376.1	254
2018-02-25	25.8	25.8	25.1	25.39	-0.34	-1.32	523584.0	13316899.55	127
2018-02-22	25.5	25.8	25.2	25.73	0.25	0.98	861453.0	21952867.2	390
2018-02-21	25.85	25.85	25.4	25.48	-0.04	-0.16	325734.0	8307390.0	113
2018-02-20	25.3	25.8	25.3	25.52	-0.01	-0.04	969083.0	24875959.55	290
2018-02-19	25.15	25.9	25.0	25.53	0.42	1.67	897174.0	22644262.2	299
2018-02-18	25.1	25.3	25.0	25.11	0.12	0.48	2665622.0	66952077.05	487
2018-02-15	24.4	25.0	24.4	24.99	0.79	3.26	1303667.0	32321531.66	651
2018-02-14	24.24	24.3	24.16	24.2	-0.03	-0.12	540553.0	13095478.12	153
2018-02-13	24.44	24.6	24.18	24.23	-0.19	-0.78	1186614.0	28776199.82	343
2018-02-12	24.3	24.6	24.22	24.42	0.26	1.08	638688.0	15569237.12	405
2018-02-11	24.6	24.6	24.12	24.16	-0.34	-1.39	478755.0	11580010.78	155
2018-02-08	24.48	24.7	24.48	24.5	-0.1	-0.41	917557.0	22524801.12	458
2018-02-07	24.84	25.2	24.5	24.6	-0.1	-0.4	937332.0	23319437.42	1063
2018-02-06	24.72	24.9	24.5	24.7	-0.45	-1.79	638112.0	15736489.36	392
2018-02-05	25.0	25.2	24.68	25.15	0.16	0.64	978089.0	24375998.03	493
2018-02-04	25.15	25.2	24.82	24.99	-0.31	-1.23	731698.0	18295648.94	169
2018-02-01	25.75	25.75	25.2	25.3	-0.38	-1.48	1219312.0	31115192.15	367
2018-01-31	25.75	25.8	25.6	25.68	-0.13	-0.5	1205299.0	31040572.5	281
2018-01-30	25.7	25.9	25.6	25.81	0.03	0.12	512255.0	13207804.15	195
2018-01-29	25.85	25.85	25.65	25.78	-0.02	-0.08	389429.0	10040417.2	152
2018-01-28	25.9	25.9	25.6	25.8	0.12	0.47	469661.0	12112425.55	132
2018-01-25	25.5	25.8	25.4	25.68	0.23	0.9	1092264.0	27919135.7	329
2018-01-24	25.5	25.6	25.4	25.45	0.0	0.0	317431.0	8092908.05	124
2018-01-23	25.2	25.5	25.2	25.45	0.17	0.67	451339.0	11481492.55	177
2018-01-22	25.4	25.6	25.25	25.28	-0.21	-0.82	415067.0	10529590.4	176
2018-01-21	25.45	25.55	25.35	25.49	-0.09	-0.35	309195.0	7884014.15	141
2018-01-18	25.55	25.65	25.25	25.58	0.12	0.47	466658.0	11882645.6	219
2018-01-17	25.45	25.5	25.35	25.46	-0.01	-0.04	195235.0	4963559.9	136
2018-01-16	25.35	25.6	25.15	25.47	0.16	0.63	1020553.0	25940325.85	359
2018-01-15	25.35	25.55	25.2	25.31	-0.04	-0.16	724471.0	18401018.3	275
2018-01-14	25.2	25.55	25.0	25.35	0.35	1.4	658578.0	16730454.45	257
2018-01-11	24.78	25.1	24.74	25.0	0.26	1.05	415007.0	10359166.46	242
2018-01-10	24.66	24.76	24.6	24.74	0.17	0.69	95998.0	2369797.76	57
2018-01-09	24.64	24.64	24.52	24.57	-0.11	-0.45	200881.0	4937911.72	105
2018-01-08	24.66	24.94	24.56	24.68	-0.01	-0.04	436845.0	10793692.48	117
2018-01-07	24.32	24.96	24.32	24.69	0.1	0.41	617040.0	15279787.58	197
2018-01-04	24.1	24.64	23.86	24.59	0.67	2.8	1107563.0	26965412.86	550
2018-01-03	23.48	24.0	23.02	23.92	0.42	1.79	730740.0	17354092.22	199
2018-01-02	23.56	23.56	23.44	23.5	0.06	0.26	94003.0	2209568.26	54
2018-01-01	23.36	23.5	23.36	23.44	-0.06	-0.26	187426.0	4389596.1	62
2017-12-31	23.26	23.52	23.26	23.5	0.19	0.82	441289.0	10343385.4	124
2017-12-28	23.3	23.38	23.26	23.31	-0.04	-0.17	186585.0	4351268.34	97
2017-12-27	23.3	23.58	23.2	23.35	0.13	0.56	526940.0	12278592.46	136
2017-12-26	23.22	23.3	22.98	23.22	0.02	0.09	1101692.0	25448188.32	307
2017-12-25	23.56	23.7	23.18	23.2	-0.43	-1.82	569588.0	13319220.62	188
2017-12-24	23.74	23.74	23.58	23.63	-0.11	-0.46	441529.0	10444997.98	86
2017-12-21	23.7	23.78	23.7	23.74	-0.05	-0.21	266711.0	6326891.0	87
2017-12-20	23.64	23.8	23.52	23.79	0.16	0.68	1177707.0	27911079.84	303
2017-12-19	23.6	23.7	23.22	23.63	0.13	0.55	2975264.0	69969327.34	833
2017-12-18	22.8	23.66	22.8	23.5	0.81	3.57	1061950.0	24641254.62	429
2017-12-17	22.6	22.7	22.58	22.69	0.09	0.4	1762642.0	39871079.3	199
2017-12-14	22.58	22.7	22.58	22.6	0.07	0.31	2685216.0	60711847.82	436
2017-12-13	22.62	22.62	22.52	22.53	-0.12	-0.53	213805.0	4825365.28	97
2017-12-12	22.52	22.68	22.48	22.65	0.06	0.27	342023.0	7723972.84	151
2017-12-11	22.6	22.68	22.48	22.59	-0.01	-0.04	486388.0	10989310.16	164
2017-12-10	22.32	22.7	22.32	22.6	0.26	1.16	862205.0	19481670.68	166
2017-12-07	22.2	22.38	22.16	22.34	0.13	0.59	393995.0	8755027.72	134
2017-12-06	22.48	22.48	22.2	22.21	-0.28	-1.24	339041.0	7566693.28	272
2017-12-05	22.62	22.62	22.4	22.49	-0.22	-0.97	288569.0	6494025.18	230
2017-12-04	22.76	22.8	22.68	22.71	0.03	0.13	351562.0	7987755.12	113
2017-12-03	22.7	22.74	22.6	22.68	0.09	0.4	986973.0	22389029.5	195
2017-11-30	22.7	22.72	22.54	22.59	0.0	0.0	557814.0	12617155.16	214
2017-11-29	22.64	22.72	22.6	22.59	-0.01	-0.04	437441.0	9908713.28	236
2017-11-28	22.52	22.62	22.52	22.6	0.06	0.27	321161.0	7257860.18	235
2017-11-27	22.74	22.74	22.54	22.54	-0.11	-0.49	408137.0	9248760.86	174
2017-11-26	22.68	22.84	22.64	22.65	0.0	0.0	799084.0	18148631.36	167
2017-11-23	22.66	22.76	22.62	22.65	-0.04	-0.18	688258.0	15622888.58	172
2017-11-22	22.66	22.78	22.64	22.69	0.03	0.13	326328.0	7405013.24	113
2017-11-21	22.82	22.84	22.5	22.66	-0.28	-1.22	928355.0	21107462.76	268
2017-11-20	23.1	23.12	22.88	22.94	-0.31	-1.33	906638.0	20867362.3	265
2017-11-19	23.28	23.36	23.1	23.25	-0.13	-0.56	1432733.0	33230291.04	251
2017-11-16	23.2	23.58	22.78	23.38	0.08	0.34	3827626.0	88966783.26	578
2017-11-15	23.26	23.44	23.06	23.3	-0.19	-0.81	1119047.0	26046060.02	209
2017-11-14	23.4	23.66	23.12	23.49	-0.03	-0.13	1658196.0	38750561.12	309
2017-11-13	23.08	23.66	22.92	23.52	0.26	1.12	3779463.0	88357175.58	495
2017-11-12	23.24	23.38	22.8	23.26	-0.17	-0.73	1332741.0	30857344.04	254
2017-11-09	23.3	23.56	22.9	23.43	0.06	0.26	1560957.0	36350270.96	330
2017-11-08	23.3	23.44	22.92	23.37	0.19	0.82	1754573.0	40791952.74	395
2017-11-07	22.94	23.26	22.64	23.18	0.25	1.09	3432462.0	78736605.06	654
2017-11-06	22.5	23.0	21.82	22.93	0.26	1.15	3433891.0	77356780.38	1382
2017-11-05	22.22	22.7	21.8	22.67	0.27	1.21	2526988.0	56376328.84	503
2017-11-02	22.44	22.6	22.3	22.4	0.03	0.13	468309.0	10501065.5	196
2017-11-01	22.16	22.4	22.16	22.37	0.19	0.86	322612.0	7173053.26	171
2017-10-31	22.3	22.32	22.18	22.18	-0.17	-0.76	297835.0	6618668.4	148
2017-10-30	22.4	22.7	22.32	22.35	0.06	0.27	922809.0	20742067.56	419
2017-10-29	22.28	22.36	22.18	22.29	-0.04	-0.18	505912.0	11265575.68	205
2017-10-26	22.48	22.48	22.16	22.33	-0.14	-0.62	382212.0	8501794.36	229
2017-10-25	22.8	22.8	22.42	22.47	-0.24	-1.06	523724.0	11783272.72	147
2017-10-24	22.34	22.8	22.22	22.71	0.41	1.84	811248.0	18351257.06	255
2017-10-23	22.5	22.5	21.96	22.3	-0.21	-0.93	958814.0	21212099.88	407
2017-10-22	22.82	23.0	22.3	22.51	-0.07	-0.31	1166329.0	26445680.68	344
2017-10-19	22.14	22.8	22.06	22.58	0.58	2.64	503154.0	11216001.84	181
2017-10-18	22.1	22.18	21.98	22.0	-0.17	-0.77	569131.0	12562059.44	420
2017-10-17	22.34	22.52	22.0	22.17	-0.1	-0.45	2097468.0	46413830.76	1437
2017-10-16	22.82	22.82	22.24	22.27	-0.52	-2.28	2989644.0	66713960.82	2026
2017-10-15	23.2	23.2	22.78	22.79	-0.2	-0.87	641446.0	14708677.04	625
2017-10-12	22.7	23.1	22.54	22.99	0.27	1.19	518144.0	11807409.88	260
2017-10-11	23.0	23.2	22.46	22.72	-0.26	-1.13	875873.0	19863745.58	233
2017-10-10	23.52	23.54	22.7	22.98	-0.51	-2.17	785885.0	18009810.84	320
2017-10-09	23.6	23.94	23.46	23.49	-0.41	-1.72	265291.0	6250342.04	168
2017-10-08	24.04	24.08	23.84	23.9	-0.27	-1.12	510324.0	12242053.54	89
2017-10-05	24.3	24.4	24.0	24.17	-0.09	-0.37	420554.0	10179192.14	94
2017-10-04	23.76	24.36	23.76	24.26	0.36	1.51	682430.0	16532786.86	233
2017-10-03	23.74	23.98	23.74	23.9	0.16	0.67	746600.0	17795569.8	264
2017-10-02	23.64	23.9	23.64	23.74	0.04	0.17	965077.0	21790246.88	197
2017-10-01	23.9	23.9	23.64	23.7	-0.3	-1.25	315080.0	7478070.18	131
2017-09-28	23.9	24.08	23.8	24.0	0.22	0.93	448945.0	10726953.48	148
2017-09-27	24.0	24.0	23.7	23.78	-0.14	-0.59	358646.0	8575937.62	160
2017-09-26	23.8	24.02	23.8	23.92	0.22	0.93	390155.0	9340154.14	193
2017-09-25	24.36	24.36	23.52	23.7	-0.7	-2.87	1062842.0	25307382.26	666
2017-09-21	24.44	24.5	24.34	24.4	0.0	0.0	229680.0	5614516.5	72
2017-09-20	24.42	24.56	24.34	24.4	-0.08	-0.33	287325.0	7036739.02	128
2017-09-19	24.76	24.8	24.5	24.48	-0.28	-1.13	610848.0	15035767.94	373
2017-09-18	24.92	24.92	24.58	24.76	-0.17	-0.68	1013101.0	25158224.68	370
2017-09-17	25.0	25.0	24.9	24.93	-0.06	-0.24	124724.0	3113279.22	70
2017-09-14	25.1	25.1	24.84	24.99	-0.15	-0.6	752444.0	18779111.97	195
2017-09-13	24.68	25.2	24.68	25.14	0.44	1.78	606288.0	15108753.39	231
2017-09-12	24.66	24.74	24.6	24.7	0.05	0.2	703345.0	17369144.34	370
2017-09-11	24.78	24.78	24.6	24.65	-0.01	-0.04	1249856.0	30883401.98	343
2017-09-10	24.7	24.74	24.6	24.66	0.11	0.45	1104099.0	27260462.2	206
2017-09-07	24.6	24.66	24.42	24.55	0.03	0.12	2080153.0	51039134.58	336
2017-09-06	24.3	24.54	24.3	24.52	0.3	1.24	412101.0	10101642.72	208
2017-08-29	24.7	24.7	24.16	24.22	-0.25	-1.02	1239157.0	30338496.88	392
2017-08-28	24.16	24.66	24.16	24.47	0.31	1.28	1679042.0	41246400.56	457
2017-08-27	24.2	24.36	24.16	24.16	-0.28	-1.15	900313.0	21849818.38	1412
2017-08-24	24.62	24.68	24.38	24.44	-0.15	-0.61	1727353.0	42345870.92	672
2017-08-23	24.54	24.64	24.46	24.59	0.17	0.7	1663729.0	40814041.56	396
2017-08-22	24.56	24.88	24.4	24.42	-0.12	-0.49	665147.0	16390817.72	225
2017-08-21	24.6	25.0	24.54	24.54	-0.1	-0.41	915802.0	22644868.06	188
2017-08-20	24.8	25.0	24.64	24.64	-0.02	-0.08	1449989.0	36048443.54	285
2017-08-17	24.52	24.86	24.48	24.66	0.21	0.86	528531.0	13026991.66	219
2017-08-16	24.1	24.5	24.02	24.45	0.3	1.24	98243.0	2386240.94	83
2017-08-15	24.0	24.44	23.98	24.15	0.13	0.54	359996.0	8723390.18	153
2017-08-14	24.3	24.3	24.02	24.02	-0.34	-1.4	198268.0	4787160.68	97
2017-08-13	24.48	24.48	24.34	24.36	-0.03	-0.12	82674.0	2016654.62	79
2017-08-10	24.6	24.62	24.36	24.39	-0.17	-0.69	551018.0	13467129.68	131
2017-08-09	24.52	24.64	24.52	24.56	0.01	0.04	830376.0	20395982.02	249
2017-08-08	24.6	24.66	24.52	24.55	-0.09	-0.37	806962.0	19891205.62	133
2017-08-07	25.1	25.1	24.6	24.64	-0.96	-3.75	1361022.0	33826229.28	730
2017-08-06	25.25	25.7	25.2	25.6	0.95	3.85	781992.0	19962697.5	258
2017-08-03	24.8	24.8	24.58	24.65	-0.08	-0.32	491827.0	12119559.62	493
2017-08-02	25.25	25.25	24.6	24.73	-0.23	-0.92	556713.0	13779703.14	276
2017-08-01	25.2	25.45	24.92	24.96	-0.09	-0.36	208636.0	5246657.83	205
2017-07-31	25.2	25.2	24.88	25.05	-0.2	-0.79	401783.0	10053677.08	290
2017-07-30	25.25	25.35	25.25	25.25	-0.21	-0.82	258219.0	6539537.25	183
2017-07-27	25.95	25.95	25.1	25.46	-0.41	-1.58	248308.0	6367032.3	207
2017-07-26	25.95	26.0	25.65	25.87	-0.11	-0.42	222406.0	5768208.9	138
2017-07-25	25.7	26.0	25.7	25.98	0.28	1.09	179698.0	4663232.95	87
2017-07-24	25.7	25.75	25.55	25.7	-0.05	-0.19	140959.0	3613885.0	162
2017-07-23	25.55	26.0	25.55	25.75	-0.01	-0.04	154699.0	4005868.65	38
2017-07-20	25.5	25.85	25.5	25.76	0.29	1.14	340073.0	8757601.65	158
2017-07-19	25.5	25.7	25.45	25.47	-0.12	-0.47	235215.0	6011068.15	338
2017-07-18	25.9	25.95	25.5	25.59	-0.31	-1.2	342296.0	8849033.7	191
2017-07-17	25.95	25.95	25.65	25.9	0.05	0.19	275614.0	7145866.2	60
2017-07-16	25.5	26.2	25.5	25.85	0.37	1.45	874881.0	22739029.4	232
2017-07-13	25.5	26.0	25.45	25.48	0.5	2.0	2293468.0	59089353.65	394
2017-07-12	24.68	25.3	24.68	24.98	0.3	1.22	908417.0	22743469.54	215
2017-07-11	24.6	25.1	24.6	24.68	-0.07	-0.28	388893.0	9668267.38	143
2017-07-10	24.1	24.88	24.0	24.75	0.93	3.9	367000.0	8962548.86	243
2017-07-09	24.1	24.1	23.8	23.82	-0.5	-2.06	243997.0	5836285.56	164
2017-07-06	24.5	24.7	24.32	24.32	-0.17	-0.69	286349.0	7030106.34	90
2017-07-05	24.6	24.7	23.92	24.49	-0.07	-0.29	450216.0	10964869.48	330
2017-07-04	25.7	25.8	24.2	24.56	-1.45	-5.57	1155281.0	28943411.58	569
2017-07-03	26.0	26.25	24.8	26.01	0.08	0.31	1648347.0	42227170.67	345
2017-07-02	25.2	27.1	25.2	25.93	0.04	0.15	2236656.0	59016598.05	514
2017-06-22	24.6	27.0	24.6	25.89	0.85	3.39	12612895.0	331631158.6	1476
2017-06-21	23.4	25.05	23.4	25.04	2.26	9.92	14048269.0	345586426.71	1266
2017-06-20	23.82	23.98	22.6	22.78	-1.15	-4.81	813556.0	18807584.8	512
2017-06-19	23.26	24.5	23.26	23.93	0.71	3.06	1616614.0	38907463.08	772
2017-06-18	22.86	23.22	22.86	23.22	0.36	1.57	518983.0	11991220.94	254
2017-06-15	23.0	23.1	22.84	22.86	-0.01	-0.04	727238.0	16725430.06	223
2017-06-14	22.7	23.1	22.7	22.87	0.19	0.84	802280.0	18444886.18	248
2017-06-13	22.2	22.78	22.2	22.68	0.23	1.02	168680.0	3773274.22	99
2017-06-12	22.3	22.9	22.28	22.45	0.2	0.9	115205.0	2579693.52	90
2017-06-11	22.2	22.3	22.2	22.25	0.01	0.04	143888.0	3197521.88	119
2017-06-08	22.3	22.3	22.2	22.24	-0.32	-1.42	103110.0	2292893.3	49
2017-06-07	22.42	22.6	22.3	22.56	-0.28	-1.23	211824.0	4756085.16	49
2017-06-06	22.76	23.06	22.76	22.84	-0.12	-0.52	300968.0	6920699.72	207
2017-06-05	22.38	23.02	22.34	22.96	0.56	2.5	915822.0	20574863.56	286
2017-06-04	21.56	22.66	21.56	22.4	0.59	2.71	317426.0	7081408.94	235
2017-06-01	21.95	22.15	21.7	21.81	-0.05	-0.23	146094.0	3200042.95	130
2017-05-31	21.85	22.05	21.85	21.86	-0.08	-0.36	126939.0	2786518.1	98
2017-05-30	21.85	22.0	21.85	21.94	0.24	1.11	285115.0	6270013.85	120
2017-05-29	21.55	21.7	21.5	21.7	0.15	0.7	15323.0	330458.15	20
2017-05-28	21.65	21.65	21.55	21.55	-0.15	-0.69	90185.0	1951744.1	38
2017-05-25	21.65	21.7	21.65	21.7	-0.09	-0.41	28978.0	628565.35	43
2017-05-24	21.75	21.8	21.75	21.79	-0.01	-0.05	129404.0	2818119.45	163
2017-05-23	21.9	22.1	21.75	21.8	-0.13	-0.59	290707.0	6358357.65	215
2017-05-22	21.9	22.0	21.8	21.93	-0.06	-0.27	141129.0	3091463.55	148
2017-05-21	21.65	22.1	21.65	21.99	0.25	1.15	213881.0	4702404.15	132
2017-05-18	21.7	22.15	21.55	21.74	-0.01	-0.05	694329.0	15090807.5	187
2017-05-17	21.65	21.8	21.6	21.75	0.15	0.69	307652.0	6673074.2	171
2017-05-16	21.5	21.65	21.5	21.6	0.23	1.08	218602.0	4716575.65	147
2017-05-15	21.5	21.5	21.35	21.37	0.03	0.14	78345.0	1679484.3	70
2017-05-14	21.1	21.35	21.1	21.34	0.14	0.66	113196.0	2401941.1	80
2017-05-11	21.0	21.2	21.0	21.2	0.21	1.0	381402.0	8048986.75	129
2017-05-10	20.9	21.05	20.9	20.99	0.04	0.19	354381.0	7412163.6	216
2017-05-09	20.55	20.95	20.5	20.95	0.25	1.21	533062.0	11001236.4	162
2017-05-08	20.65	20.8	20.65	20.7	0.05	0.24	626999.0	12984338.4	85
2017-05-07	21.0	21.05	20.65	20.65	-0.4	-1.9	141085.0	2948817.5	135
2017-05-04	21.2	21.2	21.05	21.05	-0.04	-0.19	160468.0	3399129.2	69
2017-05-03	21.15	21.2	21.05	21.09	-0.05	-0.24	670080.0	14182827.8	138
2017-05-02	21.2	21.3	21.15	21.14	-0.06	-0.28	427507.0	9069829.6	135
2017-05-01	21.6	21.6	21.2	21.2	-0.39	-1.81	112323.0	2400677.55	95
2017-04-30	21.35	21.6	21.35	21.59	0.19	0.89	177418.0	3826756.1	77
2017-04-27	21.2	21.45	21.2	21.4	0.2	0.94	598032.0	12788247.9	242
2017-04-26	21.2	21.3	21.15	21.2	0.03	0.14	600051.0	12740187.9	147
2017-04-25	21.1	21.4	21.1	21.17	0.0	0.0	929874.0	19825533.15	230
2017-04-24	21.1	21.2	20.9	21.17	0.15	0.71	174164.0	3674743.85	166
2017-04-23	20.95	21.1	20.85	21.02	0.28	1.35	612620.0	12836086.3	365
2017-04-20	20.7	20.85	20.65	20.74	-0.05	-0.24	657050.0	13613329.2	355
2017-04-19	21.0	21.0	20.7	20.79	-0.01	-0.05	238874.0	4973571.0	180
2017-04-18	20.8	20.85	20.7	20.8	0.0	0.0	369110.0	7685072.8	163
2017-04-17	20.8	21.0	20.8	20.8	0.1	0.48	491829.0	10269629.95	198
2017-04-16	20.95	20.95	20.65	20.7	-0.24	-1.15	270396.0	5610805.8	158
2017-04-13	21.0	21.05	20.95	20.94	-0.05	-0.24	657264.0	13801789.7	155
2017-04-12	20.9	21.15	20.9	20.99	0.13	0.62	1466600.0	30810461.5	438
2017-04-11	21.05	21.05	20.85	20.86	-0.13	-0.62	268639.0	5632737.05	95
2017-04-10	20.9	21.35	20.9	20.99	0.11	0.53	649643.0	13701650.7	326
2017-04-09	21.05	21.25	20.6	20.88	-0.22	-1.04	237986.0	4973452.7	195
2017-04-06	20.8	21.4	20.8	21.1	0.15	0.72	1026351.0	21704749.25	250
2017-04-05	20.9	21.2	20.9	20.95	0.19	0.92	665307.0	13980730.7	143
2017-04-04	21.1	21.1	20.7	20.76	-0.12	-0.57	267875.0	5563485.5	182
2017-04-03	21.1	21.1	20.85	20.88	-0.22	-1.04	357178.0	7503562.45	141
2017-04-02	21.45	21.5	21.1	21.1	-0.36	-1.68	162008.0	3440673.55	100
2017-03-30	21.2	21.5	21.15	21.46	0.36	1.71	606039.0	12957176.35	233
2017-03-29	20.9	21.3	20.9	21.1	0.36	1.74	522399.0	11045101.05	229
2017-03-28	20.65	20.8	20.6	20.74	0.02	0.1	219371.0	4541851.3	148
2017-03-27	20.7	20.75	20.6	20.72	-0.13	-0.62	148588.0	3076268.7	158
2017-03-26	20.9	21.0	20.8	20.85	0.0	0.0	115345.0	2410174.8	96
2017-03-23	20.8	20.9	20.7	20.85	0.2	0.97	76053.0	1582127.05	58
2017-03-22	20.85	20.85	20.6	20.65	-0.4	-1.9	46784.0	973456.4	65
2017-03-21	21.1	21.2	20.8	21.05	-0.04	-0.19	317514.0	6704627.4	111
2017-03-20	20.85	21.2	20.85	21.09	0.1	0.48	990246.0	20822949.75	199
2017-03-19	20.9	21.0	20.65	20.99	0.22	1.06	346730.0	7238909.7	171
2017-03-16	20.3	20.8	20.3	20.77	0.49	2.42	682505.0	14046895.2	284
2017-03-15	20.05	20.35	20.0	20.28	0.28	1.4	1047610.0	21085549.6	306
2017-03-14	20.45	20.5	19.8	20.0	-0.49	-2.39	1140748.0	23140781.0	396
2017-03-13	21.1	21.15	20.45	20.49	-0.73	-3.44	798653.0	16619185.85	342
2017-03-12	21.4	21.45	21.15	21.22	-0.37	-1.71	660967.0	14099364.6	189
2017-03-09	21.7	21.7	21.25	21.59	-0.11	-0.51	1110028.0	23927005.4	178
2017-03-08	21.9	21.9	21.7	21.7	-0.05	-0.23	134925.0	2936132.5	88
2017-03-07	21.75	21.85	21.65	21.75	0.15	0.69	552004.0	11978751.45	135
2017-03-06	21.55	21.7	21.5	21.6	0.1	0.47	55208.0	1195397.0	45
2017-03-05	21.4	21.6	21.4	21.5	-0.01	-0.05	123337.0	2648789.5	56
2017-03-02	21.7	21.7	21.45	21.51	-0.04	-0.19	1188316.0	25645524.05	115
2017-03-01	21.4	21.6	21.4	21.55	0.16	0.75	636477.0	13660043.35	189
2017-02-28	21.3	21.4	21.3	21.39	-0.03	-0.14	448808.0	9561950.3	238
2017-02-27	21.3	21.45	21.3	21.42	-0.08	-0.37	454601.0	9732274.7	89
2017-02-26	21.4	21.6	21.25	21.5	-0.08	-0.37	83550.0	1789901.85	63
2017-02-23	21.5	21.6	21.3	21.58	0.03	0.14	419111.0	8993608.7	245
2017-02-22	21.8	21.8	21.55	21.55	-0.14	-0.65	156703.0	3392709.3	141
2017-02-21	22.0	22.0	21.65	21.69	-0.3	-1.36	171548.0	3727856.9	132
2017-02-20	22.25	22.25	21.95	21.99	-0.26	-1.17	457094.0	10113100.55	174
2017-02-19	22.2	22.6	22.2	22.25	0.05	0.23	508093.0	11436529.2	178
2017-02-16	21.7	22.2	21.7	22.2	0.62	2.87	836740.0	18414258.9	157
2017-02-15	21.2	21.7	21.1	21.58	0.33	1.55	1975529.0	42241072.0	336
2017-02-14	21.3	21.45	21.2	21.25	-0.12	-0.56	584544.0	12483639.75	106
2017-02-13	21.2	21.45	21.2	21.37	0.16	0.75	402203.0	8594167.25	159
2017-02-12	20.85	21.35	20.85	21.21	0.44	2.12	1129210.0	23971227.25	459
2017-02-09	21.05	21.05	20.7	20.77	-0.36	-1.7	938752.0	19538716.25	414
2017-02-08	21.6	21.6	21.05	21.13	-0.62	-2.85	789806.0	16831414.5	295
2017-02-07	22.1	22.1	21.7	21.75	-0.25	-1.14	178668.0	3905312.1	124
2017-02-06	22.1	22.1	22.0	22.0	-0.2	-0.9	437332.0	9627948.35	281
2017-02-05	22.45	22.45	22.1	22.2	-0.25	-1.11	335668.0	7470753.15	184
2017-02-02	22.4	22.6	22.4	22.45	0.17	0.76	1052335.0	23652692.35	115
2017-02-01	22.35	22.5	22.25	22.28	-0.13	-0.58	333667.0	7487113.55	103
2017-01-31	22.7	22.7	22.35	22.41	-0.29	-1.28	436956.0	9838158.65	139
2017-01-30	22.85	22.85	22.7	22.7	-0.11	-0.48	450388.0	10243147.7	75
2017-01-29	22.9	22.9	22.75	22.81	0.04	0.18	956057.0	21838919.0	238
2017-01-26	22.95	22.95	22.7	22.77	-0.08	-0.35	421342.0	9620351.5	106
2017-01-25	22.75	22.95	22.65	22.85	0.13	0.57	697684.0	15891345.25	187
2017-01-24	22.8	22.85	22.55	22.72	0.06	0.26	772572.0	17539087.45	366
2017-01-23	21.95	22.75	21.85	22.66	0.74	3.38	1914656.0	42745651.0	674
2017-01-22	22.0	22.05	21.9	21.92	-0.81	-3.56	2490093.0	54721520.1	1168
2017-01-19	22.5	22.8	22.45	22.73	0.07	0.31	900091.0	20419745.75	166
2017-01-18	22.6	22.7	22.5	22.66	0.07	0.31	575685.0	13024426.2	345
2017-01-17	22.75	22.75	22.25	22.59	0.0	0.0	954127.0	21407841.15	702
2017-01-16	22.8	22.9	22.4	22.59	-0.33	-1.44	1110339.0	25131429.8	262
2017-01-15	22.9	23.0	22.75	22.92	-0.06	-0.26	585683.0	13448787.15	136
2017-01-12	22.9	23.0	22.7	22.98	0.25	1.1	625661.0	14371636.5	150
2017-01-11	22.9	23.0	22.4	22.73	-0.29	-1.26	2686798.0	61234434.45	584
2017-01-10	23.15	23.15	23.0	23.02	-0.23	-0.99	571461.0	13156784.2	92
2017-01-09	23.0	23.3	22.85	23.25	0.33	1.44	1919528.0	44167674.75	381
2017-01-08	23.2	23.2	22.85	22.92	-0.29	-1.25	654240.0	15063402.25	145
2017-01-05	23.35	23.35	23.2	23.21	-0.13	-0.56	578176.0	13470776.3	187
2017-01-04	23.4	23.4	23.2	23.34	0.03	0.13	702969.0	16391630.9	236
2017-01-03	24.0	24.0	23.3	23.31	-0.67	-2.79	1220860.0	28490429.15	381
2017-01-02	24.15	24.25	23.9	23.98	-0.25	-1.03	454306.0	10955012.65	223
2017-01-01	24.5	24.5	24.1	24.23	-0.12	-0.49	161952.0	3917503.35	166
2016-12-29	24.9	24.9	24.35	24.35	-0.2	-0.81	266365.0	6544381.75	124
2016-12-28	24.95	25.2	24.5	24.55	-0.44	-1.76	1191098.0	29657414.95	331
2016-12-27	23.7	25.1	23.7	24.99	1.2	5.04	1584073.0	39330683.6	496
2016-12-26	23.5	23.8	23.5	23.79	0.07	0.3	122471.0	2894367.8	83
2016-12-25	23.2	24.0	23.2	23.72	0.54	2.33	674740.0	15963464.0	292
2016-12-22	22.95	23.25	22.95	23.18	0.18	0.78	690374.0	15958890.8	199
2016-12-21	23.0	23.1	23.0	23.0	-0.04	-0.17	89493.0	2063214.45	75
2016-12-20	23.0	23.1	22.95	23.04	0.04	0.17	1202109.0	27655491.5	159
2016-12-19	23.0	23.1	23.0	23.0	0.0	0.0	1282296.0	29494291.7	97
2016-12-18	23.15	23.15	23.0	23.0	0.0	0.0	1383010.0	31832428.65	189
2016-12-15	23.1	23.2	23.0	23.0	-0.04	-0.17	1892886.0	43675502.4	230
2016-12-14	23.1	23.15	23.0	23.04	-0.11	-0.48	785159.0	18096019.45	162
2016-12-13	23.05	23.2	23.0	23.15	-0.01	-0.04	891161.0	20560942.9	310
2016-12-12	23.1	23.2	23.0	23.16	0.09	0.39	810481.0	18720101.85	180
2016-12-11	23.05	23.1	23.0	23.07	0.07	0.3	1098639.0	25303262.25	197
2016-12-08	23.0	23.05	23.0	23.0	0.0	0.0	1242625.0	28584708.35	495
2016-12-07	23.0	23.1	22.85	23.0	0.0	0.0	909037.0	20917033.9	185
2016-12-06	22.8	23.1	22.7	23.0	0.0	0.0	1994162.0	45662970.1	442
2016-12-05	22.9	23.1	22.7	23.0	-0.01	-0.04	2622997.0	60065625.55	375
2016-12-04	23.25	23.3	23.0	23.01	-0.03	-0.13	1704574.0	39354401.7	397
2016-12-01	23.1	23.35	23.0	23.04	-0.05	-0.22	919870.0	21284329.15	226
2016-11-30	23.05	23.15	22.95	23.09	0.08	0.35	1097632.0	25274054.0	239
2016-11-29	23.0	23.1	23.0	23.01	0.0	0.0	753929.0	17353454.75	269
2016-11-28	23.2	23.2	22.7	23.01	-0.16	-0.69	530718.0	12169240.5	208
2016-11-27	22.8	23.2	22.8	23.17	0.17	0.74	429879.0	9913547.4	199
2016-11-24	22.9	23.05	22.7	23.0	0.15	0.66	4757644.0	109347096.45	415
2016-11-23	22.05	22.9	21.9	22.85	0.77	3.49	1166196.0	26440076.35	336
2016-11-22	22.2	22.45	21.95	22.08	0.17	0.78	940502.0	20879472.65	388
2016-11-21	22.9	22.9	21.9	21.91	-0.99	-4.32	726257.0	16205031.65	561
2016-11-20	23.1	23.1	22.8	22.9	-0.18	-0.78	209702.0	4802292.25	85
2016-11-17	22.9	23.1	22.5	23.08	0.08	0.35	1050856.0	24108503.75	413
2016-11-16	22.5	23.05	22.5	23.0	0.46	2.04	3720142.0	85504645.65	476
2016-11-15	22.8	23.0	21.0	22.54	-0.46	-2.0	1888473.0	42569368.65	429
2016-11-14	23.0	23.1	22.9	23.0	0.0	0.0	3502918.0	80583650.6	282
2016-11-13	21.9	23.1	21.9	23.0	0.82	3.7	3020220.0	68170384.4	622
2016-11-10	21.25	22.25	21.25	22.18	0.97	4.57	3898494.0	85345367.95	1033
2016-11-09	20.6	21.25	20.5	21.21	0.04	0.19	1338281.0	28015676.05	481
2016-11-08	20.15	21.25	20.15	21.17	1.02	5.06	2107998.0	44207713.6	805
2016-11-07	20.0	20.2	19.95	20.15	0.19	0.95	892175.0	17903408.7	421
2016-11-06	19.7	20.0	19.5	19.96	0.26	1.32	917392.0	18210439.15	311
2016-11-03	19.3	19.7	19.3	19.7	0.13	0.66	492353.0	9655046.1	124
2016-11-02	19.4	19.65	19.05	19.57	0.17	0.88	1848122.0	36070660.6	388
2016-11-01	19.55	19.9	19.0	19.4	-0.49	-2.46	1101423.0	21356868.5	357
2016-10-31	19.55	20.0	19.3	19.89	0.32	1.64	759951.0	15092123.0	251
2016-10-30	18.9	19.95	18.7	19.57	0.57	3.0	982074.0	19256650.25	484
2016-10-27	18.75	19.1	18.7	19.0	0.34	1.82	807495.0	15237987.7	353
2016-10-26	18.6	18.95	18.35	18.66	-0.18	-0.96	937796.0	17474684.45	366
2016-10-25	18.25	18.9	18.2	18.84	0.75	4.15	541233.0	10044408.25	271
2016-10-24	17.55	18.3	17.55	18.09	0.45	2.55	987355.0	17768108.75	381
2016-10-23	17.4	17.8	17.35	17.64	0.32	1.85	614309.0	10765168.85	258
2016-10-20	16.5	17.9	16.5	17.32	0.97	5.93	1627256.0	28209938.75	724
2016-10-19	16.15	16.45	16.15	16.35	0.33	2.06	546659.0	8904593.75	171
2016-10-18	16.55	16.9	15.9	16.02	-0.33	-2.02	688659.0	11357654.45	320
2016-10-17	16.7	16.7	16.2	16.35	-0.55	-3.25	467531.0	7641819.65	279
2016-10-16	17.1	17.1	16.75	16.9	-0.16	-0.94	178029.0	3006789.55	122
2016-10-13	17.1	17.4	17.05	17.06	-0.13	-0.76	246425.0	4315105.1	100
2016-10-12	17.15	17.35	17.15	17.19	0.03	0.17	103032.0	1775600.9	80
2016-10-11	17.0	17.4	17.0	17.16	0.1	0.59	185823.0	3200719.0	127
2016-10-10	16.6	17.25	16.6	17.06	0.53	3.21	558952.0	9486140.2	201
2016-10-09	17.6	17.6	16.5	16.53	-1.12	-6.35	1108335.0	18544579.8	477
2016-10-06	16.8	17.7	16.8	17.65	0.84	5.0	827054.0	14264137.85	256
2016-10-05	16.7	16.85	16.45	16.81	0.03	0.18	913426.0	15260110.85	397
2016-10-04	16.75	16.85	16.5	16.78	0.13	0.78	625282.0	10435229.4	403
2016-10-03	16.5	16.85	16.1	16.65	0.22	1.34	546840.0	9093026.25	362
2016-10-02	17.55	17.8	16.3	16.43	-1.2	-6.81	489646.0	8189310.9	248
2016-09-29	17.15	17.7	17.1	17.63	0.51	2.98	986812.0	17131235.0	363
2016-09-28	17.65	17.65	16.85	17.12	-0.44	-2.51	1208245.0	20778974.2	513
2016-09-27	17.7	18.0	17.45	17.56	-0.56	-3.09	1019462.0	18047399.35	397
2016-09-26	18.0	18.45	18.0	18.12	0.31	1.74	805671.0	14742140.95	363
2016-09-25	18.1	18.1	17.7	17.81	-0.46	-2.52	666733.0	11880791.4	222
2016-09-21	17.6	18.35	17.6	18.27	0.77	4.4	766974.0	13662577.45	373
2016-09-20	18.2	18.2	17.4	17.5	-0.49	-2.72	1425879.0	24973392.85	390
2016-09-19	18.4	18.4	17.95	17.99	-0.31	-1.69	449367.0	8135409.4	212
2016-09-18	19.0	19.0	18.3	18.3	-0.91	-4.74	538225.0	9985110.6	196
2016-09-08	19.35	19.4	19.1	19.21	-0.02	-0.1	625872.0	12037296.55	218
2016-09-07	19.7	19.7	19.2	19.23	-0.53	-2.68	1296681.0	25275313.6	503
2016-09-06	19.95	19.95	19.65	19.76	-0.13	-0.65	414278.0	8196574.25	212
2016-09-05	19.05	20.1	19.05	19.89	0.79	4.14	1164540.0	23056344.2	505
2016-09-04	18.25	19.1	18.2	19.1	0.87	4.77	166383.0	3107100.65	131
2016-09-01	18.25	18.3	18.0	18.23	-0.09	-0.49	413993.0	7499635.15	173
2016-08-31	18.15	18.35	18.1	18.32	0.22	1.22	715843.0	13045125.35	160
2016-08-30	18.1	18.2	18.05	18.1	0.04	0.22	472749.0	8563055.8	118
2016-08-29	18.35	18.45	18.0	18.06	-0.14	-0.77	331728.0	6061613.9	149
2016-08-28	17.55	18.35	17.55	18.2	0.21	1.17	513242.0	9366562.4	106
2016-08-25	18.0	18.0	17.8	17.99	-0.05	-0.28	1335167.0	24106608.8	127
2016-08-24	18.25	18.3	18.0	18.04	-0.32	-1.74	810565.0	14784421.5	134
2016-08-23	18.05	18.5	18.0	18.36	0.09	0.49	740024.0	13557056.75	410
2016-08-22	18.7	18.7	18.2	18.27	-0.43	-2.3	373579.0	6892028.4	166
2016-08-21	18.95	18.95	18.5	18.7	-0.1	-0.53	104965.0	1955351.15	74
2016-08-18	18.85	19.0	18.8	18.8	0.01	0.05	418950.0	7895540.0	122
2016-08-17	19.25	19.25	18.0	18.79	-0.54	-2.79	177791.0	3361809.75	97
2016-08-16	19.4	19.65	19.3	19.33	-0.16	-0.82	320077.0	6223145.75	144
2016-08-15	19.25	19.5	19.25	19.49	-0.01	-0.05	520977.0	10108287.65	177
2016-08-14	19.15	19.55	19.15	19.5	0.51	2.69	216024.0	4187408.25	115
2016-08-11	19.0	19.15	18.9	18.99	-0.06	-0.31	109712.0	2083842.4	75
2016-08-10	18.9	19.05	18.9	19.05	0.19	1.01	237849.0	4521376.9	153
2016-08-09	18.4	18.95	18.4	18.86	0.32	1.73	429923.0	8037000.7	181
2016-08-08	18.5	18.6	18.2	18.54	0.1	0.54	651274.0	12044419.35	255
2016-08-07	18.05	18.55	18.05	18.44	0.08	0.44	655856.0	12092779.05	297
2016-08-04	17.8	18.55	17.7	18.36	0.88	5.03	1333714.0	24152691.65	514
2016-08-03	17.55	17.65	17.05	17.48	-0.18	-1.02	1578350.0	27300698.45	693
2016-08-02	18.1	18.15	17.6	17.66	-0.46	-2.54	1101635.0	19607308.75	414
2016-08-01	18.45	18.5	18.1	18.12	-0.25	-1.36	820637.0	15027856.05	283
2016-07-31	19.0	19.0	18.3	18.37	-0.43	-2.29	1071675.0	19892599.2	370
2016-07-28	18.9	19.1	18.7	18.8	-0.17	-0.9	381414.0	7190232.85	170
2016-07-27	19.0	19.15	18.9	18.97	-0.12	-0.63	862013.0	16375882.6	285
2016-07-26	19.4	19.4	19.0	19.09	-0.3	-1.55	285939.0	5513645.2	126
2016-07-25	19.75	19.8	19.25	19.39	-0.39	-1.97	581119.0	11348675.75	327
2016-07-24	20.0	20.0	19.7	19.78	-0.32	-1.59	300099.0	5981634.35	133
2016-07-21	20.15	20.15	20.1	20.1	0.05	0.25	497959.0	10033673.35	68
2016-07-20	20.15	20.2	20.0	20.05	-0.06	-0.3	595816.0	11977596.0	204
2016-07-19	20.25	20.45	20.1	20.11	-0.34	-1.66	326886.0	6611955.25	136
2016-07-18	20.5	20.8	20.4	20.45	0.05	0.25	1428751.0	29485489.8	379
2016-07-17	20.4	20.4	20.25	20.4	-0.03	-0.15	175010.0	3551927.25	94
2016-07-14	20.45	20.6	20.4	20.43	-0.15	-0.73	295651.0	6059071.1	124
2016-07-13	20.2	20.7	20.0	20.58	0.17	0.83	676935.0	13874788.75	330
2016-07-12	20.35	20.5	20.35	20.41	0.16	0.79	157740.0	3221183.2	108
2016-07-11	20.5	20.5	20.15	20.25	-0.01	-0.05	341490.0	6932316.6	149
2016-07-10	20.3	20.35	20.05	20.26	0.21	1.05	277447.0	5619584.25	152
2016-06-30	19.75	20.1	19.7	20.05	0.4	2.04	347939.0	6914495.2	117
2016-06-29	19.55	19.7	19.5	19.65	0.21	1.08	267828.0	5247223.05	151
2016-06-28	19.45	19.6	19.4	19.44	-0.08	-0.41	418853.0	8175554.95	191
2016-06-27	20.0	20.0	19.5	19.52	-0.3	-1.51	189731.0	3741606.6	106
2016-06-26	19.0	19.9	19.0	19.82	-0.23	-1.15	232232.0	4559950.4	156
2016-06-23	20.3	20.35	20.0	20.05	-0.27	-1.33	694889.0	13936706.4	294
2016-06-22	20.5	20.5	20.3	20.32	-0.18	-0.88	152882.0	3118531.25	96
2016-06-21	20.55	20.6	20.5	20.5	-0.2	-0.97	174321.0	3581712.15	75
2016-06-20	20.8	20.8	20.45	20.7	0.05	0.24	377217.0	7741371.0	88
2016-06-19	20.45	20.9	20.45	20.65	-0.09	-0.43	130344.0	2695428.75	74
2016-06-16	20.6	20.8	20.4	20.74	0.06	0.29	189030.0	3870212.6	128
2016-06-15	21.0	21.0	20.6	20.68	-0.36	-1.71	262096.0	5462260.1	153
2016-06-14	21.1	21.1	20.95	21.04	-0.04	-0.19	319005.0	6701436.75	151
2016-06-13	21.05	21.25	21.0	21.08	-0.16	-0.75	308965.0	6513441.85	138
2016-06-12	21.35	21.45	21.15	21.24	-0.41	-1.89	121843.0	2587863.8	78
2016-06-09	21.25	21.65	21.25	21.65	0.27	1.26	263394.0	5683097.05	74
2016-06-08	21.15	21.4	21.1	21.38	0.23	1.09	165961.0	3533058.9	87
2016-06-07	21.2	21.2	21.05	21.15	-0.01	-0.05	74435.0	1572140.8	64
2016-06-06	21.5	21.5	21.0	21.16	-0.62	-2.85	412639.0	8713202.5	160
2016-06-05	21.75	21.95	21.75	21.78	-0.11	-0.5	82584.0	1807537.15	55
2016-06-02	21.4	21.9	21.4	21.89	0.54	2.53	137013.0	2977492.85	86
2016-06-01	21.05	21.35	21.0	21.35	0.15	0.71	48111.0	1020431.25	53
2016-05-31	20.95	21.25	20.95	21.2	0.2	0.95	40823.0	862541.0	56
2016-05-30	21.2	21.3	21.0	21.0	-0.31	-1.45	176285.0	3711498.5	82
2016-05-29	21.8	21.9	21.3	21.31	-0.59	-2.69	243748.0	5241162.75	180
2016-05-26	22.0	22.1	21.9	21.9	-0.05	-0.23	120933.0	2658949.4	79
2016-05-25	21.9	21.95	21.75	21.95	0.05	0.23	64216.0	1407210.95	53
2016-05-24	21.55	21.95	21.55	21.9	0.31	1.44	343682.0	7519859.55	159
2016-05-23	22.0	22.0	21.5	21.59	-0.22	-1.01	197154.0	4252968.6	170
2016-05-22	22.15	22.2	21.7	21.81	-0.27	-1.22	102577.0	2258526.5	55
2016-05-19	22.0	22.15	21.9	22.08	0.13	0.59	455007.0	10022351.75	124
2016-05-18	22.0	22.1	21.95	21.95	-0.05	-0.23	169693.0	3742971.5	63
2016-05-17	22.0	22.1	22.0	22.0	0.09	0.41	496501.0	10952542.45	137
2016-05-16	21.95	22.0	21.65	21.91	-0.02	-0.09	223301.0	4872598.8	171
2016-05-15	22.0	22.1	21.9	21.93	-0.12	-0.54	680857.0	14982073.0	373
2016-05-12	21.9	22.15	21.9	22.05	0.15	0.68	666824.0	14698061.8	304
2016-05-11	21.75	22.0	21.75	21.9	-0.1	-0.45	158725.0	3489134.85	110
2016-05-10	21.95	22.0	21.9	22.0	-0.16	-0.72	157438.0	3456098.75	75
2016-05-09	21.7	22.25	21.7	22.16	0.49	2.26	249060.0	5472078.0	169
2016-05-08	22.05	22.2	21.65	21.67	-0.36	-1.63	605831.0	13325550.6	177
2016-05-05	21.6	22.05	21.6	22.03	0.53	2.47	208261.0	4569921.3	121
2016-05-04	21.45	21.6	21.4	21.5	-0.15	-0.69	410305.0	8821002.8	138
2016-05-03	21.65	21.7	21.5	21.65	0.01	0.05	399796.0	8638142.1	104
2016-05-02	22.3	22.3	21.55	21.64	-0.74	-3.31	810788.0	17627556.2	291
2016-05-01	22.8	22.9	22.35	22.38	-0.56	-2.44	498588.0	11232988.0	175
2016-04-28	22.9	23.2	22.5	22.94	0.35	1.55	640103.0	14690315.0	296
2016-04-27	22.35	23.0	22.25	22.59	0.29	1.3	415685.0	9329392.75	224
2016-04-26	23.4	23.4	22.1	22.3	-0.75	-3.25	907665.0	20239432.1	439
2016-04-25	21.5	23.5	21.2	23.05	1.42	6.56	2278346.0	50791787.35	379
2016-04-24	21.45	21.75	21.45	21.63	0.25	1.17	458767.0	9909556.3	161
2016-04-21	20.85	21.4	20.75	21.38	0.68	3.29	525105.0	11065561.25	232
2016-04-20	20.9	21.0	20.65	20.7	-0.29	-1.38	343373.0	7147910.8	227
2016-04-19	20.8	21.15	20.45	20.99	0.17	0.82	752356.0	15721600.55	315
2016-04-18	20.7	20.9	20.4	20.82	-0.24	-1.14	772485.0	16071596.55	298
2016-04-17	21.9	21.9	21.0	21.06	-0.68	-3.13	496896.0	10619089.2	252
2016-04-14	21.35	21.8	21.35	21.74	0.38	1.78	605299.0	13081964.05	235
2016-04-13	21.6	21.7	21.35	21.36	-0.04	-0.19	706169.0	15155876.0	137
2016-04-12	20.55	21.6	20.55	21.4	0.87	4.24	1754184.0	37311038.65	480
2016-04-11	20.5	20.6	20.45	20.53	0.02	0.1	361847.0	7434310.65	129
2016-04-10	20.25	20.6	20.25	20.51	0.21	1.03	421782.0	8629911.0	160
2016-04-07	20.25	20.4	20.2	20.3	0.1	0.5	568339.0	11516765.0	210
2016-04-06	20.5	20.5	20.15	20.2	-0.2	-0.98	304361.0	6177583.75	167
2016-04-05	20.15	20.4	20.15	20.4	0.15	0.74	125539.0	2542628.25	83
2016-04-04	20.5	20.55	20.15	20.25	-0.05	-0.25	513065.0	10511381.65	186
2016-04-03	20.3	20.5	20.05	20.3	-0.08	-0.39	405219.0	8249794.65	175
2016-03-31	20.1	20.45	20.0	20.38	0.28	1.39	531900.0	10781977.55	280
2016-03-30	20.05	20.5	20.0	20.1	0.1	0.5	176520.0	3561137.55	112
2016-03-29	20.4	20.4	19.9	20.0	-0.29	-1.43	721994.0	14470315.15	336
2016-03-28	20.2	20.4	20.2	20.29	0.04	0.2	174395.0	3539956.7	126
2016-03-27	20.4	20.45	20.15	20.25	-0.24	-1.17	506259.0	10320841.55	153
2016-03-24	20.6	20.6	20.25	20.49	-0.44	-2.1	494460.0	10119236.75	260
2016-03-23	21.05	21.1	20.8	20.93	-0.37	-1.74	442739.0	9286976.0	295
2016-03-22	21.4	21.5	21.3	21.3	0.01	0.05	218323.0	4672866.05	77
2016-03-21	21.6	21.7	21.2	21.29	-0.29	-1.34	297973.0	6381899.45	145
2016-03-20	21.7	21.7	21.2	21.58	0.65	3.11	270024.0	5813432.85	204
2016-03-17	21.0	21.0	20.7	20.93	0.45	2.2	512882.0	10687496.1	194
2016-03-16	20.35	21.7	20.0	20.48	0.06	0.29	1283840.0	25899590.75	533
2016-03-15	21.15	21.15	20.3	20.42	-0.72	-3.41	822523.0	16854135.3	452
2016-03-14	21.8	21.8	21.05	21.14	-0.7	-3.21	397692.0	8541354.05	213
2016-03-13	22.3	22.6	21.75	21.84	-0.54	-2.41	226862.0	5057036.25	162
2016-03-10	22.6	22.75	22.3	22.38	-0.57	-2.48	272419.0	6124627.75	107
2016-03-09	23.1	23.1	22.55	22.95	-0.24	-1.03	521908.0	11942089.65	176
2016-03-08	23.3	23.4	23.15	23.19	-0.11	-0.47	803562.0	18751373.5	174
2016-03-07	23.2	23.3	22.9	23.3	-0.08	-0.34	1436462.0	33083461.45	293
2016-03-06	23.0	23.4	23.0	23.38	1.03	4.61	1393322.0	32270470.55	399
2016-03-03	22.1	22.4	22.0	22.35	0.2	0.9	194280.0	4309454.2	98
2016-03-02	22.0	22.2	22.0	22.15	0.15	0.68	1303785.0	28736576.95	219
2016-03-01	21.85	22.05	21.8	22.0	0.22	1.01	666001.0	14583678.3	190
2016-02-29	20.8	22.0	20.8	21.78	1.03	4.96	1315596.0	28360897.35	319
2016-02-28	20.5	20.9	20.5	20.75	0.2	0.97	112244.0	2325137.65	75
2016-02-25	20.5	20.55	20.3	20.55	0.11	0.54	828920.0	17000373.5	125
2016-02-24	19.6	20.85	19.6	20.44	-0.19	-0.92	407826.0	8403519.1	105
2016-02-23	20.45	20.9	20.45	20.63	0.23	1.13	521824.0	10718915.45	135
2016-02-22	20.2	20.45	20.15	20.4	0.3	1.49	613076.0	12474316.8	148
2016-02-21	20.1	20.15	20.05	20.1	-0.05	-0.25	1223014.0	24585773.95	292
2016-02-18	19.5	20.15	19.5	20.15	0.49	2.49	842522.0	16865767.4	198
2016-02-17	19.75	19.75	19.5	19.66	0.12	0.61	1466940.0	28750717.3	260
2016-02-16	19.8	19.8	19.1	19.54	-0.03	-0.15	4785665.0	93935605.05	379
2016-02-15	19.7	19.75	19.55	19.57	0.35	1.82	978652.0	19187615.15	232
2016-02-14	19.65	19.8	19.0	19.22	-0.46	-2.34	3676945.0	71665175.95	308
2016-02-11	20.0	20.05	19.0	19.68	-0.38	-1.89	4436519.0	87995131.05	516
2016-02-10	20.0	20.15	19.9	20.06	-0.03	-0.15	892702.0	17945228.0	206
2016-02-09	20.1	20.2	20.0	20.09	-0.01	-0.05	811222.0	16314048.65	222
2016-02-08	20.15	20.2	20.0	20.1	0.11	0.55	628001.0	12638287.05	172
2016-02-07	20.0	20.2	19.95	19.99	-0.37	-1.82	536605.0	10735996.25	131
2016-02-04	20.3	20.55	20.3	20.36	0.21	1.04	848765.0	17290848.7	307
2016-02-03	19.95	20.2	19.95	20.15	0.22	1.1	1015481.0	18972704.9	99
2016-02-02	20.0	20.0	19.9	19.93	-0.17	-0.85	304419.0	6074055.5	136
2016-02-01	20.0	20.3	20.0	20.1	-0.23	-1.13	1261058.0	25516774.5	171
2016-01-31	20.15	20.5	20.15	20.33	0.58	2.94	1279071.0	26027586.1	358
2016-01-28	19.2	19.8	19.1	19.75	0.75	3.95	850529.0	16590038.2	337
2016-01-27	18.9	19.25	18.9	19.0	0.15	0.8	345057.0	6560418.75	168
2016-01-26	18.75	18.85	18.5	18.85	0.03	0.16	661774.0	12351976.55	155
2016-01-25	19.0	19.05	18.8	18.82	-0.23	-1.21	450042.0	8495863.35	187
2016-01-24	20.45	20.45	19.0	19.05	0.45	2.42	1505141.0	29308108.15	298
2016-01-21	18.6	18.95	18.5	18.6	-0.35	-1.85	972816.0	18093755.65	185
2016-01-20	19.1	19.15	18.8	18.95	-0.55	-2.82	659909.0	12473230.5	178
2016-01-19	18.7	19.55	18.7	19.5	0.97	5.23	1545012.0	29644296.4	275
2016-01-18	17.55	18.9	17.55	18.53	-0.02	-0.11	694033.0	12893141.8	243
2016-01-17	18.35	18.7	18.1	18.55	-0.59	-3.08	1614508.0	29707897.25	602
2016-01-14	19.4	19.6	18.65	19.14	-0.53	-2.69	994436.0	19046490.6	434
2016-01-13	19.7	19.8	19.4	19.67	0.1	0.51	487856.0	9595427.0	247
2016-01-12	19.85	20.05	19.5	19.57	-0.4	-2.0	1215739.0	24083462.1	502
2016-01-11	19.95	20.15	19.7	19.97	0.06	0.3	1608441.0	32031703.4	489
2016-01-10	20.05	20.5	19.9	19.91	-0.11	-0.55	1019442.0	20447862.0	278
2016-01-07	21.0	21.0	19.8	20.02	-1.39	-6.49	1447219.0	29297450.85	885
2016-01-06	22.0	22.55	21.3	21.41	-0.95	-4.25	687629.0	15032803.0	294
2016-01-05	23.1	23.3	22.1	22.36	-0.64	-2.78	731124.0	16442329.35	375
2016-01-04	23.0	23.4	22.9	23.0	-0.38	-1.63	654800.0	15220946.35	225
2016-01-03	23.35	23.4	23.1	23.38	0.05	0.21	152664.0	3551887.5	95
2015-12-31	23.25	23.4	23.05	23.33	0.19	0.82	376112.0	8692073.85	141
2015-12-30	22.65	23.3	22.6	23.14	0.44	1.94	554115.0	12794247.7	246
2015-12-29	22.3	22.75	21.9	22.7	-0.01	-0.04	593956.0	13283523.3	264
2015-12-28	22.6	22.8	22.4	22.71	0.02	0.09	126969.0	2872329.5	83
2015-12-27	22.25	22.8	22.1	22.69	0.2	0.89	102929.0	2303767.3	107
2015-12-24	22.1	22.6	22.1	22.49	0.22	0.99	166760.0	3749083.05	85
2015-12-23	23.05	23.25	22.0	22.27	-0.75	-3.26	579735.0	13225262.1	249
2015-12-22	22.0	23.15	22.0	23.02	1.02	4.64	548323.0	12406371.9	249
2015-12-21	21.95	22.1	21.85	22.0	0.07	0.32	209787.0	4611724.7	114
2015-12-20	22.05	22.2	21.6	21.93	-0.38	-1.7	419618.0	9198699.7	198
2015-12-17	21.9	22.7	21.9	22.31	0.64	2.95	1373634.0	30676222.35	543
2015-12-16	20.85	21.7	20.85	21.67	0.93	4.48	1338568.0	28547406.05	582
2015-12-15	20.6	21.0	20.45	20.74	0.08	0.39	1818880.0	37609450.95	573
2015-12-14	20.7	20.8	20.6	20.66	-0.03	-0.14	859375.0	17774928.85	210
2015-12-13	20.65	20.75	20.15	20.69	-0.64	-3.0	688514.0	14009242.45	280
2015-12-10	21.8	21.8	21.2	21.33	-0.44	-2.02	765149.0	16539835.05	193
2015-12-09	21.8	21.95	21.7	21.77	0.02	0.09	671232.0	14633626.2	332
2015-12-08	22.0	22.3	21.75	21.75	-0.86	-3.8	557185.0	12195670.45	289
2015-12-07	23.3	23.3	22.5	22.61	-0.69	-2.96	735491.0	16760633.85	285
2015-12-06	23.4	23.45	23.05	23.3	-0.13	-0.55	976229.0	22775251.25	256
2015-12-03	23.2	23.55	23.2	23.43	0.01	0.04	576190.0	13438784.2	175
2015-12-02	23.05	23.5	23.05	23.42	0.3	1.3	550652.0	12848297.25	292
2015-12-01	22.6	23.15	22.6	23.12	0.53	2.35	1220364.0	27916174.05	484
2015-11-30	22.2	22.7	22.2	22.59	0.37	1.67	1250936.0	28034126.85	307
2015-11-29	22.2	22.3	22.2	22.22	-0.01	-0.04	228636.0	5088483.7	101
2015-11-26	22.25	22.3	22.2	22.23	0.0	0.0	747948.0	16630764.8	181
2015-11-25	22.2	22.35	22.2	22.23	0.03	0.14	674769.0	15019245.55	164
2015-11-24	22.15	22.3	22.15	22.2	0.09	0.41	680189.0	15110542.8	145
2015-11-23	22.2	22.2	21.9	22.11	-0.08	-0.36	1095752.0	24177820.15	310
2015-11-22	21.8	22.2	21.8	22.19	0.44	2.02	1470988.0	32548013.55	466
2015-11-19	21.65	21.75	21.65	21.75	0.21	0.97	427482.0	9283630.85	187
2015-11-18	21.25	21.55	21.1	21.54	0.23	1.08	1225309.0	26225573.25	328
2015-11-17	21.6	21.6	21.3	21.31	-0.13	-0.61	1218273.0	26172135.15	413
2015-11-16	21.6	21.8	21.2	21.44	-0.07	-0.33	1061838.0	22788839.7	299
2015-11-15	22.2	22.2	21.5	21.51	-0.84	-3.76	1454266.0	31475996.7	547
2015-11-12	22.45	22.5	22.2	22.35	-0.13	-0.58	1111126.0	24892466.9	243
2015-11-11	22.1	22.65	22.1	22.48	0.36	1.63	1591382.0	35756000.25	451
2015-11-10	22.1	22.15	22.0	22.12	-0.05	-0.23	1308008.0	28805385.1	242
2015-11-09	22.1	22.25	22.0	22.17	-0.01	-0.05	655268.0	14490173.3	342
2015-11-08	22.25	22.25	21.8	22.18	-0.13	-0.58	699633.0	15403755.4	269
2015-11-05	22.4	22.45	22.25	22.31	-0.1	-0.45	143642.0	3210947.3	76
2015-11-04	22.7	22.7	22.35	22.41	0.06	0.27	352869.0	7937871.1	120
2015-11-03	22.65	22.7	22.3	22.35	-0.25	-1.11	472473.0	10639662.5	134
2015-11-02	22.6	22.65	22.55	22.6	-0.01	-0.04	522306.0	11807640.45	106
2015-11-01	22.8	22.8	22.5	22.61	-0.14	-0.62	421026.0	9529552.8	146
2015-10-29	22.8	22.9	22.6	22.75	0.15	0.66	312636.0	7111699.4	134
2015-10-28	22.3	22.65	22.2	22.6	0.21	0.94	716146.0	16087838.5	181
2015-10-27	22.85	22.85	22.1	22.39	-0.42	-1.84	1257401.0	28358872.0	366
2015-10-26	22.85	22.85	22.65	22.81	-0.02	-0.09	623315.0	14155779.0	184
2015-10-25	23.05	23.05	22.75	22.83	-0.07	-0.31	375112.0	8603563.1	168
2015-10-22	23.3	23.35	22.8	22.9	-0.44	-1.89	946921.0	21782138.75	339
2015-10-21	23.85	23.85	23.3	23.34	-0.46	-1.93	947777.0	22356938.0	289
2015-10-20	23.9	23.9	23.8	23.8	-0.09	-0.38	428915.0	10226321.5	144
2015-10-19	23.95	23.95	23.8	23.89	-0.04	-0.17	607114.0	14490112.8	132
2015-10-18	23.8	23.95	23.75	23.93	0.18	0.76	668698.0	15959614.3	196
2015-10-15	23.65	23.85	23.6	23.75	0.09	0.38	2163990.0	51276515.9	141
2015-10-14	23.65	23.7	23.6	23.66	0.01	0.04	1484590.0	34613023.55	294
2015-10-13	23.8	23.85	23.6	23.65	-0.26	-1.09	932417.0	22154004.45	245
2015-10-12	24.0	24.0	23.8	23.91	-0.06	-0.25	554309.0	13276220.1	213
2015-10-11	23.75	24.05	23.75	23.97	0.55	2.35	1034351.0	24716084.3	308
2015-10-08	23.25	23.45	23.2	23.42	0.17	0.73	382651.0	8944213.35	105
2015-10-07	23.1	23.45	23.05	23.25	0.25	1.09	657512.0	15281895.9	251
2015-10-06	23.15	23.15	23.0	23.0	-0.2	-0.86	329469.0	7602800.5	127
2015-10-05	23.1	23.25	23.05	23.2	0.15	0.65	321711.0	7437792.7	110
2015-10-04	23.15	23.15	22.9	23.05	0.02	0.09	304180.0	6989671.75	151
2015-10-01	23.25	23.25	23.0	23.03	-0.23	-0.99	498076.0	11499240.35	220
2015-09-30	22.75	23.35	22.75	23.26	0.56	2.47	496359.0	11401918.65	204
2015-09-29	22.9	22.9	22.35	22.7	-0.34	-1.48	584623.0	13196677.15	269
2015-09-21	23.0	23.05	22.7	23.04	0.35	1.54	382608.0	8766661.05	131
2015-09-20	22.9	22.9	22.55	22.69	-0.21	-0.92	585672.0	13305539.55	261
2015-09-17	23.2	23.2	22.85	22.9	-0.23	-0.99	749855.0	17243251.65	215
2015-09-16	23.25	23.25	23.05	23.13	0.02	0.09	319971.0	7405612.6	157
2015-09-15	23.15	23.25	23.0	23.11	-0.11	-0.47	649669.0	15011358.8	198
2015-09-14	23.75	23.75	23.1	23.22	-0.41	-1.74	868168.0	20316560.6	265
2015-09-13	23.95	23.95	23.6	23.63	-0.27	-1.13	767409.0	18242912.0	226
2015-09-10	23.8	23.95	23.65	23.9	-0.02	-0.08	968330.0	23020552.95	183
2015-09-09	23.5	24.05	23.45	23.92	0.58	2.49	1924223.0	45899632.8	344
2015-09-08	23.25	23.35	23.15	23.34	0.09	0.39	453782.0	10550191.15	145
2015-09-07	23.25	23.5	23.0	23.25	0.04	0.17	665773.0	15532941.95	215
2015-09-06	23.0	23.3	22.95	23.21	0.26	1.13	2205036.0	47829831.25	322
2015-09-03	23.2	23.25	22.9	22.95	-0.06	-0.26	975138.0	22441072.95	287
2015-09-02	23.15	23.15	22.8	23.01	-0.39	-1.67	610274.0	14013702.85	274
2015-09-01	23.45	23.5	23.25	23.4	0.08	0.34	703885.0	16464952.45	269
2015-08-31	23.65	23.65	23.3	23.32	-0.49	-2.06	511603.0	11972689.85	237
2015-08-30	24.3	24.4	23.45	23.81	0.13	0.55	3542151.0	84560912.8	751
2015-08-27	23.8	24.1	23.55	23.68	0.49	2.11	1566648.0	37241301.2	400
2015-08-26	23.35	23.7	23.1	23.19	-0.61	-2.56	1377096.0	32243820.4	458
2015-08-25	22.8	23.9	22.7	23.8	1.08	4.75	5518205.0	128027443.95	987
2015-08-24	24.1	24.2	22.3	22.72	-1.59	-6.54	2998604.0	68967872.25	739
2015-08-23	24.1	24.7	24.05	24.31	-1.07	-4.22	1052453.0	25672510.45	312
2015-08-20	25.0	25.5	24.9	25.38	-0.04	-0.16	1018884.0	25568765.85	305
2015-08-19	25.5	25.9	25.3	25.42	-0.14	-0.55	723642.0	18503692.0	192
2015-08-18	25.8	25.8	25.1	25.56	-0.26	-1.01	1223422.0	31015053.6	354
2015-08-17	25.8	26.1	25.8	25.82	-0.18	-0.69	453478.0	11741144.5	167
2015-08-16	26.1	26.5	25.8	26.0	-0.27	-1.03	705067.0	18348772.3	212
2015-08-13	26.5	26.6	26.2	26.27	-0.14	-0.53	406660.0	10737633.5	149
2015-08-12	26.3	26.5	26.2	26.41	-0.01	-0.04	424386.0	11180659.4	125
2015-08-11	26.8	27.0	26.4	26.42	-0.37	-1.38	674369.0	17979746.9	228
2015-08-10	26.2	26.8	26.2	26.79	0.69	2.64	540051.0	14339935.5	179
2015-08-09	26.1	26.2	25.8	26.1	-0.04	-0.15	297212.0	7745814.0	128
2015-08-06	26.3	26.3	26.1	26.14	-0.16	-0.61	740928.0	19449447.4	173
2015-08-05	26.3	26.4	26.2	26.3	0.15	0.57	266048.0	6982945.3	113
2015-08-04	26.1	26.3	25.8	26.15	-0.12	-0.46	513964.0	13337994.3	177
2015-08-03	26.1	26.3	26.0	26.27	0.1	0.38	473100.0	12346798.1	194
2015-08-02	26.7	26.7	25.9	26.17	-0.47	-1.76	705452.0	18415489.8	264
2015-07-30	26.5	26.7	26.4	26.64	0.14	0.53	391112.0	10375580.0	96
2015-07-29	26.5	26.7	26.4	26.5	0.03	0.11	426348.0	11315000.7	150
2015-07-28	26.1	26.5	26.1	26.47	0.45	1.73	383993.0	10096235.9	140
2015-07-27	26.8	26.8	26.0	26.02	-0.79	-2.95	1213861.0	31942469.1	325
2015-07-26	27.3	27.3	26.8	26.81	-0.48	-1.76	803273.0	21626506.9	266
2015-07-23	27.4	27.5	27.2	27.29	-0.17	-0.62	557826.0	15265176.6	112
2015-07-22	27.2	27.6	27.1	27.46	0.38	1.4	952263.0	26045691.7	240
2015-07-15	27.0	27.2	26.8	27.08	0.12	0.45	563864.0	15243571.0	210
2015-07-14	27.1	27.2	26.8	26.96	-0.2	-0.74	624002.0	16803801.7	196
2015-07-13	27.0	27.2	27.0	27.16	0.05	0.18	284896.0	7713876.5	149
2015-07-12	27.3	27.4	27.0	27.11	-0.21	-0.77	683414.0	18616348.2	248
2015-07-09	26.8	27.4	26.8	27.32	0.52	1.94	1524422.0	41318845.3	434
2015-07-08	27.0	27.0	26.5	26.8	-0.2	-0.74	1457582.0	39013511.9	352
2015-07-07	27.0	27.2	26.9	27.0	-0.03	-0.11	1165746.0	31463402.7	288
2015-07-06	27.0	27.2	26.9	27.03	-0.07	-0.26	1011860.0	27390371.6	214
2015-07-05	27.1	27.3	26.8	27.1	-0.04	-0.15	1669041.0	45294809.4	227
2015-07-02	26.9	27.4	26.7	27.14	0.45	1.69	1059442.0	28796757.4	282
2015-07-01	26.2	27.1	25.9	26.69	0.63	2.42	1845871.0	49323526.0	527
2015-06-30	26.1	26.2	25.5	26.06	-0.24	-0.91	2646142.0	68368752.0	667
2015-06-29	27.2	27.2	26.0	26.3	-0.96	-3.52	1284341.0	33952116.5	513
2015-06-28	27.7	27.7	26.8	27.26	-0.32	-1.16	1025061.0	27832782.3	323
2015-06-25	27.3	27.9	27.3	27.58	0.2	0.73	1071368.0	29427707.0	253
2015-06-24	27.3	27.4	27.1	27.38	0.05	0.18	833643.0	22767720.6	156
2015-06-23	27.2	27.5	27.0	27.33	0.11	0.4	2585478.0	70367006.0	436
2015-06-22	26.9	27.5	26.7	27.22	0.36	1.34	1227767.0	33197650.1	333
2015-06-21	27.2	27.2	26.8	26.86	-0.37	-1.36	414088.0	11137401.8	241
2015-06-18	27.4	27.5	27.0	27.23	-0.22	-0.8	1110771.0	30354949.4	305
2015-06-17	27.9	27.9	27.4	27.45	-0.41	-1.47	910486.0	25088166.1	364
2015-06-16	27.8	28.0	27.7	27.86	0.15	0.54	706292.0	19684708.2	241
2015-06-15	28.0	28.1	27.6	27.71	-0.14	-0.5	613877.0	17109885.8	298
2015-06-14	27.9	28.0	27.8	27.85	0.05	0.18	909671.0	25378436.1	304
2015-06-11	28.3	28.3	27.8	27.8	-0.4	-1.42	661397.0	18510335.5	233
2015-06-10	28.0	28.4	28.0	28.2	0.26	0.93	808847.0	22847122.9	255
2015-06-09	28.0	28.0	27.7	27.94	-0.17	-0.6	661255.0	18405394.6	415
2015-06-08	28.6	28.6	28.0	28.11	-0.42	-1.47	1060311.0	29963624.1	336
2015-06-07	28.7	28.7	28.4	28.53	-0.16	-0.56	589475.0	16822514.1	241
2015-06-04	28.5	28.7	28.3	28.69	0.2	0.7	638590.0	18202289.4	208
2015-06-03	28.8	28.8	28.4	28.49	-0.27	-0.94	1235221.0	35249979.6	399
2015-06-02	28.6	28.8	28.6	28.76	0.25	0.88	356068.0	10231133.1	200
2015-06-01	28.6	28.7	28.4	28.51	-0.13	-0.45	513006.0	14613310.0	258
2015-05-31	28.9	29.0	28.6	28.64	-0.23	-0.8	987054.0	28392811.1	286
2015-05-28	28.8	29.0	28.7	28.87	0.07	0.24	835363.0	24090970.4	308
2015-05-27	29.0	29.2	28.2	28.8	-0.36	-1.23	1025387.0	29565155.9	424
2015-05-26	28.9	29.3	28.9	29.16	0.26	0.9	1852717.0	53829432.8	401
2015-05-25	29.0	29.1	28.8	28.9	-0.1	-0.34	916009.0	26500193.2	247
2015-05-24	29.3	29.3	28.7	29.0	-0.26	-0.89	1251138.0	36205081.1	382
2015-05-21	29.1	29.3	28.8	29.26	0.06	0.21	868775.0	25212383.4	369
2015-05-20	29.4	29.4	28.9	29.2	-0.3	-1.02	601457.0	17553885.0	293
2015-05-19	29.4	29.6	29.2	29.5	0.05	0.17	617023.0	18157598.8	261
2015-05-18	29.8	29.8	29.3	29.45	-0.27	-0.91	1120690.0	33057197.1	471
2015-05-17	29.8	30.0	29.7	29.72	-0.16	-0.54	881360.0	26284572.9	279
2015-05-14	29.4	30.0	29.3	29.88	0.43	1.46	1063003.0	31555870.9	320
2015-05-13	29.1	29.5	29.0	29.45	0.44	1.52	513128.0	14971912.4	223
2015-05-12	29.4	29.6	28.1	29.01	-0.41	-1.39	1181901.0	34251496.2	519
2015-05-11	29.8	30.1	29.2	29.42	-0.5	-1.67	837493.0	24931998.0	286
2015-05-10	30.1	30.2	29.8	29.92	-0.15	-0.5	562718.0	16855333.7	195
2015-05-07	30.3	30.3	29.7	30.07	-0.23	-0.76	1177125.0	35317918.0	357
2015-05-06	30.5	30.6	30.1	30.3	-0.1	-0.33	1333468.0	40526623.2	350
2015-05-05	30.3	30.6	30.3	30.4	0.3	1.0	1637969.0	49842676.3	412
2015-05-04	30.3	30.4	29.9	30.1	-0.23	-0.76	1046067.0	31525730.6	366
2015-05-03	30.7	31.0	30.3	30.33	-0.26	-0.85	1880256.0	57865679.0	525
2015-04-30	30.2	31.0	30.2	30.59	0.49	1.63	2729941.0	83843162.3	590
2015-04-29	29.7	30.1	29.5	30.1	0.6	2.03	2215379.0	66130175.8	479
2015-04-28	29.7	29.8	29.4	29.5	-0.2	-0.67	1407204.0	40220413.0	266
2015-04-27	29.9	29.9	29.7	29.7	-0.2	-0.67	882564.0	26268677.0	273
2015-04-26	29.7	30.1	29.7	29.9	0.02	0.07	984760.0	29457395.6	383
2015-04-23	29.3	30.0	29.3	29.88	0.35	1.19	992443.0	29458727.8	306
2015-04-22	30.0	30.1	29.5	29.53	0.15	0.51	1113011.0	33169835.7	356
2015-04-21	29.9	30.0	29.1	29.38	-0.5	-1.67	1476659.0	43948930.2	443
2015-04-20	30.0	30.3	29.7	29.88	0.27	0.91	2815322.0	84288412.6	613
2015-04-19	29.5	29.8	28.9	29.61	1.11	3.89	2786969.0	82257831.2	740
2015-04-16	28.0	28.6	28.0	28.5	0.74	2.67	1633838.0	46268850.0	510
2015-04-15	27.5	27.9	27.4	27.76	0.44	1.61	1653196.0	45679462.5	405
2015-04-14	26.9	27.4	26.9	27.32	0.27	1.0	1954671.0	53317588.5	534
2015-04-13	26.2	27.2	26.2	27.05	0.85	3.24	2298953.0	61284027.6	559
2015-04-12	26.4	26.5	26.1	26.2	-0.06	-0.23	846145.0	22219587.2	274
2015-04-09	26.4	26.5	26.2	26.26	-0.07	-0.27	786081.0	20672429.8	324
2015-04-08	26.2	26.8	26.0	26.33	0.29	1.11	1733884.0	45878555.2	490
2015-04-07	25.2	26.2	25.2	26.04	0.95	3.79	1381760.0	35612205.0	372
2015-04-06	25.1	25.4	24.95	25.09	0.12	0.48	770875.0	19399659.95	266
2015-04-05	25.6	25.6	24.7	24.97	-0.61	-2.38	1983775.0	49647065.05	667
2015-04-02	25.9	26.0	25.4	25.58	-0.25	-0.97	1674716.0	43194134.8	418
2015-04-01	25.8	26.0	25.6	25.83	0.16	0.62	1344336.0	34656285.7	353
2015-03-31	26.1	26.4	25.1	25.67	-0.57	-2.17	2222013.0	56814979.2	763
2015-03-30	26.8	26.8	26.2	26.24	-0.71	-2.63	1976808.0	52297713.5	502
2015-03-29	26.6	27.4	26.5	26.95	0.65	2.47	2494069.0	67103407.4	611
2015-03-26	25.5	26.7	25.0	26.3	0.06	0.23	3019532.0	78776566.5	711
2015-03-25	27.9	27.9	26.0	26.24	-1.66	-5.95	1992379.0	53739921.4	787
2015-03-24	27.8	28.2	27.7	27.9	0.11	0.4	1132876.0	31603533.4	416
2015-03-23	28.1	28.1	27.6	27.79	-0.33	-1.17	905617.0	25216510.7	461
2015-03-22	28.2	28.4	28.0	28.12	-0.07	-0.25	925063.0	26097617.5	412
2015-03-19	28.5	28.5	27.5	28.19	-0.06	-0.21	1087403.0	30405600.4	679
2015-03-18	28.9	28.9	27.8	28.25	-0.78	-2.69	2952101.0	83627760.9	933
2015-03-17	29.2	29.4	28.9	29.03	-0.41	-1.39	2318865.0	67498657.6	512
2015-03-16	29.9	29.9	29.2	29.44	-0.54	-1.8	2355667.0	69654113.3	589
2015-03-15	30.0	30.3	29.9	29.98	-0.59	-1.93	2576342.0	77291447.8	653
2015-03-12	30.8	30.9	30.5	30.57	-0.23	-0.75	1557568.0	47771714.25	359
2015-03-11	30.3	30.9	29.9	30.8	0.55	1.82	1694646.0	51551667.2	394
2015-03-10	30.6	30.9	30.0	30.25	-0.21	-0.69	1556678.0	47445621.75	490
2015-03-09	29.6	30.6	29.5	30.46	0.92	3.11	2434170.0	73447333.75	538
2015-03-08	29.3	29.6	29.2	29.54	0.21	0.72	777512.0	22867705.3	220
2015-03-05	29.6	29.6	29.3	29.33	-0.42	-1.41	2564401.0	75450420.5	561
2015-03-04	29.8	29.9	29.7	29.75	-0.11	-0.37	609092.0	18129786.1	210
2015-03-03	29.7	29.9	29.7	29.86	0.33	1.12	543086.0	16212049.2	218
2015-03-02	29.5	29.8	29.5	29.53	0.01	0.03	663442.0	19635380.7	224
2015-03-01	29.2	29.6	29.0	29.52	0.35	1.2	1508300.0	44190083.3	349
2015-02-26	29.2	29.3	29.1	29.17	-0.12	-0.41	429409.0	12551512.3	167
2015-02-25	29.0	29.3	28.9	29.29	0.3	1.03	1098632.0	31920217.5	267
2015-02-24	29.0	29.0	28.9	28.99	0.04	0.14	890028.0	25727849.7	193
2015-02-23	29.3	29.3	28.8	28.95	-0.33	-1.13	1180110.0	34331703.9	361
2015-02-22	29.4	29.4	29.2	29.28	-0.04	-0.14	1044903.0	30596201.9	208
2015-02-19	29.2	29.4	28.9	29.32	-0.14	-0.48	3265244.0	95421224.6	665
2015-02-18	29.2	29.6	29.0	29.46	0.22	0.75	4235153.0	124214079.6	404
2015-02-17	29.0	29.3	28.9	29.24	0.39	1.35	1475656.0	42972899.6	341
2015-02-16	28.3	28.9	28.1	28.85	0.51	1.8	2044478.0	58487117.0	438
2015-02-15	28.3	28.4	28.0	28.34	0.34	1.21	2451594.0	69104847.1	477
2015-02-12	27.7	28.1	27.7	28.0	0.27	0.97	1089025.0	30383820.7	272
2015-02-11	28.1	28.1	27.7	27.73	-0.45	-1.6	1810486.0	50482824.1	451
2015-02-10	28.4	28.4	28.0	28.18	-0.26	-0.91	2638989.0	74344788.5	577
2015-02-09	28.3	28.6	28.2	28.44	0.23	0.82	1591697.0	45169556.4	354
2015-02-08	27.9	28.3	27.9	28.21	0.24	0.86	1828972.0	51500585.9	429
2015-02-05	27.6	28.0	27.5	27.97	0.33	1.19	2241148.0	62278136.6	579
2015-02-04	27.8	27.9	27.6	27.64	-0.13	-0.47	1480776.0	41072492.9	390
2015-02-03	28.1	28.3	27.6	27.77	-0.32	-1.14	3557321.0	99639747.4	770
2015-02-02	28.2	28.2	27.8	28.09	-0.05	-0.18	2036682.0	57133242.5	502
2015-02-01	28.3	28.4	27.8	28.14	0.62	2.25	3418105.0	96229103.5	755
2015-01-29	27.8	28.0	27.2	27.52	-0.24	-0.86	3445524.0	94826145.6	878
2015-01-28	27.1	27.9	27.1	27.76	2.31	9.08	6793899.0	186530668.1	1436
2015-01-27	24.7	25.5	24.7	25.45	0.74	2.99	1957989.0	49273439.9	423
2015-01-26	24.65	24.9	24.55	24.71	0.24	0.98	1240705.0	30641730.6	411
2015-01-22	24.2	24.5	24.2	24.47	0.21	0.87	538157.0	13121045.6	174
2015-01-21	24.5	24.6	24.1	24.26	-0.23	-0.94	711901.0	17365833.5	223
2015-01-20	24.55	24.6	24.2	24.49	-0.07	-0.29	1347942.0	32969469.0	234
2015-01-19	24.55	25.0	24.5	24.56	-0.01	-0.04	771660.0	19039447.5	223
2015-01-18	24.65	24.8	24.4	24.57	0.11	0.45	622921.0	15283845.6	221
2015-01-15	24.9	24.9	24.35	24.46	-0.34	-1.37	1169243.0	28821514.9	292
2015-01-14	24.85	25.1	24.4	24.8	-0.01	-0.04	978871.0	24244074.3	235
2015-01-13	23.45	24.9	23.45	24.81	0.98	4.11	1813996.0	44355755.3	518
2015-01-12	24.0	24.3	23.7	23.83	-0.06	-0.25	1423013.0	34173979.9	322
2015-01-11	23.6	24.05	23.3	23.89	0.5	2.14	939257.0	22153804.2	283
2015-01-08	22.5	23.7	22.5	23.39	1.13	5.08	2399970.0	55349348.1	516
2015-01-07	22.45	22.45	22.0	22.26	0.08	0.36	1991125.0	44281505.4	561
2015-01-06	22.0	22.25	21.6	22.18	-0.39	-1.73	2142068.0	47041251.4	520
2015-01-05	22.85	22.9	22.5	22.57	-0.47	-2.04	728588.0	16531012.2	301
2015-01-04	23.05	23.2	22.75	23.04	-0.16	-0.69	834350.0	19157462.8	298
2015-01-01	23.2	23.65	23.1	23.2	0.04	0.17	1169762.0	27477026.2	299
2014-12-31	24.0	24.1	22.85	23.16	-0.72	-3.02	1642835.0	38358597.5	434
2014-12-30	23.95	24.5	23.65	23.88	-0.83	-3.36	2100944.0	50135509.5	452
2014-12-29	25.1	25.2	24.65	24.71	-0.42	-1.67	2981081.0	74214735.4	597
2014-12-28	25.5	25.7	25.0	25.13	-0.34	-1.33	2058364.0	51849481.5	548
2014-12-25	24.65	25.7	24.55	25.47	0.85	3.45	3670185.0	92131643.0	582
2014-12-24	23.75	24.7	23.75	24.62	1.02	4.32	3287056.0	79535408.3	553
2014-12-23	23.65	23.65	23.5	23.6	-0.07	-0.3	892155.0	21051386.9	225
2014-12-22	23.7	23.7	23.4	23.67	0.03	0.13	1024422.0	24165032.4	304
2014-12-21	24.0	24.2	23.1	23.64	0.4	1.72	2673247.0	62979049.9	548
2014-12-18	22.8	23.4	22.8	23.24	1.52	7.0	5306701.0	122739053.8	711
2014-12-17	21.6	21.85	21.05	21.72	0.68	3.23	3653600.0	78678157.4	653
2014-12-16	21.65	21.8	20.9	21.04	-1.07	-4.84	4034936.0	86056288.0	706
2014-12-15	23.15	23.2	22.0	22.11	-0.7	-3.07	2653425.0	60010889.6	513
2014-12-14	22.75	23.05	22.4	22.81	-0.61	-2.6	2956881.0	67256246.7	635
2014-12-11	22.8	23.5	22.6	23.42	-0.05	-0.21	2969951.0	68716292.0	595
2014-12-10	23.9	24.0	23.4	23.47	-0.44	-1.84	1757518.0	41417843.2	457
2014-12-09	23.9	23.95	23.3	23.91	-0.32	-1.32	2278167.0	53731934.3	590
2014-12-08	24.35	24.4	24.1	24.23	-0.16	-0.66	1160518.0	28174386.4	309
2014-12-07	24.5	24.65	24.35	24.39	-0.28	-1.13	1542698.0	37775758.0	388
2014-12-04	24.5	24.9	24.5	24.67	0.28	1.15	875193.0	21655391.9	308
2014-12-03	24.35	24.5	24.25	24.39	0.17	0.7	1401491.0	34167811.5	306
2014-12-02	24.85	25.1	24.0	24.22	-0.4	-1.62	2594402.0	63654298.6	619
2014-12-01	24.0	24.8	24.0	24.62	0.08	0.33	2128509.0	51687547.0	532
2014-11-30	24.0	24.9	23.9	24.54	-0.82	-3.23	2364206.0	57763808.8	469
2014-11-27	25.6	25.7	25.3	25.36	-0.36	-1.4	2815630.0	71695042.8	684
2014-11-26	26.9	26.9	25.6	25.72	-1.33	-4.92	3629963.0	94168205.9	891
2014-11-25	27.4	27.4	27.0	27.05	-0.5	-1.81	2702922.0	73225675.4	489
2014-11-24	28.0	28.0	27.5	27.55	-0.49	-1.75	944667.0	26149342.5	338
2014-11-23	28.1	28.3	28.0	28.04	0.21	0.75	1151483.0	32438791.4	343
2014-11-20	27.7	28.0	27.6	27.83	0.18	0.65	451536.0	12583456.2	219
2014-11-19	27.8	27.8	27.1	27.65	0.07	0.25	1344360.0	36813069.7	262
2014-11-18	27.1	27.6	27.1	27.58	0.5	1.85	2249412.0	61551951.5	443
2014-11-17	28.3	28.3	27.0	27.08	-1.25	-4.41	2258082.0	61269118.1	558
2014-11-16	28.8	28.8	28.0	28.33	-0.49	-1.7	574338.0	16268376.7	256
2014-11-13	29.2	29.4	28.7	28.82	-0.35	-1.2	1256685.0	36686764.0	207
2014-11-12	29.4	30.2	29.2	29.17	-0.21	-0.71	2582248.0	76553339.5	406
2014-11-11	28.7	29.6	28.4	29.38	0.82	2.87	4318916.0	125378840.2	626
2014-11-10	27.8	28.6	27.8	28.56	0.79	2.84	1486798.0	42228090.8	417
2014-11-09	27.5	27.8	27.3	27.77	0.78	2.89	914368.0	25108408.7	241
2014-11-06	26.8	28.2	26.5	26.99	0.38	1.43	1902501.0	51618067.7	387
2014-11-05	27.1	27.2	26.0	26.61	-0.68	-2.49	2401493.0	63725186.4	616
2014-11-04	27.9	28.3	27.0	27.29	-1.02	-3.6	1172442.0	32287775.2	403
2014-11-03	28.2	28.3	28.0	28.31	0.27	0.96	1200121.0	33809430.9	260
2014-11-02	27.8	28.1	27.7	28.04	0.56	2.04	2009030.0	56088973.0	375
2014-10-30	27.1	27.5	26.9	27.48	0.22	0.81	2328645.0	63450355.0	318
2014-10-29	27.4	27.5	27.2	27.26	0.03	0.11	1038081.0	28476711.8	194
2014-10-28	27.5	27.7	27.1	27.23	-0.25	-0.91	597192.0	16312121.7	189
2014-10-27	27.8	27.8	27.5	27.48	-0.23	-0.83	946102.0	26092693.1	164
2014-10-26	27.1	27.8	27.1	27.71	0.62	2.29	920632.0	25298279.4	283
2014-10-23	27.2	27.3	26.9	27.09	-0.39	-1.42	2496612.0	67604799.5	384
2014-10-22	27.6	27.9	27.2	27.48	0.25	0.92	2006627.0	55452588.5	501
2014-10-21	26.4	27.2	26.4	27.23	0.87	3.3	1469866.0	39587714.1	319
2014-10-20	26.5	26.6	25.9	26.36	-0.15	-0.57	1846779.0	48741587.3	322
2014-10-19	26.2	26.5	26.2	26.51	0.92	3.6	1882284.0	49675799.8	462
2014-10-16	25.7	25.8	25.0	25.59	-0.37	-1.43	4971354.0	126187999.1	750
2014-10-15	26.9	26.9	25.9	25.96	-1.01	-3.74	2689999.0	70172679.3	663
2014-10-14	27.4	27.4	26.9	26.97	-0.48	-1.75	1363917.0	36866952.5	279
2014-10-13	27.0	27.6	26.7	27.45	0.37	1.37	2332250.0	63144271.1	542
2014-10-12	27.6	27.7	26.8	27.08	-1.59	-5.55	3686484.0	100660208.1	665
2014-10-02	28.7	28.7	28.4	28.67	-0.12	-0.42	1378668.0	39441767.1	247
2014-10-01	28.8	28.9	28.6	28.79	-0.03	-0.1	1200891.0	34430014.0	357
2014-09-30	28.3	28.9	28.3	28.82	0.46	1.62	1552719.0	44374024.5	308
2014-09-29	28.1	28.4	28.0	28.36	0.22	0.78	1606862.0	45118926.7	370
2014-09-28	28.2	28.2	27.9	28.14	0.04	0.14	1015490.0	28539832.2	262
2014-09-25	28.4	28.6	28.1	28.1	-0.18	-0.64	1190884.0	33730829.0	336
2014-09-24	28.8	28.8	28.2	28.28	-0.66	-2.28	3591007.0	102149837.3	643
2014-09-22	29.2	29.3	28.8	28.94	-0.41	-1.4	2571098.0	74515458.3	362
2014-09-21	29.5	29.5	29.3	29.35	-0.17	-0.58	955599.0	28117589.3	208
2014-09-18	29.5	29.5	29.4	29.52	0.0	0.0	1473794.0	43426808.0	315
2014-09-17	29.5	29.6	29.4	29.52	0.11	0.37	1036857.0	30577859.9	226
2014-09-16	29.2	29.7	29.2	29.41	0.21	0.72	1484678.0	43528071.3	426
2014-09-15	29.5	29.6	29.2	29.2	-0.39	-1.32	1037302.0	30353055.9	399
2014-09-14	29.7	29.9	29.6	29.59	-0.24	-0.8	780146.0	23117093.5	199
2014-09-11	29.9	29.9	29.7	29.83	-0.05	-0.17	909903.0	27142025.6	185
2014-09-10	29.9	29.9	29.6	29.88	-0.02	-0.07	1082743.0	32233290.2	237
2014-09-09	30.0	30.2	29.8	29.9	-0.1	-0.33	759867.0	22793832.65	166
2014-09-08	29.8	30.0	29.6	30.0	0.19	0.64	2835095.0	84619970.3	414
2014-09-07	29.6	29.9	29.5	29.81	0.18	0.61	819308.0	24316218.7	324
2014-09-04	30.0	30.0	29.5	29.63	-0.36	-1.2	2377001.0	70681882.2	405
2014-09-03	30.0	30.0	29.8	29.99	0.0	0.0	2618222.0	78444235.3	377
2014-09-02	30.5	30.6	29.9	29.99	-0.61	-1.99	2419188.0	72661090.55	558
2014-09-01	30.6	30.6	30.3	30.6	0.0	0.0	2078685.0	63547058.75	285
2014-08-31	30.8	30.9	30.5	30.6	-0.26	-0.84	1412980.0	43283556.75	289
2014-08-28	30.6	30.9	30.3	30.86	0.03	0.1	1767407.0	54132484.75	301
2014-08-27	31.1	31.1	30.6	30.83	-0.26	-0.84	2308585.0	71112896.0	566
2014-08-26	30.0	31.2	29.9	31.09	1.04	3.46	3043313.0	92735222.65	735
2014-08-25	29.9	30.8	29.6	30.05	0.4	1.35	6069158.0	183642597.25	1226
2014-08-24	29.0	29.8	29.0	29.65	0.78	2.7	3643696.0	107150807.6	802
2014-08-21	28.9	28.9	28.7	28.87	-0.02	-0.07	1497343.0	43133670.8	390
2014-08-20	28.6	29.1	28.6	28.89	0.14	0.49	1772915.0	51165124.6	403
2014-08-19	28.8	28.9	28.7	28.75	-0.08	-0.28	1338443.0	38568825.7	290
2014-08-18	28.7	29.0	28.7	28.83	0.34	1.19	1962466.0	56570564.2	452
2014-08-17	28.4	28.6	28.2	28.49	0.02	0.07	1376089.0	39025883.2	429
2014-08-14	28.5	28.5	28.2	28.47	-0.17	-0.59	1864224.0	52865779.8	453
2014-08-13	29.0	29.0	27.6	28.64	-0.2	-0.69	2274972.0	65186407.3	652
2014-08-12	29.2	29.2	28.6	28.84	-0.43	-1.47	1808750.0	52262601.4	381
2014-08-11	29.4	29.4	29.0	29.27	-0.12	-0.41	1572421.0	45871028.7	339
2014-08-10	29.6	29.9	29.3	29.39	-0.3	-1.01	1329112.0	39275828.7	368
2014-08-07	29.6	29.8	29.3	29.69	0.09	0.3	2225775.0	65803882.4	628
2014-08-06	29.5	29.7	28.9	29.6	0.03	0.1	3540391.0	104004302.0	769
2014-08-05	28.6	29.8	28.6	29.57	1.12	3.94	5730716.0	167603994.6	892
2014-08-04	28.1	28.6	28.0	28.45	0.44	1.57	3150020.0	88655338.3	512
2014-08-03	26.5	28.1	26.4	28.01	1.59	6.02	5057673.0	137659681.4	744
2014-07-24	26.1	26.5	25.9	26.42	0.16	0.61	1811165.0	47340394.6	729
2014-07-23	25.3	26.5	25.3	26.26	1.05	4.17	5714358.0	149341911.3	1105
2014-07-22	24.35	25.4	24.35	25.21	1.45	6.1	8296673.0	206447253.3	1363
2014-07-21	23.75	23.8	23.7	23.76	0.01	0.04	1026142.0	24356177.6	187
2014-07-20	23.9	23.9	23.7	23.75	-0.13	-0.54	1548683.0	36794485.6	292
2014-07-17	23.95	23.95	23.8	23.88	0.0	0.0	761305.0	18196230.4	152
2014-07-16	23.95	24.0	23.9	23.88	-0.11	-0.46	1518452.0	36322956.4	230
2014-07-15	23.95	24.05	23.9	23.99	0.05	0.21	735158.0	17606168.8	177
2014-07-14	23.95	24.05	23.9	23.94	-0.04	-0.17	1882159.0	45062363.4	336
2014-07-13	24.25	24.3	23.95	23.98	-0.21	-0.87	1290186.0	31104592.9	303
2014-07-10	24.05	24.25	24.0	24.19	0.13	0.54	1018845.0	24553347.5	167
2014-07-09	23.8	24.1	23.75	24.06	0.17	0.71	1069235.0	25631232.2	218
2014-07-08	23.95	24.0	23.75	23.89	-0.09	-0.38	1085582.0	25922374.5	241
2014-07-07	23.95	24.0	23.8	23.98	-0.07	-0.29	1195927.0	28606308.1	277
2014-07-06	23.95	24.1	23.9	24.05	0.17	0.71	2553108.0	61299604.9	423
2014-07-03	24.0	24.0	23.8	23.88	-0.08	-0.33	1178854.0	28146537.3	224
2014-07-02	23.9	24.0	23.9	23.96	0.14	0.59	1160760.0	27786274.3	243
2014-07-01	23.8	23.9	23.7	23.82	0.05	0.21	1133296.0	26975149.3	191
2014-06-30	23.8	23.9	23.7	23.77	-0.05	-0.21	1123724.0	26733991.1	262
2014-06-29	24.0	24.0	23.75	23.82	-0.14	-0.58	771857.0	18429855.8	237
2014-06-26	24.1	24.1	23.95	23.96	-0.24	-0.99	3418022.0	82061857.8	359
2014-06-25	24.1	24.25	24.1	24.2	0.13	0.54	1367527.0	33029968.3	203
2014-06-24	24.2	24.2	23.95	24.07	-0.11	-0.45	1782571.0	42819279.1	251
2014-06-23	24.25	24.25	24.05	24.18	-0.08	-0.33	1438225.0	34736334.9	200
2014-06-22	24.25	24.4	24.2	24.26	0.09	0.37	1681784.0	40850216.2	246
2014-06-19	24.2	24.2	24.05	24.17	-0.01	-0.04	521589.0	12584585.9	129
2014-06-18	24.1	24.25	24.0	24.18	0.07	0.29	1202782.0	29029948.9	268
2014-06-17	24.2	24.25	24.0	24.11	-0.14	-0.58	2232970.0	53884378.9	395
2014-06-16	24.3	24.35	24.2	24.25	-0.05	-0.21	1453014.0	35217370.3	233
2014-06-15	24.6	24.6	24.2	24.3	-0.34	-1.38	1716868.0	41832561.9	393
2014-06-12	24.7	24.8	24.55	24.64	-0.15	-0.61	1255468.0	30969178.9	279
2014-06-11	25.1	25.1	24.7	24.79	-0.24	-0.96	1445411.0	35940337.2	279
2014-06-10	24.95	25.1	24.9	25.03	0.12	0.48	1971548.0	49240941.9	265
2014-06-09	24.85	25.0	24.85	24.91	0.01	0.04	930319.0	23184757.5	141
2014-06-08	25.0	25.1	24.8	24.9	-0.14	-0.56	1388403.0	34571360.8	248
2014-06-05	24.65	25.1	24.65	25.04	0.32	1.29	1836562.0	45644497.8	385
2014-06-04	24.65	24.85	24.55	24.72	0.02	0.08	1771489.0	43817076.5	237
2014-06-03	24.9	24.9	24.65	24.7	-0.22	-0.88	975251.0	24133326.7	163
2014-06-02	24.85	24.95	24.6	24.92	0.04	0.16	1881251.0	46654732.8	390
2014-06-01	24.6	25.1	24.35	24.88	0.32	1.3	3350160.0	82996738.1	550
2014-05-29	23.9	24.6	23.9	24.56	0.67	2.8	6049074.0	146720246.3	823
2014-05-28	23.95	23.95	23.8	23.89	-0.05	-0.21	911062.0	21762853.1	201
2014-05-27	24.0	24.05	23.95	23.94	-0.06	-0.25	1431410.0	34313589.3	236
2014-05-26	24.0	24.1	23.95	24.0	0.0	0.0	861736.0	20706963.8	168
2014-05-25	24.05	24.05	23.95	24.0	-0.01	-0.04	2429850.0	58346415.2	236
2014-05-22	24.0	24.1	23.95	24.01	0.06	0.25	1445637.0	34704899.6	194
2014-05-21	23.95	24.0	23.9	23.95	0.03	0.13	631658.0	15126819.4	162
2014-05-20	23.95	24.0	23.75	23.92	0.06	0.25	1324386.0	31618892.7	339
2014-05-19	24.05	24.05	23.8	23.86	-0.15	-0.62	1558766.0	37261380.1	462
2014-05-18	24.05	24.1	24.0	24.01	-0.05	-0.21	1014430.0	24405641.6	280
2014-05-15	24.1	24.25	24.0	24.06	-0.06	-0.25	2791664.0	67337587.0	436
2014-05-14	24.3	24.3	24.1	24.12	-0.16	-0.66	1837107.0	44406081.3	324
2014-05-13	24.25	24.5	24.1	24.28	0.1	0.41	2169352.0	52688800.5	377
2014-05-12	24.2	24.2	24.05	24.18	0.05	0.21	1209051.0	29198156.0	267
2014-05-11	24.4	24.4	24.1	24.13	-0.27	-1.11	1794324.0	43530925.7	413
2014-05-08	24.55	24.55	24.3	24.4	-0.13	-0.53	3479835.0	84930723.3	577
2014-05-07	24.6	24.6	24.5	24.53	-0.01	-0.04	1209078.0	29680166.2	227
2014-05-06	24.5	24.65	24.35	24.54	0.06	0.25	3661857.0	89715856.5	477
2014-05-05	24.6	24.6	24.4	24.48	-0.07	-0.29	1329460.0	32579016.7	251
2014-05-04	24.35	24.6	24.3	24.55	0.3	1.24	2087037.0	51026127.8	344
2014-05-01	24.3	24.4	24.2	24.25	-0.04	-0.16	968191.0	23517446.0	236
2014-04-30	23.95	24.3	23.95	24.29	0.35	1.46	1962213.0	47324966.9	394
2014-04-29	24.0	24.05	23.95	23.94	-0.05	-0.21	1481321.0	35536236.3	270
2014-04-28	24.1	24.2	23.9	23.99	-0.07	-0.29	2351139.0	56361328.8	511
2014-04-27	24.2	24.25	24.05	24.06	-0.1	-0.41	1166867.0	28143960.6	271
2014-04-24	24.2	24.3	24.1	24.16	-0.06	-0.25	898808.0	21747943.3	246
2014-04-23	24.5	24.5	24.2	24.22	-0.15	-0.62	1309828.0	31821637.4	361
2014-04-22	24.6	24.6	24.3	24.37	-0.26	-1.06	2449242.0	59846437.3	482
2014-04-21	24.85	24.85	24.6	24.63	-0.19	-0.77	1551671.0	38295608.1	272
2014-04-20	24.8	24.85	24.6	24.82	0.06	0.24	1124774.0	27791154.4	257
2014-04-17	24.9	24.9	24.6	24.76	-0.08	-0.32	1321236.0	32636268.2	297
2014-04-16	24.9	24.9	24.8	24.84	-0.05	-0.2	1585207.0	39360521.0	209
2014-04-15	24.95	24.95	24.6	24.89	0.47	1.92	2640704.0	65416503.5	501
2014-04-14	24.35	24.4	24.25	24.42	-0.06	-0.25	853685.0	20781156.8	196
2014-04-13	24.55	24.55	24.2	24.48	-0.18	-0.73	1841744.0	44793428.6	442
2014-04-10	24.9	24.9	24.55	24.66	-0.24	-0.96	1661230.0	40941252.4	399
2014-04-09	24.95	25.1	24.65	24.9	0.0	0.0	1156355.0	28795151.3	434
2014-04-08	24.8	24.9	24.65	24.9	0.12	0.48	1537631.0	38103100.4	328
2014-04-07	25.3	25.3	24.65	24.78	-0.48	-1.9	1272972.0	31699395.8	489
2014-04-06	25.6	25.6	25.1	25.26	-0.24	-0.94	2643286.0	66853117.0	552
2014-04-03	25.6	25.6	25.4	25.5	-0.18	-0.7	1773987.0	45189521.6	408
2014-04-02	25.7	25.7	25.6	25.68	0.0	0.0	1199706.0	30755749.0	259
2014-04-01	25.7	25.7	25.6	25.68	-0.06	-0.23	1196251.0	30691792.9	206
2014-03-31	25.7	25.8	25.6	25.74	0.0	0.0	1321671.0	33960267.0	179
2014-03-30	25.9	25.9	25.6	25.74	-0.06	-0.23	1486201.0	38245645.5	267
2014-03-27	25.7	25.9	25.6	25.8	0.06	0.23	1701809.0	43806037.2	308
2014-03-26	26.0	26.0	25.7	25.74	-0.24	-0.92	918313.0	23720478.0	244
2014-03-25	26.0	26.0	25.8	25.98	0.12	0.46	2197701.0	57002625.0	381
2014-03-24	26.0	26.1	25.9	25.86	-0.12	-0.46	478020.0	12401863.5	158
2014-03-23	25.5	26.1	25.2	25.98	0.12	0.46	1044149.0	26770545.5	391
2014-03-20	25.6	26.0	25.6	25.86	0.3	1.17	1795349.0	46322960.5	296
2014-03-19	25.7	25.7	25.6	25.56	-0.12	-0.47	812500.0	20867670.5	167
2014-03-18	25.9	26.0	25.7	25.68	-0.06	-0.23	630868.0	16285058.5	158
2014-03-17	25.9	25.9	25.7	25.74	-0.12	-0.46	506950.0	13075159.5	81
2014-03-16	26.0	26.0	25.7	25.86	0.0	0.0	459823.0	11905670.5	99
2014-03-13	25.7	25.9	25.7	25.86	0.12	0.47	595995.0	15338226.75	101
2014-03-12	25.7	25.7	25.6	25.74	-0.12	-0.46	785986.0	20189635.0	131
2014-03-11	25.4	26.1	25.4	25.86	0.18	0.7	959684.0	24772671.75	184
2014-03-10	25.3	25.7	25.2	25.68	0.36	1.42	1588752.0	40460179.25	250
2014-03-09	24.85	25.3	24.8	25.32	0.48	1.93	2510877.0	63107841.25	297
2014-03-06	24.8	24.85	24.65	24.84	0.06	0.24	1933877.0	47872998.0	144
2014-03-05	24.8	24.85	24.65	24.78	0.0	0.0	890564.0	22019851.0	147
2014-03-04	24.55	24.8	24.55	24.78	0.24	0.98	1353895.0	33489069.75	151
2014-03-03	24.8	24.8	24.4	24.54	-0.3	-1.21	771169.0	18900913.75	192
2014-03-02	24.95	25.2	24.65	24.84	-0.36	-1.43	937400.0	23307778.25	214
2014-02-27	24.55	25.2	24.55	25.2	0.66	2.69	3632259.0	90286090.25	372
2014-02-26	24.55	24.65	24.3	24.54	0.0	0.0	1408727.0	34470304.75	198
2014-02-25	24.55	24.65	24.3	24.54	0.0	0.0	1353929.0	33087099.25	181
2014-02-24	24.4	24.55	24.4	24.54	0.12	0.49	928867.0	22755996.5	175
2014-02-23	24.55	24.8	24.3	24.42	-0.12	-0.49	1589650.0	38949400.0	208
2014-02-20	24.65	24.65	24.3	24.54	-0.12	-0.49	1098179.0	26843009.75	153
2014-02-19	24.4	24.8	24.4	24.66	0.24	0.98	1264040.0	31058549.25	146
2014-02-18	24.4	24.55	24.3	24.42	0.0	0.0	1008867.0	24561545.5	149
2014-02-17	24.4	24.85	24.2	24.42	0.0	0.0	1194602.0	29332920.25	285
2014-02-16	24.2	24.55	24.2	24.42	0.48	2.01	1309026.0	31943135.5	258
2014-02-13	24.2	24.3	23.95	23.94	-0.12	-0.5	1429524.0	34421923.0	295
2014-02-12	23.95	24.3	23.95	24.06	0.18	0.75	1378098.0	33261550.0	197
2014-02-11	24.05	24.2	23.9	23.88	-0.18	-0.75	785942.0	18886425.75	185
2014-02-10	23.95	24.05	23.95	24.06	0.0	0.0	288636.0	6936267.0	72
2014-02-09	23.95	24.2	23.9	24.06	0.18	0.75	1413180.0	33856163.25	221
2014-02-06	24.05	24.05	23.75	23.88	-0.3	-1.24	1604547.0	38340433.5	284
2014-02-05	24.05	24.2	23.9	24.18	0.24	1.0	883976.0	21185825.75	203
2014-02-04	23.95	24.05	23.75	23.94	-0.36	-1.48	2060215.0	49282361.75	291
2014-02-03	24.55	24.8	24.2	24.3	-0.24	-0.98	1587937.0	38984876.25	280
2014-02-02	24.05	24.85	24.05	24.54	0.48	2.0	3816830.0	93565170.25	552
2014-01-30	23.9	24.2	23.75	24.06	0.18	0.75	2006823.0	48223588.25	337
2014-01-29	23.65	24.55	23.4	23.88	0.84	3.65	4250238.0	101868632.0	932
2014-01-28	23.05	23.4	23.0	23.04	0.06	0.26	959371.0	22260363.75	147
2014-01-27	23.15	23.15	22.85	22.98	-0.06	-0.26	1584103.0	36542663.5	189
2014-01-26	23.4	23.4	23.0	23.04	-0.6	-2.54	1569185.0	36374011.0	305
2014-01-23	23.75	23.75	23.4	23.64	0.0	0.0	1557121.0	36758426.25	196
2014-01-22	23.65	23.75	23.5	23.64	-0.12	-0.51	1396745.0	32983702.5	142
2014-01-21	23.65	23.75	23.4	23.76	0.12	0.51	484075.0	11397538.0	100
2014-01-20	23.65	23.65	23.4	23.64	0.12	0.51	221149.0	5202814.0	66
2014-01-19	23.5	23.65	23.3	23.52	0.12	0.51	363842.0	8534085.75	109
2014-01-16	23.3	24.05	23.3	23.4	0.12	0.52	1261154.0	29828834.25	209
2014-01-15	22.75	23.4	22.75	23.28	0.54	2.37	3172943.0	72914787.5	345
2014-01-14	22.75	23.0	22.6	22.74	-0.12	-0.52	820798.0	18692935.25	126
2014-01-13	22.85	23.0	22.6	22.86	0.0	0.0	1260812.0	28734173.0	146
2014-01-12	23.0	23.0	22.75	22.86	0.0	0.0	1323213.0	30201144.5	203
2014-01-09	22.75	22.85	22.6	22.86	0.12	0.53	996567.0	22675924.25	143
2014-01-08	22.85	23.0	22.6	22.74	0.0	0.0	1352482.0	30794078.0	156
2014-01-07	23.0	23.0	22.6	22.74	-0.12	-0.52	749630.0	17071977.5	125
2014-01-06	22.6	22.85	22.6	22.86	0.12	0.53	811963.0	18470519.5	143
2014-01-05	22.5	22.75	22.45	22.74	0.3	1.34	1044568.0	23611127.45	284
2014-01-02	22.5	22.5	22.4	22.44	-0.06	-0.27	793034.0	17795086.0	196
2014-01-01	22.6	22.75	22.5	22.5	0.0	0.0	468746.0	10572316.2	143
2013-12-31	22.5	22.6	22.45	22.5	0.06	0.27	631761.0	14204931.95	147
2013-12-30	22.75	22.75	22.25	22.44	-0.06	-0.27	1654825.0	37096295.2	374
2013-12-29	23.05	23.05	22.45	22.5	-0.9	-3.85	3212219.0	72498472.35	615
2013-12-26	23.5	23.5	23.15	23.4	0.0	0.0	467798.0	10912192.0	99
2013-12-25	23.5	23.75	23.4	23.4	0.0	0.0	1038377.0	24381669.75	182
2013-12-24	23.95	23.95	23.4	23.4	-0.54	-2.26	1191122.0	28162714.25	182
2013-12-23	23.65	24.3	23.4	23.94	0.3	1.27	3530842.0	84538493.25	385
2013-12-22	23.3	23.95	23.3	23.64	0.36	1.55	2809245.0	66381577.75	399
2013-12-19	22.5	23.3	22.5	23.28	0.78	3.47	2116369.0	48416918.25	302
2013-12-18	22.6	22.85	22.45	22.5	-0.12	-0.53	2253638.0	50830169.25	243
2013-12-17	22.4	22.75	22.3	22.62	0.3	1.34	2859751.0	64350372.4	261
2013-12-16	22.5	22.5	22.3	22.32	-0.18	-0.8	760437.0	17013389.6	106
2013-12-15	22.5	22.6	22.45	22.5	0.06	0.27	763384.0	17192141.75	110
2013-12-12	22.45	22.45	22.4	22.44	0.0	0.0	665798.0	14920193.6	87
2013-12-11	22.45	22.5	22.4	22.44	0.0	0.0	457804.0	10287532.8	70
2013-12-10	22.45	22.6	22.4	22.44	-0.06	-0.27	967491.0	21720769.5	115
2013-12-09	22.3	22.75	22.3	22.5	0.12	0.54	1150481.0	25874455.5	165
2013-12-08	22.25	22.4	22.25	22.38	0.18	0.81	752837.0	16798061.0	163
2013-12-05	22.25	22.25	22.1	22.2	0.0	0.0	888603.0	19686019.9	146
2013-12-04	22.15	22.25	22.1	22.2	0.06	0.27	346860.0	7697915.1	133
2013-12-03	22.25	22.3	22.1	22.14	-0.18	-0.81	861776.0	19093378.5	177
2013-12-02	22.2	22.5	22.2	22.32	0.12	0.54	446531.0	9941949.9	134
2013-12-01	22.25	22.4	22.2	22.2	0.0	0.0	609397.0	13554997.7	137
2013-11-28	22.4	22.5	22.2	22.2	-0.12	-0.54	1635469.0	36575613.9	298
2013-11-27	22.45	22.45	22.3	22.32	-0.12	-0.53	1316531.0	29424683.0	189
2013-11-26	22.45	22.6	22.3	22.44	-0.06	-0.27	1578072.0	35434571.85	189
2013-11-25	23.0	23.0	22.5	22.5	-0.36	-1.57	2024630.0	45661284.0	266
2013-11-24	23.0	23.05	22.85	22.86	-0.12	-0.52	1082365.0	24809222.25	153
2013-11-21	23.0	23.0	22.75	22.98	0.0	0.0	466584.0	10675911.25	68
2013-11-20	23.05	23.05	22.85	22.98	-0.06	-0.26	826663.0	19018971.75	110
2013-11-19	23.15	23.15	23.0	23.04	-0.12	-0.52	364154.0	8400943.25	67
2013-11-18	23.05	23.15	23.0	23.16	0.0	0.0	552193.0	12758387.5	118
2013-11-17	23.05	23.3	23.0	23.16	0.12	0.52	794658.0	18383097.0	119
2013-11-14	23.0	23.3	23.0	23.04	-0.12	-0.52	614914.0	14206266.75	105
2013-11-13	23.05	23.15	22.85	23.16	0.12	0.52	866902.0	19977775.25	128
2013-11-12	23.05	23.3	23.0	23.04	0.0	0.0	1025211.0	23734602.5	153
2013-11-11	22.75	23.15	22.75	23.04	0.18	0.79	521795.0	11961977.0	94
2013-11-10	22.85	23.0	22.75	22.86	0.12	0.53	467673.0	10700659.75	91
2013-11-07	22.5	22.75	22.5	22.74	0.3	1.34	1028966.0	23258017.0	155
2013-11-06	22.5	22.6	22.45	22.44	-0.06	-0.27	575587.0	12950409.8	82
2013-11-05	22.4	22.6	22.4	22.5	0.12	0.54	1415600.0	31825519.0	144
2013-11-04	22.25	22.4	22.25	22.38	-0.06	-0.27	159390.0	3560361.7	65
2013-11-03	22.45	22.6	22.1	22.44	0.0	0.0	615519.0	13761740.2	139
2013-10-31	22.25	22.5	22.2	22.44	0.24	1.08	1145498.0	25687793.6	193
2013-10-30	22.6	22.75	22.1	22.2	-0.24	-1.07	2691917.0	59890973.5	391
2013-10-29	22.85	22.85	22.4	22.44	-0.42	-1.84	2302959.0	51811771.4	313
2013-10-28	23.15	23.15	22.85	22.86	-0.42	-1.8	666595.0	15319909.75	127
2013-10-27	23.3	23.3	23.05	23.28	0.0	0.0	659628.0	15281151.0	149
2013-10-24	23.4	23.4	23.3	23.28	-0.12	-0.51	172123.0	4020227.25	80
2013-10-23	23.5	23.5	23.3	23.4	-0.12	-0.51	1354209.0	31708377.25	125
2013-10-22	23.4	23.65	23.4	23.52	-0.12	-0.51	666755.0	15664949.0	141
2013-10-21	23.5	23.65	23.3	23.64	0.12	0.51	1487040.0	34842484.0	218
2013-10-20	23.5	23.95	23.4	23.52	0.24	1.03	1144170.0	26993143.5	200
2013-10-10	23.5	23.5	22.85	23.28	-0.24	-1.02	293888.0	6835813.0	134
2013-10-09	23.5	23.65	23.3	23.52	0.0	0.0	490746.0	11507024.0	149
2013-10-08	23.65	23.65	23.15	23.52	-0.36	-1.51	846285.0	19824499.0	184
2013-10-07	23.65	23.9	23.5	23.88	0.12	0.51	368276.0	8719963.0	75
2013-10-06	23.75	23.75	23.4	23.76	0.12	0.51	515335.0	12153322.5	115
2013-10-03	23.75	23.75	23.5	23.64	-0.12	-0.51	128346.0	3034745.75	56
2013-10-02	23.65	23.9	23.4	23.76	0.0	0.0	773785.0	18286673.5	161
2013-10-01	23.5	23.9	23.4	23.76	0.24	1.02	506870.0	11996192.75	119
2013-09-30	23.05	23.65	23.0	23.52	0.36	1.55	744085.0	17329588.75	130
2013-09-29	23.3	23.4	23.05	23.16	-0.12	-0.52	548568.0	12717551.5	142
2013-09-26	23.5	23.65	23.0	23.28	-0.12	-0.51	1428277.0	33216232.0	191
2013-09-25	23.15	23.9	23.15	23.4	0.12	0.52	1152078.0	27024555.5	180
2013-09-24	23.5	23.65	23.0	23.28	-0.12	-0.51	486128.0	11343009.5	145
2013-09-19	23.9	23.9	23.3	23.4	-0.24	-1.02	1042858.0	24582491.5	224
2013-09-18	23.9	23.95	23.65	23.64	-0.3	-1.25	533526.0	12697714.25	116
2013-09-17	23.95	23.95	23.75	23.94	-0.12	-0.5	558858.0	13344533.5	125
2013-09-16	23.9	24.05	23.9	24.06	0.18	0.75	719828.0	17294730.0	121
2013-09-15	23.75	23.95	23.5	23.88	0.48	2.05	2324653.0	55442817.25	327
2013-09-12	23.15	23.5	23.05	23.4	0.24	1.04	1045381.0	24424963.5	110
2013-09-11	23.15	23.3	23.0	23.16	0.0	0.0	696477.0	16120652.25	146
2013-09-10	23.15	23.4	23.0	23.16	0.66	2.93	2031877.0	47087754.75	197
2013-09-09	22.45	22.5	22.25	22.5	0.0	0.0	369377.0	8239134.1	96
2013-09-08	22.45	22.85	22.45	22.5	0.0	0.0	677085.0	15331375.85	88
2013-09-05	22.4	22.5	22.15	22.5	0.06	0.27	1427764.0	31896223.4	235
2013-09-04	22.6	22.6	22.4	22.44	-0.42	-1.84	881358.0	19794755.2	204
2013-09-03	23.05	23.65	22.75	22.86	-0.18	-0.78	2284662.0	52540986.5	314
2013-09-02	23.15	23.3	22.85	23.04	-0.12	-0.52	1519537.0	35018607.5	209
2013-09-01	23.15	23.3	23.0	23.16	0.12	0.52	1623236.0	37492060.25	290
2013-08-29	23.0	23.15	22.85	23.04	0.18	0.79	779174.0	17903752.5	156
2013-08-28	23.0	23.15	22.75	22.86	-0.3	-1.3	2353359.0	53840601.25	340
2013-08-27	23.75	23.75	23.05	23.16	-1.02	-4.22	1724766.0	40270967.25	278
2013-08-26	24.2	24.2	23.65	24.18	0.0	0.0	902831.0	21536343.75	178
2013-08-25	24.55	24.55	24.05	24.18	-0.36	-1.47	670048.0	16370043.25	134
2013-08-22	24.65	24.8	24.3	24.54	0.0	0.0	1603074.0	39358614.25	184
2013-08-21	24.65	24.8	24.55	24.54	-0.12	-0.49	591042.0	14573309.0	83
2013-08-20	24.55	24.8	24.4	24.66	0.12	0.49	1065463.0	26215278.5	112
2013-08-19	23.95	24.8	23.9	24.54	0.66	2.76	2752597.0	67096288.0	239
2013-08-18	23.9	24.05	23.75	23.88	0.0	0.0	887218.0	21310970.25	82
2013-08-15	23.9	24.05	23.9	23.88	0.0	0.0	669825.0	16066429.25	75
2013-08-14	24.05	24.05	23.9	23.88	-0.3	-1.24	583488.0	13958513.0	88
2013-08-13	23.9	24.2	23.9	24.18	0.3	1.26	1341485.0	32280428.5	174
2013-08-05	23.75	24.3	23.75	23.88	0.12	0.51	1873879.0	44923494.5	272
2013-08-04	23.65	23.75	23.65	23.76	0.0	0.0	326730.0	7725011.75	62
2013-08-01	23.75	23.9	23.65	23.76	-0.12	-0.5	381863.0	9048469.75	87
2013-07-31	23.4	23.9	23.4	23.88	0.24	1.02	824756.0	19514988.25	153
2013-07-30	23.15	23.65	23.15	23.64	0.36	1.55	897913.0	21070047.5	203
2013-07-29	22.85	23.3	22.85	23.28	0.54	2.37	183282.0	4221847.75	103
2013-07-28	23.15	23.15	22.5	22.74	-0.42	-1.81	834228.0	19061699.25	150
2013-07-25	23.3	23.3	23.15	23.16	0.0	0.0	107382.0	2496532.0	43
2013-07-24	23.4	23.4	23.05	23.16	-0.36	-1.53	288286.0	6697790.5	79
2013-07-23	23.5	23.5	23.3	23.52	-0.12	-0.51	720616.0	16858300.25	103
2013-07-22	23.4	23.65	23.15	23.64	0.24	1.03	1091829.0	25644200.5	129
2013-07-21	22.5	23.5	22.5	23.4	0.42	1.83	734735.0	17106760.0	141
2013-07-18	23.0	23.0	22.75	22.98	-0.3	-1.29	525246.0	11966696.0	138
2013-07-17	23.15	23.3	23.0	23.28	0.12	0.52	440555.0	10171531.25	130
2013-07-16	23.3	23.3	23.05	23.16	-0.12	-0.52	341180.0	7890078.5	90
2013-07-15	22.75	23.3	22.6	23.28	0.42	1.84	907153.0	20825779.25	211
2013-07-14	22.75	22.85	22.6	22.86	0.24	1.06	675709.0	15367732.75	129
2013-07-11	23.0	23.3	22.5	22.62	-0.36	-1.57	666708.0	15127619.9	157
2013-07-10	23.0	23.15	23.0	22.98	-0.06	-0.26	571208.0	13159674.0	115
2013-07-09	23.0	23.15	22.85	23.04	0.0	0.0	754630.0	17382033.0	194
2013-07-08	23.15	23.3	23.0	23.04	-0.24	-1.03	521942.0	12076402.0	95
2013-07-07	22.85	23.4	22.85	23.28	0.12	0.52	900795.0	20926730.75	159
2013-07-04	22.85	23.15	22.85	23.16	0.42	1.85	1161095.0	26743532.5	193
2013-07-03	23.0	23.15	22.45	22.74	-0.3	-1.3	638899.0	14598823.25	153
2013-07-02	22.75	23.05	22.75	23.04	0.18	0.79	1757993.0	40324383.25	238
2013-07-01	22.45	22.85	22.45	22.86	0.36	1.6	989720.0	22359363.0	160
2013-06-30	22.45	22.5	22.1	22.5	0.24	1.08	1239765.0	27672586.1	192
2013-06-26	22.2	22.4	22.2	22.26	-0.06	-0.27	704026.0	15691220.5	106
2013-06-25	22.25	22.3	22.15	22.32	0.0	0.0	1560540.0	34698729.7	222
2013-06-24	22.5	22.5	22.25	22.32	-0.3	-1.33	859769.0	19221083.4	214
2013-06-23	22.6	22.6	22.45	22.62	-0.12	-0.53	323471.0	7282931.5	86
2013-06-22	22.15	22.75	22.1	22.74	0.24	1.07	403636.0	9057235.2	125
2013-06-19	22.6	22.75	22.4	22.5	0.0	0.0	373084.0	8403379.15	63
2013-06-18	22.5	22.85	22.5	22.5	0.0	0.0	862711.0	18800632.25	103
2013-06-17	21.9	22.85	21.9	22.5	0.66	3.02	1471079.0	32751475.3	218
2013-06-16	21.95	22.1	21.85	21.84	-0.06	-0.27	647406.0	14215756.5	115
2013-06-15	22.5	22.5	21.85	21.9	-0.72	-3.18	1632723.0	36115072.2	185
2013-06-12	22.2	22.6	22.2	22.62	0.42	1.89	698884.0	15695396.55	123
2013-06-11	22.4	22.45	22.2	22.2	-0.12	-0.54	421068.0	9400532.0	111
2013-06-10	22.6	22.6	22.25	22.32	-0.18	-0.8	937509.0	20999743.7	179
2013-06-09	23.0	23.0	22.45	22.5	-0.48	-2.09	880391.0	19875543.35	246
2013-06-08	23.15	23.65	23.0	22.98	-0.18	-0.78	855877.0	19850595.5	241
2013-06-05	23.0	23.15	22.85	23.16	0.0	0.0	997742.0	22999813.5	171
2013-06-04	23.0	23.65	22.75	23.16	0.3	1.31	1869146.0	43610137.25	337
2013-06-03	22.1	23.3	21.9	22.86	0.66	2.97	3193772.0	73180061.8	498
2013-06-02	21.9	22.25	21.85	22.2	0.36	1.65	820926.0	18002270.4	207
2013-06-01	21.6	21.85	21.4	21.84	0.12	0.55	369631.0	7987001.1	140
2013-05-29	21.1	21.85	21.1	21.72	0.72	3.43	2382048.0	51363152.6	475
2013-05-28	20.65	21.1	20.65	21.0	0.36	1.74	1499815.0	31310472.9	191
2013-05-27	20.65	20.65	20.6	20.64	0.0	0.0	192586.0	3971750.5	38
2013-05-26	20.7	20.75	20.6	20.64	-0.06	-0.29	577215.0	11925761.9	86
2013-05-25	20.45	20.7	20.45	20.7	0.06	0.29	1239533.0	25272620.0	129
2013-05-22	20.6	20.7	20.5	20.64	0.06	0.29	1597314.0	32954001.4	167
2013-05-21	20.45	20.6	20.45	20.58	0.12	0.59	1380791.0	28301123.5	162
2013-05-20	20.45	20.5	20.45	20.46	0.0	0.0	731263.0	14973742.6	127
2013-05-19	20.45	20.45	20.4	20.46	0.0	0.0	1215189.0	24824379.0	172
2013-05-18	20.45	20.5	20.45	20.46	0.06	0.29	870876.0	17822568.4	115
2013-05-15	20.4	20.4	20.3	20.4	0.06	0.29	778706.0	15831270.9	144
2013-05-14	20.35	20.45	20.3	20.34	0.0	0.0	614247.0	12549053.6	150
2013-05-13	20.4	20.4	20.3	20.34	-0.06	-0.29	403786.0	8217002.0	111
2013-05-12	20.4	20.45	20.4	20.4	0.0	0.0	479375.0	9786890.1	91
2013-05-11	20.35	20.45	20.35	20.4	0.0	0.0	351462.0	7160365.8	107
2013-05-08	20.45	20.45	20.35	20.4	0.0	0.0	429420.0	8771710.4	110
2013-05-07	20.4	20.4	20.3	20.4	0.06	0.29	270680.0	5505646.2	65
2013-05-06	20.35	20.45	20.3	20.34	-0.06	-0.29	816686.0	16630004.7	136
2013-05-05	20.4	20.4	20.35	20.4	0.0	0.0	241191.0	4916199.1	47
2013-05-04	20.6	20.7	20.35	20.4	-0.3	-1.45	1097572.0	22392920.9	236
2013-05-01	20.45	20.7	20.4	20.7	0.24	1.17	500042.0	10253855.9	108
2013-04-30	20.45	20.5	20.45	20.46	-0.12	-0.58	710329.0	14528810.7	80
2013-04-29	20.45	20.6	20.45	20.58	0.12	0.59	202924.0	4159277.7	66
2013-04-28	20.45	20.65	20.15	20.46	0.0	0.0	751745.0	15332377.5	157
2013-04-27	20.4	20.45	20.4	20.46	0.0	0.0	324946.0	6640407.2	59
2013-04-24	20.4	20.45	20.3	20.46	0.06	0.29	585068.0	11917605.7	105
2013-04-23	20.3	20.45	20.3	20.4	0.12	0.59	607164.0	12337335.4	82
2013-04-22	20.3	20.45	20.2	20.28	0.0	0.0	859847.0	17437156.8	127
2013-04-21	20.2	20.45	20.2	20.28	0.0	0.0	641695.0	13014945.9	87
2013-04-20	20.3	20.3	20.15	20.28	0.12	0.6	381609.0	7733489.5	60
2013-04-17	20.3	20.35	20.1	20.16	-0.12	-0.59	606657.0	12273892.6	152
2013-04-16	20.15	20.3	20.1	20.28	0.0	0.0	261545.0	5263706.8	109
2013-04-15	20.6	20.7	20.1	20.28	-0.3	-1.46	963473.0	19667507.5	159
2013-04-14	20.45	20.7	20.45	20.58	-0.06	-0.29	616787.0	12662962.8	93
2013-04-13	20.7	21.0	20.45	20.64	0.18	0.88	1289676.0	26796969.7	234
2013-04-10	20.1	20.5	20.1	20.46	0.36	1.79	2417978.0	49200378.3	376
2013-04-09	20.0	20.1	20.0	20.1	0.06	0.3	555346.0	11144105.6	113
2013-04-08	19.8	20.05	19.8	20.04	0.3	1.52	595137.0	11889926.4	166
2013-04-07	19.8	19.85	19.75	19.74	-0.06	-0.3	616899.0	12225852.4	157
2013-04-06	20.0	20.1	19.8	19.8	-0.18	-0.9	858202.0	17091264.1	157
2013-04-03	20.0	20.0	19.85	19.98	0.0	0.0	462906.0	9233904.4	76
2013-04-02	20.0	20.1	19.9	19.98	0.0	0.0	467899.0	9357483.1	126
2013-04-01	20.0	20.0	19.9	19.98	-0.06	-0.3	429940.0	8589452.3	72
2013-03-31	20.05	20.05	19.9	20.04	-0.06	-0.3	234596.0	4688873.1	70
2013-03-30	20.1	20.1	19.9	20.1	0.06	0.3	433095.0	8670973.2	123
2013-03-27	20.0	20.05	19.9	20.04	-0.06	-0.3	1820813.0	36448617.0	140
2013-03-26	19.9	20.1	19.9	20.1	0.06	0.3	1188272.0	23762432.9	199
2013-03-25	20.05	20.05	19.9	20.04	0.06	0.3	258404.0	5157419.7	99
2013-03-24	19.9	20.0	19.9	19.98	0.06	0.3	640553.0	12770381.4	135
2013-03-23	20.1	20.1	19.85	19.92	-0.36	-1.78	468919.0	9360858.0	151
2013-03-20	20.3	20.3	20.2	20.28	-0.06	-0.29	716159.0	14495725.9	183
2013-03-19	20.35	20.4	20.3	20.34	0.06	0.3	255037.0	5184402.3	122
2013-03-18	20.5	20.5	20.3	20.28	-0.3	-1.46	555994.0	11288558.8	121
2013-03-17	20.4	20.75	20.3	20.58	0.18	0.88	565028.0	11568001.8	142
2013-03-16	20.3	20.4	20.1	20.4	0.18	0.89	965043.0	19553155.9	172
2013-03-13	20.1	20.2	20.05	20.22	0.12	0.6	261325.0	5269143.4	100
2013-03-12	19.9	20.1	19.9	20.1	0.12	0.6	279789.0	5590160.5	119
2013-03-11	19.9	20.0	19.9	19.98	0.12	0.6	386471.0	7703687.3	116
2013-03-10	19.9	19.9	19.85	19.86	-0.18	-0.9	728721.0	14475907.6	193
2013-03-09	20.05	20.15	20.0	20.04	0.12	0.6	382794.0	7674814.4	104
2013-03-06	19.9	20.05	19.85	19.92	-0.06	-0.3	938837.0	18738565.3	158
2013-03-05	19.8	20.05	19.8	19.98	0.18	0.91	524297.0	10456826.6	128
2013-03-04	19.9	19.9	19.75	19.8	-0.24	-1.2	445301.0	8829796.0	162
2013-03-03	20.1	20.15	19.85	20.04	-0.12	-0.6	456022.0	9130155.1	165
2013-03-02	20.3	20.3	20.1	20.16	0.0	0.0	323700.0	6526610.9	97
2013-02-27	20.15	20.2	20.15	20.16	-0.06	-0.3	179919.0	3633094.4	43
2013-02-26	20.2	20.3	20.15	20.22	0.0	0.0	698472.0	14129463.7	73
2013-02-25	20.3	20.3	20.15	20.22	-0.06	-0.3	760314.0	15382820.0	69
2013-02-24	20.3	20.3	20.2	20.28	0.0	0.0	780361.0	15797728.5	114
2013-02-23	20.2	20.3	20.2	20.28	0.0	0.0	628993.0	12733633.3	86
2013-02-20	20.2	20.3	20.2	20.28	0.06	0.3	639594.0	12937185.4	120
2013-02-19	20.15	20.3	20.15	20.22	0.0	0.0	356515.0	7194808.9	99
2013-02-18	20.35	20.4	20.1	20.22	-0.06	-0.3	884711.0	17925502.2	153
2013-02-17	20.45	20.45	20.3	20.28	-0.18	-0.88	480405.0	9791140.3	79
2013-02-16	20.35	20.45	20.35	20.46	0.06	0.29	461364.0	9428389.9	120
2013-02-13	20.35	20.45	20.35	20.4	0.0	0.0	402571.0	8220241.0	84
2013-02-12	20.3	20.4	20.3	20.4	0.12	0.59	331977.0	6755530.6	68
2013-02-11	20.2	20.45	20.2	20.28	0.0	0.0	429467.0	8701498.9	78
2013-02-10	20.1	20.4	20.1	20.28	0.18	0.9	592722.0	11988839.7	124
2013-02-09	20.15	20.2	20.1	20.1	0.0	0.0	300331.0	6051717.7	54
2013-02-06	20.2	20.3	20.1	20.1	0.0	0.0	434610.0	8769293.4	140
2013-02-05	20.3	20.3	20.1	20.1	-0.18	-0.89	495613.0	9996633.2	138
2013-02-04	20.35	20.45	20.3	20.28	-0.06	-0.29	512360.0	10442012.8	126
2013-02-03	20.45	20.45	20.3	20.34	-0.12	-0.59	256178.0	5212949.2	75
2013-02-02	20.4	20.5	20.4	20.46	0.06	0.29	473664.0	9694986.2	113
2013-01-30	20.45	20.45	20.35	20.4	-0.06	-0.29	714248.0	14562374.9	133
2013-01-29	20.45	20.5	20.45	20.46	0.0	0.0	466531.0	9552860.9	64
2013-01-28	20.5	20.5	20.45	20.46	-0.06	-0.29	519247.0	10632147.3	94
2013-01-27	20.45	20.6	20.45	20.52	0.0	0.0	482700.0	9902958.3	77
2013-01-26	20.6	20.65	20.45	20.52	-0.06	-0.29	169355.0	3475973.1	72
2013-01-23	20.65	20.65	20.5	20.58	0.0	0.0	894071.0	17258841.2	56
2013-01-22	20.6	20.65	20.5	20.58	-0.06	-0.29	401843.0	8261127.2	68
2013-01-21	20.7	20.7	20.6	20.64	-0.12	-0.58	219366.0	4523009.3	65
2013-01-20	20.7	20.8	20.7	20.76	0.12	0.58	152621.0	3166859.9	65
2013-01-19	20.7	20.8	20.5	20.64	-0.66	-3.1	2902296.0	60113607.7	403
2013-01-16	21.3	21.35	21.2	21.3	-0.12	-0.56	259725.0	5518208.6	71
2013-01-15	21.65	21.65	21.4	21.42	-0.06	-0.28	456437.0	9821228.4	114
2013-01-14	21.55	21.7	21.5	21.48	-0.18	-0.83	1416150.0	28872382.0	139
2013-01-13	21.3	21.8	21.2	21.66	0.12	0.56	1295664.0	27933005.5	297
2013-01-12	21.2	21.6	21.2	21.54	0.48	2.28	727908.0	15609534.1	220
2013-01-09	20.65	21.2	20.65	21.06	0.36	1.74	1144638.0	23979720.5	327
2013-01-08	20.4	20.7	20.4	20.7	0.36	1.77	730381.0	14985075.2	217
2013-01-07	20.4	20.4	20.2	20.34	0.0	0.0	637574.0	12963075.6	117
2013-01-06	20.4	20.4	20.3	20.34	-0.12	-0.59	251425.0	5105884.5	112
2013-01-05	20.3	20.45	20.15	20.46	0.18	0.89	814050.0	16574980.9	196
2013-01-02	20.1	20.35	20.1	20.28	0.18	0.9	421392.0	8506946.2	168
2013-01-01	20.2	20.3	20.05	20.1	0.0	0.0	586753.0	11811047.7	125
2012-12-31	20.2	20.2	20.0	20.1	-0.18	-0.89	555193.0	11146716.6	191
2012-12-30	20.3	20.45	20.3	20.28	-0.18	-0.88	229510.0	4659814.8	73
2012-12-29	20.2	20.95	20.1	20.46	0.18	0.89	367547.0	7440918.0	163
2012-12-26	20.3	20.4	20.15	20.28	-0.12	-0.59	240988.0	4878066.8	132
2012-12-25	20.4	20.45	20.2	20.4	-0.06	-0.29	377449.0	7672041.2	117
2012-12-24	20.65	20.65	20.45	20.46	-0.18	-0.87	501093.0	10272760.3	156
2012-12-23	20.7	20.7	20.65	20.64	-0.18	-0.86	119186.0	2462253.8	66
2012-12-22	20.65	20.9	20.5	20.82	-0.06	-0.29	272647.0	5622489.1	128
2012-12-19	20.5	20.9	20.4	20.88	0.42	2.05	573270.0	11811449.1	186
2012-12-18	20.45	20.5	20.45	20.46	0.0	0.0	397498.0	8143854.4	133
2012-12-17	20.45	20.45	20.3	20.46	0.12	0.59	176365.0	3600336.7	50
2012-12-16	20.35	20.45	20.35	20.34	-0.12	-0.59	160617.0	3273594.5	50
2012-12-15	20.3	20.45	20.3	20.46	0.18	0.89	224873.0	4566423.6	91
2012-12-12	20.1	20.3	20.1	20.28	0.18	0.9	172703.0	3500031.8	74
2012-12-11	20.1	20.2	20.05	20.1	-0.06	-0.3	172542.0	3466610.9	58
2012-12-10	20.1	20.2	20.05	20.16	-0.06	-0.3	236931.0	4767012.7	71
2012-12-09	20.3	20.3	20.1	20.22	0.0	0.0	496473.0	10028239.6	116
2012-12-08	20.05	20.3	20.05	20.22	0.06	0.3	141408.0	2848873.2	74
2012-12-05	20.3	20.3	20.1	20.16	0.0	0.0	108170.0	2182961.4	72
2012-12-04	20.35	20.35	20.15	20.16	-0.18	-0.88	253363.0	5121368.3	114
2012-12-03	20.45	20.45	20.3	20.34	-0.24	-1.17	261570.0	5323687.5	122
2012-12-02	20.7	20.7	20.3	20.58	-0.06	-0.29	450394.0	9192418.3	219
2012-12-01	20.15	20.7	20.1	20.64	0.72	3.61	747217.0	15231923.2	310
2012-11-28	19.8	20.0	19.6	19.92	0.36	1.84	558405.0	11024330.8	198
2012-11-27	19.7	19.7	19.5	19.56	-0.06	-0.31	274045.0	5371233.6	138
2012-11-26	19.7	19.75	19.4	19.62	-0.06	-0.3	788089.0	15412998.0	229
2012-11-25	19.9	19.9	19.6	19.68	-0.42	-2.09	205306.0	4056583.5	123
2012-11-24	19.9	20.15	19.9	20.1	0.3	1.52	365361.0	7312920.0	118
2012-11-21	19.85	19.9	19.8	19.8	-0.06	-0.3	226015.0	4479203.3	86
2012-11-20	19.9	20.15	19.75	19.86	0.06	0.3	444996.0	8853796.3	138
2012-11-19	20.4	20.4	19.75	19.8	-0.48	-2.37	389749.0	7771421.7	165
2012-11-18	20.7	20.7	20.3	20.28	-0.48	-2.31	262345.0	5373112.7	105
2012-11-17	20.95	20.95	20.7	20.76	-0.36	-1.7	121397.0	2520343.1	74
2012-11-14	20.8	21.1	20.8	21.12	0.12	0.57	190627.0	4018934.6	142
2012-11-13	21.0	21.0	20.8	21.0	0.12	0.57	149710.0	3134982.7	89
2012-11-12	21.2	21.2	20.8	20.88	-0.42	-1.97	327420.0	6890208.6	174
2012-11-11	21.3	21.35	21.2	21.3	0.12	0.57	217914.0	4639500.2	187
2012-11-10	21.2	21.25	20.95	21.18	0.0	0.0	304854.0	6428642.3	139
2012-11-07	20.45	21.2	20.45	21.18	0.54	2.62	957177.0	20099086.8	252
2012-11-06	20.2	20.65	20.2	20.64	0.42	2.08	329160.0	6744392.9	104
2012-11-05	19.9	20.3	19.9	20.22	0.3	1.51	328765.0	6610751.1	113
2012-11-04	19.9	20.0	19.9	19.92	0.0	0.0	204961.0	4079905.2	62
2012-11-03	19.8	19.9	19.6	19.92	0.12	0.61	225581.0	4457129.2	96
2012-10-24	19.45	19.85	19.4	19.8	0.24	1.23	370534.0	7230391.7	116
2012-10-23	19.75	19.75	19.55	19.56	-0.18	-0.91	550286.0	10789500.9	119
2012-10-22	19.85	19.9	19.7	19.74	-0.24	-1.2	583163.0	11491269.4	177
2012-10-21	19.9	20.0	19.9	19.98	0.06	0.3	99710.0	1987593.9	72
2012-10-20	20.0	20.0	19.8	19.92	-0.06	-0.3	299529.0	5946000.6	99
2012-10-17	19.9	20.05	19.9	19.98	0.12	0.6	413382.0	8245048.1	111
2012-10-16	19.9	20.0	19.8	19.86	-0.18	-0.9	357789.0	7111906.3	89
2012-10-15	19.75	20.1	19.75	20.04	0.36	1.83	825965.0	16482904.7	176
2012-10-14	19.75	19.8	19.55	19.68	0.12	0.61	365554.0	7204384.1	136
2012-10-13	19.9	19.9	19.4	19.56	-0.42	-2.1	606644.0	11843888.1	151
2012-10-10	19.6	20.0	19.6	19.98	0.24	1.22	543158.0	10763216.6	153
2012-10-09	19.8	19.8	19.75	19.74	0.0	0.0	263714.0	5210941.9	97
2012-10-08	20.05	20.05	19.75	19.74	-0.3	-1.5	724811.0	14336264.8	212
2012-10-07	20.1	20.1	19.9	20.04	-0.06	-0.3	315838.0	6311950.5	125
2012-10-06	20.1	20.15	20.0	20.1	0.0	0.0	657395.0	13180586.5	128
2012-10-03	20.15	20.15	19.9	20.1	-0.06	-0.3	839220.0	16817353.1	191
2012-10-02	20.15	20.3	20.05	20.16	-0.06	-0.3	439774.0	8879872.5	171
2012-10-01	20.05	20.3	20.05	20.22	0.3	1.51	659430.0	13296610.1	169
2012-09-30	20.2	20.2	19.9	19.92	-0.12	-0.6	238988.0	4780901.3	83
2012-09-29	20.1	20.1	19.9	20.04	-0.12	-0.6	537019.0	10757720.7	133
2012-09-26	20.3	20.3	19.9	20.16	-0.12	-0.59	558328.0	11197136.5	165
2012-09-25	20.3	20.3	20.15	20.28	0.0	0.0	249477.0	5050012.8	73
2012-09-24	20.65	20.65	20.3	20.28	-0.36	-1.74	392840.0	7987622.5	149
2012-09-22	20.75	20.8	20.65	20.64	-0.24	-1.15	339158.0	7015483.4	94
2012-09-19	20.95	21.2	20.7	20.88	0.0	0.0	408345.0	8534839.2	109
2012-09-18	21.0	21.05	20.8	20.88	-0.18	-0.85	226713.0	4739193.8	87
2012-09-17	21.05	21.2	20.95	21.06	-0.12	-0.57	372142.0	7836018.4	141
2012-09-16	21.2	21.25	21.05	21.18	0.0	0.0	305898.0	6471848.2	101
2012-09-15	21.25	21.5	21.2	21.18	0.0	0.0	519890.0	11092252.7	99
2012-09-12	21.05	21.25	21.0	21.18	0.12	0.57	330273.0	6984970.5	109
2012-09-11	21.05	21.05	20.9	21.06	0.06	0.29	380471.0	7973160.8	133
2012-09-10	21.1	21.1	20.8	21.0	-0.06	-0.28	138528.0	2898723.7	85
2012-09-09	21.5	21.5	21.0	21.06	-0.36	-1.68	515334.0	10909068.2	218
2012-09-08	21.7	21.7	21.4	21.42	-0.12	-0.56	106524.0	2297337.9	68
2012-09-05	21.35	21.55	21.3	21.54	0.0	0.0	297534.0	6360317.2	82
2012-09-04	21.5	21.55	21.5	21.54	0.0	0.0	70828.0	1522093.5	38
2012-09-03	21.5	21.6	21.5	21.54	0.24	1.13	676982.0	14588764.8	170
2012-09-02	21.5	21.6	21.3	21.3	-0.3	-1.39	149880.0	3213602.4	94
2012-09-01	21.8	21.8	21.55	21.6	-0.06	-0.28	278172.0	6012366.7	146
2012-08-29	21.65	21.7	21.6	21.66	-0.18	-0.82	292168.0	6331037.6	86
2012-08-28	21.55	21.85	21.55	21.84	0.3	1.39	306748.0	6649584.9	86
2012-08-27	21.6	21.6	21.55	21.54	-0.06	-0.28	55884.0	1206674.4	30
2012-08-26	21.7	21.7	21.55	21.6	-0.12	-0.55	411185.0	8902209.0	85
2012-08-25	21.5	21.7	21.5	21.72	0.3	1.4	179010.0	3859184.7	91
2012-08-15	21.5	21.5	21.4	21.42	-0.06	-0.28	91235.0	1954658.1	20
2012-08-14	21.55	21.6	21.35	21.48	-0.12	-0.56	230686.0	4956835.6	84
2012-08-13	21.6	21.7	21.6	21.6	-0.12	-0.55	154756.0	3348459.2	24
2012-08-12	21.4	21.85	21.35	21.72	0.12	0.56	333845.0	7213558.5	80
2012-08-11	21.35	21.6	21.35	21.6	0.12	0.56	372317.0	8010946.6	120
2012-08-08	21.35	21.55	21.35	21.48	0.12	0.56	311338.0	6674200.4	79
2012-08-07	21.35	21.4	21.35	21.36	0.12	0.56	199177.0	4256143.8	118
2012-08-06	21.2	21.35	21.1	21.24	0.06	0.28	286762.0	6071587.1	79
2012-08-05	21.2	21.2	21.1	21.18	0.06	0.28	374996.0	7921301.1	77
2012-08-04	20.95	21.2	20.95	21.12	0.18	0.86	536764.0	11327920.0	124
2012-08-01	21.05	21.05	20.7	20.94	0.0	0.0	161233.0	3348285.0	97
2012-07-31	20.7	21.0	20.7	20.94	0.24	1.16	213834.0	4472208.0	84
2012-07-30	20.2	20.7	20.2	20.7	0.36	1.77	243282.0	5004082.1	97
2012-07-29	20.2	20.35	20.15	20.34	0.06	0.3	146496.0	2962142.3	70
2012-07-28	20.1	20.3	20.1	20.28	0.3	1.5	267019.0	5403636.0	87
2012-07-25	20.1	20.1	20.0	19.98	-0.12	-0.6	114657.0	2294453.0	53
2012-07-24	20.1	20.1	20.1	20.1	0.0	0.0	56104.0	1128541.5	57
2012-07-23	20.3	20.35	20.1	20.1	-0.6	-2.9	295223.0	5968876.6	106
2012-07-22	20.5	20.75	20.45	20.7	-0.12	-0.58	304851.0	6304490.4	110
2012-07-21	20.45	20.8	20.3	20.82	0.54	2.66	409210.0	8358657.8	163
2012-07-18	19.8	20.3	19.8	20.28	0.48	2.42	741311.0	14772749.5	257
2012-07-17	20.0	20.05	19.8	19.8	-0.3	-1.49	343700.0	6826412.5	148
2012-07-16	19.9	20.1	19.9	20.1	0.12	0.6	208513.0	4163142.1	94
2012-07-15	19.9	20.1	19.8	19.98	0.06	0.3	394050.0	7855474.3	165
2012-07-14	20.2	20.2	19.9	19.92	-0.12	-0.6	233303.0	4668490.1	151
2012-07-11	20.65	20.65	20.05	20.04	-0.24	-1.18	314063.0	6328179.6	103
2012-07-10	20.45	20.45	20.3	20.28	-0.18	-0.88	128946.0	2634992.0	38
2012-07-09	20.6	20.7	20.4	20.46	-0.3	-1.45	330770.0	6774229.2	114
2012-07-08	20.75	20.75	20.65	20.76	0.12	0.58	68226.0	1413232.3	33
2012-07-07	20.5	20.7	20.4	20.64	-0.12	-0.58	93709.0	1924319.0	55
2012-07-04	21.0	21.0	20.75	20.76	-0.24	-1.14	230468.0	4799963.6	56
2012-07-03	20.4	21.2	20.4	21.0	0.9	4.48	1138101.0	23727500.1	259
2012-07-02	20.2	20.2	20.05	20.1	-0.06	-0.3	390693.0	7847532.2	70
2012-07-01	20.3	20.3	20.0	20.16	-0.12	-0.59	674157.0	13519346.6	116
2012-06-30	20.2	20.3	20.2	20.28	0.48	2.42	170932.0	3461516.4	82
2012-06-27	20.1	20.1	19.55	19.8	-0.12	-0.6	689037.0	13622578.0	254
2012-06-26	20.05	20.1	19.9	19.92	-0.06	-0.3	180579.0	3606689.9	105
2012-06-25	20.1	20.15	20.0	19.98	-0.12	-0.6	179942.0	3613678.0	114
2012-06-24	20.1	20.1	20.05	20.1	0.0	0.0	238715.0	4790158.3	118
2012-06-23	20.05	20.3	20.05	20.1	-0.18	-0.89	182750.0	3680184.0	112
2012-06-20	20.35	20.4	19.9	20.28	-0.06	-0.29	552854.0	11160289.0	209
2012-06-19	20.35	20.45	20.15	20.34	-0.12	-0.59	437062.0	8870361.9	140
2012-06-18	20.6	20.6	20.35	20.46	0.06	0.29	261967.0	5362746.9	103
2012-06-17	20.5	20.65	20.4	20.4	-0.24	-1.16	197367.0	4042675.8	63
2012-06-16	20.45	20.7	20.1	20.64	0.18	0.88	189660.0	3881082.6	126
2012-06-13	20.45	20.5	20.45	20.46	0.0	0.0	129204.0	2643257.7	55
2012-06-12	20.5	20.5	20.35	20.46	-0.18	-0.87	159868.0	3260344.2	109
2012-06-11	20.65	20.8	20.65	20.64	0.06	0.29	163308.0	3383036.1	77
2012-06-10	20.1	20.6	20.1	20.58	0.6	3.0	185057.0	3762386.1	108
2012-06-09	20.3	20.3	20.0	19.98	0.0	0.0	210271.0	4220923.7	71
2012-06-06	20.1	20.45	19.9	19.98	0.0	0.0	616111.0	12421159.0	174
2012-06-05	20.3	20.3	20.0	19.98	-0.24	-1.19	412272.0	8283422.5	153
2012-06-04	20.1	20.3	20.05	20.22	0.0	0.0	469886.0	9480772.5	100
2012-06-03	20.3	20.45	20.1	20.22	0.12	0.6	348220.0	7006593.3	122
2012-06-02	20.6	20.6	19.8	20.1	-0.9	-4.29	1357429.0	27346824.2	347
2012-05-30	21.2	21.25	20.95	21.0	-0.18	-0.85	264205.0	5570179.4	123
2012-05-29	21.35	21.35	21.2	21.18	-0.18	-0.84	194354.0	3978849.6	68
2012-05-28	21.2	21.35	21.2	21.36	0.36	1.71	197577.0	4210536.9	93
2012-05-27	21.05	21.1	21.0	21.0	0.0	0.0	217459.0	4567928.0	106
2012-05-26	21.6	21.7	20.8	21.0	-0.48	-2.23	359516.0	7599456.3	226
2012-05-23	21.35	21.55	21.35	21.48	-0.06	-0.28	232863.0	5008042.1	87
2012-05-22	21.35	21.7	21.35	21.54	0.3	1.41	308228.0	6661776.8	163
2012-05-21	21.3	21.35	21.2	21.24	-0.06	-0.28	524844.0	11135478.5	218
2012-05-20	21.55	21.55	21.2	21.3	-0.18	-0.84	465079.0	9903019.2	192
2012-05-19	21.6	21.6	21.5	21.48	-0.24	-1.1	194492.0	4198969.7	66
2012-05-16	21.7	21.7	21.6	21.72	-0.18	-0.82	209119.0	4526635.0	95
2012-05-15	21.7	21.9	21.6	21.9	0.18	0.83	335858.0	7293846.3	105
2012-05-14	21.85	21.9	21.7	21.72	-0.3	-1.36	433675.0	9470724.4	129
2012-05-13	21.9	22.15	21.9	22.02	0.18	0.82	419988.0	9240840.2	153
2012-05-12	21.9	21.9	21.7	21.84	-0.18	-0.82	649663.0	14165887.7	215
2012-05-09	22.25	22.25	21.9	22.02	-0.24	-1.08	937264.0	20618240.1	210
2012-05-08	22.4	22.4	22.25	22.26	-0.12	-0.54	369007.0	8223765.7	124
2012-05-07	22.25	22.45	22.15	22.38	0.06	0.27	546918.0	12168877.0	140
2012-05-06	22.3	22.5	22.25	22.32	0.0	0.0	528846.0	11836115.3	145
2012-05-05	22.5	22.6	22.25	22.32	-0.42	-1.85	1049294.0	23527581.3	271
2012-05-02	23.0	23.0	22.6	22.74	-0.12	-0.52	883358.0	20132555.75	191
2012-05-01	23.15	23.15	22.75	22.86	-0.3	-1.3	507423.0	11648011.25	137
2012-04-30	23.15	23.3	22.85	23.16	-0.24	-1.03	506803.0	11664501.0	163
2012-04-29	23.4	23.4	23.0	23.4	0.0	0.0	606365.0	14022000.0	147
2012-04-28	22.85	23.5	22.85	23.4	0.66	2.9	657368.0	15369113.25	187
2012-04-25	22.85	23.05	22.6	22.74	-0.12	-0.52	805338.0	18385235.25	208
2012-04-24	23.15	23.3	22.6	22.86	-0.3	-1.3	1067821.0	24903719.75	241
2012-04-23	23.5	23.65	23.15	23.16	-0.36	-1.53	502807.0	11763464.75	194
2012-04-22	24.05	24.2	23.4	23.52	-0.66	-2.73	1268902.0	30139833.5	354
2012-04-21	24.3	24.55	23.9	24.18	0.0	0.0	979821.0	23626986.0	333
2012-04-18	24.2	24.3	23.9	24.18	-0.24	-0.98	411552.0	9927753.5	168
2012-04-17	24.3	24.4	23.95	24.42	0.12	0.49	569301.0	13801578.75	202
2012-04-16	23.9	24.3	23.5	24.3	0.54	2.27	261604.0	6249686.0	123
2012-04-15	23.95	23.95	23.65	23.76	-0.42	-1.74	600755.0	14306398.5	190
2012-04-14	24.4	24.55	24.05	24.18	-0.48	-1.95	905965.0	22032777.5	150
2012-04-11	23.5	24.8	23.5	24.66	0.48	1.99	1571445.0	38045200.75	360
2012-04-10	24.05	24.3	23.95	24.18	-0.12	-0.49	714079.0	17211931.0	168
2012-04-09	24.3	24.4	23.9	24.3	-0.24	-0.98	758434.0	18298614.25	189
2012-04-08	25.1	25.1	24.4	24.54	-0.54	-2.15	664605.0	16502888.75	175
2012-04-07	25.4	25.4	24.95	25.08	-0.24	-0.95	887443.0	22262219.5	193
2012-04-04	24.85	25.4	24.8	25.32	0.0	0.0	995533.0	25187524.0	183
2012-04-03	25.4	25.4	25.2	25.32	-0.12	-0.47	563568.0	14312352.0	123
2012-04-02	25.4	25.6	25.2	25.44	0.0	0.0	1168373.0	29623357.75	185
2012-04-01	25.7	25.7	25.3	25.44	-0.12	-0.47	1057848.0	26905398.75	179
2012-03-31	25.2	25.7	25.1	25.56	0.36	1.43	1433790.0	36505285.25	172
2012-03-28	24.85	25.4	24.85	25.2	0.12	0.48	1168432.0	29440797.25	155
2012-03-27	24.8	25.4	24.8	25.08	0.3	1.21	2436220.0	61369018.0	375
2012-03-26	24.3	24.95	24.3	24.78	0.48	1.98	1365011.0	33741378.25	289
2012-03-25	23.65	24.3	23.65	24.3	0.78	3.32	1478808.0	35401067.25	278
2012-03-24	23.05	23.75	23.05	23.52	0.36	1.55	881571.0	20764208.0	180
2012-03-21	23.4	23.4	23.05	23.16	-0.12	-0.52	490321.0	11410587.25	136
2012-03-20	23.4	23.5	23.15	23.28	-0.12	-0.51	351502.0	8197137.0	146
2012-03-19	23.3	23.5	23.3	23.4	0.12	0.52	1016855.0	23866140.0	200
[truncated: 2,741 more rows]
