# Supplementary material for: Effective short-term forecasts of Saudi stock price trends using technical indicators and large-scale multivariate time series
Source: PeerJ Comput Sci. 2023 Jan 6;9:e1205. doi: 10.7717/peerj-cs.1205 (PMC10280263; doi:10.7717/peerj-cs.1205)
Supplement: Supplemental Information 3 [file peerj-cs-09-1205-s003.zip › TASI Dataset 2021/ZAIN KSA_7030.csv]

date	open	high	low	close	change	change_percent	volume_traded	value_traded_SAR	number_trades
2020-03-19	8.94	9.21	8.91	9.0	0.02	0.22	4735323.0	42959163.62	3137
2020-03-18	9.1	9.24	8.9	8.98	-0.18	-1.97	3713327.0	33645784.05	2590
2020-03-17	9.07	9.25	9.05	9.16	0.03	0.33	3741486.0	34395636.97	2202
2020-03-16	9.0	9.29	8.8	9.13	0.1	1.11	4023991.0	36675059.55	2316
2020-03-15	9.21	9.26	8.95	9.03	0.11	1.23	2727940.0	24757462.63	1746
2020-03-12	8.8	9.2	8.4	8.92	-0.17	-1.87	3966388.0	35055541.65	2650
2020-03-11	9.47	9.57	8.96	9.09	-0.34	-3.61	4857917.0	45146686.91	3355
2020-03-10	9.16	9.46	8.92	9.43	0.83	9.65	4325058.0	39764711.74	2796
2020-03-09	8.35	8.71	8.35	8.6	-0.67	-7.23	4279078.0	36156186.56	2686
2020-03-08	9.8	9.95	9.27	9.27	-1.03	-10.0	5401032.0	50579557.89	3063
2020-03-05	10.58	10.66	10.3	10.3	-0.22	-2.09	2252314.0	23636547.72	1593
2020-03-04	10.12	10.6	10.06	10.52	0.32	3.14	4030346.0	41907196.94	2480
2020-03-03	10.18	10.26	10.14	10.2	0.22	2.2	1979155.0	20184084.26	1316
2020-03-02	10.08	10.26	9.98	9.98	0.04	0.4	2895119.0	29319719.73	2177
2020-03-01	9.9	10.04	9.79	9.94	-0.18	-1.78	2551686.0	25305529.28	1830
2020-02-27	10.42	10.46	10.08	10.12	-0.38	-3.62	3527846.0	35966895.9	2282
2020-02-26	10.5	10.76	10.46	10.5	-0.18	-1.69	2982178.0	31487706.9	1784
2020-02-25	10.58	10.78	10.34	10.68	-0.02	-0.19	3205096.0	34006744.34	1782
2020-02-24	11.28	11.28	10.48	10.7	-0.56	-4.97	5240935.0	56501523.46	3087
2020-02-23	11.22	11.3	11.08	11.26	0.02	0.18	2180575.0	24355870.68	1503
2020-02-20	11.1	11.36	11.08	11.24	0.24	2.18	3062329.0	34388530.46	2368
2020-02-19	10.8	11.1	10.72	11.0	0.26	2.42	3543567.0	38740454.28	2365
2020-02-18	10.38	10.74	10.32	10.74	0.36	3.47	3858393.0	40715787.56	2502
2020-02-17	10.3	10.4	10.28	10.38	0.14	1.37	1351407.0	13956991.32	1235
2020-02-16	10.6	10.6	10.22	10.24	-0.26	-2.48	3598498.0	37334975.26	2458
2020-02-13	10.16	10.7	10.14	10.5	0.36	3.55	6412432.0	66571088.06	4347
2020-02-12	10.62	10.68	10.0	10.14	-0.76	-6.97	11435114.0	117428537.76	6879
2020-02-11	11.5	11.74	10.9	10.9	-1.2	-9.92	10836056.0	122374265.14	6008
2020-02-10	12.18	12.3	12.06	12.1	-0.06	-0.49	2113582.0	25653235.6	1340
2020-02-09	12.26	12.32	11.96	12.16	-0.1	-0.82	2491409.0	30113842.8	1791
2020-02-06	12.76	12.8	12.1	12.26	-0.48	-3.77	4815602.0	59359581.36	3168
2020-02-05	13.2	13.28	12.74	12.74	-0.36	-2.75	6589045.0	84902918.36	3415
2020-02-04	12.8	13.1	12.74	13.1	0.34	2.66	2406421.0	31039650.9	1346
2020-02-03	12.84	12.9	12.74	12.76	-0.08	-0.62	2639047.0	33785190.08	1134
2020-02-02	12.9	13.0	12.76	12.84	-0.1	-0.77	4371362.0	56348624.88	2080
2020-01-30	12.54	12.98	12.5	12.94	0.42	3.35	6692888.0	85786380.82	2694
2020-01-29	12.54	12.62	12.5	12.52	0.06	0.48	1565965.0	19671006.8	1017
2020-01-28	12.26	12.58	12.18	12.46	0.16	1.3	3210515.0	39669474.72	1840
2020-01-27	12.66	12.66	12.26	12.3	-0.36	-2.84	2374247.0	29442729.68	2518
2020-01-26	12.4	12.78	12.28	12.66	0.26	2.1	2547327.0	32200707.48	1827
2020-01-23	12.28	12.58	12.02	12.4	0.08	0.65	3278305.0	40432700.54	2099
2020-01-22	12.64	12.7	12.28	12.32	-0.34	-2.69	2684933.0	33530468.9	1725
2020-01-21	12.7	12.78	12.64	12.66	0.02	0.16	2883577.0	36586272.66	1391
2020-01-20	12.28	12.72	12.2	12.64	0.4	3.27	6271809.0	78338691.88	2781
2020-01-19	11.96	12.34	11.9	12.24	0.34	2.86	5160159.0	62952300.28	2260
2020-01-16	12.04	12.06	11.78	11.9	-0.12	-1.0	3264386.0	38788406.28	2043
2020-01-15	12.02	12.12	11.98	12.02	0.0	0.0	2895823.0	34918351.88	1339
2020-01-14	12.08	12.16	12.02	12.02	-0.06	-0.5	2923006.0	35315887.6	1385
2020-01-13	12.14	12.2	12.06	12.08	0.0	0.0	5133341.0	62257083.56	2384
2020-01-12	11.52	12.1	11.52	12.08	0.58	5.04	6638977.0	78817165.8	2228
2020-01-09	11.4	11.6	11.4	11.5	0.22	1.95	2085753.0	24029492.62	1083
2020-01-08	11.12	11.46	11.1	11.28	-0.3	-2.59	2013421.0	22803776.7	1130
2020-01-07	11.58	11.74	11.56	11.58	0.06	0.52	1250298.0	14537844.88	870
2020-01-06	11.5	11.6	11.36	11.52	0.0	0.0	1706151.0	19595560.68	1223
2020-01-05	11.4	11.68	11.4	11.52	-0.32	-2.7	2767736.0	32045434.88	1305
2020-01-02	11.76	11.86	11.7	11.84	0.08	0.68	2370811.0	27904645.26	1082
2020-01-01	11.72	11.8	11.7	11.76	0.02	0.17	1063804.0	12499899.58	693
2019-12-31	11.74	11.8	11.58	11.74	-0.06	-0.51	1990816.0	23300738.64	1364
2019-12-30	11.74	11.86	11.72	11.8	0.04	0.34	1691316.0	19956778.08	1099
2019-12-29	11.76	11.78	11.7	11.76	0.02	0.17	1632486.0	19152821.22	968
2019-12-26	11.7	11.76	11.64	11.74	0.04	0.34	946101.0	11062104.52	801
2019-12-25	11.84	11.92	11.68	11.7	-0.14	-1.18	2109854.0	24811489.82	1007
2019-12-24	11.7	11.9	11.68	11.84	0.14	1.2	3443952.0	40725706.3	1711
2019-12-23	11.7	11.8	11.6	11.7	-0.04	-0.34	3213046.0	37615592.72	1734
2019-12-22	11.56	11.78	11.48	11.74	0.24	2.09	2572051.0	29971761.7	1617
2019-12-19	11.26	11.52	11.16	11.5	0.22	1.95	4369618.0	49713504.3	2323
2019-12-18	11.26	11.34	11.2	11.28	0.08	0.71	1400568.0	15777445.66	1013
2019-12-17	11.32	11.32	11.16	11.2	-0.1	-0.88	1673556.0	18781236.64	1384
2019-12-16	11.22	11.32	11.2	11.3	0.1	0.89	2302042.0	25926459.42	1715
2019-12-15	10.94	11.22	10.86	11.2	0.36	3.32	1755295.0	19356713.1	1327
2019-12-12	11.02	11.06	10.82	10.84	-0.18	-1.63	2371550.0	25880468.46	2100
2019-12-11	10.9	11.12	10.9	11.02	0.16	1.47	2273826.0	25098407.82	1893
2019-12-10	11.0	11.0	10.8	10.86	-0.18	-1.63	2473301.0	26905232.16	2475
2019-12-09	11.22	11.28	11.02	11.04	-0.2	-1.78	3215689.0	35877671.1	1888
2019-12-08	11.16	11.28	11.12	11.24	0.14	1.26	1526592.0	17132628.72	850
2019-12-05	11.16	11.16	11.06	11.1	-0.06	-0.54	848010.0	9409406.7	805
2019-12-04	11.14	11.16	11.04	11.16	0.12	1.09	1405371.0	15595870.86	1201
2019-12-03	11.3	11.34	11.02	11.04	-0.2	-1.78	1466690.0	16370811.34	1930
2019-12-02	11.48	11.52	11.22	11.24	-0.2	-1.75	1479009.0	16778007.02	1344
2019-12-01	11.0	11.44	11.0	11.44	0.46	4.19	1825532.0	20602750.96	1424
2019-11-28	10.98	11.0	10.86	10.98	0.1	0.92	836838.0	9150735.88	827
2019-11-27	11.02	11.14	10.88	10.88	-0.12	-1.09	2375195.0	26221318.38	1478
2019-11-26	11.24	11.24	11.0	11.0	-0.26	-2.31	1913989.0	21245903.5	1334
2019-11-25	11.32	11.4	11.16	11.26	-0.1	-0.88	2756744.0	30990395.92	2083
2019-11-24	11.48	11.54	11.32	11.36	-0.14	-1.22	1662658.0	18964410.0	1124
2019-11-21	11.6	11.62	11.5	11.5	-0.06	-0.52	2509615.0	28949281.92	1444
2019-11-20	11.68	11.7	11.56	11.56	-0.04	-0.34	2488110.0	28911306.08	1681
2019-11-19	11.74	11.74	11.58	11.6	-0.14	-1.19	2838594.0	33021154.38	2115
2019-11-18	11.74	11.78	11.66	11.74	0.02	0.17	1505494.0	17642212.3	1127
2019-11-17	11.54	11.74	11.3	11.72	0.18	1.56	2015836.0	23225577.58	1410
2019-11-14	11.76	11.76	11.48	11.54	-0.16	-1.37	3685065.0	42710608.78	2018
2019-11-13	11.84	11.9	11.64	11.7	-0.12	-1.02	3219285.0	38033235.88	1728
2019-11-12	11.76	11.86	11.74	11.82	0.06	0.51	2406978.0	28437902.84	1223
2019-11-11	11.78	11.9	11.74	11.76	-0.06	-0.51	1429742.0	16926098.84	1109
2019-11-10	11.7	11.86	11.7	11.82	0.14	1.2	1561671.0	18415972.68	989
2019-11-07	11.8	11.86	11.64	11.68	-0.12	-1.02	2885037.0	33958165.86	1940
2019-11-06	11.96	11.96	11.72	11.8	-0.16	-1.34	2474056.0	29298731.5	1698
2019-11-05	11.98	12.06	11.94	11.96	0.0	0.0	1646774.0	19753976.18	1239
2019-11-04	11.88	11.96	11.8	11.96	0.08	0.67	3676915.0	43755163.0	1798
2019-11-03	11.9	11.96	11.74	11.88	-0.18	-1.49	2468574.0	29318510.78	1337
2019-10-31	12.2	12.22	12.0	12.06	-0.1	-0.82	2418133.0	29279277.3	1558
2019-10-30	12.02	12.24	11.94	12.16	0.18	1.5	3442357.0	41656677.58	1729
2019-10-29	12.22	12.24	11.86	11.98	-0.4	-3.23	4739178.0	56854090.34	2820
2019-10-28	12.82	12.82	12.32	12.38	-0.44	-3.43	6174129.0	77301488.94	3600
2019-10-27	12.84	13.1	12.7	12.82	-0.46	-3.46	6308638.0	81624104.48	3338
2019-10-24	13.24	13.38	13.12	13.28	0.06	0.45	4272503.0	56588958.84	2355
2019-10-23	12.7	13.26	12.66	13.22	0.44	3.44	6827375.0	88378844.1	3246
2019-10-22	12.62	12.78	12.44	12.78	0.14	1.11	5137256.0	64858621.66	2542
2019-10-21	12.34	12.74	12.26	12.64	0.4	3.27	8765238.0	109415858.44	3908
2019-10-20	12.18	12.3	12.14	12.24	0.24	2.0	2080279.0	25405798.54	1258
2019-10-17	12.04	12.06	11.84	12.0	0.02	0.17	2002309.0	23975407.8	1349
2019-10-16	12.14	12.14	11.8	11.98	-0.14	-1.16	2151645.0	25775311.54	1511
2019-10-15	12.12	12.24	12.04	12.12	-0.04	-0.33	1853044.0	22459379.3	1252
2019-10-14	12.06	12.24	12.02	12.16	0.16	1.33	1663635.0	20124251.8	1285
2019-10-13	12.34	12.52	12.0	12.0	-0.42	-3.38	2362407.0	28975110.54	1389
2019-10-10	12.4	12.5	12.26	12.42	0.02	0.16	1662592.0	20580844.52	1220
2019-10-09	12.3	12.62	12.28	12.4	0.1	0.81	3972119.0	49553188.68	2030
2019-10-08	12.4	12.48	12.22	12.3	-0.18	-1.44	3254798.0	40078950.2	1836
2019-10-07	12.4	12.8	12.4	12.48	0.22	1.79	6971029.0	87896385.98	2981
2019-10-06	12.04	12.38	12.04	12.26	0.28	2.34	3819225.0	46600045.74	1693
2019-10-03	11.72	12.08	11.68	11.98	0.18	1.53	2343782.0	28049266.12	1392
2019-10-02	11.92	11.92	11.76	11.8	-0.1	-0.84	1637304.0	19315879.32	933
2019-10-01	11.98	12.04	11.88	11.9	-0.08	-0.67	1593571.0	19070180.68	807
2019-09-30	12.0	12.14	11.96	11.98	0.0	0.0	1583475.0	19048807.42	907
2019-09-29	11.98	12.06	11.92	11.98	0.02	0.17	1553447.0	18599373.76	825
2019-09-26	11.98	12.06	11.92	11.96	0.0	0.0	889495.0	10668549.14	596
2019-09-25	12.16	12.2	11.96	11.96	-0.2	-1.64	1845069.0	22257887.68	946
2019-09-24	11.96	12.18	11.96	12.16	0.22	1.84	2210931.0	26757199.04	1000
2019-09-22	11.98	12.02	11.9	11.94	-0.08	-0.67	2058842.0	24625434.92	693
2019-09-19	11.92	12.02	11.72	12.02	0.1	0.84	6256323.0	74614592.2	1952
2019-09-18	12.12	12.14	11.9	11.92	-0.08	-0.67	1861272.0	22292856.46	1135
2019-09-17	12.06	12.2	11.96	12.0	-0.16	-1.32	1387440.0	16735846.2	1157
2019-09-16	12.22	12.28	11.94	12.16	-0.02	-0.16	1548720.0	18705934.88	1104
2019-09-15	12.0	12.3	11.92	12.18	-0.14	-1.14	1008226.0	12254094.22	899
2019-09-12	12.48	12.54	12.32	12.32	-0.08	-0.65	903856.0	11256061.16	793
2019-09-11	12.38	12.48	12.1	12.4	-0.12	-0.96	1740786.0	21362687.9	1482
2019-09-10	12.76	12.78	12.38	12.52	-0.24	-1.88	2593081.0	32421526.36	1627
2019-09-09	12.82	12.82	12.64	12.76	-0.08	-0.62	1363091.0	17381497.68	780
2019-09-08	12.72	12.88	12.72	12.84	0.16	1.26	2351783.0	30146028.28	1273
2019-09-05	12.48	12.8	12.46	12.68	0.24	1.93	5341573.0	67441839.24	2483
2019-09-04	12.08	12.44	12.08	12.44	0.4	3.32	3262060.0	39943851.04	2193
2019-09-03	12.12	12.2	12.02	12.04	-0.06	-0.5	1410855.0	17080282.66	990
2019-09-02	11.96	12.26	11.9	12.1	0.08	0.67	2645572.0	31980403.44	1546
2019-09-01	11.74	12.06	11.54	12.02	0.3	2.56	2588447.0	30647681.52	1608
2019-08-29	11.92	12.0	11.72	11.72	-0.24	-2.01	3224359.0	38150161.48	1954
2019-08-28	12.24	12.24	11.92	11.96	-0.36	-2.92	4513055.0	54393799.46	2696
2019-08-27	12.32	12.5	12.08	12.32	0.16	1.32	7170732.0	88001248.54	3807
2019-08-26	11.56	12.22	11.36	12.16	0.6	5.19	8425042.0	99755856.74	4374
2019-08-25	11.72	11.8	11.5	11.56	-0.38	-3.18	5567865.0	64679354.62	2386
2019-08-22	11.88	12.1	11.76	11.94	0.1	0.84	7483440.0	89295993.3	3164
2019-08-21	12.66	12.66	11.8	11.84	-0.86	-6.77	13693399.0	166546643.26	6467
2019-08-20	14.0	14.0	12.66	12.7	-1.2	-8.63	8389339.0	111175907.46	4270
2019-08-19	14.04	14.18	13.72	13.9	-0.1	-0.71	4521310.0	63156392.12	3194
2019-08-18	14.0	14.18	13.96	14.0	0.0	0.0	2010827.0	28224007.48	1046
2019-08-08	13.98	14.04	13.9	14.0	-0.02	-0.14	1475213.0	20633052.96	846
2019-08-07	13.88	14.06	13.88	14.02	0.16	1.15	2325207.0	32540948.7	947
2019-08-06	13.82	13.92	13.68	13.86	-0.12	-0.86	2602186.0	35950280.02	1415
2019-08-05	14.04	14.12	13.9	13.98	-0.04	-0.29	1886254.0	26409429.06	1683
2019-08-04	13.98	14.04	13.82	14.02	0.02	0.14	1491827.0	20771582.18	1065
2019-08-01	14.14	14.2	13.92	14.0	-0.14	-0.99	2324754.0	32651967.44	1872
2019-07-31	14.26	14.32	14.14	14.14	-0.08	-0.56	2896489.0	41198313.42	1912
2019-07-30	14.04	14.44	14.04	14.22	0.08	0.57	3045845.0	43534095.28	1825
2019-07-29	14.22	14.46	14.12	14.14	-0.06	-0.42	5819043.0	83105486.8	3366
2019-07-28	13.36	14.2	13.36	14.2	0.72	5.34	2982233.0	41000674.9	1487
2019-07-25	13.42	13.6	13.36	13.48	0.08	0.6	2392055.0	32208548.98	1369
2019-07-24	13.28	13.56	13.28	13.4	0.06	0.45	1607474.0	21550703.36	977
2019-07-23	13.56	13.66	13.32	13.34	-0.3	-2.2	1360579.0	18287023.66	1263
2019-07-22	13.7	13.8	13.54	13.64	0.08	0.59	2604497.0	35645744.3	1756
2019-07-21	13.9	13.9	13.32	13.56	-0.44	-3.14	3570142.0	48743910.2	2186
2019-07-18	13.94	14.2	13.88	14.0	0.04	0.29	4848940.0	68060192.96	2410
2019-07-17	13.38	13.98	13.32	13.96	0.56	4.18	7094036.0	97671884.14	3077
2019-07-16	13.46	13.46	13.34	13.4	-0.06	-0.45	1712684.0	22930748.16	1128
2019-07-15	13.5	13.54	13.38	13.46	-0.02	-0.15	3250098.0	43681572.86	1603
2019-07-14	13.2	13.5	13.14	13.48	0.42	3.22	8723178.0	116326938.78	2789
2019-07-11	13.1	13.2	13.06	13.06	-0.04	-0.31	2542802.0	33341505.74	1009
2019-07-10	13.1	13.28	13.08	13.1	0.0	0.0	3796470.0	50068700.1	1548
2019-07-09	12.8	13.1	12.8	13.1	0.34	2.66	6453014.0	83872945.48	1828
2019-07-08	12.8	12.82	12.64	12.76	-0.04	-0.31	1980840.0	25228122.08	857
2019-07-07	12.76	12.82	12.66	12.8	0.12	0.95	2146173.0	27377466.6	1007
2019-07-04	12.52	12.76	12.52	12.68	-0.02	-0.16	1248483.0	15815277.64	769
2019-07-03	12.7	12.84	12.58	12.7	-0.08	-0.63	2726513.0	34689143.82	1259
2019-07-02	12.78	12.9	12.62	12.78	0.02	0.16	4022625.0	51317867.56	1842
2019-07-01	12.52	12.84	12.48	12.76	0.26	2.08	5168091.0	65657363.58	1996
2019-06-30	12.1	12.66	12.1	12.5	0.5	4.17	7533775.0	93801988.18	2492
2019-06-27	11.92	12.02	11.88	12.0	0.06	0.5	3642098.0	43537562.52	1420
2019-06-26	12.0	12.08	11.9	11.94	-0.04	-0.33	4321696.0	51859502.18	1551
2019-06-25	11.82	12.04	11.72	11.98	0.18	1.53	4032106.0	48122401.1	2064
2019-06-24	12.0	12.1	11.8	11.8	-0.84	-6.65	9944205.0	119017992.12	3522
2019-06-23	12.68	12.88	12.46	12.64	0.32	2.6	5810883.0	73643625.86	2304
2019-06-20	12.2	12.52	12.12	12.32	0.12	0.98	8577537.0	105789891.66	2487
2019-06-19	12.4	12.44	12.18	12.2	-0.2	-1.61	2779669.0	34246349.7	1297
2019-06-18	12.3	12.44	12.14	12.4	0.1	0.81	3971802.0	48935760.56	1900
2019-06-17	11.94	12.34	11.9	12.3	0.46	3.89	10057553.0	122066359.0	3340
2019-06-16	11.7	11.9	11.7	11.84	0.24	2.07	3550164.0	41933027.18	1438
2019-06-13	11.74	11.88	11.58	11.6	-0.24	-2.03	4175000.0	48895360.68	1900
2019-06-12	11.9	12.08	11.7	11.84	-0.06	-0.5	6451170.0	76734719.9	2738
2019-06-11	11.18	11.92	11.12	11.9	0.74	6.63	7930399.0	91908651.38	2901
2019-06-10	10.96	11.28	10.94	11.16	0.22	2.01	6611052.0	73716978.34	2382
2019-06-09	10.82	11.0	10.72	10.94	0.22	2.05	1988567.0	21638559.24	942
2019-05-30	10.6	10.94	10.54	10.72	0.22	2.1	5225952.0	56381570.46	1908
2019-05-29	10.44	10.66	10.28	10.5	-0.24	-2.23	2814610.0	29350063.52	1531
2019-05-28	10.26	10.74	9.98	10.74	0.54	5.29	6002102.0	63074039.55	1945
2019-05-27	10.0	10.24	9.92	10.2	0.24	2.41	2144959.0	21685181.5	1182
2019-05-26	10.02	10.04	9.78	9.96	-0.06	-0.6	1386030.0	13728504.14	1043
2019-05-23	10.22	10.22	9.99	10.02	-0.24	-2.34	2628298.0	26387330.64	1237
2019-05-22	10.18	10.3	10.1	10.26	0.16	1.58	3786670.0	38643126.98	1248
2019-05-21	9.85	10.12	9.83	10.1	0.25	2.54	2805795.0	28048506.2	1340
2019-05-20	10.0	10.1	9.72	9.85	-0.17	-1.7	4025995.0	39706229.02	1608
2019-05-19	10.18	10.36	9.99	10.02	-0.3	-2.91	2976720.0	30190096.32	1296
2019-05-16	10.26	10.4	10.18	10.32	0.04	0.39	2542431.0	26186488.66	1196
2019-05-15	10.02	10.34	10.02	10.28	0.31	3.11	3673781.0	37525174.48	1525
2019-05-14	10.0	10.4	9.65	9.97	-0.13	-1.29	6224726.0	62798702.54	2949
2019-05-13	10.66	10.66	10.0	10.1	-0.62	-5.78	5233371.0	53649579.04	2277
2019-05-12	10.96	11.02	10.7	10.72	-0.38	-3.42	3837739.0	41765814.28	1622
2019-05-09	11.16	11.3	11.0	11.1	-0.02	-0.18	4326202.0	48218643.12	1662
2019-05-08	11.1	11.36	11.06	11.12	-0.08	-0.71	4541507.0	50865767.56	1795
2019-05-07	10.98	11.26	10.8	11.2	0.22	2.0	5117717.0	56595741.22	2069
2019-05-06	10.9	11.04	10.58	10.98	-0.08	-0.72	5068331.0	54814846.04	1854
2019-05-05	11.28	11.28	10.94	11.06	-0.22	-1.95	4398179.0	48709405.08	1818
2019-05-02	11.44	11.52	11.26	11.28	-0.16	-1.4	5469281.0	62357581.04	2291
2019-05-01	11.18	11.44	11.16	11.44	0.26	2.33	6580184.0	74278329.92	2441
2019-04-30	10.92	11.3	10.92	11.18	0.2	1.82	9552283.0	106137827.44	3055
2019-04-29	10.82	11.04	10.76	10.98	0.16	1.48	4682264.0	51189543.1	1667
2019-04-28	10.76	10.94	10.7	10.82	0.02	0.19	2784095.0	30213549.84	1047
2019-04-25	10.7	10.82	10.56	10.8	0.12	1.12	2195188.0	23512323.34	1199
2019-04-24	10.86	10.88	10.66	10.68	-0.16	-1.48	1801083.0	19433583.22	873
2019-04-23	10.86	10.96	10.8	10.84	-0.08	-0.73	2311935.0	25190166.22	1070
2019-04-22	10.9	11.02	10.78	10.92	0.06	0.55	5693953.0	62215927.08	2338
2019-04-21	10.64	10.9	10.56	10.86	0.24	2.26	3217867.0	34418033.4	1544
2019-04-18	10.8	10.8	10.52	10.62	-0.2	-1.85	3732295.0	39646488.34	1909
2019-04-17	11.04	11.06	10.66	10.82	-0.18	-1.64	8640622.0	93467617.98	3473
2019-04-16	10.92	11.04	10.92	11.0	0.08	0.73	2510118.0	27594292.72	1013
2019-04-15	10.9	10.98	10.86	10.92	0.02	0.18	1543972.0	16846480.96	841
2019-04-14	10.96	10.98	10.86	10.9	-0.08	-0.73	1858338.0	20255800.54	857
2019-04-11	11.0	11.06	10.9	10.98	-0.02	-0.18	3319252.0	36438775.22	1258
2019-04-10	10.96	11.06	10.92	11.0	0.06	0.55	2919732.0	32083860.24	1045
2019-04-09	10.86	11.0	10.82	10.94	0.14	1.3	3486412.0	38148988.52	1549
2019-04-08	10.58	10.86	10.54	10.8	0.24	2.27	3982807.0	42864040.68	1915
2019-04-07	10.64	10.68	10.44	10.56	-0.08	-0.75	3520328.0	37127374.16	1453
2019-04-04	10.56	10.72	10.5	10.64	-0.02	-0.19	3640243.0	38593097.66	1803
2019-04-03	10.92	10.94	10.6	10.66	-0.26	-2.38	4219662.0	45538680.96	1962
2019-04-02	10.92	10.92	10.84	10.92	-0.02	-0.18	1601654.0	17420765.34	997
2019-04-01	10.96	11.0	10.84	10.94	-0.06	-0.55	2141316.0	23387864.7	1367
2019-03-31	11.08	11.14	10.96	11.0	-0.04	-0.36	1728328.0	19035375.9	1003
2019-03-28	11.2	11.3	11.04	11.04	-0.04	-0.36	4669598.0	52122378.88	2164
2019-03-27	10.82	11.08	10.82	11.08	0.22	2.03	4545002.0	49931940.04	1559
2019-03-26	10.94	11.02	10.82	10.86	-0.14	-1.27	3086724.0	33673567.52	1399
2019-03-25	11.0	11.08	10.8	11.0	0.0	0.0	3943037.0	43087712.08	2166
2019-03-24	10.96	11.18	10.92	11.0	0.0	0.0	5281672.0	58401845.4	2097
2019-03-21	11.14	11.26	10.94	11.0	-0.18	-1.61	9714471.0	107683783.92	3695
2019-03-20	10.84	11.18	10.56	11.18	0.34	3.14	8728626.0	95556909.92	3698
2019-03-19	10.44	10.98	10.44	10.84	0.44	4.23	8189229.0	87967279.56	3500
2019-03-18	10.26	10.44	10.22	10.4	0.22	2.16	7232028.0	74736881.28	2595
2019-03-17	10.16	10.28	10.1	10.18	0.1	0.99	6783426.0	69216633.84	2474
2019-03-14	9.8	10.2	9.79	10.08	0.29	2.96	10740106.0	107432601.0	3517
2019-03-13	9.74	9.82	9.74	9.79	0.04	0.41	1940644.0	19005192.57	1033
2019-03-12	9.72	9.82	9.61	9.75	0.05	0.52	2702863.0	26363213.22	1288
2019-03-11	9.74	9.74	9.64	9.7	-0.04	-0.41	2182415.0	21141280.6	1153
2019-03-10	9.85	9.93	9.72	9.74	-0.07	-0.71	4101666.0	40443702.03	1758
2019-03-07	9.69	9.89	9.63	9.81	0.12	1.24	8096185.0	79466079.13	2576
2019-03-06	9.77	9.77	9.61	9.69	-0.09	-0.92	3129648.0	30310874.77	1623
2019-03-05	9.87	9.87	9.71	9.78	-0.07	-0.71	3851363.0	37627069.74	1766
2019-03-04	9.61	9.89	9.58	9.85	0.31	3.25	8807738.0	86218481.39	3175
2019-03-03	9.54	9.69	9.52	9.54	0.02	0.21	4643569.0	44594226.31	1780
2019-02-28	9.63	9.63	9.48	9.52	-0.05	-0.52	4370542.0	41766751.34	2139
2019-02-27	9.26	9.63	9.22	9.57	0.31	3.35	10651386.0	100806217.4	4086
2019-02-26	9.13	9.27	9.03	9.26	0.12	1.31	3797800.0	34849203.3	1939
2019-02-25	9.17	9.18	9.1	9.14	-0.03	-0.33	2231113.0	20395367.7	1140
2019-02-24	9.17	9.27	9.15	9.17	0.0	0.0	2516853.0	23176927.0	1273
2019-02-21	9.2	9.2	9.13	9.17	-0.03	-0.33	1422905.0	13042069.63	858
2019-02-20	9.27	9.27	9.16	9.2	-0.05	-0.54	2036050.0	18775294.74	1181
2019-02-19	9.35	9.35	9.24	9.25	-0.05	-0.54	2429263.0	22561397.48	1303
2019-02-18	9.37	9.41	9.29	9.3	-0.05	-0.53	2660269.0	24859163.92	1202
2019-02-17	9.42	9.52	9.32	9.35	-0.06	-0.64	2522985.0	23745706.92	1516
2019-02-14	9.54	9.61	9.41	9.41	0.0	0.0	6993661.0	66430407.24	2943
2019-02-13	9.39	9.44	9.36	9.41	0.02	0.21	2393068.0	22499256.91	1246
2019-02-12	9.31	9.48	9.28	9.39	0.07	0.75	4084359.0	38327778.57	1808
2019-02-11	9.27	9.41	9.23	9.32	0.07	0.76	3907961.0	36508445.77	1893
2019-02-10	9.28	9.29	9.21	9.25	0.0	0.0	1113943.0	10301540.64	821
2019-02-07	9.23	9.3	9.13	9.25	-0.02	-0.22	2498287.0	22994527.77	1612
2019-02-06	9.37	9.38	9.25	9.27	-0.07	-0.75	2351903.0	21852619.24	1400
2019-02-05	9.04	9.4	9.04	9.34	0.26	2.86	7933721.0	73195717.52	3830
2019-02-04	9.3	9.3	9.05	9.08	-0.16	-1.73	5012908.0	45967485.26	2648
2019-02-03	9.36	9.44	9.19	9.24	-0.12	-1.28	2959421.0	27654721.22	1744
2019-01-31	9.34	9.62	9.33	9.36	0.0	0.0	9312852.0	87999977.66	3443
2019-01-30	9.45	9.49	9.32	9.36	-0.07	-0.74	5263631.0	49378640.59	2581
2019-01-29	9.5	9.61	9.29	9.43	-0.02	-0.21	9998726.0	94249410.69	4264
2019-01-28	9.9	9.9	9.42	9.45	-0.44	-4.45	13902215.0	133287257.13	5504
2019-01-27	10.0	10.18	9.77	9.89	0.47	4.99	20023236.0	198504997.58	6447
2019-01-24	9.4	9.46	9.37	9.42	0.0	0.0	3113917.0	29313163.83	1611
2019-01-23	9.34	9.46	9.31	9.42	0.12	1.29	5190899.0	48643805.22	2468
2019-01-22	9.45	9.67	9.3	9.3	-0.18	-1.9	13182029.0	125039903.01	5149
2019-01-21	8.8	9.48	8.75	9.48	0.65	7.36	14791502.0	134245625.79	4548
2019-01-20	8.82	8.88	8.78	8.83	0.01	0.11	1680600.0	14845245.08	857
2019-01-17	8.86	8.92	8.8	8.82	-0.03	-0.34	2198951.0	19425818.54	1346
2019-01-16	8.78	8.93	8.75	8.85	0.08	0.91	3560162.0	31478945.85	1585
2019-01-15	8.74	8.9	8.7	8.77	0.06	0.69	3951023.0	34796925.63	1854
2019-01-14	8.9	8.9	8.7	8.71	-0.19	-2.13	5091047.0	44729025.94	2438
2019-01-13	8.98	9.2	8.85	8.9	-0.06	-0.67	8258501.0	74335504.77	3365
2019-01-10	8.9	9.18	8.79	8.96	0.18	2.05	13589516.0	122194362.58	4697
2019-01-09	8.36	8.78	8.28	8.78	0.43	5.15	14115969.0	120775383.53	3982
2019-01-08	8.21	8.38	8.21	8.35	0.12	1.46	7995410.0	66363323.16	2160
2019-01-07	8.22	8.27	8.18	8.23	0.01	0.12	3003407.0	24673347.18	1198
2019-01-06	8.27	8.32	8.19	8.22	-0.02	-0.24	3673144.0	30294386.27	1473
2019-01-03	8.2	8.38	8.17	8.24	0.04	0.49	6294838.0	52083727.42	2269
2019-01-02	8.15	8.23	8.0	8.2	0.04	0.49	3683502.0	29868041.47	1876
2019-01-01	8.27	8.27	8.11	8.16	-0.11	-1.33	3360059.0	27492011.88	1545
2018-12-31	8.23	8.41	8.14	8.27	0.04	0.49	6729873.0	55871551.03	2726
2018-12-30	8.1	8.23	8.07	8.23	0.16	1.98	4073123.0	33256577.32	1846
2018-12-27	8.14	8.15	7.94	8.07	0.07	0.88	5560717.0	44797815.74	2562
2018-12-26	8.18	8.34	7.98	8.0	-0.18	-2.2	6357258.0	51850010.17	3199
2018-12-25	8.07	8.5	8.03	8.18	-0.02	-0.24	17378633.0	144529056.09	5435
2018-12-24	7.77	8.23	7.75	8.2	0.43	5.53	14993423.0	120574381.62	4257
2018-12-23	7.51	7.82	7.41	7.77	0.17	2.24	7020427.0	53484840.77	2226
2018-12-20	7.74	7.79	7.38	7.6	-0.15	-1.94	7154129.0	54536885.47	2257
2018-12-19	7.7	7.83	7.66	7.75	0.03	0.39	10457511.0	81113593.17	2689
2018-12-18	7.57	7.75	7.49	7.72	0.16	2.12	7923829.0	60306411.3	2321
2018-12-17	7.69	7.78	7.52	7.56	-0.05	-0.66	9075182.0	69391809.23	3162
2018-12-16	7.42	7.86	7.42	7.61	0.42	5.84	19458373.0	148891434.92	6156
2018-12-13	7.27	7.27	7.15	7.19	-0.08	-1.1	3778855.0	27182741.37	1494
2018-12-12	7.07	7.34	7.07	7.27	0.22	3.12	14508150.0	104782306.36	4388
2018-12-11	6.82	7.07	6.78	7.05	0.25	3.68	10470009.0	73180360.05	3428
2018-12-10	6.86	6.88	6.77	6.8	-0.05	-0.73	3809607.0	25974194.38	1654
2018-12-09	7.01	7.11	6.85	6.85	-0.19	-2.7	9710461.0	67937920.99	3597
2018-12-06	6.62	7.04	6.6	7.04	0.42	6.34	15343778.0	104833825.85	4577
2018-12-05	6.62	6.67	6.58	6.62	-0.05	-0.75	2575396.0	17073347.19	973
2018-12-04	6.62	6.73	6.62	6.67	0.05	0.76	2426944.0	16194580.46	1095
2018-12-03	6.64	6.68	6.62	6.62	-0.01	-0.15	1832871.0	12182571.39	990
2018-12-02	6.65	6.7	6.6	6.63	-0.02	-0.3	3406245.0	22648549.61	1469
2018-11-29	6.75	6.75	6.61	6.65	-0.09	-1.34	4113903.0	27447539.45	1648
2018-11-28	6.85	6.96	6.71	6.74	0.21	3.22	10858423.0	73901094.72	3874
2018-11-27	6.45	6.59	6.43	6.53	0.08	1.24	3636849.0	23692289.77	1147
2018-11-26	6.45	6.47	6.41	6.45	0.03	0.47	1615976.0	10412501.0	714
2018-11-25	6.46	6.47	6.4	6.42	-0.05	-0.77	1117144.0	7178912.64	625
2018-11-22	6.46	6.52	6.44	6.47	0.03	0.47	2097015.0	13569861.91	859
2018-11-21	6.43	6.48	6.4	6.44	0.0	0.0	2025112.0	13022529.4	861
2018-11-20	6.5	6.55	6.44	6.44	-0.08	-1.23	1437982.0	9336699.96	837
2018-11-19	6.58	6.59	6.5	6.52	-0.02	-0.31	2071893.0	13551715.3	1010
2018-11-18	6.7	6.72	6.54	6.54	-0.18	-2.68	3220800.0	21262027.47	1365
2018-11-15	6.73	6.87	6.68	6.72	-0.04	-0.59	4230310.0	28626313.39	1478
2018-11-14	6.46	6.87	6.46	6.76	0.18	2.74	8660235.0	57886998.61	2809
2018-11-13	6.67	6.72	6.58	6.58	-0.1	-1.5	2681217.0	17851018.09	1257
2018-11-12	6.66	6.76	6.66	6.68	0.0	0.0	3194828.0	21451016.63	1210
2018-11-11	6.7	6.83	6.65	6.68	-0.05	-0.74	4055156.0	27329442.63	1848
2018-11-08	6.79	7.0	6.72	6.73	-0.09	-1.32	9473675.0	65139689.77	3300
2018-11-07	6.82	6.9	6.74	6.82	0.07	1.04	9527714.0	65019206.32	3820
2018-11-06	6.4	6.83	6.38	6.75	0.36	5.63	16802173.0	111824335.05	5002
2018-11-05	6.38	6.55	6.38	6.39	-0.01	-0.16	5503495.0	35554184.94	1709
2018-11-04	6.29	6.48	6.27	6.4	0.11	1.75	4852991.0	31086305.2	1680
2018-11-01	6.32	6.39	6.28	6.29	-0.03	-0.47	3059545.0	19379783.23	1223
2018-10-31	6.43	6.43	6.3	6.32	-0.08	-1.25	4326351.0	27455500.28	1688
2018-10-30	6.57	6.57	6.35	6.4	-0.11	-1.69	4150783.0	26741438.55	2066
2018-10-29	6.5	6.68	6.49	6.51	0.42	6.9	10667391.0	70223308.67	3469
2018-10-28	6.02	6.14	6.0	6.09	0.05	0.83	1176237.0	7151723.49	628
2018-10-25	6.0	6.07	5.98	6.04	0.01	0.17	1685847.0	10175106.67	746
2018-10-24	6.03	6.05	6.0	6.03	0.05	0.84	1550500.0	9325617.79	656
2018-10-23	5.8	6.08	5.78	5.98	0.18	3.1	3224712.0	19249053.26	1305
2018-10-22	6.02	6.03	5.78	5.8	-0.19	-3.17	2961822.0	17493742.88	1649
2018-10-21	5.92	6.08	5.89	5.99	-0.11	-1.8	2092323.0	12575608.02	1039
2018-10-18	6.1	6.19	6.08	6.1	-0.04	-0.65	1077849.0	6600540.52	627
2018-10-17	6.04	6.18	6.04	6.14	0.09	1.49	1657812.0	10153867.66	882
2018-10-16	6.07	6.12	5.85	6.05	-0.14	-2.26	2255947.0	13632297.11	1282
2018-10-15	6.0	6.2	5.99	6.19	0.24	4.03	2742886.0	16668031.58	1115
2018-10-14	6.1	6.1	5.8	5.95	-0.15	-2.46	2826036.0	16773454.23	1610
2018-10-11	6.1	6.13	6.01	6.1	-0.14	-2.24	2252321.0	13715932.79	1180
2018-10-10	6.3	6.34	6.23	6.24	-0.09	-1.42	1482497.0	9295227.48	860
2018-10-09	6.44	6.44	6.3	6.33	-0.08	-1.25	1861832.0	11852178.07	962
2018-10-08	6.44	6.53	6.39	6.41	-0.02	-0.31	2396020.0	15447290.61	1150
2018-10-07	6.51	6.58	6.35	6.43	-0.07	-1.08	4787292.0	30997093.25	1890
2018-10-04	6.34	6.51	6.31	6.5	0.19	3.01	5293171.0	33864234.52	1899
2018-10-03	6.3	6.42	6.26	6.31	-0.01	-0.16	2708495.0	17167681.32	985
2018-10-02	6.18	6.41	6.18	6.32	0.14	2.27	5775912.0	36637815.26	2293
2018-10-01	6.23	6.26	6.16	6.18	-0.04	-0.64	1247494.0	7732767.18	798
2018-09-30	6.13	6.4	6.13	6.22	0.13	2.13	4190278.0	26284478.5	1904
2018-09-27	6.21	6.22	6.09	6.09	-0.13	-2.09	1174110.0	7239760.33	738
2018-09-26	6.2	6.26	6.18	6.22	0.0	0.0	1170494.0	7281256.56	696
2018-09-25	6.18	6.25	6.18	6.22	0.09	1.47	1485649.0	9244668.37	745
2018-09-20	6.15	6.2	6.12	6.13	-0.03	-0.49	1084957.0	6670986.74	681
2018-09-19	6.09	6.25	6.09	6.16	0.04	0.65	1952114.0	12076287.95	1071
2018-09-18	6.25	6.25	6.0	6.12	-0.12	-1.92	3801996.0	23226891.11	1518
2018-09-17	6.44	6.55	6.22	6.24	-0.21	-3.26	5216968.0	33146976.63	2346
2018-09-16	5.95	6.46	5.9	6.45	0.54	9.14	7255819.0	44375727.66	2227
2018-09-13	5.88	5.96	5.82	5.91	0.03	0.51	1010663.0	5956945.95	679
2018-09-12	5.87	5.98	5.85	5.88	0.02	0.34	1195794.0	7074692.4	854
2018-09-11	5.82	5.86	5.8	5.86	0.05	0.86	657590.0	3834761.63	436
2018-09-10	5.9	5.91	5.8	5.81	-0.06	-1.02	864431.0	5052129.11	701
2018-09-09	5.88	5.91	5.81	5.87	0.0	0.0	852088.0	5000827.98	717
2018-09-06	5.96	5.96	5.77	5.87	-0.09	-1.51	4156564.0	24274750.12	1642
2018-09-05	6.05	6.08	5.9	5.96	-0.09	-1.49	2176281.0	13042053.47	1131
2018-09-04	6.03	6.12	6.02	6.05	0.02	0.33	919922.0	5586439.11	673
2018-09-03	6.09	6.09	6.03	6.03	-0.03	-0.5	659154.0	3984029.64	605
2018-09-02	6.09	6.11	6.01	6.06	-0.02	-0.33	1099486.0	6650369.29	901
2018-08-30	6.08	6.08	6.03	6.08	0.05	0.83	676201.0	4092064.16	574
2018-08-29	6.13	6.15	6.02	6.03	-0.1	-1.63	1810099.0	10984036.61	1012
2018-08-28	6.16	6.16	6.13	6.13	-0.03	-0.49	801746.0	4926583.01	524
2018-08-27	6.17	6.19	6.15	6.16	-0.01	-0.16	566363.0	3494053.09	427
2018-08-26	6.18	6.2	6.15	6.17	0.03	0.49	808158.0	4991694.03	412
2018-08-16	6.17	6.17	6.08	6.14	0.0	0.0	1598805.0	9780416.22	925
2018-08-15	6.18	6.2	6.12	6.14	-0.01	-0.16	770390.0	4740262.94	650
2018-08-14	6.21	6.3	6.12	6.15	-0.06	-0.97	1527023.0	9467997.79	1141
2018-08-13	6.4	6.4	6.18	6.21	-0.05	-0.8	1473218.0	9239275.83	1065
2018-08-12	6.28	6.44	6.24	6.26	-0.01	-0.16	2011328.0	12691471.52	1270
2018-08-09	6.05	6.6	6.05	6.27	0.2	3.29	9288804.0	59288681.78	4210
2018-08-08	6.07	6.08	6.05	6.07	-0.02	-0.33	600205.0	3637926.39	407
2018-08-07	6.11	6.13	6.05	6.09	-0.01	-0.16	1191532.0	7252662.09	760
2018-08-06	6.11	6.17	6.09	6.1	-0.02	-0.33	1293576.0	7914156.43	756
2018-08-05	6.19	6.2	6.11	6.12	-0.08	-1.29	1673643.0	10315821.86	755
2018-08-02	6.22	6.23	6.2	6.2	-0.02	-0.32	391100.0	2428027.79	384
2018-08-01	6.22	6.26	6.2	6.22	-0.01	-0.16	607152.0	3775866.82	497
2018-07-31	6.24	6.25	6.22	6.23	-0.03	-0.48	515522.0	3216730.68	335
2018-07-30	6.25	6.28	6.22	6.26	0.0	0.0	613635.0	3836647.34	421
2018-07-29	6.22	6.27	6.21	6.26	0.03	0.48	558485.0	3486738.66	552
2018-07-26	6.3	6.3	6.2	6.23	-0.08	-1.27	862095.0	5374849.08	684
2018-07-25	6.32	6.34	6.28	6.31	-0.02	-0.32	929885.0	5861319.6	498
2018-07-24	6.35	6.35	6.32	6.33	-0.01	-0.16	552905.0	3501689.35	411
2018-07-23	6.36	6.37	6.32	6.34	-0.03	-0.47	639567.0	4056377.16	484
2018-07-22	6.36	6.38	6.35	6.37	0.0	0.0	539923.0	3435574.01	382
2018-07-19	6.32	6.38	6.32	6.37	0.04	0.63	772323.0	4904361.5	522
2018-07-18	6.3	6.4	6.28	6.33	0.03	0.48	1379812.0	8745961.7	706
2018-07-17	6.34	6.35	6.3	6.3	-0.04	-0.63	763906.0	4828529.54	571
2018-07-16	6.35	6.42	6.32	6.34	0.0	0.0	1813644.0	11548115.98	972
2018-07-15	6.31	6.35	6.26	6.34	-0.01	-0.16	1416013.0	8927702.18	899
2018-07-12	6.34	6.35	6.3	6.35	0.01	0.16	1136704.0	7184806.73	574
2018-07-11	6.3	6.46	6.3	6.34	0.0	0.0	2594256.0	16525949.85	1080
2018-07-10	6.2	6.43	6.19	6.34	0.15	2.42	2695019.0	17052077.59	1733
2018-07-09	6.18	6.2	6.1	6.19	0.03	0.49	1516105.0	9316168.08	926
2018-07-08	6.37	6.38	6.15	6.16	-0.2	-3.14	2879847.0	17877849.63	1498
2018-07-05	6.42	6.42	6.33	6.36	-0.06	-0.93	1059084.0	6762707.17	644
2018-07-04	6.4	6.46	6.39	6.42	0.0	0.0	755988.0	4854833.37	559
2018-07-03	6.48	6.5	6.39	6.42	-0.06	-0.93	1552053.0	9978262.89	845
2018-07-02	6.65	6.66	6.48	6.48	-0.17	-2.56	1345328.0	8810959.7	873
2018-07-01	6.68	6.69	6.65	6.65	-0.03	-0.45	871063.0	5803355.66	542
2018-06-28	6.72	6.72	6.66	6.68	-0.03	-0.45	1408406.0	9422134.33	531
2018-06-27	6.72	6.72	6.68	6.71	0.01	0.15	2537032.0	17032410.67	496
2018-06-26	6.76	6.76	6.66	6.7	-0.06	-0.89	1551379.0	10398709.75	659
2018-06-25	6.78	6.8	6.73	6.76	-0.04	-0.59	1423510.0	9616465.96	555
2018-06-24	6.8	6.82	6.75	6.8	0.02	0.29	1893442.0	12843526.21	692
2018-06-21	6.74	6.78	6.7	6.78	0.08	1.19	802865.0	5413595.46	359
2018-06-20	6.75	6.8	6.7	6.7	-0.02	-0.3	1450023.0	9787273.16	624
2018-06-12	6.76	6.76	6.65	6.72	0.04	0.6	611723.0	4094209.54	456
2018-06-11	6.73	6.74	6.66	6.68	-0.04	-0.6	629435.0	4216933.75	446
2018-06-10	6.79	6.79	6.7	6.72	-0.07	-1.03	1016024.0	6839287.79	613
2018-06-07	6.74	6.87	6.7	6.79	0.08	1.19	2766914.0	18798171.25	1315
2018-06-06	6.66	6.85	6.66	6.71	0.08	1.21	2356460.0	15939201.54	1239
2018-06-05	6.65	6.67	6.63	6.63	-0.05	-0.75	857173.0	5703720.49	635
2018-06-04	6.73	6.78	6.67	6.68	-0.05	-0.74	1028889.0	6924770.71	682
2018-06-03	6.72	6.79	6.72	6.73	0.01	0.15	1151477.0	7773568.63	688
2018-05-31	6.71	6.83	6.69	6.72	0.02	0.3	1865910.0	12565516.12	997
2018-05-30	6.5	6.81	6.5	6.7	0.24	3.72	3560418.0	23873707.79	1758
2018-05-29	6.45	6.53	6.41	6.46	0.02	0.31	1143431.0	7401788.36	636
2018-05-28	6.55	6.55	6.42	6.44	-0.12	-1.83	1613636.0	10440126.34	931
2018-05-27	6.65	6.65	6.54	6.56	-0.1	-1.5	1151281.0	7581481.32	814
2018-05-24	6.72	6.74	6.64	6.65	-0.07	-1.04	1925406.0	12884184.58	891
2018-05-23	6.72	6.78	6.72	6.72	-0.06	-0.88	1289770.0	8694637.32	708
2018-05-22	6.79	6.8	6.75	6.78	-0.01	-0.15	1397568.0	9480850.55	552
2018-05-21	6.89	6.89	6.75	6.79	-0.04	-0.59	1770931.0	12051561.82	835
2018-05-20	6.72	6.88	6.72	6.83	0.14	2.09	1799884.0	12245477.97	979
2018-05-17	6.7	6.71	6.65	6.69	-0.01	-0.15	931857.0	6229068.29	614
2018-05-16	6.67	6.75	6.65	6.7	0.0	0.0	1663908.0	11136414.55	930
2018-05-15	6.77	6.78	6.65	6.7	-0.01	-0.15	2502971.0	16831486.01	1124
2018-05-14	6.9	6.9	6.68	6.71	-0.2	-2.89	4875578.0	32956833.28	2086
2018-05-13	7.02	7.02	6.87	6.91	-0.07	-1.0	4319893.0	29945627.95	1590
2018-05-10	6.8	7.04	6.77	6.98	0.21	3.1	5519003.0	38226984.08	2008
2018-05-09	6.64	6.97	6.6	6.77	-0.47	-6.49	16642813.0	112828144.31	4962
2018-05-08	7.24	7.24	7.24	7.24	-0.8	-9.95	2036751.0	14746077.24	867
2018-05-07	8.09	8.09	8.01	8.04	-0.04	-0.5	1722885.0	13849918.32	900
2018-05-06	8.12	8.14	8.04	8.08	0.04	0.5	2766622.0	22358886.53	1378
2018-05-03	8.13	8.16	8.01	8.04	-0.1	-1.23	2588783.0	20926676.16	1487
2018-05-02	8.1	8.24	8.07	8.14	0.07	0.87	5537132.0	45049435.8	2410
2018-05-01	8.13	8.17	7.99	8.07	-0.05	-0.62	5717824.0	45992101.67	2426
2018-04-30	8.31	8.38	8.1	8.12	-0.23	-2.75	6916251.0	56700640.31	2925
2018-04-29	8.43	8.55	8.28	8.35	-0.07	-0.83	7260122.0	61218840.65	2714
2018-04-26	8.28	8.5	8.28	8.42	0.16	1.94	10894120.0	91682285.83	3760
2018-04-25	8.02	8.3	7.9	8.26	0.26	3.25	10362730.0	84522040.78	3828
2018-04-24	8.2	8.2	7.89	8.0	-0.15	-1.84	8678306.0	69704516.38	3141
2018-04-23	8.1	8.22	8.04	8.15	0.12	1.49	13680293.0	111201595.83	4061
2018-04-22	7.66	8.08	7.57	8.03	0.41	5.38	18493656.0	144975976.66	4957
2018-04-19	7.59	7.84	7.55	7.62	0.09	1.2	17336586.0	133549809.71	4186
2018-04-18	7.27	7.76	7.26	7.53	0.27	3.72	23065419.0	174757553.85	6027
2018-04-17	7.21	7.28	7.14	7.26	0.07	0.97	3649251.0	26301032.35	1247
2018-04-16	7.2	7.21	7.14	7.19	-0.01	-0.14	3627302.0	26045769.5	964
2018-04-15	7.13	7.22	7.13	7.2	0.14	1.98	2582153.0	18561119.24	1008
2018-04-12	7.06	7.13	7.01	7.06	-0.02	-0.28	1965287.0	13898201.55	1004
2018-04-11	7.2	7.22	7.05	7.08	-0.12	-1.67	3354449.0	23928353.81	1278
2018-04-10	7.26	7.26	7.2	7.2	-0.05	-0.69	1954015.0	14103054.78	837
2018-04-09	7.28	7.33	7.25	7.25	-0.02	-0.28	2176610.0	15847739.73	793
2018-04-08	7.32	7.33	7.25	7.27	-0.06	-0.82	2445522.0	17818123.22	756
2018-04-05	7.3	7.36	7.28	7.33	0.05	0.69	3070004.0	22497806.64	909
2018-04-04	7.36	7.38	7.25	7.28	0.0	0.0	3284914.0	23941572.03	1064
2018-04-03	7.21	7.35	7.19	7.28	0.06	0.83	4746179.0	34555170.8	1278
2018-04-02	7.2	7.25	7.19	7.22	0.02	0.28	1731867.0	12480578.21	823
2018-04-01	7.15	7.25	7.15	7.2	0.03	0.42	1896683.0	13674583.54	896
2018-03-29	7.32	7.32	7.17	7.17	-0.15	-2.05	3372372.0	24391591.37	1206
2018-03-28	7.29	7.34	7.2	7.32	0.08	1.1	2186516.0	15877084.13	1188
2018-03-27	7.34	7.36	7.24	7.24	-0.09	-1.23	2359383.0	17182224.28	1183
2018-03-26	7.35	7.35	7.3	7.33	-0.02	-0.27	1935426.0	14174420.58	753
2018-03-25	7.4	7.45	7.35	7.35	-0.06	-0.81	2144753.0	15874510.05	916
2018-03-22	7.43	7.56	7.37	7.41	0.01	0.14	7203001.0	53699333.53	1673
2018-03-21	7.49	7.63	7.38	7.4	-0.04	-0.54	9753406.0	73171876.21	2278
2018-03-20	7.43	7.54	7.36	7.44	0.0	0.0	5106434.0	38064488.01	1582
2018-03-19	7.31	7.63	7.3	7.44	0.19	2.62	14852442.0	111034951.1	3859
2018-03-18	7.3	7.32	7.24	7.25	0.01	0.14	2253002.0	16377397.35	744
2018-03-15	7.34	7.34	7.21	7.24	-0.03	-0.41	2524640.0	18308415.54	971
2018-03-14	7.22	7.4	7.17	7.27	0.07	0.97	4825358.0	35133354.73	1527
2018-03-13	7.22	7.25	7.15	7.2	0.04	0.56	3415127.0	24591683.48	1167
2018-03-12	7.06	7.29	7.06	7.16	0.12	1.7	9146346.0	65910148.56	2899
2018-03-11	7.0	7.07	6.99	7.04	0.05	0.72	3052406.0	21512917.01	860
2018-03-08	7.0	7.03	6.98	6.99	0.0	0.0	984962.0	6896482.56	521
2018-03-07	7.01	7.02	6.98	6.99	-0.02	-0.29	939298.0	6575891.01	449
2018-03-06	6.98	7.06	6.96	7.01	0.04	0.57	2070872.0	14504227.45	678
2018-03-05	7.0	7.03	6.97	6.97	-0.03	-0.43	1371037.0	9592638.98	522
2018-03-04	7.0	7.04	6.98	7.0	0.01	0.14	949166.0	6644963.59	456
2018-03-01	7.02	7.04	6.99	6.99	-0.03	-0.43	1544042.0	10818375.21	582
2018-02-28	7.09	7.13	7.01	7.02	-0.07	-0.99	1704317.0	12049048.74	694
2018-02-27	7.06	7.15	7.04	7.09	0.05	0.71	3298481.0	23400469.13	982
2018-02-26	6.99	7.06	6.98	7.04	0.04	0.57	1192582.0	8396867.58	494
2018-02-25	7.04	7.06	6.98	7.0	-0.02	-0.28	1147187.0	8045293.84	669
2018-02-22	7.02	7.16	7.0	7.02	0.02	0.29	4184292.0	29594297.17	1405
2018-02-21	6.95	7.03	6.95	7.0	0.05	0.72	1523298.0	10663182.14	561
2018-02-20	6.94	6.99	6.94	6.95	0.02	0.29	913030.0	6357607.05	532
2018-02-19	7.01	7.01	6.9	6.93	-0.08	-1.14	2148063.0	14911884.96	827
2018-02-18	7.05	7.07	7.0	7.01	-0.03	-0.43	884534.0	6212971.12	463
2018-02-15	7.04	7.07	7.04	7.04	0.02	0.28	930935.0	6568592.53	410
2018-02-14	7.04	7.07	7.02	7.02	-0.02	-0.28	1018915.0	7170922.31	426
2018-02-13	7.04	7.1	7.0	7.04	0.04	0.57	1628150.0	11482849.24	707
2018-02-12	7.0	7.07	7.0	7.0	0.05	0.72	1257501.0	8845108.75	658
2018-02-11	7.01	7.03	6.92	6.95	-0.08	-1.14	1589101.0	11103521.0	876
2018-02-08	7.02	7.08	7.02	7.03	0.02	0.29	1217509.0	8575158.11	574
2018-02-07	7.12	7.16	7.0	7.01	-0.09	-1.27	1688297.0	11970262.58	685
2018-02-06	7.09	7.13	7.02	7.1	-0.06	-0.84	2152617.0	15262699.07	906
2018-02-05	7.1	7.18	7.1	7.16	0.06	0.85	1267511.0	9040998.49	688
2018-02-04	7.15	7.15	7.1	7.1	-0.06	-0.84	1700768.0	12119216.69	801
2018-02-01	7.22	7.25	7.15	7.16	-0.05	-0.69	1801834.0	12955889.05	703
2018-01-31	7.24	7.34	7.17	7.21	0.0	0.0	4217059.0	30582745.86	1291
2018-01-30	7.17	7.24	7.15	7.21	0.03	0.42	2730727.0	19608780.17	858
2018-01-29	7.18	7.24	7.16	7.18	-0.01	-0.14	2400387.0	17279838.08	842
2018-01-28	7.17	7.25	7.14	7.19	0.06	0.84	4397001.0	31725764.0	1338
2018-01-25	7.19	7.19	7.1	7.13	-0.06	-0.83	2529368.0	18057693.34	1171
2018-01-24	7.32	7.36	7.15	7.19	0.09	1.27	8400673.0	61095205.89	3094
2018-01-23	7.12	7.16	7.08	7.1	-0.01	-0.14	1286409.0	9168766.25	529
2018-01-22	7.2	7.2	7.08	7.11	-0.04	-0.56	1754033.0	12503855.08	758
2018-01-21	7.29	7.33	7.11	7.15	-0.11	-1.52	2121070.0	15367088.0	846
2018-01-18	7.3	7.3	7.15	7.26	-0.01	-0.14	2298642.0	16626362.52	840
2018-01-17	7.32	7.36	7.25	7.27	-0.05	-0.68	2655504.0	19388407.18	979
2018-01-16	7.15	7.55	7.15	7.32	0.18	2.52	9401084.0	69472595.1	3032
2018-01-15	7.18	7.18	7.13	7.14	-0.02	-0.28	965454.0	6907580.91	420
2018-01-14	7.19	7.19	7.12	7.16	0.02	0.28	1427982.0	10212263.0	558
2018-01-11	7.12	7.18	7.1	7.14	0.02	0.28	1084515.0	7746332.7	788
2018-01-10	7.23	7.23	7.01	7.12	-0.08	-1.11	2366859.0	16826843.85	1046
2018-01-09	7.28	7.3	7.16	7.2	-0.05	-0.69	1308629.0	9435984.96	596
2018-01-08	7.32	7.35	7.25	7.25	-0.05	-0.68	1514099.0	11014984.99	647
2018-01-07	7.35	7.37	7.3	7.3	0.0	0.0	2145877.0	15717217.85	747
2018-01-04	7.27	7.32	7.27	7.3	0.05	0.69	1253236.0	9145168.13	777
2018-01-03	7.34	7.35	7.23	7.25	-0.1	-1.36	2296276.0	16723665.98	729
2018-01-02	7.36	7.45	7.34	7.35	-0.03	-0.41	4606559.0	34025093.84	1346
2018-01-01	7.3	7.41	7.2	7.38	0.07	0.96	4189197.0	30698684.8	1225
2017-12-31	7.37	7.43	7.31	7.31	-0.04	-0.54	2712326.0	19997587.73	1008
2017-12-28	7.33	7.37	7.3	7.35	0.04	0.55	3576440.0	26242324.22	921
2017-12-27	7.28	7.36	7.28	7.31	0.05	0.69	3475743.0	25407829.7	1087
2017-12-26	7.25	7.29	7.23	7.26	0.02	0.28	2046727.0	14847936.23	665
2017-12-25	7.26	7.34	7.21	7.24	-0.02	-0.28	3016520.0	21866171.62	937
2017-12-24	7.42	7.44	7.24	7.26	-0.17	-2.29	2441216.0	17846931.9	1149
2017-12-21	7.53	7.53	7.41	7.43	-0.07	-0.93	2371917.0	17667145.14	936
2017-12-20	7.59	7.64	7.46	7.5	-0.09	-1.19	2735283.0	20629605.58	1332
2017-12-19	7.61	7.8	7.46	7.59	0.05	0.66	9165884.0	70130405.11	2853
2017-12-18	7.56	7.67	7.53	7.54	0.01	0.13	2350108.0	17848947.55	1058
2017-12-17	7.51	7.69	7.51	7.53	0.04	0.53	3512993.0	26617065.77	1587
2017-12-14	7.4	7.72	7.4	7.49	0.13	1.77	7673376.0	57939228.91	2789
2017-12-13	7.17	7.55	7.05	7.36	0.19	2.65	7320002.0	53722230.6	2189
2017-12-12	7.25	7.28	7.14	7.17	-0.1	-1.38	3980789.0	28701669.73	1189
2017-12-11	7.53	7.53	7.26	7.27	-0.2	-2.68	6981487.0	51648905.42	1855
2017-12-10	7.25	7.56	7.25	7.47	0.41	5.81	9454193.0	70531851.21	3011
2017-12-07	7.01	7.14	7.01	7.06	0.04	0.57	6296707.0	44572499.72	1687
2017-12-06	7.01	7.25	6.97	7.02	0.03	0.43	9408997.0	66987302.14	2909
2017-12-05	6.75	7.03	6.66	6.99	0.25	3.71	16678356.0	115551500.14	4203
2017-12-04	6.36	6.92	6.35	6.74	0.4	6.31	13891669.0	93058379.27	3950
2017-12-03	6.28	6.37	6.27	6.34	0.09	1.44	2326827.0	14730233.7	1159
2017-11-30	6.24	6.26	6.23	6.25	0.01	0.16	862156.0	5385168.29	1345
2017-11-29	6.28	6.29	6.24	6.24	-0.02	-0.32	1029652.0	6449528.95	898
2017-11-28	6.19	6.28	6.19	6.26	0.05	0.81	1348692.0	8426503.76	542
2017-11-27	6.25	6.28	6.19	6.21	-0.05	-0.8	1535097.0	9576722.98	860
2017-11-26	6.19	6.29	6.19	6.26	0.09	1.46	2448624.0	15287483.62	1417
2017-11-23	6.12	6.21	6.12	6.17	0.05	0.82	2320215.0	14327572.58	1448
2017-11-22	6.04	6.14	6.04	6.12	0.1	1.66	2372312.0	14455147.47	808
2017-11-21	6.05	6.05	5.98	6.02	-0.02	-0.33	2029415.0	12221245.93	682
2017-11-20	6.17	6.28	6.04	6.04	0.0	0.0	7079871.0	43548764.61	2240
2017-11-19	6.15	6.16	6.04	6.04	-0.1	-1.63	2069056.0	12586588.93	746
2017-11-16	6.16	6.26	6.11	6.14	-0.03	-0.49	3201531.0	19788391.53	938
2017-11-15	6.22	6.3	6.16	6.17	-0.03	-0.48	2189734.0	13639439.12	851
2017-11-14	6.06	6.22	6.05	6.2	0.15	2.48	3444454.0	21190391.17	1234
2017-11-13	6.02	6.06	6.0	6.05	0.05	0.83	1467472.0	8839369.97	575
2017-11-12	6.07	6.07	5.99	6.0	-0.07	-1.15	1951176.0	11738310.57	888
2017-11-09	6.02	6.09	6.0	6.07	0.06	1.0	1874620.0	11336627.39	689
2017-11-08	5.92	6.04	5.85	6.01	0.1	1.69	2704460.0	16111025.18	1037
2017-11-07	6.28	6.28	5.86	5.91	-0.34	-5.44	4860031.0	29242435.23	1408
2017-11-06	6.3	6.3	6.22	6.25	-0.05	-0.79	1309781.0	8187357.49	634
2017-11-05	6.38	6.38	6.16	6.3	-0.13	-2.02	3220864.0	20300271.36	1039
2017-11-02	6.44	6.45	6.4	6.43	0.01	0.16	2186270.0	14056950.39	612
2017-11-01	6.42	6.46	6.39	6.42	-0.02	-0.31	2235869.0	14364312.04	705
2017-10-31	6.4	6.48	6.38	6.44	0.03	0.47	2715689.0	17468453.85	911
2017-10-30	6.52	6.52	6.37	6.41	-0.06	-0.93	3832737.0	24714208.74	1265
2017-10-29	6.4	6.57	6.38	6.47	0.12	1.89	6047411.0	39127544.85	1767
2017-10-26	6.25	6.5	6.17	6.35	-0.27	-4.08	16458948.0	104662927.71	4198
2017-10-25	7.51	7.6	6.62	6.62	-0.73	-9.93	10764316.0	74378558.64	3224
2017-10-24	7.52	7.52	7.34	7.35	-0.17	-2.26	2082877.0	15434660.27	733
2017-10-23	7.72	7.72	7.47	7.52	-0.21	-2.72	1223309.0	9227284.01	695
2017-10-22	7.86	7.88	7.72	7.73	-0.13	-1.65	1241985.0	9670055.74	675
2017-10-19	7.87	7.88	7.84	7.86	-0.01	-0.13	2019641.0	15853472.83	532
2017-10-18	7.89	7.9	7.86	7.87	-0.03	-0.38	598268.0	4719400.12	329
2017-10-17	7.91	7.94	7.89	7.9	-0.02	-0.25	856881.0	6776596.94	298
2017-10-16	7.9	7.94	7.89	7.92	0.02	0.25	996752.0	7874081.33	324
2017-10-15	7.95	7.95	7.87	7.9	-0.04	-0.5	780948.0	6167470.57	355
2017-10-12	7.89	7.97	7.83	7.94	0.03	0.38	882900.0	6978050.94	464
2017-10-11	8.1	8.1	7.88	7.91	-0.21	-2.59	1561226.0	12470314.01	744
2017-10-10	8.22	8.25	8.1	8.12	-0.1	-1.22	710821.0	5815215.78	409
2017-10-09	8.34	8.34	8.18	8.22	-0.13	-1.56	1236611.0	10195385.76	777
2017-10-08	8.52	8.52	8.34	8.35	-0.16	-1.88	1165588.0	9787466.52	512
2017-10-05	8.53	8.55	8.5	8.51	-0.02	-0.23	1334991.0	11381306.82	350
2017-10-04	8.55	8.61	8.5	8.53	-0.02	-0.23	1258899.0	10743209.55	571
2017-10-03	8.76	8.76	8.45	8.55	-0.24	-2.73	3837243.0	33182568.67	1150
2017-10-02	8.82	8.82	8.78	8.79	-0.02	-0.23	709445.0	6244075.1	238
2017-10-01	8.75	8.83	8.72	8.81	0.05	0.57	1381878.0	12146308.87	437
2017-09-28	8.77	8.79	8.75	8.76	-0.03	-0.34	881598.0	7728157.53	320
2017-09-27	8.8	8.8	8.74	8.79	0.02	0.23	1289005.0	11307492.53	343
2017-09-26	8.8	8.84	8.76	8.77	-0.03	-0.34	2336633.0	20566847.11	478
2017-09-25	8.88	8.95	8.8	8.8	-0.06	-0.68	1774675.0	15720950.15	571
2017-09-21	8.8	8.91	8.79	8.86	0.09	1.03	1279026.0	11310592.62	557
2017-09-20	8.79	8.79	8.75	8.77	-0.01	-0.11	561746.0	4925491.53	294
2017-09-19	8.8	8.81	8.76	8.78	0.01	0.11	1121770.0	9851977.96	405
2017-09-18	8.84	8.85	8.77	8.77	-0.06	-0.68	1438978.0	12683378.02	474
2017-09-17	8.78	8.85	8.7	8.83	0.03	0.34	3601573.0	31616895.7	1175
2017-09-14	8.94	8.94	8.76	8.8	-0.17	-1.9	1615881.0	14300900.4	728
2017-09-13	8.95	9.01	8.87	8.97	0.02	0.22	1783454.0	15973819.77	631
2017-09-12	9.12	9.12	8.95	8.95	-0.02	-0.22	1544811.0	13953288.82	708
2017-09-11	8.82	9.05	8.82	8.97	0.15	1.7	2639637.0	23588130.41	917
2017-09-10	8.79	8.86	8.78	8.82	0.03	0.34	1692491.0	14933691.45	546
2017-09-07	8.76	8.83	8.73	8.79	0.04	0.46	1456632.0	12794522.24	434
2017-09-06	8.74	8.77	8.73	8.75	0.02	0.23	670177.0	5866578.6	229
2017-08-29	8.74	8.77	8.71	8.73	-0.02	-0.23	850378.0	7426972.64	286
2017-08-28	8.74	8.78	8.7	8.75	0.02	0.23	754749.0	6603594.84	302
2017-08-27	8.73	8.75	8.68	8.73	0.04	0.46	655561.0	5716412.65	332
2017-08-24	8.74	8.76	8.66	8.69	-0.04	-0.46	1057568.0	9195309.39	406
2017-08-23	8.74	8.76	8.73	8.73	-0.01	-0.11	518312.0	4531354.86	261
2017-08-22	8.75	8.77	8.74	8.74	-0.02	-0.23	234244.0	2049779.43	219
2017-08-21	8.73	8.78	8.73	8.76	0.02	0.23	735647.0	6436945.21	274
2017-08-20	8.75	8.77	8.73	8.74	0.01	0.11	1116490.0	9771085.77	377
2017-08-17	8.82	8.89	8.72	8.73	-0.04	-0.46	3709600.0	32579723.46	989
2017-08-16	8.7	8.79	8.66	8.77	0.09	1.04	1514561.0	13213550.07	436
2017-08-15	8.69	8.82	8.67	8.68	-0.01	-0.12	2903214.0	25389782.0	923
2017-08-14	8.67	8.73	8.67	8.69	0.01	0.12	665452.0	5793537.11	311
2017-08-13	8.7	8.72	8.67	8.68	-0.04	-0.46	734925.0	6392543.44	415
2017-08-10	8.74	8.75	8.7	8.72	0.0	0.0	1077526.0	9404544.95	444
2017-08-09	8.74	8.77	8.71	8.72	-0.02	-0.23	1486693.0	12980839.53	463
2017-08-08	8.75	8.8	8.74	8.74	-0.04	-0.46	903855.0	7913123.12	464
2017-08-07	8.77	8.79	8.72	8.78	0.09	1.04	1138326.0	9966289.11	536
2017-08-06	8.82	8.83	8.67	8.69	-0.14	-1.59	2330089.0	20375146.23	881
2017-08-03	8.85	8.94	8.8	8.83	-0.14	-1.56	2679639.0	23700574.5	802
2017-08-02	8.81	9.04	8.78	8.97	0.17	1.93	3899554.0	34744615.17	1174
2017-08-01	8.84	8.84	8.79	8.8	0.0	0.0	1354067.0	11927488.65	565
2017-07-31	8.84	8.87	8.76	8.8	-0.02	-0.23	1597054.0	14083394.68	759
2017-07-30	9.2	9.2	8.75	8.82	-0.52	-5.57	6392989.0	56692429.02	2338
2017-07-27	9.22	9.38	9.17	9.34	0.11	1.19	2012357.0	18686806.47	778
2017-07-26	9.22	9.25	9.17	9.23	0.01	0.11	1208032.0	11134049.96	437
2017-07-25	9.21	9.28	9.2	9.22	0.01	0.11	1214767.0	11217504.27	440
2017-07-24	9.2	9.29	9.1	9.21	0.06	0.66	2960404.0	27261302.54	1054
2017-07-23	9.08	9.19	9.02	9.15	0.07	0.77	2174491.0	19772747.63	767
2017-07-20	9.0	9.1	8.99	9.08	0.07	0.78	1352242.0	12218887.62	587
2017-07-19	9.22	9.26	8.95	9.01	-0.22	-2.38	3230828.0	29306542.74	1213
2017-07-18	9.2	9.3	9.17	9.23	0.0	0.0	1370301.0	12661218.74	552
2017-07-17	9.25	9.27	9.15	9.23	-0.02	-0.22	863215.0	7954532.93	405
2017-07-16	9.29	9.33	9.2	9.25	-0.01	-0.11	1810480.0	16737120.1	617
2017-07-13	9.43	9.43	9.23	9.26	-0.12	-1.28	2789809.0	25907757.31	907
2017-07-12	9.4	9.55	9.3	9.38	0.16	1.74	6150916.0	58038254.07	1929
2017-07-11	9.45	9.45	9.16	9.22	-0.14	-1.5	3616810.0	33507552.38	1431
2017-07-10	9.11	9.48	9.07	9.36	0.29	3.2	4215957.0	38918668.38	1188
2017-07-09	9.05	9.1	9.04	9.07	0.02	0.22	462020.0	4195731.73	279
2017-07-06	9.08	9.1	9.02	9.05	-0.04	-0.44	486887.0	4414735.11	290
2017-07-05	9.11	9.15	9.01	9.09	-0.01	-0.11	1694262.0	15405122.27	443
2017-07-04	9.15	9.25	9.1	9.1	-0.05	-0.55	1717321.0	15756064.15	615
2017-07-03	9.15	9.23	9.15	9.15	0.0	0.0	1095681.0	10055580.9	448
2017-07-02	9.25	9.26	9.12	9.15	-0.05	-0.54	1287285.0	11827724.08	631
2017-06-22	8.9	9.25	8.85	9.2	0.31	3.49	5060292.0	45808999.7	1163
2017-06-21	8.61	9.04	8.6	8.89	0.31	3.61	4316159.0	38365542.24	1074
2017-06-20	8.5	8.65	8.5	8.58	0.08	0.94	1829928.0	15710482.76	620
2017-06-19	8.5	8.56	8.43	8.5	0.01	0.12	2168059.0	18395260.66	818
2017-06-18	8.65	8.65	8.35	8.49	-0.16	-1.85	1144759.0	9742152.72	732
2017-06-15	8.93	8.93	8.64	8.65	-0.29	-3.24	1551996.0	13605690.17	1122
2017-06-14	8.96	9.03	8.91	8.94	-0.05	-0.56	1299892.0	11666243.57	623
2017-06-13	9.06	9.08	8.98	8.99	-0.04	-0.44	515917.0	4652298.53	321
2017-06-12	8.94	9.07	8.89	9.03	0.12	1.35	1441801.0	12983401.89	424
2017-06-11	9.17	9.24	8.9	8.91	-0.24	-2.62	2586816.0	23386262.37	781
2017-06-08	9.08	9.23	9.05	9.15	0.09	0.99	2900085.0	26512743.26	894
2017-06-07	9.05	9.14	9.02	9.06	0.02	0.22	760387.0	6906456.08	452
2017-06-06	9.15	9.19	9.01	9.04	-0.12	-1.31	1448905.0	13141197.31	704
2017-06-05	9.05	9.19	9.01	9.16	0.06	0.66	727661.0	6613880.46	444
2017-06-04	9.06	9.19	9.02	9.1	0.0	0.0	945059.0	8608501.01	607
2017-06-01	9.0	9.4	9.0	9.1	0.1	1.11	2052895.0	18796016.9	761
2017-05-31	9.05	9.1	9.0	9.0	-0.03	-0.33	1226154.0	11083750.7	374
2017-05-30	9.1	9.15	9.0	9.03	0.0	0.0	1323754.0	12006276.75	305
2017-05-29	9.0	9.15	8.8	9.03	0.04	0.44	2030381.0	18287787.15	620
2017-05-28	9.55	9.55	8.85	8.99	-0.57	-5.96	4097862.0	36987850.5	1078
2017-05-25	9.55	9.65	9.5	9.56	0.04	0.42	1744069.0	16713639.65	474
2017-05-24	9.9	9.9	9.5	9.52	-0.37	-3.74	3288878.0	31830218.85	885
2017-05-23	10.1	10.1	9.85	9.89	-0.31	-3.04	2720780.0	27109698.55	806
2017-05-22	10.2	10.25	10.1	10.2	-0.02	-0.2	1103646.0	11238084.2	398
2017-05-21	10.4	10.4	10.2	10.22	-0.05	-0.49	1647700.0	16927960.35	476
2017-05-18	10.2	10.3	10.2	10.27	0.03	0.29	1124452.0	11526847.65	379
2017-05-17	10.3	10.4	10.2	10.24	-0.1	-0.97	1284006.0	13214320.7	463
2017-05-16	10.2	10.45	10.2	10.34	0.14	1.37	2973711.0	30738260.85	733
2017-05-15	10.15	10.3	10.15	10.2	0.07	0.69	1782129.0	18251840.1	462
2017-05-14	10.1	10.2	10.05	10.13	0.06	0.6	877799.0	8887877.8	330
2017-05-11	10.15	10.3	10.05	10.07	-0.03	-0.3	2295925.0	23341830.95	497
2017-05-10	10.15	10.15	10.0	10.1	-0.04	-0.39	1515351.0	15267360.25	439
2017-05-09	10.15	10.2	10.1	10.14	0.0	0.0	1736717.0	17628454.05	466
2017-05-08	10.05	10.3	10.0	10.14	0.1	1.0	5541222.0	56318370.45	1056
2017-05-07	10.0	10.15	10.0	10.04	-0.01	-0.1	3669481.0	36889445.3	787
2017-05-04	10.1	10.15	9.95	10.05	-0.09	-0.89	2251201.0	22624956.35	741
2017-05-03	10.05	10.3	9.95	10.14	0.14	1.4	4929223.0	50041834.6	1220
2017-05-02	10.15	10.15	9.9	10.0	-0.1	-0.99	2719635.0	27252121.2	931
2017-05-01	10.25	10.25	10.1	10.1	-0.11	-1.08	3133919.0	31844111.75	879
2017-04-30	10.3	10.4	10.2	10.21	-0.14	-1.35	3400953.0	34885826.9	1021
2017-04-27	10.3	10.65	10.3	10.35	0.07	0.68	4379518.0	45804923.45	1535
2017-04-26	10.35	10.4	10.25	10.28	-0.02	-0.19	1672889.0	17264746.15	618
2017-04-25	10.55	10.65	10.3	10.3	-0.17	-1.62	3540277.0	37050631.0	1205
2017-04-24	10.2	10.55	10.15	10.47	0.29	2.85	5612714.0	58091410.65	1630
2017-04-23	10.9	10.95	10.15	10.18	-0.59	-5.48	10675901.0	111242752.65	2874
2017-04-20	11.0	11.05	10.7	10.77	-0.28	-2.53	9852641.0	107257390.85	2436
2017-04-19	10.95	11.25	10.75	11.05	0.1	0.91	16363917.0	180993380.0	4181
2017-04-18	11.0	11.45	10.75	10.95	-0.14	-1.26	27765320.0	308323913.75	7392
2017-04-17	10.15	11.1	10.05	11.09	0.99	9.8	24392957.0	259723562.35	5311
2017-04-16	10.0	10.25	9.9	10.1	0.1	1.0	10887426.0	109794614.8	2285
2017-04-13	10.45	10.55	9.95	10.0	-0.05	-0.5	28361460.0	290930760.0	6605
2017-04-12	9.6	10.05	9.6	10.05	0.9	9.84	8094417.0	80378727.5	1203
2017-04-11	9.1	9.3	9.1	9.15	0.05	0.55	4945188.0	45547439.45	994
2017-04-10	9.1	9.2	9.05	9.1	0.06	0.66	3120288.0	28401074.85	963
2017-04-09	8.9	9.1	8.9	9.04	0.09	1.01	3352062.0	30192527.45	799
2017-04-06	8.95	9.0	8.9	8.95	0.02	0.22	2343255.0	21036536.5	847
2017-04-05	8.9	9.0	8.85	8.93	0.04	0.45	1128134.0	10063340.95	1134
2017-04-04	8.8	8.95	8.8	8.89	0.04	0.45	1117509.0	9925210.15	736
2017-04-03	9.0	9.05	8.85	8.85	-0.15	-1.67	1677741.0	14985093.4	727
2017-04-02	8.9	9.05	8.9	9.0	0.16	1.81	3060987.0	27435912.0	1085
2017-03-30	8.9	8.9	8.75	8.84	0.02	0.23	2258040.0	19952575.6	776
2017-03-29	8.8	8.85	8.75	8.82	0.08	0.92	1152968.0	10155162.45	772
2017-03-28	8.75	8.8	8.7	8.74	0.01	0.11	1030768.0	9017051.55	645
2017-03-27	8.8	8.8	8.7	8.73	-0.06	-0.68	1007516.0	8838285.4	516
2017-03-26	8.8	8.95	8.75	8.79	0.05	0.57	2755202.0	24380989.05	677
2017-03-23	8.45	8.9	8.45	8.74	0.24	2.82	4168820.0	36337114.05	1018
2017-03-22	8.5	8.55	8.4	8.5	-0.07	-0.82	1418591.0	12034097.35	739
2017-03-21	8.7	8.75	8.55	8.57	-0.09	-1.04	1467256.0	12684267.8	611
2017-03-20	8.7	8.8	8.65	8.66	-0.07	-0.8	1035737.0	9008891.6	541
2017-03-19	8.75	8.75	8.65	8.73	0.01	0.11	1128670.0	9819929.55	574
2017-03-16	8.65	8.75	8.6	8.72	0.14	1.63	2766483.0	23974301.5	827
2017-03-15	8.45	8.6	8.4	8.58	0.14	1.66	1657704.0	14121215.95	801
2017-03-14	8.45	8.5	8.25	8.44	-0.06	-0.71	2436114.0	20355730.2	786
2017-03-13	8.55	8.65	8.5	8.5	-0.09	-1.05	1836208.0	15770270.25	876
2017-03-12	8.65	8.7	8.55	8.59	-0.09	-1.04	1817140.0	15672567.85	465
2017-03-09	8.7	8.75	8.55	8.68	-0.11	-1.25	2842495.0	24561736.15	1083
2017-03-08	8.85	8.85	8.75	8.79	-0.05	-0.57	1917926.0	16970274.9	424
2017-03-07	8.8	8.9	8.75	8.84	0.07	0.8	1313866.0	11591756.75	542
2017-03-06	8.8	8.8	8.65	8.77	0.02	0.23	1771228.0	15452304.7	543
2017-03-05	8.9	8.9	8.75	8.75	-0.15	-1.69	2588994.0	22817648.85	907
2017-03-02	8.95	8.95	8.85	8.9	0.01	0.11	3253747.0	28945041.8	974
2017-03-01	9.0	9.0	8.85	8.89	-0.1	-1.11	3835441.0	34166241.6	787
2017-02-28	8.9	9.05	8.85	8.99	0.11	1.24	2223798.0	19886677.0	765
2017-02-27	9.0	9.2	8.8	8.88	-0.17	-1.88	4065960.0	36619773.15	1132
2017-02-26	9.0	9.1	9.0	9.05	0.05	0.56	1093193.0	9886414.9	521
2017-02-23	9.05	9.1	8.95	9.0	-0.1	-1.1	3532437.0	31846869.0	940
2017-02-22	9.35	9.35	9.05	9.1	-0.2	-2.15	4360163.0	40167821.15	1138
2017-02-21	9.4	9.5	9.15	9.3	0.05	0.54	13355503.0	124698998.2	2783
2017-02-20	9.05	9.45	8.95	9.25	0.17	1.87	9564718.0	88341413.05	2166
2017-02-19	9.0	9.35	9.0	9.08	0.15	1.68	6591462.0	60544320.55	1580
2017-02-16	8.95	9.05	8.9	8.93	-0.02	-0.22	2471540.0	22189902.45	763
2017-02-15	9.1	9.1	8.9	8.95	-0.13	-1.43	3206626.0	28927699.85	722
2017-02-14	9.05	9.15	8.95	9.08	0.15	1.68	5448960.0	49221587.95	1145
2017-02-13	8.75	9.1	8.7	8.93	0.19	2.17	5042945.0	44667498.85	1046
2017-02-12	8.75	8.8	8.7	8.74	0.04	0.46	2064051.0	18094117.05	649
2017-02-09	8.75	8.8	8.65	8.7	-0.05	-0.57	1796713.0	15662599.05	653
2017-02-08	8.75	8.75	8.6	8.75	-0.05	-0.57	3170018.0	27575289.75	812
2017-02-07	8.8	8.85	8.7	8.8	0.01	0.11	2704033.0	23703135.65	787
2017-02-06	8.8	8.85	8.7	8.79	0.0	0.0	1640817.0	14408460.8	584
2017-02-05	8.85	8.95	8.75	8.79	-0.01	-0.11	1985052.0	17562256.55	784
2017-02-02	8.9	8.95	8.8	8.8	-0.05	-0.56	2202598.0	19543087.1	802
2017-02-01	8.95	9.05	8.8	8.85	-0.13	-1.45	4061642.0	36267669.7	1053
2017-01-31	8.85	9.05	8.8	8.98	0.23	2.63	7471806.0	66795884.5	1581
2017-01-30	9.0	9.05	8.75	8.75	-0.26	-2.89	6716226.0	59654568.7	1614
2017-01-29	8.9	9.2	8.9	9.01	0.14	1.58	12253753.0	110965868.25	2331
2017-01-26	8.7	8.9	8.6	8.87	0.21	2.42	11694400.0	102074373.5	1813
2017-01-25	8.7	8.8	8.55	8.66	0.04	0.46	5384591.0	46605696.7	1299
2017-01-24	8.35	8.75	8.3	8.62	0.32	3.86	12433497.0	106437272.8	2342
2017-01-23	8.35	8.45	8.3	8.3	-0.05	-0.6	4930457.0	41275578.7	1087
2017-01-22	8.2	8.4	8.15	8.35	0.14	1.71	5169176.0	42698928.75	895
2017-01-19	8.2	8.4	8.1	8.21	0.24	3.01	8815536.0	72808370.65	1677
2017-01-18	8.0	8.15	7.95	7.97	-0.03	-0.38	2560343.0	20605357.2	680
2017-01-17	7.9	8.1	7.8	8.0	0.13	1.65	2806672.0	22364418.6	831
2017-01-16	7.95	7.95	7.8	7.87	-0.06	-0.76	1681755.0	13236549.85	500
2017-01-15	7.8	8.0	7.75	7.93	0.15	1.93	2181064.0	17168353.1	692
2017-01-12	7.85	7.95	7.7	7.78	-0.02	-0.26	2992660.0	23384590.8	810
2017-01-11	8.0	8.05	7.75	7.8	-0.24	-2.99	3152022.0	25020964.85	890
2017-01-10	8.25	8.25	8.0	8.04	-0.21	-2.55	5196791.0	42014253.25	1021
2017-01-09	8.35	8.4	8.15	8.25	-0.09	-1.08	3687815.0	30378327.9	809
2017-01-08	8.4	8.45	8.35	8.34	-0.04	-0.48	3251375.0	27278693.4	583
2017-01-05	8.25	8.45	8.25	8.38	0.14	1.7	7438562.0	62174418.9	997
2017-01-04	8.3	8.3	8.25	8.24	-0.05	-0.6	2084148.0	17202778.4	488
2017-01-03	8.25	8.35	8.2	8.29	0.04	0.48	2102801.0	17407818.75	493
2017-01-02	8.35	8.35	8.25	8.25	-0.05	-0.6	2075427.0	17225868.0	680
2017-01-01	8.3	8.35	8.2	8.3	0.01	0.12	3078804.0	25463831.1	893
2016-12-29	8.4	8.4	8.25	8.29	-0.1	-1.19	2109028.0	17526320.8	1103
2016-12-28	8.45	8.5	8.35	8.39	-0.06	-0.71	3405674.0	28649750.55	821
2016-12-27	8.5	8.6	8.4	8.45	0.0	0.0	5447023.0	46241833.1	1033
2016-12-26	8.3	8.5	8.2	8.45	0.2	2.42	7289200.0	61147730.65	1490
2016-12-25	8.2	8.35	8.15	8.25	0.14	1.73	4985955.0	41122446.4	881
2016-12-22	8.25	8.35	8.1	8.11	-0.06	-0.73	2660498.0	21767845.0	702
2016-12-21	8.05	8.3	8.0	8.17	0.16	2.0	4004199.0	32612302.7	841
2016-12-20	8.0	8.2	8.0	8.01	-0.03	-0.37	4333086.0	35131008.45	927
2016-12-19	8.15	8.15	8.0	8.04	-0.09	-1.11	1414738.0	11446462.35	514
2016-12-18	8.05	8.2	8.05	8.13	0.13	1.63	2338268.0	18981031.65	731
2016-12-15	7.95	8.05	7.85	8.0	-0.07	-0.87	3658287.0	29052973.9	1076
2016-12-14	8.2	8.3	8.05	8.07	-0.15	-1.82	2198534.0	17842727.3	805
2016-12-13	8.35	8.35	8.1	8.22	-0.12	-1.44	2328354.0	19130586.5	767
2016-12-12	8.55	8.6	8.3	8.34	-0.16	-1.88	6206323.0	52483587.75	1294
2016-12-11	8.45	8.6	8.45	8.5	0.12	1.43	6361008.0	54291225.4	1223
2016-12-08	8.5	8.55	8.35	8.38	-0.09	-1.06	4981236.0	41957180.6	1199
2016-12-07	8.5	8.75	8.45	8.47	0.02	0.24	12630130.0	108291481.15	2498
2016-12-06	8.35	8.55	8.2	8.45	0.1	1.2	14339319.0	120560279.15	2409
2016-12-05	8.25	8.4	8.2	8.35	0.08	0.97	8369502.0	69812502.8	1206
2016-12-04	8.25	8.45	8.15	8.27	0.07	0.85	10701926.0	88812249.3	1801
2016-12-01	8.35	8.4	8.2	8.2	-0.04	-0.49	7736295.0	63944259.0	1509
2016-11-30	8.0	8.3	8.0	8.24	0.24	3.0	8775346.0	71378344.05	1623
2016-11-29	8.1	8.15	8.0	8.0	-0.07	-0.87	2939891.0	23683048.8	736
2016-11-28	8.1	8.15	7.95	8.07	-0.03	-0.37	4239663.0	34044877.5	845
2016-11-27	8.0	8.15	7.95	8.1	0.08	1.0	5149145.0	41456408.9	1019
2016-11-24	8.2	8.2	8.0	8.02	-0.12	-1.47	6364244.0	51510766.75	1261
2016-11-23	8.1	8.25	8.1	8.14	0.05	0.62	4801038.0	39131919.5	1198
2016-11-22	8.15	8.2	7.9	8.09	-0.15	-1.82	6410880.0	51724053.1	1609
2016-11-21	8.4	8.5	8.2	8.24	-0.11	-1.32	5376143.0	44870798.05	1079
2016-11-20	8.25	8.5	8.2	8.35	0.11	1.33	8066224.0	67410816.8	1691
2016-11-17	8.05	8.4	7.95	8.24	0.22	2.74	11589557.0	95226752.1	2111
2016-11-16	7.85	8.05	7.85	8.02	0.24	3.08	3645473.0	29113559.25	851
2016-11-15	8.0	8.05	7.65	7.78	-0.25	-3.11	3983205.0	31231804.25	1173
2016-11-14	8.2	8.2	8.0	8.03	-0.15	-1.83	5063128.0	41023656.95	1255
2016-11-13	8.25	8.3	8.1	8.18	0.06	0.74	8791396.0	72033594.15	1871
2016-11-10	8.15	8.3	8.1	8.12	0.0	0.0	6323233.0	51756183.95	1291
2016-11-09	7.45	8.4	7.35	8.12	0.47	6.14	13325666.0	106764046.75	3209
2016-11-08	7.6	7.7	7.55	7.65	0.14	1.86	4037773.0	30787939.6	842
2016-11-07	7.4	7.6	7.4	7.51	0.17	2.32	4965236.0	37330917.7	903
2016-11-06	7.25	7.4	7.2	7.34	0.07	0.96	2706166.0	19895153.45	557
2016-11-03	7.15	7.3	7.15	7.27	0.12	1.68	2791051.0	20155629.25	649
2016-11-02	7.35	7.4	7.15	7.15	-0.18	-2.46	4359973.0	31622600.55	883
2016-11-01	7.4	7.45	7.3	7.33	-0.08	-1.08	2312057.0	17090013.8	607
2016-10-31	7.2	7.6	7.2	7.41	0.26	3.64	11621402.0	86735273.95	2206
2016-10-30	7.3	7.3	7.1	7.15	-0.15	-2.05	3312291.0	23818756.75	843
2016-10-27	7.35	7.55	7.25	7.3	-0.02	-0.27	7751316.0	57444033.25	1611
2016-10-26	7.0	7.4	6.9	7.32	0.29	4.13	8293761.0	59596057.75	1577
2016-10-25	6.95	7.05	6.95	7.03	0.08	1.15	2162583.0	15164928.75	421
2016-10-24	6.9	7.1	6.9	6.95	0.05	0.72	1858412.0	13016581.9	489
2016-10-23	6.8	7.0	6.75	6.9	0.11	1.62	3389071.0	23472443.3	685
2016-10-20	6.7	6.85	6.65	6.79	0.1	1.49	3437491.0	23164797.2	691
2016-10-19	6.6	6.7	6.5	6.69	0.14	2.14	2336669.0	15468149.05	562
2016-10-18	6.8	6.85	6.4	6.55	-0.43	-6.16	3991769.0	26607448.1	1163
2016-10-17	7.05	7.1	6.9	6.98	-0.12	-1.69	1891622.0	13218985.65	661
2016-10-16	7.2	7.35	7.1	7.1	-0.05	-0.7	4780412.0	34362759.85	1000
2016-10-13	7.3	7.35	7.1	7.15	-0.15	-2.05	3396667.0	24500261.6	1010
2016-10-12	7.2	7.5	7.2	7.3	0.17	2.38	9063721.0	66687921.5	1913
2016-10-11	7.2	7.3	7.05	7.13	-0.01	-0.14	4160354.0	29758913.95	948
2016-10-10	6.9	7.2	6.8	7.14	0.14	2.0	5103299.0	35675064.2	1155
2016-10-09	7.45	7.45	6.95	7.0	-0.47	-6.29	5968068.0	42699156.55	1657
2016-10-06	7.7	7.7	7.45	7.47	-0.25	-3.24	5225031.0	39402967.15	1434
2016-10-05	7.7	7.95	7.5	7.72	0.32	4.32	18450230.0	143799298.45	3373
2016-10-04	7.4	7.4	7.35	7.4	0.67	9.96	2485368.0	18390115.7	506
2016-10-03				6.73	0.0	0.0	0.0	0.0	0
2016-10-02				6.73	0.0	0.0	0.0	0.0	0
2016-09-29	6.75	6.95	6.6	6.73	-0.01	-0.15	4324532.0	29272904.5	1054
2016-09-28	6.55	7.05	6.5	6.74	0.23	3.53	6851112.0	46275969.75	1923
2016-09-27	6.95	6.95	6.45	6.51	-0.58	-8.18	4934234.0	32806486.4	1239
2016-09-26	7.1	7.3	7.0	7.09	0.04	0.57	6318248.0	45017265.0	1493
2016-09-25	6.5	7.05	6.45	7.05	0.6	9.3	7490762.0	51378768.65	1581
2016-09-21	6.45	6.5	6.4	6.45	0.03	0.47	551367.0	3560004.05	234
2016-09-20	6.4	6.45	6.3	6.42	0.03	0.47	616824.0	3938684.85	229
2016-09-19	6.6	6.6	6.3	6.39	-0.21	-3.18	1146940.0	7366627.8	405
2016-09-18	6.7	6.7	6.6	6.6	-0.13	-1.93	536460.0	3555677.15	255
2016-09-08	6.6	6.75	6.55	6.73	0.1	1.51	1526276.0	10173587.3	443
2016-09-07	6.65	6.65	6.55	6.63	0.01	0.15	607743.0	3998272.55	268
2016-09-06	6.65	6.65	6.6	6.62	-0.02	-0.3	911104.0	6040406.25	326
2016-09-05	6.6	6.65	6.55	6.64	0.09	1.37	949121.0	6287113.5	372
2016-09-04	6.55	6.6	6.45	6.55	0.07	1.08	679254.0	4445754.35	326
2016-09-01	6.6	6.6	6.4	6.48	-0.12	-1.82	1000972.0	6507955.0	478
2016-08-31	6.75	6.75	6.6	6.6	-0.18	-2.65	1423998.0	9493115.0	439
2016-08-30	6.75	6.8	6.75	6.78	0.0	0.0	1056848.0	7155853.75	321
2016-08-29	6.75	6.85	6.75	6.78	0.0	0.0	689687.0	4693363.65	283
2016-08-28	6.7	6.8	6.7	6.78	0.13	1.95	729945.0	4929039.2	304
2016-08-25	6.7	6.7	6.5	6.65	-0.09	-1.34	1654331.0	10904073.9	560
2016-08-24	6.8	6.9	6.7	6.74	-0.06	-0.88	1245735.0	8490489.5	318
2016-08-23	6.8	6.85	6.75	6.8	0.0	0.0	783741.0	5331915.2	271
2016-08-22	6.85	6.85	6.7	6.8	-0.08	-1.16	1807980.0	12271773.3	447
2016-08-21	6.85	6.95	6.85	6.88	0.0	0.0	760196.0	5231989.6	326
2016-08-18	6.9	6.9	6.7	6.88	-0.01	-0.15	1871695.0	12751659.75	648
2016-08-17	7.1	7.1	6.85	6.89	-0.21	-2.96	1795063.0	12522940.8	570
2016-08-16	7.2	7.25	7.1	7.1	-0.04	-0.56	2441751.0	17496299.2	707
2016-08-15	7.15	7.2	7.1	7.14	0.0	0.0	1650547.0	11821172.25	468
2016-08-14	7.1	7.2	7.05	7.14	0.15	2.15	2508317.0	17837151.95	675
2016-08-11	6.95	7.0	6.9	6.99	0.05	0.72	2020887.0	14101966.5	438
2016-08-10	7.0	7.05	6.9	6.94	-0.06	-0.86	1500964.0	10475842.45	446
2016-08-09	6.95	7.1	6.85	7.0	0.07	1.01	2885799.0	20197079.85	732
2016-08-08	6.9	6.95	6.8	6.93	0.08	1.17	2065245.0	14163559.6	511
2016-08-07	6.8	6.9	6.8	6.85	0.04	0.59	983560.0	6723544.15	403
2016-08-04	6.8	6.85	6.8	6.81	0.03	0.44	1298742.0	8857828.25	436
2016-08-03	6.9	6.9	6.7	6.78	-0.12	-1.74	3065006.0	20847246.2	712
2016-08-02	7.0	7.05	6.8	6.9	-0.05	-0.72	3286337.0	22601625.45	799
2016-08-01	6.8	7.1	6.75	6.95	0.2	2.96	5372712.0	37468780.7	1184
2016-07-31	6.85	7.0	6.6	6.75	-0.41	-5.73	5863684.0	39553454.4	1459
2016-07-28	7.9	7.9	7.15	7.16	-0.77	-9.71	10129752.0	74121587.4	2241
2016-07-27	8.05	8.1	7.9	7.93	-0.16	-1.98	2704274.0	21648642.9	627
2016-07-26	8.1	8.2	8.0	8.09	-0.01	-0.12	2011734.0	16269889.85	489
2016-07-25	7.95	8.15	7.95	8.1	0.16	2.02	1508690.0	12126700.05	499
2016-07-24	8.05	8.1	7.9	7.94	-0.09	-1.12	1363314.0	10912090.3	529
2016-07-21	8.0	8.05	8.0	8.03	-0.01	-0.12	1169370.0	9405528.7	390
2016-07-20	8.05	8.05	8.0	8.04	-0.01	-0.12	709903.0	5694856.0	350
2016-07-19	8.1	8.1	8.0	8.05	-0.08	-0.98	1031505.0	8308558.0	450
2016-07-18	8.2	8.25	8.1	8.13	-0.11	-1.33	2599443.0	21208121.3	632
2016-07-17	8.2	8.3	8.15	8.24	0.05	0.61	1017373.0	8378144.35	364
2016-07-14	8.3	8.35	8.15	8.19	-0.14	-1.68	3038354.0	25030607.8	651
2016-07-13	8.35	8.5	8.3	8.33	0.04	0.48	4545124.0	38072779.8	995
2016-07-12	8.15	8.6	8.15	8.29	0.16	1.97	10307588.0	86309985.85	1712
2016-07-11	8.0	8.25	7.9	8.13	0.14	1.75	8488756.0	69023799.5	1161
2016-07-10	7.9	8.0	7.9	7.99	0.14	1.78	2284392.0	18182928.65	530
2016-06-30	8.0	8.0	7.8	7.85	-0.1	-1.26	2076797.0	16399642.1	562
2016-06-29	7.85	8.2	7.85	7.95	0.12	1.53	7344112.0	58851552.65	1406
2016-06-28	7.8	7.85	7.75	7.83	-0.01	-0.13	1667797.0	13018231.2	517
2016-06-27	7.85	7.95	7.8	7.84	0.02	0.26	3788740.0	29895807.2	599
2016-06-26	7.5	7.85	7.5	7.82	-0.16	-2.01	3401261.0	26247686.45	903
2016-06-23	7.9	8.05	7.9	7.98	0.04	0.5	1544082.0	12301605.25	385
2016-06-22	8.05	8.1	7.9	7.94	-0.07	-0.87	1440685.0	11532191.45	319
2016-06-21	8.05	8.15	8.0	8.01	0.01	0.13	1943527.0	15702146.25	430
2016-06-20	8.0	8.05	7.95	8.0	-0.01	-0.12	987679.0	7900831.85	260
2016-06-19	8.05	8.1	8.0	8.01	0.02	0.25	1503075.0	12069467.5	359
2016-06-16	7.95	8.05	7.9	7.99	0.0	0.0	1195164.0	9528350.85	427
2016-06-15	8.1	8.15	7.95	7.99	-0.11	-1.36	2470644.0	19922416.25	694
2016-06-14	7.9	8.5	7.9	8.1	0.22	2.79	12993213.0	107009492.25	2773
2016-06-13	7.9	7.95	7.85	7.88	-0.06	-0.76	2245296.0	17744641.45	484
2016-06-12	7.9	7.95	7.85	7.94	-0.01	-0.13	1512486.0	11927279.8	531
2016-06-09	8.05	8.05	7.9	7.95	-0.09	-1.12	2723399.0	21695485.95	758
2016-06-08	7.95	8.3	7.85	8.04	0.15	1.9	7688910.0	62241739.2	1828
2016-06-07	7.95	7.95	7.85	7.89	0.03	0.38	2698847.0	21287529.65	866
2016-06-06	8.45	8.7	7.8	7.86	-0.39	-4.73	16437148.0	133932626.15	3735
2016-06-05	7.55	8.25	7.55	8.25	0.71	9.42	5224487.0	42138389.35	1543
2016-06-02	7.5	7.55	7.45	7.54	0.02	0.27	1108705.0	8306892.4	377
2016-06-01	7.55	7.55	7.45	7.52	-0.02	-0.27	630983.0	4743105.8	318
2016-05-31	7.5	7.55	7.45	7.54	0.1	1.34	1499312.0	11256622.4	491
2016-05-30	7.65	7.7	7.4	7.44	-0.24	-3.13	1637918.0	12311728.7	642
2016-05-29	7.85	7.9	7.6	7.68	-0.2	-2.54	1976680.0	15198201.15	687
2016-05-26	8.05	8.05	7.85	7.88	-0.16	-1.99	1225257.0	9753756.7	520
2016-05-25	8.0	8.1	8.0	8.04	0.1	1.26	1934485.0	15534533.6	636
2016-05-24	7.75	7.95	7.75	7.94	0.13	1.66	1871083.0	14733567.35	570
2016-05-23	8.4	8.4	7.8	7.81	-0.63	-7.46	4372818.0	34935551.8	1320
2016-05-22	8.7	8.7	8.4	8.44	-0.21	-2.43	2395403.0	20388558.95	786
2016-05-19	8.7	8.75	8.6	8.65	-0.14	-1.59	2349410.0	20379394.65	798
2016-05-18	8.9	8.9	8.75	8.79	-0.1	-1.12	2021224.0	17857805.75	575
2016-05-17	8.95	9.0	8.85	8.89	-0.01	-0.11	2326019.0	20736694.4	533
2016-05-16	8.95	9.05	8.85	8.9	-0.04	-0.45	2755857.0	24640226.7	593
2016-05-15	8.9	9.0	8.9	8.94	0.01	0.11	1016863.0	9105804.35	335
2016-05-12	9.0	9.0	8.9	8.93	0.0	0.0	1112216.0	9970529.8	392
2016-05-11	8.95	8.95	8.9	8.93	0.03	0.34	1259549.0	11249826.35	388
2016-05-10	8.95	8.95	8.9	8.9	-0.06	-0.67	2181323.0	19463992.55	572
2016-05-09	8.95	9.0	8.9	8.96	0.0	0.0	4425351.0	39686574.8	697
2016-05-08	8.95	9.15	8.9	8.96	0.01	0.11	7511238.0	67752417.9	1172
2016-05-05	9.05	9.1	8.95	8.95	-0.07	-0.78	4035076.0	36275541.25	959
2016-05-04	8.95	9.25	8.95	9.02	0.13	1.46	15656233.0	142490522.9	2894
2016-05-03	8.9	9.0	8.85	8.89	-0.04	-0.45	3070697.0	27410525.1	751
2016-05-02	9.0	9.0	8.9	8.93	-0.03	-0.33	1804303.0	16146413.3	510
2016-05-01	9.05	9.05	8.95	8.96	-0.03	-0.33	5399887.0	48593308.4	890
2016-04-28	9.0	9.1	8.95	8.99	0.0	0.0	9093803.0	82280471.8	1674
2016-04-27	9.05	9.1	8.95	8.99	-0.02	-0.22	5251887.0	47350262.8	1048
2016-04-26	9.0	9.25	8.95	9.01	0.01	0.11	13335658.0	120837125.6	1993
2016-04-25	8.95	9.05	8.9	9.0	0.01	0.11	4603082.0	41283393.95	948
2016-04-24	9.0	9.1	8.85	8.99	0.03	0.33	10405284.0	93441234.5	1902
2016-04-21	9.05	9.1	8.9	8.96	-0.13	-1.43	6110405.0	54868969.75	1606
2016-04-20	9.15	9.2	9.05	9.09	-0.05	-0.55	3274922.0	29866609.55	1074
2016-04-19	9.05	9.25	9.0	9.14	0.14	1.56	8330869.0	76070556.3	1704
2016-04-18	8.9	9.15	8.8	9.0	0.1	1.12	8670095.0	78039787.65	1835
2016-04-17	8.95	9.1	8.8	8.9	-0.05	-0.56	5272025.0	47167867.35	1380
2016-04-14	9.0	9.05	8.9	8.95	-0.04	-0.44	3646779.0	32713487.1	927
2016-04-13	9.0	9.1	8.9	8.99	-0.01	-0.11	6465964.0	58201163.1	1481
2016-04-12	8.95	9.15	8.95	9.0	0.02	0.22	4188279.0	37790207.8	1316
2016-04-11	9.2	9.2	8.9	8.98	-0.23	-2.5	8747348.0	79051096.75	2504
2016-04-10	9.3	9.35	9.15	9.21	0.0	0.0	5393098.0	49952818.7	1488
2016-04-07	9.25	9.45	9.2	9.21	0.06	0.66	8135886.0	75665671.85	2276
2016-04-06	9.2	9.6	9.05	9.15	0.05	0.55	20335562.0	189446592.1	4693
2016-04-05	9.05	9.45	8.95	9.1	0.0	0.0	12020926.0	110289782.0	3114
2016-04-04	8.4	9.2	8.4	9.1	0.7	8.33	7822432.0	69296293.05	2044
2016-04-03	8.65	8.7	8.3	8.4	-0.33	-3.78	3508403.0	29654697.75	1033
2016-03-31	8.8	8.85	8.6	8.73	-0.15	-1.69	3140408.0	27365436.5	1094
2016-03-30	9.05	9.05	8.8	8.88	-0.12	-1.33	4275463.0	38155467.15	1166
2016-03-29	8.9	9.05	8.75	9.0	0.18	2.04	10891947.0	97377046.65	2538
2016-03-28	8.55	8.9	8.4	8.82	0.31	3.64	9544179.0	82088642.6	2305
2016-03-27	8.9	8.9	8.45	8.51	-0.31	-3.51	7314818.0	62829682.25	2270
2016-03-24	8.8	9.1	8.7	8.82	-0.08	-0.9	12897855.0	114965623.8	3254
2016-03-23	8.6	9.3	8.45	8.9	0.34	3.97	20129402.0	179759516.85	5206
2016-03-22	9.05	9.05	8.4	8.56	-0.36	-4.04	17186317.0	148278278.85	3925
2016-03-21	8.8	9.5	8.5	8.92	0.22	2.53	28880955.0	260960946.65	7257
2016-03-20	8.2	8.7	8.05	8.7	0.75	9.43	19051371.0	160464808.7	4118
2016-03-17	7.4	7.95	7.35	7.95	0.69	9.5	11323650.0	87534231.9	2056
2016-03-16	7.1	7.35	7.05	7.26	0.21	2.98	5327754.0	38356292.15	955
2016-03-15	7.2	7.45	7.0	7.05	-0.06	-0.84	7979133.0	57320318.95	1717
2016-03-14	7.0	7.2	6.95	7.11	0.12	1.72	9563170.0	67754899.35	1090
2016-03-13	7.0	7.1	6.95	6.99	0.0	0.0	1859253.0	13054452.65	485
2016-03-10	7.0	7.1	6.95	6.99	0.02	0.29	1898281.0	13283751.45	522
2016-03-09	7.05	7.05	6.85	6.97	-0.11	-1.55	2691437.0	18706458.05	703
2016-03-08	6.95	7.15	6.9	7.08	0.17	2.46	6308597.0	44288229.35	1166
2016-03-07	6.9	7.0	6.75	6.91	0.05	0.73	4284653.0	29603053.3	876
2016-03-06	6.55	7.0	6.55	6.86	0.42	6.52	10438381.0	70879068.05	1513
2016-03-03	6.4	6.5	6.4	6.44	0.01	0.16	1769563.0	11404174.15	407
2016-03-02	6.55	6.6	6.4	6.43	-0.03	-0.46	3067507.0	19871336.9	642
2016-03-01	6.5	6.65	6.45	6.46	-0.05	-0.77	8703468.0	56855744.65	1569
2016-02-29	6.05	6.6	6.0	6.51	0.49	8.14	15816948.0	101293637.3	2797
2016-02-28	5.95	6.1	5.95	6.02	0.13	2.21	3186466.0	19210294.2	713
2016-02-25	5.9	5.95	5.85	5.89	0.05	0.86	2404183.0	14167724.7	609
2016-02-24	5.9	5.9	5.8	5.84	-0.08	-1.35	2052240.0	12001280.1	372
2016-02-23	5.85	5.95	5.8	5.92	0.07	1.2	2231297.0	13152109.65	488
2016-02-22	5.85	5.9	5.75	5.85	0.1	1.74	4648809.0	27080283.4	827
2016-02-21	5.65	5.85	5.65	5.75	0.11	1.95	7920880.0	45400343.45	1032
2016-02-18	5.65	5.7	5.6	5.64	0.09	1.62	2276793.0	12851104.8	474
2016-02-17	5.5	5.65	5.5	5.55	0.01	0.18	2695841.0	15069644.55	473
2016-02-16	5.65	5.7	5.5	5.54	-0.01	-0.18	3011052.0	16850665.75	593
2016-02-15	5.5	5.65	5.45	5.55	0.0	0.0	3143911.0	17456299.7	604
2016-02-14	5.8	5.85	5.5	5.55	-0.17	-2.97	2199351.0	12564044.9	530
2016-02-11	5.9	5.95	5.7	5.72	-0.22	-3.7	2364770.0	13794947.6	605
2016-02-10	5.95	6.05	5.9	5.94	-0.01	-0.17	3119080.0	18615180.5	560
2016-02-09	5.9	6.1	5.8	5.95	0.05	0.85	9501088.0	56893667.2	1158
2016-02-08	5.9	6.0	5.85	5.9	0.03	0.51	2868633.0	17016947.35	601
2016-02-07	5.9	5.9	5.85	5.87	-0.06	-1.01	1566084.0	9173407.7	410
2016-02-04	6.05	6.05	5.9	5.93	0.02	0.34	4211715.0	25199847.35	761
2016-02-03	5.85	5.95	5.8	5.91	0.06	1.03	1660951.0	9773900.7	371
2016-02-02	5.9	5.95	5.85	5.85	-0.09	-1.52	1788521.0	10534999.15	491
2016-02-01	5.95	6.0	5.85	5.94	0.0	0.0	1841299.0	10921131.45	6474
2016-01-31	6.0	6.1	5.9	5.94	0.09	1.54	5010849.0	30175611.25	1055
2016-01-28	5.85	5.95	5.8	5.85	0.1	1.74	4480410.0	26290264.55	6852
2016-01-27	5.85	5.85	5.75	5.75	-0.02	-0.35	2612716.0	15119865.9	716
2016-01-26	5.8	5.85	5.65	5.77	-0.12	-2.04	4483711.0	25798115.55	868
2016-01-25	6.0	6.0	5.85	5.89	-0.12	-2.0	2457651.0	14517869.25	746
2016-01-24	6.3	6.3	6.0	6.01	0.03	0.5	6211350.0	38006870.85	1091
2016-01-21	6.15	6.25	5.9	5.98	-0.49	-7.57	8713015.0	52619381.5	1685
2016-01-20	6.45	7.05	6.35	6.47	-0.11	-1.67	10782978.0	72281383.7	2630
2016-01-19	6.4	6.65	6.4	6.58	0.29	4.61	3562190.0	23263529.7	868
2016-01-18	6.15	6.4	6.1	6.29	0.09	1.45	3149066.0	19653329.2	985
2016-01-17	6.3	6.45	6.2	6.2	-0.65	-9.49	2559200.0	15922887.6	809
2016-01-14	7.3	7.3	6.65	6.85	-0.51	-6.93	2677188.0	18483069.25	1033
2016-01-13	7.4	7.4	7.3	7.36	0.01	0.14	1237809.0	9111933.5	392
2016-01-12	7.4	7.45	7.35	7.35	-0.12	-1.61	1481039.0	10938112.5	442
2016-01-11	7.4	7.5	7.3	7.47	0.1	1.36	1671759.0	12352970.15	489
2016-01-10	7.5	7.55	7.35	7.37	-0.15	-1.99	1321113.0	9825549.25	537
2016-01-07	7.7	7.7	7.45	7.52	-0.38	-4.81	2248316.0	17079118.8	800
2016-01-06	8.1	8.1	7.75	7.9	-0.21	-2.59	1936675.0	15440148.5	703
2016-01-05	8.15	8.25	8.05	8.11	-0.05	-0.61	1291982.0	10488122.25	461
2016-01-04	8.35	8.35	8.1	8.16	-0.21	-2.51	2067097.0	17069055.35	548
2016-01-03	8.35	8.4	8.35	8.37	0.0	0.0	1244433.0	10431836.65	380
2015-12-31	8.45	8.5	8.35	8.37	-0.11	-1.3	2230386.0	18743289.8	538
2015-12-30	8.5	8.6	8.45	8.48	0.0	0.0	2603506.0	22197702.85	564
2015-12-29	8.4	8.5	8.3	8.48	0.03	0.36	1549632.0	13004276.6	570
2015-12-28	8.5	8.55	8.4	8.45	-0.06	-0.71	1935452.0	16380605.5	499
2015-12-27	8.5	8.6	8.45	8.51	0.02	0.24	2440160.0	20768840.65	518
2015-12-24	8.6	8.6	8.45	8.49	-0.08	-0.93	772975.0	6593722.8	348
2015-12-23	8.6	8.65	8.5	8.57	-0.02	-0.23	1541157.0	13226104.9	441
2015-12-22	8.5	8.65	8.5	8.59	0.14	1.66	3194689.0	27451240.8	659
2015-12-21	8.45	8.55	8.4	8.45	0.01	0.12	762278.0	6462981.65	309
2015-12-20	8.55	8.65	8.4	8.44	-0.21	-2.43	3203525.0	27240344.75	865
2015-12-17	8.55	8.7	8.5	8.65	0.16	1.88	3472048.0	29767338.1	615
2015-12-16	8.45	8.55	8.4	8.49	0.05	0.59	1600249.0	13570677.4	447
2015-12-15	8.4	8.5	8.35	8.44	0.09	1.08	1338338.0	11303615.3	481
2015-12-14	8.45	8.55	8.35	8.35	-0.09	-1.07	2263376.0	19170174.95	553
2015-12-13	8.6	8.6	8.3	8.44	-0.21	-2.43	3375063.0	28352759.65	832
2015-12-10	8.75	8.75	8.65	8.65	-0.06	-0.69	1753707.0	15259893.45	377
2015-12-09	8.7	8.75	8.65	8.71	0.02	0.23	2266141.0	19766341.4	462
2015-12-08	8.8	8.8	8.6	8.69	-0.12	-1.36	2512616.0	21826549.55	638
2015-12-07	8.95	8.95	8.8	8.81	-0.09	-1.01	1421398.0	12608745.7	428
2015-12-06	8.9	8.95	8.85	8.9	0.0	0.0	2093778.0	18605083.45	394
2015-12-03	9.0	9.05	8.9	8.9	-0.1	-1.11	4680327.0	41903951.25	738
2015-12-02	8.95	9.1	8.9	9.0	0.03	0.33	4435885.0	39890702.6	691
2015-12-01	9.0	9.0	8.95	8.97	0.02	0.22	897237.0	8036029.05	331
2015-11-30	9.0	9.0	8.9	8.95	-0.01	-0.11	1895169.0	16974292.75	339
2015-11-29	8.95	9.0	8.95	8.96	0.06	0.67	1798648.0	16155921.2	446
2015-11-26	8.9	9.0	8.9	8.9	0.0	0.0	1948729.0	17419711.65	476
2015-11-25	8.95	9.0	8.9	8.9	-0.05	-0.56	982977.0	8769471.4	388
2015-11-24	9.0	9.05	8.95	8.95	-0.04	-0.44	2075798.0	18657292.1	604
2015-11-23	9.0	9.1	8.95	8.99	-0.07	-0.77	1989163.0	17948607.2	568
2015-11-22	9.05	9.15	9.0	9.06	0.08	0.89	2719400.0	24640646.9	585
2015-11-19	9.0	9.05	8.95	8.98	0.04	0.45	2157253.0	19437826.25	503
2015-11-18	8.95	8.95	8.9	8.94	0.03	0.34	932653.0	8320385.55	320
2015-11-17	9.0	9.05	8.9	8.91	-0.05	-0.56	1625532.0	14594435.8	401
2015-11-16	8.85	9.0	8.85	8.96	0.15	1.7	4170783.0	37218507.75	860
2015-11-15	8.85	8.9	8.75	8.81	-0.23	-2.54	3352028.0	29551615.75	1015
2015-11-12	9.2	9.2	9.0	9.04	-0.15	-1.63	3668034.0	33339137.1	763
2015-11-11	9.1	9.3	9.1	9.19	0.15	1.66	6648895.0	61142949.3	1315
2015-11-10	9.25	9.25	9.0	9.04	-0.19	-2.06	4428252.0	40346827.6	1024
2015-11-09	9.0	9.3	9.0	9.23	0.28	3.13	12009496.0	109951194.6	1939
2015-11-08	8.95	9.1	8.85	8.95	0.01	0.11	4600339.0	41279602.35	798
2015-11-05	9.0	9.0	8.9	8.94	-0.06	-0.67	2155462.0	19320854.55	517
2015-11-04	8.9	9.1	8.85	9.0	0.15	1.69	7632360.0	68510101.15	1176
2015-11-03	9.0	9.2	8.85	8.85	-0.09	-1.01	6549128.0	58998238.5	1243
2015-11-02	8.9	9.05	8.9	8.94	0.05	0.56	2576103.0	23145676.0	604
2015-11-01	8.95	9.05	8.8	8.89	-0.07	-0.78	2521003.0	22453155.45	681
2015-10-29	9.1	9.15	8.9	8.96	-0.03	-0.33	3270921.0	29559239.0	783
2015-10-28	9.0	9.0	8.8	8.99	0.07	0.78	4462289.0	39802059.2	1186
2015-10-27	9.25	9.35	8.8	8.92	-0.36	-3.88	6381663.0	58380547.25	1288
2015-10-26	9.25	9.3	9.1	9.28	-0.02	-0.22	5014111.0	46214777.9	1035
2015-10-25	9.75	9.8	9.3	9.3	-0.3	-3.12	5758065.0	54672601.15	1426
2015-10-22	10.0	10.15	9.35	9.6	-0.42	-4.19	9361292.0	90226380.35	2681
2015-10-21	10.35	10.6	9.9	10.02	-0.28	-2.72	11046210.0	114327307.75	2655
2015-10-20	10.3	10.55	10.25	10.3	0.03	0.29	5692951.0	59096272.0	1223
2015-10-19	10.4	10.4	10.2	10.27	-0.08	-0.77	3014907.0	30998035.65	749
2015-10-18	10.15	10.4	10.15	10.35	0.27	2.68	5254194.0	53906568.45	1184
2015-10-15	10.15	10.35	10.0	10.08	-0.07	-0.69	4284055.0	43646723.75	1181
2015-10-14	9.85	10.55	9.85	10.15	0.26	2.63	15105950.0	155193787.85	2975
2015-10-13	9.9	9.95	9.85	9.89	-0.06	-0.6	2426025.0	24020269.65	741
2015-10-12	10.25	10.3	9.9	9.95	-0.14	-1.39	7284897.0	73509937.9	1857
2015-10-11	9.5	10.25	9.5	10.09	0.63	6.66	11217854.0	110082299.25	2238
2015-10-08	9.4	9.5	9.35	9.46	0.11	1.18	3008444.0	28388575.9	742
2015-10-07	9.3	9.4	9.3	9.35	0.07	0.75	2329052.0	21811657.2	688
2015-10-06	9.2	9.3	9.15	9.28	0.11	1.2	2525845.0	23251695.45	671
2015-10-05	9.05	9.25	9.05	9.17	0.14	1.55	3830922.0	35103939.45	729
2015-10-04	9.05	9.05	8.95	9.03	0.04	0.44	1097097.0	9873511.75	385
2015-10-01	9.1	9.1	8.95	8.99	-0.1	-1.1	1391125.0	12579606.1	479
2015-09-30	9.1	9.15	9.05	9.09	0.02	0.22	1817523.0	16533217.0	378
2015-09-29	9.0	9.15	8.9	9.07	0.03	0.33	2831456.0	25575927.1	642
2015-09-21	9.0	9.1	9.0	9.04	0.06	0.67	1553345.0	14047525.7	557
2015-09-20	9.0	9.1	8.9	8.98	-0.05	-0.55	2928425.0	26349649.6	723
2015-09-17	9.3	9.3	9.0	9.03	-0.21	-2.27	4098445.0	37395231.2	1195
2015-09-16	9.35	9.45	9.2	9.24	-0.04	-0.43	6223140.0	58037722.3	1006
2015-09-15	9.4	9.5	9.2	9.28	-0.11	-1.17	6524224.0	60759441.55	1182
2015-09-14	9.55	9.7	9.35	9.39	-0.12	-1.26	8793393.0	83934719.4	1707
2015-09-13	9.25	9.65	9.25	9.51	0.3	3.26	20221202.0	191751143.0	2907
2015-09-10	9.15	9.4	9.1	9.21	-0.01	-0.11	10435275.0	96560171.2	1704
2015-09-09	9.15	9.35	9.15	9.22	0.16	1.77	8951120.0	82586970.0	1424
2015-09-08	8.95	9.1	8.9	9.06	0.16	1.8	4031730.0	36291913.1	807
2015-09-07	8.9	9.05	8.85	8.9	0.04	0.45	4951209.0	44265964.85	983
2015-09-06	8.85	8.95	8.8	8.86	-0.04	-0.45	3012346.0	26725749.25	711
2015-09-03	9.05	9.1	8.85	8.9	-0.05	-0.56	5450198.0	48874681.4	1216
2015-09-02	9.0	9.1	8.85	8.95	-0.17	-1.86	7458778.0	66766869.2	1239
2015-09-01	9.3	9.35	9.1	9.12	-0.17	-1.83	3269962.0	30174737.15	902
2015-08-31	9.35	9.4	9.2	9.29	-0.16	-1.69	3252373.0	30292434.55	740
2015-08-30	9.75	9.8	9.4	9.45	0.01	0.11	5846219.0	56219511.15	1388
2015-08-27	9.6	9.75	9.4	9.44	0.25	2.72	11289868.0	108628014.55	2079
2015-08-26	9.25	9.75	9.15	9.19	-0.28	-2.96	14633599.0	137457009.6	2623
2015-08-25	9.0	9.55	8.9	9.47	0.65	7.37	19254276.0	178204335.95	2994
2015-08-24	9.15	9.55	8.75	8.82	-0.41	-4.44	9329736.0	84607158.0	2225
2015-08-23	9.55	9.85	9.2	9.23	-0.93	-9.15	10964792.0	105065822.95	2305
2015-08-20	9.75	10.25	9.55	10.16	0.15	1.5	7574304.0	75354771.15	2014
2015-08-19	10.3	10.5	9.9	10.01	-0.32	-3.1	6273609.0	64343092.1	1497
2015-08-18	10.85	10.85	10.05	10.33	-0.52	-4.79	5553096.0	58040104.2	1583
2015-08-17	11.0	11.15	10.8	10.85	-0.2	-1.81	4505494.0	49264531.7	1291
2015-08-16	11.25	11.5	11.0	11.05	-0.24	-2.13	8376446.0	94302274.85	1878
2015-08-13	11.4	11.45	11.25	11.29	0.0	0.0	2951064.0	33503262.75	729
2015-08-12	11.25	11.35	11.15	11.29	-0.14	-1.22	3889690.0	43840259.35	911
2015-08-11	11.65	11.7	11.4	11.43	-0.16	-1.38	3890152.0	45043579.75	1003
2015-08-10	11.5	11.75	11.5	11.59	0.17	1.49	6151736.0	71512298.25	1307
2015-08-09	11.25	11.45	11.15	11.42	0.05	0.44	3874812.0	43962450.0	1012
2015-08-06	11.75	11.75	11.25	11.37	-0.43	-3.64	6888525.0	79384414.75	1550
2015-08-05	11.85	11.9	11.7	11.8	0.01	0.08	4352907.0	51439112.7	1055
2015-08-04	11.6	11.85	11.55	11.79	0.17	1.46	7720964.0	90516162.95	1613
2015-08-03	11.6	11.75	11.45	11.62	0.07	0.61	6263210.0	72672500.0	1680
2015-08-02	12.2	12.3	11.5	11.55	-0.68	-5.56	11555408.0	137748854.9	2720
2015-07-30	12.35	12.85	12.2	12.23	-0.12	-0.97	25257216.0	316648366.75	4186
2015-07-29	12.15	12.55	12.1	12.35	0.24	1.98	14451763.0	178670606.4	2497
2015-07-28	12.05	12.15	11.95	12.11	0.1	0.83	5374735.0	64835981.0	998
2015-07-27	12.15	12.4	11.95	12.01	-0.09	-0.74	14639237.0	178632357.95	2711
2015-07-26	12.05	12.25	11.95	12.1	0.13	1.09	8776979.0	106096505.35	1651
2015-07-23	11.95	12.2	11.9	11.97	0.04	0.34	6763307.0	81474801.95	1299
2015-07-22	11.95	12.1	11.85	11.93	0.08	0.68	6385053.0	76411042.6	1606
2015-07-15	11.9	12.7	11.8	11.85	0.15	1.28	27505909.0	335957132.9	6174
2015-07-14	11.5	11.9	11.35	11.7	0.2	1.74	4825072.0	56108305.2	1106
2015-07-13	11.5	11.55	11.45	11.5	0.03	0.26	1376125.0	15791812.35	556
2015-07-12	11.7	11.75	11.4	11.47	-0.28	-2.38	4957234.0	57248132.45	1360
2015-07-09	11.55	11.8	11.55	11.75	0.21	1.82	3346233.0	39004077.5	888
2015-07-08	11.55	11.6	11.45	11.54	-0.01	-0.09	2018187.0	23220327.75	613
2015-07-07	11.65	11.7	11.55	11.55	-0.07	-0.6	2687978.0	31197253.4	790
2015-07-06	11.6	11.95	11.55	11.62	-0.14	-1.19	6900840.0	80984519.05	1326
2015-07-05	11.65	11.95	11.55	11.76	0.08	0.68	4757952.0	56032456.05	1200
2015-07-02	11.95	12.2	11.65	11.68	-0.35	-2.91	11199146.0	133468590.95	2585
2015-07-01	11.4	12.4	11.3	12.03	0.63	5.53	25184164.0	303368962.95	4061
2015-06-30	11.3	11.45	11.2	11.4	0.06	0.53	3716791.0	42038638.15	778
2015-06-29	11.4	11.4	11.2	11.34	-0.16	-1.39	2927130.0	33070546.5	872
2015-06-28	11.5	11.95	11.35	11.5	0.09	0.79	11748561.0	136950610.8	2346
2015-06-25	11.45	11.5	11.35	11.41	-0.08	-0.7	2612964.0	29827059.3	604
2015-06-24	11.45	11.6	11.35	11.49	0.1	0.88	3173831.0	36429285.4	721
2015-06-23	11.3	11.45	11.25	11.39	0.14	1.24	3514884.0	39791718.45	668
2015-06-22	11.35	11.35	11.15	11.25	-0.09	-0.79	3340139.0	37621785.75	869
2015-06-21	11.55	11.65	11.3	11.34	-0.26	-2.24	8059999.0	92237385.55	1554
2015-06-18	11.25	11.7	11.25	11.6	0.35	3.11	3715080.0	42572076.3	890
2015-06-17	11.3	11.3	11.2	11.25	-0.01	-0.09	1214649.0	13681001.4	362
2015-06-16	11.3	11.35	11.25	11.26	-0.03	-0.27	1119766.0	12639398.65	359
2015-06-15	11.45	11.5	11.25	11.29	-0.12	-1.05	2248283.0	25571274.7	643
2015-06-14	11.25	11.45	11.25	11.41	0.16	1.42	1615285.0	18310106.75	551
2015-06-11	11.35	11.35	11.2	11.25	-0.05	-0.44	1051040.0	11828691.55	484
2015-06-10	11.3	11.35	11.3	11.3	0.04	0.36	1126772.0	12746361.7	412
2015-06-09	11.2	11.3	11.1	11.26	0.03	0.27	2068225.0	23114594.7	705
2015-06-08	11.25	11.3	11.2	11.23	-0.05	-0.44	1045458.0	11769335.55	490
2015-06-07	11.45	11.45	11.25	11.28	-0.18	-1.57	2341745.0	26530037.35	646
2015-06-04	11.4	11.5	11.25	11.46	0.07	0.61	3617486.0	41148902.1	893
2015-06-03	11.55	11.55	11.3	11.39	-0.14	-1.21	2827478.0	32330695.95	759
2015-06-02	11.55	11.6	11.45	11.53	-0.01	-0.09	2252267.0	26007065.65	619
2015-06-01	11.55	11.65	11.4	11.54	-0.09	-0.77	3521121.0	40472030.65	1043
2015-05-31	11.8	12.0	11.55	11.63	-0.17	-1.44	10240545.0	121099291.25	1437
2015-05-28	11.9	12.0	11.75	11.8	-0.14	-1.17	5374758.0	63698639.2	1283
2015-05-27	11.8	12.1	11.65	11.94	0.13	1.1	12812602.0	152264583.3	2351
2015-05-26	11.8	12.0	11.75	11.81	0.15	1.29	16086647.0	190888118.45	2976
2015-05-25	11.3	11.7	11.3	11.66	0.4	3.55	14792743.0	170738709.45	2769
2015-05-24	11.3	11.35	11.15	11.26	-0.09	-0.79	2966446.0	33329466.55	921
2015-05-21	11.35	11.4	11.3	11.35	-0.01	-0.09	2409219.0	27308631.0	645
2015-05-20	11.5	11.5	11.35	11.36	-0.14	-1.22	2057788.0	23496058.2	632
2015-05-19	11.5	11.55	11.45	11.5	0.04	0.35	2341978.0	26926731.5	567
2015-05-18	11.5	11.55	11.4	11.46	0.0	0.0	4839865.0	55580535.7	839
2015-05-17	11.35	11.5	11.3	11.46	0.17	1.51	6169599.0	70578224.8	1219
2015-05-14	11.25	11.4	11.25	11.29	-0.01	-0.09	3904199.0	44182461.45	1068
2015-05-13	11.45	11.45	11.25	11.3	-0.13	-1.14	3639937.0	41361433.65	909
2015-05-12	11.4	11.45	11.3	11.43	0.04	0.35	3819650.0	43544565.15	892
2015-05-11	11.6	11.65	11.35	11.39	-0.21	-1.81	2906748.0	33464940.05	1050
2015-05-10	11.65	11.75	11.6	11.6	-0.03	-0.26	4334619.0	50486704.2	1150
2015-05-07	11.8	11.8	11.55	11.63	-0.13	-1.11	5586044.0	65124391.3	1395
2015-05-06	11.7	11.9	11.7	11.76	0.02	0.17	7313310.0	86562374.8	1152
2015-05-05	11.8	11.85	11.7	11.74	-0.02	-0.17	4366623.0	51382433.0	1153
2015-05-04	11.8	11.85	11.7	11.76	0.0	0.0	5301922.0	62385021.4	1174
2015-05-03	11.95	11.95	11.7	11.76	-0.12	-1.01	7730449.0	91490776.05	1655
2015-04-30	11.95	12.05	11.85	11.88	-0.03	-0.25	8937940.0	106702414.5	1841
2015-04-29	11.8	12.05	11.7	11.91	0.17	1.45	13033155.0	154904503.3	2597
2015-04-28	11.85	11.95	11.7	11.74	-0.17	-1.43	7506019.0	88694394.5	1830
2015-04-27	12.0	12.05	11.85	11.91	-0.13	-1.08	9047585.0	108139261.0	2295
2015-04-26	12.15	12.2	12.0	12.04	-0.11	-0.91	9750328.0	117745884.55	2777
2015-04-23	12.15	12.5	12.1	12.15	-0.04	-0.33	32676401.0	401298369.7	5632
2015-04-22	11.8	12.25	11.65	12.19	0.55	4.73	48914708.0	587582268.25	7608
2015-04-21	11.7	11.8	11.55	11.64	-0.15	-1.27	11296434.0	131785239.0	2751
2015-04-20	11.4	11.95	11.2	11.79	0.41	3.6	24049974.0	280605294.95	4365
2015-04-19	11.15	11.5	11.15	11.38	0.42	3.83	18443741.0	208825133.3	3906
2015-04-16	11.05	11.2	10.9	10.96	-0.09	-0.81	10492512.0	116027206.95	2177
2015-04-15	10.8	11.15	10.75	11.05	0.32	2.98	24841996.0	272921216.6	4168
2015-04-14	10.7	10.9	10.7	10.73	0.05	0.47	8045034.0	86627526.4	1430
2015-04-13	10.65	10.85	10.65	10.68	0.03	0.28	5506767.0	59023885.15	1264
2015-04-12	10.75	10.85	10.6	10.65	-0.03	-0.28	6571795.0	70660291.1	1655
2015-04-09	10.4	11.0	10.4	10.68	0.22	2.1	12719025.0	136242172.0	2474
2015-04-08	10.6	10.95	10.4	10.46	-0.07	-0.66	12208927.0	129951443.8	2125
2015-04-07	10.35	10.7	10.35	10.53	0.23	2.23	7579711.0	79592325.45	1401
2015-04-06	10.35	10.4	10.25	10.3	0.04	0.39	4003325.0	41394309.9	1063
2015-04-05	10.55	10.6	10.1	10.26	-0.26	-2.47	6179927.0	63595834.2	1683
2015-04-02	10.85	11.0	10.35	10.52	-0.21	-1.96	10161498.0	109281198.95	2327
2015-04-01	10.8	10.9	10.65	10.73	-0.04	-0.37	5010386.0	53818627.4	1317
2015-03-31	11.15	11.2	10.55	10.77	-0.37	-3.32	11885078.0	129220620.35	2826
2015-03-30	11.35	11.65	11.1	11.14	-0.28	-2.45	13371005.0	152994019.5	3405
2015-03-29	10.65	11.5	10.4	11.42	0.94	8.97	24896680.0	277274997.65	4655
2015-03-26	9.8	10.55	9.8	10.48	-0.03	-0.29	9947192.0	101199045.85	2667
2015-03-25	11.35	11.35	10.5	10.51	-0.87	-7.64	8100295.0	87991402.1	2417
2015-03-24	11.4	11.45	11.35	11.38	-0.04	-0.35	2722346.0	30997514.95	994
2015-03-23	11.55	11.6	11.4	11.42	-0.12	-1.04	4548700.0	52233062.55	1275
2015-03-22	11.3	11.65	11.25	11.54	0.27	2.4	8279815.0	94915187.55	2141
2015-03-19	11.35	11.4	11.15	11.27	0.05	0.45	5119787.0	57699146.4	1573
2015-03-18	11.55	11.55	10.95	11.22	-0.32	-2.77	5781698.0	65107065.9	2116
2015-03-17	11.7	11.75	11.45	11.54	-0.17	-1.45	5775553.0	67119535.05	1793
2015-03-16	11.85	12.05	11.65	11.71	-0.18	-1.51	9648416.0	114213073.25	2450
2015-03-15	12.0	12.05	11.85	11.89	-0.17	-1.41	5054150.0	60457941.2	1550
2015-03-12	12.1	12.2	12.05	12.06	0.01	0.08	5526424.0	66946865.8	1551
2015-03-11	12.0	12.1	12.0	12.05	-0.02	-0.17	4005454.0	48256168.15	1201
2015-03-10	12.1	12.3	12.05	12.07	-0.04	-0.33	8511647.0	103279273.8	2137
2015-03-09	12.3	12.3	12.1	12.11	-0.14	-1.14	7028062.0	85604982.8	2048
2015-03-08	12.15	12.45	12.0	12.25	0.09	0.74	15730138.0	192812292.35	3678
2015-03-05	12.05	12.25	12.0	12.16	0.06	0.5	16980193.0	206193045.9	3503
2015-03-04	12.0	12.2	11.85	12.1	0.2	1.68	15981154.0	192677641.5	3286
2015-03-03	11.95	12.15	11.8	11.9	-0.01	-0.08	14569323.0	174469461.9	3399
2015-03-02	11.7	12.1	11.6	11.91	0.13	1.1	19985795.0	237161780.1	4575
2015-03-01	12.35	12.35	11.75	11.78	-0.67	-5.38	18242367.0	217880432.2	6415
2015-02-26	13.0	13.45	12.35	12.45	-0.32	-2.51	40798560.0	527559997.25	12392
2015-02-25	13.05	13.15	12.6	12.77	-0.28	-2.15	10855558.0	139606915.0	3723
2015-02-24	13.7	13.8	12.95	13.05	-0.35	-2.61	28086156.0	377329927.3	5238
2015-02-23	12.7	13.9	12.6	13.4	0.76	6.01	64623702.0	866894575.15	9177
2015-02-22	12.95	13.05	12.6	12.64	-0.22	-1.71	7763610.0	99191408.15	2568
2015-02-19	12.95	12.95	12.75	12.86	-0.13	-1.0	2662315.0	34278763.05	1339
2015-02-18	13.05	13.05	12.85	12.99	0.0	0.0	2608236.0	33830838.3	1249
2015-02-17	13.15	13.25	12.95	12.99	-0.17	-1.29	4444362.0	58208708.3	1637
2015-02-16	13.5	13.6	13.15	13.16	-0.27	-2.01	8024085.0	107076930.95	2201
2015-02-15	13.05	13.5	12.95	13.43	0.48	3.71	8855895.0	116947180.3	2335
2015-02-12	12.85	13.05	12.75	12.95	0.09	0.7	3419205.0	44199813.0	1580
2015-02-11	13.15	13.25	12.75	12.86	-0.28	-2.13	4294345.0	55818897.7	2049
2015-02-10	13.5	13.5	13.05	13.14	-0.29	-2.16	6342251.0	83927706.55	2422
2015-02-09	13.5	13.7	13.4	13.43	-0.08	-0.59	8534250.0	115452240.75	1995
2015-02-08	13.6	13.8	13.4	13.51	-0.02	-0.15	6725883.0	91438461.6	2244
2015-02-05	13.5	13.8	13.4	13.53	-0.03	-0.22	7467649.0	101466291.65	2223
2015-02-04	13.7	13.8	13.5	13.56	-0.12	-0.88	8426684.0	114913641.5	2286
2015-02-03	13.6	14.15	13.5	13.68	0.1	0.74	32216760.0	446134301.5	6285
2015-02-02	13.5	13.9	13.3	13.58	-0.02	-0.15	18951697.0	258508520.65	4146
2015-02-01	13.8	13.95	13.5	13.6	0.37	2.8	18037128.0	248140082.45	4232
2015-01-29	13.6	13.7	13.25	13.23	-0.46	-3.36	16162184.0	216506246.95	4881
2015-01-28	13.3	13.95	13.15	13.69	0.72	5.55	31755216.0	429554359.2	8183
2015-01-27	12.7	13.15	12.6	12.97	0.35	2.77	15962251.0	204840264.75	3799
2015-01-26	12.2	12.75	12.1	12.62	0.5	4.13	19741887.0	245862288.5	3865
2015-01-22	11.95	12.3	11.95	12.12	0.17	1.42	10681795.0	129995646.2	2213
2015-01-21	12.05	12.1	11.95	11.95	-0.15	-1.24	2949066.0	35431156.9	1111
2015-01-20	12.2	12.2	12.05	12.1	-0.02	-0.17	3341435.0	40491223.65	804
2015-01-19	12.2	12.6	12.05	12.12	-0.07	-0.57	12739114.0	156342855.0	2759
2015-01-18	12.05	12.2	12.05	12.19	0.22	1.84	5630034.0	68299079.8	1568
2015-01-15	12.1	12.2	11.95	11.97	-0.06	-0.5	5722464.0	69125933.05	1786
2015-01-14	12.05	12.1	11.95	12.03	0.09	0.75	4654572.0	56014891.85	1346
2015-01-13	11.85	12.05	11.75	11.94	-0.07	-0.58	3790562.0	45112507.85	1406
2015-01-12	12.05	12.2	11.95	12.01	-0.06	-0.5	6543127.0	79062923.95	1626
2015-01-11	12.05	12.2	11.95	12.07	-0.01	-0.08	8727359.0	105685311.35	1844
2015-01-08	12.2	12.4	12.05	12.08	0.05	0.42	10260401.0	125282624.95	2974
2015-01-07	11.75	12.3	11.65	12.03	0.19	1.6	21396072.0	257071790.4	4140
2015-01-06	11.55	11.95	11.4	11.84	-0.19	-1.58	12636022.0	147215641.65	3442
2015-01-05	12.1	12.4	11.95	12.03	-0.42	-3.37	16844105.0	205970072.3	3936
2015-01-04	12.05	12.85	11.95	12.45	0.37	3.06	49793820.0	619176411.25	6486
2015-01-01	12.1	12.4	11.95	12.08	0.14	1.17	9819505.0	119405334.25	2538
2014-12-31	12.3	12.4	11.4	11.94	-0.2	-1.65	9960372.0	119405685.1	3742
2014-12-30	12.5	12.6	12.05	12.14	-0.7	-5.45	10676936.0	132447687.8	3901
2014-12-29	12.75	13.3	12.7	12.84	0.09	0.71	36861043.0	478629327.3	6897
2014-12-28	12.7	12.95	12.5	12.75	0.17	1.35	14689988.0	187155661.8	3528
2014-12-25	12.75	12.85	12.5	12.58	-0.19	-1.49	7141958.0	90475753.75	2666
2014-12-24	12.95	13.15	12.7	12.77	0.09	0.71	18764126.0	242916237.4	4228
2014-12-23	12.7	12.95	12.5	12.68	-0.05	-0.39	8105823.0	103558143.45	2627
2014-12-22	12.6	13.3	12.2	12.73	0.2	1.6	15616500.0	199497056.45	5010
2014-12-21	12.95	13.05	12.05	12.53	0.41	3.38	19067725.0	239246537.8	5703
2014-12-18	11.65	12.1	11.45	12.12	1.05	9.49	9570829.0	114199774.75	2956
2014-12-17	10.9	11.1	10.1	11.07	0.34	3.17	11755663.0	126568108.65	4190
2014-12-16	11.75	11.85	10.75	10.73	-1.15	-9.68	9067790.0	99768753.15	4073
2014-12-15	12.5	12.7	11.75	11.88	-0.31	-2.54	4778583.0	58705054.75	2395
2014-12-14	12.7	12.85	12.1	12.19	-0.86	-6.59	5071166.0	64092284.6	2103
2014-12-11	12.75	13.15	12.7	13.05	0.06	0.46	5135244.0	65714063.15	2275
2014-12-10	13.5	13.5	12.85	12.99	-0.46	-3.42	5302610.0	69818690.1	2712
2014-12-09	13.4	13.8	13.15	13.45	-0.45	-3.24	13308399.0	178663563.0	3406
2014-12-08	14.25	14.45	13.8	13.9	-0.52	-3.61	7588606.0	107334361.85	3245
2014-12-07	14.45	14.9	13.6	14.42	0.63	4.57	30548827.0	437314116.6	8083
2014-12-04	12.75	13.8	12.7	13.79	1.21	9.62	21395879.0	280738330.65	4740
2014-12-03	12.95	13.15	12.3	12.58	-1.08	-7.91	23582533.0	300641926.45	5893
2014-12-02				13.66	0.0	0.0	0.0	0.0	0
2014-12-01	13.4	14.05	13.4	13.66	-1.24	-8.32	33912497.0	461851099.35	7837
2014-11-30	14.9	14.9	14.9	14.9	-1.64	-9.92	1158774.0	17261534.5	912
2014-11-27	16.45	16.55	16.3	16.54	0.11	0.67	2501188.0	41163760.05	1218
2014-11-26	16.65	16.75	16.3	16.43	-0.28	-1.68	4190264.0	69090413.5	1744
2014-11-25	16.85	16.85	16.65	16.71	-0.15	-0.89	2136232.0	35786400.8	1038
2014-11-24	16.95	17.0	16.85	16.86	-0.15	-0.88	2197062.0	37126644.9	852
2014-11-23	17.0	17.1	16.95	17.01	0.19	1.13	1907068.0	32411797.35	859
2014-11-20	16.85	17.0	16.75	16.82	-0.02	-0.12	3225785.0	54522270.0	1111
2014-11-19	16.95	17.0	16.75	16.84	-0.05	-0.3	2948293.0	49700196.8	917
2014-11-18	16.85	17.0	16.75	16.89	0.12	0.72	3234208.0	54702568.7	1154
2014-11-17	17.1	17.1	16.65	16.77	-0.4	-2.33	4508371.0	75806267.35	1787
2014-11-16	17.3	17.5	17.1	17.17	-0.15	-0.87	3194727.0	55194244.95	1100
2014-11-13	17.4	17.6	17.3	17.32	-0.09	-0.52	3950898.0	68830424.0	974
2014-11-12	17.5	17.6	17.3	17.41	-0.02	-0.11	2410947.0	42021281.95	974
2014-11-11	17.6	17.65	17.3	17.43	-0.24	-1.36	2767505.0	48461029.9	1112
2014-11-10	17.65	17.85	17.6	17.67	0.02	0.11	2019833.0	35731695.85	788
2014-11-09	17.65	17.75	17.5	17.65	0.07	0.4	4500706.0	79371418.8	1213
2014-11-06	17.65	17.75	17.4	17.58	0.02	0.11	3519224.0	61792184.3	1302
2014-11-05	17.6	17.65	17.2	17.56	-0.13	-0.73	5630323.0	98065695.45	1830
2014-11-04	18.15	18.25	17.6	17.69	-0.61	-3.33	6033411.0	108436107.35	2071
2014-11-03	18.3	18.3	18.15	18.3	0.0	0.0	3306831.0	60369397.95	1009
2014-11-02	18.5	18.7	18.25	18.3	0.13	0.72	5614433.0	103427384.3	1452
2014-10-30	18.25	18.3	18.05	18.17	-0.15	-0.82	6205385.0	112968796.9	1969
2014-10-29	18.7	18.85	18.3	18.32	-0.28	-1.51	8744223.0	161784555.05	1997
2014-10-28	18.4	18.7	18.25	18.6	-0.33	-1.74	16566667.0	304873571.7	3013
2014-10-27	18.8	19.15	18.4	18.93	0.24	1.28	14871847.0	279285554.3	2789
2014-10-26	18.15	18.8	18.15	18.69	0.48	2.64	8795922.0	162824158.25	2188
2014-10-23	18.15	18.25	17.95	18.21	-0.11	-0.6	6399249.0	115839615.55	1623
2014-10-22	18.4	18.5	18.15	18.32	0.06	0.33	7808803.0	143041692.95	2021
2014-10-21	17.75	18.3	17.65	18.26	0.59	3.34	9780386.0	176642673.4	2156
2014-10-20	17.75	17.85	17.4	17.67	0.02	0.11	7958858.0	140388814.5	1967
2014-10-19	17.75	17.85	17.5	17.65	0.59	3.46	10582522.0	186792561.85	2587
2014-10-16	18.25	18.4	16.75	17.06	-1.3	-7.08	16096467.0	280854258.7	3975
2014-10-15	18.6	18.8	18.3	18.36	-0.26	-1.4	5792156.0	107365256.0	1653
2014-10-14	18.7	18.7	18.4	18.62	-0.16	-0.85	6822578.0	126802665.25	1653
2014-10-13	18.6	18.85	18.4	18.78	0.31	1.68	9273586.0	173314873.85	1931
2014-10-12	18.95	18.95	18.4	18.47	-1.09	-5.57	12754747.0	239225765.7	3035
2014-10-02	19.45	19.7	19.35	19.56	-0.04	-0.2	10957297.0	214506716.35	1660
2014-10-01	19.8	19.9	19.45	19.6	-0.13	-0.66	6929146.0	136072611.65	1299
2014-09-30	19.6	19.8	19.6	19.73	0.11	0.56	5864188.0	115787416.6	1226
2014-09-29	19.45	19.8	19.35	19.62	0.25	1.29	6652860.0	130156242.6	1235
2014-09-28	19.6	19.6	19.25	19.37	-0.21	-1.07	7161957.0	139228365.75	1487
2014-09-25	19.7	19.8	19.5	19.58	0.02	0.1	10278640.0	201934410.7	1875
2014-09-24	19.9	20.0	19.25	19.56	-0.44	-2.2	12918070.0	252845579.1	3032
2014-09-22	20.15	20.25	19.9	20.0	-0.32	-1.57	9881688.0	198311481.2	2550
2014-09-21	20.8	20.8	20.15	20.32	-0.41	-1.98	12274028.0	251470570.8	3015
2014-09-18	20.8	20.9	20.65	20.73	-0.09	-0.43	4994875.0	103631034.5	1511
2014-09-17	20.8	21.1	20.8	20.82	0.0	0.0	12286068.0	257106653.75	2054
2014-09-16	20.75	20.9	20.65	20.82	0.09	0.43	9510864.0	197835579.95	1824
2014-09-15	21.1	21.2	20.55	20.73	-0.38	-1.8	16081859.0	334567780.6	3371
2014-09-14	21.1	21.65	21.0	21.11	0.03	0.14	27057739.0	576452380.35	3768
2014-09-11	20.9	21.45	20.8	21.08	0.17	0.81	38728797.0	820461163.85	5641
2014-09-10	20.9	21.0	20.65	20.91	0.0	0.0	20195321.0	420381302.1	2619
2014-09-09	20.75	21.1	20.65	20.91	0.13	0.63	15868785.0	331000720.65	2477
2014-09-08	20.8	20.9	20.75	20.78	-0.07	-0.34	9357029.0	194607913.9	2148
2014-09-07	21.0	21.1	20.8	20.85	-0.08	-0.38	9540489.0	199646243.0	2196
2014-09-04	21.0	21.2	20.75	20.93	-0.11	-0.52	19632486.0	411094247.7	2958
2014-09-03	20.55	21.1	20.45	21.04	0.46	2.24	27691983.0	574474650.75	3822
2014-09-02	20.65	20.75	20.35	20.58	-0.03	-0.15	13278883.0	272681347.6	2767
2014-09-01	20.75	20.75	20.35	20.61	-0.04	-0.19	17782055.0	365682301.25	3136
2014-08-31	20.8	21.0	20.65	20.65	-0.08	-0.39	22567181.0	469391438.9	3836
2014-08-28	20.55	20.8	20.15	20.73	0.28	1.37	35116756.0	721011735.7	5685
2014-08-27	20.0	20.55	20.0	20.45	0.54	2.71	45458810.0	922028894.05	6595
2014-08-26	20.15	20.25	19.8	19.91	-0.22	-1.09	20174997.0	402109521.85	3450
2014-08-25	19.5	20.35	19.35	20.13	0.63	3.23	36309183.0	723253867.55	7045
2014-08-24	19.5	19.7	19.35	19.5	-0.02	-0.1	9616395.0	187428980.6	1919
2014-08-21	19.6	19.7	19.35	19.52	-0.15	-0.76	9359973.0	182416622.1	2007
2014-08-20	19.9	20.1	19.6	19.67	-0.22	-1.11	8496347.0	168704727.45	2203
2014-08-19	19.35	20.0	19.35	19.89	0.59	3.06	17006762.0	334392458.6	3235
2014-08-18	19.15	19.5	19.05	19.3	0.17	0.89	15909126.0	307793780.7	2668
2014-08-17	18.95	19.25	18.95	19.13	0.16	0.84	7606466.0	145446709.6	1745
2014-08-14	18.85	19.05	18.85	18.97	0.1	0.53	4191354.0	79443428.85	1147
2014-08-13	18.95	19.05	18.85	18.87	-0.08	-0.42	3510781.0	66466705.1	1203
2014-08-12	19.05	19.15	18.85	18.95	-0.11	-0.58	10070889.0	191142533.65	1724
2014-08-11	19.35	19.35	18.95	19.06	-0.19	-0.99	11120153.0	212510223.2	1855
2014-08-10	18.95	19.35	18.85	19.25	0.38	2.01	13569507.0	259307851.65	2465
2014-08-07	18.85	18.95	18.8	18.87	0.0	0.0	2586414.0	48834071.95	987
2014-08-06	18.8	18.95	18.8	18.87	0.09	0.48	4842131.0	91373893.55	1082
2014-08-05	18.85	19.05	18.8	18.78	0.0	0.0	15896659.0	300670831.95	2326
2014-08-04	18.8	18.95	18.7	18.78	0.0	0.0	7862065.0	148174716.35	1893
2014-08-03	18.85	18.95	18.7	18.78	0.09	0.48	7654039.0	144176031.25	1795
2014-07-24	18.5	18.95	18.4	18.69	0.24	1.3	13261760.0	248022186.9	2617
2014-07-23	18.6	18.6	18.4	18.45	-0.05	-0.27	3360926.0	62203782.3	1322
2014-07-22	18.5	18.7	18.4	18.5	0.09	0.49	10492791.0	194715603.05	2164
2014-07-21	18.4	18.5	18.3	18.41	0.09	0.49	4126323.0	75909551.7	1292
2014-07-20	18.5	18.6	18.25	18.32	-0.22	-1.19	8374342.0	153923448.8	2341
2014-07-17	18.6	18.7	18.3	18.54	-0.91	-4.68	23237508.0	430894604.5	4128
2014-07-16	18.95	19.5	18.95	19.45	0.46	2.42	15541713.0	300251113.85	3091
2014-07-15	18.95	19.15	18.85	18.99	0.04	0.21	8317131.0	158204638.0	1837
2014-07-14	18.5	19.05	18.5	18.95	0.45	2.43	19833521.0	373800731.8	3554
2014-07-13	18.4	18.6	18.4	18.5	0.07	0.38	4388140.0	81277362.45	1118
2014-07-10	18.5	18.5	18.4	18.43	0.0	0.0	1347151.0	24893622.95	643
2014-07-09	18.5	18.6	18.4	18.43	-0.07	-0.38	2853114.0	52715630.25	752
2014-07-08	18.5	18.6	18.4	18.5	0.0	0.0	2457932.0	45483048.55	864
2014-07-07	18.7	18.7	18.4	18.5	-0.15	-0.8	6046412.0	112154654.95	1446
2014-07-06	18.8	18.85	18.6	18.65	-0.1	-0.53	4266332.0	79739170.65	1256
2014-07-03	18.5	18.85	18.4	18.75	0.25	1.35	8904512.0	166546318.75	2088
2014-07-02	18.4	18.7	18.3	18.5	0.12	0.65	7264315.0	134693532.2	1698
2014-07-01	18.3	18.4	18.3	18.38	0.04	0.22	2898857.0	53204739.2	959
2014-06-30	18.3	18.5	18.25	18.34	-0.02	-0.11	4413145.0	81023367.55	1106
2014-06-29	18.4	18.4	18.25	18.36	-0.07	-0.38	2432570.0	44588163.5	1047
2014-06-26	18.5	18.8	18.25	18.43	0.02	0.11	12826132.0	237842310.35	3610
2014-06-25	17.6	18.7	17.6	18.41	1.02	5.87	17099379.0	310856036.45	5485
2014-06-24	17.75	17.75	17.1	17.39	-0.37	-2.08	7290526.0	126556967.05	2324
2014-06-23	18.05	18.05	17.75	17.76	-0.3	-1.66	3005303.0	53652399.85	1512
2014-06-22	18.25	18.3	18.05	18.06	-0.13	-0.71	2647174.0	48044898.7	1161
2014-06-19	18.3	18.4	18.15	18.19	-0.09	-0.49	2330287.0	42450990.3	1142
2014-06-18	18.15	18.4	18.05	18.28	0.15	0.83	6019341.0	109806599.9	1780
2014-06-17	18.05	18.25	17.85	18.13	0.01	0.06	8785062.0	158541596.75	2360
2014-06-16	18.6	18.6	18.05	18.12	-0.48	-2.58	6941681.0	127437232.7	2842
2014-06-15	18.8	18.8	18.5	18.6	-0.24	-1.27	4196471.0	78162402.85	1645
2014-06-12	18.8	18.85	18.7	18.84	0.06	0.32	2752687.0	51759251.65	1037
2014-06-11	18.8	18.85	18.7	18.78	0.0	0.0	3365962.0	63010062.35	1240
2014-06-10	18.85	18.95	18.8	18.78	-0.11	-0.58	4382536.0	82597723.35	1402
2014-06-09	18.85	19.05	18.8	18.89	0.02	0.11	3650551.0	69075736.55	1098
2014-06-08	19.05	19.15	18.6	18.87	0.03	0.16	7562247.0	142733576.25	2466
2014-06-05	19.05	19.15	18.8	18.84	-0.22	-1.15	5842350.0	110805136.1	1931
2014-06-04	19.15	19.25	18.95	19.06	-0.09	-0.47	4176565.0	79783183.65	1437
2014-06-03	19.35	19.35	19.05	19.15	-0.19	-0.98	5267765.0	101178009.3	1896
2014-06-02	19.45	19.5	19.35	19.34	-0.09	-0.46	4714551.0	91380583.05	1451
2014-06-01	19.45	19.6	19.35	19.43	0.0	0.0	5999539.0	116824750.45	1659
2014-05-29	19.6	19.8	19.35	19.43	-0.19	-0.97	11468621.0	224136197.35	2624
2014-05-28	20.15	20.15	19.5	19.62	-0.53	-2.63	21178874.0	418740409.75	3608
2014-05-27	20.15	20.55	20.1	20.15	0.15	0.75	22511084.0	456061704.45	4314
2014-05-26	19.6	20.15	19.5	20.0	0.48	2.46	19705488.0	390729336.7	2868
2014-05-25	19.35	19.6	19.25	19.52	-0.08	-0.41	10491844.0	204122318.6	2192
2014-05-22	20.0	20.0	19.5	19.6	-0.37	-1.85	17103516.0	338042543.85	3018
2014-05-21	19.7	20.15	19.6	19.97	0.35	1.78	45311498.0	902195338.95	5243
2014-05-20	19.5	19.9	19.45	19.62	0.12	0.62	53078184.0	1043871833.3	5652
2014-05-19	19.6	19.8	19.15	19.5	-0.06	-0.31	64065462.0	1250067129.85	7921
2014-05-18	19.15	19.8	19.05	19.56	0.59	3.11	37068121.0	718327641.7	5531
2014-05-15	18.8	18.95	18.8	18.97	0.15	0.8	7951801.0	150198443.5	2058
2014-05-14	18.95	18.95	18.8	18.82	-0.13	-0.69	9054618.0	170924456.3	2044
2014-05-13	18.7	18.95	18.7	18.95	0.26	1.39	27008707.0	509750146.1	4356
2014-05-12	18.6	18.7	18.6	18.69	0.06	0.32	3352250.0	62474774.4	945
2014-05-11	18.7	18.8	18.6	18.63	0.0	0.0	9846885.0	183772514.15	1423
2014-05-08	18.6	18.8	18.6	18.63	0.03	0.16	8089609.0	151096428.85	1394
2014-05-07	18.6	18.7	18.6	18.6	-0.07	-0.37	3097857.0	57646798.2	902
2014-05-06	18.7	18.8	18.5	18.67	0.0	0.0	8010321.0	149478354.6	1579
2014-05-05	18.8	18.8	18.6	18.67	-0.02	-0.11	4428554.0	82685874.25	1108
2014-05-04	18.5	18.85	18.5	18.69	0.19	1.03	16863380.0	315163633.7	2576
2014-05-01	18.5	18.6	18.4	18.5	0.0	0.0	3714597.0	68776644.55	1484
2014-04-30	18.6	18.7	18.5	18.5	-0.08	-0.43	5410276.0	100317550.45	1744
2014-04-29	18.6	18.8	18.5	18.58	-0.04	-0.21	6821084.0	127052609.8	1682
2014-04-28	18.7	18.8	18.6	18.62	-0.05	-0.27	8098913.0	151343343.8	1641
2014-04-27	18.7	18.85	18.6	18.67	0.02	0.11	11435845.0	213939921.75	2431
2014-04-24	18.6	18.8	18.5	18.65	0.05	0.27	12981015.0	242235119.85	3047
2014-04-23	19.25	19.6	18.4	18.6	-0.55	-2.87	56412974.0	1067635952.0	9042
2014-04-22	18.8	19.35	18.8	19.15	0.37	1.97	21416414.0	408091397.5	3696
2014-04-21	18.85	18.95	18.7	18.78	-0.02	-0.11	6621964.0	124559416.3	1343
2014-04-20	18.6	18.85	18.6	18.8	0.26	1.4	9662418.0	180934950.05	2176
2014-04-17	18.7	18.7	18.5	18.54	-0.13	-0.7	4623707.0	86072455.45	1574
2014-04-16	18.8	18.95	18.6	18.67	0.26	1.41	18246242.0	343063938.45	3663
2014-04-15	18.3	18.4	18.25	18.41	0.11	0.6	3748513.0	68753277.2	1382
2014-04-14	18.25	18.3	18.15	18.3	0.11	0.6	2287281.0	41719134.0	1063
2014-04-13	18.25	18.3	18.15	18.19	-0.22	-1.2	3394447.0	61764314.95	1703
2014-04-10	18.5	18.5	18.25	18.41	-0.09	-0.49	5954899.0	109260017.7	2195
2014-04-09	18.8	18.85	18.25	18.5	-0.28	-1.49	13119543.0	243907755.35	3475
2014-04-08	18.8	18.85	18.7	18.78	-0.09	-0.48	5553057.0	104268176.7	1530
2014-04-07	18.5	18.85	18.3	18.87	0.27	1.45	10416223.0	192684893.45	3207
2014-04-06	18.85	18.95	18.5	18.6	-0.37	-1.95	8209082.0	153417749.65	2861
2014-04-03	19.05	19.05	18.85	18.97	-0.09	-0.47	3510939.0	66575000.4	1396
2014-04-02	19.05	19.25	18.95	19.06	0.0	0.0	5614666.0	107193424.45	1175
2014-04-01	19.05	19.15	18.95	19.06	-0.09	-0.47	2800860.0	53398707.7	1026
2014-03-31	19.15	19.25	18.85	19.15	0.0	0.0	10026272.0	191174953.65	1664
2014-03-30	19.15	19.25	18.95	19.15	0.09	0.47	4506986.0	86066238.2	1292
2014-03-27	19.35	19.35	18.95	19.06	-0.28	-1.45	6500570.0	124287578.05	1685
2014-03-26	19.25	19.45	19.15	19.34	0.19	0.99	6901669.0	133046386.05	1640
2014-03-25	19.25	19.25	19.05	19.15	0.0	0.0	4647904.0	89183915.85	1168
2014-03-24	19.45	19.45	19.05	19.15	-0.19	-0.98	8736822.0	168233094.1	1824
2014-03-23	19.05	19.45	18.85	19.34	0.47	2.49	20039160.0	383494666.15	2978
2014-03-20	18.85	19.05	18.8	18.87	0.0	0.0	15917759.0	301038574.9	2603
2014-03-19	18.95	18.95	18.7	18.87	0.0	0.0	8153554.0	153439602.85	1827
2014-03-18	18.95	19.45	18.85	18.87	0.0	0.0	29137208.0	556958147.45	5300
2014-03-17	18.85	18.95	18.8	18.87	0.09	0.48	5997365.0	113131453.65	1655
2014-03-16	18.6	19.05	18.5	18.78	0.18	0.97	15014179.0	282512622.05	3238
2014-03-13	18.6	18.8	18.6	18.6	0.0	0.0	6367994.0	118871737.9	2004
2014-03-12	18.8	18.8	18.5	18.6	-0.27	-1.43	8903295.0	165947056.7	2674
2014-03-11	18.95	19.35	18.8	18.87	-0.1	-0.53	11199072.0	212673216.85	3302
2014-03-10	18.85	19.6	18.85	18.97	-0.09	-0.47	25936774.0	497540104.05	6346
2014-03-09	17.5	19.35	17.5	19.06	1.48	8.42	68014706.0	1267253745.25	10906
2014-03-06	17.6	17.65	17.4	17.58	0.09	0.51	11163647.0	195470166.8	1961
2014-03-05	17.75	17.85	17.4	17.49	-0.18	-1.02	18726596.0	328942026.75	3380
2014-03-04	17.4	17.75	17.4	17.67	0.37	2.14	20081395.0	352395217.05	2890
2014-03-03	17.65	17.65	17.1	17.3	-0.37	-2.09	12507821.0	217363187.7	2944
2014-03-02	17.6	17.95	17.4	17.67	0.09	0.51	21436089.0	378509905.7	3346
2014-02-27	17.65	17.75	17.5	17.58	-0.09	-0.51	9248960.0	162923236.6	2143
2014-02-26	17.75	17.95	17.65	17.67	-0.09	-0.51	16772191.0	298488481.95	3557
2014-02-25	17.5	17.75	17.3	17.76	0.27	1.54	18424687.0	322750425.0	4089
2014-02-24	17.2	17.5	17.1	17.49	0.28	1.63	7480464.0	129695382.7	1998
2014-02-23	17.2	17.4	17.1	17.21	0.19	1.12	14948197.0	257522418.4	2956
2014-02-20	16.95	17.0	16.85	17.02	0.18	1.07	10806639.0	183051630.8	1443
2014-02-19	16.75	17.0	16.75	16.84	0.09	0.54	11673013.0	197620498.6	2050
2014-02-18	16.85	16.85	16.75	16.75	-0.09	-0.53	2582688.0	43310736.3	802
2014-02-17	16.85	16.95	16.75	16.84	0.0	0.0	3033519.0	51065255.05	916
2014-02-16	16.85	16.95	16.75	16.84	0.0	0.0	2503553.0	42140207.85	839
2014-02-13	16.85	16.95	16.75	16.84	-0.09	-0.53	4608692.0	77750341.1	1035
2014-02-12	16.85	16.95	16.85	16.93	0.09	0.53	1726315.0	29081194.65	707
2014-02-11	16.85	16.95	16.75	16.84	-0.09	-0.53	2016901.0	33961689.15	829
2014-02-10	16.95	16.95	16.85	16.93	0.0	0.0	1770976.0	29849614.35	892
2014-02-09	17.0	17.1	16.85	16.93	0.0	0.0	5090974.0	86438660.9	1131
2014-02-06	16.95	17.0	16.85	16.93	0.0	0.0	3938628.0	66693418.9	1086
2014-02-05	16.85	17.2	16.85	16.93	0.18	1.07	18209291.0	309678544.75	3021
2014-02-04	16.65	16.85	16.55	16.75	0.1	0.6	4802051.0	80303299.55	1137
2014-02-03	16.65	16.95	16.65	16.65	-0.1	-0.6	7045428.0	118221998.95	1468
2014-02-02	16.65	16.75	16.55	16.75	0.1	0.6	1805918.0	30088904.55	809
2014-01-30	16.65	16.75	16.55	16.65	-0.1	-0.6	2655522.0	44226814.75	992
2014-01-29	16.65	16.85	16.65	16.75	0.1	0.6	2944278.0	49313379.25	889
2014-01-28	16.65	16.75	16.55	16.65	0.0	0.0	1536887.0	25602144.6	811
2014-01-27	16.65	16.75	16.55	16.65	0.09	0.54	1850812.0	30838318.0	928
2014-01-26	16.55	16.75	16.45	16.56	-0.19	-1.13	4576163.0	76092507.3	1521
2014-01-23	16.75	16.85	16.65	16.75	-0.09	-0.53	5150927.0	86323775.95	1319
2014-01-22	16.95	16.95	16.75	16.84	-0.09	-0.53	4117328.0	69235060.3	1414
2014-01-21	16.95	17.0	16.75	16.93	-0.46	-2.65	10001755.0	169073277.8	2380
2014-01-20	17.5	17.5	17.3	17.39	0.0	0.0	2370204.0	41260433.65	811
2014-01-19	17.4	17.6	17.4	17.39	-0.1	-0.57	4025312.0	70197632.2	1109
2014-01-16	17.6	17.65	17.4	17.49	-0.09	-0.51	6390007.0	112004707.6	1500
2014-01-15	17.5	17.75	17.4	17.58	0.09	0.51	18672273.0	328326428.05	3488
2014-01-14	17.4	17.5	17.3	17.49	0.1	0.58	4528568.0	78768852.3	1164
2014-01-13	17.65	17.65	17.4	17.39	-0.19	-1.08	4173857.0	73082298.55	1248
2014-01-12	17.4	17.65	17.4	17.58	0.19	1.09	9627704.0	168930642.6	2027
2014-01-09	17.5	17.6	17.3	17.39	-0.1	-0.57	9283717.0	161994892.2	1553
2014-01-08	17.5	17.6	17.3	17.49	0.0	0.0	6990517.0	121893639.65	1214
2014-01-07	17.3	17.6	17.2	17.49	0.1	0.58	7147036.0	124448150.75	1556
2014-01-06	17.4	17.5	17.2	17.39	-0.1	-0.57	4762896.0	82648778.45	1085
2014-01-05	17.4	17.5	17.3	17.49	0.1	0.58	4858509.0	84487448.45	1104
2014-01-02	17.5	17.6	17.3	17.39	-0.1	-0.57	7127112.0	124204693.85	1685
2014-01-01	17.2	17.6	17.1	17.49	0.28	1.63	8129385.0	141187634.65	1980
2013-12-31	17.3	17.5	17.1	17.21	-0.09	-0.52	9185354.0	158747463.5	2231
2013-12-30	17.0	17.4	16.95	17.3	0.28	1.65	13964695.0	240233177.5	2589
2013-12-29	16.95	17.1	16.95	17.02	0.09	0.53	3835359.0	65258249.6	1064
2013-12-26	16.95	17.0	16.95	16.93	0.0	0.0	1313215.0	22256062.65	697
2013-12-25	16.95	17.0	16.95	16.93	0.0	0.0	1152286.0	19536709.15	529
2013-12-24	17.0	17.1	16.95	16.93	-0.09	-0.53	3471656.0	58963893.15	899
2013-12-23	17.0	17.1	16.95	17.02	-0.1	-0.58	2747612.0	46772620.45	872
2013-12-22	17.0	17.1	17.0	17.12	0.0	0.0	2521068.0	42967176.3	1079
2013-12-19	17.1	17.2	17.0	17.12	0.0	0.0	3848583.0	65699753.85	897
2013-12-18	17.0	17.2	16.95	17.12	0.1	0.59	5344091.0	91201136.9	1043
2013-12-17	17.1	17.2	16.95	17.02	-0.1	-0.58	5562365.0	94918393.6	1118
2013-12-16	16.95	17.1	16.85	17.12	0.1	0.59	4097249.0	69600545.75	985
2013-12-15	16.95	17.0	16.85	17.02	0.18	1.07	3774158.0	63830024.1	1044
2013-12-12	16.95	16.95	16.85	16.84	-0.09	-0.53	914869.0	15432464.1	506
2013-12-11	16.95	17.0	16.95	16.93	0.0	0.0	1991824.0	33739262.65	645
2013-12-10	16.95	17.0	16.85	16.93	0.0	0.0	2346417.0	39725169.45	837
2013-12-09	16.95	16.95	16.85	16.93	0.0	0.0	1349336.0	22752477.75	657
2013-12-08	16.85	16.95	16.85	16.93	0.18	1.07	1882477.0	31745253.6	770
2013-12-05	16.85	16.95	16.75	16.75	-0.18	-1.06	1217461.0	20495242.1	709
2013-12-04	16.85	16.95	16.75	16.93	0.09	0.53	2051210.0	34486132.1	969
2013-12-03	17.0	17.0	16.85	16.84	-0.18	-1.06	3163494.0	53509074.4	1300
2013-12-02	17.0	17.0	16.95	17.02	0.09	0.53	1279195.0	21703127.6	631
2013-12-01	17.0	17.1	16.95	16.93	-0.09	-0.53	1730147.0	29434282.4	722
2013-11-28	17.1	17.1	17.0	17.02	-0.1	-0.58	4134723.0	70532034.9	1118
2013-11-27	17.1	17.1	17.0	17.12	0.1	0.59	1126989.0	19252886.75	600
2013-11-26	17.1	17.2	17.0	17.02	-0.1	-0.58	4595681.0	78680884.1	944
2013-11-25	17.3	17.4	17.1	17.12	-0.18	-1.04	9482732.0	163754518.85	1259
2013-11-24	17.1	17.3	17.1	17.3	0.18	1.05	4789688.0	82445634.45	988
2013-11-21	17.1	17.2	17.0	17.12	0.0	0.0	4115661.0	70416596.85	692
2013-11-20	17.1	17.2	17.0	17.12	0.0	0.0	2035431.0	34844538.85	610
2013-11-19	17.2	17.2	17.0	17.12	-0.09	-0.52	3986155.0	68208411.65	1004
2013-11-18	17.1	17.3	17.0	17.21	0.09	0.53	7946476.0	136787821.05	1530
2013-11-17	17.0	17.2	17.0	17.12	0.1	0.59	3857285.0	66008390.3	924
2013-11-14	17.1	17.1	17.0	17.02	-0.1	-0.58	1381285.0	23547462.7	625
2013-11-13	17.1	17.2	17.0	17.12	0.0	0.0	2086729.0	35692378.45	694
2013-11-12	17.2	17.3	17.1	17.12	0.0	0.0	5829308.0	100056548.3	1274
2013-11-11	17.1	17.2	17.0	17.12	0.0	0.0	4600346.0	78908917.2	1146
2013-11-10	17.0	17.3	17.0	17.12	0.1	0.59	6280706.0	107747478.65	1353
2013-11-07	17.0	17.1	16.95	17.02	0.09	0.53	1919448.0	32734736.0	788
2013-11-06	17.1	17.1	16.95	16.93	-0.19	-1.11	3692744.0	62880912.65	1001
2013-11-05	17.0	17.2	17.0	17.12	0.1	0.59	3854240.0	65956131.5	1020
2013-11-04	17.0	17.1	16.95	17.02	0.0	0.0	2439738.0	41541130.9	837
2013-11-03	17.0	17.1	16.95	17.02	0.09	0.53	3590368.0	61115796.65	1177
2013-10-31	17.0	17.1	16.85	16.93	-0.09	-0.53	4843769.0	82156516.3	1422
2013-10-30	17.2	17.3	16.95	17.02	-0.1	-0.58	7201439.0	123313922.9	1666
2013-10-29	17.1	17.2	16.95	17.12	-0.09	-0.52	6804013.0	115929958.85	1666
2013-10-28	17.4	17.5	16.95	17.21	-0.74	-4.12	14009091.0	241124770.9	3890
2013-10-27	17.75	18.05	17.75	17.95	0.19	1.07	7623176.0	136373155.8	1502
2013-10-24	17.95	18.05	17.65	17.76	-0.28	-1.55	7295651.0	130113529.65	1438
2013-10-23	17.75	18.05	17.65	18.04	0.18	1.01	7288275.0	130292085.3	1479
2013-10-22	18.15	18.3	17.65	17.86	-0.27	-1.49	10616246.0	191915196.9	2411
2013-10-21	17.65	18.3	17.6	18.13	0.37	2.08	18455740.0	329929971.05	3267
2013-10-20	17.3	17.75	17.3	17.76	0.74	4.35	10851004.0	190561862.4	2216
2013-10-10	17.0	17.1	16.95	17.02	0.09	0.53	2921559.0	49730967.95	991
2013-10-09	16.95	17.0	16.85	16.93	-0.09	-0.53	1893145.0	32065130.45	854
2013-10-08	17.0	17.0	16.85	17.02	0.0	0.0	1742330.0	29516589.35	845
2013-10-07	17.0	17.1	16.95	17.02	0.0	0.0	3284208.0	55840169.25	943
2013-10-06	17.3	17.4	16.85	17.02	-0.37	-2.13	4642033.0	79253325.1	1759
2013-10-03	17.4	17.4	17.3	17.39	0.0	0.0	1356263.0	23497253.3	882
2013-10-02	17.5	17.6	17.3	17.39	-0.1	-0.57	3607218.0	62831083.15	1311
2013-10-01	17.6	17.65	17.4	17.49	-0.09	-0.51	4009131.0	70293044.45	1290
2013-09-30	17.6	17.65	17.5	17.58	0.0	0.0	3217069.0	56503145.2	920
2013-09-29	17.65	17.75	17.6	17.58	-0.18	-1.01	3606400.0	63587104.5	1159
2013-09-26	17.75	17.85	17.6	17.76	-0.1	-0.56	6523065.0	115593514.8	1554
2013-09-25	17.75	18.05	17.65	17.86	0.1	0.56	11095674.0	197845575.15	2014
2013-09-24	17.6	18.05	17.6	17.76	0.18	1.02	10993790.0	195990919.45	2111
2013-09-19	17.95	18.15	17.6	17.58	-0.28	-1.57	18928999.0	336958306.4	3639
2013-09-18	17.5	18.15	17.2	17.86	0.37	2.12	19469558.0	343054187.45	3910
2013-09-17	17.5	17.65	17.4	17.49	0.0	0.0	12877810.0	225911722.75	2204
2013-09-16	17.6	17.65	17.4	17.49	-0.09	-0.51	9887549.0	173492796.85	2070
2013-09-15	17.2	17.6	17.1	17.58	0.65	3.84	14275418.0	247304204.35	2994
2013-09-12	16.85	17.0	16.75	16.93	0.09	0.53	5773430.0	97469810.85	1546
2013-09-11	16.95	17.0	16.75	16.84	-0.09	-0.53	4828195.0	81599791.9	1406
2013-09-10	17.0	17.1	16.85	16.93	0.46	2.79	20171282.0	341994618.35	3619
2013-09-09	16.4	16.45	16.2	16.47	0.09	0.55	5221651.0	85452622.0	1407
2013-09-08	16.75	16.85	16.3	16.38	-0.18	-1.09	9566317.0	158229783.55	2013
2013-09-05	16.4	16.65	16.3	16.56	0.18	1.1	8486548.0	139086400.0	2368
2013-09-04	16.65	16.75	16.4	16.38	-0.46	-2.73	5343584.0	88337199.7	2329
2013-09-03	17.1	17.2	16.65	16.84	-0.28	-1.64	6328662.0	106951416.0	2059
2013-09-02	17.3	17.3	17.0	17.12	-0.18	-1.04	5762713.0	98992149.05	1686
2013-09-01	17.2	17.4	17.0	17.3	0.46	2.73	11244221.0	193662104.5	2261
2013-08-29	17.1	17.3	16.75	16.84	0.0	0.0	15043890.0	256007881.7	2849
2013-08-28	16.3	17.3	16.1	16.84	0.09	0.54	16684547.0	280879033.45	4023
2013-08-27	18.15	18.15	16.65	16.75	-1.66	-9.02	15338708.0	266104244.55	4931
2013-08-26	18.6	18.7	18.25	18.41	-0.28	-1.5	7913335.0	145832617.7	2665
2013-08-25	18.85	18.95	18.6	18.69	-0.28	-1.48	9492251.0	177882136.4	2252
2013-08-22	19.05	19.05	18.85	18.97	-0.09	-0.47	4477110.0	85002740.1	1437
2013-08-21	19.05	19.15	18.95	19.06	0.09	0.47	5056078.0	96404626.35	1427
2013-08-20	18.95	19.35	18.85	18.97	-0.09	-0.47	14843429.0	283602370.65	2163
2013-08-19	19.15	19.35	18.95	19.06	-0.09	-0.47	13858611.0	264547428.75	2273
2013-08-18	18.8	19.25	18.7	19.15	0.37	1.97	19717260.0	375159639.45	3757
2013-08-15	18.8	18.95	18.7	18.78	-0.09	-0.48	5855400.0	110141770.3	1487
2013-08-14	18.95	19.05	18.7	18.87	-0.19	-1.0	8469513.0	159837079.1	1674
2013-08-13	18.85	19.05	18.8	19.06	0.28	1.49	10267666.0	194193192.4	1956
2013-08-05	18.85	19.05	18.7	18.78	0.0	0.0	9891343.0	186591751.55	2359
2013-08-04	18.8	18.95	18.7	18.78	0.09	0.48	8663941.0	163040897.9	2285
2013-08-01	18.8	19.15	18.7	18.69	-0.09	-0.48	16585119.0	314267023.25	3565
2013-07-31	18.95	18.95	18.7	18.78	-0.09	-0.48	9650540.0	181129055.85	3146
2013-07-30	19.35	19.5	18.8	18.87	0.09	0.48	33541418.0	642460147.75	7441
2013-07-29	18.6	18.8	18.5	18.78	0.18	0.97	7894132.0	147232828.5	1720
2013-07-28	18.3	18.8	18.25	18.6	0.37	2.03	15800382.0	293430395.8	2983
2013-07-25	18.15	18.25	18.05	18.23	0.0	0.0	3852041.0	70010206.65	1139
2013-07-24	18.3	18.4	18.15	18.23	0.0	0.0	3507846.0	64036334.9	1093
2013-07-23	18.15	18.4	18.15	18.23	0.1	0.55	8923944.0	162897882.6	1772
2013-07-22	18.05	18.25	17.95	18.13	0.09	0.5	5362080.0	97089521.6	1176
2013-07-21	17.85	18.25	17.75	18.04	0.09	0.5	5989284.0	107846526.4	1621
2013-07-18	18.05	18.15	17.85	17.95	-0.18	-0.99	2995014.0	53911308.45	1153
2013-07-17	18.15	18.15	17.95	18.13	0.0	0.0	2666810.0	48094088.65	971
2013-07-16	18.25	18.25	17.85	18.13	-0.19	-1.04	6508944.0	117586100.25	1768
2013-07-15	18.25	18.3	18.15	18.32	0.09	0.49	1145364.0	20900575.15	593
2013-07-14	18.25	18.3	18.25	18.23	-0.09	-0.49	1765062.0	32190850.3	823
2013-07-11	18.25	18.3	18.15	18.32	0.19	1.05	1556723.0	28362195.2	877
2013-07-10	18.15	18.25	18.05	18.13	0.0	0.0	1319855.0	23944683.2	709
2013-07-09	18.25	18.3	18.15	18.13	-0.1	-0.55	1327559.0	24164653.9	827
2013-07-08	18.4	18.4	18.15	18.23	-0.09	-0.49	2976296.0	54348283.95	1362
2013-07-07	18.4	18.5	18.3	18.32	0.0	0.0	3411157.0	62697379.75	1058
2013-07-04	18.4	18.5	18.3	18.32	0.0	0.0	2481007.0	45659082.9	1027
2013-07-03	18.4	18.4	18.25	18.32	-0.09	-0.49	2451132.0	44897268.55	1138
2013-07-02	18.4	18.5	18.3	18.41	0.0	0.0	2928152.0	53910461.45	1177
2013-07-01	18.3	18.6	18.3	18.41	0.09	0.49	7711910.0	141985246.65	1701
2013-06-30	18.15	18.5	18.05	18.32	-0.28	-1.51	11407666.0	208112463.8	2939
2013-06-26	18.8	18.85	18.5	18.6	-0.18	-0.96	9304256.0	173497543.9	2494
2013-06-25	18.6	18.8	18.6	18.78	0.28	1.51	10313823.0	193023002.35	2408
2013-06-24	18.7	18.8	18.4	18.5	-0.28	-1.49	10951984.0	203607181.45	2734
2013-06-23	18.95	19.15	18.7	18.78	-0.09	-0.48	17314924.0	326908556.0	3919
2013-06-22	17.95	18.85	17.75	18.87	0.55	3.0	22950199.0	425168841.5	5203
2013-06-19	18.4	18.5	18.05	18.32	0.0	0.0	11821828.0	216775065.25	3087
2013-06-18	18.4	18.6	18.25	18.32	-0.18	-0.97	15727805.0	290201163.5	3234
2013-06-17	18.05	18.5	17.95	18.5	0.74	4.17	20185019.0	368682183.75	4384
2013-06-16	17.2	18.05	17.2	17.76	0.46	2.66	18447593.0	325949526.2	4558
2013-06-15	18.6	18.7	17.1	17.3	-1.67	-8.8	20951450.0	379717534.95	7062
2013-06-12	18.85	19.15	18.8	18.97	0.0	0.0	9936222.0	188732894.1	2751
2013-06-11	18.8	19.15	18.7	18.97	0.1	0.53	12323192.0	233244006.85	3480
2013-06-10	19.05	19.35	18.8	18.87	-0.19	-1.0	25465894.0	486356733.35	6217
2013-06-09	18.3	19.25	18.15	19.06	0.74	4.04	40752343.0	765755203.75	8304
2013-06-08	18.7	18.85	18.3	18.32	0.37	2.06	19291827.0	358646345.4	6344
2013-06-05	17.95	18.15	17.65	17.95	-0.28	-1.54	15079388.0	269776828.95	4846
2013-06-04	19.05	19.05	18.15	18.23	0.37	2.07	49472756.0	916594909.95	13224
2013-06-03	17.65	17.85	17.6	17.86	1.58	9.71	18937236.0	336563167.4	4377
2013-06-02	16.3	16.45	16.2	16.28	0.0	0.0	16519879.0	269524635.6	2950
2013-06-01	16.0	16.4	15.8	16.28	-0.1	-0.61	11560242.0	186589179.2	3033
2013-05-29	16.55	16.65	16.3	16.38	-0.09	-0.55	8464141.0	139300236.05	2352
2013-05-28	16.55	16.75	16.45	16.47	0.0	0.0	7926248.0	131394814.6	1693
2013-05-27	16.65	16.75	16.4	16.47	-0.18	-1.08	10257078.0	169831406.95	2202
2013-05-26	16.75	16.95	16.55	16.65	-0.1	-0.6	6952777.0	116254598.9	2022
2013-05-25	16.4	17.0	16.2	16.75	0.28	1.7	25683313.0	429581889.5	4858
2013-05-22	16.55	16.75	16.2	16.47	0.0	0.0	18888290.0	311295654.2	3640
2013-05-21	15.9	16.75	15.9	16.47	0.56	3.52	26397332.0	435017893.85	5003
2013-05-20	16.0	16.4	15.9	15.91	-0.1	-0.62	14752003.0	238185873.75	2952
2013-05-19	15.75	16.4	15.65	16.01	0.37	2.37	18206612.0	291445413.25	4284
2013-05-18	15.1	15.8	15.1	15.64	0.47	3.1	14891604.0	231652216.8	3092
2013-05-15	15.15	15.15	14.9	15.17	-0.1	-0.65	5508366.0	83035289.25	1877
2013-05-14	15.35	15.45	15.15	15.27	-0.18	-1.17	2599603.0	39836488.65	1112
2013-05-13	15.45	15.45	15.25	15.45	0.0	0.0	3402347.0	52276920.75	1384
2013-05-12	15.55	15.65	15.45	15.45	-0.09	-0.58	2150166.0	33426654.25	790
2013-05-11	15.55	15.65	15.45	15.54	0.09	0.58	2778941.0	43207379.6	1059
2013-05-08	15.55	15.55	15.35	15.45	-0.09	-0.58	3213617.0	49667585.75	891
2013-05-07	15.25	15.55	15.25	15.54	0.09	0.58	2350245.0	36135424.05	1112
2013-05-06	15.45	15.45	15.25	15.45	0.0	0.0	3051099.0	46856688.75	1453
2013-05-05	15.75	15.75	15.35	15.45	-0.28	-1.78	5010867.0	78034385.05	1796
2013-05-04	15.55	15.8	15.55	15.73	0.19	1.22	8166519.0	128057078.25	2294
2013-05-01	15.9	15.9	15.25	15.54	-0.65	-4.01	21080714.0	327577312.65	5173
2013-04-30	17.0	17.0	16.0	16.19	-0.83	-4.88	24585167.0	404853619.0	5650
2013-04-29	17.1	17.6	16.75	17.02	-0.28	-1.62	15495321.0	264942151.8	4219
2013-04-28	17.0	17.4	16.95	17.3	0.37	2.19	12219544.0	210613577.35	3993
2013-04-27	16.4	17.1	16.4	16.93	0.55	3.36	18840708.0	316707182.7	4775
2013-04-24	16.3	16.65	16.2	16.38	0.1	0.61	15037288.0	246866082.55	3368
2013-04-23	16.0	16.4	16.0	16.28	0.27	1.69	12515235.0	201984150.35	3229
2013-04-22	16.0	16.2	15.8	16.01	0.0	0.0	7650229.0	122370962.35	2074
2013-04-21	15.65	16.1	15.65	16.01	0.28	1.78	12234032.0	194371132.35	2881
2013-04-20	15.45	15.8	15.35	15.73	0.37	2.41	13239276.0	206517895.5	2741
2013-04-17	15.45	15.75	15.35	15.36	0.0	0.0	13705444.0	212804139.05	3161
2013-04-16	15.1	15.45	15.1	15.36	0.09	0.59	8789784.0	133970922.05	2258
2013-04-15	15.25	15.35	15.15	15.27	-0.09	-0.59	5772144.0	88075339.45	1290
2013-04-14	15.15	15.35	15.1	15.36	0.19	1.25	6977754.0	106138625.05	1719
2013-04-13	15.0	15.45	15.0	15.17	0.09	0.6	9581316.0	145529578.85	2410
2013-04-10	15.0	15.1	14.9	15.08	0.09	0.6	2453150.0	36737934.2	1382
2013-04-09	15.0	15.1	14.9	14.99	0.0	0.0	2725567.0	40843328.6	1468
2013-04-08	15.0	15.1	14.9	14.99	-0.09	-0.6	2535500.0	38010930.5	1403
2013-04-07	15.0	15.1	15.0	15.08	0.0	0.0	2343214.0	35153345.85	1167
2013-04-06	15.15	15.15	14.9	15.08	-0.09	-0.59	3300644.0	49661225.0	1716
2013-04-03	15.15	15.25	15.1	15.17	0.09	0.6	2295927.0	34772471.75	1186
2013-04-02	15.1	15.15	15.1	15.08	0.0	0.0	1789100.0	27107794.65	833
2013-04-01	15.1	15.15	15.1	15.08	0.0	0.0	2150104.0	32480756.7	1090
2013-03-31	15.25	15.25	15.0	15.08	-0.19	-1.24	3708189.0	56091727.75	1575
2013-03-30	15.45	15.45	15.15	15.27	-0.18	-1.17	5508016.0	84375616.95	2187
2013-03-27	15.55	15.75	15.45	15.45	-0.19	-1.21	5915156.0	91966118.6	1685
2013-03-26	15.55	15.75	15.45	15.64	0.0	0.0	7156401.0	111717031.55	1625
2013-03-25	15.55	15.65	15.45	15.64	0.19	1.23	3949188.0	61332740.05	1177
2013-03-24	15.65	15.75	15.35	15.45	-0.19	-1.21	6741063.0	104782169.7	1636
2013-03-23	15.55	15.9	15.45	15.64	0.0	0.0	7005889.0	109763370.25	1934
2013-03-20	15.65	15.65	15.35	15.64	0.1	0.64	4235721.0	65561221.95	1374
2013-03-19	15.55	15.75	15.45	15.54	0.0	0.0	3269491.0	51008358.2	1083
2013-03-18	15.65	15.8	15.45	15.54	-0.19	-1.21	6152562.0	95990536.35	1649
2013-03-17	15.45	15.9	15.35	15.73	0.28	1.81	9922183.0	155145373.35	2638
2013-03-16	15.45	15.65	15.35	15.45	0.18	1.18	4675417.0	72313249.35	1676
2013-03-13	15.1	15.25	15.0	15.27	0.19	1.26	3322887.0	50364946.7	1544
2013-03-12	15.45	15.45	15.1	15.08	-0.37	-2.39	6521192.0	99330854.75	1833
2013-03-11	15.65	15.65	15.35	15.45	-0.19	-1.21	5067492.0	78462409.2	1376
2013-03-10	15.25	15.8	15.15	15.64	0.37	2.42	10129816.0	157761094.0	3205
2013-03-09	15.25	15.45	15.15	15.27	0.1	0.66	3103213.0	47505083.75	1196
2013-03-06	15.1	15.25	15.1	15.17	0.09	0.6	2866797.0	43441827.0	1032
2013-03-05	15.0	15.15	15.0	15.08	0.09	0.6	2989222.0	45057579.95	1146
2013-03-04	15.1	15.15	14.9	14.99	-0.18	-1.19	3435474.0	51615476.8	1736
2013-03-03	15.35	15.35	15.1	15.17	-0.19	-1.24	4268227.0	64922039.15	2126
2013-03-02	15.65	15.75	15.25	15.36	-0.18	-1.16	7382346.0	114070235.05	3135
2013-02-27	15.9	16.45	15.55	15.54	-0.47	-2.94	23382708.0	375880593.65	6395
2013-02-26	16.1	16.3	15.75	16.01	-0.37	-2.26	17333064.0	277398668.9	4753
2013-02-25	16.0	16.55	15.9	16.38	0.47	2.95	18667044.0	301378901.65	4971
2013-02-24	15.55	16.65	15.35	15.91	0.27	1.73	26024322.0	416944895.5	5589
2013-02-23	15.65	15.9	15.45	15.64	-0.09	-0.57	6748969.0	106210415.0	2286
2013-02-20	15.35	16.1	15.25	15.73	0.37	2.41	19466155.0	306437529.65	4061
2013-02-19	15.35	15.35	15.15	15.36	0.0	0.0	2379317.0	36349242.55	1278
2013-02-18	15.35	15.35	15.25	15.36	0.0	0.0	1941875.0	29694574.9	1123
2013-02-17	15.45	15.55	15.25	15.36	-0.18	-1.16	3450707.0	53082111.7	1306
2013-02-16	15.35	15.65	15.35	15.54	0.27	1.77	4440923.0	68727201.3	1750
2013-02-13	15.35	15.45	15.25	15.27	-0.18	-1.17	3630704.0	55775181.3	1274
2013-02-12	15.65	15.65	15.35	15.45	-0.19	-1.21	5214935.0	80628786.4	1453
2013-02-11	15.25	15.75	15.25	15.64	0.37	2.42	9163618.0	142076810.65	2349
2013-02-10	15.15	15.35	15.1	15.27	0.19	1.26	3264691.0	49902496.65	1345
2013-02-09	15.45	15.55	15.1	15.08	-0.19	-1.24	4902547.0	74787492.1	1766
2013-02-06	15.65	15.65	15.15	15.27	-0.18	-1.17	4805152.0	74027554.25	2088
2013-02-05	15.45	15.75	15.25	15.45	-0.09	-0.58	7138414.0	110515607.45	2579
2013-02-04	15.25	15.9	15.15	15.54	0.27	1.77	15168172.0	237421799.45	3721
2013-02-03	15.75	15.75	15.15	15.27	-0.46	-2.92	7431078.0	114947020.65	3129
2013-02-02	15.75	16.2	15.65	15.73	-0.28	-1.75	20533166.0	326102693.75	5805
2013-01-30	15.1	16.55	15.1	16.01	0.93	6.17	47079299.0	755765335.35	11156
2013-01-29	15.0	15.1	14.9	15.08	0.09	0.6	2443847.0	36596418.5	1105
2013-01-28	15.15	15.15	14.9	14.99	-0.18	-1.19	3853089.0	57892986.0	1504
2013-01-27	15.25	15.35	15.1	15.17	-0.1	-0.65	3099637.0	47190683.15	1209
2013-01-26	15.15	15.25	15.1	15.27	0.28	1.87	3945619.0	59814823.85	1337
2013-01-23	15.1	15.25	15.0	14.99	-0.09	-0.6	3503199.0	52880614.55	1286
2013-01-22	14.8	15.35	14.7	15.08	0.28	1.89	7131095.0	107554080.1	2131
2013-01-21	14.9	14.9	14.7	14.8	-0.28	-1.86	2433376.0	35965849.0	1477
2013-01-20	15.0	15.1	14.9	15.08	0.09	0.6	1223517.0	18364325.5	826
2013-01-19	15.0	15.1	14.9	14.99	-0.09	-0.6	1698327.0	25431647.65	984
2013-01-16	15.1	15.15	15.0	15.08	-0.09	-0.59	1585309.0	23876867.75	984
2013-01-15	15.25	15.25	15.1	15.17	-0.1	-0.65	1982958.0	30079393.45	928
2013-01-14	15.25	15.35	15.15	15.27	0.0	0.0	1988599.0	30333519.1	1077
2013-01-13	15.25	15.35	15.15	15.27	0.0	0.0	2640289.0	40245470.35	1224
2013-01-12	15.15	15.45	15.15	15.27	0.0	0.0	5564089.0	85180590.1	1703
2013-01-09	15.1	15.25	15.0	15.27	0.19	1.26	2948941.0	44722913.35	1350
2013-01-08	15.25	15.35	14.9	15.08	-0.28	-1.82	4367834.0	66076186.55	1936
2013-01-07	15.15	15.45	15.1	15.36	0.19	1.25	4047427.0	61667212.65	1630
2013-01-06	15.45	15.55	15.1	15.17	-0.37	-2.38	8812802.0	134639530.35	2806
2013-01-05	14.9	15.65	14.8	15.54	0.64	4.3	8363612.0	126147556.45	3099
2013-01-02	14.7	14.9	14.7	14.9	0.28	1.92	2290336.0	33841241.9	1364
2013-01-01	14.7	14.8	14.6	14.62	0.0	0.0	1882520.0	27658225.7	1041
2012-12-31	14.8	14.9	14.55	14.62	-0.28	-1.88	3449736.0	50629752.95	1451
2012-12-30	14.7	15.0	14.6	14.9	0.28	1.92	4727754.0	69966614.55	1829
2012-12-29	14.6	14.8	14.55	14.62	-0.09	-0.61	2255623.0	33155863.45	1154
2012-12-26	14.6	14.7	14.55	14.71	0.0	0.0	2416094.0	35307845.4	1150
2012-12-25	15.0	15.0	14.6	14.71	-0.28	-1.87	3223685.0	47807945.3	1603
2012-12-24	15.0	15.1	14.9	14.99	0.0	0.0	3013374.0	45198984.7	1029
2012-12-23	15.0	15.15	14.9	14.99	0.0	0.0	3845936.0	57704865.5	1332
2012-12-22	15.1	15.1	14.9	14.99	0.0	0.0	2626316.0	39363732.05	1390
2012-12-19	15.15	15.15	15.0	14.99	-0.28	-1.83	3684626.0	55633662.9	1797
2012-12-18	14.9	15.55	14.8	15.27	0.47	3.18	11971985.0	182437338.45	3746
2012-12-17	14.9	14.9	14.7	14.8	-0.1	-0.67	2153887.0	31937824.05	1205
2012-12-16	14.8	14.9	14.7	14.9	0.1	0.68	2975213.0	43993629.6	1326
2012-12-15	14.7	14.9	14.6	14.8	0.27	1.86	5279083.0	77892665.15	1881
2012-12-12	14.6	14.6	14.45	14.53	0.0	0.0	1673169.0	24314615.0	911
2012-12-11	14.55	14.6	14.45	14.53	0.1	0.69	1566333.0	22761287.0	880
2012-12-10	14.55	14.6	14.45	14.43	-0.1	-0.69	1888787.0	27395510.75	937
2012-12-09	14.6	14.7	14.55	14.53	-0.09	-0.62	1719847.0	25102512.15	1073
2012-12-08	14.7	14.8	14.6	14.62	0.09	0.62	3309778.0	48618919.0	1244
2012-12-05	14.6	14.8	14.55	14.53	-0.09	-0.62	4701436.0	68861636.6	1497
2012-12-04	14.6	14.7	14.35	14.62	0.0	0.0	4828323.0	70330929.05	1709
2012-12-03	14.7	14.8	14.55	14.62	-0.18	-1.22	3534132.0	51805097.0	1581
2012-12-02	14.7	14.9	14.35	14.8	0.55	3.86	10820177.0	158080527.2	3146
2012-12-01	14.35	14.45	14.25	14.25	0.19	1.35	4084149.0	58528030.25	1747
2012-11-28	13.95	14.25	13.9	14.06	0.0	0.0	4042062.0	56926575.8	1738
2012-11-27	14.25	14.7	13.8	14.06	-0.28	-1.95	9523693.0	135366681.55	3309
2012-11-26	14.6	14.6	13.7	14.34	-0.46	-3.11	6978503.0	98558357.9	3475
2012-11-25	15.25	15.25	14.6	14.8	-0.56	-3.65	3081190.0	46027385.2	2049
2012-11-24	15.35	15.55	15.25	15.36	0.0	0.0	1748473.0	26916058.05	1053
2012-11-21	15.45	15.45	15.15	15.36	-0.18	-1.16	1780378.0	27287280.15	1132
2012-11-20	15.55	15.55	15.15	15.54	0.18	1.17	2172460.0	33424683.9	1254
2012-11-19	15.9	15.9	15.15	15.36	-0.55	-3.46	4858514.0	75530698.05	2197
2012-11-18	15.8	16.4	15.8	15.91	0.18	1.14	8858025.0	142785961.35	2467
2012-11-17	15.9	15.9	15.75	15.73	-0.18	-1.13	1478510.0	23339671.85	1096
2012-11-14	16.1	16.2	15.8	15.91	-0.1	-0.62	2039181.0	32648315.85	1068
2012-11-13	16.0	16.1	16.0	16.01	0.0	0.0	1137299.0	18229330.0	784
2012-11-12	16.1	16.2	16.0	16.01	-0.18	-1.11	1552867.0	24999404.05	958
2012-11-11	16.3	16.4	16.1	16.19	-0.09	-0.55	1644309.0	26678375.05	950
2012-11-10	16.2	16.3	16.1	16.28	-0.1	-0.61	1648071.0	26724485.3	1017
2012-11-07	16.45	16.55	16.3	16.38	-0.09	-0.55	3113182.0	51039813.95	1429
2012-11-06	16.3	16.55	16.3	16.47	0.19	1.17	5423913.0	89195694.0	1675
2012-11-05	16.2	16.45	16.2	16.28	0.09	0.56	1933632.0	31530893.6	1019
2012-11-04	16.4	16.45	16.2	16.19	-0.19	-1.16	4009863.0	65505472.25	1373
2012-11-03	16.1	16.45	16.0	16.38	0.28	1.74	3512966.0	56969843.5	1598
2012-10-24	15.9	16.1	15.8	16.1	0.09	0.56	1833769.0	29382381.0	1321
2012-10-23	16.0	16.3	16.0	16.01	0.0	0.0	4556318.0	73389387.75	1548
2012-10-22	15.9	16.0	15.8	16.01	0.1	0.63	1691437.0	26918494.1	1148
2012-10-21	16.1	16.1	15.8	15.91	-0.1	-0.62	2665581.0	42535640.7	1484
2012-10-20	16.0	16.1	15.8	16.01	-0.09	-0.56	2911611.0	46538368.55	1508
2012-10-17	15.9	16.2	15.8	16.1	0.0	0.0	4186262.0	67213884.5	2346
2012-10-16	16.45	16.55	15.45	16.1	-0.74	-4.39	8852749.0	142990861.8	4014
2012-10-15	16.55	16.85	16.45	16.84	0.37	2.25	4072380.0	67950169.15	2322
2012-10-14	15.8	17.0	15.8	16.47	0.74	4.7	13035440.0	214490996.8	5506
2012-10-13	16.4	16.45	15.35	15.73	-0.74	-4.49	6135063.0	96592132.1	3524
2012-10-10	16.55	16.55	16.3	16.47	-0.18	-1.08	4186770.0	68870823.15	2039
2012-10-09	16.85	16.85	16.55	16.65	-0.19	-1.13	5132041.0	85573456.7	2374
2012-10-08	17.4	17.4	16.65	16.84	-0.65	-3.72	11632479.0	196327637.35	3775
2012-10-07	17.95	17.95	17.3	17.49	-0.37	-2.07	5812451.0	101765082.4	2501
2012-10-06	18.05	18.15	17.75	17.86	-0.09	-0.5	3455886.0	62250402.15	2011
2012-10-03	18.05	18.15	17.75	17.95	-0.18	-0.99	4063231.0	72874909.0	2410
2012-10-02	18.25	18.5	17.95	18.13	-0.1	-0.55	9608999.0	175471964.0	3919
2012-10-01	18.85	19.25	18.25	18.23	-0.74	-3.9	10534690.0	198837219.75	4190
2012-09-30	19.45	19.6	18.7	18.97	-0.92	-4.63	16568872.0	317294652.35	5316
2012-09-29	21.1	21.2	19.9	19.89	-1.3	-6.13	10736637.0	221697810.65	4072
2012-09-26	21.65	21.65	21.1	21.19	-0.74	-3.37	6674615.0	143258697.15	2817
2012-09-25	21.55	22.0	21.35	21.93	0.37	1.72	5673664.0	122773333.6	2564
2012-09-24	22.2	22.2	21.3	21.56	-0.65	-2.93	7003299.0	151065827.05	3089
2012-09-22	22.3	22.3	22.0	22.21	-0.09	-0.4	3084546.0	68433455.05	1660
2012-09-19	22.4	22.4	22.2	22.3	-0.09	-0.4	3600833.0	80180996.3	2081
2012-09-18	22.3	22.5	22.2	22.39	0.0	0.0	2424328.0	54088047.9	1620
2012-09-17	22.5	22.5	22.3	22.39	-0.09	-0.4	2248096.0	50355659.2	1638
2012-09-16	22.5	22.65	22.4	22.48	-0.1	-0.44	3900234.0	87774855.55	1920
2012-09-15	22.65	22.75	22.4	22.58	0.1	0.44	8504158.0	191838306.25	2943
2012-09-12	22.65	22.65	22.4	22.48	-0.19	-0.84	4488520.0	100895687.3	2457
2012-09-11	22.6	22.75	22.5	22.67	0.09	0.4	3355045.0	75800165.0	1716
2012-09-10	22.75	22.75	22.5	22.58	-0.18	-0.79	5264075.0	119081289.05	2657
2012-09-09	22.85	22.95	22.65	22.76	-0.09	-0.39	7189059.0	163767934.45	2539
2012-09-08	23.05	23.15	22.75	22.85	0.0	0.0	9497223.0	217105781.85	2945
2012-09-05	22.75	23.15	22.65	22.85	0.0	0.0	7973700.0	182072085.5	2774
2012-09-04	23.05	23.15	22.65	22.85	-0.28	-1.21	8012499.0	182922338.4	3006
2012-09-03	23.2	23.5	22.95	23.13	0.18	0.78	12960835.0	300552588.25	3300
2012-09-02	23.15	23.2	22.85	22.95	-0.09	-0.39	6304385.0	145217462.7	2599
2012-09-01	23.4	23.7	23.05	23.04	-0.18	-0.78	15293743.0	356938290.95	4415
2012-08-29	23.05	23.3	22.85	23.22	0.18	0.78	6164948.0	142120726.4	2834
2012-08-28	23.3	23.5	22.95	23.04	-0.18	-0.78	12334432.0	286733772.25	4033
2012-08-27	23.3	23.6	23.05	23.22	-0.19	-0.81	12223818.0	285494971.65	3736
2012-08-26	22.75	23.4	22.6	23.41	0.56	2.45	16140445.0	370932820.85	4629
2012-08-25	22.65	22.85	22.6	22.85	0.55	2.47	9322670.0	211987945.0	3173
2012-08-15	22.3	22.4	22.1	22.3	0.0	0.0	5796103.0	128989870.45	2516
2012-08-14	22.6	22.65	22.1	22.3	-0.28	-1.24	5922536.0	131990262.05	3288
2012-08-13	22.6	22.95	22.5	22.58	-0.18	-0.79	8663598.0	196943167.15	3211
2012-08-12	23.05	23.2	22.65	22.76	-0.37	-1.6	6947987.0	159451701.1	3370
2012-08-11	23.15	23.5	22.95	23.13	0.28	1.23	16849218.0	391426136.5	6278
2012-08-08	22.6	23.3	22.4	22.85	0.37	1.65	30720663.0	703011477.35	9260
2012-08-07	22.0	22.85	21.85	22.48	0.55	2.51	27027575.0	603952574.7	8051
2012-08-06	22.1	22.1	21.95	21.93	-0.18	-0.81	5248380.0	115541689.2	2862
2012-08-05	22.1	22.4	21.95	22.11	0.0	0.0	11142763.0	246922316.15	4392
2012-08-04	22.1	22.3	22.0	22.11	0.18	0.82	9857269.0	218397850.9	4459
2012-08-01	21.95	22.0	21.75	21.93	0.0	0.0	6435626.0	140921566.05	3622
2012-07-31	21.95	22.2	21.75	21.93	0.09	0.41	14785025.0	325288822.1	5371
2012-07-30	21.55	22.0	21.35	21.84	0.37	1.72	21348143.0	463337568.75	7277
2012-07-29	21.3	21.75	21.2	21.47	0.1	0.47	15089378.0	324539656.15	6390
2012-07-28	21.55	21.95	20.9	21.37	-0.93	-4.17	24503940.0	526744854.8	12780
2012-07-25	22.6	23.15	22.3	22.3	-0.37	-1.63	9740297.0	220667069.85	4793
2012-07-24	22.0	23.15	21.85	22.67	0.65	2.95	17010129.0	382905416.6	7226
2012-07-23	22.2	22.4	22.0	22.02	-0.46	-2.05	4716433.0	104527821.7	2922
2012-07-22	22.5	22.75	22.2	22.48	0.09	0.4	5373778.0	120442988.9	2935
2012-07-21	22.5	22.75	22.0	22.39	-0.28	-1.24	6978297.0	155853247.75	4215
2012-07-18	22.75	23.6	22.5	22.67	-0.46	-1.99	9645359.0	221681696.95	5407
2012-07-17	21.65	23.95	21.55	23.13	1.11	5.04	32748175.0	755065169.55	13450
2012-07-16	23.05	23.2	21.95	22.02	-1.02	-4.43	8253648.0	185867763.45	5878
2012-07-15	23.7	24.05	22.95	23.04	-1.11	-4.6	8513497.0	200450363.3	5475
2012-07-14	23.2	25.0	22.6	24.15	1.2	5.23	22685515.0	539187691.2	9424
2012-07-11	24.45	24.45	22.4	22.95	-1.48	-6.06	9601295.0	222986581.7	6399
2012-07-10	25.8	26.2	23.8	24.43	-1.2	-4.68	9433308.0	236482458.9	6823
2012-07-09	25.5	26.9	25.3	25.63	-1.2	-4.47	15991851.0	414312402.65	9718
2012-07-08	28.9	29.0	26.8	26.83	-2.96	-9.94	13141517.0	362978075.75	10618
2012-07-07	31.8	31.8	29.6	29.79	0.83	2.87	14545139.0	447644013.7	12197
2012-07-04	30.6	30.8	28.6	28.96	-1.85	-6.0	17014098.0	505248390.1	12362
2012-07-03	29.3	30.8	29.2	30.81	1.48	5.05	19614134.0	590598712.65	9546
2012-07-02	29.2	29.5	29.0	29.33	0.37	1.28	7651729.0	223699599.6	4611
2012-07-01	29.0	29.5	28.4	28.96	0.0	0.0	8435031.0	243901550.25	5137
2012-06-30	29.7	29.7	28.6	28.96	0.37	1.29	6100757.0	177412912.6	5506
2012-06-27	30.3	30.3	28.0	28.59	-1.48	-4.92	11068343.0	321034816.05	9742
2012-06-26	30.4	30.8	29.7	30.07	0.74	2.52	12424562.0	375840732.8	7517
2012-06-25	31.2	32.5	29.0	29.33	-2.04	-6.5	21110581.0	655834192.8	16442
2012-06-24	31.7	32.5	31.0	31.37	-0.55	-1.72	15255054.0	482413473.7	12031
2012-06-23	33.4	34.1	31.9	31.92	-1.85	-5.48	16777025.0	557953511.15	11223
2012-06-20	35.1	35.1	33.6	33.77	-0.74	-2.14	12521230.0	428248672.85	9917
2012-06-19	34.9	35.4	34.5	34.51	-0.74	-2.1	15828101.0	553092973.65	9947
2012-06-18	35.8	36.0	34.9	35.25	0.18	0.51	12087300.0	427299881.9	8150
2012-06-17	35.1	36.2	34.5	35.07	0.56	1.62	35741517.0	1258535488.4	16350
2012-06-16	33.2	35.8	32.7	34.51	1.85	5.66	46228970.0	1584342311.85	24254
2012-06-13	32.3	33.2	31.9	32.66	0.55	1.71	10752104.0	349151924.9	6269
2012-06-12	32.1	32.3	31.7	32.11	-0.37	-1.14	5200008.0	166704555.25	4090
2012-06-11	32.7	33.2	32.3	32.48	0.0	0.0	8953124.0	293236463.4	5915
2012-06-10	31.9	32.5	31.4	32.48	0.74	2.33	7888005.0	252149960.35	5436
2012-06-09	32.9	33.2	31.2	31.74	-0.55	-1.7	8801828.0	282893918.65	6943
2012-06-06	33.6	33.8	31.7	32.29	-0.93	-2.8	8084386.0	264297729.9	7881
2012-06-05	33.8	34.0	33.0	33.22	-0.55	-1.63	7538242.0	253071513.9	5334
2012-06-04	33.6	34.0	33.2	33.77	-0.19	-0.56	10768858.0	361878841.15	6038
2012-06-03	33.8	34.3	33.0	33.96	0.74	2.23	24718873.0	835478625.8	11654
2012-06-02	32.9	34.9	32.7	33.22	-2.03	-5.76	24792940.0	834946939.15	14529
2012-05-30	37.3	37.8	34.1	35.25	-2.41	-6.4	37515050.0	1354581181.2	20809
2012-05-29	40.4	40.4	37.5	37.66	0.74	2.0	49947401.0	1936045090.2	32790
2012-05-28	36.9	36.9	36.9	36.92	3.33	9.91	5102416.0	188497486.45	4793
2012-05-27	33.4	33.6	32.7	33.59	0.37	1.11	6262050.0	207629147.5	4632
2012-05-26	33.6	33.8	33.2	33.22	0.0	0.0	4550300.0	152104588.5	3551
2012-05-23	33.4	33.8	33.0	33.22	-0.74	-2.18	5348599.0	178831394.0	4703
2012-05-22	34.3	34.5	33.8	33.96	0.19	0.56	8251285.0	281893973.75	6187
2012-05-21	33.4	34.7	33.4	33.77	0.74	2.24	20767092.0	703771450.25	10016
2012-05-20	33.0	33.4	32.7	33.03	0.55	1.69	8601823.0	284762090.65	5331
2012-05-19	33.0	34.0	32.1	32.48	-1.29	-3.82	13011683.0	431736472.85	8595
2012-05-16	32.1	34.1	31.9	33.77	0.74	2.24	20257653.0	674397118.85	12127
2012-05-15	31.7	33.2	31.6	33.03	1.48	4.69	13504740.0	438800190.95	7983
2012-05-14	32.3	32.7	31.2	31.55	-1.3	-3.96	9941875.0	318283154.9	7285
2012-05-13	33.6	33.8	32.5	32.85	-0.74	-2.2	8202557.0	271338495.25	7554
2012-05-12	33.8	33.8	31.0	33.59	-0.37	-1.09	13505568.0	439646239.6	10655
2012-05-09	35.3	35.6	33.6	33.96	-1.66	-4.66	8629146.0	300615779.95	7446
2012-05-08	35.8	36.0	35.3	35.62	-0.19	-0.53	9033519.0	321658779.4	4224
2012-05-07	35.3	35.8	34.9	35.81	0.19	0.53	8736049.0	309346673.3	5379
2012-05-06	35.6	36.4	35.3	35.62	0.18	0.51	12254770.0	440161715.95	7502
2012-05-05	35.3	35.6	34.9	35.44	-0.37	-1.03	7916463.0	279737697.2	6498
2012-05-02	36.2	36.4	35.6	35.81	0.0	0.0	6622319.0	238620887.4	5265
2012-05-01	36.2	36.9	35.6	35.81	-0.37	-1.02	20104906.0	728600918.85	10863
2012-04-30	35.6	36.7	34.9	36.18	0.56	1.57	17881840.0	643185958.15	11980
2012-04-29	36.2	36.4	35.4	35.62	-0.74	-2.04	5767674.0	207079612.25	6058
2012-04-28	36.4	36.7	35.8	36.36	0.37	1.03	10607672.0	385027541.85	6952
2012-04-25	36.6	36.7	35.8	35.99	-0.19	-0.53	8072482.0	292127542.05	7107
2012-04-24	36.6	37.7	35.8	36.18	0.0	0.0	29707536.0	1092772514.15	16982
2012-04-23	35.3	36.2	34.0	36.18	0.37	1.03	22644322.0	800661829.7	13553
2012-04-22	36.9	36.9	35.6	35.81	-0.74	-2.02	12434203.0	452347936.85	10781
2012-04-21	36.2	37.5	36.0	36.55	0.74	2.07	20206687.0	745088798.65	14551
2012-04-18	35.1	37.3	34.5	35.81	1.67	4.89	49151610.0	1779738194.8	26334
2012-04-17	32.5	34.1	32.1	34.14	2.96	9.49	21054640.0	704077480.0	13822
2012-04-16	30.1	32.9	30.1	31.18	0.0	0.0	29285895.0	921413821.5	17099
2012-04-15	33.4	33.4	31.0	31.18	-2.78	-8.19	10977946.0	357193936.45	12319
2012-04-14	34.9	35.1	33.8	33.96	-0.74	-2.13	13734205.0	474357881.95	10290
2012-04-11	36.0	36.4	32.7	34.7	-1.48	-4.09	32489454.0	1114572922.95	20152
2012-04-10	37.1	37.5	36.0	36.18	-0.92	-2.48	8971252.0	330593710.65	10141
2012-04-09	37.3	38.0	36.7	37.1	-0.37	-0.99	13618151.0	507009643.65	10540
2012-04-08	36.7	38.6	36.0	37.47	0.55	1.49	39052744.0	1461056748.05	24640
2012-04-07	37.7	37.7	36.7	36.92	-1.11	-2.92	11879794.0	443269934.3	13253
2012-04-04	38.6	38.6	37.8	38.03	-0.55	-1.43	10760284.0	410107958.35	11548
2012-04-03	39.1	39.5	38.4	38.58	-0.37	-0.95	14359148.0	560366247.4	11891
2012-04-02	39.5	39.7	38.4	38.95	-0.19	-0.49	17379455.0	679019209.8	14694
2012-04-01	39.7	40.8	39.0	39.14	-1.11	-2.76	33003526.0	1319061400.05	21264
2012-03-31	40.8	42.3	40.1	40.25	-0.37	-0.91	57326125.0	2361433710.4	29840
2012-03-28	37.3	41.4	36.7	40.62	2.59	6.81	51785408.0	2062005869.15	30055
2012-03-27	39.7	39.9	38.0	38.03	-2.03	-5.07	17960815.0	702993994.95	14705
2012-03-26	41.5	41.5	39.3	40.06	-1.11	-2.7	18128308.0	729568394.3	17245
2012-03-25	42.5	43.0	41.0	41.17	0.37	0.91	51704741.0	2175918764.1	29582
2012-03-24	38.8	40.8	37.8	40.8	3.7	9.97	38827468.0	1536528669.85	22457
2012-03-21	37.8	39.1	36.0	37.1	-1.48	-3.84	49459078.0	1848361600.85	28424
2012-03-20	41.2	41.9	38.4	38.58	-4.07	-9.54	40679451.0	1648301064.25	31722
2012-03-19	43.9	45.0	42.3	42.65	1.48	3.59	71416753.0	3097953736.05	40177
[truncated: 997 more rows]
