# Supplementary material for: Effective short-term forecasts of Saudi stock price trends using technical indicators and large-scale multivariate time series
Source: PeerJ Comput Sci. 2023 Jan 6;9:e1205. doi: 10.7717/peerj-cs.1205 (PMC10280263; doi:10.7717/peerj-cs.1205)
Supplement: Supplemental Information 3 [file peerj-cs-09-1205-s003.zip › TASI Dataset 2021/ETIHAD ETISALAT_7020.csv]

date	open	high	low	close	change	change_percent	volume_traded	value_traded_SAR	number_trades
2020-03-19	20.1	21.42	20.0	20.22	0.02	0.1	3999398.0	82106774.94	2828
2020-03-18	20.3	20.5	20.1	20.2	0.06	0.3	1071517.0	21773995.28	1121
2020-03-17	20.1	20.74	20.1	20.14	0.14	0.7	1800948.0	36953474.6	1614
2020-03-16	19.9	21.14	19.8	20.0	-0.36	-1.77	3500009.0	72132445.58	3350
2020-03-15	20.48	21.0	20.1	20.36	0.56	2.83	1835811.0	37528725.6	1400
2020-03-12	19.0	21.0	18.5	19.8	-0.5	-2.46	1711768.0	34276169.02	2160
2020-03-11	20.82	21.12	20.0	20.3	-0.6	-2.87	1790903.0	36884350.46	2009
2020-03-10	20.2	21.0	19.88	20.9	1.7	8.85	2464445.0	50147062.44	2468
2020-03-09	18.9	20.08	18.9	19.2	-1.8	-8.57	2902252.0	56354690.2	2598
2020-03-08	21.5	21.8	20.7	21.0	-2.0	-8.7	2791558.0	58965914.66	1860
2020-03-05	23.06	23.46	22.62	23.0	0.0	0.0	1769449.0	40618302.98	1566
2020-03-04	21.92	23.0	21.66	23.0	1.02	4.64	2120615.0	47679767.36	2118
2020-03-03	21.72	22.14	21.7	21.98	0.78	3.68	1916081.0	41996136.16	2164
2020-03-02	21.8	22.36	21.0	21.2	-0.3	-1.4	2305393.0	50493997.96	2756
2020-03-01	21.96	22.1	21.4	21.5	-1.44	-6.28	1819066.0	39527489.34	1365
2020-02-27	23.3	23.34	22.16	22.94	-0.46	-1.97	3018188.0	68294511.04	2413
2020-02-26	23.44	23.68	23.16	23.4	-0.42	-1.76	1286936.0	29818888.22	1343
2020-02-25	23.72	23.98	23.52	23.82	-0.08	-0.33	1672982.0	39561489.12	2010
2020-02-24	24.74	24.74	23.9	23.9	-0.82	-3.32	1042353.0	25265776.24	1724
2020-02-23	24.7	24.92	24.6	24.72	-0.08	-0.32	669792.0	16594303.74	669
2020-02-20	25.0	25.0	24.76	24.8	-0.12	-0.48	988553.0	24626899.62	1312
2020-02-19	24.62	24.92	24.44	24.92	0.5	2.05	908537.0	22393832.46	1253
2020-02-18	24.0	24.94	23.42	24.42	-0.83	-3.29	5892539.0	140964833.2	5305
2020-02-17	24.8	25.3	24.8	25.25	0.45	1.81	671706.0	16832618.85	686
2020-02-16	24.98	25.1	24.8	24.8	-0.2	-0.8	407658.0	10153688.34	474
2020-02-13	25.0	25.2	24.8	25.0	0.12	0.48	547282.0	13668713.65	798
2020-02-12	24.86	24.96	24.66	24.88	0.08	0.32	1127479.0	28004065.52	973
2020-02-11	25.0	25.25	24.8	24.8	-0.25	-1.0	1545805.0	38617379.06	1498
2020-02-10	25.0	25.15	24.86	25.05	0.05	0.2	974041.0	24316016.13	941
2020-02-09	25.6	25.6	24.8	25.0	-0.65	-2.53	1067403.0	26654874.58	911
2020-02-06	25.8	25.9	25.3	25.65	0.2	0.79	1742057.0	44633981.2	1548
2020-02-05	26.0	26.2	25.2	25.45	-0.5	-1.93	1188459.0	30430726.8	1467
2020-02-04	26.0	26.15	25.8	25.95	0.1	0.39	1077588.0	27195189.81	1082
2020-02-03	26.25	26.45	25.85	25.85	-0.45	-1.71	1005992.0	26309765.85	1453
2020-02-02	25.9	26.35	25.8	26.3	-0.05	-0.19	758078.0	19851444.95	577
2020-01-30	26.0	26.35	25.8	26.35	0.35	1.35	946148.0	24760604.15	832
2020-01-29	25.9	26.15	25.75	26.0	0.35	1.36	1233535.0	31978922.4	1163
2020-01-28	25.9	26.2	25.4	25.65	-0.2	-0.77	2363154.0	60785038.15	1701
2020-01-27	26.9	27.2	25.85	25.85	-0.95	-3.54	1938367.0	51092017.4	1477
2020-01-26	27.1	27.4	26.75	26.8	-0.4	-1.47	1042454.0	28273814.6	848
2020-01-23	27.7	27.8	27.15	27.2	-0.6	-2.16	1823004.0	49992075.45	1364
2020-01-22	28.0	28.25	27.8	27.8	0.0	0.0	1203478.0	33770643.3	972
2020-01-21	27.35	28.25	27.2	27.8	0.45	1.65	2928847.0	81628977.75	1821
2020-01-20	27.0	27.4	26.85	27.35	0.35	1.3	1191551.0	32392861.8	1060
2020-01-19	27.4	27.45	26.95	27.0	-0.3	-1.1	789393.0	21410127.4	787
2020-01-16	27.1	27.45	26.85	27.3	0.15	0.55	1121455.0	30485679.5	815
2020-01-15	27.25	27.3	26.9	27.15	-0.15	-0.55	1211444.0	32840769.65	900
2020-01-14	27.4	27.55	27.1	27.3	-0.1	-0.36	1276510.0	34864806.55	1130
2020-01-13	27.45	27.55	27.2	27.4	0.0	0.0	1558595.0	42745825.25	1281
2020-01-12	26.5	27.5	26.5	27.4	1.45	5.59	4134766.0	111760448.35	2105
2020-01-09	25.75	26.05	25.7	25.95	0.75	2.98	2138326.0	55294149.65	1409
2020-01-08	25.3	25.75	25.0	25.2	-0.3	-1.18	2282838.0	57980480.9	1469
2020-01-07	25.8	26.2	25.5	25.5	-0.05	-0.2	1788629.0	46306951.25	1477
2020-01-06	25.4	25.85	25.0	25.55	0.2	0.79	2527134.0	64301411.95	1930
2020-01-05	26.0	26.15	25.3	25.35	-1.25	-4.7	3037572.0	78297902.7	2012
2020-01-02	25.8	26.7	25.8	26.6	0.9	3.5	3902834.0	102567833.15	1841
2020-01-01	25.05	25.9	24.96	25.7	0.7	2.8	2051626.0	52314943.35	1168
2019-12-31	24.76	25.3	24.74	25.0	0.22	0.89	1484421.0	37113144.54	1058
2019-12-30	25.0	25.1	24.76	24.78	-0.22	-0.88	872568.0	21767961.67	928
2019-12-29	24.8	25.25	24.72	25.0	0.16	0.64	1045981.0	26141245.13	891
2019-12-26	24.88	25.0	24.7	24.84	-0.04	-0.16	606319.0	15094267.32	602
2019-12-25	25.65	25.7	24.86	24.88	-0.62	-2.43	1270824.0	32014634.28	865
2019-12-24	25.6	26.0	25.5	25.5	-0.15	-0.58	2110094.0	53961995.25	1186
2019-12-23	25.15	25.75	25.0	25.65	0.5	1.99	1411011.0	35958401.75	1407
2019-12-22	25.35	25.75	25.0	25.15	-0.2	-0.79	1177682.0	29749910.85	946
2019-12-19	24.6	25.8	24.5	25.35	0.85	3.47	3824972.0	96552820.74	2641
2019-12-18	24.64	24.76	24.32	24.5	0.22	0.91	1485537.0	35722211.66	1098
2019-12-17	24.5	24.88	24.28	24.28	-0.2	-0.82	2102725.0	51709680.48	1441
2019-12-16	23.8	24.96	23.54	24.48	0.68	2.86	3037230.0	74025957.3	2559
2019-12-15	23.2	23.9	23.2	23.8	0.8	3.48	2116836.0	49901025.16	1461
2019-12-12	23.76	23.76	22.96	23.0	-0.2	-0.86	1636486.0	37846715.68	1426
2019-12-11	22.9	23.8	22.9	23.2	0.46	2.02	1698534.0	39821773.24	1752
2019-12-10	22.9	22.92	22.66	22.74	-0.08	-0.35	578253.0	13168764.14	681
2019-12-09	22.8	23.22	22.8	22.82	0.06	0.26	1665154.0	37797922.28	951
2019-12-08	22.46	22.88	22.46	22.76	0.34	1.52	696359.0	15812691.56	525
2019-12-05	22.5	22.64	22.4	22.42	0.0	0.0	404643.0	9106783.56	576
2019-12-04	22.64	22.68	22.28	22.42	-0.22	-0.97	552002.0	12381719.08	760
2019-12-03	22.26	22.64	22.26	22.64	0.44	1.98	1034454.0	23270524.94	1247
2019-12-02	22.4	22.6	22.2	22.2	-0.28	-1.25	447663.0	10039839.76	582
2019-12-01	22.52	22.64	22.4	22.48	0.0	0.0	707594.0	15945890.02	363
2019-11-28	22.5	22.66	22.28	22.48	-0.18	-0.79	685086.0	15097841.16	819
2019-11-27	23.06	23.06	22.5	22.66	-0.38	-1.65	709825.0	16126565.68	931
2019-11-26	23.0	23.1	22.8	23.04	-0.06	-0.26	1703940.0	39187512.68	902
2019-11-25	22.9	23.16	22.7	23.1	0.2	0.87	964883.0	21842329.26	1021
2019-11-24	22.62	23.02	22.44	22.9	0.2	0.88	1179244.0	26920503.24	1217
2019-11-21	22.86	22.88	22.6	22.7	-0.22	-0.96	513812.0	11677563.82	730
2019-11-20	22.72	22.92	22.72	22.92	0.32	1.42	930934.0	20920513.28	1147
2019-11-19	22.44	22.62	22.44	22.6	0.18	0.8	1138290.0	25646026.4	981
2019-11-18	22.12	22.5	22.12	22.42	0.22	0.99	1035906.0	23227192.02	928
2019-11-17	22.42	22.42	22.08	22.2	-0.26	-1.16	672421.0	14913217.62	875
2019-11-14	22.1	22.56	21.92	22.46	0.2	0.9	2137535.0	47647258.24	1822
2019-11-13	22.58	22.7	22.04	22.26	-0.32	-1.42	1001981.0	22420459.78	1028
2019-11-12	21.9	22.6	21.9	22.58	0.58	2.64	1419829.0	31742941.8	1784
2019-11-11	22.0	22.04	21.9	22.0	0.06	0.27	627268.0	13779783.26	732
2019-11-10	22.02	22.2	21.94	21.94	0.02	0.09	557675.0	12293116.48	673
2019-11-07	21.92	22.38	21.86	21.92	0.0	0.0	1165905.0	25755693.06	1372
2019-11-06	21.98	21.98	21.8	21.92	-0.06	-0.27	420207.0	9195113.94	720
2019-11-05	21.8	21.98	21.62	21.98	0.18	0.83	1446296.0	31544447.22	1975
2019-11-04	21.72	22.0	21.68	21.8	-0.08	-0.37	1245946.0	27117269.84	1161
2019-11-03	22.2	22.48	21.84	21.88	-0.58	-2.58	1044040.0	23008596.8	1154
2019-10-31	22.78	22.9	22.4	22.46	-0.24	-1.06	633695.0	14328614.9	1775
2019-10-30	22.22	22.7	22.22	22.7	0.4	1.79	505229.0	11358972.74	824
2019-10-29	22.84	22.84	22.1	22.3	-0.52	-2.28	1151397.0	25728730.22	1510
2019-10-28	23.1	23.16	22.82	22.82	-0.28	-1.21	764618.0	17562311.94	1036
2019-10-27	23.1	23.24	23.0	23.1	-0.18	-0.77	671795.0	15529351.66	734
2019-10-24	23.42	23.42	23.06	23.28	-0.12	-0.51	1167948.0	27085984.4	1602
2019-10-23	23.76	23.76	23.3	23.4	-0.36	-1.52	1357922.0	31849317.34	1718
2019-10-22	23.9	23.98	23.68	23.76	-0.14	-0.59	940169.0	22339823.02	1152
2019-10-21	24.0	24.06	23.64	23.9	0.2	0.84	2710047.0	64640225.58	1999
2019-10-20	23.06	23.7	23.06	23.7	0.72	3.13	779444.0	18277029.42	608
2019-10-17	22.72	22.98	22.5	22.98	0.34	1.5	868638.0	19828894.26	766
2019-10-16	23.0	23.12	22.2	22.64	-0.36	-1.57	1572379.0	35424963.2	1524
2019-10-15	23.04	23.2	22.94	23.0	-0.2	-0.86	654518.0	15064542.76	757
2019-10-14	23.2	23.46	22.92	23.2	-0.26	-1.11	2120855.0	49367494.6	1138
2019-10-13	23.7	23.82	23.46	23.46	-0.24	-1.01	736979.0	17411079.82	490
2019-10-10	23.66	23.8	23.54	23.7	0.04	0.17	918078.0	21697412.66	932
2019-10-09	23.82	23.9	23.6	23.66	-0.16	-0.67	1304432.0	30920839.92	1284
2019-10-08	23.72	23.9	23.54	23.82	0.06	0.25	752821.0	17871274.16	839
2019-10-07	24.26	24.48	23.76	23.76	-0.5	-2.06	1452609.0	35045235.76	1057
2019-10-06	23.72	24.3	23.72	24.26	0.6	2.54	1252487.0	30182023.24	1023
2019-10-03	23.62	23.78	23.52	23.66	0.04	0.17	526087.0	12465957.04	599
2019-10-02	23.72	23.84	23.5	23.62	-0.06	-0.25	1291544.0	30511947.02	1063
2019-10-01	24.14	24.2	23.68	23.68	-0.46	-1.91	1376687.0	32991580.08	1641
2019-09-30	23.98	24.18	23.96	24.14	0.16	0.67	1251634.0	30178933.22	760
2019-09-29	23.9	23.98	23.84	23.98	0.0	0.0	416212.0	9959236.84	381
2019-09-26	24.2	24.28	23.98	23.98	-0.3	-1.24	723648.0	17429623.22	843
2019-09-25	24.4	24.4	24.1	24.28	-0.08	-0.33	716490.0	17364229.74	919
2019-09-24	23.9	24.4	23.9	24.36	0.52	2.18	960597.0	23228620.46	980
2019-09-22	23.68	23.86	23.3	23.84	0.12	0.51	887941.0	21014583.2	693
2019-09-19	23.04	23.72	22.88	23.72	0.7	3.04	6478980.0	152166496.6	2113
2019-09-18	23.42	23.42	22.96	23.02	-0.14	-0.6	1538905.0	35470676.8	1351
2019-09-17	23.16	23.18	22.96	23.16	0.0	0.0	2039625.0	47130024.44	1292
2019-09-16	23.42	23.6	22.7	23.16	-0.22	-0.94	2057246.0	47628712.02	2264
2019-09-15	23.9	23.9	22.9	23.38	-0.82	-3.39	1973800.0	46268272.76	1425
2019-09-12	24.4	24.54	24.2	24.2	-0.26	-1.06	673971.0	16418536.82	654
2019-09-11	24.4	24.48	24.08	24.46	-0.16	-0.65	965560.0	23443692.82	1152
2019-09-10	24.78	24.8	24.4	24.62	-0.26	-1.05	931791.0	22921102.46	966
2019-09-09	24.78	24.88	24.66	24.88	0.1	0.4	556939.0	13788309.92	635
2019-09-08	24.8	24.88	24.74	24.78	0.08	0.32	500475.0	12409366.52	522
2019-09-05	25.1	25.2	24.7	24.7	-0.4	-1.59	1597364.0	39726469.62	1406
2019-09-04	24.8	25.1	24.78	25.1	0.3	1.21	1055964.0	26335916.78	1032
2019-09-03	25.0	25.1	24.74	24.8	-0.2	-0.8	1391055.0	34717849.11	1078
2019-09-02	24.82	25.0	24.74	25.0	0.16	0.64	1082216.0	26956995.78	834
2019-09-01	24.76	25.0	24.72	24.84	-0.02	-0.08	1213294.0	30199156.98	740
2019-08-29	25.3	25.55	24.84	24.86	-0.49	-1.93	2436207.0	61660836.5	1660
2019-08-28	25.15	25.6	25.15	25.35	-0.65	-2.5	4373093.0	110909542.65	2950
2019-08-27	25.2	26.0	24.84	26.0	0.9	3.59	17542857.0	450919317.12	5975
2019-08-26	24.8	25.25	24.58	25.1	0.3	1.21	2199103.0	54885957.75	1849
2019-08-25	24.9	24.9	24.7	24.8	-0.2	-0.8	1068449.0	26488814.62	789
2019-08-22	24.84	25.0	24.72	25.0	0.2	0.81	4367555.0	108944400.64	1339
2019-08-21	24.96	24.98	24.8	24.8	-0.2	-0.8	1326114.0	33019280.82	1004
2019-08-20	25.25	25.25	24.8	25.0	-0.05	-0.2	1875691.0	46942536.22	1712
2019-08-19	25.15	25.4	24.98	25.05	-0.05	-0.2	1976883.0	49742169.56	3450
2019-08-18	24.7	25.25	24.7	25.1	0.18	0.72	1429232.0	35786226.52	1151
2019-08-08	24.68	25.1	24.68	24.92	0.06	0.24	2367797.0	59075707.01	1205
2019-08-07	24.88	25.0	24.76	24.86	0.06	0.24	2374828.0	59076817.68	1474
2019-08-06	24.0	24.8	24.0	24.8	0.5	2.06	2212262.0	53739647.26	2297
2019-08-05	24.38	24.4	24.22	24.3	-0.08	-0.33	1304215.0	31726882.02	2063
2019-08-04	24.3	24.38	24.18	24.38	-0.02	-0.08	1241861.0	30138290.28	1056
2019-08-01	24.42	24.42	24.18	24.4	-0.04	-0.16	1144036.0	27772341.96	1715
2019-07-31	24.2	24.44	24.1	24.44	0.28	1.16	1107699.0	26926366.54	1465
2019-07-30	24.0	24.28	23.94	24.16	0.1	0.42	1222834.0	29543490.06	1365
2019-07-29	24.54	24.62	24.02	24.06	-0.38	-1.55	2411023.0	58680648.28	2911
2019-07-28	24.16	24.46	24.1	24.44	0.38	1.58	2371524.0	57819359.9	1956
2019-07-25	23.74	24.08	23.5	24.06	0.46	1.95	4187119.0	99982162.52	2954
2019-07-24	23.46	23.72	23.26	23.6	0.2	0.85	3305410.0	77388430.3	2017
2019-07-23	24.04	24.08	23.34	23.4	-0.64	-2.66	6509731.0	153240178.92	3753
2019-07-22	24.54	24.64	23.96	24.04	-0.96	-3.84	7996490.0	193424372.54	5315
2019-07-21	25.45	25.45	24.86	25.0	-0.85	-3.29	5309540.0	132853883.67	2581
2019-07-18	26.55	26.55	25.65	25.85	-0.8	-3.0	3128925.0	82004915.3	2065
2019-07-17	26.7	26.8	26.45	26.65	-0.1	-0.37	2159914.0	57524963.85	1415
2019-07-16	26.8	26.95	26.7	26.75	-0.1	-0.37	1527577.0	41002425.7	1006
2019-07-15	26.7	26.9	26.65	26.85	0.15	0.56	1603665.0	42912384.6	1120
2019-07-14	26.7	26.8	26.5	26.7	0.0	0.0	2224596.0	59366274.2	1232
2019-07-11	26.75	26.75	26.3	26.7	0.0	0.0	2557856.0	68144661.4	1443
2019-07-10	26.4	26.7	26.35	26.7	0.4	1.52	2617454.0	69635899.05	1342
2019-07-09	26.1	26.6	25.95	26.3	0.2	0.77	4160184.0	109449720.65	2334
2019-07-08	25.3	26.25	25.15	26.1	0.85	3.37	5671478.0	145769234.25	2312
2019-07-07	24.92	25.3	24.88	25.25	0.35	1.41	2273507.0	57040061.01	1188
2019-07-04	24.8	24.94	24.72	24.9	0.1	0.4	1049586.0	26106987.82	779
2019-07-03	24.76	24.88	24.64	24.8	0.0	0.0	1129453.0	27977949.78	819
2019-07-02	24.78	25.1	24.68	24.8	-0.04	-0.16	3639734.0	90605261.56	2114
2019-07-01	24.5	24.94	24.48	24.84	0.36	1.47	3349501.0	83028747.62	2004
2019-06-30	24.16	24.7	24.14	24.48	0.46	1.92	3706792.0	90605760.02	1985
2019-06-27	24.0	24.2	23.92	24.02	0.0	0.0	2494525.0	59988150.22	1676
2019-06-26	24.2	24.3	23.96	24.02	0.02	0.08	4272065.0	103035713.74	2006
2019-06-25	23.8	24.08	23.7	24.0	0.24	1.01	3501586.0	83633797.72	1264
2019-06-24	23.7	23.96	23.5	23.76	0.06	0.25	3257239.0	77277879.76	1878
2019-06-23	24.0	24.14	23.7	23.7	-0.44	-1.82	3097239.0	74199275.84	1645
2019-06-20	23.9	24.36	23.7	24.14	0.24	1.0	8024547.0	193265126.06	3171
2019-06-19	24.3	24.32	23.88	23.9	-0.3	-1.24	5954122.0	143566217.28	2542
2019-06-18	24.28	24.78	23.98	24.2	0.04	0.17	6827811.0	166259955.06	2993
2019-06-17	23.7	24.28	23.7	24.16	0.48	2.03	5392081.0	129839844.0	2261
2019-06-16	23.5	23.74	23.44	23.68	0.42	1.81	2184794.0	51451603.92	1243
2019-06-13	23.7	23.7	23.12	23.26	-0.46	-1.94	4299172.0	100501632.08	2700
2019-06-12	23.7	24.16	23.6	23.72	-0.08	-0.34	4505200.0	107222223.24	2714
2019-06-11	23.78	24.32	23.42	23.8	0.02	0.08	6360559.0	151964584.3	4300
2019-06-10	22.68	24.14	22.68	23.78	1.14	5.04	5737413.0	135125307.02	3366
2019-06-09	22.24	22.7	22.08	22.64	0.66	3.0	2058909.0	46255802.76	1355
2019-05-30	21.9	22.12	21.82	21.98	0.0	0.0	2218799.0	48796771.44	1299
2019-05-29	21.98	22.02	21.3	21.98	-0.62	-2.74	4252375.0	93012244.04	2350
2019-05-28	21.0	22.6	20.94	22.6	1.7	8.13	18882184.0	420386092.54	3780
2019-05-27	20.5	20.94	20.3	20.9	0.56	2.75	2467727.0	50816443.72	1921
2019-05-26	20.5	20.68	19.98	20.34	-0.16	-0.78	2261453.0	45740747.58	1732
2019-05-23	20.9	20.92	20.4	20.5	-0.5	-2.38	2410651.0	49931588.16	1558
2019-05-22	21.0	21.22	20.8	21.0	0.04	0.19	3671103.0	77196949.82	1729
2019-05-21	20.7	20.98	20.6	20.96	0.3	1.45	1288940.0	26851973.52	962
2019-05-20	20.58	20.66	20.04	20.66	0.08	0.39	2266720.0	46195974.48	1390
2019-05-19	20.98	21.2	20.5	20.58	-0.48	-2.28	1819138.0	38069102.32	1207
2019-05-16	20.74	21.08	20.66	21.06	0.4	1.94	2930477.0	61069613.48	1622
2019-05-15	20.92	21.4	20.66	20.66	-0.04	-0.19	4321506.0	90809680.76	2091
2019-05-14	20.4	21.2	19.8	20.7	-0.02	-0.1	5569194.0	115185921.78	2589
2019-05-13	21.98	21.98	20.62	20.72	-1.26	-5.73	4712782.0	100843243.78	2041
2019-05-12	22.12	22.12	21.84	21.98	-0.14	-0.63	1605462.0	35271731.56	1172
2019-05-09	22.18	22.3	21.88	22.12	-0.04	-0.18	2360660.0	52052768.88	1605
2019-05-08	22.0	22.3	21.76	22.16	0.16	0.73	2837499.0	62513768.12	2028
2019-05-07	22.28	22.48	21.8	22.0	-0.28	-1.26	4072259.0	89600576.46	2643
2019-05-06	22.7	22.7	21.96	22.28	-0.54	-2.37	3839870.0	85442814.34	2612
2019-05-05	23.46	23.5	22.8	22.82	-0.64	-2.73	2388188.0	55138357.52	1988
2019-05-02	24.18	24.3	23.4	23.46	-0.72	-2.98	4572844.0	109272068.4	2933
2019-05-01	23.7	24.18	23.46	24.18	0.46	1.94	3714231.0	88388304.0	2311
2019-04-30	23.58	23.78	23.44	23.72	0.18	0.76	4680453.0	110486113.72	2259
2019-04-29	23.6	23.7	23.3	23.54	0.0	0.0	2161754.0	50703094.58	1561
2019-04-28	23.58	23.8	23.54	23.54	-0.04	-0.17	2198842.0	52101602.56	1425
2019-04-25	23.52	23.74	23.36	23.58	0.06	0.26	2809317.0	66132507.2	2296
2019-04-24	23.26	23.82	23.24	23.52	0.22	0.94	4123569.0	97022480.24	2489
2019-04-23	23.42	23.68	23.26	23.3	-0.18	-0.77	3229342.0	75830643.74	2435
2019-04-22	23.4	23.92	23.28	23.48	0.14	0.6	8426335.0	199105549.46	4705
2019-04-21	22.6	23.38	22.4	23.34	1.06	4.76	8706422.0	199625000.62	4811
2019-04-18	22.46	22.48	22.0	22.28	-0.22	-0.98	1270196.0	28234287.54	1307
2019-04-17	22.6	22.62	22.42	22.5	-0.06	-0.27	1703731.0	38397250.8	1183
2019-04-16	22.52	22.66	22.48	22.56	-0.08	-0.35	1422967.0	32102494.96	855
2019-04-15	22.5	22.8	22.44	22.64	0.14	0.62	2139082.0	48347675.48	1503
2019-04-14	22.6	22.8	22.46	22.5	-0.1	-0.44	1806362.0	40892908.64	1496
2019-04-11	22.12	22.76	22.1	22.6	0.54	2.45	3978490.0	89456796.84	2652
2019-04-10	21.74	22.12	21.72	22.06	0.32	1.47	2469676.0	54300347.34	1923
2019-04-09	21.64	21.9	21.62	21.74	0.12	0.56	1546799.0	33668746.3	1116
2019-04-08	21.62	21.76	21.52	21.62	-0.04	-0.18	1803150.0	38927869.16	1288
2019-04-07	21.8	21.84	21.58	21.66	-0.12	-0.55	1069680.0	23197983.82	913
2019-04-04	21.4	21.9	21.24	21.78	0.4	1.87	3276295.0	70574485.08	2412
2019-04-03	21.5	21.62	21.36	21.38	-0.16	-0.74	2148270.0	46113385.94	1614
2019-04-02	21.78	21.82	21.5	21.54	-0.2	-0.92	1761410.0	38103807.92	1231
2019-04-01	21.74	21.84	21.5	21.74	-0.02	-0.09	1244673.0	27036920.98	970
2019-03-31	21.84	21.88	21.7	21.76	-0.02	-0.09	818727.0	17811808.8	529
2019-03-28	21.84	21.9	21.74	21.78	-0.02	-0.09	1993564.0	43485870.32	1225
2019-03-27	21.92	22.2	21.7	21.8	-0.08	-0.37	2372555.0	52104230.86	2037
2019-03-26	21.6	22.0	21.6	21.88	0.28	1.3	2557419.0	55983846.14	1759
2019-03-25	21.92	21.98	21.4	21.6	-0.24	-1.1	3333129.0	72038188.16	2492
2019-03-24	22.24	22.26	21.8	21.84	-0.62	-2.76	4343097.0	95281464.48	2717
2019-03-21	22.6	22.76	22.26	22.46	-0.08	-0.35	2218206.0	49954262.0	1679
2019-03-20	22.8	22.98	22.44	22.54	-0.42	-1.83	4235095.0	96291001.56	2178
2019-03-19	23.0	23.18	22.84	22.96	-0.04	-0.17	3707075.0	85354159.32	2000
2019-03-18	23.0	23.24	22.84	23.0	0.26	1.14	5776619.0	132915896.78	3081
2019-03-17	22.2	22.8	22.16	22.74	0.62	2.8	3629342.0	81440540.28	2484
2019-03-14	22.0	22.12	21.76	22.12	0.16	0.73	3689415.0	81063636.58	2309
2019-03-13	22.0	22.3	21.8	21.96	-0.04	-0.18	2818488.0	62020215.9	1988
2019-03-12	21.2	22.16	21.2	22.0	0.78	3.68	5892890.0	129258934.02	3684
2019-03-11	21.4	21.58	20.96	21.22	-0.32	-1.49	3656010.0	77509295.14	2441
2019-03-10	20.98	21.86	20.94	21.54	0.62	2.96	7722529.0	166384594.96	4124
2019-03-07	20.14	20.94	20.02	20.92	0.78	3.87	6397616.0	131963931.42	3636
2019-03-06	19.98	20.3	19.72	20.14	0.16	0.8	3576515.0	71730310.76	2574
2019-03-05	20.14	20.28	19.84	19.98	-0.24	-1.19	3068854.0	61459601.06	2185
2019-03-04	20.32	20.54	20.1	20.22	-0.06	-0.3	3226063.0	65444297.14	2217
2019-03-03	19.78	20.48	19.74	20.28	0.42	2.11	6803075.0	137664824.02	4130
2019-02-28	19.02	19.9	18.9	19.86	0.84	4.42	10320019.0	200428490.64	5139
2019-02-27	18.1	19.18	18.08	19.02	0.92	5.08	10272790.0	191578951.5	4694
2019-02-26	17.9	18.14	17.9	18.1	0.18	1.0	2837923.0	51221696.38	1394
2019-02-25	18.14	18.24	17.88	17.92	-0.22	-1.21	3935190.0	70767806.02	1623
2019-02-24	18.1	18.3	18.1	18.14	0.02	0.11	3000344.0	54618949.86	1596
2019-02-21	18.04	18.14	17.94	18.12	0.04	0.22	1598605.0	28859262.58	895
2019-02-20	18.14	18.26	17.98	18.08	-0.08	-0.44	2635587.0	47731936.1	1590
2019-02-19	18.56	18.6	18.04	18.16	0.44	2.48	10014824.0	182785069.88	5283
2019-02-18	17.8	17.8	17.66	17.72	-0.16	-0.89	717296.0	12715307.66	619
2019-02-17	18.0	18.0	17.74	17.88	-0.12	-0.67	1134066.0	20253846.14	864
2019-02-14	17.52	18.0	17.52	18.0	0.34	1.93	1567141.0	27902285.34	1218
2019-02-13	17.6	17.82	17.58	17.66	-0.02	-0.11	1906028.0	33776293.9	1295
2019-02-12	17.22	17.68	17.16	17.68	0.44	2.55	1899766.0	33144312.96	1502
2019-02-11	17.2	17.24	17.12	17.24	0.0	0.0	856859.0	14732828.66	694
2019-02-10	17.14	17.26	17.1	17.24	-0.02	-0.12	763815.0	13121990.54	878
2019-02-07	17.46	17.46	17.14	17.26	-0.22	-1.26	2000830.0	34553452.6	1532
2019-02-06	18.06	18.08	17.46	17.48	-0.6	-3.32	3738479.0	66245177.5	2236
2019-02-05	18.0	18.1	17.9	18.08	0.08	0.44	1005936.0	18125388.44	1039
2019-02-04	18.04	18.1	17.88	18.0	-0.1	-0.55	1079296.0	19402508.18	818
2019-02-03	18.06	18.16	18.0	18.1	0.08	0.44	1482411.0	26786827.8	728
2019-01-31	18.16	18.22	18.02	18.02	-0.14	-0.77	1560097.0	28277644.4	1002
2019-01-30	18.0	18.22	17.96	18.16	0.16	0.89	1662010.0	30147798.72	1060
2019-01-29	17.96	18.12	17.86	18.0	0.02	0.11	2085092.0	37519232.66	1329
2019-01-28	18.3	18.38	17.9	17.98	-0.24	-1.32	3498624.0	63262613.24	2091
2019-01-27	18.1	18.3	18.02	18.22	0.34	1.9	3190125.0	58026941.24	1859
2019-01-24	17.8	18.06	17.72	17.88	0.14	0.79	3322451.0	59482365.02	1867
2019-01-23	17.72	17.82	17.64	17.74	0.0	0.0	1360735.0	24114748.74	980
2019-01-22	17.58	17.94	17.5	17.74	0.16	0.91	3845835.0	68228616.88	2308
2019-01-21	17.6	17.6	17.2	17.58	-0.02	-0.11	2721645.0	47434041.48	1439
2019-01-20	17.6	17.72	17.48	17.6	0.06	0.34	2127111.0	37414388.48	1264
2019-01-17	17.44	17.6	17.26	17.54	0.08	0.46	3664776.0	63959595.34	2361
2019-01-16	16.9	17.46	16.9	17.46	0.56	3.31	4247788.0	73156879.46	2539
2019-01-15	16.8	16.94	16.74	16.9	0.1	0.6	1027307.0	17294602.92	805
2019-01-14	16.92	16.96	16.76	16.8	-0.14	-0.83	1010925.0	17060956.74	953
2019-01-13	16.96	17.0	16.88	16.94	-0.02	-0.12	1459578.0	24706144.92	977
2019-01-10	16.96	17.14	16.92	16.96	0.04	0.24	2533965.0	43095801.52	1584
2019-01-09	16.8	16.98	16.72	16.92	0.16	0.95	2168061.0	36555803.7	1331
2019-01-08	16.74	16.86	16.68	16.76	0.12	0.72	1558493.0	26140277.72	1128
2019-01-07	16.5	16.66	16.44	16.64	0.16	0.97	1050744.0	17408076.6	866
2019-01-06	16.52	16.6	16.46	16.48	0.0	0.0	853820.0	14120537.8	655
2019-01-03	16.5	16.54	16.46	16.48	-0.06	-0.36	625412.0	10325598.62	636
2019-01-02	16.62	16.62	16.46	16.54	-0.1	-0.6	604386.0	9979316.6	562
2019-01-01	16.64	16.68	16.56	16.64	0.06	0.36	584772.0	9715374.48	522
2018-12-31	16.52	16.66	16.5	16.58	0.08	0.48	860768.0	14257121.16	820
2018-12-30	16.5	16.56	16.38	16.5	0.08	0.49	756844.0	12467746.76	682
2018-12-27	16.5	16.62	16.34	16.42	0.08	0.49	1404884.0	23111963.82	1129
2018-12-26	16.38	16.42	16.3	16.34	-0.1	-0.61	1060285.0	17330359.0	793
2018-12-25	16.34	16.52	16.3	16.44	-0.08	-0.48	1009178.0	16548548.54	924
2018-12-24	16.48	16.66	16.4	16.52	0.12	0.73	1867620.0	30930922.52	1204
2018-12-23	16.04	16.46	16.04	16.4	-0.12	-0.73	1752744.0	28502877.02	1361
2018-12-20	16.86	16.88	16.42	16.52	-0.38	-2.25	2452575.0	40738182.64	1998
2018-12-19	16.86	17.0	16.84	16.9	0.06	0.36	2268277.0	38427023.44	1860
2018-12-18	17.14	17.18	16.84	16.84	-0.36	-2.09	5411182.0	91784326.42	3483
2018-12-17	17.7	17.8	17.18	17.2	-0.78	-4.34	7537668.0	130938805.76	4877
2018-12-16	18.8	18.8	17.86	17.98	-0.56	-3.02	5697923.0	103823029.46	3864
2018-12-13	17.94	18.62	17.94	18.54	0.52	2.89	2670552.0	48966591.8	1424
2018-12-12	18.2	18.22	17.9	18.02	-0.18	-0.99	2565039.0	46172634.94	1312
2018-12-11	18.36	18.36	18.14	18.2	-0.12	-0.66	1284971.0	23441672.5	786
2018-12-10	18.04	18.34	18.02	18.32	0.34	1.89	2716532.0	49445125.5	1310
2018-12-09	17.74	18.2	17.74	17.98	0.26	1.47	2278259.0	41006935.34	1247
2018-12-06	17.8	17.86	17.54	17.72	-0.02	-0.11	2107259.0	37335448.94	1074
2018-12-05	17.54	17.96	17.44	17.74	0.32	1.84	3955260.0	70051556.7	2411
2018-12-04	17.18	17.58	17.18	17.42	0.2	1.16	2640694.0	46027488.42	1457
2018-12-03	17.1	17.38	17.02	17.22	0.12	0.7	2044191.0	35170414.92	1113
2018-12-02	17.0	17.24	16.96	17.1	0.1	0.59	1255419.0	21479108.44	810
2018-11-29	16.96	17.0	16.78	17.0	0.1	0.59	775865.0	13093313.42	608
2018-11-28	16.72	17.02	16.58	16.9	0.36	2.18	2042543.0	34419125.22	1272
2018-11-27	16.3	16.56	16.3	16.54	0.26	1.6	785741.0	12914785.5	682
2018-11-26	16.42	16.5	16.18	16.28	-0.14	-0.85	885397.0	14412125.58	837
2018-11-25	16.4	16.56	16.3	16.42	-0.12	-0.73	702828.0	11523101.64	559
2018-11-22	16.28	16.62	16.26	16.54	0.32	1.97	1195414.0	19664974.5	798
2018-11-21	16.0	16.26	15.82	16.22	0.18	1.12	1513499.0	24255552.98	1141
2018-11-20	16.48	16.56	16.04	16.04	-0.42	-2.55	1665471.0	27259427.58	1164
2018-11-19	16.58	16.74	16.4	16.46	-0.18	-1.08	1333310.0	22100605.88	974
2018-11-18	17.0	17.0	16.64	16.64	-0.38	-2.23	1313294.0	22017665.96	994
2018-11-15	16.92	17.08	16.88	17.02	0.14	0.83	1066467.0	18121767.6	824
2018-11-14	16.92	16.96	16.78	16.88	-0.1	-0.59	1064074.0	17978892.08	887
2018-11-13	17.14	17.2	16.92	16.98	-0.18	-1.05	1504648.0	25626422.64	1108
2018-11-12	16.96	17.2	16.96	17.16	0.26	1.54	1699594.0	29146193.0	1137
2018-11-11	16.98	17.04	16.72	16.9	-0.08	-0.47	1018180.0	17199761.24	946
2018-11-08	17.1	17.18	16.96	16.98	-0.12	-0.7	1443635.0	24593574.46	1037
2018-11-07	17.26	17.46	17.06	17.1	-0.14	-0.81	2267929.0	39143456.6	1529
2018-11-06	16.98	17.28	16.96	17.24	0.22	1.29	2849238.0	48763883.34	1681
2018-11-05	17.1	17.1	16.9	17.02	-0.02	-0.12	1618703.0	27523171.3	1132
2018-11-04	17.24	17.3	17.04	17.04	-0.2	-1.16	1413670.0	24237248.6	1087
2018-11-01	17.1	17.44	17.06	17.24	0.12	0.7	3798643.0	65701582.22	1919
2018-10-31	17.08	17.14	16.9	17.12	0.08	0.47	2739735.0	46768587.12	1487
2018-10-30	17.0	17.12	16.9	17.04	0.0	0.0	1928845.0	32803210.32	1363
2018-10-29	17.32	17.4	17.0	17.04	0.16	0.95	3701525.0	63671478.1	2102
2018-10-28	16.54	16.94	16.48	16.88	0.28	1.69	2442308.0	40907424.42	1452
2018-10-25	16.4	16.82	16.32	16.6	0.1	0.61	5668687.0	94065179.26	2725
2018-10-24	16.48	16.62	16.36	16.5	0.08	0.49	1726767.0	28469349.98	1418
2018-10-23	15.8	16.94	15.68	16.42	0.6	3.79	5043417.0	82542677.48	2860
2018-10-22	16.7	16.82	15.8	15.82	-0.78	-4.7	5504711.0	89243156.34	3454
2018-10-21	15.52	16.82	15.5	16.6	0.2	1.22	3101795.0	51011770.8	1807
2018-10-18	16.14	16.66	16.06	16.4	0.26	1.61	3524311.0	57730253.76	2075
2018-10-17	15.96	16.38	15.96	16.14	0.26	1.64	2588118.0	41947677.94	1784
2018-10-16	15.48	15.88	14.82	15.88	-0.06	-0.38	6496690.0	100426750.06	3475
2018-10-15	16.0	16.2	15.52	15.94	0.5	3.24	7321257.0	116252616.28	3585
2018-10-14	17.12	17.2	15.42	15.44	-1.68	-9.81	8775970.0	138136712.8	4443
2018-10-11	17.6	17.62	16.96	17.12	-0.74	-4.14	3010355.0	52173235.06	2119
2018-10-10	18.04	18.06	17.84	17.86	-0.18	-1.0	1239562.0	22241551.84	1007
2018-10-09	18.26	18.3	18.0	18.04	0.34	1.92	1919615.0	34823980.5	1710
2018-10-08	17.4	17.84	17.3	17.7	-0.42	-2.32	2092019.0	36826314.98	1458
2018-10-07	18.86	18.88	18.0	18.12	-0.8	-4.23	2863591.0	52460821.12	1885
2018-10-04	18.98	19.0	18.8	18.92	-0.04	-0.21	1276010.0	24092477.54	804
2018-10-03	18.9	19.08	18.74	18.96	0.1	0.53	1365705.0	25853523.38	984
2018-10-02	19.06	19.16	18.8	18.86	-0.24	-1.26	1575347.0	29883382.36	1222
2018-10-01	19.3	19.34	18.96	19.1	-0.16	-0.83	1422618.0	27207899.54	1149
2018-09-30	19.1	19.4	18.96	19.26	0.26	1.37	2605175.0	49952610.04	1462
2018-09-27	18.46	19.18	18.44	19.0	0.54	2.93	3434577.0	64864461.78	2186
2018-09-26	18.62	18.68	18.34	18.46	-0.2	-1.07	1528592.0	28252109.0	1161
2018-09-25	18.3	18.68	18.26	18.66	0.42	2.3	1619356.0	30002151.54	1283
2018-09-20	18.36	18.38	18.18	18.24	-0.12	-0.65	877210.0	16027138.0	739
2018-09-19	18.0	18.44	17.96	18.36	0.4	2.23	2488673.0	45381896.26	1599
2018-09-18	17.86	18.12	17.8	17.96	0.1	0.56	1356411.0	24390714.08	1052
2018-09-17	17.58	17.96	17.48	17.86	0.3	1.71	1218041.0	21633384.64	1214
2018-09-16	17.76	17.86	17.34	17.56	-0.24	-1.35	919143.0	16230206.7	933
2018-09-13	17.66	17.88	17.52	17.8	0.12	0.68	728156.0	12844382.26	866
2018-09-12	17.74	17.82	17.58	17.68	0.0	0.0	658551.0	11674601.56	664
2018-09-11	17.82	17.88	17.6	17.68	-0.08	-0.45	705417.0	12515676.12	603
2018-09-10	18.02	18.04	17.74	17.76	-0.2	-1.11	1168651.0	20953567.94	787
2018-09-09	17.92	18.08	17.66	17.96	0.06	0.34	1420763.0	25410158.34	1163
2018-09-06	17.3	18.0	16.9	17.9	0.5	2.87	3154917.0	54695632.48	2453
2018-09-05	18.02	18.06	17.0	17.4	-0.6	-3.33	2625995.0	46102640.4	2241
2018-09-04	17.94	18.2	17.94	18.0	0.06	0.33	1307056.0	23671527.38	1341
2018-09-03	18.06	18.14	17.8	17.94	-0.04	-0.22	1288863.0	23132321.48	1391
2018-09-02	18.28	18.28	17.92	17.98	-0.3	-1.64	1771487.0	31926996.16	1327
2018-08-30	18.52	18.52	18.26	18.28	-0.32	-1.72	1376228.0	25227969.5	1300
2018-08-29	18.8	18.82	18.54	18.6	-0.18	-0.96	947466.0	17689154.48	835
2018-08-28	18.84	18.9	18.74	18.78	0.02	0.11	1152247.0	21692951.12	828
2018-08-27	18.9	19.02	18.76	18.76	-0.14	-0.74	1968965.0	37156060.62	1088
2018-08-26	19.0	19.08	18.9	18.9	0.2	1.07	2407857.0	45668793.84	1076
2018-08-16	18.68	18.84	18.52	18.7	0.08	0.43	2592224.0	48437414.52	1552
2018-08-15	18.76	18.82	18.48	18.62	-0.14	-0.75	2490203.0	46281279.8	1781
2018-08-14	18.92	19.2	18.74	18.76	-0.14	-0.74	2787157.0	52890268.86	1936
2018-08-13	19.5	19.5	18.72	18.9	-0.64	-3.28	3990481.0	76142475.48	2377
2018-08-12	19.92	19.92	19.48	19.54	-0.38	-1.91	3104280.0	61034440.08	1661
2018-08-09	19.74	20.26	19.72	19.92	0.2	1.01	3820431.0	76463467.66	2482
2018-08-08	20.0	20.12	19.72	19.72	-0.28	-1.4	2147589.0	42870155.18	1466
2018-08-07	20.2	20.34	19.9	20.0	-0.18	-0.89	2457998.0	49368812.32	1648
2018-08-06	20.14	20.6	20.1	20.18	0.06	0.3	5242065.0	106557832.26	2791
2018-08-05	19.2	20.24	19.2	20.12	1.0	5.23	4886949.0	97030340.24	2976
2018-08-02	19.26	19.26	18.96	19.12	-0.14	-0.73	1215595.0	23240847.12	1201
2018-08-01	19.18	19.42	19.18	19.26	0.06	0.31	1074146.0	20782886.2	905
2018-07-31	19.56	19.62	19.18	19.2	-0.42	-2.14	1883289.0	36687087.74	1447
2018-07-30	19.84	19.9	19.42	19.62	-0.22	-1.11	2628347.0	51571118.28	1726
2018-07-29	19.04	19.9	19.0	19.84	0.84	4.42	5627848.0	109964204.76	3266
2018-07-26	18.78	19.06	18.44	19.0	0.5	2.7	3435973.0	64631896.28	2640
2018-07-25	20.0	20.02	18.14	18.5	-1.56	-7.78	7854152.0	149422093.5	5670
2018-07-24	20.3	20.66	19.78	20.06	-0.7	-3.37	6087886.0	123033760.68	3323
2018-07-23	19.9	20.8	19.74	20.76	0.84	4.22	5394179.0	109674595.82	3333
2018-07-22	19.96	20.0	19.88	19.92	-0.04	-0.2	914958.0	18248388.36	591
2018-07-19	19.68	20.08	19.6	19.96	0.28	1.42	1817656.0	36239690.06	1236
2018-07-18	20.08	20.08	19.6	19.68	-0.32	-1.6	1839986.0	36493869.68	1404
2018-07-17	19.9	20.38	19.76	20.0	0.04	0.2	3476994.0	69966146.48	2317
2018-07-16	19.72	20.2	19.72	19.96	0.28	1.42	5257714.0	105022249.64	2653
2018-07-15	19.22	19.72	19.22	19.68	0.46	2.39	2551088.0	49785737.08	1558
2018-07-12	19.28	19.28	19.0	19.22	-0.04	-0.21	1611973.0	30846330.0	1059
2018-07-11	19.4	19.46	19.12	19.26	-0.12	-0.62	3044676.0	58776916.34	1869
2018-07-10	18.62	19.44	18.62	19.38	0.82	4.42	5069613.0	97076395.92	3394
2018-07-09	18.54	18.58	17.96	18.56	0.06	0.32	4746527.0	86884344.7	2708
2018-07-08	18.76	18.9	18.48	18.5	-0.34	-1.8	2130573.0	39681860.98	1203
2018-07-05	19.36	19.38	18.84	18.84	-0.54	-2.79	2079147.0	39555762.68	1444
2018-07-04	19.62	19.64	19.36	19.38	-0.24	-1.22	1078904.0	21047791.82	783
2018-07-03	19.62	19.74	19.56	19.62	0.02	0.1	885776.0	17401617.78	576
2018-07-02	19.74	19.82	19.54	19.6	-0.12	-0.61	1147407.0	22559849.28	829
2018-07-01	19.64	19.74	19.46	19.72	0.14	0.72	1100681.0	21578366.18	853
2018-06-28	19.78	19.9	19.58	19.58	-0.2	-1.01	898395.0	17704451.72	852
2018-06-27	19.5	19.96	19.5	19.78	0.18	0.92	1288820.0	25511411.66	1176
2018-06-26	19.48	19.68	19.36	19.6	0.12	0.62	1334518.0	26048939.22	1075
2018-06-25	19.96	19.96	19.38	19.48	-0.46	-2.31	3064281.0	59894291.78	2201
2018-06-24	19.9	20.2	19.8	19.94	0.24	1.22	3084323.0	61609813.94	1828
2018-06-21	19.04	19.7	18.82	19.7	0.8	4.23	2376400.0	45653816.42	1975
2018-06-20	19.4	19.4	18.7	18.9	-0.48	-2.48	2301089.0	43762296.56	2191
2018-06-12	19.56	19.58	19.12	19.38	-0.06	-0.31	2372558.0	45990638.52	1705
2018-06-11	20.74	20.8	19.22	19.44	-1.22	-5.91	4872612.0	96320208.14	3217
2018-06-10	21.06	21.2	20.64	20.66	-0.34	-1.62	2250587.0	46761182.16	1433
2018-06-07	20.8	21.34	20.8	21.0	0.2	0.96	3965436.0	83826761.32	2134
2018-06-06	20.64	21.2	20.54	20.8	0.16	0.78	3726304.0	77694726.12	2163
2018-06-05	20.54	20.8	20.2	20.64	0.04	0.19	2731164.0	55907559.8	2112
2018-06-04	20.96	21.58	20.5	20.6	-0.12	-0.58	5161532.0	108928729.96	3332
2018-06-03	20.06	20.72	20.0	20.72	0.74	3.7	3430739.0	69664669.74	2152
2018-05-31	19.5	19.98	19.4	19.98	0.48	2.46	4485446.0	88454869.24	2763
2018-05-30	20.0	20.5	19.5	19.5	-0.62	-3.08	5780536.0	115620707.6	4168
2018-05-29	21.28	21.54	20.1	20.12	-1.12	-5.27	4716021.0	98323978.9	3806
2018-05-28	20.8	21.4	20.58	21.24	0.58	2.81	7023144.0	147755943.04	4056
2018-05-27	20.06	20.76	19.86	20.66	0.64	3.2	4652399.0	94182501.86	2878
2018-05-24	19.9	20.14	19.76	20.03	0.42	2.14	6008978.0	119984546.28	3105
2018-05-23	19.0	19.9	18.92	19.61	0.58	3.05	3617372.0	69665220.04	2087
2018-05-22	19.4	19.46	18.86	19.03	-0.27	-1.4	3002832.0	57380363.02	2143
2018-05-21	19.48	19.64	19.14	19.3	-0.05	-0.26	3582188.0	69439880.16	2277
2018-05-20	18.84	19.52	18.76	19.35	0.69	3.7	9717550.0	186429797.54	4634
2018-05-17	17.84	18.72	17.58	18.66	0.74	4.13	6499596.0	118768377.1	2043
2018-05-16	18.28	18.34	17.82	17.92	-0.35	-1.92	4594935.0	82807830.62	1654
2018-05-15	17.88	18.3	17.74	18.27	0.43	2.41	4773638.0	86433347.1	2279
2018-05-14	17.78	18.04	17.66	17.84	0.06	0.34	5355805.0	95615594.86	2190
2018-05-13	17.06	18.0	17.06	17.78	0.83	4.9	8275282.0	145810619.32	2889
2018-05-10	16.72	17.0	16.52	16.95	0.2	1.19	2633147.0	44320991.2	1349
2018-05-09	16.7	17.06	16.62	16.75	-0.07	-0.42	2663072.0	44882878.14	1273
2018-05-08	16.72	16.9	16.4	16.82	-0.05	-0.3	3664233.0	61037575.58	1619
2018-05-07	17.3	17.3	16.84	16.87	-0.35	-2.03	2984711.0	50816109.78	1348
2018-05-06	16.94	17.42	16.92	17.22	0.38	2.26	4487963.0	77279888.14	2015
2018-05-03	17.02	17.04	16.76	16.84	-0.22	-1.29	3029622.0	51136120.72	1332
2018-05-02	17.36	17.4	16.96	17.06	-0.23	-1.33	3010309.0	51478196.38	1534
2018-05-01	17.2	17.4	16.92	17.29	0.1	0.58	4020867.0	69205810.7	1852
2018-04-30	17.6	17.7	17.14	17.19	-0.37	-2.11	6975199.0	121535112.28	3120
2018-04-29	16.4	17.7	16.4	17.56	1.25	7.66	12716529.0	217422619.88	4750
2018-04-26	16.16	16.36	16.12	16.31	0.17	1.05	2704666.0	43887401.84	1167
2018-04-25	16.28	16.28	15.98	16.14	0.02	0.12	1620873.0	26153716.92	1086
2018-04-24	16.4	16.56	15.98	16.12	-0.26	-1.59	5527115.0	89993086.2	2502
2018-04-23	16.0	16.48	15.96	16.38	0.69	4.4	9262844.0	150559726.64	4154
2018-04-22	15.54	15.7	15.42	15.69	0.11	0.71	3299696.0	51417914.72	1682
2018-04-19	15.54	15.7	15.48	15.58	0.02	0.13	3112491.0	48490835.2	1434
2018-04-18	15.46	15.7	15.44	15.56	0.12	0.78	3464431.0	53975326.68	1510
2018-04-17	15.56	15.6	15.34	15.44	-0.09	-0.58	2128369.0	32970352.34	1107
2018-04-16	15.36	15.56	15.28	15.53	0.17	1.11	2817082.0	43473054.2	1523
2018-04-15	15.16	15.4	15.16	15.36	0.36	2.4	2653043.0	40407671.96	1248
2018-04-12	15.04	15.24	14.92	15.0	-0.04	-0.27	2621780.0	39387490.52	1491
2018-04-11	15.66	15.66	14.86	15.04	-0.62	-3.96	4028300.0	61712536.46	2166
2018-04-10	15.7	15.72	15.54	15.66	-0.1	-0.63	2034323.0	31798128.24	1116
2018-04-09	15.82	16.02	15.7	15.76	-0.03	-0.19	3366547.0	53560066.26	1656
2018-04-08	15.74	15.86	15.64	15.79	0.11	0.7	3549703.0	55924921.76	1675
2018-04-05	15.3	15.74	15.26	15.68	0.42	2.75	4701997.0	72727986.7	1905
2018-04-04	15.3	15.42	15.24	15.26	0.0	0.0	1779626.0	27247123.68	968
2018-04-03	15.22	15.3	15.12	15.26	0.05	0.33	1624985.0	24715744.86	798
2018-04-02	15.16	15.24	15.06	15.21	0.13	0.86	1939409.0	29412247.56	841
2018-04-01	15.14	15.18	15.02	15.08	-0.06	-0.4	1481026.0	22337227.76	808
2018-03-29	15.44	15.44	15.08	15.14	-0.18	-1.17	1946544.0	29555988.32	1162
2018-03-28	15.38	15.46	15.14	15.32	-0.04	-0.26	3085889.0	47218378.94	1583
2018-03-27	15.08	15.38	15.04	15.36	0.35	2.33	3181436.0	48530941.38	1549
2018-03-26	15.0	15.1	14.9	15.01	-0.03	-0.2	1179224.0	17678227.82	764
2018-03-25	15.2	15.22	15.0	15.04	-0.16	-1.05	1323636.0	19972751.04	889
2018-03-22	15.18	15.26	15.16	15.2	0.02	0.13	2039089.0	31004354.68	975
2018-03-21	15.2	15.28	15.1	15.18	0.0	0.0	2114364.0	32095888.02	1278
2018-03-20	15.16	15.3	15.02	15.18	0.08	0.53	2582711.0	39207234.0	1192
2018-03-19	15.06	15.22	14.98	15.1	0.07	0.47	2349503.0	35528122.74	1147
2018-03-18	14.96	15.1	14.86	15.03	0.06	0.4	1565704.0	23472328.34	965
2018-03-15	15.04	15.04	14.8	14.97	-0.05	-0.33	1174042.0	17495980.54	810
2018-03-14	15.02	15.1	14.9	15.02	0.05	0.33	1495546.0	22432597.96	954
2018-03-13	14.72	15.08	14.58	14.97	0.28	1.91	3971271.0	59030825.84	1903
2018-03-12	14.48	14.74	14.46	14.69	0.24	1.66	2141108.0	31347324.22	1225
2018-03-11	14.36	14.48	14.36	14.45	0.17	1.19	1467276.0	21161307.1	783
2018-03-08	14.16	14.38	14.16	14.28	0.09	0.63	737504.0	10540741.68	498
2018-03-07	14.22	14.28	14.16	14.19	-0.03	-0.21	468297.0	6655889.58	462
2018-03-06	14.22	14.34	14.18	14.22	0.05	0.35	695283.0	9905536.68	560
2018-03-05	14.16	14.26	14.12	14.17	-0.02	-0.14	597083.0	8476289.64	477
2018-03-04	14.3	14.34	14.08	14.19	-0.16	-1.11	1213371.0	17199178.74	1070
2018-03-01	14.42	14.5	14.34	14.35	-0.12	-0.83	1339531.0	19315816.76	765
2018-02-28	14.64	14.7	14.46	14.47	-0.13	-0.89	1610350.0	23468051.4	961
2018-02-27	14.56	14.66	14.4	14.6	0.16	1.11	1586903.0	23061136.4	931
2018-02-26	14.44	14.5	14.42	14.44	-0.01	-0.07	410487.0	5938579.58	452
2018-02-25	14.52	14.6	14.44	14.45	-0.06	-0.41	1090096.0	15821862.9	751
2018-02-22	14.42	14.6	14.32	14.51	0.05	0.35	1637668.0	23653361.76	1207
2018-02-21	14.72	14.78	14.42	14.46	-0.21	-1.43	2267227.0	33078123.6	1384
2018-02-20	14.84	15.1	14.62	14.67	-0.1	-0.68	4299128.0	63890981.06	2185
2018-02-19	14.18	14.88	13.98	14.77	0.6	4.23	6252818.0	89623049.4	3275
2018-02-18	14.5	14.6	14.12	14.17	-0.39	-2.68	3498011.0	50079191.74	2025
2018-02-15	14.84	14.9	14.54	14.56	-0.32	-2.15	4109540.0	60559441.72	2228
2018-02-14	15.4	15.42	14.68	14.88	-1.09	-6.83	9915510.0	148860216.54	4985
2018-02-13	16.06	16.2	15.84	15.97	-0.04	-0.25	3701076.0	59344074.18	1791
2018-02-12	15.78	16.36	15.74	16.01	0.41	2.63	4676688.0	75027476.92	2150
2018-02-11	15.6	15.7	15.52	15.6	-0.15	-0.95	1266570.0	19758190.8	809
2018-02-08	15.8	15.94	15.68	15.75	-0.01	-0.06	1747689.0	27599005.9	1080
2018-02-07	16.3	16.48	15.7	15.76	-0.38	-2.35	4489549.0	72649592.66	2299
2018-02-06	15.98	16.54	15.72	16.14	-0.01	-0.06	11182511.0	181285926.32	5032
2018-02-05	15.36	16.3	15.24	16.15	0.78	5.07	4630507.0	73154413.58	2515
2018-02-04	15.42	15.48	15.26	15.37	-0.1	-0.65	887940.0	13654408.08	761
2018-02-01	15.54	15.6	15.42	15.47	0.02	0.13	783294.0	12135329.56	644
2018-01-31	15.72	15.72	15.42	15.45	-0.28	-1.78	1493720.0	23267174.56	1022
2018-01-30	15.78	15.84	15.62	15.73	-0.05	-0.32	1666990.0	26207846.44	884
2018-01-29	15.5	15.88	15.4	15.78	0.32	2.07	2982970.0	46724770.88	1718
2018-01-28	15.02	15.68	15.02	15.46	0.31	2.05	2367401.0	36566712.02	1449
2018-01-25	15.08	15.2	15.02	15.15	0.11	0.73	798048.0	12066682.32	656
2018-01-24	15.12	15.14	15.0	15.04	-0.03	-0.2	623707.0	9385048.9	618
2018-01-23	14.9	15.28	14.84	15.07	0.14	0.94	2147315.0	32340402.82	1319
2018-01-22	15.3	15.3	14.86	14.93	-0.38	-2.48	1813970.0	27414711.42	1261
2018-01-21	15.44	15.52	15.3	15.31	-0.18	-1.16	930890.0	14327171.04	946
2018-01-18	15.6	15.64	15.4	15.49	-0.14	-0.9	1278296.0	19803481.84	1045
2018-01-17	15.76	15.76	15.56	15.63	-0.08	-0.51	1130282.0	17674609.88	810
2018-01-16	15.68	15.84	15.56	15.71	0.09	0.58	2234913.0	35078751.34	1310
2018-01-15	15.96	15.96	15.44	15.62	-0.32	-2.01	3560687.0	55722916.1	2099
2018-01-14	16.0	16.1	15.9	15.94	-0.04	-0.25	1919185.0	30685403.6	1065
2018-01-11	15.74	16.12	15.62	15.98	0.23	1.46	2599745.0	41375594.38	1390
2018-01-10	15.9	16.02	15.62	15.75	-0.25	-1.56	2448439.0	38648125.48	1460
2018-01-09	16.1	16.22	15.94	16.0	-0.14	-0.87	1538794.0	24731428.96	1129
2018-01-08	16.16	16.24	16.06	16.14	0.0	0.0	2532130.0	40832705.02	1263
2018-01-07	16.24	16.6	16.06	16.14	-0.03	-0.19	5360287.0	87790811.5	2827
2018-01-04	16.0	16.32	15.8	16.17	0.15	0.94	3621995.0	58391234.26	2001
2018-01-03	16.28	16.44	15.8	16.02	-0.26	-1.6	7091989.0	114680547.46	4051
2018-01-02	16.1	16.6	15.94	16.28	0.37	2.33	17221901.0	279952799.58	7658
2018-01-01	14.74	16.1	14.52	15.91	1.08	7.28	12261038.0	188779936.48	5511
2017-12-31	15.16	15.3	14.8	14.83	-0.15	-1.0	7655868.0	115233580.08	3672
2017-12-28	14.26	15.04	14.2	14.98	0.74	5.2	9056192.0	132841340.72	3514
2017-12-27	13.9	14.28	13.9	14.24	0.3	2.15	2229264.0	31536009.54	1369
2017-12-26	13.76	13.96	13.76	13.94	0.14	1.01	1085700.0	15073389.0	705
2017-12-25	13.96	14.02	13.76	13.8	-0.26	-1.85	3777461.0	52408204.1	1551
2017-12-24	14.32	14.34	14.04	14.06	-0.32	-2.23	2803168.0	39678931.0	1455
2017-12-21	14.46	14.46	14.36	14.38	-0.07	-0.48	1591364.0	22924865.54	681
2017-12-20	14.5	14.52	14.34	14.45	-0.02	-0.14	2076643.0	29988591.84	796
2017-12-19	14.6	14.72	14.34	14.47	0.01	0.07	6195023.0	90121851.5	2126
2017-12-18	14.4	14.48	14.36	14.46	0.1	0.7	3204675.0	46220846.5	1099
2017-12-17	14.3	14.44	14.24	14.36	0.09	0.63	2535849.0	36369007.6	973
2017-12-14	14.3	14.38	14.24	14.27	0.01	0.07	3047439.0	43546526.64	1017
2017-12-13	14.4	14.4	14.2	14.26	-0.13	-0.9	3874705.0	55388877.3	1371
2017-12-12	14.46	14.6	14.36	14.39	-0.06	-0.42	2514327.0	36372779.92	941
2017-12-11	14.5	14.76	14.42	14.45	-0.03	-0.21	3537549.0	51511128.14	1459
2017-12-10	14.1	14.6	14.1	14.48	0.48	3.43	7008200.0	100761597.4	2832
2017-12-07	13.9	14.04	13.84	14.0	0.09	0.65	2940356.0	41136987.0	966
2017-12-06	14.1	14.1	13.9	13.91	-0.15	-1.07	2627486.0	36745298.58	1132
2017-12-05	13.86	14.3	13.72	14.06	0.09	0.64	4713468.0	66553764.18	2259
2017-12-04	13.58	14.14	13.5	13.97	0.44	3.25	7935766.0	110576852.78	3345
2017-12-03	13.36	13.66	13.36	13.53	0.21	1.58	2420062.0	32583805.6	1091
2017-11-30	13.38	13.5	13.28	13.32	-0.01	-0.08	1276001.0	17078785.2	718
2017-11-29	13.3	13.38	13.24	13.33	0.02	0.15	617055.0	8224773.08	423
2017-11-28	13.3	13.36	13.28	13.31	0.04	0.3	1105427.0	14728870.8	483
2017-11-27	13.4	13.44	13.2	13.27	-0.11	-0.82	1042889.0	13904272.82	700
2017-11-26	13.34	13.46	13.32	13.38	0.06	0.45	648973.0	8682463.58	513
2017-11-23	13.32	13.4	13.26	13.32	0.01	0.08	621916.0	8299931.5	466
2017-11-22	13.14	13.36	13.1	13.31	0.18	1.37	427009.0	5640574.42	458
2017-11-21	13.16	13.2	13.0	13.13	-0.09	-0.68	783860.0	10267058.58	647
2017-11-20	13.38	13.38	13.2	13.22	-0.08	-0.6	488659.0	6495141.18	461
2017-11-19	13.46	13.48	13.26	13.3	-0.09	-0.67	338343.0	4511419.34	428
2017-11-16	13.64	13.68	13.38	13.39	-0.26	-1.9	1152347.0	15543195.6	577
2017-11-15	13.84	13.98	13.6	13.65	-0.17	-1.23	986869.0	13620465.02	621
2017-11-14	13.6	14.06	13.6	13.82	0.26	1.92	1884360.0	26183927.6	875
2017-11-13	13.62	13.64	13.48	13.56	0.08	0.59	528877.0	7166958.42	330
2017-11-12	13.68	13.76	13.44	13.48	-0.11	-0.81	453377.0	6169432.76	429
2017-11-09	13.5	13.66	13.2	13.59	0.11	0.82	639322.0	8643591.36	594
2017-11-08	13.36	13.5	13.3	13.48	0.08	0.6	454968.0	6103397.68	457
2017-11-07	13.7	13.7	13.26	13.4	-0.28	-2.05	1175912.0	15890569.8	792
2017-11-06	13.84	13.84	13.5	13.68	-0.1	-0.73	1122378.0	15325827.04	626
2017-11-05	13.88	14.1	13.4	13.78	-0.21	-1.5	1876628.0	25701448.64	1155
2017-11-02	13.94	14.08	13.9	13.99	0.09	0.65	1244887.0	17440657.64	818
2017-11-01	13.88	13.94	13.72	13.9	0.17	1.24	1540072.0	21327057.22	1047
2017-10-31	13.22	13.8	13.2	13.73	0.49	3.7	3001817.0	40779278.22	2170
2017-10-30	13.06	13.42	12.96	13.24	0.25	1.92	2614947.0	34380624.26	1670
2017-10-29	13.04	13.08	12.96	12.99	0.0	0.0	2189228.0	28469392.86	1183
2017-10-26	13.38	13.38	12.94	12.99	-0.32	-2.4	3037997.0	39689266.74	1962
2017-10-25	14.24	14.24	13.24	13.31	-0.68	-4.86	1861569.0	25478208.9	1587
2017-10-24	14.08	14.08	13.88	13.99	-0.11	-0.78	1649629.0	23093941.84	1117
2017-10-23	15.16	15.16	14.0	14.1	-1.14	-7.48	3088567.0	44221325.54	2063
2017-10-22	15.36	15.36	15.22	15.24	-0.09	-0.59	426162.0	6507091.02	419
2017-10-19	15.3	15.36	15.26	15.33	0.02	0.13	337281.0	5162638.16	317
2017-10-18	15.4	15.4	15.3	15.31	-0.09	-0.58	297436.0	4563576.2	354
2017-10-17	15.48	15.48	15.36	15.4	-0.02	-0.13	357153.0	5503916.8	385
2017-10-16	15.26	15.48	15.14	15.42	0.2	1.31	789679.0	12072266.04	645
2017-10-15	15.26	15.64	15.18	15.22	0.08	0.53	954625.0	14640976.3	920
2017-10-12	15.04	15.2	14.88	15.14	-0.01	-0.07	1456837.0	21918308.46	1093
2017-10-11	15.6	15.6	15.14	15.15	-0.39	-2.51	1016402.0	15507381.6	876
2017-10-10	15.86	15.86	15.52	15.54	-0.14	-0.89	729223.0	11396331.4	789
2017-10-09	16.12	16.36	15.4	15.68	-0.69	-4.22	2311134.0	36354958.08	1783
2017-10-08	16.7	16.7	16.34	16.37	-0.28	-1.68	763191.0	12601030.74	687
2017-10-05	16.74	16.76	16.64	16.65	-0.05	-0.3	508923.0	8498058.92	553
2017-10-04	16.98	17.0	16.6	16.7	-0.25	-1.47	1265317.0	21182005.84	1223
2017-10-03	17.26	17.26	16.94	16.95	-0.34	-1.97	940327.0	16063652.2	794
2017-10-02	17.3	17.3	17.26	17.29	-0.04	-0.23	308188.0	5325869.84	271
2017-10-01	17.24	17.36	17.24	17.33	-0.03	-0.17	277299.0	4797407.06	269
2017-09-28	17.3	17.44	17.22	17.36	0.1	0.58	469433.0	8135357.06	377
2017-09-27	17.28	17.3	17.24	17.26	-0.01	-0.06	284674.0	4913685.58	240
2017-09-26	17.28	17.34	17.24	17.27	0.06	0.35	308080.0	5324572.38	296
2017-09-25	17.3	17.3	17.2	17.21	-0.08	-0.46	992484.0	17096798.38	487
2017-09-21	17.3	17.42	17.24	17.29	0.01	0.06	463643.0	8031474.34	435
2017-09-20	17.24	17.3	17.2	17.28	0.03	0.17	384532.0	6633682.18	391
2017-09-19	17.4	17.56	17.22	17.25	-0.13	-0.75	721831.0	12537995.2	645
2017-09-18	17.38	17.64	17.36	17.38	0.0	0.0	639990.0	11187206.66	683
2017-09-17	17.66	17.7	17.32	17.38	-0.31	-1.75	993982.0	17395114.92	781
2017-09-14	17.98	18.0	17.68	17.69	-0.36	-1.99	894780.0	15906936.44	735
2017-09-13	17.88	18.1	17.7	18.05	0.28	1.58	864239.0	15510828.52	697
2017-09-12	17.54	17.8	17.5	17.77	0.23	1.31	1261304.0	22227176.98	738
2017-09-11	17.5	17.6	17.46	17.54	0.06	0.34	744678.0	13055613.08	562
2017-09-10	17.5	17.52	17.44	17.48	-0.01	-0.06	493716.0	8625794.86	378
2017-09-07	17.5	17.5	17.36	17.49	0.09	0.52	405342.0	7070619.96	355
2017-09-06	17.44	17.56	17.34	17.4	0.07	0.4	596686.0	10399781.2	508
2017-08-29	17.14	17.4	17.0	17.33	0.19	1.11	1135076.0	19433854.6	958
2017-08-28	17.3	17.32	17.1	17.14	-0.21	-1.21	528769.0	9095972.84	674
2017-08-27	17.54	17.54	17.32	17.35	-0.11	-0.63	555042.0	9657424.66	439
2017-08-24	17.8	17.84	17.44	17.46	-0.33	-1.85	854658.0	14992790.68	734
2017-08-23	17.96	18.0	17.78	17.79	-0.14	-0.78	606764.0	10861891.8	556
2017-08-22	18.0	18.0	17.92	17.93	-0.06	-0.33	542404.0	9743057.96	450
2017-08-21	18.06	18.06	17.98	17.99	-0.03	-0.17	608740.0	10956492.14	425
2017-08-20	18.1	18.1	18.0	18.02	-0.01	-0.06	328623.0	5930955.36	315
2017-08-17	18.02	18.08	17.98	18.03	0.01	0.06	354774.0	6391714.78	353
2017-08-16	17.96	18.06	17.96	18.02	0.04	0.22	472916.0	8509832.24	282
2017-08-15	18.08	18.28	17.96	17.98	0.0	0.0	948067.0	17139661.26	641
2017-08-14	18.1	18.14	17.92	17.98	0.03	0.17	450885.0	8112799.02	456
2017-08-13	18.02	18.02	17.92	17.95	-0.06	-0.33	638113.0	11465199.06	473
2017-08-10	18.06	18.1	18.0	18.01	-0.05	-0.28	538311.0	9715289.9	475
2017-08-09	18.14	18.14	18.02	18.06	-0.08	-0.44	689576.0	12463518.24	492
2017-08-08	18.1	18.2	18.0	18.14	0.05	0.28	501684.0	9070859.38	444
2017-08-07	18.18	18.2	18.08	18.09	-0.1	-0.55	404766.0	7337139.56	351
2017-08-06	18.28	18.3	18.18	18.19	-0.08	-0.44	340792.0	6217217.9	299
2017-08-03	18.28	18.36	18.26	18.27	-0.02	-0.11	301346.0	5514330.5	360
2017-08-02	18.2	18.32	18.18	18.29	0.09	0.49	311128.0	5679998.84	362
2017-08-01	18.12	18.32	18.04	18.2	0.12	0.66	360340.0	6544994.98	533
2017-07-31	18.14	18.14	18.04	18.08	-0.06	-0.33	258671.0	4675219.86	266
2017-07-30	18.5	18.5	18.12	18.14	-0.04	-0.22	449172.0	8168604.48	369
2017-07-27	18.28	18.28	17.92	18.18	-0.07	-0.38	861513.0	15566862.88	684
2017-07-26	18.64	18.64	18.24	18.25	-0.38	-2.04	960957.0	17704601.36	874
2017-07-25	18.76	18.76	18.56	18.63	-0.13	-0.69	729763.0	13607946.28	716
2017-07-24	19.5	19.5	18.44	18.76	-1.43	-7.08	4810300.0	89876870.64	2636
2017-07-23	20.36	20.36	20.1	20.19	-0.17	-0.83	422457.0	8520636.14	348
2017-07-20	20.5	20.5	20.34	20.36	-0.12	-0.59	299220.0	6107577.8	305
2017-07-19	20.5	20.52	20.42	20.48	0.03	0.15	198953.0	4073672.76	212
2017-07-18	20.72	20.72	20.4	20.45	-0.25	-1.21	388880.0	7972950.5	438
2017-07-17	20.88	20.88	20.68	20.7	-0.18	-0.86	203996.0	4235347.48	238
2017-07-16	20.94	21.02	20.86	20.88	-0.07	-0.33	237516.0	4976880.4	250
2017-07-13	20.86	21.06	20.86	20.95	0.06	0.29	426602.0	8936914.38	290
2017-07-12	21.08	21.36	20.8	20.89	-0.18	-0.85	801984.0	16947952.36	546
2017-07-11	20.78	21.18	20.66	21.07	0.38	1.84	595385.0	12491744.06	487
2017-07-10	20.58	20.74	20.58	20.69	0.17	0.83	383680.0	7917961.06	309
2017-07-09	20.5	20.64	20.5	20.52	-0.1	-0.48	258547.0	5321134.26	285
2017-07-06	21.06	21.1	20.6	20.62	-0.37	-1.76	641446.0	13333298.34	375
2017-07-05	21.2	21.42	20.96	20.99	-0.19	-0.9	813695.0	17218283.2	580
2017-07-04	20.44	21.48	20.44	21.18	0.73	3.57	1483736.0	31267525.64	890
2017-07-03	20.42	20.52	20.4	20.45	0.04	0.2	209862.0	4293066.62	239
2017-07-02	20.4	20.58	20.32	20.41	-0.07	-0.34	572903.0	11720664.8	419
2017-06-22	20.14	20.58	20.08	20.48	0.41	2.04	1446701.0	29503072.54	670
2017-06-21	19.8	20.3	19.8	20.07	0.36	1.83	2517924.0	50463935.38	714
2017-06-20	19.82	19.98	19.64	19.71	-0.1	-0.5	288544.0	5717534.24	297
2017-06-19	19.64	20.04	19.64	19.81	0.17	0.87	459927.0	9161228.78	381
2017-06-18	19.96	19.96	19.6	19.64	-0.13	-0.66	533060.0	10486301.84	221
2017-06-15	20.1	20.1	19.7	19.77	-0.39	-1.93	321679.0	6395432.16	321
2017-06-14	20.28	20.34	20.18	20.16	-0.04	-0.2	122767.0	2484752.46	131
2017-06-13	20.34	20.34	20.2	20.2	-0.1	-0.49	74462.0	1507863.7	106
2017-06-12	20.12	20.34	20.1	20.3	0.04	0.2	48891.0	988237.3	114
2017-06-11	20.3	20.4	20.26	20.26	-0.07	-0.34	126941.0	2575886.68	164
2017-06-08	20.5	20.5	20.26	20.33	-0.16	-0.78	581448.0	11854743.14	463
2017-06-07	20.38	20.58	20.38	20.49	0.05	0.24	273909.0	5598038.38	260
2017-06-06	20.7	20.7	20.4	20.44	-0.21	-1.02	251421.0	5161444.58	235
2017-06-05	20.8	20.8	20.4	20.65	-0.09	-0.43	206347.0	4241519.18	257
2017-06-04	20.2	20.76	20.2	20.74	0.17	0.83	174097.0	3589162.64	208
2017-06-01	20.55	20.6	20.45	20.57	0.1	0.49	102920.0	2113866.85	124
2017-05-31	20.25	20.55	20.25	20.47	0.19	0.94	231132.0	4717767.35	212
2017-05-30	20.15	20.4	20.1	20.28	0.17	0.85	234373.0	4752028.4	217
2017-05-29	20.0	20.15	19.95	20.11	0.16	0.8	172256.0	3450806.7	198
2017-05-28	20.55	20.65	19.9	19.95	-0.62	-3.01	553398.0	11074680.15	426
2017-05-25	20.95	21.0	20.5	20.57	-0.38	-1.81	676298.0	13984798.6	451
2017-05-24	21.1	21.2	20.95	20.95	-0.22	-1.04	333420.0	7022315.0	328
2017-05-23	21.1	21.35	20.95	21.17	0.05	0.24	603179.0	12745863.45	440
2017-05-22	20.95	21.5	20.9	21.12	0.18	0.86	778499.0	16517404.8	571
2017-05-21	21.0	21.05	20.9	20.94	0.04	0.19	214987.0	4508744.8	228
2017-05-18	21.0	21.0	20.85	20.9	-0.04	-0.19	235465.0	4925434.6	171
2017-05-17	21.0	21.0	20.9	20.94	-0.06	-0.29	189372.0	3966396.9	166
2017-05-16	20.95	21.1	20.9	21.0	0.03	0.14	484829.0	10180432.6	341
2017-05-15	21.0	21.0	20.8	20.97	0.06	0.29	587576.0	12292126.4	410
2017-05-14	20.9	21.0	20.85	20.91	-0.04	-0.19	167055.0	3493906.95	167
2017-05-11	21.05	21.05	20.85	20.95	-0.09	-0.43	412833.0	8632878.35	346
2017-05-10	21.1	21.1	20.9	21.04	-0.04	-0.19	203942.0	4281686.85	259
2017-05-09	20.9	21.1	20.8	21.08	0.18	0.86	473362.0	9925576.15	410
2017-05-08	20.75	20.95	20.7	20.9	0.24	1.16	397355.0	8274271.8	281
2017-05-07	20.8	20.85	20.65	20.66	-0.13	-0.63	472525.0	9796639.8	267
2017-05-04	21.0	21.0	20.75	20.79	-0.14	-0.67	675243.0	14054905.4	349
2017-05-03	20.95	21.15	20.8	20.93	0.0	0.0	1183455.0	24802156.3	616
2017-05-02	20.8	20.95	20.6	20.93	0.23	1.11	1091698.0	22673125.45	602
2017-05-01	20.8	20.85	20.65	20.7	-0.1	-0.48	682470.0	14171425.15	475
2017-04-30	20.65	20.85	20.65	20.8	0.23	1.12	1210842.0	25118525.05	456
2017-04-27	20.55	20.8	20.55	20.57	0.01	0.05	1278229.0	26384080.7	703
2017-04-26	20.7	20.8	20.55	20.56	-0.13	-0.63	1140943.0	23560071.3	745
2017-04-25	21.0	21.0	20.55	20.69	-0.32	-1.52	1320869.0	27491722.25	805
2017-04-24	21.5	21.5	20.5	21.01	-1.36	-6.08	5023229.0	105011280.5	2529
2017-04-23	22.7	22.7	22.35	22.37	-0.06	-0.27	643828.0	14475917.95	490
2017-04-20	22.5	22.7	22.35	22.43	-0.17	-0.75	1137565.0	25657614.5	630
2017-04-19	22.7	22.8	22.35	22.6	-0.1	-0.44	1553228.0	34969589.3	1017
2017-04-18	23.3	23.3	22.65	22.7	-0.5	-2.16	2514847.0	57743991.15	1587
2017-04-17	22.4	23.4	22.3	23.2	0.86	3.85	3567848.0	82012986.15	2122
2017-04-16	22.7	22.7	22.3	22.34	-0.41	-1.8	1018664.0	22861229.9	831
2017-04-13	23.3	23.3	22.7	22.75	-0.51	-2.19	2267801.0	51975932.45	1741
2017-04-12	21.95	23.6	21.95	23.26	1.45	6.65	8198671.0	189314348.15	5194
2017-04-11	22.1	22.15	21.75	21.81	-0.27	-1.22	579321.0	12721691.4	441
2017-04-10	22.2	22.25	22.0	22.08	-0.13	-0.59	479953.0	10603880.75	411
2017-04-09	22.35	22.45	22.15	22.21	-0.24	-1.07	603150.0	13464474.9	441
2017-04-06	22.45	22.6	22.45	22.45	-0.04	-0.18	513357.0	11562319.3	377
2017-04-05	22.6	22.65	22.4	22.49	-0.01	-0.04	796724.0	17944317.5	562
2017-04-04	22.5	22.55	22.2	22.5	-0.07	-0.31	807969.0	18070294.75	617
2017-04-03	22.65	22.9	22.5	22.57	-0.04	-0.18	1359281.0	30877526.1	763
2017-04-02	22.5	22.75	22.4	22.61	0.11	0.49	1346250.0	30407110.6	810
2017-03-30	22.05	22.55	22.0	22.5	0.5	2.27	1500363.0	33394288.75	874
2017-03-29	22.0	22.1	21.95	22.0	0.14	0.64	803716.0	17686262.1	469
2017-03-28	21.6	22.15	21.55	21.86	0.3	1.39	1161353.0	25452472.8	759
2017-03-27	21.75	21.75	21.55	21.56	-0.24	-1.1	466299.0	10074496.55	352
2017-03-26	21.8	22.0	21.75	21.8	0.09	0.41	447756.0	9795323.15	349
2017-03-23	21.6	21.75	21.6	21.71	0.14	0.65	145079.0	3146622.15	176
2017-03-22	21.5	21.7	21.5	21.57	-0.14	-0.64	423469.0	9153651.7	299
2017-03-21	21.8	21.95	21.7	21.71	-0.03	-0.14	378072.0	8251649.75	275
2017-03-20	21.75	21.95	21.65	21.74	-0.06	-0.28	553343.0	12100395.05	446
2017-03-19	21.85	21.95	21.75	21.8	-0.01	-0.05	404328.0	8827035.0	317
2017-03-16	21.75	21.95	21.7	21.81	0.1	0.46	782847.0	17074644.25	443
2017-03-15	21.4	21.85	21.4	21.71	0.4	1.88	786867.0	17061268.25	596
2017-03-14	21.05	21.4	20.8	21.31	0.3	1.43	1022004.0	21528992.15	555
2017-03-13	21.1	21.2	21.0	21.01	-0.19	-0.9	669321.0	14124730.85	430
2017-03-12	21.05	21.3	21.05	21.2	-0.19	-0.89	353003.0	7472659.15	325
2017-03-09	21.65	21.65	21.25	21.39	-0.26	-1.2	678031.0	14518909.2	457
2017-03-08	21.65	21.75	21.5	21.65	-0.04	-0.18	329280.0	7121902.25	255
2017-03-07	21.6	21.7	21.6	21.69	0.06	0.28	233524.0	5059003.7	221
2017-03-06	21.75	21.8	21.5	21.63	-0.07	-0.32	420826.0	9095850.55	305
2017-03-05	21.85	22.0	21.65	21.7	-0.26	-1.18	639552.0	13927089.25	422
2017-03-02	21.55	22.15	21.5	21.96	0.57	2.66	1830463.0	40044427.35	905
2017-03-01	21.6	21.65	21.35	21.39	0.11	0.52	420789.0	9034557.7	415
2017-02-28	21.35	21.4	21.1	21.28	-0.09	-0.42	510286.0	10824937.15	522
2017-02-27	21.8	21.9	21.35	21.37	-0.45	-2.06	540705.0	11687000.1	506
2017-02-26	21.9	21.95	21.75	21.82	-0.07	-0.32	390231.0	8515679.6	397
2017-02-23	22.1	22.1	21.7	21.89	-0.2	-0.91	592684.0	12953118.5	567
2017-02-22	22.6	22.75	22.05	22.09	-0.34	-1.52	1535500.0	34428853.7	1123
2017-02-21	22.3	22.6	21.9	22.43	0.48	2.19	2848650.0	63384239.5	1355
2017-02-20	22.05	22.15	21.9	21.95	-0.08	-0.36	778245.0	17130496.5	419
2017-02-19	22.0	22.3	21.95	22.03	0.09	0.41	953560.0	21100599.45	662
2017-02-16	21.8	22.1	21.75	21.94	0.19	0.87	1153738.0	25334500.15	810
2017-02-15	21.8	21.8	21.7	21.75	-0.03	-0.14	338546.0	7370441.2	304
2017-02-14	21.95	22.05	21.7	21.78	-0.1	-0.46	763107.0	16687203.25	497
2017-02-13	21.8	21.9	21.75	21.88	0.06	0.27	368549.0	8048071.8	317
2017-02-12	21.85	22.0	21.75	21.82	0.22	1.02	431513.0	9431814.35	356
2017-02-09	21.45	21.75	21.3	21.6	0.1	0.47	410247.0	8841885.85	381
2017-02-08	21.7	21.7	21.4	21.5	-0.23	-1.06	397043.0	8536000.1	407
2017-02-07	21.75	21.8	21.65	21.73	-0.01	-0.05	313679.0	6810328.0	298
2017-02-06	21.7	21.9	21.6	21.74	-0.01	-0.05	440382.0	9542685.6	423
2017-02-05	22.0	22.05	21.75	21.75	-0.1	-0.46	414108.0	9059242.0	380
2017-02-02	22.0	22.1	21.85	21.85	-0.09	-0.41	372417.0	8176655.15	400
2017-02-01	22.2	22.55	21.85	21.94	-0.01	-0.05	1978108.0	43745655.2	1280
2017-01-31	22.35	22.45	21.9	21.95	-0.38	-1.7	1126599.0	24888429.0	836
2017-01-30	22.65	22.65	22.3	22.33	-0.28	-1.24	646851.0	14544165.0	461
2017-01-29	22.75	22.8	22.55	22.61	-0.07	-0.31	446964.0	10113998.4	374
2017-01-26	22.8	22.9	22.6	22.68	-0.06	-0.26	861643.0	19560085.45	635
2017-01-25	23.05	23.45	22.2	22.74	-0.12	-0.52	2124628.0	48564925.2	1310
2017-01-24	21.7	23.0	21.7	22.86	1.28	5.93	3488412.0	78948569.5	1916
2017-01-23	20.6	21.7	20.6	21.58	1.05	5.11	2262262.0	47843268.15	1224
2017-01-22	20.45	20.75	20.2	20.53	0.15	0.74	1734156.0	35600348.2	956
2017-01-19	20.45	21.1	20.35	20.38	-0.15	-0.73	2195251.0	45308537.05	1310
2017-01-18	20.5	20.7	20.4	20.53	0.07	0.34	597279.0	12305333.4	398
2017-01-17	20.5	20.55	20.3	20.46	0.02	0.1	668029.0	13677410.3	460
2017-01-16	20.5	20.75	20.35	20.44	-0.02	-0.1	455263.0	9352374.6	514
2017-01-15	20.5	20.5	20.35	20.46	0.12	0.59	366166.0	7477000.3	357
2017-01-12	20.75	21.0	20.25	20.34	-0.27	-1.31	1043376.0	21550409.6	851
2017-01-11	21.85	21.85	20.45	20.61	-1.27	-5.8	3459708.0	72247049.75	2018
2017-01-10	22.4	22.45	21.85	21.88	-0.46	-2.06	879918.0	19359093.75	878
2017-01-09	23.7	23.7	22.25	22.34	-1.39	-5.86	1175784.0	26586021.0	1030
2017-01-08	23.9	23.9	23.7	23.73	-0.13	-0.54	263212.0	6259253.3	257
2017-01-05	23.9	24.1	23.85	23.86	-0.06	-0.25	658499.0	15758262.05	458
2017-01-04	24.2	24.25	23.9	23.92	-0.28	-1.16	519020.0	12488418.65	413
2017-01-03	24.2	24.25	24.1	24.2	0.04	0.17	519065.0	12560931.35	281
2017-01-02	24.15	24.25	24.05	24.16	0.03	0.12	475887.0	11502178.85	359
2017-01-01	24.0	24.3	24.0	24.13	0.14	0.58	599838.0	14502868.45	411
2016-12-29	24.3	24.4	23.85	23.99	-0.38	-1.56	1498256.0	36142421.7	903
2016-12-28	24.35	24.5	24.3	24.37	-0.13	-0.53	1386113.0	33806386.75	727
2016-12-27	24.6	24.65	24.35	24.5	-0.02	-0.08	1597996.0	39140674.25	1089
2016-12-26	24.75	24.8	24.5	24.52	-0.2	-0.81	651287.0	16053589.35	423
2016-12-25	25.0	25.0	24.7	24.72	0.01	0.04	903820.0	22369941.2	616
2016-12-22	24.75	24.75	24.35	24.71	-0.07	-0.28	474441.0	11701496.65	410
2016-12-21	25.3	25.3	24.7	24.78	-0.31	-1.24	679044.0	16984597.85	589
2016-12-20	24.75	25.5	24.75	25.09	0.44	1.78	2608307.0	65444217.8	1712
2016-12-19	24.65	24.9	24.5	24.65	0.0	0.0	394094.0	9725577.55	303
2016-12-18	24.7	24.85	24.65	24.65	0.03	0.12	363684.0	8979811.85	232
2016-12-15	24.5	24.7	24.3	24.62	0.0	0.0	567768.0	13973250.0	276
2016-12-14	24.6	24.95	24.5	24.62	-0.03	-0.12	1888172.0	46622041.85	520
2016-12-13	24.6	24.7	24.5	24.65	0.0	0.0	719215.0	17705910.45	317
2016-12-12	24.9	24.95	24.65	24.65	-0.19	-0.76	590158.0	14579191.65	386
2016-12-11	24.65	24.9	24.65	24.84	0.19	0.77	583195.0	14456590.65	366
2016-12-08	24.7	24.8	24.6	24.65	-0.06	-0.24	565432.0	13952070.9	286
2016-12-07	24.6	24.85	24.5	24.71	0.06	0.24	572351.0	14138534.3	403
2016-12-06	24.3	24.85	24.3	24.65	0.06	0.24	727618.0	17919900.65	417
2016-12-05	24.5	24.65	24.0	24.59	0.02	0.08	864127.0	21022211.45	521
2016-12-04	24.95	24.95	24.45	24.57	-0.2	-0.81	745489.0	18414357.0	450
2016-12-01	25.0	25.2	24.7	24.77	0.19	0.77	597160.0	14863076.75	454
2016-11-30	24.2	24.65	24.2	24.58	0.43	1.78	1579261.0	38559197.35	690
2016-11-29	23.5	24.6	23.4	24.15	0.54	2.29	1595092.0	38135046.65	984
2016-11-28	23.5	23.75	23.45	23.61	0.12	0.51	824591.0	19497216.15	382
2016-11-27	23.25	23.65	23.2	23.49	0.07	0.3	721026.0	16951765.2	404
2016-11-24	23.45	23.45	22.9	23.42	0.06	0.26	1686856.0	39332158.8	796
2016-11-23	22.8	23.45	22.8	23.36	0.62	2.73	1484654.0	34491683.85	845
2016-11-22	22.6	22.85	22.6	22.74	0.28	1.25	619588.0	14086707.95	337
2016-11-21	22.65	22.75	22.4	22.46	-0.2	-0.88	367718.0	8312869.2	295
2016-11-20	23.0	23.05	22.45	22.66	-0.35	-1.52	770871.0	17459625.65	549
2016-11-17	23.05	23.15	22.8	23.01	-0.02	-0.09	676315.0	15539398.3	449
2016-11-16	22.75	23.3	22.7	23.03	0.35	1.54	1012564.0	23364784.05	645
2016-11-15	23.1	23.4	21.95	22.68	-0.47	-2.03	1206147.0	27540206.5	803
2016-11-14	23.1	23.35	22.8	23.15	0.0	0.0	3227919.0	74246759.8	1127
2016-11-13	24.0	24.0	23.05	23.15	1.32	6.05	2831822.0	65844227.75	1687
2016-11-10	21.15	22.1	21.15	21.83	0.71	3.36	2083270.0	45688173.35	899
2016-11-09	20.0	21.4	19.5	21.12	0.6	2.92	2643075.0	53978487.65	1118
2016-11-08	20.3	20.8	20.2	20.52	0.27	1.33	1869982.0	38484290.55	795
2016-11-07	19.9	20.35	19.9	20.25	0.47	2.38	1085758.0	21938317.3	593
2016-11-06	19.0	19.85	18.8	19.78	0.78	4.11	1333663.0	26146475.75	761
2016-11-03	18.8	19.2	18.65	19.0	0.24	1.28	747766.0	14208181.55	590
2016-11-02	18.0	19.05	17.9	18.76	0.6	3.3	2693843.0	50268084.25	1561
2016-11-01	18.05	18.25	17.95	18.16	0.08	0.44	974071.0	17619560.7	474
2016-10-31	17.9	18.25	17.9	18.08	0.33	1.86	2139364.0	38681205.0	1031
2016-10-30	17.45	17.8	17.45	17.75	0.3	1.72	1315423.0	23144820.2	583
2016-10-27	17.5	17.55	17.35	17.45	-0.02	-0.11	615225.0	10752431.4	369
2016-10-26	17.6	17.6	17.3	17.47	-0.23	-1.3	1118805.0	19576933.1	671
2016-10-25	17.45	17.8	17.45	17.7	0.17	0.97	703708.0	12440517.6	485
2016-10-24	17.3	17.75	17.25	17.53	0.23	1.33	1439940.0	25183249.95	784
2016-10-23	17.05	17.35	17.05	17.3	0.25	1.47	1549736.0	26636348.95	806
2016-10-20	16.9	17.2	16.4	17.05	-1.13	-6.22	6388266.0	106469772.95	2696
2016-10-19	18.05	18.2	17.9	18.18	0.12	0.66	1131671.0	20456777.2	617
2016-10-18	18.6	18.8	18.0	18.06	-0.66	-3.53	555231.0	10178739.75	565
2016-10-17	19.0	19.0	18.65	18.72	-0.37	-1.94	461455.0	8658653.9	525
2016-10-16	19.2	19.3	19.0	19.09	-0.08	-0.42	473599.0	9069395.65	342
2016-10-13	19.3	19.35	19.15	19.17	-0.09	-0.47	562706.0	10834863.25	437
2016-10-12	19.2	19.5	19.2	19.26	0.02	0.1	1128754.0	21800305.75	646
2016-10-11	19.3	19.45	19.2	19.24	0.04	0.21	721958.0	13964281.0	569
2016-10-10	18.7	19.25	18.7	19.2	0.22	1.16	535569.0	10192896.4	475
2016-10-09	19.8	19.85	18.85	18.98	-0.66	-3.36	951334.0	18331153.85	664
2016-10-06	19.55	19.75	19.4	19.64	0.13	0.67	878975.0	17181162.75	595
2016-10-05	19.6	19.7	19.35	19.51	-0.23	-1.17	1625088.0	31669157.9	1073
2016-10-04	19.05	20.5	19.0	19.74	1.03	5.51	3484110.0	68606403.1	2721
2016-10-03				18.71	0.0	0.0	0.0	0.0	0
2016-10-02				18.71	0.0	0.0	0.0	0.0	0
2016-09-29	19.2	19.2	18.05	18.71	-0.18	-0.95	3506077.0	64849746.15	1860
2016-09-28	20.0	20.35	18.4	18.89	-1.19	-5.93	1202322.0	23450787.25	977
2016-09-27	20.6	20.85	20.0	20.08	-1.51	-6.99	968655.0	19857424.45	764
2016-09-26	21.9	22.0	21.55	21.59	-0.23	-1.05	472741.0	10242507.5	482
2016-09-25	21.35	22.2	21.1	21.82	0.47	2.2	1358832.0	29605477.3	1122
2016-09-21	21.35	21.45	21.1	21.35	0.04	0.19	375531.0	7985907.75	344
2016-09-20	21.25	21.35	20.6	21.31	0.23	1.09	275294.0	5815083.25	337
2016-09-19	22.1	22.15	20.55	21.08	-0.81	-3.7	806344.0	17132596.2	626
2016-09-18	22.5	22.6	21.85	21.89	-0.53	-2.36	481812.0	10704182.05	504
2016-09-08	22.3	22.5	22.25	22.42	0.07	0.31	565066.0	12651122.65	325
2016-09-07	22.35	22.4	22.25	22.35	-0.05	-0.22	398617.0	8891506.4	252
2016-09-06	22.65	22.7	22.2	22.4	-0.24	-1.06	806078.0	18077652.55	495
2016-09-05	22.4	22.75	22.35	22.64	0.35	1.57	748687.0	16924735.75	480
2016-09-04	22.0	22.45	22.0	22.29	0.36	1.64	481672.0	10744817.1	383
2016-09-01	22.25	22.25	21.85	21.93	-0.53	-2.36	653601.0	14364980.3	489
2016-08-31	22.65	22.75	22.4	22.46	-0.27	-1.19	273785.0	6167162.8	327
2016-08-30	22.6	22.8	22.55	22.73	0.26	1.16	515786.0	11703603.25	461
2016-08-29	22.3	22.6	22.2	22.47	0.16	0.72	1228974.0	27582028.2	707
2016-08-28	22.0	22.4	22.0	22.31	0.24	1.09	605255.0	13472660.35	523
2016-08-25	22.3	22.3	21.8	22.07	-0.34	-1.52	825654.0	18177638.45	741
2016-08-24	22.95	23.0	22.2	22.41	-0.52	-2.27	918745.0	20857283.8	787
2016-08-23	23.15	23.2	22.8	22.93	-0.28	-1.21	564167.0	12992454.9	467
2016-08-22	23.35	23.35	22.3	23.21	-0.22	-0.94	1092582.0	24934191.65	746
2016-08-21	23.6	23.65	23.4	23.43	-0.18	-0.76	381578.0	8969928.15	335
2016-08-18	23.5	23.7	23.1	23.61	0.05	0.21	557584.0	13023577.05	447
2016-08-17	24.1	24.15	23.5	23.56	-0.56	-2.32	697791.0	16565100.45	456
2016-08-16	24.5	24.5	24.1	24.12	-0.29	-1.19	433383.0	10505842.85	350
2016-08-15	24.45	24.55	24.4	24.41	0.11	0.45	386308.0	9449670.65	340
2016-08-14	24.2	24.35	24.2	24.3	0.25	1.04	397287.0	9662579.4	268
2016-08-11	24.2	24.2	24.0	24.05	-0.22	-0.91	398755.0	9603671.65	316
2016-08-10	24.4	24.4	24.2	24.27	-0.16	-0.65	342535.0	8328398.35	285
2016-08-09	24.5	24.5	24.15	24.43	0.11	0.45	767942.0	18692109.8	481
2016-08-08	24.55	24.55	24.05	24.32	0.17	0.7	676982.0	16411210.7	539
2016-08-07	23.6	24.25	23.6	24.15	0.77	3.29	1174446.0	28194621.85	777
2016-08-04	23.5	23.7	23.25	23.38	0.23	0.99	1548433.0	36397157.3	1138
2016-08-03	23.6	23.6	23.0	23.15	-0.34	-1.45	1476275.0	34381108.4	1041
2016-08-02	23.8	23.8	23.3	23.49	-0.39	-1.63	1392513.0	32713407.8	1029
2016-08-01	24.1	24.35	23.8	23.88	0.18	0.76	1565351.0	37542629.75	1421
2016-07-31	24.7	24.85	23.25	23.7	-1.03	-4.16	1448999.0	34623249.45	1285
2016-07-28	26.0	26.0	24.6	24.73	-1.18	-4.55	1940842.0	48465968.05	1363
2016-07-27	27.4	27.4	25.8	25.91	-1.46	-5.33	1450754.0	38076457.1	1204
2016-07-26	28.2	28.3	27.2	27.37	-1.26	-4.4	1310784.0	36337957.7	1061
2016-07-25	28.5	28.8	28.0	28.63	0.0	0.0	935817.0	26617777.6	624
2016-07-24	29.0	29.3	28.6	28.63	0.02	0.07	965076.0	27868969.2	715
2016-07-21	28.7	29.1	28.4	28.61	-0.16	-0.56	1182104.0	33932528.0	620
2016-07-20	29.4	29.4	28.6	28.77	-0.52	-1.78	1410037.0	40778073.2	753
2016-07-19	29.3	29.8	28.8	29.29	0.24	0.83	2910477.0	85328049.2	1564
2016-07-18	28.0	29.2	28.0	29.05	1.15	4.12	4536521.0	129443403.3	1726
2016-07-17	27.8	28.0	27.6	27.9	0.21	0.76	567942.0	15796129.1	316
2016-07-14	27.8	28.0	27.6	27.69	-0.21	-0.75	841979.0	23355148.1	490
2016-07-13	27.7	28.1	27.6	27.9	0.32	1.16	1328186.0	36997214.3	634
2016-07-12	27.6	27.9	27.5	27.58	0.0	0.0	966487.0	26771053.2	558
2016-07-11	27.5	27.6	27.3	27.58	0.16	0.58	291808.0	8025364.5	250
2016-07-10	27.3	27.6	27.3	27.42	0.05	0.18	245243.0	6726404.5	234
2016-06-30	27.5	27.5	27.3	27.37	-0.13	-0.47	402261.0	11020465.2	355
2016-06-29	27.6	27.7	27.3	27.5	0.05	0.18	510254.0	14052923.2	370
2016-06-28	27.2	27.6	27.2	27.45	0.0	0.0	396046.0	10853973.8	284
2016-06-27	27.7	28.0	27.4	27.45	-0.25	-0.9	453214.0	12542490.3	368
2016-06-26	25.6	27.9	25.6	27.7	-0.18	-0.65	1473793.0	40303196.3	726
2016-06-23	27.8	28.0	27.7	27.88	-0.13	-0.46	519792.0	14474925.6	329
2016-06-22	28.4	28.4	27.9	28.01	0.15	0.54	1311360.0	36884859.7	572
2016-06-21	27.8	28.3	27.7	27.86	0.26	0.94	2734839.0	76574085.3	944
2016-06-20	27.8	27.8	27.5	27.6	-0.1	-0.36	562066.0	15525775.3	254
2016-06-19	27.9	27.9	27.4	27.7	0.42	1.54	1683724.0	46610726.1	815
2016-06-16	27.3	27.6	27.1	27.28	-0.12	-0.44	609741.0	16700742.5	481
2016-06-15	27.6	28.0	27.2	27.4	-0.18	-0.65	2485335.0	68701475.8	1105
2016-06-14	26.9	27.7	26.9	27.58	0.6	2.22	2526202.0	69196366.4	1277
2016-06-13	27.2	27.4	26.9	26.98	-0.32	-1.17	1065850.0	28850981.8	698
2016-06-12	27.3	27.5	26.9	27.3	-0.09	-0.33	891918.0	24285099.1	579
2016-06-09	27.3	27.5	27.1	27.39	0.16	0.59	639226.0	17483519.5	512
2016-06-08	27.3	27.7	27.0	27.23	0.07	0.26	1374908.0	37565268.3	1042
2016-06-07	27.1	27.2	26.9	27.16	0.18	0.67	510244.0	13822590.8	473
2016-06-06	27.3	27.4	26.5	26.98	-0.23	-0.85	654604.0	17572735.2	640
2016-06-05	27.4	28.4	27.1	27.21	-0.18	-0.66	2355022.0	65707341.3	1599
2016-06-02	27.6	27.7	27.3	27.39	-0.04	-0.15	345342.0	9490427.0	339
2016-06-01	27.2	27.5	27.0	27.43	0.13	0.48	261934.0	7137045.3	279
2016-05-31	27.3	27.4	27.0	27.3	0.24	0.89	259846.0	7056575.2	245
2016-05-30	27.5	27.6	27.0	27.06	-0.45	-1.64	526553.0	14364261.6	374
2016-05-29	27.8	27.9	27.3	27.51	-0.23	-0.83	339956.0	9369987.1	274
2016-05-26	27.9	28.4	27.7	27.74	0.03	0.11	523989.0	14674000.5	497
2016-05-25	28.0	28.0	27.6	27.71	0.04	0.14	418051.0	11609567.4	404
2016-05-24	28.0	28.0	27.5	27.67	-0.24	-0.86	421182.0	11676314.0	431
2016-05-23	28.7	28.7	27.8	27.91	-0.88	-3.06	716734.0	20227528.2	570
2016-05-22	29.1	29.2	28.7	28.79	-0.44	-1.51	318229.0	9211206.4	340
2016-05-19	29.1	29.4	28.7	29.23	0.12	0.41	1326602.0	38443168.7	722
2016-05-18	29.8	29.8	29.1	29.11	-0.55	-1.85	1645478.0	48247892.9	953
2016-05-17	29.6	30.4	29.4	29.66	1.21	4.25	5008145.0	149667212.2	3013
2016-05-16	28.5	28.6	28.3	28.45	0.08	0.28	402564.0	11451687.3	339
2016-05-15	28.5	29.1	28.3	28.37	-0.12	-0.42	1120357.0	32190955.1	822
2016-05-12	28.6	28.7	28.2	28.49	0.14	0.49	563494.0	16030606.5	486
2016-05-11	28.7	28.7	28.1	28.35	-0.32	-1.12	502785.0	14266736.5	478
2016-05-10	28.8	28.9	28.5	28.67	-0.28	-0.97	286919.0	8221343.5	372
2016-05-09	28.9	29.1	28.8	28.95	0.03	0.1	223812.0	6468899.9	230
2016-05-08	29.2	29.2	28.8	28.92	-0.11	-0.38	535670.0	15546482.7	427
2016-05-05	29.0	29.2	28.9	29.03	0.07	0.24	290361.0	8433211.6	296
2016-05-04	29.0	29.3	28.7	28.96	-0.24	-0.82	511812.0	14858320.9	469
2016-05-03	29.4	29.5	28.9	29.2	-0.23	-0.78	452783.0	13239278.8	419
2016-05-02	29.5	29.5	29.3	29.43	0.02	0.07	705085.0	20732362.1	323
2016-05-01	29.7	29.8	29.2	29.41	-0.3	-1.01	632535.0	18673986.5	465
2016-04-28	29.8	29.9	29.6	29.71	-0.05	-0.17	996433.0	29669084.5	528
2016-04-27	30.0	30.1	29.7	29.76	-0.24	-0.8	1197624.0	35723037.5	784
2016-04-26	30.1	30.2	29.9	30.0	0.03	0.1	681592.0	20449951.3	439
2016-04-25	30.0	30.2	29.7	29.97	-0.06	-0.2	1757854.0	52558066.8	951
2016-04-24	29.8	30.3	29.7	30.03	0.34	1.15	2918824.0	87828536.0	1162
2016-04-21	29.6	29.8	29.3	29.69	0.21	0.71	2645678.0	78109484.3	1543
2016-04-20	31.0	31.0	29.1	29.48	-2.38	-7.47	7787729.0	233260216.1	4206
2016-04-19	31.5	32.0	31.3	31.86	0.5	1.59	2982107.0	94571346.2	1480
2016-04-18	30.6	31.4	30.5	31.36	0.4	1.29	1133349.0	35188329.0	650
2016-04-17	31.3	31.3	30.7	30.96	-0.17	-0.55	805134.0	24994156.3	697
2016-04-14	30.8	31.5	30.6	31.13	0.45	1.47	2071488.0	64351204.5	1221
2016-04-13	30.8	30.8	30.4	30.68	0.06	0.2	697315.0	21290897.7	553
2016-04-12	30.2	30.8	30.2	30.62	0.07	0.23	1133251.0	34577864.1	743
2016-04-11	31.9	31.9	30.4	30.55	-1.35	-4.23	1839208.0	57207391.0	1170
2016-04-10	32.0	32.2	31.8	31.9	0.41	1.3	1481687.0	47372557.0	870
2016-04-07	30.9	32.0	30.9	31.49	1.02	3.35	2438163.0	77143211.4	1818
2016-04-06	29.9	31.1	29.9	30.47	0.79	2.66	2573514.0	78945134.6	1467
2016-04-05	29.6	29.8	29.4	29.68	-0.21	-0.7	661708.0	19618181.6	396
2016-04-04	28.9	30.0	28.8	29.89	1.1	3.82	849001.0	25106589.2	600
2016-04-03	29.0	29.4	28.4	28.79	-0.62	-2.11	880553.0	25394343.2	535
2016-03-31	29.6	29.8	29.3	29.41	-0.51	-1.7	801174.0	23684779.6	522
2016-03-30	29.8	30.0	29.4	29.92	0.21	0.71	1170874.0	34784074.1	550
2016-03-29	29.6	30.0	29.2	29.71	0.14	0.47	843219.0	24910611.7	598
2016-03-28	28.4	29.7	28.4	29.57	1.06	3.72	2012791.0	58797110.5	1050
2016-03-27	29.3	29.4	28.0	28.51	-0.98	-3.32	875722.0	25009700.4	838
2016-03-24	30.0	30.1	29.0	29.49	-0.69	-2.29	1538595.0	45361528.1	1077
2016-03-23	30.1	30.9	30.1	30.18	-0.16	-0.53	1295763.0	39469881.9	1090
2016-03-22	29.7	30.7	28.5	30.34	0.74	2.5	2438688.0	72212515.5	1479
2016-03-21	30.0	30.3	29.5	29.6	-0.38	-1.27	1652851.0	49354422.5	1173
2016-03-20	28.9	30.6	28.8	29.98	1.42	4.97	4981773.0	149038217.3	2363
2016-03-17	27.9	29.0	27.6	28.56	0.96	3.48	2611721.0	74189059.6	1520
2016-03-16	27.9	27.9	27.3	27.6	-0.08	-0.29	1052082.0	29017835.8	725
2016-03-15	27.3	28.2	27.3	27.68	0.11	0.4	2752570.0	76233433.0	1436
2016-03-14	26.8	28.4	26.7	27.57	1.01	3.8	5001004.0	137896326.7	2401
2016-03-13	25.5	27.0	25.4	26.56	1.17	4.61	2140891.0	56343472.9	1300
2016-03-10	25.3	25.7	25.3	25.39	0.24	0.95	1316669.0	33474714.2	579
2016-03-09	25.3	25.4	25.1	25.15	-0.25	-0.98	1105595.0	27905975.3	496
2016-03-08	25.3	26.0	25.2	25.4	0.29	1.15	3513297.0	89776110.1	1464
2016-03-07	25.2	25.4	24.9	25.11	0.01	0.04	1613166.0	40546576.5	753
2016-03-06	25.4	25.5	25.1	25.1	0.19	0.76	2079878.0	52544688.8	1126
2016-03-03	25.1	26.1	24.75	24.91	-0.22	-0.88	3726466.0	94600592.2	2001
2016-03-02	25.1	25.9	24.6	25.13	0.51	2.07	3827441.0	95969303.65	2127
2016-03-01	23.4	25.5	23.35	24.62	1.41	6.07	5754425.0	140341657.9	2888
2016-02-29	23.45	23.6	23.0	23.21	-0.19	-0.81	2496386.0	58220348.8	1100
2016-02-28	23.3	23.55	23.3	23.4	0.31	1.34	708620.0	16609138.0	360
2016-02-25	23.0	23.35	22.95	23.09	0.23	1.01	669110.0	15444348.95	444
2016-02-24	22.8	23.15	22.8	22.86	-0.52	-2.22	685135.0	15718097.0	511
2016-02-23	23.5	23.55	23.3	23.38	-0.13	-0.55	427039.0	9993453.05	363
2016-02-22	23.1	23.7	22.95	23.51	0.48	2.08	1138397.0	26444911.55	600
2016-02-21	22.45	23.6	22.45	23.03	0.66	2.95	1708297.0	39252138.65	1107
2016-02-18	22.35	22.6	22.3	22.37	0.19	0.86	755546.0	16950052.55	532
2016-02-17	21.5	22.35	21.4	22.18	0.66	3.07	913971.0	20094244.65	599
2016-02-16	21.8	22.0	21.45	21.52	0.07	0.33	696076.0	15155554.7	534
2016-02-15	20.0	21.75	20.0	21.45	0.2	0.94	531693.0	11336314.6	502
2016-02-14	22.4	22.4	21.15	21.25	-0.65	-2.97	840381.0	18203927.7	568
2016-02-11	22.7	22.75	21.85	21.9	-0.85	-3.74	1428452.0	31421432.35	734
2016-02-10	22.9	22.95	22.6	22.75	-0.25	-1.09	643776.0	14675995.25	425
2016-02-09	22.95	23.5	22.95	23.0	-0.13	-0.56	1082336.0	25060590.5	673
2016-02-08	23.85	23.85	23.05	23.13	-0.37	-1.57	907501.0	21302024.75	501
2016-02-07	23.5	23.85	23.4	23.5	-0.35	-1.47	745684.0	17584905.85	354
2016-02-04	23.9	24.1	23.75	23.85	0.25	1.06	1066858.0	25542998.55	634
2016-02-03	23.05	23.75	23.05	23.6	0.11	0.47	1252415.0	29381953.5	595
2016-02-02	23.5	24.85	23.35	23.49	-0.36	-1.51	3384192.0	81890716.0	2029
2016-02-01	23.2	24.15	23.0	23.85	0.38	1.62	2156392.0	50783181.9	1214
2016-01-31	23.9	24.4	23.4	23.47	0.14	0.6	2151125.0	51454306.65	1127
2016-01-28	23.05	23.5	23.0	23.33	0.33	1.43	2410403.0	56163772.95	1151
2016-01-27	22.85	23.4	22.75	23.0	0.43	1.91	2815788.0	64918121.1	1446
2016-01-26	22.5	22.7	21.95	22.57	-0.46	-2.0	2035743.0	45509298.0	1189
2016-01-25	23.3	23.85	22.75	23.03	-0.07	-0.3	4319139.0	100171657.7	2337
2016-01-24	23.1	23.1	22.45	23.1	2.09	9.95	3849544.0	88189649.65	1611
2016-01-21	19.1	21.3	18.85	21.01	1.17	5.9	3289713.0	64904885.8	1779
2016-01-20	19.9	20.1	19.4	19.84	-0.6	-2.94	2224208.0	43965483.1	894
2016-01-19	20.2	20.6	20.0	20.44	0.72	3.65	3351929.0	67921108.7	1517
2016-01-18	19.05	20.0	19.0	19.72	0.26	1.34	3316780.0	65221630.0	1536
2016-01-17	19.55	20.0	19.45	19.46	-2.13	-9.87	3745600.0	73152332.3	1467
2016-01-14	23.05	23.35	21.45	21.59	-2.19	-9.21	2584835.0	56927767.15	1593
2016-01-13	25.5	25.9	23.7	23.78	-1.72	-6.75	2494540.0	61498961.75	1664
2016-01-12	25.5	26.0	25.1	25.5	-0.74	-2.82	1236667.0	31597976.7	804
2016-01-11	25.5	26.4	25.2	26.24	0.56	2.18	913661.0	23568503.0	623
2016-01-10	25.7	26.2	25.5	25.68	-0.05	-0.19	1066865.0	27457649.5	563
2016-01-07	26.0	26.5	25.4	25.73	-1.23	-4.56	1279617.0	33306763.8	818
2016-01-06	28.1	28.8	26.8	26.96	-0.78	-2.81	2893921.0	80524348.7	1795
2016-01-05	27.6	27.9	27.4	27.74	0.02	0.07	588287.0	16253829.6	430
2016-01-04	28.1	28.2	27.5	27.72	-0.68	-2.39	848793.0	23767899.0	593
2016-01-03	28.2	28.7	28.0	28.4	0.11	0.39	1223694.0	34604692.5	723
2015-12-31	28.5	28.7	28.1	28.29	-0.38	-1.33	674816.0	19049488.4	606
2015-12-30	29.4	30.1	28.5	28.67	0.63	2.25	3235913.0	94284614.7	2062
2015-12-29	27.7	28.1	27.4	28.04	-0.03	-0.11	961002.0	26739116.4	596
2015-12-28	28.1	28.3	27.8	28.07	0.02	0.07	692648.0	19403667.0	469
2015-12-27	27.9	28.4	27.9	28.05	0.16	0.57	930583.0	26163290.7	532
2015-12-24	28.5	28.6	27.8	27.89	-0.39	-1.38	853789.0	24103985.9	724
2015-12-23	29.4	29.5	28.1	28.28	-1.02	-3.48	1573872.0	45061443.8	910
2015-12-22	28.6	30.0	28.5	29.3	0.9	3.17	2003422.0	58447331.7	1108
2015-12-21	28.3	28.5	28.2	28.4	-0.08	-0.28	378587.0	10724620.0	352
2015-12-20	28.6	28.6	28.2	28.48	-0.25	-0.87	489943.0	13906366.0	468
2015-12-17	29.1	29.1	28.3	28.73	-0.38	-1.31	2614995.0	74971756.2	1264
2015-12-16	29.3	29.3	29.0	29.11	0.01	0.03	522365.0	15198490.3	359
2015-12-15	29.1	29.4	29.0	29.1	0.2	0.69	431363.0	12597363.5	351
2015-12-14	29.0	30.3	28.9	28.9	-0.18	-0.62	694218.0	20485191.2	503
2015-12-13	29.4	29.4	28.6	29.08	-0.74	-2.48	870378.0	25256313.2	457
2015-12-10	30.0	30.0	29.8	29.82	-0.01	-0.03	342916.0	10241482.6	188
2015-12-09	30.0	30.0	29.7	29.83	-0.08	-0.27	572032.0	17073929.7	287
2015-12-08	30.0	30.4	29.9	29.91	-0.84	-2.73	1127866.0	33892067.5	501
2015-12-07	31.0	31.1	30.7	30.75	-0.29	-0.93	747419.0	23052833.7	371
2015-12-06	31.0	31.3	31.0	31.04	-0.06	-0.19	653798.0	20310375.2	360
2015-12-03	31.3	31.3	30.9	31.1	-0.21	-0.67	1200978.0	37322960.2	475
2015-12-02	31.5	31.6	31.3	31.31	-0.18	-0.57	1340836.0	42046434.1	485
2015-12-01	31.4	31.7	31.4	31.49	0.03	0.1	1418989.0	44776605.0	526
2015-11-30	31.8	31.8	31.4	31.46	-0.13	-0.41	1581664.0	49962496.2	785
2015-11-29	30.7	31.7	30.7	31.59	1.16	3.81	2648558.0	82569047.9	1214
2015-11-26	29.7	30.6	29.7	30.43	0.64	2.15	1971179.0	59768117.8	1118
2015-11-25	29.9	29.9	29.7	29.79	-0.01	-0.03	840145.0	25049796.0	385
2015-11-24	29.6	30.1	29.5	29.8	0.41	1.4	2504402.0	74686411.4	768
2015-11-23	29.1	29.6	29.0	29.39	0.29	1.0	1344241.0	39461783.7	725
2015-11-22	29.1	29.3	29.0	29.1	-0.04	-0.14	1389897.0	40530408.8	552
2015-11-19	29.3	29.5	29.0	29.14	0.09	0.31	1756356.0	51462917.9	565
2015-11-18	28.7	29.2	28.7	29.05	0.35	1.22	928008.0	26890657.4	545
2015-11-17	28.6	28.9	28.5	28.7	0.19	0.67	994261.0	28543680.0	518
2015-11-16	28.4	28.6	28.2	28.51	0.32	1.14	573845.0	16326804.9	474
2015-11-15	28.4	28.8	28.0	28.19	-0.88	-3.03	1443993.0	41000542.0	721
2015-11-12	29.9	30.1	29.0	29.07	-0.86	-2.87	1536759.0	45531704.5	961
2015-11-11	29.1	30.5	29.1	29.93	1.04	3.6	4422575.0	132429497.6	1922
2015-11-10	28.6	29.2	28.6	28.89	0.12	0.42	1732630.0	50167163.4	589
2015-11-09	28.3	29.2	28.0	28.77	0.54	1.91	2905216.0	82834197.1	994
2015-11-08	28.3	28.3	27.9	28.23	-0.19	-0.67	1468082.0	41241445.7	538
2015-11-05	28.6	28.7	28.2	28.42	-0.02	-0.07	1535328.0	43593622.7	709
2015-11-04	28.0	28.7	27.7	28.44	0.59	2.12	2053642.0	57720019.4	760
2015-11-03	28.1	28.5	27.7	27.85	-0.24	-0.85	2186144.0	61245360.2	714
2015-11-02	27.5	28.5	27.5	28.09	0.59	2.15	2024907.0	56971595.1	780
2015-11-01	27.8	27.9	27.4	27.5	-0.44	-1.57	1029929.0	28403303.6	416
2015-10-29	28.0	28.1	27.8	27.94	0.27	0.98	1967737.0	54994601.7	583
2015-10-28	27.6	27.8	27.3	27.67	0.14	0.51	1798434.0	49482180.3	694
2015-10-27	28.0	28.1	27.2	27.53	-0.41	-1.47	2932668.0	81409686.2	901
2015-10-26	27.7	28.1	27.4	27.94	0.17	0.61	1787801.0	49441173.8	655
2015-10-25	27.7	28.2	27.5	27.77	0.12	0.43	3523212.0	98030724.1	1257
2015-10-22	28.1	28.5	27.6	27.65	-2.96	-9.67	14586548.0	406002823.2	3478
2015-10-21	31.5	32.2	30.5	30.61	-1.12	-3.53	7216548.0	227583162.1	2519
2015-10-20	31.0	32.3	30.9	31.73	0.87	2.82	7932055.0	251653865.8	3379
2015-10-19	30.7	31.0	30.5	30.86	0.15	0.49	2727114.0	84060718.4	1184
2015-10-18	30.1	30.9	30.0	30.71	0.75	2.5	4242086.0	129389065.6	1639
2015-10-15	29.9	30.2	29.8	29.96	0.03	0.1	1731836.0	51907828.8	896
2015-10-14	29.9	30.5	29.8	29.93	-0.07	-0.23	4168759.0	125310024.4	1361
2015-10-13	30.1	30.4	29.9	30.0	-0.41	-1.35	4077164.0	122752128.5	1840
2015-10-12	30.3	31.4	30.3	30.41	0.64	2.15	11615770.0	357751586.2	4858
2015-10-11				29.77	0.0	0.0	0.0	0.0	0
2015-10-08	28.3	29.9	28.3	29.77	1.58	5.6	9949525.0	289765959.6	3737
2015-10-07	28.1	28.3	27.9	28.19	0.22	0.79	2968350.0	83521476.3	1112
2015-10-06	28.3	28.3	27.8	27.97	-0.19	-0.67	1794942.0	50374630.2	832
2015-10-05	27.9	28.4	27.9	28.16	0.33	1.19	2253821.0	63558069.3	984
2015-10-04	27.6	28.0	27.4	27.83	0.3	1.09	1229268.0	33954720.7	663
2015-10-01	28.0	28.1	27.5	27.53	-0.41	-1.47	1604688.0	44622028.1	890
2015-09-30	28.2	28.4	27.9	27.94	-0.14	-0.5	1629405.0	45787939.9	818
2015-09-29	27.7	28.5	27.7	28.08	0.06	0.21	4150361.0	117064405.8	1657
2015-09-21	27.6	28.1	27.4	28.02	0.54	1.97	2926086.0	81480207.7	1445
2015-09-20	27.3	27.7	27.1	27.48	-0.16	-0.58	2339333.0	64204498.2	1270
2015-09-17	28.2	28.5	27.5	27.64	-0.32	-1.14	4390449.0	123261849.7	2022
2015-09-16	27.4	28.8	27.4	27.96	0.79	2.91	9749901.0	274532624.0	4447
2015-09-15	27.1	27.3	26.9	27.17	0.14	0.52	2856316.0	77472963.1	1410
2015-09-14	27.1	27.7	26.9	27.03	-0.16	-0.59	3132389.0	85308663.8	1675
2015-09-13	27.5	28.2	27.0	27.19	-0.09	-0.33	6826814.0	188218273.1	3024
2015-09-10	25.7	28.2	25.6	27.28	1.34	5.17	9135352.0	247536826.2	4068
2015-09-09	25.9	26.2	25.5	25.94	0.42	1.65	4149364.0	107317315.5	1636
2015-09-08	25.5	25.6	25.2	25.52	0.13	0.51	2730190.0	69266266.1	1083
2015-09-07	25.8	25.9	25.3	25.39	-0.05	-0.2	2498863.0	63945057.7	1223
2015-09-06	24.95	25.7	24.9	25.44	0.44	1.76	2723905.0	68952100.7	1163
2015-09-03	25.3	25.5	24.95	25.0	0.01	0.04	2771178.0	69832386.45	1239
2015-09-02	24.8	25.1	24.4	24.99	-0.01	-0.04	2496478.0	61879387.0	1229
2015-09-01	25.2	25.5	24.95	25.0	-0.23	-0.91	2270627.0	57066093.85	972
2015-08-31	25.1	25.6	24.8	25.23	-0.14	-0.55	2812225.0	70838193.0	1542
2015-08-30	26.9	27.0	25.0	25.37	-0.24	-0.94	6995294.0	184037696.1	2430
2015-08-27	26.0	26.3	25.4	25.61	1.06	4.32	6663196.0	172743272.1	2412
2015-08-26	24.3	26.3	23.8	24.55	0.2	0.82	7595681.0	189914553.8	3864
2015-08-25	22.6	24.35	22.5	24.35	2.2	9.93	6069527.0	143897593.7	2538
2015-08-24	22.65	23.1	21.7	22.15	-0.41	-1.82	5908392.0	131987259.95	2580
2015-08-23	23.4	23.9	22.4	22.56	-2.11	-8.55	5307159.0	124117686.5	2554
2015-08-20	24.0	24.9	23.75	24.67	0.26	1.07	7025665.0	170183807.4	3346
2015-08-19	24.7	25.6	24.2	24.41	-0.44	-1.77	6202161.0	154575164.8	3147
2015-08-18	26.3	26.4	24.1	24.85	-1.41	-5.37	8602059.0	216687528.75	4170
2015-08-17	28.0	28.2	25.8	26.26	-1.63	-5.84	15172601.0	402495873.4	6330
2015-08-16	29.0	29.4	27.4	27.89	-1.37	-4.68	4746823.0	134985362.8	2729
2015-08-13	30.2	30.4	29.2	29.26	-0.49	-1.65	4778084.0	141875460.1	2250
2015-08-12	29.2	29.9	29.1	29.75	0.03	0.1	5395331.0	159031586.9	2468
2015-08-11	31.2	31.5	29.6	29.72	-1.25	-4.04	8562117.0	261764487.6	4198
2015-08-10	29.7	32.3	29.6	30.97	1.58	5.38	11828399.0	370320139.1	6522
2015-08-09	28.5	29.6	28.1	29.39	0.49	1.7	3400700.0	98282370.1	2055
2015-08-06	29.8	29.8	28.7	28.9	-1.02	-3.41	2963541.0	86370225.6	2071
2015-08-05	30.3	30.6	29.8	29.92	-0.27	-0.89	2887323.0	86951839.7	1865
2015-08-04	31.2	31.3	29.7	30.19	-0.99	-3.18	6733157.0	204933292.5	3635
2015-08-03	30.5	33.4	30.5	31.18	-2.62	-7.75	15012922.0	476754981.8	7003
2015-08-02				33.8	0.0	0.0	0.0	0.0	0
2015-07-30				33.8	0.0	0.0	0.0	0.0	0
2015-07-29				33.8	0.0	0.0	0.0	0.0	0
2015-07-28				33.8	0.0	0.0	0.0	0.0	0
2015-07-27				33.8	0.0	0.0	0.0	0.0	0
2015-07-26				33.8	0.0	0.0	0.0	0.0	0
2015-07-23				33.8	0.0	0.0	0.0	0.0	0
2015-07-22				33.8	0.0	0.0	0.0	0.0	0
2015-07-15				33.8	0.0	0.0	0.0	0.0	0
2015-07-14				33.8	0.0	0.0	0.0	0.0	0
2015-07-13				33.8	0.0	0.0	0.0	0.0	0
2015-07-12				33.8	0.0	0.0	0.0	0.0	0
2015-07-09				33.8	0.0	0.0	0.0	0.0	0
2015-07-08				33.8	0.0	0.0	0.0	0.0	0
2015-07-07				33.8	0.0	0.0	0.0	0.0	0
2015-07-06				33.8	0.0	0.0	0.0	0.0	0
2015-07-05				33.8	0.0	0.0	0.0	0.0	0
2015-07-02				33.8	0.0	0.0	0.0	0.0	0
2015-07-01				33.8	0.0	0.0	0.0	0.0	0
2015-06-30				33.8	0.0	0.0	0.0	0.0	0
2015-06-29				33.8	0.0	0.0	0.0	0.0	0
2015-06-28				33.8	0.0	0.0	0.0	0.0	0
2015-06-25				33.8	0.0	0.0	0.0	0.0	0
2015-06-24				33.8	0.0	0.0	0.0	0.0	0
2015-06-23				33.8	0.0	0.0	0.0	0.0	0
2015-06-22				33.8	0.0	0.0	0.0	0.0	0
2015-06-21				33.8	0.0	0.0	0.0	0.0	0
2015-06-18				33.8	0.0	0.0	0.0	0.0	0
2015-06-17				33.8	0.0	0.0	0.0	0.0	0
2015-06-16				33.8	0.0	0.0	0.0	0.0	0
2015-06-15				33.8	0.0	0.0	0.0	0.0	0
2015-06-14				33.8	0.0	0.0	0.0	0.0	0
2015-06-11				33.8	0.0	0.0	0.0	0.0	0
2015-06-10				33.8	0.0	0.0	0.0	0.0	0
2015-06-09				33.8	0.0	0.0	0.0	0.0	0
2015-06-08	34.0	34.1	33.7	33.8	-0.25	-0.73	858051.0	29066849.9	807
2015-06-07	34.2	34.2	33.9	34.05	-0.26	-0.76	1057661.0	36010468.5	740
2015-06-04	34.3	34.4	34.2	34.31	0.06	0.18	798596.0	27393584.7	609
2015-06-03	34.1	34.8	34.1	34.25	0.02	0.06	1697364.0	58410447.0	930
2015-06-02	34.3	34.4	34.1	34.23	0.04	0.12	931285.0	31863277.4	806
2015-06-01	34.7	34.8	33.6	34.19	-0.47	-1.36	1954029.0	67105157.1	1256
2015-05-31	35.1	35.1	34.6	34.66	-0.3	-0.86	879545.0	30661313.1	724
2015-05-28	35.0	35.2	34.9	34.96	-0.04	-0.11	874272.0	30603597.6	636
2015-05-27	35.1	35.2	34.9	35.0	-0.16	-0.46	1799308.0	63109994.3	1010
2015-05-26	34.8	35.6	34.8	35.16	0.36	1.03	4117085.0	144746199.0	1814
2015-05-25	34.9	35.0	34.7	34.8	-0.06	-0.17	1503125.0	52376777.9	931
2015-05-24	35.0	35.0	34.6	34.86	-0.19	-0.54	1978973.0	68804079.9	1223
2015-05-21	34.9	35.1	34.9	35.05	0.02	0.06	1495964.0	52313651.1	1072
2015-05-20	35.4	35.4	35.0	35.03	-0.45	-1.27	1829164.0	64388352.3	1236
2015-05-19	35.6	35.8	35.4	35.48	-0.11	-0.31	1176627.0	41857201.6	919
2015-05-18	35.0	36.0	35.0	35.59	0.58	1.66	5335711.0	189950090.4	2954
2015-05-17	35.1	35.3	34.8	35.01	-0.11	-0.31	2892850.0	101399508.4	1914
2015-05-14	35.2	35.3	34.8	35.12	-0.41	-1.15	4848495.0	169861363.0	2952
2015-05-13	36.3	36.5	34.8	35.53	-1.23	-3.35	9461516.0	337471060.6	5054
2015-05-12	36.6	36.8	36.5	36.76	0.14	0.38	1769401.0	64843719.9	1059
2015-05-11	37.0	37.1	36.5	36.62	-0.31	-0.84	2444285.0	89969579.2	1355
2015-05-10	37.0	37.1	36.8	36.93	0.04	0.11	1818994.0	67195967.1	1008
2015-05-07	37.1	37.1	36.7	36.89	-0.13	-0.35	1890405.0	69688478.9	1633
2015-05-06	37.0	37.2	36.9	37.02	-0.03	-0.08	2338592.0	86675347.2	1394
2015-05-05	37.6	37.6	36.9	37.05	-0.18	-0.48	5189036.0	193250722.1	2707
2015-05-04	36.9	37.8	36.9	37.23	0.46	1.25	10664083.0	398630098.9	3748
2015-05-03	37.3	37.4	36.7	36.77	-0.25	-0.68	6518763.0	241477108.0	3166
2015-04-30	37.1	37.3	36.9	37.02	-0.09	-0.24	4482277.0	166195489.3	2149
2015-04-29	37.5	37.6	36.8	37.11	-0.1	-0.27	6567102.0	243692738.7	3108
2015-04-28	37.4	37.5	37.1	37.21	-0.26	-0.69	4833544.0	180254479.0	2398
2015-04-27	37.8	37.8	37.3	37.47	-0.33	-0.87	4811245.0	180681460.7	2650
2015-04-26	37.9	38.1	37.6	37.8	0.0	0.0	5174458.0	195723177.4	2589
2015-04-23	37.0	38.0	37.0	37.8	0.61	1.64	8816774.0	331770175.8	4095
2015-04-22	38.5	38.6	37.0	37.19	-0.75	-1.98	12164056.0	458265804.2	6084
2015-04-21	38.7	38.9	37.2	37.94	-2.94	-7.19	35031197.0	1329029497.3	11770
2015-04-20	40.9	41.2	40.2	40.88	0.18	0.44	12845182.0	523604967.6	6306
2015-04-19	39.7	41.6	39.7	40.7	1.78	4.57	20700282.0	841233436.1	9819
2015-04-16	38.9	39.3	38.7	38.92	0.19	0.49	6283857.0	244888116.6	3262
2015-04-15	38.7	38.9	38.3	38.73	0.31	0.81	5425426.0	209169362.8	3191
2015-04-14	38.8	39.8	38.1	38.42	0.22	0.58	9451778.0	368115352.2	4415
2015-04-13	38.0	38.5	37.9	38.2	0.16	0.42	2940618.0	112342404.2	1590
2015-04-12	38.3	38.8	38.0	38.04	-0.03	-0.08	4039122.0	154999160.3	2041
2015-04-09	38.0	38.5	37.8	38.07	0.15	0.4	4321682.0	164634780.5	2402
2015-04-08	37.7	38.9	37.6	37.92	0.46	1.23	8130914.0	312173798.9	3918
2015-04-07	37.4	37.9	37.1	37.46	0.67	1.82	5975435.0	223927965.2	3236
2015-04-06	37.0	37.5	36.7	36.79	-0.1	-0.27	5202701.0	193158841.3	2657
2015-04-05	37.3	37.4	35.6	36.89	-0.3	-0.81	4042294.0	147683485.5	3141
2015-04-02	38.5	38.6	36.8	37.19	-1.0	-2.62	6128181.0	231418157.3	3671
2015-04-01	38.3	38.7	38.0	38.19	0.06	0.16	7235020.0	277587167.9	3459
2015-03-31	39.0	39.3	37.6	38.13	-0.53	-1.37	12726559.0	486698684.3	6258
2015-03-30	39.0	40.9	38.5	38.66	-0.37	-0.95	20179664.0	806643020.3	10078
2015-03-29	39.6	39.8	38.9	39.03	0.6	1.56	9898362.0	388392078.2	5743
2015-03-26	36.7	38.8	36.7	38.43	0.36	0.95	10599246.0	402438205.6	5513
2015-03-25	40.3	40.6	37.4	38.07	-2.61	-6.42	10606581.0	412363877.3	7572
2015-03-24	40.6	42.0	40.1	40.68	-0.32	-0.78	10607921.0	436464575.9	7599
2015-03-23	41.9	43.4	40.7	41.0	0.01	0.02	20862346.0	878946942.4	12481
2015-03-22	37.8	41.0	37.3	40.99	3.63	9.72	13922641.0	558175255.5	7968
2015-03-19	37.6	37.9	36.5	37.36	0.47	1.27	5555438.0	206371417.0	3643
2015-03-18	38.3	38.5	34.7	36.89	-1.54	-4.01	10374969.0	380124717.9	7019
2015-03-17	39.1	39.7	38.2	38.43	-0.6	-1.54	8286413.0	322957284.4	4564
2015-03-16	40.3	40.4	38.8	39.03	-1.3	-3.22	7708592.0	304339155.9	5131
2015-03-15	40.7	41.1	40.2	40.33	-0.74	-1.8	6372708.0	258985686.7	4366
2015-03-12	40.8	42.3	40.6	41.07	0.5	1.23	13580749.0	563392426.2	8942
2015-03-11	40.8	41.6	40.3	40.57	-0.58	-1.41	13688418.0	559193495.4	7783
2015-03-10	42.6	43.1	40.6	41.15	-1.68	-3.92	22596749.0	944544724.9	11886
2015-03-09	44.2	46.2	42.6	42.83	0.33	0.78	40245029.0	1780914182.2	25089
2015-03-08	40.0	42.5	39.1	42.5	3.8	9.82	28719081.0	1180905638.6	12527
2015-03-05	33.5	38.7	33.5	38.7	3.49	9.91	59757431.0	2227218539.5	21876
2015-03-04				35.21	0.0	0.0	0.0	0.0	0
2015-03-03				35.21	0.0	0.0	0.0	0.0	0
2015-03-02				35.21	0.0	0.0	0.0	0.0	0
2015-03-01				35.21	0.0	0.0	0.0	0.0	0
2015-02-26				35.21	0.0	0.0	0.0	0.0	0
2015-02-25				35.21	0.0	0.0	0.0	0.0	0
2015-02-24	35.1	35.6	34.9	35.21	0.55	1.59	8219621.0	289071421.5	3777
2015-02-23	35.5	35.5	34.5	34.66	-1.32	-3.67	10907637.0	380885419.8	5578
2015-02-22	36.9	37.1	35.8	35.98	-0.81	-2.2	5445616.0	199026850.6	3202
2015-02-19	37.0	37.0	36.6	36.79	-0.25	-0.67	2545366.0	93781521.9	1624
2015-02-18	36.9	37.5	36.8	37.04	0.3	0.82	4229325.0	156848650.2	2418
2015-02-17	37.5	37.6	36.7	36.74	-0.59	-1.58	4674535.0	173832359.8	2614
2015-02-16	37.5	37.8	37.2	37.33	-0.25	-0.67	3422843.0	128434046.3	2272
2015-02-15	38.1	38.1	37.4	37.58	-0.1	-0.27	4657543.0	175797743.8	2611
2015-02-12	38.2	38.4	37.6	37.68	-0.57	-1.49	4824247.0	183401722.6	2679
2015-02-11	38.7	38.9	38.1	38.25	-0.37	-0.96	4895183.0	188570310.2	2445
2015-02-10	38.0	39.3	38.0	38.62	0.68	1.79	11247503.0	434932823.3	4448
2015-02-09	38.4	38.7	37.8	37.94	-0.4	-1.04	5837837.0	223530143.8	2579
2015-02-08	38.6	38.7	38.0	38.34	-0.1	-0.26	6026641.0	230964868.9	3067
2015-02-05	38.3	38.7	38.1	38.44	-0.06	-0.16	4215700.0	161971603.4	2226
2015-02-04	39.4	39.5	38.4	38.5	-0.62	-1.58	5453223.0	212385395.4	2757
2015-02-03	38.6	40.0	38.3	39.12	0.47	1.22	14025521.0	550700409.0	5555
2015-02-02	37.4	39.2	37.1	38.65	1.22	3.26	14386702.0	554728937.4	5898
2015-02-01	38.0	38.2	37.3	37.43	0.44	1.19	8067107.0	304100191.3	4505
2015-01-29	37.5	37.5	36.3	36.99	-0.91	-2.4	13824673.0	510262739.0	7013
2015-01-28	37.8	38.8	37.7	37.9	-0.51	-1.33	16629322.0	633736760.9	8252
2015-01-27	35.0	39.3	34.9	38.41	-0.09	-0.23	39386240.0	1456973259.7	17060
2015-01-26	38.5	38.5	38.5	38.5	-4.2	-9.84	1164798.0	44844723.0	823
2015-01-22	42.7	42.7	42.7	42.7	-4.73	-9.97	1192679.0	50927393.3	603
2015-01-21	46.5	48.1	46.1	47.43	0.48	1.02	4129529.0	195023333.4	2928
2015-01-20	48.3	49.1	46.7	46.95	-1.71	-3.51	3773568.0	181064150.1	2808
2015-01-19	50.0	50.25	48.4	48.66	-1.27	-2.54	3929095.0	193269065.7	2631
2015-01-18	50.0	51.0	49.4	49.93	0.43	0.87	5625635.0	282584613.8	2328
2015-01-15	51.0	51.5	49.3	49.5	-1.0	-1.98	7058934.0	357305401.75	3718
2015-01-14	48.7	51.0	48.4	50.5	2.18	4.51	8709658.0	434138514.1	4062
2015-01-13	47.6	48.8	47.3	48.32	-0.17	-0.35	6904760.0	332935719.0	2897
2015-01-12	47.3	49.3	46.8	48.49	1.31	2.78	10165525.0	492362868.1	4506
2015-01-11	43.8	47.7	43.7	47.18	3.26	7.42	8462233.0	385504516.6	3957
2015-01-08	44.2	44.5	43.8	43.92	0.45	1.04	3607560.0	159323003.1	1719
2015-01-07	43.0	44.0	42.6	43.47	0.32	0.74	5995243.0	259807435.3	2413
2015-01-06	41.8	43.4	41.6	43.15	-0.31	-0.71	4232364.0	178793952.1	1988
2015-01-05	43.6	44.1	43.0	43.46	-1.01	-2.27	2597790.0	113296678.9	1590
2015-01-04	44.5	45.1	44.0	44.47	-0.08	-0.18	3120453.0	138770807.2	1679
2015-01-01	44.6	44.9	44.1	44.55	0.66	1.5	3086687.0	137762756.1	1654
2014-12-31	45.5	45.8	41.3	43.89	-0.96	-2.14	7286949.0	316860713.6	3381
2014-12-30	47.4	47.5	44.5	44.85	-3.58	-7.39	7756252.0	355429928.9	3693
2014-12-29	48.7	49.1	48.2	48.43	-0.1	-0.21	4285831.0	208530751.0	2022
2014-12-28	47.6	49.3	47.5	48.53	0.99	2.08	6012523.0	291770223.4	2533
2014-12-25	48.3	48.6	46.5	47.54	-0.38	-0.79	7355359.0	350267482.6	3866
2014-12-24	46.8	49.4	46.8	47.92	1.39	2.99	10330564.0	499112722.2	4621
2014-12-23	44.2	47.5	44.2	46.53	1.68	3.75	11734163.0	544783131.6	5413
2014-12-22	43.2	45.7	42.7	44.85	1.59	3.68	7809718.0	345127467.4	3934
2014-12-21	44.3	44.7	42.4	43.26	-0.23	-0.53	8341135.0	363202941.4	4083
2014-12-18	42.5	44.3	41.4	43.49	2.61	6.38	18255002.0	790963585.5	8021
2014-12-17	39.4	41.2	37.5	40.88	2.35	6.1	5734852.0	228107727.2	3316
2014-12-16	40.0	40.9	37.2	38.53	-1.93	-4.77	6921756.0	269232293.4	3960
2014-12-15	42.5	42.6	40.1	40.46	-0.99	-2.39	3678957.0	153480783.4	2089
2014-12-14	41.7	42.6	40.9	41.45	-2.42	-5.52	4101497.0	171971216.3	2370
2014-12-11	43.8	44.1	43.1	43.87	-1.28	-2.83	5188160.0	226272874.8	2675
2014-12-10	46.8	47.0	44.8	45.15	-1.68	-3.59	4662286.0	212638059.3	2900
2014-12-09	47.0	47.1	46.4	46.83	-1.42	-2.94	6721213.0	313862134.1	2882
2014-12-08	49.1	49.1	48.1	48.25	-0.87	-1.77	4000659.0	194457607.6	2340
2014-12-07	49.0	51.0	48.8	49.12	0.11	0.22	10863305.0	542157949.75	4885
2014-12-04	48.2	49.4	47.9	49.01	1.08	2.25	10138686.0	492524486.9	4520
2014-12-03	49.0	49.5	46.3	47.93	-3.41	-6.64	20148431.0	965319967.4	9765
2014-12-02				51.34	0.0	0.0	0.0	0.0	0
2014-12-01	48.7	53.0	48.7	51.34	2.2	4.48	7832151.0	399253887.45	3621
2014-11-30	49.5	50.25	48.3	49.14	-3.43	-6.52	6199734.0	305972044.75	3308
2014-11-27	50.75	53.0	50.5	52.57	0.92	1.78	6417691.0	332509082.0	2425
2014-11-26	53.25	53.25	50.0	51.65	-2.12	-3.94	8208662.0	421511379.25	3560
2014-11-25	55.0	55.0	53.5	53.77	-1.75	-3.15	6363443.0	344836267.25	2741
2014-11-24	56.0	56.25	55.5	55.52	-0.55	-0.98	4727728.0	263674818.0	1933
2014-11-23	56.75	56.75	55.75	56.07	-0.13	-0.23	6113502.0	343050654.0	2955
2014-11-20	56.5	56.75	56.0	56.2	-0.28	-0.5	4606133.0	259960529.5	2396
2014-11-19	56.75	57.25	56.0	56.48	0.32	0.57	10293581.0	581896489.25	2954
2014-11-18	56.0	57.5	55.5	56.16	0.37	0.66	11112742.0	626118987.75	3469
2014-11-17	57.5	57.5	55.5	55.79	-1.06	-1.86	12105173.0	684725749.75	4024
2014-11-16	56.25	58.0	55.75	56.85	0.84	1.5	17151526.0	972729634.5	5126
2014-11-13	56.5	56.75	55.75	56.01	-0.54	-0.95	9546540.0	535510484.25	3309
2014-11-12	56.25	57.5	55.5	56.55	0.7	1.25	16971608.0	958512584.5	5674
2014-11-11	57.0	57.5	55.25	55.85	-2.83	-4.82	17512920.0	988022655.5	8032
2014-11-10	61.5	61.5	58.25	58.68	-1.95	-3.22	23663539.0	1415914241.0	9921
2014-11-09	56.5	63.25	54.75	60.63	2.13	3.64	73358356.0	4265769112.75	23397
2014-11-06	58.5	60.0	58.5	58.5	-6.5	-10.0	36074673.0	2111266324.0	6514
2014-11-05	65.0	65.0	65.0	65.0	-7.0	-9.72	275114.0	17882410.0	385
2014-11-04	72.0	72.0	72.0	72.0	-7.95	-9.94	310954.0	22388688.0	501
2014-11-03				79.95	0.0	0.0	0.0	0.0	0
2014-11-02				79.95	0.0	0.0	0.0	0.0	0
2014-10-30				79.95	0.0	0.0	0.0	0.0	0
2014-10-29	83.25	83.5	79.25	79.95	-3.26	-3.92	4027488.0	328210316.75	2074
2014-10-28	84.0	84.25	82.5	83.21	-0.81	-0.96	2591161.0	215942591.0	1209
2014-10-27	86.75	87.0	83.5	84.02	-2.44	-2.82	3395278.0	288372947.0	1604
2014-10-26	85.0	87.0	84.75	86.46	1.35	1.59	2395265.0	204535459.5	983
2014-10-23	84.5	85.25	84.0	85.11	-0.62	-0.72	1251200.0	105834282.75	958
2014-10-22	86.0	86.75	85.25	85.73	0.15	0.18	1781277.0	153223521.5	911
2014-10-21	85.0	86.0	84.5	85.58	0.6	0.71	1892032.0	161674212.25	980
2014-10-20	85.25	85.5	84.0	84.98	0.07	0.08	1788652.0	151674853.25	930
2014-10-19	85.5	85.75	83.5	84.91	1.68	2.02	1614111.0	136696067.75	1193
2014-10-16	82.75	84.0	79.0	83.23	-1.38	-1.63	2262026.0	185700297.25	1473
2014-10-15	85.75	86.0	84.5	84.61	-1.35	-1.57	1352106.0	114990395.25	818
2014-10-14	87.0	87.0	85.0	85.96	-1.21	-1.39	1647861.0	141339486.0	805
2014-10-13	85.5	87.5	85.0	87.17	1.87	2.19	2095476.0	179876214.25	1129
2014-10-12	87.25	89.25	84.75	85.3	-4.98	-5.52	2413402.0	211534926.0	1229
2014-10-02	89.75	90.5	89.25	90.28	0.26	0.29	1024763.0	92160906.75	520
2014-10-01	90.0	90.5	89.75	90.02	-0.18	-0.2	730935.0	65807115.25	409
2014-09-30	89.75	90.5	89.75	90.2	0.44	0.49	843603.0	76046222.5	440
2014-09-29	89.5	90.0	89.25	89.76	0.09	0.1	1079757.0	96705947.0	627
2014-09-28	90.5	90.5	89.25	89.67	-0.7	-0.77	1076279.0	96577666.25	634
2014-09-25	90.5	91.0	90.0	90.37	-0.13	-0.14	1998107.0	180342427.75	802
2014-09-24	90.25	90.75	89.75	90.5	-0.66	-0.72	1741028.0	156954762.75	991
2014-09-22	91.75	92.0	90.5	91.16	-1.07	-1.16	2158088.0	196751035.5	909
2014-09-21	93.0	93.25	92.0	92.23	-0.51	-0.55	1997220.0	184716808.75	583
2014-09-18	93.0	93.5	92.5	92.74	-0.19	-0.2	1711846.0	159233732.0	910
2014-09-17	93.5	94.0	92.75	92.93	-0.31	-0.33	2292235.0	214351902.5	732
2014-09-16	92.5	93.75	92.25	93.24	0.74	0.8	1476960.0	137577282.75	691
2014-09-15	91.75	92.75	91.5	92.5	0.69	0.75	2223290.0	204520728.0	696
2014-09-14	92.0	93.0	91.75	91.81	-0.05	-0.05	2375524.0	218906606.75	608
2014-09-11	92.75	93.0	91.25	91.86	-0.88	-0.95	2256829.0	207995699.5	825
2014-09-10	93.25	93.25	92.5	92.74	-0.3	-0.32	1219676.0	113233280.0	605
2014-09-09	93.5	93.5	93.0	93.04	-0.45	-0.48	998329.0	93039352.25	518
2014-09-08	93.75	94.0	93.25	93.49	-0.24	-0.26	718584.0	67222801.25	440
2014-09-07	93.75	94.0	93.5	93.73	-0.02	-0.02	1001309.0	93812572.25	518
2014-09-04	93.75	94.5	93.25	93.75	0.2	0.21	1561941.0	146384253.5	679
2014-09-03	92.25	94.0	92.25	93.55	1.26	1.37	1724818.0	160731987.0	959
2014-09-02	92.75	92.75	91.75	92.29	-0.22	-0.24	1286275.0	118657991.5	716
2014-09-01	91.0	92.75	90.75	92.51	1.66	1.83	3312436.0	304460218.0	1399
2014-08-31	91.25	91.5	90.75	90.85	-0.04	-0.04	1626605.0	148157694.75	781
2014-08-28	90.75	91.5	90.25	90.89	0.5	0.55	1595476.0	144924067.5	842
2014-08-27	89.5	91.25	89.5	90.39	1.47	1.65	3389151.0	306856555.0	1403
2014-08-26	89.0	89.0	88.0	88.92	-0.01	-0.01	2215668.0	196170696.0	784
2014-08-25	89.25	89.5	88.5	88.93	-0.14	-0.16	3479689.0	309922644.5	996
2014-08-24	89.0	89.5	88.5	89.07	0.4	0.45	2206128.0	196041374.0	691
2014-08-21	89.25	89.25	88.5	88.67	-0.33	-0.37	788701.0	70053056.25	549
2014-08-20	88.75	89.25	88.75	89.0	0.23	0.26	1812626.0	161313589.25	526
2014-08-19	89.25	89.5	88.75	88.77	-0.27	-0.3	1054600.0	93891643.25	537
2014-08-18	89.5	89.75	88.75	89.04	-0.46	-0.51	1467926.0	131082400.25	662
2014-08-17	90.0	90.25	89.5	89.5	-0.56	-0.62	1264885.0	113525967.75	568
2014-08-14	90.25	90.75	90.0	90.06	-0.17	-0.19	790964.0	71415158.75	495
2014-08-13	90.0	90.5	89.75	90.23	0.33	0.37	1168928.0	105404686.0	601
2014-08-12	89.25	90.25	89.25	89.9	0.54	0.6	599032.0	53760126.5	450
2014-08-11	89.75	90.0	89.0	89.36	-0.04	-0.04	857544.0	76761970.75	491
2014-08-10	89.5	90.5	89.25	89.4	-0.02	-0.02	1227249.0	110240354.25	704
2014-08-07	88.25	89.5	88.25	89.42	1.08	1.22	1529317.0	136167773.5	612
2014-08-06	88.25	88.5	87.75	88.34	-0.18	-0.2	1501772.0	132268945.0	551
2014-08-05	88.0	88.75	88.0	88.52	0.36	0.41	1471595.0	130168337.25	681
2014-08-04	87.5	88.25	87.5	88.16	0.89	1.02	1311138.0	115106805.0	462
2014-08-03	87.5	87.75	87.0	87.27	-1.26	-1.42	1340234.0	117198772.0	550
2014-07-24	88.0	89.0	87.75	88.53	0.65	0.74	2668195.0	235722794.0	800
2014-07-23	87.25	88.0	87.0	87.88	0.92	1.06	3917235.0	342894349.5	993
2014-07-22	86.75	88.75	86.0	86.96	4.18	5.05	7884595.0	687990100.75	2450
2014-07-21	83.0	83.25	82.5	82.78	-0.72	-0.86	970377.0	80433149.25	464
2014-07-20	83.25	83.75	82.5	83.5	0.41	0.49	731838.0	60750589.25	478
2014-07-17	83.25	83.5	82.5	83.09	0.04	0.05	510522.0	42414229.75	437
2014-07-16	83.25	83.5	82.75	83.05	-0.29	-0.35	443214.0	36873924.75	327
2014-07-15	84.5	84.5	82.75	83.34	-0.94	-1.12	1713813.0	143112795.75	722
2014-07-14	84.25	84.75	84.0	84.28	0.24	0.29	602784.0	50940162.5	372
2014-07-13	84.25	84.5	83.75	84.04	-0.21	-0.25	465315.0	39104984.25	430
2014-07-10	84.75	85.0	84.0	84.25	-0.37	-0.44	473823.0	39969395.75	276
2014-07-09	84.5	84.75	83.75	84.62	0.34	0.4	610957.0	51418849.5	349
2014-07-08	85.0	85.5	83.75	84.28	-0.65	-0.77	849399.0	71783276.5	529
2014-07-07	85.25	85.5	84.75	84.93	-0.28	-0.33	543449.0	46242785.75	443
2014-07-06	85.25	85.5	84.75	85.21	-0.17	-0.2	404631.0	34475720.75	363
2014-07-03	85.0	85.5	84.25	85.38	0.66	0.78	1363627.0	115754347.25	713
2014-07-02	83.5	85.25	83.5	84.72	1.25	1.5	907470.0	76646740.5	717
2014-07-01	82.0	83.75	81.75	83.47	1.68	2.05	997889.0	82718221.0	565
2014-06-30	81.75	82.25	81.5	81.79	0.29	0.36	921086.0	75338176.0	486
2014-06-29	81.5	82.0	81.25	81.5	-0.49	-0.6	823876.0	67144160.0	446
2014-06-26	82.25	82.5	81.75	81.99	-0.28	-0.34	1159357.0	95103684.5	527
2014-06-25	82.25	82.75	82.0	82.27	0.06	0.07	674485.0	55533446.25	476
2014-06-24	83.0	83.0	81.75	82.21	-0.76	-0.92	1336081.0	109745343.0	625
2014-06-23	83.5	83.5	82.5	82.97	-0.48	-0.58	758762.0	62941669.5	522
2014-06-22	83.0	84.0	83.0	83.45	0.62	0.75	910830.0	76025675.25	634
2014-06-19	82.25	83.0	81.75	82.83	0.66	0.8	910874.0	74929624.75	632
2014-06-18	81.75	82.25	81.25	82.17	0.44	0.54	3317914.0	270854685.5	872
2014-06-17	82.25	82.25	80.75	81.73	-0.41	-0.5	2663348.0	217145549.5	1244
2014-06-16	82.75	83.25	82.0	82.14	-0.72	-0.87	2142765.0	176924822.5	997
2014-06-15	83.0	83.0	82.25	82.86	-0.57	-0.68	1307076.0	108249782.5	841
2014-06-12	83.75	84.25	83.0	83.43	-0.39	-0.47	1951496.0	162922219.75	916
2014-06-11	83.75	84.0	83.25	83.82	0.27	0.32	3724916.0	311475249.5	1338
2014-06-10	85.0	85.5	83.25	83.55	-1.31	-1.54	5780533.0	486136222.5	1781
2014-06-09	84.75	85.0	84.25	84.86	0.36	0.43	3211488.0	271369730.5	990
2014-06-08	85.0	85.25	83.25	84.5	-0.2	-0.24	3656526.0	308524765.5	1335
2014-06-05	85.0	86.0	84.5	84.7	-0.45	-0.53	5799487.0	494227293.5	1972
2014-06-04	86.75	86.75	84.25	85.15	-1.69	-1.95	10740496.0	911907641.0	2981
2014-06-03	88.5	88.75	86.5	86.84	-1.91	-2.15	4038338.0	352826075.75	1979
2014-06-02	91.0	91.25	88.0	88.75	-4.03	-4.34	5659765.0	504016667.0	2430
2014-06-01	93.25	93.25	92.5	92.78	-0.37	-0.4	569545.0	52909779.75	329
2014-05-29	93.0	93.25	92.75	93.15	0.15	0.16	851957.0	79244896.75	419
2014-05-28	93.75	93.75	92.5	93.0	-0.52	-0.56	1192076.0	110854237.0	538
2014-05-27	93.5	94.25	93.5	93.52	0.03	0.03	696869.0	65402442.25	465
2014-05-26	92.75	93.75	92.75	93.49	0.37	0.4	628820.0	58798074.75	451
2014-05-25	93.5	93.75	92.75	93.12	-0.67	-0.71	1407967.0	131192128.25	598
2014-05-22	94.25	94.75	93.5	93.79	-0.7	-0.74	906006.0	85112949.75	480
2014-05-21	94.5	94.75	93.75	94.49	-0.18	-0.19	1022178.0	96235797.25	501
2014-05-20	95.5	95.5	94.5	94.67	-0.77	-0.81	964237.0	91496816.25	442
2014-05-19	95.75	96.0	94.75	95.44	-0.37	-0.39	1085312.0	103280840.75	495
2014-05-18	96.0	96.5	95.75	95.81	-0.23	-0.24	907845.0	87183121.5	386
2014-05-15	96.0	96.25	95.25	96.04	0.04	0.04	1179613.0	113100310.0	459
2014-05-14	96.25	96.5	95.5	96.0	-0.23	-0.24	385613.0	36991714.75	327
2014-05-13	96.5	96.75	95.5	96.23	-0.05	-0.05	515277.0	49538417.75	400
2014-05-12	96.5	96.75	95.75	96.28	-0.19	-0.2	341841.0	32887953.25	344
2014-05-11	96.75	97.25	96.25	96.47	-0.28	-0.29	250467.0	24225744.75	264
2014-05-08	96.75	97.5	96.5	96.75	0.23	0.24	202942.0	19677787.5	229
2014-05-07	96.75	97.0	96.25	96.52	-1.52	-1.55	588301.0	56828064.75	383
2014-05-06	97.75	98.5	97.75	98.04	0.5	0.51	633539.0	62151103.0	338
2014-05-05	97.75	98.0	97.25	97.54	-0.21	-0.21	396527.0	38683285.5	393
2014-05-04	97.0	98.25	97.0	97.75	0.95	0.98	557190.0	54339776.0	530
2014-05-01	95.5	97.0	95.5	96.8	1.28	1.34	1262615.0	121534691.25	540
2014-04-30	95.5	96.5	95.0	95.52	0.07	0.07	620754.0	59370932.75	498
2014-04-29	95.0	95.75	94.5	95.45	0.46	0.48	586872.0	55885222.75	352
2014-04-28	94.75	95.25	94.5	94.99	0.29	0.31	3135095.0	301231732.25	431
2014-04-27	94.0	94.75	93.75	94.7	0.5	0.53	543606.0	51178459.75	495
2014-04-24	95.75	96.25	94.0	94.2	-1.24	-1.3	1412166.0	133938993.5	711
2014-04-23	96.0	96.0	94.75	95.44	-0.42	-0.44	1165304.0	111164669.25	486
2014-04-22	97.5	97.5	94.75	95.86	-1.63	-1.67	1884691.0	180757831.25	801
2014-04-21	98.0	98.5	97.0	97.49	-0.46	-0.47	672950.0	65913334.75	444
2014-04-20	96.25	98.25	96.0	97.95	1.95	2.03	998498.0	96962720.25	515
2014-04-17	96.25	96.5	96.0	96.0	-0.06	-0.06	571326.0	54935536.25	367
2014-04-16	96.25	96.5	96.0	96.06	-0.4	-0.41	630316.0	60675185.25	384
2014-04-15	95.5	96.5	95.5	96.46	0.86	0.9	548800.0	52655884.0	321
2014-04-14	95.0	95.75	95.0	95.6	0.56	0.59	339702.0	32386853.5	302
2014-04-13	95.75	95.75	94.75	95.04	-0.96	-1.0	605609.0	57617525.5	433
2014-04-10	95.25	96.0	94.75	96.0	0.5	0.52	613614.0	58567496.5	363
2014-04-09	94.5	96.0	94.5	95.5	0.75	0.79	795225.0	76016629.5	480
2014-04-08	93.75	94.75	93.75	94.75	1.0	1.07	368830.0	34801143.75	308
2014-04-07	93.75	94.0	93.25	93.75	-0.25	-0.27	460406.0	43128876.5	309
2014-04-06	94.5	95.0	93.75	94.0	-0.5	-0.53	562725.0	53213406.0	480
2014-04-03	93.5	94.5	93.25	94.5	1.0	1.07	960492.0	88580489.25	410
2014-04-02	92.75	93.75	92.5	93.5	0.75	0.81	1014243.0	94487461.5	425
2014-04-01	92.5	93.0	92.25	92.75	0.0	0.0	596748.0	55345284.0	340
2014-03-31	92.25	92.75	91.75	92.75	0.5	0.54	874953.0	80743272.0	407
2014-03-30	93.0	93.0	91.75	92.25	-0.5	-0.54	1114276.0	102674557.5	449
2014-03-27	93.0	93.25	92.25	92.75	-0.25	-0.27	467147.0	43290217.75	352
2014-03-26	92.5	93.5	92.0	93.0	0.5	0.54	874552.0	81053399.0	420
2014-03-25	92.5	92.75	92.0	92.5	-0.25	-0.27	559851.0	51661722.25	334
2014-03-24	92.5	93.0	92.0	92.75	0.25	0.27	1178843.0	108870786.25	382
2014-03-23	91.25	92.75	90.75	92.5	1.5	1.65	1295681.0	118740030.25	575
2014-03-20	91.75	91.75	91.0	91.0	-0.75	-0.82	825141.0	75283755.5	457
2014-03-19	92.0	92.25	91.5	91.75	-0.25	-0.27	729391.0	67083334.0	369
2014-03-18	92.25	92.5	91.75	92.0	0.0	0.0	799555.0	73556910.25	373
2014-03-17	92.25	92.5	91.75	92.0	-0.5	-0.54	558626.0	51468629.0	360
2014-03-16	92.0	92.75	91.75	92.5	-0.25	-0.27	654507.0	60387538.25	417
2014-03-13	92.5	93.25	92.0	92.75	-0.25	-0.27	850918.0	78729172.25	479
2014-03-12	93.5	93.5	92.75	93.0	-0.5	-0.53	534524.0	49719694.0	312
2014-03-11	93.5	94.0	93.0	93.5	0.0	0.0	606248.0	56678900.25	378
2014-03-10	93.25	93.5	92.5	93.5	0.0	0.0	634510.0	59059426.75	388
2014-03-09	93.0	93.75	92.75	93.5	0.5	0.54	1173032.0	109407465.0	475
2014-03-06	92.25	93.0	92.0	93.0	0.75	0.81	956025.0	88533192.0	485
2014-03-05	91.5	92.25	91.0	92.25	0.5	0.54	1513280.0	138975590.25	598
2014-03-04	91.0	92.0	91.0	91.75	0.75	0.82	745405.0	68328017.5	376
2014-03-03	91.25	91.25	90.5	91.0	-0.5	-0.55	550162.0	50038210.0	381
2014-03-02	92.0	92.25	91.0	91.5	-0.5	-0.54	981722.0	89836963.0	497
2014-02-27	91.5	92.5	91.5	92.0	0.25	0.27	823308.0	75763846.5	441
2014-02-26	92.25	92.25	91.0	91.75	-0.75	-0.81	719330.0	65772843.0	464
2014-02-25	93.0	93.25	91.5	92.5	-0.5	-0.54	677858.0	62570295.75	397
2014-02-24	92.0	93.75	91.75	93.0	1.0	1.09	981830.0	91476445.5	570
2014-02-23	90.75	92.0	90.5	92.0	1.75	1.94	897703.0	82122547.5	477
2014-02-20	90.25	90.5	89.75	90.25	0.0	0.0	933097.0	84105535.5	398
2014-02-19	91.0	91.0	90.0	90.25	-0.75	-0.82	1169964.0	105953455.75	452
2014-02-18	91.0	91.5	90.5	91.0	-0.25	-0.27	533591.0	48572573.5	319
2014-02-17	91.5	91.5	90.75	91.25	-1.0	-1.08	550486.0	50170084.25	468
2014-02-16	92.5	93.0	91.75	92.25	-0.25	-0.27	1093395.0	101058041.5	479
2014-02-13	91.25	92.5	91.25	92.5	0.75	0.82	1124281.0	103459868.0	475
2014-02-12	89.5	92.5	89.25	91.75	2.25	2.51	1990387.0	181871943.25	869
2014-02-11	88.75	89.5	88.75	89.5	0.5	0.56	1068713.0	95325572.0	412
2014-02-10	89.0	89.25	88.75	89.0	-0.25	-0.28	485890.0	43238942.25	292
2014-02-09	89.0	89.25	88.5	89.25	0.5	0.56	803849.0	71545458.75	352
2014-02-06	88.75	89.5	88.5	88.75	0.0	0.0	747663.0	66520004.75	380
2014-02-05	88.5	89.0	88.25	88.75	0.25	0.28	699429.0	61993725.25	378
2014-02-04	88.25	88.75	87.75	88.5	0.0	0.0	1125253.0	99331502.5	513
2014-02-03	88.75	89.5	88.5	88.5	-0.25	-0.28	1044326.0	92952925.25	415
2014-02-02	88.0	88.75	87.75	88.75	0.75	0.85	1905008.0	168311102.25	518
2014-01-30	87.75	88.25	87.5	88.0	0.0	0.0	1365928.0	120061356.0	514
2014-01-29	88.25	88.75	87.5	88.0	0.0	0.0	750033.0	66132695.0	592
2014-01-28	88.25	88.5	87.25	88.0	-0.25	-0.28	2273519.0	199532015.25	628
2014-01-27	88.75	89.25	87.5	88.25	-0.5	-0.56	1725490.0	152834436.5	672
2014-01-26	88.25	89.0	87.75	88.75	-0.75	-0.84	2387896.0	210853070.25	732
2014-01-23	90.25	90.5	89.25	89.5	-0.5	-0.56	1663024.0	149479796.0	566
2014-01-22	90.0	90.25	89.5	90.0	0.0	0.0	858367.0	77172761.0	419
2014-01-21	89.75	90.25	89.5	90.0	0.25	0.28	986002.0	88463265.75	442
2014-01-20	90.75	91.25	89.5	89.75	-0.5	-0.55	822580.0	74434859.25	634
2014-01-19	89.0	91.5	88.75	90.25	1.25	1.4	1802600.0	162150329.0	916
2014-01-16	88.5	89.5	88.25	89.0	0.5	0.56	1432158.0	127368821.5	605
2014-01-15	88.0	90.0	88.0	88.5	2.5	2.91	6880261.0	610756204.0	1957
2014-01-14	86.25	86.5	85.75	86.0	-0.5	-0.58	640835.0	55131139.5	320
2014-01-13	86.25	87.25	86.0	86.5	0.0	0.0	1309842.0	113299922.25	588
2014-01-12	86.5	86.5	85.75	86.5	-0.25	-0.29	632576.0	54540250.25	315
2014-01-09	85.5	86.75	85.5	86.75	1.25	1.46	1109906.0	95459773.5	509
2014-01-08	85.5	85.75	85.0	85.5	0.0	0.0	901620.0	77013893.75	442
2014-01-07	85.25	85.75	85.0	85.5	0.0	0.0	344466.0	29468683.0	313
2014-01-06	85.25	85.75	85.0	85.5	0.0	0.0	472521.0	40322055.0	287
2014-01-05	86.25	86.25	85.25	85.5	-0.75	-0.87	627238.0	53710618.25	425
2014-01-02	86.0	86.25	85.0	86.25	0.25	0.29	1098121.0	94104108.75	641
2014-01-01	85.25	87.0	85.25	86.0	0.5	0.58	1087478.0	93812401.0	579
2013-12-31	85.0	85.75	85.0	85.5	0.25	0.29	499845.0	42648588.0	328
2013-12-30	84.75	85.25	84.5	85.25	0.5	0.59	478609.0	40626293.25	255
2013-12-29	84.75	85.0	84.5	84.75	0.0	0.0	290500.0	24604450.75	295
2013-12-26	84.75	85.0	84.0	84.75	-0.25	-0.29	555392.0	46881924.5	437
2013-12-25	85.5	85.5	84.5	85.0	-0.5	-0.58	537436.0	45624433.25	348
2013-12-24	86.0	86.0	85.25	85.5	-0.5	-0.58	857547.0	73400924.25	392
2013-12-23	85.5	86.25	85.25	86.0	0.5	0.58	740787.0	63603735.0	369
2013-12-22	85.25	86.0	85.0	85.5	0.5	0.59	1095495.0	93725059.75	472
2013-12-19	85.0	85.25	84.25	85.0	0.0	0.0	825015.0	69950062.25	395
2013-12-18	84.75	85.25	84.5	85.0	0.0	0.0	561494.0	47692658.5	334
2013-12-17	85.25	85.25	84.5	85.0	-0.5	-0.58	534928.0	45444031.5	350
2013-12-16	85.25	86.0	85.0	85.5	-0.25	-0.29	799403.0	68299867.75	324
2013-12-15	86.0	86.25	85.25	85.75	-0.5	-0.58	777864.0	66639359.75	386
2013-12-12	86.0	86.25	85.25	86.25	0.25	0.29	541060.0	46289542.75	309
2013-12-11	85.5	86.0	85.25	86.0	0.0	0.0	508071.0	43554322.25	255
2013-12-10	85.75	86.0	85.25	86.0	0.0	0.0	729003.0	62444007.75	335
2013-12-09	85.25	86.0	85.0	86.0	0.75	0.88	815865.0	69720278.0	339
2013-12-08	85.0	85.25	84.75	85.25	0.75	0.89	479419.0	40764537.5	393
2013-12-05	83.75	84.75	83.75	84.5	0.75	0.9	458728.0	38626600.5	391
2013-12-04	83.75	84.5	83.5	83.75	0.0	0.0	1283973.0	107768513.5	547
2013-12-03	84.75	85.0	83.5	83.75	-1.0	-1.18	973702.0	82081922.25	527
2013-12-02	85.0	85.0	84.5	84.75	0.0	0.0	403164.0	34146005.5	321
2013-12-01	85.0	85.25	84.5	84.75	-0.25	-0.29	445179.0	37796856.5	308
2013-11-28	84.5	85.5	84.5	85.0	0.5	0.59	718406.0	61044670.5	401
2013-11-27	84.25	85.0	84.0	84.5	0.25	0.3	775910.0	65606797.5	314
2013-11-26	85.25	85.25	83.75	84.25	-0.75	-0.88	2164485.0	182614034.0	648
2013-11-25	85.75	86.0	85.0	85.0	-1.0	-1.16	877312.0	74912320.25	453
2013-11-24	86.5	86.75	85.5	86.0	-0.5	-0.58	1010903.0	87011361.5	502
2013-11-21	86.5	86.75	86.0	86.5	0.0	0.0	384964.0	33208278.5	426
2013-11-20	87.25	87.5	86.25	86.5	-1.0	-1.14	378665.0	32857877.25	360
2013-11-19	88.25	88.25	87.0	87.5	-1.0	-1.13	600382.0	52624167.0	455
2013-11-18	86.5	88.5	86.25	88.5	2.0	2.31	983976.0	86089825.5	613
2013-11-17	86.25	87.0	85.75	86.5	0.0	0.0	823759.0	71264950.25	512
2013-11-14	86.0	86.5	85.75	86.5	0.5	0.58	758557.0	65232282.5	348
2013-11-13	86.5	86.5	85.5	86.0	0.0	0.0	521838.0	44877456.75	349
2013-11-12	85.25	86.5	85.0	86.0	0.5	0.58	1970800.0	168881597.5	742
2013-11-11	85.25	85.75	85.0	85.5	0.0	0.0	1599320.0	136469852.25	394
2013-11-10	85.25	85.75	84.75	85.5	0.5	0.59	1462821.0	124663181.75	473
2013-11-07	84.5	85.25	84.25	85.0	0.5	0.59	1205055.0	102260424.0	553
2013-11-06	84.25	84.75	84.0	84.5	0.25	0.3	833633.0	70368401.0	425
2013-11-05	84.0	84.25	83.5	84.25	-0.5	-0.59	784188.0	65868797.25	370
2013-11-04	84.5	85.25	84.5	84.75	0.25	0.3	969713.0	82300510.25	580
2013-11-03	84.25	85.0	84.25	84.5	0.25	0.3	964116.0	81645276.25	637
2013-10-31	83.5	84.25	82.5	84.25	0.75	0.9	1355628.0	112860183.25	699
2013-10-30	84.0	85.0	83.0	83.5	0.5	0.6	1867245.0	156326286.25	914
2013-10-29	82.75	83.0	82.0	83.0	0.0	0.0	1228261.0	101141803.75	609
2013-10-28	83.75	83.75	82.5	83.0	-0.75	-0.9	702689.0	58349519.75	455
2013-10-27	84.5	84.5	83.25	83.75	-0.5	-0.59	602410.0	50549244.75	374
2013-10-24	84.25	84.5	84.0	84.25	0.25	0.3	354086.0	29834656.0	267
2013-10-23	84.25	84.5	84.0	84.0	-0.25	-0.3	478789.0	40318211.25	440
2013-10-22	84.5	84.75	84.25	84.25	-0.25	-0.3	707534.0	59731888.25	420
2013-10-21	84.75	84.75	84.0	84.5	0.25	0.3	1418702.0	119646021.5	550
2013-10-20	84.25	84.75	84.0	84.25	1.0	1.2	568415.0	47965692.75	362
2013-10-10	83.0	84.0	82.75	83.25	0.5	0.6	998478.0	83145416.5	464
2013-10-09	82.5	83.5	82.0	82.75	0.25	0.3	2191692.0	181412912.0	659
2013-10-08	82.75	83.25	82.25	82.5	-0.25	-0.3	1374322.0	113580017.75	590
2013-10-07	83.0	83.25	82.5	82.75	-0.5	-0.6	1657084.0	137278786.25	773
2013-10-06	83.5	83.75	82.5	83.25	-0.5	-0.6	848191.0	70500462.25	646
2013-10-03	84.0	84.0	83.25	83.75	-0.5	-0.59	1603284.0	133977977.5	880
2013-10-02	85.0	85.0	84.25	84.25	-0.75	-0.88	649770.0	55016129.25	392
2013-10-01	84.75	85.25	84.5	85.0	0.25	0.29	540032.0	45857978.25	310
2013-09-30	84.5	84.75	84.25	84.75	0.0	0.0	631880.0	53420320.25	330
2013-09-29	85.0	85.0	84.5	84.75	-0.75	-0.88	503296.0	42633380.75	425
2013-09-26	84.5	86.0	84.5	85.5	1.0	1.18	1779314.0	152239502.5	682
2013-09-25	84.25	84.75	84.0	84.5	0.25	0.3	799025.0	67481853.0	342
2013-09-24	84.75	85.0	84.0	84.25	-0.75	-0.88	869204.0	73300235.5	581
2013-09-19	85.25	86.0	84.5	85.0	0.25	0.29	1798156.0	152907918.75	607
2013-09-18	86.25	86.25	84.75	84.75	-1.75	-2.02	1604525.0	137014588.5	680
2013-09-17	85.25	86.5	85.0	86.5	0.75	0.87	1040029.0	89132095.0	473
2013-09-16	85.0	85.75	84.75	85.75	0.75	0.88	1250142.0	106790913.0	595
2013-09-15	84.25	85.5	84.25	85.0	1.5	1.8	1669451.0	141800872.25	668
2013-09-12	83.25	84.0	83.25	83.5	0.0	0.0	1490536.0	124515188.0	461
2013-09-11	84.25	84.25	83.0	83.5	-0.75	-0.89	785576.0	65615881.75	537
2013-09-10	84.0	84.5	83.25	84.25	1.75	2.12	1216625.0	102106369.25	625
2013-09-09	83.0	83.0	82.0	82.5	-0.25	-0.3	515390.0	42417797.5	387
2013-09-08	83.25	83.5	82.5	82.75	-0.5	-0.6	623957.0	51780136.75	440
2013-09-05	83.25	83.25	81.75	83.25	0.0	0.0	751597.0	62048047.5	597
2013-09-04	83.0	83.5	82.0	83.25	-0.25	-0.3	875835.0	72716140.0	536
2013-09-03	86.0	86.25	83.0	83.5	-2.25	-2.62	1843374.0	156569971.75	584
2013-09-02	84.5	85.75	84.25	85.75	1.25	1.48	1606777.0	136421688.0	581
2013-09-01	83.75	84.5	83.75	84.5	0.75	0.9	487717.0	41023465.25	370
2013-08-29	83.5	85.0	82.5	83.75	0.0	0.0	1220537.0	102292624.75	693
2013-08-28	81.0	84.0	80.25	83.75	1.75	2.13	1542499.0	126679266.5	917
2013-08-27	84.0	84.0	79.75	82.0	-2.5	-2.96	2841735.0	231388646.25	1305
2013-08-26	85.0	85.25	84.0	84.5	-0.75	-0.88	909678.0	76904876.25	618
2013-08-25	86.25	86.5	85.0	85.25	-0.75	-0.87	926788.0	79312820.5	620
2013-08-22	86.75	87.0	85.75	86.0	-0.75	-0.86	1419099.0	122459135.0	661
2013-08-21	86.25	87.25	86.0	86.75	0.75	0.87	2738641.0	236715539.75	611
2013-08-20	87.25	87.25	85.75	86.0	-1.25	-1.43	1305121.0	112949534.0	625
2013-08-19	87.5	87.5	86.75	87.25	-0.25	-0.29	1018181.0	88676457.0	418
2013-08-18	87.0	88.0	86.5	87.5	0.5	0.57	883947.0	77055641.0	460
2013-08-15	87.0	87.5	86.25	87.0	0.25	0.29	909537.0	79085987.5	490
2013-08-14	87.5	87.75	86.5	86.75	-0.75	-0.86	746395.0	64928652.75	394
2013-08-13	89.0	89.0	87.25	87.5	-1.5	-1.69	1002642.0	88130489.25	563
2013-08-05	86.0	89.0	85.75	89.0	3.0	3.49	1221424.0	107512541.0	772
2013-08-04	84.0	86.75	84.0	86.0	2.0	2.38	888480.0	76035313.75	600
2013-08-01	84.0	84.25	83.75	84.0	-0.25	-0.3	531314.0	44647577.5	330
2013-07-31	83.25	84.25	83.0	84.25	0.75	0.9	710200.0	59345259.25	442
2013-07-30	82.75	83.5	82.5	83.5	0.75	0.91	303761.0	25207359.75	342
2013-07-29	82.0	82.75	82.0	82.75	-0.5	-0.6	345129.0	28403929.0	379
2013-07-28	83.25	83.75	83.0	83.25	0.0	0.0	556678.0	46390705.75	550
2013-07-25	83.0	83.75	82.75	83.25	0.5	0.6	1193667.0	99304439.75	490
2013-07-24	83.25	83.25	82.75	82.75	-0.5	-0.6	762754.0	63326894.0	400
2013-07-23	84.0	84.0	83.0	83.25	-0.5	-0.6	639902.0	53301979.25	456
2013-07-22	83.75	84.25	83.5	83.75	0.0	0.0	689404.0	57766604.75	416
2013-07-21	82.75	84.0	82.5	83.75	1.0	1.21	689801.0	57476525.25	421
2013-07-18	83.25	83.25	82.25	82.75	-0.25	-0.3	743461.0	61521856.75	609
2013-07-17	82.5	83.25	82.0	83.0	0.5	0.61	2051887.0	169769758.25	518
2013-07-16	82.75	83.25	82.0	82.5	0.0	0.0	1210525.0	100053755.0	600
2013-07-15	82.75	83.0	82.0	82.5	-0.5	-0.6	343874.0	28343191.5	311
2013-07-14	82.75	83.5	82.25	83.0	0.75	0.91	793912.0	65771602.0	442
2013-07-11	82.25	82.5	82.0	82.25	0.0	0.0	305130.0	25087495.0	200
2013-07-10	82.0	82.5	82.0	82.25	0.0	0.0	534564.0	43937952.25	246
2013-07-09	81.75	82.25	81.75	82.25	0.5	0.61	379676.0	31126048.25	338
2013-07-08	81.25	81.75	81.25	81.75	0.25	0.31	559336.0	45638323.75	361
2013-07-07	80.75	82.25	80.75	81.5	0.75	0.93	842347.0	68616910.0	550
2013-07-04	80.5	81.0	80.25	80.75	0.5	0.62	1008999.0	81238231.0	516
2013-07-03	80.75	81.5	80.0	80.25	-0.5	-0.62	1106357.0	89117312.0	651
2013-07-02	80.0	81.25	80.0	80.75	0.5	0.62	1310805.0	105927101.25	490
2013-07-01	80.0	80.5	79.75	80.25	-0.75	-0.93	766723.0	61421550.25	436
2013-06-30	79.5	81.0	78.75	81.0	1.5	1.89	783487.0	62283112.25	444
2013-06-26	79.0	79.5	79.0	79.5	0.0	0.0	296704.0	23532234.5	327
2013-06-25	79.0	79.75	78.75	79.5	0.5	0.63	2721372.0	215388969.0	377
2013-06-24	79.5	79.75	78.0	79.0	-0.25	-0.32	835841.0	65970716.75	390
2013-06-23	78.75	79.75	78.75	79.25	0.25	0.32	672357.0	53269916.25	393
2013-06-22	78.5	79.0	78.0	79.0	-0.25	-0.32	1276047.0	100247408.75	594
2013-06-19	80.0	80.0	79.0	79.25	-0.75	-0.94	658185.0	52256055.0	434
2013-06-18	79.0	80.0	79.0	80.0	1.25	1.59	614203.0	48710398.25	419
2013-06-17	78.75	79.25	78.0	78.75	0.0	0.0	969665.0	76157261.75	737
2013-06-16	77.0	79.25	77.0	78.75	1.75	2.27	1110779.0	86973266.25	768
2013-06-15	80.0	80.0	76.0	77.0	-3.25	-4.05	1662758.0	130108095.5	977
2013-06-12	80.0	80.5	79.75	80.25	0.25	0.31	602150.0	48249936.75	409
2013-06-11	80.75	80.75	79.5	80.0	-1.0	-1.23	834504.0	66878655.5	441
2013-06-10	80.5	81.0	80.5	81.0	0.5	0.62	640772.0	51714469.75	337
2013-06-09	80.25	81.0	79.5	80.5	0.25	0.31	1207663.0	96990116.0	571
2013-06-08	81.0	81.0	80.0	80.25	-0.75	-0.93	1277160.0	102665295.25	696
2013-06-05	80.0	81.25	79.75	81.0	0.75	0.93	1528879.0	122537525.0	559
2013-06-04	81.0	81.75	80.0	80.25	-0.75	-0.93	1094542.0	88568077.25	619
2013-06-03	80.25	82.25	80.0	81.0	0.75	0.93	1396022.0	113496238.5	748
2013-06-02	79.75	80.5	79.75	80.25	0.5	0.63	874870.0	70040373.0	528
2013-06-01	80.0	80.25	79.5	79.75	0.0	0.0	635143.0	50743491.0	457
2013-05-29	79.75	80.0	79.5	79.75	0.25	0.31	629042.0	50170750.25	384
2013-05-28	79.25	80.0	79.25	79.5	0.0	0.0	492886.0	39254383.5	440
2013-05-27	79.0	79.5	78.75	79.5	0.5	0.63	471226.0	37272584.25	267
2013-05-26	79.5	79.5	78.5	79.0	-0.5	-0.63	841168.0	66340526.75	713
2013-05-25	79.75	80.0	79.25	79.5	-0.75	-0.93	579432.0	46057574.75	490
2013-05-22	80.5	80.5	80.0	80.25	-0.25	-0.31	523905.0	42055442.75	387
2013-05-21	80.25	80.75	80.25	80.5	0.25	0.31	669197.0	53822947.75	409
2013-05-20	80.0	80.5	79.75	80.25	0.25	0.31	557962.0	44689826.75	374
2013-05-19	79.75	80.75	79.5	80.0	0.25	0.31	1370948.0	109596624.75	566
2013-05-18	79.75	80.0	79.25	79.75	0.0	0.0	1036130.0	82528915.5	478
2013-05-15	79.75	80.0	79.25	79.75	0.25	0.31	678124.0	53966080.75	429
2013-05-14	79.75	80.0	79.5	79.5	-0.25	-0.31	446338.0	35560484.0	298
2013-05-13	79.75	79.75	79.5	79.75	0.0	0.0	395710.0	31503746.0	292
2013-05-12	79.75	80.0	79.5	79.75	-0.25	-0.31	456771.0	36458093.25	284
2013-05-11	80.0	80.0	79.5	80.0	0.0	0.0	639707.0	51048910.5	326
2013-05-08	80.0	80.0	79.75	80.0	0.0	0.0	679686.0	54307424.0	495
2013-05-07	79.75	80.0	79.5	80.0	0.0	0.0	408388.0	32568933.0	432
2013-05-06	80.0	80.25	79.75	80.0	0.0	0.0	741239.0	59277243.25	375
2013-05-05	80.0	80.0	79.75	80.0	0.0	0.0	451717.0	36106931.0	321
2013-05-04	80.25	80.5	79.75	80.0	0.5	0.63	1206545.0	96769699.0	570
2013-05-01	80.25	80.25	79.5	79.5	-0.5	-0.63	716106.0	56899899.75	464
2013-04-30	80.0	80.25	79.5	80.0	-0.25	-0.31	778349.0	62105890.25	514
2013-04-29	80.0	80.25	79.5	80.25	0.25	0.31	1924812.0	153744517.5	596
2013-04-28	81.0	81.0	79.5	80.0	-1.75	-2.14	1072189.0	85571102.75	623
2013-04-27	81.0	81.75	81.0	81.75	0.75	0.93	1025825.0	83466439.25	590
2013-04-24	81.5	81.5	80.25	81.0	0.0	0.0	1170686.0	94672040.75	559
2013-04-23	81.25	81.5	81.0	81.0	-0.25	-0.31	482543.0	39267945.75	404
2013-04-22	80.75	81.25	80.75	81.25	0.5	0.62	834336.0	67584767.5	578
2013-04-21	81.75	81.75	80.5	80.75	-1.0	-1.22	902823.0	73035980.5	496
2013-04-20	81.5	82.5	81.0	81.75	0.5	0.62	471047.0	38525443.0	358
2013-04-17	81.75	82.0	80.75	81.25	-0.5	-0.61	575445.0	46765122.75	467
2013-04-16	82.25	82.5	81.25	81.75	-0.75	-0.91	528856.0	43328183.75	377
2013-04-15	82.5	83.0	82.25	82.5	-0.25	-0.3	431954.0	35721652.75	300
2013-04-14	82.5	83.0	82.25	82.75	0.25	0.3	419710.0	34417743.0	324
2013-04-13	82.0	82.75	82.0	82.5	0.25	0.3	607479.0	50006856.25	539
2013-04-10	80.75	82.5	80.75	82.25	1.5	1.86	1134949.0	92182552.75	567
2013-04-09	81.0	81.25	80.25	80.75	0.25	0.31	640512.0	51790513.5	621
2013-04-08	80.25	81.25	80.0	80.5	0.25	0.31	532774.0	43009650.5	420
2013-04-07	80.75	80.75	79.75	80.25	-0.25	-0.31	442267.0	35550725.0	379
2013-04-06	81.25	81.5	80.5	80.5	-1.25	-1.53	506880.0	41015633.75	429
2013-04-03	82.0	82.0	81.5	81.75	-0.5	-0.61	440550.0	35988105.25	284
2013-04-02	82.25	82.5	81.75	82.25	0.25	0.3	528394.0	43390604.0	304
2013-04-01	81.75	82.25	81.5	82.0	0.25	0.31	416080.0	34078184.5	365
2013-03-31	81.75	82.0	81.5	81.75	0.0	0.0	270293.0	22092345.0	230
2013-03-30	82.0	82.0	81.25	81.75	0.25	0.31	597258.0	48694272.0	326
2013-03-27	81.75	82.0	81.25	81.5	0.0	0.0	412637.0	33700859.75	349
2013-03-26	82.5	82.5	80.75	81.5	-1.0	-1.21	1259649.0	102785761.75	610
2013-03-25	82.75	83.5	82.5	82.5	-0.5	-0.6	1018489.0	84317142.25	429
2013-03-24	81.75	83.5	81.5	83.0	1.25	1.53	789051.0	65070978.75	524
2013-03-23	80.75	81.75	80.5	81.75	1.0	1.24	506592.0	41095413.75	381
2013-03-20	80.0	80.75	79.75	80.75	0.75	0.94	514590.0	41341344.5	349
2013-03-19	79.75	80.25	79.75	80.0	0.25	0.31	647860.0	51744881.0	352
2013-03-18	79.75	80.25	79.0	79.75	-0.25	-0.31	618253.0	49322583.0	395
2013-03-17	80.0	80.25	79.5	80.0	0.0	0.0	526038.0	42024109.5	369
2013-03-16	79.75	80.25	79.5	80.0	0.5	0.63	591180.0	47253726.0	449
2013-03-13	78.0	79.75	78.0	79.5	1.0	1.27	685454.0	53913013.5	384
2013-03-12	78.75	78.75	77.75	78.5	-0.25	-0.32	1346299.0	105350377.75	402
2013-03-11	78.0	78.75	78.0	78.75	1.0	1.29	408842.0	32031651.25	395
2013-03-10	78.5	78.5	77.5	77.75	-0.5	-0.64	275170.0	21426035.5	337
2013-03-09	77.75	79.25	77.75	78.25	1.0	1.29	759653.0	59848317.25	638
2013-03-06	76.0	78.25	76.0	77.25	1.25	1.64	808880.0	62411790.0	587
2013-03-05	75.5	76.0	75.5	76.0	0.5	0.66	354391.0	26843867.0	230
2013-03-04	75.5	75.75	75.25	75.5	0.25	0.33	458443.0	34596439.5	286
2013-03-03	75.25	75.75	75.25	75.25	-0.25	-0.33	446062.0	33681490.25	289
2013-03-02	74.75	75.5	74.75	75.5	1.0	1.34	624095.0	46892810.5	483
2013-02-27	74.25	74.5	74.25	74.5	0.25	0.34	355488.0	26426359.75	239
2013-02-26	74.25	74.5	74.0	74.25	0.0	0.0	409295.0	30396649.5	234
2013-02-25	74.0	74.5	74.0	74.25	0.25	0.34	504177.0	37466016.5	284
2013-02-24	74.0	74.25	74.0	74.0	0.0	0.0	332805.0	24653531.0	270
2013-02-23	73.75	74.25	73.5	74.0	0.25	0.34	258009.0	19038066.5	333
2013-02-20	73.75	74.0	73.25	73.75	-0.75	-1.01	639236.0	47315415.25	443
2013-02-19	74.75	74.75	73.75	74.5	-0.25	-0.33	536575.0	39782809.0	436
2013-02-18	74.75	74.75	74.25	74.75	0.0	0.0	300923.0	22444869.75	276
2013-02-17	74.75	74.75	74.25	74.75	0.25	0.34	295969.0	22074372.75	302
2013-02-16	74.5	75.25	74.5	74.5	0.0	0.0	385615.0	28857472.75	351
2013-02-13	74.5	75.0	74.5	74.5	-0.25	-0.33	465411.0	34762514.5	268
2013-02-12	74.5	74.75	74.25	74.75	0.0	0.0	287129.0	21415403.0	259
2013-02-11	74.25	74.75	74.25	74.75	0.25	0.34	512855.0	37430184.0	273
2013-02-10	74.0	74.5	73.75	74.5	0.75	1.02	313459.0	23268609.75	326
2013-02-09	74.5	74.75	73.5	73.75	-0.75	-1.01	579121.0	42978791.0	440
2013-02-06	74.0	74.75	74.0	74.5	0.75	1.02	813525.0	60491214.25	426
2013-02-05	74.0	74.75	73.75	73.75	-1.0	-1.34	636849.0	47260441.75	443
2013-02-04	74.0	75.0	74.0	74.75	0.25	0.34	167195.0	12451721.0	211
2013-02-03	75.0	75.25	73.75	74.5	-0.5	-0.67	554974.0	41316248.75	378
2013-02-02	75.25	75.5	74.75	75.0	-0.25	-0.33	984502.0	74018717.75	385
2013-01-30	74.5	75.5	74.5	75.25	0.5	0.67	1160736.0	87272751.5	593
2013-01-29	73.75	75.0	73.25	74.75	1.0	1.36	727217.0	54002807.0	473
2013-01-28	74.0	74.0	73.25	73.75	-0.5	-0.67	469125.0	34561744.0	357
2013-01-27	75.0	75.0	73.5	74.25	-0.75	-1.0	648548.0	48027192.0	469
2013-01-26	75.0	75.25	74.5	75.0	0.25	0.33	607563.0	45447383.0	446
2013-01-23	75.0	75.5	74.25	74.75	-0.25	-0.33	867090.0	63799582.0	518
2013-01-22	73.0	75.25	72.75	75.0	2.0	2.74	1679530.0	123914631.5	646
2013-01-21	73.0	73.0	71.75	73.0	0.0	0.0	930345.0	67510083.5	554
2013-01-20	72.25	73.25	72.0	73.0	1.0	1.39	1037870.0	75651464.5	535
2013-01-19	72.5	73.0	71.75	72.0	1.0	1.41	2043032.0	147428688.0	1135
2013-01-16	71.75	71.75	70.5	71.0	-0.5	-0.7	1454126.0	103190564.0	611
2013-01-15	72.25	72.5	71.25	71.5	-0.75	-1.04	470181.0	33823407.25	399
2013-01-14	72.75	72.75	72.0	72.25	-0.75	-1.03	483334.0	34953267.0	377
2013-01-13	74.0	74.0	72.75	73.0	0.5	0.69	828245.0	60616347.75	741
2013-01-12	72.75	73.0	72.5	72.5	0.0	0.0	1142451.0	83213249.75	666
2013-01-09	73.75	74.25	72.0	72.5	-0.75	-1.02	1261574.0	92818999.0	639
2013-01-08	72.0	73.25	71.75	73.25	1.25	1.74	875906.0	63797713.25	506
2013-01-07	72.0	72.25	71.25	72.0	0.25	0.35	930399.0	66461457.75	483
2013-01-06	70.75	71.75	70.75	71.75	0.5	0.7	717697.0	51368063.0	433
2013-01-05	70.0	71.25	70.0	71.25	1.5	2.15	1263754.0	88814416.75	404
2013-01-02	69.75	70.25	69.25	69.75	-0.25	-0.36	716132.0	49997066.5	531
2013-01-01	68.75	70.0	68.75	70.0	1.0	1.45	626669.0	43676433.0	401
2012-12-31	68.75	69.0	68.5	69.0	0.5	0.73	353505.0	24308470.25	292
2012-12-30	68.75	68.75	68.5	68.5	-0.25	-0.36	238385.0	16352490.25	217
2012-12-29	68.5	68.75	68.5	68.75	0.25	0.36	137558.0	9445122.5	182
2012-12-26	68.0	68.75	67.75	68.5	0.5	0.74	258053.0	17598629.75	259
2012-12-25	68.25	68.5	67.75	68.0	-0.25	-0.37	422200.0	28758675.0	301
2012-12-24	69.25	69.25	68.0	68.25	-1.0	-1.44	900617.0	61613838.25	475
2012-12-23	69.0	69.25	69.0	69.25	0.25	0.36	473573.0	32756476.0	251
2012-12-22	68.0	69.25	68.0	69.0	1.0	1.47	619183.0	42476018.0	405
2012-12-19	68.25	68.5	67.5	68.0	0.0	0.0	668518.0	45384443.25	461
2012-12-18	68.75	68.75	67.75	68.0	-0.75	-1.09	844833.0	57821207.0	555
2012-12-17	69.0	69.0	68.75	68.75	0.0	0.0	486219.0	32419521.5	270
2012-12-16	68.75	69.25	68.75	68.75	0.0	0.0	398041.0	27506183.5	374
2012-12-15	70.0	70.0	68.75	68.75	0.0	0.0	743216.0	51378275.0	487
2012-12-12	69.25	69.5	68.75	68.75	-0.25	-0.36	483734.0	33446274.5	356
2012-12-11	69.0	69.5	68.75	69.0	0.0	0.0	650064.0	45000708.5	396
2012-12-10	69.0	69.5	69.0	69.0	-0.5	-0.72	942568.0	65291471.25	404
2012-12-09	69.5	70.0	69.0	69.5	-0.5	-0.71	302200.0	21036979.75	293
2012-12-08	68.5	70.25	68.5	70.0	1.75	2.56	551924.0	38371589.5	423
2012-12-05	68.5	68.5	68.0	68.25	-0.25	-0.36	366335.0	25002098.5	253
2012-12-04	69.0	69.0	68.0	68.5	-0.5	-0.72	372362.0	25463757.75	384
2012-12-03	69.25	69.75	68.75	69.0	0.25	0.36	512652.0	35472555.75	356
2012-12-02	69.0	69.5	68.75	68.75	-0.25	-0.36	482191.0	33260785.0	370
2012-12-01	66.25	69.0	66.25	69.0	3.25	4.94	932813.0	63256672.25	465
2012-11-28	64.0	65.75	63.75	65.75	2.0	3.14	648962.0	42292413.75	348
2012-11-27	65.25	65.5	63.25	63.75	-1.75	-2.67	605242.0	38861894.5	308
2012-11-26	64.5	65.5	63.0	65.5	0.75	1.16	1186572.0	76116180.75	461
2012-11-25	65.5	65.5	64.5	64.75	-1.5	-2.26	826566.0	53855195.25	451
2012-11-24	65.0	66.25	65.0	66.25	1.0	1.53	479086.0	31502610.0	326
2012-11-21	67.25	67.25	65.0	65.25	-1.75	-2.61	838009.0	55589713.25	602
2012-11-20	67.75	68.25	67.0	67.0	-0.25	-0.37	1045592.0	70497940.0	461
2012-11-19	68.75	68.75	67.0	67.25	67.25	0.0	1428659.0	96538756.5	743
2012-11-18				0.0	-67.5	-100.0	0.0	0.0	0
2012-11-17	67.5	67.75	67.25	67.5	0.0	0.0	328430.0	22161972.5	221
2012-11-14	67.25	68.0	67.25	67.5	0.5	0.75	279247.0	18838479.5	257
2012-11-13	67.0	67.25	66.75	67.0	-0.25	-0.37	443819.0	29803446.5	284
2012-11-12	67.5	67.75	67.0	67.25	-0.75	-1.1	393257.0	26460930.5	322
2012-11-11	68.25	68.5	67.25	68.0	-0.25	-0.37	521869.0	35266013.0	330
2012-11-10	66.5	68.75	66.5	68.25	0.75	1.11	513324.0	34950411.75	391
2012-11-07	68.0	68.5	67.25	67.5	-0.75	-1.1	1171026.0	79340785.25	460
2012-11-06	69.0	69.5	67.5	68.25	-0.75	-1.09	1824693.0	124613088.5	536
2012-11-05	67.75	69.0	67.5	69.0	0.5	0.73	789040.0	53770265.5	400
2012-11-04	67.0	68.5	66.5	68.5	2.0	3.01	522765.0	35338070.25	408
2012-11-03	66.0	66.5	66.0	66.5	0.5	0.76	820787.0	54415237.75	346
2012-10-24	64.5	66.0	64.25	66.0	0.0	0.0	689498.0	45046889.25	385
2012-10-23	64.0	66.0	63.75	66.0	2.0	3.13	1689323.0	109415254.5	674
2012-10-22	64.25	64.5	64.0	64.0	-0.25	-0.39	436577.0	28061215.25	333
2012-10-21	64.25	64.5	64.0	64.25	0.0	0.0	491785.0	31609003.5	372
2012-10-20	64.5	64.75	64.0	64.25	-0.25	-0.39	1167596.0	75244273.25	705
2012-10-17	64.25	65.0	64.0	64.5	0.25	0.39	768950.0	49621043.0	489
2012-10-16	64.0	64.5	63.75	64.25	0.25	0.39	893344.0	57389703.75	499
2012-10-15	63.5	64.25	63.5	64.0	0.5	0.79	1355925.0	86756641.25	548
2012-10-14	63.25	63.5	62.75	63.5	0.25	0.4	524723.0	33192569.75	362
2012-10-13	63.75	64.0	62.75	63.25	-0.5	-0.78	916550.0	58133344.5	383
2012-10-10	63.75	64.0	63.5	63.75	0.0	0.0	2576221.0	164420446.25	553
2012-10-09	63.5	64.25	63.5	63.75	0.25	0.39	2320234.0	147817600.75	710
2012-10-08	63.0	63.75	62.75	63.5	0.5	0.79	4512585.0	285289682.75	665
2012-10-07	62.75	63.0	62.25	63.0	0.25	0.4	543487.0	34094144.5	355
2012-10-06	62.75	63.25	62.5	62.75	0.25	0.4	863810.0	54264623.25	393
2012-10-03	62.75	62.75	61.75	62.5	-0.25	-0.4	1448162.0	90557795.25	370
2012-10-02	62.25	62.75	62.25	62.75	0.5	0.8	651632.0	40810396.75	303
2012-10-01	62.0	63.5	61.75	62.25	0.75	1.22	800484.0	49916828.5	449
2012-09-30	61.75	62.0	61.25	61.5	0.25	0.41	518449.0	31970178.75	305
2012-09-29	61.5	62.25	61.0	61.25	-0.25	-0.41	749213.0	46200876.5	374
2012-09-26	62.0	62.25	61.25	61.5	-0.75	-1.2	513197.0	31688946.0	399
2012-09-25	61.75	62.5	61.5	62.25	0.25	0.4	620937.0	38543992.25	388
2012-09-24	62.25	62.25	61.25	62.0	-0.25	-0.4	804662.0	49796415.5	462
2012-09-22	62.75	62.75	61.75	62.25	-0.5	-0.8	556953.0	34576289.75	334
2012-09-19	63.25	63.5	62.0	62.75	-1.0	-1.57	1077137.0	67703336.5	423
2012-09-18	63.25	63.75	63.25	63.75	0.25	0.39	352514.0	22324063.5	246
2012-09-17	63.75	63.75	63.25	63.5	-0.25	-0.39	1383807.0	87987269.5	352
2012-09-16	63.75	64.0	63.75	63.75	0.0	0.0	415337.0	26527147.75	276
2012-09-15	63.5	63.75	63.25	63.75	1.0	1.59	814616.0	51767489.5	382
2012-09-12	62.75	63.0	62.5	62.75	0.25	0.4	249574.0	15648355.0	226
2012-09-11	63.0	63.0	62.5	62.5	-0.5	-0.79	406872.0	25526825.0	281
2012-09-10	63.75	63.75	62.5	63.0	-0.75	-1.18	488617.0	30813330.75	351
2012-09-09	63.75	63.75	63.5	63.75	0.0	0.0	212267.0	13491477.25	233
2012-09-08	63.25	63.75	63.25	63.75	1.0	1.59	916090.0	58215181.75	427
2012-09-05	62.75	62.75	62.25	62.75	0.0	0.0	461173.0	28850449.25	255
2012-09-04	62.0	62.75	61.5	62.75	0.75	1.21	471979.0	29309882.5	305
2012-09-03	62.5	62.5	61.75	62.0	-0.5	-0.8	649569.0	40411033.0	373
2012-09-02	63.0	63.25	62.25	62.5	-0.5	-0.79	516833.0	32433803.75	287
2012-09-01	63.75	64.0	63.0	63.0	-0.75	-1.18	643203.0	40897764.5	362
2012-08-29	63.25	63.75	63.25	63.75	0.25	0.39	571304.0	36245469.0	243
2012-08-28	63.5	63.5	63.0	63.5	0.25	0.4	1412360.0	89429792.5	407
2012-08-27	62.5	63.75	62.25	63.25	0.75	1.2	672972.0	42277030.5	340
2012-08-26	62.75	62.75	62.25	62.5	-0.25	-0.4	364572.0	22818015.75	296
2012-08-25	61.5	62.75	61.5	62.75	1.5	2.45	508610.0	31678549.0	313
2012-08-15	61.0	61.25	60.5	61.25	0.25	0.41	1000139.0	60921056.75	356
2012-08-14	60.5	61.25	60.5	61.0	0.25	0.41	553301.0	33639244.25	291
2012-08-13	61.0	61.25	60.5	60.75	-0.5	-0.82	315592.0	19224231.25	193
2012-08-12	61.25	61.25	61.0	61.25	0.0	0.0	397447.0	24267956.0	308
2012-08-11	60.0	62.25	60.0	61.25	1.25	2.08	693476.0	42331480.75	473
2012-08-08	60.25	60.5	60.0	60.0	-0.25	-0.41	339896.0	20435036.5	228
2012-08-07	60.0	60.5	60.0	60.25	0.25	0.42	367370.0	22070638.75	226
2012-08-06	59.25	60.5	59.25	60.0	0.75	1.27	2446071.0	146207639.5	565
2012-08-05	59.5	59.75	59.0	59.25	-0.5	-0.84	842144.0	49955835.75	390
2012-08-04	59.75	60.0	59.25	59.75	0.5	0.84	921495.0	55070133.0	384
2012-08-01	58.75	59.5	58.5	59.25	0.5	0.85	920575.0	54266369.25	446
2012-07-31	59.25	59.75	58.25	58.75	-0.75	-1.26	1561327.0	92029467.5	699
2012-07-30	59.75	59.75	59.25	59.5	-0.25	-0.42	315124.0	18777541.25	293
2012-07-29	59.5	59.75	59.25	59.75	0.25	0.42	360316.0	21482049.0	275
2012-07-28	59.75	60.5	59.25	59.5	0.5	0.85	1002792.0	60076365.75	452
2012-07-25	59.25	59.5	58.75	59.0	-0.25	-0.42	394273.0	23342220.25	279
2012-07-24	59.0	59.25	58.75	59.25	-0.75	-1.25	666987.0	39398367.0	388
2012-07-23	60.25	60.25	59.0	60.0	0.0	0.0	896677.0	53452921.75	488
2012-07-22	60.0	60.25	59.5	60.0	0.0	0.0	501766.0	30016491.5	298
2012-07-21	60.0	60.25	58.5	60.0	0.0	0.0	863101.0	51456473.0	383
2012-07-18	59.0	60.0	58.75	60.0	1.0	1.69	961257.0	57232869.25	473
2012-07-17	59.25	59.25	58.75	59.0	0.0	0.0	766359.0	45229020.25	485
2012-07-16	59.5	59.75	58.75	59.0	0.25	0.43	824051.0	48905911.5	638
2012-07-15	58.75	59.0	58.0	58.75	-0.25	-0.42	579663.0	33924226.5	377
2012-07-14	59.75	60.0	58.75	59.0	-0.5	-0.84	354751.0	21076768.5	334
2012-07-11	59.25	60.0	59.0	59.5	0.0	0.0	1033011.0	61522386.25	388
2012-07-10	59.0	59.75	58.75	59.5	0.75	1.28	878875.0	52199530.0	416
2012-07-09	58.75	59.0	58.25	58.75	0.0	0.0	963600.0	56526191.5	301
2012-07-08	58.0	58.75	57.5	58.75	0.75	1.29	368137.0	21357812.25	245
2012-07-07	57.75	58.0	57.0	58.0	0.25	0.43	369775.0	21276599.75	279
2012-07-04	58.0	58.0	57.0	57.75	-0.25	-0.43	1225916.0	70385107.25	416
2012-07-03	57.25	58.0	57.0	58.0	0.75	1.31	512173.0	29503366.5	384
2012-07-02	56.75	57.25	56.75	57.25	0.5	0.88	350864.0	20042000.0	387
2012-07-01	56.75	57.25	56.75	56.75	-0.25	-0.44	152724.0	8719836.0	230
2012-06-30	57.0	57.25	56.5	57.0	1.0	1.79	692967.0	39392966.0	427
2012-06-27	56.5	56.75	56.0	56.0	-0.75	-1.32	1485052.0	83608066.0	539
2012-06-26	57.75	58.0	56.5	56.75	-1.0	-1.73	1323715.0	75776640.0	594
2012-06-25	58.5	58.5	57.75	57.75	-0.75	-1.28	635092.0	36798818.5	275
2012-06-24	58.75	58.75	58.25	58.5	-0.25	-0.43	318030.0	18617074.5	237
2012-06-23	58.5	58.75	58.5	58.75	0.0	0.0	400862.0	23551281.5	297
2012-06-20	58.5	58.75	58.5	58.75	0.25	0.43	490873.0	28767426.75	327
2012-06-19	58.25	58.5	58.0	58.5	0.25	0.43	577719.0	33623627.5	261
2012-06-18	58.0	58.75	58.0	58.25	0.25	0.43	604637.0	35324523.25	324
2012-06-17	56.75	58.5	56.5	58.0	1.25	2.2	552892.0	31927527.75	354
2012-06-16	57.25	57.5	55.5	56.75	0.0	0.0	867607.0	49150699.0	475
2012-06-13	57.25	57.25	56.5	56.75	-0.25	-0.44	484090.0	27650262.5	427
2012-06-12	57.25	57.25	56.75	57.0	-0.5	-0.87	381193.0	21788494.25	382
2012-06-11	58.0	58.25	57.25	57.5	-0.25	-0.43	488030.0	28238027.0	381
2012-06-10	57.25	58.0	57.0	57.75	0.75	1.32	304120.0	17544386.75	295
2012-06-09	57.25	57.75	56.75	57.0	-0.25	-0.44	387064.0	22137002.25	345
2012-06-06	57.5	57.5	56.25	57.25	-0.25	-0.43	785527.0	44835139.25	551
2012-06-05	58.0	58.25	57.25	57.5	-0.25	-0.43	564255.0	32510594.25	438
2012-06-04	58.25	58.25	56.75	57.75	-0.5	-0.86	1045328.0	60130035.0	533
2012-06-03	57.75	58.5	57.75	58.25	0.0	0.0	749737.0	43599545.5	476
2012-06-02	58.5	58.75	58.0	58.25	-1.5	-2.51	1001711.0	58606907.25	602
2012-05-30	60.0	60.25	59.5	59.75	-0.5	-0.83	416805.0	24926351.0	280
2012-05-29	60.5	60.5	59.75	60.25	0.0	0.0	441623.0	26270041.0	215
2012-05-28	60.25	60.75	59.5	60.25	0.25	0.42	676467.0	40655731.0	371
2012-05-27	60.0	60.5	59.5	60.0	0.0	0.0	234858.0	14085069.0	229
2012-05-26	60.25	60.75	60.0	60.0	-0.75	-1.23	308855.0	18630734.0	303
2012-05-23	60.25	60.75	59.75	60.75	0.0	0.0	361293.0	21769139.0	289
2012-05-22	60.25	60.75	60.25	60.75	0.75	1.25	521430.0	31493917.5	338
2012-05-21	59.75	60.0	59.5	60.0	0.25	0.42	322902.0	19301961.5	282
2012-05-20	59.5	60.0	59.5	59.75	0.25	0.42	438038.0	26194821.0	294
2012-05-19	59.0	59.75	58.75	59.5	-0.75	-1.24	414492.0	24628609.25	332
2012-05-16	58.5	60.25	58.5	60.25	1.25	2.12	528794.0	31351766.5	344
2012-05-15	59.0	59.5	58.75	59.0	-0.25	-0.42	434225.0	25731268.0	305
2012-05-14	60.25	60.25	59.0	59.25	-1.5	-2.47	721600.0	42998742.75	436
2012-05-13	60.25	61.0	60.0	60.75	0.75	1.25	708980.0	42922804.75	458
2012-05-12	59.0	60.25	58.5	60.0	0.25	0.42	859850.0	50847745.25	477
2012-05-09	60.5	60.75	59.5	59.75	-1.0	-1.65	780043.0	46784925.75	434
2012-05-08	60.75	60.75	60.25	60.75	0.0	0.0	681408.0	41164137.5	307
2012-05-07	60.0	60.75	59.5	60.75	0.25	0.41	1292601.0	76563945.0	505
2012-05-06	61.25	61.25	60.0	60.5	-0.75	-1.22	840418.0	50895509.25	519
2012-05-05	61.25	61.5	60.5	61.25	-0.5	-0.81	912226.0	55596844.25	501
2012-05-02	62.0	62.25	61.75	61.75	-1.25	-1.98	821476.0	50976021.25	556
2012-05-01	63.0	63.25	62.5	63.0	0.0	0.0	677225.0	42565908.0	369
2012-04-30	62.25	63.0	62.0	63.0	0.75	1.2	805418.0	50313516.5	436
2012-04-29	62.75	62.75	62.25	62.25	-0.5	-0.8	528637.0	32998734.25	350
2012-04-28	62.75	63.25	62.25	62.75	0.0	0.0	816509.0	51225011.0	487
2012-04-25	63.25	63.75	62.0	62.75	0.25	0.4	2420245.0	151655918.0	944
2012-04-24	62.0	63.75	61.75	62.5	0.75	1.21	2760880.0	172694110.75	1018
2012-04-23	61.75	62.0	61.25	61.75	-0.25	-0.4	887676.0	54745383.0	525
2012-04-22	61.75	62.75	61.75	62.0	0.0	0.0	1200329.0	74918806.5	698
2012-04-21	61.0	62.25	61.0	62.0	1.0	1.64	1641510.0	101415972.0	827
2012-04-18	61.0	61.25	60.25	61.0	0.25	0.41	1793802.0	108957806.25	805
2012-04-17	61.25	61.5	60.25	60.75	0.75	1.25	1794328.0	109558540.5	961
2012-04-16	59.0	61.0	58.5	60.0	0.75	1.27	1127801.0	67505167.25	896
2012-04-15	59.75	60.0	58.75	59.25	-0.75	-1.25	954214.0	56698580.75	566
2012-04-14	60.0	60.5	59.25	60.0	0.0	0.0	672211.0	40323543.0	577
2012-04-11	60.5	61.0	58.75	60.0	-0.75	-1.23	2246628.0	134486942.0	1039
2012-04-10	60.5	61.25	60.0	60.75	0.25	0.41	1415035.0	85946393.25	690
2012-04-09	59.25	61.0	59.0	60.5	1.0	1.68	1348430.0	81389061.25	806
2012-04-08	61.0	61.5	59.25	59.5	-1.5	-2.46	1563351.0	94736351.25	987
2012-04-07	60.5	61.0	59.0	61.0	0.75	1.24	980847.0	58829407.75	743
2012-04-04	61.0	61.5	60.0	60.25	-0.25	-0.41	1069591.0	64928176.25	688
2012-04-03	62.0	62.0	60.5	60.5	-1.5	-2.42	853795.0	52267049.75	673
2012-04-02	61.75	62.75	61.0	62.0	0.0	0.0	2236489.0	138421076.5	1086
2012-04-01	59.25	62.25	59.0	62.0	2.5	4.2	2883617.0	176299947.75	1344
2012-03-31	59.25	60.25	59.25	59.5	0.75	1.28	1266415.0	75749172.5	821
2012-03-28	58.25	59.5	57.75	58.75	1.25	2.17	1826229.0	107337547.0	1019
2012-03-27	57.25	58.25	57.0	57.5	0.5	0.88	990593.0	56917255.25	548
2012-03-26	57.5	57.5	57.0	57.0	-0.5	-0.87	1742443.0	99769213.75	548
2012-03-25	57.0	57.5	56.75	57.5	0.5	0.88	893534.0	51115310.5	594
2012-03-24	56.75	57.25	56.5	57.0	0.75	1.33	1292841.0	73612613.5	721
2012-03-21	56.0	56.5	55.75	56.25	0.0	0.0	1258525.0	70791142.5	630
2012-03-20	56.25	56.5	55.75	56.25	0.0	0.0	1163608.0	65229556.5	584
2012-03-19	56.5	56.75	56.25	56.25	-0.5	-0.88	1695275.0	95771897.0	681
[truncated: 1,877 more rows]
