# Supplementary material for: Effective short-term forecasts of Saudi stock price trends using technical indicators and large-scale multivariate time series
Source: PeerJ Comput Sci. 2023 Jan 6;9:e1205. doi: 10.7717/peerj-cs.1205 (PMC10280263; doi:10.7717/peerj-cs.1205)
Supplement: Supplemental Information 3 [file peerj-cs-09-1205-s003.zip › TASI Dataset 2021/SPPC_4270.csv]

date	open	high	low	close	change	change_percent	volume_traded	value_traded_SAR	number_trades
2020-03-19	9.61	9.9	9.61	9.85	0.12	1.23	187539.0	1842322.85	309
2020-03-18	9.8	9.99	9.7	9.73	-0.07	-0.71	309285.0	3042698.25	431
2020-03-17	9.66	10.08	9.57	9.8	0.14	1.45	463302.0	4560798.52	406
2020-03-16	10.1	10.12	9.6	9.66	-0.74	-7.12	175956.0	1765894.29	263
2020-03-15	10.82	10.82	10.4	10.4	-0.1	-0.95	222331.0	2334842.76	265
2020-03-12	10.4	10.62	10.38	10.5	-0.4	-3.67	290354.0	3034943.32	362
2020-03-11	11.08	11.54	10.5	10.9	-0.18	-1.62	515400.0	5708409.38	879
2020-03-10	10.5	11.1	10.3	11.08	0.98	9.7	489504.0	5235987.62	528
2020-03-09	10.1	10.6	10.1	10.1	-1.12	-9.98	349435.0	3570405.92	438
2020-03-08	11.6	11.94	11.22	11.22	-1.24	-9.95	473829.0	5390458.98	553
2020-03-05	12.5	12.68	12.36	12.46	0.06	0.48	511853.0	6392531.78	506
2020-03-04	12.1	12.5	12.1	12.4	0.08	0.65	413035.0	5111793.78	576
2020-03-03	12.14	12.46	12.06	12.32	0.44	3.7	576965.0	7067279.14	597
2020-03-02	12.22	12.46	11.8	11.88	-0.16	-1.33	462319.0	5676595.66	579
2020-03-01	12.2	12.9	12.0	12.04	-1.0	-7.67	561225.0	6849292.92	675
2020-02-27	13.08	13.16	12.8	13.04	-0.28	-2.1	328316.0	4273094.38	566
2020-02-26	13.0	13.78	13.0	13.32	0.52	4.06	1300951.0	17583600.4	1834
2020-02-25	13.06	13.08	12.74	12.8	-0.24	-1.84	430553.0	5548787.34	539
2020-02-24	14.06	14.06	13.0	13.04	-0.98	-6.99	443445.0	5969222.6	671
2020-02-23	14.02	14.3	13.8	14.02	0.02	0.14	769788.0	10864817.54	906
2020-02-20	13.9	14.02	13.8	14.0	0.22	1.6	439012.0	6109142.3	548
2020-02-19	13.66	13.8	13.66	13.78	0.04	0.29	127684.0	1753706.68	217
2020-02-18	13.92	13.94	13.56	13.74	-0.14	-1.01	195308.0	2688470.42	253
2020-02-17	13.72	13.88	13.72	13.88	0.18	1.31	108380.0	1492248.98	162
2020-02-16	13.64	13.96	13.54	13.7	0.0	0.0	292033.0	4024424.36	470
2020-02-13	13.98	14.22	13.64	13.7	0.2	1.48	820700.0	11445503.54	1127
2020-02-12	13.4	13.62	13.34	13.5	0.02	0.15	230958.0	3115628.22	309
2020-02-11	13.5	13.56	13.36	13.48	-0.08	-0.59	150545.0	2025468.58	235
2020-02-10	13.32	13.56	13.24	13.56	0.26	1.95	208837.0	2796324.4	288
2020-02-09	13.48	13.64	13.3	13.3	-0.5	-3.62	418558.0	5610527.22	585
2020-02-06	14.1	14.1	13.66	13.8	-0.2	-1.43	207940.0	2861079.76	252
2020-02-05	14.18	14.18	13.8	14.0	0.04	0.29	396634.0	5552884.2	507
2020-02-04	13.66	14.02	13.52	13.96	0.46	3.41	423263.0	5858569.64	595
2020-02-03	13.38	13.74	13.32	13.5	0.02	0.15	438458.0	5950029.18	559
2020-02-02	13.5	13.5	13.0	13.48	-0.12	-0.88	301237.0	3992637.72	413
2020-01-30	13.64	14.0	13.6	13.6	-0.1	-0.73	254351.0	3507545.78	416
2020-01-29	13.76	13.86	13.66	13.7	0.0	0.0	211468.0	2906454.5	225
2020-01-28	13.86	13.86	13.58	13.7	-0.2	-1.44	249402.0	3418862.14	331
2020-01-27	14.2	14.2	13.66	13.9	-0.28	-1.97	587158.0	8184129.36	629
2020-01-26	14.12	14.62	14.06	14.18	0.16	1.14	968924.0	13900578.56	995
2020-01-23	14.14	14.2	13.94	14.02	-0.1	-0.71	788548.0	11085983.26	827
2020-01-22	13.6	14.46	13.6	14.12	0.58	4.28	2896341.0	40965626.56	2590
2020-01-21	13.36	13.54	13.36	13.54	0.14	1.04	385220.0	5176007.42	348
2020-01-20	13.46	13.5	13.3	13.4	-0.06	-0.45	234944.0	3147870.3	351
2020-01-19	13.4	13.52	13.2	13.46	0.4	3.06	547878.0	7324349.54	594
2020-01-16	13.18	13.18	13.02	13.06	0.0	0.0	205998.0	2695518.32	272
2020-01-15	13.28	13.34	13.02	13.06	-0.06	-0.46	631032.0	8315568.76	637
2020-01-14	13.0	13.58	13.0	13.12	0.14	1.08	1909390.0	25598033.56	1754
2020-01-13	12.88	13.1	12.84	12.98	0.14	1.09	334685.0	4341867.98	400
2020-01-12	12.72	13.02	12.7	12.84	0.14	1.1	473582.0	6103710.56	433
2020-01-09	12.68	12.7	12.5	12.7	0.46	3.76	224517.0	2833356.02	240
2020-01-08	12.22	12.44	12.18	12.24	-0.34	-2.7	328000.0	4027158.44	333
2020-01-07	12.6	12.72	12.58	12.58	0.14	1.13	200635.0	2540700.26	311
2020-01-06	12.54	12.58	12.24	12.44	-0.12	-0.96	217964.0	2704253.26	396
2020-01-05	12.94	12.94	12.56	12.56	-0.5	-3.83	425437.0	5422813.02	529
2020-01-02	13.04	13.1	13.02	13.06	0.04	0.31	236130.0	3081812.26	312
2020-01-01	13.0	13.18	12.94	13.02	0.04	0.31	315831.0	4125427.52	450
2019-12-31	13.1	13.16	12.98	12.98	-0.12	-0.92	389704.0	5072935.72	528
2019-12-30	13.46	13.48	13.04	13.1	-0.34	-2.53	1346682.0	17815881.98	1409
2019-12-29	12.64	13.6	12.64	13.44	0.86	6.84	2601893.0	34387800.44	2361
2019-12-26	12.54	12.64	12.48	12.58	0.04	0.32	573881.0	7192159.42	502
2019-12-25	12.78	13.1	12.54	12.54	-0.24	-1.88	1099624.0	14118581.1	1020
2019-12-24	12.4	13.24	12.32	12.78	0.36	2.9	1816871.0	23402128.56	1533
2019-12-23	12.08	12.52	12.08	12.42	0.42	3.5	866910.0	10685896.14	903
2019-12-22	11.88	12.02	11.74	12.0	0.3	2.56	419763.0	5007049.18	461
2019-12-19	11.7	11.88	11.6	11.7	-0.02	-0.17	495133.0	5818941.1	459
2019-12-18	11.58	11.74	11.56	11.72	0.18	1.56	338853.0	3946324.14	315
2019-12-17	11.5	11.54	11.48	11.54	0.04	0.35	163697.0	1884145.88	195
2019-12-16	11.42	11.52	11.4	11.5	0.1	0.88	155468.0	1783234.34	233
2019-12-15	11.4	11.46	11.36	11.4	0.04	0.35	94117.0	1073347.78	182
2019-12-12	11.52	11.56	11.36	11.36	-0.26	-2.24	241104.0	2770491.62	238
2019-12-11	11.66	11.7	11.62	11.62	0.08	0.69	73270.0	854120.52	123
2019-12-10	11.64	11.7	11.54	11.54	-0.1	-0.86	119869.0	1391956.66	158
2019-12-09	11.64	11.86	11.64	11.64	0.0	0.0	186116.0	2181900.9	255
2019-12-08	11.6	11.72	11.54	11.64	0.08	0.69	143304.0	1665021.5	200
2019-12-05	11.58	11.72	11.52	11.56	-0.02	-0.17	98306.0	1140016.32	118
2019-12-04	11.52	11.58	11.44	11.58	0.06	0.52	42215.0	484104.92	100
2019-12-03	11.6	11.6	11.52	11.52	-0.06	-0.52	54150.0	625992.84	96
2019-12-02	11.7	11.72	11.58	11.58	0.0	0.0	80708.0	939089.64	124
2019-12-01	11.5	11.66	11.5	11.58	0.04	0.35	59541.0	690825.76	74
2019-11-28	11.54	11.62	11.54	11.54	0.0	0.0	73357.0	848734.76	117
2019-11-27	11.6	11.62	11.52	11.54	0.02	0.17	49735.0	575175.06	106
2019-11-26	11.54	11.64	11.52	11.52	-0.02	-0.17	79756.0	922559.48	141
2019-11-25	11.6	11.62	11.54	11.54	-0.08	-0.69	94778.0	1098139.96	138
2019-11-24	11.7	11.7	11.58	11.62	-0.12	-1.02	134546.0	1562754.94	161
2019-11-21	11.7	11.78	11.68	11.74	0.02	0.17	72010.0	844942.84	139
2019-11-20	11.84	11.9	11.7	11.72	-0.18	-1.51	284089.0	3348771.18	342
2019-11-19	11.66	12.22	11.66	11.9	0.28	2.41	820734.0	9848530.34	860
2019-11-18	11.6	11.64	11.56	11.62	0.04	0.35	96077.0	1113530.12	122
2019-11-17	11.68	11.7	11.5	11.58	-0.16	-1.36	93370.0	1082903.56	160
2019-11-14	11.84	11.86	11.74	11.74	-0.16	-1.34	67342.0	795167.5	140
2019-11-13	12.04	12.06	11.9	11.9	-0.12	-1.0	172859.0	2072965.02	150
2019-11-12	12.02	12.08	12.0	12.02	0.02	0.17	139380.0	1677626.5	142
2019-11-11	12.02	12.04	11.96	12.0	0.0	0.0	158194.0	1897268.22	153
2019-11-10	12.0	12.04	12.0	12.0	0.04	0.33	121977.0	1464689.98	134
2019-11-07	11.98	12.18	11.96	11.96	-0.04	-0.33	286888.0	3462413.98	372
2019-11-06	12.1	12.1	11.98	12.0	-0.04	-0.33	136126.0	1638262.62	192
2019-11-05	12.1	12.14	11.98	12.04	-0.04	-0.33	259133.0	3121357.38	367
2019-11-04	12.1	12.38	12.06	12.08	0.1	0.83	499945.0	6101504.02	691
2019-11-03	12.02	12.1	11.8	11.98	-0.24	-1.96	442967.0	5311816.08	562
2019-10-31	12.2	12.88	12.2	12.22	0.46	3.91	2170279.0	27022120.18	2227
2019-10-30	11.88	11.92	11.68	11.76	0.1	0.86	182784.0	2162595.48	288
2019-10-29	11.98	11.98	11.66	11.66	-0.36	-3.0	227762.0	2690445.4	319
2019-10-28	12.32	12.44	12.0	12.02	-0.34	-2.75	342593.0	4159748.76	499
2019-10-27	12.0	12.72	11.98	12.36	0.38	3.17	1150969.0	14272693.12	1156
2019-10-24	11.92	11.98	11.9	11.98	0.06	0.5	93863.0	1120820.88	138
2019-10-23	11.86	12.0	11.86	11.92	0.1	0.85	104564.0	1246150.18	185
2019-10-22	11.86	12.0	11.82	11.82	-0.04	-0.34	118345.0	1410181.0	174
2019-10-21	12.0	12.0	11.8	11.86	-0.08	-0.67	142338.0	1689939.9	147
2019-10-20	12.0	12.08	11.86	11.94	0.14	1.19	119478.0	1430688.58	190
2019-10-17	11.62	12.0	11.62	11.8	0.18	1.55	183194.0	2170585.66	370
2019-10-16	11.64	11.68	11.6	11.62	0.0	0.0	123865.0	1437539.78	147
2019-10-15	11.78	11.82	11.6	11.62	-0.2	-1.69	227022.0	2651246.68	262
2019-10-14	12.04	12.04	11.76	11.82	-0.18	-1.5	218994.0	2606123.72	262
2019-10-13	12.34	12.34	12.0	12.0	-0.32	-2.6	140910.0	1711372.26	225
2019-10-10	12.6	12.86	12.2	12.32	-0.02	-0.16	492221.0	6169041.82	615
2019-10-09	12.56	12.7	12.34	12.34	-0.28	-2.22	69148.0	863770.56	110
2019-10-08	12.8	12.88	12.62	12.62	-0.2	-1.56	146351.0	1859922.9	162
2019-10-07	12.9	12.96	12.72	12.82	-0.02	-0.16	112518.0	1442879.76	117
2019-10-06	12.9	12.9	12.78	12.84	0.02	0.16	117165.0	1503077.92	126
2019-10-03	12.88	12.88	12.72	12.82	-0.08	-0.62	98147.0	1254927.9	95
2019-10-02	12.92	12.92	12.8	12.9	0.02	0.16	120661.0	1550811.26	107
2019-10-01	12.96	12.96	12.88	12.88	-0.08	-0.62	103302.0	1334438.68	99
2019-09-30	12.98	13.0	12.88	12.96	0.1	0.78	125324.0	1621701.3	134
2019-09-29	12.82	12.96	12.82	12.86	0.04	0.31	73039.0	942637.46	101
2019-09-26	12.9	12.92	12.82	12.82	0.0	0.0	57768.0	742967.9	88
2019-09-25	12.9	12.92	12.8	12.82	-0.1	-0.77	95301.0	1225859.18	138
2019-09-24	12.84	13.0	12.76	12.92	0.18	1.41	119234.0	1537981.44	120
2019-09-22	12.7	12.86	12.66	12.74	-0.06	-0.47	85511.0	1090597.14	116
2019-09-19	12.86	13.04	12.68	12.8	-0.08	-0.62	153658.0	1970711.54	180
2019-09-18	13.0	13.1	12.88	12.88	-0.12	-0.92	292574.0	3807261.94	240
2019-09-17	12.66	13.36	12.66	13.0	0.3	2.36	309161.0	4040042.6	356
2019-09-16	12.98	12.98	12.7	12.7	-0.08	-0.63	89291.0	1145351.9	91
2019-09-15	12.1	12.8	12.1	12.78	-0.14	-1.08	67480.0	859079.16	107
2019-09-12	13.0	13.0	12.9	12.92	0.06	0.47	41139.0	531548.04	114
2019-09-11	13.0	13.0	12.86	12.86	-0.3	-2.28	127714.0	1652027.82	169
2019-09-10	13.24	13.24	13.1	13.16	-0.1	-0.75	23710.0	312142.62	66
2019-09-09	13.26	13.28	13.2	13.26	0.0	0.0	77069.0	1019804.0	72
2019-09-08	13.28	13.3	13.26	13.26	-0.02	-0.15	76287.0	1013414.2	92
2019-09-05	13.3	13.36	13.26	13.28	0.0	0.0	63400.0	843092.1	85
2019-09-04	13.3	13.48	13.28	13.28	0.08	0.61	250773.0	3351630.76	240
2019-09-03	13.26	13.3	13.2	13.2	-0.1	-0.75	62406.0	826943.88	110
2019-09-02	13.2	13.3	13.2	13.3	0.08	0.61	79439.0	1051328.56	86
2019-09-01	13.2	13.3	13.2	13.22	-0.06	-0.45	40672.0	538752.68	90
2019-08-29	13.4	13.44	13.28	13.28	-0.16	-1.19	62834.0	839014.02	85
2019-08-28	13.42	13.44	13.4	13.44	-0.04	-0.3	62597.0	840160.96	95
2019-08-27	13.4	13.48	13.28	13.48	0.08	0.6	77525.0	1037388.54	133
2019-08-26	13.46	13.46	13.36	13.4	-0.16	-1.18	48158.0	645229.44	108
2019-08-25	13.28	13.56	13.2	13.56	0.14	1.04	80910.0	1079386.82	137
2019-08-22	13.48	13.48	13.32	13.42	-0.04	-0.3	64504.0	864507.56	121
2019-08-21	13.72	13.72	13.46	13.46	-0.28	-2.04	222148.0	3012973.5	298
2019-08-20	13.36	14.2	13.36	13.74	0.54	4.09	1394332.0	19361470.08	1367
2019-08-19	13.2	13.24	13.2	13.2	0.06	0.46	33571.0	443346.4	64
2019-08-18	13.28	13.32	13.14	13.14	0.0	0.0	59164.0	782082.1	104
2019-08-08	13.12	13.18	13.12	13.14	0.0	0.0	63357.0	832664.0	112
2019-08-07	13.1	13.2	13.1	13.14	0.2	1.55	59601.0	782272.6	109
2019-08-06	12.92	12.98	12.86	12.94	-0.06	-0.46	81310.0	1050197.38	122
2019-08-05	13.1	13.1	13.0	13.0	-0.16	-1.22	97708.0	1272974.88	155
2019-08-04	13.0	13.16	13.0	13.16	-0.04	-0.3	134152.0	1750364.36	197
2019-08-01	13.38	13.38	13.16	13.2	-0.34	-2.51	134070.0	1779611.84	242
2019-07-31	13.54	13.64	13.52	13.54	0.0	0.0	46573.0	631309.38	99
2019-07-30	13.7	13.7	13.54	13.54	-0.04	-0.29	40712.0	553439.08	76
2019-07-29	13.78	13.8	13.52	13.58	-0.12	-0.88	120437.0	1644009.8	153
2019-07-28	13.44	13.74	13.44	13.7	0.18	1.33	88741.0	1210096.12	145
2019-07-25	13.42	13.52	13.32	13.52	0.02	0.15	101080.0	1357710.12	176
2019-07-24	13.68	13.7	13.5	13.5	-0.2	-1.46	71803.0	977081.18	165
2019-07-23	13.82	14.02	13.7	13.7	-0.12	-0.87	190420.0	2631571.64	245
2019-07-22	14.02	14.02	13.82	13.82	-0.16	-1.14	112890.0	1571530.88	164
2019-07-21	14.2	14.2	13.94	13.98	-0.22	-1.55	365131.0	5136931.52	269
2019-07-18	14.2	14.32	14.16	14.2	0.0	0.0	268165.0	3820325.56	266
2019-07-17	14.2	14.2	14.14	14.2	-0.02	-0.14	130568.0	1850464.12	182
2019-07-16	14.32	14.36	14.2	14.22	-0.1	-0.7	202123.0	2880457.42	261
2019-07-15	14.18	14.32	14.14	14.32	0.2	1.42	356991.0	5081246.22	290
2019-07-14	14.14	14.2	14.1	14.12	-0.02	-0.14	227137.0	3211834.74	152
2019-07-11	14.14	14.2	14.12	14.14	0.02	0.14	98692.0	1396873.18	131
2019-07-10	14.1	14.3	14.08	14.12	-0.02	-0.14	338964.0	4814717.56	291
2019-07-09	14.12	14.22	14.08	14.14	0.04	0.28	114581.0	1619903.22	166
2019-07-08	14.08	14.16	14.04	14.1	0.0	0.0	150157.0	2118123.88	129
2019-07-07	14.08	14.14	14.08	14.1	0.0	0.0	69051.0	974257.06	113
2019-07-04	14.16	14.2	14.1	14.1	-0.08	-0.56	212945.0	3010866.76	321
2019-07-03	14.4	14.56	14.1	14.18	-0.12	-0.84	1110527.0	15936141.52	1013
2019-07-02	14.16	14.3	14.06	14.3	0.2	1.42	1119937.0	15899150.6	965
2019-07-01	14.08	14.2	14.04	14.1	0.1	0.71	823254.0	11597403.62	582
2019-06-30	14.04	14.14	13.98	14.0	-0.06	-0.43	210841.0	2960157.9	173
2019-06-27	14.18	14.2	14.0	14.06	0.0	0.0	170367.0	2398981.46	187
2019-06-26	14.02	14.2	14.02	14.06	0.06	0.43	69236.0	976776.14	135
2019-06-25	14.0	14.02	13.94	14.0	0.02	0.14	113600.0	1588097.12	106
2019-06-24	14.08	14.08	13.92	13.98	-0.1	-0.71	32378.0	452667.0	91
2019-06-23	14.18	14.18	14.08	14.08	-0.14	-0.98	93006.0	1316054.38	106
2019-06-20	14.16	14.22	14.08	14.22	-0.08	-0.56	113427.0	1608662.26	177
2019-06-19	14.4	14.48	14.22	14.3	-0.1	-0.69	141572.0	2034953.42	213
2019-06-18	14.46	14.6	14.32	14.4	-0.02	-0.14	293575.0	4233919.62	364
2019-06-17	14.42	14.56	14.36	14.42	0.1	0.7	213313.0	3079424.28	229
2019-06-16	14.48	14.48	14.32	14.32	0.02	0.14	78243.0	1124526.46	142
2019-06-13	14.7	14.7	14.22	14.3	-0.3	-2.05	237852.0	3438833.12	285
2019-06-12	14.4	14.96	14.4	14.6	0.2	1.39	1124372.0	16527988.66	855
2019-06-11	14.3	14.56	14.28	14.4	0.12	0.84	448715.0	6473485.24	457
2019-06-10	14.34	14.44	14.24	14.28	-0.04	-0.28	205062.0	2940116.36	210
2019-06-09	14.26	14.46	14.26	14.32	0.28	1.99	182988.0	2630791.66	245
2019-05-30	13.92	14.3	13.92	14.04	0.34	2.48	629158.0	8875021.38	637
2019-05-29	13.5	14.06	13.5	13.7	0.26	1.93	527617.0	7269209.34	508
2019-05-28	13.6	13.6	13.42	13.44	-0.1	-0.74	71149.0	959906.2	109
2019-05-27	13.34	13.56	13.34	13.54	0.04	0.3	64305.0	866873.72	87
2019-05-26	13.5	13.5	13.4	13.5	-0.06	-0.44	81369.0	1094270.18	86
2019-05-23	13.64	13.64	13.5	13.56	-0.04	-0.29	38904.0	527558.62	63
2019-05-22	13.44	13.66	13.42	13.6	0.22	1.64	93534.0	1268592.64	168
2019-05-21	13.36	13.4	13.16	13.38	0.24	1.83	113937.0	1514243.5	151
2019-05-20	13.38	13.38	13.1	13.14	-0.28	-2.09	101441.0	1338734.72	151
2019-05-19	13.7	13.82	13.36	13.42	-0.36	-2.61	206489.0	2798413.18	206
2019-05-16	13.7	14.3	13.66	13.78	0.04	0.29	410949.0	5715531.36	430
2019-05-15	13.26	13.78	13.26	13.74	0.6	4.57	268200.0	3614991.52	289
2019-05-14	13.7	13.76	12.78	13.14	-0.56	-4.09	241306.0	3245093.42	257
2019-05-13	13.9	14.0	13.62	13.7	-0.2	-1.44	169481.0	2335667.96	271
2019-05-12	14.0	14.04	13.8	13.9	-0.3	-2.11	236479.0	3300444.16	294
2019-05-09	14.3	14.5	14.16	14.2	-0.02	-0.14	435525.0	6245834.88	511
2019-05-08	14.5	14.5	14.2	14.22	-0.32	-2.2	300929.0	4292896.74	417
2019-05-07	14.92	14.92	14.46	14.54	-0.42	-2.81	362380.0	5323222.02	535
2019-05-06	15.0	15.56	14.88	14.96	-0.2	-1.32	1307619.0	19805328.02	1270
2019-05-05	14.54	15.56	14.5	15.16	0.64	4.41	1737331.0	26409640.48	1535
2019-05-02	14.5	14.62	14.44	14.52	0.02	0.14	155485.0	2261415.38	266
2019-05-01	14.84	14.84	14.5	14.5	-0.32	-2.16	198894.0	2924583.62	357
2019-04-30	15.1	15.1	14.8	14.82	-0.28	-1.85	367526.0	5481261.44	617
2019-04-29	15.1	15.24	15.04	15.1	0.02	0.13	269176.0	4068628.24	403
2019-04-28	15.22	15.5	15.08	15.08	-0.08	-0.53	783151.0	11953295.9	859
2019-04-25	15.2	15.4	15.1	15.16	-0.14	-0.92	207236.0	3148712.8	362
2019-04-24	15.32	15.48	15.3	15.3	0.0	0.0	49470.0	758830.92	109
2019-04-23	15.42	15.62	15.3	15.3	-0.08	-0.52	169635.0	2623801.9	253
2019-04-22	15.4	15.4	15.24	15.38	-0.1	-0.65	83903.0	1285052.48	159
2019-04-21	15.44	15.48	15.44	15.48	-0.08	-0.51	76004.0	1174595.08	124
2019-04-18	15.52	15.64	15.44	15.56	0.14	0.91	342662.0	5327961.0	412
2019-04-17	15.34	15.5	15.14	15.42	-0.1	-0.64	642558.0	9846597.74	788
2019-04-16	15.68	15.7	15.4	15.52	-0.14	-0.89	207404.0	3225508.2	377
2019-04-15	15.7	15.72	15.6	15.66	0.0	0.0	112160.0	1757295.98	155
2019-04-14	15.64	15.74	15.64	15.66	0.02	0.13	110121.0	1728058.84	207
2019-04-11	15.98	16.04	15.62	15.64	-0.32	-2.01	721919.0	11455198.74	931
2019-04-10	16.12	16.12	15.96	15.96	-0.18	-1.12	378900.0	6067716.06	425
2019-04-09	16.16	16.2	16.12	16.14	-0.02	-0.12	59040.0	953503.1	82
2019-04-08	16.12	16.26	16.1	16.16	0.14	0.87	129327.0	2093619.46	151
2019-04-07	16.18	16.18	16.02	16.02	-0.12	-0.74	89448.0	1440435.94	117
2019-04-04	16.22	16.22	16.14	16.14	-0.02	-0.12	61955.0	1002316.02	74
2019-04-03	16.16	16.22	16.16	16.16	0.04	0.25	89911.0	1454893.32	105
2019-04-02	16.14	16.2	16.12	16.12	0.02	0.12	69678.0	1124943.24	96
2019-04-01	16.14	16.22	16.1	16.1	0.0	0.0	127568.0	2061341.4	161
2019-03-31	16.2	16.2	16.1	16.1	-0.08	-0.49	121681.0	1964040.66	157
2019-03-28	16.18	16.3	16.16	16.18	-0.1	-0.61	49819.0	808181.36	98
2019-03-27	16.2	16.28	16.1	16.28	0.08	0.49	160644.0	2600133.48	193
2019-03-26	16.24	16.4	16.14	16.2	-0.02	-0.12	335229.0	5455815.44	366
2019-03-25	16.28	16.3	16.14	16.22	-0.08	-0.49	110005.0	1786427.12	118
2019-03-24	16.26	16.34	16.26	16.3	-0.06	-0.37	61575.0	1003056.2	89
2019-03-21	16.34	16.4	16.34	16.36	0.04	0.25	38369.0	628651.18	77
2019-03-20	16.34	16.36	16.3	16.32	-0.04	-0.24	85007.0	1387659.04	111
2019-03-19	16.4	16.46	16.34	16.36	-0.04	-0.24	177637.0	2911387.56	195
2019-03-18	16.32	16.5	16.3	16.4	0.1	0.61	177427.0	2907380.66	226
2019-03-17	16.42	16.44	16.28	16.3	-0.12	-0.73	166707.0	2726435.06	188
2019-03-14	16.6	16.6	16.42	16.42	-0.18	-1.08	88060.0	1452110.8	152
2019-03-13	16.26	16.64	16.26	16.6	0.34	2.09	390453.0	6453154.02	386
2019-03-12	16.36	16.36	16.2	16.26	-0.1	-0.61	112341.0	1829294.58	147
2019-03-11	16.5	16.5	16.3	16.36	0.1	0.62	286425.0	4703806.9	318
2019-03-10	16.62	16.62	16.2	16.26	0.06	0.37	284943.0	4670609.44	361
2019-03-07	16.28	16.28	16.1	16.2	-0.12	-0.74	140854.0	2281171.9	164
2019-03-06	16.3	16.48	16.24	16.32	0.02	0.12	194529.0	3188865.16	246
2019-03-05	16.3	16.32	16.26	16.3	-0.02	-0.12	86664.0	1412067.88	89
2019-03-04	16.3	16.46	16.24	16.32	0.08	0.49	112737.0	1843947.34	127
2019-03-03	16.3	16.38	16.24	16.24	-0.06	-0.37	82999.0	1354557.52	85
2019-02-28	16.26	16.3	16.22	16.3	0.04	0.25	74759.0	1215827.92	94
2019-02-27	16.3	16.36	16.24	16.26	0.02	0.12	40268.0	656327.76	80
2019-02-26	16.16	16.5	16.16	16.24	0.2	1.25	139510.0	2274431.04	229
2019-02-25	16.4	16.4	16.04	16.04	-0.4	-2.43	77811.0	1265190.0	106
2019-02-24	16.48	16.5	16.44	16.44	-0.06	-0.36	53679.0	884899.88	87
2019-02-21	16.64	16.64	16.5	16.5	-0.12	-0.72	82149.0	1360261.62	130
2019-02-20	16.7	16.7	16.5	16.62	-0.02	-0.12	80702.0	1338305.4	154
2019-02-19	16.7	16.7	16.64	16.64	-0.06	-0.36	48698.0	812172.26	79
2019-02-18	16.76	16.8	16.7	16.7	-0.04	-0.24	57494.0	962665.02	89
2019-02-17	16.8	16.86	16.68	16.74	-0.08	-0.48	162216.0	2723314.86	140
2019-02-14	16.74	16.82	16.62	16.82	0.16	0.96	240388.0	4028143.76	202
2019-02-13	16.72	16.86	16.62	16.66	0.02	0.12	189708.0	3174715.14	212
2019-02-12	16.74	16.98	16.64	16.64	-0.06	-0.36	468054.0	7877911.02	446
2019-02-11	16.66	17.0	16.6	16.7	0.06	0.36	1023513.0	17261188.9	905
2019-02-10	16.7	16.76	16.58	16.64	-0.04	-0.24	114453.0	1907194.48	87
2019-02-07	16.68	16.74	16.68	16.68	0.06	0.36	133786.0	2235821.28	125
2019-02-06	16.72	16.86	16.6	16.62	-0.1	-0.6	199857.0	3338373.68	166
2019-02-05	16.7	16.8	16.7	16.72	0.02	0.12	142650.0	2391078.68	125
2019-02-04	16.82	16.9	16.7	16.7	-0.04	-0.24	303066.0	5086471.84	227
2019-02-03	16.74	16.88	16.7	16.74	0.04	0.24	335510.0	5636513.52	280
2019-01-31	16.84	16.88	16.66	16.7	-0.1	-0.6	237648.0	3978691.48	242
2019-01-30	16.9	16.9	16.7	16.8	0.02	0.12	273367.0	4580906.0	251
2019-01-29	16.7	16.92	16.7	16.78	0.02	0.12	329394.0	5542456.14	296
2019-01-28	16.76	16.96	16.76	16.76	-0.04	-0.24	304526.0	5138581.02	321
2019-01-27	16.6	16.88	16.52	16.8	0.16	0.96	396157.0	6641416.34	335
2019-01-24	16.9	16.94	16.56	16.64	-0.16	-0.95	521053.0	8720484.56	577
2019-01-23	16.96	17.32	16.74	16.8	0.08	0.48	2613445.0	44660217.08	1943
2019-01-22	16.64	17.16	16.62	16.72	-0.08	-0.48	1193837.0	20250425.5	970
2019-01-21	16.52	16.98	16.5	16.8	0.22	1.33	287316.0	4817320.7	383
2019-01-20	16.44	17.1	16.44	16.58	0.12	0.73	989396.0	16638078.72	939
2019-01-17	16.38	16.96	16.34	16.46	0.08	0.49	1140195.0	19098972.86	985
2019-01-16	16.32	16.5	16.3	16.38	0.06	0.37	299696.0	4914852.74	235
2019-01-15	16.36	16.42	16.32	16.32	-0.08	-0.49	88101.0	1442024.3	119
2019-01-14	16.3	16.56	16.2	16.4	0.06	0.37	358556.0	5880495.64	328
2019-01-13	16.38	16.44	16.24	16.34	-0.02	-0.12	154904.0	2530859.46	137
2019-01-10	16.44	16.5	16.3	16.36	-0.06	-0.37	183125.0	2997686.64	191
2019-01-09	16.32	16.6	16.2	16.42	0.08	0.49	646878.0	10607946.16	506
2019-01-08	16.6	16.62	16.3	16.34	-0.22	-1.33	168691.0	2769947.6	224
2019-01-07	16.36	16.56	16.36	16.56	0.24	1.47	158678.0	2608240.34	188
2019-01-06	16.34	16.4	16.32	16.32	0.06	0.37	76562.0	1251847.58	107
2019-01-03	16.2	16.48	16.16	16.26	0.12	0.74	243781.0	3983112.1	350
2019-01-02	16.24	16.24	16.08	16.14	-0.16	-0.98	103017.0	1665813.18	172
2019-01-01	16.18	16.3	16.0	16.3	0.12	0.74	142690.0	2300551.0	173
2018-12-31	16.34	16.34	16.18	16.18	-0.16	-0.98	82661.0	1343764.24	120
2018-12-30	16.24	16.4	16.22	16.34	0.16	0.99	116429.0	1897860.04	185
2018-12-27	16.4	16.52	16.18	16.18	-0.06	-0.37	206875.0	3376907.36	247
2018-12-26	16.5	16.52	16.2	16.24	0.02	0.12	349693.0	5722817.12	354
2018-12-25	16.5	16.5	16.16	16.22	-0.36	-2.17	213896.0	3481097.66	303
2018-12-24	16.1	16.7	16.1	16.58	0.48	2.98	392855.0	6468282.82	549
2018-12-23	16.0	16.16	15.6	16.1	-0.2	-1.23	294998.0	4730269.12	420
2018-12-20	16.86	17.0	16.1	16.3	-0.54	-3.21	712252.0	11875386.12	726
2018-12-19	17.14	17.48	16.84	16.84	-0.34	-1.98	885037.0	15207713.86	907
2018-12-18	17.2	17.34	17.14	17.18	-0.08	-0.46	761026.0	13107438.92	739
2018-12-17	17.24	17.5	17.14	17.26	0.04	0.23	530864.0	9174921.88	652
2018-12-16	17.58	17.8	17.2	17.22	-0.24	-1.37	1251771.0	21904791.8	1383
2018-12-13	17.08	17.7	17.0	17.46	0.44	2.59	2377796.0	41302498.6	2032
2018-12-12	17.06	17.12	16.94	17.02	0.04	0.24	403190.0	6865700.16	425
2018-12-11	16.96	17.1	16.9	16.98	0.0	0.0	283629.0	4822897.24	254
2018-12-10	17.02	17.1	16.9	16.98	0.0	0.0	298164.0	5077830.18	304
2018-12-09	17.18	17.3	16.9	16.98	-0.02	-0.12	482297.0	8225634.42	504
2018-12-06	17.0	17.44	17.0	17.0	-0.04	-0.23	1425952.0	24537418.72	1394
2018-12-05	17.12	17.14	16.96	17.04	-0.18	-1.05	442764.0	7543215.98	497
2018-12-04	17.52	17.7	17.2	17.22	-0.16	-0.92	1106193.0	19295910.64	1185
2018-12-03	17.02	17.4	16.88	17.38	0.48	2.84	704766.0	12040204.42	785
2018-12-02	17.04	17.1	16.9	16.9	0.06	0.36	398921.0	6781945.22	400
2018-11-29	17.0	17.06	16.82	16.84	-0.16	-0.94	397851.0	6739865.88	405
2018-11-28	17.22	17.24	16.88	17.0	-0.2	-1.16	755554.0	12840166.84	833
2018-11-27	17.0	17.8	16.9	17.2	0.3	1.78	2434380.0	42418323.12	2423
2018-11-26	16.5	17.0	16.32	16.9	0.46	2.8	745982.0	12425542.2	991
2018-11-25	16.56	16.88	16.4	16.44	-0.26	-1.56	417776.0	6933907.34	632
2018-11-22	17.0	17.72	16.7	16.7	-0.2	-1.18	1834389.0	31531899.92	2202
2018-11-21	16.44	17.12	16.44	16.9	0.5	3.05	1086202.0	18291292.52	1195
2018-11-20	16.02	16.94	16.0	16.4	0.24	1.49	962793.0	15906008.3	1210
2018-11-19	16.36	16.42	15.94	16.16	-0.02	-0.12	396126.0	6389077.22	587
2018-11-18	16.8	17.0	16.12	16.18	-0.46	-2.76	556771.0	9258811.76	820
2018-11-15	17.0	17.4	16.6	16.64	-0.26	-1.54	792712.0	13513013.8	1000
2018-11-14	16.0	17.82	16.0	16.9	0.6	3.68	3048710.0	52280018.14	2914
2018-11-13	16.06	16.9	15.94	16.3	0.2	1.24	864226.0	14199174.82	1068
2018-11-12	15.88	16.88	15.88	16.1	0.28	1.77	1068402.0	17524470.86	1243
2018-11-11	15.8	16.02	15.58	15.82	0.18	1.15	415734.0	6572313.26	424
2018-11-08	15.94	16.0	15.64	15.64	-0.18	-1.14	245991.0	3893284.5	370
2018-11-07	16.22	16.22	15.8	15.82	-0.4	-2.47	388829.0	6199012.8	526
2018-11-06	16.2	16.36	16.2	16.22	0.02	0.12	254007.0	4132650.6	394
2018-11-05	16.2	16.6	16.12	16.2	0.0	0.0	690733.0	11312027.46	744
2018-11-04	15.86	16.5	15.86	16.2	0.3	1.89	745702.0	12113450.94	921
2018-11-01	16.98	17.3	15.9	15.9	-0.98	-5.81	2634913.0	44188095.64	2583
2018-10-31	15.42	16.88	15.42	16.88	1.52	9.9	2525174.0	41621661.54	1645
2018-10-30	15.3	15.6	15.2	15.36	0.16	1.05	489052.0	7537005.84	603
2018-10-29	15.0	15.36	15.0	15.2	0.3	2.01	796773.0	12129802.98	774
2018-10-28	14.86	15.18	14.7	14.9	0.2	1.36	545393.0	8172651.06	673
2018-10-25	14.7	15.06	14.7	14.7	-0.2	-1.34	567792.0	8423143.58	657
2018-10-24	14.08	15.06	14.08	14.9	0.82	5.82	1638620.0	24048609.2	1319
2018-10-23	13.98	14.24	13.7	14.08	0.38	2.77	423881.0	5932262.66	478
2018-10-22	14.2	14.3	13.6	13.7	-0.28	-2.0	588362.0	8212772.68	787
2018-10-21	13.22	14.1	13.22	13.98	-0.58	-3.98	441560.0	6110154.12	557
2018-10-18	14.88	15.0	14.56	14.56	-0.24	-1.62	301259.0	4430698.06	419
2018-10-17	14.62	15.04	14.62	14.8	0.16	1.09	195066.0	2904953.28	283
2018-10-16	14.3	14.78	14.2	14.64	-0.36	-2.4	215816.0	3141478.64	439
2018-10-15	14.48	15.22	14.3	15.0	0.68	4.75	473777.0	7038071.04	698
2018-10-14	15.8	15.8	14.32	14.32	-1.58	-9.94	618798.0	9011430.34	739
2018-10-11	16.3	16.3	15.78	15.9	-0.52	-3.17	331828.0	5309943.74	465
2018-10-10	16.54	16.7	16.4	16.42	-0.12	-0.73	168139.0	2773923.64	306
2018-10-09	16.68	16.9	16.54	16.54	-0.16	-0.96	157629.0	2625836.96	354
2018-10-08	16.76	16.9	16.6	16.7	-0.02	-0.12	125686.0	2106532.34	213
2018-10-07	17.04	17.04	16.72	16.72	-0.32	-1.88	196168.0	3309674.1	283
2018-10-04	17.2	17.22	17.0	17.04	-0.06	-0.35	211019.0	3607862.32	330
2018-10-03	17.24	17.24	17.02	17.1	-0.1	-0.58	122977.0	2109671.98	204
2018-10-02	16.88	17.34	16.86	17.2	0.3	1.78	449406.0	7701516.92	596
2018-10-01	16.94	17.3	16.74	16.9	-0.12	-0.71	382509.0	6512201.8	589
2018-09-30	16.3	17.38	16.3	17.02	0.86	5.32	786122.0	13240928.3	979
2018-09-27	16.1	16.4	16.1	16.16	0.0	0.0	311763.0	5067133.12	355
2018-09-26	16.24	16.3	16.16	16.16	-0.02	-0.12	120827.0	1960809.2	146
2018-09-25	16.2	16.38	16.16	16.18	0.06	0.37	98803.0	1607547.96	153
2018-09-20	16.24	16.3	16.12	16.12	-0.08	-0.49	87591.0	1421564.38	161
2018-09-19	16.0	16.24	16.0	16.2	0.2	1.25	176679.0	2854272.96	279
2018-09-18	16.08	16.14	16.0	16.0	0.02	0.13	91240.0	1467258.4	164
2018-09-17	15.84	16.12	15.76	15.98	0.02	0.13	148943.0	2378220.36	251
2018-09-16	16.12	16.2	15.5	15.96	-0.1	-0.62	210114.0	3363737.72	323
2018-09-13	16.26	16.26	15.72	16.06	-0.24	-1.47	499893.0	7985730.68	552
2018-09-12	16.6	16.74	16.24	16.3	-0.34	-2.04	160687.0	2650428.3	288
2018-09-11	16.68	16.72	16.54	16.64	-0.04	-0.24	94259.0	1565924.18	180
2018-09-10	17.22	17.22	16.0	16.68	-0.44	-2.57	264621.0	4465007.62	352
2018-09-09	16.9	17.26	16.82	17.12	0.32	1.9	266216.0	4546860.4	351
2018-09-06	16.88	17.0	16.16	16.8	-0.02	-0.12	327021.0	5452825.42	590
2018-09-05	17.96	18.02	16.18	16.82	-1.12	-6.24	482448.0	8243675.92	648
2018-09-04	18.0	18.18	17.9	17.94	-0.06	-0.33	303506.0	5475438.98	436
2018-09-03	18.06	18.12	17.9	18.0	0.0	0.0	298855.0	5391005.46	343
2018-09-02	18.0	18.04	17.78	18.0	0.0	0.0	140549.0	2514546.2	196
2018-08-30	18.0	18.22	17.94	18.0	-0.1	-0.55	246441.0	4448879.76	400
2018-08-29	18.04	18.1	17.98	18.1	0.0	0.0	127202.0	2293400.56	150
2018-08-28	18.04	18.26	18.02	18.1	0.08	0.44	249887.0	4531675.46	283
2018-08-27	18.2	18.28	18.0	18.02	-0.16	-0.88	181338.0	3282448.38	267
2018-08-26	18.34	18.5	18.16	18.18	0.28	1.56	317382.0	5809120.56	435
2018-08-16	17.78	18.0	17.78	17.9	-0.1	-0.56	91824.0	1643867.74	225
2018-08-15	17.6	18.0	17.5	18.0	0.46	2.62	198773.0	3525797.88	276
2018-08-14	17.76	18.2	17.42	17.54	0.12	0.69	784314.0	14062492.78	1076
2018-08-13	17.5	17.68	17.36	17.42	-0.18	-1.02	204136.0	3574279.92	277
2018-08-12	17.92	17.94	17.6	17.6	-0.32	-1.79	227290.0	4040213.62	390
2018-08-09	17.94	18.16	17.92	17.92	-0.12	-0.67	250194.0	4506292.48	320
2018-08-08	18.02	18.22	17.9	18.04	0.08	0.45	406378.0	7333517.38	557
2018-08-07	18.3	18.32	17.92	17.96	-0.32	-1.75	688640.0	12471480.76	627
2018-08-06	18.2	18.6	18.2	18.28	0.08	0.44	800426.0	14715656.14	707
2018-08-05	18.2	18.36	18.14	18.2	-0.06	-0.33	319766.0	5836386.14	331
2018-08-02	18.0	18.38	18.0	18.26	0.26	1.44	612309.0	11126905.56	801
2018-08-01	18.78	18.8	18.0	18.0	-0.62	-3.33	1492769.0	27612289.84	1838
2018-07-31	17.82	19.38	17.8	18.62	0.8	4.49	2222728.0	41660382.9	2245
2018-07-30	18.1	18.3	17.8	17.82	0.02	0.11	351242.0	6310221.04	597
2018-07-29	18.02	18.1	17.7	17.8	-0.14	-0.78	276804.0	4955861.98	322
2018-07-26	18.34	18.36	17.88	17.94	-0.4	-2.18	376558.0	6809517.78	570
2018-07-25	18.66	18.86	18.32	18.34	-0.36	-1.93	480650.0	8930323.48	765
2018-07-24	18.98	19.12	18.7	18.7	-0.16	-0.85	528911.0	10012181.42	605
2018-07-23	19.0	19.18	18.86	18.86	-0.14	-0.74	499531.0	9484841.78	757
2018-07-22	19.34	19.5	18.94	19.0	-0.08	-0.42	1303426.0	25107110.88	1593
2018-07-19	18.72	19.78	18.72	19.08	0.34	1.81	2684613.0	51904014.96	2833
2018-07-18	18.76	18.86	18.68	18.74	-0.06	-0.32	241686.0	4533648.1	348
2018-07-17	18.76	18.88	18.68	18.8	0.04	0.21	235430.0	4423472.9	448
2018-07-16	18.94	18.94	18.62	18.76	-0.06	-0.32	358340.0	6730031.98	493
2018-07-15	18.7	19.14	18.7	18.82	0.02	0.11	897141.0	16993187.16	1118
2018-07-12	18.54	18.96	18.52	18.8	0.16	0.86	372975.0	7002264.2	607
2018-07-11	18.64	18.72	18.54	18.64	0.1	0.54	344974.0	6429097.46	646
2018-07-10	18.46	18.68	18.42	18.54	0.14	0.76	435931.0	8065126.92	558
2018-07-09	18.76	18.78	18.32	18.4	-0.36	-1.92	439706.0	8163745.54	691
2018-07-08	19.0	19.12	18.7	18.76	-0.4	-2.09	508032.0	9631296.7	555
2018-07-05	19.4	19.46	19.1	19.16	-0.2	-1.03	299300.0	5766753.58	403
2018-07-04	19.38	19.6	19.3	19.36	0.06	0.31	383259.0	7467909.14	585
2018-07-03	19.2	19.42	19.16	19.3	-0.04	-0.21	266831.0	5144645.46	362
2018-07-02	19.38	19.5	19.16	19.34	0.04	0.21	399592.0	7719234.06	640
2018-07-01	19.58	19.6	19.2	19.3	-0.28	-1.43	486660.0	9415240.58	713
2018-06-28	20.06	20.18	19.4	19.58	-0.4	-2.0	1379089.0	27483505.86	1618
2018-06-27	19.4	20.7	19.4	19.98	0.78	4.06	2878434.0	57843942.5	2952
2018-06-26	19.02	19.48	19.0	19.2	0.18	0.95	706859.0	13624495.42	663
2018-06-25	19.0	19.42	18.98	19.02	-0.08	-0.42	714605.0	13731921.1	734
2018-06-24	19.04	19.12	18.96	19.1	0.14	0.74	318707.0	6065828.64	291
2018-06-21	19.0	19.0	18.88	18.96	-0.04	-0.21	166657.0	3158514.84	211
2018-06-20	19.5	19.5	19.0	19.0	-0.06	-0.31	215269.0	4122983.22	352
2018-06-12	18.88	19.4	18.72	19.06	0.2	1.06	460696.0	8822251.44	546
2018-06-11	19.02	19.02	18.82	18.86	-0.14	-0.74	94622.0	1791470.42	129
2018-06-10	19.18	19.18	19.0	19.0	-0.16	-0.84	90319.0	1720981.88	168
2018-06-07	19.18	19.26	19.1	19.16	-0.06	-0.31	151591.0	2910417.26	185
2018-06-06	19.1	19.24	19.02	19.22	0.04	0.21	227444.0	4354161.94	286
2018-06-05	19.0	19.2	19.0	19.18	0.28	1.48	132651.0	2532715.48	234
2018-06-04	19.18	19.26	18.84	18.9	-0.22	-1.15	240370.0	4587409.2	319
2018-06-03	19.16	19.24	19.06	19.12	0.06	0.31	262347.0	5027830.12	343
2018-05-31	18.98	19.1	18.9	19.06	0.12	0.63	185842.0	3532224.66	365
2018-05-30	18.9	19.16	18.8	18.94	0.04	0.21	171117.0	3248054.8	328
2018-05-29	18.9	19.04	18.86	18.9	0.0	0.0	161052.0	3054360.22	236
2018-05-28	19.04	19.22	18.86	18.9	-0.14	-0.74	322673.0	6146335.76	508
2018-05-27	19.06	19.32	19.0	19.04	-0.04	-0.21	259550.0	4966125.58	360
2018-05-24	19.38	19.38	19.06	19.07	-0.14	-0.73	396811.0	7616116.36	464
2018-05-23	19.2	19.44	19.06	19.21	0.05	0.26	641856.0	12331196.06	785
2018-05-22	19.3	19.4	19.08	19.16	-0.08	-0.42	434531.0	8353589.84	716
2018-05-21	19.92	19.92	19.22	19.24	-0.48	-2.43	439901.0	8604660.78	683
2018-05-20	19.1	20.0	19.1	19.72	0.72	3.79	1070723.0	21154045.06	1265
2018-05-17	19.04	19.14	18.8	19.0	-0.23	-1.2	270242.0	5135276.78	408
2018-05-16	19.74	19.82	19.18	19.23	-0.5	-2.53	353911.0	6899370.6	586
2018-05-15	20.04	20.2	19.66	19.73	-0.31	-1.55	357530.0	7126241.56	483
2018-05-14	20.0	20.26	20.0	20.04	0.04	0.2	309124.0	6207433.38	459
2018-05-13	19.94	20.6	19.86	20.0	0.05	0.25	661565.0	13362559.22	767
2018-05-10	20.0	20.2	19.82	19.95	-0.07	-0.35	391081.0	7814233.56	505
2018-05-09	20.2	20.68	19.84	20.02	-0.02	-0.1	780406.0	15788880.52	965
2018-05-08	21.2	21.2	19.6	20.04	-0.96	-4.57	743203.0	15051557.66	869
2018-05-07	21.0	21.4	20.86	21.0	-0.1	-0.47	548833.0	11596323.28	841
2018-05-06	21.0	21.5	20.8	21.1	0.34	1.64	1060052.0	22398859.02	1386
2018-05-03	21.0	21.08	20.64	20.76	-0.03	-0.14	403234.0	8412644.3	584
2018-05-02	21.04	21.5	20.74	20.79	-0.29	-1.38	1057359.0	22310603.24	1211
2018-05-01	21.6	21.76	21.0	21.08	-0.59	-2.72	1585712.0	33980217.72	1766
2018-04-30	21.12	22.58	21.12	21.67	0.63	2.99	5958673.0	130821215.9	4997
2018-04-29	20.42	21.42	20.28	21.04	0.66	3.24	4021765.0	84526218.38	3612
2018-04-26	20.7	20.96	20.3	20.38	-0.35	-1.69	2220663.0	45755259.46	2342
2018-04-25	20.88	21.2	20.44	20.73	-0.19	-0.91	4479896.0	93762154.48	3983
2018-04-24	20.82	21.46	20.36	20.92	0.3	1.45	5868783.0	122941414.88	4893
2018-04-23	19.86	21.1	19.42	20.62	0.75	3.77	5268093.0	107359107.96	4805
2018-04-22	20.08	20.34	19.82	19.87	-0.39	-1.92	3127937.0	62812197.98	2731
2018-04-19	19.16	20.38	19.16	20.26	1.1	5.74	5841773.0	115634618.12	4386
2018-04-18	19.28	19.4	19.1	19.16	-0.01	-0.05	683132.0	13121800.7	594
2018-04-17	19.18	19.32	19.0	19.17	0.24	1.27	1095922.0	21013450.92	959
2018-04-16	18.9	19.18	18.82	18.93	-0.02	-0.11	442260.0	8395545.84	605
2018-04-15	18.74	19.08	18.7	18.95	0.59	3.21	1142419.0	21553091.52	1192
2018-04-12	18.4	18.6	18.1	18.36	-0.04	-0.22	489288.0	8950698.14	521
2018-04-11	18.86	19.42	18.0	18.4	-0.44	-2.34	1637043.0	31120309.74	1501
2018-04-10	18.8	18.94	18.74	18.84	-0.04	-0.21	176251.0	3320848.42	347
2018-04-09	19.1	19.1	18.8	18.88	-0.24	-1.26	491587.0	9341571.7	472
2018-04-08	19.18	19.2	19.06	19.12	0.01	0.05	171928.0	3285310.04	286
2018-04-05	19.18	19.36	19.1	19.11	-0.04	-0.21	486631.0	9341575.4	481
2018-04-04	19.12	19.26	19.12	19.15	-0.03	-0.16	404909.0	7772920.94	433
2018-04-03	19.06	19.56	19.02	19.18	-0.01	-0.05	729687.0	14035612.5	815
2018-04-02	19.12	19.34	19.12	19.19	0.0	0.0	308997.0	5947208.2	426
2018-04-01	19.1	19.34	19.08	19.19	0.11	0.58	421138.0	8083260.68	488
2018-03-29	19.1	19.18	18.8	19.08	0.07	0.37	670241.0	12752018.3	626
2018-03-28	19.36	19.36	18.98	19.01	-0.23	-1.2	365505.0	6961756.12	389
2018-03-27	19.26	19.34	18.98	19.24	-0.21	-1.08	806152.0	15378833.2	980
2018-03-26	19.4	19.64	19.38	19.45	0.01	0.05	504012.0	9794880.28	515
2018-03-25	19.42	19.96	19.42	19.44	-0.04	-0.21	1632529.0	32175788.06	1602
2018-03-22	19.48	19.6	19.46	19.48	0.0	0.0	256363.0	5002000.86	302
2018-03-21	19.56	19.66	19.46	19.48	-0.05	-0.26	454345.0	8873767.96	447
2018-03-20	19.56	19.6	19.48	19.53	-0.11	-0.56	358794.0	7007305.52	416
2018-03-19	19.7	19.78	19.62	19.64	0.02	0.1	500844.0	9863047.56	481
2018-03-18	19.54	19.84	19.4	19.62	0.12	0.62	1309038.0	25742587.38	1271
2018-03-15	19.6	19.7	19.4	19.5	-0.08	-0.41	281868.0	5507401.2	391
2018-03-14	19.54	19.74	19.48	19.58	0.04	0.2	677698.0	13329589.58	680
2018-03-13	19.7	19.74	19.5	19.54	-0.08	-0.41	359604.0	7050913.58	420
2018-03-12	19.62	19.72	19.6	19.62	0.02	0.1	470229.0	9243197.28	466
2018-03-11	19.6	19.66	19.5	19.6	0.1	0.51	439486.0	8609018.16	417
2018-03-08	19.58	19.58	19.44	19.5	0.02	0.1	263546.0	5142438.6	343
2018-03-07	19.5	19.62	19.4	19.48	-0.04	-0.2	367706.0	7171003.04	578
2018-03-06	19.58	19.68	19.5	19.52	-0.04	-0.2	401654.0	7867215.0	581
2018-03-05	19.84	20.02	19.52	19.56	0.12	0.62	2198729.0	43569603.0	2193
2018-03-04	19.36	19.54	19.28	19.44	0.18	0.93	608378.0	11813536.9	744
2018-03-01	19.26	19.38	19.22	19.26	-0.05	-0.26	332936.0	6420170.62	492
2018-02-28	19.44	19.44	19.28	19.31	-0.12	-0.62	419299.0	8101545.8	701
2018-02-27	19.56	19.68	19.42	19.43	-0.13	-0.66	528953.0	10337710.48	819
2018-02-26	19.58	19.98	19.54	19.56	0.21	1.09	2393748.0	47221977.66	2451
2018-02-25	19.44	19.5	19.28	19.35	-0.03	-0.15	686820.0	13304072.5	858
2018-02-22	19.58	19.58	19.34	19.38	-0.12	-0.62	639931.0	12450151.48	806
2018-02-21	19.62	19.66	19.44	19.5	-0.12	-0.61	437045.0	8532559.14	579
2018-02-20	19.98	20.0	19.52	19.62	0.23	1.19	1384963.0	27319153.56	1506
2018-02-19	19.48	19.68	19.34	19.39	-0.06	-0.31	687400.0	13399651.6	831
2018-02-18	19.74	20.1	19.4	19.45	-0.39	-1.97	2444492.0	48295430.94	2555
2018-02-15	19.6	20.32	19.6	19.84	0.34	1.74	3296337.0	65869302.28	2967
2018-02-14	19.3	19.62	19.24	19.5	0.17	0.88	723126.0	14068763.7	853
2018-02-13	19.4	19.64	19.3	19.33	0.04	0.21	791627.0	15434437.3	934
2018-02-12	19.16	19.48	19.12	19.29	0.27	1.42	847312.0	16348346.52	941
2018-02-11	18.98	19.1	18.88	19.02	0.16	0.85	505591.0	9599313.32	694
2018-02-08	19.12	19.32	18.8	18.86	-0.2	-1.05	820245.0	15655546.48	1012
2018-02-07	19.48	19.9	19.0	19.06	-0.23	-1.19	1569554.0	30807636.54	1836
2018-02-06	19.8	19.8	19.22	19.29	-0.71	-3.55	1644311.0	32008701.5	1857
2018-02-05	20.5	20.8	19.96	20.0	-0.89	-4.26	2856594.0	57993609.44	3026
2018-02-04	19.6	21.1	19.4	20.89	1.21	6.15	4172422.0	86005433.9	3112
2018-02-01	19.7	20.06	19.64	19.68	-0.01	-0.05	880940.0	17504709.66	925
2018-01-31	19.94	19.96	19.66	19.69	-0.19	-0.96	444397.0	8805673.16	590
2018-01-30	20.0	20.08	19.8	19.88	-0.06	-0.3	460464.0	9183478.64	526
2018-01-29	20.2	20.26	19.86	19.94	-0.27	-1.34	1047575.0	20970205.44	987
2018-01-28	20.32	20.7	20.2	20.21	-0.07	-0.35	797325.0	16296659.78	839
2018-01-25	20.2	20.6	20.2	20.28	0.17	0.85	932668.0	19068800.52	924
2018-01-24	20.1	20.24	19.98	20.11	0.01	0.05	323194.0	6505373.1	465
2018-01-23	20.28	20.36	20.06	20.1	-0.18	-0.89	314840.0	6373827.0	413
2018-01-22	20.5	20.58	20.26	20.28	-0.1	-0.49	543070.0	11097871.82	618
2018-01-21	20.34	20.7	20.22	20.38	0.12	0.59	1143192.0	23354844.66	1237
2018-01-18	20.4	20.58	20.16	20.26	-0.14	-0.69	1081741.0	22047020.66	1324
2018-01-17	20.4	20.74	20.18	20.4	-0.1	-0.49	1827873.0	37351093.82	2085
2018-01-16	21.3	21.62	20.4	20.5	-0.87	-4.07	3629341.0	76464375.74	3632
2018-01-15	20.0	21.62	19.96	21.37	1.38	6.9	4793466.0	100262179.12	3563
2018-01-14	20.0	20.1	19.9	19.99	0.0	0.0	369748.0	7393399.28	431
2018-01-11	20.06	20.2	19.96	19.99	-0.07	-0.35	340251.0	6812805.26	328
2018-01-10	20.24	20.26	19.98	20.06	-0.11	-0.55	284440.0	5707582.72	297
2018-01-09	20.1	20.36	20.0	20.17	0.0	0.0	473345.0	9560735.78	512
2018-01-08	20.28	20.32	20.16	20.17	-0.06	-0.3	306557.0	6207649.94	505
2018-01-07	20.04	20.48	20.0	20.23	0.24	1.2	941945.0	19103260.4	1057
2018-01-04	20.0	20.16	19.96	19.99	-0.04	-0.2	390551.0	7832519.84	410
2018-01-03	20.22	20.34	19.94	20.03	-0.2	-0.99	452664.0	9101449.48	550
2018-01-02	20.16	20.56	20.16	20.23	0.05	0.25	1155172.0	23500166.8	1199
2018-01-01	20.18	20.58	19.8	20.18	0.0	0.0	1051682.0	21285425.48	1069
2017-12-31	20.4	20.5	20.02	20.18	0.12	0.6	857992.0	17414075.82	956
2017-12-28	19.9	20.28	19.7	20.06	0.26	1.31	1782964.0	35831908.54	1623
2017-12-27	20.0	20.12	19.78	19.8	-0.09	-0.45	544457.0	10870864.2	766
2017-12-26	19.78	19.94	19.64	19.89	0.14	0.71	803718.0	15923548.02	680
2017-12-25	19.8	19.94	19.7	19.75	0.03	0.15	501311.0	9935761.08	595
2017-12-24	19.8	19.98	19.7	19.72	0.28	1.44	1403855.0	27919132.68	1321
2017-12-21	19.5	19.7	19.4	19.44	-0.08	-0.41	411244.0	8039796.9	520
2017-12-20	19.8	19.88	19.5	19.52	-0.18	-0.91	528791.0	10387186.06	553
2017-12-19	19.64	20.0	19.56	19.7	0.03	0.15	904807.0	17912443.78	1154
2017-12-18	19.44	20.06	19.44	19.67	0.36	1.86	1516140.0	30050254.86	1701
2017-12-17	19.2	19.38	19.1	19.31	0.14	0.73	233056.0	4489924.26	340
2017-12-14	19.5	19.6	19.08	19.17	-0.24	-1.24	285945.0	5513765.66	492
2017-12-13	19.04	19.98	18.96	19.41	0.27	1.41	1459889.0	28550438.6	1734
2017-12-12	19.38	19.44	19.1	19.14	-0.17	-0.88	522923.0	10086194.12	730
2017-12-11	19.72	19.72	19.3	19.31	-0.43	-2.18	590701.0	11528276.06	890
2017-12-10	19.74	19.84	19.64	19.74	0.16	0.82	714153.0	14086665.3	947
2017-12-07	19.88	19.88	19.22	19.58	-0.3	-1.51	638526.0	12529163.14	859
2017-12-06	19.8	20.28	19.76	19.88	-0.01	-0.05	1181113.0	23663536.26	1181
2017-12-05	20.14	20.14	19.72	19.89	-0.27	-1.34	782608.0	15595098.56	921
2017-12-04	20.1	21.08	19.68	20.16	0.06	0.3	4552569.0	92523471.94	4259
2017-12-03	18.5	20.12	18.48	20.1	1.8	9.84	2958382.0	58356765.92	2099
2017-11-30	18.38	18.48	18.18	18.3	0.24	1.33	611544.0	11229039.36	745
2017-11-29	17.74	18.62	17.74	18.06	0.37	2.09	1694979.0	30943125.28	1782
2017-11-28	17.86	17.9	17.62	17.69	-0.07	-0.39	412228.0	7323205.32	508
2017-11-27	17.46	18.12	17.44	17.76	0.33	1.89	1268261.0	22660762.04	1596
2017-11-26	17.44	17.52	17.32	17.43	0.2	1.16	435463.0	7590365.26	496
2017-11-23	17.18	17.6	17.0	17.23	0.25	1.47	791212.0	13722438.12	987
2017-11-22	17.9	18.18	16.94	16.98	-0.56	-3.19	2181967.0	38402144.58	2159
2017-11-21	16.0	17.54	15.9	17.54	1.58	9.9	2012444.0	34313444.82	1852
2017-11-20	16.1	16.12	15.9	15.96	-0.08	-0.5	240465.0	3848869.64	355
2017-11-19	16.4	16.5	16.0	16.04	-0.39	-2.37	224810.0	3648476.64	376
2017-11-16	16.8	16.86	16.38	16.43	-0.37	-2.2	280782.0	4655045.52	385
2017-11-15	16.82	17.1	16.66	16.8	0.14	0.84	556496.0	9379702.16	646
2017-11-14	16.5	16.9	16.5	16.66	0.16	0.97	462321.0	7719355.06	557
2017-11-13	16.56	16.58	16.34	16.5	0.09	0.55	287026.0	4718470.14	416
2017-11-12	16.7	16.94	16.3	16.41	-0.37	-2.21	545184.0	9101886.5	646
2017-11-09	16.5	17.14	16.4	16.78	0.28	1.7	1569867.0	26515245.44	1432
2017-11-08	16.0	16.8	16.0	16.5	0.0	0.0	769678.0	12630402.58	839
2017-11-07	18.16	18.2	16.5	16.5	-1.82	-9.93	974943.0	16545956.0	974
2017-11-06	18.8	18.88	18.12	18.32	-0.17	-0.92	713785.0	13251492.78	768
2017-11-05	18.0	18.68	17.98	18.49	-0.3	-1.6	771421.0	14142649.64	845
2017-11-02	18.5	19.5	18.5	18.79	0.36	1.95	1804857.0	34381780.9	1954
2017-11-01	18.5	18.56	18.4	18.43	-0.02	-0.11	207566.0	3838869.88	286
2017-10-31	18.42	18.64	18.22	18.45	-0.02	-0.11	593986.0	10967210.26	684
2017-10-30	18.32	18.9	18.22	18.47	0.27	1.48	849106.0	15795002.7	1010
2017-10-29	18.18	18.28	18.08	18.2	0.14	0.78	299870.0	5436738.56	355
2017-10-26	18.3	18.3	17.96	18.06	-0.19	-1.04	294186.0	5324943.26	442
2017-10-25	18.56	18.56	18.2	18.25	-0.02	-0.11	394730.0	7219434.7	359
2017-10-24	18.34	18.8	18.22	18.27	-0.21	-1.14	748803.0	13865661.4	865
2017-10-23	19.04	19.04	18.36	18.48	-0.61	-3.2	517987.0	9639613.72	593
2017-10-22	19.22	19.3	19.0	19.09	0.0	0.0	373366.0	7144652.4	471
2017-10-19	19.5	19.6	19.0	19.09	-0.48	-2.45	556303.0	10722488.38	682
2017-10-18	19.8	20.16	19.5	19.57	0.04	0.2	1121294.0	22345839.06	1396
2017-10-17	19.3	19.94	19.3	19.53	0.27	1.4	926453.0	18119829.82	1145
2017-10-16	19.1	19.3	18.7	19.26	0.18	0.94	560930.0	10657114.3	740
2017-10-15	19.4	19.66	19.02	19.08	-0.11	-0.57	769788.0	14920046.88	1030
2017-10-12	19.0	19.7	17.44	19.19	-0.18	-0.93	2457572.0	46400044.4	2713
2017-10-11	21.3	21.3	19.1	19.37	-1.82	-8.59	1188846.0	23798922.62	1527
2017-10-10	21.28	21.96	21.1	21.19	-0.28	-1.3	988437.0	21406129.16	1231
2017-10-09	22.28	22.28	21.4	21.47	-0.78	-3.51	440582.0	9596252.26	589
2017-10-08	22.86	22.88	22.22	22.25	-0.49	-2.15	351121.0	7941953.8	461
2017-10-05	23.08	23.1	22.72	22.74	-0.25	-1.09	248873.0	5697115.68	396
2017-10-04	22.6	23.38	22.52	22.99	0.4	1.77	922332.0	21214422.68	1232
2017-10-03	22.88	22.88	22.56	22.59	-0.28	-1.22	562222.0	12755005.36	671
2017-10-02	23.02	23.1	22.82	22.87	-0.1	-0.44	196633.0	4512612.6	384
2017-10-01	22.8	23.22	22.52	22.97	-0.26	-1.12	298891.0	6878293.2	492
2017-09-28	23.36	23.42	23.2	23.23	-0.09	-0.39	244857.0	5702722.22	387
2017-09-27	23.48	23.62	23.26	23.32	-0.07	-0.3	443836.0	10390352.02	649
2017-09-26	23.78	23.86	23.34	23.39	-0.37	-1.56	525891.0	12400630.9	725
2017-09-25	23.5	23.96	23.18	23.76	0.4	1.71	949058.0	22326658.34	1137
2017-09-21	23.4	24.1	23.12	23.36	0.4	1.74	2821221.0	66844662.38	2954
2017-09-20	23.02	23.32	22.7	22.96	-0.03	-0.13	1046178.0	24058787.06	1427
2017-09-19	23.84	23.88	22.94	22.99	-0.71	-3.0	824399.0	19353858.4	1176
2017-09-18	23.84	24.04	23.6	23.7	-0.19	-0.8	1592329.0	37881950.94	1652
2017-09-17	24.14	24.18	23.7	23.89	-0.12	-0.5	735408.0	17599335.9	986
2017-09-14	24.16	24.18	23.8	24.01	-0.1	-0.41	784304.0	18783360.52	1037
2017-09-13	24.3	24.46	24.06	24.11	-0.06	-0.25	1120200.0	27140286.96	1288
2017-09-12	24.1	24.66	23.92	24.17	0.03	0.12	2500517.0	60681896.44	2893
2017-09-11	24.54	24.98	24.08	24.14	-0.35	-1.43	1812855.0	44470393.96	2109
2017-09-10	24.84	25.4	24.34	24.49	-0.15	-0.61	2297688.0	57129160.24	2963
2017-09-07	24.4	26.5	23.86	24.64	0.37	1.52	9258185.0	231762237.15	7082
2017-09-06	22.6	24.4	22.54	24.27	1.82	8.11	4711101.0	110538137.02	4352
2017-08-29	22.7	22.8	22.4	22.45	-0.19	-0.84	915154.0	20647452.1	963
2017-08-28	22.66	23.0	22.56	22.64	-0.03	-0.13	1088014.0	24761442.58	978
2017-08-27	22.6	23.1	22.5	22.67	0.08	0.35	1059669.0	24134821.78	1363
2017-08-24	22.46	23.48	22.26	22.59	0.27	1.21	4803618.0	109522240.48	4081
2017-08-23	22.34	22.54	22.12	22.32	0.11	0.5	1436944.0	32085733.8	1478
2017-08-22	22.36	22.6	22.16	22.21	-0.08	-0.36	1295221.0	29017589.96	1432
2017-08-21	22.4	22.68	22.12	22.29	-0.05	-0.22	2080302.0	46518349.74	2177
2017-08-20	22.7	22.88	22.18	22.34	-0.06	-0.27	2462198.0	55491668.06	3031
2017-08-17	22.0	23.3	21.82	22.4	0.56	2.56	5142766.0	116295196.62	4737
2017-08-16	21.5	22.4	21.42	21.84	-0.03	-0.14	1893258.0	41590982.0	2386
2017-08-15	22.0	23.6	21.5	21.87	-0.19	-0.86	4995357.0	113886578.86	4900
2017-08-14	22.42	23.56	21.6	22.06	-0.43	-1.91	4309418.0	97804548.04	4784
2017-08-13	23.3	23.88	22.32	22.49	-0.51	-2.22	3878821.0	89784411.04	3979
2017-08-10	24.6	24.62	22.8	23.0	0.6	2.68	10687863.0	251624250.12	8997
2017-08-09	22.4	22.4	22.4	22.4	2.02	9.91	581681.0	13029654.4	263
2017-08-08	18.58	20.38	18.44	20.38	1.85	9.98	2861531.0	56247051.94	1676
2017-08-07	18.24	18.7	18.16	18.53	0.24	1.31	2005053.0	37143086.26	1714
2017-08-06	18.74	18.74	18.18	18.29	-0.12	-0.65	2020706.0	37216903.52	2136
2017-08-03	17.64	18.98	16.88	18.41	0.69	3.89	3775627.0	68519097.6	3814
2017-08-02	17.9	17.96	17.7	17.72	-0.08	-0.45	490021.0	8710251.54	596
2017-08-01	17.82	18.4	17.76	17.8	0.01	0.06	1226233.0	22159879.94	1447
2017-07-31	18.92	18.92	17.7	17.79	-1.06	-5.62	2356364.0	43327662.02	2357
2017-07-30	18.7	19.1	18.56	18.85	0.23	1.24	3660291.0	69146622.66	3275
2017-07-27	19.52	19.56	18.36	18.62	-0.77	-3.97	7151162.0	135321226.42	5793
2017-07-26	18.92	19.66	18.8	19.39	0.6	3.19	7389070.0	143390853.04	5195
2017-07-25	17.34	18.96	17.34	18.79	1.46	8.42	7212424.0	132414042.3	4596
2017-07-24	17.28	17.38	17.18	17.33	0.03	0.17	680026.0	11757002.14	667
2017-07-23	17.48	17.54	17.28	17.3	-0.01	-0.06	956834.0	16655261.46	722
2017-07-20	17.48	17.58	17.2	17.31	0.02	0.12	1574308.0	27408733.62	1340
2017-07-19	17.48	17.8	17.18	17.29	0.12	0.7	2310736.0	40256614.42	2081
2017-07-18	18.0	18.42	17.0	17.17	-1.31	-7.09	6047038.0	108748241.78	4610
2017-07-17	18.66	18.94	17.6	18.48	-0.07	-0.38	7961234.0	145060203.32	6074
2017-07-16	17.46	18.78	17.46	18.55	1.38	8.04	5499285.0	99712637.62	3893
2017-07-13	16.0	17.3	16.0	17.17	1.11	6.91	4483545.0	75911562.38	3948
2017-07-12	17.78	18.02	15.92	16.06	-1.59	-9.01	4186689.0	72920410.1	3447
2017-07-11	17.76	18.34	17.34	17.65	-0.04	-0.23	6011525.0	107495969.36	4411
2017-07-10	16.9	17.92	16.82	17.69	0.82	4.86	5317072.0	92599261.74	3735
2017-07-09	16.26	17.14	16.12	16.87	0.61	3.75	3854872.0	65000704.4	3092
2017-07-06	16.16	16.72	16.0	16.26	0.14	0.87	1910318.0	31281604.46	1786
2017-07-05	16.2	16.6	15.98	16.12	-0.08	-0.49	721864.0	11748541.16	915
2017-07-04	16.9	17.06	16.16	16.2	-0.7	-4.14	3159143.0	52565344.2	2787
2017-07-03	16.5	17.36	16.0	16.9	0.98	6.16	4945059.0	83164291.8	3326
2017-07-02	14.78	15.92	14.5	15.92	1.44	9.94	1431671.0	22089060.18	1111
2017-06-22	14.3	14.9	14.2	14.48	0.2	1.4	281411.0	4086407.54	314
2017-06-21	14.28	14.36	14.1	14.28	0.17	1.2	325872.0	4642737.98	357
2017-06-20	13.98	14.6	13.98	14.11	0.21	1.51	565023.0	8057227.62	647
2017-06-19	13.84	14.0	13.8	13.9	0.1	0.72	101930.0	1416757.46	126
2017-06-18	13.9	13.9	13.6	13.8	-0.14	-1.0	165363.0	2271702.96	267
2017-06-15	14.52	14.62	13.7	13.94	-0.74	-5.04	302466.0	4284036.48	369
2017-06-14	14.68	14.74	14.62	14.68	-0.05	-0.34	99946.0	1468036.24	116
2017-06-13	14.88	14.88	14.62	14.73	-0.04	-0.27	108723.0	1600769.48	174
2017-06-12	15.1	15.1	14.7	14.77	-0.3	-1.99	309102.0	4586152.48	327
2017-06-11	15.3	15.68	15.0	15.07	-0.1	-0.66	333090.0	5112857.38	323
2017-06-08	15.56	15.56	15.16	15.17	-0.45	-2.88	118078.0	1804787.12	139
2017-06-07	15.6	15.64	15.56	15.62	0.02	0.13	45989.0	717738.7	72
2017-06-06	15.72	15.74	15.6	15.6	-0.13	-0.83	166847.0	2611586.86	176
2017-06-05	15.96	15.96	15.2	15.73	-0.35	-2.18	422920.0	6625631.38	383
2017-06-04	15.2	16.34	15.2	16.08	0.37	2.36	828405.0	13329629.58	631
2017-06-01	15.95	16.0	15.7	15.71	-0.23	-1.44	131923.0	2082316.45	132
2017-05-31	16.0	16.1	15.85	15.94	-0.02	-0.13	110874.0	1774799.4	121
2017-05-30	16.0	16.15	15.95	15.96	-0.05	-0.31	185493.0	2977647.25	138
2017-05-29	15.95	16.1	15.55	16.01	0.09	0.57	260118.0	4113026.35	274
2017-05-28	16.1	16.1	15.9	15.92	-0.32	-1.97	252590.0	4042055.3	189
2017-05-25	16.3	16.6	16.2	16.24	0.0	0.0	542099.0	8904229.2	492
2017-05-24	16.25	16.5	16.2	16.24	-0.09	-0.55	413684.0	6755477.8	246
2017-05-23	16.65	16.9	16.25	16.33	-0.42	-2.51	1147049.0	18979964.55	919
2017-05-22	16.8	17.4	16.5	16.75	0.1	0.6	3197058.0	54362946.15	2026
2017-05-21	16.6	16.75	16.45	16.65	0.23	1.4	420687.0	6978349.5	295
2017-05-18	16.4	16.55	16.35	16.42	-0.11	-0.67	337000.0	5539052.1	237
2017-05-17	16.65	16.65	16.4	16.53	-0.05	-0.3	480804.0	7933109.05	370
2017-05-16	16.55	16.8	16.45	16.58	-0.04	-0.24	889372.0	14782187.1	608
2017-05-15	16.1	16.75	16.1	16.62	0.52	3.23	1439883.0	23882998.35	824
2017-05-14	16.25	16.25	16.05	16.1	-0.16	-0.98	74773.0	1205829.55	106
2017-05-11	16.45	16.5	16.2	16.26	-0.11	-0.67	154669.0	2530313.0	176
2017-05-10	16.4	16.4	16.2	16.37	-0.07	-0.43	188437.0	3072352.6	186
2017-05-09	16.4	16.45	16.35	16.44	0.03	0.18	120640.0	1979673.95	131
2017-05-08	16.5	16.5	16.25	16.41	0.04	0.24	97462.0	1597044.3	125
2017-05-07	16.35	16.4	16.2	16.37	-0.06	-0.37	81407.0	1329455.25	117
2017-05-04	16.65	16.65	16.35	16.43	-0.24	-1.44	283771.0	4678555.7	288
2017-05-03	16.85	17.0	16.65	16.67	-0.03	-0.18	810608.0	13658922.0	655
2017-05-02	16.7	16.8	16.6	16.7	0.05	0.3	352812.0	5893864.7	305
2017-05-01	16.75	16.75	16.65	16.65	-0.1	-0.6	315529.0	5259611.55	213
2017-04-30	16.5	16.85	16.5	16.75	0.25	1.52	509498.0	8505677.15	392
2017-04-27	16.4	16.75	16.4	16.5	0.05	0.3	411611.0	6820752.9	349
2017-04-26	16.6	16.75	16.45	16.45	-0.17	-1.02	344380.0	5704796.85	345
2017-04-25	16.5	17.15	16.5	16.62	0.17	1.03	1917144.0	32312402.2	1334
2017-04-24	16.35	16.5	16.35	16.45	0.16	0.98	224663.0	3693993.35	209
2017-04-23	16.6	16.65	16.25	16.29	0.09	0.56	449626.0	7407890.15	406
2017-04-20	16.65	16.65	16.1	16.2	-0.42	-2.53	189558.0	3113905.85	303
2017-04-19	16.6	16.65	16.5	16.62	-0.02	-0.12	139604.0	2311423.9	214
2017-04-18	16.85	16.9	16.55	16.64	-0.18	-1.07	338589.0	5676728.4	354
2017-04-17	17.1	17.1	16.75	16.82	-0.23	-1.35	581826.0	9820720.45	520
2017-04-16	17.05	17.3	16.9	17.05	0.16	0.95	1401319.0	23943677.6	1246
2017-04-13	17.05	17.1	16.85	16.89	-0.12	-0.71	319540.0	5420060.85	318
2017-04-12	17.0	17.1	16.95	17.01	0.06	0.35	346790.0	5903163.4	350
2017-04-11	17.15	17.2	16.9	16.95	-0.15	-0.88	472108.0	8039062.95	374
2017-04-10	17.2	17.25	17.05	17.1	-0.04	-0.23	283435.0	4853665.75	298
2017-04-09	17.25	17.75	17.1	17.14	0.09	0.53	1851235.0	32257456.85	1366
2017-04-06	17.1	17.15	17.0	17.05	-0.07	-0.41	184459.0	3147692.2	235
2017-04-05	17.1	17.15	17.05	17.12	0.07	0.41	202893.0	3473948.2	206
2017-04-04	17.1	17.15	17.0	17.05	-0.07	-0.41	194202.0	3313779.75	241
2017-04-03	17.2	17.2	17.05	17.12	-0.03	-0.17	259060.0	4436474.7	247
2017-04-02	17.3	17.5	17.1	17.15	0.02	0.12	663452.0	11441502.3	462
2017-03-30	17.1	17.35	17.0	17.13	0.12	0.71	735193.0	12611201.75	605
2017-03-29	17.0	17.05	16.95	17.01	0.06	0.35	368901.0	6273438.05	331
2017-03-28	16.95	17.05	16.9	16.95	0.1	0.59	369781.0	6270624.25	363
2017-03-27	16.8	17.05	16.75	16.85	-0.01	-0.06	570386.0	9646152.65	500
2017-03-26	17.0	17.2	16.75	16.86	-0.07	-0.41	581544.0	9853333.55	447
2017-03-23	16.75	17.55	16.75	16.93	0.31	1.87	1398144.0	24060142.4	1103
2017-03-22	16.95	16.95	16.5	16.62	-0.4	-2.35	640822.0	10690080.5	691
2017-03-21	17.25	17.45	17.0	17.02	-0.35	-2.01	996154.0	17198170.75	850
2017-03-20	17.75	18.35	17.35	17.37	0.31	1.82	4200808.0	74927943.55	3184
2017-03-19	16.9	17.2	16.75	17.06	0.21	1.25	1003084.0	17060984.05	794
2017-03-16	16.7	17.0	16.7	16.85	0.19	1.14	800042.0	13495752.2	731
2017-03-15	16.8	16.9	16.55	16.66	0.03	0.18	795583.0	13321109.8	718
2017-03-14	16.15	16.8	15.85	16.63	0.38	2.34	2295223.0	37688243.6	1949
2017-03-13	16.7	17.1	16.15	16.25	-0.57	-3.39	1262486.0	21239602.9	1185
2017-03-12	17.0	17.4	16.7	16.82	-0.14	-0.83	820805.0	13984499.1	1020
2017-03-09	17.65	17.65	16.7	16.96	-0.75	-4.23	2292946.0	39224738.75	1853
2017-03-08	18.9	18.95	17.65	17.71	-1.09	-5.8	5614675.0	101791361.45	3492
2017-03-07	17.2	18.8	17.15	18.8	1.7	9.94	8627182.0	158594719.75	3641
2017-03-06	17.1	17.3	16.9	17.1	-0.1	-0.58	389891.0	6639304.05	372
2017-03-05	17.8	17.8	17.2	17.2	-0.31	-1.77	521928.0	9140796.1	459
2017-03-02	16.95	18.15	16.95	17.51	0.64	3.79	2327352.0	41145569.3	2001
2017-03-01	16.7	17.2	16.45	16.87	0.1	0.6	797529.0	13453922.2	811
2017-02-28	16.9	16.9	15.8	16.77	-0.16	-0.95	847542.0	13908261.7	950
2017-02-27	17.95	18.0	16.8	16.93	-1.06	-5.89	635187.0	11087400.85	584
2017-02-26	18.0	18.15	17.8	17.99	-0.12	-0.66	264348.0	4751886.0	238
2017-02-23	18.25	18.25	17.9	18.11	-0.05	-0.28	459868.0	8305425.85	336
2017-02-22	18.25	18.35	18.1	18.16	-0.04	-0.22	374501.0	6819773.2	256
2017-02-21	18.2	18.5	18.1	18.2	-0.01	-0.05	493970.0	9016982.7	427
2017-02-20	18.35	18.4	18.2	18.21	-0.14	-0.76	309414.0	5661727.1	282
2017-02-19	18.5	18.55	18.3	18.35	-0.08	-0.43	273721.0	5045099.4	287
2017-02-16	18.5	18.6	18.4	18.43	-0.01	-0.05	243408.0	4500133.3	230
2017-02-15	18.45	18.65	18.4	18.44	0.04	0.22	803247.0	14871672.45	666
2017-02-14	18.4	18.65	18.2	18.4	0.05	0.27	943897.0	17407126.95	750
2017-02-13	18.3	18.45	18.3	18.35	0.02	0.11	326638.0	5997233.5	333
2017-02-12	18.55	18.55	18.3	18.33	-0.17	-0.92	1101163.0	20249410.7	821
2017-02-09	17.9	19.1	17.9	18.5	0.55	3.06	3335638.0	62574607.25	2292
2017-02-08	18.35	18.35	17.6	17.95	-0.39	-2.13	484565.0	8733703.8	542
2017-02-07	18.45	18.6	18.2	18.34	-0.06	-0.33	418660.0	7675961.45	365
2017-02-06	18.2	18.5	18.15	18.4	0.13	0.71	364778.0	6683916.8	401
2017-02-05	18.65	18.7	18.25	18.27	-0.3	-1.62	393838.0	7267531.4	425
2017-02-02	18.9	18.9	18.55	18.57	-0.16	-0.85	600721.0	11278203.35	531
2017-02-01	18.5	19.0	18.3	18.73	0.29	1.57	1775817.0	33372038.2	1148
2017-01-31	18.7	18.75	18.05	18.44	-0.17	-0.91	566631.0	10433946.2	562
2017-01-30	18.7	19.2	18.55	18.61	0.02	0.11	1427905.0	26980129.0	1178
2017-01-29	18.5	18.65	18.4	18.59	0.04	0.22	434042.0	8048215.3	421
2017-01-26	18.5	18.9	18.5	18.55	0.06	0.32	922691.0	17248100.8	875
2017-01-25	18.65	18.7	18.45	18.49	-0.17	-0.91	443249.0	8230705.85	429
2017-01-24	18.8	18.85	18.55	18.66	-0.08	-0.43	672905.0	12602217.6	567
2017-01-23	18.6	18.9	18.55	18.74	0.06	0.32	998301.0	18718467.6	795
2017-01-22	18.55	19.3	18.5	18.68	0.31	1.69	1524808.0	28750817.55	1202
2017-01-19	17.45	18.9	17.3	18.37	0.87	4.97	2781716.0	50782959.35	1913
2017-01-18	17.5	18.0	17.05	17.5	0.08	0.46	1510957.0	26470035.65	1353
2017-01-17	17.5	17.5	16.6	17.42	-0.18	-1.02	884039.0	15093073.95	956
2017-01-16	18.2	18.25	17.55	17.6	-0.52	-2.87	600331.0	10752240.5	659
2017-01-15	18.25	18.4	18.05	18.12	-0.13	-0.71	498114.0	9061189.45	565
2017-01-12	18.5	18.65	18.05	18.25	0.0	0.0	530736.0	9754876.8	591
2017-01-11	18.5	18.8	18.2	18.25	-0.44	-2.35	588404.0	10887927.85	757
2017-01-10	18.5	19.25	18.15	18.69	0.17	0.92	1573608.0	29665942.3	1441
2017-01-09	19.3	19.3	18.4	18.52	-0.76	-3.94	835886.0	15623361.9	872
2017-01-08	19.6	19.6	19.25	19.28	-0.19	-0.98	586343.0	11356807.2	580
2017-01-05	19.75	19.8	19.35	19.47	-0.28	-1.42	667019.0	13049989.95	736
2017-01-04	19.6	20.55	19.5	19.75	0.24	1.23	3085086.0	61869529.7	2465
2017-01-03	19.3	19.65	19.2	19.51	0.0	0.0	982671.0	19086669.6	954
2017-01-02	19.85	19.9	19.4	19.51	-0.19	-0.96	1464598.0	28811101.65	1123
2017-01-01	20.1	20.25	19.6	19.7	-0.41	-2.04	1220478.0	24207423.85	1165
2016-12-29	20.3	20.55	20.0	20.11	-0.19	-0.94	1627129.0	33034537.5	1098
2016-12-28	20.55	20.65	20.2	20.3	-0.22	-1.07	2259423.0	46080936.15	1845
2016-12-27	21.0	21.35	20.45	20.52	0.17	0.84	4248793.0	88265957.85	3306
2016-12-26	21.2	21.2	20.25	20.35	-0.6	-2.86	3649113.0	75518690.2	2995
2016-12-25	21.0	21.85	20.8	20.95	0.6	2.95	8091172.0	173086486.45	5156
2016-12-22	18.85	20.35	18.8	20.35	1.82	9.82	9288278.0	181706094.25	4404
2016-12-21	18.5	18.65	18.3	18.53	0.13	0.71	891206.0	16478051.0	573
2016-12-20	18.5	18.7	18.25	18.4	-0.08	-0.43	1278442.0	23530781.7	810
2016-12-19	18.65	19.05	18.4	18.48	-0.17	-0.91	2218243.0	41696562.5	1298
2016-12-18	18.45	18.9	18.45	18.65	0.29	1.58	2083019.0	38818119.15	1076
2016-12-15	18.45	18.7	18.2	18.36	-0.09	-0.49	1965321.0	36217001.15	1434
2016-12-14	18.25	19.05	18.25	18.45	0.27	1.49	7703124.0	144555272.35	3941
2016-12-13	18.4	18.8	18.05	18.18	-0.37	-1.99	1186383.0	21782437.8	840
2016-12-12	18.9	19.05	18.5	18.55	-0.27	-1.43	1334109.0	25082843.55	960
2016-12-11	18.8	19.05	18.65	18.82	0.16	0.86	1754349.0	33081180.95	1173
2016-12-08	19.05	19.05	18.6	18.66	-0.28	-1.48	1074422.0	20218222.55	935
2016-12-07	19.0	19.35	18.9	18.94	0.06	0.32	2614540.0	49815553.3	1741
2016-12-06	18.85	19.0	18.8	18.88	0.04	0.21	1787169.0	33725073.9	1302
2016-12-05	18.7	19.1	18.45	18.84	0.35	1.89	3875475.0	73005270.85	2235
2016-12-04	18.85	19.2	18.45	18.49	-0.17	-0.91	2635671.0	49527059.25	1963
2016-12-01	18.75	19.1	18.45	18.66	0.27	1.47	3883217.0	72883781.85	2458
2016-11-30	18.65	18.85	18.2	18.39	-0.04	-0.22	2522922.0	46896927.2	2046
2016-11-29	18.3	19.65	18.15	18.43	0.25	1.38	9046101.0	170779916.5	4766
2016-11-28	18.2	18.4	18.0	18.18	0.13	0.72	1896820.0	34479903.7	1599
2016-11-27	18.05	18.9	18.0	18.05	0.04	0.22	3102735.0	57133580.2	2589
2016-11-24	19.05	19.25	17.4	18.01	-0.54	-2.91	6922939.0	128050321.45	5076
2016-11-23	17.0	18.55	17.0	18.55	1.67	9.89	7485721.0	136391590.65	3631
2016-11-22	17.05	17.35	16.7	16.88	-0.04	-0.24	1229781.0	20870396.45	1163
2016-11-21	17.1	17.25	16.8	16.92	-0.21	-1.23	1120339.0	19094016.65	1154
2016-11-20	17.55	17.55	16.8	17.13	-0.33	-1.89	2468682.0	42245343.1	2331
2016-11-17	17.85	18.35	17.25	17.46	-0.64	-3.54	5145436.0	91617338.95	4200
2016-11-16	18.0	18.85	17.6	18.1	0.22	1.23	5216435.0	96394409.8	3825
2016-11-15	17.5	18.4	16.4	17.88	0.84	4.93	9401422.0	164557703.8	6679
2016-11-14	16.7	17.05	16.0	17.04	1.54	9.94	7006097.0	117393047.15	3642
2016-11-13	14.3	15.5	14.3	15.5	1.37	9.7	2174608.0	32675115.55	1089
2016-11-10	13.0	14.15	13.0	14.13	1.26	9.79	4489846.0	61576374.65	2579
2016-11-09	12.4	13.0	12.3	12.87	-0.02	-0.16	2866081.0	36538475.75	1472
2016-11-08	12.1	13.0	12.1	12.89	0.87	7.24	5524568.0	69939416.5	2564
2016-11-07	11.9	12.1	11.85	12.02	0.17	1.43	2059334.0	24630106.85	952
2016-11-06	11.7	11.95	11.7	11.85	0.01	0.08	555357.0	6578710.75	291
2016-11-03	11.75	12.0	11.75	11.84	0.19	1.63	656570.0	7795068.85	474
2016-11-02	11.85	11.9	11.55	11.65	-0.3	-2.51	1012168.0	11913724.3	521
2016-11-01	12.0	12.2	11.9	11.95	0.04	0.34	847473.0	10210357.85	481
2016-10-31	12.0	12.05	11.85	11.91	-0.07	-0.58	632015.0	7568284.5	412
2016-10-30	11.8	12.25	11.8	11.98	0.18	1.53	1918644.0	23127391.35	877
2016-10-27	11.9	12.0	11.7	11.8	0.03	0.25	1181980.0	14004285.15	650
2016-10-26	11.65	12.1	11.55	11.77	0.14	1.2	2489665.0	29401013.05	1125
2016-10-25	11.6	11.85	11.55	11.63	0.05	0.43	1134563.0	13250183.5	589
2016-10-24	11.4	11.7	11.4	11.58	0.08	0.7	1370891.0	15881790.15	720
2016-10-23	11.15	11.6	11.15	11.5	0.13	1.14	1472622.0	16848003.7	786
2016-10-20	11.0	11.55	10.8	11.37	0.28	2.52	1439046.0	16177199.65	903
2016-10-19	10.8	11.2	10.35	11.09	0.26	2.4	1513351.0	16504357.9	1000
2016-10-18	11.75	11.85	10.65	10.83	-0.97	-8.22	1728093.0	19672048.4	1057
2016-10-17	12.1	12.2	11.65	11.8	0.14	1.2	2070309.0	24612325.15	1562
2016-10-16	12.0	12.2	11.55	11.66	-0.16	-1.35	1741826.0	20582162.25	1156
2016-10-13	11.85	12.5	11.75	11.82	0.03	0.25	3121432.0	37700777.3	1594
2016-10-12	11.75	12.0	11.7	11.79	-0.04	-0.34	1168798.0	13829846.15	715
2016-10-11	11.5	12.15	11.5	11.83	0.42	3.68	1263609.0	14930796.3	695
2016-10-10	11.35	11.6	11.3	11.41	0.07	0.62	858461.0	9832357.8	586
2016-10-09	11.55	12.15	11.3	11.34	-0.12	-1.05	1947728.0	22868228.9	1350
2016-10-06	10.85	11.95	10.85	11.46	0.56	5.14	2380595.0	27325479.7	1404
2016-10-05	10.95	11.05	10.6	10.9	0.1	0.93	1312560.0	14184980.75	906
2016-10-04	10.45	11.0	9.95	10.8	0.57	5.57	1840215.0	19037151.45	1247
2016-10-03	10.5	10.8	9.55	10.23	-0.32	-3.03	2642500.0	26775085.05	1634
2016-10-02	11.7	12.05	10.55	10.55	-1.16	-9.91	1528990.0	17501847.7	1013
2016-09-29	12.05	12.4	11.25	11.71	-0.16	-1.35	1431206.0	16774146.25	1149
2016-09-28	12.9	13.35	11.75	11.87	-1.18	-9.04	1201334.0	14801615.25	1023
2016-09-27	14.3	14.3	13.05	13.05	-1.45	-10.0	1107511.0	14952978.95	664
2016-09-26	14.7	14.7	14.45	14.5	-0.01	-0.07	418664.0	6086451.05	260
2016-09-25	14.8	14.8	14.25	14.51	-0.12	-0.82	357785.0	5154405.4	368
2016-09-21	14.7	15.0	14.6	14.63	0.31	2.16	1056170.0	15621893.25	817
2016-09-20	14.35	14.5	13.9	14.32	0.05	0.35	625946.0	8923748.4	548
2016-09-19	15.35	15.35	13.95	14.27	-0.94	-6.18	703343.0	10124637.5	658
2016-09-18	15.7	15.7	15.15	15.21	-0.5	-3.18	571807.0	8812775.6	474
2016-09-08	15.35	16.4	15.35	15.71	0.46	3.02	3564723.0	56691516.2	2670
2016-09-07	15.35	15.4	15.15	15.25	-0.12	-0.78	251679.0	3842403.25	248
2016-09-06	15.75	15.8	15.25	15.37	-0.2	-1.28	565984.0	8804533.55	484
2016-09-05	15.55	15.7	15.35	15.57	0.07	0.45	1349539.0	20944300.9	842
2016-09-04	15.5	15.7	15.45	15.5	0.29	1.91	640443.0	9954715.75	537
2016-09-01	15.6	15.65	15.0	15.21	-0.57	-3.61	885650.0	13500253.4	699
2016-08-31	15.6	16.3	15.6	15.78	0.16	1.02	2558690.0	41048464.95	1960
2016-08-30	15.4	15.65	15.4	15.62	0.22	1.43	241840.0	3769194.4	252
2016-08-29	15.7	15.75	15.35	15.4	-0.23	-1.47	346377.0	5374720.7	334
2016-08-28	15.2	15.95	15.2	15.63	0.51	3.37	916119.0	14348060.15	791
2016-08-25	15.9	15.9	14.8	15.12	-0.86	-5.38	1843003.0	27929742.65	1389
2016-08-24	16.4	17.1	15.85	15.98	-0.25	-1.54	1417992.0	23765039.3	1294
2016-08-23	16.35	16.5	16.2	16.23	-0.17	-1.04	257945.0	4210583.6	273
2016-08-22	17.1	17.1	16.35	16.4	-0.79	-4.6	344067.0	5727149.95	365
2016-08-21	17.6	17.6	17.1	17.19	-0.31	-1.77	325583.0	5641271.85	275
2016-08-18	17.85	18.0	17.3	17.5	-0.02	-0.11	303381.0	5305404.8	289
2016-08-17	18.15	18.15	17.4	17.52	-0.65	-3.58	292551.0	5229746.4	249
2016-08-16	18.2	18.25	18.1	18.17	-0.13	-0.71	382773.0	6953795.35	253
2016-08-15	18.3	18.4	18.2	18.3	-0.01	-0.05	236526.0	4328064.55	206
2016-08-14	18.5	18.65	18.25	18.31	0.04	0.22	400786.0	7390932.65	320
2016-08-11	18.3	18.4	18.2	18.27	-0.13	-0.71	253211.0	4626985.7	220
2016-08-10	18.55	18.6	18.35	18.4	-0.13	-0.7	201193.0	3711994.55	191
2016-08-09	18.55	18.95	18.4	18.53	0.07	0.38	431144.0	8024291.35	446
2016-08-08	18.0	18.95	17.95	18.46	0.54	3.01	1084218.0	20145839.5	919
2016-08-07	17.95	18.2	17.8	17.92	-0.26	-1.43	249744.0	4489997.6	306
2016-08-04	19.0	19.05	18.0	18.18	-0.67	-3.55	1708523.0	31925876.7	1524
2016-08-03	17.25	18.85	17.05	18.85	1.69	9.85	2020174.0	36608242.1	1548
2016-08-02	17.65	17.65	17.05	17.16	-0.5	-2.83	253661.0	4382628.95	281
2016-08-01	17.8	17.85	17.5	17.66	0.0	0.0	356406.0	6291197.2	324
2016-07-31	18.35	18.35	17.4	17.66	-0.67	-3.66	305248.0	5418104.55	346
2016-07-28	19.0	19.2	17.85	18.33	-0.98	-5.08	389509.0	7299775.7	411
2016-07-27	19.55	19.55	19.3	19.31	-0.19	-0.97	212698.0	4129733.7	192
2016-07-26	19.4	19.75	19.3	19.5	0.07	0.36	504774.0	9856300.75	406
2016-07-25	19.3	19.55	19.3	19.43	0.1	0.52	242423.0	4696893.8	214
2016-07-24	19.4	19.55	19.3	19.33	-0.13	-0.67	232892.0	4516824.55	209
2016-07-21	19.7	19.75	19.45	19.46	-0.23	-1.17	314982.0	6165324.25	279
2016-07-20	19.8	19.85	19.7	19.69	-0.12	-0.61	277757.0	5489511.45	255
2016-07-19	20.1	20.1	19.75	19.81	-0.18	-0.9	568704.0	11285243.4	456
2016-07-18	20.0	20.8	19.95	19.99	0.1	0.5	3551869.0	72521431.2	2302
2016-07-17	19.65	19.95	19.65	19.89	0.23	1.17	375076.0	7422404.8	331
2016-07-14	19.85	20.0	19.65	19.66	-0.07	-0.35	615865.0	12214773.1	474
2016-07-13	19.7	20.0	19.6	19.73	0.09	0.46	875114.0	17314529.05	560
2016-07-12	19.55	19.75	19.55	19.64	0.09	0.46	308092.0	6059488.65	247
2016-07-11	19.5	19.75	19.45	19.55	0.09	0.46	285663.0	5599346.0	259
2016-07-10	19.4	19.65	19.4	19.46	0.12	0.62	283433.0	5529026.5	266
2016-06-30	19.6	19.75	19.3	19.34	-0.17	-0.87	259545.0	5044247.1	292
2016-06-29	19.9	20.0	19.45	19.51	-0.4	-2.01	751210.0	14778332.15	570
2016-06-28	19.3	20.25	19.3	19.91	0.63	3.27	2605029.0	51855718.65	1622
2016-06-27	19.3	19.5	19.2	19.28	0.12	0.63	471083.0	9107561.6	343
2016-06-26	17.9	19.2	17.9	19.16	-0.58	-2.94	390683.0	7373877.05	446
2016-06-23	19.65	19.8	19.55	19.74	0.02	0.1	306500.0	6042858.2	249
2016-06-22	19.9	20.1	19.65	19.72	-0.13	-0.65	558892.0	11109732.55	455
2016-06-21	19.75	20.45	19.7	19.85	0.1	0.51	2362048.0	47581140.05	1261
2016-06-20	19.8	19.85	19.65	19.75	-0.01	-0.05	234504.0	4621979.1	207
2016-06-19	19.8	19.9	19.75	19.76	0.07	0.36	279973.0	5551071.6	229
2016-06-16	19.8	19.85	19.65	19.69	-0.14	-0.71	342865.0	6756442.05	308
2016-06-15	19.9	20.25	19.75	19.83	-0.09	-0.45	646887.0	12947865.45	603
2016-06-14	20.05	20.2	19.9	19.92	-0.16	-0.8	784630.0	15716611.45	549
2016-06-13	20.2	20.45	20.05	20.08	-0.15	-0.74	708284.0	14323442.2	570
2016-06-12	19.75	20.95	19.7	20.23	0.34	1.71	4160621.0	85302693.8	2538
2016-06-09	20.0	20.45	19.85	19.89	0.03	0.15	1148404.0	23088961.75	906
2016-06-08	19.65	19.95	19.55	19.86	0.23	1.17	840249.0	16647508.7	572
2016-06-07	19.6	19.65	19.35	19.63	0.16	0.82	432104.0	8433082.35	376
2016-06-06	19.3	19.6	19.3	19.47	0.13	0.67	352233.0	6851830.65	319
2016-06-05	19.7	20.0	19.25	19.34	-0.23	-1.18	1154799.0	22804639.0	1026
2016-06-02	19.8	19.9	19.55	19.57	-0.23	-1.16	1023288.0	20139549.5	788
2016-06-01	20.15	20.15	19.7	19.8	-0.22	-1.1	770517.0	15308549.05	632
2016-05-31	19.5	20.75	19.5	20.02	0.6	3.09	2804441.0	56548867.6	1863
2016-05-30	19.9	19.95	19.3	19.42	-0.43	-2.17	628198.0	12288320.05	522
2016-05-29	20.0	20.2	19.75	19.85	-0.14	-0.7	1569781.0	31351661.5	1109
2016-05-26	20.4	20.4	19.9	19.99	-0.23	-1.14	854957.0	17249580.45	713
2016-05-25	20.5	20.75	20.05	20.22	-0.16	-0.79	1845459.0	37689324.65	1373
2016-05-24	19.6	20.6	19.25	20.38	0.83	4.25	3860819.0	78001175.4	2595
2016-05-23	21.5	21.5	19.5	19.55	-1.82	-8.52	1977423.0	39937117.15	1637
2016-05-22	21.75	22.15	21.2	21.37	-0.12	-0.56	2014448.0	43970629.05	1470
2016-05-19	22.05	22.5	21.45	21.49	-0.56	-2.54	2413896.0	53254096.1	1987
2016-05-18	22.75	22.95	22.0	22.05	-0.78	-3.42	2451364.0	55167804.6	1777
2016-05-17	23.35	23.4	22.75	22.83	-0.42	-1.81	3841366.0	88780844.4	2412
2016-05-16	23.3	23.45	22.7	23.25	0.06	0.26	6050512.0	140088057.1	3599
2016-05-15	23.05	23.7	22.65	23.19	0.38	1.67	6380919.0	148231911.45	3835
2016-05-12	23.05	24.0	22.7	22.81	-0.03	-0.13	10713734.0	250840841.1	6274
2016-05-11	23.2	24.7	22.45	22.84	0.29	1.29	24061896.0	568328699.65	13333
2016-05-10	20.55	22.55	20.25	22.55	2.01	9.79	8331517.0	183973631.85	3691
2016-05-09	20.4	21.25	20.35	20.54	0.22	1.08	4297800.0	89636232.1	2590
2016-05-08	20.3	20.45	20.25	20.32	0.06	0.3	645739.0	13135324.15	516
2016-05-05	20.35	20.45	20.2	20.26	0.09	0.45	560378.0	11378621.7	445
2016-05-04	20.0	20.8	19.95	20.17	0.05	0.25	1966298.0	40203741.85	1518
2016-05-03	20.5	20.65	20.0	20.12	-0.37	-1.81	609557.0	12368338.15	517
2016-05-02	20.7	20.75	20.2	20.49	-0.1	-0.49	785114.0	16088631.1	621
2016-05-01	20.7	20.95	20.5	20.59	-0.13	-0.63	730202.0	15112626.45	606
2016-04-28	21.0	21.15	20.65	20.72	-0.14	-0.67	1236902.0	25839169.65	873
2016-04-27	20.85	21.15	20.75	20.86	0.11	0.53	2092370.0	43847268.05	1291
2016-04-26	20.75	21.3	20.65	20.75	0.05	0.24	2465950.0	51662033.3	1714
2016-04-25	20.7	21.0	20.6	20.7	0.04	0.19	1153670.0	23939917.7	767
2016-04-24	20.7	20.8	20.6	20.66	-0.03	-0.14	657153.0	13618295.55	507
2016-04-21	20.85	21.4	20.65	20.69	0.03	0.15	1917060.0	40129072.2	1294
2016-04-20	20.75	20.9	20.6	20.66	0.01	0.05	660934.0	13698611.35	435
2016-04-19	20.45	20.9	20.4	20.65	0.37	1.82	1453590.0	30029411.45	1118
2016-04-18	19.5	20.9	19.5	20.28	0.1	0.5	1619343.0	33218176.3	1583
2016-04-17	20.4	20.5	20.15	20.18	-0.24	-1.18	461584.0	9336761.2	457
2016-04-14	20.5	20.7	20.4	20.42	-0.11	-0.54	561743.0	11534854.4	505
2016-04-13	20.75	20.9	20.45	20.53	-0.1	-0.48	630492.0	12987889.45	610
2016-04-12	20.3	20.7	20.3	20.63	0.31	1.53	1023369.0	21044919.35	854
2016-04-11	20.6	21.25	20.3	20.32	-0.26	-1.26	2336983.0	48725266.35	1897
2016-04-10	20.5	20.65	20.5	20.58	0.33	1.63	752330.0	15472685.35	674
2016-04-07	20.4	20.7	20.2	20.25	-0.05	-0.25	787007.0	16055335.95	747
2016-04-06	20.65	20.9	20.2	20.3	-0.12	-0.59	1229397.0	25333511.45	1212
2016-04-05	20.4	21.1	19.8	20.42	-0.32	-1.54	4967013.0	101687803.95	3728
2016-04-04	18.85	20.75	18.85	20.74	1.87	9.91	2946191.0	58526053.25	2190
2016-04-03	20.35	20.35	18.7	18.87	-1.45	-7.14	1348047.0	25845271.55	1141
2016-03-31	21.0	21.0	20.25	20.32	-0.58	-2.78	576786.0	11928244.5	725
2016-03-30	21.45	21.45	20.8	20.9	-0.38	-1.79	1139460.0	24104563.3	989
2016-03-29	22.0	22.05	21.1	21.28	-0.75	-3.4	1649526.0	35410112.75	1228
2016-03-28	21.95	23.1	21.8	22.03	0.78	3.67	6959482.0	156408418.6	4225
2016-03-27	21.6	21.7	21.15	21.25	-0.33	-1.53	854228.0	18317787.2	791
2016-03-24	22.1	22.4	21.5	21.58	-0.79	-3.53	1689554.0	36898764.95	1393
2016-03-23	22.55	22.65	22.3	22.37	-0.11	-0.49	981294.0	22071998.35	903
2016-03-22	22.5	22.85	22.05	22.48	-0.01	-0.04	2650433.0	59671047.05	2138
2016-03-21	22.9	23.0	22.45	22.49	-0.4	-1.75	1129607.0	25658669.5	1102
2016-03-20	22.7	23.6	22.55	22.89	0.32	1.42	4426120.0	102205988.0	3099
2016-03-17	23.6	23.75	22.5	22.57	-0.43	-1.87	6331177.0	145973228.75	4520
2016-03-16	21.0	23.0	20.85	23.0	2.08	9.94	6558521.0	145624734.15	3881
2016-03-15	20.9	21.2	20.6	20.92	0.03	0.14	626994.0	13122104.85	614
2016-03-14	21.15	21.7	20.8	20.89	-0.24	-1.14	2422505.0	51592009.0	1612
2016-03-13	21.45	21.5	21.1	21.13	-0.08	-0.38	1256252.0	26742780.75	969
2016-03-10	21.25	21.8	21.15	21.21	0.04	0.19	3071173.0	65992768.7	2106
2016-03-09	21.3	21.4	21.15	21.17	-0.3	-1.4	1449693.0	30799599.4	1017
2016-03-08	21.65	21.85	21.45	21.47	-0.06	-0.28	1801702.0	38906932.85	1265
2016-03-07	21.9	21.95	21.4	21.53	-0.23	-1.06	1405666.0	30460227.75	1210
2016-03-06	21.7	22.4	21.55	21.76	0.5	2.35	4606634.0	101266815.8	3066
2016-03-03	21.5	21.6	21.1	21.26	0.0	0.0	1586466.0	33841756.85	1337
2016-03-02	21.5	21.65	21.05	21.26	-0.14	-0.65	1128307.0	24094212.45	1076
2016-03-01	21.7	21.8	21.35	21.4	0.03	0.14	1160398.0	25042375.4	1075
2016-02-29	21.55	22.35	21.25	21.37	-0.1	-0.47	3936870.0	85615067.1	2852
2016-02-28	21.2	21.6	21.2	21.47	0.56	2.68	1876542.0	40158170.95	1538
2016-02-25	21.2	21.55	20.6	20.91	0.28	1.36	2885664.0	60975853.75	2413
2016-02-24	21.55	22.3	20.4	20.63	-0.92	-4.27	9531512.0	206469829.05	6875
2016-02-23	19.6	21.55	19.6	21.55	1.95	9.95	7158693.0	148731369.05	3832
2016-02-22	19.5	19.7	19.35	19.6	0.45	2.35	1753823.0	34279232.05	1290
2016-02-21	19.65	19.85	19.0	19.15	-0.35	-1.79	2196012.0	42760132.2	1874
2016-02-18	19.95	20.1	19.35	19.5	0.33	1.72	4146559.0	81367350.8	3048
2016-02-17	18.95	19.75	18.5	19.17	0.28	1.48	3708686.0	71333523.35	2865
2016-02-16	19.8	20.15	18.5	18.89	-0.11	-0.58	4977956.0	95955163.5	3825
2016-02-15	17.6	19.1	17.4	19.0	1.6	9.2	3939685.0	72065358.25	2998
2016-02-14	20.3	20.4	17.4	17.4	-1.9	-9.84	3336621.0	62291341.4	2850
2016-02-11	21.4	21.9	19.25	19.3	-2.08	-9.73	2464238.0	51351674.15	2289
2016-02-10	21.3	22.55	21.1	21.38	0.11	0.52	4534690.0	98986653.9	3404
2016-02-09	21.4	21.95	21.2	21.27	-0.18	-0.84	2553260.0	55054264.9	2032
2016-02-08	22.4	22.55	21.25	21.45	-0.32	-1.47	3343492.0	73610571.8	2539
2016-02-07	21.9	22.7	21.2	21.77	-0.02	-0.09	3606555.0	79589689.65	2793
2016-02-04	22.5	23.0	21.55	21.79	0.4	1.87	4332976.0	97017127.8	3113
2016-02-03	20.9	22.25	20.9	21.39	0.42	2.0	3950479.0	84983283.1	3254
2016-02-02	21.05	23.0	20.7	20.97	-0.64	-2.96	10301829.0	223794321.6	6422
2016-02-01	22.9	23.3	21.0	21.61	0.26	1.22	5971004.0	134899112.2	4549
2016-01-31	20.2	21.35	20.2	21.35	1.9	9.77	1118529.0	23661086.5	584
2016-01-28	18.4	19.45	18.15	19.45	1.75	9.89	4653007.0	88322536.65	2325
2016-01-27	16.4	17.7	16.4	17.7	1.57	9.73	5245282.0	91359030.95	2274
2016-01-26	16.0	16.5	15.7	16.13	-0.33	-2.0	2298273.0	36866347.9	1506
2016-01-25	16.7	16.8	16.0	16.46	-0.18	-1.08	1554331.0	25644571.0	1188
2016-01-24	17.5	17.8	16.55	16.64	0.14	0.85	2186030.0	37256716.75	1521
2016-01-21	16.85	17.6	16.2	16.5	-0.33	-1.96	2924252.0	49789858.15	2352
2016-01-20	17.35	18.5	16.15	16.83	-0.82	-4.65	8852434.0	157406452.05	5573
2016-01-19	16.6	17.65	16.3	17.65	1.56	9.7	2220093.0	38411649.35	876
2016-01-18	15.4	17.0	15.0	16.09	-0.51	-3.07	4446624.0	71278911.75	2800
2016-01-17	16.6	16.6	16.6	16.6	-1.8	-9.78	59264.0	983782.4	83
2016-01-14	19.8	20.0	18.4	18.4	-2.04	-9.98	2035204.0	38081676.25	1429
2016-01-13	22.2	22.3	20.15	20.44	-1.22	-5.63	3819106.0	81036824.9	3235
2016-01-12	22.95	22.95	21.5	21.66	-1.3	-5.66	1622053.0	36045440.85	1609
2016-01-11	23.0	23.75	22.4	22.96	-0.25	-1.08	2911738.0	67453055.85	2620
2016-01-10	24.6	25.2	22.8	23.21	-0.84	-3.49	2552329.0	62332271.35	2379
2016-01-07	25.3	25.9	23.8	24.05	-1.8	-6.96	4378994.0	109435330.5	3747
2016-01-06	26.2	27.6	24.55	25.85	-0.05	-0.19	11706920.0	309218900.0	8400
2016-01-05	23.95	25.9	23.95	25.9	2.34	9.93	5847334.0	147021833.25	4013
2016-01-04	25.9	26.0	23.4	23.56	-2.35	-9.07	2909550.0	72060155.95	2396
2016-01-03	26.5	26.6	25.8	25.91	-0.38	-1.45	2640167.0	69174565.5	2005
2015-12-31	26.1	26.9	26.0	26.29	0.13	0.5	4379306.0	116142939.7	3323
2015-12-30	26.3	26.8	26.0	26.16	-0.12	-0.46	2938681.0	77411645.4	2589
2015-12-29	27.0	27.4	26.0	26.28	-1.11	-4.05	9944108.0	266651406.2	6231
2015-12-28	26.0	27.9	25.4	27.39	1.46	5.63	6745425.0	178922600.8	5310
2015-12-27	28.3	28.3	25.3	25.93	-1.35	-4.95	7855217.0	213815354.8	5988
2015-12-24	25.1	27.3	24.75	27.28	2.39	9.6	10489982.0	279600635.55	5799
2015-12-23	25.8	25.9	24.7	24.89	-0.63	-2.47	2365793.0	59603536.6	2255
2015-12-22	25.6	25.9	24.8	25.52	0.71	2.86	3654424.0	92772550.3	2896
2015-12-21	25.4	26.1	23.8	24.81	-0.46	-1.82	8696122.0	217270472.6	6781
2015-12-20	27.1	27.9	25.2	25.27	-2.68	-9.59	8060241.0	216070272.3	6492
2015-12-17	28.6	29.5	25.9	27.95	0.1	0.36	17117927.0	487208429.8	11218
2015-12-16	28.8	28.8	25.9	27.85	1.65	6.3	19215526.0	524343888.0	12937
2015-12-15	25.2	26.2	25.1	26.2	2.3	9.62	1633608.0	42538728.6	1114
2015-12-14	22.4	23.9	22.2	23.9	2.16	9.94	4724967.0	111277709.8	2313
2015-12-13	22.0	22.6	21.1	21.74	-1.05	-4.61	4129117.0	89988938.05	3376
2015-12-10	23.1	23.9	22.55	22.79	-0.25	-1.09	5441039.0	126504180.95	4283
2015-12-09	23.55	24.9	21.8	23.04	-0.48	-2.04	9516148.0	224482917.7	7172
2015-12-08	24.1	27.8	23.5	23.52	-2.58	-9.89	19742582.0	499295377.05	12063
2015-12-07	29.7	30.2	26.1	26.1	-2.81	-9.72	13281283.0	363607976.4	9555
2015-12-06	27.5	29.8	27.5	28.91	1.21	4.37	7417470.0	215801563.0	6085
2015-12-03	29.5	31.2	25.9	27.7	-0.98	-3.42	11940528.0	358695554.4	8158
2015-12-02	26.5	28.7	26.3	28.68	2.5	9.55	8513053.0	235976284.4	5384
2015-12-01	24.65	26.5	24.5	26.18	2.03	8.41	11988027.0	310194461.1	6871
2015-11-30	22.1	24.15	21.85	24.15	2.19	9.97	8456157.0	194301204.95	5049
2015-11-29	21.8	22.4	21.7	21.96	0.28	1.29	3792981.0	84038983.05	2548
2015-11-26	22.2	22.45	21.55	21.68	-0.45	-2.03	2261025.0	50085917.7	1748
2015-11-25	22.15	22.8	22.05	22.13	-0.55	-2.43	5951243.0	133740580.55	3793
2015-11-24	22.3	22.95	22.0	22.68	0.71	3.23	9331000.0	210172683.1	5134
2015-11-23	21.25	22.1	20.9	21.97	0.76	3.58	6811225.0	147730008.35	4065
2015-11-22	21.35	21.6	21.15	21.21	-0.05	-0.24	2039807.0	43642183.45	1465
2015-11-19	21.5	22.05	21.1	21.26	-0.23	-1.07	4421481.0	95613799.55	3205
2015-11-18	20.9	22.3	20.45	21.49	0.38	1.8	6430954.0	138559441.65	4843
2015-11-17	21.55	21.8	20.8	21.11	-0.61	-2.81	3690006.0	79264787.15	2946
2015-11-16	21.5	22.15	21.15	21.72	0.5	2.36	9109357.0	197742918.5	5708
2015-11-15	19.6	21.95	19.3	21.22	1.04	5.15	9073440.0	186753198.6	6372
2015-11-12	21.0	21.4	20.1	20.18	-0.67	-3.21	4564511.0	94465431.2	3737
2015-11-11	21.2	22.05	20.7	20.85	-0.47	-2.2	5796952.0	124418957.5	4925
2015-11-10	23.5	23.7	20.65	21.32	-0.86	-3.88	15388174.0	348961598.55	11597
2015-11-09	18.25	22.25	18.25	22.18	1.93	9.53	16036091.0	326482733.8	10809
2015-11-08	20.25	20.6	20.25	20.25	-2.25	-10.0	848153.0	17203459.7	574
2015-11-05	26.5	27.5	22.5	22.5	-2.5	-10.0	5571697.0	146011088.25	3737
2015-11-04	24.0	25.0	23.3	25.0	2.2	9.65	3527397.0	86520619.35	2411
2015-11-03	21.2	22.8	21.1	22.8	2.05	9.88	6488305.0	145348581.95	4044
2015-11-02	20.5	20.75	19.45	20.75	1.85	9.79	5811405.0	116922092.2	4035
2015-11-01	17.65	18.9	17.6	18.9	1.71	9.95	2841420.0	52468596.35	2015
2015-10-29	15.8	17.2	14.8	17.19	1.52	9.7	3121514.0	49587753.85	2601
2015-10-28	17.8	18.3	15.4	15.67	-1.41	-8.26	4858029.0	83129222.5	4161
2015-10-27	15.85	17.1	15.75	17.08	1.49	9.56	2259640.0	38137360.65	1185
2015-10-26	14.8	15.7	14.7	15.59	0.77	5.2	1316554.0	20064218.35	949
2015-10-25	14.5	15.25	14.2	14.82	0.5	3.49	971011.0	14333731.9	835
2015-10-22	14.1	14.8	13.9	14.32	0.17	1.2	596189.0	8576260.7	537
2015-10-21	14.95	14.95	14.1	14.15	-0.7	-4.71	289553.0	4183000.5	253
2015-10-20	15.85	15.85	14.75	14.85	-1.03	-6.49	701526.0	10695642.75	515
2015-10-19	15.65	16.15	15.4	15.88	0.36	2.32	740746.0	11701849.75	451
2015-10-18	15.0	15.75	15.0	15.52	0.48	3.19	403337.0	6242782.2	274
2015-10-15	15.05	15.25	15.0	15.04	-0.02	-0.13	102532.0	1549449.55	91
2015-10-14	15.2	15.3	15.0	15.06	-0.17	-1.12	167795.0	2544217.7	144
2015-10-13	14.9	15.4	14.9	15.23	0.21	1.4	204132.0	3082925.6	157
2015-10-12	15.1	15.15	14.95	15.02	-0.01	-0.07	174426.0	2623635.4	156
2015-10-11	15.0	15.2	14.95	15.03	0.14	0.94	294058.0	4427708.95	172
2015-10-08	14.9	15.1	14.85	14.89	0.09	0.61	249094.0	3722836.5	247
2015-10-07	15.0	15.0	14.7	14.8	0.07	0.48	301708.0	4468263.0	206
2015-10-06	14.65	15.2	14.65	14.73	0.21	1.45	1017291.0	15212360.1	579
2015-10-05	14.25	14.6	14.2	14.52	0.35	2.47	163048.0	2348321.55	154
2015-10-04	14.3	14.3	14.15	14.17	-0.09	-0.63	100161.0	1421553.6	67
2015-10-01	14.45	14.45	14.25	14.26	-0.22	-1.52	124582.0	1791070.4	89
2015-09-30	14.65	14.75	14.4	14.48	-0.1	-0.69	237953.0	3461203.95	165
2015-09-29	14.0	14.95	14.0	14.58	0.35	2.46	505595.0	7385406.9	395
2015-09-21	14.1	14.25	14.05	14.23	0.09	0.64	57433.0	812417.3	79
2015-09-20	13.8	14.5	13.8	14.14	0.16	1.14	208227.0	2957506.7	233
2015-09-17	14.2	14.2	13.85	13.98	-0.13	-0.92	80273.0	1123200.15	97
2015-09-16	14.2	14.2	14.0	14.11	0.06	0.43	50448.0	711192.45	67
2015-09-15	14.05	14.2	14.0	14.05	0.0	0.0	54257.0	764176.15	60
2015-09-14	14.2	14.25	14.05	14.05	-0.27	-1.89	72878.0	1032267.55	72
2015-09-13	14.5	14.55	14.3	14.32	0.02	0.14	211766.0	3054863.65	136
2015-09-10	14.45	14.45	14.1	14.3	-0.19	-1.31	144854.0	2068482.4	131
2015-09-09	14.8	14.85	14.4	14.49	0.19	1.33	294587.0	4290512.35	197
2015-09-08	14.0	14.3	13.95	14.3	0.3	2.14	126009.0	1776623.2	120
2015-09-07	13.95	14.4	13.8	14.0	0.4	2.94	359861.0	5092838.15	292
2015-09-06	13.5	13.7	13.5	13.6	0.14	1.04	95034.0	1290811.85	63
2015-09-03	13.7	13.9	13.4	13.46	0.0	0.0	80778.0	1105774.15	98
2015-09-02	13.25	13.65	13.25	13.46	0.03	0.22	77291.0	1040555.95	67
2015-09-01	13.7	13.8	13.3	13.43	-0.35	-2.54	88915.0	1215429.9	100
2015-08-31	13.8	13.9	13.7	13.78	-0.24	-1.71	80087.0	1105182.3	79
2015-08-30	14.4	14.5	14.0	14.02	0.11	0.79	125896.0	1798174.85	108
2015-08-27	14.0	14.15	13.8	13.91	0.34	2.51	219421.0	3072005.9	159
2015-08-26	13.7	13.9	13.55	13.57	-0.21	-1.52	105818.0	1450351.6	136
2015-08-25	13.2	14.05	13.2	13.78	0.58	4.39	260296.0	3564537.3	226
2015-08-24	13.8	13.9	12.6	13.2	-0.61	-4.42	152496.0	2027195.05	165
2015-08-23	14.5	14.75	13.8	13.81	-1.49	-9.74	200355.0	2879125.05	182
2015-08-20	14.35	15.55	14.35	15.3	0.0	0.0	228778.0	3437848.6	231
2015-08-19	16.2	16.2	15.25	15.3	-0.61	-3.83	67272.0	1055255.75	88
2015-08-18	16.35	16.35	15.5	15.91	-0.49	-2.99	70851.0	1132390.1	79
2015-08-17	16.5	16.95	16.35	16.4	-0.28	-1.68	74231.0	1230815.15	110
2015-08-16	17.1	17.1	16.55	16.68	-0.43	-2.51	65476.0	1105887.05	109
2015-08-13	17.25	17.3	17.1	17.11	-0.05	-0.29	69892.0	1201540.0	88
2015-08-12	17.3	17.3	17.0	17.16	-0.37	-2.11	142246.0	2438353.55	137
2015-08-11	17.7	17.8	17.5	17.53	-0.17	-0.96	60118.0	1059641.6	64
2015-08-10	17.5	17.7	17.3	17.7	0.25	1.43	211771.0	3722497.15	149
2015-08-09	17.05	17.6	17.0	17.45	0.04	0.23	127822.0	2228381.5	109
2015-08-06	18.1	18.1	17.35	17.41	-0.69	-3.81	139823.0	2476737.5	141
2015-08-05	18.1	18.1	17.8	18.1	-0.02	-0.11	79005.0	1424664.35	81
2015-08-04	17.4	18.4	17.4	18.12	0.62	3.54	447984.0	8052619.55	348
2015-08-03	17.45	17.55	17.3	17.5	0.26	1.51	119711.0	2085297.4	98
2015-08-02	18.1	18.1	17.05	17.24	-0.92	-5.07	145354.0	2531629.85	136
2015-07-30	18.25	18.25	18.05	18.16	-0.08	-0.44	141143.0	2560399.55	127
2015-07-29	18.25	18.5	18.2	18.24	0.06	0.33	126755.0	2320049.95	103
2015-07-28	18.45	18.45	18.05	18.18	-0.17	-0.93	145364.0	2640065.35	122
2015-07-27	18.65	18.7	18.3	18.35	-0.4	-2.13	138706.0	2558861.0	146
2015-07-26	18.95	18.95	18.65	18.75	-0.15	-0.79	86323.0	1616139.2	97
2015-07-23	19.1	19.1	18.7	18.9	-0.23	-1.2	253271.0	4779162.45	203
2015-07-22	19.3	19.3	19.0	19.13	0.03	0.16	126246.0	2417181.95	136
2015-07-15	19.05	19.8	19.05	19.1	0.35	1.87	715100.0	13908985.95	605
2015-07-14	18.5	18.95	18.4	18.75	0.14	0.75	134630.0	2513280.2	138
2015-07-13	18.7	18.7	18.5	18.61	-0.04	-0.21	120455.0	2236526.55	128
2015-07-12	18.45	18.9	18.3	18.65	0.57	3.15	192882.0	3576002.15	159
2015-07-09	18.15	18.3	18.0	18.08	0.03	0.17	63423.0	1150249.2	76
2015-07-08	18.0	18.1	18.0	18.05	-0.1	-0.55	26368.0	475644.5	41
2015-07-07	18.35	18.4	18.2	18.15	-0.25	-1.36	43649.0	797503.05	68
2015-07-06	18.4	18.7	18.3	18.4	-0.1	-0.54	136252.0	2517665.6	130
2015-07-05	18.2	18.7	18.1	18.5	0.34	1.87	179846.0	3294451.0	159
2015-07-02	18.0	18.3	18.0	18.16	0.13	0.72	75241.0	1358672.85	81
2015-07-01	18.0	18.2	17.9	18.03	0.13	0.73	49698.0	895192.75	89
2015-06-30	17.8	18.0	17.4	17.9	0.1	0.56	202187.0	3590051.8	174
2015-06-29	18.35	18.35	17.25	17.8	-0.63	-3.42	245097.0	4380314.65	253
2015-06-28	18.65	18.65	18.2	18.43	-0.17	-0.91	300938.0	5546682.2	222
2015-06-25	18.7	19.1	18.5	18.6	0.05	0.27	468603.0	8781556.9	358
2015-06-24	18.6	18.65	18.4	18.55	0.07	0.38	245242.0	4550495.7	162
2015-06-23	18.5	18.7	18.2	18.48	0.15	0.82	258467.0	4730387.5	211
2015-06-22	18.8	18.8	18.2	18.33	-0.42	-2.24	210810.0	3887961.8	206
2015-06-21	19.4	19.5	18.5	18.75	-0.76	-3.9	322945.0	6083252.15	230
2015-06-18	19.65	19.7	19.5	19.51	-0.21	-1.06	147496.0	2890614.0	99
2015-06-17	19.75	19.8	19.5	19.72	-0.06	-0.3	93418.0	1837757.4	117
2015-06-16	19.9	19.95	19.7	19.78	-0.09	-0.45	63468.0	1259295.4	93
2015-06-15	20.1	20.1	19.8	19.87	-0.13	-0.65	210531.0	4203431.85	149
2015-06-14	19.8	20.2	19.8	20.0	0.19	0.96	151019.0	3015963.5	176
2015-06-11	20.0	20.0	19.8	19.81	-0.12	-0.6	56777.0	1129226.95	72
2015-06-10	20.05	20.2	19.9	19.93	-0.03	-0.15	123310.0	2468804.05	125
2015-06-09	20.2	20.2	19.55	19.96	-0.32	-1.58	240433.0	4776970.85	204
2015-06-08	20.25	20.4	20.2	20.28	0.03	0.15	89136.0	1807652.2	92
2015-06-07	20.5	20.5	20.05	20.25	-0.22	-1.07	130124.0	2638422.6	142
2015-06-04	20.65	20.8	20.45	20.47	-0.1	-0.49	190214.0	3917312.0	197
2015-06-03	20.4	21.25	20.25	20.57	0.19	0.93	725824.0	15147677.55	614
2015-06-02	20.55	20.55	20.25	20.38	0.01	0.05	110670.0	2260701.1	121
2015-06-01	20.4	20.5	20.2	20.37	-0.03	-0.15	151247.0	3075127.85	166
2015-05-31	20.35	20.6	20.35	20.4	0.15	0.74	512401.0	10477308.85	378
2015-05-28	20.4	20.4	20.2	20.25	-0.14	-0.69	193752.0	3927457.75	168
2015-05-27	20.7	21.0	20.3	20.39	-0.3	-1.45	505338.0	10393505.4	390
2015-05-26	20.85	20.85	20.65	20.69	-0.18	-0.86	412514.0	8571125.85	266
2015-05-25	21.1	21.1	20.85	20.87	-0.1	-0.48	131952.0	2765195.1	122
2015-05-24	20.8	21.2	20.8	20.97	-0.07	-0.33	124135.0	2604976.45	130
2015-05-21	20.95	21.1	20.9	21.04	0.1	0.48	233281.0	4893272.45	177
2015-05-20	21.2	21.2	20.9	20.94	-0.26	-1.23	220733.0	4632306.8	192
2015-05-19	21.25	21.3	21.15	21.2	-0.06	-0.28	199041.0	4223445.4	158
2015-05-18	21.5	21.5	21.25	21.26	-0.23	-1.07	306777.0	6543146.85	221
2015-05-17	21.5	21.55	21.4	21.49	0.05	0.23	217981.0	4685494.9	168
2015-05-14	21.25	21.65	21.15	21.44	0.33	1.56	588026.0	12606983.6	350
2015-05-13	21.3	21.45	20.9	21.11	-0.34	-1.59	252994.0	5356024.7	204
2015-05-12	21.95	22.2	21.3	21.45	0.03	0.14	246014.0	5292589.1	235
2015-05-11	22.2	22.35	21.35	21.42	-0.8	-3.6	175242.0	3838971.4	168
2015-05-10	22.6	22.6	22.2	22.22	-0.23	-1.02	84010.0	1879442.45	87
2015-05-07	22.9	22.9	22.35	22.45	-0.33	-1.45	229582.0	5178549.5	181
2015-05-06	23.15	23.3	22.6	22.78	-0.04	-0.18	383000.0	8808988.0	349
2015-05-05	22.3	23.35	22.3	22.82	0.74	3.35	506647.0	11551744.0	510
2015-05-04	21.9	22.6	21.8	22.08	0.24	1.1	255794.0	5663644.1	311
2015-05-03	22.4	22.55	21.8	21.84	-0.62	-2.76	351236.0	7800264.0	322
2015-04-30	23.35	23.4	22.3	22.46	-0.81	-3.48	383625.0	8797123.65	396
2015-04-29	23.0	23.65	22.45	23.27	0.2	0.87	622536.0	14378438.55	690
2015-04-28	21.45	23.3	21.25	23.07	1.73	8.11	1400650.0	31499831.25	1081
2015-04-27	20.75	21.6	20.75	21.34	0.55	2.65	466618.0	9918105.85	430
2015-04-26	20.75	21.0	20.65	20.79	0.09	0.43	253931.0	5286650.05	216
2015-04-23	21.0	21.45	20.65	20.7	-0.48	-2.27	363158.0	7618865.0	350
2015-04-22	20.5	21.45	20.5	21.18	0.79	3.87	612999.0	12873391.35	603
2015-04-21	19.05	20.85	18.95	20.39	1.24	6.48	1036575.0	21026685.45	854
2015-04-20	18.8	19.2	18.65	19.15	0.39	2.08	453411.0	8610785.2	368
2015-04-19	18.75	19.1	18.6	18.76	0.56	3.08	458093.0	8628006.4	324
2015-04-16	18.15	18.55	18.15	18.2	0.09	0.5	267732.0	4920638.8	236
2015-04-15	18.2	18.35	18.0	18.11	0.02	0.11	156882.0	2851221.4	159
2015-04-14	18.1	18.15	18.0	18.09	0.2	1.12	67657.0	1221169.35	74
2015-04-13	17.85	18.35	17.8	17.89	0.08	0.45	199696.0	3605243.85	192
2015-04-12	17.8	18.65	17.7	17.81	0.16	0.91	355788.0	6463685.05	305
2015-04-09	17.55	17.9	17.5	17.65	0.1	0.57	157465.0	2777880.5	150
2015-04-08	17.7	17.85	17.4	17.55	-0.06	-0.34	225022.0	3982776.35	200
2015-04-07	17.35	17.9	17.35	17.61	0.48	2.8	428503.0	7557470.15	415
2015-04-06	17.3	17.4	17.1	17.13	-0.03	-0.17	238743.0	4116714.4	227
2015-04-05	18.15	18.2	16.8	17.16	-0.88	-4.88	389363.0	6793911.8	312
2015-04-02	18.6	19.25	17.9	18.04	-0.26	-1.42	818071.0	15276830.0	780
2015-04-01	18.3	18.65	18.0	18.3	0.04	0.22	175376.0	3206238.35	171
2015-03-31	18.45	18.6	18.1	18.26	-0.35	-1.88	218681.0	4008602.1	178
2015-03-30	18.8	18.9	18.6	18.61	-0.18	-0.96	164357.0	3076875.45	112
2015-03-29	18.5	18.85	18.4	18.79	0.42	2.29	273289.0	5099925.8	237
2015-03-26	17.0	18.7	17.0	18.37	-0.49	-2.6	216758.0	3945269.8	205
2015-03-25	20.6	20.7	18.7	18.86	-1.69	-8.22	275336.0	5397999.85	250
2015-03-24	20.35	20.75	20.35	20.55	0.0	0.0	241490.0	4964000.3	215
2015-03-23	20.4	21.2	20.15	20.55	0.24	1.18	847021.0	17579636.3	615
2015-03-22	20.0	20.65	19.95	20.31	0.38	1.91	431971.0	8736337.05	344
2015-03-19	20.0	20.2	19.6	19.93	0.28	1.42	294336.0	5867706.65	227
2015-03-18	20.2	20.2	18.7	19.65	-0.61	-3.01	284620.0	5540702.65	205
2015-03-17	20.4	20.6	20.05	20.26	-0.27	-1.32	171501.0	3481932.65	151
2015-03-16	20.7	21.25	20.3	20.53	-0.27	-1.3	401354.0	8356502.05	349
2015-03-15	20.85	20.85	20.3	20.8	-0.16	-0.76	126812.0	2627747.7	141
2015-03-12	20.8	21.2	20.8	20.96	0.1	0.48	302326.0	6338739.7	195
2015-03-11	20.8	21.0	20.65	20.86	-0.09	-0.43	123409.0	2574285.3	114
2015-03-10	21.1	21.1	20.8	20.95	-0.06	-0.29	134452.0	2816313.15	127
2015-03-09	20.9	21.45	20.85	21.01	0.03	0.14	280773.0	5922690.0	244
2015-03-08	20.75	21.0	20.7	20.98	0.21	1.01	180661.0	3770784.75	169
2015-03-05	20.65	20.85	20.5	20.77	0.06	0.29	234038.0	4827920.8	189
2015-03-04	20.55	21.1	20.5	20.71	0.23	1.12	531908.0	11082344.2	408
2015-03-03	20.3	20.6	20.3	20.48	0.14	0.69	115474.0	2361837.95	126
2015-03-02	20.3	20.35	20.25	20.34	-0.03	-0.15	111607.0	2268381.3	92
2015-03-01	20.6	20.6	20.25	20.37	-0.1	-0.49	154253.0	3141439.6	188
2015-02-26	20.85	20.85	20.4	20.47	-0.18	-0.87	188452.0	3872977.25	186
2015-02-25	20.75	20.85	20.5	20.65	-0.2	-0.96	131037.0	2712128.5	106
2015-02-24	20.75	20.95	20.7	20.85	0.06	0.29	103180.0	2149687.5	86
2015-02-23	21.15	21.15	20.65	20.79	-0.38	-1.79	240384.0	5039106.4	204
2015-02-22	21.2	21.35	21.1	21.17	-0.07	-0.33	196083.0	4163844.25	180
2015-02-19	20.75	21.8	20.5	21.24	0.31	1.48	682472.0	14442468.3	558
2015-02-18	20.8	21.1	20.45	20.93	0.14	0.67	528258.0	10973959.75	347
2015-02-17	21.25	21.45	20.55	20.79	-0.59	-2.76	362063.0	7642015.9	319
2015-02-16	21.7	21.8	21.25	21.38	-0.23	-1.06	319234.0	6896792.85	241
2015-02-15	21.45	21.85	21.25	21.61	0.25	1.17	406610.0	8795815.2	292
2015-02-12	21.0	21.7	21.0	21.36	0.31	1.47	299864.0	6407379.05	249
2015-02-11	21.45	21.45	21.05	21.05	-0.34	-1.59	175753.0	3731588.3	147
2015-02-10	21.4	21.6	21.3	21.39	-0.02	-0.09	260742.0	5585107.1	211
2015-02-09	21.65	21.65	21.35	21.41	-0.18	-0.83	368690.0	7926621.5	274
2015-02-08	21.55	21.65	21.4	21.59	0.31	1.46	371702.0	7999420.7	303
2015-02-05	21.35	21.5	21.1	21.28	-0.22	-1.02	228198.0	4878336.35	206
2015-02-04	21.85	21.9	21.45	21.5	-0.32	-1.47	263840.0	5729848.7	182
2015-02-03	22.0	22.35	21.6	21.82	-0.19	-0.86	776339.0	17136575.05	568
2015-02-02	21.6	22.25	21.45	22.01	0.67	3.14	862115.0	18880600.95	556
2015-02-01	21.65	22.15	21.25	21.34	0.54	2.6	1210519.0	26248421.5	788
2015-01-29	20.6	21.3	20.35	20.8	0.48	2.36	989485.0	20590220.2	662
2015-01-28	20.2	20.65	20.15	20.32	0.2	0.99	838262.0	17135286.5	556
2015-01-27	20.2	20.35	20.0	20.12	-0.06	-0.3	628333.0	12661338.35	560
2015-01-26	19.35	20.65	19.35	20.18	0.83	4.29	1390763.0	28042226.4	1110
2015-01-22	19.1	19.45	19.05	19.35	0.16	0.83	145406.0	2809370.55	124
2015-01-21	19.25	19.95	19.1	19.19	-0.29	-1.49	345903.0	6737645.35	271
2015-01-20	19.4	19.5	19.3	19.48	0.08	0.41	145330.0	2824565.15	134
2015-01-19	19.55	19.55	19.3	19.4	-0.02	-0.1	150953.0	2930107.7	158
2015-01-18	19.1	19.45	19.0	19.42	0.35	1.84	217595.0	4189906.85	186
2015-01-15	19.6	19.6	19.0	19.07	-0.34	-1.75	261063.0	5030504.3	210
2015-01-14	19.45	19.75	19.3	19.41	0.05	0.26	582001.0	11389611.2	430
2015-01-13	18.4	19.8	18.4	19.36	0.24	1.26	504650.0	9790014.55	407
2015-01-12	19.2	19.35	19.0	19.12	-0.35	-1.8	318629.0	6113980.65	294
2015-01-11	19.35	19.5	19.0	19.47	0.25	1.3	421626.0	8165745.55	323
2015-01-08	19.75	19.95	19.0	19.22	-0.27	-1.39	778392.0	15269925.75	704
2015-01-07	20.0	20.7	19.4	19.49	-0.6	-2.99	1838518.0	37070049.9	1631
2015-01-06	17.3	20.1	17.3	20.09	1.8	9.84	652550.0	12502713.15	488
2015-01-05	18.5	18.6	18.15	18.29	-0.48	-2.56	293224.0	5392944.45	159
2015-01-04	19.0	19.05	18.6	18.77	-0.13	-0.69	233269.0	4414848.8	203
2015-01-01	18.85	19.3	18.5	18.9	0.2	1.07	422646.0	8009329.65	352
2014-12-31	20.0	20.25	17.7	18.7	-0.54	-2.81	996810.0	18949374.85	999
2014-12-30	19.6	20.2	19.1	19.24	-1.51	-7.28	1027241.0	20196739.4	797
2014-12-29	21.3	21.7	20.65	20.75	-0.58	-2.72	1722853.0	36434773.55	1229
2014-12-28	19.8	21.5	19.65	21.33	1.77	9.05	1343299.0	28486165.6	776
2014-12-25	20.2	20.2	19.0	19.56	-0.17	-0.86	488642.0	9645389.8	358
2014-12-24	19.45	20.6	19.2	19.73	0.49	2.55	708469.0	14060619.6	492
2014-12-23	18.55	19.7	18.55	19.24	0.71	3.83	512234.0	9794291.6	455
2014-12-22	18.3	19.0	17.95	18.53	0.06	0.32	295497.0	5484709.75	247
2014-12-21	19.05	19.1	17.5	18.47	0.1	0.54	475403.0	8760897.5	404
2014-12-18	17.5	18.4	17.5	18.37	1.63	9.74	1008993.0	18192786.75	573
2014-12-17	17.9	17.9	15.75	16.74	-0.76	-4.34	696181.0	11458482.2	526
2014-12-16	17.8	18.1	17.5	17.5	-1.92	-9.89	241215.0	4240669.0	194
2014-12-15	22.0	22.0	19.2	19.42	-1.88	-8.83	264665.0	5463651.15	269
2014-12-14	22.0	22.1	21.0	21.3	-1.52	-6.66	271714.0	5903137.15	242
2014-12-11	22.8	23.0	22.0	22.82	-0.91	-3.83	296504.0	6680176.7	367
2014-12-10	24.05	24.3	23.35	23.73	-0.55	-2.27	215591.0	5144957.15	242
2014-12-09	23.9	24.65	23.5	24.28	0.2	0.83	395931.0	9537566.3	393
2014-12-08	24.7	24.7	24.0	24.08	-0.81	-3.25	563193.0	13688193.95	413
2014-12-07	24.95	25.2	24.8	24.89	-0.1	-0.4	254439.0	6360041.65	236
2014-12-04	25.2	25.7	24.9	24.99	-0.02	-0.08	620680.0	15645830.95	517
2014-12-03	24.65	25.2	24.45	25.01	0.65	2.67	487350.0	12026621.4	407
2014-12-02	24.35	25.1	24.1	24.36	0.38	1.58	668179.0	16327391.85	506
2014-12-01	24.05	24.5	23.9	23.98	-0.19	-0.79	344078.0	8330002.1	400
2014-11-30	24.0	24.8	23.7	24.17	-1.49	-5.81	459174.0	11106686.7	434
2014-11-27	24.0	25.8	23.9	25.66	1.42	5.86	548672.0	13647519.5	503
2014-11-26	24.35	24.55	23.9	24.24	-0.82	-3.27	396775.0	9588729.95	350
2014-11-25	25.5	25.8	24.9	25.06	-0.7	-2.72	296044.0	7463869.5	312
2014-11-24	26.0	26.1	25.5	25.76	-0.27	-1.04	261656.0	6757937.9	231
2014-11-23	26.2	26.5	26.0	26.03	-0.13	-0.5	459711.0	12084976.2	333
2014-11-20	26.4	26.8	26.0	26.16	-0.3	-1.13	490732.0	12935696.1	387
2014-11-19	26.2	26.9	26.2	26.46	-0.04	-0.15	286782.0	7602494.7	280
2014-11-18	26.8	26.8	26.1	26.5	0.23	0.88	323902.0	8567635.3	310
2014-11-17	27.1	27.1	25.5	26.27	-0.77	-2.85	486742.0	12869928.6	416
2014-11-16	27.0	27.6	26.4	27.04	0.21	0.78	682889.0	18521405.3	592
2014-11-13	26.2	27.3	26.1	26.83	0.73	2.8	1160358.0	31081411.5	855
2014-11-12	25.6	26.4	25.1	26.1	0.39	1.52	353196.0	9145805.9	302
2014-11-11	25.7	26.0	25.6	25.71	-0.44	-1.68	448096.0	11535402.6	292
2014-11-10	25.3	26.5	25.3	26.15	1.09	4.35	925654.0	23929608.6	625
2014-11-09	24.9	25.2	24.65	25.06	0.21	0.85	232707.0	5780516.6	239
2014-11-06	25.3	25.3	24.75	24.85	-0.1	-0.4	149424.0	3725253.85	172
2014-11-05	25.1	25.6	24.5	24.95	-0.36	-1.42	290450.0	7220714.75	268
2014-11-04	25.5	26.4	25.2	25.31	-0.77	-2.95	425224.0	10925874.9	434
2014-11-03	26.0	27.4	26.0	26.08	-0.11	-0.42	1028041.0	27303793.4	813
2014-11-02	24.85	26.5	24.85	26.19	1.64	6.68	672702.0	17289808.05	576
2014-10-30	24.35	25.2	24.35	24.55	0.15	0.61	464101.0	11461792.8	381
2014-10-29	24.5	24.65	24.3	24.4	-0.18	-0.73	300655.0	7350333.0	230
2014-10-28	24.9	24.9	24.35	24.58	-0.3	-1.21	551428.0	13585668.75	424
2014-10-27	23.5	25.4	23.5	24.88	1.13	4.76	1369010.0	33701889.1	1079
2014-10-26	23.25	23.85	23.0	23.75	0.5	2.15	653777.0	15198998.9	403
2014-10-23	23.25	23.3	23.0	23.25	-0.19	-0.81	207514.0	4812430.5	137
2014-10-22	23.4	23.7	23.25	23.44	0.09	0.39	238040.0	5583681.9	185
2014-10-21	23.0	23.35	22.9	23.35	0.45	1.97	258717.0	6008105.25	157
2014-10-20	23.4	23.4	22.7	22.9	-0.3	-1.29	181970.0	4168448.8	126
2014-10-19	23.0	23.45	23.0	23.2	0.84	3.76	68260.0	1588560.45	90
2014-10-16	23.3	23.6	22.0	22.36	-1.54	-6.44	379335.0	8643921.4	268
2014-10-15	24.5	24.55	23.9	23.9	-0.57	-2.33	154575.0	3720603.6	165
2014-10-14	24.5	24.5	24.1	24.47	-0.13	-0.53	92099.0	2242096.8	108
2014-10-13	24.0	24.9	24.0	24.6	0.56	2.33	154455.0	3787204.1	141
2014-10-12	24.8	25.2	24.0	24.04	-1.77	-6.86	276709.0	6841809.95	242
2014-10-02	26.1	26.1	25.7	25.81	-0.39	-1.49	257416.0	6682529.2	197
2014-10-01	26.4	26.5	26.1	26.2	-0.19	-0.72	257538.0	6769110.5	167
2014-09-30	26.3	26.5	26.2	26.39	0.11	0.42	221151.0	5819249.2	149
2014-09-29	26.2	26.3	26.1	26.28	0.08	0.31	150270.0	3938082.6	120
2014-09-28	26.2	26.6	26.1	26.2	-0.07	-0.27	203289.0	5347720.0	174
2014-09-25	26.5	26.6	26.1	26.27	-0.04	-0.15	257852.0	6786701.0	161
2014-09-24	26.9	26.9	26.1	26.31	-0.68	-2.52	246249.0	6522374.1	238
2014-09-22	27.2	27.3	26.9	26.99	-0.45	-1.64	389244.0	10532972.4	253
2014-09-21	27.8	27.9	27.4	27.44	-0.34	-1.22	381282.0	10525789.6	192
2014-09-18	27.9	27.9	27.7	27.78	-0.03	-0.11	213931.0	5938120.4	151
2014-09-17	27.8	28.0	27.7	27.81	-0.1	-0.36	417715.0	11623111.4	205
2014-09-16	27.7	28.2	27.7	27.91	0.18	0.65	572212.0	16045670.9	348
2014-09-15	27.7	28.0	27.5	27.73	0.03	0.11	496903.0	13762063.3	306
2014-09-14	27.7	28.2	27.6	27.7	0.0	0.0	830952.0	23184630.4	431
2014-09-11	27.7	28.0	27.5	27.7	0.01	0.04	619556.0	17203704.7	403
2014-09-10	27.5	27.9	27.5	27.69	0.1	0.36	442161.0	12247575.2	301
2014-09-09	27.5	27.9	27.4	27.59	0.0	0.0	617065.0	17055319.3	237
2014-09-08	27.7	27.7	27.4	27.59	-0.15	-0.54	445791.0	12278494.2	255
2014-09-07	27.8	27.9	27.6	27.74	0.09	0.33	423994.0	11759082.1	261
2014-09-04	27.7	28.0	27.4	27.65	0.08	0.29	561074.0	15508377.4	374
2014-09-03	27.3	27.9	26.9	27.57	0.31	1.14	1281527.0	35083782.9	654
2014-09-02	27.5	27.5	27.2	27.26	-0.21	-0.76	328271.0	8966193.9	248
2014-09-01	27.7	27.9	27.4	27.47	-0.01	-0.04	730688.0	20229263.7	414
2014-08-31	27.5	27.7	27.2	27.48	0.06	0.22	553941.0	15214014.7	381
2014-08-28	27.4	27.7	27.1	27.42	0.2	0.73	752954.0	20615799.6	580
2014-08-27	27.4	27.5	26.9	27.22	-0.19	-0.69	416982.0	11340499.9	411
2014-08-26	26.3	27.7	26.2	27.41	1.11	4.22	1407601.0	38280535.8	925
2014-08-25	26.9	26.9	25.9	26.3	-0.44	-1.65	552288.0	14631520.8	379
2014-08-24	26.7	26.8	26.6	26.74	0.15	0.56	324900.0	8669718.4	219
2014-08-21	27.1	27.2	26.5	26.59	-0.48	-1.77	707148.0	18934715.5	345
2014-08-20	27.5	27.6	26.9	27.07	-0.5	-1.81	1212170.0	32916780.1	683
2014-08-19	26.7	28.6	26.6	27.57	0.92	3.45	2424352.0	67063123.9	1211
2014-08-18	26.8	26.9	26.5	26.65	-0.06	-0.22	298870.0	7990719.6	218
2014-08-17	26.5	26.8	26.5	26.71	0.19	0.72	322524.0	8589125.6	169
2014-08-14	26.6	26.8	26.5	26.52	-0.08	-0.3	251360.0	6706709.1	191
2014-08-13	26.6	26.8	26.6	26.6	-0.02	-0.08	203198.0	5419340.6	159
2014-08-12	26.7	26.8	26.5	26.62	-0.06	-0.22	240036.0	6400014.5	171
2014-08-11	26.8	26.9	26.5	26.68	-0.18	-0.67	300568.0	8027771.8	246
2014-08-10	26.5	27.0	26.5	26.86	0.2	0.75	394724.0	10550398.1	256
2014-08-07	26.9	27.0	26.5	26.66	-0.21	-0.78	242417.0	6484901.6	222
2014-08-06	27.0	27.2	26.7	26.87	0.2	0.75	638254.0	17190482.7	519
2014-08-05	26.0	27.0	26.0	26.67	0.72	2.77	1697791.0	45055051.7	909
2014-08-04	26.0	26.2	25.9	25.95	0.04	0.15	424677.0	11069345.3	240
2014-08-03	25.6	26.0	25.5	25.91	0.46	1.81	321730.0	8278512.9	227
2014-07-24	25.4	25.8	25.4	25.45	0.03	0.12	521814.0	13364695.1	238
2014-07-23	25.6	25.8	25.3	25.42	-0.16	-0.63	362638.0	9253567.5	236
2014-07-22	25.6	25.7	25.2	25.58	0.11	0.43	443376.0	11279583.8	254
2014-07-21	25.3	25.5	25.3	25.47	0.06	0.24	134904.0	3424409.1	86
2014-07-20	25.5	25.6	25.3	25.41	-0.08	-0.31	175884.0	4461640.7	111
2014-07-17	25.7	25.7	25.4	25.49	-0.31	-1.2	165151.0	4227085.7	125
2014-07-16	25.6	26.0	25.6	25.8	0.08	0.31	564076.0	14569043.3	264
2014-07-15	25.7	25.8	25.5	25.72	-0.08	-0.31	105821.0	2716257.5	106
2014-07-14	25.7	26.0	25.5	25.8	0.09	0.35	275278.0	7084961.7	203
2014-07-13	26.0	26.1	25.7	25.71	-0.3	-1.15	218799.0	5669781.5	171
2014-07-10	26.2	26.3	25.9	26.01	-0.3	-1.14	372177.0	9709886.3	277
2014-07-09	26.3	26.6	26.1	26.31	0.01	0.04	286101.0	7547095.5	250
2014-07-08	25.8	26.5	25.6	26.3	0.4	1.54	545422.0	14256882.7	331
2014-07-07	25.7	26.0	25.7	25.9	0.18	0.7	224625.0	5815760.2	161
2014-07-06	25.6	26.0	25.6	25.72	0.02	0.08	234373.0	6038465.8	164
2014-07-03	25.9	26.0	25.6	25.7	-0.14	-0.54	380407.0	9797079.0	230
2014-07-02	25.5	26.0	25.4	25.84	0.37	1.45	451534.0	11598730.9	225
2014-07-01	25.4	25.6	25.3	25.47	0.02	0.08	176450.0	4491295.8	149
2014-06-30	25.4	25.5	25.2	25.45	0.05	0.2	220516.0	5590565.6	155
2014-06-29	25.6	25.7	25.3	25.4	-0.1	-0.39	140158.0	3573649.5	132
2014-06-26	25.5	25.7	25.5	25.5	-0.18	-0.7	237265.0	6078408.2	167
2014-06-25	25.6	25.9	25.4	25.68	0.06	0.23	359853.0	9241228.9	227
2014-06-24	25.9	25.9	25.3	25.62	-0.2	-0.77	521610.0	13297706.3	361
2014-06-23	25.2	26.4	25.1	25.82	0.5	1.97	891468.0	22951143.0	503
2014-06-22	25.6	26.0	25.0	25.32	-0.11	-0.43	319288.0	8201758.9	223
2014-06-19	25.8	25.8	25.4	25.43	-0.37	-1.43	187906.0	4820990.7	155
2014-06-18	25.7	26.0	25.6	25.8	0.3	1.18	390950.0	10080296.2	269
2014-06-17	25.2	25.6	25.0	25.5	0.29	1.15	390947.0	9931058.2	245
2014-06-16	25.6	25.8	25.1	25.21	-0.44	-1.72	425129.0	10857413.7	318
2014-06-15	26.0	26.0	25.4	25.65	-0.45	-1.72	582144.0	14991943.5	388
2014-06-12	25.9	26.5	25.9	26.1	0.18	0.69	799695.0	20965343.5	507
2014-06-11	26.1	26.2	25.8	25.92	-0.26	-0.99	549719.0	14270509.7	363
2014-06-10	26.5	26.6	26.0	26.18	-0.33	-1.24	513064.0	13473302.4	376
2014-06-09	26.6	26.8	26.3	26.51	0.12	0.45	763589.0	20256271.9	419
2014-06-08	27.2	27.3	25.3	26.39	-0.64	-2.37	1088343.0	28715699.2	809
2014-06-05	27.7	27.7	27.0	27.03	-0.59	-2.14	913434.0	24892225.3	587
2014-06-04	27.7	28.0	27.5	27.62	-0.06	-0.22	1173794.0	32600840.0	680
2014-06-03	27.0	27.8	27.0	27.68	0.58	2.14	1151316.0	31646604.8	672
2014-06-02	27.1	27.1	26.8	27.1	0.0	0.0	332225.0	8967435.6	294
2014-06-01	27.4	27.4	27.0	27.1	-0.16	-0.59	831752.0	22593774.6	547
2014-05-29	27.9	28.0	27.0	27.26	-0.63	-2.26	1472094.0	40479402.8	773
2014-05-28	27.9	28.6	27.7	27.89	0.36	1.31	3599695.0	101202161.6	1652
2014-05-27	27.4	27.7	27.2	27.53	0.11	0.4	1103735.0	30275858.1	572
2014-05-26	27.5	27.5	27.3	27.42	-0.02	-0.07	708153.0	19405942.0	418
2014-05-25	27.3	27.9	27.1	27.44	0.0	0.0	1213653.0	33491934.4	653
2014-05-22	27.5	27.8	27.4	27.44	-0.07	-0.25	1002970.0	27631363.1	572
2014-05-21	27.6	27.7	27.3	27.51	-0.27	-0.97	1164458.0	32010947.1	761
2014-05-20	28.5	28.5	27.4	27.78	-0.37	-1.31	3024251.0	84338838.6	1498
2014-05-19	27.8	29.1	27.5	28.15	0.49	1.77	5920127.0	167807688.0	3153
2014-05-18	27.2	28.1	27.1	27.66	0.48	1.77	1936827.0	53477760.2	927
2014-05-15	27.2	27.6	27.0	27.18	-0.04	-0.15	1165399.0	31723968.9	552
2014-05-14	27.4	27.4	27.1	27.22	-0.11	-0.4	596495.0	16251382.5	403
2014-05-13	27.5	27.8	27.2	27.33	-0.05	-0.18	946712.0	26032937.4	595
2014-05-12	27.2	27.7	27.2	27.38	0.36	1.33	2082190.0	57176397.7	1019
2014-05-11	26.6	27.2	26.3	27.02	0.45	1.69	1909005.0	51134394.3	921
2014-05-08	26.6	26.8	26.5	26.57	-0.11	-0.41	648203.0	17265075.7	308
2014-05-07	26.7	26.8	26.3	26.68	0.02	0.08	782665.0	20844689.8	395
2014-05-06	27.0	27.1	26.4	26.66	-0.25	-0.93	804938.0	21597460.7	448
2014-05-05	27.0	27.2	26.9	26.91	-0.13	-0.48	848824.0	22901093.1	455
2014-05-04	27.0	27.5	26.8	27.04	0.1	0.37	1501626.0	40671139.2	753
2014-05-01	26.6	27.3	26.5	26.94	0.19	0.71	859765.0	23134837.9	573
2014-04-30	27.4	27.4	26.6	26.75	-0.53	-1.94	1090378.0	29314629.3	680
2014-04-29	27.9	28.2	27.0	27.28	-0.14	-0.51	1776246.0	49013210.5	1084
2014-04-28	27.2	28.0	26.5	27.42	0.41	1.52	3157328.0	86849477.4	1683
2014-04-27	28.6	29.0	26.7	27.01	-1.26	-4.46	3510996.0	97091837.0	2210
2014-04-24	28.2	29.6	28.0	28.27	0.52	1.87	4621603.0	132517442.8	2896
2014-04-23	26.0	28.2	25.9	27.75	1.86	7.18	5620434.0	151898989.0	2629
2014-04-22	25.4	26.3	25.4	25.89	0.48	1.89	2314634.0	60246660.9	1074
2014-04-21	25.7	25.7	25.1	25.41	-0.17	-0.66	1395358.0	35407204.2	723
2014-04-20	25.9	25.9	25.4	25.58	-0.22	-0.85	983416.0	25138304.9	677
2014-04-17	26.0	26.6	25.7	25.8	0.14	0.55	3011335.0	78931723.3	1468
2014-04-16	25.7	25.8	25.2	25.66	0.05	0.2	1186035.0	30227179.3	816
2014-04-15	25.6	26.3	25.3	25.61	0.15	0.59	2584255.0	66617056.8	1438
2014-04-14	23.95	25.9	23.9	25.46	1.52	6.35	3750389.0	94558227.95	2030
2014-04-13	24.1	24.1	23.85	23.94	-0.21	-0.87	695623.0	16683743.85	278
2014-04-10	24.3	24.3	24.05	24.15	0.0	0.0	330479.0	7989194.3	260
2014-04-09	24.3	25.0	23.8	24.15	-0.15	-0.62	2033078.0	49674858.8	1010
2014-04-08	24.15	24.35	24.0	24.3	0.15	0.62	614434.0	14901865.6	305
2014-04-07	24.0	24.2	24.0	24.15	0.15	0.63	645373.0	15563802.0	281
2014-04-06	24.1	24.1	23.95	24.0	-0.1	-0.41	538412.0	12930962.45	237
2014-04-03	24.2	24.35	24.0	24.1	-0.15	-0.62	491382.0	11863258.55	265
2014-04-02	24.2	24.55	24.05	24.25	0.15	0.62	1110621.0	26993440.3	573
2014-04-01	23.8	24.3	23.8	24.1	0.35	1.47	667662.0	16059418.35	386
2014-03-31	23.85	23.85	23.7	23.75	-0.1	-0.42	330794.0	7858448.4	203
2014-03-30	23.85	24.1	23.7	23.85	0.1	0.42	396414.0	9468257.75	266
2014-03-27	24.15	24.15	23.75	23.75	-0.35	-1.45	625998.0	14966040.85	396
2014-03-26	24.25	24.25	24.0	24.1	-0.15	-0.62	612020.0	14736227.9	352
2014-03-25	24.0	24.3	23.9	24.25	0.35	1.46	720222.0	17374626.4	429
2014-03-24	23.75	24.0	23.75	23.9	0.15	0.63	506294.0	12087358.65	343
2014-03-23	23.7	23.8	23.6	23.75	0.05	0.21	391157.0	9273494.15	253
2014-03-20	23.9	23.9	23.65	23.7	-0.15	-0.63	402456.0	9552447.7	345
2014-03-19	24.35	24.35	23.8	23.85	-0.4	-1.65	1414590.0	33895790.85	891
2014-03-18	24.4	25.2	24.25	24.25	0.05	0.21	3103823.0	76449929.95	1855
2014-03-17	23.95	24.4	23.9	24.2	0.2	0.83	913212.0	22049199.65	488
2014-03-16	23.65	24.15	23.65	24.0	0.25	1.05	972700.0	23259559.65	500
2014-03-13	23.7	23.8	23.6	23.75	0.05	0.21	389152.0	9228038.45	278
2014-03-12	24.0	24.0	23.6	23.7	-0.25	-1.04	670310.0	15941979.0	393
2014-03-11	23.25	24.0	23.25	23.95	0.65	2.79	1201012.0	28426980.6	741
2014-03-10	23.4	23.4	23.15	23.3	-0.1	-0.43	306148.0	7123734.45	228
2014-03-09	23.35	23.4	23.3	23.4	0.1	0.43	276999.0	6465880.1	180
2014-03-06	23.25	23.35	23.2	23.3	0.0	0.0	270628.0	6294007.35	225
2014-03-05	23.45	23.55	23.05	23.3	-0.15	-0.64	610557.0	14245995.65	420
2014-03-04	23.25	23.45	23.25	23.45	0.15	0.64	207004.0	4836051.8	177
2014-03-03	23.4	23.45	23.1	23.3	-0.1	-0.43	505695.0	11781754.45	302
2014-03-02	23.5	23.55	23.3	23.4	-0.15	-0.64	391794.0	9188677.7	247
2014-02-27	23.4	23.55	23.4	23.55	0.1	0.43	207761.0	4879047.4	177
2014-02-26	23.45	23.45	23.35	23.45	-0.05	-0.21	203210.0	4758299.85	154
2014-02-25	23.45	23.5	23.4	23.5	0.0	0.0	145251.0	3403139.25	140
2014-02-24	23.5	23.6	23.4	23.5	0.0	0.0	148852.0	3499242.5	141
2014-02-23	23.5	23.6	23.35	23.5	0.0	0.0	412289.0	9665326.75	190
2014-02-20	23.5	23.55	23.45	23.5	0.05	0.21	191136.0	4492168.25	129
2014-02-19	23.4	23.5	23.4	23.45	-0.05	-0.21	213622.0	5008467.65	117
2014-02-18	23.4	23.6	23.4	23.5	0.0	0.0	452408.0	10619381.15	249
2014-02-17	23.4	23.6	23.35	23.5	0.15	0.64	556387.0	13066185.0	344
2014-02-16	23.35	23.7	23.3	23.35	0.05	0.21	384331.0	9014280.45	268
2014-02-13	23.35	23.45	23.2	23.3	-0.05	-0.21	393833.0	9173770.15	231
2014-02-12	23.4	23.55	23.3	23.35	-0.1	-0.43	399261.0	9343362.95	322
2014-02-11	23.6	23.6	23.35	23.45	-0.1	-0.42	383028.0	8978854.15	340
2014-02-10	23.8	23.8	23.55	23.55	-0.25	-1.05	520819.0	12309208.7	469
2014-02-09	24.45	24.5	23.8	23.8	-0.45	-1.86	1185378.0	28539610.7	906
2014-02-06	24.05	24.6	23.95	24.25	0.15	0.62	804873.0	19482997.8	688
2014-02-05	24.0	24.35	23.85	24.1	0.15	0.63	800691.0	19289389.3	621
2014-02-04	23.35	23.95	23.3	23.95	0.25	1.05	697651.0	16484033.7	480
2014-02-03	23.1	23.95	23.1	23.7	0.65	2.82	1163545.0	27505479.95	834
2014-02-02	23.1	23.2	23.0	23.05	-0.05	-0.22	443662.0	10259783.1	288
2014-01-30	23.25	23.25	23.0	23.1	-0.25	-1.07	246206.0	5692695.85	270
2014-01-29	23.5	23.5	23.15	23.35	0.05	0.21	446407.0	10407922.95	395
2014-01-28	23.2	23.6	23.1	23.3	0.35	1.53	653829.0	15230718.4	526
2014-01-27	23.0	23.6	22.9	22.95	-0.05	-0.22	611933.0	14195797.0	618
2014-01-26	23.45	23.45	23.0	23.0	-0.55	-2.34	360049.0	8343049.6	433
2014-01-23	23.85	23.9	23.45	23.55	-0.25	-1.05	306129.0	7249817.65	252
2014-01-22	24.0	24.0	23.6	23.8	-0.2	-0.83	272964.0	6492174.25	214
2014-01-21	23.5	24.1	23.5	24.0	0.2	0.84	445137.0	10591141.45	307
2014-01-20	23.7	24.1	23.0	23.8	-0.6	-2.46	707433.0	16773649.35	568
2014-01-19	24.35	24.4	24.25	24.4	0.05	0.21	193119.0	4690147.35	176
2014-01-16	24.6	24.65	24.35	24.35	-0.3	-1.22	311961.0	7627037.9	268
2014-01-15	25.1	25.3	24.65	24.65	-0.3	-1.2	425570.0	10577228.5	364
2014-01-14	25.3	25.4	24.8	24.95	-0.55	-2.16	818316.0	20409637.65	514
2014-01-13	25.2	25.5	24.95	25.5	0.3	1.19	425439.0	10672231.4	352
2014-01-12	24.4	25.2	24.4	25.2	0.7	2.86	1033815.0	25736182.35	607
2014-01-09	24.55	24.75	24.35	24.5	-0.05	-0.2	442655.0	10853512.1	344
2014-01-08	24.75	24.75	24.45	24.55	-0.25	-1.01	415884.0	10213009.3	366
2014-01-07	25.2	25.5	24.6	24.8	-0.4	-1.59	1097338.0	27233369.55	855
2014-01-06	24.4	25.2	24.2	25.2	0.8	3.28	1080746.0	26583662.75	672
2014-01-05	24.15	24.8	24.1	24.4	0.35	1.46	1171367.0	28700369.05	812
2014-01-02	23.65	24.4	23.65	24.05	0.35	1.48	1189429.0	28626996.45	918
2014-01-01	23.65	23.85	23.65	23.7	-0.15	-0.63	549300.0	13018049.4	360
2013-12-31	23.0	23.85	22.95	23.85	0.85	3.7	1706473.0	40055528.0	1011
2013-12-30	22.85	23.05	22.65	23.0	0.15	0.66	804278.0	18407117.3	503
2013-12-29	22.7	22.9	22.7	22.85	0.2	0.88	568171.0	12952029.35	412
2013-12-26	22.5	22.7	22.5	22.65	0.15	0.67	422726.0	9558655.05	268
2013-12-25	22.5	22.55	22.45	22.5	-0.05	-0.22	173116.0	3892728.55	150
2013-12-24	22.65	22.65	22.45	22.55	-0.1	-0.44	253554.0	5717016.6	192
2013-12-23	22.5	22.75	22.4	22.65	0.1	0.44	664165.0	15005612.95	468
2013-12-22	22.55	22.7	22.45	22.55	0.1	0.45	592844.0	13375046.8	389
2013-12-19	22.55	22.6	22.45	22.45	-0.1	-0.44	365780.0	8234816.55	261
2013-12-18	22.6	22.65	22.45	22.55	-0.05	-0.22	405299.0	9125308.85	313
2013-12-17	23.0	23.0	22.6	22.6	-0.4	-1.74	718053.0	16367486.55	516
2013-12-16	22.4	23.35	22.4	23.0	0.7	3.14	2067405.0	47518148.6	1285
2013-12-15	22.25	22.4	22.25	22.3	0.05	0.22	235621.0	5258643.35	146
2013-12-12	22.2	22.3	22.2	22.25	0.0	0.0	172852.0	3844750.05	156
2013-12-11	22.35	22.4	22.25	22.25	-0.2	-0.89	330679.0	7376807.7	203
2013-12-10	22.35	22.5	22.35	22.45	0.05	0.22	212972.0	4774056.0	170
2013-12-09	22.35	22.5	22.35	22.4	-0.05	-0.22	344346.0	7712532.05	242
2013-12-08	22.55	22.6	22.4	22.45	-0.05	-0.22	315551.0	7104841.45	244
2013-12-05	22.65	22.65	22.4	22.5	-0.15	-0.66	514464.0	11582777.75	378
2013-12-04	22.15	22.75	22.1	22.65	0.45	2.03	982608.0	22037801.0	748
2013-12-03	22.75	22.9	22.1	22.2	-0.55	-2.42	1622238.0	36449879.1	902
2013-12-02	21.95	22.85	21.95	22.75	0.8	3.64	1974346.0	44504907.3	1111
2013-12-01	22.0	22.0	21.9	21.95	0.05	0.23	253841.0	5573967.9	210
2013-11-28	22.1	22.15	21.85	21.9	-0.2	-0.9	568998.0	12499946.05	414
2013-11-27	22.2	22.2	22.0	22.1	-0.1	-0.45	482166.0	10643833.4	313
2013-11-26	22.2	22.35	22.15	22.2	-0.1	-0.45	191542.0	4256976.65	164
2013-11-25	22.25	22.3	22.2	22.3	0.0	0.0	201275.0	4477268.1	141
2013-11-24	22.3	22.35	22.2	22.3	-0.05	-0.22	322571.0	7182921.1	159
2013-11-21	22.35	22.4	22.25	22.35	0.0	0.0	366869.0	8186582.95	214
2013-11-20	22.5	22.55	22.35	22.35	-0.2	-0.89	274943.0	6171113.95	187
2013-11-19	22.4	22.6	22.3	22.55	0.25	1.12	692833.0	15589692.55	416
2013-11-18	22.25	22.55	22.2	22.3	0.05	0.22	1105926.0	24814827.1	502
2013-11-17	22.25	22.4	22.2	22.25	0.0	0.0	409047.0	9121896.15	231
2013-11-14	22.25	22.3	22.2	22.25	0.1	0.45	380882.0	8478909.75	251
2013-11-13	22.3	22.35	22.15	22.15	-0.15	-0.67	267562.0	5954780.0	197
2013-11-12	22.45	22.45	22.3	22.3	-0.1	-0.45	274546.0	6142995.8	188
2013-11-11	22.45	22.45	22.35	22.4	-0.05	-0.22	173260.0	3886027.6	146
2013-11-10	22.65	22.65	22.45	22.45	-0.05	-0.22	225256.0	5076799.25	166
2013-11-07	22.5	22.55	22.45	22.5	0.0	0.0	350862.0	7896517.8	181
2013-11-06	22.6	22.65	22.4	22.5	-0.1	-0.44	407038.0	9156792.5	286
2013-11-05	22.55	22.75	22.5	22.6	0.1	0.44	470976.0	10644714.2	261
2013-11-04	22.3	22.7	22.25	22.5	0.25	1.12	559171.0	12588925.7	415
2013-11-03	22.25	22.4	22.15	22.25	-0.05	-0.22	298757.0	6661131.6	230
2013-10-31	22.25	22.35	22.2	22.3	0.05	0.22	270232.0	6016601.6	168
2013-10-30	22.35	22.35	22.2	22.25	-0.05	-0.22	165345.0	3682018.9	139
2013-10-29	22.4	22.4	22.15	22.3	-0.05	-0.22	180643.0	4018971.5	178
2013-10-28	22.45	22.45	22.0	22.35	-0.15	-0.67	256957.0	5745810.65	227
2013-10-27	22.6	22.6	22.4	22.5	-0.2	-0.88	388390.0	8734355.95	266
2013-10-24	22.8	22.8	22.6	22.7	-0.1	-0.44	270859.0	6143301.85	158
2013-10-23	22.65	22.8	22.6	22.8	0.1	0.44	183540.0	4162419.7	143
2013-10-22	22.75	22.75	22.6	22.7	-0.05	-0.22	115687.0	2621895.05	131
2013-10-21	22.65	22.75	22.6	22.75	0.15	0.66	136973.0	3104397.5	139
2013-10-20	22.6	22.75	22.6	22.6	0.3	1.35	215987.0	4894909.55	185
2013-10-10	22.4	22.55	22.3	22.3	-0.05	-0.22	263064.0	5895421.2	279
2013-10-09	22.4	23.0	22.2	22.35	-0.05	-0.22	527326.0	11922728.35	415
2013-10-08	22.5	22.55	22.4	22.4	-0.15	-0.67	166495.0	3741661.7	194
2013-10-07	22.8	22.85	22.5	22.55	-0.3	-1.31	291599.0	6603281.25	269
2013-10-06	23.05	23.1	22.0	22.85	-0.2	-0.87	315468.0	7187453.1	307
2013-10-03	23.15	23.2	23.0	23.05	0.0	0.0	232616.0	5368169.3	202
2013-10-02	23.15	23.3	23.05	23.05	-0.05	-0.22	310297.0	7191383.35	262
2013-10-01	23.05	23.1	22.85	23.1	0.1	0.43	193136.0	4449820.4	204
2013-09-30	23.3	23.3	22.95	23.0	-0.25	-1.08	444112.0	10247544.85	337
2013-09-29	23.4	23.9	23.2	23.25	-0.05	-0.21	1260942.0	29691571.7	737
2013-09-26	23.4	23.45	23.2	23.3	-0.15	-0.64	310737.0	7253144.9	259
2013-09-25	23.4	23.55	23.2	23.45	0.05	0.21	287811.0	6738568.05	216
2013-09-24	23.5	23.5	23.35	23.4	-0.1	-0.43	236814.0	5546612.0	196
2013-09-19	23.5	23.6	23.35	23.5	0.1	0.43	392808.0	9219779.6	314
2013-09-18	23.5	23.5	23.2	23.4	-0.1	-0.43	489960.0	11437066.35	349
2013-09-17	23.7	23.85	23.5	23.5	-0.25	-1.05	869226.0	20553338.1	591
2013-09-16	23.15	23.75	23.1	23.75	0.45	1.93	1416381.0	33091368.85	808
2013-09-15	22.55	23.3	22.5	23.3	1.0	4.48	1610465.0	36767129.85	900
2013-09-12	21.6	22.5	21.6	22.3	0.75	3.48	2467119.0	54857374.55	1350
2013-09-11	21.6	21.65	21.45	21.55	0.0	0.0	616074.0	13268820.6	431
2013-09-10	21.6	21.7	21.45	21.55	0.5	2.38	875882.0	18880439.9	543
2013-09-09	21.3	21.45	20.8	21.05	-0.4	-1.86	641419.0	13500773.1	481
2013-09-08	21.7	21.85	21.4	21.45	-0.15	-0.69	558430.0	12087919.0	416
2013-09-05	21.9	22.1	21.6	21.6	-0.3	-1.37	461307.0	10041380.45	450
2013-09-04	22.15	22.15	21.75	21.9	-0.35	-1.57	422802.0	9279208.85	352
2013-09-03	22.8	22.85	22.05	22.25	-0.5	-2.2	752807.0	16878027.7	512
2013-09-02	22.95	22.95	22.6	22.75	-0.05	-0.22	701079.0	15970226.9	445
2013-09-01	22.8	22.95	22.7	22.8	0.35	1.56	834348.0	19049204.65	538
2013-08-29	22.65	23.1	22.3	22.45	0.15	0.67	1095747.0	24805894.1	870
2013-08-28	21.6	23.1	21.55	22.3	-1.1	-4.7	2013137.0	45402618.5	1503
2013-08-27	25.6	25.6	23.4	23.4	-2.6	-10.0	1763745.0	42410138.75	1336
2013-08-26	26.3	26.3	25.7	26.0	-0.3	-1.14	653879.0	17006285.5	540
2013-08-25	26.6	26.6	26.2	26.3	-0.2	-0.75	504177.0	13310066.0	400
2013-08-22	26.5	26.6	26.4	26.5	0.0	0.0	424311.0	11231391.0	390
2013-08-21	26.5	26.6	26.4	26.5	0.0	0.0	425965.0	11291752.1	302
2013-08-20	26.6	26.7	26.4	26.5	-0.1	-0.38	518525.0	13768181.6	421
2013-08-19	26.6	26.8	26.4	26.6	0.0	0.0	597957.0	15900655.1	442
2013-08-18	26.5	26.7	26.5	26.6	0.1	0.38	494863.0	13146425.3	362
2013-08-15	26.5	26.7	26.2	26.5	0.1	0.38	636900.0	16877996.9	465
2013-08-14	26.6	26.6	26.4	26.4	-0.3	-1.12	470610.0	12463774.2	375
2013-08-13	26.5	26.8	26.4	26.7	0.3	1.14	681698.0	18135004.1	496
2013-08-05	26.4	26.5	26.3	26.4	0.0	0.0	340570.0	8981687.6	357
2013-08-04	26.4	26.6	26.3	26.4	0.0	0.0	654107.0	17313748.9	517
2013-08-01	26.5	26.5	26.2	26.4	-0.1	-0.38	685642.0	18098392.9	606
2013-07-31	26.7	27.0	26.5	26.5	-0.1	-0.38	970864.0	25946213.3	775
2013-07-30	26.3	27.7	26.0	26.6	0.4	1.53	3169735.0	85534419.4	2163
2013-07-29	26.3	26.4	26.0	26.2	-0.1	-0.38	507511.0	13296449.7	409
2013-07-28	26.6	26.6	26.3	26.3	-0.2	-0.75	422212.0	11161704.8	397
2013-07-25	26.6	26.7	26.4	26.5	-0.1	-0.38	644079.0	17067867.3	576
2013-07-24	26.9	27.2	26.5	26.6	-0.2	-0.75	1328650.0	35603122.8	948
2013-07-23	26.9	27.2	26.7	26.8	0.0	0.0	1744636.0	46967601.5	1044
2013-07-22	26.6	27.1	26.6	26.8	0.2	0.75	992974.0	26643057.4	775
2013-07-21	26.4	26.9	26.3	26.6	0.0	0.0	948403.0	25325080.7	769
2013-07-18	26.7	27.3	26.3	26.6	0.0	0.0	1665517.0	44762162.2	1506
2013-07-17	27.0	27.0	26.4	26.6	-0.4	-1.48	1566676.0	41684126.5	1428
2013-07-16	27.6	27.6	26.9	27.0	-0.6	-2.17	1869075.0	50920681.5	1389
2013-07-15	28.1	28.1	27.6	27.6	-0.5	-1.78	2188526.0	60747927.7	1684
2013-07-14	27.5	28.4	27.1	28.1	0.6	2.18	3014030.0	83660609.8	2177
2013-07-11	28.2	28.2	27.4	27.5	-0.7	-2.48	3215198.0	89110521.7	2394
2013-07-10	28.9	29.2	27.9	28.2	-0.7	-2.42	3463005.0	98099070.8	2372
2013-07-09	29.9	30.0	28.7	28.9	-0.9	-3.02	3559651.0	104192429.7	2640
2013-07-08	29.5	30.0	29.0	29.8	0.1	0.34	3265204.0	96380588.0	2536
2013-07-07	30.3	30.4	29.6	29.7	-0.5	-1.66	2780998.0	83360923.0	2321
2013-07-04	31.0	31.1	30.0	30.2	-0.6	-1.95	4880776.0	148834148.1	3730
2013-07-03	32.0	32.4	30.2	30.8	-1.3	-4.05	5909918.0	184188809.5	5143
2013-07-02	33.7	34.3	31.7	32.1	-2.2	-6.41	6264042.0	205183928.8	6068
2013-07-01	41.9	41.9	34.3	34.3	-3.8	-9.97	6839008.0	246981688.7	6876
2013-06-30	38.1	38.1	38.1	38.1	3.4	9.8	249404.0	9502292.4	205
2013-06-26	34.1	34.8	33.8	34.7	0.7	2.06	278643.0	9557183.9	276
2013-06-25	33.7	34.3	33.7	34.0	0.1	0.29	174191.0	5926569.6	178
2013-06-24	33.8	34.1	33.3	33.9	0.2	0.59	276027.0	9330332.3	301
2013-06-23	33.4	33.8	33.4	33.7	0.3	0.9	118710.0	3982708.1	138
2013-06-22	32.7	33.4	32.5	33.4	0.5	1.52	77509.0	2554514.1	118
2013-06-19	32.9	33.0	32.4	32.9	0.3	0.92	135468.0	4441457.0	197
2013-06-18	32.1	32.7	31.9	32.6	0.4	1.24	173224.0	5598424.4	239
2013-06-17	31.6	32.5	31.6	32.2	0.5	1.58	388281.0	12446130.7	481
2013-06-16	32.0	32.5	31.0	31.7	-0.3	-0.94	423750.0	13405520.6	441
2013-06-15	32.4	32.8	30.8	32.0	-1.0	-3.03	448777.0	14220338.3	630
2013-06-12	32.9	34.7	32.9	33.0	0.0	0.0	1473396.0	49618354.0	1696
2013-06-11	32.8	33.0	32.6	33.0	0.0	0.0	78759.0	2584081.5	121
2013-06-10	33.3	33.3	32.7	33.0	-0.2	-0.6	224615.0	7421430.1	196
2013-06-09	33.3	33.4	33.2	33.2	-0.1	-0.3	72204.0	2404793.7	129
2013-06-08	33.4	33.6	33.3	33.3	-0.1	-0.3	110655.0	3698970.8	207
2013-06-05	33.2	33.7	33.1	33.4	-0.1	-0.3	140019.0	4677501.9	191
2013-06-04	33.4	33.7	33.2	33.5	-0.1	-0.3	131724.0	4403426.6	200
2013-06-03	33.8	34.1	33.4	33.6	-0.2	-0.59	302222.0	10183994.8	380
2013-06-02	33.8	34.0	33.6	33.8	-0.1	-0.29	127991.0	4323161.0	199
2013-06-01	34.0	34.6	33.6	33.9	-0.3	-0.88	265452.0	9010219.4	368
2013-05-29	34.7	34.7	34.2	34.2	-0.5	-1.44	125278.0	4306708.4	182
2013-05-28	35.0	35.0	34.6	34.7	-0.3	-0.86	277686.0	9638724.8	410
2013-05-27	34.0	35.9	33.8	35.0	1.0	2.94	819585.0	28669742.9	902
2013-05-26	34.5	34.5	33.7	34.0	-0.4	-1.16	344791.0	11739597.1	351
2013-05-25	34.0	34.5	33.0	34.4	0.0	0.0	234499.0	7962269.8	279
2013-05-22	34.1	34.4	33.9	34.4	0.2	0.58	138861.0	4739432.4	205
2013-05-21	34.4	34.4	34.0	34.2	0.0	0.0	118617.0	4055763.2	197
2013-05-20	34.5	34.5	34.2	34.2	-0.5	-1.44	91604.0	3147024.3	151
2013-05-19	34.9	34.9	34.3	34.7	-0.2	-0.57	249491.0	8618070.6	323
2013-05-18	34.8	35.6	34.5	34.9	0.3	0.87	312731.0	10876147.3	401
2013-05-15	34.0	34.7	32.1	34.6	-0.3	-0.86	208052.0	6973915.2	373
2013-05-14	35.1	35.1	33.1	34.9	-0.3	-0.85	339401.0	11578758.4	426
2013-05-13	35.3	35.3	34.6	35.2	-0.1	-0.28	128705.0	4494365.9	222
2013-05-12	35.3	35.4	34.9	35.3	0.0	0.0	90999.0	3192935.1	186
2013-05-11	35.7	35.8	35.0	35.3	-0.2	-0.56	200223.0	7082964.9	270
2013-05-08	35.5	35.7	35.3	35.5	0.1	0.28	116116.0	4128559.8	190
2013-05-07	35.4	35.6	35.2	35.4	-0.2	-0.56	93657.0	3313976.2	154
2013-05-06	35.9	36.0	35.4	35.6	-0.1	-0.28	167148.0	5973005.1	224
2013-05-05	35.8	36.0	35.7	35.7	-0.2	-0.56	104952.0	3761671.9	178
2013-05-04	36.0	36.4	35.8	35.9	-0.1	-0.28	185575.0	6672829.0	196
2013-05-01	36.1	36.6	35.8	36.0	-0.1	-0.28	191930.0	6940243.2	227
2013-04-30	36.0	36.5	35.7	36.1	0.1	0.28	230759.0	8322642.4	242
2013-04-29	35.3	36.3	35.3	36.0	-0.1	-0.28	128695.0	4626873.4	154
2013-04-28	35.8	36.2	35.2	36.1	0.1	0.28	276012.0	9825779.8	318
2013-04-27	36.5	36.6	35.9	36.0	-0.6	-1.64	302129.0	10916908.0	370
2013-04-24	35.3	36.9	34.9	36.6	1.5	4.27	724649.0	26123551.5	952
2013-04-23	35.5	35.5	34.7	35.1	-0.4	-1.13	380075.0	13352615.2	433
2013-04-22	36.6	36.9	34.9	35.5	-1.4	-3.79	729378.0	25900154.0	873
2013-04-21	37.0	37.4	36.6	36.9	-0.2	-0.54	135041.0	4990475.1	166
2013-04-20	36.8	37.5	36.6	37.1	0.3	0.82	144002.0	5333445.0	148
2013-04-17	37.0	37.4	36.2	36.8	-0.2	-0.54	190248.0	6966745.1	199
2013-04-16	37.5	37.6	36.6	37.0	-0.5	-1.33	263137.0	9763898.3	313
2013-04-15	37.5	37.7	37.1	37.5	-0.3	-0.79	145849.0	5449323.7	185
2013-04-14	37.6	38.1	37.2	37.8	-0.2	-0.53	365777.0	13804539.3	400
2013-04-13	38.0	38.2	37.4	38.0	0.2	0.53	302373.0	11418788.9	340
2013-04-10	38.0	39.8	37.2	37.8	-0.2	-0.53	598749.0	22996313.3	652
2013-04-09	38.5	38.7	37.0	38.0	-0.4	-1.04	452845.0	17240256.4	506
2013-04-08	36.1	39.0	36.1	38.4	2.3	6.37	512738.0	19193127.6	620
2013-04-07	35.5	36.3	35.3	36.1	0.4	1.12	225480.0	8115037.6	217
2013-04-06	35.7	35.9	35.4	35.7	-0.3	-0.83	132382.0	4705873.5	153
2013-04-03	36.0	36.2	35.7	36.0	0.0	0.0	205795.0	7390559.8	167
2013-04-02	35.8	36.6	35.5	36.0	0.3	0.84	382128.0	13744146.1	386
2013-04-01	35.7	36.2	35.4	35.7	-0.3	-0.83	181258.0	6470182.8	209
2013-03-31	35.9	36.6	35.4	36.0	0.0	0.0	198407.0	7156276.0	197
2013-03-30	36.5	36.9	35.9	36.0	-0.4	-1.1	179012.0	6508426.5	200
2013-03-27	36.8	37.0	36.4	36.4	-0.6	-1.62	170429.0	6264301.1	213
2013-03-26	36.9	37.5	36.6	37.0	0.0	0.0	159952.0	5899493.1	210
2013-03-25	37.0	37.4	36.6	37.0	0.1	0.27	163726.0	6054836.8	231
2013-03-24	37.5	37.7	36.8	36.9	-0.8	-2.12	178038.0	6623994.0	250
2013-03-23	37.5	37.7	37.0	37.7	0.0	0.0	158195.0	5900820.0	215
2013-03-20	37.4	37.9	37.4	37.7	0.2	0.53	172407.0	6482773.8	263
2013-03-19	39.0	40.0	37.5	37.5	-1.7	-4.34	1077225.0	41733748.4	817
2013-03-18	39.1	39.6	38.5	39.2	0.2	0.51	314258.0	12256140.3	268
2013-03-17	38.1	39.5	38.0	39.0	0.8	2.09	362434.0	14066682.4	395
2013-03-16	38.0	38.8	38.0	38.2	-0.3	-0.78	190036.0	7284100.7	233
2013-03-13	37.9	38.5	37.6	38.5	0.8	2.12	136925.0	5221502.9	206
2013-03-12	38.3	38.4	37.7	37.7	-0.6	-1.57	161092.0	6142565.9	200
2013-03-11	38.1	38.8	38.0	38.3	0.0	0.0	252792.0	9694460.7	290
2013-03-10	38.0	38.9	37.7	38.3	0.3	0.79	352965.0	13483041.2	445
2013-03-09	37.3	38.1	37.2	38.0	0.8	2.15	478971.0	18036513.0	552
2013-03-06	35.3	37.4	35.3	37.2	1.8	5.08	640982.0	23255828.2	711
2013-03-05	35.3	35.9	35.0	35.4	0.1	0.28	387157.0	13661990.0	419
2013-03-04	34.8	35.6	34.8	35.3	0.4	1.15	252759.0	8884723.2	327
2013-03-03	35.0	35.1	34.6	34.9	-0.1	-0.29	275067.0	9575627.6	241
2013-03-02	34.9	35.4	34.9	35.0	0.1	0.29	245849.0	8617070.5	305
2013-02-27	34.9	35.5	34.6	34.9	-0.1	-0.29	501406.0	17552230.8	725
2013-02-26	34.5	35.4	33.1	35.0	-1.4	-3.85	2099162.0	71138180.8	2646
2013-02-25	41.0	43.5	36.4	36.4	-4.0	-9.9	2918524.0	111934460.9	3877
2013-02-24	36.2	40.4	36.0	40.4	3.6	9.78	1007221.0	39153730.1	921
2013-02-23	36.5	36.8	36.1	36.8	0.3	0.82	76904.0	2806422.4	100
2013-02-20	36.5	37.0	36.1	36.5	0.0	0.0	85213.0	3105330.8	167
2013-02-19	36.7	36.9	36.2	36.5	-0.2	-0.54	43626.0	1587658.0	96
2013-02-18	36.3	36.9	36.2	36.7	0.0	0.0	129289.0	4716813.2	166
2013-02-17	35.8	37.1	35.7	36.7	1.0	2.8	226537.0	8265712.7	387
2013-02-16	36.1	36.1	35.7	35.7	-0.6	-1.65	139972.0	5010241.9	184
2013-02-13	36.3	36.5	36.0	36.3	-0.1	-0.27	87718.0	3170262.8	142
2013-02-12	36.2	36.4	36.0	36.4	0.3	0.83	147570.0	5332906.2	136
2013-02-11	36.6	36.7	36.0	36.1	-0.3	-0.82	126548.0	4576141.0	189
2013-02-10	36.5	37.1	36.0	36.4	0.3	0.83	282662.0	10307732.3	444
2013-02-09	35.9	36.8	34.9	36.1	0.3	0.84	1873658.0	71797786.6	612
2013-02-06	37.6	38.0	35.0	35.8	-2.2	-5.79	329192.0	11896116.5	403
2013-02-05	38.5	38.5	37.0	38.0	-0.8	-2.06	221723.0	8303190.5	337
2013-02-04	38.1	38.9	38.0	38.8	0.4	1.04	131490.0	5059993.4	228
2013-02-03	39.3	39.3	38.4	38.4	-1.1	-2.78	280923.0	10835006.7	342
2013-02-02	39.5	39.6	38.3	39.5	0.2	0.51	297187.0	11564742.2	353
2013-01-30	40.0	40.0	39.3	39.3	-0.7	-1.75	133587.0	5291699.1	205
2013-01-29	40.5	40.7	39.8	40.0	-0.7	-1.72	182960.0	7337385.3	270
2013-01-28	41.0	41.0	40.0	40.7	0.1	0.25	85955.0	3466011.7	170
2013-01-27	40.1	41.2	40.1	40.6	-0.1	-0.25	124828.0	5055898.2	224
2013-01-26	42.0	42.2	40.7	40.7	-1.2	-2.86	212103.0	8744799.8	342
2013-01-23	42.0	42.4	41.6	41.9	0.0	0.0	125713.0	5248607.1	215
2013-01-22	41.2	42.2	41.2	41.9	0.4	0.96	149586.0	6248580.1	217
2013-01-21	41.7	41.8	40.1	41.5	-0.2	-0.48	159749.0	6583541.8	241
2013-01-20	41.5	42.0	41.4	41.7	0.3	0.72	335956.0	14054500.8	411
2013-01-19	40.9	41.4	40.0	41.4	1.7	4.28	126717.0	5182764.5	287
2013-01-16	40.0	41.8	39.4	39.7	-0.3	-0.75	277602.0	11148640.4	303
2013-01-15	39.3	40.2	39.0	40.0	0.4	1.01	134289.0	5291155.1	196
2013-01-14	39.2	39.6	38.8	39.6	0.1	0.25	110986.0	4348153.9	148
2013-01-13	39.7	39.8	38.5	39.5	-0.2	-0.5	121580.0	4774181.7	174
2013-01-12	39.6	40.0	39.3	39.7	0.0	0.0	133871.0	5300307.2	240
2013-01-09	39.4	41.0	39.1	39.7	0.2	0.51	221386.0	8812826.2	334
2013-01-08	40.2	40.4	39.3	39.5	-1.3	-3.19	162239.0	6444750.5	250
2013-01-07	41.0	41.3	40.6	40.8	-0.2	-0.49	156879.0	6414457.8	284
2013-01-06	41.7	42.6	40.9	41.0	-0.1	-0.24	386361.0	16056613.4	584
2013-01-05	39.4	41.4	39.1	41.1	1.9	4.85	415152.0	16730763.8	525
2013-01-02	37.8	39.6	37.8	39.2	1.2	3.16	456651.0	17714497.7	561
2013-01-01	37.1	39.2	37.0	38.0	1.0	2.7	871029.0	33419969.3	1086
2012-12-31	37.0	37.5	36.8	37.0	0.1	0.27	205316.0	7613983.3	284
2012-12-30	37.5	37.5	36.8	36.9	-0.4	-1.07	162314.0	6015680.8	221
2012-12-29	37.8	37.9	37.0	37.3	0.1	0.27	534711.0	19995987.5	492
2012-12-26	37.4	37.6	36.5	37.2	0.1	0.27	254325.0	9408622.0	318
2012-12-25	36.5	37.9	36.3	37.1	0.7	1.92	668645.0	24784706.8	915
2012-12-24	35.9	36.9	35.6	36.4	0.5	1.39	399615.0	14505562.6	425
2012-12-23	35.9	36.0	35.0	35.9	0.0	0.0	495451.0	17526672.7	523
2012-12-22	36.0	36.0	35.3	35.9	-0.4	-1.1	457734.0	16290592.7	354
2012-12-19	36.3	36.7	35.5	36.3	0.0	0.0	457087.0	16468657.3	487
2012-12-18	35.8	36.4	35.4	36.3	0.3	0.83	445588.0	15930322.9	327
2012-12-17	35.8	36.0	35.6	36.0	-0.1	-0.28	198706.0	7117181.1	203
2012-12-16	35.6	36.5	35.6	36.1	0.5	1.4	505141.0	18152897.4	479
2012-12-15	35.7	36.0	35.2	35.6	0.0	0.0	395284.0	14042609.9	389
2012-12-12	34.8	35.9	34.7	35.6	0.4	1.14	352146.0	12361433.3	339
2012-12-11	35.5	36.0	35.0	35.2	-0.4	-1.12	755036.0	26704812.6	665
2012-12-10	34.7	36.4	34.5	35.6	1.6	4.71	1099684.0	38831307.0	1144
2012-12-09	32.9	34.3	32.6	34.0	1.3	3.98	706715.0	23278266.6	623
2012-12-08	31.6	33.1	31.6	32.7	1.1	3.48	383491.0	12513101.3	500
2012-12-05	31.0	31.6	30.7	31.6	0.5	1.61	246787.0	7644417.4	282
2012-12-04	31.1	31.2	30.7	31.1	0.0	0.0	518762.0	16068503.9	480
2012-12-03	30.5	31.1	30.4	31.1	0.4	1.3	315817.0	9658944.9	372
2012-12-02	30.4	30.8	30.1	30.7	0.0	0.0	363974.0	11074476.8	373
2012-12-01	30.4	30.8	30.2	30.7	0.7	2.33	293506.0	8934455.0	382
2012-11-28	29.5	30.1	29.4	30.0	0.5	1.69	314378.0	9325985.3	376
2012-11-27	29.2	29.6	29.1	29.5	-0.2	-0.67	125299.0	3684510.4	172
2012-11-26	28.0	29.8	27.6	29.7	1.5	5.32	277132.0	8059318.1	380
2012-11-25	28.9	28.9	27.8	28.2	-0.8	-2.76	155967.0	4407850.2	181
2012-11-24	28.7	29.3	28.7	29.0	0.0	0.0	147139.0	4275992.5	190
2012-11-21	29.5	29.5	28.6	29.0	-0.3	-1.02	174391.0	5052771.0	219
2012-11-20	29.5	29.7	28.7	29.3	0.3	1.03	179180.0	5245732.8	247
2012-11-19	30.0	30.0	28.1	29.0	-0.9	-3.01	265352.0	7716310.8	337
2012-11-18	30.3	30.3	29.5	29.9	-0.4	-1.32	269549.0	8028993.2	432
2012-11-17	29.4	30.5	28.3	30.3	0.1	0.33	1121974.0	33103350.7	1327
2012-11-14	33.0	33.0	30.2	30.2	-3.3	-9.85	1378157.0	42496777.9	1540
2012-11-13	38.0	39.4	33.5	33.5	-3.7	-9.95	1976583.0	69368709.4	2325
2012-11-12	33.9	37.2	33.7	37.2	3.3	9.73	1119398.0	40381197.1	949
2012-11-11	33.4	34.1	33.0	33.9	0.4	1.19	541162.0	18253920.5	508
2012-11-10	33.5	33.8	33.2	33.5	0.1	0.3	245066.0	8197239.6	217
2012-11-07	33.6	33.9	33.3	33.4	-0.2	-0.6	480984.0	16118847.2	411
2012-11-06	34.2	34.2	33.4	33.6	-0.6	-1.75	153142.0	5159128.6	264
2012-11-05	33.2	34.8	33.2	34.2	1.2	3.64	261420.0	8919277.8	456
2012-11-04	33.0	33.4	32.9	33.0	-0.4	-1.2	78628.0	2598355.7	137
2012-11-03	33.6	33.6	33.1	33.4	-0.3	-0.89	39873.0	1329636.8	74
2012-10-24	32.9	33.7	32.0	33.7	0.3	0.9	58511.0	1934777.6	95
2012-10-23	33.4	33.9	33.4	33.4	-0.1	-0.3	66371.0	2225111.0	121
2012-10-22	33.4	33.9	33.2	33.5	-0.4	-1.18	57389.0	1924626.6	97
2012-10-21	34.2	34.2	33.6	33.9	-0.1	-0.29	40099.0	1355384.8	89
2012-10-20	33.6	34.6	33.2	34.0	0.4	1.19	192983.0	6555471.4	318
2012-10-17	33.3	33.7	33.2	33.6	0.3	0.9	50943.0	1704068.5	111
2012-10-16	33.5	34.0	33.3	33.3	-0.8	-2.35	58606.0	1965074.1	116
2012-10-15	33.5	34.1	33.2	34.1	0.7	2.1	53339.0	1785772.0	82
2012-10-14	34.3	34.4	33.4	33.4	-0.7	-2.05	45901.0	1557676.8	84
2012-10-13	34.4	35.2	33.7	34.1	-0.6	-1.73	65413.0	2247453.0	151
2012-10-10	35.1	35.5	34.7	34.7	-0.4	-1.14	111692.0	3914937.4	165
2012-10-09	35.7	35.7	34.6	35.1	0.1	0.29	274106.0	9652738.3	298
2012-10-08	35.0	35.1	34.4	35.0	-0.5	-1.41	188043.0	6534822.1	240
2012-10-07	35.9	36.4	35.3	35.5	-0.5	-1.39	182153.0	6496142.8	231
2012-10-06	36.8	38.0	35.8	36.0	-0.8	-2.17	541019.0	19913174.0	693
2012-10-03	37.0	38.1	36.2	36.8	0.0	0.0	446897.0	16406072.3	621
2012-10-02	35.4	36.8	34.5	36.8	1.8	5.14	148945.0	5298457.1	240
2012-10-01	35.5	36.0	35.0	35.0	-0.4	-1.13	98016.0	3491864.9	177
2012-09-30	35.6	36.0	33.8	35.4	-0.7	-1.94	262926.0	9189546.6	374
2012-09-29	36.9	38.9	35.7	36.1	0.3	0.84	603252.0	22448520.3	828
2012-09-26	36.1	37.0	35.5	35.8	-1.0	-2.72	235867.0	8531480.6	379
2012-09-25	35.5	37.0	35.2	36.8	0.8	2.22	116524.0	4229998.6	183
2012-09-24	36.3	36.3	35.0	36.0	-0.2	-0.55	59166.0	2098779.1	79
2012-09-22	36.3	36.3	35.3	36.2	0.4	1.12	38184.0	1364500.4	88
2012-09-19	36.4	36.5	35.8	35.8	-0.6	-1.65	67400.0	2436366.2	105
2012-09-18	36.2	36.4	35.1	36.4	0.2	0.55	101947.0	3660335.8	122
2012-09-17	36.2	36.5	36.1	36.2	-0.2	-0.55	35029.0	1268294.0	67
2012-09-16	36.5	36.5	36.1	36.4	-0.1	-0.27	79386.0	2884787.7	132
2012-09-15	36.6	36.9	36.3	36.5	0.0	0.0	74004.0	2708237.7	141
2012-09-12	36.7	36.7	36.2	36.5	0.1	0.27	77331.0	2812837.3	162
2012-09-11	37.0	37.1	36.4	36.4	-0.5	-1.36	89520.0	3274487.4	177
2012-09-10	37.6	38.0	36.9	36.9	-1.0	-2.64	153777.0	5755509.8	259
2012-09-09	38.0	38.2	37.5	37.9	-0.2	-0.52	90397.0	3412952.6	146
2012-09-08	37.4	38.3	37.0	38.1	1.1	2.97	100614.0	3778271.0	198
2012-09-05	37.1	37.4	36.9	37.0	-0.2	-0.54	195252.0	7233519.0	189
2012-09-04	37.0	37.3	36.8	37.2	0.3	0.81	167217.0	6187120.5	257
2012-09-03	39.0	40.2	36.5	36.9	-2.4	-6.11	471014.0	17896718.8	796
2012-09-02	40.0	40.8	38.8	39.3	-0.5	-1.26	355181.0	14039238.7	529
2012-09-01	38.5	41.0	38.1	39.8	1.2	3.11	537289.0	21204541.8	764
2012-08-29	35.2	38.7	34.9	38.6	3.3	9.35	705179.0	26207019.7	821
2012-08-28	33.2	35.5	32.5	35.3	2.1	6.33	452484.0	15148293.3	408
2012-08-27	33.5	33.5	33.1	33.2	-0.3	-0.9	55741.0	1852234.2	99
2012-08-26	34.0	34.0	33.2	33.5	0.1	0.3	136797.0	4572641.8	211
2012-08-25	33.3	34.0	32.9	33.4	0.7	2.14	206704.0	6850547.5	286
2012-08-15	32.1	33.0	31.5	32.7	0.5	1.55	258036.0	8346203.6	247
2012-08-14	32.0	32.5	31.1	32.2	0.3	0.94	214735.0	6827084.4	198
2012-08-13	32.1	32.1	31.7	31.9	-0.2	-0.62	297628.0	9473694.9	205
2012-08-12	32.2	32.5	31.7	32.1	0.0	0.0	183045.0	5882639.4	178
2012-08-11	31.0	33.0	31.0	32.1	1.1	3.55	1636407.0	52741281.2	871
2012-08-08	29.3	32.0	29.3	31.0	1.2	4.03	855218.0	26071712.6	536
2012-08-07	29.5	30.0	29.3	29.8	-0.3	-1.0	251367.0	7452483.5	204
2012-08-06	30.1	30.3	29.1	30.1	0.1	0.33	207687.0	6186691.3	215
2012-08-05	29.1	30.0	28.7	30.0	1.0	3.45	333522.0	9785034.8	283
2012-08-04	28.6	29.3	28.4	29.0	0.5	1.75	192508.0	5522040.9	217
2012-08-01	27.8	29.0	27.7	28.5	0.9	3.26	151117.0	4271995.5	166
2012-07-31	28.4	28.4	27.6	27.6	-0.9	-3.16	86454.0	2437086.6	143
2012-07-30	28.6	28.6	27.9	28.5	0.0	0.0	238300.0	6705106.0	251
2012-07-29	27.3	28.5	27.0	28.5	1.1	4.01	462332.0	12763558.6	387
2012-07-28	26.3	27.8	26.3	27.4	2.0	7.87	807325.0	21883572.7	580
2012-07-25	25.3	25.4	25.0	25.4	-0.1	-0.39	119901.0	3028574.6	106
2012-07-24	25.4	25.5	25.0	25.5	0.0	0.0	51988.0	1311618.9	100
2012-07-23	25.7	25.7	25.3	25.5	-0.2	-0.78	58378.0	1488542.9	100
2012-07-22	25.7	26.0	25.5	25.7	-0.3	-1.15	56480.0	1455733.2	100
2012-07-21	25.8	26.0	25.8	26.0	0.1	0.39	20763.0	538097.2	45
2012-07-18	25.9	26.9	25.9	25.9	0.0	0.0	657589.0	17340352.2	569
2012-07-17	25.8	26.1	25.4	25.9	0.0	0.0	92999.0	2392945.4	109
2012-07-16	25.8	26.1	25.6	25.9	-0.2	-0.77	30872.0	798872.8	65
2012-07-15	25.9	26.1	25.8	26.1	0.0	0.0	44957.0	1166553.8	68
2012-07-14	26.2	26.2	25.9	26.1	-0.4	-1.51	55322.0	1443664.2	100
2012-07-11	26.7	26.7	26.0	26.5	-0.1	-0.38	263662.0	6938108.2	231
2012-07-10	26.5	27.0	25.9	26.6	0.3	1.14	361690.0	9510322.6	328
2012-07-09	26.0	26.5	26.0	26.3	0.1	0.38	274668.0	7217164.6	303
2012-07-08	25.9	26.7	25.9	26.2	0.2	0.77	268041.0	6990787.7	321
2012-07-07	25.7	26.0	25.6	26.0	0.1	0.39	364111.0	9422431.6	221
2012-07-04	25.9	26.3	25.7	25.9	0.0	0.0	485782.0	12634334.2	449
2012-07-03	26.2	26.5	25.8	25.9	-0.2	-0.77	492685.0	12819828.0	505
2012-07-02	27.0	27.1	25.9	26.1	-0.5	-1.88	726994.0	19108181.0	745
2012-07-01	26.5	26.7	25.7	26.6	0.0	0.0	763259.0	19959616.9	559
2012-06-30	25.6	27.0	25.3	26.6	0.6	2.31	425137.0	11118765.6	478
2012-06-27	26.1	26.1	25.0	26.0	-0.2	-0.76	126462.0	3253336.2	189
2012-06-26	25.6	26.5	25.6	26.2	0.4	1.55	112552.0	2935538.6	181
2012-06-25	25.7	26.1	25.4	25.8	0.0	0.0	98001.0	2522683.9	149
2012-06-24	26.3	26.3	25.5	25.8	-0.5	-1.9	180189.0	4648555.4	203
2012-06-23	26.9	27.1	26.1	26.3	-0.8	-2.95	200650.0	5325449.7	251
2012-06-20	27.1	27.5	26.7	27.1	-0.2	-0.73	156602.0	4240627.6	227
2012-06-19	26.8	27.5	26.6	27.3	0.3	1.11	343816.0	9314965.6	340
2012-06-18	26.8	27.0	26.5	27.0	0.3	1.12	158758.0	4249669.4	195
2012-06-17	26.4	27.1	26.1	26.7	0.2	0.75	285918.0	7574659.5	390
2012-06-16	27.8	28.7	24.25	26.5	-0.4	-1.49	969081.0	25659806.95	1105
2012-06-13	27.0	27.2	26.8	26.9	-0.1	-0.37	121325.0	3271228.2	174
2012-06-12	26.6	27.3	26.5	27.0	-0.4	-1.46	68007.0	1833963.3	129
2012-06-11	27.2	28.4	26.9	27.4	0.3	1.11	280405.0	7721148.0	360
2012-06-10	26.6	27.2	26.2	27.1	0.1	0.37	94734.0	2545007.5	134
2012-06-09	27.0	27.0	25.9	27.0	0.3	1.12	120344.0	3180704.4	165
2012-06-06	26.7	26.7	25.2	26.7	0.4	1.52	307835.0	8053738.7	309
2012-06-05	26.7	27.4	26.3	26.3	-0.3	-1.13	292449.0	7860759.0	433
2012-06-04	26.5	27.0	26.5	26.6	-0.7	-2.56	112681.0	3015959.3	215
2012-06-03	27.5	27.8	27.0	27.3	-0.1	-0.36	173246.0	4730919.0	234
2012-06-02	27.0	28.1	27.0	27.4	-1.4	-4.86	316893.0	8726724.7	388
2012-05-30	28.3	29.4	28.1	28.8	0.2	0.7	773011.0	22099252.3	888
2012-05-29	29.4	29.4	28.3	28.6	-0.6	-2.05	453211.0	12952315.1	642
2012-05-28	29.7	29.7	29.2	29.2	-0.5	-1.68	607764.0	17893143.8	832
2012-05-27	31.2	31.9	29.5	29.7	-1.6	-5.11	701767.0	21213224.3	1176
2012-05-26	32.9	32.9	31.3	31.3	-0.9	-2.8	900594.0	28756970.7	948
2012-05-23	32.0	35.3	31.5	32.2	0.1	0.31	1143288.0	37201345.1	1209
2012-05-22	31.9	32.6	31.3	32.1	0.3	0.94	269934.0	8617997.9	316
2012-05-21	32.0	32.5	31.6	31.8	-0.2	-0.62	192544.0	6117751.5	259
2012-05-20	32.5	33.0	31.7	32.0	-0.5	-1.54	396722.0	12771315.3	519
2012-05-19	31.6	33.1	31.6	32.5	-0.6	-1.81	122546.0	4002610.7	190
2012-05-16	32.7	33.5	32.5	33.1	0.4	1.22	450346.0	14866442.3	654
2012-05-15	31.0	33.0	31.0	32.7	1.7	5.48	931772.0	29861178.2	819
2012-05-14	30.3	31.7	29.7	31.0	0.4	1.31	862422.0	26569592.1	882
2012-05-13	29.0	30.9	29.0	30.6	1.3	4.44	684046.0	20394336.9	505
2012-05-12	28.5	29.3	27.3	29.3	0.3	1.03	212489.0	6097932.7	254
2012-05-09	28.8	29.7	28.7	29.0	0.2	0.69	464942.0	13541563.8	521
2012-05-08	29.0	31.0	28.8	28.8	-0.4	-1.37	1640011.0	48312383.1	1256
2012-05-07	28.8	29.3	28.7	29.2	0.2	0.69	109683.0	3185434.5	140
2012-05-06	29.2	29.3	28.7	29.0	-0.3	-1.02	179593.0	5211800.4	249
2012-05-05	29.2	30.3	28.5	29.3	-0.2	-0.68	404632.0	11896361.8	579
2012-05-02	29.7	30.0	29.3	29.5	0.0	0.0	120897.0	3579998.5	222
2012-05-01	30.0	30.2	29.4	29.5	-0.4	-1.34	192970.0	5730790.4	294
2012-04-30	30.6	31.0	29.5	29.9	-0.6	-1.97	341736.0	10308205.0	427
2012-04-29	31.5	31.5	30.3	30.5	-1.2	-3.79	592930.0	18289897.6	579
2012-04-28	32.0	32.6	31.7	31.7	-0.6	-1.86	1042996.0	33363391.2	772
2012-04-25	32.5	33.2	31.9	32.3	-0.4	-1.22	1045160.0	33863841.7	1021
2012-04-24	30.2	32.7	29.7	32.7	2.9	9.73	831656.0	26044061.9	553
2012-04-23	29.2	30.8	29.1	29.8	0.3	1.02	362902.0	10923361.9	400
2012-04-22	29.7	30.2	29.0	29.5	-0.1	-0.34	290560.0	8562304.3	320
2012-04-21	30.0	30.1	29.6	29.6	-0.3	-1.0	156111.0	4653992.9	221
2012-04-18	31.0	31.5	29.5	29.9	-1.0	-3.24	244067.0	7400864.8	354
2012-04-17	30.0	31.0	30.0	30.9	1.0	3.34	221717.0	6787625.7	282
2012-04-16	30.4	31.5	28.5	29.9	-0.5	-1.64	177318.0	5331546.7	280
2012-04-15	30.4	31.8	30.2	30.4	-0.6	-1.94	449128.0	14048843.4	530
2012-04-14	30.1	31.5	30.0	31.0	0.3	0.98	254817.0	7814350.9	365
2012-04-11	29.0	31.0	28.5	30.7	1.6	5.5	358110.0	10657409.0	384
2012-04-10	29.6	29.9	28.6	29.1	-0.5	-1.69	198191.0	5843439.9	283
2012-04-09	28.7	29.8	28.5	29.6	0.3	1.02	177767.0	5236519.9	283
2012-04-08	31.1	31.1	28.8	29.3	-2.3	-7.28	412246.0	12361041.1	565
2012-04-07	32.4	33.4	31.0	31.6	-0.9	-2.77	819739.0	26368977.4	1030
2012-04-04	29.8	33.1	29.4	32.5	2.4	7.97	1933312.0	60363468.9	1279
2012-04-03	30.8	31.3	29.9	30.1	-0.9	-2.9	674850.0	20481997.5	703
2012-04-02	29.6	31.4	29.2	31.0	1.5	5.08	1105169.0	33521379.7	1084
2012-04-01	29.1	29.7	28.5	29.5	0.2	0.68	315903.0	9264914.6	341
2012-03-31	29.0	29.4	28.6	29.3	0.2	0.69	122448.0	3545463.0	200
2012-03-28	28.7	29.5	28.2	29.1	0.3	1.04	231325.0	6724693.5	342
2012-03-27	28.6	29.0	28.5	28.8	0.0	0.0	81077.0	2325350.5	156
2012-03-26	29.4	29.4	28.8	28.8	-0.6	-2.04	113055.0	3278902.5	168
2012-03-25	29.2	29.4	29.1	29.4	0.4	1.38	172920.0	5055090.3	190
2012-03-24	28.9	29.4	28.9	29.0	0.0	0.0	176181.0	5140186.8	276
2012-03-21	28.5	29.0	28.5	29.0	0.4	1.4	168202.0	4840227.5	254
2012-03-20	29.0	29.0	28.4	28.6	-0.7	-2.39	169137.0	4848149.8	245
2012-03-19	29.8	29.9	28.8	29.3	-0.5	-1.68	328750.0	9619697.3	410
[truncated: 1,166 more rows]
