# Supplementary material for: Effective short-term forecasts of Saudi stock price trends using technical indicators and large-scale multivariate time series
Source: PeerJ Comput Sci. 2023 Jan 6;9:e1205. doi: 10.7717/peerj-cs.1205 (PMC10280263; doi:10.7717/peerj-cs.1205)
Supplement: Supplemental Information 3 [file peerj-cs-09-1205-s003.zip › TASI Dataset 2021/SAICO_8100.csv]

date	open	high	low	close	change	change_percent	volume_traded	value_traded_SAR	number_trades
2020-03-19	8.29	8.37	8.2	8.34	0.04	0.48	369394.0	3062987.78	409
2020-03-18	8.5	8.51	8.2	8.3	-0.21	-2.47	902984.0	7555046.74	814
2020-03-17	8.8	8.88	8.42	8.51	-0.48	-5.34	2571357.0	21981991.46	1812
2020-03-16	8.72	9.0	8.72	8.99	-0.01	-0.11	179321.0	1593904.07	111
2020-03-15	9.14	9.14	9.0	9.0	-0.1	-1.1	104467.0	948657.86	154
2020-03-12	8.52	9.1	8.5	9.1	0.02	0.22	706732.0	6255367.76	431
2020-03-11	8.74	9.09	8.6	9.08	0.16	1.79	859988.0	7658073.35	797
2020-03-10	8.66	9.05	8.4	8.92	0.37	4.33	881283.0	7755067.59	771
2020-03-09	8.55	8.72	8.55	8.55	-0.94	-9.91	310953.0	2665139.27	298
2020-03-08	10.0	10.0	9.42	9.49	-0.95	-9.1	217074.0	2104791.28	249
2020-03-05	10.5	10.5	10.3	10.44	0.12	1.16	188615.0	1963930.02	210
2020-03-04	10.24	10.5	10.2	10.32	-0.1	-0.96	280216.0	2907525.26	198
2020-03-03	10.38	10.44	10.14	10.42	0.42	4.2	269068.0	2776811.88	231
2020-03-02	10.28	10.5	10.0	10.0	-0.2	-1.96	273021.0	2822828.78	211
2020-03-01	10.68	10.68	10.2	10.2	-0.7	-6.42	218274.0	2272924.74	227
2020-02-27	10.9	10.92	10.78	10.9	-0.1	-0.91	69798.0	756489.32	105
2020-02-26	10.74	11.0	10.74	11.0	0.0	0.0	139183.0	1518420.96	144
2020-02-25	10.98	11.08	10.72	11.0	0.16	1.48	269204.0	2938608.52	327
2020-02-24	11.24	11.28	10.84	10.84	-0.56	-4.91	308698.0	3394043.1	341
2020-02-23	11.4	11.42	11.3	11.4	0.0	0.0	236521.0	2689860.6	235
2020-02-20	11.4	11.52	11.38	11.4	0.04	0.35	223556.0	2556221.02	241
2020-02-19	11.34	11.4	11.3	11.36	0.02	0.18	175718.0	1993411.34	203
2020-02-18	11.38	11.38	11.26	11.34	-0.04	-0.35	153869.0	1742404.38	132
2020-02-17	11.36	11.42	11.28	11.38	0.14	1.25	305045.0	3464976.24	277
2020-02-16	11.1	11.32	11.04	11.24	0.12	1.08	390148.0	4381392.44	267
2020-02-13	11.14	11.14	11.0	11.12	0.0	0.0	149484.0	1653121.32	191
2020-02-12	11.12	11.16	11.06	11.12	0.0	0.0	92657.0	1028331.72	128
2020-02-11	11.2	11.24	11.1	11.12	-0.08	-0.71	197450.0	2207320.1	206
2020-02-10	11.12	11.28	11.12	11.2	0.12	1.08	155837.0	1746712.42	202
2020-02-09	11.38	11.38	11.04	11.08	-0.26	-2.29	158192.0	1764455.34	215
2020-02-06	11.48	11.48	11.28	11.34	-0.16	-1.39	293110.0	3333093.16	253
2020-02-05	11.54	11.6	11.44	11.5	0.02	0.17	210105.0	2427982.52	227
2020-02-04	11.44	11.5	11.42	11.48	0.1	0.88	148319.0	1699791.06	174
2020-02-03	11.44	11.52	11.38	11.38	-0.06	-0.52	226935.0	2597837.44	200
2020-02-02	11.5	11.58	11.4	11.44	-0.2	-1.72	373449.0	4293738.74	250
2020-01-30	11.58	11.74	11.54	11.64	0.1	0.87	372211.0	4341376.52	363
2020-01-29	11.54	11.68	11.5	11.54	0.04	0.35	285159.0	3300350.46	414
2020-01-28	11.56	11.68	11.4	11.5	-0.18	-1.54	753383.0	8698432.24	633
2020-01-27	12.02	12.08	11.6	11.68	-0.4	-3.31	419207.0	4997593.32	363
2020-01-26	12.0	12.12	11.92	12.08	-0.02	-0.17	208736.0	2510635.04	216
2020-01-23	12.04	12.14	12.04	12.1	-0.06	-0.49	419633.0	5068145.62	368
2020-01-22	12.2	12.3	12.1	12.16	0.0	0.0	482670.0	5892108.9	408
2020-01-21	12.0	12.3	12.0	12.16	0.12	1.0	523946.0	6365729.86	498
2020-01-20	12.12	12.18	12.0	12.04	-0.04	-0.33	260297.0	3139325.92	320
2020-01-19	12.2	12.22	12.06	12.08	0.06	0.5	369333.0	4480821.72	364
2020-01-16	11.98	12.12	11.84	12.02	0.08	0.67	344971.0	4135560.42	415
2020-01-15	12.0	12.1	11.92	11.94	0.02	0.17	588157.0	7066000.38	492
2020-01-14	11.78	11.94	11.72	11.92	0.22	1.88	444512.0	5263326.9	306
2020-01-13	11.54	11.72	11.48	11.7	0.22	1.92	411833.0	4798740.68	292
2020-01-12	11.44	11.54	11.4	11.48	0.14	1.23	188122.0	2157276.66	264
2020-01-09	11.58	11.58	11.24	11.34	0.34	3.09	253285.0	2869259.32	336
2020-01-08	11.0	11.16	10.94	11.0	-0.24	-2.14	376893.0	4168265.84	307
2020-01-07	11.36	11.46	11.24	11.24	0.04	0.36	289275.0	3284063.3	249
2020-01-06	11.4	11.4	11.16	11.2	-0.26	-2.27	239405.0	2697865.52	226
2020-01-05	11.52	11.7	11.38	11.46	-0.34	-2.88	636818.0	7347789.44	433
2020-01-02	11.76	11.92	11.72	11.8	0.1	0.85	616322.0	7294435.54	592
2020-01-01	11.9	11.92	11.6	11.7	-0.26	-2.17	950231.0	11156222.54	763
2019-12-31	12.2	12.22	11.88	11.96	-0.24	-1.97	479733.0	5760308.14	493
2019-12-30	12.2	12.5	12.06	12.2	-0.02	-0.16	754647.0	9303232.32	602
2019-12-29	11.9	12.22	11.8	12.22	0.3	2.52	649622.0	7768256.88	652
2019-12-26	11.78	12.04	11.66	11.92	0.22	1.88	583355.0	6932691.98	560
2019-12-25	12.0	12.02	11.58	11.7	-0.3	-2.5	1149724.0	13543421.54	837
2019-12-24	11.42	12.14	11.34	12.0	0.5	4.35	1919466.0	22787664.34	1210
2019-12-23	11.28	11.6	11.0	11.5	0.3	2.68	1172988.0	13336473.6	908
2019-12-22	10.56	11.26	10.46	11.2	0.76	7.28	1348929.0	14781892.48	1145
2019-12-19	10.42	10.62	10.38	10.44	0.04	0.38	645891.0	6773476.12	510
2019-12-18	10.3	10.6	10.3	10.4	0.16	1.56	706930.0	7403984.96	557
2019-12-17	10.04	10.3	10.02	10.24	0.2	1.99	459695.0	4682103.2	406
2019-12-16	10.0	10.08	10.0	10.04	0.06	0.6	167202.0	1677540.36	180
2019-12-15	10.02	10.04	9.98	9.98	-0.02	-0.2	143097.0	1431919.1	176
2019-12-12	10.06	10.06	9.99	10.0	-0.1	-0.99	226738.0	2268559.68	260
2019-12-11	10.12	10.14	10.06	10.1	-0.02	-0.2	86802.0	876707.1	102
2019-12-10	10.06	10.16	10.04	10.12	0.02	0.2	95368.0	963961.0	138
2019-12-09	10.12	10.12	10.0	10.1	0.08	0.8	115598.0	1166658.98	153
2019-12-08	10.04	10.08	10.02	10.02	-0.02	-0.2	117668.0	1182500.4	152
2019-12-05	10.1	10.12	10.04	10.04	-0.06	-0.59	35394.0	356854.16	103
2019-12-04	9.99	10.12	9.98	10.1	0.1	1.0	86004.0	864636.17	174
2019-12-03	10.1	10.14	10.0	10.0	-0.1	-0.99	104607.0	1054350.84	125
2019-12-02	10.16	10.16	10.06	10.1	-0.06	-0.59	62179.0	627932.14	130
2019-12-01	10.08	10.18	10.08	10.16	0.06	0.59	152324.0	1543451.96	152
2019-11-28	9.95	10.1	9.95	10.1	0.15	1.51	155161.0	1551062.84	191
2019-11-27	10.02	10.04	9.95	9.95	-0.01	-0.1	63320.0	632420.0	130
2019-11-26	9.96	10.06	9.96	9.96	0.0	0.0	93312.0	932112.68	167
2019-11-25	9.98	10.02	9.96	9.96	-0.06	-0.6	100411.0	1002471.73	121
2019-11-24	10.08	10.18	10.02	10.02	0.0	0.0	167718.0	1691770.62	175
2019-11-21	10.1	10.18	10.02	10.02	-0.1	-0.99	164137.0	1658731.18	222
2019-11-20	10.18	10.22	10.1	10.12	0.08	0.8	233665.0	2376534.32	265
2019-11-19	10.24	10.46	10.04	10.04	-0.18	-1.76	463858.0	4768942.24	468
2019-11-18	10.0	10.22	9.98	10.22	0.29	2.92	293107.0	2963094.29	282
2019-11-17	9.86	9.98	9.86	9.93	-0.07	-0.7	43111.0	427409.07	125
2019-11-14	9.96	10.04	9.92	10.0	0.05	0.5	65053.0	649835.14	103
2019-11-13	10.06	10.1	9.95	9.95	-0.17	-1.68	121035.0	1212062.57	174
2019-11-12	10.1	10.2	10.1	10.12	-0.04	-0.39	133955.0	1358772.86	148
2019-11-11	10.14	10.22	10.08	10.16	0.1	0.99	227115.0	2305195.14	228
2019-11-10	10.2	10.22	10.0	10.06	0.02	0.2	291104.0	2931164.16	330
2019-11-07	10.14	10.2	10.0	10.04	-0.12	-1.18	143486.0	1450058.06	210
2019-11-06	10.16	10.22	10.16	10.16	-0.08	-0.78	219555.0	2238153.58	232
2019-11-05	10.14	10.32	10.14	10.24	0.04	0.39	161260.0	1653462.84	244
2019-11-04	10.14	10.2	10.0	10.2	0.2	2.0	130993.0	1321476.58	156
2019-11-03	10.0	10.1	10.0	10.0	-0.14	-1.38	93289.0	936199.4	146
2019-10-31	10.04	10.24	10.04	10.14	-0.14	-1.36	197543.0	2013171.9	114
2019-10-30	10.12	10.4	10.1	10.28	0.28	2.8	167659.0	1720939.6	246
2019-10-29	10.2	10.2	9.9	10.0	-0.34	-3.29	213168.0	2141038.5	335
2019-10-28	10.34	10.4	10.3	10.34	0.0	0.0	113561.0	1175864.12	181
2019-10-27	10.5	10.58	10.3	10.34	-0.16	-1.52	222375.0	2318895.92	318
2019-10-24	10.54	10.62	10.46	10.5	-0.04	-0.38	195197.0	2058378.42	291
2019-10-23	10.62	10.92	10.52	10.54	0.08	0.76	737197.0	7915490.58	966
2019-10-22	10.3	10.46	10.2	10.46	0.2	1.95	459514.0	4761137.8	509
2019-10-21	10.3	10.4	10.12	10.26	0.16	1.58	174684.0	1786029.84	221
2019-10-20	10.0	10.24	10.0	10.1	0.28	2.85	154203.0	1558677.17	229
2019-10-17	9.6	9.82	9.55	9.82	0.22	2.29	143151.0	1388196.01	186
2019-10-16	9.82	9.9	9.0	9.6	-0.2	-2.04	132261.0	1276637.89	272
2019-10-15	9.9	9.97	9.8	9.8	-0.2	-2.0	66209.0	654992.84	110
2019-10-14	10.0	10.04	9.95	10.0	0.0	0.0	83056.0	830000.39	77
2019-10-13	10.1	10.1	10.0	10.0	-0.08	-0.79	35285.0	353636.55	58
2019-10-10	10.16	10.16	9.98	10.08	-0.06	-0.59	174866.0	1754657.04	129
2019-10-09	10.2	10.24	10.14	10.14	-0.06	-0.59	85884.0	874837.18	90
2019-10-08	10.26	10.28	10.2	10.2	-0.06	-0.58	124919.0	1277650.08	132
2019-10-07	10.42	10.42	10.22	10.26	-0.14	-1.35	152119.0	1565040.56	124
2019-10-06	10.28	10.42	10.28	10.4	0.14	1.36	104393.0	1080916.52	109
2019-10-03	10.26	10.26	10.16	10.26	-0.06	-0.58	109141.0	1114432.84	111
2019-10-02	10.32	10.38	10.26	10.32	-0.04	-0.39	193201.0	1992912.52	214
2019-10-01	10.28	10.66	10.28	10.36	0.16	1.57	1062980.0	11148317.46	763
2019-09-30	10.24	10.3	10.2	10.2	0.02	0.2	91230.0	935750.0	110
2019-09-29	10.2	10.24	10.14	10.18	0.08	0.79	160208.0	1632850.28	334
2019-09-26	10.16	10.24	10.1	10.1	-0.06	-0.59	123185.0	1248573.66	118
2019-09-25	10.22	10.32	10.1	10.16	-0.08	-0.78	229708.0	2349253.06	241
2019-09-24	10.14	10.24	10.14	10.24	0.1	0.99	102563.0	1045508.52	115
2019-09-22	10.08	10.22	10.06	10.14	0.14	1.4	253266.0	2565986.9	235
2019-09-19	10.1	10.14	9.99	10.0	-0.2	-1.96	355168.0	3558260.08	289
2019-09-18	10.3	10.36	10.18	10.2	0.0	0.0	132337.0	1357534.28	148
2019-09-17	10.4	10.46	10.2	10.2	-0.16	-1.54	203464.0	2106767.32	209
2019-09-16	10.44	10.58	10.36	10.36	-0.1	-0.96	119092.0	1242931.1	115
2019-09-15	10.38	10.6	10.38	10.46	-0.14	-1.32	179596.0	1887230.0	164
2019-09-12	10.78	10.82	10.6	10.6	-0.04	-0.38	165939.0	1780541.24	161
2019-09-11	10.9	10.9	10.64	10.64	-0.26	-2.39	189928.0	2032649.16	184
2019-09-10	11.06	11.06	10.9	10.9	-0.16	-1.45	297341.0	3254743.34	279
2019-09-09	11.14	11.14	11.02	11.06	-0.08	-0.72	255693.0	2835755.02	208
2019-09-08	11.28	11.3	11.14	11.14	-0.02	-0.18	169302.0	1898691.96	173
2019-09-05	11.26	11.46	11.16	11.16	0.0	0.0	601319.0	6810244.18	516
2019-09-04	11.0	11.3	10.92	11.16	0.16	1.45	493589.0	5506762.12	415
2019-09-03	10.92	11.06	10.82	11.0	0.1	0.92	222201.0	2438485.96	178
2019-09-02	10.9	11.0	10.8	10.9	0.06	0.55	155508.0	1697394.08	183
2019-09-01	10.9	10.92	10.8	10.84	-0.06	-0.55	106773.0	1157934.3	98
2019-08-29	11.08	11.1	10.9	10.9	-0.1	-0.91	169003.0	1856029.36	161
2019-08-28	10.9	11.18	10.8	11.0	0.1	0.92	348529.0	3851299.06	314
2019-08-27	10.96	11.16	10.9	10.9	0.0	0.0	231399.0	2544862.98	276
2019-08-26	10.82	11.02	10.7	10.9	0.0	0.0	253485.0	2764797.58	259
2019-08-25	11.1	11.1	10.9	10.9	-0.36	-3.2	321095.0	3522333.06	315
2019-08-22	11.3	11.3	11.0	11.26	-0.1	-0.88	285003.0	3173217.7	281
2019-08-21	11.5	11.56	11.36	11.36	-0.14	-1.22	194453.0	2224805.06	217
2019-08-20	11.6	11.84	11.4	11.5	-0.2	-1.71	627886.0	7305406.1	538
2019-08-19	11.56	11.8	11.44	11.7	0.1	0.86	713255.0	8336961.08	563
2019-08-18	11.04	11.8	11.0	11.6	0.6	5.45	1041354.0	11952126.7	846
2019-08-08	11.04	11.12	11.0	11.0	0.0	0.0	157557.0	1741303.48	134
2019-08-07	11.2	11.2	11.0	11.0	-0.1	-0.9	288662.0	3210435.84	229
2019-08-06	10.82	11.1	10.78	11.1	0.26	2.4	262193.0	2853045.72	195
2019-08-05	10.9	10.92	10.8	10.84	0.04	0.37	276441.0	3002829.36	251
2019-08-04	11.1	11.2	10.8	10.8	0.02	0.19	521830.0	5756300.94	595
2019-08-01	10.7	10.8	10.64	10.78	0.1	0.94	80931.0	868865.92	116
2019-07-31	10.6	10.7	10.6	10.68	0.04	0.38	53147.0	565952.66	89
2019-07-30	10.68	10.72	10.64	10.64	-0.08	-0.75	109534.0	1170130.56	102
2019-07-29	10.72	10.86	10.72	10.72	-0.12	-1.11	333367.0	3590537.68	307
2019-07-28	10.5	11.18	10.5	10.84	0.44	4.23	692185.0	7568195.2	812
2019-07-25	10.36	10.46	10.32	10.4	0.04	0.39	58239.0	605391.06	106
2019-07-24	10.5	10.5	10.36	10.36	-0.14	-1.33	123114.0	1281830.36	183
2019-07-23	10.54	10.58	10.48	10.5	-0.04	-0.38	98572.0	1037554.16	150
2019-07-22	10.54	10.64	10.5	10.54	0.02	0.19	132712.0	1402726.1	168
2019-07-21	10.88	10.88	10.5	10.52	-0.36	-3.31	285991.0	3028568.48	225
2019-07-18	10.86	10.98	10.8	10.88	0.08	0.74	134015.0	1455392.98	193
2019-07-17	11.0	11.08	10.8	10.8	-0.2	-1.82	277067.0	3040341.66	242
2019-07-16	11.0	11.06	10.98	11.0	0.04	0.36	247137.0	2719068.26	220
2019-07-15	10.96	11.04	10.96	10.96	0.02	0.18	116253.0	1278288.94	162
2019-07-14	10.86	11.04	10.86	10.94	0.14	1.3	385906.0	4226606.8	320
2019-07-11	10.7	10.9	10.6	10.8	0.1	0.93	257856.0	2774757.38	256
2019-07-10	10.66	10.9	10.54	10.7	0.08	0.75	470512.0	5055565.46	294
2019-07-09	10.74	10.74	10.58	10.62	-0.12	-1.12	149401.0	1589638.36	112
2019-07-08	10.6	10.74	10.58	10.74	0.14	1.32	113833.0	1214914.54	110
2019-07-07	10.7	10.7	10.56	10.6	-0.14	-1.3	74484.0	792198.62	112
2019-07-04	10.7	10.8	10.64	10.74	0.06	0.56	159255.0	1708427.76	156
2019-07-03	10.8	10.8	10.6	10.68	0.02	0.19	278093.0	2978714.0	259
2019-07-02	10.64	10.8	10.6	10.66	0.06	0.57	311045.0	3319130.08	215
2019-07-01	10.44	10.76	10.4	10.6	0.16	1.53	462634.0	4907300.62	359
2019-06-30	10.46	10.6	10.44	10.44	0.02	0.19	213811.0	2248476.14	214
2019-06-27	10.32	10.46	10.32	10.42	0.08	0.77	151187.0	1573020.36	130
2019-06-26	10.34	10.4	10.28	10.34	0.0	0.0	67943.0	702809.66	88
2019-06-25	10.3	10.38	10.26	10.34	0.02	0.19	69346.0	715663.58	82
2019-06-24	10.3	10.36	10.2	10.32	0.02	0.19	162791.0	1675198.96	165
2019-06-23	10.2	10.44	10.2	10.3	-0.02	-0.19	133638.0	1373667.92	169
2019-06-20	10.34	10.34	10.22	10.32	-0.02	-0.19	112594.0	1157049.16	164
2019-06-19	10.48	10.58	10.34	10.34	-0.12	-1.15	189077.0	1981528.72	222
2019-06-18	10.44	10.48	10.3	10.46	0.02	0.19	112228.0	1165583.5	163
2019-06-17	10.4	10.48	10.36	10.44	0.14	1.36	115917.0	1208779.34	141
2019-06-16	10.24	10.4	10.24	10.3	0.02	0.19	62582.0	645979.58	81
2019-06-13	10.36	10.4	10.28	10.28	-0.2	-1.91	92476.0	956918.32	117
2019-06-12	10.5	10.56	10.4	10.48	-0.06	-0.57	216656.0	2269284.08	185
2019-06-11	10.32	10.56	10.3	10.54	0.22	2.13	337095.0	3521893.4	293
2019-06-10	10.26	10.4	10.24	10.32	0.08	0.78	197474.0	2034845.8	199
2019-06-09	10.0	10.3	10.0	10.24	0.2	1.99	220156.0	2242170.78	221
2019-05-30	10.0	10.06	9.94	10.04	0.0	0.0	107548.0	1076519.0	93
2019-05-29	9.91	10.08	9.86	10.04	0.21	2.14	107791.0	1073711.38	143
2019-05-28	9.98	9.98	9.81	9.83	-0.11	-1.11	150131.0	1484063.69	173
2019-05-27	9.92	9.94	9.8	9.94	0.04	0.4	92150.0	911125.21	137
2019-05-26	10.0	10.02	9.75	9.9	-0.08	-0.8	145485.0	1436445.35	196
2019-05-23	10.02	10.08	9.98	9.98	-0.06	-0.6	91880.0	921191.88	96
2019-05-22	10.14	10.2	10.02	10.04	-0.06	-0.59	104573.0	1056305.28	131
2019-05-21	9.98	10.1	9.98	10.1	0.2	2.02	135073.0	1355952.88	163
2019-05-20	10.0	10.1	9.9	9.9	-0.3	-2.94	259478.0	2583860.01	194
2019-05-19	10.4	10.48	10.16	10.2	-0.22	-2.11	221971.0	2284194.22	219
2019-05-16	10.4	10.5	10.3	10.42	-0.08	-0.76	359110.0	3740031.44	312
2019-05-15	10.12	10.5	10.1	10.5	0.58	5.85	472356.0	4829352.32	380
2019-05-14	10.0	10.42	9.8	9.92	-0.38	-3.69	451820.0	4547495.32	457
2019-05-13	11.28	11.3	10.3	10.3	-0.4	-3.74	415030.0	4437587.06	405
2019-05-12	10.8	11.0	10.52	10.7	-0.36	-3.25	208734.0	2244256.96	215
2019-05-09	11.18	11.2	11.0	11.06	-0.06	-0.54	150919.0	1667112.96	107
2019-05-08	11.18	11.18	11.0	11.12	-0.06	-0.54	137056.0	1516906.98	128
2019-05-07	11.1	11.18	10.96	11.18	0.02	0.18	182343.0	2017911.5	156
2019-05-06	11.12	11.16	10.72	11.16	0.04	0.36	241435.0	2649026.9	200
2019-05-05	11.36	11.36	11.04	11.12	-0.18	-1.59	246731.0	2771214.38	168
2019-05-02	11.46	11.48	11.3	11.3	-0.18	-1.57	112686.0	1283334.94	167
2019-05-01	11.54	11.64	11.48	11.48	0.06	0.53	461729.0	5336671.82	350
2019-04-30	11.44	11.6	11.38	11.42	0.0	0.0	382115.0	4388234.8	304
2019-04-29	11.36	11.48	11.3	11.42	0.14	1.24	150466.0	1708849.42	241
2019-04-28	11.3	11.32	11.28	11.28	-0.06	-0.53	106714.0	1205905.1	136
2019-04-25	11.34	11.5	11.28	11.34	0.04	0.35	242179.0	2756031.54	227
2019-04-24	11.34	11.36	11.28	11.3	-0.02	-0.18	99939.0	1130864.18	115
2019-04-23	11.24	11.34	11.2	11.32	0.08	0.71	223118.0	2519076.62	245
2019-04-22	11.6	11.6	11.24	11.24	-0.34	-2.94	306266.0	3510556.06	300
2019-04-21	11.64	11.64	11.52	11.58	-0.06	-0.52	199178.0	2310089.56	171
2019-04-18	11.66	11.76	11.58	11.64	-0.02	-0.17	348208.0	4060785.42	201
2019-04-17	11.62	11.68	11.52	11.66	0.06	0.52	332030.0	3849803.46	211
2019-04-16	11.64	11.78	11.6	11.6	0.0	0.0	465707.0	5448581.1	440
2019-04-15	11.58	11.68	11.58	11.6	0.04	0.35	413949.0	4813807.42	382
2019-04-14	11.4	11.58	11.38	11.56	0.1	0.87	337890.0	3882537.4	305
2019-04-11	11.64	11.66	11.46	11.46	-0.16	-1.38	355987.0	4113452.98	308
2019-04-10	11.7	11.7	11.54	11.62	-0.06	-0.51	466284.0	5412329.3	466
2019-04-09	11.34	11.78	11.34	11.68	0.3	2.64	1643767.0	19069895.04	1154
2019-04-08	11.32	11.42	11.3	11.38	0.06	0.53	286500.0	3259375.4	255
2019-04-07	11.24	11.36	11.16	11.32	0.12	1.07	188114.0	2124321.32	168
2019-04-04	11.18	11.28	11.16	11.2	-0.02	-0.18	101219.0	1135121.1	105
2019-04-03	11.22	11.3	11.2	11.22	-0.08	-0.71	148445.0	1670667.64	163
2019-04-02	11.1	11.44	11.1	11.3	0.18	1.62	710054.0	8047623.14	466
2019-04-01	11.06	11.24	11.04	11.12	0.06	0.54	224844.0	2505147.48	197
2019-03-31	11.08	11.2	10.98	11.06	-0.12	-1.07	272514.0	3008643.5	254
2019-03-28	11.24	11.32	11.18	11.18	-0.06	-0.53	148054.0	1669791.6	171
2019-03-27	11.1	11.24	11.02	11.24	0.12	1.08	165182.0	1843053.32	175
2019-03-26	11.16	11.2	11.08	11.12	-0.2	-1.77	121870.0	1356376.38	169
2019-03-25	11.32	11.32	11.14	11.32	-0.06	-0.53	164852.0	1845745.92	170
2019-03-24	11.3	11.5	11.3	11.38	0.08	0.71	300355.0	3423060.22	295
2019-03-21	11.26	11.3	11.14	11.3	0.04	0.36	170896.0	1919712.2	176
2019-03-20	11.32	11.38	11.26	11.26	-0.04	-0.35	117788.0	1332811.68	120
2019-03-19	11.38	11.4	11.28	11.3	-0.06	-0.53	209217.0	2373605.18	217
2019-03-18	11.12	11.4	11.12	11.36	0.24	2.16	362364.0	4084946.86	377
2019-03-17	11.1	11.2	11.08	11.12	0.02	0.18	182928.0	2041142.5	152
2019-03-14	11.1	11.14	11.06	11.1	-0.04	-0.36	131240.0	1456676.18	120
2019-03-13	11.08	11.14	11.04	11.14	0.02	0.18	112967.0	1252204.84	146
2019-03-12	11.04	11.12	11.02	11.12	0.08	0.72	135150.0	1496633.9	176
2019-03-11	11.1	11.1	11.0	11.04	-0.1	-0.9	220974.0	2443946.22	251
2019-03-10	11.1	11.14	11.06	11.14	0.06	0.54	158960.0	1765995.36	250
2019-03-07	11.18	11.22	11.0	11.08	-0.14	-1.25	249268.0	2772227.18	242
2019-03-06	11.2	11.26	11.16	11.22	-0.06	-0.53	189375.0	2123345.28	202
2019-03-05	11.16	11.42	11.16	11.28	0.14	1.26	748029.0	8473404.12	597
2019-03-04	11.28	11.3	11.12	11.14	-0.14	-1.24	524979.0	5878422.02	423
2019-03-03	11.3	11.34	11.26	11.28	-0.02	-0.18	149722.0	1691284.32	132
2019-02-28	11.3	11.34	11.28	11.3	-0.08	-0.7	96530.0	1091136.38	94
2019-02-27	11.3	11.38	11.3	11.38	0.02	0.18	61633.0	697856.36	93
2019-02-26	11.3	11.4	11.3	11.36	0.06	0.53	59537.0	674548.14	63
2019-02-25	11.28	11.34	11.26	11.3	-0.02	-0.18	95158.0	1074649.98	112
2019-02-24	11.36	11.44	11.3	11.32	-0.06	-0.53	73846.0	837457.16	136
2019-02-21	11.44	11.54	11.38	11.38	-0.12	-1.04	154266.0	1764337.84	200
2019-02-20	11.48	11.54	11.42	11.5	0.06	0.52	240767.0	2767929.4	254
2019-02-19	11.32	11.48	11.3	11.44	0.1	0.88	154644.0	1762039.26	192
2019-02-18	11.3	11.34	11.3	11.34	0.02	0.18	50514.0	571450.54	86
2019-02-17	11.34	11.34	11.28	11.32	0.0	0.0	130601.0	1478378.4	143
2019-02-14	11.42	11.42	11.3	11.32	-0.08	-0.7	102718.0	1168317.88	104
2019-02-13	11.36	11.44	11.36	11.4	0.04	0.35	118952.0	1354282.54	143
2019-02-12	11.38	11.48	11.34	11.36	0.0	0.0	165473.0	1886897.12	124
2019-02-11	11.42	11.5	11.36	11.36	-0.06	-0.53	130905.0	1494927.12	144
2019-02-10	11.5	11.52	11.42	11.42	-0.06	-0.52	80549.0	923322.8	125
2019-02-07	11.54	11.6	11.48	11.48	-0.04	-0.35	150235.0	1731112.54	149
2019-02-06	11.64	11.64	11.46	11.52	-0.1	-0.86	195831.0	2255223.36	194
2019-02-05	11.5	11.64	11.5	11.62	0.12	1.04	191439.0	2219225.0	191
2019-02-04	11.46	11.5	11.44	11.5	0.04	0.35	158198.0	1816042.78	134
2019-02-03	11.68	11.68	11.46	11.46	-0.06	-0.52	131088.0	1518010.66	177
2019-01-31	11.48	11.68	11.44	11.52	0.14	1.23	637461.0	7372320.54	569
2019-01-30	11.4	11.44	11.38	11.38	0.06	0.53	173725.0	1982640.44	173
2019-01-29	11.38	11.42	11.32	11.32	-0.08	-0.7	339726.0	3872584.16	243
2019-01-28	11.32	11.4	11.32	11.4	0.0	0.0	167819.0	1908035.72	175
2019-01-27	11.34	11.42	11.3	11.4	0.1	0.88	141102.0	1603192.24	149
2019-01-24	11.3	11.34	11.3	11.3	0.0	0.0	52261.0	591484.64	72
2019-01-23	11.32	11.34	11.26	11.3	0.0	0.0	224107.0	2532836.92	169
2019-01-22	11.38	11.38	11.3	11.3	-0.1	-0.88	129220.0	1462790.88	175
2019-01-21	11.28	11.4	11.28	11.4	0.12	1.06	155201.0	1756686.38	194
2019-01-20	11.4	11.42	11.24	11.28	-0.18	-1.57	192940.0	2187894.76	218
2019-01-17	11.3	11.46	11.04	11.46	0.12	1.06	354030.0	3997332.06	326
2019-01-16	11.4	11.48	11.34	11.34	-0.14	-1.22	233685.0	2663876.58	296
2019-01-15	11.72	11.82	11.0	11.48	-0.26	-2.21	1107083.0	12588431.46	947
2019-01-14	11.74	11.8	11.7	11.74	-0.06	-0.51	114308.0	1344687.92	136
2019-01-13	11.94	11.94	11.74	11.8	0.08	0.68	129795.0	1533123.16	189
2019-01-10	11.88	11.88	11.72	11.72	-0.18	-1.51	314527.0	3701322.88	356
2019-01-09	12.0	12.0	11.9	11.9	-0.02	-0.17	135191.0	1616321.8	188
2019-01-08	11.74	12.14	11.74	11.92	0.2	1.71	668861.0	8009750.56	679
2019-01-07	11.76	11.82	11.66	11.72	0.02	0.17	210431.0	2475212.5	289
2019-01-06	11.68	11.82	11.68	11.7	0.06	0.52	115504.0	1353296.5	196
2019-01-03	11.64	11.72	11.56	11.64	0.08	0.69	230699.0	2687191.66	299
2019-01-02	11.76	11.82	11.56	11.56	-0.34	-2.86	268776.0	3138512.9	395
2019-01-01	11.6	11.9	11.6	11.9	0.38	3.3	351715.0	4141630.52	387
2018-12-31	11.84	11.88	11.52	11.52	-0.34	-2.87	290489.0	3401752.44	387
2018-12-30	11.86	11.9	11.8	11.86	0.02	0.17	164803.0	1952266.08	209
2018-12-27	12.0	12.08	11.8	11.84	-0.08	-0.67	481003.0	5735895.22	384
2018-12-26	12.08	12.12	11.92	11.92	-0.16	-1.32	470864.0	5652500.24	366
2018-12-25	12.16	12.3	12.0	12.08	-0.36	-2.89	295660.0	3597082.2	235
2018-12-24	12.3	12.44	12.18	12.44	0.14	1.14	165952.0	2040379.82	169
2018-12-23	12.0	12.4	11.94	12.3	0.12	0.99	395490.0	4782333.48	288
2018-12-20	12.0	12.4	12.0	12.18	0.02	0.16	354928.0	4329719.28	363
2018-12-19	12.14	12.28	12.02	12.16	-0.16	-1.3	343275.0	4173142.88	331
2018-12-18	12.4	12.4	12.2	12.32	-0.14	-1.12	383235.0	4710442.86	371
2018-12-17	12.5	12.78	12.4	12.46	-0.14	-1.11	459644.0	5778617.5	406
2018-12-16	12.16	12.96	12.0	12.6	0.46	3.79	1281591.0	16017668.0	1056
2018-12-13	12.12	12.26	12.06	12.14	-0.04	-0.33	387028.0	4700439.52	318
2018-12-12	11.96	12.18	11.96	12.18	0.3	2.53	372443.0	4490785.8	372
2018-12-11	12.0	12.08	11.88	11.88	-0.04	-0.34	395464.0	4730099.4	338
2018-12-10	12.12	12.26	11.92	11.92	-0.18	-1.49	520367.0	6282815.06	483
2018-12-09	11.74	12.46	11.66	12.1	0.36	3.07	1639850.0	19849717.08	1225
2018-12-06	11.7	11.76	11.64	11.74	0.14	1.21	436557.0	5108160.96	363
2018-12-05	11.4	11.62	11.34	11.6	0.18	1.58	281286.0	3229840.44	250
2018-12-04	11.56	11.6	11.4	11.42	-0.18	-1.55	218963.0	2519269.54	220
2018-12-03	11.64	11.8	11.58	11.6	0.0	0.0	488421.0	5698940.72	313
2018-12-02	11.5	11.7	11.4	11.6	0.2	1.75	414897.0	4793745.82	348
2018-11-29	11.48	11.74	11.4	11.4	0.04	0.35	691983.0	7984566.2	535
2018-11-28	11.22	11.48	11.22	11.36	0.04	0.35	176497.0	2012623.98	170
2018-11-27	11.26	11.4	11.14	11.32	0.06	0.53	350308.0	3951497.36	285
2018-11-26	11.0	11.3	10.94	11.26	0.26	2.36	258089.0	2867006.54	206
2018-11-25	11.0	11.1	10.98	11.0	-0.12	-1.08	203520.0	2245252.8	213
2018-11-22	11.14	11.22	11.1	11.12	-0.02	-0.18	309860.0	3458661.82	284
2018-11-21	10.96	11.3	10.9	11.14	0.14	1.27	418378.0	4646430.86	364
2018-11-20	11.3	11.38	11.0	11.0	-0.32	-2.83	359729.0	4005288.0	357
2018-11-19	11.42	11.58	11.24	11.32	-0.16	-1.39	267066.0	3036888.68	299
2018-11-18	11.44	12.02	11.4	11.48	0.1	0.88	1245614.0	14538925.44	1174
2018-11-15	11.3	11.38	11.26	11.38	0.08	0.71	202960.0	2294154.38	236
2018-11-14	11.12	11.4	11.1	11.3	0.04	0.36	335188.0	3766081.9	295
2018-11-13	11.14	11.38	11.1	11.26	0.16	1.44	636039.0	7135729.18	501
2018-11-12	11.02	11.28	11.02	11.1	0.1	0.91	346276.0	3861104.54	244
2018-11-11	11.0	11.26	10.9	11.0	-0.72	-6.14	810807.0	8970048.68	639
2018-11-08	11.62	11.94	11.6	11.72	0.0	0.0	293910.0	3462398.62	253
2018-11-07	11.6	11.72	11.6	11.72	0.02	0.17	120565.0	1406799.62	124
2018-11-06	11.38	11.76	11.38	11.7	0.14	1.21	202059.0	2353132.7	259
2018-11-05	11.82	11.82	11.5	11.56	-0.22	-1.87	321632.0	3740933.6	337
2018-11-04	11.6	12.04	11.6	11.78	0.22	1.9	718225.0	8504046.24	604
2018-11-01	11.58	11.86	11.46	11.56	-0.04	-0.34	769226.0	9003780.02	645
2018-10-31	11.44	11.68	11.38	11.6	0.24	2.11	593008.0	6811555.88	562
2018-10-30	11.2	11.36	11.1	11.36	0.18	1.61	274519.0	3077914.9	340
2018-10-29	11.0	11.22	11.0	11.18	0.22	2.01	393593.0	4376824.9	434
2018-10-28	11.0	11.1	10.82	10.96	0.22	2.05	384185.0	4205287.98	346
2018-10-25	10.68	10.84	10.68	10.74	-0.02	-0.19	280441.0	3016001.42	275
2018-10-24	10.4	10.76	10.4	10.76	0.38	3.66	505485.0	5373584.6	430
2018-10-23	9.95	10.38	9.95	10.38	0.36	3.59	422162.0	4303329.29	397
2018-10-22	10.32	10.36	9.84	10.02	-0.32	-3.09	252896.0	2556255.16	303
2018-10-21	10.44	10.58	10.0	10.34	-0.46	-4.26	381080.0	3924185.16	380
2018-10-18	11.0	11.06	10.8	10.8	-0.04	-0.37	239189.0	2617768.72	236
2018-10-17	10.62	11.04	10.6	10.84	0.28	2.65	277068.0	3002443.24	260
2018-10-16	10.6	10.7	10.4	10.56	-0.26	-2.4	245021.0	2582534.66	199
2018-10-15	10.7	10.82	10.5	10.82	0.4	3.84	126222.0	1347410.9	163
2018-10-14	11.2	11.2	10.36	10.42	-1.08	-9.39	454422.0	4845889.58	401
2018-10-11	11.9	11.9	11.4	11.5	-0.4	-3.36	240203.0	2785719.56	277
2018-10-10	12.06	12.16	11.9	11.9	-0.12	-1.0	136161.0	1640576.68	173
2018-10-09	12.06	12.1	12.02	12.02	-0.08	-0.66	113847.0	1373053.9	147
2018-10-08	12.0	12.1	12.0	12.1	0.1	0.83	60633.0	729301.62	102
2018-10-07	12.28	12.28	12.0	12.0	-0.22	-1.8	158636.0	1916504.3	177
2018-10-04	12.22	12.26	12.14	12.22	-0.04	-0.33	155259.0	1894431.38	273
2018-10-03	12.16	12.3	12.14	12.26	0.1	0.82	195894.0	2399401.86	184
2018-10-02	12.3	12.3	12.12	12.16	-0.12	-0.98	144453.0	1765354.96	176
2018-10-01	12.12	12.44	12.12	12.28	0.16	1.32	393692.0	4834964.92	390
2018-09-30	12.14	12.16	12.1	12.12	-0.02	-0.16	94262.0	1142579.8	118
2018-09-27	12.3	12.3	12.12	12.14	-0.06	-0.49	137176.0	1669596.66	189
2018-09-26	12.1	12.34	12.08	12.2	0.1	0.83	306856.0	3741677.18	341
2018-09-25	12.14	12.14	12.02	12.1	0.0	0.0	214447.0	2588587.78	203
2018-09-20	12.1	12.14	12.0	12.1	0.0	0.0	183602.0	2215346.74	166
2018-09-19	12.06	12.22	12.04	12.1	0.0	0.0	110913.0	1343132.56	117
2018-09-18	12.04	12.2	12.0	12.1	-0.02	-0.17	103682.0	1253789.86	117
2018-09-17	12.04	12.12	12.0	12.12	0.06	0.5	207714.0	2503255.38	203
2018-09-16	12.14	12.22	12.0	12.06	-0.08	-0.66	163581.0	1986190.26	178
2018-09-13	12.04	12.2	12.0	12.14	-0.08	-0.65	92052.0	1117982.2	164
2018-09-12	12.54	12.6	12.2	12.22	-0.34	-2.71	171627.0	2123366.16	211
2018-09-11	12.6	12.6	12.42	12.56	0.28	2.28	213008.0	2665125.54	265
2018-09-10	12.28	12.6	12.14	12.28	-0.02	-0.16	285291.0	3540638.9	394
2018-09-09	12.22	12.34	12.18	12.3	0.02	0.16	121605.0	1489070.32	133
2018-09-06	11.94	12.3	11.82	12.28	0.2	1.66	417385.0	5039314.88	414
2018-09-05	12.3	12.9	11.86	12.08	-0.24	-1.95	885300.0	10964618.9	859
2018-09-04	12.58	12.58	12.3	12.32	-0.16	-1.28	103006.0	1284332.64	135
2018-09-03	12.6	12.6	12.44	12.48	-0.12	-0.95	192735.0	2412344.22	206
2018-09-02	12.8	12.8	12.46	12.6	-0.1	-0.79	159200.0	2000922.32	204
2018-08-30	12.7	12.7	12.4	12.7	-0.06	-0.47	246606.0	3096384.3	275
2018-08-29	13.0	13.0	12.76	12.76	-0.24	-1.85	156548.0	2012957.62	176
2018-08-28	13.06	13.1	12.84	13.0	0.0	0.0	330452.0	4282330.32	382
2018-08-27	12.7	13.16	12.7	13.0	0.26	2.04	259984.0	3354460.64	415
2018-08-26	12.54	12.82	12.52	12.74	0.28	2.25	237503.0	3014931.76	272
2018-08-16	12.5	12.5	12.44	12.46	-0.02	-0.16	156377.0	1952608.62	173
2018-08-15	12.46	12.54	12.42	12.48	0.0	0.0	155582.0	1941090.88	158
2018-08-14	12.48	12.56	12.4	12.48	0.1	0.81	189637.0	2368469.82	203
2018-08-13	12.42	12.6	12.3	12.38	-0.1	-0.8	225587.0	2805733.4	246
2018-08-12	12.76	12.76	12.36	12.48	-0.28	-2.19	214223.0	2678351.38	270
2018-08-09	12.82	13.06	12.74	12.76	-0.04	-0.31	193892.0	2493793.54	224
2018-08-08	13.12	13.12	12.0	12.8	-0.28	-2.14	413483.0	5288722.86	426
2018-08-07	12.8	13.32	12.8	13.08	0.18	1.4	379940.0	4994625.56	452
2018-08-06	13.0	13.18	12.9	12.9	-0.32	-2.42	220564.0	2881332.92	345
2018-08-05	13.9	13.9	13.2	13.22	-0.84	-5.97	725551.0	9697434.08	626
2018-08-02	14.02	14.3	14.0	14.06	-0.08	-0.57	241932.0	3428426.24	201
2018-08-01	14.04	14.18	13.96	14.14	0.12	0.86	111533.0	1565169.6	158
2018-07-31	14.1	14.3	14.02	14.02	-0.14	-0.99	277792.0	3936065.12	276
2018-07-30	13.9	14.2	13.9	14.16	0.16	1.14	343104.0	4829270.26	294
2018-07-29	14.3	14.3	13.96	14.0	-0.5	-3.45	166423.0	2339690.92	294
2018-07-26	14.96	14.96	14.34	14.5	-0.3	-2.03	182125.0	2646179.16	240
2018-07-25	14.64	14.8	14.64	14.8	0.0	0.0	67922.0	997551.12	121
2018-07-24	14.82	14.9	14.78	14.8	-0.06	-0.4	86409.0	1280795.88	160
2018-07-23	15.0	15.1	14.72	14.86	-0.18	-1.2	166373.0	2484397.06	222
2018-07-22	15.12	15.18	15.0	15.04	-0.08	-0.53	172630.0	2602722.54	192
2018-07-19	15.2	15.28	15.1	15.12	-0.02	-0.13	247494.0	3760499.76	237
2018-07-18	14.96	15.22	14.96	15.14	0.2	1.34	320781.0	4858881.14	373
2018-07-17	14.82	15.14	14.82	14.94	-0.02	-0.13	210372.0	3159468.52	272
2018-07-16	14.88	14.98	14.82	14.96	0.02	0.13	101405.0	1512187.04	178
2018-07-15	15.2	15.2	14.92	14.94	-0.26	-1.71	106122.0	1593762.0	182
2018-07-12	15.06	15.24	15.06	15.2	0.1	0.66	104120.0	1576596.52	150
2018-07-11	15.08	15.3	15.08	15.1	0.08	0.53	146656.0	2227421.04	209
2018-07-10	15.16	15.18	15.02	15.02	-0.14	-0.92	78859.0	1192330.22	120
2018-07-09	15.02	15.24	15.02	15.16	0.06	0.4	109589.0	1661774.94	204
2018-07-08	15.2	15.22	15.08	15.1	-0.1	-0.66	107866.0	1635378.84	244
2018-07-05	15.16	15.28	15.14	15.2	0.04	0.26	139199.0	2115702.76	174
2018-07-04	15.26	15.26	15.16	15.16	-0.1	-0.66	214292.0	3255949.12	286
2018-07-03	15.54	15.54	15.26	15.26	-0.24	-1.55	201782.0	3100015.66	329
2018-07-02	15.2	15.56	15.14	15.5	0.22	1.44	251081.0	3869438.02	305
2018-07-01	15.4	15.44	15.28	15.28	-0.06	-0.39	185725.0	2850640.8	203
2018-06-28	15.62	15.7	15.34	15.34	-0.36	-2.29	190360.0	2953990.3	268
2018-06-27	15.8	16.0	15.62	15.7	-0.1	-0.63	338344.0	5323862.3	405
2018-06-26	15.36	16.1	15.26	15.8	0.42	2.73	866426.0	13677978.42	838
2018-06-25	15.16	15.46	15.16	15.38	0.26	1.72	394559.0	6064870.56	392
2018-06-24	14.9	15.2	14.9	15.12	0.28	1.89	141192.0	2131545.4	222
2018-06-21	14.58	15.0	14.58	14.84	0.34	2.34	157081.0	2331397.6	211
2018-06-20	14.54	14.7	14.48	14.5	0.0	0.0	131115.0	1911544.16	170
2018-06-12	14.7	14.7	14.5	14.5	-0.26	-1.76	97402.0	1420448.08	136
2018-06-11	14.8	14.8	14.66	14.76	-0.2	-1.34	64570.0	950280.68	121
2018-06-10	14.98	15.52	14.86	14.96	0.3	2.05	191499.0	2904710.48	354
2018-06-07	14.58	14.67	14.52	14.67	0.09	0.62	89335.0	1300363.78	102
2018-06-06	14.58	14.67	14.5	14.58	-0.05	-0.34	88352.0	1286551.9	130
2018-06-05	14.9	14.9	14.57	14.63	-0.27	-1.81	169325.0	2483580.72	183
2018-06-04	14.63	14.9	14.33	14.9	0.28	1.92	208504.0	3045248.06	198
2018-06-03	14.68	14.68	14.57	14.62	-0.06	-0.41	46265.0	675957.04	67
2018-05-31	14.35	14.7	14.35	14.68	0.36	2.51	96688.0	1409855.22	170
2018-05-30	14.57	14.57	14.3	14.32	-0.26	-1.78	111383.0	1603892.22	152
2018-05-29	14.42	14.58	14.28	14.58	0.16	1.11	50156.0	722552.18	72
2018-05-28	14.33	14.47	14.27	14.42	0.09	0.63	43093.0	617666.14	71
2018-05-27	14.7	14.7	14.33	14.33	-0.3	-2.05	86083.0	1245037.98	111
2018-05-24	14.68	14.7	14.58	14.63	-0.03	-0.2	73813.0	1080865.0	88
2018-05-23	14.82	14.92	14.63	14.66	-0.12	-0.81	181860.0	2675672.36	152
2018-05-22	14.58	14.78	14.5	14.78	0.19	1.3	96997.0	1421529.88	152
2018-05-21	14.88	14.88	14.58	14.59	-0.25	-1.68	158958.0	2340697.96	157
2018-05-20	15.0	15.0	14.83	14.84	-0.02	-0.13	94424.0	1408435.9	126
2018-05-17	14.63	15.05	14.58	14.86	0.13	0.88	167669.0	2487758.06	174
2018-05-16	14.97	14.97	14.5	14.73	-0.26	-1.73	162734.0	2388668.2	174
2018-05-15	14.95	15.1	14.8	14.99	0.16	1.08	227516.0	3387780.72	288
2018-05-14	14.83	14.87	14.68	14.83	-0.1	-0.67	324396.0	4794791.08	352
2018-05-13	14.98	15.17	14.8	14.93	-0.74	-4.72	871021.0	13085758.9	833
2018-05-10	15.58	15.75	15.42	15.67	0.14	0.9	258329.0	4006857.44	249
2018-05-09	15.58	15.6	15.42	15.53	0.05	0.32	202589.0	3145384.12	192
2018-05-08	15.82	15.82	15.42	15.48	-0.39	-2.46	297962.0	4635158.36	300
2018-05-07	16.03	16.05	15.83	15.87	-0.26	-1.61	244286.0	3893668.8	252
2018-05-06	16.3	16.33	16.08	16.13	-0.18	-1.1	225274.0	3656183.78	236
2018-05-03	16.35	16.42	16.17	16.31	-0.06	-0.37	244057.0	3974475.46	279
2018-05-02	16.67	16.67	16.25	16.37	-0.23	-1.39	267313.0	4392423.72	318
2018-05-01	16.43	16.67	16.37	16.6	0.08	0.48	206713.0	3404927.68	245
2018-04-30	16.6	16.67	16.38	16.52	-0.12	-0.72	365257.0	6028252.12	373
2018-04-29	16.77	16.82	16.63	16.64	-0.13	-0.78	215916.0	3617347.82	152
2018-04-26	16.92	16.92	16.77	16.77	-0.06	-0.36	224738.0	3781214.8	189
2018-04-25	16.83	17.05	16.75	16.83	0.05	0.3	409052.0	6906517.88	400
2018-04-24	17.0	17.07	16.67	16.78	-0.28	-1.64	482226.0	8123924.14	402
2018-04-23	16.98	17.25	16.97	17.06	0.07	0.41	558917.0	9528585.08	463
2018-04-22	16.8	17.33	16.67	16.99	0.23	1.37	1213033.0	20699618.5	1141
2018-04-19	16.82	16.92	16.67	16.76	0.05	0.3	729371.0	12254435.86	663
2018-04-18	16.43	16.8	16.42	16.71	0.28	1.7	581171.0	9624463.58	516
2018-04-17	16.42	16.57	16.42	16.43	0.05	0.31	572894.0	9441567.78	482
2018-04-16	16.33	16.42	16.25	16.38	0.15	0.92	484488.0	7907999.2	366
2018-04-15	15.9	16.33	15.9	16.23	0.3	1.88	600072.0	9709909.24	445
2018-04-12	15.93	16.02	15.7	15.93	0.26	1.66	358138.0	5688098.68	398
2018-04-11	16.2	16.22	15.35	15.67	-0.53	-3.27	464526.0	7430170.5	465
2018-04-10	16.37	16.42	16.17	16.2	-0.11	-0.67	351252.0	5718387.54	318
2018-04-09	16.37	16.75	16.23	16.31	0.14	0.87	1291444.0	21306294.8	989
2018-04-08	16.0	16.25	15.95	16.17	0.17	1.06	393498.0	6318460.64	526
2018-04-05	16.03	16.05	15.92	16.0	0.04	0.25	472118.0	7549511.3	357
2018-04-04	15.88	16.03	15.88	15.96	0.12	0.76	316897.0	5058380.54	291
2018-04-03	15.83	15.92	15.83	15.84	-0.08	-0.5	219442.0	3479750.14	195
2018-04-02	15.95	16.08	15.87	15.92	-0.06	-0.38	286912.0	4591365.48	253
2018-04-01	15.93	16.12	15.93	15.98	0.08	0.5	430446.0	6898640.96	346
2018-03-29	16.05	16.05	15.83	15.9	-0.08	-0.5	375046.0	5974410.44	330
2018-03-28	15.98	16.17	15.87	15.98	0.33	2.11	593839.0	9517130.8	608
2018-03-27	15.82	15.83	15.58	15.65	-0.08	-0.51	180229.0	2824157.44	208
2018-03-26	15.67	15.78	15.67	15.73	0.01	0.06	128472.0	2018933.42	184
2018-03-25	15.85	15.85	15.7	15.72	-0.12	-0.76	224867.0	3548045.24	247
2018-03-22	15.83	15.97	15.67	15.84	0.02	0.13	259171.0	4088638.6	266
2018-03-21	16.0	16.0	15.77	15.82	-0.16	-1.0	472848.0	7499326.68	406
2018-03-20	16.02	16.13	15.97	15.98	-0.11	-0.68	253240.0	4060070.32	298
2018-03-19	15.95	16.23	15.95	16.09	0.17	1.07	403865.0	6504980.96	496
2018-03-18	15.87	16.13	15.83	15.92	0.03	0.19	480006.0	7652848.26	484
2018-03-15	16.62	16.65	15.68	15.89	-0.76	-4.56	1032625.0	16590164.82	990
2018-03-14	16.75	16.88	16.62	16.65	-0.08	-0.48	740573.0	12375828.94	779
2018-03-13	16.42	16.85	16.38	16.73	0.42	2.58	1212562.0	20162051.82	1250
2018-03-12	15.73	16.42	15.72	16.31	0.57	3.62	1230523.0	19821101.8	943
2018-03-11	15.75	15.82	15.68	15.74	0.12	0.77	311066.0	4901697.4	264
2018-03-08	15.83	15.9	15.62	15.62	-0.12	-0.76	252826.0	3973790.52	311
2018-03-07	15.48	15.83	15.48	15.74	0.31	2.01	528065.0	8261216.0	519
2018-03-06	15.48	15.58	15.42	15.43	-0.03	-0.19	281179.0	4347811.34	265
2018-03-05	15.58	15.75	15.4	15.46	0.05	0.32	237736.0	3694574.22	304
2018-03-04	15.75	15.83	15.33	15.41	-0.37	-2.34	338616.0	5302474.0	247
2018-03-01	16.18	16.25	15.72	15.78	-0.48	-2.95	533920.0	8517064.1	511
2018-02-28	16.28	16.35	16.2	16.26	-0.08	-0.49	257072.0	4180183.84	213
2018-02-27	16.37	16.47	16.32	16.34	-0.03	-0.18	149297.0	2447767.68	165
2018-02-26	16.38	16.48	16.32	16.37	-0.01	-0.06	210355.0	3449245.14	204
2018-02-25	16.45	16.47	16.35	16.38	-0.1	-0.61	237422.0	3892612.18	211
2018-02-22	16.65	16.65	16.43	16.48	-0.17	-1.02	212728.0	3511795.44	217
2018-02-21	16.73	16.93	16.53	16.65	-0.09	-0.54	442252.0	7391870.72	447
2018-02-20	16.4	17.08	16.4	16.74	0.33	2.01	925330.0	15529019.18	908
2018-02-19	16.08	16.43	16.08	16.41	0.0	0.0	279448.0	4563588.0	273
2018-02-18	16.78	16.78	16.17	16.41	-0.41	-2.44	1021345.0	16786534.5	696
2018-02-15	16.82	17.0	16.8	16.82	0.04	0.24	600656.0	10137555.32	442
2018-02-14	16.8	16.92	16.68	16.78	-0.02	-0.12	565940.0	9503657.68	632
2018-02-13	16.17	16.9	16.08	16.8	0.67	4.15	1450405.0	24031829.18	1241
2018-02-12	16.0	16.17	16.0	16.13	0.3	1.9	371666.0	5974039.92	368
2018-02-11	15.92	16.0	15.77	15.83	-0.13	-0.81	443075.0	7040998.3	305
2018-02-08	15.97	16.12	15.92	15.96	0.03	0.19	519484.0	8317462.66	347
2018-02-07	16.15	16.33	15.88	15.93	-0.12	-0.75	731263.0	11811989.52	590
2018-02-06	16.0	16.2	15.92	16.05	-0.38	-2.31	866308.0	13899201.56	668
2018-02-05	16.15	16.53	16.0	16.43	0.43	2.69	1152047.0	18740824.48	816
2018-02-04	15.73	16.17	15.73	16.0	0.22	1.39	577810.0	9251685.16	597
2018-02-01	15.78	15.92	15.75	15.78	-0.08	-0.5	322450.0	5107329.42	246
2018-01-31	15.97	15.97	15.75	15.86	-0.11	-0.69	286826.0	4541023.34	234
2018-01-30	15.93	16.03	15.83	15.97	0.0	0.0	260009.0	4143653.36	247
2018-01-29	16.08	16.1	15.68	15.97	-0.11	-0.68	640278.0	10179636.94	614
2018-01-28	16.23	16.37	16.07	16.08	-0.25	-1.53	568826.0	9223202.52	454
2018-01-25	16.3	16.42	16.17	16.33	0.0	0.0	688246.0	11191221.5	587
2018-01-24	16.25	16.63	16.25	16.33	0.17	1.05	943576.0	15521876.08	696
2018-01-23	15.85	16.4	15.85	16.16	0.18	1.13	747414.0	12065340.22	593
2018-01-22	16.33	16.43	15.83	15.98	-0.2	-1.24	1013882.0	16435632.92	777
2018-01-21	15.7	16.25	15.67	16.18	0.55	3.52	1802287.0	28816218.0	1271
2018-01-18	15.58	15.75	15.42	15.63	0.07	0.45	599833.0	9325515.92	470
2018-01-17	15.27	15.82	15.27	15.56	0.3	1.97	943456.0	14679970.28	840
2018-01-16	15.08	15.4	15.07	15.26	0.14	0.93	636193.0	9704280.96	501
2018-01-15	15.07	15.25	14.98	15.12	0.12	0.8	432803.0	6534948.38	465
2018-01-14	15.05	15.15	14.97	15.0	-0.05	-0.33	344910.0	5185329.84	706
2018-01-11	15.1	15.2	15.0	15.05	-0.04	-0.27	582559.0	8799293.36	463
2018-01-10	15.37	15.48	15.0	15.09	-0.35	-2.27	628022.0	9566868.78	476
2018-01-09	15.18	15.68	15.1	15.44	0.28	1.85	1801975.0	27739999.58	1355
2018-01-08	14.85	15.18	14.82	15.16	0.34	2.29	1299031.0	19537093.28	849
2018-01-07	14.83	14.85	14.77	14.82	-0.04	-0.27	204990.0	3036943.2	168
2018-01-04	14.72	14.88	14.7	14.86	0.13	0.88	317114.0	4695618.78	226
2018-01-03	14.62	14.82	14.62	14.73	0.07	0.48	375554.0	5529800.04	340
2018-01-02	14.78	14.8	14.62	14.66	-0.1	-0.68	430025.0	6316898.34	320
2018-01-01	14.75	14.82	14.67	14.76	-0.05	-0.34	425048.0	6264784.12	330
2017-12-31	15.03	15.03	14.78	14.81	-0.13	-0.87	413471.0	6166289.96	387
2017-12-28	15.1	15.1	14.9	14.94	-0.13	-0.86	568930.0	8527391.04	424
2017-12-27	15.1	15.2	15.03	15.07	0.05	0.33	778980.0	11768805.22	503
2017-12-26	15.03	15.08	14.95	15.02	0.0	0.0	440190.0	6609135.08	423
2017-12-25	15.17	15.28	15.02	15.02	-0.1	-0.66	874448.0	13262410.94	738
2017-12-24	14.88	15.13	14.83	15.12	0.31	2.09	1027879.0	15389427.42	726
2017-12-21	14.93	15.02	14.78	14.81	0.01	0.07	830350.0	12371516.82	653
2017-12-20	14.77	14.88	14.65	14.8	0.08	0.54	671476.0	9899472.56	511
2017-12-19	14.62	14.77	14.58	14.72	0.1	0.68	889943.0	13070560.42	695
2017-12-18	14.52	14.67	14.5	14.62	0.11	0.76	529862.0	7738117.48	504
2017-12-17	14.52	14.65	14.45	14.51	0.02	0.14	439454.0	6376562.22	412
2017-12-14	14.6	14.63	14.45	14.49	-0.04	-0.28	680010.0	9861314.08	443
2017-12-13	14.6	14.68	14.5	14.53	-0.04	-0.27	547298.0	7965462.48	439
2017-12-12	14.6	14.65	14.53	14.57	0.0	0.0	350896.0	5116111.84	348
2017-12-11	14.63	14.65	14.53	14.57	-0.01	-0.07	509009.0	7428371.02	455
2017-12-10	14.58	14.63	14.5	14.58	0.12	0.83	398844.0	5807818.32	277
2017-12-07	14.48	14.5	14.37	14.46	-0.05	-0.34	383671.0	5544970.4	245
2017-12-06	14.65	14.77	14.5	14.51	-0.14	-0.96	323281.0	4725131.12	318
2017-12-05	14.88	14.88	14.65	14.65	-0.26	-1.74	383609.0	5655337.94	412
2017-12-04	14.83	15.42	14.83	14.91	0.18	1.22	663683.0	9967366.86	558
2017-12-03	14.58	14.75	14.58	14.73	0.22	1.52	288166.0	4231917.94	308
2017-11-30	14.5	14.57	14.48	14.51	-0.02	-0.14	281453.0	4085340.2	289
2017-11-29	14.52	14.73	14.48	14.53	0.09	0.62	525034.0	7658771.34	365
2017-11-28	14.5	14.65	14.35	14.44	-0.05	-0.35	348521.0	5061194.04	293
2017-11-27	14.6	14.73	14.45	14.49	-0.09	-0.62	424393.0	6192664.98	293
2017-11-26	14.35	14.83	14.33	14.58	0.28	1.96	589144.0	8591901.02	492
2017-11-23	14.15	14.4	14.13	14.3	0.22	1.56	265301.0	3785507.14	315
2017-11-22	13.88	14.12	13.83	14.08	0.26	1.88	322601.0	4500926.12	260
2017-11-21	13.75	13.93	13.67	13.82	-0.15	-1.07	173460.0	2394109.06	244
2017-11-20	14.33	14.33	13.92	13.97	-0.41	-2.85	158316.0	2244128.32	226
2017-11-19	14.33	14.45	14.15	14.38	0.05	0.35	187058.0	2669835.04	260
2017-11-16	14.53	14.53	14.25	14.33	-0.23	-1.58	349976.0	5033916.74	324
2017-11-15	14.78	14.87	14.5	14.56	-0.04	-0.27	364878.0	5371769.46	424
2017-11-14	14.52	14.68	14.52	14.6	0.07	0.48	454738.0	6645687.42	463
2017-11-13	14.67	14.67	14.48	14.53	-0.09	-0.62	167816.0	2444239.24	198
2017-11-12	14.58	14.83	14.52	14.62	-0.01	-0.07	277499.0	4071805.2	338
2017-11-09	14.33	14.75	14.33	14.63	0.21	1.46	195112.0	2844504.74	265
2017-11-08	14.17	14.67	14.07	14.42	0.21	1.48	150342.0	2159231.66	209
2017-11-07	15.67	15.67	14.07	14.21	-1.41	-9.03	516398.0	7528669.42	575
2017-11-06	15.92	16.15	15.58	15.62	-0.08	-0.51	302898.0	4756928.04	305
2017-11-05	15.42	15.83	15.0	15.7	-0.25	-1.57	500084.0	7743588.86	611
2017-11-02	16.07	16.35	15.83	15.95	-0.05	-0.31	416650.0	6687273.58	604
2017-11-01	16.05	16.12	15.92	16.0	-0.15	-0.93	391949.0	6278121.34	443
2017-10-31	16.3	16.3	15.97	16.15	-0.08	-0.49	348205.0	5605081.12	459
2017-10-30	16.6	16.65	16.13	16.23	-0.15	-0.92	428848.0	7028691.88	510
2017-10-29	15.78	16.5	15.67	16.38	0.69	4.4	551107.0	8884648.2	520
2017-10-26	15.82	15.83	15.63	15.69	-0.08	-0.51	208975.0	3285844.38	262
2017-10-25	15.72	15.82	15.58	15.77	0.22	1.41	228203.0	3586452.68	247
2017-10-24	15.75	16.0	15.43	15.55	-0.18	-1.14	358982.0	5639399.02	499
2017-10-23	16.23	16.28	15.47	15.73	-0.5	-3.08	412859.0	6544566.34	549
2017-10-22	16.17	16.58	16.12	16.23	0.15	0.93	320554.0	5231362.68	509
2017-10-19	16.1	16.3	16.02	16.08	-0.22	-1.35	393431.0	6348168.9	469
2017-10-18	16.63	16.67	16.25	16.3	-0.28	-1.69	415022.0	6840501.42	419
2017-10-17	16.4	16.75	16.4	16.58	0.28	1.72	1125846.0	18655014.94	850
2017-10-16	16.3	16.42	15.85	16.3	0.14	0.87	1010690.0	16323027.3	778
2017-10-15	16.25	16.58	16.1	16.16	0.18	1.13	1074954.0	17531122.32	1034
2017-10-12	16.27	16.48	15.57	15.98	-0.19	-1.18	425990.0	6819551.36	490
2017-10-11	16.63	16.63	15.83	16.17	-0.5	-3.0	652535.0	10619084.48	550
2017-10-10	17.15	17.33	16.5	16.67	-0.51	-2.97	657809.0	11235309.18	619
2017-10-09	17.6	17.67	17.17	17.18	-0.49	-2.77	680381.0	11850161.22	673
2017-10-08	17.52	18.08	17.33	17.67	0.39	2.26	2066548.0	36728272.08	1760
2017-10-05	16.7	17.37	16.7	17.28	0.54	3.23	993583.0	16986301.54	835
2017-10-04	16.67	16.82	16.65	16.74	0.07	0.42	200494.0	3356009.94	217
2017-10-03	16.7	16.88	16.6	16.67	-0.15	-0.89	217225.0	3639441.58	258
2017-10-02	16.67	16.83	16.6	16.82	0.17	1.02	209830.0	3511761.14	238
2017-10-01	16.7	16.75	16.58	16.65	-0.13	-0.77	242236.0	4038042.64	233
2017-09-28	16.92	16.95	16.73	16.78	-0.05	-0.3	259740.0	4371637.72	299
2017-09-27	16.67	16.92	16.62	16.83	0.24	1.45	565516.0	9510643.28	473
2017-09-26	16.58	16.78	16.57	16.59	0.03	0.18	219452.0	3657111.0	267
2017-09-25	16.68	16.72	16.5	16.56	-0.18	-1.08	307427.0	5100133.98	270
2017-09-21	17.02	17.08	16.72	16.74	-0.29	-1.7	382336.0	6464226.14	444
2017-09-20	17.23	17.23	17.02	17.03	-0.02	-0.12	98695.0	1687712.14	137
2017-09-19	17.1	17.23	16.92	17.05	-0.07	-0.41	344903.0	5903541.26	322
2017-09-18	17.43	17.57	17.08	17.12	-0.33	-1.89	634103.0	11018315.26	483
2017-09-17	17.25	17.75	17.25	17.45	0.5	2.95	1124320.0	19688947.36	951
2017-09-14	17.0	17.08	16.75	16.95	0.13	0.77	1001890.0	16966444.94	918
2017-09-13	16.7	16.95	16.58	16.82	0.32	1.94	804834.0	13477919.88	751
2017-09-12	16.48	16.75	16.47	16.5	0.13	0.79	603457.0	10019208.02	531
2017-09-11	16.25	16.42	16.23	16.37	0.08	0.49	312158.0	5105295.22	380
2017-09-10	16.27	16.33	16.17	16.29	0.06	0.37	203429.0	3304661.04	248
2017-09-07	16.35	16.35	16.22	16.23	-0.07	-0.43	162058.0	2633060.28	202
2017-09-06	16.27	16.42	16.25	16.3	0.07	0.43	166008.0	2713758.06	213
2017-08-29	16.33	16.42	16.2	16.23	-0.07	-0.43	136489.0	2229906.0	149
2017-08-28	16.22	16.42	16.22	16.3	0.04	0.25	198062.0	3239925.94	207
2017-08-27	16.33	16.4	16.2	16.26	-0.04	-0.25	189380.0	3090694.0	208
2017-08-24	16.6	16.6	16.27	16.3	-0.31	-1.87	234941.0	3861765.52	271
2017-08-23	16.7	16.75	16.58	16.61	-0.02	-0.12	284303.0	4742297.94	273
2017-08-22	16.7	16.77	16.52	16.63	0.02	0.12	278999.0	4652661.14	341
2017-08-21	16.58	16.65	16.37	16.61	0.1	0.61	409225.0	6774934.06	372
2017-08-20	16.65	16.7	16.5	16.51	-0.13	-0.78	311095.0	5161859.84	303
2017-08-17	16.75	16.75	16.62	16.64	-0.02	-0.12	321211.0	5360138.92	314
2017-08-16	16.42	16.83	16.38	16.66	0.06	0.36	937928.0	15568883.38	696
2017-08-15	17.5	17.5	16.5	16.6	-1.68	-9.19	1745120.0	29893545.2	1402
2017-08-14	17.93	18.32	17.92	18.28	0.18	0.99	543996.0	9861577.9	610
2017-08-13	17.92	18.17	17.77	18.1	0.25	1.4	437606.0	7878888.3	511
2017-08-10	18.0	18.08	17.78	17.85	-0.33	-1.82	339931.0	6073266.18	345
2017-08-09	17.1	18.32	17.1	18.18	0.56	3.18	814171.0	14558479.14	752
2017-08-08	17.75	17.75	17.6	17.62	-0.3	-1.67	270649.0	4774858.06	277
2017-08-07	17.92	18.08	17.83	17.92	0.04	0.22	386766.0	6951759.2	362
2017-08-06	17.68	17.92	17.55	17.88	0.21	1.19	135330.0	2401050.5	262
2017-08-03	18.23	18.23	17.62	17.67	-0.52	-2.86	244321.0	4378078.86	284
2017-08-02	18.33	18.45	18.08	18.19	-0.08	-0.44	292108.0	5344585.22	364
2017-08-01	18.08	18.33	18.08	18.27	0.15	0.83	160370.0	2921468.66	234
2017-07-31	18.0	18.33	17.82	18.12	0.2	1.12	410435.0	7456637.46	469
2017-07-30	17.45	17.98	17.38	17.92	0.51	2.93	375955.0	6654761.34	433
2017-07-27	17.57	17.57	17.28	17.41	-0.12	-0.68	67799.0	1178654.84	137
2017-07-26	17.6	17.75	17.5	17.53	-0.27	-1.52	212437.0	3746351.06	248
2017-07-25	17.97	17.98	17.78	17.8	-0.17	-0.95	145603.0	2604246.12	172
2017-07-24	18.02	18.05	17.9	17.97	-0.02	-0.11	187703.0	3373251.3	223
2017-07-23	17.98	18.25	17.9	17.99	0.13	0.73	333560.0	6025540.38	370
2017-07-20	17.92	18.0	17.75	17.86	0.04	0.22	172009.0	3077071.22	215
2017-07-19	17.5	18.17	17.5	17.82	0.24	1.37	187945.0	3351081.88	233
2017-07-18	17.83	17.83	17.5	17.58	-0.23	-1.29	238962.0	4218804.54	229
2017-07-17	17.9	17.92	17.67	17.81	0.03	0.17	268236.0	4773144.5	252
2017-07-16	17.33	18.15	17.25	17.78	0.65	3.79	826188.0	14637873.16	700
2017-07-13	17.0	17.22	16.88	17.13	0.17	1.0	250800.0	4260114.56	223
2017-07-12	16.77	17.0	16.67	16.96	0.28	1.68	400524.0	6751605.16	352
2017-07-11	16.77	16.85	16.65	16.68	-0.03	-0.18	151909.0	2541467.0	185
2017-07-10	16.8	16.82	16.65	16.71	0.08	0.48	169158.0	2828086.68	226
2017-07-09	17.0	17.0	16.58	16.63	-0.06	-0.36	228212.0	3822318.1	222
2017-07-06	16.93	16.93	16.67	16.69	-0.23	-1.36	166702.0	2796160.62	236
2017-07-05	16.75	17.45	16.67	16.92	0.17	1.01	371922.0	6342599.72	448
2017-07-04	16.77	16.83	16.67	16.75	-0.05	-0.3	206202.0	3463364.04	225
2017-07-03	16.63	16.83	16.5	16.8	0.47	2.88	531648.0	8890889.82	423
2017-07-02	16.23	16.58	16.12	16.33	0.37	2.32	271952.0	4455324.68	264
2017-06-22	15.82	16.1	15.77	15.96	0.21	1.33	117590.0	1875055.54	201
2017-06-21	16.0	16.0	15.67	15.75	0.12	0.77	207010.0	3268450.32	195
2017-06-20	15.7	15.7	15.57	15.63	-0.08	-0.51	84193.0	1318129.92	76
2017-06-19	15.77	15.83	15.67	15.71	0.31	2.01	83041.0	1305025.76	114
2017-06-18	15.63	15.73	15.37	15.4	-0.32	-2.04	87193.0	1350188.82	143
2017-06-15	16.02	16.02	15.65	15.72	-0.31	-1.93	131441.0	2084653.9	167
2017-06-14	16.05	16.25	16.02	16.03	0.0	0.0	184505.0	2978687.48	234
2017-06-13	15.83	16.25	15.83	16.03	0.15	0.94	169710.0	2722971.12	256
2017-06-12	15.83	16.15	15.77	15.88	-0.11	-0.69	164897.0	2623448.94	178
2017-06-11	16.5	16.58	15.93	15.99	-0.54	-3.27	190193.0	3079857.12	168
2017-06-08	16.5	16.62	16.35	16.53	-0.19	-1.14	150746.0	2483569.88	212
2017-06-07	16.75	17.0	16.62	16.72	-0.11	-0.65	175250.0	2927275.66	240
2017-06-06	17.17	17.27	16.7	16.83	-0.4	-2.32	118450.0	2020751.54	105
2017-06-05	17.08	17.4	17.08	17.23	-0.14	-0.81	57796.0	995237.06	87
2017-06-04	17.02	17.5	17.02	17.37	0.07	0.4	147875.0	2568764.0	104
2017-06-01	17.33	17.46	17.29	17.3	-0.13	-0.75	115670.0	2007251.45	115
2017-05-31	17.63	17.67	17.13	17.43	-0.09	-0.51	221960.0	3870711.65	227
2017-05-30	17.25	17.63	17.25	17.52	0.24	1.39	240791.0	4203130.35	229
2017-05-29	17.13	17.42	16.71	17.28	0.28	1.65	125881.0	2151036.0	161
2017-05-28	17.0	17.08	16.71	17.0	-0.39	-2.24	147833.0	2501086.0	126
2017-05-25	17.54	17.71	17.25	17.39	-0.24	-1.36	279314.0	4883576.5	210
2017-05-24	17.42	17.83	17.38	17.63	0.21	1.21	329776.0	5803896.5	336
2017-05-23	17.79	17.79	17.17	17.42	-0.48	-2.68	401255.0	6995478.85	356
2017-05-22	17.75	18.21	17.75	17.9	0.1	0.56	467272.0	8411504.3	369
2017-05-21	18.0	18.13	17.75	17.8	0.0	0.0	316619.0	5683030.5	264
2017-05-18	17.83	18.0	17.71	17.8	-0.16	-0.89	289488.0	5168643.3	306
2017-05-17	17.75	18.13	17.67	17.96	0.28	1.58	571944.0	10263055.55	548
2017-05-16	17.67	17.83	17.58	17.68	0.0	0.0	517522.0	9152581.5	469
2017-05-15	17.17	17.83	17.17	17.68	0.47	2.73	890794.0	15669698.5	848
2017-05-14	17.96	17.96	17.17	17.21	-0.27	-1.54	922864.0	16036124.35	765
2017-05-11	18.54	18.58	16.88	17.48	-1.25	-6.67	1660892.0	28915107.45	1365
2017-05-10	18.67	18.79	18.42	18.73	-0.07	-0.37	394002.0	7344884.05	385
2017-05-09	18.75	18.96	18.63	18.8	0.07	0.37	486840.0	9151679.0	445
2017-05-08	18.63	18.92	18.46	18.73	0.19	1.02	341094.0	6360271.65	393
2017-05-07	19.04	19.04	18.5	18.54	-0.57	-2.98	487002.0	9106844.15	525
2017-05-04	19.54	19.71	19.04	19.11	-0.43	-2.2	410426.0	7907805.1	481
2017-05-03	19.75	19.88	19.5	19.54	-0.19	-0.96	507449.0	9984292.75	494
2017-05-02	19.42	19.88	19.21	19.73	0.4	2.07	1116410.0	21875970.5	911
2017-05-01	19.04	19.46	18.96	19.33	0.37	1.95	968380.0	18654443.1	784
2017-04-30	19.17	19.17	18.92	18.96	-0.19	-0.99	418708.0	7995266.45	325
2017-04-27	19.08	19.21	18.88	19.15	0.12	0.63	432349.0	8231444.9	436
2017-04-26	19.0	19.25	18.96	19.03	0.03	0.16	671368.0	12803824.0	496
2017-04-25	19.04	19.38	18.88	19.0	0.0	0.0	1344072.0	25699835.0	1045
2017-04-24	18.58	19.13	18.46	19.0	0.48	2.59	675344.0	12695789.8	602
2017-04-23	18.54	18.83	18.38	18.52	0.24	1.31	818028.0	15241683.35	605
2017-04-20	18.13	18.54	18.13	18.28	0.04	0.22	557299.0	10232757.6	599
2017-04-19	18.33	18.38	18.13	18.24	-0.09	-0.49	377314.0	6879530.4	445
2017-04-18	18.25	18.71	18.17	18.33	0.08	0.44	768620.0	14183218.5	722
2017-04-17	18.54	18.79	18.17	18.25	-0.43	-2.3	797484.0	14786132.05	757
2017-04-16	18.71	19.17	18.42	18.68	0.3	1.63	2240119.0	42102645.55	1826
2017-04-13	18.29	18.96	18.21	18.38	0.21	1.16	1762063.0	32617602.2	1641
2017-04-12	17.75	18.42	17.75	18.17	0.38	2.14	990788.0	17982081.45	754
2017-04-11	17.92	18.13	17.75	17.79	0.08	0.45	585155.0	10492850.05	598
2017-04-10	17.63	18.25	17.58	17.71	0.13	0.74	954790.0	17112606.35	841
2017-04-09	17.67	17.71	17.54	17.58	0.0	0.0	229086.0	4030753.85	259
2017-04-06	17.63	17.79	17.54	17.58	-0.19	-1.07	310643.0	5496772.45	351
2017-04-05	17.63	18.04	17.54	17.77	0.27	1.54	874662.0	15572261.6	702
2017-04-04	17.42	17.67	17.42	17.5	-0.01	-0.06	249138.0	4366778.9	274
2017-04-03	17.63	17.75	17.42	17.51	-0.17	-0.96	343078.0	6022171.3	356
2017-04-02	17.92	17.92	17.58	17.68	-0.13	-0.73	343994.0	6111972.75	386
2017-03-30	18.08	18.21	17.75	17.81	-0.41	-2.25	873505.0	15716441.05	1115
2017-03-29	17.17	18.42	17.17	18.22	1.19	6.99	2200439.0	39592837.25	1937
2017-03-28	17.08	17.13	16.83	17.03	0.03	0.18	143842.0	2450820.35	166
2017-03-27	16.96	17.25	16.96	17.0	-0.31	-1.79	236197.0	4041061.3	300
2017-03-26	17.33	17.46	17.21	17.31	0.12	0.7	244745.0	4239745.3	291
2017-03-23	16.83	17.5	16.83	17.19	0.52	3.12	538904.0	9251204.5	634
2017-03-22	16.88	16.96	16.58	16.67	-0.49	-2.86	536495.0	9007668.85	467
2017-03-21	17.5	17.79	17.13	17.16	-0.37	-2.11	550120.0	9650302.6	549
2017-03-20	17.92	18.13	17.42	17.53	-0.35	-1.96	758551.0	13485271.2	655
2017-03-19	17.33	18.04	16.96	17.88	0.93	5.49	588142.0	10339279.45	520
2017-03-16	16.58	17.17	16.38	16.95	0.57	3.48	391662.0	6541638.7	268
2017-03-15	16.38	16.58	16.21	16.38	0.1	0.61	271165.0	4447742.05	253
2017-03-14	15.83	16.33	15.33	16.28	0.39	2.45	661565.0	10384225.3	496
2017-03-13	16.42	16.83	15.83	15.89	-0.71	-4.28	554831.0	9148392.35	371
2017-03-12	16.92	16.96	16.46	16.6	-0.41	-2.41	493063.0	8217691.6	409
2017-03-09	17.54	17.54	16.88	17.01	-0.84	-4.71	1227358.0	21049814.65	1075
2017-03-08	18.04	18.21	17.71	17.85	-0.11	-0.61	291947.0	5232198.95	345
2017-03-07	17.79	18.08	17.71	17.96	0.28	1.58	362351.0	6492887.9	372
2017-03-06	17.58	17.79	17.33	17.68	0.09	0.51	273791.0	4812010.9	331
2017-03-05	17.79	17.79	17.58	17.59	-0.23	-1.29	381786.0	6736220.85	301
2017-03-02	17.83	17.88	17.71	17.82	0.06	0.34	334543.0	5953957.95	239
2017-03-01	17.71	18.0	17.5	17.76	0.25	1.43	645042.0	11443859.65	488
2017-02-28	17.08	17.54	16.71	17.51	0.43	2.52	627392.0	10790449.2	531
2017-02-27	17.75	17.75	17.08	17.08	-0.67	-3.77	776452.0	13445530.55	466
2017-02-26	17.71	17.88	17.67	17.75	0.03	0.17	279368.0	4961349.7	203
2017-02-23	17.83	17.83	17.46	17.72	-0.09	-0.51	475098.0	8381443.7	420
2017-02-22	17.88	18.08	17.75	17.81	0.04	0.23	684697.0	12270404.05	468
2017-02-21	17.88	17.92	17.21	17.77	-0.23	-1.28	1139892.0	20010586.05	710
2017-02-20	18.67	18.67	17.92	18.0	-0.75	-4.0	1214984.0	22336567.9	781
2017-02-19	19.0	19.17	18.71	18.75	-0.11	-0.58	683248.0	12956783.25	505
2017-02-16	18.67	19.25	18.5	18.86	0.36	1.95	1980815.0	37562389.5	1490
2017-02-15	18.38	18.54	18.29	18.5	0.18	0.98	806460.0	14844064.6	538
2017-02-14	18.33	18.33	18.04	18.32	0.0	0.0	652078.0	11865184.5	506
2017-02-13	18.5	18.58	18.29	18.32	0.0	0.0	781963.0	14408367.55	576
2017-02-12	18.46	18.67	18.21	18.32	0.08	0.44	1150780.0	21157146.05	738
2017-02-09	18.63	18.63	18.21	18.24	-0.41	-2.2	940314.0	17276111.0	607
2017-02-08	19.25	19.38	18.58	18.65	-0.66	-3.42	1177747.0	22263162.4	901
2017-02-07	19.17	19.46	19.08	19.31	0.23	1.21	1262909.0	24391506.85	713
2017-02-06	18.67	19.13	18.63	19.08	0.33	1.76	846733.0	15950718.65	629
2017-02-05	19.17	19.29	18.71	18.75	-0.38	-1.99	959432.0	18243469.4	704
2017-02-02	19.0	19.21	19.0	19.13	0.12	0.63	622736.0	11909763.95	495
2017-02-01	19.25	19.46	18.75	19.01	-0.03	-0.16	1256639.0	24133421.75	943
2017-01-31	18.71	19.17	18.5	19.04	0.42	2.26	1310707.0	24711084.8	931
2017-01-30	18.54	19.08	18.54	18.62	0.12	0.65	1074809.0	20219331.6	679
2017-01-29	18.29	18.67	18.21	18.5	0.28	1.54	715302.0	13223121.3	469
2017-01-26	18.25	18.58	18.04	18.22	-0.1	-0.55	1072369.0	19570661.85	785
2017-01-25	18.75	18.75	18.21	18.32	-0.3	-1.61	939382.0	17437440.05	746
2017-01-24	18.92	19.17	18.5	18.62	-0.13	-0.69	1584786.0	29807032.3	1061
2017-01-23	18.29	19.08	18.29	18.75	0.74	4.11	2445367.0	45935800.2	1786
2017-01-22	17.33	18.29	17.33	18.01	0.66	3.8	1441054.0	25802564.25	902
2017-01-19	17.92	17.92	17.21	17.35	-0.5	-2.8	1908930.0	33284696.15	1053
2017-01-18	17.67	18.33	17.29	17.85	0.68	3.96	3140186.0	55926676.0	1779
2017-01-17	16.75	17.25	16.13	17.17	0.56	3.37	1244286.0	20806049.55	925
2017-01-16	17.33	17.58	16.46	16.61	-0.67	-3.88	1838644.0	31625837.15	1085
2017-01-15	16.88	17.38	16.63	17.28	0.51	3.04	1761347.0	30076592.65	1083
2017-01-12	16.67	17.08	16.46	16.77	0.23	1.39	1231423.0	20710228.8	898
2017-01-11	16.58	17.13	16.33	16.54	-0.22	-1.31	1774243.0	29809620.7	1389
2017-01-10	16.58	17.42	16.21	16.76	0.18	1.09	3096970.0	52054961.55	1745
2017-01-09	17.54	17.71	16.04	16.58	-1.05	-5.96	3544678.0	58747743.45	2253
2017-01-08	17.13	18.08	17.08	17.63	0.5	2.92	2237830.0	39592142.65	1559
2017-01-05	16.13	17.54	16.08	17.13	0.95	5.87	3539819.0	59400737.75	2009
2017-01-04	16.5	16.67	16.08	16.18	-0.18	-1.1	1890391.0	30934181.1	1079
2017-01-03	15.71	16.63	15.63	16.36	0.48	3.02	2286190.0	37155142.1	1235
2017-01-02	15.92	16.21	15.83	15.88	-0.04	-0.25	916734.0	14682320.35	695
2017-01-01	15.79	16.04	15.75	15.92	0.15	0.95	1444163.0	23004362.7	705
2016-12-29	15.83	15.92	15.58	15.77	-0.03	-0.19	1555691.0	24470938.75	811
2016-12-28	16.13	16.25	15.67	15.8	-0.15	-0.94	1160767.0	18520389.45	626
2016-12-27	15.58	16.08	15.54	15.95	0.24	1.53	1885196.0	29790232.35	1064
2016-12-26	15.83	16.21	15.46	15.71	-0.17	-1.07	3546376.0	56198503.8	1821
2016-12-25	14.75	15.92	14.58	15.88	1.38	9.52	3053617.0	46712009.15	1316
2016-12-22	14.42	14.79	14.33	14.5	0.1	0.69	1103774.0	16078480.05	532
2016-12-21	14.38	14.5	14.17	14.4	0.17	1.19	683461.0	9793243.75	386
2016-12-20	14.17	14.42	13.79	14.23	-0.14	-0.97	2053796.0	28886693.8	1016
2016-12-19	14.54	14.83	14.25	14.37	-0.16	-1.1	1471709.0	21451678.3	813
2016-12-18	14.46	14.67	14.29	14.53	0.29	2.04	775867.0	11246753.25	461
2016-12-15	13.42	14.42	13.42	14.24	0.66	4.86	1199336.0	16842204.65	842
2016-12-14	14.17	14.25	13.5	13.58	-0.5	-3.55	1401301.0	19312633.7	617
2016-12-13	14.33	14.46	13.92	14.08	-0.3	-2.09	1048327.0	14811635.2	554
2016-12-12	14.92	14.92	14.33	14.38	-0.39	-2.64	877012.0	12856232.05	502
2016-12-11	14.92	15.08	14.67	14.77	0.11	0.75	1166281.0	17426986.4	898
2016-12-08	14.83	14.88	14.63	14.66	0.01	0.07	1071445.0	15796997.0	681
2016-12-07	14.88	14.92	14.29	14.65	-0.21	-1.41	2524128.0	36901589.9	1403
2016-12-06	14.17	15.0	14.0	14.86	0.78	5.54	2664563.0	38850348.05	1390
2016-12-05	13.58	14.25	13.5	14.08	0.64	4.76	3343445.0	46874955.35	1703
2016-12-04	13.25	13.5	12.92	13.44	0.35	2.67	2372767.0	31410962.65	906
2016-12-01	13.13	13.29	13.04	13.09	0.1	0.77	1054309.0	13863658.8	442
2016-11-30	12.96	13.17	12.88	12.99	0.15	1.17	1109906.0	14448124.55	504
2016-11-29	13.04	13.25	12.79	12.84	-0.24	-1.83	1211724.0	15788729.95	643
2016-11-28	12.71	13.21	12.67	13.08	0.43	3.4	1518246.0	19619353.6	742
2016-11-27	12.58	12.79	12.54	12.65	0.07	0.56	955457.0	12110277.45	500
2016-11-24	12.92	12.96	12.5	12.58	-0.18	-1.41	1952491.0	24735851.9	999
2016-11-23	12.58	12.92	12.58	12.76	0.2	1.59	1766324.0	22519307.35	757
2016-11-22	12.29	12.63	11.67	12.56	0.33	2.7	2222496.0	27299768.0	989
2016-11-21	12.58	12.58	12.17	12.23	-0.25	-2.0	1299842.0	16075613.35	606
2016-11-20	12.42	12.67	12.29	12.48	0.15	1.22	2091121.0	26109373.0	1030
2016-11-17	12.08	12.38	12.08	12.33	0.25	2.07	1565390.0	19161196.95	645
2016-11-16	12.0	12.17	11.92	12.08	0.3	2.55	857718.0	10340660.05	375
2016-11-15	11.92	12.08	11.54	11.78	-0.14	-1.17	1645320.0	19427426.9	769
2016-11-14	12.04	12.38	11.79	11.92	-0.14	-1.16	2824136.0	34160429.15	1301
2016-11-13	11.92	12.21	11.92	12.06	0.17	1.43	1772078.0	21390851.8	851
2016-11-10	11.67	11.96	11.67	11.89	0.36	3.12	2626337.0	31100558.0	1058
2016-11-09	10.83	11.58	10.83	11.53	0.04	0.35	1610603.0	18225267.05	661
2016-11-08	11.58	11.75	11.42	11.49	0.01	0.09	1782156.0	20631862.3	726
2016-11-07	11.42	11.67	11.33	11.48	0.17	1.5	1064946.0	12267721.8	540
2016-11-06	11.33	11.42	11.25	11.31	-0.05	-0.44	468746.0	5313599.85	317
2016-11-03	11.17	11.5	11.13	11.36	0.15	1.34	980575.0	11145460.2	480
2016-11-02	11.38	11.5	11.0	11.21	-0.3	-2.61	1565022.0	17532576.7	596
2016-11-01	11.67	11.75	11.46	11.51	-0.17	-1.46	1250502.0	14560897.05	597
2016-10-31	11.71	11.92	11.63	11.68	0.11	0.95	2618237.0	30843794.25	1024
2016-10-30	11.63	11.88	11.5	11.57	0.11	0.96	1874783.0	21879135.75	922
2016-10-27	11.5	11.63	11.33	11.46	-0.06	-0.52	1494946.0	17169514.7	651
2016-10-26	11.67	11.75	11.38	11.52	-0.06	-0.52	1877609.0	21743030.0	963
2016-10-25	11.33	11.75	11.29	11.58	0.3	2.66	2658268.0	30593829.85	1083
2016-10-24	11.25	11.5	11.13	11.28	0.1	0.89	2596628.0	29375838.15	1065
2016-10-23	11.0	11.25	11.0	11.18	0.24	2.19	1598242.0	17776165.75	796
2016-10-20	11.0	11.33	10.83	10.94	0.06	0.55	2888183.0	31871302.4	1172
2016-10-19	10.71	10.92	10.58	10.88	0.4	3.82	1708198.0	18377094.75	817
2016-10-18	10.67	11.0	10.33	10.48	-0.18	-1.69	1635781.0	17532830.8	632
2016-10-17	10.79	10.79	10.5	10.66	-0.15	-1.39	996666.0	10567710.3	421
2016-10-16	11.0	11.0	10.63	10.81	-0.12	-1.1	1178005.0	12708939.0	567
2016-10-13	11.17	11.46	10.83	10.93	-0.32	-2.84	1880802.0	20884977.8	912
2016-10-12	11.08	11.46	11.08	11.25	0.12	1.08	1259861.0	14218934.3	690
2016-10-11	10.96	11.17	10.88	11.13	0.44	4.12	1107172.0	12261582.85	430
2016-10-10	10.33	10.75	10.21	10.69	0.22	2.1	1060506.0	11149198.05	586
2016-10-09	11.0	11.13	10.42	10.47	-0.55	-4.99	1713173.0	18511161.9	864
2016-10-06	11.25	11.29	10.96	11.02	-0.15	-1.34	1391995.0	15511566.0	645
2016-10-05	10.88	11.38	10.54	11.17	0.39	3.62	1893548.0	20870155.1	1024
2016-10-04	10.63	10.92	10.21	10.78	0.31	2.96	1736005.0	18262735.9	870
2016-10-03	10.67	10.75	9.58	10.47	-0.02	-0.19	1977256.0	20156432.2	1236
2016-10-02	10.54	11.54	10.13	10.49	-0.01	-0.1	2861659.0	31309573.0	1581
2016-09-29	10.33	10.58	9.83	10.5	0.37	3.65	1939224.0	19964180.15	908
2016-09-28	11.08	11.33	10.04	10.13	-1.0	-8.98	1453169.0	15431125.0	827
2016-09-27	12.04	12.04	11.13	11.13	-1.2	-9.73	873536.0	10063613.35	548
2016-09-26	12.08	12.46	12.04	12.33	0.21	1.73	1249604.0	15295514.15	573
2016-09-25	12.25	12.25	11.88	12.12	-0.09	-0.74	642746.0	7718635.4	380
2016-09-21	12.08	12.21	12.08	12.21	0.18	1.5	442895.0	5388715.85	265
2016-09-20	12.0	12.17	11.58	12.03	0.06	0.5	958813.0	11501221.1	518
2016-09-19	12.54	12.67	11.5	11.97	-0.52	-4.16	1453890.0	17401728.6	742
2016-09-18	12.75	12.88	12.42	12.49	-0.4	-3.1	524363.0	6646183.2	342
2016-09-08	12.67	12.96	12.58	12.89	0.24	1.9	1054529.0	13497317.4	566
2016-09-07	12.67	12.96	12.54	12.65	0.05	0.4	1621112.0	20648159.2	889
2016-09-06	12.75	12.79	12.54	12.6	-0.08	-0.63	435514.0	5503169.95	319
2016-09-05	12.5	12.79	12.5	12.68	0.25	2.01	851507.0	10797345.2	495
2016-09-04	12.33	12.58	12.25	12.43	0.25	2.05	772949.0	9572957.85	481
2016-09-01	12.58	12.58	12.0	12.18	-0.46	-3.64	1028894.0	12537014.75	664
2016-08-31	12.92	12.96	12.63	12.64	-0.23	-1.79	796204.0	10196771.8	517
2016-08-30	12.88	13.21	12.79	12.87	-0.06	-0.46	1652870.0	21437965.0	874
2016-08-29	12.83	13.04	12.58	12.93	0.2	1.57	1697078.0	21768265.1	870
2016-08-28	12.5	12.79	12.42	12.73	0.09	0.71	908071.0	11516312.0	592
2016-08-25	12.38	12.75	12.13	12.64	0.16	1.28	1589525.0	19695657.15	1177
2016-08-24	13.5	13.54	12.25	12.48	-0.84	-6.31	1689443.0	22178334.65	1023
2016-08-23	13.67	13.83	13.25	13.32	-0.36	-2.63	2383446.0	32124452.75	1423
2016-08-22	13.96	14.13	13.5	13.68	-0.26	-1.87	1172754.0	16211640.75	1002
2016-08-21	14.63	14.75	13.83	13.94	-0.54	-3.73	2609788.0	37451647.55	1687
2016-08-18	14.0	15.08	13.67	14.48	0.23	1.61	3518149.0	50505292.45	2007
2016-08-17	14.83	14.83	14.17	14.25	-0.58	-3.91	927822.0	13488908.7	620
2016-08-16	15.08	15.29	14.79	14.83	-0.27	-1.79	992435.0	14840376.1	576
2016-08-15	15.08	15.17	14.88	15.1	0.1	0.67	1450586.0	21732914.5	908
2016-08-14	14.63	15.46	14.38	15.0	0.58	4.02	3127099.0	46824501.0	2064
2016-08-11	14.5	14.67	14.33	14.42	-0.09	-0.62	1097046.0	15870175.65	713
2016-08-10	14.25	14.58	14.17	14.51	0.28	1.97	1301657.0	18715802.55	796
2016-08-09	13.83	14.29	13.83	14.23	0.4	2.89	1183270.0	16716461.6	630
2016-08-08	14.04	14.17	13.75	13.83	-0.18	-1.28	554344.0	7724471.55	347
2016-08-07	13.88	14.13	13.83	14.01	0.35	2.56	984401.0	13798633.4	588
2016-08-04	13.54	13.96	13.42	13.66	0.23	1.71	1059182.0	14514700.35	690
2016-08-03	13.46	13.63	13.33	13.43	-0.06	-0.44	710527.0	9591897.95	450
2016-08-02	14.13	14.17	13.25	13.49	-0.63	-4.46	1414189.0	19165796.95	851
2016-08-01	14.17	14.29	14.04	14.12	-0.02	-0.14	789880.0	11199179.45	437
2016-07-31	14.58	14.71	13.75	14.14	-0.01	-0.07	1580528.0	22506979.75	1009
2016-07-28	14.17	14.29	14.0	14.15	-0.16	-1.12	401749.0	5684158.1	294
2016-07-27	13.92	14.58	13.92	14.31	0.13	0.92	710237.0	10106147.8	493
2016-07-26	14.38	14.42	14.13	14.18	-0.17	-1.18	451756.0	6448702.45	298
2016-07-25	14.17	14.42	13.96	14.35	0.22	1.56	936290.0	13311967.25	684
2016-07-24	14.17	14.33	14.04	14.13	0.1	0.71	781512.0	11083522.15	498
2016-07-21	13.96	14.54	13.96	14.03	-0.03	-0.21	1497036.0	21377660.8	949
2016-07-20	14.0	14.21	13.92	14.06	-0.04	-0.28	368110.0	5178261.3	262
2016-07-19	14.17	14.38	14.0	14.1	-0.06	-0.42	727433.0	10307598.2	529
2016-07-18	14.21	14.25	14.04	14.16	-0.13	-0.91	609124.0	8625393.35	422
2016-07-17	14.38	14.67	14.17	14.29	-0.04	-0.28	1524632.0	21838187.75	902
2016-07-14	14.04	15.08	13.96	14.33	0.44	3.17	3462712.0	50464795.2	1853
2016-07-13	14.04	14.08	13.88	13.89	-0.06	-0.43	475820.0	6643766.9	286
2016-07-12	14.04	14.08	13.92	13.95	-0.01	-0.07	665423.0	9304230.35	365
2016-07-11	14.08	14.21	13.83	13.96	0.01	0.07	856865.0	11972120.2	557
2016-07-10	13.33	14.13	13.17	13.95	0.87	6.65	1969067.0	27273891.75	1007
2016-06-30	13.83	14.25	13.0	13.08	-0.55	-4.04	5284762.0	72756432.65	3042
2016-06-29	12.5	13.63	12.46	13.63	1.22	9.83	4618481.0	61283173.25	1555
2016-06-28	12.17	12.58	12.17	12.41	0.23	1.89	1993128.0	24727852.6	820
2016-06-27	12.29	12.46	12.17	12.18	0.15	1.25	1063602.0	13054409.3	500
2016-06-26	11.5	12.08	11.42	12.03	-0.45	-3.61	1482802.0	17504555.4	714
2016-06-23	12.5	12.54	12.33	12.48	-0.05	-0.4	1246968.0	15526173.95	605
2016-06-22	12.67	13.08	12.5	12.53	-0.1	-0.79	1907098.0	24212291.3	779
2016-06-21	12.83	12.96	12.58	12.63	-0.18	-1.41	590219.0	7529914.1	310
2016-06-20	12.63	13.21	12.58	12.81	0.24	1.91	2762988.0	35564976.65	1354
2016-06-19	12.67	12.71	12.54	12.57	-0.01	-0.08	312853.0	3950193.5	186
2016-06-16	12.58	12.79	12.54	12.58	-0.06	-0.47	796151.0	10062967.95	417
2016-06-15	12.63	13.0	12.54	12.64	0.01	0.08	2251327.0	28718767.7	930
2016-06-14	12.54	12.63	12.5	12.63	0.09	0.72	819310.0	10299615.05	400
2016-06-13	12.58	12.71	12.5	12.54	-0.05	-0.4	1063531.0	13394933.0	422
2016-06-12	12.54	12.88	12.46	12.59	0.06	0.48	1612933.0	20398372.8	668
2016-06-09	12.54	12.75	12.42	12.53	0.1	0.8	1664062.0	20927637.7	737
2016-06-08	12.63	12.63	12.33	12.43	-0.05	-0.4	2403161.0	29926566.7	832
2016-06-07	12.38	12.54	12.17	12.48	0.32	2.63	897517.0	11057366.7	434
2016-06-06	11.88	12.21	11.75	12.16	0.26	2.18	751662.0	9019140.4	466
2016-06-05	12.29	12.33	11.83	11.9	-0.41	-3.33	732923.0	8914607.35	432
2016-06-02	12.38	12.5	12.25	12.31	-0.1	-0.81	1161095.0	14375102.35	643
2016-06-01	12.5	12.71	12.33	12.41	-0.07	-0.56	1067814.0	13346392.25	645
2016-05-31	12.33	12.54	12.25	12.48	0.21	1.71	586242.0	7274629.05	366
2016-05-30	12.63	12.67	12.17	12.27	-0.31	-2.46	950156.0	11760154.05	606
2016-05-29	12.58	12.79	12.5	12.58	-0.03	-0.24	1296052.0	16369228.0	711
2016-05-26	13.08	13.13	12.58	12.61	-0.31	-2.4	1136946.0	14602645.1	625
2016-05-25	12.92	13.13	12.54	12.92	0.41	3.28	2296950.0	29417716.8	1167
2016-05-24	12.13	12.58	12.0	12.51	0.05	0.4	1938100.0	23916350.5	902
2016-05-23	13.58	13.67	12.46	12.46	-1.37	-9.91	1056142.0	13756498.05	697
2016-05-22	14.17	14.17	13.79	13.83	-0.28	-1.98	956388.0	13361103.25	535
2016-05-19	14.38	14.38	14.08	14.11	-0.25	-1.74	1003918.0	14238831.9	541
2016-05-18	14.33	14.54	14.29	14.36	0.03	0.21	1311887.0	18906772.1	711
2016-05-17	14.33	14.42	14.21	14.33	0.04	0.28	1601899.0	22905554.1	735
2016-05-16	14.54	14.54	14.08	14.29	-0.16	-1.11	1759116.0	25118999.0	958
2016-05-15	14.33	15.33	14.29	14.45	0.12	0.84	5466338.0	80760168.3	2589
2016-05-12	14.42	14.5	14.25	14.33	0.02	0.14	1681505.0	24175976.1	886
2016-05-11	14.46	14.54	14.04	14.31	-0.02	-0.14	2867528.0	40874513.65	1304
2016-05-10	14.67	14.75	14.17	14.33	-0.39	-2.65	3515550.0	50736108.9	1882
2016-05-09	14.92	15.79	14.63	14.72	-0.03	-0.2	9713352.0	147468304.2	4443
2016-05-08	13.92	14.75	13.88	14.75	1.32	9.83	9214292.0	134032082.5	2341
2016-05-05	13.42	13.58	13.42	13.43	0.1	0.75	1100900.0	14835763.9	616
2016-05-04	13.5	13.58	13.17	13.33	-0.23	-1.7	2190942.0	29291366.7	962
2016-05-03	13.96	14.17	13.5	13.56	-0.29	-2.09	2715976.0	37501135.6	1160
2016-05-02	13.92	13.92	13.71	13.85	-0.03	-0.22	2240784.0	30966964.4	1009
2016-05-01	14.04	14.21	13.75	13.88	-0.11	-0.79	1929018.0	26993717.2	927
2016-04-28	14.04	14.33	13.92	13.99	0.03	0.21	2537713.0	35815086.5	1259
2016-04-27	13.96	14.21	13.83	13.96	0.07	0.5	1945970.0	27281391.35	992
2016-04-26	13.83	14.33	13.58	13.89	0.13	0.94	3048197.0	42873783.1	1395
2016-04-25	13.42	13.83	13.42	13.76	0.36	2.69	2359306.0	32198055.85	1112
2016-04-24	13.54	13.58	13.33	13.4	-0.02	-0.15	1967464.0	26420227.55	915
2016-04-21	13.17	13.63	13.17	13.42	-0.91	-6.35	2753164.0	37080176.55	1556
2016-04-20	14.0	14.42	13.92	14.33	0.31	2.21	1313240.0	18751262.5	711
2016-04-19	13.5	14.08	13.5	14.02	0.63	4.71	1423444.0	19732109.5	812
2016-04-18	13.33	13.54	13.0	13.39	-0.27	-1.98	936079.0	12475871.0	605
2016-04-17	14.0	14.17	13.63	13.66	-0.53	-3.74	1428954.0	19838759.05	1072
2016-04-14				14.19	0.0	0.0	0.0	0.0	0
2016-04-13	14.29	14.42	14.08	14.19	-0.04	-0.28	1273867.0	18147979.35	838
2016-04-12	14.08	14.5	14.08	14.23	0.1	0.71	1911790.0	27306770.4	1025
2016-04-11	14.08	14.42	13.92	14.13	0.02	0.14	1805167.0	25574868.6	1029
2016-04-10	14.21	14.21	13.88	14.11	0.23	1.66	1408310.0	19842429.85	762
2016-04-07	13.88	14.21	13.79	13.88	0.21	1.54	3007310.0	42230467.85	1406
2016-04-06	13.58	13.83	13.5	13.67	0.22	1.64	1533652.0	20959476.0	744
2016-04-05	13.54	13.67	13.33	13.45	-0.18	-1.32	1129386.0	15207898.35	784
2016-04-04	13.33	13.79	13.33	13.63	0.35	2.64	1375747.0	18715419.6	911
2016-04-03	13.79	14.25	13.0	13.28	-0.94	-6.61	1711230.0	23161903.9	1052
2016-03-31	14.5	14.67	14.17	14.22	-0.41	-2.8	2658836.0	38220856.1	1542
2016-03-30	14.21	14.79	14.13	14.63	0.53	3.76	3238840.0	46761192.15	1363
2016-03-29	14.17	14.5	13.96	14.1	0.02	0.14	2198192.0	31255654.75	1288
2016-03-28	14.21	14.29	13.92	14.08	0.03	0.21	979409.0	13815068.45	606
2016-03-27	14.08	14.33	13.96	14.05	-0.05	-0.35	1155208.0	16323116.05	764
2016-03-24	14.5	14.71	14.04	14.1	-0.34	-2.35	1831284.0	26374230.15	1105
2016-03-23	14.42	14.54	14.21	14.44	0.18	1.26	1286274.0	18530085.55	726
2016-03-22	14.29	14.58	14.17	14.26	0.03	0.21	1344739.0	19364563.5	674
2016-03-21	14.29	14.38	14.13	14.23	-0.06	-0.42	805469.0	11505188.6	421
2016-03-20	14.42	14.5	14.25	14.29	-0.07	-0.49	430026.0	6185783.05	295
2016-03-17	14.29	14.67	14.13	14.36	0.26	1.84	978539.0	14081772.85	554
2016-03-16	14.17	14.5	13.96	14.1	-0.04	-0.28	799973.0	11376916.0	525
2016-03-15	14.17	14.42	13.88	14.14	-0.09	-0.63	721540.0	10188562.05	533
2016-03-14	14.63	15.25	14.17	14.23	-0.47	-3.2	1025354.0	15172503.0	591
2016-03-13	14.46	15.04	14.38	14.7	0.4	2.8	1283273.0	18969638.15	719
2016-03-10	14.42	14.63	14.17	14.3	-0.09	-0.63	961783.0	13783058.1	580
2016-03-09	14.25	14.54	14.08	14.39	-0.11	-0.76	1349152.0	19295874.15	775
2016-03-08	14.5	14.71	14.21	14.5	0.06	0.42	936217.0	13529779.35	616
2016-03-07	13.63	14.54	13.5	14.44	0.83	6.1	1697162.0	23877837.85	906
2016-03-06	13.33	13.75	13.25	13.61	0.53	4.05	1461300.0	19743242.5	702
2016-03-03	13.13	13.17	12.96	13.08	0.07	0.54	660548.0	8621045.6	396
2016-03-02	12.92	13.25	12.88	13.01	0.18	1.4	1446726.0	18893802.95	842
2016-03-01	12.79	13.0	12.75	12.83	0.15	1.18	744275.0	9600614.6	466
2016-02-29	12.92	12.96	12.63	12.68	-0.24	-1.86	801530.0	10259952.7	518
2016-02-28	12.83	13.04	12.79	12.92	0.3	2.38	762427.0	9852968.5	475
2016-02-25	12.67	12.88	12.46	12.62	0.09	0.72	1155005.0	14632199.15	664
2016-02-24	13.0	13.08	12.5	12.53	-0.55	-4.2	760628.0	9733121.35	576
2016-02-23	13.38	13.42	13.0	13.08	-0.19	-1.43	1342489.0	17655037.75	897
2016-02-22	13.08	13.79	12.92	13.27	0.54	4.24	2475432.0	32985754.3	1219
2016-02-21	12.46	12.83	12.42	12.73	0.35	2.83	1477098.0	18543916.85	717
2016-02-18	12.38	12.58	12.13	12.38	0.3	2.48	1048918.0	12966560.7	566
2016-02-17	11.92	12.29	11.83	12.08	0.33	2.81	773470.0	9313613.3	469
2016-02-16	12.0	12.0	11.17	11.75	0.37	3.25	838343.0	9725970.8	478
2016-02-15	10.5	11.63	10.5	11.38	0.77	7.26	548183.0	6047476.65	354
2016-02-14	12.17	12.21	10.58	10.61	-1.12	-9.55	572617.0	6419070.8	457
2016-02-11	12.67	12.75	11.67	11.73	-0.89	-7.05	876468.0	10656629.25	565
2016-02-10	12.58	12.79	12.54	12.62	-0.11	-0.86	638681.0	8102877.5	398
2016-02-09	12.42	13.46	12.33	12.73	0.26	2.09	2016324.0	26155002.75	1213
2016-02-08	12.71	12.88	12.42	12.47	-0.15	-1.19	629028.0	7973911.95	407
2016-02-07	12.71	13.0	12.54	12.62	-0.26	-2.02	840108.0	10705574.15	534
2016-02-04	13.08	13.58	12.75	12.88	0.2	1.58	1830070.0	24022977.05	910
2016-02-03	12.67	12.88	12.5	12.68	0.09	0.71	1470223.0	18612532.3	756
2016-02-02	12.42	13.13	12.42	12.59	-0.04	-0.32	2591879.0	33201641.1	1254
2016-02-01	12.33	13.0	12.33	12.63	0.17	1.36	1409652.0	17850104.5	777
2016-01-31	12.5	12.83	12.38	12.46	0.11	0.89	1679368.0	21189184.5	924
2016-01-28	12.38	12.63	12.33	12.35	-0.01	-0.08	982582.0	12250848.6	504
2016-01-27	12.5	12.71	12.33	12.36	-0.16	-1.28	1343284.0	16841341.8	722
2016-01-26	11.54	12.75	11.54	12.52	0.76	6.46	2093131.0	25691692.45	1337
2016-01-25	11.58	11.83	11.33	11.76	0.11	0.94	634302.0	7358529.8	419
2016-01-24	12.08	12.25	11.63	11.65	0.27	2.37	1146383.0	13517759.45	641
2016-01-21	11.08	11.71	11.08	11.38	-0.15	-1.3	501726.0	5776946.75	438
2016-01-20	11.92	12.33	11.42	11.53	-0.35	-2.95	1821642.0	21796910.6	1228
2016-01-19	11.58	11.96	11.42	11.88	0.57	5.04	621014.0	7267550.0	366
2016-01-18	10.83	11.54	10.58	11.31	0.14	1.25	818130.0	9026263.4	574
2016-01-17	11.29	11.67	11.17	11.17	-1.21	-9.77	336935.0	3772920.7	197
2016-01-14	12.88	13.25	12.17	12.38	-1.1	-8.16	929776.0	11664932.55	626
2016-01-13	13.58	13.92	13.25	13.48	0.14	1.05	1174691.0	15922593.5	616
2016-01-12	13.29	13.58	12.88	13.34	-0.23	-1.69	787884.0	10490272.4	445
2016-01-11	13.29	13.63	13.21	13.57	0.19	1.42	694534.0	9340621.1	479
2016-01-10	14.08	14.29	13.33	13.38	-0.45	-3.25	440047.0	6072905.9	394
2016-01-07	13.92	14.5	13.5	13.83	-0.5	-3.49	840440.0	11842542.35	595
2016-01-06	14.58	14.75	13.92	14.33	-0.07	-0.49	692994.0	9990249.15	444
2016-01-05	14.25	14.54	13.92	14.4	0.42	3.0	927338.0	13173994.05	533
2016-01-04	15.13	15.13	13.92	13.98	-1.09	-7.23	1557456.0	22665295.5	851
2016-01-03	14.71	15.25	14.71	15.07	0.24	1.62	866909.0	13026356.75	497
2015-12-31	14.42	15.0	14.38	14.83	0.33	2.28	972737.0	14378028.9	668
2015-12-30	14.96	15.0	14.29	14.5	0.04	0.28	1123668.0	16442638.3	669
2015-12-29	13.67	14.5	13.42	14.46	0.8	5.86	906496.0	12697914.85	547
2015-12-28	13.63	13.71	13.5	13.66	0.06	0.44	257119.0	3491501.3	149
2015-12-27	13.58	13.75	13.46	13.6	0.06	0.44	142055.0	1932095.45	125
2015-12-24	13.79	13.83	13.46	13.54	-0.19	-1.38	150998.0	2073171.85	145
2015-12-23	13.96	14.0	13.67	13.73	-0.1	-0.72	343890.0	4763900.3	273
2015-12-22	13.88	14.0	13.83	13.83	0.06	0.44	402805.0	5603131.1	276
2015-12-21	13.67	13.96	13.54	13.77	0.13	0.95	261716.0	3602912.25	198
2015-12-20	13.33	13.83	13.33	13.64	-0.34	-2.43	234864.0	3214261.25	207
2015-12-17	13.67	14.08	13.67	13.98	0.4	2.95	729079.0	10101031.1	449
2015-12-16	13.63	13.67	13.25	13.58	0.21	1.57	548077.0	7383530.1	346
2015-12-15	13.04	13.58	12.92	13.37	0.53	4.13	566092.0	7498794.4	375
2015-12-14	13.67	13.67	12.83	12.84	-0.53	-3.96	594239.0	7886891.0	367
2015-12-13	13.54	13.54	13.17	13.37	-0.76	-5.38	514916.0	6879948.95	316
2015-12-10	14.42	14.5	14.08	14.13	-0.35	-2.42	444526.0	6358289.55	278
2015-12-09	14.58	14.67	14.42	14.48	-0.13	-0.89	375220.0	5453454.25	237
2015-12-08	14.75	14.92	14.42	14.61	-0.5	-3.31	457109.0	6682040.2	319
2015-12-07	15.17	15.33	15.0	15.11	-0.03	-0.2	466667.0	7082171.2	328
2015-12-06	15.13	15.33	15.08	15.14	-0.03	-0.2	688559.0	10457070.65	371
2015-12-03	15.46	15.58	15.13	15.17	-0.34	-2.19	1026690.0	15759516.8	592
2015-12-02	15.71	15.83	15.46	15.51	-0.11	-0.7	727013.0	11356110.45	406
2015-12-01	15.42	15.67	15.38	15.62	0.35	2.29	820438.0	12734898.2	471
2015-11-30	15.29	15.54	15.21	15.27	0.06	0.39	756916.0	11612781.4	443
2015-11-29	15.25	15.33	15.17	15.21	0.03	0.2	348146.0	5311764.5	199
2015-11-26	15.21	15.29	15.08	15.18	-0.05	-0.33	673993.0	10236183.4	366
2015-11-25	15.29	15.46	15.08	15.23	0.1	0.66	1130039.0	17262527.3	508
2015-11-24	15.21	15.38	15.08	15.13	0.05	0.33	732638.0	11140947.7	455
2015-11-23	15.21	15.58	14.92	15.08	-0.19	-1.24	1971474.0	30250545.55	1034
2015-11-22	15.08	15.42	14.96	15.27	0.35	2.35	1197958.0	18252983.3	599
2015-11-19	15.0	15.0	14.79	14.92	0.07	0.47	418193.0	6244179.05	242
2015-11-18	14.88	15.04	14.67	14.85	-0.08	-0.54	514344.0	7665520.2	333
2015-11-17	15.42	15.42	14.83	14.93	-0.33	-2.16	1183360.0	17857495.45	770
2015-11-16	14.42	15.38	14.38	15.26	0.78	5.39	2421222.0	36224908.8	1188
2015-11-15	14.63	14.79	14.38	14.48	-0.62	-4.11	486275.0	7070365.6	338
2015-11-12	15.25	15.29	15.08	15.1	-0.23	-1.5	252425.0	3838567.3	210
2015-11-11	15.21	15.46	15.08	15.33	0.15	0.99	519378.0	7956097.25	293
2015-11-10	15.25	15.33	15.0	15.18	-0.11	-0.72	437706.0	6626457.0	274
2015-11-09	15.17	15.33	15.0	15.29	0.22	1.46	499973.0	7602647.7	294
2015-11-08	15.21	15.21	14.79	15.07	-0.11	-0.72	407308.0	6086529.6	325
2015-11-05	15.08	15.21	15.0	15.18	-0.02	-0.13	304116.0	4594045.05	220
2015-11-04	15.13	15.25	14.75	15.2	0.18	1.2	257746.0	3890447.3	238
2015-11-03	15.17	15.46	15.0	15.02	-0.1	-0.66	624335.0	9507085.9	379
2015-11-02	15.04	15.29	14.83	15.12	0.21	1.41	444108.0	6704820.2	332
2015-11-01	15.0	15.17	14.58	14.91	-0.32	-2.1	454340.0	6757389.5	347
2015-10-29	15.79	15.83	15.17	15.23	-0.35	-2.25	534956.0	8297986.55	463
2015-10-28	15.33	15.83	14.79	15.58	0.15	0.97	713863.0	10887732.55	629
2015-10-27	16.67	16.71	15.25	15.43	-1.26	-7.55	996206.0	16109510.65	683
2015-10-26	16.79	16.96	16.5	16.69	-0.11	-0.65	799114.0	13363337.05	616
2015-10-25	17.0	17.25	16.71	16.8	0.0	0.0	975185.0	16510990.25	654
2015-10-22	16.83	16.96	16.38	16.8	0.04	0.24	959376.0	15999449.65	688
2015-10-21	16.83	17.21	16.5	16.76	-0.05	-0.3	1491082.0	25181407.45	992
2015-10-20	17.0	17.5	16.71	16.81	0.22	1.33	2997245.0	51202407.75	1976
2015-10-19	16.21	16.75	16.17	16.59	0.59	3.69	1516182.0	24999919.05	863
2015-10-18	15.79	16.17	15.79	16.0	0.32	2.04	477947.0	7647807.25	318
2015-10-15	15.83	15.92	15.67	15.68	-0.15	-0.95	320756.0	5066618.6	206
2015-10-14	15.75	15.92	15.67	15.83	0.01	0.06	263597.0	4163459.25	234
2015-10-13	15.83	15.96	15.67	15.82	-0.01	-0.06	657002.0	10420485.15	413
2015-10-12	16.42	16.46	14.75	15.83	-0.52	-3.18	1180036.0	18719235.5	726
2015-10-11	16.33	16.54	16.29	16.35	0.02	0.12	577270.0	9484021.6	371
2015-10-08	16.38	16.58	16.21	16.33	-0.03	-0.18	974891.0	15991517.7	561
2015-10-07	16.58	16.75	16.25	16.36	-0.33	-1.98	1383725.0	22851901.35	1024
2015-10-06	15.58	16.92	15.38	16.69	1.25	8.1	3112576.0	50817835.0	1742
2015-10-05	15.25	15.5	15.13	15.44	0.27	1.78	552094.0	8435327.0	291
2015-10-04	14.88	15.29	14.88	15.17	0.49	3.34	622633.0	9377533.95	338
2015-10-01	14.75	15.04	14.58	14.68	0.01	0.07	471731.0	7003163.5	260
2015-09-30	14.54	14.79	14.54	14.67	0.21	1.45	205008.0	3002351.85	163
2015-09-29	14.67	14.79	14.42	14.46	-0.35	-2.36	139846.0	2042339.85	131
2015-09-21	14.71	15.08	14.67	14.81	0.18	1.23	202000.0	3005959.2	202
2015-09-20	14.54	14.75	14.54	14.63	-0.21	-1.42	216300.0	3173792.95	156
2015-09-17	15.29	15.29	14.79	14.84	-0.18	-1.2	619010.0	9294511.7	370
2015-09-16	15.0	15.29	14.79	15.02	0.2	1.35	889537.0	13383284.55	552
2015-09-15	14.58	15.0	14.38	14.82	0.16	1.09	479519.0	7058197.45	340
2015-09-14	14.88	14.92	14.63	14.66	-0.26	-1.74	187198.0	2769921.9	178
2015-09-13	15.13	15.17	14.88	14.92	-0.01	-0.07	270478.0	4063488.2	202
2015-09-10	15.0	15.13	14.88	14.93	-0.2	-1.32	257014.0	3856495.2	246
2015-09-09	15.38	15.38	15.0	15.13	0.13	0.87	657678.0	9991045.75	391
2015-09-08	15.04	15.08	14.83	15.0	-0.05	-0.33	939331.0	14031058.15	490
2015-09-07	14.54	15.38	14.5	15.05	0.64	4.44	1342021.0	20098456.15	769
2015-09-06	13.88	14.83	13.83	14.41	0.49	3.52	885970.0	12707640.4	575
2015-09-03	14.0	14.08	13.83	13.92	0.16	1.16	455400.0	6348031.25	299
2015-09-02	13.79	13.92	13.54	13.76	-0.25	-1.78	389842.0	5353901.65	297
2015-09-01	14.46	14.46	14.0	14.01	-0.09	-0.64	383328.0	5460888.75	217
2015-08-31	14.17	14.42	14.0	14.1	-0.11	-0.77	1019306.0	14480858.2	484
2015-08-30	14.42	14.75	14.17	14.21	0.33	2.38	882127.0	12725273.8	458
2015-08-27	14.0	14.42	13.83	13.88	0.28	2.06	672124.0	9485134.55	368
2015-08-26	13.75	14.33	13.46	13.6	-0.38	-2.72	1295356.0	18033876.3	821
2015-08-25	13.58	14.04	13.33	13.98	0.82	6.23	821296.0	11304602.45	496
2015-08-24	13.33	14.38	12.92	13.16	-0.52	-3.8	706678.0	9506246.5	381
2015-08-23	13.75	14.33	13.42	13.68	-0.89	-6.11	636434.0	8879128.4	383
2015-08-20	13.67	14.63	13.25	14.57	0.37	2.61	912444.0	12890132.9	673
2015-08-19	15.67	15.92	14.13	14.2	-1.47	-9.38	729955.0	11038839.15	550
2015-08-18	17.13	17.21	15.63	15.67	-1.67	-9.63	803147.0	12876551.55	584
2015-08-17	17.67	17.83	17.17	17.34	-0.39	-2.2	608382.0	10661327.4	449
2015-08-16	18.92	18.92	17.58	17.73	-1.07	-5.69	584954.0	10594699.0	432
2015-08-13	18.79	19.04	18.67	18.8	0.03	0.16	528252.0	9960207.25	433
2015-08-12	18.46	18.96	18.42	18.77	0.0	0.0	740683.0	13735764.1	550
2015-08-11	19.0	19.17	18.71	18.77	-0.24	-1.26	379500.0	7183680.55	368
2015-08-10	19.04	19.17	18.96	19.01	0.03	0.16	530272.0	10104572.05	374
2015-08-09	18.46	19.17	18.33	18.98	0.31	1.66	914585.0	17294945.8	648
2015-08-06	19.25	19.42	18.42	18.67	-0.57	-2.96	1474769.0	28015504.8	913
2015-08-05	19.08	19.38	19.04	19.24	0.2	1.05	866976.0	16679237.35	498
2015-08-04	19.25	19.33	18.92	19.04	-0.2	-1.04	559519.0	10683107.15	410
2015-08-03	19.21	19.58	19.17	19.24	0.1	0.52	523315.0	10108701.05	444
2015-08-02	19.79	19.79	19.0	19.14	-0.74	-3.72	806210.0	15544410.8	618
2015-07-30	19.67	20.25	19.63	19.88	0.15	0.76	1630993.0	32559679.25	1015
2015-07-29	19.63	19.96	19.42	19.73	0.19	0.97	997052.0	19626582.2	700
2015-07-28	19.33	19.67	19.08	19.54	0.16	0.83	757241.0	14726855.55	600
2015-07-27	20.13	20.17	19.25	19.38	-0.37	-1.87	2421790.0	48252625.25	1397
2015-07-26	19.83	19.83	19.46	19.75	-0.01	-0.05	552184.0	10867910.05	435
2015-07-23	19.29	19.96	19.29	19.76	0.58	3.02	1289182.0	25277217.05	913
2015-07-22	18.88	19.29	18.75	19.18	0.42	2.24	944224.0	18053628.0	593
2015-07-15	18.92	18.96	18.46	18.76	-0.08	-0.42	473966.0	8931453.4	340
2015-07-14	18.79	19.0	18.75	18.84	0.09	0.48	639347.0	12058320.7	387
2015-07-13	18.67	19.0	18.67	18.75	0.07	0.37	935352.0	17603124.2	504
2015-07-12	18.42	19.0	18.33	18.68	0.38	2.08	1680719.0	31331964.95	987
2015-07-09	18.42	18.42	18.21	18.3	0.03	0.16	757849.0	13860160.45	455
2015-07-08	18.33	18.42	18.17	18.27	-0.17	-0.92	308450.0	5649488.5	278
2015-07-07	18.33	18.67	18.13	18.44	-0.09	-0.49	1159631.0	21321476.35	852
2015-07-06	18.67	18.92	18.46	18.53	-0.65	-3.39	1147933.0	21475983.85	811
2015-07-05	19.54	19.75	19.08	19.18	-1.24	-6.07	1451434.0	28051348.75	1165
2015-07-02	20.33	21.33	20.25	20.42	0.26	1.29	1452728.0	30038640.1	974
2015-07-01	20.5	20.5	19.88	20.16	-0.26	-1.27	377686.0	7621086.7	344
2015-06-30	19.33	20.5	19.25	20.42	0.4	2.0	541118.0	10893071.15	391
2015-06-29	20.17	20.21	18.75	20.02	-0.26	-1.28	711554.0	13926095.1	575
2015-06-28	20.75	20.75	20.08	20.28	-0.43	-2.08	232170.0	4740118.95	286
2015-06-25	20.92	21.0	20.63	20.71	-0.28	-1.33	247655.0	5147809.65	303
2015-06-24	21.17	21.17	20.75	20.99	0.04	0.19	131338.0	2753690.9	182
2015-06-23	21.25	21.33	20.83	20.95	-0.26	-1.23	322536.0	6779585.3	364
2015-06-22	21.67	21.67	20.79	21.21	-0.34	-1.58	485900.0	10291711.6	519
2015-06-21	21.25	22.17	21.17	21.55	0.32	1.51	1360109.0	29442540.1	1044
2015-06-18	21.0	21.83	20.79	21.23	0.17	0.81	1069992.0	22794297.9	812
2015-06-17	21.42	21.58	20.92	21.06	-0.36	-1.68	447532.0	9523227.2	434
2015-06-16	21.75	21.83	21.08	21.42	-0.26	-1.2	916254.0	19615681.7	899
2015-06-15	20.71	22.5	20.33	21.68	1.21	5.91	2508526.0	53953928.05	2022
2015-06-14	21.25	21.42	20.42	20.47	-0.84	-3.94	852666.0	17754011.1	799
2015-06-11	22.42	22.42	21.08	21.31	-1.0	-4.48	1088256.0	23598848.1	1123
2015-06-10	22.92	23.17	22.17	22.31	-0.47	-2.06	1093349.0	24605239.9	1149
2015-06-09	24.0	25.33	21.83	22.78	-1.22	-5.08	2897052.0	68254560.1	2960
2015-06-08	22.42	24.33	22.42	24.0	1.65	7.38	2900142.0	69122861.8	2693
2015-06-07	22.92	23.17	22.25	22.35	-0.63	-2.74	1128724.0	25528508.0	1140
2015-06-04	24.33	24.58	22.75	22.98	-1.36	-5.59	1570375.0	37243074.3	1836
2015-06-03	24.33	26.0	23.33	24.34	0.35	1.46	4676779.0	116645465.1	4026
2015-06-02	22.92	24.0	22.58	23.99	2.16	9.89	3566189.0	83356285.7	2877
2015-06-01	21.42	21.83	21.08	21.83	1.91	9.59	347492.0	7511712.1	179
2015-05-31	19.79	20.08	19.75	19.92	0.14	0.71	1131799.0	22548095.8	533
2015-05-28	19.71	19.83	19.71	19.78	0.02	0.1	444200.0	8792600.6	229
2015-05-27	19.96	20.04	19.71	19.76	-0.19	-0.95	367469.0	7290798.6	259
2015-05-26	20.0	20.21	19.88	19.95	0.09	0.45	901043.0	18066012.8	523
2015-05-25	19.83	20.04	19.71	19.86	-0.01	-0.05	486545.0	9652327.9	328
2015-05-24	19.83	20.04	19.67	19.87	-0.05	-0.25	379914.0	7563149.7	287
2015-05-21	19.96	20.33	19.75	19.92	0.05	0.25	1111405.0	22328483.1	802
2015-05-20	20.33	20.38	19.79	19.87	-0.41	-2.02	735427.0	14796924.8	498
2015-05-19	20.08	20.79	19.83	20.28	0.25	1.25	1680977.0	34253312.9	1132
2015-05-18	20.04	20.17	19.67	20.03	0.04	0.2	1522618.0	30323937.3	973
2015-05-17	19.38	20.29	19.29	19.99	0.81	4.22	1177046.0	23274844.2	779
2015-05-14	19.38	19.42	19.04	19.18	-0.24	-1.24	574216.0	11023080.1	431
2015-05-13	19.63	19.71	19.29	19.42	-0.03	-0.15	288143.0	5601594.0	315
2015-05-12	19.08	20.0	18.88	19.45	0.42	2.21	1043874.0	20368162.9	840
2015-05-11	19.13	19.33	19.0	19.03	-0.19	-0.99	317202.0	6083418.3	257
2015-05-10	19.54	19.54	19.17	19.22	-0.12	-0.62	244009.0	4714773.0	220
2015-05-07	19.42	19.42	19.17	19.34	-0.05	-0.26	343801.0	6620677.7	309
2015-05-06	19.38	19.67	19.38	19.39	-0.14	-0.72	347806.0	6779464.1	330
2015-05-05	19.88	19.88	19.5	19.53	-0.29	-1.46	512082.0	10086710.3	387
2015-05-04	19.71	20.17	19.58	19.82	0.11	0.56	790327.0	15715732.4	598
2015-05-03	20.04	20.17	19.46	19.71	-0.28	-1.4	952541.0	18863463.7	700
2015-04-30	20.67	20.71	19.96	19.99	-0.63	-3.06	1342619.0	27255286.2	868
2015-04-29	20.92	21.08	20.58	20.62	-0.33	-1.58	814538.0	16889892.9	644
2015-04-28	21.33	21.42	20.92	20.95	-0.41	-1.92	1206816.0	25527230.4	836
2015-04-27	21.75	21.75	21.25	21.36	-0.32	-1.48	989440.0	21266974.2	624
2015-04-26	21.58	22.08	21.58	21.68	0.15	0.7	1131880.0	24607093.6	691
2015-04-23	21.58	21.67	21.33	21.53	-0.05	-0.23	350431.0	7549704.4	302
2015-04-22	21.75	21.83	21.42	21.58	0.09	0.42	481723.0	10406813.5	386
2015-04-21	21.75	21.83	21.42	21.49	-0.15	-0.69	667126.0	14436842.8	431
2015-04-20	21.83	21.92	21.42	21.64	-0.01	-0.05	956425.0	20815011.5	612
2015-04-19	22.25	22.25	21.58	21.65	0.07	0.32	1208941.0	26361557.7	825
2015-04-16	21.08	21.75	21.0	21.58	0.56	2.66	1585188.0	33785089.0	1129
2015-04-15	20.92	21.17	20.83	21.02	0.28	1.35	538210.0	11295220.2	376
2015-04-14	20.83	21.08	20.71	20.74	-0.1	-0.48	588253.0	12291745.6	452
2015-04-13	20.92	21.0	20.71	20.84	0.08	0.39	529602.0	11024912.9	384
2015-04-12	21.08	21.25	20.63	20.76	-0.18	-0.86	688742.0	14418831.3	544
2015-04-09	20.71	21.33	20.58	20.94	0.17	0.82	959492.0	20154195.0	802
2015-04-08	21.08	21.33	20.67	20.77	-0.27	-1.28	956760.0	20103149.6	727
2015-04-07	21.25	21.33	21.0	21.04	-0.09	-0.43	623908.0	13206693.8	560
2015-04-06	21.33	21.58	21.08	21.13	-0.03	-0.14	1061808.0	22623768.4	815
2015-04-05	21.42	22.0	20.92	21.16	0.08	0.38	1742540.0	37172142.2	1529
2015-04-02	21.0	22.25	20.71	21.08	0.29	1.39	2789732.0	59680527.0	2043
2015-04-01	21.08	21.33	20.63	20.79	-0.09	-0.43	1051834.0	22079836.8	866
2015-03-31	21.25	21.83	20.46	20.88	-0.57	-2.66	1504302.0	31833267.5	1186
2015-03-30	22.25	22.58	21.17	21.45	-0.66	-2.99	1836007.0	40591610.35	1513
2015-03-29	21.33	22.25	21.0	22.11	1.53	7.43	1795438.0	38989448.8	1423
2015-03-26	20.04	21.42	19.96	20.58	-0.38	-1.81	2248746.0	46663941.8	1597
2015-03-25	23.0	23.83	20.75	20.96	-1.74	-7.67	5143105.0	114989803.55	4109
2015-03-24	20.67	22.67	20.67	22.7	2.05	9.93	2008651.0	44004238.4	1256
2015-03-23	20.92	21.08	20.46	20.65	-0.37	-1.76	617302.0	12838132.5	494
2015-03-22	21.42	21.58	20.92	21.02	-0.41	-1.91	855240.0	18140942.9	793
2015-03-19	22.25	22.33	21.0	21.43	-0.51	-2.32	2212838.0	48595115.95	1713
2015-03-18	21.58	22.5	20.04	21.94	0.31	1.43	2691342.0	56949191.75	1859
2015-03-17	22.08	22.92	21.33	21.63	-0.05	-0.23	6923933.0	154074658.05	4445
2015-03-16	19.96	21.67	19.83	21.68	1.94	9.83	6057487.0	128965534.2	2081
2015-03-15	19.13	19.88	19.04	19.74	0.43	2.23	1575116.0	30778557.2	947
2015-03-12	19.38	19.58	19.21	19.31	-0.05	-0.26	1368421.0	26536515.7	794
2015-03-11	18.92	19.63	18.88	19.36	0.28	1.47	1601989.0	31045567.5	810
2015-03-10	19.21	19.29	18.92	19.08	-0.15	-0.78	435919.0	8304273.0	267
2015-03-09	19.21	19.33	19.08	19.23	0.04	0.21	583111.0	11174546.8	286
2015-03-08	19.21	19.38	19.08	19.19	0.07	0.37	748625.0	14370514.2	455
2015-03-05	19.13	19.29	18.96	19.12	-0.01	-0.05	629407.0	12015771.1	412
2015-03-04	18.92	19.29	18.88	19.13	0.2	1.06	912200.0	17387555.0	610
2015-03-03	19.0	19.17	18.92	18.93	-0.11	-0.58	592976.0	11285439.8	397
2015-03-02	19.29	19.29	19.0	19.04	-0.22	-1.14	948948.0	18142086.7	457
2015-03-01	19.38	19.58	19.08	19.26	-0.07	-0.36	620969.0	11943958.2	459
2015-02-26	19.46	19.5	19.29	19.33	-0.06	-0.31	360720.0	6987910.4	267
2015-02-25	19.54	19.54	19.29	19.39	-0.07	-0.36	542962.0	10522103.6	376
2015-02-24	19.21	19.83	19.21	19.46	0.15	0.78	1003570.0	19616449.7	556
2015-02-23	19.54	19.54	19.21	19.31	-0.18	-0.92	418769.0	8135560.9	290
2015-02-22	19.5	19.71	19.46	19.49	0.11	0.57	384198.0	7513424.8	254
2015-02-19	19.54	19.67	19.38	19.38	-0.15	-0.77	366766.0	7138144.6	276
2015-02-18	19.38	20.0	19.29	19.53	0.25	1.3	1213178.0	23724580.4	667
2015-02-17	19.71	19.88	19.13	19.28	-0.53	-2.68	823123.0	16131621.2	512
2015-02-16	19.83	20.08	19.71	19.81	0.13	0.66	1199414.0	23871988.2	650
2015-02-15	19.58	19.83	19.46	19.68	0.29	1.5	862480.0	16979707.4	523
2015-02-12	19.38	19.75	19.17	19.39	-0.06	-0.31	648503.0	12661180.0	459
2015-02-11	19.71	20.04	19.33	19.45	-0.23	-1.17	1111043.0	22006571.2	752
2015-02-10	19.58	20.13	19.42	19.68	0.05	0.25	1178610.0	23273905.0	916
2015-02-09	19.75	19.79	19.42	19.63	-0.05	-0.25	939359.0	18466217.0	655
2015-02-08	19.63	19.83	19.63	19.68	0.15	0.77	605252.0	11948791.2	497
2015-02-05	19.63	19.79	19.29	19.53	-0.2	-1.01	483835.0	9511676.7	424
2015-02-04	19.83	20.21	19.67	19.73	-0.15	-0.75	1076510.0	21403185.3	637
2015-02-03	20.38	20.46	19.75	19.88	-0.58	-2.83	1635001.0	32947625.2	934
2015-02-02	20.83	21.0	19.58	20.46	-0.19	-0.92	3075107.0	62277214.2	2069
2015-02-01	19.54	20.67	19.5	20.65	1.85	9.84	2498514.0	50617170.2	1067
2015-01-29	18.63	18.96	18.46	18.8	-0.04	-0.21	1345586.0	25242174.9	677
2015-01-28	18.67	19.42	18.42	18.84	0.47	2.56	1756267.0	33069552.1	949
2015-01-27	17.88	18.46	17.79	18.37	0.41	2.28	939395.0	17005652.5	523
2015-01-26	17.75	18.04	17.63	17.96	0.29	1.64	738160.0	13167846.5	469
2015-01-22	17.38	18.08	17.38	17.67	0.25	1.44	907307.0	16102802.8	595
2015-01-21	17.92	18.33	17.21	17.42	-0.32	-1.8	1998960.0	35784676.6	849
2015-01-20	17.38	18.25	17.38	17.74	0.41	2.37	2118138.0	37738740.0	1233
2015-01-19	17.5	17.58	17.17	17.33	-0.14	-0.8	1218703.0	21176567.7	693
2015-01-18	17.42	17.67	17.17	17.47	-0.01	-0.06	2786976.0	48529643.7	1782
2015-01-15	16.38	17.83	16.29	17.48	1.21	7.44	3495541.0	59682735.0	1893
2015-01-14	16.21	16.5	16.08	16.27	0.16	0.99	821944.0	13367602.5	510
2015-01-13	15.71	16.21	15.5	16.11	-0.17	-1.04	1638036.0	26061712.2	888
2015-01-12	16.29	17.13	16.17	16.28	0.0	0.0	2378092.0	39398406.0	1278
2015-01-11	16.29	16.67	15.92	16.28	0.04	0.25	1883858.0	30678730.2	1078
2015-01-08	16.25	16.29	15.17	16.24	1.41	9.51	1887002.0	30188410.3	1093
2015-01-07	14.25	14.92	13.96	14.83	0.82	5.85	2028034.0	29539633.6	1089
2015-01-06	13.33	14.25	13.33	14.01	-0.21	-1.48	950910.0	13003243.8	560
2015-01-05	14.42	14.83	14.17	14.22	-0.74	-4.95	829704.0	12003754.1	553
2015-01-04	14.96	15.25	14.83	14.96	-0.21	-1.38	921515.0	13864853.6	535
2015-01-01	15.42	15.5	14.92	15.17	0.29	1.95	1720328.0	25983195.1	884
2014-12-31	15.42	15.75	13.67	14.88	-0.25	-1.65	1429200.0	21105113.7	943
2014-12-30	15.71	16.21	15.13	15.13	-1.65	-9.83	1528822.0	23951061.6	863
2014-12-29	17.0	17.42	16.29	16.78	-0.09	-0.53	1843812.0	31077121.5	1075
2014-12-28	15.5	16.88	15.46	16.87	1.5	9.76	1526120.0	24816203.7	849
2014-12-25	16.08	16.21	15.0	15.37	-0.87	-5.36	1481952.0	23224740.1	941
2014-12-24	16.33	16.71	16.17	16.24	0.15	0.93	1177981.0	19368856.4	875
2014-12-23	15.29	16.54	15.29	16.09	1.0	6.63	2616509.0	42346203.4	1265
2014-12-22	13.71	15.08	13.46	15.09	1.37	9.99	1226278.0	18012716.8	554
2014-12-21	14.0	14.13	13.0	13.72	0.5	3.78	1264458.0	17142692.3	623
2014-12-18	13.0	13.21	12.58	13.22	1.19	9.89	1133917.0	14739886.4	560
2014-12-17	12.25	12.54	11.33	12.03	-0.57	-4.52	1551116.0	18274316.1	835
2014-12-16	12.75	12.75	12.58	12.6	-1.38	-9.87	544688.0	6873318.5	248
2014-12-15	15.88	16.04	13.96	13.98	-1.54	-9.92	1078859.0	16303458.7	658
2014-12-14	16.13	16.83	15.5	15.52	-1.67	-9.71	998594.0	16105551.6	747
2014-12-11	17.42	17.67	16.54	17.19	-1.1	-6.01	1365522.0	23365160.0	940
2014-12-10	19.33	19.46	17.79	18.29	-0.94	-4.89	1098566.0	20399674.2	874
2014-12-09	18.92	19.79	18.71	19.23	-0.59	-2.98	1030580.0	19714081.2	779
2014-12-08	20.46	20.79	19.75	19.82	-0.91	-4.39	1114876.0	22574004.1	715
2014-12-07	20.92	20.92	20.67	20.73	-0.06	-0.29	570161.0	11856657.8	426
2014-12-04	20.92	21.08	20.71	20.79	-0.04	-0.19	1272511.0	26614089.3	730
2014-12-03	20.83	21.0	20.67	20.83	0.03	0.14	898801.0	18720064.2	649
2014-12-02	21.0	21.08	20.71	20.8	0.16	0.78	1148411.0	23980427.8	826
2014-12-01	20.46	20.92	20.08	20.64	0.41	2.03	1624520.0	33358972.8	1211
2014-11-30	20.92	21.58	20.17	20.23	-2.16	-9.65	1885775.0	38980833.1	1382
2014-11-27	24.0	24.17	22.0	22.39	-2.06	-8.43	3479382.0	80494434.85	2480
2014-11-26	25.58	25.67	23.58	24.45	-0.14	-0.57	3063514.0	75767557.75	2129
2014-11-25	24.83	25.0	24.5	24.59	-0.59	-2.34	1034208.0	25633483.25	793
2014-11-24	25.67	25.92	24.92	25.18	-0.55	-2.14	2449020.0	62595635.25	1455
2014-11-23	25.0	26.5	25.0	25.73	1.41	5.8	3167030.0	81862321.25	1986
2014-11-20	24.0	24.83	23.92	24.32	0.09	0.37	1461162.0	35679035.0	956
2014-11-19	23.92	24.33	23.5	24.23	0.3	1.25	1503640.0	36090373.5	998
2014-11-18	23.17	24.17	23.17	23.93	0.56	2.4	1323126.0	31169893.75	863
2014-11-17	24.92	24.92	22.92	23.37	-1.84	-7.3	2196920.0	52056522.75	1581
2014-11-16	25.67	26.5	24.83	25.21	-0.59	-2.29	2454992.0	63724887.0	1602
2014-11-13	25.83	26.25	25.58	25.8	0.25	0.98	2856872.0	74051964.5	1814
2014-11-12	24.92	26.17	24.58	25.55	0.65	2.61	2992482.0	76035661.75	1703
2014-11-11	24.33	25.5	24.25	24.9	0.21	0.85	1975385.0	49127431.25	1488
2014-11-10	24.83	24.83	24.33	24.69	-0.34	-1.36	1195139.0	29377176.5	891
2014-11-09	25.33	25.67	24.67	25.03	-0.22	-0.87	1479680.0	37274254.0	1048
2014-11-06	25.25	25.67	24.83	25.25	0.12	0.48	1652707.0	41776321.5	1178
2014-11-05	24.25	25.5	23.67	25.13	0.45	1.82	2969478.0	73846547.75	1807
2014-11-04	23.83	25.25	23.58	24.68	0.4	1.65	3325202.0	81480518.0	2206
2014-11-03	24.83	24.83	24.0	24.28	-0.41	-1.66	1374766.0	33371964.0	1044
2014-11-02	23.58	24.83	23.33	24.69	1.5	6.47	2641914.0	64039145.25	1744
2014-10-30	23.33	23.58	22.58	23.19	-0.76	-3.17	1817006.0	41942924.0	1080
2014-10-29	25.33	25.33	23.67	23.95	-0.98	-3.93	3047490.0	75978509.0	1649
2014-10-28	23.58	25.58	23.33	24.93	1.3	5.5	4456727.0	109834380.0	2222
2014-10-27	23.5	24.25	23.17	23.63	0.2	0.85	1708555.0	40565871.5	1070
2014-10-26	23.5	24.17	23.17	23.43	-0.33	-1.39	2040040.0	47985257.25	1500
2014-10-23	21.33	23.83	21.33	23.76	2.06	9.49	2581258.0	58890431.7	1418
2014-10-22	21.92	22.25	21.67	21.7	-0.21	-0.96	801900.0	17565740.5	509
2014-10-21	21.5	22.0	21.42	21.91	0.45	2.1	717907.0	15651262.7	419
2014-10-20	22.0	22.0	20.92	21.46	-0.46	-2.1	1060614.0	22583060.6	764
2014-10-19	21.83	22.08	21.5	21.92	0.78	3.69	430019.0	9365454.7	334
2014-10-16	22.83	22.92	21.0	21.14	-2.18	-9.35	703324.0	15198482.85	519
2014-10-15	23.67	23.92	23.17	23.32	-0.49	-2.06	541651.0	12737450.75	364
2014-10-14	23.25	24.25	22.67	23.81	0.33	1.41	1156277.0	27194729.0	712
2014-10-13	23.33	23.58	22.58	23.48	0.41	1.78	588757.0	13678777.25	394
2014-10-12	23.92	24.0	22.25	23.07	-1.56	-6.33	959250.0	22372730.5	607
2014-10-02	24.5	25.33	24.33	24.63	-0.11	-0.44	2350187.0	58509368.75	1222
2014-10-01	24.25	25.0	24.0	24.74	0.44	1.81	1101716.0	26948168.0	552
2014-09-30	24.33	24.5	24.17	24.3	-0.19	-0.78	1078852.0	26228984.5	523
2014-09-29	24.25	24.67	23.83	24.49	0.23	0.95	2200746.0	53524546.5	941
2014-09-28	24.25	24.92	23.83	24.26	0.37	1.55	2259721.0	55362993.0	1178
2014-09-25	23.58	24.0	23.25	23.89	0.25	1.06	577579.0	13651989.0	362
2014-09-24	24.5	24.5	22.92	23.64	-0.74	-3.04	840659.0	19994354.5	486
2014-09-22	24.33	24.58	24.0	24.38	-0.15	-0.61	661909.0	16141693.5	392
2014-09-21	24.83	24.92	24.25	24.53	-0.08	-0.33	723805.0	17848826.25	416
2014-09-18	24.33	24.92	24.33	24.61	0.09	0.37	778577.0	19194702.75	492
2014-09-17	24.0	24.58	24.0	24.52	0.53	2.21	1256182.0	30492505.25	580
2014-09-16	24.0	24.25	23.83	23.99	-0.19	-0.79	441792.0	10619926.75	283
2014-09-15	24.0	24.25	23.67	24.18	0.1	0.42	651617.0	15646504.5	412
2014-09-14	24.17	24.25	23.92	24.08	-0.06	-0.25	691772.0	16694747.25	427
2014-09-11	24.33	24.5	23.83	24.14	-0.38	-1.55	1427456.0	34523405.5	751
2014-09-10	25.25	25.25	24.33	24.52	-0.64	-2.54	1932157.0	47950573.0	1156
2014-09-09	24.5	25.83	24.25	25.16	0.57	2.32	5789076.0	145791004.75	2211
2014-09-08	24.5	24.92	24.25	24.59	0.16	0.65	1615586.0	39929482.0	674
2014-09-07	24.33	24.58	24.0	24.43	0.2	0.83	764094.0	18608318.5	438
2014-09-04	24.17	24.33	23.92	24.23	0.23	0.96	853109.0	20500830.25	351
2014-09-03	23.5	24.5	23.5	24.0	0.42	1.78	1580209.0	38035712.5	654
2014-09-02	23.83	23.83	23.5	23.58	-0.15	-0.63	896185.0	21210406.25	483
2014-09-01	24.0	24.58	23.67	23.73	0.14	0.59	1825931.0	43969939.0	957
2014-08-31	23.25	23.83	23.17	23.59	0.44	1.9	754100.0	17689210.25	406
2014-08-28	23.17	23.33	23.17	23.15	-0.11	-0.47	407832.0	9468833.0	282
2014-08-27	23.33	23.58	23.0	23.26	-0.24	-1.02	845928.0	19681720.25	469
2014-08-26	22.67	23.58	22.58	23.5	1.0	4.44	2499815.0	57773347.0	1140
2014-08-25	22.92	22.92	22.0	22.5	-0.41	-1.79	487297.0	10920959.1	463
2014-08-24	22.67	23.17	22.67	22.91	0.18	0.79	454463.0	10425212.5	307
2014-08-21	22.5	22.92	22.33	22.73	0.15	0.66	590911.0	13404699.75	347
2014-08-20	22.58	22.67	22.25	22.58	0.01	0.04	358490.0	8078414.0	272
2014-08-19	22.5	22.83	22.33	22.57	0.14	0.62	392303.0	8833144.25	266
2014-08-18	22.67	22.83	22.25	22.43	-0.14	-0.62	453803.0	10218370.5	356
2014-08-17	22.25	22.83	22.17	22.57	0.46	2.08	1128637.0	25356697.95	623
2014-08-14	21.92	22.25	21.92	22.11	0.17	0.77	359212.0	7914030.8	250
2014-08-13	22.0	22.08	21.83	21.94	-0.02	-0.09	491845.0	10818979.1	301
2014-08-12	21.83	22.33	21.75	21.96	0.08	0.37	1075284.0	23640170.65	659
2014-08-11	21.75	21.92	21.67	21.88	0.13	0.6	360035.0	7856310.7	262
2014-08-10	21.92	22.0	21.67	21.75	-0.06	-0.28	299945.0	6542573.0	265
2014-08-07	21.83	21.83	21.75	21.81	0.0	0.0	355198.0	7746321.2	262
2014-08-06	21.83	22.0	21.75	21.81	-0.11	-0.5	332939.0	7275347.8	275
2014-08-05	21.58	22.0	21.42	21.92	0.47	2.19	822827.0	17908926.6	479
2014-08-04	21.75	21.83	21.33	21.45	-0.1	-0.46	328892.0	7119206.9	237
2014-08-03	21.67	21.75	21.33	21.55	0.22	1.03	263509.0	5676337.8	228
2014-07-24	21.42	21.75	21.25	21.33	-0.09	-0.42	332540.0	7145592.2	280
2014-07-23	21.25	21.5	21.17	21.42	0.19	0.89	335893.0	7185675.3	250
2014-07-22	21.25	21.5	21.17	21.23	0.03	0.14	377341.0	8042265.7	300
2014-07-21	21.42	21.42	21.17	21.2	-0.2	-0.93	434910.0	9243258.1	312
2014-07-20	21.33	21.67	21.17	21.4	0.37	1.76	1016044.0	21772009.7	711
2014-07-17	21.33	21.33	21.0	21.03	-0.26	-1.22	207372.0	4380428.0	183
2014-07-16	21.17	21.33	21.08	21.29	0.17	0.8	169518.0	3601784.4	192
2014-07-15	21.08	21.25	21.0	21.12	0.01	0.05	223916.0	4734805.3	163
2014-07-14	21.33	21.5	20.92	21.11	-0.32	-1.49	302657.0	6406666.7	245
2014-07-13	21.33	21.75	21.08	21.43	0.24	1.13	252542.0	5386066.6	288
2014-07-10	21.58	21.67	21.17	21.19	-0.5	-2.31	512639.0	10982509.5	406
2014-07-09	21.92	22.08	21.67	21.69	-0.19	-0.87	435233.0	9526336.6	327
2014-07-08	21.75	22.08	21.67	21.88	0.0	0.0	458918.0	10041691.1	342
2014-07-07	21.83	21.92	21.83	21.88	-0.13	-0.59	186178.0	4066782.6	175
2014-07-06	22.08	22.25	21.75	22.01	-0.22	-0.99	439423.0	9640137.5	351
2014-07-03	22.67	22.67	22.25	22.23	-0.12	-0.54	518653.0	11606100.65	365
2014-07-02	21.83	22.58	21.83	22.35	0.72	3.33	1017128.0	22665851.9	723
2014-07-01	21.67	21.75	21.58	21.63	0.09	0.42	219587.0	4750150.0	198
2014-06-30	21.67	21.67	21.42	21.54	-0.12	-0.55	251644.0	5425060.0	295
2014-06-29	22.17	22.5	21.58	21.66	-0.28	-1.28	691494.0	15214390.55	559
2014-06-26	22.25	22.25	21.83	21.94	-0.4	-1.79	542908.0	12011310.4	508
2014-06-25	22.83	22.92	22.25	22.34	-0.37	-1.63	1540217.0	34784772.5	1061
2014-06-24	22.33	23.0	22.0	22.71	0.93	4.27	3752370.0	84521940.8	2184
2014-06-23	22.33	22.33	21.67	21.78	-0.59	-2.64	719552.0	15778352.15	549
2014-06-22	22.58	22.92	22.17	22.37	-0.36	-1.58	1361624.0	30614500.45	500
2014-06-19	22.25	22.92	22.25	22.73	0.45	2.02	1033906.0	23299790.75	627
2014-06-18	22.33	22.58	22.08	22.28	0.12	0.54	436584.0	9740491.4	337
2014-06-17	22.08	22.33	21.92	22.16	0.13	0.59	484105.0	10707779.7	449
2014-06-16	22.25	22.83	21.92	22.03	-0.15	-0.68	1664681.0	37176821.65	1073
2014-06-15	22.25	22.33	21.33	22.18	-0.14	-0.63	474372.0	10505633.7	442
2014-06-12	22.58	22.67	22.17	22.32	-0.8	-3.46	1302598.0	29285329.15	767
2014-06-11	21.25	23.25	21.25	23.12	1.81	8.49	2009383.0	45034469.9	1309
2014-06-10	21.33	21.42	20.92	21.31	-0.13	-0.61	324790.0	6866256.2	274
2014-06-09	20.29	21.58	20.17	21.44	1.01	4.94	719826.0	15149721.3	564
2014-06-08	21.58	21.58	19.42	20.43	-1.1	-5.11	836412.0	16867217.6	741
2014-06-05	22.25	22.33	21.33	21.53	-0.7	-3.15	451702.0	9927388.95	419
2014-06-04	22.67	22.67	22.25	22.23	-0.45	-1.98	526164.0	11787072.2	431
2014-06-03	22.67	23.0	22.58	22.68	-0.12	-0.53	584418.0	13295135.75	409
2014-06-02	22.92	23.17	22.67	22.8	-0.08	-0.35	585562.0	13405945.5	386
2014-06-01	23.17	23.25	22.83	22.88	-0.36	-1.55	1417720.0	32646210.0	742
2014-05-29	23.83	24.33	22.92	23.24	-0.39	-1.65	3299992.0	78767783.25	1503
2014-05-28	23.67	24.0	23.5	23.63	-0.04	-0.17	1799381.0	42647500.75	767
2014-05-27	23.83	23.83	23.33	23.67	0.0	0.0	585906.0	13825555.0	315
2014-05-26	23.58	23.92	23.5	23.67	0.19	0.81	706170.0	16722146.25	347
2014-05-25	23.17	23.67	23.0	23.48	-0.25	-1.05	477319.0	11189374.5	305
2014-05-22	23.83	24.0	23.33	23.73	-0.06	-0.25	1159777.0	27436062.25	654
2014-05-21	23.83	24.0	23.5	23.79	0.08	0.34	1224893.0	29067719.0	663
2014-05-20	23.0	23.83	22.92	23.71	0.68	2.95	1464204.0	34281512.25	815
2014-05-19	23.58	23.58	22.83	23.03	-0.58	-2.46	1124820.0	26143033.0	572
2014-05-18	23.83	23.83	23.5	23.61	-0.16	-0.67	830762.0	19641246.75	497
2014-05-15	23.33	23.92	23.33	23.77	0.33	1.41	1625832.0	38416184.75	762
2014-05-14	23.58	23.83	23.33	23.44	-0.42	-1.76	998323.0	23499670.75	544
2014-05-13	23.5	24.0	23.25	23.86	0.68	2.93	1602458.0	37965047.25	845
2014-05-12	23.0	23.67	22.92	23.18	0.06	0.26	1195009.0	28003106.25	668
2014-05-11	23.33	23.5	22.92	23.12	-0.16	-0.69	619234.0	14349645.75	351
2014-05-08	23.0	23.58	22.92	23.28	0.26	1.13	848440.0	19733001.25	491
2014-05-07	22.92	23.25	22.83	23.02	-0.1	-0.43	597265.0	13751571.25	411
2014-05-06	23.33	23.5	22.92	23.12	-0.17	-0.73	698113.0	16237239.5	369
2014-05-05	23.33	24.0	23.17	23.29	0.37	1.61	1996159.0	46951716.75	1136
2014-05-04	23.17	23.25	22.83	22.92	-0.08	-0.35	476825.0	10997850.0	334
2014-05-01	22.83	23.17	22.67	23.0	0.15	0.66	452216.0	10396499.25	313
2014-04-30	23.33	23.33	22.67	22.85	-0.31	-1.34	658950.0	15122612.25	427
2014-04-29	23.33	23.58	23.17	23.16	-0.26	-1.11	1159849.0	27032969.25	627
2014-04-28	23.83	23.83	23.25	23.42	-0.59	-2.46	1029991.0	24186121.0	639
2014-04-27	24.33	24.67	23.83	24.01	0.11	0.46	2328138.0	56716638.5	962
2014-04-24	23.58	24.0	23.5	23.9	0.58	2.49	1943294.0	46247117.75	983
2014-04-23	23.17	23.67	22.92	23.32	0.2	0.87	1730419.0	40332150.25	875
2014-04-22	22.5	23.25	22.5	23.12	0.68	3.03	1134584.0	25893028.0	721
2014-04-21	22.08	23.17	22.08	22.44	0.56	2.56	2688743.0	61130406.3	1478
2014-04-20	21.83	22.08	21.83	21.88	0.06	0.27	935384.0	20479123.8	539
2014-04-17	21.75	21.92	21.75	21.82	0.14	0.65	581260.0	12674134.7	470
2014-04-16	22.08	22.25	21.67	21.68	-0.42	-1.9	858035.0	18751389.8	597
2014-04-15	21.83	22.67	21.83	22.1	0.27	1.24	1637515.0	36498160.4	988
2014-04-14	22.17	22.25	21.75	21.83	-0.07	-0.32	612634.0	13489832.1	476
2014-04-13	21.42	21.92	21.42	21.9	0.4	1.86	854184.0	18624120.1	520
2014-04-10	21.42	21.58	21.17	21.5	0.05	0.23	497803.0	10650146.1	484
2014-04-09	21.83	22.08	21.42	21.45	-0.27	-1.24	1086254.0	23627106.8	706
2014-04-08	22.0	22.0	21.67	21.72	-0.36	-1.63	1048212.0	22897596.6	736
2014-04-07	22.33	22.33	22.0	22.08	-0.18	-0.81	642326.0	14260610.0	517
2014-04-06	21.83	22.67	21.83	22.26	0.28	1.27	1460682.0	32498153.25	953
2014-04-03	22.0	22.33	21.83	21.98	-0.23	-1.04	586980.0	12976038.55	503
2014-04-02	22.33	22.58	22.25	22.21	-0.16	-0.72	538985.0	12059311.3	410
2014-04-01	22.5	22.58	22.25	22.37	-0.22	-0.97	781441.0	17479024.0	590
2014-03-31	23.0	23.0	22.58	22.59	-0.44	-1.91	619643.0	14144449.5	484
2014-03-30	23.0	23.33	22.83	23.03	0.0	0.0	692638.0	15997730.0	498
2014-03-27	23.33	23.5	22.92	23.03	-0.45	-1.92	655333.0	15164351.75	500
2014-03-26	23.58	23.67	23.25	23.48	0.11	0.47	581046.0	13649327.5	385
2014-03-25	23.58	23.83	23.33	23.37	-0.22	-0.93	794554.0	18714275.5	598
2014-03-24	23.83	24.25	23.58	23.59	-0.11	-0.46	3523946.0	84558856.5	1873
2014-03-23	23.5	23.92	23.33	23.7	0.33	1.41	560065.0	13214122.5	446
2014-03-20	23.5	23.67	23.17	23.37	-0.22	-0.93	907415.0	21208981.5	610
2014-03-19	23.5	24.0	23.17	23.59	0.11	0.47	1370728.0	32318971.75	897
2014-03-18	23.92	23.92	23.25	23.48	-0.22	-0.93	1294668.0	30546700.0	915
2014-03-17	23.33	24.67	23.25	23.7	0.44	1.89	5078460.0	122866705.75	2838
2014-03-16	23.33	23.5	23.17	23.26	-0.11	-0.47	485731.0	11316872.5	411
2014-03-13	23.25	23.67	23.25	23.37	0.0	0.0	916530.0	21472758.5	677
2014-03-12	23.17	23.5	23.0	23.37	0.11	0.47	702139.0	16342361.75	567
2014-03-11	23.25	23.92	23.0	23.26	0.12	0.52	1282549.0	30095197.0	1010
2014-03-10	23.5	23.58	23.17	23.14	-0.45	-1.91	884453.0	20648532.75	688
2014-03-09	23.25	23.83	23.17	23.59	0.11	0.47	1303234.0	30455265.25	925
2014-03-06	24.33	24.33	23.25	23.48	-0.89	-3.65	4003627.0	95215482.25	2819
2014-03-05	22.5	24.5	22.17	24.37	2.11	9.48	5856690.0	137903602.15	3724
2014-03-04	22.17	22.58	22.08	22.26	0.36	1.64	804478.0	17881541.2	708
2014-03-03	22.08	22.08	21.67	21.9	-0.36	-1.62	842938.0	18465235.1	763
2014-03-02	22.67	22.67	22.17	22.26	-0.44	-1.94	765667.0	17156570.2	640
2014-02-27	22.83	22.92	22.58	22.7	0.0	0.0	692838.0	15747396.25	604
2014-02-26	22.58	23.17	22.33	22.7	0.11	0.49	1682734.0	38417608.0	1331
2014-02-25	22.92	22.92	22.58	22.59	-0.34	-1.48	610045.0	13873799.75	516
2014-02-24	22.83	22.92	22.58	22.93	0.12	0.53	782650.0	17787998.75	619
2014-02-23	22.67	23.0	22.67	22.81	0.11	0.48	859067.0	19594803.5	742
2014-02-20	22.92	23.0	22.58	22.7	-0.23	-1.0	917094.0	20902382.0	792
2014-02-19	23.33	23.5	22.83	22.93	-0.21	-0.91	1080008.0	24890750.0	900
2014-02-18	23.0	23.33	22.92	23.14	0.0	0.0	1144614.0	26437113.0	954
2014-02-17	23.58	23.58	22.83	23.14	-0.45	-1.91	1836146.0	42670187.75	1489
2014-02-16	23.67	24.0	23.33	23.59	-0.34	-1.42	2082793.0	49417934.75	1647
2014-02-13	24.25	24.83	23.67	23.93	-0.55	-2.25	2292695.0	55711159.75	1933
2014-02-12	23.92	24.58	23.58	24.48	0.45	1.87	3197202.0	76865778.75	2419
2014-02-11	23.17	24.0	22.58	24.03	0.77	3.31	4298024.0	100973906.25	2863
2014-02-10	23.58	24.0	22.83	23.26	-0.33	-1.4	5017105.0	118353120.75	3280
2014-02-09	22.83	24.25	22.17	23.59	1.11	4.94	7070126.0	163759474.4	5119
2014-02-06	22.5	22.5	21.83	22.48	1.96	9.55	2637726.0	59221079.35	1001
2014-02-05	20.67	20.79	20.33	20.52	-0.22	-1.06	1108756.0	22763942.4	878
2014-02-04	19.83	21.0	19.79	20.74	0.62	3.08	1269658.0	26049557.6	911
2014-02-03	20.04	20.21	19.79	20.12	-0.13	-0.64	348854.0	6996896.7	303
2014-02-02	20.04	20.25	19.71	20.25	0.17	0.85	314472.0	6279265.2	260
2014-01-30	20.21	20.21	20.04	20.08	-0.13	-0.64	517692.0	10404499.8	378
2014-01-29	20.25	20.75	20.13	20.21	0.0	0.0	1616546.0	33027285.0	1055
2014-01-28	20.04	20.25	19.83	20.21	0.36	1.81	687782.0	13805766.1	469
2014-01-27	20.04	20.17	19.71	19.85	-0.04	-0.2	308988.0	6164088.2	289
2014-01-26	19.42	20.17	19.38	19.89	0.04	0.2	672109.0	13390586.4	633
2014-01-23	20.04	20.04	19.38	19.85	-0.04	-0.2	556330.0	10978739.2	493
2014-01-22	20.92	21.42	19.21	19.89	-0.99	-4.74	1584083.0	32666770.5	1147
2014-01-21	21.0	21.17	20.92	20.88	0.0	0.0	677072.0	14218868.4	533
2014-01-20	20.92	21.17	20.75	20.88	-0.04	-0.19	498625.0	10449170.0	432
2014-01-19	20.92	21.5	20.83	20.92	-0.09	-0.43	1068338.0	22654344.8	876
2014-01-16	21.17	22.08	20.79	21.01	-0.13	-0.61	2636544.0	56754943.9	2074
2014-01-15	21.92	22.0	21.0	21.14	-0.84	-3.82	1589108.0	34166338.4	1405
2014-01-14	22.25	23.25	21.83	21.98	-0.39	-1.74	5005523.0	113086057.5	3572
2014-01-13	21.83	24.0	21.75	22.37	0.0	0.0	8913803.0	204372612.85	6111
2014-01-12	21.17	22.33	21.17	22.37	1.94	9.5	2657380.0	58421638.85	2040
2014-01-09	20.46	20.92	20.17	20.43	-0.05	-0.24	475729.0	9764094.1	435
2014-01-08	20.58	20.63	20.38	20.48	-0.13	-0.63	280344.0	5747110.6	253
2014-01-07	20.67	20.67	20.38	20.61	0.13	0.63	565646.0	11605168.8	454
2014-01-06	20.38	20.67	20.33	20.48	-0.66	-3.12	1299182.0	26647536.4	1031
2014-01-05	21.67	21.67	20.92	21.14	-0.54	-2.49	631355.0	13394618.4	530
2014-01-02	22.08	22.08	21.67	21.68	-0.49	-2.21	497507.0	10845179.6	421
2014-01-01	22.17	22.25	22.08	22.17	-0.04	-0.18	226064.0	5007519.8	221
2013-12-31	22.33	22.58	22.08	22.21	-0.16	-0.72	542944.0	12133914.45	436
2013-12-30	22.25	22.33	22.17	22.37	0.11	0.49	294299.0	6540248.35	237
2013-12-29	22.5	22.5	22.08	22.26	0.0	0.0	503389.0	11211915.2	363
2013-12-26	22.58	22.92	22.08	22.26	-0.44	-1.94	907994.0	20332249.65	659
2013-12-25	22.92	23.0	22.5	22.7	-0.33	-1.43	1449102.0	32886199.5	936
2013-12-24	22.08	23.33	21.83	23.03	0.91	4.11	3471349.0	78785804.3	1827
2013-12-23	22.08	22.33	22.0	22.12	-0.05	-0.23	624397.0	13806113.2	457
2013-12-22	22.17	22.33	22.0	22.17	0.32	1.46	747908.0	16554939.8	517
2013-12-19	22.25	22.58	21.75	21.85	-0.36	-1.62	1582468.0	35283178.25	862
2013-12-18	21.75	22.33	21.58	22.21	0.49	2.26	1770407.0	39047594.6	956
2013-12-17	22.0	22.5	21.67	21.72	-0.09	-0.41	2345954.0	51774007.6	1341
2013-12-16	21.58	21.92	21.58	21.81	0.23	1.07	870961.0	18990066.4	577
2013-12-15	21.42	21.67	21.25	21.58	0.21	0.98	892676.0	19224327.5	595
2013-12-12	21.33	21.5	21.25	21.37	0.14	0.66	408510.0	8718115.9	357
2013-12-11	21.17	21.42	21.17	21.23	-0.14	-0.66	245632.0	5234008.9	231
2013-12-10	21.33	21.58	21.17	21.37	0.0	0.0	543042.0	11625386.4	416
2013-12-09	21.42	21.5	21.25	21.37	0.0	0.0	328924.0	7036925.6	261
2013-12-08	21.33	21.58	21.25	21.37	0.23	1.09	510810.0	10919011.8	359
2013-12-05	21.42	21.5	21.17	21.14	-0.23	-1.08	438478.0	9351352.0	373
2013-12-04	21.33	21.58	21.17	21.37	0.05	0.23	846410.0	18132727.9	582
2013-12-03	21.17	21.92	21.17	21.32	0.04	0.19	1822709.0	39262778.8	1052
2013-12-02	21.0	21.25	20.92	21.28	0.31	1.48	548636.0	11585625.0	439
2013-12-01	21.08	21.25	21.0	20.97	-0.13	-0.62	367814.0	7744785.3	332
2013-11-28	21.08	21.33	21.08	21.1	-0.04	-0.19	337138.0	7138937.5	292
2013-11-27	21.25	21.42	21.0	21.14	-0.14	-0.66	335612.0	7130223.6	335
2013-11-26	21.58	21.75	21.25	21.28	-0.3	-1.39	474646.0	10235230.1	421
2013-11-25	21.5	21.75	21.33	21.58	0.0	0.0	728936.0	15704914.6	619
2013-11-24	22.08	22.25	21.58	21.58	-0.54	-2.44	751494.0	16429714.5	655
2013-11-21	22.25	22.58	22.0	22.12	-0.25	-1.12	823204.0	18325550.15	656
2013-11-20	22.58	22.58	22.08	22.37	0.0	0.0	549800.0	12233485.45	461
2013-11-19	22.25	23.0	21.67	22.37	0.16	0.72	1379664.0	31041391.75	1019
2013-11-18	22.5	22.67	22.17	22.21	-0.27	-1.2	426632.0	9542450.7	370
2013-11-17	22.5	22.83	22.25	22.48	0.22	0.99	685670.0	15483423.75	479
2013-11-14	22.08	22.33	22.08	22.26	0.14	0.63	414210.0	9215151.55	342
2013-11-13	22.25	22.58	22.08	22.12	-0.14	-0.63	693894.0	15460420.5	564
2013-11-12	22.58	23.0	22.25	22.26	-0.33	-1.46	1200877.0	27173823.25	883
2013-11-11	22.33	22.67	22.08	22.59	0.33	1.48	1460966.0	32713536.1	1044
2013-11-10	21.83	22.67	21.75	22.26	0.49	2.25	1345980.0	29933571.3	952
2013-11-07	22.33	22.5	21.67	21.77	-0.49	-2.2	821150.0	18102973.2	739
2013-11-06	22.67	23.0	22.17	22.26	-0.88	-3.8	2335304.0	52607117.7	1567
2013-11-05	21.17	23.17	21.17	23.14	1.82	8.54	3027019.0	68167700.4	1752
2013-11-04	21.33	21.33	21.17	21.32	-0.09	-0.42	127070.0	2695501.6	146
2013-11-03	21.33	21.58	21.25	21.41	0.0	0.0	189461.0	4055466.8	207
2013-10-31	21.58	21.58	21.33	21.41	-0.22	-1.02	241909.0	5182364.6	226
2013-10-30	21.83	21.83	21.67	21.63	-0.22	-1.01	191728.0	4162773.2	182
2013-10-29	21.92	21.92	21.67	21.85	-0.27	-1.22	474890.0	10349754.4	382
2013-10-28	22.25	22.33	21.75	22.12	-0.05	-0.23	1315824.0	29082262.45	881
2013-10-27	21.58	22.17	21.58	22.17	0.59	2.73	528618.0	11536605.2	313
2013-10-24	21.58	21.83	21.58	21.58	0.04	0.19	202592.0	4391513.0	199
2013-10-23	21.42	21.75	21.33	21.54	0.09	0.42	298121.0	6429544.5	229
2013-10-22	21.25	21.5	21.17	21.45	0.22	1.04	245890.0	5249654.1	263
2013-10-21	21.33	21.33	21.08	21.23	-0.09	-0.42	158780.0	3372224.8	135
2013-10-20	21.33	21.33	21.17	21.32	0.54	2.6	238188.0	5063966.7	217
2013-10-10	20.79	20.92	20.75	20.78	0.0	0.0	244699.0	5092831.5	285
2013-10-09	20.71	21.08	20.58	20.78	0.04	0.19	564098.0	11747807.6	423
2013-10-08	20.92	21.17	20.71	20.74	-0.18	-0.86	357078.0	7451666.0	336
2013-10-07	21.25	21.25	20.92	20.92	-0.53	-2.47	342683.0	7224001.7	334
2013-10-06	21.92	22.0	20.63	21.45	-0.53	-2.41	732794.0	15595769.3	727
2013-10-03	22.33	22.33	21.75	21.98	-0.39	-1.74	915392.0	20201525.8	784
2013-10-02	23.0	23.17	22.25	22.37	-0.66	-2.87	705503.0	16039314.25	510
2013-10-01	22.33	23.0	22.25	23.03	0.44	1.95	1084183.0	24339947.75	769
2013-09-30	22.92	23.0	22.58	22.59	-0.55	-2.38	828859.0	18923562.25	582
2013-09-29	22.83	23.17	22.25	23.14	0.33	1.45	1130938.0	25582165.25	785
2013-09-26	22.83	23.5	22.67	22.81	0.22	0.97	2049335.0	47159937.25	1343
2013-09-25	22.58	22.83	22.33	22.59	0.11	0.49	664639.0	14983125.75	572
2013-09-24	22.25	22.92	22.17	22.48	0.31	1.4	1078730.0	24265549.65	698
2013-09-19	22.08	22.25	21.92	22.17	0.27	1.23	703571.0	15553123.6	526
2013-09-18	22.0	22.25	21.92	21.9	-0.18	-0.82	399766.0	8808418.7	375
2013-09-17	22.25	22.33	22.0	22.08	-0.29	-1.3	532757.0	11813419.3	511
2013-09-16	21.92	22.83	21.83	22.37	0.47	2.15	1511356.0	33776505.15	1000
2013-09-15	21.92	22.0	21.67	21.9	0.4	1.86	704975.0	15407531.7	567
2013-09-12	21.67	22.0	21.42	21.5	0.0	0.0	854800.0	18551505.2	766
2013-09-11	22.08	22.08	21.42	21.5	-0.44	-2.01	808829.0	17599193.3	732
2013-09-10	22.33	22.67	21.83	21.94	0.44	2.05	1690474.0	37607368.3	1376
2013-09-09	22.67	23.0	21.33	21.5	-1.2	-5.29	3163391.0	69801916.95	2514
2013-09-08	21.67	22.92	21.58	22.7	1.78	8.51	3757336.0	84123375.5	2225
2013-09-05	21.83	22.17	20.92	20.92	-0.89	-4.08	1900873.0	41010969.1	1682
2013-09-04	21.33	22.83	21.0	21.81	0.27	1.25	4269082.0	94882653.85	3108
2013-09-03	23.0	23.17	20.67	21.54	-1.39	-6.06	2465066.0	54282913.3	2091
2013-09-02	21.58	22.92	21.58	22.93	2.01	9.61	1963980.0	44493655.85	850
2013-09-01	20.5	20.92	20.25	20.92	1.2	6.09	474653.0	9712730.3	342
2013-08-29	20.67	20.75	19.71	19.72	-0.4	-1.99	391284.0	7938888.2	373
2013-08-28	19.67	21.17	19.67	20.12	-0.71	-3.41	781318.0	15921993.2	546
2013-08-27	22.67	22.67	20.83	20.83	-2.31	-9.98	1029349.0	22233382.5	770
2013-08-26	23.0	23.17	22.67	23.14	0.11	0.48	404430.0	9281636.5	268
2013-08-25	23.17	23.33	22.92	23.03	-0.34	-1.45	370250.0	8580985.0	225
2013-08-22	23.0	23.33	23.0	23.37	0.34	1.48	269722.0	6255555.75	241
2013-08-21	23.33	23.33	23.0	23.03	-0.34	-1.45	392107.0	9102437.0	270
2013-08-20	23.17	23.58	23.0	23.37	0.23	0.99	317836.0	7415132.5	228
2013-08-19	23.5	23.5	23.17	23.14	-0.34	-1.45	296682.0	6912909.5	191
2013-08-18	23.58	23.83	23.25	23.48	0.0	0.0	441187.0	10417411.0	247
2013-08-15	23.33	23.67	23.17	23.48	0.11	0.47	245797.0	5761593.5	198
2013-08-14	23.58	23.67	23.33	23.37	-0.22	-0.93	232364.0	5463262.25	206
2013-08-13	23.67	23.67	23.5	23.59	0.22	0.94	309413.0	7309149.25	230
2013-08-05	23.25	23.58	23.0	23.37	0.23	0.99	413132.0	9645675.0	341
2013-08-04	23.5	23.58	23.17	23.14	-0.23	-0.98	281995.0	6572797.75	290
2013-08-01	22.33	23.92	22.33	23.37	1.0	4.47	871606.0	20269622.0	706
2013-07-31	22.92	23.0	22.33	22.37	-0.44	-1.93	253949.0	5774263.75	247
2013-07-30	22.67	23.0	22.58	22.81	0.11	0.48	256369.0	5847728.75	232
2013-07-29	22.92	23.17	22.67	22.7	-0.44	-1.9	290608.0	6664629.25	242
2013-07-28	23.17	23.5	23.0	23.14	0.0	0.0	199820.0	4636579.5	219
2013-07-25	23.58	23.67	23.0	23.14	-0.45	-1.91	301774.0	7055067.25	329
2013-07-24	24.17	24.17	23.58	23.59	-0.44	-1.83	299054.0	7106108.0	293
2013-07-23	24.17	24.17	23.92	24.03	-0.12	-0.5	325807.0	7836956.0	225
2013-07-22	24.0	24.33	23.92	24.15	0.12	0.5	377436.0	9119690.25	274
2013-07-21	23.33	24.0	23.33	24.03	0.22	0.92	347104.0	8285915.75	344
2013-07-18	24.25	24.25	23.67	23.81	-0.45	-1.85	429674.0	10285106.5	345
2013-07-17	24.58	24.58	24.25	24.26	-0.22	-0.9	447508.0	10924128.0	308
2013-07-16	24.5	25.17	24.33	24.48	0.11	0.45	939896.0	23159106.25	673
2013-07-15	24.25	24.58	24.17	24.37	0.11	0.45	626336.0	15303255.25	398
2013-07-14	24.25	24.25	24.0	24.26	0.11	0.46	219839.0	5318821.5	228
2013-07-11	24.25	24.25	24.0	24.15	-0.11	-0.45	355240.0	8567048.75	244
2013-07-10	24.25	24.58	24.17	24.26	0.11	0.46	488358.0	11894203.25	337
2013-07-09	24.25	24.33	23.92	24.15	0.0	0.0	386692.0	9336773.25	338
2013-07-08	24.5	24.58	24.17	24.15	-0.33	-1.35	511760.0	12477811.75	380
2013-07-07	24.33	24.67	24.25	24.48	0.22	0.91	552335.0	13507828.5	435
2013-07-04	24.58	24.67	24.25	24.26	-0.11	-0.45	697837.0	17113537.25	573
2013-07-03	24.83	25.33	24.33	24.37	0.11	0.45	2235138.0	55590820.75	1602
2013-07-02	24.33	24.58	24.0	24.26	0.0	0.0	1170773.0	28423772.75	728
2013-07-01	24.25	24.83	24.0	24.26	0.11	0.46	1044366.0	25497846.5	756
2013-06-30	23.58	24.5	23.25	24.15	0.22	0.92	1536044.0	36912505.5	929
2013-06-26	24.17	24.5	23.83	23.93	-0.22	-0.91	873702.0	21040326.0	522
2013-06-25	24.33	24.58	24.17	24.15	-0.33	-1.35	935474.0	22760240.75	611
2013-06-24	24.25	24.92	24.17	24.48	0.11	0.45	2035684.0	49985907.0	1336
2013-06-23	24.83	24.92	24.25	24.37	-0.11	-0.45	735800.0	17987999.75	702
2013-06-22	23.67	24.67	23.25	24.48	0.33	1.37	1108812.0	26740667.5	826
2013-06-19	23.67	24.58	23.67	24.15	0.56	2.37	1674517.0	40353574.0	930
2013-06-18	23.58	24.0	23.5	23.59	0.11	0.47	796544.0	18829829.25	624
2013-06-17	22.83	23.83	22.83	23.48	1.0	4.45	1147991.0	26706131.25	812
2013-06-16	22.25	23.33	21.83	22.48	-0.22	-0.97	1739788.0	39459915.85	1328
2013-06-15	24.83	24.83	22.67	22.7	-2.45	-9.74	1597042.0	38094623.5	1198
2013-06-12	24.67	25.67	24.33	25.15	0.67	2.74	1023460.0	25519317.5	850
2013-06-11	24.33	24.67	24.25	24.48	0.0	0.0	798242.0	19535997.25	651
2013-06-10	25.25	25.33	24.17	24.48	-1.0	-3.92	1377233.0	34217419.0	1209
2013-06-09	26.17	26.92	25.25	25.48	-0.45	-1.74	3450192.0	91009535.75	2573
2013-06-08	24.25	26.17	24.0	25.93	1.9	7.91	1978176.0	49706695.25	1286
2013-06-05	23.67	24.25	23.67	24.03	0.0	0.0	393947.0	9459758.75	405
2013-06-04	24.92	25.0	24.0	24.03	-0.56	-2.28	876690.0	21511618.25	716
2013-06-03	24.58	25.17	24.17	24.59	0.0	0.0	1374928.0	34070272.0	847
2013-06-02	24.67	25.17	24.5	24.59	0.0	0.0	747131.0	18544689.75	577
2013-06-01	23.5	24.92	23.5	24.59	0.44	1.82	899252.0	21991371.75	706
2013-05-29	24.5	24.67	23.83	24.15	-0.33	-1.35	406338.0	9846519.5	387
2013-05-28	24.67	24.92	24.5	24.48	-0.22	-0.89	303904.0	7500863.0	328
2013-05-27	24.67	24.83	24.25	24.7	0.22	0.9	565177.0	13837879.5	505
2013-05-26	25.33	26.25	24.5	24.48	-0.67	-2.66	1532468.0	38965903.25	1117
2013-05-25	24.17	25.17	23.83	25.15	0.67	2.74	862789.0	21025146.5	608
2013-05-22	24.5	24.58	24.17	24.48	-0.11	-0.45	494563.0	12059142.0	418
2013-05-21	24.0	24.92	24.0	24.59	0.44	1.82	908466.0	22386292.5	705
2013-05-20	23.83	24.25	22.92	24.15	0.12	0.5	1090220.0	25828074.5	787
2013-05-19	23.67	24.5	23.25	24.03	0.44	1.87	868378.0	20811406.75	763
2013-05-18	22.67	23.58	22.0	23.59	1.33	5.97	1248781.0	28533024.3	937
2013-05-15	22.25	22.67	21.33	22.26	-1.44	-6.08	1712429.0	37306752.4	1042
2013-05-14	26.17	26.58	23.67	23.7	-2.56	-9.75	1186618.0	29699929.75	955
2013-05-13	27.17	27.42	25.5	26.26	-2.01	-7.11	1567832.0	41587828.75	1268
2013-05-12	28.83	28.92	28.17	28.27	-0.66	-2.28	693986.0	19725212.75	637
2013-05-11	28.83	29.25	28.75	28.93	0.33	1.15	815280.0	23620964.5	622
2013-05-08	28.17	28.75	28.08	28.6	0.22	0.78	885143.0	25148480.0	706
2013-05-07	28.83	29.08	28.17	28.38	-0.77	-2.64	619706.0	17706353.75	578
2013-05-06	29.25	29.42	28.58	29.15	-0.45	-1.52	880963.0	25503305.25	711
2013-05-05	29.75	29.92	29.17	29.6	-0.22	-0.74	752612.0	22219331.0	529
2013-05-04	29.83	30.08	29.5	29.82	0.11	0.37	598806.0	17858791.75	400
2013-05-01	29.92	29.92	29.58	29.71	-0.22	-0.74	531379.0	15802934.0	410
2013-04-30	29.58	30.17	29.58	29.93	0.33	1.11	1146940.0	34261423.5	717
2013-04-29	29.42	29.75	29.17	29.6	-0.11	-0.37	1130422.0	33287206.5	898
2013-04-28	29.83	30.25	29.58	29.71	0.23	0.78	2365591.0	70880288.0	1504
2013-04-27	29.42	29.83	29.42	29.48	0.1	0.34	567640.0	16785088.5	502
2013-04-24	29.58	29.92	29.17	29.38	-0.44	-1.48	926656.0	27354737.0	830
2013-04-23	29.42	30.5	28.92	29.82	0.67	2.3	2528585.0	75380446.25	1676
2013-04-22	28.92	29.5	28.5	29.15	0.22	0.76	1275595.0	37008775.5	972
2013-04-21	28.17	30.08	27.58	28.93	0.45	1.58	2461906.0	72328179.75	1731
2013-04-20	28.08	28.58	27.92	28.48	0.66	2.37	590736.0	16707952.75	570
2013-04-17	29.83	29.92	27.17	27.82	-2.34	-7.76	1502860.0	42598813.0	1237
2013-04-16	29.83	30.83	29.83	30.16	-0.22	-0.72	1278278.0	38689518.0	1088
2013-04-15	29.83	30.5	29.58	30.38	0.34	1.13	1011523.0	30324156.0	928
2013-04-14	29.83	30.42	29.75	30.04	0.0	0.0	1015220.0	30440799.5	962
2013-04-13	30.58	30.75	29.92	30.04	-0.45	-1.48	1193140.0	36205746.75	1081
2013-04-10	30.5	30.58	30.08	30.49	0.11	0.36	1041484.0	31557061.0	1054
2013-04-09	31.5	31.75	30.25	30.38	-1.0	-3.19	2489796.0	77850015.25	1915
2013-04-08	30.25	31.75	30.17	31.38	0.78	2.55	1878930.0	57833277.75	1666
2013-04-07	31.58	31.75	30.58	30.6	-0.89	-2.83	1948427.0	60476435.75	1619
2013-04-06	31.92	32.25	30.83	31.49	-0.22	-0.69	1668204.0	52712678.0	1422
2013-04-03	31.08	31.92	30.83	31.71	0.67	2.16	1416942.0	44500113.5	1229
2013-04-02	30.25	32.08	30.17	31.04	0.77	2.54	2548552.0	79754055.75	1942
2013-04-01	30.5	30.58	29.92	30.27	-0.56	-1.82	1530331.0	46208729.25	1254
2013-03-31	31.58	32.42	30.42	30.83	-0.44	-1.41	2522417.0	79542317.25	2133
2013-03-30	30.17	32.25	30.08	31.27	1.34	4.48	3789871.0	118932309.0	2827
2013-03-27	28.92	30.25	28.83	29.93	1.0	3.46	1590140.0	47088952.25	1271
2013-03-26	28.5	29.25	28.5	28.93	0.22	0.77	985829.0	28652241.75	869
2013-03-25	29.08	29.25	28.5	28.71	-0.67	-2.28	1013875.0	29293200.0	803
2013-03-24	29.92	30.08	28.92	29.38	-0.55	-1.84	988801.0	29231725.5	851
2013-03-23	29.58	30.42	29.58	29.93	0.55	1.87	1249925.0	37530618.5	1080
2013-03-20	29.08	29.58	28.5	29.38	0.34	1.17	1228652.0	35723090.75	937
2013-03-19	28.92	29.5	28.58	29.04	0.44	1.54	1590926.0	46166463.0	1286
2013-03-18	28.25	28.92	28.17	28.6	-0.11	-0.38	1298186.0	36962725.25	1045
2013-03-17	29.58	30.25	28.75	28.71	-0.77	-2.61	1653343.0	49061954.75	1502
2013-03-16	28.75	29.83	28.75	29.48	1.0	3.51	1355311.0	39785084.25	991
2013-03-13	27.58	28.5	27.42	28.48	0.66	2.37	723708.0	20208768.0	633
2013-03-12	28.5	28.58	27.75	27.82	-1.0	-3.47	889162.0	25107879.75	749
2013-03-11	28.83	29.17	28.5	28.82	-0.22	-0.76	1028222.0	29565325.0	838
2013-03-10	28.75	29.83	28.75	29.04	0.11	0.38	1442545.0	42079697.5	1039
2013-03-09	28.08	29.25	27.92	28.93	0.89	3.17	1504986.0	43087551.5	1156
2013-03-06	27.83	28.17	27.83	28.04	0.22	0.79	458580.0	12847987.0	387
2013-03-05	27.83	28.08	27.5	27.82	-0.11	-0.39	735430.0	20374106.5	643
2013-03-04	28.08	28.42	27.83	27.93	-0.89	-3.09	1215846.0	34144044.75	985
2013-03-03	27.83	28.83	27.58	28.82	1.11	4.01	2168364.0	61300132.5	1572
2013-03-02	27.58	28.08	27.5	27.71	0.12	0.43	980904.0	27200589.5	743
2013-02-27	27.58	28.08	27.42	27.59	0.0	0.0	674702.0	18665464.25	622
2013-02-26	27.58	28.25	27.08	27.59	0.0	0.0	980116.0	27186745.0	807
2013-02-25	27.25	27.58	27.08	27.59	0.11	0.4	491987.0	13438005.25	450
2013-02-24	27.75	27.83	27.17	27.48	-0.23	-0.83	530161.0	14585040.25	549
2013-02-23	28.08	28.17	27.75	27.71	-0.11	-0.4	320952.0	8966783.25	358
2013-02-20	27.92	27.92	27.58	27.82	-0.22	-0.78	481438.0	13379774.5	448
2013-02-19	27.92	28.42	27.58	28.04	-0.11	-0.39	856537.0	23981609.5	778
2013-02-18	27.83	28.25	27.5	28.15	-0.12	-0.42	946812.0	26300619.0	953
2013-02-17	28.25	28.5	27.83	28.27	-0.11	-0.39	589208.0	16583631.25	632
2013-02-16	28.08	28.42	27.92	28.38	0.34	1.21	372607.0	10493884.75	437
2013-02-13	27.83	28.5	27.58	28.04	0.0	0.0	831836.0	23354013.75	700
2013-02-12	27.92	28.08	26.92	28.04	0.22	0.79	1110077.0	30377221.5	1048
2013-02-11	28.5	28.5	27.75	27.82	-1.0	-3.47	968870.0	27370698.0	881
2013-02-10	29.25	29.92	28.75	28.82	-0.66	-2.24	817895.0	24020301.0	820
2013-02-09	29.75	29.75	28.92	29.48	-0.12	-0.41	617562.0	18100841.25	617
2013-02-06	29.83	30.17	28.92	29.6	0.12	0.41	838520.0	24749357.5	719
2013-02-05	29.58	30.17	28.5	29.48	-0.34	-1.14	1082148.0	31981114.5	921
2013-02-04	30.5	30.58	29.75	29.82	-1.45	-4.64	1770216.0	53467576.25	1582
2013-02-03	30.25	31.92	30.25	31.27	1.23	4.09	2797854.0	87219832.25	2559
2013-02-02	29.25	30.08	28.92	30.04	1.0	3.44	935902.0	27625010.75	831
2013-01-30	29.42	29.58	28.75	29.04	-0.34	-1.16	751788.0	21929861.0	652
2013-01-29	29.75	29.83	29.17	29.38	-0.44	-1.48	904945.0	26710932.0	702
2013-01-28	28.92	29.92	28.75	29.82	0.34	1.15	1009840.0	29651195.25	941
2013-01-27	29.83	30.08	29.25	29.48	-0.34	-1.14	666149.0	19725968.0	672
2013-01-26	30.42	30.5	29.5	29.82	-0.34	-1.13	932888.0	28030720.75	898
2013-01-23	29.58	30.5	29.42	30.16	0.34	1.14	1137200.0	34079671.25	1166
2013-01-22	29.25	30.42	28.75	29.82	0.44	1.5	1284084.0	37752009.5	1220
2013-01-21	29.42	29.83	28.92	29.38	-0.78	-2.59	886985.0	26014009.75	953
2013-01-20	30.42	30.75	29.25	30.16	0.23	0.77	1448598.0	43179560.0	1522
2013-01-19	28.42	30.58	28.42	29.93	2.11	7.58	2152501.0	63903396.5	1932
2013-01-16	26.75	28.25	26.42	27.82	1.11	4.16	1071586.0	29626283.5	1234
2013-01-15	26.83	26.83	26.25	26.71	-0.11	-0.41	625487.0	16557649.5	482
2013-01-14	26.83	27.08	26.58	26.82	-0.22	-0.81	640848.0	17193992.0	564
2013-01-13	27.25	27.25	26.75	27.04	-0.22	-0.81	459680.0	12397562.75	481
2013-01-12	27.83	27.83	27.08	27.26	-0.56	-2.01	587980.0	16118204.25	562
2013-01-09	27.92	27.92	27.5	27.82	-0.22	-0.78	386063.0	10719958.0	443
2013-01-08	28.58	28.58	27.5	28.04	-0.67	-2.33	639617.0	17956860.25	681
2013-01-07	28.75	28.75	28.42	28.71	-0.22	-0.76	526391.0	15011557.25	518
2013-01-06	28.92	29.42	28.58	28.93	0.0	0.0	685577.0	19826794.5	620
2013-01-05	29.42	29.5	28.5	28.93	-0.22	-0.75	475770.0	13811611.5	493
2013-01-02	28.92	29.83	28.83	29.15	0.33	1.15	823804.0	24139674.5	764
2013-01-01	29.17	29.42	28.75	28.82	0.0	0.0	661033.0	19208520.0	611
2012-12-31	29.25	29.42	28.17	28.82	-0.89	-3.0	1039606.0	30050519.0	1064
2012-12-30	30.5	30.58	29.5	29.71	-0.78	-2.56	929080.0	27810086.25	870
2012-12-29	31.17	31.17	30.25	30.49	-0.44	-1.42	699635.0	21467652.0	747
2012-12-26	30.75	31.25	30.5	30.93	0.1	0.32	712189.0	21960609.5	711
2012-12-25	31.17	31.42	30.75	30.83	-0.33	-1.06	558749.0	17267006.0	517
2012-12-24	31.25	31.58	30.92	31.16	-0.77	-2.41	1166842.0	36508848.5	926
2012-12-23	32.5	32.5	31.5	31.93	-0.56	-1.72	1181234.0	37605843.0	1079
2012-12-22	31.25	32.83	31.25	32.49	1.22	3.9	2860348.0	91938480.75	2095
2012-12-19	30.75	31.25	30.42	31.27	0.11	0.35	878444.0	26982171.0	795
2012-12-18	31.58	31.75	30.58	31.16	-0.55	-1.73	1299553.0	40642370.5	911
2012-12-17	31.5	31.75	30.92	31.71	-0.34	-1.06	1230613.0	38520981.0	971
2012-12-16	32.5	32.5	31.75	32.05	-0.33	-1.02	1066223.0	34101035.5	841
2012-12-15	32.17	32.42	31.75	32.38	0.55	1.73	1365473.0	43892072.75	929
2012-12-12	31.83	32.08	31.17	31.83	0.12	0.38	955554.0	30260212.75	806
2012-12-11	31.58	32.25	31.17	31.71	0.11	0.35	1194353.0	37872890.0	1062
2012-12-10	31.58	31.92	31.25	31.6	-1.0	-3.07	1871801.0	59077137.25	1564
2012-12-09	33.25	33.25	32.25	32.6	-0.67	-2.01	1737824.0	56680141.75	1519
2012-12-08	33.42	33.75	32.83	33.27	0.78	2.4	1804636.0	59908664.5	1507
2012-12-05	30.92	32.83	30.83	32.49	1.11	3.54	3035782.0	97706286.75	2191
2012-12-04	31.08	31.83	30.83	31.38	-0.11	-0.35	1437679.0	44842299.5	1176
2012-12-03	31.17	31.58	30.25	31.49	-0.44	-1.38	2053464.0	63311266.0	1701
2012-12-02	33.42	33.42	30.92	31.93	1.0	3.23	3085706.0	98634798.5	2687
2012-12-01	30.5	30.92	30.42	30.93	2.78	9.88	469878.0	14456611.0	273
2012-11-28	26.92	28.42	26.83	28.15	1.0	3.68	1787228.0	49378369.0	1391
2012-11-27	27.42	27.42	25.92	27.15	-0.33	-1.2	1282772.0	34403782.5	1116
2012-11-26	28.83	29.08	26.0	27.48	-1.45	-5.01	3111736.0	83742615.5	2376
2012-11-25	31.08	31.08	28.5	28.93	-1.9	-6.16	1392252.0	40941317.0	1377
2012-11-24	30.42	31.17	30.42	30.83	0.34	1.12	663619.0	20378156.25	594
2012-11-21	31.17	31.25	30.5	30.49	-1.22	-3.85	934232.0	28788185.25	974
2012-11-20	31.83	32.08	30.42	31.71	0.33	1.05	923926.0	28958932.25	948
2012-11-19	32.08	32.25	29.83	31.38	-1.0	-3.09	1266587.0	39689718.0	1184
2012-11-18	32.92	33.08	31.83	32.38	-0.67	-2.03	1071821.0	34775027.75	975
2012-11-17	31.92	33.17	31.75	33.05	1.22	3.83	1236522.0	40156094.25	1125
2012-11-14	32.42	32.5	31.58	31.83	-0.77	-2.36	976394.0	31347356.25	863
2012-11-13	32.5	33.25	32.08	32.6	0.67	2.1	1616083.0	52766871.25	1261
2012-11-12	32.08	32.08	31.5	31.93	-0.34	-1.05	1191385.0	37896544.75	999
2012-11-11	33.42	33.83	32.08	32.27	-0.22	-0.68	2341213.0	77203401.75	1862
2012-11-10	32.17	32.75	31.58	32.49	0.11	0.34	875291.0	28346525.0	683
2012-11-07	32.5	32.5	32.17	32.38	-0.22	-0.67	1257794.0	40672811.5	811
2012-11-06	32.5	32.83	32.08	32.6	0.33	1.02	970601.0	31437079.25	835
2012-11-05	32.58	32.58	31.92	32.27	-0.66	-2.0	1379657.0	44554752.0	1181
2012-11-04	32.5	33.58	32.42	32.93	0.33	1.01	1681507.0	55558478.5	1419
2012-11-03	32.25	32.58	31.83	32.6	0.55	1.72	744176.0	24030883.25	709
2012-10-24	31.42	32.42	31.25	32.05	-0.22	-0.68	872873.0	27880530.5	908
2012-10-23	32.5	33.17	31.83	32.27	0.22	0.69	1110108.0	36021295.75	1228
2012-10-22	32.08	32.17	31.42	32.05	-0.33	-1.02	998914.0	31653325.5	940
2012-10-21	32.92	33.17	32.08	32.38	-0.55	-1.67	949126.0	30848814.5	942
2012-10-20	32.08	33.17	31.92	32.93	0.88	2.75	1359853.0	44447650.5	1282
2012-10-17	31.75	32.42	31.75	32.05	0.34	1.07	1010795.0	32402788.0	1004
2012-10-16	31.92	32.5	31.42	31.71	-0.12	-0.38	784090.0	25008145.5	853
2012-10-15	31.83	32.08	31.5	31.83	0.0	0.0	1135519.0	36051395.5	1158
2012-10-14	31.83	33.25	31.5	31.83	0.23	0.73	2612926.0	84972050.0	2348
2012-10-13	33.42	33.42	30.08	31.6	-1.67	-5.02	1885034.0	58918839.25	1764
2012-10-10	33.42	33.83	32.92	33.27	-0.67	-1.97	1023228.0	34199148.75	998
2012-10-09	34.5	34.92	33.58	33.94	-0.11	-0.32	1725817.0	59301654.75	1348
2012-10-08	33.83	34.25	33.5	34.05	-0.78	-2.24	1478060.0	50131981.5	1344
2012-10-07	34.75	35.58	34.08	34.83	-0.78	-2.19	2532781.0	88140558.0	2241
2012-10-06	34.25	36.75	34.08	35.61	2.01	5.98	5285822.0	187511960.25	3945
2012-10-03	32.08	34.17	31.42	33.6	1.11	3.42	3525690.0	115984165.0	2711
2012-10-02	32.92	33.5	31.83	32.49	-0.78	-2.34	1789567.0	58405615.0	1678
2012-10-01	33.42	34.08	32.83	33.27	-1.01	-2.95	3731608.0	124584464.25	3300
2012-09-30	33.08	34.83	32.08	34.28	2.01	6.23	4337954.0	144780719.0	3585
2012-09-29	31.58	32.83	29.83	32.27	1.0	3.2	3277517.0	103801324.0	2852
2012-09-26	34.25	34.58	31.25	31.27	-3.45	-9.94	4797145.0	160184230.75	4133
2012-09-25	32.25	34.75	32.17	34.72	3.12	9.87	4427665.0	149544976.0	2966
2012-09-24	30.92	31.75	29.92	31.6	0.89	2.9	1474166.0	45618548.75	1133
2012-09-22	30.5	30.92	30.25	30.71	0.11	0.36	879521.0	26944163.75	774
2012-09-19	31.25	31.42	30.5	30.6	-0.89	-2.83	1359451.0	42152323.25	1222
2012-09-18	31.25	32.17	30.5	31.49	0.33	1.06	2891023.0	90787337.25	2362
2012-09-17	31.42	31.58	30.83	31.16	-0.67	-2.1	1474423.0	45968847.75	1263
2012-09-16	32.42	32.75	31.58	31.83	-0.55	-1.7	1798091.0	57959725.75	1518
2012-09-15	31.42	32.83	30.92	32.38	1.45	4.69	2214270.0	70567834.75	1871
2012-09-12	31.58	31.58	30.58	30.93	-0.9	-2.83	1387922.0	43127997.0	1350
2012-09-11	31.08	32.42	30.92	31.83	0.67	2.15	2370577.0	75208609.5	1955
2012-09-10	30.5	31.83	29.83	31.16	-0.44	-1.39	4879296.0	150648109.75	3829
2012-09-09	32.58	32.75	30.75	31.6	-1.12	-3.42	3692174.0	117241414.0	2834
2012-09-08	31.92	33.42	31.58	32.72	1.01	3.19	4163473.0	135410753.5	3081
2012-09-05	30.25	32.42	28.75	31.71	2.23	7.56	7206871.0	221397270.75	5518
2012-09-04	26.75	29.5	26.25	29.48	2.66	9.92	3685578.0	102441647.5	2435
2012-09-03	26.92	27.17	26.42	26.82	-0.44	-1.61	1570171.0	42030875.5	1177
2012-09-02	26.83	27.5	26.17	27.26	0.44	1.64	2522015.0	68050732.75	1718
2012-09-01	27.25	27.83	26.5	26.82	-0.11	-0.41	2363892.0	63925061.0	1471
2012-08-29	26.25	27.17	25.92	26.93	0.45	1.7	1552554.0	41223100.75	1154
2012-08-28	26.58	26.83	25.92	26.48	-0.11	-0.41	1101463.0	28962418.25	945
2012-08-27	26.58	26.92	26.42	26.59	-0.34	-1.26	1528457.0	40725936.5	1067
2012-08-26	26.75	28.17	26.42	26.93	0.11	0.41	2446259.0	66389700.0	1856
2012-08-25	26.75	27.17	26.25	26.82	0.89	3.43	1092469.0	29149799.5	898
2012-08-15	25.92	26.42	25.17	25.93	-0.22	-0.84	1717558.0	44196411.5	1389
2012-08-14	25.58	26.83	25.25	26.15	0.56	2.19	2778343.0	72153690.25	2089
2012-08-13	26.17	27.08	25.33	25.59	-1.56	-5.75	3131638.0	82464288.25	2308
2012-08-12	27.17	28.58	25.83	27.15	0.11	0.41	3903073.0	106129656.75	3433
2012-08-11	25.83	27.5	24.92	27.04	1.89	7.51	2517278.0	66780898.5	2101
2012-08-08	23.25	25.17	22.92	25.15	2.22	9.68	3120738.0	75438575.5	2112
2012-08-07	23.33	24.17	22.17	22.93	-1.0	-4.18	2589490.0	60357360.6	2060
2012-08-06	25.58	26.17	23.92	23.93	-2.55	-9.63	3833202.0	95615020.5	2569
2012-08-05	26.25	28.25	24.58	26.48	0.78	3.04	4696566.0	126199729.5	3526
2012-08-04	24.0	25.67	23.67	25.7	2.33	9.97	2244416.0	56686605.25	1203
2012-08-01	22.67	24.0	22.0	23.37	0.89	3.96	3551362.0	81669214.1	2552
2012-07-31	21.33	23.58	21.17	22.48	1.03	4.8	4119532.0	91538786.35	3053
2012-07-30	21.75	22.08	20.79	21.45	-0.63	-2.85	4903891.0	104940506.8	3197
2012-07-29	20.21	22.08	19.79	22.08	2.0	9.96	2517175.0	54509577.0	1091
2012-07-28	19.71	20.21	19.58	20.08	0.67	3.45	2029096.0	40373973.3	1333
2012-07-25	18.96	19.63	18.67	19.41	0.45	2.37	2527859.0	48359785.7	1610
2012-07-24	19.67	19.67	18.96	18.96	-0.72	-3.66	2118162.0	40732839.8	1306
2012-07-23	19.08	20.04	19.08	19.68	1.34	7.31	3738106.0	73116862.5	2071
2012-07-22	18.0	19.13	18.0	18.34	0.81	4.62	2846099.0	52752870.5	1707
2012-07-21	17.17	17.67	16.92	17.53	0.57	3.36	863502.0	15010601.7	606
2012-07-18	16.46	17.21	16.25	16.96	0.49	2.98	701688.0	11868502.4	505
2012-07-17	17.54	17.75	16.13	16.47	-0.98	-5.62	768095.0	13248138.5	594
2012-07-16	17.92	18.33	17.46	17.45	-0.71	-3.91	1678934.0	30113488.1	1139
2012-07-15	18.04	18.67	17.71	18.16	0.27	1.51	2983060.0	54303014.9	1911
2012-07-14	17.79	18.21	17.33	17.89	0.36	2.05	2561448.0	45406748.4	1513
2012-07-11	18.25	18.29	17.46	17.53	-0.72	-3.95	1308234.0	23309670.1	954
2012-07-10	18.63	18.71	18.13	18.25	-0.36	-1.93	1431314.0	26373135.9	900
2012-07-09	19.42	19.5	18.29	18.61	-1.24	-6.25	2097835.0	39680767.4	1349
2012-07-08	18.38	20.13	18.38	19.85	1.56	8.53	3876106.0	75267010.2	2248
2012-07-07	17.63	18.38	17.63	18.29	0.89	5.11	1437774.0	25995527.2	932
2012-07-04	17.46	17.58	17.17	17.4	0.0	0.0	896453.0	15640090.9	513
2012-07-03	17.21	17.54	17.0	17.4	0.17	0.99	818470.0	14195951.2	478
2012-07-02	17.25	17.5	17.08	17.23	-0.13	-0.75	960904.0	16606201.4	558
2012-07-01	17.0	17.71	16.75	17.36	0.27	1.58	1357288.0	23350101.8	820
2012-06-30	17.04	17.33	16.75	17.09	0.44	2.64	720574.0	12227819.6	510
2012-06-27	17.71	17.79	16.13	16.65	-1.02	-5.77	911335.0	15381344.6	736
2012-06-26	17.71	18.04	17.54	17.67	-0.13	-0.73	486094.0	8652129.1	431
2012-06-25	18.17	18.25	17.63	17.8	-0.45	-2.47	869065.0	15601216.0	599
2012-06-24	18.13	18.54	18.04	18.25	0.13	0.72	1182061.0	21662963.5	832
2012-06-23	18.54	18.71	17.92	18.12	-0.49	-2.63	1406645.0	25875354.5	867
2012-06-20	18.46	19.17	18.21	18.61	0.18	0.98	2142211.0	39945009.5	1340
2012-06-19	18.67	18.67	18.21	18.43	-0.13	-0.7	686484.0	12644878.5	525
2012-06-18	18.42	18.79	18.33	18.56	0.31	1.7	1547722.0	28706930.8	970
2012-06-17	18.42	18.71	18.17	18.25	-0.13	-0.71	1260122.0	23161727.4	903
2012-06-16	18.54	19.29	16.5	18.38	0.04	0.22	3761245.0	68918181.8	2422
2012-06-13	19.08	19.21	18.04	18.34	0.22	1.21	4568586.0	85367558.9	2854
2012-06-12	16.54	18.13	16.46	18.12	1.65	10.02	1716233.0	29797755.3	939
2012-06-11	16.67	16.75	16.42	16.47	-0.18	-1.08	1110174.0	18459787.5	729
2012-06-10	16.17	17.0	16.17	16.65	0.54	3.35	1376285.0	22811150.7	938
2012-06-09	16.17	16.33	15.29	16.11	0.53	3.4	1253362.0	19889897.2	887
2012-06-06	16.92	17.25	15.25	15.58	-1.34	-7.92	1496023.0	24773058.7	1003
2012-06-05	16.83	17.46	16.83	16.92	0.27	1.62	1455598.0	24953817.2	1002
2012-06-04	16.46	16.83	16.38	16.65	-0.48	-2.8	1307857.0	21735428.8	889
2012-06-03	17.04	17.33	16.42	17.13	0.13	0.76	2412872.0	40745800.7	1504
2012-06-02	17.58	17.88	16.96	17.0	-1.83	-9.72	1096614.0	19056193.9	794
2012-05-30	19.63	19.75	18.71	18.83	-0.85	-4.32	815794.0	15650354.3	722
2012-05-29	19.79	19.88	19.58	19.68	-0.08	-0.4	580168.0	11444133.7	549
2012-05-28	19.5	20.25	19.5	19.76	0.08	0.41	1334897.0	26569647.3	997
2012-05-27	19.79	20.08	19.58	19.68	-0.13	-0.66	936767.0	18636933.8	765
2012-05-26	19.75	20.13	19.67	19.81	0.09	0.46	874382.0	17392950.0	597
2012-05-23	19.63	20.0	19.58	19.72	-0.09	-0.45	814181.0	16110449.4	644
2012-05-22	20.13	20.17	19.67	19.81	-0.13	-0.65	800190.0	15978548.4	642
2012-05-21	20.13	20.46	19.88	19.94	-0.58	-2.83	1665011.0	33383950.6	1433
2012-05-20	19.13	20.67	19.13	20.52	1.6	8.46	1801142.0	36246450.7	1391
2012-05-19	18.25	19.58	18.08	18.92	0.49	2.66	1902318.0	36381195.6	1446
2012-05-16	18.25	18.63	18.17	18.43	-0.13	-0.7	787370.0	14479013.7	813
2012-05-15	18.38	18.75	18.29	18.56	0.22	1.2	923018.0	17098160.6	782
2012-05-14	19.0	19.38	18.33	18.34	-1.24	-6.33	1240393.0	23492785.9	1090
2012-05-13	20.04	20.33	19.13	19.58	-0.45	-2.25	1753570.0	34565955.0	1408
2012-05-12	19.71	20.13	18.46	20.03	0.09	0.45	1054510.0	20446677.5	708
2012-05-09	21.08	21.5	19.96	19.94	-1.56	-7.26	1678283.0	34635274.5	1344
2012-05-08	21.92	21.92	21.42	21.5	-0.22	-1.01	690157.0	15011024.2	558
2012-05-07	21.58	21.92	21.58	21.72	-0.22	-1.0	934091.0	20270400.0	797
2012-05-06	22.5	23.0	21.92	21.94	-0.65	-2.88	1401252.0	31409643.95	1288
2012-05-05	22.0	22.92	21.42	22.59	0.22	0.98	3075691.0	68456201.25	2449
2012-05-02	21.75	23.25	21.58	22.37	0.74	3.42	4178183.0	93751715.15	2905
2012-05-01	21.83	21.83	21.33	21.63	-0.09	-0.41	1334492.0	28730824.4	1136
2012-04-30	22.5	22.5	21.58	21.72	-0.98	-4.32	2661202.0	58317352.3	2069
2012-04-29	23.33	23.5	22.5	22.7	-0.44	-1.9	2323790.0	53268941.5	1613
2012-04-28	22.58	23.5	22.33	23.14	0.77	3.44	2542226.0	58191077.75	1692
2012-04-25	22.92	23.33	22.25	22.37	-0.56	-2.44	2408567.0	54968641.75	1674
2012-04-24	22.58	23.5	22.08	22.93	0.45	2.0	3867647.0	88098004.25	2813
2012-04-23	22.25	24.0	21.67	22.48	-0.22	-0.97	8610268.0	195528074.4	5857
2012-04-22	20.75	22.67	20.71	22.7	2.0	9.66	4666844.0	101145404.1	2932
2012-04-21	20.92	21.0	20.5	20.7	0.09	0.44	1200006.0	24883505.5	964
2012-04-18	20.17	21.42	20.08	20.61	0.58	2.9	4275187.0	88767223.7	3175
2012-04-17	19.79	20.21	19.5	20.03	0.58	2.98	1361707.0	27020032.4	995
2012-04-16	20.25	20.38	19.13	19.45	-0.58	-2.9	1812118.0	35886293.9	1551
2012-04-15	20.08	21.83	19.71	20.03	-0.4	-1.96	4424234.0	92482859.0	3011
2012-04-14	19.75	20.42	19.58	20.43	0.75	3.81	1835059.0	36615127.7	1213
2012-04-11	19.88	20.17	18.79	19.68	-0.48	-2.38	1614131.0	31566775.4	1354
2012-04-10	20.67	20.83	19.88	20.16	-0.45	-2.18	3573782.0	73007015.9	2409
2012-04-09	22.25	23.0	20.63	20.61	-1.16	-5.33	6089872.0	130695624.4	4294
2012-04-08	20.04	21.75	18.92	21.77	1.96	9.89	7193243.0	148700422.7	4411
2012-04-07	19.5	20.33	19.46	19.81	0.09	0.46	2259445.0	45133614.9	1403
2012-04-04	19.67	19.75	19.46	19.72	0.04	0.2	898147.0	17591059.1	584
2012-04-03	19.63	20.21	19.5	19.68	0.14	0.72	1961702.0	38830017.0	1189
2012-04-02	19.54	19.67	19.0	19.54	-0.22	-1.11	1759056.0	33998351.7	1010
2012-04-01	19.75	20.04	19.38	19.76	-0.4	-1.98	1451959.0	28665115.4	941
2012-03-31	20.25	20.63	19.96	20.16	-0.18	-0.88	2171660.0	43914556.3	1320
2012-03-28	20.46	20.92	20.13	20.34	-0.04	-0.2	3444721.0	70568564.2	1953
2012-03-27	19.79	20.58	19.79	20.38	0.53	2.67	2899086.0	58462292.8	1513
2012-03-26	20.08	20.25	19.58	19.85	-0.63	-3.08	1315806.0	26280894.0	882
2012-03-25	20.17	20.46	20.04	20.48	0.27	1.34	809508.0	16336442.5	476
2012-03-24	20.17	20.25	20.04	20.21	0.18	0.9	1019267.0	20526167.3	574
2012-03-21	20.17	20.46	20.0	20.03	-0.13	-0.64	1263326.0	25485447.5	657
2012-03-20	20.67	20.79	20.04	20.16	-0.58	-2.8	1210837.0	24663817.6	589
2012-03-19	21.33	21.33	20.67	20.74	-0.8	-3.71	1488976.0	31296061.6	845
[truncated: 1,130 more rows]
