# Supplementary material for: Effective short-term forecasts of Saudi stock price trends using technical indicators and large-scale multivariate time series
Source: PeerJ Comput Sci. 2023 Jan 6;9:e1205. doi: 10.7717/peerj-cs.1205 (PMC10280263; doi:10.7717/peerj-cs.1205)
Supplement: Supplemental Information 3 [file peerj-cs-09-1205-s003.zip › TASI Dataset 2021/SRECO_4020.csv]

date	open	high	low	close	change	change_percent	volume_traded	value_traded_SAR	number_trades
2020-03-19	11.26	12.0	11.26	12.0	0.74	6.57	947579.0	10987571.36	387
2020-03-18	10.94	11.3	10.92	11.26	0.18	1.62	233274.0	2610435.36	178
2020-03-17	10.48	11.1	10.48	11.08	0.6	5.73	217383.0	2388491.0	285
2020-03-16	10.86	10.86	10.2	10.48	-0.48	-4.38	409116.0	4296501.02	366
2020-03-15	11.7	11.76	10.9	10.96	-0.54	-4.7	265587.0	2984802.88	240
2020-03-12	11.3	11.66	11.02	11.5	-0.22	-1.88	558597.0	6293864.22	360
2020-03-11	12.5	12.62	11.7	11.72	-0.78	-6.24	524458.0	6360677.14	479
2020-03-10	12.44	12.68	11.94	12.5	0.7	5.93	537335.0	6581851.3	467
2020-03-09	11.2	11.96	11.2	11.8	-0.64	-5.14	506306.0	5829703.42	445
2020-03-08	13.44	13.44	12.44	12.44	-1.38	-9.99	745905.0	9422420.68	415
2020-03-05	14.1	14.1	13.78	13.82	-0.08	-0.58	258899.0	3597773.6	205
2020-03-04	13.62	14.1	13.5	13.9	0.0	0.0	424820.0	5885373.76	384
2020-03-03	13.7	14.14	13.6	13.9	0.54	4.04	419214.0	5833143.6	490
2020-03-02	13.8	13.8	13.36	13.36	0.06	0.45	534014.0	7274145.06	303
2020-03-01	13.7	13.9	13.3	13.3	-0.8	-5.67	521524.0	7115588.88	355
2020-02-27	14.1	14.18	13.7	14.1	0.18	1.29	573494.0	8045662.74	562
2020-02-26	13.8	14.06	13.76	13.92	-0.14	-1.0	418685.0	5832721.42	340
2020-02-25	13.96	14.1	13.7	14.06	0.06	0.43	386051.0	5371896.1	387
2020-02-24	14.42	14.42	13.92	14.0	-0.46	-3.18	695317.0	9815590.14	600
2020-02-23	14.22	14.5	14.06	14.46	0.22	1.54	676385.0	9639879.72	585
2020-02-20	14.26	14.4	14.18	14.24	-0.02	-0.14	889843.0	12696304.52	891
2020-02-19	14.8	14.9	14.2	14.26	-0.48	-3.26	876021.0	12749534.54	981
2020-02-18	14.64	14.94	14.52	14.74	0.18	1.24	1605056.0	23673398.12	1251
2020-02-17	14.1	14.6	14.04	14.56	0.52	3.7	1226615.0	17607344.76	1013
2020-02-16	14.54	14.7	14.04	14.04	-0.5	-3.44	1147912.0	16384391.84	1033
2020-02-13	14.28	14.78	14.2	14.54	0.34	2.39	1917452.0	27921026.84	1526
2020-02-12	13.5	14.36	13.5	14.2	0.8	5.97	2686614.0	37911149.66	2258
2020-02-11	13.32	13.66	13.3	13.4	0.1	0.75	349905.0	4718238.54	426
2020-02-10	13.3	13.46	13.22	13.3	-0.06	-0.45	135227.0	1806195.06	234
2020-02-09	13.64	13.64	13.2	13.36	-0.28	-2.05	281765.0	3759851.82	302
2020-02-06	13.9	13.92	13.6	13.64	-0.24	-1.73	722252.0	9910870.42	613
2020-02-05	13.74	14.14	13.74	13.88	0.22	1.61	1046591.0	14658438.0	874
2020-02-04	13.78	13.78	13.62	13.66	-0.08	-0.58	354789.0	4861832.16	344
2020-02-03	13.68	13.84	13.58	13.74	0.18	1.33	206732.0	2829019.38	300
2020-02-02	13.86	13.9	13.5	13.56	-0.3	-2.16	303265.0	4161025.22	416
2020-01-30	14.0	14.04	13.82	13.86	-0.14	-1.0	241257.0	3369126.76	302
2020-01-29	13.86	14.1	13.86	14.0	0.08	0.57	283078.0	3965167.32	316
2020-01-28	14.06	14.1	13.92	13.92	-0.2	-1.42	328456.0	4596683.98	408
2020-01-27	14.22	14.28	14.1	14.12	-0.1	-0.7	276230.0	3918576.92	331
2020-01-26	14.4	14.4	14.16	14.22	-0.28	-1.93	314089.0	4472469.86	409
2020-01-23	14.6	14.6	14.34	14.5	-0.1	-0.68	388080.0	5602864.12	417
2020-01-22	14.66	14.76	14.52	14.6	-0.12	-0.82	327393.0	4798739.88	316
2020-01-21	14.68	14.74	14.58	14.72	0.06	0.41	332743.0	4883934.96	330
2020-01-20	14.6	14.78	14.54	14.66	0.14	0.96	653979.0	9599980.96	583
2020-01-19	14.32	14.64	14.28	14.52	0.1	0.69	670913.0	9739193.78	539
2020-01-16	14.2	14.58	14.2	14.42	0.32	2.27	1076865.0	15470996.34	817
2020-01-15	14.28	14.38	14.1	14.1	-0.16	-1.12	377237.0	5365082.96	310
2020-01-14	14.34	14.44	14.18	14.26	0.08	0.56	859334.0	12308340.66	542
2020-01-13	14.08	14.36	14.02	14.18	0.18	1.29	708555.0	10039319.48	586
2020-01-12	13.62	14.0	13.62	14.0	0.48	3.55	500066.0	6943290.74	530
2020-01-09	13.04	13.56	13.04	13.52	0.62	4.81	524890.0	7028422.4	549
2020-01-08	12.62	12.94	12.62	12.9	0.0	0.0	188862.0	2426301.62	207
2020-01-07	13.0	13.18	12.86	12.9	-0.1	-0.77	283180.0	3692418.5	299
2020-01-06	13.02	13.1	12.76	13.0	0.04	0.31	675177.0	8682277.46	349
2020-01-05	13.46	13.46	12.96	12.96	-0.54	-4.0	465830.0	6135012.62	521
2020-01-02	13.6	13.66	13.5	13.5	-0.12	-0.88	372395.0	5051230.42	356
2020-01-01	13.74	13.98	13.54	13.62	-0.02	-0.15	417420.0	5725880.3	348
2019-12-31	13.72	13.8	13.62	13.64	-0.14	-1.02	275302.0	3776890.92	340
2019-12-30	14.0	14.0	13.78	13.78	-0.22	-1.57	256809.0	3568675.32	324
2019-12-29	14.0	14.1	13.92	14.0	0.04	0.29	469710.0	6582010.44	329
2019-12-26	14.0	14.1	13.88	13.96	-0.02	-0.14	247270.0	3447623.94	257
2019-12-25	14.08	14.1	13.92	13.98	-0.04	-0.29	581066.0	8150656.92	441
2019-12-24	13.68	14.02	13.42	14.02	0.32	2.34	977902.0	13466659.38	923
2019-12-23	13.92	13.94	13.64	13.7	-0.24	-1.72	701427.0	9649397.16	656
2019-12-22	13.48	13.98	13.48	13.94	0.6	4.5	1027770.0	14175629.06	734
2019-12-19	13.0	13.46	12.96	13.34	0.3	2.3	972148.0	12923444.4	743
2019-12-18	12.6	13.12	12.6	13.04	0.44	3.49	669571.0	8628329.8	568
2019-12-17	12.58	12.72	12.52	12.6	-0.02	-0.16	440969.0	5568865.32	438
2019-12-16	12.28	12.68	12.22	12.62	0.38	3.1	695026.0	8670708.82	434
2019-12-15	12.3	12.3	12.18	12.24	-0.06	-0.49	135924.0	1661527.68	135
2019-12-12	12.18	12.34	12.1	12.3	0.0	0.0	316378.0	3869397.42	148
2019-12-11	12.12	12.34	12.12	12.3	0.24	1.99	429232.0	5270709.5	518
2019-12-10	12.14	12.18	12.04	12.06	-0.12	-0.99	248833.0	3011847.88	205
2019-12-09	12.2	12.34	12.18	12.18	-0.02	-0.16	306677.0	3752630.16	239
2019-12-08	12.06	12.2	12.0	12.2	0.16	1.33	308875.0	3744293.7	257
2019-12-05	12.04	12.1	12.0	12.04	0.02	0.17	188477.0	2268776.18	254
2019-12-04	12.02	12.06	12.02	12.02	0.02	0.17	112808.0	1356934.8	129
2019-12-03	12.1	12.1	12.0	12.0	-0.06	-0.5	205335.0	2469973.22	1051
2019-12-02	12.14	12.14	12.04	12.06	-0.04	-0.33	80832.0	974921.3	102
2019-12-01	12.14	12.14	12.1	12.1	0.0	0.0	47939.0	581347.82	83
2019-11-28	12.14	12.2	12.04	12.1	-0.12	-0.98	55300.0	669046.2	122
2019-11-27	12.16	12.28	12.04	12.22	0.22	1.83	159924.0	1943331.34	225
2019-11-26	12.22	12.22	12.0	12.0	-0.28	-2.28	73068.0	881432.4	83
2019-11-25	12.1	12.28	12.08	12.28	0.1	0.82	72917.0	887853.86	111
2019-11-24	12.28	12.3	12.18	12.18	-0.08	-0.65	77278.0	945871.48	158
2019-11-21	12.36	12.42	12.2	12.26	-0.1	-0.81	171982.0	2109632.16	309
2019-11-20	12.06	12.38	12.06	12.36	0.16	1.31	275063.0	3359066.24	1134
2019-11-19	12.2	12.24	12.18	12.2	0.0	0.0	74994.0	915361.24	72
2019-11-18	12.06	12.22	12.0	12.2	0.1	0.83	157825.0	1918413.62	98
2019-11-17	12.2	12.22	12.1	12.1	-0.18	-1.47	84386.0	1027704.52	147
2019-11-14	12.32	12.36	12.26	12.28	0.04	0.33	76886.0	947313.76	111
2019-11-13	12.5	12.54	12.24	12.24	-0.32	-2.55	179597.0	2229316.78	187
2019-11-12	12.72	12.72	12.56	12.56	-0.08	-0.63	182374.0	2304992.22	208
2019-11-11	12.62	12.7	12.62	12.64	0.04	0.32	79655.0	1008347.78	116
2019-11-10	12.64	12.68	12.6	12.6	-0.02	-0.16	58218.0	734706.82	74
2019-11-07	12.6	12.74	12.5	12.62	-0.08	-0.63	229255.0	2895423.22	205
2019-11-06	12.62	12.74	12.62	12.7	-0.02	-0.16	118669.0	1505731.26	110
2019-11-05	12.74	12.84	12.72	12.72	-0.06	-0.47	153476.0	1958204.26	162
2019-11-04	12.98	12.98	12.7	12.78	-0.22	-1.69	351420.0	4499841.22	321
2019-11-03	12.8	13.18	12.52	13.0	0.32	2.52	899137.0	11654356.64	629
2019-10-31	13.04	13.08	12.68	12.68	-0.36	-2.76	295845.0	3805415.42	257
2019-10-30	12.62	13.08	12.52	13.04	0.44	3.49	924865.0	11930240.42	510
2019-10-29	12.4	12.6	12.1	12.6	0.0	0.0	398890.0	4967325.36	262
2019-10-28	12.62	12.7	12.48	12.6	-0.1	-0.79	319478.0	4018475.66	261
2019-10-27	12.46	12.78	12.46	12.7	0.2	1.6	483608.0	6099994.3	303
2019-10-24	12.36	12.68	12.36	12.5	0.2	1.63	294275.0	3683769.3	281
2019-10-23	12.22	12.32	12.22	12.3	0.08	0.65	150229.0	1844523.24	145
2019-10-22	12.26	12.3	12.2	12.22	-0.12	-0.97	133468.0	1633702.36	220
2019-10-21	12.3	12.34	12.24	12.34	-0.04	-0.32	182172.0	2240203.02	213
2019-10-20	12.32	12.62	12.32	12.38	0.08	0.65	625546.0	7798201.54	339
2019-10-17	12.26	12.3	12.26	12.3	0.0	0.0	77916.0	956535.96	94
2019-10-16	12.12	12.3	12.02	12.3	0.16	1.32	270140.0	3283310.92	132
2019-10-15	12.04	12.14	12.02	12.14	0.04	0.33	162502.0	1966608.18	101
2019-10-14	12.02	12.1	11.96	12.1	-0.02	-0.17	240012.0	2899657.52	100
2019-10-13	12.06	12.14	12.0	12.12	0.02	0.17	115490.0	1395991.28	89
2019-10-10	12.0	12.1	11.8	12.1	0.1	0.83	231136.0	2768765.36	223
2019-10-09	12.1	12.14	12.0	12.0	-0.26	-2.12	529746.0	6401136.86	281
2019-10-08	12.3	12.4	12.1	12.26	-0.04	-0.33	362062.0	4413810.56	303
2019-10-07	12.32	12.34	12.22	12.3	0.0	0.0	238201.0	2929917.08	144
2019-10-06	12.14	12.32	12.14	12.3	0.18	1.49	411380.0	5044690.22	275
2019-10-03	11.96	12.14	11.9	12.12	0.1	0.83	203132.0	2441169.56	244
2019-10-02	12.1	12.12	11.98	12.02	-0.08	-0.66	70894.0	852547.2	94
2019-10-01	12.16	12.22	12.08	12.1	-0.06	-0.49	154296.0	1875918.62	119
2019-09-30	12.2	12.32	12.1	12.16	-0.04	-0.33	432062.0	5281567.92	363
2019-09-29	11.88	12.22	11.82	12.2	0.38	3.21	754520.0	9109852.98	432
2019-09-26	11.8	11.88	11.78	11.82	0.04	0.34	148184.0	1753002.16	151
2019-09-25	11.9	11.9	11.78	11.78	-0.12	-1.01	334682.0	3965056.42	287
2019-09-24	11.76	11.9	11.76	11.9	0.08	0.68	249180.0	2955758.6	203
2019-09-22	11.76	11.86	11.76	11.82	-0.1	-0.84	121028.0	1427299.9	129
2019-09-19	11.66	11.92	11.56	11.92	0.22	1.88	989048.0	11692095.42	563
2019-09-18	11.36	11.7	11.36	11.7	0.38	3.36	601240.0	6934424.26	489
2019-09-17	11.42	11.46	11.3	11.32	-0.08	-0.7	187541.0	2130380.02	192
2019-09-16	11.48	11.52	11.34	11.4	-0.08	-0.7	338178.0	3862037.38	269
2019-09-15	11.46	11.54	11.38	11.48	-0.14	-1.2	355826.0	4077204.94	296
2019-09-12	11.6	11.72	11.5	11.62	0.06	0.52	571259.0	6624502.94	383
2019-09-11	11.62	11.76	11.4	11.56	-0.12	-1.03	685904.0	7926490.72	506
2019-09-10	12.06	12.06	11.66	11.68	-0.44	-3.63	1063163.0	12538659.7	929
2019-09-09	12.2	12.46	12.1	12.12	-0.08	-0.66	664403.0	8151321.56	612
2019-09-08	11.96	12.28	11.96	12.2	0.4	3.39	1165577.0	14126183.84	656
2019-09-05	11.44	11.96	11.44	11.8	0.4	3.51	903431.0	10565022.38	727
2019-09-04	11.42	11.44	11.3	11.4	0.06	0.53	367787.0	4172050.66	311
2019-09-03	11.38	11.46	11.32	11.34	-0.1	-0.87	97052.0	1105479.7	166
2019-09-02	11.36	11.44	11.36	11.44	0.1	0.88	72076.0	823211.02	91
2019-09-01	11.38	11.42	11.34	11.34	-0.06	-0.53	144390.0	1644520.72	124
2019-08-29	11.5	11.5	11.4	11.4	-0.12	-1.04	93498.0	1071568.94	141
2019-08-28	11.42	11.52	11.38	11.52	0.1	0.88	244033.0	2796320.88	221
2019-08-27	11.54	11.54	11.42	11.42	-0.1	-0.87	634988.0	7266555.72	423
2019-08-26	11.5	11.54	11.48	11.52	-0.08	-0.69	642072.0	7386118.1	457
2019-08-25	11.66	11.74	11.58	11.6	-0.16	-1.36	162292.0	1892637.96	257
2019-08-22	11.72	11.76	11.68	11.76	0.04	0.34	96943.0	1135921.24	153
2019-08-21	11.8	11.82	11.72	11.72	-0.12	-1.01	174200.0	2048856.58	164
2019-08-20	11.88	11.9	11.82	11.84	0.02	0.17	68757.0	814867.06	91
2019-08-19	11.9	11.92	11.82	11.82	0.02	0.17	124230.0	1478809.88	180
2019-08-18	11.98	11.98	11.8	11.8	-0.08	-0.67	81640.0	969379.56	138
2019-08-08	11.88	11.88	11.88	11.88	0.02	0.17	92743.0	1101233.32	124
2019-08-07	11.8	11.9	11.8	11.86	0.1	0.85	98863.0	1170412.44	121
2019-08-06	11.78	11.8	11.6	11.76	-0.04	-0.34	100309.0	1173179.82	173
2019-08-05	11.9	11.9	11.8	11.8	-0.1	-0.84	88702.0	1053712.78	142
2019-08-04	12.0	12.0	11.9	11.9	-0.02	-0.17	68611.0	819149.06	93
2019-08-01	11.94	11.96	11.92	11.92	-0.04	-0.33	52574.0	627643.68	103
2019-07-31	11.94	12.0	11.9	11.96	0.0	0.0	78177.0	934785.48	149
2019-07-30	12.0	12.0	11.96	11.96	-0.1	-0.83	66251.0	793334.94	119
2019-07-29	12.08	12.08	11.88	12.06	0.04	0.33	596714.0	7119034.52	292
2019-07-28	11.94	12.08	11.94	12.02	0.08	0.67	163442.0	1964345.12	200
2019-07-25	11.9	11.94	11.9	11.94	0.04	0.34	38646.0	460641.24	73
2019-07-24	11.9	11.9	11.82	11.9	0.0	0.0	115615.0	1371890.64	135
2019-07-23	11.98	11.98	11.86	11.9	-0.12	-1.0	242484.0	2886077.2	245
2019-07-22	12.02	12.06	12.0	12.02	0.0	0.0	176674.0	2122853.76	103
2019-07-21	12.06	12.06	11.98	12.02	-0.08	-0.66	415665.0	4990245.48	208
2019-07-18	12.1	12.16	12.1	12.1	0.0	0.0	127853.0	1549017.96	252
2019-07-17	12.1	12.14	12.06	12.1	0.02	0.17	148005.0	1790709.16	206
2019-07-16	12.08	12.16	12.06	12.08	0.02	0.17	157934.0	1914459.34	159
2019-07-15	12.1	12.1	12.02	12.06	-0.04	-0.33	118768.0	1433101.32	183
2019-07-14	12.12	12.28	12.08	12.1	0.0	0.0	278476.0	3389924.92	286
2019-07-11	12.1	12.1	12.04	12.1	0.04	0.33	99210.0	1198668.08	129
2019-07-10	12.0	12.12	12.0	12.06	0.06	0.5	264129.0	3191947.9	201
2019-07-09	12.0	12.02	11.94	12.0	0.02	0.17	249256.0	2988914.74	208
2019-07-08	12.08	12.08	11.96	11.98	-0.1	-0.83	282086.0	3383803.44	280
2019-07-07	12.14	12.14	12.08	12.08	-0.1	-0.82	197242.0	2386876.4	273
2019-07-04	12.2	12.2	12.12	12.18	0.02	0.16	133538.0	1624013.3	115
2019-07-03	12.16	12.18	12.14	12.16	-0.04	-0.33	59835.0	727673.8	84
2019-07-02	12.2	12.2	12.16	12.2	0.02	0.16	90801.0	1106080.42	99
2019-07-01	12.18	12.22	12.12	12.18	-0.02	-0.16	140554.0	1709112.58	121
2019-06-30	12.22	12.26	12.2	12.2	-0.06	-0.49	87776.0	1072767.68	140
2019-06-27	12.22	12.26	12.16	12.26	0.0	0.0	128939.0	1575388.88	144
2019-06-26	12.18	12.32	12.18	12.26	0.06	0.49	108052.0	1324365.34	140
2019-06-25	12.1	12.24	12.02	12.2	0.1	0.83	137793.0	1673944.1	202
2019-06-24	12.0	12.1	11.98	12.1	-0.1	-0.82	56400.0	679256.12	135
2019-06-23	12.24	12.24	12.18	12.2	-0.04	-0.33	77197.0	942618.34	117
2019-06-20	12.06	12.28	12.02	12.24	0.12	0.99	641879.0	7844129.66	497
2019-06-19	12.24	12.26	12.12	12.12	-0.16	-1.3	136175.0	1661510.84	256
2019-06-18	12.16	12.44	12.16	12.28	0.12	0.99	564253.0	6927541.92	583
2019-06-17	12.1	12.18	12.04	12.16	0.18	1.5	258264.0	3131496.42	348
2019-06-16	11.94	12.0	11.9	11.98	0.06	0.5	153482.0	1832594.36	133
2019-06-13	11.96	12.0	11.86	11.92	-0.12	-1.0	188954.0	2252330.96	263
2019-06-12	12.0	12.06	11.96	12.04	-0.02	-0.17	171427.0	2058478.0	199
2019-06-11	11.86	12.06	11.86	12.06	0.16	1.34	240162.0	2871671.36	226
2019-06-10	11.84	11.94	11.82	11.9	0.06	0.51	418212.0	4968518.08	275
2019-06-09	11.74	11.84	11.72	11.84	0.06	0.51	679770.0	7988311.1	368
2019-05-30	11.9	12.0	11.7	11.78	0.08	0.68	176700.0	2095807.32	223
2019-05-29	11.76	11.88	11.3	11.7	-0.3	-2.5	132745.0	1548906.66	207
2019-05-28	11.68	12.0	11.48	12.0	0.38	3.27	594894.0	7088793.66	484
2019-05-27	11.7	11.72	11.56	11.62	-0.02	-0.17	89459.0	1041812.68	153
2019-05-26	11.7	11.7	11.58	11.64	-0.06	-0.51	72203.0	840135.42	165
2019-05-23	11.96	11.96	11.7	11.7	-0.24	-2.01	119497.0	1416173.26	235
2019-05-22	11.8	11.98	11.8	11.94	0.12	1.02	236018.0	2809904.62	286
2019-05-21	11.72	11.86	11.62	11.82	0.18	1.55	148844.0	1748663.08	235
2019-05-20	11.64	11.64	11.5	11.64	-0.06	-0.51	138600.0	1602729.84	209
2019-05-19	11.92	11.92	11.5	11.7	-0.3	-2.5	305153.0	3588242.44	234
2019-05-16	11.44	12.0	11.44	12.0	0.54	4.71	446591.0	5300834.66	475
2019-05-15	11.3	11.46	11.3	11.46	0.36	3.24	144527.0	1646506.32	227
2019-05-14	11.1	11.66	11.1	11.1	-0.48	-4.15	358082.0	4049490.64	410
2019-05-13	11.96	11.96	11.58	11.58	-0.38	-3.18	182548.0	2155813.04	353
2019-05-12	12.12	12.12	11.96	11.96	-0.16	-1.32	200765.0	2412788.72	205
2019-05-09	12.12	12.14	12.08	12.12	-0.06	-0.49	222719.0	2697749.64	214
2019-05-08	12.18	12.2	12.12	12.18	0.0	0.0	164563.0	1999574.82	217
2019-05-07	12.16	12.18	12.1	12.18	0.04	0.33	196683.0	2386423.46	214
2019-05-06	12.18	12.2	12.02	12.14	-0.08	-0.65	254494.0	3091804.3	247
2019-05-05	12.48	12.48	12.2	12.22	-0.28	-2.24	244112.0	3005363.3	306
2019-05-02	12.68	12.68	12.5	12.5	-0.18	-1.42	428918.0	5375820.02	377
2019-05-01	12.52	12.68	12.5	12.68	0.0	0.0	219841.0	2762317.32	234
2019-04-30	12.5	12.68	12.4	12.68	0.12	0.96	679928.0	8544148.66	346
2019-04-29	12.3	12.66	12.3	12.56	0.3	2.45	739003.0	9261216.78	652
2019-04-28	12.24	12.26	12.24	12.26	-0.04	-0.33	50718.0	621265.34	78
2019-04-25	12.3	12.34	12.22	12.3	0.1	0.82	205411.0	2524229.8	213
2019-04-24	12.22	12.24	12.18	12.2	0.0	0.0	110158.0	1343790.3	131
2019-04-23	12.24	12.26	12.2	12.2	-0.02	-0.16	219775.0	2684335.92	162
2019-04-22	12.28	12.3	12.18	12.22	-0.08	-0.65	225104.0	2755190.86	201
2019-04-21	12.34	12.34	12.28	12.3	-0.16	-1.28	100552.0	1237732.92	157
2019-04-18	12.3	12.46	12.2	12.46	0.12	0.97	200301.0	2460718.94	231
2019-04-17	12.48	12.48	12.22	12.34	-0.16	-1.28	664282.0	8192169.54	362
2019-04-16	12.6	12.6	12.38	12.5	-0.04	-0.32	273663.0	3415143.28	281
2019-04-15	12.3	12.6	12.2	12.54	0.24	1.95	1332831.0	16624524.34	612
2019-04-14	11.78	12.44	11.7	12.3	-0.22	-1.76	3632467.0	43758333.78	2004
2019-04-11	12.56	12.6	12.48	12.52	-0.06	-0.48	531690.0	6656935.8	398
2019-04-10	12.56	12.6	12.5	12.58	-0.02	-0.16	430498.0	5404222.58	371
2019-04-09	12.64	12.66	12.54	12.6	-0.1	-0.79	389700.0	4917634.64	309
2019-04-08	12.62	12.7	12.5	12.7	0.04	0.32	283414.0	3576125.58	244
2019-04-07	12.7	12.7	12.56	12.66	-0.1	-0.78	735112.0	9272753.24	395
2019-04-04	12.78	12.84	12.66	12.76	0.02	0.16	801667.0	10201064.56	355
2019-04-03	12.92	12.92	12.72	12.74	-0.2	-1.55	728234.0	9343985.22	445
2019-04-02	12.9	12.96	12.8	12.94	-0.08	-0.61	653351.0	8424559.12	414
2019-04-01				13.02	0.0	0.0	0.0	0.0	0
2019-03-31	13.08	13.08	12.98	13.02	-0.06	-0.46	566807.0	7380356.74	243
2019-03-28	13.04	13.08	13.0	13.08	0.06	0.46	1041644.0	13565908.76	378
2019-03-27	13.0	13.1	13.0	13.02	0.0	0.0	871711.0	11359278.16	308
2019-03-26	13.0	13.18	12.94	13.02	0.02	0.15	1194239.0	15591694.22	516
2019-03-25	12.96	13.02	12.92	13.0	0.06	0.46	738237.0	9577934.86	370
2019-03-24	12.86	13.06	12.86	12.94	-0.04	-0.31	349623.0	4537575.6	260
2019-03-21	12.94	13.0	12.88	12.98	-0.02	-0.15	307966.0	3990435.22	276
2019-03-20	13.1	13.1	12.92	13.0	-0.06	-0.46	586312.0	7611240.12	420
2019-03-19	13.18	13.22	13.0	13.06	-0.14	-1.06	1058898.0	13864092.56	650
2019-03-18	12.88	13.24	12.8	13.2	0.26	2.01	1611694.0	21022193.76	1043
2019-03-17	12.92	12.96	12.82	12.94	-0.04	-0.31	741725.0	9563806.2	389
2019-03-14	12.8	12.98	12.76	12.98	0.16	1.25	1057040.0	13591048.66	598
2019-03-13	12.74	12.82	12.72	12.82	0.1	0.79	375383.0	4793339.66	299
2019-03-12	12.76	12.82	12.72	12.72	-0.06	-0.47	306902.0	3922377.9	249
2019-03-11	12.74	12.88	12.66	12.78	0.1	0.79	468451.0	5989290.6	347
2019-03-10	12.7	12.82	12.64	12.68	-0.02	-0.16	569333.0	7251857.54	365
2019-03-07	12.66	12.72	12.6	12.7	0.04	0.32	522824.0	6612380.56	356
2019-03-06	12.74	12.76	12.58	12.66	-0.06	-0.47	924093.0	11705919.76	578
2019-03-05	12.78	12.8	12.68	12.72	-0.06	-0.47	860056.0	10939677.96	491
2019-03-04	12.72	12.78	12.68	12.78	0.06	0.47	260779.0	3316377.22	220
2019-03-03	12.66	12.74	12.66	12.72	0.02	0.16	330071.0	4190479.42	204
2019-02-28	12.76	12.76	12.6	12.7	-0.06	-0.47	328972.0	4171165.0	251
2019-02-27	12.64	12.76	12.58	12.76	0.12	0.95	261542.0	3308045.58	232
2019-02-26	12.62	12.66	12.56	12.64	-0.02	-0.16	513759.0	6475435.08	433
2019-02-25	12.8	12.8	12.6	12.66	-0.18	-1.4	669995.0	8476178.52	468
2019-02-24	12.64	12.98	12.64	12.84	0.26	2.07	1570700.0	20203816.12	960
2019-02-21	12.86	12.86	12.58	12.58	-0.28	-2.18	792281.0	10043255.36	441
2019-02-20	12.88	12.9	12.78	12.86	-0.04	-0.31	224659.0	2885578.24	209
2019-02-19	12.8	12.9	12.76	12.9	0.08	0.62	305169.0	3912873.5	227
2019-02-18	12.82	12.86	12.8	12.82	-0.02	-0.16	131576.0	1687963.94	138
2019-02-17	12.8	12.9	12.8	12.84	-0.06	-0.47	123483.0	1587752.7	126
2019-02-14	12.92	12.94	12.8	12.9	0.0	0.0	341200.0	4387706.56	285
2019-02-13	13.02	13.02	12.8	12.9	-0.08	-0.62	600268.0	7746865.66	366
2019-02-12	12.84	13.06	12.84	12.98	0.14	1.09	781179.0	10124458.24	614
2019-02-11	12.86	12.9	12.84	12.84	-0.04	-0.31	245394.0	3156431.42	185
2019-02-10	12.96	12.96	12.8	12.88	-0.02	-0.16	305690.0	3931627.44	207
2019-02-07	12.68	12.9	12.66	12.9	0.2	1.57	547186.0	6992084.92	411
2019-02-06	12.76	12.8	12.66	12.7	-0.02	-0.16	259444.0	3302824.4	237
2019-02-05	12.66	12.76	12.64	12.72	0.12	0.95	935276.0	11859143.58	394
2019-02-04	12.8	12.8	12.56	12.6	-0.2	-1.56	546546.0	6946970.5	408
2019-02-03	12.7	12.92	12.7	12.8	0.06	0.47	516499.0	6607117.54	336
2019-01-31	12.92	12.96	12.72	12.74	-0.18	-1.39	882882.0	11329569.02	489
2019-01-30	12.88	13.02	12.86	12.92	0.04	0.31	1078451.0	13931140.62	526
2019-01-29	13.0	13.0	12.84	12.88	-0.12	-0.92	968565.0	12510481.68	560
2019-01-28	12.98	13.14	12.94	13.0	0.08	0.62	1218930.0	15854776.22	666
2019-01-27	12.76	13.04	12.74	12.92	0.12	0.94	881613.0	11397082.5	522
2019-01-24	12.96	12.98	12.74	12.8	-0.14	-1.08	975249.0	12519409.86	677
2019-01-23	12.58	13.12	12.58	12.94	0.44	3.52	3406083.0	43840512.94	1874
2019-01-22	12.64	12.7	12.48	12.5	-0.12	-0.95	869253.0	10919548.54	607
2019-01-21	12.36	12.7	12.32	12.62	0.22	1.77	1131336.0	14183683.72	840
2019-01-20	12.4	12.46	12.3	12.4	0.04	0.32	500950.0	6199069.18	303
2019-01-17	12.5	12.64	12.32	12.36	0.16	1.31	1178378.0	14715720.48	926
2019-01-16	12.24	12.34	12.18	12.2	-0.04	-0.33	513400.0	6288948.18	337
2019-01-15	12.2	12.26	12.14	12.24	0.04	0.33	298324.0	3636646.3	247
2019-01-14	12.2	12.22	12.14	12.2	-0.08	-0.65	275402.0	3356310.96	275
2019-01-13	12.28	12.52	12.26	12.28	0.02	0.16	580567.0	7165704.74	386
2019-01-10	12.5	12.52	12.26	12.26	-0.2	-1.61	442543.0	5482146.58	267
2019-01-09	12.36	12.8	12.36	12.46	0.16	1.3	1502221.0	18940105.06	1006
2019-01-08	12.2	12.32	12.18	12.3	0.1	0.82	355382.0	4359444.02	293
2019-01-07	12.16	12.2	12.12	12.2	0.06	0.49	296706.0	3607543.38	252
2019-01-06	12.16	12.18	12.14	12.14	-0.02	-0.16	186836.0	2270221.54	145
2019-01-03	12.18	12.18	12.14	12.16	0.02	0.16	188800.0	2293755.64	94
2019-01-02	12.2	12.2	12.1	12.14	0.02	0.17	154026.0	1872127.44	157
2019-01-01	12.18	12.26	12.12	12.12	-0.08	-0.66	137359.0	1675509.24	102
2018-12-31	12.22	12.24	12.18	12.2	-0.04	-0.33	155776.0	1903256.02	154
2018-12-30	12.24	12.26	12.18	12.24	0.04	0.33	112286.0	1373811.18	139
2018-12-27	12.24	12.26	12.16	12.2	0.06	0.49	244299.0	2979831.04	224
2018-12-26	12.18	12.18	12.14	12.14	-0.04	-0.33	76382.0	928179.72	87
2018-12-25	12.14	12.18	12.12	12.18	-0.02	-0.16	102063.0	1240199.0	155
2018-12-24	12.18	12.28	12.16	12.2	0.04	0.33	101426.0	1240042.28	177
2018-12-23	12.1	12.18	12.1	12.16	-0.04	-0.33	280545.0	3403536.82	289
2018-12-20	12.34	12.36	12.18	12.2	-0.24	-1.93	328368.0	4030101.56	359
2018-12-19	12.5	12.5	12.4	12.44	-0.08	-0.64	267215.0	3322453.5	264
2018-12-18	12.52	12.6	12.5	12.52	-0.1	-0.79	381888.0	4784461.68	377
2018-12-17	12.7	12.74	12.6	12.62	-0.08	-0.63	740141.0	9354542.74	434
2018-12-16	12.64	12.7	12.62	12.7	0.0	0.0	268712.0	3403276.24	200
2018-12-13	12.7	12.72	12.64	12.7	-0.04	-0.31	471093.0	5978016.24	254
2018-12-12	12.66	12.8	12.66	12.74	-0.02	-0.16	150668.0	1920900.7	161
2018-12-11	12.62	12.76	12.56	12.76	0.12	0.95	170472.0	2160002.5	246
2018-12-10	12.7	12.7	12.58	12.64	-0.06	-0.47	249928.0	3161599.6	226
2018-12-09	12.8	12.8	12.6	12.7	-0.04	-0.31	691549.0	8758886.1	438
2018-12-06	12.82	12.88	12.74	12.74	-0.22	-1.7	347395.0	4451917.7	370
2018-12-05	12.98	13.0	12.76	12.96	-0.1	-0.77	389918.0	5038529.86	335
2018-12-04	13.0	13.4	12.86	13.06	0.26	2.03	2017015.0	26480568.32	1756
2018-12-03	12.8	12.9	12.72	12.8	0.1	0.79	246074.0	3148676.12	279
2018-12-02	12.6	12.8	12.6	12.7	0.12	0.95	266478.0	3378317.14	323
2018-11-29	12.58	12.6	12.5	12.58	-0.02	-0.16	196537.0	2466003.7	209
2018-11-28	12.48	12.62	12.48	12.6	0.14	1.12	182951.0	2297275.66	216
2018-11-27	12.48	12.6	12.4	12.46	-0.04	-0.32	170373.0	2132573.36	296
2018-11-26	12.48	12.5	12.4	12.5	0.1	0.81	87015.0	1082732.74	186
2018-11-25	12.4	12.56	12.38	12.4	-0.12	-0.96	254689.0	3177065.42	333
2018-11-22	12.3	12.54	12.28	12.52	0.24	1.95	181631.0	2262933.54	209
2018-11-21	12.3	12.36	12.26	12.28	-0.06	-0.49	195746.0	2408016.54	214
2018-11-20	12.5	12.54	12.34	12.34	-0.14	-1.12	250583.0	3111496.88	242
2018-11-19	12.56	12.6	12.4	12.48	0.0	0.0	223695.0	2800175.26	245
2018-11-18	12.72	12.74	12.36	12.48	-0.3	-2.35	361191.0	4525572.98	367
2018-11-15	12.6	12.92	12.56	12.78	0.14	1.11	519159.0	6640765.54	440
2018-11-14	12.6	12.7	12.56	12.64	-0.1	-0.78	282518.0	3570827.84	368
2018-11-13	12.9	12.9	12.7	12.74	-0.14	-1.09	348651.0	4460698.32	369
2018-11-12	12.84	13.0	12.84	12.88	-0.02	-0.16	252166.0	3258089.66	252
2018-11-11	13.0	13.0	12.5	12.9	-0.6	-4.44	710911.0	9122186.98	593
2018-11-08	13.56	13.58	13.4	13.5	-0.08	-0.59	391840.0	5286150.4	321
2018-11-07	13.66	13.74	13.5	13.58	-0.1	-0.73	484175.0	6571894.14	449
2018-11-06	13.5	13.8	13.46	13.68	0.14	1.03	1058496.0	14447856.38	871
2018-11-05	13.12	13.66	13.12	13.54	0.24	1.8	973750.0	13069296.9	749
2018-11-04	13.26	13.54	13.2	13.3	0.04	0.3	919245.0	12309111.64	836
2018-11-01	13.1	13.82	13.06	13.26	0.16	1.22	2361304.0	31713115.82	1752
2018-10-31	13.1	13.18	13.08	13.1	0.06	0.46	678245.0	8887510.7	508
2018-10-30	13.06	13.2	12.98	13.04	-0.14	-1.06	399746.0	5220872.06	345
2018-10-29	13.1	13.26	13.0	13.18	0.2	1.54	569884.0	7480477.08	434
2018-10-28	12.4	13.12	12.3	12.98	0.52	4.17	747391.0	9569988.98	801
2018-10-25	12.1	12.6	12.1	12.46	0.32	2.64	617675.0	7638447.74	695
2018-10-24	12.18	12.32	12.0	12.14	-0.04	-0.33	851973.0	10294515.3	633
2018-10-23	11.62	12.38	11.52	12.18	0.48	4.1	705833.0	8523378.54	652
2018-10-22	12.2	12.2	11.66	11.7	-0.52	-4.26	607065.0	7246958.16	708
2018-10-21	12.0	12.64	11.9	12.22	-0.6	-4.68	939495.0	11555397.98	744
2018-10-18	12.9	13.0	12.82	12.82	-0.18	-1.38	519468.0	6712456.8	626
2018-10-17	13.02	13.3	12.8	13.0	-0.02	-0.15	527907.0	6900340.98	599
2018-10-16	13.0	13.08	12.6	13.02	-0.32	-2.4	675673.0	8711325.36	562
2018-10-15	13.0	13.42	12.92	13.34	0.34	2.62	632338.0	8309205.4	571
2018-10-14	13.7	13.7	12.4	13.0	-0.7	-5.11	844218.0	11040668.64	733
2018-10-11	13.9	13.9	13.6	13.7	-0.34	-2.42	609075.0	8367244.14	617
2018-10-10	14.12	14.12	14.0	14.04	-0.1	-0.71	411040.0	5771672.58	505
2018-10-09	14.18	14.22	14.12	14.14	-0.04	-0.28	156528.0	2217831.46	187
2018-10-08	14.1	14.18	14.04	14.18	0.02	0.14	213736.0	3014861.3	252
2018-10-07	14.28	14.36	14.16	14.16	-0.12	-0.84	563287.0	8018341.6	427
2018-10-04	14.3	14.36	14.22	14.28	0.0	0.0	598349.0	8553331.04	411
2018-10-03	14.04	14.28	14.0	14.28	0.24	1.71	1172339.0	16618922.24	832
2018-10-02	14.26	14.26	14.02	14.04	-0.18	-1.27	956096.0	13508378.3	768
2018-10-01	14.4	14.7	14.2	14.22	0.12	0.85	2118791.0	30565030.4	1738
2018-09-30	14.04	14.16	14.0	14.1	0.08	0.57	466963.0	6575214.98	419
2018-09-27	14.2	14.3	13.98	14.02	-0.16	-1.13	1238084.0	17439417.78	741
2018-09-26	14.4	14.42	14.14	14.18	-0.26	-1.8	448592.0	6396212.9	460
2018-09-25	14.3	14.6	14.28	14.44	0.1	0.7	799410.0	11545962.92	709
2018-09-20	14.4	14.44	14.2	14.34	-0.1	-0.69	657098.0	9399261.82	570
2018-09-19	14.32	14.64	14.3	14.44	0.14	0.98	931562.0	13445072.92	802
2018-09-18	14.7	14.74	14.2	14.3	-0.36	-2.46	1114877.0	16045361.96	912
2018-09-17	14.7	14.84	14.54	14.66	-0.08	-0.54	691545.0	10131717.52	870
2018-09-16	14.36	15.2	14.36	14.74	0.58	4.1	4312981.0	63685835.4	3295
2018-09-13	13.54	14.26	13.54	14.16	0.52	3.81	904657.0	12591432.38	672
2018-09-12	13.78	13.86	13.6	13.64	-0.14	-1.02	245501.0	3373198.58	320
2018-09-11	13.82	13.88	13.7	13.78	-0.06	-0.43	280187.0	3867930.4	389
2018-09-10	14.0	14.14	13.84	13.84	-0.32	-2.26	852863.0	11926962.74	480
2018-09-09	14.26	14.36	14.0	14.16	-0.04	-0.28	581560.0	8245933.42	439
2018-09-06	14.0	14.3	13.82	14.2	0.12	0.85	840804.0	11792011.82	784
2018-09-05	14.76	14.76	13.8	14.08	-0.64	-4.35	1443267.0	20578609.42	1506
2018-09-04	14.54	15.18	14.5	14.72	0.92	6.67	5348183.0	79572300.96	3535
2018-09-03	13.9	14.48	13.8	13.8	-0.2	-1.43	865409.0	12223807.88	809
2018-09-02	13.84	14.0	13.8	14.0	0.02	0.14	130246.0	1805462.32	187
2018-08-30	14.06	14.06	13.88	13.98	-0.1	-0.71	248852.0	3476516.12	319
2018-08-29	14.4	14.4	14.04	14.08	-0.28	-1.95	500565.0	7079032.86	394
2018-08-28	14.48	14.5	14.26	14.36	-0.1	-0.69	693813.0	9963500.58	430
2018-08-27	14.4	14.52	14.26	14.46	0.02	0.14	511755.0	7349871.28	369
2018-08-26	14.5	14.58	14.36	14.44	0.04	0.28	426910.0	6176308.64	306
2018-08-16	14.44	14.5	14.36	14.4	0.1	0.7	123262.0	1776689.86	248
2018-08-15	14.28	14.68	14.2	14.3	0.02	0.14	407455.0	5863630.6	536
2018-08-14	13.9	14.74	13.5	14.28	0.34	2.44	1075309.0	15373459.3	969
2018-08-13	14.24	14.26	13.94	13.94	-0.32	-2.24	255067.0	3602469.7	344
2018-08-12	14.5	14.5	14.16	14.26	-0.12	-0.83	150083.0	2149514.08	301
2018-08-09	14.46	14.5	14.38	14.38	-0.1	-0.69	94262.0	1359508.72	144
2018-08-08	14.48	14.52	14.38	14.48	0.02	0.14	157861.0	2279384.86	254
2018-08-07	14.72	15.2	14.24	14.46	-0.08	-0.55	1487090.0	21947761.52	1133
2018-08-06	14.54	14.6	14.5	14.54	-0.08	-0.55	89996.0	1309539.92	124
2018-08-05	14.8	14.8	14.5	14.62	-0.02	-0.14	159880.0	2334872.84	155
2018-08-02	14.5	14.64	14.36	14.64	0.12	0.83	173094.0	2503235.8	211
2018-08-01	14.66	14.66	14.52	14.52	-0.12	-0.82	50924.0	742943.0	121
2018-07-31	14.48	14.86	14.48	14.64	0.1	0.69	122854.0	1796936.54	200
2018-07-30	14.5	14.74	14.48	14.54	-0.06	-0.41	146096.0	2129748.6	214
2018-07-29	14.46	15.0	14.46	14.6	0.12	0.83	467034.0	6910432.64	569
2018-07-26	14.5	14.5	14.3	14.48	-0.06	-0.41	104998.0	1513177.0	194
2018-07-25	14.6	14.6	14.5	14.54	-0.06	-0.41	111094.0	1615998.32	158
2018-07-24	14.7	14.7	14.6	14.6	-0.2	-1.35	206516.0	3022770.44	284
2018-07-23	14.92	14.94	14.76	14.8	-0.2	-1.33	327749.0	4862504.28	366
2018-07-22	15.04	15.04	14.9	15.0	-0.02	-0.13	292175.0	4374734.12	272
2018-07-19	14.8	15.2	14.8	15.02	0.1	0.67	326704.0	4913341.9	429
2018-07-18	15.12	15.12	14.9	14.92	-0.22	-1.45	342748.0	5133300.2	381
2018-07-17	14.94	15.4	14.84	15.14	0.14	0.93	917932.0	13865418.14	973
2018-07-16	15.74	15.74	14.92	15.0	-0.52	-3.35	1885484.0	28589236.42	1820
2018-07-15	15.36	15.52	14.7	15.52	1.4	9.92	2457776.0	37294194.26	2129
2018-07-12	14.12	14.26	14.0	14.12	-0.04	-0.28	400237.0	5647710.88	405
2018-07-11	14.16	14.24	14.02	14.16	-0.06	-0.42	459675.0	6486608.92	675
2018-07-10	14.44	14.48	14.12	14.22	-0.22	-1.52	428322.0	6108496.82	695
2018-07-09	13.62	14.68	13.6	14.44	0.84	6.18	1598089.0	22929516.74	1837
2018-07-08	14.0	14.02	13.6	13.6	-0.34	-2.44	456485.0	6316171.74	495
2018-07-05	14.54	14.64	13.9	13.94	-0.7	-4.78	721257.0	10276838.06	873
2018-07-04	15.1	15.24	14.58	14.64	-0.6	-3.94	940237.0	13957797.66	1083
2018-07-03	15.28	15.4	15.06	15.24	-0.28	-1.8	719529.0	10951705.18	925
2018-07-02	16.5	16.5	15.48	15.52	-0.82	-5.02	730429.0	11487382.58	956
2018-07-01	16.0	16.8	15.84	16.34	0.42	2.64	903760.0	14924664.1	1170
2018-06-28	16.0	16.0	15.77	15.92	-0.13	-0.81	673618.0	10712682.9	465
2018-06-27	16.5	16.5	15.8	16.05	-0.3	-1.83	534098.0	8629691.0	472
2018-06-26	15.75	16.5	15.75	16.35	0.6	3.81	528953.0	8590747.55	551
2018-06-25	16.3	16.4	15.0	15.75	-0.72	-4.37	709445.0	11386304.6	526
2018-06-24	16.55	16.55	16.4	16.47	0.0	0.0	198622.0	3273854.5	152
2018-06-21	16.47	16.6	16.4	16.47	0.0	0.0	106232.0	1754726.0	122
2018-06-20	16.77	16.77	16.35	16.47	-0.22	-1.32	499176.0	8241411.1	380
2018-06-12	16.42	16.97	16.42	16.69	0.32	1.95	1255142.0	20950712.0	865
2018-06-11	16.3	16.45	16.25	16.37	0.02	0.12	306296.0	5009148.1	213
2018-06-10	16.37	16.37	16.25	16.35	-0.07	-0.43	369465.0	6033271.8	195
2018-06-07	16.47	16.6	16.27	16.42	-0.03	-0.18	370699.0	6090352.9	347
2018-06-06	16.5	16.6	16.25	16.45	-0.05	-0.3	577209.0	9449199.15	460
2018-06-05	16.25	16.67	16.15	16.5	0.23	1.41	1013514.0	16693301.05	883
2018-06-04	16.42	16.45	16.17	16.27	-0.13	-0.79	525286.0	8541248.65	356
2018-06-03	16.45	16.6	16.15	16.4	-0.02	-0.12	844721.0	13767762.2	495
2018-05-31	16.3	16.74	16.15	16.42	0.12	0.74	1003305.0	16452554.0	691
2018-05-30	15.95	16.99	15.75	16.3	0.55	3.49	2412934.0	39682859.55	1788
2018-05-29	15.85	16.07	15.7	15.75	-0.07	-0.44	728741.0	11554507.55	568
2018-05-28	15.47	15.87	15.15	15.82	0.35	2.26	1024415.0	15905657.95	1148
2018-05-27	16.05	16.25	15.27	15.47	-0.67	-4.15	1070011.0	16792881.6	1019
2018-05-24	16.45	16.84	16.05	16.14	-0.36	-2.18	2101858.0	34536186.85	1522
2018-05-23	16.52	16.99	16.22	16.5	-0.01	-0.06	3465207.0	57744392.65	2356
2018-05-22	15.32	16.6	15.15	16.51	1.18	7.7	2711185.0	43199951.8	1867
2018-05-21	15.35	15.62	15.0	15.33	0.26	1.73	1295276.0	19747383.2	1056
2018-05-20	15.3	15.55	14.9	15.07	-0.14	-0.92	1676493.0	25439021.85	1272
2018-05-17	14.25	15.47	14.25	15.21	1.0	7.04	3469280.0	52279954.25	2307
2018-05-16	13.97	14.4	13.92	14.21	0.1	0.71	1273300.0	17982264.95	893
2018-05-15	14.12	14.35	13.8	14.11	-0.06	-0.42	1676319.0	23534905.05	1138
2018-05-14	14.5	14.5	13.65	14.17	0.92	6.94	5577357.0	78750874.75	3199
2018-05-13	13.17	13.25	13.1	13.25	1.2	9.96	734298.0	9690800.1	243
2018-05-10	12.05	12.05	12.05	12.05	1.1	10.05	750541.0	9041307.8	201
2018-05-09	11.0	11.0	10.87	10.95	-0.05	-0.45	61618.0	673526.94	67
2018-05-08	11.07	11.15	10.94	11.0	-0.08	-0.72	121949.0	1346225.58	84
2018-05-07	11.12	11.12	11.07	11.08	-0.05	-0.45	66970.0	742224.56	48
2018-05-06	11.15	11.21	11.13	11.13	0.0	0.0	143641.0	1603980.06	77
2018-05-03	11.17	11.21	11.12	11.13	-0.06	-0.54	95393.0	1063534.62	82
2018-05-02	11.26	11.28	11.18	11.19	-0.02	-0.18	123715.0	1386811.08	76
2018-05-01	11.25	11.31	11.17	11.21	-0.06	-0.53	213410.0	2391794.18	119
2018-04-30	11.5	11.5	11.25	11.27	-0.18	-1.57	247634.0	2813883.36	160
2018-04-29	11.5	11.62	11.4	11.45	-0.06	-0.52	165498.0	1898272.98	124
2018-04-26	11.45	11.54	11.26	11.51	0.04	0.35	304569.0	3488647.48	189
2018-04-25	11.48	11.55	11.41	11.47	0.03	0.26	184711.0	2114398.64	119
2018-04-24	11.42	11.59	11.38	11.44	-0.04	-0.35	388410.0	4452238.42	247
2018-04-23	11.41	11.5	11.35	11.48	0.07	0.61	332770.0	3796258.68	201
2018-04-22	11.5	11.5	11.37	11.41	-0.07	-0.61	370291.0	4231978.9	194
2018-04-19	11.4	11.5	11.3	11.48	0.09	0.79	675343.0	7733416.04	376
2018-04-18	11.4	11.43	11.3	11.39	0.07	0.62	204221.0	2325716.02	138
2018-04-17	11.15	11.4	11.15	11.32	0.19	1.71	544275.0	6154821.12	356
2018-04-16	11.09	11.15	11.05	11.13	0.13	1.18	168913.0	1874034.44	91
2018-04-15	10.93	11.1	10.9	11.0	0.14	1.29	360826.0	3976015.68	150
2018-04-12	10.93	10.93	10.75	10.86	-0.08	-0.73	122707.0	1333519.58	115
2018-04-11	11.22	11.3	10.77	10.94	-0.28	-2.5	209219.0	2324652.72	151
2018-04-10	11.4	11.4	11.22	11.22	-0.13	-1.15	135461.0	1527460.1	138
2018-04-09	11.11	11.47	11.11	11.35	0.2	1.79	635122.0	7219190.52	421
2018-04-08	11.29	11.3	11.15	11.15	-0.02	-0.18	219646.0	2469082.78	138
2018-04-05	11.21	11.25	11.11	11.17	0.02	0.18	165644.0	1850512.1	171
2018-04-04	10.95	11.4	10.86	11.15	0.26	2.39	1091493.0	12234379.34	633
2018-04-03	10.53	11.06	10.53	10.89	0.17	1.59	599736.0	6546287.06	249
2018-04-02	10.9	10.9	10.52	10.72	-0.08	-0.74	198560.0	2130196.86	101
2018-04-01	10.93	10.95	10.76	10.8	-0.07	-0.64	181212.0	1960010.44	124
2018-03-29	10.8	10.95	10.69	10.87	0.32	3.03	855837.0	9268032.08	507
2018-03-28	10.7	10.7	10.5	10.55	-0.16	-1.49	282075.0	2987181.72	157
2018-03-27	10.58	10.8	10.58	10.71	0.12	1.13	691990.0	7405771.42	371
2018-03-26	10.48	10.65	10.47	10.59	0.05	0.47	207772.0	2195917.5	154
2018-03-25	10.5	10.6	10.49	10.54	-0.03	-0.28	329331.0	3457507.26	150
2018-03-22	10.53	10.57	10.53	10.57	0.0	0.0	135315.0	1426358.22	118
2018-03-21	10.6	10.7	10.5	10.57	-0.07	-0.66	267306.0	2829983.0	166
2018-03-20	10.66	10.66	10.53	10.64	-0.09	-0.84	332044.0	3527253.8	167
2018-03-19	10.7	10.78	10.68	10.73	0.05	0.47	37917.0	406428.32	46
2018-03-18	10.72	10.74	10.68	10.68	-0.05	-0.47	102731.0	1099306.62	57
2018-03-15	10.79	10.85	10.65	10.73	-0.05	-0.46	148465.0	1595875.2	117
2018-03-14	10.65	10.84	10.65	10.78	0.03	0.28	174544.0	1873780.24	96
2018-03-13	10.71	10.79	10.61	10.75	0.0	0.0	157205.0	1680666.7	90
2018-03-12	10.72	10.88	10.7	10.75	0.04	0.37	340130.0	3672638.64	148
2018-03-11	10.69	10.75	10.69	10.71	0.03	0.28	285260.0	3052134.9	107
2018-03-08	10.63	10.7	10.6	10.68	0.07	0.66	157207.0	1672114.28	76
2018-03-07	10.6	10.65	10.6	10.61	-0.06	-0.56	94018.0	999247.02	53
2018-03-06	10.72	10.74	10.63	10.67	0.03	0.28	40096.0	427626.26	39
2018-03-05	10.75	10.75	10.62	10.64	0.05	0.47	79950.0	853302.42	48
2018-03-04	10.65	10.65	10.59	10.59	-0.13	-1.21	157917.0	1676035.24	82
2018-03-01	10.66	10.75	10.6	10.72	-0.05	-0.46	173214.0	1846143.04	101
2018-02-28	10.65	10.79	10.64	10.77	0.12	1.13	138283.0	1481161.22	125
2018-02-27	10.74	10.75	10.63	10.65	-0.04	-0.37	252436.0	2695287.22	132
2018-02-26	10.9	10.98	10.69	10.69	-0.25	-2.29	206910.0	2227844.4	100
2018-02-25	10.79	11.09	10.79	10.94	-0.06	-0.55	72982.0	798589.02	57
2018-02-22	10.9	11.09	10.9	11.0	0.0	0.0	97917.0	1075187.96	51
2018-02-21	11.0	11.0	10.9	11.0	0.0	0.0	62657.0	688458.12	38
2018-02-20	11.14	11.14	10.95	11.0	0.03	0.27	47696.0	524478.3	57
2018-02-19	10.8	11.1	10.8	10.97	0.11	1.01	56553.0	617160.78	43
2018-02-18	10.8	10.9	10.8	10.86	-0.11	-1.0	72066.0	781519.4	48
2018-02-15	10.89	10.99	10.89	10.97	0.17	1.57	39578.0	432173.08	36
2018-02-14	10.84	10.99	10.75	10.8	-0.11	-1.01	93042.0	1011793.0	74
2018-02-13	10.83	10.93	10.83	10.91	0.07	0.65	96299.0	1045747.14	77
2018-02-12	10.75	10.88	10.75	10.84	0.12	1.12	120168.0	1295691.2	77
2018-02-11	10.54	11.0	10.54	10.72	-0.42	-3.77	243011.0	2606653.84	140
2018-02-08	11.13	11.17	11.0	11.14	0.05	0.45	57245.0	633423.58	72
2018-02-07	11.37	11.37	11.09	11.09	-0.12	-1.07	99668.0	1117612.68	96
2018-02-06	11.35	11.35	11.15	11.21	-0.22	-1.92	151559.0	1707783.98	108
2018-02-05	11.37	11.45	11.34	11.43	-0.05	-0.44	147704.0	1680490.52	90
2018-02-04	11.35	11.53	11.35	11.48	0.02	0.17	71091.0	814800.24	52
2018-02-01	11.61	11.61	11.4	11.46	-0.13	-1.12	69955.0	802874.08	77
2018-01-31	11.61	11.67	11.59	11.59	-0.07	-0.6	79456.0	923348.04	54
2018-01-30	11.77	11.77	11.58	11.66	-0.06	-0.51	117255.0	1364758.58	70
2018-01-29	11.4	11.75	11.4	11.72	0.31	2.72	250619.0	2910248.18	146
2018-01-28	11.45	11.45	11.35	11.41	-0.02	-0.17	127836.0	1456164.08	103
2018-01-25	11.27	11.44	11.27	11.43	0.17	1.51	125966.0	1435627.6	82
2018-01-24	11.27	11.3	11.15	11.26	0.0	0.0	186866.0	2100136.94	100
2018-01-23	11.4	11.45	11.25	11.26	-0.14	-1.23	150157.0	1705020.98	92
2018-01-22	11.35	11.44	11.35	11.4	0.03	0.26	150471.0	1713481.72	87
2018-01-21	11.6	11.6	11.36	11.37	-0.23	-1.98	181228.0	2077583.78	114
2018-01-18	11.62	11.72	11.55	11.6	-0.12	-1.02	163155.0	1894901.38	102
2018-01-17	11.6	11.75	11.51	11.72	0.08	0.69	326436.0	3806559.88	138
2018-01-16	11.87	11.87	11.64	11.64	-0.25	-2.1	274006.0	3221025.58	157
2018-01-15	11.84	12.0	11.72	11.89	0.07	0.59	568014.0	6761901.68	139
2018-01-14	11.7	11.96	11.7	11.82	0.12	1.03	648737.0	7687092.18	236
2018-01-11	11.45	11.73	11.37	11.7	0.24	2.09	847458.0	9807933.76	222
2018-01-10	11.23	11.56	11.12	11.46	0.36	3.24	747126.0	8531383.22	309
2018-01-09	11.15	11.2	11.02	11.1	-0.05	-0.45	274312.0	3051549.28	179
2018-01-08	11.45	11.45	11.15	11.15	-0.28	-2.45	453282.0	5117958.14	307
2018-01-07	11.65	11.7	11.4	11.43	-0.14	-1.21	1596399.0	18455039.46	339
2018-01-04	11.43	11.65	11.25	11.57	0.3	2.66	1321878.0	15302163.0	578
2018-01-03	11.33	11.35	11.25	11.27	-0.08	-0.7	665750.0	7524832.28	314
2018-01-02	11.4	11.43	11.19	11.35	0.0	0.0	751361.0	8503222.82	403
2018-01-01	11.21	11.44	11.04	11.35	0.15	1.34	831913.0	9413838.56	522
2017-12-31	11.0	11.44	10.98	11.2	0.33	3.04	1456265.0	16377757.06	955
2017-12-28	10.74	11.1	10.74	10.87	0.13	1.21	956867.0	10462192.34	509
2017-12-27	10.46	10.8	10.45	10.74	0.33	3.17	973908.0	10368944.74	467
2017-12-26	10.35	10.47	10.34	10.41	0.04	0.39	124923.0	1297455.4	105
2017-12-25	10.45	10.45	10.35	10.37	-0.1	-0.96	179082.0	1859430.72	162
2017-12-24	10.5	10.65	10.45	10.47	-0.05	-0.48	235375.0	2477003.1	233
2017-12-21	10.3	10.6	10.3	10.52	0.26	2.53	631481.0	6621174.08	373
2017-12-20	10.38	10.38	10.25	10.26	-0.12	-1.16	309479.0	3186235.2	154
2017-12-19	10.5	10.5	10.25	10.38	-0.11	-1.05	568939.0	5909246.94	305
2017-12-18	10.2	10.5	10.2	10.49	0.28	2.74	905816.0	9395086.0	336
2017-12-17	10.08	10.23	10.08	10.21	0.05	0.49	199996.0	2036823.58	78
2017-12-14	10.33	10.33	10.1	10.16	-0.09	-0.88	191671.0	1953645.1	75
2017-12-13	10.15	10.26	10.15	10.25	0.09	0.89	239170.0	2442263.62	89
2017-12-12	10.21	10.3	10.16	10.16	-0.07	-0.68	131495.0	1342933.98	87
2017-12-11	10.32	10.32	10.17	10.23	0.02	0.2	293314.0	2999350.58	122
2017-12-10	10.0	10.3	9.99	10.21	0.25	2.51	512052.0	5199633.38	294
2017-12-07	9.98	10.08	9.92	9.96	-0.05	-0.5	352266.0	3507089.78	204
2017-12-06	9.91	10.07	9.87	10.01	0.11	1.11	428685.0	4286220.06	212
2017-12-05	9.85	9.91	9.75	9.9	-0.02	-0.2	330139.0	3251604.5	179
2017-12-04	9.85	10.0	9.85	9.92	0.12	1.22	397877.0	3948464.98	251
2017-12-03	9.6	9.84	9.6	9.8	0.23	2.4	673898.0	6579191.12	307
2017-11-30	9.55	9.65	9.5	9.57	0.07	0.74	329209.0	3143826.16	180
2017-11-29	9.53	9.6	9.5	9.5	-0.01	-0.11	224459.0	2144615.9	132
2017-11-28	9.42	9.52	9.42	9.51	0.06	0.63	134896.0	1277688.58	54
2017-11-27	9.5	9.55	9.38	9.45	0.02	0.21	433168.0	4101298.08	191
2017-11-26	9.35	9.5	9.34	9.43	0.09	0.96	240236.0	2258161.08	151
2017-11-23	9.35	9.4	9.29	9.34	0.0	0.0	652962.0	6091074.28	314
2017-11-22	9.25	9.4	9.25	9.34	0.13	1.41	101284.0	943842.34	61
2017-11-21	9.2	9.21	9.17	9.21	-0.06	-0.65	53734.0	494351.56	48
2017-11-20	9.3	9.5	9.28	9.27	-0.03	-0.32	65112.0	611056.98	58
2017-11-19	9.37	9.37	9.27	9.3	-0.05	-0.53	63663.0	592377.26	48
2017-11-16	9.5	9.5	9.35	9.35	-0.19	-1.99	75383.0	711720.8	55
2017-11-15	9.55	9.73	9.52	9.54	0.07	0.74	185768.0	1785372.42	106
2017-11-14	9.29	9.5	9.29	9.47	0.22	2.38	144893.0	1366922.32	132
2017-11-13	9.23	9.26	9.22	9.25	-0.08	-0.86	80102.0	739953.82	178
2017-11-12	9.39	9.49	9.39	9.33	-0.05	-0.53	88142.0	829704.8	68
2017-11-09	9.35	9.5	9.16	9.38	0.03	0.32	110611.0	1035920.0	75
2017-11-08	9.35	9.4	9.35	9.35	-0.2	-2.09	92408.0	865921.9	71
2017-11-07	9.31	9.55	9.1	9.55	0.15	1.6	719432.0	6809035.6	316
2017-11-06	9.45	9.45	9.35	9.4	-0.08	-0.84	139318.0	1307033.9	82
2017-11-05	9.5	9.6	9.3	9.48	-0.2	-2.07	162135.0	1527050.32	183
2017-11-02	9.74	9.74	9.64	9.68	0.0	0.0	40558.0	392135.44	40
2017-11-01	9.75	9.75	9.67	9.68	-0.07	-0.72	75801.0	737484.48	40
2017-10-31	9.67	9.8	9.56	9.75	0.08	0.83	95165.0	921851.48	51
2017-10-30	9.82	9.85	9.67	9.67	-0.13	-1.33	232166.0	2266661.88	101
2017-10-29	9.91	9.91	9.8	9.8	-0.04	-0.41	83203.0	817892.74	74
2017-10-26	9.9	9.9	9.82	9.84	-0.02	-0.2	132784.0	1310307.12	87
2017-10-25	9.61	9.9	9.54	9.86	0.29	3.03	303937.0	2949319.02	164
2017-10-24	9.39	9.62	9.39	9.57	0.15	1.59	321384.0	3057854.08	172
2017-10-23	9.57	9.57	9.38	9.42	-0.18	-1.88	61556.0	583315.12	85
2017-10-22	9.62	9.63	9.55	9.6	-0.04	-0.41	86672.0	831738.66	65
2017-10-19	9.55	9.65	9.55	9.64	0.08	0.84	132650.0	1273406.64	128
2017-10-18	9.61	9.65	9.57	9.56	-0.05	-0.52	90905.0	871675.38	71
2017-10-17	9.62	9.75	9.61	9.61	-0.05	-0.52	75571.0	730263.28	87
2017-10-16	9.61	9.71	9.6	9.66	0.06	0.63	113390.0	1093148.56	83
2017-10-15	9.69	9.7	9.59	9.6	-0.03	-0.31	50075.0	483331.52	45
2017-10-12	9.58	9.65	9.44	9.63	0.06	0.63	151145.0	1445079.8	105
2017-10-11	9.67	9.72	9.5	9.57	-0.28	-2.84	178357.0	1710772.94	174
2017-10-10	9.87	9.92	9.8	9.85	-0.06	-0.61	162481.0	1601043.06	87
2017-10-09	10.1	10.1	9.91	9.91	-0.1	-1.0	134250.0	1338598.88	136
2017-10-08	10.02	10.17	10.01	10.01	-0.08	-0.79	192892.0	1943939.14	93
2017-10-05	10.1	10.13	10.09	10.09	-0.05	-0.49	185078.0	1869834.56	136
2017-10-04	10.1	10.2	10.1	10.14	-0.02	-0.2	257159.0	2606860.36	138
2017-10-03	10.31	10.32	10.14	10.16	-0.19	-1.84	195439.0	1996428.78	125
2017-10-02	10.4	10.55	10.34	10.35	0.02	0.19	436831.0	4548102.8	202
2017-10-01	10.22	10.34	10.11	10.33	0.12	1.18	310071.0	3175137.9	107
2017-09-28	10.22	10.22	10.11	10.21	0.1	0.99	175371.0	1787422.96	108
2017-09-27	10.14	10.15	10.1	10.11	-0.02	-0.2	139818.0	1413434.92	93
2017-09-26	10.17	10.23	10.13	10.13	-0.03	-0.3	168445.0	1714138.86	110
2017-09-25	10.25	10.25	10.15	10.16	-0.12	-1.17	153820.0	1565206.2	84
2017-09-21	10.25	10.29	10.2	10.28	0.05	0.49	118738.0	1215625.46	75
2017-09-20	10.3	10.3	10.22	10.23	-0.06	-0.58	47468.0	486886.38	51
2017-09-19	10.31	10.39	10.28	10.29	-0.08	-0.77	172208.0	1774586.98	103
2017-09-18	10.37	10.45	10.3	10.37	0.0	0.0	135417.0	1407193.16	62
2017-09-17	10.58	10.61	10.35	10.37	-0.22	-2.08	667766.0	6975851.2	238
2017-09-14	10.45	10.62	10.4	10.59	0.12	1.15	675619.0	7112040.9	213
2017-09-13	10.31	10.55	10.31	10.47	0.19	1.85	721156.0	7533120.86	362
2017-09-12	10.29	10.33	10.27	10.28	-0.01	-0.1	166416.0	1712059.82	95
2017-09-11	10.26	10.35	10.26	10.29	0.04	0.39	163457.0	1684948.2	105
2017-09-10	10.31	10.31	10.21	10.25	-0.01	-0.1	131021.0	1343181.26	73
2017-09-07	10.22	10.29	10.19	10.26	0.09	0.88	114700.0	1172779.14	65
2017-09-06	10.25	10.25	10.15	10.17	0.0	0.0	124287.0	1266615.12	84
2017-08-29	10.2	10.22	10.17	10.17	-0.03	-0.29	92676.0	944841.28	70
2017-08-28	10.18	10.23	10.18	10.2	0.0	0.0	84339.0	860980.02	63
2017-08-27	10.21	10.23	10.19	10.2	-0.02	-0.2	165520.0	1690119.9	102
2017-08-24	10.32	10.32	10.2	10.22	-0.1	-0.97	166246.0	1701170.56	121
2017-08-23	10.35	10.35	10.28	10.32	-0.01	-0.1	210065.0	2167128.82	120
2017-08-22	10.28	10.41	10.26	10.33	-0.02	-0.19	689533.0	7133811.1	203
2017-08-21	10.25	10.36	10.25	10.35	0.09	0.88	398878.0	4112937.04	121
2017-08-20	10.3	10.3	10.26	10.26	0.01	0.1	221048.0	2270414.96	84
2017-08-17	10.33	10.33	10.25	10.25	-0.02	-0.19	96271.0	989582.26	78
2017-08-16	10.35	10.35	10.21	10.27	-0.03	-0.29	338265.0	3465390.92	201
2017-08-15	10.3	10.35	10.26	10.3	-0.01	-0.1	259272.0	2675520.08	140
2017-08-14	10.28	10.32	10.2	10.31	0.03	0.29	208829.0	2142550.7	129
2017-08-13	10.42	10.43	10.25	10.28	-0.29	-2.74	538113.0	5551223.76	325
2017-08-10	10.62	10.65	10.5	10.57	-0.03	-0.28	300422.0	3179252.36	203
2017-08-09	10.75	10.75	10.54	10.6	0.0	0.0	637487.0	6778175.36	209
2017-08-08	10.7	10.7	10.3	10.6	-0.18	-1.67	637975.0	6744261.08	333
2017-08-07	10.82	10.9	10.77	10.78	0.01	0.09	112236.0	1211652.56	75
2017-08-06	10.75	10.82	10.7	10.77	-0.06	-0.55	184025.0	1978273.0	98
2017-08-03	11.0	11.05	10.75	10.83	-0.14	-1.28	533932.0	5794067.38	249
2017-08-02	10.75	11.0	10.75	10.97	0.18	1.67	774174.0	8443778.6	352
2017-08-01	10.72	10.84	10.7	10.79	0.1	0.94	316485.0	3416316.96	157
2017-07-31	10.58	10.74	10.56	10.69	0.05	0.47	198906.0	2109909.26	163
2017-07-30	10.72	10.76	10.64	10.64	-0.1	-0.93	220098.0	2357733.02	124
2017-07-27	10.72	10.79	10.53	10.74	0.05	0.47	211535.0	2259420.66	150
2017-07-26	10.7	10.75	10.67	10.69	-0.01	-0.09	93750.0	1002154.38	64
2017-07-25	10.76	10.76	10.69	10.7	-0.06	-0.56	148977.0	1596835.48	116
2017-07-24	10.73	10.85	10.73	10.76	0.02	0.19	154406.0	1667571.44	127
2017-07-23	10.85	10.85	10.7	10.74	-0.09	-0.83	208421.0	2243809.02	123
2017-07-20	10.78	10.84	10.76	10.83	0.03	0.28	39132.0	422724.92	43
2017-07-19	10.83	10.86	10.66	10.8	-0.01	-0.09	57201.0	617463.88	55
2017-07-18	10.85	10.91	10.75	10.81	-0.13	-1.19	89427.0	968082.98	73
2017-07-17	10.91	10.96	10.9	10.94	-0.01	-0.09	64185.0	701445.48	54
2017-07-16	10.92	11.0	10.81	10.95	0.03	0.27	253358.0	2770471.72	163
2017-07-13	10.95	11.0	10.91	10.92	-0.04	-0.36	350703.0	3837616.52	147
2017-07-12	11.05	11.13	10.93	10.96	-0.01	-0.09	312478.0	3449745.18	176
2017-07-11	11.25	11.25	10.92	10.97	-0.21	-1.88	384799.0	4246302.54	223
2017-07-10	10.85	11.24	10.85	11.18	0.31	2.85	1003127.0	11152821.48	485
2017-07-09	11.15	11.15	10.85	10.87	-0.24	-2.16	379680.0	4149743.86	193
2017-07-06	10.97	11.2	10.97	11.11	0.16	1.46	1230669.0	13665023.82	539
2017-07-05	10.76	10.98	10.76	10.95	0.19	1.77	940818.0	10288981.7	329
2017-07-04	10.6	10.8	10.59	10.76	0.14	1.32	795781.0	8530405.78	241
2017-07-03	10.62	10.62	10.51	10.62	0.01	0.09	617011.0	6516110.2	247
2017-07-02	10.54	10.7	10.48	10.61	0.15	1.43	510927.0	5403558.48	250
2017-06-22	10.09	10.49	10.09	10.46	0.4	3.98	1709845.0	17711431.86	363
2017-06-21	10.13	10.2	10.0	10.06	0.11	1.11	612122.0	6183778.46	243
2017-06-20	10.14	10.14	9.95	9.95	-0.13	-1.29	201791.0	2019855.18	136
2017-06-19	10.14	10.21	10.01	10.08	0.05	0.5	272172.0	2749232.62	71
2017-06-18	10.0	10.05	9.95	10.03	0.01	0.1	118432.0	1182729.62	65
2017-06-15	10.09	10.09	10.0	10.02	-0.08	-0.79	83827.0	841628.94	55
2017-06-14	10.11	10.16	10.1	10.1	-0.02	-0.2	64303.0	650506.62	53
2017-06-13	10.13	10.14	10.11	10.12	0.0	0.0	51071.0	516785.9	31
2017-06-12	10.13	10.2	10.05	10.12	-0.04	-0.39	136673.0	1383773.64	104
2017-06-11	10.26	10.28	10.17	10.16	-0.13	-1.26	184823.0	1886186.94	123
2017-06-08	10.36	10.46	10.28	10.29	-0.15	-1.44	280238.0	2906035.68	105
2017-06-07	10.32	10.46	10.3	10.44	0.13	1.26	113476.0	1181830.96	59
2017-06-06	10.4	10.45	10.25	10.31	-0.06	-0.58	154066.0	1597509.76	94
2017-06-05	10.44	10.44	10.25	10.37	-0.01	-0.1	167112.0	1726519.36	118
2017-06-04	10.4	10.47	10.3	10.38	0.04	0.39	201382.0	2095490.02	87
2017-06-01	10.25	10.6	10.25	10.34	0.16	1.57	961536.0	10022981.25	449
2017-05-31	10.1	10.3	10.1	10.18	-0.03	-0.29	203927.0	2082751.45	93
2017-05-30	10.15	10.25	10.12	10.21	0.08	0.79	268469.0	2732849.95	123
2017-05-29	10.1	10.15	9.95	10.13	0.03	0.3	271938.0	2736137.9	142
2017-05-28	10.32	10.32	10.07	10.1	-0.25	-2.42	154180.0	1568368.05	121
2017-05-25	10.35	10.42	10.32	10.35	0.04	0.39	142035.0	1472005.45	69
2017-05-24	10.62	10.67	10.3	10.31	-0.28	-2.64	513836.0	5399195.7	229
2017-05-23	10.6	10.65	10.45	10.59	-0.05	-0.47	627656.0	6615816.3	262
2017-05-22	10.77	10.8	10.62	10.64	-0.1	-0.93	704187.0	7538737.55	218
2017-05-21	10.75	10.87	10.6	10.74	0.15	1.42	1901918.0	20450476.9	587
2017-05-18	10.35	10.72	10.32	10.59	0.2	1.92	1593608.0	16868469.8	514
2017-05-17	10.4	10.45	10.25	10.39	-0.05	-0.48	315127.0	3269319.8	108
2017-05-16	10.4	10.45	10.37	10.44	0.05	0.48	287194.0	2989224.2	126
2017-05-15	10.37	10.42	10.32	10.39	0.04	0.39	409047.0	4247100.15	152
2017-05-14	10.5	10.5	10.35	10.35	-0.07	-0.67	313686.0	3262189.55	148
2017-05-11	10.75	10.82	10.35	10.42	-0.05	-0.48	1842339.0	19480110.4	808
2017-05-10	10.22	10.55	10.22	10.47	0.23	2.25	782733.0	8153192.25	237
2017-05-09	10.2	10.27	10.1	10.24	0.08	0.79	142965.0	1460760.35	68
2017-05-08	10.15	10.22	10.05	10.16	0.01	0.1	83261.0	843930.95	64
2017-05-07	10.35	10.35	10.15	10.15	-0.22	-2.12	94640.0	966455.3	77
2017-05-04	10.42	10.45	10.32	10.37	-0.08	-0.77	236205.0	2457315.75	102
2017-05-03	10.62	10.62	10.45	10.45	-0.14	-1.32	612730.0	6471371.25	171
2017-05-02	10.52	10.62	10.45	10.59	0.09	0.86	751241.0	7920373.05	234
2017-05-01	10.6	10.65	10.5	10.5	-0.09	-0.85	789291.0	8324853.65	268
2017-04-30	10.5	10.6	10.45	10.59	0.15	1.44	1089575.0	11495340.55	329
2017-04-27	10.4	10.52	10.37	10.44	0.07	0.68	768857.0	8045832.75	319
2017-04-26	10.25	10.4	10.2	10.37	0.11	1.07	287258.0	2951135.45	119
2017-04-25	10.27	10.32	10.2	10.26	0.01	0.1	233096.0	2394892.85	118
2017-04-24	10.2	10.3	10.12	10.25	0.0	0.0	163993.0	1675990.4	107
2017-04-23	10.25	10.3	10.22	10.25	0.1	0.99	184313.0	1888287.9	92
2017-04-20	10.17	10.2	10.12	10.15	-0.02	-0.2	89041.0	904207.6	63
2017-04-19	10.25	10.25	10.15	10.17	-0.08	-0.78	114584.0	1167063.95	57
2017-04-18	10.35	10.35	10.25	10.25	-0.08	-0.77	119274.0	1228249.4	80
2017-04-17	10.4	10.42	10.32	10.33	0.01	0.1	207950.0	2153991.4	119
2017-04-16	10.4	10.42	10.3	10.32	-0.12	-1.15	501370.0	5197413.65	186
2017-04-13	10.42	10.6	10.42	10.44	-0.05	-0.48	709555.0	7473504.8	383
2017-04-12	10.35	10.5	10.3	10.49	0.14	1.35	625256.0	6532946.7	208
2017-04-11	10.35	10.42	10.3	10.35	0.0	0.0	282049.0	2931796.45	212
2017-04-10	10.42	10.42	10.3	10.35	-0.04	-0.38	170515.0	1764511.55	131
2017-04-09	10.6	10.6	10.35	10.39	-0.23	-2.17	566816.0	5922211.55	320
2017-04-06	10.67	10.82	10.6	10.62	-0.07	-0.65	1205946.0	12915390.35	436
2017-04-05	10.62	10.77	10.62	10.69	0.1	0.94	1362935.0	14599506.3	439
2017-04-04	10.5	10.65	10.5	10.59	0.06	0.57	544939.0	5769320.5	256
2017-04-03	10.55	10.72	10.5	10.53	-0.04	-0.38	1400720.0	14896710.95	619
2017-04-02	10.5	10.67	10.42	10.57	0.18	1.73	2494946.0	26316090.35	886
2017-03-30	10.25	10.42	10.25	10.39	0.18	1.76	862073.0	8901957.0	405
2017-03-29	10.25	10.3	10.2	10.21	0.02	0.2	577783.0	5926951.75	254
2017-03-28	10.1	10.25	10.05	10.19	0.12	1.19	1017527.0	10344439.15	358
2017-03-27	10.3	10.3	10.0	10.07	-0.26	-2.52	1252436.0	12717016.25	598
2017-03-26	10.07	10.42	10.0	10.33	0.3	2.99	2325828.0	23842606.0	810
2017-03-23	10.07	10.07	9.97	10.03	0.09	0.91	665946.0	6676165.1	348
2017-03-22	10.3	10.3	9.9	9.94	-0.4	-3.87	1585241.0	15939413.7	774
2017-03-21	10.25	10.5	10.22	10.34	0.15	1.47	2577169.0	26840690.05	990
2017-03-20	10.05	10.27	10.02	10.19	0.14	1.39	1403903.0	14274523.8	494
2017-03-19	10.07	10.15	9.97	10.05	0.12	1.21	1411363.0	14196887.35	546
2017-03-16	9.82	10.07	9.8	9.93	0.11	1.12	1953464.0	19387390.35	632
2017-03-15	9.85	9.95	9.72	9.82	0.03	0.31	1607144.0	15792996.9	675
2017-03-14	9.8	9.82	9.5	9.79	0.02	0.2	1527214.0	14775588.15	876
2017-03-13	10.0	10.07	9.72	9.77	-0.22	-2.2	1611645.0	15998868.3	946
2017-03-12	10.25	10.4	9.95	9.99	-0.38	-3.66	1427582.0	14502385.8	755
2017-03-09	10.57	10.62	10.32	10.37	-0.29	-2.72	1999204.0	20901534.5	957
2017-03-08	10.8	10.9	10.65	10.66	-0.14	-1.3	2442775.0	26304485.85	883
2017-03-07	10.77	10.9	10.7	10.8	0.09	0.84	2707628.0	29224423.75	814
2017-03-06	10.75	10.75	10.57	10.71	0.01	0.09	1102973.0	11762398.85	453
2017-03-05	10.75	10.75	10.55	10.7	-0.01	-0.09	1977889.0	21110301.85	810
2017-03-02	10.85	10.85	10.67	10.71	-0.04	-0.37	1756503.0	18894636.15	660
2017-03-01	10.65	10.82	10.55	10.75	0.19	1.8	2783825.0	29769375.2	1054
2017-02-28	10.47	10.57	10.35	10.56	-0.11	-1.03	2862228.0	30006582.75	875
2017-02-27	11.2	11.32	10.22	10.67	-0.53	-4.73	1598609.0	17175924.4	929
2017-02-26	11.3	11.35	11.15	11.2	-0.1	-0.88	1613954.0	18119455.3	586
2017-02-23	11.42	11.42	11.22	11.3	-0.15	-1.31	1059920.0	11960640.8	391
2017-02-22	11.72	11.72	11.42	11.45	-0.26	-2.22	1314586.0	15219389.95	490
2017-02-21	11.85	11.9	11.65	11.71	-0.21	-1.76	1000502.0	11729164.75	417
2017-02-20	12.17	12.2	11.85	11.92	-0.27	-2.21	815335.0	9827557.0	456
2017-02-19	12.45	12.45	12.17	12.19	-0.22	-1.77	651197.0	8001191.3	310
2017-02-16	12.47	12.47	12.3	12.41	0.01	0.08	1556497.0	19280414.15	416
2017-02-15	12.37	12.45	12.37	12.4	0.08	0.65	68124.0	845085.3	50
2017-02-14	12.47	12.5	12.27	12.32	-0.1	-0.81	171447.0	2118407.35	105
2017-02-13	12.4	12.5	12.27	12.42	0.08	0.65	242321.0	3000907.25	154
2017-02-12	12.45	12.45	12.27	12.34	0.0	0.0	241706.0	2989111.05	106
2017-02-09	12.2	12.35	12.1	12.34	0.15	1.23	91872.0	1119958.8	77
2017-02-08	12.5	12.5	12.15	12.19	-0.32	-2.56	272798.0	3361107.0	178
2017-02-07	12.55	12.6	12.5	12.51	0.01	0.08	455315.0	5712854.1	156
2017-02-06	12.27	12.55	12.25	12.5	0.15	1.21	392680.0	4877071.65	196
2017-02-05	12.42	12.42	12.27	12.35	0.0	0.0	160820.0	1990425.5	83
2017-02-02	12.32	12.45	12.32	12.35	0.05	0.41	120136.0	1486778.3	126
2017-02-01	12.27	12.45	12.25	12.3	-0.04	-0.32	159746.0	1974658.25	106
2017-01-31	12.25	12.4	12.05	12.34	0.04	0.33	187778.0	2293871.95	127
2017-01-30	12.5	12.5	12.27	12.3	-0.17	-1.36	219450.0	2723236.3	160
2017-01-29	12.4	12.5	12.3	12.47	0.03	0.24	168743.0	2093634.35	110
2017-01-26	12.5	12.55	12.42	12.44	-0.03	-0.24	425342.0	5298266.95	186
2017-01-25	12.5	12.6	12.42	12.47	0.01	0.08	373826.0	4668755.25	211
2017-01-24	12.65	12.75	12.37	12.46	-0.06	-0.48	1102387.0	13749669.65	361
2017-01-23	12.5	12.65	12.45	12.52	0.1	0.81	611703.0	7660442.75	266
2017-01-22	12.22	12.5	12.17	12.42	0.2	1.64	480682.0	5915500.15	258
2017-01-19	12.15	12.27	12.05	12.22	-0.04	-0.33	169927.0	2067543.8	131
2017-01-18	12.65	12.65	12.25	12.26	-0.3	-2.39	570017.0	7042591.85	322
2017-01-17	12.6	12.75	12.3	12.56	0.07	0.56	1004235.0	12585952.9	580
2017-01-16	12.2	12.65	11.77	12.49	0.29	2.38	867296.0	10636371.8	503
2017-01-15	12.42	12.42	12.12	12.2	-0.1	-0.81	401684.0	4910291.35	251
2017-01-12	12.5	12.6	12.05	12.3	-0.14	-1.13	675875.0	8370919.8	350
2017-01-11	12.35	12.95	12.3	12.44	-0.25	-1.97	873290.0	11062210.3	438
2017-01-10	12.25	12.85	12.0	12.69	0.4	3.25	1265646.0	15740364.05	578
2017-01-09	12.55	12.7	12.25	12.29	-0.46	-3.61	310417.0	3854259.4	150
2017-01-08	12.7	12.8	12.5	12.75	0.03	0.24	222535.0	2818467.3	128
2017-01-05	13.0	13.0	12.5	12.72	-0.24	-1.85	240848.0	3068019.0	202
2017-01-04	13.2	13.25	12.85	12.96	-0.29	-2.19	232420.0	3041001.9	149
2017-01-03	13.5	13.6	13.25	13.25	-0.31	-2.29	239968.0	3205583.8	180
2017-01-02	13.4	13.7	13.3	13.56	0.22	1.65	653172.0	8848473.2	295
2017-01-01	13.25	13.45	13.15	13.34	0.03	0.23	865292.0	11461516.4	384
2016-12-29	13.4	14.0	13.1	13.31	0.14	1.06	2232181.0	30458117.5	1008
2016-12-28	13.0	13.25	13.0	13.17	0.06	0.46	320782.0	4222149.7	99
2016-12-27	12.95	13.2	12.95	13.11	0.09	0.69	491523.0	6428225.4	168
2016-12-26	12.9	13.1	12.85	13.02	0.19	1.48	433458.0	5614280.5	201
2016-12-25	12.7	12.85	12.65	12.83	0.33	2.64	492554.0	6275838.3	153
2016-12-22	12.55	12.7	12.42	12.5	0.0	0.0	233446.0	2930588.2	89
2016-12-21	12.45	12.55	12.4	12.5	0.08	0.64	137595.0	1716815.9	75
2016-12-20	12.25	12.5	12.17	12.42	-0.06	-0.48	186020.0	2300837.65	100
2016-12-19	12.6	12.7	12.45	12.48	-0.02	-0.16	227502.0	2862719.4	115
2016-12-18	12.3	12.6	12.3	12.5	0.16	1.3	559924.0	6982676.5	203
2016-12-15	12.15	12.35	11.85	12.34	0.07	0.57	479888.0	5859444.65	151
2016-12-14	12.15	12.45	11.97	12.27	-0.01	-0.08	605055.0	7402732.75	191
2016-12-13	12.45	12.55	12.1	12.28	-0.17	-1.37	618189.0	7585851.75	228
2016-12-12	12.5	12.8	12.4	12.45	0.05	0.4	1860780.0	23556901.8	815
2016-12-11	12.15	12.7	12.07	12.4	0.33	2.73	1105560.0	13785005.75	502
2016-12-08	12.15	12.15	12.05	12.07	-0.04	-0.33	454268.0	5489778.4	168
2016-12-07	12.25	12.25	11.97	12.11	0.07	0.58	1252974.0	15204428.15	354
2016-12-06	11.82	12.15	11.82	12.04	0.13	1.09	927662.0	11125736.05	270
2016-12-05	11.9	12.15	11.7	11.91	-0.07	-0.58	1301016.0	15502676.6	344
2016-12-04	11.7	12.05	11.7	11.98	0.37	3.19	1638041.0	19500626.05	475
2016-12-01	11.1	11.75	11.02	11.61	0.57	5.16	2819109.0	32306789.15	989
2016-11-30	10.95	11.12	10.9	11.04	0.15	1.38	1461952.0	16141596.1	546
2016-11-29	10.85	10.95	10.75	10.89	0.0	0.0	1059864.0	11541964.85	320
2016-11-28	10.9	11.0	10.85	10.89	0.01	0.09	2189015.0	23897444.05	673
2016-11-27	10.65	10.9	10.62	10.88	0.12	1.12	566524.0	6136919.5	225
2016-11-24	10.95	11.12	10.35	10.76	-0.15	-1.37	1702028.0	18531438.8	543
2016-11-23	10.65	11.15	10.65	10.91	0.32	3.02	2468914.0	27038992.4	798
2016-11-22	10.25	10.62	10.15	10.59	0.41	4.03	1109903.0	11599129.1	518
2016-11-21	10.07	10.27	9.97	10.18	0.16	1.6	957873.0	9663103.35	389
2016-11-20	10.05	10.17	9.52	10.02	-0.12	-1.18	988038.0	9851971.05	487
2016-11-17	10.4	10.55	10.07	10.14	-0.33	-3.15	1139252.0	11732003.1	525
2016-11-16	10.45	10.75	10.3	10.47	0.13	1.26	1394118.0	14689824.65	577
2016-11-15	10.92	11.0	9.85	10.34	-0.59	-5.4	1661990.0	17584795.7	659
2016-11-14	10.15	11.1	10.0	10.93	0.78	7.68	3611927.0	38390978.35	1185
2016-11-13	9.27	10.17	9.27	10.15	0.86	9.26	1854012.0	18028869.55	730
2016-11-10	9.15	9.32	9.15	9.29	0.17	1.86	1322155.0	12195150.25	347
2016-11-09	8.75	9.3	8.7	9.12	0.16	1.79	1361834.0	12407296.95	607
2016-11-08	8.8	9.05	8.8	8.96	0.19	2.17	635579.0	5682080.65	264
2016-11-07	8.55	8.8	8.55	8.77	0.22	2.57	370859.0	3237287.85	162
2016-11-06	8.35	8.57	8.35	8.55	0.06	0.71	465956.0	3973198.4	159
2016-11-03	8.3	8.57	8.3	8.49	0.15	1.8	616767.0	5232170.05	286
2016-11-02	8.27	8.4	8.25	8.34	-0.03	-0.36	303689.0	2526653.5	110
2016-11-01	8.35	8.52	8.35	8.37	0.04	0.48	481570.0	4062976.25	220
2016-10-31	8.25	8.35	8.2	8.33	0.08	0.97	926448.0	7666141.5	330
2016-10-30	8.35	8.47	8.17	8.25	-0.14	-1.67	474236.0	3922204.0	248
2016-10-27	8.32	8.47	8.27	8.39	0.05	0.6	375187.0	3153080.15	163
2016-10-26	8.05	8.45	7.95	8.34	0.32	3.99	1257651.0	10423484.05	469
2016-10-25	7.9	8.07	7.9	8.02	0.09	1.13	573148.0	4583149.1	193
2016-10-24	7.82	8.07	7.8	7.93	0.11	1.41	706264.0	5634883.75	254
2016-10-23	7.65	7.85	7.65	7.82	0.21	2.76	612978.0	4767180.15	218
2016-10-20	7.45	7.7	7.4	7.61	0.07	0.93	1164695.0	8778341.45	418
2016-10-19	7.87	7.87	7.45	7.54	-0.24	-3.08	1702483.0	12856924.0	575
2016-10-18	8.17	8.17	7.62	7.78	-0.31	-3.83	223715.0	1765573.65	119
2016-10-17	8.25	8.25	8.02	8.09	-0.15	-1.82	166826.0	1351002.55	103
2016-10-16	8.17	8.27	8.1	8.24	-0.06	-0.72	172796.0	1420063.65	98
2016-10-13	8.42	8.5	8.05	8.3	-0.18	-2.12	422911.0	3527604.75	202
2016-10-12	8.32	8.6	8.27	8.48	0.11	1.31	459566.0	3880763.85	182
2016-10-11	8.25	8.52	8.2	8.37	0.26	3.21	974262.0	8134844.5	366
2016-10-10	8.0	8.12	7.9	8.11	0.11	1.38	220918.0	1781590.75	95
2016-10-09	8.2	8.22	8.0	8.0	-0.22	-2.68	234884.0	1898468.15	117
2016-10-06	8.35	8.35	8.17	8.22	-0.07	-0.84	484519.0	4000680.6	177
2016-10-05	8.25	8.35	8.15	8.29	0.08	0.97	604195.0	4994288.75	179
2016-10-04	8.2	8.22	7.87	8.21	0.12	1.48	311091.0	2514181.2	142
2016-10-03	8.25	8.35	7.6	8.09	-0.01	-0.12	759194.0	6088284.3	230
2016-10-02	9.05	9.05	8.05	8.1	-0.78	-8.78	241316.0	2063267.85	124
2016-09-29	8.57	9.05	8.5	8.88	0.12	1.37	338764.0	2971273.5	211
2016-09-28	9.42	9.42	8.55	8.76	-0.63	-6.71	278842.0	2505977.6	207
2016-09-27	9.85	9.85	9.32	9.39	-0.74	-7.31	255072.0	2440022.95	185
2016-09-26	10.25	10.25	10.1	10.13	-0.06	-0.59	124887.0	1270053.65	85
2016-09-25	10.12	10.4	10.1	10.19	0.05	0.49	234482.0	2392615.7	174
2016-09-21	10.15	10.35	10.12	10.14	0.11	1.1	251954.0	2575056.85	181
2016-09-20	10.02	10.1	9.85	10.03	0.03	0.3	207568.0	2071137.25	126
2016-09-19	10.3	10.32	9.95	10.0	-0.38	-3.66	303157.0	3053550.45	158
2016-09-18	10.55	10.65	10.27	10.38	-0.35	-3.26	197079.0	2054198.05	116
2016-09-08	10.8	10.82	10.67	10.73	0.04	0.37	154348.0	1657929.85	116
2016-09-07	10.85	10.85	10.62	10.69	-0.11	-1.02	269447.0	2894259.55	164
2016-09-06	10.85	10.97	10.77	10.8	-0.09	-0.83	195467.0	2119603.0	146
2016-09-05	10.97	11.07	10.85	10.89	-0.01	-0.09	388921.0	4277516.05	270
2016-09-04	10.25	11.15	10.25	10.9	0.66	6.45	1593294.0	17279214.15	830
2016-09-01	10.5	10.5	10.05	10.24	-0.28	-2.66	423727.0	4332715.2	239
2016-08-31	10.85	10.97	10.5	10.52	-0.41	-3.75	543403.0	5848060.95	249
2016-08-30	11.0	11.1	10.85	10.93	-0.07	-0.64	580340.0	6335648.55	247
2016-08-29	10.75	11.2	10.75	11.0	0.24	2.23	1608364.0	17713939.2	670
2016-08-28	9.85	10.77	9.85	10.76	0.95	9.68	1785079.0	18609703.3	571
2016-08-25	9.87	10.0	9.4	9.81	0.01	0.1	1083109.0	10406099.35	513
2016-08-24	10.37	10.37	9.77	9.8	-0.48	-4.67	340110.0	3428715.15	168
2016-08-23	10.35	10.4	10.2	10.28	-0.05	-0.48	260134.0	2675896.05	97
2016-08-22	10.5	10.52	10.12	10.33	-0.21	-1.99	413296.0	4284870.6	170
2016-08-21	10.5	10.65	10.4	10.54	0.04	0.38	740240.0	7800046.65	239
2016-08-18	10.37	10.52	10.17	10.5	0.09	0.86	482971.0	5010144.8	182
2016-08-17	10.4	10.52	10.27	10.41	0.02	0.19	566318.0	5894039.1	227
2016-08-16	10.6	10.62	10.35	10.39	-0.12	-1.14	513828.0	5408899.1	209
2016-08-15	10.67	10.67	10.5	10.51	-0.08	-0.76	318992.0	3366055.5	134
2016-08-14	10.37	10.65	10.32	10.59	0.26	2.52	547708.0	5726816.85	231
2016-08-11	10.37	10.4	10.32	10.33	-0.06	-0.58	148360.0	1534654.3	65
2016-08-10	10.47	10.5	10.35	10.39	-0.03	-0.29	142207.0	1478725.95	97
2016-08-09	10.45	10.5	10.37	10.42	-0.02	-0.19	549805.0	5733682.55	178
2016-08-08	10.4	10.45	10.4	10.44	0.07	0.68	91583.0	953093.55	57
2016-08-07	10.2	10.37	10.2	10.37	0.17	1.67	223067.0	2307092.95	117
2016-08-04	10.17	10.27	10.1	10.2	-0.06	-0.58	967766.0	9822777.7	298
2016-08-03	10.4	10.4	10.17	10.26	-0.06	-0.58	424729.0	4355210.85	179
2016-08-02	10.25	10.35	10.12	10.32	0.07	0.68	611827.0	6248910.2	206
2016-08-01	10.2	10.25	10.12	10.25	0.07	0.69	331922.0	3380344.3	122
2016-07-31	10.05	10.27	10.0	10.18	-0.02	-0.2	752240.0	7616975.7	302
2016-07-28	9.9	10.35	9.8	10.2	0.14	1.39	820504.0	8245738.3	300
2016-07-27	10.35	10.35	10.0	10.06	-0.24	-2.33	313608.0	3160745.15	151
2016-07-26	10.35	10.5	10.27	10.3	-0.07	-0.68	97533.0	1008532.9	60
2016-07-25	10.47	10.5	10.25	10.37	-0.07	-0.67	358035.0	3720491.4	145
2016-07-24	10.7	10.7	10.4	10.44	-0.21	-1.97	313648.0	3310838.6	169
2016-07-21	10.75	10.92	10.65	10.65	-0.12	-1.11	627878.0	6775088.25	307
2016-07-20	10.67	10.87	10.65	10.77	0.11	1.03	703327.0	7606003.65	269
2016-07-19	10.77	10.85	10.65	10.66	-0.09	-0.84	547874.0	5881041.6	193
2016-07-18	10.85	10.85	10.7	10.75	-0.12	-1.1	588741.0	6347341.95	228
2016-07-17	10.8	10.92	10.8	10.87	0.04	0.37	302333.0	3282761.85	157
2016-07-14	10.95	10.97	10.82	10.83	-0.1	-0.91	679040.0	7408098.15	267
2016-07-13	10.87	11.1	10.85	10.93	0.13	1.2	1674246.0	18324379.9	466
2016-07-12	10.87	10.87	10.72	10.8	-0.04	-0.37	662411.0	7156829.45	248
2016-07-11	11.1	11.1	10.8	10.84	-0.28	-2.52	920564.0	10078953.9	343
2016-07-10	10.9	11.22	10.87	11.12	0.32	2.96	1583805.0	17516055.4	607
2016-06-30	10.85	10.9	10.72	10.8	-0.02	-0.18	934676.0	10106033.15	452
2016-06-29	11.0	11.2	10.8	10.82	-0.15	-1.37	1456205.0	15959033.15	693
2016-06-28	10.55	11.22	10.52	10.97	0.33	3.1	4920000.0	53645209.1	1934
2016-06-27	11.15	11.6	10.57	10.64	-0.06	-0.56	8882980.0	99087798.2	3083
2016-06-26	9.7	10.7	9.7	10.7	0.96	9.86	6047178.0	63065406.95	1313
2016-06-23	9.72	9.85	9.72	9.74	-0.01	-0.1	604989.0	5902752.6	198
2016-06-22	9.77	9.82	9.72	9.75	-0.04	-0.41	180856.0	1764884.9	85
2016-06-21	9.75	9.87	9.67	9.79	0.09	0.93	387114.0	3786824.75	179
2016-06-20	9.72	9.9	9.7	9.7	0.03	0.31	453592.0	4430353.45	197
2016-06-19	9.7	9.85	9.65	9.67	-0.04	-0.41	203449.0	1978943.35	121
2016-06-16	9.75	9.8	9.62	9.71	-0.19	-1.92	339422.0	3297305.35	178
2016-06-15	10.05	10.17	9.9	9.9	-0.26	-2.56	914518.0	9149335.4	269
2016-06-14	10.22	10.22	10.1	10.16	-0.1	-0.97	286496.0	2913168.35	111
2016-06-13	10.27	10.4	10.25	10.26	-0.01	-0.1	336027.0	3456655.5	207
2016-06-12	10.15	10.4	10.1	10.27	0.02	0.2	614574.0	6308394.8	268
2016-06-09	10.37	10.4	10.1	10.25	-0.15	-1.44	1122153.0	11517448.85	451
2016-06-08	10.1	10.7	10.0	10.4	0.35	3.48	3601860.0	37528611.25	1233
2016-06-07	9.75	10.1	9.75	10.05	0.32	3.29	2549293.0	25396774.55	801
2016-06-06	9.7	9.82	9.65	9.73	0.03	0.31	455979.0	4433145.1	193
2016-06-05	9.8	9.95	9.6	9.7	-0.05	-0.51	1114544.0	10941019.4	482
2016-06-02	9.72	9.85	9.72	9.75	0.04	0.41	1532272.0	14971548.05	567
2016-06-01	9.62	9.9	9.57	9.71	0.12	1.25	3539672.0	34470505.3	975
2016-05-31	9.5	9.65	9.47	9.59	0.09	0.95	1019722.0	9741616.55	271
2016-05-30	9.45	9.65	9.4	9.5	0.01	0.11	1089985.0	10361014.65	489
2016-05-29	9.55	9.6	9.45	9.49	-0.01	-0.11	1228348.0	11654690.3	520
2016-05-26	9.6	9.72	9.5	9.5	-0.02	-0.21	2319170.0	22283793.25	694
2016-05-25	9.3	9.62	9.15	9.52	0.28	3.03	1891555.0	17700081.4	1062
2016-05-24	9.3	9.32	9.1	9.24	-0.09	-0.96	949175.0	8736679.15	281
2016-05-23	9.45	9.45	9.27	9.33	-0.13	-1.37	2266724.0	21136511.15	660
2016-05-22	9.4	9.57	9.4	9.46	0.05	0.53	866768.0	8211539.45	223
2016-05-19	9.47	9.47	9.37	9.41	-0.09	-0.95	628476.0	5914077.9	162
2016-05-18	9.47	9.55	9.45	9.5	0.01	0.11	885155.0	8408626.75	187
2016-05-17	9.5	9.57	9.47	9.49	0.02	0.21	1577675.0	15044082.25	275
2016-05-16	9.52	9.57	9.42	9.47	-0.03	-0.32	562553.0	5341211.4	183
2016-05-15	9.42	9.55	9.42	9.5	0.05	0.53	1156915.0	10979081.9	350
2016-05-12	9.5	9.55	9.42	9.45	-0.03	-0.32	1462835.0	13848384.8	421
2016-05-11	9.65	9.65	9.42	9.48	-0.04	-0.42	1609395.0	15350697.4	469
2016-05-10	9.42	9.8	9.35	9.52	0.07	0.74	3945363.0	38000136.35	993
2016-05-09	9.55	9.6	9.45	9.45	-0.05	-0.53	1058293.0	10059937.3	281
2016-05-08	9.45	9.62	9.45	9.5	0.08	0.85	2707442.0	25844592.75	714
2016-05-05	9.47	9.55	9.37	9.42	0.07	0.75	1538347.0	14511333.4	449
2016-05-04	9.27	9.47	9.27	9.35	0.01	0.11	1815693.0	17034761.3	446
2016-05-03	9.5	9.55	9.32	9.34	-0.12	-1.27	988893.0	9313525.75	342
2016-05-02	9.5	9.57	9.4	9.46	-0.07	-0.73	998389.0	9470346.85	314
2016-05-01	9.72	9.8	9.4	9.53	-0.21	-2.16	2160732.0	20715511.6	656
2016-04-28	9.85	10.0	9.67	9.74	-0.04	-0.41	3873178.0	38271606.75	1035
2016-04-27	9.65	9.8	9.55	9.78	0.27	2.84	2824251.0	27304074.35	696
2016-04-26	9.47	9.67	9.35	9.51	0.08	0.85	3132335.0	29940357.45	706
2016-04-25	9.45	9.55	9.35	9.43	-0.01	-0.11	2794384.0	26420005.35	577
2016-04-24	9.32	9.55	9.25	9.44	0.19	2.05	4083605.0	38544798.55	953
2016-04-21	9.25	9.3	9.15	9.25	0.03	0.33	1397589.0	12902481.7	412
2016-04-20	9.17	9.37	9.15	9.22	0.02	0.22	1759084.0	16332926.3	583
2016-04-19	9.15	9.27	9.12	9.2	0.12	1.32	1250919.0	11530117.05	424
2016-04-18	8.9	9.1	8.82	9.08	0.04	0.44	792438.0	7116462.8	358
2016-04-17	9.2	9.27	9.02	9.04	-0.15	-1.63	1650345.0	15131457.7	614
2016-04-14	9.15	9.42	9.12	9.19	0.09	0.99	4320100.0	40064125.45	1264
2016-04-13	9.02	9.17	8.97	9.1	0.11	1.22	1335268.0	12140372.3	414
2016-04-12	8.97	9.02	8.95	8.99	0.03	0.33	787346.0	7073627.65	267
2016-04-11	9.0	9.1	8.95	8.96	-0.29	-3.14	1010941.0	9124298.75	409
2016-04-10	9.3	9.35	9.25	9.25	0.06	0.65	1437789.0	13358592.2	407
2016-04-07	9.15	9.27	9.12	9.19	0.1	1.1	1204007.0	11093524.45	576
2016-04-06	9.07	9.2	9.05	9.09	0.05	0.55	1227010.0	11188931.85	439
2016-04-05	8.85	9.27	8.82	9.04	0.2	2.26	2751465.0	24977047.5	1045
2016-04-04	8.77	8.95	8.77	8.84	0.06	0.68	1489039.0	13205252.45	470
2016-04-03	9.17	9.17	8.75	8.78	-0.46	-4.98	1722759.0	15270619.45	582
2016-03-31	9.12	9.25	9.07	9.24	-0.01	-0.11	604265.0	5549993.1	307
2016-03-30	9.22	9.27	9.12	9.25	0.09	0.98	747508.0	6883484.35	295
2016-03-29	9.22	9.22	9.05	9.16	-0.06	-0.65	640194.0	5837981.45	215
2016-03-28	9.4	9.42	9.12	9.22	-0.1	-1.07	867648.0	8060629.3	393
2016-03-27	9.45	9.52	9.27	9.32	-0.06	-0.64	1450111.0	13639762.1	583
2016-03-24	9.45	9.55	9.35	9.38	-0.07	-0.74	1606156.0	15140444.75	601
2016-03-23	9.25	9.55	9.25	9.45	0.17	1.83	3904897.0	36864331.9	1041
2016-03-22	9.42	9.47	9.2	9.28	-0.16	-1.69	1258599.0	11761150.15	474
2016-03-21	9.57	9.57	9.4	9.44	-0.12	-1.26	2065073.0	19605411.55	675
2016-03-20	9.5	9.65	9.45	9.56	0.08	0.84	3018605.0	28884689.6	921
2016-03-17	9.72	9.82	9.45	9.48	-0.08	-0.84	4788408.0	46221751.4	1412
2016-03-16	9.2	9.65	9.1	9.56	0.4	4.37	6450437.0	60992289.8	1717
2016-03-15	9.1	9.25	9.05	9.16	0.02	0.22	1360034.0	12438451.3	567
2016-03-14	9.32	9.37	9.07	9.14	-0.16	-1.72	866086.0	8038315.0	404
2016-03-13	9.3	9.4	9.27	9.3	0.0	0.0	999220.0	9337525.6	362
2016-03-10	9.45	9.57	9.25	9.3	-0.09	-0.96	1985686.0	18710287.05	677
2016-03-09	9.37	9.5	9.37	9.39	-0.13	-1.37	1281706.0	12081675.85	427
2016-03-08	9.4	9.55	9.25	9.52	0.18	1.93	1917051.0	18044177.75	616
2016-03-07	9.45	9.6	9.25	9.34	-0.06	-0.64	3391221.0	32119347.65	1062
2016-03-06	9.3	9.45	9.2	9.4	0.26	2.84	3638045.0	33954818.45	927
2016-03-03	9.15	9.27	9.12	9.14	0.0	0.0	2012796.0	18463184.75	533
2016-03-02	9.3	9.35	9.05	9.14	-0.1	-1.08	2494410.0	23020455.1	859
2016-03-01	9.02	9.3	9.02	9.24	0.31	3.47	3117861.0	28500664.45	822
2016-02-29	9.0	9.32	8.85	8.93	0.04	0.45	4507786.0	40942383.75	1095
2016-02-28	8.62	8.92	8.62	8.89	0.34	3.98	1698697.0	14962152.85	547
2016-02-25	8.65	8.67	8.52	8.55	0.03	0.35	479306.0	4119237.9	216
2016-02-24	8.65	8.75	8.52	8.52	-0.25	-2.85	958239.0	8280451.25	353
2016-02-23	8.65	8.8	8.6	8.77	0.11	1.27	1300296.0	11297119.5	409
2016-02-22	8.62	8.7	8.52	8.66	0.18	2.12	1506954.0	12987698.6	425
2016-02-21	8.5	8.65	8.4	8.48	0.01	0.12	953224.0	8135773.7	322
2016-02-18	8.35	8.55	8.3	8.47	0.2	2.42	1301252.0	10949536.9	396
2016-02-17	7.95	8.3	7.95	8.27	0.3	3.76	1579386.0	12892328.1	422
2016-02-16	8.0	8.1	7.8	7.97	0.09	1.14	1179760.0	9394146.3	406
2016-02-15	7.7	7.97	7.7	7.88	0.24	3.14	526676.0	4141199.6	180
2016-02-14	8.4	8.5	7.52	7.64	-0.54	-6.6	843701.0	6911533.65	266
2016-02-11	8.45	8.55	8.17	8.18	-0.29	-3.42	704419.0	5924307.2	314
2016-02-10	8.45	8.65	8.45	8.47	-0.1	-1.17	1874428.0	15990200.75	507
2016-02-09	8.5	8.85	8.45	8.57	-0.02	-0.23	1328923.0	11497310.45	460
2016-02-08	8.77	8.82	8.45	8.59	-0.14	-1.6	1617181.0	13949989.35	663
2016-02-07	8.7	8.92	8.55	8.73	0.0	0.0	2974296.0	25912449.65	993
2016-02-04	9.0	9.1	8.7	8.73	-0.1	-1.13	1453334.0	12927853.95	478
2016-02-03	8.45	9.0	8.42	8.83	0.3	3.52	1934188.0	16830984.35	633
2016-02-02	8.8	8.95	8.5	8.53	-0.45	-5.01	1158421.0	10150259.5	486
2016-02-01	8.65	9.05	8.62	8.98	0.33	3.82	2148186.0	19019780.4	593
2016-01-31	8.75	8.9	8.6	8.65	0.07	0.82	1255787.0	11001665.85	419
2016-01-28	8.27	8.7	8.27	8.58	0.31	3.75	1549561.0	13241508.25	442
2016-01-27	8.2	8.37	8.15	8.27	0.13	1.6	1037399.0	8563687.85	330
2016-01-26	7.72	8.17	7.65	8.14	0.31	3.96	1041634.0	8225586.9	357
2016-01-25	8.0	8.0	7.7	7.83	-0.12	-1.51	553964.0	4329650.5	235
2016-01-24	8.1	8.1	7.85	7.95	0.4	5.3	1303541.0	10369141.8	493
2016-01-21	7.35	7.77	7.25	7.55	-0.27	-3.45	2174442.0	16225657.8	867
2016-01-20	8.27	8.27	7.82	7.82	-0.85	-9.8	2271765.0	17975314.7	804
2016-01-19	8.52	8.77	8.52	8.67	0.29	3.46	3268296.0	28185098.4	962
2016-01-18	8.4	8.65	8.1	8.38	-0.09	-1.06	2862072.0	24045626.45	1027
2016-01-17	8.55	8.7	8.47	8.47	-0.93	-9.89	1669181.0	14177178.75	387
2016-01-14	10.0	10.1	9.3	9.4	-0.91	-8.83	1650543.0	15924660.2	595
2016-01-13	10.62	10.65	10.25	10.31	-0.21	-2.0	1556951.0	16225145.7	737
2016-01-12	11.0	11.0	10.45	10.52	-0.5	-4.54	2344503.0	25219481.1	1025
2016-01-11	10.0	11.07	10.0	11.02	0.95	9.43	2529012.0	26721907.1	977
2016-01-10	10.45	10.5	10.0	10.07	-0.36	-3.45	1229019.0	12588658.0	574
2016-01-07	10.07	10.75	10.0	10.43	-0.33	-3.07	1265834.0	13231855.25	518
2016-01-06	11.25	11.25	10.5	10.76	-0.41	-3.67	947492.0	10400213.35	420
2016-01-05	11.2	11.35	11.05	11.17	0.03	0.27	704095.0	7850299.05	329
2016-01-04	11.5	11.6	11.12	11.14	-0.42	-3.63	817313.0	9299697.8	393
2016-01-03	11.52	11.7	11.5	11.56	0.07	0.61	921246.0	10701019.5	388
2015-12-31	11.45	11.65	11.35	11.49	-0.02	-0.17	1303123.0	14953075.35	563
2015-12-30	11.75	11.77	11.47	11.51	-0.2	-1.71	1452878.0	16967371.55	419
2015-12-29	11.55	11.8	11.4	11.71	0.03	0.26	644405.0	7453240.95	293
2015-12-28	11.5	11.87	11.45	11.68	0.2	1.74	1784969.0	20739505.25	627
2015-12-27	11.15	11.5	11.1	11.48	0.38	3.42	2151207.0	24424370.6	985
2015-12-24	11.17	11.25	11.07	11.1	-0.02	-0.18	633884.0	7074958.55	240
2015-12-23	11.3	11.42	11.05	11.12	-0.1	-0.89	1817299.0	20432085.8	609
2015-12-22	10.95	11.27	10.95	11.22	0.3	2.75	1568841.0	17494739.05	530
2015-12-21	11.0	11.02	10.9	10.92	-0.06	-0.55	652800.0	7157494.8	261
2015-12-20	10.97	11.05	10.85	10.98	-0.19	-1.7	876305.0	9586950.45	404
2015-12-17	11.1	11.2	11.0	11.17	0.17	1.55	1919928.0	21282117.1	720
2015-12-16	11.05	11.15	10.8	11.0	0.31	2.9	2428790.0	26738272.95	942
2015-12-15	10.35	10.8	10.35	10.69	0.42	4.09	2139814.0	22650389.6	891
2015-12-14	10.75	10.9	10.22	10.27	-0.37	-3.48	2888840.0	30741877.05	1054
2015-12-13	10.75	10.75	10.4	10.64	-0.46	-4.14	2698951.0	28482576.75	1008
2015-12-10	11.4	11.45	11.07	11.1	-0.27	-2.37	1359362.0	15270383.05	611
2015-12-09	11.25	11.6	11.2	11.37	0.16	1.43	2093630.0	23874948.7	806
2015-12-08	11.42	11.42	11.2	11.21	-0.46	-3.94	1217567.0	13757313.4	553
2015-12-07	12.22	12.22	11.57	11.67	-0.57	-4.66	1841524.0	22021736.05	764
2015-12-06	12.3	12.55	12.17	12.24	-0.2	-1.61	2646328.0	32597466.8	1001
2015-12-03	12.65	13.05	12.37	12.44	-0.2	-1.58	5231411.0	66335818.5	1688
2015-12-02	12.7	12.8	12.35	12.64	0.07	0.56	3873088.0	48579062.5	1235
2015-12-01	12.17	12.75	12.1	12.57	0.42	3.46	2895422.0	35772873.8	1015
2015-11-30	11.9	12.25	11.8	12.15	0.25	2.1	1874966.0	22633481.35	742
2015-11-29	12.07	12.15	11.82	11.9	-0.09	-0.75	1708152.0	20447807.35	628
2015-11-26	11.6	12.42	11.57	11.99	0.49	4.26	6969318.0	83954077.55	2622
2015-11-25	11.25	11.6	11.12	11.5	0.34	3.05	2009689.0	22698304.55	610
2015-11-24	11.12	11.42	11.12	11.16	0.11	1.0	1038339.0	11604896.85	327
2015-11-23	11.52	11.52	10.95	11.05	-0.44	-3.83	1535294.0	17342247.3	420
2015-11-22	11.35	11.55	11.3	11.49	0.41	3.7	2362439.0	26939065.75	801
2015-11-19	10.8	11.15	10.77	11.08	0.32	2.97	1664261.0	18222017.5	469
2015-11-18	10.85	10.9	10.65	10.76	-0.02	-0.19	649441.0	7000814.0	275
2015-11-17	10.97	11.1	10.75	10.78	-0.13	-1.19	645882.0	7072584.75	467
2015-11-16	10.87	11.0	10.8	10.91	0.07	0.65	276035.0	3010114.5	183
2015-11-15	10.85	11.1	10.77	10.84	-0.41	-3.64	587668.0	6419862.0	378
2015-11-12	11.35	11.4	11.25	11.25	-0.14	-1.23	429539.0	4851062.9	222
2015-11-11	11.25	11.5	11.25	11.39	0.1	0.89	795629.0	9079957.45	312
2015-11-10	11.25	11.5	11.15	11.29	0.12	1.07	1397109.0	15829550.7	567
2015-11-09	11.05	11.32	10.95	11.17	0.18	1.64	856311.0	9488187.65	351
2015-11-08	11.05	11.1	10.8	10.99	0.01	0.09	615269.0	6731175.55	293
2015-11-05	10.85	11.12	10.85	10.98	0.1	0.92	1319942.0	14466661.1	441
2015-11-04	10.87	10.9	10.67	10.88	0.16	1.49	694672.0	7501948.95	246
2015-11-03	11.02	11.02	10.7	10.72	-0.33	-2.99	961148.0	10428929.9	440
2015-11-02	10.5	11.22	10.5	11.05	0.49	4.64	2487540.0	27295590.05	808
2015-11-01	10.72	10.85	10.5	10.56	-0.21	-1.95	1070717.0	11347638.35	367
2015-10-29	10.97	11.05	10.72	10.77	-0.03	-0.28	555589.0	6034425.6	272
2015-10-28	10.62	10.9	10.55	10.8	-0.08	-0.74	698742.0	7499458.15	356
2015-10-27	11.25	11.25	10.82	10.88	-0.39	-3.46	403877.0	4462325.8	267
2015-10-26	11.22	11.32	10.9	11.27	0.05	0.45	800276.0	8886085.15	358
2015-10-25	11.47	11.47	11.2	11.22	-0.1	-0.88	416473.0	4722450.0	221
2015-10-22	11.5	11.52	11.25	11.32	-0.24	-2.08	716095.0	8158709.85	324
2015-10-21	11.85	11.87	11.52	11.56	-0.32	-2.69	497089.0	5847456.75	295
2015-10-20	11.92	12.1	11.87	11.88	-0.18	-1.49	1078385.0	12904489.15	406
2015-10-19	12.15	12.22	12.02	12.06	-0.07	-0.58	1122903.0	13569590.7	370
2015-10-18	11.85	12.17	11.85	12.13	0.16	1.34	1523447.0	18265044.05	648
2015-10-15	12.05	12.35	11.85	11.97	-0.16	-1.32	2227020.0	27033714.95	749
2015-10-14	12.12	12.37	12.07	12.13	-0.06	-0.49	1923263.0	23395399.45	713
2015-10-13	12.4	12.65	12.15	12.19	-0.22	-1.77	4540908.0	56381558.1	1467
2015-10-12	12.22	12.45	12.1	12.41	0.21	1.72	4389412.0	54106852.8	1431
2015-10-11	12.22	12.3	12.05	12.2	0.17	1.41	2379270.0	28930608.85	800
2015-10-08	11.8	12.15	11.72	12.03	0.25	2.12	2547042.0	30237101.85	769
2015-10-07	11.72	11.87	11.72	11.78	0.12	1.03	3336393.0	39302425.4	828
2015-10-06	11.77	11.82	11.6	11.66	-0.1	-0.85	2319284.0	27195982.95	859
2015-10-05	11.85	11.95	11.7	11.76	0.01	0.09	3363705.0	39660510.95	1008
2015-10-04	11.47	11.85	11.47	11.75	0.24	2.09	3198017.0	37308992.35	900
2015-10-01	11.62	11.7	11.5	11.51	-0.1	-0.86	1549509.0	17958263.05	472
2015-09-30	11.72	11.75	11.6	11.61	-0.01	-0.09	747812.0	8719631.5	208
2015-09-29	11.62	11.67	11.4	11.62	-0.16	-1.36	894490.0	10332408.0	290
2015-09-21	11.75	11.95	11.75	11.78	-0.08	-0.67	2301656.0	27196354.35	508
2015-09-20	11.85	11.92	11.65	11.86	-0.04	-0.34	2178497.0	25586019.55	366
2015-09-17	12.0	12.0	11.82	11.9	-0.1	-0.83	505272.0	6029832.45	185
2015-09-16	12.1	12.15	11.95	12.0	-0.03	-0.25	506356.0	6107525.05	209
2015-09-15	12.12	12.15	11.87	12.03	-0.05	-0.41	753468.0	9023927.95	271
2015-09-14	12.25	12.3	12.05	12.08	-0.21	-1.71	832852.0	10156973.95	282
2015-09-13	12.15	12.5	12.15	12.29	0.04	0.33	1957677.0	24293229.45	534
2015-09-10	11.95	12.45	11.9	12.25	0.05	0.41	2414382.0	29502354.65	892
2015-09-09	12.0	12.3	11.9	12.2	0.33	2.78	3962344.0	48201276.95	977
2015-09-08	11.32	11.97	11.25	11.87	0.55	4.86	1613030.0	18640467.25	530
2015-09-07	11.25	11.5	11.25	11.32	0.08	0.71	1252876.0	14244570.7	415
2015-09-06	11.25	11.32	11.12	11.24	-0.21	-1.83	1051259.0	11837007.4	385
2015-09-03	11.5	11.57	11.37	11.45	0.07	0.62	1441650.0	16545045.15	480
2015-09-02	11.4	11.42	11.07	11.38	-0.04	-0.35	1680390.0	18903200.7	494
2015-09-01	11.47	11.55	11.3	11.42	0.01	0.09	868554.0	9941106.15	342
2015-08-31	11.47	11.5	11.3	11.41	-0.24	-2.06	870263.0	9944318.15	368
2015-08-30	12.0	12.25	11.6	11.65	0.17	1.48	1596181.0	19006643.7	578
2015-08-27	11.35	11.7	11.27	11.48	0.58	5.32	2849144.0	32668081.2	833
2015-08-26	11.0	11.32	10.8	10.9	-0.32	-2.85	1990239.0	22078265.55	650
2015-08-25	10.85	11.32	10.65	11.22	0.68	6.45	5019998.0	55197064.75	1245
2015-08-24	11.75	11.9	10.5	10.54	-1.05	-9.06	2505910.0	27324577.35	905
2015-08-23	11.95	12.37	11.57	11.59	-1.26	-9.81	1460886.0	17564339.25	658
2015-08-20	11.97	13.1	11.57	12.85	0.48	3.88	1968468.0	24430086.35	823
2015-08-19	13.2	13.35	12.3	12.37	-0.82	-6.22	1722783.0	22403237.8	673
2015-08-18	14.2	14.4	13.05	13.19	-1.3	-8.97	3292405.0	44065393.8	1157
2015-08-17	14.7	14.9	14.45	14.49	-0.29	-1.96	905336.0	13244037.8	497
2015-08-16	15.15	15.3	14.45	14.78	-0.45	-2.95	1283273.0	19036175.7	634
2015-08-13	15.55	15.7	15.15	15.23	-0.26	-1.68	778293.0	11965933.3	459
2015-08-12	15.15	15.5	15.0	15.49	-0.06	-0.39	1167268.0	17838929.6	622
2015-08-11	15.8	16.05	15.5	15.55	-0.19	-1.21	1880472.0	29771761.8	817
2015-08-10	15.75	15.85	15.65	15.74	0.04	0.25	1307240.0	20625208.4	589
2015-08-09	15.75	15.85	15.45	15.7	0.02	0.13	1108290.0	17342798.6	573
2015-08-06	15.95	15.95	15.35	15.68	-0.22	-1.38	782295.0	12269580.9	585
2015-08-05	15.85	16.1	15.85	15.9	0.14	0.89	1271509.0	20306335.2	640
2015-08-04	15.9	15.95	15.65	15.76	-0.23	-1.44	888540.0	14053218.8	511
2015-08-03	15.55	16.25	15.5	15.99	0.4	2.57	3095444.0	49788949.0	1091
2015-08-02	16.0	16.05	15.0	15.59	-0.57	-3.53	1475765.0	23181024.4	658
2015-07-30	16.15	16.2	16.0	16.16	0.0	0.0	1219070.0	19690209.3	454
2015-07-29	15.9	16.3	15.9	16.16	0.23	1.44	1226830.0	19856612.3	446
2015-07-28	16.05	16.05	15.75	15.93	-0.17	-1.06	974892.0	15496315.4	371
2015-07-27	16.4	16.4	16.1	16.1	-0.35	-2.13	565131.0	9170114.8	390
2015-07-26	16.55	16.6	16.35	16.45	-0.07	-0.42	943153.0	15499853.1	395
2015-07-23	16.6	16.65	16.45	16.52	-0.13	-0.78	1225367.0	20293748.1	473
2015-07-22	16.79	16.84	16.6	16.65	0.01	0.06	1218569.0	20365968.0	528
2015-07-15	16.69	16.74	16.25	16.64	-0.13	-0.78	3433984.0	56605751.5	1352
2015-07-14	16.99	16.99	16.65	16.77	-0.16	-0.95	1727436.0	28982881.9	702
2015-07-13	17.24	17.29	16.89	16.93	-0.29	-1.68	1731833.0	29435135.7	628
2015-07-12	17.14	17.44	17.04	17.22	0.28	1.65	2163365.0	37233248.2	981
2015-07-09	16.94	17.14	16.89	16.94	0.1	0.59	1851241.0	31445516.9	687
2015-07-08	16.94	17.04	16.79	16.84	-0.25	-1.46	731892.0	12374961.8	354
2015-07-07	17.54	17.79	17.04	17.09	-0.29	-1.67	1430397.0	24767648.5	810
2015-07-06	17.49	17.54	17.34	17.38	-0.28	-1.59	657769.0	11478839.6	278
2015-07-05	17.74	17.84	17.64	17.66	-0.19	-1.06	813756.0	14398646.4	325
2015-07-02	18.29	18.29	17.74	17.85	-0.49	-2.67	843827.0	15197334.1	439
2015-07-01	18.54	18.54	18.24	18.34	-0.22	-1.19	326666.0	6010817.0	179
2015-06-30	18.14	18.64	17.79	18.56	0.29	1.59	227252.0	4149386.9	137
2015-06-29	18.54	18.54	17.99	18.27	-0.39	-2.09	237299.0	4326597.1	181
2015-06-28	18.64	18.94	18.49	18.66	-0.09	-0.48	336187.0	6289904.5	241
2015-06-25	18.89	18.94	18.74	18.75	-0.18	-0.95	439222.0	8273090.9	264
2015-06-24	18.59	19.14	18.54	18.93	0.38	2.05	581977.0	10903910.8	300
2015-06-23	18.59	18.69	18.39	18.55	0.01	0.05	352712.0	6540945.7	199
2015-06-22	18.79	18.89	18.44	18.54	-0.28	-1.49	256763.0	4777811.5	198
2015-06-21	19.39	19.39	18.74	18.82	-0.48	-2.49	418345.0	7943660.8	287
2015-06-18	19.39	19.44	19.29	19.3	-0.09	-0.46	158740.0	3074755.7	125
2015-06-17	19.54	19.54	19.34	19.39	-0.14	-0.72	336457.0	6525905.9	213
2015-06-16	19.44	19.59	19.39	19.53	0.06	0.31	328643.0	6405046.2	183
2015-06-15	19.89	19.89	19.24	19.47	-0.33	-1.67	1048741.0	20473629.1	484
2015-06-14	19.44	19.84	19.44	19.8	0.36	1.85	749447.0	14791355.6	363
2015-06-11	19.59	19.59	19.24	19.44	-0.07	-0.36	470727.0	9153824.2	273
2015-06-10	19.54	19.69	19.29	19.51	0.12	0.62	1131345.0	22101529.9	535
2015-06-09	19.59	19.89	19.19	19.39	-0.24	-1.22	1177425.0	22927447.2	616
2015-06-08	19.84	20.24	19.54	19.63	-0.15	-0.76	1278129.0	25461998.4	661
2015-06-07	19.64	20.14	19.54	19.78	0.17	0.87	2026972.0	40238403.1	1014
2015-06-04	19.49	19.89	19.34	19.61	0.12	0.62	630027.0	12355814.7	376
2015-06-03	19.54	19.54	19.24	19.49	0.0	0.0	528456.0	10237102.3	312
2015-06-02	19.34	19.69	19.34	19.49	0.09	0.46	502597.0	9820809.9	274
2015-06-01	19.44	19.49	19.09	19.4	-0.12	-0.61	686008.0	13226334.1	414
2015-05-31	19.84	19.89	19.39	19.52	-0.37	-1.86	522661.0	10297636.4	319
2015-05-28	20.14	20.14	19.79	19.89	-0.19	-0.95	593650.0	11831839.7	404
2015-05-27	20.29	20.34	19.99	20.08	-0.16	-0.79	931513.0	18769182.8	583
2015-05-26	19.79	20.99	19.79	20.24	0.46	2.33	6122272.0	124883779.3	2993
2015-05-25	19.84	19.94	19.44	19.78	0.08	0.41	973474.0	19185350.1	459
2015-05-24	19.24	19.79	19.19	19.7	0.34	1.76	665135.0	12919633.1	299
2015-05-21	19.29	19.69	19.14	19.36	0.1	0.52	606482.0	11749301.7	283
2015-05-20	19.74	19.74	19.19	19.26	-0.47	-2.38	759590.0	14756774.3	323
2015-05-19	19.99	20.09	19.69	19.73	-0.22	-1.1	405007.0	8033880.9	277
2015-05-18	19.49	20.34	19.44	19.95	0.51	2.62	1751679.0	34966536.4	824
2015-05-17	18.89	19.64	18.89	19.44	0.64	3.4	671169.0	13059516.3	373
2015-05-14	18.64	18.84	18.64	18.8	0.19	1.02	139192.0	2607674.7	95
2015-05-13	18.74	19.14	18.54	18.61	-0.23	-1.22	240152.0	4510286.4	121
2015-05-12	18.79	18.89	18.49	18.84	0.17	0.91	238804.0	4443588.8	149
2015-05-11	19.34	19.34	17.44	18.67	-0.68	-3.51	453356.0	8512942.9	253
2015-05-10	19.24	19.39	19.14	19.35	0.11	0.57	216217.0	4159682.6	121
2015-05-07	19.34	19.39	19.04	19.24	-0.16	-0.82	170949.0	3275402.0	139
2015-05-06	19.39	19.49	19.39	19.4	-0.04	-0.21	155687.0	3025198.6	85
2015-05-05	19.59	19.74	19.29	19.44	-0.05	-0.26	507064.0	9925791.9	279
2015-05-04	19.64	19.74	19.24	19.49	-0.12	-0.61	598323.0	11619884.6	362
2015-05-03	19.99	20.14	19.49	19.61	-0.14	-0.71	864457.0	17188930.8	466
2015-04-30	19.59	20.24	19.39	19.75	0.3	1.54	1514406.0	30210639.5	743
2015-04-29	19.14	19.54	18.84	19.45	0.39	2.05	945235.0	18167338.9	500
2015-04-28	18.94	19.54	18.74	19.06	0.11	0.58	1345403.0	25935823.3	668
2015-04-27	18.89	19.09	18.49	18.95	0.13	0.69	799096.0	15016734.5	393
2015-04-26	18.84	18.94	18.69	18.82	0.08	0.43	571645.0	10754832.4	263
2015-04-23	18.74	18.94	18.64	18.74	0.02	0.11	524307.0	9880005.4	242
2015-04-22	18.59	18.89	18.34	18.72	0.43	2.35	843855.0	15717925.2	490
2015-04-21	18.54	18.54	18.24	18.29	-0.12	-0.65	350251.0	6439510.4	252
2015-04-20	18.19	18.54	17.94	18.41	0.28	1.54	1111365.0	20308393.9	567
2015-04-19	18.09	18.34	18.04	18.13	0.35	1.97	829887.0	15064993.8	412
2015-04-16	17.69	17.99	17.54	17.78	0.21	1.2	1183543.0	21028672.5	560
2015-04-15	17.49	17.64	17.34	17.57	0.2	1.15	877235.0	15354801.4	403
2015-04-14	17.69	17.74	17.24	17.37	-0.2	-1.14	1062043.0	18618151.0	513
2015-04-13	17.54	17.79	17.49	17.57	-0.05	-0.28	470209.0	8300188.0	280
2015-04-12	17.74	17.94	17.54	17.62	-0.02	-0.11	1088076.0	19360436.6	525
2015-04-09	17.59	17.94	17.54	17.64	-0.11	-0.62	1653878.0	29376053.9	899
2015-04-08	17.79	18.34	17.44	17.75	-0.14	-0.78	4283861.0	76849428.5	2116
2015-04-07	16.79	18.24	16.79	17.89	1.2	7.19	2248202.0	39710168.8	1096
2015-04-06	16.74	16.89	16.6	16.69	0.01	0.06	447482.0	7478982.1	138
2015-04-05	17.09	17.14	16.5	16.68	-0.5	-2.91	308719.0	5162980.0	225
2015-04-02	17.79	17.89	16.99	17.18	-0.47	-2.66	353072.0	6175762.2	235
2015-04-01	17.99	17.99	17.54	17.65	-0.16	-0.9	324433.0	5762544.5	233
2015-03-31	18.34	18.44	17.69	17.81	-0.63	-3.42	506140.0	9123478.8	412
2015-03-30	18.59	19.19	18.29	18.44	0.0	0.0	1277647.0	24117466.5	822
2015-03-29	18.49	18.94	18.09	18.44	0.4	2.22	1309573.0	24225769.4	759
2015-03-26	16.74	18.24	16.74	18.04	-0.47	-2.54	1659042.0	29328171.8	901
2015-03-25	20.39	20.59	18.49	18.51	-2.0	-9.75	3696257.0	71116032.5	1881
2015-03-24	21.04	21.84	20.39	20.51	-2.14	-9.45	7136214.0	147744800.3	3028
2015-03-23	23.39	23.64	22.49	22.65	-0.79	-3.37	1718629.0	39819790.5	1032
2015-03-22	22.84	23.74	22.34	23.44	0.95	4.22	3443245.0	79675922.6	1837
2015-03-19	21.74	22.89	21.64	22.49	1.09	5.09	2673344.0	59917774.8	1454
2015-03-18	20.99	22.24	20.89	21.4	0.4	1.9	2682873.0	57797167.6	1562
2015-03-17	20.84	21.09	20.49	21.0	0.33	1.6	971625.0	20287443.7	490
2015-03-16	20.99	21.54	20.54	20.67	-0.31	-1.48	1257189.0	26505196.9	706
2015-03-15	20.64	21.29	20.49	20.98	0.09	0.43	977153.0	20606278.5	470
2015-03-12	20.44	21.09	20.44	20.89	0.37	1.8	553666.0	11558322.1	309
2015-03-11	20.54	20.64	20.39	20.52	-0.02	-0.1	209469.0	4292418.0	97
2015-03-10	20.89	20.89	20.44	20.54	-0.17	-0.82	227820.0	4693689.1	141
2015-03-09	20.49	21.09	20.34	20.71	0.25	1.22	779228.0	16222515.4	399
2015-03-08	20.34	20.49	20.19	20.46	0.11	0.54	231507.0	4719204.7	108
2015-03-05	20.24	20.44	20.24	20.35	0.06	0.3	143201.0	2913869.5	102
2015-03-04	20.34	20.54	20.24	20.29	-0.12	-0.59	386684.0	7865127.7	179
2015-03-03	20.04	20.64	20.04	20.41	0.45	2.25	331822.0	6745301.2	211
2015-03-02	19.89	20.19	19.89	19.96	-0.08	-0.4	269183.0	5390754.1	169
2015-03-01	19.89	20.09	19.74	20.04	0.1	0.5	345420.0	6880446.9	184
2015-02-26	20.04	20.19	19.89	19.94	-0.16	-0.8	223471.0	4465574.7	104
2015-02-25	20.34	20.34	20.09	20.1	-0.14	-0.69	185218.0	3740202.4	118
2015-02-24	19.64	20.29	19.64	20.24	0.22	1.1	178181.0	3579993.8	137
2015-02-23	20.34	20.44	19.99	20.02	-0.48	-2.34	434578.0	8776846.2	286
2015-02-22	21.09	21.24	20.49	20.5	-0.4	-1.91	545402.0	11336330.5	341
2015-02-19	20.04	21.24	19.79	20.9	0.87	4.34	929687.0	19310809.7	749
2015-02-18	20.74	20.79	19.99	20.03	-0.41	-2.01	572478.0	11611584.2	246
2015-02-17	20.34	20.99	20.29	20.44	0.07	0.34	506702.0	10477527.4	286
2015-02-16	20.49	20.54	20.09	20.37	-0.04	-0.2	781620.0	15907029.0	321
2015-02-15	19.84	20.49	19.74	20.41	0.74	3.76	601210.0	12106907.3	249
2015-02-12	19.54	19.79	19.44	19.67	0.37	1.92	268481.0	5272157.7	130
2015-02-11	19.84	19.99	19.04	19.3	-0.59	-2.97	166932.0	3288784.0	121
2015-02-10	19.74	20.19	19.74	19.89	-0.09	-0.45	196143.0	3924828.8	126
2015-02-09	20.24	20.24	19.89	19.98	-0.21	-1.04	230097.0	4612847.4	131
2015-02-08	20.29	20.39	20.04	20.19	-0.03	-0.15	720456.0	14534295.6	263
2015-02-05	19.94	20.29	19.84	20.22	0.12	0.6	338015.0	6761304.2	191
2015-02-04	19.74	20.49	19.74	20.1	0.38	1.93	700830.0	14124358.8	295
2015-02-03	20.04	20.04	19.69	19.72	-0.26	-1.3	696883.0	13872929.9	313
2015-02-02	19.99	20.14	19.89	19.98	-0.07	-0.35	311685.0	6232252.2	182
2015-02-01	20.19	20.89	19.99	20.05	0.2	1.01	889785.0	17966073.5	408
2015-01-29	19.24	20.19	18.84	19.85	0.53	2.74	1200954.0	23810501.2	533
2015-01-28	19.99	19.99	19.19	19.32	0.44	2.33	448573.0	8719555.9	251
2015-01-27	18.89	18.89	18.64	18.88	0.06	0.32	577305.0	10892731.3	129
2015-01-26	18.59	18.89	18.39	18.82	0.38	2.06	453010.0	8477302.0	222
2015-01-22	17.64	18.54	17.64	18.44	0.69	3.89	405378.0	7394277.6	272
2015-01-21	17.44	18.44	17.39	17.75	0.33	1.89	610113.0	10981872.0	389
2015-01-20	17.34	17.49	17.04	17.42	0.1	0.58	322153.0	5595138.9	154
2015-01-19	17.34	17.64	17.14	17.32	0.28	1.64	498770.0	8663544.6	307
2015-01-18	16.74	17.09	16.74	17.04	0.36	2.16	270803.0	4593202.2	148
2015-01-15	16.74	16.79	16.55	16.68	0.03	0.18	461228.0	7700799.3	208
2015-01-14	16.55	16.69	16.4	16.65	0.13	0.79	321250.0	5331900.0	204
2015-01-13	16.15	16.55	15.75	16.52	-0.07	-0.42	412878.0	6770389.4	249
2015-01-12	16.55	16.94	16.55	16.59	-0.08	-0.48	966690.0	16118636.6	451
2015-01-11	16.5	17.19	16.25	16.67	0.32	1.96	729897.0	12155154.1	347
2015-01-08	16.74	16.74	16.3	16.35	-0.1	-0.61	1096897.0	18159062.5	446
2015-01-07	16.5	16.79	16.2	16.45	0.04	0.24	765674.0	12654628.1	381
2015-01-06	16.0	16.5	15.85	16.41	-0.5	-2.96	641246.0	10252657.1	370
2015-01-05	17.09	17.39	16.69	16.91	-0.78	-4.41	80424.0	1375367.9	97
2015-01-04	17.84	18.24	17.49	17.69	0.51	2.97	124311.0	2225413.0	145
2015-01-01	16.74	17.09	16.2	17.18	0.48	2.87	67152.0	1136271.9	56
2014-12-31	17.24	17.69	15.65	16.7	-0.54	-3.13	227798.0	3891995.4	155
2014-12-30	17.34	17.54	16.99	17.24	-0.54	-3.04	178229.0	3103163.6	90
2014-12-29	17.54	17.99	17.54	17.78	0.13	0.74	221684.0	3943285.7	126
2014-12-28	17.39	17.79	17.39	17.65	0.31	1.79	441610.0	7789243.6	175
2014-12-25	17.49	17.59	17.14	17.34	-0.02	-0.12	209771.0	3654241.0	134
2014-12-24	17.24	17.89	17.14	17.36	0.21	1.22	671497.0	11763775.3	278
2014-12-23	16.84	17.24	16.84	17.15	0.42	2.51	231363.0	3938783.8	88
2014-12-22	15.95	16.84	15.95	16.73	0.49	3.02	307614.0	5097360.4	111
2014-12-21	16.35	16.69	15.65	16.24	0.49	3.11	176763.0	2895562.8	133
2014-12-18	14.75	15.75	14.75	15.75	1.41	9.83	234232.0	3649345.8	107
2014-12-17	14.15	14.7	13.35	14.34	0.15	1.06	154472.0	2169598.2	92
2014-12-16	15.0	15.0	14.05	14.19	-1.35	-8.69	339270.0	4826473.0	123
2014-12-15	16.5	16.65	15.05	15.54	-0.86	-5.24	289605.0	4730808.5	88
2014-12-14	16.84	16.84	16.1	16.4	-0.68	-3.98	224201.0	3704065.8	131
2014-12-11	17.34	17.34	16.84	17.08	-0.3	-1.73	317727.0	5398204.6	95
2014-12-10	17.99	18.04	17.34	17.38	-0.76	-4.19	219850.0	3893943.2	114
2014-12-09	17.99	18.19	17.74	18.14	-0.3	-1.63	92300.0	1660820.7	65
2014-12-08	18.74	18.79	18.39	18.44	-0.34	-1.81	119334.0	2227439.1	90
2014-12-07	19.14	19.14	18.74	18.78	-0.24	-1.26	391383.0	7364757.2	183
2014-12-04	18.94	19.14	18.84	19.02	0.29	1.55	330883.0	6271254.9	89
2014-12-03	18.54	18.84	18.54	18.73	0.04	0.21	171083.0	3203774.6	56
2014-12-02	18.39	18.74	18.39	18.69	0.43	2.35	284767.0	5312092.8	120
2014-12-01	17.94	18.39	17.94	18.26	0.51	2.87	244225.0	4468007.8	82
2014-11-30	17.99	18.19	17.69	17.75	-1.02	-5.43	144705.0	2598262.5	125
2014-11-27	18.44	18.84	18.34	18.77	0.26	1.4	272498.0	5083079.7	145
2014-11-26	19.04	19.04	18.04	18.51	-0.66	-3.44	335421.0	6222915.3	238
2014-11-25	19.74	19.74	19.04	19.17	-0.52	-2.64	558229.0	10704803.8	281
2014-11-24	19.99	19.99	19.64	19.69	-0.28	-1.4	68228.0	1354010.1	92
2014-11-23	19.84	20.09	19.84	19.97	0.26	1.32	321937.0	6432529.8	169
2014-11-20	19.74	19.99	19.69	19.71	-0.13	-0.66	351990.0	6977053.6	259
2014-11-19	19.89	20.14	19.64	19.84	-0.03	-0.15	375861.0	7480200.7	254
2014-11-18	19.69	20.04	19.24	19.87	0.29	1.48	187128.0	3705379.3	152
2014-11-17	21.04	21.04	19.49	19.58	-1.51	-7.16	409249.0	8186573.5	273
2014-11-16	21.34	21.34	20.94	21.09	-0.26	-1.22	72014.0	1520611.5	50
2014-11-13	21.39	21.39	21.29	21.35	-0.14	-0.65	54984.0	1172844.6	61
2014-11-12	21.24	21.54	21.24	21.49	-0.2	-0.92	448943.0	9588766.1	257
2014-11-11	21.69	21.69	21.39	21.69	-0.1	-0.46	129689.0	2805480.4	91
2014-11-10	21.64	21.79	21.64	21.79	-0.01	-0.05	96133.0	2090667.0	57
2014-11-09	21.59	21.99	21.49	21.8	0.22	1.02	70919.0	1535362.2	63
2014-11-06	21.19	21.64	21.09	21.58	0.39	1.84	240946.0	5127863.6	132
2014-11-05	21.59	21.59	20.59	21.19	-0.32	-1.49	125330.0	2642635.6	125
2014-11-04	21.94	22.09	21.49	21.51	-0.59	-2.67	197905.0	4302303.0	108
2014-11-03	21.99	22.24	21.99	22.1	0.02	0.09	248973.0	5506220.2	108
2014-11-02	22.19	22.34	21.09	22.08	0.05	0.23	301160.0	6620466.1	197
2014-10-30	22.04	22.24	21.49	22.03	-0.44	-1.96	471051.0	10322937.9	240
2014-10-29	22.64	23.44	22.24	22.47	-0.01	-0.04	364911.0	8386009.9	291
2014-10-28	21.94	22.49	21.79	22.48	0.39	1.77	201054.0	4436927.1	93
2014-10-27	22.14	22.14	21.84	22.09	-0.02	-0.09	202731.0	4463606.5	112
2014-10-26	21.89	22.24	21.89	22.11	0.3	1.38	278179.0	6147359.9	182
2014-10-23	21.74	21.94	21.39	21.81	-0.13	-0.59	270461.0	5852802.5	136
2014-10-22	21.19	22.19	21.19	21.94	0.8	3.78	1037689.0	22586081.3	545
2014-10-21	20.69	21.19	20.49	21.14	0.56	2.72	781780.0	16354025.8	383
2014-10-20	20.94	20.94	20.49	20.58	-0.17	-0.82	613182.0	12603816.0	202
2014-10-19	20.74	20.89	20.54	20.75	0.76	3.8	300628.0	6236137.7	178
2014-10-16	20.64	20.74	18.99	19.99	-1.0	-4.76	1286186.0	25775785.4	319
2014-10-15	20.94	21.19	20.74	20.99	0.03	0.14	717545.0	15037165.5	308
2014-10-14	21.14	21.24	20.54	20.96	-0.48	-2.24	1220524.0	25439442.4	569
2014-10-13	21.09	21.49	20.04	21.44	0.34	1.61	2298227.0	48065203.5	1125
2014-10-12	22.54	22.89	21.09	21.1	-2.33	-9.94	1329479.0	28840284.9	624
2014-10-02	23.49	23.54	23.34	23.43	-0.26	-1.1	326236.0	7647273.6	243
2014-10-01	23.89	23.89	23.54	23.69	-0.13	-0.55	243861.0	5790424.9	184
2014-09-30	23.89	24.04	23.74	23.82	-0.16	-0.67	560656.0	13388430.2	378
2014-09-29	23.39	24.14	23.29	23.98	0.5	2.13	941360.0	22442490.9	551
2014-09-28	23.04	23.69	22.74	23.48	0.39	1.69	881118.0	20430035.8	576
2014-09-25	23.29	23.44	22.99	23.09	-0.03	-0.13	897501.0	20792551.2	565
2014-09-24	23.49	23.64	22.69	23.12	-0.67	-2.82	1551363.0	35997009.5	938
2014-09-22	24.49	24.49	23.49	23.79	-1.15	-4.61	3011857.0	71935606.4	1666
2014-09-21	26.12	26.62	24.89	24.94	-2.12	-7.83	4775892.0	121244007.35	2594
2014-09-18	25.49	27.74	25.49	27.06	1.7	6.7	8463848.0	227887797.5	2764
2014-09-17	25.62	25.87	25.12	25.36	0.17	0.67	640376.0	16383296.0	369
2014-09-16	25.37	25.62	25.12	25.19	-0.24	-0.94	554128.0	14008038.0	275
2014-09-15	25.49	25.74	25.12	25.43	-0.09	-0.35	715921.0	18205276.5	421
2014-09-14	25.62	26.37	24.99	25.52	-0.15	-0.58	2677499.0	69424091.0	1075
2014-09-11	24.94	26.12	24.59	25.67	0.63	2.52	5446609.0	139421082.25	2199
2014-09-10	24.79	25.87	24.79	25.04	0.38	1.54	6826463.0	173021630.1	2717
2014-09-09	24.49	24.69	24.34	24.66	0.27	1.11	784081.0	19222187.3	266
2014-09-08	24.24	24.49	24.19	24.39	0.34	1.41	485256.0	11806020.0	339
2014-09-07	23.84	24.19	23.79	24.05	0.28	1.18	508150.0	12163785.6	280
2014-09-04	23.89	23.89	23.59	23.77	-0.07	-0.29	261865.0	6210558.7	189
2014-09-03	24.04	24.19	23.74	23.84	-0.25	-1.04	454796.0	10910442.7	220
2014-09-02	24.24	24.34	24.04	24.09	-0.15	-0.62	391986.0	9499380.3	210
2014-09-01	24.04	24.34	23.94	24.24	0.17	0.71	345274.0	8326205.3	242
2014-08-31	24.19	24.64	23.99	24.07	0.03	0.12	615349.0	14942928.3	310
2014-08-28	24.49	24.49	23.89	24.04	-0.39	-1.6	500832.0	12114971.1	299
2014-08-27	23.74	24.99	23.74	24.43	0.47	1.96	1737011.0	42690503.9	788
2014-08-26	23.54	24.29	22.99	23.96	0.35	1.48	614816.0	14579135.3	382
2014-08-25	24.19	24.24	22.99	23.61	-0.46	-1.91	645536.0	15354550.7	288
2014-08-24	24.39	24.44	24.04	24.07	-0.23	-0.95	677181.0	16448749.4	327
2014-08-21	23.79	24.89	23.79	24.3	0.39	1.63	2243759.0	54761285.0	1088
2014-08-20	23.79	24.29	23.79	23.91	-0.08	-0.33	684911.0	16432651.6	349
2014-08-19	24.14	24.39	23.79	23.99	-0.11	-0.46	725496.0	17473326.8	512
2014-08-18	22.54	24.44	22.54	24.1	1.61	7.16	4211845.0	100709780.8	2266
2014-08-17	22.64	22.74	22.44	22.49	-0.13	-0.57	418682.0	9437752.8	166
2014-08-14	22.59	22.94	22.54	22.62	0.04	0.18	745920.0	16993017.1	340
2014-08-13	22.44	22.74	22.44	22.58	0.06	0.27	756615.0	17110647.3	267
2014-08-12	22.39	22.69	22.24	22.52	0.18	0.81	691443.0	15525451.5	342
2014-08-11	22.34	22.54	22.29	22.34	-0.17	-0.76	315419.0	7061274.0	137
2014-08-10	22.64	22.89	22.44	22.51	-0.2	-0.88	421402.0	9553269.7	222
2014-08-07	22.14	22.89	22.14	22.71	0.42	1.88	814866.0	18391446.1	387
2014-08-06	22.14	22.34	21.99	22.29	0.15	0.68	232674.0	5157729.3	150
2014-08-05	22.54	22.54	21.99	22.14	-0.48	-2.12	573838.0	12736877.7	278
2014-08-04	22.24	22.84	22.24	22.62	0.38	1.71	438195.0	9883544.3	163
2014-08-03	21.99	22.29	21.89	22.24	0.49	2.25	493102.0	10892020.8	176
2014-07-24	21.49	21.84	21.49	21.75	0.26	1.21	489579.0	10621200.4	198
2014-07-23	21.74	21.84	21.44	21.49	-0.22	-1.01	606844.0	13129626.7	236
2014-07-22	21.54	21.99	21.54	21.71	0.16	0.74	543451.0	11852697.9	291
2014-07-21	21.59	21.79	21.39	21.55	-0.7	-3.15	566288.0	12217595.3	390
2014-07-20	22.24	22.44	22.04	22.25	-0.22	-0.98	152910.0	3405809.1	132
2014-07-17	22.64	22.74	22.39	22.47	-0.18	-0.79	431513.0	9712334.9	211
2014-07-16	22.44	22.84	22.24	22.65	0.21	0.94	467036.0	10539681.2	336
2014-07-15	22.49	22.74	22.34	22.44	0.01	0.04	334908.0	7547037.3	211
2014-07-14	22.14	22.64	22.04	22.43	0.43	1.95	1173006.0	26260518.0	594
2014-07-13	21.34	22.14	21.29	22.0	0.65	3.04	1164123.0	25416034.5	546
2014-07-10	21.69	21.69	21.19	21.35	-0.36	-1.66	699434.0	14940582.0	306
2014-07-09	21.89	21.89	21.69	21.71	-0.27	-1.23	106448.0	2321565.2	84
2014-07-08	21.99	22.09	21.84	21.98	0.01	0.05	282049.0	6197558.8	146
2014-07-07	21.99	22.04	21.94	21.97	0.03	0.14	225886.0	4963010.4	97
2014-07-06	21.89	22.24	21.89	21.94	0.21	0.97	486806.0	10738939.7	234
2014-07-03	21.69	21.84	21.59	21.73	0.1	0.46	256035.0	5559032.6	167
2014-07-02	21.34	21.84	21.29	21.63	0.39	1.84	552796.0	11909000.0	235
2014-07-01	21.24	21.29	21.19	21.24	0.17	0.81	84365.0	1791817.7	47
2014-06-30	21.09	21.34	21.04	21.07	0.03	0.14	186266.0	3939295.7	110
2014-06-29	21.29	21.29	20.99	21.04	-0.33	-1.54	116349.0	2458063.9	94
2014-06-26	21.09	21.49	21.09	21.37	0.23	1.09	191537.0	4091004.4	114
2014-06-25	21.09	21.19	20.84	21.14	0.27	1.29	105952.0	2231908.1	65
2014-06-24	21.04	21.04	20.59	20.87	-0.17	-0.81	109943.0	2285017.7	87
2014-06-23	20.99	21.04	20.69	21.04	-0.12	-0.57	127980.0	2674639.1	70
2014-06-22	21.29	21.54	20.84	21.16	-0.07	-0.33	116351.0	2477133.3	95
2014-06-19	21.54	21.54	21.09	21.23	-0.12	-0.56	143539.0	3062301.4	103
2014-06-18	21.04	21.49	20.99	21.35	0.36	1.72	184517.0	3907684.0	160
2014-06-17	20.79	21.34	20.54	20.99	-0.28	-1.32	464217.0	9765961.0	252
2014-06-16	21.64	21.84	21.24	21.27	-0.5	-2.3	122435.0	2638190.0	107
2014-06-15	21.64	21.94	21.49	21.77	-0.12	-0.55	532750.0	11521680.5	216
2014-06-12	22.09	22.19	21.84	21.89	-0.24	-1.08	273752.0	6021267.0	153
2014-06-11	22.24	22.24	22.04	22.13	-0.12	-0.54	212838.0	4711064.9	144
2014-06-10	22.44	22.59	22.19	22.25	-0.14	-0.63	692450.0	15518831.6	289
2014-06-09	22.44	22.49	22.34	22.39	-0.06	-0.27	190375.0	4269869.1	121
2014-06-08	22.59	22.69	22.04	22.45	-0.06	-0.27	511519.0	11484654.3	255
2014-06-05	22.49	22.74	22.39	22.51	-0.01	-0.04	734952.0	16580255.5	266
2014-06-04	22.14	22.64	22.09	22.52	0.36	1.62	796499.0	17870657.7	323
2014-06-03	22.29	22.44	22.09	22.16	-0.07	-0.31	529377.0	11798666.1	153
2014-06-02	22.39	22.54	22.19	22.23	-0.17	-0.76	524541.0	11701729.5	232
2014-06-01	22.49	22.54	22.34	22.4	-0.09	-0.4	275393.0	6193239.0	127
2014-05-29	22.54	22.74	22.29	22.49	-0.01	-0.04	475477.0	10702872.0	259
2014-05-28	22.99	23.04	22.44	22.5	-0.45	-1.96	1049819.0	23929307.7	412
2014-05-27	22.59	23.49	22.49	22.95	0.49	2.18	2135630.0	49120206.6	682
2014-05-26	22.49	22.54	22.39	22.46	-0.07	-0.31	482947.0	10857920.6	164
2014-05-25	22.49	22.99	22.44	22.53	-0.12	-0.53	682811.0	15437553.8	274
2014-05-22	23.09	23.19	22.59	22.65	-0.35	-1.52	436337.0	10008579.3	190
2014-05-21	22.44	23.24	22.34	23.0	0.48	2.13	765077.0	17522348.3	316
2014-05-20	22.44	22.59	21.99	22.52	0.23	1.03	522275.0	11649196.1	208
2014-05-19	22.69	22.69	22.09	22.29	-0.4	-1.76	687504.0	15407785.2	239
2014-05-18	22.74	22.84	22.49	22.69	-0.08	-0.35	422553.0	9553353.7	202
2014-05-15	23.19	23.19	22.59	22.77	-0.35	-1.51	769713.0	17538823.0	256
2014-05-14	23.04	23.29	22.84	23.12	0.26	1.14	389407.0	8992059.4	209
2014-05-13	22.44	23.64	22.39	22.86	0.45	2.01	1301008.0	29783678.3	581
2014-05-12	22.64	22.74	22.34	22.41	-0.36	-1.58	559260.0	12583421.4	244
2014-05-11	22.79	22.89	22.64	22.77	-0.08	-0.35	201989.0	4598151.8	146
2014-05-08	23.24	23.24	22.79	22.85	-0.24	-1.04	424983.0	9768607.0	208
2014-05-07	22.84	23.39	22.84	23.09	0.08	0.35	239340.0	5525673.4	160
2014-05-06	23.29	23.29	22.79	23.01	-0.24	-1.03	221168.0	5122758.9	95
2014-05-05	23.09	23.34	22.74	23.25	0.21	0.91	514022.0	11805939.3	205
2014-05-04	23.29	23.49	22.99	23.04	-0.32	-1.37	419038.0	9729938.3	229
2014-05-01	23.49	23.89	23.24	23.36	-0.09	-0.38	408044.0	9591298.5	234
2014-04-30	23.54	23.89	23.34	23.45	-0.13	-0.55	576841.0	13618049.9	316
2014-04-29	23.49	24.19	23.29	23.58	0.09	0.38	1475699.0	35132588.8	559
2014-04-28	23.59	23.79	22.74	23.49	0.0	0.0	2620308.0	60634714.9	756
2014-04-27	23.24	23.99	23.24	23.49	0.24	1.03	972252.0	22991324.6	370
2014-04-24	22.14	23.74	21.99	23.25	1.24	5.63	2154878.0	49172184.2	824
2014-04-23	21.94	22.39	21.84	22.01	0.12	0.55	711129.0	15672450.5	288
2014-04-22	21.89	21.99	21.74	21.89	0.1	0.46	366478.0	8017944.7	152
2014-04-21	21.94	21.94	21.69	21.79	-0.08	-0.37	412380.0	8970525.1	158
2014-04-20	21.99	21.99	21.64	21.87	0.03	0.14	956345.0	20839878.0	268
2014-04-17	21.84	22.19	21.84	21.84	0.06	0.28	603963.0	13240232.8	232
2014-04-16	21.09	22.19	20.99	21.78	0.41	1.92	1817085.0	39282496.0	570
2014-04-15	20.79	21.44	20.79	21.37	0.66	3.19	1014924.0	21438347.5	376
2014-04-14	20.49	20.89	20.39	20.71	0.2	0.98	2401556.0	49289196.7	296
2014-04-13	19.99	20.74	19.99	20.51	0.02	0.1	927922.0	19025175.8	245
2014-04-10	20.74	20.74	20.29	20.49	0.0	0.0	1085652.0	22288222.7	377
2014-04-09	19.84	20.84	19.84	20.49	0.75	3.8	3610731.0	73528013.3	934
2014-04-08	19.69	20.19	19.59	19.74	0.05	0.25	1881002.0	37329337.1	705
2014-04-07	19.39	19.99	19.29	19.69	0.2	1.03	2002417.0	39305410.9	768
2014-04-06	18.64	19.59	18.64	19.49	1.1	5.98	5546678.0	107419262.6	1279
2014-04-03	18.39	18.44	18.19	18.39	0.05	0.27	1930043.0	35321144.3	391
2014-04-02	18.29	18.54	18.29	18.34	0.05	0.27	1382817.0	25474352.7	362
2014-04-01	17.84	18.44	17.84	18.29	0.45	2.52	2238723.0	40769687.7	574
2014-03-31	17.99	17.99	17.79	17.84	-0.15	-0.83	921949.0	16481682.7	251
2014-03-30	18.04	18.14	17.84	17.99	-0.05	-0.28	1421932.0	25598237.3	391
2014-03-27	18.09	18.24	17.89	18.04	-0.25	-1.37	1206928.0	21858701.0	407
2014-03-26	18.39	18.49	18.24	18.29	0.0	0.0	828771.0	15201544.9	318
2014-03-25	18.44	18.44	18.29	18.29	-0.15	-0.81	1107414.0	20348686.0	283
2014-03-24	18.49	18.64	18.34	18.44	0.0	0.0	1400920.0	25815958.6	371
2014-03-23	18.34	18.54	18.34	18.44	0.15	0.82	728637.0	13438636.0	288
2014-03-20	18.49	18.49	18.19	18.29	-0.15	-0.81	1153168.0	21090220.9	431
2014-03-19	18.59	18.69	18.34	18.44	-0.1	-0.54	1209413.0	22374024.5	369
2014-03-18	18.74	18.84	18.49	18.54	-0.15	-0.8	2151635.0	40208711.7	735
2014-03-17	18.09	18.94	17.89	18.69	0.65	3.6	6375360.0	118153275.6	1777
2014-03-16	18.09	18.19	18.04	18.04	-0.15	-0.82	1897925.0	34358508.5	443
2014-03-13	18.14	18.49	18.09	18.19	0.05	0.28	2888102.0	53018566.5	557
2014-03-12	18.04	18.24	17.79	18.14	0.05	0.28	4001832.0	72218455.7	720
2014-03-11	18.24	18.24	17.99	18.09	-0.15	-0.82	4406119.0	79775907.8	836
2014-03-10	18.24	18.39	17.99	18.24	0.0	0.0	4813228.0	87729896.8	899
2014-03-09	17.79	18.54	17.79	18.24	0.55	3.11	11155674.0	203068412.8	2040
2014-03-06	17.39	17.84	17.34	17.69	0.4	2.31	8437146.0	148713508.8	1885
2014-03-05	16.99	17.54	16.69	17.29	0.35	2.07	19470663.0	335275960.5	4243
2014-03-04	16.0	17.14	16.0	16.94	0.99	6.21	15123052.0	252660467.8	3152
2014-03-03	16.0	16.05	15.75	15.95	-0.1	-0.62	3220126.0	51170134.7	591
2014-03-02	16.25	16.25	15.9	16.05	-0.1	-0.62	3641242.0	58502649.8	671
2014-02-27	16.2	16.35	16.15	16.15	-0.1	-0.62	1670067.0	27150931.1	420
2014-02-26	16.35	16.45	16.2	16.25	-0.2	-1.22	2974780.0	48527589.7	724
2014-02-25	16.35	16.6	16.35	16.45	0.05	0.3	3695606.0	60884578.8	852
2014-02-24	16.25	16.45	16.1	16.4	0.15	0.92	4309102.0	70268534.2	773
2014-02-23	16.4	16.4	16.15	16.25	-0.05	-0.31	2263471.0	36790210.9	509
2014-02-20	16.15	16.35	16.1	16.3	0.15	0.93	2779184.0	45143191.5	605
2014-02-19	16.05	16.15	16.0	16.15	0.1	0.62	1091925.0	17587201.0	330
2014-02-18	16.0	16.1	15.95	16.05	0.05	0.31	947718.0	15190968.6	305
2014-02-17	16.1	16.2	15.9	16.0	-0.1	-0.62	1330539.0	21380557.6	447
2014-02-16	16.3	16.3	16.0	16.1	-0.1	-0.62	1493378.0	24102156.1	472
2014-02-13	16.2	16.25	16.1	16.2	-0.1	-0.61	1209591.0	19564396.9	401
2014-02-12	16.45	16.55	16.2	16.3	-0.1	-0.61	2710185.0	44390278.6	786
2014-02-11	16.1	16.45	16.05	16.4	0.3	1.86	5997055.0	97718396.5	1310
2014-02-10	15.8	16.1	15.75	16.1	0.25	1.58	1725199.0	27439169.0	472
2014-02-09	15.95	16.0	15.85	15.85	-0.05	-0.31	1456561.0	23221586.8	382
2014-02-06	15.9	16.0	15.75	15.9	0.0	0.0	1540552.0	24461525.1	427
2014-02-05	15.7	16.0	15.65	15.9	0.2	1.27	2660062.0	42096504.0	567
2014-02-04	15.7	15.7	15.55	15.7	-0.15	-0.95	2318623.0	36262459.3	548
2014-02-03	15.75	15.9	15.65	15.85	0.1	0.63	1856401.0	29351890.0	459
2014-02-02	15.75	15.85	15.7	15.75	0.1	0.64	2156331.0	34075690.1	534
2014-01-30	15.65	15.75	15.5	15.65	-0.05	-0.32	1740236.0	27263434.2	437
2014-01-29	15.7	15.75	15.55	15.7	0.05	0.32	1664581.0	26072439.9	429
2014-01-28	15.75	15.85	15.55	15.65	-0.05	-0.32	1454404.0	22777862.7	471
2014-01-27	16.0	16.05	15.65	15.7	-0.25	-1.57	2280022.0	36036939.8	602
2014-01-26	15.9	16.05	15.65	15.95	-0.15	-0.93	2531837.0	40234183.7	641
2014-01-23	16.0	16.1	15.95	16.1	0.05	0.31	2298435.0	36814798.7	544
2014-01-22	16.4	16.4	15.95	16.05	-0.4	-2.43	3221590.0	51975619.3	1044
2014-01-21	16.79	16.84	16.25	16.45	-0.64	-3.74	5640090.0	92855600.7	1669
2014-01-20	17.04	17.34	16.99	17.09	0.1	0.59	4493170.0	76969055.4	867
2014-01-19	16.94	17.14	16.74	16.99	0.0	0.0	1941254.0	33018607.9	545
2014-01-16	17.19	17.19	16.84	16.99	-0.2	-1.16	1780484.0	30313505.0	654
2014-01-15	17.09	17.39	17.09	17.19	0.2	1.18	3242180.0	55829818.1	985
2014-01-14	16.84	17.14	16.69	16.99	0.15	0.89	3410761.0	58031700.9	1085
2014-01-13	16.84	16.94	16.74	16.84	0.0	0.0	1062303.0	17885843.5	403
2014-01-12	16.74	16.89	16.65	16.84	0.1	0.6	1919258.0	32230715.3	450
2014-01-09	16.79	16.89	16.74	16.74	-0.05	-0.3	1249225.0	21000815.1	476
2014-01-08	16.94	16.94	16.69	16.79	-0.15	-0.89	1394938.0	23545571.9	559
2014-01-07	17.09	17.14	16.89	16.94	-0.15	-0.88	2133228.0	36250022.0	563
2014-01-06	17.04	17.29	16.94	17.09	0.1	0.59	4057537.0	69533406.0	1138
2014-01-05	16.94	17.24	16.89	16.99	0.0	0.0	2279768.0	38810295.0	773
2014-01-02	17.09	17.09	16.89	16.99	-0.05	-0.29	1745357.0	29664256.4	596
2014-01-01	17.29	17.29	16.99	17.04	-0.25	-1.45	1408140.0	24104862.4	566
2013-12-31	16.99	17.34	16.94	17.29	0.4	2.37	4541304.0	77762645.6	1181
2013-12-30	16.69	16.99	16.69	16.89	0.2	1.2	3827736.0	64524452.0	1067
2013-12-29	16.45	16.74	16.35	16.69	0.19	1.15	1993778.0	32973783.0	466
2013-12-26	16.5	16.5	16.35	16.5	0.05	0.3	1261602.0	20732610.8	387
2013-12-25	16.5	16.5	16.4	16.45	0.0	0.0	475068.0	7811902.0	159
2013-12-24	16.5	16.6	16.4	16.45	-0.1	-0.6	1284053.0	21138872.5	307
2013-12-23	16.65	16.65	16.45	16.55	-0.1	-0.6	1902102.0	31414489.9	416
2013-12-22	16.84	16.84	16.55	16.65	-0.19	-1.13	1812408.0	30168537.7	555
2013-12-19	16.84	16.84	16.65	16.84	0.05	0.3	1585844.0	26552797.4	445
2013-12-18	16.69	16.89	16.65	16.79	0.1	0.6	1365514.0	22922782.1	435
2013-12-17	16.65	16.74	16.5	16.69	0.04	0.24	982371.0	16327195.5	324
2013-12-16	16.84	16.84	16.5	16.65	-0.24	-1.42	1731295.0	28765505.1	589
2013-12-15	16.89	17.09	16.79	16.89	0.0	0.0	1928856.0	32697842.9	572
2013-12-12	16.6	16.89	16.45	16.89	0.34	2.05	2007148.0	33459278.1	605
2013-12-11	16.4	16.69	16.35	16.55	0.2	1.22	2408020.0	39960033.5	787
2013-12-10	16.35	16.45	16.3	16.35	0.05	0.31	639538.0	10462970.7	203
2013-12-09	16.4	16.4	16.25	16.3	-0.05	-0.31	1200588.0	19592080.3	270
2013-12-08	16.35	16.45	16.25	16.35	0.1	0.62	1097627.0	17932319.0	316
2013-12-05	16.2	16.4	16.2	16.25	0.0	0.0	441516.0	7188508.7	210
2013-12-04	16.2	16.3	16.1	16.25	0.05	0.31	779234.0	12606036.3	279
2013-12-03	16.55	16.6	16.2	16.2	-0.4	-2.41	1042295.0	17120468.9	320
2013-12-02	16.55	16.65	16.45	16.6	0.05	0.3	1128628.0	18625968.4	402
2013-12-01	16.89	16.94	16.5	16.55	-0.29	-1.72	2097821.0	34936329.8	595
2013-11-28	16.79	17.04	16.74	16.84	0.05	0.3	2213220.0	37354338.4	782
2013-11-27	16.84	16.99	16.74	16.79	0.1	0.6	2342186.0	39495717.0	807
2013-11-26	16.4	16.89	16.4	16.69	0.29	1.77	5326419.0	88781583.9	1223
2013-11-25	16.35	16.55	16.2	16.4	0.05	0.31	3250219.0	53404195.6	731
2013-11-24	16.45	16.6	16.25	16.35	0.15	0.93	3504263.0	57487032.8	939
2013-11-21	16.4	16.4	16.2	16.2	-0.15	-0.92	1366348.0	22199093.6	358
2013-11-20	16.4	16.6	16.2	16.35	0.25	1.55	3054396.0	49960070.8	870
2013-11-19	16.05	16.25	15.9	16.1	0.05	0.31	1041918.0	16739207.8	292
2013-11-18	16.1	16.15	16.05	16.05	-0.05	-0.31	322295.0	5182706.2	116
2013-11-17	16.1	16.25	16.05	16.1	0.05	0.31	1060660.0	17146523.9	235
2013-11-14	16.1	16.2	16.0	16.05	-0.1	-0.62	895709.0	14380352.1	284
2013-11-13	16.4	16.45	16.05	16.15	-0.2	-1.22	1309319.0	21255117.1	281
2013-11-12	16.2	16.45	16.2	16.35	0.1	0.62	1242897.0	20341088.6	306
2013-11-11	16.25	16.3	16.2	16.25	-0.05	-0.31	339758.0	5523433.1	128
2013-11-10	16.35	16.4	16.2	16.3	0.0	0.0	1047244.0	17038761.8	228
2013-11-07	16.35	16.45	16.25	16.3	0.05	0.31	782731.0	12760489.6	266
2013-11-06	16.45	16.5	16.25	16.25	-0.2	-1.22	990815.0	16205095.8	302
2013-11-05	16.25	16.65	16.25	16.45	0.25	1.54	3672081.0	60362089.4	880
2013-11-04	16.15	16.2	16.05	16.2	0.1	0.62	526760.0	8486057.9	177
2013-11-03	16.1	16.25	16.1	16.1	0.1	0.63	519268.0	8381701.9	220
2013-10-31	16.05	16.15	15.95	16.0	0.0	0.0	1113276.0	17871652.6	295
2013-10-30	15.9	16.05	15.8	16.0	0.1	0.63	986640.0	15687502.9	313
2013-10-29	15.8	15.9	15.8	15.9	0.1	0.63	806588.0	12797102.4	230
2013-10-28	15.8	15.9	15.7	15.8	0.05	0.32	780068.0	12315798.2	227
2013-10-27	15.75	15.85	15.7	15.75	-0.05	-0.32	715311.0	11271485.0	262
2013-10-24	15.9	15.9	15.75	15.8	-0.1	-0.63	811545.0	12829282.0	292
2013-10-23	15.8	16.05	15.8	15.9	0.05	0.32	1282663.0	20449719.5	340
2013-10-22	15.8	16.0	15.8	15.85	-0.2	-1.25	1602457.0	25469988.7	397
2013-10-21	16.0	16.25	15.95	16.05	0.1	0.63	1429269.0	22988534.9	334
2013-10-20	16.05	16.1	15.95	15.95	0.1	0.63	757311.0	12116787.8	228
2013-10-10	15.85	16.0	15.8	15.85	0.05	0.32	1002827.0	15924209.4	304
2013-10-09	16.0	16.1	15.8	15.8	-0.25	-1.56	1489577.0	23678905.0	584
2013-10-08	15.75	16.2	15.7	16.05	0.25	1.58	2068336.0	33020319.6	730
2013-10-07	15.8	15.9	15.6	15.8	0.0	0.0	1185251.0	18669813.5	409
2013-10-06	15.9	16.0	15.55	15.8	-0.1	-0.63	1453894.0	22882425.1	428
2013-10-03	15.9	15.95	15.85	15.9	0.0	0.0	770395.0	12245247.7	251
2013-10-02	16.0	16.05	15.85	15.9	-0.1	-0.63	929903.0	14829472.6	310
2013-10-01	15.85	16.15	15.8	16.0	0.15	0.95	1689037.0	27065779.9	515
2013-09-30	15.8	15.95	15.8	15.85	-0.05	-0.31	864327.0	13731303.3	326
2013-09-29	16.0	16.1	15.75	15.9	-0.15	-0.93	2775004.0	44299226.8	1016
2013-09-26	16.25	16.3	15.9	16.05	-0.2	-1.23	2216237.0	35691980.3	614
2013-09-25	16.1	16.35	16.05	16.25	0.15	0.93	2041830.0	33128462.4	536
2013-09-24	16.2	16.2	16.05	16.1	0.0	0.0	623003.0	10040393.7	283
2013-09-19	16.25	16.35	16.1	16.1	0.0	0.0	1813470.0	29378289.1	695
2013-09-18	16.3	16.3	16.0	16.1	-0.1	-0.62	1804903.0	29146703.4	698
2013-09-17	16.3	16.79	16.2	16.2	-0.15	-0.92	5541966.0	91300572.3	1816
2013-09-16	15.95	16.45	15.75	16.35	0.45	2.83	5206087.0	84265988.5	1471
2013-09-15	16.0	16.1	15.7	15.9	0.2	1.27	5563244.0	88428976.7	1499
2013-09-12	15.15	16.0	15.1	15.7	0.65	4.32	7246267.0	112799082.3	2109
2013-09-11	14.75	15.3	14.6	15.05	0.3	2.03	5006994.0	75108617.8	1548
2013-09-10	14.7	14.9	14.65	14.75	0.45	3.15	2141414.0	31594808.7	529
2013-09-09	14.4	14.45	14.25	14.3	-0.05	-0.35	759330.0	10869006.4	265
2013-09-08	14.45	14.6	14.35	14.35	0.05	0.35	826246.0	11957687.5	263
2013-09-05	14.2	14.45	14.1	14.3	0.05	0.35	987948.0	14098677.2	385
2013-09-04	14.55	14.55	14.25	14.25	-0.4	-2.73	913742.0	13187500.9	388
2013-09-03	15.0	15.15	14.55	14.65	-0.3	-2.01	2778969.0	41358646.4	693
2013-09-02	15.0	15.05	14.8	14.95	-0.05	-0.33	1917367.0	28632996.4	520
2013-09-01	15.0	15.1	14.9	15.0	0.2	1.35	2033080.0	30489291.8	517
2013-08-29	14.75	15.0	14.65	14.8	0.1	0.68	1952822.0	28967884.4	681
2013-08-28	14.3	14.8	14.1	14.7	0.1	0.68	3021136.0	44154468.7	1043
2013-08-27	15.85	15.85	14.55	14.6	-1.35	-8.46	4673164.0	70842980.3	1608
2013-08-26	16.25	16.65	15.95	15.95	-0.25	-1.54	7240069.0	117972381.8	2223
2013-08-25	16.0	16.35	15.9	16.2	0.2	1.25	5830409.0	93936756.3	1637
2013-08-22	15.9	16.05	15.85	16.0	0.05	0.31	1794864.0	28655903.0	546
2013-08-21	15.8	16.3	15.75	15.95	0.1	0.63	6964737.0	111951878.2	1823
2013-08-20	15.85	15.95	15.7	15.85	-0.1	-0.63	1295933.0	20496469.2	439
2013-08-19	15.8	15.95	15.7	15.95	0.1	0.63	785147.0	12415855.8	360
2013-08-18	16.0	16.05	15.75	15.85	-0.2	-1.25	2470369.0	39200490.8	732
2013-08-15	16.0	16.1	15.95	16.05	0.05	0.31	757473.0	12143541.5	256
2013-08-14	16.1	16.15	15.95	16.0	-0.1	-0.62	810601.0	13012730.7	300
2013-08-13	16.15	16.25	16.1	16.1	0.05	0.31	606252.0	9785499.4	244
2013-08-05	16.15	16.25	16.05	16.05	-0.05	-0.31	950105.0	15326883.8	309
2013-08-04	16.15	16.25	16.1	16.1	-0.1	-0.62	954208.0	15420588.0	317
2013-08-01	16.25	16.35	16.1	16.2	0.0	0.0	1809591.0	29382690.2	600
2013-07-31	16.1	16.25	16.05	16.2	0.1	0.62	1486200.0	23982393.2	514
2013-07-30	16.1	16.1	15.95	16.1	-0.2	-1.23	2599762.0	41650766.7	869
2013-07-29	16.1	16.3	16.0	16.3	0.2	1.24	1645936.0	26592223.0	636
2013-07-28	16.3	16.35	16.05	16.1	-0.15	-0.92	1035489.0	16701923.0	516
2013-07-25	16.35	16.6	16.2	16.25	-0.1	-0.61	2664261.0	43714240.1	971
2013-07-24	16.1	16.35	16.0	16.35	0.25	1.55	3208140.0	51922996.9	1152
2013-07-23	16.1	16.3	15.95	16.1	0.0	0.0	2831395.0	45649123.9	828
2013-07-22	15.95	16.3	15.85	16.1	0.15	0.94	3896345.0	62656821.4	1039
2013-07-21	15.95	16.1	15.85	15.95	-0.05	-0.31	1551317.0	24749880.6	502
2013-07-18	16.05	16.2	16.0	16.0	-0.05	-0.31	1212352.0	19510179.3	482
2013-07-17	16.0	16.05	15.75	16.05	0.05	0.31	1039184.0	16520629.0	523
2013-07-16	16.05	16.1	15.95	16.0	-0.1	-0.62	543011.0	8698272.2	268
2013-07-15	16.35	16.4	16.0	16.1	-0.3	-1.83	2747556.0	44409716.7	1160
2013-07-14	15.75	16.6	15.7	16.4	0.6	3.8	3210887.0	52393629.9	1207
2013-07-11	15.85	15.95	15.75	15.8	-0.05	-0.32	344217.0	5460300.1	181
2013-07-10	15.8	15.95	15.8	15.85	-0.05	-0.31	118666.0	1883147.8	84
2013-07-09	15.95	16.1	15.8	15.9	0.0	0.0	441150.0	7035846.7	206
2013-07-08	15.85	16.25	15.65	15.9	0.05	0.32	1142913.0	18326314.9	515
2013-07-07	15.9	15.9	15.8	15.85	0.05	0.32	207504.0	3290562.1	122
2013-07-04	15.85	16.0	15.8	15.8	0.0	0.0	543017.0	8634585.1	250
2013-07-03	15.95	16.0	15.75	15.8	-0.15	-0.94	735683.0	11655631.4	284
2013-07-02	15.95	16.3	15.9	15.95	0.1	0.63	1254278.0	20162302.0	531
2013-07-01	15.8	16.0	15.7	15.85	0.1	0.63	736977.0	11696617.3	360
2013-06-30	15.8	15.85	15.65	15.75	-0.05	-0.32	422025.0	6649627.5	247
2013-06-26	15.75	15.9	15.6	15.8	0.1	0.64	628965.0	9877504.7	363
2013-06-25	15.7	16.1	15.7	15.7	-0.1	-0.63	1490429.0	23658556.3	722
2013-06-24	15.9	15.9	15.6	15.8	-0.05	-0.32	667756.0	10518879.3	471
2013-06-23	16.2	16.89	15.65	15.85	-0.2	-1.25	4434302.0	71535358.1	1817
2013-06-22	15.15	16.5	15.0	16.05	0.75	4.9	4244099.0	67941442.3	1358
2013-06-19	14.8	15.65	14.8	15.3	0.45	3.03	2407088.0	36860224.8	772
2013-06-18	14.85	14.95	14.75	14.85	0.15	1.02	669619.0	9962109.1	321
2013-06-17	14.5	14.8	14.5	14.7	0.35	2.44	731637.0	10767501.4	301
2013-06-16	14.1	15.0	14.1	14.35	0.05	0.35	1680944.0	24416942.3	581
2013-06-15	15.15	15.15	13.9	14.3	-1.1	-7.14	1464149.0	21544702.4	621
2013-06-12	15.4	15.45	15.3	15.4	0.0	0.0	685354.0	10514625.9	323
2013-06-11	15.5	15.65	15.3	15.4	-0.1	-0.65	2051295.0	31734066.6	720
2013-06-10	15.2	15.6	15.1	15.5	0.35	2.31	4742648.0	72987885.5	1690
2013-06-09	15.35	15.35	15.05	15.15	-0.2	-1.3	1477487.0	22442079.1	563
2013-06-08	15.4	15.45	15.25	15.35	0.05	0.33	1154448.0	17724845.7	348
2013-06-05	15.3	15.4	15.15	15.3	0.0	0.0	616615.0	9436747.2	321
2013-06-04	15.55	15.65	15.3	15.3	-0.25	-1.61	1986522.0	30737046.4	696
2013-06-03	15.55	15.6	15.45	15.55	-0.05	-0.32	1062895.0	16509206.8	475
2013-06-02	15.95	16.0	15.45	15.6	-0.35	-2.19	3747604.0	58609353.5	1378
2013-06-01	16.0	16.25	15.85	15.95	0.05	0.31	2329503.0	37269222.9	759
2013-05-29	16.25	16.4	15.75	15.9	-0.2	-1.24	1433026.0	22987043.8	789
2013-05-28	15.6	16.4	15.55	16.1	0.55	3.54	2444217.0	38886816.9	1059
2013-05-27	16.0	16.05	15.45	15.55	-0.35	-2.2	2915820.0	45514472.6	1206
2013-05-26	15.85	16.6	15.85	15.9	0.1	0.63	3784295.0	61318083.2	1776
2013-05-25	15.65	15.8	15.5	15.8	0.15	0.96	881378.0	13833336.2	433
2013-05-22	15.55	15.8	15.5	15.65	0.15	0.97	1338371.0	20938079.8	395
2013-05-21	15.4	15.8	15.35	15.5	0.1	0.65	1551539.0	24195653.3	563
2013-05-20	15.3	15.7	15.25	15.4	0.15	0.98	1961120.0	30421718.9	742
2013-05-19	15.3	15.35	15.15	15.25	-0.05	-0.33	1291729.0	19676885.8	463
2013-05-18	15.1	15.35	14.8	15.3	0.35	2.34	760510.0	11566646.0	466
2013-05-15	15.0	15.05	14.55	14.95	0.0	0.0	829273.0	12246183.8	434
2013-05-14	15.55	15.65	14.85	14.95	-0.65	-4.17	1812183.0	27721394.9	800
2013-05-13	15.5	15.8	15.3	15.6	0.15	0.97	1418858.0	22082044.1	725
2013-05-12	15.6	15.65	15.45	15.45	-0.2	-1.28	698658.0	10853006.3	410
2013-05-11	15.7	15.9	15.5	15.65	0.0	0.0	978433.0	15372783.6	473
2013-05-08	15.5	15.85	15.35	15.65	0.15	0.97	2490251.0	38762649.5	1077
2013-05-07	15.6	15.7	15.5	15.5	-0.1	-0.64	619198.0	9661874.7	344
2013-05-06	15.85	15.9	15.6	15.6	-0.25	-1.58	938295.0	14759946.7	432
2013-05-05	16.0	16.2	15.85	15.85	-0.05	-0.31	1581062.0	25315916.2	585
2013-05-04	16.0	16.1	15.9	15.9	0.0	0.0	728428.0	11645393.4	431
2013-05-01	15.65	16.3	15.65	15.9	0.2	1.27	1693832.0	27159842.6	955
2013-04-30	15.85	15.85	15.6	15.7	-0.15	-0.95	906220.0	14256506.8	468
2013-04-29	16.0	16.0	15.8	15.85	-0.15	-0.94	465460.0	7390578.5	273
2013-04-28	16.1	16.15	15.95	16.0	-0.15	-0.93	375973.0	6016241.4	222
2013-04-27	15.9	16.2	15.9	16.15	0.25	1.57	530171.0	8496848.8	305
2013-04-24	16.0	16.1	15.85	15.9	-0.2	-1.24	585764.0	9349528.0	300
2013-04-23	16.2	16.25	16.0	16.1	-0.15	-0.92	419920.0	6760235.5	316
2013-04-22	16.35	16.5	16.2	16.25	-0.15	-0.91	1212156.0	19792061.2	651
2013-04-21	15.5	16.45	15.5	16.4	1.05	6.84	3274216.0	52729984.9	1550
2013-04-20	15.05	15.55	15.0	15.35	0.15	0.99	340126.0	5227609.0	221
2013-04-17	15.4	15.6	14.95	15.2	-0.25	-1.62	460946.0	7025331.9	321
2013-04-16	15.65	15.8	15.2	15.45	-0.4	-2.52	865348.0	13402289.7	534
2013-04-15	16.3	16.3	15.65	15.85	-0.35	-2.16	973060.0	15465129.3	621
2013-04-14	16.0	16.5	15.8	16.2	0.1	0.62	575261.0	9303865.9	351
2013-04-13	16.65	16.69	16.0	16.1	-0.4	-2.42	840350.0	13623844.4	556
2013-04-10	16.65	16.84	16.4	16.5	-0.15	-0.9	458285.0	7607100.0	338
2013-04-09	16.65	17.29	16.55	16.65	0.1	0.6	1043603.0	17736411.5	634
2013-04-08	16.2	16.65	16.05	16.55	0.45	2.8	817573.0	13375537.3	452
2013-04-07	15.95	16.25	15.75	16.1	0.2	1.26	749179.0	11954882.6	402
2013-04-06	16.4	16.4	15.9	15.9	-0.65	-3.93	368923.0	5962346.2	288
2013-04-03	16.99	16.99	16.4	16.55	-0.39	-2.3	612418.0	10198665.8	318
2013-04-02	17.04	17.09	16.84	16.94	-0.1	-0.59	426266.0	7233008.9	246
2013-04-01	17.09	17.29	16.99	17.04	0.0	0.0	239126.0	4093325.4	169
2013-03-31	16.89	17.49	16.89	17.04	0.2	1.19	643719.0	11047622.4	436
2013-03-30	17.19	17.24	16.79	16.84	-0.25	-1.46	480842.0	8202108.7	328
2013-03-27	17.64	17.64	17.09	17.09	-0.45	-2.57	512644.0	8910794.6	369
2013-03-26	17.34	18.04	17.19	17.54	0.25	1.45	1767342.0	31096296.7	886
2013-03-25	17.04	17.49	16.99	17.29	0.1	0.58	697045.0	12046369.5	469
2013-03-24	17.34	17.99	17.14	17.19	-0.15	-0.87	2071827.0	36365116.0	1102
2013-03-23	17.34	17.99	17.19	17.34	-0.05	-0.29	1139446.0	19854180.3	611
2013-03-20	16.4	17.74	16.1	17.39	0.94	5.71	2131865.0	36176277.0	836
2013-03-19	16.5	16.55	16.35	16.45	-0.05	-0.3	499480.0	8194039.2	261
2013-03-18	16.05	16.6	16.05	16.5	0.35	2.17	1329731.0	21813045.8	705
2013-03-17	16.5	16.5	16.15	16.15	-0.15	-0.92	679082.0	11059043.6	388
2013-03-16	15.75	17.14	15.7	16.3	0.7	4.49	2757179.0	45451118.6	1048
2013-03-13	15.35	15.65	15.2	15.6	0.15	0.97	216859.0	3366495.9	165
2013-03-12	16.0	16.3	15.45	15.45	-0.5	-3.13	1355861.0	21572511.1	597
2013-03-11	15.95	16.15	15.85	15.95	0.1	0.63	580078.0	9298465.0	372
2013-03-10	15.65	16.2	15.45	15.85	0.2	1.28	1445590.0	22880538.1	734
2013-03-09	15.0	16.0	14.95	15.65	0.6	3.99	2144651.0	32996959.5	841
2013-03-06	15.05	15.15	14.85	15.05	0.05	0.33	303235.0	4549713.4	219
2013-03-05	15.05	15.3	14.9	15.0	-0.1	-0.66	335569.0	5085516.0	245
2013-03-04	15.0	15.6	14.95	15.1	0.1	0.67	1243449.0	19027209.9	630
2013-03-03	14.8	15.25	14.75	15.0	0.25	1.69	825860.0	12340034.2	414
2013-03-02	14.9	14.95	14.6	14.75	-0.05	-0.34	255371.0	3769119.3	165
2013-02-27	14.6	15.15	14.5	14.8	0.25	1.72	981166.0	14633830.8	546
2013-02-26	14.6	14.8	14.55	14.55	-0.15	-1.02	288445.0	4231899.8	201
2013-02-25	14.3	14.85	14.2	14.7	0.45	3.16	1262183.0	18478467.0	632
2013-02-24	14.35	14.35	14.2	14.25	-0.1	-0.7	185728.0	2653977.3	125
2013-02-23	14.5	14.5	14.35	14.35	-0.1	-0.69	272326.0	3919998.2	136
2013-02-20	14.5	14.6	14.35	14.45	0.05	0.35	290595.0	4193272.2	187
2013-02-19	14.55	14.65	14.3	14.4	-0.2	-1.37	255837.0	3696460.8	183
2013-02-18	14.65	14.65	14.45	14.6	-0.1	-0.68	483271.0	7036502.9	257
2013-02-17	14.75	14.9	14.65	14.7	0.0	0.0	358634.0	5298147.2	197
2013-02-16	14.85	14.9	14.65	14.7	-0.1	-0.68	679724.0	10017397.9	349
2013-02-13	14.55	15.25	14.45	14.8	0.15	1.02	1676763.0	24901331.4	820
2013-02-12	14.65	14.75	14.5	14.65	-0.05	-0.34	373664.0	5454575.0	211
2013-02-11	14.6	14.8	14.6	14.7	0.05	0.34	200654.0	2948367.0	142
2013-02-10	14.55	14.75	14.55	14.65	0.05	0.34	259274.0	3788809.4	155
2013-02-09	14.65	14.9	14.6	14.6	0.0	0.0	488671.0	7197743.4	312
2013-02-06	14.95	15.0	14.6	14.6	-0.3	-2.01	593862.0	8783120.3	338
2013-02-05	14.85	15.15	14.6	14.9	0.05	0.34	865562.0	12820317.3	494
2013-02-04	15.0	15.1	14.85	14.85	-0.25	-1.66	523023.0	7853367.7	321
2013-02-03	15.55	15.55	15.05	15.1	-0.5	-3.21	976533.0	14895959.9	538
2013-02-02	15.7	15.75	15.55	15.6	-0.05	-0.32	314340.0	4928892.3	199
2013-01-30	15.75	15.85	15.5	15.65	-0.1	-0.63	416915.0	6527770.2	282
2013-01-29	15.4	16.0	15.25	15.75	0.35	2.27	944117.0	14873170.4	683
2013-01-28	15.85	15.85	15.4	15.4	-0.4	-2.53	602923.0	9414065.5	365
2013-01-27	16.0	16.5	15.75	15.8	-0.05	-0.32	1320820.0	21318026.5	757
2013-01-26	15.8	16.2	15.6	15.85	0.0	0.0	747536.0	11850354.1	531
2013-01-23	16.5	16.65	15.5	15.85	-0.3	-1.86	2440110.0	39540095.4	1491
2013-01-22	14.75	16.15	14.75	16.15	1.45	9.86	1300884.0	20403100.2	645
2013-01-21	14.85	14.85	14.55	14.7	-0.2	-1.34	238113.0	3502846.5	186
2013-01-20	15.35	15.35	14.9	14.9	-0.45	-2.93	490199.0	7375310.9	287
2013-01-19	15.25	15.55	15.25	15.35	-0.15	-0.97	61222.0	945429.0	63
2013-01-16	15.4	15.7	15.4	15.5	0.0	0.0	118634.0	1841639.0	97
2013-01-15	15.7	15.7	15.35	15.5	-0.2	-1.27	157527.0	2454916.8	108
2013-01-14	15.65	15.95	15.65	15.7	-0.05	-0.32	235121.0	3710430.4	160
2013-01-13	15.9	16.0	15.6	15.75	-0.2	-1.25	285572.0	4503308.7	183
2013-01-12	16.0	16.25	15.85	15.95	-0.05	-0.31	285514.0	4571993.1	218
2013-01-09	16.3	16.5	16.0	16.0	-0.3	-1.84	530287.0	8598300.1	305
2013-01-08	16.55	16.55	16.2	16.3	-0.25	-1.51	351239.0	5769475.9	247
2013-01-07	16.6	16.74	16.15	16.55	0.05	0.3	449225.0	7395036.7	259
2013-01-06	16.84	16.84	16.4	16.5	-0.34	-2.02	255725.0	4236984.6	248
2013-01-05	16.84	17.04	16.79	16.84	-0.05	-0.3	223051.0	3763918.3	167
2013-01-02	16.79	17.24	16.79	16.89	0.15	0.9	441348.0	7483322.6	314
2013-01-01	16.5	17.19	16.3	16.74	0.44	2.7	932136.0	15649566.2	488
2012-12-31	16.3	16.65	16.0	16.3	-0.1	-0.61	583075.0	9474776.3	357
2012-12-30	17.04	17.04	16.25	16.4	-0.59	-3.47	411860.0	6851870.1	309
2012-12-29	17.14	17.39	16.84	16.99	-0.15	-0.88	393174.0	6712958.2	335
2012-12-26	17.14	17.74	17.09	17.14	0.0	0.0	872598.0	15176748.8	628
2012-12-25	17.54	17.89	16.99	17.14	-0.5	-2.83	1068064.0	18651283.9	772
2012-12-24	17.99	18.04	17.59	17.64	-0.4	-2.22	508272.0	9074638.0	370
2012-12-23	18.49	18.99	17.84	18.04	-0.4	-2.17	1380642.0	25492472.8	874
2012-12-22	17.69	18.69	17.69	18.44	0.6	3.36	1814490.0	33240376.6	821
2012-12-19	17.44	18.19	17.44	17.84	0.35	2.0	759300.0	13604771.3	448
2012-12-18	16.94	18.04	16.5	17.49	0.55	3.25	2096545.0	36697197.5	1050
2012-12-17	17.49	18.14	16.84	16.94	-0.9	-5.04	1032180.0	18118531.1	688
2012-12-16	17.24	18.39	16.94	17.84	0.45	2.59	5394614.0	96794292.9	1840
2012-12-15	17.44	17.89	16.6	17.39	0.35	2.05	2945926.0	51198067.7	1414
2012-12-12	15.65	17.04	15.3	17.04	1.54	9.94	5412217.0	90335765.1	621
2012-12-11	15.25	15.85	15.1	15.5	0.0	0.0	948508.0	14829572.5	355
2012-12-10	14.85	15.75	14.6	15.5	0.55	3.68	2991659.0	46273188.2	709
2012-12-09	14.65	15.0	14.3	14.95	0.45	3.1	1585710.0	23514941.2	392
2012-12-08	14.5	14.95	14.4	14.5	0.1	0.69	1784879.0	26087138.9	279
2012-12-05	14.4	14.65	14.3	14.4	-0.1	-0.69	1749187.0	25341030.7	311
2012-12-04	14.05	14.9	13.9	14.5	0.4	2.84	2381292.0	34540185.4	565
2012-12-03	13.8	14.5	13.55	14.1	0.2	1.44	3281476.0	46358616.2	617
2012-12-02	12.7	13.95	12.65	13.9	1.2	9.45	5664357.0	76509745.1	881
2012-12-01	12.4	12.75	12.35	12.7	0.38	3.08	1220532.0	15328649.4	176
2012-11-28	12.22	12.32	12.02	12.32	0.02	0.16	789009.0	9638540.2	116
2012-11-27	12.25	12.37	12.0	12.3	0.4	3.36	425732.0	5169242.5	185
2012-11-26	11.95	12.02	11.72	11.9	-0.1	-0.83	111625.0	1336474.45	47
2012-11-25	12.17	12.17	11.95	12.0	-0.25	-2.04	214546.0	2579965.7	81
2012-11-24	12.25	12.3	12.17	12.25	0.05	0.41	88142.0	1078742.4	50
2012-11-21	12.17	12.27	12.1	12.2	0.03	0.25	131856.0	1604891.15	79
2012-11-20	12.27	12.27	12.17	12.17	-0.08	-0.65	173444.0	2118992.15	54
2012-11-19	12.37	12.4	12.1	12.25	-0.1	-0.81	141706.0	1735666.95	56
2012-11-18	12.45	12.45	12.35	12.35	-0.1	-0.8	92228.0	1141778.0	53
2012-11-17	12.35	12.47	12.35	12.45	-0.05	-0.4	88545.0	1097522.3	36
2012-11-14	12.47	12.55	12.45	12.5	0.0	0.0	68673.0	857619.5	37
2012-11-13	12.47	12.6	12.4	12.5	0.0	0.0	258630.0	3229894.9	78
2012-11-12	12.5	12.5	12.47	12.5	-0.05	-0.4	167502.0	2092838.9	50
2012-11-11	12.6	12.6	12.5	12.55	-0.05	-0.4	222177.0	2790072.3	47
2012-11-10	12.55	12.6	12.55	12.6	-0.05	-0.4	107860.0	1355478.0	55
2012-11-07	12.6	12.65	12.55	12.65	0.05	0.4	238185.0	3005084.6	81
2012-11-06	12.5	12.6	12.5	12.6	0.1	0.8	170127.0	2129496.35	92
2012-11-05	12.45	12.5	12.45	12.5	0.0	0.0	618253.0	7700066.6	127
2012-11-04	12.5	12.5	12.42	12.5	0.0	0.0	345730.0	4306676.75	85
2012-11-03	12.5	12.5	12.47	12.5	-0.05	-0.4	101580.0	1269067.8	41
2012-10-24	12.42	12.55	12.42	12.55	0.05	0.4	75301.0	940527.35	29
2012-10-23	12.47	12.5	12.45	12.5	0.03	0.24	183509.0	2289452.1	52
2012-10-22	12.55	12.55	12.45	12.47	-0.03	-0.24	139848.0	1746205.4	53
2012-10-21	12.5	12.55	12.45	12.5	0.0	0.0	253224.0	3158659.15	43
2012-10-20	12.35	12.5	12.35	12.5	-0.05	-0.4	317045.0	3948174.85	88
2012-10-17	12.32	12.55	12.32	12.55	0.28	2.28	185822.0	2316614.35	71
2012-10-16	12.32	12.32	12.27	12.27	-0.03	-0.24	45340.0	557440.25	44
2012-10-15	12.12	12.3	12.12	12.3	0.1	0.82	86778.0	1065127.7	42
2012-10-14	12.2	12.35	12.2	12.2	-0.1	-0.81	146766.0	1795688.5	65
2012-10-13	12.55	12.55	12.07	12.3	-0.15	-1.2	206440.0	2564673.9	88
2012-10-10	12.55	12.6	12.37	12.45	-0.2	-1.58	406356.0	5060498.4	111
2012-10-09	12.6	12.65	12.55	12.65	0.05	0.4	134290.0	1691489.9	58
2012-10-08	12.8	12.8	12.6	12.6	-0.45	-3.45	354918.0	4497891.9	125
2012-10-07	13.05	13.05	12.9	13.05	0.0	0.0	1629723.0	21048393.3	257
2012-10-06	12.95	13.05	12.9	13.05	0.2	1.56	591237.0	7665056.8	160
2012-10-03	12.75	12.85	12.75	12.85	0.0	0.0	62273.0	795641.2	22
2012-10-02	12.85	12.85	12.75	12.85	0.05	0.39	149545.0	1912729.5	60
2012-10-01	12.65	12.85	12.65	12.8	0.1	0.79	211908.0	2703885.9	75
2012-09-30	12.7	12.75	12.5	12.7	0.0	0.0	265118.0	3340651.5	78
2012-09-29	12.85	12.85	12.55	12.7	-0.05	-0.39	241438.0	3065823.9	121
2012-09-26	12.9	12.9	12.7	12.75	-0.25	-1.92	612638.0	7851341.8	149
2012-09-25	12.9	13.0	12.75	13.0	0.05	0.39	384231.0	4943718.3	142
2012-09-24	13.0	13.1	12.85	12.95	-0.2	-1.52	606268.0	7851253.2	190
2012-09-22	13.1	13.3	13.05	13.15	0.05	0.38	718584.0	9448890.8	168
2012-09-19	13.25	13.3	13.05	13.1	-0.1	-0.76	885051.0	11620454.8	165
2012-09-18	13.45	13.5	13.15	13.2	-0.15	-1.12	980390.0	13004100.2	306
2012-09-17	13.45	13.5	13.3	13.35	-0.1	-0.74	688294.0	9215071.4	198
2012-09-16	13.45	13.55	13.4	13.45	0.05	0.37	962431.0	12961054.5	208
2012-09-15	13.6	13.6	13.4	13.4	-0.1	-0.74	680482.0	9185599.7	214
2012-09-12	14.05	14.05	13.45	13.5	-0.4	-2.88	2165696.0	29381802.2	497
2012-09-11	14.0	14.1	13.8	13.9	-0.1	-0.71	470219.0	6572635.0	76
2012-09-10	14.1	14.1	13.95	14.0	0.0	0.0	341418.0	4779424.7	66
2012-09-09	14.0	14.1	13.95	14.0	0.0	0.0	914676.0	12837970.6	128
2012-09-08	13.7	14.1	13.7	14.0	0.4	2.94	862375.0	12038826.5	111
2012-09-05	13.5	13.65	13.5	13.6	-0.1	-0.73	98656.0	1341135.1	35
2012-09-04	13.75	13.75	13.55	13.7	-0.1	-0.72	505093.0	6863133.1	95
2012-09-03	13.8	13.9	13.65	13.8	0.05	0.36	365510.0	5030816.8	57
2012-09-02	13.85	13.85	13.65	13.75	-0.15	-1.08	197185.0	2708094.5	57
2012-09-01	13.85	13.95	13.8	13.9	0.05	0.36	320044.0	4434131.1	72
2012-08-29	13.85	14.05	13.75	13.85	0.05	0.36	403809.0	5612802.4	99
2012-08-28	13.65	13.85	13.65	13.8	0.0	0.0	346566.0	4776824.4	85
2012-08-27	13.6	13.8	13.6	13.8	0.15	1.1	97917.0	1340265.1	35
2012-08-26	13.6	13.7	13.55	13.65	0.1	0.74	189207.0	2565927.1	55
2012-08-25	13.45	13.7	13.45	13.55	0.2	1.5	1034078.0	14026369.4	128
2012-08-15	13.4	13.45	13.35	13.35	0.05	0.38	160504.0	2146555.7	44
2012-08-14	13.55	13.55	13.3	13.3	-0.25	-1.85	162871.0	2182335.3	63
2012-08-13	13.55	13.65	13.55	13.55	-0.1	-0.73	146588.0	1987501.4	31
2012-08-12	13.65	13.7	13.6	13.65	0.0	0.0	175237.0	2384697.8	41
2012-08-11	13.85	13.85	13.65	13.65	-0.15	-1.09	88451.0	1216155.1	41
2012-08-08	13.65	13.8	13.65	13.8	0.1	0.73	217191.0	2972449.6	58
2012-08-07	13.1	13.7	13.1	13.7	0.15	1.11	937653.0	12530563.9	208
2012-08-06	13.65	13.65	13.5	13.55	-0.05	-0.37	143853.0	1945259.3	64
2012-08-05	13.7	13.7	13.6	13.6	-0.15	-1.09	148130.0	2019740.1	64
2012-08-04	13.65	13.85	13.6	13.75	0.05	0.36	285860.0	3923029.1	131
2012-08-01	13.5	13.75	13.5	13.7	0.2	1.48	216981.0	2947868.8	57
2012-07-31	13.35	13.5	13.35	13.5	0.05	0.37	304001.0	4091776.5	90
2012-07-30	13.6	13.6	13.35	13.45	0.05	0.37	317233.0	4256007.5	51
2012-07-29	13.45	13.5	13.2	13.4	0.1	0.75	215509.0	2880760.1	69
2012-07-28	13.2	13.45	13.2	13.3	0.05	0.38	72124.0	963057.3	51
2012-07-25	13.2	13.3	13.2	13.25	-0.15	-1.12	311529.0	4126505.2	32
2012-07-24	13.2	13.4	13.1	13.4	0.15	1.13	96545.0	1271084.1	46
2012-07-23	13.25	13.5	13.25	13.25	-0.25	-1.85	43565.0	580364.3	26
2012-07-22	13.2	13.5	13.2	13.5	0.3	2.27	119136.0	1579374.7	56
2012-07-21	13.2	13.25	13.2	13.2	-0.05	-0.38	139880.0	1847117.6	57
2012-07-18	13.25	13.25	13.15	13.25	0.1	0.76	62339.0	822411.8	53
2012-07-17	13.1	13.2	13.0	13.15	-0.15	-1.13	230507.0	3024985.0	69
2012-07-16	13.35	13.45	13.1	13.3	-0.1	-0.75	282207.0	3755792.6	92
2012-07-15	13.3	13.5	13.25	13.4	-0.05	-0.37	298846.0	4001901.2	57
2012-07-14	13.1	13.45	13.05	13.45	0.3	2.28	158171.0	2096896.1	90
2012-07-11	13.3	13.3	13.15	13.15	-0.2	-1.5	41074.0	543379.8	35
2012-07-10	13.35	13.4	13.2	13.35	0.0	0.0	67408.0	898204.0	45
2012-07-09	13.4	13.4	13.3	13.35	-0.15	-1.11	124105.0	1657744.5	38
2012-07-08	13.5	13.65	13.4	13.5	0.0	0.0	259926.0	3511595.8	67
2012-07-07	13.4	13.6	13.35	13.5	-0.05	-0.37	272364.0	3673059.3	83
2012-07-04	13.5	13.55	13.35	13.55	-0.05	-0.37	420426.0	5671446.5	130
2012-07-03	13.5	13.7	13.45	13.6	0.15	1.12	1658201.0	22506318.2	428
2012-07-02	12.55	13.55	12.55	13.45	0.9	7.17	1598870.0	20965149.5	423
2012-07-01	12.5	12.55	12.42	12.55	0.08	0.64	75075.0	938698.45	48
2012-06-30	12.55	12.6	12.4	12.47	0.07	0.56	130807.0	1631369.65	67
2012-06-27	12.6	12.6	12.25	12.4	-0.3	-2.36	150683.0	1870067.65	74
2012-06-26	12.7	12.7	12.65	12.7	0.0	0.0	67724.0	858996.9	30
2012-06-25	12.55	12.75	12.55	12.7	-0.05	-0.39	96347.0	1218982.9	49
2012-06-24	12.75	12.85	12.55	12.75	-0.1	-0.78	177003.0	2245928.5	83
2012-06-23	12.75	12.9	12.75	12.85	0.05	0.39	47342.0	606119.3	39
2012-06-20	13.0	13.0	12.75	12.8	-0.2	-1.54	275431.0	3538754.9	132
2012-06-19	12.65	13.0	12.65	13.0	0.35	2.77	491535.0	6276616.3	182
2012-06-18	12.7	12.75	12.55	12.65	0.0	0.0	267986.0	3388217.6	124
2012-06-17	12.5	12.7	12.45	12.65	0.15	1.2	148743.0	1870330.7	86
2012-06-16	12.55	12.65	12.35	12.5	0.0	0.0	201805.0	2529227.35	96
2012-06-13	12.5	12.5	12.35	12.5	0.05	0.4	258105.0	3206141.15	92
2012-06-12	12.47	12.47	12.32	12.45	-0.15	-1.19	307262.0	3807634.3	104
2012-06-11	12.65	12.8	12.5	12.6	0.05	0.4	370421.0	4684157.6	98
2012-06-10	12.37	12.55	12.3	12.55	0.18	1.46	358107.0	4461926.45	76
2012-06-09	12.7	12.75	12.32	12.37	-0.23	-1.83	392022.0	4889216.05	132
2012-06-06	12.85	12.9	12.35	12.6	-0.25	-1.95	824999.0	10428565.5	177
2012-06-05	13.1	13.15	12.7	12.85	-0.15	-1.15	519902.0	6716381.2	168
2012-06-04	13.0	13.35	13.0	13.0	0.15	1.17	522713.0	6844063.2	262
2012-06-03	13.0	13.0	12.7	12.85	0.05	0.39	365492.0	4677129.4	78
2012-06-02	12.9	13.15	12.75	12.8	-0.65	-4.83	324381.0	4198601.1	94
2012-05-30	13.5	13.5	13.25	13.45	-0.1	-0.74	512394.0	6856916.6	120
2012-05-29	13.55	13.55	13.45	13.55	0.0	0.0	422977.0	5710767.2	99
2012-05-28	13.65	13.65	13.5	13.55	0.0	0.0	671950.0	9096798.6	114
2012-05-27	13.75	13.75	13.5	13.55	-0.15	-1.09	493818.0	6684097.0	135
2012-05-26	13.7	13.95	13.65	13.7	0.05	0.37	271367.0	3731217.7	101
2012-05-23	13.9	13.9	13.65	13.65	-0.25	-1.8	383367.0	5279182.5	98
2012-05-22	13.85	14.05	13.85	13.9	0.15	1.09	596897.0	8318414.3	165
2012-05-21	13.65	13.85	13.65	13.75	0.15	1.1	324633.0	4457871.0	94
2012-05-20	13.8	13.8	13.55	13.6	-0.1	-0.73	341805.0	4679220.3	89
2012-05-19	13.6	13.8	13.5	13.7	-0.05	-0.36	325828.0	4435551.5	112
2012-05-16	13.65	13.75	13.6	13.75	0.0	0.0	266290.0	3633039.6	68
2012-05-15	13.55	13.9	13.55	13.75	0.15	1.1	311539.0	4282579.7	126
2012-05-14	13.7	13.7	13.45	13.6	-0.25	-1.81	662593.0	9021985.0	148
2012-05-13	13.75	13.9	13.55	13.85	0.1	0.73	559332.0	7677453.2	189
2012-05-12	13.55	13.75	13.25	13.75	0.15	1.1	612964.0	8300350.1	173
2012-05-09	14.0	14.2	13.55	13.6	-0.55	-3.89	1485666.0	20640121.6	370
2012-05-08	14.1	14.2	13.95	14.15	0.1	0.71	849421.0	11951879.1	220
2012-05-07	13.65	14.15	13.65	14.05	0.25	1.81	1780572.0	24422523.15	396
2012-05-06	13.8	13.85	13.65	13.8	0.0	0.0	1045107.0	14384165.4	217
2012-05-05	13.5	13.8	13.35	13.8	0.0	0.0	1162033.0	15768805.2	308
2012-05-02	13.6	14.2	13.6	13.8	0.25	1.85	4866614.0	67926819.3	1011
2012-05-01	13.5	13.65	13.45	13.55	0.0	0.0	1041420.0	14111681.2	247
2012-04-30	13.4	13.55	13.35	13.55	0.15	1.12	818327.0	10976119.9	209
2012-04-29	13.55	13.55	13.35	13.4	-0.1	-0.74	1156327.0	15540317.9	232
2012-04-28	13.45	13.65	13.4	13.5	0.2	1.5	1269967.0	17083342.6	299
2012-04-25	13.3	13.45	13.25	13.3	-0.05	-0.37	1211325.0	16163900.5	341
2012-04-24	13.45	13.5	13.25	13.35	-0.05	-0.37	902891.0	12050344.6	215
2012-04-23	13.35	13.45	13.3	13.4	-0.1	-0.74	1417113.0	18960807.3	274
2012-04-22	13.5	13.55	13.4	13.5	0.05	0.37	2346764.0	31591530.2	436
2012-04-21	13.4	13.55	13.4	13.45	0.15	1.13	1141918.0	15363100.6	285
2012-04-18	13.6	13.6	13.25	13.3	-0.3	-2.21	2168690.0	29035300.5	436
2012-04-17	13.15	13.8	13.15	13.6	0.4	3.03	2031895.0	27413733.0	508
2012-04-16	13.15	13.45	13.0	13.2	-0.1	-0.75	1136615.0	14973456.3	374
2012-04-15	13.65	13.85	13.25	13.3	-0.55	-3.97	1553810.0	21068847.4	492
2012-04-14	13.55	14.2	13.45	13.85	0.3	2.21	2743865.0	37839368.2	804
2012-04-11	13.5	13.65	13.1	13.55	-0.05	-0.37	1506440.0	20275409.7	456
2012-04-10	13.9	14.1	13.45	13.6	-0.25	-1.81	2130335.0	29497178.6	661
2012-04-09	13.9	13.95	13.65	13.85	-0.15	-1.07	1938447.0	26715139.1	611
2012-04-08	14.75	14.8	13.35	14.0	-0.7	-4.76	3575722.0	50845628.7	1185
2012-04-07	14.6	14.75	14.35	14.7	0.05	0.34	2582449.0	37579171.6	783
2012-04-04	14.4	14.65	14.25	14.65	0.2	1.38	1697501.0	24562917.1	506
2012-04-03	14.55	14.55	14.35	14.45	-0.05	-0.34	1231531.0	17778363.0	352
2012-04-02	14.7	14.8	14.4	14.5	-0.35	-2.36	1604219.0	23349643.4	480
2012-04-01	14.85	14.95	14.75	14.85	-0.05	-0.34	1179552.0	17497827.0	277
2012-03-31	15.0	15.05	14.8	14.9	-0.1	-0.67	1231159.0	18359080.5	319
2012-03-28	14.85	15.1	14.7	15.0	0.05	0.33	1166344.0	17361782.9	351
2012-03-27	15.0	15.1	14.8	14.95	0.0	0.0	1311501.0	19601882.3	353
2012-03-26	15.1	15.25	14.95	14.95	-0.15	-0.99	2610835.0	39289513.3	731
2012-03-25	15.45	15.55	15.0	15.1	-0.3	-1.95	3435598.0	52402331.1	835
2012-03-24	15.1	15.55	15.0	15.4	0.4	2.67	3220634.0	49362308.5	799
2012-03-21	15.0	15.3	14.85	15.0	0.0	0.0	1717161.0	25874049.9	534
2012-03-20	15.15	15.15	14.8	15.0	-0.15	-0.99	1335909.0	19974092.8	447
2012-03-19	15.45	15.45	15.1	15.15	-0.25	-1.62	3285395.0	50039697.8	846
[truncated: 2,768 more rows]
