# Supplementary material for: Effective short-term forecasts of Saudi stock price trends using technical indicators and large-scale multivariate time series
Source: PeerJ Comput Sci. 2023 Jan 6;9:e1205. doi: 10.7717/peerj-cs.1205 (PMC10280263; doi:10.7717/peerj-cs.1205)
Supplement: Supplemental Information 3 [file peerj-cs-09-1205-s003.zip › TASI Dataset 2021/MUSHARAKA REIT_4335.csv]

date	open	high	low	close	change	change_percent	volume_traded	value_traded_SAR	number_trades
2020-03-19	8.17	8.23	8.15	8.15	-0.05	-0.61	977664.0	7981257.65	352
2020-03-18	8.2	8.22	8.15	8.2	0.0	0.0	222308.0	1822031.02	256
2020-03-17	8.32	8.42	8.15	8.2	-0.18	-2.15	438264.0	3627026.25	367
2020-03-16	8.38	8.5	8.32	8.38	-0.12	-1.41	283687.0	2387894.91	294
2020-03-15	8.43	8.62	8.43	8.5	-0.19	-2.19	137000.0	1167956.93	179
2020-03-12	8.7	8.77	8.46	8.69	-0.19	-2.14	201140.0	1733447.82	196
2020-03-11	8.9	8.95	8.82	8.88	-0.01	-0.11	458067.0	4076122.29	206
2020-03-10	8.69	8.9	8.66	8.89	0.31	3.61	243506.0	2135859.61	325
2020-03-09	8.79	8.8	8.41	8.58	-0.44	-4.88	657692.0	5642976.52	332
2020-03-08	9.02	9.02	8.8	9.02	-0.28	-3.01	313447.0	2798339.11	339
2020-03-05	9.25	9.37	9.23	9.3	0.05	0.54	203593.0	1896853.1	271
2020-03-04	9.15	9.25	9.15	9.25	0.05	0.54	83237.0	766621.99	103
2020-03-03	9.12	9.2	9.11	9.2	0.08	0.88	252421.0	2302420.13	116
2020-03-02	9.11	9.17	9.05	9.12	0.1	1.11	214684.0	1952628.68	159
2020-03-01	9.16	9.16	9.02	9.02	-0.16	-1.74	300395.0	2733178.98	269
2020-02-27	9.2	9.2	9.15	9.18	-0.02	-0.22	276836.0	2538058.49	111
2020-02-26	9.2	9.23	9.17	9.2	-0.06	-0.65	152180.0	1399825.71	116
2020-02-25	9.22	9.28	9.15	9.26	0.02	0.22	217116.0	2005804.25	162
2020-02-24	9.19	9.25	9.18	9.24	0.03	0.33	741708.0	6842111.45	207
2020-02-23	9.22	9.22	9.21	9.21	0.01	0.11	24517.0	225956.39	49
2020-02-20	9.22	9.3	9.2	9.2	-0.03	-0.33	446642.0	4119811.19	265
2020-02-19	9.22	9.23	9.22	9.23	0.01	0.11	44896.0	414301.49	99
2020-02-18	9.17	9.22	9.16	9.22	0.04	0.44	71977.0	661003.17	86
2020-02-17	9.18	9.18	9.16	9.18	0.01	0.11	123453.0	1132701.04	52
2020-02-16	9.15	9.17	9.12	9.17	0.0	0.0	347271.0	3179579.48	110
2020-02-13	9.18	9.19	9.17	9.17	-0.01	-0.11	110600.0	1015899.26	104
2020-02-12	9.11	9.18	9.11	9.18	0.08	0.88	185712.0	1697906.76	141
2020-02-11	9.15	9.16	9.1	9.1	-0.07	-0.76	234777.0	2147013.51	225
2020-02-10	9.14	9.22	9.09	9.17	0.03	0.33	222840.0	2042467.79	236
2020-02-09	9.24	9.24	9.0	9.14	-0.1	-1.08	141903.0	1296861.17	200
2020-02-06	9.15	9.31	9.05	9.24	0.04	0.43	710554.0	6481624.34	457
2020-02-05	9.2	9.2	9.12	9.2	0.04	0.44	146508.0	1342599.94	176
2020-02-04	9.2	9.2	9.16	9.16	-0.09	-0.97	148830.0	1367260.35	219
2020-02-03	9.12	9.25	9.12	9.25	0.14	1.54	298511.0	2742081.67	346
2020-02-02	9.19	9.19	9.1	9.11	0.02	0.22	271160.0	2478222.75	243
2020-01-30	9.13	9.14	9.09	9.09	-0.07	-0.76	187956.0	1712724.1	290
2020-01-29	9.2	9.2	9.1	9.16	-0.03	-0.33	826874.0	7564719.97	471
2020-01-28	9.28	9.28	9.19	9.19	-0.01	-0.11	1053512.0	9134055.71	231
2020-01-27	9.25	9.27	9.19	9.2	-0.01	-0.11	305170.0	2811592.08	255
2020-01-26	9.25	9.25	9.2	9.21	-0.03	-0.32	934448.0	8640204.84	205
2020-01-23	9.25	9.27	9.24	9.24	-0.01	-0.11	240759.0	2227635.03	261
2020-01-22	9.25	9.26	9.25	9.25	-0.01	-0.11	77900.0	720822.33	87
2020-01-21	9.29	9.29	9.22	9.26	-0.04	-0.43	247676.0	2292215.73	383
2020-01-20	9.28	9.3	9.2	9.3	0.0	0.0	234202.0	2169209.37	381
2020-01-19	9.31	9.31	9.3	9.3	0.0	0.0	77685.0	722564.47	116
2020-01-16	9.27	9.3	9.25	9.3	0.01	0.11	127483.0	1182099.94	119
2020-01-15	9.31	9.33	9.25	9.29	-0.01	-0.11	249924.0	2322035.61	317
2020-01-14	9.4	9.4	9.28	9.3	-0.13	-1.38	284029.0	2645944.34	322
2020-01-13	9.42	9.55	9.4	9.43	0.02	0.21	358636.0	3387410.98	326
2020-01-12	9.25	9.41	9.25	9.41	0.19	2.06	130537.0	1221207.89	241
2020-01-09	9.05	9.22	9.01	9.22	0.22	2.44	248787.0	2279645.73	321
2020-01-08	9.21	9.21	9.0	9.0	-0.4	-4.26	737364.0	6716295.32	868
2020-01-07	9.48	9.55	9.4	9.4	0.02	0.21	161805.0	1530106.18	238
2020-01-06	9.2	9.44	9.2	9.38	-0.26	-2.7	497155.0	4635077.25	487
2020-01-05	9.66	9.66	9.51	9.64	-0.02	-0.21	757839.0	7260032.19	574
2020-01-02	9.58	9.82	9.58	9.66	0.18	1.9	1392787.0	13519212.95	777
2020-01-01	9.53	9.53	9.48	9.48	-0.01	-0.11	164555.0	1562008.48	89
2019-12-31	9.5	9.55	9.49	9.49	0.0	0.0	281728.0	2679527.31	144
2019-12-30	9.46	9.53	9.46	9.49	0.04	0.42	149679.0	1422207.8	202
2019-12-29	9.45	9.53	9.45	9.45	0.05	0.53	109917.0	1041785.19	172
2019-12-26	9.37	9.44	9.37	9.4	0.02	0.21	143061.0	1342852.78	258
2019-12-25	9.4	9.45	9.35	9.38	-0.03	-0.32	513402.0	4834419.09	178
2019-12-24	9.4	9.47	9.4	9.41	0.01	0.11	216057.0	2036394.99	184
2019-12-23	9.1	9.47	9.1	9.4	0.37	4.1	769266.0	7151864.34	345
2019-12-22	9.21	9.21	9.03	9.03	-0.03	-0.33	195016.0	1781909.09	181
2019-12-19	9.03	9.3	9.02	9.06	0.04	0.44	770116.0	7019440.08	383
2019-12-18	8.83	9.15	8.83	9.02	0.22	2.5	1084295.0	9762882.45	511
2019-12-17	8.76	8.82	8.76	8.8	0.01	0.11	289599.0	2552608.31	233
2019-12-16	8.75	8.81	8.73	8.79	0.07	0.8	296776.0	2606518.46	313
2019-12-15	8.67	8.75	8.67	8.72	0.06	0.69	592200.0	5158541.71	271
2019-12-12	8.66	8.66	8.59	8.66	0.01	0.12	276942.0	2389420.96	154
2019-12-11	8.5	8.65	8.5	8.65	0.18	2.13	273490.0	2338309.61	161
2019-12-10	8.51	8.51	8.46	8.47	0.01	0.12	131194.0	1113069.08	74
2019-12-09	8.4	8.55	8.4	8.46	0.06	0.71	286047.0	2423177.0	173
2019-12-08	8.39	8.4	8.38	8.4	0.01	0.12	227833.0	1911998.92	261
2019-12-05	8.35	8.4	8.35	8.39	0.04	0.48	156725.0	1314177.58	187
2019-12-04	8.35	8.35	8.35	8.35	0.0	0.0	28150.0	235299.8	49
2019-12-03	8.36	8.4	8.35	8.35	-0.03	-0.36	481504.0	4025928.48	195
2019-12-02	8.41	8.41	8.35	8.38	0.01	0.12	121899.0	1021375.61	69
2019-12-01	8.39	8.4	8.37	8.37	-0.01	-0.12	41822.0	350720.59	37
2019-11-28	8.42	8.42	8.36	8.38	0.0	0.0	241746.0	2030235.18	107
2019-11-27	8.38	8.38	8.34	8.38	0.03	0.36	140388.0	1173559.72	82
2019-11-26	8.36	8.36	8.34	8.35	-0.02	-0.24	108180.0	903119.3	75
2019-11-25	8.36	8.4	8.36	8.37	0.02	0.24	304366.0	2553153.48	70
2019-11-24	8.38	8.39	8.35	8.35	-0.03	-0.36	177185.0	1481792.09	109
2019-11-21	8.4	8.4	8.36	8.38	0.05	0.6	139818.0	1171521.61	100
2019-11-20	8.3	8.34	8.3	8.33	0.03	0.36	86670.0	720626.18	75
2019-11-19	8.33	8.33	8.28	8.3	0.02	0.24	143802.0	1192408.17	77
2019-11-18	8.34	8.34	8.26	8.28	-0.07	-0.84	201960.0	1672844.29	178
2019-11-17	8.27	8.37	8.24	8.35	0.05	0.6	121639.0	1008141.69	109
2019-11-14	8.29	8.3	8.29	8.3	0.02	0.24	38317.0	317680.04	71
2019-11-13	8.26	8.28	8.25	8.28	0.0	0.0	137484.0	1136192.52	114
2019-11-12	8.24	8.3	8.24	8.28	-0.01	-0.12	86959.0	719521.92	51
2019-11-11	8.27	8.29	8.25	8.29	0.0	0.0	184890.0	1527024.79	140
2019-11-10	8.27	8.29	8.27	8.29	0.04	0.48	133453.0	1103995.37	70
2019-11-07	8.28	8.36	8.23	8.25	-0.02	-0.24	520176.0	4296973.02	215
2019-11-06	8.24	8.27	8.23	8.27	-0.01	-0.12	62483.0	515484.67	77
2019-11-05	8.3	8.3	8.26	8.28	0.04	0.49	29402.0	243293.92	53
2019-11-04	8.22	8.24	8.22	8.24	0.01	0.12	101431.0	834556.03	63
2019-11-03	8.23	8.24	8.23	8.23	-0.02	-0.24	60905.0	501840.64	77
2019-10-31	8.28	8.29	8.24	8.25	-0.05	-0.6	227887.0	1881512.67	70
2019-10-30	8.3	8.32	8.27	8.3	-0.02	-0.24	183158.0	1518621.55	95
2019-10-29	8.35	8.35	8.29	8.32	-0.02	-0.24	304258.0	2528650.63	164
2019-10-28	8.35	8.35	8.33	8.34	0.01	0.12	102802.0	857559.59	71
2019-10-27	8.35	8.35	8.33	8.33	-0.02	-0.24	205545.0	1715774.14	94
2019-10-24	8.32	8.35	8.3	8.35	0.06	0.72	264484.0	2203839.4	143
2019-10-23	8.3	8.31	8.28	8.29	-0.01	-0.12	503258.0	4172874.85	89
2019-10-22	8.24	8.3	8.24	8.3	0.06	0.73	357803.0	2959092.01	118
2019-10-21	8.26	8.26	8.23	8.24	-0.01	-0.12	210939.0	1737955.08	100
2019-10-20	8.24	8.25	8.24	8.25	0.01	0.12	42121.0	347354.98	58
2019-10-17	8.23	8.25	8.22	8.24	0.0	0.0	106563.0	877106.97	70
2019-10-16	8.23	8.24	8.22	8.24	0.02	0.24	109764.0	903128.95	81
2019-10-15	8.24	8.27	8.22	8.22	-0.05	-0.6	213340.0	1760471.12	81
2019-10-14	8.25	8.27	8.23	8.27	0.03	0.36	167538.0	1382227.79	102
2019-10-13	8.25	8.25	8.24	8.24	0.0	0.0	70942.0	585199.06	57
2019-10-10	8.24	8.3	8.24	8.24	-0.01	-0.12	442699.0	3659817.5	2133
2019-10-09	8.25	8.25	8.25	8.25	0.0	0.0	78174.0	645427.55	85
2019-10-08	8.26	8.26	8.24	8.25	-0.01	-0.12	152957.0	1261984.5	59
2019-10-07	8.25	8.29	8.25	8.26	0.01	0.12	100486.0	830761.17	88
2019-10-06	8.24	8.3	8.24	8.25	0.03	0.36	517613.0	4278986.16	141
2019-10-03	8.23	8.23	8.22	8.22	-0.01	-0.12	73186.0	601710.89	41
2019-10-02	8.25	8.25	8.23	8.23	-0.02	-0.24	23456.0	193215.58	43
2019-10-01	8.25	8.25	8.23	8.25	-0.01	-0.12	62354.0	514331.79	84
2019-09-30	8.21	8.26	8.21	8.26	0.06	0.73	88325.0	726285.83	83
2019-09-29	8.24	8.25	8.2	8.2	-0.04	-0.49	42493.0	350143.81	49
2019-09-26	8.23	8.24	8.19	8.24	0.04	0.49	149253.0	1225455.4	78
2019-09-25	8.25	8.28	8.2	8.2	-0.05	-0.61	84336.0	695829.35	49
2019-09-24	8.25	8.27	8.25	8.25	0.01	0.12	107984.0	891536.42	52
2019-09-22	8.19	8.24	8.18	8.24	0.0	0.0	61104.0	502182.7	55
2019-09-19	8.15	8.24	8.14	8.24	0.08	0.98	217569.0	1784512.16	131
2019-09-18	8.24	8.24	8.15	8.16	0.0	0.0	145771.0	1190421.36	75
2019-09-17	8.2	8.2	8.16	8.16	-0.01	-0.12	101557.0	830226.5	54
2019-09-16	8.19	8.2	8.17	8.17	-0.01	-0.12	267265.0	2186029.66	88
2019-09-15	8.23	8.25	8.17	8.18	-0.12	-1.45	216880.0	1779478.11	181
2019-09-12	8.31	8.34	8.3	8.3	-0.01	-0.12	67003.0	556532.9	36
2019-09-11	8.32	8.33	8.3	8.31	0.0	0.0	139498.0	1159477.0	103
2019-09-10	8.3	8.31	8.29	8.31	0.03	0.36	118321.0	981430.26	100
2019-09-09	8.29	8.29	8.28	8.28	0.01	0.12	32014.0	265189.55	43
2019-09-08	8.28	8.29	8.27	8.27	0.02	0.24	23563.0	195031.36	41
2019-09-05	8.33	8.33	8.2	8.25	-0.05	-0.6	122883.0	1019280.47	77
2019-09-04	8.2	8.3	8.2	8.3	0.1	1.22	210425.0	1737208.41	98
2019-09-03	8.15	8.2	8.15	8.2	0.05	0.61	334952.0	2746007.1	78
2019-09-02	8.15	8.15	8.1	8.15	0.02	0.25	210381.0	1711791.71	82
2019-09-01	8.14	8.14	8.1	8.13	0.01	0.12	92029.0	747831.91	70
2019-08-29	8.14	8.14	8.08	8.12	0.01	0.12	139236.0	1128417.96	87
2019-08-28	8.13	8.14	8.11	8.11	-0.04	-0.49	190679.0	1548240.75	121
2019-08-27	8.15	8.15	8.11	8.15	0.04	0.49	75844.0	617173.07	54
2019-08-26	8.11	8.14	8.1	8.11	-0.04	-0.49	219249.0	1780363.26	146
2019-08-25	8.23	8.26	8.15	8.15	-0.17	-2.04	91827.0	751790.0	99
2019-08-22	8.3	8.34	8.28	8.32	0.02	0.24	127788.0	1063158.97	84
2019-08-21	8.26	8.32	8.26	8.3	0.0	0.0	151457.0	1254789.42	77
2019-08-20	8.24	8.3	8.24	8.3	0.06	0.73	241358.0	1996904.79	117
2019-08-19	8.13	8.24	8.13	8.24	0.13	1.6	222122.0	1818736.23	99
2019-08-18	8.1	8.12	8.1	8.11	0.03	0.37	131667.0	1067492.7	97
2019-08-08	8.13	8.13	8.08	8.08	-0.05	-0.62	79783.0	646760.17	85
2019-08-07	8.1	8.13	8.1	8.13	0.04	0.49	51018.0	414138.25	57
2019-08-06	8.07	8.09	8.06	8.09	0.03	0.37	1086258.0	8760556.36	101
2019-08-05	8.08	8.08	8.06	8.06	0.0	0.0	49963.0	403216.6	67
2019-08-04	8.07	8.1	8.06	8.06	0.01	0.12	131405.0	1061234.6	102
2019-08-01	8.14	8.14	8.05	8.05	-0.09	-1.11	151682.0	1226518.07	147
2019-07-31	8.16	8.16	8.13	8.14	-0.01	-0.12	161285.0	1313471.71	95
2019-07-30	8.1	8.15	8.1	8.15	0.08	0.99	142571.0	1158590.9	114
2019-07-29	8.1	8.1	8.07	8.07	-0.03	-0.37	77425.0	625918.43	95
2019-07-28	8.08	8.1	8.07	8.1	0.03	0.37	105867.0	856800.16	103
2019-07-25	8.06	8.07	8.04	8.07	0.04	0.5	99158.0	799016.4	105
2019-07-24	8.05	8.05	8.02	8.03	0.01	0.12	164254.0	1318452.5	69
2019-07-23	8.05	8.05	8.02	8.02	-0.04	-0.5	271826.0	2183452.42	116
2019-07-22	8.1	8.1	8.05	8.06	-0.02	-0.25	170154.0	1372844.71	138
2019-07-21	8.12	8.12	8.05	8.08	-0.04	-0.49	254658.0	2058163.12	148
2019-07-18	8.15	8.15	8.11	8.12	-0.03	-0.37	93105.0	756594.74	117
2019-07-17	8.14	8.15	8.14	8.15	0.0	0.0	41723.0	339858.43	55
2019-07-16	8.14	8.15	8.14	8.15	0.03	0.37	100536.0	819137.67	117
2019-07-15	8.15	8.15	8.1	8.12	-0.01	-0.12	94400.0	766900.1	60
2019-07-14	8.17	8.17	8.12	8.13	0.01	0.12	21960.0	178758.05	45
2019-07-11	8.15	8.16	8.12	8.12	-0.04	-0.49	61338.0	499138.76	63
2019-07-10	8.15	8.17	8.14	8.16	0.01	0.12	115221.0	939460.53	81
2019-07-09	8.17	8.17	8.14	8.15	-0.02	-0.24	177396.0	1446195.31	54
2019-07-08	8.13	8.17	8.13	8.17	0.04	0.49	312811.0	2552263.26	100
2019-07-07	8.15	8.15	8.12	8.13	0.03	0.37	177791.0	1447150.33	121
2019-07-04	8.1	8.14	8.08	8.1	0.0	0.0	218480.0	1769496.57	94
2019-07-03	8.11	8.13	8.1	8.1	-0.01	-0.12	175965.0	1427584.56	124
2019-07-02	8.09	8.13	8.05	8.11	0.0	0.0	322599.0	2609783.3	172
2019-07-01	8.08	8.12	8.08	8.11	-0.02	-0.25	122928.0	996699.72	136
2019-06-30	7.93	8.15	7.93	8.13	-0.22	-2.63	714222.0	5778038.06	491
2019-06-27	8.35	8.37	8.35	8.35	0.01	0.12	897937.0	7501508.58	338
2019-06-26	8.34	8.36	8.3	8.34	-0.02	-0.24	761712.0	6352825.08	235
2019-06-25	8.3	8.37	8.27	8.36	0.02	0.24	542623.0	4522507.14	304
2019-06-24	8.3	8.34	8.23	8.34	0.05	0.6	480176.0	3968532.55	265
2019-06-23	8.22	8.35	8.22	8.29	0.24	2.98	938584.0	7785497.83	637
2019-06-20	8.04	8.05	8.03	8.05	0.0	0.0	75772.0	609662.06	51
2019-06-19	8.04	8.06	8.03	8.05	-0.01	-0.12	91562.0	736240.87	63
2019-06-18	8.06	8.06	8.04	8.06	0.03	0.37	68741.0	553538.28	48
2019-06-17	8.02	8.05	7.99	8.03	-0.03	-0.37	36362.0	291400.29	29
2019-06-16	8.01	8.06	8.01	8.06	0.05	0.62	108226.0	870243.33	84
2019-06-13	8.1	8.1	8.0	8.01	-0.09	-1.11	491934.0	3945700.26	146
2019-06-12	8.1	8.12	8.09	8.1	-0.03	-0.37	224268.0	1819278.99	100
2019-06-11	8.12	8.14	8.08	8.13	-0.01	-0.12	216104.0	1751507.46	137
2019-06-10	8.02	8.14	8.02	8.14	0.14	1.75	99132.0	801824.32	85
2019-06-09	7.96	8.01	7.96	8.0	0.03	0.38	132836.0	1061856.43	97
2019-05-30	7.96	7.97	7.96	7.97	0.0	0.0	30420.0	242363.44	39
2019-05-29	7.9	7.97	7.9	7.97	0.04	0.5	31310.0	248599.08	45
2019-05-28	7.93	7.94	7.93	7.93	0.0	0.0	27470.0	218032.13	60
2019-05-27	7.93	7.93	7.93	7.93	-0.02	-0.25	36933.0	293151.03	48
2019-05-26	7.99	7.99	7.95	7.95	0.02	0.25	62130.0	495067.29	55
2019-05-23	7.96	7.96	7.93	7.93	-0.03	-0.38	55726.0	443015.44	40
2019-05-22	7.9	7.96	7.9	7.96	0.05	0.63	58322.0	462700.1	47
2019-05-21	7.91	7.91	7.91	7.91	0.03	0.38	16285.0	128749.39	32
2019-05-20	7.8	7.89	7.8	7.88	0.0	0.0	58978.0	463507.09	37
2019-05-19	7.85	7.89	7.85	7.88	0.02	0.25	101292.0	796144.04	75
2019-05-16	7.8	7.86	7.79	7.86	0.0	0.0	194785.0	1522068.15	134
2019-05-15	7.66	7.95	7.66	7.86	0.27	3.56	286506.0	2236873.32	193
2019-05-14	7.9	7.99	7.5	7.59	-0.36	-4.53	878534.0	6681429.11	313
2019-05-13	7.99	8.0	7.95	7.95	-0.06	-0.75	138461.0	1104421.01	140
2019-05-12	8.01	8.07	8.0	8.01	-0.04	-0.5	231917.0	1859199.92	134
2019-05-09	8.05	8.06	8.05	8.05	-0.01	-0.12	95419.0	768125.22	61
2019-05-08	8.05	8.06	8.05	8.06	0.06	0.75	24809.0	199509.87	48
2019-05-07	8.0	8.03	7.99	8.0	0.0	0.0	138928.0	1112143.26	76
2019-05-06	8.03	8.03	7.98	8.0	-0.03	-0.37	180587.0	1445089.71	92
2019-05-05	8.02	8.05	8.02	8.03	-0.01	-0.12	56159.0	451613.6	49
2019-05-02	8.05	8.05	8.04	8.04	0.02	0.25	63267.0	508778.32	57
2019-05-01	8.03	8.05	8.0	8.02	-0.02	-0.25	176623.0	1418081.18	54
2019-04-30	8.02	8.04	8.0	8.04	0.04	0.5	120606.0	967211.73	77
2019-04-29	8.0	8.0	8.0	8.0	-0.02	-0.25	71485.0	571950.14	75
2019-04-28	8.04	8.06	8.02	8.02	-0.02	-0.25	78955.0	634985.23	70
2019-04-25	7.99	8.04	7.99	8.04	0.05	0.63	164474.0	1318182.26	63
2019-04-24	7.95	8.01	7.95	7.99	-0.02	-0.25	137891.0	1100047.33	73
2019-04-23	7.98	8.02	7.9	8.01	0.01	0.13	343763.0	2738163.21	125
2019-04-22	8.0	8.0	8.0	8.0	0.0	0.0	89167.0	713362.89	47
2019-04-21	8.0	8.02	7.99	8.0	0.0	0.0	81519.0	652140.9	78
2019-04-18	7.99	8.0	7.99	8.0	0.0	0.0	46611.0	372740.83	40
2019-04-17	7.99	8.01	7.98	8.0	0.0	0.0	248699.0	1987486.96	72
2019-04-16	7.99	8.0	7.97	8.0	0.04	0.5	109262.0	872904.6	43
2019-04-15	8.0	8.0	7.96	7.96	-0.06	-0.75	264620.0	2115609.65	130
2019-04-14	8.0	8.04	8.0	8.02	0.02	0.25	166272.0	1333292.14	93
2019-04-11	8.06	8.08	8.0	8.0	-0.09	-1.11	303132.0	2431213.41	168
2019-04-10	8.04	8.09	8.03	8.09	0.04	0.5	266038.0	2140756.04	93
2019-04-09	8.04	8.07	8.04	8.05	0.02	0.25	313923.0	2527132.76	85
2019-04-08	8.04	8.04	8.01	8.03	-0.01	-0.12	134903.0	1083475.18	66
2019-04-07	8.02	8.04	8.0	8.04	0.04	0.5	86866.0	696271.54	90
2019-04-04	8.05	8.08	8.0	8.0	0.0	0.0	303349.0	2435708.64	201
2019-04-03	8.05	8.09	8.0	8.0	-0.03	-0.37	522388.0	4195569.11	254
2019-04-02	8.13	8.13	8.03	8.03	-0.1	-1.23	338771.0	2732632.52	247
2019-04-01	8.15	8.15	8.09	8.13	-0.03	-0.37	276598.0	2243101.75	228
2019-03-31	8.14	8.2	8.1	8.16	0.02	0.25	378408.0	3086060.22	272
2019-03-28	8.18	8.3	8.14	8.14	-0.04	-0.49	263196.0	2164331.72	173
2019-03-27	8.18	8.18	8.18	8.18	0.0	0.0	30608.0	250217.86	50
2019-03-26	8.17	8.18	8.16	8.18	0.01	0.12	63978.0	523023.3	44
2019-03-25	8.17	8.17	8.14	8.17	0.04	0.49	37384.0	304698.5	44
2019-03-24	8.12	8.17	8.12	8.13	0.03	0.37	75301.0	612686.77	92
2019-03-21	8.12	8.12	8.1	8.1	-0.1	-1.22	37937.0	308486.92	55
2019-03-20	8.18	8.2	8.14	8.2	0.01	0.12	116477.0	951277.45	122
2019-03-19	8.18	8.2	8.18	8.19	0.01	0.12	48325.0	395737.94	61
2019-03-18	8.2	8.2	8.18	8.18	-0.01	-0.12	78500.0	642765.07	90
2019-03-17	8.2	8.2	8.19	8.19	-0.05	-0.61	63875.0	523776.72	43
2019-03-14	8.13	8.24	8.12	8.24	0.12	1.48	124719.0	1022119.37	89
2019-03-13	8.15	8.15	8.12	8.12	-0.03	-0.37	33334.0	271238.77	41
2019-03-12	8.17	8.22	8.15	8.15	-0.01	-0.12	74739.0	610704.08	76
2019-03-11	8.13	8.2	8.13	8.16	-0.04	-0.49	50919.0	416204.12	54
2019-03-10	8.21	8.25	8.2	8.2	0.0	0.0	133798.0	1100083.57	144
2019-03-07	8.18	8.36	8.09	8.2	0.01	0.12	312293.0	2567158.85	329
2019-03-06	8.08	8.2	8.08	8.19	0.08	0.99	98841.0	802151.35	87
2019-03-05	8.08	8.11	8.08	8.11	0.04	0.5	61791.0	499942.14	54
2019-03-04	8.06	8.08	8.06	8.07	0.0	0.0	64438.0	519938.44	63
2019-03-03	8.03	8.07	8.02	8.07	-0.01	-0.12	58055.0	468160.61	104
2019-02-28	8.06	8.08	8.06	8.08	0.02	0.25	41994.0	338660.12	40
2019-02-27	8.06	8.06	8.02	8.06	0.0	0.0	60294.0	485130.03	57
2019-02-26	8.08	8.08	8.06	8.06	0.01	0.12	22379.0	180482.54	59
2019-02-25	8.06	8.1	8.04	8.05	-0.05	-0.62	72073.0	580920.91	66
2019-02-24	8.1	8.1	8.05	8.1	0.0	0.0	53372.0	431534.77	56
2019-02-21	8.08	8.1	8.08	8.1	0.0	0.0	53422.0	432117.15	35
2019-02-20	8.08	8.1	8.08	8.1	0.03	0.37	26210.0	211990.54	49
2019-02-19	8.05	8.07	8.04	8.07	-0.01	-0.12	29257.0	235656.39	32
2019-02-18	8.08	8.08	8.07	8.08	0.03	0.37	61212.0	494428.75	29
2019-02-17	8.05	8.08	8.05	8.05	0.02	0.25	73222.0	589944.06	57
2019-02-14	8.05	8.05	8.03	8.03	0.01	0.12	57016.0	458496.84	47
2019-02-13	8.04	8.05	8.02	8.02	-0.02	-0.25	38917.0	312819.82	46
2019-02-12	8.05	8.07	8.04	8.04	-0.02	-0.25	35007.0	281651.47	48
2019-02-11	8.03	8.06	8.02	8.06	0.05	0.62	33251.0	267209.36	46
2019-02-10	8.05	8.08	8.01	8.01	-0.01	-0.12	129697.0	1044678.77	73
2019-02-07	8.02	8.03	8.01	8.02	0.0	0.0	161611.0	1295904.17	73
2019-02-06	8.03	8.04	8.02	8.02	0.0	0.0	1289592.0	10318206.99	61
2019-02-05	8.03	8.03	8.02	8.02	0.0	0.0	26835.0	215486.24	62
2019-02-04	8.06	8.07	8.02	8.02	-0.08	-0.99	78536.0	631930.22	83
2019-02-03	8.09	8.1	8.05	8.1	0.02	0.25	42317.0	342066.4	58
2019-01-31	8.08	8.1	8.08	8.08	0.0	0.0	39653.0	320758.81	73
2019-01-30	8.05	8.08	8.05	8.08	0.05	0.62	100445.0	809836.27	53
2019-01-29	8.04	8.06	8.03	8.03	0.01	0.12	50318.0	404720.58	45
2019-01-28	8.05	8.05	8.02	8.02	0.01	0.12	51226.0	411479.94	71
2019-01-27	8.01	8.01	8.01	8.01	0.01	0.13	15166.0	121693.51	47
2019-01-24	8.0	8.05	7.99	8.0	0.0	0.0	190049.0	1522738.3	138
2019-01-23	8.03	8.05	8.0	8.0	-0.06	-0.74	338972.0	2714982.4	238
2019-01-22	8.06	8.06	8.04	8.06	0.0	0.0	74563.0	600358.42	56
2019-01-21	8.08	8.13	8.06	8.06	0.0	0.0	229053.0	1851691.56	124
2019-01-20	8.02	8.07	8.02	8.06	0.05	0.62	69529.0	560006.63	54
2019-01-17	8.04	8.04	8.0	8.01	-0.02	-0.25	128534.0	1029375.88	93
2019-01-16	8.02	8.05	8.02	8.03	-0.01	-0.12	59572.0	478709.91	62
2019-01-15	8.04	8.04	8.04	8.04	-0.02	-0.25	27552.0	221538.1	25
2019-01-14	8.0	8.06	7.99	8.06	0.06	0.75	115623.0	925784.38	73
2019-01-13	8.09	8.09	8.0	8.0	-0.04	-0.5	128901.0	1033908.17	108
2019-01-10	8.04	8.06	8.01	8.04	-0.01	-0.12	175583.0	1410857.24	87
2019-01-09	8.1	8.1	8.04	8.05	-0.01	-0.12	44770.0	360735.86	58
2019-01-08	8.05	8.07	8.01	8.06	0.06	0.75	155510.0	1249350.69	89
2019-01-07	8.08	8.08	8.0	8.0	-0.06	-0.74	125094.0	1005956.55	129
2019-01-06	8.15	8.15	8.05	8.06	-0.11	-1.35	411941.0	3332756.27	156
2019-01-03	8.1	8.18	8.05	8.17	0.04	0.49	299374.0	2437369.21	144
2019-01-02	8.12	8.13	8.09	8.13	0.01	0.12	46404.0	376407.73	55
2019-01-01	8.14	8.17	8.1	8.12	-0.21	-2.52	557751.0	4539701.48	197
2018-12-31	8.32	8.41	8.26	8.33	0.03	0.36	555992.0	4625270.76	169
2018-12-30	8.3	8.32	8.27	8.3	0.1	1.22	155143.0	1286577.75	112
2018-12-27	8.21	8.31	8.2	8.2	0.05	0.61	182734.0	1505981.79	170
2018-12-26	8.1	8.15	8.09	8.15	-0.05	-0.61	49078.0	397823.68	69
2018-12-25	8.24	8.24	8.0	8.2	-0.04	-0.49	200476.0	1623492.85	92
2018-12-24	8.14	8.4	8.14	8.24	0.11	1.35	354425.0	2933635.55	192
2018-12-23	8.0	8.16	8.0	8.13	0.13	1.63	375414.0	3048453.33	155
2018-12-20	8.0	8.15	8.0	8.0	0.0	0.0	222096.0	1789525.04	134
2018-12-19	8.0	8.04	8.0	8.0	-0.01	-0.12	182635.0	1463675.81	62
2018-12-18	8.0	8.02	7.95	8.01	0.01	0.13	182459.0	1457902.34	73
2018-12-17	7.96	8.0	7.96	8.0	0.02	0.25	69067.0	551536.25	57
2018-12-16	7.98	7.98	7.98	7.98	0.03	0.38	20758.0	165101.5	50
2018-12-13	7.93	7.96	7.93	7.95	0.05	0.63	68958.0	547869.7	79
2018-12-12	7.9	7.9	7.9	7.9	0.04	0.51	30690.0	242413.97	37
2018-12-11	7.88	7.88	7.86	7.86	-0.03	-0.38	50498.0	397816.89	62
2018-12-10	7.88	7.89	7.87	7.89	0.0	0.0	82610.0	651181.58	40
2018-12-09	7.88	7.89	7.87	7.89	0.02	0.25	53766.0	423735.05	100
2018-12-06	7.91	8.02	7.87	7.87	-0.07	-0.88	653055.0	5187722.14	315
2018-12-05	7.93	7.94	7.93	7.94	-0.02	-0.25	51654.0	409775.71	39
2018-12-04	7.9	7.96	7.9	7.96	0.06	0.76	23691.0	188205.34	44
2018-12-03	7.95	8.01	7.87	7.9	-0.01	-0.13	236019.0	1876154.02	138
2018-12-02	7.88	7.91	7.87	7.91	0.01	0.13	147727.0	1165727.54	123
2018-11-29	7.85	7.92	7.85	7.9	0.02	0.25	195940.0	1540859.5	66
2018-11-28	7.86	7.88	7.85	7.88	0.03	0.38	33889.0	266356.22	47
2018-11-27	7.86	7.86	7.84	7.85	-0.03	-0.38	72275.0	567020.76	77
2018-11-26	7.85	7.88	7.85	7.88	-0.01	-0.13	21124.0	166133.82	44
2018-11-25				7.89	0.0	0.0	4530.0	35681.72	25
2018-11-22	7.85	7.89	7.85	7.89	0.04	0.51	103858.0	818023.66	41
2018-11-21				7.85	0.0	0.0	8370.0	65796.57	33
2018-11-20	7.88	7.92	7.83	7.85	-0.03	-0.38	605620.0	4760966.05	93
2018-11-19	7.84	7.9	7.84	7.88	0.07	0.9	45119.0	355337.74	44
2018-11-18	7.95	7.95	7.8	7.81	-0.15	-1.88	104091.0	817107.98	127
2018-11-15	7.96	7.96	7.96	7.96	0.01	0.13	22333.0	178264.85	55
2018-11-14	7.92	7.95	7.92	7.95	-0.04	-0.5	15827.0	125727.31	43
2018-11-13	7.96	7.99	7.93	7.99	0.02	0.25	34006.0	270646.04	72
2018-11-12	7.95	7.97	7.94	7.97	0.02	0.25	113080.0	899833.74	91
2018-11-11	7.96	7.96	7.95	7.95	-0.01	-0.13	20824.0	165644.09	66
2018-11-08	8.06	8.06	7.96	7.96	-0.04	-0.5	55749.0	445455.27	54
2018-11-07	8.1	8.12	8.0	8.0	-0.09	-1.11	138898.0	1115728.39	82
2018-11-06	8.13	8.13	8.06	8.09	-0.03	-0.37	25682.0	207922.76	31
2018-11-05	8.07	8.19	8.06	8.12	0.12	1.5	203851.0	1655044.71	178
2018-11-04	8.01	8.03	8.0	8.0	-0.01	-0.12	66964.0	536267.35	64
2018-11-01	8.05	8.08	7.98	8.01	0.01	0.13	68583.0	549980.83	61
2018-10-31	8.0	8.0	8.0	8.0	0.0	0.0	74119.0	592988.72	35
2018-10-30	7.95	8.0	7.95	8.0	0.05	0.63	99893.0	798438.78	36
2018-10-29	8.02	8.02	7.95	7.95	0.01	0.13	92621.0	740487.48	71
2018-10-28	7.87	7.98	7.87	7.94	0.09	1.15	415868.0	3301254.23	156
2018-10-25	7.79	7.92	7.79	7.85	0.05	0.64	158486.0	1243599.5	124
2018-10-24	7.8	7.82	7.8	7.8	0.0	0.0	134002.0	1045074.62	51
2018-10-23	7.55	7.85	7.55	7.8	0.27	3.59	226566.0	1761962.87	76
2018-10-22	7.63	7.7	7.53	7.53	-0.18	-2.33	180222.0	1375891.63	172
2018-10-21	7.72	7.75	7.7	7.71	-0.14	-1.78	348942.0	2694736.9	188
2018-10-18				7.85	0.0	0.0	14590.0	114622.5	28
2018-10-17	7.85	7.86	7.83	7.85	0.03	0.38	170681.0	1339981.68	89
2018-10-16	7.88	7.88	7.79	7.82	-0.09	-1.14	271026.0	2122286.26	154
2018-10-15	7.93	7.93	7.8	7.91	0.21	2.73	73373.0	576232.92	64
2018-10-14	7.95	8.0	7.7	7.7	-0.3	-3.75	243297.0	1921664.08	195
2018-10-11	8.03	8.08	7.96	8.0	-0.1	-1.23	229698.0	1839532.37	189
2018-10-10	8.08	8.11	8.08	8.1	-0.03	-0.37	38275.0	309860.33	35
2018-10-09	8.09	8.17	8.07	8.13	0.03	0.37	57053.0	463306.12	56
2018-10-08	8.11	8.11	8.1	8.1	-0.02	-0.25	17512.0	142019.84	51
2018-10-07	8.12	8.14	8.11	8.12	-0.02	-0.25	44264.0	359612.37	39
2018-10-04				8.14	0.0	0.0	14072.0	114718.23	45
2018-10-03	8.14	8.14	8.12	8.14	0.02	0.25	53746.0	437415.21	34
2018-10-02	8.2	8.21	8.12	8.12	-0.07	-0.85	95372.0	777584.52	45
2018-10-01	8.16	8.19	8.15	8.19	0.04	0.49	54085.0	441793.79	85
2018-09-30	8.1	8.15	8.1	8.15	0.07	0.87	52478.0	426070.97	67
2018-09-27	8.08	8.11	8.08	8.08	0.0	0.0	25651.0	207353.07	63
2018-09-26	8.09	8.1	8.08	8.08	0.03	0.37	31489.0	254796.93	53
2018-09-25	8.08	8.08	8.0	8.05	-0.07	-0.86	185511.0	1488375.68	160
2018-09-20	8.14	8.14	8.12	8.12	0.0	0.0	28333.0	230030.16	44
2018-09-19	8.06	8.14	8.06	8.12	0.06	0.74	36359.0	295015.5	32
2018-09-18	8.08	8.08	8.05	8.06	-0.05	-0.62	122092.0	984524.47	77
2018-09-17	8.05	8.11	8.05	8.11	0.06	0.75	30576.0	247272.13	66
2018-09-16	8.09	8.09	8.05	8.05	0.0	0.0	147868.0	1195419.05	156
2018-09-13	8.05	8.27	8.05	8.05	-0.01	-0.12	184279.0	1497291.97	227
2018-09-12	8.08	8.08	8.03	8.06	-0.04	-0.49	49003.0	395243.91	119
2018-09-11	8.1	8.1	8.1	8.1	0.0	0.0	58484.0	473773.71	43
2018-09-10	8.1	8.1	8.1	8.1	0.02	0.25	41247.0	334040.06	51
2018-09-09	8.11	8.11	8.08	8.08	-0.07	-0.86	81957.0	664007.2	147
2018-09-06	8.15	8.19	8.13	8.15	0.01	0.12	113712.0	927323.36	90
2018-09-05	8.27	8.27	8.11	8.14	-0.09	-1.09	170207.0	1395087.19	159
2018-09-04	8.23	8.29	8.22	8.23	-0.02	-0.24	67547.0	556632.11	124
2018-09-03	8.24	8.26	8.22	8.25	-0.04	-0.48	182228.0	1501813.97	109
2018-09-02	8.26	8.32	8.22	8.29	-0.11	-1.31	272835.0	2256824.77	192
2018-08-30	8.35	8.4	8.3	8.4	0.07	0.84	180014.0	1500004.41	223
2018-08-29	8.42	8.59	8.3	8.33	-0.26	-3.03	847068.0	7127507.62	603
2018-08-28	8.64	8.65	8.55	8.59	-0.05	-0.58	351901.0	3021384.55	179
2018-08-27	8.65	8.7	8.55	8.64	-0.03	-0.35	390820.0	3376019.91	232
2018-08-26	8.6	8.67	8.58	8.67	0.12	1.4	186152.0	1603540.31	177
2018-08-16	8.59	8.63	8.53	8.55	0.02	0.23	407152.0	3480499.22	184
2018-08-15	8.58	8.59	8.51	8.53	0.01	0.12	211475.0	1806764.72	159
2018-08-14	8.4	8.6	8.4	8.52	0.15	1.79	262596.0	2243206.22	267
2018-08-13	8.43	8.43	8.36	8.37	-0.09	-1.06	91902.0	772544.47	102
2018-08-12	8.5	8.5	8.45	8.46	-0.06	-0.7	57367.0	486764.31	52
2018-08-09	8.51	8.52	8.51	8.52	-0.02	-0.23	51046.0	434740.45	54
2018-08-08	8.52	8.58	8.52	8.54	0.02	0.23	26992.0	231050.63	29
2018-08-07	8.56	8.56	8.51	8.52	-0.06	-0.7	43297.0	369678.68	75
2018-08-06	8.55	8.58	8.55	8.58	0.01	0.12	21228.0	181754.43	36
2018-08-05	8.57	8.58	8.57	8.57	0.02	0.23	40934.0	351024.94	37
2018-08-02	8.55	8.55	8.55	8.55	-0.05	-0.58	8304.0	71100.9	26
2018-08-01	8.67	8.67	8.57	8.6	-0.01	-0.12	232275.0	1997701.94	94
2018-07-31	8.6	8.61	8.6	8.61	-0.01	-0.12	27241.0	234439.73	30
2018-07-30	8.56	8.62	8.56	8.62	0.01	0.12	395153.0	3394894.48	124
2018-07-29	8.63	8.63	8.55	8.61	-0.04	-0.46	46473.0	399691.28	31
2018-07-26	8.62	8.65	8.61	8.65	-0.03	-0.35	46403.0	399862.97	78
2018-07-25	8.57	8.69	8.57	8.68	0.06	0.7	167335.0	1446294.78	61
2018-07-24	8.66	8.66	8.6	8.62	-0.07	-0.81	82155.0	708282.45	63
2018-07-23	8.6	8.72	8.58	8.69	0.09	1.05	285197.0	2471804.67	112
2018-07-22	8.62	8.63	8.6	8.6	-0.04	-0.46	69036.0	594539.76	73
2018-07-19	8.64	8.65	8.6	8.64	-0.01	-0.12	57880.0	499736.25	38
2018-07-18	8.61	8.65	8.61	8.65	0.01	0.12	100755.0	869919.34	46
2018-07-17	8.62	8.64	8.62	8.64	0.02	0.23	41278.0	356382.71	50
2018-07-16	8.65	8.65	8.62	8.62	0.01	0.12	31193.0	269104.04	55
2018-07-15	8.62	8.62	8.6	8.61	0.02	0.23	36051.0	310361.96	31
2018-07-12	8.51	8.65	8.51	8.59	0.06	0.7	81880.0	704984.72	56
2018-07-11	8.53	8.53	8.53	8.53	-0.07	-0.81	16336.0	139326.35	45
2018-07-10	8.5	8.6	8.5	8.6	0.06	0.7	50779.0	434369.75	111
2018-07-09	8.48	8.72	8.48	8.54	0.21	2.52	281512.0	2418496.13	277
2018-07-08	8.33	8.37	8.33	8.33	0.03	0.36	32227.0	269097.85	28
2018-07-05	8.36	8.36	8.3	8.3	-0.06	-0.72	57930.0	482036.41	56
2018-07-04	8.35	8.36	8.34	8.36	0.02	0.24	65713.0	548693.17	84
2018-07-03	8.33	8.35	8.33	8.34	0.02	0.24	50578.0	421959.7	81
2018-07-02	8.47	8.47	8.3	8.32	-0.15	-1.77	426233.0	3579689.54	241
2018-07-01	8.44	8.8	8.44	8.47	0.05	0.59	1501773.0	12905955.23	654
2018-06-28	8.5	8.5	8.4	8.42	-0.08	-0.94	50693.0	429102.68	49
2018-06-27	8.48	8.52	8.48	8.5	0.06	0.71	29592.0	251464.18	27
2018-06-26	8.49	8.5	8.4	8.44	-0.04	-0.47	69217.0	585253.18	39
2018-06-25	8.5	8.54	8.48	8.48	-0.02	-0.24	98825.0	840659.59	45
2018-06-24	8.49	8.5	8.41	8.5	0.01	0.12	87887.0	744845.55	66
2018-06-21	8.4	8.49	8.4	8.49	0.09	1.07	28067.0	237836.1	23
2018-06-20				8.4	0.0	0.0	5308.0	44587.85	23
2018-06-12	8.39	8.4	8.39	8.4	0.0	0.0	20866.0	174604.98	65
2018-06-11	8.4	8.4	8.4	8.4	-0.02	-0.24	10498.0	87931.66	28
2018-06-10	8.42	8.42	8.35	8.42	0.1	1.2	41375.0	347864.3	46
2018-06-07	8.48	8.48	8.32	8.32	-0.13	-1.54	71504.0	601372.92	73
2018-06-06	8.45	8.45	8.43	8.45	-0.01	-0.12	145425.0	1227025.06	47
2018-06-05	8.39	8.46	8.39	8.46	0.06	0.71	71530.0	602088.48	103
2018-06-04	8.39	8.4	8.39	8.4	0.01	0.12	88977.0	747794.55	58
2018-06-03	8.47	8.47	8.39	8.39	-0.07	-0.83	39461.0	333147.13	38
2018-05-31	8.45	8.49	8.31	8.46	0.08	0.95	50068.0	423089.99	36
2018-05-30	8.5	8.5	8.38	8.38	-0.12	-1.41	74396.0	627111.79	48
2018-05-29	8.5	8.5	8.5	8.5	0.01	0.12	19907.0	169299.94	28
2018-05-28	8.57	8.63	8.47	8.49	-0.01	-0.12	174590.0	1487514.14	52
2018-05-27	8.5	8.5	8.5	8.5	-0.04	-0.47	74644.0	634542.43	44
2018-05-24	8.57	8.57	8.46	8.53	-0.04	-0.47	42124.0	359338.63	66
2018-05-23	8.6	8.6	8.57	8.57	-0.02	-0.23	24008.0	205949.68	17
2018-05-22	8.53	8.58	8.53	8.59	0.07	0.82	68559.0	586076.0	32
2018-05-21	8.51	8.52	8.51	8.52	0.0	0.0	77170.0	657412.48	36
2018-05-20	8.45	8.52	8.45	8.52	-0.03	-0.35	90975.0	772961.68	72
2018-05-17	8.58	8.58	8.51	8.55	-0.01	-0.12	55443.0	474351.35	49
2018-05-16	8.56	8.58	8.56	8.56	-0.01	-0.12	55201.0	472990.45	28
2018-05-15	8.59	8.59	8.51	8.57	-0.02	-0.23	98546.0	844928.83	54
2018-05-14	8.65	8.65	8.59	8.59	-0.03	-0.35	100965.0	869659.05	53
2018-05-13	8.46	8.64	8.46	8.62	-0.02	-0.23	87358.0	751254.82	86
2018-05-10	8.66	8.66	8.62	8.64	0.01	0.12	144736.0	1250462.67	77
2018-05-09	8.66	8.75	8.62	8.63	-0.14	-1.6	249640.0	2162363.35	69
2018-05-08	8.87	8.87	8.64	8.77	0.08	0.92	141155.0	1228627.32	70
2018-05-07	8.7	8.91	8.7	8.69	-0.01	-0.11	175724.0	1542455.44	103
2018-05-06	8.63	8.77	8.63	8.7	0.07	0.81	154487.0	1343220.21	75
2018-05-03	8.61	8.64	8.61	8.63	0.02	0.23	47408.0	409060.32	44
2018-05-02	8.58	8.65	8.58	8.61	-0.02	-0.23	331573.0	2864311.1	40
2018-05-01	8.55	8.65	8.54	8.63	0.09	1.05	122610.0	1052247.71	88
2018-04-30	8.5	8.55	8.45	8.54	-0.02	-0.23	90781.0	771890.64	127
2018-04-29	8.7	8.7	8.55	8.56	-0.09	-1.04	79657.0	682984.19	91
2018-04-26	8.45	8.77	8.45	8.65	0.2	2.37	289843.0	2512359.13	218
2018-04-25	8.51	8.56	8.45	8.45	-0.14	-1.63	88057.0	747361.62	168
2018-04-24	8.61	8.61	8.55	8.59	-0.04	-0.46	120817.0	1035599.22	113
2018-04-23	8.61	8.68	8.61	8.63	0.0	0.0	173172.0	1495404.89	81
2018-04-22	8.61	8.69	8.61	8.63	-0.03	-0.35	107824.0	931752.77	92
2018-04-19	8.69	8.7	8.64	8.66	0.0	0.0	61179.0	530294.77	108
2018-04-18	8.75	8.75	8.65	8.66	-0.09	-1.03	153274.0	1334556.27	110
2018-04-17	8.76	8.78	8.72	8.75	0.06	0.69	100662.0	880785.32	86
2018-04-16	8.57	8.91	8.57	8.69	0.08	0.93	385381.0	3387352.86	179
2018-04-15	8.62	8.62	8.55	8.61	0.01	0.12	100893.0	868582.84	117
2018-04-12	8.6	8.6	8.55	8.6	-0.03	-0.35	63647.0	546204.17	66
2018-04-11	8.62	8.81	8.6	8.63	0.02	0.23	122000.0	1060872.55	129
2018-04-10	8.62	8.62	8.61	8.61	-0.03	-0.35	43357.0	373657.27	50
2018-04-09	8.6	8.75	8.6	8.64	0.03	0.35	179316.0	1557625.22	133
2018-04-08	8.6	8.63	8.6	8.61	0.01	0.12	123599.0	1064301.36	95
2018-04-05	8.75	8.75	8.2	8.6	-0.16	-1.83	386282.0	3281958.89	334
2018-04-04	8.84	8.84	8.76	8.76	-0.08	-0.9	119149.0	1048152.07	100
2018-04-03	8.81	8.83	8.8	8.84	0.02	0.23	46620.0	411287.48	63
2018-04-02	8.81	8.82	8.81	8.82	-0.04	-0.45	85033.0	749550.99	79
2018-04-01	8.92	8.92	8.86	8.86	-0.02	-0.23	33777.0	300100.76	62
2018-03-29	8.88	8.9	8.8	8.88	0.0	0.0	129945.0	1151342.45	107
2018-03-28	9.03	9.04	8.87	8.88	-0.15	-1.66	127219.0	1137232.34	159
2018-03-27	9.0	9.08	9.0	9.03	-0.05	-0.55	110128.0	992717.83	72
2018-03-26	9.08	9.1	9.0	9.08	0.01	0.11	117986.0	1065651.04	104
2018-03-25	9.04	9.13	9.04	9.07	0.01	0.11	180743.0	1640660.03	110
2018-03-22	9.06	9.06	9.06	9.06	0.0	0.0	27660.0	250681.31	54
2018-03-21	9.05	9.16	9.03	9.06	0.01	0.11	119808.0	1089692.5	87
2018-03-20	9.08	9.08	9.06	9.05	-0.03	-0.33	34068.0	309044.13	50
2018-03-19	9.09	9.12	9.08	9.08	-0.02	-0.22	40615.0	369460.38	49
2018-03-18	9.11	9.11	9.09	9.1	0.0	0.0	74269.0	675725.88	45
2018-03-15	9.08	9.13	9.08	9.1	0.04	0.44	152688.0	1390866.78	79
2018-03-14	9.04	9.1	9.04	9.06	-0.05	-0.55	77230.0	699413.84	96
2018-03-13	9.12	9.12	9.07	9.11	0.01	0.11	73828.0	671826.97	76
2018-03-12	9.12	9.12	9.1	9.1	-0.02	-0.22	76138.0	693305.05	83
2018-03-11	9.12	9.15	9.1	9.12	0.0	0.0	126569.0	1153824.92	94
2018-03-08	9.12	9.15	9.12	9.12	0.0	0.0	73204.0	668433.67	60
2018-03-07	9.14	9.18	9.11	9.12	-0.03	-0.33	87143.0	796232.73	93
2018-03-06	9.14	9.19	9.13	9.15	0.02	0.22	45004.0	411849.68	65
2018-03-05	9.19	9.2	9.1	9.13	-0.02	-0.22	206405.0	1887394.17	151
2018-03-04	9.5	9.5	9.05	9.15	-0.52	-5.38	607162.0	5644487.2	432
2018-03-01	9.61	9.69	9.61	9.67	0.06	0.62	1065133.0	10278946.69	222
2018-02-28	9.62	9.64	9.6	9.61	-0.03	-0.31	295744.0	2845710.55	118
2018-02-27	9.64	9.68	9.61	9.64	0.0	0.0	337346.0	3255230.05	125
2018-02-26	9.55	9.69	9.55	9.64	0.18	1.9	505825.0	4872064.33	199
2018-02-25	9.41	9.41	9.41	9.46	0.05	0.53	18568.0	174862.61	26
2018-02-22	9.42	9.42	9.41	9.41	-0.05	-0.53	43184.0	406784.64	39
2018-02-21	9.44	9.44	9.4	9.46	-0.02	-0.21	68125.0	641653.9	56
2018-02-20	9.48	9.48	9.48	9.48	0.03	0.32	27737.0	262590.14	32
2018-02-19	9.45	9.46	9.42	9.45	-0.01	-0.11	84002.0	793639.35	57
2018-02-18	9.49	9.49	9.46	9.46	-0.04	-0.42	73317.0	695064.22	38
2018-02-15	9.51	9.54	9.5	9.5	0.0	0.0	149322.0	1420374.71	35
2018-02-14	9.51	9.51	9.49	9.5	-0.02	-0.21	84101.0	798822.16	32
2018-02-13	9.45	9.58	9.45	9.52	0.07	0.74	504872.0	4819021.76	131
2018-02-12	9.4	9.5	9.35	9.45	0.04	0.43	298576.0	2819455.78	139
2018-02-11	9.5	9.5	9.34	9.41	-0.09	-0.95	173957.0	1636422.68	109
2018-02-08	9.45	9.6	9.45	9.5	0.03	0.32	170181.0	1623228.1	67
2018-02-07	9.51	9.6	9.49	9.47	-0.05	-0.53	271566.0	2592732.16	116
2018-02-06	9.51	9.55	9.49	9.52	-0.04	-0.42	206084.0	1960305.1	111
2018-02-05	9.58	9.58	9.55	9.56	0.01	0.1	32653.0	312083.0	47
2018-02-04	9.5	9.6	9.5	9.55	0.01	0.1	492635.0	4710117.48	117
2018-02-01	9.56	9.56	9.53	9.54	-0.03	-0.31	80182.0	765997.86	48
2018-01-31	9.58	9.58	9.53	9.57	0.02	0.21	170954.0	1636231.95	63
2018-01-30	9.5	9.61	9.47	9.55	0.06	0.63	495918.0	4730468.4	112
2018-01-29	9.52	9.53	9.49	9.49	-0.01	-0.11	265399.0	2523971.18	85
2018-01-28	9.48	9.5	9.45	9.5	0.02	0.21	111586.0	1057048.19	103
2018-01-25	9.5	9.5	9.48	9.48	-0.01	-0.11	79763.0	756691.04	81
2018-01-24	9.46	9.46	9.45	9.49	0.02	0.21	192719.0	1821659.05	80
2018-01-23	9.5	9.55	9.47	9.47	-0.03	-0.32	150379.0	1429338.77	88
2018-01-22	9.53	9.53	9.5	9.5	-0.02	-0.21	182719.0	1738779.16	106
2018-01-21	9.6	9.6	9.52	9.52	-0.08	-0.83	174459.0	1666482.19	154
2018-01-18	9.64	9.72	9.6	9.6	-0.05	-0.52	245236.0	2365551.4	141
2018-01-17	9.65	9.68	9.63	9.65	0.01	0.1	73807.0	712647.48	78
2018-01-16	9.65	9.66	9.65	9.64	0.01	0.1	58383.0	563249.5	55
2018-01-15	9.63	9.66	9.61	9.63	0.0	0.0	150762.0	1453477.03	99
2018-01-14	9.62	9.68	9.62	9.63	-0.02	-0.21	79871.0	770412.53	82
2018-01-11	9.6	9.66	9.6	9.65	0.09	0.94	180640.0	1740682.21	99
2018-01-10	9.56	9.56	9.55	9.56	-0.01	-0.1	69891.0	667873.73	90
2018-01-09	9.6	9.64	9.53	9.57	-0.03	-0.31	174579.0	1672833.62	124
2018-01-08	9.8	9.8	9.59	9.6	-0.23	-2.34	725979.0	7023584.03	381
2018-01-07	9.81	9.85	9.81	9.83	0.03	0.31	232622.0	2286038.41	126
2018-01-04	9.8	9.85	9.8	9.8	0.01	0.1	66069.0	648234.93	81
2018-01-03	9.78	9.83	9.78	9.79	0.01	0.1	93221.0	913834.75	85
2018-01-02	9.85	9.89	9.77	9.78	-0.02	-0.2	269935.0	2651692.33	131
2018-01-01	9.8	9.85	9.79	9.8	-0.04	-0.41	135568.0	1331019.3	80
2017-12-31	9.78	9.85	9.78	9.84	0.05	0.51	569433.0	5585553.65	181
2017-12-28	9.78	9.82	9.75	9.79	-0.01	-0.1	341641.0	3345733.45	168
2017-12-27	9.8	9.85	9.76	9.8	0.01	0.1	186958.0	1832054.16	208
2017-12-26	9.76	9.84	9.76	9.79	0.03	0.31	421461.0	4123710.91	186
2017-12-25	9.77	9.98	9.73	9.76	0.02	0.21	1888369.0	18637237.81	671
2017-12-24	9.69	9.85	9.67	9.74	0.01	0.1	484791.0	4728553.75	208
2017-12-21	9.67	9.73	9.65	9.73	0.06	0.62	217781.0	2110101.73	111
2017-12-20	9.75	9.75	9.64	9.67	-0.06	-0.62	565950.0	5474685.58	316
2017-12-19	9.78	9.78	9.66	9.73	0.02	0.21	461424.0	4489886.28	231
2017-12-18	9.72	9.95	9.7	9.71	-0.01	-0.1	680051.0	6651048.73	321
2017-12-17	9.69	9.73	9.65	9.72	0.02	0.21	219932.0	2130364.94	138
2017-12-14	9.65	9.72	9.65	9.7	0.0	0.0	174759.0	1694446.98	106
2017-12-13	9.69	9.72	9.69	9.7	0.0	0.0	175599.0	1703625.07	86
2017-12-12	9.69	9.75	9.67	9.7	0.01	0.1	684390.0	6642618.91	190
2017-12-11	9.68	9.79	9.68	9.69	-0.02	-0.21	298592.0	2903467.38	182
2017-12-10	9.58	9.72	9.58	9.71	0.12	1.25	512961.0	4971417.34	228
2017-12-07	9.61	9.61	9.55	9.59	-0.05	-0.52	260390.0	2491913.99	177
2017-12-06	9.7	9.7	9.63	9.64	-0.03	-0.31	90204.0	871785.84	105
2017-12-05	9.6	9.7	9.55	9.67	0.03	0.31	360201.0	3465428.43	174
2017-12-04	9.72	9.89	9.62	9.64	-0.06	-0.62	933742.0	9086677.05	507
2017-12-03	9.8	9.8	9.69	9.7	0.0	0.0	304695.0	2963088.09	168
2017-11-30	9.61	9.8	9.6	9.7	0.02	0.21	271802.0	2640118.84	154
2017-11-29	9.49	9.8	9.49	9.68	0.25	2.65	859655.0	8329091.13	470
2017-11-28	9.41	9.44	9.4	9.43	0.03	0.32	115743.0	1089413.31	99
2017-11-27	9.36	9.44	9.35	9.4	0.02	0.21	170585.0	1604049.24	90
2017-11-26	9.31	9.45	9.3	9.38	0.03	0.32	320280.0	2995999.63	168
2017-11-23	9.39	9.39	9.33	9.35	0.02	0.21	41006.0	383052.22	60
2017-11-22	9.36	9.36	9.33	9.33	0.03	0.32	22067.0	206278.19	31
2017-11-21	9.35	9.4	9.21	9.3	-0.09	-0.96	232340.0	2163490.18	121
2017-11-20	9.41	9.41	9.38	9.39	-0.02	-0.21	83248.0	782321.12	60
2017-11-19	9.42	9.46	9.4	9.41	0.0	0.0	176098.0	1660010.28	94
2017-11-16	9.45	9.46	9.4	9.41	-0.04	-0.42	104229.0	981408.33	100
2017-11-15	9.5	9.55	9.45	9.45	-0.06	-0.63	71933.0	682522.65	80
2017-11-14	9.45	9.55	9.43	9.51	0.04	0.42	113044.0	1073606.54	87
2017-11-13	9.42	9.48	9.41	9.47	0.06	0.64	134402.0	1268914.39	88
2017-11-12	9.43	9.44	9.4	9.41	-0.09	-0.95	209167.0	1970216.06	247
2017-11-09	9.42	9.54	9.38	9.5	0.11	1.17	226492.0	2139587.53	131
2017-11-08	9.4	9.49	9.29	9.39	0.06	0.64	308300.0	2896647.4	207
2017-11-07	9.8	9.81	9.28	9.33	-0.51	-5.18	876907.0	8350351.79	521
2017-11-06	9.76	9.89	9.75	9.84	0.19	1.97	885207.0	8695596.33	520
2017-11-05	9.85	9.85	9.55	9.65	-0.22	-2.23	752636.0	7291277.45	463
2017-11-02	9.8	9.9	9.7	9.87	0.11	1.13	898529.0	8824441.88	366
2017-11-01	9.7	9.89	9.7	9.76	0.16	1.67	880416.0	8602249.57	436
2017-10-31	9.74	9.74	9.51	9.6	-0.07	-0.72	311146.0	2987556.17	205
2017-10-30	9.55	9.75	9.51	9.67	0.14	1.47	655475.0	6327588.74	400
2017-10-29	9.6	9.61	9.51	9.53	-0.01	-0.1	92703.0	884292.13	133
2017-10-26	9.44	9.58	9.42	9.54	0.11	1.17	262091.0	2486103.15	179
2017-10-25	9.5	9.52	9.42	9.43	-0.08	-0.84	343403.0	3252092.83	250
2017-10-24	9.81	9.82	9.5	9.51	-0.3	-3.06	572981.0	5553107.49	325
2017-10-23	9.89	9.89	9.8	9.81	-0.08	-0.81	731643.0	7188978.09	369
2017-10-22	9.94	9.94	9.86	9.89	-0.05	-0.5	432876.0	4286741.56	258
2017-10-19	9.94	10.0	9.9	9.94	-0.01	-0.1	657090.0	6530761.32	407
2017-10-18	10.0	10.0	9.93	9.95	-0.06	-0.6	582977.0	5809945.5	316
2017-10-17	10.0	10.04	9.9	10.01	0.01	0.1	444182.0	4432277.21	255
2017-10-16	10.0	10.06	9.96	10.0	0.01	0.1	491107.0	4902911.16	354
2017-10-15	10.12	10.12	9.99	9.99	-0.07	-0.7	625825.0	6278607.24	345
2017-10-12	9.93	10.1	9.84	10.06	0.13	1.31	1043021.0	10376565.95	522
2017-10-11	10.08	10.08	9.88	9.93	-0.09	-0.9	1870674.0	18600828.38	976
2017-10-10	10.08	10.1	10.0	10.02	-0.1	-0.99	1357874.0	13644111.12	604
2017-10-09	10.02	10.14	10.0	10.12	0.08	0.8	2727395.0	27444037.54	1167
2017-10-08	10.18	10.2	10.02	10.04	-0.12	-1.18	3492991.0	35218080.98	1308
2017-10-05	10.36	10.38	10.16	10.16	-0.15	-1.45	3527737.0	35999176.8	1316
2017-10-04	10.14	10.44	10.14	10.31	0.01	0.1	3823246.0	39426256.76	1659
2017-10-03	10.56	10.56	10.26	10.3	-0.26	-2.46	4598175.0	47793848.76	2306
2017-10-02	11.0	11.1	10.42	10.56	-0.44	-4.0	16343175.0	174416743.62	6650
2017-10-01	11.0	11.0	10.9	11.0	1.0	10.0	14342039.0	148953336.58	1152
