# Supplementary material for: Effective short-term forecasts of Saudi stock price trends using technical indicators and large-scale multivariate time series
Source: PeerJ Comput Sci. 2023 Jan 6;9:e1205. doi: 10.7717/peerj-cs.1205 (PMC10280263; doi:10.7717/peerj-cs.1205)
Supplement: Supplemental Information 3 [file peerj-cs-09-1205-s003.zip › TASI Dataset 2021/FARM SUPERSTORES_4006.csv]

date	open	high	low	close	change	change_percent	volume_traded	value_traded_SAR	number_trades
2020-03-19	14.5	14.82	14.28	14.28	-0.62	-4.16	632794.0	9174713.62	1210
2020-03-18	15.02	15.48	14.8	14.9	-0.1	-0.67	187677.0	2825830.72	351
2020-03-17	14.8	15.0	14.78	15.0	0.2	1.35	94791.0	1408553.46	169
2020-03-16	15.1	15.1	14.8	14.8	-0.1	-0.67	76216.0	1133535.82	155
2020-03-15	15.36	15.36	14.5	14.9	0.0	0.0	112024.0	1667519.04	195
2020-03-12	14.5	15.0	14.5	14.9	-0.46	-2.99	119075.0	1760891.14	223
2020-03-11	16.0	16.12	14.8	15.36	-0.8	-4.95	200702.0	3126033.96	371
2020-03-10	16.4	16.4	15.0	16.16	1.22	8.17	279238.0	4352835.44	385
2020-03-09	14.94	14.94	14.94	14.94	-1.66	-10.0	59096.0	882894.24	110
2020-03-08	15.9	16.6	15.4	16.6	-0.5	-2.92	177341.0	2759103.38	311
2020-03-05	17.24	17.3	17.0	17.1	-0.14	-0.81	74893.0	1279534.5	283
2020-03-04	16.5	17.26	16.5	17.24	0.74	4.48	166147.0	2812120.26	390
2020-03-03	15.88	16.5	15.88	16.5	0.74	4.7	81796.0	1334258.24	170
2020-03-02	15.96	16.04	15.76	15.76	0.16	1.03	88821.0	1417128.44	334
2020-03-01	16.9	16.9	15.6	15.6	-1.36	-8.02	129803.0	2069983.26	303
2020-02-27	17.38	17.42	16.6	16.96	-0.64	-3.64	152814.0	2589646.64	253
2020-02-26	17.8	17.9	17.5	17.6	-0.5	-2.76	83630.0	1478818.4	174
2020-02-25	18.4	18.4	17.7	18.1	-0.58	-3.1	258473.0	4670173.84	511
2020-02-24	18.18	19.0	18.14	18.68	0.34	1.85	597888.0	11050843.36	640
2020-02-23	18.16	18.48	18.16	18.34	-0.06	-0.33	78748.0	1441636.76	169
2020-02-20	18.32	18.48	18.26	18.4	0.08	0.44	159953.0	2936315.6	274
2020-02-19	18.54	18.68	18.32	18.32	-0.08	-0.43	204299.0	3790178.28	412
2020-02-18	18.28	18.48	18.02	18.4	0.18	0.99	290447.0	5321993.78	481
2020-02-17	17.8	18.22	17.8	18.22	0.42	2.36	56327.0	1014086.38	118
2020-02-16	18.0	18.0	17.8	17.8	0.1	0.56	95371.0	1700921.42	350
2020-02-13	18.1	18.3	17.68	17.7	-0.5	-2.75	99904.0	1788103.26	212
2020-02-12	17.7	18.24	17.7	18.2	0.4	2.25	232538.0	4195532.28	321
2020-02-11	17.72	17.98	17.7	17.8	0.1	0.56	105512.0	1879696.62	184
2020-02-10	17.38	18.18	17.34	17.7	0.32	1.84	308609.0	5504987.06	490
2020-02-09	17.46	17.46	17.1	17.38	-0.22	-1.25	83268.0	1437900.1	203
2020-02-06	17.7	18.3	17.6	17.6	-0.14	-0.79	270903.0	4891113.06	488
2020-02-05	17.9	18.04	17.6	17.74	-0.02	-0.11	103999.0	1852919.58	229
2020-02-04	18.2	18.3	17.76	17.76	-0.44	-2.42	268955.0	4837691.38	408
2020-02-03	18.9	18.9	18.2	18.2	-0.72	-3.81	232209.0	4288290.2	308
2020-02-02	18.92	18.92	18.0	18.92	0.0	0.0	236999.0	4431998.3	261
2020-01-30	18.66	18.96	18.66	18.92	0.26	1.39	191249.0	3600689.38	265
2020-01-29	18.4	18.92	18.4	18.66	0.46	2.53	433541.0	8076899.12	501
2020-01-28	18.02	18.48	18.02	18.2	-0.12	-0.66	194865.0	3569343.84	290
2020-01-27	18.12	18.44	18.08	18.32	0.24	1.33	320689.0	5862816.0	378
2020-01-26	17.44	18.24	17.44	18.08	0.38	2.15	517610.0	9333641.96	641
2020-01-23	17.52	17.7	17.24	17.7	0.2	1.14	278219.0	4884500.62	344
2020-01-22	17.2	17.56	17.18	17.5	0.22	1.27	382140.0	6650196.16	587
2020-01-21	17.02	17.3	16.9	17.28	0.26	1.53	157487.0	2691424.24	287
2020-01-20	17.26	17.3	17.0	17.02	-0.3	-1.73	299582.0	5122474.16	495
2020-01-19	16.82	17.6	16.7	17.32	0.54	3.22	681042.0	11696823.06	806
2020-01-16	16.6	16.94	16.6	16.78	0.18	1.08	386413.0	6489536.22	737
2020-01-15	16.58	16.8	16.58	16.6	0.0	0.0	226203.0	3765440.18	255
2020-01-14	16.7	16.84	16.58	16.6	-0.08	-0.48	194963.0	3248086.5	248
2020-01-13	16.54	16.86	16.46	16.68	0.14	0.85	463249.0	7704721.68	518
2020-01-12	16.1	16.76	16.1	16.54	0.56	3.5	756641.0	12440158.3	1003
2020-01-09	15.8	16.06	15.78	15.98	0.48	3.1	283048.0	4505497.94	389
2020-01-08	15.34	15.6	15.32	15.5	-0.3	-1.9	157944.0	2442081.5	232
2020-01-07	15.78	15.92	15.72	15.8	0.28	1.8	179837.0	2845543.24	281
2020-01-06	15.48	15.62	15.3	15.52	0.0	0.0	88125.0	1361604.02	217
2020-01-05	15.8	15.92	15.5	15.52	-0.54	-3.36	189721.0	2988114.66	328
2020-01-02	15.96	16.24	15.96	16.06	0.16	1.01	239241.0	3855573.38	318
2020-01-01	15.98	16.06	15.9	15.9	-0.08	-0.5	164767.0	2629634.42	215
2019-12-31	16.0	16.1	15.88	15.98	-0.1	-0.62	254757.0	4064764.96	340
2019-12-30	16.16	16.4	15.98	16.08	-0.08	-0.5	415156.0	6746757.6	509
2019-12-29	15.82	16.3	15.82	16.16	0.36	2.28	824863.0	13324596.2	919
2019-12-26	15.74	15.9	15.5	15.8	0.1	0.64	448415.0	7075801.36	506
2019-12-25	15.62	15.72	15.6	15.7	0.06	0.38	67541.0	1057733.32	167
2019-12-24	15.62	15.68	15.48	15.64	0.0	0.0	226772.0	3534109.86	257
2019-12-23	15.48	15.78	15.48	15.64	0.18	1.16	392805.0	6156557.28	505
2019-12-22	15.2	15.46	15.2	15.46	0.16	1.05	175721.0	2688488.1	259
2019-12-19	15.1	15.32	15.0	15.3	0.24	1.59	313128.0	4751405.8	318
2019-12-18	14.6	15.14	14.6	15.06	0.54	3.72	364584.0	5402594.42	391
2019-12-17	14.52	14.64	14.5	14.52	0.02	0.14	152265.0	2215070.92	188
2019-12-16	14.5	14.6	14.42	14.5	-0.06	-0.41	133435.0	1933425.78	160
2019-12-15	14.42	14.56	14.4	14.56	0.16	1.11	146122.0	2110010.86	156
2019-12-12	14.56	14.74	14.4	14.4	-0.2	-1.37	79315.0	1156347.0	176
2019-12-11	14.6	14.74	14.6	14.6	-0.02	-0.14	50107.0	733636.72	130
2019-12-10	14.78	14.78	14.62	14.62	-0.04	-0.27	16583.0	243450.66	109
2019-12-09	14.68	14.68	14.66	14.66	0.06	0.41	38401.0	563897.98	111
2019-12-08	14.48	14.8	14.48	14.6	0.06	0.41	40954.0	600719.8	131
2019-12-05	14.56	14.56	14.44	14.54	-0.02	-0.14	68393.0	992622.52	105
2019-12-04	14.48	14.6	14.48	14.56	0.06	0.41	52333.0	759393.0	81
2019-12-03	14.5	14.5	14.5	14.5	0.1	0.69	15552.0	225840.24	136
2019-12-02	14.4	14.4	14.4	14.4	-0.06	-0.41	15664.0	226488.92	67
2019-12-01	14.7	14.7	14.46	14.46	0.02	0.14	25529.0	370306.3	98
2019-11-28	14.44	14.44	14.44	14.44	-0.14	-0.96	24467.0	353223.64	66
2019-11-27	14.48	14.58	14.48	14.58	0.06	0.41	10083.0	146371.9	72
2019-11-26	14.56	14.6	14.46	14.52	0.12	0.83	60517.0	879024.0	155
2019-11-25	14.44	14.44	14.4	14.4	-0.14	-0.96	23127.0	333279.86	87
2019-11-24	14.52	14.56	14.5	14.54	-0.06	-0.41	39554.0	574887.04	84
2019-11-21	14.6	14.68	14.58	14.6	0.02	0.14	77978.0	1139803.5	141
2019-11-20	14.6	14.66	14.54	14.58	0.0	0.0	69121.0	1007203.06	173
2019-11-19	14.8	14.8	14.54	14.58	0.1	0.69	35757.0	522370.28	160
2019-11-18	14.52	14.52	14.44	14.48	-0.02	-0.14	45884.0	664637.64	115
2019-11-17	14.8	14.8	14.5	14.5	-0.16	-1.09	30013.0	435993.08	87
2019-11-14	14.74	14.74	14.66	14.66	0.06	0.41	12856.0	188664.18	54
2019-11-13	14.94	14.96	14.58	14.6	-0.3	-2.01	35857.0	529724.72	98
2019-11-12	14.84	15.0	14.84	14.9	0.0	0.0	50092.0	746546.28	132
2019-11-11	14.84	14.96	14.7	14.9	0.14	0.95	106375.0	1573931.44	163
2019-11-10	14.8	14.8	14.7	14.76	0.14	0.96	46375.0	682947.96	88
2019-11-07	14.88	14.9	14.62	14.62	-0.28	-1.88	113218.0	1666969.14	252
2019-11-06	14.7	14.9	14.7	14.9	0.08	0.54	34759.0	514260.8	158
2019-11-05	14.96	15.2	14.8	14.82	0.02	0.14	120178.0	1798353.24	295
2019-11-04	14.52	14.96	14.52	14.8	0.02	0.14	85296.0	1255186.8	107
2019-11-03	14.8	14.82	14.7	14.78	-0.2	-1.34	70122.0	1036342.2	73
2019-10-31	15.04	15.04	14.9	14.98	-0.1	-0.66	40862.0	612249.58	72
2019-10-30	14.78	15.08	14.78	15.08	0.28	1.89	66480.0	995440.76	155
2019-10-29	14.9	14.9	14.72	14.8	-0.1	-0.67	29343.0	434238.2	82
2019-10-28	15.08	15.08	14.9	14.9	-0.16	-1.06	30943.0	463348.0	90
2019-10-27	14.86	15.08	14.86	15.06	0.06	0.4	54327.0	814494.42	94
2019-10-24	14.8	15.02	14.8	15.0	0.12	0.81	121865.0	1819764.8	101
2019-10-23	14.82	14.96	14.82	14.88	-0.12	-0.8	27738.0	413022.18	80
2019-10-22	15.22	15.22	14.9	15.0	0.0	0.0	46969.0	705296.18	108
2019-10-21	15.26	15.26	14.88	15.0	0.12	0.81	80684.0	1209576.76	122
2019-10-20	14.9	14.9	14.74	14.88	0.18	1.22	39885.0	593394.74	95
2019-10-17	14.6	14.7	14.58	14.7	0.14	0.96	43777.0	640593.82	127
2019-10-16	14.62	14.62	14.3	14.56	-0.08	-0.55	38290.0	557368.32	110
2019-10-15				14.64	0.0	0.0	7112.0	104116.46	49
2019-10-14	14.7	14.78	14.64	14.64	-0.18	-1.21	28782.0	422588.26	68
2019-10-13	14.82	14.88	14.82	14.82	0.1	0.68	33737.0	500177.78	73
2019-10-10	14.9	14.9	14.6	14.72	-0.28	-1.87	55231.0	815506.86	158
2019-10-09	14.98	15.1	14.98	15.0	0.02	0.13	57189.0	858174.32	82
2019-10-08	15.12	15.16	14.98	14.98	-0.3	-1.96	44325.0	668279.22	115
2019-10-07	15.4	15.42	15.2	15.28	-0.12	-0.78	64327.0	984515.78	124
2019-10-06	14.82	15.4	14.82	15.4	0.3	1.99	134876.0	2057438.06	217
2019-10-03	15.24	15.3	15.1	15.1	-0.3	-1.95	105494.0	1599576.06	194
2019-10-02	15.54	15.54	15.3	15.4	-0.22	-1.41	51154.0	788533.76	129
2019-10-01	15.78	15.82	15.54	15.62	0.06	0.39	182116.0	2858963.74	311
2019-09-30	15.52	15.58	15.5	15.56	0.0	0.0	147553.0	2291719.06	236
2019-09-29	15.2	15.62	15.2	15.56	0.26	1.7	283578.0	4378886.14	479
2019-09-26	15.16	15.3	15.14	15.3	0.14	0.92	140815.0	2143078.04	243
2019-09-25	15.0	15.36	14.94	15.16	0.08	0.53	506367.0	7689103.14	5068
2019-09-24	14.9	15.08	14.82	15.08	0.36	2.45	162813.0	2437569.12	2538
2019-09-22	14.46	14.72	14.46	14.72	0.12	0.82	24695.0	362428.54	73
2019-09-19	14.36	14.6	14.36	14.6	0.28	1.96	116617.0	1693282.68	255
2019-09-18	14.5	14.54	14.32	14.32	-0.08	-0.56	88389.0	1277441.3	156
2019-09-17	14.5	14.52	14.38	14.4	-0.1	-0.69	87135.0	1259645.78	152
2019-09-16	14.54	14.54	14.5	14.5	-0.1	-0.68	23226.0	337676.5	86
2019-09-15	14.52	14.6	14.52	14.6	-0.1	-0.68	68862.0	1002546.84	82
2019-09-12	14.64	14.7	14.56	14.7	0.2	1.38	56854.0	830296.02	149
2019-09-11	15.0	15.0	14.5	14.5	-0.5	-3.33	119410.0	1755806.86	275
2019-09-10	15.1	15.1	15.0	15.0	-0.14	-0.92	28597.0	429593.28	146
2019-09-09	15.04	15.22	15.02	15.14	0.02	0.13	49504.0	748876.4	94
2019-09-08	15.24	15.24	15.06	15.12	0.28	1.89	45232.0	684924.28	129
2019-09-05	14.86	15.2	14.84	14.84	0.04	0.27	133959.0	2005900.92	213
2019-09-04	14.84	14.9	14.8	14.8	-0.04	-0.27	122450.0	1815203.2	141
2019-09-03	14.76	14.84	14.76	14.84	0.06	0.41	41109.0	608748.0	63
2019-09-02	14.8	14.84	14.78	14.78	-0.02	-0.14	114282.0	1691361.38	143
2019-09-01	14.76	14.8	14.76	14.8	0.0	0.0	19544.0	288697.24	59
2019-08-29	14.72	14.94	14.7	14.8	0.0	0.0	38656.0	570047.24	56
2019-08-28	14.78	15.0	14.78	14.8	0.0	0.0	53781.0	800139.24	122
2019-08-27	15.0	15.0	14.62	14.8	-0.16	-1.07	35673.0	528901.04	96
2019-08-26	14.8	15.0	14.72	14.96	0.06	0.4	30212.0	449035.36	66
2019-08-25	15.02	15.04	14.84	14.9	-0.24	-1.59	72766.0	1086926.36	159
2019-08-22	15.2	15.2	15.1	15.14	-0.08	-0.53	31247.0	472793.96	101
2019-08-21	15.3	15.3	15.22	15.22	-0.06	-0.39	23436.0	357387.02	51
2019-08-20	15.52	15.52	15.2	15.28	-0.28	-1.8	92795.0	1423943.76	128
2019-08-19	15.3	15.56	15.3	15.56	0.28	1.83	47893.0	737627.18	113
2019-08-18	15.1	15.3	15.1	15.28	0.06	0.39	34722.0	529582.06	62
2019-08-08	15.46	15.54	15.2	15.22	-0.24	-1.55	80825.0	1242543.46	166
2019-08-07	15.28	15.48	15.24	15.46	0.2	1.31	28626.0	440386.94	64
2019-08-06	15.34	15.34	15.18	15.26	-0.1	-0.65	31574.0	480578.78	78
2019-08-05	15.3	15.36	15.3	15.36	-0.1	-0.65	35214.0	538630.52	58
2019-08-04	15.5	15.5	15.3	15.46	-0.06	-0.39	53771.0	826808.26	125
2019-08-01	15.7	15.72	15.52	15.52	-0.28	-1.77	115073.0	1796384.56	181
2019-07-31	15.8	16.0	15.7	15.8	0.1	0.64	246761.0	3912140.84	286
2019-07-30	15.76	15.86	15.64	15.7	0.08	0.51	34053.0	535774.34	90
2019-07-29	15.78	15.78	15.62	15.62	-0.2	-1.26	29141.0	457507.56	70
2019-07-28	15.84	15.84	15.82	15.82	-0.06	-0.38	12253.0	193892.56	63
2019-07-25	15.68	15.9	15.68	15.88	0.36	2.32	17774.0	279240.98	104
2019-07-24	15.4	15.6	15.4	15.52	0.02	0.13	24436.0	379251.42	71
2019-07-23	15.7	15.74	15.5	15.5	-0.38	-2.39	22440.0	350498.78	89
2019-07-22	15.8	15.88	15.8	15.88	0.08	0.51	37195.0	589114.16	78
2019-07-21	15.96	15.96	15.66	15.8	-0.2	-1.25	121662.0	1923285.44	204
2019-07-18	16.0	16.12	16.0	16.0	0.0	0.0	98261.0	1573834.32	119
2019-07-17	16.06	16.14	16.0	16.0	-0.04	-0.25	78179.0	1253805.24	131
2019-07-16	15.88	16.18	15.88	16.04	0.04	0.25	96768.0	1554517.76	193
2019-07-15	16.1	16.12	15.9	16.0	0.0	0.0	148987.0	2386686.62	264
2019-07-14	16.08	16.1	15.96	16.0	0.0	0.0	77232.0	1239913.0	135
2019-07-11	15.9	16.0	15.88	16.0	0.1	0.63	28096.0	446725.74	110
2019-07-10	15.66	16.22	15.66	15.9	0.24	1.53	189816.0	3034646.08	351
2019-07-09	15.54	15.66	15.54	15.66	0.08	0.51	33728.0	526446.88	91
2019-07-08	15.58	15.58	15.52	15.58	-0.08	-0.51	23072.0	358647.48	75
2019-07-07	15.58	15.66	15.52	15.66	0.12	0.77	66298.0	1034738.94	130
2019-07-04	15.52	15.8	15.5	15.54	-0.04	-0.26	117156.0	1833878.48	199
2019-07-03	15.48	15.6	15.48	15.58	-0.02	-0.13	50312.0	781848.3	108
2019-07-02	15.6	15.6	15.46	15.6	0.02	0.13	67828.0	1053739.14	147
2019-07-01	15.5	15.7	15.5	15.58	0.04	0.26	47703.0	744538.82	90
2019-06-30	15.5	15.68	15.5	15.54	0.04	0.26	80881.0	1261027.86	104
2019-06-27	15.58	15.6	15.5	15.5	0.0	0.0	33184.0	515670.94	93
2019-06-26	15.5	15.52	15.44	15.5	0.08	0.52	32563.0	504309.98	127
2019-06-25	15.44	15.5	15.4	15.42	-0.08	-0.52	67120.0	1038323.86	124
2019-06-24	15.76	15.76	15.42	15.5	-0.14	-0.9	64754.0	1007567.18	127
2019-06-23	15.8	15.86	15.5	15.64	0.04	0.26	91347.0	1433855.02	150
2019-06-20	15.4	15.72	15.4	15.6	0.14	0.91	212084.0	3305763.06	267
2019-06-19	15.56	15.84	15.4	15.46	-0.02	-0.13	206686.0	3221356.7	311
2019-06-18	15.4	15.72	15.4	15.48	0.08	0.52	339592.0	5290005.64	372
2019-06-17	15.18	15.6	15.18	15.4	0.22	1.45	151204.0	2319786.38	266
2019-06-16	15.06	15.34	15.06	15.18	0.12	0.8	143003.0	2177091.82	207
2019-06-13	15.54	15.54	15.06	15.06	-0.6	-3.83	173552.0	2668208.78	255
2019-06-12	15.7	15.78	15.62	15.66	-0.04	-0.25	95583.0	1498657.7	226
2019-06-11	15.64	15.88	15.54	15.7	0.14	0.9	159848.0	2500083.68	201
2019-06-10	15.28	15.9	15.2	15.56	0.28	1.83	118648.0	1849653.84	224
2019-06-09	15.2	15.36	15.2	15.28	0.28	1.87	58485.0	894462.26	158
2019-05-30	15.04	15.04	14.84	15.0	0.04	0.27	48634.0	726222.1	70
2019-05-29	14.96	14.96	14.94	14.96	0.0	0.0	25824.0	386325.48	47
2019-05-28	15.0	15.3	14.9	14.96	-0.12	-0.8	80877.0	1215546.26	124
2019-05-27	14.62	15.08	14.62	15.08	0.08	0.53	25150.0	376109.38	85
2019-05-26	15.04	15.04	15.0	15.0	-0.18	-1.19	43676.0	655421.64	76
2019-05-23	15.18	15.22	15.18	15.18	-0.12	-0.78	24290.0	369018.88	100
2019-05-22	15.42	15.5	15.22	15.3	-0.08	-0.52	89696.0	1382181.12	117
2019-05-21	14.94	15.5	14.94	15.38	0.44	2.95	80742.0	1226463.66	152
2019-05-20	14.7	14.94	14.7	14.94	-0.2	-1.32	20492.0	301508.38	141
2019-05-19	15.04	15.5	15.04	15.14	-0.02	-0.13	70914.0	1080032.9	149
2019-05-16	15.1	15.16	15.0	15.16	0.22	1.47	59353.0	892831.76	133
2019-05-15	15.0	15.02	14.9	14.94	0.24	1.63	84636.0	1268878.5	154
2019-05-14	15.0	15.48	14.0	14.7	-0.42	-2.78	185079.0	2746830.38	258
2019-05-13	15.7	15.98	15.0	15.12	-0.88	-5.5	254795.0	3887078.8	315
2019-05-12	16.26	16.48	15.9	16.0	-0.5	-3.03	58485.0	938139.42	201
2019-05-09	16.5	16.5	16.32	16.5	-0.04	-0.24	91706.0	1510295.8	119
2019-05-08	16.52	16.62	16.4	16.54	-0.06	-0.36	50839.0	840707.92	101
2019-05-07	16.8	16.8	16.4	16.6	-0.2	-1.19	54312.0	901240.92	135
2019-05-06	17.0	17.0	16.4	16.8	-0.38	-2.21	177191.0	2954360.4	316
2019-05-05	17.48	17.48	17.1	17.18	-0.36	-2.05	136077.0	2343824.92	378
2019-05-02	17.46	17.62	17.44	17.54	0.08	0.46	169353.0	2963310.34	221
2019-05-01	17.82	17.96	17.4	17.46	-0.54	-3.0	290231.0	5130760.46	636
2019-04-30	17.64	18.62	17.52	18.0	0.52	2.97	1351607.0	24415881.66	1745
2019-04-29	17.6	17.6	17.4	17.48	-0.12	-0.68	149898.0	2621095.9	258
2019-04-28	17.38	17.68	17.38	17.6	0.2	1.15	87034.0	1523590.28	190
2019-04-25	17.1	17.4	17.08	17.4	0.26	1.52	99774.0	1718499.58	200
2019-04-24	17.14	17.26	17.08	17.14	-0.14	-0.81	47192.0	809175.14	148
2019-04-23	17.2	17.34	17.1	17.28	-0.04	-0.23	55545.0	956763.24	154
2019-04-22	17.42	17.44	17.22	17.32	-0.1	-0.57	53564.0	929057.78	115
2019-04-21	17.4	17.58	17.4	17.42	0.02	0.11	66888.0	1168963.46	211
2019-04-18	17.46	17.6	17.34	17.4	-0.14	-0.8	79411.0	1385368.32	247
2019-04-17	17.5	17.7	17.5	17.54	-0.02	-0.11	107560.0	1888841.52	221
2019-04-16	17.82	17.82	17.54	17.56	-0.24	-1.35	172735.0	3050157.68	376
2019-04-15	17.52	18.1	17.52	17.8	0.26	1.48	594172.0	10624260.84	745
2019-04-14	17.26	17.58	17.26	17.54	0.16	0.92	139203.0	2435205.58	268
2019-04-11	17.2	17.54	17.2	17.38	0.14	0.81	225286.0	3919765.54	305
2019-04-10	17.18	17.28	17.1	17.24	0.08	0.47	105885.0	1820587.36	207
2019-04-09	17.22	17.24	17.12	17.16	0.02	0.12	45473.0	781023.54	139
2019-04-08	17.08	17.16	17.08	17.14	-0.04	-0.23	81447.0	1395137.92	184
2019-04-07	17.32	17.34	17.18	17.18	-0.14	-0.81	33800.0	584763.16	159
2019-04-04	17.32	17.4	17.24	17.32	-0.18	-1.03	130579.0	2258741.44	229
2019-04-03	17.56	17.56	17.36	17.5	0.0	0.0	108140.0	1884521.14	187
2019-04-02	17.52	17.6	17.44	17.5	0.0	0.0	79762.0	1398557.58	180
2019-04-01	17.14	17.7	17.1	17.5	-0.52	-2.89	331684.0	5774802.18	588
2019-03-31	18.08	18.18	18.02	18.02	-0.14	-0.77	44078.0	797130.3	231
2019-03-28	18.08	18.6	18.08	18.16	0.12	0.67	198275.0	3637639.92	365
2019-03-27	18.12	18.16	18.04	18.04	-0.04	-0.22	21222.0	383734.68	90
2019-03-26	18.04	18.14	18.0	18.08	0.08	0.44	22283.0	402214.06	104
2019-03-25	18.06	18.38	18.0	18.0	-0.14	-0.77	89425.0	1622796.88	199
2019-03-24	18.2	18.2	18.0	18.14	-0.18	-0.98	86430.0	1565413.74	156
2019-03-21	18.4	18.5	18.3	18.32	-0.14	-0.76	72353.0	1327233.34	175
2019-03-20	18.72	18.72	18.46	18.46	-0.26	-1.39	103986.0	1928425.94	230
2019-03-19	18.96	19.1	18.56	18.72	-0.22	-1.16	224095.0	4231495.38	300
2019-03-18	18.5	19.18	18.5	18.94	0.46	2.49	442023.0	8372948.7	830
2019-03-17	18.44	18.8	18.36	18.48	-0.1	-0.54	162665.0	3018241.22	308
2019-03-14	18.06	18.58	18.04	18.58	0.52	2.88	287080.0	5259549.46	842
2019-03-13	18.1	18.22	17.8	18.06	-0.12	-0.66	224874.0	4050133.56	415
2019-03-12	18.3	18.64	18.0	18.18	-0.12	-0.66	353466.0	6450890.24	502
2019-03-11	18.08	19.2	17.8	18.3	0.26	1.44	993778.0	18396973.02	1250
2019-03-10	17.32	18.4	17.32	18.04	0.82	4.76	677041.0	12258868.56	905
2019-03-07	17.12	17.3	17.06	17.22	0.1	0.58	134221.0	2311226.8	230
2019-03-06	17.06	17.2	17.06	17.12	0.16	0.94	108088.0	1853582.26	158
2019-03-05	17.04	17.24	16.96	16.96	-0.08	-0.47	95293.0	1628264.78	163
2019-03-04	16.92	17.4	16.8	17.04	0.18	1.07	448107.0	7648492.44	466
2019-03-03	16.88	16.92	16.7	16.86	0.0	0.0	112260.0	1888185.3	150
2019-02-28	16.84	16.86	16.7	16.86	0.12	0.72	33773.0	567353.14	125
2019-02-27	16.84	16.84	16.68	16.74	0.04	0.24	20816.0	348110.3	64
2019-02-26	16.62	16.7	16.62	16.7	0.16	0.97	24332.0	405942.28	47
2019-02-25	16.6	16.6	16.54	16.54	-0.2	-1.19	23552.0	390282.12	89
2019-02-24				16.74	0.0	0.0	4046.0	67450.74	37
2019-02-21	16.7	16.84	16.7	16.74	0.0	0.0	39704.0	665743.68	95
2019-02-20	16.68	16.74	16.68	16.74	0.1	0.6	21562.0	360231.42	54
2019-02-19	16.62	16.74	16.6	16.64	0.02	0.12	76001.0	1265764.9	71
2019-02-18	16.64	16.72	16.5	16.62	-0.02	-0.12	41238.0	686113.68	75
2019-02-17	16.7	16.7	16.62	16.64	-0.04	-0.24	45818.0	763656.32	66
2019-02-14	16.66	16.7	16.66	16.68	-0.06	-0.36	31612.0	527535.44	130
2019-02-13	16.88	16.88	16.7	16.74	-0.1	-0.59	29452.0	493171.34	68
2019-02-12	16.7	16.84	16.66	16.84	0.1	0.6	91071.0	1524713.76	95
2019-02-11	16.78	16.82	16.7	16.74	-0.02	-0.12	77641.0	1302939.98	72
2019-02-10	16.72	16.76	16.7	16.76	0.0	0.0	31280.0	522904.22	55
2019-02-07	16.78	16.8	16.7	16.76	-0.08	-0.48	126594.0	2117269.1	128
2019-02-06	16.92	16.92	16.8	16.84	-0.08	-0.47	53620.0	903595.32	99
2019-02-05	16.86	17.0	16.84	16.92	0.0	0.0	60049.0	1015400.08	103
2019-02-04	17.04	17.04	16.9	16.92	-0.1	-0.59	66767.0	1131623.5	115
2019-02-03	17.16	17.16	17.0	17.02	-0.14	-0.82	67822.0	1157139.8	117
2019-01-31	17.2	17.36	17.1	17.16	-0.08	-0.46	80070.0	1376136.6	137
2019-01-30	17.26	17.4	17.0	17.24	0.04	0.23	122316.0	2108037.28	202
2019-01-29	16.96	17.36	16.92	17.2	0.2	1.18	298067.0	5119122.12	431
2019-01-28	16.88	17.2	16.86	17.0	0.1	0.59	102350.0	1740185.96	190
2019-01-27	16.8	17.0	16.8	16.9	-0.2	-1.17	85307.0	1443442.3	168
2019-01-24	17.2	17.3	17.0	17.1	-0.08	-0.47	101978.0	1745609.58	193
2019-01-23	16.78	17.22	16.76	17.18	0.4	2.38	274539.0	4659534.94	341
2019-01-22	16.6	16.78	16.58	16.78	0.28	1.7	66164.0	1100100.1	120
2019-01-21	16.4	16.72	16.4	16.5	0.1	0.61	145030.0	2401013.3	212
2019-01-20	16.7	16.7	16.4	16.4	-0.18	-1.09	46059.0	760286.36	82
2019-01-17	16.44	16.58	16.4	16.58	0.26	1.59	61055.0	1008883.4	146
2019-01-16	16.28	16.54	16.28	16.32	0.04	0.25	91992.0	1506462.3	113
2019-01-15	16.4	16.42	16.24	16.28	-0.06	-0.37	62032.0	1013850.5	120
2019-01-14	16.34	16.4	16.32	16.34	-0.08	-0.49	38538.0	630254.36	114
2019-01-13	16.36	16.42	16.36	16.42	0.08	0.49	60113.0	985482.96	211
2019-01-10	16.44	16.5	16.34	16.34	-0.1	-0.61	130088.0	2135352.12	127
2019-01-09	16.42	16.44	16.3	16.44	0.08	0.49	104245.0	1707238.54	121
2019-01-08	16.34	16.4	16.22	16.36	-0.1	-0.61	53396.0	871860.44	96
2019-01-07	16.42	16.58	16.32	16.46	-0.14	-0.84	117731.0	1931308.72	205
2019-01-06	16.48	16.76	16.46	16.6	0.08	0.48	150225.0	2494018.44	188
2019-01-03	16.06	16.82	16.06	16.52	0.42	2.61	275324.0	4548938.1	472
2019-01-02	16.0	16.16	16.0	16.1	0.0	0.0	123285.0	1984226.98	109
2019-01-01	16.1	16.26	16.0	16.1	-0.16	-0.98	88654.0	1426004.7	151
2018-12-31	16.2	16.4	16.0	16.26	-0.04	-0.25	175922.0	2851479.06	323
2018-12-30	15.94	16.34	15.88	16.3	0.4	2.52	312143.0	5024561.34	346
2018-12-27	15.78	15.9	15.78	15.9	0.24	1.53	97462.0	1542198.92	254
2018-12-26	15.7	15.92	15.5	15.66	-0.14	-0.89	138094.0	2164641.24	205
2018-12-25	15.96	15.96	15.6	15.8	-0.2	-1.25	203819.0	3215900.82	277
2018-12-24	16.0	16.12	16.0	16.0	0.06	0.38	140500.0	2250050.16	148
2018-12-23	15.8	16.2	15.8	15.94	-0.1	-0.62	107588.0	1710193.92	227
2018-12-20	16.3	16.48	16.04	16.04	-0.44	-2.67	97969.0	1594285.86	226
2018-12-19	16.78	16.86	16.3	16.48	-0.3	-1.79	150139.0	2473017.76	235
2018-12-18	16.8	16.98	16.7	16.78	-0.12	-0.71	63187.0	1062015.22	192
2018-12-17	17.02	17.1	16.9	16.9	-0.1	-0.59	135173.0	2297337.28	189
2018-12-16	17.22	17.22	17.0	17.0	-0.06	-0.35	60534.0	1033091.9	117
2018-12-13	17.0	17.2	16.9	17.06	0.12	0.71	252955.0	4320831.94	321
2018-12-12	16.96	16.96	16.86	16.94	0.14	0.83	26986.0	456391.1	113
2018-12-11	16.86	17.0	16.8	16.8	-0.06	-0.36	77347.0	1304944.22	191
2018-12-10	16.86	17.0	16.8	16.86	-0.06	-0.35	41392.0	699591.46	124
2018-12-09	17.0	17.06	16.86	16.92	-0.08	-0.47	61937.0	1048480.74	131
2018-12-06	17.08	17.2	16.9	17.0	-0.12	-0.7	81259.0	1384579.5	146
2018-12-05	17.02	17.3	16.96	17.12	-0.08	-0.47	101325.0	1733197.2	167
2018-12-04	17.1	17.38	17.0	17.2	0.1	0.58	114051.0	1960400.04	282
2018-12-03	17.18	17.18	17.0	17.1	0.1	0.59	67581.0	1154176.52	171
2018-12-02	16.84	17.3	16.84	17.0	0.22	1.31	159645.0	2721822.44	278
2018-11-29	16.62	16.78	16.54	16.78	0.16	0.96	38876.0	646567.12	151
2018-10-17	16.18	16.18	16.0	16.1	0.18	1.13	16695.0	268610.92	48
2018-10-16	15.84	16.12	15.68	15.92	0.08	0.51	81383.0	1294684.64	141
2018-10-15	15.62	16.16	15.6	15.84	0.24	1.54	112460.0	1779538.02	199
2018-10-14	17.0	17.0	15.52	15.6	-1.4	-8.24	82164.0	1319222.62	178
2018-10-11	16.68	17.0	16.68	17.0	-0.1	-0.58	59953.0	1007835.82	157
2018-10-10	17.04	17.1	17.0	17.1	0.06	0.35	27772.0	473407.54	109
2018-10-09	17.02	17.14	17.02	17.04	-0.1	-0.58	18988.0	324307.52	69
2018-10-08	17.0	17.18	16.84	17.14	0.14	0.82	42204.0	719614.16	106
2018-10-07	17.1	17.1	16.9	17.0	-0.28	-1.62	86460.0	1472889.92	169
2018-10-04	17.26	17.28	17.2	17.28	-0.04	-0.23	37346.0	643850.1	113
2018-10-03	17.26	17.38	17.18	17.32	0.04	0.23	31483.0	544023.46	88
2018-10-02	17.24	17.3	17.22	17.28	0.0	0.0	46433.0	800890.56	100
2018-10-01	17.32	17.36	17.2	17.28	-0.02	-0.12	88272.0	1522163.92	144
2018-09-30	17.6	17.64	17.2	17.3	-0.3	-1.7	255301.0	4433246.72	264
2018-09-27	17.5	17.8	17.34	17.6	0.1	0.57	58043.0	1019543.72	146
2018-09-26	17.8	18.0	17.36	17.5	-0.2	-1.13	159658.0	2813081.86	278
2018-09-25	17.3	17.7	17.2	17.7	0.28	1.61	73280.0	1283038.94	154
2018-09-20	17.44	17.9	17.42	17.42	0.02	0.11	104834.0	1855973.96	228
2018-09-19	17.32	17.4	17.24	17.4	0.1	0.58	72335.0	1254491.14	101
2018-09-18	17.3	17.48	17.24	17.3	0.0	0.0	71927.0	1246343.22	211
2018-09-17	17.2	17.34	17.08	17.3	0.1	0.58	167060.0	2871241.08	236
2018-09-16	17.1	17.6	17.1	17.2	0.02	0.12	35901.0	618714.7	109
2018-09-13	17.18	17.2	17.14	17.18	-0.08	-0.46	36145.0	620109.2	93
2018-09-12	17.52	17.52	17.12	17.26	-0.34	-1.93	39711.0	691254.26	109
2018-09-11	17.6	17.8	17.5	17.6	0.0	0.0	42617.0	751829.84	114
2018-09-10	18.0	18.34	17.6	17.6	0.1	0.57	271718.0	4903271.8	548
2018-09-09	17.1	17.8	17.1	17.5	0.24	1.39	166666.0	2898207.76	282
2018-09-06	17.66	17.94	16.84	17.26	-0.34	-1.93	159052.0	2751473.44	387
2018-09-05	18.52	18.52	17.3	17.6	-0.92	-4.97	126873.0	2286163.14	259
2018-09-04	18.44	18.84	18.44	18.52	0.06	0.33	94094.0	1753336.56	215
2018-09-03	18.5	18.6	18.46	18.46	-0.04	-0.22	47591.0	880609.58	108
2018-09-02	18.7	18.7	18.5	18.5	-0.18	-0.96	49614.0	920297.62	112
2018-08-30	18.9	18.9	18.68	18.68	-0.12	-0.64	31303.0	588436.88	90
2018-08-29	19.02	19.04	18.8	18.8	-0.46	-2.39	65993.0	1251090.56	113
2018-08-28	18.86	19.48	18.0	19.26	0.36	1.9	96406.0	1836114.92	229
2018-08-27	19.1	19.1	18.8	18.9	-0.1	-0.53	68151.0	1288820.68	127
2018-08-26	18.88	19.0	18.88	19.0	0.28	1.5	26692.0	505370.44	78
2018-08-16	18.78	18.8	18.72	18.72	0.02	0.11	38399.0	720894.24	100
2018-08-15	18.8	18.8	18.7	18.7	-0.18	-0.95	73681.0	1383838.58	240
2018-08-14	19.0	19.0	18.82	18.88	0.06	0.32	114538.0	2169569.68	196
2018-08-13	18.9	19.4	18.8	18.82	-0.18	-0.95	280156.0	5329387.96	432
2018-08-12	19.0	19.0	18.82	19.0	0.0	0.0	182277.0	3444882.88	324
2018-08-09	19.02	19.4	18.8	19.0	-1.5	-7.32	439911.0	8353559.14	743
2018-08-08	20.58	20.58	20.34	20.5	-0.1	-0.49	44788.0	915521.58	79
2018-08-07	20.6	20.8	20.54	20.6	-0.2	-0.96	39456.0	814830.74	114
2018-08-06	20.3	20.8	20.3	20.8	0.42	2.06	75113.0	1546651.6	159
2018-08-05	20.2	20.58	20.2	20.38	0.08	0.39	36954.0	752961.28	70
2018-08-02	20.38	20.58	20.3	20.3	-0.12	-0.59	55843.0	1143560.18	124
2018-08-01	20.6	20.62	20.4	20.42	-0.18	-0.87	47534.0	975715.76	100
2018-07-31	20.02	20.7	20.0	20.6	0.6	3.0	120137.0	2452441.58	194
2018-07-30	19.9	20.02	19.9	20.0	0.12	0.6	27992.0	559064.62	81
2018-07-29	20.02	20.1	19.88	19.88	-0.32	-1.58	74815.0	1492874.98	166
2018-07-26	20.3	20.3	20.1	20.2	-0.4	-1.94	52619.0	1063693.92	146
2018-07-25	20.62	20.62	20.5	20.6	-0.14	-0.68	73903.0	1519665.24	164
2018-07-24	21.0	21.0	20.72	20.74	-0.3	-1.43	107234.0	2236061.96	195
2018-07-23	21.32	21.32	21.04	21.04	-0.3	-1.41	36022.0	764120.58	97
2018-07-22	21.42	21.42	21.28	21.34	0.04	0.19	22466.0	480230.28	73
2018-07-19	21.4	21.4	21.28	21.3	-0.1	-0.47	37108.0	792093.82	89
2018-07-18	21.3	21.46	21.28	21.4	0.04	0.19	30855.0	659011.3	75
2018-07-17	21.4	21.48	21.3	21.36	-0.14	-0.65	51597.0	1103235.46	99
2018-07-16	21.6	21.76	21.5	21.5	0.06	0.28	190203.0	4110554.82	262
2018-07-15	21.26	21.44	21.1	21.44	0.24	1.13	179548.0	3810057.48	226
2018-07-12	21.14	21.2	21.14	21.2	0.08	0.38	16903.0	357768.5	59
2018-07-11	21.2	21.28	21.1	21.12	-0.08	-0.38	83885.0	1777960.4	133
2018-07-10	21.14	21.2	21.04	21.2	0.08	0.38	47325.0	1000415.84	127
2018-07-09	21.02	21.26	20.98	21.12	0.2	0.96	105931.0	2231936.62	193
2018-07-08	21.12	21.16	20.92	20.92	-0.2	-0.95	75389.0	1585128.22	183
2018-07-05	21.22	21.24	21.12	21.12	-0.16	-0.75	77186.0	1636115.98	148
2018-07-04	21.38	21.42	21.26	21.28	-0.22	-1.02	104437.0	2226098.14	221
2018-07-03	21.54	21.54	21.34	21.5	-0.04	-0.19	71087.0	1523852.74	95
2018-07-02	21.74	21.74	21.5	21.54	-0.18	-0.83	81422.0	1755890.3	145
2018-07-01	21.84	21.94	21.72	21.72	-0.08	-0.37	35525.0	774827.98	81
2018-06-28	21.94	21.96	21.8	21.8	-0.14	-0.64	56190.0	1228079.46	107
2018-06-27	22.0	22.0	21.84	21.94	-0.06	-0.27	73469.0	1612160.74	106
2018-06-26	22.0	22.02	21.98	22.0	0.0	0.0	52405.0	1153173.28	80
2018-06-25	22.14	22.18	22.0	22.0	-0.1	-0.45	141705.0	3127546.0	156
2018-06-24	21.98	22.1	21.98	22.1	0.16	0.73	76393.0	1683565.04	122
2018-06-21	22.0	22.14	21.6	21.94	0.04	0.18	52260.0	1147301.14	99
2018-06-20	22.04	22.16	21.9	21.9	-0.18	-0.82	42528.0	936778.64	89
2018-06-12	22.2	22.4	22.04	22.08	-0.1	-0.45	102448.0	2266904.1	130
2018-06-11	22.0	22.5	21.94	22.18	0.22	1.0	185435.0	4114525.96	345
2018-06-10	21.92	21.98	21.86	21.96	0.16	0.73	22987.0	503522.8	82
2018-06-07	21.9	21.98	21.74	21.8	0.0	0.0	49743.0	1085739.74	127
2018-06-06	21.98	22.0	21.8	21.8	-0.08	-0.37	106333.0	2325751.24	143
2018-06-05	22.0	22.12	21.86	21.88	-0.02	-0.09	58949.0	1294846.78	160
2018-06-04	21.7	21.9	21.7	21.9	0.2	0.92	33412.0	727964.48	119
2018-06-03	21.72	21.78	21.6	21.7	0.08	0.37	67136.0	1456286.28	145
2018-05-31	21.78	21.78	21.5	21.62	-0.24	-1.1	133555.0	2885430.16	178
2018-05-30	21.94	22.0	21.82	21.86	-0.08	-0.36	89241.0	1953922.38	120
2018-05-29	22.0	22.0	21.88	21.94	0.0	0.0	47135.0	1036232.32	117
2018-05-28	22.04	22.08	21.9	21.94	-0.18	-0.81	237933.0	5232680.24	213
2018-05-27	22.74	22.8	22.0	22.12	-0.68	-2.98	204006.0	4578401.46	228
2018-05-24	23.0	23.0	22.6	22.79	-0.21	-0.91	134774.0	3076240.34	152
2018-05-23	23.0	23.1	22.96	23.0	0.05	0.22	75620.0	1739477.18	95
2018-05-22	23.0	23.04	22.9	22.95	-0.05	-0.22	96508.0	2213761.18	105
2018-05-21	22.94	23.3	22.9	23.0	0.03	0.13	81883.0	1893029.18	172
2018-05-20	23.1	23.1	22.94	22.97	0.02	0.09	33912.0	780289.14	56
2018-05-17	22.76	23.0	22.76	22.95	0.16	0.7	74870.0	1714832.12	165
2018-05-16	22.8	23.0	22.76	22.79	-0.13	-0.57	103210.0	2357031.72	148
2018-05-15	23.34	23.34	22.8	22.92	-0.18	-0.78	132339.0	3041615.32	200
2018-05-14	23.12	23.48	23.0	23.1	0.03	0.13	164804.0	3838195.82	289
2018-05-13	22.8	23.1	22.8	23.07	0.27	1.18	100148.0	2301159.94	152
2018-05-10	22.76	23.04	22.74	22.8	-0.12	-0.52	103756.0	2371099.04	170
2018-05-09	22.58	23.48	22.52	22.92	0.23	1.01	214207.0	4938473.04	371
2018-05-08	22.9	23.0	22.56	22.69	-0.29	-1.26	123417.0	2802283.56	247
2018-05-07	22.9	23.16	22.9	22.98	0.06	0.26	99745.0	2295385.56	155
2018-05-06	23.0	23.14	22.8	22.92	0.06	0.26	183174.0	4205494.6	277
2018-05-03	23.5	23.5	22.84	22.86	-0.67	-2.85	171135.0	3945742.24	242
2018-05-02	23.9	23.9	23.5	23.53	-0.33	-1.38	174232.0	4133196.82	248
2018-05-01	24.02	24.06	23.86	23.86	-0.85	-3.44	223913.0	5367980.5	356
2018-04-30	24.98	24.98	24.66	24.71	-0.12	-0.48	275863.0	6831129.92	408
2018-04-29	25.0	25.0	24.78	24.83	0.0	0.0	179507.0	4464723.66	275
2018-04-26	25.0	25.15	24.64	24.83	-0.22	-0.88	342601.0	8533372.98	435
2018-04-25	24.82	25.15	24.5	25.05	0.25	1.01	514579.0	12793889.67	542
2018-04-24	24.8	25.3	24.38	24.8	0.2	0.81	1072763.0	26675680.79	1241
2018-04-23	23.88	24.66	23.84	24.6	0.79	3.32	991206.0	24237128.6	1071
2018-04-22	23.74	24.06	23.7	23.81	0.08	0.34	235877.0	5627560.92	297
2018-04-19	23.8	24.06	23.7	23.73	-0.05	-0.21	547928.0	13090899.0	454
2018-04-18	23.5	23.9	23.5	23.78	0.3	1.28	528910.0	12504376.14	467
2018-04-17	23.52	23.7	23.38	23.48	0.08	0.34	248434.0	5840949.88	238
2018-04-16	23.3	23.58	23.3	23.4	0.08	0.34	203627.0	4782407.94	240
2018-04-15	22.8	23.36	22.8	23.32	0.58	2.55	220584.0	5103441.6	275
2018-04-12	22.62	22.9	22.52	22.74	-0.15	-0.66	215890.0	4907510.08	292
2018-04-11	23.52	23.6	22.6	22.89	-0.65	-2.76	191249.0	4422734.0	287
2018-04-10	23.4	23.6	23.34	23.54	0.11	0.47	64134.0	1506960.44	167
2018-04-09	23.88	23.88	23.4	23.43	-0.31	-1.31	221265.0	5216222.42	332
2018-04-08	23.62	23.88	23.6	23.74	-0.02	-0.08	159901.0	3786137.42	233
2018-04-05	23.94	23.98	23.6	23.76	-0.03	-0.13	268168.0	6356519.9	520
2018-04-04	23.6	24.08	23.42	23.79	0.31	1.32	852798.0	20301501.1	936
2018-04-03	23.16	23.54	23.04	23.48	0.29	1.25	277061.0	6470944.52	301
2018-04-02	22.96	23.2	22.9	23.19	0.16	0.69	139955.0	3220512.58	200
2018-04-01	23.1	23.1	22.92	23.03	0.1	0.44	146407.0	3365966.94	214
2018-03-29	23.5	23.5	22.8	22.93	-0.59	-2.51	404813.0	9293230.44	435
2018-03-28	23.66	23.74	23.5	23.52	-0.01	-0.04	118711.0	2795260.3	148
2018-03-27	23.5	24.12	23.5	23.53	-0.03	-0.13	281019.0	6693650.18	385
2018-03-26	23.88	23.88	23.54	23.56	-0.35	-1.46	261254.0	6187419.88	303
2018-03-25	23.9	24.24	23.88	23.91	0.01	0.04	306466.0	7356835.46	471
2018-03-22	23.72	24.2	23.72	23.9	0.38	1.62	1105775.0	26597194.96	1349
2018-03-21	23.2	23.7	23.2	23.52	0.29	1.25	456907.0	10730685.24	537
2018-03-20	23.02	23.28	23.02	23.23	0.17	0.74	184705.0	4282904.16	252
2018-03-19	23.0	23.1	23.0	23.06	0.1	0.44	74271.0	1710391.72	125
2018-03-18	23.42	23.42	22.9	22.96	-0.47	-2.01	365353.0	8426929.96	404
2018-03-15	23.6	23.84	23.34	23.43	-0.08	-0.34	270602.0	6367964.54	366
2018-03-14	23.1	23.86	23.1	23.51	0.4	1.73	799669.0	18838909.9	854
2018-03-13	23.0	23.14	22.9	23.11	0.14	0.61	250461.0	5764765.38	260
2018-03-12	23.04	23.1	22.9	22.97	-0.04	-0.17	209799.0	4822728.16	277
2018-03-11	23.12	23.16	23.0	23.01	-0.02	-0.09	192320.0	4435158.3	303
2018-03-08	23.0	23.18	22.96	23.03	-0.01	-0.04	180875.0	4173383.68	239
2018-03-07	23.22	23.26	23.0	23.04	-0.11	-0.48	187071.0	4320584.04	311
2018-03-06	22.58	23.5	22.58	23.15	0.71	3.16	1009208.0	23385107.64	1190
2018-03-05	22.3	22.6	22.24	22.44	0.17	0.76	199705.0	4464567.44	267
2018-03-04	22.22	22.44	22.2	22.27	0.05	0.23	136020.0	3038729.7	224
2018-03-01	22.18	22.38	22.14	22.22	0.09	0.41	118672.0	2638207.02	228
2018-02-28	22.2	22.26	22.1	22.13	-0.12	-0.54	105124.0	2328556.56	195
2018-02-27	22.34	22.4	22.2	22.25	0.03	0.14	107887.0	2406499.8	164
2018-02-26	22.4	22.56	22.2	22.22	-0.08	-0.36	176539.0	3950557.8	318
2018-02-25	22.28	22.5	22.18	22.3	0.09	0.41	286445.0	6397471.2	415
2018-02-22	22.2	22.4	22.12	22.21	-0.12	-0.54	151690.0	3371163.42	266
2018-02-21	22.56	22.58	22.3	22.33	-0.17	-0.76	207871.0	4670583.18	285
2018-02-20	22.2	22.52	22.18	22.5	0.33	1.49	240592.0	5373237.84	314
2018-02-19	22.26	22.26	22.14	22.17	-0.02	-0.09	117693.0	2612916.4	242
2018-02-18	22.2	22.28	22.18	22.19	0.01	0.05	220038.0	4887424.74	296
2018-02-15	22.2	22.26	22.14	22.18	0.1	0.45	237187.0	5265408.62	298
2018-02-14	22.14	22.14	22.06	22.08	-0.07	-0.32	171812.0	3797943.18	373
2018-02-13	22.3	22.3	22.1	22.15	-0.06	-0.27	172500.0	3827020.48	280
2018-02-12	22.0	22.32	22.0	22.21	0.18	0.82	172462.0	3827379.96	291
2018-02-11	22.42	22.42	22.0	22.03	-0.38	-1.7	154498.0	3413037.6	294
2018-02-08	22.6	22.62	22.42	22.41	-0.19	-0.84	162191.0	3647229.72	375
2018-02-07	22.7	22.94	22.58	22.6	0.03	0.13	180608.0	4109360.72	372
2018-02-06	22.68	22.8	22.44	22.57	-0.34	-1.48	247307.0	5600797.94	404
2018-02-05	22.8	23.06	22.8	22.91	0.07	0.31	228355.0	5241087.26	297
2018-02-04	22.9	22.98	22.82	22.84	-0.17	-0.74	161433.0	3693971.4	279
2018-02-01	23.02	23.3	23.0	23.01	0.0	0.0	493476.0	11408734.78	604
2018-01-31	23.0	23.1	22.88	23.01	0.0	0.0	375865.0	8642359.6	488
2018-01-30	22.78	23.72	22.76	23.01	0.21	0.92	1432401.0	33250616.18	1648
2018-01-29	22.9	22.92	22.78	22.8	-0.01	-0.04	196956.0	4497337.82	215
2018-01-28	22.78	22.88	22.72	22.81	0.11	0.48	184778.0	4212890.9	250
2018-01-25	22.84	22.84	22.68	22.7	-0.07	-0.31	138532.0	3150168.72	190
2018-01-24	22.76	22.9	22.7	22.77	-0.03	-0.13	149968.0	3414472.46	161
2018-01-23	22.86	22.92	22.78	22.8	-0.07	-0.31	139730.0	3193085.5	206
2018-01-22	23.24	23.24	22.8	22.87	-0.32	-1.38	265746.0	6123033.6	319
2018-01-21	23.08	23.62	23.0	23.19	0.21	0.91	1045890.0	24371995.82	890
2018-01-18	22.9	23.04	22.76	22.98	0.09	0.39	294680.0	6751630.38	310
2018-01-17	22.9	22.96	22.76	22.89	-0.04	-0.17	152220.0	3479336.58	193
2018-01-16	23.0	23.04	22.9	22.93	-0.08	-0.35	250924.0	5761656.2	233
2018-01-15	22.9	23.1	22.88	23.01	0.16	0.7	162912.0	3747405.84	198
2018-01-14	22.98	23.08	22.8	22.85	-0.05	-0.22	191324.0	4395551.18	238
2018-01-11	22.9	23.0	22.84	22.9	0.26	1.15	86591.0	1982721.34	184
2018-01-10	22.66	22.78	22.6	22.64	-0.04	-0.18	111508.0	2531775.62	175
2018-01-09	22.96	22.96	22.66	22.68	-0.28	-1.22	147554.0	3363441.4	286
2018-01-08	23.32	23.32	22.9	22.96	-0.38	-1.63	204547.0	4715959.0	277
2018-01-07	23.5	23.68	23.0	23.34	0.22	0.95	236227.0	5514978.8	261
2018-01-04	23.2	23.26	23.0	23.12	-0.1	-0.43	142101.0	3292627.64	177
2018-01-03	23.16	23.26	23.0	23.22	0.03	0.13	41119.0	950251.94	112
2018-01-02	23.24	23.3	23.1	23.19	0.14	0.61	41191.0	955098.62	96
2018-01-01	23.22	23.32	22.94	23.05	-0.4	-1.71	101262.0	2343303.56	155
2017-12-31	23.98	23.98	23.4	23.45	-0.23	-0.97	100728.0	2379873.9	176
2017-12-28	23.64	23.88	23.64	23.68	0.0	0.0	31342.0	745672.32	124
2017-12-27	23.6	23.82	23.6	23.68	-0.14	-0.59	44307.0	1051420.02	99
2017-12-26	23.6	23.9	23.4	23.82	0.02	0.08	91289.0	2166818.74	170
2017-12-25	23.94	23.94	23.82	23.8	-0.17	-0.71	31955.0	762849.16	78
2017-12-24	23.94	24.0	23.9	23.97	0.01	0.04	43641.0	1046017.2	85
2017-12-21	23.98	24.0	23.86	23.96	0.0	0.0	132894.0	3187469.5	107
2017-12-20	24.2	24.38	23.86	23.96	-0.16	-0.66	234742.0	5656591.72	246
2017-12-19	24.66	24.66	24.02	24.12	0.12	0.5	160358.0	3911861.1	258
2017-12-18	23.98	24.04	23.98	24.0	0.08	0.33	97353.0	2336798.76	159
2017-12-17	23.9	24.0	23.8	23.92	0.04	0.17	46962.0	1122976.18	95
2017-12-14	23.64	24.02	23.5	23.88	0.11	0.46	112760.0	2675527.98	138
2017-12-13	23.94	24.02	23.74	23.77	-0.15	-0.63	114972.0	2742419.56	131
2017-12-12	23.9	24.0	23.7	23.92	0.02	0.08	59149.0	1414931.82	92
2017-12-11	24.98	24.98	23.9	23.9	0.1	0.42	188104.0	4530475.98	321
2017-12-10	23.38	24.2	23.32	23.8	0.58	2.5	264133.0	6294663.1	343
2017-12-07	23.36	23.36	23.08	23.22	-0.1	-0.43	89997.0	2087862.84	139
2017-12-06	23.38	23.46	23.18	23.32	0.11	0.47	93607.0	2183739.92	161
2017-12-05	23.16	23.28	23.04	23.21	-0.11	-0.47	102062.0	2362831.76	138
2017-12-04	23.3	23.54	23.2	23.32	0.12	0.52	172452.0	4030274.38	227
2017-12-03	23.14	23.28	23.0	23.2	0.48	2.11	361396.0	8367234.14	288
2017-11-30	22.5	23.0	22.5	22.72	0.0	0.0	71988.0	1640751.84	135
2017-11-29	22.54	23.12	22.46	22.72	0.2	0.89	293322.0	6701387.42	374
2017-11-28	22.58	22.6	22.5	22.52	-0.06	-0.27	59358.0	1339612.88	90
2017-11-27	22.8	22.9	22.5	22.58	-0.18	-0.79	87559.0	1990332.82	171
2017-11-26	22.46	23.06	22.46	22.76	0.45	2.02	182199.0	4144026.94	278
2017-11-23	22.28	22.5	22.26	22.31	0.16	0.72	70583.0	1576753.78	199
2017-11-22	22.1	22.4	22.08	22.15	0.12	0.54	94004.0	2084957.74	200
2017-11-21	22.02	22.12	21.9	22.03	0.04	0.18	155081.0	3416810.56	216
2017-11-20	22.06	22.7	22.0	21.99	-0.63	-2.79	140203.0	3113362.56	311
2017-11-19	23.3	23.3	22.5	22.62	-0.88	-3.74	202341.0	4618486.72	359
2017-11-16	23.88	23.88	23.44	23.5	-0.36	-1.51	57590.0	1360444.36	160
2017-11-15	24.0	24.04	23.84	23.86	-0.14	-0.58	66106.0	1583997.3	176
2017-11-14	24.06	24.08	24.0	24.0	-0.09	-0.37	134516.0	3235867.5	269
2017-11-13	24.1	24.16	24.04	24.09	0.03	0.12	65473.0	1576681.74	108
2017-11-12	24.04	24.4	24.04	24.06	-0.13	-0.54	70904.0	1712171.4	145
2017-11-09	23.9	24.6	23.7	24.19	-0.61	-2.46	205605.0	4987744.16	298
2017-11-08	23.5	25.2	23.5	24.8	-0.36	-1.43	73322.0	1833103.45	138
2017-11-07	25.3	25.3	23.0	25.16	0.34	1.37	383815.0	9387824.16	471
2017-11-06	24.9	25.0	24.72	24.82	-0.23	-0.92	43495.0	1081871.02	74
2017-11-05	24.6	25.0	24.58	25.05	-0.27	-1.07	85291.0	2119046.85	197
2017-11-02	25.15	25.7	25.0	25.32	0.3	1.2	98348.0	2496374.44	216
2017-11-01	24.86	25.1	24.86	25.02	0.13	0.52	79208.0	1978393.76	121
2017-10-31	24.94	24.94	24.86	24.89	-0.05	-0.2	48468.0	1207249.32	84
2017-10-30	25.1	25.3	24.9	24.94	-0.06	-0.24	72437.0	1821577.59	131
2017-10-29	25.0	25.1	25.0	25.0	-0.04	-0.16	47818.0	1197059.15	114
2017-10-26	25.0	25.3	25.0	25.04	0.01	0.04	43774.0	1097874.59	101
2017-10-25	25.05	25.2	25.0	25.03	0.01	0.04	30101.0	753151.73	71
2017-10-24	25.3	25.7	24.88	25.02	-0.48	-1.88	55345.0	1392828.34	143
2017-10-23	25.6	25.65	25.2	25.5	0.0	0.0	46053.0	1167598.6	113
2017-10-22	25.6	25.6	25.4	25.5	-0.04	-0.16	45651.0	1163708.65	116
2017-10-19	25.55	25.75	25.45	25.54	0.02	0.08	75766.0	1939256.45	182
2017-10-18	25.5	25.6	25.4	25.52	-0.15	-0.58	39116.0	998241.3	83
2017-10-17	25.55	25.7	25.5	25.67	0.1	0.39	57468.0	1468675.0	142
2017-10-16	25.6	25.75	25.35	25.57	-0.18	-0.7	106099.0	2706844.4	189
2017-10-15	26.3	26.3	25.6	25.75	-0.15	-0.58	76378.0	1976664.25	179
2017-10-12	25.0	26.0	24.72	25.9	1.03	4.14	224200.0	5738665.08	381
2017-10-11	24.88	25.0	24.6	24.87	-0.1	-0.4	156825.0	3881728.6	320
2017-10-10	25.9	25.95	24.88	24.97	-0.99	-3.81	166234.0	4233380.25	302
2017-10-09	25.95	26.15	25.8	25.96	0.08	0.31	340137.0	8841245.8	380
2017-10-08	26.55	26.65	25.85	25.88	-0.7	-2.63	442488.0	11545685.9	488
2017-10-05	26.8	26.85	26.45	26.58	-0.18	-0.67	255294.0	6795884.65	230
2017-10-04	26.8	26.9	26.7	26.76	-0.13	-0.48	154683.0	4145311.55	271
2017-10-03	27.25	27.25	26.85	26.89	-0.25	-0.92	128529.0	3471158.95	230
2017-10-02	27.1	27.25	27.0	27.14	0.05	0.18	71515.0	1940922.85	153
2017-10-01	26.95	27.35	26.7	27.09	0.04	0.15	136562.0	3696441.65	207
2017-09-28	27.0	27.2	27.0	27.05	0.08	0.3	91367.0	2474702.05	152
2017-09-27	27.45	27.45	26.9	26.97	-0.43	-1.57	295050.0	7975142.3	649
2017-09-26	27.7	27.7	27.4	27.4	-0.09	-0.33	136551.0	3756040.0	136
2017-09-25	27.8	27.8	27.45	27.49	-0.25	-0.9	141439.0	3902301.3	156
2017-09-21	27.8	27.9	27.65	27.74	0.05	0.18	81823.0	2272403.05	180
2017-09-20	27.7	27.8	27.6	27.69	0.08	0.29	85227.0	2360347.8	160
2017-09-19	28.25	28.4	27.5	27.61	-0.73	-2.58	332800.0	9288320.65	395
2017-09-18	28.7	28.8	28.3	28.34	-0.36	-1.25	131966.0	3764293.05	202
2017-09-17	28.8	28.9	28.7	28.7	-0.07	-0.24	57936.0	1667061.9	91
2017-09-14	28.7	28.8	28.6	28.77	-0.02	-0.07	50266.0	1441709.55	91
2017-09-13	28.6	28.95	28.6	28.79	-0.08	-0.28	83142.0	2395935.9	124
2017-09-12	29.0	29.0	28.45	28.87	-0.13	-0.45	213427.0	6143834.7	232
2017-09-11	28.8	29.05	28.75	29.0	0.0	0.0	104524.0	3020739.05	154
2017-09-10	28.7	29.15	28.55	29.0	0.5	1.75	484038.0	13999213.55	443
2017-09-07	28.5	28.7	28.0	28.5	0.05	0.18	346319.0	9863234.25	286
2017-09-06	28.2	28.55	28.2	28.45	0.44	1.57	269208.0	7653570.6	335
2017-08-29	28.2	28.2	27.9	28.01	-0.18	-0.64	78580.0	2206264.1	98
2017-08-28	27.4	28.4	27.4	28.19	0.33	1.18	202102.0	5651821.55	235
2017-08-27	27.9	28.15	27.8	27.86	-0.05	-0.18	22264.0	621965.2	76
2017-08-24	28.2	28.2	27.9	27.91	-0.14	-0.5	60742.0	1700230.85	124
2017-08-23	28.25	28.35	28.05	28.05	-0.12	-0.43	57189.0	1613120.7	130
2017-08-22	28.35	28.35	28.1	28.17	-0.19	-0.67	90103.0	2542995.15	154
2017-08-21	28.1	28.4	28.05	28.36	0.21	0.75	176197.0	4974340.6	210
2017-08-20	28.0	28.3	28.0	28.15	0.13	0.46	109212.0	3078488.4	181
2017-08-17	28.2	28.2	28.0	28.02	-0.07	-0.25	129949.0	3647592.35	144
2017-08-16	28.0	28.2	27.95	28.09	0.07	0.25	66012.0	1851233.5	132
2017-08-15	28.1	28.25	28.0	28.02	-0.08	-0.28	165041.0	4642211.15	282
2017-08-14	27.95	28.2	27.95	28.1	0.22	0.79	167577.0	4703338.25	297
2017-08-13	28.45	28.45	27.8	27.88	-0.58	-2.04	370089.0	10384227.2	548
2017-08-10	28.65	28.75	28.45	28.46	-0.14	-0.49	399292.0	11404558.15	445
2017-08-09	29.9	29.9	28.35	28.6	-1.36	-4.54	833669.0	23988934.9	1048
2017-08-08	29.7	30.2	29.65	29.96	0.19	0.64	205423.0	6165560.55	221
2017-08-07	30.0	30.2	29.7	29.77	-0.41	-1.36	140873.0	4220963.45	310
2017-08-06	30.7	30.7	30.1	30.18	-0.2	-0.66	165357.0	5027774.25	255
2017-08-03	30.25	30.5	30.25	30.38	0.37	1.23	104893.0	3190312.1	169
2017-08-02	30.1	30.35	30.0	30.01	-0.19	-0.63	93933.0	2829784.85	112
2017-08-01	30.35	30.65	30.0	30.2	-0.15	-0.49	156475.0	4750567.75	185
2017-07-31	30.2	30.85	30.2	30.35	0.29	0.96	574997.0	17570557.8	554
2017-07-30	30.15	30.35	29.9	30.06	0.02	0.07	167193.0	5028072.7	199
2017-07-27	30.0	30.4	29.8	30.04	0.09	0.3	315737.0	9530628.4	370
2017-07-26	29.9	30.1	29.8	29.95	0.2	0.67	159451.0	4784491.6	209
2017-07-25	29.7	29.9	29.7	29.75	-0.03	-0.1	57052.0	1700170.65	101
2017-07-24	29.75	30.0	29.7	29.78	-0.14	-0.47	98248.0	2934405.1	165
2017-07-23	29.7	30.4	29.7	29.92	-0.04	-0.13	239628.0	7214980.85	383
2017-07-20	29.2	30.2	29.2	29.96	0.87	2.99	423639.0	12623498.1	468
2017-07-19	28.7	29.25	28.65	29.09	0.44	1.54	92981.0	2693570.8	180
2017-07-18	28.75	28.95	28.55	28.65	-0.2	-0.69	88267.0	2540109.75	157
2017-07-17	29.5	29.5	28.8	28.85	-0.4	-1.37	78677.0	2281263.05	147
2017-07-16	29.5	29.65	29.25	29.25	-0.24	-0.81	95605.0	2812335.5	218
2017-07-13	29.8	30.0	29.25	29.49	-0.39	-1.31	238521.0	7061696.5	335
2017-07-12	29.55	30.0	29.4	29.88	0.59	2.01	297225.0	8836069.35	368
2017-07-11	29.3	29.8	29.25	29.29	0.2	0.69	362258.0	10685937.0	624
2017-07-10	28.7	29.35	28.5	29.09	0.69	2.43	494360.0	14300431.95	649
2017-07-09	28.4	28.6	28.35	28.4	0.05	0.18	156997.0	4475054.95	178
2017-07-06	28.6	28.6	28.3	28.35	-0.21	-0.74	69432.0	1975941.85	135
2017-07-05	28.2	28.75	28.2	28.56	0.23	0.81	305123.0	8706972.8	409
2017-07-04	28.35	28.8	28.25	28.33	-0.03	-0.11	411568.0	11739935.8	511
2017-07-03	28.5	28.7	28.2	28.36	0.07	0.25	236923.0	6726343.35	232
2017-07-02	28.45	29.3	28.15	28.29	-0.15	-0.53	547446.0	15686351.85	428
2017-06-22	28.0	28.5	27.8	28.44	0.58	2.08	247362.0	6974567.55	336
2017-06-21	28.2	28.5	27.4	27.86	0.68	2.5	500246.0	14043821.8	348
2017-06-20	28.55	28.9	27.0	27.18	-1.31	-4.6	187592.0	5263540.95	244
2017-06-19	27.6	29.2	27.6	28.49	1.0	3.64	229149.0	6541495.75	411
2017-06-18	27.65	27.9	27.1	27.49	-0.21	-0.76	37047.0	1019277.05	91
2017-06-15	27.5	28.0	27.3	27.7	0.15	0.54	78258.0	2170507.05	183
2017-06-14	27.3	27.6	27.3	27.55	0.05	0.18	26921.0	740514.35	61
2017-06-13	27.05	27.5	27.05	27.5	0.33	1.21	39074.0	1066282.7	127
2017-06-12	26.75	27.2	26.7	27.17	0.62	2.34	61761.0	1660508.95	92
2017-06-11	27.4	27.4	26.55	26.55	-0.9	-3.28	87366.0	2346924.9	164
2017-06-08	27.65	27.65	27.45	27.45	-0.3	-1.08	29184.0	803648.6	71
2017-06-07	27.7	27.85	27.5	27.75	0.06	0.22	56325.0	1561061.6	213
2017-06-06	27.75	27.85	27.5	27.69	-0.2	-0.72	64487.0	1784757.65	111
2017-06-05	27.8	28.0	27.5	27.89	-0.04	-0.14	80901.0	2247806.4	152
2017-06-04	28.0	28.0	27.5	27.93	0.0	0.0	80850.0	2257510.0	127
2017-06-01	28.4	28.4	27.9	27.93	-0.37	-1.31	87800.0	2470669.5	101
2017-05-31	28.3	28.6	28.2	28.3	0.21	0.75	73698.0	2094123.9	104
2017-05-30	28.3	28.6	28.1	28.09	0.02	0.07	48685.0	1380531.8	95
2017-05-29	27.0	28.1	27.0	28.07	0.27	0.97	71833.0	1986939.1	146
2017-05-28	28.4	28.5	27.5	27.8	-0.88	-3.07	62778.0	1757725.0	150
2017-05-25	29.2	29.4	28.4	28.68	-0.56	-1.92	84791.0	2464044.2	128
2017-05-24	29.5	29.6	29.2	29.24	-0.1	-0.34	83031.0	2445017.5	131
2017-05-23	29.9	29.9	29.1	29.34	-0.46	-1.54	87066.0	2559258.6	171
2017-05-22	30.3	30.3	29.7	29.8	-0.4	-1.32	119139.0	3570045.5	186
2017-05-21	30.6	30.6	30.1	30.2	-0.08	-0.26	114214.0	3458491.6	219
2017-05-18	30.8	31.2	30.2	30.28	-0.47	-1.53	577746.0	17703057.5	741
2017-05-17	29.5	30.9	29.3	30.75	1.27	4.31	560155.0	16921648.7	651
2017-05-16	28.8	29.5	28.7	29.48	0.65	2.25	225639.0	6597916.9	295
2017-05-15	28.9	29.1	28.6	28.83	0.03	0.1	189721.0	5487202.8	198
2017-05-14	28.3	29.0	28.3	28.8	0.23	0.81	69507.0	1996875.5	115
2017-05-11	29.6	29.6	28.5	28.57	-0.96	-3.25	247990.0	7159960.8	303
2017-05-10	29.1	29.6	29.1	29.53	0.6	2.07	181743.0	5354546.7	247
2017-05-09	29.0	29.1	28.4	28.93	0.07	0.24	153113.0	4408853.9	255
2017-05-08	29.0	29.0	28.7	28.86	-0.02	-0.07	96933.0	2796384.1	136
2017-05-07	29.1	29.3	28.8	28.88	-1.16	-3.86	163328.0	4747499.3	271
2017-05-04	30.5	30.6	29.8	30.04	-0.65	-2.12	328749.0	9886813.9	406
2017-05-03	30.5	31.0	30.5	30.69	0.27	0.89	280600.0	8624340.8	327
2017-05-02	30.6	30.7	30.3	30.42	-0.25	-0.82	170381.0	5191270.4	255
2017-05-01	30.5	30.9	30.3	30.67	0.28	0.92	424598.0	13026351.6	461
2017-04-30	30.7	30.8	30.2	30.39	-0.22	-0.72	295853.0	9037116.7	457
2017-04-27	30.6	31.4	30.5	30.61	-0.07	-0.23	701909.0	21752167.9	786
2017-04-26	30.2	30.9	30.2	30.68	0.57	1.89	890717.0	27366345.7	901
2017-04-25	30.2	30.6	30.0	30.11	0.08	0.27	347089.0	10514080.4	444
2017-04-24	30.6	30.7	29.6	30.03	-0.47	-1.54	725299.0	21895512.0	856
2017-04-23	29.0	30.5	28.8	30.5	2.69	9.67	1620732.0	48340295.7	2781
2017-04-20	27.7	28.6	27.6	27.81	-0.06	-0.22	425728.0	11956352.0	743
2017-04-19	28.4	28.4	27.8	27.87	-0.5	-1.76	308414.0	8637858.3	399
2017-04-18	28.8	29.0	28.3	28.37	-0.33	-1.15	167095.0	4782236.1	333
2017-04-17	29.0	29.2	28.6	28.7	-0.3	-1.03	338027.0	9767211.9	392
2017-04-16	29.5	29.5	28.8	29.0	-0.7	-2.36	346483.0	10095718.9	545
2017-04-13	30.4	30.4	29.6	29.7	-0.66	-2.17	976947.0	29314577.7	873
2017-04-12	30.3	30.8	30.1	30.36	0.0	0.0	1094862.0	33283540.0	1054
2017-04-11	30.2	30.7	30.2	30.36	0.3	1.0	1050646.0	32041173.0	1176
2017-04-10	30.0	30.1	29.8	30.06	0.12	0.4	669512.0	20070896.3	705
2017-04-09	30.3	30.4	29.4	29.94	-0.34	-1.12	601742.0	18057954.3	726
2017-04-06	30.3	30.5	30.1	30.28	0.02	0.07	594057.0	18014584.2	1079
2017-04-05	30.0	30.9	30.0	30.26	0.65	2.2	1307382.0	39840601.8	1341
2017-04-04	29.8	30.2	29.4	29.61	-0.47	-1.56	380624.0	11327622.4	453
2017-04-03	30.8	31.0	29.9	30.08	-0.65	-2.12	171181.0	5208469.4	288
2017-04-02	30.9	31.1	30.2	30.73	-0.04	-0.13	287001.0	8801051.0	466
2017-03-30	30.5	31.8	30.3	30.77	0.51	1.69	1026084.0	32056409.4	1272
2017-03-29	29.7	30.5	29.7	30.26	0.58	1.95	215404.0	6482100.3	320
2017-03-28	29.0	29.7	28.7	29.68	0.67	2.31	585220.0	17135069.8	565
2017-03-27	29.8	30.0	28.8	29.01	-0.72	-2.42	397026.0	11719868.1	543
2017-03-26	30.2	30.6	29.5	29.73	-0.24	-0.8	405367.0	12171401.2	474
2017-03-23	28.8	30.8	28.8	29.97	1.35	4.72	932825.0	27998693.7	1143
2017-03-22	29.9	30.7	28.4	28.62	-1.23	-4.12	998552.0	29822532.8	1303
2017-03-21	28.0	30.2	28.0	29.85	1.84	6.57	1867261.0	55237756.9	1804
2017-03-20	28.1	28.4	27.9	28.01	-0.08	-0.28	144903.0	4076753.2	187
2017-03-19	28.2	28.6	28.0	28.09	-0.28	-0.99	339794.0	9577297.2	391
2017-03-16	27.7	28.7	27.7	28.37	0.57	2.05	515724.0	14584600.0	553
2017-03-15	27.0	28.0	26.8	27.8	0.94	3.5	223368.0	6123321.7	410
2017-03-14	26.9	27.2	26.3	26.86	0.14	0.52	325234.0	8704788.1	1183
2017-03-13	27.1	28.8	26.4	26.72	0.02	0.07	573692.0	15894812.0	751
2017-03-12	27.7	27.7	26.4	26.7	-0.96	-3.47	157328.0	4217166.5	241
2017-03-09	28.0	28.3	27.5	27.66	-0.76	-2.67	112788.0	3147851.5	185
2017-03-08	28.6	28.7	28.4	28.42	-0.41	-1.42	85630.0	2448207.4	147
2017-03-07	28.7	28.9	28.7	28.83	0.34	1.19	82890.0	2386742.4	143
2017-03-06	28.4	28.5	28.0	28.49	0.05	0.18	65836.0	1856823.1	146
2017-03-05	29.2	29.2	28.4	28.44	-0.43	-1.49	93521.0	2681323.6	178
2017-03-02	28.5	29.2	28.5	28.87	0.44	1.55	149322.0	4303842.1	257
2017-03-01	29.0	29.0	28.0	28.43	-0.63	-2.17	342078.0	9713744.0	401
2017-02-28	29.0	29.2	28.3	29.06	-0.18	-0.62	168933.0	4842216.2	223
2017-02-27	29.8	29.8	29.2	29.24	-0.36	-1.22	72701.0	2134374.2	176
2017-02-26	29.1	29.7	29.1	29.6	0.45	1.54	73043.0	2157309.9	117
2017-02-23	29.9	29.9	29.1	29.15	-0.58	-1.95	168681.0	4946415.6	259
2017-02-22	29.8	30.2	29.5	29.73	-0.13	-0.44	137727.0	4133465.5	187
2017-02-21	30.4	30.4	29.1	29.86	-0.48	-1.58	219698.0	6548495.9	335
2017-02-20	31.3	31.3	30.2	30.34	-0.9	-2.88	243254.0	7493314.4	326
2017-02-19	31.8	31.9	31.2	31.24	-0.65	-2.04	147183.0	4637238.3	240
2017-02-16	32.1	32.2	31.8	31.89	-0.28	-0.87	109332.0	3497752.3	146
2017-02-15	32.0	32.4	31.9	32.17	-0.08	-0.25	97277.0	3127916.7	120
2017-02-14	32.0	32.8	31.8	32.25	0.27	0.84	373599.0	12063937.7	343
2017-02-13	31.5	32.1	31.5	31.98	0.61	1.94	336675.0	10722419.4	265
2017-02-12	31.3	31.8	31.3	31.37	0.46	1.49	464762.0	14660365.6	254
2017-02-09	31.0	31.3	30.4	30.91	-0.26	-0.83	122342.0	3787000.7	140
2017-02-08	31.3	31.3	30.7	31.17	-0.06	-0.19	146314.0	4547998.5	192
2017-02-07	31.5	31.6	31.2	31.23	-0.26	-0.83	55929.0	1752861.1	142
2017-02-06	31.0	31.5	30.7	31.49	0.45	1.45	63543.0	1973576.7	115
2017-02-05	30.7	31.6	30.7	31.04	0.08	0.26	76631.0	2376563.2	178
2017-02-02	30.5	31.8	30.5	30.96	0.36	1.18	491724.0	15393393.0	316
2017-02-01	30.8	30.9	30.5	30.6	-0.18	-0.58	103558.0	3173978.8	222
2017-01-31	31.0	31.0	30.6	30.78	-0.46	-1.47	50231.0	1548830.9	106
2017-01-30	31.6	32.0	31.2	31.24	-0.35	-1.11	227073.0	7195388.7	161
2017-01-29	31.8	31.8	31.6	31.59	0.17	0.54	81779.0	2591263.8	130
2017-01-26	32.0	32.2	31.4	31.42	-0.38	-1.19	47336.0	1501347.5	119
2017-01-25	32.1	32.2	31.7	31.8	-0.29	-0.9	113344.0	3614063.0	162
2017-01-24	32.0	32.6	32.0	32.09	-0.03	-0.09	151315.0	4868476.3	204
2017-01-23	30.9	32.9	30.9	32.12	1.25	4.05	537150.0	17259647.1	609
2017-01-22	30.1	31.0	30.0	30.87	0.97	3.24	365906.0	11208463.0	379
2017-01-19	29.1	30.1	28.6	29.9	1.1	3.82	563237.0	16619585.4	480
2017-01-18	28.8	29.5	28.3	28.8	0.15	0.52	603718.0	17490338.7	600
2017-01-17	29.3	29.3	27.8	28.65	-0.8	-2.72	803733.0	22744073.9	894
2017-01-16	30.4	30.6	29.3	29.45	-1.04	-3.41	142655.0	4261648.6	231
2017-01-15	30.6	30.7	30.3	30.49	0.03	0.1	115319.0	3515047.0	149
2017-01-12	30.5	30.7	30.0	30.46	0.46	1.53	225167.0	6845867.5	262
2017-01-11	32.3	32.4	29.8	30.0	-2.61	-8.0	372102.0	11557310.2	592
2017-01-10	33.2	33.9	32.0	32.61	-0.86	-2.57	222195.0	7362589.7	313
2017-01-09	34.0	34.2	33.3	33.47	-0.56	-1.65	152874.0	5153471.5	153
2017-01-08	33.0	34.2	33.0	34.03	0.44	1.31	168829.0	5715819.1	211
2017-01-05	33.3	33.7	32.6	33.59	0.42	1.27	212187.0	7059327.6	236
2017-01-04	34.2	34.2	32.8	33.17	-0.84	-2.47	203764.0	6833829.2	299
2017-01-03	33.9	34.2	33.1	34.01	0.69	2.07	447789.0	15051604.8	467
2017-01-02	32.3	33.8	32.3	33.32	1.16	3.61	854726.0	28217589.0	886
2017-01-01	32.1	32.6	32.0	32.16	0.23	0.72	283750.0	9155353.8	474
2016-12-29	32.3	32.5	31.7	31.93	-0.29	-0.9	232781.0	7459931.8	331
2016-12-28	32.6	33.2	32.0	32.22	-0.33	-1.01	605126.0	19723350.8	653
2016-12-27	31.5	32.8	31.2	32.55	1.12	3.56	584603.0	18767855.6	557
2016-12-26	32.1	32.1	31.4	31.43	-0.37	-1.16	159810.0	5050754.6	200
2016-12-25	31.5	32.0	31.3	31.8	0.76	2.45	192903.0	6118103.7	257
2016-12-22	30.8	31.1	30.6	31.04	0.34	1.11	152110.0	4685231.8	183
2016-12-21	30.9	31.4	30.6	30.7	0.06	0.2	212236.0	6572988.9	265
2016-12-20	31.3	31.3	29.9	30.64	-0.84	-2.67	581653.0	17667470.3	602
2016-12-19	32.1	32.4	31.2	31.48	-0.6	-1.87	194650.0	6238212.4	325
2016-12-18	31.4	32.6	31.4	32.08	0.93	2.99	394372.0	12651482.1	548
2016-12-15	30.0	31.3	29.8	31.15	0.53	1.73	387248.0	11890164.7	552
2016-12-14	30.6	31.8	30.3	30.62	-1.05	-3.32	252116.0	7824240.2	332
2016-12-13	32.0	32.4	31.4	31.67	-0.78	-2.4	267569.0	8509092.7	373
2016-12-12	33.5	33.5	32.3	32.45	-0.49	-1.49	402845.0	13218952.0	514
2016-12-11	32.5	33.8	32.1	32.94	0.97	3.03	799919.0	26239138.3	921
2016-12-08	31.5	33.7	31.5	31.97	0.59	1.88	1806249.0	58915197.7	2098
2016-12-07	31.3	31.8	31.1	31.38	0.21	0.67	626564.0	19709500.6	637
2016-12-06	30.2	31.5	30.1	31.17	1.26	4.21	717247.0	22054224.4	597
2016-12-05	29.7	30.0	29.5	29.91	0.11	0.37	149421.0	4448754.2	169
2016-12-04	30.0	30.2	29.6	29.8	0.19	0.64	163371.0	4907229.8	254
2016-12-01	29.3	30.2	29.3	29.61	0.66	2.28	259514.0	7707946.4	367
2016-11-30	28.8	29.3	28.8	28.95	0.35	1.22	207088.0	6011373.2	249
2016-11-29	29.4	29.5	28.1	28.6	-0.69	-2.36	211469.0	6100389.0	313
2016-11-28	29.4	29.9	29.2	29.29	0.25	0.86	125470.0	3690527.1	218
2016-11-27	28.7	29.2	28.5	29.04	0.18	0.62	209029.0	6061694.6	248
2016-11-24	28.5	29.4	28.5	28.86	0.36	1.26	420807.0	12136389.2	437
2016-11-23	27.7	28.7	27.7	28.5	0.59	2.11	339374.0	9640643.1	352
2016-11-22	27.1	28.5	26.9	27.91	1.02	3.79	714166.0	20001973.2	783
2016-11-21	26.9	27.1	26.7	26.89	0.14	0.52	136848.0	3688309.5	170
2016-11-20	26.9	27.7	26.5	26.75	-0.34	-1.26	274660.0	7448620.4	273
2016-11-17	27.5	27.6	26.9	27.09	-0.32	-1.17	227729.0	6180913.7	226
2016-11-16	26.7	28.0	26.6	27.41	1.04	3.94	551745.0	15157202.3	470
2016-11-15	26.1	26.9	26.0	26.37	-0.48	-1.79	515447.0	13684465.4	292
2016-11-14	27.2	27.5	26.8	26.85	-0.34	-1.25	551792.0	14922137.8	319
2016-11-13	26.4	27.6	26.4	27.19	0.59	2.22	266283.0	7279633.2	312
2016-11-10	26.4	27.4	26.0	26.6	0.72	2.78	913889.0	24145907.9	672
2016-11-09	25.0	26.3	24.5	25.88	0.04	0.15	390540.0	10110687.3	285
2016-11-08	25.0	26.4	25.0	25.84	0.81	3.24	282962.0	7286659.8	330
2016-11-07	24.7	25.4	24.7	25.03	0.57	2.33	349197.0	8751371.4	341
2016-11-06	23.7	25.8	23.7	24.46	0.38	1.58	511190.0	12704552.05	642
2016-11-03	22.6	24.3	22.6	24.08	1.34	5.89	395712.0	9297402.3	548
2016-11-02	23.25	23.25	22.65	22.74	-0.61	-2.61	568451.0	13021311.5	367
2016-11-01	23.65	23.65	23.3	23.35	-0.18	-0.76	334523.0	7814302.45	224
2016-10-31	22.45	24.3	22.35	23.53	0.92	4.07	653033.0	15273954.35	779
2016-10-30	22.2	22.7	22.2	22.61	0.24	1.07	115522.0	2587917.15	137
2016-10-27	22.5	22.5	22.1	22.37	0.11	0.49	125287.0	2797551.9	152
2016-10-26	23.2	23.2	22.05	22.26	-0.99	-4.26	468163.0	10700384.6	401
2016-10-25	23.0	24.0	23.0	23.25	0.39	1.71	225482.0	5293370.2	324
2016-10-24	22.4	23.05	22.4	22.86	0.52	2.33	149836.0	3420322.55	260
2016-10-23	21.85	22.65	21.85	22.34	0.66	3.04	177381.0	3958448.0	245
2016-10-20	20.2	21.8	20.2	21.68	1.27	6.22	221782.0	4684987.75	290
2016-10-19	20.2	20.55	19.9	20.41	0.52	2.61	166248.0	3367130.7	217
2016-10-18	20.2	20.2	19.8	19.89	-0.49	-2.4	234451.0	4690074.8	324
2016-10-17	20.1	20.75	20.1	20.38	-0.37	-1.78	79496.0	1623729.1	132
2016-10-16	21.4	21.4	20.6	20.75	-0.61	-2.86	76748.0	1602142.65	115
2016-10-13	21.7	21.8	21.35	21.36	-0.31	-1.43	118255.0	2550756.6	164
2016-10-12	21.1	22.0	20.9	21.67	0.41	1.93	288721.0	6237534.75	321
2016-10-11	20.8	21.4	20.8	21.26	0.65	3.15	125176.0	2635898.1	202
2016-10-10	20.25	20.85	20.05	20.61	0.15	0.73	93063.0	1904958.4	156
2016-10-09	21.5	21.5	20.45	20.46	-0.6	-2.85	130278.0	2729457.9	203
2016-10-06	21.0	21.25	20.85	21.06	0.1	0.48	182018.0	3831862.45	248
2016-10-05	20.95	21.6	20.85	20.96	0.09	0.43	251408.0	5288999.2	296
2016-10-04	20.1	21.1	20.0	20.87	0.79	3.93	330530.0	6787476.1	387
2016-10-03	20.15	20.6	18.6	20.08	-0.07	-0.35	525727.0	10299180.45	561
2016-10-02	22.6	22.7	20.15	20.15	-2.23	-9.96	494129.0	10519221.95	521
2016-09-29	23.1	23.1	21.4	22.38	-0.31	-1.37	1013125.0	22349114.9	1076
2016-09-28	25.7	25.7	22.65	22.69	-2.46	-9.78	952014.0	22032238.65	1283
2016-09-27	26.7	27.2	25.0	25.15	-2.55	-9.21	388491.0	10066687.5	519
2016-09-26	28.1	28.3	27.7	27.7	-0.32	-1.14	302141.0	8428215.3	320
2016-09-25	28.1	28.1	27.5	28.02	-0.16	-0.57	159189.0	4426426.2	253
2016-09-21	28.5	28.6	28.0	28.18	-0.04	-0.14	239955.0	6762143.1	258
2016-09-20	28.7	28.7	27.7	28.22	-0.78	-2.69	836239.0	23567693.9	941
2016-09-19	30.2	30.2	28.2	29.0	-0.9	-3.01	78639.0	2277466.4	166
2016-09-18	30.4	30.5	29.7	29.9	-1.05	-3.39	161780.0	4839834.9	287
2016-09-08	31.5	31.5	30.8	30.95	-0.23	-0.74	442455.0	13731874.6	229
2016-09-07	31.6	31.6	31.0	31.18	-0.33	-1.05	54286.0	1691560.1	121
2016-09-06	31.6	31.9	31.0	31.51	0.13	0.41	144165.0	4554511.6	262
2016-09-05	30.5	32.2	30.5	31.38	0.89	2.92	302166.0	9517486.7	409
2016-09-04	28.5	30.9	28.5	30.49	2.04	7.17	323441.0	9820779.1	461
2016-09-01	29.0	29.0	27.9	28.45	-0.81	-2.77	72260.0	2050916.9	165
2016-08-31	30.1	30.1	29.3	29.26	-0.82	-2.73	182504.0	5428717.4	191
2016-08-30	29.6	30.2	29.3	30.08	0.43	1.45	190522.0	5688466.1	281
2016-08-29	28.8	30.1	28.6	29.65	1.0	3.49	527915.0	15583642.7	512
2016-08-28	27.8	28.8	27.7	28.65	1.01	3.65	938550.0	26589618.9	857
2016-08-25	28.5	28.5	27.3	27.64	-1.09	-3.79	575996.0	15997882.1	649
2016-08-24	30.7	31.2	28.5	28.73	-1.93	-6.29	734260.0	21739348.8	686
2016-08-23	31.0	31.4	30.5	30.66	-0.25	-0.81	264424.0	8148133.2	246
2016-08-22	31.5	31.5	30.6	30.91	-1.07	-3.35	111412.0	3471752.9	188
2016-08-21	32.8	33.0	31.9	31.98	-0.67	-2.05	234282.0	7617662.6	238
2016-08-18	31.9	33.3	30.3	32.65	0.85	2.67	457506.0	14269330.8	673
2016-08-17	33.5	33.6	31.5	31.8	-1.66	-4.96	224645.0	7284299.7	323
2016-08-16	34.1	34.1	33.4	33.46	-0.57	-1.67	76285.0	2570136.3	199
2016-08-15	34.8	34.8	34.0	34.03	-0.64	-1.85	163467.0	5600339.3	301
2016-08-14	34.8	34.9	34.6	34.67	-0.01	-0.03	78339.0	2721193.8	140
2016-08-11	35.1	35.1	34.6	34.68	-0.43	-1.22	66765.0	2324654.3	150
2016-08-10	35.4	35.6	34.8	35.11	-0.29	-0.82	135040.0	4761085.7	213
2016-08-09	35.9	35.9	35.3	35.4	-0.03	-0.08	324868.0	11518662.6	371
2016-08-08	35.5	35.6	34.7	35.43	0.15	0.43	267761.0	9424075.2	723
2016-08-07	35.3	35.6	35.0	35.28	0.04	0.11	90694.0	3205081.2	129
2016-08-04	36.1	36.1	35.2	35.24	-0.44	-1.23	64118.0	2293538.5	202
2016-08-03	36.7	36.7	35.5	35.68	-0.93	-2.54	72308.0	2616714.9	117
2016-08-02	38.0	38.0	36.4	36.61	-1.58	-4.14	123872.0	4582873.2	198
2016-08-01	38.7	38.9	38.0	38.19	-0.41	-1.06	106233.0	4089096.7	196
2016-07-31	38.6	38.7	38.5	38.6	-0.22	-0.57	6980.0	269229.4	33
2016-07-28	39.0	39.5	38.8	38.82	-0.47	-1.2	51862.0	2029217.2	99
2016-07-27	40.5	40.5	39.2	39.29	-1.6	-3.91	122359.0	4856130.3	192
2016-07-26	41.9	41.9	40.8	40.89	-1.21	-2.87	62068.0	2556572.3	158
2016-07-25	42.1	42.1	42.0	42.1	0.09	0.21	54121.0	2273885.3	55
2016-07-24	41.0	42.5	41.0	42.01	-0.92	-2.14	44696.0	1881725.6	80
2016-07-21	43.4	43.4	42.6	42.93	-0.16	-0.37	34883.0	1497131.9	101
2016-07-20	42.5	43.2	42.3	43.09	0.59	1.39	92349.0	3962807.8	140
2016-07-19	42.3	42.8	42.2	42.5	0.2	0.47	39359.0	1673379.8	101
2016-07-18	42.6	42.6	42.2	42.3	-0.31	-0.73	20621.0	872807.8	67
2016-07-17	43.0	43.0	42.5	42.61	0.07	0.16	27049.0	1153613.5	96
2016-07-14	43.2	43.4	42.5	42.54	-0.96	-2.21	94421.0	4050878.1	146
2016-07-13	43.4	43.8	43.0	43.5	0.21	0.49	41901.0	1822692.5	101
2016-07-12	42.6	43.3	42.6	43.29	0.69	1.62	100578.0	4321074.1	227
2016-07-11	42.5	42.5	42.5	42.6	0.05	0.12	5086.0	216440.2	50
2016-07-10	42.4	42.8	42.4	42.55	0.24	0.57	23550.0	1001884.1	102
2016-06-30	42.3	42.4	42.3	42.31	0.11	0.26	43681.0	1849176.4	138
2016-06-29	41.9	42.2	41.9	42.2	0.67	1.61	53856.0	2265927.6	166
2016-06-28	41.5	41.7	41.4	41.53	0.03	0.07	15421.0	639822.9	54
2016-06-27	41.2	41.7	41.2	41.5	0.35	0.85	35412.0	1469459.5	66
2016-06-26	41.9	41.9	40.8	41.15	-0.85	-2.02	58196.0	2396269.9	113
2016-06-23	41.6	42.1	41.6	42.0	0.0	0.0	28572.0	1200344.4	82
2016-06-22	41.7	42.2	41.6	42.0	0.41	0.99	84785.0	3560562.2	174
2016-06-21	41.5	42.1	41.5	41.59	0.07	0.17	67470.0	2817845.0	151
2016-06-20	41.8	42.0	41.5	41.52	-0.17	-0.41	47155.0	1965289.2	109
2016-06-19	42.1	42.2	41.7	41.69	-0.15	-0.36	38364.0	1613717.2	95
2016-06-16	42.4	42.5	41.7	41.84	-0.43	-1.02	82061.0	3445710.3	164
2016-06-15	42.6	43.2	42.2	42.27	-0.35	-0.82	167892.0	7171227.2	296
2016-06-14	42.1	42.8	42.1	42.62	0.25	0.59	139463.0	5940961.7	236
2016-06-13	42.7	42.9	42.3	42.37	-0.36	-0.84	136214.0	5812897.7	225
2016-06-12	42.4	43.1	42.3	42.73	0.2	0.47	187533.0	8015972.5	341
2016-06-09	42.5	43.2	42.1	42.53	0.22	0.52	288260.0	12281187.5	484
2016-06-08	42.5	42.9	42.1	42.31	0.02	0.05	254876.0	10807064.5	469
2016-06-07	42.5	42.5	42.1	42.29	0.21	0.5	181575.0	7668976.3	247
2016-06-06	42.2	42.9	41.9	42.08	-0.66	-1.54	92974.0	3925964.0	190
2016-06-05	43.1	44.4	42.6	42.74	-0.8	-1.84	284593.0	12389623.1	584
2016-06-02	42.4	45.2	42.4	43.54	1.14	2.69	231930.0	10248290.3	465
2016-06-01	42.8	42.9	41.4	42.4	-0.35	-0.82	118694.0	4998312.4	297
2016-05-31	42.6	43.0	42.5	42.75	0.31	0.73	38638.0	1655163.0	97
2016-05-30	43.1	43.2	42.0	42.44	-1.24	-2.84	63488.0	2696220.1	154
2016-05-29	44.0	44.5	43.5	43.68	0.15	0.34	50849.0	2233678.3	109
2016-05-26	43.2	45.5	43.0	43.53	0.26	0.6	221281.0	9735871.3	542
2016-05-25	44.6	44.6	42.6	43.27	1.43	3.42	63190.0	2735572.7	210
2016-05-24	42.5	42.6	40.8	41.84	-0.88	-2.06	171147.0	7117577.9	316
2016-05-23	44.0	44.3	42.6	42.72	-1.25	-2.84	199292.0	8620211.3	233
2016-05-22	44.8	44.8	44.0	43.97	-0.6	-1.35	46523.0	2057931.8	138
2016-05-19	45.3	45.3	44.5	44.57	-1.02	-2.24	55980.0	2511626.9	157
2016-05-18	45.8	46.2	45.4	45.59	-0.19	-0.42	122921.0	5605356.1	213
2016-05-17	47.0	47.0	45.6	45.78	-1.63	-3.44	358457.0	16664582.2	701
2016-05-16	43.6	47.7	43.6	47.41	3.88	8.91	761614.0	34797837.5	1120
2016-05-15	42.2	43.8	42.2	43.53	1.51	3.59	317810.0	13397945.1	289
2016-05-12	41.3	42.9	41.1	42.02	0.94	2.29	253329.0	10609296.7	423
2016-05-11	41.0	41.3	40.9	41.08	0.08	0.2	23165.0	951509.1	71
2016-05-10	40.9	41.2	40.6	41.0	0.0	0.0	15295.0	626391.3	67
2016-05-09	40.7	41.2	40.7	41.0	0.33	0.81	48577.0	1993871.1	127
2016-05-08	41.0	41.3	40.6	40.67	0.26	0.64	34044.0	1392031.6	130
2016-05-05	40.5	40.6	40.1	40.41	0.33	0.82	33637.0	1357842.3	94
2016-05-04	40.5	40.9	40.0	40.08	-0.77	-1.88	94062.0	3798506.7	227
2016-05-03	41.1	41.2	40.7	40.85	-0.25	-0.61	137589.0	5635771.8	201
2016-05-02	41.9	42.4	41.0	41.1	-0.53	-1.27	85409.0	3523904.5	181
2016-05-01	41.0	41.8	40.7	41.63	0.86	2.11	289750.0	11897972.9	318
2016-04-28	39.9	41.9	39.5	40.77	1.49	3.79	379330.0	15437953.4	722
2016-04-27	36.0	40.5	36.0	39.28	-0.29	-0.73	160966.0	6286801.1	324
2016-04-26	40.1	40.3	39.3	39.57	-0.21	-0.53	124138.0	4933135.5	228
2016-04-25	39.7	40.1	39.1	39.78	-0.16	-0.4	113954.0	4517851.25	167
2016-04-24	38.9	40.1	38.9	39.94	1.07	2.75	266483.0	10591637.5	318
2016-04-21	38.2	39.1	38.2	38.87	0.85	2.24	178784.0	6911934.7	343
2016-04-20	38.0	38.1	37.5	38.02	0.32	0.85	158402.0	6003473.2	267
2016-04-19	37.5	37.7	37.5	37.7	0.44	1.18	143485.0	5403906.2	220
2016-04-18	36.6	37.3	36.5	37.26	-0.06	-0.16	63989.0	2380595.9	152
2016-04-17	37.5	37.7	36.9	37.32	-0.32	-0.85	165356.0	6175284.2	192
2016-04-14	37.7	37.9	37.5	37.64	0.16	0.43	149616.0	5629759.0	221
2016-04-13	37.5	37.6	37.2	37.48	0.22	0.59	297056.0	11098460.2	223
2016-04-12	37.2	37.4	37.1	37.26	0.41	1.11	65092.0	2423400.0	117
2016-04-11	37.3	37.6	36.7	36.85	-0.23	-0.62	178393.0	6638975.8	254
2016-04-10	36.8	37.8	36.8	37.08	0.45	1.23	268740.0	10020795.2	355
2016-04-07	36.9	37.2	36.6	36.63	-0.09	-0.25	82897.0	3051987.7	171
2016-04-06	36.4	37.3	36.3	36.72	0.43	1.18	194920.0	7172193.7	337
2016-04-05	37.0	37.1	36.2	36.29	-1.14	-3.05	153956.0	5646679.3	329
2016-04-04	37.5	38.0	37.3	37.43	-0.14	-0.37	135622.0	5101865.7	230
2016-04-03	38.1	38.1	37.3	37.57	-0.9	-2.34	18175.0	684370.2	82
2016-03-31	37.3	38.7	37.3	38.47	1.04	2.78	137503.0	5277165.2	195
2016-03-30	37.4	37.5	37.3	37.43	0.17	0.46	24300.0	908021.8	50
2016-03-29	37.7	37.7	37.0	37.26	-0.54	-1.43	35908.0	1339365.1	91
2016-03-28	38.2	38.6	37.8	37.8	0.31	0.83	33594.0	1282218.0	74
2016-03-27	37.9	37.9	37.2	37.49	-0.36	-0.95	35159.0	1318799.5	124
2016-03-24	38.9	38.9	37.7	37.85	-1.15	-2.95	93467.0	3571137.4	154
2016-03-23	38.9	39.3	38.5	39.0	-0.1	-0.26	92339.0	3585709.85	154
2016-03-22	39.5	39.7	38.5	39.1	-0.39	-0.99	111992.0	4381463.3	141
2016-03-21	39.7	40.3	38.9	39.49	0.58	1.49	168713.0	6692025.75	254
2016-03-20	38.8	39.5	38.3	38.91	0.76	1.99	93416.0	3634428.35	191
2016-03-17	38.1	39.3	38.0	38.15	0.53	1.41	190138.0	7348226.45	318
2016-03-16	37.6	37.8	37.5	37.62	-0.06	-0.16	71495.0	2695371.3	229
2016-03-15	37.3	38.1	37.3	37.68	-0.5	-1.31	67762.0	2566762.4	178
2016-03-14	39.1	40.1	38.0	38.18	-1.46	-3.68	74562.0	2918174.75	171
2016-03-13	40.1	40.3	39.7	39.64	-0.45	-1.12	77789.0	3108065.0	190
2016-03-10	41.2	41.2	39.7	40.09	-0.68	-1.67	84528.0	3401681.25	192
2016-03-09	41.0	42.0	39.9	40.77	-0.23	-0.56	354852.0	14484418.0	456
2016-03-08	39.7	41.6	39.7	41.0	2.77	7.25	536962.0	21840109.75	815
2016-03-07	38.3	39.7	38.1	38.23	0.02	0.05	128911.0	4991533.45	266
2016-03-06	37.3	38.4	37.3	38.21	1.42	3.86	220748.0	8363282.2	250
2016-03-03	36.7	37.3	36.6	36.79	0.08	0.22	69157.0	2546292.1	148
2016-03-02	37.3	37.4	36.6	36.71	-0.27	-0.73	102826.0	3799344.4	254
2016-03-01	35.8	38.5	35.5	36.98	1.65	4.67	658685.0	24495403.2	850
2016-02-29	36.1	36.1	35.3	35.33	-0.71	-1.97	115555.0	4118367.8	248
2016-02-28	35.6	36.4	35.3	36.04	0.72	2.04	353895.0	12653538.5	526
2016-02-25	35.2	35.4	34.9	35.32	0.14	0.4	84329.0	2968826.4	150
2016-02-24	35.5	35.6	35.0	35.18	-0.68	-1.9	48436.0	1713816.3	99
2016-02-23	35.6	36.1	35.4	35.86	0.39	1.1	184555.0	6596452.7	224
2016-02-22	35.4	35.9	34.9	35.47	-0.09	-0.25	179614.0	6337573.9	337
2016-02-21	38.0	38.0	35.5	35.56	-1.46	-3.94	271737.0	9991616.9	513
2016-02-18	36.2	37.0	36.2	37.02	3.34	9.92	150333.0	5549854.5	126
2016-02-17	31.9	33.8	31.9	33.68	1.48	4.6	65317.0	2184330.6	74
2016-02-16	32.0	33.4	31.8	32.2	0.75	2.38	68779.0	2242932.2	116
2016-02-15	31.7	31.7	30.8	31.45	0.47	1.52	102762.0	3211706.1	145
2016-02-14	34.0	34.2	30.6	30.98	-2.85	-8.42	174558.0	5659572.0	209
2016-02-11	34.2	34.8	33.4	33.83	-0.19	-0.56	196802.0	6672377.1	243
2016-02-10	33.8	34.1	33.5	34.02	0.11	0.32	128002.0	4345997.5	103
2016-02-09	34.3	34.3	33.8	33.91	-0.37	-1.08	60443.0	2059183.6	155
2016-02-08	35.5	35.7	34.2	34.28	-0.85	-2.42	61030.0	2116943.4	125
2016-02-07	34.6	36.5	34.6	35.13	-0.29	-0.82	62403.0	2197261.9	107
2016-02-04	36.6	36.6	35.2	35.42	-0.02	-0.06	54311.0	1961656.2	107
2016-02-03	35.2	36.2	35.0	35.44	-0.01	-0.03	36946.0	1306276.6	87
2016-02-02	36.7	36.8	35.3	35.45	-1.46	-3.96	39105.0	1417543.8	108
2016-02-01	35.9	37.0	35.9	36.91	0.17	0.46	122186.0	4488607.6	127
2016-01-31	37.3	37.3	36.5	36.74	0.63	1.74	134109.0	4949617.6	189
2016-01-28	36.2	36.7	35.5	36.11	0.08	0.22	120929.0	4394038.2	319
2016-01-27	36.1	37.4	35.8	36.03	-0.01	-0.03	78545.0	2873128.3	150
2016-01-26	35.0	36.6	34.2	36.04	0.41	1.15	285605.0	9968022.0	338
2016-01-25	33.4	36.0	32.9	35.63	2.06	6.14	184461.0	6388064.1	240
2016-01-24	35.2	35.2	33.4	33.57	0.26	0.78	120133.0	4109673.3	131
2016-01-21	34.5	34.5	31.8	33.31	-1.3	-3.76	184065.0	6066078.3	310
2016-01-20	34.9	34.9	33.5	34.61	-1.23	-3.43	42057.0	1446056.9	82
2016-01-19	34.1	35.9	34.1	35.84	2.01	5.94	163308.0	5749367.2	192
2016-01-18	34.1	34.8	33.3	33.83	-1.15	-3.29	77498.0	2645513.2	144
2016-01-17	35.8	35.8	34.1	34.98	-2.84	-7.51	166223.0	5683023.1	167
2016-01-14	39.9	39.9	37.4	37.82	-2.16	-5.4	170674.0	6595628.65	121
2016-01-13	41.2	41.2	39.3	39.98	-0.87	-2.13	252880.0	10138795.0	262
2016-01-12	40.4	41.6	38.8	40.85	0.88	2.2	201564.0	7973983.85	331
2016-01-11	38.5	40.6	37.3	39.97	1.24	3.2	129653.0	5019713.45	148
2016-01-10	39.3	39.5	38.6	38.73	0.0	0.0	83655.0	3254018.65	135
2016-01-07	42.0	42.0	38.5	38.73	-3.83	-9.0	204403.0	8036843.95	269
2016-01-06	43.4	43.6	42.2	42.56	-0.83	-1.91	134663.0	5757963.5	167
2016-01-05	44.5	45.1	42.4	43.39	-1.34	-3.0	234283.0	10134486.75	329
2016-01-04	47.3	47.4	44.5	44.73	-2.65	-5.59	118963.0	5442345.5	173
2016-01-03	48.6	48.6	47.1	47.38	-0.48	-1.0	94147.0	4468293.75	179
2015-12-31	45.9	49.4	45.9	47.86	2.36	5.19	163370.0	7852464.0	362
2015-12-30	44.9	45.7	44.3	45.5	0.58	1.29	38469.0	1733837.0	91
2015-12-29	43.9	45.1	43.9	44.92	0.0	0.0	28577.0	1278658.5	45
2015-12-28	44.1	45.1	44.1	44.92	0.0	0.0	17550.0	786777.25	52
2015-12-27	44.7	45.1	44.7	44.92	-0.18	-0.4	37352.0	1675765.75	69
2015-12-24	44.9	45.3	44.5	45.1	0.38	0.85	26251.0	1182494.75	52
2015-12-23	45.1	45.3	44.3	44.72	-0.27	-0.6	121837.0	5441171.25	204
2015-12-22	44.9	45.3	44.7	44.99	0.38	0.85	24089.0	1082238.0	68
2015-12-21	44.3	44.7	44.3	44.61	0.2	0.45	21496.0	955266.25	52
2015-12-20	42.8	44.7	42.0	44.41	0.91	2.09	53288.0	2319794.0	123
2015-12-17	43.2	43.6	43.2	43.5	0.55	1.28	88748.0	3855746.0	130
2015-12-16	44.1	44.9	42.8	42.95	-0.72	-1.65	133985.0	5818040.0	486
2015-12-15	43.0	44.1	43.0	43.67	0.28	0.65	61381.0	2684073.25	145
2015-12-14	45.1	45.5	43.6	43.39	-1.6	-3.56	147627.0	6571319.5	319
2015-12-13	45.9	46.3	44.3	44.99	-1.4	-3.02	81934.0	3707593.0	103
2015-12-10	46.3	46.5	46.3	46.39	0.14	0.3	19237.0	891745.25	44
2015-12-09	46.7	46.7	46.1	46.25	0.01	0.02	21426.0	991143.0	110
2015-12-08	47.6	47.6	46.1	46.24	-2.06	-4.27	79947.0	3731718.0	263
2015-12-07	48.4	48.4	47.8	48.3	-0.7	-1.43	17318.0	832729.75	52
2015-12-06	49.4	50.0	49.0	49.0	-0.58	-1.17	68601.0	3391035.75	68
2015-12-03	49.4	50.5	49.2	49.58	-0.78	-1.55	22240.0	1114100.25	68
2015-12-02	49.8	50.5	49.2	50.36	0.6	1.21	44057.0	2210861.5	73
2015-12-01	50.5	50.5	49.6	49.76	-0.2	-0.4	200658.0	10020976.0	64
2015-11-30	49.2	50.5	49.2	49.96	0.77	1.57	143852.0	7137661.75	140
2015-11-29	49.2	49.8	49.2	49.19	-0.35	-0.71	8353.0	414393.75	43
2015-11-26	49.2	49.6	49.0	49.54	0.57	1.16	38909.0	1922572.25	51
2015-11-25	48.6	49.2	48.4	48.97	0.35	0.72	41448.0	2017835.0	63
2015-11-24	49.0	49.4	48.8	48.62	0.01	0.02	44037.0	2158488.0	63
2015-11-23	48.6	49.4	48.6	48.61	0.19	0.39	58625.0	2870318.75	100
2015-11-22	47.4	49.0	47.4	48.42	1.22	2.58	69106.0	3354949.75	140
2015-11-19	47.6	48.2	47.1	47.2	-0.14	-0.3	35316.0	1682540.5	79
2015-11-18	47.6	47.8	46.9	47.34	-0.68	-1.42	44376.0	2097504.5	83
2015-11-17	47.8	48.6	47.6	48.02	0.74	1.57	62259.0	2996998.0	90
2015-11-16	47.1	47.6	46.3	47.28	0.58	1.24	37892.0	1780917.0	111
2015-11-15	47.8	47.8	46.3	46.7	-2.11	-4.32	131410.0	6171309.25	223
2015-11-12	49.6	50.0	48.6	48.81	-0.62	-1.25	168206.0	8241381.75	227
2015-11-11	50.25	50.5	49.2	49.43	-0.68	-1.36	123358.0	6157157.75	196
2015-11-10	50.2	51.25	50.2	50.11	-0.37	-0.73	32295.0	1632231.0	91
2015-11-09	51.25	51.5	50.25	50.48	-0.66	-1.29	95783.0	4868691.25	121
2015-11-08	51.0	51.25	50.5	51.14	-0.72	-1.39	31568.0	1609998.75	86
2015-11-05	52.25	52.25	51.5	51.86	-0.17	-0.33	82208.0	4267489.75	84
2015-11-04	51.5	52.25	49.0	52.03	0.73	1.42	135270.0	6847316.0	230
2015-11-03	52.25	52.5	51.0	51.3	-1.01	-1.93	30686.0	1592572.0	77
2015-11-02	52.25	53.25	52.25	52.31	-0.11	-0.21	43525.0	2288840.75	101
2015-11-01	52.0	52.25	50.75	52.42	-0.02	-0.04	44404.0	2301161.25	91
2015-10-29	53.75	53.75	51.5	52.44	-0.83	-1.56	77030.0	4095222.0	157
2015-10-28	51.25	54.25	51.25	53.27	1.56	3.02	84978.0	4428228.0	151
2015-10-27	52.0	54.75	51.25	51.71	-0.27	-0.52	145931.0	7694402.5	235
2015-10-26	51.25	52.0	51.25	51.98	0.65	1.27	71511.0	3675116.5	152
2015-10-25	52.75	53.0	50.75	51.33	-0.7	-1.35	74056.0	3833329.0	76
2015-10-22	52.0	52.75	51.25	52.03	0.1	0.19	89755.0	4653858.0	156
2015-10-21	52.0	52.75	51.25	51.93	-0.96	-1.82	105637.0	5462782.5	172
2015-10-20	53.75	53.75	52.5	52.89	-0.61	-1.14	42544.0	2264880.25	109
2015-10-19	52.5	53.75	52.5	53.5	1.97	3.82	210550.0	11187242.75	267
2015-10-18	50.75	52.0	50.75	51.53	1.05	2.08	104746.0	5365779.0	276
2015-10-15	52.25	52.25	50.2	50.48	-2.17	-4.12	147676.0	7661148.5	351
2015-10-14	53.0	53.0	52.5	52.65	-0.54	-1.02	59181.0	3118412.75	107
2015-10-13	54.0	54.0	53.0	53.19	-0.77	-1.43	34997.0	1874945.75	69
2015-10-12	54.5	54.75	53.75	53.96	-0.65	-1.19	163038.0	8880202.0	230
2015-10-11	54.75	55.5	54.5	54.61	-0.2	-0.36	113286.0	6221065.25	207
2015-10-08	56.0	56.0	54.5	54.81	-1.19	-2.12	265169.0	14699745.5	214
2015-10-07	54.5	56.5	54.5	56.0	1.95	3.61	215194.0	12012492.0	289
2015-10-06	54.75	54.75	53.75	54.05	-1.17	-2.12	75607.0	4104699.75	148
2015-10-05	54.5	55.75	53.75	55.22	2.14	4.03	152838.0	8427575.0	237
2015-10-04	52.5	53.0	51.25	53.08	1.6	3.11	94223.0	4944488.5	149
2015-10-01	50.75	52.0	50.75	51.48	0.74	1.46	108640.0	5565620.25	159
2015-09-30	50.2	50.75	49.8	50.74	0.95	1.91	52046.0	2605270.5	80
2015-09-29	48.8	50.2	48.8	49.79	-0.11	-0.22	63750.0	3164853.25	131
2015-09-21	49.0	50.0	48.4	49.9	1.29	2.65	161845.0	7981831.5	209
2015-09-20	49.0	50.2	47.8	48.61	-0.58	-1.18	38827.0	1891657.5	78
2015-09-17	49.0	49.6	48.2	49.19	0.62	1.28	116859.0	5738354.25	170
2015-09-16	48.2	50.0	47.1	48.57	1.44	3.06	130595.0	6290957.25	272
2015-09-15	47.8	48.4	46.9	47.13	-0.92	-1.91	67591.0	3215388.0	154
2015-09-14	51.0	51.0	47.6	48.05	-2.14	-4.26	54002.0	2646574.5	107
2015-09-13	49.2	50.5	49.2	50.19	0.23	0.46	90548.0	4522387.5	167
2015-09-10	48.6	50.75	48.6	49.96	0.03	0.06	179822.0	8914652.0	288
2015-09-09	47.8	50.25	47.8	49.93	2.9	6.17	74020.0	3620977.25	167
2015-09-08	46.3	47.3	46.3	47.03	0.75	1.62	44303.0	2063433.75	110
2015-09-07	46.7	47.1	46.3	46.28	-0.11	-0.24	72057.0	3366873.25	111
2015-09-06	46.3	47.1	46.1	46.39	-0.42	-0.9	29634.0	1377533.25	88
2015-09-03	47.3	47.6	46.5	46.81	0.22	0.47	31852.0	1499297.25	87
2015-09-02	47.4	47.4	46.3	46.59	-1.6	-3.32	46416.0	2171950.25	118
2015-09-01	50.2	50.2	48.2	48.19	-0.44	-0.9	21204.0	1030124.75	80
2015-08-31	49.8	49.8	48.4	48.63	-2.07	-4.08	75872.0	3707282.25	115
2015-08-30	49.8	51.5	48.6	50.7	3.61	7.67	336745.0	16970203.0	342
2015-08-27	48.8	50.5	46.9	47.09	-0.2	-0.42	258934.0	12536058.75	275
2015-08-26	45.7	48.0	45.7	47.29	-0.27	-0.57	154812.0	7232850.75	241
2015-08-25	46.7	48.6	46.7	47.56	1.17	2.52	555015.0	26395302.0	463
2015-08-24	47.8	48.2	44.7	46.39	-2.12	-4.37	147551.0	6776817.25	276
2015-08-23	47.6	49.4	47.3	48.51	-3.65	-7.0	131327.0	6356012.75	282
2015-08-20	51.25	54.0	48.2	52.16	-0.13	-0.25	142105.0	7167375.75	265
2015-08-19	53.5	53.5	51.75	52.29	-0.74	-1.4	52124.0	2724637.0	90
2015-08-18	55.5	55.5	51.25	53.03	-2.19	-3.97	93422.0	4997665.0	148
2015-08-17	54.75	54.75	54.25	55.22	0.9	1.66	49382.0	2694986.75	90
2015-08-16	54.75	55.75	53.25	54.32	-1.68	-3.0	60612.0	3317108.25	132
2015-08-13	56.25	56.25	55.5	56.0	0.09	0.16	15779.0	883445.0	76
2015-08-12	56.0	56.0	55.5	55.91	-0.57	-1.01	34219.0	1910130.75	77
2015-08-11	56.5	57.25	56.5	56.48	-0.49	-0.86	23686.0	1341403.5	76
2015-08-10	57.5	58.0	57.0	56.97	-0.56	-0.97	88605.0	5112423.0	107
2015-08-09	56.0	57.75	56.0	57.53	1.19	2.11	33535.0	1921226.5	85
2015-08-06	57.5	57.5	56.0	56.34	-0.49	-0.86	72967.0	4122140.5	64
2015-08-05	57.25	57.25	56.5	56.83	0.05	0.09	28240.0	1602239.25	69
2015-08-04	56.5	57.25	56.5	56.78	-0.14	-0.25	21313.0	1207976.0	68
2015-08-03	56.25	57.25	56.25	56.92	-0.05	-0.09	20252.0	1151019.5	49
2015-08-02	57.5	57.5	56.5	56.97	-0.98	-1.69	32244.0	1832888.75	76
2015-07-30	57.5	58.0	57.0	57.95	0.33	0.57	14035.0	809388.5	75
2015-07-29	57.25	58.0	56.5	57.62	0.15	0.26	45726.0	2627084.25	103
2015-07-28	56.5	57.75	56.5	57.47	-0.28	-0.48	18918.0	1084323.5	75
2015-07-27	58.25	58.75	57.5	57.75	-0.78	-1.33	57921.0	3378980.5	85
2015-07-26	58.5	58.5	58.25	58.53	-0.5	-0.85	81540.0	4771746.75	99
2015-07-23	58.5	59.0	58.25	59.03	0.24	0.41	62745.0	3692585.25	130
2015-07-22	58.75	59.0	58.25	58.79	0.66	1.14	57498.0	3376781.5	125
2015-07-15	57.75	58.75	57.75	58.13	-0.59	-1.0	65986.0	3846169.5	120
2015-07-14	58.75	59.0	58.25	58.72	0.58	1.0	44196.0	2587517.0	97
2015-07-13	58.0	58.5	57.75	58.14	-0.19	-0.33	31768.0	1850130.0	90
2015-07-12	58.0	58.25	58.0	58.33	0.55	0.95	79722.0	4638565.25	132
2015-07-09	58.25	58.25	57.5	57.78	0.03	0.05	84850.0	4907638.5	159
2015-07-08	58.25	58.25	57.25	57.75	-0.19	-0.33	48859.0	2809309.75	71
2015-07-07	58.25	58.75	57.75	57.94	-0.59	-1.01	74067.0	4308484.5	145
2015-07-06	57.5	59.5	57.25	58.53	0.0	0.0	402028.0	23671623.5	216
2015-07-05	59.0	59.0	58.25	58.53	-0.61	-1.03	20007.0	1167701.0	106
2015-07-02	59.0	59.5	59.0	59.14	-0.38	-0.64	40397.0	2389931.75	108
2015-07-01	59.0	59.75	58.5	59.52	0.38	0.64	133016.0	7884409.75	194
2015-06-30	56.25	59.25	56.0	59.14	2.17	3.81	217166.0	12531207.25	256
2015-06-29	57.25	57.25	56.5	56.97	-1.08	-1.86	62908.0	3571031.25	108
2015-06-28	57.5	58.25	57.25	58.05	-1.05	-1.78	180641.0	10428261.5	253
2015-06-25	59.75	59.75	59.0	59.1	-0.19	-0.32	202293.0	11972695.75	168
2015-06-24	59.0	59.5	58.75	59.29	0.26	0.44	77283.0	4572214.0	126
2015-06-23	59.0	59.5	58.5	59.03	-0.25	-0.42	133980.0	7901635.75	186
2015-06-22	60.0	60.0	58.5	59.28	-0.42	-0.7	110247.0	6536151.5	257
2015-06-21	59.25	60.25	59.0	59.7	0.56	0.95	727746.0	43519938.0	805
2015-06-18	58.75	59.75	58.75	59.14	0.43	0.73	171695.0	10123354.75	207
2015-06-17	58.75	58.75	58.25	58.71	0.31	0.53	46486.0	2722051.25	133
2015-06-16	57.5	58.5	57.25	58.4	0.41	0.71	90929.0	5251599.75	178
2015-06-15	58.75	59.0	58.0	57.99	-0.63	-1.07	99212.0	5789257.25	185
2015-06-14	58.0	58.75	58.0	58.62	0.66	1.14	57675.0	3362650.0	156
2015-06-11	59.0	59.0	57.5	57.96	-0.29	-0.5	155881.0	9048037.75	262
2015-06-10	58.0	59.5	57.5	58.25	0.89	1.55	438376.0	25643747.0	440
2015-06-09	57.5	58.0	57.25	57.36	-0.35	-0.61	65983.0	3792117.75	155
2015-06-08	57.75	58.25	57.5	57.71	-0.52	-0.89	84139.0	4863339.75	210
2015-06-07	59.5	60.0	58.0	58.23	-0.88	-1.49	195927.0	11481466.0	365
2015-06-04	59.25	59.5	59.0	59.11	-0.38	-0.64	98261.0	5813678.75	187
2015-06-03	59.25	60.25	59.0	59.49	0.26	0.44	385344.0	22998022.0	477
2015-06-02	58.75	59.75	58.5	59.23	0.39	0.66	477104.0	28238130.0	402
2015-06-01	58.5	59.0	58.25	58.84	0.26	0.44	98949.0	5794055.75	143
2015-05-31	60.0	60.5	58.25	58.58	-0.79	-1.33	152433.0	8976338.0	264
2015-05-28	59.75	59.75	59.0	59.37	-0.33	-0.55	94442.0	5604362.0	143
2015-05-27	60.0	60.25	59.5	59.7	-0.48	-0.8	75994.0	4551260.5	148
2015-05-26	59.5	60.25	59.5	60.18	0.68	1.14	85586.0	5131922.5	181
2015-05-25	59.25	59.75	59.25	59.5	0.0	0.0	42531.0	2527356.75	117
2015-05-24	60.0	60.0	59.25	59.5	-0.34	-0.57	69510.0	4141888.25	154
2015-05-21	59.25	60.5	59.25	59.84	0.5	0.84	205572.0	12297937.5	331
2015-05-20	59.0	59.5	59.0	59.34	-0.07	-0.12	125087.0	7406247.25	233
2015-05-19	59.0	59.75	59.0	59.41	0.51	0.87	306835.0	18219458.5	360
2015-05-18	57.25	59.0	57.25	58.9	1.68	2.94	336711.0	19674418.5	496
2015-05-17	56.75	57.5	56.75	57.22	0.6	1.06	125334.0	7169332.75	232
2015-05-14	56.5	57.5	56.5	56.62	-0.15	-0.26	128636.0	7308334.0	216
2015-05-13	56.75	57.0	56.25	56.77	0.03	0.05	170218.0	9616501.75	213
2015-05-12	57.0	57.25	56.5	56.74	-0.19	-0.33	176971.0	10030997.25	242
2015-05-11	57.25	57.25	56.25	56.93	-0.24	-0.42	117913.0	6720046.75	185
2015-05-10	57.0	57.25	56.75	57.17	0.22	0.39	99115.0	5642938.5	192
2015-05-07	57.5	57.5	56.5	56.95	-0.53	-0.92	87953.0	5008816.75	259
2015-05-06	57.5	58.25	57.0	57.48	-0.07	-0.12	217726.0	12527935.0	296
2015-05-05	58.25	58.75	56.75	57.55	0.15	0.26	321304.0	18634147.75	423
2015-05-04	56.75	57.75	55.5	57.4	0.75	1.32	449803.0	25499425.5	608
2015-05-03	58.75	58.75	56.0	56.65	-1.68	-2.88	360401.0	20787083.5	471
2015-04-30	60.0	60.5	58.25	58.33	-1.37	-2.29	428920.0	25312649.25	556
2015-04-29	60.75	60.75	59.5	59.7	-0.97	-1.6	226668.0	13561891.0	314
2015-04-28	61.0	61.75	60.75	60.67	-0.81	-1.32	262927.0	16051900.0	227
2015-04-27	62.25	62.5	61.25	61.48	-1.34	-2.13	290333.0	17977526.5	349
2015-04-26	62.0	63.25	61.5	62.82	1.18	1.91	175589.0	10915508.75	319
2015-04-23	62.25	62.25	61.75	61.64	-0.23	-0.37	29797.0	1844055.25	89
2015-04-22	61.5	62.25	61.5	61.87	1.04	1.71	98566.0	6102566.5	175
2015-04-21	60.75	61.5	60.75	60.83	-0.69	-1.12	40181.0	2448290.0	100
2015-04-20	61.75	62.25	60.75	61.52	-0.96	-1.54	64180.0	3945112.0	200
2015-04-19	61.75	63.0	61.75	62.48	1.93	3.19	112283.0	6988198.0	268
2015-04-16	61.25	61.25	60.0	60.55	-0.3	-0.49	79366.0	4821953.5	201
2015-04-15	59.75	61.5	59.75	60.85	1.35	2.27	106802.0	6459226.0	247
2015-04-14	58.5	59.75	58.5	59.5	0.68	1.16	93665.0	5555287.25	188
2015-04-13	58.0	59.0	58.0	58.82	1.07	1.85	86463.0	5057860.75	211
2015-04-12	57.25	59.0	57.25	57.75	0.95	1.67	199679.0	11617498.75	318
2015-04-09	56.5	57.0	56.25	56.8	0.12	0.21	119415.0	6768502.25	198
2015-04-08	56.75	57.25	56.5	56.68	0.17	0.3	105800.0	6017722.5	205
2015-04-07	56.5	57.0	56.25	56.51	0.48	0.86	161142.0	9107512.0	236
2015-04-06	56.0	56.5	55.25	56.03	0.01	0.02	79758.0	4472977.5	167
2015-04-05	56.75	57.25	55.25	56.02	-1.05	-1.84	99917.0	5582518.0	169
2015-04-02	58.75	58.75	55.25	57.07	-0.66	-1.14	50595.0	2924520.0	135
2015-04-01	58.25	58.75	57.5	57.73	-0.45	-0.77	63331.0	3696756.75	117
2015-03-31	59.0	59.5	57.5	58.18	-1.06	-1.79	85521.0	5001896.75	202
2015-03-30	59.0	60.0	59.0	59.24	-0.47	-0.79	101763.0	6050262.75	209
2015-03-29	59.0	60.0	59.0	59.71	1.08	1.84	131279.0	7833049.0	223
2015-03-26	53.25	59.0	53.25	58.63	1.01	1.75	220114.0	12727922.25	304
2015-03-25	61.75	61.75	57.5	57.62	-3.77	-6.14	185568.0	10888116.0	333
2015-03-24	61.25	61.75	61.0	61.39	0.15	0.24	67512.0	4152889.75	161
2015-03-23	61.5	61.75	61.0	61.24	-0.38	-0.62	98364.0	6030080.0	158
2015-03-22	61.25	62.0	60.75	61.62	0.8	1.32	90554.0	5565322.25	181
2015-03-19	62.0	62.75	60.25	60.82	0.0	0.0	147920.0	9040602.0	251
2015-03-18	61.5	61.75	59.25	60.82	-1.01	-1.63	101174.0	6141434.25	263
2015-03-17	63.5	63.5	61.0	61.83	-1.5	-2.37	233717.0	14544743.5	389
2015-03-16	64.75	65.0	63.0	63.33	-1.16	-1.8	155247.0	9911439.25	286
2015-03-15	65.25	65.25	64.25	64.49	-0.84	-1.29	110325.0	7152433.0	220
2015-03-12	65.25	65.5	65.25	65.33	0.0	0.0	115816.0	7564504.0	265
2015-03-11	65.75	66.0	65.0	65.33	-0.18	-0.27	135109.0	8855381.25	247
2015-03-10	65.25	65.75	64.5	65.51	0.37	0.57	121913.0	7933303.0	227
2015-03-09	65.75	66.0	64.75	65.14	-0.54	-0.82	109168.0	7149392.0	208
2015-03-08	65.75	66.5	65.25	65.68	0.19	0.29	276913.0	18210273.0	422
2015-03-05	64.75	66.0	64.5	65.49	0.54	0.83	161804.0	10565010.0	287
2015-03-04	65.25	66.0	64.75	64.95	-0.38	-0.58	95747.0	6261052.5	223
2015-03-03	65.25	65.5	65.0	65.33	0.38	0.59	177790.0	11595432.5	250
2015-03-02	64.25	65.0	64.25	64.95	0.58	0.9	77901.0	5035229.75	216
2015-03-01	64.5	64.5	64.0	64.37	0.17	0.26	91035.0	5839493.5	200
2015-02-26	65.25	65.75	63.75	64.2	-0.89	-1.37	225531.0	14549045.25	358
2015-02-25	64.25	67.0	64.25	65.09	0.69	1.07	354754.0	23346818.25	691
2015-02-24	63.25	64.5	63.25	64.4	0.77	1.21	79324.0	5062160.5	156
2015-02-23	64.25	64.75	63.5	63.63	-0.65	-1.01	88446.0	5677590.75	181
2015-02-22	65.25	65.5	64.25	64.28	-0.65	-1.0	176647.0	11485284.5	300
2015-02-19	66.0	66.0	64.5	64.93	-0.49	-0.75	357140.0	23321460.75	455
2015-02-18	64.25	66.0	64.25	65.42	1.06	1.65	223196.0	14519582.5	367
2015-02-17	64.25	65.0	64.25	64.36	0.36	0.56	206495.0	13303906.25	311
2015-02-16	63.75	64.5	63.25	64.0	0.24	0.38	169985.0	10907925.25	323
2015-02-15	63.75	64.25	63.25	63.76	0.47	0.74	152199.0	9717702.75	305
2015-02-12	62.5	65.0	62.5	63.29	1.11	1.79	193263.0	12330380.75	432
2015-02-11	63.75	64.0	61.75	62.18	-1.79	-2.8	208127.0	13104449.25	441
2015-02-10	65.25	65.25	63.75	63.97	-1.16	-1.78	171641.0	11052291.5	316
2015-02-09	65.75	66.0	64.25	65.13	-0.14	-0.21	166728.0	10901373.5	376
2015-02-08	65.25	65.75	65.0	65.27	0.73	1.13	183977.0	12025251.5	327
2015-02-05	65.0	65.75	64.25	64.54	-1.07	-1.63	238940.0	15532905.75	418
2015-02-04	66.0	66.5	65.25	65.61	-0.18	-0.27	171272.0	11290191.5	310
2015-02-03	67.0	67.75	65.5	65.79	-1.01	-1.51	394840.0	26426372.0	590
2015-02-02	65.5	67.75	64.75	66.8	0.75	1.14	493967.0	32771848.0	818
2015-02-01	66.75	67.25	65.25	66.05	1.94	3.03	303729.0	20120758.5	557
2015-01-29	64.5	64.5	63.75	64.11	-0.37	-0.57	126058.0	8090092.75	282
2015-01-28	64.0	65.25	63.5	64.48	0.48	0.75	340800.0	21983146.5	505
2015-01-27	63.5	64.25	62.5	64.0	0.72	1.14	130538.0	8318087.25	304
2015-01-26	63.5	64.25	62.25	63.28	0.57	0.91	127298.0	8022212.25	385
2015-01-22	63.5	64.5	62.5	62.71	-1.21	-1.89	193257.0	12246145.0	359
2015-01-21	64.5	65.25	63.0	63.92	-1.76	-2.68	127462.0	8187742.75	347
2015-01-20	66.0	66.5	65.25	65.68	-0.11	-0.17	83621.0	5510171.75	217
2015-01-19	65.0	67.0	64.25	65.79	1.02	1.57	242633.0	15959547.5	418
2015-01-18	64.25	65.75	64.25	64.77	0.89	1.39	142971.0	9273986.25	330
2015-01-15	63.5	66.5	63.5	63.88	0.82	1.3	449778.0	29314343.25	846
2015-01-14	63.25	63.5	62.75	63.06	0.31	0.49	79998.0	5058966.0	231
2015-01-13	60.75	63.5	60.25	62.75	-0.45	-0.71	80903.0	5053916.0	272
2015-01-12	64.0	64.5	63.25	63.2	-0.76	-1.19	169670.0	10801681.25	277
2015-01-11	63.5	64.25	63.25	63.96	0.21	0.33	39781.0	2543035.25	141
2015-01-08	64.25	65.0	63.25	63.75	0.76	1.21	108133.0	6944984.5	283
2015-01-07	62.25	63.75	62.25	62.99	0.31	0.49	157645.0	9930037.5	352
2015-01-06	58.5	63.0	58.25	62.68	0.99	1.6	171647.0	10320262.75	337
2015-01-05	64.25	64.25	61.5	61.69	-2.99	-4.62	133044.0	8324646.25	322
2015-01-04	64.25	65.75	64.25	64.68	-0.38	-0.58	82492.0	5326400.5	202
2015-01-01	63.0	66.75	63.0	65.06	1.39	2.18	132306.0	8608244.75	312
2014-12-31	66.0	66.5	60.0	63.67	-2.28	-3.46	471534.0	30415277.75	668
2014-12-30	66.0	66.75	64.5	65.95	-1.89	-2.79	461875.0	30316567.0	579
2014-12-29	66.75	68.5	66.0	67.84	2.41	3.68	644205.0	43259657.5	823
2014-12-28	62.5	67.0	62.5	65.43	2.91	4.65	267071.0	17464968.0	577
2014-12-25	62.25	63.75	60.75	62.52	0.6	0.97	263008.0	16491272.25	441
2014-12-24	62.75	63.75	61.75	61.92	-0.64	-1.02	226810.0	14292537.5	468
2014-12-23	61.75	63.0	61.75	62.56	0.28	0.45	96745.0	6028194.0	245
2014-12-22	60.75	63.0	60.0	62.28	0.4	0.65	214672.0	13308620.5	486
2014-12-21	63.0	64.0	57.5	61.88	0.66	1.08	568502.0	35149283.75	1134
2014-12-18	59.0	62.25	59.0	61.22	4.39	7.72	457420.0	28058138.25	800
2014-12-17	51.25	57.25	47.8	56.83	4.72	9.06	414385.0	22014563.0	900
2014-12-16	57.5	57.5	52.0	52.11	-5.72	-9.89	396497.0	20988209.5	691
2014-12-15	63.5	63.75	57.0	57.83	-3.41	-5.57	327927.0	20095695.75	616
2014-12-14	59.0	63.75	57.5	61.24	-0.18	-0.29	439821.0	26806072.25	864
2014-12-11	60.75	62.0	60.0	61.42	-1.4	-2.23	308757.0	18860808.5	592
2014-12-10	64.25	64.5	61.75	62.82	-1.18	-1.84	314084.0	19771331.25	772
2014-12-09	61.0	64.5	60.25	64.0	0.91	1.44	612771.0	38016799.0	1304
2014-12-08	67.75	68.25	62.5	63.09	-3.8	-5.68	932941.0	61396824.5	2116
2014-12-07	61.25	67.0	60.75	66.89	5.99	9.84	957384.0	61691738.25	1363
2014-12-04	56.25	61.25	56.25	60.9	4.51	8.0	372242.0	22188333.25	818
2014-12-03	55.25	56.5	54.5	56.39	0.8	1.44	103460.0	5769685.75	278
2014-12-02	54.5	56.5	54.5	55.59	1.83	3.4	126000.0	6966148.5	354
2014-12-01	52.0	54.5	52.0	53.76	0.65	1.22	332814.0	17745656.75	556
2014-11-30	53.75	54.0	51.0	53.11	-3.47	-6.13	382920.0	19958030.75	673
2014-11-27	55.5	56.75	54.75	56.58	0.21	0.37	156245.0	8777345.0	391
2014-11-26	57.5	58.75	54.75	56.37	-1.4	-2.42	194825.0	10922257.75	463
2014-11-25	59.5	59.5	57.5	57.77	-1.91	-3.2	75602.0	4412250.0	263
2014-11-24	60.5	60.5	59.5	59.68	-0.59	-0.98	112802.0	6757898.0	285
2014-11-23	60.0	61.0	60.0	60.27	0.76	1.28	210292.0	12694184.25	468
2014-11-20	60.75	60.75	59.0	59.51	-0.95	-1.57	198735.0	11912225.75	471
2014-11-19	60.75	60.75	59.0	60.46	0.27	0.45	181131.0	10846465.5	420
2014-11-18	60.25	62.0	59.75	60.19	-0.33	-0.55	312663.0	18828930.0	478
2014-11-17	64.0	64.0	59.0	60.52	-3.47	-5.42	150586.0	9263499.75	389
2014-11-16	65.25	65.75	63.75	63.99	-1.4	-2.14	81025.0	5214592.5	303
2014-11-13	66.75	66.75	64.5	65.39	-1.26	-1.89	130163.0	8517656.75	295
2014-11-12	66.75	67.0	66.0	66.65	0.18	0.27	61900.0	4116772.5	217
2014-11-11	67.0	67.25	66.0	66.47	-0.86	-1.28	85997.0	5741946.25	227
2014-11-10	67.25	67.75	67.0	67.33	0.05	0.07	42568.0	2865484.75	190
2014-11-09	67.25	67.75	67.0	67.28	0.13	0.19	54160.0	3645725.5	194
2014-11-06	68.25	68.25	67.0	67.15	-0.39	-0.58	120631.0	8149072.0	276
2014-11-05	67.0	68.0	65.25	67.54	-0.1	-0.15	175747.0	11656505.5	421
2014-11-04	70.0	70.0	67.0	67.64	-2.36	-3.37	140698.0	9646238.5	313
2014-11-03	69.5	70.25	69.5	70.0	0.37	0.53	69992.0	4891828.5	207
2014-11-02	70.75	70.75	69.25	69.63	0.3	0.43	98334.0	6905435.0	343
2014-10-30	69.5	69.75	68.5	69.33	-0.48	-0.69	183557.0	12705531.5	475
2014-10-29	69.5	72.25	69.25	69.81	0.64	0.93	776802.0	54862783.75	1105
2014-10-28	69.25	69.5	67.75	69.17	0.34	0.49	268882.0	18440215.25	475
2014-10-27	70.75	71.0	68.75	68.83	-0.88	-1.26	441151.0	30854682.75	817
2014-10-26	67.75	71.5	67.5	69.71	2.45	3.64	590986.0	41452505.25	1049
2014-10-23	67.75	67.75	66.0	67.26	-1.25	-1.82	185452.0	12431248.0	465
2014-10-22	69.5	70.5	68.25	68.51	-0.75	-1.08	414717.0	28664135.0	664
2014-10-21	68.0	69.5	68.0	69.26	0.83	1.21	248307.0	17147204.25	569
2014-10-20	69.5	69.5	66.25	68.43	-0.96	-1.38	285860.0	19428052.0	636
2014-10-19	67.75	71.25	67.75	69.39	3.43	5.2	426091.0	29571843.0	927
2014-10-16	67.0	69.0	63.0	65.96	-3.91	-5.6	308160.0	20385340.0	897
2014-10-15	72.25	72.25	69.0	69.87	-1.31	-1.84	173355.0	12179188.75	483
2014-10-14	71.25	71.25	69.5	71.18	-0.66	-0.92	183585.0	12929658.0	457
2014-10-13	67.25	72.25	67.0	71.84	4.76	7.1	304546.0	21227369.75	665
2014-10-12	71.5	71.5	66.75	67.08	-5.84	-8.01	303113.0	20956556.5	697
2014-10-02	72.25	73.0	71.75	72.92	0.07	0.1	84226.0	6109161.5	269
2014-10-01	73.75	73.75	72.5	72.85	-0.72	-0.98	91222.0	6670594.25	222
2014-09-30	73.5	73.75	73.0	73.57	0.38	0.52	93274.0	6851359.75	228
2014-09-29	73.0	74.0	72.75	73.19	0.35	0.48	119508.0	8760066.25	275
2014-09-28	71.5	74.0	71.25	72.84	1.51	2.12	132781.0	9676901.75	463
2014-09-25	71.25	72.0	71.25	71.33	0.36	0.51	109029.0	7792301.25	347
2014-09-24	73.5	73.5	70.25	70.97	-2.34	-3.19	160571.0	11501424.75	461
2014-09-22	74.0	74.5	72.25	73.31	-1.48	-1.98	149823.0	10966782.0	460
2014-09-21	75.0	75.5	74.75	74.79	-0.4	-0.53	81963.0	6158646.25	258
2014-09-18	75.25	75.75	75.0	75.19	-0.4	-0.53	64939.0	4887672.75	259
2014-09-17	76.5	76.5	75.5	75.59	-0.52	-0.68	242687.0	18457338.0	302
2014-09-16	75.75	76.5	75.75	76.11	0.42	0.55	68518.0	5210238.5	226
2014-09-15	75.75	76.0	75.0	75.69	-0.49	-0.64	128774.0	9736161.5	315
2014-09-14	76.5	76.75	76.0	76.18	0.1	0.13	70064.0	5349847.0	238
2014-09-11	75.25	77.5	75.25	76.08	0.25	0.33	223644.0	17119381.25	539
2014-09-10	75.75	75.75	75.25	75.83	0.13	0.17	117760.0	8892568.5	273
2014-09-09	76.0	76.0	75.75	75.7	-0.1	-0.13	66535.0	5041439.5	256
2014-09-08	75.75	75.75	75.25	75.8	0.28	0.37	59665.0	4509728.25	250
2014-09-07	76.0	76.0	75.0	75.52	-0.31	-0.41	115824.0	8722809.5	324
2014-09-04	75.5	76.0	75.0	75.83	0.34	0.45	138384.0	10446959.25	363
2014-09-03	76.0	76.0	75.0	75.49	-0.84	-1.1	336181.0	25414119.25	525
2014-09-02	76.75	76.75	76.0	76.33	-0.36	-0.47	151329.0	11552363.75	308
2014-09-01	76.75	77.25	76.5	76.69	0.21	0.27	233598.0	17929173.0	449
2014-08-31	76.0	76.75	76.0	76.48	0.44	0.58	133665.0	10196555.75	371
2014-08-28	76.5	76.5	75.75	76.04	-0.54	-0.71	263561.0	20046714.25	505
2014-08-27	78.25	78.5	75.75	76.58	-1.39	-1.78	462541.0	35528599.5	861
2014-08-26	79.25	80.0	76.5	77.97	-0.22	-0.28	610168.0	47767583.5	1120
2014-08-25	81.5	81.5	75.0	78.19	-2.67	-3.3	894963.0	70425044.25	1259
2014-08-24	79.5	81.75	79.0	80.86	1.21	1.52	637278.0	51115108.75	813
2014-08-21	78.25	80.0	78.0	79.65	1.27	1.62	338247.0	26796415.75	586
2014-08-20	78.5	79.0	78.0	78.38	-0.25	-0.32	188579.0	14792845.75	428
2014-08-19	79.5	79.75	78.25	78.63	-0.89	-1.12	482245.0	37987396.75	800
2014-08-18	79.25	81.0	79.0	79.52	-0.33	-0.41	622393.0	49654063.0	1200
2014-08-17	77.25	80.5	76.5	79.85	3.14	4.09	948310.0	74545186.75	1517
2014-08-14	77.75	78.25	76.5	76.71	-0.79	-1.02	370948.0	28668444.0	775
2014-08-13	76.5	78.25	76.0	77.5	1.11	1.45	479735.0	36876138.5	747
2014-08-12	76.0	76.75	75.25	76.39	0.53	0.7	296601.0	22590353.0	647
2014-08-11	76.5	76.5	75.75	75.86	-0.4	-0.52	324785.0	24695341.75	547
2014-08-10	77.0	77.25	76.0	76.26	-0.13	-0.17	234284.0	17898014.75	585
2014-08-07	77.0	77.5	75.75	76.39	-0.25	-0.33	770865.0	59004347.5	1412
2014-08-06	73.75	78.25	73.0	76.64	3.52	4.81	1405581.0	106667949.5	2130
2014-08-05	73.25	74.0	72.75	73.12	-0.24	-0.33	533127.0	39128307.25	978
2014-08-04	73.5	74.0	73.0	73.36	-0.01	-0.01	338257.0	24845356.75	739
2014-08-03	71.75	73.75	71.25	73.37	1.68	2.34	531426.0	38495333.0	948
2014-07-24	72.75	72.75	71.25	71.69	-0.83	-1.14	370801.0	26671613.75	828
2014-07-23	71.75	74.0	71.0	72.52	1.13	1.58	804051.0	58214760.75	1281
2014-07-22	71.25	72.25	71.25	71.39	0.04	0.06	423539.0	30382448.25	696
2014-07-21	70.25	71.5	70.25	71.35	1.17	1.67	236665.0	16789931.75	587
2014-07-20	70.5	71.0	70.0	70.18	-0.12	-0.17	211436.0	14889231.75	524
2014-07-17	70.75	70.75	70.0	70.3	-0.18	-0.26	190078.0	13365106.25	495
2014-07-16	70.25	70.75	69.75	70.48	0.3	0.43	261794.0	18407981.5	652
2014-07-15	70.75	72.25	70.0	70.18	-0.25	-0.35	439181.0	31061594.5	1063
2014-07-14	72.5	74.5	70.0	70.43	0.85	1.22	1955610.0	141281628.0	3342
2014-07-13	69.5	69.5	69.5	69.58	6.28	9.92	313924.0	21844101.0	481
2014-07-10	63.5	64.25	63.25	63.3	-0.21	-0.33	210310.0	13392930.5	514
2014-07-09	63.5	63.75	63.25	63.51	0.17	0.27	195073.0	12364314.0	412
2014-07-08	63.5	63.5	63.0	63.34	-0.29	-0.46	136064.0	8620951.0	435
2014-07-07	62.75	65.25	62.75	63.63	0.71	1.13	384126.0	24629102.0	911
2014-07-06	63.5	63.5	62.25	62.92	-0.48	-0.76	215746.0	13544209.5	795
2014-07-03	64.75	65.0	63.25	63.4	-1.26	-1.95	368590.0	23498636.0	810
2014-07-02	65.0	65.25	64.25	64.66	0.1	0.15	368249.0	23884383.0	658
2014-07-01	64.0	65.5	63.5	64.56	0.62	0.97	349443.0	22616083.0	792
2014-06-30	62.25	65.5	61.75	63.94	1.47	2.35	571440.0	36804398.5	1139
2014-06-29	63.0	63.5	62.25	62.47	-1.1	-1.73	132133.0	8295731.25	391
2014-06-26	64.0	64.75	63.0	63.57	-0.75	-1.17	213587.0	13675224.0	621
2014-06-25	65.25	66.0	64.0	64.32	-0.63	-0.97	287966.0	18693218.25	721
2014-06-24	64.25	66.0	64.0	64.95	0.28	0.43	421248.0	27342360.0	1188
2014-06-23	63.0	66.5	61.75	64.67	0.86	1.35	758193.0	48766584.0	1613
2014-06-22	66.25	66.5	63.5	63.81	-2.15	-3.26	313947.0	20465855.0	734
2014-06-19	67.75	68.25	65.75	65.96	-1.6	-2.37	574888.0	38573289.0	1294
2014-06-18	68.75	68.75	66.25	67.56	0.3	0.45	1202621.0	81675690.0	2214
2014-06-17	61.0	67.75	60.75	67.26	3.92	6.19	2116371.0	136808196.0	3833
2014-06-16	69.5	70.0	63.5	63.34	-6.99	-9.94	1502238.0	99889893.25	2666
2014-06-15	73.0	73.0	69.75	70.33	-2.5	-3.43	673270.0	48030846.5	1560
2014-06-12	72.5	75.0	72.25	72.83	-0.26	-0.36	734289.0	54095788.75	1452
2014-06-11	75.75	75.75	72.25	73.09	-0.29	-0.4	1474936.0	109485052.0	3093
2014-06-10	70.0	75.25	69.75	73.38	3.71	5.33	2062625.0	151383693.5	3973
2014-06-09	64.25	70.5	62.25	69.67	5.47	8.52	1789230.0	119512527.75	2915
2014-06-08	66.0	67.75	61.25	64.2	-0.11	-0.17	2917161.0	190929909.75	4485
2014-06-05	59.5	64.25	59.0	64.31	5.77	9.86	1804652.0	112382607.0	2184
2014-06-04	57.5	59.0	57.25	58.54	1.04	1.81	491981.0	28574070.0	748
2014-06-03	58.0	58.25	57.25	57.5	-0.14	-0.24	391704.0	22556171.0	567
2014-06-02	58.25	58.25	57.25	57.64	-0.47	-0.81	431576.0	24848917.5	685
2014-06-01	57.5	59.0	57.5	58.11	0.68	1.18	903239.0	52437315.25	1242
2014-05-29	57.5	59.0	57.25	57.43	0.6	1.06	1517306.0	88195432.5	1996
2014-05-28	55.5	58.0	54.75	56.83	1.62	2.93	1866230.0	105788019.25	2391
2014-05-27	55.0	55.5	54.5	55.21	0.19	0.35	629120.0	34579253.5	798
2014-05-26	55.5	56.5	54.5	55.02	-0.2	-0.36	1398037.0	77903521.0	1362
2014-05-25	54.25	55.5	53.75	55.22	0.91	1.68	1110049.0	60865812.75	977
2014-05-22	53.75	55.5	53.75	54.31	0.69	1.29	2148439.0	117401572.75	2103
2014-05-21	53.0	54.5	52.75	53.62	0.92	1.75	1020941.0	54483369.75	957
2014-05-20	52.25	52.75	52.25	52.7	0.35	0.67	407177.0	21354976.0	532
2014-05-19	53.0	53.0	52.0	52.35	-0.43	-0.81	434623.0	22734279.75	610
2014-05-18	52.75	53.0	52.5	52.78	0.12	0.23	450390.0	23785373.75	595
2014-05-15	52.75	53.25	52.5	52.66	-0.12	-0.23	474338.0	25032155.75	616
2014-05-14	53.0	53.0	52.75	52.78	-0.14	-0.26	211445.0	11158827.0	499
2014-05-13	53.0	53.25	53.0	52.92	0.08	0.15	383034.0	20322762.75	551
2014-05-12	52.75	53.0	52.75	52.84	0.2	0.38	314829.0	16632293.5	588
2014-05-11	52.75	53.25	52.5	52.64	-0.14	-0.27	422257.0	22294808.25	662
2014-05-08	52.25	53.25	52.25	52.78	0.36	0.69	416699.0	21953543.5	684
2014-05-07	52.75	52.75	52.25	52.42	-0.33	-0.63	377785.0	19852316.25	598
2014-05-06	52.75	53.25	52.75	52.75	-0.15	-0.28	454653.0	24082370.25	648
2014-05-05	53.5	53.5	52.75	52.9	-0.31	-0.58	513614.0	27229954.0	884
2014-05-04	54.25	54.5	53.25	53.21	-0.83	-1.54	800911.0	43006713.5	1255
2014-05-01	54.0	54.75	53.75	54.04	0.05	0.09	792386.0	42972828.25	1365
2014-04-30	53.75	55.0	53.0	53.99	0.64	1.2	1298324.0	69773061.75	1723
2014-04-29	52.25	55.25	52.25	53.35	0.7	1.33	1947427.0	104917078.0	2350
2014-04-28	52.25	52.75	51.75	52.65	0.14	0.27	740471.0	38734292.5	927
2014-04-27	51.75	53.0	51.75	52.51	0.8	1.55	737262.0	38478992.5	1130
2014-04-24	52.0	52.25	51.25	51.71	0.03	0.06	868935.0	44911788.5	928
2014-04-23	51.25	53.25	51.25	51.68	0.38	0.74	1290888.0	67563952.75	1711
2014-04-22	51.0	52.0	50.75	51.3	0.17	0.33	791833.0	40661122.5	1092
2014-04-21	51.25	51.5	50.25	51.13	0.29	0.57	830102.0	42147562.75	1136
2014-04-20	49.4	51.5	49.2	50.84	1.79	3.65	2117018.0	106851589.5	2288
2014-04-17	49.0	49.4	48.8	49.05	-0.15	-0.3	520833.0	25559462.25	1024
2014-04-16	49.8	49.8	48.8	49.2	-0.16	-0.32	939845.0	46396876.25	1274
2014-04-15	48.8	50.25	48.6	49.36	1.17	2.43	3385033.0	167265013.0	3243
2014-04-14	48.4	49.2	47.8	48.19	0.03	0.06	1571663.0	76058717.5	1771
2014-04-13	48.0	50.5	47.8	48.16	-0.31	-0.64	2444989.0	120046954.5	2555
2014-04-10	49.6	49.8	47.8	48.47	-1.39	-2.79	2080886.0	101474746.5	2062
2014-04-09	52.25	52.25	47.8	49.86	-2.36	-4.52	1377858.0	70052490.75	2204
2014-04-08	52.5	53.25	52.0	52.22	-0.14	-0.27	1331792.0	69801815.75	2057
2014-04-07	53.25	53.25	52.25	52.36	-1.11	-2.08	1391439.0	73320405.25	1908
2014-04-06	55.5	55.5	52.75	53.47	-1.53	-2.78	2075665.0	111618380.5	3134
2014-04-03	54.5	56.5	54.0	55.0	1.25	2.33	5454265.0	302299929.0	7662
2014-04-02	48.8	53.75	48.8	53.75	4.86	9.94	5115017.0	268922785.0	5653
2014-04-01	48.0	49.4	47.6	48.89	0.97	2.02	1825320.0	88752994.75	2080
2014-03-31	48.2	48.8	47.6	47.92	-0.14	-0.29	1282432.0	61657546.0	1707
2014-03-30	48.4	48.4	47.4	48.06	0.97	2.06	2370786.0	113678948.25	2297
2014-03-27	46.9	47.8	46.7	47.09	0.28	0.6	1187568.0	55976107.0	1712
2014-03-26	46.9	47.3	46.5	46.81	-0.14	-0.3	461587.0	21610412.25	970
2014-03-25	47.1	47.3	46.5	46.95	-0.14	-0.3	446144.0	20881270.5	1103
2014-03-24	46.7	47.1	46.1	47.09	0.56	1.2	854922.0	39838817.0	1696
2014-03-23	46.1	47.4	46.1	46.53	0.84	1.84	2029060.0	94903312.75	2632
2014-03-20	45.7	46.3	45.5	45.69	0.0	0.0	717075.0	32886955.25	1783
2014-03-19	45.7	46.5	45.5	45.69	-0.14	-0.31	1121964.0	51387280.5	2250
2014-03-18	45.9	46.3	45.5	45.83	0.0	0.0	673686.0	30834079.5	2055
2014-03-17	46.5	46.5	45.7	45.83	-0.42	-0.91	779159.0	35933166.75	2071
2014-03-16	46.3	46.9	45.9	46.25	0.14	0.3	1012697.0	46911523.5	2519
2014-03-13	45.9	47.3	45.7	46.11	0.28	0.61	2208284.0	102682484.75	3699
2014-03-12	46.3	46.5	45.7	45.83	-0.7	-1.5	1203569.0	55305281.25	3191
2014-03-11	47.3	47.4	46.5	46.53	-0.69	-1.46	1892621.0	88953069.0	3812
2014-03-10	47.4	48.4	46.5	47.22	-0.14	-0.3	3827528.0	182418991.0	5847
2014-03-09	45.1	48.0	44.9	47.36	2.64	5.9	5346738.0	249443223.25	7163
2014-03-06	45.1	45.5	44.5	44.72	-0.14	-0.31	2859254.0	128599227.25	5615
2014-03-05	45.9	46.9	43.9	44.86	-0.28	-0.62	6239969.0	284809963.25	10185
2014-03-04	43.0	45.7	43.0	45.14	2.91	6.89	8942945.0	398217368.75	12353
2014-03-03	41.6	43.4	41.2	42.23	0.7	1.69	8811738.0	371700916.75	12476
2014-03-02	40.4	44.3	39.9	41.53	1.25	3.1	15007216.0	632523229.0	19676
2014-02-27	40.4	40.6	39.7	40.28	0.14	0.35	4025543.0	161888768.75	18383
2014-02-26	40.1	41.8	39.9	40.14	-0.27	-0.67	8877741.0	362759831.5	43531
2014-02-25	42.6	42.6	40.1	40.41	1.66	4.28	18035548.0	750065631.25	58148
2014-02-24	38.7	38.7	38.7	38.75	3.47	9.84	360086.0	13953487.5	6071
2014-02-23	35.3	35.3	35.3	35.28	3.2	9.98	136231.0	4805997.5	4448
2014-02-20	32.1	32.1	32.1	32.08	2.91	9.98	77507.0	2486715.0	3320
2014-02-19	29.2	29.2	29.2	29.17	2.62	9.87	50020.0	1458922.5	2186
2014-02-18	26.5	26.5	26.5	26.55	2.38	9.85	46904.0	1245572.4	2016
2014-02-17	24.2	24.2	24.2	24.17	2.17	9.86	54170.0	1309132.5	2249
2014-02-16	22.0	22.0	22.0	22.0	22.0	0.0	69695.0	1533312.0	2802
