# Supplementary material for: Effective short-term forecasts of Saudi stock price trends using technical indicators and large-scale multivariate time series
Source: PeerJ Comput Sci. 2023 Jan 6;9:e1205. doi: 10.7717/peerj-cs.1205 (PMC10280263; doi:10.7717/peerj-cs.1205)
Supplement: Supplemental Information 3 [file peerj-cs-09-1205-s003.zip › TASI Dataset 2021/MOUWASAT_4002.csv]

date	open	high	low	close	change	change_percent	volume_traded	value_traded_SAR	number_trades
2020-03-19	76.2	77.2	74.2	74.7	-2.8	-3.61	590287.0	44680103.8	2371
2020-03-18	80.0	80.0	77.2	77.5	-3.3	-4.08	333372.0	26181607.4	1338
2020-03-17	79.9	81.7	77.1	80.8	2.8	3.59	176416.0	13868939.1	1023
2020-03-16	81.3	81.3	75.3	78.0	-4.0	-4.88	100455.0	7931606.7	583
2020-03-15	82.0	85.5	81.2	82.0	-2.0	-2.38	336800.0	27370946.0	876
2020-03-12	82.0	89.0	81.0	84.0	-1.5	-1.75	259406.0	21702114.6	694
2020-03-11	89.7	89.7	85.4	85.5	-3.6	-4.04	221770.0	19475426.5	741
2020-03-10	82.2	89.1	82.2	89.1	8.1	10.0	200385.0	17422547.7	684
2020-03-09	76.5	85.3	76.5	81.0	-4.0	-4.71	526862.0	42723243.6	2655
2020-03-08	83.2	86.8	83.2	85.0	-6.5	-7.1	209831.0	17823089.1	801
2020-03-05	91.5	93.0	90.6	91.5	0.0	0.0	191975.0	17563425.1	321
2020-03-04	87.0	91.5	87.0	91.5	2.0	2.23	264261.0	23761571.6	329
2020-03-03	87.1	90.0	86.0	89.5	3.0	3.47	83865.0	7403817.1	294
2020-03-02	86.3	87.1	85.5	86.5	2.1	2.49	257357.0	22146037.5	473
2020-03-01	86.0	86.0	82.6	84.4	-2.5	-2.88	86399.0	7265314.5	239
2020-02-27	86.4	87.7	86.2	86.9	1.8	2.12	138943.0	12092526.1	370
2020-02-26	85.8	88.0	85.1	85.1	-1.9	-2.18	154811.0	13372804.2	456
2020-02-25	86.1	88.1	86.1	87.0	-1.1	-1.25	54871.0	4775379.8	322
2020-02-24	90.0	90.2	88.0	88.1	-2.3	-2.54	81466.0	7300013.5	320
2020-02-23	88.0	92.9	87.8	90.4	2.6	2.96	127852.0	11441754.8	366
2020-02-20	84.5	88.6	84.5	87.8	2.8	3.29	275825.0	24062033.8	753
2020-02-19	84.5	85.2	84.2	85.0	0.5	0.59	47243.0	4009775.8	123
2020-02-18	84.8	85.0	84.2	84.5	-0.5	-0.59	44561.0	3772872.4	205
2020-02-17	85.0	85.3	85.0	85.0	0.5	0.59	79654.0	6774471.9	253
2020-02-16	83.4	84.5	83.2	84.5	0.1	0.12	105179.0	8644642.2	101
2020-02-13	83.4	85.0	83.4	84.4	0.4	0.48	63014.0	5309892.2	313
2020-02-12	82.0	84.0	81.7	84.0	2.0	2.44	411158.0	33773319.7	432
2020-02-11	81.9	82.7	81.6	82.0	0.1	0.12	347401.0	28488210.3	366
2020-02-10	81.9	82.5	81.9	81.9	0.1	0.12	37401.0	3068078.5	156
2020-02-09	82.2	82.5	81.5	81.8	-1.2	-1.45	40044.0	3269303.8	210
2020-02-06	83.6	83.9	82.9	83.0	-0.7	-0.84	175989.0	14627229.6	227
2020-02-05	82.5	83.7	82.5	83.7	2.1	2.57	163869.0	13628936.7	486
2020-02-04	82.5	82.5	81.6	81.6	-0.9	-1.09	154017.0	12464653.0	328
2020-02-03	81.0	82.5	81.0	82.5	1.5	1.85	54603.0	4464540.8	342
2020-02-02	80.2	81.0	79.8	81.0	0.5	0.62	82460.0	6611017.5	2347
2020-01-30	80.9	81.7	80.3	80.5	-0.6	-0.74	214772.0	17330105.8	910
2020-01-29	82.3	82.3	80.5	81.1	-1.4	-1.7	94195.0	7680004.0	734
2020-01-28	82.2	82.5	81.7	82.5	0.3	0.36	108299.0	8906093.5	567
2020-01-27	84.0	84.2	82.0	82.2	-1.7	-2.03	169869.0	14039972.8	411
2020-01-26	84.0	84.2	83.6	83.9	-0.5	-0.59	53453.0	4484275.4	242
2020-01-23	85.3	85.9	84.3	84.4	-0.4	-0.47	67833.0	5749156.5	425
2020-01-22	85.6	85.6	84.7	84.8	-0.6	-0.7	62974.0	5367742.6	443
2020-01-21	86.2	86.2	85.1	85.4	-1.0	-1.16	57250.0	4887736.2	485
2020-01-20	86.4	86.7	85.7	86.4	0.0	0.0	48916.0	4224712.9	268
2020-01-19	85.8	86.4	85.7	86.4	0.7	0.82	46426.0	3990522.9	368
2020-01-16	84.2	85.7	83.9	85.7	1.7	2.02	109876.0	9326627.0	591
2020-01-15	86.5	86.5	83.5	84.0	-2.7	-3.11	97830.0	8307883.2	754
2020-01-14	87.0	87.0	85.5	86.7	-0.3	-0.34	108815.0	9409836.3	590
2020-01-13	86.3	89.0	86.3	87.0	0.0	0.0	112079.0	9751201.5	521
2020-01-12	87.0	87.2	86.7	87.0	0.5	0.58	13703.0	1191896.4	113
2020-01-09	85.0	88.0	85.0	86.5	1.9	2.25	38540.0	3340294.2	274
2020-01-08	83.2	85.0	83.2	84.6	-1.1	-1.28	25350.0	2143029.5	243
2020-01-07	85.7	86.6	84.9	85.7	0.4	0.47	37920.0	3241053.2	223
2020-01-06	85.0	86.5	84.0	85.3	1.0	1.19	48275.0	4108527.3	275
2020-01-05	87.0	87.0	84.3	84.3	-3.2	-3.66	22781.0	1964105.5	178
2020-01-02	87.7	88.7	87.0	87.5	-0.7	-0.79	48212.0	4222469.5	270
2020-01-01	88.0	88.2	88.0	88.2	0.2	0.23	13135.0	1155892.0	72
2019-12-31	88.1	88.6	86.9	88.0	0.0	0.0	59475.0	5209207.2	269
2019-12-30	88.0	89.0	87.9	88.0	-0.3	-0.34	36996.0	3262652.7	202
2019-12-29	89.6	89.6	88.3	88.3	-1.2	-1.34	25502.0	2264659.7	164
2019-12-26	89.4	91.0	89.4	89.5	0.5	0.56	33698.0	3031915.3	113
2019-12-25	87.6	89.0	87.5	89.0	0.3	0.34	15340.0	1360608.4	80
2019-12-24	87.9	88.7	87.5	88.7	-0.1	-0.11	19790.0	1741187.0	183
2019-12-23	86.2	88.8	86.2	88.8	2.6	3.02	69490.0	6075524.8	286
2019-12-22	86.7	87.0	85.8	86.2	-1.0	-1.15	23380.0	2018432.3	149
2019-12-19	85.3	87.2	84.4	87.2	1.7	1.99	97146.0	8313823.9	351
2019-12-18	85.7	86.4	84.5	85.5	-0.1	-0.12	77289.0	6424771.4	249
2019-12-17	85.0	87.3	85.0	85.6	0.8	0.94	91965.0	7920550.6	360
2019-12-16	84.5	86.0	83.9	84.8	0.3	0.36	48967.0	4151756.9	263
2019-12-15	84.1	84.5	83.9	84.5	-0.5	-0.59	8004.0	675391.6	84
2019-12-12	83.0	85.0	82.5	85.0	2.0	2.41	49348.0	4128465.1	263
2019-12-11	83.7	83.7	82.3	83.0	-0.2	-0.24	26342.0	2183045.0	158
2019-12-10	83.9	83.9	83.0	83.2	-0.8	-0.95	27850.0	2321964.8	123
2019-12-09	83.4	84.2	83.3	84.0	0.6	0.72	63452.0	5177931.7	152
2019-12-08	82.5	83.4	82.5	83.4	0.9	1.09	14487.0	1200707.0	90
2019-12-05	81.7	82.5	81.5	82.5	0.1	0.12	170947.0	13994518.2	393
2019-12-04	82.2	82.6	80.2	82.4	-0.2	-0.24	194625.0	15797088.4	789
2019-12-03	81.7	82.7	80.5	82.6	0.8	0.98	102602.0	8374376.8	492
2019-12-02	82.8	82.8	80.0	81.8	-0.7	-0.85	83756.0	6827571.4	504
2019-12-01	83.6	83.7	82.5	82.5	-1.1	-1.32	134157.0	11091385.5	156
2019-11-28	83.2	83.6	82.6	83.6	-0.1	-0.12	87477.0	7274552.7	314
2019-11-27	82.8	83.7	82.4	83.7	0.7	0.84	93275.0	7724936.7	356
2019-11-26	83.1	83.7	82.1	83.0	-0.1	-0.12	217616.0	18030799.8	346
2019-11-25	81.7	83.1	81.4	83.1	1.1	1.34	69093.0	5676543.8	336
2019-11-24	83.5	83.7	81.9	82.0	-1.3	-1.56	33175.0	2734080.4	271
2019-11-21	83.8	83.8	82.7	83.3	0.2	0.24	38746.0	3222241.5	372
2019-11-20	83.3	83.8	82.6	83.1	0.1	0.12	23043.0	1920110.5	196
2019-11-19	82.6	83.6	82.5	83.0	0.4	0.48	150393.0	12465673.0	397
2019-11-18	83.1	83.1	82.4	82.6	-0.3	-0.36	61639.0	5092868.2	158
2019-11-17	83.0	83.0	82.0	82.9	0.2	0.24	46696.0	3846365.3	122
2019-11-14	82.5	83.1	82.0	82.7	0.2	0.24	134051.0	11050937.9	334
2019-11-13	83.7	83.7	82.5	82.5	-1.3	-1.55	49756.0	4140875.3	430
2019-11-12	85.0	85.0	83.7	83.8	-0.4	-0.48	46828.0	3934441.8	205
2019-11-11	85.9	86.0	84.2	84.2	-0.8	-0.94	20708.0	1753999.0	131
2019-11-10	85.2	85.2	84.2	85.0	0.1	0.12	21265.0	1796659.6	113
2019-11-07	87.0	87.0	84.3	84.9	-1.2	-1.39	48412.0	4151323.0	135
2019-11-06	85.5	87.0	84.5	86.1	-0.6	-0.69	64393.0	5540717.0	260
2019-11-05	83.0	87.9	83.0	86.7	3.7	4.46	63709.0	5447864.2	329
2019-11-04	83.2	83.2	82.1	83.0	0.9	1.1	48775.0	4008348.7	116
2019-11-03	82.0	82.2	81.0	82.1	0.1	0.12	58149.0	4750945.0	286
2019-10-31	85.6	85.6	82.0	82.0	-2.9	-3.42	34152.0	2855973.5	129
2019-10-30	84.1	85.6	84.1	84.9	-0.3	-0.35	34759.0	2950375.5	123
2019-10-29	84.0	85.2	83.5	85.2	-0.3	-0.35	94073.0	7956608.5	355
2019-10-28	85.0	85.6	84.8	85.5	0.3	0.35	33255.0	2829844.1	359
2019-10-27	84.6	85.2	84.6	85.2	0.1	0.12	5497.0	467150.3	34
2019-10-24	85.0	85.2	84.9	85.1	0.1	0.12	33510.0	2848607.0	113
2019-10-23	84.3	85.0	83.6	85.0	0.5	0.59	11077.0	934543.5	91
2019-10-22	82.4	84.6	82.4	84.5	1.9	2.3	69941.0	5843173.0	163
2019-10-21	83.0	83.3	82.0	82.6	-0.9	-1.08	92463.0	7628081.5	194
2019-10-20	84.8	84.8	83.5	83.5	-0.5	-0.6	151106.0	12684586.7	185
2019-10-17	84.0	84.3	84.0	84.0	-0.7	-0.83	45848.0	3852754.5	120
2019-10-16	85.6	85.6	84.1	84.7	-0.7	-0.82	254260.0	21469844.9	128
2019-10-15	83.5	85.4	83.0	85.4	1.1	1.3	40506.0	3386909.3	112
2019-10-14	84.5	84.5	83.5	84.3	-0.1	-0.12	25762.0	2164161.3	137
2019-10-13	85.2	85.2	84.2	84.4	-1.5	-1.75	21921.0	1854723.8	90
2019-10-10	87.0	87.0	84.1	85.9	-1.1	-1.26	87753.0	7610931.6	106
2019-10-09	87.7	87.7	87.0	87.0	-2.0	-2.25	162905.0	14249012.2	144
2019-10-08	87.1	89.0	86.5	89.0	2.2	2.53	30322.0	2647549.5	128
2019-10-07	87.3	87.3	86.5	86.8	-1.2	-1.36	41125.0	3570335.9	154
2019-10-06	88.0	89.5	88.0	88.0	0.0	0.0	234550.0	20676308.0	331
2019-10-03	89.6	89.6	88.0	88.0	-2.0	-2.22	21957.0	1936657.8	112
2019-10-02	88.6	90.0	88.6	90.0	1.0	1.12	102207.0	9172825.9	244
2019-10-01	87.9	89.8	87.9	89.0	1.2	1.37	38283.0	3416100.2	206
2019-09-30	87.0	88.1	87.0	87.8	0.7	0.8	51473.0	4510459.9	187
2019-09-29	87.5	87.6	87.1	87.1	0.1	0.11	459069.0	39944839.2	35
2019-09-26	86.9	87.5	86.5	87.0	0.3	0.35	91876.0	7985048.4	525
2019-09-25	86.1	86.7	86.0	86.7	-0.1	-0.12	240266.0	20738098.9	1512
2019-09-24	86.4	86.8	86.0	86.8	0.5	0.58	79650.0	6870895.2	361
2019-09-22	87.1	88.1	85.9	86.3	-1.8	-2.04	71875.0	6205021.6	212
2019-09-19	87.6	88.2	87.1	88.1	1.1	1.26	280592.0	24678491.6	250
2019-09-18	85.5	87.0	85.0	87.0	2.0	2.35	46358.0	3992855.0	212
2019-09-17	85.0	85.8	85.0	85.0	-1.1	-1.28	35554.0	3035019.9	138
2019-09-16	86.8	86.8	85.4	86.1	0.4	0.47	66457.0	5714019.4	406
2019-09-15	85.0	85.7	83.0	85.7	0.2	0.23	39482.0	3369115.0	127
2019-09-12	85.0	86.8	85.0	85.5	0.7	0.83	69668.0	5960786.1	278
2019-09-11	84.0	84.8	83.2	84.8	0.3	0.36	75128.0	6292338.1	248
2019-09-10	84.8	85.0	84.0	84.5	-0.7	-0.82	88113.0	7437004.1	241
2019-09-09	85.1	85.5	85.0	85.2	-0.5	-0.58	216815.0	18456125.3	412
2019-09-08	84.1	86.0	83.3	85.7	1.7	2.02	74235.0	6277665.5	282
2019-09-05	84.5	85.0	83.8	84.0	-0.3	-0.36	61160.0	5151517.6	446
2019-09-04	82.0	84.3	82.0	84.3	1.7	2.06	84380.0	6994640.5	557
2019-09-03	83.0	83.9	82.6	82.6	-1.3	-1.55	141263.0	11764527.0	216
2019-09-02	82.7	84.0	82.5	83.9	0.8	0.96	197694.0	16453032.0	395
2019-09-01	86.2	86.2	82.6	83.1	-1.9	-2.24	46952.0	3919262.4	239
2019-08-29	89.0	89.2	85.0	85.0	-4.0	-4.49	94668.0	8175801.8	577
2019-08-28	88.8	90.0	88.7	89.0	-3.0	-3.26	58984.0	5255914.2	291
2019-08-27	89.2	92.0	87.3	92.0	2.7	3.02	608049.0	55379671.0	1223
2019-08-26	87.7	89.3	87.7	89.3	0.9	1.02	121568.0	10726628.4	448
2019-08-25	88.5	88.7	87.3	88.4	-1.4	-1.56	45213.0	3984602.8	248
2019-08-22	88.5	89.8	88.5	89.8	0.9	1.01	54342.0	4838924.2	318
2019-08-21	89.2	89.2	88.1	88.9	0.1	0.11	59784.0	5306293.5	314
2019-08-20	88.0	88.9	88.0	88.8	0.0	0.0	17664.0	1564320.4	148
2019-08-19	87.8	89.0	87.7	88.8	1.0	1.14	61482.0	5433623.8	759
2019-08-18	86.3	87.8	86.3	87.8	-0.2	-0.23	42892.0	3731294.4	190
2019-08-08	87.7	88.0	87.3	88.0	0.0	0.0	21870.0	1918127.5	124
2019-08-07	86.8	88.4	86.8	88.0	0.6	0.69	80904.0	7080912.1	1049
2019-08-06	85.6	87.4	85.6	87.4	0.9	1.04	45520.0	3939417.6	1158
2019-08-05	87.2	88.0	86.3	86.5	-1.5	-1.7	87844.0	7636979.7	1115
2019-08-04	86.5	88.1	85.0	88.0	2.0	2.33	148208.0	12807251.9	689
2019-08-01	87.3	87.3	85.0	86.0	-1.5	-1.71	93865.0	8044933.0	759
2019-07-31	89.3	90.0	87.4	87.5	-2.5	-2.78	169169.0	15091402.8	569
2019-07-30	89.5	90.0	89.5	90.0	0.0	0.0	111672.0	10040885.5	124
2019-07-29	88.9	90.0	88.8	90.0	0.1	0.11	127332.0	11450960.6	507
2019-07-28	89.7	90.0	89.5	89.9	0.2	0.22	110018.0	9892951.9	177
2019-07-25	88.4	89.7	88.4	89.7	1.2	1.36	16608.0	1482134.6	66
2019-07-24	89.9	90.0	88.5	88.5	-1.5	-1.67	73608.0	6603110.2	202
2019-07-23	89.9	90.0	89.8	90.0	0.1	0.11	285179.0	25660504.9	416
2019-07-22	89.1	90.0	89.0	89.9	1.0	1.12	67460.0	6051214.4	204
2019-07-21	89.0	89.8	87.5	88.9	-0.5	-0.56	49360.0	4387017.8	205
2019-07-18	90.0	90.0	89.0	89.4	-0.5	-0.56	73009.0	6539683.7	377
2019-07-17	90.1	90.1	89.9	89.9	-0.1	-0.11	108845.0	9792382.3	250
2019-07-16	90.0	90.0	89.8	90.0	0.0	0.0	151877.0	13665534.5	283
2019-07-15	91.0	91.0	89.8	90.0	0.0	0.0	168323.0	15151200.2	267
2019-07-14	89.5	90.0	89.5	90.0	0.1	0.11	247056.0	22225469.4	182
2019-07-11	90.5	91.0	89.8	89.9	0.2	0.22	132652.0	11938413.9	292
2019-07-10	89.6	90.0	89.2	89.7	-0.1	-0.11	526860.0	47410485.9	217
2019-07-09	88.2	89.8	88.2	89.8	1.4	1.58	20316.0	1811712.5	104
2019-07-08	88.0	88.4	87.8	88.4	-0.3	-0.34	40480.0	3569448.6	152
2019-07-07	88.7	88.7	88.6	88.7	-0.2	-0.22	17535.0	1554448.0	91
2019-07-04	89.1	89.5	88.7	88.9	-0.8	-0.89	17452.0	1554863.3	142
2019-07-03	89.6	90.0	88.9	89.7	0.3	0.34	88546.0	7954889.3	275
2019-07-02	90.4	90.4	89.4	89.4	-0.1	-0.11	44356.0	3982930.1	122
2019-07-01	90.0	90.0	88.4	89.5	-0.5	-0.56	254150.0	22851404.9	421
2019-06-30	90.0	90.0	89.7	90.0	0.1	0.11	71191.0	6403933.1	321
2019-06-27	89.2	89.9	88.3	89.9	1.3	1.47	49755.0	4421674.4	213
2019-06-26	89.8	89.9	87.2	88.6	-0.4	-0.45	155320.0	13722925.3	961
2019-06-25	88.6	89.0	88.2	89.0	0.5	0.56	65202.0	5782231.2	401
2019-06-24	89.5	89.5	87.8	88.5	-1.5	-1.67	32727.0	2916370.5	477
2019-06-23	90.3	91.0	89.5	90.0	-0.3	-0.33	101165.0	9098339.7	209
2019-06-20	89.8	91.0	89.1	90.3	0.8	0.89	369335.0	33311798.7	622
2019-06-19	89.4	90.7	89.0	89.5	0.0	0.0	82196.0	7385276.7	301
2019-06-18	90.0	92.0	88.5	89.5	-0.4	-0.44	297583.0	26770682.4	635
2019-06-17	88.3	90.0	88.3	89.9	1.7	1.93	106730.0	9510037.0	307
2019-06-16	86.6	88.4	86.6	88.2	1.2	1.38	62187.0	5448703.5	275
2019-06-13	89.0	89.1	86.2	87.0	-2.0	-2.25	110041.0	9680940.6	343
2019-06-12	85.5	89.0	85.4	89.0	3.4	3.97	223594.0	19348938.4	735
2019-06-11	84.9	85.7	84.6	85.6	0.6	0.71	193816.0	16538588.4	569
2019-06-10	85.0	85.7	83.8	85.0	0.0	0.0	234560.0	19835318.7	629
2019-06-09	85.1	85.5	83.1	85.0	-0.2	-0.23	136189.0	11494832.2	540
2019-05-30	88.0	89.0	84.3	85.2	0.2	0.24	167254.0	14378245.5	449
2019-05-29	88.0	88.0	84.0	85.0	-3.9	-4.39	230841.0	19881386.5	464
2019-05-28	83.8	88.9	83.7	88.9	5.9	7.11	895813.0	78648739.3	1389
2019-05-27	83.2	83.7	82.1	83.0	0.0	0.0	99796.0	8279517.4	269
2019-05-26	82.8	83.5	81.5	83.0	-0.3	-0.36	110147.0	9153809.0	186
2019-05-23	85.9	85.9	83.1	83.3	-1.7	-2.0	96208.0	8120631.8	219
2019-05-22	83.0	85.5	83.0	85.0	1.7	2.04	84188.0	7139431.9	260
2019-05-21	82.1	84.5	82.1	83.3	1.3	1.59	198406.0	16588413.8	669
2019-05-20	84.0	84.0	80.2	82.0	-1.6	-1.91	160770.0	13124296.5	630
2019-05-19	84.0	85.0	83.6	83.6	-1.8	-2.11	119238.0	10050769.3	242
2019-05-16	83.0	87.0	83.0	85.4	1.5	1.79	210997.0	17854557.8	730
2019-05-15	81.0	84.9	81.0	83.9	3.9	4.88	196921.0	16407944.4	598
2019-05-14	78.6	84.0	78.6	80.0	1.3	1.65	196755.0	15998621.9	498
2019-05-13	83.0	84.7	78.0	78.7	-4.7	-5.64	104950.0	8489776.2	315
2019-05-12	83.6	84.0	83.3	83.4	-2.5	-2.91	41419.0	3467570.3	138
2019-05-09	85.9	86.6	84.0	85.9	-0.1	-0.12	72364.0	6164217.0	274
2019-05-08	86.7	89.0	84.0	86.0	0.0	0.0	188795.0	16288664.1	621
2019-05-07	86.0	86.0	85.6	86.0	0.5	0.58	60359.0	5179220.4	273
2019-05-06	85.0	86.4	82.0	85.5	0.5	0.59	146044.0	12283045.5	488
2019-05-05	85.5	86.1	84.4	85.0	-0.5	-0.58	58627.0	4990431.9	121
2019-05-02	86.0	86.7	85.2	85.5	-0.5	-0.58	102425.0	8796930.0	285
2019-05-01	84.6	86.0	84.6	86.0	1.0	1.18	148562.0	12676375.5	291
2019-04-30	84.3	85.4	84.3	85.0	1.5	1.8	250007.0	21258214.5	440
2019-04-29	83.5	83.6	83.0	83.5	0.0	0.0	261661.0	21843412.9	169
2019-04-28	83.0	84.9	82.9	83.5	0.2	0.24	51852.0	4330146.9	110
2019-04-25	82.4	83.7	82.0	83.3	1.2	1.46	99397.0	8220603.7	231
2019-04-24	82.6	82.9	81.8	82.1	-1.0	-1.2	59174.0	4859337.6	263
2019-04-23	84.0	84.0	83.0	83.1	-2.0	-2.35	39232.0	3279453.0	207
2019-04-22	85.1	85.4	84.4	85.1	0.4	0.47	151777.0	12870841.2	223
2019-04-21	85.5	85.9	84.6	84.7	-1.2	-1.4	51200.0	4354926.8	213
2019-04-18	84.6	86.4	84.6	85.9	1.4	1.66	237304.0	20348049.3	613
2019-04-17	83.2	84.5	83.2	84.5	1.1	1.32	81635.0	6874767.0	163
2019-04-16	83.0	84.4	82.6	83.4	0.6	0.72	204759.0	17089511.1	261
2019-04-15	81.7	83.1	81.7	82.8	0.8	0.98	70143.0	5776138.1	269
2019-04-14	83.0	83.0	81.7	82.0	-0.9	-1.09	26662.0	2205405.4	77
2019-04-11	82.8	83.4	82.1	82.9	0.1	0.12	118613.0	9851772.7	290
2019-04-10	82.7	83.0	82.0	82.8	0.0	0.0	50358.0	4153740.7	145
2019-04-09	82.3	82.9	82.3	82.8	0.4	0.49	89023.0	7352197.8	190
2019-04-08	82.6	82.6	81.2	82.4	-0.1	-0.12	137349.0	11279293.3	252
2019-04-07	83.6	83.6	82.2	82.5	-1.0	-1.2	18564.0	1536605.2	80
2019-04-04	83.1	83.5	82.9	83.5	0.4	0.48	59389.0	4943131.6	181
2019-04-03	82.5	83.2	82.2	83.1	0.2	0.24	177253.0	14697204.3	300
2019-04-02	81.1	83.0	80.6	82.9	2.0	2.47	153813.0	12555372.1	362
2019-04-01	80.7	81.3	80.2	80.9	0.6	0.75	83954.0	6782384.5	309
2019-03-31	80.6	81.1	80.1	80.3	0.3	0.38	59005.0	4755807.6	144
2019-03-28	79.0	80.5	78.5	80.0	1.0	1.27	126829.0	10117424.5	309
2019-03-27	78.6	79.0	77.9	79.0	0.6	0.77	83555.0	6560861.5	245
2019-03-26	78.7	78.9	78.0	78.4	0.0	0.0	38804.0	3042695.1	136
2019-03-25	78.7	79.0	78.0	78.4	-0.1	-0.13	51236.0	4012829.0	203
2019-03-24	79.1	79.9	78.5	78.5	-1.7	-2.12	76204.0	6022168.1	196
2019-03-21	80.2	80.5	79.6	80.2	-0.4	-0.5	66403.0	5311383.4	194
2019-03-20	80.8	80.9	79.5	80.6	0.3	0.37	77693.0	6246819.5	191
2019-03-19	78.2	80.8	78.1	80.3	2.2	2.82	245708.0	19573308.2	533
2019-03-18	78.1	78.4	77.6	78.1	0.1	0.13	113832.0	8892623.6	234
2019-03-17	77.1	78.5	77.1	78.0	1.9	2.5	66551.0	5179817.9	174
2019-03-14	77.5	78.6	76.1	76.1	-1.3	-1.68	202891.0	15688211.1	702
2019-03-13	76.4	77.6	76.2	77.4	1.2	1.57	234771.0	17990504.1	289
2019-03-12	76.1	76.3	76.0	76.2	-0.3	-0.39	65737.0	5002236.4	159
2019-03-11	75.6	76.6	75.5	76.5	0.5	0.66	138281.0	10514297.1	238
2019-03-10	76.0	76.5	76.0	76.0	0.0	0.0	38288.0	2915062.3	87
2019-03-07	76.5	76.6	76.0	76.0	-0.3	-0.39	72335.0	5527461.0	167
2019-03-06	76.3	76.5	75.4	76.3	0.0	0.0	94798.0	7208566.1	203
2019-03-05	75.0	76.4	75.0	76.3	1.3	1.73	78048.0	5913264.1	281
2019-03-04	73.6	75.3	72.4	75.0	-0.9	-1.19	381212.0	28208610.0	1044
2019-03-03	76.6	77.2	75.6	75.9	-0.7	-0.91	76676.0	5860258.9	144
2019-02-28	77.3	77.3	76.6	76.6	-1.1	-1.42	25032.0	1927248.1	142
2019-02-27	75.8	77.7	75.1	77.7	1.7	2.24	42780.0	3247773.5	157
2019-02-26	77.2	77.2	75.8	76.0	-1.0	-1.3	103856.0	7894915.9	247
2019-02-25	77.8	77.9	76.5	77.0	-0.4	-0.52	137132.0	10564141.5	340
2019-02-24	75.7	77.4	75.6	77.4	1.8	2.38	130879.0	10023579.7	403
2019-02-21	75.0	75.6	74.9	75.6	0.4	0.53	59928.0	4505910.0	153
2019-02-20	75.5	75.5	74.8	75.2	0.0	0.0	52595.0	3952856.8	156
2019-02-19	75.1	75.8	74.9	75.2	0.2	0.27	104060.0	7841829.1	246
2019-02-18	75.8	75.8	75.0	75.0	-0.6	-0.79	50419.0	3798337.5	135
2019-02-17	76.0	76.0	75.0	75.6	-0.4	-0.53	45197.0	3419702.9	120
2019-02-14	75.9	76.4	75.9	76.0	0.0	0.0	59754.0	4548753.6	217
2019-02-13	75.7	76.5	75.7	76.0	0.1	0.13	59653.0	4545580.6	228
2019-02-12	74.9	76.2	74.9	75.9	1.3	1.74	93613.0	7103560.2	270
2019-02-11	74.5	76.2	74.3	74.6	0.3	0.4	95816.0	7202148.5	333
2019-02-10	74.5	74.9	73.9	74.3	0.1	0.13	68834.0	5111231.5	152
2019-02-07	74.0	74.2	74.0	74.2	0.2	0.27	76944.0	5703187.2	506
2019-02-06	74.5	74.7	73.2	74.0	-0.8	-1.07	169387.0	12505441.1	381
2019-02-05	75.1	75.1	74.2	74.8	-0.2	-0.27	196657.0	14672441.1	750
2019-02-04	75.4	75.7	74.4	75.0	-0.1	-0.13	135980.0	10191171.0	368
2019-02-03	75.2	75.3	74.6	75.1	-0.4	-0.53	85472.0	6407461.0	205
2019-01-31	76.6	76.6	75.5	75.5	-1.1	-1.44	211018.0	16016739.3	412
2019-01-30	77.2	77.2	76.5	76.6	-0.3	-0.39	52280.0	4012554.6	190
2019-01-29	77.2	78.0	76.8	76.9	0.1	0.13	87119.0	6741246.9	293
2019-01-28	77.1	77.3	76.6	76.8	0.2	0.26	105426.0	8101409.8	241
2019-01-27	76.9	77.0	76.4	76.6	0.0	0.0	113069.0	8673294.3	158
2019-01-24	77.0	77.2	76.3	76.6	-0.6	-0.78	189913.0	14573631.8	337
2019-01-23	77.1	77.5	76.8	77.2	0.1	0.13	181981.0	14023921.8	787
2019-01-22	78.0	78.7	77.1	77.1	-0.6	-0.77	90923.0	7065631.6	286
2019-01-21	77.6	78.0	77.3	77.7	0.0	0.0	89128.0	6908709.2	366
2019-01-20	78.4	78.4	77.6	77.7	-0.2	-0.26	72785.0	5667434.9	271
2019-01-17	78.2	78.4	77.8	77.9	-0.1	-0.13	118449.0	9243949.7	308
2019-01-16	80.0	80.1	78.0	78.0	-1.0	-1.27	78221.0	6158529.5	353
2019-01-15	79.8	81.5	79.0	79.0	-1.0	-1.25	229869.0	18415526.8	756
2019-01-14	78.5	80.2	78.5	80.0	0.9	1.14	132888.0	10497284.0	455
2019-01-13	79.3	79.3	78.0	79.1	-0.2	-0.25	131535.0	10384668.3	329
2019-01-10	80.2	80.5	79.3	79.3	-0.5	-0.63	187218.0	14964417.6	326
2019-01-09	79.8	80.4	78.9	79.8	0.0	0.0	94711.0	7574102.5	326
2019-01-08	80.3	80.3	77.5	79.8	-0.5	-0.62	91469.0	7223133.0	328
2019-01-07	80.0	80.8	79.9	80.3	0.2	0.25	79075.0	6348828.5	235
2019-01-06	80.1	80.2	79.5	80.1	0.2	0.25	41924.0	3354850.8	87
2019-01-03	80.6	81.0	79.9	79.9	-0.7	-0.87	40061.0	3221834.9	303
2019-01-02	79.7	81.4	79.7	80.6	0.7	0.88	47526.0	3826250.3	159
2019-01-01	80.1	80.1	79.9	79.9	-0.6	-0.75	71427.0	5720662.3	138
2018-12-31	81.1	81.1	80.5	80.5	-0.5	-0.62	37249.0	3012234.1	105
2018-12-30	80.7	81.5	80.7	81.0	0.3	0.37	15971.0	1294303.6	47
2018-12-27	81.0	81.1	80.1	80.7	-0.3	-0.37	22080.0	1778073.4	138
2018-12-26	80.0	81.0	79.2	81.0	1.4	1.76	11075.0	884094.9	55
2018-12-25	79.9	80.1	79.5	79.6	-0.3	-0.38	22559.0	1804688.4	65
2018-12-24	80.6	80.7	79.9	79.9	-0.7	-0.87	31701.0	2541117.9	126
2018-12-23	79.9	81.2	79.0	80.6	0.2	0.25	39551.0	3172322.8	113
2018-12-20	79.5	80.4	79.0	80.4	0.9	1.13	131517.0	10447164.6	599
2018-12-19	81.5	81.5	79.5	79.5	-2.0	-2.45	78442.0	6305186.3	319
2018-12-18	83.4	83.9	81.5	81.5	-1.1	-1.33	102333.0	8453155.0	353
2018-12-17	82.9	84.1	82.4	82.6	-1.1	-1.31	72831.0	6070848.4	329
2018-12-16	84.0	84.2	82.7	83.7	0.0	0.0	111925.0	9340671.6	323
2018-12-13	80.5	84.0	80.5	83.7	3.2	3.98	219104.0	18208373.8	676
2018-12-12	78.0	80.5	77.7	80.5	2.5	3.21	83222.0	6576740.1	304
2018-12-11	76.0	78.0	75.3	78.0	1.8	2.36	137028.0	10491043.5	594
2018-12-10	77.0	77.0	75.0	76.2	-1.2	-1.55	126929.0	9617415.8	442
2018-12-09	78.5	78.5	77.4	77.4	-0.3	-0.39	39372.0	3062510.2	161
2018-12-06	79.1	79.3	77.7	77.7	-0.6	-0.77	82880.0	6511774.6	243
2018-12-05	78.5	79.2	77.5	78.3	-0.1	-0.13	82941.0	6494759.6	403
2018-12-04	80.7	80.8	78.2	78.4	-1.5	-1.88	130146.0	10366511.2	434
2018-12-03	77.5	83.0	77.5	79.9	2.3	2.96	250409.0	19993624.0	999
2018-12-02	75.1	78.0	74.4	77.6	2.6	3.47	322816.0	24609992.9	822
2018-11-29	75.1	75.1	73.7	75.0	0.0	0.0	43784.0	3252764.8	199
2018-11-28	74.7	75.3	73.5	75.0	0.6	0.81	166878.0	12475817.7	328
2018-11-27	73.0	74.5	73.0	74.4	0.9	1.22	66619.0	4915400.1	274
2018-11-26	73.4	75.0	72.9	73.5	0.7	0.96	165951.0	12258285.1	382
2018-11-25	73.0	73.2	72.2	72.8	-1.2	-1.62	105028.0	7638598.3	189
2018-11-22	72.5	74.5	72.5	74.0	1.6	2.21	218314.0	16036032.1	503
2018-11-21	71.3	72.5	71.3	72.4	0.4	0.56	55084.0	3973015.4	159
2018-11-20	71.6	72.8	71.6	72.0	0.0	0.0	29421.0	2118255.4	100
2018-11-19	72.0	73.0	71.0	72.0	0.2	0.28	207666.0	14998229.4	283
2018-11-18	74.6	74.7	71.8	71.8	-3.3	-4.39	147296.0	10736053.5	367
2018-11-15	74.5	75.3	74.3	75.1	1.0	1.35	70987.0	5315884.0	235
2018-11-14	72.3	76.0	71.9	74.1	0.6	0.82	184806.0	13707336.2	503
2018-11-13	72.0	74.7	71.1	73.5	2.4	3.38	145016.0	10552841.7	387
2018-11-12	70.2	71.3	69.9	71.1	0.8	1.14	487797.0	34343770.8	623
2018-11-11	71.5	71.8	70.2	70.3	-1.7	-2.36	41564.0	2936466.5	176
2018-11-08	72.3	72.5	71.7	72.0	-0.2	-0.28	109133.0	7859361.6	211
2018-11-07	72.3	72.8	71.9	72.2	-0.1	-0.14	60334.0	4349534.2	165
2018-11-06	73.3	73.9	71.6	72.3	-1.7	-2.3	94166.0	6813676.8	319
2018-11-05	74.5	74.6	73.5	74.0	-0.9	-1.2	50350.0	3724481.1	227
2018-11-04	74.8	75.4	74.3	74.9	-0.1	-0.13	163752.0	12263917.3	333
2018-11-01	77.0	77.4	74.8	75.0	-2.0	-2.6	127229.0	9639155.3	413
2018-10-31	75.9	77.0	74.7	77.0	1.2	1.58	173907.0	13128136.8	382
2018-10-30	74.7	76.1	74.0	75.8	0.0	0.0	70754.0	5303803.6	274
2018-10-29	76.0	77.1	75.0	75.8	0.7	0.93	106713.0	8150166.6	352
2018-10-28	77.5	77.5	75.1	75.1	-2.0	-2.59	135142.0	10270079.0	446
2018-10-25	71.6	77.1	71.4	77.1	7.0	9.99	1634721.0	117038786.6	760
2018-10-24	69.0	70.2	68.6	70.1	1.6	2.34	55517.0	3869019.8	170
2018-10-23	69.2	71.0	67.8	68.5	-0.8	-1.15	229267.0	15948148.6	506
2018-10-22	67.8	71.0	66.7	69.3	1.6	2.36	245938.0	16973926.6	418
2018-10-21	67.0	68.8	62.0	67.7	-1.1	-1.6	273650.0	18085770.2	607
2018-10-18	69.8	69.8	68.7	68.8	-1.0	-1.43	149891.0	10386786.9	297
2018-10-17	71.7	72.9	69.3	69.8	-0.2	-0.29	285612.0	20356970.5	668
2018-10-16	71.0	71.0	68.8	70.0	-1.8	-2.51	315492.0	22128792.1	660
2018-10-15	74.0	74.0	70.7	71.8	1.3	1.84	94570.0	6774943.0	427
2018-10-14	75.0	75.0	70.0	70.5	-5.5	-7.24	107779.0	7720383.2	391
2018-10-11	76.0	77.0	76.0	76.0	-2.2	-2.81	29224.0	2230942.6	147
2018-10-10	78.0	79.0	78.0	78.2	-0.4	-0.51	21763.0	1711118.4	128
2018-10-09	78.6	79.0	77.5	78.6	-0.2	-0.25	27112.0	2117120.9	158
2018-10-08	79.5	79.9	78.7	78.8	-1.1	-1.38	31356.0	2475645.8	130
2018-10-07	80.5	80.9	79.0	79.9	-0.6	-0.75	19314.0	1541462.1	139
2018-10-04	80.4	82.8	79.5	80.5	0.0	0.0	57249.0	4612521.3	278
2018-10-03	81.1	81.9	80.2	80.5	-0.2	-0.25	139154.0	11253022.6	767
2018-10-02	83.4	83.7	80.5	80.7	-2.5	-3.0	65642.0	5328965.5	510
2018-10-01	83.0	84.4	82.5	83.2	0.2	0.24	104139.0	8654071.6	516
2018-09-30	84.3	87.0	82.0	83.0	-1.2	-1.43	168458.0	14342520.0	733
2018-09-27	80.7	84.4	80.0	84.2	4.4	5.51	165621.0	13681151.1	555
2018-09-26	75.3	80.8	75.3	79.8	5.4	7.26	221488.0	17140185.8	939
2018-09-25	75.0	75.5	74.0	74.4	-0.9	-1.2	75410.0	5628180.0	353
2018-09-20	77.5	77.5	74.0	75.3	-2.1	-2.71	80766.0	6087973.5	301
2018-09-19	78.0	78.5	75.4	77.4	-0.8	-1.02	112778.0	8720594.4	348
2018-09-18	78.8	78.9	77.3	78.2	0.0	0.0	64760.0	5048923.6	266
2018-09-17	79.9	79.9	78.1	78.2	-1.7	-2.13	44282.0	3483905.8	162
2018-09-16	80.5	80.5	79.8	79.9	-0.6	-0.75	9967.0	798127.5	33
2018-09-13	80.5	80.7	79.5	80.5	-0.8	-0.98	28340.0	2277286.2	107
2018-09-12	81.6	81.6	80.7	81.3	-0.9	-1.09	14266.0	1159084.3	90
2018-09-11	82.3	83.0	82.0	82.2	-0.1	-0.12	14547.0	1197339.2	94
2018-09-10	79.5	82.3	79.5	82.3	2.8	3.52	458359.0	37876952.4	184
2018-09-09	80.2	80.2	78.9	79.5	-1.6	-1.97	67723.0	5385630.7	157
2018-09-06	82.0	82.2	80.5	81.1	-1.9	-2.29	60293.0	4894286.1	179
2018-09-05	82.7	83.0	81.5	83.0	0.1	0.12	51644.0	4259721.9	189
2018-09-04	85.1	85.1	82.8	82.9	-2.1	-2.47	61457.0	5133694.4	331
2018-09-03	85.5	85.5	84.8	85.0	-0.5	-0.58	61714.0	5245930.5	134
2018-09-02	85.5	85.5	85.5	85.5	0.7	0.83	4514.0	385745.8	29
2018-08-30	86.3	86.3	84.7	84.8	-1.4	-1.62	107677.0	9142225.7	176
2018-08-29	86.2	86.8	85.9	86.2	0.2	0.23	71989.0	6197379.6	283
2018-08-28	84.0	86.5	83.3	86.0	2.0	2.38	137317.0	11556614.6	425
2018-08-27	84.9	84.9	83.3	84.0	-0.7	-0.83	112647.0	9472923.3	291
2018-08-26	88.3	88.3	84.7	84.7	-3.3	-3.75	69113.0	5979342.4	212
2018-08-16	90.0	90.0	88.0	88.0	-2.9	-3.19	7490.0	668489.3	121
2018-08-15	92.0	92.0	90.8	90.9	-1.1	-1.2	18148.0	1655393.4	63
2018-08-14	90.2	92.0	90.2	92.0	1.4	1.55	5599.0	509604.5	64
2018-08-13	91.2	91.2	90.5	90.6	-0.9	-0.98	46640.0	4244023.8	90
2018-08-12	91.6	91.6	91.5	91.5	0.0	0.0	21163.0	1936512.7	53
2018-08-09	91.1	92.7	91.1	91.5	-0.5	-0.54	74701.0	6870686.2	111
2018-08-08	92.0	92.1	92.0	92.0	-0.2	-0.22	5735.0	526871.8	79
2018-08-07	92.4	92.5	91.8	92.2	1.2	1.32	12233.0	1128680.0	124
2018-08-06	90.6	91.0	90.3	91.0	0.7	0.78	17699.0	1604004.8	90
2018-08-05	90.0	90.5	90.0	90.3	0.3	0.33	31975.0	2881972.0	51
2018-08-02	90.5	90.5	90.0	90.0	-0.8	-0.88	20969.0	1889433.1	133
2018-08-01	91.8	91.9	90.8	90.8	-1.2	-1.3	28560.0	2601260.1	110
2018-07-31	93.8	93.8	92.0	92.0	-1.0	-1.08	15366.0	1424146.8	110
2018-07-30	94.1	94.1	92.9	93.0	-1.5	-1.59	25553.0	2384639.1	77
2018-07-29	94.0	94.5	92.6	94.5	-0.7	-0.74	23367.0	2188976.5	99
2018-07-26	95.9	95.9	94.5	95.2	-0.6	-0.63	9953.0	946430.9	50
2018-07-25	95.9	96.4	95.8	95.8	-0.1	-0.1	17071.0	1639829.6	82
2018-07-24	96.3	97.0	95.9	95.9	-0.7	-0.72	19572.0	1882152.0	101
2018-07-23	95.6	101.0	95.6	96.6	1.3	1.36	89963.0	8845017.0	374
2018-07-22	96.0	96.0	95.1	95.3	-0.7	-0.73	9305.0	887242.0	49
2018-07-19	96.0	96.0	95.1	96.0	0.0	0.0	7333.0	701399.7	69
2018-07-18	98.0	98.0	96.0	96.0	-2.0	-2.04	17607.0	1703673.4	122
2018-07-17	95.7	99.0	95.3	98.0	2.5	2.62	69199.0	6730946.8	378
2018-07-16	95.3	95.5	95.0	95.5	0.2	0.21	30361.0	2886690.2	54
2018-07-15	95.4	95.4	95.1	95.3	-0.1	-0.1	4961.0	472575.8	40
2018-07-12	93.9	95.5	93.9	95.4	1.2	1.27	7299.0	691076.5	55
2018-07-11	95.5	95.7	94.0	94.2	-1.3	-1.36	18195.0	1718754.3	80
2018-07-10	95.5	96.0	94.8	95.5	0.4	0.42	71217.0	6821487.6	127
2018-07-09	94.0	95.5	94.0	95.1	1.1	1.17	70630.0	6703176.7	202
2018-07-08	91.8	97.0	91.8	94.0	3.0	3.3	100686.0	9523661.3	379
2018-07-05	91.0	91.2	90.8	91.0	0.2	0.22	11137.0	1013771.2	73
2018-07-04	91.5	91.5	90.3	90.8	-0.2	-0.22	37612.0	3412148.7	147
2018-07-03	93.0	93.0	90.8	91.0	-1.6	-1.73	43072.0	3947408.8	225
2018-07-02	94.0	94.0	92.6	92.6	-1.4	-1.49	14889.0	1388314.2	78
2018-07-01	94.0	94.2	94.0	94.0	0.0	0.0	5207.0	489783.8	35
2018-06-28	93.5	94.5	93.3	94.0	-0.5	-0.53	21488.0	2014899.4	137
2018-06-27	94.5	94.6	94.2	94.5	0.5	0.53	26897.0	2541211.6	111
2018-06-26	94.0	94.8	93.0	94.0	0.0	0.0	132581.0	12482926.6	303
2018-06-25	94.5	94.5	93.0	94.0	-0.5	-0.53	20075.0	1891586.3	134
2018-06-24	91.3	97.0	91.3	94.5	3.6	3.96	78429.0	7437332.7	235
2018-06-21	91.9	92.2	90.0	90.9	-2.1	-2.26	18946.0	1732557.7	135
2018-06-20	93.3	93.5	92.0	93.0	-0.7	-0.75	78544.0	7297233.5	229
2018-06-12	94.0	95.0	93.0	93.7	-0.3	-0.32	26604.0	2498339.4	131
2018-06-11	94.5	94.5	93.6	94.0	0.0	0.0	184040.0	17301548.6	578
2018-06-10	95.0	95.0	93.0	94.0	-1.0	-1.05	117559.0	10998338.9	268
2018-06-07	95.7	96.4	95.0	95.0	-1.1	-1.14	75664.0	7252916.4	198
2018-06-06	96.7	98.8	95.0	96.1	-1.5	-1.54	111107.0	10720106.6	404
2018-06-05	96.9	98.0	96.0	97.6	0.7	0.72	27447.0	2669433.4	180
2018-06-04	97.0	100.0	93.6	96.9	0.9	0.94	132599.0	12798500.8	622
2018-06-03	92.0	97.0	92.0	96.0	4.4	4.8	167552.0	15717122.2	239
2018-05-31	90.0	91.9	89.5	91.6	1.8	2.0	172018.0	15552380.2	236
2018-05-30	89.0	90.0	89.0	89.8	-0.2	-0.22	100930.0	9063729.6	111
2018-05-29	88.9	90.5	88.9	90.0	1.3	1.47	113858.0	10236256.0	121
2018-05-28	90.0	90.0	88.5	88.7	-1.3	-1.44	29028.0	2584472.4	108
2018-05-27	92.4	92.4	89.6	90.0	-2.46	-2.66	6720.0	609317.2	40
2018-05-24	92.0	92.5	91.3	92.46	0.2	0.22	26086.0	2406041.8	100
2018-05-23	92.0	92.4	91.5	92.26	0.27	0.29	6648.0	612213.0	75
2018-05-22	90.8	92.0	90.5	91.99	0.28	0.31	153474.0	14112504.6	166
2018-05-21	91.8	91.8	91.0	91.71	-0.13	-0.14	19372.0	1770898.0	46
2018-05-20	90.5	92.0	90.5	91.84	0.29	0.32	39986.0	3667723.6	57
2018-05-17	92.5	92.5	91.0	91.55	-1.95	-2.09	39240.0	3599915.2	65
2018-05-16	93.2	93.5	93.2	93.5	-0.55	-0.58	9716.0	907696.2	31
2018-05-15	94.4	94.4	93.0	94.05	0.86	0.92	13486.0	1265854.8	63
2018-05-14	94.9	94.9	92.3	93.19	1.27	1.38	21266.0	1975465.0	97
2018-05-13	91.5	91.9	91.5	91.92	0.89	0.98	14308.0	1311444.4	54
2018-05-10	90.0	91.5	89.9	91.03	2.23	2.51	95700.0	8648974.4	106
2018-05-09	89.3	90.0	87.5	88.8	-1.31	-1.45	58652.0	5257312.4	157
2018-05-08	88.8	91.3	88.8	90.11	0.08	0.09	43228.0	3893351.8	89
2018-05-07	89.5	90.5	89.5	90.03	0.03	0.03	22026.0	1984351.4	65
2018-05-06	88.8	90.0	88.8	90.0	0.86	0.96	17860.0	1598475.6	87
2018-05-03	92.0	92.3	88.8	89.14	-3.98	-4.27	59928.0	5410075.6	237
2018-05-02	91.8	93.3	91.8	93.12	0.62	0.67	47898.0	4435923.8	137
2018-05-01	92.5	93.0	91.6	92.5	-0.5	-0.54	42502.0	3925564.0	115
2018-04-30	93.3	93.3	92.3	93.0	-0.55	-0.59	48360.0	4480630.4	126
2018-04-29	94.5	94.5	93.5	93.55	-1.43	-1.51	20058.0	1883288.0	94
2018-04-26	94.4	95.0	93.5	94.98	0.82	0.87	24658.0	2327473.8	92
2018-04-25	97.0	97.0	93.6	94.16	-1.79	-1.87	107660.0	10163906.6	235
2018-04-24	97.0	97.0	94.0	95.95	-1.55	-1.59	59530.0	5694647.0	210
2018-04-23	96.5	99.0	96.5	97.5	-0.54	-0.55	30614.0	2986668.8	102
2018-04-22	97.5	98.5	96.5	98.04	0.59	0.61	33166.0	3211320.0	90
2018-04-19	95.5	100.0	94.7	97.45	2.03	2.13	99038.0	9694469.6	234
2018-04-18	94.6	97.5	93.0	95.42	-0.13	-0.14	65844.0	6200472.4	216
2018-04-17	96.0	96.6	95.0	95.55	-0.57	-0.59	44758.0	4288196.8	159
2018-04-16	92.5	97.0	92.5	96.12	3.98	4.32	70094.0	6648940.8	292
2018-04-15	92.0	92.4	91.1	92.14	1.37	1.51	26320.0	2416159.0	94
2018-04-12	91.0	91.5	90.5	90.77	-0.64	-0.7	20816.0	1894052.2	78
2018-04-11	92.5	93.0	90.5	91.41	-1.46	-1.57	39570.0	3653242.2	88
2018-04-10	93.0	93.0	91.5	92.87	0.15	0.16	3810.0	352678.4	38
2018-04-09	92.8	93.3	91.9	92.72	-0.55	-0.59	56692.0	5244492.0	135
2018-04-08	92.5	93.3	92.5	93.27	1.28	1.39	20994.0	1948090.8	98
2018-04-05	89.5	92.2	89.5	91.99	2.19	2.44	45868.0	4183519.4	151
2018-04-04	89.2	89.9	89.0	89.8	0.51	0.57	32670.0	2918889.8	73
2018-04-03	88.1	89.3	88.0	89.29	0.98	1.11	40736.0	3617194.0	82
2018-04-02	88.5	88.5	87.5	88.31	0.44	0.5	5302.0	466648.2	33
2018-04-01	87.5	88.1	87.5	87.87	-0.25	-0.28	8380.0	736300.0	29
2018-03-29	88.0	88.4	87.1	88.12	0.4	0.46	20176.0	1771153.2	100
2018-03-28	87.5	88.4	87.0	87.72	-0.63	-0.71	106290.0	9284757.8	116
2018-03-27	87.2	88.5	87.2	88.35	0.51	0.58	413370.0	32816468.8	56
2018-03-26	87.1	88.2	87.1	87.84	0.5	0.57	941376.0	74360892.6	79
2018-03-25	89.0	89.0	87.2	87.34	-0.61	-0.69	14030.0	1233448.2	81
2018-03-22	87.7	89.0	87.5	87.95	-0.45	-0.51	63660.0	5609705.8	103
2018-03-21	87.6	89.0	87.6	88.4	0.93	1.06	53162.0	4704196.6	93
2018-03-20	86.5	87.6	86.5	87.47	0.77	0.89	72560.0	6314759.8	70
2018-03-19	86.6	87.0	86.6	86.7	-0.7	-0.8	3094.0	268957.8	22
2018-03-18	86.4	87.2	85.8	87.4	-0.1	-0.11	170920.0	14771938.4	147
2018-03-15	88.5	88.5	87.0	87.5	-0.45	-0.51	94218.0	8247705.2	196
2018-03-14	88.9	88.9	87.4	87.95	-0.18	-0.2	64992.0	5708396.6	204
2018-03-13	86.4	90.2	85.6	88.13	4.35	5.19	298528.0	26274304.2	838
2018-03-12	85.5	85.7	83.5	83.78	-1.25	-1.47	156332.0	13330119.4	267
2018-03-11	87.3	87.3	84.5	85.03	-2.06	-2.37	100778.0	8598707.2	249
2018-03-08	87.0	87.3	86.4	87.09	0.09	0.1	27278.0	2369356.4	80
2018-03-07	87.0	87.0	86.6	87.0	0.0	0.0	23936.0	2081400.6	47
2018-03-06	87.0	87.5	86.9	87.0	-0.2	-0.23	11288.0	982587.8	57
2018-03-05	87.2	89.4	87.0	87.2	-0.26	-0.3	256450.0	22529853.2	203
2018-03-04	87.5	88.5	87.2	87.46	-1.04	-1.18	16420.0	1437039.0	63
2018-03-01	88.0	88.5	87.5	88.5	0.18	0.2	82884.0	7254698.6	48
2018-02-28	87.6	88.5	87.5	88.32	-0.02	-0.02	24024.0	2110448.8	103
2018-02-27	89.9	89.9	88.0	88.34	-1.33	-1.48	37348.0	3312068.6	106
2018-02-26	90.8	90.8	89.4	89.67	-0.03	-0.03	55270.0	4974571.0	100
2018-02-25	90.5	90.5	89.7	89.7	-0.93	-1.03	18250.0	1646780.0	32
2018-02-22	90.3	90.8	89.5	90.63	0.33	0.37	27460.0	2472238.4	52
2018-02-21	90.2	90.5	90.0	90.3	0.4	0.44	16964.0	1531980.0	38
2018-02-20	90.5	90.5	89.4	89.9	-0.6	-0.66	13968.0	1258141.0	85
2018-02-19	89.6	90.5	89.5	90.5	0.81	0.9	28070.0	2523001.0	73
2018-02-18	89.5	90.7	89.2	89.69	-0.16	-0.18	22582.0	2025622.8	66
2018-02-15	90.6	90.8	89.5	89.85	-0.92	-1.01	38250.0	3450404.8	109
2018-02-14	90.0	92.4	89.5	90.77	1.51	1.69	68200.0	6183511.8	236
2018-02-13	87.5	89.8	87.5	89.26	2.13	2.44	53348.0	4717189.0	149
2018-02-12	86.5	88.5	86.5	87.13	0.3	0.35	76372.0	6670021.0	196
2018-02-11	88.0	88.0	86.0	86.83	0.89	1.04	40456.0	3485205.2	92
2018-02-08	86.0	87.0	85.3	85.94	-0.47	-0.54	29800.0	2561375.8	163
2018-02-07	83.3	86.7	83.3	86.41	4.09	4.97	98840.0	8461398.2	357
2018-02-06	82.6	84.3	81.5	82.32	-3.69	-4.29	99840.0	8320963.6	342
2018-02-05	90.5	90.5	85.5	86.01	-4.42	-4.89	82570.0	7206752.0	304
2018-02-04	88.5	94.2	87.0	90.43	2.97	3.4	89482.0	8118529.4	305
2018-02-01	85.8	88.0	85.8	87.46	1.5	1.74	18316.0	1590701.4	117
2018-01-31	84.5	86.5	83.5	85.96	0.96	1.13	73044.0	6200139.0	261
2018-01-30	84.5	89.0	83.6	85.0	3.5	4.29	434772.0	35680315.2	617
2018-01-29	81.5	81.6	81.5	81.5	-0.36	-0.44	49772.0	4056674.6	97
2018-01-28	84.0	84.0	81.6	81.86	-3.04	-3.58	15526.0	1282672.6	40
2018-01-25	84.0	85.4	84.0	84.9	0.0	0.0	359320.0	30499170.4	158
2018-01-24	84.4	85.5	84.0	84.9	0.85	1.01	46622.0	3948645.8	90
2018-01-23	82.5	84.5	82.5	84.05	1.55	1.88	39446.0	3298477.6	56
2018-01-22	82.0	83.0	82.0	82.5	0.5	0.61	82786.0	6832705.0	82
2018-01-21	81.0	82.0	81.0	82.0	1.09	1.35	19524.0	1587081.8	37
2018-01-18	79.8	81.0	79.0	80.91	1.32	1.66	35578.0	2847794.0	73
2018-01-17	79.5	79.8	79.0	79.59	0.28	0.35	23910.0	1902834.2	66
2018-01-16	78.5	79.5	78.0	79.31	1.81	2.34	72346.0	5661395.4	71
2018-01-15	76.8	78.0	76.5	77.5	0.13	0.17	260910.0	20218190.4	171
2018-01-14	78.0	78.0	76.6	77.37	0.57	0.74	263570.0	20430917.2	161
2018-01-11	76.5	76.8	76.5	76.8	-0.08	-0.1	58236.0	4471411.8	108
2018-01-10	76.7	76.9	76.7	76.88	-0.02	-0.03	4994.0	383721.8	16
2018-01-09	77.5	77.7	76.5	76.9	-0.6	-0.77	100594.0	7786152.8	66
2018-01-08	77.5	78.2	77.5	77.5	0.41	0.53	79176.0	6139560.8	77
2018-01-07	77.5	77.7	77.1	77.09	0.16	0.21	54694.0	4218067.6	38
2018-01-04	76.5	77.0	76.5	76.93	0.83	1.09	11332.0	870185.0	44
2018-01-03	76.5	76.5	75.9	76.1	0.3	0.4	26802.0	2037891.4	39
2018-01-02	76.3	76.8	75.8	75.8	0.1	0.13	4552.0	347397.0	31
2018-01-01	75.8	75.8	75.8	75.7	0.0	0.0	1196.0	90645.4	16
2017-12-31	75.8	75.8	75.6	75.7	-0.2	-0.26	7860.0	594751.0	26
2017-12-28	76.3	76.4	75.8	75.9	0.4	0.53	12522.0	951373.2	45
2017-12-27	76.7	76.7	75.5	75.5	-1.0	-1.31	104474.0	7952661.8	170
2017-12-26	77.5	77.5	76.3	76.5	-0.09	-0.12	8122.0	622427.0	31
2017-12-25	77.0	77.2	76.5	76.59	-0.61	-0.79	29588.0	2279178.0	47
2017-12-24	78.0	78.0	77.5	77.2	-0.4	-0.52	4456.0	346592.0	34
2017-12-21	77.9	78.0	77.9	77.6	-0.4	-0.51	31842.0	2483010.0	28
2017-12-20	77.0	78.1	77.0	78.0	0.93	1.21	24188.0	1884436.2	88
2017-12-19	77.4	77.4	77.1	77.07	-0.42	-0.54	145540.0	11231402.2	92
2017-12-18	76.5	77.5	76.4	77.49	1.0	1.31	161172.0	12323792.6	395
2017-12-17	76.5	76.5	76.3	76.49	-0.76	-0.98	69266.0	5298315.8	73
2017-12-14	77.5	77.6	77.0	77.25	-0.75	-0.96	58134.0	4497165.6	73
2017-12-13	78.5	78.5	77.6	78.0	-0.5	-0.64	99034.0	7725751.2	144
2017-12-12	78.9	79.0	78.3	78.5	-1.0	-1.26	68682.0	5400065.0	113
2017-12-11	79.5	79.5	79.5	79.5	0.0	0.0	25868.0	2056465.6	27
2017-12-10	79.5	79.5	79.4	79.5	-0.13	-0.16	92976.0	7391353.6	61
2017-12-07	80.0	80.0	79.6	79.63	-0.27	-0.34	23656.0	1891625.8	55
2017-12-06	80.0	80.1	79.9	79.9	-0.6	-0.75	302174.0	24173889.8	135
2017-12-05	79.5	80.6	79.5	80.5	0.4	0.5	27110.0	2181257.6	42
2017-12-04	80.2	81.0	80.0	80.1	-0.93	-1.15	320044.0	25608045.0	182
2017-12-03	82.1	82.1	79.0	81.03	-0.81	-0.99	12088.0	981578.2	73
2017-11-30	79.7	82.5	79.6	81.84	1.84	2.3	37902.0	3082963.4	81
2017-11-29	80.0	80.0	79.1	80.0	0.0	0.0	206068.0	16484701.4	125
2017-11-28	80.0	80.0	80.0	80.0	0.3	0.38	78836.0	6306834.4	38
2017-11-27	80.0	80.0	79.6	79.7	-0.3	-0.38	199810.0	15983011.2	51
2017-11-26	80.5	80.5	79.9	80.0	-0.2	-0.25	108900.0	8715081.6	72
2017-11-23	79.4	80.5	79.3	80.2	1.54	1.96	37628.0	3018472.2	55
2017-11-22	79.0	79.0	78.0	78.66	-0.34	-0.43	45300.0	3561387.0	75
2017-11-21	79.1	79.1	79.0	79.0	-0.5	-0.63	108844.0	8609345.2	84
2017-11-20	80.0	80.0	79.5	79.5	-0.9	-1.12	16814.0	1337948.0	43
2017-11-19	80.7	80.7	80.3	80.4	-1.0	-1.23	6408.0	515323.4	23
2017-11-16	81.4	81.4	81.4	81.4	-1.1	-1.33	1326.0	107942.6	21
2017-11-15	82.0	82.5	82.0	82.5	0.0	0.0	38812.0	3188611.4	29
2017-11-14	82.0	83.4	82.0	82.5	1.5	1.85	18094.0	1492533.8	47
2017-11-13	80.0	81.0	80.0	81.0	1.41	1.77	65360.0	5241903.0	72
2017-11-12	80.0	80.0	78.9	79.59	-0.57	-0.71	11442.0	910338.0	35
2017-11-09	80.0	80.3	79.5	80.16	-0.71	-0.88	27268.0	2177983.6	116
2017-11-08	80.6	81.0	80.3	80.87	-1.47	-1.79	28194.0	2277604.6	86
2017-11-07	82.5	82.5	79.5	82.34	0.3	0.37	360772.0	29598716.6	164
2017-11-06	80.5	82.0	80.0	82.04	-0.32	-0.39	25182.0	2038421.2	75
2017-11-05	79.5	83.1	79.5	82.36	2.66	3.34	17728.0	1444243.2	83
2017-11-02				79.7	0.0	0.0	274.0	21770.6	11
2017-11-01				79.7	0.0	0.0	336.0	26836.2	9
2017-10-31	79.7	79.7	79.7	79.7	-0.6	-0.75	5404.0	430776.8	26
2017-10-30	80.2	80.3	80.2	80.3	0.04	0.05	3230.0	259279.0	19
2017-10-29	80.4	80.9	80.2	80.26	-0.14	-0.17	59106.0	4751651.4	68
2017-10-26	80.4	80.5	80.4	80.4	-0.1	-0.12	33714.0	2710624.0	52
2017-10-25	80.0	80.5	80.0	80.5	-0.1	-0.12	9788.0	785393.2	16
2017-10-24	80.1	81.0	80.0	80.6	2.8	3.6	76436.0	6164650.0	99
2017-10-23	77.9	78.0	77.5	77.8	-1.2	-1.52	7790.0	605819.2	54
2017-10-22	79.0	79.3	79.0	79.0	0.0	0.0	52860.0	4178980.2	54
2017-10-19	78.9	79.1	78.5	79.0	0.1	0.13	16876.0	1332688.2	62
2017-10-18	78.5	78.9	78.5	78.9	-0.1	-0.13	5348.0	420146.8	17
2017-10-17	78.5	79.0	77.5	79.0	-0.09	-0.11	16824.0	1319824.6	53
2017-10-16	79.5	79.5	79.0	79.09	-0.91	-1.14	4924.0	390635.6	19
2017-10-15				80.0	0.0	0.0	86.0	6854.6	7
2017-10-12	80.1	80.1	79.0	80.0	1.03	1.3	12090.0	962457.6	49
2017-10-11	79.0	79.0	78.5	78.97	-1.03	-1.29	10372.0	817669.8	35
2017-10-10	79.8	80.7	79.8	80.0	-0.03	-0.04	29868.0	2393090.4	62
2017-10-09	79.2	80.5	79.2	80.03	0.21	0.26	27298.0	2182001.0	104
2017-10-08	80.0	80.2	79.9	79.82	-0.4	-0.5	12750.0	1020129.4	40
2017-10-05	80.1	80.1	80.1	80.22	-0.93	-1.15	952.0	76676.2	13
2017-10-04	80.6	81.9	80.6	81.15	0.57	0.71	9172.0	743687.6	51
2017-10-03	80.6	80.8	80.5	80.58	-0.12	-0.15	31348.0	2526913.4	33
2017-10-02	80.5	80.8	80.5	80.7	0.19	0.24	117822.0	9492918.0	62
2017-10-01	79.1	81.5	79.1	80.51	1.14	1.44	18620.0	1496277.8	65
2017-09-28	79.0	79.4	79.0	79.37	0.31	0.39	1548.0	122689.2	15
2017-09-27	79.0	79.5	79.0	79.06	-0.1	-0.13	29090.0	2304410.4	51
2017-09-26	79.5	79.8	78.5	79.16	-0.33	-0.42	19248.0	1521777.6	81
2017-09-25	80.0	80.2	78.9	79.49	-1.48	-1.83	34846.0	2766492.6	102
2017-09-21	82.0	82.0	81.0	80.97	-0.78	-0.95	36398.0	3012190.8	68
2017-09-20	80.5	84.0	80.0	81.75	1.65	2.06	40362.0	3305368.0	202
2017-09-19	79.7	80.5	79.7	80.1	-0.3	-0.37	14240.0	1139636.0	32
2017-09-18	80.0	80.4	80.0	80.4	0.35	0.44	6386.0	511736.6	16
2017-09-17	80.5	80.5	79.9	80.05	-0.33	-0.41	2524.0	202418.8	19
2017-09-14				80.38	-0.22	-0.27	284.0	22751.6	7
2017-09-13	80.5	80.6	79.6	80.6	0.6	0.75	20996.0	1680598.8	33
2017-09-12	80.0	80.5	79.5	80.0	-0.5	-0.62	13946.0	1115257.4	38
2017-09-11	80.0	80.6	80.0	80.5	0.0	0.0	11074.0	888946.4	37
2017-09-10	79.8	79.8	79.8	80.5	0.0	0.0	310.0	24815.0	3
2017-09-07	80.5	80.6	80.0	80.5	0.4	0.5	67484.0	5407885.4	46
2017-09-06	78.8	80.5	78.8	80.1	-0.47	-0.58	36372.0	2909015.6	37
2017-08-29	80.6	81.4	80.5	80.57	-0.93	-1.14	11482.0	926961.6	47
2017-08-28	79.5	82.9	79.5	81.5	1.94	2.44	80724.0	6528467.8	137
2017-08-27	80.0	80.0	79.5	79.56	-0.74	-0.92	17000.0	1353004.4	23
2017-08-24	80.2	80.6	80.0	80.3	-0.5	-0.62	90672.0	7273912.8	69
2017-08-23	80.0	81.0	80.0	80.8	-0.18	-0.22	107058.0	8602386.8	114
2017-08-22	80.5	81.0	79.0	80.98	0.61	0.76	26016.0	2102288.4	83
2017-08-21	79.0	80.6	79.0	80.37	1.02	1.29	74222.0	5899125.0	112
2017-08-20	77.5	80.5	77.5	79.35	0.73	0.93	26820.0	2129624.2	124
2017-08-17	77.7	79.0	77.7	78.62	0.52	0.67	6358.0	499152.8	39
2017-08-16				78.1	-0.6	-0.76	24.0	1874.4	2
2017-08-15	79.6	79.6	78.7	78.7	-1.79	-2.22	5034.0	399085.6	31
2017-08-14	79.3	80.8	79.3	80.49	0.99	1.25	28438.0	2289161.4	47
2017-08-13	79.5	79.5	79.5	79.5	-0.4	-0.5	2300.0	182683.6	12
2017-08-10	79.9	80.0	79.4	79.9	0.89	1.13	29642.0	2368005.8	52
2017-08-09	78.2	79.1	78.0	79.01	0.6	0.77	47114.0	3712229.6	64
2017-08-08	77.0	78.5	77.0	78.41	1.8	2.35	45410.0	3550143.8	105
2017-08-07	75.7	76.8	75.7	76.61	1.01	1.34	9558.0	725146.8	27
2017-08-06	75.5	75.6	75.5	75.6	0.09	0.12	4610.0	348335.0	18
2017-08-03	75.5	75.6	75.4	75.51	-0.09	-0.12	78628.0	5938654.8	74
2017-08-02	75.5	75.6	75.5	75.6	-0.18	-0.24	9916.0	749238.6	22
2017-08-01	74.3	76.5	74.3	75.78	0.31	0.41	165096.0	12418616.4	149
2017-07-31	76.0	76.0	75.0	75.47	-1.03	-1.35	18884.0	1426413.0	51
2017-07-30	76.5	76.5	76.5	76.5	-1.0	-1.29	5904.0	451670.0	20
2017-07-27	76.5	77.5	76.5	77.5	0.6	0.78	21732.0	1680685.2	41
2017-07-26	76.9	76.9	76.9	76.9	-0.6	-0.77	5404.0	415486.8	20
2017-07-25	77.0	77.0	75.5	77.5	-0.23	-0.3	9054.0	696089.2	35
2017-07-24	77.5	78.5	77.0	77.73	-0.12	-0.15	23452.0	1832833.8	76
2017-07-23	77.5	77.9	77.0	77.85	1.09	1.42	13488.0	1045064.6	73
2017-07-20	73.5	77.0	72.6	76.76	2.97	4.02	47368.0	3509613.4	137
2017-07-19	75.5	75.7	73.0	73.79	-1.71	-2.26	68028.0	5087406.2	152
2017-07-18	75.6	75.6	75.0	75.5	-0.51	-0.67	53848.0	4044388.2	79
2017-07-17	77.5	77.5	75.5	76.01	-1.49	-1.92	11094.0	845704.4	65
2017-07-16	77.5	78.0	77.5	77.5	-0.87	-1.11	5774.0	448069.8	27
2017-07-13	79.0	79.0	78.0	78.37	-0.63	-0.8	10836.0	850316.8	33
2017-07-12	78.0	79.0	77.5	79.0	0.81	1.04	30802.0	2424136.4	58
2017-07-11	77.0	78.6	77.0	78.19	1.19	1.55	58598.0	4577647.0	127
2017-07-10	74.5	77.5	74.5	77.0	2.77	3.73	167560.0	12602700.0	180
2017-07-09	73.8	74.2	73.0	74.23	2.14	2.97	38764.0	2848806.8	116
2017-07-06	72.8	72.8	72.1	72.09	-0.91	-1.25	52676.0	3816662.6	112
2017-07-05	73.5	73.9	72.5	73.0	-1.0	-1.35	315530.0	23029779.4	228
2017-07-04	74.5	74.5	73.5	74.0	-1.04	-1.39	38652.0	2860900.6	92
2017-07-03	77.5	78.3	74.7	75.04	-3.96	-5.01	131496.0	9891815.2	209
2017-07-02	81.0	81.0	79.0	79.0	-0.09	-0.11	40020.0	3181125.2	78
2017-06-22	74.5	80.0	74.5	79.09	3.83	5.09	158924.0	12097951.0	135
2017-06-21	71.1	75.6	71.0	75.26	4.57	6.46	389588.0	28596585.0	254
2017-06-20	72.8	72.8	69.6	70.69	-1.83	-2.52	104696.0	7485747.8	209
2017-06-19	73.6	73.6	72.5	72.52	-0.98	-1.33	104776.0	7647388.0	170
2017-06-18	73.9	73.9	73.2	73.5	-0.39	-0.53	88160.0	6477063.2	82
2017-06-15	74.5	74.5	73.5	73.89	-1.11	-1.48	51066.0	3779715.0	58
2017-06-14	75.0	75.0	75.0	75.0	0.26	0.35	132220.0	9916475.2	69
2017-06-13	74.1	74.8	74.0	74.74	0.44	0.59	94870.0	7039126.6	103
2017-06-12	75.0	75.5	74.0	74.3	0.19	0.26	18650.0	1389834.8	48
2017-06-11	73.0	75.0	73.0	74.11	-0.19	-0.26	34652.0	2552961.2	40
2017-06-08	75.5	75.5	74.0	74.3	-0.67	-0.89	38894.0	2884972.0	36
2017-06-07	75.0	75.1	74.8	74.97	0.35	0.47	68210.0	5115339.4	130
2017-06-06	74.2	74.6	74.2	74.62	0.43	0.58	25354.0	1884190.8	26
2017-06-05	74.0	74.0	73.5	74.19	0.19	0.26	6122.0	451775.6	28
2017-06-04	75.1	75.5	74.0	74.0	-1.87	-2.46	88968.0	6632956.4	78
2017-06-01	75.38	77.0	75.38	75.87	0.77	1.03	23760.0	1804044.75	54
2017-05-31	74.5	75.25	74.13	75.1	0.97	1.31	9554.0	712178.75	40
2017-05-30	74.13	74.13	74.13	74.13	0.13	0.18	2228.0	165187.0	16
2017-05-29	72.63	74.13	72.63	74.0	1.47	2.03	56044.0	4104980.75	71
2017-05-28	71.5	72.5	71.38	72.53	0.03	0.04	61900.0	4446033.0	77
2017-05-25	70.75	72.5	70.75	72.5	1.0	1.4	60914.0	4374998.5	191
2017-05-24	74.25	74.25	71.0	71.5	-3.04	-4.08	139248.0	10050859.25	244
2017-05-23	75.0	75.0	74.5	74.54	-1.33	-1.75	6456.0	482463.75	23
2017-05-22	76.0	76.13	75.5	75.87	0.37	0.49	19016.0	1437722.75	39
2017-05-21	75.13	75.63	75.0	75.5	0.5	0.67	29074.0	2193505.75	60
2017-05-18	76.0	76.0	75.0	75.0	-1.23	-1.61	11952.0	898013.25	46
2017-05-17	74.75	76.5	74.75	76.23	1.32	1.76	30590.0	2313645.5	83
2017-05-16	74.5	75.5	74.5	74.91	1.4	1.9	3874.0	289709.0	43
2017-05-15	74.0	74.0	73.25	73.51	0.23	0.31	15810.0	1163544.5	73
2017-05-14	73.13	74.0	73.0	73.28	0.28	0.38	34594.0	2537375.75	45
2017-05-11	73.0	73.0	73.0	73.0	0.0	0.0	29850.0	2179004.75	32
2017-05-10	73.0	73.0	73.0	73.0	-0.32	-0.44	866.0	63186.25	9
2017-05-09	73.13	73.5	73.0	73.32	-0.18	-0.24	11002.0	803602.75	37
2017-05-08	72.75	74.5	72.75	73.5	1.26	1.74	75190.0	5540911.0	123
2017-05-07	72.25	72.5	71.5	72.24	-0.08	-0.11	35798.0	2591381.75	42
2017-05-04	73.13	73.13	72.0	72.32	-0.23	-0.32	4976.0	360591.0	17
2017-05-03	72.5	73.13	72.25	72.55	-0.33	-0.45	22068.0	1606113.75	60
2017-05-02	73.0	73.0	72.75	72.88	-0.37	-0.51	5686.0	414729.5	19
2017-05-01	73.0	73.88	73.0	73.25	0.47	0.65	156098.0	11468002.5	162
2017-04-30	71.75	73.38	71.75	72.78	1.22	1.7	29804.0	2174745.25	74
2017-04-27	71.5	72.0	71.25	71.56	-0.2	-0.28	4394.0	314432.0	27
2017-04-26	71.25	72.25	71.0	71.76	0.16	0.22	43986.0	3146753.5	84
2017-04-25	72.0	72.0	71.25	71.6	-0.35	-0.49	13782.0	985235.75	42
2017-04-24	71.5	72.13	71.0	71.95	0.48	0.67	99868.0	7139124.25	120
2017-04-23	72.5	73.5	70.88	71.47	-1.03	-1.42	57226.0	4109919.25	112
2017-04-20	72.0	72.5	72.0	72.5	-0.63	-0.86	27522.0	1987245.25	58
2017-04-19	73.13	74.25	73.13	73.13	-1.62	-2.17	23464.0	1723175.0	53
2017-04-18	76.25	76.25	74.75	74.75	-2.0	-2.61	61658.0	4639573.25	119
2017-04-17	76.38	77.0	75.63	76.75	-0.03	-0.04	39436.0	3017329.0	124
2017-04-16	76.13	77.5	76.13	76.78	0.81	1.07	55680.0	4277042.5	451
2017-04-13	73.75	78.0	73.5	75.97	2.47	3.36	172432.0	13018508.25	361
2017-04-12	72.5	73.75	72.5	73.5	1.34	1.86	40460.0	2963120.75	107
2017-04-11	71.38	74.0	71.38	72.16	1.38	1.95	68032.0	4930755.25	179
2017-04-10	70.75	70.75	70.5	70.78	0.28	0.4	8780.0	619876.25	33
2017-04-09	70.63	70.75	70.0	70.5	-0.63	-0.89	98390.0	6938545.0	149
2017-04-06	71.0	71.0	71.0	71.13	0.13	0.18	6310.0	447948.0	28
2017-04-05	71.38	71.5	70.75	71.0	-0.12	-0.17	49794.0	3549610.75	49
2017-04-04	71.0	71.25	71.0	71.12	0.15	0.21	35708.0	2541011.0	50
2017-04-03	71.5	71.75	71.0	70.97	0.42	0.6	33774.0	2408246.75	44
2017-04-02	71.25	71.25	70.5	70.55	-0.7	-0.98	15000.0	1059932.5	29
2017-03-30	71.25	71.25	70.13	71.25	0.25	0.35	21278.0	1512745.0	55
2017-03-29	70.88	71.25	70.88	71.0	1.0	1.43	19446.0	1380546.25	54
2017-03-28	69.5	70.0	69.25	70.0	0.16	0.23	24862.0	1733113.75	69
2017-03-27	69.75	69.88	69.5	69.84	-0.04	-0.06	23688.0	1652615.25	46
2017-03-26	70.0	70.13	69.75	69.88	-0.01	-0.01	91008.0	6361619.0	98
2017-03-23	70.0	70.0	69.63	69.89	0.49	0.71	53438.0	3732215.5	77
2017-03-22	70.0	70.0	69.38	69.4	-1.23	-1.74	16236.0	1130803.75	52
2017-03-21	70.75	71.0	70.63	70.63	0.44	0.63	22192.0	1572968.0	54
2017-03-20	70.0	70.25	70.0	70.19	-0.28	-0.4	17012.0	1192924.75	53
2017-03-19	70.25	71.0	70.25	70.47	-0.16	-0.23	32336.0	2281871.5	59
2017-03-16	71.25	72.0	70.63	70.63	-0.36	-0.51	61464.0	4387657.75	107
2017-03-15	71.0	71.0	70.88	70.99	0.05	0.07	16904.0	1199764.75	36
2017-03-14	70.0	71.38	69.63	70.94	0.05	0.07	535540.0	37992541.5	136
2017-03-13	70.88	72.0	70.75	70.89	-0.13	-0.18	41872.0	2977646.75	119
2017-03-12	73.5	73.63	71.0	71.02	-2.92	-3.95	65964.0	4769157.0	274
2017-03-09	80.0	80.0	73.63	73.94	1.15	1.58	384702.0	28524273.75	711
2017-03-08	71.38	73.0	71.25	72.79	1.16	1.62	1260974.0	90336529.5	71
2017-03-07	71.63	71.63	71.63	71.63	0.38	0.53	164118.0	11694425.75	23
2017-03-06	71.13	72.25	71.13	71.25	0.12	0.17	24362.0	1738957.25	59
2017-03-05	70.5	71.13	70.5	71.13	0.75	1.07	16838.0	1193541.0	83
2017-03-02	70.13	70.5	70.0	70.38	0.37	0.53	7224.0	508153.5	47
2017-03-01	69.88	71.5	69.88	70.01	0.48	0.69	24828.0	1746945.75	81
2017-02-28	69.0	69.63	69.0	69.53	0.03	0.04	40098.0	2773662.0	106
2017-02-27	69.0	70.0	69.0	69.5	-0.09	-0.13	82660.0	5742955.75	212
2017-02-26	68.5	69.88	68.5	69.59	1.45	2.13	38132.0	2637607.75	149
2017-02-23	70.25	70.38	68.0	68.14	-1.88	-2.68	88188.0	6120953.0	222
2017-02-22	72.0	72.0	70.0	70.02	-1.6	-2.23	59452.0	4201167.5	213
2017-02-21	72.5	72.5	71.5	71.62	-1.19	-1.63	13986.0	1004257.5	71
2017-02-20	72.38	73.0	72.25	72.81	-0.21	-0.29	208678.0	15232228.5	34
2017-02-19	71.5	73.0	71.5	73.02	1.77	2.48	47968.0	3494317.5	72
2017-02-16	71.5	71.5	71.38	71.25	-0.34	-0.47	8668.0	619637.25	47
2017-02-15	70.25	73.0	70.25	71.59	1.59	2.27	50350.0	3608256.75	122
2017-02-14	70.25	70.25	69.75	70.0	-0.38	-0.54	136502.0	9531844.0	186
2017-02-13	70.5	70.5	70.0	70.38	0.85	1.22	29764.0	2086511.0	114
2017-02-12	68.75	69.75	68.75	69.53	1.03	1.5	35156.0	2429815.25	32
2017-02-09	68.0	68.75	68.0	68.5	0.14	0.2	75316.0	5144493.75	164
2017-02-08	69.5	69.5	68.13	68.36	-1.52	-2.18	46768.0	3207362.0	120
2017-02-07	70.5	70.5	70.0	69.88	-0.5	-0.71	9792.0	686475.0	32
2017-02-06	71.5	71.5	70.5	70.38	-0.87	-1.22	27446.0	1945831.25	46
2017-02-05	72.0	72.0	70.75	71.25	-1.06	-1.47	96196.0	6871163.75	214
2017-02-02	72.5	72.63	72.25	72.31	-0.69	-0.95	20066.0	1453089.25	89
2017-02-01	73.0	73.0	72.5	73.0	1.0	1.39	2008.0	146058.0	19
2017-01-31	71.5	72.0	71.5	72.0	-0.29	-0.4	6884.0	495390.5	26
2017-01-30	72.38	72.75	71.5	72.29	-0.45	-0.62	130076.0	9407292.5	136
2017-01-29	72.13	72.75	72.0	72.74	0.58	0.8	7162.0	517581.25	39
2017-01-26	73.5	73.63	72.13	72.16	-1.48	-2.01	54196.0	3971716.5	72
2017-01-25	71.25	74.0	71.25	73.64	2.34	3.28	72112.0	5245478.5	142
2017-01-24	69.0	72.5	69.0	71.3	2.52	3.66	89190.0	6333093.25	211
2017-01-23	68.5	69.25	68.25	68.78	0.42	0.61	64788.0	4457156.75	115
2017-01-22	70.75	70.75	68.0	68.36	-2.45	-3.46	126518.0	8675454.0	163
2017-01-19	72.5	74.0	70.75	70.81	-1.66	-2.29	39968.0	2893979.0	151
2017-01-18	68.5	74.5	68.5	72.47	4.73	6.98	113958.0	8287443.0	287
2017-01-17	67.0	68.0	65.88	67.74	1.14	1.71	7810.0	524291.0	58
2017-01-16	66.5	66.75	64.0	66.6	-0.15	-0.22	58354.0	3803464.5	112
2017-01-15	67.0	67.0	66.63	66.75	0.0	0.0	21748.0	1451581.25	54
2017-01-12	66.5	66.75	66.5	66.75	0.49	0.74	116558.0	7777412.75	107
2017-01-11	66.13	67.13	66.0	66.26	-0.29	-0.44	122854.0	8174738.25	552
2017-01-10	67.88	68.0	66.5	66.55	-1.37	-2.02	41542.0	2797182.0	94
2017-01-09	69.38	69.63	67.63	67.92	-2.05	-2.93	35186.0	2419724.25	83
2017-01-08	71.38	71.38	69.25	69.97	-1.45	-2.03	89264.0	6263149.0	139
2017-01-05	73.75	73.75	71.0	71.42	-2.21	-3.0	142682.0	10221491.75	427
2017-01-04	74.0	74.0	73.5	73.63	-0.37	-0.5	12030.0	888282.0	24
2017-01-03	74.0	74.0	74.0	74.0	0.0	0.0	161278.0	11934398.75	65
2017-01-02	74.0	74.13	74.0	74.0	0.0	0.0	46386.0	3432582.25	41
2017-01-01	74.0	74.63	73.88	74.0	0.08	0.11	97506.0	7214982.0	64
2016-12-29	74.0	74.0	73.5	73.92	0.09	0.12	244106.0	18030804.25	284
2016-12-28	74.0	74.38	73.88	73.83	-0.17	-0.23	82026.0	6069503.0	103
2016-12-27	74.0	74.5	73.25	74.0	0.0	0.0	125428.0	9269560.75	79
2016-12-26	74.0	74.25	73.88	74.0	-0.03	-0.04	55558.0	4112565.0	83
2016-12-25	74.13	74.25	74.0	74.03	0.21	0.28	54292.0	4022433.0	55
2016-12-22	74.0	74.5	73.0	73.82	-0.17	-0.23	326428.0	24088172.5	167
2016-12-21	75.5	75.5	73.75	73.99	-0.39	-0.52	247558.0	18321785.75	98
2016-12-20	75.88	76.38	74.38	74.38	-0.63	-0.84	123422.0	9343898.75	80
2016-12-19	74.0	75.5	74.0	75.01	0.88	1.19	105036.0	7820420.0	108
2016-12-18	74.0	74.38	74.0	74.13	-0.32	-0.43	62246.0	4607865.0	63
2016-12-15	74.0	74.5	74.0	74.45	0.0	0.0	58212.0	4320540.5	49
2016-12-14	74.5	74.5	74.0	74.45	0.45	0.61	60840.0	4522172.25	50
2016-12-13	74.5	74.5	73.5	74.0	0.0	0.0	349454.0	25822947.5	144
2016-12-12	74.25	74.5	74.0	74.0	-0.5	-0.67	170358.0	12617825.0	67
2016-12-11	75.0	75.5	74.5	74.5	0.37	0.5	12894.0	966043.0	46
2016-12-08	73.25	75.0	73.25	74.13	0.62	0.84	179252.0	13269083.75	115
2016-12-07	73.0	73.75	72.25	73.51	0.53	0.73	210692.0	15414784.0	157
2016-12-06	72.25	73.13	70.63	72.98	0.9	1.25	278600.0	19898348.75	218
2016-12-05	71.0	72.38	69.0	72.08	0.7	0.98	309540.0	21878382.5	197
2016-12-04	70.0	72.25	70.0	71.38	2.0	2.88	141636.0	10090912.25	150
2016-12-01	69.0	69.75	68.13	69.38	1.57	2.32	389902.0	26990254.25	179
2016-11-30	67.0	68.13	66.63	67.81	1.94	2.95	688988.0	46542347.5	203
2016-11-29	68.0	68.75	65.5	65.87	-2.13	-3.13	58980.0	3966679.5	151
2016-11-28	67.75	68.25	67.25	68.0	0.5	0.74	98652.0	6692872.25	60
2016-11-27	65.38	67.63	65.38	67.5	1.0	1.5	38974.0	2618357.0	65
2016-11-24	66.0	67.5	66.0	66.5	0.75	1.14	138380.0	9244973.25	239
2016-11-23	63.5	65.75	63.5	65.75	2.15	3.38	124018.0	8058780.0	134
2016-11-22	62.88	63.75	62.88	63.6	0.95	1.52	111660.0	7072606.0	142
2016-11-21	62.75	64.5	62.13	62.65	-0.22	-0.35	70624.0	4448819.5	182
2016-11-20	65.38	65.38	62.5	62.87	-2.1	-3.23	163586.0	10280494.25	224
2016-11-17	66.0	66.25	63.75	64.97	-1.41	-2.12	125294.0	8151466.75	261
2016-11-16	63.13	66.75	63.13	66.38	3.48	5.53	309400.0	19961300.0	199
2016-11-15	66.5	66.75	62.38	62.9	-3.32	-5.01	232402.0	14695822.0	307
2016-11-14	73.5	73.5	65.5	66.22	-6.28	-8.66	135108.0	9355547.25	346
2016-11-13	72.0	72.63	71.88	72.5	0.77	1.07	495040.0	35863374.25	129
2016-11-10	70.5	72.13	70.5	71.73	1.73	2.47	268460.0	19258514.75	144
2016-11-09	68.5	70.5	67.5	70.0	0.75	1.08	208980.0	14575375.75	158
2016-11-08	67.0	69.38	66.88	69.25	2.49	3.73	212380.0	14538069.75	167
2016-11-07	65.25	68.0	65.25	66.76	0.74	1.12	256526.0	16991617.5	185
2016-11-06	65.25	66.25	65.25	66.02	0.33	0.5	54406.0	3587146.0	93
2016-11-03	65.13	65.75	64.0	65.69	1.29	2.0	100330.0	6532306.5	95
2016-11-02	63.75	64.88	63.25	64.4	0.44	0.69	94992.0	6074336.25	139
2016-11-01	65.25	65.25	63.0	63.96	-0.66	-1.02	290294.0	18609327.25	189
2016-10-31	60.63	66.25	60.63	64.62	3.85	6.34	130404.0	8057151.0	202
2016-10-30	59.25	61.13	59.25	60.77	0.77	1.28	84190.0	5085075.0	54
2016-10-27	59.88	60.0	59.38	60.0	0.18	0.3	20854.0	1248258.75	23
2016-10-26	59.63	60.0	59.5	59.82	0.07	0.12	57880.0	3452729.0	82
2016-10-25	60.63	60.63	59.38	59.75	-0.88	-1.45	80942.0	4823652.75	68
2016-10-24	60.0	60.63	59.5	60.63	1.13	1.9	269634.0	16298083.5	294
2016-10-23	58.75	59.5	58.75	59.5	1.12	1.92	100596.0	5959098.25	79
2016-10-20	57.25	58.5	57.25	58.38	1.41	2.47	70080.0	4073115.25	78
2016-10-19	57.5	57.5	56.63	56.97	-0.28	-0.49	61012.0	3492932.75	110
2016-10-18	57.25	57.25	57.13	57.25	0.12	0.21	98120.0	5613950.75	74
2016-10-17	57.13	57.13	57.13	57.13	-0.12	-0.21	57580.0	3289281.25	70
2016-10-16	57.25	57.25	57.25	57.25	-0.25	-0.43	13666.0	782378.5	16
2016-10-13	57.25	57.5	57.25	57.5	0.37	0.65	36618.0	2102039.75	73
2016-10-12	56.88	57.88	56.88	57.13	0.02	0.04	38274.0	2187906.25	27
2016-10-11	56.88	57.25	56.13	57.11	1.39	2.49	167656.0	9569449.75	148
2016-10-10	56.13	56.13	55.63	55.72	-1.28	-2.25	88652.0	4948141.5	126
2016-10-09	57.5	57.63	57.0	57.0	-1.4	-2.4	22936.0	1315922.0	61
2016-10-06	57.0	58.63	57.0	58.4	1.4	2.46	46010.0	2649260.5	50
2016-10-05	57.5	57.5	56.5	57.0	-0.36	-0.63	27930.0	1593951.25	77
2016-10-04	57.5	58.75	56.88	57.36	-0.14	-0.24	111588.0	6434101.5	98
2016-10-03	54.5	57.75	54.5	57.5	-0.38	-0.66	100698.0	5721646.75	162
2016-10-02	58.5	58.5	57.88	57.88	-1.12	-1.9	121280.0	7076175.0	72
2016-09-29	57.5	59.0	57.5	59.0	1.54	2.68	63980.0	3710179.0	71
2016-09-28	58.63	58.63	56.25	57.46	-1.52	-2.58	116972.0	6751704.75	97
2016-09-27	59.13	59.25	58.13	58.98	-2.33	-3.8	133042.0	7785081.25	76
2016-09-26	61.5	61.5	61.0	61.31	0.06	0.1	46826.0	2878781.5	79
2016-09-25	61.13	61.38	60.88	61.25	0.34	0.56	131808.0	8066900.75	132
2016-09-21	60.0	61.25	60.0	60.91	1.03	1.72	23070.0	1393363.25	36
2016-09-20	59.13	59.88	59.0	59.88	0.08	0.13	18360.0	1085669.25	35
2016-09-19	61.0	61.0	59.25	59.8	-2.2	-3.55	22042.0	1323938.25	51
2016-09-18	62.0	62.0	62.0	62.0	-1.17	-1.85	1638.0	101502.0	7
2016-09-08	62.75	63.0	62.75	63.17	0.3	0.48	15838.0	996825.0	67
2016-09-07	62.88	62.88	62.75	62.87	-0.01	-0.02	292468.0	18388741.75	25
2016-09-06	63.13	63.13	62.88	62.88	-0.25	-0.4	21026.0	1322643.5	30
2016-09-05	63.38	63.38	62.63	63.13	0.0	0.0	32648.0	2062287.75	70
2016-09-04	63.25	63.75	63.13	63.13	0.29	0.46	64850.0	4103455.75	50
2016-09-01	62.63	62.88	62.25	62.84	-0.4	-0.63	14272.0	892957.25	25
2016-08-31	63.5	63.5	62.5	63.24	-0.18	-0.28	30864.0	1949285.0	52
2016-08-30	62.0	64.25	61.75	63.42	0.85	1.36	121102.0	7616564.75	157
2016-08-29	62.88	62.88	62.5	62.57	-0.31	-0.49	60614.0	3806046.25	54
2016-08-28	63.0	63.0	63.0	62.88	0.63	1.01	3292.0	207508.25	22
2016-08-25	63.13	63.13	62.25	62.25	-0.75	-1.19	82060.0	5131525.25	46
2016-08-24	64.0	64.0	63.0	63.0	-0.49	-0.77	36106.0	2278899.5	27
2016-08-23	63.5	63.75	63.0	63.49	-0.14	-0.22	97410.0	6171222.0	78
2016-08-22	65.0	65.0	63.5	63.63	-1.37	-2.11	56712.0	3626741.5	49
2016-08-21	65.5	65.88	65.25	65.0	0.0	0.0	12712.0	832275.75	38
2016-08-18	65.0	66.13	65.0	65.0	-2.1	-3.13	41444.0	2704050.75	82
2016-08-17	67.5	69.0	66.75	67.1	-0.85	-1.25	13682.0	923122.75	41
2016-08-16	68.13	69.13	67.63	67.95	-0.88	-1.28	16830.0	1149370.5	39
2016-08-15	70.0	70.0	70.0	68.83	-1.42	-2.02	3696.0	258079.0	13
2016-08-14	70.63	70.75	70.25	70.25	-0.13	-0.18	25278.0	1780125.75	38
2016-08-11	70.25	70.5	70.25	70.38	-0.12	-0.17	57074.0	4009566.75	51
2016-08-10	71.88	71.88	70.5	70.5	-1.52	-2.11	499448.0	35629202.25	956
2016-08-09	71.75	72.13	71.0	72.02	0.08	0.11	13688.0	984009.0	63
2016-08-08	71.5	73.88	71.0	71.94	0.87	1.22	29394.0	2128494.25	91
2016-08-07	69.5	72.38	69.5	71.07	0.62	0.88	33256.0	2342417.5	137
2016-08-04	71.25	71.25	70.0	70.45	0.99	1.43	42016.0	2944250.25	65
2016-08-03	68.25	69.5	68.25	69.46	0.97	1.42	121840.0	8388669.75	129
2016-08-02	67.13	68.5	67.13	68.49	0.51	0.75	1650.0	111962.75	8
2016-08-01	67.75	68.25	67.75	67.98	0.96	1.43	11412.0	775024.25	30
2016-07-31	65.25	67.25	65.25	67.02	1.77	2.71	10004.0	664708.25	34
2016-07-28	66.25	66.25	65.13	65.25	-1.52	-2.28	4720.0	308720.5	23
2016-07-27	68.25	68.25	66.0	66.77	-0.23	-0.34	18850.0	1261493.75	43
2016-07-26				67.0	0.1	0.15	590.0	39495.5	6
2016-07-25	67.0	67.0	66.88	66.9	-0.56	-0.83	8994.0	601749.5	27
2016-07-24	67.13	67.5	67.13	67.46	-0.54	-0.79	21456.0	1443137.75	49
2016-07-21	67.63	68.0	67.63	68.0	-0.04	-0.06	6624.0	449151.0	20
2016-07-20	68.5	68.5	68.0	68.04	-0.29	-0.42	6506.0	443977.0	35
2016-07-19	69.13	69.13	68.38	68.33	-0.67	-0.97	3748.0	257837.75	17
2016-07-18	69.5	69.5	68.5	69.0	-0.5	-0.72	34052.0	2348912.0	30
2016-07-17	69.13	70.0	69.13	69.5	-0.03	-0.04	6234.0	433601.5	34
2016-07-14	68.5	69.88	68.13	69.53	0.65	0.94	36292.0	2496888.75	67
2016-07-13	68.13	69.25	68.13	68.88	0.95	1.4	7342.0	506370.0	23
2016-07-12	66.25	68.0	66.25	67.93	2.51	3.84	28028.0	1885192.25	65
2016-07-11	65.5	65.5	64.88	65.42	0.92	1.43	11074.0	722122.75	22
2016-07-10	64.88	65.0	64.5	64.5	0.12	0.19	21238.0	1379292.0	27
2016-06-30	64.38	64.75	64.0	64.38	0.41	0.64	5832.0	375463.5	36
2016-06-29	64.13	64.88	63.75	63.97	-0.67	-1.04	10450.0	670635.0	31
2016-06-28	64.13	64.75	64.0	64.64	0.51	0.8	15234.0	981319.0	28
2016-06-27	65.0	65.0	64.0	64.13	0.13	0.2	13946.0	905155.75	28
2016-06-26	61.5	64.13	61.5	64.0	-0.32	-0.5	64614.0	4098373.25	47
2016-06-23	63.63	64.38	63.63	64.32	0.34	0.53	33222.0	2130413.0	82
2016-06-22	64.13	64.13	63.63	63.98	-0.02	-0.03	2696.0	172565.75	20
2016-06-21	63.75	64.63	63.75	64.0	0.0	0.0	20122.0	1295406.5	44
2016-06-20	64.38	64.38	64.13	64.0	-0.5	-0.78	6452.0	414992.0	17
2016-06-19	64.0	64.0	64.0	64.5	0.87	1.37	2540.0	162741.5	15
2016-06-16	64.0	64.13	63.63	63.63	-0.75	-1.16	21006.0	1342545.5	32
2016-06-15	65.38	65.38	64.38	64.38	0.38	0.59	11630.0	750669.75	24
2016-06-14	64.75	65.0	64.0	64.0	-0.75	-1.16	19478.0	1254710.75	28
2016-06-13	64.25	64.88	64.25	64.75	0.62	0.97	25850.0	1666503.25	41
2016-06-12	63.5	65.0	63.5	64.13	-0.5	-0.77	1684.0	107836.75	18
2016-06-09	64.5	65.75	64.5	64.63	0.63	0.98	119686.0	7782412.75	117
2016-06-08	64.5	64.5	63.63	64.0	0.37	0.58	47234.0	3026077.5	53
2016-06-07	63.63	63.88	63.5	63.63	0.13	0.2	30742.0	1957470.75	48
2016-06-06	63.13	63.63	63.13	63.5	0.18	0.28	2568.0	162647.25	13
2016-06-05	64.38	64.38	62.5	63.32	-1.18	-1.83	58098.0	3684223.75	99
2016-06-02	64.75	64.75	64.5	64.5	0.0	0.0	38768.0	2509537.25	48
2016-06-01	65.88	65.88	64.5	64.5	-0.74	-1.13	23938.0	1558832.0	33
2016-05-31	63.5	65.13	63.5	65.24	0.61	0.94	5470.0	354840.0	24
2016-05-30	65.0	65.0	64.63	64.63	-0.37	-0.57	22562.0	1465105.75	26
2016-05-29	64.13	65.38	64.13	65.0	0.34	0.53	66772.0	4344449.75	47
2016-05-26	65.5	65.75	64.5	64.66	-1.37	-2.07	52444.0	3417246.75	70
2016-05-25	66.75	66.88	66.0	66.03	-0.34	-0.51	36316.0	2418664.75	80
2016-05-24	63.5	66.5	63.5	66.37	0.26	0.39	31594.0	2074549.75	114
2016-05-23	66.75	66.75	65.5	66.11	-0.8	-1.2	34822.0	2306167.75	91
2016-05-22	67.0	67.0	66.5	66.91	-0.59	-0.87	48160.0	3223359.0	122
2016-05-19	68.0	68.0	67.25	67.5	-0.36	-0.53	116174.0	7842104.75	132
2016-05-18	66.75	67.88	66.25	67.86	1.13	1.69	70676.0	4753278.5	131
2016-05-17	66.0	68.0	65.88	66.73	0.61	0.92	112162.0	7455422.0	130
2016-05-16	66.38	66.38	66.13	66.12	-0.19	-0.29	7574.0	501526.0	38
2016-05-15	65.88	66.38	65.88	66.31	0.81	1.24	86444.0	5688527.5	124
2016-05-12	65.5	65.88	65.5	65.5	-0.25	-0.38	135462.0	8874571.0	215
2016-05-11	65.5	65.63	65.38	65.75	0.31	0.47	24006.0	1572422.0	83
2016-05-10	65.88	65.88	64.0	65.44	-0.5	-0.76	93544.0	6067738.5	190
2016-05-09	63.38	66.5	63.13	65.94	2.78	4.4	107572.0	7028723.0	179
2016-05-08	62.38	63.38	62.25	63.16	0.86	1.38	75810.0	4757132.75	110
2016-05-05	63.63	63.63	62.25	62.3	-1.12	-1.77	85998.0	5415006.75	144
2016-05-04	63.75	65.13	63.25	63.42	-0.83	-1.29	29490.0	1882666.25	68
2016-05-03	65.13	65.13	64.25	64.25	-0.59	-0.91	70866.0	4572074.75	89
2016-05-02	64.5	65.75	64.38	64.84	0.09	0.14	105030.0	6826120.25	142
2016-05-01	66.25	66.25	64.75	64.75	-1.94	-2.91	14288.0	933167.25	58
2016-04-28	64.0	67.0	64.0	66.69	2.44	3.8	41752.0	2739294.0	100
2016-04-27	64.5	64.5	63.88	64.25	-0.17	-0.26	162706.0	10464886.5	81
2016-04-26	64.75	65.25	64.0	64.42	0.19	0.3	139160.0	8984393.0	121
2016-04-25	65.0	65.0	64.0	64.23	-0.35	-0.54	68188.0	4382858.5	52
2016-04-24	63.13	64.88	63.13	64.58	1.5	2.38	243478.0	15698816.0	218
2016-04-21	63.5	63.5	63.0	63.08	-0.38	-0.6	55548.0	3513968.25	57
2016-04-20	62.13	63.5	62.13	63.46	-0.41	-0.64	69196.0	4388702.0	64
2016-04-19	61.0	63.88	61.0	63.87	4.09	6.84	88044.0	5561424.0	176
2016-04-18	60.0	60.25	59.0	59.78	0.47	0.79	28546.0	1707012.25	80
2016-04-17	59.0	59.5	59.0	59.31	0.34	0.58	34062.0	2012225.25	95
2016-04-14	58.0	59.5	58.0	58.97	0.59	1.01	70452.0	4154840.5	103
2016-04-13	58.25	59.63	58.25	58.38	0.36	0.62	35082.0	2053832.25	79
2016-04-12	57.0	58.0	57.0	58.02	1.58	2.8	42646.0	2441089.0	83
2016-04-11	57.0	57.0	56.25	56.44	-1.06	-1.84	59054.0	3348480.25	141
2016-04-10	57.63	57.63	57.13	57.5	-0.13	-0.23	22018.0	1263422.25	134
2016-04-07	57.75	57.75	57.5	57.63	0.36	0.63	50430.0	2909815.75	138
2016-04-06	58.0	58.13	57.13	57.27	-0.5	-0.87	48366.0	2783694.75	61
2016-04-05	56.25	58.5	56.25	57.77	-0.11	-0.19	70816.0	4101423.25	61
2016-04-04	57.5	58.38	57.5	57.88	1.03	1.81	250912.0	14614227.5	205
2016-04-03	56.13	56.88	55.5	56.85	-0.14	-0.25	105116.0	5867518.5	79
2016-03-31	56.5	57.13	56.5	56.99	-0.02	-0.04	202326.0	11528518.75	232
2016-03-30	57.5	58.0	56.88	57.01	-0.51	-0.89	1260076.0	71844106.25	307
2016-03-29	59.5	59.5	56.63	57.52	-1.65	-2.79	155304.0	8909607.25	231
2016-03-28	60.5	60.5	59.0	59.17	-1.11	-1.84	35736.0	2132798.75	78
2016-03-27	61.25	61.38	60.25	60.28	-0.46	-0.76	24644.0	1494315.0	68
2016-03-24	62.5	62.5	60.75	60.74	-1.76	-2.82	18566.0	1134435.75	78
2016-03-23	60.5	66.5	60.5	62.5	1.55	2.54	119340.0	7448127.0	205
2016-03-22	61.5	61.5	60.38	60.95	0.92	1.53	22852.0	1386415.75	58
2016-03-21	60.5	61.5	60.0	60.03	0.15	0.25	62786.0	3830034.5	131
2016-03-20	60.0	60.0	59.75	59.88	0.13	0.22	24162.0	1446141.25	38
2016-03-17	58.88	60.63	58.88	59.75	1.75	3.02	30656.0	1838860.25	80
2016-03-16	58.25	58.38	58.0	58.0	-0.38	-0.65	72876.0	4237327.0	56
2016-03-15	57.63	59.0	57.38	58.38	0.25	0.43	36072.0	2108528.5	61
2016-03-14	59.13	60.0	57.88	58.13	-1.44	-2.42	41156.0	2436690.0	71
2016-03-13	60.0	60.25	59.0	59.57	-0.4	-0.67	88822.0	5300589.25	91
2016-03-10	59.5	61.25	59.5	59.97	2.47	4.3	156718.0	9440296.25	306
2016-03-09	57.5	57.5	57.0	57.5	-0.75	-1.29	27658.0	1587225.75	59
2016-03-08	57.75	58.38	57.75	58.25	0.67	1.16	55300.0	3211627.5	79
2016-03-07	58.5	59.88	57.5	57.58	-0.49	-0.84	146430.0	8592850.25	169
2016-03-06	56.88	58.25	56.88	58.07	1.57	2.78	121266.0	7019744.25	151
2016-03-03	56.25	56.75	56.13	56.5	0.12	0.21	93272.0	5266259.0	170
2016-03-02	57.63	57.63	56.25	56.38	-0.62	-1.09	35672.0	2018076.25	74
2016-03-01	57.13	57.5	56.88	57.0	-0.13	-0.23	35744.0	2048612.5	37
2016-02-29	57.5	57.5	57.13	57.13	-0.03	-0.05	3532.0	202563.25	14
2016-02-28	57.75	58.0	56.88	57.16	0.41	0.72	58182.0	3333997.0	91
2016-02-25	58.0	58.25	56.75	56.75	-0.25	-0.44	143820.0	8280452.75	130
2016-02-24	57.0	57.5	55.5	57.0	-0.01	-0.02	19718.0	1115458.25	51
2016-02-23	54.88	57.5	54.88	57.01	3.49	6.52	53262.0	3006769.0	123
2016-02-22	53.0	54.0	53.0	53.52	0.43	0.81	139406.0	7480329.25	156
2016-02-21	53.0	53.25	53.0	53.09	0.14	0.26	57180.0	3036191.5	165
2016-02-18	53.75	54.5	52.75	52.95	-0.2	-0.38	51046.0	2750518.75	84
2016-02-17	53.13	53.25	52.63	53.15	-0.35	-0.65	50908.0	2702442.75	193
2016-02-16	54.88	55.38	53.0	53.5	-1.36	-2.48	214862.0	11742843.25	260
2016-02-15	54.5	55.13	54.0	54.86	0.09	0.16	112118.0	6143294.75	124
2016-02-14	55.0	55.0	54.13	54.77	0.03	0.05	97310.0	5328575.5	89
2016-02-11	55.75	55.75	54.5	54.74	-2.01	-3.54	31336.0	1725926.5	56
2016-02-10	56.5	57.75	56.5	56.75	-1.22	-2.1	131506.0	7493977.75	150
2016-02-09	58.25	58.5	57.5	57.97	-0.28	-0.48	7606.0	440533.25	27
2016-02-08	59.25	59.5	57.88	58.25	-0.74	-1.25	24944.0	1473266.0	39
2016-02-07	59.25	59.25	58.25	58.99	-0.35	-0.59	18708.0	1094555.75	28
2016-02-04	59.0	61.5	58.0	59.34	1.76	3.06	148110.0	8799890.0	118
2016-02-03	56.5	57.75	56.5	57.58	1.83	3.28	95066.0	5460915.75	133
2016-02-02	54.38	56.75	54.38	55.75	0.75	1.36	96738.0	5385849.25	130
2016-02-01	55.5	55.5	55.0	55.0	-1.37	-2.43	68916.0	3820418.5	99
2016-01-31	56.88	57.38	56.38	56.37	1.34	2.44	273832.0	15588334.75	316
2016-01-28	54.63	56.13	54.5	55.03	0.3	0.55	100176.0	5546303.75	147
2016-01-27	54.75	55.5	54.75	54.73	0.73	1.35	80148.0	4411168.25	245
2016-01-26	53.13	54.75	53.0	54.0	-0.52	-0.95	250574.0	13316975.75	207
2016-01-25	53.25	56.0	52.5	54.52	1.52	2.87	55256.0	3014582.0	128
2016-01-24	53.88	53.88	52.0	53.0	1.79	3.5	175312.0	9265298.5	105
2016-01-21	48.0	52.88	48.0	51.21	3.06	6.36	315886.0	16072688.75	654
2016-01-20	49.38	50.38	47.0	48.15	-2.27	-4.5	144012.0	6970050.75	186
2016-01-19	50.0	51.5	49.75	50.42	1.83	3.77	67628.0	3433636.75	164
2016-01-18	48.5	50.13	47.5	48.59	0.71	1.48	556464.0	26677246.25	345
2016-01-17	50.0	50.0	47.5	47.88	-3.43	-6.68	161278.0	7722666.75	113
2016-01-14	51.63	52.13	49.63	51.31	-2.57	-4.77	427696.0	21461692.0	293
2016-01-13	53.5	54.13	53.0	53.88	-0.11	-0.2	108516.0	5781948.75	114
2016-01-12	55.75	55.75	54.0	53.99	-3.01	-5.28	57584.0	3158525.0	123
2016-01-11	56.75	57.25	55.0	57.0	-1.02	-1.76	695222.0	39370578.25	820
2016-01-10	57.63	58.13	55.63	58.02	-1.23	-2.08	532246.0	30562631.5	759
2016-01-07	61.0	61.13	59.0	59.25	-3.48	-5.55	300858.0	17889247.5	456
2016-01-06	63.0	63.0	62.5	62.73	-0.81	-1.27	557714.0	34972189.5	589
2016-01-05	63.5	64.0	63.0	63.54	-0.44	-0.69	379106.0	24021245.0	644
2016-01-04	62.5	64.38	62.5	63.98	0.7	1.11	276542.0	17672270.0	304
2016-01-03	61.5	63.5	61.5	63.28	2.38	3.91	168358.0	10550184.25	214
2015-12-31	59.88	61.0	59.88	60.9	-0.05	-0.08	29852.0	1809187.25	74
2015-12-30	59.25	61.5	58.75	60.95	1.85	3.13	267446.0	15871171.0	1207
2015-12-29	57.88	59.0	57.63	59.1	-0.4	-0.67	83776.0	4860978.25	367
2015-12-28	58.38	59.5	58.0	59.5	-0.25	-0.42	40776.0	2386342.0	251
2015-12-27				59.75	0.0	0.0	382.0	22590.0	7
2015-12-24	59.0	59.75	59.0	59.75	-0.25	-0.42	2868.0	170263.0	18
2015-12-23	60.0	60.5	59.88	60.0	0.06	0.1	54324.0	3263470.0	89
2015-12-22	60.0	60.13	59.25	59.94	1.23	2.1	67860.0	4052099.25	75
2015-12-21	56.0	59.38	56.0	58.71	3.08	5.54	97800.0	5671411.25	184
2015-12-20	55.38	55.63	55.38	55.63	-0.4	-0.71	18398.0	1022330.0	15
2015-12-17	56.0	56.5	54.5	56.03	0.04	0.07	313566.0	17490141.25	319
2015-12-16	56.0	56.13	53.5	55.99	-0.01	-0.02	251556.0	14080686.25	394
2015-12-15	56.38	56.5	55.5	56.0	0.0	0.0	58790.0	3296570.5	53
2015-12-14	57.38	57.38	56.0	56.0	-0.5	-0.88	113350.0	6401304.25	115
2015-12-13	57.0	57.0	56.38	56.5	-1.25	-2.16	26610.0	1504697.5	30
2015-12-10	57.75	57.75	57.5	57.75	0.03	0.05	38362.0	2214193.0	57
2015-12-09	58.5	58.5	57.63	57.72	0.22	0.38	10246.0	595901.5	48
2015-12-08	57.5	57.63	57.5	57.5	-1.48	-2.51	496220.0	28310821.75	42
2015-12-07	58.63	59.0	58.13	58.98	-0.02	-0.03	16360.0	959894.5	45
2015-12-06	57.63	60.5	57.63	59.0	1.87	3.27	62210.0	3650486.0	122
2015-12-03	57.5	57.5	57.0	57.13	-0.56	-0.97	56492.0	3242572.75	70
2015-12-02	57.13	58.75	57.13	57.69	0.12	0.21	63884.0	3701639.75	68
2015-12-01	57.13	57.75	57.13	57.57	0.4	0.7	218858.0	12507894.0	41
2015-11-30	57.75	57.75	56.63	57.17	0.17	0.3	21208.0	1212404.0	54
2015-11-29	57.38	57.5	57.25	57.0	-0.16	-0.28	14832.0	851814.5	30
2015-11-26	57.25	57.5	57.0	57.16	-0.34	-0.59	37350.0	2139589.25	45
2015-11-25	57.5	57.5	57.5	57.5	0.01	0.02	8476.0	487386.0	15
2015-11-24	58.5	58.63	57.5	57.49	-0.93	-1.59	67818.0	3949790.0	96
2015-11-23	59.0	59.13	58.38	58.42	0.17	0.29	53614.0	3153718.25	72
2015-11-22	56.0	58.5	56.0	58.25	2.38	4.26	488462.0	27979009.0	255
2015-11-19	55.88	56.0	55.13	55.87	0.37	0.67	142496.0	7951312.5	187
2015-11-18	55.38	56.0	55.13	55.5	0.04	0.07	403864.0	22266270.5	67
2015-11-17	55.75	56.25	55.0	55.46	0.24	0.43	75774.0	4218308.0	71
2015-11-16	55.75	57.25	55.13	55.22	-0.22	-0.4	286266.0	14553147.0	74
2015-11-15	55.75	55.75	54.5	55.44	-0.74	-1.32	79786.0	4396036.75	63
2015-11-12	55.63	57.0	55.63	56.18	0.55	0.99	175702.0	9810389.75	332
2015-11-11	56.25	56.25	55.25	55.63	-0.28	-0.5	120036.0	6671473.0	111
2015-11-10	56.75	56.88	55.88	55.91	-1.34	-2.34	76890.0	4314911.0	126
2015-11-09	57.0	57.38	57.0	57.25	0.37	0.65	22568.0	1289067.0	64
2015-11-08	53.0	57.38	53.0	56.88	-1.37	-2.35	25806.0	1471727.75	61
2015-11-05	58.13	58.25	57.5	58.25	-0.75	-1.27	13530.0	784052.0	47
2015-11-04	59.0	59.5	58.75	59.0	0.43	0.73	127930.0	7553100.5	155
2015-11-03	57.5	60.5	57.5	58.57	1.07	1.86	250090.0	14798161.5	393
2015-11-02	59.0	59.0	57.5	57.5	-0.5	-0.86	16364.0	955278.5	63
2015-11-01	57.25	58.63	56.5	58.0	0.0	0.0	48804.0	2828694.5	90
2015-10-29	57.5	59.5	56.38	58.0	2.13	3.81	70220.0	4052717.75	139
2015-10-28	55.75	57.0	54.25	55.87	-0.22	-0.39	276572.0	15439682.25	175
2015-10-27	56.0	57.5	55.75	56.09	-0.14	-0.25	105294.0	5946887.0	167
2015-10-26	58.0	58.0	55.88	56.23	-2.26	-3.86	491540.0	27912484.75	192
2015-10-25	58.63	58.88	58.38	58.49	-0.66	-1.12	78478.0	4602563.0	92
2015-10-22	59.13	59.75	58.88	59.15	-0.2	-0.34	52242.0	3083783.75	75
2015-10-21	60.75	60.75	58.0	59.35	-1.78	-2.91	44126.0	2629096.5	69
2015-10-20	61.0	61.38	60.75	61.13	-1.12	-1.8	222598.0	13591785.0	443
2015-10-19	62.13	62.63	62.13	62.25	-0.12	-0.19	226186.0	14094120.5	145
2015-10-18	62.0	62.5	62.0	62.37	0.37	0.6	114610.0	7135531.25	55
2015-10-15	62.0	62.88	61.88	62.0	0.11	0.18	222548.0	13865822.25	101
2015-10-14	61.75	62.0	61.75	61.89	-0.06	-0.1	159416.0	9845964.25	61
2015-10-13	62.63	62.63	61.75	61.95	-0.15	-0.24	391756.0	24307567.0	185
2015-10-12	62.25	62.5	61.5	62.1	0.15	0.24	131346.0	8134726.0	169
2015-10-11	62.13	62.75	62.0	61.95	-0.23	-0.37	152080.0	9487131.5	114
2015-10-08	61.5	62.38	61.0	62.18	0.83	1.35	128394.0	7913887.0	108
2015-10-07	62.0	63.5	61.25	61.35	-0.15	-0.24	250218.0	15543834.0	204
2015-10-06	61.5	63.0	61.38	61.5	0.0	0.0	160164.0	9881908.5	183
2015-10-05	61.0	61.75	61.0	61.5	0.57	0.94	80648.0	4956236.25	85
2015-10-04	61.38	61.38	60.63	60.93	0.4	0.66	58820.0	3586715.0	68
2015-10-01	61.5	61.5	60.0	60.53	-0.97	-1.58	25360.0	1555734.25	35
2015-09-30	62.13	62.25	61.5	61.5	-0.38	-0.61	161240.0	9989091.25	197
2015-09-29	61.5	61.88	61.5	61.88	-0.37	-0.59	4986.0	307349.75	14
2015-09-21	61.63	63.0	61.63	62.25	0.44	0.71	36462.0	2274662.5	88
2015-09-20	61.88	61.88	61.75	61.81	0.06	0.1	36178.0	2236622.25	30
2015-09-17	62.25	63.5	61.75	61.75	-0.49	-0.79	123282.0	7706872.25	148
2015-09-16	61.5	63.0	61.5	62.24	0.69	1.12	17912.0	1117040.25	64
2015-09-15	60.75	61.88	60.0	61.55	0.5	0.82	93876.0	5714460.5	152
2015-09-14	60.63	61.5	60.63	61.05	-0.7	-1.13	32354.0	1973942.5	91
2015-09-13	62.0	62.63	61.5	61.75	-0.25	-0.4	21366.0	1324490.25	82
2015-09-10	61.5	62.13	61.38	62.0	-0.13	-0.21	75286.0	4648269.25	98
2015-09-09	62.0	62.5	61.63	62.13	0.63	1.02	65920.0	4106022.75	72
2015-09-08	62.0	62.0	61.5	61.5	0.25	0.41	42184.0	2594882.25	66
2015-09-07	61.88	62.5	61.25	61.25	-0.31	-0.5	36622.0	2260165.25	59
2015-09-06	61.5	62.13	60.88	61.56	-0.07	-0.11	70740.0	4352376.0	104
2015-09-03	61.0	62.75	61.0	61.63	1.12	1.85	175958.0	10874349.25	119
2015-09-02	59.25	62.63	59.25	60.51	1.13	1.9	65632.0	3961172.5	126
2015-09-01	60.0	60.25	59.13	59.38	-0.61	-1.02	149568.0	8937735.0	102
2015-08-31	60.13	61.0	59.25	59.99	-1.93	-3.12	48764.0	2933790.25	88
2015-08-30	65.75	67.5	61.38	61.92	-3.72	-5.67	115440.0	7395105.0	189
2015-08-27	63.0	66.25	61.88	65.64	5.14	8.5	197486.0	12380671.75	173
2015-08-26	61.38	62.5	60.5	60.5	-2.41	-3.83	16326.0	1007007.0	46
2015-08-25	60.25	64.25	60.25	62.91	2.57	4.26	108080.0	6676043.5	162
2015-08-24	62.5	62.5	58.75	60.34	-3.18	-5.01	112746.0	6862023.5	142
2015-08-23	62.5	67.5	61.5	63.52	-4.37	-6.44	84052.0	5515514.75	104
2015-08-20	67.5	69.5	65.0	67.89	-2.61	-3.7	47100.0	3195177.75	139
2015-08-19	70.63	71.5	70.5	70.5	-0.25	-0.35	129784.0	9183158.0	68
2015-08-18	70.5	71.13	70.0	70.75	0.12	0.17	263978.0	18540300.0	102
2015-08-17	71.0	71.75	70.5	70.63	-0.87	-1.22	175784.0	12451638.75	71
2015-08-16	71.63	71.63	70.5	71.5	0.54	0.76	13824.0	979856.0	30
2015-08-13	70.5	72.38	70.5	70.96	0.4	0.57	48370.0	3420030.25	56
2015-08-12	70.38	70.63	69.63	70.56	-0.44	-0.62	158586.0	11105217.25	212
2015-08-11	71.88	71.88	70.88	71.0	-0.6	-0.84	83378.0	5926042.25	128
2015-08-10	71.75	72.0	71.38	71.6	0.56	0.79	26668.0	1912871.0	58
2015-08-09	70.0	71.25	70.0	71.04	0.67	0.95	16202.0	1138250.5	20
2015-08-06	69.25	70.5	69.0	70.37	0.49	0.7	28582.0	1991536.0	46
2015-08-05	69.0	69.88	68.0	69.88	0.87	1.26	24158.0	1674644.0	50
2015-08-04	70.13	70.13	69.0	69.01	-1.09	-1.55	55676.0	3858057.5	91
2015-08-03	70.0	71.13	69.5	70.1	-0.9	-1.27	75498.0	5286900.25	108
2015-08-02	71.5	71.5	69.0	71.0	-0.63	-0.88	23212.0	1612462.5	43
2015-07-30	72.88	72.88	71.5	71.63	-2.37	-3.2	36864.0	2658785.0	92
2015-07-29	74.13	74.13	74.0	74.0	0.0	0.0	35686.0	2644448.0	24
2015-07-28	74.5	74.5	74.0	74.0	0.5	0.68	6822.0	505845.5	26
2015-07-27	74.75	74.75	73.5	73.5	-1.8	-2.39	17574.0	1302456.5	50
2015-07-26	75.13	75.75	75.0	75.3	0.17	0.23	2900.0	217981.0	25
2015-07-23	76.0	76.0	75.13	75.13	-0.62	-0.82	10582.0	798401.0	41
2015-07-22	75.0	77.25	75.0	75.75	0.92	1.23	34276.0	2613552.25	74
2015-07-15	75.0	75.0	74.75	74.83	-0.61	-0.81	9044.0	677840.5	29
2015-07-14	74.13	75.75	74.13	75.44	0.69	0.92	53366.0	4019355.0	92
2015-07-13	74.88	75.13	74.38	74.75	0.07	0.09	44142.0	3306474.5	72
2015-07-12	73.5	75.0	73.5	74.68	1.05	1.43	32156.0	2396676.75	75
2015-07-09	72.63	74.5	72.5	73.63	1.09	1.5	46700.0	3441977.75	62
2015-07-08	72.38	73.5	72.25	72.54	0.16	0.22	166304.0	12081793.0	79
2015-07-07	72.25	73.0	71.75	72.38	-0.55	-0.75	92228.0	6672046.75	40
2015-07-06	71.63	74.0	71.5	72.93	0.79	1.1	153174.0	11115826.25	131
2015-07-05	72.5	73.5	71.5	72.14	-0.36	-0.5	82160.0	5950590.5	90
2015-07-02	71.38	72.5	71.38	72.5	1.11	1.55	53830.0	3873256.75	57
2015-07-01	70.5	71.63	70.5	71.39	0.07	0.1	9496.0	676295.5	36
2015-06-30	70.0	71.25	69.13	71.32	0.82	1.16	109118.0	7635789.25	79
2015-06-29	70.13	70.5	70.0	70.5	-0.48	-0.68	163004.0	11440739.0	110
2015-06-28	71.75	71.75	70.0	70.98	-0.77	-1.07	27172.0	1923438.5	64
2015-06-25	72.0	72.0	71.0	71.75	-0.17	-0.24	127632.0	9129703.0	114
2015-06-24	71.0	72.0	71.0	71.92	1.42	2.01	269946.0	19420136.5	105
2015-06-23	70.0	70.5	70.0	70.5	0.5	0.71	55586.0	3907902.5	29
2015-06-22	70.13	70.25	69.25	70.0	-0.27	-0.38	53640.0	3740321.5	61
2015-06-21	70.88	72.0	70.25	70.27	-0.75	-1.06	66794.0	4728418.5	51
2015-06-18	71.0	71.75	71.0	71.02	0.27	0.38	44554.0	3178833.5	88
2015-06-17	71.25	72.0	70.5	70.75	-1.25	-1.74	52222.0	3736193.75	68
2015-06-16	71.75	72.38	71.75	72.0	0.18	0.25	56346.0	4059335.25	75
2015-06-15	71.88	71.88	70.63	71.82	0.44	0.62	35188.0	2505944.0	74
2015-06-14	71.38	71.5	71.38	71.38	-0.03	-0.04	12108.0	864729.5	46
2015-06-11	71.13	72.0	71.13	71.41	0.45	0.63	58232.0	4155938.75	63
2015-06-10	71.88	71.88	70.88	70.96	0.96	1.37	70372.0	5011337.0	100
2015-06-09	71.0	71.0	70.0	70.0	-1.6	-2.23	113182.0	7963205.5	85
2015-06-08	73.0	73.0	71.25	71.6	-0.17	-0.24	101908.0	7390103.0	90
2015-06-07	71.13	73.5	71.0	71.77	0.51	0.72	212676.0	15410126.25	200
2015-06-04	71.5	72.63	71.0	71.26	-0.19	-0.27	108970.0	7857069.25	144
2015-06-03	71.0	71.75	70.75	71.45	0.32	0.45	48064.0	3423132.75	97
2015-06-02	70.88	72.5	70.88	71.13	-0.29	-0.41	93692.0	6700136.75	235
2015-06-01	71.63	72.88	69.75	71.42	-0.85	-1.18	140798.0	9967636.5	338
2015-05-31	75.0	75.0	71.5	72.27	-2.26	-3.03	853096.0	62598865.5	399
2015-05-28	70.75	76.5	70.75	74.53	3.15	4.41	527158.0	39352248.0	1139
2015-05-27	70.75	72.0	69.75	71.38	0.25	0.35	121624.0	8630812.25	128
2015-05-26	70.0	73.0	69.63	71.13	1.41	2.02	116926.0	8313033.75	165
2015-05-25	69.13	70.25	69.0	69.72	-0.26	-0.37	30518.0	2123480.25	59
2015-05-24	70.0	70.25	69.75	69.98	0.53	0.76	103082.0	7221771.25	83
2015-05-21	68.0	69.75	68.0	69.45	1.45	2.13	57296.0	3940223.75	94
2015-05-20	68.0	68.25	67.63	68.0	0.41	0.61	66628.0	4526266.25	83
2015-05-19	66.13	68.5	65.63	67.59	1.85	2.81	130586.0	8723700.25	216
2015-05-18	65.13	65.75	65.13	65.74	0.49	0.75	56602.0	3695237.25	61
2015-05-17	65.5	66.0	65.25	65.25	-0.29	-0.44	141740.0	9282418.0	105
2015-05-14	66.0	66.13	65.5	65.54	-0.04	-0.06	51076.0	3358797.75	107
2015-05-13	64.38	66.5	64.0	65.58	1.13	1.75	106970.0	6986106.75	192
2015-05-12	64.13	64.75	63.75	64.45	-0.19	-0.29	113642.0	7295699.25	120
2015-05-11	65.25	65.38	63.88	64.64	-0.49	-0.75	121622.0	7850508.75	132
2015-05-10	64.88	65.25	64.88	65.13	0.44	0.68	40536.0	2639924.25	59
2015-05-07	66.0	66.13	64.5	64.69	-1.85	-2.78	104042.0	6769629.75	204
2015-05-06	66.75	66.88	66.13	66.54	0.77	1.17	120548.0	8020418.75	83
2015-05-05	66.75	67.0	65.75	65.77	-0.98	-1.47	195072.0	12848324.0	109
2015-05-04	67.25	67.5	66.5	66.75	-0.81	-1.2	21820.0	1458336.5	46
2015-05-03	68.5	69.0	67.5	67.56	-0.07	-0.1	49480.0	3379127.25	64
2015-04-30	70.0	70.0	67.63	67.63	-1.08	-1.57	169898.0	11746282.0	117
2015-04-29	70.0	70.0	68.5	68.71	-0.96	-1.38	92422.0	6403079.5	80
2015-04-28	71.38	71.38	69.5	69.67	-1.33	-1.87	113122.0	7927529.5	109
2015-04-27	69.5	71.25	69.13	71.0	1.13	1.62	80750.0	5638110.25	90
2015-04-26	68.88	70.5	68.88	69.87	0.28	0.4	46160.0	3224522.75	112
2015-04-23	69.5	70.5	69.25	69.59	0.1	0.14	42806.0	2989158.0	105
2015-04-22	71.13	73.5	69.0	69.49	-1.6	-2.25	179180.0	12690253.5	211
2015-04-21	70.5	73.5	70.0	71.09	0.59	0.84	200998.0	14389685.75	225
2015-04-20	70.63	71.25	67.5	70.5	-0.21	-0.3	37766.0	2640677.75	97
2015-04-19	69.0	71.38	69.0	70.71	2.21	3.23	318816.0	22498139.5	206
2015-04-16	68.88	69.0	68.38	68.5	-0.12	-0.17	80370.0	5511905.25	130
2015-04-15	67.0	68.88	67.0	68.62	2.33	3.51	53416.0	3627260.75	132
2015-04-14	64.5	67.0	64.5	66.29	1.54	2.38	162294.0	10718216.75	134
2015-04-13	64.25	64.88	63.63	64.75	0.62	0.97	14658.0	945502.25	39
2015-04-12	64.0	64.88	64.0	64.13	0.63	0.99	92992.0	5975361.25	51
2015-04-09	63.5	63.75	63.5	63.5	-0.13	-0.2	102124.0	6485325.5	57
2015-04-08	62.38	63.75	62.25	63.63	0.88	1.4	48462.0	3049181.75	46
2015-04-07	63.0	63.13	62.5	62.75	0.5	0.8	27432.0	1719907.0	41
2015-04-06	61.5	62.5	61.5	62.25	0.5	0.81	97836.0	6068533.0	46
2015-04-05	62.13	62.5	61.5	61.75	-1.22	-1.94	172472.0	10677860.5	58
2015-04-02	64.5	65.0	62.88	62.97	-2.53	-3.86	172046.0	10987853.75	93
2015-04-01	66.0	66.0	65.5	65.5	-1.13	-1.7	295194.0	19370344.0	110
2015-03-31	67.25	67.88	66.25	66.63	0.13	0.2	40266.0	2681960.5	43
2015-03-30	68.0	68.0	66.25	66.5	-1.08	-1.6	115652.0	7794773.0	107
2015-03-29	66.13	68.38	66.13	67.58	1.5	2.27	41200.0	2773097.5	59
2015-03-26	61.88	66.5	61.88	66.08	-1.52	-2.25	270138.0	17756553.25	170
2015-03-25	68.63	68.63	67.5	67.6	-1.4	-2.03	213682.0	14524037.5	44
2015-03-24	67.88	69.88	66.88	69.0	1.12	1.65	133088.0	9145309.25	147
2015-03-23	66.25	68.0	66.25	67.88	1.02	1.53	92700.0	6197842.75	81
2015-03-22	67.5	67.63	66.25	66.86	-0.39	-0.58	117152.0	7882759.0	47
2015-03-19	67.5	67.5	66.63	67.25	0.01	0.01	77786.0	5233594.25	44
2015-03-18	67.13	67.75	67.13	67.24	-0.26	-0.39	92154.0	6196040.0	74
2015-03-17	67.88	68.5	67.5	67.5	-0.37	-0.55	51594.0	3497612.25	33
2015-03-16	69.0	69.0	67.5	67.87	-0.61	-0.89	141988.0	9654591.75	78
2015-03-15	68.13	68.5	68.0	68.48	-0.52	-0.75	65670.0	4479798.0	69
2015-03-12	68.88	69.5	68.88	69.0	0.75	1.1	76834.0	5308874.0	64
2015-03-11	67.5	68.5	67.5	68.25	0.32	0.47	54418.0	3692080.75	66
2015-03-10	67.5	68.13	67.13	67.93	0.31	0.46	33800.0	2287309.25	48
2015-03-09	68.0	68.0	67.25	67.62	-0.53	-0.78	158736.0	10726780.75	173
2015-03-08	68.88	69.13	67.63	68.15	-0.8	-1.16	103758.0	7071899.0	137
2015-03-05	68.13	69.13	67.88	68.95	0.94	1.38	771552.0	52532243.25	191
2015-03-04	67.63	68.25	67.63	68.01	0.18	0.27	38276.0	2602459.25	46
2015-03-03	67.63	68.13	67.63	67.83	-0.03	-0.04	50584.0	3438914.5	60
2015-03-02	68.25	68.75	67.75	67.86	0.04	0.06	53852.0	3656948.75	92
2015-03-01	68.5	68.5	67.0	67.82	-1.18	-1.71	86260.0	5821242.5	136
2015-02-26	70.5	70.5	68.88	69.0	-0.51	-0.73	67194.0	4651291.75	85
2015-02-25	70.25	71.5	69.5	69.51	-0.6	-0.86	98176.0	6905214.25	154
2015-02-24	68.38	70.25	68.38	70.11	1.61	2.35	280664.0	19573144.0	143
2015-02-23	68.5	69.25	67.0	68.5	0.0	0.0	21944.0	1501940.25	62
2015-02-22	69.13	69.13	68.5	68.5	-0.8	-1.15	22266.0	1531229.25	41
2015-02-19	68.5	69.38	68.5	69.3	1.3	1.91	107540.0	7421701.75	143
2015-02-18	68.75	68.75	67.63	68.0	-0.99	-1.43	113448.0	7715125.25	114
2015-02-17	68.75	69.88	68.75	68.99	-0.04	-0.06	155930.0	10772577.25	142
2015-02-16	68.0	69.38	67.88	69.03	1.07	1.57	89266.0	6095847.75	169
2015-02-15	69.25	70.5	67.88	67.96	-1.06	-1.54	163346.0	11237963.5	179
2015-02-12	69.25	69.5	68.88	69.02	-0.08	-0.12	93338.0	6448320.0	133
2015-02-11	69.5	70.5	69.0	69.1	-0.62	-0.89	106498.0	7404216.0	140
2015-02-10	67.25	71.63	67.25	69.72	2.14	3.17	400802.0	27754568.75	367
2015-02-09	65.88	67.75	65.88	67.58	1.88	2.86	136798.0	9161987.0	178
2015-02-08	64.25	65.88	64.25	65.7	1.72	2.69	231178.0	15081038.0	164
2015-02-05	63.75	64.0	63.5	63.98	0.57	0.9	259604.0	16523289.5	132
2015-02-04	64.5	64.63	63.25	63.41	-0.55	-0.86	145308.0	9252946.25	142
2015-02-03	64.0	64.5	63.88	63.96	0.14	0.22	198046.0	12699277.5	184
2015-02-02	64.0	64.25	63.5	63.82	-0.39	-0.61	122726.0	7828740.5	93
2015-02-01	64.13	65.0	63.5	64.21	1.22	1.94	225676.0	14501132.5	170
2015-01-29	63.13	63.75	63.0	62.99	-0.73	-1.15	33304.0	2113022.25	64
2015-01-28	64.38	64.38	62.88	63.72	0.02	0.03	492550.0	31202750.0	196
2015-01-27	64.0	64.0	62.75	63.7	-0.3	-0.47	173644.0	11008598.0	173
2015-01-26	63.88	64.25	63.88	64.0	0.25	0.39	83442.0	5345003.25	79
2015-01-22	63.25	63.88	63.25	63.75	0.0	0.0	93808.0	5962360.75	71
2015-01-21	62.88	64.25	62.5	63.75	0.25	0.39	227466.0	14435477.0	115
2015-01-20	64.25	64.38	62.88	63.5	-0.75	-1.17	138006.0	8824205.5	94
2015-01-19	65.0	65.0	64.13	64.25	-0.67	-1.03	103162.0	6674587.75	87
2015-01-18	64.0	65.0	64.0	64.92	1.04	1.63	225500.0	14604912.75	211
2015-01-15	62.63	64.0	62.13	63.88	1.07	1.7	169764.0	10722269.25	161
2015-01-14	63.0	63.0	62.63	62.81	-0.19	-0.3	100036.0	6285339.75	76
2015-01-13	62.75	63.38	62.13	63.0	-0.14	-0.22	131276.0	8259815.25	91
2015-01-12	63.25	64.13	63.0	63.14	-0.11	-0.17	167228.0	10597955.5	147
2015-01-11	62.5	63.38	62.5	63.25	1.0	1.61	254952.0	16089022.25	86
2015-01-08	62.13	63.88	62.13	62.25	0.5	0.81	172822.0	10822747.0	76
2015-01-07	61.75	61.88	61.75	61.75	0.68	1.11	32280.0	1996163.5	24
2015-01-06	59.88	61.63	59.88	61.07	-0.84	-1.36	31616.0	1919803.25	41
2015-01-05	62.25	62.75	61.75	61.91	-0.59	-0.94	131542.0	8207769.75	88
2015-01-04	62.0	62.63	62.0	62.5	0.5	0.81	42746.0	2671117.0	40
2015-01-01	61.88	62.5	61.63	62.0	0.27	0.44	86856.0	5418591.75	47
2014-12-31	62.5	62.63	60.5	61.73	-0.77	-1.23	84556.0	5180467.5	140
2014-12-30	65.0	65.0	62.13	62.5	-3.36	-5.1	171860.0	10823028.0	181
2014-12-29	66.63	66.88	65.75	65.86	-0.81	-1.21	60128.0	3990106.75	58
2014-12-28	65.75	66.88	65.75	66.67	1.93	2.98	167914.0	11161899.5	148
2014-12-25	63.5	65.0	63.5	64.74	1.61	2.55	153692.0	9915369.0	182
2014-12-24	61.5	63.63	61.5	63.13	2.11	3.46	167390.0	10526855.0	130
2014-12-23	62.0	62.25	61.0	61.02	-0.77	-1.25	178738.0	11036984.0	94
2014-12-22	61.88	62.38	60.88	61.79	0.15	0.24	257538.0	15805626.5	135
2014-12-21	61.25	62.13	59.63	61.64	0.83	1.36	242090.0	14866515.5	250
2014-12-18	61.25	63.5	59.88	60.81	0.74	1.23	624496.0	38973605.25	538
2014-12-17	59.5	60.38	56.5	60.07	2.77	4.83	177658.0	10512522.5	185
2014-12-16	59.75	59.75	56.5	57.3	-3.08	-5.1	777708.0	44276216.75	160
2014-12-15	62.38	62.5	60.0	60.38	-1.46	-2.36	92814.0	5721462.5	108
2014-12-14	60.0	63.63	60.0	61.84	-0.08	-0.13	502988.0	31275836.5	180
2014-12-11	59.63	62.0	59.5	61.92	0.92	1.51	882830.0	53906919.25	165
2014-12-10	61.5	62.13	61.0	61.0	-0.43	-0.7	97164.0	5985827.5	86
2014-12-09	61.25	62.25	61.13	61.43	-0.92	-1.48	167222.0	10291336.5	156
2014-12-08	62.25	64.38	62.25	62.35	-0.25	-0.4	632976.0	40233494.0	525
2014-12-07	62.5	62.75	62.0	62.6	0.2	0.32	173430.0	10828443.0	152
2014-12-04	62.0	62.5	61.5	62.4	0.52	0.84	182804.0	11314082.5	175
2014-12-03	62.88	63.0	61.38	61.88	-0.83	-1.32	122392.0	7607926.25	160
2014-12-02	62.38	63.38	62.0	62.71	1.13	1.84	342642.0	21538106.75	390
2014-12-01	61.25	63.0	61.0	61.58	-0.36	-0.58	459714.0	28563604.25	299
2014-11-30	61.25	63.0	61.0	61.94	-0.55	-0.88	316874.0	19616305.75	157
2014-11-27	61.63	63.38	61.5	62.49	0.99	1.61	153058.0	9545078.0	147
2014-11-26	61.5	62.63	59.0	61.5	-1.0	-1.6	138618.0	8440752.75	205
2014-11-25	61.38	62.5	60.75	62.5	1.09	1.77	146380.0	9123092.0	129
2014-11-24	63.25	63.25	61.38	61.41	-2.15	-3.38	196992.0	12337927.5	181
2014-11-23	63.0	64.25	63.0	63.56	1.11	1.78	103612.0	6586117.75	157
2014-11-20	61.0	63.0	61.0	62.45	0.91	1.48	127252.0	7940881.0	137
2014-11-19	60.5	62.5	60.5	61.54	1.34	2.23	140738.0	8683619.75	189
2014-11-18	59.25	60.5	58.63	60.2	1.13	1.91	75760.0	4510000.5	116
2014-11-17	59.63	59.63	56.25	59.07	-0.89	-1.48	90928.0	5265025.5	158
2014-11-16	62.0	62.0	59.0	59.96	-2.03	-3.27	96520.0	5816563.5	146
2014-11-13	63.0	63.13	61.88	61.99	-0.15	-0.24	42516.0	2657585.75	87
2014-11-12	65.38	65.38	62.0	62.14	-1.78	-2.78	152184.0	9552650.0	228
2014-11-11	65.0	65.0	63.25	63.92	-1.1	-1.69	34390.0	2211762.25	83
2014-11-10	64.63	65.75	64.63	65.02	0.52	0.81	163884.0	10725823.0	112
2014-11-09	65.13	65.13	64.13	64.5	-0.6	-0.92	35180.0	2274348.25	55
2014-11-06	63.0	65.75	63.0	65.1	2.21	3.51	247886.0	16044110.25	259
2014-11-05	65.0	65.0	62.38	62.89	-2.22	-3.41	477588.0	30009393.0	336
2014-11-04	65.75	67.25	64.38	65.11	-2.21	-3.28	151754.0	10016564.25	238
2014-11-03	66.5	68.13	66.5	67.32	0.61	0.91	99080.0	6697914.75	155
2014-11-02	66.0	67.13	65.5	66.71	2.47	3.84	138202.0	9182384.5	172
2014-10-30	66.0	66.0	63.25	64.24	-1.01	-1.55	118712.0	7588042.75	165
2014-10-29	64.88	65.38	63.88	65.25	0.7	1.08	94574.0	6093561.0	154
2014-10-28	65.75	66.38	64.38	64.55	-2.58	-3.84	182026.0	11869295.5	312
2014-10-27	68.0	68.75	66.0	67.13	-0.59	-0.87	330214.0	22419285.0	371
2014-10-26	64.0	68.13	63.5	67.72	4.34	6.85	499724.0	33507512.75	468
2014-10-23	62.25	64.0	62.25	63.38	-0.06	-0.09	186360.0	11779216.5	280
2014-10-22	62.13	65.0	61.38	63.44	1.83	2.97	727054.0	45668907.75	634
2014-10-21	60.5	62.13	60.5	61.61	1.03	1.7	401334.0	24583975.75	277
2014-10-20	58.13	60.63	58.0	60.58	2.08	3.56	285096.0	16958206.0	307
2014-10-19	59.0	59.88	57.0	58.5	1.0	1.74	477776.0	27884679.0	296
2014-10-16	57.0	58.63	56.0	57.5	-0.27	-0.47	524818.0	30017828.25	261
2014-10-15	56.75	58.5	56.75	57.77	0.02	0.03	547528.0	31538605.25	284
2014-10-14	58.38	58.38	56.25	57.75	-0.95	-1.62	464146.0	26626724.0	302
2014-10-13	58.75	59.5	58.38	58.7	0.15	0.26	1409344.0	82689681.25	539
2014-10-12	61.0	61.75	57.25	58.55	-5.02	-7.9	343320.0	20475732.75	436
2014-10-02	64.38	67.0	62.63	63.57	-0.81	-1.26	1041580.0	66963197.75	1049
2014-10-01	62.63	64.63	62.63	64.38	1.53	2.43	419724.0	26635387.75	325
2014-09-30	60.5	63.13	60.5	62.85	2.25	3.71	365150.0	22667984.25	284
2014-09-29	59.75	60.63	59.5	60.6	0.75	1.25	232102.0	13938359.75	144
2014-09-28	61.63	62.5	59.38	59.85	-1.1	-1.8	657348.0	39526464.75	508
2014-09-25	59.75	62.0	59.75	60.95	1.32	2.21	511288.0	30962347.0	161
2014-09-24	59.75	60.13	59.13	59.63	-0.68	-1.13	219404.0	13077231.0	155
2014-09-22	61.0	61.0	59.5	60.31	0.06	0.1	109462.0	6568189.0	87
2014-09-21	60.25	61.25	60.25	60.25	0.21	0.35	198280.0	12079608.5	118
2014-09-18	60.0	60.13	59.63	60.04	-0.17	-0.28	118016.0	7068233.25	96
2014-09-17	60.5	60.5	60.13	60.21	0.28	0.47	50926.0	3071464.75	82
2014-09-16	59.13	60.63	59.13	59.93	0.33	0.55	113348.0	6772990.25	102
2014-09-15	60.25	61.25	59.5	59.6	-0.53	-0.88	177390.0	10678525.0	163
2014-09-14	61.0	61.5	60.0	60.13	-1.27	-2.07	68658.0	4158639.5	109
2014-09-11	62.75	63.38	61.13	61.4	-1.41	-2.24	152476.0	9504558.0	241
2014-09-10	61.75	62.88	61.5	62.81	1.41	2.3	413782.0	25741326.0	278
2014-09-09	60.75	61.5	60.75	61.4	0.28	0.46	105718.0	6473281.25	102
2014-09-08	60.5	61.5	60.5	61.12	0.5	0.82	281158.0	17153463.75	115
2014-09-07	61.5	61.5	60.5	60.62	-0.73	-1.19	73944.0	4487315.75	109
2014-09-04	60.5	61.5	60.0	61.35	1.35	2.25	235394.0	14300375.5	261
2014-09-03	60.0	60.5	59.63	60.0	0.0	0.0	229342.0	13784897.5	128
2014-09-02	60.38	61.13	59.13	60.0	-0.4	-0.66	199850.0	12026875.0	204
2014-09-01	59.75	61.25	59.0	60.4	0.85	1.43	263474.0	15843605.0	297
2014-08-31	59.75	59.75	59.25	59.55	0.42	0.71	129264.0	7692506.0	127
2014-08-28	58.63	59.88	58.63	59.13	0.22	0.37	266768.0	15822093.5	245
2014-08-27	59.0	59.5	58.25	58.91	0.03	0.05	163186.0	9614485.25	180
2014-08-26	58.0	59.0	57.5	58.88	1.0	1.73	71476.0	4181774.0	133
2014-08-25	59.25	59.25	55.5	57.88	-1.21	-2.05	257948.0	15020329.5	289
2014-08-24	59.38	60.5	58.75	59.09	-0.02	-0.03	437792.0	26215712.75	519
2014-08-21	59.0	59.13	58.63	59.11	0.31	0.53	79906.0	4708258.0	103
2014-08-20	59.0	59.5	58.5	58.8	0.14	0.24	129762.0	7674164.5	193
2014-08-19	58.75	59.0	58.0	58.66	0.11	0.19	174614.0	10222457.25	198
2014-08-18	58.5	58.88	58.38	58.55	-0.06	-0.1	221032.0	12957089.5	182
2014-08-17	58.5	59.38	58.38	58.61	0.04	0.07	124592.0	7323387.25	173
2014-08-14	59.38	59.5	58.13	58.57	-0.95	-1.6	212428.0	12556474.75	279
2014-08-13	59.5	59.88	59.25	59.52	-0.04	-0.07	298606.0	17800399.25	310
2014-08-12	60.0	60.38	59.38	59.56	-0.3	-0.5	337804.0	20211767.75	369
2014-08-11	59.13	60.0	58.75	59.86	0.78	1.32	305008.0	18137418.5	412
2014-08-10	58.5	60.25	58.13	59.08	0.6	1.03	708294.0	42022487.0	805
2014-08-07	59.0	59.25	58.25	58.48	-0.34	-0.58	448004.0	26357195.75	543
2014-08-06	59.13	59.38	58.0	58.82	-1.11	-1.85	1687332.0	99404053.5	1430
2014-08-05	61.63	63.0	58.75	59.93	0.55	0.93	673794.0	41314852.25	1199
2014-08-04	54.13	59.38	54.13	59.38	5.38	9.96	568498.0	32387518.5	470
2014-08-03	53.75	54.5	53.75	54.0	0.18	0.33	119586.0	6472725.5	127
2014-07-24	53.75	54.0	53.63	53.82	-0.22	-0.41	183338.0	9858250.0	139
2014-07-23	54.38	54.63	54.0	54.04	-0.09	-0.17	247174.0	13427859.5	135
2014-07-22	54.5	55.5	54.0	54.13	0.9	1.69	335958.0	18427650.75	269
2014-07-21	53.25	54.0	53.13	53.23	-0.01	-0.02	134296.0	7192187.0	113
2014-07-20	53.63	53.75	53.0	53.24	-0.6	-1.11	112026.0	5977924.75	138
2014-07-17	54.0	54.25	52.5	53.84	-0.68	-1.25	704038.0	37640894.75	678
2014-07-16	54.25	54.88	53.5	54.52	0.33	0.61	252356.0	13739235.25	265
2014-07-15	54.0	54.5	54.0	54.19	-0.24	-0.44	148812.0	8089668.5	180
2014-07-14	54.5	54.88	54.25	54.43	0.1	0.18	159402.0	8705152.25	124
2014-07-13	54.25	55.25	54.25	54.33	0.57	1.06	198250.0	10818908.5	201
2014-07-10	53.75	54.38	53.38	53.76	0.01	0.02	60332.0	3258291.0	82
2014-07-09	53.75	54.0	53.75	53.75	-0.15	-0.28	106168.0	5714128.25	97
2014-07-08	53.5	54.0	53.0	53.9	0.34	0.63	185842.0	9931871.25	140
2014-07-07	53.38	53.63	52.38	53.56	0.23	0.43	247024.0	13071133.25	249
2014-07-06	54.0	54.0	53.0	53.33	-0.56	-1.04	306374.0	16333274.25	371
2014-07-03	52.63	54.88	52.63	53.89	1.61	3.08	1747220.0	94263308.25	1495
2014-07-02	51.75	52.88	51.5	52.28	0.96	1.87	320580.0	16730784.75	276
2014-07-01	51.5	51.75	51.0	51.32	0.05	0.1	102248.0	5261805.5	130
2014-06-30	51.25	51.88	50.75	51.27	0.24	0.47	160624.0	8257377.0	174
2014-06-29	51.5	51.5	50.88	51.03	-0.77	-1.49	89300.0	4556314.0	66
2014-06-26	51.63	52.13	51.63	51.8	-0.06	-0.12	60778.0	3149765.25	88
2014-06-25	52.25	52.38	51.25	51.86	0.35	0.68	195708.0	10135905.5	277
2014-06-24	52.0	52.0	50.13	51.51	-0.83	-1.59	375154.0	19097916.5	381
2014-06-23	51.5	52.88	51.5	52.34	0.8	1.55	267896.0	13950104.5	401
2014-06-22	53.75	53.75	51.5	51.54	-2.23	-4.15	247594.0	13060556.75	315
2014-06-19	55.0	57.0	53.13	53.77	-0.3	-0.55	286404.0	15736229.75	607
2014-06-18	52.75	55.5	51.88	54.07	1.59	3.03	541986.0	29031974.0	725
2014-06-17	52.75	53.88	50.5	52.48	-1.38	-2.56	1487884.0	77259970.25	1429
2014-06-16	56.0	56.75	53.63	53.86	-2.78	-4.91	762446.0	42861820.75	300
2014-06-15	54.5	58.0	54.5	56.64	-1.47	-2.53	489536.0	27367975.75	688
2014-06-12	57.5	61.0	57.38	58.11	0.97	1.7	228350.0	13551781.5	458
2014-06-11	56.5	57.5	56.25	57.14	0.29	0.51	230746.0	13025906.25	129
2014-06-10	54.5	57.5	54.38	56.85	2.59	4.77	290132.0	16284268.0	331
2014-06-09	54.38	54.5	54.0	54.26	-0.24	-0.44	179724.0	9737221.5	111
2014-06-08	53.5	54.5	53.0	54.5	0.5	0.93	120010.0	6491953.25	155
2014-06-05	54.25	54.25	53.25	54.0	-0.01	-0.02	120984.0	6524211.25	117
2014-06-04	53.63	54.13	53.63	54.01	0.13	0.24	118614.0	6382393.75	77
2014-06-03	52.88	54.0	52.75	53.88	0.48	0.9	97230.0	5212849.5	120
2014-06-02	53.0	53.5	52.0	53.4	0.32	0.6	233650.0	12311707.5	157
2014-06-01	52.25	53.25	52.25	53.08	0.95	1.82	251864.0	13295294.5	243
2014-05-29	51.25	53.0	51.25	52.13	1.23	2.42	525392.0	27317089.25	356
2014-05-28	51.13	51.13	50.75	50.9	-0.1	-0.2	322002.0	16383699.75	104
2014-05-27	50.75	51.25	50.75	51.0	0.25	0.49	289716.0	14796630.75	143
2014-05-26	50.63	51.0	50.63	50.75	-0.01	-0.02	402898.0	20457716.5	114
2014-05-25	50.25	51.0	50.0	50.76	-0.51	-0.99	167914.0	8508750.0	156
2014-05-22	50.75	52.0	50.5	51.27	0.52	1.02	257206.0	13106550.25	264
2014-05-21	50.13	50.75	50.13	50.75	0.58	1.16	271648.0	13701880.0	150
2014-05-20	50.5	50.5	50.13	50.17	-0.08	-0.16	471628.0	23693152.25	220
2014-05-19	50.25	50.38	48.5	50.25	0.01	0.02	359706.0	17906264.0	353
2014-05-18	50.75	51.0	50.0	50.24	-0.06	-0.12	302522.0	15282847.75	265
2014-05-15	49.25	51.13	49.25	50.3	1.23	2.51	1530112.0	76864184.0	997
2014-05-14	48.0	49.25	48.0	49.07	0.85	1.76	203200.0	9887663.75	146
2014-05-13	48.13	48.5	47.88	48.22	-0.22	-0.45	572874.0	27599088.75	375
2014-05-12	47.38	49.38	47.25	48.44	1.06	2.24	406746.0	19661542.75	300
2014-05-11	47.38	48.25	47.13	47.38	0.18	0.38	195298.0	9310266.5	162
2014-05-08	47.13	47.5	46.88	47.2	0.15	0.32	130686.0	6165423.0	123
2014-05-07	47.75	47.75	47.0	47.05	-0.45	-0.95	43108.0	2033977.25	58
2014-05-06	48.0	48.0	47.38	47.5	-0.5	-1.04	88798.0	4239010.5	90
2014-05-05	47.88	48.25	47.88	48.0	0.23	0.48	224206.0	10767026.0	166
2014-05-04	47.63	48.0	47.5	47.77	-0.16	-0.33	58158.0	2777102.25	92
2014-05-01	48.25	48.75	47.88	47.93	-0.32	-0.66	234236.0	11307601.75	162
2014-04-30	48.25	48.88	47.38	48.25	0.23	0.48	112906.0	5458429.75	171
2014-04-29	46.5	49.0	46.25	48.02	1.36	2.91	525656.0	25130525.5	520
2014-04-28	46.5	47.0	45.0	46.66	0.09	0.19	660022.0	30367767.5	420
2014-04-27	46.25	46.88	46.0	46.57	0.32	0.69	279930.0	13003636.0	253
2014-04-24	46.63	46.63	46.13	46.25	-0.5	-1.07	157578.0	7295600.25	140
2014-04-23	46.75	47.25	46.75	46.75	-0.13	-0.28	363368.0	17057435.75	196
2014-04-22	47.0	47.5	46.63	46.88	-0.14	-0.3	186848.0	8788169.0	185
2014-04-21	46.88	47.25	46.38	47.02	0.4	0.86	299040.0	14006496.5	302
2014-04-20	46.25	47.13	45.25	46.62	0.67	1.46	1267356.0	58949930.5	981
2014-04-17	47.5	47.75	45.5	45.95	-1.43	-3.02	499328.0	23116398.25	491
2014-04-16	47.13	48.13	46.75	47.38	0.79	1.7	430796.0	20423827.5	390
2014-04-15	46.0	47.0	46.0	46.59	0.43	0.93	244860.0	11363215.0	204
2014-04-14	45.75	46.25	45.5	46.16	0.16	0.35	198066.0	9076117.0	195
2014-04-13	45.5	46.13	45.5	46.0	-0.13	-0.28	194506.0	8944128.0	80
2014-04-10	46.13	46.5	45.5	46.13	-0.12	-0.26	132896.0	6124461.75	102
2014-04-09	46.13	46.63	45.13	46.25	-0.25	-0.54	320386.0	14781147.75	260
2014-04-08	46.63	47.25	46.25	46.5	-0.25	-0.53	290296.0	13509286.0	274
2014-04-07	45.75	47.0	45.25	46.75	0.87	1.9	535232.0	24772355.75	455
2014-04-06	46.13	46.25	45.0	45.88	-0.37	-0.8	213174.0	9762212.5	250
2014-04-03	46.13	47.25	45.5	46.25	-0.13	-0.28	913590.0	42531932.25	779
2014-04-02	46.13	46.38	45.38	46.38	0.38	0.83	950932.0	43600126.75	743
2014-04-01	45.25	46.13	45.0	46.0	1.0	2.22	477638.0	21793269.25	367
2014-03-31	44.25	45.63	44.0	45.0	0.62	1.4	1103496.0	49670370.0	836
2014-03-30	44.0	45.38	43.25	44.38	0.5	1.14	612892.0	27075560.25	435
2014-03-27	43.63	44.38	43.63	43.88	0.25	0.57	479332.0	21082376.25	282
2014-03-26	42.38	44.0	42.38	43.63	1.38	3.27	574316.0	24888002.25	448
2014-03-25	42.0	42.5	41.88	42.25	0.37	0.88	208850.0	8804867.5	141
2014-03-24	42.0	42.0	41.63	41.88	0.13	0.31	79616.0	3328961.0	97
2014-03-23	42.13	42.5	41.5	41.75	0.0	0.0	216740.0	9124965.75	171
2014-03-20	42.0	42.13	41.38	41.75	-0.25	-0.6	159458.0	6646627.75	145
2014-03-19	42.0	42.5	41.88	42.0	-0.5	-1.18	119484.0	5024390.0	101
2014-03-18	42.13	42.5	41.63	42.5	0.5	1.19	212510.0	8923489.25	151
2014-03-17	42.38	42.38	41.75	42.0	-0.38	-0.9	144938.0	6082866.5	189
2014-03-16	42.5	42.63	42.25	42.38	-0.37	-0.87	150966.0	6396410.5	147
2014-03-13	43.13	43.13	42.75	42.75	-0.5	-1.16	157914.0	6771819.0	103
2014-03-12	43.13	43.5	42.75	43.25	0.12	0.28	130326.0	5606106.0	126
2014-03-11	42.88	43.5	42.88	43.13	0.25	0.58	262912.0	11365576.0	198
2014-03-10	42.88	43.88	42.75	42.88	0.0	0.0	807352.0	34958640.5	442
2014-03-09	42.13	43.0	42.0	42.88	0.88	2.1	478712.0	20412576.25	301
2014-03-06	42.0	42.38	41.88	42.0	0.12	0.29	290212.0	12207300.25	185
2014-03-05	42.13	42.25	41.38	41.88	-0.25	-0.59	647390.0	27012960.25	301
2014-03-04	41.13	42.13	41.13	42.13	1.0	2.43	718840.0	30078419.75	412
2014-03-03	40.88	41.25	40.75	41.13	0.25	0.61	700004.0	28726660.75	444
2014-03-02	40.13	40.88	39.88	40.88	1.13	2.84	1494394.0	60273307.5	815
2014-02-27	42.25	42.25	39.75	39.75	-2.38	-5.65	2109374.0	85700312.25	1311
2014-02-26	42.25	42.38	42.0	42.13	0.13	0.31	615756.0	26013687.25	299
2014-02-25	43.5	43.5	42.0	42.0	-1.25	-2.89	866516.0	36775455.25	544
2014-02-24	44.25	44.25	43.25	43.25	-0.75	-1.7	536678.0	23375341.5	212
2014-02-23	43.88	44.25	43.88	44.0	0.12	0.27	157840.0	6946207.5	92
2014-02-20	43.88	44.0	43.88	43.88	0.0	0.0	50858.0	2233924.5	55
2014-02-19	44.0	44.0	43.75	43.88	-0.12	-0.27	61684.0	2703425.5	58
2014-02-18	44.13	44.25	44.0	44.0	-0.13	-0.29	85058.0	3748053.0	66
2014-02-17	43.75	44.13	43.63	44.13	0.5	1.15	225642.0	9898195.0	125
2014-02-16	43.75	44.0	43.25	43.63	0.13	0.3	121270.0	5290191.25	129
2014-02-13	43.38	43.63	43.25	43.5	0.0	0.0	92724.0	4027032.0	97
2014-02-12	43.88	44.25	43.38	43.5	-0.5	-1.14	315322.0	13825879.75	174
2014-02-11	43.75	44.25	43.5	44.0	0.0	0.0	200756.0	8798042.0	115
2014-02-10	43.75	44.38	43.5	44.0	0.37	0.85	413972.0	18221034.25	242
2014-02-09	43.0	43.63	43.0	43.63	0.88	2.06	1009620.0	43504791.5	306
2014-02-06	42.63	42.88	42.63	42.75	0.0	0.0	159156.0	6801418.5	117
2014-02-05	43.13	43.13	42.5	42.75	0.25	0.59	246396.0	10565941.5	144
2014-02-04	43.0	43.25	42.5	42.5	-0.5	-1.16	246726.0	10580334.0	138
2014-02-03	43.13	43.63	43.0	43.0	-0.25	-0.58	290940.0	12616731.75	147
2014-02-02	43.38	43.88	43.0	43.25	-0.25	-0.57	637468.0	27677221.75	288
2014-01-30	43.38	44.0	43.13	43.5	0.12	0.28	471554.0	20431632.5	295
2014-01-29	43.63	43.63	43.38	43.38	-0.12	-0.28	188252.0	8198017.75	88
2014-01-28	44.13	44.13	43.25	43.5	-0.25	-0.57	223484.0	9716953.75	130
2014-01-27	44.75	44.75	43.75	43.75	-0.88	-1.97	161638.0	7146682.0	113
2014-01-26	44.13	44.75	43.75	44.63	0.0	0.0	145050.0	6420778.25	127
2014-01-23	44.13	44.75	44.13	44.63	0.63	1.43	178444.0	7941480.0	141
2014-01-22	43.38	44.88	43.38	44.0	0.5	1.15	523492.0	23029783.5	324
2014-01-21	44.0	44.0	43.25	43.5	-0.25	-0.57	500676.0	21758120.5	312
2014-01-20	44.0	44.0	43.38	43.75	-0.25	-0.57	537516.0	23443542.0	261
2014-01-19	43.38	44.38	43.25	44.0	0.75	1.73	777066.0	33996893.75	745
2014-01-16	44.0	44.0	42.75	43.25	-0.75	-1.7	427260.0	18572537.25	359
2014-01-15	43.0	45.38	42.88	44.0	1.25	2.92	693512.0	30705820.75	581
2014-01-14	42.75	43.13	42.5	42.75	0.12	0.28	432716.0	18539746.25	300
2014-01-13	44.0	44.0	42.5	42.63	-1.25	-2.85	498472.0	21591540.25	271
2014-01-12	45.0	45.0	43.88	43.88	-1.12	-2.49	218944.0	9695824.5	178
2014-01-09	45.25	45.25	44.5	45.0	-0.38	-0.84	271638.0	12183716.5	121
2014-01-08	45.5	45.5	45.13	45.38	-0.25	-0.55	79112.0	3584160.5	96
2014-01-07	45.38	45.63	45.25	45.63	0.25	0.55	47296.0	2148857.0	61
2014-01-06	45.75	46.0	45.38	45.38	-0.25	-0.55	97362.0	4442957.75	82
2014-01-05	45.13	45.63	45.13	45.63	0.13	0.29	46032.0	2094381.5	64
2014-01-02	45.38	45.75	45.25	45.5	-0.25	-0.55	30754.0	1399289.5	40
2014-01-01	45.63	45.75	45.5	45.75	-0.25	-0.54	54680.0	2491423.75	59
2013-12-31	45.63	46.0	45.0	46.0	0.37	0.81	133760.0	6081630.0	129
2013-12-30	45.63	45.88	45.25	45.63	-0.12	-0.26	77072.0	3507454.5	96
2013-12-29	47.0	47.0	45.63	45.75	-1.25	-2.66	300720.0	13836012.5	187
2013-12-26	47.0	47.0	46.25	47.0	0.25	0.53	18220.0	852019.0	40
2013-12-25	45.88	47.0	45.88	46.75	1.0	2.19	128256.0	5978678.0	165
2013-12-24	45.5	45.75	45.25	45.75	0.5	1.1	282294.0	12857816.0	65
2013-12-23	45.5	45.5	45.25	45.25	-0.38	-0.83	67426.0	3053999.5	59
2013-12-22	45.38	45.75	45.38	45.63	0.25	0.55	109168.0	4983042.25	68
2013-12-19	45.25	46.38	45.25	45.38	0.13	0.29	204610.0	9355979.5	111
2013-12-18	45.25	45.75	45.25	45.25	0.0	0.0	87450.0	3977878.0	72
2013-12-17	45.13	45.38	45.0	45.25	-0.13	-0.29	49674.0	2246128.25	77
2013-12-16	45.5	45.5	45.13	45.38	0.25	0.55	38108.0	1728673.5	55
2013-12-15	45.5	45.5	45.0	45.13	-0.12	-0.27	18836.0	851659.75	31
2013-12-12	45.38	45.38	45.25	45.25	-0.13	-0.29	44852.0	2029624.25	46
2013-12-11	45.0	45.5	45.0	45.38	0.25	0.55	42338.0	1919244.25	48
2013-12-10	44.88	45.13	44.63	45.13	0.13	0.29	197916.0	8895945.0	118
2013-12-09	45.5	45.63	44.88	45.0	-0.75	-1.64	210248.0	9480034.0	202
2013-12-08	44.5	45.75	44.38	45.75	1.5	3.39	197776.0	8909106.0	168
2013-12-05	44.63	44.63	44.25	44.25	-0.38	-0.85	52756.0	2344642.75	80
2013-12-04	44.88	45.0	44.38	44.63	-0.25	-0.56	18822.0	841878.75	58
2013-12-03	45.88	46.0	44.0	44.88	-1.12	-2.43	139308.0	6277441.5	212
2013-12-02	45.25	46.0	45.25	46.0	0.75	1.66	108588.0	4962435.25	156
2013-12-01	45.13	46.38	44.0	45.25	-0.25	-0.55	244948.0	11115524.75	247
2013-11-28	44.38	45.88	44.25	45.5	1.37	3.1	197292.0	8887604.25	238
2013-11-27	42.25	44.25	42.25	44.13	1.88	4.45	270160.0	11791432.5	343
2013-11-26	42.88	42.88	42.25	42.25	-0.75	-1.74	31898.0	1362263.75	53
2013-11-25	43.25	43.38	42.88	43.0	-0.25	-0.58	31946.0	1377102.5	59
2013-11-24	43.5	43.5	43.0	43.25	0.12	0.28	74054.0	3199386.25	99
2013-11-21	43.25	43.25	42.75	43.13	0.0	0.0	105916.0	4555318.5	109
2013-11-20	44.38	44.38	43.13	43.13	-0.87	-1.98	84156.0	3671433.75	134
2013-11-19	43.0	44.38	43.0	44.0	1.0	2.33	169094.0	7445123.0	183
2013-11-18	43.38	43.5	42.75	43.0	-0.38	-0.88	131290.0	5670442.75	99
2013-11-17	44.13	44.13	43.0	43.38	-0.87	-1.97	315932.0	13761072.0	222
2013-11-14	44.13	44.63	44.0	44.25	-0.25	-0.56	92490.0	4088707.75	61
2013-11-13	43.63	44.63	43.63	44.5	0.87	1.99	98894.0	4363803.5	123
2013-11-12	44.5	44.5	43.63	43.63	-0.75	-1.69	74088.0	3251550.75	86
2013-11-11	43.75	44.63	43.75	44.38	-0.37	-0.83	285484.0	12644549.25	126
2013-11-10	45.25	45.25	44.75	44.75	0.0	0.0	267260.0	12057371.5	48
2013-11-07	45.0	45.25	44.5	44.75	-0.5	-1.1	234284.0	10544318.25	111
2013-11-06	45.0	45.25	45.0	45.25	0.12	0.27	313720.0	14168423.25	126
2013-11-05	44.5	46.25	44.5	45.13	1.0	2.27	595176.0	27097678.5	429
2013-11-04	43.75	44.25	43.75	44.13	0.5	1.15	79438.0	3493601.0	74
2013-11-03	43.5	44.0	43.5	43.63	0.5	1.16	50524.0	2205149.25	79
2013-10-31	42.5	43.38	42.38	43.13	0.63	1.48	126166.0	5436655.75	93
2013-10-30	42.25	42.5	41.5	42.5	1.0	2.41	117402.0	4935353.25	98
2013-10-29	41.88	41.88	40.75	41.5	-0.5	-1.19	157958.0	6557489.0	80
2013-10-28	42.13	42.13	42.0	42.0	-0.63	-1.48	61300.0	2579750.0	79
2013-10-27	43.0	43.13	42.5	42.63	-0.37	-0.86	91826.0	3934946.25	91
2013-10-24	42.75	43.5	42.5	43.0	0.5	1.18	88108.0	3789090.25	107
2013-10-23	42.25	42.75	42.25	42.5	0.25	0.59	45472.0	1933847.75	66
2013-10-22	42.25	42.38	42.13	42.25	0.25	0.6	16284.0	688457.0	41
2013-10-21	42.5	42.75	42.0	42.0	-0.38	-0.9	28062.0	1190644.0	59
2013-10-20	42.0	42.75	41.5	42.38	1.5	3.67	81776.0	3451336.0	116
2013-10-10	41.38	43.0	40.88	40.88	-0.5	-1.21	223512.0	9345507.5	297
2013-10-09	41.5	44.0	41.0	41.38	-0.75	-1.78	853776.0	35875718.0	533
2013-10-08	42.13	42.25	42.13	42.13	-0.12	-0.28	89358.0	3763695.25	58
2013-10-07	40.75	42.75	40.75	42.25	0.75	1.81	198544.0	8258209.5	193
2013-10-06	42.0	42.0	39.75	41.5	-0.5	-1.19	264114.0	10757582.25	280
2013-10-03	42.25	42.63	41.5	42.0	-0.25	-0.59	156486.0	6570874.75	275
2013-10-02	43.13	44.63	42.25	42.25	-0.88	-2.04	982872.0	43083387.0	665
2013-10-01	41.0	43.13	41.0	43.13	2.13	5.2	420660.0	17772424.0	416
2013-09-30	40.63	41.0	40.63	41.0	0.25	0.61	54912.0	2239611.75	76
2013-09-29	41.0	41.25	40.63	40.75	0.12	0.3	112964.0	4618334.25	150
2013-09-26	40.13	41.63	40.13	40.63	0.63	1.58	439900.0	17870354.5	331
2013-09-25	40.13	40.25	39.5	40.0	0.0	0.0	268176.0	10694912.75	289
2013-09-24	39.38	40.13	39.38	40.0	0.5	1.27	242970.0	9702535.25	187
2013-09-19	39.5	39.75	39.0	39.5	0.25	0.64	205648.0	8119301.25	179
2013-09-18	39.25	39.75	39.13	39.25	-0.25	-0.63	107092.0	4221989.0	90
2013-09-17	40.25	40.25	39.5	39.5	-0.38	-0.95	127402.0	5048296.25	141
2013-09-16	40.13	40.25	39.88	39.88	-0.25	-0.62	60538.0	2426864.25	55
2013-09-15	40.0	40.75	40.0	40.13	0.63	1.59	191394.0	7723585.5	156
2013-09-12	39.38	39.75	39.38	39.5	0.0	0.0	95086.0	3761279.25	109
2013-09-11	39.63	40.25	39.5	39.5	0.37	0.95	144702.0	5764853.25	179
2013-09-10	39.0	39.13	38.13	39.13	1.63	4.35	350308.0	13661243.5	244
2013-09-09	36.75	37.5	35.75	37.5	0.62	1.68	240810.0	8881420.0	170
2013-09-08	38.0	38.38	36.88	36.88	-0.62	-1.65	316668.0	11942747.75	201
2013-09-05	38.25	38.75	36.25	37.5	-0.63	-1.65	374306.0	13830375.75	325
2013-09-04	39.25	39.75	38.13	38.13	-2.12	-5.27	375548.0	14643358.25	295
2013-09-03	40.5	41.63	39.5	40.25	-0.63	-1.54	493736.0	20249455.25	274
2013-09-02	40.63	41.13	40.0	40.88	0.25	0.62	472486.0	19189964.75	221
2013-09-01	39.25	40.75	39.25	40.63	1.63	4.18	521462.0	20943040.25	294
2013-08-29	38.38	39.13	37.5	39.0	1.25	3.31	346190.0	13197586.0	225
2013-08-28	36.13	38.25	36.13	37.75	0.87	2.36	356254.0	13396667.0	210
2013-08-27	38.13	38.5	36.5	36.88	-1.75	-4.53	511702.0	19299277.25	272
2013-08-26	38.75	39.0	38.25	38.63	-0.5	-1.28	470162.0	18131709.5	275
2013-08-25	40.5	40.5	39.13	39.13	-1.37	-3.38	332928.0	13199271.75	276
2013-08-22	41.0	41.25	40.5	40.5	-0.88	-2.13	111932.0	4571648.75	135
2013-08-21	41.25	41.38	41.0	41.38	0.5	1.22	106428.0	4380768.25	110
2013-08-20	41.13	41.5	40.75	40.88	-0.75	-1.8	192716.0	7922090.75	229
2013-08-19	42.0	42.25	41.38	41.63	-0.87	-2.05	361912.0	15200002.0	240
2013-08-18	40.75	42.5	40.63	42.5	1.25	3.03	320660.0	13474418.0	255
2013-08-15	40.5	42.5	40.38	41.25	0.62	1.53	371064.0	15325864.5	393
2013-08-14	41.13	41.13	40.0	40.63	-0.5	-1.22	560862.0	22654220.75	303
2013-08-13	39.5	41.13	39.5	41.13	1.75	4.44	398228.0	16062572.5	236
2013-08-05	40.0	40.13	39.38	39.38	-0.5	-1.25	214610.0	8507413.75	143
2013-08-04	40.63	40.63	39.75	39.88	-0.62	-1.53	230854.0	9263096.0	173
2013-08-01	41.5	41.75	40.25	40.5	-0.5	-1.22	132272.0	5403573.25	148
2013-07-31	40.25	41.0	40.25	41.0	1.12	2.81	304754.0	12399117.5	309
2013-07-30	40.0	40.0	39.0	39.88	0.75	1.92	154250.0	6072609.0	168
2013-07-29	39.38	40.5	38.88	39.13	-0.12	-0.31	331414.0	13128208.5	321
2013-07-28	39.75	40.0	39.0	39.25	0.25	0.64	401996.0	15845679.0	297
2013-07-25	38.88	40.0	38.5	39.0	0.62	1.62	343902.0	13433109.0	241
2013-07-24	38.0	39.0	37.88	38.38	0.25	0.66	185878.0	7183755.25	148
2013-07-23	40.0	40.25	38.0	38.13	-1.0	-2.56	320014.0	12561374.25	405
2013-07-22	37.5	40.63	37.5	39.13	1.75	4.68	1156708.0	45219352.0	851
2013-07-21	36.38	37.38	35.75	37.38	1.38	3.83	511870.0	18869960.75	273
2013-07-18	36.25	36.25	35.75	36.0	0.25	0.7	266394.0	9578983.0	136
2013-07-17	36.13	36.13	35.75	35.75	-0.5	-1.38	101538.0	3642642.75	81
2013-07-16	36.25	36.5	36.0	36.25	0.0	0.0	128346.0	4653323.75	79
2013-07-15	36.5	36.5	36.25	36.25	0.0	0.0	25210.0	917031.5	39
2013-07-14	36.5	36.5	36.13	36.25	0.12	0.33	21118.0	766085.0	40
2013-07-11	36.5	36.5	35.88	36.13	-0.37	-1.01	50360.0	1817196.75	76
2013-07-10	36.88	37.25	36.5	36.5	0.0	0.0	33194.0	1220239.5	67
2013-07-09	36.63	36.88	36.38	36.5	0.12	0.33	73358.0	2676644.75	91
2013-07-08	36.75	36.75	36.38	36.38	-0.62	-1.68	130262.0	4757567.75	131
2013-07-07	37.0	37.38	36.5	37.0	-0.13	-0.35	175216.0	6478158.0	148
2013-07-04	36.25	37.13	35.75	37.13	1.13	3.14	323196.0	11729677.5	232
2013-07-03	36.25	36.75	36.0	36.0	-0.88	-2.39	375742.0	13650985.75	215
2013-07-02	35.25	37.13	35.25	36.88	1.63	4.62	442190.0	15990755.25	339
2013-07-01	34.38	35.38	34.38	35.25	0.87	2.53	126182.0	4392351.0	147
2013-06-30	34.0	34.38	34.0	34.38	0.13	0.38	95130.0	3253314.0	78
2013-06-26	34.5	34.5	34.25	34.25	-0.13	-0.38	83498.0	2862294.5	83
2013-06-25	34.25	34.5	34.0	34.38	0.38	1.12	264228.0	9071750.5	158
2013-06-24	34.75	35.0	33.75	34.0	-0.75	-2.16	548188.0	18829515.5	241
2013-06-23	34.5	34.75	34.5	34.75	0.0	0.0	63332.0	2197386.0	59
2013-06-22	34.5	35.0	34.5	34.75	0.0	0.0	108120.0	3756317.0	113
2013-06-19	34.88	35.25	34.63	34.75	0.12	0.35	269804.0	9414036.25	239
2013-06-18	34.5	34.75	34.38	34.63	0.63	1.85	280886.0	9703193.0	216
2013-06-17	34.38	35.25	34.0	34.0	0.0	0.0	322576.0	11146246.25	293
2013-06-16	34.0	34.88	33.5	34.0	-0.5	-1.45	434770.0	14786656.5	361
2013-06-15	35.0	36.38	34.0	34.5	-1.0	-2.82	646654.0	22570309.5	532
2013-06-12	34.25	36.25	34.0	35.5	1.12	3.26	589282.0	20628338.75	448
2013-06-11	34.88	34.88	34.0	34.38	-0.5	-1.43	324756.0	11163283.75	277
2013-06-10	35.38	35.63	34.88	34.88	-0.5	-1.41	242812.0	8573077.0	183
2013-06-09	35.88	35.88	35.25	35.38	-0.62	-1.72	287002.0	10179726.0	275
2013-06-08	35.63	36.75	35.63	36.0	0.5	1.41	285836.0	10377287.0	266
2013-06-05	35.25	36.0	35.25	35.5	0.0	0.0	400840.0	14249655.5	141
2013-06-04	35.88	36.38	35.38	35.5	-0.63	-1.74	388118.0	13920964.75	167
2013-06-03	35.88	36.38	35.5	36.13	0.13	0.36	301184.0	10845905.0	191
2013-06-02	35.88	36.13	35.63	36.0	0.0	0.0	181258.0	6501250.75	141
2013-06-01	34.75	36.13	34.75	36.0	0.75	2.13	288340.0	10198750.25	182
2013-05-29	35.63	35.75	35.0	35.25	-0.38	-1.07	214862.0	7611822.25	218
2013-05-28	35.63	36.25	35.5	35.63	0.0	0.0	356160.0	12771301.25	407
2013-05-27	36.13	37.13	35.5	35.63	-0.62	-1.71	559706.0	20360152.75	626
2013-05-26	35.63	37.0	35.63	36.25	0.37	1.03	873278.0	31524195.5	748
2013-05-25	33.5	36.0	33.5	35.88	2.25	6.69	961916.0	33634418.5	970
2013-05-22	33.0	34.38	33.0	33.63	0.5	1.51	437354.0	14724328.25	424
2013-05-21	33.0	33.38	32.88	33.13	0.13	0.39	195988.0	6485185.0	196
2013-05-20	33.38	33.75	32.88	33.0	-0.25	-0.75	367696.0	12233055.75	288
2013-05-19	33.63	34.5	33.25	33.25	-0.38	-1.13	915556.0	30936057.25	559
2013-05-18	34.0	34.5	33.38	33.63	-0.25	-0.74	496754.0	16755043.5	363
2013-05-15	34.25	34.25	32.63	33.88	0.13	0.39	539996.0	17850823.5	444
2013-05-14	34.25	34.75	33.25	33.75	-0.63	-1.83	669212.0	22718789.25	593
2013-05-13	35.25	35.5	34.13	34.38	-0.12	-0.35	929002.0	32210271.75	1013
2013-05-12	35.88	36.75	34.0	34.5	-0.88	-2.49	2862718.0	101409586.75	2922
2013-05-11	32.38	35.38	32.38	35.38	3.13	9.71	581860.0	19953797.0	538
2013-05-08	32.13	32.63	32.13	32.25	0.12	0.37	183076.0	5937803.5	162
2013-05-07	31.75	32.5	31.5	32.13	0.5	1.58	714636.0	22827363.25	386
2013-05-06	32.0	32.13	31.38	31.63	-0.62	-1.92	511900.0	16183206.25	357
2013-05-05	33.63	33.63	32.0	32.25	-1.13	-3.39	655454.0	21203201.75	503
2013-05-04	33.75	34.0	33.38	33.38	-0.62	-1.82	151812.0	5107648.25	196
2013-05-01	33.25	34.5	33.25	34.0	0.87	2.63	1401984.0	45191516.0	372
2013-04-30	31.75	33.25	31.75	33.13	1.13	3.53	401458.0	13041897.75	276
2013-04-29	31.38	32.0	31.25	32.0	0.62	1.98	343108.0	10780891.0	152
2013-04-28	31.38	31.5	31.25	31.38	0.0	0.0	207330.0	6507484.25	121
2013-04-27	31.5	31.63	31.38	31.38	-0.12	-0.38	279300.0	8790425.75	136
2013-04-24	31.5	31.63	31.13	31.5	0.12	0.38	459888.0	14452286.0	246
2013-04-23	31.75	31.88	31.25	31.38	-0.12	-0.38	1109018.0	34997317.75	623
2013-04-22	31.88	32.13	31.5	31.5	-0.38	-1.19	287984.0	9182974.0	167
2013-04-21	32.75	32.75	31.75	31.88	-0.87	-2.66	350720.0	11287918.0	188
2013-04-20	33.0	33.0	32.5	32.75	-0.25	-0.76	40356.0	1326985.5	69
2013-04-17	33.0	33.5	32.75	33.0	-0.5	-1.49	218202.0	7215026.0	137
2013-04-16	33.63	35.13	33.0	33.5	-1.13	-3.26	277568.0	9461770.25	175
2013-04-15	33.88	34.63	33.5	34.63	0.5	1.46	266940.0	9137976.0	112
2013-04-14	33.5	34.5	33.5	34.13	-0.25	-0.73	65454.0	2236392.0	75
2013-04-13	34.5	34.5	33.5	34.38	0.38	1.12	104808.0	3551120.25	117
2013-04-10	33.5	35.75	33.5	34.0	0.37	1.1	628966.0	21610990.75	463
2013-04-09	32.25	34.25	32.25	33.63	1.13	3.48	349224.0	11740514.75	238
2013-04-08	32.0	32.75	32.0	32.5	0.25	0.78	249140.0	8067335.5	129
2013-04-07	31.88	32.38	31.75	32.25	0.5	1.57	324664.0	10384788.75	129
2013-04-06	31.5	31.88	31.25	31.75	-0.13	-0.41	155642.0	4941204.75	76
2013-04-03	31.0	31.88	31.0	31.88	-0.12	-0.38	37092.0	1168928.5	71
2013-04-02	32.25	32.25	31.88	32.0	0.0	0.0	46042.0	1473280.5	70
2013-04-01	31.75	32.0	31.63	32.0	0.0	0.0	115348.0	3678793.25	79
2013-03-31	32.0	32.0	31.5	32.0	-0.25	-0.78	115396.0	3657167.0	101
2013-03-30	32.38	32.38	32.13	32.25	0.37	1.16	234444.0	7556020.25	115
2013-03-27	31.75	31.88	31.38	31.88	0.0	0.0	195664.0	6173613.25	79
2013-03-26	31.63	31.88	31.63	31.88	0.0	0.0	160162.0	5088491.75	112
2013-03-25	32.0	32.0	31.63	31.88	-0.12	-0.38	112728.0	3576363.0	84
2013-03-24	32.0	32.0	32.0	32.0	-0.38	-1.17	112914.0	3613091.0	109
2013-03-23	32.25	32.38	31.75	32.38	0.38	1.19	160338.0	5115044.5	78
2013-03-20	32.0	32.13	32.0	32.0	0.0	0.0	31970.0	1025606.75	38
2013-03-19	32.0	32.38	31.75	32.0	0.0	0.0	1373174.0	42985441.0	144
2013-03-18	31.75	32.25	31.5	32.0	-0.25	-0.78	258736.0	8241989.25	150
2013-03-17	31.75	32.38	31.63	32.25	0.62	1.96	177782.0	5685969.75	113
2013-03-16	31.0	32.25	31.0	31.63	0.75	2.43	307282.0	9779584.75	242
2013-03-13	31.13	31.75	30.88	30.88	-0.62	-1.97	163670.0	5111939.5	191
2013-03-12	32.0	32.0	31.25	31.5	-0.5	-1.56	356344.0	11316915.25	238
2013-03-11	31.38	32.5	31.13	32.0	1.0	3.23	535766.0	17112930.75	332
2013-03-10	30.5	31.0	30.38	31.0	0.5	1.64	172402.0	5270842.5	131
2013-03-09	30.63	31.13	30.25	30.5	0.25	0.83	235378.0	7243035.75	188
2013-03-06	29.5	31.0	29.13	30.25	0.87	2.96	249454.0	7447897.0	169
2013-03-05	28.63	29.38	28.5	29.38	0.5	1.73	77236.0	2233523.5	70
2013-03-04	29.0	29.0	28.5	28.88	-0.12	-0.41	264926.0	7614230.0	108
2013-03-03	29.63	29.88	28.75	29.0	-0.63	-2.13	295714.0	8676186.25	163
2013-03-02	29.38	29.63	29.38	29.63	0.25	0.85	312842.0	9235368.5	142
2013-02-27	29.38	29.5	29.25	29.38	0.13	0.44	98620.0	2898236.5	76
2013-02-26	29.0	29.5	29.0	29.25	0.12	0.41	184016.0	5402579.75	125
2013-02-25	29.0	29.5	28.88	29.13	-0.12	-0.41	156964.0	4599446.0	147
2013-02-24	29.5	29.75	29.13	29.25	-0.5	-1.68	1412872.0	41757848.5	202
2013-02-23	29.5	30.0	29.25	29.75	0.12	0.4	73988.0	2201154.75	100
2013-02-20	29.5	30.25	29.38	29.63	0.13	0.44	249928.0	7388607.5	246
2013-02-19	29.0	31.0	29.0	29.5	0.5	1.72	1315922.0	39591744.0	800
2013-02-18	27.5	29.0	27.38	29.0	1.5	5.45	659344.0	18834779.5	384
2013-02-17	27.5	27.5	27.25	27.5	0.0	0.0	97734.0	2681431.25	80
2013-02-16	27.63	27.88	27.5	27.5	-0.13	-0.47	92174.0	2554968.0	79
2013-02-13	27.75	27.75	27.5	27.63	-0.12	-0.43	166492.0	4595138.5	77
2013-02-12	27.5	27.88	27.5	27.75	0.25	0.91	367064.0	10187030.5	184
2013-02-11	27.25	27.75	27.25	27.5	0.12	0.44	313174.0	8646948.0	184
2013-02-10	27.25	27.75	27.13	27.38	0.0	0.0	426760.0	11747255.25	203
2013-02-09	26.75	27.75	26.75	27.38	0.63	2.36	673820.0	18473682.0	403
2013-02-06	26.38	26.75	26.13	26.75	0.62	2.37	415230.0	10997900.0	274
2013-02-05	26.0	26.25	25.75	26.13	0.0	0.0	185892.0	4841446.0	152
2013-02-04	26.0	26.13	25.75	26.13	0.25	0.97	188060.0	4883753.75	157
2013-02-03	25.38	26.13	25.13	25.88	0.5	1.97	438264.0	11192865.25	339
2013-02-02	25.75	25.75	25.13	25.38	-0.12	-0.47	382584.0	9760363.25	184
2013-01-30	25.38	25.5	25.25	25.5	0.12	0.47	274376.0	6970139.75	160
2013-01-29	25.5	25.63	25.25	25.38	-0.12	-0.47	298660.0	7595298.5	199
2013-01-28	25.63	25.88	25.5	25.5	-0.13	-0.51	95576.0	2445319.5	85
2013-01-27	25.75	25.88	25.38	25.63	0.13	0.51	444798.0	11393956.75	233
2013-01-26	26.13	26.13	25.5	25.5	-0.5	-1.92	283028.0	7285119.5	231
2013-01-23	26.38	26.5	26.0	26.0	-0.38	-1.44	169524.0	4459891.75	156
2013-01-22	26.5	26.75	26.13	26.38	0.0	0.0	197724.0	5216119.75	141
2013-01-21	26.25	26.38	26.13	26.38	0.0	0.0	121594.0	3195238.75	101
2013-01-20	26.38	26.63	26.38	26.38	0.0	0.0	234440.0	6211918.5	159
2013-01-19	26.75	26.88	26.13	26.38	-0.25	-0.94	156228.0	4137019.25	153
2013-01-16	26.5	27.0	26.38	26.63	0.13	0.49	187494.0	4997320.5	208
2013-01-15	27.13	27.25	26.5	26.5	-0.63	-2.32	255270.0	6846540.0	215
2013-01-14	27.63	27.75	27.0	27.13	-0.37	-1.35	968002.0	26478465.25	625
2013-01-13	28.0	28.25	27.25	27.5	-0.75	-2.65	1174782.0	32581307.0	831
2013-01-12	27.0	28.25	26.88	28.25	1.37	5.1	1737518.0	48332201.25	1189
2013-01-09	27.0	27.38	26.88	26.88	0.13	0.49	1314664.0	35620576.25	770
2013-01-08	26.88	27.75	26.38	26.75	-0.13	-0.48	2693452.0	73261184.25	1499
2013-01-07	26.63	27.0	26.63	26.88	0.25	0.94	186472.0	5006021.5	127
2013-01-06	26.88	26.88	26.38	26.63	-0.37	-1.37	653884.0	17337015.75	236
2013-01-05	27.38	27.5	26.75	27.0	-0.38	-1.39	363850.0	9866448.75	192
2013-01-02	27.0	27.38	27.0	27.38	0.38	1.41	145978.0	3966184.75	91
2013-01-01	27.0	27.13	26.63	27.0	0.12	0.45	127378.0	3423068.0	87
2012-12-31	26.63	27.38	26.5	26.88	0.25	0.94	83134.0	2228248.5	98
2012-12-30	26.63	27.13	26.5	26.63	-0.12	-0.45	167792.0	4495209.5	104
2012-12-29	26.38	26.88	26.25	26.75	0.12	0.45	208012.0	5551810.25	135
2012-12-26	27.13	27.13	26.5	26.63	-0.5	-1.84	202552.0	5406944.0	235
2012-12-25	27.0	28.5	27.0	27.13	0.13	0.48	734454.0	20344972.5	622
2012-12-24	26.25	27.0	26.0	27.0	0.87	3.33	293086.0	7714345.25	157
2012-12-23	26.38	26.88	26.13	26.13	-0.25	-0.95	248084.0	6578178.75	155
2012-12-22	26.75	26.75	26.0	26.38	-0.25	-0.94	294410.0	7733860.5	185
2012-12-19	26.63	27.13	26.38	26.63	0.13	0.49	712646.0	19064967.25	388
2012-12-18	26.0	27.25	25.88	26.5	0.62	2.4	903398.0	23997315.5	548
2012-12-17	26.5	26.88	25.75	25.88	-0.62	-2.34	753646.0	19878463.75	372
2012-12-16	26.0	26.5	25.75	26.5	0.62	2.4	142464.0	3721385.75	152
2012-12-15	25.88	26.0	25.75	25.88	0.38	1.49	22306.0	576925.5	46
2012-12-12	26.0	26.13	25.5	25.5	-0.38	-1.47	61790.0	1596348.0	47
2012-12-11	25.5	26.0	25.5	25.88	0.13	0.5	32508.0	835632.5	33
2012-12-10	25.88	25.88	25.63	25.75	-0.13	-0.5	38608.0	993033.5	36
2012-12-09	26.38	26.38	25.75	25.88	-0.37	-1.41	134586.0	3502302.25	89
2012-12-08	25.25	26.38	25.25	26.25	0.87	3.43	358976.0	9378981.25	154
2012-12-05	24.75	25.75	24.75	25.38	0.53	2.13	373902.0	9481976.8	171
2012-12-04	25.13	25.13	24.85	24.85	-0.15	-0.6	128464.0	3199997.0	83
2012-12-03	25.13	25.25	24.95	25.0	-0.25	-0.99	121896.0	3049830.45	90
2012-12-02	25.38	25.5	25.0	25.25	-0.25	-0.98	339644.0	8558964.0	129
2012-12-01	25.13	25.5	25.13	25.5	0.55	2.2	116622.0	2953288.7	76
2012-11-28	24.1	24.95	24.1	24.95	0.45	1.84	74200.0	1829810.0	48
2012-11-27	24.75	24.75	24.25	24.5	-0.15	-0.61	33474.0	824397.4	60
2012-11-26	24.65	24.95	24.5	24.65	-0.1	-0.4	208128.0	5126955.2	61
2012-11-25	25.25	25.25	24.6	24.75	-0.38	-1.51	138988.0	3451269.5	104
2012-11-24	25.13	25.25	25.13	25.13	0.13	0.52	156368.0	3944999.75	71
2012-11-21	25.25	25.25	24.9	25.0	-0.13	-0.52	259554.0	6493105.5	136
2012-11-20	25.75	25.75	25.13	25.13	-0.5	-1.95	65786.0	1663190.5	44
2012-11-19	25.5	25.75	25.25	25.63	-0.12	-0.47	170854.0	4351314.75	87
2012-11-18	26.0	26.13	25.5	25.75	-0.5	-1.9	67330.0	1734294.0	83
2012-11-17	26.13	26.25	25.63	26.25	0.12	0.46	21842.0	566739.0	46
2012-11-14	26.13	26.25	26.0	26.13	0.0	0.0	73862.0	1931604.75	65
2012-11-13	25.75	26.13	25.63	26.13	0.25	0.97	88728.0	2289958.75	92
2012-11-12	25.63	26.13	25.63	25.88	-0.12	-0.46	125310.0	3241810.25	136
2012-11-11	25.38	26.13	25.25	26.0	0.62	2.44	269964.0	6958262.75	230
2012-11-10	25.25	25.5	25.25	25.38	-0.12	-0.47	45162.0	1145919.25	62
2012-11-07	25.88	25.88	25.5	25.5	-0.25	-0.97	148226.0	3788627.25	84
2012-11-06	25.38	25.75	25.25	25.75	0.25	0.98	92010.0	2349464.5	95
2012-11-05	25.38	25.63	25.13	25.5	0.25	0.99	328658.0	8307067.25	156
2012-11-04	26.0	26.13	25.13	25.25	-0.63	-2.43	531362.0	13655869.0	254
2012-11-03	25.38	26.0	25.38	25.88	0.0	0.0	21102.0	543552.75	34
2012-10-24	25.5	26.0	25.5	25.88	0.5	1.97	53084.0	1377113.25	71
2012-10-23	25.63	25.63	25.25	25.38	-0.12	-0.47	128092.0	3261125.0	64
2012-10-22	25.63	25.88	25.5	25.5	-0.25	-0.97	115926.0	2969672.25	90
2012-10-21	26.25	26.38	25.75	25.75	-0.38	-1.45	148186.0	3853357.0	118
2012-10-20	26.88	26.88	26.13	26.13	-0.87	-3.22	219250.0	5769807.0	156
2012-10-17	27.0	27.13	27.0	27.0	0.0	0.0	58178.0	1571003.5	48
2012-10-16	27.0	27.0	26.88	27.0	-0.13	-0.48	69910.0	1884835.0	63
2012-10-15	27.0	27.13	26.75	27.13	0.63	2.38	218180.0	5887764.25	82
2012-10-14	26.5	26.5	26.5	26.5	0.0	0.0	11520.0	305352.0	47
2012-10-13	27.0	27.0	26.5	26.5	-0.38	-1.41	156568.0	4213145.75	87
2012-10-10	26.5	27.0	26.5	26.88	-0.12	-0.44	189500.0	5093842.0	115
2012-10-09	26.0	27.0	26.0	27.0	1.25	4.85	191562.0	5108444.5	168
2012-10-08	26.0	26.13	25.5	25.75	-0.63	-2.39	109060.0	2826712.5	77
2012-10-07	27.13	27.13	25.88	26.38	-0.62	-2.3	258522.0	6779587.25	245
2012-10-06	27.38	27.75	26.75	27.0	-0.38	-1.39	303332.0	8309057.5	273
2012-10-03	26.75	28.0	26.75	27.38	0.63	2.36	611088.0	16641850.75	324
2012-10-02	26.63	26.88	26.5	26.75	0.37	1.4	216134.0	5758189.25	146
2012-10-01	25.5	26.75	25.5	26.38	0.88	3.45	224254.0	5901736.5	210
2012-09-30	25.5	25.5	25.0	25.5	0.0	0.0	70492.0	1788097.35	56
2012-09-29	25.63	25.88	25.38	25.5	-0.5	-1.92	115460.0	2959256.25	68
2012-09-26	26.0	26.13	25.5	26.0	0.0	0.0	115290.0	2994865.5	79
2012-09-25	25.88	26.0	25.75	26.0	0.25	0.97	231372.0	5989101.75	54
2012-09-24	25.75	25.88	25.5	25.75	-0.13	-0.5	135662.0	3495947.5	81
2012-09-22	25.75	25.88	25.0	25.88	0.13	0.5	124442.0	3163531.75	69
2012-09-19	25.75	26.0	25.63	25.75	0.0	0.0	177938.0	4606422.75	84
2012-09-18	25.5	25.75	25.5	25.75	0.12	0.47	113370.0	2897930.25	60
2012-09-17	25.75	25.75	25.63	25.63	-0.12	-0.47	68490.0	1758287.0	53
2012-09-16	26.0	26.0	25.75	25.75	-0.13	-0.5	77884.0	2013683.25	66
2012-09-15	25.75	25.88	25.5	25.88	0.25	0.98	97064.0	2494890.25	86
2012-09-12	25.75	25.75	25.25	25.63	-0.12	-0.47	162124.0	4135607.75	120
2012-09-11	25.5	26.0	25.5	25.75	0.12	0.47	284410.0	7353843.75	151
2012-09-10	25.88	26.0	25.5	25.63	-0.37	-1.42	148344.0	3812015.5	84
2012-09-09	26.0	26.0	25.88	26.0	0.0	0.0	47070.0	1219964.0	41
2012-09-08	26.13	26.5	25.88	26.0	0.12	0.46	238046.0	6247934.5	113
2012-09-05	25.38	26.0	25.13	25.88	0.25	0.98	233484.0	6017057.75	113
2012-09-04	25.63	25.63	25.38	25.63	-0.12	-0.47	83256.0	2120530.25	82
2012-09-03	25.75	26.0	25.75	25.75	-0.25	-0.96	90510.0	2347284.0	89
2012-09-02	26.0	26.25	25.75	26.0	0.25	0.97	102660.0	2662824.5	121
2012-09-01	26.25	26.25	25.75	25.75	-0.38	-1.45	88912.0	2321004.5	105
2012-08-29	25.75	26.13	25.5	26.13	0.38	1.48	173042.0	4459827.5	150
2012-08-28	26.25	26.5	25.75	25.75	-0.5	-1.9	210290.0	5482421.5	190
2012-08-27	26.88	26.88	25.63	26.25	-0.63	-2.34	182330.0	4773338.0	172
2012-08-26	26.38	26.88	26.25	26.88	0.38	1.43	150468.0	3999529.75	131
2012-08-25	26.25	26.63	26.13	26.5	0.5	1.92	173182.0	4582658.25	138
2012-08-15	25.75	26.25	25.75	26.0	0.12	0.46	155816.0	4059470.5	124
2012-08-14	25.63	25.88	25.5	25.88	0.0	0.0	94894.0	2445067.25	78
2012-08-13	26.0	26.25	25.5	25.88	-0.12	-0.46	155962.0	4041319.5	145
2012-08-12	24.65	26.0	24.6	26.0	1.1	4.42	393196.0	9944660.8	236
2012-08-11	24.65	24.9	24.4	24.9	0.25	1.01	116994.0	2893814.5	94
2012-08-08	24.75	24.75	24.65	24.65	-0.3	-1.2	16064.0	397020.3	39
2012-08-07	24.5	24.95	24.5	24.95	0.45	1.84	57496.0	1423677.8	68
2012-08-06	24.65	24.7	24.5	24.5	-0.1	-0.41	149448.0	3677736.1	95
2012-08-05	25.0	25.0	24.6	24.6	-0.4	-1.6	234614.0	5807819.8	166
2012-08-04	25.25	25.25	24.85	25.0	0.0	0.0	243616.0	6087434.4	168
2012-08-01	25.25	25.25	25.0	25.0	-0.25	-0.99	137608.0	3451597.1	88
2012-07-31	24.8	25.25	24.8	25.25	0.4	1.61	121988.0	3052290.7	98
2012-07-30	24.95	25.5	24.75	24.85	0.1	0.4	167730.0	4185242.9	117
2012-07-29	24.5	24.8	24.5	24.75	0.4	1.64	168902.0	4145529.2	75
2012-07-28	24.85	24.85	24.35	24.35	0.0	0.0	170342.0	4182376.7	111
2012-07-25	24.7	24.8	24.3	24.35	-0.65	-2.6	105466.0	2589340.7	124
2012-07-24	25.88	25.88	24.75	25.0	-0.75	-2.91	211792.0	5332440.2	216
2012-07-23	24.9	25.75	24.0	25.75	1.0	4.04	373682.0	9424608.7	218
2012-07-22	24.0	24.9	24.0	24.75	0.6	2.48	193830.0	4713500.5	158
2012-07-21	23.7	24.15	23.7	24.15	0.65	2.77	122716.0	2939879.0	80
2012-07-18	23.1	23.6	23.1	23.5	0.4	1.73	107354.0	2513488.0	85
2012-07-17	23.05	23.25	23.05	23.1	-0.1	-0.43	53680.0	1247488.0	44
2012-07-16	23.0	23.35	23.0	23.2	0.1	0.43	53800.0	1241627.7	72
2012-07-15	23.0	23.2	22.95	23.1	-0.05	-0.22	33808.0	780125.2	48
2012-07-14	23.0	23.15	23.0	23.15	-0.05	-0.22	10906.0	251537.9	32
2012-07-11	23.25	23.4	23.2	23.2	-0.05	-0.22	109082.0	2539261.4	68
2012-07-10	23.2	23.25	23.0	23.25	-0.1	-0.43	258382.0	6004451.0	89
2012-07-09	23.5	23.5	23.35	23.35	-0.15	-0.64	61882.0	1451002.3	117
2012-07-08	23.55	23.6	23.45	23.5	0.0	0.0	43508.0	1024127.5	61
2012-07-07	23.25	23.55	23.2	23.5	0.25	1.08	130202.0	3040900.1	68
2012-07-04	22.9	23.55	22.9	23.25	0.4	1.75	251692.0	5836309.4	121
2012-07-03	22.8	23.0	22.75	22.85	-0.05	-0.22	67402.0	1538097.5	110
2012-07-02	22.45	22.9	22.45	22.9	0.4	1.78	22748.0	516691.3	62
2012-07-01	22.35	22.75	22.35	22.5	0.0	0.0	93098.0	2101330.4	94
2012-06-30	22.45	22.55	22.25	22.5	0.5	2.27	162004.0	3636202.6	146
2012-06-27	22.45	22.45	21.75	22.0	-0.5	-2.22	218826.0	4823480.6	207
2012-06-26	22.8	23.0	22.5	22.5	-0.15	-0.66	94560.0	2148741.3	116
2012-06-25	23.5	23.5	22.55	22.65	-0.8	-3.41	174666.0	4024548.3	147
2012-06-24	23.3	23.75	23.3	23.45	-0.2	-0.85	40736.0	957523.1	78
2012-06-23	23.75	24.0	23.65	23.65	-0.25	-1.05	105828.0	2520785.4	72
2012-06-20	24.0	24.0	23.85	23.9	-0.1	-0.42	109052.0	2611687.0	68
2012-06-19	23.85	24.0	23.8	24.0	0.15	0.63	256416.0	6147276.3	89
2012-06-18	24.05	24.25	23.85	23.85	-0.1	-0.42	95012.0	2284622.2	71
2012-06-17	23.7	23.95	23.7	23.95	0.3	1.27	4606.0	109684.6	24
2012-06-16	23.85	24.05	23.6	23.65	-0.15	-0.63	118610.0	2835756.5	116
2012-06-13	23.8	24.1	23.65	23.8	0.05	0.21	144400.0	3436483.3	106
2012-06-12	23.7	24.05	23.65	23.75	0.0	0.0	209442.0	4993104.2	127
2012-06-11	23.85	23.85	23.75	23.75	-0.1	-0.42	92676.0	2204022.4	112
2012-06-10	23.7	23.85	23.65	23.85	0.1	0.42	38342.0	910666.1	53
2012-06-09	23.35	23.9	23.0	23.75	0.5	2.15	131844.0	3113971.7	134
2012-06-06	23.35	24.0	23.15	23.25	-0.1	-0.43	184358.0	4365776.0	167
2012-06-05	23.4	23.5	23.15	23.35	0.35	1.52	152870.0	3569096.9	140
2012-06-04	23.0	23.1	22.5	23.0	-0.2	-0.86	171602.0	3933842.4	89
2012-06-03	22.85	23.2	22.85	23.2	0.35	1.53	46298.0	1065393.9	58
2012-06-02	21.5	23.25	21.5	22.85	-0.65	-2.77	664252.0	15187719.9	229
2012-05-30	23.65	23.7	23.0	23.5	-0.2	-0.84	146612.0	3443590.7	134
2012-05-29	23.85	23.9	23.7	23.7	-0.05	-0.21	179462.0	4268349.2	107
2012-05-28	23.75	24.0	23.65	23.75	0.0	0.0	235204.0	5610506.8	155
2012-05-27	24.0	24.0	23.75	23.75	-0.15	-0.63	274738.0	6572442.3	143
2012-05-26	24.0	24.0	23.85	23.9	-0.1	-0.42	65250.0	1563598.9	89
2012-05-23	24.15	24.2	23.9	24.0	-0.35	-1.44	358024.0	8589625.0	198
2012-05-22	24.45	24.45	24.35	24.35	0.1	0.41	99790.0	2433942.3	102
2012-05-21	24.05	24.25	24.0	24.25	0.15	0.62	111068.0	2680279.7	121
2012-05-20	24.2	24.25	24.05	24.1	0.05	0.21	119398.0	2880780.9	114
2012-05-19	24.2	24.25	24.0	24.05	-0.3	-1.23	236624.0	5701016.7	164
2012-05-16	24.5	24.55	24.25	24.35	-0.3	-1.22	188558.0	4600752.2	159
2012-05-15	24.65	24.95	24.55	24.65	-0.15	-0.6	148108.0	3656005.6	157
2012-05-14	24.6	25.0	24.55	24.8	0.2	0.81	2211406.0	50152524.5	292
2012-05-13	25.0	26.13	24.5	24.6	-0.35	-1.4	1206578.0	30636119.2	641
2012-05-12	25.0	25.0	24.8	24.95	-0.18	-0.72	188854.0	4702705.9	163
2012-05-09	25.13	25.38	25.0	25.13	-0.12	-0.48	201422.0	5077011.0	175
2012-05-08	25.38	25.5	25.25	25.25	0.0	0.0	229514.0	5833374.25	138
2012-05-07	25.0	25.63	24.55	25.25	0.0	0.0	509230.0	12881864.35	305
2012-05-06	25.0	25.25	25.0	25.25	0.25	1.0	233942.0	5885414.75	140
2012-05-05	24.95	25.13	24.55	25.0	-0.25	-0.99	237798.0	5920869.0	165
2012-05-02	25.13	25.25	25.0	25.25	0.25	1.0	156482.0	3924723.75	141
2012-05-01	25.25	25.38	25.0	25.0	-0.25	-0.99	97660.0	2446894.0	99
2012-04-30	25.25	25.38	25.0	25.25	0.12	0.48	216228.0	5420807.5	130
2012-04-29	25.25	25.5	24.95	25.13	-0.12	-0.48	275184.0	6923167.05	173
2012-04-28	25.25	25.63	25.25	25.25	-0.13	-0.51	450298.0	11432267.5	247
2012-04-25	25.13	25.5	25.13	25.38	0.25	0.99	272406.0	6902255.5	218
2012-04-24	24.95	25.13	24.85	25.13	0.28	1.13	210128.0	5245764.9	230
2012-04-23	25.0	25.13	24.5	24.85	-0.4	-1.58	374852.0	9298590.1	313
2012-04-22	25.63	25.88	25.25	25.25	-0.38	-1.48	419940.0	10706794.0	279
2012-04-21	25.25	25.88	25.25	25.63	0.38	1.5	322410.0	8276147.25	304
2012-04-18	25.0	25.5	25.0	25.25	0.25	1.0	359282.0	9061381.0	294
2012-04-17	24.95	25.13	24.9	25.0	0.4	1.63	297396.0	7430867.55	243
2012-04-16	25.0	25.0	24.55	24.6	-0.53	-2.11	412388.0	10226719.2	359
2012-04-15	24.45	25.38	24.05	25.13	0.38	1.54	517092.0	12806286.3	472
2012-04-14	25.13	25.25	24.75	24.75	-0.5	-1.98	294534.0	7335653.25	322
2012-04-11	25.0	25.38	24.0	25.25	0.12	0.48	973256.0	24016618.8	652
2012-04-10	25.88	25.88	24.95	25.13	-0.75	-2.9	654194.0	16582641.5	575
2012-04-09	25.5	26.13	25.25	25.88	-0.12	-0.46	664376.0	17041788.5	523
2012-04-08	26.5	26.75	25.0	26.0	-0.63	-2.37	2047134.0	52398596.5	1203
2012-04-07	27.13	27.38	26.13	26.63	-0.62	-2.28	1586490.0	42274270.5	1163
2012-04-04	29.13	29.13	27.0	27.25	0.75	2.83	3628120.0	101885495.0	2585
2012-04-03				0.0	0.0	0.0	0.0	0.0	0
2012-04-02	26.5	27.13	26.25	26.5	0.0	0.0	2001500.0	53331316.25	992
2012-04-01	26.25	27.0	26.0	26.5	0.37	1.42	1356316.0	35764047.5	755
2012-03-31	26.25	26.38	25.88	26.13	0.0	0.0	957044.0	24940126.0	568
2012-03-28	26.25	26.25	25.75	26.13	-0.12	-0.46	902316.0	23384864.75	476
2012-03-27	26.5	26.63	25.75	26.25	-0.25	-0.94	606364.0	15909935.0	401
2012-03-26	26.5	26.63	26.0	26.5	0.12	0.45	805952.0	21295108.75	390
2012-03-25	25.88	26.5	25.75	26.38	0.63	2.45	820864.0	21402249.25	475
2012-03-24	25.75	26.0	25.63	25.75	0.0	0.0	729668.0	18844244.75	409
2012-03-21	25.63	25.88	25.5	25.75	0.0	0.0	261516.0	6724891.5	220
2012-03-20	25.5	25.75	25.38	25.75	0.12	0.47	223076.0	5700858.5	215
2012-03-19	25.5	25.63	25.38	25.63	0.13	0.51	620076.0	15794109.5	318
[truncated: 629 more rows]
