# Supplementary material for: Effective short-term forecasts of Saudi stock price trends using technical indicators and large-scale multivariate time series
Source: PeerJ Comput Sci. 2023 Jan 6;9:e1205. doi: 10.7717/peerj-cs.1205 (PMC10280263; doi:10.7717/peerj-cs.1205)
Supplement: Supplemental Information 3 [file peerj-cs-09-1205-s003.zip › TASI Dataset 2021/BSFR_1050.csv]

date	open	high	low	close	change	change_percent	volume_traded	value_traded_SAR	number_trades
2020-03-19	24.0	26.0	23.96	25.7	1.74	7.26	16248350.0	416161367.33	3490
2020-03-18	23.0	24.2	23.0	23.96	0.8	3.45	1005389.0	24048134.08	1267
2020-03-17	22.74	24.0	22.34	23.16	0.42	1.85	2284021.0	53106446.42	2231
2020-03-16	24.52	24.52	22.74	22.74	-2.51	-9.94	2551133.0	59727374.24	3261
2020-03-15	26.65	26.7	25.25	25.25	-1.25	-4.72	630650.0	16306283.55	660
2020-03-12	26.0	26.9	25.5	26.5	-1.3	-4.68	1754662.0	46041464.5	1966
2020-03-11	28.3	28.4	27.1	27.8	-0.4	-1.42	570631.0	15879033.35	953
2020-03-10	28.15	29.5	26.7	28.2	0.55	1.99	2651918.0	73654135.1	3700
2020-03-09	27.65	30.0	27.65	27.65	-3.05	-9.93	1672160.0	46395316.85	1246
2020-03-08	31.0	31.3	30.7	30.7	-3.4	-9.97	1341431.0	41296193.75	572
2020-03-05	34.2	34.8	34.05	34.1	-0.55	-1.59	1052296.0	36140219.55	1490
2020-03-04	33.9	34.7	33.9	34.65	-0.05	-0.14	1560483.0	53680300.0	1803
2020-03-03	34.75	34.9	34.2	34.7	0.95	2.81	920566.0	31802857.55	1375
2020-03-02	34.2	34.7	33.65	33.75	-0.1	-0.3	1382574.0	47283585.15	2670
2020-03-01	33.0	33.95	32.3	33.85	-0.2	-0.59	318841.0	10549435.3	349
2020-02-27	33.05	34.05	32.9	34.05	0.45	1.34	971329.0	32691406.3	792
2020-02-26	33.5	33.65	33.0	33.6	-0.05	-0.15	937561.0	31297819.95	1788
2020-02-25	33.1	33.9	33.1	33.65	0.55	1.66	1384848.0	46624093.95	2634
2020-02-24	34.15	34.15	32.8	33.1	-1.4	-4.06	1410965.0	46892390.25	1994
2020-02-23	34.8	34.8	34.0	34.5	-0.65	-1.85	947566.0	32546654.55	1187
2020-02-20	36.3	36.9	35.15	35.15	-1.15	-3.17	915764.0	32675339.05	1203
2020-02-19	36.1	36.8	36.1	36.3	0.2	0.55	723897.0	26351389.25	892
2020-02-18	36.2	36.4	35.9	36.1	-0.2	-0.55	94991.0	3424786.4	152
2020-02-17	36.1	36.45	35.9	36.3	0.55	1.54	412337.0	14899855.4	547
2020-02-16	35.75	36.0	35.5	35.75	-0.05	-0.14	171259.0	6126140.55	141
2020-02-13	35.55	35.9	34.6	35.8	0.25	0.7	586621.0	20759075.2	928
2020-02-12	34.6	35.6	34.6	35.55	1.15	3.34	448406.0	15785283.8	581
2020-02-11	34.45	34.95	33.8	34.4	-0.15	-0.43	890004.0	29737336.55	661
2020-02-10	34.0	34.55	33.45	34.55	0.6	1.77	936076.0	31896345.75	850
2020-02-09	35.55	35.55	33.5	33.95	-0.85	-2.44	414904.0	14153855.1	512
2020-02-06	36.65	36.65	34.7	34.8	-1.95	-5.31	1522286.0	53137919.3	1945
2020-02-05	37.0	37.25	36.7	36.75	-0.1	-0.27	260307.0	9605991.75	428
2020-02-04	36.2	36.85	36.0	36.85	1.0	2.79	429635.0	15643644.05	735
2020-02-03	36.05	36.35	35.55	35.85	-0.25	-0.69	760849.0	27281270.15	1058
2020-02-02	36.0	36.5	35.95	36.1	-1.0	-2.7	151029.0	5454332.95	247
2020-01-30	36.7	37.25	36.5	37.1	0.4	1.09	807845.0	29918175.0	736
2020-01-29	36.7	36.7	36.25	36.7	0.3	0.82	297003.0	10852969.55	618
2020-01-28	36.75	37.1	36.3	36.4	-0.3	-0.82	221420.0	8119699.5	478
2020-01-27	37.8	38.2	36.7	36.7	-1.5	-3.93	799661.0	29657343.6	809
2020-01-26	38.75	38.75	38.1	38.2	-0.75	-1.93	137339.0	5275448.35	258
2020-01-23	38.7	39.1	38.55	38.95	0.05	0.13	548003.0	21305639.05	578
2020-01-22	38.95	39.3	38.9	38.9	-0.2	-0.51	637608.0	24875202.9	766
2020-01-21	38.85	39.35	38.7	39.1	-0.1	-0.26	458448.0	17831710.55	596
2020-01-20	38.5	39.4	38.5	39.2	0.7	1.82	574749.0	22427057.6	1181
2020-01-19	39.45	39.45	38.5	38.5	-0.45	-1.16	113667.0	4425733.05	170
2020-01-16	38.5	38.95	38.35	38.95	0.55	1.43	429151.0	16653970.35	526
2020-01-15	38.2	38.6	38.15	38.4	0.0	0.0	740361.0	28409162.45	728
2020-01-14	38.05	38.45	38.05	38.4	0.2	0.52	987550.0	37821115.15	1340
2020-01-13	37.2	38.45	37.2	38.2	1.0	2.69	1329336.0	50735158.15	1369
2020-01-12	37.75	37.75	37.0	37.2	0.0	0.0	63585.0	2368951.5	88
2020-01-09	37.8	37.8	36.85	37.2	0.8	2.2	507242.0	18855833.5	459
2020-01-08	36.2	36.85	36.2	36.4	-0.5	-1.36	248373.0	9061236.6	297
2020-01-07	37.0	37.15	36.7	36.9	0.2	0.54	590902.0	21842346.35	442
2020-01-06	36.5	36.7	36.0	36.7	0.5	1.38	299525.0	10924487.75	824
2020-01-05	36.3	37.1	36.2	36.2	-1.6	-4.23	305463.0	11164821.35	300
2020-01-02	37.75	37.85	37.6	37.8	0.3	0.8	739306.0	27937930.35	163
2020-01-01	37.85	37.85	37.5	37.5	-0.4	-1.06	75112.0	2828487.3	96
2019-12-31	37.8	38.0	37.0	37.9	0.35	0.93	377238.0	14203720.95	447
2019-12-30	37.3	38.2	37.3	37.55	0.3	0.81	555205.0	20956971.9	634
2019-12-29	37.25	37.55	37.0	37.25	0.0	0.0	435019.0	16193975.65	260
2019-12-26	36.5	37.25	36.5	37.25	0.55	1.5	214615.0	7930634.15	130
2019-12-25	36.6	36.85	36.4	36.7	0.1	0.27	140156.0	5140313.45	98
2019-12-24	36.85	36.85	36.4	36.6	-0.4	-1.08	531932.0	19447342.9	406
2019-12-23	35.8	37.0	35.8	37.0	1.4	3.93	813464.0	29247928.1	645
2019-12-22	35.2	36.0	35.2	35.6	0.4	1.14	361867.0	12868480.15	193
2019-12-19	35.1	35.85	35.1	35.2	0.25	0.72	1126668.0	39713023.5	409
2019-12-18	34.8	35.6	34.5	34.95	0.1	0.29	789933.0	26806535.05	584
2019-12-17	34.5	34.85	34.1	34.85	0.6	1.75	1096450.0	38073463.65	894
2019-12-16	33.9	35.35	33.9	34.25	0.25	0.74	602243.0	20901391.45	847
2019-12-15	34.4	34.5	34.0	34.0	0.05	0.15	187001.0	6404425.7	121
2019-12-12	34.1	34.5	33.8	33.95	0.05	0.15	514909.0	17592087.6	651
2019-12-11	34.2	34.8	33.9	33.9	-0.15	-0.44	636997.0	21811819.75	618
2019-12-10	34.55	34.7	34.05	34.05	-0.4	-1.16	358387.0	12312901.8	484
2019-12-09	34.1	35.3	34.1	34.45	0.2	0.58	980370.0	33380557.35	448
2019-12-08	33.1	34.65	33.1	34.25	1.15	3.47	330343.0	11313786.05	277
2019-12-05	33.1	33.45	33.05	33.1	-0.2	-0.6	218722.0	7266779.95	287
2019-12-04	33.5	33.5	33.1	33.3	-0.25	-0.75	407295.0	13532458.65	370
2019-12-03	33.15	33.8	33.15	33.55	0.55	1.67	669874.0	22448381.5	876
2019-12-02	33.6	33.75	33.0	33.0	-0.85	-2.51	537807.0	17924715.55	409
2019-12-01	33.65	33.95	33.65	33.85	0.35	1.04	115177.0	3898098.55	64
2019-11-28	33.6	33.85	33.35	33.5	-0.5	-1.47	610294.0	20101788.6	522
2019-11-27	33.55	34.0	33.55	34.0	0.75	2.26	551020.0	18685385.1	459
2019-11-26	33.9	34.15	33.25	33.25	-0.5	-1.48	1705692.0	56866274.35	586
2019-11-25	33.4	34.1	33.2	33.75	0.25	0.75	947666.0	31550652.7	743
2019-11-24	33.8	34.1	33.5	33.5	-0.5	-1.47	346222.0	11701256.25	317
2019-11-21	34.0	34.3	33.8	34.0	0.0	0.0	72850208.0	2187616295.15	342
2019-11-20	34.35	34.35	33.75	34.0	-0.3	-0.87	476557.0	15806477.95	284
2019-11-19	34.1	34.4	33.75	34.3	0.2	0.59	543649.0	18550546.55	481
2019-11-18	34.3	34.45	33.9	34.1	-0.2	-0.58	710334.0	24214402.8	759
2019-11-17	34.7	34.8	34.15	34.3	-0.45	-1.29	190802.0	6556714.6	333
2019-11-14	35.35	35.5	34.45	34.75	-0.95	-2.66	959564.0	33150174.75	874
2019-11-13	35.9	36.1	35.35	35.7	-0.3	-0.83	376035.0	13464748.75	593
2019-11-12	35.7	36.35	35.6	36.0	0.1	0.28	764171.0	27464668.65	1592
2019-11-11	35.2	35.9	35.0	35.9	0.7	1.99	388995.0	13768840.15	570
2019-11-10	35.5	36.0	35.15	35.2	0.0	0.0	181364.0	6421497.45	240
2019-11-07	34.55	35.2	34.5	35.2	0.55	1.59	248080.0	8711444.75	397
2019-11-06	34.8	35.25	34.0	34.65	-0.85	-2.39	468140.0	16133219.2	654
2019-11-05	33.8	35.5	33.55	35.5	1.7	5.03	424054.0	14758817.25	1003
2019-11-04	33.7	33.8	33.05	33.8	0.5	1.5	230415.0	7714437.25	378
2019-11-03	33.0	33.5	32.7	33.3	-0.4	-1.19	39640.0	1320812.9	80
2019-10-31	33.5	33.7	32.6	33.7	0.3	0.9	549661.0	18322776.85	658
2019-10-30	32.7	33.45	32.6	33.4	0.55	1.67	307977.0	10240686.45	333
2019-10-29	33.15	33.35	32.2	32.85	-0.3	-0.9	1037316.0	33952131.15	821
2019-10-28	34.45	34.7	33.15	33.15	-1.3	-3.77	256433.0	8667037.15	326
2019-10-27	34.6	34.95	34.45	34.45	-0.15	-0.43	158779.0	5508530.15	191
2019-10-24	34.05	34.7	33.85	34.6	0.55	1.62	637615.0	21843540.65	675
2019-10-23	33.35	34.05	33.3	34.05	0.25	0.74	296916.0	10029711.85	501
2019-10-22	33.35	33.95	32.95	33.8	0.4	1.2	441988.0	14806222.7	720
2019-10-21	32.75	33.4	32.05	33.4	0.6	1.83	651946.0	21342974.0	714
2019-10-20	31.9	32.85	31.9	32.8	0.7	2.18	572123.0	18599722.8	427
2019-10-17	30.2	32.1	29.9	32.1	2.0	6.64	688610.0	21501410.7	749
2019-10-16	29.2	30.2	29.05	30.1	0.9	3.08	640392.0	19001171.8	682
2019-10-15	29.6	29.6	29.0	29.2	-0.35	-1.18	415634.0	12129491.1	316
2019-10-14	29.05	29.55	29.05	29.55	0.15	0.51	2406900.0	70805221.8	525
2019-10-13	30.05	30.25	29.4	29.4	-0.75	-2.49	367459.0	10893151.45	238
2019-10-10	29.6	30.15	29.05	30.15	0.5	1.69	406958.0	12046594.45	412
2019-10-09	29.85	29.85	29.5	29.65	-0.55	-1.82	652396.0	19353756.5	529
2019-10-08	30.1	30.2	29.65	30.2	-0.1	-0.33	875096.0	26152848.9	581
2019-10-07	30.85	30.85	30.3	30.3	-0.65	-2.1	991990.0	30278909.7	572
2019-10-06	30.7	31.5	30.7	30.95	0.05	0.16	299285.0	9281924.1	303
2019-10-03	31.0	31.1	30.0	30.9	-0.4	-1.28	990499.0	30481723.2	1998
2019-10-02	31.65	31.8	31.25	31.3	-0.55	-1.73	982924.0	30894539.3	744
2019-10-01	32.3	32.5	31.8	31.85	-0.4	-1.24	593783.0	19116324.25	607
2019-09-30	32.75	33.05	32.25	32.25	-0.65	-1.98	1789599.0	58127082.4	900
2019-09-29	32.65	33.0	32.65	32.9	-0.1	-0.3	96519.0	3172570.65	141
2019-09-26	33.35	33.4	32.65	33.0	-0.3	-0.9	627182.0	20752878.0	785
2019-09-25	34.55	34.55	33.15	33.3	-1.2	-3.48	807948.0	27087369.25	796
2019-09-24	34.6	34.9	34.3	34.5	-0.1	-0.29	520163.0	18046681.15	2011
2019-09-22	33.8	34.65	33.8	34.6	0.4	1.17	100255.0	3438978.35	121
2019-09-19	34.75	35.15	33.85	34.2	-0.95	-2.7	1967544.0	67929710.55	1261
2019-09-18	34.25	35.25	34.15	35.15	0.9	2.63	1141461.0	39548390.15	845
2019-09-17	34.25	34.25	33.4	34.25	-0.45	-1.3	1524118.0	51594480.35	642
2019-09-16	33.05	34.7	33.05	34.7	1.5	4.52	1125855.0	38595907.55	913
2019-09-15	31.4	33.3	31.4	33.2	-0.05	-0.15	471807.0	15603800.05	279
2019-09-12	32.95	33.45	32.65	33.25	-0.05	-0.15	847257.0	28001922.65	790
2019-09-11	33.1	33.3	32.2	33.3	-0.1	-0.3	383467.0	12606822.4	751
2019-09-10	33.15	33.4	32.65	33.4	0.3	0.91	990889.0	32735085.85	803
2019-09-09	33.15	33.4	32.3	33.1	-0.15	-0.45	683745.0	22507469.25	759
2019-09-08	33.85	34.1	33.15	33.25	-0.15	-0.45	193350.0	6479139.1	280
2019-09-05	32.75	33.45	32.75	33.4	0.65	1.98	832951.0	27719121.7	1374
2019-09-04	32.35	33.15	32.35	32.75	0.4	1.24	825656.0	27051127.5	984
2019-09-03	33.25	33.25	32.35	32.35	-0.95	-2.85	699062.0	23071850.7	688
2019-09-02	33.7	33.7	32.85	33.3	-0.45	-1.33	952413.0	31689698.2	930
2019-09-01	35.0	35.0	33.75	33.75	-1.25	-3.57	208086.0	7098076.35	173
2019-08-29	36.3	36.3	34.8	35.0	-1.2	-3.31	1534035.0	54903992.45	1048
2019-08-28	37.45	37.45	36.0	36.2	-1.5	-3.98	1740181.0	63626157.65	1420
2019-08-27	37.6	37.95	36.7	37.7	0.7	1.89	25097371.0	944235625.1	7767
2019-08-26	35.8	38.0	35.8	37.0	0.75	2.07	1072356.0	39321694.35	1252
2019-08-25	37.75	37.75	36.2	36.25	-1.15	-3.07	230717.0	8453164.95	251
2019-08-22	37.3	38.05	37.25	37.4	-0.35	-0.93	5158985.0	195723653.05	1298
2019-08-21	38.0	38.5	37.65	37.75	-0.25	-0.66	773127.0	29357888.75	1250
2019-08-20	37.3	38.45	37.25	38.0	1.1	2.98	1021986.0	38820204.7	1437
2019-08-19	36.4	38.1	36.4	36.9	0.4	1.1	863843.0	32042652.65	2901
2019-08-18	36.1	36.85	36.1	36.5	-0.15	-0.41	288034.0	10539755.5	387
2019-08-08	36.05	36.75	36.0	36.65	0.6	1.66	1401121.0	50962122.95	712
2019-08-07	36.5	36.6	36.05	36.05	-0.25	-0.69	1020696.0	37128607.1	815
2019-08-06	37.0	37.7	36.3	36.3	-1.15	-3.07	646059.0	23734483.2	1409
2019-08-05	38.25	38.25	37.35	37.45	-1.4	-3.6	1366191.0	52055132.4	1808
2019-08-04	40.0	40.2	38.85	38.85	-1.5	-3.72	595823.0	23300540.75	358
2019-08-01	40.35	41.0	40.0	40.35	-0.1	-0.25	445785.0	17961345.6	1374
2019-07-31	40.75	40.95	40.3	40.45	0.0	0.0	283774.0	11558499.75	773
2019-07-30	40.3	40.6	40.0	40.45	0.45	1.13	362959.0	14632901.55	466
2019-07-29	40.7	41.5	40.0	40.0	-1.0	-2.44	447142.0	18146263.95	1085
2019-07-28	41.0	41.15	40.8	41.0	-0.2	-0.49	88027.0	3607434.65	96
2019-07-25	41.5	41.5	41.1	41.2	-0.3	-0.72	1802211.0	74426262.7	430
2019-07-24	41.65	41.95	41.45	41.5	-0.1	-0.24	688742.0	28679759.25	297
2019-07-23	41.65	42.3	41.45	41.6	0.1	0.24	319020.0	13342041.8	339
2019-07-22	41.4	42.4	41.4	41.5	-0.4	-0.95	382525.0	16034626.75	581
2019-07-21	41.9	42.0	41.2	41.9	0.0	0.0	115756.0	4813841.05	134
2019-07-18	42.05	42.3	41.8	41.9	-0.5	-1.18	1018123.0	42940336.55	538
2019-07-17	42.05	42.45	41.9	42.4	0.4	0.95	1497264.0	62986881.9	405
2019-07-16	42.0	42.45	41.9	42.0	-0.2	-0.47	1393431.0	58693435.6	501
2019-07-15	41.85	42.2	41.55	42.2	0.3	0.72	945791.0	39617374.6	454
2019-07-14	41.7	42.0	41.5	41.9	-0.3	-0.71	389500.0	16276463.8	299
2019-07-11	41.9	42.4	41.6	42.2	0.25	0.6	1381380.0	58019141.15	707
2019-07-10	41.25	41.95	40.75	41.95	0.7	1.7	826245.0	34130376.65	540
2019-07-09	41.35	41.65	41.2	41.25	0.1	0.24	297550.0	12276701.95	270
2019-07-08	41.55	41.55	40.95	41.15	-0.35	-0.84	635341.0	26124674.65	546
2019-07-07	42.0	42.0	41.4	41.5	-0.4	-0.95	264034.0	10972585.55	201
2019-07-04	42.1	42.2	41.8	41.9	-0.05	-0.12	472319.0	19820401.9	290
2019-07-03	41.6	41.95	41.45	41.95	0.15	0.36	350117.0	14595698.2	304
2019-07-02	42.3	42.3	41.65	41.8	0.15	0.36	296875.0	12404395.75	527
2019-07-01	41.5	41.85	41.3	41.65	0.1	0.24	426932.0	17774225.65	496
2019-06-30	42.55	42.6	41.55	41.55	-0.85	-2.0	144815.0	6090938.8	198
2019-06-27	41.6	42.75	41.6	42.4	0.95	2.29	670386.0	28270635.9	509
2019-06-26	40.85	41.75	40.8	41.45	0.55	1.34	2318690.0	95022845.6	1343
2019-06-25	40.8	40.9	39.7	40.9	-0.1	-0.24	1907114.0	77864303.0	543
2019-06-24	40.35	41.0	39.45	41.0	1.0	2.5	1150275.0	46223198.65	556
2019-06-23	40.0	41.0	40.0	40.0	-0.9	-2.2	171351.0	6946520.1	301
2019-06-20	42.2	42.2	40.3	40.9	-1.15	-2.73	2445196.0	99959992.25	1061
2019-06-19	43.0	43.0	42.05	42.05	-1.1	-2.55	2372049.0	101745004.65	648
2019-06-18	42.9	43.2	42.55	43.15	0.25	0.58	1524650.0	65482276.45	683
2019-06-17	43.0	43.35	42.45	42.9	-0.1	-0.23	1291998.0	55461703.75	545
2019-06-16	43.5	43.5	42.95	43.0	-0.55	-1.26	154152.0	6631624.9	105
2019-06-13	43.65	43.65	42.75	43.55	-0.1	-0.23	981545.0	42439483.35	908
2019-06-12	42.6	43.65	42.4	43.65	0.9	2.11	1253473.0	53942939.35	1279
2019-06-11	41.65	42.75	41.6	42.75	1.1	2.64	1771684.0	74331427.55	1544
2019-06-10	40.6	42.0	40.55	41.65	0.85	2.08	1744752.0	71812205.4	1276
2019-06-09	40.5	41.15	40.3	40.8	0.75	1.87	237396.0	9673486.7	297
2019-05-30	40.0	40.9	39.75	40.05	0.1	0.25	1631081.0	65260809.05	687
2019-05-29	40.6	41.15	39.8	39.95	-2.3	-5.44	2092214.0	84125572.5	1657
2019-05-28	38.8	42.25	37.25	42.25	3.65	9.46	24479296.0	1021910055.0	4459
2019-05-27	38.75	39.2	38.0	38.6	-0.2	-0.52	1442301.0	55568671.4	1381
2019-05-26	38.95	38.95	38.0	38.8	-0.15	-0.39	569336.0	21859447.6	935
2019-05-23	40.3	40.3	38.9	38.95	-0.95	-2.38	1502368.0	59481754.0	1228
2019-05-22	40.7	41.2	39.9	39.9	-0.8	-1.97	1281008.0	52184810.9	892
2019-05-21	40.0	40.7	39.45	40.7	0.8	2.01	853408.0	34311814.9	859
2019-05-20	39.6	40.2	38.45	39.9	-0.3	-0.75	1381861.0	54691191.4	980
2019-05-19	39.7	40.2	39.5	40.2	0.1	0.25	349312.0	13936905.25	256
2019-05-16	39.9	40.1	39.3	40.1	0.85	2.17	1822287.0	72046607.6	2416
2019-05-15	38.95	39.95	38.8	39.25	0.45	1.16	2215914.0	86674710.35	1391
2019-05-14	36.5	38.95	36.5	38.8	1.3	3.47	1959357.0	74216019.4	1404
2019-05-13	38.6	38.6	37.0	37.5	-1.0	-2.6	1015176.0	38666563.45	618
2019-05-12	38.75	38.75	37.95	38.5	-0.25	-0.65	193228.0	7370468.3	223
2019-05-09	39.3	39.35	38.2	38.75	-0.45	-1.15	1061429.0	41344434.8	606
2019-05-08	38.65	39.3	38.2	39.2	0.7	1.82	523578.0	20311021.4	458
2019-05-07	38.05	38.6	38.05	38.5	0.3	0.79	253446.0	9745212.15	557
2019-05-06	39.3	39.85	38.1	38.2	-1.7	-4.26	898228.0	34562005.95	938
2019-05-05	39.7	39.9	38.8	39.9	0.1	0.25	333091.0	13037749.4	187
2019-05-02	39.9	40.45	39.8	39.8	-0.6	-1.49	379843.0	15296132.2	589
2019-05-01	39.8	40.4	39.65	40.4	0.55	1.38	265645.0	10636831.2	480
2019-04-30	40.3	40.5	39.5	39.85	-0.35	-0.87	541431.0	21752707.5	488
2019-04-29	40.3	40.7	39.9	40.2	-0.1	-0.25	241775.0	9757416.4	328
2019-04-28	40.0	40.3	39.8	40.3	0.25	0.62	218022.0	8726548.1	196
2019-04-25	40.1	40.4	39.95	40.05	-0.05	-0.12	59396687.0	1873871110.25	556
2019-04-24	40.6	40.6	39.6	40.1	-0.3	-0.74	540611.0	21628504.65	687
2019-04-23	40.4	41.0	40.3	40.4	-0.1	-0.25	1667202.0	68120548.7	609
2019-04-22	40.9	41.2	40.4	40.5	-0.2	-0.49	468889.0	19077463.9	264
2019-04-21	40.75	40.95	40.7	40.7	-0.15	-0.37	220139.0	8967945.55	205
2019-04-18	40.7	40.9	40.4	40.85	-0.05	-0.12	307664.0	12521844.8	272
2019-04-17	39.6	40.95	39.6	40.9	1.3	3.28	739184.0	29779212.45	689
2019-04-16	39.05	39.6	39.0	39.6	0.6	1.54	583590.0	22903320.8	537
2019-04-15	39.0	39.3	38.85	39.0	0.0	0.0	520743.0	20312064.95	664
2019-04-14	39.5	39.5	38.7	39.0	-0.5	-1.27	225721.0	8826200.7	261
2019-04-11	39.55	39.6	38.8	39.5	-0.05	-0.13	558695.0	21903030.65	477
2019-04-10	39.05	39.55	38.8	39.55	0.55	1.41	246916.0	9670590.15	440
2019-04-09	39.4	39.4	38.8	39.0	-0.3	-0.76	242400.0	9456580.6	336
2019-04-08	39.65	39.65	38.85	39.3	-0.35	-0.88	282922.0	11075106.75	450
2019-04-07	39.95	39.95	39.5	39.65	-0.3	-0.75	96145.0	3817940.5	136
2019-04-04	39.95	40.0	39.75	39.95	0.0	0.0	318697.0	12725564.45	574
2019-04-03	39.15	40.0	39.15	39.95	0.7	1.78	552522.0	21975258.3	773
2019-04-02	38.5	39.3	37.7	39.25	0.6	1.55	507729.0	19723252.05	713
2019-04-01	37.15	39.0	37.1	38.65	1.55	4.18	718853.0	27293587.5	607
2019-03-31	37.0	37.15	36.65	37.1	0.15	0.41	483781.0	17799131.35	289
2019-03-28	36.75	37.0	36.3	36.95	0.35	0.96	403868.0	14862698.25	644
2019-03-27	36.3	36.8	36.15	36.6	0.5	1.39	471580.0	17124732.6	580
2019-03-26	35.9	36.1	35.55	36.1	0.15	0.42	201341.0	7255333.35	365
2019-03-25	36.1	36.1	35.55	35.95	0.4	1.13	190407.0	6803262.3	247
2019-03-24	35.45	36.2	35.35	35.55	0.0	0.0	145472.0	5184108.7	178
2019-03-21	35.6	35.75	35.45	35.55	0.05	0.14	399403.0	14216138.55	321
2019-03-20	35.25	35.65	35.0	35.5	0.25	0.71	66540.0	2358621.1	142
2019-03-19	35.2	35.5	35.0	35.25	-0.05	-0.14	336927.0	11898644.65	497
2019-03-18	34.0	35.3	32.6	35.3	1.3	3.82	1049692.0	35599429.55	726
2019-03-17	34.7	34.7	32.1	34.0	-0.4	-1.16	1093878.0	37231082.2	573
2019-03-14	34.65	34.75	34.4	34.4	-0.25	-0.72	374072.0	12913312.4	404
2019-03-13	35.0	35.0	34.55	34.65	-0.25	-0.72	406362.0	14102658.05	530
2019-03-12	34.9	35.1	34.55	34.9	0.0	0.0	207058.0	7207870.55	333
2019-03-11	35.45	35.45	34.85	34.9	-0.6	-1.69	249171.0	8718459.9	412
2019-03-10	36.3	36.3	35.5	35.5	-0.5	-1.39	161377.0	5752821.85	172
2019-03-07	36.2	36.2	35.85	36.0	-0.35	-0.96	171729.0	6184302.75	156
2019-03-06	36.45	36.5	36.25	36.35	-0.1	-0.27	64952.0	2362284.45	93
2019-03-05	37.0	37.0	36.4	36.45	-0.05	-0.14	116519.0	4246799.75	222
2019-03-04	36.5	36.55	36.35	36.5	0.2	0.55	209423.0	7639626.85	247
2019-03-03	36.2	36.65	35.6	36.3	0.2	0.55	340084.0	12316028.1	258
2019-02-28	36.5	36.5	36.1	36.1	-0.05	-0.14	189877.0	6908700.05	233
2019-02-27	36.35	36.85	36.15	36.15	-0.2	-0.55	177327.0	6467855.0	178
2019-02-26	36.5	37.0	36.35	36.35	-0.65	-1.76	277935.0	10170719.6	317
2019-02-25	36.7	37.0	36.3	37.0	0.2	0.54	233458.0	8566556.8	310
2019-02-24	37.35	37.5	36.8	36.8	-0.7	-1.87	418006.0	15489898.6	158
2019-02-21	37.7	37.7	37.4	37.5	-0.5	-1.32	180485.0	6771255.1	228
2019-02-20	37.85	38.0	37.4	38.0	0.5	1.33	136838.0	5164176.45	145
2019-02-19	37.65	38.0	37.5	37.5	-0.5	-1.32	188434.0	7093232.2	167
2019-02-18	37.5	38.0	37.4	38.0	0.0	0.0	228150.0	8620952.85	198
2019-02-17	38.5	38.5	38.0	38.0	-0.4	-1.04	93123.0	3559613.5	127
2019-02-14	38.2	38.5	37.75	38.4	0.3	0.79	415990.0	15888461.3	332
2019-02-13	37.2	38.2	37.2	38.1	1.1	2.97	867923.0	32844367.5	650
2019-02-12	35.95	37.05	35.95	37.0	1.05	2.92	786420.0	28762168.2	948
2019-02-11	35.8	35.95	35.65	35.95	0.45	1.27	833309.0	29812620.0	896
2019-02-10	35.8	35.8	35.45	35.5	-0.1	-0.28	219074.0	7789334.1	207
2019-02-07	36.15	36.15	35.6	35.6	-0.4	-1.11	577846.0	20772457.3	759
2019-02-06	35.7	36.4	35.6	36.0	0.5	1.41	1472101.0	52882015.15	1171
2019-02-05	35.5	35.9	35.45	35.5	-0.1	-0.28	1305283.0	46513995.8	1234
2019-02-04	36.0	36.3	35.55	35.6	-0.35	-0.97	299263.0	10750527.05	476
2019-02-03	36.0	36.1	35.75	35.95	-1.05	-2.84	504894.0	18144349.45	326
2019-01-31	37.5	37.8	37.0	37.0	-0.25	-0.67	320505.0	11942026.1	323
2019-01-30	38.0	38.1	37.2	37.25	-0.45	-1.19	228126.0	8562204.95	211
2019-01-29	38.4	38.4	37.45	37.7	-0.65	-1.69	267327.0	10090768.25	304
2019-01-28	38.1	38.7	37.7	38.35	0.35	0.92	561809.0	21423269.9	492
2019-01-27	38.3	38.65	37.95	38.0	-0.3	-0.78	293794.0	11271431.35	284
2019-01-24	37.7	38.3	37.65	38.3	0.35	0.92	296302.0	11246736.05	357
2019-01-23	37.7	37.95	37.6	37.95	0.45	1.2	405908.0	15318999.95	323
2019-01-22	37.55	37.95	37.5	37.5	-0.4	-1.06	304140.0	11467760.6	183
2019-01-21	37.0	37.9	35.65	37.9	1.0	2.71	524003.0	19208140.9	548
2019-01-20	37.95	38.0	36.8	36.9	-1.05	-2.77	333057.0	12392239.4	472
2019-01-17	37.4	38.0	37.25	37.95	0.45	1.2	462967.0	17453871.8	483
2019-01-16	35.7	37.5	35.7	37.5	1.85	5.19	814739.0	30036061.95	825
2019-01-15	34.7	35.7	34.7	35.65	0.95	2.74	630254.0	22377746.3	601
2019-01-14	34.55	34.8	34.45	34.7	0.1	0.29	352267.0	12207375.35	291
2019-01-13	34.55	34.7	34.4	34.6	0.1	0.29	467871.0	16197708.45	307
2019-01-10	34.25	34.95	34.1	34.5	0.5	1.47	599239.0	20693148.55	385
2019-01-09	33.4	34.2	33.0	34.0	0.8	2.41	793534.0	26682542.35	645
2019-01-08	32.65	33.2	32.6	33.2	0.65	2.0	405803.0	13323772.75	343
2019-01-07	31.2	32.55	31.2	32.55	1.45	4.66	1268137.0	40777846.95	605
2019-01-06	31.3	31.6	31.1	31.1	-0.2	-0.64	268196.0	8366073.4	157
2019-01-03	31.0	31.4	31.0	31.3	0.3	0.97	227560.0	7086706.35	188
2019-01-02	31.2	31.3	30.9	31.0	-0.1	-0.32	155395.0	4812742.65	137
2019-01-01	31.15	31.4	31.05	31.1	-0.3	-0.96	74012.0	2305605.25	69
2018-12-31	31.7	31.7	31.4	31.4	-0.3	-0.95	129588.0	4095036.0	95
2018-12-30	31.55	31.8	31.55	31.7	0.35	1.12	101994.0	3222937.45	115
2018-12-27	31.4	31.5	31.05	31.35	0.2	0.64	298049.0	9340127.35	200
2018-12-26	31.0	31.15	30.9	31.15	0.15	0.48	223597.0	6938770.8	133
2018-12-25	30.5	31.0	30.45	31.0	0.5	1.64	202165.0	6205173.7	125
2018-12-24	30.15	30.55	30.0	30.5	0.3	0.99	209836.0	6339266.6	202
2018-12-23	29.95	30.2	29.5	30.2	-0.65	-2.11	559543.0	16798623.2	283
2018-12-20	31.0	31.0	30.75	30.85	-0.15	-0.48	312994.0	9654734.75	329
2018-12-19	31.25	31.25	30.9	31.0	-0.25	-0.8	313041.0	9712383.85	414
2018-12-18	31.15	31.5	31.05	31.25	-0.05	-0.16	212850.0	6665298.9	373
2018-12-17	31.0	31.3	31.0	31.3	0.35	1.13	432430.0	13442065.25	428
2018-12-16	31.35	31.35	30.9	30.95	-0.4	-1.28	581979.0	18038175.85	951
2018-12-13	31.2	31.4	30.95	31.35	0.35	1.13	1002058.0	31198431.95	1642
2018-12-12	31.2	31.3	31.0	31.0	-0.1	-0.32	828645.0	25759065.95	1891
2018-12-11	31.55	31.7	31.05	31.1	-0.2	-0.64	318787.0	9980181.75	1145
2018-12-10	32.0	32.0	31.3	31.3	-0.7	-2.19	885010.0	28134341.35	553
2018-12-09	32.3	32.5	31.8	32.0	-0.3	-0.93	365780.0	11779677.45	234
2018-12-06	32.85	32.85	32.25	32.3	-0.65	-1.97	314309.0	10206326.2	592
2018-12-05	32.9	33.1	32.6	32.95	-0.05	-0.15	540562.0	17798633.85	310
2018-12-04	33.6	33.6	32.9	33.0	-0.65	-1.93	584035.0	19482219.6	401
2018-12-03	33.15	33.7	33.15	33.65	0.35	1.05	538904.0	18076967.45	376
2018-12-02	33.5	33.7	33.3	33.3	-0.1	-0.3	637088.0	21330606.4	274
2018-11-29	33.5	33.65	33.1	33.4	-0.1	-0.3	509434.0	17025141.5	218
2018-11-28	33.0	33.55	33.0	33.5	0.5	1.52	373544.0	12455445.4	278
2018-11-27	32.5	33.15	32.45	33.0	0.45	1.38	258619.0	8444639.4	212
2018-11-26	31.9	32.55	31.6	32.55	0.85	2.68	216370.0	6976700.45	246
2018-11-25	31.8	32.0	31.5	31.7	-0.4	-1.25	57598.0	1825328.55	86
2018-11-22	31.5	32.2	31.5	32.1	0.6	1.9	88951.0	2835030.15	89
2018-11-21	30.8	31.5	30.8	31.5	0.6	1.94	907268.0	28086182.05	221
2018-11-20	31.6	31.6	30.9	30.9	-0.7	-2.22	59296.0	1856598.5	84
2018-11-19	31.5	31.65	31.4	31.6	0.5	1.61	338904.0	10693245.0	315
2018-11-18	32.2	32.2	31.1	31.1	-1.1	-3.42	136478.0	4305810.3	90
2018-11-15	31.8	32.2	31.6	32.2	0.1	0.31	209199.0	6684318.25	170
2018-11-14	32.15	32.3	31.9	32.1	-0.1	-0.31	308305.0	9853303.55	126
2018-11-13	32.35	32.5	32.2	32.2	-0.5	-1.53	65365.0	2117702.95	79
2018-11-12	32.1	32.7	32.1	32.7	0.55	1.71	69859.0	2262225.4	107
2018-11-11	32.3	32.3	32.0	32.15	-0.3	-0.92	247933.0	7946991.3	123
2018-11-08	32.85	32.85	32.35	32.45	-0.25	-0.76	186085.0	6052596.85	172
2018-11-07	32.6	32.9	32.3	32.7	0.1	0.31	295805.0	9643230.4	133
2018-11-06	32.5	32.8	32.5	32.6	-0.2	-0.61	85642.0	2792930.2	68
2018-11-05	32.55	32.8	32.4	32.8	0.0	0.0	399683.0	12994568.5	145
2018-11-04	32.6	32.9	32.6	32.8	-0.2	-0.61	100470.0	3295551.35	76
2018-11-01	32.95	33.1	32.75	33.0	0.35	1.07	343987.0	11344557.0	228
2018-10-31	32.1	32.85	32.1	32.65	0.3	0.93	417244.0	13621203.75	250
2018-10-30	32.7	32.7	32.15	32.35	-0.3	-0.92	262152.0	8492801.9	252
2018-10-29	33.1	33.2	32.6	32.65	-0.55	-1.66	1039325.0	34244103.05	440
2018-10-28	33.4	33.65	33.1	33.2	-0.8	-2.35	170414.0	5696744.1	97
2018-10-25	32.7	34.6	32.7	34.0	2.0	6.25	3436111.0	116246595.35	535
2018-10-24	32.7	32.7	32.0	32.0	0.0	0.0	187550.0	6077552.7	280
2018-10-23	34.6	34.6	32.0	32.0	-3.0	-8.57	185803.0	6236332.05	197
2018-10-22	34.45	35.5	33.4	35.0	0.0	0.0	1293766.0	45037321.75	230
2018-10-21	33.0	35.0	32.9	35.0	1.0	2.94	695971.0	23810000.45	201
2018-10-18	33.0	34.5	33.0	34.0	1.0	3.03	918272.0	31232806.75	386
2018-10-17	32.65	34.0	32.6	33.0	-0.3	-0.9	717595.0	24075134.1	281
2018-10-16	31.4	33.3	30.0	33.3	1.6	5.05	3999847.0	129320644.1	625
2018-10-15	31.0	32.55	30.6	31.7	0.7	2.26	4054532.0	128354760.0	1125
2018-10-14	29.5	31.0	27.2	31.0	1.05	3.51	3534250.0	103353358.05	952
2018-10-11	31.45	31.45	29.8	29.95	-1.55	-4.92	680430.0	20633272.85	601
2018-10-10	31.85	31.95	31.5	31.5	-0.3	-0.94	592194.0	18762465.8	334
2018-10-09	31.75	32.05	31.75	31.8	-0.15	-0.47	149108.0	4755701.9	126
2018-10-08	31.4	32.0	31.4	31.95	0.35	1.11	131265.0	4180743.85	83
2018-10-07	32.0	32.0	31.35	31.6	-0.15	-0.47	246265.0	7752225.05	142
2018-10-04	32.0	32.15	31.55	31.75	-0.3	-0.94	385242.0	12288505.3	224
2018-10-03	32.4	32.5	31.55	32.05	0.1	0.31	605107.0	19260929.85	411
2018-10-02	32.9	33.0	31.95	31.95	-1.25	-3.77	489831.0	15829154.55	367
2018-10-01	33.25	33.35	32.6	33.2	-0.15	-0.45	159460.0	5270616.1	155
2018-09-30	32.75	33.35	32.7	33.35	0.65	1.99	106079.0	3496147.75	119
2018-09-27	32.2	32.7	32.0	32.7	0.75	2.35	266110.0	8638171.3	199
2018-09-26	32.0	32.5	31.75	31.95	0.0	0.0	248121.0	7955819.2	299
2018-09-25	32.0	32.2	31.85	31.95	0.25	0.79	197718.0	6344629.7	317
2018-09-20	31.9	32.0	31.4	31.7	-0.15	-0.47	185299.0	5868121.35	190
2018-09-19	31.6	31.9	31.5	31.85	-0.15	-0.47	901685.0	28544102.6	883
2018-09-18	32.0	32.85	31.8	32.0	0.0	0.0	268651.0	8694719.8	260
2018-09-17	31.1	32.2	30.6	32.0	0.5	1.59	343363.0	10850588.8	365
2018-09-16	31.8	32.0	31.5	31.5	-0.25	-0.79	47967.0	1522744.75	80
2018-09-13	31.65	31.9	31.15	31.75	0.05	0.16	118255.0	3715545.85	222
2018-09-12	32.35	32.75	31.7	31.7	-0.65	-2.01	55403.0	1788752.0	129
2018-09-11	32.35	32.6	32.35	32.35	-0.25	-0.77	68909.0	2240472.25	119
2018-09-10	32.2	32.75	32.2	32.6	0.6	1.88	165765.0	5390288.8	148
2018-09-09	31.6	32.0	31.5	32.0	0.5	1.59	137481.0	4377800.55	106
2018-09-06	31.65	32.9	31.0	31.5	0.5	1.61	476959.0	15118191.85	386
2018-09-05	33.2	33.3	31.0	31.0	-2.0	-6.06	291657.0	9321110.5	238
2018-09-04	32.1	33.6	32.1	33.0	0.9	2.8	529247.0	17448276.85	355
2018-09-03	31.7	32.1	31.7	32.1	0.4	1.26	59782.0	1910555.55	75
2018-09-02	31.45	31.7	31.2	31.7	0.25	0.79	76830.0	2404180.65	66
2018-08-30	32.15	32.15	31.35	31.45	-0.8	-2.48	188738.0	5991378.0	230
2018-08-29	32.45	32.45	31.65	32.25	0.0	0.0	389835.0	12561052.85	283
2018-08-28	32.55	32.55	32.2	32.25	-0.3	-0.92	479605.0	15506100.95	290
2018-08-27	32.6	32.8	32.3	32.55	0.15	0.46	251259.0	8142728.4	494
2018-08-26	32.3	32.5	32.2	32.4	0.45	1.41	136354.0	4407879.35	140
2018-08-16	31.45	31.95	31.35	31.95	-0.05	-0.16	501580.0	15846107.8	346
2018-08-15	31.85	32.2	31.6	32.0	0.0	0.0	194638.0	6219028.95	117
2018-08-14	31.95	32.6	31.6	32.0	-0.15	-0.47	132962.0	4272440.9	213
2018-08-13	33.8	34.0	31.1	32.15	-1.65	-4.88	464023.0	14843194.65	441
2018-08-12	33.55	33.85	33.05	33.8	0.2	0.6	84671.0	2843431.3	75
2018-08-09	33.85	34.0	33.6	33.6	-0.35	-1.03	36934.0	1249701.75	81
2018-08-08	33.85	34.2	33.85	33.95	0.1	0.3	28510.0	968269.65	45
2018-08-07	33.9	34.0	33.4	33.85	-0.1	-0.29	128510.0	4326931.05	103
2018-08-06	33.8	34.2	33.7	33.95	0.15	0.44	251562.0	8540514.85	86
2018-08-05	34.55	35.0	33.8	33.8	-0.7	-2.03	146422.0	5002447.6	106
2018-08-02	34.7	34.9	34.2	34.5	-0.4	-1.15	80225.0	2778766.65	96
2018-08-01	34.7	35.2	34.7	34.9	0.1	0.29	78269.0	2728731.0	112
2018-07-31	35.0	35.1	34.75	34.8	0.05	0.14	70579.0	2460616.6	100
2018-07-30	34.75	35.3	34.7	34.75	0.05	0.14	161730.0	5654177.5	169
2018-07-29	35.0	35.0	34.6	34.7	-0.45	-1.28	89531.0	3110239.45	82
2018-07-26	35.0	35.4	34.75	35.15	0.05	0.14	66913.0	2342500.45	97
2018-07-25	36.5	36.6	34.6	35.1	-1.5	-4.1	411049.0	14480320.6	290
2018-07-24	36.75	37.3	36.6	36.6	-0.1	-0.27	137711.0	5112238.2	114
2018-07-23	37.2	37.4	36.65	36.7	-0.3	-0.81	56498.0	2087768.2	58
2018-07-22	37.5	37.5	36.7	37.0	0.0	0.0	73077.0	2703205.05	74
2018-07-19	37.0	37.45	36.75	37.0	-0.2	-0.54	124869.0	4642637.7	145
2018-07-18	36.8	37.2	36.55	37.2	0.2	0.54	335623.0	12323874.6	151
2018-07-17	36.7	37.0	36.5	37.0	0.05	0.14	512752.0	18818628.05	365
2018-07-16	35.9	37.2	35.9	36.95	0.85	2.35	397272.0	14680323.15	185
2018-07-15	35.4	36.1	35.4	36.1	0.6	1.69	51011.0	1831583.1	83
2018-07-12	35.3	35.8	35.0	35.5	-0.5	-1.39	213386.0	7545632.1	244
2018-07-11	36.1	36.2	35.3	36.0	-0.7	-1.91	122608.0	4402417.05	216
2018-07-10	35.95	36.9	35.95	36.7	0.6	1.66	259299.0	9420119.35	281
2018-07-09	34.85	36.1	34.8	36.1	0.65	1.83	364813.0	13092602.7	272
2018-07-08	34.2	35.95	34.2	35.45	1.3	3.81	249731.0	8733631.4	159
2018-07-05	33.8	34.2	33.8	34.15	0.15	0.44	517863.0	17606768.6	167
2018-07-04	33.8	34.0	33.8	34.0	0.05	0.15	74788.0	2533879.55	46
2018-07-03	34.2	34.2	33.5	33.95	0.2	0.59	251313.0	8481321.6	219
2018-07-02	34.2	34.2	33.75	33.75	-0.1	-0.3	148949.0	5041477.25	134
2018-07-01	34.0	34.0	33.7	33.85	-0.05	-0.15	62746.0	2129162.45	81
2018-06-28	33.8	34.0	33.65	33.9	0.05	0.15	115242.0	3908928.25	64
2018-06-27	33.9	34.0	33.0	33.85	0.05	0.15	271904.0	9180800.0	254
2018-06-26	33.75	33.8	33.5	33.8	-0.2	-0.59	18023.0	608302.55	54
2018-06-25	33.8	34.0	33.6	34.0	0.2	0.59	391335.0	13230409.25	184
2018-06-24	33.4	34.0	33.4	33.8	1.2	3.68	225435.0	7603937.15	130
2018-06-21	32.5	33.0	32.4	32.6	0.4	1.24	494278.0	16168143.05	285
2018-06-20	33.65	33.65	32.2	32.2	-1.45	-4.31	203244.0	6687625.7	223
2018-06-12	33.2	34.0	33.0	33.65	0.2	0.6	244631.0	8191590.25	184
2018-06-11	33.6	34.35	33.45	33.45	-0.35	-1.04	224439.0	7625679.8	206
2018-06-10	34.25	34.6	33.8	33.8	-1.15	-3.29	133770.0	4579570.3	99
2018-06-07	35.0	35.0	34.2	34.95	-0.05	-0.14	436139.0	15196608.9	216
2018-06-06	34.45	35.0	34.45	35.0	0.55	1.6	678231.0	23629838.95	351
2018-06-05	34.3	34.5	34.2	34.45	0.45	1.32	389889.0	13377331.5	168
2018-06-04	34.2	34.75	34.0	34.0	0.0	0.0	396722.0	13628744.25	253
2018-06-03	33.2	34.3	33.2	34.0	1.0	3.03	647667.0	21871783.15	278
2018-05-31	31.05	33.0	31.05	33.0	1.5	4.76	442834.0	14265649.2	213
2018-05-30	31.25	31.5	31.25	31.5	0.25	0.8	42801.0	1346510.2	47
2018-05-29	30.55	31.5	30.5	31.25	0.7	2.29	320313.0	9928119.85	178
2018-05-28	31.3	31.3	30.5	30.55	-0.75	-2.4	851659.0	26338108.3	224
2018-05-27	31.8	31.8	31.2	31.3	-0.7	-2.19	276508.0	8704436.6	81
2018-05-24	32.0	32.0	31.55	31.91	-0.13	-0.41	238621.0	7565454.5	168
2018-05-23	32.15	32.25	31.9	32.04	-0.01	-0.03	128863.0	4130114.65	125
2018-05-22	31.95	32.15	31.6	32.05	-0.05	-0.16	235682.0	7499393.75	171
2018-05-21	32.0	32.2	32.0	32.1	-0.08	-0.25	40994.0	1315969.6	49
2018-05-20	32.0	32.25	32.0	32.18	0.0	0.0	184205.0	5921066.4	94
2018-05-17	32.3	32.3	32.0	32.18	-0.03	-0.09	198970.0	6404116.9	193
2018-05-16	32.5	32.5	31.8	32.21	-0.27	-0.83	419155.0	13568910.5	180
2018-05-15	32.45	32.9	32.3	32.48	0.05	0.15	230254.0	7485828.85	124
2018-05-14	32.2	32.55	32.15	32.43	0.26	0.81	298672.0	9647502.25	266
2018-05-13	32.2	32.2	32.0	32.17	-0.07	-0.22	283979.0	9109079.4	152
2018-05-10	31.6	32.6	31.35	32.24	0.68	2.15	196570.0	6262774.4	291
2018-05-09	32.8	33.0	31.5	31.56	-1.31	-3.99	478777.0	15421843.45	383
2018-05-08	33.15	33.35	32.9	32.87	-0.54	-1.62	141187.0	4668870.6	93
2018-05-07	33.0	33.5	33.0	33.41	0.28	0.85	249461.0	8297308.55	160
2018-05-06	33.1	33.4	33.0	33.13	0.11	0.33	258446.0	8577568.75	125
2018-05-03	32.85	33.1	32.4	33.02	0.62	1.91	646710.0	21295422.95	194
2018-05-02	33.0	33.0	32.1	32.4	-0.55	-1.67	217737.0	7067177.2	183
2018-05-01	33.0	33.0	32.55	32.95	-0.05	-0.15	149326.0	4914696.4	76
2018-04-30	33.0	33.15	32.8	33.0	0.29	0.89	190419.0	6289626.15	151
2018-04-29	32.75	33.1	32.7	32.71	-0.26	-0.79	25491.0	835161.95	30
2018-04-26	32.6	33.0	32.2	32.97	0.09	0.27	229003.0	7458066.25	166
2018-04-25	33.0	33.05	32.6	32.88	-0.11	-0.33	276956.0	9133353.0	115
2018-04-24	32.9	33.2	32.6	32.99	-0.15	-0.45	230371.0	7619298.95	124
2018-04-23	33.0	33.2	32.95	33.14	0.31	0.94	937393.0	30975841.35	197
2018-04-22	32.0	33.2	32.0	32.83	0.13	0.4	445323.0	14606246.05	149
2018-04-19	30.6	33.0	30.6	32.7	1.45	4.64	948084.0	30358958.4	589
2018-04-18	30.0	31.45	30.0	31.25	1.25	4.17	392292.0	12076835.2	338
2018-04-17	29.8	30.3	29.45	30.0	0.22	0.74	406319.0	12151489.25	321
2018-04-16	29.75	30.0	29.6	29.78	0.07	0.24	261759.0	7796396.6	197
2018-04-15	29.6	29.75	29.55	29.71	0.33	1.12	141960.0	4207897.0	93
2018-04-12	29.1	29.5	29.0	29.38	0.03	0.1	226872.0	6625213.75	192
2018-04-11	29.2	29.5	28.8	29.35	0.2	0.69	429969.0	12613597.0	363
2018-04-10	29.45	29.45	29.0	29.15	-0.35	-1.19	109203.0	3192029.7	113
2018-04-09	29.0	29.75	28.9	29.5	0.48	1.65	280438.0	8250129.0	361
2018-04-08	29.0	29.2	29.0	29.02	-0.02	-0.07	155755.0	4519631.7	99
2018-04-05	29.55	29.7	28.9	29.04	-0.71	-2.39	452565.0	13293432.35	283
2018-04-04	29.35	29.8	29.35	29.75	0.32	1.09	268167.0	7949567.0	193
2018-04-03	28.85	29.5	28.8	29.43	0.38	1.31	234103.0	6860911.45	216
2018-04-02	29.1	29.25	28.8	29.05	-0.3	-1.02	174915.0	5073694.4	117
2018-04-01	29.3	29.4	29.0	29.35	0.0	0.0	198875.0	5822493.05	80
2018-03-29	29.6	29.7	29.0	29.35	-0.06	-0.2	303191.0	8882378.35	324
2018-03-28	29.3	29.65	29.2	29.41	-0.14	-0.47	481856.0	14185295.0	233
2018-03-27	29.45	29.7	29.4	29.55	0.28	0.96	420507.0	12428679.5	252
2018-03-26	29.0	29.45	28.9	29.27	0.1	0.34	2759696.0	73701757.35	236
2018-03-25	29.0	29.2	28.8	29.17	0.13	0.45	141985.0	4119177.55	122
2018-03-22	28.55	29.15	28.55	29.04	0.64	2.25	1525333.0	43861673.1	739
2018-03-21	28.95	29.25	28.3	28.4	-0.46	-1.59	1152160.0	32871681.4	1591
2018-03-20	29.1	29.4	28.7	28.86	-0.16	-0.55	530675.0	15388328.05	600
2018-03-19	29.5	30.0	28.85	29.02	-0.51	-1.73	402951.0	11930050.4	781
2018-03-18	30.0	30.0	29.45	29.53	-0.38	-1.27	300783.0	8921853.75	473
2018-03-15	30.0	30.8	29.8	29.91	-0.08	-0.27	422904.0	12776681.25	566
2018-03-14	30.5	30.9	29.9	29.99	-0.46	-1.51	326756.0	9854480.6	535
2018-03-13	30.6	31.5	30.4	30.45	-0.52	-1.68	542838.0	16663873.7	814
2018-03-12	30.45	31.35	30.45	30.97	0.49	1.61	492284.0	15298879.1	396
2018-03-11	30.2	30.7	30.0	30.48	0.49	1.63	509045.0	15504609.1	157
2018-03-08	29.15	30.2	29.15	29.99	0.99	3.41	500958.0	14787967.4	180
2018-03-07	28.5	29.15	28.5	29.0	0.5	1.75	87255.0	2518139.65	94
2018-03-06	28.1	28.6	28.1	28.5	0.49	1.75	189460.0	5375446.85	209
2018-03-05	28.1	28.2	27.4	28.01	-0.57	-1.99	616857.0	17125222.35	530
2018-03-04	29.0	29.1	28.55	28.58	-0.46	-1.58	74596.0	2149718.4	95
2018-03-01	28.8	29.1	28.8	29.04	-0.1	-0.34	96605.0	2798151.45	52
2018-02-28	29.4	29.5	28.75	29.14	-0.51	-1.72	344298.0	10007530.85	264
2018-02-27	30.0	30.05	29.3	29.65	-0.32	-1.07	158374.0	4722672.95	196
2018-02-26	30.3	30.3	29.1	29.97	-0.79	-2.57	317351.0	9508606.9	298
2018-02-25	30.75	30.8	30.55	30.76	0.04	0.13	202761.0	6226139.45	105
2018-02-22	30.4	31.0	30.2	30.72	0.33	1.09	201712.0	6149140.3	179
2018-02-21	30.05	30.5	30.0	30.39	0.3	1.0	123585.0	3752734.4	109
2018-02-20	30.15	30.35	30.0	30.09	-0.23	-0.76	103732.0	3122861.5	104
2018-02-19	30.0	30.4	30.0	30.32	0.32	1.07	851579.0	25659937.05	295
2018-02-18	30.4	30.55	30.0	30.0	-0.3	-0.99	237780.0	7195762.65	97
2018-02-15	30.6	30.75	30.3	30.3	0.24	0.8	893235.0	27144752.0	427
2018-02-14	30.3	30.3	30.0	30.06	-0.25	-0.82	57765.0	1742485.0	45
2018-02-13	30.3	30.5	30.0	30.31	0.0	0.0	95714.0	2905582.35	92
2018-02-12	30.1	30.45	30.1	30.31	0.61	2.05	237549.0	7211033.9	187
2018-02-11	29.5	30.0	29.5	29.7	-0.29	-0.97	27942.0	831253.0	41
2018-02-08	30.05	30.35	30.0	29.99	-0.3	-0.99	519601.0	15631740.1	165
2018-02-07	29.9	30.45	29.9	30.29	0.54	1.82	436111.0	13157235.05	248
2018-02-06	29.8	29.9	29.45	29.75	-0.39	-1.29	260548.0	7721429.85	116
2018-02-05	30.05	30.5	30.0	30.14	0.05	0.17	229237.0	6886011.3	132
2018-02-04	30.2	30.2	30.0	30.09	-0.19	-0.63	181444.0	5464628.15	59
2018-02-01	30.25	30.35	30.1	30.28	0.29	0.97	166031.0	5021382.5	126
2018-01-31	30.15	30.75	30.0	29.99	-0.16	-0.53	493355.0	14977780.55	225
2018-01-30	30.0	30.3	30.0	30.15	0.11	0.37	265228.0	7993038.0	125
2018-01-29	30.1	30.45	30.0	30.04	0.04	0.13	497257.0	15043880.55	240
2018-01-28	30.0	30.2	29.95	30.0	0.12	0.4	141381.0	4253217.7	133
2018-01-25	30.0	30.1	29.85	29.88	-0.09	-0.3	349407.0	10459280.15	188
2018-01-24	30.2	30.2	29.9	29.97	-0.03	-0.1	201519.0	6061252.35	154
2018-01-23	30.0	30.15	30.0	30.0	-0.02	-0.07	86909.0	2614017.55	129
2018-01-22	29.95	30.1	29.95	30.02	-0.03	-0.1	117594.0	3531480.3	80
2018-01-21	30.4	30.7	30.0	30.05	-0.32	-1.05	98112.0	2966581.95	163
2018-01-18	30.8	31.1	30.0	30.37	-0.27	-0.88	258823.0	7922047.6	158
2018-01-17	30.75	31.25	30.6	30.64	-0.17	-0.55	188601.0	5832346.75	139
2018-01-16	31.2	31.4	30.75	30.81	-0.17	-0.55	276063.0	8598080.8	225
2018-01-15	31.2	31.4	30.55	30.98	0.04	0.13	175740.0	5463671.25	121
2018-01-14	30.3	31.2	30.3	30.94	0.96	3.2	383876.0	11825800.8	206
2018-01-11	29.75	30.05	29.75	29.98	0.39	1.32	221882.0	6644710.0	180
2018-01-10	29.9	30.05	29.4	29.59	-0.31	-1.04	157951.0	4707902.55	173
2018-01-09	29.9	30.0	29.8	29.9	-0.05	-0.17	39822.0	1189930.65	54
2018-01-08	30.2	30.2	29.9	29.95	0.05	0.17	102401.0	3072452.4	58
2018-01-07	29.9	30.0	29.7	29.9	0.2	0.67	200211.0	5986428.05	79
2018-01-04	29.55	29.7	29.45	29.7	-0.11	-0.37	166219.0	4907354.25	70
2018-01-03	28.95	29.8	28.95	29.81	0.86	2.97	150237.0	4371343.75	116
2018-01-02	28.95	28.95	28.75	28.95	0.1	0.35	62243.0	1798529.4	40
2018-01-01	28.8	28.85	28.75	28.85	0.25	0.87	24087.0	693433.35	31
2017-12-31	28.2	28.95	28.2	28.6	0.41	1.45	134525.0	3818677.2	77
2017-12-28	28.2	28.3	28.05	28.19	-0.01	-0.04	96232.0	2711132.3	82
2017-12-27	28.3	28.4	28.15	28.2	-0.05	-0.18	56118.0	1584471.95	51
2017-12-26	28.8	28.8	28.2	28.25	-0.45	-1.57	102067.0	2888801.7	109
2017-12-25	28.85	28.85	28.0	28.7	-0.05	-0.17	191558.0	5513588.35	61
2017-12-24	29.0	29.0	28.75	28.75	-0.4	-1.37	33236.0	960528.55	35
2017-12-21	28.6	29.2	28.4	29.15	0.75	2.64	373844.0	10821196.55	310
2017-12-20	28.25	28.45	28.25	28.4	0.2	0.71	177389.0	5029550.35	191
2017-12-19	28.25	28.6	28.0	28.2	-0.05	-0.18	412122.0	11687793.8	348
2017-12-18	28.0	28.35	27.9	28.25	0.51	1.84	270540.0	7586852.6	156
2017-12-17	28.1	28.1	27.7	27.74	-0.35	-1.25	308995.0	8631654.65	125
2017-12-14	28.2	28.3	28.0	28.09	0.09	0.32	100846.0	2836933.2	94
2017-12-13	28.2	28.2	27.9	28.0	-0.28	-0.99	109464.0	3070443.6	94
2017-12-12	28.3	28.35	28.2	28.28	-0.18	-0.63	136528.0	3860082.95	114
2017-12-11	28.4	28.5	28.25	28.46	0.22	0.78	112898.0	3204403.9	135
2017-12-10	28.3	28.55	28.2	28.24	-0.19	-0.67	195222.0	5526969.4	134
2017-12-07	28.5	28.5	28.0	28.43	0.28	0.99	64008.0	1811802.35	167
2017-12-06	28.65	28.65	28.1	28.15	-0.62	-2.16	114048.0	3233930.2	112
2017-12-05	28.8	28.8	28.55	28.77	-0.12	-0.42	141880.0	4065975.25	68
2017-12-04	28.8	28.9	28.75	28.89	0.15	0.52	217251.0	6264080.9	78
2017-12-03	29.05	29.1	28.75	28.74	-0.17	-0.59	324049.0	9360714.35	185
2017-11-30	28.9	28.95	28.8	28.91	0.1	0.35	586492.0	16951837.25	163
2017-11-29	29.15	29.15	28.75	28.81	-0.15	-0.52	215713.0	6224009.95	99
2017-11-28	29.1	29.1	28.6	28.96	-0.19	-0.65	244914.0	7072871.45	186
2017-11-27	29.4	29.6	29.2	29.15	-0.2	-0.68	358895.0	10588719.6	124
2017-11-26	29.4	29.5	29.25	29.35	-0.01	-0.03	347569.0	10186090.35	76
2017-11-23	29.5	29.5	29.15	29.36	-0.01	-0.03	296335.0	8730303.55	92
2017-11-22	29.5	29.9	29.2	29.37	-0.48	-1.61	396813.0	11783413.55	156
2017-11-21	30.3	30.55	29.7	29.85	-0.51	-1.68	269036.0	8159623.1	74
2017-11-20	30.5	30.6	30.15	30.36	-0.47	-1.52	296604.0	9045539.8	127
2017-11-19	30.9	31.0	30.35	30.83	0.03	0.1	342952.0	10553582.55	150
2017-11-16	30.3	31.3	29.9	30.8	0.61	2.02	793088.0	24144885.05	153
2017-11-15	30.5	30.5	29.9	30.19	-0.11	-0.36	190944.0	5756856.5	71
2017-11-14	29.35	30.6	29.3	30.3	0.33	1.1	356174.0	10773157.1	128
2017-11-13	29.0	30.1	29.0	29.97	0.48	1.63	1018154.0	30086240.95	190
2017-11-12	29.15	29.5	29.0	29.49	0.01	0.03	154758.0	4558444.8	86
2017-11-09	29.0	29.5	28.7	29.48	0.24	0.82	410332.0	11971894.45	128
2017-11-08	29.15	29.9	28.2	29.24	-0.21	-0.71	1051342.0	30567102.65	457
2017-11-07	29.15	29.6	28.7	29.45	0.2	0.68	1084576.0	31580192.85	158
2017-11-06	29.2	29.5	28.1	29.25	0.08	0.27	2065039.0	60343994.3	571
2017-11-05	28.1	29.2	28.1	29.17	0.27	0.93	1189766.0	34263028.7	214
2017-11-02	28.45	28.75	28.45	28.9	0.4	1.4	139127.0	3961655.7	73
2017-11-01	28.5	28.5	28.4	28.5	0.08	0.28	632316.0	17996466.4	309
2017-10-31	28.65	28.65	28.2	28.42	-0.52	-1.8	290390.0	8237089.75	186
2017-10-30	29.15	29.2	28.75	28.94	0.04	0.14	169827.0	4920811.0	98
2017-10-29	29.0	29.1	28.8	28.9	-0.1	-0.34	178998.0	5182180.3	138
2017-10-26	29.0	29.0	28.8	29.0	-0.39	-1.33	1095201.0	31756169.9	266
2017-10-25	29.0	29.5	28.9	29.39	0.43	1.48	846362.0	24551065.9	171
2017-10-24	28.3	29.2	28.3	28.96	0.96	3.43	276386.0	7982578.65	96
2017-10-23	28.75	28.75	27.95	28.0	-0.22	-0.78	193096.0	5407380.4	162
2017-10-22	28.2	28.25	28.1	28.22	-0.1	-0.35	130935.0	3692028.55	95
2017-10-19	28.3	28.5	28.0	28.32	0.13	0.46	217002.0	6091882.25	128
2017-10-18	28.2	28.4	28.0	28.19	-0.02	-0.07	332362.0	9374986.25	140
2017-10-17	28.0	28.25	28.0	28.21	0.25	0.89	360369.0	10109442.8	130
2017-10-16	27.3	28.2	27.3	27.96	0.76	2.79	1146218.0	32048650.3	450
2017-10-15	27.0	27.5	26.9	27.2	0.34	1.27	494718.0	13415697.1	239
2017-10-12	26.0	27.1	25.3	26.86	0.88	3.39	1776787.0	45916535.5	648
2017-10-11	26.85	27.0	25.3	25.98	-0.73	-2.73	1186162.0	31047985.85	551
2017-10-10	27.6	27.8	26.6	26.71	-1.12	-4.02	481593.0	13132203.3	344
2017-10-09	28.5	28.65	27.6	27.83	-0.86	-3.0	278106.0	7847624.3	280
2017-10-08	29.15	29.15	28.6	28.69	-0.5	-1.71	300834.0	8669558.0	260
2017-10-05	29.6	29.65	29.05	29.19	-0.45	-1.52	205350.0	6011628.15	218
2017-10-04	30.7	30.7	29.6	29.64	-0.49	-1.63	401741.0	11977190.2	480
2017-10-03	29.3	30.2	29.25	30.13	0.87	2.97	220267.0	6546638.8	377
2017-10-02	29.9	29.9	29.05	29.26	-0.42	-1.42	611919.0	17095057.8	197
2017-10-01	29.7	29.8	29.5	29.68	-0.54	-1.79	191556.0	5671933.05	175
2017-09-28	30.3	30.3	29.6	30.22	-0.05	-0.17	149141.0	4487458.4	121
2017-09-27	30.35	30.5	30.25	30.27	-0.28	-0.92	95742.0	2904834.1	88
2017-09-26	30.65	30.65	30.2	30.55	-0.1	-0.33	203161.0	6190295.5	136
2017-09-25	31.95	31.95	30.5	30.65	-0.93	-2.94	98390.0	3049253.6	224
2017-09-21	31.75	31.8	31.55	31.58	0.01	0.03	34625.0	1096480.0	35
2017-09-20	31.6	31.75	31.55	31.57	-0.12	-0.38	195405475.0	5764755518.75	93
2017-09-19	31.7	31.7	31.6	31.69	0.09	0.28	247733.0	7847003.2	173
2017-09-18	31.6	31.65	31.5	31.6	-0.04	-0.13	167568.0	5294981.8	83
2017-09-17	31.45	31.7	31.4	31.64	0.22	0.7	113497.0	3584369.8	79
2017-09-14	31.6	31.6	31.4	31.42	-0.05	-0.16	221891.0	6989183.5	139
2017-09-13	31.3	31.6	30.9	31.47	-0.2	-0.63	202920.0	6345061.1	174
2017-09-12	33.4	33.4	31.35	31.67	-1.32	-4.0	401181.0	12896206.65	342
2017-09-11	33.2	33.4	32.95	32.99	0.0	0.0	189123.0	6276056.7	204
2017-09-10	31.9	33.2	31.9	32.99	1.23	3.87	324716.0	10557308.7	211
2017-09-07	31.15	31.9	31.15	31.76	0.3	0.95	239353.0	7542719.45	134
2017-09-06	31.0	31.6	30.8	31.46	0.44	1.42	89760.0	2795977.1	76
2017-08-29	31.1	31.1	30.95	31.02	-0.03	-0.1	96447.0	2990219.0	43
2017-08-28	30.9	31.2	30.7	31.05	0.05	0.16	183639.0	5681650.9	73
2017-08-27	31.0	31.0	30.85	31.0	0.05	0.16	62318.0	1927081.95	60
2017-08-24	30.95	31.1	30.6	30.95	0.25	0.81	155268.0	4801657.65	133
2017-08-23	30.9	31.2	30.1	30.7	-0.1	-0.32	440897.0	13649709.25	148
2017-08-22	31.0	31.0	30.7	30.8	-0.08	-0.26	208785.0	6449443.8	72
2017-08-21	30.9	31.0	30.9	30.88	0.27	0.88	113333.0	3511081.2	66
2017-08-20	31.1	31.1	30.6	30.61	-0.28	-0.91	214139.0	6611178.15	62
2017-08-17	31.0	31.3	30.7	30.89	0.21	0.68	486719.0	15070762.15	238
2017-08-16	30.5	30.9	30.5	30.68	-0.22	-0.71	245311.0	7534311.15	100
2017-08-15	30.2	31.3	30.2	30.9	0.75	2.49	514766.0	15913692.5	172
2017-08-14	29.65	30.05	29.65	30.15	0.1	0.33	170220.0	5105299.45	115
2017-08-13	30.1	30.5	30.0	30.05	-0.1	-0.33	68504.0	2059298.6	37
2017-08-10	30.0	30.5	30.0	30.15	0.08	0.27	158763.0	4775664.75	96
2017-08-09	30.3	30.4	30.0	30.07	0.07	0.23	53612.0	1624211.8	80
2017-08-08	30.0	30.1	30.0	30.0	0.02	0.07	28197.0	847330.05	30
2017-08-07	30.05	30.45	29.85	29.98	-0.05	-0.17	591911.0	17759731.1	141
2017-08-06				30.1	0.07	0.23	715.0	21499.2	8
2017-08-03	30.0	30.5	30.0	30.03	0.02	0.07	150809.0	4559876.15	137
2017-08-02	30.2	30.2	29.9	30.01	-0.68	-2.22	335929.0	10081316.3	114
2017-08-01	30.5	30.75	30.2	30.69	0.19	0.62	95937.0	2940027.7	84
2017-07-31	30.15	30.5	29.9	30.5	0.49	1.63	164150.0	4942308.75	71
2017-07-30	30.4	30.75	30.0	30.01	-0.27	-0.89	52677.0	1608081.7	69
2017-07-27	30.0	30.8	29.8	30.28	0.16	0.53	49243.0	1487060.5	57
2017-07-26	30.4	30.5	30.0	30.12	-0.5	-1.63	102313.0	3094417.3	91
2017-07-25	31.2	31.2	30.5	30.62	-0.64	-2.05	56653.0	1747360.4	56
2017-07-24	30.9	31.3	30.75	31.26	0.96	3.17	228184.0	7065981.9	197
2017-07-23	30.4	30.6	30.2	30.3	-0.19	-0.62	89612.0	2721587.2	124
2017-07-20	31.0	31.05	30.3	30.49	-0.18	-0.59	776969.0	23795647.55	512
2017-07-19	31.3	31.5	30.6	30.67	-0.62	-1.98	189145.0	5865836.8	773
2017-07-18	31.2	31.4	31.1	31.29	0.06	0.19	52912.0	1651320.55	48
2017-07-17	31.5	31.8	30.8	31.23	-1.51	-4.61	429546.0	13432874.7	251
2017-07-16	33.2	33.2	32.3	32.74	0.25	0.77	82842.0	2709952.3	110
2017-07-13	32.8	33.0	32.2	32.49	0.09	0.28	226018.0	7428137.5	152
2017-07-12	30.85	33.0	30.85	32.4	1.25	4.01	351113.0	11133367.0	210
2017-07-11	31.3	31.3	30.95	31.15	0.14	0.45	320460.0	9977829.25	169
2017-07-10	29.5	31.2	29.5	31.01	2.22	7.71	760733.0	23470505.35	286
2017-07-09	28.6	29.0	28.5	28.79	-0.44	-1.51	72801.0	2091209.3	74
2017-07-06	29.4	29.7	29.4	29.23	-0.7	-2.34	14472.0	427866.15	38
2017-07-05	29.6	30.4	29.6	29.93	-0.06	-0.2	67463.0	2013787.55	71
2017-07-04	30.8	31.2	29.9	29.99	-1.06	-3.41	287934.0	8637577.6	208
2017-07-03	30.6	31.2	28.8	31.05	0.56	1.84	549831.0	16743317.35	295
2017-07-02	29.1	32.0	29.1	30.49	-0.43	-1.39	312585.0	9613267.35	217
2017-06-22	30.3	32.1	30.1	30.92	0.72	2.38	1487452.0	46168903.95	354
2017-06-21	29.5	30.5	28.5	30.2	1.73	6.08	3306776.0	98601720.65	575
2017-06-20	29.7	30.8	28.1	28.47	-1.07	-3.62	1074432.0	30776340.6	557
2017-06-19	27.4	30.15	27.4	29.54	2.11	7.69	1137622.0	33139825.45	467
2017-06-18	27.0	27.5	27.0	27.43	0.24	0.88	546348.0	14887425.35	290
2017-06-15	26.7	27.25	26.7	27.19	0.45	1.68	517870.0	13933490.1	204
2017-06-14	26.75	26.75	26.7	26.74	-0.01	-0.04	249591.0	6670558.8	130
2017-06-13	27.0	27.0	26.6	26.75	-0.09	-0.34	381344.0	10197889.7	203
2017-06-12	26.4	27.0	26.15	26.84	0.44	1.67	55984.0	1483937.65	81
2017-06-11	26.4	26.4	26.4	26.4	-0.22	-0.83	7334.0	193624.0	9
2017-06-08	26.65	26.65	26.4	26.62	0.01	0.04	387582.0	10296649.95	135
2017-06-07	26.4	26.65	26.4	26.61	-0.06	-0.22	24443.0	647561.85	38
2017-06-06	27.1	27.1	26.6	26.67	-0.53	-1.95	118584.0	3166940.65	63
2017-06-05	27.0	27.2	26.7	27.2	0.01	0.04	166511.0	4496195.2	22
2017-06-04	27.0	27.2	26.65	27.19	0.19	0.7	155981.0	4178084.3	68
2017-06-01	27.4	27.4	27.0	27.0	-0.62	-2.24	77730.0	2101678.3	82
2017-05-31	27.0	27.7	27.0	27.62	0.67	2.49	805052.0	21958302.0	149
2017-05-30	26.5	27.0	26.4	26.95	0.75	2.86	246723.0	6596479.4	168
2017-05-29	26.3	26.3	26.0	26.2	-0.1	-0.38	103199.0	2695605.6	35
2017-05-28	26.4	26.4	26.3	26.3	-0.3	-1.13	24143.0	636519.9	31
2017-05-25	26.7	26.7	26.5	26.6	0.0	0.0	283391.0	7516758.8	162
2017-05-24	26.8	26.8	26.8	26.6	-0.34	-1.26	5510.0	147854.4	19
2017-05-23	26.7	27.0	26.7	26.94	-0.05	-0.19	5694.0	152490.9	22
2017-05-22	26.6	27.1	26.6	26.99	0.49	1.85	32354.0	868778.7	59
2017-05-21	26.4	26.7	26.4	26.5	0.3	1.15	814771.0	21609633.3	168
2017-05-18	26.8	26.8	26.2	26.2	-0.39	-1.47	93821.0	2462693.6	45
2017-05-17	26.8	26.8	26.2	26.59	-0.43	-1.59	352351.0	9320678.4	149
2017-05-16	26.5	27.3	26.4	27.02	0.68	2.58	277030.0	7464918.6	150
2017-05-15	26.1	26.5	26.0	26.34	0.24	0.92	97339.0	2549233.7	111
2017-05-14	26.1	26.1	26.1	26.1	0.0	0.0	67467.0	1760938.4	31
2017-05-11	26.0	26.2	26.0	26.1	0.0	0.0	145571.0	3791251.7	76
2017-05-10	26.0	26.2	25.7	26.1	0.1	0.38	354710.0	9189670.0	196
2017-05-09	26.0	26.0	25.9	26.0	0.2	0.78	125351.0	3256718.7	36
2017-05-08	25.6	25.6	25.4	25.8	0.1	0.39	485986.0	12390770.3	124
2017-05-07	25.5	25.7	25.5	25.7	0.0	0.0	10627.0	271254.5	14
2017-05-04	25.9	25.9	25.6	25.7	-0.2	-0.77	150181.0	3880566.2	124
2017-05-03	26.0	26.0	25.8	25.9	-0.3	-1.15	67009.0	1735434.9	39
2017-05-02	26.2	26.2	26.0	26.2	0.31	1.2	79802.0	2082862.0	79
2017-05-01	26.0	26.0	25.9	25.89	-0.11	-0.42	19427.0	503424.1	26
2017-04-30	26.0	26.0	25.9	26.0	-0.2	-0.76	308027.0	8007689.3	116
2017-04-27	26.0	26.3	26.0	26.2	0.03	0.11	105842.0	2758654.4	90
2017-04-26	26.3	26.3	26.0	26.17	0.06	0.23	159113.0	4155265.1	120
2017-04-25	25.9	26.2	25.9	26.11	-0.06	-0.23	176486.0	4590819.3	159
2017-04-24	25.7	26.2	25.7	26.17	0.03	0.11	127951.0	3320243.0	179
2017-04-23	25.5	26.3	25.5	26.14	0.16	0.62	264016.0	6862867.4	204
2017-04-20	25.9	26.0	25.8	25.98	-0.02	-0.08	317377.0	8231911.8	216
2017-04-19	25.5	26.1	25.4	26.0	0.57	2.24	687425.0	17570388.1	397
2017-04-18	25.5	25.5	25.4	25.43	0.02	0.08	945752.0	24086857.0	284
2017-04-17	25.6	25.7	25.2	25.41	-0.09	-0.35	340896.0	8707603.5	149
2017-04-16	25.5	25.6	25.5	25.5	-0.56	-2.15	205146.0	5241801.8	100
2017-04-13	26.7	26.8	26.0	26.06	-0.54	-2.03	544245.0	14282552.4	389
2017-04-12	25.8	26.7	25.8	26.6	0.71	2.74	281869.0	7444913.3	142
2017-04-11	26.1	26.1	25.9	25.89	-0.17	-0.65	33769.0	878519.5	95
2017-04-10	26.1	26.2	26.0	26.06	-0.24	-0.91	464807.0	12128468.2	2212
2017-04-09	26.3	26.5	26.2	26.3	0.08	0.31	127497.0	3367977.7	90
2017-04-06	26.0	26.3	26.0	26.22	0.22	0.85	157516.0	4119210.4	72
2017-04-05	25.9	26.0	25.8	26.0	0.4	1.56	140252.0	3639853.8	92
2017-04-04	25.6	25.6	25.4	25.6	-0.16	-0.62	263562.0	6719667.2	125
2017-04-03	25.6	25.9	25.4	25.76	-0.04	-0.16	60434.0	1552250.9	72
2017-04-02	25.9	25.9	25.7	25.8	-0.09	-0.35	111431.0	2877149.4	63
2017-03-30	25.2	25.9	25.2	25.89	0.98	3.93	422082.0	10802400.5	246
2017-03-29	23.95	25.2	23.95	24.91	1.01	4.23	233041.0	5754925.15	250
2017-03-28	23.6	23.9	23.55	23.9	0.0	0.0	127541.0	3033185.15	48
2017-03-27	23.7	23.9	23.4	23.9	0.01	0.04	28191.0	664286.9	46
2017-03-26	24.0	24.0	23.8	23.89	-0.16	-0.67	46103.0	1101389.9	37
2017-03-23	24.1	24.2	23.8	24.05	-0.2	-0.82	205930.0	4944229.15	187
2017-03-22	24.3	24.3	24.15	24.25	-0.45	-1.82	41153.0	996327.4	159
2017-03-21	24.75	24.85	24.7	24.7	0.0	0.0	146248.0	3626563.4	443
2017-03-20	24.65	24.7	24.65	24.7	0.05	0.2	433313.0	10691690.6	400
2017-03-19	24.3	24.65	24.3	24.65	0.4	1.65	82369.0	2014869.5	81
2017-03-16	23.5	24.25	23.35	24.25	0.76	3.24	290968.0	7019914.05	203
2017-03-15	22.9	23.5	22.9	23.49	0.64	2.8	424824.0	9860440.65	248
2017-03-14	23.05	23.05	22.75	22.85	-0.45	-1.93	415493.0	9528833.7	601
2017-03-13	23.5	23.5	23.2	23.3	-0.3	-1.27	488656.0	11369333.2	427
2017-03-12	24.0	24.0	23.4	23.6	-0.53	-2.2	215419.0	5069809.45	256
2017-03-09	24.1	24.2	23.8	24.13	0.0	0.0	610986.0	14696625.95	122
2017-03-08	24.2	24.2	24.0	24.13	0.03	0.12	244157.0	5887553.1	71
2017-03-07	24.1	24.25	24.1	24.1	-0.1	-0.41	262125.0	6341316.7	114
2017-03-06	24.1	24.2	24.1	24.2	0.1	0.41	283504.0	6854819.7	107
2017-03-05	24.0	24.1	24.0	24.1	0.14	0.58	60138.0	1446236.8	36
2017-03-02	24.0	24.1	23.65	23.96	0.14	0.59	525036.0	12561349.05	92
2017-03-01	24.0	24.2	23.8	23.82	-0.15	-0.63	347291.0	8332475.9	117
2017-02-28	24.05	24.05	23.85	23.97	-0.43	-1.76	222923.0	5331221.7	144
2017-02-27	24.5	24.6	24.05	24.4	-0.2	-0.81	245205.0	5992470.85	119
2017-02-26	24.3	24.5	24.3	24.6	-0.2	-0.81	13383.0	327359.6	24
2017-02-23	24.7	24.7	24.7	24.8	-0.04	-0.16	6979.0	172417.75	21
2017-02-22	24.9	24.9	24.8	24.84	-0.05	-0.2	265150.0	6594143.0	121
2017-02-21	25.1	25.1	24.9	24.89	-0.09	-0.36	107274.0	2673832.55	89
2017-02-20	24.8	25.1	24.8	24.98	-0.11	-0.44	244444.0	6101089.3	87
2017-02-19	25.2	25.2	25.0	25.09	0.09	0.36	229865.0	5781157.0	102
2017-02-16	25.0	25.1	24.8	25.0	0.0	0.0	211235.0	5260890.7	178
2017-02-15	24.85	25.1	24.85	25.0	-0.1	-0.4	282071.0	7053186.0	133
2017-02-14	24.8	25.1	24.8	25.1	0.02	0.08	208835.0	5195985.7	94
2017-02-13	24.9	25.1	24.9	25.08	0.09	0.36	84813.0	2125538.2	111
2017-02-12	24.9	25.1	24.9	24.99	0.49	2.0	260812.0	6520608.0	105
2017-02-09	24.4	24.7	24.25	24.5	0.0	0.0	86973.0	2134367.1	37
2017-02-08	24.95	24.95	24.5	24.5	-0.2	-0.81	144404.0	3564654.3	39
2017-02-07	24.7	24.7	24.7	24.7	-0.1	-0.4	18239.0	450415.75	28
2017-02-06	24.8	24.8	24.7	24.8	0.0	0.0	13189.0	326962.2	20
2017-02-05	25.0	25.3	24.8	24.8	-0.07	-0.28	155720.0	3892892.7	51
2017-02-02	25.3	25.3	24.75	24.87	-0.55	-2.16	72484.0	1828108.95	26
2017-02-01	25.6	25.6	25.4	25.42	-0.07	-0.27	15505.0	394538.0	28
2017-01-31	25.5	25.6	25.4	25.49	-0.1	-0.39	207198.0	5284150.9	106
2017-01-30	25.7	25.7	25.5	25.59	-0.22	-0.85	111332.0	2851891.1	81
2017-01-29	25.6	25.9	25.5	25.81	0.5	1.98	512125.0	13180819.9	202
2017-01-26	25.5	25.8	25.1	25.31	0.02	0.08	703218.0	17862414.5	592
2017-01-25	25.0	25.6	25.0	25.29	0.34	1.36	890674.0	22539081.85	539
2017-01-24	24.95	24.95	24.75	24.95	0.36	1.46	279459.0	6952425.5	121
2017-01-23	23.9	24.8	23.9	24.59	1.09	4.64	1204614.0	29490658.15	695
2017-01-22	22.5	24.0	22.25	23.5	0.45	1.95	1129889.0	26001956.4	1282
2017-01-19	22.4	23.3	22.4	23.05	0.59	2.63	654973.0	14908532.65	180
2017-01-18	22.1	22.8	22.1	22.46	-0.51	-2.22	486478.0	11008836.3	229
2017-01-17	22.95	23.0	22.8	22.97	0.01	0.04	391950.0	8985789.0	179
2017-01-16	23.7	23.7	22.95	22.96	-0.65	-2.75	235721.0	5450756.65	134
2017-01-15	24.05	24.05	23.55	23.61	-0.44	-1.83	694732.0	16468487.45	359
2017-01-12	24.25	24.25	24.05	24.05	-0.05	-0.21	517815.0	12530527.55	161
2017-01-11	24.4	24.6	24.1	24.1	-0.57	-2.31	133555.0	3237901.0	80
2017-01-10	24.1	24.7	24.0	24.67	0.57	2.37	244547.0	5900174.4	111
2017-01-09	24.4	24.65	24.1	24.1	-0.32	-1.31	380353.0	9250273.75	127
2017-01-08	25.0	25.0	24.4	24.42	-0.53	-2.12	251257.0	6183136.25	107
2017-01-05	25.3	25.3	24.9	24.95	-0.35	-1.38	571778.0	14371440.0	218
2017-01-04	25.5	25.5	25.3	25.3	-0.2	-0.78	500028.0	12700888.0	774
2017-01-03	25.6	25.6	25.3	25.5	-0.1	-0.39	390934.0	9967917.3	77
2017-01-02	25.9	26.0	25.6	25.6	-0.33	-1.27	445386.0	11462537.7	200
2017-01-01	26.0	26.2	25.9	25.93	-0.09	-0.35	244244.0	6353498.5	179
2016-12-29	26.7	26.7	26.0	26.02	-0.65	-2.44	374435.0	9842806.1	187
2016-12-28	27.1	27.5	26.5	26.67	-0.43	-1.59	474027.0	12710704.2	165
2016-12-27	26.7	27.5	26.6	27.1	0.5	1.88	399179.0	10820423.7	233
2016-12-26	26.5	26.8	26.5	26.6	0.0	0.0	34541.0	918392.4	27
2016-12-25	26.5	27.0	26.5	26.6	0.36	1.37	326587.0	8714840.9	134
2016-12-22	26.0	26.5	26.0	26.24	0.45	1.74	146649.0	3851960.8	125
2016-12-21	26.0	26.1	25.6	25.79	-0.07	-0.27	317164.0	8203525.0	145
2016-12-20	25.8	25.9	25.7	25.86	-0.2	-0.77	306175.0	7906242.1	179
2016-12-19	26.3	26.3	26.0	26.06	-0.36	-1.36	809375.0	21187590.9	155
2016-12-18	26.5	26.5	26.2	26.42	0.12	0.46	1013361.0	26682093.7	208
2016-12-15	26.7	26.9	26.2	26.3	-0.21	-0.79	1034765.0	27448838.8	504
2016-12-14	26.4	26.7	26.2	26.51	-0.11	-0.41	288302.0	7623529.5	193
2016-12-13	26.6	26.7	26.5	26.62	-0.18	-0.67	547304.0	14540563.3	434
2016-12-12	26.4	27.0	26.3	26.8	0.37	1.4	584899.0	15653317.9	482
2016-12-11	26.0	26.6	26.0	26.43	0.43	1.65	699137.0	18304014.1	205
2016-12-08	26.0	26.0	25.9	26.0	-0.06	-0.23	320503.0	8326338.0	131
2016-12-07	26.2	26.3	25.8	26.06	-0.16	-0.61	423161.0	11068605.2	203
2016-12-06	25.8	26.3	25.5	26.22	0.19	0.73	887701.0	22879997.8	368
2016-12-05	26.3	26.5	25.9	26.03	-0.73	-2.73	760005.0	19896287.0	237
2016-12-04	26.9	27.1	26.4	26.76	0.0	0.0	367962.0	9931714.8	183
2016-12-01	27.0	27.1	26.6	26.76	0.01	0.04	339132.0	9079125.6	110
2016-11-30	26.4	26.8	26.4	26.75	0.49	1.87	324691.0	8639756.5	118
2016-11-29	26.7	26.8	26.1	26.26	-0.44	-1.65	563390.0	15013290.3	104
2016-11-28	27.0	27.0	26.5	26.7	-0.2	-0.74	406899.0	10802834.9	89
2016-11-27	26.0	27.0	26.0	26.9	0.01	0.04	546788.0	14622007.0	95
2016-11-24	26.8	27.0	26.5	26.89	0.09	0.34	1480528.0	39805022.8	163
2016-11-23	25.9	27.0	25.9	26.8	1.27	4.97	919115.0	24307066.0	164
2016-11-22	25.7	26.0	25.3	25.53	0.37	1.47	446991.0	11454935.7	417
2016-11-21	26.3	26.3	25.1	25.16	-0.96	-3.68	135276.0	3488643.3	123
2016-11-20	26.9	26.9	26.1	26.12	-0.96	-3.55	156179.0	4125084.0	85
2016-11-17	27.0	27.1	26.8	27.08	0.18	0.67	410899.0	11084362.5	118
2016-11-16	26.2	27.1	25.7	26.9	0.92	3.54	1868952.0	50181767.9	267
2016-11-15	26.7	26.7	24.7	25.98	-0.74	-2.77	1141876.0	29844527.6	226
2016-11-14	26.9	27.0	26.2	26.72	-0.06	-0.22	2414894.0	64869503.2	338
2016-11-13	25.3	26.9	25.3	26.78	1.37	5.39	3120968.0	81127970.1	360
2016-11-10	24.8	25.6	24.8	25.41	0.85	3.46	1472296.0	37298308.7	287
2016-11-09	23.0	24.6	23.0	24.56	0.43	1.78	869078.0	20839620.85	280
2016-11-08	23.6	24.3	23.6	24.13	0.83	3.56	638511.0	15346753.85	158
2016-11-07	22.95	23.5	22.95	23.3	0.4	1.75	1138887.0	26482820.55	151
2016-11-06	22.75	22.95	22.4	22.9	0.22	0.97	461704.0	10514618.05	237
2016-11-03	22.5	22.8	22.5	22.68	0.34	1.52	322477.0	7281554.2	110
2016-11-02	22.35	22.55	22.25	22.34	0.1	0.45	598588.0	13430894.4	147
2016-11-01	22.1	22.3	22.05	22.24	-0.14	-0.63	857851.0	19002974.2	146
2016-10-31	22.4	22.4	22.0	22.38	-0.22	-0.97	816181.0	18206199.9	249
2016-10-30	22.35	22.8	22.35	22.6	0.41	1.85	875978.0	19804473.35	228
2016-10-27	21.5	22.3	21.5	22.19	0.91	4.28	357121.0	7877989.2	256
2016-10-26	21.3	21.4	21.0	21.28	0.1	0.47	459896.0	9769452.1	158
2016-10-25	20.75	21.35	20.75	21.18	0.72	3.52	149841.0	3165964.3	109
2016-10-24	20.4	20.5	20.4	20.46	0.36	1.79	287562.0	5884578.2	115
2016-10-23	20.1	20.3	20.0	20.1	0.06	0.3	634449.0	12752029.85	86
2016-10-20	19.4	20.7	19.35	20.04	0.91	4.76	1742668.0	34661916.65	295
2016-10-19	18.85	19.15	18.7	19.13	0.4	2.14	754404.0	14176324.4	173
2016-10-18	19.3	19.35	18.6	18.73	-0.46	-2.4	241727.0	4609500.75	84
2016-10-17	19.6	19.6	19.0	19.19	-0.72	-3.62	284283.0	5454745.85	119
2016-10-16	19.55	20.0	19.55	19.91	0.05	0.25	390676.0	7789551.85	87
2016-10-13	19.85	20.0	19.85	19.86	-0.13	-0.65	132397.0	2644784.1	61
2016-10-12	19.55	20.2	19.55	19.99	0.54	2.78	465287.0	9302405.95	263
2016-10-11	19.35	19.5	19.35	19.45	-0.02	-0.1	182786.0	3553669.7	114
2016-10-10	18.0	19.5	18.0	19.47	0.99	5.36	606494.0	11675425.6	280
2016-10-09	20.5	20.5	18.25	18.48	-1.77	-8.74	835276.0	15836228.0	417
2016-10-06	19.85	20.35	19.85	20.25	0.25	1.25	277907.0	5578574.25	189
2016-10-05	20.0	20.0	19.75	20.0	0.02	0.1	113482.0	2262778.5	128
2016-10-04	20.0	20.0	19.85	19.98	0.22	1.11	314484.0	6281430.9	214
2016-10-03	19.55	20.0	19.5	19.76	-0.02	-0.1	413909.0	8193036.6	197
2016-10-02	21.15	21.15	19.55	19.78	-1.27	-6.03	274194.0	5504372.7	137
2016-09-29	21.4	21.4	21.0	21.05	-0.13	-0.61	437378.0	9264848.5	206
2016-09-28	21.5	21.5	21.1	21.18	-0.49	-2.26	215831.0	4585737.3	90
2016-09-27	21.8	21.8	21.5	21.67	-0.24	-1.1	334853.0	7266787.0	125
2016-09-26	22.4	22.4	21.9	21.91	0.06	0.27	325339.0	7200699.6	118
2016-09-25	21.85	21.9	21.8	21.85	-0.04	-0.18	72461.0	1581174.55	38
2016-09-21	21.85	22.0	21.85	21.89	-0.11	-0.5	372090.0	8148844.3	94
2016-09-20	22.0	22.0	22.0	22.0	0.2	0.92	19700.0	433400.0	9
2016-09-19	22.2	22.4	21.6	21.8	-0.2	-0.91	100797.0	2208975.95	51
2016-09-18	22.05	22.2	22.0	22.0	-0.78	-3.42	301112.0	6651868.65	105
2016-09-08	22.2	22.8	22.2	22.78	0.73	3.31	91077.0	2056830.1	115
2016-09-07	22.45	22.45	21.9	22.05	-0.65	-2.86	951902.0	21294553.65	204
2016-09-06	22.5	22.7	22.25	22.7	0.35	1.57	203375.0	4589485.0	101
2016-09-05	21.7	22.35	21.7	22.35	0.67	3.09	486832.0	10611307.35	629
2016-09-04	20.9	21.7	20.9	21.68	0.63	2.99	206706.0	4482460.15	98
2016-09-01	21.0	21.5	20.7	21.05	0.02	0.1	43698.0	918606.2	50
2016-08-31	20.8	21.2	20.8	21.03	0.08	0.38	26836.0	564767.85	36
2016-08-30	20.7	21.0	20.7	20.95	0.17	0.82	135543.0	2821046.3	33
2016-08-29	20.9	21.2	20.7	20.78	-0.11	-0.53	1835273.0	35301159.9	57
2016-08-28	20.7	20.9	20.6	20.89	0.59	2.91	293670.0	6089596.45	98
2016-08-25	20.3	20.5	20.1	20.3	0.01	0.05	572386.0	11563405.95	104
2016-08-24	20.3	20.35	20.15	20.29	0.07	0.35	345084.0	6997736.55	133
2016-08-23	20.35	20.35	20.2	20.22	-0.18	-0.88	117475.0	2383321.8	120
2016-08-22	20.5	20.6	20.4	20.4	-0.24	-1.16	133517.0	2738953.9	53
2016-08-21	20.7	21.0	20.5	20.64	-0.03	-0.15	280699.0	5845211.8	77
2016-08-18	20.9	20.9	20.6	20.67	-0.13	-0.63	527601.0	10885692.95	174
2016-08-17	21.3	21.3	20.8	20.8	-0.35	-1.65	102643.0	2146297.35	51
2016-08-16	21.25	21.25	21.1	21.15	-0.15	-0.7	138370.0	2927439.7	58
2016-08-15	21.35	21.4	21.25	21.3	-0.12	-0.56	69386.0	1478129.8	38
2016-08-14	21.2	21.7	20.9	21.42	0.71	3.43	249260.0	5275745.95	159
2016-08-11	20.8	20.8	20.7	20.71	-0.29	-1.38	99760.0	2068014.3	48
2016-08-10	21.35	21.35	20.9	21.0	-0.21	-0.99	205594.0	4336544.8	116
2016-08-09	20.55	21.5	20.5	21.21	0.56	2.71	342852.0	7103194.15	136
2016-08-08	20.6	20.7	20.5	20.65	0.1	0.49	324923.0	6683843.25	113
2016-08-07	20.7	20.7	20.5	20.55	0.04	0.2	606553.0	12471157.55	244
2016-08-04	20.95	21.0	20.5	20.51	-0.1	-0.49	416128.0	8560532.2	204
2016-08-03	21.0	21.0	20.45	20.61	-0.48	-2.28	238727.0	4911597.4	150
2016-08-02	21.5	21.55	20.95	21.09	-0.4	-1.86	208939.0	4416735.05	153
2016-08-01	21.6	22.3	21.45	21.49	-0.32	-1.47	118488.0	2567021.2	120
2016-07-31	22.0	22.0	21.6	21.81	-0.23	-1.04	128283.0	2805002.85	51
2016-07-28	22.05	22.05	22.0	22.04	-0.21	-0.94	112148.0	2471003.35	133
2016-07-27	22.4	22.4	22.2	22.25	-0.29	-1.29	58638.0	1305619.55	97
2016-07-26	22.6	22.75	22.5	22.54	-0.08	-0.35	113814.0	2574423.35	125
2016-07-25	22.85	22.9	22.55	22.62	-0.14	-0.62	105097.0	2386235.55	125
2016-07-24	22.75	22.8	22.75	22.76	-0.34	-1.47	144040.0	3280130.1	150
2016-07-21	23.2	23.25	23.05	23.1	-0.06	-0.26	413187.0	9551733.35	223
2016-07-20	23.05	23.1	23.0	23.16	0.11	0.48	341333.0	7873083.35	280
2016-07-19	23.0	23.0	22.9	23.05	0.0	0.0	62725.0	1441415.8	51
2016-07-18	23.1	23.1	23.0	23.05	-0.04	-0.17	82234.0	1896273.95	91
2016-07-17	23.2	23.2	23.05	23.09	0.0	0.0	540607.0	12481986.0	327
2016-07-14	23.1	23.3	23.0	23.09	0.03	0.13	279453.0	6472225.35	54
2016-07-13	22.5	23.05	22.5	23.06	0.66	2.95	684033.0	15543885.65	228
2016-07-12	22.4	22.45	22.3	22.4	0.11	0.49	86056.0	1927454.4	20
2016-07-11	22.35	22.35	22.1	22.29	-0.01	-0.04	177050.0	3949177.15	77
2016-07-10	22.35	22.35	22.25	22.3	-0.15	-0.67	92454.0	2060594.3	88
2016-06-30	22.55	22.6	22.35	22.45	-0.1	-0.44	183305.0	4114155.35	115
2016-06-29	22.7	22.7	22.5	22.55	0.03	0.13	216309.0	4888862.75	137
2016-06-28	22.65	22.8	22.5	22.52	-0.18	-0.79	145181.0	3294208.9	136
2016-06-27	22.9	22.9	22.7	22.7	-0.15	-0.66	392438.0	8551680.65	112
2016-06-26	22.6	22.9	22.3	22.85	-0.15	-0.65	113207.0	2554283.25	59
2016-06-23	23.35	23.35	23.0	23.0	-0.29	-1.25	78221.0	1800581.75	68
2016-06-22	23.25	23.35	23.25	23.29	-0.46	-1.94	31269.0	728066.65	67
2016-06-21	23.6	23.75	23.6	23.75	0.26	1.11	48551.0	1152085.0	39
2016-06-20	23.6	23.6	23.45	23.49	-0.06	-0.25	11382.0	267836.6	31
2016-06-19	23.7	23.7	23.55	23.55	0.0	0.0	103229.0	2433915.8	74
2016-06-16	23.6	23.6	23.55	23.55	-0.2	-0.84	90515.0	2134231.85	66
2016-06-15	23.8	23.8	23.75	23.75	-0.19	-0.79	32391.0	770817.9	36
2016-06-14	23.7	24.0	23.7	23.94	0.44	1.87	522011.0	12483865.9	384
2016-06-13	23.6	23.7	23.45	23.5	-0.1	-0.42	59150.0	1393227.85	65
2016-06-12	23.4	23.65	23.4	23.6	0.0	0.0	160592.0	3781102.45	225
2016-06-09	23.3	23.7	23.3	23.6	0.3	1.29	531191.0	12493899.85	363
2016-06-08	22.5	23.4	22.5	23.3	0.68	3.01	272076.0	6278990.1	219
2016-06-07	22.5	22.75	22.5	22.62	0.03	0.13	102316.0	2313450.75	114
2016-06-06	22.45	22.7	22.4	22.59	0.42	1.89	130172.0	2929178.9	62
2016-06-05	22.15	22.15	21.15	22.17	-0.11	-0.49	210328.0	4538148.35	110
2016-06-02	21.65	22.35	21.65	22.28	0.49	2.25	176501.0	3891975.8	188
2016-06-01	21.3	21.9	21.3	21.79	0.51	2.4	203363.0	4385807.1	99
2016-05-31	21.5	21.7	21.15	21.28	-0.1	-0.47	1498346.0	31977149.95	341
2016-05-30	21.9	21.95	21.25	21.38	-0.57	-2.6	780976.0	16742332.95	251
2016-05-29	23.0	23.0	21.9	21.95	-0.91	-3.98	538876.0	12042875.0	263
2016-05-26	23.2	23.2	22.8	22.86	-0.34	-1.47	351581.0	8059383.85	111
2016-05-25	23.2	23.5	23.2	23.2	0.2	0.87	128953.0	3012636.55	76
2016-05-24	23.5	23.5	22.95	23.0	-0.44	-1.88	401558.0	9244858.05	230
2016-05-23	24.25	24.25	23.5	23.44	-1.01	-4.13	212584.0	5044087.2	177
2016-05-22	24.9	24.9	24.4	24.45	-0.55	-2.2	407356.0	9985614.1	114
2016-05-19	24.95	25.0	24.95	25.0	0.05	0.2	339492.0	8473766.65	66
2016-05-18	25.0	25.1	24.9	24.95	-0.05	-0.2	40851.0	1019939.95	21
2016-05-17	25.2	25.2	25.0	25.0	0.0	0.0	183774.0	4613734.7	68
2016-05-16	25.2	25.2	24.85	25.0	-0.4	-1.57	87315.0	2183251.4	68
2016-05-15	25.3	25.4	25.3	25.4	0.01	0.04	91036.0	2306466.0	64
2016-05-12	25.3	25.4	25.2	25.39	0.2	0.79	66297.0	1678757.7	29
2016-05-11	25.4	25.4	25.1	25.19	-0.31	-1.22	20975.0	529224.3	18
2016-05-10	25.3	25.5	25.0	25.5	0.18	0.71	103185.0	2603576.8	65
2016-05-09	24.6	25.4	24.6	25.32	0.66	2.68	125850.0	3138124.9	108
2016-05-08	24.5	24.7	24.45	24.66	0.1	0.41	94572.0	2324848.6	139
2016-05-05	24.5	24.7	24.45	24.56	0.41	1.7	62271.0	1527803.8	47
2016-05-04	24.2	24.3	24.0	24.15	-0.21	-0.86	105886.0	2556119.35	99
2016-05-03	24.7	24.7	24.2	24.36	-0.14	-0.57	200599.0	4880887.7	137
2016-05-02	25.0	25.0	24.45	24.5	-0.8	-3.16	339140.0	8335265.35	192
2016-05-01	26.0	26.1	25.0	25.3	-0.53	-2.05	276038.0	7076260.0	266
2016-04-28	26.1	26.2	25.8	25.83	-0.37	-1.41	210406.0	5469220.3	118
2016-04-27	26.2	26.3	26.0	26.2	0.13	0.5	169025.0	4424885.5	86
2016-04-26	26.9	26.9	26.0	26.07	-0.63	-2.36	80219.0	2102413.4	91
2016-04-25	26.2	26.8	26.0	26.7	0.13	0.49	186696.0	4904356.3	132
2016-04-24	26.1	26.6	26.0	26.57	0.41	1.57	133136.0	3511881.9	123
2016-04-21	25.7	26.5	25.3	26.16	0.18	0.69	364154.0	9329689.5	183
2016-04-20	25.8	26.0	25.7	25.98	0.09	0.35	69898.0	1808109.3	66
2016-04-19	25.8	26.0	25.6	25.89	0.4	1.57	266513.0	6878360.5	153
2016-04-18	26.0	26.0	25.4	25.49	-0.9	-3.41	160735.0	4118144.3	148
2016-04-17	27.3	27.3	26.0	26.39	-0.91	-3.33	132233.0	3530603.6	106
2016-04-14	27.0	27.4	27.0	27.3	0.3	1.11	125324.0	3424108.0	99
2016-04-13	26.7	27.0	26.6	27.0	0.0	0.0	314640.0	8460747.7	92
2016-04-12	26.0	27.8	26.0	27.0	1.66	6.55	176214.0	4742817.1	167
2016-04-11	25.5	25.6	25.3	25.34	-0.06	-0.24	41138.0	1047044.6	37
2016-04-10	25.3	25.6	25.3	25.4	0.2	0.79	70926.0	1811113.6	46
2016-04-07	24.9	25.2	24.9	25.2	0.4	1.61	13651.0	341622.3	14
2016-04-06	25.2	25.4	24.8	24.8	-0.2	-0.8	123133.0	3079785.35	44
2016-04-05	24.7	25.4	24.6	25.0	0.1	0.4	82924.0	2054021.2	68
2016-04-04	24.8	25.3	24.8	24.9	0.3	1.22	295145.0	7392413.5	48
2016-04-03	24.65	24.75	24.6	24.6	-0.67	-2.65	165820.0	4081030.25	38
2016-03-31	24.8	25.4	24.7	25.27	0.47	1.9	368947.0	9249327.8	84
2016-03-30	25.0	25.0	24.6	24.8	-0.15	-0.6	135762.0	3391429.0	95
2016-03-29	25.5	25.5	24.95	24.95	-0.55	-2.16	155863.0	3956559.6	75
2016-03-28	25.6	25.6	25.5	25.5	0.2	0.79	54053.0	1383156.6	29
2016-03-27	26.0	26.1	25.3	25.3	-0.8	-3.07	116208.0	3004964.6	96
2016-03-24	26.5	26.5	26.1	26.1	-0.43	-1.62	80547.0	2116625.5	34
2016-03-23	26.9	27.0	26.5	26.53	-0.57	-2.1	307064.0	8270270.5	363
2016-03-22	27.5	27.5	27.0	27.1	-0.3	-1.09	108241.0	2955394.1	84
2016-03-21	27.3	27.4	27.2	27.4	0.28	1.03	18423.0	502946.8	23
2016-03-20	26.6	27.6	26.6	27.12	0.62	2.34	37845.0	1026351.0	42
2016-03-17	26.0	26.6	26.0	26.5	0.7	2.71	110337.0	2918721.8	84
2016-03-16	25.6	25.9	25.6	25.8	-0.3	-1.15	126691.0	3260107.1	81
2016-03-15	26.0	26.0	25.7	26.1	-0.45	-1.69	23301.0	601606.2	33
2016-03-14	26.7	26.7	26.5	26.55	-0.35	-1.3	183595.0	4896776.5	46
2016-03-13	27.0	27.0	26.6	26.9	-0.3	-1.1	93483.0	2511994.7	44
2016-03-10	27.2	27.5	26.8	27.2	0.0	0.0	229025.0	6217783.8	69
2016-03-09	26.7	27.5	26.6	27.2	-0.1	-0.37	250067.0	6783325.6	83
2016-03-08	27.1	27.4	27.1	27.3	-0.01	-0.04	1007362.0	27431759.8	377
2016-03-07	26.5	27.4	26.5	27.31	0.76	2.86	500114.0	13525787.8	145
2016-03-06	25.0	26.6	25.0	26.55	1.7	6.84	573816.0	14790099.9	204
2016-03-03	24.75	24.85	24.45	24.85	0.3	1.22	38684.0	953685.3	32
2016-03-02	25.0	25.0	24.3	24.55	-0.52	-2.07	162056.0	4034134.7	55
2016-03-01	24.8	25.1	24.8	25.07	0.48	1.95	415707.0	10356936.2	86
2016-02-29	24.4	24.6	24.4	24.59	0.39	1.61	269633.0	6602167.65	67
2016-02-28	23.95	24.2	23.95	24.2	0.59	2.5	334605.0	8031492.35	51
2016-02-25	23.6	23.85	23.4	23.61	0.3	1.29	426114.0	10054313.15	159
2016-02-24	23.15	23.4	23.15	23.31	-0.54	-2.26	413235.0	9665504.2	73
2016-02-23	22.8	23.9	22.7	23.85	1.08	4.74	126427.0	2915368.7	67
2016-02-22	22.55	22.8	22.3	22.77	0.35	1.56	113280.0	2559224.4	55
2016-02-21	22.85	23.1	22.3	22.42	-0.39	-1.71	57249.0	1294463.1	75
2016-02-18	22.5	22.85	21.8	22.81	0.41	1.83	136702.0	3081954.0	104
2016-02-17	22.35	22.35	22.15	22.4	0.12	0.54	6700.0	149047.6	18
2016-02-16	22.05	22.9	22.0	22.28	0.38	1.74	143068.0	3212264.8	79
2016-02-15	21.6	22.4	21.5	21.9	1.02	4.89	474610.0	10422101.2	120
2016-02-14	22.5	22.6	20.7	20.88	-1.52	-6.79	1086993.0	23918232.75	195
2016-02-11	23.3	23.4	22.35	22.4	-0.98	-4.19	398088.0	8952599.7	153
2016-02-10	23.35	23.65	23.35	23.38	-0.44	-1.85	82162.0	1923652.7	88
2016-02-09	24.15	24.4	23.8	23.82	-0.98	-3.95	103664.0	2506885.6	110
2016-02-08	24.8	24.9	24.7	24.8	0.3	1.22	76231.0	1888093.7	31
2016-02-07	25.2	25.2	24.3	24.5	-0.8	-3.16	130995.0	3223955.1	52
2016-02-04	25.3	25.4	25.1	25.3	0.19	0.76	159677.0	4042435.4	77
2016-02-03	24.25	25.3	24.25	25.11	0.46	1.87	83784.0	2066739.1	68
2016-02-02	24.35	24.9	24.3	24.65	-0.35	-1.4	23696.0	584089.45	34
2016-02-01	24.8	25.0	24.8	25.0	0.3	1.21	49700.0	1239539.15	41
2016-01-31	25.4	25.4	24.7	24.7	0.29	1.19	214150.0	5362349.0	105
2016-01-28	23.95	24.6	23.95	24.41	1.11	4.76	256008.0	6249183.4	143
2016-01-27	23.45	23.75	23.3	23.3	0.2	0.87	82278.0	1926564.2	65
2016-01-26	23.0	23.15	22.7	23.1	-0.15	-0.65	102466.0	2345520.6	90
2016-01-25	24.3	24.3	23.1	23.25	-0.06	-0.26	99499.0	2324163.0	84
2016-01-24	25.5	25.5	23.0	23.31	-0.24	-1.02	303250.0	7202399.4	143
2016-01-21	23.5	25.6	23.4	23.55	0.22	0.94	230403.0	5552411.8	180
2016-01-20	24.45	24.45	23.25	23.33	-1.18	-4.81	52748.0	1236069.25	47
2016-01-19	23.4	24.65	23.35	24.51	1.11	4.74	222763.0	5413461.85	106
2016-01-18	22.9	24.0	22.9	23.4	0.42	1.83	97932.0	2271386.65	57
2016-01-17	23.75	23.75	22.2	22.98	-0.95	-3.97	465856.0	10648399.8	180
2016-01-14	24.5	25.0	23.0	23.93	-0.61	-2.49	394713.0	9436038.1	149
2016-01-13	24.4	24.55	24.3	24.54	0.19	0.78	39256.0	959183.85	45
2016-01-12	24.5	24.5	24.3	24.35	-0.65	-2.6	154735.0	3773940.9	119
2016-01-11	25.1	25.2	24.25	25.0	0.0	0.0	113881.0	2831494.7	67
2016-01-10	24.5	25.6	24.5	25.0	0.69	2.84	365773.0	9172984.5	446
2016-01-07	23.4	24.65	23.4	24.31	-0.84	-3.34	530225.0	12539245.55	366
2016-01-06	26.6	26.6	24.7	25.15	-1.88	-6.96	483204.0	12386059.25	262
2016-01-05	27.5	27.7	27.0	27.03	-0.77	-2.77	32507.0	887019.8	35
2016-01-04	28.0	28.0	27.8	27.8	-0.29	-1.03	29237.0	814170.5	35
2016-01-03	27.8	28.1	27.1	28.09	0.09	0.32	149240.0	4172082.5	36
2015-12-31	27.6	28.3	27.5	28.0	0.24	0.86	107449.0	2971388.1	57
2015-12-30	27.3	28.0	26.8	27.76	0.66	2.44	51011.0	1395287.5	80
2015-12-29	27.0	27.2	26.9	27.1	0.04	0.15	44514.0	1206530.1	48
2015-12-28	26.3	27.2	26.3	27.06	0.68	2.58	128873.0	3474161.0	99
2015-12-27	26.1	26.4	26.1	26.38	-0.12	-0.45	21117.0	555923.8	30
2015-12-24	26.6	26.6	26.1	26.5	0.49	1.88	49291.0	1296805.9	47
2015-12-23	26.8	27.0	25.9	26.01	-0.97	-3.6	28062.0	742709.4	52
2015-12-22	26.2	27.1	26.2	26.98	0.96	3.69	85009.0	2273620.5	86
2015-12-21	26.3	26.3	25.9	26.02	-0.07	-0.27	9107.0	237167.8	15
2015-12-20	27.0	27.3	26.1	26.09	-0.94	-3.48	48682.0	1294011.1	72
2015-12-17	26.8	27.7	26.8	27.03	0.34	1.27	439878.0	12023414.8	250
2015-12-16	25.3	26.8	25.3	26.69	1.69	6.76	159589.0	4195604.5	145
2015-12-15	24.9	25.4	24.8	25.0	0.5	2.04	193475.0	4823164.2	129
2015-12-14	24.8	24.8	24.25	24.5	0.18	0.74	250477.0	6125617.75	88
2015-12-13	24.8	24.8	24.2	24.32	-1.08	-4.25	318818.0	7768128.7	184
2015-12-10	25.4	25.9	25.4	25.4	-0.2	-0.78	542838.0	13746729.9	93
2015-12-09	25.6	25.6	25.3	25.6	0.45	1.79	189324.0	4823371.2	96
2015-12-08	26.0	26.0	25.1	25.15	-1.32	-4.99	545623.0	13857482.2	312
2015-12-07	26.8	26.8	26.4	26.47	-0.53	-1.96	132231.0	3512388.4	89
2015-12-06	27.3	27.3	26.6	27.0	-0.5	-1.82	347901.0	9378063.5	163
2015-12-03	27.7	27.7	27.5	27.5	-0.2	-0.72	61027.0	1681778.8	34
2015-12-02	27.7	27.9	27.7	27.7	-0.2	-0.72	139176.0	3871864.6	40
2015-12-01	27.6	28.0	27.6	27.9	0.23	0.83	75632.0	2102859.0	47
2015-11-30	27.4	28.0	27.4	27.67	0.13	0.47	138933.0	3635780.6	90
2015-11-29	28.0	28.0	27.5	27.54	-0.26	-0.94	81336.0	2264165.6	86
2015-11-26	27.9	27.9	27.8	27.8	-0.27	-0.96	260953.0	7262628.4	46
2015-11-25	27.6	28.1	27.6	28.07	0.27	0.97	119481.0	3320585.2	48
2015-11-24	27.5	27.8	27.5	27.8	0.39	1.42	60578.0	1678578.4	52
2015-11-23	28.1	28.1	27.3	27.41	-0.6	-2.14	937926.0	24194506.4	126
2015-11-22	27.6	28.1	27.2	28.01	0.89	3.28	305263.0	8483466.5	211
2015-11-19	27.3	27.5	27.1	27.12	-0.08	-0.29	283022.0	7734640.3	231
2015-11-18	27.0	27.2	27.0	27.2	0.11	0.41	124429.0	3363753.7	271
2015-11-17	27.5	27.5	27.0	27.09	-0.3	-1.1	893764.0	22482906.1	249
2015-11-16	27.3	27.4	27.0	27.39	0.26	0.96	927609.0	23535785.3	106
2015-11-15	28.0	28.0	27.1	27.13	-1.57	-5.47	323656.0	8883927.6	170
2015-11-12	29.3	29.5	28.7	28.7	-0.76	-2.58	92305.0	2670968.2	265
2015-11-11	28.0	30.0	27.8	29.46	1.49	5.33	272019.0	7946008.6	216
2015-11-10	28.1	28.2	27.8	27.97	-0.06	-0.21	19203.0	536884.0	31
2015-11-09	27.6	28.1	27.6	28.03	0.68	2.49	66345.0	1835627.5	22
2015-11-08	27.0	27.7	26.9	27.35	-0.22	-0.8	179199.0	4865805.5	352
2015-11-05	27.6	27.9	27.4	27.57	-0.14	-0.51	102454.0	2831515.7	69
2015-11-04	28.0	28.0	27.5	27.71	-0.2	-0.72	193647.0	5379569.8	127
2015-11-03	28.5	28.5	27.9	27.91	-0.39	-1.38	61631.0	1742043.1	56
2015-11-02	28.0	28.4	28.0	28.3	0.34	1.22	42205.0	1192527.8	48
2015-11-01	28.1	28.5	27.5	27.96	-0.45	-1.58	128570.0	3592187.1	78
2015-10-29	29.2	29.4	28.3	28.41	0.03	0.11	205809.0	5917415.3	84
2015-10-28	27.7	29.4	27.7	28.38	0.39	1.39	321239.0	9078146.5	174
2015-10-27	28.4	28.7	27.8	27.99	-0.51	-1.79	581517.0	16427609.3	194
2015-10-26	28.8	28.8	28.3	28.5	-0.5	-1.72	788242.0	22465414.8	192
2015-10-25	29.6	29.6	28.9	29.0	-0.34	-1.16	104128.0	3040363.9	64
2015-10-22	29.8	29.8	29.0	29.34	-0.43	-1.44	191086.0	5601964.8	91
2015-10-21	30.5	30.5	30.0	29.77	-1.08	-3.5	183457.0	5530687.3	89
2015-10-20	30.7	31.1	30.6	30.85	0.14	0.46	408135.0	12579440.4	137
2015-10-19	30.9	30.9	30.7	30.71	-0.08	-0.26	116607.0	3592423.6	58
2015-10-18	30.7	30.9	30.0	30.79	-0.25	-0.81	189486.0	5797791.6	78
2015-10-15	31.0	31.3	30.8	31.04	0.04	0.13	89157.0	2777594.3	62
2015-10-14	30.2	31.0	30.1	31.0	0.54	1.77	240342.0	7383466.9	75
2015-10-13	30.7	30.9	30.3	30.46	-0.34	-1.1	122784.0	3757286.0	93
2015-10-12	31.3	31.3	30.8	30.8	-0.63	-2.0	66810.0	2072035.5	60
2015-10-11	31.4	31.8	31.4	31.43	0.21	0.67	200047.0	6322785.8	78
2015-10-08	31.0	31.2	31.0	31.22	0.33	1.07	20794.0	646625.5	40
2015-10-07	30.7	31.0	30.2	30.89	0.89	2.97	300247.0	9206050.1	212
2015-10-06	30.0	30.2	30.0	30.0	0.0	0.0	125164.0	3767555.5	56
2015-10-05	29.7	30.4	29.7	30.0	0.56	1.9	172861.0	5182169.1	142
2015-10-04	29.5	29.5	29.3	29.44	0.07	0.24	93724.0	2755065.7	86
2015-10-01	30.3	30.3	29.2	29.37	-0.6	-2.0	82419.0	2455424.7	100
2015-09-30	29.9	30.0	29.9	29.97	0.38	1.28	137547.0	4123341.1	86
2015-09-29	29.6	29.6	28.8	29.59	-0.81	-2.66	391721.0	11429928.5	275
2015-09-21	30.2	30.6	29.6	30.4	0.4	1.33	313091.0	9330980.7	169
2015-09-20	30.5	30.7	30.0	30.0	-1.2	-3.85	307280.0	9301461.7	150
2015-09-17	31.3	31.3	31.0	31.2	-0.42	-1.33	90841.0	2826542.0	52
2015-09-16	31.7	32.2	31.5	31.62	-0.58	-1.8	90002.0	2855805.3	73
2015-09-15	32.2	32.5	31.9	32.2	-0.25	-0.77	38146.0	1223498.2	17
2015-09-14	32.1	32.5	32.1	32.45	0.25	0.78	139289.0	4511548.1	50
2015-09-13	31.6	33.1	31.6	32.2	-0.8	-2.42	220226.0	7249489.6	78
2015-09-10	33.0	33.4	32.7	33.0	-0.2	-0.6	219191.0	7256294.6	54
2015-09-09	32.7	33.2	32.6	33.2	0.9	2.79	102989.0	3390740.7	49
2015-09-08	32.3	32.3	32.2	32.3	-0.07	-0.22	56212.0	1815208.4	12
2015-09-07	32.4	32.5	32.2	32.37	0.57	1.79	421661.0	13874549.2	61
2015-09-06	31.0	32.0	31.0	31.8	0.8	2.58	326572.0	10386211.1	78
2015-09-03	31.1	31.1	30.5	31.0	0.13	0.42	256961.0	7898483.9	123
2015-09-02	31.0	31.5	30.3	30.87	-1.03	-3.23	174374.0	5391609.0	127
2015-09-01	31.5	32.2	31.5	31.9	-0.02	-0.06	45817.0	1470465.0	47
2015-08-31	31.1	32.0	31.1	31.92	0.38	1.2	81775.0	2589429.5	57
2015-08-30	32.8	34.0	31.2	31.54	-0.88	-2.71	420791.0	13718149.2	239
2015-08-27	32.5	32.5	31.8	32.42	0.89	2.82	393929.0	12675539.9	193
2015-08-26	31.1	32.5	30.8	31.53	-0.47	-1.47	189515.0	5972876.7	84
2015-08-25	30.0	32.0	29.4	32.0	1.96	6.52	722087.0	22306395.0	322
2015-08-24	31.5	31.7	29.5	30.04	-1.86	-5.83	696771.0	21140551.7	197
2015-08-23	30.9	32.3	30.5	31.9	-0.41	-1.27	248656.0	7902936.6	81
2015-08-20	31.3	32.4	31.3	32.31	-0.49	-1.49	343941.0	10979677.4	121
2015-08-19	32.8	33.2	32.8	32.8	-0.04	-0.12	81566.0	2679798.1	62
2015-08-18	33.0	33.2	31.5	32.84	-0.06	-0.18	240457.0	7795371.2	76
2015-08-17	32.2	33.0	32.2	32.9	0.19	0.58	105286.0	3455595.1	44
2015-08-16	33.4	34.0	32.4	32.71	0.01	0.03	99683.0	3267661.8	67
2015-08-13	32.4	33.0	32.4	32.7	-0.17	-0.52	31644.0	1039471.8	25
2015-08-12	32.5	33.0	32.5	32.87	-0.13	-0.39	138435.0	4551611.6	43
2015-08-11	33.0	33.7	32.8	33.0	0.0	0.0	386796.0	12980374.5	125
2015-08-10	32.3	33.1	32.3	33.0	0.8	2.48	238411.0	7837592.8	119
2015-08-09	31.9	32.2	31.3	32.2	0.18	0.56	432213.0	13619150.0	204
2015-08-06	32.6	32.7	31.9	32.02	-0.48	-1.48	448199.0	14502158.1	171
2015-08-05	32.5	33.0	32.4	32.5	0.2	0.62	78793.0	2564721.3	63
2015-08-04	32.5	32.5	32.2	32.3	-0.27	-0.83	151030.0	4886709.5	85
2015-08-03	32.4	32.7	32.3	32.57	0.17	0.52	106791.0	3470211.9	90
2015-08-02	33.3	33.3	32.0	32.4	-0.8	-2.41	350608.0	11335412.6	110
2015-07-30	33.4	33.4	33.2	33.2	-0.29	-0.87	110314.0	3669896.6	71
2015-07-29	33.7	33.7	33.3	33.49	-0.01	-0.03	262760.0	8792634.7	109
2015-07-28	33.6	33.8	33.4	33.5	-0.14	-0.42	185708.0	6227836.9	108
2015-07-27	34.8	34.8	33.5	33.64	-1.26	-3.61	185307.0	6308316.1	87
2015-07-26	35.2	35.2	34.7	34.9	-0.94	-2.62	164634.0	5755132.3	110
2015-07-23	36.0	36.0	35.8	35.84	-0.16	-0.44	161285.0	5789082.2	51
2015-07-22	35.5	36.1	35.5	36.0	0.69	1.95	117459.0	4210645.3	82
2015-07-15	34.7	35.5	33.6	35.31	0.61	1.76	305332.0	10499725.0	169
2015-07-14	34.9	35.2	34.6	34.7	-0.3	-0.86	62788.0	2190843.6	89
2015-07-13	36.0	36.0	34.8	35.0	-0.55	-1.55	467893.0	16576122.8	82
2015-07-12	35.0	35.9	35.0	35.55	0.6	1.72	177611.0	6302901.2	127
2015-07-09	35.3	36.1	34.9	34.95	0.05	0.14	876116.0	30826248.0	235
2015-07-08	34.4	35.1	34.3	34.9	0.34	0.98	428906.0	14914827.5	74
2015-07-07	34.0	34.7	34.0	34.56	0.02	0.06	208381.0	7137417.4	121
2015-07-06	34.0	34.6	33.8	34.54	0.34	0.99	145232.0	4997702.8	95
2015-07-05	34.0	34.4	33.7	34.2	0.36	1.06	77152.0	2631783.3	48
2015-07-02	32.9	34.0	32.9	33.84	1.04	3.17	779250.0	26178037.2	236
2015-07-01	32.4	33.5	32.1	32.8	0.66	2.05	939012.0	30893795.6	303
2015-06-30	32.7	32.8	32.0	32.14	-0.9	-2.72	2298716.0	74035947.2	605
2015-06-29	34.0	34.0	33.0	33.04	-1.25	-3.65	906031.0	30030834.7	403
2015-06-28	35.0	35.0	34.0	34.29	-0.98	-2.78	519035.0	17855431.9	238
2015-06-25	34.8	35.3	34.8	35.27	0.4	1.15	536204.0	18741788.3	191
2015-06-24	35.7	35.7	34.7	34.87	-0.8	-2.24	480862.0	16805857.8	197
2015-06-23	36.9	36.9	35.5	35.67	-1.23	-3.33	798660.0	28695218.9	300
2015-06-22	37.0	37.0	36.6	36.9	-0.1	-0.27	112644.0	4148301.4	32
2015-06-21	37.4	37.4	37.0	37.0	-0.61	-1.62	25494.0	950869.8	23
2015-06-18	37.8	38.0	37.4	37.61	-0.08	-0.21	50934.0	1920943.3	36
2015-06-17	37.3	37.8	37.1	37.69	0.09	0.24	99030.0	3713260.4	59
2015-06-16	37.4	37.6	37.4	37.6	-0.02	-0.05	49444.0	1858475.8	26
2015-06-15	38.4	38.4	37.6	37.62	-0.47	-1.23	306559.0	11552941.8	56
2015-06-14	38.4	38.8	38.0	38.09	0.39	1.03	69864.0	2679676.7	43
2015-06-11	38.0	38.0	37.7	37.7	-0.12	-0.32	86886.0	3285945.2	69
2015-06-10	38.0	38.1	37.7	37.82	-0.28	-0.73	106961.0	4065039.8	73
2015-06-09	38.1	38.3	37.9	38.1	0.07	0.18	438030.0	16685252.2	72
2015-06-08	37.5	38.9	37.4	38.03	0.67	1.79	175155.0	6643863.5	132
2015-06-07	36.3	38.0	36.3	37.36	-0.87	-2.28	383459.0	14298623.2	181
2015-06-04	38.3	38.5	38.2	38.23	-0.26	-0.68	156918.0	6014710.7	52
2015-06-03	38.4	38.8	38.2	38.49	0.01	0.03	173307.0	6670993.4	62
2015-06-02	38.6	38.6	38.2	38.48	-0.07	-0.18	137099.0	5265857.7	98
2015-06-01	39.3	39.3	38.5	38.55	-0.85	-2.16	152424.0	5906317.7	140
2015-05-31	39.5	39.7	39.4	39.4	0.0	0.0	107482.0	4240279.1	51
2015-05-28	39.6	39.9	39.3	39.4	-0.1	-0.25	86980.0	3439592.5	39
2015-05-27	39.3	39.7	39.3	39.5	0.03	0.08	200161.0	7911019.2	56
2015-05-26	39.6	39.6	39.3	39.47	-0.44	-1.1	388165.0	15295197.0	197
2015-05-25	39.5	40.1	39.5	39.91	0.31	0.78	28049.0	1112497.9	23
2015-05-24	39.7	39.9	39.6	39.6	-0.2	-0.5	56486.0	2240178.3	35
2015-05-21	40.0	40.0	39.6	39.8	-0.38	-0.95	36770.0	1469346.6	30
2015-05-20	40.1	40.3	40.0	40.18	-0.26	-0.64	32962.0	1324400.9	26
2015-05-19	40.8	40.9	40.1	40.44	0.01	0.02	84419.0	3423383.2	72
2015-05-18	39.6	40.6	39.6	40.43	0.35	0.87	319129.0	12855492.8	141
2015-05-17	39.4	40.2	39.2	40.08	1.05	2.69	313278.0	12466973.4	106
2015-05-14	38.6	39.4	38.6	39.03	0.3	0.77	234991.0	9214081.8	61
2015-05-13	38.4	38.8	38.3	38.73	0.12	0.31	130724.0	5029037.5	61
2015-05-12	38.5	38.7	38.2	38.61	-0.14	-0.36	145832.0	5604727.2	64
2015-05-11	39.5	39.7	38.7	38.75	-0.7	-1.77	330053.0	12898372.5	142
2015-05-10	39.4	39.7	39.4	39.45	-0.02	-0.05	81751.0	3233795.8	43
2015-05-07	39.5	39.9	39.5	39.47	-0.24	-0.6	284861.0	11338108.6	143
2015-05-06	39.2	39.8	39.2	39.71	0.31	0.79	255939.0	10134951.8	71
2015-05-05	39.6	39.6	39.1	39.4	0.6	1.55	199772.0	7869956.2	129
2015-05-04	39.1	39.1	38.4	38.8	-0.05	-0.13	210842.0	8209492.8	61
2015-05-03	38.5	39.1	38.1	38.85	0.25	0.65	249649.0	9735459.5	138
2015-04-30	38.0	38.7	38.0	38.6	0.79	2.09	191153.0	7340424.6	134
2015-04-29	38.0	38.0	37.4	37.81	0.01	0.03	424406.0	15971485.3	138
2015-04-28	38.1	38.4	37.7	37.8	-0.48	-1.25	291044.0	11030962.5	148
2015-04-27	38.7	38.9	38.1	38.28	-0.74	-1.9	387315.0	14929577.7	241
2015-04-26	38.3	39.1	38.1	39.02	0.91	2.39	207423.0	8006501.9	128
2015-04-23	38.1	38.1	37.4	38.11	0.21	0.55	170210.0	6464063.7	75
2015-04-22	38.1	38.1	37.6	37.9	0.3	0.8	169775.0	6423201.0	97
2015-04-21	37.6	37.8	37.5	37.6	0.08	0.21	119054.0	4480541.2	49
2015-04-20	37.6	38.0	37.5	37.52	-0.24	-0.64	259116.0	9818669.0	67
2015-04-19	37.3	38.4	37.3	37.76	0.96	2.61	447158.0	16868017.6	144
2015-04-16	37.3	37.3	36.7	36.8	-0.24	-0.65	374371.0	13877598.1	111
2015-04-15	36.5	37.2	36.5	37.04	0.53	1.45	325000.0	11939273.0	144
2015-04-14	36.2	36.6	36.1	36.51	0.39	1.08	378637.0	13764179.7	100
2015-04-13	36.0	36.9	36.0	36.12	0.22	0.61	267680.0	9682893.0	117
2015-04-12	36.1	36.1	35.9	35.9	-0.17	-0.47	31846.0	1145140.5	44
2015-04-09	36.3	37.0	36.0	36.07	0.57	1.61	573917.0	20869913.1	238
2015-04-08	35.4	36.1	35.3	35.5	0.21	0.6	745225.0	26621959.7	91
2015-04-07	34.2	36.0	34.2	35.29	1.19	3.49	610084.0	21120987.3	145
2015-04-06	34.2	34.2	34.0	34.1	0.31	0.92	826091.0	28168363.1	92
2015-04-05	33.6	34.0	33.6	33.79	-0.21	-0.62	117253.0	3964070.1	73
2015-04-02	34.3	34.3	33.6	34.0	0.01	0.03	263377.0	8960453.4	109
2015-04-01	33.4	34.4	33.4	33.99	0.59	1.77	48064.0	1629211.8	41
2015-03-31	34.5	34.5	33.0	33.4	-1.1	-3.19	122347.0	4098957.0	98
2015-03-30	34.6	34.6	34.3	34.5	-0.14	-0.4	99405.0	3424875.5	87
2015-03-29	34.8	35.2	34.5	34.64	0.14	0.41	158264.0	5510139.4	85
2015-03-26	33.1	36.8	33.1	34.5	-0.5	-1.43	399193.0	13681186.8	120
2015-03-25	35.9	36.0	34.5	35.0	-0.9	-2.51	580762.0	20562837.8	110
2015-03-24	35.5	36.1	35.5	35.9	0.4	1.13	323322.0	11579405.9	130
2015-03-23	35.5	36.0	35.5	35.5	-0.18	-0.5	212996.0	7586864.1	56
2015-03-22	35.5	35.7	35.3	35.68	0.54	1.54	277656.0	9853415.2	159
2015-03-19	34.9	35.2	34.3	35.14	0.82	2.39	264033.0	9097027.0	61
2015-03-18	34.8	34.8	34.1	34.32	-0.48	-1.38	739107.0	25379502.2	139
2015-03-17	35.3	35.4	34.6	34.8	-0.7	-1.97	351436.0	12310517.4	87
2015-03-16	35.8	36.2	35.5	35.5	-0.7	-1.93	736355.0	26352246.6	161
2015-03-15	36.0	36.4	36.0	36.2	-0.3	-0.82	449575.0	16278488.8	109
2015-03-12	36.1	36.7	35.9	36.5	0.3	0.83	290927.0	10592859.4	100
2015-03-11	36.0	36.2	35.3	36.2	-0.1	-0.28	358483.0	12863490.7	189
2015-03-10	36.2	36.3	36.0	36.3	0.15	0.41	496217.0	17917809.2	77
2015-03-09	36.1	36.3	35.8	36.15	0.24	0.67	397358.0	14336615.7	129
2015-03-08	35.1	36.0	35.0	35.91	0.9	2.57	444881.0	15840070.9	170
2015-03-05	34.9	35.1	34.9	35.01	0.01	0.03	265110.0	9292841.9	72
2015-03-04	35.1	35.3	34.9	35.0	0.0	0.0	266768.0	9356781.5	87
2015-03-03	35.0	35.1	34.9	35.0	0.01	0.03	647567.0	22652831.3	120
2015-03-02	34.8	35.1	34.8	34.99	0.29	0.84	222815.0	7795472.7	65
2015-03-01	34.9	34.9	34.6	34.7	-0.29	-0.83	299342.0	10385793.5	83
2015-02-26	35.0	35.1	34.9	34.99	0.04	0.11	138922.0	4860840.8	53
2015-02-25	34.5	35.0	34.3	34.95	0.62	1.81	166890.0	5789304.8	98
2015-02-24	34.2	34.5	34.0	34.33	-0.07	-0.2	183219.0	6291710.5	74
2015-02-23	34.8	34.8	34.4	34.4	-0.32	-0.92	186408.0	6463495.3	50
2015-02-22	34.7	35.1	34.6	34.72	0.02	0.06	485318.0	16881180.7	99
2015-02-19	34.9	34.9	34.6	34.7	-0.3	-0.86	382873.0	13291201.5	111
2015-02-18	35.2	35.4	34.9	35.0	-0.36	-1.02	484995.0	17025237.6	139
2015-02-17	34.9	35.7	34.9	35.36	0.05	0.14	378144.0	13380163.2	142
2015-02-16	35.0	35.4	34.9	35.31	0.33	0.94	624839.0	21958475.2	175
2015-02-15	34.9	35.0	34.6	34.98	0.5	1.45	826983.0	28782260.3	162
2015-02-12	34.6	34.8	34.3	34.48	-0.11	-0.32	550507.0	19031984.3	109
2015-02-11	34.7	34.8	34.4	34.59	-0.2	-0.57	228665.0	7910869.2	103
2015-02-10	35.0	35.0	34.7	34.79	-0.3	-0.85	260898.0	9102002.4	97
2015-02-09	35.1	35.7	35.0	35.09	-0.25	-0.71	301014.0	10583674.7	148
2015-02-08	35.3	35.5	34.9	35.34	0.16	0.45	502540.0	17641008.2	192
2015-02-05	34.4	35.4	34.4	35.18	0.54	1.56	283782.0	9856675.0	114
2015-02-04	35.0	35.1	34.5	34.64	-0.36	-1.03	264562.0	9190062.1	109
2015-02-03	35.0	35.4	34.6	35.0	-0.03	-0.09	415129.0	14616008.3	121
2015-02-02	35.7	36.0	34.9	35.03	-0.28	-0.79	600325.0	21192846.7	231
2015-02-01	36.0	36.0	34.9	35.31	0.51	1.47	630212.0	22234471.5	238
2015-01-29	35.0	35.0	34.2	34.8	0.1	0.29	244179.0	8491057.5	86
2015-01-28	34.2	35.1	34.2	34.7	0.68	2.0	497537.0	17341858.1	132
2015-01-27	32.2	34.5	32.2	34.02	1.91	5.95	486177.0	16272253.2	201
2015-01-26	32.8	32.8	32.1	32.11	-0.39	-1.2	425212.0	13755100.4	265
2015-01-22	32.5	32.5	32.0	32.5	-0.04	-0.12	209493.0	6782669.6	38
2015-01-21	32.4	32.6	32.3	32.54	0.14	0.43	139710.0	4545946.5	88
2015-01-20	32.3	32.4	32.3	32.4	0.0	0.0	135790.0	4399508.4	38
2015-01-19	32.5	32.6	32.3	32.4	-0.02	-0.06	34328.0	1114171.4	21
2015-01-18	32.4	32.9	32.3	32.42	-0.35	-1.07	468345.0	15250916.0	137
2015-01-15	32.3	32.9	32.3	32.77	0.57	1.77	785106.0	25682133.4	233
2015-01-14	32.0	32.4	31.7	32.2	0.2	0.62	707440.0	22649358.1	129
2015-01-13	32.0	32.1	31.4	32.0	0.1	0.31	741088.0	23657142.5	118
2015-01-12	31.9	32.0	31.6	31.9	0.31	0.98	564624.0	17972276.9	201
2015-01-11	31.4	31.7	31.3	31.59	0.2	0.64	353415.0	11123587.2	122
2015-01-08	31.3	31.7	31.3	31.39	0.39	1.26	353318.0	11104110.0	89
2015-01-07	30.3	31.3	30.3	31.0	0.72	2.38	357159.0	10999449.6	81
2015-01-06	29.0	30.3	28.9	30.28	0.06	0.2	536633.0	15959481.6	223
2015-01-05	31.3	31.3	30.0	30.22	-1.28	-4.06	690160.0	21001040.3	253
2015-01-04	31.3	31.6	31.3	31.5	-0.32	-1.01	101430.0	3197955.1	52
2015-01-01	31.4	32.0	31.4	31.82	0.5	1.6	228723.0	7337546.0	38
2014-12-31	31.9	32.2	30.0	31.32	-0.23	-0.73	617138.0	19102054.2	165
2014-12-30	31.7	31.9	30.8	31.55	-1.02	-3.13	319509.0	10022087.9	163
2014-12-29	32.4	32.8	32.4	32.57	0.3	0.93	660356.0	21506181.0	131
2014-12-28	32.5	32.6	32.2	32.27	-0.24	-0.74	963419.0	31260174.7	194
2014-12-25	32.1	33.2	32.0	32.51	0.08	0.25	876868.0	28509941.6	207
2014-12-24	31.9	33.0	31.9	32.43	0.83	2.63	531914.0	17103311.4	263
2014-12-23	31.3	31.7	31.0	31.6	-0.09	-0.28	308800.0	9746845.3	93
2014-12-22	31.5	32.0	31.3	31.69	-0.24	-0.75	330287.0	10445241.1	187
2014-12-21	33.2	33.2	31.5	31.93	-0.52	-1.6	583399.0	18736859.4	294
2014-12-18	33.2	33.2	31.1	32.45	2.03	6.67	1888671.0	59990219.8	616
2014-12-17	30.4	30.5	29.6	30.42	1.29	4.43	389158.0	11703646.2	113
2014-12-16	31.0	31.2	29.0	29.13	-2.17	-6.93	1254459.0	37844657.1	178
2014-12-15	31.3	32.3	31.3	31.3	0.0	0.0	407920.0	12855872.2	88
2014-12-14	31.3	31.5	30.1	31.3	0.13	0.42	797409.0	24918332.1	145
2014-12-11	30.3	31.9	30.3	31.17	-0.15	-0.48	845244.0	26120918.0	162
2014-12-10	31.9	31.9	31.2	31.32	-0.68	-2.12	473215.0	15003524.8	58
2014-12-09	31.6	32.0	30.1	32.0	-0.1	-0.31	313475.0	9841788.4	103
2014-12-08	32.0	32.3	32.0	32.1	-0.14	-0.43	566301.0	18186905.6	102
2014-12-07	32.2	32.4	32.0	32.24	0.04	0.12	629372.0	20280011.3	168
2014-12-04	32.4	32.4	32.0	32.2	-0.1	-0.31	585133.0	18891330.0	179
2014-12-03	32.0	32.9	32.0	32.3	-0.04	-0.12	745307.0	24020438.8	195
2014-12-02	33.7	34.0	32.2	32.34	-0.97	-2.91	1221220.0	39853632.3	476
2014-12-01	34.0	34.0	33.0	33.31	-0.17	-0.51	167029.0	5572945.7	98
2014-11-30	32.7	34.0	32.6	33.48	-0.82	-2.39	431997.0	14397646.3	123
2014-11-27	34.0	34.7	34.0	34.3	-0.6	-1.72	237209.0	8144302.4	79
2014-11-26	35.0	35.0	34.0	34.9	-0.07	-0.2	356231.0	12196816.8	82
2014-11-25	35.2	35.2	34.8	34.97	-0.41	-1.16	180200.0	6306286.1	70
2014-11-24	35.5	35.5	35.3	35.38	-0.11	-0.31	253826.0	8986737.1	66
2014-11-23	35.7	35.9	35.4	35.49	0.06	0.17	446239.0	15897791.2	140
2014-11-20	35.4	35.8	35.3	35.43	0.17	0.48	220997.0	7868891.5	112
2014-11-19	35.7	35.9	35.2	35.26	-0.25	-0.7	184462.0	6523887.7	85
2014-11-18	35.0	35.9	35.0	35.51	0.42	1.2	271988.0	9614305.0	79
2014-11-17	35.7	35.7	35.0	35.09	-0.77	-2.15	194176.0	6817210.2	93
2014-11-16	36.4	36.4	35.5	35.86	-0.61	-1.67	85494.0	3080246.3	116
2014-11-13	37.4	37.4	36.4	36.47	-1.03	-2.75	55814.0	2058571.0	103
2014-11-12	38.0	38.0	37.2	37.5	0.3	0.81	516389.0	19502501.4	90
2014-11-11	36.0	37.3	36.0	37.2	1.3	3.62	545090.0	20113239.2	171
2014-11-10	35.0	36.0	35.0	35.9	0.91	2.6	338727.0	12027883.4	129
2014-11-09	35.3	35.3	34.8	34.99	-0.3	-0.85	163452.0	5725976.9	98
2014-11-06	35.5	35.7	35.1	35.29	0.12	0.34	295530.0	10434106.1	120
2014-11-05	35.9	36.9	35.0	35.17	-1.11	-3.06	474968.0	16778401.4	202
2014-11-04	36.9	36.9	36.0	36.28	-0.62	-1.68	70691.0	2571529.9	43
2014-11-03	37.0	37.0	36.8	36.9	0.0	0.0	115251.0	4253956.4	30
2014-11-02	37.0	37.3	36.9	36.9	0.16	0.44	107065.0	3966113.1	40
2014-10-30	36.5	36.8	36.1	36.74	0.02	0.05	131667.0	4777713.3	57
2014-10-29	37.0	37.0	36.7	36.72	-0.28	-0.76	192242.0	7105818.0	47
2014-10-28	37.0	37.1	36.9	37.0	-0.2	-0.54	195154.0	7225184.7	69
2014-10-27	37.5	37.5	36.8	37.2	-0.3	-0.8	116130.0	4322141.9	91
2014-10-26	37.5	37.8	37.4	37.5	0.7	1.9	131421.0	4923231.5	84
2014-10-23	36.8	36.9	36.4	36.8	-0.22	-0.59	27787.0	1023113.3	34
2014-10-22	37.0	37.9	36.6	37.02	-0.06	-0.16	272686.0	10111379.7	119
2014-10-21	35.8	37.5	35.8	37.08	1.46	4.1	339119.0	12427117.7	162
2014-10-20	35.4	35.8	35.4	35.62	0.41	1.16	412768.0	14677311.9	153
2014-10-19	36.0	36.0	35.0	35.21	0.94	2.74	644680.0	22871120.0	170
2014-10-16	34.5	34.9	33.5	34.27	-1.23	-3.46	955170.0	32636653.1	320
2014-10-15	35.9	36.4	35.3	35.5	-0.7	-1.93	759146.0	27241314.9	210
2014-10-14	37.5	37.5	35.8	36.2	-0.85	-2.29	633868.0	23033261.0	221
2014-10-13	37.4	37.4	36.3	37.05	0.55	1.51	597639.0	22046391.3	77
2014-10-12	38.0	38.0	36.4	36.5	-2.05	-5.32	148165.0	5445140.3	110
2014-10-02	38.0	38.6	37.8	38.55	0.23	0.6	335258.0	12876514.4	118
2014-10-01	38.3	38.6	38.1	38.32	0.04	0.1	235980.0	9063372.9	63
2014-09-30	38.0	38.6	37.8	38.28	0.28	0.74	390345.0	14901000.6	142
2014-09-29	36.6	38.0	36.1	38.0	1.05	2.84	168109.0	6252377.2	76
2014-09-28	37.4	37.4	36.3	36.95	-0.35	-0.94	178279.0	6575260.3	140
2014-09-25	37.5	38.4	37.3	37.3	-0.1	-0.27	124998.0	4699136.1	69
2014-09-24	37.6	37.7	37.0	37.4	-0.4	-1.06	445547.0	16598051.2	91
2014-09-22	38.4	38.6	37.6	37.8	-0.65	-1.69	288708.0	10992785.4	133
2014-09-21	39.3	39.3	38.0	38.45	-0.7	-1.79	170709.0	6623608.1	95
2014-09-18	39.5	39.6	39.0	39.15	-0.25	-0.63	156631.0	6169756.0	95
2014-09-17	38.9	39.6	38.7	39.4	0.9	2.34	161449.0	6320349.8	104
2014-09-16	38.2	38.9	38.2	38.5	0.21	0.55	118156.0	4557327.2	55
2014-09-15	38.5	38.5	38.1	38.29	-0.21	-0.55	135693.0	5208734.4	99
2014-09-14	38.6	38.8	38.5	38.5	-0.24	-0.62	456176.0	17607936.2	270
2014-09-11	38.9	39.0	38.6	38.74	-0.11	-0.28	172370.0	6699920.2	111
2014-09-10	39.2	39.2	38.8	38.85	-0.34	-0.87	760932.0	29671989.6	148
2014-09-09	39.5	39.5	39.0	39.19	-0.31	-0.78	197621.0	7740696.4	162
2014-09-08	39.5	39.6	39.2	39.5	-0.19	-0.48	148739.0	5869106.2	127
2014-09-07	39.3	39.8	39.3	39.69	0.29	0.74	126282.0	5006291.9	102
2014-09-04	39.7	39.8	39.2	39.4	-0.4	-1.01	228451.0	8992981.6	143
2014-09-03	40.0	40.3	39.6	39.8	-0.2	-0.5	448288.0	17904617.4	190
2014-09-02	40.3	40.3	40.0	40.0	-0.3	-0.74	301033.0	12086072.1	151
2014-09-01	41.0	41.0	40.0	40.3	-0.41	-1.01	267806.0	10822492.1	210
2014-08-31	40.2	40.9	40.2	40.71	0.5	1.24	274464.0	11140153.0	206
2014-08-28	40.0	40.3	39.7	40.21	0.27	0.68	210952.0	8431805.7	176
2014-08-27	40.9	41.0	39.7	39.94	-0.72	-1.77	690845.0	27733091.3	354
2014-08-26	41.3	41.3	40.4	40.66	-0.66	-1.6	364147.0	14832319.0	338
2014-08-25	41.7	42.5	41.2	41.32	-0.3	-0.72	273291.0	11427036.1	230
2014-08-24	40.5	41.9	40.5	41.62	1.11	2.74	172760.0	7188872.0	145
2014-08-21	39.9	40.6	39.9	40.51	0.62	1.55	259671.0	10470905.2	128
2014-08-20	39.3	39.9	39.3	39.89	0.55	1.4	297991.0	11803404.4	138
2014-08-19	39.5	39.8	39.2	39.34	0.02	0.05	212921.0	8397808.2	60
2014-08-18	38.8	39.5	38.8	39.32	0.61	1.58	226571.0	8909162.2	94
2014-08-17	37.6	38.9	37.6	38.71	0.66	1.73	363644.0	13996499.6	126
2014-08-14	37.9	38.1	37.9	38.05	0.35	0.93	223295.0	8474460.5	63
2014-08-13	38.0	38.1	37.6	37.7	-0.23	-0.61	262465.0	9924126.3	166
2014-08-12	38.2	38.2	37.7	37.93	-0.44	-1.15	258856.0	9820903.4	123
2014-08-11	38.1	38.7	37.7	38.37	0.17	0.45	308507.0	11831438.6	115
2014-08-10	37.7	38.7	37.7	38.2	0.75	2.0	339394.0	13023813.4	149
2014-08-07	36.8	38.4	36.8	37.45	0.49	1.33	884355.0	33467252.7	240
2014-08-06	35.9	37.5	35.5	36.96	1.03	2.87	494159.0	18030931.7	229
2014-08-05	35.4	36.2	35.2	35.93	0.58	1.64	479099.0	17226405.5	199
2014-08-04	35.0	35.6	35.0	35.35	0.15	0.43	368343.0	12980999.8	125
2014-08-03	34.9	35.7	34.9	35.2	0.26	0.74	268975.0	9454006.6	99
2014-07-24	34.5	35.5	34.5	34.94	0.31	0.9	120833.0	4230802.1	130
2014-07-23	33.4	34.8	33.2	34.63	0.96	2.85	773016.0	26268332.3	236
2014-07-22	32.5	33.8	32.5	33.67	1.38	4.27	546225.0	18208317.0	253
2014-07-21	32.0	32.5	32.0	32.29	0.19	0.59	194822.0	6288862.8	60
2014-07-20	32.4	32.5	32.1	32.1	-0.43	-1.32	144703.0	4666537.2	60
2014-07-17	32.8	32.8	32.0	32.53	-0.57	-1.72	81134.0	2628958.5	80
2014-07-16	33.1	33.3	32.7	33.1	0.0	0.0	279872.0	9232887.1	142
2014-07-15	33.0	33.1	32.9	33.1	0.2	0.61	219732.0	6949221.0	39
2014-07-14	32.9	33.2	32.9	32.9	-0.3	-0.9	122654.0	4051129.2	50
2014-07-13	33.3	33.3	32.9	33.2	0.2	0.61	125043.0	4142859.8	78
2014-07-10	32.9	33.0	32.9	33.0	0.15	0.46	140170.0	4623516.6	56
2014-07-09	33.0	33.1	32.6	32.85	-0.15	-0.45	319997.0	10535152.9	93
2014-07-08	33.0	33.1	32.3	33.0	-0.01	-0.03	542802.0	17705885.6	219
2014-07-07	32.3	33.1	32.0	33.01	0.84	2.61	722945.0	23784982.5	223
2014-07-06	31.8	32.3	31.8	32.17	0.47	1.48	275331.0	8822955.1	131
2014-07-03	31.6	31.8	31.3	31.7	0.0	0.0	201994.0	6362620.9	144
2014-07-02	31.1	31.8	31.1	31.7	0.7	2.26	249169.0	7855306.5	142
2014-07-01	30.2	31.0	30.0	31.0	0.5	1.64	308339.0	9429280.0	141
2014-06-30	30.6	30.7	30.1	30.5	-0.06	-0.2	650252.0	19693721.2	204
2014-06-29	31.2	31.3	30.5	30.56	-0.66	-2.11	262609.0	8101407.1	167
2014-06-26	31.7	31.8	31.2	31.22	-0.59	-1.85	467199.0	14681086.5	196
2014-06-25	31.5	31.9	31.5	31.81	0.29	0.92	65509.0	2079222.6	62
2014-06-24	32.0	32.0	31.4	31.52	-0.48	-1.5	335393.0	10603959.7	143
2014-06-23	31.8	32.0	31.7	32.0	0.03	0.09	122352.0	3900017.3	80
2014-06-22	31.5	32.0	31.5	31.97	0.42	1.33	223475.0	7099165.3	92
2014-06-19	31.6	31.7	31.5	31.55	0.05	0.16	546405.0	17247475.3	59
2014-06-18	31.6	31.9	31.5	31.5	-0.04	-0.13	875105.0	27667566.4	127
2014-06-17	31.7	32.0	31.5	31.54	-0.46	-1.44	359944.0	11376369.4	160
2014-06-16	32.3	32.3	31.8	32.0	-0.26	-0.81	203748.0	6498484.0	81
2014-06-15	32.5	32.5	32.0	32.26	-0.37	-1.13	784365.0	25222731.7	186
2014-06-12	32.7	33.3	32.4	32.63	-0.13	-0.4	559895.0	18284026.8	201
2014-06-11	32.3	33.2	32.3	32.76	0.32	0.99	487487.0	15920271.8	134
2014-06-10	32.2	32.5	32.2	32.44	0.14	0.43	610271.0	19809438.2	105
2014-06-09	32.0	32.4	31.9	32.3	0.3	0.94	606669.0	19407315.4	118
2014-06-08	31.9	32.1	31.8	32.0	0.02	0.06	636284.0	20340722.7	227
2014-06-05	31.4	32.1	31.3	31.98	0.48	1.52	695695.0	21986745.7	251
2014-06-04	31.5	31.7	31.4	31.5	-0.02	-0.06	337947.0	10648848.0	83
2014-06-03	31.5	32.0	31.3	31.52	-0.08	-0.25	850003.0	26827171.4	185
2014-06-02	31.5	31.7	30.8	31.6	0.2	0.64	814001.0	25574075.0	207
2014-06-01	32.2	32.2	31.1	31.4	0.18	0.58	878711.0	27656261.6	271
2014-05-29	30.6	32.7	30.5	31.22	0.73	2.39	1402977.0	43559814.5	369
2014-05-28	30.5	30.5	30.2	30.49	-0.11	-0.36	615823.0	18726137.1	176
2014-05-27	30.7	30.7	30.4	30.6	-0.03	-0.1	434487.0	13283732.7	194
2014-05-26	30.7	30.8	30.6	30.63	-0.04	-0.13	526941.0	16137079.3	185
2014-05-25	30.9	30.9	30.6	30.67	-0.52	-1.67	275062.0	8463213.0	85
2014-05-22	30.9	31.3	30.8	31.19	0.37	1.2	440002.0	13633444.6	99
2014-05-21	30.7	30.9	30.6	30.82	0.06	0.2	463199.0	14218706.9	138
2014-05-20	30.8	30.8	30.5	30.76	0.02	0.07	408225.0	12532925.4	179
2014-05-19	31.2	31.2	30.2	30.74	-0.56	-1.79	805868.0	24604362.1	317
2014-05-18	31.5	31.5	31.3	31.3	-0.02	-0.06	260394.0	8168887.8	87
2014-05-15	31.6	31.6	31.2	31.32	-0.28	-0.89	244259.0	7649034.9	134
2014-05-14	31.8	31.9	31.6	31.6	-0.32	-1.0	165823.0	5258587.3	86
2014-05-13	31.5	32.1	31.5	31.92	0.5	1.59	383266.0	12155832.2	139
2014-05-12	31.5	31.5	31.4	31.42	-0.27	-0.85	112961.0	3551949.4	79
2014-05-11	32.0	32.0	31.5	31.69	-0.3	-0.94	296107.0	9439879.6	109
2014-05-08	31.2	32.2	31.2	31.99	0.89	2.86	683201.0	21744042.3	289
2014-05-07	30.7	31.2	30.4	31.1	0.4	1.3	596805.0	18477776.5	153
2014-05-06	30.2	31.0	30.2	30.7	0.6	1.99	571307.0	17499361.4	247
2014-05-05	30.3	30.3	30.1	30.1	-0.17	-0.56	58022.0	1752909.1	54
2014-05-04	30.0	30.5	29.8	30.27	0.35	1.17	197571.0	5954294.0	113
2014-05-01	30.0	30.1	29.9	29.92	-0.07	-0.23	185551.0	5556250.0	80
2014-04-30	29.8	30.1	29.7	29.99	0.39	1.32	189330.0	5650486.9	85
2014-04-29	29.9	29.9	29.5	29.6	-0.28	-0.94	496350.0	14706201.5	196
2014-04-28	30.2	30.5	29.8	29.88	-0.41	-1.35	311663.0	9334281.9	224
2014-04-27	31.2	31.4	30.2	30.29	-0.59	-1.91	261298.0	7996349.3	165
2014-04-24	31.3	31.3	30.8	30.88	-0.37	-1.18	258825.0	8016453.9	137
2014-04-23	31.7	31.7	31.2	31.25	-0.49	-1.54	128393.0	4035254.0	99
2014-04-22	31.6	32.0	31.6	31.74	-0.06	-0.19	124697.0	3960938.5	71
2014-04-21	32.1	32.2	31.5	31.8	-0.6	-1.85	109449.0	3480419.0	105
2014-04-20	32.0	32.5	32.0	32.4	0.47	1.47	116351.0	3752116.1	90
2014-04-17	29.5	32.0	29.5	31.93	0.43	1.37	292825.0	9214670.9	199
2014-04-16	31.1	31.5	31.1	31.5	0.5	1.61	332005.0	10402997.8	86
2014-04-15	30.8	31.1	30.8	31.0	0.08	0.26	366176.0	11324523.2	91
2014-04-14	31.1	31.1	30.9	30.92	0.03	0.1	61106.0	1899543.9	50
2014-04-13	31.1	31.1	30.8	30.89	-0.46	-1.47	229253.0	7120732.6	85
2014-04-10	31.7	31.7	31.4	31.35	-0.3	-0.95	121934.0	3840390.0	68
2014-04-09	31.4	31.7	31.4	31.65	0.15	0.48	719459.0	22720117.8	151
2014-04-08	31.2	31.6	31.2	31.5	0.75	2.44	509335.0	16022364.6	202
2014-04-07	30.6	30.8	30.4	30.75	0.07	0.23	378085.0	11595662.9	122
2014-04-06	30.8	32.0	30.7	30.68	0.0	0.0	443212.0	13648641.7	141
2014-04-03	30.5	31.0	30.4	30.68	0.53	1.76	1010099.0	30992819.2	180
2014-04-02	30.2	30.3	30.2	30.15	-0.15	-0.5	114565.0	3459143.7	63
2014-04-01	30.5	30.7	30.3	30.3	-0.08	-0.26	469987.0	14287549.8	96
2014-03-31	30.2	30.5	30.2	30.38	0.23	0.76	486894.0	14746257.7	154
2014-03-30	29.9	30.2	29.8	30.15	0.37	1.24	539239.0	16179160.9	199
2014-03-27	29.7	29.9	29.7	29.78	-0.07	-0.23	635095.0	18912618.6	127
2014-03-26	29.7	29.9	29.7	29.85	0.0	0.0	112977.0	3365526.4	56
2014-03-25	29.6	29.9	29.3	29.85	0.22	0.74	706664.0	20966265.0	133
2014-03-24	29.5	29.7	29.5	29.63	0.0	0.0	372396.0	11034945.9	114
2014-03-23	29.3	29.7	29.3	29.63	0.0	0.0	290409.0	8577718.2	109
2014-03-20	29.8	29.8	29.5	29.63	0.08	0.27	90355.0	2681589.0	34
2014-03-19	29.8	29.8	29.3	29.55	-0.15	-0.51	205390.0	6072701.4	82
2014-03-18	29.6	30.0	29.6	29.7	0.0	0.0	309908.0	9210481.8	103
2014-03-17	29.3	29.8	29.3	29.7	0.15	0.51	170284.0	5043387.1	70
2014-03-16	29.3	29.6	29.1	29.55	0.22	0.75	650010.0	19046109.2	90
2014-03-13	29.0	29.6	29.0	29.33	0.23	0.79	716647.0	21033459.0	140
2014-03-12	28.9	29.1	28.5	29.1	0.07	0.24	504097.0	14454575.3	131
2014-03-11	29.0	29.6	28.9	29.03	0.0	0.0	376273.0	11041825.1	141
2014-03-10	29.1	29.3	28.7	29.03	-0.07	-0.24	1181656.0	34304988.5	152
2014-03-09	28.5	29.2	28.5	29.1	0.67	2.36	989518.0	28687501.6	209
2014-03-06	28.0	28.4	28.0	28.43	0.53	1.9	917226.0	25844998.2	147
2014-03-05	27.9	28.3	27.8	27.9	0.07	0.25	786660.0	21910368.6	160
2014-03-04	27.6	27.8	27.5	27.83	0.45	1.64	621575.0	17201663.4	145
2014-03-03	27.5	27.9	27.4	27.38	-0.15	-0.54	611710.0	16900723.0	187
2014-03-02	27.8	27.8	27.4	27.53	-0.3	-1.08	298690.0	8259625.6	140
2014-02-27	27.4	27.9	27.4	27.83	0.38	1.38	244827.0	6795763.0	85
2014-02-26	27.5	27.5	27.0	27.45	0.3	1.1	398402.0	10901644.4	113
2014-02-25	27.2	27.4	26.9	27.15	-0.08	-0.29	2083100.0	56613669.1	286
2014-02-24	26.4	27.4	26.4	27.23	0.83	3.14	1629467.0	43945758.5	235
2014-02-23	26.7	26.7	26.4	26.4	-0.08	-0.3	682488.0	18057810.6	162
2014-02-20	26.6	26.6	26.3	26.48	-0.15	-0.56	1057808.0	27975920.8	161
2014-02-19	26.8	27.0	26.6	26.63	-0.22	-0.82	691440.0	18464849.9	126
2014-02-18	26.6	27.0	26.6	26.85	0.3	1.13	477964.0	12836233.0	122
2014-02-17	26.6	26.9	26.4	26.55	-0.08	-0.3	207159.0	5505669.2	94
2014-02-16	26.5	26.7	26.4	26.63	0.23	0.87	564395.0	14941222.5	153
2014-02-13	26.3	26.5	26.3	26.4	0.07	0.27	768499.0	20241222.3	125
2014-02-12	26.3	26.6	26.3	26.33	0.23	0.88	709333.0	18703390.3	158
2014-02-11	26.2	26.3	26.1	26.1	-0.08	-0.31	404509.0	10611160.3	100
2014-02-10	25.9	26.3	25.7	26.18	0.3	1.16	726847.0	18966518.7	194
2014-02-09	25.9	26.1	25.8	25.88	0.08	0.31	654814.0	16948622.0	165
2014-02-06	25.7	26.0	25.4	25.8	0.15	0.58	883927.0	22706635.8	146
2014-02-05	25.9	25.9	25.5	25.65	-0.23	-0.89	659040.0	16873108.1	120
2014-02-04	25.5	26.0	25.5	25.88	0.0	0.0	377003.0	9748089.3	134
2014-02-03	26.1	26.1	25.8	25.88	-0.22	-0.84	988511.0	25656839.7	237
2014-02-02	25.8	26.4	25.8	26.1	0.22	0.85	1969589.0	51345474.1	520
2014-01-30	25.4	26.1	25.4	25.88	0.53	2.09	1615378.0	41570365.5	335
2014-01-29	25.2	25.5	25.2	25.35	0.15	0.6	561993.0	14259637.2	116
2014-01-28	25.2	25.3	25.1	25.2	0.0	0.0	986257.0	24827590.6	189
2014-01-27	25.4	25.6	25.2	25.2	-0.23	-0.9	924645.0	23515592.1	181
2014-01-26	25.4	25.5	25.1	25.43	-0.15	-0.59	448253.0	11359118.5	159
2014-01-23	25.7	25.7	25.4	25.58	0.0	0.0	342603.0	8745251.2	138
2014-01-22	25.6	25.8	25.6	25.58	0.08	0.31	664997.0	17054473.1	116
2014-01-21	25.8	25.8	25.4	25.5	-0.3	-1.16	547877.0	13980966.5	125
2014-01-20	25.7	26.1	25.6	25.8	0.07	0.27	277872.0	7179204.1	96
2014-01-19	25.6	25.8	25.4	25.73	0.0	0.0	429475.0	11023283.0	99
2014-01-16	25.7	25.7	25.5	25.73	-0.07	-0.27	400470.0	10288258.1	122
2014-01-15	25.7	25.9	25.6	25.8	0.15	0.58	923718.0	23757170.2	142
2014-01-14	25.4	25.7	25.2	25.65	0.37	1.46	2669051.0	67806663.7	375
2014-01-13	25.1	25.4	24.4	25.28	-0.6	-2.32	1876724.0	46860292.6	614
2014-01-12	26.0	26.0	25.7	25.88	-0.22	-0.84	336872.0	8719667.4	84
2014-01-09	26.3	26.3	25.9	26.1	-0.23	-0.87	514035.0	13394703.0	131
2014-01-08	26.2	26.3	26.1	26.33	0.23	0.88	229853.0	6022940.3	80
2014-01-07	26.3	26.3	26.0	26.1	-0.15	-0.57	221185.0	5767819.0	77
2014-01-06	26.1	26.3	25.9	26.25	0.07	0.27	210325.0	5473819.1	76
2014-01-05	26.0	26.3	25.9	26.18	0.08	0.31	223740.0	5832248.9	127
2014-01-02	26.3	26.3	25.8	26.1	-0.3	-1.14	530647.0	13873516.8	131
2014-01-01	26.1	26.4	26.1	26.4	0.22	0.84	253991.0	6673870.7	74
2013-12-31	26.0	26.2	25.9	26.18	0.15	0.58	144539.0	3754547.4	50
2013-12-30	26.0	26.1	25.9	26.03	0.15	0.58	26335.0	684143.1	25
2013-12-29	26.0	26.0	25.7	25.88	0.0	0.0	69566.0	1794251.0	42
2013-12-26	26.2	26.2	25.7	25.88	-0.37	-1.41	244206.0	6319201.0	117
2013-12-25	26.5	26.5	26.2	26.25	-0.23	-0.87	161555.0	4247388.3	65
2013-12-24	26.2	26.9	26.2	26.48	0.23	0.88	331953.0	8780385.6	172
2013-12-23	26.2	26.3	26.1	26.25	0.15	0.57	516632.0	13533048.4	138
2013-12-22	25.7	26.3	25.7	26.1	0.52	2.03	972472.0	25367655.6	236
2013-12-19	25.3	25.7	25.1	25.58	0.38	1.51	905175.0	23044745.3	202
2013-12-18	25.2	25.7	25.1	25.2	0.0	0.0	871080.0	22022899.0	210
2013-12-17	25.2	25.4	25.0	25.2	0.07	0.28	699352.0	17556513.1	196
2013-12-16	25.3	26.0	24.9	25.13	-0.07	-0.28	648528.0	16448011.2	196
2013-12-15	25.4	25.7	25.1	25.2	-0.15	-0.59	369604.0	9384525.6	113
2013-12-12	25.6	25.6	25.1	25.35	-0.15	-0.59	1537254.0	39134489.0	122
2013-12-11	25.4	26.1	25.4	25.5	0.07	0.28	462600.0	11913340.2	93
2013-12-10	25.6	25.7	25.4	25.43	-0.07	-0.27	132115.0	3374745.4	31
2013-12-09	25.6	25.6	25.3	25.5	0.07	0.28	52580.0	1335995.2	31
2013-12-08	25.0	25.8	25.0	25.43	0.45	1.8	461738.0	11756573.1	91
2013-12-05	24.9	25.1	24.7	24.98	0.23	0.93	453747.0	11289373.7	70
2013-12-04	24.6	25.2	24.55	24.75	0.15	0.61	400497.0	9960650.3	136
2013-12-03	25.0	25.0	24.4	24.6	-0.45	-1.8	352182.0	8704667.2	126
2013-12-02	24.75	25.2	24.7	25.05	0.3	1.21	196230.0	4876479.0	70
2013-12-01	25.1	25.1	24.75	24.75	-0.23	-0.92	348498.0	8662621.5	92
2013-11-28	25.1	25.5	24.9	24.98	-0.07	-0.28	260716.0	6542432.3	92
2013-11-27	25.3	25.3	25.1	25.05	-0.23	-0.91	460699.0	11566040.9	63
2013-11-26	25.4	25.5	25.1	25.28	-0.22	-0.86	124792.0	3159318.7	54
2013-11-25	25.6	25.6	25.4	25.5	-0.08	-0.31	288706.0	7360640.5	44
2013-11-24	26.0	26.0	25.6	25.58	-0.15	-0.58	176357.0	4528091.3	65
2013-11-21	25.9	25.9	25.6	25.73	0.15	0.59	233823.0	5997137.8	84
2013-11-20	26.0	26.1	25.6	25.58	-0.37	-1.43	30355.0	783311.7	25
2013-11-19	25.9	26.2	25.7	25.95	0.15	0.58	91594.0	2371689.8	64
2013-11-18	26.0	26.3	25.7	25.8	-0.08	-0.31	228877.0	5937969.1	125
2013-11-17	25.4	26.3	25.4	25.88	0.6	2.37	377579.0	9801245.0	186
2013-11-14	25.3	25.7	25.3	25.28	0.0	0.0	71081.0	1807832.9	45
2013-11-13	25.3	25.5	25.1	25.28	0.08	0.32	108837.0	2749462.6	55
2013-11-12	25.4	25.4	25.1	25.2	-0.08	-0.32	229434.0	5803708.1	69
2013-11-11	24.85	25.8	24.75	25.28	0.38	1.53	647464.0	16246763.2	122
2013-11-10	24.75	25.1	24.75	24.9	0.15	0.61	146588.0	3644711.3	59
2013-11-07	24.85	24.85	24.7	24.75	0.0	0.0	211596.0	5239488.0	62
2013-11-06	24.7	25.1	24.7	24.75	0.15	0.61	234729.0	5837655.7	63
2013-11-05	24.25	24.75	24.25	24.6	0.37	1.53	506517.0	12406937.3	122
2013-11-04	24.25	24.55	24.0	24.23	-0.07	-0.29	136823.0	3314026.3	69
2013-11-03	24.15	24.6	23.95	24.3	0.15	0.62	291954.0	7061370.4	124
2013-10-31	24.0	24.25	23.8	24.15	0.15	0.62	885598.0	21222027.5	189
2013-10-30	24.9	24.9	23.8	24.0	-0.75	-3.03	1137990.0	27338890.9	331
2013-10-29	24.75	25.0	24.6	24.75	-0.15	-0.6	40606.0	1001246.2	34
2013-10-28	25.1	25.1	24.75	24.9	-0.23	-0.92	69994.0	1745073.3	36
2013-10-27	25.2	25.2	25.1	25.13	0.0	0.0	20774.0	523452.1	18
2013-10-24	25.0	25.1	25.0	25.13	0.08	0.32	52043.0	1304692.0	32
2013-10-23	25.4	25.5	24.9	25.05	-0.45	-1.76	494804.0	12431921.6	170
2013-10-22	25.7	25.7	25.5	25.5	-0.23	-0.89	262177.0	6720788.0	54
2013-10-21	25.7	25.9	25.6	25.73	-0.07	-0.27	159303.0	4096186.1	58
2013-10-20	25.8	26.3	25.7	25.8	0.07	0.27	512006.0	13245151.2	83
2013-10-10	25.9	25.9	25.6	25.73	-0.22	-0.85	320255.0	8220131.8	70
2013-10-09	26.2	26.5	25.8	25.95	-0.68	-2.55	1671234.0	43720300.4	101
2013-10-08	26.3	27.0	26.3	26.63	0.3	1.14	1241137.0	33106298.1	194
2013-10-07	25.9	26.3	25.7	26.33	0.3	1.15	1245714.0	32551590.7	192
2013-10-06	25.8	26.3	25.7	26.03	0.3	1.17	924872.0	24097047.8	142
2013-10-03	25.9	25.9	25.7	25.73	-0.07	-0.27	40732.0	1050167.0	29
2013-10-02	25.7	25.9	25.6	25.8	0.07	0.27	51848.0	1332590.8	30
2013-10-01	25.7	25.7	25.7	25.73	0.08	0.31	344161.0	8852569.6	32
2013-09-30	25.4	25.9	25.4	25.65	0.22	0.87	919770.0	23596327.6	79
2013-09-29	25.8	25.8	25.4	25.43	-0.22	-0.86	197919.0	5047840.1	54
2013-09-26	26.0	26.0	25.7	25.65	-0.45	-1.72	277726.0	7158770.0	60
2013-09-25	26.0	26.1	26.0	26.1	0.07	0.27	468848.0	12232606.5	90
2013-09-24	25.8	26.2	25.8	26.03	0.08	0.31	112421.0	2924141.4	39
2013-09-19	26.0	26.0	25.7	25.95	0.07	0.27	597224.0	15436811.0	77
2013-09-18	26.0	26.0	25.8	25.88	-0.07	-0.27	537433.0	13898331.4	87
2013-09-17	26.3	26.3	25.9	25.95	-0.3	-1.14	64862.0	1688529.8	34
2013-09-16	26.3	26.4	26.0	26.25	0.22	0.85	449869.0	11749389.7	116
2013-09-15	26.0	26.2	25.8	26.03	0.0	0.0	157347.0	4094775.9	62
2013-09-12	25.5	26.0	25.4	26.03	0.53	2.08	39639.0	1015361.0	43
2013-09-11	25.5	25.5	25.5	25.5	0.0	0.0	45946.0	1171546.5	32
2013-09-10	25.4	25.7	25.4	25.5	0.3	1.19	522242.0	13342193.2	95
2013-09-09	24.9	25.3	24.7	25.2	0.3	1.2	262573.0	6516779.4	67
2013-09-08	25.4	25.7	24.9	24.9	-0.6	-2.35	183730.0	4598337.7	83
2013-09-05	25.5	25.5	25.0	25.5	0.0	0.0	388322.0	9815360.0	114
2013-09-04	25.5	25.5	24.75	25.5	-0.23	-0.89	289106.0	7324746.1	94
2013-09-03	26.0	26.2	25.4	25.73	-0.22	-0.85	879245.0	22750367.6	80
2013-09-02	25.9	26.0	25.7	25.95	0.07	0.27	163180.0	4210727.7	77
2013-09-01	26.1	26.2	25.6	25.88	0.15	0.58	439217.0	11335902.2	114
2013-08-29	26.0	26.0	25.5	25.73	-0.22	-0.85	226592.0	5826607.9	88
2013-08-28	25.5	26.1	25.5	25.95	0.37	1.45	226844.0	5838635.5	66
2013-08-27	26.3	26.3	25.4	25.58	-0.82	-3.11	325195.0	8321353.4	75
2013-08-26	26.8	26.8	25.9	26.4	-0.38	-1.42	133394.0	3500467.8	87
2013-08-25	26.8	26.9	26.6	26.78	-0.07	-0.26	241094.0	6461260.8	62
2013-08-22	26.7	26.9	26.7	26.85	0.22	0.83	97923.0	2623322.2	37
2013-08-21	26.7	26.9	26.6	26.63	0.0	0.0	195995.0	5234305.1	68
2013-08-20	26.5	26.6	26.4	26.63	0.23	0.87	432377.0	11438445.6	64
2013-08-19	26.0	26.6	25.7	26.4	0.52	2.01	1705597.0	44391323.0	104
2013-08-18	26.0	26.5	25.9	25.88	-0.15	-0.58	342445.0	8982257.0	74
2013-08-15	26.0	26.1	25.9	26.03	-0.07	-0.27	700932.0	18221808.7	37
2013-08-14	26.0	26.3	26.0	26.1	0.15	0.58	601706.0	15685378.6	62
2013-08-13	26.3	26.3	26.0	25.95	-0.15	-0.57	431541.0	11321158.1	58
2013-08-05	26.1	26.3	26.1	26.1	0.07	0.27	521071.0	13668512.4	111
2013-08-04	25.7	26.1	25.7	26.03	0.3	1.17	180847.0	4690701.8	46
2013-08-01	25.8	25.9	25.7	25.73	0.0	0.0	55720.0	1438564.0	46
2013-07-31	25.5	25.9	25.5	25.73	0.23	0.9	310180.0	7987974.0	106
2013-07-30	25.1	25.5	25.0	25.5	0.37	1.47	435432.0	11033923.2	122
2013-07-29	25.0	25.1	24.9	25.13	0.23	0.92	55667.0	1391947.7	31
2013-07-28	24.75	25.5	24.55	24.9	0.15	0.61	360092.0	8995108.1	140
2013-07-25	24.75	24.75	24.7	24.75	0.07	0.28	23807.0	587957.4	26
2013-07-24	24.75	24.85	24.55	24.68	-0.07	-0.28	116105.0	2868962.1	68
2013-07-23	25.0	25.1	24.7	24.75	-0.3	-1.2	170162.0	4235665.9	66
2013-07-22	24.6	25.1	24.6	25.05	0.52	2.12	642616.0	15919410.7	105
2013-07-21	23.95	24.55	23.8	24.53	0.6	2.51	211945.0	5152457.4	101
2013-07-18	24.1	24.15	23.95	23.93	-0.3	-1.24	118541.0	2842489.4	68
2013-07-17	24.1	24.25	23.4	24.23	0.15	0.62	426165.0	10165468.3	161
2013-07-16	24.1	24.15	24.0	24.08	0.08	0.33	88880.0	2144457.0	32
2013-07-15	24.15	24.15	24.0	24.0	-0.15	-0.62	258519.0	6212115.3	68
2013-07-14	24.4	24.4	24.0	24.15	-0.3	-1.23	361424.0	8720982.7	131
2013-07-11	24.55	24.55	24.25	24.45	-0.15	-0.61	279713.0	6820605.6	98
2013-07-10	24.75	24.75	24.55	24.6	-0.23	-0.93	216260.0	5318725.9	84
2013-07-09	25.2	25.3	24.75	24.83	-0.45	-1.78	607914.0	15147945.5	202
2013-07-08	25.4	25.4	25.1	25.28	-0.15	-0.59	125048.0	3164925.2	50
2013-07-07	25.4	25.6	25.4	25.43	-0.07	-0.27	457110.0	11657854.0	77
2013-07-04	25.3	25.5	24.9	25.5	0.22	0.87	690837.0	17468799.4	171
2013-07-03	25.2	25.3	24.75	25.28	0.08	0.32	341830.0	8591922.5	142
2013-07-02	24.7	25.3	24.7	25.2	0.52	2.11	624516.0	15680674.8	142
2013-07-01	24.4	24.75	24.25	24.68	0.38	1.56	464072.0	11416479.9	99
2013-06-30	24.1	24.6	24.1	24.3	-0.08	-0.33	197864.0	4833523.2	86
2013-06-26	24.15	24.45	24.1	24.38	0.15	0.62	161164.0	3915460.1	86
2013-06-25	24.15	24.4	23.85	24.23	0.08	0.33	433360.0	10465621.8	170
2013-06-24	24.6	24.6	24.15	24.15	-0.45	-1.83	354662.0	8622037.7	163
2013-06-23	24.7	24.7	24.55	24.6	0.0	0.0	112797.0	2774540.0	29
2013-06-22	24.4	24.7	24.4	24.6	0.0	0.0	266072.0	6523570.0	59
2013-06-19	24.45	24.6	24.4	24.6	0.15	0.61	260019.0	6353604.6	85
2013-06-18	24.3	24.6	24.3	24.45	0.15	0.62	469234.0	11469081.9	78
2013-06-17	23.85	24.45	23.85	24.3	0.37	1.55	644004.0	15560052.0	136
2013-06-16	24.0	24.0	23.65	23.93	0.0	0.0	396125.0	9438483.6	105
2013-06-15	24.25	24.25	23.65	23.93	-0.52	-2.13	859791.0	20564916.8	215
2013-06-12	24.4	24.55	24.25	24.45	0.07	0.29	221737.0	5405608.5	84
2013-06-11	24.55	24.6	24.25	24.38	-0.22	-0.89	985503.0	24062136.2	136
2013-06-10	24.85	24.85	24.45	24.6	-0.15	-0.61	531633.0	13132438.4	126
2013-06-09	24.7	24.85	24.45	24.75	0.0	0.0	528364.0	13031212.8	138
2013-06-08	24.4	24.9	24.4	24.75	0.37	1.52	692376.0	17141431.3	226
2013-06-05	24.0	24.4	24.0	24.38	0.23	0.95	527043.0	12719595.1	132
2013-06-04	23.65	24.4	23.65	24.15	0.52	2.2	1217568.0	29336890.4	299
2013-06-03	22.9	23.8	22.8	23.63	0.83	3.64	2342731.0	54601146.2	353
2013-06-02	22.65	22.95	22.65	22.8	0.22	0.97	1516994.0	34477565.0	233
2013-06-01	22.6	22.65	22.45	22.58	0.0	0.0	392473.0	8839826.5	132
2013-05-29	22.6	22.65	22.6	22.58	0.08	0.36	485432.0	10974819.3	111
2013-05-28	22.5	22.6	22.45	22.5	0.0	0.0	1626723.0	36525981.4	131
2013-05-27	22.5	22.5	22.35	22.5	0.0	0.0	134907.0	3030213.3	40
2013-05-26	22.5	22.5	22.45	22.5	0.0	0.0	585020.0	13161999.9	35
2013-05-25	22.35	22.6	22.3	22.5	0.07	0.31	351019.0	7669324.7	96
2013-05-22	22.2	22.45	22.15	22.43	0.23	1.04	273774.0	6110620.0	99
2013-05-21	22.15	22.3	22.15	22.2	0.15	0.68	394129.0	8733973.2	84
2013-05-20	22.05	22.3	22.05	22.05	0.0	0.0	504683.0	11184442.4	132
2013-05-19	22.15	22.2	21.9	22.05	-0.08	-0.36	694841.0	15304047.4	182
2013-05-18	22.05	22.2	22.05	22.13	0.08	0.36	3661536.0	73509747.4	74
2013-05-15	22.0	22.15	21.85	22.05	0.15	0.68	900808.0	19771375.3	180
2013-05-14	21.9	22.0	21.85	21.9	0.0	0.0	168068.0	3673917.5	68
2013-05-13	21.9	22.0	21.9	21.9	-0.08	-0.36	215335.0	4726255.6	63
2013-05-12	22.0	22.05	21.9	21.98	0.0	0.0	409778.0	8996275.4	91
2013-05-11	22.0	22.0	21.9	21.98	0.08	0.37	284238.0	6237051.1	93
2013-05-08	21.9	22.15	21.9	21.9	0.0	0.0	304540.0	6705286.0	127
2013-05-07	22.0	22.0	21.9	21.9	0.0	0.0	785478.0	17214265.2	197
2013-05-06	22.05	22.05	21.9	21.9	-0.23	-1.04	198700.0	4374031.1	50
2013-05-05	22.15	22.2	22.05	22.13	0.08	0.36	160669.0	3550594.4	48
2013-05-04	22.05	22.15	21.9	22.05	0.0	0.0	798672.0	17609981.6	154
2013-05-01	22.35	22.35	21.85	22.05	-0.3	-1.34	678282.0	14935259.4	315
2013-04-30	22.35	22.5	22.3	22.35	0.07	0.31	170360.0	3812752.4	63
2013-04-29	22.3	22.35	22.2	22.28	0.08	0.36	46642.0	1038911.0	41
2013-04-28	22.45	22.45	21.75	22.2	-0.3	-1.33	615269.0	13693528.2	136
2013-04-27	22.5	22.5	22.35	22.5	0.0	0.0	461332.0	10371536.2	56
2013-04-24	22.5	22.5	22.45	22.5	0.0	0.0	218668.0	4917753.5	36
2013-04-23	22.5	22.6	22.3	22.5	0.07	0.31	294837.0	6617119.5	92
2013-04-22	22.45	22.6	22.45	22.43	0.0	0.0	238718.0	5357694.4	39
2013-04-21	22.45	22.5	22.35	22.43	0.0	0.0	199802.0	4479892.3	85
2013-04-20	22.3	22.5	22.2	22.43	0.15	0.67	284913.0	6349437.4	170
2013-04-17	22.3	22.35	22.05	22.28	0.0	0.0	367276.0	8176176.5	226
2013-04-16	22.05	22.3	22.05	22.28	0.08	0.36	186043.0	4116578.2	67
2013-04-15	22.35	22.5	22.05	22.2	-0.15	-0.67	617330.0	13720817.3	219
2013-04-14	22.95	22.95	22.2	22.35	-1.43	-6.01	1350697.0	30357684.1	520
2013-04-13	23.4	24.25	23.35	23.78	0.3	1.28	971272.0	23238252.2	352
2013-04-10	22.8	23.5	22.8	23.48	0.68	2.98	2270249.0	51784422.8	252
2013-04-09	22.6	22.8	22.5	22.8	0.3	1.33	196006.0	4434772.5	112
2013-04-08	22.6	22.6	22.5	22.5	0.0	0.0	203002.0	4572397.4	65
2013-04-07	22.45	22.6	22.45	22.5	0.07	0.31	70264.0	1580030.3	40
2013-04-06	22.6	22.65	22.45	22.43	-0.75	-3.24	316125.0	7108672.7	175
2013-04-03	23.1	23.4	23.05	23.18	0.0	0.0	402009.0	9324325.0	119
2013-04-02	22.9	23.2	22.8	23.18	0.3	1.31	424275.0	9708240.2	92
2013-04-01	22.9	22.9	22.8	22.88	0.0	0.0	106516.0	2430637.6	62
2013-03-31	22.9	22.9	22.9	22.88	0.0	0.0	45367.0	1037820.7	19
2013-03-30	22.95	22.95	22.9	22.88	-0.07	-0.31	32141.0	736550.8	34
2013-03-27	22.95	22.95	22.9	22.95	0.0	0.0	218057.0	4988402.6	58
2013-03-26	23.05	23.1	22.9	22.95	-0.15	-0.65	54496.0	1250983.9	38
2013-03-25	22.95	23.1	22.95	23.1	0.15	0.65	248067.0	5717681.9	69
2013-03-24	22.95	23.05	22.9	22.95	0.15	0.66	317611.0	7291912.9	99
2013-03-23	22.9	23.05	22.8	22.8	-0.23	-1.0	113858.0	2609894.5	54
2013-03-20	22.9	23.05	22.9	23.03	0.23	1.01	44235.0	1014015.2	41
2013-03-19	22.9	22.95	22.8	22.8	-0.15	-0.65	33201.0	759149.0	31
2013-03-18	22.9	22.95	22.9	22.95	-0.08	-0.35	34432.0	788175.5	28
2013-03-17	22.95	23.1	22.9	23.03	0.15	0.66	393938.0	9070518.4	75
2013-03-16	22.95	23.2	22.8	22.88	-0.15	-0.65	289806.0	6656006.4	117
2013-03-13	22.9	23.1	22.9	23.03	0.08	0.35	63849.0	1467296.3	46
2013-03-12	22.9	23.05	22.9	22.95	0.07	0.31	3066961.0	70163815.7	85
2013-03-11	22.9	22.95	22.8	22.88	0.0	0.0	212351.0	4852288.1	65
2013-03-10	22.8	22.9	22.6	22.88	0.15	0.66	157231.0	3571477.4	63
2013-03-09	22.65	22.8	22.65	22.73	0.15	0.66	308626.0	7017203.0	78
2013-03-06	22.6	22.75	22.5	22.58	-0.07	-0.31	65933.0	1486941.7	44
2013-03-05	22.45	22.65	22.45	22.65	0.15	0.67	198343.0	4477921.0	78
2013-03-04	22.6	22.65	22.3	22.5	-0.23	-1.01	281604.0	6333715.0	121
2013-03-03	22.8	22.8	22.5	22.73	-0.15	-0.66	304154.0	6897920.6	129
2013-03-02	22.8	22.9	22.75	22.88	0.0	0.0	287567.0	6573728.6	62
2013-02-27	22.9	23.1	22.9	22.88	0.08	0.35	343311.0	7900148.9	82
2013-02-26	22.95	23.05	22.75	22.8	-0.23	-1.0	210163.0	4809153.2	64
2013-02-25	23.05	23.1	23.05	23.03	0.0	0.0	181250.0	4178456.2	29
2013-02-24	22.95	23.1	22.95	23.03	-0.07	-0.3	74795.0	1722989.6	37
2013-02-23	23.1	23.2	22.95	23.1	0.0	0.0	412062.0	9502267.1	71
2013-02-20	22.95	23.25	22.95	23.1	0.22	0.96	356492.0	8229067.2	92
2013-02-19	22.9	22.95	22.9	22.88	-0.15	-0.65	61570.0	1409397.4	44
2013-02-18	23.25	23.25	23.05	23.03	-0.22	-0.95	138673.0	3199345.9	45
2013-02-17	23.5	23.5	23.2	23.25	-0.23	-0.98	127605.0	2971353.4	62
2013-02-16	23.25	23.55	23.25	23.48	0.15	0.64	189257.0	4430624.8	74
2013-02-13	23.35	23.4	23.25	23.33	-0.22	-0.93	511499.0	11919118.8	95
2013-02-12	23.1	23.55	23.1	23.55	0.45	1.95	589015.0	13670617.1	124
2013-02-11	22.95	23.1	22.9	23.1	0.15	0.65	73026.0	1681193.8	36
2013-02-10	23.05	23.1	22.9	22.95	-0.08	-0.35	122358.0	2815829.6	34
2013-02-09	22.95	23.05	22.95	23.03	0.08	0.35	318069.0	7309354.8	44
2013-02-06	22.95	23.05	22.9	22.95	0.07	0.31	345698.0	7938747.4	103
2013-02-05	22.9	22.9	22.75	22.88	-0.07	-0.31	104049.0	2372653.1	44
2013-02-04	23.05	23.05	22.8	22.95	-0.08	-0.35	81787.0	1876858.5	59
2013-02-03	22.9	23.05	22.8	23.03	0.08	0.35	282980.0	6473247.7	57
2013-02-02	22.95	23.05	22.9	22.95	0.0	0.0	94603.0	2173112.5	48
2013-01-30	23.05	23.05	22.9	22.95	-0.08	-0.35	32029.0	734360.5	31
2013-01-29	23.05	23.05	22.95	23.03	0.08	0.35	59183.0	1362049.7	20
2013-01-28	23.05	23.1	22.95	22.95	-0.08	-0.35	232334.0	5345252.9	41
2013-01-27	23.05	23.1	23.05	23.03	0.08	0.35	383280.0	8843958.5	79
2013-01-26	22.8	23.05	22.8	22.95	0.07	0.31	136290.0	3129710.0	48
2013-01-23	22.9	22.95	22.8	22.88	0.0	0.0	396657.0	8309799.6	34
2013-01-22	22.75	22.9	22.75	22.88	0.08	0.35	42366.0	963960.0	26
2013-01-21	22.75	22.8	22.65	22.8	0.07	0.31	136733.0	3107540.5	64
2013-01-20	22.8	22.9	22.75	22.73	-0.07	-0.31	42096.0	958806.2	24
2013-01-19	22.75	23.05	22.65	22.8	0.0	0.0	77899.0	1777803.1	65
2013-01-16	22.8	22.9	22.45	22.8	0.0	0.0	474963.0	10755896.3	118
2013-01-15	22.95	22.95	22.8	22.8	-0.3	-1.3	112940.0	2586497.9	61
2013-01-14	22.95	23.2	22.9	23.1	0.15	0.65	348875.0	8027600.1	94
2013-01-13	23.1	23.1	22.9	22.95	-0.15	-0.65	120408.0	2762577.9	78
2013-01-12	23.35	23.35	23.05	23.1	0.07	0.3	448873.0	10401886.3	119
2013-01-09	22.9	23.25	22.9	23.03	0.15	0.66	1071059.0	24801077.5	235
2013-01-08	22.8	23.2	22.75	22.88	0.83	3.76	1101350.0	25191187.2	443
2013-01-07	22.15	22.15	21.9	22.05	-0.08	-0.36	302634.0	6651566.1	100
2013-01-06	22.2	22.2	21.85	22.13	-0.15	-0.67	175205.0	3868768.6	152
2013-01-05	22.3	22.45	22.2	22.28	-0.07	-0.31	277957.0	6211377.8	87
2013-01-02	22.15	22.45	21.9	22.35	0.22	0.99	190511.0	4204667.8	120
2013-01-01	22.05	22.2	22.05	22.13	0.08	0.36	118481.0	2624621.4	46
2012-12-31	22.3	22.3	21.9	22.05	-0.23	-1.03	505854.0	11136433.6	134
2012-12-30	22.5	22.5	22.2	22.28	-0.15	-0.67	717954.0	15975552.2	74
2012-12-29	22.35	22.6	22.3	22.43	0.08	0.36	391344.0	8766454.7	73
2012-12-26	22.5	22.5	22.15	22.35	-0.15	-0.67	219047.0	4882540.8	96
2012-12-25	22.5	22.5	22.45	22.5	0.0	0.0	217756.0	4890399.4	81
2012-12-24	22.5	22.65	22.35	22.5	0.0	0.0	196111.0	4405974.6	91
2012-12-23	22.5	22.6	22.5	22.5	0.0	0.0	143926.0	3240232.0	60
2012-12-22	22.6	22.6	22.3	22.5	-0.08	-0.35	140135.0	3138919.2	120
2012-12-19	22.65	22.8	22.45	22.58	-0.15	-0.66	636131.0	14338879.6	175
2012-12-18	22.75	22.8	22.75	22.73	0.0	0.0	196928.0	4489355.0	31
2012-12-17	22.75	22.75	22.75	22.73	0.0	0.0	116950.0	2657774.4	24
2012-12-16	22.75	22.75	22.75	22.73	0.08	0.35	236875.0	5382835.4	28
2012-12-15	22.5	22.75	22.5	22.65	0.15	0.67	251162.0	5688870.6	42
2012-12-12	22.5	22.5	22.45	22.5	0.07	0.31	63897.0	1436280.1	33
2012-12-11	22.5	22.65	22.45	22.43	0.08	0.36	249579.0	5617821.4	68
2012-12-10	22.45	22.5	22.3	22.35	-0.15	-0.67	74651.0	1670310.9	55
2012-12-09	22.75	22.75	22.15	22.5	-0.08	-0.35	241434.0	5396995.6	152
2012-12-08	22.6	22.6	22.6	22.58	0.0	0.0	8068.0	182188.1	13
2012-12-05	22.5	22.75	22.5	22.58	0.15	0.67	89600.0	2028015.5	58
2012-12-04	22.35	22.45	22.35	22.43	0.08	0.36	51505.0	1154137.1	25
2012-12-03	22.5	22.6	22.35	22.35	-0.15	-0.67	25821.0	581170.3	32
2012-12-02	22.3	22.65	22.2	22.5	0.3	1.35	151851.0	3406844.1	80
2012-12-01	22.35	22.35	22.15	22.2	0.3	1.37	186079.0	4141319.9	96
2012-11-28	21.75	22.15	21.75	21.9	0.22	1.01	139341.0	3050493.0	74
2012-11-27	21.9	22.0	21.7	21.68	-0.3	-1.36	384388.0	8365105.1	129
2012-11-26	22.0	22.5	21.75	21.98	0.15	0.69	189859.0	4164719.5	98
2012-11-25	22.3	22.3	21.75	21.83	-0.45	-2.02	286074.0	6264067.6	89
2012-11-24	22.2	22.35	22.15	22.28	0.3	1.36	197238.0	4387025.6	96
2012-11-21	22.3	22.75	21.9	21.98	-0.22	-0.99	281958.0	6265047.9	144
2012-11-20	22.35	22.6	21.75	22.2	-0.3	-1.33	89576.0	1985800.6	122
2012-11-19	22.8	22.8	22.45	22.5	-0.3	-1.32	111028.0	2496263.7	116
2012-11-18	23.05	23.05	22.8	22.8	-0.23	-1.0	28453.0	651034.9	31
2012-11-17	23.05	23.05	23.05	23.03	-0.07	-0.3	7126.0	164173.5	18
2012-11-14	23.25	23.25	23.1	23.1	-0.15	-0.65	90674.0	2103278.6	46
2012-11-13	23.35	23.35	23.25	23.25	-0.08	-0.34	173218.0	4027539.5	52
2012-11-12	23.5	23.5	23.2	23.33	-0.52	-2.18	69820.0	1631759.0	64
2012-11-11	23.85	23.85	23.8	23.85	-0.08	-0.33	50689.0	1206483.6	34
2012-11-10	23.95	24.1	23.95	23.93	0.0	0.0	87778.0	2102294.8	62
2012-11-07	23.55	24.0	23.55	23.93	0.68	2.92	347182.0	8304641.5	108
2012-11-06	22.5	23.4	22.5	23.25	0.75	3.33	120416.0	2768798.9	139
2012-11-05	22.2	22.9	22.2	22.5	0.3	1.35	151183.0	3395274.9	86
2012-11-04	22.05	22.35	22.0	22.2	0.15	0.68	91906.0	2035029.3	70
2012-11-03	22.3	22.5	21.9	22.05	-0.23	-1.03	59151.0	1305548.9	43
2012-10-24	21.85	22.45	21.85	22.28	0.3	1.36	166472.0	3661796.5	54
2012-10-23	22.0	22.0	21.75	21.98	0.0	0.0	210579.0	4606175.1	81
2012-10-22	22.35	22.45	22.0	21.98	-0.3	-1.35	601241.0	13232916.3	142
2012-10-21	22.35	22.35	22.3	22.28	-0.07	-0.31	51407.0	1146195.1	28
2012-10-20	22.35	22.45	22.3	22.35	-0.23	-1.02	177961.0	3985781.8	47
2012-10-17	22.6	22.9	22.5	22.58	0.08	0.36	467131.0	10557294.2	73
2012-10-16	22.5	22.5	22.45	22.5	0.0	0.0	656441.0	14756581.4	82
2012-10-15	22.5	22.65	22.5	22.5	0.15	0.67	361742.0	8145378.1	59
2012-10-14	22.6	22.6	22.3	22.35	0.07	0.31	259934.0	5802384.8	83
2012-10-13	22.9	22.9	22.3	22.28	-0.75	-3.26	292949.0	6586703.2	118
2012-10-10	22.95	23.05	22.9	23.03	0.08	0.35	152915.0	3500535.2	36
2012-10-09	23.35	23.35	22.65	22.95	-0.38	-1.63	251135.0	5769766.5	131
2012-10-08	23.4	23.5	23.25	23.33	0.0	0.0	212468.0	4958030.0	59
2012-10-07	23.35	23.4	23.35	23.33	0.0	0.0	133170.0	3106358.0	41
2012-10-06	23.2	23.4	23.2	23.33	0.15	0.65	152116.0	3549328.2	49
2012-10-03	23.25	23.55	23.2	23.18	-0.07	-0.3	349901.0	8151675.6	93
2012-10-02	23.05	23.35	22.95	23.25	0.22	0.96	631790.0	14606468.6	137
2012-10-01	23.35	23.55	22.5	23.03	-0.3	-1.29	1386628.0	31871204.4	305
2012-09-30	23.35	23.35	23.25	23.33	0.08	0.34	379761.0	8851891.0	58
2012-09-29	23.25	23.35	23.25	23.25	-0.15	-0.64	131866.0	3066388.9	81
2012-09-26	23.55	23.55	23.35	23.4	-0.15	-0.64	156963.0	3674348.4	51
2012-09-25	23.65	23.65	23.55	23.55	-0.08	-0.34	161295.0	3804506.2	35
2012-09-24	23.5	23.85	23.5	23.63	0.15	0.64	441174.0	10376228.2	135
2012-09-22	23.4	23.55	23.4	23.48	-0.07	-0.3	287381.0	6746878.3	59
2012-09-19	23.55	23.65	23.5	23.55	0.07	0.3	230420.0	5423887.1	92
2012-09-18	23.55	23.55	23.25	23.48	-0.15	-0.63	877183.0	20519111.7	207
2012-09-17	23.7	23.7	23.55	23.63	-0.07	-0.3	285740.0	6748207.1	129
2012-09-16	23.85	23.85	23.65	23.7	-0.15	-0.63	243823.0	5789476.1	165
2012-09-15	24.0	24.15	23.7	23.85	-0.08	-0.33	363567.0	8682092.4	172
2012-09-12	23.95	24.1	23.8	23.93	0.0	0.0	250995.0	6003089.7	93
2012-09-11	24.0	24.0	23.8	23.93	-0.07	-0.29	302126.0	7240656.1	119
2012-09-10	24.0	24.0	23.8	24.0	-0.08	-0.33	83827.0	2008857.0	46
2012-09-09	24.15	24.15	24.1	24.08	-0.15	-0.62	239025.0	5757593.2	69
2012-09-08	24.25	24.3	23.95	24.23	0.15	0.62	502518.0	12153471.3	215
2012-09-05	24.0	24.1	24.0	24.08	-0.07	-0.29	92148.0	2216257.4	54
2012-09-04	24.15	24.15	24.0	24.15	0.0	0.0	216083.0	5200271.4	83
2012-09-03	24.3	24.3	24.15	24.15	-0.15	-0.62	323003.0	7820754.3	55
2012-09-02	24.4	24.4	24.15	24.3	0.0	0.0	361572.0	8771587.4	137
2012-09-01	24.6	24.6	24.3	24.3	-0.38	-1.54	389109.0	9511258.6	160
2012-08-29	24.6	24.7	24.6	24.68	0.0	0.0	104865.0	2582615.1	81
2012-08-28	24.55	24.85	24.55	24.68	0.15	0.61	333666.0	8220184.6	103
2012-08-27	24.6	24.6	24.45	24.53	0.0	0.0	114512.0	2809324.0	78
2012-08-26	24.6	24.6	24.55	24.53	-0.07	-0.28	108852.0	2676685.6	53
2012-08-25	24.55	24.75	24.55	24.6	-0.08	-0.32	296823.0	7317270.7	96
2012-08-15	24.3	24.7	24.3	24.68	0.23	0.94	241403.0	5909665.9	125
2012-08-14	24.45	24.45	24.3	24.45	0.0	0.0	803768.0	17904643.0	52
2012-08-13	24.45	24.45	24.25	24.45	-0.08	-0.33	139053.0	3386140.8	87
2012-08-12	24.7	24.7	24.3	24.53	-0.22	-0.89	520003.0	12681207.6	153
2012-08-11	24.55	24.75	24.55	24.75	0.0	0.0	190518.0	4685309.4	73
2012-08-08	24.55	25.1	24.45	24.75	0.3	1.23	150708.0	3719053.8	94
2012-08-07	24.55	24.55	24.3	24.45	0.0	0.0	238767.0	5819610.4	76
2012-08-06	24.45	24.55	24.4	24.45	0.0	0.0	64457.0	1576257.8	46
2012-08-05	24.45	24.55	24.4	24.45	-0.15	-0.61	415091.0	10123040.4	66
2012-08-04	24.45	25.0	24.15	24.6	0.3	1.23	198467.0	4881649.6	105
2012-08-01	24.4	24.4	24.3	24.3	0.07	0.29	75009.0	1823763.7	20
2012-07-31	24.25	24.3	24.1	24.23	0.0	0.0	221698.0	5365103.3	124
2012-07-30	24.25	24.3	24.25	24.23	0.0	0.0	389561.0	9456810.7	102
2012-07-29	24.3	24.4	24.0	24.23	0.0	0.0	252216.0	6119535.5	102
2012-07-28	24.3	24.55	24.15	24.23	0.0	0.0	268495.0	6520301.6	133
2012-07-25	24.1	24.25	24.0	24.23	0.08	0.33	115924.0	2794684.9	110
2012-07-24	24.25	24.3	24.1	24.15	-0.08	-0.33	99022.0	2394340.9	99
2012-07-23	24.4	24.4	24.15	24.23	-0.15	-0.62	87751.0	2126892.6	50
2012-07-22	24.6	24.7	24.4	24.38	-0.15	-0.61	150091.0	3663514.2	100
2012-07-21	24.6	26.3	24.55	24.53	-0.22	-0.89	192617.0	4778306.0	114
2012-07-18	24.3	24.75	24.3	24.75	0.45	1.85	89758.0	2195577.1	54
2012-07-17	24.6	24.6	24.0	24.3	-0.38	-1.54	92598.0	2254628.4	70
2012-07-16	24.75	24.85	24.7	24.68	-0.3	-1.2	12525.0	310263.6	18
2012-07-15	24.75	25.0	24.75	24.98	0.15	0.6	51503.0	1277598.7	43
2012-07-14	25.0	25.0	24.75	24.83	0.0	0.0	80981.0	2005064.3	46
2012-07-11	25.2	25.2	24.75	24.83	-0.3	-1.19	102371.0	2555589.5	58
2012-07-10	25.7	25.7	25.1	25.13	-0.45	-1.76	119621.0	3027393.6	31
2012-07-09	25.6	25.6	25.6	25.58	0.0	0.0	7161.0	183154.6	23
2012-07-08	25.7	25.8	25.6	25.58	0.0	0.0	36831.0	945652.9	43
2012-07-07	26.0	26.0	25.5	25.58	-0.37	-1.43	88474.0	2258546.7	43
2012-07-04	26.3	26.4	26.0	25.95	-0.3	-1.14	20442.0	535421.8	26
2012-07-03	25.2	26.6	25.2	26.25	1.2	4.79	273414.0	7143074.5	114
2012-07-02	25.0	25.1	25.0	25.05	0.07	0.28	23169.0	579604.3	31
2012-07-01	24.9	25.1	24.85	24.98	-0.07	-0.28	40982.0	1021056.1	37
2012-06-30	24.7	25.1	24.7	25.05	0.37	1.5	55319.0	1381455.4	42
2012-06-27	24.85	24.85	24.7	24.68	-0.07	-0.28	80118.0	1987828.0	75
2012-06-26	24.85	24.85	24.75	24.75	-0.08	-0.32	37894.0	939706.2	39
2012-06-25	24.85	24.9	24.85	24.83	-0.07	-0.28	34392.0	854900.8	44
2012-06-24	25.1	25.1	24.75	24.9	-0.3	-1.19	59875.0	1491553.8	60
2012-06-23	25.2	25.4	25.1	25.2	-0.15	-0.59	32879.0	829035.0	21
2012-06-20	25.4	25.5	25.4	25.35	0.07	0.28	103151.0	2625317.2	31
2012-06-19	25.4	25.4	25.2	25.28	-0.15	-0.59	35071.0	885864.1	48
2012-06-18	25.5	25.5	25.4	25.43	-0.07	-0.27	115741.0	2947948.2	27
2012-06-17	25.3	25.5	25.2	25.5	0.15	0.59	80554.0	2042959.2	27
2012-06-16	25.4	25.5	24.85	25.35	0.07	0.28	128398.0	3249673.3	80
2012-06-13	25.4	25.4	25.1	25.28	0.08	0.32	87666.0	2208161.1	52
2012-06-12	25.2	25.4	25.1	25.2	-0.3	-1.18	45524.0	1149446.6	42
2012-06-11	25.2	25.7	24.9	25.5	0.37	1.47	269912.0	6849526.5	136
2012-06-10	25.2	25.2	24.9	25.13	0.0	0.0	177770.0	4435041.1	95
2012-06-09	25.5	25.7	24.9	25.13	0.0	0.0	82418.0	2091994.4	60
2012-06-06	25.2	25.9	25.1	25.13	-0.07	-0.28	67506.0	1713711.1	85
2012-06-05	25.1	25.2	24.75	25.2	0.3	1.2	138875.0	3479167.5	92
2012-06-04	25.2	25.2	24.9	24.9	-0.45	-1.78	274641.0	6889578.7	141
2012-06-03	26.3	26.3	25.4	25.35	-0.38	-1.48	122193.0	3108286.1	77
2012-06-02	25.5	25.7	25.2	25.73	-0.37	-1.42	213675.0	5433981.3	94
2012-05-30	26.2	26.2	25.7	26.1	-0.08	-0.31	209345.0	5416139.8	155
2012-05-29	26.3	26.3	26.2	26.18	-0.22	-0.83	46488.0	1220234.7	52
2012-05-28	26.6	26.7	26.3	26.4	0.07	0.27	127219.0	3369607.8	78
2012-05-27	26.4	26.4	26.1	26.33	-0.07	-0.27	177468.0	4680981.9	77
2012-05-26	26.6	26.6	26.2	26.4	-0.45	-1.68	241849.0	6379085.1	163
2012-05-23	27.0	27.0	26.9	26.85	-0.3	-1.1	26650.0	719109.9	18
2012-05-22	27.0	27.2	26.9	27.15	0.15	0.56	105147.0	2839846.8	125
2012-05-21	26.6	27.0	26.5	27.0	0.37	1.39	138198.0	3694304.5	57
2012-05-20	27.0	27.0	26.3	26.63	-0.3	-1.11	27034.0	722417.6	46
2012-05-19	27.4	27.4	26.9	26.93	-0.67	-2.43	197831.0	5349060.4	109
2012-05-16	27.4	27.8	27.3	27.6	-0.15	-0.54	91174.0	2506928.0	30
2012-05-15	27.3	27.8	27.0	27.75	0.15	0.54	151447.0	4153598.1	84
2012-05-14	27.4	27.8	27.3	27.6	-0.15	-0.54	68832.0	1887923.5	61
2012-05-13	27.2	27.8	27.2	27.75	0.15	0.54	191093.0	5224987.2	136
2012-05-12	27.8	27.8	27.1	27.6	-0.15	-0.54	137110.0	3758108.9	94
2012-05-09	27.8	28.0	27.8	27.75	-0.38	-1.35	92580.0	2577034.9	48
2012-05-08	27.7	28.1	27.5	28.13	0.3	1.08	176558.0	4924317.8	63
2012-05-07	27.2	28.4	26.9	27.83	0.38	1.38	214003.0	5856953.9	133
2012-05-06	27.8	28.1	27.5	27.45	-0.45	-1.61	306047.0	8478275.4	93
2012-05-05	28.4	28.4	27.9	27.9	-0.6	-2.11	314799.0	8835541.1	99
2012-05-02	28.7	29.0	28.5	28.5	-0.08	-0.28	165731.0	4760033.7	62
2012-05-01	28.9	28.9	28.6	28.58	-0.22	-0.76	87420.0	2501937.1	28
2012-04-30	28.8	28.8	28.5	28.8	0.0	0.0	75029.0	2150380.3	50
2012-04-29	29.0	29.0	28.7	28.8	0.0	0.0	102077.0	2948444.5	39
2012-04-28	28.8	29.2	28.7	28.8	0.22	0.77	394539.0	11416857.3	99
2012-04-25	28.7	28.9	28.6	28.58	-0.37	-1.28	161416.0	4651316.1	54
2012-04-24	29.1	29.1	28.5	28.95	-0.23	-0.79	389122.0	11333761.0	62
2012-04-23	29.2	29.3	28.9	29.18	0.0	0.0	110712.0	3221554.9	40
2012-04-22	29.3	29.3	29.1	29.18	-0.15	-0.51	172426.0	5033961.7	68
2012-04-21	29.2	29.6	29.2	29.33	0.15	0.51	172168.0	5037117.4	80
2012-04-18	29.0	29.3	28.9	29.18	0.08	0.27	90406.0	2641091.4	79
2012-04-17	28.9	29.1	28.7	29.1	0.3	1.04	105452.0	3042928.0	93
2012-04-16	28.5	28.9	28.5	28.8	0.15	0.52	76843.0	2195840.9	63
2012-04-15	28.9	29.3	28.5	28.65	-0.6	-2.05	184879.0	5298576.9	112
2012-04-14	29.1	29.3	28.5	29.25	0.15	0.52	238307.0	6895449.0	119
2012-04-11	28.0	29.3	27.8	29.1	0.75	2.65	494729.0	14028580.4	187
2012-04-10	28.9	29.3	28.1	28.35	-0.83	-2.84	757073.0	21615998.8	159
2012-04-09	28.7	29.3	28.5	29.18	-0.07	-0.24	287853.0	8279688.8	132
2012-04-08	29.9	29.9	28.6	29.25	-0.53	-1.78	205590.0	5999448.4	148
2012-04-07	29.4	29.8	29.3	29.78	0.23	0.78	277505.0	8166014.0	88
2012-04-04	29.7	29.7	29.4	29.55	-0.3	-1.01	401775.0	11868321.1	85
2012-04-03	30.5	30.5	29.8	29.85	0.0	0.0	143107.0	4274857.7	59
2012-04-02	30.0	30.0	29.6	29.85	-0.15	-0.5	241249.0	7178176.1	73
2012-04-01	29.9	30.0	29.9	30.0	0.22	0.74	530647.0	15907770.0	81
2012-03-31	29.7	29.9	29.7	29.78	0.23	0.78	216923.0	6471527.6	62
2012-03-28	29.5	29.7	29.4	29.55	-0.15	-0.51	514352.0	15209757.1	69
2012-03-27	29.0	30.0	29.0	29.7	0.9	3.13	1151386.0	34250750.9	248
2012-03-26	28.8	29.0	28.5	28.8	0.3	1.05	475419.0	13697216.4	88
2012-03-25	27.9	28.8	27.9	28.5	0.6	2.15	1019469.0	28850254.6	175
2012-03-24	26.8	27.9	26.7	27.9	1.5	5.68	588973.0	16151274.9	163
2012-03-21	26.9	27.3	26.4	26.4	-0.6	-2.22	209300.0	5634484.9	92
2012-03-20	27.2	27.2	26.9	27.0	-0.08	-0.3	194699.0	5255584.8	94
2012-03-19	27.2	27.2	27.1	27.08	-0.07	-0.26	215859.0	5855071.3	64
[truncated: 2,731 more rows]
