# Supplementary material for: Effective short-term forecasts of Saudi stock price trends using technical indicators and large-scale multivariate time series
Source: PeerJ Comput Sci. 2023 Jan 6;9:e1205. doi: 10.7717/peerj-cs.1205 (PMC10280263; doi:10.7717/peerj-cs.1205)
Supplement: Supplemental Information 3 [file peerj-cs-09-1205-s003.zip › TASI Dataset 2021/ALJOUF_6070.csv]

date	open	high	low	close	change	change_percent	volume_traded	value_traded_SAR	number_trades
2020-03-19	18.9	19.1	18.82	19.02	0.2	1.06	179310.0	3405052.88	370
2020-03-18	18.6	19.38	18.6	18.82	0.32	1.73	156439.0	2969610.96	459
2020-03-17	18.64	19.52	18.18	18.5	0.4	2.21	365242.0	6940953.32	730
2020-03-16	18.24	18.5	18.0	18.1	-0.4	-2.16	98837.0	1809872.0	301
2020-03-15	19.44	19.48	18.5	18.5	-0.34	-1.8	113957.0	2157771.06	336
2020-03-12	18.5	19.1	18.3	18.84	-0.62	-3.19	202604.0	3785759.92	565
2020-03-11	19.92	20.7	19.22	19.46	-0.42	-2.11	700613.0	14032386.36	1223
2020-03-10	19.6	20.0	18.88	19.88	1.16	6.2	466355.0	9044791.44	799
2020-03-09	19.0	19.2	18.72	18.72	-2.08	-10.0	431161.0	8107150.06	609
2020-03-08	20.52	21.4	20.34	20.8	-1.8	-7.96	317027.0	6496768.76	574
2020-03-05	22.92	23.2	22.4	22.6	-0.38	-1.65	165378.0	3781119.78	357
2020-03-04	22.4	23.3	22.02	22.98	0.32	1.41	282592.0	6411058.02	495
2020-03-03	22.18	22.9	22.0	22.66	0.78	3.56	259736.0	5813757.88	440
2020-03-02	22.2	22.7	21.42	21.88	0.08	0.37	266763.0	5958584.4	528
2020-03-01	22.02	22.44	21.74	21.8	-1.34	-5.79	115092.0	2528897.22	394
2020-02-27	23.58	23.72	22.94	23.14	-0.74	-3.1	182103.0	4238366.04	468
2020-02-26	24.54	24.54	23.5	23.88	-0.72	-2.93	351836.0	8395422.04	640
2020-02-25	24.48	24.62	23.98	24.6	0.04	0.16	220783.0	5391644.92	430
2020-02-24	26.1	26.1	24.56	24.56	-1.64	-6.26	320025.0	8085007.95	591
2020-02-23	26.25	26.35	26.0	26.2	0.05	0.19	232057.0	6067684.95	380
2020-02-20	26.05	26.45	25.7	26.15	0.3	1.16	460227.0	12040961.3	854
2020-02-19	26.15	26.5	25.8	25.85	-0.4	-1.52	350143.0	9125473.7	712
2020-02-18	25.4	26.8	25.4	26.25	0.95	3.75	1370714.0	36003130.95	2176
2020-02-17	25.3	25.45	25.05	25.3	0.2	0.8	245640.0	6200304.05	453
2020-02-16	25.5	25.6	25.0	25.1	-0.2	-0.79	171132.0	4329433.65	359
2020-02-13	25.4	26.1	25.0	25.3	-0.1	-0.39	447842.0	11441489.85	730
2020-02-12	25.2	26.2	25.0	25.4	0.2	0.79	645869.0	16532322.75	1159
2020-02-11	26.0	26.2	25.0	25.2	-0.7	-2.7	459575.0	11750682.1	932
2020-02-10	26.6	27.1	25.8	25.9	-0.65	-2.45	948646.0	24940665.95	1688
2020-02-09	25.25	27.15	24.7	26.55	1.4	5.57	2322698.0	61057044.11	3402
2020-02-06	25.45	26.6	25.15	25.15	-0.25	-0.98	1627395.0	42078532.6	2505
2020-02-05	23.2	25.45	23.14	25.4	2.18	9.39	1291597.0	31065001.4	1526
2020-02-04	23.66	23.7	23.2	23.22	-0.48	-2.03	341452.0	8007714.3	514
2020-02-03	23.1	24.1	22.94	23.7	1.1	4.87	1256567.0	29560520.26	1477
2020-02-02	22.52	22.7	22.52	22.6	-0.28	-1.22	50534.0	1142297.32	126
2020-01-30	22.68	23.0	22.68	22.88	0.28	1.24	117316.0	2678943.72	195
2020-01-29	22.64	22.88	22.6	22.6	-0.08	-0.35	73995.0	1676349.86	183
2020-01-28	22.8	22.9	22.68	22.68	-0.32	-1.39	55254.0	1259372.68	137
2020-01-27	22.9	23.06	22.82	23.0	0.18	0.79	163701.0	3757459.42	280
2020-01-26	22.88	22.98	22.52	22.82	-0.18	-0.78	93027.0	2124071.04	230
2020-01-23	23.02	23.08	22.86	23.0	-0.12	-0.52	170977.0	3924277.4	301
2020-01-22	23.28	23.4	23.08	23.12	0.02	0.09	379978.0	8820400.6	526
2020-01-21	23.1	23.36	22.84	23.1	0.0	0.0	381576.0	8824132.76	552
2020-01-20	22.72	23.46	22.62	23.1	0.4	1.76	1111861.0	25651263.4	1054
2020-01-19	22.78	23.1	22.7	22.7	0.02	0.09	314133.0	7196276.72	356
2020-01-16	22.5	22.94	22.5	22.68	0.16	0.71	295006.0	6711191.26	393
2020-01-15	22.56	22.8	22.48	22.52	-0.04	-0.18	183065.0	4151100.9	291
2020-01-14	22.78	22.8	22.44	22.56	-0.16	-0.7	364068.0	8246919.54	439
2020-01-13	22.4	22.78	22.4	22.72	0.22	0.98	358711.0	8122089.52	428
2020-01-12	22.7	22.7	22.36	22.5	0.3	1.35	206566.0	4645785.36	247
2020-01-09	22.0	22.22	21.84	22.2	0.56	2.59	341607.0	7529878.96	467
2020-01-08	22.0	22.0	21.3	21.64	-0.5	-2.26	206000.0	4476287.38	366
2020-01-07	22.38	22.5	22.14	22.14	-0.14	-0.63	236809.0	5297372.1	336
2020-01-06	21.9	22.5	21.7	22.28	0.34	1.55	446648.0	9889877.62	558
2020-01-05	22.16	22.28	21.78	21.94	-0.36	-1.61	211435.0	4661623.02	366
2020-01-02	22.5	22.64	22.3	22.3	-0.2	-0.89	193822.0	4351373.6	310
2020-01-01	22.32	22.8	22.28	22.5	0.1	0.45	424210.0	9576075.72	539
2019-12-31	22.22	22.5	22.16	22.4	0.1	0.45	201170.0	4498340.36	291
2019-12-30	22.6	22.6	22.14	22.3	-0.3	-1.33	179698.0	4022037.98	311
2019-12-29	22.84	23.0	22.6	22.6	-0.4	-1.74	332868.0	7571839.04	430
2019-12-26	22.98	23.12	22.76	23.0	0.0	0.0	117568.0	2698755.68	217
2019-12-25	22.28	23.2	22.28	23.0	0.74	3.32	269804.0	6118191.76	318
2019-12-24	22.38	22.6	22.1	22.26	0.06	0.27	226178.0	5051187.94	259
2019-12-23	21.76	22.2	21.76	22.2	0.54	2.49	278287.0	6119570.88	359
2019-12-22	21.1	21.66	21.1	21.66	0.56	2.65	299543.0	6375617.84	341
2019-12-19	20.76	21.3	20.76	21.1	0.4	1.93	399249.0	8395586.58	462
2019-12-18	20.6	20.7	20.58	20.7	0.16	0.78	128566.0	2652614.94	179
2019-12-17	20.44	20.58	20.38	20.54	0.04	0.2	89255.0	1827607.4	128
2019-12-16	20.48	20.5	20.34	20.5	0.36	1.79	157954.0	3227939.76	190
2019-12-15	20.9	20.9	20.0	20.14	-0.16	-0.79	164224.0	3321434.64	203
2019-12-12	20.6	20.7	20.2	20.3	-0.36	-1.74	69411.0	1423929.58	119
2019-12-11	20.74	20.76	20.66	20.66	-0.1	-0.48	62308.0	1290431.48	83
2019-12-10	20.88	21.0	20.62	20.76	-0.22	-1.05	129162.0	2692184.68	200
2019-12-09	20.5	20.98	20.4	20.98	0.62	3.05	279257.0	5795193.72	328
2019-12-08	20.26	20.36	20.14	20.36	0.18	0.89	168378.0	3410596.92	197
2019-12-05	20.0	20.3	19.98	20.18	0.2	1.0	137033.0	2754967.7	189
2019-12-04	19.8	20.0	19.8	19.98	0.1	0.5	34462.0	686163.34	50
2019-12-03	19.86	19.92	19.86	19.88	-0.04	-0.2	20272.0	403418.5	61
2019-12-02	20.0	20.0	19.88	19.92	-0.08	-0.4	44263.0	882245.54	63
2019-12-01	19.9	20.0	19.9	20.0	0.18	0.91	39062.0	780703.3	57
2019-11-28	19.94	19.94	19.82	19.82	-0.12	-0.6	13761.0	273588.06	76
2019-11-27	19.82	19.94	19.82	19.94	0.12	0.61	9581.0	190814.06	33
2019-11-26	19.9	20.04	19.82	19.82	-0.14	-0.7	61237.0	1219170.22	91
2019-11-25	19.76	19.96	19.74	19.96	0.18	0.91	38194.0	758178.44	66
2019-11-24	19.8	19.82	19.78	19.78	-0.04	-0.2	20425.0	404473.68	55
2019-11-21	19.86	19.86	19.82	19.82	-0.1	-0.5	15841.0	314366.0	49
2019-11-20	19.98	19.98	19.92	19.92	-0.02	-0.1	14140.0	281920.98	52
2019-11-19	19.96	19.96	19.86	19.94	0.02	0.1	11964.0	238411.36	36
2019-11-18	19.72	19.96	19.7	19.92	0.22	1.12	38648.0	767484.86	74
2019-11-17	19.8	19.92	19.7	19.7	-0.4	-1.99	30220.0	597166.18	89
2019-11-14	20.04	20.1	19.94	20.1	0.06	0.3	75926.0	1519753.12	112
2019-11-13	20.42	20.42	20.04	20.04	-0.34	-1.67	80175.0	1625149.92	130
2019-11-12	20.02	20.42	20.02	20.38	0.32	1.6	95656.0	1935470.74	164
2019-11-11	20.0	20.1	20.0	20.06	0.02	0.1	29481.0	591280.9	67
2019-11-10	20.04	20.14	20.0	20.04	0.02	0.1	49532.0	992906.66	85
2019-11-07	20.0	20.06	19.9	20.02	0.06	0.3	46534.0	930114.58	136
2019-11-06	19.86	20.06	19.86	19.96	0.16	0.81	65556.0	1308690.04	163
2019-11-05	19.72	19.88	19.7	19.8	0.06	0.3	40384.0	799656.5	121
2019-11-04	19.8	19.8	19.54	19.74	-0.06	-0.3	57007.0	1120189.1	144
2019-11-03	20.02	20.06	19.8	19.8	-0.84	-4.07	50429.0	1004753.48	194
2019-10-31	20.64	20.64	20.5	20.64	0.16	0.78	19311.0	397818.48	57
2019-10-30	20.6	20.6	20.44	20.48	0.04	0.2	25746.0	527901.38	76
2019-10-29	20.8	20.8	20.44	20.44	-0.62	-2.94	80933.0	1667708.78	199
2019-10-28	20.7	21.2	20.66	21.06	0.36	1.74	174590.0	3665361.02	244
2019-10-27	20.7	20.7	20.7	20.7	0.08	0.39	18631.0	385643.1	55
2019-10-24	20.66	20.68	20.6	20.62	0.02	0.1	16256.0	335596.16	49
2019-10-23	20.6	20.74	20.6	20.6	-0.1	-0.48	18106.0	374248.4	69
2019-10-22	20.7	20.7	20.6	20.7	0.1	0.49	36310.0	749315.0	76
2019-10-21	20.54	20.66	20.5	20.6	0.06	0.29	25503.0	524587.7	109
2019-10-20	20.26	20.6	20.26	20.54	0.36	1.78	42926.0	881065.54	87
2019-10-17	20.12	20.26	20.06	20.18	0.12	0.6	31745.0	640420.96	87
2019-10-16	20.04	20.06	19.96	20.06	0.06	0.3	49762.0	995647.68	133
2019-10-15	20.36	20.36	20.0	20.0	-0.36	-1.77	73267.0	1471187.28	212
2019-10-14	20.94	20.94	20.32	20.36	-0.5	-2.4	199838.0	4109612.7	171
2019-10-13	21.06	21.08	20.86	20.86	-0.18	-0.86	28353.0	595050.6	72
2019-10-10	21.02	21.12	21.0	21.04	-0.14	-0.66	47499.0	999632.62	104
2019-10-09	21.06	21.28	21.04	21.18	-0.04	-0.19	30040.0	635589.5	71
2019-10-08	21.38	21.38	21.22	21.22	-0.16	-0.75	41620.0	885996.5	119
2019-10-07	21.44	21.56	21.38	21.38	0.0	0.0	81180.0	1741379.92	188
2019-10-06	21.4	21.48	21.36	21.38	0.1	0.47	185997.0	3981853.18	168
2019-10-03	21.36	21.42	21.28	21.28	-0.06	-0.28	196440.0	4189541.5	240
2019-10-02	21.38	21.4	21.34	21.34	0.06	0.28	46418.0	991969.48	107
2019-10-01	21.38	21.46	21.28	21.28	-0.08	-0.37	138859.0	2964380.9	284
2019-09-30	21.5	21.52	21.36	21.36	-0.18	-0.84	137121.0	2940059.62	266
2019-09-29	21.6	21.6	21.54	21.54	0.04	0.19	23632.0	509805.5	89
2019-09-26	21.5	21.7	21.44	21.5	-0.1	-0.46	142265.0	3066166.52	309
2019-09-25	21.66	21.9	21.6	21.6	-0.06	-0.28	167239.0	3631709.6	301
2019-09-24	21.6	21.68	21.5	21.66	0.18	0.84	65605.0	1413459.62	152
2019-09-22	21.36	21.48	21.36	21.48	0.12	0.56	13661.0	293032.56	69
2019-09-19	21.4	21.7	21.2	21.36	-0.18	-0.84	97076.0	2069383.0	209
2019-09-18	21.8	21.94	21.5	21.54	-0.3	-1.37	56940.0	1236434.16	139
2019-09-17	21.46	22.04	21.46	21.84	0.46	2.15	34429.0	753015.74	106
2019-09-16	22.04	22.04	20.94	21.38	-0.64	-2.91	46789.0	1011034.56	115
2019-09-15	21.88	22.1	21.8	22.02	0.14	0.64	36762.0	807629.78	88
2019-09-12	21.74	21.88	21.74	21.88	0.06	0.27	14064.0	307086.52	55
2019-09-11	21.8	21.82	21.66	21.82	-0.18	-0.82	17788.0	387349.14	97
2019-09-10	22.12	22.12	22.0	22.0	-0.2	-0.9	26991.0	594763.36	101
2019-09-09	22.22	22.3	22.2	22.2	-0.08	-0.36	16787.0	373357.18	47
2019-09-08	22.28	22.28	22.28	22.28	0.06	0.27	7743.0	172522.9	28
2019-09-05	22.4	22.4	22.22	22.22	0.08	0.36	42435.0	946389.54	122
2019-09-04	22.28	22.3	22.14	22.14	0.0	0.0	27637.0	613587.2	87
2019-09-03	22.0	22.8	21.84	22.14	0.18	0.82	119000.0	2645678.56	271
2019-09-02	22.0	22.0	21.96	21.96	0.06	0.27	24941.0	547845.86	74
2019-09-01	22.02	22.02	21.9	21.9	-0.16	-0.73	20577.0	452530.7	70
2019-08-29	22.08	22.08	22.06	22.06	-0.02	-0.09	12534.0	276777.38	46
2019-08-28	22.18	22.24	22.08	22.08	0.02	0.09	15366.0	340925.2	45
2019-08-27	22.2	22.2	22.0	22.06	0.0	0.0	19804.0	437827.6	51
2019-08-26	22.04	22.06	21.72	22.06	-0.12	-0.54	29365.0	644751.14	91
2019-08-25	22.46	22.46	22.0	22.18	-0.3	-1.33	61602.0	1359713.42	119
2019-08-22	22.54	22.54	22.44	22.48	-0.2	-0.88	36391.0	818516.98	57
2019-08-21	22.92	22.92	22.68	22.68	-0.1	-0.44	23616.0	536937.02	64
2019-08-20	22.9	22.9	22.76	22.78	0.08	0.35	27327.0	623385.52	93
2019-08-19	22.54	22.72	22.54	22.7	0.18	0.8	27562.0	624710.06	55
2019-08-18	22.5	23.0	22.3	22.52	0.02	0.09	81464.0	1836745.78	109
2019-08-08	22.56	22.64	22.46	22.5	0.06	0.27	69060.0	1555201.12	102
2019-08-07	22.52	22.56	22.44	22.44	0.0	0.0	36009.0	810001.54	80
2019-08-06	22.4	22.5	22.36	22.44	0.0	0.0	44494.0	998907.96	100
2019-08-05	22.68	22.7	22.44	22.44	-0.54	-2.35	102954.0	2323656.04	176
2019-08-04	22.86	23.0	22.84	22.98	-0.02	-0.09	130415.0	2985532.28	240
2019-08-01	22.9	23.0	22.76	23.0	0.1	0.44	66015.0	1509766.44	134
2019-07-31	22.9	22.98	22.8	22.9	0.06	0.26	58294.0	1335433.8	121
2019-07-30	22.74	23.08	22.7	22.84	-0.26	-1.13	111118.0	2542158.32	251
2019-07-29	22.98	23.1	22.92	23.1	0.0	0.0	26610.0	610911.08	118
2019-07-28	22.76	23.1	22.76	23.1	0.3	1.32	40208.0	921689.32	143
2019-07-25	22.54	22.8	22.46	22.8	0.1	0.44	31223.0	706825.28	146
2019-07-24	23.4	23.4	22.6	22.7	-0.3	-1.3	70419.0	1613797.6	142
2019-07-23	23.4	23.4	23.0	23.0	-0.22	-0.95	21803.0	504861.58	78
2019-07-22	23.4	23.42	23.2	23.22	-0.32	-1.36	83593.0	1952857.26	143
2019-07-21	23.7	23.7	23.54	23.54	-0.22	-0.93	44596.0	1051796.84	98
2019-07-18	23.74	23.88	23.7	23.76	-0.08	-0.34	19746.0	469394.96	62
2019-07-17	23.88	23.98	23.84	23.84	-0.06	-0.25	36534.0	872248.12	112
2019-07-16	23.6	24.32	23.6	23.9	0.26	1.1	152535.0	3671865.86	308
2019-07-15	23.7	23.7	23.58	23.64	-0.06	-0.25	26988.0	637766.22	70
2019-07-14	23.98	24.2	23.54	23.7	-0.26	-1.09	89520.0	2141853.46	178
2019-07-11	24.06	24.1	23.96	23.96	-0.08	-0.33	30644.0	735919.88	86
2019-07-10	23.84	24.3	23.84	24.04	0.28	1.18	147985.0	3570663.72	278
2019-07-09	23.7	24.0	23.7	23.76	-0.12	-0.5	38362.0	913000.72	121
2019-07-08	23.58	24.4	23.58	23.88	0.52	2.23	242045.0	5799503.42	500
2019-07-07				23.36	0.0	0.0	3886.0	91163.94	23
2019-07-04	23.32	23.7	23.32	23.36	0.0	0.0	62728.0	1476256.92	120
2019-07-03	23.82	23.82	23.36	23.36	-0.46	-1.93	44738.0	1052767.68	102
2019-07-02	23.82	23.9	23.82	23.82	-0.22	-0.92	17817.0	425036.92	76
2019-07-01	24.26	24.3	23.92	24.04	0.02	0.08	136120.0	3281888.1	242
2019-06-30	23.04	25.0	23.04	24.02	1.02	4.43	571713.0	13870966.62	989
2019-06-27	21.98	23.14	21.9	23.0	1.04	4.74	227851.0	5166724.58	414
2019-06-26	21.82	21.96	21.76	21.96	0.14	0.64	29098.0	636395.92	93
2019-06-25	22.0	22.0	21.74	21.82	0.22	1.02	9930.0	217038.08	53
2019-06-24	22.18	22.18	21.6	21.6	-0.46	-2.09	20136.0	439289.1	57
2019-06-23	22.14	22.28	22.02	22.06	-0.08	-0.36	25724.0	568923.8	70
2019-06-20	22.1	22.14	22.04	22.14	0.04	0.18	47299.0	1045086.42	90
2019-06-19	22.2	22.3	22.08	22.1	-0.04	-0.18	29474.0	653292.84	87
2019-06-18	22.28	22.3	22.1	22.14	-0.02	-0.09	92743.0	2058279.16	199
2019-06-17	22.1	22.2	22.02	22.16	0.16	0.73	79990.0	1770464.54	134
2019-06-16	21.5	22.0	21.5	22.0	0.38	1.76	144285.0	3138938.7	216
2019-06-13	21.54	21.98	21.54	21.62	-0.08	-0.37	83936.0	1817322.56	150
2019-06-12	21.6	21.74	21.54	21.7	0.1	0.46	69469.0	1500700.4	149
2019-06-11	21.4	21.78	21.38	21.6	0.34	1.6	75091.0	1617672.84	155
2019-06-10	21.08	21.54	21.08	21.26	0.18	0.85	64165.0	1367669.26	187
2019-06-09	20.72	21.08	20.7	21.08	0.44	2.13	60933.0	1273466.58	142
2019-05-30	20.44	20.72	20.4	20.64	0.14	0.68	50994.0	1047821.6	99
2019-05-29	20.24	20.58	20.22	20.5	0.38	1.89	85046.0	1737393.06	163
2019-05-28	20.28	20.28	20.02	20.12	0.02	0.1	45119.0	907939.22	162
2019-05-27	20.84	21.0	19.96	20.1	-0.9	-4.29	322748.0	6503605.56	542
2019-05-26	21.0	21.1	20.84	21.0	-0.24	-1.13	53167.0	1115835.74	75
2019-05-23	21.4	21.4	21.0	21.24	-0.26	-1.21	148998.0	3167975.42	93
2019-05-22	21.5	21.5	21.3	21.5	0.3	1.42	24313.0	521136.28	46
2019-05-21	20.84	21.4	20.84	21.2	0.3	1.44	69296.0	1466571.96	116
2019-05-20	21.06	21.06	20.9	20.9	-0.26	-1.23	24214.0	507860.86	135
2019-05-19	21.72	21.72	21.02	21.16	-0.48	-2.22	29413.0	625069.8	120
2019-05-16	21.5	21.74	21.3	21.64	0.12	0.56	85209.0	1836237.94	176
2019-05-15	20.9	21.6	20.9	21.52	0.72	3.46	53050.0	1131456.04	128
2019-05-14	21.34	21.34	20.5	20.8	-0.5	-2.35	105230.0	2198092.0	237
2019-05-13	21.7	21.9	21.3	21.3	-0.7	-3.18	46201.0	1000289.56	129
2019-05-12	21.98	22.28	21.7	22.0	-0.38	-1.7	42662.0	935647.96	109
2019-05-09	22.74	22.74	22.0	22.38	-0.36	-1.58	63411.0	1419905.5	139
2019-05-08	22.86	22.9	22.6	22.74	-0.06	-0.26	52190.0	1189218.92	97
2019-05-07	23.02	23.3	22.8	22.8	-0.32	-1.38	54501.0	1253680.52	118
2019-05-06	23.22	23.3	23.1	23.12	-0.24	-1.03	50029.0	1159220.18	137
2019-05-05	23.54	23.9	23.22	23.36	0.12	0.52	110790.0	2612539.06	298
2019-05-02	23.4	23.4	23.24	23.24	-0.16	-0.68	34351.0	799950.16	129
2019-05-01	23.26	23.54	23.24	23.4	0.12	0.52	47991.0	1120723.7	96
2019-04-30	23.4	23.4	23.28	23.28	-0.06	-0.26	21555.0	502710.08	81
2019-04-29	23.68	23.68	23.34	23.34	-0.26	-1.1	49420.0	1158763.06	122
2019-04-28	23.54	23.6	23.34	23.6	0.14	0.6	58210.0	1364088.68	81
2019-04-25	23.3	23.5	23.3	23.46	0.16	0.69	31205.0	730976.5	78
2019-04-24	23.56	23.64	23.2	23.3	-0.42	-1.77	39291.0	922828.3	117
2019-04-23	23.7	23.74	23.6	23.72	0.0	0.0	33030.0	781956.14	75
2019-04-22	24.0	24.0	23.6	23.72	-0.28	-1.17	36156.0	858433.7	110
2019-04-21	24.08	24.08	23.84	24.0	-0.08	-0.33	122201.0	2930950.9	154
2019-04-18	23.8	24.16	23.8	24.08	0.08	0.33	132966.0	3195706.64	251
2019-04-17	23.34	24.0	23.22	24.0	0.62	2.65	325920.0	7722575.28	501
2019-04-16	23.2	23.84	23.2	23.38	0.2	0.86	174233.0	4102615.98	352
2019-04-15	23.32	23.32	23.18	23.18	-0.18	-0.77	108788.0	2529661.86	218
2019-04-14	23.42	23.42	23.24	23.36	-0.08	-0.34	142690.0	3326470.86	280
2019-04-11	23.8	23.8	23.44	23.44	-1.22	-4.95	427289.0	10084818.44	726
2019-04-10	24.36	24.72	24.36	24.66	0.28	1.15	486338.0	11924534.04	609
2019-04-09	24.18	24.46	24.06	24.38	0.22	0.91	248462.0	6025183.86	446
2019-04-08	24.32	24.32	24.02	24.16	-0.08	-0.33	183618.0	4433523.02	323
2019-04-07	24.3	24.6	24.18	24.24	0.04	0.17	476910.0	11597328.56	696
2019-04-04	23.0	25.3	23.0	24.2	1.2	5.22	1578970.0	38340510.69	1917
2019-04-03	23.1	23.16	22.92	23.0	-0.1	-0.43	102257.0	2356346.84	204
2019-04-02	22.98	23.3	22.98	23.1	0.08	0.35	193267.0	4472444.36	347
2019-04-01	23.0	23.02	22.9	23.02	0.02	0.09	65364.0	1500807.38	167
2019-03-31	22.82	23.08	22.82	23.0	0.18	0.79	170342.0	3909999.68	262
2019-03-28	22.92	22.92	22.78	22.82	-0.08	-0.35	106538.0	2435131.88	217
2019-03-27	22.9	22.96	22.82	22.9	0.0	0.0	155445.0	3560332.22	228
2019-03-26	22.72	22.9	22.66	22.9	0.12	0.53	160651.0	3661586.98	200
2019-03-25	22.8	22.8	22.66	22.78	0.06	0.26	85997.0	1952811.72	156
2019-03-24	22.8	22.8	22.68	22.72	-0.04	-0.18	114635.0	2603248.64	220
2019-03-21	22.84	22.84	22.74	22.76	-0.1	-0.44	122978.0	2802254.58	247
2019-03-20	22.78	22.9	22.78	22.86	0.0	0.0	100604.0	2295344.88	196
2019-03-19	23.0	23.1	22.8	22.86	-0.14	-0.61	435304.0	10009511.56	571
2019-03-18	22.72	23.0	22.68	23.0	0.32	1.41	210576.0	4809776.82	249
2019-03-17	22.72	22.74	22.64	22.68	-0.04	-0.18	58940.0	1336778.38	123
2019-03-14	22.66	22.76	22.6	22.72	0.06	0.26	102809.0	2330820.96	223
2019-03-13	22.7	22.78	22.6	22.66	-0.04	-0.18	68557.0	1553548.22	182
2019-03-12	22.68	22.9	22.6	22.7	0.04	0.18	171177.0	3888191.66	336
2019-03-11	22.64	22.8	22.54	22.66	-0.02	-0.09	227071.0	5137951.72	384
2019-03-10	22.9	22.9	22.66	22.68	-0.18	-0.79	210088.0	4772821.64	437
2019-03-07	23.0	23.3	22.8	22.86	0.66	2.97	1326619.0	30572664.86	2136
2019-03-06	22.36	22.36	22.2	22.2	-0.16	-0.72	60747.0	1353038.5	149
2019-03-05	22.4	22.54	22.34	22.36	0.02	0.09	78986.0	1770885.82	160
2019-03-04	22.5	22.52	22.3	22.34	-0.16	-0.71	83014.0	1859788.62	191
2019-03-03	22.14	22.5	22.14	22.5	0.3	1.35	83122.0	1854756.92	177
2019-02-28	22.32	22.4	22.16	22.2	-0.26	-1.16	118841.0	2647400.96	231
2019-02-27	22.26	22.48	22.26	22.46	0.02	0.09	57934.0	1297985.72	138
2019-02-26	22.2	22.48	22.14	22.44	0.1	0.45	172777.0	3865090.88	221
2019-02-25	22.4	22.4	22.1	22.34	-0.1	-0.45	119644.0	2668255.06	246
2019-02-24	22.36	22.5	22.34	22.44	0.12	0.54	89878.0	2014067.5	215
2019-02-21	22.76	22.8	22.22	22.32	-0.38	-1.67	318466.0	7174385.56	479
2019-02-20	22.52	22.92	22.5	22.7	0.18	0.8	697586.0	15845278.84	912
2019-02-19	22.6	22.84	22.44	22.52	-0.08	-0.35	390879.0	8817537.82	572
2019-02-18	22.78	22.9	22.6	22.6	-0.18	-0.79	126714.0	2874892.18	314
2019-02-17	23.24	23.34	22.78	22.78	-0.42	-1.81	481175.0	11092746.54	719
2019-02-14	23.4	23.8	23.2	23.2	-0.3	-1.28	236124.0	5528717.9	437
2019-02-13	23.8	23.86	23.5	23.5	-0.26	-1.09	122738.0	2902490.86	308
2019-02-12	23.52	24.4	23.52	23.76	0.34	1.45	375729.0	9037120.02	762
2019-02-11	23.4	23.74	23.22	23.42	0.04	0.17	116337.0	2732241.56	351
2019-02-10	23.64	24.4	23.2	23.38	-0.26	-1.1	428891.0	10245742.38	902
2019-02-07	24.3	24.36	23.64	23.64	-0.66	-2.72	558427.0	13393388.14	967
2019-02-06	22.68	24.46	22.6	24.3	2.06	9.26	2087211.0	49477321.08	2231
2019-02-05	22.0	22.42	22.0	22.24	0.24	1.09	80035.0	1781360.56	203
2019-02-04	22.08	22.08	21.94	22.0	0.1	0.46	13577.0	298534.28	36
2019-02-03	22.1	22.1	21.88	21.9	-0.28	-1.26	28875.0	635576.56	86
2019-01-31	22.2	22.2	22.04	22.18	0.12	0.54	36124.0	799032.86	78
2019-01-30	22.18	22.26	22.04	22.06	-0.04	-0.18	30790.0	681764.88	104
2019-01-29	22.1	22.2	22.06	22.1	0.02	0.09	54220.0	1197885.78	118
2019-01-28	22.08	22.1	22.02	22.08	-0.02	-0.09	54235.0	1196926.14	139
2019-01-27	22.04	22.26	21.92	22.1	0.1	0.45	111734.0	2466830.62	145
2019-01-24	21.7	22.32	21.7	22.0	0.3	1.38	116700.0	2573779.04	276
2019-01-23	21.8	21.8	21.68	21.7	0.1	0.46	34711.0	755437.66	67
2019-01-22	21.6	21.7	21.6	21.6	-0.06	-0.28	19632.0	424911.62	80
2019-01-21	21.82	21.82	21.66	21.66	-0.16	-0.73	13542.0	294326.36	42
2019-01-20	21.72	21.9	21.72	21.82	0.16	0.74	19111.0	416888.58	40
2019-01-17	21.86	21.86	21.66	21.66	-0.16	-0.73	27996.0	609258.52	66
2019-01-16	21.74	22.0	21.7	21.82	0.1	0.46	26045.0	567542.62	61
2019-01-15	21.7	22.1	21.6	21.72	0.02	0.09	61278.0	1340543.18	142
2019-01-14	22.0	22.1	21.62	21.7	-0.3	-1.36	76781.0	1678739.54	175
2019-01-13	21.78	22.8	21.78	22.0	0.22	1.01	245674.0	5461950.78	514
2019-01-10	21.44	21.84	21.4	21.78	0.34	1.59	84831.0	1834005.78	151
2019-01-09	21.38	21.7	21.36	21.44	0.18	0.85	68128.0	1467737.38	114
2019-01-08	21.2	21.5	21.1	21.26	-0.18	-0.84	21067.0	447997.14	74
2019-01-07	21.48	21.56	21.4	21.44	0.1	0.47	28406.0	610366.46	73
2019-01-06	21.24	21.34	21.08	21.34	0.12	0.57	33211.0	705446.62	73
2019-01-03	21.08	21.22	21.08	21.22	0.02	0.09	10430.0	220507.14	43
2019-01-02	21.24	21.24	21.04	21.2	-0.08	-0.38	16534.0	350548.98	44
2019-01-01	21.36	21.48	21.28	21.28	-0.32	-1.48	39638.0	846484.04	89
2018-12-31	21.6	21.6	21.46	21.6	0.04	0.19	17591.0	378940.0	50
2018-12-30	21.48	21.58	21.44	21.56	0.24	1.13	20001.0	430201.78	58
2018-12-27	21.6	21.64	21.32	21.32	-0.28	-1.3	55457.0	1189599.48	140
2018-12-26	21.6	21.6	21.6	21.6	0.2	0.93	19358.0	417552.6	60
2018-12-25	21.3	21.56	21.26	21.4	0.04	0.19	45131.0	965532.18	112
2018-12-24	21.3	21.58	21.14	21.36	0.36	1.71	67846.0	1455822.06	129
2018-12-23	21.0	21.3	20.9	21.0	-0.18	-0.85	48671.0	1024097.62	105
2018-12-20	21.66	21.66	21.1	21.18	-0.48	-2.22	48057.0	1033742.5	139
2018-12-19	21.78	21.8	21.5	21.66	-0.14	-0.64	43885.0	950060.48	98
2018-12-18	21.42	22.3	21.42	21.8	0.26	1.21	151885.0	3325105.38	294
2018-12-17	21.5	21.8	21.5	21.54	-0.24	-1.1	87291.0	1891184.78	177
2018-12-16	21.62	21.78	21.0	21.78	0.14	0.65	51742.0	1113961.2	114
2018-12-13	21.68	21.86	21.64	21.64	-0.06	-0.28	39074.0	850485.82	90
2018-12-12	21.78	21.78	21.7	21.7	0.0	0.0	13366.0	290463.72	43
2018-12-11	21.6	21.7	21.6	21.7	0.1	0.46	29126.0	630394.66	71
2018-12-10	21.92	21.92	21.6	21.6	-0.26	-1.19	24618.0	533944.64	54
2018-12-09	21.6	21.98	21.6	21.86	-0.02	-0.09	36485.0	796166.26	88
2018-12-06	21.86	22.0	21.7	21.88	-0.1	-0.45	62117.0	1355616.6	151
2018-12-05	22.0	22.0	21.8	21.98	-0.02	-0.09	35574.0	778053.76	97
2018-12-04	21.62	22.1	21.62	22.0	0.38	1.76	200447.0	4392430.68	318
2018-12-03	21.66	21.74	21.58	21.62	0.08	0.37	73507.0	1593282.44	173
2018-12-02	21.8	21.84	21.42	21.54	-0.04	-0.19	106827.0	2308299.46	189
2018-11-29	21.5	21.8	21.5	21.58	0.18	0.84	52869.0	1145402.96	72
2018-11-28	21.4	21.52	21.4	21.4	-0.1	-0.47	77018.0	1650699.88	126
2018-11-27	21.1	21.66	21.1	21.5	0.22	1.03	52353.0	1122880.9	169
2018-11-26	21.8	21.8	21.02	21.28	-0.42	-1.94	108992.0	2324554.3	237
2018-11-25	21.9	22.0	21.7	21.7	-0.24	-1.09	22099.0	483545.4	80
2018-11-22	21.74	22.44	21.72	21.94	0.22	1.01	109237.0	2414440.38	203
2018-11-21	21.96	21.96	21.72	21.72	0.02	0.09	16195.0	353428.68	59
2018-11-20	22.3	22.3	21.52	21.7	-0.6	-2.69	101657.0	2224635.2	223
2018-11-19	22.0	22.4	22.0	22.3	0.34	1.55	116823.0	2586659.8	163
2018-11-18	22.5	22.5	21.92	21.96	-0.38	-1.7	95299.0	2102173.04	189
2018-11-15	21.6	23.18	21.56	22.34	0.94	4.39	396395.0	8881562.02	553
2018-11-14	21.62	21.62	21.4	21.4	-0.24	-1.11	25473.0	547781.64	59
2018-11-13	21.5	21.76	21.5	21.64	0.04	0.19	30873.0	665708.02	74
2018-11-12	21.76	21.76	21.44	21.6	0.0	0.0	32175.0	693845.94	104
2018-11-11	22.04	22.04	20.0	21.6	-0.62	-2.79	119780.0	2511100.48	234
2018-11-08	22.48	22.48	22.22	22.22	-0.16	-0.71	51050.0	1142894.1	86
2018-11-07	22.46	22.8	22.38	22.38	0.04	0.18	120617.0	2719408.06	196
2018-11-06	22.8	22.82	22.34	22.34	-0.46	-2.02	96096.0	2158552.72	179
2018-11-05	22.02	23.2	22.02	22.8	1.08	4.97	275988.0	6278317.6	556
2018-11-04	21.86	21.98	21.72	21.72	-0.14	-0.64	46784.0	1022705.8	118
2018-11-01	21.34	21.98	21.34	21.86	0.36	1.67	84210.0	1822637.38	177
2018-10-31	21.2	22.0	21.16	21.5	0.2	0.94	151806.0	3277670.96	241
2018-10-30	21.0	21.5	20.92	21.3	-0.06	-0.28	111973.0	2368538.68	201
2018-10-29	20.5	22.0	20.5	21.36	1.06	5.22	244665.0	5237691.08	355
2018-10-28	19.46	20.4	19.46	20.3	0.92	4.75	208805.0	4183612.32	316
2018-10-25	19.4	19.48	19.3	19.38	0.08	0.41	97008.0	1880452.76	125
2018-10-24	19.3	19.46	19.2	19.3	0.22	1.15	51243.0	988071.16	110
2018-10-23	19.0	19.22	18.4	19.08	0.38	2.03	158580.0	3008765.08	243
2018-10-22	19.36	19.38	18.5	18.7	-0.8	-4.1	86833.0	1645636.42	177
2018-10-21	19.0	19.6	19.0	19.5	-0.68	-3.37	60162.0	1169104.7	180
2018-10-18	20.0	20.18	19.88	20.18	0.28	1.41	39409.0	787831.14	90
2018-10-17	19.54	20.06	19.54	19.9	0.16	0.81	46575.0	926098.7	120
2018-10-16	20.4	20.4	19.5	19.74	-0.7	-3.42	220819.0	4345419.5	329
2018-10-15	20.7	20.98	20.4	20.44	0.44	2.2	50445.0	1040211.24	126
2018-10-14	22.1	22.1	20.0	20.0	-2.2	-9.91	84417.0	1739697.5	158
2018-10-11	22.4	22.4	22.02	22.2	-0.3	-1.33	29685.0	658599.28	94
2018-10-10	22.5	22.5	22.5	22.5	-0.3	-1.32	24209.0	544646.12	57
2018-10-09	22.8	22.8	22.8	22.8	0.4	1.79	9288.0	210429.12	31
2018-10-08	22.6	22.6	22.4	22.4	-0.18	-0.8	15661.0	352432.2	41
2018-10-07	22.66	22.66	22.58	22.58	-0.12	-0.53	13127.0	297329.92	52
2018-10-04	22.7	22.72	22.7	22.7	0.0	0.0	15016.0	341015.52	58
2018-10-03	22.7	22.8	22.7	22.7	0.0	0.0	13153.0	299005.68	31
2018-10-02	22.66	22.98	22.66	22.7	0.04	0.18	35050.0	798009.38	77
2018-10-01	22.88	23.2	22.6	22.66	-0.16	-0.7	27279.0	621997.92	69
2018-09-30	22.74	22.82	22.66	22.82	0.16	0.71	21800.0	496119.78	53
2018-09-27	22.74	22.74	22.66	22.66	-0.14	-0.61	6844.0	155526.36	37
2018-09-26	22.8	22.8	22.7	22.8	0.2	0.88	18484.0	420963.08	48
2018-09-25	22.66	22.7	22.6	22.6	-0.06	-0.26	16076.0	363840.64	60
2018-09-20	22.8	22.8	22.56	22.66	-0.22	-0.96	31661.0	717954.58	59
2018-09-19	22.78	22.88	22.76	22.88	0.08	0.35	9588.0	218781.06	32
2018-09-18	22.52	22.8	22.52	22.8	0.12	0.53	15087.0	342236.88	53
2018-09-17	22.94	22.94	22.68	22.68	0.1	0.44	18629.0	424484.46	43
2018-09-16	22.8	22.8	22.58	22.58	-0.24	-1.05	17693.0	400812.66	57
2018-09-13	22.78	22.82	22.78	22.82	-0.18	-0.78	8388.0	191507.38	36
2018-09-12	23.04	23.1	23.0	23.0	0.0	0.0	41946.0	965289.12	66
2018-09-11	23.0	23.3	23.0	23.0	0.0	0.0	26054.0	602017.74	41
2018-09-10	22.86	23.3	22.86	23.0	0.0	0.0	18456.0	425915.68	55
2018-09-09	22.82	23.0	22.8	23.0	0.0	0.0	14528.0	332750.0	56
2018-09-06	22.86	23.16	22.5	23.0	0.5	2.22	54527.0	1245218.02	159
2018-09-05	23.4	23.4	22.4	22.5	-0.96	-4.09	38810.0	891009.5	123
2018-09-04	23.58	23.6	23.46	23.46	0.02	0.09	13736.0	323340.14	40
2018-09-03	23.5	23.52	23.44	23.44	-0.1	-0.42	9767.0	229325.5	52
2018-09-02	23.9	23.92	23.42	23.54	-0.26	-1.09	28418.0	669826.86	91
2018-08-30	23.56	24.4	23.56	23.8	0.48	2.06	144600.0	3464013.52	349
2018-08-29	23.5	23.5	23.3	23.32	-0.18	-0.77	28729.0	672535.66	98
2018-08-28	23.56	23.58	23.48	23.5	-0.1	-0.42	25961.0	610583.02	73
2018-08-27	23.62	23.78	23.58	23.6	-0.1	-0.42	31439.0	743845.16	70
2018-08-26	23.24	23.9	23.24	23.7	0.46	1.98	30052.0	710064.12	80
2018-08-16	23.2	23.38	23.18	23.24	0.1	0.43	26909.0	625595.54	103
2018-08-15	23.2	23.26	23.14	23.14	-0.14	-0.6	21583.0	500648.88	80
2018-08-14	23.3	23.5	23.2	23.28	-0.06	-0.26	53810.0	1258641.74	131
2018-08-13	24.02	24.02	23.3	23.34	-0.76	-3.15	69218.0	1624917.1	190
2018-08-12	24.2	24.2	24.02	24.1	-0.14	-0.58	27915.0	673502.42	91
2018-08-09	24.42	24.54	24.24	24.24	-0.14	-0.57	27766.0	675573.88	75
2018-08-08	24.4	24.54	24.38	24.38	-0.02	-0.08	40222.0	984651.32	95
2018-08-07	24.18	24.58	24.18	24.4	-0.02	-0.08	58199.0	1421941.54	157
2018-08-06	24.7	24.7	24.42	24.42	-0.42	-1.69	34662.0	853830.52	101
2018-08-05	25.0	25.1	24.82	24.84	0.06	0.24	98074.0	2447203.74	149
2018-08-02	24.88	25.0	24.78	24.78	-0.08	-0.32	48368.0	1202144.3	70
2018-08-01	25.3	25.7	24.8	24.86	-0.34	-1.35	203160.0	5147387.98	424
2018-07-31	24.3	25.5	24.22	25.2	1.12	4.65	206949.0	5090008.17	222
2018-07-30	24.14	24.18	24.08	24.08	-0.22	-0.91	19903.0	480269.2	66
2018-07-29	24.5	24.5	24.16	24.3	-0.18	-0.74	21941.0	532691.9	77
2018-07-26	24.12	24.6	24.12	24.48	0.28	1.16	32245.0	787922.5	99
2018-07-25	24.68	24.68	24.2	24.2	-0.46	-1.87	45188.0	1105278.26	94
2018-07-24	25.0	25.05	24.64	24.66	-0.28	-1.12	58821.0	1462582.1	101
2018-07-23	24.86	25.25	24.86	24.94	0.08	0.32	60953.0	1526700.09	141
2018-07-22	24.8	24.86	24.8	24.86	0.02	0.08	10487.0	260371.5	28
2018-07-19	24.88	24.88	24.7	24.84	0.06	0.24	18582.0	460085.7	78
2018-07-18	24.8	24.92	24.7	24.78	-0.08	-0.32	25383.0	629351.28	76
2018-07-17	24.9	24.98	24.82	24.86	-0.1	-0.4	28751.0	715511.26	91
2018-07-16	25.2	25.3	24.96	24.96	-0.04	-0.16	69321.0	1739127.67	146
2018-07-15	24.92	25.2	24.9	25.0	0.08	0.32	33478.0	836805.42	56
2018-07-12	25.1	25.2	24.9	24.92	-0.18	-0.72	70884.0	1774689.39	122
2018-07-11	25.1	25.3	25.05	25.1	-0.1	-0.4	19032.0	478186.6	55
2018-07-10	25.3	25.4	25.0	25.2	-0.1	-0.4	92196.0	2317283.4	161
2018-07-09	25.4	25.4	25.3	25.3	-0.2	-0.78	21943.0	556906.1	65
2018-07-08	25.25	25.5	25.25	25.5	0.0	0.0	9672.0	245310.7	46
2018-07-05	25.75	25.75	25.5	25.5	-0.25	-0.97	18623.0	476448.85	63
2018-07-04	25.6	25.75	25.5	25.75	0.15	0.59	18710.0	479004.75	73
2018-07-03	25.6	26.3	25.5	25.6	-0.05	-0.19	102175.0	2639962.55	223
2018-07-02	26.05	26.05	25.65	25.65	-0.55	-2.1	52259.0	1348681.8	135
2018-07-01	26.5	26.5	26.2	26.2	-0.25	-0.95	31131.0	819582.4	89
2018-06-28	26.85	26.9	26.15	26.45	-0.4	-1.49	77055.0	2039583.75	174
2018-06-27	26.25	26.9	26.15	26.85	0.9	3.47	377087.0	10010861.85	499
2018-06-26	25.6	26.1	25.6	25.95	0.5	1.96	206759.0	5347692.0	271
2018-06-25	25.35	25.55	25.2	25.45	0.1	0.39	40054.0	1016695.4	68
2018-06-24	25.4	25.6	25.3	25.35	0.1	0.4	39004.0	991254.5	57
2018-06-21	25.2	25.25	25.2	25.25	-0.15	-0.59	17576.0	443259.1	44
2018-06-20	25.65	25.65	25.4	25.4	-0.15	-0.59	15055.0	382893.2	32
2018-06-12	25.15	25.6	25.15	25.55	0.35	1.39	22477.0	571279.15	60
2018-06-11	25.2	25.2	25.15	25.2	0.1	0.4	21900.0	550871.5	43
2018-06-10	25.45	25.45	25.05	25.1	-0.2	-0.79	28021.0	704537.2	82
2018-06-07	25.3	25.65	25.3	25.3	0.0	0.0	48782.0	1241144.3	96
2018-06-06	25.1	25.3	25.1	25.3	0.0	0.0	29603.0	745319.7	58
2018-06-05	25.3	25.3	25.2	25.3	-0.05	-0.2	28990.0	732169.3	67
2018-06-04	25.25	25.35	25.05	25.35	0.05	0.2	53192.0	1344459.05	108
2018-06-03	25.3	25.4	25.0	25.3	0.1	0.4	82599.0	2076831.95	154
2018-05-31	25.1	25.55	25.0	25.2	-0.2	-0.79	94467.0	2379794.2	198
2018-05-30	25.6	25.9	25.4	25.4	-0.25	-0.97	30082.0	770880.35	74
2018-05-29	25.7	26.25	25.65	25.65	0.05	0.2	84404.0	2186869.85	181
2018-05-28	25.0	25.6	25.0	25.6	0.6	2.4	58218.0	1475546.05	121
2018-05-27	25.65	25.65	25.0	25.0	-0.5	-1.96	60629.0	1531327.05	142
2018-05-24	26.0	26.0	25.5	25.59	-0.26	-1.01	54287.0	1396911.9	162
2018-05-23	25.5	26.15	25.5	25.85	0.65	2.58	141620.0	3668441.3	344
2018-05-22	25.0	25.2	24.5	25.2	0.2	0.8	102650.0	2552230.99	228
2018-05-21	25.7	25.75	25.0	25.0	-0.67	-2.61	100627.0	2536731.0	226
2018-05-20	25.55	25.7	25.5	25.67	0.18	0.71	40877.0	1046889.75	121
2018-05-17	25.4	25.55	25.0	25.49	-0.16	-0.62	38770.0	980432.45	117
2018-05-16	26.1	26.35	25.6	25.65	-1.54	-5.66	164325.0	4263770.2	271
2018-05-15	27.5	27.55	27.0	27.19	-0.15	-0.55	128270.0	3495147.2	203
2018-05-14	26.8	27.5	26.75	27.34	0.39	1.45	89230.0	2423151.55	169
2018-05-13	27.0	27.25	26.95	26.95	-0.05	-0.19	57975.0	1569877.25	132
2018-05-10	26.7	27.1	26.65	27.0	0.46	1.73	83097.0	2234226.1	172
2018-05-09	27.4	27.5	26.5	26.54	-1.31	-4.7	176356.0	4727005.6	327
2018-05-08	28.45	28.5	27.7	27.85	-0.65	-2.28	115428.0	3233062.55	252
2018-05-07	28.75	28.75	28.25	28.5	-0.18	-0.63	34047.0	971486.8	108
2018-05-06	28.7	28.9	28.65	28.68	-0.03	-0.1	52469.0	1507697.9	138
2018-05-03	28.9	28.9	28.7	28.71	-0.18	-0.62	55797.0	1606032.8	154
2018-05-02	29.2	29.2	28.7	28.89	-0.19	-0.65	122759.0	3548709.75	312
2018-05-01	28.85	29.5	28.75	29.08	0.19	0.66	366436.0	10693682.9	540
2018-04-30	28.9	29.15	28.8	28.89	-0.01	-0.03	115020.0	3325353.75	233
2018-04-29	29.0	29.15	28.8	28.9	0.08	0.28	137921.0	3996472.9	201
2018-04-26	28.8	28.95	28.65	28.82	-0.08	-0.28	88187.0	2538451.5	159
2018-04-25	28.9	29.1	28.8	28.9	-0.08	-0.28	84436.0	2440516.15	146
2018-04-24	29.15	29.5	28.8	28.98	0.08	0.28	384121.0	11228475.1	505
2018-04-23	28.7	29.15	28.7	28.9	0.45	1.58	391740.0	11363049.85	560
2018-04-22	28.45	28.55	28.1	28.45	-0.03	-0.11	283961.0	8048396.8	436
2018-04-19	29.0	29.0	28.45	28.48	-0.38	-1.32	346204.0	9940385.8	534
2018-04-18	29.0	29.0	28.85	28.86	-0.14	-0.48	128491.0	3716181.7	176
2018-04-17	29.2	29.2	28.9	29.0	-0.05	-0.17	157830.0	4578347.95	245
2018-04-16	29.3	29.3	29.0	29.05	-0.22	-0.75	393158.0	11445637.8	425
2018-04-15	29.6	29.65	29.2	29.27	0.15	0.52	254900.0	7489651.8	251
2018-04-12	29.1	29.25	28.55	29.12	0.61	2.14	93749.0	2720150.05	174
2018-04-11	29.85	29.85	28.0	28.51	-1.29	-4.33	129736.0	3815681.75	272
2018-04-10	29.9	30.1	29.7	29.8	-0.11	-0.37	95472.0	2853305.0	131
2018-04-09	29.95	30.25	29.9	29.91	-0.04	-0.13	133297.0	4005152.55	274
2018-04-08	29.6	29.95	29.6	29.95	0.01	0.03	96841.0	2881620.45	203
2018-04-05	29.7	29.95	29.6	29.94	0.08	0.27	101203.0	3015637.2	140
2018-04-04	29.7	29.9	29.05	29.86	0.2	0.67	191644.0	5637303.2	294
2018-04-03	29.9	30.0	29.65	29.66	-0.34	-1.13	110396.0	3285049.65	239
2018-04-02	29.9	30.45	29.75	30.0	0.1	0.33	86106.0	2590040.5	183
2018-04-01	30.0	30.0	29.9	29.9	-0.13	-0.43	30163.0	903146.7	66
2018-03-29	30.0	30.05	29.9	30.03	0.11	0.37	16621.0	498303.6	51
2018-03-28	29.9	30.1	29.85	29.92	-0.08	-0.27	87917.0	2630801.6	131
2018-03-27	30.25	30.25	29.95	30.0	-0.34	-1.12	110266.0	3315412.1	192
2018-03-26	30.3	30.55	30.0	30.34	-0.09	-0.3	160154.0	4656813.8	136
2018-03-25	30.25	30.55	29.85	30.43	-0.38	-1.23	235151.0	7101704.35	471
2018-03-22	31.0	31.0	30.75	30.81	-0.17	-0.55	109221.0	3371058.25	206
2018-03-21	30.8	31.3	30.8	30.98	0.21	0.68	258953.0	8033618.6	392
2018-03-20	31.0	31.55	30.65	30.77	-0.1	-0.32	516797.0	16093726.8	842
2018-03-19	29.8	31.25	29.8	30.87	1.11	3.73	635961.0	19546234.1	947
2018-03-18	30.0	30.15	29.7	29.76	-0.19	-0.63	94330.0	2823242.9	165
2018-03-15	30.05	30.3	29.7	29.95	0.0	0.0	240920.0	7244594.65	395
2018-03-14	29.9	29.95	29.8	29.95	-0.04	-0.13	52811.0	1578807.15	95
2018-03-13	30.0	30.25	29.9	29.99	-0.05	-0.17	79403.0	2377854.7	143
2018-03-12	30.05	30.45	30.0	30.04	0.04	0.13	129304.0	3904075.2	186
2018-03-11	30.25	30.5	29.95	30.0	-0.17	-0.56	127723.0	3841042.55	183
2018-03-08	29.7	30.3	29.7	30.17	0.18	0.6	82339.0	2459485.3	188
2018-03-07	30.0	30.5	29.8	29.99	0.09	0.3	65019.0	1960692.75	138
2018-03-06	29.95	30.2	29.7	29.9	0.27	0.91	150381.0	4506179.2	247
2018-03-05	29.05	29.7	29.05	29.63	0.32	1.09	103155.0	3031789.15	292
2018-03-04	29.7	29.7	28.95	29.31	-0.56	-1.87	292158.0	8513198.9	509
2018-03-01	29.9	30.2	29.85	29.87	-0.13	-0.43	95837.0	2872269.45	145
2018-02-28	29.9	30.0	29.85	30.0	0.1	0.33	75186.0	2250275.3	149
2018-02-27	30.45	30.5	29.85	29.9	-0.49	-1.61	89820.0	2706493.6	213
2018-02-26	31.4	31.5	30.25	30.39	-0.76	-2.44	129480.0	3983856.95	207
2018-02-25	31.3	31.6	31.1	31.15	-0.1	-0.32	57621.0	1800987.5	97
2018-02-22	31.9	32.0	31.25	31.25	-0.47	-1.48	142238.0	4485262.2	218
2018-02-21	31.6	31.95	31.55	31.72	0.1	0.32	145757.0	4617841.05	197
2018-02-20	31.7	31.7	31.4	31.62	-0.08	-0.25	86085.0	2713368.4	138
2018-02-19	32.0	32.1	31.6	31.7	-0.12	-0.38	85103.0	2711881.35	158
2018-02-18	31.1	32.2	31.1	31.82	0.81	2.61	279219.0	8867404.1	362
2018-02-15	30.95	31.2	30.7	31.01	0.31	1.01	107611.0	3338553.9	114
2018-02-14	30.7	31.0	30.7	30.7	0.13	0.43	25171.0	775128.95	62
2018-02-13	30.2	31.4	30.0	30.57	0.22	0.72	102985.0	3161073.15	187
2018-02-12	30.0	30.45	30.0	30.35	0.68	2.29	71950.0	2178096.95	107
2018-02-11	29.75	29.8	29.6	29.67	-0.07	-0.24	28150.0	834723.9	55
2018-02-08	30.0	30.3	29.7	29.74	-0.51	-1.69	159026.0	4749046.65	213
2018-02-07	30.35	30.45	30.1	30.25	0.08	0.27	88243.0	2670140.05	109
2018-02-06	30.1	31.05	29.9	30.17	-0.82	-2.65	115644.0	3500127.6	163
2018-02-05	30.9	31.3	30.9	30.99	-0.1	-0.32	104615.0	3250567.8	97
2018-02-04	31.0	31.15	30.75	31.09	0.11	0.36	120387.0	3732909.8	155
2018-02-01	32.0	32.6	30.8	30.98	-0.87	-2.73	394445.0	12476646.15	450
2018-01-31	31.3	32.95	31.25	31.85	0.21	0.66	508738.0	16387579.05	664
2018-01-30	31.6	31.9	31.4	31.64	-0.01	-0.03	23294.0	735150.35	63
2018-01-29	32.0	32.0	31.4	31.65	-0.35	-1.09	76828.0	2425613.8	112
2018-01-28	31.85	32.3	31.7	32.0	0.38	1.2	183267.0	5855954.6	261
2018-01-25	31.6	32.1	31.5	31.62	0.41	1.31	189011.0	6018290.5	308
2018-01-24	30.1	31.9	30.1	31.21	1.24	4.14	377839.0	11786294.05	546
2018-01-23	30.05	30.2	29.95	29.97	-0.21	-0.7	44999.0	1351399.25	122
2018-01-22	30.4	30.5	30.05	30.18	-0.11	-0.36	24292.0	737729.9	68
2018-01-21	30.0	31.0	29.8	30.29	0.35	1.17	133595.0	4076381.15	349
2018-01-18	31.3	31.3	29.8	29.94	-1.34	-4.28	230484.0	7020116.65	422
2018-01-17	31.75	31.75	31.2	31.28	-0.34	-1.08	136968.0	4312917.85	232
2018-01-16	31.7	32.0	31.5	31.62	-0.2	-0.63	141902.0	4513236.55	205
2018-01-15	31.85	32.2	31.6	31.82	-0.05	-0.16	160933.0	5122788.7	246
2018-01-14	32.1	32.5	31.7	31.87	-0.21	-0.65	266947.0	8541838.5	532
2018-01-11	31.6	32.85	31.1	32.08	0.66	2.1	435565.0	13925099.1	573
2018-01-10	31.0	31.55	30.75	31.42	0.39	1.26	139859.0	4364312.4	211
2018-01-09	30.5	31.3	30.3	31.03	0.27	0.88	186251.0	5720726.75	253
2018-01-08	31.0	31.5	30.75	30.76	-0.28	-0.9	96384.0	2985098.4	285
2018-01-07	30.3	31.75	30.0	31.04	1.07	3.57	803433.0	24976752.2	1096
2018-01-04	29.5	30.1	29.5	29.97	0.57	1.94	299746.0	8928705.1	391
2018-01-03	29.05	29.7	29.0	29.4	0.47	1.62	202210.0	5928254.25	416
2018-01-02	29.1	29.4	28.8	28.93	-0.53	-1.8	210264.0	6108066.75	359
2018-01-01	30.1	30.95	29.2	29.46	-1.22	-3.98	511321.0	15373692.15	781
2017-12-31	29.9	30.85	29.6	30.68	0.74	2.47	465251.0	14044160.0	631
2017-12-28	30.2	31.6	29.6	29.94	-0.25	-0.83	1188303.0	36146715.5	1608
2017-12-27	29.1	30.35	29.0	30.19	0.62	2.1	584713.0	17441769.85	746
2017-12-26	27.75	30.45	27.75	29.57	1.71	6.14	1294104.0	38179277.5	1883
2017-12-25	29.15	29.2	27.5	27.86	-1.3	-4.46	711743.0	20039502.1	1060
2017-12-24	26.8	29.2	26.8	29.16	2.6	9.79	2532099.0	72636889.95	1809
2017-12-21	26.0	26.75	25.7	26.56	0.6	2.31	385136.0	10135019.15	301
2017-12-20	26.1	26.1	25.7	25.96	-0.3	-1.14	116309.0	3015912.5	235
2017-12-19	25.25	26.4	25.1	26.26	1.1	4.37	683138.0	17702034.7	843
2017-12-18	25.1	25.35	24.94	25.16	0.14	0.56	365887.0	9203927.17	380
2017-12-17	24.3	25.3	24.3	25.02	0.78	3.22	874937.0	21785803.61	755
2017-12-14	24.14	24.36	24.14	24.24	0.07	0.29	137528.0	3335336.12	181
2017-12-13	24.14	24.2	24.1	24.17	-0.05	-0.21	43902.0	1060993.86	111
2017-12-12	24.12	24.4	24.1	24.22	0.09	0.37	121195.0	2943864.38	202
2017-12-11	24.52	24.66	24.1	24.13	-0.19	-0.78	277614.0	6779317.22	424
2017-12-10	24.1	24.44	23.96	24.32	0.29	1.21	288499.0	7000335.5	407
2017-12-07	24.0	24.2	23.8	24.03	0.02	0.08	179397.0	4308010.04	311
2017-12-06	24.1	24.2	24.0	24.01	0.03	0.13	172883.0	4168455.06	265
2017-12-05	23.96	24.1	23.92	23.98	-0.15	-0.62	144816.0	3478123.64	235
2017-12-04	24.48	24.48	24.04	24.13	-0.1	-0.41	242023.0	5877533.02	331
2017-12-03	23.72	24.26	23.72	24.23	0.61	2.58	365934.0	8755328.5	555
2017-11-30	23.76	23.78	23.6	23.62	-0.06	-0.25	106704.0	2526814.18	177
2017-11-29	23.66	23.76	23.58	23.68	0.07	0.3	135882.0	3216916.22	216
2017-11-28	23.72	23.88	23.6	23.61	-0.13	-0.55	58408.0	1386463.62	136
2017-11-27	23.94	24.22	23.7	23.74	-0.12	-0.5	189520.0	4539221.58	264
2017-11-26	23.9	24.12	23.7	23.86	0.24	1.02	211735.0	5052950.76	335
2017-11-23	23.4	23.96	23.4	23.62	0.32	1.37	324677.0	7732927.7	525
2017-11-22	22.92	23.62	22.92	23.3	0.4	1.75	148538.0	3467611.92	296
2017-11-21	22.8	22.96	22.5	22.9	-0.08	-0.35	85737.0	1950091.76	281
2017-11-20	23.7	23.7	22.98	22.98	-0.64	-2.71	108891.0	2534998.26	275
2017-11-19	23.6	23.98	23.4	23.62	0.02	0.08	117230.0	2774266.26	291
2017-11-16	24.28	24.28	23.34	23.6	-0.52	-2.16	185324.0	4407065.32	438
2017-11-15	23.96	24.7	23.96	24.12	0.16	0.67	429745.0	10474553.66	635
2017-11-14	23.4	24.5	23.4	23.96	0.34	1.44	236494.0	5646401.98	529
2017-11-13	23.66	23.7	23.28	23.62	0.15	0.64	145612.0	3411074.28	276
2017-11-12	24.0	24.08	23.3	23.47	-0.49	-2.05	138954.0	3305406.14	268
2017-11-09	24.0	24.2	23.3	23.96	0.46	1.96	321437.0	7670593.16	433
2017-11-08	24.0	24.0	23.2	23.5	-0.44	-1.84	165590.0	3909271.02	307
2017-11-07	25.8	25.8	23.1	23.94	-1.53	-6.01	311218.0	7554794.21	642
2017-11-06	25.95	25.95	24.8	25.47	-0.37	-1.43	348673.0	8848481.67	619
2017-11-05	25.25	26.0	24.0	25.84	0.34	1.33	354265.0	8861425.73	651
2017-11-02	25.85	25.85	25.4	25.5	-0.44	-1.7	192411.0	4940302.4	337
2017-11-01	25.55	26.25	25.4	25.94	0.22	0.86	635941.0	16516920.6	883
2017-10-31	25.9	26.05	25.65	25.72	-0.31	-1.19	96587.0	2499851.45	351
2017-10-30	26.5	26.6	25.8	26.03	-0.45	-1.7	150395.0	3936403.9	399
2017-10-29	26.15	27.0	26.15	26.48	0.5	1.92	551684.0	14693561.75	898
2017-10-26	25.2	26.3	25.15	25.98	0.62	2.44	294323.0	7605822.8	703
2017-10-25	25.5	25.5	25.0	25.36	-0.07	-0.28	157929.0	3985018.75	342
2017-10-24	25.45	25.6	25.0	25.43	-0.21	-0.82	83599.0	2115005.05	239
2017-10-23	26.05	26.05	25.5	25.64	-0.42	-1.61	89058.0	2294505.85	238
2017-10-22	26.45	26.75	26.0	26.06	-0.33	-1.25	134130.0	3544795.5	302
2017-10-19	25.85	26.45	25.85	26.39	0.57	2.21	151927.0	3992729.65	290
2017-10-18	25.6	26.1	25.6	25.82	-0.17	-0.65	53059.0	1376090.75	174
2017-10-17	26.05	26.1	25.9	25.99	-0.02	-0.08	93553.0	2427953.75	168
2017-10-16	26.15	26.15	25.75	26.01	-0.06	-0.23	77404.0	2012216.2	215
2017-10-15	26.85	26.85	26.0	26.07	-0.41	-1.55	81974.0	2164257.25	260
2017-10-12	26.5	26.6	26.45	26.48	-0.22	-0.82	91843.0	2436966.15	199
2017-10-11	26.7	27.0	26.4	26.7	-0.18	-0.67	81061.0	2174004.8	160
2017-10-10	27.0	27.25	26.9	26.88	-0.13	-0.48	37216.0	1008314.35	128
2017-10-09	27.55	27.55	27.0	27.01	-0.5	-1.82	64519.0	1757159.0	221
2017-10-08	27.7	27.95	27.5	27.51	-0.17	-0.61	69180.0	1917487.6	233
2017-10-05	27.8	27.85	27.5	27.68	-0.05	-0.18	64683.0	1787273.3	173
2017-10-04	28.0	28.1	27.7	27.73	-0.35	-1.25	88351.0	2468620.45	182
2017-10-03	27.9	28.1	27.9	28.08	0.07	0.25	44195.0	1239172.4	119
2017-10-02	28.2	28.25	27.95	28.01	-0.18	-0.64	61522.0	1729693.35	170
2017-10-01	27.9	28.35	27.8	28.19	0.09	0.32	126590.0	3556370.25	260
2017-09-28	28.25	28.25	28.0	28.1	-0.17	-0.6	145880.0	4099747.05	252
2017-09-27	28.5	28.5	28.25	28.27	-0.27	-0.95	54046.0	1532394.6	151
2017-09-26	28.75	28.75	28.55	28.54	-0.31	-1.07	46175.0	1321777.45	120
2017-09-25	28.55	28.8	28.5	28.85	0.26	0.91	61498.0	1763015.3	149
2017-09-21	28.55	28.75	28.5	28.59	-0.05	-0.17	42651.0	1220292.95	86
2017-09-20	28.75	28.9	28.6	28.64	-0.15	-0.52	37356.0	1073244.6	118
2017-09-19	28.9	29.05	28.5	28.79	-0.05	-0.17	53275.0	1532423.05	135
2017-09-18	29.1	29.15	28.8	28.84	-0.05	-0.17	83087.0	2411526.1	154
2017-09-17	29.0	29.15	28.8	28.89	-0.16	-0.55	89363.0	2593386.35	129
2017-09-14	29.1	29.15	29.05	29.05	0.03	0.1	13976.0	406533.8	29
2017-09-13	29.05	29.2	29.0	29.02	-0.01	-0.03	42560.0	1236683.4	65
2017-09-12	29.2	29.2	29.0	29.03	-0.12	-0.41	23624.0	687350.3	86
2017-09-11	29.15	29.15	28.95	29.15	0.0	0.0	59922.0	1740701.1	94
2017-09-10	29.4	29.5	29.15	29.15	-0.01	-0.03	54653.0	1599104.75	80
2017-09-07	29.0	29.4	29.0	29.16	-0.01	-0.03	56069.0	1642408.1	110
2017-09-06	29.0	29.25	29.0	29.17	0.28	0.97	56264.0	1637825.55	119
2017-08-29	28.6	29.3	28.5	28.89	0.31	1.08	179618.0	5191269.9	361
2017-08-28	28.7	28.7	28.5	28.58	-0.22	-0.76	127324.0	3641371.25	186
2017-08-27	29.0	29.1	28.65	28.8	-0.1	-0.35	29900.0	863361.5	107
2017-08-24	29.2	29.4	28.75	28.9	-0.18	-0.62	117895.0	3421517.65	183
2017-08-23	29.35	29.55	29.05	29.08	-0.48	-1.62	52319.0	1532847.4	147
2017-08-22	29.4	29.6	29.4	29.56	-0.05	-0.17	66193.0	1954080.9	115
2017-08-21	29.75	29.9	29.6	29.61	-0.19	-0.64	33587.0	998450.55	90
2017-08-20	30.0	30.0	29.6	29.8	-0.13	-0.43	106476.0	3182711.55	134
2017-08-17	29.6	30.0	29.5	29.93	0.17	0.57	176407.0	5261066.8	224
2017-08-16	29.05	29.9	28.9	29.76	0.51	1.74	171545.0	5044640.05	309
2017-08-15	30.9	31.0	28.5	29.25	-1.05	-3.47	650563.0	19789768.15	867
2017-08-14	30.0	30.75	29.45	30.3	0.13	0.43	391156.0	11753698.25	586
2017-08-13	30.55	30.6	30.05	30.17	-0.2	-0.66	114044.0	3454324.8	162
2017-08-10	30.5	30.65	30.05	30.37	-0.05	-0.16	273221.0	8299102.3	352
2017-08-09	30.45	30.55	29.9	30.42	0.37	1.23	413038.0	12515873.7	422
2017-08-08	28.55	30.55	28.55	30.05	1.49	5.22	1001381.0	29855912.35	1130
2017-08-07	28.0	28.65	27.95	28.56	0.62	2.22	407483.0	11476378.25	324
2017-08-06	28.0	28.1	27.8	27.94	-0.1	-0.36	50481.0	1415188.35	77
2017-08-03	27.95	28.15	27.85	28.04	0.19	0.68	82917.0	2322250.45	138
2017-08-02	27.95	27.95	27.6	27.85	0.04	0.14	34078.0	949106.85	74
2017-08-01	27.75	27.85	27.65	27.81	0.2	0.72	78881.0	2188110.65	114
2017-07-31	28.5	28.5	27.15	27.61	-1.36	-4.69	157033.0	4398183.65	282
2017-07-30	29.1	29.15	28.75	28.97	-0.17	-0.58	64286.0	1860700.45	77
2017-07-27	29.75	29.75	29.1	29.14	-0.58	-1.95	71430.0	2095869.5	132
2017-07-26	29.65	29.85	29.55	29.72	0.1	0.34	46325.0	1377905.85	79
2017-07-25	29.75	29.85	29.6	29.62	-0.02	-0.07	44253.0	1313644.0	65
2017-07-24	29.8	29.95	29.5	29.64	-0.16	-0.54	33590.0	995915.8	83
2017-07-23	29.7	29.8	29.5	29.8	0.15	0.51	25502.0	756332.2	72
2017-07-20	29.7	29.85	29.55	29.65	-0.03	-0.1	25024.0	742298.55	87
2017-07-19	29.6	29.75	29.55	29.68	-0.33	-1.1	68647.0	2035485.6	107
2017-07-18	30.25	30.35	30.0	30.01	-0.39	-1.28	36772.0	1112346.85	93
2017-07-17	30.7	30.7	30.3	30.4	-0.12	-0.39	67109.0	2046242.5	112
2017-07-16	30.05	30.6	30.05	30.52	0.74	2.48	163135.0	4956003.15	250
2017-07-13	29.9	30.0	29.6	29.78	0.07	0.24	45755.0	1365820.95	80
2017-07-12	29.5	30.25	29.5	29.71	0.05	0.17	98120.0	2945468.4	169
2017-07-11	30.0	30.0	29.65	29.66	-0.23	-0.77	56577.0	1686179.4	97
2017-07-10	29.5	30.3	29.5	29.89	0.34	1.15	153706.0	4605763.8	198
2017-07-09	29.7	29.7	29.4	29.55	-0.06	-0.2	16331.0	483206.15	50
2017-07-06	29.55	29.75	29.55	29.61	0.06	0.2	13208.0	391198.35	35
2017-07-05	29.5	29.7	29.5	29.55	-0.1	-0.34	23412.0	693090.3	41
2017-07-04	29.85	29.85	29.65	29.65	-0.07	-0.24	20791.0	617866.25	63
2017-07-03	29.7	29.9	29.65	29.72	0.22	0.75	38877.0	1155955.75	65
2017-07-02	29.25	29.8	29.05	29.5	0.39	1.34	61039.0	1803487.95	107
2017-06-22	29.2	29.35	29.0	29.11	0.01	0.03	93024.0	2711831.55	127
2017-06-21	29.2	29.5	29.0	29.1	0.33	1.15	28321.0	826066.9	120
2017-06-20	29.4	29.4	28.75	28.77	-0.24	-0.83	16874.0	489284.05	55
2017-06-19	28.35	29.1	28.3	29.01	0.58	2.04	42702.0	1224723.95	86
2017-06-18	28.5	28.65	28.3	28.43	-0.1	-0.35	17646.0	501232.65	42
2017-06-15	28.5	28.7	28.5	28.53	0.1	0.35	15913.0	454512.7	42
2017-06-14	28.5	28.5	28.4	28.43	-0.11	-0.39	19133.0	545483.05	65
2017-06-13	28.55	28.9	28.55	28.54	-0.29	-1.01	11638.0	333175.95	39
2017-06-12	29.1	29.2	28.7	28.83	-0.51	-1.74	22285.0	645676.75	86
2017-06-11	29.3	29.55	29.1	29.34	-0.08	-0.27	28858.0	844504.35	51
2017-06-08	29.3	29.6	29.2	29.42	-0.08	-0.27	30780.0	906189.9	74
2017-06-07	29.5	29.6	29.3	29.5	-0.04	-0.14	12558.0	370471.65	32
2017-06-06	29.4	29.9	29.4	29.54	0.03	0.1	44325.0	1313483.3	83
2017-06-05	29.35	29.55	29.25	29.51	-0.15	-0.51	35635.0	1047628.4	54
2017-06-04	29.4	29.8	29.4	29.66	0.23	0.78	26671.0	792917.7	59
2017-06-01	29.5	29.5	29.2	29.43	0.33	1.13	42697.0	1253828.3	84
2017-05-31	28.9	29.6	28.9	29.1	0.39	1.36	90881.0	2664061.9	162
2017-05-30	28.4	28.9	28.4	28.71	0.31	1.09	55836.0	1604053.9	112
2017-05-29	28.0	28.5	27.9	28.4	0.5	1.79	40102.0	1131126.0	99
2017-05-28	29.3	29.3	27.8	27.9	-1.61	-5.46	216059.0	6082501.7	322
2017-05-25	30.0	30.2	29.5	29.51	-0.49	-1.63	63576.0	1893467.1	120
2017-05-24	30.0	30.2	29.9	30.0	-0.1	-0.33	91712.0	2753664.2	128
2017-05-23	30.3	30.3	29.8	30.1	-0.3	-0.99	160237.0	4818412.2	229
2017-05-22	30.7	30.7	30.2	30.4	-0.21	-0.69	214292.0	6517674.3	311
2017-05-21	30.7	31.5	30.5	30.61	0.15	0.49	837991.0	26023112.1	886
2017-05-18	30.1	31.0	30.0	30.46	0.21	0.69	730974.0	22341298.1	744
2017-05-17	30.3	30.7	30.1	30.25	-0.07	-0.23	131024.0	3971182.7	196
2017-05-16	30.4	30.6	30.2	30.32	0.08	0.26	294619.0	8962057.9	273
2017-05-15	30.0	30.5	30.0	30.24	0.45	1.51	323722.0	9789780.1	317
2017-05-14	30.0	30.2	29.7	29.79	0.02	0.07	107144.0	3204686.6	182
2017-05-11	30.1	30.1	29.7	29.77	-0.32	-1.06	102921.0	3071000.8	198
2017-05-10	30.3	30.3	30.0	30.09	-0.37	-1.21	22680.0	684206.3	59
2017-05-09	30.1	30.5	30.0	30.46	0.45	1.5	58779.0	1775120.3	103
2017-05-08	30.1	30.2	29.9	30.01	-0.03	-0.1	55149.0	1654693.2	102
2017-05-07	30.3	30.3	29.8	30.04	-0.48	-1.57	71233.0	2138009.1	172
2017-05-04	30.6	30.7	30.4	30.52	-0.18	-0.59	131165.0	4003904.0	190
2017-05-03	31.0	31.1	30.4	30.7	-0.2	-0.65	201621.0	6196562.5	235
2017-05-02	31.0	31.1	30.9	30.9	0.11	0.36	82508.0	2557779.8	128
2017-05-01	30.7	30.9	30.7	30.79	0.18	0.59	28759.0	886561.1	80
2017-04-30	30.7	30.8	30.5	30.61	-0.12	-0.39	99424.0	3050340.2	105
2017-04-27	30.3	30.9	30.3	30.73	0.25	0.82	112177.0	3435444.2	116
2017-04-26	30.4	30.5	30.2	30.48	0.31	1.03	36163.0	1097807.1	87
2017-04-25	30.5	30.9	30.1	30.17	-0.35	-1.15	163333.0	4972836.7	215
2017-04-24	30.8	30.8	30.4	30.52	-0.28	-0.91	50160.0	1533185.8	101
2017-04-23	30.8	31.4	30.7	30.8	-0.61	-1.94	106591.0	3306812.9	179
2017-04-20	31.5	31.7	31.0	31.41	-0.12	-0.38	83923.0	2636390.3	152
2017-04-19	31.7	31.7	31.4	31.53	-0.17	-0.54	95582.0	3014562.5	136
2017-04-18	32.2	32.2	31.7	31.7	-0.3	-0.94	142218.0	4538988.3	145
2017-04-17	31.9	32.1	31.8	32.0	0.14	0.44	160568.0	5129318.0	143
2017-04-16	32.0	32.0	31.4	31.86	-0.04	-0.13	174325.0	5525748.7	232
2017-04-13	32.2	32.3	31.9	31.9	-0.27	-0.84	182233.0	5838112.1	215
2017-04-12	32.1	32.4	32.0	32.17	0.25	0.78	224233.0	7212331.0	334
2017-04-11	32.1	32.2	31.8	31.92	0.04	0.13	170203.0	5437473.6	273
2017-04-10	31.8	32.0	31.6	31.88	0.2	0.63	208778.0	6644603.8	296
2017-04-09	32.5	32.6	31.6	31.68	-0.73	-2.25	335591.0	10784403.3	503
2017-04-06	32.5	33.2	32.3	32.41	-0.16	-0.49	810413.0	26525227.3	1146
2017-04-05	31.9	32.9	31.6	32.57	0.88	2.78	940191.0	30350385.8	1025
2017-04-04	31.4	31.8	31.3	31.69	0.22	0.7	194576.0	6146999.4	305
2017-04-03	31.5	31.9	31.3	31.47	0.08	0.25	193543.0	6105494.0	215
2017-04-02	31.3	31.7	31.1	31.39	0.25	0.8	355843.0	11157280.1	390
2017-03-30	31.3	31.4	31.0	31.14	-0.11	-0.35	459767.0	14323484.7	506
2017-03-29	31.8	32.1	31.1	31.25	-0.27	-0.86	536081.0	16986289.1	774
2017-03-28	31.1	32.3	30.8	31.52	0.75	2.44	1445332.0	45818777.9	1506
2017-03-27	30.8	31.3	30.5	30.77	-0.25	-0.81	255460.0	7914555.1	451
2017-03-26	31.7	31.9	30.9	31.02	-0.11	-0.35	335269.0	10530972.4	597
2017-03-23	31.2	31.5	31.0	31.13	0.4	1.3	314097.0	9816212.8	527
2017-03-22	30.9	30.9	30.7	30.73	-0.35	-1.13	57407.0	1768645.3	176
2017-03-21	31.0	31.4	31.0	31.08	-0.08	-0.26	171999.0	5381350.8	310
2017-03-20	31.8	31.8	31.1	31.16	-0.57	-1.8	209986.0	6607854.4	474
2017-03-19	32.1	32.3	31.6	31.73	-0.35	-1.09	249989.0	7999643.5	709
2017-03-16	31.3	32.6	31.3	32.08	0.89	2.85	270396.0	8667892.3	537
2017-03-15	31.3	31.3	30.7	31.19	-0.31	-0.98	238629.0	7390844.5	417
2017-03-14	31.7	31.8	31.0	31.5	-0.16	-0.51	85354.0	2657837.6	115
2017-03-13	31.9	32.2	31.7	31.66	-0.3	-0.94	18593.0	593203.8	79
2017-03-12	32.3	32.3	31.9	31.96	-0.88	-2.68	27342.0	877014.1	69
2017-03-09	33.0	33.1	32.7	32.84	-0.42	-1.26	38285.0	1261272.8	70
2017-03-08	33.5	33.5	33.2	33.26	-0.17	-0.51	25422.0	848751.9	72
2017-03-07	33.5	33.6	33.4	33.43	0.03	0.09	28428.0	951823.4	62
2017-03-06	33.7	33.7	33.3	33.4	-0.16	-0.48	99296.0	3317119.5	126
2017-03-05	33.7	33.7	33.4	33.56	-0.16	-0.47	34100.0	1143853.2	84
2017-03-02	33.6	33.7	33.4	33.72	0.26	0.78	35243.0	1184697.9	57
2017-03-01	33.6	33.7	33.4	33.46	-0.13	-0.39	55149.0	1850771.9	61
2017-02-28	33.3	33.6	33.1	33.59	0.1	0.3	31133.0	1041705.3	73
2017-02-27	33.7	33.8	33.4	33.49	-0.31	-0.92	106133.0	3562866.7	125
2017-02-26	33.6	34.0	33.5	33.8	0.1	0.3	54075.0	1825522.4	91
2017-02-23	33.7	33.7	33.6	33.7	0.08	0.24	40161.0	1351610.3	51
2017-02-22	33.7	34.1	33.6	33.62	-0.27	-0.8	77460.0	2625637.3	139
2017-02-21	34.0	34.0	33.4	33.89	-0.2	-0.59	77458.0	2608946.7	160
2017-02-20	34.5	35.1	34.0	34.09	-0.29	-0.84	298838.0	10388026.4	387
2017-02-19	34.0	34.7	34.0	34.38	0.48	1.42	169832.0	5852573.3	225
2017-02-16	33.9	34.0	33.8	33.9	0.2	0.59	80912.0	2743522.9	98
2017-02-15	33.7	33.7	33.5	33.7	0.0	0.0	38042.0	1278896.0	79
2017-02-14	33.8	33.9	33.6	33.7	-0.02	-0.06	72147.0	2430387.8	133
2017-02-13	33.9	34.0	33.7	33.72	-0.01	-0.03	46099.0	1560196.4	105
2017-02-12	33.8	34.1	33.7	33.73	0.25	0.75	41566.0	1408538.4	123
2017-02-09	33.6	33.8	33.5	33.48	-0.32	-0.95	23012.0	774425.4	83
2017-02-08	33.9	33.9	33.4	33.8	-0.1	-0.29	61686.0	2077329.2	104
2017-02-07	34.2	34.4	33.9	33.9	-0.33	-0.96	136575.0	4657603.1	156
2017-02-06	33.8	34.3	33.8	34.23	-0.15	-0.44	156657.0	5333831.9	171
2017-02-05	34.7	34.7	34.1	34.38	-0.14	-0.41	41018.0	1412648.6	83
2017-02-02	34.8	35.0	34.4	34.52	-0.3	-0.86	95539.0	3318470.1	110
2017-02-01	34.5	35.0	34.5	34.82	-0.09	-0.26	61007.0	2125584.0	76
2017-01-31	35.1	35.3	34.7	34.91	-0.49	-1.38	249296.0	8727569.3	590
2017-01-30	35.5	35.5	35.1	35.4	-0.07	-0.2	96853.0	3419305.3	97
2017-01-29	35.2	35.5	35.1	35.47	0.39	1.11	57500.0	2034135.3	102
2017-01-26	35.3	35.6	34.9	35.08	-0.22	-0.62	140088.0	4947788.1	193
2017-01-25	35.4	35.4	35.2	35.3	-0.06	-0.17	104722.0	3700475.5	138
2017-01-24	35.3	35.6	35.2	35.36	0.16	0.45	114178.0	4037200.1	142
2017-01-23	35.3	35.7	35.2	35.2	0.03	0.09	167100.0	5912736.6	220
2017-01-22	34.2	35.3	34.2	35.17	1.34	3.96	334796.0	11697192.6	434
2017-01-19	34.0	34.1	33.8	33.83	-0.28	-0.82	144483.0	4896761.7	196
2017-01-18	35.0	35.0	34.0	34.11	-0.83	-2.38	235860.0	8134948.0	329
2017-01-17	35.1	35.8	34.5	34.94	1.2	3.56	606928.0	21401916.0	955
2017-01-16	34.8	34.8	33.4	33.74	-0.71	-2.06	106793.0	3631371.9	155
2017-01-15	33.4	35.1	33.4	34.45	1.13	3.39	193680.0	6677830.2	338
2017-01-12	34.2	34.2	33.1	33.32	-0.48	-1.42	24230.0	815156.7	55
2017-01-11	33.9	34.3	33.8	33.8	-0.32	-0.94	27430.0	932818.3	77
2017-01-10	34.2	34.4	33.9	34.12	0.24	0.71	52149.0	1781127.1	116
2017-01-09	34.8	34.8	33.5	33.88	-0.95	-2.73	66410.0	2252021.4	177
2017-01-08	35.1	35.1	34.8	34.83	-0.28	-0.8	25610.0	894089.9	55
2017-01-05	35.1	35.3	35.0	35.11	0.11	0.31	20124.0	706996.9	68
2017-01-04	35.5	35.5	34.8	35.0	-0.42	-1.19	48279.0	1699498.7	89
2017-01-03	34.9	35.6	34.7	35.42	0.43	1.23	83824.0	2954643.7	168
2017-01-02	34.8	35.8	34.8	34.99	0.31	0.89	186962.0	6614934.1	263
2017-01-01	34.6	35.0	34.6	34.68	-0.1	-0.29	49037.0	1706382.7	98
2016-12-29	35.2	35.2	34.4	34.78	-0.22	-0.63	93498.0	3253861.6	144
2016-12-28	35.5	35.9	35.0	35.0	-0.25	-0.71	129334.0	4587848.4	201
2016-12-27	34.7	35.5	34.3	35.25	0.5	1.44	176193.0	6206955.8	314
2016-12-26	34.5	35.3	34.2	34.75	0.35	1.02	272096.0	9469423.7	403
2016-12-25	34.5	34.6	34.1	34.4	0.29	0.85	65881.0	2272550.6	122
2016-12-22	34.1	34.4	34.1	34.11	-0.24	-0.7	71999.0	2467151.0	113
2016-12-21	34.3	34.6	34.0	34.35	0.43	1.27	149589.0	5131235.3	234
2016-12-20	33.2	34.2	32.4	33.92	0.31	0.92	216772.0	7236694.3	358
2016-12-19	34.5	34.6	33.4	33.61	-0.98	-2.83	109549.0	3731232.7	237
2016-12-18	35.0	35.0	34.2	34.59	0.17	0.49	156207.0	5407703.0	229
2016-12-15	33.2	34.6	32.8	34.42	0.49	1.44	225834.0	7602090.1	457
2016-12-14	34.7	35.0	33.8	33.93	-0.59	-1.71	185644.0	6431522.5	270
2016-12-13	35.1	35.7	34.5	34.52	-0.78	-2.21	163125.0	5674337.1	308
2016-12-12	36.3	37.0	35.0	35.3	-0.39	-1.09	883397.0	31936699.4	1220
2016-12-11	34.9	37.0	34.6	35.69	0.98	2.82	784370.0	28115940.5	1223
2016-12-08	32.5	35.0	32.5	34.71	2.78	8.71	1405479.0	47849828.6	1734
2016-12-07	31.8	32.6	31.6	31.93	0.25	0.79	687820.0	22101791.2	827
2016-12-06	31.5	31.9	31.5	31.68	0.0	0.0	191543.0	6085795.9	238
2016-12-05	31.2	31.8	31.2	31.68	0.18	0.57	111760.0	3533850.2	144
2016-12-04	31.9	32.0	31.1	31.5	-0.18	-0.57	188849.0	5984273.8	223
2016-12-01	32.0	32.1	31.6	31.68	0.01	0.03	168026.0	5347401.0	227
2016-11-30	31.9	32.1	31.6	31.67	0.26	0.83	118953.0	3787873.0	193
2016-11-29	32.0	32.0	31.2	31.41	-0.47	-1.47	219277.0	6959131.7	290
2016-11-28	31.6	32.4	31.6	31.88	0.16	0.5	499882.0	16006606.4	713
2016-11-27	30.3	32.5	30.3	31.72	1.31	4.31	484968.0	15440746.3	701
2016-11-24	31.0	31.3	30.4	30.41	-0.48	-1.55	236630.0	7287278.8	330
2016-11-23	31.0	31.3	30.6	30.89	0.35	1.15	318245.0	9859548.2	385
2016-11-22	30.2	31.2	30.2	30.54	0.45	1.5	396855.0	12248148.0	525
2016-11-21	29.8	30.9	29.8	30.09	0.42	1.42	261599.0	7917010.9	347
2016-11-20	29.3	30.0	29.3	29.67	0.44	1.51	128480.0	3805964.7	212
2016-11-17	29.7	29.7	29.0	29.23	-0.23	-0.78	172503.0	5055636.2	323
2016-11-16	29.4	30.0	29.1	29.46	0.5	1.73	154295.0	4569312.1	266
2016-11-15	29.2	29.5	28.3	28.96	-0.09	-0.31	32724.0	949321.6	102
2016-11-14	29.6	30.0	29.0	29.05	-0.64	-2.16	87874.0	2599364.0	174
2016-11-13	29.7	30.1	29.6	29.69	0.49	1.68	127633.0	3805629.4	178
2016-11-10	29.2	29.7	29.2	29.2	0.3	1.04	75734.0	2228312.6	158
2016-11-09	28.2	29.3	28.1	28.9	-0.29	-0.99	130102.0	3740621.2	156
2016-11-08	29.1	29.8	29.1	29.19	0.27	0.93	195441.0	5746104.6	281
2016-11-07	28.0	29.0	28.0	28.92	0.79	2.81	192607.0	5513951.0	205
2016-11-06	28.2	28.5	27.9	28.13	-0.12	-0.42	124357.0	3508001.8	164
2016-11-03	28.5	28.6	28.2	28.25	0.08	0.28	32000.0	908903.0	80
2016-11-02	28.3	28.7	28.1	28.17	-0.15	-0.53	70275.0	1990877.8	112
2016-11-01	28.3	29.1	28.2	28.32	0.02	0.07	146566.0	4204998.6	198
2016-10-31	27.7	28.7	27.7	28.3	0.3	1.07	54483.0	1548174.1	141
2016-10-30	28.0	28.3	28.0	28.0	-0.15	-0.53	60442.0	1700852.6	117
2016-10-27	27.6	29.5	27.0	28.15	0.42	1.51	315400.0	8939274.7	465
2016-10-26	27.6	27.9	27.5	27.73	-0.15	-0.54	37506.0	1038550.5	81
2016-10-25	28.1	28.3	27.9	27.88	-0.12	-0.43	43140.0	1211216.4	97
2016-10-24	27.0	28.5	27.0	28.0	0.56	2.04	165213.0	4625692.4	224
2016-10-23	25.5	27.7	25.5	27.44	1.96	7.69	167673.0	4501055.6	225
2016-10-20	25.0	25.6	24.9	25.48	0.69	2.78	219587.0	5532875.4	193
2016-10-19	24.4	25.5	23.45	24.79	0.75	3.12	282661.0	6936800.15	347
2016-10-18	25.7	25.9	24.0	24.04	-2.16	-8.24	176485.0	4411185.65	248
2016-10-17	26.9	26.9	26.2	26.2	-0.8	-2.96	29374.0	776753.4	63
2016-10-16	27.1	27.3	26.8	27.0	-0.41	-1.5	48112.0	1304130.8	77
2016-10-13	27.4	28.1	27.1	27.41	0.05	0.18	173212.0	4791931.5	209
2016-10-12	27.6	27.6	27.3	27.36	-0.16	-0.58	39342.0	1080182.2	82
2016-10-11	27.5	28.0	27.4	27.52	0.19	0.7	136424.0	3781956.8	195
2016-10-10	27.0	27.5	27.0	27.33	0.13	0.48	107993.0	2949509.0	132
2016-10-09	27.5	27.5	27.0	27.2	-0.45	-1.63	86888.0	2359907.5	140
2016-10-06	27.1	27.7	27.1	27.65	0.49	1.8	69601.0	1905623.8	126
2016-10-05	27.3	27.5	27.0	27.16	-0.3	-1.09	118444.0	3237263.3	160
2016-10-04	27.0	27.6	26.5	27.46	0.45	1.67	41097.0	1112072.3	81
2016-10-03	26.9	27.1	25.3	27.01	0.27	1.01	89252.0	2364869.4	131
2016-10-02	28.0	28.5	26.5	26.74	-1.18	-4.23	175768.0	4855835.8	203
2016-09-29	25.5	28.1	25.5	27.92	2.28	8.89	95615.0	2585677.1	180
2016-09-28	28.1	28.1	25.1	25.64	-2.06	-7.44	73964.0	1974961.2	147
2016-09-27	29.6	29.6	27.6	27.7	-2.29	-7.64	64363.0	1840181.5	126
2016-09-26	30.2	30.2	29.6	29.99	-0.01	-0.03	27387.0	820716.4	94
2016-09-25	30.3	30.3	29.5	30.0	0.08	0.27	31268.0	935634.5	60
2016-09-21	29.7	30.4	29.7	29.92	0.22	0.74	44613.0	1336718.7	79
2016-09-20	28.5	29.8	28.5	29.7	0.42	1.43	64230.0	1887894.7	117
2016-09-19	30.4	30.4	28.4	29.28	-1.12	-3.68	81256.0	2366341.5	151
2016-09-18	30.3	31.2	30.0	30.4	0.0	0.0	71447.0	2184835.5	137
2016-09-08	30.7	30.7	30.3	30.4	-0.1	-0.33	61132.0	1861164.4	104
2016-09-07	30.0	30.7	29.9	30.5	0.0	0.0	58889.0	1788038.6	105
2016-09-06	30.9	31.0	30.1	30.5	-0.15	-0.49	72193.0	2211605.4	149
2016-09-05	29.9	31.5	29.9	30.65	0.87	2.92	146715.0	4527421.8	308
2016-09-04	28.5	30.3	28.5	29.78	1.03	3.58	105021.0	3109735.3	222
2016-09-01	28.5	29.0	28.0	28.75	0.34	1.2	78555.0	2231627.2	189
2016-08-31	28.9	29.2	28.4	28.41	-0.7	-2.4	115914.0	3328654.1	210
2016-08-30	27.9	29.7	27.7	29.11	1.45	5.24	282736.0	8187596.8	531
2016-08-29	27.9	28.2	27.6	27.66	-0.11	-0.4	133870.0	3732345.8	174
2016-08-28	26.7	27.9	26.7	27.77	0.96	3.58	151932.0	4155522.0	205
2016-08-25	27.8	27.8	26.4	26.81	-0.87	-3.14	172727.0	4640560.7	265
2016-08-24	29.9	29.9	27.5	27.68	-2.2	-7.36	228674.0	6631265.5	332
2016-08-23	30.2	30.3	29.6	29.88	-0.41	-1.35	130407.0	3912864.3	171
2016-08-22	30.7	31.5	30.0	30.29	-0.79	-2.54	185844.0	5693328.1	289
2016-08-21	30.5	31.5	30.0	31.08	0.75	2.47	110767.0	3408200.9	208
2016-08-18	30.2	30.6	29.2	30.33	0.42	1.4	122283.0	3662142.2	213
2016-08-17	30.5	31.1	29.6	29.91	-0.84	-2.73	171150.0	5167981.2	280
2016-08-16	29.6	31.8	29.6	30.75	1.41	4.81	432794.0	13443406.5	689
2016-08-15	29.3	29.6	29.3	29.34	0.03	0.1	42485.0	1252728.1	64
2016-08-14	29.6	29.6	29.3	29.31	0.11	0.38	26120.0	767221.4	61
2016-08-11	29.4	29.5	29.1	29.2	-0.3	-1.02	28564.0	837222.3	56
2016-08-10	29.6	30.0	29.3	29.5	-0.07	-0.24	117968.0	3504015.0	136
2016-08-09	29.4	29.6	29.4	29.57	0.17	0.58	26766.0	790627.6	69
2016-08-08	29.2	29.4	29.0	29.4	0.0	0.0	30321.0	887775.4	54
2016-08-07	29.4	29.5	29.4	29.4	0.24	0.82	26363.0	775098.2	29
2016-08-04	29.8	30.1	29.1	29.16	-0.34	-1.15	107204.0	3179198.8	143
2016-08-03	29.6	29.7	29.5	29.5	-0.2	-0.67	22085.0	654647.7	39
2016-08-02	29.9	30.4	29.5	29.7	-0.16	-0.54	41573.0	1242474.2	94
2016-08-01	29.7	30.3	29.7	29.86	-0.14	-0.47	65310.0	1961889.2	105
2016-07-31	30.2	31.2	29.1	30.0	-0.77	-2.5	59784.0	1793819.6	139
2016-07-28	31.9	31.9	30.5	30.77	-1.06	-3.33	111476.0	3456806.5	260
2016-07-27	31.5	32.0	31.1	31.83	0.33	1.05	99197.0	3115897.5	146
2016-07-26	31.8	32.4	31.5	31.5	-0.3	-0.94	96897.0	3086623.6	219
2016-07-25	31.8	32.0	30.9	31.8	-0.11	-0.34	173098.0	5451945.5	297
2016-07-24	31.0	32.6	31.0	31.91	0.69	2.21	504132.0	16089247.7	771
2016-07-21	30.0	32.1	30.0	31.22	1.75	5.94	614868.0	19182096.4	905
2016-07-20	30.0	30.1	29.3	29.47	-0.45	-1.5	83812.0	2491302.0	114
2016-07-19	30.4	30.5	29.9	29.92	-0.38	-1.25	62568.0	1888966.0	76
2016-07-18	30.6	30.7	30.3	30.3	-0.12	-0.39	67303.0	2055774.4	105
2016-07-17	29.0	30.7	29.0	30.42	0.12	0.4	66347.0	2005598.1	108
2016-07-14	30.5	30.5	30.1	30.3	-0.25	-0.82	19972.0	606364.5	48
2016-07-13	31.2	31.2	30.5	30.55	-0.12	-0.39	76977.0	2374836.3	113
2016-07-12	30.4	30.7	30.4	30.67	0.16	0.52	121284.0	3702404.9	142
2016-07-11	29.6	30.9	29.6	30.51	0.85	2.87	161007.0	4885612.5	250
2016-07-10	30.0	30.0	29.5	29.66	-0.29	-0.97	108353.0	3212742.0	122
2016-06-30	30.7	31.2	29.9	29.95	-0.32	-1.06	182097.0	5587620.1	226
2016-06-29	29.6	31.4	29.6	30.27	0.77	2.61	250350.0	7608294.0	246
2016-06-28	29.2	29.7	29.2	29.5	0.31	1.06	119107.0	3514487.1	79
2016-06-27	29.0	30.3	29.0	29.19	0.19	0.66	181612.0	5355123.8	224
2016-06-26	28.0	29.0	28.0	29.0	0.0	0.0	64956.0	1836099.6	98
2016-06-23	29.0	29.1	28.8	29.0	0.01	0.03	34339.0	994860.7	52
2016-06-22	29.0	29.3	29.0	28.99	-0.03	-0.1	38059.0	1108758.7	62
2016-06-21	29.3	29.4	28.9	29.02	0.01	0.03	21462.0	625937.0	47
2016-06-20	29.1	29.4	29.0	29.01	-0.23	-0.79	39190.0	1141269.7	58
2016-06-19	29.3	29.8	29.2	29.24	0.02	0.07	39725.0	1166416.6	67
2016-06-16	29.6	29.6	29.0	29.22	-0.34	-1.15	52751.0	1546578.1	69
2016-06-15	29.6	29.6	29.4	29.56	-0.09	-0.3	62907.0	1858839.0	76
2016-06-14	29.0	29.9	29.0	29.65	0.27	0.92	85031.0	2514838.6	115
2016-06-13	28.9	29.7	28.9	29.38	-0.01	-0.03	55326.0	1618784.0	95
2016-06-12	29.8	29.8	29.3	29.39	-0.48	-1.61	42040.0	1239954.0	75
2016-06-09	29.2	30.0	29.2	29.87	0.21	0.71	105531.0	3118577.9	120
2016-06-08	29.5	30.0	29.1	29.66	0.77	2.67	159654.0	4728825.3	182
2016-06-07	28.9	29.0	26.7	28.89	0.36	1.26	50579.0	1446146.1	81
2016-06-06	28.0	28.9	28.0	28.53	0.15	0.53	19671.0	562551.6	49
2016-06-05	29.2	29.2	28.4	28.38	-0.78	-2.67	169332.0	4871863.2	213
2016-06-02	30.0	30.0	29.1	29.16	-0.63	-2.11	69434.0	2049196.2	133
2016-06-01	29.9	30.0	29.5	29.79	-0.08	-0.27	78250.0	2331582.1	53
2016-05-31	30.0	30.0	29.6	29.87	0.2	0.67	64670.0	1929210.9	72
2016-05-30	30.1	30.5	29.5	29.67	-0.32	-1.07	58259.0	1734984.4	80
2016-05-29	29.8	30.5	29.5	29.99	-0.27	-0.89	62795.0	1883215.3	120
2016-05-26	30.6	31.4	30.2	30.26	-0.36	-1.18	139787.0	4306740.5	182
2016-05-25	30.8	30.8	30.3	30.62	0.2	0.66	139810.0	4268523.9	149
2016-05-24	30.2	30.6	29.8	30.42	0.33	1.1	74174.0	2230196.8	113
2016-05-23	31.3	31.5	30.0	30.09	-1.39	-4.42	167317.0	5150000.7	224
2016-05-22	31.3	31.9	31.0	31.48	0.16	0.51	259100.0	8165360.0	321
2016-05-19	30.8	31.5	30.7	31.32	0.35	1.13	137630.0	4273754.1	164
2016-05-18	31.4	31.5	30.8	30.97	-0.33	-1.05	125098.0	3887197.7	167
2016-05-17	31.5	31.6	31.3	31.3	-0.12	-0.38	160016.0	5028050.4	336
2016-05-16	31.0	32.2	31.0	31.42	0.46	1.49	598396.0	18949831.3	856
2016-05-15	30.8	31.1	30.7	30.96	0.34	1.11	127359.0	3943430.4	159
2016-05-12	30.8	31.2	30.6	30.62	-0.19	-0.62	139146.0	4303041.3	175
2016-05-11	31.2	31.3	30.7	30.81	-0.32	-1.03	121913.0	3782329.5	153
2016-05-10	30.6	32.0	30.6	31.13	-0.01	-0.03	385380.0	12083851.6	487
2016-05-09	32.2	32.2	30.9	31.14	-0.88	-2.75	517912.0	16276024.7	1019
2016-05-08	30.2	32.5	30.0	32.02	2.37	7.99	593957.0	18758286.4	746
2016-05-05	29.3	30.2	29.3	29.65	0.51	1.75	208226.0	6227434.6	283
2016-05-04	29.4	29.4	29.0	29.14	-0.32	-1.09	60451.0	1771271.9	76
2016-05-03	30.3	30.4	29.4	29.46	-0.5	-1.67	136833.0	4098751.6	159
2016-05-02	30.2	30.8	29.6	29.96	-0.16	-0.53	306650.0	9265369.2	391
2016-05-01	29.3	31.1	29.2	30.12	0.92	3.15	942274.0	28584854.0	912
2016-04-28	29.5	29.7	29.0	29.2	-0.31	-1.05	179564.0	5266301.0	193
2016-04-27	28.6	30.3	28.1	29.51	1.41	5.02	935980.0	27479370.0	960
2016-04-26	25.8	28.1	25.6	28.1	2.47	9.64	841055.0	23189926.1	786
2016-04-25	25.2	25.9	25.0	25.63	0.39	1.55	345204.0	8771223.3	263
2016-04-24	25.2	25.5	25.0	25.24	0.18	0.72	436007.0	10997445.9	389
2016-04-21	24.85	25.1	24.65	25.06	0.36	1.46	425051.0	10597536.4	343
2016-04-20	24.55	25.1	24.2	24.7	0.25	1.02	751750.0	18585671.35	556
2016-04-19	24.3	24.5	24.15	24.45	0.52	2.17	339325.0	8237222.85	277
2016-04-18	23.2	24.1	23.2	23.93	0.18	0.76	87950.0	2090268.5	130
2016-04-17	24.0	24.0	23.55	23.75	-0.36	-1.49	289510.0	6884708.35	229
2016-04-14	24.0	24.8	23.65	24.11	0.22	0.92	754007.0	18277420.2	561
2016-04-13	23.35	24.1	23.15	23.89	0.6	2.58	416472.0	9827616.5	393
2016-04-12	22.95	23.55	22.95	23.29	0.44	1.93	457935.0	10637048.55	431
2016-04-11	23.0	23.0	22.65	22.85	-0.05	-0.22	312087.0	7133239.65	260
2016-04-10	23.05	23.05	22.85	22.9	0.13	0.57	228845.0	5248261.35	226
2016-04-07	22.95	23.1	22.7	22.77	0.02	0.09	155302.0	3554267.1	160
2016-04-06	22.95	23.0	22.7	22.75	0.09	0.4	86760.0	1986053.1	99
2016-04-05	22.85	22.85	22.45	22.66	-0.13	-0.57	153848.0	3478884.8	145
2016-04-04	21.0	22.9	21.0	22.79	-0.49	-2.1	325676.0	7311686.35	323
2016-04-03	23.35	23.55	22.0	23.28	-0.17	-0.72	246455.0	5658756.15	261
2016-03-31	23.3	23.5	23.1	23.45	0.05	0.21	164355.0	3832799.3	161
2016-03-30	23.0	23.6	22.9	23.4	0.41	1.78	143092.0	3332629.5	134
2016-03-29	23.3	23.35	22.9	22.99	-0.32	-1.37	141796.0	3267456.65	187
2016-03-28	23.9	23.9	23.25	23.31	-0.56	-2.35	188834.0	4470445.35	213
2016-03-27	24.4	24.45	23.7	23.87	-0.23	-0.95	215632.0	5193804.95	250
2016-03-24	24.5	24.5	23.95	24.1	-0.42	-1.71	229806.0	5542634.5	235
2016-03-23	24.8	24.8	24.5	24.52	-0.2	-0.81	231830.0	5707490.25	242
2016-03-22	24.65	24.8	24.3	24.72	0.25	1.02	433917.0	10664506.7	355
2016-03-21	24.2	24.85	24.1	24.47	0.28	1.16	598554.0	14726724.25	574
2016-03-20	24.15	24.25	24.0	24.19	0.28	1.17	307511.0	7417659.8	277
2016-03-17	24.0	24.1	23.8	23.91	0.09	0.38	340665.0	8161291.15	301
2016-03-16	23.3	23.85	23.3	23.82	0.6	2.58	210359.0	4967160.45	238
2016-03-15	23.55	23.55	23.2	23.22	-0.32	-1.36	260987.0	6083034.6	269
2016-03-14	24.0	24.15	23.5	23.54	-0.52	-2.16	398968.0	9487566.95	379
2016-03-13	24.7	24.7	24.05	24.06	-0.29	-1.19	468808.0	11355310.45	400
2016-03-10	24.8	24.9	24.25	24.35	-0.37	-1.5	319049.0	7825624.75	374
2016-03-09	25.2	25.2	24.7	24.72	-0.49	-1.94	946310.0	23604166.6	703
2016-03-08	25.0	25.7	24.95	25.21	0.45	1.82	1610657.0	40906155.95	932
2016-03-07	24.8	25.1	24.5	24.76	0.13	0.53	308068.0	7614874.45	294
2016-03-06	24.9	25.0	24.6	24.63	0.31	1.27	230906.0	5714708.4	192
2016-03-03	24.55	24.6	24.15	24.32	0.06	0.25	289101.0	7042282.95	337
2016-03-02	24.4	25.0	24.0	24.26	0.05	0.21	733515.0	17958748.05	799
2016-03-01	23.6	24.75	23.6	24.21	0.88	3.77	653392.0	15848958.7	726
2016-02-29	23.75	23.8	23.3	23.33	-0.31	-1.31	204471.0	4824442.65	268
2016-02-28	23.5	24.0	23.2	23.64	0.64	2.78	332593.0	7833432.45	352
2016-02-25	22.9	23.3	22.85	23.0	0.19	0.83	169190.0	3900937.3	180
2016-02-24	22.95	23.25	22.8	22.81	-0.63	-2.69	267037.0	6166828.65	211
2016-02-23	23.0	23.5	23.0	23.44	0.11	0.47	251814.0	5896193.8	218
2016-02-22	22.9	23.5	22.8	23.33	0.73	3.23	436212.0	10111970.75	386
2016-02-21	22.55	22.95	22.5	22.6	0.16	0.71	216391.0	4917284.4	200
2016-02-18	22.0	23.0	21.8	22.44	0.51	2.33	439496.0	9868927.1	443
2016-02-17	21.95	22.1	21.4	21.93	0.26	1.2	87160.0	1911067.1	126
2016-02-16	21.6	22.2	21.4	21.67	0.26	1.21	112566.0	2453010.2	158
2016-02-15	20.75	21.7	20.75	21.41	1.18	5.83	39091.0	828825.4	85
2016-02-14	21.85	22.2	20.0	20.23	-0.82	-3.9	88304.0	1885287.75	118
2016-02-11	22.55	22.55	21.0	21.05	-1.59	-7.02	152551.0	3306542.75	242
2016-02-10	22.2	22.7	22.15	22.64	0.0	0.0	117026.0	2623821.85	167
2016-02-09	22.55	23.3	22.35	22.64	0.09	0.4	176055.0	4019552.0	195
2016-02-08	22.95	23.1	22.55	22.55	-0.25	-1.1	141534.0	3229189.55	188
2016-02-07	23.05	23.05	22.6	22.8	-0.39	-1.68	116550.0	2653709.75	177
2016-02-04	23.1	23.95	22.9	23.19	0.53	2.34	524295.0	12222356.75	520
2016-02-03	21.7	22.8	21.7	22.66	0.65	2.95	170767.0	3775483.85	237
2016-02-02	22.4	23.1	22.0	22.01	-0.7	-3.08	322624.0	7315412.05	339
2016-02-01	22.2	23.1	22.0	22.71	0.19	0.84	602615.0	13740491.95	598
2016-01-31	21.95	23.45	21.85	22.52	1.08	5.04	540692.0	12274450.75	575
2016-01-28	21.0	21.65	21.0	21.44	0.59	2.83	459561.0	9842760.2	459
2016-01-27	20.55	21.7	20.3	20.85	0.59	2.91	652353.0	13722579.5	661
2016-01-26	19.8	20.4	19.4	20.26	-0.17	-0.83	417608.0	8387460.5	375
2016-01-25	19.7	20.75	19.35	20.43	0.72	3.65	504856.0	10139048.55	552
2016-01-24	20.7	20.9	19.6	19.71	0.54	2.82	256657.0	5142315.5	300
2016-01-21	19.0	19.25	18.6	19.17	0.02	0.1	140459.0	2661621.4	231
2016-01-20	20.0	20.3	19.15	19.15	-2.12	-9.97	369805.0	7194959.85	384
2016-01-19	20.95	21.5	20.85	21.27	0.66	3.2	628982.0	13306077.6	492
2016-01-18	20.1	21.7	19.7	20.61	-0.95	-4.41	832513.0	17032963.1	627
2016-01-17	21.6	22.4	21.35	21.56	-2.14	-9.03	127218.0	2749325.1	191
2016-01-14	26.0	26.0	23.65	23.7	-2.53	-9.65	212361.0	5156626.3	189
2016-01-13	26.6	26.7	26.2	26.23	-0.28	-1.06	100972.0	2678367.8	111
2016-01-12	25.9	26.7	25.9	26.51	0.01	0.04	112439.0	2974708.6	167
2016-01-11	25.8	26.5	25.5	26.5	0.43	1.65	311409.0	8143471.3	299
2016-01-10	28.6	28.6	25.9	26.07	-2.62	-9.13	310757.0	8376292.0	418
2016-01-07	29.1	30.0	28.5	28.69	-1.68	-5.53	108778.0	3179798.2	197
2016-01-06	31.0	31.2	30.2	30.37	-0.59	-1.91	117074.0	3606443.1	196
2016-01-05	31.2	31.5	30.6	30.96	-0.42	-1.34	232155.0	7194096.4	578
2016-01-04	33.0	33.2	31.1	31.38	-1.72	-5.2	214702.0	6960565.7	368
2016-01-03	33.4	33.6	33.0	33.1	-0.24	-0.72	148741.0	4939565.9	219
2015-12-31	32.8	33.4	32.7	33.34	0.31	0.94	531086.0	17577234.6	843
2015-12-30	34.5	34.5	32.9	33.03	-1.57	-4.54	711188.0	23910337.8	1549
2015-12-29	34.6	34.8	34.3	34.6	-0.75	-2.12	236415.0	8158046.1	1198
2015-12-28	35.7	35.8	35.2	35.35	-0.46	-1.28	158843.0	5627482.5	288
2015-12-27	36.4	36.4	35.7	35.81	-0.54	-1.49	131179.0	4718036.5	300
2015-12-24	37.0	37.1	36.3	36.35	-0.57	-1.54	185363.0	6807143.1	316
2015-12-23	37.1	37.6	36.7	36.92	-0.09	-0.24	431186.0	16020910.8	555
2015-12-22	36.7	37.4	36.6	37.01	0.45	1.23	161969.0	6001705.8	229
2015-12-21	36.8	37.3	36.2	36.56	0.05	0.14	76893.0	2822012.0	141
2015-12-20	36.9	37.0	36.2	36.51	-0.56	-1.51	128538.0	4698153.6	222
2015-12-17	37.5	37.8	37.0	37.07	0.08	0.22	120395.0	4481610.8	196
2015-12-16	38.5	38.8	36.5	36.99	-1.61	-4.17	428201.0	16019553.5	411
2015-12-15	36.7	38.7	36.6	38.6	2.4	6.63	119564.0	4550110.0	125
2015-12-14	37.0	37.5	36.6	36.2	-0.44	-1.2	17087.0	631077.1	48
2015-12-13	36.0	37.0	36.0	36.64	-1.1	-2.91	33180.0	1209844.1	71
2015-12-10	37.2	37.9	37.2	37.74	0.29	0.77	45789.0	1724089.8	89
2015-12-09	38.5	38.7	37.2	37.45	-1.09	-2.83	61873.0	2353440.2	106
2015-12-08	39.2	39.2	38.1	38.54	-1.3	-3.26	34503.0	1330051.5	83
2015-12-07	40.8	40.8	39.7	39.84	-1.05	-2.57	55578.0	2226323.3	110
2015-12-06	40.3	41.0	40.3	40.89	0.33	0.81	61445.0	2505562.3	92
2015-12-03	40.8	41.1	40.4	40.56	-0.34	-0.83	49430.0	2014801.2	93
2015-12-02	41.4	41.4	40.8	40.9	-0.4	-0.97	31270.0	1283430.3	68
2015-12-01	40.8	41.6	40.7	41.3	0.5	1.23	185292.0	7650662.8	258
2015-11-30	40.6	41.1	40.6	40.8	0.07	0.17	39600.0	1616550.7	82
2015-11-29	39.8	41.3	39.8	40.73	0.91	2.29	171214.0	6947076.1	244
2015-11-26	40.0	40.3	39.7	39.82	-0.09	-0.23	113717.0	4559182.1	145
2015-11-25	39.9	40.3	39.8	39.91	0.21	0.53	73264.0	2932197.5	110
2015-11-24	39.4	40.3	39.4	39.7	0.18	0.46	64258.0	2565516.1	107
2015-11-23	40.3	40.3	39.4	39.52	-0.91	-2.25	79645.0	3184992.2	110
2015-11-22	39.7	40.6	39.6	40.43	0.94	2.38	173373.0	6948981.5	198
2015-11-19	39.7	40.1	39.4	39.49	-0.01	-0.03	109177.0	4348211.5	137
2015-11-18	39.4	40.0	39.2	39.5	0.1	0.25	191627.0	7616395.0	178
2015-11-17	39.2	39.6	39.2	39.4	0.28	0.72	37558.0	1481787.2	66
2015-11-16	39.2	39.7	38.9	39.12	0.12	0.31	45013.0	1767405.2	83
2015-11-15	39.5	39.6	39.0	39.0	-1.0	-2.5	60731.0	2391845.8	110
2015-11-12	40.0	40.3	39.9	40.0	-0.25	-0.62	85552.0	3426996.1	144
2015-11-11	40.0	41.0	39.9	40.25	0.29	0.73	276681.0	11205055.0	301
2015-11-10	40.0	40.1	39.7	39.96	0.06	0.15	61282.0	2445568.2	175
2015-11-09	40.2	40.2	39.9	39.9	-0.42	-1.04	51810.0	2073040.7	90
2015-11-08	39.5	40.8	39.2	40.32	0.7	1.77	319094.0	12810856.6	354
2015-11-05	39.5	40.1	39.5	39.62	0.22	0.56	139124.0	5531097.3	158
2015-11-04	39.2	39.7	39.2	39.4	0.27	0.69	67388.0	2657380.4	74
2015-11-03	39.6	39.8	39.1	39.13	-0.57	-1.44	38777.0	1531650.5	75
2015-11-02	39.4	40.0	39.4	39.7	0.2	0.51	34337.0	1367048.8	51
2015-11-01	39.6	40.0	39.5	39.5	-0.2	-0.5	25909.0	1031240.9	42
2015-10-29	40.2	40.5	39.6	39.7	-0.28	-0.7	46380.0	1859272.9	67
2015-10-28	39.3	40.2	39.3	39.98	0.58	1.47	37894.0	1508532.1	62
2015-10-27	40.3	40.8	40.0	39.4	-0.99	-2.45	74161.0	2988762.4	102
2015-10-26	40.3	40.5	40.0	40.39	-0.21	-0.52	65097.0	2616901.8	84
2015-10-25	40.8	40.9	40.2	40.6	0.53	1.32	57514.0	2329934.7	96
2015-10-22	40.0	40.5	39.1	40.07	0.08	0.2	80433.0	3197833.8	131
2015-10-21	40.9	40.9	39.9	39.99	-1.03	-2.51	111456.0	4485330.4	160
2015-10-20	41.7	42.2	40.8	41.02	-0.73	-1.75	107257.0	4481579.4	156
2015-10-19	41.1	42.0	41.0	41.75	1.14	2.81	218226.0	9034985.7	291
2015-10-18	40.5	40.9	40.3	40.61	0.16	0.4	56092.0	2278993.7	117
2015-10-15	41.1	41.1	40.2	40.45	-0.69	-1.68	227117.0	9181183.9	282
2015-10-14	41.8	41.9	41.1	41.14	-0.65	-1.56	123467.0	5111892.8	158
2015-10-13	41.6	42.2	41.6	41.79	-0.36	-0.85	106068.0	4441004.0	137
2015-10-12	41.5	42.9	41.4	42.15	0.21	0.5	322566.0	13693547.9	384
2015-10-11	41.3	42.4	41.3	41.94	0.58	1.4	259170.0	10814169.5	435
2015-10-08	41.2	41.5	40.8	41.36	0.2	0.49	55284.0	2274904.1	77
2015-10-07	40.5	41.5	40.5	41.16	0.88	2.18	96649.0	3974528.5	126
2015-10-06	39.9	40.5	39.9	40.28	0.52	1.31	104085.0	4177849.2	141
2015-10-05	38.9	39.9	38.9	39.76	0.96	2.47	137996.0	5417967.7	133
2015-10-04	39.0	39.3	38.8	38.8	-0.2	-0.51	52828.0	2067115.6	53
2015-10-01	39.1	39.3	38.9	39.0	0.16	0.41	77297.0	3016494.0	95
2015-09-30	38.4	38.9	38.4	38.84	0.54	1.41	37995.0	1470691.3	92
2015-09-29	38.2	38.5	37.8	38.3	-0.13	-0.34	75414.0	2881348.6	154
2015-09-21	38.1	38.6	38.0	38.43	0.18	0.47	59305.0	2269095.2	87
2015-09-20	38.0	38.4	37.8	38.25	-0.08	-0.21	46286.0	1762141.7	53
2015-09-17	38.5	38.7	38.0	38.33	0.13	0.34	67338.0	2576960.3	92
2015-09-16	38.6	38.9	38.2	38.2	-0.04	-0.1	67892.0	2613824.3	126
2015-09-15	38.8	39.1	38.2	38.24	-0.64	-1.65	170619.0	6566795.4	166
2015-09-14	39.5	39.5	38.9	38.88	-0.69	-1.74	101291.0	3952009.7	109
2015-09-13	39.6	39.8	39.4	39.57	0.07	0.18	60695.0	2402303.6	81
2015-09-10	39.5	39.6	39.3	39.5	-0.28	-0.7	108869.0	4294840.7	118
2015-09-09	39.3	40.0	39.3	39.78	0.71	1.82	216657.0	8595289.5	196
2015-09-08	38.7	39.1	38.3	39.07	0.36	0.93	148560.0	5755388.2	141
2015-09-07	38.9	39.3	38.6	38.71	-0.1	-0.26	190880.0	7445494.6	179
2015-09-06	38.7	39.3	38.7	38.81	-0.09	-0.23	79642.0	3102005.4	98
2015-09-03	38.5	39.7	38.4	38.9	0.62	1.62	258046.0	10068061.2	291
2015-09-02	37.5	38.3	37.5	38.28	-0.53	-1.37	83023.0	3147133.8	122
2015-09-01	39.6	40.0	38.7	38.81	-0.83	-2.09	112819.0	4442971.9	167
2015-08-31	40.3	40.3	39.5	39.64	-0.87	-2.15	151417.0	6044111.2	166
2015-08-30	41.8	42.0	40.5	40.51	0.22	0.55	198441.0	8181403.5	197
2015-08-27	40.1	41.6	40.1	40.29	1.13	2.89	432825.0	17658810.7	429
2015-08-26	39.6	40.2	39.0	39.16	-0.93	-2.32	133946.0	5320089.5	153
2015-08-25	37.9	40.5	37.6	40.09	2.16	5.69	460421.0	17941811.8	471
2015-08-24	37.9	38.9	37.2	37.93	-0.41	-1.07	187745.0	7080127.4	199
2015-08-23	39.6	40.1	38.0	38.34	-2.53	-6.19	193893.0	7560741.7	265
2015-08-20	39.9	40.9	39.5	40.87	0.27	0.67	140637.0	5663183.8	197
2015-08-19	40.7	41.8	39.9	40.6	0.12	0.3	281131.0	11454627.0	291
2015-08-18	41.0	41.1	39.5	40.48	-1.05	-2.53	148380.0	5962815.7	214
2015-08-17	42.1	42.1	41.4	41.53	-0.48	-1.14	162291.0	6757698.1	273
2015-08-16	43.3	43.4	41.3	42.01	-1.14	-2.64	218226.0	9259351.0	254
2015-08-13	43.4	43.6	43.1	43.15	-0.09	-0.21	55367.0	2400561.4	93
2015-08-12	43.0	43.5	42.8	43.24	-0.42	-0.96	144558.0	6235318.6	166
2015-08-11	46.0	46.0	43.6	43.66	-1.56	-3.45	114514.0	5124553.1	275
2015-08-10	44.1	45.4	44.0	45.22	1.37	3.12	124658.0	5584943.2	170
2015-08-09	43.0	44.0	42.7	43.85	0.69	1.6	59577.0	2584973.3	102
2015-08-06	43.7	43.8	42.6	43.16	-0.74	-1.69	155032.0	6685053.0	191
2015-08-05	44.1	44.3	43.8	43.9	-0.11	-0.25	36866.0	1624152.4	73
2015-08-04	43.7	44.4	43.5	44.01	0.12	0.27	57359.0	2513427.6	101
2015-08-03	42.8	44.0	42.8	43.89	0.79	1.83	179814.0	7820962.5	215
2015-08-02	44.6	44.8	42.8	43.1	-2.53	-5.54	179580.0	7800762.4	262
2015-07-30	46.7	46.7	45.6	45.63	-1.0	-2.14	141923.0	6514932.0	253
2015-07-29	46.5	46.7	46.4	46.63	0.16	0.34	57158.0	2660815.3	86
2015-07-28	46.7	46.7	46.3	46.47	-0.18	-0.39	46113.0	2141833.2	79
2015-07-27	47.3	47.3	46.5	46.65	-0.57	-1.21	115583.0	5416674.7	167
2015-07-26	47.8	47.8	47.0	47.22	-0.57	-1.19	117804.0	5581988.8	175
2015-07-23	47.7	48.0	47.0	47.79	0.07	0.15	56464.0	2692766.9	146
2015-07-22	48.1	48.4	47.5	47.72	-0.16	-0.33	83305.0	3990891.0	185
2015-07-15	48.4	48.8	47.7	47.88	-1.1	-2.25	312688.0	15033170.1	451
2015-07-14	48.7	49.5	48.6	48.98	0.45	0.93	621379.0	30462574.7	734
2015-07-13	48.4	48.6	47.9	48.53	0.31	0.64	458581.0	22129411.0	315
2015-07-12	48.4	48.9	48.0	48.22	0.2	0.42	236252.0	11405559.5	314
2015-07-09	47.1	48.4	47.1	48.02	0.89	1.89	100050.0	4797600.3	194
2015-07-08	46.5	47.6	46.4	47.13	0.5	1.07	102630.0	4796389.7	131
2015-07-07	47.0	47.0	46.3	46.63	-0.29	-0.62	33411.0	1562866.6	69
2015-07-06	46.2	47.2	46.2	46.92	0.11	0.23	119039.0	5572628.3	153
2015-07-05	46.1	47.0	45.8	46.81	0.54	1.17	61909.0	2873963.0	93
2015-07-02	46.7	46.9	46.1	46.27	-0.32	-0.69	75468.0	3507687.0	139
2015-07-01	46.5	47.4	45.6	46.59	0.43	0.93	77431.0	3604085.9	170
2015-06-30	44.0	46.5	44.0	46.16	0.1	0.22	203249.0	9239628.5	286
2015-06-29	47.1	47.1	45.6	46.06	-1.58	-3.32	192145.0	8852564.4	288
2015-06-28	48.4	48.5	47.4	47.64	-0.88	-1.81	85624.0	4094644.8	180
2015-06-25	48.2	49.3	48.2	48.52	0.08	0.17	168268.0	8198126.6	236
2015-06-24	48.1	48.6	48.0	48.44	0.1	0.21	62885.0	3040217.8	122
2015-06-23	48.4	48.6	47.9	48.34	0.04	0.08	120120.0	5794498.6	211
2015-06-22	47.7	48.5	47.4	48.3	0.4	0.84	244868.0	11712061.7	320
2015-06-21	48.4	48.4	47.5	47.9	-0.77	-1.58	112966.0	5416971.3	218
2015-06-18	49.2	49.4	48.5	48.67	-0.84	-1.7	134988.0	6599378.5	227
2015-06-17	48.5	49.9	47.8	49.51	1.02	2.1	557584.0	27403663.7	775
2015-06-16	48.8	49.1	48.5	48.49	-0.39	-0.8	103919.0	5064860.1	238
2015-06-15	50.0	50.0	48.7	48.88	-0.93	-1.87	281182.0	13836444.1	450
2015-06-14	48.1	50.0	47.3	49.81	1.59	3.3	493865.0	24267970.9	630
2015-06-11	49.1	49.1	47.9	48.22	-0.62	-1.27	274081.0	13283819.7	421
2015-06-10	49.2	49.2	48.3	48.84	0.22	0.45	229118.0	11185957.4	368
2015-06-09	48.7	49.0	47.9	48.62	-0.41	-0.84	427593.0	20698064.2	751
2015-06-08	49.6	50.75	48.9	49.03	-0.88	-1.76	559306.0	27877734.7	804
2015-06-07	49.0	51.25	48.6	49.91	0.54	1.09	1015367.0	51058468.2	1532
2015-06-04	49.0	49.8	47.7	49.37	0.33	0.67	783438.0	38567705.0	1210
2015-06-03	46.4	50.25	46.4	49.04	3.01	6.54	1709243.0	83438878.55	1445
2015-06-02	45.3	46.3	45.3	46.03	0.59	1.3	109916.0	5061365.2	139
2015-06-01	45.1	45.6	44.6	45.44	0.43	0.96	137837.0	6228587.2	120
2015-05-31	45.4	45.6	45.0	45.01	-0.71	-1.55	120500.0	5443982.7	145
2015-05-28	46.0	46.1	45.6	45.72	-0.08	-0.17	64199.0	2944501.8	113
2015-05-27	45.6	46.7	45.6	45.8	0.17	0.37	202231.0	9325303.8	262
2015-05-26	46.2	46.5	45.6	45.63	-0.63	-1.36	67938.0	3129004.7	141
2015-05-25	45.6	46.9	45.2	46.26	0.12	0.26	300318.0	13840878.1	415
2015-05-24	44.2	46.4	44.1	46.14	2.21	5.03	685154.0	31154778.2	619
2015-05-21	43.5	44.2	43.3	43.93	0.68	1.57	161255.0	7021140.5	133
2015-05-20	44.0	44.4	43.1	43.25	-0.52	-1.19	142104.0	6231473.9	132
2015-05-19	44.1	44.5	43.6	43.77	-0.02	-0.05	143753.0	6335179.8	141
2015-05-18	43.6	44.0	43.3	43.79	0.36	0.83	134916.0	5885418.6	125
2015-05-17	43.0	43.8	43.0	43.43	0.53	1.24	143632.0	6226370.9	176
2015-05-14	43.2	43.2	42.7	42.9	0.06	0.14	202694.0	8702563.5	131
2015-05-13	43.1	43.2	42.6	42.84	-0.09	-0.21	146189.0	6265356.6	124
2015-05-12	42.9	43.2	42.3	42.93	0.05	0.12	126628.0	5401942.1	156
2015-05-11	44.0	44.0	39.6	42.88	-1.12	-2.55	434336.0	18593732.6	386
2015-05-10	44.0	44.1	43.8	44.0	0.13	0.3	134337.0	5911731.1	87
2015-05-07	44.2	44.2	43.6	43.87	-0.43	-0.97	145321.0	6385334.5	144
2015-05-06	44.3	44.6	44.0	44.3	0.2	0.45	103552.0	4592284.6	115
2015-05-05	44.8	44.8	44.0	44.1	-0.63	-1.41	282455.0	12530339.3	320
2015-05-04	45.1	45.2	44.5	44.73	-0.63	-1.39	227946.0	10206156.2	205
2015-05-03	45.8	45.8	45.3	45.36	-0.44	-0.96	42102.0	1915904.1	86
2015-04-30	45.8	46.1	45.5	45.8	-0.1	-0.22	37624.0	1725671.2	69
2015-04-29	46.4	46.4	45.5	45.9	-0.16	-0.35	60832.0	2789882.8	87
2015-04-28	46.0	46.1	45.7	46.06	-0.04	-0.09	53367.0	2448732.0	54
2015-04-27	46.5	46.5	45.8	46.1	-0.2	-0.43	92101.0	4236926.9	97
2015-04-26	46.2	46.5	45.9	46.3	0.6	1.31	109393.0	5052892.4	115
2015-04-23	44.8	46.0	44.7	45.7	0.81	1.8	87622.0	3980491.5	121
2015-04-22	45.4	45.7	44.9	44.89	0.23	0.52	86686.0	3928040.2	101
2015-04-21	44.1	45.0	44.0	44.66	-0.19	-0.42	41613.0	1860506.7	90
2015-04-20	45.5	45.9	44.6	44.85	-0.69	-1.52	69443.0	3127578.6	99
2015-04-19	46.0	46.4	45.2	45.54	0.32	0.71	397412.0	18094253.6	215
2015-04-16	45.2	46.0	45.1	45.22	0.32	0.71	272724.0	12417589.9	172
2015-04-15	45.0	45.2	44.5	44.9	0.23	0.51	120791.0	5425423.3	145
2015-04-14	44.2	45.0	44.1	44.67	0.08	0.18	127180.0	5652662.3	132
2015-04-13	44.7	44.9	43.7	44.59	0.61	1.39	155010.0	6861560.4	178
2015-04-12	43.8	44.5	43.1	43.98	1.21	2.83	216382.0	9468300.4	161
2015-04-09	41.8	43.1	41.7	42.77	0.97	2.32	171921.0	7265829.2	152
2015-04-08	42.3	42.9	41.5	41.8	-0.3	-0.71	119383.0	5019415.4	160
2015-04-07	41.1	42.5	41.1	42.1	1.24	3.03	210735.0	8836540.3	214
2015-04-06	40.4	41.0	40.0	40.86	0.57	1.41	237640.0	9641518.4	167
2015-04-05	40.6	40.6	39.5	40.29	-0.24	-0.59	197504.0	7932846.8	176
2015-04-02	41.4	41.6	40.5	40.53	-0.69	-1.67	159018.0	6541567.7	176
2015-04-01	41.9	41.9	41.0	41.22	-0.68	-1.62	351862.0	14515263.6	319
2015-03-31	42.4	42.6	41.6	41.9	-0.61	-1.43	108327.0	4552822.3	144
2015-03-30	42.9	43.2	42.1	42.51	-0.46	-1.07	64853.0	2784242.8	114
2015-03-29	42.5	43.2	42.2	42.97	0.79	1.87	151368.0	6477992.4	190
2015-03-26	40.5	43.5	40.0	42.18	-1.83	-4.16	471904.0	19758384.1	472
2015-03-25	45.0	45.0	43.2	44.01	-1.11	-2.46	180446.0	7940617.4	192
2015-03-24	45.2	45.8	44.9	45.12	-0.11	-0.24	151911.0	6882376.1	103
2015-03-23	45.0	45.4	44.8	45.23	0.2	0.44	116112.0	5230700.8	101
2015-03-22	45.0	45.1	44.7	45.03	0.15	0.33	83828.0	3764707.6	115
2015-03-19	45.1	45.5	44.6	44.88	-0.28	-0.62	137366.0	6176933.9	144
2015-03-18	45.0	45.5	44.2	45.16	-0.26	-0.57	184616.0	8273868.3	160
2015-03-17	44.9	46.0	44.3	45.42	0.68	1.52	199707.0	8915710.9	145
2015-03-16	45.4	45.5	44.5	44.74	-0.69	-1.52	132945.0	5980938.1	181
2015-03-15	46.2	46.2	45.0	45.43	-1.0	-2.15	224310.0	10234370.9	305
2015-03-12	47.0	47.1	46.3	46.43	-0.59	-1.25	190644.0	8914076.9	173
2015-03-11	46.7	47.1	46.4	47.02	0.19	0.41	112160.0	5234187.7	137
2015-03-10	46.8	46.9	46.6	46.83	-0.06	-0.13	93954.0	4392212.7	137
2015-03-09	47.2	47.4	46.7	46.89	-1.13	-2.35	193268.0	9090380.3	259
2015-03-08	47.8	48.1	47.7	48.02	0.24	0.5	232025.0	11123560.4	159
2015-03-05	47.6	48.0	47.4	47.78	-0.08	-0.17	75404.0	3595845.3	99
2015-03-04	47.3	48.0	47.3	47.86	0.56	1.18	222185.0	10580317.2	177
2015-03-03	47.3	47.5	47.2	47.3	0.04	0.08	116668.0	5522953.7	121
2015-03-02	47.1	47.3	47.0	47.26	0.12	0.25	121446.0	5728923.0	104
2015-03-01	47.0	47.5	47.0	47.14	0.27	0.58	165599.0	7807407.5	145
2015-02-26	46.9	47.1	46.7	46.87	-0.5	-1.06	178834.0	8379180.9	229
2015-02-25	47.1	47.6	47.0	47.37	0.27	0.57	160441.0	7584586.5	216
2015-02-24	46.6	47.2	46.6	47.1	0.26	0.56	59159.0	2782047.0	97
2015-02-23	47.1	47.2	46.7	46.84	-0.36	-0.76	100322.0	4711474.0	146
2015-02-22	47.1	47.9	47.1	47.2	0.27	0.58	92991.0	4410852.2	150
2015-02-19	47.5	47.5	46.7	46.93	-0.67	-1.41	158028.0	7431690.2	192
2015-02-18	47.6	47.8	47.2	47.6	-0.12	-0.25	121037.0	5746662.9	177
2015-02-17	48.1	48.2	47.6	47.72	-0.37	-0.77	120592.0	5769341.3	173
2015-02-16	48.0	48.5	47.8	48.09	0.01	0.02	264408.0	12734387.0	306
2015-02-15	48.8	48.8	47.8	48.08	0.16	0.33	735465.0	35327204.1	413
2015-02-12	47.7	48.1	47.5	47.92	-0.15	-0.31	641321.0	30684251.3	500
2015-02-11	47.0	48.5	47.0	48.07	1.07	2.28	1105495.0	52847467.9	923
2015-02-10	46.4	47.3	46.3	47.0	0.25	0.53	434671.0	20289500.7	231
2015-02-09	47.3	47.3	46.4	46.75	-0.17	-0.36	155609.0	7282160.0	156
2015-02-08	46.3	47.3	46.2	46.92	1.0	2.18	269502.0	12549906.7	244
2015-02-05	46.0	46.2	45.8	45.92	-0.4	-0.86	122361.0	5630423.7	142
2015-02-04	46.7	46.9	46.0	46.32	-0.46	-0.98	177800.0	8249055.2	207
2015-02-03	47.0	47.4	46.1	46.78	-0.15	-0.32	636332.0	29893020.5	583
2015-02-02	47.4	47.4	46.9	46.93	0.08	0.17	390167.0	18371269.4	335
2015-02-01	45.9	47.4	45.9	46.85	1.77	3.93	366365.0	16956426.9	316
2015-01-29	45.5	45.7	44.5	45.08	-0.1	-0.22	188821.0	8529034.3	204
2015-01-28	44.7	46.0	44.5	45.18	1.05	2.38	321401.0	14524194.1	212
2015-01-27	43.4	44.4	43.4	44.13	0.76	1.75	227013.0	10006832.2	158
2015-01-26	43.4	43.6	43.0	43.37	0.37	0.86	85099.0	3681127.2	96
2015-01-22	42.6	43.0	41.5	43.0	0.03	0.07	54054.0	2321053.5	106
2015-01-21	43.8	43.8	42.9	42.97	-0.67	-1.54	86000.0	3742021.7	98
2015-01-20	43.4	43.9	43.3	43.64	0.08	0.18	83053.0	3625348.3	104
2015-01-19	43.4	44.0	43.2	43.56	0.13	0.3	218504.0	9553597.4	220
2015-01-18	43.0	43.5	42.9	43.43	0.33	0.77	70221.0	3026759.4	101
2015-01-15	43.6	43.6	42.8	43.1	-0.39	-0.9	98998.0	4286159.2	138
2015-01-14	43.7	43.8	43.4	43.49	-0.21	-0.48	131465.0	5727975.8	140
2015-01-13	43.4	43.8	43.2	43.7	-0.33	-0.75	157742.0	6858997.9	145
2015-01-12	44.0	44.4	43.9	44.03	-0.11	-0.25	55928.0	2468901.2	90
2015-01-11	43.9	44.3	43.6	44.14	0.45	1.03	79471.0	3494262.9	125
2015-01-08	43.2	44.0	43.2	43.69	0.73	1.7	136676.0	5952838.7	193
2015-01-07	42.0	43.6	40.9	42.96	1.79	4.35	190946.0	8152868.6	312
2015-01-06	40.2	41.1	40.0	41.17	-0.63	-1.51	236680.0	9540113.7	147
2015-01-05	40.9	42.8	40.9	41.8	0.27	0.65	142854.0	5986446.9	227
2015-01-04	41.1	41.7	41.0	41.53	0.3	0.73	112816.0	4665028.5	140
2015-01-01	41.1	41.4	40.7	41.23	0.41	1.0	134398.0	5538849.4	163
2014-12-31	42.0	42.5	40.0	40.82	-1.28	-3.04	198951.0	8151125.2	315
2014-12-30	43.0	43.0	42.0	42.1	-1.97	-4.47	258505.0	11017945.9	256
2014-12-29	44.8	44.8	43.5	44.07	-0.84	-1.87	526783.0	23310239.6	578
2014-12-28	43.2	45.5	43.0	44.91	1.99	4.64	487622.0	21539360.4	514
2014-12-25	43.4	43.4	42.5	42.92	-0.11	-0.26	343756.0	14801588.5	392
2014-12-24	43.5	44.8	42.7	43.03	-0.05	-0.12	809806.0	35447481.1	847
2014-12-23	42.6	43.3	42.6	43.08	0.23	0.54	408499.0	17593485.6	312
2014-12-22	42.8	43.2	42.5	42.85	0.08	0.19	174405.0	7494223.1	223
2014-12-21	43.5	44.2	42.5	42.77	-0.09	-0.21	369672.0	15924436.2	442
2014-12-18	41.6	43.7	41.6	42.86	2.15	5.28	1221272.0	52294905.4	1264
2014-12-17	39.8	40.9	39.1	40.71	1.32	3.35	61733.0	2465347.1	72
2014-12-16	41.0	41.5	39.1	39.39	-3.58	-8.33	97923.0	3925199.3	143
2014-12-15	45.6	45.7	42.8	42.97	-2.47	-5.44	121338.0	5354682.9	163
2014-12-14	46.0	46.0	45.0	45.44	-2.06	-4.34	83389.0	3805528.0	105
2014-12-11	47.7	47.7	46.6	47.5	-0.38	-0.79	98269.0	4649890.7	60
2014-12-10	49.0	49.0	47.8	47.88	-0.94	-1.93	53410.0	2568252.4	75
2014-12-09	48.9	48.9	48.1	48.82	-0.18	-0.37	78461.0	3795876.9	87
2014-12-08	48.5	49.4	48.5	49.0	0.52	1.07	87592.0	4290572.8	98
2014-12-07	48.3	48.6	48.0	48.48	0.07	0.14	15697.0	759930.5	42
2014-12-04	48.3	48.5	48.0	48.41	0.21	0.44	22156.0	1070468.6	62
2014-12-03	47.5	48.2	47.5	48.2	0.3	0.63	62560.0	3009802.6	49
2014-12-02	48.0	48.8	47.8	47.9	0.35	0.74	48003.0	2316380.8	99
2014-12-01	46.6	48.1	46.6	47.55	-0.11	-0.23	96968.0	4612314.6	116
2014-11-30	47.7	48.8	46.9	47.66	-1.5	-3.05	135751.0	6404723.0	182
2014-11-27	48.6	49.4	48.6	49.16	0.57	1.17	46014.0	2257451.8	70
2014-11-26	49.0	49.2	48.5	48.59	-0.51	-1.04	164563.0	8044347.1	74
2014-11-25	49.9	49.9	48.9	49.1	-0.66	-1.33	62355.0	3065687.2	77
2014-11-24	49.9	50.25	49.7	49.76	-0.14	-0.28	65531.0	3270439.45	65
2014-11-23	49.7	50.25	49.7	49.9	0.39	0.79	128952.0	6448035.1	137
2014-11-20	49.6	49.8	48.8	49.51	0.01	0.02	58773.0	2904596.2	95
2014-11-19	49.4	49.6	49.3	49.5	0.43	0.88	43017.0	2128140.1	67
2014-11-18	49.2	49.4	48.7	49.07	0.11	0.22	67378.0	3297067.4	95
2014-11-17	49.4	49.7	48.8	48.96	-0.87	-1.75	87366.0	4286757.5	111
2014-11-16	49.5	50.0	49.3	49.83	0.13	0.26	58787.0	2922222.6	117
2014-11-13	50.0	50.25	49.4	49.7	-0.3	-0.6	97479.0	4864526.55	111
2014-11-12	49.8	50.25	49.8	50.0	0.01	0.02	139076.0	6964855.6	128
2014-11-11	50.25	51.0	49.8	49.99	-0.78	-1.54	231355.0	11608815.7	252
2014-11-10	49.9	52.0	49.9	50.77	0.81	1.62	857251.0	43636942.15	660
2014-11-09	49.5	50.0	49.5	49.96	0.25	0.5	30507.0	1517762.7	65
2014-11-06	49.7	50.0	49.4	49.71	0.21	0.42	38745.0	1926215.6	93
2014-11-05	49.5	49.5	48.3	49.5	0.06	0.12	87259.0	4263716.3	123
2014-11-04	50.5	50.75	49.4	49.44	-1.32	-2.6	232036.0	11575963.8	258
2014-11-03	51.0	51.25	50.0	50.76	-0.24	-0.47	74860.0	3800608.25	116
2014-11-02	51.5	51.75	50.75	51.0	0.03	0.06	62058.0	3172524.0	92
2014-10-30	50.5	51.5	49.8	50.97	0.23	0.45	72502.0	3659033.2	138
2014-10-29	51.5	52.0	50.75	50.74	-0.93	-1.8	143086.0	7344047.5	137
2014-10-28	51.5	52.25	50.75	51.67	0.4	0.78	174653.0	8962741.25	209
2014-10-27	51.75	52.25	51.0	51.27	-0.69	-1.33	109856.0	5643448.75	161
2014-10-26	51.0	52.25	51.0	51.96	0.93	1.82	229144.0	11869905.0	276
2014-10-23	50.25	51.25	49.5	51.03	0.27	0.53	120399.0	6088496.75	154
2014-10-22	51.5	51.5	50.25	50.76	-0.37	-0.72	237499.0	12091810.75	270
2014-10-21	50.5	51.75	50.25	51.13	0.45	0.89	364945.0	18707459.5	415
2014-10-20	50.0	51.0	49.5	50.68	0.98	1.97	88648.0	4449378.85	167
2014-10-19	49.9	51.0	49.4	49.7	2.62	5.56	68905.0	3450733.7	125
2014-10-16	47.6	49.5	46.3	47.08	-2.92	-5.84	158671.0	7710651.4	172
2014-10-15	50.25	50.25	49.6	50.0	-0.57	-1.13	103628.0	5177621.05	140
2014-10-14	50.5	50.75	49.8	50.57	-0.68	-1.33	144608.0	7246926.25	232
2014-10-13	49.3	51.5	49.3	51.25	0.88	1.75	221766.0	11211980.9	242
2014-10-12	52.0	53.0	49.5	50.37	-3.67	-6.79	243546.0	12670609.25	203
2014-10-02	54.5	54.75	53.75	54.04	-0.47	-0.86	148075.0	8019205.5	188
2014-10-01	54.0	55.0	53.75	54.51	0.93	1.74	242199.0	13250596.25	272
2014-09-30	53.5	55.75	53.5	53.58	-0.09	-0.17	283641.0	15445659.75	390
2014-09-29	53.0	53.75	52.75	53.67	0.33	0.62	40339.0	2150930.25	92
2014-09-28	52.75	54.25	52.5	53.34	0.99	1.89	163261.0	8699896.25	262
2014-09-25	53.25	53.25	51.5	52.35	-0.73	-1.38	344470.0	18007127.25	368
2014-09-24	53.0	54.25	52.25	53.08	-0.34	-0.64	215957.0	11433484.75	252
2014-09-22	54.5	55.0	52.25	53.42	-1.05	-1.93	297193.0	15844204.0	371
2014-09-21	54.75	55.0	54.25	54.47	-0.53	-0.96	82989.0	4536379.5	130
2014-09-18	55.25	56.0	54.75	55.0	-0.1	-0.18	222033.0	12261904.0	241
2014-09-17	55.5	55.75	55.0	55.1	-0.19	-0.34	94029.0	5195889.0	151
2014-09-16	56.25	56.5	55.0	55.29	-0.72	-1.29	408436.0	22747776.75	468
2014-09-15	54.5	56.5	54.5	56.01	1.06	1.93	469387.0	26107979.0	538
2014-09-14	54.5	55.25	54.25	54.95	0.58	1.07	192387.0	10540676.25	226
2014-09-11	54.75	55.5	54.25	54.37	-0.22	-0.4	239123.0	13128275.5	292
2014-09-10	55.0	55.0	54.5	54.59	-0.37	-0.67	118946.0	6511406.0	200
2014-09-09	55.25	55.5	54.75	54.96	-0.24	-0.43	199823.0	10997404.5	233
2014-09-08	55.0	55.5	54.75	55.2	0.46	0.84	282848.0	15584850.75	349
2014-09-07	55.0	55.25	54.25	54.74	-0.16	-0.29	238452.0	13030835.5	297
2014-09-04	55.5	55.75	54.0	54.9	-0.45	-0.81	288765.0	15872982.75	421
2014-09-03	55.75	56.25	55.0	55.35	-0.63	-1.13	434800.0	24173154.75	515
2014-09-02	56.0	56.25	55.0	55.98	-0.05	-0.09	469298.0	26090162.0	481
2014-09-01	56.0	56.75	55.75	56.03	0.12	0.21	214050.0	12050564.75	348
2014-08-31	56.0	56.75	55.5	55.91	0.18	0.32	227534.0	12799435.5	347
2014-08-28	56.5	57.0	55.5	55.73	-1.04	-1.83	392833.0	22056426.75	526
2014-08-27	58.5	58.5	55.75	56.77	-1.46	-2.51	624845.0	35783390.0	1057
2014-08-26	57.0	59.0	54.75	58.23	2.1	3.74	1906027.0	109413211.25	2051
2014-08-25	56.25	59.0	54.5	56.13	-0.09	-0.16	1834003.0	105392765.5	1761
2014-08-24	56.75	57.5	55.75	56.22	-0.53	-0.93	419814.0	23779540.5	538
2014-08-21	58.0	59.0	56.5	56.75	-1.82	-3.11	1311969.0	75041659.25	1514
2014-08-20	53.75	58.75	53.75	58.57	4.99	9.31	1219598.0	70804967.75	941
2014-08-19	52.5	54.5	51.75	53.58	1.2	2.29	368549.0	19781055.5	437
2014-08-18	52.0	52.5	51.25	52.38	0.38	0.73	96472.0	5013226.0	137
2014-08-17	52.0	53.0	52.0	52.0	-0.24	-0.46	104102.0	5439388.75	157
2014-08-14	52.75	54.0	52.0	52.24	0.09	0.17	283863.0	15126864.0	388
2014-08-13	52.0	52.75	51.75	52.15	0.32	0.62	143119.0	7477644.0	206
2014-08-12	52.5	52.5	51.75	51.83	-0.89	-1.69	129023.0	6729466.5	198
2014-08-11	52.25	54.0	51.5	52.72	0.73	1.4	297043.0	15746367.0	383
2014-08-10	51.75	52.0	51.5	51.99	-0.08	-0.15	57880.0	2995338.25	124
2014-08-07	52.0	52.75	51.5	52.07	0.26	0.5	234669.0	12235226.25	258
2014-08-06	50.5	52.5	50.5	51.81	0.82	1.61	164038.0	8501138.0	230
2014-08-05	49.7	53.5	49.7	50.99	1.21	2.43	756258.0	39134796.8	738
2014-08-04	49.5	49.9	49.4	49.78	0.26	0.53	108039.0	5370323.3	124
2014-08-03	49.2	49.7	49.2	49.52	0.3	0.61	95320.0	4721286.9	99
2014-07-24	50.0	50.0	48.6	49.22	-0.54	-1.09	89441.0	4436793.1	100
2014-07-23	49.0	50.0	49.0	49.76	0.82	1.68	105827.0	5244949.7	146
2014-07-22	48.2	49.1	48.2	48.94	0.74	1.54	199307.0	9740740.5	176
2014-07-21	47.5	48.3	47.5	48.2	0.7	1.47	52044.0	2495525.7	80
2014-07-20	47.5	47.5	47.0	47.5	-0.13	-0.27	44533.0	2108857.8	70
2014-07-17	47.9	48.0	47.5	47.63	-0.07	-0.15	80001.0	3828020.9	127
2014-07-16	48.4	48.4	47.6	47.7	-0.61	-1.26	114734.0	5500502.3	170
2014-07-15	47.2	48.4	47.2	48.31	1.27	2.7	303049.0	14541244.4	402
2014-07-14	46.9	47.2	46.9	47.04	0.21	0.45	61802.0	2907199.4	96
2014-07-13	46.9	47.0	46.6	46.83	0.33	0.71	95343.0	4467578.6	113
2014-07-10	46.6	46.8	46.5	46.5	-0.16	-0.34	73222.0	3412914.4	104
2014-07-09	46.7	46.7	46.5	46.66	0.14	0.3	42604.0	1986437.4	60
2014-07-08	46.4	46.9	46.3	46.52	0.02	0.04	78918.0	3677762.8	115
2014-07-07	46.2	46.9	46.1	46.5	0.3	0.65	115474.0	5373780.5	185
2014-07-06	46.5	46.5	46.2	46.2	-0.27	-0.58	134237.0	6213300.7	169
2014-07-03	47.0	47.0	46.3	46.47	-0.53	-1.13	235505.0	10999964.7	274
2014-07-02	47.3	47.3	46.8	47.0	0.0	0.0	159117.0	7485039.3	207
2014-07-01	47.0	47.5	47.0	47.0	0.0	0.0	129615.0	6100203.7	176
2014-06-30	47.0	47.4	46.7	47.0	0.0	0.0	55497.0	2610440.5	75
2014-06-29	47.0	47.4	46.8	47.0	-0.66	-1.38	108485.0	5099536.0	128
2014-06-26	47.4	49.4	47.2	47.66	0.38	0.8	543695.0	26258311.0	797
2014-06-25	47.0	47.6	46.9	47.28	0.36	0.77	94381.0	4461876.9	163
2014-06-24	45.9	47.0	45.9	46.92	0.73	1.58	152738.0	7043908.8	120
2014-06-23	46.3	46.4	45.2	46.19	-0.76	-1.62	232026.0	10652294.0	163
2014-06-22	47.5	48.0	46.2	46.95	-0.73	-1.53	120352.0	5680982.9	141
2014-06-19	47.9	48.1	47.4	47.68	-0.22	-0.46	54625.0	2604583.5	110
2014-06-18	47.6	48.6	47.6	47.9	0.33	0.69	204157.0	9796509.9	221
2014-06-17	45.1	47.8	45.1	47.57	0.4	0.85	152843.0	7130778.8	176
2014-06-16	48.0	48.4	47.0	47.17	-1.03	-2.14	146788.0	7020960.4	174
2014-06-15	48.5	49.4	47.5	48.2	-0.57	-1.17	183671.0	8847718.0	247
2014-06-12	49.4	49.8	48.6	48.77	-0.93	-1.87	140573.0	6917200.7	179
2014-06-11	49.6	50.5	49.6	49.7	0.22	0.44	172455.0	8591733.05	222
2014-06-10	50.0	50.0	49.2	49.48	-0.52	-1.04	200436.0	9928264.4	246
2014-06-09	49.9	50.25	49.3	50.0	0.22	0.44	285397.0	14255900.7	344
2014-06-08	49.6	50.25	47.5	49.78	0.11	0.22	370223.0	18198183.4	599
2014-06-05	51.0	51.5	49.6	49.67	-0.84	-1.66	747139.0	37684326.55	960
2014-06-04	48.9	52.0	48.7	50.51	1.87	3.84	2030953.0	103236966.3	2310
2014-06-03	48.3	50.75	48.1	48.64	0.54	1.12	932456.0	45846701.2	986
2014-06-02	47.8	48.2	47.8	48.1	0.04	0.08	60327.0	2898275.7	70
2014-06-01	48.2	48.5	48.0	48.06	-0.06	-0.12	33107.0	1594141.9	81
2014-05-29	48.0	48.4	48.0	48.12	-0.09	-0.19	151875.0	7304497.5	155
2014-05-28	48.4	48.8	48.0	48.21	-0.39	-0.8	331977.0	16009169.9	262
2014-05-27	49.0	49.1	48.2	48.6	-0.24	-0.49	229726.0	11196008.7	232
2014-05-26	47.5	49.6	47.5	48.84	1.41	2.97	417461.0	20418971.9	527
2014-05-25	47.0	47.9	46.8	47.43	-0.03	-0.06	120485.0	5696464.5	180
2014-05-22	47.5	47.8	47.4	47.46	-0.09	-0.19	204125.0	9714948.3	184
2014-05-21	47.2	48.1	47.0	47.55	0.2	0.42	261297.0	12409558.0	370
2014-05-20	46.9	48.0	46.9	47.35	0.51	1.09	275758.0	13027202.5	375
2014-05-19	48.0	48.0	46.6	46.84	-1.16	-2.42	256153.0	12023458.0	389
2014-05-18	47.7	48.4	46.9	48.0	0.71	1.5	431601.0	20582862.7	551
2014-05-15	49.3	49.4	47.0	47.29	-2.03	-4.12	1153141.0	55121890.5	1326
2014-05-14	46.6	51.25	46.6	49.32	2.72	5.84	3241275.0	159942399.65	3048
2014-05-13	44.0	47.0	44.0	46.6	2.61	5.93	2580109.0	117937746.8	2155
2014-05-12	43.8	44.3	43.8	43.99	0.09	0.21	261446.0	11500064.1	230
2014-05-11	44.0	44.3	43.8	43.9	-0.15	-0.34	177611.0	7820431.5	190
2014-05-08	43.9	44.1	43.8	44.05	0.15	0.34	166950.0	7341873.7	177
2014-05-07	44.1	44.2	43.8	43.9	-0.08	-0.18	205584.0	9048961.6	225
2014-05-06	43.6	44.6	43.6	43.98	0.15	0.34	542156.0	23991173.5	545
2014-05-05	44.1	44.1	43.6	43.83	-0.08	-0.18	105753.0	4632564.7	124
2014-05-04	43.8	44.1	43.8	43.91	0.19	0.43	194192.0	8536537.6	152
2014-05-01	44.0	44.0	43.7	43.72	-0.19	-0.43	194796.0	8531394.4	192
2014-04-30	43.9	44.0	43.5	43.91	0.21	0.48	157833.0	6920364.3	105
2014-04-29	43.8	43.9	43.2	43.7	-0.1	-0.23	145375.0	6370802.3	119
2014-04-28	43.9	44.2	43.7	43.8	0.06	0.14	101663.0	4461781.8	112
2014-04-27	43.9	44.1	43.5	43.74	0.07	0.16	183803.0	8065141.3	146
2014-04-24	43.3	43.8	43.0	43.67	0.34	0.78	132414.0	5734011.1	145
2014-04-23	44.3	44.4	43.3	43.33	-1.07	-2.41	402776.0	17627979.3	332
2014-04-22	44.3	44.4	44.1	44.4	0.15	0.34	84878.0	3749821.3	120
2014-04-21	44.2	44.6	44.2	44.25	-0.44	-0.98	203581.0	9026413.1	175
2014-04-20	45.0	45.4	44.6	44.69	-0.02	-0.04	340368.0	15327380.0	263
2014-04-17	44.4	44.9	43.9	44.71	-0.46	-1.02	789338.0	34978381.1	315
2014-04-16	44.5	45.8	44.2	45.17	0.73	1.64	483936.0	21838444.6	497
2014-04-15	43.1	45.0	43.1	44.44	1.44	3.35	441801.0	19518149.3	476
2014-04-14	43.0	43.2	42.8	43.0	0.02	0.05	84720.0	3647998.2	108
2014-04-13	43.6	43.6	42.9	42.98	-0.62	-1.42	109320.0	4721611.4	98
2014-04-10	44.0	44.0	43.1	43.6	-0.1	-0.23	184087.0	8007301.2	173
2014-04-09	44.1	44.6	43.5	43.7	-0.2	-0.46	687295.0	30469460.1	517
2014-04-08	43.2	44.3	43.2	43.9	0.7	1.62	511453.0	22384720.4	398
2014-04-07	42.9	43.6	42.9	43.2	0.4	0.93	279060.0	12069358.8	321
2014-04-06	42.8	42.9	42.6	42.8	0.1	0.23	107426.0	4597560.2	99
2014-04-03	42.7	43.0	42.7	42.7	-0.1	-0.23	75117.0	3221093.7	86
2014-04-02	42.9	43.0	42.4	42.8	-0.1	-0.23	270224.0	11574832.1	172
2014-04-01	42.9	42.9	42.7	42.9	0.0	0.0	73594.0	3153036.0	95
2014-03-31	42.9	43.0	42.6	42.9	0.1	0.23	111499.0	4776207.3	120
2014-03-30	42.8	43.0	42.7	42.8	0.1	0.23	108805.0	4658008.1	128
2014-03-27	43.0	43.0	42.5	42.7	-0.2	-0.47	200653.0	8583921.5	211
2014-03-26	43.0	43.4	42.8	42.9	0.5	1.18	236994.0	10204164.2	281
2014-03-25	42.1	43.3	42.1	42.4	-0.9	-2.08	226447.0	9715474.5	320
2014-03-24	44.2	44.8	42.9	43.3	-0.9	-2.04	551476.0	24254724.25	364
2014-03-23	43.8	44.2	43.5	44.2	0.7	1.61	498527.0	21824211.5	316
2014-03-20	42.5	43.5	42.5	43.5	1.0	2.35	263072.0	11324589.0	272
2014-03-19	42.5	42.9	42.1	42.5	0.2	0.47	225802.0	9584918.25	166
2014-03-18	42.7	43.1	42.3	42.3	-1.0	-2.31	274873.0	11737607.75	230
2014-03-17	43.3	43.5	42.5	43.3	-0.2	-0.46	247001.0	10661279.0	212
2014-03-16	43.8	43.8	42.9	43.5	-0.3	-0.68	304417.0	13227069.5	241
2014-03-13	43.5	44.0	43.3	43.8	0.3	0.69	328828.0	14361009.75	297
2014-03-12	43.5	43.8	43.1	43.5	-0.3	-0.68	255666.0	11084108.75	214
2014-03-11	43.8	44.2	43.3	43.8	0.0	0.0	219532.0	9588059.75	206
2014-03-10	43.3	44.2	43.1	43.8	0.3	0.69	334187.0	14549991.0	297
2014-03-09	43.3	43.5	42.9	43.5	0.4	0.93	270358.0	11678650.75	233
2014-03-06	42.3	43.5	42.3	43.1	1.0	2.38	497851.0	21381816.25	366
2014-03-05	42.3	42.3	41.5	42.1	-0.2	-0.47	158146.0	6630171.2	138
2014-03-04	41.9	42.3	41.9	42.3	0.6	1.44	258108.0	10866210.5	178
2014-03-03	42.1	42.1	41.5	41.7	-0.6	-1.42	157459.0	6565133.9	176
2014-03-02	42.1	42.5	41.6	42.3	-0.2	-0.47	272702.0	11436301.8	269
2014-02-27	42.5	42.5	42.1	42.5	0.0	0.0	132523.0	5613092.5	127
2014-02-26	42.3	42.7	42.1	42.5	0.0	0.0	125162.0	5307940.75	141
2014-02-25	42.9	42.9	42.3	42.5	-0.4	-0.93	147242.0	6258615.5	194
2014-02-24	42.7	43.3	42.1	42.9	0.0	0.0	280687.0	12033319.0	302
2014-02-23	42.1	42.9	41.9	42.9	1.0	2.39	331876.0	14097821.0	460
2014-02-20	41.7	41.9	41.5	41.9	0.2	0.48	122587.0	5113140.95	94
2014-02-19	41.7	41.9	41.7	41.7	0.1	0.24	91097.0	3804487.5	116
2014-02-18	41.7	42.1	41.6	41.6	-0.3	-0.72	96665.0	4035275.95	122
2014-02-17	41.7	41.9	41.7	41.9	0.2	0.48	104917.0	4377809.5	136
2014-02-16	41.9	42.1	41.6	41.7	0.0	0.0	172274.0	7203078.45	176
2014-02-13	41.7	41.9	41.5	41.7	0.0	0.0	159268.0	6634529.6	141
2014-02-12	42.1	42.3	41.7	41.7	-0.2	-0.48	115294.0	4836082.75	155
2014-02-11	42.1	42.5	41.7	41.9	0.4	0.96	444734.0	18679984.5	513
2014-02-10	41.3	41.7	41.3	41.5	0.2	0.48	127608.0	5293262.2	134
2014-02-09	41.5	41.5	41.2	41.3	0.1	0.24	141370.0	5843775.2	144
2014-02-06	41.1	41.3	41.1	41.2	-0.1	-0.24	103666.0	4273592.2	113
2014-02-05	41.2	41.3	41.0	41.3	0.0	0.0	151241.0	6219331.5	147
2014-02-04	41.3	41.3	40.8	41.3	-0.6	-1.43	311281.0	12804753.0	323
2014-02-03	43.1	43.8	41.6	41.9	-0.8	-1.87	676190.0	28849836.7	701
2014-02-02	41.6	42.9	41.6	42.7	1.0	2.4	523578.0	22237474.75	386
2014-01-30	41.5	41.7	41.3	41.7	0.0	0.0	157710.0	6540018.0	134
2014-01-29	41.7	42.1	41.6	41.7	0.2	0.48	253349.0	10582932.05	222
2014-01-28	41.2	41.7	41.0	41.5	0.3	0.73	169609.0	7013553.7	164
2014-01-27	41.1	41.3	40.8	41.2	0.1	0.24	74336.0	3045936.5	127
2014-01-26	40.5	41.2	40.5	41.1	-0.2	-0.48	96644.0	3950313.4	112
2014-01-23	41.3	41.3	41.0	41.3	-0.1	-0.24	90396.0	3719982.1	152
2014-01-22	41.3	41.4	41.0	41.4	0.1	0.24	71369.0	2937459.6	100
2014-01-21	41.4	41.7	40.9	41.3	0.0	0.0	132085.0	5444112.6	155
2014-01-20	41.0	41.3	41.0	41.3	0.0	0.0	63065.0	2592688.9	78
2014-01-19	41.3	41.5	41.0	41.3	-0.4	-0.96	224834.0	9257835.2	193
2014-01-16	41.7	41.9	40.9	41.7	-0.2	-0.48	276839.0	11519598.8	195
2014-01-15	41.3	42.1	41.3	41.9	0.4	0.96	121525.0	5059459.2	141
2014-01-14	42.5	42.5	41.4	41.5	-1.2	-2.81	337265.0	14040861.25	398
2014-01-13	43.1	43.1	42.1	42.7	-0.4	-0.93	231847.0	9872630.25	258
2014-01-12	41.4	43.3	41.4	43.1	1.6	3.86	443358.0	18835099.5	407
2014-01-09	41.7	41.9	41.3	41.5	-0.2	-0.48	417922.0	17387719.1	272
2014-01-08	41.2	41.9	41.2	41.7	0.5	1.21	362045.0	15058966.6	286
2014-01-07	40.8	41.4	40.7	41.2	0.6	1.48	433013.0	17747445.6	412
2014-01-06	39.8	40.6	39.7	40.6	0.5	1.25	209694.0	8442661.1	241
2014-01-05	40.3	40.3	39.7	40.1	-0.2	-0.5	347480.0	13899454.0	309
2014-01-02	40.9	40.9	40.3	40.3	-0.8	-1.95	559122.0	22715832.0	505
2014-01-01	41.7	41.9	40.8	41.1	-0.5	-1.2	424362.0	17527989.4	477
2013-12-31	42.1	42.1	41.2	41.6	-1.5	-3.48	587184.0	24497206.35	566
2013-12-30	42.9	43.1	42.5	43.1	0.0	0.0	253704.0	10872916.25	204
2013-12-29	43.1	43.5	42.7	43.1	0.0	0.0	570409.0	24610718.25	502
2013-12-26	42.5	43.5	42.3	43.1	0.4	0.94	456436.0	19689101.25	347
2013-12-25	42.7	43.1	42.5	42.7	-0.2	-0.47	73794.0	3154460.0	103
2013-12-24	43.1	43.1	42.7	42.9	-0.4	-0.92	106016.0	4556103.25	101
2013-12-23	43.3	43.5	42.5	43.3	-0.2	-0.46	259454.0	11179527.5	236
2013-12-22	42.9	43.5	42.9	43.5	0.4	0.93	328314.0	14213718.25	193
2013-12-19	43.1	43.1	42.3	43.1	0.2	0.47	405118.0	17278747.25	241
2013-12-18	42.3	42.9	42.3	42.9	0.4	0.94	179846.0	7675063.75	142
2013-12-17	42.5	42.5	42.1	42.5	0.0	0.0	176927.0	7466898.0	118
2013-12-16	42.3	42.7	42.3	42.5	0.0	0.0	95352.0	4044038.25	112
2013-12-15	42.1	42.7	41.9	42.5	0.4	0.95	148666.0	6295490.25	197
2013-12-12	42.3	42.5	41.7	42.1	-0.4	-0.94	104122.0	4394291.25	130
2013-12-11	42.5	42.7	42.3	42.5	-0.4	-0.93	113788.0	4830838.5	135
2013-12-10	42.9	42.9	42.5	42.9	-0.2	-0.46	128182.0	5482200.0	150
2013-12-09	43.1	43.1	42.5	43.1	-0.2	-0.46	135943.0	5837029.5	192
2013-12-08	43.1	43.3	42.5	43.3	0.4	0.93	365714.0	15698603.5	292
2013-12-05	42.1	42.9	42.1	42.9	1.0	2.39	669532.0	28500600.25	551
2013-12-04	41.3	42.1	41.1	41.9	0.8	1.95	266423.0	11077223.95	325
2013-12-03	41.5	42.3	41.0	41.1	-0.5	-1.2	293459.0	12237520.0	308
2013-12-02	41.5	41.6	41.3	41.6	0.0	0.0	84804.0	3512427.5	86
2013-12-01	41.5	41.6	41.3	41.6	0.2	0.48	125570.0	5205042.5	151
2013-11-28	41.7	41.7	41.3	41.4	-0.5	-1.19	232294.0	9637005.0	269
2013-11-27	41.7	41.9	41.4	41.9	0.3	0.72	85165.0	3548578.05	140
2013-11-26	42.1	42.1	41.4	41.6	-0.7	-1.65	172616.0	7197728.05	203
2013-11-25	42.7	42.9	41.9	42.3	-0.2	-0.47	262223.0	11070223.5	307
2013-11-24	42.3	42.9	42.1	42.5	0.2	0.47	308666.0	13093174.0	291
2013-11-21	42.3	42.7	41.9	42.3	0.0	0.0	262087.0	11102837.75	260
2013-11-20	42.3	42.7	42.1	42.3	0.0	0.0	311678.0	13203119.75	200
2013-11-19	42.5	42.5	41.9	42.3	0.0	0.0	200066.0	8463163.75	200
2013-11-18	43.1	43.1	42.1	42.3	-0.6	-1.4	227255.0	9665706.0	187
2013-11-17	42.5	43.3	42.5	42.9	0.4	0.94	268032.0	11507264.0	252
2013-11-14	42.9	42.9	42.3	42.5	-0.6	-1.39	234028.0	9960255.75	332
2013-11-13	42.1	43.8	41.7	43.1	1.2	2.86	1234712.0	53109190.25	1039
2013-11-12	43.1	43.1	41.7	41.9	-1.2	-2.78	785484.0	33234264.5	578
2013-11-11	44.0	44.0	42.7	43.1	-1.1	-2.49	291138.0	12642092.5	309
2013-11-10	44.6	44.6	44.0	44.2	-0.2	-0.45	214906.0	9493460.75	166
2013-11-07	44.4	44.8	44.2	44.4	0.0	0.0	284663.0	12623043.0	218
2013-11-06	44.6	45.0	44.2	44.4	-0.4	-0.89	176862.0	7870552.5	164
2013-11-05	44.8	44.8	44.2	44.8	0.0	0.0	143741.0	6399693.0	172
2013-11-04	44.6	45.4	44.4	44.8	0.2	0.45	184799.0	8289338.5	229
2013-11-03	45.2	45.8	44.6	44.6	-0.6	-1.33	164221.0	7394620.0	201
2013-10-31	45.8	45.8	45.2	45.2	-0.6	-1.31	85609.0	3889816.0	109
2013-10-30	45.8	46.0	45.2	45.8	0.0	0.0	130679.0	5951440.5	170
2013-10-29	45.4	46.3	44.8	45.8	0.2	0.44	147305.0	6693665.25	214
2013-10-28	45.4	46.3	45.0	45.6	-0.2	-0.44	127106.0	5805908.5	190
2013-10-27	45.0	46.3	44.6	45.8	1.0	2.23	253152.0	11530808.0	339
2013-10-24	46.3	46.5	44.2	44.8	-2.5	-5.29	759660.0	34371533.75	853
2013-10-23	46.0	47.9	45.6	47.3	1.5	3.28	574793.0	27044082.75	536
2013-10-22	44.2	47.5	44.2	45.8	1.4	3.15	798053.0	36962179.75	910
2013-10-21	44.8	44.8	44.4	44.4	-0.4	-0.89	99524.0	4433332.5	94
2013-10-20	45.0	45.6	44.6	44.8	0.4	0.9	166886.0	7492461.0	149
2013-10-10	44.2	45.2	44.0	44.4	0.2	0.45	260898.0	11660136.0	222
2013-10-09	44.4	44.6	44.0	44.2	-0.8	-1.78	131677.0	5827963.0	198
2013-10-08	44.6	45.4	44.6	45.0	0.2	0.45	196211.0	8801468.0	245
2013-10-07	45.2	45.6	44.6	44.8	-0.4	-0.88	146730.0	6591709.75	228
2013-10-06	45.4	46.7	44.0	45.2	-0.2	-0.44	449760.0	20343849.25	675
2013-10-03	45.0	46.5	45.0	45.4	0.0	0.0	431604.0	19759510.25	588
2013-10-02	47.1	47.5	45.4	45.4	-1.5	-3.2	839498.0	38881915.5	1071
2013-10-01	45.4	48.3	44.6	46.9	1.5	3.3	1437630.0	67661049.5	1397
2013-09-30	43.8	46.7	42.7	45.4	1.9	4.37	621196.0	28146287.75	636
2013-09-29	44.2	44.2	42.9	43.5	-0.7	-1.58	205026.0	8913455.75	257
2013-09-26	45.2	45.4	44.2	44.2	-1.2	-2.64	449396.0	20089797.0	483
2013-09-25	45.6	45.8	44.6	45.4	-0.2	-0.44	789755.0	35780854.75	1004
2013-09-24	44.4	46.0	43.3	45.6	1.8	4.11	891238.0	40033097.5	1082
2013-09-19	42.1	45.6	41.5	43.8	2.1	5.04	1533091.0	67456907.85	1680
2013-09-18	41.3	42.1	41.0	41.7	0.3	0.72	170365.0	7110237.0	238
2013-09-17	41.6	41.6	40.9	41.4	-0.5	-1.19	182443.0	7506525.7	250
2013-09-16	42.1	42.3	41.4	41.9	0.0	0.0	382207.0	15941721.55	330
2013-09-15	40.1	41.9	40.1	41.9	2.0	5.01	1631136.0	66618452.15	637
2013-09-12	39.8	40.0	39.6	39.9	0.1	0.25	192266.0	7662784.4	112
2013-09-11	39.8	39.9	39.4	39.8	0.0	0.0	144379.0	5727188.7	114
2013-09-10	38.9	39.9	38.7	39.8	1.5	3.92	289086.0	11340462.8	164
2013-09-09	37.6	38.3	37.5	38.3	0.0	0.0	55926.0	2115831.6	69
2013-09-08	38.8	38.9	37.8	38.3	0.7	1.86	121854.0	4665365.7	98
2013-09-05	37.7	38.2	37.0	37.6	-0.1	-0.27	176922.0	6612237.8	112
2013-09-04	37.9	38.2	37.5	37.7	-0.6	-1.57	209183.0	7925680.2	93
2013-09-03	39.2	39.3	38.3	38.3	-0.8	-2.05	280292.0	10888289.8	161
2013-09-02	38.5	39.5	38.3	39.1	0.6	1.56	213245.0	8239841.9	159
2013-09-01	38.0	38.6	38.0	38.5	0.6	1.58	138457.0	5313012.3	123
2013-08-29	37.9	38.6	37.8	37.9	-0.1	-0.26	139751.0	5329709.2	119
2013-08-28	37.4	38.2	37.4	38.0	-0.3	-0.78	70721.0	2673290.0	86
2013-08-27	39.3	39.3	36.7	38.3	-1.2	-3.04	212086.0	8086668.0	167
2013-08-26	39.7	40.1	39.4	39.5	-0.3	-0.75	137711.0	5458409.3	74
2013-08-25	39.9	40.6	39.7	39.8	0.0	0.0	274104.0	11026800.8	241
2013-08-22	39.9	40.0	39.5	39.8	0.0	0.0	93545.0	3715460.7	99
2013-08-21	39.0	40.2	39.0	39.8	0.8	2.05	248362.0	9789156.5	176
2013-08-20	39.5	39.5	39.0	39.0	-0.4	-1.02	291851.0	11470506.4	188
2013-08-19	39.6	39.6	39.4	39.4	-0.2	-0.51	67333.0	2662719.1	61
2013-08-18	39.8	39.8	39.6	39.6	-0.2	-0.5	83554.0	3313891.4	64
2013-08-15	39.4	39.8	39.4	39.8	0.4	1.02	63472.0	2514955.8	68
2013-08-14	39.8	39.8	39.4	39.4	-0.4	-1.01	95123.0	3768671.4	53
2013-08-13	39.9	40.0	39.7	39.8	-0.1	-0.25	78305.0	3116995.4	66
2013-08-05	40.0	40.0	39.7	39.9	0.1	0.25	128099.0	5111851.5	101
2013-08-04	39.8	40.1	39.5	39.8	0.1	0.25	136897.0	5438815.4	106
2013-08-01	40.0	40.0	39.6	39.7	-0.2	-0.5	120322.0	4779175.1	65
2013-07-31	39.9	40.0	39.9	39.9	-0.1	-0.25	61350.0	2453351.1	27
2013-07-30	39.9	40.0	39.6	40.0	0.1	0.25	54144.0	2161454.3	47
2013-07-29	39.8	40.0	39.8	39.9	0.1	0.25	34417.0	1375995.4	32
2013-07-28	39.8	40.2	39.8	39.8	0.0	0.0	44633.0	1783629.8	49
2013-07-25	40.0	40.2	39.8	39.8	-0.4	-1.0	75215.0	3000234.8	49
2013-07-24	40.0	40.2	39.8	40.2	0.2	0.5	148438.0	5938312.9	101
2013-07-23	40.2	40.3	39.8	40.0	-0.1	-0.25	78356.0	3139771.7	92
2013-07-22	40.3	40.3	39.8	40.1	0.1	0.25	155768.0	6240846.3	121
2013-07-21	39.1	40.1	39.1	40.0	0.8	2.04	198377.0	7877596.1	124
2013-07-18	39.2	39.4	39.2	39.2	-0.4	-1.01	91524.0	3589623.3	115
2013-07-17	40.1	40.2	39.1	39.6	-0.6	-1.49	266680.0	10586803.9	176
2013-07-16	40.3	40.4	40.0	40.2	-0.2	-0.5	52439.0	2110390.7	62
2013-07-15	40.2	40.5	40.0	40.4	0.1	0.25	88048.0	3549627.2	95
2013-07-14	40.3	40.4	39.8	40.3	0.3	0.75	263456.0	10569817.8	266
2013-07-11	40.0	40.4	39.8	40.0	-0.1	-0.25	171277.0	6856606.0	152
2013-07-10	40.6	40.6	39.8	40.1	-0.1	-0.25	191364.0	7672030.6	165
2013-07-09	39.6	40.9	39.2	40.2	0.9	2.29	667492.0	26758106.1	542
2013-07-08	39.8	39.9	39.3	39.3	-0.6	-1.5	66086.0	2622531.0	77
2013-07-07	40.1	40.2	39.8	39.9	0.1	0.25	136570.0	5456850.9	110
2013-07-04	38.9	40.2	38.9	39.8	0.6	1.53	378739.0	15112567.9	305
2013-07-03	39.5	39.6	38.9	39.2	-0.6	-1.51	270968.0	10663704.6	245
2013-07-02	40.2	40.4	39.6	39.8	-0.4	-1.0	320018.0	12830502.8	283
2013-07-01	39.5	40.7	38.8	40.2	0.6	1.52	526942.0	21102297.5	418
2013-06-30	39.6	40.3	39.2	39.6	-0.3	-0.75	607453.0	24138060.1	660
2013-06-26	38.3	39.9	37.8	39.9	1.6	4.18	1586917.0	62310829.7	860
2013-06-25	37.6	38.4	37.6	38.3	0.7	1.86	455717.0	17391469.9	358
2013-06-24	38.3	38.3	37.3	37.6	-0.7	-1.83	650207.0	24522024.4	474
2013-06-23	36.3	38.5	36.3	38.3	2.2	6.09	1308653.0	49235448.9	922
2013-06-22	35.2	36.2	35.2	36.1	0.2	0.56	263116.0	9442421.2	131
2013-06-19	35.9	36.3	35.8	35.9	0.1	0.28	393638.0	14148936.0	174
2013-06-18	35.3	36.2	35.3	35.8	0.4	1.13	534636.0	19203556.9	257
2013-06-17	35.4	35.5	35.2	35.4	0.3	0.85	307573.0	10876918.0	144
2013-06-16	35.0	36.1	35.0	35.1	0.1	0.29	587686.0	20717225.8	308
2013-06-15	35.5	35.5	34.8	35.0	-0.7	-1.96	541716.0	18967998.5	231
2013-06-12	35.6	36.3	35.5	35.7	-0.1	-0.28	299231.0	10778991.3	162
2013-06-11	35.9	36.2	35.7	35.8	-0.3	-0.83	266970.0	9575492.0	172
2013-06-10	36.5	36.8	36.0	36.1	-0.2	-0.55	577877.0	21059730.9	450
2013-06-09	35.1	36.8	35.1	36.3	1.0	2.83	680525.0	24612903.0	598
2013-06-08	35.2	35.3	35.0	35.3	0.3	0.86	226679.0	7966007.5	143
2013-06-05	35.0	35.6	35.0	35.0	-0.1	-0.28	282187.0	9951498.3	204
2013-06-04	35.1	35.2	34.8	35.1	0.0	0.0	128014.0	4488118.3	114
2013-06-03	35.1	35.3	34.9	35.1	0.1	0.29	379424.0	13337817.9	156
2013-06-02	35.2	35.2	35.0	35.0	-0.2	-0.57	928096.0	32551416.3	192
2013-06-01	34.8	35.2	34.4	35.2	0.3	0.86	108860.0	3794244.9	103
2013-05-29	35.0	35.3	34.8	34.9	-0.1	-0.29	175700.0	6156636.2	165
2013-05-28	35.3	35.3	35.0	35.0	-0.2	-0.57	166316.0	5842866.1	118
2013-05-27	35.3	35.5	35.1	35.2	-0.1	-0.28	157973.0	5573254.1	102
2013-05-26	34.9	35.4	34.9	35.3	0.4	1.15	248705.0	8770022.0	180
2013-05-25	35.1	35.1	34.6	34.9	-0.1	-0.29	40640.0	1419626.5	43
2013-05-22	35.0	35.2	34.8	35.0	0.1	0.29	116988.0	4100235.5	85
2013-05-21	34.6	35.1	34.6	34.9	0.3	0.87	164594.0	5745602.9	142
2013-05-20	34.4	34.8	34.2	34.6	0.1	0.29	123294.0	4260630.8	128
2013-05-19	34.3	34.6	34.2	34.5	0.2	0.58	236064.0	8109881.8	145
2013-05-18	34.2	34.3	34.0	34.3	0.4	1.18	59453.0	2030058.8	78
2013-05-15	34.1	34.4	33.8	33.9	-0.2	-0.59	139832.0	4745311.1	137
2013-05-14	34.3	34.4	34.1	34.1	-0.2	-0.58	55466.0	1896527.5	68
2013-05-13	34.6	34.6	33.8	34.3	-0.3	-0.87	66955.0	2288702.7	79
2013-05-12	34.5	34.6	34.4	34.6	0.0	0.0	46424.0	1601949.8	57
2013-05-11	34.6	34.8	34.5	34.6	0.0	0.0	33572.0	1162379.7	56
2013-05-08	34.6	34.8	34.4	34.6	-0.2	-0.57	49651.0	1720772.5	63
2013-05-07	34.9	35.2	34.6	34.8	0.2	0.58	180545.0	6290573.9	174
2013-05-06	34.9	34.9	34.4	34.6	-0.4	-1.14	149525.0	5177424.5	148
2013-05-05	34.3	35.0	34.2	35.0	0.7	2.04	216698.0	7465899.2	183
2013-05-04	34.3	34.5	34.3	34.3	0.0	0.0	27737.0	952392.2	57
2013-05-01	34.3	34.3	34.2	34.3	0.0	0.0	50678.0	1734335.6	56
2013-04-30	34.2	34.6	34.2	34.3	0.1	0.29	289943.0	9939425.5	161
2013-04-29	34.1	34.4	34.1	34.2	0.1	0.29	106178.0	3630350.8	89
2013-04-28	34.1	34.2	34.0	34.1	0.0	0.0	105469.0	3596090.2	67
2013-04-27	34.2	34.3	34.1	34.1	0.0	0.0	112984.0	3856016.8	112
2013-04-24	34.4	34.4	34.1	34.1	-0.2	-0.58	81512.0	2787182.8	91
2013-04-23	34.3	34.4	34.2	34.3	0.0	0.0	93181.0	3197057.4	114
2013-04-22	34.1	34.3	34.0	34.3	0.2	0.59	43154.0	1473914.2	68
2013-04-21	34.2	34.3	33.9	34.1	-0.1	-0.29	48566.0	1657665.1	62
2013-04-20	34.3	34.5	34.2	34.2	-0.3	-0.87	74568.0	2556229.5	89
2013-04-17	34.4	34.5	33.6	34.5	-0.1	-0.29	159226.0	5454266.7	117
2013-04-16	34.6	34.7	34.5	34.6	-0.1	-0.29	58776.0	2031842.2	74
2013-04-15	34.9	34.9	34.5	34.7	-0.4	-1.14	141635.0	4908083.8	160
2013-04-14	35.1	35.3	35.0	35.1	-0.2	-0.57	189806.0	6669258.0	214
2013-04-13	35.3	35.3	34.9	35.3	0.3	0.86	237286.0	8344652.6	183
2013-04-10	35.2	35.3	34.9	35.0	0.0	0.0	109100.0	3820434.5	107
2013-04-09	35.3	35.3	35.0	35.0	-0.3	-0.85	172770.0	6067187.4	143
2013-04-08	35.0	35.3	34.8	35.3	0.5	1.44	206396.0	7225915.1	196
2013-04-07	35.0	35.0	34.7	34.8	-0.1	-0.29	107590.0	3750080.3	56
2013-04-06	35.3	35.3	34.6	34.9	-0.1	-0.29	51325.0	1795791.8	45
2013-04-03	35.3	35.3	34.9	35.0	0.1	0.29	138535.0	4865458.6	65
2013-04-02	34.8	35.0	34.4	34.9	0.2	0.58	324631.0	11312404.6	118
2013-04-01	34.5	34.8	34.5	34.7	0.2	0.58	29725.0	1029078.4	47
2013-03-31	34.5	34.5	34.2	34.5	-0.1	-0.29	202346.0	6939134.4	99
2013-03-30	34.9	34.9	34.6	34.6	-0.1	-0.29	42168.0	1461077.5	64
2013-03-27	34.6	35.0	34.6	34.7	-0.1	-0.29	51811.0	1798141.6	72
2013-03-26	35.0	35.0	34.6	34.8	-0.2	-0.57	65328.0	2270402.5	59
2013-03-25	35.1	35.1	34.9	35.0	-0.1	-0.28	48532.0	1698183.0	62
2013-03-24	34.8	35.2	34.8	35.1	0.2	0.57	262124.0	9151574.6	148
2013-03-23	34.8	35.0	34.8	34.9	-0.1	-0.29	41533.0	1449559.7	55
2013-03-20	35.0	35.1	34.8	35.0	0.1	0.29	157980.0	5523345.9	104
2013-03-19	34.7	34.9	34.7	34.9	0.0	0.0	41453.0	1443687.8	55
2013-03-18	34.7	34.9	34.3	34.9	0.0	0.0	103332.0	3593134.0	77
2013-03-17	35.1	35.1	34.6	34.9	-0.2	-0.57	117443.0	4083742.5	137
2013-03-16	35.7	35.7	34.7	35.1	-1.6	-4.36	270043.0	9504980.7	333
2013-03-13	36.4	36.7	36.3	36.7	0.3	0.82	142844.0	5205360.6	168
2013-03-12	36.5	36.5	36.3	36.4	-0.2	-0.55	69187.0	2520109.5	81
2013-03-11	36.4	36.8	36.4	36.6	0.2	0.55	135955.0	4965359.0	93
2013-03-10	36.5	36.6	36.3	36.4	0.0	0.0	88664.0	3239537.0	64
2013-03-09	36.3	36.5	36.3	36.4	-0.3	-0.82	190673.0	6938513.3	172
2013-03-06	36.6	36.8	36.4	36.7	0.1	0.27	157140.0	5753125.2	158
2013-03-05	36.7	36.8	36.5	36.6	0.0	0.0	57258.0	2098345.3	61
2013-03-04	36.9	37.0	36.4	36.6	-0.3	-0.81	114008.0	4191324.3	79
2013-03-03	36.9	37.3	36.9	36.9	0.0	0.0	199878.0	7404383.5	134
2013-03-02	36.6	36.9	36.6	36.9	0.2	0.54	88422.0	3251848.7	58
2013-02-27	36.3	36.8	36.3	36.7	0.4	1.1	97139.0	3560096.8	100
2013-02-26	36.7	36.7	36.3	36.3	-0.5	-1.36	30025.0	1098557.9	41
2013-02-25	36.7	36.8	36.6	36.8	0.0	0.0	130828.0	4797948.9	99
2013-02-24	36.5	36.8	36.5	36.8	0.0	0.0	66886.0	2455845.7	55
2013-02-23	36.5	36.8	36.4	36.8	0.2	0.55	69391.0	2536279.4	73
2013-02-20	36.6	36.6	36.3	36.6	-0.1	-0.27	149776.0	5464420.2	77
2013-02-19	36.8	36.8	36.4	36.7	-0.1	-0.27	99947.0	3651243.7	87
2013-02-18	36.4	36.8	36.4	36.8	0.1	0.27	129712.0	4744623.6	129
2013-02-17	36.9	36.9	36.6	36.7	-0.1	-0.27	102913.0	3777362.9	102
2013-02-16	36.7	37.1	36.6	36.8	-0.2	-0.54	223675.0	8216831.5	181
2013-02-13	37.4	37.4	36.7	37.0	-0.4	-1.07	244894.0	9054273.7	237
2013-02-12	37.5	37.7	37.3	37.4	0.1	0.27	435374.0	16304507.9	392
2013-02-11	37.1	37.5	36.9	37.3	0.3	0.81	193241.0	7200285.1	233
2013-02-10	36.6	37.0	36.4	37.0	0.5	1.37	67284.0	2468265.0	70
2013-02-09	36.3	36.7	36.1	36.5	0.2	0.55	129659.0	4727646.0	85
2013-02-06	36.7	36.7	36.2	36.3	-0.3	-0.82	93426.0	3390860.0	92
2013-02-05	36.5	36.6	36.2	36.6	-0.1	-0.27	100123.0	3646694.8	85
2013-02-04	36.7	36.8	36.6	36.7	-0.2	-0.54	76661.0	2811129.8	51
2013-02-03	36.5	36.9	36.4	36.9	0.2	0.54	68419.0	2507200.1	63
2013-02-02	36.8	36.8	36.4	36.7	-0.1	-0.27	42876.0	1569280.0	64
2013-01-30	36.8	37.0	36.6	36.8	0.3	0.82	85159.0	3130957.6	105
2013-01-29	36.7	36.7	36.4	36.5	0.0	0.0	49812.0	1818941.0	48
2013-01-28	36.8	36.8	36.4	36.5	-0.3	-0.82	120689.0	4408959.8	85
2013-01-27	36.8	37.1	36.7	36.8	-0.1	-0.27	105682.0	3894897.0	62
2013-01-26	36.1	37.0	36.1	36.9	0.2	0.54	156389.0	5753159.3	102
2013-01-23	36.7	36.8	36.0	36.7	0.0	0.0	54377.0	1986078.5	57
2013-01-22	36.8	36.8	36.6	36.7	-0.2	-0.54	151438.0	5561956.0	67
2013-01-21	36.2	36.9	36.1	36.9	0.6	1.65	37206.0	1349111.2	41
2013-01-20	36.3	36.5	36.3	36.3	-0.1	-0.27	42194.0	1536489.2	50
2013-01-19	36.3	36.4	36.3	36.4	0.1	0.28	27136.0	986406.6	57
2013-01-16	36.7	36.8	36.2	36.3	-0.8	-2.16	92724.0	3386870.9	132
2013-01-15	37.3	37.3	36.8	37.1	0.1	0.27	281503.0	10433556.9	240
2013-01-14	36.9	37.1	36.8	37.0	0.0	0.0	83076.0	3069877.4	81
2013-01-13	37.1	37.1	36.8	37.0	-0.1	-0.27	28835.0	1063137.3	40
2013-01-12	37.1	37.1	36.7	37.1	0.2	0.54	54664.0	2015925.1	75
2013-01-09	36.7	36.9	36.7	36.9	0.2	0.54	163244.0	6018869.2	112
2013-01-08	37.3	37.3	36.4	36.7	-0.6	-1.61	280286.0	10314524.4	226
2013-01-07	37.1	37.3	36.9	37.3	0.3	0.81	253097.0	9417703.0	233
2012-11-25	34.8	34.8	33.6	34.2	-0.7	-2.01	50170.0	1717233.5	49
2012-11-24	35.0	35.0	34.8	34.9	-0.2	-0.57	126492.0	4421105.4	83
2012-11-21	35.5	35.5	35.1	35.1	-0.7	-1.96	37142.0	1309940.3	51
2012-11-20	36.7	36.7	35.3	35.8	-0.5	-1.38	119108.0	4233852.2	94
2012-11-19	36.7	36.7	34.8	36.3	-0.5	-1.36	31327.0	1132698.7	47
2012-11-18	37.1	37.1	36.8	36.8	-0.3	-0.81	10164.0	376634.0	13
2012-11-17	36.7	37.3	36.7	37.1	-0.1	-0.27	36736.0	1358334.2	34
2012-11-14	37.3	37.4	37.1	37.2	-0.2	-0.53	13618.0	508236.6	19
2012-11-13	37.3	37.4	36.8	37.4	0.0	0.0	38260.0	1421490.9	61
2012-11-12	37.5	37.5	36.9	37.4	0.0	0.0	24688.0	918427.5	39
2012-11-11	37.3	37.9	36.6	37.4	0.0	0.0	194401.0	7253288.3	161
2012-11-10	33.9	37.4	33.8	37.4	0.8	2.19	81089.0	2968129.6	69
2012-11-07	36.3	36.6	36.3	36.6	0.3	0.83	37344.0	1360437.7	45
2012-11-06	35.8	36.4	35.8	36.3	0.1	0.28	64504.0	2332340.2	49
2012-11-05	36.0	36.2	35.8	36.2	0.0	0.0	12294.0	442090.6	22
2012-11-04	36.3	36.3	35.8	36.2	0.1	0.28	12848.0	462760.9	23
2012-11-03	35.4	36.1	35.4	36.1	0.2	0.56	48530.0	1737683.6	37
2012-10-24	35.5	35.9	35.5	35.9	0.5	1.41	65293.0	2326875.0	53
2012-10-23	35.1	35.4	34.8	35.4	0.0	0.0	15451.0	546000.1	36
2012-10-22	35.6	35.6	35.4	35.4	-0.6	-1.67	9456.0	335812.0	25
2012-10-21	35.8	36.0	35.8	36.0	0.1	0.28	6778.0	243045.4	25
2012-10-20	35.4	36.0	35.4	35.9	0.5	1.41	116527.0	4174253.7	48
2012-10-17	35.8	35.8	35.4	35.4	-0.4	-1.12	41153.0	1469475.3	61
2012-10-16	35.8	35.8	35.4	35.8	0.0	0.0	89622.0	3199916.4	60
2012-10-15	35.8	36.2	35.7	35.8	0.4	1.13	107606.0	3862504.6	106
2012-10-14	35.8	35.8	35.4	35.4	-0.4	-1.12	63190.0	2248432.2	24
2012-10-13	35.8	35.8	35.0	35.8	0.0	0.0	56257.0	1997904.6	47
2012-10-10	36.0	36.0	35.7	35.8	-0.3	-0.83	34453.0	1231825.6	48
2012-10-09	36.3	36.3	35.8	36.1	0.1	0.28	21829.0	782688.2	20
2012-10-08	36.5	36.5	35.8	36.0	-0.4	-1.1	89518.0	3224549.0	77
2012-08-25	32.1	32.9	32.1	32.3	0.4	1.25	555408.0	18042088.2	306
2012-08-15	31.9	31.9	31.8	31.9	0.1	0.31	5252.0	167114.4	29
2012-08-14	31.8	31.8	31.7	31.8	0.0	0.0	13062.0	414047.4	22
2012-08-13	31.8	32.0	31.8	31.8	0.0	0.0	10144.0	322960.0	26
2012-08-12	31.8	32.1	31.7	31.8	-0.1	-0.31	13705.0	436422.2	28
2012-08-11	32.1	32.3	31.8	31.9	0.2	0.63	35826.0	1148730.6	61
2012-08-08	32.2	32.2	31.7	31.7	-0.1	-0.31	56348.0	1804658.4	55
2012-08-07	32.1	32.1	31.7	31.8	-0.3	-0.93	46127.0	1475959.5	41
2012-08-06	32.1	32.1	31.9	32.1	0.3	0.94	70807.0	2268852.8	60
2012-08-05	32.1	32.1	31.8	31.8	-0.5	-1.55	51475.0	1642594.3	64
2012-08-04	32.0	32.3	31.9	32.3	0.4	1.25	118366.0	3806423.3	121
2012-08-01	31.9	32.5	31.8	31.9	-0.2	-0.62	176864.0	5687395.0	167
2012-07-31	31.3	32.1	31.3	32.1	0.5	1.58	101418.0	3216216.2	98
2012-07-30	31.3	31.7	31.2	31.6	0.2	0.64	65968.0	2077741.7	107
2012-07-29	31.6	31.6	31.2	31.4	-0.3	-0.95	82280.0	2575500.0	66
2012-07-28	30.9	31.7	30.9	31.7	0.8	2.59	103349.0	3221777.6	82
2012-07-25	30.8	30.9	30.7	30.9	-0.1	-0.32	58144.0	1796083.5	44
2012-07-24	30.8	31.0	30.6	31.0	-0.1	-0.32	45690.0	1404527.5	41
2012-07-23	30.8	31.1	30.8	31.1	0.0	0.0	70542.0	2173283.3	77
2012-07-22	31.1	31.1	30.8	31.1	0.0	0.0	26095.0	805982.2	30
2012-07-21	30.8	31.1	30.8	31.1	0.3	0.97	36496.0	1131478.5	43
2012-07-18	31.3	31.4	30.8	30.8	0.3	0.98	72799.0	2254168.0	89
2012-07-17	30.8	30.8	30.5	30.5	-0.3	-0.97	31804.0	978174.3	37
2012-07-16	30.3	30.8	30.3	30.8	0.2	0.65	41263.0	1269305.8	40
2012-07-15	30.8	30.8	30.3	30.6	0.3	0.99	45497.0	1393413.6	45
2012-07-14	30.0	30.7	29.6	30.3	0.0	0.0	28198.0	856068.3	41
2012-07-11	30.1	30.4	30.1	30.3	-0.1	-0.33	22268.0	674552.5	49
2012-07-10	31.2	31.3	30.0	30.4	-0.9	-2.88	65108.0	1993831.2	63
2012-07-09	31.1	31.3	30.9	31.3	-0.1	-0.32	19489.0	605391.1	37
2012-07-08	31.3	31.4	31.1	31.4	0.1	0.32	48286.0	1505849.5	64
2012-07-07	31.3	31.7	31.3	31.3	0.0	0.0	19127.0	600237.1	34
2012-07-04	31.7	31.7	31.1	31.3	-0.2	-0.63	61664.0	1942735.7	73
2012-07-03	31.5	31.8	31.3	31.5	0.3	0.96	145721.0	4603688.3	110
2012-07-02	31.3	31.5	31.2	31.2	-0.1	-0.32	77318.0	2425809.1	97
2012-07-01	30.8	32.4	30.8	31.3	0.1	0.32	319238.0	10110454.7	212
2012-06-30	31.3	31.3	30.4	31.2	0.9	2.97	37270.0	1151023.5	57
2012-06-27	31.0	31.0	30.1	30.3	-1.0	-3.19	37739.0	1155921.6	56
2012-06-26	30.9	31.3	30.5	31.3	0.5	1.62	20306.0	627637.2	34
2012-06-25	30.8	31.6	30.8	30.8	-0.1	-0.32	36796.0	1146761.8	66
2012-06-24	31.3	31.3	30.8	30.9	-0.4	-1.28	24187.0	753793.7	31
2012-06-23	31.2	31.4	31.1	31.3	0.0	0.0	37200.0	1161806.5	76
2012-06-20	31.5	31.9	30.8	31.3	0.0	0.0	214198.0	6689686.1	244
2012-06-19	30.4	32.1	30.4	31.3	1.0	3.3	308236.0	9584873.5	256
2012-06-18	30.2	30.3	30.1	30.3	0.4	1.34	37181.0	1122921.5	50
2012-06-17	29.9	30.2	29.9	29.9	0.1	0.34	17089.0	513074.4	39
2012-06-16	30.2	30.3	29.5	29.8	-0.2	-0.67	48216.0	1439807.3	65
2012-06-13	30.0	30.8	29.8	30.0	0.1	0.33	36410.0	1099081.4	62
2012-06-12	29.8	30.1	29.7	29.9	-0.1	-0.33	40109.0	1199225.3	59
2012-06-11	30.3	30.3	30.0	30.0	-0.1	-0.33	48820.0	1476926.1	61
2012-06-10	29.9	30.4	29.9	30.1	0.5	1.69	39190.0	1178149.3	54
2012-06-09	30.1	30.1	29.6	29.6	-0.1	-0.34	24602.0	732860.5	55
2012-06-06	30.2	30.3	29.6	29.7	-0.3	-1.0	31018.0	928628.6	56
2012-06-05	29.8	30.8	29.8	30.0	0.1	0.33	32642.0	986523.4	76
2012-06-04	30.0	30.0	29.6	29.9	-0.1	-0.33	28370.0	848686.9	52
2012-06-03	29.5	30.3	29.5	30.0	0.3	1.01	51965.0	1554621.9	76
2012-06-02	30.7	30.8	29.7	29.7	-1.2	-3.88	24604.0	742692.2	83
2012-05-30	30.4	31.1	30.3	30.9	-0.3	-0.96	35117.0	1083434.7	62
2012-05-29	31.2	31.3	31.1	31.2	0.0	0.0	76585.0	2395261.7	69
2012-05-28	30.8	31.7	30.6	31.2	0.3	0.97	84038.0	2616886.3	113
2012-05-27	30.8	30.9	30.8	30.9	0.1	0.32	90734.0	2797970.7	35
2012-05-26	30.8	30.8	30.5	30.8	0.1	0.33	47936.0	1474114.8	65
2012-05-23	30.7	30.8	30.5	30.7	-0.1	-0.32	30565.0	937794.5	50
2012-05-22	30.5	32.5	30.2	30.8	0.5	1.65	227790.0	7135068.4	284
2012-05-21	30.0	30.3	30.0	30.3	0.3	1.0	87323.0	2630757.6	73
2012-05-20	29.8	30.6	29.3	30.0	0.2	0.67	223562.0	6708891.3	94
2012-05-19	29.4	29.8	29.4	29.8	0.0	0.0	135421.0	4025939.3	86
2012-05-16	29.5	29.8	27.8	29.8	0.0	0.0	136891.0	4046705.7	119
2012-05-15	30.0	30.3	29.8	29.8	0.0	0.0	60041.0	1802271.4	96
2012-05-14	30.4	30.5	29.8	29.8	-0.9	-2.93	216960.0	6536200.4	122
2012-05-13	31.3	31.3	30.7	30.7	-1.0	-3.15	335186.0	10417685.7	201
2012-05-12	31.3	31.7	31.0	31.7	0.3	0.96	57349.0	1789525.1	90
2012-05-09	31.8	32.0	31.3	31.4	-0.5	-1.57	99719.0	3157789.7	95
2012-05-08	31.8	31.9	31.7	31.9	0.1	0.31	18713.0	595800.9	25
2012-05-07	31.5	32.3	31.5	31.8	-0.4	-1.24	203238.0	6223786.8	136
2012-05-06	31.9	32.2	31.9	32.2	0.4	1.26	80272.0	2569791.4	73
2012-05-05	32.2	32.3	31.8	31.8	-0.5	-1.55	77346.0	2481260.3	88
2012-05-02	32.4	32.4	32.3	32.3	0.0	0.0	90953.0	2939371.0	105
2012-05-01	32.6	32.7	32.3	32.3	-0.2	-0.62	185156.0	6018834.1	145
2012-04-30	32.5	32.8	32.4	32.5	0.0	0.0	79675.0	2597795.6	72
2012-04-29	32.8	32.8	32.4	32.5	-0.3	-0.91	69323.0	2262402.5	90
2012-04-28	32.1	32.8	32.1	32.8	0.7	2.18	131094.0	4245518.5	141
2012-04-25	32.7	32.7	32.1	32.1	-0.3	-0.93	179118.0	5803705.6	225
2012-04-24	32.1	32.8	31.8	32.4	0.6	1.89	235088.0	7583461.6	266
2012-04-23	31.8	32.3	31.8	31.8	-0.1	-0.31	84749.0	2709769.5	117
2012-04-22	32.3	32.3	31.7	31.9	-0.3	-0.93	230160.0	7327605.0	201
2012-04-21	31.5	32.6	31.5	32.2	-0.8	-2.42	624322.0	19928917.7	493
2012-04-18	33.9	33.9	32.6	33.0	-0.9	-2.65	514530.0	17158636.2	357
2012-04-17	32.9	34.0	32.9	33.9	0.9	2.73	207680.0	6970110.0	227
2012-04-16	33.9	34.1	32.3	33.0	-0.7	-2.08	288347.0	9493579.4	283
2012-04-15	34.7	34.7	33.7	33.7	-1.1	-3.16	409999.0	14003621.1	297
2012-04-14	35.1	35.2	34.6	34.8	0.0	0.0	170675.0	5949908.7	187
2012-04-11	34.8	35.3	34.2	34.8	-0.3	-0.85	243871.0	8461969.6	298
2012-04-10	34.9	35.3	34.7	35.1	0.0	0.0	216463.0	7580315.7	246
2012-04-09	34.3	35.3	34.3	35.1	0.4	1.15	222887.0	7732075.4	220
2012-04-08	35.8	36.3	33.3	34.7	-1.1	-3.07	370248.0	13128186.4	464
2012-04-07	35.7	35.8	35.3	35.8	0.0	0.0	90634.0	3226384.8	123
2012-04-04	36.2	36.2	35.7	35.8	0.0	0.0	121951.0	4363397.0	154
2012-04-03	35.7	36.3	35.5	35.8	-0.1	-0.28	207211.0	7421833.9	212
2012-04-02	35.9	36.0	35.7	35.9	0.0	0.0	282325.0	10066510.3	158
2012-04-01	35.6	36.1	35.5	35.9	0.1	0.28	287854.0	10322944.3	235
2012-03-31	35.5	35.8	35.3	35.8	0.4	1.13	233480.0	8300582.4	171
2012-03-28	35.0	35.7	35.0	35.4	0.1	0.28	208733.0	7381923.0	198
2012-03-27	35.0	35.8	34.9	35.3	-0.4	-1.12	384233.0	13560089.3	251
2012-03-26	35.9	35.9	35.2	35.7	-0.1	-0.28	295567.0	10515290.6	300
2012-03-25	35.8	36.1	35.6	35.8	0.0	0.0	267298.0	9550108.3	259
2012-03-24	35.4	36.7	35.4	35.8	0.0	0.0	491285.0	17590901.4	359
2012-03-21	35.0	35.8	34.4	35.8	1.0	2.87	321160.0	11340787.2	312
2012-03-20	34.6	35.5	34.2	34.8	0.2	0.58	439222.0	15240909.9	425
2012-03-19	35.8	36.0	34.5	34.6	-1.4	-3.89	740256.0	25988454.6	570
2012-03-18	34.3	37.8	34.0	36.0	1.6	4.65	1540283.0	55791527.8	1101
2012-03-17	34.2	34.5	33.9	34.4	0.2	0.58	265848.0	9082720.8	224
2012-03-14	34.3	34.3	33.9	34.2	-0.1	-0.29	343028.0	11729532.2	206
2012-03-13	34.5	34.5	34.2	34.3	-0.2	-0.58	285992.0	9791896.2	198
2012-03-12	34.3	34.5	33.8	34.5	0.3	0.88	501084.0	17165455.2	288
2012-03-11	33.9	34.8	33.8	34.2	0.0	0.0	542876.0	18568414.4	362
2012-03-10	33.5	34.2	33.3	34.2	0.9	2.7	673147.0	22672802.8	481
2012-03-07	32.7	33.5	32.4	33.3	-0.3	-0.89	492439.0	16346912.9	327
2012-03-06	33.7	33.8	32.9	33.6	0.0	0.0	607554.0	20317020.5	465
2012-03-05	32.1	33.6	32.0	33.6	1.5	4.67	1698668.0	55805611.1	954
2012-03-04	31.9	33.3	31.5	32.1	0.3	0.94	1987021.0	64465423.8	1137
2012-03-03	31.1	32.2	30.9	31.8	0.9	2.91	1622437.0	51204453.7	863
2012-02-29	30.9	31.2	30.8	30.9	-0.2	-0.64	404690.0	12499311.0	257
2012-02-28	31.3	31.8	30.3	31.1	-0.1	-0.32	1670179.0	52089636.3	836
2012-02-27	31.1	31.3	30.9	31.2	0.2	0.65	474418.0	14765574.2	311
2012-02-26	31.1	31.1	30.8	31.0	0.0	0.0	677267.0	20921795.1	396
2012-02-25	30.8	31.3	30.8	31.0	0.2	0.65	1316510.0	40898210.1	688
2012-02-22	30.6	31.0	30.5	30.8	0.0	0.0	403621.0	12412220.0	233
2012-02-21	30.7	30.8	30.6	30.8	0.1	0.33	314057.0	9638007.3	196
2012-02-20	30.9	30.9	30.6	30.7	-0.1	-0.32	469484.0	14438983.0	297
2012-02-19	30.8	31.2	30.8	30.8	0.2	0.65	936385.0	28932423.8	519
2012-02-18	30.6	30.7	30.4	30.6	0.1	0.33	277939.0	8486400.7	235
2012-02-15	30.4	30.6	30.3	30.5	0.0	0.0	218472.0	6647462.5	165
2012-02-14	30.8	30.8	30.3	30.5	-0.3	-0.97	570643.0	17476680.7	245
2012-02-13	30.6	30.8	30.5	30.8	0.2	0.65	332946.0	10202422.1	224
2012-02-12	30.8	30.8	30.3	30.6	-0.2	-0.65	788696.0	24128993.3	545
2012-02-11	30.9	31.1	30.7	30.8	-0.1	-0.32	232762.0	7183731.7	157
2012-02-08	31.0	31.1	30.9	30.9	0.0	0.0	390781.0	12123891.7	222
2012-02-07	30.8	30.9	30.7	30.9	0.1	0.32	205360.0	6334527.1	125
2012-02-06	31.1	31.2	30.8	30.8	-0.2	-0.65	577643.0	17889081.3	336
2012-02-05	31.0	31.2	30.8	31.0	0.0	0.0	365880.0	11309381.5	254
2012-02-04	31.3	31.3	30.8	31.0	-0.2	-0.64	681522.0	21127369.8	433
2012-02-01	31.1	32.0	30.8	31.2	0.1	0.32	2078218.0	65184855.0	984
2012-01-31	31.0	31.1	30.9	31.1	0.1	0.32	221966.0	6881939.5	144
2012-01-30	30.9	31.1	30.7	31.0	0.1	0.32	576690.0	17782398.1	316
2012-01-29	30.8	31.3	30.5	30.9	0.1	0.32	668644.0	20660353.4	392
2012-01-28	31.3	31.3	30.7	30.8	-0.2	-0.65	692262.0	21354581.8	431
2012-01-25	31.3	31.3	30.8	31.0	-0.3	-0.96	327280.0	10174693.4	248
2012-01-24	30.6	31.8	30.5	31.3	0.7	2.29	1664226.0	51806538.9	845
2012-01-23	30.5	30.8	30.5	30.6	0.1	0.33	319646.0	9785992.2	200
2012-01-22	30.8	30.8	30.4	30.5	-0.1	-0.33	451422.0	13835148.5	272
2012-01-21	30.3	30.8	30.2	30.6	0.5	1.66	738870.0	22554054.8	388
2012-01-18	29.8	30.2	29.7	30.1	0.2	0.67	516749.0	15498578.0	305
2012-01-17	29.8	30.1	29.4	29.9	0.2	0.67	484409.0	14388264.4	250
2012-01-16	30.3	30.3	29.3	29.7	-0.7	-2.3	378815.0	11359898.4	303
2012-01-15	30.7	30.7	30.0	30.4	-0.3	-0.98	673000.0	20463694.2	379
2012-01-14	30.9	31.1	30.6	30.7	-0.3	-0.97	852898.0	26295954.6	514
2012-01-11	31.4	31.8	30.8	31.0	0.3	0.98	2622265.0	82234477.3	1320
2012-01-10	30.8	30.8	30.4	30.7	-0.2	-0.65	397202.0	12158924.8	320
2012-01-09	31.0	31.0	30.3	30.9	-0.1	-0.32	473586.0	14590566.9	325
2012-01-08	31.3	31.3	30.8	31.0	-0.3	-0.96	488522.0	15155109.5	358
2012-01-07	30.8	31.3	30.8	31.3	0.3	0.97	730602.0	22612512.4	418
2012-01-04	31.5	31.7	30.8	31.0	-0.3	-0.96	664320.0	20657841.9	483
2012-01-03	31.0	32.2	30.8	31.3	0.4	1.29	1787713.0	56503281.2	848
2012-01-02	30.3	31.6	30.0	30.9	0.7	2.32	937740.0	29012963.0	516
2012-01-01	30.5	30.7	29.9	30.2	-0.4	-1.31	495085.0	15014287.1	357
2011-12-31	30.8	31.0	30.4	30.6	-0.2	-0.65	529415.0	16277475.6	322
2011-12-28	30.9	31.0	30.2	30.8	-0.2	-0.65	654841.0	20091973.3	418
2011-12-27	31.0	32.1	30.6	31.0	0.0	0.0	1453508.0	45415601.0	893
2011-12-26	29.8	31.8	29.7	31.0	1.2	4.03	2250302.0	69283700.7	1127
[truncated: 2,623 more rows]
