# Supplementary material for: Effective short-term forecasts of Saudi stock price trends using technical indicators and large-scale multivariate time series
Source: PeerJ Comput Sci. 2023 Jan 6;9:e1205. doi: 10.7717/peerj-cs.1205 (PMC10280263; doi:10.7717/peerj-cs.1205)
Supplement: Supplemental Information 3 [file peerj-cs-09-1205-s003.zip › TASI Dataset 2021/ASTRA INDUSTRIAL_1212.csv]

date	open	high	low	close	change	change_percent	volume_traded	value_traded_SAR	number_trades
2020-03-19	13.46	15.06	13.46	15.06	1.26	9.13	227093.0	3350387.3	285
2020-03-18	13.52	13.88	13.52	13.8	0.44	3.29	58976.0	810380.58	113
2020-03-17	13.0	13.44	13.0	13.36	-0.14	-1.04	54532.0	727040.78	138
2020-03-16	13.7	13.7	13.5	13.5	-0.48	-3.43	76029.0	1032188.2	106
2020-03-15	14.18	14.18	13.82	13.98	-0.02	-0.14	36577.0	510643.46	69
2020-03-12	13.8	14.02	13.8	14.0	-0.24	-1.69	87720.0	1228124.92	225
2020-03-11	14.38	14.56	14.2	14.24	-0.12	-0.84	125175.0	1792148.98	217
2020-03-10	14.0	14.58	13.3	14.36	0.7	5.12	144247.0	2044094.66	296
2020-03-09	12.96	13.9	12.96	13.66	-0.74	-5.14	81987.0	1092722.08	202
2020-03-08	15.2	15.2	14.4	14.4	-1.1	-7.1	201043.0	2932089.38	189
2020-03-05	15.76	15.76	15.5	15.5	0.12	0.78	49814.0	777983.18	140
2020-03-04	15.34	15.54	15.26	15.38	-0.2	-1.28	63062.0	969537.28	234
2020-03-03	15.5	15.58	15.26	15.58	0.28	1.83	42569.0	656000.0	159
2020-03-02	14.9	15.5	14.9	15.3	0.22	1.46	59947.0	916285.72	169
2020-03-01	15.14	15.14	15.0	15.08	-0.56	-3.58	58395.0	879370.3	145
2020-02-27	15.72	15.78	15.64	15.64	-0.16	-1.01	22189.0	348608.18	100
2020-02-26	15.7	15.8	15.7	15.8	-0.14	-0.88	48206.0	760676.14	139
2020-02-25	16.02	16.02	15.76	15.94	-0.26	-1.6	79915.0	1274158.16	229
2020-02-24	16.48	16.54	16.2	16.2	-0.4	-2.41	64603.0	1056333.48	240
2020-02-23	16.7	17.0	16.52	16.6	-0.2	-1.19	225020.0	3756098.8	231
2020-02-20	16.58	16.8	16.58	16.8	0.12	0.72	87195.0	1456733.54	195
2020-02-19	16.3	16.78	16.3	16.68	0.38	2.33	119438.0	1975203.2	287
2020-02-18	16.24	16.32	16.2	16.3	-0.08	-0.49	33105.0	538616.28	102
2020-02-17	16.2	16.48	16.02	16.38	0.1	0.61	85219.0	1389683.82	251
2020-02-16	16.6	16.6	16.0	16.28	-0.42	-2.51	310927.0	5055815.7	453
2020-02-13	17.0	17.0	16.7	16.7	-0.26	-1.53	132085.0	2226463.82	263
2020-02-12	17.0	17.2	16.7	16.96	-0.04	-0.24	199321.0	3371566.02	299
2020-02-11	16.68	17.2	16.68	17.0	0.26	1.55	713188.0	12111931.8	401
2020-02-10	16.64	16.76	16.64	16.74	0.12	0.72	39433.0	659742.48	122
2020-02-09	16.82	16.82	16.62	16.62	-0.22	-1.31	35775.0	596711.82	97
2020-02-06	17.0	17.08	16.84	16.84	-0.02	-0.12	106358.0	1808412.02	189
2020-02-05	16.88	16.98	16.86	16.86	0.06	0.36	79044.0	1334167.44	164
2020-02-04	17.0	17.0	16.8	16.8	-0.14	-0.83	119157.0	2018551.72	207
2020-02-03	16.84	16.98	16.84	16.94	0.2	1.19	72755.0	1230849.96	159
2020-02-02	16.5	16.74	16.5	16.74	-0.16	-0.95	50669.0	842729.74	136
2020-01-30	16.9	17.0	16.88	16.9	0.04	0.24	81204.0	1377474.8	146
2020-01-29	16.86	17.0	16.82	16.86	0.14	0.84	37084.0	625207.2	138
2020-01-28	16.96	17.0	16.62	16.72	-0.18	-1.07	71320.0	1197455.28	205
2020-01-27	17.24	17.24	16.9	16.9	-0.18	-1.05	107985.0	1848285.26	220
2020-01-26	17.0	17.2	17.0	17.08	-0.04	-0.23	127441.0	2179056.44	192
2020-01-23	17.18	17.4	17.0	17.12	-0.08	-0.47	294860.0	5042875.42	440
2020-01-22	17.16	17.66	17.16	17.2	0.06	0.35	557348.0	9660848.66	690
2020-01-21	17.2	17.26	16.9	17.14	0.0	0.0	512146.0	8791182.66	499
2020-01-20	17.82	17.84	16.74	17.14	0.08	0.47	1248994.0	21256602.5	1453
2020-01-19	16.3	17.06	16.22	17.06	0.76	4.66	410422.0	6825482.6	383
2020-01-16	16.48	16.72	16.22	16.3	-0.24	-1.45	353144.0	5809621.18	525
2020-01-15	16.3	16.76	16.3	16.54	0.14	0.85	384799.0	6348925.78	539
2020-01-14	16.4	17.0	16.36	16.4	0.14	0.86	699234.0	11634487.92	869
2020-01-13	15.6	16.26	15.6	16.26	0.66	4.23	878031.0	14030909.2	717
2020-01-12	16.0	16.0	15.6	15.6	0.0	0.0	252781.0	3989569.74	353
2020-01-09	15.12	15.6	15.04	15.6	0.84	5.69	274998.0	4197176.12	414
2020-01-08	15.0	15.0	14.76	14.76	-0.24	-1.6	121004.0	1802106.2	277
2020-01-07	15.2	15.32	15.0	15.0	-0.1	-0.66	224923.0	3411023.32	500
2020-01-06	15.06	15.36	15.0	15.1	-0.08	-0.53	201600.0	3059956.88	383
2020-01-05	15.14	15.42	15.04	15.18	-0.46	-2.94	184892.0	2813790.66	372
2020-01-02	15.48	15.9	15.48	15.64	0.04	0.26	728831.0	11473008.0	772
2020-01-01	15.2	15.74	15.2	15.6	0.22	1.43	442212.0	6851996.5	603
2019-12-31	15.4	15.56	15.38	15.38	0.0	0.0	165816.0	2562266.1	261
2019-12-30	15.7	15.7	15.3	15.38	-0.28	-1.79	205092.0	3188647.94	341
2019-12-29	15.5	15.8	15.46	15.66	0.3	1.95	530070.0	8303140.12	666
2019-12-26	15.4	15.56	15.24	15.36	0.16	1.05	456607.0	7044647.22	504
2019-12-25	15.18	15.2	15.02	15.2	0.04	0.26	45540.0	689680.4	132
2019-12-24	15.24	15.24	15.12	15.16	-0.08	-0.52	97314.0	1477211.24	196
2019-12-23	15.2	15.32	15.08	15.24	0.04	0.26	140580.0	2138553.1	220
2019-12-22	14.9	15.2	14.9	15.2	0.3	2.01	170725.0	2561680.5	256
2019-12-19	14.84	14.94	14.8	14.9	0.1	0.68	118187.0	1758632.8	223
2019-12-18	14.4	14.9	14.38	14.8	0.36	2.49	103335.0	1514725.1	291
2019-12-17	14.4	14.44	14.36	14.44	-0.06	-0.41	49128.0	707289.36	124
2019-12-16	14.42	14.5	14.36	14.5	0.2	1.4	53598.0	774311.84	175
2019-12-15	14.32	14.38	14.3	14.3	-0.04	-0.28	75525.0	1082955.3	139
2019-12-12	14.36	14.36	14.34	14.34	-0.16	-1.1	19255.0	277435.72	123
2019-12-11	14.36	14.6	14.36	14.5	0.0	0.0	33763.0	488860.74	143
2019-12-10	14.52	14.6	14.5	14.5	0.0	0.0	38571.0	559498.74	75
2019-12-09	14.48	14.5	14.48	14.5	0.12	0.83	31311.0	454143.64	135
2019-12-08	14.5	14.5	14.16	14.38	-0.02	-0.14	37515.0	537653.6	151
2019-12-05	14.48	14.48	14.4	14.4	0.0	0.0	15169.0	218822.78	38
2019-12-04	14.36	14.4	14.36	14.4	0.1	0.7	13334.0	191444.38	73
2019-12-03	14.42	14.42	14.3	14.3	-0.2	-1.38	29853.0	428447.16	80
2019-12-02	14.46	14.5	14.46	14.5	0.02	0.14	16698.0	242530.42	66
2019-12-01				14.48	0.0	0.0	4451.0	64458.68	48
2019-11-28	14.4	14.48	14.4	14.48	0.08	0.56	18889.0	272464.76	62
2019-11-27	14.3	14.4	14.3	14.4	0.16	1.12	20579.0	294782.56	88
2019-11-26	14.2	14.24	14.2	14.24	-0.06	-0.42	34877.0	496341.34	84
2019-11-25	14.12	14.34	14.12	14.3	-0.06	-0.42	60422.0	861075.52	90
2019-11-24	14.38	14.4	14.34	14.36	-0.02	-0.14	53483.0	767938.46	82
2019-11-21	14.4	14.4	14.38	14.38	-0.02	-0.14	23563.0	340260.56	112
2019-11-20	14.38	14.4	14.38	14.4	0.08	0.56	15826.0	227411.2	62
2019-11-19	14.44	14.44	14.32	14.32	-0.1	-0.69	30484.0	438269.28	96
2019-11-18	14.34	14.42	14.34	14.42	0.1	0.7	14886.0	213988.5	98
2019-11-17	14.3	14.44	14.3	14.32	-0.34	-2.32	26920.0	386383.42	109
2019-11-14	14.66	14.68	14.66	14.66	-0.06	-0.41	56143.0	823259.28	138
2019-11-13	14.72	14.72	14.72	14.72	0.02	0.14	12100.0	177766.5	71
2019-11-12	14.7	14.8	14.7	14.7	0.0	0.0	26352.0	388408.58	67
2019-11-11	14.6	14.7	14.58	14.7	0.1	0.68	45682.0	667996.44	113
2019-11-10	14.6	14.68	14.5	14.6	-0.1	-0.68	23667.0	345329.6	60
2019-11-07	14.68	14.8	14.66	14.7	-0.1	-0.68	37061.0	544771.4	90
2019-11-06	14.7	14.8	14.64	14.8	0.1	0.68	30768.0	453814.52	115
2019-11-05	14.7	14.7	14.7	14.7	0.2	1.38	9552.0	140240.18	93
2019-11-04	14.42	14.5	14.42	14.5	0.1	0.69	20271.0	293157.16	55
2019-11-03	14.4	14.4	14.4	14.4	-0.2	-1.37	24549.0	353717.8	75
2019-10-31	14.6	14.6	14.6	14.6	-0.2	-1.35	24894.0	362320.02	139
2019-10-30	14.6	14.8	14.6	14.8	0.0	0.0	26331.0	387712.28	114
2019-10-29	14.8	14.8	14.8	14.8	-0.1	-0.67	20556.0	303728.96	80
2019-10-28	14.92	14.92	14.9	14.9	-0.02	-0.13	9494.0	141631.9	36
2019-10-27	14.96	15.0	14.9	14.92	-0.18	-1.19	65590.0	979557.38	139
2019-10-24	15.5	15.56	15.0	15.1	0.56	3.85	175906.0	2692954.14	389
2019-10-23	14.54	14.76	14.5	14.54	-0.04	-0.27	117669.0	1710269.72	106
2019-10-22	14.6	14.6	14.5	14.58	-0.04	-0.27	23779.0	345834.46	34
2019-10-21	14.5	14.62	14.5	14.62	-0.08	-0.54	12710.0	184704.8	54
2019-10-20	14.38	14.7	14.38	14.7	0.36	2.51	49858.0	723941.5	89
2019-10-17	14.2	14.34	14.2	14.34	0.08	0.56	70888.0	1011246.9	94
2019-10-16	14.04	14.3	14.04	14.26	0.22	1.57	36677.0	518525.86	74
2019-10-15	14.5	14.58	14.04	14.04	-0.46	-3.17	66308.0	954418.84	121
2019-10-14	14.6	14.66	14.5	14.5	-0.32	-2.16	39236.0	572890.2	72
2019-10-13				14.82	0.0	0.0	12265.0	179308.1	76
2019-10-10	14.62	14.88	14.62	14.82	0.22	1.51	41082.0	605689.8	71
2019-10-09	14.96	14.96	14.6	14.6	-0.44	-2.93	141137.0	2093815.04	125
2019-10-08	14.82	15.24	14.82	15.04	-0.34	-2.21	231924.0	3461889.9	287
2019-10-07	15.2	15.38	15.2	15.38	0.14	0.92	21501.0	328554.32	106
2019-10-06	15.26	15.38	15.24	15.24	0.04	0.26	19018.0	290928.28	89
2019-10-03	15.2	15.2	15.18	15.2	-0.02	-0.13	29321.0	445762.34	52
2019-10-02	15.34	15.44	15.22	15.22	-0.16	-1.04	44511.0	680855.04	107
2019-10-01	15.42	15.42	15.38	15.38	-0.04	-0.26	22865.0	351610.04	96
2019-09-30	15.42	15.46	15.4	15.42	-0.06	-0.39	33771.0	520874.56	70
2019-09-29	15.6	15.6	15.4	15.48	0.02	0.13	49859.0	771754.28	128
2019-09-26	15.52	15.64	15.46	15.46	0.14	0.91	97353.0	1512874.48	202
2019-09-25	15.4	15.62	15.3	15.32	-0.08	-0.52	70238.0	1082926.8	205
2019-09-24	15.24	15.4	15.2	15.4	0.14	0.92	91493.0	1397072.54	193
2019-09-22	15.2	15.36	15.12	15.26	-0.18	-1.17	52011.0	790771.64	85
2019-09-19	15.4	15.44	15.3	15.44	0.04	0.26	161213.0	2484609.92	182
2019-09-18	15.18	15.96	15.12	15.4	0.38	2.53	215856.0	3320504.26	477
2019-09-17	15.02	15.02	15.02	15.02	0.0	0.0	18853.0	282498.76	63
2019-09-16				15.02	0.0	0.0	6850.0	102356.18	56
2019-09-15	14.9	15.1	14.9	15.02	0.02	0.13	57823.0	866135.02	132
2019-09-12	14.86	15.1	14.86	15.0	0.0	0.0	28268.0	424624.54	124
2019-09-11	15.04	15.04	15.0	15.0	-0.14	-0.92	26781.0	402957.34	131
2019-09-10	15.46	15.46	15.14	15.14	-0.36	-2.32	75658.0	1155400.1	185
2019-09-09	15.28	15.5	15.28	15.5	0.2	1.31	64436.0	990777.06	170
2019-09-08	15.22	15.3	15.22	15.3	0.08	0.53	78672.0	1199716.82	118
2019-09-05	15.26	15.26	15.22	15.22	0.08	0.53	15129.0	230481.12	101
2019-09-04	15.2	15.2	15.1	15.14	-0.16	-1.05	33863.0	512632.64	101
2019-09-03	15.0	15.3	15.0	15.3	0.3	2.0	22027.0	332437.6	99
2019-09-02	14.82	15.0	14.8	15.0	0.0	0.0	145328.0	2169578.88	133
2019-09-01	14.9	15.0	14.9	15.0	0.06	0.4	29321.0	438168.64	71
2019-08-29	14.96	14.96	14.94	14.94	0.04	0.27	19657.0	293736.86	54
2019-08-28	15.1	15.1	14.9	14.9	-0.04	-0.27	15773.0	236689.82	70
2019-08-27	14.94	14.94	14.94	14.94	-0.06	-0.4	23527.0	352048.02	61
2019-08-26	14.9	15.06	14.9	15.0	-0.04	-0.27	61901.0	925893.2	73
2019-08-25	15.08	15.08	15.0	15.04	-0.22	-1.44	44431.0	668323.5	117
2019-08-22	15.26	15.26	15.26	15.26	-0.02	-0.13	10418.0	158372.8	83
2019-08-21	15.22	15.28	15.2	15.28	-0.04	-0.26	32402.0	493379.1	98
2019-08-20	15.5	15.5	15.2	15.32	-0.08	-0.52	30917.0	474559.54	153
2019-08-19	15.44	15.5	15.38	15.4	-0.04	-0.26	25115.0	387375.34	77
2019-08-18	15.42	15.44	15.36	15.44	-0.06	-0.39	15232.0	234542.98	73
2019-08-08	15.68	15.68	15.4	15.5	-0.02	-0.13	69467.0	1080342.7	130
2019-08-07	15.4	15.7	15.4	15.52	0.22	1.44	104232.0	1620031.96	144
2019-08-06	15.3	15.38	15.3	15.3	0.08	0.53	25505.0	391190.94	99
2019-08-05	15.22	15.22	15.22	15.22	-0.1	-0.65	11166.0	169985.16	73
2019-08-04	15.36	15.36	15.24	15.32	-0.04	-0.26	14900.0	228147.9	45
2019-08-01	15.36	15.54	15.36	15.36	0.04	0.26	47003.0	725003.72	125
2019-07-31	15.3	15.32	15.3	15.32	-0.06	-0.39	18934.0	290230.04	54
2019-07-30	15.42	15.48	15.38	15.38	0.0	0.0	29888.0	461126.88	93
2019-07-29	15.58	15.58	15.38	15.38	-0.24	-1.54	45214.0	698397.32	112
2019-07-28	15.58	15.96	15.58	15.62	0.08	0.51	83253.0	1306152.62	317
2019-07-25	15.34	15.62	15.34	15.54	0.38	2.51	90292.0	1395225.78	229
2019-07-24	15.1	15.18	15.1	15.16	0.04	0.26	23239.0	351608.04	72
2019-07-23	15.16	15.16	15.1	15.12	-0.1	-0.66	29460.0	445887.72	101
2019-07-22	15.2	15.22	15.16	15.22	-0.08	-0.52	23344.0	354632.32	67
2019-07-21	15.2	15.3	15.16	15.3	-0.2	-1.29	21322.0	324592.26	107
2019-07-18	15.52	15.54	15.5	15.5	0.1	0.65	19667.0	305055.66	103
2019-07-17	15.42	15.5	15.38	15.4	0.1	0.65	40337.0	622148.72	131
2019-07-16	15.32	15.36	15.26	15.3	-0.06	-0.39	28285.0	433302.0	124
2019-07-15	15.5	15.5	15.36	15.36	-0.14	-0.9	36653.0	565968.56	82
2019-07-14	15.44	15.5	15.34	15.5	0.14	0.91	28361.0	437156.4	120
2019-07-11	15.48	15.48	15.3	15.36	-0.12	-0.78	35511.0	546009.98	136
2019-07-10	15.32	15.78	15.32	15.48	0.28	1.84	185637.0	2892215.02	444
2019-07-09	15.18	15.2	15.18	15.2	0.04	0.26	14237.0	216250.76	78
2019-07-08	15.1	15.16	15.04	15.16	0.06	0.4	29653.0	447246.28	78
2019-07-07	15.08	15.1	15.04	15.1	-0.04	-0.26	33457.0	504362.14	89
2019-07-04	15.18	15.18	15.14	15.14	0.04	0.26	55159.0	836342.56	92
2019-07-03	15.14	15.14	15.06	15.1	-0.04	-0.26	33273.0	502169.42	104
2019-07-02	15.18	15.26	15.14	15.14	-0.16	-1.05	24646.0	374148.88	94
2019-07-01	15.14	15.3	15.14	15.3	0.1	0.66	17207.0	262368.68	72
2019-06-30	15.18	15.26	15.14	15.2	0.0	0.0	30754.0	467162.0	108
2019-06-27	15.18	15.2	15.1	15.2	0.04	0.26	27026.0	409690.88	102
2019-06-26	15.2	15.2	15.16	15.16	-0.04	-0.26	9637.0	146321.3	58
2019-06-25	15.2	15.2	15.12	15.2	0.0	0.0	51138.0	776020.18	128
2019-06-24	15.54	15.54	15.2	15.2	-0.26	-1.68	65500.0	997477.56	161
2019-06-23	15.6	15.6	15.42	15.46	-0.06	-0.39	25770.0	400305.64	87
2019-06-20	15.38	15.6	15.3	15.52	0.14	0.91	235087.0	3641433.06	398
2019-06-19	15.42	15.5	15.22	15.38	0.0	0.0	51288.0	789935.76	172
2019-06-18	15.36	15.4	15.2	15.38	0.0	0.0	45056.0	690959.34	153
2019-06-17	15.12	15.38	15.12	15.38	0.18	1.18	96887.0	1485788.36	159
2019-06-16	15.08	15.2	15.08	15.2	-0.02	-0.13	18237.0	275841.34	72
2019-06-13	15.36	15.36	15.02	15.22	-0.16	-1.04	55932.0	849875.68	198
2019-06-12	15.16	15.46	15.12	15.38	0.18	1.18	50592.0	770058.74	146
2019-06-11	15.02	15.24	15.02	15.2	0.24	1.6	39614.0	600882.88	116
2019-06-10	14.98	15.1	14.94	14.96	0.06	0.4	118631.0	1778207.16	129
2019-06-09	14.82	14.9	14.82	14.9	0.18	1.22	20050.0	297822.3	80
2019-05-30	14.7	14.72	14.56	14.72	0.14	0.96	22350.0	326824.72	52
2019-05-29	14.7	14.7	14.56	14.58	0.02	0.14	22685.0	331032.6	71
2019-05-28	14.56	14.66	14.56	14.56	0.06	0.41	32271.0	470601.88	70
2019-05-27	14.52	14.52	14.4	14.5	-0.02	-0.14	21917.0	317808.86	66
2019-05-26	14.54	14.54	14.52	14.52	-0.06	-0.41	33891.0	492611.72	69
2019-05-23	14.58	14.58	14.58	14.58	-0.12	-0.82	29105.0	424613.34	77
2019-05-22	14.7	14.72	14.7	14.7	0.16	1.1	23003.0	338219.06	104
2019-05-21	14.54	14.54	14.5	14.54	0.04	0.28	24992.0	363266.62	71
2019-05-20	14.58	14.6	14.5	14.5	-0.08	-0.55	116076.0	1686283.6	85
2019-05-19	14.6	14.74	14.52	14.58	-0.16	-1.09	50600.0	738613.98	104
2019-05-16	14.7	14.74	14.7	14.74	0.04	0.27	37152.0	546666.12	67
2019-05-15	14.68	14.76	14.68	14.7	0.18	1.24	65175.0	957304.26	111
2019-05-14	14.48	14.64	14.48	14.52	0.0	0.0	89103.0	1296796.34	108
2019-05-13	14.84	14.84	14.5	14.52	-0.34	-2.29	101452.0	1486157.72	137
2019-05-12	14.96	14.96	14.86	14.86	-0.24	-1.59	39688.0	591503.84	135
2019-05-09	14.96	15.6	14.96	15.1	0.16	1.07	109817.0	1684018.6	197
2019-05-08	14.92	14.94	14.9	14.94	-0.16	-1.06	35363.0	528301.54	266
2019-05-07	15.1	15.18	15.0	15.1	-0.1	-0.66	55885.0	841645.46	137
2019-05-06	15.4	15.4	14.72	15.2	-0.3	-1.94	75756.0	1141860.42	159
2019-05-05	15.52	15.54	15.5	15.5	-0.02	-0.13	84119.0	1304280.64	81
2019-05-02	15.56	15.68	15.52	15.52	-0.16	-1.02	30083.0	468508.28	96
2019-05-01	15.6	15.74	15.58	15.68	0.1	0.64	90044.0	1408514.68	137
2019-04-30	15.5	15.8	15.5	15.58	0.04	0.26	141710.0	2217238.66	282
2019-04-29	15.6	15.6	15.52	15.54	-0.06	-0.38	27939.0	434354.66	107
2019-04-28	15.52	15.6	15.5	15.6	0.04	0.26	48250.0	750000.36	98
2019-04-25	15.54	15.62	15.54	15.56	-0.02	-0.13	38365.0	598173.2	93
2019-04-24	15.66	15.74	15.56	15.58	0.02	0.13	41669.0	651721.32	113
2019-04-23	15.54	15.66	15.5	15.56	-0.08	-0.51	78631.0	1224705.18	157
2019-04-22	15.76	15.76	15.58	15.64	-0.14	-0.89	96838.0	1513548.8	203
2019-04-21	15.78	15.82	15.7	15.78	-0.04	-0.25	62517.0	984623.04	132
2019-04-18	15.74	15.86	15.7	15.82	0.08	0.51	88834.0	1399872.3	206
2019-04-17	15.96	16.0	15.74	15.74	-0.24	-1.5	195265.0	3093410.62	304
2019-04-16	15.96	16.04	15.96	15.98	0.04	0.25	82480.0	1319155.24	136
2019-04-15	16.02	16.02	15.94	15.94	-0.06	-0.38	83767.0	1339788.94	138
2019-04-14	16.0	16.1	15.98	16.0	0.06	0.38	92112.0	1477043.9	173
2019-04-11	16.0	16.0	15.94	15.94	-0.08	-0.5	66550.0	1063473.02	136
2019-04-10	16.02	16.04	15.98	16.02	-0.02	-0.12	156655.0	2507125.28	158
2019-04-09	16.08	16.08	16.02	16.04	0.0	0.0	57739.0	926839.7	141
2019-04-08	16.02	16.1	16.0	16.04	0.02	0.12	87237.0	1398245.16	122
2019-04-07	16.1	16.1	16.0	16.02	-0.14	-0.87	59520.0	955061.62	118
2019-04-04	16.0	16.16	15.96	16.16	0.16	1.0	89275.0	1435812.42	173
2019-04-03	16.1	16.1	16.0	16.0	-0.12	-0.74	87269.0	1400742.8	150
2019-04-02	16.06	16.14	16.04	16.12	-0.02	-0.12	43811.0	704885.76	147
2019-04-01	16.1	16.14	16.08	16.14	0.02	0.12	73686.0	1186451.14	130
2019-03-31	16.1	16.16	16.1	16.12	0.02	0.12	60056.0	969020.56	93
2019-03-28	16.2	16.22	16.06	16.1	-0.12	-0.74	120966.0	1951758.1	196
2019-03-27	16.2	16.36	16.2	16.22	-0.06	-0.37	74663.0	1212974.5	124
2019-03-26	16.34	16.34	16.2	16.28	-0.12	-0.73	156924.0	2551842.52	224
2019-03-25	16.6	16.6	16.4	16.4	-0.16	-0.97	106477.0	1754098.14	194
2019-03-24	16.6	16.94	16.4	16.56	0.12	0.73	488588.0	8137895.72	673
2019-03-21	16.32	16.5	16.32	16.44	0.14	0.86	322933.0	5310818.7	367
2019-03-20	16.2	16.36	16.18	16.3	0.1	0.62	184427.0	2997608.58	206
2019-03-19	16.24	16.34	16.2	16.2	-0.02	-0.12	198418.0	3226774.26	317
2019-03-18	16.24	16.28	16.16	16.22	-0.04	-0.25	97513.0	1579115.64	181
2019-03-17	16.38	16.38	16.02	16.26	-0.1	-0.61	141878.0	2290921.12	235
2019-03-14	15.9	16.36	15.9	16.36	0.46	2.89	404668.0	6518033.88	487
2019-03-13	16.0	16.2	15.88	15.9	0.06	0.38	264841.0	4229780.72	377
2019-03-12	16.16	16.16	15.82	15.84	-0.34	-2.1	295552.0	4719778.66	432
2019-03-11	16.16	16.66	16.1	16.18	0.08	0.5	639650.0	10462417.58	828
2019-03-10	15.92	16.3	15.92	16.1	0.28	1.77	839120.0	13571865.7	751
2019-03-07	15.84	15.86	15.82	15.82	-0.08	-0.5	29589.0	468729.78	138
2019-03-06	16.04	16.04	15.9	15.9	-0.1	-0.63	45367.0	723331.68	113
2019-03-05	15.84	16.04	15.84	16.0	0.24	1.52	55018.0	877484.24	149
2019-03-04	15.76	15.84	15.76	15.76	0.04	0.25	31545.0	497404.54	78
2019-03-03	15.7	15.72	15.7	15.72	-0.06	-0.38	31458.0	494574.32	85
2019-02-28	15.78	15.8	15.74	15.78	0.1	0.64	21109.0	333010.46	74
2019-02-27	15.68	15.7	15.66	15.68	-0.02	-0.13	14624.0	229291.84	54
2019-02-26	15.62	15.7	15.6	15.7	0.14	0.9	27222.0	426187.92	185
2019-02-25	15.66	15.86	15.56	15.56	-0.16	-1.02	110908.0	1735151.8	194
2019-02-24	15.96	15.96	15.7	15.72	-0.24	-1.5	86487.0	1366647.26	165
2019-02-21	15.9	15.96	15.86	15.96	0.06	0.38	37745.0	600299.4	93
2019-02-20	16.0	16.02	15.9	15.9	-0.12	-0.75	94012.0	1500670.96	155
2019-02-19	16.04	16.04	16.0	16.02	-0.16	-0.99	72191.0	1156784.38	144
2019-02-18	16.38	16.38	16.02	16.18	-0.1	-0.61	184854.0	2977411.14	240
2019-02-17	16.2	16.28	16.16	16.28	0.12	0.74	16237.0	262933.08	56
2019-02-14	16.16	16.3	16.1	16.16	-0.1	-0.62	25906.0	418885.48	154
2019-02-13	16.2	16.32	16.06	16.26	0.04	0.25	74825.0	1215497.24	153
2019-02-12	16.24	16.28	16.22	16.22	-0.02	-0.12	20166.0	327437.64	82
2019-02-11	16.3	16.3	16.24	16.24	-0.08	-0.49	16055.0	261174.34	59
2019-02-10				16.32	0.0	0.0	6493.0	105827.58	39
2019-02-07	16.4	16.4	16.32	16.32	-0.08	-0.49	21691.0	355253.28	76
2019-02-06	16.5	16.52	16.4	16.4	-0.04	-0.24	24838.0	408704.16	77
2019-02-05	16.48	16.52	16.4	16.44	-0.02	-0.12	38959.0	641319.96	121
2019-02-04	16.6	16.6	16.38	16.46	-0.16	-0.96	63887.0	1051751.18	146
2019-02-03	16.54	16.62	16.48	16.62	0.08	0.48	39854.0	659170.92	110
2019-01-31	16.56	16.6	16.52	16.54	-0.12	-0.72	80711.0	1338499.98	120
2019-01-30	16.54	16.66	16.44	16.66	0.12	0.73	110855.0	1834097.22	245
2019-01-29	16.9	16.9	16.54	16.54	-0.34	-2.01	112700.0	1876775.36	217
2019-01-28	16.5	17.06	16.5	16.88	0.48	2.93	401189.0	6750515.64	499
2019-01-27	16.24	16.48	16.24	16.4	0.16	0.99	130224.0	2132639.34	145
2019-01-24	16.2	16.28	16.2	16.24	0.0	0.0	22516.0	365419.78	80
2019-01-23	16.12	16.34	16.12	16.24	0.16	1.0	79129.0	1283200.26	176
2019-01-22	16.0	16.08	16.0	16.08	0.04	0.25	23343.0	373792.6	67
2019-01-21	16.02	16.04	15.94	16.04	0.0	0.0	44627.0	714907.16	100
2019-01-20	16.04	16.14	16.0	16.04	-0.04	-0.25	36698.0	588571.4	76
2019-01-17	16.04	16.18	16.0	16.08	0.04	0.25	63101.0	1013603.32	138
2019-01-16	16.1	16.1	16.04	16.04	-0.04	-0.25	17457.0	280552.72	54
2019-01-15	16.1	16.18	16.08	16.08	0.0	0.0	55667.0	896712.9	70
2019-01-14	16.08	16.18	16.06	16.08	-0.02	-0.12	41332.0	665574.9	78
2019-01-13	16.1	16.1	16.1	16.1	0.0	0.0	20659.0	332818.5	72
2019-01-10	16.2	16.2	16.1	16.1	-0.14	-0.86	22632.0	365555.6	85
2019-01-09	16.16	16.36	16.12	16.24	0.18	1.12	49778.0	809813.82	120
2019-01-08	16.08	16.1	16.06	16.06	-0.04	-0.25	29430.0	473368.04	71
2019-01-07	16.1	16.2	16.08	16.1	0.0	0.0	32705.0	527264.58	78
2019-01-06	16.1	16.1	16.02	16.1	0.04	0.25	27333.0	439075.72	72
2019-01-03	16.04	16.12	16.02	16.06	0.06	0.38	23895.0	383691.64	57
2019-01-02	16.18	16.18	16.0	16.0	-0.18	-1.11	61346.0	986187.48	124
2019-01-01	16.18	16.18	16.18	16.18	-0.22	-1.34	7887.0	127892.4	45
2018-12-31	16.34	16.5	16.34	16.4	-0.1	-0.61	16854.0	276265.32	51
2018-12-30	16.5	16.54	16.48	16.5	0.0	0.0	42432.0	700606.52	76
2018-12-27	16.68	16.7	16.4	16.5	-0.08	-0.48	45314.0	749867.84	127
2018-12-26	16.3	16.62	16.3	16.58	0.26	1.59	113662.0	1871772.64	148
2018-12-25	16.3	16.66	16.2	16.32	-0.1	-0.61	82841.0	1356187.5	119
2018-12-24	16.28	16.6	16.26	16.42	0.16	0.98	171690.0	2825079.98	290
2018-12-23	16.0	16.48	16.0	16.26	0.26	1.63	406602.0	6550998.38	306
2018-12-20	16.0	16.06	16.0	16.0	0.0	0.0	160077.0	2562327.16	125
2018-12-19	16.02	16.04	16.0	16.0	-0.02	-0.12	134447.0	2152255.52	163
2018-12-18	16.08	16.12	16.0	16.02	-0.1	-0.62	86919.0	1393459.96	183
2018-12-17	16.02	16.12	16.02	16.12	0.04	0.25	109313.0	1755712.86	227
2018-12-16	16.22	16.22	16.04	16.08	-0.14	-0.86	87294.0	1406254.62	169
2018-12-13	16.2	16.36	16.14	16.22	0.1	0.62	273909.0	4455903.16	336
2018-12-12	16.02	16.18	16.02	16.12	0.1	0.62	90022.0	1449283.96	194
2018-12-11	16.1	16.1	16.0	16.02	-0.08	-0.5	65842.0	1057383.46	152
2018-12-10	16.18	16.3	16.02	16.1	-0.04	-0.25	120759.0	1951605.68	207
2018-12-09	16.0	16.28	15.98	16.14	0.2	1.25	180529.0	2907650.66	298
2018-12-06	15.94	16.1	15.92	15.94	0.0	0.0	125158.0	2003905.22	229
2018-12-05	15.78	15.94	15.74	15.94	0.1	0.63	142860.0	2260064.64	199
2018-12-04	15.82	15.84	15.8	15.84	0.02	0.13	67616.0	1069375.52	136
2018-12-03	15.82	15.9	15.8	15.82	0.02	0.13	101094.0	1601891.54	207
2018-12-02	15.82	15.88	15.74	15.8	0.08	0.51	85828.0	1357921.14	131
2018-11-29	15.78	15.9	15.7	15.72	-0.08	-0.51	71829.0	1134123.1	136
2018-11-28	15.76	15.86	15.64	15.8	0.04	0.25	64837.0	1021236.1	184
2018-11-27	15.96	15.96	15.76	15.76	0.1	0.64	21581.0	341296.78	118
2018-11-26	15.64	15.7	15.64	15.66	-0.06	-0.38	26559.0	416125.52	101
2018-11-25	15.6	15.72	15.52	15.72	0.04	0.26	71789.0	1122838.66	127
2018-11-22	15.6	15.88	15.54	15.68	0.18	1.16	96275.0	1507950.5	183
2018-11-21	15.6	15.7	15.4	15.5	-0.1	-0.64	105656.0	1637937.96	163
2018-11-20	15.76	15.76	15.6	15.6	-0.12	-0.76	85984.0	1347323.84	107
2018-11-19	15.7	15.84	15.6	15.72	0.08	0.51	38018.0	598860.62	90
2018-11-18	15.84	15.86	15.64	15.64	-0.18	-1.14	105987.0	1667503.92	152
2018-11-15	15.96	16.04	15.78	15.82	-0.12	-0.75	251809.0	4002872.84	335
2018-11-14	15.92	15.98	15.8	15.94	-0.08	-0.5	174368.0	2768120.22	216
2018-11-13	15.96	16.14	15.9	16.02	0.0	0.0	143735.0	2303912.66	204
2018-11-12	15.74	16.18	15.7	16.02	0.2	1.26	161207.0	2584596.82	284
2018-11-11	15.96	15.96	15.6	15.82	-0.02	-0.13	99707.0	1566020.26	220
2018-11-08	15.92	15.98	15.84	15.84	-0.16	-1.0	129371.0	2058774.76	262
2018-11-07	16.24	16.24	15.98	16.0	-0.3	-1.84	106581.0	1712921.9	261
2018-11-06	16.3	16.4	16.26	16.3	0.0	0.0	91137.0	1488045.7	208
2018-11-05	16.3	16.42	16.26	16.3	-0.16	-0.97	62528.0	1021541.92	157
2018-11-04	16.2	16.46	16.1	16.46	-0.56	-3.29	488281.0	7941970.56	550
2018-11-01	17.08	17.2	17.0	17.02	-0.06	-0.35	198668.0	3387124.3	257
2018-10-31	16.82	17.08	16.76	17.08	0.28	1.67	177708.0	3014192.76	249
2018-10-30	16.7	16.9	16.62	16.8	0.3	1.82	147844.0	2476539.98	213
2018-10-29	16.14	16.66	16.14	16.5	0.36	2.23	300246.0	4951475.82	398
2018-10-28	16.02	16.28	16.02	16.14	0.14	0.88	177459.0	2868963.58	280
2018-10-25	15.88	16.24	15.88	16.0	-0.04	-0.25	243124.0	3903632.9	358
2018-10-24	15.94	16.46	15.94	16.04	-0.04	-0.25	363130.0	5887229.14	412
2018-10-23	15.6	16.1	15.5	16.08	0.48	3.08	110860.0	1757556.88	166
2018-10-22	16.32	16.32	15.5	15.6	-0.48	-2.99	153491.0	2404189.96	186
2018-10-21	15.54	16.08	15.5	16.08	-0.2	-1.23	136491.0	2159773.28	194
2018-10-18	16.0	16.28	15.9	16.28	0.26	1.62	64289.0	1033836.4	133
2018-10-17	15.96	16.1	15.94	16.02	0.08	0.5	85046.0	1363960.02	171
2018-10-16	16.1	16.1	15.7	15.94	-0.46	-2.8	180072.0	2859082.74	258
2018-10-15	16.1	16.64	16.0	16.4	0.4	2.5	150106.0	2438861.5	263
2018-10-14	16.5	16.5	15.04	16.0	-0.64	-3.85	208807.0	3335223.42	326
2018-10-11	16.88	16.88	16.64	16.64	-0.46	-2.69	155535.0	2601467.3	255
2018-10-10	17.4	17.4	17.1	17.1	-0.2	-1.16	132652.0	2275327.66	239
2018-10-09	17.52	17.52	17.28	17.3	-0.34	-1.93	121404.0	2114898.52	184
2018-10-08	17.74	17.84	17.64	17.64	-0.2	-1.12	75035.0	1331082.66	183
2018-10-07	17.62	17.98	17.56	17.84	0.32	1.83	252226.0	4495444.6	383
2018-10-04	17.26	17.66	17.18	17.52	0.36	2.1	292158.0	5122052.88	446
2018-10-03	17.0	17.24	16.98	17.16	0.18	1.06	94570.0	1613122.86	148
2018-10-02	17.0	17.04	16.98	16.98	-0.12	-0.7	48992.0	833066.86	154
2018-10-01	17.12	17.14	17.0	17.1	-0.12	-0.7	103220.0	1760439.5	176
2018-09-30	17.38	17.38	17.14	17.22	0.08	0.47	94867.0	1631520.3	164
2018-09-27	17.12	17.16	17.0	17.14	-0.02	-0.12	54199.0	926381.62	128
2018-09-26	17.26	17.26	17.06	17.16	0.02	0.12	64700.0	1107018.0	180
2018-09-25	17.28	17.3	17.06	17.14	-0.14	-0.81	69839.0	1199680.86	200
2018-09-20	17.1	17.28	17.1	17.28	0.18	1.05	59237.0	1017384.72	125
2018-09-19	17.16	17.16	16.96	17.1	-0.02	-0.12	70427.0	1199956.68	137
2018-09-18	17.22	17.22	16.9	17.12	-0.1	-0.58	61236.0	1042694.2	157
2018-09-17	16.7	17.26	16.7	17.22	0.7	4.24	121955.0	2082147.6	242
2018-09-16	16.62	17.0	16.52	16.52	-0.16	-0.96	170641.0	2858772.74	239
2018-09-13	16.86	16.86	16.2	16.68	-0.18	-1.07	113237.0	1875685.94	213
2018-09-12	17.36	17.38	16.64	16.86	-0.52	-2.99	83613.0	1425585.44	165
2018-09-11	17.34	17.5	17.26	17.38	-0.02	-0.11	39882.0	692357.34	93
2018-09-10	17.66	17.68	17.38	17.4	-0.26	-1.47	62520.0	1095258.2	108
2018-09-09	17.76	17.76	17.5	17.66	-0.1	-0.56	95238.0	1676655.18	125
2018-09-06	17.7	17.76	17.34	17.76	0.02	0.11	72830.0	1279466.44	163
2018-09-05	18.0	18.0	17.18	17.74	-0.26	-1.44	113892.0	1993759.38	249
2018-09-04	17.78	18.08	17.78	18.0	0.28	1.58	144956.0	2598637.14	183
2018-09-03	17.58	18.22	17.48	17.72	0.14	0.8	184138.0	3305686.22	339
2018-09-02	17.26	17.58	17.22	17.58	-0.02	-0.11	69811.0	1214012.24	134
2018-08-30	17.78	17.78	17.58	17.6	-0.18	-1.01	31811.0	559946.32	115
2018-08-29	17.98	18.08	17.72	17.78	-0.14	-0.78	77516.0	1386458.82	227
2018-08-28	17.88	18.32	17.88	17.92	0.06	0.34	159375.0	2896968.96	294
2018-08-27	18.0	18.1	17.8	17.86	-0.1	-0.56	57010.0	1022712.08	108
2018-08-26	17.72	18.2	17.72	17.96	0.42	2.39	108325.0	1959044.46	220
2018-08-16	17.16	17.86	17.16	17.54	0.38	2.21	106759.0	1875175.32	211
2018-08-15	17.26	17.3	17.06	17.16	-0.04	-0.23	25752.0	442792.08	119
2018-08-14	17.18	17.48	17.12	17.2	0.1	0.58	123345.0	2131976.58	249
2018-08-13	17.66	17.66	17.08	17.1	-0.6	-3.39	278814.0	4800836.84	328
2018-08-12	18.42	18.42	17.68	17.7	-0.76	-4.12	176150.0	3152884.7	367
2018-08-09	18.56	18.62	18.4	18.46	-0.06	-0.32	89522.0	1656997.28	182
2018-08-08	18.18	18.8	18.18	18.52	0.34	1.87	389371.0	7231128.08	498
2018-08-07	18.22	18.26	18.1	18.18	-0.1	-0.55	97635.0	1775493.28	154
2018-08-06	18.3	18.3	18.16	18.28	0.0	0.0	101901.0	1857925.12	166
2018-08-05	18.32	18.54	18.28	18.28	-0.14	-0.76	176804.0	3242828.12	308
2018-08-02	18.32	18.52	18.3	18.42	-0.14	-0.75	70297.0	1291825.6	132
2018-08-01	18.34	18.58	18.2	18.56	0.14	0.76	121780.0	2241033.72	209
2018-07-31	18.36	18.42	18.24	18.42	0.0	0.0	129649.0	2374759.5	182
2018-07-30	18.6	18.68	18.38	18.42	-0.28	-1.5	119244.0	2200082.36	210
2018-07-29	18.8	18.8	18.36	18.7	-0.1	-0.53	184955.0	3422678.5	241
2018-07-26	18.8	19.0	18.74	18.8	-0.08	-0.42	67269.0	1268026.78	137
2018-07-25	19.32	19.34	18.8	18.88	-0.4	-2.07	121199.0	2308320.1	243
2018-07-24	19.36	19.52	19.26	19.28	0.06	0.31	104602.0	2022015.68	172
2018-07-23	19.54	19.54	19.16	19.22	-0.36	-1.84	98605.0	1911183.52	193
2018-07-22	19.7	19.72	19.4	19.58	-0.02	-0.1	102866.0	2022130.7	162
2018-07-19	19.6	19.64	19.3	19.6	0.2	1.03	116874.0	2277645.0	253
2018-07-18	19.88	19.88	19.32	19.4	-0.48	-2.41	112103.0	2203560.98	182
2018-07-17	19.9	19.98	19.8	19.88	-0.08	-0.4	77129.0	1534017.74	145
2018-07-16	19.78	20.2	19.78	19.96	0.22	1.11	291320.0	5846055.88	416
2018-07-15	19.76	19.86	19.54	19.74	0.02	0.1	161813.0	3188945.92	267
2018-07-12	19.94	19.94	19.7	19.72	-0.22	-1.1	179333.0	3553487.54	287
2018-07-11	19.84	20.36	19.8	19.94	0.22	1.12	731861.0	14682913.66	930
2018-07-10	19.0	19.92	18.92	19.72	0.72	3.79	879139.0	17274815.68	1190
2018-07-09	18.8	19.16	18.8	19.0	0.3	1.6	164205.0	3123713.18	279
2018-07-08	19.02	19.02	18.7	18.7	-0.3	-1.58	114536.0	2156289.62	154
2018-07-05	18.98	19.1	18.8	19.0	0.06	0.32	62010.0	1175521.74	143
2018-07-04	18.96	19.1	18.92	18.94	0.0	0.0	49479.0	940434.66	109
2018-07-03	18.94	19.18	18.86	18.94	-0.08	-0.42	59329.0	1129166.44	169
2018-07-02	19.14	19.14	18.84	19.02	-0.08	-0.42	83337.0	1583443.08	191
2018-07-01	19.2	19.26	19.1	19.1	-0.1	-0.52	85170.0	1632844.9	137
2018-06-28	19.14	19.32	19.1	19.2	-0.02	-0.1	88469.0	1699399.0	191
2018-06-27	19.14	19.22	19.12	19.22	0.08	0.42	91485.0	1752883.2	176
2018-06-26	19.34	19.34	19.04	19.14	-0.24	-1.24	235996.0	4524339.38	270
2018-06-25	19.18	19.6	19.16	19.38	0.22	1.15	251449.0	4868847.02	379
2018-06-24	19.1	19.28	18.96	19.16	0.1	0.52	152097.0	2900129.86	258
2018-06-21	19.08	19.1	18.94	19.06	-0.04	-0.21	45508.0	865775.02	106
2018-06-20	19.48	19.48	19.02	19.1	-0.26	-1.34	104968.0	2006250.42	160
2018-06-12	19.5	19.54	19.3	19.36	-0.02	-0.1	103167.0	2002716.44	141
2018-06-11	19.68	19.7	19.02	19.38	-0.18	-0.92	284349.0	5516101.1	417
2018-06-10	18.86	19.68	18.72	19.56	0.68	3.6	454674.0	8749577.58	635
2018-06-07	18.92	19.0	18.84	18.88	0.02	0.11	73415.0	1389997.82	148
2018-06-06	18.92	19.1	18.84	18.86	-0.06	-0.32	97984.0	1855530.24	188
2018-06-05	18.98	19.08	18.88	18.92	-0.08	-0.42	133633.0	2532379.68	228
2018-06-04	19.14	19.28	19.0	19.0	-0.08	-0.42	175817.0	3357786.54	205
2018-06-03	18.96	19.6	18.88	19.08	0.18	0.95	222178.0	4271452.42	326
2018-05-31	18.84	18.94	18.8	18.9	0.1	0.53	88101.0	1663219.54	129
2018-05-30	18.7	18.8	18.62	18.8	0.0	0.0	84926.0	1591369.82	176
2018-05-29	18.62	18.9	18.58	18.8	0.12	0.64	107079.0	2009555.02	219
2018-05-28	18.72	18.74	18.56	18.68	-0.02	-0.11	135424.0	2528234.2	199
2018-05-27	19.0	19.02	18.7	18.7	-0.22	-1.16	79519.0	1496038.04	169
2018-05-24	19.08	19.12	18.92	18.93	-0.05	-0.26	126105.0	2399886.84	239
2018-05-23	19.06	19.1	18.8	18.98	0.07	0.37	242790.0	4601910.54	347
2018-05-22	18.98	18.98	18.7	18.91	-0.06	-0.32	224365.0	4222784.98	315
2018-05-21	19.14	19.26	18.98	18.97	-0.2	-1.04	246041.0	4695904.06	329
2018-05-20	19.4	19.4	19.04	19.17	-0.23	-1.19	191089.0	3675026.68	329
2018-05-17	19.4	19.44	19.02	19.4	-0.1	-0.51	324398.0	6248715.8	468
2018-05-16	20.16	20.48	19.4	19.5	-0.75	-3.7	1033764.0	20653009.72	1069
2018-05-15	19.5	20.44	19.4	20.25	0.75	3.85	1930296.0	38638461.42	1653
2018-05-14	19.7	19.7	19.48	19.5	-0.14	-0.71	225227.0	4412511.72	316
2018-05-13	19.6	19.84	19.5	19.64	0.29	1.5	378453.0	7442155.86	525
2018-05-10	19.48	19.5	19.02	19.35	-0.07	-0.36	479782.0	9206826.86	592
2018-05-09	19.78	19.78	19.0	19.42	0.43	2.26	516661.0	10011037.0	700
2018-05-08	19.24	19.3	18.5	18.99	-0.32	-1.66	561269.0	10563604.48	773
2018-05-07	19.7	19.76	19.26	19.31	-0.41	-2.08	265409.0	5162224.16	461
2018-05-06	20.18	20.18	19.72	19.72	-0.02	-0.1	260390.0	5180700.46	400
2018-05-03	20.12	20.12	19.66	19.74	-0.38	-1.89	322749.0	6389077.14	530
2018-05-02	19.9	20.48	19.78	20.12	0.25	1.26	814815.0	16423836.44	1101
2018-05-01	19.96	20.08	19.5	19.87	-0.12	-0.6	388364.0	7665634.22	624
2018-04-30	20.38	20.38	19.98	19.99	-0.37	-1.82	488818.0	9856328.28	632
2018-04-29	20.6	20.82	20.32	20.36	-0.15	-0.73	756671.0	15548111.6	775
2018-04-26	20.28	20.64	20.16	20.51	0.25	1.23	1298434.0	26580453.68	1315
2018-04-25	20.06	20.62	19.92	20.26	0.41	2.07	1473553.0	29952446.58	1558
2018-04-24	20.14	20.3	19.7	19.85	-0.29	-1.44	929079.0	18585873.26	1109
2018-04-23	20.8	20.94	20.06	20.14	-0.45	-2.19	1642405.0	33402122.94	1867
2018-04-22	19.5	20.76	19.4	20.59	1.37	7.13	2628462.0	53207102.2	2880
2018-04-19	19.46	19.64	19.0	19.22	-0.22	-1.13	783071.0	15138047.0	1069
2018-04-18	19.9	20.0	19.4	19.44	-0.39	-1.97	819377.0	16139425.38	1034
2018-04-17	19.94	20.36	19.66	19.83	-0.08	-0.4	1214883.0	24285471.42	1439
2018-04-16	19.96	20.84	19.8	19.91	0.01	0.05	2888765.0	58785511.02	3215
2018-04-15	18.5	19.96	18.5	19.9	1.75	9.64	3385409.0	66505054.4	3016
2018-04-12	17.1	18.42	17.0	18.15	1.14	6.7	1412604.0	25134504.36	1689
2018-04-11	18.2	18.2	16.74	17.01	-0.96	-5.34	640229.0	11218693.72	741
2018-04-10	17.52	18.4	17.48	17.97	0.53	3.04	1543111.0	27896418.52	1610
2018-04-09	17.66	17.82	17.4	17.44	-0.24	-1.36	268863.0	4750088.12	340
2018-04-08	17.4	17.9	17.4	17.68	0.27	1.55	471488.0	8349471.44	494
2018-04-05	17.4	17.54	17.32	17.41	0.03	0.17	417157.0	7288117.08	408
2018-04-04	17.3	17.42	17.2	17.38	0.11	0.64	596323.0	10338137.66	554
2018-04-03	16.6	17.42	16.56	17.27	0.63	3.79	1361892.0	23323517.7	1210
2018-04-02	16.64	16.72	16.5	16.64	-0.05	-0.3	214265.0	3558472.46	247
2018-04-01	16.88	16.88	16.6	16.69	0.0	0.0	382181.0	6377950.18	345
2018-03-29	16.6	17.18	16.46	16.69	0.81	5.1	2487271.0	41792133.66	2384
2018-03-28	16.08	16.08	15.8	15.88	-0.1	-0.63	101220.0	1610281.08	182
2018-03-27	16.0	16.08	15.96	15.98	0.08	0.5	135860.0	2174093.42	218
2018-03-26	15.92	15.94	15.84	15.9	-0.08	-0.5	85893.0	1366483.28	139
2018-03-25	16.14	16.14	15.9	15.98	-0.15	-0.93	260507.0	4164054.06	381
2018-03-22	16.14	16.16	16.0	16.13	-0.02	-0.12	222066.0	3571747.24	276
2018-03-21	16.38	16.38	16.06	16.15	-0.16	-0.98	282046.0	4569949.68	377
2018-03-20	15.8	16.5	15.74	16.31	0.55	3.49	781542.0	12693789.24	896
2018-03-19	15.76	15.8	15.7	15.76	0.03	0.19	92478.0	1454558.0	148
2018-03-18	15.8	15.88	15.7	15.73	-0.15	-0.94	132192.0	2084240.24	180
2018-03-15	16.06	16.06	15.7	15.88	-0.21	-1.31	248816.0	3949360.6	348
2018-03-14	16.06	16.4	16.0	16.09	0.03	0.19	456133.0	7398624.1	513
2018-03-13	15.98	16.1	15.92	16.06	0.1	0.63	332886.0	5329910.42	257
2018-03-12	15.92	16.1	15.92	15.96	-0.02	-0.13	157645.0	2523649.44	168
2018-03-11	16.06	16.18	15.9	15.98	0.16	1.01	365681.0	5857395.5	358
2018-03-08	15.74	16.0	15.6	15.82	0.19	1.22	293959.0	4613671.62	306
2018-03-07	15.64	15.76	15.6	15.63	-0.04	-0.26	80032.0	1254770.4	125
2018-03-06	15.8	15.8	15.66	15.67	-0.05	-0.32	87570.0	1376305.36	105
2018-03-05	15.68	15.94	15.6	15.72	0.09	0.58	305011.0	4826649.68	315
2018-03-04	15.54	15.68	15.54	15.63	0.09	0.58	42301.0	660091.94	86
2018-03-01	15.5	15.54	15.5	15.54	-0.01	-0.06	29999.0	466138.2	92
2018-02-28	15.5	15.74	15.48	15.55	0.05	0.32	129630.0	2022946.48	203
2018-02-27	15.56	15.6	15.5	15.5	-0.06	-0.39	1363742.0	21033986.0	77
2018-02-26	15.5	15.6	15.5	15.56	0.03	0.19	64012.0	995912.4	115
2018-02-25	15.6	15.6	15.48	15.53	0.02	0.13	62570.0	973441.12	92
2018-02-22	15.62	15.62	15.48	15.51	-0.01	-0.06	86960.0	1349800.02	127
2018-02-21	15.7	15.76	15.48	15.52	-0.1	-0.64	195433.0	3041962.06	246
2018-02-20	15.66	15.66	15.64	15.62	0.0	0.0	27003.0	422462.8	61
2018-02-19	15.66	15.66	15.62	15.62	-0.07	-0.45	47477.0	742868.18	93
2018-02-18	15.8	15.82	15.72	15.69	-0.05	-0.32	44546.0	701880.0	101
2018-02-15	15.62	15.78	15.62	15.74	0.07	0.45	104459.0	1642929.24	136
2018-02-14	15.42	15.98	15.4	15.67	0.16	1.03	195907.0	3053116.56	234
2018-02-13	15.6	15.7	15.5	15.51	-0.13	-0.83	76506.0	1191125.04	124
2018-02-12	15.68	15.7	15.56	15.64	0.14	0.9	33176.0	518091.94	70
2018-02-11	15.74	15.74	15.5	15.5	-0.28	-1.77	59643.0	929004.32	126
2018-02-08	15.96	15.96	15.6	15.78	-0.01	-0.06	53634.0	844379.94	98
2018-02-07	16.12	16.14	15.76	15.79	-0.19	-1.19	97371.0	1556455.14	154
2018-02-06	16.0	16.1	15.96	15.98	-0.18	-1.11	122313.0	1959023.04	168
2018-02-05	16.26	16.3	16.16	16.16	-0.14	-0.86	104513.0	1695784.88	148
2018-02-04	16.16	16.3	16.06	16.3	0.04	0.25	53927.0	871055.8	131
2018-02-01	16.42	16.42	16.16	16.26	-0.14	-0.85	113228.0	1839144.08	188
2018-01-31	16.48	16.8	16.2	16.4	-0.12	-0.73	386126.0	6391128.44	359
2018-01-30	16.34	16.64	16.34	16.52	0.2	1.23	510771.0	8433818.92	365
2018-01-29	16.18	16.48	16.16	16.32	0.17	1.05	239681.0	3917304.44	249
2018-01-28	16.04	16.18	16.04	16.15	0.13	0.81	79727.0	1285014.68	102
2018-01-25	16.2	16.24	15.96	16.02	-0.13	-0.8	170653.0	2744748.12	167
2018-01-24	16.16	16.26	16.14	16.15	-0.04	-0.25	82985.0	1342003.94	59
2018-01-23	16.2	16.24	16.2	16.19	0.0	0.0	37371.0	606293.34	72
2018-01-22	16.3	16.38	16.2	16.19	-0.11	-0.67	68871.0	1121448.54	104
2018-01-21	16.16	16.7	16.16	16.3	0.09	0.56	213132.0	3493872.0	253
2018-01-18	16.24	16.24	16.16	16.21	0.02	0.12	33095.0	536325.5	91
2018-01-17	16.3	16.32	16.2	16.19	-0.09	-0.55	114372.0	1856493.42	125
2018-01-16	16.22	16.36	16.22	16.28	0.11	0.68	406052.0	6614921.26	312
2018-01-15	16.0	16.24	16.0	16.17	0.17	1.06	322420.0	5204199.48	250
2018-01-14	15.94	16.08	15.94	16.0	-0.01	-0.06	86439.0	1384563.34	137
2018-01-11	15.92	16.04	15.9	16.01	0.09	0.57	86849.0	1386963.14	141
2018-01-10	16.0	16.04	15.9	15.92	-0.08	-0.5	50331.0	803824.56	90
2018-01-09	16.1	16.2	15.92	16.0	-0.11	-0.68	250318.0	4014970.18	282
2018-01-08	16.32	16.7	16.1	16.11	0.04	0.25	681588.0	11161381.26	764
2018-01-07	15.96	16.1	15.96	16.07	0.13	0.82	207158.0	3320509.46	238
2018-01-04	15.9	16.0	15.88	15.94	0.05	0.31	90019.0	1433249.46	119
2018-01-03	16.0	16.0	15.8	15.89	-0.09	-0.56	123653.0	1963071.58	116
2018-01-02	15.92	16.1	15.78	15.98	0.06	0.38	298008.0	4736008.62	222
2018-01-01	15.84	16.1	15.7	15.92	-0.05	-0.31	134260.0	2136464.48	164
2017-12-31	16.04	16.18	15.96	15.97	-0.08	-0.5	506780.0	8128821.02	268
2017-12-28	16.2	16.2	16.04	16.05	-0.06	-0.37	192058.0	3094854.94	228
2017-12-27	16.18	16.32	16.1	16.11	-0.06	-0.37	269873.0	4375937.16	270
2017-12-26	16.12	16.2	16.06	16.17	0.07	0.43	65182.0	1051671.2	117
2017-12-25	16.14	16.14	16.0	16.1	-0.03	-0.19	83222.0	1337515.1	134
2017-12-24	16.16	16.26	16.12	16.13	-0.09	-0.55	131645.0	2129511.24	192
2017-12-21	16.06	16.3	16.04	16.22	0.18	1.12	189689.0	3067038.3	249
2017-12-20	16.0	16.16	15.9	16.04	0.05	0.31	153901.0	2469033.46	221
2017-12-19	16.1	16.2	15.96	15.99	-0.1	-0.62	135533.0	2174081.96	169
2017-12-18	15.98	16.24	15.88	16.09	0.24	1.51	279382.0	4486227.72	366
2017-12-17	15.7	16.1	15.7	15.85	-0.38	-2.34	368165.0	5841861.34	420
2017-12-14	16.4	16.4	16.12	16.23	0.04	0.25	97088.0	1574912.86	151
2017-12-13	16.4	16.44	16.12	16.19	-0.21	-1.28	263486.0	4278126.44	218
2017-12-12	16.36	16.52	16.36	16.4	-0.06	-0.36	65505.0	1078168.84	111
2017-12-11	16.7	16.7	16.42	16.46	-0.2	-1.2	149838.0	2477063.98	181
2017-12-10	15.96	17.12	15.96	16.66	0.77	4.85	1065218.0	17824812.4	778
2017-12-07	15.7	15.9	15.6	15.89	0.17	1.08	133311.0	2105341.24	159
2017-12-06	15.84	15.94	15.7	15.72	-0.1	-0.63	186703.0	2955037.84	143
2017-12-05	15.92	15.96	15.8	15.82	-0.09	-0.57	58055.0	920582.1	78
2017-12-04	16.02	16.04	15.78	15.91	-0.08	-0.5	141737.0	2259495.44	134
2017-12-03	16.3	16.3	15.92	15.99	0.25	1.59	253475.0	4061553.8	250
2017-11-30	15.38	16.3	15.3	15.74	0.43	2.81	215652.0	3362495.84	209
2017-11-29	15.5	15.5	15.26	15.31	0.0	0.0	119803.0	1838370.56	153
2017-11-28	15.22	15.48	15.2	15.31	0.15	0.99	189672.0	2905575.16	236
2017-11-27	15.24	15.32	15.06	15.16	-0.07	-0.46	203056.0	3086888.2	227
2017-11-26	15.24	15.28	15.16	15.23	0.05	0.33	263001.0	4002962.0	312
2017-11-23	14.9	15.26	14.9	15.18	0.31	2.08	376630.0	5698931.12	431
2017-11-22	14.9	14.92	14.86	14.87	0.07	0.47	34472.0	512950.62	59
2017-11-21	14.9	14.9	14.62	14.8	-0.19	-1.27	131873.0	1951048.16	130
2017-11-20	15.14	15.14	14.98	14.99	-0.15	-0.99	160415.0	2409791.0	126
2017-11-19	15.24	15.28	15.1	15.14	-0.15	-0.98	95173.0	1445189.66	125
2017-11-16	15.5	15.62	15.26	15.29	-0.26	-1.67	184736.0	2849632.56	185
2017-11-15	15.84	15.84	15.5	15.55	0.08	0.52	168593.0	2637440.88	193
2017-11-14	15.3	15.64	15.3	15.47	0.18	1.18	90120.0	1393716.34	123
2017-11-13	15.2	15.3	15.14	15.29	0.1	0.66	67555.0	1027216.76	102
2017-11-12	15.26	15.3	15.16	15.19	-0.08	-0.52	80126.0	1220758.08	121
2017-11-09	15.26	15.4	15.22	15.27	-0.09	-0.59	108239.0	1655538.9	139
2017-11-08	15.4	15.52	15.36	15.36	-0.04	-0.26	124254.0	1919391.14	118
2017-11-07	16.04	16.2	15.0	15.4	-0.82	-5.06	255754.0	3996514.98	262
2017-11-06	16.5	16.56	16.0	16.22	-0.3	-1.82	111175.0	1796792.14	132
2017-11-05	16.3	16.5	16.02	16.52	0.07	0.43	147329.0	2404352.38	118
2017-11-02	16.4	16.5	16.38	16.45	-0.05	-0.3	50977.0	837107.96	63
2017-11-01	16.58	16.58	16.4	16.5	-0.02	-0.12	54172.0	890747.86	60
2017-10-31	16.58	16.64	16.42	16.52	-0.06	-0.36	50867.0	838113.7	72
2017-10-30	16.72	16.78	16.36	16.58	0.1	0.61	127036.0	2099742.84	143
2017-10-29	16.6	16.6	16.3	16.48	0.01	0.06	91485.0	1505039.92	98
2017-10-26	16.8	16.8	16.24	16.47	-0.2	-1.2	42972.0	710492.52	77
2017-10-25	16.5	16.8	16.3	16.67	0.26	1.58	107504.0	1781515.1	127
2017-10-24	16.4	16.54	16.36	16.41	-0.09	-0.55	133653.0	2199567.26	129
2017-10-23	16.8	16.8	16.3	16.5	-0.28	-1.67	299623.0	4930681.26	255
2017-10-22	16.94	16.94	16.7	16.78	-0.09	-0.53	261434.0	4394145.38	274
2017-10-19	16.5	16.94	16.4	16.87	0.46	2.8	375124.0	6274409.8	385
2017-10-18	16.32	16.5	16.3	16.41	-0.05	-0.3	75568.0	1239861.4	111
2017-10-17	16.64	16.64	16.4	16.46	-0.12	-0.72	124546.0	2051588.08	134
2017-10-16	16.5	16.64	16.3	16.58	0.05	0.3	237293.0	3908462.02	195
2017-10-15	16.3	16.58	16.3	16.53	0.02	0.12	195290.0	3216906.5	165
2017-10-12	16.0	16.64	15.88	16.51	0.34	2.1	314452.0	5084228.94	268
2017-10-11	16.26	16.5	16.08	16.17	-0.33	-2.0	236500.0	3842095.72	257
2017-10-10	16.72	16.8	16.12	16.5	-0.3	-1.79	556760.0	9223413.32	425
2017-10-09	17.0	17.2	16.5	16.8	-0.2	-1.18	786418.0	13307663.26	570
2017-10-08	16.9	17.4	16.82	17.0	0.03	0.18	1153573.0	19808337.32	983
2017-10-05	16.76	17.04	16.6	16.97	0.28	1.68	285013.0	4805651.82	226
2017-10-04	16.66	16.82	16.64	16.69	-0.01	-0.06	183642.0	3064182.28	157
2017-10-03	16.7	16.76	16.6	16.7	0.02	0.12	70759.0	1179675.06	91
2017-10-02	16.66	16.98	16.6	16.68	0.04	0.24	171412.0	2863680.78	128
2017-10-01	16.52	16.68	16.52	16.64	-0.02	-0.12	41327.0	687336.7	58
2017-09-28	16.7	16.84	16.6	16.66	-0.08	-0.48	69972.0	1168222.24	93
2017-09-27	16.86	16.86	16.7	16.74	-0.1	-0.59	107111.0	1798646.08	103
2017-09-26	16.54	16.94	16.4	16.84	0.3	1.81	297766.0	5007703.66	290
2017-09-25	16.7	16.7	16.58	16.54	-0.23	-1.37	86029.0	1429403.84	80
2017-09-21	16.8	16.9	16.72	16.77	0.01	0.06	260310.0	4379782.94	229
2017-09-20	16.5	16.82	16.5	16.76	0.24	1.45	257586.0	4296176.64	262
2017-09-19	16.5	16.8	16.5	16.52	-0.02	-0.12	247449.0	4113924.94	256
2017-09-18	16.5	16.62	16.48	16.54	0.05	0.3	420078.0	6937550.06	202
2017-09-17	16.46	16.64	16.4	16.49	0.07	0.43	246525.0	4073295.9	190
2017-09-14	16.5	16.58	16.2	16.42	0.02	0.12	201907.0	3323569.92	183
2017-09-13	16.4	16.44	16.4	16.4	0.0	0.0	35784.0	587101.7	64
2017-09-12	16.4	16.6	16.36	16.4	-0.06	-0.36	232226.0	3817980.54	222
2017-09-11	16.6	16.6	16.42	16.46	-0.02	-0.12	171318.0	2823522.18	119
2017-09-10	16.56	16.78	16.44	16.48	-0.12	-0.72	195875.0	3244828.72	185
2017-09-07	16.2	17.06	16.2	16.6	0.32	1.97	513489.0	8619375.76	538
2017-09-06	16.32	16.32	16.28	16.28	0.08	0.49	3814.0	62132.9	20
2017-08-29	16.24	16.26	16.2	16.2	-0.04	-0.25	168869.0	2738834.34	52
2017-08-28	16.14	16.3	16.14	16.24	-0.06	-0.37	96180.0	1559734.68	62
2017-08-27	16.44	16.48	16.3	16.3	-0.04	-0.24	86032.0	1407232.26	98
2017-08-24	16.2	16.4	16.16	16.34	0.01	0.06	119352.0	1946323.46	116
2017-08-23	16.3	16.4	16.3	16.33	-0.05	-0.31	97364.0	1590863.8	85
2017-08-22	16.44	16.44	16.36	16.38	-0.06	-0.36	163675.0	2682050.6	147
2017-08-21	16.5	16.56	16.36	16.44	-0.05	-0.3	424602.0	6975127.1	293
2017-08-20	16.46	16.6	16.36	16.49	0.08	0.49	384985.0	6337355.66	368
2017-08-17	16.18	16.44	16.18	16.41	0.27	1.67	364158.0	5940872.84	390
2017-08-16	16.04	16.16	16.04	16.14	0.04	0.25	32430.0	521755.78	73
2017-08-15	16.12	16.16	16.0	16.1	-0.03	-0.19	70901.0	1140533.14	113
2017-08-14	16.1	16.3	16.1	16.13	0.01	0.06	90946.0	1471251.32	115
2017-08-13	16.46	16.6	16.1	16.12	-0.18	-1.1	362620.0	5913220.68	413
2017-08-10	16.02	16.32	16.02	16.3	0.07	0.43	141601.0	2294620.82	146
2017-08-09	16.2	16.32	16.1	16.23	-0.09	-0.55	119997.0	1942814.98	151
2017-08-08	15.8	16.5	15.8	16.32	0.61	3.88	565918.0	9226748.12	574
2017-08-07	15.68	15.74	15.68	15.71	0.02	0.13	116884.0	1836595.22	107
2017-08-06	15.66	15.7	15.62	15.69	0.03	0.19	95817.0	1501247.48	94
2017-08-03	15.58	15.68	15.54	15.66	0.06	0.38	137685.0	2148993.04	142
2017-08-02	15.58	15.88	15.58	15.6	-0.03	-0.19	164801.0	2590571.82	189
2017-08-01	15.52	15.92	15.52	15.63	0.15	0.97	187326.0	2937707.1	286
2017-07-31	15.42	15.5	15.36	15.48	0.04	0.26	32549.0	501741.24	50
2017-07-30	15.56	15.56	15.4	15.44	-0.11	-0.71	27717.0	428884.36	63
2017-07-27	15.6	15.64	15.46	15.55	-0.01	-0.06	92470.0	1434425.84	84
2017-07-26	15.4	15.58	15.4	15.56	0.08	0.52	55333.0	860224.72	68
2017-07-25	15.58	15.58	15.48	15.48	-0.06	-0.39	32979.0	511403.14	73
2017-07-24	15.5	15.58	15.46	15.54	0.0	0.0	83135.0	1291428.92	100
2017-07-23	15.4	15.56	15.4	15.54	0.1	0.65	78902.0	1218660.56	83
2017-07-20	15.5	15.5	15.42	15.44	-0.01	-0.06	31223.0	482275.9	67
2017-07-19	15.32	15.48	15.3	15.45	0.04	0.26	69051.0	1064803.64	92
2017-07-18	15.5	15.6	15.4	15.41	-0.11	-0.71	107344.0	1660648.2	110
2017-07-17	15.54	15.64	15.5	15.52	-0.01	-0.06	64272.0	999360.38	74
2017-07-16	15.52	15.6	15.5	15.53	-0.07	-0.45	57284.0	890083.02	85
2017-07-13	15.72	15.76	15.5	15.6	-0.09	-0.57	39798.0	622743.52	78
2017-07-12	15.34	15.84	15.34	15.69	0.19	1.23	150937.0	2373607.84	190
2017-07-11	15.34	15.58	15.34	15.5	0.04	0.26	65135.0	1008866.02	90
2017-07-10	15.4	15.46	15.32	15.46	0.08	0.52	45151.0	695159.4	79
2017-07-09	15.6	15.6	15.4	15.38	-0.18	-1.16	34085.0	527811.46	107
2017-07-06	15.72	15.72	15.54	15.56	-0.13	-0.83	82767.0	1290772.36	102
2017-07-05	15.56	15.72	15.5	15.69	0.19	1.23	109752.0	1712296.36	135
2017-07-04	15.4	15.6	15.4	15.5	0.21	1.37	82659.0	1278411.22	103
2017-07-03	15.3	15.32	15.26	15.29	0.0	0.0	47555.0	726925.62	63
2017-07-02	15.4	15.5	15.28	15.29	-0.14	-0.91	111290.0	1710873.22	131
2017-06-22	15.5	15.5	15.38	15.43	-0.08	-0.52	87749.0	1353657.1	90
2017-06-21	15.1	15.66	15.1	15.51	0.51	3.4	137144.0	2115348.5	142
2017-06-20	15.2	15.2	15.0	15.0	-0.17	-1.12	31191.0	471347.04	50
2017-06-19	14.7	15.2	14.7	15.17	0.58	3.98	47236.0	706418.74	75
2017-06-18	14.5	14.52	14.5	14.59	-0.01	-0.07	17550.0	254992.0	42
2017-06-15	14.7	14.7	14.5	14.6	-0.25	-1.68	55807.0	813467.8	96
2017-06-14	14.84	14.86	14.8	14.85	0.05	0.34	16155.0	239653.12	45
2017-06-13	14.82	14.84	14.8	14.8	-0.11	-0.74	37113.0	549973.7	55
2017-06-12	15.0	15.0	14.86	14.91	0.0	0.0	22503.0	335325.12	61
2017-06-11	15.0	15.0	14.8	14.91	-0.08	-0.53	36849.0	549573.6	80
2017-06-08	15.0	15.02	14.96	14.99	-0.2	-1.32	61599.0	923572.84	87
2017-06-07	15.3	15.3	15.2	15.19	-0.12	-0.78	15581.0	237515.88	44
2017-06-06	15.22	15.48	15.22	15.31	0.05	0.33	58147.0	894195.74	88
2017-06-05	15.18	15.3	14.9	15.26	0.06	0.39	2958002.0	44383745.94	156
2017-06-04	15.0	15.2	15.0	15.2	0.31	2.08	41531.0	626930.8	48
2017-06-01	14.95	14.95	14.9	14.89	-0.11	-0.73	28541.0	426225.95	50
2017-05-31	15.1	15.15	15.0	15.0	-0.1	-0.66	24383.0	367624.15	57
2017-05-30	15.1	15.2	15.1	15.1	0.0	0.0	58437.0	884760.1	79
2017-05-29	14.8	15.15	14.75	15.1	0.14	0.94	51755.0	770654.8	93
2017-05-28	15.55	15.55	14.85	14.96	-0.54	-3.48	181713.0	2734858.3	175
2017-05-25	15.9	15.9	15.5	15.5	-0.49	-3.06	175343.0	2748720.8	179
2017-05-24	16.1	16.1	15.95	15.99	-0.08	-0.5	159970.0	2562179.0	92
2017-05-23	16.25	16.25	16.0	16.07	-0.23	-1.41	93781.0	1511533.15	108
2017-05-22	16.4	16.4	16.3	16.3	-0.15	-0.91	61809.0	1009437.4	80
2017-05-21	16.55	16.65	16.4	16.45	0.12	0.73	202477.0	3347448.45	169
2017-05-18	16.25	16.4	16.25	16.33	-0.06	-0.37	112866.0	1842877.75	119
2017-05-17	16.35	16.4	16.2	16.39	-0.22	-1.32	211955.0	3462568.35	178
2017-05-16	16.45	16.65	16.45	16.61	0.16	0.97	247592.0	4094073.95	212
2017-05-15	16.3	16.45	16.3	16.45	0.1	0.61	223143.0	3651048.05	171
2017-05-14	16.7	16.75	16.2	16.35	-0.28	-1.68	427062.0	6989310.7	380
2017-05-11	16.95	17.0	16.5	16.63	-0.34	-2.0	264701.0	4427119.85	234
2017-05-10	16.75	17.0	16.7	16.97	0.27	1.62	374753.0	6327680.0	268
2017-05-09	16.3	16.75	16.2	16.7	0.45	2.77	368395.0	6097314.6	274
2017-05-08	16.4	16.55	16.0	16.25	-0.28	-1.69	208760.0	3388036.8	214
2017-05-07	16.6	16.75	16.5	16.53	-0.17	-1.02	96657.0	1605967.55	134
2017-05-04	16.85	16.85	16.65	16.7	-0.15	-0.89	68721.0	1148648.45	118
2017-05-03	17.05	17.1	16.85	16.85	-0.15	-0.88	187769.0	3182870.8	227
2017-05-02	16.75	17.05	16.75	17.0	0.35	2.1	554267.0	9364453.6	385
2017-05-01	16.55	16.95	16.5	16.65	0.14	0.85	473132.0	7918923.0	316
2017-04-30	16.45	16.55	16.3	16.51	0.12	0.73	207940.0	3412358.0	181
2017-04-27	16.3	16.4	16.3	16.39	0.1	0.61	98531.0	1610429.6	90
2017-04-26	16.3	16.35	16.25	16.29	0.0	0.0	135265.0	2205797.1	118
2017-04-25	16.25	16.4	16.2	16.29	0.11	0.68	268089.0	4377441.9	214
2017-04-24	16.15	16.2	16.1	16.18	0.04	0.25	64840.0	1047865.15	93
2017-04-23	16.2	16.25	16.1	16.14	0.13	0.81	121894.0	1972471.95	135
2017-04-20	16.1	16.25	16.0	16.01	-0.22	-1.36	237288.0	3818404.45	213
2017-04-19	16.2	16.35	16.1	16.23	-0.07	-0.43	202548.0	3281073.7	187
2017-04-18	16.7	16.7	16.3	16.3	-0.34	-2.04	368410.0	6053192.1	362
2017-04-17	17.1	17.1	16.6	16.64	-0.18	-1.07	404166.0	6773714.0	332
2017-04-16	16.8	17.1	16.7	16.82	0.02	0.12	639328.0	10765647.85	474
2017-04-13	16.9	17.4	16.75	16.8	0.06	0.36	1250610.0	21333920.0	946
2017-04-12	16.7	16.85	16.65	16.74	0.1	0.6	358701.0	6009525.95	269
2017-04-11	16.6	16.95	16.55	16.64	0.04	0.24	380208.0	6375658.0	353
2017-04-10	16.5	16.6	16.45	16.6	0.08	0.48	53846.0	890520.6	88
2017-04-09	16.6	16.65	16.5	16.52	-0.03	-0.18	53404.0	885103.0	83
2017-04-06	16.7	16.7	16.55	16.55	-0.08	-0.48	94034.0	1562098.35	109
2017-04-05	16.65	16.75	16.6	16.63	0.01	0.06	170262.0	2835440.0	168
2017-04-04	16.45	16.65	16.45	16.62	0.12	0.73	119310.0	1980014.95	148
2017-04-03	16.5	16.6	16.4	16.5	-0.05	-0.3	120970.0	1996863.4	133
2017-04-02	16.7	16.8	16.45	16.55	-0.05	-0.3	148374.0	2463314.25	197
2017-03-30	16.2	17.0	16.1	16.6	0.55	3.43	843986.0	13990950.1	708
2017-03-29	15.95	16.2	15.95	16.05	0.16	1.01	322479.0	5191763.4	229
2017-03-28	15.8	16.0	15.75	15.89	0.09	0.57	86221.0	1368351.05	105
2017-03-27	15.8	15.95	15.65	15.8	0.1	0.64	161507.0	2554464.0	142
2017-03-26	15.8	15.85	15.7	15.7	-0.01	-0.06	86586.0	1367803.3	105
2017-03-23	15.5	15.85	15.5	15.71	0.23	1.49	198814.0	3129149.5	180
2017-03-22	15.65	15.65	15.45	15.48	-0.3	-1.9	137472.0	2140699.0	162
2017-03-21	15.9	16.15	15.7	15.78	-0.19	-1.19	279752.0	4472987.75	245
2017-03-20	16.05	16.25	15.9	15.97	0.07	0.44	628498.0	10087798.85	462
2017-03-19	15.9	16.0	15.75	15.9	0.35	2.25	251569.0	3994668.05	272
2017-03-16	15.65	15.7	15.5	15.55	0.11	0.71	104417.0	1627119.4	169
2017-03-15	15.3	15.6	15.05	15.44	0.23	1.51	239039.0	3675721.95	326
2017-03-14	15.1	15.2	14.85	15.21	0.04	0.26	150433.0	2259551.8	233
2017-03-13	15.55	15.7	15.15	15.17	-0.42	-2.69	126186.0	1956662.3	231
2017-03-12	15.95	15.95	15.6	15.59	-0.36	-2.26	133928.0	2111141.15	154
2017-03-09	16.25	16.25	15.9	15.95	-0.36	-2.21	243110.0	3898309.25	190
2017-03-08	16.7	16.7	16.3	16.31	-0.41	-2.45	257599.0	4232624.45	315
2017-03-07	16.85	16.9	16.7	16.72	-0.14	-0.83	148875.0	2498894.25	198
2017-03-06	17.0	17.0	16.7	16.86	-0.02	-0.12	239191.0	4025774.5	296
2017-03-05	16.9	17.1	16.7	16.88	0.27	1.63	838558.0	14192814.0	639
2017-03-02	16.2	16.75	16.2	16.61	0.52	3.23	240079.0	3957135.1	218
2017-03-01	16.1	16.1	15.95	16.09	0.1	0.63	73048.0	1172168.8	97
2017-02-28	16.0	16.05	15.8	15.99	-0.01	-0.06	130608.0	2080366.4	163
2017-02-27	16.5	16.5	16.0	16.0	-0.56	-3.38	83196.0	1350184.55	151
2017-02-26	16.55	16.6	16.5	16.56	0.09	0.55	47701.0	789453.75	84
2017-02-23	16.55	16.55	16.45	16.47	-0.12	-0.72	111727.0	1843092.0	119
2017-02-22	16.65	16.8	16.6	16.59	-0.01	-0.06	69984.0	1168856.7	123
2017-02-21	16.6	16.7	16.5	16.6	-0.05	-0.3	94569.0	1567671.3	127
2017-02-20	16.8	16.9	16.65	16.65	-0.3	-1.77	200922.0	3376524.45	150
2017-02-19	16.9	17.1	16.9	16.95	-0.04	-0.24	161706.0	2750232.0	183
2017-02-16	16.9	17.05	16.9	16.99	0.13	0.77	331583.0	5629353.2	217
2017-02-15	16.85	16.95	16.8	16.86	0.0	0.0	104850.0	1768633.4	121
2017-02-14	17.0	17.05	16.85	16.86	-0.18	-1.06	251522.0	4261931.7	194
2017-02-13	17.1	17.2	17.0	17.04	-0.04	-0.23	352320.0	6012404.15	200
2017-02-12	16.9	17.15	16.9	17.08	0.33	1.97	347749.0	5917353.95	211
2017-02-09	16.6	16.8	16.55	16.75	0.05	0.3	232866.0	3882630.6	134
2017-02-08	17.1	17.1	16.55	16.7	-0.38	-2.22	322734.0	5394728.05	289
2017-02-07	17.2	17.2	17.0	17.08	-0.14	-0.81	164548.0	2814148.9	164
2017-02-06	17.2	17.3	16.9	17.22	0.16	0.94	456542.0	7778293.95	202
2017-02-05	17.25	17.25	17.05	17.06	-0.2	-1.16	364567.0	6243795.1	238
2017-02-02	17.45	17.45	17.2	17.26	-0.13	-0.75	257508.0	4451326.6	188
2017-02-01	17.3	17.45	17.2	17.39	0.14	0.81	222990.0	3859937.6	186
2017-01-31	17.25	17.45	17.05	17.25	-0.06	-0.35	371478.0	6389406.4	256
2017-01-30	17.3	17.6	17.25	17.31	0.04	0.23	553981.0	9643561.35	364
2017-01-29	17.25	17.4	17.1	17.27	0.1	0.58	393703.0	6802605.05	276
2017-01-26	17.15	17.3	17.0	17.17	0.16	0.94	562730.0	9645217.35	382
2017-01-25	17.1	17.1	16.95	17.01	0.02	0.12	313033.0	5331791.6	278
2017-01-24	17.2	17.2	16.85	16.99	-0.05	-0.29	523271.0	8893745.9	445
2017-01-23	16.75	17.5	16.6	17.04	0.37	2.22	1363175.0	23444962.4	887
2017-01-22	16.35	16.8	16.0	16.67	0.6	3.73	758467.0	12457374.6	578
2017-01-19	16.0	16.1	15.95	16.07	0.06	0.37	94667.0	1516267.15	160
2017-01-18	16.25	16.25	15.8	16.01	-0.21	-1.29	172703.0	2767441.55	203
2017-01-17	16.0	16.3	15.7	16.22	0.27	1.69	171869.0	2743459.7	175
2017-01-16	16.3	16.35	15.85	15.95	-0.52	-3.16	201474.0	3243343.25	245
2017-01-15	16.55	16.65	16.3	16.47	-0.04	-0.24	123195.0	2034974.4	133
2017-01-12	16.8	16.85	16.35	16.51	-0.13	-0.78	235297.0	3888747.75	197
2017-01-11	16.8	16.9	16.6	16.64	-0.3	-1.77	97888.0	1637267.75	136
2017-01-10	17.1	17.15	16.85	16.94	-0.26	-1.51	195066.0	3316844.9	208
2017-01-09	17.4	17.6	16.9	17.2	-0.24	-1.38	308093.0	5269345.3	324
2017-01-08	17.75	17.95	17.4	17.44	-0.31	-1.75	254178.0	4514698.55	236
2017-01-05	17.65	17.85	17.5	17.75	0.12	0.68	404588.0	7156826.35	314
2017-01-04	18.1	18.1	17.45	17.63	-0.43	-2.38	814644.0	14559614.8	520
2017-01-03	17.35	18.3	17.35	18.06	0.67	3.85	3675381.0	65991236.9	1887
2017-01-02	17.2	17.55	17.2	17.39	0.24	1.4	674940.0	11741266.25	407
2017-01-01	17.1	17.3	17.05	17.15	0.02	0.12	212644.0	3648252.05	171
2016-12-29	17.3	17.3	17.1	17.13	-0.13	-0.75	291471.0	5003950.3	176
2016-12-28	17.4	17.45	17.15	17.26	-0.11	-0.63	545510.0	9419830.9	334
2016-12-27	17.1	17.4	17.1	17.37	0.32	1.88	373245.0	6442013.2	272
2016-12-26	17.3	17.3	16.9	17.05	-0.05	-0.29	498296.0	8545435.75	296
2016-12-25	16.45	17.3	16.35	17.1	0.91	5.62	863230.0	14523605.75	457
2016-12-22	16.1	16.25	16.1	16.19	0.15	0.94	114964.0	1857111.15	132
2016-12-21	16.0	16.1	15.8	16.04	0.03	0.19	331439.0	5277559.9	184
2016-12-20	16.0	16.05	15.8	16.01	-0.06	-0.37	284155.0	4516192.85	244
2016-12-19	16.4	16.65	16.05	16.07	-0.3	-1.83	683713.0	11220427.4	425
2016-12-18	16.25	16.45	16.15	16.37	0.36	2.25	657935.0	10718655.7	465
2016-12-15	15.8	16.1	15.7	16.01	0.11	0.69	138406.0	2197590.95	179
2016-12-14	16.4	16.6	15.9	15.9	-0.56	-3.4	239024.0	3842434.5	268
2016-12-13	16.95	16.95	16.35	16.46	-0.56	-3.29	464771.0	7703517.05	379
2016-12-12	17.35	17.4	16.95	17.02	-0.23	-1.33	663872.0	11374159.55	424
2016-12-11	17.2	17.55	17.15	17.25	0.23	1.35	476475.0	8265762.55	328
2016-12-08	16.9	17.15	16.8	17.02	0.15	0.89	501979.0	8523321.5	330
2016-12-07	16.8	17.2	16.65	16.87	0.07	0.42	714834.0	12134521.25	421
2016-12-06	16.6	16.95	16.6	16.8	0.37	2.25	401861.0	6774034.6	278
2016-12-05	16.5	16.5	16.15	16.43	-0.02	-0.12	416296.0	6789237.1	234
2016-12-04	16.5	16.6	16.4	16.45	0.19	1.17	510297.0	8414567.35	295
2016-12-01	16.2	16.6	16.2	16.26	0.18	1.12	5738122.0	90360132.15	337
2016-11-30	15.7	16.4	15.6	16.08	0.44	2.81	759291.0	12266300.3	532
2016-11-29	15.75	16.05	15.5	15.64	-0.06	-0.38	595608.0	9425589.45	376
2016-11-28	15.3	15.8	15.25	15.7	0.39	2.55	582390.0	9049857.65	408
2016-11-27	15.0	15.45	15.0	15.31	0.24	1.59	461374.0	7055133.9	383
2016-11-24	15.15	15.5	15.05	15.07	-0.17	-1.12	477336.0	7299680.9	411
2016-11-23	15.1	15.35	15.05	15.24	0.28	1.87	861065.0	13111995.65	522
2016-11-22	15.05	15.15	14.8	14.96	0.06	0.4	363138.0	5452128.05	310
2016-11-21	15.0	15.4	14.9	14.9	0.06	0.4	506266.0	7660899.95	447
2016-11-20	14.8	15.05	14.7	14.84	0.03	0.2	266604.0	3974496.7	263
2016-11-17	15.2	15.2	14.7	14.81	-0.36	-2.37	518378.0	7757894.05	386
2016-11-16	15.2	15.3	14.9	15.17	0.18	1.2	647424.0	9814892.15	482
2016-11-15	14.85	15.1	14.6	14.99	0.02	0.13	895176.0	13279715.1	383
2016-11-14	15.25	15.5	14.9	14.97	-0.34	-2.22	429165.0	6501829.2	259
2016-11-13	14.6	15.65	14.6	15.31	0.81	5.59	475768.0	7267524.85	392
2016-11-10	13.8	14.6	13.8	14.5	0.78	5.69	619843.0	8887981.3	334
2016-11-09	13.05	13.8	13.05	13.72	0.42	3.16	637580.0	8629744.45	416
2016-11-08	13.3	13.55	13.2	13.3	0.19	1.45	615080.0	8230658.85	333
2016-11-07	12.95	13.2	12.95	13.11	0.26	2.02	403847.0	5290761.4	453
2016-11-06	12.8	12.9	12.8	12.85	0.06	0.47	93733.0	1204229.75	135
2016-11-03	12.8	12.95	12.8	12.79	0.1	0.79	92101.0	1184707.4	205
2016-11-02	12.8	12.9	12.7	12.69	-0.29	-2.23	123219.0	1574765.85	197
2016-11-01	13.15	13.15	12.95	12.98	-0.02	-0.15	188879.0	2467670.0	173
2016-10-31	12.9	13.05	12.8	13.0	0.08	0.62	98049.0	1270982.7	135
2016-10-30	12.95	13.05	12.85	12.92	-0.1	-0.77	101536.0	1313905.75	142
2016-10-27	13.0	13.15	12.9	13.02	-0.08	-0.61	114525.0	1491705.0	125
2016-10-26	13.15	13.3	13.05	13.1	-0.09	-0.68	180758.0	2382621.15	170
2016-10-25	13.3	13.35	13.15	13.19	-0.03	-0.23	208296.0	2763896.85	197
2016-10-24	13.05	13.3	13.0	13.22	0.25	1.93	182163.0	2394482.6	174
2016-10-23	12.65	13.1	12.65	12.97	0.03	0.23	227700.0	2942125.2	205
2016-10-20	12.5	13.05	12.5	12.94	0.13	1.01	228314.0	2942831.8	203
2016-10-19	12.8	12.9	12.5	12.81	0.16	1.26	190454.0	2429133.9	118
2016-10-18	13.0	13.1	12.6	12.65	-0.45	-3.44	205729.0	2662277.6	121
2016-10-17	13.0	13.15	12.9	13.1	-0.1	-0.76	122545.0	1597551.9	140
2016-10-16	13.2	13.2	13.1	13.2	-0.14	-1.05	56806.0	747795.8	80
2016-10-13	13.4	13.65	13.25	13.34	0.01	0.08	187628.0	2524555.8	178
2016-10-12	13.35	13.45	13.3	13.33	0.03	0.23	130380.0	1743187.2	124
2016-10-11	13.2	13.5	13.2	13.3	0.11	0.83	165785.0	2217101.4	146
2016-10-10	12.9	13.25	12.9	13.19	0.06	0.46	90579.0	1192351.05	87
2016-10-09	13.5	13.5	13.1	13.13	-0.22	-1.65	203529.0	2702480.2	124
2016-10-06	13.0	13.45	13.0	13.35	0.42	3.25	288138.0	3822564.8	225
2016-10-05	12.5	13.0	12.4	12.93	0.33	2.62	309316.0	3940869.65	243
2016-10-04	12.65	12.65	12.1	12.6	0.28	2.27	223920.0	2784352.7	187
2016-10-03	12.1	13.0	11.8	12.32	0.2	1.65	260233.0	3176801.7	273
2016-10-02	13.6	13.6	12.1	12.12	-1.29	-9.62	294573.0	3772248.65	264
2016-09-29	12.55	13.75	12.55	13.41	0.15	1.13	286852.0	3835025.7	260
2016-09-28	14.2	14.2	13.0	13.26	-0.66	-4.74	240551.0	3293476.15	257
2016-09-27	13.55	14.3	13.55	13.92	-0.92	-6.2	672639.0	9366524.05	467
2016-09-26	14.9	14.9	14.8	14.84	0.15	1.02	159828.0	2375076.0	145
2016-09-25	15.0	15.0	14.5	14.69	-0.3	-2.0	215218.0	3165105.05	245
2016-09-21	15.05	15.15	14.9	14.99	-0.01	-0.07	216806.0	3259596.9	158
2016-09-20	14.7	15.2	14.7	15.0	0.03	0.2	289181.0	4320636.6	231
2016-09-19	15.65	15.7	14.4	14.97	-0.59	-3.79	433413.0	6460483.4	362
2016-09-18	15.9	15.9	15.5	15.56	-0.44	-2.75	205308.0	3225330.0	211
2016-09-08	15.8	16.05	15.8	16.0	0.08	0.5	128268.0	2044603.95	174
2016-09-07	16.1	16.1	15.85	15.92	-0.15	-0.93	145195.0	2309708.45	177
2016-09-06	16.25	16.25	16.05	16.07	-0.21	-1.29	198387.0	3200796.1	220
2016-09-05	16.2	16.4	16.1	16.28	0.23	1.43	424976.0	6920253.95	372
2016-09-04	16.0	16.15	15.95	16.05	0.31	1.97	249626.0	4011951.8	234
2016-09-01	15.9	15.9	15.5	15.74	-0.25	-1.56	318472.0	4999852.95	280
2016-08-31	16.35	16.5	15.9	15.99	-0.37	-2.26	418502.0	6773936.5	420
2016-08-30	16.25	16.5	16.25	16.36	0.06	0.37	167980.0	2751808.25	180
2016-08-29	16.1	16.55	16.1	16.3	0.08	0.49	447209.0	7323096.15	386
2016-08-28	15.9	16.25	15.65	16.22	0.49	3.12	408274.0	6558555.3	306
2016-08-25	15.8	15.9	15.4	15.73	-0.01	-0.06	579166.0	9045145.2	441
2016-08-24	16.45	16.45	15.7	15.74	-0.57	-3.49	354250.0	5692198.45	318
2016-08-23	16.2	16.5	15.9	16.31	0.18	1.12	336839.0	5464790.6	364
2016-08-22	16.55	16.55	16.05	16.13	-0.38	-2.3	354522.0	5763561.05	355
2016-08-21	17.0	17.0	16.45	16.51	-0.33	-1.96	238550.0	3976774.1	271
2016-08-18	16.9	17.1	16.35	16.84	-0.08	-0.47	603826.0	10014230.75	604
2016-08-17	17.5	17.65	16.85	16.92	-0.65	-3.7	673907.0	11568514.0	623
2016-08-16	17.85	17.85	17.55	17.57	-0.24	-1.35	404563.0	7149182.6	400
2016-08-15	17.7	18.15	17.7	17.81	0.16	0.91	1398144.0	25156241.25	879
2016-08-14	17.95	17.95	17.65	17.65	0.08	0.46	358332.0	6366218.45	310
2016-08-11	17.7	17.95	17.35	17.57	-0.11	-0.62	496213.0	8759681.3	487
2016-08-10	17.5	17.85	17.3	17.68	0.19	1.09	718573.0	12644928.15	722
2016-08-09	16.85	17.5	16.8	17.49	0.63	3.74	519116.0	8930902.5	493
2016-08-08	16.9	17.15	16.8	16.86	-0.07	-0.41	224841.0	3804113.2	213
2016-08-07	16.5	17.0	16.5	16.93	0.49	2.98	262922.0	4398692.8	264
2016-08-04	16.65	16.85	16.4	16.44	-0.16	-0.96	213855.0	3563780.3	227
2016-08-03	16.85	16.9	16.55	16.6	-0.28	-1.66	293244.0	4892708.95	319
2016-08-02	17.0	17.15	16.65	16.88	-0.08	-0.47	613222.0	10359309.8	545
2016-08-01	16.25	17.0	16.1	16.96	0.8	4.95	508545.0	8415583.4	480
2016-07-31	16.4	16.65	15.7	16.16	-0.24	-1.46	335389.0	5395547.35	363
2016-07-28	17.1	17.1	16.2	16.4	-0.66	-3.87	555174.0	9220494.8	551
2016-07-27	17.35	17.85	16.95	17.06	-0.62	-3.51	831770.0	14234789.5	633
2016-07-26	18.0	18.2	17.6	17.68	-0.26	-1.45	506791.0	9062587.0	447
2016-07-25	17.8	18.05	17.45	17.94	0.04	0.22	509033.0	9038966.45	433
2016-07-24	18.05	18.2	17.8	17.9	-0.28	-1.54	609567.0	10959621.6	603
2016-07-21	17.5	18.5	17.3	18.18	0.74	4.24	1511924.0	27193144.45	1061
2016-07-20	17.6	17.6	17.35	17.44	-0.15	-0.85	283103.0	4943152.1	256
2016-07-19	17.7	17.85	17.5	17.59	-0.1	-0.57	516483.0	9120048.05	444
2016-07-18	17.55	17.75	17.15	17.69	0.21	1.2	830660.0	14461856.65	597
2016-07-17	17.2	17.85	17.2	17.48	0.37	2.16	1094684.0	19200598.85	736
2016-07-14	17.25	17.25	17.05	17.11	-0.05	-0.29	585098.0	10032794.15	390
2016-07-13	17.15	17.3	17.05	17.16	0.13	0.76	887356.0	15259316.9	585
2016-07-12	16.9	17.15	16.8	17.03	0.22	1.31	913777.0	15479619.75	559
2016-07-11	16.75	16.95	16.7	16.81	0.12	0.72	721522.0	12148602.45	524
2016-07-10	16.5	16.75	16.4	16.69	0.35	2.14	530258.0	8802795.85	349
2016-06-30	16.65	16.8	16.3	16.34	-0.17	-1.03	1310125.0	21653485.05	884
2016-06-29	16.1	17.1	16.05	16.51	0.49	3.06	2178538.0	36211163.75	1293
2016-06-28	16.05	16.1	16.0	16.02	0.03	0.19	293576.0	4706193.05	232
2016-06-27	16.0	16.25	15.95	15.99	0.08	0.5	653318.0	10525609.15	460
2016-06-26	15.05	15.95	15.0	15.91	-0.31	-1.91	729583.0	11376326.9	485
2016-06-23	16.1	16.3	16.05	16.22	0.06	0.37	505799.0	8191488.35	371
2016-06-22	16.45	16.6	16.15	16.16	-0.31	-1.88	645842.0	10573662.3	423
2016-06-21	16.3	16.65	16.2	16.47	0.29	1.79	1242243.0	20418634.0	786
2016-06-20	16.1	16.3	16.05	16.18	0.15	0.94	772980.0	12517357.55	557
2016-06-19	16.0	16.35	15.9	16.03	0.18	1.14	1134403.0	18331293.3	813
2016-06-16	15.85	16.0	15.75	15.85	-0.1	-0.63	627118.0	9954482.7	401
2016-06-15	16.2	16.5	15.9	15.95	-0.29	-1.79	1133084.0	18366076.85	687
2016-06-14	16.25	16.25	16.05	16.24	0.05	0.31	659362.0	10654069.9	413
2016-06-13	16.2	16.65	16.1	16.19	0.08	0.5	1187796.0	19429575.85	785
2016-06-12	15.8	16.25	15.55	16.11	0.27	1.7	890452.0	14245053.7	540
2016-06-09	16.0	16.15	15.8	15.84	-0.04	-0.25	537443.0	8565185.6	374
2016-06-08	15.9	16.25	15.85	15.88	0.17	1.08	1252613.0	20093670.7	777
2016-06-07	15.35	15.75	15.3	15.71	0.43	2.81	837597.0	13068691.7	456
2016-06-06	15.3	15.3	15.1	15.28	-0.02	-0.13	183985.0	2800481.25	141
2016-06-05	15.4	15.6	15.25	15.3	-0.13	-0.84	421780.0	6512641.55	266
2016-06-02	15.45	15.55	15.3	15.43	0.0	0.0	416727.0	6426790.55	252
2016-06-01	15.4	15.65	15.35	15.43	0.07	0.46	626905.0	9711479.5	394
2016-05-31	15.2	15.45	15.1	15.36	0.17	1.12	456174.0	6964120.0	319
2016-05-30	15.15	15.3	14.9	15.19	0.12	0.8	731114.0	11032115.25	360
2016-05-29	15.0	15.25	14.9	15.07	-0.33	-2.14	804653.0	12126162.6	507
2016-05-26	15.45	15.75	15.3	15.4	0.1	0.65	1521782.0	23506022.7	752
2016-05-25	15.4	15.45	15.25	15.3	0.1	0.66	804652.0	12346020.65	411
2016-05-24	15.15	15.25	14.95	15.2	-0.06	-0.39	1779463.0	26877561.1	1472
2016-05-23	16.45	16.45	15.15	15.26	-1.28	-7.74	2208711.0	34870110.4	1250
2016-05-22	16.95	17.3	16.45	16.54	-0.36	-2.13	2696784.0	45846479.6	1370
2016-05-19	16.65	17.0	16.5	16.9	0.29	1.75	1992598.0	33463159.95	829
2016-05-18	16.35	17.0	16.35	16.61	0.31	1.9	2032141.0	34029420.55	948
2016-05-17	16.3	16.45	16.3	16.3	0.05	0.31	380616.0	6227183.45	245
2016-05-16	16.4	16.5	16.2	16.25	-0.13	-0.79	537521.0	8769294.55	331
2016-05-15	16.35	16.5	16.3	16.38	-0.03	-0.18	509021.0	8348483.45	322
2016-05-12	16.35	16.45	16.25	16.41	0.18	1.11	389634.0	6367152.45	268
2016-05-11	16.35	16.4	16.2	16.23	-0.02	-0.12	410818.0	6691070.15	258
2016-05-10	16.3	16.4	16.25	16.25	-0.2	-1.22	607763.0	9938525.35	333
2016-05-09	16.55	16.6	16.35	16.45	-0.04	-0.24	538161.0	8871471.7	301
2016-05-08	16.7	16.75	16.45	16.49	-0.08	-0.48	763003.0	12674729.5	382
2016-05-05	16.5	16.65	16.45	16.57	0.16	0.98	561001.0	9289100.7	352
2016-05-04	16.85	16.9	16.35	16.41	-0.42	-2.5	926163.0	15337860.1	558
2016-05-03	17.35	17.5	16.7	16.83	-0.47	-2.72	1436538.0	24630667.2	719
2016-05-02	17.4	17.55	17.15	17.3	0.06	0.35	1290988.0	22358809.25	809
2016-05-01	17.1	17.65	16.95	17.24	0.46	2.74	2989727.0	51564839.2	1474
2016-04-28	16.7	17.3	16.6	16.78	0.14	0.84	2360446.0	39938483.85	1228
2016-04-27	16.55	16.9	16.45	16.64	0.2	1.22	1373072.0	22883424.2	775
2016-04-26	16.25	17.15	16.1	16.44	0.16	0.98	2792839.0	46454274.9	1397
2016-04-25	16.45	16.45	16.05	16.28	-0.07	-0.43	1100037.0	17851849.3	695
2016-04-24	16.35	16.7	16.25	16.35	0.1	0.62	1654719.0	27309046.25	946
2016-04-21	16.0	16.55	15.85	16.25	0.67	4.3	3443706.0	55899800.65	1724
2016-04-20	15.8	15.8	15.55	15.58	-0.22	-1.39	878777.0	13791996.1	502
2016-04-19	15.4	15.95	15.4	15.8	0.61	4.02	2192819.0	34446515.1	1342
2016-04-18	15.0	15.35	14.75	15.19	0.15	1.0	962981.0	14446709.85	613
2016-04-17	15.3	15.4	15.0	15.04	-0.33	-2.15	727800.0	11021273.5	554
2016-04-14	15.5	15.65	15.3	15.37	-0.05	-0.32	830330.0	12826787.6	557
2016-04-13	15.25	15.7	15.15	15.42	0.24	1.58	1866630.0	28861248.8	1030
2016-04-12	14.95	15.3	14.95	15.18	0.3	2.02	1050080.0	15924292.7	645
2016-04-11	15.0	15.35	14.85	14.88	-0.02	-0.13	1075178.0	16214101.5	555
2016-04-10	14.9	15.1	14.9	14.9	0.18	1.22	607463.0	9090734.0	381
2016-04-07	14.85	14.95	14.7	14.72	-0.01	-0.07	645085.0	9557068.25	355
2016-04-06	14.7	15.0	14.7	14.73	0.15	1.03	873693.0	12984643.35	534
2016-04-05	14.65	14.65	14.4	14.58	-0.13	-0.88	561662.0	8174066.05	313
2016-04-04	14.6	14.75	14.55	14.71	0.22	1.52	387658.0	5689834.3	291
2016-04-03	14.8	15.0	14.3	14.49	-0.52	-3.46	500605.0	7317333.25	351
2016-03-31	14.7	15.1	14.7	15.01	0.15	1.01	911203.0	13549136.2	495
2016-03-30	15.0	15.0	14.7	14.86	-0.03	-0.2	920267.0	13620864.05	538
2016-03-29	15.15	15.15	14.8	14.89	-0.29	-1.91	1088317.0	16300675.8	707
2016-03-28	15.8	15.9	15.0	15.18	-0.46	-2.94	2074506.0	31885241.6	1079
2016-03-27	16.2	16.3	15.6	15.64	-0.44	-2.74	2149090.0	34122037.25	1071
2016-03-24	16.15	16.55	15.9	16.08	0.02	0.12	3941565.0	64126551.5	1999
2016-03-23	15.9	16.3	15.9	16.06	0.25	1.58	2727976.0	44034916.35	1280
2016-03-22	16.0	16.25	15.6	15.81	-0.1	-0.63	2983239.0	47621868.55	1408
2016-03-21	15.65	16.35	15.5	15.91	0.36	2.32	3736748.0	59754249.85	1886
2016-03-20	15.45	15.65	15.35	15.55	0.22	1.44	1550327.0	24028222.7	746
2016-03-17	15.35	15.55	15.25	15.33	0.15	0.99	2439663.0	37605792.95	1078
2016-03-16	15.15	15.25	15.0	15.18	0.15	1.0	1945313.0	29429688.5	870
2016-03-15	15.2	15.3	14.95	15.03	-0.13	-0.86	1272582.0	19217410.8	713
2016-03-14	15.1	15.45	14.95	15.16	0.06	0.4	2082443.0	31635285.8	1018
2016-03-13	15.25	15.3	15.05	15.1	-0.07	-0.46	675471.0	10255836.95	395
2016-03-10	15.4	15.45	15.15	15.17	-0.21	-1.37	773233.0	11822408.25	475
2016-03-09	15.6	15.65	15.35	15.38	-0.34	-2.16	1599281.0	24809395.1	749
2016-03-08	15.8	16.05	15.65	15.72	-0.01	-0.06	1487399.0	23491856.75	639
2016-03-07	15.85	15.95	15.6	15.73	-0.05	-0.32	1102318.0	17389595.2	612
2016-03-06	15.55	16.05	15.5	15.78	0.42	2.73	1835099.0	28975497.5	840
2016-03-03	15.3	15.75	15.25	15.36	0.18	1.19	955640.0	14784350.95	544
2016-03-02	15.4	15.4	15.05	15.18	-0.18	-1.17	507680.0	7747380.85	375
2016-03-01	15.4	15.5	15.35	15.36	0.16	1.05	589909.0	9109619.6	355
2016-02-29	15.6	15.6	15.2	15.2	-0.37	-2.38	927298.0	14282826.45	631
2016-02-28	15.15	15.65	15.1	15.57	0.6	4.01	1712912.0	26452152.4	951
2016-02-25	15.0	15.25	14.9	14.97	0.05	0.34	590364.0	8903031.85	389
2016-02-24	15.2	15.35	14.9	14.92	-0.44	-2.86	718772.0	10907686.3	509
2016-02-23	15.3	15.4	15.2	15.36	0.06	0.39	1017404.0	15592168.6	557
2016-02-22	15.3	15.45	15.15	15.3	0.07	0.46	1187492.0	18140293.3	739
2016-02-21	15.0	15.35	14.65	15.23	0.5	3.39	3182023.0	48097990.85	1923
2016-02-18	14.35	15.35	14.35	14.73	0.6	4.25	1206619.0	18019248.3	924
2016-02-17	13.8	14.3	13.8	14.13	0.31	2.24	334176.0	4707569.5	259
2016-02-16	13.95	14.45	13.7	13.82	0.13	0.95	250435.0	3500976.5	235
2016-02-15	13.4	13.9	13.4	13.69	0.43	3.24	160507.0	2195394.0	148
2016-02-14	14.25	14.5	13.4	13.26	-0.78	-5.56	169599.0	2339918.6	210
2016-02-11	14.75	14.75	14.05	14.04	-0.56	-3.84	232530.0	3340676.65	207
2016-02-10	14.4	14.75	14.4	14.6	-0.16	-1.08	224125.0	3279263.5	224
2016-02-09	14.5	15.0	14.5	14.76	0.16	1.1	275372.0	4068265.0	235
2016-02-08	15.05	15.2	14.5	14.6	-0.4	-2.67	356584.0	5300351.45	342
2016-02-07	15.1	15.45	14.9	15.0	-0.19	-1.25	417387.0	6334375.95	376
2016-02-04	15.05	16.1	14.95	15.19	0.34	2.29	1732846.0	27030192.35	1245
2016-02-03	14.6	14.9	14.6	14.85	0.03	0.2	415041.0	6132984.95	249
2016-02-02	15.1	15.35	14.8	14.82	-0.31	-2.05	480904.0	7257160.45	350
2016-02-01	15.15	15.55	15.0	15.13	0.02	0.13	1134298.0	17248604.2	610
2016-01-31	14.9	15.2	14.75	15.11	0.57	3.92	773113.0	11591341.85	649
2016-01-28	14.5	14.75	14.45	14.54	0.15	1.04	607356.0	8879139.7	506
2016-01-27	14.55	14.85	14.35	14.39	0.03	0.21	859554.0	12525402.6	631
2016-01-26	13.6	14.7	13.6	14.36	0.32	2.28	828308.0	11809926.65	759
2016-01-25	13.6	14.2	13.3	14.04	-0.03	-0.21	802401.0	10870978.6	684
2016-01-24	14.7	15.0	14.0	14.07	0.28	2.03	396750.0	5747680.0	330
2016-01-21	13.0	13.9	13.0	13.79	-0.49	-3.43	462692.0	6197063.6	384
2016-01-20	15.35	15.35	14.25	14.28	-1.43	-9.1	274177.0	4003980.1	285
2016-01-19	15.6	15.75	15.15	15.71	0.7	4.66	512962.0	7951471.35	525
2016-01-18	15.2	15.9	14.4	15.01	0.05	0.33	392871.0	5877093.9	469
2016-01-17	15.05	15.15	14.95	14.96	-1.65	-9.93	501537.0	7541180.4	535
2016-01-14	17.75	17.75	16.4	16.61	-1.27	-7.1	291023.0	4920553.3	335
2016-01-13	18.15	18.65	17.75	17.88	-0.06	-0.33	526014.0	9633459.85	669
2016-01-12	17.5	18.45	17.0	17.94	0.16	0.9	390686.0	7002645.7	455
2016-01-11	16.75	17.9	16.5	17.78	0.38	2.18	140587.0	2453064.5	215
2016-01-10	18.15	18.15	17.35	17.4	-0.77	-4.24	249271.0	4442055.25	286
2016-01-07	18.5	18.65	18.0	18.17	-0.64	-3.4	312024.0	5766404.15	324
2016-01-06	19.15	19.35	18.65	18.81	-0.38	-1.98	347770.0	6638465.7	385
2016-01-05	19.15	19.35	19.0	19.19	0.09	0.47	323786.0	6214845.15	299
2016-01-04	20.2	20.35	19.05	19.1	-1.12	-5.54	651083.0	12870682.6	583
2016-01-03	19.8	20.35	19.8	20.22	0.43	2.17	528990.0	10646932.5	528
2015-12-31	19.3	19.85	19.3	19.79	0.28	1.44	463053.0	9113348.8	558
2015-12-30	20.2	20.2	19.5	19.51	-0.51	-2.55	397632.0	7868485.3	426
2015-12-29	19.25	20.1	18.85	20.02	0.62	3.2	845546.0	16611146.75	703
2015-12-28	19.35	19.5	19.2	19.4	0.19	0.99	190732.0	3689871.75	201
2015-12-27	19.2	19.35	18.85	19.21	0.19	1.0	157672.0	3015190.5	205
2015-12-24	19.1	19.35	19.0	19.02	-0.18	-0.94	193417.0	3712847.25	180
2015-12-23	19.6	19.65	19.15	19.2	-0.34	-1.74	312016.0	6067557.2	387
2015-12-22	19.4	19.85	19.4	19.54	0.18	0.93	430420.0	8465302.4	438
2015-12-21	19.3	19.55	19.15	19.36	0.12	0.62	343190.0	6655219.65	347
2015-12-20	19.25	19.6	19.1	19.24	-0.19	-0.98	423333.0	8218298.85	454
2015-12-17	19.0	19.55	18.95	19.43	0.63	3.35	700621.0	13508814.9	575
2015-12-16	19.05	19.05	18.8	18.8	-0.17	-0.9	252782.0	4782898.2	269
2015-12-15	18.9	19.1	18.8	18.97	0.17	0.9	375395.0	7093965.4	304
2015-12-14	19.0	19.15	18.8	18.8	-0.1	-0.53	224576.0	4250820.5	211
2015-12-13	18.75	19.05	18.75	18.9	-0.81	-4.11	274563.0	5178860.2	255
2015-12-10	20.0	20.05	19.6	19.71	-0.27	-1.35	265922.0	5294198.05	234
2015-12-09	20.25	20.3	19.9	19.98	-0.23	-1.14	462658.0	9265778.95	424
2015-12-08	20.7	20.7	20.15	20.21	-0.61	-2.93	428681.0	8721478.45	379
2015-12-07	20.9	21.3	20.8	20.82	-0.13	-0.62	632839.0	13312233.1	505
2015-12-06	20.95	21.05	20.8	20.95	0.07	0.34	218314.0	4564546.95	226
2015-12-03	21.2	21.25	20.85	20.88	-0.49	-2.29	599366.0	12621561.7	480
2015-12-02	21.45	21.7	21.3	21.37	0.02	0.09	955431.0	20546989.0	624
2015-12-01	21.3	21.6	21.15	21.35	0.22	1.04	1003822.0	21462097.15	638
2015-11-30	21.15	21.3	21.05	21.13	0.07	0.33	508661.0	10767575.8	349
2015-11-29	21.15	21.25	21.05	21.06	-0.1	-0.47	254839.0	5382971.35	253
2015-11-26	21.05	21.35	21.05	21.16	0.01	0.05	520609.0	11036789.85	444
2015-11-25	20.95	21.3	20.8	21.15	0.25	1.2	554284.0	11681476.1	446
2015-11-24	21.0	21.15	20.9	20.9	-0.01	-0.05	431002.0	9065021.95	352
2015-11-23	21.05	21.2	20.9	20.91	-0.19	-0.9	485269.0	10209453.7	364
2015-11-22	20.9	21.25	20.9	21.1	0.37	1.78	852555.0	17982581.5	677
2015-11-19	20.65	20.8	20.6	20.73	0.14	0.68	586346.0	12143168.15	509
2015-11-18	20.75	20.9	20.5	20.59	-0.18	-0.87	374756.0	7741999.85	306
2015-11-17	21.15	21.15	20.75	20.77	-0.15	-0.72	349893.0	7318042.4	283
2015-11-16	20.75	21.0	20.7	20.92	0.16	0.77	328886.0	6866202.8	270
2015-11-15	20.7	21.0	20.6	20.76	-0.68	-3.17	665910.0	13839795.4	656
2015-11-12	21.75	21.85	21.4	21.44	-0.29	-1.33	729369.0	15761930.4	693
2015-11-11	22.2	22.55	21.65	21.73	-0.14	-0.64	2509700.0	55789389.85	1735
2015-11-10	21.35	22.2	21.2	21.87	0.63	2.97	2776475.0	60450615.2	1650
2015-11-09	21.2	21.4	20.95	21.24	0.25	1.19	601421.0	12735539.2	539
2015-11-08	21.05	21.05	20.65	20.99	-0.05	-0.24	368318.0	7678119.55	336
2015-11-05	21.4	21.4	21.0	21.04	-0.17	-0.8	264059.0	5588252.1	274
2015-11-04	21.2	21.3	20.6	21.21	0.26	1.24	269732.0	5667428.2	300
2015-11-03	21.5	21.5	20.85	20.95	-0.38	-1.78	310708.0	6585794.6	330
2015-11-02	21.15	21.5	20.9	21.33	0.28	1.33	241639.0	5138545.4	279
2015-11-01	21.65	21.75	20.8	21.05	-0.69	-3.17	330299.0	6984023.6	374
2015-10-29	22.05	22.1	21.55	21.74	0.01	0.05	402098.0	8783282.2	354
2015-10-28	21.8	22.05	21.4	21.73	-0.07	-0.32	476278.0	10325249.5	487
2015-10-27	22.6	22.9	21.4	21.8	-0.79	-3.5	974799.0	21811034.45	684
2015-10-26	22.3	22.7	21.9	22.59	0.28	1.26	865608.0	19356611.2	672
2015-10-25	22.7	22.9	22.1	22.31	-0.14	-0.62	763010.0	17235027.1	555
2015-10-22	22.4	22.75	22.25	22.45	0.01	0.04	1038385.0	23356579.65	680
2015-10-21	23.0	23.0	22.4	22.44	-1.46	-6.11	1118716.0	25295876.05	841
2015-10-20	23.95	24.15	23.85	23.9	-0.1	-0.42	197744.0	4740502.85	148
2015-10-19	23.9	24.15	23.8	24.0	0.1	0.42	324667.0	7799565.5	249
2015-10-18	23.7	23.9	23.6	23.9	0.27	1.14	356088.0	8466348.55	254
2015-10-15	24.5	24.6	23.5	23.63	-0.58	-2.4	692295.0	16862720.55	521
2015-10-14	24.3	24.4	23.9	24.21	-0.14	-0.57	340145.0	8209194.6	363
2015-10-13	24.35	24.6	24.25	24.35	-0.13	-0.53	303842.0	7410805.1	218
2015-10-12	24.4	25.0	24.3	24.48	0.27	1.12	988187.0	24373299.1	686
2015-10-11	23.95	24.45	23.95	24.21	0.45	1.89	1334898.0	32307809.1	722
2015-10-08	23.55	24.0	23.4	23.76	0.26	1.11	601152.0	14315428.2	488
2015-10-07	23.3	23.7	23.3	23.5	0.32	1.38	996563.0	23472269.0	622
2015-10-06	23.1	23.35	23.05	23.18	-0.02	-0.09	376604.0	8742424.8	369
2015-10-05	22.65	23.65	22.65	23.2	0.57	2.52	1201506.0	28043683.75	885
2015-10-04	22.8	22.8	22.2	22.63	-0.06	-0.26	236316.0	5323893.7	265
2015-10-01	23.3	23.3	22.65	22.69	-0.61	-2.62	190859.0	4404864.5	223
2015-09-30	23.15	23.35	23.1	23.3	0.16	0.69	354292.0	8227803.55	286
2015-09-29	22.7	23.3	22.45	23.14	0.1	0.43	234653.0	5402106.3	210
2015-09-21	22.95	23.25	22.85	23.04	0.14	0.61	174722.0	4023321.75	223
2015-09-20	22.8	23.35	22.75	22.9	-0.1	-0.43	250932.0	5767980.45	318
2015-09-17	22.65	23.8	22.65	23.0	0.45	2.0	1467525.0	34228992.35	1221
2015-09-16	22.9	22.95	22.4	22.55	0.03	0.13	249001.0	5637321.95	279
2015-09-15	22.7	22.9	22.2	22.52	-0.18	-0.79	270313.0	6080278.85	291
2015-09-14	23.05	23.25	22.65	22.7	-0.59	-2.53	493915.0	11356718.85	409
2015-09-13	23.0	24.0	23.0	23.29	0.31	1.35	817515.0	19253962.7	542
2015-09-10	23.0	23.1	22.9	22.98	-0.22	-0.95	481451.0	11075840.6	316
2015-09-09	23.0	23.5	22.9	23.2	0.51	2.25	587464.0	13641011.9	520
2015-09-08	22.3	22.85	22.3	22.69	0.38	1.7	596469.0	13502709.95	429
2015-09-07	22.4	22.6	22.3	22.31	0.01	0.04	218657.0	4912238.7	224
2015-09-06	22.2	22.5	22.0	22.3	0.01	0.04	379768.0	8467400.55	293
2015-09-03	22.5	22.65	22.25	22.29	0.16	0.72	706728.0	15841213.9	585
2015-09-02	22.4	22.6	22.0	22.13	-0.43	-1.91	1290483.0	28601454.5	1060
2015-09-01	22.55	22.9	22.1	22.56	0.26	1.17	453787.0	10253539.5	358
2015-08-31	22.4	22.5	21.0	22.3	-0.31	-1.37	378533.0	8379032.75	355
2015-08-30	23.75	23.9	22.5	22.61	-0.19	-0.83	452200.0	10514375.2	416
2015-08-27	23.05	23.55	22.75	22.8	0.46	2.06	729457.0	16930396.4	559
2015-08-26	22.3	22.8	21.9	22.34	-0.21	-0.93	614859.0	13735138.75	380
2015-08-25	21.2	22.8	21.1	22.55	1.81	8.73	854525.0	18833613.65	613
2015-08-24	21.7	21.7	20.05	20.74	-0.37	-1.75	668443.0	13998602.5	597
2015-08-23	21.8	22.7	21.05	21.11	-2.23	-9.55	636759.0	14006316.7	501
2015-08-20	22.1	23.65	21.5	23.34	0.84	3.73	749990.0	16940529.6	654
2015-08-19	23.4	23.9	21.9	22.5	-1.0	-4.26	661746.0	15290878.9	636
2015-08-18	25.4	25.4	23.15	23.5	-2.22	-8.63	1782587.0	42466441.3	1297
2015-08-17	26.0	26.2	25.2	25.72	-0.33	-1.27	413868.0	10725443.4	409
2015-08-16	26.5	27.0	25.6	26.05	-0.59	-2.21	464859.0	12209769.1	573
2015-08-13	27.2	27.2	26.6	26.64	-0.28	-1.04	216887.0	5822135.4	265
2015-08-12	26.3	27.6	26.1	26.92	-0.22	-0.81	608996.0	16228864.2	600
2015-08-11	28.1	28.3	27.0	27.14	-0.86	-3.07	547791.0	15204204.6	578
2015-08-10	27.9	28.2	27.8	28.0	0.17	0.61	458909.0	12851844.5	438
2015-08-09	27.1	28.0	26.9	27.83	0.5	1.83	605627.0	16692008.2	609
2015-08-06	28.2	28.2	27.1	27.33	-0.97	-3.43	636137.0	17548772.9	779
2015-08-05	28.7	28.8	28.3	28.3	-0.27	-0.95	572487.0	16326670.8	522
2015-08-04	29.2	29.2	28.3	28.57	-0.72	-2.46	1675984.0	47837554.3	1244
2015-08-03	28.8	29.4	28.7	29.29	0.27	0.93	412885.0	11983065.9	391
2015-08-02	31.5	31.5	28.8	29.02	-2.89	-9.06	1093151.0	32224671.6	978
2015-07-30	32.1	32.1	31.9	31.91	-0.19	-0.59	233129.0	7449412.5	149
2015-07-29	32.0	32.3	32.0	32.1	0.18	0.56	143883.0	4620375.2	179
2015-07-28	31.9	32.2	31.7	31.92	-0.18	-0.56	141771.0	4534082.8	189
2015-07-27	33.0	33.1	32.1	32.1	-1.28	-3.83	382315.0	12408973.2	383
2015-07-26	33.5	33.6	33.0	33.38	0.02	0.06	456306.0	15169709.5	288
2015-07-23	33.4	33.5	33.2	33.36	0.0	0.0	192927.0	6423761.7	230
2015-07-22	33.0	34.0	32.8	33.36	0.57	1.74	689229.0	23133142.1	694
2015-07-15	32.1	33.0	32.1	32.79	0.61	1.9	330303.0	10759477.8	341
2015-07-14	32.2	32.2	31.5	32.18	-0.04	-0.12	272397.0	8693473.7	348
2015-07-13	32.4	32.5	32.1	32.22	-0.08	-0.25	92710.0	2992894.4	134
2015-07-12	32.5	32.7	32.2	32.3	-0.03	-0.09	352116.0	11411667.3	285
2015-07-09	31.7	32.9	31.7	32.33	0.52	1.63	994436.0	32155566.0	776
2015-07-08	31.2	32.0	31.2	31.81	0.67	2.15	372528.0	11761900.7	407
2015-07-07	31.3	31.4	31.1	31.14	-0.43	-1.36	351031.0	10956554.4	311
2015-07-06	31.4	32.0	31.4	31.57	-0.17	-0.54	118724.0	3771311.5	192
2015-07-05	31.7	31.9	31.4	31.74	-0.05	-0.16	207555.0	6561228.3	232
2015-07-02	31.9	32.4	31.7	31.79	-0.19	-0.59	194217.0	6218532.8	262
2015-07-01	32.4	32.5	31.8	31.98	-0.35	-1.08	304381.0	9784425.9	347
2015-06-30	31.2	32.4	31.1	32.33	0.82	2.6	310265.0	9863280.8	426
2015-06-29	31.8	31.8	31.0	31.51	-0.72	-2.23	285607.0	8962584.3	366
2015-06-28	32.8	32.9	32.0	32.23	-0.65	-1.98	325945.0	10583654.1	411
2015-06-25	32.8	33.1	32.7	32.88	-0.02	-0.06	278061.0	9151486.5	256
2015-06-24	33.0	33.2	32.8	32.9	-0.16	-0.48	251802.0	8320389.1	235
2015-06-23	33.4	33.5	32.8	33.06	-0.25	-0.75	142529.0	4720656.9	180
2015-06-22	33.5	33.6	32.5	33.31	0.01	0.03	229340.0	7587430.3	238
2015-06-21	33.8	33.8	33.0	33.3	-0.5	-1.48	390157.0	12958927.3	272
2015-06-18	34.0	34.3	33.8	33.8	-0.17	-0.5	470007.0	15992860.0	217
2015-06-17	33.6	34.0	33.6	33.97	0.39	1.16	302503.0	10223923.8	210
2015-06-16	33.6	33.8	33.5	33.58	-0.05	-0.15	164586.0	5527146.9	202
2015-06-15	34.5	34.5	33.5	33.63	-0.59	-1.72	297197.0	10059803.4	334
2015-06-14	33.4	34.3	33.4	34.22	0.94	2.82	589181.0	20006829.7	463
2015-06-11	33.4	33.6	33.2	33.28	-0.11	-0.33	222973.0	7441734.1	209
2015-06-10	33.3	33.6	33.2	33.39	0.17	0.51	275027.0	9182599.8	261
2015-06-09	33.5	33.6	32.8	33.22	-0.48	-1.42	630285.0	20908398.8	586
2015-06-08	33.8	34.1	33.7	33.7	-0.18	-0.53	265283.0	8994489.1	306
2015-06-07	33.8	34.0	33.5	33.88	-0.2	-0.59	682357.0	22997317.6	592
2015-06-04	34.3	34.3	33.7	34.08	-0.24	-0.7	1082350.0	36755615.2	768
2015-06-03	34.7	34.7	34.3	34.32	-0.32	-0.92	411474.0	14187282.3	345
2015-06-02	34.8	34.8	34.5	34.64	-0.06	-0.17	406648.0	14082591.8	338
2015-06-01	34.6	34.8	34.1	34.7	-0.06	-0.17	456465.0	15751021.1	445
2015-05-31	34.9	35.0	34.5	34.76	-0.04	-0.11	390284.0	13585056.4	341
2015-05-28	34.9	35.1	34.7	34.8	-0.15	-0.43	383944.0	13374779.9	392
2015-05-27	35.4	35.5	34.7	34.95	-0.25	-0.71	735516.0	25840673.0	756
2015-05-26	34.7	35.3	34.6	35.2	0.53	1.53	791590.0	27716086.3	662
2015-05-25	35.2	35.4	34.6	34.67	-0.33	-0.94	1048375.0	36766179.1	677
2015-05-24	34.4	35.3	34.4	35.0	0.78	2.28	1175682.0	40928915.7	979
2015-05-21	33.6	34.3	33.6	34.22	0.49	1.45	612715.0	20850084.8	319
2015-05-20	34.1	34.4	33.6	33.73	-0.26	-0.76	778330.0	26563002.1	601
2015-05-19	33.5	34.3	33.5	33.99	0.67	2.01	927520.0	31515002.3	856
2015-05-18	33.3	33.6	33.1	33.32	0.14	0.42	374010.0	12501529.0	359
2015-05-17	33.0	33.3	33.0	33.18	0.37	1.13	264138.0	8760606.7	297
2015-05-14	32.9	33.2	32.8	32.81	-0.18	-0.55	191444.0	6319558.1	205
2015-05-13	32.9	33.1	32.7	32.99	0.2	0.61	143139.0	4701387.3	162
2015-05-12	32.5	32.9	32.5	32.79	0.11	0.34	235185.0	7675893.6	242
2015-05-11	33.3	33.4	32.6	32.68	-0.49	-1.48	289637.0	9547258.6	344
2015-05-10	33.1	33.3	33.0	33.17	-0.03	-0.09	186747.0	6195236.2	206
2015-05-07	33.4	33.5	33.0	33.2	-0.41	-1.22	345413.0	11463118.2	334
2015-05-06	33.6	33.9	33.0	33.61	0.05	0.15	333335.0	11188185.7	357
2015-05-05	34.0	34.4	33.5	33.56	-0.39	-1.15	420565.0	14251341.9	444
2015-05-04	34.0	34.1	33.7	33.95	0.05	0.15	309181.0	10496813.2	323
2015-05-03	34.8	35.0	33.7	33.9	-0.54	-1.57	1324205.0	45645405.5	1097
2015-04-30	33.8	34.9	33.6	34.44	0.84	2.5	1688799.0	57933379.1	1183
2015-04-29	33.9	34.0	33.2	33.6	0.15	0.45	890611.0	29862494.6	658
2015-04-28	33.8	34.1	33.4	33.45	-0.49	-1.44	826361.0	27814537.0	627
2015-04-27	33.9	34.6	33.7	33.94	0.09	0.27	995437.0	34018972.9	649
2015-04-26	32.9	34.0	32.9	33.85	1.1	3.36	1196378.0	40247348.5	642
2015-04-23	32.7	32.9	32.6	32.75	0.07	0.21	435098.0	14261510.2	265
2015-04-22	33.0	33.2	32.5	32.68	0.02	0.06	693290.0	22743299.2	446
2015-04-21	32.4	32.9	32.2	32.66	0.22	0.68	827901.0	26944934.7	454
2015-04-20	32.9	33.2	32.2	32.44	0.14	0.43	1383989.0	45215919.4	722
2015-04-19	32.6	32.7	31.8	32.3	1.11	3.56	1066684.0	34413315.4	725
2015-04-16	31.1	31.5	30.8	31.19	0.24	0.78	607290.0	18870988.4	505
2015-04-15	30.9	31.0	30.5	30.95	0.73	2.42	578019.0	17800129.9	420
2015-04-14	30.0	31.1	30.0	30.22	0.18	0.6	1158498.0	35408711.5	768
2015-04-13	29.6	30.2	29.6	30.04	0.33	1.11	636009.0	19075243.1	438
2015-04-12	29.8	30.4	29.6	29.71	0.05	0.17	951504.0	28600051.8	754
2015-04-09	29.3	29.9	28.9	29.66	0.17	0.58	620433.0	18339219.7	449
2015-04-08	29.3	30.1	29.2	29.49	0.32	1.1	1269781.0	37645286.7	809
2015-04-07	28.7	29.3	28.6	29.17	0.66	2.31	909440.0	26308202.8	736
2015-04-06	28.5	28.9	28.1	28.51	0.2	0.71	1399473.0	39912577.5	955
2015-04-05	29.0	29.1	27.5	28.31	-0.58	-2.01	710568.0	20097970.6	631
2015-04-02	30.1	30.3	28.5	28.89	-1.02	-3.41	1352735.0	39666948.0	833
2015-04-01	30.0	30.3	29.7	29.91	-0.06	-0.2	530578.0	15885704.8	500
2015-03-31	30.4	30.9	29.4	29.97	-0.51	-1.67	815718.0	24718420.7	662
2015-03-30	30.9	31.4	30.2	30.48	-0.2	-0.65	630448.0	19532899.0	641
2015-03-29	30.5	30.9	30.2	30.68	0.78	2.61	737745.0	22563266.5	604
2015-03-26	28.3	30.4	28.3	29.9	-0.01	-0.03	1294575.0	38138676.5	934
2015-03-25	32.7	32.7	29.7	29.91	-2.94	-8.95	1080393.0	33754884.6	781
2015-03-24	33.0	33.4	32.8	32.85	-0.25	-0.76	690064.0	22817526.6	527
2015-03-23	33.4	33.6	33.1	33.1	-0.17	-0.51	749704.0	24988027.3	567
2015-03-22	32.8	33.4	32.6	33.27	0.62	1.9	826670.0	27258984.9	546
2015-03-19	32.8	32.9	31.8	32.65	0.05	0.15	1007400.0	32708643.4	845
2015-03-18	32.9	33.4	30.1	32.6	-0.36	-1.09	1635462.0	52727486.5	1276
2015-03-17	33.4	33.5	32.8	32.96	-0.41	-1.23	970986.0	32153299.4	897
2015-03-16	34.7	34.7	33.2	33.37	-1.23	-3.55	2174830.0	73950158.2	1259
2015-03-15	34.7	35.1	34.6	34.6	-0.66	-1.87	1239743.0	43185284.3	878
2015-03-12	35.4	35.8	35.2	35.26	-0.17	-0.48	1089257.0	38554553.5	727
2015-03-11	35.8	35.8	35.2	35.43	-0.47	-1.31	1304709.0	46282097.1	1016
2015-03-10	35.2	36.3	35.0	35.9	0.93	2.66	3956483.0	141518094.9	2594
2015-03-09	35.1	35.4	34.9	34.97	-0.16	-0.46	1013643.0	35616338.2	736
2015-03-08	34.7	35.2	34.5	35.13	0.68	1.97	1320456.0	46028353.0	1054
2015-03-05	34.3	34.6	34.1	34.45	0.09	0.26	823149.0	28298036.9	594
2015-03-04	34.7	34.8	34.3	34.36	-0.08	-0.23	902772.0	31188881.4	674
2015-03-03	33.6	34.7	33.5	34.44	0.83	2.47	1613593.0	55336892.4	1223
2015-03-02	33.5	33.7	33.4	33.61	0.0	0.0	599523.0	20081804.1	490
2015-03-01	33.8	33.8	33.4	33.61	0.05	0.15	406915.0	13680927.2	363
2015-02-26	33.7	34.1	33.5	33.56	-0.12	-0.36	619725.0	20926334.8	469
2015-02-25	33.6	33.8	33.4	33.68	0.18	0.54	575617.0	19338689.8	486
2015-02-24	33.4	34.0	33.2	33.5	0.19	0.57	816519.0	27369417.5	605
2015-02-23	33.7	34.1	33.3	33.31	-0.4	-1.19	1195683.0	40375340.7	925
2015-02-22	34.5	34.7	33.5	33.71	-0.27	-0.79	1532779.0	52335657.7	1243
2015-02-19	33.2	34.2	33.1	33.98	0.88	2.66	3378004.0	114069547.6	1873
2015-02-18	32.8	33.3	32.5	33.1	0.22	0.67	910980.0	29885685.3	724
2015-02-17	33.4	33.6	32.4	32.88	-0.55	-1.65	1576165.0	52413222.4	1156
2015-02-16	34.3	34.5	33.3	33.43	-0.63	-1.85	1475627.0	50107874.3	978
2015-02-15	34.4	34.7	34.0	34.06	0.32	0.95	1181122.0	40402482.9	796
2015-02-12	33.4	33.9	33.4	33.74	0.39	1.17	1062109.0	35739845.0	647
2015-02-11	34.5	34.7	32.9	33.35	-1.33	-3.84	1121317.0	38028945.0	995
2015-02-10	35.1	35.3	34.5	34.68	-0.49	-1.39	903985.0	31482376.3	736
2015-02-09	35.2	35.4	34.5	35.17	0.0	0.0	1541252.0	53930429.6	1120
2015-02-08	35.1	35.6	34.8	35.17	0.49	1.41	3906736.0	137634040.5	2374
2015-02-05	33.4	35.0	33.4	34.68	1.17	3.49	4401383.0	151478260.4	2543
2015-02-04	33.7	33.9	32.9	33.51	0.08	0.24	4743830.0	158256653.8	3044
2015-02-03	34.1	34.5	33.1	33.43	-0.72	-2.11	3564775.0	120918350.9	1841
2015-02-02	33.3	34.3	32.9	34.15	1.04	3.14	1999518.0	67492158.0	1286
2015-02-01	33.3	34.2	32.7	33.11	0.99	3.08	3424438.0	114148820.3	2174
2015-01-29	31.9	32.3	31.7	32.12	0.21	0.66	1400016.0	44957517.7	1018
2015-01-28	32.3	32.6	31.8	31.91	-0.04	-0.13	3180306.0	102111583.5	1838
2015-01-27	31.1	32.2	30.9	31.95	1.04	3.36	4076493.0	127711142.6	2113
2015-01-26	31.0	31.3	30.9	30.91	-0.11	-0.35	645354.0	20009569.8	581
2015-01-22	31.1	31.5	30.9	31.02	-0.58	-1.84	794147.0	24742554.9	485
2015-01-21	31.8	32.1	31.5	31.6	-0.21	-0.66	614799.0	19480742.5	433
2015-01-20	30.8	32.0	30.6	31.81	1.16	3.78	1518877.0	47494198.2	954
2015-01-19	31.3	31.4	30.5	30.65	-0.52	-1.67	1344306.0	41387112.9	1065
2015-01-18	29.7	31.7	29.7	31.17	1.77	6.02	2500828.0	77443926.4	1725
2015-01-15	30.2	30.8	29.2	29.4	-0.43	-1.44	1842720.0	55464291.6	1168
2015-01-14	29.8	30.3	29.8	29.83	0.03	0.1	1284522.0	38654635.1	961
2015-01-13	28.5	30.0	28.4	29.8	0.53	1.81	2134983.0	62551220.1	1358
2015-01-12	29.3	29.8	28.9	29.27	0.19	0.65	1562464.0	45982965.7	1037
2015-01-11	28.3	29.3	28.1	29.08	0.82	2.9	1507409.0	43277226.7	825
2015-01-08	28.4	28.9	28.2	28.26	0.33	1.18	2460275.0	70197879.8	1096
2015-01-07	27.8	28.4	27.6	27.93	0.11	0.4	3227636.0	90318378.5	1563
2015-01-06	27.1	28.1	26.5	27.82	-0.3	-1.07	594076.0	16202362.2	532
2015-01-05	28.2	28.8	27.9	28.12	-0.82	-2.83	901900.0	25557469.6	791
2015-01-04	29.6	29.7	28.8	28.94	-0.59	-2.0	751827.0	22003373.0	710
2015-01-01	29.8	30.3	28.8	29.53	0.33	1.13	940818.0	27884617.8	747
2014-12-31	29.9	30.4	26.7	29.2	-0.44	-1.48	1820413.0	51661827.9	1531
2014-12-30	29.7	30.3	29.2	29.64	-1.74	-5.54	961307.0	28664192.9	783
2014-12-29	32.1	32.9	31.2	31.38	-0.62	-1.94	2060564.0	66282455.3	1625
2014-12-28	30.5	32.4	30.4	32.0	1.78	5.89	2597614.0	82234760.5	1768
2014-12-25	30.1	30.7	29.7	30.22	-0.1	-0.33	1186011.0	35906456.5	983
2014-12-24	30.3	31.4	30.1	30.32	0.53	1.78	2026504.0	62262555.5	1492
2014-12-23	29.7	30.2	29.5	29.79	-0.47	-1.55	1904009.0	56631330.2	1167
2014-12-22	30.3	30.9	30.0	30.26	0.03	0.1	772230.0	23532972.7	484
2014-12-21	31.0	31.2	28.8	30.23	-0.21	-0.69	2174431.0	65417061.5	1435
2014-12-18	29.4	30.8	29.4	30.44	2.16	7.64	2585234.0	77831850.9	1177
2014-12-17	26.9	28.4	26.3	28.28	1.88	7.12	918833.0	25169576.4	383
2014-12-16	28.8	28.8	26.4	26.4	-2.85	-9.74	433995.0	11582059.6	464
2014-12-15	32.8	33.1	29.2	29.25	-3.14	-9.69	519270.0	16265913.0	694
2014-12-14	32.9	33.4	31.8	32.39	-1.8	-5.26	439197.0	14427508.5	509
2014-12-11	33.1	34.5	33.1	34.19	-0.66	-1.89	270667.0	9243427.3	334
2014-12-10	36.1	36.4	34.7	34.85	-1.54	-4.23	319044.0	11275725.4	346
2014-12-09	36.1	36.9	36.0	36.39	-0.97	-2.6	447756.0	16234735.2	395
2014-12-08	38.0	38.4	37.2	37.36	-0.7	-1.84	392821.0	14809591.6	317
2014-12-07	37.6	38.7	37.2	38.06	0.69	1.85	442745.0	16879017.3	412
2014-12-04	37.2	37.7	37.2	37.37	0.33	0.89	359718.0	13478526.4	346
2014-12-03	37.3	37.7	36.7	37.04	-0.34	-0.91	589891.0	21906914.9	471
2014-12-02	38.2	38.5	37.2	37.38	-0.44	-1.16	421083.0	15962615.0	348
2014-12-01	37.2	38.5	37.2	37.82	0.45	1.2	309824.0	11723113.2	344
2014-11-30	34.4	37.9	34.4	37.37	-0.36	-0.95	392041.0	14037948.8	432
2014-11-27	37.8	38.3	37.4	37.73	0.01	0.03	212788.0	8049860.4	278
2014-11-26	38.2	38.5	37.1	37.72	-0.9	-2.33	453003.0	17010651.3	394
2014-11-25	39.0	39.3	38.5	38.62	-0.75	-1.91	317485.0	12345222.9	191
2014-11-24	39.9	39.9	39.4	39.37	-0.42	-1.06	137441.0	5422754.0	150
2014-11-23	39.8	39.9	39.7	39.79	0.33	0.84	93154.0	3710656.3	170
2014-11-20	39.7	39.7	38.9	39.46	-0.25	-0.63	127450.0	5038579.7	223
2014-11-19	38.5	40.2	38.1	39.71	1.3	3.38	624279.0	24611440.5	640
2014-11-18	38.1	38.8	38.0	38.41	0.74	1.96	389084.0	14925369.4	480
2014-11-17	39.5	39.5	37.1	37.67	-2.27	-5.68	253125.0	9653399.0	411
2014-11-16	41.2	41.2	39.8	39.94	-0.97	-2.37	293629.0	11806004.0	340
2014-11-13	40.5	41.2	39.8	40.91	0.23	0.57	315125.0	12763354.4	310
2014-11-12	41.6	41.6	40.6	40.68	-0.68	-1.64	250586.0	10242922.2	306
2014-11-11	41.9	42.0	41.1	41.36	-0.61	-1.45	138289.0	5757548.0	182
2014-11-10	41.7	42.2	41.6	41.97	0.35	0.84	187024.0	7828176.8	198
2014-11-09	40.5	41.7	40.5	41.62	0.48	1.17	158458.0	6544436.7	191
2014-11-06	41.5	41.6	40.9	41.14	-0.38	-0.92	83954.0	3466616.2	160
2014-11-05	39.8	41.7	39.1	41.52	0.99	2.44	345702.0	14207866.4	407
2014-11-04	41.9	41.9	39.8	40.53	-1.35	-3.22	145031.0	5977813.1	236
2014-11-03	41.1	42.3	41.1	41.88	1.01	2.47	336820.0	14098611.8	462
2014-11-02	40.9	41.2	40.8	40.87	0.57	1.41	188254.0	7719623.6	211
2014-10-30	40.4	40.9	39.8	40.3	-0.82	-1.99	242475.0	9762601.1	255
2014-10-29	42.1	42.1	41.0	41.12	-0.63	-1.51	146458.0	6097433.3	209
2014-10-28	42.3	42.3	41.5	41.75	-0.54	-1.28	216550.0	9027307.6	270
2014-10-27	42.6	43.2	42.2	42.29	-0.22	-0.52	82431.0	3504625.0	185
2014-10-26	42.0	42.9	42.0	42.51	0.72	1.72	161144.0	6850146.3	227
2014-10-23	41.7	42.3	41.7	41.79	-0.96	-2.25	158050.0	6634756.4	230
2014-10-22	42.1	43.0	41.5	42.75	0.96	2.3	403379.0	17031926.0	420
2014-10-21	40.3	41.9	40.3	41.79	1.32	3.26	405754.0	16762806.3	431
2014-10-20	41.1	41.2	40.0	40.47	-0.7	-1.7	575389.0	23278121.0	609
2014-10-19	42.2	42.5	41.0	41.17	0.68	1.68	246078.0	10199083.0	280
2014-10-16	42.9	42.9	39.8	40.49	-3.05	-7.01	458936.0	18767150.1	424
2014-10-15	44.3	44.3	43.5	43.54	-1.09	-2.44	127308.0	5587516.3	198
2014-10-14	44.0	44.9	43.1	44.63	0.53	1.2	383889.0	16879326.4	423
2014-10-13	43.2	44.2	42.6	44.1	0.63	1.45	177855.0	7768076.8	276
2014-10-12	44.5	45.4	43.1	43.47	-3.51	-7.47	305025.0	13659069.5	401
2014-10-02	46.6	48.2	46.3	46.98	0.14	0.3	656264.0	31044050.5	606
2014-10-01	47.3	47.5	46.6	46.84	-0.71	-1.49	235273.0	11049444.75	279
2014-09-30	47.0	48.4	47.0	47.55	0.46	0.98	519345.0	24772097.0	560
2014-09-29	46.6	47.3	46.6	47.09	0.3	0.64	172745.0	8106343.25	217
2014-09-28	47.0	47.0	46.2	46.79	-0.35	-0.74	252650.0	11774012.4	289
2014-09-25	47.5	48.2	46.6	47.14	0.26	0.55	297892.0	14024632.75	295
2014-09-24	48.6	48.6	46.3	46.88	-1.81	-3.72	491252.0	23152928.25	528
2014-09-22	49.1	49.6	48.4	48.69	-0.7	-1.42	308062.0	15026245.0	285
2014-09-21	49.6	50.75	49.3	49.39	-0.26	-0.52	204453.0	10236583.0	284
2014-09-18	49.6	49.8	49.3	49.65	0.24	0.49	69186.0	3430516.5	148
2014-09-17	49.3	49.8	49.1	49.41	-0.02	-0.04	124772.0	6174919.25	174
2014-09-16	48.6	49.8	48.6	49.43	0.61	1.25	187440.0	9254441.75	267
2014-09-15	48.9	49.3	48.6	48.82	-0.01	-0.02	175234.0	8585567.75	234
2014-09-14	50.0	50.0	48.4	48.83	-1.19	-2.38	400518.0	19776520.25	409
2014-09-11	50.75	51.25	49.8	50.02	-0.7	-1.38	442029.0	22317560.0	426
2014-09-10	51.25	51.75	50.5	50.72	-0.13	-0.26	449218.0	22926416.0	471
2014-09-09	50.5	51.25	50.25	50.85	0.58	1.15	305804.0	15506993.0	314
2014-09-08	50.0	51.0	50.0	50.27	0.3	0.6	460994.0	23325283.5	370
2014-09-07	50.25	50.25	49.6	49.97	-0.06	-0.12	251075.0	12538331.0	338
2014-09-04	49.6	50.75	49.6	50.03	0.59	1.19	263592.0	13178327.0	365
2014-09-03	50.0	50.25	49.3	49.44	-0.7	-1.4	312070.0	15534939.75	441
2014-09-02	50.75	50.75	49.8	50.14	-0.65	-1.28	267808.0	13451149.0	434
2014-09-01	50.75	52.0	50.5	50.79	0.16	0.32	774141.0	39619559.75	793
2014-08-31	50.0	51.0	49.3	50.63	1.01	2.04	494391.0	24832309.75	663
2014-08-28	49.6	50.25	49.3	49.62	0.03	0.06	317401.0	15826128.75	468
2014-08-27	49.6	50.25	49.3	49.59	0.02	0.04	457452.0	22814389.25	541
2014-08-26	49.1	49.8	48.2	49.57	0.8	1.64	325506.0	15993506.5	499
2014-08-25	50.75	51.0	47.3	48.77	-1.92	-3.79	774756.0	38485877.0	954
2014-08-24	50.5	51.5	50.0	50.69	1.76	3.6	2976586.0	151449095.25	2782
2014-08-21	48.2	49.3	48.2	48.93	0.94	1.96	1279654.0	62393538.0	1259
2014-08-20	47.3	48.9	47.0	47.99	0.75	1.59	1182934.0	56867561.75	979
2014-08-19	47.5	47.5	46.8	47.24	-0.02	-0.04	337381.0	15917676.25	349
2014-08-18	47.9	47.9	47.0	47.26	-0.65	-1.36	809131.0	38321380.0	698
2014-08-17	47.7	47.9	47.5	47.91	0.39	0.82	227125.0	10859246.0	304
2014-08-14	48.2	48.2	47.5	47.52	-0.51	-1.06	577919.0	27581128.5	513
2014-08-13	48.9	48.9	47.9	48.03	-0.61	-1.25	400670.0	19353152.0	458
2014-08-12	47.7	49.6	47.7	48.64	0.97	2.03	774853.0	37843169.75	844
2014-08-11	47.7	48.2	47.5	47.67	-0.17	-0.36	409708.0	19596002.25	418
2014-08-10	47.3	48.2	47.3	47.84	0.79	1.68	713200.0	34033800.5	712
2014-08-07	46.8	47.3	46.6	47.05	0.41	0.88	351585.0	16520843.0	492
2014-08-06	46.8	47.0	46.0	46.64	-0.08	-0.17	252812.0	11748492.45	382
2014-08-05	46.6	47.5	46.2	46.72	0.32	0.69	421365.0	19720483.5	591
2014-08-04	46.0	47.0	45.7	46.4	0.45	0.98	550492.0	25517266.1	561
2014-08-03	45.5	46.1	44.8	45.95	0.9	2.0	529224.0	24049640.2	573
2014-07-24	45.5	45.5	45.0	45.05	-0.27	-0.6	176163.0	7961420.7	346
2014-07-23	44.7	46.0	44.7	45.32	0.87	1.96	662135.0	30104448.7	785
2014-07-22	44.7	44.8	44.3	44.45	0.06	0.14	579056.0	25745378.3	653
2014-07-21	46.0	46.0	44.3	44.39	-1.75	-3.79	1365154.0	61033996.8	1280
2014-07-20	46.3	47.0	45.4	46.14	-3.01	-6.12	1066264.0	49347114.25	777
2014-07-17	50.25	50.25	48.9	49.15	-0.84	-1.68	356872.0	17528103.75	396
2014-07-16	49.1	50.75	49.1	49.99	0.88	1.79	367781.0	18366408.75	544
2014-07-15	49.1	49.8	48.9	49.11	0.05	0.1	320601.0	15784485.0	360
2014-07-14	50.0	50.0	48.9	49.06	-1.2	-2.39	542301.0	26774765.5	506
2014-07-13	50.25	50.5	50.0	50.26	-0.2	-0.4	274160.0	13802074.25	335
2014-07-10	51.0	51.0	50.25	50.46	-0.29	-0.57	306298.0	15505565.75	272
2014-07-09	50.75	51.0	50.5	50.75	0.22	0.44	181824.0	9226286.75	211
2014-07-08	50.5	51.5	50.25	50.53	0.08	0.16	354070.0	17969882.25	493
2014-07-07	50.75	50.75	50.0	50.45	-0.27	-0.53	240502.0	12092030.75	335
2014-07-06	51.25	51.5	50.0	50.72	-0.47	-0.92	159411.0	8099546.75	309
2014-07-03	52.0	52.0	51.0	51.19	-0.4	-0.78	373908.0	19295534.75	543
2014-07-02	50.25	52.0	50.0	51.59	1.49	2.97	618734.0	31531167.0	787
2014-07-01	50.5	51.0	50.0	50.1	-0.96	-1.88	275633.0	13885166.5	401
2014-06-30	51.25	52.0	50.75	51.06	-0.57	-1.1	609136.0	31179847.25	578
2014-06-29	48.2	52.0	47.3	51.63	3.18	6.56	945233.0	47325812.0	1082
2014-06-26	48.4	49.1	47.7	48.45	0.0	0.0	348172.0	16814943.0	421
2014-06-25	50.0	50.0	48.4	48.45	-1.09	-2.2	515666.0	25196901.25	563
2014-06-24	48.9	49.8	47.9	49.54	1.14	2.36	513348.0	24975652.5	464
2014-06-23	47.5	48.9	47.5	48.4	-0.7	-1.43	369419.0	17891994.75	411
2014-06-22	50.25	50.5	47.3	49.1	-1.67	-3.29	815820.0	40291107.75	992
2014-06-19	51.75	51.75	50.25	50.77	-0.85	-1.65	513093.0	26083951.0	566
2014-06-18	51.5	52.5	51.0	51.62	1.09	2.16	1224030.0	62941430.25	1130
2014-06-17	53.5	53.75	49.8	50.53	-3.03	-5.66	2392996.0	123034382.5	2135
2014-06-16	57.0	57.25	52.75	53.56	-3.82	-6.66	911729.0	50340077.5	987
2014-06-15	59.25	59.25	56.75	57.38	-2.19	-3.68	350484.0	20202339.25	534
2014-06-12	60.0	60.0	59.25	59.57	0.01	0.02	151328.0	9007011.75	220
2014-06-11	60.0	60.5	58.5	59.56	-0.04	-0.07	316019.0	18955063.5	411
2014-06-10	59.25	60.75	59.0	59.6	0.54	0.91	200456.0	12023845.0	283
2014-06-09	58.25	59.5	58.25	59.06	0.69	1.18	134576.0	7941083.75	217
2014-06-08	58.25	58.25	57.5	58.37	0.45	0.78	187904.0	10886291.0	236
2014-06-05	59.5	59.5	57.5	57.92	-1.58	-2.66	245851.0	14335322.75	303
2014-06-04	59.0	59.75	59.0	59.5	0.65	1.1	44512.0	2648043.75	131
2014-06-03	58.25	59.5	58.25	58.85	0.43	0.74	164694.0	9695832.25	199
2014-06-02	58.25	58.5	57.75	58.42	0.12	0.21	103988.0	6040760.25	173
2014-06-01	57.5	58.25	57.25	58.3	0.66	1.15	144290.0	8334900.25	208
2014-05-29	59.0	59.75	57.5	57.64	-1.65	-2.78	216870.0	12682577.25	300
2014-05-28	60.25	60.25	59.25	59.29	-0.93	-1.54	137332.0	8196816.0	203
2014-05-27	60.25	61.0	60.25	60.22	-0.2	-0.33	196247.0	11867087.5	233
2014-05-26	61.25	61.25	60.0	60.42	-0.44	-0.72	313348.0	19025577.25	245
2014-05-25	59.25	61.0	59.25	60.86	1.05	1.76	167376.0	10128924.75	262
2014-05-22	60.25	61.5	59.5	59.81	-0.4	-0.66	367826.0	22264103.25	439
2014-05-21	61.25	61.5	59.25	60.21	-0.82	-1.34	240581.0	14518301.5	455
2014-05-20	59.75	61.25	59.0	61.03	1.6	2.69	532074.0	31992620.75	631
2014-05-19	60.25	62.5	58.25	59.43	-0.56	-0.93	1307476.0	79049678.75	1696
2014-05-18	58.25	60.25	58.0	59.99	1.57	2.69	643516.0	38115082.25	775
2014-05-15	58.75	59.0	58.25	58.42	-0.01	-0.02	200526.0	11737439.25	379
2014-05-14	57.75	58.75	57.25	58.43	1.22	2.13	440577.0	25511310.75	519
2014-05-13	57.5	57.75	57.0	57.21	0.2	0.35	351444.0	20149531.5	348
2014-05-12	57.0	57.75	56.75	57.01	0.4	0.71	559989.0	32099919.25	623
2014-05-11	56.0	57.5	56.0	56.61	0.35	0.62	450562.0	25662926.5	558
2014-05-08	56.0	56.5	55.75	56.26	0.2	0.36	103539.0	5815242.0	175
2014-05-07	56.5	56.5	55.75	56.06	-0.45	-0.8	254873.0	14301769.75	218
2014-05-06	56.5	57.25	56.25	56.51	-0.13	-0.23	163952.0	9297827.0	255
2014-05-05	57.25	57.25	56.0	56.64	-0.46	-0.81	179597.0	10165992.75	308
2014-05-04	58.25	58.5	57.0	57.1	-0.68	-1.18	441240.0	25479285.0	520
2014-05-01	57.0	58.75	56.75	57.78	0.77	1.35	615930.0	35694192.0	746
2014-04-30	55.5	58.25	55.0	57.01	0.27	0.48	778585.0	44185718.25	675
2014-04-29	56.5	57.5	56.25	56.74	0.37	0.66	851996.0	48438147.5	602
2014-04-28	55.75	56.5	55.75	56.37	0.57	1.02	375957.0	21161988.0	321
2014-04-27	55.5	55.75	55.25	55.8	0.72	1.31	282510.0	15727949.0	338
2014-04-24	55.0	55.25	54.75	55.08	0.28	0.51	214705.0	11784901.75	297
2014-04-23	56.0	56.25	54.5	54.8	-1.01	-1.81	567165.0	31479693.0	561
2014-04-22	55.5	55.75	55.0	55.81	0.22	0.4	378075.0	20910232.25	375
2014-04-21	56.0	56.5	55.25	55.59	-0.38	-0.68	444271.0	24817967.0	392
2014-04-20	57.5	57.5	55.5	55.97	-1.72	-2.98	464435.0	26211556.25	550
2014-04-17	58.0	58.25	57.5	57.69	0.37	0.65	371888.0	21498980.75	588
2014-04-16	56.5	57.5	56.0	57.32	1.26	2.25	413724.0	23539503.5	543
2014-04-15	55.75	57.25	55.75	56.06	0.31	0.56	525173.0	29610553.0	455
2014-04-14	54.5	55.75	54.25	55.75	1.12	2.05	140918.0	7776382.25	208
2014-04-13	55.0	55.0	54.0	54.63	-0.96	-1.73	365830.0	19989633.5	289
2014-04-10	55.5	55.75	55.0	55.59	0.0	0.0	155199.0	8576125.75	270
2014-04-09	56.5	56.5	53.75	55.59	-1.15	-2.03	378641.0	21156153.25	355
2014-04-08	56.5	57.0	56.25	56.74	0.23	0.41	83976.0	4753374.75	231
2014-04-07	57.25	57.25	56.25	56.51	-0.47	-0.82	125813.0	7129045.5	189
2014-04-06	56.0	57.5	56.0	56.98	0.7	1.24	229288.0	13036567.25	413
2014-04-03	57.25	57.5	56.25	56.28	-0.93	-1.63	310082.0	17355123.0	335
2014-04-02	57.0	57.5	56.25	57.21	0.23	0.4	204024.0	11610256.0	273
2014-04-01	57.0	57.25	56.0	56.98	0.7	1.24	425869.0	24159414.75	374
2014-03-31	55.75	56.75	55.0	56.28	0.46	0.82	428905.0	23953118.75	334
2014-03-30	55.5	55.75	55.5	55.82	0.23	0.41	224852.0	12518616.0	236
2014-03-27	56.0	56.0	54.75	55.59	-0.23	-0.41	224196.0	12447382.0	369
2014-03-26	55.0	56.0	55.0	55.82	1.39	2.55	911028.0	50644267.25	943
2014-03-25	53.5	54.5	53.0	54.43	1.16	2.18	479250.0	25749361.75	596
2014-03-24	53.5	53.5	52.75	53.27	0.0	0.0	596516.0	31717839.75	442
2014-03-23	54.0	54.5	52.75	53.27	-0.46	-0.86	839449.0	44825170.25	650
2014-03-20	53.75	54.75	53.25	53.73	0.0	0.0	667670.0	36073319.75	556
2014-03-19	55.0	55.0	53.25	53.73	-1.16	-2.11	640752.0	34337402.5	603
2014-03-18	55.75	56.25	54.75	54.89	-0.46	-0.83	346226.0	19177115.5	370
2014-03-17	57.75	57.75	55.25	55.35	-2.32	-4.02	454254.0	25528719.0	514
2014-03-16	57.5	58.25	57.25	57.67	0.23	0.4	110940.0	6391406.25	206
2014-03-13	57.5	59.0	57.25	57.44	0.0	0.0	202637.0	11772478.25	353
2014-03-12	58.0	58.0	57.25	57.44	-0.46	-0.79	182013.0	10456021.75	252
2014-03-11	58.75	59.25	57.5	57.9	-1.62	-2.72	282075.0	16409787.0	471
2014-03-10	58.25	61.0	58.25	59.52	1.15	1.97	480006.0	28558544.5	644
2014-03-09	57.25	58.25	57.0	58.37	0.93	1.62	155123.0	8968657.0	271
2014-03-06	56.25	57.5	55.5	57.44	1.85	3.33	501649.0	28281843.75	421
2014-03-05	56.0	56.5	55.0	55.59	-0.46	-0.82	379576.0	21114490.5	373
2014-03-04	56.0	56.75	56.0	56.05	0.0	0.0	261009.0	14704312.25	249
2014-03-03	56.0	56.75	55.5	56.05	-0.69	-1.22	278582.0	15624998.5	213
2014-03-02	57.75	57.75	55.5	56.74	-1.16	-2.0	371042.0	20923322.5	412
2014-02-27	57.5	58.0	57.25	57.9	0.23	0.4	244921.0	14076664.75	272
2014-02-26	58.0	58.25	57.0	57.67	-0.23	-0.4	486276.0	27982870.25	481
2014-02-25	57.0	58.0	57.0	57.9	0.69	1.21	324312.0	18623367.75	307
2014-02-24	56.75	57.25	56.0	57.21	0.47	0.83	118016.0	6697983.75	201
2014-02-23	57.0	57.25	56.0	56.74	0.0	0.0	143887.0	8110667.75	300
2014-02-20	55.5	58.0	55.5	56.74	1.39	2.51	138177.0	7883459.0	295
2014-02-19	55.0	56.25	55.0	55.35	-0.24	-0.43	555339.0	30921802.25	278
2014-02-18	56.75	56.75	55.25	55.59	-1.39	-2.44	190663.0	10683402.25	274
2014-02-17	57.0	57.25	56.5	56.98	0.24	0.42	55300.0	3143238.25	158
2014-02-16	57.25	57.25	56.5	56.74	-0.47	-0.82	63910.0	3641138.25	156
2014-02-13	57.5	57.5	57.0	57.21	-0.23	-0.4	87872.0	5034257.75	152
2014-02-12	57.5	58.0	57.0	57.44	0.23	0.4	174539.0	10020452.5	237
2014-02-11	58.25	58.25	56.5	57.21	-0.69	-1.19	234234.0	13571736.25	360
2014-02-10	58.25	59.5	56.75	57.9	-0.23	-0.4	426713.0	25012591.25	679
2014-02-09	56.0	60.25	56.0	58.13	2.54	4.57	476670.0	27653201.75	872
2014-02-06	54.25	56.5	54.25	55.59	1.86	3.46	662949.0	36831175.0	617
2014-02-05	52.0	54.25	52.0	53.73	1.85	3.57	238475.0	12653804.75	405
2014-02-04	49.8	52.25	49.8	51.88	1.39	2.75	355566.0	18213939.25	430
2014-02-03	50.0	51.0	49.8	50.49	0.46	0.92	297858.0	14941116.75	251
2014-02-02	49.1	50.0	48.6	50.03	0.93	1.89	110038.0	5418164.25	198
2014-01-30	49.6	49.8	48.6	49.1	-0.93	-1.86	371331.0	18274147.5	379
2014-01-29	49.8	50.25	49.6	50.03	0.0	0.0	75496.0	3771728.0	154
2014-01-28	49.6	50.0	49.3	50.03	0.0	0.0	105373.0	5251581.5	205
2014-01-27	50.5	50.5	49.8	50.03	-0.23	-0.46	51366.0	2571387.25	134
2014-01-26	50.25	50.75	50.0	50.26	-0.46	-0.91	70281.0	3533772.0	151
2014-01-23	51.25	52.0	50.5	50.72	-0.23	-0.45	136534.0	6982462.25	219
2014-01-22	52.0	52.25	50.5	50.95	-0.93	-1.79	231037.0	11900804.75	310
2014-01-21	51.0	52.0	50.0	51.88	1.16	2.29	379065.0	19406954.5	425
2014-01-20	50.75	52.0	50.75	50.72	0.23	0.46	240757.0	12299810.75	429
2014-01-19	50.5	52.75	50.0	50.49	-0.23	-0.45	341953.0	17521255.25	467
2014-01-16	50.5	51.25	50.25	50.72	0.0	0.0	95583.0	4849960.75	174
2014-01-15	50.25	50.75	50.0	50.72	0.46	0.92	92858.0	4687129.5	169
2014-01-14	48.9	51.5	48.9	50.26	1.16	2.36	240883.0	12126348.25	377
2014-01-13	49.6	50.0	48.4	49.1	-0.7	-1.41	184916.0	9145569.25	242
2014-01-12	50.0	50.5	49.8	49.8	-0.69	-1.37	217266.0	10877172.5	254
2014-01-09	51.5	51.5	50.0	50.49	-0.23	-0.45	231705.0	11748823.25	298
2014-01-08	50.75	53.0	50.5	50.72	0.0	0.0	339831.0	17542225.5	466
2014-01-07	50.0	52.5	50.0	50.72	0.23	0.46	483781.0	24848475.25	657
2014-01-06	48.6	51.5	48.2	50.49	1.62	3.31	374082.0	18627583.0	431
2014-01-05	48.2	49.3	47.9	48.87	0.7	1.45	190014.0	9244813.25	269
2014-01-02	48.2	48.4	47.3	48.17	0.0	0.0	471656.0	22667284.75	289
2014-01-01	48.9	49.3	47.9	48.17	-0.93	-1.89	241392.0	11690603.75	206
2013-12-31	48.9	49.1	48.2	49.1	0.23	0.47	216821.0	10518209.0	151
2013-12-30	48.6	49.3	48.2	48.87	0.46	0.95	191321.0	9323420.25	200
2013-12-29	48.6	48.9	48.2	48.41	-0.23	-0.47	89936.0	4360025.0	128
2013-12-26	49.8	49.8	47.9	48.64	-0.92	-1.86	315489.0	15326030.25	301
2013-12-25	50.25	50.25	49.6	49.56	-0.93	-1.84	40146.0	1998417.5	103
2013-12-24	50.25	52.0	49.6	50.49	0.0	0.0	132431.0	6716571.0	292
2013-12-23	49.3	51.0	49.1	50.49	0.93	1.88	242890.0	12193229.0	250
2013-12-22	48.9	49.8	48.9	49.56	0.46	0.94	147009.0	7256171.0	141
2013-12-19	49.1	49.1	48.4	49.1	0.69	1.43	274717.0	13430841.25	247
2013-12-18	47.7	49.1	47.7	48.41	0.93	1.96	278815.0	13443309.25	254
2013-12-17	47.7	48.2	47.3	47.48	-0.23	-0.48	148151.0	7085581.0	182
2013-12-16	48.2	48.2	47.3	47.71	-0.46	-0.95	149415.0	7088432.75	253
2013-12-15	49.1	49.3	47.9	48.17	-0.7	-1.43	120435.0	5856266.25	259
2013-12-12	48.6	50.0	47.9	48.87	0.23	0.47	537651.0	26548261.5	564
2013-12-11	49.1	49.1	47.7	48.64	-0.46	-0.94	343939.0	16723314.75	468
2013-12-10	46.8	50.5	46.8	49.1	2.78	6.0	1019452.0	50068508.75	1001
2013-12-09	46.0	46.3	46.0	46.32	0.09	0.19	69158.0	3189793.4	113
2013-12-08	46.3	46.8	46.2	46.23	0.28	0.61	211772.0	9822690.4	201
2013-12-05	45.7	46.6	45.4	45.95	0.18	0.39	89877.0	4131415.6	225
2013-12-04	44.6	46.8	44.6	45.77	0.74	1.64	366009.0	16766359.3	504
2013-12-03	45.9	45.9	45.0	45.03	-0.92	-2.0	45866.0	2091052.8	146
2013-12-02	45.8	46.2	45.8	45.95	0.09	0.2	116411.0	5344322.5	381
2013-12-01	47.0	47.0	45.5	45.86	-1.16	-2.47	664449.0	30440952.1	715
2013-11-28	47.9	48.4	46.6	47.02	-1.39	-2.87	348279.0	16514825.0	412
2013-11-27	46.3	48.6	46.3	48.41	1.62	3.46	253256.0	12097510.25	349
2013-11-26	47.0	47.3	46.3	46.79	-0.46	-0.97	183765.0	8541912.4	230
2013-11-25	47.5	47.7	46.6	47.25	0.0	0.0	182531.0	8549545.25	234
2013-11-24	45.8	47.7	45.8	47.25	1.67	3.66	654938.0	30672631.25	606
2013-11-21	44.4	45.7	44.4	45.58	0.28	0.62	259677.0	11781301.6	229
2013-11-20	44.8	45.3	44.8	45.3	0.37	0.82	152328.0	6840679.6	100
2013-11-19	45.0	45.2	44.7	44.93	-0.47	-1.04	184419.0	8293041.1	154
2013-11-18	45.3	45.6	45.1	45.4	-0.09	-0.2	208376.0	9449199.2	164
2013-11-17	45.4	45.7	45.1	45.49	0.0	0.0	370658.0	16823253.3	209
2013-11-14	45.7	45.8	45.2	45.49	0.09	0.2	357483.0	16224550.3	258
2013-11-13	45.5	45.7	45.3	45.4	-0.09	-0.2	161501.0	7323149.1	202
2013-11-12	44.6	46.0	44.6	45.49	0.84	1.88	819741.0	37245824.8	683
2013-11-11	43.7	44.8	43.7	44.65	0.64	1.45	354169.0	15632938.5	350
2013-11-10	43.4	44.0	43.2	44.01	0.56	1.29	596583.0	26021173.3	357
2013-11-07	43.3	43.5	43.2	43.45	0.09	0.21	344391.0	14927325.2	265
2013-11-06	43.3	43.8	43.1	43.36	0.37	0.86	384973.0	16706165.1	396
2013-11-05	42.3	43.5	42.3	42.99	0.56	1.32	665122.0	28670173.9	518
2013-11-04	42.1	42.4	42.1	42.43	0.09	0.21	143770.0	6081744.4	140
2013-11-03	42.3	42.4	42.0	42.34	0.0	0.0	239659.0	10132552.3	230
2013-10-31	42.3	42.6	42.2	42.34	0.09	0.21	150240.0	6372084.7	130
2013-10-30	42.1	42.4	42.0	42.25	0.1	0.24	467577.0	19716959.4	321
2013-10-29	42.3	42.5	41.9	42.15	-0.1	-0.24	213568.0	8991267.9	217
2013-10-28	42.5	42.5	42.0	42.25	-0.37	-0.87	344377.0	14548778.2	307
2013-10-27	42.8	43.4	42.3	42.62	-0.55	-1.27	306258.0	13076398.2	425
2013-10-24	43.0	43.4	42.9	43.17	0.09	0.21	173504.0	7492533.6	200
2013-10-23	43.0	43.4	42.8	43.08	0.0	0.0	222541.0	9594727.2	251
2013-10-22	43.5	43.5	43.0	43.08	-0.46	-1.06	232782.0	10081073.2	224
2013-10-21	43.5	43.5	43.1	43.54	0.0	0.0	236913.0	10256630.7	278
2013-10-20	42.8	44.2	42.6	43.54	1.39	3.3	582942.0	25492576.4	393
2013-10-10	42.3	43.5	42.0	42.15	-0.28	-0.66	470001.0	19934849.6	386
2013-10-09	42.7	42.7	42.3	42.43	-0.46	-1.07	302642.0	12884130.8	200
2013-10-08	43.0	43.4	42.8	42.89	-0.47	-1.08	270813.0	11648530.7	190
2013-10-07	43.1	43.9	42.8	43.36	-0.09	-0.21	541442.0	23517092.4	403
2013-10-06	43.3	44.2	42.2	43.45	0.74	1.73	1263575.0	54855914.7	1108
2013-10-03	42.2	43.3	41.8	42.71	0.65	1.55	781623.0	33348468.5	569
2013-10-02	42.4	42.4	41.7	42.06	-0.28	-0.66	425628.0	17884641.2	339
2013-10-01	42.4	42.5	42.1	42.34	0.09	0.21	322574.0	13641496.5	322
2013-09-30	41.1	42.6	41.1	42.25	1.21	2.95	542292.0	22711868.1	504
2013-09-29	41.4	41.7	40.9	41.04	-0.65	-1.56	279257.0	11516621.1	212
2013-09-26	42.2	42.2	41.6	41.69	-0.56	-1.33	208083.0	8731032.6	198
2013-09-25	42.3	42.4	42.2	42.25	-0.18	-0.42	155551.0	6579304.9	169
2013-09-24	42.4	42.6	42.2	42.43	-0.19	-0.45	268015.0	11364892.5	250
2013-09-19	42.9	43.1	42.3	42.62	-0.09	-0.21	581875.0	24836227.4	326
2013-09-18	42.6	43.2	42.3	42.71	0.19	0.45	738887.0	31652522.9	526
2013-09-17	42.2	42.8	41.9	42.52	0.18	0.43	871410.0	37003413.4	586
2013-09-16	41.6	42.5	41.4	42.34	1.02	2.47	1131105.0	47481956.2	808
2013-09-15	40.8	41.4	40.7	41.32	0.74	1.82	616553.0	25275100.8	336
2013-09-12	40.2	40.6	40.0	40.58	0.47	1.17	470553.0	18966654.5	334
2013-09-11	40.3	40.8	39.7	40.11	-0.19	-0.47	709507.0	28476977.4	360
2013-09-10	39.8	40.7	39.7	40.3	1.57	4.05	863321.0	34570288.6	504
2013-09-09	37.9	38.7	37.5	38.73	0.65	1.71	220910.0	8371833.7	227
2013-09-08	38.0	38.3	38.0	38.08	0.37	0.98	374252.0	14240358.8	244
2013-09-05	37.4	37.9	37.2	37.71	0.0	0.0	496519.0	18627974.2	364
2013-09-04	38.1	38.3	37.3	37.71	-1.02	-2.63	652066.0	24704311.2	427
2013-09-03	39.6	39.8	38.3	38.73	-0.83	-2.1	1239204.0	48294943.8	742
2013-09-02	39.7	39.7	39.0	39.56	0.09	0.23	724260.0	28580254.2	419
2013-09-01	39.5	39.7	39.3	39.47	0.56	1.44	1180664.0	46550638.3	590
2013-08-29	39.4	39.7	38.8	38.91	-0.37	-0.94	1232291.0	48168927.0	756
2013-08-28	37.5	39.5	37.5	39.28	0.55	1.42	581160.0	22572594.9	550
2013-08-27	40.9	40.9	38.3	38.73	-2.68	-6.47	870702.0	34237650.6	778
2013-08-26	42.3	42.4	41.3	41.41	-0.93	-2.2	847552.0	35384752.4	781
2013-08-25	43.1	43.5	42.3	42.34	-0.65	-1.51	1072296.0	45994406.4	884
2013-08-22	42.7	43.6	42.6	42.99	0.47	1.11	1298321.0	56054834.9	1201
2013-08-21	42.5	42.9	42.3	42.52	0.0	0.0	532807.0	22680418.1	445
2013-08-20	42.4	42.6	42.3	42.52	0.0	0.0	292463.0	12417186.3	284
2013-08-19	42.5	42.6	42.3	42.52	-0.1	-0.23	298562.0	12689483.7	337
2013-08-18	42.8	43.1	42.4	42.62	-0.09	-0.21	516319.0	22052104.0	476
2013-08-15	42.8	43.6	42.6	42.71	0.0	0.0	995489.0	42821918.7	879
2013-08-14	42.1	43.0	41.8	42.71	0.56	1.33	724149.0	30802327.6	612
2013-08-13	42.4	42.7	42.0	42.15	-0.1	-0.24	320247.0	13568754.7	380
2013-08-05	42.5	42.8	42.1	42.25	-0.18	-0.42	428967.0	18185367.1	490
2013-08-04	42.1	43.0	42.1	42.43	0.46	1.1	650380.0	27721393.4	771
2013-08-01	41.9	42.3	41.6	41.97	0.09	0.21	377106.0	15832970.5	499
2013-07-31	41.0	42.0	40.8	41.88	0.84	2.05	948497.0	39467229.0	716
2013-07-30	40.9	41.0	40.7	41.04	0.28	0.69	433067.0	17706165.8	372
2013-07-29	41.0	41.2	40.8	40.76	-0.1	-0.24	412199.0	16854130.0	433
2013-07-28	40.7	41.2	40.6	40.86	0.28	0.69	385824.0	15777919.9	410
2013-07-25	40.9	40.9	40.5	40.58	-0.09	-0.22	246898.0	10060766.2	307
2013-07-24	41.1	41.3	40.6	40.67	-0.28	-0.68	735075.0	30084492.4	600
2013-07-23	40.9	41.9	40.9	40.95	0.28	0.69	1889331.0	77973459.7	1282
2013-07-22	41.0	41.3	40.6	40.67	-0.37	-0.9	423031.0	17329692.4	519
2013-07-21	40.3	41.5	40.3	41.04	-0.74	-1.77	555072.0	22843629.6	596
2013-07-18	42.3	42.7	41.8	41.78	-0.56	-1.32	939755.0	39712403.5	891
2013-07-17	41.8	42.6	41.5	42.34	0.56	1.34	750848.0	31694754.9	877
2013-07-16	41.5	42.0	41.5	41.78	0.37	0.89	443781.0	18505692.3	529
2013-07-15	42.1	42.6	41.4	41.41	-0.65	-1.55	758968.0	31837497.3	911
2013-07-14	42.3	43.1	42.1	42.06	-0.09	-0.21	1098329.0	46685520.2	1109
2013-07-11	43.2	43.5	42.0	42.15	-0.74	-1.73	844165.0	35860917.9	1056
2013-07-10	45.1	45.1	42.9	42.89	-1.86	-4.16	906615.0	39673368.7	1062
2013-07-09	44.8	45.4	44.3	44.75	-0.18	-0.4	426087.0	19066696.8	753
2013-07-08	45.7	45.9	44.3	44.93	-0.74	-1.62	828943.0	37255657.0	1229
2013-07-07	44.4	48.4	44.3	45.67	1.66	3.77	1796356.0	83554128.65	2172
2013-07-04	42.3	44.9	42.2	44.01	2.13	5.09	778209.0	33940806.0	1212
2013-07-03	43.1	43.1	41.7	41.88	-1.57	-3.61	240585.0	10245314.9	446
2013-07-02	43.7	44.0	42.3	43.45	0.28	0.65	566454.0	24393505.6	916
2013-07-01	41.6	43.5	41.5	43.17	1.76	4.25	541407.0	23062792.8	875
2013-06-30	38.7	42.3	38.5	41.41	2.41	6.18	641834.0	26254524.5	1032
2013-06-26	39.0	39.4	38.5	39.0	0.27	0.7	183833.0	7137151.0	251
2013-06-25	38.5	38.9	38.5	38.73	0.0	0.0	308252.0	11932827.8	235
2013-06-24	38.6	39.5	38.2	38.73	0.28	0.73	216270.0	8383307.0	286
2013-06-23	38.4	38.7	38.4	38.45	0.1	0.26	46671.0	1796942.6	112
2013-06-22	38.0	38.5	37.7	38.35	-0.38	-0.98	90014.0	3446535.0	160
2013-06-19	39.0	39.0	38.6	38.73	-0.18	-0.46	86136.0	3341303.1	132
2013-06-18	39.1	39.1	38.6	38.91	0.18	0.46	142724.0	5534279.0	189
2013-06-17	38.1	39.1	38.1	38.73	0.65	1.71	139339.0	5382411.8	171
2013-06-16	38.3	38.3	37.2	38.08	0.19	0.5	139293.0	5250833.2	206
2013-06-15	39.8	39.8	37.1	37.89	-2.04	-5.11	272477.0	10421740.9	285
2013-06-12	40.0	40.2	39.9	39.93	-0.18	-0.45	47670.0	1909879.5	126
2013-06-11	40.3	40.3	39.8	40.11	-0.1	-0.25	42182.0	1692157.6	123
2013-06-10	40.0	40.2	39.7	40.21	0.19	0.47	86327.0	3443340.0	140
2013-06-09	40.1	40.1	39.7	40.02	0.0	0.0	167981.0	6712825.6	223
2013-06-08	41.0	41.1	39.9	40.02	-0.93	-2.27	364001.0	14791508.1	283
2013-06-05	40.8	41.2	40.8	40.95	0.0	0.0	96959.0	3974202.9	171
2013-06-04	40.4	41.4	40.4	40.95	0.56	1.39	630615.0	25793944.2	407
2013-06-03	39.7	40.6	39.5	40.39	0.55	1.38	342731.0	13715306.7	274
2013-06-02	39.9	40.2	39.7	39.84	0.1	0.25	219974.0	8766753.7	229
2013-06-01	39.7	39.8	39.4	39.74	0.09	0.23	176211.0	6975922.8	227
2013-05-29	40.2	40.6	39.7	39.65	-0.56	-1.39	267078.0	10731901.7	292
2013-05-28	40.0	40.3	39.7	40.21	0.37	0.93	315473.0	12660816.0	324
2013-05-27	40.2	40.2	39.7	39.84	-0.37	-0.92	122128.0	4873472.1	231
2013-05-26	40.6	41.4	40.2	40.21	-0.28	-0.69	317229.0	12939963.5	445
2013-05-25	39.6	40.6	39.2	40.49	0.93	2.35	267526.0	10705013.5	454
2013-05-22	39.7	40.5	39.6	39.56	0.0	0.0	227495.0	9122465.8	300
2013-05-21	39.4	40.1	39.3	39.56	0.0	0.0	144051.0	5718125.6	225
2013-05-20	40.0	40.0	39.1	39.56	-0.46	-1.15	184057.0	7328319.8	249
2013-05-19	40.2	40.3	39.9	40.02	-0.09	-0.22	183850.0	7373629.1	205
2013-05-18	39.7	40.5	39.7	40.11	0.46	1.16	203686.0	8174001.9	225
2013-05-15	36.1	39.7	36.1	39.65	0.0	0.0	170410.0	6634476.3	245
2013-05-14	39.8	40.3	39.3	39.65	-0.28	-0.7	165554.0	6558643.6	283
2013-05-13	40.2	40.5	39.0	39.93	-0.56	-1.38	266809.0	10641305.2	328
2013-05-12	40.8	42.1	40.5	40.49	-0.09	-0.22	300958.0	12366385.8	516
2013-05-11	40.9	41.0	40.6	40.58	-0.28	-0.69	117011.0	4779053.1	218
2013-05-08	41.0	41.7	40.8	40.86	-0.46	-1.11	166098.0	6852822.1	360
2013-05-07	42.2	43.2	41.3	41.32	-1.11	-2.62	134008.0	5665937.6	340
2013-05-06	42.1	44.0	41.7	42.43	0.37	0.88	790766.0	33937919.5	1109
2013-05-05	39.4	42.8	39.3	42.06	2.69	6.83	476206.0	19729244.5	809
2013-05-04	39.3	39.6	39.2	39.37	0.46	1.18	29226.0	1150954.9	86
2013-05-01	39.0	39.3	38.2	38.91	-0.37	-0.94	58482.0	2271977.5	100
2013-04-30	39.2	39.4	39.2	39.28	-0.09	-0.23	74441.0	2922628.0	109
2013-04-29	39.6	39.7	39.3	39.37	-0.19	-0.48	77425.0	3054772.6	109
2013-04-28	39.5	39.7	39.2	39.56	-0.18	-0.45	34005.0	1345522.6	116
2013-04-27	39.8	39.9	39.7	39.74	-0.1	-0.25	65637.0	2616953.8	168
2013-04-24	39.8	39.9	39.5	39.84	0.0	0.0	120166.0	4783194.2	206
2013-04-23	40.1	40.4	39.7	39.84	-1.85	-4.44	259817.0	10383408.4	345
2013-04-22	40.1	42.2	40.0	41.69	1.58	3.94	223893.0	9268505.4	527
2013-04-21	40.4	40.7	39.8	40.11	-0.65	-1.59	78211.0	3134888.6	211
2013-04-20	38.8	40.8	38.8	40.76	1.48	3.77	162084.0	6465505.7	326
2013-04-17	38.7	39.4	38.7	39.28	0.55	1.42	170093.0	6662785.2	222
2013-04-16	38.7	38.9	38.7	38.73	-0.18	-0.46	45539.0	1767568.7	87
2013-04-15	38.9	39.2	38.8	38.91	0.09	0.23	64732.0	2519156.7	112
2013-04-14	38.9	39.0	38.7	38.82	-0.09	-0.23	50580.0	1963496.4	94
2013-04-13	39.1	39.4	38.7	38.91	0.09	0.23	110841.0	4324242.0	179
2013-04-10	38.9	39.0	38.8	38.82	0.0	0.0	183865.0	7152112.0	181
2013-04-09	38.5	39.0	38.3	38.82	0.09	0.23	78210.0	3038401.9	150
2013-04-08	38.5	38.9	38.5	38.73	0.19	0.49	102338.0	3974539.9	142
2013-04-07	38.4	38.7	38.4	38.54	0.09	0.23	21590.0	832897.0	75
2013-04-06	38.4	38.6	38.4	38.45	-0.18	-0.47	82903.0	3185907.0	107
2013-04-03	38.7	38.7	38.3	38.63	0.09	0.23	105293.0	4054031.2	103
2013-04-02	38.7	38.7	38.0	38.54	-0.28	-0.72	123466.0	4739706.6	182
2013-04-01	37.6	38.9	37.6	38.82	1.21	3.22	145201.0	5600770.0	254
2013-03-31	37.5	37.6	37.5	37.61	0.0	0.0	83282.0	3129858.7	99
2013-03-30	38.1	38.3	37.4	37.61	-0.56	-1.47	66804.0	2529540.6	157
2013-03-27	38.6	38.7	38.2	38.17	-0.56	-1.45	39742.0	1523012.4	134
2013-03-26	37.5	38.7	37.5	38.73	1.02	2.7	161461.0	6186862.7	270
2013-03-25	36.7	38.9	36.7	37.71	1.58	4.37	363093.0	13905651.9	517
2013-03-24	36.1	36.6	36.1	36.13	0.0	0.0	86765.0	3150063.6	162
2013-03-23	36.1	36.2	36.0	36.13	-0.19	-0.52	134088.0	4841834.9	151
2013-03-20	36.1	36.3	36.0	36.32	-0.18	-0.49	91305.0	3296567.6	174
2013-03-19	36.6	36.6	36.0	36.5	-0.09	-0.25	271324.0	9809402.6	274
2013-03-18	36.0	36.6	36.0	36.59	0.09	0.25	51953.0	1887848.1	117
2013-03-17	36.7	36.7	36.1	36.5	-0.28	-0.76	182358.0	6631902.1	202
2013-03-16	36.7	37.3	36.3	36.78	0.37	1.02	466601.0	17215302.4	407
2013-03-13	35.1	37.0	35.1	36.41	1.02	2.88	478783.0	17328591.3	550
2013-03-12	35.6	35.8	35.2	35.39	-0.09	-0.25	110035.0	3899785.7	219
2013-03-11	34.5	36.0	34.5	35.48	1.02	2.96	454824.0	15979522.5	454
2013-03-10	34.3	34.5	34.2	34.46	0.18	0.53	41904.0	1440370.2	96
2013-03-09	34.3	34.4	34.3	34.28	0.09	0.26	36075.0	1237815.8	95
2013-03-06	34.3	34.5	34.2	34.19	-0.09	-0.26	131852.0	4518641.4	125
2013-03-05	34.2	34.4	34.2	34.28	0.09	0.26	45826.0	1569707.5	77
2013-03-04	34.2	34.3	34.0	34.19	0.0	0.0	18769.0	641585.0	69
2013-03-03	34.2	34.3	34.1	34.19	-0.09	-0.26	47815.0	1633998.3	104
2013-03-02	34.5	34.5	34.2	34.28	-0.09	-0.26	53119.0	1821923.1	88
2013-02-27	34.3	34.5	34.3	34.37	0.0	0.0	13100.0	449817.9	74
2013-02-26	34.7	34.7	34.2	34.37	-0.09	-0.26	66835.0	2298395.8	127
2013-02-25	34.6	34.7	34.5	34.46	-0.19	-0.55	37757.0	1303045.0	83
2013-02-24	34.7	34.7	34.3	34.65	-0.09	-0.26	89449.0	3085448.2	168
2013-02-23	34.5	34.7	34.5	34.74	0.0	0.0	37858.0	1310651.2	95
2013-02-20	34.4	34.7	34.4	34.74	0.18	0.52	47802.0	1651865.6	113
2013-02-19	34.3	34.6	34.2	34.56	0.28	0.82	60174.0	2064800.6	131
2013-02-18	34.3	34.4	34.2	34.28	0.0	0.0	50528.0	1732990.8	108
2013-02-17	34.5	34.5	34.1	34.28	-0.28	-0.81	113250.0	3884055.9	155
2013-02-16	34.2	34.7	34.2	34.56	0.37	1.08	180900.0	6227834.3	203
2013-02-13	34.7	34.7	34.0	34.19	-0.37	-1.07	199719.0	6831776.6	215
2013-02-12	34.3	34.7	34.3	34.56	0.28	0.82	177005.0	6083911.6	219
2013-02-11	34.2	34.3	33.7	34.28	0.37	1.09	298971.0	10147233.6	337
2013-02-10	34.3	34.3	33.8	33.91	-0.18	-0.53	205208.0	6982210.5	267
2013-02-09	34.3	34.5	34.0	34.09	-0.19	-0.55	202420.0	6918650.5	283
2013-02-06	34.8	34.9	34.2	34.28	-0.37	-1.07	197586.0	6816110.5	299
2013-02-05	34.8	34.8	34.1	34.65	-0.28	-0.8	165409.0	5705426.1	312
2013-02-04	35.2	35.8	34.9	34.93	0.0	0.0	275700.0	9742174.5	386
2013-02-03	34.9	35.6	34.7	34.93	0.0	0.0	187275.0	6594812.4	308
2013-02-02	35.0	35.2	34.8	34.93	0.19	0.55	62974.0	2206364.1	129
2013-01-30	34.8	35.4	34.7	34.74	0.0	0.0	174280.0	6104975.0	159
2013-01-29	34.6	35.1	34.6	34.74	-0.09	-0.26	56828.0	1977800.4	101
2013-01-28	34.6	34.8	34.3	34.83	0.09	0.26	64400.0	2219923.2	111
2013-01-27	34.8	35.0	34.3	34.74	0.0	0.0	173884.0	5999884.4	196
2013-01-26	35.0	35.0	34.7	34.74	-0.19	-0.54	46291.0	1612387.3	86
2013-01-23	34.7	35.0	34.7	34.93	0.0	0.0	25056.0	871749.8	106
2013-01-22	34.9	35.0	34.4	34.93	0.37	1.07	95142.0	3298995.6	149
2013-01-21	35.6	35.7	34.6	34.56	-1.02	-2.87	158053.0	5516286.5	195
2013-01-20	35.6	36.0	35.5	35.58	0.1	0.28	69734.0	2501238.6	120
2013-01-19	35.5	35.8	35.2	35.48	-0.28	-0.78	78511.0	2780048.0	144
2013-01-16	35.7	35.9	35.5	35.76	0.09	0.25	16612.0	593836.8	79
2013-01-15	36.3	36.3	34.8	35.67	-0.65	-1.79	192565.0	6897918.1	243
2013-01-14	36.2	36.9	35.9	36.32	0.0	0.0	193733.0	7059003.1	307
2013-01-13	36.0	37.0	36.0	36.32	0.19	0.53	151260.0	5517924.8	225
2013-01-12	36.2	36.3	36.0	36.13	-0.19	-0.52	54813.0	1978927.6	158
2013-01-09	35.9	36.3	35.8	36.32	0.37	1.03	115646.0	4176171.9	164
2013-01-08	36.0	36.3	35.7	35.95	0.28	0.78	89546.0	3222116.5	149
2013-01-07	36.0	36.0	35.7	35.67	-0.28	-0.78	159168.0	5711207.4	133
2013-01-06	36.4	36.4	36.0	35.95	-0.46	-1.26	28866.0	1045538.1	99
2013-01-05	36.2	36.6	36.2	36.41	0.28	0.77	123175.0	4479122.5	115
2013-01-02	36.1	36.6	36.0	36.13	-0.09	-0.25	46919.0	1698185.7	117
2013-01-01	36.1	37.0	36.0	36.22	0.09	0.25	66505.0	2412001.1	102
2012-12-31	36.0	36.1	35.8	36.13	0.09	0.25	11693.0	420138.2	68
2012-12-30	36.1	36.4	36.0	36.04	-0.18	-0.5	25373.0	920813.7	52
2012-12-29	36.3	36.3	36.0	36.22	0.18	0.5	19173.0	693295.0	56
2012-12-26	35.8	36.1	35.8	36.04	-0.09	-0.25	14817.0	533034.9	50
2012-12-25	36.1	36.3	36.1	36.13	0.0	0.0	33054.0	1199249.9	57
2012-12-24	36.3	36.3	35.7	36.13	0.09	0.25	130320.0	4668840.8	135
2012-12-23	36.6	36.6	36.0	36.04	-0.18	-0.5	30621.0	1106021.2	70
2012-12-22	36.1	36.2	36.1	36.22	0.0	0.0	3443.0	124809.8	64
2012-12-19	36.1	36.6	36.1	36.22	0.18	0.5	5900.0	214211.4	55
2012-12-18	36.5	36.9	36.0	36.04	-0.46	-1.26	44725.0	1627590.3	106
2012-12-17	36.6	36.6	36.5	36.5	-0.19	-0.52	10083.0	368832.5	65
2012-12-16	36.7	36.7	36.6	36.69	-0.09	-0.24	20107.0	737134.4	73
2012-12-15	36.4	36.8	36.0	36.78	0.65	1.8	40818.0	1486491.1	94
2012-12-12	36.1	37.1	36.1	36.13	0.0	0.0	99416.0	3618930.8	132
2012-12-11	36.1	36.1	36.1	36.13	-0.19	-0.52	3577.0	129204.7	37
2012-12-10	36.3	36.8	36.0	36.32	0.0	0.0	26676.0	967627.4	58
2012-12-09	36.1	36.3	35.8	36.32	0.1	0.28	16745.0	604296.6	70
2012-12-08	36.1	37.2	35.9	36.22	0.0	0.0	142333.0	5217835.7	198
2012-12-05	34.4	37.1	34.4	36.22	2.03	5.94	136485.0	4932133.0	219
2012-12-04	34.3	34.3	34.2	34.19	-0.09	-0.26	6126.0	209718.2	39
2012-12-03	34.3	34.4	34.2	34.28	-0.09	-0.26	81507.0	2793975.2	107
2012-12-02	33.7	34.4	33.7	34.37	0.65	1.93	50991.0	1742031.1	79
2012-12-01	33.4	34.0	33.4	33.72	0.74	2.24	37189.0	1252756.7	93
2012-11-28	32.8	33.1	32.8	32.98	0.09	0.27	45776.0	1508352.4	85
2012-11-27	32.8	33.1	32.7	32.89	0.09	0.27	41142.0	1354227.1	95
2012-11-26	33.4	33.4	32.4	32.8	0.0	0.0	47762.0	1558851.5	113
2012-11-25	34.0	34.0	32.4	32.8	-1.2	-3.53	60139.0	1999977.8	129
2012-11-24	34.2	34.3	33.9	34.0	0.0	0.0	68770.0	2349581.2	86
2012-11-21	34.3	34.3	33.5	34.0	-0.46	-1.33	57874.0	1968569.1	108
2012-11-20	34.7	34.7	34.1	34.46	-0.1	-0.29	75401.0	2597397.7	88
2012-11-19	35.0	35.0	34.6	34.56	-0.27	-0.78	44867.0	1563515.1	85
2012-11-18	35.2	35.2	34.7	34.83	-0.37	-1.05	68662.0	2403573.8	75
2012-11-17	35.0	35.3	34.8	35.2	-0.19	-0.54	24226.0	852665.6	56
2012-11-14	35.8	35.8	35.1	35.39	-0.56	-1.56	103973.0	3691010.4	158
2012-11-13	36.0	36.0	35.9	35.95	-0.09	-0.25	15879.0	570766.9	53
2012-11-12	36.1	36.2	36.0	36.04	-0.28	-0.77	16586.0	598726.4	73
2012-11-11	36.1	36.3	36.0	36.32	0.19	0.53	47087.0	1699656.4	110
2012-11-10	36.0	36.3	36.0	36.13	0.0	0.0	14751.0	533080.0	63
2012-11-07	36.3	36.4	36.1	36.13	-0.46	-1.26	119440.0	4323561.1	172
2012-11-06	36.2	36.6	36.1	36.59	0.37	1.02	70362.0	2556339.7	131
2012-11-05	36.1	36.2	36.0	36.22	0.09	0.25	26293.0	949463.3	82
2012-11-04	36.3	36.3	36.0	36.13	-0.37	-1.01	132453.0	4784998.8	153
2012-11-03	36.6	36.6	36.3	36.5	0.09	0.25	25949.0	943218.4	53
2012-10-24	36.5	36.5	36.4	36.41	-0.28	-0.76	11070.0	403402.5	50
2012-10-23	36.0	36.7	36.0	36.69	0.56	1.55	61597.0	2241346.1	113
2012-10-22	36.5	36.6	36.1	36.13	-0.56	-1.53	40153.0	1457230.5	102
2012-10-21	37.1	37.1	36.5	36.69	-1.02	-2.7	360005.0	13279865.0	249
2012-10-20	37.1	37.8	36.9	37.71	-0.27	-0.71	325386.0	12105259.5	319
2012-10-17	37.2	38.0	37.2	37.98	0.46	1.23	25087.0	945443.7	121
2012-10-16	37.1	37.9	37.1	37.52	0.37	1.0	34590.0	1297190.6	100
2012-10-15	36.7	37.2	36.6	37.15	0.46	1.25	16308.0	602880.9	82
2012-10-14	36.5	37.1	36.5	36.69	-0.37	-1.0	82684.0	3051598.6	97
2012-10-13	36.5	37.1	36.3	37.06	0.47	1.28	84981.0	3102579.6	128
2012-10-10	36.6	36.9	36.4	36.59	-0.28	-0.76	81243.0	2975308.6	93
2012-10-09	36.9	37.1	36.6	36.87	0.09	0.24	124281.0	4560365.1	123
2012-10-08	37.1	37.3	36.7	36.78	-0.65	-1.74	40837.0	1507575.4	86
2012-10-07	37.3	37.6	37.3	37.43	-0.28	-0.74	36137.0	1351763.5	86
2012-10-06	38.0	38.0	37.6	37.71	-0.27	-0.71	113537.0	4283887.0	140
2012-10-03	38.5	38.5	37.6	37.98	-1.21	-3.09	80954.0	3088313.5	209
2012-10-02	36.6	39.2	36.6	39.19	2.32	6.29	55694.0	2080170.8	135
2012-10-01	36.6	37.6	36.6	36.87	0.28	0.77	18255.0	674757.9	64
2012-09-30	35.9	36.8	35.9	36.59	0.37	1.02	79474.0	2885611.7	122
2012-09-29	36.2	36.2	35.8	36.22	0.09	0.25	49429.0	1788434.8	103
2012-09-26	36.9	36.9	36.1	36.13	-0.83	-2.25	39638.0	1450685.7	99
2012-09-25	36.9	37.4	36.9	36.96	-0.1	-0.27	36593.0	1356732.2	100
2012-09-24	37.4	37.4	36.8	37.06	-0.46	-1.23	29462.0	1090920.5	120
2012-09-22	38.8	38.8	37.5	37.52	-1.39	-3.57	71334.0	2719452.2	132
2012-09-19	39.6	39.6	38.8	38.91	-0.74	-1.87	23695.0	926097.8	90
2012-09-18	39.7	39.7	39.2	39.65	0.09	0.23	41615.0	1641334.5	143
2012-09-17	39.4	39.7	39.4	39.56	0.37	0.94	27435.0	1084705.1	118
2012-09-16	39.2	40.3	39.0	39.19	0.0	0.0	92131.0	3660690.4	305
2012-09-15	39.4	39.5	39.0	39.19	0.0	0.0	66060.0	2593480.3	196
2012-09-12	39.4	39.6	39.2	39.19	-0.55	-1.38	82926.0	3267516.5	173
2012-09-11	38.9	39.8	38.9	39.74	-0.1	-0.25	165048.0	6518725.5	291
2012-09-10	38.2	40.5	38.2	39.84	1.86	4.9	167442.0	6575019.0	282
2012-09-09	38.2	38.2	38.0	37.98	-0.37	-0.96	29852.0	1136468.7	90
2012-09-08	38.3	38.5	38.2	38.35	0.37	0.97	16280.0	623007.4	104
2012-09-05	38.0	38.0	37.4	37.98	-0.1	-0.26	55601.0	2096880.1	125
2012-09-04	38.4	38.4	37.8	38.08	-0.46	-1.19	69557.0	2643058.3	141
2012-09-03	38.9	38.9	38.5	38.54	-0.19	-0.49	109163.0	4230988.9	181
2012-09-02	38.5	38.9	38.4	38.73	0.47	1.23	139470.0	5392580.3	228
2012-09-01	37.8	38.4	37.8	38.26	0.46	1.22	132332.0	5042505.3	195
2012-08-29	36.8	37.8	36.6	37.8	0.93	2.52	184460.0	6856545.1	225
2012-08-28	36.5	37.1	36.4	36.87	0.18	0.49	210646.0	7730679.9	206
2012-08-27	36.4	36.7	36.4	36.69	0.0	0.0	50870.0	1857377.3	114
2012-08-26	36.3	36.7	36.3	36.69	0.19	0.52	81392.0	2971668.4	165
2012-08-25	36.4	36.6	36.3	36.5	0.46	1.28	148965.0	5427435.7	193
2012-08-15	35.5	36.0	35.5	36.04	0.46	1.29	93186.0	3324003.6	145
2012-08-14	35.7	35.7	35.3	35.58	0.1	0.28	106033.0	3770664.2	102
2012-08-13	35.7	35.8	35.5	35.48	-0.28	-0.78	213948.0	7609718.2	272
2012-08-12	36.2	36.2	35.7	35.76	-0.37	-1.02	246857.0	8853271.0	247
2012-08-11	36.4	36.8	36.1	36.13	0.0	0.0	120432.0	4365057.7	171
2012-08-08	36.7	36.7	36.1	36.13	-0.56	-1.53	60808.0	2213012.8	121
2012-08-07	37.1	37.3	36.6	36.69	-0.37	-1.0	108914.0	4023954.0	162
2012-08-06	37.2	37.5	37.1	37.06	-0.18	-0.48	155009.0	5774426.5	129
2012-08-05	37.4	37.8	37.2	37.24	-0.28	-0.75	43554.0	1629489.2	97
2012-08-04	37.2	38.2	37.2	37.52	0.28	0.75	76773.0	2900582.7	143
2012-08-01	37.2	37.5	37.0	37.24	0.18	0.49	95954.0	3579138.2	143
2012-07-31	36.6	37.1	36.6	37.06	0.19	0.52	38584.0	1426109.1	134
2012-07-30	36.6	37.0	36.6	36.87	0.28	0.77	35860.0	1318622.8	86
2012-07-29	36.4	36.7	36.4	36.59	0.27	0.74	15839.0	579721.0	70
2012-07-28	36.3	36.6	36.1	36.32	0.1	0.28	28459.0	1034030.9	84
2012-07-25	36.3	36.3	36.2	36.22	0.0	0.0	14763.0	535336.2	55
2012-07-24	36.1	36.3	36.1	36.22	0.09	0.25	48115.0	1740541.7	66
2012-07-23	36.1	36.7	36.0	36.13	-0.09	-0.25	70978.0	2582654.3	88
2012-07-22	35.7	36.6	35.7	36.22	0.37	1.03	88761.0	3185481.7	103
2012-07-21	35.9	36.1	35.8	35.85	-0.37	-1.02	17781.0	638162.8	63
2012-07-18	36.0	36.2	35.9	36.22	0.09	0.25	74618.0	2694710.3	78
2012-07-17	36.0	36.1	35.8	36.13	0.0	0.0	31144.0	1117612.9	76
2012-07-16	36.1	36.4	35.7	36.13	0.0	0.0	29736.0	1074575.1	88
2012-07-15	36.1	36.5	36.0	36.13	-0.46	-1.26	24769.0	895881.5	80
2012-07-14	36.1	36.6	36.0	36.59	0.09	0.25	43617.0	1580745.6	119
2012-07-11	36.0	36.5	35.5	36.5	0.0	0.0	28038.0	1008585.0	102
2012-07-10	36.2	36.5	36.0	36.5	0.09	0.25	36134.0	1306661.2	131
2012-07-09	37.0	37.0	36.1	36.41	-0.65	-1.75	106055.0	3855741.6	164
2012-07-08	36.7	37.1	36.6	37.06	0.56	1.53	54379.0	2001689.2	146
2012-07-07	36.3	36.5	36.1	36.5	-0.09	-0.25	41884.0	1517691.0	116
2012-07-04	36.8	37.0	36.6	36.59	-0.28	-0.76	35625.0	1307419.6	127
2012-07-03	37.1	37.2	36.6	36.87	-0.09	-0.24	121661.0	4487738.5	193
2012-07-02	37.2	37.3	37.0	36.96	-0.75	-1.99	80493.0	2989252.5	168
2012-07-01	37.1	37.7	37.0	37.71	0.28	0.75	33057.0	1232155.0	109
2012-06-30	36.3	37.7	36.3	37.43	0.56	1.52	137425.0	5031582.6	243
2012-06-27	36.7	37.0	36.0	36.87	-0.09	-0.24	18131.0	661791.9	105
2012-06-26	36.7	37.0	36.5	36.96	-0.38	-1.02	64740.0	2377333.4	131
2012-06-25	37.9	37.9	37.2	37.34	-0.64	-1.69	42252.0	1588773.8	127
2012-06-24	38.2	38.2	37.9	37.98	-0.56	-1.45	21343.0	811397.3	127
2012-06-23	38.5	38.6	38.0	38.54	-0.09	-0.23	39406.0	1508850.2	126
2012-06-20	38.2	38.6	38.1	38.63	0.0	0.0	111221.0	4260084.8	166
2012-06-19	38.4	38.6	38.0	38.63	0.0	0.0	130583.0	4993602.5	206
2012-06-18	38.9	39.0	38.5	38.63	-0.28	-0.72	138198.0	5343012.2	164
2012-06-17	38.9	38.9	38.7	38.91	0.09	0.23	35853.0	1391898.0	74
2012-06-16	38.8	38.9	36.1	38.82	0.09	0.23	93845.0	3617073.1	189
2012-06-13	38.5	38.7	38.4	38.73	0.0	0.0	67076.0	2589501.3	119
2012-06-12	38.7	38.8	38.5	38.73	-0.18	-0.46	67048.0	2594277.3	131
2012-06-11	38.8	38.9	38.7	38.91	0.18	0.46	32414.0	1256610.5	115
2012-06-10	38.6	38.9	38.6	38.73	0.1	0.26	27303.0	1058347.5	72
2012-06-09	38.6	39.2	38.6	38.63	-0.28	-0.72	118647.0	4614340.7	157
2012-06-06	39.4	39.7	38.5	38.91	-0.28	-0.71	87340.0	3398224.1	176
2012-06-05	38.7	39.3	38.5	39.19	0.37	0.95	170092.0	6617604.1	272
2012-06-04	36.0	38.8	36.0	38.82	2.04	5.55	88492.0	3310295.6	232
2012-06-03	37.0	37.0	36.1	36.78	0.28	0.77	46023.0	1690320.2	111
2012-06-02	37.1	37.1	35.4	36.5	-1.02	-2.72	160540.0	5839338.6	230
2012-05-30	36.8	39.7	36.8	37.52	0.46	1.24	330141.0	12631931.8	575
2012-05-29	37.1	37.2	36.7	37.06	-0.46	-1.23	267485.0	9860009.9	270
2012-05-28	36.6	37.5	36.6	37.52	0.65	1.76	165877.0	6155845.5	285
2012-05-27	36.9	37.0	36.7	36.87	0.0	0.0	97057.0	3580547.0	135
2012-05-26	37.2	37.2	36.7	36.87	0.18	0.49	42292.0	1563077.8	117
2012-05-23	37.0	37.0	36.6	36.69	-0.27	-0.73	18790.0	691289.5	84
2012-05-22	36.4	37.0	36.4	36.96	0.64	1.76	50921.0	1872468.3	149
2012-05-21	36.2	36.3	35.8	36.32	0.47	1.31	51912.0	1868347.5	141
2012-05-20	36.2	36.2	35.7	35.85	0.27	0.76	59340.0	2127521.7	151
2012-05-19	35.2	36.6	34.7	35.58	-0.09	-0.25	319635.0	11434294.4	378
2012-05-16	35.6	35.8	35.2	35.67	-0.46	-1.27	128116.0	4547566.8	272
2012-05-15	36.2	37.1	36.1	36.13	-0.46	-1.26	152907.0	5553899.3	289
2012-05-14	37.1	37.3	36.2	36.59	-1.21	-3.2	215874.0	7945338.6	330
2012-05-13	38.3	38.3	37.7	37.8	-0.46	-1.2	131931.0	5012945.5	280
2012-05-12	38.9	38.9	37.1	38.26	0.09	0.24	98910.0	3768287.0	184
2012-05-09	38.1	39.2	38.0	38.17	-0.65	-1.67	193233.0	7428218.4	252
2012-05-08	38.3	39.5	38.1	38.82	0.56	1.46	166562.0	6446295.3	266
2012-05-07	38.3	38.5	37.5	38.26	-0.47	-1.21	235715.0	8949145.0	246
2012-05-06	39.0	39.1	38.5	38.73	-0.46	-1.17	44670.0	1734703.8	127
2012-05-05	38.9	39.2	38.8	39.19	-0.55	-1.38	30686.0	1197257.8	137
2012-05-02	39.9	40.6	39.6	39.74	-0.1	-0.25	204112.0	8199667.1	338
2012-05-01	39.0	39.9	39.0	39.84	0.47	1.19	126949.0	5039976.2	245
2012-04-30	39.4	39.4	38.6	39.37	0.27	0.69	42401.0	1657602.5	168
2012-04-29	39.5	39.7	39.1	39.1	-0.46	-1.16	43837.0	1729664.2	157
2012-04-28	39.6	39.7	39.0	39.56	0.19	0.48	83094.0	3270377.7	211
2012-04-25	38.8	39.6	38.7	39.37	0.18	0.46	121155.0	4734938.1	264
2012-04-24	39.0	39.2	38.6	39.19	0.0	0.0	54865.0	2141641.2	122
2012-04-23	38.9	39.2	38.3	39.19	-0.18	-0.46	58461.0	2268661.3	177
2012-04-22	39.4	39.7	39.0	39.37	0.18	0.46	180880.0	7150341.4	249
2012-04-21	37.9	39.5	37.9	39.19	1.11	2.91	176493.0	6863314.2	303
2012-04-18	38.0	38.5	38.0	38.08	0.0	0.0	45347.0	1726539.5	141
2012-04-17	37.1	38.4	37.1	38.08	1.3	3.53	200832.0	7512024.9	273
2012-04-16	36.5	37.8	36.5	36.78	0.0	0.0	302433.0	11240391.6	375
2012-04-15	37.5	38.0	36.8	36.78	-0.83	-2.21	172377.0	6458033.9	236
2012-04-14	38.2	38.7	37.5	37.61	-0.74	-1.93	74692.0	2842198.1	217
2012-04-11	38.5	38.9	37.3	38.35	-0.65	-1.67	170378.0	6497229.6	272
2012-04-10	39.9	39.9	39.0	39.0	-1.11	-2.77	131947.0	5216069.8	272
2012-04-09	39.8	40.4	39.8	40.11	-0.47	-1.16	37135.0	1486905.8	223
2012-04-08	41.6	41.6	38.8	40.58	-0.74	-1.79	210603.0	8507155.8	476
2012-04-07	39.8	42.4	39.8	41.32	0.56	1.37	571692.0	23520758.4	723
2012-04-04	40.7	41.0	40.6	40.76	0.0	0.0	128131.0	5222280.3	281
2012-04-03	40.5	41.0	40.1	40.76	0.0	0.0	153721.0	6267897.6	367
2012-04-02	40.8	41.3	40.8	40.76	0.0	0.0	135791.0	5555797.0	401
2012-04-01	40.2	40.8	40.2	40.76	0.46	1.14	67595.0	2737440.5	284
2012-03-31	40.4	41.0	40.3	40.3	0.0	0.0	175751.0	7152543.6	398
2012-03-28	40.5	41.0	40.0	40.3	-0.37	-0.91	229246.0	9306904.7	387
2012-03-27	41.0	41.2	40.7	40.67	-0.19	-0.47	281036.0	11483617.0	495
2012-03-26	40.7	41.5	40.4	40.86	0.1	0.25	329621.0	13496198.8	552
2012-03-25	40.0	41.2	39.7	40.76	0.92	2.31	476123.0	19256644.2	694
2012-03-24	39.5	40.0	38.7	39.84	0.37	0.94	210651.0	8359302.6	449
2012-03-21	39.7	40.3	38.9	39.47	-0.09	-0.23	655921.0	25923731.2	713
2012-03-20	39.1	41.0	39.0	39.56	0.74	1.91	1484588.0	59557858.2	1800
2012-03-19	38.4	41.1	38.3	38.82	0.74	1.94	1864719.0	73656984.0	1777
[truncated: 890 more rows]
