# Supplementary material for: Effective short-term forecasts of Saudi stock price trends using technical indicators and large-scale multivariate time series
Source: PeerJ Comput Sci. 2023 Jan 6;9:e1205. doi: 10.7717/peerj-cs.1205 (PMC10280263; doi:10.7717/peerj-cs.1205)
Supplement: Supplemental Information 3 [file peerj-cs-09-1205-s003.zip › TASI Dataset 2021/CITY CEMENT_3003.csv]

date	open	high	low	close	change	change_percent	volume_traded	value_traded_SAR	number_trades
2020-03-19	11.4	12.1	11.3	12.0	0.48	4.17	3807571.0	45045302.26	2416
2020-03-18	11.2	11.76	11.18	11.52	0.14	1.23	2993736.0	34452693.46	1957
2020-03-17	10.92	11.38	10.88	11.38	0.38	3.45	2570185.0	28664103.5	2013
2020-03-16	10.74	11.2	10.58	11.0	-0.52	-4.51	6838582.0	74920297.84	3718
2020-03-15	12.84	13.1	11.52	11.52	-1.28	-10.0	6972923.0	83768027.78	4441
2020-03-12	12.9	13.26	12.8	12.8	-1.42	-9.99	6650585.0	85716680.76	3328
2020-03-11	15.8	15.8	14.22	14.22	-1.58	-10.0	3997249.0	59299622.18	2989
2020-03-10	16.18	16.18	14.56	15.8	0.76	5.05	3710200.0	56475745.12	2986
2020-03-09	14.62	15.14	14.62	15.04	-1.2	-7.39	2216721.0	32495394.22	1088
2020-03-08	16.24	16.8	16.24	16.24	-1.8	-9.98	1267211.0	20684500.3	911
2020-03-05	18.0	18.86	18.0	18.04	0.28	1.58	1066405.0	19626380.72	1539
2020-03-04	17.1	17.94	16.9	17.76	0.28	1.6	851375.0	14932770.44	1710
2020-03-03	16.54	17.64	16.52	17.48	1.2	7.37	919505.0	15771141.4	1007
2020-03-02	16.32	16.78	16.18	16.28	0.28	1.75	907365.0	14935393.52	773
2020-03-01	16.58	16.58	15.68	16.0	-1.04	-6.1	1126824.0	18066918.94	836
2020-02-27	17.74	17.74	17.04	17.04	-0.76	-4.27	823080.0	14156116.44	745
2020-02-26	18.16	18.18	17.68	17.8	-0.52	-2.84	907388.0	16219584.22	879
2020-02-25	18.4	18.42	18.16	18.32	-0.18	-0.97	278012.0	5086164.48	416
2020-02-24	18.8	18.8	18.12	18.5	-0.36	-1.91	588024.0	10812114.78	634
2020-02-23	19.16	19.16	18.8	18.86	-0.28	-1.46	511824.0	9662315.56	503
2020-02-20	19.04	19.3	19.04	19.14	0.1	0.53	417523.0	8013544.14	545
2020-02-19	18.8	19.04	18.78	19.04	0.24	1.28	203403.0	3855092.42	352
2020-02-18	19.08	19.08	18.76	18.8	-0.28	-1.47	419032.0	7883547.88	635
2020-02-17	18.96	19.12	18.9	19.08	0.18	0.95	375290.0	7131738.8	463
2020-02-16	19.0	19.1	18.8	18.9	-0.1	-0.53	273148.0	5180108.3	276
2020-02-13	19.12	19.12	18.86	19.0	-0.04	-0.21	361183.0	6851073.06	918
2020-02-12	19.2	19.46	18.98	19.04	-0.36	-1.86	386053.0	7383876.04	505
2020-02-11	19.62	19.62	19.36	19.4	-0.16	-0.82	469561.0	9115097.02	504
2020-02-10	19.14	19.6	18.9	19.56	0.42	2.19	578611.0	11167715.08	714
2020-02-09	19.72	19.72	18.98	19.14	-0.58	-2.94	632237.0	12087020.6	654
2020-02-06	19.98	20.02	19.6	19.72	-0.18	-0.9	343704.0	6810275.0	465
2020-02-05	19.6	20.18	19.6	19.9	0.32	1.63	826862.0	16514018.14	942
2020-02-04	19.96	20.04	19.58	19.58	-0.38	-1.9	772228.0	15277163.16	929
2020-02-03	20.7	20.86	19.9	19.96	-0.74	-3.57	1746570.0	35348225.7	1468
2020-02-02	19.76	20.98	19.5	20.7	0.64	3.19	1995712.0	41105915.32	1510
2020-01-30	20.0	20.18	19.86	20.06	0.0	0.0	872531.0	17506076.4	550
2020-01-29	19.84	20.06	19.84	20.06	0.26	1.31	397790.0	7955006.36	526
2020-01-28	19.74	20.2	19.74	19.8	-0.2	-1.0	405003.0	8069214.74	986
2020-01-27	20.4	20.42	19.9	20.0	-0.42	-2.06	508957.0	10277549.22	641
2020-01-26	20.5	20.88	20.24	20.42	-0.08	-0.39	954501.0	19654289.3	890
2020-01-23	19.68	20.58	19.5	20.5	0.82	4.17	2184953.0	44037492.02	1734
2020-01-22	18.92	19.76	18.9	19.68	0.74	3.91	939642.0	18304167.36	1068
2020-01-21	19.0	19.0	18.68	18.94	0.0	0.0	432587.0	8157239.44	746
2020-01-20	19.4	19.4	18.9	18.94	-0.5	-2.57	763154.0	14562647.66	835
2020-01-19	19.6	19.6	19.32	19.44	-0.12	-0.61	269530.0	5234700.1	466
2020-01-16	19.7	19.86	19.44	19.56	-0.14	-0.71	382518.0	7522225.7	593
2020-01-15	19.38	19.88	19.26	19.7	0.34	1.76	980476.0	19186296.24	1004
2020-01-14	18.94	19.4	18.84	19.36	0.44	2.33	1931097.0	36814666.36	1435
2020-01-13	18.82	18.98	18.7	18.92	0.08	0.42	509768.0	9617426.32	624
2020-01-12	18.88	19.0	18.0	18.84	-0.04	-0.21	972959.0	18252737.82	1092
2020-01-09	18.1	18.94	18.1	18.88	0.98	5.47	2053349.0	38309192.8	2256
2020-01-08	16.6	17.9	16.6	17.9	0.64	3.71	913092.0	15980372.32	1082
2020-01-07	17.2	17.46	17.04	17.26	0.14	0.82	613443.0	10637630.3	816
2020-01-06	17.32	17.36	16.8	17.12	-0.2	-1.15	616291.0	10505302.5	1065
2020-01-05	17.3	17.68	17.2	17.32	-0.56	-3.13	671645.0	11698684.88	742
2020-01-02	18.02	18.02	17.84	17.88	-0.12	-0.67	355542.0	6364610.38	538
2020-01-01	17.74	18.0	17.74	18.0	0.1	0.56	575276.0	10340002.64	512
2019-12-31	17.98	17.98	17.64	17.9	-0.08	-0.44	567487.0	10092586.42	631
2019-12-30	18.08	18.1	17.9	17.98	-0.1	-0.55	480484.0	8643572.88	698
2019-12-29	17.76	18.22	17.72	18.08	0.32	1.8	1784588.0	32171837.58	1287
2019-12-26	17.66	17.86	17.6	17.76	0.08	0.45	571789.0	10140316.12	561
2019-12-25	17.9	17.9	17.62	17.68	-0.22	-1.23	786112.0	13909993.88	903
2019-12-24	18.24	18.24	17.84	17.9	-0.34	-1.86	718116.0	12901551.28	882
2019-12-23	18.3	18.34	18.2	18.24	-0.08	-0.44	524294.0	9569566.52	529
2019-12-22	18.38	18.4	18.2	18.32	-0.06	-0.33	315869.0	5783359.5	382
2019-12-19	18.48	18.5	18.16	18.38	-0.18	-0.97	496611.0	9097640.28	629
2019-12-18	18.6	18.64	18.46	18.56	-0.04	-0.22	441579.0	8195107.8	375
2019-12-17	18.4	18.62	18.34	18.6	0.2	1.09	663710.0	12284540.5	567
2019-12-16	17.88	18.5	17.88	18.4	0.4	2.22	836881.0	15312998.46	1147
2019-12-15	17.8	18.0	17.8	18.0	0.2	1.12	353173.0	6334394.64	396
2019-12-12	18.08	18.14	17.72	17.8	-0.3	-1.66	429390.0	7713406.5	789
2019-12-11	17.6	18.16	17.6	18.1	0.3	1.69	871095.0	15715354.54	915
2019-12-10	17.48	18.0	17.3	17.8	0.3	1.71	996382.0	17678619.14	1171
2019-12-09	17.88	18.1	17.4	17.5	-0.32	-1.8	1448192.0	25900131.6	1026
2019-12-08	17.26	17.86	17.24	17.82	0.54	3.13	1776544.0	31144170.88	854
2019-12-05	17.0	17.36	16.92	17.28	0.22	1.29	1536385.0	26496957.42	1206
2019-12-04	16.58	17.1	16.54	17.06	0.46	2.77	774300.0	13085663.36	774
2019-12-03	16.28	16.6	16.28	16.6	0.32	1.97	418982.0	6899071.3	555
2019-12-02	16.44	16.44	16.26	16.28	-0.16	-0.97	454456.0	7422970.32	554
2019-12-01	16.78	16.78	16.44	16.44	-0.28	-1.67	513770.0	8497252.34	517
2019-11-28	16.68	16.8	16.6	16.72	-0.06	-0.36	151589.0	2528050.78	218
2019-11-27	16.9	16.9	16.62	16.78	-0.06	-0.36	180317.0	3018586.44	263
2019-11-26	16.68	16.84	16.56	16.84	0.08	0.48	319400.0	5350980.32	358
2019-11-25	16.44	16.78	16.44	16.76	0.3	1.82	331482.0	5495410.34	1458
2019-11-24	16.98	17.0	16.46	16.46	-0.52	-3.06	619087.0	10374054.84	736
2019-11-21	17.1	17.16	16.92	16.98	-0.16	-0.93	357167.0	6067739.94	434
2019-11-20	17.0	17.28	16.88	17.14	0.14	0.82	419762.0	7174362.84	558
2019-11-19	17.0	17.26	16.96	17.0	0.0	0.0	801836.0	13718465.8	786
2019-11-18	16.5	17.0	16.5	17.0	0.42	2.53	821607.0	13903741.58	743
2019-11-17	16.3	16.7	16.28	16.58	0.32	1.97	451615.0	7447463.96	528
2019-11-14	16.56	16.98	16.26	16.26	-0.44	-2.63	1088965.0	18173455.48	1091
2019-11-13	17.02	17.1	16.64	16.7	-0.3	-1.76	630997.0	10644750.46	827
2019-11-12	16.2	17.04	16.2	17.0	0.78	4.81	2412648.0	40699712.28	1685
2019-11-11	15.5	16.22	15.5	16.22	0.6	3.84	1444707.0	22955369.78	1080
2019-11-10	15.36	15.64	15.36	15.62	0.18	1.17	581691.0	9020040.72	491
2019-11-07	15.42	15.62	15.32	15.44	-0.18	-1.15	401141.0	6207955.8	555
2019-11-06	15.6	15.86	15.3	15.62	0.1	0.64	976999.0	15236687.12	1006
2019-11-05	15.0	16.4	15.0	15.52	0.6	4.02	5457737.0	86834151.7	3298
2019-11-04	14.62	15.08	14.62	14.92	0.48	3.32	1090462.0	16252731.38	771
2019-11-03	14.3	14.58	14.3	14.44	-0.06	-0.41	286257.0	4126809.18	301
2019-10-31	14.8	14.84	14.5	14.5	-0.2	-1.36	323842.0	4775589.28	244
2019-10-30	14.52	14.76	14.52	14.7	0.18	1.24	736628.0	10801012.8	300
2019-10-29	15.2	15.2	14.52	14.52	-0.72	-4.72	943752.0	13844353.84	1311
2019-10-28	15.2	15.3	15.1	15.24	0.1	0.66	694048.0	10552500.4	524
2019-10-27	14.86	15.2	14.82	15.14	0.24	1.61	465592.0	7004903.48	432
2019-10-24	14.62	14.9	14.62	14.9	0.28	1.92	605524.0	8961132.22	468
2019-10-23	14.7	14.7	14.58	14.62	0.02	0.14	415746.0	6079735.42	274
2019-10-22	14.52	14.72	14.42	14.6	0.1	0.69	493029.0	7211660.4	371
2019-10-21	14.44	14.6	14.4	14.5	0.04	0.28	248420.0	3596130.32	321
2019-10-20	14.3	14.52	14.3	14.46	0.36	2.55	544349.0	7854179.18	516
2019-10-17	14.0	14.18	13.86	14.1	0.16	1.15	437217.0	6131907.14	463
2019-10-16	13.72	13.94	13.7	13.94	0.16	1.16	479150.0	6615998.82	484
2019-10-15	14.28	14.32	13.7	13.78	-0.44	-3.09	853895.0	11938179.48	752
2019-10-14	14.24	14.46	14.16	14.22	-0.12	-0.84	557012.0	7951307.6	570
2019-10-13	14.7	14.76	14.26	14.34	-0.34	-2.32	399232.0	5779242.54	463
2019-10-10	14.8	14.86	14.6	14.68	-0.24	-1.61	510354.0	7496013.84	385
2019-10-09	15.06	15.1	14.92	14.92	-0.08	-0.53	273992.0	4114771.68	255
2019-10-08	15.0	15.12	14.92	15.0	-0.12	-0.79	731841.0	10975482.24	360
2019-10-07	15.14	15.22	15.0	15.12	-0.02	-0.13	288333.0	4362177.02	203
2019-10-06	15.04	15.28	15.04	15.14	0.14	0.93	564310.0	8591852.5	379
2019-10-03	14.84	15.0	14.82	15.0	0.04	0.27	218165.0	3257934.88	173
2019-10-02	14.94	15.0	14.88	14.96	0.02	0.13	190485.0	2847244.32	187
2019-10-01	15.12	15.2	14.9	14.94	-0.16	-1.06	421971.0	6346689.2	388
2019-09-30	14.88	15.28	14.8	15.1	0.34	2.3	1976659.0	29701054.42	1012
2019-09-29	14.64	14.96	14.5	14.76	0.12	0.82	723117.0	10714123.12	477
2019-09-26	14.78	14.8	14.62	14.64	-0.14	-0.95	530315.0	7791035.96	344
2019-09-25	14.8	15.0	14.7	14.78	0.02	0.14	1014868.0	15086806.0	642
2019-09-24	14.5	14.78	14.5	14.76	0.36	2.5	822345.0	12076381.38	530
2019-09-22	14.2	14.46	14.2	14.4	0.2	1.41	434465.0	6238946.4	303
2019-09-19	14.08	14.2	13.82	14.2	0.14	1.0	1491285.0	20979738.36	764
2019-09-18	14.26	14.32	14.06	14.06	0.0	0.0	406643.0	5767765.0	429
2019-09-17	14.2	14.36	14.0	14.06	-0.2	-1.4	835687.0	11838758.18	603
2019-09-16	14.14	14.6	14.1	14.26	0.3	2.15	631398.0	9021667.08	624
2019-09-15	13.86	14.1	13.86	13.96	-0.1	-0.71	706721.0	9911486.44	801
2019-09-12	14.02	14.12	13.9	14.06	0.06	0.43	538299.0	7544732.6	402
2019-09-11	14.2	14.2	13.5	14.0	-0.26	-1.82	553017.0	7701724.58	540
2019-09-10	14.62	14.64	14.24	14.26	-0.34	-2.33	703318.0	10149865.74	573
2019-09-09	14.8	14.8	14.56	14.6	-0.2	-1.35	864149.0	12650212.96	676
2019-09-08	14.86	15.0	14.78	14.8	-0.02	-0.13	550695.0	8193039.74	358
2019-09-05	14.78	14.94	14.72	14.82	-0.08	-0.54	909059.0	13485531.3	431
2019-09-04	14.72	14.98	14.72	14.9	0.06	0.4	408743.0	6071864.94	357
2019-09-03	15.0	15.0	14.82	14.84	-0.16	-1.07	612562.0	9140514.22	381
2019-09-02	14.78	15.0	14.56	15.0	0.2	1.35	1395060.0	20709284.48	762
2019-09-01	14.6	14.84	14.3	14.8	0.2	1.37	1207060.0	17709297.24	764
2019-08-29	14.52	15.02	14.5	14.6	0.08	0.55	2564529.0	38068852.34	1570
2019-08-28	13.8	14.88	13.72	14.52	0.92	6.76	2769277.0	39827657.04	1783
2019-08-27	14.1	14.4	13.6	13.6	-0.42	-3.0	2858901.0	39891588.94	1499
2019-08-26	13.52	14.08	13.5	14.02	0.42	3.09	601040.0	8341814.4	648
2019-08-25	13.56	13.68	13.52	13.6	-0.04	-0.29	368779.0	5011073.48	332
2019-08-22	13.64	13.7	13.62	13.64	-0.12	-0.87	305034.0	4167390.16	269
2019-08-21	13.8	13.8	13.64	13.76	0.06	0.44	676343.0	9257334.8	320
2019-08-20	13.58	13.84	13.58	13.7	0.16	1.18	735581.0	10075289.18	623
2019-08-19	13.34	13.54	13.34	13.54	0.22	1.65	447771.0	6009678.86	956
2019-08-18	13.28	13.38	13.22	13.32	-0.06	-0.45	408795.0	5445538.38	379
2019-08-08	13.36	13.42	13.34	13.38	-0.06	-0.45	377044.0	5044290.76	387
2019-08-07	13.48	13.56	13.42	13.44	0.0	0.0	496305.0	6685580.52	475
2019-08-06	13.7	13.7	13.32	13.44	-0.3	-2.18	994525.0	13388577.48	1366
2019-08-05	14.08	14.1	13.74	13.74	-0.32	-2.28	654227.0	9116348.36	1178
2019-08-04	13.98	14.06	13.86	14.06	0.06	0.43	404058.0	5633745.4	429
2019-08-01	14.0	14.02	13.9	14.0	-0.06	-0.43	283659.0	3958728.2	596
2019-07-31	14.1	14.1	13.88	14.06	-0.04	-0.28	462409.0	6457883.78	677
2019-07-30	13.96	14.16	13.9	14.1	0.22	1.59	992725.0	13957514.32	682
2019-07-29	14.0	14.0	13.88	13.88	-0.14	-1.0	381463.0	5314502.48	659
2019-07-28	13.96	14.2	13.9	14.02	-0.08	-0.57	767177.0	10739211.98	635
2019-07-25	14.1	14.2	14.08	14.1	0.06	0.43	856686.0	12113647.28	578
2019-07-24	13.5	14.1	13.5	14.04	0.5	3.69	842657.0	11709275.62	713
2019-07-23	13.6	13.64	13.54	13.54	-0.18	-1.31	584582.0	7941019.54	359
2019-07-22	13.78	13.78	13.64	13.72	-0.08	-0.58	580466.0	7959464.4	387
2019-07-21	13.9	13.9	13.6	13.8	-0.16	-1.15	700176.0	9645966.28	481
2019-07-18	14.06	14.1	13.96	13.96	-0.1	-0.71	671683.0	9441924.6	371
2019-07-17	14.1	14.1	14.0	14.06	-0.02	-0.14	543349.0	7645678.56	320
2019-07-16	13.9	14.1	13.9	14.08	0.1	0.72	747713.0	10501439.84	388
2019-07-15	13.94	14.0	13.9	13.98	0.02	0.14	238419.0	3324720.42	173
2019-07-14	14.0	14.0	13.94	13.96	0.0	0.0	287294.0	4015737.6	244
2019-07-11	13.92	14.0	13.88	13.96	0.06	0.43	786252.0	10991065.94	386
2019-07-10	13.94	14.02	13.8	13.9	0.0	0.0	603018.0	8405492.08	385
2019-07-09	14.0	14.02	13.84	13.9	-0.12	-0.86	883488.0	12314729.14	629
2019-07-08	13.62	14.1	13.6	14.02	0.4	2.94	1832505.0	25576130.32	1104
2019-07-07	13.28	13.68	13.28	13.62	0.38	2.87	1400875.0	18933188.84	949
2019-07-04	13.1	13.36	13.08	13.24	0.18	1.38	1496203.0	19772862.04	792
2019-07-03	13.0	13.1	12.9	13.06	0.06	0.46	649211.0	8462717.7	267
2019-07-02	12.9	13.02	12.88	13.0	0.08	0.62	694642.0	9022330.58	326
2019-07-01	12.94	13.06	12.88	12.92	-0.08	-0.62	432387.0	5604931.94	398
2019-06-30	13.06	13.08	12.96	13.0	0.06	0.46	277399.0	3609254.48	246
2019-06-27	12.82	13.1	12.82	12.94	0.16	1.25	527044.0	6840358.84	418
2019-06-26	12.68	12.98	12.68	12.78	0.16	1.27	784062.0	10060153.76	554
2019-06-25	12.5	12.8	12.48	12.62	0.04	0.32	478683.0	6017543.46	330
2019-06-24	12.7	12.72	12.46	12.58	-0.12	-0.94	472183.0	5944998.28	284
2019-06-23	12.78	12.84	12.7	12.7	-0.14	-1.09	290027.0	3697588.96	255
2019-06-20	12.9	13.0	12.68	12.84	-0.02	-0.16	1183233.0	15215950.64	514
2019-06-19	13.0	13.1	12.86	12.86	-0.12	-0.92	706152.0	9214320.54	501
2019-06-18	12.8	13.04	12.76	12.98	0.18	1.41	955265.0	12362200.34	621
2019-06-17	12.52	12.84	12.52	12.8	0.3	2.4	653857.0	8326192.2	409
2019-06-16	12.5	12.52	12.42	12.5	0.04	0.32	249314.0	3111217.5	218
2019-06-13	12.66	12.66	12.44	12.46	-0.32	-2.5	844756.0	10582491.56	450
2019-06-12	12.84	12.94	12.68	12.78	-0.1	-0.78	986503.0	12613052.24	424
2019-06-11	12.66	13.0	12.58	12.88	0.26	2.06	1583558.0	20365435.12	832
2019-06-10	12.32	12.66	12.3	12.62	0.3	2.44	2698899.0	33810308.92	889
2019-06-09	12.32	12.38	12.26	12.32	0.0	0.0	1029032.0	12668143.32	465
2019-05-30	12.1	12.38	12.04	12.32	0.26	2.16	1290506.0	15825028.22	755
2019-05-29	11.9	12.06	11.6	12.06	0.06	0.5	909236.0	10822031.84	657
2019-05-28	11.26	12.0	11.2	12.0	0.8	7.14	1922692.0	22479126.54	919
2019-05-27	11.2	11.2	11.0	11.2	-0.02	-0.18	184842.0	2060693.18	204
2019-05-26	11.3	11.3	11.06	11.22	-0.06	-0.53	298275.0	3335371.5	269
2019-05-23	11.32	11.34	11.14	11.28	-0.04	-0.35	199171.0	2240769.68	240
2019-05-22	11.3	11.32	11.26	11.32	0.08	0.71	230884.0	2606421.32	198
2019-05-21	11.16	11.3	11.16	11.24	0.1	0.9	426923.0	4788959.28	271
2019-05-20	11.26	11.26	11.0	11.14	-0.16	-1.42	415394.0	4624683.28	390
2019-05-19	11.52	11.6	11.26	11.3	-0.36	-3.09	697889.0	7962623.56	298
2019-05-16	11.44	11.7	11.42	11.66	0.18	1.57	839889.0	9718723.66	379
2019-05-15	11.2	11.54	11.2	11.48	0.34	3.05	1228708.0	14036859.88	588
2019-05-14	11.04	11.24	10.9	11.14	0.12	1.09	1043962.0	11592770.96	591
2019-05-13	11.22	11.34	10.98	11.02	-0.28	-2.48	655217.0	7275886.76	520
2019-05-12	11.48	11.6	11.3	11.3	-0.32	-2.75	389275.0	4452135.86	327
2019-05-09	11.62	11.7	11.48	11.62	0.02	0.17	288611.0	3334754.94	267
2019-05-08	11.48	11.7	11.44	11.6	0.0	0.0	332095.0	3857155.34	297
2019-05-07	11.54	11.68	11.38	11.6	-0.02	-0.17	595972.0	6858371.26	527
2019-05-06	11.92	11.92	11.42	11.62	-0.32	-2.68	811371.0	9427806.76	601
2019-05-05	12.2	12.2	11.9	11.94	-0.26	-2.13	736285.0	8836464.32	582
2019-05-02	12.4	12.56	12.08	12.2	-0.2	-1.61	1529596.0	18905932.5	1019
2019-05-01	12.04	12.44	12.04	12.4	0.44	3.68	3020156.0	37069973.82	1491
2019-04-30	12.3	12.44	11.96	11.96	-0.18	-1.48	2329196.0	28396082.18	1331
2019-04-29	12.18	12.2	12.0	12.14	-0.06	-0.49	791556.0	9581425.34	511
2019-04-28	11.8	12.2	11.8	12.2	0.34	2.87	1295171.0	15642129.88	896
2019-04-25	11.44	12.26	11.4	11.86	0.42	3.67	2442727.0	28945508.98	1633
2019-04-24	10.98	11.6	10.96	11.44	0.44	4.0	2844330.0	32243305.58	1353
2019-04-23	11.04	11.04	10.96	11.0	0.0	0.0	721614.0	7938143.22	270
2019-04-22	11.0	11.06	10.84	11.0	0.08	0.73	744128.0	8162286.88	450
2019-04-21	10.96	11.0	10.88	10.92	-0.06	-0.55	664349.0	7264545.7	314
2019-04-18	11.0	11.0	10.92	10.98	0.0	0.0	237229.0	2598855.54	218
2019-04-17	10.96	10.98	10.94	10.98	0.0	0.0	189840.0	2080884.72	231
2019-04-16	10.98	10.98	10.94	10.98	0.02	0.18	248163.0	2721728.32	200
2019-04-15	10.94	10.98	10.9	10.96	0.0	0.0	349022.0	3817078.98	276
2019-04-14	10.98	11.0	10.9	10.96	-0.04	-0.36	282234.0	3096004.76	186
2019-04-11	10.9	11.06	10.9	11.0	0.08	0.73	575523.0	6313937.2	310
2019-04-10	10.9	10.92	10.82	10.92	0.02	0.18	451368.0	4904596.44	313
2019-04-09	10.92	10.92	10.84	10.9	-0.04	-0.37	322527.0	3512393.92	240
2019-04-08	10.94	10.98	10.88	10.94	-0.06	-0.55	572190.0	6238292.42	436
2019-04-07	10.9	11.02	10.86	11.0	-0.24	-2.14	1292028.0	14195955.82	723
2019-04-04	11.3	11.3	11.22	11.24	-0.06	-0.53	624673.0	7038889.6	439
2019-04-03	11.28	11.34	11.18	11.3	0.02	0.18	631089.0	7120645.26	387
2019-04-02	11.24	11.3	11.18	11.28	0.02	0.18	647142.0	7273467.16	357
2019-04-01	11.28	11.28	11.2	11.26	-0.04	-0.35	482628.0	5422884.58	318
2019-03-31	11.24	11.32	11.24	11.3	0.02	0.18	364188.0	4105624.86	278
2019-03-28	11.34	11.34	11.26	11.28	-0.04	-0.35	380366.0	4292753.02	293
2019-03-27	11.26	11.34	11.24	11.32	0.08	0.71	548316.0	6186685.12	359
2019-03-26	11.18	11.26	11.14	11.24	0.04	0.36	364055.0	4081055.02	260
2019-03-25	11.14	11.2	11.1	11.2	0.06	0.54	364696.0	4067559.6	287
2019-03-24	11.22	11.24	11.12	11.14	-0.1	-0.89	443284.0	4958629.64	328
2019-03-21	11.2	11.3	11.14	11.24	0.04	0.36	567802.0	6369581.16	413
2019-03-20	11.1	11.28	11.06	11.2	0.1	0.9	1186194.0	13249248.54	655
2019-03-19	11.16	11.16	11.1	11.1	-0.06	-0.54	423139.0	4703731.36	309
2019-03-18	11.06	11.16	11.0	11.16	0.12	1.09	410798.0	4540045.2	334
2019-03-17	10.98	11.1	10.94	11.04	0.1	0.91	903876.0	9971126.48	446
2019-03-14	10.68	11.0	10.68	10.94	0.26	2.43	1707930.0	18562709.58	640
2019-03-13	10.66	10.68	10.62	10.68	0.04	0.38	345477.0	3685677.8	197
2019-03-12	10.64	10.7	10.64	10.64	0.0	0.0	268794.0	2866933.26	194
2019-03-11	10.68	10.68	10.6	10.64	-0.02	-0.19	309214.0	3294264.94	215
2019-03-10	10.66	10.72	10.6	10.66	0.04	0.38	477346.0	5098625.58	239
2019-03-07	10.64	10.64	10.6	10.62	-0.06	-0.56	216212.0	2297138.02	210
2019-03-06	10.66	10.68	10.58	10.68	-0.02	-0.19	391407.0	4161233.3	307
2019-03-05	10.7	10.72	10.66	10.7	-0.02	-0.19	488179.0	5213881.96	327
2019-03-04	10.7	10.72	10.66	10.72	0.04	0.37	539407.0	5770986.94	409
2019-03-03	10.7	10.76	10.6	10.68	0.38	3.69	2132480.0	22800069.4	1099
2019-02-28	10.3	10.34	10.24	10.3	0.0	0.0	216314.0	2225905.94	188
2019-02-27	10.18	10.3	10.14	10.3	0.16	1.58	230663.0	2355479.38	207
2019-02-26	10.2	10.24	10.14	10.14	-0.08	-0.78	265947.0	2709932.22	369
2019-02-25	10.3	10.3	10.22	10.22	-0.12	-1.16	531308.0	5445332.86	332
2019-02-24	10.4	10.4	10.28	10.34	-0.04	-0.39	538366.0	5564116.94	270
2019-02-21	10.38	10.4	10.28	10.38	0.0	0.0	374756.0	3870955.74	295
2019-02-20	10.5	10.54	10.26	10.38	-0.12	-1.14	846812.0	8766279.82	590
2019-02-19	10.6	10.62	10.48	10.5	-0.12	-1.13	440259.0	4634333.02	336
2019-02-18	10.68	10.8	10.58	10.62	-0.12	-1.12	609953.0	6510106.32	380
2019-02-17	10.54	10.74	10.54	10.74	0.1	0.94	442872.0	4732923.38	325
2019-02-14	10.6	10.76	10.52	10.64	0.18	1.72	1210553.0	12902821.42	801
2019-02-13	10.56	10.6	10.4	10.46	-0.12	-1.13	456893.0	4783439.6	326
2019-02-12	10.6	10.6	10.5	10.58	-0.06	-0.56	351183.0	3705387.82	265
2019-02-11	10.56	10.7	10.5	10.64	0.1	0.95	658813.0	6990636.38	429
2019-02-10	10.64	10.78	10.54	10.54	-0.08	-0.75	753873.0	8041375.66	588
2019-02-07	10.52	10.62	10.5	10.62	0.1	0.95	410412.0	4329781.74	316
2019-02-06	10.6	10.66	10.5	10.52	-0.04	-0.38	551034.0	5815702.88	345
2019-02-05	10.3	10.76	10.3	10.56	0.3	2.92	1951036.0	20607806.3	1038
2019-02-04	10.26	10.3	10.22	10.26	0.0	0.0	194301.0	1992328.28	174
2019-02-03	10.42	10.44	10.2	10.26	-0.16	-1.54	467030.0	4808805.92	298
2019-01-31	10.44	10.48	10.36	10.42	-0.02	-0.19	313296.0	3264540.12	271
2019-01-30	10.42	10.54	10.4	10.44	0.04	0.38	586401.0	6128987.46	392
2019-01-29	10.44	10.5	10.28	10.4	-0.04	-0.38	990635.0	10291772.62	565
2019-01-28	10.5	10.56	10.36	10.44	-0.06	-0.57	1782010.0	18611638.88	960
2019-01-27	9.99	10.5	9.99	10.5	0.51	5.11	1703462.0	17417396.05	954
2019-01-24	9.95	10.0	9.76	9.99	0.04	0.4	901459.0	8925481.11	596
2019-01-23	9.6	9.95	9.6	9.95	0.35	3.65	1037519.0	10113239.89	598
2019-01-22	9.63	9.65	9.59	9.6	-0.03	-0.31	576126.0	5541201.75	410
2019-01-21	9.7	9.79	9.6	9.63	-0.06	-0.62	1038771.0	10053726.36	697
2019-01-20	9.4	9.74	9.36	9.69	0.31	3.3	1610835.0	15503064.33	940
2019-01-17	9.38	9.42	9.38	9.38	0.05	0.54	746086.0	7011591.78	542
2019-01-16	9.18	9.42	9.18	9.33	0.13	1.41	1675920.0	15643649.16	881
2019-01-15	9.15	9.2	9.15	9.2	0.04	0.44	388727.0	3568598.22	298
2019-01-14	9.21	9.22	9.16	9.16	-0.06	-0.65	293485.0	2695458.26	271
2019-01-13	9.26	9.26	9.19	9.22	-0.03	-0.32	503241.0	4643813.98	239
2019-01-10	9.2	9.25	9.18	9.25	0.06	0.65	612947.0	5640916.05	291
2019-01-09	9.19	9.2	9.17	9.19	0.0	0.0	395156.0	3630488.68	220
2019-01-08	9.23	9.25	9.18	9.19	-0.02	-0.22	433751.0	3992468.95	235
2019-01-07	9.2	9.24	9.19	9.21	0.01	0.11	556672.0	5122169.22	216
2019-01-06	9.19	9.2	9.17	9.2	0.04	0.44	374595.0	3444749.88	167
2019-01-03	9.16	9.2	9.14	9.16	0.0	0.0	176222.0	1615673.36	165
2019-01-02	9.16	9.2	9.1	9.16	-0.03	-0.33	365756.0	3345844.36	279
2019-01-01	9.23	9.23	9.18	9.19	-0.02	-0.22	227392.0	2091529.73	138
2018-12-31	9.22	9.3	9.21	9.21	0.01	0.11	300549.0	2781472.72	258
2018-12-30	9.17	9.25	9.17	9.2	0.03	0.33	151125.0	1391041.77	177
2018-12-27	9.22	9.27	9.13	9.17	0.01	0.11	351638.0	3231763.36	325
2018-12-26	9.23	9.23	9.12	9.16	-0.08	-0.87	392793.0	3603056.47	315
2018-12-25	9.41	9.41	9.22	9.24	-0.2	-2.12	434520.0	4027832.8	362
2018-12-24	9.39	9.49	9.36	9.44	0.06	0.64	334294.0	3144472.51	231
2018-12-23	9.3	9.48	9.3	9.38	-0.09	-0.95	318575.0	2991888.0	305
2018-12-20	9.52	9.6	9.46	9.47	-0.12	-1.25	497145.0	4739788.1	339
2018-12-19	9.65	9.65	9.52	9.59	-0.1	-1.03	326007.0	3124727.18	357
2018-12-18	9.75	9.76	9.68	9.69	-0.01	-0.1	442875.0	4307075.65	312
2018-12-17	9.75	9.77	9.68	9.7	-0.09	-0.92	384775.0	3739454.78	344
2018-12-16	9.91	9.91	9.79	9.79	-0.1	-1.01	261746.0	2575196.57	216
2018-12-13	9.92	9.92	9.86	9.89	0.01	0.1	279189.0	2762379.25	203
2018-12-12	9.76	10.0	9.72	9.88	0.14	1.44	621678.0	6155715.83	481
2018-12-11	9.8	9.86	9.7	9.74	-0.02	-0.2	291933.0	2861722.82	299
2018-12-10	9.57	9.84	9.57	9.76	0.19	1.99	762484.0	7411732.85	465
2018-12-09	9.54	9.7	9.54	9.57	0.04	0.42	296856.0	2844454.03	198
2018-12-06	9.5	9.56	9.5	9.53	0.0	0.0	398272.0	3796067.78	267
2018-12-05	9.54	9.55	9.46	9.53	-0.01	-0.1	223596.0	2127154.88	192
2018-12-04	9.52	9.6	9.5	9.54	0.03	0.32	276846.0	2641391.79	212
2018-12-03	9.54	9.55	9.48	9.51	-0.01	-0.11	363731.0	3461049.99	230
2018-12-02	9.49	9.6	9.49	9.52	0.02	0.21	352110.0	3351335.11	246
2018-11-29	9.43	9.5	9.0	9.5	0.03	0.32	137867.0	1292761.32	200
2018-11-28	9.45	9.48	9.42	9.47	0.04	0.42	108944.0	1029544.6	141
2018-11-27	9.48	9.5	9.4	9.43	-0.04	-0.42	81919.0	773914.21	143
2018-11-26	9.37	9.47	9.37	9.47	0.04	0.42	237864.0	2247928.08	168
2018-11-25	9.44	9.48	9.35	9.43	-0.06	-0.63	237614.0	2234828.19	168
2018-11-22	9.46	9.55	9.45	9.49	0.06	0.64	457663.0	4348441.28	190
2018-11-21	9.28	9.44	9.26	9.43	0.1	1.07	268577.0	2508584.49	183
2018-11-20	9.38	9.4	9.26	9.33	-0.07	-0.74	188630.0	1762800.7	153
2018-11-19	9.31	9.55	9.31	9.4	0.0	0.0	213820.0	2016070.07	201
2018-11-18	9.58	9.58	9.4	9.4	-0.35	-3.59	453517.0	4311879.54	279
2018-11-15	9.56	9.75	9.56	9.75	0.08	0.83	248294.0	2397287.16	158
2018-11-14	9.61	9.73	9.6	9.67	-0.11	-1.12	467011.0	4515354.87	203
2018-11-13	9.68	9.8	9.6	9.78	0.02	0.2	645696.0	6280223.04	311
2018-11-12	9.64	9.82	9.58	9.76	0.18	1.88	1212537.0	11810822.36	496
2018-11-11	9.44	9.65	9.36	9.58	0.1	1.05	1141698.0	10872587.42	542
2018-11-08	9.67	9.7	9.45	9.48	-0.17	-1.76	824095.0	7926233.55	411
2018-11-07	9.33	9.66	9.33	9.65	0.28	2.99	1230230.0	11744522.94	793
2018-11-06	9.14	9.38	9.14	9.37	0.22	2.4	1009033.0	9391542.05	567
2018-11-05	9.27	9.27	9.13	9.15	-0.09	-0.97	582216.0	5341327.55	547
2018-11-04	9.28	9.33	9.21	9.24	-0.03	-0.32	654173.0	6068402.35	475
2018-11-01	9.35	9.38	9.25	9.27	-0.13	-1.38	1008149.0	9396397.31	506
2018-10-31	9.12	9.5	9.1	9.4	0.34	3.75	2985986.0	28096905.96	1059
2018-10-30	8.98	9.15	8.96	9.06	0.12	1.34	1290380.0	11681013.63	548
2018-10-29	8.94	9.07	8.91	8.94	0.04	0.45	1355545.0	12165120.86	567
2018-10-28	8.81	8.9	8.8	8.9	0.1	1.14	1056890.0	9342631.27	404
2018-10-25	8.84	8.86	8.76	8.8	-0.01	-0.11	1181876.0	10391681.83	537
2018-10-24	8.81	8.86	8.77	8.81	-0.01	-0.11	1034057.0	9105494.05	580
2018-10-23	8.84	8.88	8.78	8.82	-0.04	-0.45	1818937.0	16038113.33	646
2018-10-22	8.98	9.0	8.8	8.86	-0.12	-1.34	246617.0	2182795.6	287
2018-10-21	8.81	9.0	8.81	8.98	-0.1	-1.1	405770.0	3641965.8	134
2018-10-18	9.11	9.13	9.0	9.08	-0.03	-0.33	185899.0	1680752.18	189
2018-10-17	9.0	9.3	9.0	9.11	0.08	0.89	187704.0	1712982.23	197
2018-10-16	8.91	9.03	8.8	9.03	-0.05	-0.55	338368.0	3022360.65	319
2018-10-15	8.94	9.13	8.91	9.08	0.18	2.02	288592.0	2595233.82	287
2018-10-14	9.23	9.23	8.89	8.9	-0.36	-3.89	361910.0	3248747.75	429
2018-10-11	9.42	9.42	9.26	9.26	-0.22	-2.32	516549.0	4823176.23	355
2018-10-10	9.48	9.48	9.44	9.48	-0.02	-0.21	143008.0	1354343.82	178
2018-10-09	9.53	9.53	9.49	9.5	-0.06	-0.63	247330.0	2350911.55	301
2018-10-08	9.58	9.58	9.5	9.56	-0.02	-0.21	155461.0	1481688.96	171
2018-10-07	9.7	9.72	9.58	9.58	-0.11	-1.14	210685.0	2030828.67	213
2018-10-04	9.74	9.74	9.68	9.69	-0.04	-0.41	157037.0	1522644.14	130
2018-10-03	9.69	9.75	9.66	9.73	0.03	0.31	89672.0	870465.79	143
2018-10-02	9.8	9.8	9.66	9.7	-0.13	-1.32	124526.0	1213471.4	215
2018-10-01	9.9	9.9	9.79	9.83	-0.01	-0.1	353036.0	3462090.98	238
2018-09-30	9.82	9.9	9.82	9.84	0.06	0.61	287449.0	2833573.08	232
2018-09-27	9.71	9.83	9.64	9.78	0.08	0.82	684880.0	6680353.06	409
2018-09-26	9.77	9.77	9.65	9.7	-0.1	-1.02	270127.0	2622264.96	251
2018-09-25	9.8	9.85	9.76	9.8	0.0	0.0	267485.0	2621125.52	249
2018-09-20	9.67	9.89	9.67	9.8	0.08	0.82	415069.0	4060379.0	309
2018-09-19	9.63	9.72	9.6	9.72	0.1	1.04	313287.0	3032101.28	229
2018-09-18	9.58	9.75	9.55	9.62	-0.01	-0.1	163988.0	1580291.13	147
2018-09-17	9.53	9.65	9.53	9.63	-0.02	-0.21	257788.0	2475686.65	131
2018-09-16	9.58	9.72	9.5	9.65	0.1	1.05	249583.0	2393849.75	231
2018-09-13	9.53	9.62	9.51	9.55	-0.03	-0.31	177305.0	1696144.73	237
2018-09-12	9.66	9.66	9.58	9.58	-0.04	-0.42	931875.0	8972500.25	198
2018-09-11	9.7	9.7	9.62	9.62	-0.08	-0.82	124652.0	1203284.99	170
2018-09-10	9.71	9.73	9.69	9.7	-0.05	-0.51	64982.0	631273.69	135
2018-09-09	9.76	9.76	9.7	9.75	0.02	0.21	215797.0	2096125.72	187
2018-09-06	9.8	9.8	9.7	9.73	-0.07	-0.71	237610.0	2310439.3	263
2018-09-05	9.95	9.95	9.72	9.8	-0.16	-1.61	156573.0	1538725.93	244
2018-09-04	9.95	9.97	9.95	9.96	0.03	0.3	136867.0	1362431.17	158
2018-09-03	9.97	9.99	9.9	9.93	-0.01	-0.1	298604.0	2969697.14	248
2018-09-02	9.97	9.97	9.89	9.94	-0.03	-0.3	245215.0	2434661.19	269
2018-08-30	9.97	9.98	9.94	9.97	-0.03	-0.3	153852.0	1532524.22	198
2018-08-29	10.02	10.02	9.99	10.0	-0.02	-0.2	110356.0	1103390.32	141
2018-08-28	10.0	10.04	9.99	10.02	0.03	0.3	295946.0	2961445.46	305
2018-08-27	10.06	10.06	9.98	9.99	-0.01	-0.1	276332.0	2763381.26	571
2018-08-26	10.02	10.04	9.99	10.0	0.01	0.1	314123.0	3142266.57	341
2018-08-16	10.0	10.02	9.98	9.99	0.01	0.1	356891.0	3567660.02	297
2018-08-15	10.02	10.04	9.98	9.98	-0.04	-0.4	254399.0	2544741.92	264
2018-08-14	10.04	10.04	9.98	10.02	0.02	0.2	148831.0	1491261.32	178
2018-08-13	10.02	10.06	9.97	10.0	-0.06	-0.6	508800.0	5098110.7	332
2018-08-12	10.04	10.08	10.0	10.06	0.0	0.0	281996.0	2828379.68	185
2018-08-09	10.06	10.1	10.06	10.06	-0.04	-0.4	206807.0	2083863.28	179
2018-08-08	10.1	10.18	10.0	10.1	-0.02	-0.2	272118.0	2738271.78	335
2018-08-07	10.22	10.22	10.12	10.12	-0.12	-1.17	293388.0	2979268.14	272
2018-08-06	10.32	10.32	10.2	10.24	-0.08	-0.78	225766.0	2319534.48	225
2018-08-05	10.44	10.44	10.32	10.32	-0.08	-0.77	238382.0	2471005.6	221
2018-08-02	10.48	10.48	10.4	10.4	-0.12	-1.14	168664.0	1758198.46	171
2018-08-01	10.44	10.54	10.42	10.52	0.12	1.15	341896.0	3581015.82	238
2018-07-31	10.5	10.5	10.38	10.4	-0.06	-0.57	237639.0	2478007.8	230
2018-07-30	10.36	10.46	10.32	10.46	0.1	0.97	312853.0	3245230.54	222
2018-07-29	10.56	10.56	10.34	10.36	-0.24	-2.26	458723.0	4782235.78	374
2018-07-26	10.74	10.74	10.6	10.6	-0.18	-1.67	307341.0	3272519.22	318
2018-07-25	10.84	10.86	10.78	10.78	-0.08	-0.74	127310.0	1376300.42	254
2018-07-24	10.8	10.96	10.8	10.86	0.0	0.0	293845.0	3194916.0	266
2018-07-23	10.9	10.92	10.8	10.86	-0.04	-0.37	307053.0	3334173.62	300
2018-07-22	10.92	10.94	10.88	10.9	-0.06	-0.55	461059.0	5024899.44	249
2018-07-19	10.92	10.96	10.92	10.96	0.0	0.0	106533.0	1165491.98	136
2018-07-18	11.0	11.0	10.9	10.96	-0.04	-0.36	152681.0	1672409.24	160
2018-07-17	11.0	11.04	10.98	11.0	0.02	0.18	219071.0	2411661.74	202
2018-07-16	11.02	11.02	10.96	10.98	-0.02	-0.18	96233.0	1057514.4	158
2018-07-15	11.02	11.04	10.98	11.0	0.0	0.0	243374.0	2679092.72	215
2018-07-12	11.0	11.0	10.96	11.0	0.0	0.0	172643.0	1898053.52	131
2018-07-11	11.0	11.02	10.94	11.0	0.02	0.18	270285.0	2968873.64	184
2018-07-10	10.92	11.0	10.92	10.98	0.02	0.18	416651.0	4567632.34	238
2018-07-09	10.88	11.0	10.88	10.96	0.06	0.55	156423.0	1714647.16	166
2018-07-08	10.92	10.96	10.86	10.9	-0.06	-0.55	150135.0	1637267.4	157
2018-07-05	11.0	11.0	10.94	10.96	-0.02	-0.18	120210.0	1319112.88	224
2018-07-04	10.98	11.0	10.96	10.98	0.0	0.0	299272.0	3288791.74	215
2018-07-03	10.98	11.02	10.94	10.98	0.0	0.0	712842.0	7831780.5	365
2018-07-02	11.16	11.16	10.94	10.98	-0.2	-1.79	648509.0	7143713.62	390
2018-07-01	11.2	11.2	11.14	11.18	-0.06	-0.53	226481.0	2529883.4	221
2018-06-28	11.24	11.26	11.22	11.24	-0.04	-0.35	96572.0	1085457.36	140
2018-06-27	11.24	11.3	11.18	11.28	0.02	0.18	225594.0	2536420.6	248
2018-06-26	11.28	11.3	11.24	11.26	-0.06	-0.53	533289.0	6010731.12	252
2018-06-25	11.28	11.4	11.26	11.32	0.04	0.35	393388.0	4455307.3	265
2018-06-24	11.32	11.32	11.26	11.28	-0.06	-0.53	375828.0	4243532.76	223
2018-06-21	11.32	11.34	11.26	11.34	0.02	0.18	125080.0	1413667.18	116
2018-06-20	11.34	11.36	11.28	11.32	-0.04	-0.35	158572.0	1794261.74	155
2018-06-12	11.26	11.4	11.22	11.36	0.08	0.71	108268.0	1223346.5	136
2018-06-11	11.38	11.38	11.18	11.28	-0.06	-0.53	307534.0	3466521.06	267
2018-06-10	11.4	11.4	11.34	11.34	-0.06	-0.53	120676.0	1370591.28	101
2018-06-07	11.36	11.4	11.32	11.4	0.0	0.0	129353.0	1469731.3	125
2018-06-06	11.4	11.4	11.3	11.4	-0.04	-0.35	373092.0	4233417.1	241
2018-06-05	11.36	11.44	11.34	11.44	0.1	0.88	449639.0	5119199.3	224
2018-06-04	11.38	11.4	11.3	11.34	-0.02	-0.18	300784.0	3413570.08	213
2018-06-03	11.4	11.42	11.32	11.36	0.0	0.0	314715.0	3578176.72	229
2018-05-31	11.36	11.38	11.3	11.36	0.0	0.0	284883.0	3225423.62	177
2018-05-30	11.36	11.4	11.36	11.36	-0.08	-0.7	138853.0	1579016.78	109
2018-05-29	11.4	11.44	11.3	11.44	0.08	0.7	310138.0	3519214.74	232
2018-05-28	11.36	11.36	11.28	11.36	0.04	0.35	322727.0	3649583.74	230
2018-05-27	11.46	11.5	11.32	11.32	-0.1	-0.88	226328.0	2585424.4	185
2018-05-24	11.42	11.46	11.4	11.42	0.02	0.18	397411.0	4540146.88	191
2018-05-23	11.34	11.46	11.34	11.4	0.01	0.09	247181.0	2824150.16	272
2018-05-22	11.26	11.48	11.24	11.39	0.14	1.24	473604.0	5396147.52	327
2018-05-21	11.42	11.42	11.22	11.25	-0.12	-1.06	368960.0	4163355.28	433
2018-05-20	11.42	11.42	11.3	11.37	0.01	0.09	236166.0	2682141.94	243
2018-05-17	11.32	11.4	11.28	11.36	-0.03	-0.26	288193.0	3270351.62	287
2018-05-16	11.54	11.54	11.38	11.39	-0.2	-1.73	409756.0	4679936.48	337
2018-05-15	11.6	11.66	11.56	11.59	-0.01	-0.09	583791.0	6772741.04	374
2018-05-14	11.6	11.74	11.56	11.6	0.05	0.43	974392.0	11321720.84	451
2018-05-13	11.46	11.6	11.4	11.55	0.19	1.67	803897.0	9228440.72	393
2018-05-10	11.18	11.44	11.16	11.36	0.17	1.52	1129651.0	12779254.38	573
2018-05-09	11.36	11.36	11.0	11.19	-0.08	-0.71	991091.0	11124090.76	478
2018-05-08	11.52	11.52	11.22	11.27	-0.34	-2.93	1329464.0	15076452.72	722
2018-05-07	11.6	11.68	11.48	11.61	-0.09	-0.77	587324.0	6807765.56	494
2018-05-06	11.74	11.78	11.68	11.7	-0.32	-2.66	1039108.0	12189812.24	701
2018-05-03	12.04	12.06	11.94	12.02	0.01	0.08	919891.0	11021376.46	586
2018-05-02	12.32	12.36	11.9	12.01	-0.35	-2.83	2795406.0	33669571.88	1412
2018-05-01	12.6	12.6	12.26	12.36	-0.23	-1.83	1384115.0	17204573.4	758
2018-04-30	12.62	12.62	12.4	12.59	-0.09	-0.71	1666611.0	20878644.12	850
2018-04-29	13.1	13.12	12.52	12.68	-0.29	-2.24	3359807.0	43056035.1	1582
2018-04-26	12.88	13.04	12.72	12.97	0.16	1.25	1439370.0	18568064.48	824
2018-04-25	13.0	13.0	12.78	12.81	-0.18	-1.39	1467429.0	18896546.18	737
2018-04-24	13.1	13.14	12.7	12.99	-0.07	-0.54	3997060.0	51873471.54	1593
2018-04-23	13.04	13.2	13.0	13.06	0.02	0.15	1830826.0	23960298.22	854
2018-04-22	13.04	13.16	13.0	13.04	-0.02	-0.15	1586724.0	20707219.16	633
2018-04-19	13.16	13.16	12.96	13.06	0.03	0.23	2900867.0	37882602.08	1001
2018-04-18	12.92	13.2	12.86	13.03	0.28	2.2	4360541.0	56815838.56	1515
2018-04-17	12.96	13.0	12.6	12.75	-0.06	-0.47	3338363.0	42831081.16	1263
2018-04-16	12.16	13.06	12.12	12.81	0.73	6.04	6691700.0	84794351.78	2669
2018-04-15	11.92	12.16	11.92	12.08	0.4	3.42	3100750.0	37360113.52	913
2018-04-12	11.44	11.78	11.4	11.68	0.22	1.92	1319815.0	15200415.18	578
2018-04-11	11.86	11.96	11.38	11.46	-0.31	-2.63	1766328.0	20624462.5	731
2018-04-10	11.82	11.86	11.66	11.77	-0.06	-0.51	889299.0	10475408.0	392
2018-04-09	11.96	11.96	11.82	11.83	-0.14	-1.17	1344790.0	15967028.32	521
2018-04-08	11.7	12.1	11.6	11.97	0.4	3.46	3456116.0	41037730.2	1291
2018-04-05	11.48	11.64	11.46	11.57	0.27	2.39	2817189.0	32536363.92	999
2018-04-04	11.24	11.34	11.24	11.3	0.08	0.71	694123.0	7837487.18	387
2018-04-03	11.3	11.3	11.22	11.22	-0.07	-0.62	869111.0	9783394.6	398
2018-04-02	11.24	11.34	11.2	11.29	0.05	0.44	412365.0	4651018.0	306
2018-04-01	11.34	11.4	11.22	11.24	-0.11	-0.97	822727.0	9293212.9	501
2018-03-29	11.28	11.46	11.12	11.35	0.18	1.61	1654155.0	18675170.5	917
2018-03-28	11.24	11.3	11.1	11.17	0.02	0.18	1116802.0	12485262.02	647
2018-03-27	11.3	11.32	11.14	11.15	-0.08	-0.71	1328625.0	14883319.4	499
2018-03-26	11.38	11.38	11.22	11.23	-0.14	-1.23	805454.0	9097768.46	402
2018-03-25	11.32	11.42	11.32	11.37	0.05	0.44	1132441.0	12882999.4	441
2018-03-22	11.28	11.46	11.28	11.32	0.02	0.18	1137665.0	12932291.62	545
2018-03-21	11.28	11.32	11.24	11.3	0.05	0.44	739657.0	8335273.12	288
2018-03-20	11.18	11.32	11.1	11.25	0.04	0.36	1498304.0	16819185.76	596
2018-03-19	11.22	11.22	11.16	11.21	-0.01	-0.09	285224.0	3193227.36	190
2018-03-18	11.28	11.3	11.2	11.22	0.01	0.09	415189.0	4670547.56	303
2018-03-15	11.18	11.24	11.1	11.21	0.01	0.09	477853.0	5339157.42	365
2018-03-14	11.22	11.22	11.1	11.2	-0.02	-0.18	601762.0	6718397.72	389
2018-03-13	11.34	11.36	11.2	11.22	-0.08	-0.71	1397911.0	15771787.06	657
2018-03-12	11.2	11.34	11.14	11.3	0.14	1.25	2127757.0	23916061.6	707
2018-03-11	10.96	11.22	10.96	11.16	0.16	1.45	1175927.0	13089561.52	498
2018-03-08	11.02	11.08	10.96	11.0	0.0	0.0	385580.0	4248390.54	208
2018-03-07	11.04	11.04	10.94	11.0	-0.02	-0.18	416121.0	4573657.76	216
2018-03-06	10.92	11.12	10.92	11.02	0.17	1.57	1451889.0	15968542.3	541
2018-03-05	10.96	10.96	10.84	10.85	-0.14	-1.27	467764.0	5103318.62	329
2018-03-04	11.0	11.06	10.92	10.99	-0.02	-0.18	860645.0	9458419.84	353
2018-03-01	10.84	11.14	10.84	11.01	0.13	1.19	1234259.0	13545250.28	750
2018-02-28	10.92	10.92	10.8	10.88	-0.08	-0.73	929410.0	10103844.34	507
2018-02-27	11.16	11.32	10.92	10.96	-0.16	-1.44	2128158.0	23549888.72	1138
2018-02-26	10.56	11.26	10.56	11.12	0.59	5.6	4453414.0	48953265.54	1889
2018-02-25	10.42	10.56	10.42	10.53	0.17	1.64	633464.0	6647631.92	335
2018-02-22	10.58	10.58	10.34	10.36	-0.23	-2.17	1216611.0	12660483.2	740
2018-02-21	10.58	10.64	10.5	10.59	-0.01	-0.09	467789.0	4953717.32	314
2018-02-20	10.82	10.82	10.6	10.6	-0.14	-1.3	1541680.0	16389480.04	691
2018-02-19	11.06	11.06	10.7	10.74	-0.36	-3.24	1419254.0	15416933.06	870
2018-02-18	11.12	11.14	11.06	11.1	-0.02	-0.18	201674.0	2238108.7	178
2018-02-15	11.04	11.16	11.04	11.12	0.03	0.27	240285.0	2669245.52	213
2018-02-14	11.0	11.2	11.0	11.09	0.12	1.09	558432.0	6194747.66	333
2018-02-13	11.0	11.02	10.9	10.97	0.03	0.27	161143.0	1767985.2	145
2018-02-12	10.9	10.98	10.9	10.94	0.08	0.74	263559.0	2881753.56	176
2018-02-11	10.94	10.94	10.8	10.86	-0.08	-0.73	264613.0	2874350.42	223
2018-02-08	11.0	11.06	10.9	10.94	-0.04	-0.36	526395.0	5784760.52	311
2018-02-07	11.14	11.18	10.98	10.98	0.0	0.0	527078.0	5826333.88	351
2018-02-06	10.8	11.14	10.8	10.98	-0.32	-2.83	1175409.0	12907766.78	682
2018-02-05	11.34	11.34	11.12	11.3	-0.02	-0.18	766553.0	8598116.32	454
2018-02-04	11.3	11.4	11.2	11.32	0.08	0.71	1295611.0	14663338.14	712
2018-02-01	11.18	11.28	10.94	11.24	0.04	0.36	1632002.0	18094550.44	1131
2018-01-31	10.96	11.26	10.94	11.2	0.3	2.75	2215257.0	24751301.5	1033
2018-01-30	10.9	10.96	10.78	10.9	0.0	0.0	987923.0	10362395.96	310
2018-01-29	10.82	10.92	10.82	10.9	0.09	0.83	449290.0	4887884.62	214
2018-01-28	10.7	10.88	10.7	10.81	-0.08	-0.73	528477.0	5714649.78	254
2018-01-25	10.8	11.0	10.8	10.89	0.14	1.3	508474.0	5540845.56	328
2018-01-24	10.88	10.88	10.7	10.75	-0.14	-1.29	285394.0	3077562.36	284
2018-01-23	11.0	11.0	10.88	10.89	-0.09	-0.82	191024.0	2091203.3	253
2018-01-22	11.08	11.1	10.98	10.98	-0.1	-0.9	228349.0	2523099.16	195
2018-01-21	11.22	11.22	11.04	11.08	-0.16	-1.42	280748.0	3119386.28	268
2018-01-18	11.26	11.26	11.18	11.24	-0.01	-0.09	231878.0	2603562.56	185
2018-01-17	11.28	11.3	11.24	11.25	-0.03	-0.27	99041.0	1115938.08	134
2018-01-16	11.26	11.34	11.24	11.28	0.04	0.36	293601.0	3319912.66	276
2018-01-15	11.4	11.4	11.18	11.24	-0.18	-1.58	606275.0	6824499.6	537
2018-01-14	11.48	11.48	11.36	11.42	-0.01	-0.09	290636.0	3314715.42	250
2018-01-11	11.68	11.7	11.4	11.43	-0.27	-2.31	387469.0	4469495.32	420
2018-01-10	11.88	11.88	11.7	11.7	-0.17	-1.43	246315.0	2895262.66	348
2018-01-09	11.94	11.96	11.82	11.87	-0.04	-0.34	324690.0	3855192.98	191
2018-01-08	11.84	11.98	11.84	11.91	0.02	0.17	855396.0	10195803.9	373
2018-01-07	11.84	11.94	11.82	11.89	0.08	0.68	248973.0	2954201.2	175
2018-01-04	11.78	11.82	11.78	11.81	0.02	0.17	177008.0	2088845.32	157
2018-01-03	11.78	11.88	11.76	11.79	-0.01	-0.08	384294.0	4533762.6	231
2018-01-02	11.8	11.88	11.8	11.8	0.03	0.25	403292.0	4763771.14	274
2018-01-01	11.7	11.8	11.68	11.77	-0.05	-0.42	252034.0	2953140.5	269
2017-12-31	11.8	11.84	11.8	11.82	0.06	0.51	437304.0	5169803.22	384
2017-12-28	11.58	11.8	11.58	11.76	0.22	1.91	1244686.0	14580473.34	641
2017-12-27	11.7	11.72	11.5	11.54	-0.07	-0.6	642557.0	7460009.18	551
2017-12-26	11.62	11.76	11.58	11.61	-0.09	-0.77	733199.0	8529075.04	518
2017-12-25	11.98	11.98	11.68	11.7	-0.29	-2.42	690923.0	8150068.32	593
2017-12-24	12.04	12.2	11.9	11.99	-0.01	-0.08	998577.0	12023238.74	636
2017-12-21	11.62	12.08	11.62	12.0	0.31	2.65	1428627.0	17100125.1	816
2017-12-20	11.76	11.8	11.52	11.69	-0.07	-0.6	496476.0	5787181.62	426
2017-12-19	11.8	12.0	11.48	11.76	-0.01	-0.08	1881634.0	22273208.36	993
2017-12-18	11.42	12.0	11.36	11.77	0.41	3.61	2659898.0	31082163.24	1264
2017-12-17	10.74	11.48	10.7	11.36	0.65	6.07	2291343.0	25435224.24	1240
2017-12-14	10.5	10.76	10.48	10.71	0.25	2.39	718008.0	7619203.6	347
2017-12-13	10.56	10.56	10.4	10.46	-0.11	-1.04	269250.0	2827775.74	228
2017-12-12	10.56	10.82	10.5	10.57	-0.01	-0.09	1121075.0	11919486.52	619
2017-12-11	10.56	10.78	10.42	10.58	0.06	0.57	1160219.0	12256067.02	651
2017-12-10	10.44	10.68	10.42	10.52	0.18	1.74	1135569.0	11978206.52	560
2017-12-07	10.22	10.36	10.08	10.34	0.07	0.68	927899.0	9473360.62	501
2017-12-06	10.22	10.3	10.2	10.27	0.0	0.0	468569.0	4810786.12	207
2017-12-05	10.28	10.28	10.16	10.27	-0.11	-1.06	830588.0	8472648.88	483
2017-12-04	10.5	10.64	10.32	10.38	-0.16	-1.52	1301344.0	13570856.72	739
2017-12-03	10.14	10.6	10.14	10.54	0.42	4.15	1788267.0	18615949.06	755
2017-11-30	10.14	10.14	10.1	10.12	0.03	0.3	173434.0	1754836.84	107
2017-11-29	10.1	10.16	10.08	10.09	-0.04	-0.39	205712.0	2083590.6	110
2017-11-28	10.08	10.16	10.06	10.13	0.06	0.6	251621.0	2544542.16	193
2017-11-27	10.04	10.12	9.98	10.07	0.09	0.9	259978.0	2613688.84	226
2017-11-26	9.97	10.0	9.94	9.98	0.04	0.4	157779.0	1573354.44	134
2017-11-23	9.86	10.0	9.86	9.94	0.09	0.91	149131.0	1484023.36	146
2017-11-22	9.72	9.87	9.72	9.85	0.04	0.41	94424.0	928448.9	150
2017-11-21	9.85	9.87	9.8	9.81	-0.07	-0.71	139972.0	1376028.58	171
2017-11-20	9.96	9.97	9.9	9.88	-0.07	-0.7	93668.0	928965.21	106
2017-11-19	9.97	9.97	9.93	9.95	0.02	0.2	68815.0	684454.72	92
2017-11-16	10.0	10.0	9.9	9.93	-0.09	-0.9	165727.0	1648337.75	229
2017-11-15	10.12	10.18	10.0	10.02	-0.03	-0.3	208163.0	2099610.16	200
2017-11-14	10.0	10.1	10.0	10.05	0.05	0.5	359203.0	3612138.76	203
2017-11-13	9.94	10.04	9.94	10.0	0.08	0.81	98731.0	985096.16	130
2017-11-12	10.04	10.06	9.9	9.92	-0.12	-1.2	175773.0	1759705.91	154
2017-11-09	9.95	10.06	9.9	10.04	0.05	0.5	279429.0	2787834.8	216
2017-11-08	9.8	10.06	9.8	9.99	0.14	1.42	444037.0	4414509.99	275
2017-11-07	10.28	10.28	9.5	9.85	-0.37	-3.62	1057387.0	10390204.98	581
2017-11-06	10.44	10.66	10.12	10.22	-0.33	-3.13	883347.0	9129390.02	601
2017-11-05	10.0	10.8	10.0	10.55	0.44	4.35	1770687.0	18296040.48	992
2017-11-02	9.75	10.24	9.75	10.11	0.39	4.01	1042139.0	10449663.73	755
2017-11-01	9.75	9.8	9.64	9.72	0.03	0.31	411070.0	3991206.15	333
2017-10-31	9.65	9.7	9.61	9.69	0.05	0.52	276568.0	2672868.2	244
2017-10-30	9.83	9.85	9.6	9.64	-0.22	-2.23	350291.0	3396159.89	338
2017-10-29	10.04	10.16	9.84	9.86	-0.16	-1.6	1086750.0	10845645.9	813
2017-10-26	9.89	10.3	9.8	10.02	0.13	1.31	4106579.0	41420575.17	2016
2017-10-25	9.44	9.95	9.41	9.89	0.43	4.55	809346.0	7902220.74	613
2017-10-24	9.45	9.59	9.35	9.46	0.01	0.11	638965.0	6056309.03	507
2017-10-23	9.49	9.49	9.42	9.45	-0.03	-0.32	213569.0	2022104.5	180
2017-10-22	9.54	9.54	9.49	9.48	-0.08	-0.84	183615.0	1745515.52	241
2017-10-19	9.56	9.56	9.53	9.56	-0.01	-0.1	98745.0	942283.61	148
2017-10-18	9.57	9.6	9.54	9.57	0.0	0.0	87425.0	837615.85	126
2017-10-17	9.56	9.58	9.53	9.57	0.04	0.42	196414.0	1876338.48	174
2017-10-16	9.69	9.69	9.5	9.53	-0.17	-1.75	400807.0	3834811.19	415
2017-10-15	9.88	9.88	9.7	9.7	-0.18	-1.82	305845.0	2995014.95	424
2017-10-12	9.85	9.89	9.79	9.88	0.03	0.3	159120.0	1563164.07	154
2017-10-11	9.95	9.96	9.8	9.85	-0.1	-1.01	424912.0	4205468.01	285
2017-10-10	10.04	10.04	9.95	9.95	-0.12	-1.19	346436.0	3462057.41	295
2017-10-09	10.06	10.2	10.02	10.07	0.02	0.2	318798.0	3212972.58	170
2017-10-08	10.06	10.12	10.02	10.05	-0.02	-0.2	228150.0	2294413.42	182
2017-10-05	10.1	10.12	10.06	10.07	-0.03	-0.3	189965.0	1915411.0	166
2017-10-04	10.08	10.14	10.08	10.1	0.02	0.2	665206.0	6727055.38	156
2017-10-03	10.16	10.18	10.08	10.08	-0.14	-1.37	484374.0	4902368.76	309
2017-10-02	10.16	10.22	10.16	10.22	0.02	0.2	207355.0	2113628.08	213
2017-10-01	10.22	10.24	10.08	10.2	-0.05	-0.49	240579.0	2448370.12	263
2017-09-28	10.5	10.5	10.0	10.25	-0.23	-2.19	1254883.0	12724299.72	629
2017-09-27	10.5	10.5	10.48	10.48	-0.04	-0.38	35045.0	367718.06	91
2017-09-26	10.38	10.54	10.38	10.52	0.13	1.25	189666.0	1983378.46	152
2017-09-25	10.52	10.52	10.36	10.39	-0.16	-1.52	395435.0	4119765.98	264
2017-09-21	10.52	10.56	10.5	10.55	0.02	0.19	154601.0	1626365.18	132
2017-09-20	10.52	10.58	10.46	10.53	-0.04	-0.38	565195.0	5937655.38	255
2017-09-19	10.86	10.9	10.46	10.57	-0.3	-2.76	713004.0	7540161.46	402
2017-09-18	10.86	10.9	10.84	10.87	-0.01	-0.09	96945.0	1054456.8	158
2017-09-17	10.92	10.94	10.88	10.88	-0.05	-0.46	203497.0	2218887.68	195
2017-09-14	10.96	10.96	10.94	10.93	-0.04	-0.36	83960.0	918691.3	97
2017-09-13	10.96	10.98	10.96	10.97	0.01	0.09	66761.0	732201.84	90
2017-09-12	10.98	10.98	10.96	10.96	-0.03	-0.27	87839.0	963725.82	94
2017-09-11	11.0	11.02	10.98	10.99	-0.01	-0.09	190350.0	2093618.32	117
2017-09-10	11.0	11.02	10.96	11.0	0.01	0.09	190146.0	2090317.9	138
2017-09-07	10.96	11.0	10.96	10.99	0.04	0.37	133478.0	1467345.8	119
2017-09-06	10.98	11.0	10.92	10.95	0.01	0.09	133170.0	1462303.1	116
2017-08-29	10.92	10.98	10.9	10.94	0.02	0.18	92226.0	1008658.9	118
2017-08-28	10.9	10.96	10.88	10.92	0.04	0.37	57276.0	625448.5	87
2017-08-27	10.9	10.92	10.88	10.88	-0.03	-0.27	164826.0	1795740.36	172
2017-08-24	10.96	10.96	10.9	10.91	-0.07	-0.64	230175.0	2515621.04	185
2017-08-23	10.98	11.0	10.96	10.98	0.03	0.27	123739.0	1359197.06	98
2017-08-22	11.0	11.0	10.94	10.95	-0.04	-0.36	87971.0	964605.04	113
2017-08-21	10.98	11.0	10.98	10.99	0.0	0.0	170235.0	1870679.4	95
2017-08-20	11.0	11.0	10.98	10.99	0.02	0.18	196120.0	2156916.1	134
2017-08-17	11.0	11.0	10.98	10.97	-0.02	-0.18	147340.0	1618269.92	117
2017-08-16	10.98	11.0	10.96	10.99	0.01	0.09	92773.0	1018692.84	114
2017-08-15	10.98	11.0	10.96	10.98	-0.01	-0.09	243443.0	2675645.5	135
2017-08-14	11.0	11.0	10.98	10.99	0.01	0.09	177028.0	1945743.44	128
2017-08-13	11.0	11.04	10.96	10.98	-0.01	-0.09	250124.0	2751380.62	189
2017-08-10	10.96	11.0	10.9	10.99	0.01	0.09	352893.0	3865231.1	262
2017-08-09	11.02	11.06	10.92	10.98	-0.02	-0.18	633628.0	6955020.94	357
2017-08-08	10.96	11.0	10.96	11.0	-0.01	-0.09	100292.0	1101663.46	139
2017-08-07	11.12	11.14	10.9	11.01	-0.13	-1.17	651125.0	7158115.78	384
2017-08-06	11.12	11.16	11.12	11.14	0.03	0.27	45337.0	505159.52	59
2017-08-03	11.12	11.14	11.1	11.11	-0.01	-0.09	90252.0	1003602.66	108
2017-08-02	11.16	11.16	11.12	11.12	-0.04	-0.36	70233.0	782829.56	88
2017-08-01	11.16	11.2	11.14	11.16	0.04	0.36	71729.0	800254.6	99
2017-07-31	11.14	11.16	11.12	11.12	-0.05	-0.45	63929.0	711914.8	93
2017-07-30	11.14	11.18	11.14	11.17	0.01	0.09	44577.0	497594.8	97
2017-07-27	11.2	11.2	11.12	11.16	-0.08	-0.71	95619.0	1067865.42	133
2017-07-26	11.18	11.32	11.18	11.24	0.07	0.63	208724.0	2345309.0	157
2017-07-25	11.14	11.18	11.1	11.17	-0.03	-0.27	166324.0	1854527.52	177
2017-07-24	11.24	11.24	11.2	11.2	-0.08	-0.71	149112.0	1672707.62	133
2017-07-23	11.34	11.36	11.26	11.28	-0.09	-0.79	138477.0	1563979.88	163
2017-07-20	11.44	11.44	11.34	11.37	-0.03	-0.26	154695.0	1758869.24	167
2017-07-19	11.4	11.44	11.38	11.4	-0.02	-0.18	71092.0	810749.26	101
2017-07-18	11.42	11.5	11.4	11.42	-0.03	-0.26	104899.0	1199257.5	122
2017-07-17	11.44	11.48	11.44	11.45	-0.01	-0.09	40426.0	463088.96	99
2017-07-16	11.54	11.54	11.44	11.46	-0.06	-0.52	138109.0	1587243.48	168
2017-07-13	11.6	11.62	11.52	11.52	-0.08	-0.69	109717.0	1270490.68	141
2017-07-12	11.66	11.66	11.6	11.6	-0.05	-0.43	94227.0	1094586.66	118
2017-07-11	11.7	11.7	11.64	11.65	-0.05	-0.43	107756.0	1258444.6	135
2017-07-10	11.78	11.78	11.7	11.7	-0.06	-0.51	133539.0	1565658.88	137
2017-07-09	11.86	11.9	11.7	11.76	-0.12	-1.01	199649.0	2356581.96	216
2017-07-06	12.04	12.38	11.86	11.88	0.13	1.11	761142.0	9240325.18	506
2017-07-05	11.86	11.86	11.74	11.75	-0.02	-0.17	142242.0	1675733.88	120
2017-07-04	11.66	12.02	11.66	11.77	0.13	1.12	152301.0	1806168.52	221
2017-07-03	11.62	11.64	11.6	11.64	0.02	0.17	80230.0	932393.18	110
2017-07-02	11.6	11.68	11.5	11.62	0.04	0.35	271492.0	3143068.14	180
2017-06-22	11.54	11.62	11.54	11.58	0.13	1.14	149010.0	1725405.5	179
2017-06-21	11.28	11.48	11.28	11.45	0.24	2.14	266868.0	3038610.74	215
2017-06-20	11.22	11.3	11.2	11.21	0.04	0.36	162881.0	1830148.22	145
2017-06-19	11.12	11.22	11.12	11.17	0.04	0.36	88524.0	988999.62	126
2017-06-18	11.22	11.22	11.1	11.13	-0.02	-0.18	183885.0	2045981.18	136
2017-06-15	11.14	11.18	11.12	11.15	-0.03	-0.27	48176.0	537356.68	80
2017-06-14	11.12	11.2	11.12	11.18	0.03	0.27	92613.0	1034055.88	163
2017-06-13	11.16	11.22	11.08	11.15	0.06	0.54	116270.0	1295710.28	154
2017-06-12	11.16	11.22	11.08	11.09	-0.08	-0.72	95396.0	1063742.98	116
2017-06-11	11.32	11.32	11.12	11.17	-0.16	-1.41	69567.0	780070.12	92
2017-06-08	11.38	11.38	11.28	11.33	-0.07	-0.61	81456.0	922674.24	105
2017-06-07	11.36	11.4	11.36	11.4	0.0	0.0	48201.0	548978.74	47
2017-06-06	11.38	11.4	11.36	11.4	0.01	0.09	27352.0	311374.32	57
2017-06-05	11.4	11.44	11.3	11.39	-0.04	-0.35	106376.0	1209144.52	113
2017-06-04	11.4	11.46	11.4	11.43	0.03	0.26	32737.0	374082.52	76
2017-06-01	11.45	11.55	11.45	11.4	-0.02	-0.18	80621.0	926956.95	94
2017-05-31	11.5	11.5	11.4	11.42	-0.09	-0.78	82897.0	949518.75	101
2017-05-30	11.35	11.55	11.35	11.51	0.22	1.95	310770.0	3561654.15	178
2017-05-29	11.1	11.3	11.1	11.29	0.0	0.0	171364.0	1927004.8	181
2017-05-28	11.45	11.45	11.15	11.29	-0.21	-1.83	200274.0	2264057.5	208
2017-05-25	11.55	11.6	11.45	11.5	-0.05	-0.43	163425.0	1886162.15	163
2017-05-24	11.55	11.6	11.55	11.55	0.0	0.0	80558.0	931044.95	121
2017-05-23	11.7	11.7	11.5	11.55	-0.19	-1.62	321813.0	3730941.9	265
2017-05-22	11.75	11.8	11.75	11.74	-0.06	-0.51	74874.0	880449.15	103
2017-05-21	11.85	11.85	11.8	11.8	0.04	0.34	72246.0	853658.65	121
2017-05-18	11.8	11.8	11.75	11.76	-0.07	-0.59	137018.0	1613285.1	145
2017-05-17	11.85	11.85	11.8	11.83	-0.02	-0.17	156063.0	1844299.3	123
2017-05-16	11.75	11.9	11.75	11.85	0.09	0.77	245025.0	2902039.15	160
2017-05-15	11.75	11.8	11.7	11.76	0.11	0.94	129590.0	1521750.4	182
2017-05-14	11.9	11.9	11.6	11.65	-0.24	-2.02	302567.0	3548817.15	259
2017-05-11	11.85	11.9	11.75	11.89	0.0	0.0	888515.0	10525098.05	178
2017-05-10	11.75	11.9	11.75	11.89	0.13	1.11	254762.0	3018718.45	186
2017-05-09	11.8	11.8	11.75	11.76	-0.04	-0.34	120924.0	1425076.15	148
2017-05-08	11.75	11.8	11.7	11.8	0.01	0.08	121009.0	1421003.3	163
2017-05-07	11.85	11.85	11.7	11.79	-0.04	-0.34	162166.0	1907966.15	144
2017-05-04	11.9	11.9	11.75	11.83	-0.11	-0.92	468663.0	5545343.25	276
2017-05-03	12.05	12.1	11.9	11.94	-0.11	-0.91	369297.0	4420304.2	220
2017-05-02	12.05	12.05	12.0	12.05	0.01	0.08	866673.0	10437788.05	232
2017-05-01	12.05	12.1	11.95	12.04	0.01	0.08	606087.0	7280995.55	296
2017-04-30	12.2	12.25	12.0	12.03	-0.54	-4.3	1862761.0	22512853.8	734
2017-04-27	12.6	12.6	12.5	12.57	-0.06	-0.48	138269.0	1737169.0	131
2017-04-26	12.65	12.7	12.5	12.63	-0.07	-0.55	373299.0	4681343.2	250
2017-04-25	12.75	12.75	12.65	12.7	-0.05	-0.39	70699.0	897831.7	95
2017-04-24	12.75	12.8	12.7	12.75	0.0	0.0	195646.0	2492819.9	137
2017-04-23	12.65	12.85	12.55	12.75	0.25	2.0	316891.0	4018005.0	181
2017-04-20	12.45	12.55	12.45	12.5	0.0	0.0	73983.0	922851.85	106
2017-04-19	12.55	12.55	12.4	12.5	0.0	0.0	75567.0	942961.15	124
2017-04-18	12.55	12.6	12.45	12.5	-0.09	-0.71	210035.0	2632924.6	129
2017-04-17	12.6	12.6	12.5	12.59	-0.01	-0.08	207004.0	2597873.7	177
2017-04-16	12.65	12.7	12.6	12.6	-0.05	-0.4	190427.0	2408059.95	116
2017-04-13	12.6	12.7	12.6	12.65	0.04	0.32	101443.0	1282986.3	100
2017-04-12	12.65	12.7	12.6	12.61	0.03	0.24	178857.0	2258498.85	185
2017-04-11	12.75	12.75	12.55	12.58	-0.16	-1.26	171560.0	2169068.8	199
2017-04-10	12.7	12.85	12.7	12.74	0.04	0.31	303162.0	3871446.4	269
2017-04-09	12.55	12.75	12.55	12.7	0.25	2.01	466081.0	5894554.55	315
2017-04-06	12.5	12.5	12.45	12.45	-0.05	-0.4	170366.0	2126726.1	149
2017-04-05	12.5	12.55	12.45	12.5	0.0	0.0	149157.0	1864190.7	103
2017-04-04	12.55	12.55	12.45	12.5	-0.05	-0.4	107391.0	1342767.5	81
2017-04-03	12.55	12.55	12.55	12.55	-0.06	-0.48	57705.0	724179.5	103
2017-04-02	12.5	12.6	12.5	12.61	0.09	0.72	89863.0	1129215.95	105
2017-03-30	12.5	12.55	12.4	12.52	-0.08	-0.63	237524.0	2969823.6	207
2017-03-29	12.7	12.7	12.6	12.6	0.03	0.24	189741.0	2398725.55	164
2017-03-28	12.5	12.65	12.5	12.57	0.02	0.16	135702.0	1710166.55	106
2017-03-27	12.6	12.65	12.5	12.55	-0.05	-0.4	213695.0	2685377.3	171
2017-03-26	12.7	12.7	12.6	12.6	0.0	0.0	100355.0	1268399.55	117
2017-03-23	12.55	12.65	12.5	12.6	0.1	0.8	288797.0	3631512.15	178
2017-03-22	12.5	12.6	12.45	12.5	-0.15	-1.19	162304.0	2032659.75	170
2017-03-21	12.65	12.75	12.6	12.65	0.0	0.0	148969.0	1886962.45	137
2017-03-20	12.55	12.85	12.55	12.65	0.06	0.48	322424.0	4107906.2	244
2017-03-19	12.6	12.6	12.5	12.59	0.0	0.0	293595.0	3685460.3	229
2017-03-16	12.6	12.65	12.55	12.59	0.09	0.72	202575.0	2549945.05	331
2017-03-15	12.45	12.6	12.4	12.5	-0.02	-0.16	202586.0	2534889.95	260
2017-03-14	12.35	12.55	12.2	12.52	0.06	0.48	300269.0	3717796.8	309
2017-03-13	12.35	13.0	12.2	12.46	0.14	1.14	618634.0	7745309.85	365
2017-03-12	12.6	12.6	12.2	12.32	-0.38	-2.99	682133.0	8416834.95	320
2017-03-09	12.8	12.8	12.6	12.7	-0.15	-1.17	278491.0	3539869.6	264
2017-03-08	13.0	13.0	12.85	12.85	-0.14	-1.08	333041.0	4296785.75	214
2017-03-07	13.05	13.05	12.95	12.99	-0.01	-0.08	328045.0	4260157.15	169
2017-03-06	13.2	13.2	12.9	13.0	-0.24	-1.81	830087.0	10819716.2	353
2017-03-05	13.25	13.3	13.2	13.24	0.02	0.15	165343.0	2187459.0	164
2017-03-02	13.2	13.3	13.2	13.22	0.02	0.15	108737.0	1440061.15	138
2017-03-01	13.25	13.3	13.2	13.2	-0.07	-0.53	210127.0	2780514.15	147
2017-02-28	13.15	13.3	13.05	13.27	0.08	0.61	408802.0	5369992.8	247
2017-02-27	13.5	13.5	13.15	13.19	-0.26	-1.93	644133.0	8557035.75	418
2017-02-26	13.25	13.6	13.25	13.45	0.15	1.13	787473.0	10638744.35	317
2017-02-23	13.2	13.35	13.1	13.3	0.1	0.76	550927.0	7291322.65	317
2017-02-22	13.25	13.3	13.2	13.2	-0.01	-0.08	279298.0	3697750.3	162
2017-02-21	13.25	13.25	13.15	13.21	-0.04	-0.3	186268.0	2456765.8	204
2017-02-20	13.4	13.4	13.25	13.25	-0.18	-1.34	407051.0	5432383.2	227
2017-02-19	13.55	13.65	13.4	13.43	-0.07	-0.52	266867.0	3610752.35	195
2017-02-16	13.55	13.6	13.45	13.5	0.03	0.22	238290.0	3220996.65	171
2017-02-15	13.45	13.5	13.45	13.47	0.03	0.22	175561.0	2367447.1	108
2017-02-14	13.5	13.5	13.4	13.44	-0.11	-0.81	272537.0	3666910.4	197
2017-02-13	13.5	13.65	13.4	13.55	0.14	1.04	287865.0	3897220.55	271
2017-02-12	13.35	13.45	13.35	13.41	0.1	0.75	350117.0	4699653.65	212
2017-02-09	13.25	13.35	13.25	13.31	0.06	0.45	150316.0	1998656.6	134
2017-02-08	13.35	13.35	13.25	13.25	-0.15	-1.12	534332.0	7108567.35	195
2017-02-07	13.35	13.5	13.35	13.4	0.03	0.22	264089.0	3540523.6	175
2017-02-06	13.3	13.5	13.25	13.37	0.23	1.75	770933.0	10337160.9	415
2017-02-05	13.3	13.35	13.15	13.14	-0.08	-0.61	230343.0	3046399.2	274
2017-02-02	13.3	13.4	13.2	13.22	-0.02	-0.15	390289.0	5190222.35	302
2017-02-01	13.55	13.65	13.2	13.24	-0.31	-2.29	684825.0	9150485.2	370
2017-01-31	13.6	13.65	13.45	13.55	-0.1	-0.73	452230.0	6135218.2	215
2017-01-30	13.85	13.85	13.65	13.65	-0.12	-0.87	481474.0	6595395.85	271
2017-01-29	13.75	13.95	13.75	13.77	0.0	0.0	310486.0	4297355.95	288
2017-01-26	13.85	13.95	13.75	13.77	-0.08	-0.58	282565.0	3911464.25	225
2017-01-25	14.05	14.2	13.75	13.85	-0.28	-1.98	1188641.0	16585728.45	528
2017-01-24	13.55	14.2	13.55	14.13	0.66	4.9	2234592.0	31113421.7	998
2017-01-23	13.15	13.5	13.15	13.47	0.33	2.51	605657.0	8087447.15	360
2017-01-22	13.05	13.2	13.0	13.14	0.1	0.77	563659.0	7370917.2	319
2017-01-19	13.05	13.05	12.95	13.04	-0.01	-0.08	596029.0	7749194.2	358
2017-01-18	13.3	13.5	13.0	13.05	-0.26	-1.95	617603.0	8190687.8	405
2017-01-17	13.75	13.75	13.0	13.31	-0.43	-3.13	937680.0	12324785.5	679
2017-01-16	13.95	14.0	13.7	13.74	-0.23	-1.65	122019.0	1693922.5	141
2017-01-15	13.85	14.15	13.85	13.97	0.2	1.45	369449.0	5185341.7	249
2017-01-12	13.85	13.95	13.7	13.77	0.05	0.36	300038.0	4151415.3	201
2017-01-11	13.8	14.05	13.7	13.72	-0.16	-1.15	261461.0	3619777.15	231
2017-01-10	14.2	14.2	13.8	13.88	-0.47	-3.28	431371.0	6023682.25	440
2017-01-09	15.1	15.15	14.3	14.35	-0.76	-5.03	462545.0	6733572.35	317
2017-01-08	15.2	15.4	15.1	15.11	-0.15	-0.98	175369.0	2675547.15	123
2017-01-05	15.45	15.45	15.25	15.26	-0.18	-1.17	78392.0	1203720.6	106
2017-01-04	15.35	15.5	15.3	15.44	0.0	0.0	319922.0	4936434.95	180
2017-01-03	15.45	15.45	15.3	15.44	-0.06	-0.39	242864.0	3737910.8	178
2017-01-02	15.5	15.65	15.45	15.5	0.06	0.39	485758.0	7555415.15	252
2017-01-01	15.35	15.45	15.25	15.44	0.16	1.05	315570.0	4837839.5	128
2016-12-29	15.35	15.35	15.2	15.28	0.0	0.0	376424.0	5758000.95	163
2016-12-28	15.3	15.4	15.2	15.28	-0.01	-0.07	587441.0	9005596.0	230
2016-12-27	15.2	15.35	15.0	15.29	0.17	1.12	798458.0	12143163.7	370
2016-12-26	15.35	15.35	15.1	15.12	-0.32	-2.07	186667.0	2838082.7	190
2016-12-25	15.3	15.5	15.25	15.44	0.17	1.11	449255.0	6918787.35	152
2016-12-22	15.3	15.3	15.1	15.27	0.06	0.39	704660.0	10718738.55	175
2016-12-21	15.2	15.35	15.2	15.21	-0.03	-0.2	370339.0	5639998.55	222
2016-12-20	15.3	15.3	15.1	15.24	-0.11	-0.72	452151.0	6890630.1	186
2016-12-19	15.4	15.4	15.3	15.35	0.01	0.07	535295.0	8234452.4	152
2016-12-18	15.35	15.5	15.25	15.34	-0.03	-0.2	595156.0	9147833.9	173
2016-12-15	15.1	15.4	15.1	15.37	0.1	0.65	414573.0	6352503.1	170
2016-12-14	15.3	15.35	15.05	15.27	0.02	0.13	683818.0	10448138.15	201
2016-12-13	15.05	15.45	14.95	15.25	0.03	0.2	813981.0	12318644.35	318
2016-12-12	15.5	15.5	15.2	15.22	-0.17	-1.1	325934.0	5021458.2	241
2016-12-11	15.25	15.45	15.25	15.39	0.23	1.52	626982.0	9649487.5	262
2016-12-08	15.0	15.25	15.0	15.16	0.01	0.07	377009.0	5719231.0	236
2016-12-07	15.1	15.25	15.0	15.15	-0.04	-0.26	532357.0	8077531.6	255
2016-12-06	14.7	15.2	14.7	15.19	0.23	1.54	493805.0	7448312.85	231
2016-12-05	14.75	15.0	14.55	14.96	0.01	0.07	631219.0	9296593.4	283
2016-12-04	14.75	15.1	14.75	14.95	0.35	2.4	911693.0	13648637.95	382
2016-12-01	14.65	14.8	14.4	14.6	0.21	1.46	697257.0	10210909.55	302
2016-11-30	14.2	14.6	14.15	14.39	0.25	1.77	541187.0	7781287.0	305
2016-11-29	14.25	14.3	14.0	14.14	0.01	0.07	1085448.0	15362323.0	304
2016-11-28	14.0	14.2	14.0	14.13	0.13	0.93	320954.0	4526774.15	199
2016-11-27	13.65	14.05	13.65	14.0	0.1	0.72	333333.0	4648053.2	200
2016-11-24	13.85	13.95	13.7	13.9	0.06	0.43	565207.0	7842490.35	276
2016-11-23	13.6	13.95	13.6	13.84	0.31	2.29	615643.0	8506912.85	278
2016-11-22	13.05	13.55	13.05	13.53	0.33	2.5	323294.0	4342789.15	177
2016-11-21	13.4	13.4	13.15	13.2	-0.15	-1.12	164147.0	2180026.8	156
2016-11-20	13.5	13.5	13.35	13.35	-0.15	-1.11	149486.0	2007338.7	110
2016-11-17	13.55	13.65	13.5	13.5	-0.08	-0.59	201441.0	2729509.8	138
2016-11-16	13.7	13.7	13.5	13.58	0.18	1.34	733971.0	9990500.35	242
2016-11-15	13.5	13.55	13.1	13.4	-0.07	-0.52	657339.0	8797413.25	269
2016-11-14	13.7	13.75	13.45	13.47	-0.14	-1.03	726049.0	9874458.75	331
2016-11-13	13.25	13.65	13.25	13.61	0.17	1.26	606122.0	8186713.15	349
2016-11-10	13.05	13.45	13.05	13.44	0.46	3.54	784286.0	10408003.25	383
2016-11-09	12.2	13.05	12.2	12.98	0.12	0.93	891146.0	11347209.95	445
2016-11-08	12.15	13.2	12.15	12.86	0.76	6.28	1365519.0	17253366.1	675
2016-11-07	12.0	12.15	12.0	12.1	0.16	1.34	695413.0	8403118.2	259
2016-11-06	11.75	11.95	11.7	11.94	0.14	1.19	686295.0	8132612.65	237
2016-11-03	11.6	11.85	11.6	11.8	0.15	1.29	385561.0	4532924.8	154
2016-11-02	11.6	11.7	11.6	11.65	0.04	0.34	330323.0	3854211.25	145
2016-11-01	11.7	11.75	11.6	11.61	-0.13	-1.11	580460.0	6764333.15	181
2016-10-31	11.65	11.8	11.65	11.74	0.05	0.43	193666.0	2268757.15	122
2016-10-30	11.65	11.7	11.6	11.69	0.0	0.0	345419.0	4021566.75	165
2016-10-27	11.5	11.7	11.5	11.69	0.14	1.21	440622.0	5107979.95	172
2016-10-26	11.45	11.6	11.35	11.55	0.06	0.52	516115.0	5932953.15	197
2016-10-25	11.3	11.5	11.3	11.49	0.15	1.32	464815.0	5297338.6	272
2016-10-24	11.25	11.35	11.2	11.34	0.15	1.34	485836.0	5492040.25	302
2016-10-23	11.05	11.25	11.05	11.19	0.14	1.27	456902.0	5092218.95	255
2016-10-20	10.9	11.1	10.9	11.05	0.07	0.64	638966.0	7032716.95	270
2016-10-19	11.05	11.05	10.95	10.98	-0.04	-0.36	635869.0	7002044.15	239
2016-10-18	11.3	11.4	10.95	11.02	-0.59	-5.08	515281.0	5746829.65	332
2016-10-17	11.6	11.65	11.55	11.61	0.06	0.52	308810.0	3578039.45	147
2016-10-16	11.5	11.6	11.5	11.55	-0.1	-0.86	370889.0	4277878.9	246
2016-10-13	11.85	11.85	11.6	11.65	-0.2	-1.69	576362.0	6768060.65	299
2016-10-12	11.8	11.9	11.8	11.85	0.07	0.59	119110.0	1412694.25	89
2016-10-11	11.75	11.9	11.75	11.78	0.1	0.86	261537.0	3101566.25	182
2016-10-10	11.65	11.7	11.6	11.68	0.02	0.17	117501.0	1367885.25	123
2016-10-09	11.8	11.9	11.65	11.66	-0.21	-1.77	369670.0	4361473.8	201
2016-10-06	11.9	11.95	11.8	11.87	0.09	0.76	340494.0	4040221.0	252
2016-10-05	11.6	12.0	11.6	11.78	0.1	0.86	305091.0	3573833.5	283
2016-10-04	11.55	11.75	11.35	11.68	0.18	1.57	400797.0	4602854.65	220
2016-10-03	11.6	11.6	11.1	11.5	0.06	0.52	479823.0	5440627.85	344
2016-10-02	12.0	12.0	11.45	11.44	-0.53	-4.43	300401.0	3534618.6	273
2016-09-29	11.9	12.0	11.6	11.97	0.11	0.93	372136.0	4414604.7	344
2016-09-28	12.05	12.2	11.1	11.86	-0.36	-2.95	694879.0	8212204.35	470
2016-09-27	12.8	12.8	12.05	12.22	-0.64	-4.98	527269.0	6545857.9	400
2016-09-26	13.0	13.0	12.85	12.86	-0.04	-0.31	192978.0	2493399.05	201
2016-09-25	12.9	13.05	12.9	12.9	-0.08	-0.62	191762.0	2479946.05	169
2016-09-21	12.95	13.0	12.9	12.98	0.1	0.78	105421.0	1366034.5	123
2016-09-20	12.9	12.9	12.8	12.88	-0.01	-0.08	112443.0	1445734.45	137
2016-09-19	13.0	13.05	12.75	12.89	-0.11	-0.85	450465.0	5805807.35	289
2016-09-18	13.2	13.2	13.0	13.0	-0.14	-1.07	264707.0	3455443.25	181
2016-09-08	13.2	13.2	13.0	13.14	0.06	0.46	282057.0	3699877.1	251
2016-09-07	13.05	13.1	13.0	13.08	0.0	0.0	198174.0	2585709.95	169
2016-09-06	13.2	13.25	13.05	13.08	-0.13	-0.98	222590.0	2925398.75	188
2016-09-05	13.1	13.25	13.1	13.21	0.12	0.92	366455.0	4824039.0	303
2016-09-04	13.2	13.2	13.1	13.09	0.0	0.0	176410.0	2315688.9	262
2016-09-01	13.2	13.2	13.0	13.09	-0.1	-0.76	136235.0	1780320.45	162
2016-08-31	13.25	13.25	13.15	13.19	-0.05	-0.38	112356.0	1484678.4	142
2016-08-30	13.1	13.4	13.1	13.24	0.08	0.61	301859.0	4010140.55	276
2016-08-29	13.2	13.4	13.15	13.16	-0.07	-0.53	225483.0	2985792.45	197
2016-08-28	12.8	13.5	12.8	13.23	0.47	3.68	399242.0	5286197.55	385
2016-08-25	12.9	12.9	12.7	12.76	-0.24	-1.85	660761.0	8430539.2	337
2016-08-24	13.0	13.25	13.0	13.0	-0.36	-2.69	333134.0	4366384.75	240
2016-08-23	13.5	13.5	13.25	13.36	-0.18	-1.33	275737.0	3684707.3	217
2016-08-22	13.65	13.7	13.5	13.54	-0.38	-2.73	393453.0	5331975.6	277
2016-08-21	14.0	14.0	13.9	13.92	-0.05	-0.36	156918.0	2189513.85	147
2016-08-18	13.95	14.0	13.9	13.97	-0.03	-0.21	331781.0	4628439.5	250
2016-08-17	14.3	14.3	13.95	14.0	-0.31	-2.17	865036.0	12149820.75	380
2016-08-16	14.45	14.45	14.3	14.31	-0.1	-0.69	109682.0	1576062.95	164
2016-08-15	14.4	14.45	14.4	14.41	0.01	0.07	161849.0	2334997.55	188
2016-08-14	14.45	14.45	14.35	14.4	0.0	0.0	202352.0	2912905.4	146
2016-08-11	14.4	14.45	14.35	14.4	0.07	0.49	149165.0	2147876.95	147
2016-08-10	14.45	14.45	14.3	14.33	-0.11	-0.76	222863.0	3203722.45	162
2016-08-09	14.4	14.45	14.35	14.44	0.01	0.07	353235.0	5077112.5	201
2016-08-08	14.4	14.45	14.35	14.43	-0.01	-0.07	364817.0	5255329.25	168
2016-08-07	14.4	14.45	14.4	14.44	0.02	0.14	150752.0	2173114.1	138
2016-08-04	14.55	14.55	14.4	14.42	-0.07	-0.48	415815.0	6006129.05	198
2016-08-03	14.6	14.6	14.45	14.49	-0.08	-0.55	493083.0	7142895.45	176
2016-08-02	14.5	14.7	14.5	14.57	-0.95	-6.12	1239762.0	18046994.6	539
2016-08-01	15.45	15.6	15.4	15.52	0.04	0.26	988271.0	15293761.45	425
2016-07-31	15.3	15.55	15.3	15.48	0.04	0.26	696694.0	10758506.5	318
2016-07-28	15.5	15.5	15.3	15.44	0.02	0.13	651205.0	10032011.35	309
2016-07-27	15.6	15.6	15.3	15.42	-0.03	-0.19	901848.0	13948871.35	431
2016-07-26	15.2	15.7	15.1	15.45	0.75	5.1	1976872.0	30411186.85	916
2016-07-25	14.65	14.75	14.55	14.7	0.1	0.68	436593.0	6393060.2	244
2016-07-24	14.7	14.9	14.55	14.6	-0.14	-0.95	323855.0	4752739.45	251
2016-07-21	15.0	15.05	14.65	14.74	-0.27	-1.8	434635.0	6484356.35	239
2016-07-20	15.15	15.15	15.0	15.01	-0.17	-1.12	455312.0	6861765.6	243
2016-07-19	15.5	15.5	15.15	15.18	-0.28	-1.81	465554.0	7091995.35	291
2016-07-18	15.4	15.5	15.35	15.46	0.01	0.06	170196.0	2623768.1	129
2016-07-17	15.55	15.55	15.35	15.45	-0.06	-0.39	249571.0	3853933.2	169
2016-07-14	15.4	15.65	15.35	15.51	0.08	0.52	551305.0	8535066.35	264
2016-07-13	15.35	15.45	15.3	15.43	0.11	0.72	336053.0	5164117.1	231
2016-07-12	15.2	15.35	15.2	15.32	0.12	0.79	168365.0	2579657.4	147
2016-07-11	15.25	15.35	15.1	15.2	0.01	0.07	146210.0	2227903.35	122
2016-07-10	15.2	15.25	15.1	15.19	-0.01	-0.07	138547.0	2101552.4	113
2016-06-30	15.15	15.25	15.15	15.2	0.07	0.46	309875.0	4701949.95	197
2016-06-29	15.1	15.2	15.05	15.13	0.04	0.27	192730.0	2918539.6	147
2016-06-28	15.05	15.1	15.0	15.09	0.04	0.27	146109.0	2197994.65	109
2016-06-27	15.05	15.1	15.0	15.05	0.07	0.47	217086.0	3264641.25	140
2016-06-26	14.8	15.0	14.4	14.98	-0.07	-0.47	567253.0	8402293.95	285
2016-06-23	15.0	15.1	15.0	15.05	0.05	0.33	357251.0	5363296.5	148
2016-06-22	15.05	15.15	15.0	15.0	-0.05	-0.33	361680.0	5451596.8	181
2016-06-21	15.1	15.15	15.05	15.05	-0.05	-0.33	183322.0	2762061.15	132
2016-06-20	15.15	15.2	15.1	15.1	-0.06	-0.4	176315.0	2672901.65	148
2016-06-19	15.25	15.3	15.15	15.16	-0.07	-0.46	360566.0	5490875.1	240
2016-06-16	14.9	15.35	14.9	15.23	0.23	1.53	850019.0	12884899.15	499
2016-06-15	15.25	15.25	14.95	15.0	-0.26	-1.7	474922.0	7154890.2	254
2016-06-14	14.85	15.3	14.85	15.26	0.35	2.35	688394.0	10392187.15	339
2016-06-13	14.95	14.95	14.8	14.91	-0.08	-0.53	352561.0	5251975.45	239
2016-06-12	15.2	15.3	14.95	14.99	-0.12	-0.79	1500915.0	22621949.4	695
2016-06-09	14.9	15.2	14.75	15.11	0.22	1.48	1439242.0	21548374.3	519
2016-06-08	14.65	14.95	14.65	14.89	0.29	1.99	907383.0	13433093.1	404
2016-06-07	14.45	14.6	14.4	14.6	0.21	1.46	172708.0	2502874.9	117
2016-06-06	14.45	14.45	14.2	14.39	-0.06	-0.42	440174.0	6302154.45	170
2016-06-05	14.5	14.6	14.45	14.45	-0.08	-0.55	178777.0	2591835.35	168
2016-06-02	14.5	14.55	14.5	14.53	0.01	0.07	294671.0	4276317.25	166
2016-06-01	14.6	14.6	14.5	14.52	-0.08	-0.55	109887.0	1601046.5	112
2016-05-31	14.5	14.6	14.5	14.6	0.08	0.55	203335.0	2959665.35	196
2016-05-30	14.5	14.6	14.45	14.52	-0.04	-0.27	200390.0	2908900.65	157
2016-05-29	14.5	14.65	14.4	14.56	-0.01	-0.07	347683.0	5043472.55	193
2016-05-26	14.65	14.85	14.55	14.57	0.02	0.14	539169.0	7921951.55	298
2016-05-25	14.5	14.65	14.5	14.55	0.1	0.69	557205.0	8118633.45	255
2016-05-24	14.2	14.5	14.2	14.45	0.15	1.05	338133.0	4855586.35	243
2016-05-23	14.65	14.7	14.25	14.3	-0.41	-2.79	490416.0	7091472.85	287
2016-05-22	14.7	14.9	14.65	14.71	-0.02	-0.14	362526.0	5345846.4	179
2016-05-19	14.8	14.9	14.7	14.73	-0.13	-0.87	622651.0	9210689.75	276
2016-05-18	14.7	15.0	14.65	14.86	0.13	0.88	1190105.0	17651784.75	436
2016-05-17	14.5	14.75	14.5	14.73	0.28	1.94	800333.0	11719422.9	375
2016-05-16	14.45	14.5	14.35	14.45	0.03	0.21	411400.0	5943322.75	228
2016-05-15	14.4	14.55	14.4	14.42	-0.06	-0.41	598831.0	8673543.15	274
2016-05-12	14.3	14.55	14.3	14.48	0.29	2.04	1537384.0	22237854.05	585
2016-05-11	14.05	14.25	14.0	14.19	0.29	2.09	1124874.0	15877576.55	420
2016-05-10	14.0	14.05	13.9	13.9	-0.17	-1.21	433958.0	6057471.3	266
2016-05-09	14.15	14.2	14.05	14.07	-0.07	-0.5	534379.0	7528246.65	263
2016-05-08	14.2	14.3	14.15	14.14	-0.01	-0.07	482461.0	6863335.35	223
2016-05-05	14.05	14.25	14.05	14.15	0.05	0.35	550144.0	7793815.9	210
2016-05-04	14.15	14.2	14.05	14.1	-0.16	-1.12	599915.0	8454834.2	298
2016-05-03	14.55	14.6	14.2	14.26	-0.29	-1.99	641311.0	9201657.95	330
2016-05-02	14.65	14.65	14.55	14.55	-0.05	-0.34	331614.0	4835797.85	194
2016-05-01	14.65	14.75	14.55	14.6	0.0	0.0	511353.0	7497898.55	231
2016-04-28	14.7	14.75	14.6	14.6	0.0	0.0	520952.0	7637496.85	303
2016-04-27	14.55	14.7	14.55	14.6	0.04	0.27	775566.0	11349179.6	317
2016-04-26	14.7	14.7	14.5	14.56	-0.05	-0.34	447907.0	6529408.05	249
2016-04-25	14.65	14.7	14.4	14.61	-0.03	-0.2	1819752.0	26384890.8	655
2016-04-24	14.55	14.95	14.55	14.64	0.14	0.97	1459106.0	21477716.8	515
2016-04-21	14.4	14.6	14.35	14.5	0.13	0.9	1319727.0	19095465.45	478
2016-04-20	14.45	14.45	14.25	14.37	-0.06	-0.42	1446751.0	20794038.25	507
2016-04-19	14.05	14.7	14.05	14.43	0.51	3.66	1531802.0	21828800.1	485
2016-04-18	13.9	14.0	13.75	13.92	-0.3	-2.11	1371099.0	18962694.65	536
2016-04-17	14.65	14.65	14.15	14.22	-0.36	-2.47	1444235.0	20631506.35	586
2016-04-14	14.4	14.8	14.3	14.58	0.13	0.9	803595.0	11702714.3	365
2016-04-13	14.7	14.7	14.35	14.45	-0.19	-1.3	908861.0	13186801.75	463
2016-04-12	13.8	14.9	13.75	14.64	1.09	8.04	5152180.0	74944153.85	1686
2016-04-11	13.55	13.65	13.5	13.55	-0.11	-0.81	489131.0	6635571.3	232
2016-04-10	13.8	13.85	13.65	13.66	-0.03	-0.22	472541.0	6477239.65	231
2016-04-07	13.7	13.75	13.6	13.69	0.1	0.74	322410.0	4410077.35	198
2016-04-06	13.5	13.65	13.45	13.59	0.17	1.27	513832.0	6965749.25	224
2016-04-05	13.45	13.45	13.25	13.42	0.06	0.45	542745.0	7242733.45	238
2016-04-04	13.3	13.55	13.25	13.36	0.03	0.23	886476.0	11869413.95	328
2016-04-03	13.45	13.45	13.05	13.33	-0.33	-2.42	402666.0	5365057.1	242
2016-03-31	13.7	13.9	13.55	13.66	-0.04	-0.29	816116.0	11192467.05	291
2016-03-30	13.65	13.7	13.55	13.7	0.11	0.81	378869.0	5163402.4	211
2016-03-29	13.75	13.75	13.5	13.59	-0.17	-1.24	555708.0	7545881.3	333
2016-03-28	14.05	14.05	13.75	13.76	0.08	0.58	945025.0	13148507.25	409
2016-03-27	14.0	14.1	13.6	13.68	-0.38	-2.7	1365373.0	18844793.25	522
2016-03-24	13.95	14.1	13.85	14.06	0.02	0.14	559664.0	7808553.5	263
2016-03-23	13.95	14.05	13.9	14.04	0.04	0.29	634390.0	8894619.85	282
2016-03-22	14.2	14.2	13.85	14.0	-0.19	-1.34	1350107.0	18912419.05	537
2016-03-21	14.05	14.3	13.9	14.19	0.13	0.92	1141268.0	16088395.25	448
2016-03-20	13.9	14.25	13.85	14.06	0.21	1.52	850910.0	11902806.0	370
2016-03-17	13.6	13.95	13.6	13.85	0.29	2.14	1082713.0	14866000.4	341
2016-03-16	13.25	13.6	13.25	13.56	0.33	2.49	840505.0	11264309.2	258
2016-03-15	13.35	13.35	13.1	13.23	-0.12	-0.9	715356.0	9451536.6	217
2016-03-14	13.5	13.5	13.35	13.35	-0.2	-1.48	491031.0	6605596.3	193
2016-03-13	13.65	13.65	13.5	13.55	0.08	0.59	822954.0	11148896.45	268
2016-03-10	13.55	13.65	13.4	13.47	-0.02	-0.15	842350.0	11354077.2	313
2016-03-09	13.35	13.55	13.25	13.49	0.05	0.37	1074344.0	14420993.95	428
2016-03-08	13.4	13.5	13.3	13.44	0.11	0.83	1282977.0	17214963.4	328
2016-03-07	13.5	13.5	13.25	13.33	-0.14	-1.04	1324179.0	17693717.35	413
2016-03-06	13.7	13.7	13.4	13.47	0.1	0.75	2023576.0	27339049.45	638
2016-03-03	13.25	13.4	13.15	13.37	0.25	1.91	2873870.0	38190872.85	752
2016-03-02	13.35	13.35	12.8	13.12	0.02	0.15	3248846.0	42491712.45	834
2016-03-01	13.0	13.4	13.0	13.1	0.49	3.89	2922341.0	38540791.7	839
2016-02-29	12.55	12.65	12.35	12.61	0.05	0.4	2841390.0	35688898.05	682
2016-02-28	12.25	12.7	12.2	12.56	0.46	3.8	2151553.0	26736763.75	640
2016-02-25	12.1	12.15	12.0	12.1	0.03	0.25	712701.0	8624006.65	230
2016-02-24	12.15	12.15	12.05	12.07	-0.17	-1.39	688390.0	8325936.8	256
2016-02-23	12.35	12.45	12.2	12.24	-0.1	-0.81	2067566.0	25376256.4	390
2016-02-22	12.3	12.35	12.25	12.34	0.04	0.33	2200199.0	27086877.45	355
2016-02-21	12.15	12.35	12.15	12.3	0.01	0.08	565447.0	6947927.7	220
2016-02-18	12.45	12.45	12.2	12.29	0.05	0.41	1146461.0	14096686.85	390
2016-02-17	12.15	12.35	12.1	12.24	0.05	0.41	780027.0	9535405.65	370
2016-02-16	12.15	12.5	12.0	12.19	0.3	2.52	2416094.0	29750964.4	840
2016-02-15	11.85	11.9	11.5	11.89	0.26	2.24	493374.0	5805009.8	213
2016-02-14	12.15	12.15	11.6	11.63	-0.25	-2.1	544735.0	6459379.9	276
2016-02-11	12.2	12.25	11.85	11.88	-0.22	-1.82	1127173.0	13484242.05	347
2016-02-10	11.8	12.15	11.8	12.1	0.06	0.5	655400.0	7869078.3	222
2016-02-09	12.05	12.2	12.0	12.04	-0.07	-0.58	883144.0	10704922.85	294
2016-02-08	12.3	12.35	12.05	12.11	-0.13	-1.06	1635742.0	19941716.35	493
2016-02-07	12.45	12.6	12.1	12.24	-0.29	-2.31	482055.0	5930354.35	317
2016-02-04	12.8	13.05	12.45	12.53	0.08	0.64	2391510.0	30223160.7	821
2016-02-03	12.05	12.55	12.0	12.45	0.34	2.81	1104517.0	13474647.95	398
2016-02-02	12.3	12.35	12.05	12.11	-0.21	-1.7	802181.0	9789381.1	340
2016-02-01	12.3	12.5	12.05	12.32	0.11	0.9	1057598.0	13040517.6	418
2016-01-31	12.3	12.65	12.15	12.21	0.25	2.09	1299427.0	16179096.0	589
2016-01-28	11.65	12.1	11.65	11.96	0.42	3.64	1269687.0	15168207.1	568
2016-01-27	11.55	11.7	11.45	11.54	0.15	1.32	1140116.0	13148559.75	446
2016-01-26	11.1	11.55	11.0	11.39	0.05	0.44	1231764.0	13956929.25	504
2016-01-25	11.1	11.4	11.0	11.34	0.03	0.27	1179051.0	13164579.25	375
2016-01-24	12.0	12.0	11.3	11.31	0.31	2.82	1205883.0	13946608.75	491
2016-01-21	11.1	11.1	10.9	11.0	-0.32	-2.83	1285265.0	14138186.35	575
2016-01-20	11.95	11.95	11.1	11.32	-0.91	-7.44	2500800.0	28582717.6	916
2016-01-19	12.15	12.35	12.05	12.23	0.28	2.34	2359490.0	28788558.05	728
2016-01-18	12.05	12.4	11.9	11.95	-0.09	-0.75	1371627.0	16529846.7	592
2016-01-17	11.8	12.2	11.8	12.04	-1.07	-8.16	937027.0	11269366.05	568
2016-01-14	13.4	13.4	12.9	13.11	-0.39	-2.89	964451.0	12670700.0	489
2016-01-13	13.5	13.7	13.45	13.5	-0.07	-0.52	697421.0	9468068.5	339
2016-01-12	13.7	13.95	13.45	13.57	-0.36	-2.58	1578973.0	21515246.9	540
2016-01-11	13.15	14.0	13.0	13.93	0.84	6.42	912136.0	12221060.4	374
2016-01-10	13.9	13.9	13.0	13.09	-0.57	-4.17	386481.0	5175369.75	280
2016-01-07	13.8	14.2	13.5	13.66	-0.49	-3.46	701103.0	9679842.6	461
2016-01-06	14.6	14.65	14.0	14.15	-0.49	-3.35	364750.0	5221431.0	278
2016-01-05	14.7	14.8	14.4	14.64	0.09	0.62	185584.0	2702497.85	205
2016-01-04	14.95	15.0	14.45	14.55	-0.41	-2.74	456158.0	6731518.1	342
2016-01-03	15.1	15.1	14.95	14.96	-0.08	-0.53	377605.0	5666373.2	171
2015-12-31	15.1	15.15	15.0	15.04	-0.06	-0.4	321645.0	4848130.7	139
2015-12-30	15.15	15.2	15.0	15.1	-0.03	-0.2	477974.0	7222992.95	217
2015-12-29	15.0	15.15	14.7	15.13	-0.1	-0.66	578159.0	8642629.85	333
2015-12-28	15.25	15.35	15.2	15.23	-0.03	-0.2	716664.0	10934745.85	288
2015-12-27	15.15	15.3	15.05	15.26	0.12	0.79	283675.0	4299714.85	241
2015-12-24	15.3	15.3	15.0	15.14	-0.06	-0.39	317857.0	4811439.45	223
2015-12-23	15.35	15.55	15.2	15.2	-0.09	-0.59	508485.0	7796856.75	309
2015-12-22	15.15	15.35	15.15	15.29	0.17	1.12	256325.0	3910489.3	180
2015-12-21	15.1	15.15	15.05	15.12	0.02	0.13	178690.0	2700594.2	142
2015-12-20	15.15	15.15	15.05	15.1	-0.18	-1.18	228657.0	3450694.05	187
2015-12-17	15.0	15.4	15.0	15.28	0.28	1.87	560812.0	8526442.3	279
2015-12-16	15.1	15.1	14.9	15.0	-0.05	-0.33	354130.0	5314662.6	221
2015-12-15	15.0	15.25	14.95	15.05	0.16	1.07	475060.0	7162764.55	260
2015-12-14	15.15	15.2	14.8	14.89	-0.23	-1.52	366273.0	5520103.4	250
2015-12-13	15.0	15.15	14.95	15.12	-0.28	-1.82	374316.0	5629556.15	277
2015-12-10	15.65	15.65	15.4	15.4	-0.05	-0.32	512445.0	7936964.2	282
2015-12-09	15.45	15.5	15.45	15.45	0.01	0.06	375210.0	5804775.1	209
2015-12-08	15.5	15.7	15.4	15.44	-0.39	-2.46	647142.0	10044210.5	354
2015-12-07	16.1	16.1	15.8	15.83	-0.27	-1.68	560485.0	8904217.5	315
2015-12-06	16.25	16.35	16.05	16.1	-0.15	-0.92	731031.0	11820078.05	262
2015-12-03	16.4	16.45	16.2	16.25	-0.24	-1.46	343453.0	5602151.35	240
2015-12-02	16.65	16.65	16.35	16.49	-0.2	-1.2	705926.0	11659783.25	312
2015-12-01	16.7	16.8	16.65	16.69	0.01	0.06	864166.0	14452029.35	383
2015-11-30	16.45	16.75	16.4	16.68	0.34	2.08	933130.0	15426366.15	545
2015-11-29	16.2	16.35	16.15	16.34	0.27	1.68	703478.0	11421591.0	400
2015-11-26	15.8	16.2	15.7	16.07	0.26	1.64	1391984.0	22283410.45	567
2015-11-25	15.85	15.85	15.7	15.81	0.01	0.06	523094.0	8256789.45	250
2015-11-24	15.7	15.85	15.7	15.8	0.17	1.09	1054700.0	16629124.8	364
2015-11-23	15.7	15.75	15.55	15.63	-0.05	-0.32	1051618.0	16452412.65	383
2015-11-22	15.6	15.7	15.6	15.68	0.1	0.64	753524.0	11806672.85	348
2015-11-19	15.6	15.6	15.5	15.58	0.13	0.84	772245.0	12026244.5	377
2015-11-18	15.5	15.55	15.4	15.45	-0.11	-0.71	707066.0	10932041.85	279
2015-11-17	15.7	15.7	15.55	15.56	-0.13	-0.83	539581.0	8433191.55	260
2015-11-16	15.6	15.7	15.6	15.69	0.15	0.97	840958.0	13149614.5	341
2015-11-15	15.7	15.7	15.45	15.54	-0.36	-2.26	626855.0	9750495.5	441
2015-11-12	16.0	16.05	15.9	15.9	-0.1	-0.62	392355.0	6255095.4	262
2015-11-11	15.95	16.05	15.9	16.0	0.13	0.82	834392.0	13355235.65	414
2015-11-10	16.0	16.05	15.8	15.87	-0.13	-0.81	915294.0	14589152.25	366
2015-11-09	15.95	16.05	15.85	16.0	0.2	1.27	838398.0	13387122.05	425
2015-11-08	15.9	15.9	15.7	15.8	-0.2	-1.25	693337.0	10939920.15	388
2015-11-05	16.15	16.2	15.95	16.0	-0.09	-0.56	837851.0	13439771.9	452
2015-11-04	16.2	16.25	15.8	16.09	-0.02	-0.12	882282.0	14157919.7	528
2015-11-03	16.55	16.6	16.1	16.11	-0.45	-2.72	1336280.0	21795673.75	701
2015-11-02	16.45	16.7	16.35	16.56	-1.13	-6.39	1770465.0	29340710.3	991
2015-11-01	17.7	17.75	17.45	17.69	-0.05	-0.28	2399327.0	42375270.0	1048
2015-10-29	17.55	18.0	17.55	17.74	1.15	6.93	4454247.0	78991364.2	1538
2015-10-28	16.5	16.65	16.2	16.59	0.25	1.53	969413.0	15925534.75	491
2015-10-27	17.15	17.2	16.0	16.34	-0.83	-4.83	1776237.0	29947534.1	606
2015-10-26	17.2	17.25	16.9	17.17	-0.08	-0.46	1680410.0	28673489.15	620
2015-10-25	17.5	17.55	17.2	17.25	-0.18	-1.03	866782.0	15035638.35	394
2015-10-22	17.55	17.6	17.35	17.43	-0.13	-0.74	782237.0	13649474.55	394
2015-10-21	17.85	17.85	17.5	17.56	-0.37	-2.06	1737750.0	30664782.7	670
2015-10-20	17.9	18.1	17.85	17.93	0.05	0.28	774965.0	13924150.85	335
2015-10-19	18.05	18.05	17.85	17.88	-0.2	-1.11	1400375.0	25104389.1	541
2015-10-18	18.1	18.2	18.0	18.08	0.06	0.33	1297104.0	23459627.8	445
2015-10-15	18.4	18.45	18.0	18.02	-0.47	-2.54	1785828.0	32363452.55	708
2015-10-14	18.5	18.55	18.4	18.49	-0.07	-0.38	617477.0	11389741.6	292
2015-10-13	18.75	18.8	18.5	18.56	-0.28	-1.49	1363143.0	25445398.85	483
2015-10-12	18.6	18.9	18.5	18.84	0.34	1.84	1399095.0	26150744.05	516
2015-10-11	18.4	18.55	18.35	18.5	0.29	1.59	988563.0	18215780.2	438
2015-10-08	18.1	18.25	18.0	18.21	0.08	0.44	997314.0	18104135.1	417
2015-10-07	17.9	18.15	17.9	18.13	0.32	1.8	1290545.0	23307592.75	467
2015-10-06	17.95	18.0	17.75	17.81	-0.09	-0.5	815571.0	14604235.35	327
2015-10-05	17.9	17.95	17.8	17.9	0.07	0.39	715659.0	12792042.5	300
2015-10-04	17.95	17.95	17.8	17.83	-0.05	-0.28	806612.0	14431760.25	251
2015-10-01	17.95	18.05	17.85	17.88	-0.01	-0.06	195412.0	3509361.45	162
2015-09-30	17.9	17.95	17.8	17.89	0.04	0.22	225797.0	4033820.4	123
2015-09-29	17.7	17.9	17.7	17.85	-0.12	-0.67	191991.0	3418131.55	170
2015-09-21	18.0	18.05	17.8	17.97	0.06	0.34	560758.0	10033557.8	324
2015-09-20	18.2	18.3	17.9	17.91	-0.34	-1.86	594562.0	10703462.05	333
2015-09-17	18.4	18.4	18.25	18.25	-0.15	-0.82	456190.0	8356954.3	288
2015-09-16	18.45	18.7	18.35	18.4	-0.02	-0.11	545039.0	10075760.9	303
2015-09-15	18.65	18.65	18.2	18.42	-0.19	-1.02	788371.0	14516689.65	467
2015-09-14	18.85	18.9	18.5	18.61	-0.35	-1.85	345368.0	6457421.9	278
2015-09-13	19.25	19.4	18.9	18.96	-0.17	-0.89	518765.0	9906071.45	376
2015-09-10	18.8	19.15	18.65	19.13	0.17	0.9	711112.0	13438427.85	447
2015-09-09	19.1	19.15	18.85	18.96	0.22	1.17	1420981.0	26991926.8	577
2015-09-08	18.35	18.8	18.3	18.74	0.37	2.01	621296.0	11559372.1	444
2015-09-07	18.4	18.5	18.35	18.37	0.12	0.66	453216.0	8346705.95	245
2015-09-06	18.15	18.4	18.1	18.25	0.13	0.72	293737.0	5354060.35	248
2015-09-03	18.2	18.2	18.05	18.12	0.09	0.5	401005.0	7262035.7	289
2015-09-02	18.0	18.2	17.8	18.03	-0.04	-0.22	532026.0	9544794.35	307
2015-09-01	18.25	18.3	18.0	18.07	-0.23	-1.26	464268.0	8427842.2	294
2015-08-31	18.45	18.45	18.2	18.3	-0.22	-1.19	466455.0	8524763.25	279
2015-08-30	19.2	19.2	18.45	18.52	-0.08	-0.43	1198723.0	22599127.65	554
2015-08-27	18.8	19.05	18.55	18.6	0.3	1.64	992526.0	18707088.05	527
2015-08-26	18.7	18.9	18.05	18.3	-0.48	-2.56	1166760.0	21550919.2	655
2015-08-25	17.8	18.9	17.65	18.78	1.14	6.46	1514392.0	27672052.1	952
2015-08-24	18.2	18.5	17.3	17.64	-0.61	-3.34	1158913.0	20638589.3	873
2015-08-23	18.6	19.0	18.0	18.25	-1.31	-6.7	1102709.0	20504201.35	833
2015-08-20	18.65	20.0	18.25	19.56	0.77	4.1	1174324.0	22345870.45	816
2015-08-19	19.2	19.5	18.65	18.79	-0.38	-1.98	1098829.0	20999092.85	744
2015-08-18	20.2	20.2	19.05	19.17	-0.96	-4.77	1759749.0	34294441.05	796
2015-08-17	20.0	20.25	20.0	20.13	-0.03	-0.15	677106.0	13599901.8	481
2015-08-16	20.65	20.75	20.0	20.16	-0.52	-2.51	704062.0	14286281.7	527
2015-08-13	20.75	20.8	20.6	20.68	0.03	0.15	372865.0	7728979.2	243
2015-08-12	20.45	20.7	20.2	20.65	-0.02	-0.1	787273.0	16142779.35	416
2015-08-11	21.05	21.1	20.65	20.67	-0.22	-1.05	699696.0	14621154.25	499
2015-08-10	20.65	20.95	20.65	20.89	0.22	1.06	907143.0	18905495.05	515
2015-08-09	20.05	20.7	20.0	20.67	0.5	2.48	977121.0	19934063.6	545
2015-08-06	20.35	20.4	20.0	20.17	-0.33	-1.61	864944.0	17462548.15	595
2015-08-05	20.55	20.8	20.45	20.5	-0.04	-0.19	1855536.0	38134485.3	932
2015-08-04	20.5	20.6	20.0	20.54	0.01	0.05	2456685.0	49728385.5	1180
2015-08-03	20.6	20.95	20.05	20.53	0.09	0.44	2231469.0	45723560.3	1381
2015-08-02	21.65	21.65	20.35	20.44	-1.36	-6.24	1997844.0	41811308.6	1196
2015-07-30	22.3	22.3	21.75	21.8	-0.51	-2.29	1588169.0	34891674.4	965
2015-07-29	22.7	22.7	22.25	22.31	-0.31	-1.37	1283078.0	28821976.8	703
2015-07-28	22.8	22.9	22.5	22.62	-0.2	-0.88	676755.0	15308359.4	513
2015-07-27	23.35	23.4	22.8	22.82	-0.55	-2.35	597841.0	13735083.0	448
2015-07-26	23.45	23.5	23.25	23.37	-0.11	-0.47	227015.0	5298484.55	228
2015-07-23	23.5	23.6	23.4	23.48	0.0	0.0	466444.0	10967972.4	223
2015-07-22	23.4	23.6	23.3	23.48	0.1	0.43	558304.0	13055155.8	341
2015-07-15	23.85	23.9	23.3	23.38	-0.66	-2.75	1799464.0	42492854.0	825
2015-07-14	23.95	24.1	23.85	24.04	0.05	0.21	539078.0	12918259.1	325
2015-07-13	23.5	24.1	23.45	23.99	0.46	1.95	548427.0	12994972.45	355
2015-07-12	23.55	23.55	23.3	23.53	0.14	0.6	434562.0	10190245.4	338
2015-07-09	22.95	23.45	22.95	23.39	0.44	1.92	450382.0	10456951.45	348
2015-07-08	22.9	23.0	22.9	22.95	-0.08	-0.35	213786.0	4907830.05	213
2015-07-07	23.05	23.05	22.95	23.03	-0.02	-0.09	440638.0	10136404.95	287
2015-07-06	23.0	23.25	22.9	23.05	-0.2	-0.86	741539.0	17097996.05	401
2015-07-05	23.0	23.25	22.9	23.25	0.06	0.26	516870.0	11948671.35	378
2015-07-02	23.4	23.45	23.15	23.19	-0.25	-1.07	1029474.0	23925735.35	552
2015-07-01	23.7	23.7	23.35	23.44	-0.17	-0.72	1047212.0	24603492.55	592
2015-06-30	23.5	23.7	23.0	23.61	0.13	0.55	568100.0	13268640.05	489
2015-06-29	23.9	23.9	23.3	23.48	-0.47	-1.96	507244.0	11926236.1	384
2015-06-28	24.2	24.25	23.9	23.95	-0.33	-1.36	485213.0	11669389.3	396
2015-06-25	24.3	24.3	24.0	24.28	0.02	0.08	308327.0	7450622.3	238
2015-06-24	24.25	24.3	24.1	24.26	0.05	0.21	348050.0	8426751.35	255
2015-06-23	24.35	24.45	24.0	24.21	-0.11	-0.45	951003.0	23059808.35	370
2015-06-22	24.4	24.6	24.1	24.32	-0.21	-0.86	747096.0	18182358.2	468
2015-06-21	24.85	24.95	24.45	24.53	-0.32	-1.29	378611.0	9346796.3	350
2015-06-18	25.0	25.0	24.7	24.85	-0.15	-0.6	795628.0	19759265.5	336
2015-06-17	24.9	25.0	24.75	25.0	0.0	0.0	537483.0	13368272.7	303
2015-06-16	25.0	25.1	24.7	25.0	0.03	0.12	845484.0	20974552.75	477
2015-06-15	25.7	25.7	24.95	24.97	-0.45	-1.77	746162.0	18809555.0	478
2015-06-14	25.0	25.5	24.95	25.42	0.42	1.68	834184.0	21057360.55	395
2015-06-11	25.1	25.1	24.8	25.0	0.02	0.08	385357.0	9597940.05	271
2015-06-10	24.65	25.3	24.65	24.98	0.32	1.3	611361.0	15277439.75	365
2015-06-09	24.8	24.8	24.3	24.66	-0.19	-0.76	873314.0	21422322.7	603
2015-06-08	24.9	24.95	24.85	24.85	-0.07	-0.28	214041.0	5327788.35	186
2015-06-07	24.8	25.0	24.8	24.92	-0.09	-0.36	821881.0	20508477.55	365
2015-06-04	25.0	25.1	24.8	25.01	-0.11	-0.44	816450.0	20331722.15	503
2015-06-03	25.2	25.3	25.0	25.12	-0.04	-0.16	631004.0	15870974.9	381
2015-06-02	25.4	25.5	25.1	25.16	-0.23	-0.91	751539.0	18964036.3	436
2015-06-01	25.3	25.5	25.1	25.39	0.08	0.32	756268.0	19132227.4	385
2015-05-31	25.6	25.7	25.3	25.31	-0.32	-1.25	594853.0	15179075.1	416
2015-05-28	25.8	25.8	25.6	25.63	-0.17	-0.66	487283.0	12512858.7	355
2015-05-27	25.8	25.9	25.6	25.8	0.06	0.23	652747.0	16825588.4	364
2015-05-26	25.8	25.9	25.7	25.74	0.01	0.04	660344.0	17041856.6	343
2015-05-25	25.9	26.0	25.6	25.73	-0.12	-0.46	1304527.0	33634691.6	513
2015-05-24	25.9	25.9	25.7	25.85	-0.12	-0.46	515399.0	13310921.8	384
2015-05-21	25.6	26.0	25.6	25.97	0.28	1.09	307252.0	7933535.0	274
2015-05-20	25.7	25.8	25.4	25.69	-0.08	-0.31	706969.0	18095963.7	466
2015-05-19	26.0	26.0	25.7	25.77	-0.2	-0.77	326003.0	8421592.3	338
2015-05-18	26.0	26.0	25.8	25.97	0.05	0.19	358466.0	9287311.8	274
2015-05-17	26.1	26.2	25.9	25.92	-0.07	-0.27	1160250.0	30222423.8	482
2015-05-14	26.3	26.3	25.9	25.99	-0.23	-0.88	1573055.0	41047954.6	596
2015-05-13	26.2	26.4	26.0	26.22	0.01	0.04	736661.0	19283939.7	431
2015-05-12	26.3	26.4	26.1	26.21	-0.02	-0.08	854628.0	22401250.4	349
2015-05-11	26.5	26.6	26.0	26.23	-0.22	-0.83	702329.0	18529796.2	451
2015-05-10	26.3	26.5	26.3	26.45	0.15	0.57	583902.0	15401583.2	290
2015-05-07	26.4	26.5	26.0	26.3	-0.18	-0.68	589397.0	15445022.8	446
2015-05-06	26.4	26.7	26.3	26.48	-0.05	-0.19	1045669.0	27730637.0	449
2015-05-05	26.7	26.9	26.4	26.53	-0.08	-0.3	1238344.0	33045914.9	814
2015-05-04	26.3	26.9	26.2	26.61	0.45	1.72	2448633.0	65007729.5	1298
2015-05-03	26.7	26.7	26.1	26.16	-0.41	-1.54	1402821.0	36922827.9	691
2015-04-30	26.7	26.9	26.4	26.57	-0.06	-0.23	1251600.0	33328512.0	647
2015-04-29	27.0	27.0	26.0	26.63	0.12	0.45	1835409.0	48476446.6	956
2015-04-28	26.4	27.3	26.2	26.51	0.1	0.38	1886687.0	50512276.2	929
2015-04-27	26.3	26.8	26.1	26.41	0.21	0.8	1605506.0	42466464.9	816
2015-04-26	25.9	26.4	25.8	26.2	0.38	1.47	1946538.0	51028540.6	774
2015-04-23	25.7	26.0	25.5	25.82	0.13	0.51	1355026.0	34897616.2	644
2015-04-22	26.3	26.5	25.6	25.69	-0.05	-0.19	1541055.0	39886020.0	758
2015-04-21	25.1	26.5	25.1	25.74	1.47	6.06	3842772.0	99521612.8	1790
2015-04-20	24.6	24.7	24.1	24.27	-0.24	-0.98	1009537.0	24674213.2	650
2015-04-19	24.2	24.7	24.0	24.51	0.88	3.72	2109832.0	51449693.95	1204
2015-04-16	23.6	23.75	23.5	23.63	0.06	0.25	970041.0	22889983.2	642
2015-04-15	23.5	23.6	23.3	23.57	0.27	1.16	1347220.0	31628650.0	609
2015-04-14	23.55	23.7	23.25	23.3	-0.33	-1.4	458365.0	10729840.95	353
2015-04-13	23.6	23.75	23.5	23.63	0.03	0.13	464507.0	10977208.0	362
2015-04-12	23.5	24.1	23.45	23.6	0.14	0.6	2164397.0	51645485.75	1062
2015-04-09	23.55	23.7	23.4	23.46	-0.1	-0.42	699185.0	16483840.7	364
2015-04-08	23.4	23.6	23.3	23.56	0.2	0.86	1589713.0	37358147.3	698
2015-04-07	23.1	23.4	23.05	23.36	0.52	2.28	1199144.0	27886961.2	680
2015-04-06	22.55	23.15	22.4	22.84	0.32	1.42	1821574.0	41535329.15	1086
2015-04-05	22.1	22.7	21.9	22.52	0.23	1.03	1429123.0	31710965.65	692
2015-04-02	22.45	22.6	22.0	22.29	-0.02	-0.09	1098093.0	24575439.05	591
2015-04-01	22.1	22.5	22.05	22.31	0.25	1.13	643214.0	14321809.25	418
2015-03-31	22.45	22.55	22.0	22.06	-0.32	-1.43	930031.0	20623559.5	683
2015-03-30	22.6	22.7	22.25	22.38	-0.22	-0.97	1190271.0	26808120.8	737
2015-03-29	22.5	22.65	22.3	22.6	0.36	1.62	796767.0	17935916.9	478
2015-03-26	20.3	22.6	20.3	22.24	0.26	1.18	1830033.0	40150204.1	933
2015-03-25	23.2	23.2	21.9	21.98	-1.27	-5.46	2370355.0	53223066.8	1346
2015-03-24	23.0	23.6	23.0	23.25	0.35	1.53	2205818.0	51548745.25	1002
2015-03-23	22.95	23.0	22.75	22.9	-0.11	-0.48	529650.0	12136703.95	374
2015-03-22	22.75	23.15	22.75	23.01	0.3	1.32	1055910.0	24194648.1	625
2015-03-19	22.75	22.8	22.35	22.71	0.36	1.61	1151705.0	25968731.6	696
2015-03-18	22.55	22.55	21.6	22.35	-0.27	-1.19	1240033.0	27567280.45	834
2015-03-17	22.9	23.0	22.5	22.62	-0.29	-1.27	1324066.0	30019489.05	732
2015-03-16	23.2	23.35	22.85	22.91	-0.37	-1.59	1438410.0	33184817.2	787
2015-03-15	23.35	23.4	23.2	23.28	-0.28	-1.19	2193362.0	51096947.6	947
2015-03-12	23.6	23.6	23.45	23.56	0.01	0.04	1458076.0	34314430.2	709
2015-03-11	23.7	23.7	23.4	23.55	-0.27	-1.13	3072227.0	72238012.65	1419
2015-03-10	24.0	24.05	23.8	23.82	-0.16	-0.67	934762.0	22359305.95	516
2015-03-09	23.95	24.05	23.75	23.98	0.16	0.67	1399803.0	33444096.9	732
2015-03-08	23.4	23.95	23.3	23.82	0.48	2.06	1471338.0	34657753.5	788
2015-03-05	23.4	23.45	23.3	23.34	-0.11	-0.47	1739942.0	40633699.7	885
2015-03-04	23.65	23.75	23.45	23.45	-0.16	-0.68	794990.0	18765689.9	481
2015-03-03	23.6	23.75	23.5	23.61	-0.06	-0.25	1099479.0	25954845.4	653
2015-03-02	23.5	23.75	23.35	23.67	0.21	0.9	807955.0	19019091.45	453
2015-03-01	23.4	23.6	23.3	23.46	0.14	0.6	803510.0	18832368.75	435
2015-02-26	23.3	23.4	23.2	23.32	0.16	0.69	580550.0	13515730.75	384
2015-02-25	23.05	23.3	22.95	23.16	0.11	0.48	780284.0	18026809.85	449
2015-02-24	22.9	23.1	22.8	23.05	0.2	0.88	707023.0	16230244.2	424
2015-02-23	23.25	23.25	22.8	22.85	-0.37	-1.59	1296656.0	29833585.95	728
2015-02-22	23.35	23.45	23.2	23.22	-0.02	-0.09	1079436.0	25156874.8	530
2015-02-19	23.3	23.35	23.0	23.24	-0.07	-0.3	1294378.0	29949906.0	706
2015-02-18	23.55	23.6	23.15	23.31	-0.18	-0.77	684333.0	15996016.6	470
2015-02-17	24.1	24.15	23.4	23.49	-0.53	-2.21	2478615.0	59017489.95	1324
2015-02-16	23.55	24.2	23.35	24.02	0.47	2.0	4828774.0	114037469.9	1347
2015-02-15	23.45	23.7	23.4	23.55	0.44	1.9	1324607.0	31154836.55	607
2015-02-12	22.85	23.25	22.75	23.11	0.46	2.03	1286705.0	29605663.75	659
2015-02-11	23.4	23.4	22.5	22.65	-0.74	-3.16	1687237.0	38824282.4	841
2015-02-10	23.5	23.6	23.2	23.39	-0.09	-0.38	2014762.0	47212748.7	825
2015-02-09	23.2	23.6	23.15	23.48	0.37	1.6	2340578.0	54507245.7	911
2015-02-08	23.1	23.2	22.95	23.11	0.24	1.05	3495887.0	80611084.0	973
2015-02-05	22.85	23.05	22.85	22.87	-0.13	-0.57	1688071.0	38707637.95	655
2015-02-04	23.55	23.55	22.95	23.0	-0.42	-1.79	1580682.0	36737055.15	746
2015-02-03	23.65	23.65	23.3	23.42	-0.11	-0.47	4111259.0	96688901.95	1199
2015-02-02	23.35	23.6	23.1	23.53	0.17	0.73	1046470.0	24524653.95	511
2015-02-01	23.95	23.95	23.3	23.36	0.5	2.19	1193389.0	28194763.6	701
2015-01-29	23.05	23.25	22.75	22.86	-0.17	-0.74	1432403.0	32996469.15	822
2015-01-28	22.6	23.2	22.45	23.03	0.61	2.72	1559025.0	35682962.95	804
2015-01-27	21.9	22.5	21.85	22.42	0.55	2.51	818709.0	18210522.7	557
2015-01-26	21.8	21.9	21.65	21.87	0.31	1.44	838539.0	18294737.9	453
2015-01-22	21.3	21.65	21.2	21.56	0.05	0.23	614400.0	13223185.2	356
2015-01-21	21.65	21.8	21.45	21.51	-0.15	-0.69	1295689.0	28004796.2	671
2015-01-20	21.6	21.75	21.45	21.66	-0.02	-0.09	571492.0	12370618.8	366
2015-01-19	22.0	22.0	21.65	21.68	-0.22	-1.0	1018372.0	22219326.75	486
2015-01-18	21.5	21.95	21.45	21.9	0.45	2.1	1696533.0	36821875.05	676
2015-01-15	21.95	22.1	21.3	21.45	-0.19	-0.88	2349355.0	51125227.5	1007
2015-01-14	21.55	21.7	21.45	21.64	0.24	1.12	1787169.0	38560626.25	721
2015-01-13	21.0	21.5	20.9	21.4	-0.12	-0.56	2929257.0	62085523.5	1099
2015-01-12	21.9	21.9	21.3	21.52	-0.27	-1.24	3804665.0	82668189.55	1018
2015-01-11	22.15	22.2	21.65	21.79	-0.32	-1.45	1504286.0	32946852.1	801
2015-01-08	23.0	23.0	22.05	22.11	0.16	0.73	1374363.0	30547623.3	756
2015-01-07	21.95	22.2	21.5	21.95	0.12	0.55	679967.0	14877766.85	505
2015-01-06	21.4	22.0	20.9	21.83	-0.18	-0.82	500137.0	10601750.65	395
2015-01-05	22.55	22.55	22.0	22.01	-0.65	-2.87	288730.0	6397187.2	289
2015-01-04	22.9	23.1	22.55	22.66	-0.31	-1.35	604725.0	13806535.15	260
2015-01-01	22.8	23.4	22.7	22.97	0.22	0.97	705093.0	16232871.75	384
2014-12-31	23.1	23.15	21.6	22.75	-0.28	-1.22	719401.0	16368081.6	417
2014-12-30	23.0	23.5	22.6	23.03	-1.28	-5.27	480659.0	11150542.05	412
2014-12-29	24.45	24.55	24.15	24.31	-0.08	-0.33	717819.0	17495170.15	337
2014-12-28	24.2	24.7	24.1	24.39	0.14	0.58	625668.0	15297911.35	320
2014-12-25	24.25	24.35	23.3	24.25	0.06	0.25	597178.0	14392030.2	424
2014-12-24	23.9	24.5	23.9	24.19	0.58	2.46	823241.0	19917508.65	457
2014-12-23	23.15	23.9	23.0	23.61	0.19	0.81	557274.0	13025948.05	338
2014-12-22	23.2	23.6	22.4	23.42	0.32	1.39	569556.0	13195291.15	426
2014-12-21	23.9	23.9	21.9	23.1	0.65	2.9	1603895.0	36913464.05	709
2014-12-18	21.95	22.45	21.3	22.45	2.02	9.89	952837.0	21105480.75	615
2014-12-17	19.2	20.6	18.6	20.43	1.33	6.96	886800.0	17186424.55	600
2014-12-16	20.5	20.7	19.1	19.1	-2.11	-9.95	924997.0	18121259.35	600
2014-12-15	22.2	22.4	20.5	21.21	-0.77	-3.5	573896.0	12476739.5	439
2014-12-14	22.55	22.55	21.8	21.98	-1.11	-4.81	1643652.0	36817245.05	580
2014-12-11	23.0	23.2	22.75	23.09	-0.11	-0.47	916977.0	20993742.5	582
2014-12-10	23.6	23.75	23.1	23.2	-0.34	-1.44	576322.0	13435435.65	546
2014-12-09	23.7	23.7	23.0	23.54	-0.49	-2.04	813332.0	18944366.7	521
2014-12-08	24.4	24.4	24.0	24.03	-0.37	-1.52	697227.0	16862415.15	450
2014-12-07	24.5	24.6	24.4	24.4	-0.15	-0.61	655520.0	16044954.45	385
2014-12-04	24.55	24.65	24.45	24.55	0.08	0.33	475778.0	11689760.5	314
2014-12-03	24.4	24.75	24.35	24.47	-0.07	-0.29	494471.0	12118988.75	356
2014-12-02	24.9	24.9	24.5	24.54	0.24	0.99	690797.0	17045930.7	348
2014-12-01	23.5	24.5	23.5	24.3	0.57	2.4	763264.0	18417624.5	352
2014-11-30	23.5	24.3	23.1	23.73	-1.13	-4.55	489862.0	11672261.0	479
2014-11-27	24.55	25.0	24.3	24.86	0.32	1.3	514633.0	12679926.35	351
2014-11-26	25.0	25.0	24.2	24.54	-0.53	-2.11	627045.0	15421107.15	416
2014-11-25	25.5	25.5	25.0	25.07	-0.52	-2.03	559071.0	14067659.3	398
2014-11-24	25.8	25.8	25.5	25.59	-0.36	-1.39	264844.0	6798515.8	251
2014-11-23	25.8	26.0	25.6	25.95	0.29	1.13	1109004.0	28556061.5	484
2014-11-20	25.7	25.8	25.5	25.66	0.06	0.23	1027103.0	26297450.7	406
2014-11-19	26.0	26.0	25.6	25.6	-0.3	-1.16	753968.0	19455014.7	339
2014-11-18	25.6	26.0	25.5	25.9	0.56	2.21	639852.0	16390307.2	411
2014-11-17	26.0	26.1	25.2	25.34	-0.86	-3.28	688529.0	17584389.0	378
2014-11-16	26.6	26.6	26.2	26.2	-0.57	-2.13	472750.0	12494703.5	298
2014-11-13	26.7	26.8	26.5	26.77	0.04	0.15	377769.0	10077191.2	264
2014-11-12	26.7	27.1	26.7	26.73	-0.16	-0.6	403911.0	10852225.9	253
2014-11-11	27.0	27.0	26.7	26.89	-0.23	-0.85	362078.0	9734152.5	273
2014-11-10	26.9	27.2	26.8	27.12	0.16	0.59	159579.0	4303176.4	227
2014-11-09	26.8	27.0	26.4	26.96	0.24	0.9	400694.0	10681778.6	275
2014-11-06	26.0	26.8	25.9	26.72	0.57	2.18	1162440.0	30638787.2	491
2014-11-05	26.5	26.5	25.1	26.15	-0.53	-1.99	870801.0	22596787.9	512
2014-11-04	27.3	27.4	26.5	26.68	-0.75	-2.73	533032.0	14426635.8	450
2014-11-03	27.2	27.5	27.1	27.43	-0.89	-3.14	964373.0	26451887.1	613
2014-11-02	28.2	28.4	28.2	28.32	0.26	0.93	799722.0	22644488.1	586
2014-10-30	28.0	28.2	27.5	28.06	0.46	1.67	1375014.0	38324367.6	833
2014-10-29	27.9	28.0	27.3	27.6	-0.12	-0.43	701251.0	19370776.8	369
2014-10-28	27.9	28.0	27.6	27.72	-0.4	-1.42	690732.0	19184061.9	371
2014-10-27	28.2	28.2	27.3	28.12	0.42	1.52	818741.0	22822095.6	529
2014-10-26	27.2	27.8	27.0	27.7	0.55	2.03	971627.0	26659503.5	468
2014-10-23	26.5	27.2	26.2	27.15	0.15	0.56	861105.0	22962182.6	454
2014-10-22	27.0	27.3	26.3	27.0	-0.04	-0.15	1395677.0	37531729.0	614
2014-10-21	26.1	27.1	26.0	27.04	1.12	4.32	1736899.0	46335218.5	730
2014-10-20	25.2	26.6	25.0	25.92	1.07	4.31	3300160.0	84896386.85	1195
2014-10-19	24.7	24.95	24.0	24.85	1.39	5.92	3848308.0	94351205.8	1020
2014-10-16	24.15	24.4	23.0	23.46	-1.15	-4.67	2728801.0	64434307.85	1240
2014-10-15	25.5	25.6	24.5	24.61	-0.91	-3.57	2071190.0	51741642.6	1179
2014-10-14	26.8	26.8	25.0	25.52	-1.41	-5.24	4534309.0	116406031.1	1754
2014-10-13	27.0	27.6	26.6	26.93	-0.19	-0.7	2566500.0	69772156.8	959
2014-10-12	28.5	28.5	27.0	27.12	-2.0	-6.87	948958.0	26389944.4	816
2014-10-02	29.1	29.4	29.0	29.12	-0.27	-0.92	1359614.0	39647762.2	607
2014-10-01	29.6	29.6	29.2	29.39	-0.25	-0.84	679016.0	19939757.0	401
2014-09-30	29.6	29.9	29.4	29.64	0.09	0.3	816830.0	24221878.3	460
2014-09-29	28.9	29.7	28.9	29.55	0.62	2.14	1442001.0	42318691.3	654
2014-09-28	28.7	29.1	28.5	28.93	0.26	0.91	1549099.0	44695567.9	721
2014-09-25	28.7	28.8	28.4	28.67	0.16	0.56	2159589.0	61660064.6	1058
2014-09-24	29.8	29.8	28.1	28.51	-1.41	-4.71	2994785.0	86223030.8	1608
2014-09-22	30.0	30.0	29.6	29.92	-0.17	-0.56	836001.0	24923478.6	499
2014-09-21	30.1	30.4	29.9	30.09	0.05	0.17	1784426.0	53804278.9	665
2014-09-18	29.9	30.3	29.8	30.04	0.15	0.5	1221754.0	36694653.3	593
2014-09-17	30.0	30.2	29.5	29.89	0.17	0.57	1286940.0	38336204.5	628
2014-09-16	29.5	29.8	29.3	29.72	0.16	0.54	550881.0	16338456.9	344
2014-09-15	30.0	30.0	29.5	29.56	-0.47	-1.57	604429.0	17934563.1	433
2014-09-14	30.4	30.5	30.0	30.03	-0.47	-1.54	623698.0	18878456.9	427
2014-09-11	30.7	30.7	30.3	30.5	-0.25	-0.81	908363.0	27645491.1	540
2014-09-10	31.1	31.2	30.7	30.75	-0.43	-1.38	472481.0	14627621.1	379
2014-09-09	31.2	31.3	31.0	31.18	-0.02	-0.06	410250.0	12789949.6	314
2014-09-08	31.3	31.5	31.1	31.2	-0.31	-0.98	663884.0	20743661.1	432
2014-09-07	31.5	31.7	31.2	31.51	-0.08	-0.25	756046.0	23760832.4	442
2014-09-04	31.5	31.7	31.4	31.59	-0.01	-0.03	575871.0	18149238.9	298
2014-09-03	31.6	31.8	31.3	31.6	0.01	0.03	312580.0	9891018.5	247
2014-09-02	31.9	31.9	31.5	31.59	-0.23	-0.72	630360.0	19988396.1	369
2014-09-01	31.6	32.0	31.4	31.82	0.28	0.89	2292777.0	73054704.1	732
2014-08-31	32.1	32.3	31.4	31.54	0.07	0.22	1120951.0	35594798.4	754
2014-08-28	30.6	32.0	30.6	31.47	0.77	2.51	1138211.0	35359289.1	620
2014-08-27	30.7	30.9	30.6	30.7	0.06	0.2	726650.0	22337428.7	369
2014-08-26	30.8	30.8	30.5	30.64	-0.05	-0.16	550647.0	16871808.6	340
2014-08-25	30.7	30.7	30.3	30.69	0.12	0.39	836527.0	25527481.2	454
2014-08-24	30.5	30.8	30.4	30.57	0.23	0.76	525148.0	16067628.0	440
2014-08-21	30.2	30.4	30.1	30.34	0.18	0.6	556444.0	16861380.5	372
2014-08-20	30.0	30.3	30.0	30.16	0.25	0.84	671963.0	20233991.2	448
2014-08-19	29.4	30.0	29.4	29.91	0.41	1.39	656890.0	19595568.2	452
2014-08-18	29.5	29.7	29.4	29.5	0.0	0.0	659774.0	19483777.2	358
2014-08-17	29.7	29.7	29.4	29.5	-0.17	-0.57	479214.0	14155979.6	438
2014-08-14	29.9	30.0	29.6	29.67	-0.14	-0.47	1102573.0	32903048.5	576
2014-08-13	29.2	30.1	29.2	29.81	0.63	2.16	1796085.0	53432243.2	867
2014-08-12	29.1	29.4	29.0	29.18	0.1	0.34	1034231.0	30224279.4	560
2014-08-11	28.9	29.2	28.7	29.08	0.39	1.36	910812.0	26329252.4	590
2014-08-10	29.0	29.0	28.6	28.69	-0.21	-0.73	600270.0	17263470.2	380
2014-08-07	28.7	29.0	28.6	28.9	0.1	0.35	430869.0	12423526.6	284
2014-08-06	28.9	28.9	28.7	28.8	-0.09	-0.31	268528.0	7737400.9	315
2014-08-05	29.2	29.2	28.8	28.89	-0.3	-1.03	842705.0	24463211.9	532
2014-08-04	29.2	29.2	29.1	29.19	0.09	0.31	199036.0	5800342.7	272
2014-08-03	29.0	29.5	28.7	29.1	0.28	0.97	299521.0	8732703.5	268
2014-07-24	29.0	29.0	28.7	28.82	-0.08	-0.28	287051.0	8266464.1	274
2014-07-23	28.9	29.0	28.7	28.9	0.05	0.17	334835.0	9669649.5	263
2014-07-22	28.7	29.0	28.6	28.85	0.39	1.37	592722.0	17049420.1	360
2014-07-21	28.3	28.5	28.2	28.46	0.15	0.53	136123.0	3859232.0	164
2014-07-20	28.8	28.8	28.2	28.31	-0.41	-1.43	172624.0	4905798.1	230
2014-07-17	28.7	28.8	28.5	28.72	-0.08	-0.28	205980.0	5905418.2	204
2014-07-16	28.7	29.0	28.7	28.8	0.1	0.35	167097.0	4820831.7	195
2014-07-15	28.8	28.9	28.7	28.7	-0.1	-0.35	152514.0	4389250.5	191
2014-07-14	28.8	29.1	28.6	28.8	0.03	0.1	194638.0	5613305.2	225
2014-07-13	28.7	28.9	28.5	28.77	0.15	0.52	170810.0	4899293.1	258
2014-07-10	28.6	28.8	28.5	28.62	0.03	0.1	438090.0	12561473.4	274
2014-07-09	28.8	28.8	28.4	28.59	-0.28	-0.97	278655.0	7960635.5	281
2014-07-08	29.1	29.1	28.8	28.87	-0.25	-0.86	246979.0	7147285.2	298
2014-07-07	29.3	29.4	29.0	29.12	-0.09	-0.31	378219.0	10995733.5	309
2014-07-06	29.3	29.6	29.1	29.21	-0.04	-0.14	582376.0	17075745.7	385
2014-07-03	29.5	29.6	29.2	29.25	-0.32	-1.08	437658.0	12862567.6	375
2014-07-02	29.3	30.0	29.2	29.57	0.21	0.72	417095.0	12356880.1	389
2014-07-01	29.0	29.5	28.8	29.36	0.27	0.93	285140.0	8325544.0	316
2014-06-30	29.3	29.5	29.0	29.09	-0.21	-0.72	441580.0	12913790.4	255
2014-06-29	29.7	29.7	29.2	29.3	-0.4	-1.35	632390.0	18585077.5	278
2014-06-26	29.6	29.9	29.6	29.7	0.1	0.34	228404.0	6787409.4	228
2014-06-25	29.3	29.8	29.2	29.6	0.24	0.82	398212.0	11748310.4	329
2014-06-24	29.8	29.8	28.7	29.36	-0.47	-1.58	695169.0	20245026.8	531
2014-06-23	30.3	30.5	29.5	29.83	-0.58	-1.91	504381.0	15049880.7	430
2014-06-22	30.2	30.7	30.0	30.41	0.09	0.3	405419.0	12286013.2	351
2014-06-19	30.9	31.0	30.1	30.32	-0.63	-2.04	792424.0	24265788.6	437
2014-06-18	30.1	31.1	29.9	30.95	0.99	3.3	2905766.0	89407417.4	751
2014-06-17	29.2	30.5	29.2	29.96	0.22	0.74	1504198.0	44990652.4	541
2014-06-16	30.2	30.2	29.2	29.74	-0.7	-2.3	1361835.0	40676373.3	620
2014-06-15	30.3	30.5	30.1	30.44	-0.17	-0.56	542687.0	16458305.9	495
2014-06-12	30.9	30.9	30.3	30.61	-0.12	-0.39	603485.0	18445780.6	498
2014-06-11	30.9	31.0	30.5	30.73	-0.4	-1.28	1077193.0	33076142.8	524
2014-06-10	31.3	31.4	30.6	31.13	0.06	0.19	930197.0	28689921.8	606
2014-06-09	30.8	31.5	30.6	31.07	0.43	1.4	3488674.0	107860489.8	730
2014-06-08	30.1	30.9	29.5	30.64	0.55	1.83	1927240.0	58497617.8	772
2014-06-05	30.3	30.4	29.8	30.09	-0.24	-0.79	1543884.0	46604717.3	670
2014-06-04	30.2	31.2	30.2	30.33	-0.13	-0.43	1356966.0	41589621.9	800
2014-06-03	29.5	30.5	29.4	30.46	0.92	3.11	1984568.0	59296640.6	609
2014-06-02	29.4	29.6	29.3	29.54	0.14	0.48	427109.0	12581715.2	334
2014-06-01	29.2	29.5	29.0	29.4	0.11	0.38	420011.0	12325340.7	333
2014-05-29	29.4	29.5	28.6	29.29	-0.05	-0.17	1225117.0	35826463.0	618
2014-05-28	29.9	30.0	29.2	29.34	-0.35	-1.18	2045450.0	60872261.4	818
2014-05-27	28.8	29.9	28.8	29.69	0.82	2.84	3280834.0	96452920.9	1047
2014-05-26	28.6	29.1	28.4	28.87	0.21	0.73	1881155.0	54138765.4	870
2014-05-25	27.5	28.8	27.4	28.66	1.18	4.29	2881507.0	81454512.0	1032
2014-05-22	26.6	28.1	26.6	27.48	0.97	3.66	2792470.0	76819815.0	1092
2014-05-21	26.6	26.7	26.3	26.51	-0.16	-0.6	654550.0	17308975.0	320
2014-05-20	26.6	26.9	26.5	26.67	0.07	0.26	618087.0	16496942.7	336
2014-05-19	26.8	27.0	26.2	26.6	-0.33	-1.23	905295.0	24056297.9	528
2014-05-18	26.3	27.3	26.3	26.93	0.73	2.79	1726178.0	46228697.4	872
2014-05-15	26.0	26.2	25.8	26.2	0.19	0.73	606639.0	15779703.0	350
2014-05-14	26.3	26.3	26.0	26.01	-0.18	-0.69	553796.0	14457844.9	355
2014-05-13	26.3	26.4	26.1	26.19	-0.01	-0.04	622363.0	16343655.0	321
2014-05-12	26.1	26.3	26.0	26.2	0.1	0.38	447437.0	11699572.8	313
2014-05-11	26.3	26.3	26.0	26.1	-0.19	-0.72	757872.0	19777310.7	424
2014-05-08	26.4	26.5	26.1	26.29	-0.17	-0.64	900704.0	23654953.7	440
2014-05-07	26.4	26.8	26.4	26.46	-0.06	-0.23	881449.0	23418450.3	460
2014-05-06	26.3	27.0	26.2	26.52	0.29	1.11	2357467.0	62776037.1	890
2014-05-05	26.5	26.6	26.0	26.23	-0.07	-0.27	1415939.0	37104755.0	707
2014-05-04	25.8	26.5	25.6	26.3	0.83	3.26	3500068.0	91448710.9	1489
2014-05-01	24.7	26.3	24.7	25.47	0.77	3.12	4608998.0	117746827.85	1997
2014-04-30	24.35	24.75	24.35	24.7	0.31	1.27	1083874.0	26674649.55	659
2014-04-29	24.45	24.5	24.35	24.39	-0.01	-0.04	696761.0	17016349.05	462
2014-04-28	24.25	24.7	24.1	24.4	0.05	0.21	2836231.0	69367238.7	959
2014-04-27	23.95	24.5	23.95	24.35	0.44	1.84	2865241.0	69466788.25	1173
2014-04-24	23.7	24.2	23.55	23.91	0.28	1.18	2188168.0	52342272.65	1009
2014-04-23	23.7	23.9	23.6	23.63	-0.07	-0.3	1607588.0	38163999.6	704
2014-04-22	23.6	23.75	23.5	23.7	0.15	0.64	1356748.0	32024775.05	608
2014-04-21	23.6	23.7	23.5	23.55	-0.03	-0.13	1203254.0	28369278.8	566
2014-04-20	23.8	24.0	23.55	23.58	0.28	1.2	4348573.0	103322408.4	1297
2014-04-17	23.3	23.4	23.2	23.3	0.01	0.04	1003866.0	23404616.7	503
2014-04-16	23.05	23.3	23.0	23.29	0.26	1.13	1473770.0	34160492.25	634
2014-04-15	23.05	23.1	23.0	23.03	0.03	0.13	566291.0	13034541.9	348
2014-04-14	23.0	23.05	22.95	23.0	-0.01	-0.04	427485.0	9835843.55	279
2014-04-13	23.05	23.05	22.9	23.01	-0.14	-0.6	585235.0	13451951.5	416
2014-04-10	23.2	23.2	23.05	23.15	0.0	0.0	710081.0	16420310.0	329
2014-04-09	23.25	23.35	23.0	23.15	-0.1	-0.43	1216623.0	28247182.35	508
2014-04-08	23.2	23.3	23.2	23.25	0.0	0.0	568701.0	13222585.0	323
2014-04-07	23.2	23.25	23.1	23.25	0.0	0.0	471643.0	10928506.3	310
2014-04-06	23.3	23.3	23.15	23.25	-0.05	-0.21	960683.0	22296323.55	462
2014-04-03	23.3	23.45	23.25	23.3	-0.05	-0.21	1215999.0	28284760.65	459
2014-04-02	23.3	23.4	23.25	23.35	0.0	0.0	600430.0	14008591.6	293
2014-04-01	23.25	23.35	23.2	23.35	0.1	0.43	398830.0	9282249.45	309
2014-03-31	23.2	23.25	23.15	23.25	0.05	0.22	251289.0	5832271.8	256
2014-03-30	23.25	23.35	23.2	23.2	-0.05	-0.22	613268.0	14262687.75	357
2014-03-27	23.4	23.4	23.15	23.25	-0.15	-0.64	1293367.0	30105173.85	505
2014-03-26	23.2	23.4	23.15	23.4	0.25	1.08	781797.0	18192025.45	501
2014-03-25	23.2	23.25	23.15	23.15	-0.05	-0.22	540335.0	12526118.0	261
2014-03-24	23.2	23.25	23.15	23.2	-0.05	-0.22	531378.0	12311192.55	279
2014-03-23	23.05	23.25	23.05	23.25	0.15	0.65	823001.0	19073371.6	437
2014-03-20	23.1	23.15	23.0	23.1	-0.05	-0.22	543508.0	12526660.3	341
2014-03-19	23.2	23.2	23.05	23.15	-0.1	-0.43	604936.0	13979782.05	320
2014-03-18	23.2	23.25	23.1	23.25	0.05	0.22	1024311.0	23747750.65	519
2014-03-17	23.05	23.25	23.05	23.2	0.15	0.65	899793.0	20835149.9	506
2014-03-16	23.0	23.1	22.95	23.05	0.05	0.22	424528.0	9784965.65	347
2014-03-13	23.0	23.1	22.95	23.0	0.1	0.44	638770.0	14708167.95	405
2014-03-12	22.95	22.95	22.85	22.9	-0.05	-0.22	1104774.0	25317928.65	453
2014-03-11	23.0	23.05	22.95	22.95	-0.05	-0.22	766500.0	17622353.7	390
2014-03-10	23.05	23.1	22.95	23.0	-0.05	-0.22	934189.0	21493341.85	521
2014-03-09	23.0	23.1	22.95	23.05	0.1	0.44	991178.0	22816360.5	497
2014-03-06	22.95	23.05	22.85	22.95	0.05	0.22	2027710.0	46518996.4	610
2014-03-05	23.1	23.15	22.85	22.9	-0.25	-1.08	1927401.0	44342860.3	895
2014-03-04	23.15	23.25	23.1	23.15	0.05	0.22	1007765.0	23355669.9	503
2014-03-03	23.1	23.2	23.05	23.1	-0.1	-0.43	535261.0	12360125.6	430
2014-03-02	23.25	23.5	23.1	23.2	0.0	0.0	1024810.0	23824978.9	558
2014-02-27	23.2	23.25	23.15	23.2	0.0	0.0	812868.0	18851563.5	420
2014-02-26	23.3	23.3	23.1	23.2	-0.1	-0.43	629784.0	14616971.85	418
2014-02-25	23.3	23.35	23.2	23.3	-0.05	-0.21	593541.0	13801555.75	369
2014-02-24	23.35	23.35	23.2	23.35	0.0	0.0	1009682.0	23481126.5	543
2014-02-23	23.35	23.45	23.2	23.35	0.0	0.0	781653.0	18197922.05	497
2014-02-20	23.45	23.55	23.35	23.35	-0.2	-0.85	1099663.0	25779597.0	534
2014-02-19	23.6	23.6	23.5	23.55	-0.05	-0.21	321692.0	7565750.6	291
2014-02-18	23.5	23.6	23.5	23.6	0.1	0.43	391464.0	9221324.05	271
2014-02-17	23.6	23.65	23.45	23.5	-0.15	-0.63	1316401.0	30972013.9	449
2014-02-16	23.65	23.7	23.55	23.65	-0.05	-0.21	555108.0	13118102.65	314
2014-02-13	23.6	23.7	23.6	23.7	0.1	0.42	314879.0	7439160.25	248
2014-02-12	23.65	23.8	23.55	23.6	0.0	0.0	1095466.0	25942474.95	449
2014-02-11	23.95	23.95	23.5	23.6	-0.4	-1.67	1274473.0	30202778.45	594
2014-02-10	24.1	24.2	23.95	24.0	-0.05	-0.21	620188.0	14908922.0	355
2014-02-09	23.8	24.05	23.8	24.05	0.3	1.26	1371388.0	32771234.35	611
2014-02-06	23.7	23.9	23.7	23.75	0.0	0.0	713072.0	16964818.7	384
2014-02-05	23.6	23.75	23.5	23.75	0.15	0.64	773278.0	18267438.45	423
2014-02-04	23.45	23.7	23.35	23.6	0.1	0.43	1197149.0	28148782.85	516
2014-02-03	23.5	23.65	23.45	23.5	0.0	0.0	1312509.0	30905918.75	478
2014-02-02	23.4	23.5	23.35	23.5	0.1	0.43	449056.0	10506143.55	345
2014-01-30	23.45	23.5	23.35	23.4	-0.05	-0.21	458263.0	10724590.25	282
2014-01-29	23.4	23.45	23.35	23.45	0.1	0.43	279194.0	6532382.35	277
2014-01-28	23.3	23.4	23.3	23.35	0.0	0.0	306717.0	7161630.0	259
2014-01-27	23.4	23.5	23.3	23.35	-0.15	-0.64	715074.0	16703864.5	514
2014-01-26	23.4	23.5	23.1	23.5	-0.05	-0.21	914845.0	21377279.35	545
2014-01-23	23.65	23.9	23.55	23.55	-0.1	-0.42	1247564.0	29518608.35	501
2014-01-22	23.7	23.9	23.6	23.65	-0.15	-0.63	451578.0	10723684.75	282
2014-01-21	23.7	24.1	23.45	23.8	0.0	0.0	1141283.0	27064599.55	537
2014-01-20	24.75	24.75	23.8	23.8	-1.05	-4.23	1477356.0	35987124.6	704
2014-01-19	24.8	25.1	24.4	24.85	-0.15	-0.6	807305.0	20045511.65	509
2014-01-16	24.55	25.3	24.55	25.0	0.5	2.04	2283421.0	56830934.15	834
2014-01-15	24.1	24.6	24.1	24.5	0.35	1.45	1067126.0	26061658.45	659
2014-01-14	24.1	24.2	24.05	24.15	-0.05	-0.21	629070.0	15171010.2	311
2014-01-13	24.2	24.25	24.05	24.2	-0.1	-0.41	726859.0	17549934.7	454
2014-01-12	24.15	24.35	24.15	24.3	0.05	0.21	450765.0	10928695.5	380
2014-01-09	24.2	24.35	24.0	24.25	0.0	0.0	803205.0	19441035.45	531
2014-01-08	23.85	24.25	23.8	24.25	0.45	1.89	1679565.0	40270148.9	849
2014-01-07	23.4	23.8	23.35	23.8	0.35	1.49	867890.0	20426843.2	507
2014-01-06	23.4	23.6	23.3	23.45	0.0	0.0	1040023.0	24406589.15	617
2014-01-05	23.45	23.55	23.4	23.45	0.0	0.0	671528.0	15758450.1	544
2014-01-02	23.45	23.5	23.25	23.45	0.0	0.0	1402707.0	32786800.55	705
2014-01-01	22.95	23.6	22.9	23.45	0.5	2.18	1822812.0	42417742.45	884
2013-12-31	23.05	23.05	22.9	22.95	-0.05	-0.22	215049.0	4934256.9	240
2013-12-30	22.9	23.05	22.85	23.0	0.1	0.44	528219.0	12125099.45	357
2013-12-29	22.85	22.95	22.8	22.9	0.05	0.22	626624.0	14342441.7	329
2013-12-26	23.0	23.0	22.85	22.85	-0.15	-0.65	454023.0	10410664.2	351
2013-12-25	22.8	23.05	22.8	23.0	0.1	0.44	549777.0	12619902.3	387
2013-12-24	23.05	23.05	22.8	22.9	-0.1	-0.43	1158153.0	26543397.85	577
2013-12-23	23.0	23.25	22.95	23.0	0.0	0.0	2213787.0	51091278.05	1016
2013-12-22	22.65	23.0	22.65	23.0	0.35	1.55	833309.0	18977857.7	562
2013-12-19	22.75	22.8	22.6	22.65	0.0	0.0	415457.0	9418300.45	415
2013-12-18	22.55	22.9	22.5	22.65	0.1	0.44	1381405.0	31424451.65	730
2013-12-17	22.55	22.6	22.5	22.55	0.05	0.22	706022.0	15934553.7	447
2013-12-16	22.55	22.6	22.45	22.5	-0.05	-0.22	669378.0	15067003.9	397
2013-12-15	22.55	22.65	22.5	22.55	-0.1	-0.44	674893.0	15223295.75	472
2013-12-12	22.65	22.65	22.5	22.65	0.05	0.22	503969.0	11387268.1	368
2013-12-11	22.6	22.7	22.5	22.6	0.05	0.22	687613.0	15552112.35	418
2013-12-10	22.6	22.7	22.5	22.55	-0.05	-0.22	729638.0	16470108.1	496
2013-12-09	22.55	22.6	22.45	22.6	0.1	0.44	971450.0	21891421.9	487
2013-12-08	22.7	22.75	22.5	22.5	0.0	0.0	665520.0	15033782.55	503
2013-12-05	22.6	22.6	22.45	22.5	0.0	0.0	643606.0	14474352.55	400
2013-12-04	22.65	22.75	22.3	22.5	-0.1	-0.44	1236613.0	27714904.05	781
2013-12-03	23.0	23.0	22.5	22.6	-0.35	-1.53	952982.0	21695796.9	671
2013-12-02	22.95	23.0	22.85	22.95	0.0	0.0	583018.0	13366220.8	490
2013-12-01	23.25	23.3	22.9	22.95	-0.15	-0.65	1197077.0	27563268.35	815
2013-11-28	23.25	23.3	23.0	23.1	-0.1	-0.43	761559.0	17657427.25	561
2013-11-27	23.4	23.55	23.2	23.2	-0.3	-1.28	896298.0	20885397.2	555
2013-11-26	23.65	23.7	23.35	23.5	-0.25	-1.05	522493.0	12309338.2	498
2013-11-25	23.9	24.0	23.65	23.75	-0.2	-0.84	530092.0	12605751.9	454
2013-11-24	24.1	24.15	23.85	23.95	-0.15	-0.62	732263.0	17589225.25	545
2013-11-21	24.15	24.15	24.0	24.1	-0.05	-0.21	719733.0	17318518.2	530
2013-11-20	24.2	24.25	24.1	24.15	-0.05	-0.21	476668.0	11505681.45	491
2013-11-19	24.4	24.4	24.2	24.2	-0.15	-0.62	698298.0	16963023.95	645
2013-11-18	24.5	24.5	24.3	24.35	-0.15	-0.61	863917.0	21071599.3	566
2013-11-17	24.45	24.55	24.4	24.5	0.1	0.41	458238.0	11205509.4	387
2013-11-14	24.4	24.45	24.35	24.4	0.0	0.0	411619.0	10050753.7	290
2013-11-13	24.4	24.55	24.35	24.4	-0.05	-0.2	357389.0	8735349.55	348
2013-11-12	24.35	24.55	24.3	24.45	0.1	0.41	576295.0	14077512.55	448
2013-11-11	24.35	24.45	24.3	24.35	0.0	0.0	222183.0	5415265.6	313
2013-11-10	24.4	24.45	24.3	24.35	-0.05	-0.2	602924.0	14703703.15	410
2013-11-07	24.45	24.45	24.3	24.4	0.0	0.0	605353.0	14761359.6	476
2013-11-06	24.15	24.55	24.1	24.4	-0.8	-3.17	1213186.0	29508256.15	915
2013-11-05	25.0	25.4	25.0	25.2	0.2	0.8	1172500.0	29576517.4	724
2013-11-04	25.1	25.1	24.85	25.0	0.0	0.0	563489.0	14054806.8	489
2013-11-03	25.1	25.4	24.95	25.0	0.1	0.4	1192212.0	29986417.2	839
2013-10-31	24.5	24.95	24.35	24.9	0.9	3.75	2189704.0	54159850.6	1303
2013-10-30	23.95	24.0	23.8	24.0	0.15	0.63	384183.0	9179000.2	323
2013-10-29	23.9	23.9	23.65	23.85	-0.1	-0.42	540861.0	12860665.25	378
2013-10-28	24.25	24.25	23.9	23.95	-0.35	-1.44	884867.0	21266810.6	477
2013-10-27	24.35	24.4	24.25	24.3	-0.2	-0.82	462358.0	11233665.0	374
2013-10-24	24.25	24.5	24.25	24.5	0.15	0.62	447729.0	10903917.85	365
2013-10-23	24.5	24.5	24.25	24.35	-0.1	-0.41	444346.0	10803667.0	395
2013-10-22	24.5	24.65	24.3	24.45	-0.1	-0.41	734543.0	17975299.55	471
2013-10-21	24.65	24.65	24.4	24.55	-0.1	-0.41	446878.0	10940314.95	393
2013-10-20	24.6	24.95	24.6	24.65	0.35	1.44	325696.0	8048263.65	345
2013-10-10	24.1	24.4	24.05	24.3	0.1	0.41	508327.0	12302960.65	432
2013-10-09	24.25	24.3	24.05	24.2	-0.05	-0.21	429403.0	10391698.9	422
2013-10-08	25.1	25.1	24.2	24.25	-0.85	-3.39	652163.0	15973885.6	543
2013-10-07	25.0	25.4	25.0	25.1	-0.1	-0.4	249002.0	6285071.6	320
2013-10-06	25.4	25.4	24.9	25.2	-0.3	-1.18	408426.0	10276867.45	466
2013-10-03	25.6	25.6	25.5	25.5	0.0	0.0	129010.0	3298706.6	260
2013-10-02	25.7	25.7	25.5	25.5	-0.1	-0.39	250523.0	6420554.1	280
2013-10-01	25.7	25.8	25.4	25.6	-0.1	-0.39	434654.0	11125699.3	419
2013-09-30	25.3	25.8	25.1	25.7	0.4	1.58	429823.0	10914753.6	379
2013-09-29	25.7	25.7	25.3	25.3	-0.5	-1.94	372070.0	9473676.6	347
2013-09-26	25.8	25.8	25.5	25.8	0.1	0.39	329061.0	8437181.4	363
2013-09-25	25.9	25.9	25.6	25.7	-0.1	-0.39	263642.0	6784473.6	370
2013-09-24	25.9	26.0	25.7	25.8	0.0	0.0	600565.0	15535324.3	486
2013-09-19	26.0	26.1	25.8	25.8	-0.1	-0.39	316731.0	8220879.4	413
2013-09-18	26.1	26.1	25.8	25.9	-0.1	-0.38	322221.0	8361153.1	365
2013-09-17	26.1	26.2	25.8	26.0	-0.3	-1.14	885016.0	23004917.6	581
2013-09-16	26.3	26.4	26.1	26.3	0.0	0.0	701786.0	18442311.5	567
2013-09-15	26.1	26.3	26.0	26.3	0.5	1.94	469877.0	12288200.7	574
2013-09-12	26.1	26.2	25.8	25.8	0.0	0.0	514306.0	13320010.5	492
2013-09-11	26.1	26.2	25.7	25.8	0.3	1.18	983902.0	25557973.3	830
2013-09-10	25.2	25.7	25.0	25.5	1.15	4.72	1006439.0	25503607.0	805
2013-09-09	24.1	24.35	23.8	24.35	0.15	0.62	238145.0	5726331.35	387
2013-09-08	24.25	24.8	24.15	24.2	0.2	0.83	555274.0	13532720.05	532
2013-09-05	23.9	24.45	23.75	24.0	-0.15	-0.62	725595.0	17426431.25	678
2013-09-04	24.7	24.8	23.2	24.15	-0.75	-3.01	2922627.0	69425754.7	1358
2013-09-03	26.0	26.3	24.9	24.9	-1.1	-4.23	1670633.0	42385692.3	896
2013-09-02	26.5	26.5	25.9	26.0	-0.6	-2.26	990919.0	25902251.2	779
2013-09-01	26.6	26.8	26.1	26.6	0.8	3.1	648456.0	17137413.8	619
2013-08-29	25.7	26.7	25.7	25.8	0.2	0.78	1115889.0	29163499.9	799
2013-08-28	24.45	26.2	24.4	25.6	0.2	0.79	1667211.0	42800668.8	1197
2013-08-27	26.6	26.6	24.8	25.4	-1.7	-6.27	2006082.0	51349808.8	1599
2013-08-26	26.7	27.5	26.2	27.1	0.4	1.5	1278466.0	34176274.1	1127
2013-08-25	27.2	27.7	26.7	26.7	-0.8	-2.91	759077.0	20582370.0	828
2013-08-22	28.1	28.1	27.3	27.5	-0.6	-2.14	1492496.0	41088313.8	1119
2013-08-21	26.4	28.5	26.2	28.1	1.6	6.04	2765889.0	76230445.0	1948
2013-08-20	26.5	26.7	25.9	26.5	0.0	0.0	2021478.0	52938174.9	909
2013-08-19	25.2	27.0	25.1	26.5	1.2	4.74	1008980.0	26187854.2	1050
2013-08-18	25.3	25.4	25.1	25.3	0.0	0.0	299262.0	7542709.6	476
2013-08-15	25.1	25.3	25.1	25.3	0.2	0.8	227705.0	5746966.6	437
2013-08-14	25.1	25.2	25.0	25.1	-0.1	-0.4	204407.0	5120608.0	371
2013-08-13	25.4	25.5	25.1	25.2	0.1	0.4	274668.0	6920111.7	486
2013-08-05	25.0	25.6	25.0	25.1	-0.1	-0.4	610273.0	15428469.7	567
2013-08-04	25.0	25.3	24.85	25.2	0.3	1.2	644744.0	16202627.6	587
2013-08-01	24.8	25.0	24.8	24.9	-0.05	-0.2	329529.0	8213972.7	445
2013-07-31	24.75	25.0	24.6	24.95	0.2	0.81	722268.0	17984982.35	582
2013-07-30	25.0	25.0	24.7	24.75	-0.05	-0.2	322921.0	8004666.6	344
2013-07-29	24.65	24.9	24.65	24.8	0.05	0.2	501204.0	12454780.75	441
2013-07-28	24.45	24.9	24.45	24.75	0.1	0.41	495353.0	12265925.65	409
2013-07-25	24.5	24.7	24.35	24.65	0.1	0.41	391241.0	9614159.15	354
2013-07-24	24.5	24.6	24.35	24.55	-0.1	-0.41	1600482.0	39076348.1	493
2013-07-23	24.6	24.8	24.45	24.65	0.05	0.2	474237.0	11671433.95	475
2013-07-22	24.0	25.0	23.9	24.6	0.55	2.29	1318774.0	32477147.5	765
2013-07-21	23.7	24.1	23.6	24.05	0.2	0.84	549583.0	13167359.2	495
2013-07-18	23.9	23.9	23.7	23.85	-0.05	-0.21	347753.0	8276570.6	349
2013-07-17	23.85	23.95	23.65	23.9	-0.05	-0.21	422824.0	10063876.75	343
2013-07-16	24.1	24.1	23.85	23.95	-0.05	-0.21	414358.0	9913596.95	304
2013-07-15	24.1	24.1	23.9	24.0	-0.1	-0.41	480230.0	11520031.05	374
2013-07-14	24.05	24.55	24.0	24.1	-0.05	-0.21	1044200.0	25273973.1	559
2013-07-11	23.9	24.2	23.9	24.15	0.15	0.63	508967.0	12237750.75	408
2013-07-10	23.85	24.1	23.85	24.0	0.1	0.42	623410.0	14966330.0	405
2013-07-09	23.8	23.95	23.6	23.9	0.05	0.21	770585.0	18356241.15	543
2013-07-08	24.0	24.25	23.75	23.85	-0.1	-0.42	784053.0	18779931.45	712
2013-07-07	23.2	24.35	23.2	23.95	0.85	3.68	2548003.0	60915177.05	1331
2013-07-04	22.7	23.2	22.7	23.1	0.5	2.21	1524886.0	35171799.15	887
2013-07-03	22.85	22.85	22.55	22.6	-0.25	-1.09	1017383.0	23049384.55	629
2013-07-02	22.1	23.15	22.0	22.85	0.85	3.86	2408251.0	54573566.65	1517
2013-07-01	21.45	22.1	21.45	22.0	0.65	3.04	1347988.0	29466360.45	838
2013-06-30	21.25	21.5	20.0	21.35	0.15	0.71	739274.0	15675420.85	674
2013-06-26	21.55	21.7	21.2	21.2	-0.3	-1.4	810956.0	17412535.1	720
2013-06-25	21.55	21.8	21.4	21.5	0.0	0.0	1276667.0	27607336.1	778
2013-06-24	22.05	22.05	21.5	21.5	-0.5	-2.27	2079825.0	45152675.9	950
2013-06-23	21.95	22.25	21.95	22.0	0.1	0.46	1144285.0	25240336.65	801
2013-06-22	21.85	21.95	21.6	21.9	-0.25	-1.13	1326222.0	28968198.95	906
2013-06-19	22.15	22.3	22.0	22.15	-0.05	-0.23	578550.0	12793977.75	613
2013-06-18	22.2	22.4	22.15	22.2	-0.05	-0.22	1619712.0	36076204.5	802
2013-06-17	22.15	22.45	22.1	22.25	0.25	1.14	1003829.0	22331043.15	763
2013-06-16	21.6	22.55	21.6	22.0	0.15	0.69	4040342.0	88898995.0	1250
2013-06-15	24.1	24.15	21.85	21.85	-2.4	-9.9	2919585.0	66239767.65	1444
2013-06-12	24.25	24.4	24.2	24.25	-0.05	-0.21	216570.0	5263969.3	462
2013-06-11	24.6	24.7	24.0	24.3	-0.4	-1.62	572255.0	13887937.65	614
2013-06-10	24.85	24.9	24.7	24.7	-0.2	-0.8	318943.0	7896817.45	479
2013-06-09	24.9	25.0	24.75	24.9	0.0	0.0	645234.0	16041845.2	530
2013-06-08	24.8	24.95	24.7	24.9	0.1	0.4	516009.0	12837574.0	580
2013-06-05	24.5	24.85	24.45	24.8	0.15	0.61	554462.0	13668261.6	578
2013-06-04	25.1	25.1	24.55	24.65	-0.55	-2.18	1207535.0	29947162.9	724
2013-06-03	25.1	25.3	24.85	25.2	0.1	0.4	877999.0	21993599.7	732
2013-06-02	25.5	25.7	25.0	25.1	-0.5	-1.95	1317118.0	33349120.8	1105
2013-06-01	25.0	25.8	24.8	25.6	0.4	1.59	1618605.0	41066883.4	1078
2013-05-29	24.95	25.8	24.9	25.2	0.5	2.02	2788549.0	70386583.3	2091
2013-05-28	24.15	24.75	24.15	24.7	0.55	2.28	1185965.0	29171844.05	997
2013-05-27	24.0	24.15	23.9	24.15	0.15	0.63	733386.0	17631667.45	666
2013-05-26	23.75	24.1	23.7	24.0	0.25	1.05	1148363.0	27506653.45	888
2013-05-25	23.7	23.8	23.5	23.75	-0.1	-0.42	271005.0	6423653.75	520
2013-05-22	23.55	23.9	23.55	23.85	0.0	0.0	921943.0	21958870.35	694
2013-05-21	23.75	23.95	23.75	23.85	-0.05	-0.21	1137734.0	27087681.65	677
2013-05-20	23.9	24.1	23.75	23.9	0.0	0.0	723183.0	17307572.5	796
2013-05-19	23.4	24.0	23.35	23.9	0.5	2.14	1819678.0	43237251.0	1270
2013-05-18	22.9	23.45	22.9	23.4	0.5	2.18	849356.0	19787566.9	977
2013-05-15	22.25	22.9	22.0	22.9	0.6	2.69	1067349.0	23972306.6	1181
2013-05-14	23.0	23.1	22.2	22.3	-0.7	-3.04	895774.0	20260691.65	828
2013-05-13	23.15	23.2	22.85	23.0	-0.3	-1.29	562544.0	12941161.15	858
2013-05-12	23.5	23.7	23.25	23.3	-0.1	-0.43	910644.0	21337971.8	809
2013-05-11	23.3	23.45	23.0	23.4	0.05	0.21	1854745.0	42971277.3	1346
2013-05-08	23.5	23.7	23.2	23.35	-0.25	-1.06	596360.0	13970818.4	836
2013-05-07	23.7	23.75	23.5	23.6	-0.1	-0.42	434647.0	10259507.0	740
2013-05-06	24.05	24.25	23.6	23.7	-0.4	-1.66	753665.0	17971794.45	992
2013-05-05	24.3	24.4	23.8	24.1	-0.3	-1.23	1168368.0	28151924.75	1196
2013-05-04	24.35	24.95	24.2	24.4	-0.05	-0.2	981880.0	24047565.6	1174
2013-05-01	24.2	24.6	23.8	24.45	0.1	0.41	2646601.0	63904422.0	1920
2013-04-30	24.4	24.65	24.0	24.35	0.2	0.83	1684324.0	40963269.5	1998
2013-04-29	23.0	24.3	22.8	24.15	1.2	5.23	3251958.0	76049921.3	2239
2013-04-28	23.0	23.35	22.8	22.95	-0.05	-0.22	1400781.0	32129072.9	1570
2013-04-27	22.35	23.65	22.35	23.0	0.75	3.37	2763403.0	63926174.9	2694
2013-04-24	21.0	22.5	20.95	22.25	1.3	6.21	3346159.0	73135272.05	2818
2013-04-23	20.7	20.95	20.45	20.95	0.35	1.7	1678691.0	34675245.75	1405
2013-04-22	19.5	20.7	19.5	20.6	1.05	5.37	3717121.0	75460317.3	2415
2013-04-21	19.1	19.6	19.0	19.55	0.35	1.82	2093857.0	40246135.9	1167
2013-04-20	18.75	19.25	18.55	19.2	0.5	2.67	2906145.0	55099420.15	1541
2013-04-17	18.55	18.95	18.25	18.7	0.2	1.08	1532554.0	28550015.95	909
2013-04-16	18.25	18.6	18.0	18.5	0.1	0.54	1222312.0	22353772.85	861
2013-04-15	18.35	18.45	18.1	18.4	-0.35	-1.87	1478642.0	26981012.45	853
2013-04-14	18.85	18.85	18.55	18.75	-0.1	-0.53	814824.0	15169396.4	665
2013-04-13	18.85	18.9	18.65	18.85	0.0	0.0	982508.0	18481964.85	754
2013-04-10	18.6	18.9	18.6	18.85	0.25	1.34	1871117.0	35158378.85	1024
2013-04-09	18.3	18.75	18.2	18.6	0.3	1.64	2061066.0	38128558.5	1188
2013-04-08	18.15	18.35	18.0	18.3	0.2	1.1	1486398.0	27064313.5	1044
2013-04-07	17.95	18.2	17.8	18.1	0.15	0.84	1560183.0	28026363.6	1100
2013-04-06	17.7	18.1	17.7	17.95	0.2	1.13	3333002.0	59817338.0	1541
2013-04-03	17.75	17.85	17.7	17.75	0.0	0.0	1042848.0	18524498.15	906
2013-04-02	17.6	17.75	17.6	17.75	0.15	0.85	990319.0	17507093.95	631
2013-04-01	17.6	17.65	17.55	17.6	0.0	0.0	649754.0	11443462.7	562
2013-03-31	17.55	17.6	17.5	17.6	0.0	0.0	434044.0	7608578.3	569
2013-03-30	17.85	17.85	17.5	17.6	-0.1	-0.56	922433.0	16261211.15	797
2013-03-27	17.55	17.9	17.5	17.7	0.15	0.85	1492734.0	26436574.35	996
2013-03-26	17.6	17.65	17.55	17.55	-0.05	-0.28	536340.0	9432937.35	648
2013-03-25	17.65	17.75	17.55	17.6	-0.05	-0.28	562834.0	9923885.0	643
2013-03-24	17.45	17.75	17.4	17.65	0.25	1.44	2053663.0	36167538.1	1088
2013-03-23	17.4	17.45	17.35	17.4	0.0	0.0	482052.0	8384053.8	702
2013-03-20	17.4	17.4	17.35	17.4	0.0	0.0	569923.0	9898203.75	755
2013-03-19	17.3	17.45	17.3	17.4	0.05	0.29	575931.0	10001967.05	767
2013-03-18	17.3	17.45	17.25	17.35	0.0	0.0	1109154.0	19236251.65	837
2013-03-17	17.35	17.35	17.25	17.35	0.0	0.0	856719.0	14848238.4	959
2013-03-16	17.3	17.35	17.25	17.35	0.1	0.58	1163266.0	20138228.4	1032
2013-03-13	17.25	17.45	17.25	17.25	-0.05	-0.29	793943.0	13750884.15	1044
2013-03-12	17.4	17.45	17.3	17.3	-0.15	-0.86	551627.0	9587780.95	647
2013-03-11	17.45	17.55	17.35	17.45	-0.05	-0.29	1492033.0	26014893.3	799
2013-03-10	17.4	17.5	17.4	17.5	0.1	0.57	947649.0	16535943.35	617
2013-03-09	17.4	17.5	17.35	17.4	0.05	0.29	700283.0	12210343.8	627
2013-03-06	17.3	17.45	17.3	17.35	0.05	0.29	571230.0	9914594.45	481
2013-03-05	17.2	17.4	17.2	17.3	0.1	0.58	396293.0	6858027.05	521
2013-03-04	17.25	17.3	17.15	17.2	-0.05	-0.29	777605.0	13373532.85	596
2013-03-03	17.4	17.4	17.2	17.25	-0.15	-0.86	856138.0	14795951.35	612
2013-03-02	17.4	17.45	17.35	17.4	-0.05	-0.29	754439.0	13121877.25	677
2013-02-27	17.45	17.55	17.4	17.45	-0.05	-0.29	770313.0	13431751.4	704
2013-02-26	17.55	17.55	17.4	17.5	-0.15	-0.85	753052.0	13172952.85	770
2013-02-25	17.6	17.7	17.6	17.65	0.0	0.0	638099.0	11263069.45	687
2013-02-24	17.7	17.75	17.65	17.65	-0.1	-0.56	1040545.0	18403571.3	788
2013-02-23	17.7	17.85	17.65	17.75	0.05	0.28	1529433.0	27152045.25	952
2013-02-20	17.85	17.85	17.6	17.7	-0.25	-1.39	2243545.0	39740528.85	1118
2013-02-19	17.65	17.95	17.5	17.95	0.3	1.7	2243855.0	39798586.9	1172
2013-02-18	17.7	17.75	17.65	17.65	-0.1	-0.56	447358.0	7909741.45	650
2013-02-17	17.65	17.8	17.65	17.75	0.1	0.57	1257052.0	22274223.2	982
2013-02-16	17.7	17.7	17.55	17.65	0.0	0.0	973192.0	17165721.15	876
2013-02-13	17.75	17.8	17.6	17.65	-0.05	-0.28	687974.0	12175266.65	876
2013-02-12	17.7	17.85	17.65	17.7	0.0	0.0	1071036.0	19005589.7	1027
2013-02-11	17.8	17.85	17.65	17.7	-0.1	-0.56	1093068.0	19233313.6	1171
2013-02-10	17.85	18.0	17.75	17.8	-0.05	-0.28	2291006.0	40890299.1	1655
2013-02-09	17.75	17.95	17.65	17.85	0.15	0.85	2250145.0	39965100.95	1999
2013-02-06	17.95	18.0	17.55	17.7	0.05	0.28	3171880.0	56269882.35	2968
2013-02-05	17.5	18.65	17.45	17.65	0.15	0.86	10595066.0	188495521.65	6411
2013-02-04	17.55	17.65	17.5	17.5	-0.05	-0.28	1458840.0	25647967.45	1056
2013-02-03	17.55	17.55	17.5	17.55	-0.05	-0.28	433059.0	7582141.35	612
2013-02-02	17.5	17.6	17.5	17.6	0.1	0.57	1350095.0	23700633.85	983
2013-01-30	17.6	17.6	17.45	17.5	-0.05	-0.28	978757.0	17116258.95	887
2013-01-29	17.5	17.55	17.45	17.55	0.1	0.57	934369.0	16365722.7	907
2013-01-28	17.55	17.55	17.45	17.45	-0.15	-0.85	970270.0	16972917.25	837
2013-01-27	17.6	17.7	17.55	17.6	0.05	0.28	1500667.0	26431819.55	1233
2013-01-26	17.4	17.55	17.4	17.55	0.1	0.57	1322365.0	23110751.1	1227
2013-01-23	17.35	17.45	17.35	17.45	0.05	0.29	381750.0	6643454.4	780
2013-01-22	17.3	17.45	17.3	17.4	0.05	0.29	617118.0	10724049.85	735
2013-01-21	17.35	17.4	17.15	17.35	-0.05	-0.29	640090.0	11062375.4	804
2013-01-20	17.4	17.5	17.35	17.4	-0.05	-0.29	897887.0	15613905.25	788
2013-01-19	17.4	17.5	17.35	17.45	0.0	0.0	1108238.0	19322810.0	929
2013-01-16	17.35	17.45	17.3	17.45	0.05	0.29	526576.0	9143089.4	945
2013-01-15	17.5	17.5	17.3	17.4	-0.05	-0.29	1144619.0	19912617.8	1176
2013-01-14	17.5	17.65	17.45	17.45	-0.05	-0.29	694756.0	12173526.95	1416
2013-01-13	17.45	17.7	17.3	17.5	0.0	0.0	1799189.0	31514969.8	2223
2013-01-12	17.5	17.55	17.45	17.5	0.0	0.0	1170988.0	20476206.2	2060
2013-01-09	17.4	17.55	17.35	17.5	0.1	0.57	1557143.0	27206280.95	1838
2013-01-08	17.45	17.5	17.25	17.4	-0.1	-0.57	997024.0	17341926.05	1509
2013-01-07	17.6	17.6	17.45	17.5	-0.1	-0.57	634554.0	11108753.85	1067
2013-01-06	17.6	17.65	17.45	17.6	0.0	0.0	1457139.0	25560936.9	1104
2013-01-05	17.55	17.65	17.5	17.6	0.1	0.57	1508265.0	26525838.7	1368
2013-01-02	17.45	17.5	17.35	17.5	0.1	0.57	866189.0	15116907.0	1219
2013-01-01	17.35	17.5	17.35	17.4	0.15	0.87	351017.0	6116786.65	927
2012-12-31	17.35	17.45	17.15	17.25	-0.1	-0.58	612687.0	10610885.1	959
2012-12-30	17.6	17.65	17.35	17.35	-0.25	-1.42	779606.0	13613157.8	1068
2012-12-29	17.55	17.7	17.45	17.6	0.0	0.0	1354045.0	23887909.65	1292
2012-12-26	17.7	17.7	17.45	17.6	-0.1	-0.56	817491.0	14349847.95	1194
2012-12-25	17.8	17.85	17.7	17.7	-0.1	-0.56	1136168.0	20194507.7	1300
2012-12-24	17.85	18.3	17.75	17.8	-0.05	-0.28	5447645.0	97947193.2	3038
2012-12-23	17.45	18.05	17.4	17.85	0.4	2.29	4297502.0	76591090.95	2840
2012-12-22	17.45	17.5	17.3	17.45	0.0	0.0	1112953.0	19376123.35	1517
2012-12-19	17.35	17.45	17.35	17.45	0.1	0.58	687300.0	11966763.85	1365
2012-12-18	17.4	17.5	17.35	17.35	-0.1	-0.57	737909.0	12852673.95	1661
2012-12-17	17.1	17.55	17.05	17.45	0.35	2.05	2262534.0	39105324.85	2851
2012-12-16	16.95	17.1	16.95	17.1	0.1	0.59	821445.0	13991027.15	1550
2012-12-15	16.75	17.0	16.75	17.0	0.2	1.19	1332916.0	22554601.6	1860
2012-12-12	16.8	16.9	16.7	16.8	-0.05	-0.3	714341.0	12004412.75	1135
2012-12-11	16.6	16.85	16.55	16.85	0.25	1.51	896931.0	14984829.15	1262
2012-12-10	16.65	16.7	16.6	16.6	-0.1	-0.6	560973.0	9346184.35	974
2012-12-09	16.65	16.75	16.6	16.7	0.05	0.3	836155.0	13949315.7	1077
2012-12-08	16.65	16.8	16.6	16.65	0.1	0.6	2164820.0	36099218.15	1560
2012-12-05	16.45	16.8	16.4	16.55	0.1	0.61	2049250.0	33951491.55	1794
2012-12-04	16.5	16.5	16.35	16.45	-0.1	-0.6	1084786.0	17827409.9	1325
2012-12-03	16.55	16.65	16.45	16.55	-0.05	-0.3	1147677.0	18996217.4	1458
2012-12-02	16.7	16.7	16.5	16.6	0.0	0.0	826730.0	13722236.8	1548
2012-12-01	16.6	16.7	16.5	16.6	0.25	1.53	791774.0	13129858.8	1517
2012-11-28	16.2	16.55	16.15	16.35	0.15	0.93	1425556.0	23336963.35	1802
2012-11-27	16.2	16.4	16.1	16.2	-0.2	-1.22	1547878.0	25135316.95	1600
2012-11-26	16.0	16.4	15.5	16.4	0.3	1.86	1317254.0	21125836.95	2148
2012-11-25	16.45	16.5	15.9	16.1	-0.4	-2.42	1607716.0	25996835.05	2335
2012-11-24	16.5	16.55	16.4	16.5	0.05	0.3	1114792.0	18372477.05	2154
2012-11-21	16.4	16.45	16.3	16.45	0.0	0.0	981354.0	16086736.4	1944
2012-11-20	16.45	16.55	16.25	16.45	0.05	0.3	1522519.0	25012587.0	2011
2012-11-19	16.75	16.8	16.05	16.4	-0.35	-2.09	2634535.0	43172732.75	2669
2012-11-18	16.95	16.95	16.7	16.75	-0.2	-1.18	1292828.0	21741218.15	1932
2012-11-17	17.1	17.1	16.75	16.95	-0.15	-0.88	2252112.0	37942084.85	2657
2012-11-14	17.3	17.35	17.1	17.1	-0.25	-1.44	2466835.0	42466458.35	2876
2012-11-13	17.4	17.45	17.3	17.35	-0.1	-0.57	1171925.0	20340815.4	2228
2012-11-12	17.45	17.45	17.4	17.45	-0.05	-0.29	1890959.0	32936161.35	2252
2012-11-11	17.5	17.65	17.5	17.5	-0.05	-0.28	1617694.0	28376090.95	2823
2012-11-10	17.5	17.65	17.5	17.55	-0.05	-0.28	1602383.0	28115980.45	2567
2012-11-07	17.75	17.8	17.55	17.6	-0.15	-0.85	2678138.0	47239748.2	3433
2012-11-06	17.5	17.85	17.5	17.75	0.25	1.43	3953073.0	69936629.2	4260
2012-11-05	17.5	17.6	17.45	17.5	-0.05	-0.28	1844515.0	32283749.0	3584
2012-11-04	17.6	17.65	17.5	17.55	-0.1	-0.57	2029649.0	35637770.75	4335
2012-11-03	17.65	17.75	17.5	17.65	-0.05	-0.28	2484377.0	43735655.5	5062
2012-10-24	17.6	17.8	17.55	17.7	-0.05	-0.28	3917180.0	69256473.2	5029
2012-10-23	17.55	18.1	17.45	17.75	0.2	1.14	10219175.0	182124155.5	8069
2012-10-22	17.3	17.65	17.25	17.55	0.25	1.45	6698959.0	116822352.65	6612
2012-10-21	17.4	17.45	17.25	17.3	-0.05	-0.29	4486072.0	77783197.55	6245
2012-10-20	17.3	17.45	17.25	17.35	-0.1	-0.57	6143186.0	106641149.55	8135
2012-10-17	17.45	17.75	17.4	17.45	0.1	0.58	14412209.0	252904210.8	15313
2012-10-16	17.2	17.55	17.15	17.35	0.15	0.87	12189538.0	211472864.1	16141
2012-10-15	17.3	17.35	17.05	17.2	-0.1	-0.58	13413251.0	230577048.7	22616
2012-10-14	17.45	17.85	17.25	17.3	-0.3	-1.7	37824392.0	662508439.6	53139
2012-10-13	19.0	19.6	17.2	17.6	7.6	76.0	114022763.0	2040583807.45	301882
