# Supplementary material for: Effective short-term forecasts of Saudi stock price trends using technical indicators and large-scale multivariate time series
Source: PeerJ Comput Sci. 2023 Jan 6;9:e1205. doi: 10.7717/peerj-cs.1205 (PMC10280263; doi:10.7717/peerj-cs.1205)
Supplement: Supplemental Information 3 [file peerj-cs-09-1205-s003.zip › TASI Dataset 2021/MAADEN_1211.csv]

date	open	high	low	close	change	change_percent	volume_traded	value_traded_SAR	number_trades
2020-03-19	29.2	31.9	29.15	31.15	1.35	4.53	2604558.0	81145228.65	2694
2020-03-18	29.05	29.8	28.75	29.8	0.75	2.58	655993.0	19207524.65	1185
2020-03-17	28.3	30.25	27.8	29.05	1.05	3.75	841509.0	24354110.5	1696
2020-03-16	29.05	29.6	28.0	28.0	-1.95	-6.51	1168622.0	33580827.6	2601
2020-03-15	30.2	30.85	29.3	29.95	0.95	3.28	538899.0	16262763.7	1085
2020-03-12	29.2	29.9	28.5	29.0	-1.4	-4.61	902543.0	26390804.1	1987
2020-03-11	31.1	32.4	30.4	30.4	-0.35	-1.14	1071043.0	33678629.2	1931
2020-03-10	29.6	31.05	29.0	30.75	2.5	8.85	1573544.0	47869055.55	2207
2020-03-09	28.55	29.5	28.25	28.25	-3.1	-9.89	1220081.0	34743946.8	2109
2020-03-08	31.35	32.15	31.35	31.35	-3.45	-9.91	1272312.0	40000111.35	1572
2020-03-05	36.0	36.35	34.8	34.8	-0.8	-2.25	711699.0	25374864.4	1197
2020-03-04	35.7	36.3	35.1	35.6	-0.3	-0.84	493455.0	17689699.05	1235
2020-03-03	35.0	35.9	34.9	35.9	1.9	5.59	592502.0	20989083.9	1130
2020-03-02	35.9	36.1	34.0	34.0	-0.6	-1.73	1345489.0	47565880.15	2586
2020-03-01	36.7	36.7	34.6	34.6	-3.5	-9.19	1176288.0	41958266.3	1674
2020-02-27	38.65	38.65	37.2	38.1	-0.55	-1.42	797010.0	30182362.9	1503
2020-02-26	38.6	38.65	38.0	38.65	0.0	0.0	847536.0	32531605.4	1921
2020-02-25	38.8	39.3	38.6	38.65	-0.35	-0.9	586099.0	22779105.1	1632
2020-02-24	40.55	40.55	39.0	39.0	-1.55	-3.82	487794.0	19211919.3	1335
2020-02-23	41.0	41.0	40.4	40.55	-0.4	-0.98	172307.0	6995781.85	428
2020-02-20	40.5	41.0	40.5	40.95	0.25	0.61	555257.0	22692508.2	1063
2020-02-19	39.1	40.7	39.05	40.7	1.65	4.23	499143.0	19895768.35	1157
2020-02-18	39.35	39.4	39.05	39.05	-0.3	-0.76	299250.0	11719649.45	689
2020-02-17	39.35	39.7	39.35	39.35	0.0	0.0	241246.0	9530932.1	634
2020-02-16	39.55	39.7	39.0	39.35	-0.1	-0.25	198003.0	7799483.15	561
2020-02-13	39.7	40.0	39.0	39.45	-0.35	-0.88	556633.0	21898407.7	1330
2020-02-12	39.9	40.0	39.0	39.8	-0.2	-0.5	1270436.0	50037791.6	2160
2020-02-11	40.3	40.35	39.85	40.0	-0.25	-0.62	448538.0	17962619.65	859
2020-02-10	40.1	40.3	39.85	40.25	0.35	0.88	659772.0	26437736.95	1197
2020-02-09	41.4	41.4	39.7	39.9	-1.1	-2.68	758482.0	30340118.75	1280
2020-02-06	41.7	41.7	41.0	41.0	-0.45	-1.09	504137.0	20777488.35	1121
2020-02-05	41.8	42.0	40.9	41.45	-0.15	-0.36	499763.0	20723623.1	1120
2020-02-04	41.55	41.9	41.4	41.6	0.3	0.73	720574.0	29214837.75	1587
2020-02-03	41.5	42.0	41.3	41.3	-0.2	-0.48	463145.0	19280324.05	1829
2020-02-02	41.5	42.1	41.0	41.5	-1.4	-3.26	584248.0	24335964.4	1273
2020-01-30	42.7	43.2	42.4	42.9	0.6	1.42	525572.0	22498854.8	1299
2020-01-29	42.6	43.1	42.25	42.3	-0.7	-1.63	530685.0	22640180.3	1222
2020-01-28	42.9	43.5	42.15	43.0	0.4	0.94	490442.0	20919392.3	1336
2020-01-27	43.6	43.85	42.6	42.6	-0.9	-2.07	316336.0	13697071.65	1038
2020-01-26	44.0	44.0	43.5	43.5	-0.8	-1.81	353939.0	15468387.4	681
2020-01-23	45.05	45.05	44.1	44.3	-0.75	-1.66	562556.0	25051501.8	1123
2020-01-22	45.5	45.65	45.0	45.05	-0.4	-0.88	606069.0	27417499.2	1103
2020-01-21	46.35	46.35	45.45	45.45	-0.9	-1.94	337303.0	15453541.65	704
2020-01-20	46.2	46.5	46.05	46.35	0.25	0.54	775876.0	35943947.95	1697
2020-01-19	44.95	46.1	44.9	46.1	1.2	2.67	1028585.0	46879132.25	1396
2020-01-16	44.55	45.0	44.35	44.9	0.55	1.24	310487.0	13889354.2	894
2020-01-15	44.95	44.95	44.25	44.35	-0.45	-1.0	457247.0	20361101.05	991
2020-01-14	44.5	44.8	44.25	44.8	0.45	1.01	641495.0	28587200.25	1306
2020-01-13	43.5	44.6	43.5	44.35	0.75	1.72	798804.0	35237288.85	1141
2020-01-12	43.7	43.85	43.4	43.6	0.0	0.0	159981.0	6984510.2	436
2020-01-09	42.85	43.6	42.75	43.6	1.25	2.95	376875.0	16299323.85	728
2020-01-08	42.25	43.0	42.05	42.35	-1.25	-2.87	404774.0	17260854.4	956
2020-01-07	43.7	43.95	42.8	43.6	0.0	0.0	282804.0	12267222.95	735
2020-01-06	42.35	43.6	42.05	43.6	1.15	2.71	400976.0	17173653.1	1422
2020-01-05	43.5	43.9	42.3	42.45	-1.6	-3.63	303459.0	13096007.9	814
2020-01-02	44.0	44.1	43.7	44.05	0.0	0.0	275668.0	12106434.15	844
2020-01-01	44.15	44.2	43.95	44.05	-0.35	-0.79	85911.0	3788841.1	316
2019-12-31	44.2	44.4	43.8	44.4	0.15	0.34	307997.0	13583636.1	856
2019-12-30	44.75	44.8	43.7	44.25	-0.5	-1.12	776535.0	34305556.1	1472
2019-12-29	44.2	45.1	44.2	44.75	0.25	0.56	713903.0	32009054.1	941
2019-12-26	44.0	44.5	43.95	44.5	0.55	1.25	222287.0	9818588.45	413
2019-12-25	44.6	44.6	43.9	43.95	-0.65	-1.46	282030.0	12429847.95	474
2019-12-24	44.55	44.7	43.9	44.6	0.0	0.0	963082.0	42554108.2	1253
2019-12-23	42.25	44.6	42.2	44.6	2.4	5.69	860270.0	36589228.85	1596
2019-12-22	42.4	42.4	42.05	42.2	-0.15	-0.35	322083.0	13601273.3	726
2019-12-19	41.5	42.35	41.5	42.35	0.8	1.93	1369288.0	57732828.65	1265
2019-12-18	41.0	41.6	40.95	41.55	0.55	1.34	1028964.0	41684049.55	1641
2019-12-17	40.55	41.1	40.5	41.0	0.6	1.49	1094259.0	44717327.6	1576
2019-12-16	40.55	41.15	40.4	40.4	-0.25	-0.62	1157104.0	47091523.9	2193
2019-12-15	41.4	41.4	40.5	40.65	0.05	0.12	369560.0	15052350.35	829
2019-12-12	41.5	41.55	40.55	40.6	-0.65	-1.58	599596.0	24525121.85	1361
2019-12-11	41.35	41.95	41.25	41.25	-0.25	-0.6	573408.0	23868265.7	981
2019-12-10	41.9	42.15	41.15	41.5	-0.3	-0.72	665123.0	27621264.4	1093
2019-12-09	42.1	42.65	41.8	41.8	-0.35	-0.83	721952.0	29896316.75	911
2019-12-08	41.35	42.35	41.35	42.15	0.8	1.93	254225.0	10681531.3	545
2019-12-05	41.85	41.85	41.35	41.35	-0.5	-1.19	204160.0	8478147.25	747
2019-12-04	42.4	42.4	41.6	41.85	-0.65	-1.53	405926.0	16981161.9	788
2019-12-03	42.6	42.9	42.35	42.5	0.0	0.0	514515.0	21912989.15	1041
2019-12-02	42.65	42.9	42.2	42.5	-0.45	-1.05	315828.0	13415752.35	699
2019-12-01	42.9	43.0	42.65	42.95	0.0	0.0	87173.0	3734642.9	286
2019-11-28	42.6	43.0	41.0	42.95	0.15	0.35	416088.0	17312597.8	940
2019-11-27	43.7	43.7	42.8	42.8	-0.9	-2.06	406109.0	17439364.2	964
2019-11-26	44.7	44.8	43.3	43.7	-1.0	-2.24	1132962.0	49559714.3	984
2019-11-25	43.5	45.0	43.3	44.7	1.0	2.29	544685.0	23650089.4	946
2019-11-24	44.4	44.5	43.7	43.7	-0.75	-1.69	250581.0	11070253.8	479
2019-11-21	44.15	44.5	44.0	44.45	0.0	0.0	196837.0	8709743.65	543
2019-11-20	44.05	44.5	43.95	44.45	-0.1	-0.22	383513.0	16588034.65	553
2019-11-19	44.0	44.55	43.4	44.55	0.55	1.25	455630.0	20034174.05	920
2019-11-18	42.8	44.0	42.7	44.0	1.2	2.8	359899.0	15617523.15	821
2019-11-17	44.0	44.4	42.6	42.8	-1.25	-2.84	360381.0	15513090.3	750
2019-11-14	44.05	44.6	44.0	44.05	-0.6	-1.34	333715.0	14388097.3	681
2019-11-13	44.0	45.0	43.6	44.65	0.25	0.56	1423686.0	63414001.95	1268
2019-11-12	42.3	45.0	42.25	44.4	2.1	4.96	1421368.0	62408399.8	2351
2019-11-11	41.7	42.3	41.6	42.3	0.55	1.32	305384.0	12828383.5	589
2019-11-10	41.6	42.2	41.6	41.75	-0.2	-0.48	291514.0	12198064.8	452
2019-11-07	41.4	42.2	41.4	41.95	0.4	0.96	217259.0	9084873.25	546
2019-11-06	42.75	42.75	41.55	41.55	-1.2	-2.81	396948.0	16732348.5	914
2019-11-05	42.0	42.9	41.85	42.75	0.85	2.03	308947.0	13090416.2	1477
2019-11-04	41.3	41.9	41.05	41.9	0.25	0.6	321851.0	13376925.1	603
2019-11-03	41.75	42.1	41.2	41.65	-0.75	-1.77	187189.0	7784102.65	764
2019-10-31	42.05	42.4	41.6	42.4	0.0	0.0	430887.0	18156548.1	1051
2019-10-30	42.0	42.4	41.7	42.4	0.1	0.24	282160.0	11873791.25	489
2019-10-29	42.0	42.3	41.0	42.3	0.3	0.71	485708.0	20280643.8	1041
2019-10-28	42.6	42.9	42.0	42.0	-0.9	-2.1	194590.0	8245983.35	520
2019-10-27	42.95	43.2	42.65	42.9	-0.1	-0.23	118737.0	5094044.75	290
2019-10-24	42.5	43.0	41.9	43.0	0.5	1.18	414877.0	17625483.8	797
2019-10-23	41.9	42.5	41.55	42.5	-0.1	-0.23	414460.0	17432612.85	895
2019-10-22	42.3	42.8	41.75	42.6	0.3	0.71	606178.0	25683108.35	855
2019-10-21	42.3	42.3	41.35	42.3	0.0	0.0	450131.0	18844184.3	722
2019-10-20	41.6	42.7	41.0	42.3	1.3	3.17	445100.0	18638820.15	758
2019-10-17	40.2	41.0	39.6	41.0	0.75	1.86	657663.0	26539936.1	913
2019-10-16	40.35	40.35	39.6	40.25	0.2	0.5	719560.0	28800897.95	843
2019-10-15	41.35	41.35	40.05	40.05	-1.45	-3.49	361114.0	14654073.2	717
2019-10-14	42.0	42.2	41.2	41.5	-0.7	-1.66	1813408.0	75823105.55	756
2019-10-13	42.5	42.9	42.1	42.2	-0.7	-1.63	378433.0	16018976.45	386
2019-10-10	43.05	43.05	42.2	42.9	-0.15	-0.35	266471.0	11336868.1	545
2019-10-09	43.1	43.25	42.8	43.05	-0.5	-1.15	598463.0	25746122.45	1098
2019-10-08	42.4	43.55	42.1	43.55	0.5	1.16	855658.0	36544524.8	1377
2019-10-07	43.0	43.55	42.65	43.05	0.05	0.12	979499.0	42242406.25	1158
2019-10-06	43.3	43.3	42.85	43.0	0.0	0.0	387835.0	16669506.65	828
2019-10-03	43.65	43.75	42.7	43.0	-0.9	-2.05	1661001.0	71339230.1	2352
2019-10-02	44.65	44.95	43.75	43.9	-0.9	-2.01	925142.0	40691924.85	1586
2019-10-01	45.35	45.45	44.5	44.8	-0.6	-1.32	547950.0	24703826.8	1143
2019-09-30	45.3	45.55	45.25	45.4	0.2	0.44	887361.0	40287032.5	847
2019-09-29	45.75	45.75	45.15	45.2	-0.55	-1.2	302907.0	13735596.85	496
2019-09-26	45.7	45.8	45.4	45.75	-0.2	-0.44	466771.0	21261854.65	786
2019-09-25	46.0	46.15	45.5	45.95	-0.25	-0.54	554561.0	25353092.2	1147
2019-09-24	45.8	46.2	45.6	46.2	0.5	1.09	659134.0	30345956.85	969
2019-09-22	45.0	45.8	44.9	45.7	0.2	0.44	324439.0	14765850.4	432
2019-09-19	44.3	45.5	43.9	45.5	1.5	3.41	4558555.0	205799191.4	2058
2019-09-18	43.7	44.4	43.55	44.0	0.45	1.03	465955.0	20474527.95	807
2019-09-17	44.15	44.45	42.75	43.55	-0.7	-1.58	548459.0	23908381.35	1017
2019-09-16	43.05	44.25	42.65	44.25	1.2	2.79	910454.0	39734377.85	1229
2019-09-15	43.0	43.45	41.0	43.05	-0.4	-0.92	406711.0	17291476.55	592
2019-09-12	44.4	44.8	43.45	43.45	-0.9	-2.03	502490.0	22198834.5	934
2019-09-11	45.1	45.1	44.2	44.35	-1.0	-2.21	705029.0	31371167.95	1092
2019-09-10	45.4	45.75	45.15	45.35	-0.15	-0.33	580788.0	26330152.15	923
2019-09-09	45.1	45.65	45.1	45.5	-0.15	-0.33	535098.0	24323713.8	952
2019-09-08	45.9	45.9	45.35	45.65	0.2	0.44	133968.0	6112994.4	319
2019-09-05	45.8	46.45	45.0	45.45	-0.45	-0.98	872621.0	39866076.2	1237
2019-09-04	45.2	45.9	45.0	45.9	0.9	2.0	687444.0	31224173.55	1077
2019-09-03	44.85	45.45	44.6	45.0	0.2	0.45	537629.0	24238815.8	1127
2019-09-02	43.8	44.8	43.8	44.8	0.9	2.05	508915.0	22627295.5	945
2019-09-01	44.5	44.7	43.5	43.9	-0.4	-0.9	590927.0	25967780.65	981
2019-08-29	45.65	46.05	44.3	44.3	-0.9	-1.99	1400544.0	63236105.8	2252
2019-08-28	47.2	48.5	45.2	45.2	-1.95	-4.14	1821039.0	84689748.85	2844
2019-08-27	47.6	49.0	47.15	47.15	-0.1	-0.21	18542452.0	877305775.7	7808
2019-08-26	46.25	47.25	46.1	47.25	0.55	1.18	1584033.0	73864684.85	3478
2019-08-25	48.3	48.3	46.2	46.7	-1.65	-3.41	894009.0	42181322.35	1116
2019-08-22	49.25	49.25	47.8	48.35	-0.55	-1.12	750886.0	36425365.8	1566
2019-08-21	48.95	49.3	48.8	48.9	-0.3	-0.61	414665.0	20337857.55	1058
2019-08-20	48.25	49.2	48.25	49.2	1.0	2.07	909162.0	44440347.95	1668
2019-08-19	48.1	48.8	48.1	48.2	0.1	0.21	891012.0	43139574.55	3249
2019-08-18	48.0	48.4	47.4	48.1	0.6	1.26	492296.0	23657761.4	707
2019-08-08	47.1	47.55	46.7	47.5	0.85	1.82	982435.0	46501585.85	1242
2019-08-07	46.2	47.1	46.2	46.65	0.55	1.19	639786.0	29939582.95	1069
2019-08-06	46.75	46.8	46.1	46.1	-0.75	-1.6	522768.0	24248827.6	1672
2019-08-05	46.7	47.45	46.7	46.85	0.05	0.11	1092707.0	51269773.6	2908
2019-08-04	46.9	47.3	46.55	46.8	-0.9	-1.89	308980.0	14463552.55	660
2019-08-01	47.0	47.8	46.9	47.7	0.7	1.49	283462.0	13415386.5	1689
2019-07-31	47.15	48.2	47.0	47.0	-0.55	-1.16	356759.0	16989789.85	1256
2019-07-30	47.5	48.0	46.6	47.55	-0.05	-0.11	352197.0	16714923.85	813
2019-07-29	48.4	48.5	47.6	47.6	-0.9	-1.86	313568.0	15063471.95	1450
2019-07-28	49.0	49.9	48.5	48.5	-1.3	-2.61	656123.0	32098514.95	1235
2019-07-25	46.8	49.8	46.8	49.8	3.05	6.52	1582758.0	77591084.6	1575
2019-07-24	46.2	47.1	45.1	46.75	0.55	1.19	762382.0	35454307.9	1202
2019-07-23	47.4	47.8	46.0	46.2	-2.2	-4.55	958184.0	44573894.05	2347
2019-07-22	48.2	49.0	48.2	48.4	0.1	0.21	438358.0	21330858.2	986
2019-07-21	49.9	50.0	48.3	48.3	-1.6	-3.21	480373.0	23394835.25	987
2019-07-18	49.45	50.2	49.45	49.9	0.4	0.81	869503.0	43308279.75	1130
2019-07-17	48.6	49.75	48.6	49.5	0.9	1.85	1153361.0	56644012.75	1497
2019-07-16	48.4	48.9	48.25	48.6	0.2	0.41	1016573.0	49328661.1	1777
2019-07-15	47.7	48.4	47.35	48.4	0.8	1.68	945194.0	45179647.3	1227
2019-07-14	48.35	48.45	47.55	47.6	-0.7	-1.45	674739.0	32397657.6	1086
2019-07-11	46.4	48.3	46.4	48.3	1.85	3.98	1291161.0	61323247.4	1826
2019-07-10	46.4	46.6	46.25	46.45	0.15	0.32	792376.0	36788439.9	1641
2019-07-09	45.6	46.5	45.6	46.3	0.65	1.42	729423.0	33622856.1	1439
2019-07-08	46.9	46.9	45.0	45.65	-1.25	-2.67	909483.0	41685691.1	2191
2019-07-07	47.6	47.6	46.9	46.9	-0.7	-1.47	433950.0	20448371.85	1203
2019-07-04	47.6	47.75	47.35	47.6	-0.15	-0.31	553186.0	26316537.9	650
2019-07-03	47.8	47.8	47.4	47.75	-0.25	-0.52	372429.0	17767809.05	751
2019-07-02	48.45	48.65	47.45	48.0	-0.5	-1.03	599770.0	28802312.75	1407
2019-07-01	48.65	48.8	48.4	48.5	-0.15	-0.31	355757.0	17288615.15	766
2019-06-30	49.0	49.1	48.45	48.65	0.05	0.1	602642.0	29432545.1	919
2019-06-27	49.55	49.55	48.5	48.6	-0.8	-1.62	1456195.0	70947170.9	2168
2019-06-26	49.3	50.5	49.25	49.4	0.1	0.2	1939105.0	96019422.1	1489
2019-06-25	48.6	49.35	48.6	49.3	0.8	1.65	1156882.0	56870546.45	1391
2019-06-24	49.65	49.65	48.1	48.5	-1.15	-2.32	1302863.0	63391835.35	2559
2019-06-23	51.1	52.0	49.6	49.65	-2.35	-4.52	1235110.0	62513080.7	1663
2019-06-20	52.2	52.3	50.7	52.0	-0.5	-0.95	6088099.0	314474524.5	4276
2019-06-19	54.0	54.0	52.0	52.5	-1.1	-2.05	1786031.0	94733839.4	1322
2019-06-18	53.7	54.2	52.7	53.6	0.1	0.19	1393118.0	74392532.3	1095
2019-06-17	51.5	53.5	51.1	53.5	2.0	3.88	1646264.0	85523335.1	1934
2019-06-16	51.9	52.0	50.6	51.5	-0.2	-0.39	805424.0	41103167.7	904
2019-06-13	52.0	52.0	50.6	51.7	-0.3	-0.58	1165438.0	59895496.3	1881
2019-06-12	50.0	52.0	49.95	52.0	2.0	4.0	1570267.0	80517920.8	2193
2019-06-11	48.65	50.0	48.2	50.0	1.5	3.09	1696322.0	83550218.3	1794
2019-06-10	47.55	48.75	47.45	48.5	0.95	2.0	1769285.0	85102063.05	2014
2019-06-09	48.45	48.45	47.2	47.55	-0.2	-0.42	971447.0	46287829.4	1133
2019-05-30	46.0	49.2	45.5	47.75	1.75	3.8	1958651.0	92080661.0	2661
2019-05-29	45.6	47.5	45.5	46.0	-1.9	-3.97	2063849.0	95396614.95	2217
2019-05-28	44.75	47.9	43.8	47.9	2.9	6.44	16527609.0	780910886.95	6253
2019-05-27	50.0	50.1	44.8	45.0	-4.75	-9.55	4464322.0	204327104.85	4889
2019-05-26	50.0	50.2	48.9	49.75	-0.25	-0.5	423138.0	20846349.5	675
2019-05-23	50.0	50.1	49.0	50.0	0.05	0.1	1832358.0	91349947.5	1559
2019-05-22	49.85	50.6	49.5	49.95	0.0	0.0	2053885.0	102759618.75	1623
2019-05-21	50.8	51.3	49.8	49.95	-0.75	-1.48	1108508.0	55539136.35	1298
2019-05-20	52.0	52.0	49.2	50.7	-1.3	-2.5	1961815.0	98311187.45	1807
2019-05-19	52.6	53.7	51.8	52.0	-1.0	-1.89	507368.0	26785053.4	749
2019-05-16	54.0	54.6	52.5	53.0	-0.9	-1.67	1692720.0	90626515.3	1764
2019-05-15	55.0	56.3	53.9	53.9	-1.4	-2.53	2159310.0	118708050.6	2028
2019-05-14	54.0	56.0	53.0	55.3	0.3	0.55	1871571.0	102497326.7	1847
2019-05-13	57.0	57.5	54.7	55.0	-2.3	-4.01	1735713.0	96355983.7	1180
2019-05-12	58.1	58.1	56.9	57.3	-1.4	-2.39	425872.0	24424924.9	698
2019-05-09	58.3	59.0	57.7	58.7	-0.2	-0.34	1210543.0	70832483.9	1155
2019-05-08	58.9	59.0	58.3	58.9	-0.1	-0.17	688079.0	40407483.6	1007
2019-05-07	59.1	59.6	58.5	59.0	0.0	0.0	560117.0	33070762.7	1053
2019-05-06	57.0	59.1	57.0	59.0	1.0	1.72	846514.0	49423664.5	1221
2019-05-05	58.0	58.8	56.3	58.0	0.0	0.0	655822.0	37677600.1	752
2019-05-02	56.6	59.2	56.6	58.0	1.0	1.75	800531.0	46703922.7	1168
2019-05-01	55.8	57.0	55.7	57.0	1.0	1.79	867247.0	48987035.0	800
2019-04-30	56.1	56.8	55.8	56.0	0.0	0.0	3375026.0	189439509.5	1971
2019-04-29	55.5	56.0	55.3	56.0	0.4	0.72	528377.0	29455779.5	754
2019-04-28	54.5	55.6	54.5	55.6	0.6	1.09	322181.0	17779362.0	583
2019-04-25	54.9	55.3	54.5	55.0	0.3	0.55	636271.0	34953105.9	929
2019-04-24	55.0	55.7	54.4	54.7	-0.5	-0.91	630210.0	34634491.3	878
2019-04-23	53.9	55.5	53.0	55.2	-0.8	-1.43	1266829.0	68733962.8	1762
2019-04-22	57.6	57.8	56.0	56.0	-1.4	-2.44	601667.0	34154842.2	743
2019-04-21	58.0	58.0	57.3	57.4	-0.4	-0.69	399272.0	22965261.4	435
2019-04-18	58.4	58.6	57.5	57.8	-0.6	-1.03	740260.0	42864189.0	989
2019-04-17	57.8	59.0	57.5	58.4	0.5	0.86	1222580.0	71361900.4	1443
2019-04-16	55.6	58.6	55.5	57.9	2.1	3.76	1364046.0	78144595.4	1689
2019-04-15	54.6	56.1	54.6	55.8	1.0	1.82	780651.0	43231328.8	1200
2019-04-14	54.7	55.1	54.6	54.8	0.0	0.0	281971.0	15476442.8	386
2019-04-11	54.9	55.1	54.5	54.8	-0.3	-0.54	551105.0	30188595.1	696
2019-04-10	55.4	55.4	54.9	55.1	-0.3	-0.54	510623.0	28119286.1	772
2019-04-09	55.4	55.5	54.9	55.4	0.0	0.0	513634.0	28385859.1	783
2019-04-08	54.6	55.5	54.6	55.4	0.8	1.47	682061.0	37598241.7	979
2019-04-07	55.4	55.5	54.6	54.6	-0.8	-1.44	571354.0	31446196.7	628
2019-04-04	55.0	56.5	54.9	55.4	0.3	0.54	1812110.0	100726799.7	1911
2019-04-03	55.1	55.2	54.6	55.1	-0.1	-0.18	631918.0	34743623.6	1079
2019-04-02	55.0	55.2	54.7	55.2	0.1	0.18	360808.0	19831010.6	681
2019-04-01	54.7	55.4	54.7	55.1	0.2	0.36	536058.0	29511444.4	663
2019-03-31	54.4	55.4	54.4	54.9	0.1	0.18	701704.0	38627697.1	580
2019-03-28	54.7	55.6	54.4	54.8	-0.1	-0.18	624706.0	34338943.8	1264
2019-03-27	54.8	55.4	54.4	54.9	0.1	0.18	588627.0	32353275.7	1000
2019-03-26	54.7	54.9	54.5	54.8	0.1	0.18	204715.0	11200534.9	519
2019-03-25	54.0	54.8	53.7	54.7	0.6	1.11	259238.0	14069440.2	558
2019-03-24	54.6	54.8	54.0	54.1	-0.9	-1.64	271405.0	14788023.5	391
2019-03-21	54.6	55.2	54.1	55.0	0.4	0.73	543921.0	29798293.4	750
2019-03-20	54.8	55.0	54.6	54.6	-0.4	-0.73	221354.0	12127710.7	406
2019-03-19	55.0	55.0	54.1	55.0	0.0	0.0	266393.0	14549373.6	720
2019-03-18	53.5	55.0	53.2	55.0	1.1	2.04	685146.0	36826777.2	784
2019-03-17	54.0	54.4	53.5	53.9	-0.2	-0.37	673445.0	36148821.7	277
2019-03-14	54.4	55.0	53.7	54.1	-0.2	-0.37	1382492.0	74919619.0	1058
2019-03-13	52.6	54.3	52.6	54.3	1.9	3.63	570922.0	30215244.2	685
2019-03-12	52.3	53.4	52.1	52.4	0.4	0.77	438723.0	23080359.3	593
2019-03-11	53.8	53.8	52.0	52.0	-1.9	-3.53	304847.0	16160263.9	512
2019-03-10	54.2	54.5	53.9	53.9	-0.6	-1.1	204530.0	11081763.8	325
2019-03-07	55.0	55.2	54.2	54.5	-0.6	-1.09	252554.0	13808252.0	385
2019-03-06	55.0	55.3	54.7	55.1	0.0	0.0	140112.0	7700347.8	311
2019-03-05	55.2	55.3	54.9	55.1	-0.1	-0.18	246865.0	13589525.0	566
2019-03-04	55.2	55.4	55.0	55.2	0.0	0.0	443458.0	24472138.6	485
2019-03-03	55.0	55.4	54.7	55.2	0.5	0.91	330645.0	18203706.8	366
2019-02-28	54.7	55.0	54.5	54.7	0.1	0.18	262310.0	13953572.05	299
2019-02-27	54.7	55.0	54.0	54.6	-0.1	-0.18	153307.0	8364462.2	295
2019-02-26	54.1	54.7	53.8	54.7	0.2	0.37	210682.0	11418909.8	359
2019-02-25	54.7	54.7	53.9	54.5	-0.4	-0.73	234868.0	12766523.6	406
2019-02-24	55.0	55.0	54.8	54.9	-0.1	-0.18	54267.0	2980487.1	168
2019-02-21	55.0	55.0	54.5	55.0	-0.1	-0.18	112231.0	6150080.6	232
2019-02-20	54.4	55.1	54.4	55.1	0.2	0.36	126874.0	6961203.5	414
2019-02-19	54.8	55.0	54.0	54.9	-0.3	-0.54	264821.0	14447142.5	436
2019-02-18	55.5	55.5	54.7	55.2	-0.2	-0.36	268729.0	14818332.8	448
2019-02-17	55.2	55.5	55.0	55.4	-0.2	-0.36	292252.0	16175522.7	494
2019-02-14	55.5	55.6	54.9	55.6	0.1	0.18	815227.0	45095052.3	838
2019-02-13	54.9	55.5	54.8	55.5	0.5	0.91	916549.0	50576452.3	817
2019-02-12	54.7	55.0	54.4	55.0	0.0	0.0	317664.0	17403882.5	616
2019-02-11	55.0	55.0	54.4	55.0	0.4	0.73	256876.0	14085893.6	371
2019-02-10	54.9	54.9	54.5	54.6	0.0	0.0	109606.0	5998371.6	216
2019-02-07	54.7	55.0	54.5	54.6	0.1	0.18	226708.0	12425635.9	395
2019-02-06	55.0	55.2	54.5	54.5	-0.7	-1.27	516579.0	28385835.5	523
2019-02-05	55.0	55.2	54.8	55.2	0.3	0.55	661880.0	36395840.1	809
2019-02-04	54.7	55.1	54.3	54.9	0.4	0.73	185771.0	10179888.9	384
2019-02-03	54.7	55.1	54.0	54.5	-0.5	-0.91	166042.0	9035588.6	310
2019-01-31	54.6	55.0	54.5	55.0	0.4	0.73	317419.0	17408439.0	505
2019-01-30	55.0	55.2	54.6	54.6	-0.4	-0.73	270603.0	14840911.2	463
2019-01-29	55.5	55.6	54.5	55.0	-0.3	-0.54	602960.0	33162759.5	836
2019-01-28	53.8	55.3	53.8	55.3	1.4	2.6	891673.0	48461765.6	1031
2019-01-27	53.3	55.2	53.3	53.9	-1.1	-2.0	622357.0	34008536.1	665
2019-01-24	55.0	55.2	54.7	55.0	-0.3	-0.54	385665.0	21215933.9	444
2019-01-23	55.0	55.5	54.7	55.3	0.2	0.36	396122.0	21817109.9	683
2019-01-22	54.7	55.4	54.7	55.1	-0.2	-0.36	420376.0	23145858.2	738
2019-01-21	54.6	55.5	53.6	55.3	0.3	0.55	424339.0	23249705.5	1020
2019-01-20	55.4	55.9	54.6	55.0	-1.0	-1.79	371680.0	20524494.8	671
2019-01-17	55.0	56.0	54.8	56.0	0.6	1.08	507789.0	28185690.8	858
2019-01-16	55.0	55.4	54.7	55.4	0.4	0.73	484884.0	26703305.3	942
2019-01-15	53.8	55.2	53.7	55.0	1.2	2.23	616996.0	33696194.2	785
2019-01-14	54.2	55.0	53.8	53.8	-0.5	-0.92	516373.0	28215138.5	874
2019-01-13	53.0	54.8	52.5	54.3	1.3	2.45	664042.0	35742288.6	893
2019-01-10	53.4	53.6	52.7	53.0	-0.1	-0.19	526961.0	27997794.1	786
2019-01-09	52.3	53.5	52.3	53.1	0.6	1.14	938816.0	49781476.8	1123
2019-01-08	52.0	52.8	51.4	52.5	0.6	1.16	584645.0	30422468.6	1130
2019-01-07	51.0	52.3	50.9	51.9	1.0	1.96	697967.0	36140634.7	1037
2019-01-06	49.7	51.0	49.4	50.9	1.6	3.25	426509.0	21420408.05	739
2019-01-03	48.6	49.35	48.45	49.3	0.7	1.44	127930.0	6254798.75	382
2019-01-02	48.45	48.6	48.4	48.6	-0.25	-0.51	160523.0	7781851.25	246
2019-01-01	49.0	49.1	48.85	48.85	-0.45	-0.91	57643.0	2821764.6	156
2018-12-31	48.9	49.45	48.7	49.3	0.35	0.72	195858.0	9607675.45	440
2018-12-30	48.35	49.1	48.35	48.95	0.6	1.24	102041.0	4972153.35	398
2018-12-27	48.55	49.2	48.35	48.35	0.15	0.31	268893.0	13100786.0	524
2018-12-26	48.15	48.3	47.85	48.2	-0.1	-0.21	166652.0	8008026.6	312
2018-12-25	48.95	49.0	48.0	48.3	-1.15	-2.33	275580.0	13332253.2	416
2018-12-24	49.2	49.5	48.8	49.45	0.3	0.61	310450.0	15244874.65	626
2018-12-23	48.8	49.2	48.0	49.15	-0.45	-0.91	173638.0	8498675.0	358
2018-12-20	50.2	50.2	49.2	49.6	-0.7	-1.39	223033.0	11070674.65	712
2018-12-19	51.1	51.3	50.2	50.3	-0.8	-1.57	240587.0	12182061.5	605
2018-12-18	51.4	51.7	51.1	51.1	-0.3	-0.58	253397.0	13015980.5	567
2018-12-17	51.1	51.7	51.1	51.4	0.0	0.0	233042.0	11987135.7	564
2018-12-16	50.6	51.8	50.4	51.4	0.6	1.18	306002.0	15666177.3	586
2018-12-13	51.1	51.4	50.6	50.8	-0.3	-0.59	266758.0	13602590.4	473
2018-12-12	50.4	51.2	50.4	51.1	0.7	1.39	223204.0	11344905.5	528
2018-12-11	50.5	50.9	50.1	50.4	-0.1	-0.2	176554.0	8925091.1	447
2018-12-10	50.2	50.7	50.1	50.5	0.4	0.8	178929.0	9015708.4	415
2018-12-09	50.6	51.6	50.1	50.1	-0.1	-0.2	357682.0	18180526.5	759
2018-12-06	50.0	50.6	50.0	50.2	-0.1	-0.2	423298.0	21234079.9	588
2018-12-05	50.3	50.6	49.5	50.3	-0.5	-0.98	487403.0	24456363.8	1518
2018-12-04	50.7	50.9	49.75	50.8	0.2	0.4	363144.0	18242967.2	991
2018-12-03	48.1	51.3	48.1	50.6	2.85	5.97	1187920.0	59181643.35	2188
2018-12-02	46.85	47.85	46.85	47.75	0.95	2.03	284387.0	13499770.05	637
2018-11-29	46.25	46.8	46.0	46.8	0.4	0.86	325088.0	15076796.1	480
2018-11-28	46.05	46.6	46.0	46.4	0.2	0.43	222176.0	10270494.5	632
2018-11-27	45.65	46.9	45.65	46.2	0.55	1.2	211933.0	9851906.45	664
2018-11-26	46.85	47.0	45.65	45.65	-1.2	-2.56	311535.0	14422072.4	722
2018-11-25	47.5	47.5	46.75	46.85	-0.85	-1.78	269810.0	12668438.1	525
2018-11-22	48.0	48.3	47.5	47.7	-0.05	-0.1	595694.0	28481279.9	1470
2018-11-21	47.45	47.9	47.0	47.75	0.2	0.42	523680.0	24854727.15	1019
2018-11-20	47.3	48.45	47.3	47.55	0.6	1.28	942952.0	45171083.9	1781
2018-11-19	46.8	47.2	46.1	46.95	0.2	0.43	244022.0	11409815.05	551
2018-11-18	48.1	48.1	46.7	46.75	-0.75	-1.58	530461.0	25132827.6	946
2018-11-15	46.5	48.4	46.35	47.5	1.25	2.7	1120642.0	53048177.4	1851
2018-11-14	45.85	46.6	45.8	46.25	0.05	0.11	521721.0	24099853.05	1207
2018-11-13	45.2	46.7	44.85	46.2	1.0	2.21	785579.0	36129513.75	1541
2018-11-12	44.55	45.35	44.55	45.2	0.35	0.78	258597.0	11656338.15	468
2018-11-11	45.25	45.25	44.55	44.85	-0.4	-0.88	242618.0	10903131.9	414
2018-11-08	45.45	45.6	45.2	45.25	-0.15	-0.33	253861.0	11520602.25	485
2018-11-07	45.35	45.55	45.0	45.4	-0.25	-0.55	379674.0	17175643.5	499
2018-11-06	46.0	46.0	45.4	45.65	-0.35	-0.76	320364.0	14609407.65	1542
2018-11-05	46.6	46.7	45.5	46.0	-0.7	-1.5	298443.0	13722756.95	765
2018-11-04	46.6	47.0	46.5	46.7	0.1	0.21	183521.0	8578520.3	341
2018-11-01	47.7	47.9	46.55	46.6	-1.4	-2.92	371341.0	17575501.05	792
2018-10-31	47.55	48.1	47.55	48.0	0.4	0.84	219308.0	10514619.35	487
2018-10-30	47.5	47.8	47.2	47.6	0.1	0.21	153616.0	7296235.65	443
2018-10-29	47.1	48.5	47.1	47.5	0.4	0.85	652762.0	31300822.25	1017
2018-10-28	47.3	47.45	46.5	47.1	-0.2	-0.42	526984.0	24754421.75	870
2018-10-25	46.8	48.1	45.9	47.3	1.0	2.16	2167133.0	102591122.35	2138
2018-10-24	43.9	46.4	43.3	46.3	2.8	6.44	1284394.0	57989545.9	1813
2018-10-23	41.6	45.1	41.6	43.5	2.5	6.1	2544698.0	111217030.4	2606
2018-10-22	43.85	44.15	40.9	41.0	-2.8	-6.39	1037565.0	43794527.35	1329
2018-10-21	43.0	44.6	43.0	43.8	-1.2	-2.67	583085.0	25656988.3	670
2018-10-18	45.3	46.6	44.9	45.0	-0.45	-0.99	482191.0	22031044.45	753
2018-10-17	45.0	46.3	45.0	45.45	0.6	1.34	576071.0	26326121.8	830
2018-10-16	45.15	45.15	43.0	44.85	-0.75	-1.64	965330.0	42998401.2	1310
2018-10-15	44.8	46.6	44.2	45.6	1.6	3.64	1532764.0	69257625.65	1881
2018-10-14	47.35	47.5	43.0	44.0	-3.3	-6.98	919669.0	41283712.95	1295
2018-10-11	50.0	50.1	47.05	47.3	-3.7	-7.25	1316843.0	63315445.6	1973
2018-10-10	51.1	51.4	50.8	51.0	-0.3	-0.58	202825.0	10352533.2	534
2018-10-09	51.4	51.5	50.9	51.3	-0.2	-0.39	525816.0	26859762.7	626
2018-10-08	51.6	52.2	51.1	51.5	-0.2	-0.39	352500.0	18151784.9	446
2018-10-07	51.9	51.9	51.0	51.7	-0.3	-0.58	298066.0	15297511.9	373
2018-10-04	51.3	52.3	51.0	52.0	0.8	1.56	468147.0	24307787.0	584
2018-10-03	51.2	51.3	50.8	51.2	-0.1	-0.19	317075.0	16181860.8	409
2018-10-02	52.0	52.0	51.0	51.3	-0.2	-0.39	725662.0	37218987.1	613
2018-10-01	51.8	52.0	51.0	51.5	-0.3	-0.58	193068.0	9949619.7	415
2018-09-30	51.0	51.8	51.0	51.8	0.9	1.77	475150.0	24466104.4	534
2018-09-27	50.4	50.9	50.1	50.9	0.5	0.99	161011.0	8124277.1	367
2018-09-26	51.6	51.7	50.2	50.4	-1.1	-2.14	717303.0	36442043.8	841
2018-09-25	49.3	51.6	49.2	51.5	2.35	4.78	676413.0	34268298.95	1104
2018-09-20	49.9	49.95	49.0	49.15	-0.5	-1.01	306401.0	15070189.55	554
2018-09-19	48.9	49.8	48.85	49.65	0.75	1.53	341802.0	16864164.9	616
2018-09-18	50.2	50.5	48.8	48.9	-1.3	-2.59	595021.0	29536221.6	839
2018-09-17	48.55	50.8	47.7	50.2	1.6	3.29	875341.0	42644791.1	1141
2018-09-16	49.4	49.4	48.3	48.6	-0.7	-1.42	437467.0	21414524.3	373
2018-09-13	50.0	50.0	49.05	49.3	-0.65	-1.3	248758.0	12284556.9	505
2018-09-12	50.3	50.4	49.9	49.95	-0.35	-0.7	469059.0	23539553.05	504
2018-09-11	50.4	50.4	50.0	50.3	-0.2	-0.4	190323.0	9559601.9	360
2018-09-10	50.8	51.2	50.3	50.5	-0.3	-0.59	143004.0	7256491.2	316
2018-09-09	51.1	51.3	50.1	50.8	-0.3	-0.59	305619.0	15498090.3	517
2018-09-06	52.0	52.0	49.5	51.1	-0.9	-1.73	1189946.0	59883162.2	1374
2018-09-05	54.0	54.0	49.75	52.0	-1.7	-3.17	1053535.0	54037053.45	1098
2018-09-04	53.6	54.1	53.5	53.7	0.1	0.19	129793.0	6977516.7	266
2018-09-03	54.0	54.5	53.5	53.6	-0.4	-0.74	114033.0	6150503.1	296
2018-09-02	54.1	54.5	53.0	54.0	-1.0	-1.82	228784.0	12283860.5	364
2018-08-30	55.6	55.6	54.7	55.0	-1.0	-1.79	246460.0	13556926.3	358
2018-08-29	56.0	56.0	55.5	56.0	-0.1	-0.18	104147.0	5806713.6	169
2018-08-28	55.8	56.1	55.6	56.1	0.6	1.08	126127.0	7048214.4	259
2018-08-27	56.0	56.0	55.3	55.5	-0.5	-0.89	95071.0	5285546.8	261
2018-08-26	55.7	56.0	55.5	56.0	1.3	2.38	143958.0	8038530.4	203
2018-08-16	55.7	55.7	54.5	54.7	-1.4	-2.5	296675.0	16317888.8	472
2018-08-15	55.4	56.1	55.4	56.1	0.2	0.36	79158.0	4411073.7	219
2018-08-14	55.5	56.0	55.2	55.9	0.8	1.45	170612.0	9482344.9	335
2018-08-13	57.0	57.0	54.2	55.1	-1.9	-3.33	434486.0	24153601.5	730
2018-08-12	57.1	57.4	56.8	57.0	0.0	0.0	122122.0	6960427.4	162
2018-08-09	57.0	57.3	56.8	57.0	-0.1	-0.18	104283.0	5945689.1	266
2018-08-08	57.5	58.2	57.0	57.1	-0.4	-0.7	410441.0	23687268.9	468
2018-08-07	56.8	57.5	56.6	57.5	0.4	0.7	159581.0	9080446.3	226
2018-08-06	57.3	57.8	56.8	57.1	-0.4	-0.7	95378.0	5449199.3	177
2018-08-05	57.5	57.6	57.3	57.5	0.0	0.0	54551.0	3131108.1	140
2018-08-02	57.4	57.7	57.3	57.5	-0.3	-0.52	69471.0	3994067.9	158
2018-08-01	57.3	57.9	57.3	57.8	0.3	0.52	126941.0	7317317.6	246
2018-07-31	57.3	57.8	57.3	57.5	0.0	0.0	67115.0	3861484.7	184
2018-07-30	57.5	57.9	57.3	57.5	0.1	0.17	320102.0	18425729.3	276
2018-07-29	58.0	58.0	57.1	57.4	-0.1	-0.17	204177.0	11708724.2	205
2018-07-26	58.6	58.6	57.5	57.5	-0.9	-1.54	259867.0	14994683.9	344
2018-07-25	57.9	58.6	57.9	58.4	0.6	1.04	330524.0	19242275.8	437
2018-07-24	58.1	58.9	57.5	57.8	-0.2	-0.34	411043.0	23917964.4	483
2018-07-23	58.7	59.1	58.0	58.0	-0.8	-1.36	277750.0	16227825.0	442
2018-07-22	58.5	59.0	58.2	58.8	0.7	1.2	508410.0	29816970.0	529
2018-07-19	57.8	58.3	57.7	58.1	0.4	0.69	508522.0	29478630.0	342
2018-07-18	58.2	58.2	57.4	57.7	-0.3	-0.52	189981.0	10945539.8	267
2018-07-17	58.0	58.3	57.5	58.0	-0.5	-0.85	231631.0	13383906.6	396
2018-07-16	57.6	58.5	57.3	58.5	0.9	1.56	432817.0	25145089.6	479
2018-07-15	56.8	57.9	56.6	57.6	0.4	0.7	186658.0	10759562.9	296
2018-07-12	56.3	57.4	56.3	57.2	0.2	0.35	74614.0	4244287.4	249
2018-07-11	57.5	57.6	56.5	57.0	-0.5	-0.87	205362.0	11712107.8	355
2018-07-10	57.7	58.6	57.1	57.5	-0.3	-0.52	362752.0	21003472.3	596
2018-07-09	56.3	57.8	56.3	57.8	1.5	2.66	384431.0	21939189.5	706
2018-07-08	55.5	56.7	55.5	56.3	0.8	1.44	240813.0	13572888.6	279
2018-07-05	56.0	56.0	55.4	55.5	-0.4	-0.72	193189.0	10746467.9	322
2018-07-04	56.6	56.6	55.7	55.9	-0.5	-0.89	281236.0	15722105.3	405
2018-07-03	56.2	56.5	55.9	56.4	0.2	0.36	180590.0	10159636.0	305
2018-07-02	57.0	57.2	56.1	56.2	-0.7	-1.23	179699.0	10149707.1	321
2018-07-01	57.0	57.5	56.9	56.9	-0.3	-0.52	121033.0	6908430.8	226
2018-06-28	57.9	58.1	57.1	57.2	-0.8	-1.38	209978.0	12073036.4	301
2018-06-27	57.1	58.0	57.1	58.0	0.5	0.87	125333.0	7220069.5	309
2018-06-26	57.9	57.9	57.2	57.5	-0.4	-0.69	178544.0	10236491.3	321
2018-06-25	57.6	57.9	57.5	57.9	0.3	0.52	186740.0	10779718.6	283
2018-06-24	57.4	57.8	57.4	57.6	0.6	1.05	207977.0	11961896.7	253
2018-06-21	56.5	57.0	55.8	57.0	0.6	1.06	344969.0	19445655.8	538
2018-06-20	57.8	57.8	56.2	56.4	-0.8	-1.4	271645.0	15366511.6	328
2018-06-12	57.5	57.9	57.2	57.2	-0.1	-0.17	401664.0	23076784.4	482
2018-06-11	58.3	58.3	57.2	57.3	-1.2	-2.05	275705.0	15908054.4	510
2018-06-10	59.5	59.5	58.4	58.5	-0.6	-1.02	267538.0	15739124.4	331
2018-06-07	59.5	59.5	57.9	59.1	-0.4	-0.67	514238.0	30133076.9	573
2018-06-06	59.5	59.5	58.6	59.5	0.0	0.0	367555.0	21774899.8	406
2018-06-05	58.1	59.5	58.1	59.5	0.5	0.85	175804.0	10344499.0	331
2018-06-04	58.5	59.2	58.3	59.0	-0.1	-0.17	270061.0	15928143.5	440
2018-06-03	59.1	60.0	59.0	59.1	0.0	0.0	777059.0	46298504.8	576
2018-05-31	57.0	59.1	57.0	59.1	2.3	4.05	967569.0	56488198.6	1456
2018-05-30	56.5	57.0	56.5	56.8	0.2	0.35	291275.0	16560276.7	384
2018-05-29	56.2	57.5	56.2	56.6	0.3	0.53	354628.0	20230006.7	418
2018-05-28	55.6	56.6	55.6	56.3	0.6	1.08	120957.0	6801177.2	180
2018-05-27	56.0	56.4	55.7	55.7	-0.7	-1.24	177043.0	9957705.2	250
2018-05-24	56.0	56.4	55.7	56.07	-0.12	-0.21	132441.0	7421478.3	348
2018-05-23	55.7	56.4	55.7	56.19	0.13	0.23	180137.0	10107991.8	266
2018-05-22	55.7	56.2	55.2	56.06	0.31	0.56	165433.0	9227227.3	179
2018-05-21	55.7	56.0	55.6	55.75	0.05	0.09	79743.0	4452348.2	125
2018-05-20	55.7	56.0	55.1	55.7	0.17	0.31	110487.0	6158836.7	167
2018-05-17	55.0	55.7	54.8	55.53	0.31	0.56	83083.0	4596156.2	196
2018-05-16	55.7	55.7	55.0	55.22	-0.65	-1.16	97175.0	5370775.9	241
2018-05-15	56.0	56.1	55.7	55.87	-0.13	-0.23	85720.0	4798033.3	190
2018-05-14	55.5	56.1	55.5	56.0	0.16	0.29	323969.0	18093547.0	511
2018-05-13	55.3	56.0	55.0	55.84	0.68	1.23	274045.0	15216755.0	297
2018-05-10	54.7	55.5	54.1	55.16	0.32	0.58	357799.0	19661806.9	550
2018-05-09	56.5	56.7	54.6	54.84	-1.64	-2.9	468558.0	25992113.1	674
2018-05-08	56.1	57.5	55.0	56.48	-0.38	-0.67	380383.0	21359044.0	546
2018-05-07	56.9	57.1	56.4	56.86	-0.18	-0.32	161711.0	9180011.4	295
2018-05-06	57.5	57.9	57.0	57.04	-0.18	-0.31	205531.0	11789980.3	330
2018-05-03	57.6	58.3	57.0	57.22	1.24	2.22	1100181.0	63409000.3	1373
2018-05-02	56.4	56.5	55.6	55.98	-0.43	-0.76	267066.0	14963356.7	259
2018-05-01	56.9	57.0	56.0	56.41	-0.39	-0.69	250128.0	14093125.8	265
2018-04-30	56.0	57.3	55.8	56.8	0.73	1.3	481360.0	27273865.3	497
2018-04-29	55.8	56.5	55.6	56.07	0.17	0.3	242327.0	13600542.9	237
2018-04-26	55.7	56.3	55.2	55.9	-0.09	-0.16	221175.0	12349922.1	353
2018-04-25	56.3	56.7	55.5	55.99	-0.31	-0.55	262986.0	14764365.9	309
2018-04-24	57.0	57.4	56.1	56.3	-1.25	-2.17	407996.0	23086450.7	494
2018-04-23	57.0	58.7	57.0	57.55	0.51	0.89	441460.0	25582608.7	633
2018-04-22	57.0	57.5	56.2	57.04	-0.35	-0.61	317040.0	18017238.8	553
2018-04-19	54.3	57.7	54.3	57.39	3.3	6.1	2669450.0	149944690.6	2003
2018-04-18	53.7	54.2	53.5	54.09	0.45	0.84	773624.0	41700561.0	562
2018-04-17	53.3	53.8	53.2	53.64	0.24	0.45	591558.0	31662013.9	402
2018-04-16	53.5	54.1	53.1	53.4	-0.04	-0.07	531266.0	28550396.4	514
2018-04-15	53.0	53.7	53.0	53.44	0.58	1.1	198956.0	10639021.6	278
2018-04-12	52.3	53.0	52.3	52.86	0.17	0.32	473509.0	24999238.0	309
2018-04-11	53.6	53.9	52.4	52.69	-0.99	-1.84	921266.0	49204060.4	506
2018-04-10	54.0	54.3	53.6	53.68	-0.35	-0.65	189951.0	10229935.6	216
2018-04-09	53.5	54.2	53.3	54.03	0.43	0.8	439684.0	23684901.7	680
2018-04-08	54.0	54.5	53.5	53.6	-0.68	-1.25	245928.0	13242763.3	349
2018-04-05	53.6	54.4	53.4	54.28	0.78	1.46	352605.0	19016547.6	461
2018-04-04	52.8	53.6	52.8	53.5	0.77	1.46	361727.0	19241921.8	557
2018-04-03	53.0	53.0	52.4	52.73	0.03	0.06	336398.0	17712964.2	391
2018-04-02	52.5	52.9	52.2	52.7	-0.05	-0.09	307714.0	16163989.8	430
2018-04-01	54.3	54.8	52.5	52.75	-2.01	-3.67	618408.0	33046555.6	735
2018-03-29	55.4	55.4	53.9	54.76	-0.58	-1.05	782494.0	42665087.8	1035
2018-03-28	55.0	55.5	54.8	55.34	0.35	0.64	596709.0	32936452.4	658
2018-03-27	54.3	55.1	54.3	54.99	0.72	1.33	1036342.0	55949671.25	797
2018-03-26	52.6	54.5	52.6	54.27	1.2	2.26	743985.0	40062469.7	952
2018-03-25	53.3	54.0	52.7	53.07	-0.37	-0.69	869540.0	46490355.4	837
2018-03-22	52.3	53.5	52.3	53.44	1.36	2.61	1050888.0	55852561.1	1099
2018-03-21	51.0	53.0	51.0	52.08	1.1	2.16	1289169.0	67478593.7	1192
2018-03-20	50.6	51.3	50.5	50.98	0.24	0.47	396193.0	20125742.9	452
2018-03-19	51.2	51.4	50.7	50.74	-0.66	-1.28	489573.0	24987856.0	542
2018-03-18	52.3	52.3	51.2	51.4	-0.7	-1.34	285296.0	14687455.0	400
2018-03-15	51.7	52.2	51.0	52.1	0.13	0.25	402405.0	20741354.8	602
2018-03-14	52.0	52.3	51.7	51.97	0.03	0.06	537942.0	27949349.1	405
2018-03-13	51.8	52.0	51.5	51.94	0.1	0.19	347291.0	17979649.0	520
2018-03-12	51.0	52.0	51.0	51.84	0.83	1.63	917804.0	47401026.7	881
2018-03-11	50.1	51.3	50.1	51.01	1.09	2.18	774116.0	39326264.9	668
2018-03-08	48.75	50.0	48.75	49.92	1.16	2.38	476363.0	23667928.95	723
2018-03-07	48.9	49.5	48.65	48.76	-0.07	-0.14	412567.0	20183232.95	451
2018-03-06	49.5	50.1	48.6	48.83	-0.38	-0.77	546131.0	27020959.15	760
2018-03-05	49.0	49.6	48.5	49.21	0.08	0.16	328610.0	16077604.45	357
2018-03-04	50.1	50.2	48.3	49.13	-1.04	-2.07	789475.0	38715690.05	1116
2018-03-01	50.9	50.9	50.0	50.17	-0.86	-1.69	360167.0	18127870.9	396
2018-02-28	50.8	51.1	50.6	51.03	0.18	0.35	170073.0	8645296.9	265
2018-02-27	51.5	51.7	50.7	50.85	-0.83	-1.61	670069.0	34158099.5	690
2018-02-26	51.1	51.8	51.1	51.68	0.37	0.72	205944.0	10603265.2	397
2018-02-25	51.5	52.0	51.1	51.31	-0.27	-0.52	211892.0	10943675.0	296
2018-02-22	51.0	51.7	50.7	51.58	0.59	1.16	233385.0	11953635.0	401
2018-02-21	51.0	51.3	50.9	50.99	-0.03	-0.06	197021.0	10060307.5	303
2018-02-20	51.7	51.7	51.0	51.02	-0.55	-1.07	414867.0	21213817.2	494
2018-02-19	52.1	52.1	51.5	51.57	-0.56	-1.07	378879.0	19583087.2	363
2018-02-18	52.2	52.5	52.1	52.13	0.02	0.04	174265.0	9100763.5	216
2018-02-15	51.6	52.5	51.6	52.11	0.69	1.34	510777.0	26634243.6	534
2018-02-14	51.0	51.8	50.7	51.42	0.29	0.57	306000.0	15712516.8	351
2018-02-13	51.8	51.9	51.0	51.13	-0.23	-0.45	428257.0	22016794.9	467
2018-02-12	50.3	51.6	50.3	51.36	1.17	2.33	824987.0	42084684.5	653
2018-02-11	50.5	51.0	49.9	50.19	-0.75	-1.47	508378.0	25587106.2	495
2018-02-08	50.5	51.3	50.5	50.94	-0.04	-0.08	571194.0	29088974.0	880
2018-02-07	52.2	52.4	50.8	50.98	-0.96	-1.85	895528.0	46139275.2	983
2018-02-06	52.5	52.5	51.8	51.94	-1.22	-2.29	809213.0	42096029.9	945
2018-02-05	53.0	53.4	52.7	53.16	0.14	0.26	425478.0	22558287.5	536
2018-02-04	53.5	53.8	52.9	53.02	-0.91	-1.69	1171088.0	62423978.8	731
2018-02-01	55.2	55.2	52.7	53.93	-2.64	-4.67	2536132.0	136167837.5	2046
2018-01-31	55.6	57.1	55.5	56.57	0.85	1.53	677146.0	38241497.2	610
2018-01-30	55.6	55.8	55.2	55.72	0.0	0.0	267004.0	14828521.5	294
2018-01-29	55.5	55.9	55.4	55.72	0.04	0.07	116459.0	6486611.1	162
2018-01-28	55.5	55.9	55.5	55.68	-0.3	-0.54	163647.0	9119443.0	183
2018-01-25	55.3	56.2	55.2	55.98	0.75	1.36	513939.0	28732426.6	371
2018-01-24	55.1	55.5	55.1	55.23	-0.4	-0.72	124869.0	6900981.6	180
2018-01-23	55.1	55.8	55.1	55.63	0.42	0.76	162013.0	8972096.4	283
2018-01-22	55.2	55.6	55.2	55.21	-0.14	-0.25	194386.0	10750870.2	238
2018-01-21	55.5	55.8	55.0	55.35	-0.47	-0.84	272969.0	15108874.1	288
2018-01-18	55.7	56.5	55.6	55.82	0.11	0.2	382385.0	21445078.7	376
2018-01-17	55.0	56.2	54.8	55.71	0.58	1.05	1107987.0	61379507.8	605
2018-01-16	55.4	55.6	54.7	55.13	-0.22	-0.4	691501.0	38095925.5	612
2018-01-15	54.0	55.5	54.0	55.35	1.67	3.11	1455798.0	79680135.9	909
2018-01-14	53.2	54.0	53.2	53.68	0.67	1.26	824316.0	44252657.9	593
2018-01-11	52.7	53.1	52.4	53.01	0.1	0.19	383369.0	20266586.2	297
2018-01-10	52.9	53.4	52.7	52.91	0.11	0.21	324164.0	17213670.8	352
2018-01-09	52.3	53.0	52.3	52.8	0.29	0.55	295393.0	15587497.6	371
2018-01-08	52.3	53.5	52.3	52.51	-0.11	-0.21	582276.0	30883655.9	647
2018-01-07	52.3	52.7	52.0	52.62	0.56	1.08	281460.0	14755794.5	303
2018-01-04	52.0	52.6	51.9	52.06	0.07	0.13	357271.0	18701035.2	329
2018-01-03	51.5	52.6	51.5	51.99	0.3	0.58	415735.0	21604382.3	320
2018-01-02	51.8	52.2	51.5	51.69	-0.11	-0.21	205956.0	10698412.5	208
2018-01-01	51.2	52.0	51.2	51.8	-0.1	-0.19	185194.0	9570580.1	240
2017-12-31	52.3	52.7	51.8	51.9	-0.44	-0.84	392185.0	20524240.2	419
2017-12-28	51.7	53.1	51.5	52.34	0.69	1.34	1179427.0	62076761.2	1043
2017-12-27	51.4	51.8	51.3	51.65	0.19	0.37	461984.0	23811645.2	372
2017-12-26	51.2	51.6	51.2	51.46	0.19	0.37	231899.0	11918989.3	302
2017-12-25	51.7	52.2	51.2	51.27	-0.47	-0.91	436597.0	22546652.9	506
2017-12-24	51.6	52.7	51.2	51.74	0.6	1.17	1092327.0	56862535.8	913
2017-12-21	51.2	52.0	51.0	51.14	-0.06	-0.12	599953.0	30827208.8	589
2017-12-20	52.2	52.4	51.1	51.2	-0.61	-1.18	633312.0	32632599.4	620
2017-12-19	51.7	52.2	51.2	51.81	0.46	0.9	895698.0	46234496.2	731
2017-12-18	51.0	51.6	50.9	51.35	0.55	1.08	999849.0	51227851.7	743
2017-12-17	51.2	51.6	50.6	50.8	-0.33	-0.65	431965.0	22144444.1	412
2017-12-14	52.0	52.0	50.8	51.13	-0.44	-0.85	374525.0	19195804.8	417
2017-12-13	52.9	53.0	51.4	51.57	-1.26	-2.39	627065.0	32567055.9	560
2017-12-12	53.5	53.6	52.8	52.83	-0.67	-1.25	586506.0	31157530.5	450
2017-12-11	53.9	54.0	53.3	53.5	-0.48	-0.89	249673.0	13392561.4	331
2017-12-10	53.3	54.0	53.0	53.98	0.74	1.39	566769.0	30297857.4	526
2017-12-07	53.5	53.7	53.2	53.24	-0.61	-1.13	452983.0	24202090.3	392
2017-12-06	54.1	54.1	53.6	53.85	-0.14	-0.26	163076.0	8775688.2	245
2017-12-05	54.4	54.4	53.8	53.99	-0.44	-0.81	312876.0	16654390.9	307
2017-12-04	54.6	54.8	54.4	54.43	-0.23	-0.42	168976.0	9226611.0	239
2017-12-03	54.6	54.9	54.5	54.66	0.25	0.46	229964.0	12585891.9	314
2017-11-30	54.2	54.8	54.2	54.41	-0.24	-0.44	207835.0	11304032.8	235
2017-11-29	54.5	55.0	54.4	54.65	0.18	0.33	298388.0	16321816.3	303
2017-11-28	54.0	54.9	53.8	54.47	0.5	0.93	358465.0	19506005.4	422
2017-11-27	53.8	54.3	53.8	53.97	-0.01	-0.02	208708.0	11274734.3	329
2017-11-26	54.3	54.4	53.7	53.98	0.0	0.0	265891.0	14385155.8	340
2017-11-23	54.0	54.7	53.8	53.98	0.05	0.09	399518.0	21669971.5	390
2017-11-22	53.7	54.2	53.7	53.93	-0.11	-0.2	414188.0	22341063.8	394
2017-11-21	53.8	54.5	53.3	54.04	-0.52	-0.95	561508.0	30259086.2	525
2017-11-20	56.3	56.4	54.0	54.56	-1.7	-3.02	720572.0	39835358.1	730
2017-11-19	56.0	56.9	55.9	56.26	0.04	0.07	300070.0	16907249.2	525
2017-11-16	55.7	56.3	55.5	56.22	0.56	1.01	328704.0	18381367.6	424
2017-11-15	55.9	56.5	55.4	55.66	-0.37	-0.66	469572.0	26202978.3	543
2017-11-14	54.0	57.0	54.0	56.03	2.04	3.78	1865615.0	103596712.5	1414
2017-11-13	52.8	54.1	52.4	53.99	0.87	1.64	1705413.0	91524939.3	699
2017-11-12	53.2	53.3	52.2	53.12	-0.02	-0.04	998451.0	52869292.2	587
2017-11-09	52.9	53.7	52.1	53.14	0.22	0.42	1437231.0	76036959.6	604
2017-11-08	52.8	53.1	51.9	52.92	0.07	0.13	1644862.0	86544418.7	842
2017-11-07	53.0	53.4	50.6	52.85	-0.25	-0.47	4528534.0	236821664.4	1535
2017-11-06	52.5	53.6	51.5	53.1	0.53	1.01	2458450.0	130004974.3	1035
2017-11-05	50.8	52.9	49.5	52.57	1.62	3.18	2027387.0	104798780.75	1245
2017-11-02	51.5	51.5	50.9	50.95	-0.54	-1.05	244138.0	12495967.7	353
2017-11-01	51.6	52.2	51.2	51.49	-0.04	-0.08	461433.0	23881554.9	490
2017-10-31	50.4	51.9	50.0	51.53	1.26	2.51	880059.0	44911766.7	637
2017-10-30	50.4	50.7	50.1	50.27	-0.25	-0.49	336687.0	17025081.5	350
2017-10-29	50.2	50.7	50.1	50.52	0.28	0.56	180389.0	9080888.2	217
2017-10-26	50.4	50.7	50.1	50.24	-0.33	-0.65	201551.0	10153312.7	232
2017-10-25	50.4	50.8	50.0	50.57	0.3	0.6	200751.0	10134359.1	310
2017-10-24	49.7	50.6	49.7	50.27	0.44	0.88	209944.0	10543978.7	312
2017-10-23	49.7	50.1	49.7	49.83	0.18	0.36	232941.0	11622786.45	324
2017-10-22	50.4	50.5	49.6	49.65	-0.83	-1.64	316387.0	15823135.65	375
2017-10-19	49.5	50.6	49.4	50.48	0.83	1.67	249220.0	12486039.7	356
2017-10-18	49.8	49.9	49.6	49.65	-0.28	-0.56	128092.0	6358548.1	211
2017-10-17	49.8	49.95	49.5	49.93	0.17	0.34	128742.0	6407092.5	267
2017-10-16	49.3	49.9	48.4	49.76	0.99	2.03	244709.0	12060572.65	299
2017-10-15	49.15	50.1	48.7	48.77	-1.08	-2.17	384916.0	18968832.25	397
2017-10-12	48.25	50.0	48.0	49.85	1.48	3.06	410791.0	20150332.05	514
2017-10-11	50.0	50.1	48.0	48.37	-1.62	-3.24	1061296.0	51542480.55	946
2017-10-10	50.1	50.6	49.85	49.99	-0.16	-0.32	379475.0	19050752.3	549
2017-10-09	50.5	50.7	49.9	50.15	-0.76	-1.49	381363.0	19131910.3	515
2017-10-08	51.5	51.7	50.5	50.91	-0.6	-1.16	304818.0	15583395.0	424
2017-10-05	51.8	51.9	51.4	51.51	-0.45	-0.87	294470.0	15197832.3	315
2017-10-04	51.4	52.1	51.4	51.96	0.37	0.72	513871.0	26615063.8	482
2017-10-03	51.7	51.7	51.3	51.59	0.18	0.35	212729.0	10956608.3	224
2017-10-02	51.3	51.7	51.1	51.41	0.11	0.21	230951.0	11876512.9	240
2017-10-01	51.2	51.5	50.7	51.3	-0.86	-1.65	464003.0	23794615.3	494
2017-09-28	51.6	52.3	51.2	52.16	0.91	1.78	649656.0	33668188.4	641
2017-09-27	50.9	51.4	50.7	51.25	0.29	0.57	200816.0	10260160.9	240
2017-09-26	51.3	51.5	50.7	50.96	-0.18	-0.35	513950.0	26234707.6	443
2017-09-25	51.8	52.0	50.6	51.14	-0.91	-1.75	641218.0	32861393.9	685
2017-09-21	52.5	52.8	51.8	52.05	-0.42	-0.8	347035.0	18162249.8	313
2017-09-20	51.8	52.7	51.8	52.47	0.5	0.96	249769.0	13043659.2	282
2017-09-19	52.2	52.7	51.6	51.97	-0.65	-1.24	648019.0	33704194.4	560
2017-09-18	53.1	53.2	52.5	52.62	-0.61	-1.15	418141.0	22104373.9	372
2017-09-17	53.6	54.0	52.6	53.23	-0.22	-0.41	526270.0	28004771.9	537
2017-09-14	53.3	53.8	53.0	53.45	0.03	0.06	379386.0	20256857.2	430
2017-09-13	52.8	54.0	52.4	53.42	0.56	1.06	712453.0	37956190.7	636
2017-09-12	53.1	53.6	52.7	52.86	-0.54	-1.01	356542.0	18895336.2	447
2017-09-11	53.4	53.7	52.8	53.4	0.24	0.45	583380.0	31024764.7	670
2017-09-10	52.6	53.5	52.4	53.16	0.61	1.16	869565.0	46062297.3	812
2017-09-07	51.3	52.9	51.2	52.55	1.25	2.44	1233096.0	64212115.9	865
2017-09-06	50.9	51.9	50.9	51.3	0.9	1.79	757344.0	38919767.3	659
2017-08-29	50.4	50.7	49.85	50.4	0.49	0.98	459557.0	23097360.35	585
2017-08-28	49.6	50.5	49.55	49.91	0.23	0.46	441467.0	22053923.65	415
2017-08-27	50.2	50.5	49.5	49.68	-0.57	-1.13	706391.0	35375775.0	431
2017-08-24	50.5	50.9	50.0	50.25	-0.2	-0.4	639375.0	32164927.6	412
2017-08-23	51.1	51.3	50.2	50.45	-0.59	-1.16	941645.0	47981162.5	693
2017-08-22	50.3	51.6	50.3	51.04	0.78	1.55	826254.0	42182583.2	754
2017-08-21	50.4	51.2	50.2	50.26	0.33	0.66	729740.0	37049170.3	701
2017-08-20	49.3	51.0	49.1	49.93	0.93	1.9	1162295.0	58352693.15	998
2017-08-17	48.4	49.65	48.4	49.0	0.68	1.41	699937.0	34378380.95	599
2017-08-16	48.0	48.5	47.9	48.32	0.14	0.29	156302.0	7549664.5	216
2017-08-15	48.5	48.9	48.1	48.18	-0.3	-0.62	208264.0	10109265.35	250
2017-08-14	49.0	49.15	48.4	48.48	-0.45	-0.92	437706.0	21373904.75	358
2017-08-13	48.5	49.6	48.5	48.93	0.3	0.62	569578.0	28004109.7	552
2017-08-10	48.5	49.15	48.3	48.63	0.25	0.52	522807.0	25510863.5	460
2017-08-09	48.2	49.35	48.05	48.38	0.13	0.27	537605.0	26152319.65	506
2017-08-08	48.2	48.5	48.0	48.25	0.0	0.0	307581.0	14861414.55	271
2017-08-07	48.2	48.7	48.0	48.25	0.06	0.12	263899.0	12763860.25	358
2017-08-06	48.0	48.7	48.0	48.19	-0.23	-0.48	165515.0	8006252.15	280
2017-08-03	47.5	48.5	47.5	48.42	0.49	1.02	993357.0	47492019.2	527
2017-08-02	48.15	48.2	47.7	47.93	-0.42	-0.87	328491.0	15718213.15	559
2017-08-01	49.55	50.2	48.25	48.35	0.54	1.13	1783448.0	88080510.2	2286
2017-07-31	47.15	48.1	47.1	47.81	0.58	1.23	451954.0	21456393.3	419
2017-07-30	47.8	48.0	47.2	47.23	-0.6	-1.25	308190.0	14600127.05	336
2017-07-27	48.0	48.3	47.8	47.83	-0.22	-0.46	170118.0	8164325.5	328
2017-07-26	48.2	48.5	47.9	48.05	0.09	0.19	218924.0	10542948.2	393
2017-07-25	48.45	48.7	47.8	47.96	-0.52	-1.07	638105.0	30738927.55	571
2017-07-24	49.1	49.4	48.4	48.48	-0.74	-1.5	618351.0	30132718.5	523
2017-07-23	49.0	49.5	48.75	49.22	0.32	0.65	272865.0	13421856.0	458
2017-07-20	49.2	49.25	48.45	48.9	-0.32	-0.65	589110.0	28752684.55	661
2017-07-19	49.15	49.65	49.05	49.22	-0.31	-0.63	301985.0	14903514.25	366
2017-07-18	49.6	49.8	49.05	49.53	-0.12	-0.24	346356.0	17138227.65	418
2017-07-17	50.8	51.1	49.6	49.65	-1.15	-2.26	460634.0	23078009.5	622
2017-07-16	50.7	51.2	50.6	50.8	0.16	0.32	228450.0	11623354.7	390
2017-07-13	51.2	51.7	50.5	50.64	-0.46	-0.9	771775.0	39408598.3	791
2017-07-12	50.6	51.8	50.6	51.1	0.52	1.03	927466.0	47493631.8	1045
2017-07-11	51.5	51.5	50.5	50.58	0.07	0.14	787669.0	40124970.2	957
2017-07-10	50.5	51.6	50.4	50.51	0.39	0.78	1357952.0	68965372.5	1182
2017-07-09	49.75	51.1	49.75	50.12	0.25	0.5	815412.0	41062623.85	860
2017-07-06	50.4	50.7	49.65	49.87	-0.57	-1.13	723932.0	36213804.45	823
2017-07-05	51.0	52.0	50.2	50.44	-0.82	-1.6	1923036.0	97809484.3	1913
2017-07-04	52.1	53.4	50.9	51.26	-2.11	-3.95	1781493.0	92957310.8	1851
2017-07-03	52.6	53.7	51.5	53.37	0.32	0.6	4227923.0	223581735.1	2986
2017-07-02	48.3	53.8	47.35	53.05	4.1	8.38	7574315.0	388739475.15	4203
2017-06-22	44.9	49.35	44.6	48.95	4.05	9.02	8961398.0	439365853.3	2178
2017-06-21	41.0	44.9	41.0	44.9	4.08	10.0	9002339.0	399496503.3	1578
2017-06-20	41.9	41.9	40.6	40.82	-0.71	-1.71	391360.0	16069454.3	350
2017-06-19	40.1	41.9	40.1	41.53	1.27	3.15	535738.0	22194830.5	583
2017-06-18	40.1	40.4	39.5	40.26	0.07	0.17	213074.0	8545499.75	302
2017-06-15	40.8	41.2	39.8	40.19	-0.95	-2.31	484228.0	19639336.4	548
2017-06-14	40.85	41.4	40.85	41.14	0.26	0.64	165871.0	6830123.5	254
2017-06-13	40.85	41.55	40.85	40.88	-0.09	-0.22	95097.0	3900495.2	135
2017-06-12	40.8	41.0	40.75	40.97	0.11	0.27	138798.0	5676229.75	134
2017-06-11	41.6	41.6	40.8	40.86	-0.76	-1.83	314932.0	12938779.45	225
2017-06-08	41.6	41.7	41.55	41.62	-0.03	-0.07	130119.0	5413566.25	132
2017-06-07	41.7	41.9	41.4	41.65	0.02	0.05	147780.0	6139281.65	155
2017-06-06	42.0	42.2	41.5	41.63	-0.28	-0.67	165306.0	6914811.65	162
2017-06-05	41.8	42.0	41.5	41.91	0.07	0.17	333093.0	13897787.45	207
2017-06-04	41.8	42.0	41.7	41.84	0.24	0.58	211318.0	8849748.4	215
2017-06-01	41.3	41.9	41.3	41.6	0.3	0.73	189589.0	7918080.1	211
2017-05-31	41.4	41.5	41.2	41.3	-0.09	-0.22	42597.0	1762029.7	125
2017-05-30	41.5	41.6	41.3	41.39	0.06	0.15	59646.0	2473664.9	110
2017-05-29	41.0	41.5	41.0	41.33	0.3	0.73	86888.0	3582936.2	138
2017-05-28	41.4	41.5	40.9	41.03	-0.55	-1.32	441130.0	18202970.6	235
2017-05-25	41.6	42.1	41.4	41.58	0.1	0.24	351220.0	14684312.4	321
2017-05-24	41.6	41.8	41.4	41.48	-0.35	-0.84	304381.0	12653714.6	311
2017-05-23	42.5	42.6	41.7	41.83	-1.01	-2.36	608969.0	25661770.0	472
2017-05-22	42.9	43.0	42.5	42.84	0.03	0.07	443605.0	18981441.2	415
2017-05-21	43.3	44.0	42.8	42.81	0.79	1.88	1668239.0	72138321.6	1814
2017-05-18	41.6	42.5	41.5	42.02	0.24	0.57	1017165.0	42871877.6	526
2017-05-17	41.9	42.1	41.6	41.78	-0.21	-0.5	196369.0	8218606.3	200
2017-05-16	41.5	42.0	41.5	41.99	0.28	0.67	543482.0	22760016.1	320
2017-05-15	41.5	41.8	41.5	41.71	0.41	0.99	294471.0	12270920.5	292
2017-05-14	41.2	41.7	41.1	41.3	-0.06	-0.15	141713.0	5862683.7	184
2017-05-11	41.7	41.7	41.2	41.36	-0.36	-0.86	277680.0	11508609.4	236
2017-05-10	41.1	41.8	41.0	41.72	0.63	1.53	321162.0	13312240.0	450
2017-05-09	41.3	41.4	41.0	41.09	-0.24	-0.58	450484.0	18532293.2	337
2017-05-08	41.7	41.7	41.1	41.33	-0.35	-0.84	587241.0	24225085.8	439
2017-05-07	42.1	42.7	41.5	41.68	-0.26	-0.62	1660692.0	69960368.6	1191
2017-05-04	41.2	42.0	41.2	41.94	0.32	0.77	632883.0	26390695.2	441
2017-05-03	41.5	42.0	41.4	41.62	0.13	0.31	899287.0	37444080.9	586
2017-05-02	41.2	41.5	41.1	41.49	0.18	0.44	280045.0	11592063.0	505
2017-05-01	41.0	41.5	41.0	41.31	0.07	0.17	364635.0	15094330.2	216
2017-04-30	40.5	41.4	40.5	41.24	0.85	2.1	299624.0	12260358.4	314
2017-04-27	40.0	40.4	39.7	40.39	0.17	0.42	189572.0	7597093.4	218
2017-04-26	40.5	40.5	40.0	40.22	-0.2	-0.49	344207.0	13821385.8	315
2017-04-25	41.3	41.3	40.3	40.42	-0.78	-1.89	222814.0	9087512.6	327
2017-04-24	41.3	41.3	41.0	41.2	-0.18	-0.43	136373.0	5621311.8	155
2017-04-23	40.9	42.0	40.9	41.38	1.12	2.78	513504.0	21349274.4	410
2017-04-20	40.0	40.5	40.0	40.26	0.07	0.17	92422.0	3724018.5	142
2017-04-19	40.2	40.4	39.9	40.19	0.1	0.25	140010.0	5631078.4	201
2017-04-18	40.8	41.2	40.0	40.09	-0.8	-1.96	532778.0	21550611.2	243
2017-04-17	40.9	41.1	40.8	40.89	-0.09	-0.22	138495.0	5672761.4	169
2017-04-16	41.4	41.4	40.8	40.98	-0.9	-2.15	633343.0	25987738.1	394
2017-04-13	41.8	42.0	41.7	41.88	0.2	0.48	381004.0	15957032.4	619
2017-04-12	41.6	42.0	41.4	41.68	0.07	0.17	298312.0	12472503.1	227
2017-04-11	41.9	42.0	41.6	41.61	-0.16	-0.38	319530.0	13374480.2	241
2017-04-10	40.5	42.0	40.5	41.77	1.07	2.63	1296325.0	53890215.4	861
2017-04-09	40.6	40.9	40.6	40.7	0.07	0.17	103894.0	4235366.6	183
2017-04-06	40.6	40.8	40.5	40.63	-0.18	-0.44	116631.0	4736286.6	207
2017-04-05	40.9	41.2	40.3	40.81	-0.15	-0.37	263313.0	10761101.3	269
2017-04-04	40.9	41.0	40.7	40.96	0.13	0.32	374811.0	15294599.2	255
2017-04-03	40.5	41.7	40.2	40.83	0.03	0.07	985545.0	40426580.4	581
2017-04-02	41.0	41.0	40.7	40.8	-0.1	-0.24	314951.0	12887244.0	197
2017-03-30	40.7	41.0	40.7	40.9	0.12	0.29	347660.0	14211535.4	281
2017-03-29	40.5	40.9	40.5	40.78	0.28	0.69	221409.0	9025908.1	259
2017-03-28	40.3	40.6	40.2	40.5	0.23	0.57	500743.0	20241529.0	329
2017-03-27	39.7	40.3	39.6	40.27	0.18	0.45	128132.0	5125118.4	189
2017-03-26	40.0	40.2	39.9	40.09	0.39	0.98	288452.0	11545612.3	212
2017-03-23	39.3	39.9	39.3	39.7	0.46	1.17	153483.0	6097364.0	150
2017-03-22	39.8	39.8	39.2	39.24	-0.79	-1.97	427167.0	16916918.1	333
2017-03-21	40.2	40.3	40.0	40.03	-0.22	-0.55	457470.0	18354881.1	264
2017-03-20	39.9	40.4	39.9	40.25	0.23	0.57	346475.0	13903564.0	352
2017-03-19	39.8	40.1	39.6	40.02	0.36	0.91	223199.0	8901078.6	280
2017-03-16	39.2	39.8	39.2	39.66	-0.07	-0.18	711591.0	28172858.9	375
2017-03-15	39.7	39.9	39.4	39.73	-0.05	-0.13	319516.0	12669562.6	293
2017-03-14	39.4	39.8	39.0	39.78	0.28	0.71	633882.0	24977650.6	324
2017-03-13	39.0	39.9	39.0	39.5	0.18	0.46	324273.0	12862305.8	325
2017-03-12	40.2	40.3	39.0	39.32	-1.06	-2.63	613150.0	24197735.8	421
2017-03-09	40.4	40.7	40.1	40.38	-0.11	-0.27	419605.0	16934263.2	342
2017-03-08	40.6	41.0	40.4	40.49	-0.31	-0.76	243770.0	9937476.2	236
2017-03-07	40.7	41.0	40.6	40.8	0.2	0.49	302328.0	12339095.9	270
2017-03-06	40.3	40.6	40.1	40.6	0.2	0.5	204718.0	8249517.7	241
2017-03-05	40.8	40.9	40.4	40.4	-0.54	-1.32	205449.0	8341008.4	212
2017-03-02	40.2	41.0	40.2	40.94	0.62	1.54	506045.0	20571753.5	365
2017-03-01	40.5	40.5	40.1	40.32	-0.01	-0.02	183161.0	7383026.4	183
2017-02-28	40.3	40.5	40.0	40.33	-0.16	-0.4	570958.0	22946280.9	376
2017-02-27	40.5	40.8	40.3	40.49	-0.13	-0.32	443488.0	17990442.9	282
2017-02-26	40.4	41.2	40.3	40.62	0.2	0.49	646809.0	26423856.8	338
2017-02-23	40.0	40.5	39.6	40.42	0.39	0.97	278965.0	11164070.5	310
2017-02-22	40.5	41.0	39.9	40.03	-0.53	-1.31	858421.0	34791652.5	477
2017-02-21	40.3	40.6	40.1	40.56	0.34	0.85	697439.0	28050422.1	503
2017-02-20	41.0	41.1	40.1	40.22	-0.82	-2.0	1205231.0	48892597.5	593
2017-02-19	41.4	41.4	41.0	41.04	-0.27	-0.65	436850.0	18002823.9	352
2017-02-16	41.6	41.7	41.3	41.31	-0.12	-0.29	357218.0	14800600.3	400
2017-02-15	40.9	41.6	40.9	41.43	0.29	0.7	376233.0	15496237.7	520
2017-02-14	41.4	41.4	40.9	41.14	-0.36	-0.87	1180097.0	48456902.8	487
2017-02-13	41.7	41.8	41.4	41.5	-0.26	-0.62	846449.0	35218228.9	767
2017-02-12	41.9	42.2	41.6	41.76	0.22	0.53	953303.0	39936035.2	457
2017-02-09	41.2	42.0	41.0	41.54	0.17	0.41	637140.0	26495141.9	385
2017-02-08	41.6	41.6	40.9	41.37	-0.32	-0.77	1106018.0	45508226.1	455
2017-02-07	42.1	42.3	41.5	41.69	-0.34	-0.81	892137.0	37423326.4	490
2017-02-06	41.2	42.3	41.2	42.03	0.71	1.72	666121.0	27769020.4	461
2017-02-05	41.8	41.8	41.3	41.32	-0.3	-0.72	682516.0	28350917.7	464
2017-02-02	42.7	43.8	41.3	41.62	-1.48	-3.43	1736547.0	74359302.9	965
2017-02-01	42.7	43.2	42.6	43.1	0.37	0.87	723469.0	31083583.2	453
2017-01-31	42.2	43.3	42.1	42.73	0.31	0.73	1469257.0	62968525.1	910
2017-01-30	41.9	43.1	41.9	42.42	0.56	1.34	3447884.0	146971640.4	1415
2017-01-29	40.0	42.3	39.9	41.86	1.85	4.62	2865759.0	118342147.9	1369
2017-01-26	40.0	40.2	39.9	40.01	0.11	0.28	780883.0	31275332.5	381
2017-01-25	39.9	40.2	39.9	39.9	-0.05	-0.13	815353.0	32634800.6	408
2017-01-24	39.9	40.2	39.7	39.95	0.05	0.13	984681.0	39421746.0	527
2017-01-23	39.2	40.0	39.1	39.9	0.82	2.1	1408221.0	56049988.5	791
2017-01-22	39.0	39.2	38.5	39.08	-0.17	-0.43	989504.0	38526913.2	589
2017-01-19	39.8	39.8	39.2	39.25	-0.48	-1.21	389332.0	15354156.2	320
2017-01-18	40.1	40.1	39.6	39.73	-0.12	-0.3	753291.0	30039818.8	363
2017-01-17	39.0	40.0	38.8	39.85	0.69	1.76	798194.0	31367050.5	466
2017-01-16	39.9	39.9	39.0	39.16	-0.83	-2.08	889885.0	35090777.7	565
2017-01-15	40.1	40.3	39.8	39.99	-0.02	-0.05	454855.0	18192724.2	355
2017-01-12	40.2	40.5	39.8	40.01	-0.09	-0.22	1696372.0	68020443.1	1483
2017-01-11	39.6	40.2	39.5	40.1	0.39	0.98	1502205.0	59980415.4	853
2017-01-10	39.3	39.8	39.3	39.71	0.04	0.1	543687.0	21526593.6	505
2017-01-09	39.6	39.8	39.2	39.67	0.0	0.0	871099.0	34357152.3	622
2017-01-08	40.0	40.3	39.5	39.67	-0.17	-0.43	964393.0	38388876.1	752
2017-01-05	39.3	40.4	39.3	39.84	0.33	0.84	1654900.0	66041526.9	970
2017-01-04	39.3	39.7	39.2	39.51	0.22	0.56	1641795.0	64770935.3	734
2017-01-03	39.4	39.6	39.1	39.29	-0.24	-0.61	1040848.0	40855613.7	576
2017-01-02	39.4	39.9	39.3	39.53	0.4	1.02	1887821.0	74721723.4	1136
2017-01-01	39.1	39.3	38.9	39.13	0.14	0.36	720029.0	28159866.3	482
2016-12-29	39.4	39.5	38.9	38.99	-0.21	-0.54	1820695.0	71383521.6	1076
2016-12-28	39.2	39.6	39.1	39.2	0.0	0.0	1455965.0	57244280.3	789
2016-12-27	39.0	39.4	38.9	39.2	0.15	0.38	1354847.0	53098601.1	751
2016-12-26	39.6	39.8	38.9	39.05	-0.44	-1.11	1421889.0	55997604.7	920
2016-12-25	39.9	40.2	39.4	39.49	-0.18	-0.45	1671400.0	66458458.3	1222
2016-12-22	38.5	39.8	38.2	39.67	1.33	3.47	2431783.0	95333831.0	1673
2016-12-21	38.0	38.5	37.7	38.34	0.44	1.16	791871.0	30198495.8	615
2016-12-20	37.8	38.1	37.5	37.9	-0.02	-0.05	833392.0	31439109.7	656
2016-12-19	38.8	39.0	37.8	37.92	-0.8	-2.07	1444222.0	55645629.2	1064
2016-12-18	38.0	38.8	37.9	38.72	0.74	1.95	1343087.0	51468778.9	958
2016-12-15	37.9	38.3	37.5	37.98	0.0	0.0	819510.0	31091725.9	552
2016-12-14	37.9	38.3	37.7	37.98	0.07	0.18	986624.0	37494991.6	660
2016-12-13	38.9	38.9	37.8	37.91	-1.04	-2.67	927401.0	35443814.9	778
2016-12-12	39.6	39.6	38.8	38.95	-0.5	-1.27	1064432.0	41761048.2	791
2016-12-11	39.8	39.9	39.4	39.45	-0.1	-0.25	1331052.0	52710291.7	829
2016-12-08	39.7	39.9	39.5	39.55	-0.3	-0.75	748103.0	29638497.7	593
2016-12-07	39.9	40.0	39.4	39.85	-0.04	-0.1	1296301.0	51460996.8	870
2016-12-06	40.0	40.1	39.5	39.89	-0.09	-0.23	1324419.0	52735134.5	865
2016-12-05	39.3	40.1	39.0	39.98	0.47	1.19	1750474.0	69387950.4	1009
2016-12-04	40.0	40.5	39.4	39.51	-0.48	-1.2	2048611.0	81844772.3	1324
2016-12-01	40.9	41.1	39.8	39.99	-0.19	-0.47	2786462.0	112536430.4	1362
2016-11-30	40.5	41.4	40.1	40.18	0.49	1.23	4230514.0	172082348.4	2291
2016-11-29	40.7	41.3	39.5	39.69	-1.23	-3.01	1785461.0	72105242.8	1176
2016-11-28	40.0	41.1	39.9	40.92	1.06	2.66	2469279.0	100506946.0	1346
2016-11-27	39.6	40.4	39.6	39.86	0.29	0.73	1745499.0	69772240.9	974
2016-11-24	40.1	41.2	39.4	39.57	-0.25	-0.63	3585629.0	143754400.5	1729
2016-11-23	39.0	40.0	39.0	39.82	1.12	2.89	1734512.0	68796415.7	1085
2016-11-22	38.2	38.8	38.1	38.7	0.7	1.84	444697.0	17132424.2	423
2016-11-21	38.3	38.7	37.8	38.0	-0.28	-0.73	414863.0	15814769.4	382
2016-11-20	38.6	38.8	38.0	38.28	-0.63	-1.62	532230.0	20406016.8	419
2016-11-17	38.9	39.1	38.6	38.91	-0.09	-0.23	525730.0	20455860.7	504
2016-11-16	38.9	39.2	38.3	39.0	0.77	2.01	972853.0	37849199.4	566
2016-11-15	38.3	39.1	37.3	38.23	-0.47	-1.21	1291601.0	49327902.2	588
2016-11-14	39.9	39.9	38.6	38.7	-1.18	-2.96	2786258.0	109313097.8	965
2016-11-13	39.7	40.1	39.5	39.88	0.11	0.28	1393132.0	55727246.4	498
2016-11-10	40.0	40.2	39.6	39.77	-0.01	-0.03	1567609.0	62603840.1	699
2016-11-09	39.2	40.1	39.1	39.78	-0.26	-0.65	2133941.0	84791779.9	758
2016-11-08	39.0	40.2	39.0	40.04	1.09	2.8	5027854.0	200566812.4	1143
2016-11-07	39.3	39.6	38.7	38.95	-0.18	-0.46	1617252.0	63485086.4	796
2016-11-06	39.1	39.9	38.8	39.13	-0.26	-0.66	1800086.0	70859360.4	609
2016-11-03	38.3	39.5	38.3	39.39	1.0	2.6	1206737.0	47035010.5	501
2016-11-02	38.5	39.1	38.0	38.39	-0.58	-1.49	1208664.0	46810954.9	559
2016-11-01	38.7	39.4	38.1	38.97	0.15	0.39	2470121.0	95908134.9	738
2016-10-31	37.5	39.0	37.5	38.82	1.08	2.86	1798460.0	69218677.8	915
2016-10-30	37.0	37.9	37.0	37.74	0.69	1.86	1712548.0	64162184.4	707
2016-10-27	36.9	37.4	36.7	37.05	0.14	0.38	786701.0	29261332.6	457
2016-10-26	37.4	37.5	36.6	36.91	-0.43	-1.15	1346881.0	49858743.3	683
2016-10-25	37.8	38.1	37.1	37.34	0.36	0.97	2193195.0	82677714.4	875
2016-10-24	36.1	37.4	36.1	36.98	0.87	2.41	2267259.0	83599850.4	996
2016-10-23	35.0	36.2	35.0	36.11	1.1	3.14	1985227.0	71276770.9	834
2016-10-20	33.9	35.2	33.9	35.01	1.12	3.3	2033076.0	70635619.8	879
2016-10-19	33.0	34.1	33.0	33.89	0.67	2.02	840753.0	28410204.2	483
2016-10-18	32.8	33.5	32.2	33.22	-0.28	-0.84	1042813.0	34367851.4	695
2016-10-17	33.4	33.8	32.6	33.5	0.04	0.12	908086.0	30195559.2	532
2016-10-16	33.7	34.2	33.1	33.46	-0.31	-0.92	1174051.0	39700379.8	645
2016-10-13	33.6	34.0	33.5	33.77	0.32	0.96	1695307.0	57267082.5	944
2016-10-12	32.6	33.5	32.5	33.45	0.8	2.45	607866.0	20085740.3	425
2016-10-11	32.0	32.7	31.9	32.65	0.68	2.13	1247022.0	40296652.1	616
2016-10-10	31.4	32.0	31.2	31.97	0.36	1.14	1107955.0	35161642.0	442
2016-10-09	31.4	32.0	31.2	31.61	-0.11	-0.35	740913.0	23350611.6	472
2016-10-06	31.1	31.9	31.1	31.72	0.64	2.06	1165722.0	36906287.9	601
2016-10-05	30.8	31.3	30.7	31.08	0.32	1.04	868788.0	26920413.2	564
2016-10-04	30.2	30.9	29.9	30.76	0.77	2.57	778742.0	23613017.3	471
2016-10-03	29.2	30.4	28.6	29.99	1.04	3.59	1149343.0	34184039.6	913
2016-10-02	30.5	30.8	28.8	28.95	-1.23	-4.08	1072994.0	32078726.4	710
2016-09-29	29.5	30.5	29.1	30.18	1.06	3.64	1575693.0	47191814.4	993
2016-09-28	30.0	30.7	27.8	29.12	-0.82	-2.74	1858695.0	55053720.1	1182
2016-09-27	30.9	31.3	29.7	29.94	-2.26	-7.02	1413562.0	43216055.2	1086
2016-09-26	32.2	33.1	32.0	32.2	0.22	0.69	954229.0	31023079.7	631
2016-09-25	32.0	32.2	31.3	31.98	0.2	0.63	739478.0	23519986.9	577
2016-09-21	31.9	32.1	31.4	31.78	0.13	0.41	520306.0	16509074.8	407
2016-09-20	31.7	32.2	31.0	31.65	0.04	0.13	663799.0	21078255.4	542
2016-09-19	33.3	33.3	30.5	31.61	-1.36	-4.12	971392.0	30934921.8	852
2016-09-18	34.1	34.2	32.9	32.97	-1.55	-4.49	519287.0	17467120.9	588
2016-09-08	34.6	34.7	34.3	34.52	-0.02	-0.06	650767.0	22418992.7	475
2016-09-07	35.2	35.2	34.3	34.54	-0.52	-1.48	717770.0	24837742.2	700
2016-09-06	35.2	36.4	34.9	35.06	0.24	0.69	1669139.0	59364698.3	1308
2016-09-05	34.6	35.5	34.5	34.82	0.32	0.93	606311.0	21299434.8	553
2016-09-04	34.4	34.8	34.4	34.5	0.37	1.08	270255.0	9344528.8	266
2016-09-01	34.3	34.3	33.8	34.13	-0.43	-1.24	465628.0	15851418.3	427
2016-08-31	34.9	34.9	34.5	34.56	-0.26	-0.75	350667.0	12154899.5	319
2016-08-30	33.8	35.3	33.8	34.82	1.02	3.02	648088.0	22460850.1	577
2016-08-29	33.5	34.3	33.5	33.8	0.15	0.45	631994.0	21411717.3	417
2016-08-28	33.2	33.9	33.2	33.65	0.63	1.91	765012.0	25642808.1	471
2016-08-25	32.0	33.2	31.6	33.02	0.48	1.48	1282058.0	41534496.8	876
2016-08-24	34.0	34.1	32.3	32.54	-1.41	-4.15	772874.0	25853638.8	664
2016-08-23	33.2	34.3	33.2	33.95	0.47	1.4	969649.0	32780710.6	700
2016-08-22	34.6	34.8	33.2	33.48	-1.39	-3.99	1016227.0	34491474.2	725
2016-08-21	35.5	35.7	34.7	34.87	-0.6	-1.69	717042.0	25216370.7	646
2016-08-18	35.9	36.0	35.2	35.47	-0.34	-0.95	466146.0	16544921.8	547
2016-08-17	36.2	36.4	35.5	35.81	-0.41	-1.13	932629.0	33641405.8	523
2016-08-16	36.2	36.5	36.2	36.22	-0.08	-0.22	271093.0	9873880.4	246
2016-08-15	36.6	36.6	36.3	36.3	-0.19	-0.52	552852.0	20179834.3	385
2016-08-14	36.6	36.7	36.4	36.49	0.26	0.72	691259.0	25260670.4	359
2016-08-11	36.2	36.4	36.1	36.23	-0.1	-0.28	337325.0	12242209.7	352
2016-08-10	36.6	36.6	36.2	36.33	-0.2	-0.55	798482.0	29068656.2	543
2016-08-09	36.0	36.6	35.9	36.53	0.73	2.04	970305.0	35201818.4	706
2016-08-08	36.0	36.1	35.5	35.8	-0.1	-0.28	475281.0	16984157.5	459
2016-08-07	35.9	36.1	35.8	35.9	0.33	0.93	535193.0	19227730.6	388
2016-08-04	35.9	36.0	35.5	35.57	-0.01	-0.03	457661.0	16353427.7	359
2016-08-03	35.7	35.7	35.3	35.58	-0.1	-0.28	603091.0	21424587.5	445
2016-08-02	36.5	36.5	35.3	35.68	-0.74	-2.03	1074679.0	38475892.9	759
2016-08-01	35.3	36.6	35.3	36.42	1.38	3.94	881818.0	31545507.8	649
2016-07-31	35.4	35.8	34.8	35.04	-0.51	-1.43	1142016.0	40159265.2	734
2016-07-28	36.5	36.7	35.4	35.55	-0.92	-2.52	2179804.0	77821474.6	1182
2016-07-27	36.2	36.6	36.1	36.47	0.15	0.41	440860.0	16025589.5	516
2016-07-26	36.9	37.0	36.2	36.32	-0.64	-1.73	832498.0	30380079.8	663
2016-07-25	36.1	37.1	36.0	36.96	0.75	2.07	945253.0	34423296.6	783
2016-07-24	36.6	37.1	35.9	36.21	-0.46	-1.25	1073248.0	39319097.8	894
2016-07-21	36.9	37.0	36.6	36.67	-0.15	-0.41	860466.0	31606857.0	667
2016-07-20	37.4	37.4	36.7	36.82	-0.34	-0.91	1224937.0	45348133.8	900
2016-07-19	37.4	38.0	36.7	37.16	-1.58	-4.08	3470228.0	128991457.9	2329
2016-07-18	39.3	39.3	38.4	38.74	-0.56	-1.42	1475515.0	57086343.6	922
2016-07-17	39.1	39.6	39.1	39.3	0.18	0.46	1267934.0	49911824.0	713
2016-07-14	39.9	39.9	38.8	39.12	-0.66	-1.66	1879514.0	73662419.3	1067
2016-07-13	39.9	40.6	39.6	39.78	0.55	1.4	2849657.0	114601988.3	1832
2016-07-12	37.3	39.7	37.3	39.23	2.13	5.74	2641320.0	101038946.5	1786
2016-07-11	37.4	37.6	36.8	37.1	-0.36	-0.96	1939201.0	72129778.4	1150
2016-07-10	36.9	37.6	36.9	37.46	0.74	2.02	612191.0	22867980.7	482
2016-06-30	37.5	37.5	36.5	36.72	-0.59	-1.58	894616.0	33119045.3	688
2016-06-29	37.6	38.0	37.3	37.31	-0.36	-0.96	561475.0	21090748.9	533
2016-06-28	37.3	37.7	37.0	37.67	0.25	0.67	771514.0	28797056.1	605
2016-06-27	38.0	38.3	37.3	37.42	-0.47	-1.24	1227628.0	46429175.3	673
2016-06-26	37.0	38.1	37.0	37.89	-0.6	-1.56	1025066.0	38594869.3	834
2016-06-23	38.0	38.6	37.7	38.49	0.47	1.24	1043395.0	39970928.3	677
2016-06-22	37.8	38.2	37.6	38.02	0.29	0.77	764620.0	28992611.0	510
2016-06-21	37.7	37.9	37.6	37.73	0.09	0.24	443926.0	16757867.6	295
2016-06-20	37.6	37.8	37.5	37.64	0.13	0.35	680815.0	25638818.6	415
2016-06-19	37.7	38.2	37.4	37.51	0.13	0.35	1052483.0	39802098.1	804
2016-06-16	37.5	37.6	37.0	37.38	-0.23	-0.61	1016009.0	37871216.4	735
2016-06-15	38.0	38.3	37.6	37.61	-0.52	-1.36	1089867.0	41281797.8	748
2016-06-14	38.1	38.3	37.8	38.13	0.09	0.24	974163.0	37101747.1	621
2016-06-13	38.0	38.4	37.8	38.04	-0.11	-0.29	885338.0	33751487.7	646
2016-06-12	38.8	38.8	38.1	38.15	-0.74	-1.9	973825.0	37455517.3	776
2016-06-09	39.6	39.8	38.8	38.89	-0.75	-1.89	1246747.0	48823209.2	884
2016-06-08	39.9	40.1	39.2	39.64	0.17	0.43	1972045.0	78360080.0	1151
2016-06-07	39.4	39.8	39.1	39.47	0.79	2.04	1670552.0	65995561.1	1030
2016-06-06	39.0	39.2	37.8	38.68	-0.14	-0.36	2372073.0	91602560.1	1287
2016-06-05	39.8	39.9	38.7	38.82	-1.23	-3.07	943185.0	36884062.3	847
2016-06-02	40.3	40.7	39.9	40.05	-0.15	-0.37	1631068.0	65732514.7	1356
2016-06-01	38.0	40.4	38.0	40.2	1.9	4.96	2753854.0	108257517.4	1761
2016-05-31	37.1	38.4	36.8	38.3	1.3	3.51	1692385.0	63771038.2	1102
2016-05-30	37.5	37.8	36.8	37.0	-0.69	-1.83	1626115.0	60616431.8	913
2016-05-29	38.4	38.7	37.3	37.69	-0.83	-2.15	1461618.0	55220351.7	971
2016-05-26	39.9	39.9	38.5	38.52	-0.75	-1.91	1844142.0	71983638.1	1372
2016-05-25	40.1	40.3	39.1	39.27	-0.29	-0.73	1949275.0	77409589.3	1355
2016-05-24	38.0	39.8	38.0	39.56	1.27	3.32	2419948.0	94096515.1	1472
2016-05-23	39.5	39.5	37.7	38.29	-1.42	-3.58	2487005.0	95705101.0	1469
2016-05-22	40.7	40.7	39.6	39.71	-0.84	-2.07	1223483.0	49026417.0	876
2016-05-19	41.3	41.3	40.0	40.55	-0.98	-2.36	3605637.0	145685981.7	1890
2016-05-18	41.5	41.9	41.2	41.53	-0.09	-0.22	1599098.0	66375871.6	1103
2016-05-17	41.9	42.4	41.5	41.62	0.0	0.0	2853545.0	119763255.7	1595
2016-05-16	41.3	42.0	40.6	41.62	0.51	1.24	3307500.0	136846263.4	2332
2016-05-15	40.2	43.2	40.1	41.11	1.49	3.76	6981391.0	293485827.6	4264
2016-05-12	38.3	40.3	38.3	39.62	1.32	3.45	4973685.0	197184137.8	2254
2016-05-11	38.3	38.7	38.0	38.3	0.32	0.84	772069.0	29588333.5	716
2016-05-10	38.1	38.1	37.7	37.98	-0.27	-0.71	1048664.0	39762037.3	523
2016-05-09	38.6	38.6	38.0	38.25	-0.23	-0.6	1919319.0	73382482.1	1009
2016-05-08	38.5	39.3	38.3	38.48	0.71	1.88	4276815.0	165890263.9	2001
2016-05-05	37.9	38.5	37.6	37.77	0.1	0.27	2302487.0	87476229.6	1170
2016-05-04	38.3	38.4	37.5	37.67	-0.89	-2.31	2628429.0	99659391.8	1269
2016-05-03	39.0	39.2	37.1	38.56	-0.46	-1.18	4053703.0	154857682.7	2101
2016-05-02	40.8	40.8	38.4	39.02	-1.16	-2.89	5149262.0	202513975.1	3451
2016-05-01	38.0	40.2	37.6	40.18	3.62	9.9	9222364.0	368849759.4	3283
2016-04-28	36.3	37.5	35.8	36.56	0.59	1.64	2496303.0	91722576.0	1436
2016-04-27	35.5	36.4	35.3	35.97	0.66	1.87	1837962.0	65939675.8	1053
2016-04-26	35.3	37.3	34.7	35.31	0.11	0.31	5231030.0	187438547.2	2772
2016-04-25	34.0	35.6	33.2	35.2	1.49	4.42	5288553.0	183366240.9	1389
2016-04-24	32.9	34.0	32.8	33.71	0.78	2.37	2870388.0	96353111.5	1075
2016-04-21	31.7	33.0	31.7	32.93	1.44	4.57	3749121.0	121581007.2	1209
2016-04-20	31.1	31.9	30.9	31.49	0.33	1.06	2214893.0	70030755.1	877
2016-04-19	30.4	31.3	30.4	31.16	0.91	3.01	3443925.0	106445874.5	1034
2016-04-18	29.0	30.5	28.7	30.25	1.64	5.73	3784554.0	111701732.4	1642
2016-04-17	29.0	29.1	28.6	28.61	-0.35	-1.21	833376.0	24075760.6	564
2016-04-14	29.3	29.3	28.7	28.96	-0.15	-0.52	878830.0	25485746.0	488
2016-04-13	29.2	29.3	28.9	29.11	0.12	0.41	508830.0	14811974.5	347
2016-04-12	28.8	29.2	28.8	28.99	0.17	0.59	745636.0	21604655.9	413
2016-04-11	29.0	29.0	28.7	28.82	-0.33	-1.13	429490.0	12412293.2	345
2016-04-10	29.2	29.5	29.1	29.15	0.1	0.34	461726.0	13513929.7	324
2016-04-07	29.4	29.4	29.0	29.05	-0.04	-0.14	525684.0	15357477.5	359
2016-04-06	29.1	29.4	29.0	29.09	-0.01	-0.03	293095.0	8572872.2	296
2016-04-05	29.5	29.7	29.0	29.1	-0.48	-1.62	584758.0	17169256.3	418
2016-04-04	29.8	30.0	29.3	29.58	0.04	0.14	1258754.0	37352574.0	751
2016-04-03	28.3	29.8	28.2	29.54	1.14	4.01	2734374.0	79207738.6	1357
2016-03-31	28.2	28.5	27.9	28.4	0.04	0.14	779236.0	21970105.4	443
2016-03-30	28.6	28.6	28.2	28.36	0.06	0.21	979707.0	27865823.7	522
2016-03-29	28.3	28.5	27.9	28.3	-0.06	-0.21	807212.0	22710140.6	525
2016-03-28	28.6	28.8	28.2	28.36	0.0	0.0	1540567.0	43913123.3	888
2016-03-27	29.5	29.7	28.1	28.36	-1.39	-4.67	1881673.0	54187667.4	1284
2016-03-24	30.1	30.1	29.7	29.75	-0.48	-1.59	753232.0	22546400.6	517
2016-03-23	30.4	30.5	30.1	30.23	-0.15	-0.49	721866.0	21875387.9	545
2016-03-22	30.7	31.0	30.2	30.38	-0.41	-1.33	1803246.0	55310503.5	907
2016-03-21	30.9	31.2	30.5	30.79	-0.16	-0.52	1578538.0	48890847.8	743
2016-03-20	31.2	31.6	30.8	30.95	0.04	0.13	2744296.0	85462017.1	1113
2016-03-17	31.0	31.2	30.6	30.91	0.27	0.88	2637706.0	81583529.5	972
2016-03-16	30.5	30.7	30.2	30.64	0.31	1.02	1815407.0	55289173.9	1040
2016-03-15	30.4	30.5	30.1	30.33	-0.29	-0.95	553936.0	16779053.8	376
2016-03-14	31.1	31.2	30.4	30.62	-0.57	-1.83	894400.0	27561355.8	573
2016-03-13	31.3	31.5	31.1	31.19	-0.11	-0.35	973263.0	30401503.2	418
2016-03-10	31.4	31.7	31.3	31.3	-0.04	-0.13	550134.0	17307313.5	359
2016-03-09	31.5	31.6	31.2	31.34	-0.39	-1.23	1394486.0	43753173.3	626
2016-03-08	31.5	31.8	31.2	31.73	0.25	0.79	2267235.0	71580665.1	847
2016-03-07	31.5	31.8	31.3	31.48	-0.2	-0.63	464596.0	14658003.3	375
2016-03-06	31.5	32.0	31.5	31.68	0.67	2.16	749959.0	23803640.0	510
2016-03-03	31.2	31.3	30.9	31.01	-0.11	-0.35	713110.0	22162770.9	518
2016-03-02	32.0	32.0	31.0	31.12	-0.62	-1.95	648514.0	20359121.7	525
2016-03-01	31.7	32.4	31.7	31.74	0.18	0.57	598341.0	19110368.3	406
2016-02-29	31.7	32.1	31.4	31.56	-0.18	-0.57	463912.0	14754338.7	377
2016-02-28	31.5	31.9	31.5	31.74	0.64	2.06	501260.0	15875119.5	523
2016-02-25	31.9	31.9	31.0	31.1	-0.6	-1.89	597063.0	18638122.9	596
2016-02-24	32.5	32.5	31.7	31.7	-0.89	-2.73	504126.0	16125253.7	424
2016-02-23	33.0	33.1	32.5	32.59	-0.36	-1.09	489679.0	16022226.7	398
2016-02-22	32.7	33.3	32.7	32.95	0.16	0.49	1501688.0	49527098.6	535
2016-02-21	33.0	33.1	32.7	32.79	0.11	0.34	1099608.0	36122977.1	399
2016-02-18	32.5	33.1	32.2	32.68	0.68	2.12	2593300.0	85023728.2	681
2016-02-17	30.5	32.1	30.3	32.0	1.41	4.61	2476444.0	77938323.1	1041
2016-02-16	30.4	31.0	30.0	30.59	0.49	1.63	2280941.0	69687060.4	812
2016-02-15	29.7	30.2	29.6	30.1	0.53	1.79	2164656.0	64703134.5	812
2016-02-14	30.2	30.4	29.3	29.57	-0.22	-0.74	2446257.0	73424280.5	841
2016-02-11	29.8	30.1	29.5	29.79	0.13	0.44	2291267.0	68348914.0	743
2016-02-10	29.5	29.9	29.5	29.66	-0.05	-0.17	865836.0	25688995.2	436
2016-02-09	29.2	30.3	29.2	29.71	0.26	0.88	2601250.0	77838236.8	749
2016-02-08	29.6	30.1	28.9	29.45	0.03	0.1	2809210.0	83080066.1	1012
2016-02-07	29.8	29.8	29.3	29.42	-0.49	-1.64	1708610.0	50455831.4	457
2016-02-04	30.3	30.4	29.7	29.91	0.21	0.71	2099636.0	63046517.7	767
2016-02-03	29.0	29.8	29.0	29.7	0.27	0.92	692868.0	20357939.6	427
2016-02-02	29.7	29.9	29.4	29.43	-0.53	-1.77	1830560.0	54180206.2	827
2016-02-01	29.7	30.3	29.5	29.96	0.19	0.64	2296117.0	68803672.8	841
2016-01-31	29.9	30.2	29.7	29.77	0.51	1.74	3960810.0	118440684.1	1221
2016-01-28	29.1	29.7	29.1	29.26	0.24	0.83	3592101.0	105283244.8	1606
2016-01-27	29.1	29.5	29.0	29.02	0.07	0.24	1806379.0	52695718.3	949
2016-01-26	28.3	29.2	28.1	28.95	0.01	0.03	1551101.0	44631676.4	767
2016-01-25	29.7	29.7	28.8	28.94	-0.65	-2.2	1439797.0	41927336.8	995
2016-01-24	30.1	31.0	29.3	29.59	0.99	3.46	1897949.0	56909938.4	854
2016-01-21	26.7	29.0	26.1	28.6	0.45	1.6	1829432.0	50533660.6	1035
2016-01-20	28.9	28.9	27.8	28.15	-1.16	-3.96	2335496.0	65818571.3	1227
2016-01-19	28.6	29.8	28.4	29.31	1.58	5.7	2313222.0	67184996.5	1195
2016-01-18	26.8	28.5	26.6	27.73	0.64	2.36	2558301.0	70467642.4	1522
2016-01-17	27.5	27.9	26.4	27.09	-2.21	-7.54	3477383.0	93916056.7	1761
2016-01-14	29.5	30.0	28.8	29.3	-0.6	-2.01	2004182.0	58839814.8	1134
2016-01-13	30.2	30.9	29.3	29.9	-0.01	-0.03	2299486.0	69676414.0	1318
2016-01-12	27.0	30.3	26.8	29.91	1.91	6.82	4613324.0	134893098.2	2126
2016-01-11	26.8	28.2	25.7	28.0	1.19	4.44	4044847.0	109511355.2	2074
2016-01-10	29.3	29.8	26.5	26.81	-2.43	-8.31	5290375.0	148681290.8	2347
2016-01-07	29.2	30.3	28.8	29.24	-2.17	-6.91	4834286.0	142664739.5	2382
2016-01-06	33.9	33.9	30.8	31.41	-2.33	-6.91	4631284.0	148522042.1	2521
2016-01-05	34.1	34.3	33.4	33.74	-0.12	-0.35	2983338.0	100782120.2	1280
2016-01-04	33.7	34.7	33.6	33.86	0.03	0.09	6171931.0	210791723.4	2209
2016-01-03	33.2	34.1	33.2	33.83	0.66	1.99	2334507.0	78391306.7	1139
2015-12-31	33.5	33.6	33.1	33.17	-0.44	-1.31	1277691.0	42538625.9	994
2015-12-30	34.2	34.4	33.6	33.61	-0.41	-1.21	2673458.0	90823988.7	1293
2015-12-29	34.9	34.9	33.2	34.02	-1.68	-4.71	5165637.0	175432593.9	2506
2015-12-28	34.8	36.0	34.5	35.7	0.92	2.65	3575636.0	126836232.4	1578
2015-12-27	35.0	35.1	34.3	34.78	-0.23	-0.66	1163308.0	40423221.2	710
2015-12-24	35.2	35.5	34.9	35.01	0.01	0.03	1070085.0	37555548.2	646
2015-12-23	35.7	36.1	34.8	35.0	-0.39	-1.1	2567310.0	90796105.7	1266
2015-12-22	34.9	36.1	34.9	35.39	0.44	1.26	2333711.0	83118967.9	989
2015-12-21	34.4	35.1	33.9	34.95	0.65	1.9	1239960.0	42978064.9	930
2015-12-20	34.6	35.4	34.0	34.3	-1.05	-2.97	2183704.0	75801367.1	1153
2015-12-17	35.6	36.1	35.1	35.35	0.15	0.43	2598251.0	92625225.9	1288
2015-12-16	34.1	36.3	34.1	35.2	1.45	4.3	5308290.0	187443878.0	1749
2015-12-15	33.1	34.1	32.2	33.75	0.9	2.74	3653875.0	122207220.3	1942
2015-12-14	35.6	36.1	32.3	32.85	-2.52	-7.12	4454392.0	155458528.2	1702
2015-12-13	35.1	35.7	34.5	35.37	-0.68	-1.89	3237111.0	114020154.5	1096
2015-12-10	36.2	36.4	36.0	36.05	-0.32	-0.88	1783826.0	64572350.0	651
2015-12-09	36.5	36.6	36.1	36.37	0.04	0.11	2616104.0	95126084.2	944
2015-12-08	36.7	37.0	35.9	36.33	-0.49	-1.33	4493217.0	163159557.3	1789
2015-12-07	36.7	37.5	35.9	36.82	0.47	1.29	5862160.0	214900829.2	2183
2015-12-06	34.9	36.6	34.6	36.35	1.95	5.67	8176491.0	289444948.4	3072
2015-12-03	35.1	35.3	34.2	34.4	-0.82	-2.33	3868517.0	134405320.6	1363
2015-12-02	35.4	35.7	35.1	35.22	-0.33	-0.93	3859650.0	136200191.2	1137
2015-12-01	34.9	36.4	34.7	35.55	0.72	2.07	4046896.0	145234116.7	1845
2015-11-30	35.1	35.1	34.7	34.83	-0.34	-0.97	1830830.0	64056758.1	511
2015-11-29	35.3	35.6	34.9	35.17	-0.19	-0.54	3694843.0	129905482.4	836
2015-11-26	35.5	35.9	35.2	35.36	-0.09	-0.25	2828371.0	100645686.6	1053
2015-11-25	35.0	36.1	34.9	35.45	0.39	1.11	3996545.0	141907961.5	1686
2015-11-24	34.9	35.3	34.8	35.06	0.35	1.01	3497053.0	122657866.5	834
2015-11-23	34.7	35.2	34.4	34.71	-0.19	-0.54	2710854.0	94443319.9	1024
2015-11-22	35.0	35.8	34.7	34.9	0.16	0.46	3168552.0	111805351.9	1874
2015-11-19	33.3	35.0	33.2	34.74	1.86	5.66	7251868.0	248879670.1	2758
2015-11-18	31.6	33.7	31.5	32.88	1.4	4.45	8952245.0	294175908.6	2915
2015-11-17	31.8	32.5	31.4	31.48	-0.34	-1.07	6068053.0	194149858.1	1777
2015-11-16	29.6	32.2	29.6	31.82	2.33	7.9	5442267.0	168434048.7	1829
2015-11-15	30.2	30.4	29.2	29.49	-1.47	-4.75	2974459.0	88300252.2	1128
2015-11-12	31.9	32.0	30.9	30.96	-0.79	-2.49	1993107.0	62449921.0	914
2015-11-11	31.4	32.0	31.2	31.75	0.46	1.47	2359428.0	74793565.9	1000
2015-11-10	30.1	32.0	30.1	31.29	1.05	3.47	7111240.0	221969899.5	2173
2015-11-09	29.8	30.5	29.5	30.24	0.85	2.89	3586358.0	107357478.7	1175
2015-11-08	29.2	29.5	28.7	29.39	0.13	0.44	2250887.0	65493170.9	712
2015-11-05	29.6	29.7	29.2	29.26	-0.29	-0.98	1593456.0	46874016.6	464
2015-11-04	29.6	29.7	28.8	29.55	0.55	1.9	2456294.0	72110765.5	784
2015-11-03	29.6	30.1	28.9	29.0	-0.49	-1.66	2974262.0	87773763.4	1077
2015-11-02	29.4	29.8	29.4	29.49	0.1	0.34	3309895.0	97873735.0	745
2015-11-01	29.7	29.7	29.2	29.39	-0.37	-1.24	2096824.0	61625349.7	742
2015-10-29	29.4	30.1	29.4	29.76	0.66	2.27	3055175.0	90917960.4	966
2015-10-28	28.8	29.3	28.3	29.1	0.63	2.21	2789600.0	80379872.7	1310
2015-10-27	30.3	30.4	27.5	28.47	-1.64	-5.45	10492132.0	307904019.7	2228
2015-10-26	29.2	30.3	29.1	30.11	1.02	3.51	4884326.0	144765279.2	1467
2015-10-25	29.2	29.6	29.0	29.09	0.2	0.69	5194524.0	151966170.8	1422
2015-10-22	28.4	29.1	28.3	28.89	0.46	1.62	4370849.0	124989620.8	1270
2015-10-21	28.7	28.7	28.3	28.43	-0.37	-1.28	4501770.0	128279517.9	1220
2015-10-20	29.0	29.2	28.7	28.8	-0.32	-1.1	7445397.0	215305744.0	1935
2015-10-19	29.4	29.4	28.4	29.12	-1.33	-4.37	6367107.0	184357790.9	1887
2015-10-18	30.8	31.2	30.3	30.45	0.17	0.56	2972093.0	91088989.9	1190
2015-10-15	30.8	30.8	30.2	30.28	-0.52	-1.69	2423121.0	73851965.9	936
2015-10-14	30.7	30.9	30.4	30.8	-0.03	-0.1	1929484.0	59156807.7	926
2015-10-13	30.8	31.2	30.5	30.83	-0.16	-0.52	4877399.0	150552781.9	1496
2015-10-12	31.7	32.3	30.9	30.99	-0.38	-1.21	7805763.0	245755055.0	2462
2015-10-11	30.6	32.1	30.6	31.37	1.07	3.53	7488203.0	236137038.7	2596
2015-10-08	29.4	30.4	29.0	30.3	0.93	3.17	6871273.0	205393352.9	2360
2015-10-07	28.8	30.4	28.8	29.37	0.75	2.62	7626588.0	226261489.0	2684
2015-10-06	28.5	28.8	28.3	28.62	0.17	0.6	2715398.0	77628582.3	943
2015-10-05	28.0	28.5	27.9	28.45	0.63	2.26	2868482.0	80936915.6	1212
2015-10-04	28.4	28.5	27.6	27.82	-0.49	-1.73	3383000.0	94446252.7	1493
2015-10-01	29.2	29.3	28.2	28.31	-0.85	-2.91	2505278.0	72352752.9	1335
2015-09-30	29.3	29.5	28.9	29.16	0.12	0.41	4075717.0	118987499.4	1475
2015-09-29	29.0	29.3	28.5	29.04	-0.26	-0.89	2713753.0	78148525.6	1068
2015-09-21	29.0	29.5	28.8	29.3	0.43	1.49	3891324.0	113225883.8	1431
2015-09-20	29.1	29.6	28.7	28.87	-0.62	-2.1	2897533.0	84047097.3	1226
2015-09-17	29.8	30.0	29.1	29.49	-0.11	-0.37	4015437.0	118303021.6	1500
2015-09-16	30.4	30.5	29.5	29.6	-0.32	-1.07	5523697.0	165455230.7	1833
2015-09-15	30.3	30.5	29.3	29.92	-0.36	-1.19	7381481.0	220078216.0	2441
2015-09-14	31.3	31.4	30.2	30.28	-1.04	-3.32	4359366.0	134434397.4	1408
2015-09-13	32.0	32.5	31.2	31.32	-0.47	-1.48	6571588.0	208975654.5	1999
2015-09-10	31.3	31.9	31.1	31.79	-0.01	-0.03	5326656.0	168014338.8	1625
2015-09-09	32.0	32.2	31.3	31.8	1.07	3.48	9236989.0	294010172.0	2358
2015-09-08	30.3	30.9	29.8	30.73	0.4	1.32	5996232.0	181822285.3	1925
2015-09-07	30.2	31.1	30.2	30.33	0.25	0.83	6488686.0	198387409.1	2216
2015-09-06	30.2	30.5	29.9	30.08	0.02	0.07	6509665.0	196361044.9	2047
2015-09-03	30.7	30.8	29.8	30.06	0.07	0.23	6425980.0	194380949.5	1851
2015-09-02	29.5	30.2	28.6	29.99	0.12	0.4	8906579.0	260488326.9	2668
2015-09-01	30.8	31.0	29.8	29.87	-0.64	-2.1	5915470.0	179633081.9	2044
2015-08-31	30.3	31.0	30.1	30.51	-0.31	-1.01	6097342.0	186440307.5	1950
2015-08-30	32.1	32.5	30.5	30.82	0.24	0.78	8911430.0	282452221.6	3075
2015-08-27	31.5	32.2	30.2	30.58	1.04	3.52	14494614.0	454321755.5	3755
2015-08-26	30.3	31.6	29.3	29.54	-1.62	-5.2	15467985.0	469946976.7	4701
2015-08-25	29.7	31.4	29.5	31.16	2.46	8.57	13202359.0	403231094.9	4374
2015-08-24	31.4	32.3	28.3	28.7	-2.71	-8.63	15049640.0	444760355.6	4376
2015-08-23	31.8	33.3	31.4	31.41	-3.41	-9.79	11123623.0	358647742.2	3314
2015-08-20	32.0	35.4	32.0	34.82	1.37	4.1	6316080.0	213904903.6	2454
2015-08-19	35.1	35.7	33.1	33.45	-1.51	-4.32	3789503.0	131675054.7	1896
2015-08-18	37.1	37.2	33.6	34.96	-2.21	-5.95	3619328.0	127378007.5	2101
2015-08-17	37.2	37.9	37.0	37.17	-0.23	-0.61	987123.0	36920493.0	865
2015-08-16	38.8	39.0	37.0	37.4	-1.45	-3.73	2257120.0	85827412.5	1109
2015-08-13	39.2	39.4	38.8	38.85	-0.21	-0.54	664401.0	25917847.4	438
2015-08-12	39.0	39.2	38.3	39.06	-0.3	-0.76	1482097.0	57506590.1	732
2015-08-11	39.5	39.9	39.2	39.36	0.05	0.13	1801494.0	71262016.9	919
2015-08-10	38.9	39.7	38.9	39.31	0.45	1.16	1660468.0	65320160.7	949
2015-08-09	38.0	39.0	37.9	38.86	0.15	0.39	1378002.0	53245761.1	961
2015-08-06	39.9	40.0	38.4	38.71	-1.3	-3.25	2065670.0	80515320.1	1172
2015-08-05	40.4	41.0	39.5	40.01	-0.39	-0.97	2052546.0	82628818.6	1093
2015-08-04	40.4	40.8	40.0	40.4	-0.13	-0.32	2906194.0	117232856.9	957
2015-08-03	39.1	40.8	39.1	40.53	1.3	3.31	4077772.0	164700845.2	1661
2015-08-02	40.9	40.9	38.7	39.23	-1.72	-4.2	1985773.0	78575605.5	1149
2015-07-30	40.6	41.3	40.4	40.95	0.42	1.04	1856888.0	75919343.0	1080
2015-07-29	40.8	41.0	40.2	40.53	0.0	0.0	1277302.0	51855593.8	674
2015-07-28	40.5	41.0	40.2	40.53	-0.12	-0.3	1903430.0	77235265.0	765
2015-07-27	41.7	41.7	40.5	40.65	-1.14	-2.73	1585149.0	64876377.7	882
2015-07-26	42.5	42.5	41.5	41.79	-0.47	-1.11	1482103.0	62015948.5	785
2015-07-23	42.7	42.7	42.1	42.26	-0.47	-1.1	1313821.0	55539370.5	679
2015-07-22	42.9	43.1	42.3	42.73	-0.19	-0.44	1306294.0	55722035.9	821
2015-07-15	43.1	43.3	42.6	42.92	-0.78	-1.78	2221504.0	95481493.8	1252
2015-07-14	43.7	43.8	43.2	43.7	-0.06	-0.14	876046.0	38138159.8	541
2015-07-13	43.9	44.3	43.5	43.76	0.3	0.69	1382215.0	60543642.2	787
2015-07-12	43.6	45.2	43.1	43.46	0.46	1.07	8510986.0	377674063.7	3214
2015-07-09	39.2	43.0	39.2	43.0	3.87	9.89	13466220.0	568370559.5	3221
2015-07-08	39.2	39.5	38.8	39.13	-0.17	-0.43	2481534.0	97268524.5	912
2015-07-07	39.5	39.8	39.0	39.3	-0.51	-1.28	4734234.0	186119024.8	1467
2015-07-06	40.0	40.2	39.6	39.81	-0.69	-1.7	2715343.0	108550495.8	877
2015-07-05	39.9	40.9	39.5	40.5	0.32	0.8	2378905.0	95395745.2	987
2015-07-02	40.3	40.6	39.9	40.18	0.06	0.15	2618743.0	105540001.4	991
2015-07-01	39.7	40.6	39.1	40.12	0.48	1.21	5363694.0	213775950.1	1892
2015-06-30	38.9	40.0	37.9	39.64	0.56	1.43	9777482.0	380283019.1	2906
2015-06-29	40.7	40.7	38.2	39.08	-2.07	-5.03	16899427.0	658104952.1	5037
2015-06-28	42.1	42.1	40.7	41.15	-0.95	-2.26	3769653.0	155813906.8	1509
2015-06-25	42.1	42.3	41.7	42.1	0.25	0.6	2301234.0	96701128.8	1007
2015-06-24	42.0	42.2	41.4	41.85	0.15	0.36	4565586.0	190702072.6	1892
2015-06-23	42.0	42.7	40.5	41.7	-0.05	-0.12	9899915.0	411513781.8	3397
2015-06-22	42.2	43.3	41.3	41.75	-0.74	-1.74	10052815.0	423038677.8	3337
2015-06-21	44.4	44.4	42.3	42.49	-1.93	-4.34	3880027.0	167016589.8	1805
2015-06-18	44.8	45.1	44.4	44.42	-0.37	-0.83	943214.0	42188027.0	561
2015-06-17	45.0	45.2	44.5	44.79	-0.16	-0.36	1175091.0	52655000.2	642
2015-06-16	45.4	45.6	44.9	44.95	-0.48	-1.06	1895298.0	85549906.2	1063
2015-06-15	46.6	46.8	45.3	45.43	-0.93	-2.01	4172430.0	190933824.6	1858
2015-06-14	45.0	46.5	45.0	46.36	1.53	3.41	3351289.0	153659844.5	1462
2015-06-11	44.9	45.1	44.5	44.83	-0.05	-0.11	1863465.0	83449089.1	943
2015-06-10	44.7	45.5	44.6	44.88	0.48	1.08	3218519.0	144981653.6	1243
2015-06-09	44.8	44.8	43.8	44.4	-0.5	-1.11	3542785.0	156805107.3	1628
2015-06-08	45.3	45.4	44.8	44.9	-0.41	-0.9	1787298.0	80622767.3	1042
2015-06-07	46.0	46.4	45.2	45.31	-0.9	-1.95	2553263.0	116398065.4	1190
2015-06-04	46.3	46.4	45.9	46.21	-0.13	-0.28	1664271.0	76844087.1	895
2015-06-03	46.7	46.9	46.2	46.34	-0.37	-0.79	2062645.0	95757590.5	1023
2015-06-02	47.0	47.2	46.6	46.71	-0.12	-0.26	1888792.0	88562132.4	956
2015-06-01	46.8	47.2	46.3	46.83	-0.04	-0.09	3417597.0	159769337.6	1561
2015-05-31	48.0	48.4	46.7	46.87	-0.75	-1.57	5766303.0	274354365.4	2638
2015-05-28	46.7	47.9	46.2	47.62	1.0	2.15	6964758.0	328787625.2	2967
2015-05-27	48.0	48.3	46.5	46.62	-1.31	-2.73	10100056.0	475804070.9	3944
2015-05-26	45.2	48.1	45.2	47.93	2.91	6.46	18661541.0	877515585.5	5439
2015-05-25	44.2	46.0	44.2	45.02	1.22	2.79	13047024.0	590662158.3	4194
2015-05-24	42.6	43.9	42.2	43.8	1.19	2.79	5439331.0	234534370.1	1794
2015-05-21	42.8	43.1	42.5	42.61	-0.13	-0.3	3127721.0	133534728.5	1157
2015-05-20	43.7	43.8	42.7	42.74	-1.07	-2.44	4032746.0	173598874.6	1657
2015-05-19	43.9	44.0	43.7	43.81	-0.18	-0.41	884459.0	38781212.9	512
2015-05-18	44.0	44.1	43.7	43.99	0.02	0.05	1422531.0	62409387.9	668
2015-05-17	43.8	44.4	43.6	43.97	0.13	0.3	2455454.0	108223889.1	833
2015-05-14	44.0	44.3	43.5	43.84	-0.15	-0.34	3512094.0	154310993.7	1204
2015-05-13	44.6	44.6	43.8	43.99	-0.46	-1.03	3540491.0	156375347.8	907
2015-05-12	43.7	44.5	43.7	44.45	0.49	1.11	1858934.0	81819722.7	734
2015-05-11	44.6	44.7	43.8	43.96	-0.69	-1.55	2809614.0	124503527.1	1017
2015-05-10	44.9	45.0	44.6	44.65	-0.21	-0.47	2492115.0	111572884.9	803
2015-05-07	45.0	45.3	44.4	44.86	-0.27	-0.6	3465626.0	155483073.1	1116
2015-05-06	45.1	45.4	44.8	45.13	-0.06	-0.13	3884821.0	175570092.1	1051
2015-05-05	45.8	46.0	45.0	45.19	-0.5	-1.09	3180780.0	144852143.5	1254
2015-05-04	45.6	45.9	44.8	45.69	0.04	0.09	4281921.0	193933309.1	1405
2015-05-03	45.6	46.2	45.5	45.65	0.15	0.33	7063774.0	323821336.7	2043
2015-04-30	45.2	46.3	45.2	45.5	0.22	0.49	8182193.0	374890685.2	2308
2015-04-29	44.9	45.5	44.6	45.28	0.58	1.3	8986887.0	404112395.6	2236
2015-04-28	44.7	45.2	44.6	44.7	-0.01	-0.02	5814554.0	260777824.7	1618
2015-04-27	44.6	44.9	44.1	44.71	0.31	0.7	5684875.0	253395824.1	1830
2015-04-26	44.5	44.9	44.3	44.4	0.15	0.34	7969351.0	354958241.1	2087
2015-04-23	43.5	44.4	43.2	44.25	0.4	0.91	4281464.0	187686166.2	1732
2015-04-22	44.8	45.0	43.6	43.85	-0.38	-0.86	4089396.0	181123306.0	1772
2015-04-21	44.6	45.1	44.1	44.23	-0.19	-0.43	5572222.0	248761805.0	1998
2015-04-20	44.0	44.6	43.3	44.42	0.36	0.82	7127182.0	313094242.5	2608
2015-04-19	44.3	45.8	43.8	44.06	0.96	2.23	15745467.0	698207132.9	4479
2015-04-16	42.9	43.4	42.9	43.1	0.21	0.49	4330063.0	186917260.8	1337
2015-04-15	42.4	43.5	42.4	42.89	0.88	2.09	7957437.0	342099346.8	2128
2015-04-14	41.7	42.3	41.5	42.01	0.26	0.62	6394599.0	267994362.4	2102
2015-04-13	40.3	42.2	40.3	41.75	1.3	3.21	12790015.0	531916816.0	3246
2015-04-12	39.8	40.7	39.7	40.45	1.0	2.53	8996621.0	362270250.9	2369
2015-04-09	38.6	39.7	38.3	39.45	0.81	2.1	5578326.0	218308089.4	1812
2015-04-08	38.3	39.9	38.3	38.64	0.44	1.15	8845839.0	345911189.0	2599
2015-04-07	38.0	38.4	37.8	38.2	0.77	2.06	4297288.0	163834075.1	1577
2015-04-06	37.0	37.7	36.8	37.43	0.7	1.91	6286002.0	234627516.6	2013
2015-04-05	37.8	38.0	35.5	36.73	-1.24	-3.27	7148376.0	261472401.2	2789
2015-04-02	38.9	39.0	37.8	37.97	-0.51	-1.33	5562924.0	213748654.7	1991
2015-04-01	38.1	38.6	37.8	38.48	0.54	1.42	6800967.0	260092889.6	2028
2015-03-31	38.8	39.2	37.5	37.94	-0.82	-2.12	7257302.0	277435850.9	2928
2015-03-30	39.9	40.0	38.5	38.76	-1.23	-3.08	5319216.0	210150532.1	2696
2015-03-29	40.5	40.8	39.7	39.99	0.61	1.55	11071422.0	442580541.4	4140
2015-03-26	37.0	39.5	36.9	39.38	1.35	3.55	14683385.0	564431886.0	4911
2015-03-25	42.0	42.0	37.9	38.03	-4.05	-9.62	23301014.0	907282075.0	6764
2015-03-24	42.4	42.7	41.7	42.08	-0.47	-1.1	4305444.0	182312461.8	1666
2015-03-23	42.8	43.1	42.2	42.55	-0.1	-0.23	5168055.0	220491716.9	1764
2015-03-22	42.9	43.1	42.2	42.65	0.11	0.26	6506866.0	277914813.9	2135
2015-03-19	42.5	42.8	41.7	42.54	0.82	1.97	9514551.0	402963530.0	2760
2015-03-18	42.4	42.8	40.8	41.72	-1.05	-2.45	12789898.0	533642940.9	4373
2015-03-17	43.9	44.3	42.4	42.77	-1.11	-2.53	14847240.0	642038225.2	4328
2015-03-16	44.7	45.2	43.2	43.88	-0.94	-2.1	14473578.0	639137811.0	4363
2015-03-15	44.4	45.5	44.3	44.82	-0.29	-0.64	10183440.0	457470157.7	3085
2015-03-12	44.4	46.2	44.3	45.11	0.81	1.83	13902184.0	633052268.8	4161
2015-03-11	43.6	44.5	43.4	44.3	0.19	0.43	8011114.0	352272542.9	2771
2015-03-10	43.7	44.5	42.7	44.11	0.15	0.34	15378792.0	668991942.4	4498
2015-03-09	45.5	46.2	43.8	43.96	-1.84	-4.02	12094608.0	543605687.0	3886
2015-03-08	45.1	46.3	44.9	45.8	0.74	1.64	12155012.0	556072404.6	3587
2015-03-05	43.8	45.4	43.7	45.06	1.33	3.04	14374899.0	641747140.6	3992
2015-03-04	42.3	44.1	42.3	43.73	1.35	3.19	19272893.0	838774054.3	4425
2015-03-03	42.5	43.2	42.2	42.38	-0.67	-1.56	21301286.0	911392162.0	3886
2015-03-02	41.8	43.6	40.9	43.05	1.25	2.99	23306969.0	993244756.1	5820
2015-03-01	42.6	42.6	41.1	41.8	-0.87	-2.04	18162255.0	758498450.3	4252
2015-02-26	42.7	43.3	42.5	42.67	-0.05	-0.12	18903149.0	811065516.2	4360
2015-02-25	40.2	43.0	40.0	42.72	2.73	6.83	41738964.0	1742211381.1	8170
2015-02-24	39.0	40.1	38.9	39.99	0.85	2.17	10418427.0	413684382.7	2214
2015-02-23	39.0	39.4	38.7	39.14	0.07	0.18	5736196.0	223671636.9	1334
2015-02-22	39.3	39.7	38.9	39.07	0.02	0.05	7168256.0	281352035.8	1784
2015-02-19	38.1	39.1	37.9	39.05	0.34	0.88	6975726.0	268858722.4	1768
2015-02-18	39.2	39.5	38.4	38.71	-0.42	-1.07	6534617.0	253532191.4	1721
2015-02-17	40.0	40.3	38.9	39.13	-0.9	-2.25	11645365.0	463509312.2	2211
2015-02-16	39.6	40.3	39.4	40.03	0.29	0.73	9645603.0	385756109.8	2046
2015-02-15	39.5	39.9	39.3	39.74	1.33	3.46	8666059.0	343436967.9	1786
2015-02-12	38.0	38.8	37.9	38.41	0.19	0.5	8429215.0	324458200.8	2031
2015-02-11	39.5	39.8	37.9	38.22	-1.3	-3.29	7926993.0	308273549.8	2250
2015-02-10	40.3	40.3	38.9	39.52	-0.65	-1.62	7482650.0	296978126.3	2053
2015-02-09	39.4	41.0	39.2	40.17	0.68	1.72	9343494.0	375307355.6	3062
2015-02-08	37.9	40.1	37.9	39.49	1.97	5.25	20875003.0	817163692.5	3918
2015-02-05	36.8	37.7	36.7	37.52	0.23	0.62	5006317.0	186690531.6	1414
2015-02-04	38.0	38.2	37.1	37.29	-0.62	-1.64	5251432.0	197699224.8	1650
2015-02-03	38.3	38.5	37.6	37.91	-0.18	-0.47	5815442.0	221587739.8	1591
2015-02-02	37.8	38.4	37.6	38.09	0.18	0.47	6770747.0	257326022.4	1636
2015-02-01	38.0	38.7	37.5	37.91	1.59	4.38	16136851.0	616215340.8	3206
2015-01-29	36.3	36.6	36.1	36.32	-0.3	-0.82	9664615.0	351793965.2	2220
2015-01-28	36.0	37.3	36.0	36.62	0.7	1.95	12331604.0	454005914.2	3010
2015-01-27	33.9	36.0	33.9	35.92	2.29	6.81	16428970.0	578059398.6	4023
2015-01-26	33.2	33.7	33.1	33.63	1.14	3.51	10407641.0	347229728.2	2272
2015-01-22	32.1	33.1	32.0	32.49	-0.15	-0.46	7556102.0	248218365.7	2204
2015-01-21	33.5	33.7	32.5	32.64	-2.16	-6.21	18791763.0	624023089.1	4708
2015-01-20	35.0	35.1	34.6	34.8	-0.18	-0.51	8033708.0	280370759.6	2055
2015-01-19	34.9	35.5	34.4	34.98	-0.01	-0.03	14444995.0	504187595.8	3556
2015-01-18	33.7	35.3	33.5	34.99	1.65	4.95	13226926.0	457586879.9	3377
2015-01-15	34.6	34.8	33.1	33.34	-1.05	-3.05	12771059.0	435180061.4	3232
2015-01-14	33.8	34.9	33.6	34.39	0.92	2.75	19465608.0	669339856.5	3656
2015-01-13	31.9	33.6	31.7	33.47	0.74	2.26	16552565.0	548722447.5	3774
2015-01-12	31.4	33.5	31.3	32.73	1.18	3.74	19472619.0	636517904.8	4257
2015-01-11	31.5	31.9	31.3	31.55	0.05	0.16	6228188.0	196736186.7	1736
2015-01-08	32.0	32.3	31.3	31.5	0.24	0.77	17201731.0	549267383.1	3325
2015-01-07	30.4	31.7	30.1	31.26	0.95	3.13	22218392.0	692254529.7	4373
2015-01-06	29.0	30.5	28.4	30.31	0.02	0.07	20820732.0	609037240.4	3693
2015-01-05	31.0	31.3	30.1	30.29	-1.52	-4.78	12305289.0	379324868.7	2987
2015-01-04	31.8	32.6	31.6	31.81	-0.4	-1.24	17372603.0	558322239.3	3449
2015-01-01	31.0	32.5	30.4	32.21	1.63	5.33	20211586.0	637380720.6	4224
2014-12-31	32.7	32.7	28.6	30.58	-1.13	-3.56	31098917.0	948155231.9	7264
2014-12-30	31.6	32.8	31.3	31.71	-1.18	-3.59	17813951.0	568600036.6	4737
2014-12-29	33.2	35.0	32.6	32.89	-0.13	-0.39	19117219.0	644716217.4	5120
2014-12-28	31.2	33.2	31.1	33.02	2.31	7.52	17783540.0	573931951.8	3663
2014-12-25	28.8	31.4	28.7	30.71	2.06	7.19	18618344.0	565959408.9	4638
2014-12-24	28.6	29.6	28.5	28.65	0.31	1.09	11066351.0	321797972.2	2481
2014-12-23	27.6	28.5	27.5	28.34	0.34	1.21	4903843.0	137205507.9	1459
2014-12-22	28.5	28.7	27.2	28.0	-0.46	-1.62	8331392.0	234772019.6	2410
2014-12-21	29.1	29.3	27.1	28.46	1.06	3.87	14419488.0	407983405.7	3479
2014-12-18	26.3	27.4	25.8	27.4	2.46	9.86	12934021.0	346132139.1	2455
2014-12-17	24.1	25.3	23.2	24.94	1.03	4.31	7329023.0	178026088.3	2623
2014-12-16	26.0	26.0	23.9	23.91	-2.64	-9.94	8833815.0	216205189.55	2147
2014-12-15	28.7	29.0	26.0	26.55	-1.75	-6.18	7723977.0	213177991.8	2522
2014-12-14	29.3	29.3	28.3	28.3	-3.04	-9.7	13373912.0	382067425.2	3324
2014-12-11	30.1	31.7	30.1	31.34	0.23	0.74	3079737.0	94272324.7	1111
2014-12-10	32.0	32.4	30.7	31.11	-1.46	-4.48	2863665.0	90584314.8	1324
2014-12-09	30.4	33.0	30.2	32.57	0.86	2.71	3170356.0	101081500.5	1485
2014-12-08	32.2	32.2	31.6	31.71	-0.47	-1.46	2564968.0	81645998.7	750
2014-12-07	31.5	32.6	31.0	32.18	1.11	3.57	2788923.0	89161558.8	1374
2014-12-04	29.3	31.3	29.3	31.07	1.98	6.81	3851611.0	117672807.9	1522
2014-12-03	29.8	29.8	28.9	29.09	-0.64	-2.15	1346389.0	39668608.5	687
2014-12-02	30.3	30.4	29.7	29.73	0.28	0.95	1798657.0	54017522.6	751
2014-12-01	28.8	30.2	28.8	29.45	0.63	2.19	2520399.0	74981009.3	939
2014-11-30	28.0	29.2	27.5	28.82	-1.11	-3.71	2669535.0	76651962.1	1051
2014-11-27	29.7	30.3	29.4	29.93	0.1	0.34	2962383.0	88781809.1	1238
2014-11-26	30.2	30.3	29.7	29.83	-0.64	-2.1	2554602.0	76566449.6	1039
2014-11-25	31.0	31.0	30.3	30.47	-1.03	-3.27	2868129.0	87810494.1	1097
2014-11-24	32.5	32.5	31.4	31.5	-0.97	-2.99	2259671.0	71825435.2	1011
2014-11-23	33.0	33.0	32.4	32.47	-0.23	-0.7	1220181.0	39911541.2	804
2014-11-20	33.1	33.3	32.6	32.7	-0.46	-1.39	1639318.0	53981986.7	1083
2014-11-19	33.0	33.6	32.8	33.16	0.52	1.59	3303450.0	109709674.5	1785
2014-11-18	30.6	33.0	30.6	32.64	2.05	6.7	4390552.0	140878622.0	2190
2014-11-17	32.0	32.1	30.0	30.59	-1.55	-4.82	2924493.0	89851233.2	1283
2014-11-16	33.0	33.0	32.0	32.14	-1.13	-3.4	2498935.0	81229568.6	1361
2014-11-13	33.6	33.9	33.1	33.26	-0.26	-0.78	4723305.0	158211232.6	1533
2014-11-12	33.1	34.0	32.9	33.52	0.49	1.48	4047655.0	135692442.6	1161
2014-11-11	33.2	33.2	32.7	33.03	-0.33	-0.99	2806109.0	92758538.2	849
2014-11-10	33.3	33.5	32.8	33.36	0.07	0.21	3762936.0	124818214.0	1154
2014-11-09	33.6	33.6	33.1	33.29	-0.14	-0.42	2422783.0	80616367.0	896
2014-11-06	33.6	33.8	33.1	33.43	0.18	0.54	4276515.0	142736900.5	1265
2014-11-05	33.6	34.0	32.8	33.25	-0.56	-1.66	5223348.0	174164507.9	1634
2014-11-04	34.9	35.2	33.7	33.81	-1.61	-4.55	5447548.0	187498787.2	2017
2014-11-03	35.7	35.8	35.3	35.42	-0.36	-1.01	2561175.0	90897670.8	949
2014-11-02	36.1	36.3	35.7	35.78	0.23	0.65	3179274.0	114351976.6	1197
2014-10-30	35.0	35.7	34.9	35.55	0.32	0.91	3674749.0	129411315.7	1664
2014-10-29	36.0	36.2	35.1	35.23	-0.47	-1.32	4498540.0	160239911.9	1336
2014-10-28	35.9	36.1	35.6	35.7	-0.23	-0.64	3331620.0	119206975.7	879
2014-10-27	36.4	36.6	35.6	35.93	-0.14	-0.39	6005768.0	218025832.5	1491
2014-10-26	34.9	36.3	34.9	36.07	1.75	5.1	8989475.0	319034946.7	1984
2014-10-23	33.7	34.4	33.6	34.32	0.07	0.2	3199426.0	108654528.9	945
2014-10-22	34.5	34.8	34.0	34.25	-0.18	-0.52	4565210.0	157031733.9	1212
2014-10-21	34.0	34.6	33.8	34.43	0.71	2.11	4685251.0	160411469.7	1242
2014-10-20	33.8	33.9	33.4	33.72	0.0	0.0	3223605.0	108596136.5	992
2014-10-19	34.2	34.7	33.3	33.72	0.92	2.8	4805069.0	162329913.2	1405
2014-10-16	33.3	33.9	31.4	32.8	-1.42	-4.15	7103780.0	232587604.3	2145
2014-10-15	35.1	35.1	34.0	34.22	-0.84	-2.4	4259311.0	146592654.3	1345
2014-10-14	35.0	35.1	34.0	35.06	-0.25	-0.71	3618200.0	125612559.5	1286
2014-10-13	34.3	35.4	34.3	35.31	0.9	2.62	4657209.0	162461684.8	1796
2014-10-12	37.0	37.2	34.1	34.41	-3.44	-9.09	7459974.0	266953925.0	2243
2014-10-02	37.2	38.0	36.8	37.85	0.48	1.28	3517960.0	131742557.4	1066
2014-10-01	37.5	37.5	37.3	37.37	-0.22	-0.59	1508752.0	56379944.1	614
2014-09-30	37.2	37.6	37.2	37.59	0.43	1.16	2406010.0	90131994.7	865
2014-09-29	37.4	37.5	37.0	37.16	-0.27	-0.72	3412632.0	127161535.8	1230
2014-09-28	38.0	38.0	37.3	37.43	-0.35	-0.93	2666001.0	99881891.0	1083
2014-09-25	38.0	38.3	37.4	37.78	-0.03	-0.08	4570054.0	172516174.7	1601
2014-09-24	38.7	38.7	37.3	37.81	-1.06	-2.73	6193485.0	235154783.9	2256
2014-09-22	39.4	40.0	38.5	38.87	-0.47	-1.19	8753404.0	342556673.5	3342
2014-09-21	39.7	39.9	38.7	39.34	-0.32	-0.81	5292394.0	208799595.4	1509
2014-09-18	39.5	39.9	39.2	39.66	0.08	0.2	4395213.0	173961198.6	1162
2014-09-17	38.6	39.9	38.6	39.58	1.19	3.1	7732831.0	305680362.2	2205
2014-09-16	38.2	38.5	38.1	38.39	0.29	0.76	2147035.0	82200255.6	743
2014-09-15	38.2	38.6	37.9	38.1	-0.18	-0.47	2642694.0	100734280.4	1204
2014-09-14	38.5	38.9	37.9	38.28	-0.43	-1.11	2760542.0	106424958.0	1178
2014-09-11	39.1	39.3	38.4	38.71	-0.53	-1.35	5031074.0	195687760.5	1791
2014-09-10	39.7	39.7	38.8	39.24	-0.43	-1.08	5015994.0	196917036.1	1762
2014-09-09	39.8	39.9	39.5	39.67	-0.05	-0.13	2815655.0	111774845.8	983
2014-09-08	39.9	40.0	39.5	39.72	-0.23	-0.58	4080973.0	161991806.9	1049
2014-09-07	39.7	40.1	39.7	39.95	0.42	1.06	3838880.0	153090187.7	1155
2014-09-04	39.8	39.8	39.1	39.53	-0.12	-0.3	3137775.0	123677960.2	1395
2014-09-03	39.8	40.0	39.6	39.65	-0.25	-0.63	5805728.0	231249923.2	1505
2014-09-02	40.1	40.4	39.5	39.9	-0.09	-0.23	5552216.0	221534707.1	1969
2014-09-01	40.0	40.2	39.5	39.99	0.31	0.78	7107613.0	283526300.6	2502
2014-08-31	39.3	39.9	39.1	39.68	0.55	1.41	6530749.0	258592615.1	1913
2014-08-28	38.8	39.6	38.7	39.13	0.47	1.22	10591945.0	414896192.3	3064
2014-08-27	38.4	38.8	38.3	38.66	0.67	1.76	7467611.0	287944420.2	2597
2014-08-26	37.5	38.3	37.3	37.99	0.72	1.93	7843334.0	296861492.0	1961
2014-08-25	37.5	37.9	36.9	37.27	-0.22	-0.59	6524825.0	244503759.7	1839
2014-08-24	37.1	37.6	37.0	37.49	0.52	1.41	6520784.0	243303186.0	1564
2014-08-21	36.6	37.1	36.4	36.97	0.34	0.93	7365739.0	271362319.8	1363
2014-08-20	36.4	37.0	36.4	36.63	0.26	0.71	5441118.0	200110586.6	1595
2014-08-19	36.0	36.4	36.0	36.37	0.41	1.14	3920558.0	141975803.7	1310
2014-08-18	35.9	36.2	35.8	35.96	0.12	0.33	2096923.0	75484226.0	831
2014-08-17	35.7	36.0	35.6	35.84	0.04	0.11	3310598.0	118657530.6	1072
2014-08-14	36.0	36.3	35.8	35.8	-0.31	-0.86	2761158.0	99285978.0	1098
2014-08-13	35.9	36.4	35.9	36.11	0.19	0.53	5152882.0	186331214.6	1496
2014-08-12	36.2	36.2	35.8	35.92	-0.23	-0.64	2367829.0	85148715.6	1032
2014-08-11	36.4	36.4	36.0	36.15	-0.19	-0.52	2798978.0	101159247.1	1331
2014-08-10	36.1	36.8	36.1	36.34	0.53	1.48	5157924.0	187958355.0	2199
2014-08-07	35.9	36.2	35.7	35.81	-0.07	-0.2	3508765.0	126018086.0	1134
2014-08-06	35.8	36.2	35.7	35.88	-0.14	-0.39	3243278.0	116513281.3	1044
2014-08-05	35.8	36.4	35.8	36.02	0.14	0.39	9644476.0	348314745.0	2283
2014-08-04	35.8	36.0	35.5	35.88	0.11	0.31	6584827.0	235653317.6	1567
2014-08-03	35.5	36.0	35.3	35.77	0.27	0.76	6146666.0	219245198.1	1721
2014-07-24	35.1	35.8	35.0	35.5	0.69	1.98	12685727.0	449610085.5	3531
2014-07-23	34.3	35.0	34.2	34.81	0.41	1.19	12502553.0	432014189.2	3055
2014-07-22	33.8	34.6	33.7	34.4	1.09	3.27	15950913.0	546115170.8	4304
2014-07-21	33.3	33.5	33.1	33.31	0.09	0.27	2278954.0	75900994.3	807
2014-07-20	33.3	33.4	32.9	33.22	-0.34	-1.01	3268214.0	108380325.0	1375
2014-07-17	33.8	33.8	33.4	33.56	-0.21	-0.62	3761117.0	126101462.2	1337
2014-07-16	34.1	34.4	33.7	33.77	0.59	1.78	12230445.0	415979094.1	4248
2014-07-15	33.5	33.7	33.1	33.18	-0.24	-0.72	2607298.0	87208805.1	1034
2014-07-14	33.5	33.7	33.3	33.42	0.04	0.12	2719866.0	90996155.0	969
2014-07-13	33.3	33.6	33.2	33.38	0.33	1.0	4801215.0	160244744.7	1751
2014-07-10	33.0	33.3	32.9	33.05	0.06	0.18	2654055.0	87907650.0	908
2014-07-09	33.0	33.4	32.8	32.99	-0.08	-0.24	4388694.0	145281375.7	1387
2014-07-08	32.5	33.4	32.3	33.07	0.45	1.38	8169736.0	269721059.5	2726
2014-07-07	32.5	32.8	32.5	32.62	0.18	0.55	5212320.0	170037982.0	1684
2014-07-06	31.8	32.6	31.7	32.44	0.57	1.79	5473664.0	175968834.7	1779
2014-07-03	32.4	32.4	31.8	31.87	-0.51	-1.58	5197906.0	166500969.8	1932
2014-07-02	32.5	32.6	32.1	32.38	0.19	0.59	6089044.0	196960339.4	1655
2014-07-01	32.0	32.4	32.0	32.19	0.42	1.32	3955859.0	127457555.6	1475
2014-06-30	31.7	31.9	31.5	31.77	-0.13	-0.41	1600447.0	50759394.9	811
2014-06-29	31.8	31.9	31.5	31.9	-0.11	-0.34	2779242.0	88190748.0	1282
2014-06-26	32.3	32.3	32.0	32.01	-0.22	-0.68	3525525.0	113221545.1	1454
2014-06-25	32.6	32.6	32.2	32.23	-0.29	-0.89	2847002.0	92122396.8	1399
2014-06-24	32.7	32.8	32.0	32.52	-0.57	-1.72	8132406.0	262685829.3	3346
2014-06-23	33.0	33.6	32.6	33.09	-0.06	-0.18	16340649.0	541338370.1	5182
2014-06-22	32.2	33.3	32.0	33.15	1.2	3.76	12341704.0	402467932.9	3672
2014-06-19	32.3	32.4	31.8	31.95	-0.17	-0.53	3687858.0	118311309.9	1239
2014-06-18	32.1	32.5	31.8	32.12	0.25	0.78	8571832.0	275047396.6	2024
2014-06-17	31.6	32.3	31.6	31.87	-0.02	-0.06	4768839.0	152059847.6	1873
2014-06-16	32.5	32.6	31.6	31.89	-0.51	-1.57	5854597.0	188224504.8	2165
2014-06-15	32.8	33.0	32.3	32.4	-0.95	-2.85	8331023.0	271208472.8	2549
2014-06-12	33.6	33.7	33.1	33.35	-0.25	-0.74	3028360.0	101022334.7	1194
2014-06-11	33.9	34.0	33.6	33.6	-0.31	-0.91	2735048.0	92395642.2	963
2014-06-10	33.8	34.1	33.6	33.91	0.21	0.62	6400521.0	217073888.5	2162
2014-06-09	33.6	33.8	33.3	33.7	0.3	0.9	2962773.0	99358711.8	1214
2014-06-08	33.6	33.9	32.8	33.4	0.0	0.0	4824025.0	161086409.8	2220
2014-06-05	33.3	33.8	33.3	33.4	0.15	0.45	5553744.0	186207948.3	2225
2014-06-04	32.6	33.4	32.6	33.25	0.7	2.15	7590678.0	251282651.0	3236
2014-06-03	32.9	33.0	32.5	32.55	-0.31	-0.94	2730286.0	89411345.3	1310
2014-06-02	32.6	33.1	32.5	32.86	0.31	0.95	3378382.0	111037298.7	1583
2014-06-01	32.3	32.8	32.2	32.55	0.21	0.65	3652156.0	118598198.9	1780
2014-05-29	32.9	33.2	32.1	32.34	-0.62	-1.88	7644710.0	248856657.9	2753
2014-05-28	33.4	33.4	32.8	32.96	-0.4	-1.2	5051227.0	167439689.4	2060
2014-05-27	33.9	34.0	33.2	33.36	-0.51	-1.51	7316097.0	246220610.0	2470
2014-05-26	33.9	34.2	33.8	33.87	-0.05	-0.15	3837501.0	130522488.9	1411
2014-05-25	33.7	34.3	33.6	33.92	0.09	0.27	5834423.0	198424459.1	1895
2014-05-22	33.6	33.9	33.5	33.83	0.17	0.51	6103264.0	205960279.6	2027
2014-05-21	33.9	33.9	33.5	33.66	-0.19	-0.56	4764700.0	160552520.1	1952
2014-05-20	34.2	34.3	33.8	33.85	-0.28	-0.82	6080671.0	206970695.4	1921
2014-05-19	34.4	34.4	33.8	34.13	-0.28	-0.81	7790731.0	265272939.2	2693
2014-05-18	34.7	34.8	34.0	34.41	-0.31	-0.89	10161383.0	348810500.2	3213
2014-05-15	36.1	36.3	34.6	34.72	-1.46	-4.04	23942489.0	844381077.9	7953
2014-05-14	34.5	36.3	34.5	36.18	1.82	5.3	29750907.0	1057520440.8	7089
2014-05-13	33.9	34.5	33.8	34.36	0.76	2.26	10548620.0	359961026.3	2656
2014-05-12	33.7	33.7	33.3	33.6	0.0	0.0	3528098.0	118353186.7	1229
2014-05-11	33.8	33.9	33.5	33.6	0.03	0.09	4303597.0	144989043.9	1360
2014-05-08	33.9	33.9	33.5	33.57	-0.19	-0.56	3996606.0	134744674.6	1347
2014-05-07	33.7	34.2	33.4	33.76	-0.13	-0.38	7239513.0	244430228.5	1881
2014-05-06	34.3	34.5	33.7	33.89	-0.54	-1.57	5042262.0	171951962.8	1999
2014-05-05	34.7	34.7	34.0	34.43	-0.21	-0.61	6492310.0	222935266.6	2180
2014-05-04	34.9	35.3	34.6	34.64	0.23	0.67	13465437.0	470933018.4	3832
2014-05-01	33.9	34.6	33.6	34.41	0.63	1.87	8620078.0	294222053.5	2245
2014-04-30	34.0	34.4	33.5	33.78	0.05	0.15	8409255.0	286383452.2	2660
2014-04-29	32.9	34.3	32.8	33.73	0.95	2.9	16796657.0	567552149.3	5144
2014-04-28	32.4	32.9	32.4	32.78	0.41	1.27	3957822.0	129100117.6	1508
2014-04-27	32.6	32.6	32.2	32.37	-0.33	-1.01	2552977.0	82607738.8	1209
2014-04-24	32.6	32.7	32.4	32.7	0.01	0.03	1903331.0	61995108.5	935
2014-04-23	33.0	33.0	32.6	32.69	-0.21	-0.64	2020287.0	66261930.2	985
2014-04-22	33.3	33.4	32.8	32.9	-0.4	-1.2	2880700.0	94980559.9	1269
2014-04-21	33.5	33.9	33.2	33.3	0.05	0.15	4693731.0	156952324.9	1681
2014-04-20	32.5	33.5	32.5	33.25	0.88	2.72	4288846.0	141738935.7	1728
2014-04-17	32.0	32.5	31.7	32.37	0.58	1.82	2065517.0	66349650.6	1012
2014-04-16	32.3	32.6	31.4	31.79	-0.34	-1.06	3120288.0	99866198.4	1314
2014-04-15	32.2	32.5	31.7	32.13	-0.39	-1.2	3113426.0	100076012.4	1235
2014-04-14	31.7	32.6	31.6	32.52	0.69	2.17	2153457.0	69340039.5	952
2014-04-13	32.4	32.4	31.7	31.83	-0.72	-2.21	2898928.0	93151416.7	1191
2014-04-10	33.3	33.4	32.4	32.55	-0.74	-2.22	3999037.0	131427848.8	1318
2014-04-09	33.8	33.9	33.0	33.29	-0.46	-1.36	4339498.0	145338807.9	1440
2014-04-08	33.8	33.9	33.7	33.75	0.0	0.0	2526877.0	85307924.0	890
2014-04-07	33.9	34.0	33.7	33.75	-0.19	-0.56	1971974.0	66621347.0	842
2014-04-06	34.0	34.4	33.9	33.94	0.09	0.27	4371153.0	149371983.5	1296
2014-04-03	34.0	34.4	33.9	33.85	-0.18	-0.53	2560688.0	87276106.9	993
2014-04-02	33.8	34.2	33.8	34.03	0.28	0.83	2296025.0	78061220.9	962
2014-04-01	33.6	33.9	33.5	33.75	0.27	0.81	1649012.0	55591687.9	849
2014-03-31	34.1	34.1	33.3	33.48	-0.55	-1.62	2230389.0	75307612.0	1062
2014-03-30	34.1	34.4	33.9	34.03	0.0	0.0	3407317.0	116354456.1	1006
2014-03-27	34.6	34.6	33.8	34.03	-0.37	-1.08	3108305.0	106190462.3	1234
2014-03-26	34.4	34.9	34.3	34.4	0.09	0.26	4155441.0	143615813.6	1187
2014-03-25	34.5	34.5	34.2	34.31	-0.18	-0.52	3961846.0	136046341.2	1130
2014-03-24	34.7	34.8	34.2	34.49	-0.09	-0.26	3521934.0	121573528.9	1139
2014-03-23	34.2	35.0	34.2	34.58	0.83	2.46	7171485.0	248714608.2	2311
2014-03-20	33.1	34.2	33.0	33.75	0.74	2.24	9078671.0	306129004.9	2754
2014-03-19	33.1	33.3	32.9	33.01	-0.1	-0.3	2394857.0	79249803.1	831
2014-03-18	33.3	33.4	32.9	33.11	-0.18	-0.54	4916810.0	163214484.6	1403
2014-03-17	33.5	33.6	33.0	33.29	0.0	0.0	4688111.0	156013990.2	1327
2014-03-16	33.3	33.7	33.2	33.29	0.0	0.0	3548236.0	118680184.4	1275
2014-03-13	33.1	33.4	33.1	33.29	0.18	0.54	5229490.0	173846056.9	1320
2014-03-12	33.5	33.5	32.9	33.11	-0.37	-1.11	3304785.0	109392077.6	1303
2014-03-11	33.4	34.0	33.2	33.48	0.1	0.3	3313665.0	111445024.7	1452
2014-03-10	33.8	33.8	33.3	33.38	-0.37	-1.1	3803796.0	127386758.5	1495
2014-03-09	33.9	34.1	33.7	33.75	0.0	0.0	2074260.0	70269512.6	1066
2014-03-06	33.9	34.3	33.5	33.75	-0.19	-0.56	4599975.0	155544490.9	1965
2014-03-05	34.5	34.6	33.5	33.94	-0.55	-1.59	6535766.0	223920653.8	2672
2014-03-04	33.5	34.7	33.4	34.49	1.57	4.77	12529613.0	428127778.2	3798
2014-03-03	32.6	33.9	32.0	32.92	0.28	0.86	16336513.0	537228605.4	4711
2014-03-02	32.2	33.2	32.2	32.64	0.64	2.0	12376333.0	404224490.7	4049
2014-02-27	31.5	32.6	31.5	32.0	0.56	1.78	11563688.0	371560417.2	3130
2014-02-26	30.5	32.1	30.5	31.44	1.2	3.97	17572662.0	554655095.8	4832
2014-02-25	30.2	30.2	29.9	30.24	0.09	0.3	1959997.0	59032771.8	712
2014-02-24	30.2	30.3	30.1	30.15	-0.09	-0.3	2967098.0	89504368.4	778
2014-02-23	30.2	30.5	30.1	30.24	0.09	0.3	2778619.0	83980054.9	860
2014-02-20	29.8	30.2	29.7	30.15	0.28	0.94	2399535.0	71876951.2	703
2014-02-19	29.7	29.9	29.4	29.87	0.19	0.64	2140310.0	63422352.7	748
2014-02-18	29.7	30.0	29.6	29.68	0.09	0.3	1231636.0	36628515.8	644
2014-02-17	30.0	30.1	29.6	29.59	-0.37	-1.23	1758296.0	52412984.3	729
2014-02-16	30.2	30.3	29.9	29.96	-0.28	-0.93	1532202.0	46156399.3	754
2014-02-13	30.2	30.4	30.2	30.24	0.0	0.0	1331709.0	40302929.7	591
2014-02-12	30.3	30.5	30.1	30.24	0.09	0.3	3243629.0	98337327.9	1011
2014-02-11	30.1	30.6	30.0	30.15	0.19	0.63	3182417.0	96219335.4	1286
2014-02-10	29.9	30.2	29.9	29.96	0.09	0.3	4664381.0	140306206.6	1377
2014-02-09	29.1	30.3	29.1	29.87	0.93	3.21	6273962.0	186210118.3	2273
2014-02-06	28.9	29.1	28.7	28.94	0.18	0.63	2413533.0	69911166.3	950
2014-02-05	29.1	29.3	28.6	28.76	-0.18	-0.62	3688684.0	106662958.0	1296
2014-02-04	28.5	29.2	28.5	28.94	0.27	0.94	6290299.0	182435381.2	2305
2014-02-03	28.5	29.0	28.4	28.67	0.37	1.31	3488782.0	100068757.5	1282
2014-02-02	28.0	28.8	28.0	28.3	0.28	1.0	2238358.0	63629684.7	1101
2014-01-30	28.2	28.2	27.7	28.02	-0.28	-0.99	2702674.0	75398670.6	1039
2014-01-29	28.3	28.6	28.1	28.3	0.1	0.35	3198795.0	90695132.5	891
2014-01-28	28.3	28.6	28.0	28.2	-0.19	-0.67	2771761.0	78479411.0	843
2014-01-27	28.9	28.9	28.3	28.39	-0.37	-1.29	3606691.0	103079340.0	1034
2014-01-26	29.0	29.1	28.7	28.76	-0.46	-1.57	2417978.0	69844678.7	802
2014-01-23	29.1	29.7	29.1	29.22	0.09	0.31	1795296.0	52746985.1	643
2014-01-22	29.1	29.7	27.7	29.13	-0.83	-2.77	2890187.0	83894399.7	1303
2014-01-21	29.6	30.1	29.2	29.96	0.46	1.56	1486756.0	43920019.7	580
2014-01-20	30.2	30.3	29.5	29.5	-0.74	-2.45	1706886.0	51151201.2	595
2014-01-19	30.4	30.5	30.2	30.24	-0.18	-0.59	1082679.0	32827802.4	544
2014-01-16	30.5	31.0	30.3	30.42	0.18	0.6	1571932.0	48109983.1	624
2014-01-15	30.3	31.2	30.2	30.24	-0.09	-0.3	3005165.0	92430395.3	1028
2014-01-14	30.2	30.5	30.2	30.33	-0.19	-0.62	582655.0	17651177.2	445
2014-01-13	30.6	30.9	30.2	30.52	-0.18	-0.59	1316340.0	40161729.0	673
2014-01-12	31.0	31.0	30.3	30.7	-0.28	-0.9	1660368.0	50821154.5	746
2014-01-09	31.3	31.5	30.8	30.98	-0.28	-0.9	2114956.0	66038045.8	891
2014-01-08	30.7	31.4	30.7	31.26	0.56	1.82	2608101.0	81192445.6	879
2014-01-07	30.2	31.4	30.2	30.7	0.46	1.52	3709375.0	114387899.0	1353
2014-01-06	30.0	30.4	29.9	30.24	0.19	0.63	1197842.0	36211436.1	609
2014-01-05	29.9	30.2	29.7	30.05	0.09	0.3	1513706.0	45400324.8	705
2014-01-02	30.3	30.4	29.9	29.96	-0.28	-0.93	1616036.0	48789818.9	656
2014-01-01	30.1	30.4	30.0	30.24	0.28	0.93	1132726.0	34191313.5	522
2013-12-31	30.1	30.2	29.7	29.96	-0.09	-0.3	869107.0	26111127.8	543
2013-12-30	30.1	30.2	29.8	30.05	0.0	0.0	1254332.0	37667650.9	441
2013-12-29	29.8	30.1	29.8	30.05	0.46	1.55	1231170.0	36857384.1	573
2013-12-26	29.7	30.2	29.5	29.59	-0.09	-0.3	2556784.0	76498496.9	926
2013-12-25	29.8	30.0	29.5	29.68	-0.1	-0.34	1094064.0	32482872.3	459
2013-12-24	29.7	30.3	29.7	29.78	0.37	1.26	2222311.0	66495711.3	1021
2013-12-23	29.8	29.8	29.3	29.41	-0.46	-1.54	1429686.0	42077373.8	679
2013-12-22	29.7	30.0	29.6	29.87	0.19	0.64	695626.0	20728520.9	421
2013-12-19	29.7	30.0	29.6	29.68	0.27	0.92	1697747.0	50596100.2	605
2013-12-18	29.6	30.1	29.3	29.41	-0.27	-0.91	2668101.0	79522066.6	822
2013-12-17	29.3	29.7	29.2	29.68	0.46	1.57	1658124.0	48969042.2	685
2013-12-16	29.4	29.4	29.0	29.22	-0.19	-0.65	710417.0	20703681.9	448
2013-12-15	29.2	29.6	29.2	29.41	0.1	0.34	1219809.0	35856501.5	475
2013-12-12	29.3	29.4	29.1	29.31	-0.1	-0.34	931370.0	27260936.1	467
2013-12-11	29.6	29.8	29.3	29.41	-0.18	-0.61	1603794.0	47449973.6	824
2013-12-10	28.7	29.9	28.5	29.59	1.11	3.9	6273387.0	184655671.1	1712
2013-12-09	28.1	28.8	28.0	28.48	0.37	1.32	2762059.0	78493832.5	933
2013-12-08	27.7	28.2	27.7	28.11	0.46	1.66	1386454.0	38851338.4	550
2013-12-05	27.5	27.7	27.5	27.65	0.09	0.33	622498.0	17171280.5	362
2013-12-04	27.4	27.7	27.2	27.56	0.19	0.69	1343482.0	36834292.8	570
2013-12-03	28.1	28.2	27.3	27.37	-0.83	-2.94	1609369.0	44725218.6	763
2013-12-02	27.9	28.2	27.8	28.2	0.27	0.97	1547261.0	43379807.2	725
2013-12-01	27.4	28.0	27.4	27.93	0.47	1.71	3232189.0	89744341.8	1124
2013-11-28	27.0	27.6	26.9	27.46	0.55	2.04	2101043.0	57312151.8	767
2013-11-27	26.8	27.1	26.7	26.91	0.09	0.34	1024949.0	27567209.5	410
2013-11-26	27.3	27.4	26.7	26.82	-0.37	-1.36	2435045.0	65818358.9	680
2013-11-25	27.5	27.5	27.0	27.19	-0.27	-0.98	1115037.0	30257129.3	549
2013-11-24	27.4	27.7	27.3	27.46	0.09	0.33	960017.0	26319734.4	382
2013-11-21	27.5	27.7	26.9	27.37	-0.19	-0.69	1589637.0	43404566.7	596
2013-11-20	27.5	27.7	27.5	27.56	0.0	0.0	1102128.0	30318287.0	367
2013-11-19	27.6	27.7	27.3	27.56	0.0	0.0	855728.0	23506674.2	415
2013-11-18	27.4	27.7	27.3	27.56	0.28	1.03	1167513.0	32133840.1	563
2013-11-17	27.3	27.8	27.3	27.28	0.09	0.33	3001993.0	82949113.0	1175
2013-11-14	26.7	27.5	26.7	27.19	0.56	2.1	3602360.0	97804521.5	1343
2013-11-13	26.8	26.9	26.5	26.63	-0.09	-0.34	1725316.0	46121286.9	625
2013-11-12	26.1	26.9	26.1	26.72	0.46	1.75	4591877.0	122224425.7	1408
2013-11-11	26.1	26.4	26.0	26.26	0.0	0.0	894395.0	23407393.6	361
2013-11-10	26.2	26.4	26.1	26.26	0.0	0.0	538798.0	14115670.0	382
2013-11-07	26.1	26.3	25.9	26.26	0.18	0.69	1484792.0	38704623.6	494
2013-11-06	26.4	26.4	25.9	26.08	-0.09	-0.34	1255528.0	32761241.6	509
2013-11-05	25.6	26.3	25.5	26.17	0.46	1.79	1965974.0	50951210.0	731
2013-11-04	25.7	25.7	25.6	25.71	0.0	0.0	211476.0	5425098.8	246
2013-11-03	25.7	25.8	25.6	25.71	-0.09	-0.35	759667.0	19547471.6	443
2013-10-31	25.9	25.9	25.6	25.8	-0.09	-0.35	1593332.0	41006258.0	513
2013-10-30	25.9	25.9	25.7	25.89	0.09	0.35	965550.0	24898357.9	417
2013-10-29	26.0	26.1	25.8	25.8	-0.18	-0.69	761738.0	19754620.4	353
2013-10-28	25.9	26.1	25.8	25.98	0.09	0.35	715302.0	18512428.7	377
2013-10-27	26.0	26.1	25.9	25.89	-0.09	-0.35	762552.0	19830003.0	370
2013-10-24	26.0	26.1	26.0	25.98	0.0	0.0	517869.0	13482617.6	345
2013-10-23	26.0	26.1	25.9	25.98	0.0	0.0	385472.0	10016782.8	277
2013-10-22	26.1	26.2	25.9	25.98	-0.1	-0.38	986807.0	25714737.5	439
2013-10-21	26.0	26.2	25.9	26.08	0.1	0.38	1404772.0	36516955.5	560
2013-10-20	26.1	26.2	25.8	25.98	0.09	0.35	2285561.0	59378040.6	803
2013-10-10	26.0	26.0	25.8	25.89	0.0	0.0	1273316.0	32939788.3	642
2013-10-09	26.4	26.5	25.8	25.89	0.09	0.35	4366922.0	114093970.4	1829
2013-10-08	26.2	26.2	25.8	25.8	-0.28	-1.07	694975.0	18016107.6	427
2013-10-07	25.6	26.6	25.3	26.08	0.47	1.84	2588427.0	67248249.4	1088
2013-10-06	25.8	25.8	25.3	25.61	-0.1	-0.39	1080276.0	27587428.3	586
2013-10-03	25.9	25.9	25.6	25.71	-0.18	-0.7	738372.0	18988270.3	431
2013-10-02	25.9	25.9	25.6	25.89	0.0	0.0	1057402.0	27270381.1	486
2013-10-01	25.8	25.9	25.7	25.89	0.09	0.35	695699.0	17947074.2	469
2013-09-30	26.0	26.1	25.7	25.8	-0.28	-1.07	1372494.0	35578739.3	543
2013-09-29	26.5	26.5	25.9	26.08	-0.27	-1.02	1997043.0	52047214.2	694
2013-09-26	26.6	26.6	26.4	26.35	-0.37	-1.38	1250453.0	33046397.3	538
2013-09-25	26.7	26.8	26.5	26.72	0.0	0.0	1229487.0	32867946.0	582
2013-09-24	26.5	26.8	26.5	26.72	0.09	0.34	1392599.0	37037778.4	543
2013-09-19	26.7	26.8	26.5	26.63	0.18	0.68	1352480.0	36058203.1	593
2013-09-18	26.7	26.7	26.4	26.45	-0.27	-1.01	1620171.0	42947305.0	703
2013-09-17	26.9	26.9	26.5	26.72	-0.19	-0.71	1271611.0	33953246.9	583
2013-09-16	26.8	26.9	26.6	26.91	0.09	0.34	1329848.0	35593983.2	618
2013-09-15	26.6	27.0	26.6	26.82	0.37	1.4	4304889.0	115342688.7	931
2013-09-12	26.1	26.5	26.1	26.45	0.37	1.42	1444797.0	38039943.1	443
2013-09-11	26.4	26.4	26.0	26.08	-0.18	-0.69	847916.0	22133291.1	440
2013-09-10	26.3	26.5	26.0	26.26	0.55	2.14	1776539.0	46576145.7	684
2013-09-09	25.6	25.8	25.5	25.71	0.1	0.39	453017.0	11618045.7	314
2013-09-08	25.7	26.0	25.6	25.61	0.0	0.0	709034.0	18280661.9	383
2013-09-05	25.5	25.7	25.3	25.61	0.09	0.35	755443.0	19265156.8	406
2013-09-04	25.8	25.8	25.3	25.52	-0.46	-1.77	1464717.0	37452496.9	609
2013-09-03	26.2	26.3	25.6	25.98	-0.19	-0.73	1613723.0	41943189.0	692
2013-09-02	26.5	26.5	26.0	26.17	-0.18	-0.68	1649232.0	43179629.4	615
2013-09-01	26.5	26.6	25.9	26.35	0.27	1.04	1317291.0	34750812.3	520
2013-08-29	26.4	26.5	26.0	26.08	0.0	0.0	684674.0	17950884.6	514
2013-08-28	25.7	26.5	25.6	26.08	-0.09	-0.34	2396722.0	62473097.2	934
2013-08-27	27.2	27.2	26.0	26.17	-1.29	-4.7	2254874.0	59762241.2	1004
2013-08-26	27.7	27.8	27.3	27.46	-0.37	-1.33	1066876.0	29388564.5	591
2013-08-25	27.7	28.1	27.3	27.83	0.27	0.98	3124028.0	86592161.3	972
2013-08-22	27.7	27.7	27.6	27.56	-0.27	-0.97	1105469.0	30567531.7	667
2013-08-21	28.0	28.0	27.7	27.83	-0.28	-1.0	942148.0	26252153.8	458
2013-08-20	28.0	28.2	27.6	28.11	0.0	0.0	1494837.0	41776850.0	736
2013-08-19	27.9	28.5	27.6	28.11	0.09	0.32	3295538.0	92521650.1	1018
2013-08-18	27.8	28.3	27.8	28.02	0.37	1.34	3494646.0	98230383.6	1309
2013-08-15	26.8	27.9	26.8	27.65	0.83	3.09	3530991.0	97024001.1	1287
2013-08-14	27.0	27.0	26.7	26.82	-0.18	-0.67	810758.0	21784039.6	488
2013-08-13	26.7	27.3	26.7	27.0	0.65	2.47	2790437.0	75380991.0	1078
2013-08-05	26.0	26.6	26.0	26.35	0.27	1.04	2054026.0	54187170.0	723
2013-08-04	26.0	26.2	25.8	26.08	0.1	0.38	1067805.0	27717630.9	553
2013-08-01	25.8	26.3	25.6	25.98	0.09	0.35	2030902.0	52644487.0	888
2013-07-31	26.4	26.5	25.7	25.89	-0.46	-1.75	3675470.0	95525977.9	1103
2013-07-30	25.9	26.5	25.8	26.35	0.46	1.78	2488938.0	65089336.2	612
2013-07-29	26.1	26.2	25.8	25.89	-0.19	-0.73	1395259.0	36182193.8	574
2013-07-28	26.5	26.5	26.1	26.08	-0.37	-1.4	1220646.0	32018042.1	391
2013-07-25	26.7	26.8	26.4	26.45	-0.27	-1.01	871897.0	23217319.2	369
2013-07-24	26.4	26.7	26.2	26.72	0.37	1.4	877882.0	23250172.1	440
2013-07-23	25.9	26.5	25.8	26.35	0.46	1.78	1492660.0	39139277.7	628
2013-07-22	26.1	26.2	25.9	25.89	0.0	0.0	1249493.0	32452834.7	450
2013-07-21	25.2	26.4	25.2	25.89	0.55	2.17	2473853.0	64280150.3	864
2013-07-18	25.8	25.8	25.3	25.34	-0.55	-2.12	1007049.0	25697786.5	648
2013-07-17	26.2	26.2	25.7	25.89	-0.28	-1.07	902957.0	23417694.8	543
2013-07-16	26.4	26.5	26.1	26.17	-0.18	-0.68	1085183.0	28436891.1	524
2013-07-15	26.6	26.6	26.3	26.35	-0.28	-1.05	976861.0	25808700.3	573
2013-07-14	26.9	26.9	26.5	26.63	-0.19	-0.71	897968.0	23930259.6	483
2013-07-11	26.4	26.9	26.3	26.82	-0.37	-1.36	2375908.0	63007181.7	1021
2013-07-10	27.0	27.2	27.0	27.19	0.1	0.37	257868.0	6991169.9	204
2013-07-09	27.2	27.3	26.9	27.09	0.0	0.0	719346.0	19492197.8	398
2013-07-08	27.3	27.3	27.0	27.09	-0.19	-0.7	618499.0	16779563.5	367
2013-07-07	27.4	27.5	27.2	27.28	-0.18	-0.66	488310.0	13336277.9	393
2013-07-04	26.8	27.5	26.8	27.46	0.64	2.39	828498.0	22486224.4	471
2013-07-03	27.0	27.1	26.7	26.82	-0.18	-0.67	641068.0	17264072.6	387
2013-07-02	27.1	27.3	26.8	27.0	-0.09	-0.33	1059237.0	28669241.8	536
2013-07-01	27.0	27.1	26.8	27.09	0.18	0.67	918720.0	24740296.2	559
2013-06-30	27.1	27.1	26.8	26.91	-0.28	-1.03	564866.0	15234728.7	386
2013-06-26	27.4	27.4	27.1	27.19	-0.18	-0.66	724510.0	19696802.8	497
2013-06-25	27.5	27.6	27.2	27.37	-0.19	-0.69	725253.0	19853979.4	401
2013-06-24	27.7	27.8	27.4	27.56	-0.27	-0.97	584878.0	16115011.3	403
2013-06-23	27.2	27.8	27.1	27.83	0.64	2.35	897028.0	24518715.4	577
2013-06-22	27.0	27.2	26.9	27.19	-0.09	-0.33	731066.0	19830196.8	431
2013-06-19	27.5	27.5	27.2	27.28	-0.09	-0.33	332348.0	9066131.9	317
2013-06-18	27.4	27.5	27.3	27.37	0.0	0.0	414403.0	11348413.1	401
2013-06-17	27.1	27.5	27.1	27.37	0.28	1.03	635859.0	17406700.6	413
2013-06-16	27.1	27.5	26.9	27.09	-0.47	-1.71	872189.0	23664767.5	656
2013-06-15	27.7	27.7	26.4	27.56	-0.37	-1.32	2764652.0	75150678.7	1233
2013-06-12	28.0	28.0	27.8	27.93	0.0	0.0	1045477.0	29179034.3	564
2013-06-11	28.2	28.2	27.9	27.93	-0.27	-0.96	507966.0	14257158.8	361
2013-06-10	28.2	28.3	28.0	28.2	0.0	0.0	867346.0	24416421.5	414
2013-06-09	28.3	28.3	28.1	28.2	-0.1	-0.35	637353.0	17992464.4	416
2013-06-08	28.2	28.5	28.1	28.3	0.1	0.35	1081276.0	30664991.7	528
2013-06-05	28.0	28.3	27.9	28.2	0.18	0.64	1567227.0	44126539.7	567
2013-06-04	28.1	28.2	27.9	28.02	-0.09	-0.32	1469679.0	41312854.8	625
2013-06-03	28.1	28.2	27.9	28.11	0.0	0.0	1779243.0	50006394.0	753
2013-06-02	28.6	28.6	28.0	28.11	-0.28	-0.99	2123224.0	59836626.7	830
2013-06-01	28.1	28.5	28.0	28.39	0.09	0.32	931872.0	26342066.8	506
2013-05-29	28.2	28.4	28.1	28.3	0.0	0.0	1475508.0	41648456.7	595
2013-05-28	28.1	28.7	28.1	28.3	0.19	0.68	1708585.0	48332381.0	801
2013-05-27	27.9	28.2	27.7	28.11	0.18	0.64	1495901.0	41762405.0	743
2013-05-26	28.3	28.3	27.9	27.93	-0.46	-1.62	1385739.0	38852224.7	765
2013-05-25	28.0	28.4	28.0	28.39	-0.18	-0.63	1873826.0	52777551.2	845
2013-05-22	28.7	28.8	28.5	28.57	-0.1	-0.35	609878.0	17461383.2	391
2013-05-21	28.6	28.9	28.6	28.67	0.1	0.35	1030377.0	29590284.4	526
2013-05-20	28.8	28.9	28.6	28.57	-0.19	-0.66	950186.0	27265613.6	564
2013-05-19	28.8	28.9	28.2	28.76	0.09	0.31	3496673.0	99618958.1	1389
2013-05-18	28.4	28.8	28.4	28.67	0.1	0.35	617133.0	17677268.6	531
2013-05-15	28.6	28.8	28.4	28.57	0.0	0.0	508226.0	14468924.6	399
2013-05-14	28.8	28.9	28.4	28.57	-0.28	-0.97	941869.0	27075217.1	563
2013-05-13	29.2	29.2	28.8	28.85	-0.37	-1.27	899948.0	26073849.9	473
2013-05-12	29.5	29.5	29.2	29.22	-0.09	-0.31	311873.0	9141537.4	225
2013-05-11	29.5	29.6	29.3	29.31	-0.1	-0.34	437407.0	12921483.1	374
2013-05-08	29.4	29.5	29.4	29.41	0.1	0.34	379208.0	11157022.1	242
2013-05-07	29.3	29.5	29.2	29.31	0.09	0.31	340553.0	9995350.6	312
2013-05-06	29.0	29.3	29.0	29.22	0.18	0.62	363765.0	10613282.4	336
2013-05-05	29.4	29.6	29.0	29.04	-0.46	-1.56	870127.0	25472680.2	571
2013-05-04	29.0	30.2	28.9	29.5	0.56	1.94	1156219.0	33998472.6	644
2013-05-01	29.1	29.1	28.9	28.94	-0.19	-0.65	397749.0	11532971.8	302
2013-04-30	28.9	29.1	28.9	29.13	0.19	0.66	483093.0	14011136.4	364
2013-04-29	29.0	29.1	28.9	28.94	-0.28	-0.96	686439.0	19917041.4	432
2013-04-28	29.1	29.3	28.9	29.22	0.09	0.31	558109.0	16234600.5	409
2013-04-27	29.3	29.5	29.0	29.13	-0.18	-0.61	762528.0	22261259.9	515
2013-04-24	29.4	29.5	29.2	29.31	0.0	0.0	295496.0	8667230.7	297
2013-04-23	29.5	29.5	29.3	29.31	-0.19	-0.64	551030.0	16184079.3	395
2013-04-22	29.2	29.6	29.1	29.5	0.28	0.96	752674.0	22108523.4	431
2013-04-21	29.3	29.4	29.0	29.22	0.0	0.0	582015.0	16997619.2	444
2013-04-20	29.3	30.0	29.0	29.22	0.0	0.0	1422171.0	41768939.6	720
2013-04-17	30.1	30.2	29.2	29.22	-0.83	-2.76	1206430.0	35718703.5	658
2013-04-16	30.2	30.5	30.0	30.05	-0.37	-1.22	979847.0	29482237.8	416
2013-04-15	30.5	30.6	30.2	30.42	-0.19	-0.62	673515.0	20492875.9	361
2013-04-14	30.5	30.7	30.3	30.61	-0.09	-0.29	499458.0	15372625.1	352
2013-04-13	30.8	31.1	30.0	30.7	-0.83	-2.63	2136873.0	65189453.7	1015
2013-04-10	31.5	31.6	31.1	31.53	-0.1	-0.32	850324.0	26719459.6	443
2013-04-09	31.4	31.7	31.4	31.63	0.1	0.32	568627.0	17904398.9	340
2013-04-08	31.4	31.6	31.4	31.53	0.18	0.57	520190.0	16385918.0	298
2013-04-07	31.3	31.5	31.2	31.35	0.0	0.0	305794.0	9593120.6	269
2013-04-06	31.5	31.6	31.3	31.35	-0.37	-1.17	619153.0	19437591.5	319
2013-04-03	31.4	31.8	31.4	31.72	0.28	0.89	563381.0	17791600.0	380
2013-04-02	31.4	31.6	31.4	31.44	-0.09	-0.29	620664.0	19526678.8	360
2013-04-01	31.4	31.8	31.4	31.53	0.09	0.29	445223.0	14057005.4	342
2013-03-31	31.3	31.4	31.2	31.44	-0.09	-0.29	573197.0	17983496.1	365
2013-03-30	31.4	31.7	31.3	31.53	0.18	0.57	1030015.0	32464350.3	498
2013-03-27	31.3	31.6	31.2	31.35	0.09	0.29	919693.0	28862911.1	589
2013-03-26	30.8	31.3	30.8	31.26	0.28	0.9	690999.0	21491625.7	415
2013-03-25	30.8	31.1	30.8	30.98	0.19	0.62	411083.0	12694845.7	359
2013-03-24	30.8	30.9	30.7	30.79	-0.1	-0.32	464448.0	14290693.1	320
2013-03-23	30.8	30.9	30.6	30.89	0.1	0.32	333019.0	10228122.3	418
2013-03-20	31.3	31.4	30.6	30.79	-0.47	-1.5	1341163.0	41461918.0	795
2013-03-19	30.5	31.4	30.5	31.26	0.74	2.42	1500241.0	46482493.1	656
2013-03-18	30.6	30.6	30.3	30.52	-0.09	-0.29	475376.0	14471834.9	345
2013-03-17	30.6	30.8	30.3	30.61	0.0	0.0	665635.0	20325506.5	430
2013-03-16	30.3	30.8	30.3	30.61	0.37	1.22	340440.0	10397376.4	416
2013-03-13	30.4	30.5	30.1	30.24	-0.28	-0.92	1023832.0	31024042.3	413
2013-03-12	30.5	30.6	30.3	30.52	-0.09	-0.29	241922.0	7372655.4	312
2013-03-11	30.7	30.8	30.5	30.61	-0.18	-0.58	351699.0	10785052.9	363
2013-03-10	31.0	31.0	30.7	30.79	-0.19	-0.61	240722.0	7409987.9	242
2013-03-09	30.7	31.0	30.7	30.98	0.09	0.29	460238.0	14202708.4	351
2013-03-06	30.9	30.9	30.7	30.89	0.0	0.0	247472.0	7621926.4	237
2013-03-05	30.4	30.9	30.4	30.89	0.47	1.55	660978.0	20281549.0	411
2013-03-04	30.3	30.5	30.1	30.42	0.0	0.0	582706.0	17601355.0	342
2013-03-03	30.6	30.8	30.4	30.42	-0.19	-0.62	553345.0	16906393.0	346
2013-03-02	30.8	30.9	30.6	30.61	-0.18	-0.58	348506.0	10686004.7	353
2013-02-27	30.7	31.0	30.6	30.79	0.09	0.29	305186.0	9383311.3	297
2013-02-26	30.8	30.9	30.5	30.7	-0.19	-0.62	529673.0	16276509.5	357
2013-02-25	30.9	31.0	30.8	30.89	0.0	0.0	165426.0	5110351.1	269
2013-02-24	30.9	31.0	30.7	30.89	0.0	0.0	266486.0	8213787.7	284
2013-02-23	31.0	31.2	30.8	30.89	-0.09	-0.29	476845.0	14752091.2	385
2013-02-20	30.9	31.4	30.9	30.98	0.0	0.0	559886.0	17366003.1	373
2013-02-19	31.1	31.1	30.9	30.98	-0.09	-0.29	728335.0	22515209.2	333
2013-02-18	31.1	31.3	30.8	31.07	0.0	0.0	391119.0	12129962.6	414
2013-02-17	31.4	31.4	31.0	31.07	-0.28	-0.89	826641.0	25790866.7	477
2013-02-16	31.5	31.6	31.3	31.35	-0.18	-0.57	941498.0	29577126.1	518
2013-02-13	32.0	32.2	31.4	31.53	-0.56	-1.75	1193966.0	37835567.8	508
2013-02-12	31.5	32.2	31.5	32.09	0.37	1.17	1078501.0	34452614.6	599
2013-02-11	31.4	31.9	31.4	31.72	0.19	0.6	646664.0	20190921.3	392
2013-02-10	31.4	31.6	31.4	31.53	0.09	0.29	454573.0	14301676.4	337
2013-02-09	31.4	31.7	31.4	31.44	0.0	0.0	574855.0	18098923.7	435
2013-02-06	32.0	32.6	31.2	31.44	-0.93	-2.87	1142561.0	36383117.2	630
2013-02-05	30.9	32.6	30.7	32.37	1.21	3.88	2426573.0	76919185.4	872
2013-02-04	30.8	31.2	30.8	31.16	0.37	1.2	502604.0	15586519.1	364
2013-02-03	30.8	31.0	30.6	30.79	0.0	0.0	482241.0	14852347.0	371
2013-02-02	31.3	31.3	30.7	30.79	-0.47	-1.5	1210785.0	37461232.8	668
2013-01-30	31.0	31.3	30.9	31.26	0.19	0.61	587952.0	18299458.9	358
2013-01-29	31.4	31.4	31.0	31.07	-0.37	-1.18	322396.0	10061498.5	327
2013-01-28	31.6	31.6	31.3	31.44	-0.37	-1.16	958189.0	30146898.3	435
2013-01-27	31.9	31.9	31.6	31.81	0.09	0.28	341667.0	10852313.8	337
2013-01-26	31.7	32.0	31.6	31.72	-0.09	-0.28	625687.0	19909199.6	420
2013-01-23	31.7	31.9	31.4	31.81	0.09	0.28	958529.0	29711987.2	414
2013-01-22	31.9	32.1	31.6	31.72	-0.28	-0.88	797290.0	25421720.8	458
2013-01-21	32.3	32.8	31.6	32.0	-0.27	-0.84	2136260.0	68738858.8	1069
2013-01-20	32.3	32.6	32.0	32.27	0.0	0.0	795028.0	25707394.1	392
2013-01-19	31.5	32.6	31.5	32.27	0.46	1.45	867075.0	27949432.7	597
2013-01-16	31.4	32.1	31.4	31.81	0.37	1.18	739323.0	23501065.3	508
2013-01-15	31.4	31.6	31.1	31.44	0.0	0.0	606543.0	18999884.4	513
2013-01-14	31.8	31.8	31.4	31.44	-0.56	-1.75	1221713.0	38600821.3	665
2013-01-13	32.4	32.4	31.9	32.0	-0.27	-0.84	621490.0	19948984.2	525
2013-01-12	32.4	32.6	32.1	32.27	0.0	0.0	1058916.0	34229479.7	592
2013-01-09	31.8	32.4	31.7	32.27	0.46	1.45	1582526.0	50925801.8	729
2013-01-08	31.4	31.9	31.4	31.81	0.18	0.57	1214578.0	38507154.2	606
2013-01-07	31.0	31.7	30.8	31.63	0.65	2.1	1543820.0	48448881.2	603
2013-01-06	31.1	31.2	30.8	30.98	0.0	0.0	455512.0	14108892.4	357
2013-01-05	30.6	31.3	30.6	30.98	0.46	1.51	1286322.0	39819657.5	661
2013-01-02	30.5	30.8	30.4	30.52	-0.09	-0.29	891613.0	27287100.5	494
2013-01-01	30.2	30.6	30.1	30.61	0.65	2.17	863805.0	26212275.8	454
2012-12-31	30.2	30.2	29.9	29.96	-0.09	-0.3	313023.0	9394971.7	331
2012-12-30	30.4	30.5	30.1	30.05	-0.37	-1.22	468493.0	14196621.3	329
2012-12-29	30.5	30.6	30.3	30.42	-0.19	-0.62	521851.0	15887802.3	347
2012-12-26	30.3	30.6	30.1	30.61	0.28	0.92	617971.0	18787470.9	370
2012-12-25	30.2	30.4	30.2	30.33	-0.09	-0.3	344908.0	10447299.0	280
2012-12-24	30.3	30.5	30.2	30.42	0.09	0.3	616629.0	18731437.6	376
2012-12-23	30.4	30.5	30.2	30.33	-0.19	-0.62	448887.0	13638116.3	283
2012-12-22	30.3	30.6	30.1	30.52	0.1	0.33	755855.0	23025375.9	503
2012-12-19	30.5	30.6	30.2	30.42	-0.1	-0.33	570604.0	17365999.0	384
2012-12-18	30.6	30.8	30.4	30.52	0.1	0.33	1059716.0	32450071.1	640
2012-12-17	30.8	30.9	30.2	30.42	-0.37	-1.2	1850636.0	56177303.6	735
2012-12-16	30.8	30.9	30.5	30.79	0.0	0.0	1343611.0	41246139.0	652
2012-12-15	30.2	30.9	29.9	30.79	0.92	3.08	2176017.0	66268624.0	1124
2012-12-12	29.5	30.1	29.5	29.87	0.28	0.95	1362201.0	40518628.9	558
2012-12-11	29.3	29.8	29.3	29.59	0.18	0.61	614061.0	18128254.0	377
2012-12-10	29.3	29.5	29.1	29.41	0.1	0.34	458325.0	13468790.0	331
2012-12-09	29.0	29.3	29.0	29.31	0.27	0.93	531286.0	15501448.4	329
2012-12-08	28.9	29.1	28.9	29.04	0.19	0.66	545103.0	15817613.2	395
2012-12-05	29.0	29.2	28.9	28.85	-0.19	-0.65	939698.0	27279893.1	580
2012-12-04	29.6	29.6	28.9	29.04	-0.46	-1.56	1141234.0	33331582.7	715
2012-12-03	29.4	29.9	29.1	29.5	0.0	0.0	1716177.0	50727315.6	917
2012-12-02	29.3	30.1	29.0	29.5	0.46	1.58	2340455.0	69375330.3	1129
2012-12-01	29.2	29.6	28.9	29.04	0.19	0.66	1467572.0	42847388.7	786
2012-11-28	28.3	29.1	28.3	28.85	0.18	0.63	747985.0	21627169.0	485
2012-11-27	29.0	29.3	28.3	28.67	-0.64	-2.18	675389.0	19540906.1	565
2012-11-26	29.2	29.5	28.5	29.31	0.37	1.28	707924.0	20534644.0	615
2012-11-25	29.6	29.6	28.8	28.94	-0.65	-2.2	717631.0	20892077.9	578
2012-11-24	28.9	29.8	28.9	29.59	1.02	3.57	959909.0	28179275.3	715
2012-11-21	28.1	29.4	28.1	28.57	0.83	2.99	2140750.0	61584797.7	1323
2012-11-20	27.9	28.2	27.6	27.74	-0.19	-0.68	2164416.0	60105301.4	786
2012-11-19	28.9	29.0	27.7	27.93	-1.01	-3.49	1958374.0	55181875.4	931
2012-11-18	29.1	29.3	28.9	28.94	-0.1	-0.34	657129.0	19103260.2	372
2012-11-17	28.7	29.1	28.5	29.04	0.19	0.66	767608.0	22171400.4	544
2012-11-14	29.7	29.7	28.8	28.85	-0.83	-2.8	1117511.0	32681353.3	554
2012-11-13	29.6	29.8	29.3	29.68	-0.1	-0.34	205787.0	6084713.6	313
2012-11-12	30.2	30.2	29.7	29.78	-0.46	-1.52	447511.0	13357791.2	339
2012-11-11	30.5	30.5	30.2	30.24	-0.28	-0.92	411761.0	12474308.2	293
2012-11-10	30.2	30.5	30.2	30.52	-0.09	-0.29	335219.0	10169627.3	309
2012-11-07	30.5	30.8	30.3	30.61	0.09	0.29	1014637.0	30963638.4	467
2012-11-06	30.0	30.5	30.0	30.52	0.47	1.56	622005.0	18819142.3	419
2012-11-05	29.8	30.2	29.7	30.05	0.09	0.3	651024.0	19491908.2	412
2012-11-04	29.5	30.2	29.4	29.96	0.28	0.94	708922.0	21076134.8	478
2012-11-03	29.5	29.8	29.3	29.68	0.18	0.61	400190.0	11791337.8	412
2012-10-24	28.9	29.6	28.9	29.5	0.19	0.65	750051.0	22019226.6	453
2012-10-23	28.8	29.4	28.6	29.31	0.55	1.91	1206579.0	35114544.6	678
2012-10-22	28.9	29.2	28.7	28.76	-0.18	-0.62	925190.0	26687248.6	555
2012-10-21	29.2	29.2	28.8	28.94	-0.19	-0.65	682432.0	19764362.5	447
2012-10-20	29.1	29.4	28.9	29.13	-0.46	-1.55	705576.0	20574053.6	508
2012-10-17	29.6	30.0	29.5	29.59	0.0	0.0	640007.0	18994714.8	445
2012-10-16	29.6	30.0	29.5	29.59	-0.09	-0.3	574314.0	17063355.2	497
2012-10-15	28.9	30.2	28.9	29.68	0.83	2.88	2581655.0	76564351.4	1129
2012-10-14	29.2	29.4	28.7	28.85	-0.46	-1.57	599793.0	17443488.0	545
2012-10-13	29.5	29.6	28.8	29.31	0.18	0.62	1876784.0	54941234.2	1040
2012-10-10	28.7	29.1	28.4	29.13	0.37	1.29	608436.0	17473950.2	372
2012-10-09	28.9	29.0	28.7	28.76	-0.28	-0.96	425945.0	12260134.9	342
2012-10-08	29.0	29.2	28.7	29.04	-0.18	-0.62	611805.0	17626715.9	391
2012-10-07	29.5	29.5	28.9	29.22	-0.28	-0.95	404762.0	11805634.4	332
2012-10-06	30.1	30.3	29.5	29.5	-0.55	-1.83	741645.0	22131758.3	507
2012-10-03	29.4	30.1	29.3	30.05	0.46	1.55	487165.0	14465326.7	380
2012-10-02	29.0	29.8	28.9	29.59	0.65	2.25	598607.0	17576827.9	453
2012-10-01	29.0	29.3	28.9	28.94	0.0	0.0	554214.0	16095615.8	344
2012-09-30	28.8	29.3	28.8	28.94	-0.1	-0.34	332607.0	9609157.7	247
2012-09-29	29.2	29.6	28.8	29.04	-0.18	-0.62	440514.0	12839151.2	350
2012-09-26	29.4	29.5	29.0	29.22	-0.37	-1.25	358827.0	10498793.1	339
2012-09-25	29.4	29.8	29.2	29.59	0.09	0.31	492222.0	14548188.3	307
2012-09-24	29.7	29.7	29.1	29.5	-0.18	-0.61	780299.0	22869458.8	412
2012-09-22	30.0	30.1	29.6	29.68	-0.37	-1.23	559934.0	16652581.6	422
2012-09-19	31.0	31.0	29.9	30.05	-0.74	-2.4	1024991.0	31047585.3	700
2012-09-18	31.2	31.4	30.5	30.79	-0.65	-2.07	768099.0	23803441.3	516
2012-09-17	30.6	31.5	30.6	31.44	0.65	2.11	1460822.0	45803725.3	770
2012-09-16	30.6	31.0	30.5	30.79	0.18	0.59	564931.0	17399366.5	419
2012-09-15	30.7	31.0	30.4	30.61	0.37	1.22	770899.0	23615503.0	580
2012-09-12	30.0	30.4	30.0	30.24	0.28	0.93	446158.0	13487667.1	376
2012-09-11	29.9	30.1	29.6	29.96	0.09	0.3	476627.0	14219242.6	336
2012-09-10	30.1	30.2	29.6	29.87	-0.37	-1.22	843940.0	25096208.1	493
2012-09-09	30.5	30.5	29.6	30.24	-0.18	-0.59	1064038.0	32075889.6	428
2012-09-08	30.9	30.9	30.2	30.42	-0.1	-0.33	745303.0	22783838.0	475
2012-09-05	30.8	30.9	30.4	30.52	-0.37	-1.2	790500.0	24348093.2	348
2012-09-04	30.9	31.1	30.7	30.89	-0.09	-0.29	724277.0	22386836.2	312
2012-09-03	31.0	31.2	30.9	30.98	-0.28	-0.9	805940.0	24994585.6	333
2012-09-02	30.9	31.3	30.8	31.26	0.28	0.9	475275.0	14744034.1	307
2012-09-01	31.4	31.4	31.0	30.98	-0.28	-0.9	745766.0	23180181.9	350
2012-08-29	31.0	31.4	31.0	31.26	0.1	0.32	322874.0	10067308.2	307
2012-08-28	31.0	31.2	31.0	31.16	0.18	0.58	720365.0	22335190.6	380
2012-08-27	31.3	31.3	31.0	30.98	-0.09	-0.29	753035.0	23341665.8	334
2012-08-26	30.8	31.4	30.8	31.07	0.0	0.0	349613.0	10866220.4	320
2012-08-25	30.8	31.3	30.6	31.07	0.46	1.5	390458.0	12064779.8	332
2012-08-15	30.5	30.8	30.5	30.61	0.09	0.29	798519.0	24427136.9	319
2012-08-14	30.2	30.7	30.1	30.52	0.19	0.63	1208136.0	34113045.0	273
2012-08-13	30.3	30.6	30.3	30.33	-0.19	-0.62	474945.0	14472080.7	302
2012-08-12	29.9	30.6	29.9	30.52	0.47	1.56	530502.0	16001057.5	398
2012-08-11	29.5	30.2	29.5	30.05	0.55	1.86	524726.0	15726291.0	387
2012-08-08	29.5	30.0	29.3	29.5	0.0	0.0	751687.0	22209855.7	357
2012-08-07	29.4	29.6	29.1	29.5	0.09	0.31	270248.0	7940597.2	217
2012-08-06	29.1	29.8	29.1	29.41	0.1	0.34	613483.0	18158394.8	332
2012-08-05	29.1	29.4	28.9	29.31	0.18	0.62	617148.0	17939397.7	346
2012-08-04	28.9	29.3	28.9	29.13	0.46	1.6	791697.0	23043842.4	381
2012-08-01	28.6	28.9	28.4	28.67	0.1	0.35	806678.0	23073664.1	396
2012-07-31	28.2	28.6	27.9	28.57	0.37	1.31	761953.0	21631394.4	410
2012-07-30	28.0	28.4	28.0	28.2	0.18	0.64	391411.0	11042832.2	238
2012-07-29	28.3	28.5	27.9	28.02	-0.28	-0.99	674465.0	18946882.3	357
2012-07-28	27.9	28.5	27.9	28.3	0.56	2.02	1046023.0	29610000.7	333
2012-07-25	27.7	28.0	27.7	27.74	-0.28	-1.0	847866.0	23555713.6	233
2012-07-24	27.6	28.0	27.5	28.02	0.28	1.01	363571.0	10079536.1	288
2012-07-23	27.7	27.9	27.5	27.74	0.09	0.33	464628.0	12860865.5	262
2012-07-22	27.5	27.8	27.5	27.65	0.09	0.33	407347.0	11258064.0	300
2012-07-21	27.3	27.7	27.3	27.56	-0.09	-0.33	283319.0	7798703.7	250
2012-07-18	26.9	27.7	26.8	27.65	0.37	1.36	451035.0	12380645.9	340
2012-07-17	27.5	27.6	26.9	27.28	-0.37	-1.34	1629800.0	44303516.9	411
2012-07-16	27.9	28.1	27.6	27.65	-0.37	-1.32	1019656.0	28310689.2	477
2012-07-15	28.4	28.4	27.9	28.02	-0.37	-1.3	786987.0	22112482.0	392
2012-07-14	28.4	28.6	28.2	28.39	0.19	0.67	287998.0	8190961.6	304
2012-07-11	28.4	28.9	28.2	28.2	-0.47	-1.64	838265.0	23824711.1	465
2012-07-10	28.7	29.1	27.6	28.67	-0.92	-3.11	3636488.0	103479962.7	1722
2012-07-09	30.8	31.0	29.6	29.59	-1.57	-5.04	1301189.0	39326375.9	786
2012-07-08	31.0	31.4	30.8	31.16	-0.1	-0.32	843137.0	26258469.1	671
2012-07-07	30.1	31.8	29.8	31.26	0.93	3.07	1804839.0	55375137.1	1155
2012-07-04	28.9	30.7	28.9	30.33	1.48	5.13	3314633.0	99079803.0	1827
2012-07-03	28.0	28.9	28.0	28.85	0.74	2.63	1043724.0	29648693.0	675
2012-07-02	27.9	28.2	27.9	28.11	0.09	0.32	362929.0	10184829.7	322
2012-07-01	28.1	28.1	27.8	28.02	-0.09	-0.32	212219.0	5931539.2	237
2012-06-30	28.2	28.2	28.0	28.11	0.28	1.01	760380.0	21396896.7	389
2012-06-27	28.1	28.2	27.7	27.83	-0.28	-1.0	1042522.0	29141195.7	490
2012-06-26	27.9	28.2	27.9	28.11	0.09	0.32	171737.0	4829395.7	269
2012-06-25	27.8	28.1	27.8	28.02	-0.09	-0.32	429242.0	12026518.5	267
2012-06-24	28.1	28.2	27.7	28.11	0.0	0.0	723122.0	20193083.4	420
2012-06-23	28.2	28.3	27.9	28.11	-0.19	-0.67	422944.0	11907040.7	353
2012-06-20	28.3	28.4	27.9	28.3	0.0	0.0	569235.0	16023059.0	379
2012-06-19	28.4	28.5	28.1	28.3	-0.18	-0.63	384159.0	10862900.7	338
2012-06-18	28.7	28.7	28.2	28.48	0.37	1.32	596312.0	16973392.2	347
2012-06-17	27.5	28.2	27.5	28.11	0.55	2.0	460927.0	12839933.6	302
2012-06-16	28.0	28.2	25.9	27.56	-0.09	-0.33	1017654.0	28016457.5	547
2012-06-13	27.8	28.0	27.6	27.65	-0.09	-0.32	420507.0	11677191.7	303
2012-06-12	27.6	27.7	27.5	27.74	-0.19	-0.68	386721.0	10680861.9	338
2012-06-11	27.5	28.1	27.5	27.93	0.47	1.71	624754.0	17395502.0	464
2012-06-10	27.0	27.6	27.0	27.46	0.27	0.99	365186.0	9979422.9	333
2012-06-09	27.6	27.7	27.1	27.19	-0.09	-0.33	753285.0	20653544.4	458
2012-06-06	27.6	27.7	26.7	27.28	0.0	0.0	753959.0	20513599.8	538
2012-06-05	27.6	27.7	27.3	27.28	-0.28	-1.02	590517.0	16227519.8	398
2012-06-04	27.0	27.6	26.7	27.56	0.19	0.69	537181.0	14519170.1	420
2012-06-03	27.1	27.4	26.6	27.37	0.37	1.37	646162.0	17430509.1	438
2012-06-02	26.4	27.2	26.3	27.0	-1.02	-3.64	2050338.0	54866846.0	742
2012-05-30	28.1	28.1	27.6	28.02	-0.18	-0.64	776716.0	21648001.3	482
2012-05-29	28.0	28.4	27.9	28.2	0.18	0.64	986901.0	27702790.4	570
2012-05-28	27.9	28.1	27.8	28.02	0.28	1.01	1326174.0	37062158.9	596
2012-05-27	27.7	27.8	27.5	27.74	-0.09	-0.32	1113076.0	30829657.3	566
2012-05-26	28.5	28.5	27.7	27.83	-0.65	-2.28	1703222.0	47771436.5	833
2012-05-23	28.7	29.0	28.3	28.48	-0.37	-1.28	576824.0	16496791.2	419
2012-05-22	28.3	29.0	28.3	28.85	0.83	2.96	1386711.0	39625628.6	612
2012-05-21	28.2	28.2	27.8	28.02	0.0	0.0	922364.0	25881221.1	412
2012-05-20	27.9	28.2	27.8	28.02	0.19	0.68	757295.0	21228364.5	481
2012-05-19	28.6	28.8	27.7	27.83	-1.39	-4.76	1839035.0	51859479.2	876
2012-05-16	28.2	29.6	28.1	29.22	0.37	1.28	1254219.0	35813548.4	575
2012-05-15	28.3	29.0	28.3	28.85	0.55	1.94	765154.0	21938198.8	433
2012-05-14	28.3	28.8	28.2	28.3	-0.37	-1.29	683530.0	19452000.1	496
2012-05-13	29.1	29.5	28.7	28.67	-0.37	-1.27	1256426.0	36569357.5	600
2012-05-12	29.0	29.1	28.1	29.04	-0.09	-0.31	1905029.0	54676841.4	713
2012-05-09	29.8	29.9	28.9	29.13	-0.83	-2.77	1485933.0	43597135.7	666
2012-05-08	29.9	30.1	29.6	29.96	0.0	0.0	564383.0	16860649.5	407
2012-05-07	29.5	30.0	29.4	29.96	0.28	0.94	2151883.0	61750403.5	574
2012-05-06	30.1	30.1	29.6	29.68	-0.37	-1.23	1004391.0	29900705.5	636
2012-05-05	30.2	30.2	29.7	30.05	-0.56	-1.83	2024812.0	60567316.8	783
2012-05-02	30.7	30.9	30.4	30.61	-0.09	-0.29	803717.0	24639883.9	604
2012-05-01	30.9	31.1	30.5	30.7	-0.19	-0.62	855034.0	26357202.2	486
2012-04-30	31.0	31.1	30.4	30.89	0.1	0.32	1324532.0	40681921.5	616
2012-04-29	31.4	31.4	30.8	30.79	-0.56	-1.79	1538072.0	47680220.6	738
2012-04-28	31.3	31.7	31.3	31.35	0.28	0.9	998643.0	31422933.7	571
2012-04-25	31.0	31.5	31.0	31.07	0.09	0.29	1124857.0	35133452.2	571
2012-04-24	31.4	31.5	31.0	30.98	-0.28	-0.9	1038633.0	32493139.2	531
2012-04-23	31.5	31.9	31.3	31.26	-0.64	-2.01	1518148.0	47920166.8	662
2012-04-22	32.2	32.3	31.7	31.9	-0.47	-1.45	1074554.0	34469535.6	697
2012-04-21	31.6	32.4	31.6	32.37	0.56	1.76	1707714.0	54800132.0	822
2012-04-18	31.5	32.0	31.4	31.81	0.28	0.89	1508687.0	47816235.0	836
2012-04-17	30.6	32.0	30.5	31.53	1.38	4.58	2420490.0	76232628.0	1171
2012-04-16	30.0	30.9	29.9	30.15	-0.18	-0.59	1809555.0	54812651.7	973
2012-04-15	30.8	31.1	30.1	30.33	-0.83	-2.66	2366624.0	72458416.2	1013
2012-04-14	31.5	31.9	30.9	31.16	-0.56	-1.77	1976809.0	62050440.8	980
2012-04-11	31.3	31.9	30.2	31.72	-0.09	-0.28	3861206.0	119729362.2	1664
2012-04-10	32.7	32.7	31.1	31.81	-1.67	-4.99	5370343.0	172543904.4	2537
2012-04-09	32.9	34.5	32.8	33.48	-0.37	-1.09	1876034.0	62800201.3	1296
2012-04-08	34.2	34.4	32.8	33.85	-0.55	-1.6	3198943.0	107193325.0	1631
2012-04-07	34.0	35.1	33.8	34.4	-0.28	-0.81	3092810.0	106376454.5	1812
2012-04-04	34.2	34.9	33.9	34.68	0.37	1.08	3937385.0	134697400.2	1792
2012-04-03	33.3	34.5	33.2	34.31	1.02	3.06	2370433.0	80294293.7	1529
2012-04-02	33.5	33.8	33.1	33.29	-0.09	-0.27	2531308.0	84492377.6	1248
2012-04-01	32.8	33.8	32.6	33.38	0.55	1.68	3970066.0	131789965.2	1614
2012-03-31	32.7	33.3	32.6	32.83	0.0	0.0	2954185.0	97336899.8	1342
2012-03-28	32.4	33.0	32.4	32.83	0.37	1.14	2869359.0	93689482.9	1328
2012-03-27	32.2	33.4	32.1	32.46	0.28	0.87	7982865.0	261132978.2	3009
2012-03-26	32.0	32.4	31.9	32.18	0.0	0.0	1511392.0	48629686.2	857
2012-03-25	32.5	32.6	31.9	32.18	-0.28	-0.86	2666346.0	85973820.4	1312
2012-03-24	32.2	32.6	32.1	32.46	0.28	0.87	2904859.0	93825093.9	1450
2012-03-21	31.8	32.4	31.7	32.18	0.46	1.45	3077489.0	98812392.9	1643
2012-03-20	31.1	31.7	31.0	31.72	0.46	1.47	2647707.0	83191403.8	1379
2012-03-19	31.3	31.4	31.1	31.26	0.0	0.0	2014208.0	63033801.3	1246
[truncated: 905 more rows]
