# Supplementary material for: Effective short-term forecasts of Saudi stock price trends using technical indicators and large-scale multivariate time series
Source: PeerJ Comput Sci. 2023 Jan 6;9:e1205. doi: 10.7717/peerj-cs.1205 (PMC10280263; doi:10.7717/peerj-cs.1205)
Supplement: Supplemental Information 3 [file peerj-cs-09-1205-s003.zip › TASI Dataset 2021/TECO_4170.csv]

date	open	high	low	close	change	change_percent	volume_traded	value_traded_SAR	number_trades
2020-03-19	17.14	17.88	17.0	17.48	0.28	1.63	428962.0	7510892.66	926
2020-03-18	17.0	17.54	16.96	17.2	0.22	1.3	318048.0	5485068.32	619
2020-03-17	16.46	17.58	16.46	16.98	0.58	3.54	468880.0	7991863.7	852
2020-03-16	18.0	18.0	16.34	16.4	-1.7	-9.39	223413.0	3805365.56	484
2020-03-15	19.0	19.18	18.04	18.1	-0.24	-1.31	215285.0	3974503.56	458
2020-03-12	17.92	19.0	17.92	18.34	-1.46	-7.37	234058.0	4313616.72	518
2020-03-11	20.7	21.28	19.6	19.8	-0.7	-3.41	486116.0	10007869.18	897
2020-03-10	19.12	20.5	18.9	20.5	1.86	9.98	357140.0	6991398.5	589
2020-03-09	18.64	19.0	18.64	18.64	-2.06	-9.95	246680.0	4612171.8	412
2020-03-08	21.1	21.5	20.7	20.7	-2.3	-10.0	247135.0	5164471.92	529
2020-03-05	23.52	23.7	23.0	23.0	0.0	0.0	413694.0	9654694.44	916
2020-03-04	21.6	23.54	21.2	23.0	1.04	4.74	806890.0	18464659.72	1609
2020-03-03	21.64	22.22	21.4	21.96	0.86	4.08	351710.0	7690622.52	784
2020-03-02	21.5	21.9	21.0	21.1	0.0	0.0	398123.0	8581223.88	673
2020-03-01	22.22	22.5	21.1	21.1	-2.22	-9.52	360277.0	7799586.02	759
2020-02-27	24.0	24.06	23.3	23.32	-0.88	-3.64	214892.0	5082923.6	404
2020-02-26	24.0	24.2	23.6	24.2	-0.02	-0.08	268782.0	6417956.02	612
2020-02-25	24.0	24.4	23.8	24.22	0.14	0.58	378270.0	9124709.94	712
2020-02-24	25.8	25.85	24.02	24.08	-1.87	-7.21	444198.0	11029266.85	1137
2020-02-23	26.1	26.35	25.85	25.95	-0.2	-0.76	249179.0	6489676.7	550
2020-02-20	26.1	26.55	25.9	26.15	0.05	0.19	584286.0	15303262.55	1034
2020-02-19	25.45	26.4	25.4	26.1	0.65	2.55	771558.0	20059629.7	1464
2020-02-18	25.1	26.0	25.1	25.45	0.05	0.2	446538.0	11461348.35	859
2020-02-17	25.8	25.8	25.25	25.4	-0.2	-0.78	130343.0	3322363.5	412
2020-02-16	25.55	26.15	25.55	25.6	0.0	0.0	242085.0	6260408.45	617
2020-02-13	26.45	26.45	25.1	25.6	-0.8	-3.03	427709.0	11055319.5	975
2020-02-12	27.25	27.4	26.0	26.4	-0.55	-2.04	834783.0	22294471.55	1847
2020-02-11	26.5	28.8	26.5	26.95	0.6	2.28	2988374.0	82550978.8	4962
2020-02-10	25.5	26.35	25.4	26.35	0.85	3.33	446757.0	11610532.8	789
2020-02-09	25.4	26.1	25.0	25.5	-0.05	-0.2	405990.0	10334913.71	861
2020-02-06	26.15	26.35	25.5	25.55	-0.7	-2.67	217968.0	5672893.8	436
2020-02-05	26.0	26.35	26.0	26.25	0.15	0.57	192401.0	5038015.9	391
2020-02-04	26.2	26.3	26.0	26.1	0.0	0.0	159561.0	4168377.0	332
2020-02-03	26.25	26.65	26.1	26.1	-0.15	-0.57	237804.0	6249831.05	441
2020-02-02	25.7	26.35	25.6	26.25	0.2	0.77	360855.0	9409713.35	645
2020-01-30	26.5	26.75	26.0	26.05	0.05	0.19	741827.0	19607539.85	1506
2020-01-29	25.4	26.0	25.4	26.0	0.7	2.77	373867.0	9647222.3	815
2020-01-28	25.6	25.6	25.2	25.3	0.05	0.2	73397.0	1859180.95	294
2020-01-27	25.4	26.05	25.0	25.25	0.0	0.0	419545.0	10771036.6	943
2020-01-26	25.5	25.7	25.25	25.25	-0.35	-1.37	111554.0	2836671.2	327
2020-01-23	25.55	25.9	25.55	25.6	0.1	0.39	259609.0	6668163.15	676
2020-01-22	25.65	25.85	25.4	25.5	-0.2	-0.78	147532.0	3771732.9	408
2020-01-21	26.05	26.05	25.6	25.7	-0.3	-1.15	170036.0	4376787.6	401
2020-01-20	26.1	26.3	25.75	26.0	0.0	0.0	292121.0	7591551.65	593
2020-01-19	25.65	26.4	25.5	26.0	0.7	2.77	809179.0	20984975.55	1572
2020-01-16	25.95	25.95	24.98	25.3	-0.45	-1.75	456479.0	11565812.71	939
2020-01-15	25.65	26.2	25.65	25.75	-0.05	-0.19	264212.0	6840591.65	585
2020-01-14	26.0	26.25	25.65	25.8	-0.2	-0.77	285012.0	7395687.2	741
2020-01-13	25.7	26.4	25.7	26.0	0.4	1.56	434765.0	11282481.05	842
2020-01-12	25.9	25.9	25.2	25.6	-0.1	-0.39	371302.0	9494864.35	879
2020-01-09	26.05	26.95	25.6	25.7	0.15	0.59	802736.0	21087374.85	1523
2020-01-08	24.0	26.5	23.9	25.55	0.85	3.44	1931171.0	49235600.0	2974
2020-01-07	23.68	24.8	23.68	24.7	1.18	5.02	838951.0	20326480.68	1629
2020-01-06	23.02	23.68	22.8	23.52	0.52	2.26	316478.0	7371617.38	698
2020-01-05	23.4	23.5	22.8	23.0	-0.64	-2.71	360690.0	8381920.1	708
2020-01-02	23.5	24.1	23.5	23.64	0.14	0.6	682135.0	16217537.36	984
2020-01-01	22.78	23.66	22.7	23.5	0.84	3.71	822857.0	19166377.34	1706
2019-12-31	22.84	22.9	22.52	22.66	-0.1	-0.44	283698.0	6439627.86	527
2019-12-30	22.56	23.18	22.48	22.76	0.24	1.07	700493.0	16032120.92	1257
2019-12-29	22.4	22.9	22.3	22.52	0.22	0.99	487398.0	11041007.34	955
2019-12-26	22.2	22.42	22.0	22.3	0.1	0.45	229721.0	5104319.66	471
2019-12-25	22.2	22.54	21.84	22.2	0.2	0.91	370636.0	8271139.84	652
2019-12-24	21.6	22.64	21.6	22.0	0.42	1.95	749694.0	16612824.48	1338
2019-12-23	21.5	21.68	21.48	21.58	0.18	0.84	135939.0	2930641.22	285
2019-12-22	21.4	21.74	21.4	21.4	0.12	0.56	252791.0	5449358.4	526
2019-12-19	20.24	21.98	20.2	21.28	1.08	5.35	1150790.0	24478154.68	2274
2019-12-18	20.18	20.22	20.1	20.2	0.14	0.7	102758.0	2071320.46	220
2019-12-17	20.1	20.36	20.04	20.06	0.08	0.4	161091.0	3250752.04	357
2019-12-16	19.9	20.1	19.9	19.98	0.08	0.4	148359.0	2962903.6	294
2019-12-15	20.16	20.16	19.86	19.9	-0.28	-1.39	155325.0	3107097.14	328
2019-12-12	20.46	20.48	20.16	20.18	-0.42	-2.04	83144.0	1692772.36	194
2019-12-11	20.42	20.86	20.36	20.6	0.18	0.88	104167.0	2143280.58	223
2019-12-10	20.62	20.62	20.4	20.42	-0.18	-0.87	84828.0	1739480.2	214
2019-12-09	20.74	21.12	20.6	20.6	0.04	0.19	308385.0	6423071.0	633
2019-12-08	20.4	20.6	20.4	20.56	0.16	0.78	133584.0	2741951.44	183
2019-12-05	20.44	20.66	20.28	20.4	0.0	0.0	131549.0	2695536.56	312
2019-12-04	20.1	20.8	20.1	20.4	0.34	1.69	465775.0	9575963.14	935
2019-12-03	20.3	20.3	20.0	20.06	-0.14	-0.69	136206.0	2738330.16	271
2019-12-02	20.08	20.24	20.08	20.2	0.1	0.5	70784.0	1426029.26	216
2019-12-01	20.2	20.36	20.06	20.1	-0.06	-0.3	81127.0	1634937.32	258
2019-11-28	20.3	20.5	20.02	20.16	-0.16	-0.79	73888.0	1496293.24	246
2019-11-27	20.36	20.74	20.3	20.32	-0.04	-0.2	114348.0	2349144.38	344
2019-11-26	20.52	20.6	20.1	20.36	-0.34	-1.64	214614.0	4374329.96	561
2019-11-25	20.1	21.18	19.92	20.7	0.6	2.99	516237.0	10698390.04	1027
2019-11-24	20.26	20.36	20.02	20.1	-0.3	-1.47	46788.0	946769.66	190
2019-11-21	20.62	20.62	20.26	20.4	-0.3	-1.45	99084.0	2022538.62	311
2019-11-20	20.62	20.84	20.6	20.7	0.02	0.1	70969.0	1469081.46	162
2019-11-19	20.88	21.0	20.64	20.68	0.12	0.58	56785.0	1181247.96	175
2019-11-18	20.7	20.9	20.56	20.56	0.06	0.29	68555.0	1420881.58	194
2019-11-17	21.3	21.3	20.5	20.5	-0.74	-3.48	99791.0	2075467.08	308
2019-11-14	21.44	21.68	21.22	21.24	-0.22	-1.03	90901.0	1949849.7	305
2019-11-13	22.0	22.2	21.46	21.46	-0.52	-2.37	182580.0	3982309.58	531
2019-11-12	21.66	21.98	21.5	21.98	0.24	1.1	258721.0	5604934.38	594
2019-11-11	22.0	22.22	21.68	21.74	-0.26	-1.18	174525.0	3809879.6	410
2019-11-10	22.02	22.44	21.96	22.0	0.0	0.0	194660.0	4303311.92	615
2019-11-07	22.28	22.68	22.0	22.0	-0.3	-1.35	123553.0	2757933.84	237
2019-11-06	21.26	22.76	21.2	22.3	1.3	6.19	450816.0	10045296.74	989
2019-11-05	21.22	21.44	21.0	21.0	-0.04	-0.19	88912.0	1896002.34	319
2019-11-04	21.46	21.46	21.04	21.04	-0.4	-1.87	41486.0	884998.54	145
2019-11-03	22.0	22.0	21.42	21.44	-0.56	-2.55	51122.0	1106232.42	141
2019-10-31	22.2	22.2	22.0	22.0	0.0	0.0	47822.0	1053790.58	110
2019-10-30	22.14	22.3	20.0	22.0	-0.14	-0.63	96522.0	2117857.42	291
2019-10-29	22.5	22.54	22.12	22.14	-0.76	-3.32	149942.0	3347760.58	344
2019-10-28	23.02	23.1	22.9	22.9	-0.22	-0.95	107991.0	2482554.08	277
2019-10-27	23.1	23.24	23.1	23.12	0.12	0.52	69526.0	1609698.64	154
2019-10-24	22.92	23.08	22.92	23.0	0.06	0.26	71361.0	1641130.76	208
2019-10-23	23.04	23.3	22.94	22.94	-0.06	-0.26	154760.0	3579915.2	336
2019-10-22	23.2	23.24	23.0	23.0	-0.06	-0.26	91864.0	2119291.96	207
2019-10-21	23.18	23.6	22.92	23.06	0.06	0.26	187547.0	4356895.92	446
2019-10-20	23.02	23.3	22.92	23.0	0.08	0.35	228913.0	5276816.32	387
2019-10-17	23.06	23.4	22.92	22.92	-0.2	-0.87	120159.0	2777207.2	306
2019-10-16	22.9	24.0	22.86	23.12	0.24	1.05	303612.0	7083316.9	725
2019-10-15	24.0	24.3	22.5	22.88	-1.0	-4.19	321987.0	7611422.26	655
2019-10-14	22.7	24.66	22.68	23.88	1.4	6.23	804436.0	19347831.56	1405
2019-10-13	23.46	23.46	22.48	22.48	-0.86	-3.68	107957.0	2470739.2	184
2019-10-10	23.52	23.52	23.2	23.34	-0.2	-0.85	33325.0	778960.38	118
2019-10-09	23.82	24.0	23.54	23.54	-0.46	-1.92	37949.0	901466.28	147
2019-10-08	24.36	24.36	23.8	24.0	-0.28	-1.15	61579.0	1476125.24	223
2019-10-07	24.3	24.52	24.28	24.28	-0.04	-0.16	86295.0	2104499.7	280
2019-10-06	24.5	24.56	24.2	24.32	-0.08	-0.33	121677.0	2969910.28	193
2019-10-03	24.1	24.6	24.08	24.4	0.24	0.99	78809.0	1922020.1	214
2019-10-02	24.18	24.44	24.04	24.16	0.14	0.58	104332.0	2525851.26	265
2019-10-01	24.54	24.8	24.02	24.02	-0.58	-2.36	146252.0	3582845.56	306
2019-09-30	24.58	24.8	24.58	24.6	0.1	0.41	95569.0	2359791.06	182
2019-09-29	24.44	24.8	24.44	24.5	0.12	0.49	127583.0	3138412.76	262
2019-09-26	24.84	24.88	24.32	24.38	-0.44	-1.77	219775.0	5412188.84	418
2019-09-25	24.92	25.4	24.8	24.82	-0.23	-0.92	160011.0	4000845.0	337
2019-09-24	25.3	25.6	24.82	25.05	-0.15	-0.6	354635.0	8914619.79	680
2019-09-22	25.0	26.35	24.62	25.2	1.22	5.09	873663.0	22237297.14	1475
2019-09-19	23.94	23.98	23.5	23.98	2.18	10.0	242898.0	5817931.8	287
2019-09-18	22.2	22.3	21.74	21.8	-0.26	-1.18	103557.0	2270548.3	173
2019-09-17	22.06	22.12	21.9	22.06	0.0	0.0	67068.0	1477768.42	82
2019-09-16	22.46	22.7	22.0	22.06	-0.36	-1.61	64774.0	1438930.7	140
2019-09-15	22.3	22.5	22.3	22.42	-0.08	-0.36	23544.0	527410.78	58
2019-09-12	22.5	22.88	22.3	22.5	0.24	1.08	30122.0	681039.04	161
2019-09-11	22.7	22.7	22.2	22.26	-0.74	-3.22	57466.0	1282819.8	142
2019-09-10	23.5	23.5	22.6	23.0	-0.38	-1.63	56788.0	1317929.46	149
2019-09-09	23.5	23.5	23.38	23.38	0.1	0.43	38095.0	893228.24	121
2019-09-08	23.18	23.3	23.16	23.28	0.08	0.34	46392.0	1077192.1	104
2019-09-05	23.14	23.32	23.14	23.2	0.1	0.43	71995.0	1671650.98	161
2019-09-04	22.92	23.2	22.92	23.1	0.1	0.43	50977.0	1173773.38	111
2019-09-03	22.92	23.3	22.8	23.0	0.16	0.7	77452.0	1787063.54	169
2019-09-02	22.78	22.84	22.54	22.84	0.3	1.33	38792.0	880466.28	94
2019-09-01	23.0	23.0	22.52	22.54	-0.34	-1.49	51092.0	1158345.34	133
2019-08-29	23.08	23.08	22.8	22.88	0.18	0.79	36273.0	830854.02	139
2019-08-28	23.4	23.4	22.7	22.7	-0.4	-1.73	88953.0	2056261.56	266
2019-08-27	23.84	23.84	23.1	23.1	-0.7	-2.94	59951.0	1398259.5	160
2019-08-26	24.0	24.0	23.7	23.8	-0.18	-0.75	86953.0	2066417.76	148
2019-08-25	24.8	24.8	23.98	23.98	-1.12	-4.46	115523.0	2797716.02	273
2019-08-22	25.5	25.5	25.0	25.1	-0.4	-1.57	46843.0	1175447.81	165
2019-08-21	25.7	26.1	25.3	25.5	0.1	0.39	137075.0	3526345.2	317
2019-08-20	25.45	25.5	25.35	25.4	-0.1	-0.39	42753.0	1086740.35	106
2019-08-19	25.35	25.5	25.3	25.5	0.15	0.59	41468.0	1053082.2	117
2019-08-18	25.5	25.65	25.3	25.35	-0.35	-1.36	57400.0	1460733.3	120
2019-08-08	25.8	26.15	25.6	25.7	-0.1	-0.39	68074.0	1757700.85	192
2019-08-07	25.9	26.15	25.7	25.8	-0.05	-0.19	96951.0	2510344.0	231
2019-08-06	25.3	26.45	25.1	25.85	0.4	1.57	214052.0	5548260.35	413
2019-08-05	25.8	26.0	25.4	25.45	-0.35	-1.36	52191.0	1339858.5	164
2019-08-04	25.85	25.85	25.4	25.8	-0.1	-0.39	61184.0	1569946.6	125
2019-08-01	26.0	26.0	25.8	25.9	-0.05	-0.19	28670.0	742897.45	68
2019-07-31	26.05	26.05	25.95	25.95	-0.1	-0.38	32601.0	846753.95	68
2019-07-30	25.95	26.3	25.95	26.05	0.1	0.39	40557.0	1059990.65	106
2019-07-29	25.9	26.1	25.9	25.95	0.05	0.19	28168.0	730893.85	103
2019-07-28	25.9	26.1	25.9	25.9	0.0	0.0	29823.0	774409.7	76
2019-07-25	25.7	26.1	25.7	25.9	-0.1	-0.38	24418.0	631289.15	83
2019-07-24	26.1	26.1	25.9	26.0	-0.2	-0.76	28894.0	750118.2	98
2019-07-23	26.25	26.55	26.2	26.2	-0.3	-1.13	45114.0	1186382.9	108
2019-07-22	26.4	26.6	26.25	26.5	0.25	0.95	46841.0	1238290.75	97
2019-07-21	26.6	26.6	26.15	26.25	-0.6	-2.23	88681.0	2337094.95	177
2019-07-18	26.8	26.9	26.55	26.85	0.35	1.32	128785.0	3444483.45	237
2019-07-17	26.15	27.0	26.05	26.5	0.4	1.53	253105.0	6731247.4	539
2019-07-16	25.95	26.15	25.95	26.1	0.2	0.77	37954.0	989877.15	110
2019-07-15	26.0	26.0	25.8	25.9	-0.15	-0.58	52097.0	1350277.4	114
2019-07-14	25.95	26.1	25.95	26.05	0.15	0.58	33217.0	864303.9	91
2019-07-11	26.15	26.2	25.9	25.9	-0.15	-0.58	36333.0	945160.5	105
2019-07-10	26.15	26.25	25.9	26.05	0.0	0.0	49216.0	1285283.9	112
2019-07-09	25.8	26.25	25.8	26.05	0.3	1.17	100098.0	2610245.15	215
2019-07-08	26.05	26.1	25.75	25.75	-0.5	-1.9	74203.0	1922223.3	197
2019-07-07	26.45	26.45	26.05	26.25	-0.25	-0.94	69557.0	1821102.2	168
2019-07-04	26.75	26.75	26.5	26.5	-0.2	-0.75	48579.0	1292213.25	110
2019-07-03	26.7	26.8	26.65	26.7	0.05	0.19	33664.0	900721.35	72
2019-07-02	27.0	27.0	26.65	26.65	-0.35	-1.3	66562.0	1783375.7	160
2019-07-01	27.15	27.15	27.0	27.0	-0.15	-0.55	115664.0	3127532.65	164
2019-06-30	27.55	28.0	27.1	27.15	0.05	0.18	339404.0	9301944.25	491
2019-06-27	27.15	27.15	27.0	27.1	-0.05	-0.18	134407.0	3636245.45	185
2019-06-26	27.1	27.15	26.8	27.15	0.15	0.56	47116.0	1271291.3	103
2019-06-25	27.5	27.5	26.95	27.0	-0.2	-0.74	38416.0	1043052.8	100
2019-06-24	27.55	27.75	26.8	27.2	0.4	1.49	121398.0	3310661.05	367
2019-06-23	26.8	27.0	26.8	26.8	-0.4	-1.47	39751.0	1068741.35	126
2019-06-20	27.3	27.3	26.85	27.2	-0.3	-1.09	100843.0	2728324.15	203
2019-06-19	27.7	27.75	27.5	27.5	-0.1	-0.36	31126.0	858727.65	110
2019-06-18	27.7	27.9	27.6	27.6	-0.15	-0.54	71329.0	1977256.95	121
2019-06-17	27.9	27.95	27.6	27.75	-0.15	-0.54	106218.0	2955482.4	188
2019-06-16	27.5	27.9	27.3	27.9	0.4	1.45	62952.0	1738990.75	128
2019-06-13	27.65	28.15	27.5	27.5	-0.6	-2.14	119205.0	3307146.5	196
2019-06-12	27.35	28.3	27.0	28.1	0.45	1.63	200761.0	5570538.75	419
2019-06-11	27.55	27.7	27.0	27.65	0.35	1.28	171535.0	4691083.0	376
2019-06-10	26.25	28.2	26.0	27.3	1.25	4.8	319883.0	8661318.25	590
2019-06-09	25.6	26.25	25.6	26.05	0.65	2.56	81642.0	2124153.8	207
2019-05-30	25.45	25.65	25.2	25.4	0.15	0.59	19200.0	489278.6	49
2019-05-29	25.25	25.75	25.25	25.25	0.1	0.4	32563.0	827148.4	106
2019-05-28	25.15	25.2	25.15	25.15	0.05	0.2	16861.0	424470.0	52
2019-05-27	25.1	25.1	24.8	25.1	-0.3	-1.18	22841.0	571146.34	93
2019-05-26	25.3	25.4	25.0	25.4	-0.25	-0.97	33486.0	840164.55	90
2019-05-23	26.0	26.0	25.6	25.65	-0.35	-1.35	25025.0	643780.35	66
2019-05-22	25.9	26.05	25.5	26.0	0.4	1.56	116319.0	3004619.4	199
2019-05-21	26.0	26.4	25.3	25.6	-0.1	-0.39	101720.0	2623349.95	140
2019-05-20	26.0	26.45	25.0	25.7	-0.55	-2.1	63844.0	1636167.35	119
2019-05-19	27.3	27.3	26.2	26.25	-1.05	-3.85	31713.0	846803.8	91
2019-05-16	26.6	27.65	26.55	27.3	0.65	2.44	107954.0	2927905.8	170
2019-05-15	27.0	27.0	26.6	26.65	0.65	2.5	41046.0	1098153.65	106
2019-05-14	27.0	27.55	25.8	26.0	-0.7	-2.62	82412.0	2183815.4	146
2019-05-13	27.25	28.0	26.2	26.7	-0.85	-3.09	67945.0	1838311.0	143
2019-05-12	28.2	28.95	27.55	27.55	-0.8	-2.82	40118.0	1137531.15	97
2019-05-09	28.5	28.5	28.3	28.35	-0.2	-0.7	24736.0	702028.2	52
2019-05-08	28.5	28.8	28.25	28.55	-0.25	-0.87	20395.0	580699.0	61
2019-05-07	29.0	29.0	28.75	28.8	-0.3	-1.03	25277.0	729016.6	67
2019-05-06	29.25	29.25	28.75	29.1	-0.4	-1.36	29436.0	852340.55	90
2019-05-05	29.55	29.65	29.15	29.5	-0.1	-0.34	36453.0	1073488.3	100
2019-05-02	29.65	29.8	29.5	29.6	-0.15	-0.5	43379.0	1284755.65	93
2019-05-01	29.85	30.2	29.6	29.75	0.2	0.68	94326.0	2826552.2	238
2019-04-30	29.95	29.95	29.5	29.55	-0.2	-0.67	30063.0	891261.35	90
2019-04-29	29.85	30.0	29.75	29.75	-0.1	-0.34	17549.0	523140.95	78
2019-04-28	29.85	30.0	29.85	29.85	-0.15	-0.5	18398.0	550260.0	67
2019-04-25	30.2	30.2	30.0	30.0	-0.15	-0.5	87237.0	2617440.9	90
2019-04-24	29.85	30.2	29.8	30.15	0.3	1.01	112162.0	3367349.25	179
2019-04-23	29.85	30.05	29.85	29.85	-0.2	-0.67	33586.0	1005132.75	108
2019-04-22	30.3	30.35	30.0	30.05	-0.25	-0.83	64801.0	1947830.2	132
2019-04-21	30.2	30.4	30.0	30.3	0.3	1.0	46847.0	1410340.65	121
2019-04-18	30.25	30.35	30.0	30.0	-0.25	-0.83	34580.0	1042647.65	94
2019-04-17	30.3	30.45	30.25	30.25	-0.1	-0.33	46347.0	1405115.95	89
2019-04-16	30.6	30.65	30.3	30.35	-0.15	-0.49	44451.0	1354331.7	94
2019-04-15	30.5	30.65	30.35	30.5	0.1	0.33	110314.0	3368136.75	149
2019-04-14	30.25	30.5	30.25	30.4	0.05	0.16	53475.0	1626452.95	112
2019-04-11	30.5	30.6	30.2	30.35	-0.15	-0.49	114652.0	3479869.25	218
2019-04-10	30.5	31.2	30.4	30.5	0.2	0.66	573730.0	17704930.95	1066
2019-04-09	30.05	30.55	30.05	30.3	0.2	0.66	155278.0	4708898.75	309
2019-04-08	30.1	30.2	30.05	30.1	0.0	0.0	76768.0	2311306.65	158
2019-04-07	30.35	30.45	30.0	30.1	-0.25	-0.82	99532.0	3006959.6	199
2019-04-04	30.5	30.5	30.3	30.35	0.0	0.0	65608.0	1991990.5	138
2019-04-03	30.8	30.8	30.35	30.35	-0.45	-1.46	254170.0	7752408.75	462
2019-04-02	31.6	31.75	30.75	30.8	-0.7	-2.22	287480.0	8943112.3	653
2019-04-01	30.25	32.0	30.25	31.5	1.15	3.79	1132710.0	35670989.15	1625
2019-03-31	30.4	30.5	30.3	30.35	0.0	0.0	29403.0	893087.0	71
2019-03-28	30.6	30.6	30.35	30.35	-0.3	-0.98	100253.0	3046856.8	131
2019-03-27	30.65	30.7	30.5	30.65	-0.2	-0.65	45289.0	1387064.55	110
2019-03-26	30.9	30.9	30.8	30.85	-0.05	-0.16	31757.0	979215.05	80
2019-03-25	31.0	31.0	30.9	30.9	-0.1	-0.32	33154.0	1026088.8	88
2019-03-24	31.0	31.3	30.9	31.0	-0.05	-0.16	90930.0	2826581.0	197
2019-03-21	31.1	31.25	31.0	31.05	-0.05	-0.16	64819.0	2016085.5	138
2019-03-20	31.5	31.5	31.1	31.1	-0.4	-1.27	68145.0	2125212.55	91
2019-03-19	31.1	31.5	31.05	31.5	0.4	1.29	127956.0	4003738.75	193
2019-03-18	31.2	31.3	31.05	31.1	-0.3	-0.96	39713.0	1239127.0	78
2019-03-17	31.15	31.4	31.0	31.4	0.25	0.8	58945.0	1840039.75	97
2019-03-14	31.0	31.5	31.0	31.15	-0.15	-0.48	81329.0	2536404.45	163
2019-03-13	31.9	32.1	31.0	31.3	-0.05	-0.16	256567.0	8060987.05	481
2019-03-12	31.0	31.95	30.65	31.35	0.35	1.13	159289.0	4981013.9	271
2019-03-11	31.0	31.05	30.85	31.0	0.0	0.0	47238.0	1462718.25	92
2019-03-10	31.0	31.0	30.8	31.0	0.05	0.16	75896.0	2347207.0	122
2019-03-07	31.2	31.2	30.75	30.95	-0.1	-0.32	78275.0	2416645.65	155
2019-03-06	31.0	31.15	31.0	31.05	-0.05	-0.16	39832.0	1237102.45	75
2019-03-05	31.3	31.3	31.0	31.1	-0.1	-0.32	64546.0	2006123.55	124
2019-03-04	31.25	31.25	31.0	31.2	0.0	0.0	119594.0	3720014.3	218
2019-03-03	31.55	31.75	31.0	31.2	-0.4	-1.27	268719.0	8390435.5	321
2019-02-28	31.8	32.05	31.6	31.6	-0.15	-0.47	88430.0	2808286.75	124
2019-02-27	32.2	32.35	31.75	31.75	-0.5	-1.55	153019.0	4902679.85	198
2019-02-26	31.6	32.25	31.6	32.25	0.5	1.57	71010.0	2267796.3	120
2019-02-25	32.0	32.0	31.5	31.75	-0.3	-0.94	58132.0	1840972.5	134
2019-02-24	32.0	32.4	31.9	32.05	0.4	1.26	117523.0	3770109.1	298
2019-02-21	31.7	31.8	31.45	31.65	-0.1	-0.31	32703.0	1033462.1	93
2019-02-20	31.7	31.8	31.6	31.75	0.05	0.16	20298.0	643779.7	65
2019-02-19	31.6	31.7	31.2	31.7	0.15	0.48	75027.0	2357548.6	189
2019-02-18	32.1	32.25	31.5	31.55	-0.75	-2.32	121792.0	3874758.3	244
2019-02-17	32.9	32.9	32.2	32.3	-0.2	-0.62	168968.0	5496924.25	302
2019-02-14	32.05	32.5	32.05	32.5	0.25	0.78	139679.0	4513360.05	181
2019-02-13	32.5	32.95	32.2	32.25	-0.15	-0.46	258794.0	8426751.15	349
2019-02-12	32.1	32.95	31.9	32.4	0.45	1.41	594632.0	19275673.6	902
2019-02-11	31.25	32.3	31.25	31.95	0.95	3.06	761008.0	24244006.6	1211
2019-02-10	31.0	31.35	30.95	31.0	0.0	0.0	62735.0	1952944.7	130
2019-02-07	31.0	31.3	30.85	31.0	0.05	0.16	91489.0	2844641.1	202
2019-02-06	31.1	31.25	30.95	30.95	-0.3	-0.96	77362.0	2402675.0	146
2019-02-05	30.7	31.3	30.6	31.25	0.45	1.46	128890.0	3999424.25	296
2019-02-04	31.25	31.25	30.8	30.8	-0.2	-0.65	79108.0	2450822.6	151
2019-02-03	31.2	31.2	30.9	31.0	-0.1	-0.32	67439.0	2093546.25	154
2019-01-31	31.2	31.45	31.1	31.1	-0.15	-0.48	65429.0	2043314.55	184
2019-01-30	31.35	31.5	31.25	31.25	0.05	0.16	74666.0	2338461.7	132
2019-01-29	31.6	31.9	31.15	31.2	-0.4	-1.27	281791.0	8857631.05	435
2019-01-28	31.45	31.65	31.0	31.6	0.0	0.0	246512.0	7717077.4	432
2019-01-27	31.55	31.65	31.4	31.6	0.1	0.32	85661.0	2698075.3	163
2019-01-24	31.6	31.6	31.25	31.5	-0.1	-0.32	80566.0	2532528.3	180
2019-01-23	31.65	31.8	31.5	31.6	-0.05	-0.16	91517.0	2895043.05	175
2019-01-22	31.95	31.95	31.6	31.65	0.0	0.0	89287.0	2835803.8	194
2019-01-21	31.85	31.9	31.6	31.65	-0.35	-1.09	93901.0	2984549.7	199
2019-01-20	32.55	32.55	31.85	32.0	-0.25	-0.78	135505.0	4354920.4	262
2019-01-17	32.05	32.95	32.0	32.25	0.2	0.62	572305.0	18603904.45	865
2019-01-16	32.1	32.15	31.75	32.05	0.05	0.16	106068.0	3389974.15	211
2019-01-15	31.95	32.2	31.8	32.0	0.25	0.79	122897.0	3934629.65	208
2019-01-14	31.85	31.9	31.6	31.75	-0.05	-0.16	68509.0	2175232.6	134
2019-01-13	32.05	32.2	31.75	31.8	-0.1	-0.31	117664.0	3757375.7	206
2019-01-10	31.9	32.0	31.75	31.9	0.05	0.16	54651.0	1741799.1	101
2019-01-09	31.65	32.1	31.65	31.85	0.15	0.47	96293.0	3075000.15	161
2019-01-08	31.9	32.0	31.7	31.7	-0.2	-0.63	83126.0	2643896.65	147
2019-01-07	32.2	32.2	31.8	31.9	-0.3	-0.93	148906.0	4754211.3	230
2019-01-06	31.95	32.4	31.85	32.2	0.3	0.94	141673.0	4556569.55	306
2019-01-03	32.0	32.0	31.8	31.9	-0.1	-0.31	48252.0	1536840.8	130
2019-01-02	31.55	32.0	31.55	32.0	0.3	0.95	153997.0	4907518.35	236
2019-01-01	31.8	31.8	31.5	31.7	-0.2	-0.63	43759.0	1384850.85	128
2018-12-31	31.9	31.9	31.7	31.9	0.0	0.0	73783.0	2346028.6	143
2018-12-30	31.9	32.0	31.8	31.9	-0.05	-0.16	103468.0	3299820.35	178
2018-12-27	32.3	32.3	31.6	31.95	0.1	0.31	162301.0	5170901.6	338
2018-12-26	32.15	32.4	31.85	31.85	-0.3	-0.93	232860.0	7463319.65	456
2018-12-25	31.65	32.95	31.65	32.15	0.3	0.94	874663.0	28298825.8	1238
2018-12-24	31.45	32.0	31.45	31.85	0.5	1.59	243136.0	7747764.35	297
2018-12-23	31.1	31.6	30.75	31.35	-0.25	-0.79	165744.0	5165365.0	278
2018-12-20	32.75	33.05	31.4	31.6	-1.4	-4.24	204586.0	6645267.05	342
2018-12-19	32.6	33.2	32.6	33.0	0.3	0.92	154293.0	5082305.65	340
2018-12-18	33.0	33.0	32.4	32.7	-0.5	-1.51	189946.0	6212979.5	449
2018-12-17	32.9	33.4	32.75	33.2	0.55	1.68	257493.0	8545271.1	440
2018-12-16	33.1	33.2	32.6	32.65	-0.35	-1.06	97338.0	3199478.05	231
2018-12-13	33.45	33.45	33.0	33.0	-0.4	-1.2	170384.0	5644089.6	322
2018-12-12	33.5	33.75	33.1	33.4	-0.05	-0.15	288756.0	9657073.2	550
2018-12-11	32.75	33.45	32.5	33.45	0.6	1.83	283994.0	9406441.8	344
2018-12-10	33.0	33.0	32.4	32.85	-0.1	-0.3	151680.0	4954151.5	332
2018-12-09	32.7	32.95	32.25	32.95	0.55	1.7	226428.0	7383120.75	346
2018-12-06	32.8	32.95	32.1	32.4	-0.4	-1.22	187395.0	6072545.35	345
2018-12-05	32.5	33.0	32.3	32.8	0.25	0.77	224060.0	7325609.3	372
2018-12-04	33.05	33.05	32.5	32.55	-0.55	-1.66	221045.0	7255465.8	377
2018-12-03	33.5	33.5	32.9	33.1	-0.05	-0.15	244344.0	8090099.65	390
2018-12-02	32.2	33.25	32.2	33.15	0.75	2.31	282411.0	9306879.35	588
2018-11-29	32.9	33.1	32.3	32.4	-0.4	-1.22	216883.0	7075499.5	514
2018-11-28	33.5	33.7	32.7	32.8	-0.55	-1.65	489760.0	16188245.1	775
2018-11-27	33.35	34.15	32.7	33.35	0.35	1.06	742180.0	24909360.8	1218
2018-11-26	32.3	33.4	32.05	33.0	0.6	1.85	638918.0	21068213.65	1358
2018-11-25	32.8	32.8	31.85	32.4	-0.5	-1.52	365377.0	11810453.05	745
2018-11-22	33.2	33.6	32.7	32.9	-0.2	-0.6	586288.0	19371615.25	1023
2018-11-21	32.25	33.1	31.9	33.1	1.3	4.09	525435.0	17007819.0	845
2018-11-20	31.3	32.6	30.75	31.8	0.65	2.09	700291.0	22216580.95	1289
2018-11-19	31.5	31.95	31.0	31.15	0.15	0.48	304694.0	9580145.5	644
2018-11-18	31.95	33.4	31.0	31.0	-0.9	-2.82	1111874.0	36258810.3	1985
2018-11-15	32.05	32.7	31.7	31.9	-0.05	-0.16	663677.0	21380728.5	958
2018-11-14	31.4	32.15	30.9	31.95	0.25	0.79	563755.0	17906443.3	1020
2018-11-13	31.6	31.7	31.0	31.7	0.3	0.96	354273.0	11130382.0	680
2018-11-12	30.4	31.4	30.15	31.4	1.15	3.8	340671.0	10458368.7	549
2018-11-11	29.1	30.4	29.0	30.25	1.1	3.77	166196.0	4924481.45	373
2018-11-08	29.8	30.25	29.15	29.15	-0.55	-1.85	133583.0	3980770.15	278
2018-11-07	30.5	30.6	29.65	29.7	-0.8	-2.62	144139.0	4338033.6	395
2018-11-06	30.9	31.2	30.5	30.5	-0.2	-0.65	113101.0	3482556.4	304
2018-11-05	30.9	31.65	30.4	30.7	-0.2	-0.65	308425.0	9578854.4	581
2018-11-04	31.15	31.3	30.5	30.9	0.2	0.65	182530.0	5620746.65	401
2018-11-01	31.5	32.25	30.7	30.7	-0.35	-1.13	587713.0	18635934.0	839
2018-10-31	30.95	31.5	30.8	31.05	0.5	1.64	382586.0	11932476.85	632
2018-10-30	30.6	31.3	30.5	30.55	0.0	0.0	207476.0	6402883.8	412
2018-10-29	31.0	31.15	30.55	30.55	-0.25	-0.81	177428.0	5472956.45	344
2018-10-28	29.8	31.35	29.8	30.8	0.95	3.18	182212.0	5615505.5	394
2018-10-25	29.1	30.35	29.0	29.85	0.6	2.05	111467.0	3313787.85	275
2018-10-24	29.0	29.8	28.9	29.25	0.2	0.69	70491.0	2062917.65	231
2018-10-23	27.7	29.65	27.5	29.05	1.45	5.25	143514.0	4117721.15	298
2018-10-22	28.5	29.0	27.6	27.6	-1.5	-5.15	113345.0	3192165.3	193
2018-10-21	27.2	29.3	27.2	29.1	-0.3	-1.02	71960.0	2073970.1	153
2018-10-18	30.0	30.15	29.1	29.4	-0.6	-2.0	97377.0	2881549.7	200
2018-10-17	28.3	30.25	28.3	30.0	1.5	5.26	194841.0	5729322.35	409
2018-10-16	28.3	28.5	26.3	28.5	0.05	0.18	104728.0	2922201.8	185
2018-10-15	28.0	28.45	27.55	28.45	1.0	3.64	130422.0	3660406.5	241
2018-10-14	30.05	30.1	27.45	27.45	-3.05	-10.0	216706.0	6093018.1	394
2018-10-11	30.9	31.4	30.0	30.5	-0.9	-2.87	112751.0	3464199.6	327
2018-10-10	31.25	31.7	30.9	31.4	0.25	0.8	111286.0	3479283.05	199
2018-10-09	31.35	31.55	31.1	31.15	-0.3	-0.95	67426.0	2109656.7	153
2018-10-08	31.3	31.65	31.25	31.45	0.0	0.0	44244.0	1388687.7	106
2018-10-07	32.1	32.1	31.3	31.45	-0.15	-0.47	69035.0	2181351.35	188
2018-10-04	32.0	32.45	31.6	31.6	-0.35	-1.1	177227.0	5683476.0	411
2018-10-03	31.8	32.0	31.55	31.95	0.0	0.0	83911.0	2664619.2	240
2018-10-02	31.8	32.7	31.75	31.95	-0.05	-0.16	170729.0	5497383.8	431
2018-10-01	32.1	32.35	31.65	32.0	-0.3	-0.93	115066.0	3679609.75	276
2018-09-30	32.0	32.4	32.0	32.3	0.3	0.94	116593.0	3757222.8	257
2018-09-27	31.95	32.85	31.75	32.0	0.1	0.31	308503.0	9971053.8	616
2018-09-26	31.6	31.95	31.0	31.9	0.3	0.95	97860.0	3071109.4	238
2018-09-25	31.8	31.8	31.45	31.6	0.1	0.32	62209.0	1963476.65	264
2018-09-20	31.75	31.95	31.2	31.5	-0.45	-1.41	90418.0	2847598.5	220
2018-09-19	31.15	32.05	31.15	31.95	0.9	2.9	257026.0	8130772.5	512
2018-09-18	30.4	31.15	30.0	31.05	0.85	2.81	175788.0	5400250.45	365
2018-09-17	30.1	30.2	29.5	30.2	0.35	1.17	42148.0	1262228.95	114
2018-09-16	30.2	30.35	29.8	29.85	-0.55	-1.81	42913.0	1290070.5	133
2018-09-13	30.55	30.55	30.05	30.4	-0.1	-0.33	72590.0	2197609.45	200
2018-09-12	30.5	30.75	29.5	30.5	-0.4	-1.29	82806.0	2503378.2	220
2018-09-11	30.5	30.9	30.0	30.9	0.5	1.64	123038.0	3758716.5	333
2018-09-10	32.0	32.0	30.0	30.4	-1.4	-4.4	386594.0	11917583.3	817
2018-09-09	29.35	32.2	29.35	31.8	2.5	8.53	212474.0	6666457.6	341
2018-09-06	30.0	30.0	29.0	29.3	-0.65	-2.17	98151.0	2881756.8	224
2018-09-05	30.85	31.0	28.5	29.95	-1.05	-3.39	152902.0	4600933.1	240
2018-09-04	30.95	31.45	30.95	31.0	0.05	0.16	211828.0	6620469.7	349
2018-09-03	30.2	30.95	30.2	30.95	0.4	1.31	87052.0	2671192.65	215
2018-09-02	30.25	30.65	30.0	30.55	0.05	0.16	35897.0	1085232.0	121
2018-08-30	30.95	31.0	30.5	30.5	-0.5	-1.61	24338.0	747718.7	68
2018-08-29	30.9	31.6	30.8	31.0	-0.2	-0.64	55473.0	1725484.75	130
2018-08-28	31.0	31.2	30.6	31.2	0.1	0.32	28420.0	876811.8	100
2018-08-27	31.8	31.8	30.9	31.1	-0.4	-1.27	69889.0	2189320.15	147
2018-08-26	30.0	32.05	29.8	31.5	1.9	6.42	148526.0	4611956.9	382
2018-08-16	29.2	29.6	29.2	29.6	0.2	0.68	5312.0	156247.75	25
2018-08-15	29.6	29.75	29.4	29.4	-0.1	-0.34	8310.0	245258.35	55
2018-08-14	29.3	29.5	29.3	29.5	0.0	0.0	12818.0	377565.75	55
2018-08-13	29.5	29.5	29.45	29.5	-0.6	-1.99	6906.0	204018.45	39
2018-08-12	29.55	30.1	29.0	30.1	0.4	1.35	60724.0	1788846.7	128
2018-08-09	29.65	29.7	29.5	29.7	0.0	0.0	18063.0	535731.85	53
2018-08-08	29.95	29.95	29.7	29.7	-0.5	-1.66	35398.0	1055935.2	87
2018-08-07	30.1	30.4	29.95	30.2	0.4	1.34	28459.0	855902.65	111
2018-08-06	29.8	29.85	29.7	29.8	-0.1	-0.33	25985.0	774534.45	70
2018-08-05	30.6	31.0	29.5	29.9	-1.3	-4.17	120096.0	3611731.35	254
2018-08-02	31.5	31.5	31.2	31.2	-0.15	-0.48	32277.0	1009502.15	54
2018-08-01	32.2	32.2	31.35	31.35	-1.0	-3.09	24998.0	793699.95	94
2018-07-31	31.85	32.4	31.6	32.35	0.35	1.09	77296.0	2487442.65	175
2018-07-30	31.2	32.0	31.2	32.0	0.8	2.56	26273.0	832337.2	119
2018-07-29	31.6	31.65	30.8	31.2	-0.5	-1.58	42059.0	1320129.65	115
2018-07-26	32.0	32.0	31.7	31.7	-0.4	-1.25	67993.0	2170110.65	98
2018-07-25	32.0	32.2	31.75	32.1	0.2	0.63	32242.0	1032084.75	103
2018-07-24	31.8	32.5	31.8	31.9	-0.6	-1.85	53121.0	1702235.45	139
2018-07-23	32.65	32.65	32.3	32.5	-0.1	-0.31	28943.0	941385.7	73
2018-07-22	32.85	32.85	32.6	32.6	-0.25	-0.76	24985.0	816389.4	61
2018-07-19	32.85	32.85	32.5	32.85	0.2	0.61	48047.0	1568777.4	119
2018-07-18	32.6	33.2	32.6	32.65	0.0	0.0	79554.0	2621844.45	204
2018-07-17	32.6	32.95	32.5	32.65	-0.1	-0.31	45090.0	1475022.55	173
2018-07-16	32.9	32.9	32.6	32.75	-0.2	-0.61	20433.0	668458.95	83
2018-07-15	32.6	33.0	32.55	32.95	0.35	1.07	56571.0	1854750.1	143
2018-07-12	32.85	32.85	32.4	32.6	-0.35	-1.06	64017.0	2084830.1	198
2018-07-11	32.95	33.4	32.75	32.95	0.05	0.15	132045.0	4350155.15	184
2018-07-10	32.8	32.95	32.7	32.9	-0.1	-0.3	62081.0	2037485.4	103
2018-07-09	32.9	33.0	32.6	33.0	0.0	0.0	37476.0	1232220.5	118
2018-07-08	33.25	33.3	32.85	33.0	0.0	0.0	34459.0	1139098.05	108
2018-07-05	33.1	33.2	32.65	33.0	0.0	0.0	71661.0	2355815.1	178
2018-07-04	32.9	33.25	32.9	33.0	-0.15	-0.45	72186.0	2390279.65	169
2018-07-03	33.3	33.65	32.6	33.15	0.15	0.45	214116.0	7089004.5	440
2018-07-02	32.2	33.0	32.1	33.0	0.65	2.01	62448.0	2034825.45	176
2018-07-01	32.55	32.75	32.1	32.35	-0.4	-1.22	69413.0	2251542.3	173
2018-06-28	32.3	33.45	32.15	32.75	0.65	2.02	238490.0	7846013.55	542
2018-06-27	32.25	32.3	32.1	32.1	-0.05	-0.16	53089.0	1711693.55	77
2018-06-26	32.3	32.7	32.05	32.15	-0.15	-0.46	77810.0	2515505.1	195
2018-06-25	32.1	32.7	32.1	32.3	0.15	0.47	73096.0	2371027.35	168
2018-06-24	32.1	32.6	31.95	32.15	0.0	0.0	81631.0	2635396.25	200
2018-06-21	32.3	32.3	31.9	32.15	0.1	0.31	24533.0	785814.15	72
2018-06-20	32.35	32.35	32.0	32.05	-0.25	-0.77	16256.0	524041.2	64
2018-06-12	32.7	32.7	32.1	32.3	-0.4	-1.22	56905.0	1841053.65	119
2018-06-11	32.65	33.0	32.5	32.7	-0.3	-0.91	26070.0	852883.0	93
2018-06-10	33.2	33.3	33.0	33.0	-0.2	-0.6	27293.0	903759.45	91
2018-06-07	32.55	33.55	32.55	33.2	0.45	1.37	83408.0	2754907.6	228
2018-06-06	32.25	32.75	32.25	32.75	0.45	1.39	98618.0	3203154.7	212
2018-06-05	32.0	32.8	32.0	32.3	0.55	1.73	89110.0	2887903.0	269
2018-06-04	31.7	32.15	31.7	31.75	0.05	0.16	48718.0	1554589.1	130
2018-06-03	32.5	32.6	31.7	31.7	-0.8	-2.46	108254.0	3472457.8	258
2018-05-31	32.55	32.55	31.95	32.5	0.25	0.78	56075.0	1804292.35	127
2018-05-30	32.8	33.2	32.1	32.25	-0.75	-2.27	60186.0	1966125.85	163
2018-05-29	33.4	33.55	33.0	33.0	-0.6	-1.79	37660.0	1252939.7	126
2018-05-28	33.4	34.0	32.6	33.6	0.3	0.9	94820.0	3147523.35	268
2018-05-27	34.8	34.8	33.3	33.3	-1.2	-3.48	76225.0	2582732.9	228
2018-05-24	34.95	35.3	34.5	34.61	0.1	0.29	514084.0	18031667.7	695
2018-05-23	34.0	35.0	33.85	34.51	0.82	2.43	358459.0	12437276.9	645
2018-05-22	32.55	34.3	32.5	33.69	1.65	5.15	367998.0	12360392.85	802
2018-05-21	32.3	32.4	32.0	32.04	-0.24	-0.74	32020.0	1030123.3	81
2018-05-20	31.6	32.95	31.55	32.28	0.5	1.57	87406.0	2818929.9	273
2018-05-17	31.65	32.0	31.55	31.78	-0.02	-0.06	19453.0	618187.9	89
2018-05-16	32.0	32.3	31.8	31.8	-0.5	-1.55	33843.0	1081580.3	95
2018-05-15	32.8	32.8	32.1	32.3	-0.38	-1.16	64732.0	2100495.35	159
2018-05-14	32.8	32.85	32.7	32.68	-0.06	-0.18	23010.0	753528.9	80
2018-05-13	32.55	33.0	32.5	32.74	0.35	1.08	34956.0	1144746.0	97
2018-05-10	32.0	32.6	31.85	32.39	0.46	1.44	53311.0	1718131.85	169
2018-05-09	32.7	32.7	31.6	31.93	-0.78	-2.38	106628.0	3415397.25	257
2018-05-08	32.8	33.2	32.0	32.71	-0.1	-0.3	124452.0	4047932.2	244
2018-05-07	33.3	33.3	32.8	32.81	-0.48	-1.44	67352.0	2216245.0	168
2018-05-06	33.2	33.65	33.2	33.29	0.26	0.79	113427.0	3799908.15	269
2018-05-03	32.55	33.35	32.4	33.03	0.33	1.01	203407.0	6706153.7	356
2018-05-02	33.9	33.9	32.5	32.7	-1.25	-3.68	291026.0	9669376.25	528
2018-05-01	34.8	34.8	33.8	33.95	-0.54	-1.57	193062.0	6564855.3	402
2018-04-30	35.2	35.2	34.4	34.49	-0.29	-0.83	129790.0	4523206.45	345
2018-04-29	34.5	35.45	34.3	34.78	0.51	1.49	554224.0	19481069.4	755
2018-04-26	34.2	34.6	34.05	34.27	0.11	0.32	115818.0	3982597.15	235
2018-04-25	34.4	34.7	34.15	34.16	-0.37	-1.07	89488.0	3072862.5	199
2018-04-24	35.1	35.3	34.0	34.53	-0.55	-1.57	381228.0	13253945.05	519
2018-04-23	35.35	36.1	35.0	35.08	-0.16	-0.45	511302.0	18188928.65	806
2018-04-22	35.2	35.45	35.1	35.24	0.03	0.09	179404.0	6327162.2	291
2018-04-19	35.5	35.5	35.1	35.21	-0.16	-0.45	179317.0	6323493.3	309
2018-04-18	35.2	35.5	34.8	35.37	0.33	0.94	289746.0	10190511.35	492
2018-04-17	35.05	36.0	34.95	35.04	0.15	0.43	1134692.0	40312835.1	1295
2018-04-16	33.8	35.0	33.8	34.89	1.0	2.95	376472.0	13037280.6	591
2018-04-15	33.5	34.05	33.3	33.89	0.82	2.48	160735.0	5437191.15	314
2018-04-12	33.05	33.5	32.5	33.07	-0.22	-0.66	181560.0	5984388.1	398
2018-04-11	34.2	35.15	32.8	33.29	-0.8	-2.35	496912.0	17121359.15	992
2018-04-10	34.2	34.65	34.1	34.09	-0.27	-0.79	103975.0	3565647.8	263
2018-04-09	34.0	34.7	33.95	34.36	0.36	1.06	244886.0	8415013.45	380
2018-04-08	34.3	34.3	34.0	34.0	-0.35	-1.02	108209.0	3689419.8	220
2018-04-05	34.25	34.55	34.1	34.35	0.13	0.38	153211.0	5256995.5	283
2018-04-04	34.2	34.55	34.15	34.22	-0.16	-0.47	104448.0	3580471.5	194
2018-04-03	34.0	34.65	34.0	34.38	0.28	0.82	196983.0	6781633.0	387
2018-04-02	34.5	34.6	34.0	34.1	-0.39	-1.13	176912.0	6050995.7	313
2018-04-01	34.2	34.9	34.05	34.49	0.49	1.44	773760.0	26725380.25	963
2018-03-29	34.5	34.5	33.7	34.0	-0.11	-0.32	188308.0	6389948.85	337
2018-03-28	34.1	34.45	34.0	34.11	0.11	0.32	169409.0	5789101.8	268
2018-03-27	34.0	34.5	33.8	34.0	0.56	1.67	251896.0	8604738.55	453
2018-03-26	33.95	33.95	33.4	33.44	-0.59	-1.73	91622.0	3084945.3	252
2018-03-25	34.35	35.3	33.9	34.03	-0.43	-1.25	174207.0	6028545.9	398
2018-03-22	33.35	34.95	33.35	34.46	0.63	1.86	303856.0	10482536.25	707
2018-03-21	34.05	34.3	33.7	33.83	-0.27	-0.79	170810.0	5819336.8	341
2018-03-20	34.6	34.6	34.0	34.1	-0.61	-1.76	141735.0	4871529.65	273
2018-03-19	35.0	35.0	34.65	34.71	-0.25	-0.72	107259.0	3738453.65	208
2018-03-18	35.0	35.3	34.7	34.96	-0.05	-0.14	189789.0	6622234.8	305
2018-03-15	35.1	35.7	34.6	35.01	-0.06	-0.17	286635.0	10065694.55	624
2018-03-14	35.15	35.9	34.55	35.07	-0.1	-0.28	505197.0	17795263.2	1183
2018-03-13	34.0	36.7	33.85	35.17	1.34	3.96	1438831.0	50922526.4	2412
2018-03-12	33.05	34.0	32.9	33.83	0.84	2.55	311833.0	10427151.85	479
2018-03-11	33.0	33.4	32.75	32.99	0.19	0.58	142455.0	4718328.7	302
2018-03-08	32.7	33.0	32.65	32.8	-0.03	-0.09	50760.0	1666637.35	165
2018-03-07	32.4	33.3	32.4	32.83	0.2	0.61	115327.0	3796308.65	249
2018-03-06	32.8	33.25	32.5	32.63	-0.23	-0.7	115125.0	3779939.2	212
2018-03-05	33.45	33.6	32.7	32.86	-0.52	-1.56	126060.0	4188174.65	254
2018-03-04	33.1	33.8	33.0	33.38	0.29	0.88	175709.0	5872987.1	359
2018-03-01	33.15	34.0	33.0	33.09	0.0	0.0	288261.0	9673423.0	622
2018-02-28	33.4	33.4	33.0	33.09	-0.28	-0.84	131763.0	4364137.35	246
2018-02-27	33.5	33.7	33.0	33.37	-0.12	-0.36	123899.0	4133796.9	282
2018-02-26	33.9	33.95	33.4	33.49	-0.38	-1.12	243036.0	8173182.85	470
2018-02-25	33.3	34.35	33.25	33.87	0.51	1.53	379351.0	12865106.45	682
2018-02-22	33.3	34.35	33.2	33.36	-0.03	-0.09	470532.0	15848477.25	1112
2018-02-21	33.25	33.8	33.0	33.39	-0.35	-1.04	421245.0	14065844.95	862
2018-02-20	34.45	34.85	33.2	33.74	-0.27	-0.79	943878.0	32340640.95	1673
2018-02-19	32.1	34.4	31.9	34.01	1.92	5.98	1118293.0	37526704.85	1920
2018-02-18	32.9	33.2	31.1	32.09	-0.48	-1.47	556538.0	18003798.7	943
2018-02-15	30.7	33.4	30.6	32.57	2.04	6.68	922193.0	29876009.35	1554
2018-02-14	30.6	30.7	30.25	30.53	0.09	0.3	85165.0	2596948.9	230
2018-02-13	30.8	31.15	30.1	30.44	-0.37	-1.2	155969.0	4754997.4	368
2018-02-12	29.7	31.7	29.7	30.81	1.41	4.8	560559.0	17425950.75	1004
2018-02-11	29.55	29.55	29.2	29.4	-0.17	-0.57	29755.0	874344.25	80
2018-02-08	29.65	29.75	29.3	29.57	-0.41	-1.37	72836.0	2152966.75	194
2018-02-07	31.0	31.2	29.95	29.98	-0.83	-2.69	119972.0	3664902.7	292
2018-02-06	31.3	31.3	30.2	30.81	-0.53	-1.69	136348.0	4187939.8	238
2018-02-05	31.1	31.55	30.6	31.34	0.31	1.0	237875.0	7428258.5	388
2018-02-04	31.05	31.5	30.6	31.03	-0.08	-0.26	256163.0	7933575.3	479
2018-02-01	29.85	31.7	29.7	31.11	1.27	4.26	778150.0	24236103.85	1252
2018-01-31	29.7	30.1	29.5	29.84	0.04	0.13	137122.0	4095245.75	236
2018-01-30	30.9	30.9	29.75	29.8	-0.86	-2.8	532565.0	16095301.75	771
2018-01-29	28.3	31.0	28.25	30.66	2.4	8.49	1325969.0	39442947.15	1740
2018-01-28	27.55	28.3	27.55	28.26	0.88	3.21	374427.0	10484664.15	405
2018-01-25	27.5	27.5	27.35	27.38	0.01	0.04	42734.0	1172414.95	70
2018-01-24	27.2	27.4	27.2	27.37	0.05	0.18	54302.0	1480450.1	96
2018-01-23	27.35	27.45	27.3	27.32	-0.16	-0.58	45599.0	1248158.9	83
2018-01-22	27.5	27.7	27.45	27.48	-0.02	-0.07	95209.0	2627392.4	144
2018-01-21	27.25	27.7	27.25	27.5	0.07	0.26	66914.0	1840125.1	158
2018-01-18	27.5	27.65	27.35	27.43	-0.03	-0.11	94260.0	2591245.55	214
2018-01-17	27.45	27.85	27.3	27.46	0.07	0.26	188243.0	5186761.1	312
2018-01-16	27.3	27.45	27.15	27.39	0.21	0.77	77868.0	2128597.3	193
2018-01-15	27.2	27.35	27.15	27.18	0.05	0.18	106296.0	2895605.5	171
2018-01-14	27.0	27.15	26.95	27.13	0.18	0.67	92350.0	2497490.05	172
2018-01-11	26.95	27.2	26.9	26.95	-0.05	-0.19	62595.0	1689204.75	170
2018-01-10	26.9	27.1	26.85	27.0	0.02	0.07	99327.0	2680426.2	211
2018-01-09	27.15	27.3	26.9	26.98	-0.33	-1.21	151339.0	4104398.0	320
2018-01-08	27.5	27.55	27.25	27.31	-0.25	-0.91	68007.0	1868031.0	165
2018-01-07	27.55	27.75	27.55	27.56	0.03	0.11	107124.0	2958963.55	183
2018-01-04	27.6	27.85	27.5	27.53	-0.01	-0.04	106848.0	2951102.9	241
2018-01-03	27.7	28.0	27.5	27.54	-0.24	-0.86	208385.0	5779208.3	353
2018-01-02	28.0	28.7	27.65	27.78	-0.02	-0.07	991435.0	27998048.9	1425
2018-01-01	27.3	28.5	27.25	27.8	0.35	1.28	597080.0	16657622.35	838
2017-12-31	27.7	27.75	27.3	27.45	0.0	0.0	113474.0	3127718.9	250
2017-12-28	27.5	27.6	27.45	27.45	-0.09	-0.33	94596.0	2604488.3	193
2017-12-27	27.55	27.8	27.45	27.54	-0.01	-0.04	188848.0	5211256.15	298
2017-12-26	27.5	27.65	27.4	27.55	0.13	0.47	125847.0	3460750.8	292
2017-12-25	27.5	27.6	27.3	27.42	-0.04	-0.15	135828.0	3729929.1	224
2017-12-24	27.6	27.7	27.4	27.46	-0.12	-0.44	90146.0	2479859.45	237
2017-12-21	27.65	27.9	27.5	27.58	0.07	0.25	210354.0	5839827.95	390
2017-12-20	27.55	27.55	27.4	27.51	0.04	0.15	54152.0	1487618.7	106
2017-12-19	27.65	27.75	27.3	27.47	-0.07	-0.25	119139.0	3286933.8	194
2017-12-18	27.55	27.65	27.4	27.54	0.19	0.69	110664.0	3045681.15	242
2017-12-17	27.4	27.6	27.2	27.35	0.2	0.74	98725.0	2706404.15	228
2017-12-14	27.3	27.4	27.0	27.15	-0.09	-0.33	117954.0	3205647.2	238
2017-12-13	27.45	27.7	27.0	27.24	-0.4	-1.45	124679.0	3417620.4	193
2017-12-12	27.85	27.9	27.6	27.64	-0.03	-0.11	145989.0	4050916.3	186
2017-12-11	28.05	28.05	27.65	27.67	-0.24	-0.86	156998.0	4364609.8	291
2017-12-10	27.7	28.1	27.55	27.91	0.46	1.68	262649.0	7309004.45	588
2017-12-07	27.4	27.5	27.0	27.45	-0.18	-0.65	135953.0	3707457.75	295
2017-12-06	27.65	28.1	27.5	27.63	0.14	0.51	407284.0	11334091.25	860
2017-12-05	27.5	27.75	27.3	27.49	-0.1	-0.36	174148.0	4798433.9	350
2017-12-04	27.9	27.9	27.5	27.59	-0.11	-0.4	100859.0	2788557.2	200
2017-12-03	27.8	27.8	27.5	27.7	0.41	1.5	148731.0	4116683.85	227
2017-11-30	27.15	27.45	27.15	27.29	0.04	0.15	62486.0	1703756.6	157
2017-11-29	27.45	27.7	27.25	27.25	-0.18	-0.66	112153.0	3079794.85	248
2017-11-28	27.6	28.0	27.4	27.43	-0.14	-0.51	297529.0	8246172.15	556
2017-11-27	26.95	27.9	26.95	27.57	0.71	2.64	609444.0	16718200.15	896
2017-11-26	26.6	26.9	26.6	26.86	0.23	0.86	149775.0	4010823.55	269
2017-11-23	26.85	26.95	26.6	26.63	-0.01	-0.04	124379.0	3326755.25	231
2017-11-22	26.5	26.75	26.0	26.64	0.44	1.68	88871.0	2345859.75	152
2017-11-21	26.0	26.7	25.5	26.2	0.05	0.19	136852.0	3586770.9	228
2017-11-20	26.8	26.85	26.2	26.15	-0.74	-2.75	92753.0	2461747.55	168
2017-11-19	26.85	27.2	26.5	26.89	0.04	0.15	101698.0	2723042.75	202
2017-11-16	27.0	27.2	26.3	26.85	0.02	0.07	61159.0	1639038.4	121
2017-11-15	26.4	27.45	26.4	26.83	0.48	1.82	133688.0	3607483.5	238
2017-11-14	26.0	26.5	26.0	26.35	0.51	1.97	60626.0	1592023.75	153
2017-11-13	26.1	26.2	25.7	25.84	-0.26	-1.0	34697.0	898737.65	80
2017-11-12	26.1	26.8	26.1	26.1	0.08	0.31	57803.0	1525521.45	142
2017-11-09	25.0	26.2	25.0	26.02	0.65	2.56	95812.0	2465599.99	233
2017-11-08	25.1	25.6	24.7	25.37	-0.29	-1.13	91682.0	2317316.55	176
2017-11-07	28.0	28.0	25.2	25.66	-2.32	-8.29	177702.0	4702134.55	242
2017-11-06	28.1	28.2	27.7	27.98	-0.27	-0.96	61699.0	1726381.55	98
2017-11-05	28.4	28.4	27.7	28.25	-0.47	-1.64	108257.0	3039752.2	180
2017-11-02	28.25	29.0	28.25	28.72	0.47	1.66	183068.0	5252921.15	261
2017-11-01	28.5	28.5	28.15	28.25	-0.14	-0.49	29938.0	847971.75	59
2017-10-31	28.35	28.5	28.25	28.39	-0.11	-0.39	36030.0	1020733.5	67
2017-10-30	28.35	28.85	28.25	28.5	0.16	0.56	91128.0	2594722.65	158
2017-10-29	28.2	28.45	28.15	28.34	0.29	1.03	45954.0	1300428.15	96
2017-10-26	28.0	28.25	28.0	28.05	-0.18	-0.64	35806.0	1004948.4	73
2017-10-25	28.15	29.0	28.15	28.23	0.54	1.95	72862.0	2071709.45	177
2017-10-24	27.9	27.9	27.6	27.69	-0.2	-0.72	35725.0	990114.95	77
2017-10-23	28.0	28.0	27.65	27.89	-0.3	-1.06	76584.0	2134459.15	113
2017-10-22	28.65	28.7	28.1	28.19	-0.56	-1.95	54868.0	1560376.4	111
2017-10-19	28.5	28.8	28.5	28.75	-0.04	-0.14	35064.0	1004880.55	94
2017-10-18	28.6	29.05	28.6	28.79	0.21	0.73	76571.0	2207990.9	174
2017-10-17	28.6	29.2	28.45	28.58	0.27	0.95	221714.0	6385675.9	386
2017-10-16	28.0	28.4	27.35	28.31	0.51	1.83	52945.0	1476109.4	123
2017-10-15	28.1	28.5	27.1	27.8	-0.24	-0.86	99115.0	2772849.1	158
2017-10-12	27.55	28.2	26.9	28.04	0.54	1.96	116811.0	3230396.8	190
2017-10-11	28.5	28.55	27.0	27.5	-1.09	-3.81	250746.0	6971950.45	309
2017-10-10	29.15	29.4	28.4	28.59	-0.52	-1.79	218926.0	6332875.4	265
2017-10-09	30.35	30.35	29.0	29.11	-1.12	-3.7	254773.0	7488724.35	398
2017-10-08	30.5	30.5	30.2	30.23	-0.16	-0.53	124777.0	3779457.3	162
2017-10-05	30.75	30.8	30.25	30.39	-0.22	-0.72	250134.0	7599505.1	298
2017-10-04	30.65	30.9	30.6	30.61	-0.06	-0.2	89641.0	2751164.05	135
2017-10-03	30.95	31.4	30.6	30.67	0.04	0.13	222017.0	6895894.35	415
2017-10-02	30.7	30.95	30.55	30.63	0.06	0.2	113482.0	3491559.5	188
2017-10-01	30.5	30.6	30.1	30.57	-0.14	-0.46	131799.0	4009068.95	200
2017-09-28	30.85	31.0	30.65	30.71	-0.1	-0.32	135337.0	4166476.0	202
2017-09-27	31.0	31.15	30.55	30.81	-0.07	-0.23	188055.0	5807367.9	318
2017-09-26	30.6	31.25	30.6	30.88	0.4	1.31	240625.0	7442067.3	487
2017-09-25	30.7	30.8	30.45	30.48	-0.19	-0.62	189688.0	5797512.25	265
2017-09-21	31.0	31.15	30.6	30.67	-0.21	-0.68	256534.0	7914659.0	423
2017-09-20	30.85	31.85	30.6	30.88	0.29	0.95	1623275.0	50779853.3	1961
2017-09-19	30.7	30.8	30.4	30.59	0.02	0.07	132079.0	4043078.95	191
2017-09-18	30.7	30.9	30.55	30.57	0.0	0.0	146865.0	4513318.4	249
2017-09-17	30.6	30.6	30.3	30.57	0.06	0.2	96234.0	2931621.95	139
2017-09-14	30.7	30.7	30.45	30.51	-0.11	-0.36	70916.0	2163048.9	99
2017-09-13	30.4	30.65	30.4	30.62	0.12	0.39	63627.0	1943403.35	134
2017-09-12	30.9	30.95	30.5	30.5	-0.33	-1.07	128267.0	3926427.7	250
2017-09-11	30.85	31.35	30.8	30.83	0.03	0.1	302100.0	9372228.2	487
2017-09-10	30.6	30.9	30.25	30.8	0.33	1.08	206092.0	6320734.6	358
2017-09-07	30.7	30.7	30.45	30.47	-0.17	-0.55	91125.0	2782716.95	165
2017-09-06	30.4	31.05	30.4	30.64	0.3	0.99	201478.0	6193949.35	403
2017-08-29	30.25	30.75	30.05	30.34	0.3	1.0	352333.0	10714274.35	555
2017-08-28	29.65	30.1	29.65	30.04	0.18	0.6	141788.0	4235677.5	237
2017-08-27	30.7	30.8	29.7	29.86	-0.66	-2.16	228072.0	6897272.25	353
2017-08-24	30.8	30.8	30.5	30.52	-0.25	-0.81	143206.0	4388261.5	246
2017-08-23	31.2	31.25	30.55	30.77	-0.29	-0.93	242982.0	7526728.9	442
2017-08-22	31.0	31.9	31.0	31.06	0.22	0.71	692286.0	21781627.4	1084
2017-08-21	30.6	30.9	30.55	30.84	0.4	1.31	250360.0	7695734.6	460
2017-08-20	30.3	30.85	30.2	30.44	0.15	0.5	165817.0	5051917.8	386
2017-08-17	30.4	31.35	30.15	30.29	0.32	1.07	539791.0	16562738.0	891
2017-08-16	29.5	30.05	29.5	29.97	0.32	1.08	157123.0	4677842.15	272
2017-08-15	29.85	30.4	29.6	29.65	-0.44	-1.46	262597.0	7864302.7	428
2017-08-14	30.0	30.45	29.7	30.09	0.05	0.17	245036.0	7362345.8	437
2017-08-13	30.7	31.0	30.0	30.04	-0.56	-1.83	236662.0	7198501.65	448
2017-08-10	30.75	31.35	30.55	30.6	-0.18	-0.58	376462.0	11670724.95	666
2017-08-09	31.5	32.0	30.55	30.78	-1.03	-3.24	771040.0	24078358.15	1229
2017-08-08	31.5	32.9	31.15	31.81	0.35	1.11	1573715.0	50513196.3	2217
2017-08-07	30.0	31.6	30.0	31.46	1.52	5.08	1099921.0	34109141.6	1587
2017-08-06	29.8	30.1	29.6	29.94	0.43	1.46	250270.0	7488115.15	518
2017-08-03	29.6	30.25	29.45	29.51	-0.02	-0.07	369836.0	11044653.65	671
2017-08-02	30.4	30.4	29.2	29.53	-0.84	-2.77	569277.0	17016415.3	934
2017-08-01	31.75	31.75	30.3	30.37	-1.17	-3.71	1217470.0	37677412.45	1939
2017-07-31	28.8	31.55	28.65	31.54	2.83	9.86	1934176.0	59696808.4	2011
2017-07-30	28.8	29.0	28.6	28.71	-0.18	-0.62	87035.0	2505268.6	175
2017-07-27	29.55	29.55	28.85	28.89	-0.56	-1.9	131223.0	3811361.4	272
2017-07-26	29.8	30.1	29.4	29.45	-0.37	-1.24	238875.0	7115503.95	351
2017-07-25	29.6	30.5	29.6	29.82	0.43	1.46	943507.0	28411056.65	1343
2017-07-24	29.45	29.45	29.2	29.39	-0.01	-0.03	103987.0	3049690.55	228
2017-07-23	29.6	29.7	29.25	29.4	0.09	0.31	387445.0	11425261.0	485
2017-07-20	29.05	29.5	29.0	29.31	0.31	1.07	439604.0	12890249.6	579
2017-07-19	28.9	29.1	28.8	29.0	0.11	0.38	158783.0	4599647.4	167
2017-07-18	29.15	29.25	28.9	28.89	-0.22	-0.76	160762.0	4671309.75	213
2017-07-17	29.0	29.3	28.85	29.11	0.05	0.17	225761.0	6566195.9	370
2017-07-16	28.95	29.3	28.95	29.06	0.41	1.43	289577.0	8414405.45	387
2017-07-13	28.7	29.1	28.65	28.65	0.09	0.32	265114.0	7652420.7	353
2017-07-12	28.55	28.8	28.5	28.56	-0.02	-0.07	169724.0	4864775.4	215
2017-07-11	29.0	29.2	28.55	28.58	-0.39	-1.35	176857.0	5116123.9	262
2017-07-10	29.3	29.4	28.85	28.97	-0.17	-0.58	240323.0	6990588.0	348
2017-07-09	28.8	30.35	28.8	29.14	0.76	2.68	850480.0	25178206.25	1138
2017-07-06	28.35	28.8	28.35	28.38	0.02	0.07	128273.0	3664536.0	238
2017-07-05	28.4	28.5	28.1	28.36	0.0	0.0	126325.0	3572496.65	163
2017-07-04	28.5	28.75	28.3	28.36	-0.13	-0.46	117134.0	3338822.05	175
2017-07-03	28.15	28.5	28.15	28.49	0.5	1.79	117004.0	3321159.15	183
2017-07-02	27.5	28.0	27.5	27.99	0.57	2.08	100328.0	2798457.0	200
2017-06-22	27.3	27.85	26.95	27.42	0.37	1.37	204528.0	5591471.9	308
2017-06-21	27.0	27.4	26.85	27.05	0.37	1.39	75538.0	2048054.65	128
2017-06-20	26.9	27.45	26.4	26.68	-0.09	-0.34	136645.0	3698257.85	261
2017-06-19	26.3	26.85	26.3	26.77	0.48	1.83	118683.0	3159973.05	152
2017-06-18	26.5	26.65	26.25	26.29	-0.25	-0.94	36596.0	964787.6	71
2017-06-15	27.0	27.0	26.5	26.54	-0.59	-2.17	57705.0	1544704.35	99
2017-06-14	27.1	27.25	27.0	27.13	0.0	0.0	30593.0	829764.2	61
2017-06-13	27.2	27.3	27.1	27.13	-0.08	-0.29	18710.0	509244.35	67
2017-06-12	26.85	27.55	26.85	27.21	-0.12	-0.44	25043.0	682971.1	102
2017-06-11	27.5	28.0	27.3	27.33	-0.44	-1.58	17922.0	495284.9	88
2017-06-08	27.7	28.3	27.7	27.77	-0.51	-1.8	60772.0	1693517.3	133
2017-06-07	28.15	28.35	28.0	28.28	-0.1	-0.35	48802.0	1376979.45	117
2017-06-06	28.6	28.6	27.9	28.38	-0.23	-0.8	179283.0	5061937.55	256
2017-06-05	28.8	28.8	27.95	28.61	0.14	0.49	313036.0	8899872.0	396
2017-06-04	28.2	29.0	28.0	28.47	0.67	2.41	265353.0	7544701.55	387
2017-06-01	28.4	28.4	27.3	27.8	-0.13	-0.47	62362.0	1734097.2	196
2017-05-31	27.7	29.0	27.7	27.93	0.4	1.45	184185.0	5212307.3	411
2017-05-30	27.2	28.2	27.2	27.53	0.28	1.03	97091.0	2686602.5	218
2017-05-29	26.5	27.5	26.5	27.25	0.37	1.38	54209.0	1460007.7	121
2017-05-28	28.2	28.2	26.6	26.88	-1.77	-6.18	128202.0	3499010.6	205
2017-05-25	28.8	29.1	28.5	28.65	-0.25	-0.87	37648.0	1082037.2	70
2017-05-24	29.1	29.3	28.9	28.9	-0.21	-0.72	60822.0	1768809.2	95
2017-05-23	29.4	29.5	29.1	29.11	-0.74	-2.48	82813.0	2424903.8	163
2017-05-22	29.6	30.3	29.6	29.85	0.3	1.02	224456.0	6742882.9	364
2017-05-21	29.6	29.8	29.5	29.55	0.18	0.61	147747.0	4386622.9	173
2017-05-18	29.1	29.7	29.1	29.37	-0.45	-1.51	130872.0	3850470.8	232
2017-05-17	30.0	30.1	29.7	29.82	-0.25	-0.83	101213.0	3023806.0	177
2017-05-16	30.2	30.3	30.0	30.07	0.04	0.13	181690.0	5483856.0	287
2017-05-15	29.4	30.3	29.2	30.03	0.95	3.27	355531.0	10581369.5	575
2017-05-14	28.6	30.0	28.3	29.08	0.67	2.36	153664.0	4485913.8	396
2017-05-11	29.1	29.2	28.4	28.41	-0.65	-2.24	92470.0	2665019.0	210
2017-05-10	29.4	29.5	29.0	29.06	-0.42	-1.42	82309.0	2400972.0	184
2017-05-09	29.6	29.6	29.3	29.48	-0.43	-1.44	86772.0	2554638.6	180
2017-05-08	29.6	30.0	29.5	29.91	0.19	0.64	49514.0	1470027.9	108
2017-05-07	30.1	30.2	29.6	29.72	-0.53	-1.75	106721.0	3183202.7	175
2017-05-04	30.5	30.5	30.0	30.25	-0.3	-0.98	87810.0	2653184.5	130
2017-05-03	30.5	30.6	30.3	30.55	0.0	0.0	107409.0	3272515.2	186
2017-05-02	31.1	31.2	30.5	30.55	-0.45	-1.45	177045.0	5440397.2	294
2017-05-01	31.7	31.7	31.0	31.0	-0.49	-1.56	416363.0	13051690.1	556
2017-04-30	30.2	31.9	30.1	31.49	1.41	4.69	634418.0	19684531.3	823
2017-04-27	30.3	30.3	29.9	30.08	-0.03	-0.1	70434.0	2116127.3	142
2017-04-26	30.1	30.2	30.0	30.11	0.03	0.1	86987.0	2616787.3	123
2017-04-25	30.4	30.4	30.0	30.08	-0.12	-0.4	49355.0	1489389.6	106
2017-04-24	30.2	30.4	29.8	30.2	0.07	0.23	89104.0	2680957.2	126
2017-04-23	29.9	30.5	29.9	30.13	0.63	2.14	145752.0	4390984.6	264
2017-04-20	29.6	29.7	29.4	29.5	-0.38	-1.27	96679.0	2858212.7	189
2017-04-19	30.0	30.0	29.4	29.88	-0.02	-0.07	57773.0	1715126.7	144
2017-04-18	30.4	30.4	29.8	29.9	-0.28	-0.93	112863.0	3390632.8	222
2017-04-17	30.5	30.5	30.1	30.18	-0.18	-0.59	90228.0	2729897.7	181
2017-04-16	30.6	30.8	30.2	30.36	-0.28	-0.91	189160.0	5750905.1	262
2017-04-13	31.0	31.1	30.6	30.64	-0.46	-1.48	135911.0	4193130.0	251
2017-04-12	30.8	31.2	30.8	31.1	0.21	0.68	92614.0	2874803.7	160
2017-04-11	31.3	31.3	30.8	30.89	-0.31	-0.99	170853.0	5313149.8	267
2017-04-10	31.2	31.4	31.1	31.2	0.02	0.06	132442.0	4138846.9	193
2017-04-09	31.5	31.5	31.1	31.18	-0.21	-0.67	140774.0	4400773.5	238
2017-04-06	31.7	31.8	31.3	31.39	-0.39	-1.23	173934.0	5489098.2	289
2017-04-05	31.9	32.0	31.6	31.78	0.06	0.19	211971.0	6744455.4	376
2017-04-04	31.7	32.4	31.5	31.72	0.35	1.12	728796.0	23270398.6	1131
2017-04-03	31.3	32.0	31.2	31.37	0.06	0.19	489672.0	15445846.5	626
2017-04-02	31.4	31.6	31.2	31.31	0.09	0.29	173697.0	5449228.8	270
2017-03-30	31.6	31.6	31.2	31.22	-0.15	-0.48	174077.0	5456442.9	241
2017-03-29	31.5	31.7	31.3	31.37	0.1	0.32	171452.0	5402199.0	312
2017-03-28	31.5	31.9	31.2	31.27	-0.1	-0.32	375983.0	11854778.1	571
2017-03-27	31.2	31.9	31.0	31.37	0.31	1.0	386150.0	12158725.3	742
2017-03-26	31.4	31.6	31.0	31.06	0.01	0.03	374974.0	11719755.3	669
2017-03-23	30.9	31.9	30.9	31.05	0.44	1.44	471348.0	14778959.8	717
2017-03-22	31.5	31.5	30.5	30.61	-0.96	-3.04	201420.0	6236039.8	496
2017-03-21	32.0	32.2	31.4	31.57	-0.44	-1.37	317019.0	10118282.0	617
2017-03-20	32.3	32.9	31.9	32.01	-0.25	-0.77	486436.0	15723207.4	840
2017-03-19	32.2	33.9	31.7	32.26	0.04	0.12	1059874.0	34869967.3	1770
2017-03-16	32.0	34.5	31.6	32.22	0.72	2.29	2547902.0	83494759.5	3899
2017-03-15	29.0	31.5	28.8	31.5	2.82	9.83	1382040.0	42533448.3	1516
2017-03-14	28.4	28.8	27.9	28.68	0.22	0.77	342782.0	9694872.5	488
2017-03-13	29.7	30.1	28.3	28.46	-1.24	-4.18	275281.0	8111138.5	413
2017-03-12	30.5	30.8	29.3	29.7	-1.15	-3.73	147401.0	4448715.2	223
2017-03-09	31.5	31.8	30.8	30.85	-1.15	-3.59	249810.0	7814183.4	453
2017-03-08	32.2	32.2	31.7	32.0	-0.07	-0.22	89425.0	2863627.7	143
2017-03-07	32.0	32.4	32.0	32.07	-0.03	-0.09	108342.0	3487058.1	199
2017-03-06	31.9	32.4	31.5	32.1	0.11	0.34	164573.0	5273698.6	231
2017-03-05	32.8	32.8	31.9	31.99	-0.54	-1.66	239270.0	7751678.6	362
2017-03-02	32.2	32.7	32.2	32.53	0.37	1.15	418024.0	13570784.9	434
2017-03-01	32.5	32.6	31.9	32.16	-0.3	-0.92	356022.0	11481287.6	437
2017-02-28	32.0	32.5	31.6	32.46	0.12	0.37	479588.0	15354036.6	412
2017-02-27	33.3	33.3	32.0	32.34	-0.87	-2.62	147857.0	4848569.1	253
2017-02-26	33.0	33.4	32.8	33.21	0.41	1.25	157577.0	5209895.6	195
2017-02-23	33.1	33.1	32.6	32.8	-0.4	-1.2	126035.0	4146653.8	226
2017-02-22	33.1	33.4	33.1	33.2	0.22	0.67	176474.0	5866248.8	294
2017-02-21	32.8	33.1	32.5	32.98	0.05	0.15	363992.0	11931964.7	372
2017-02-20	33.3	34.0	32.8	32.93	-0.31	-0.93	826536.0	27541396.2	856
2017-02-19	33.3	33.4	33.1	33.24	0.06	0.18	208206.0	6924955.5	254
2017-02-16	33.4	33.5	33.1	33.18	-0.08	-0.24	135248.0	4504487.0	188
2017-02-15	33.0	33.4	32.9	33.26	0.26	0.79	207546.0	6895462.1	339
2017-02-14	33.4	33.5	32.8	33.0	-0.36	-1.08	244154.0	8095710.4	293
2017-02-13	33.5	33.6	33.3	33.36	0.01	0.03	232112.0	7761860.2	332
2017-02-12	33.0	34.1	33.0	33.35	0.61	1.86	750796.0	25216078.2	856
2017-02-09	32.3	33.0	32.3	32.74	0.13	0.4	177825.0	5825126.6	267
2017-02-08	33.3	33.4	32.5	32.61	-0.89	-2.66	268308.0	8795861.5	341
2017-02-07	33.9	33.9	33.3	33.5	-0.19	-0.56	196342.0	6582447.9	259
2017-02-06	33.7	33.8	33.3	33.69	0.03	0.09	379718.0	12728309.9	347
2017-02-05	34.2	34.6	33.6	33.66	-0.55	-1.61	528638.0	17971246.5	658
2017-02-02	35.0	35.3	34.1	34.21	-0.7	-2.01	1126210.0	38910461.9	1265
2017-02-01	33.4	35.3	33.4	34.91	1.5	4.49	1947306.0	67347637.6	1871
2017-01-31	33.6	33.8	33.2	33.41	-0.17	-0.51	226249.0	7575611.6	311
2017-01-30	34.0	34.2	33.5	33.58	-0.25	-0.74	303010.0	10294655.7	315
2017-01-29	33.4	34.3	33.4	33.83	0.39	1.17	385309.0	13101657.0	436
2017-01-26	33.6	34.0	33.3	33.44	-0.27	-0.8	394437.0	13290424.5	416
2017-01-25	33.8	34.5	33.6	33.71	-0.02	-0.06	406563.0	13862503.5	442
2017-01-24	33.6	34.2	33.5	33.73	0.38	1.14	422880.0	14275054.6	394
2017-01-23	33.4	33.6	33.2	33.35	0.19	0.57	408806.0	13649102.2	392
2017-01-22	32.4	33.4	32.2	33.16	0.9	2.79	344558.0	11391679.4	433
2017-01-19	31.2	32.4	31.2	32.26	0.39	1.22	252825.0	8073243.3	346
2017-01-18	32.0	32.3	31.7	31.87	-0.01	-0.03	302500.0	9685843.6	374
2017-01-17	31.5	32.0	30.4	31.88	0.45	1.43	220773.0	6918491.4	328
2017-01-16	32.0	32.1	31.2	31.43	-0.64	-2.0	124630.0	3947501.4	174
2017-01-15	32.0	32.2	31.8	32.07	0.24	0.75	131429.0	4204072.2	192
2017-01-12	32.3	32.4	31.3	31.83	-0.15	-0.47	210174.0	6718097.3	372
2017-01-11	32.8	33.2	31.7	31.98	-1.06	-3.21	324154.0	10550832.3	389
2017-01-10	33.6	33.8	32.7	33.04	-0.33	-0.99	391389.0	13007413.5	496
2017-01-09	33.2	33.9	33.1	33.37	0.07	0.21	568035.0	19020632.2	601
2017-01-08	33.8	33.9	33.2	33.3	-0.43	-1.27	204934.0	6867773.4	255
2017-01-05	34.0	34.2	33.4	33.73	-0.19	-0.56	346000.0	11679407.5	424
2017-01-04	34.8	34.9	33.6	33.92	-0.79	-2.28	609123.0	20917397.6	675
2017-01-03	34.5	35.2	34.4	34.71	0.47	1.37	1178940.0	41061607.5	1250
2017-01-02	34.2	34.5	34.0	34.24	0.33	0.97	946993.0	32443571.3	1003
2017-01-01	33.7	34.3	33.6	33.91	0.47	1.41	832094.0	28280096.1	1161
2016-12-29	33.9	33.9	32.8	33.44	0.05	0.15	730108.0	24393611.5	871
2016-12-28	33.4	34.5	33.2	33.39	0.16	0.48	2199456.0	74575619.3	2335
2016-12-27	32.7	33.4	32.6	33.23	0.48	1.47	614905.0	20335385.2	823
2016-12-26	32.8	33.7	32.3	32.75	0.25	0.77	1427073.0	47184178.4	1587
2016-12-25	32.3	32.7	32.0	32.5	0.7	2.2	637668.0	20683545.0	683
2016-12-22	31.7	32.1	31.5	31.8	0.25	0.79	236335.0	7519549.6	320
2016-12-21	31.7	32.0	31.2	31.55	0.21	0.67	367914.0	11624682.2	497
2016-12-20	31.6	31.9	30.8	31.34	-0.46	-1.45	213066.0	6645123.9	416
2016-12-19	32.6	32.8	31.7	31.8	-0.75	-2.3	281043.0	9127555.4	437
2016-12-18	32.1	32.8	32.1	32.55	0.75	2.36	415844.0	13542908.5	546
2016-12-15	31.1	31.9	30.8	31.8	0.36	1.15	317497.0	9968690.3	543
2016-12-14	32.1	32.6	31.2	31.44	-0.6	-1.87	414098.0	13243123.5	660
2016-12-13	32.3	32.9	31.9	32.04	-0.28	-0.87	926187.0	29998891.0	1232
2016-12-12	33.2	33.3	32.1	32.32	-0.65	-1.97	385467.0	12607789.6	608
2016-12-11	33.1	33.5	32.8	32.97	0.25	0.76	588299.0	19529582.0	734
2016-12-08	33.0	34.1	32.6	32.72	-0.02	-0.06	1515244.0	50597543.7	1722
2016-12-07	32.9	33.0	32.3	32.74	-0.04	-0.12	596921.0	19543597.5	860
2016-12-06	32.7	33.1	32.5	32.78	0.29	0.89	724369.0	23802541.1	954
2016-12-05	32.5	32.9	31.8	32.49	-0.08	-0.25	611871.0	19789993.1	1019
2016-12-04	32.6	33.6	32.0	32.57	0.28	0.87	1634920.0	54033414.7	2175
2016-12-01	32.4	33.8	32.0	32.29	0.32	1.0	2203417.0	72571470.3	2635
2016-11-30	31.5	32.8	31.5	31.97	0.6	1.91	831216.0	26685739.9	1302
2016-11-29	33.3	33.9	31.1	31.37	-0.53	-1.66	2098000.0	68444539.0	2964
2016-11-28	29.9	31.9	29.5	31.9	2.81	9.66	1811878.0	56319096.5	1960
2016-11-27	28.7	29.6	28.5	29.09	0.47	1.64	583136.0	17060445.3	824
2016-11-24	29.6	29.9	28.0	28.62	-0.91	-3.08	668974.0	19493209.2	1022
2016-11-23	29.4	30.0	29.2	29.53	0.38	1.3	1401117.0	41538056.4	1473
2016-11-22	29.2	29.8	28.7	29.15	0.03	0.1	832554.0	24341301.6	1242
2016-11-21	27.7	30.0	27.6	29.12	1.72	6.28	1616871.0	46202317.9	1527
2016-11-20	27.3	28.0	27.0	27.4	-0.13	-0.47	513794.0	14058697.7	716
2016-11-17	27.5	28.5	27.3	27.53	0.03	0.11	2009292.0	56133879.4	2332
2016-11-16	25.3	27.5	25.3	27.5	2.5	10.0	1030807.0	27388981.9	908
2016-11-15	25.6	25.8	24.25	25.0	-0.27	-1.07	442456.0	11047610.75	527
2016-11-14	26.4	26.8	25.0	25.27	-0.78	-2.99	880615.0	22876370.9	1002
2016-11-13	24.65	26.4	24.6	26.05	1.52	6.2	1742434.0	44834021.0	1610
2016-11-10	23.3	24.9	23.3	24.53	1.33	5.73	1342469.0	32457033.85	1158
2016-11-09	22.5	23.3	22.1	23.2	0.16	0.69	281607.0	6447970.6	358
2016-11-08	23.2	23.45	23.0	23.04	-0.02	-0.09	369681.0	8588394.15	459
2016-11-07	22.65	23.15	22.65	23.06	0.54	2.4	261406.0	5988913.55	344
2016-11-06	22.4	22.65	22.4	22.52	0.07	0.31	103573.0	2336151.45	159
2016-11-03	22.3	22.6	22.2	22.45	0.22	0.99	153133.0	3438033.3	254
2016-11-02	23.0	23.25	22.0	22.23	-0.89	-3.85	610930.0	13775547.25	710
2016-11-01	23.25	23.8	22.9	23.12	-0.02	-0.09	609332.0	14279333.4	683
2016-10-31	22.6	23.85	22.55	23.14	0.68	3.03	1008458.0	23309398.7	1051
2016-10-30	22.2	22.6	22.2	22.46	0.17	0.76	189529.0	4247797.55	221
2016-10-27	22.3	22.5	22.25	22.29	-0.08	-0.36	115544.0	2579399.25	184
2016-10-26	22.25	22.75	22.25	22.37	-0.01	-0.04	371595.0	8368561.1	433
2016-10-25	22.3	22.65	22.15	22.38	0.21	0.95	350762.0	7838237.6	413
2016-10-24	22.0	22.3	22.0	22.17	0.18	0.82	88512.0	1960234.05	151
2016-10-23	21.25	22.5	21.25	21.99	0.64	3.0	235125.0	5184490.1	287
2016-10-20	20.5	21.85	20.5	21.35	0.19	0.9	103107.0	2196471.8	156
2016-10-19	20.6	21.5	20.0	21.16	0.69	3.37	171239.0	3525260.9	209
2016-10-18	22.0	22.0	19.9	20.47	-1.54	-7.0	131007.0	2737755.65	245
2016-10-17	22.55	22.8	21.9	22.01	-0.46	-2.05	161765.0	3611946.4	250
2016-10-16	21.95	22.7	21.75	22.47	0.42	1.9	210627.0	4691214.6	339
2016-10-13	22.35	22.8	21.95	22.05	-0.3	-1.34	323498.0	7270518.75	366
2016-10-12	22.5	22.55	22.2	22.35	0.06	0.27	341010.0	7634284.95	396
2016-10-11	22.0	22.5	22.0	22.29	0.35	1.6	392555.0	8725775.85	407
2016-10-10	21.5	22.0	21.2	21.94	0.25	1.15	190901.0	4134071.9	282
2016-10-09	22.55	22.6	21.65	21.69	-0.72	-3.21	178311.0	3948907.3	218
2016-10-06	22.55	22.7	22.3	22.41	0.08	0.36	212110.0	4768627.9	259
2016-10-05	22.2	22.65	21.95	22.33	0.13	0.59	181273.0	4041438.15	240
2016-10-04	22.2	22.3	21.45	22.2	0.04	0.18	201347.0	4404061.15	318
2016-10-03	22.0	22.5	20.5	22.16	-0.03	-0.14	356173.0	7671226.95	375
2016-10-02	24.5	24.65	22.0	22.19	-2.22	-9.09	143198.0	3307908.05	200
2016-09-29	23.1	24.6	23.1	24.41	0.59	2.48	165934.0	3984604.0	213
2016-09-28	25.0	25.0	22.5	23.82	-1.17	-4.68	233431.0	5539638.85	311
2016-09-27	26.5	26.5	24.6	24.99	-1.91	-7.1	229109.0	5810135.1	249
2016-09-26	26.8	27.2	26.4	26.9	0.3	1.13	89667.0	2404726.9	168
2016-09-25	26.6	26.8	26.0	26.6	0.13	0.49	69252.0	1831000.7	126
2016-09-21	26.4	26.6	26.0	26.47	0.02	0.08	45947.0	1212922.6	105
2016-09-20	26.1	26.9	26.1	26.45	0.3	1.15	96898.0	2555280.1	159
2016-09-19	28.0	28.0	25.8	26.15	-1.95	-6.94	142993.0	3782008.6	214
2016-09-18	28.4	28.4	28.0	28.1	-0.38	-1.33	76817.0	2160781.4	127
2016-09-08	28.4	28.6	27.9	28.48	0.24	0.85	130563.0	3694311.5	202
2016-09-07	28.5	28.7	28.2	28.24	-0.42	-1.47	82855.0	2352524.6	124
2016-09-06	29.0	29.3	28.5	28.66	-0.53	-1.82	113642.0	3280810.7	177
2016-09-05	28.9	29.3	28.8	29.19	0.58	2.03	90869.0	2653593.8	156
2016-09-04	28.3	28.9	28.3	28.61	0.43	1.53	43984.0	1258876.6	100
2016-09-01	28.8	29.0	27.8	28.18	-1.02	-3.49	115179.0	3258501.4	205
2016-08-31	29.9	30.0	29.2	29.2	-0.57	-1.91	140458.0	4155115.4	205
2016-08-30	29.4	30.3	29.1	29.77	0.54	1.85	294759.0	8750126.7	451
2016-08-29	28.8	29.3	28.5	29.23	0.6	2.1	221493.0	6425131.9	397
2016-08-28	28.0	28.7	28.0	28.63	0.58	2.07	138155.0	3926379.1	283
2016-08-25	27.8	28.4	27.7	28.05	-0.68	-2.37	210776.0	5903455.4	374
2016-08-24	30.0	30.0	28.6	28.73	-0.85	-2.87	75859.0	2222150.7	201
2016-08-23	28.1	30.1	28.1	29.58	0.14	0.48	167379.0	4919457.5	249
2016-08-22	30.2	30.2	29.2	29.44	-1.06	-3.48	56649.0	1681114.7	166
2016-08-21	30.6	30.9	30.5	30.5	0.0	0.0	50420.0	1546175.8	107
2016-08-18	30.1	30.7	30.1	30.5	-0.03	-0.1	108076.0	3289391.3	210
2016-08-17	31.6	31.6	30.3	30.53	-1.08	-3.42	120133.0	3710748.7	238
2016-08-16	31.9	32.2	31.6	31.61	-0.29	-0.91	92323.0	2944653.9	159
2016-08-15	32.3	32.3	31.9	31.9	-0.46	-1.42	106377.0	3408388.0	199
2016-08-14	33.0	33.1	32.2	32.36	-0.13	-0.4	274011.0	8911921.7	329
2016-08-11	31.9	32.8	31.7	32.49	0.54	1.69	239044.0	7701245.9	338
2016-08-10	31.7	32.0	31.6	31.95	0.25	0.79	195351.0	6229990.0	254
2016-08-09	31.6	31.8	31.5	31.7	0.2	0.63	63293.0	2001251.5	95
2016-08-08	31.6	31.6	31.3	31.5	0.0	0.0	49285.0	1548380.6	91
2016-08-07	31.8	32.0	31.5	31.5	-0.07	-0.22	49248.0	1562022.7	82
2016-08-04	32.0	32.5	31.5	31.57	0.21	0.67	165086.0	5263946.1	264
2016-08-03	31.1	31.7	30.7	31.36	0.25	0.8	171679.0	5390610.1	255
2016-08-02	32.0	32.2	31.0	31.11	-1.17	-3.62	203713.0	6403665.1	245
2016-08-01	31.8	32.4	31.6	32.28	0.48	1.51	143908.0	4613526.9	255
2016-07-31	32.4	32.4	31.0	31.8	-0.64	-1.97	103828.0	3291729.6	172
2016-07-28	33.2	33.2	32.0	32.44	-0.81	-2.44	120000.0	3898962.3	193
2016-07-27	33.1	33.4	32.8	33.25	0.06	0.18	46893.0	1548430.5	85
2016-07-26	33.4	33.4	33.1	33.19	-0.15	-0.45	28361.0	939936.7	53
2016-07-25	33.3	33.4	33.0	33.34	0.11	0.33	48245.0	1602199.4	85
2016-07-24	33.8	33.8	33.2	33.23	-0.34	-1.01	47452.0	1583192.5	104
2016-07-21	33.8	33.8	33.5	33.57	-0.1	-0.3	68444.0	2302874.9	123
2016-07-20	34.1	34.1	33.6	33.67	-0.47	-1.38	179107.0	6053425.4	215
2016-07-19	34.1	34.7	34.1	34.14	0.06	0.18	279979.0	9619889.1	334
2016-07-18	34.2	34.3	33.9	34.08	-0.04	-0.12	175068.0	5958282.3	241
2016-07-17	33.8	34.7	33.8	34.12	0.67	2.0	362036.0	12420737.2	470
2016-07-14	33.8	34.1	33.4	33.45	-0.54	-1.59	168471.0	5679746.2	236
2016-07-13	33.9	34.5	33.9	33.99	0.41	1.22	281798.0	9628930.5	317
2016-07-12	33.0	33.6	33.0	33.58	0.58	1.76	116085.0	3874297.9	176
2016-07-11	32.6	33.4	32.6	33.0	0.27	0.82	110311.0	3640098.5	203
2016-07-10	32.9	32.9	32.6	32.73	0.45	1.39	49718.0	1624468.0	92
2016-06-30	32.8	32.9	32.1	32.28	-0.37	-1.13	150518.0	4902319.0	214
2016-06-29	33.4	33.6	32.6	32.65	-0.44	-1.33	129045.0	4264422.6	248
2016-06-28	31.9	33.3	31.9	33.09	0.83	2.57	147300.0	4826740.1	264
2016-06-27	32.5	33.0	32.2	32.26	-0.08	-0.25	264265.0	8615239.9	264
2016-06-26	30.2	32.4	30.2	32.34	-1.17	-3.49	334248.0	10608437.7	478
2016-06-23	33.7	33.7	33.4	33.51	-0.36	-1.06	137570.0	4612768.5	228
2016-06-22	34.1	34.1	33.8	33.87	-0.22	-0.65	68333.0	2318936.7	103
2016-06-21	34.4	34.4	34.1	34.09	-0.06	-0.18	59908.0	2049115.3	107
2016-06-20	34.4	34.4	34.1	34.15	-0.07	-0.2	129934.0	4446932.2	178
2016-06-19	34.0	34.7	34.0	34.22	0.47	1.39	337703.0	11613273.6	460
2016-06-16	34.0	34.2	33.6	33.75	-0.3	-0.88	136219.0	4610562.2	237
2016-06-15	34.5	34.7	34.0	34.05	-0.55	-1.59	188938.0	6493926.4	265
2016-06-14	34.6	34.9	34.5	34.6	0.1	0.29	154430.0	5360205.7	201
2016-06-13	34.2	34.6	34.2	34.5	0.19	0.55	88215.0	3042611.1	148
2016-06-12	34.1	34.8	34.0	34.31	-0.17	-0.49	192492.0	6611698.6	220
2016-06-09	34.8	35.0	34.3	34.48	-0.13	-0.38	271229.0	9379863.1	347
2016-06-08	34.3	34.8	34.1	34.61	0.53	1.56	299680.0	10360138.0	444
2016-06-07	33.7	34.2	33.6	34.08	0.58	1.73	292358.0	9905894.3	410
2016-06-06	33.5	33.7	33.0	33.5	-0.1	-0.3	180143.0	6014545.2	284
2016-06-05	34.3	34.4	33.6	33.6	-0.61	-1.78	198250.0	6735615.2	272
2016-06-02	34.3	34.7	34.2	34.21	-0.08	-0.23	157291.0	5413762.8	247
2016-06-01	34.4	34.6	34.0	34.29	0.1	0.29	274640.0	9421773.8	361
2016-05-31	34.1	34.2	33.8	34.19	0.46	1.36	111428.0	3790203.0	198
2016-05-30	34.3	34.7	33.5	33.73	-0.45	-1.32	199338.0	6779635.4	328
2016-05-29	34.9	35.0	34.0	34.18	-0.51	-1.47	288906.0	9929465.3	349
2016-05-26	35.7	36.0	34.6	34.69	-0.93	-2.61	346765.0	12255531.2	530
2016-05-25	35.7	35.9	35.2	35.62	0.17	0.48	246470.0	8766313.7	405
2016-05-24	34.6	35.6	34.0	35.45	1.32	3.87	236957.0	8233757.7	348
2016-05-23	36.2	36.5	33.8	34.13	-2.37	-6.49	697136.0	24554349.4	779
2016-05-22	36.9	37.2	36.4	36.5	-0.37	-1.0	281620.0	10381477.8	407
2016-05-19	37.2	37.3	36.7	36.87	-0.41	-1.1	252930.0	9359368.0	413
2016-05-18	37.5	37.5	37.2	37.28	-0.22	-0.59	340058.0	12709341.1	386
2016-05-17	37.7	38.0	37.5	37.5	0.07	0.19	537481.0	20241296.0	595
2016-05-16	37.0	38.1	37.0	37.43	0.51	1.38	1552259.0	58491957.3	1928
2016-05-15	36.6	37.2	36.6	36.92	0.39	1.07	448547.0	16568302.7	591
2016-05-12	36.8	37.0	36.5	36.53	-0.26	-0.71	341714.0	12537982.9	432
2016-05-11	37.1	37.4	36.7	36.79	-0.09	-0.24	458246.0	16974586.5	608
2016-05-10	37.0	37.8	36.8	36.88	-0.25	-0.67	858609.0	31973843.9	948
2016-05-09	37.3	37.5	37.0	37.13	-0.09	-0.24	336916.0	12534843.9	447
2016-05-08	37.3	38.0	37.1	37.22	0.46	1.25	552252.0	20701131.7	722
2016-05-05	36.5	37.6	36.5	36.76	0.28	0.77	694012.0	25745434.2	853
2016-05-04	37.0	37.2	36.2	36.48	-0.71	-1.91	558221.0	20487249.5	692
2016-05-03	38.7	38.8	37.0	37.19	-1.55	-4.0	801560.0	30331207.4	958
2016-05-02	38.5	39.2	38.3	38.74	0.52	1.36	1158334.0	44880797.3	1377
2016-05-01	38.0	38.5	37.8	38.22	0.31	0.82	858098.0	32682387.3	1002
2016-04-28	37.9	38.5	37.7	37.91	0.31	0.82	1432641.0	54570687.8	1730
2016-04-27	37.3	37.8	36.9	37.6	0.66	1.79	1231283.0	46046746.6	1331
2016-04-26	36.5	37.1	36.3	36.94	0.41	1.12	994987.0	36653043.4	1093
2016-04-25	36.6	37.2	36.4	36.53	-0.05	-0.14	1422156.0	52431032.5	1445
2016-04-24	36.4	37.0	36.3	36.58	0.2	0.55	835671.0	30663430.9	1022
2016-04-21	36.4	36.6	36.2	36.38	0.21	0.58	392423.0	14280693.6	504
2016-04-20	36.5	37.1	36.0	36.17	-0.43	-1.17	927620.0	33877846.4	943
2016-04-19	36.1	36.8	36.1	36.6	0.89	2.49	471069.0	17176609.5	572
2016-04-18	35.5	36.3	35.1	35.71	-0.05	-0.14	437533.0	15642961.7	542
2016-04-17	36.3	36.5	35.6	35.76	-0.46	-1.27	366172.0	13249238.0	485
2016-04-14	36.0	36.7	36.0	36.22	0.17	0.47	508473.0	18508057.6	590
2016-04-13	36.3	36.3	35.9	36.05	0.15	0.42	234420.0	8476903.9	364
2016-04-12	35.8	36.3	35.8	35.9	0.07	0.2	136759.0	4929496.2	221
2016-04-11	36.4	36.4	35.8	35.83	-0.15	-0.42	333475.0	12031231.4	455
2016-04-10	35.4	36.5	35.4	35.98	0.89	2.54	878245.0	31753256.9	1055
2016-04-07	35.5	35.5	35.0	35.09	0.16	0.46	263824.0	9289387.5	365
2016-04-06	35.0	35.5	34.8	34.93	0.22	0.63	335341.0	11801419.6	525
2016-04-05	34.4	35.8	33.6	34.71	0.19	0.55	980841.0	34131230.7	1379
2016-04-04	33.1	34.6	33.0	34.52	1.45	4.38	720188.0	24399607.3	1002
2016-04-03	35.0	35.3	32.3	33.07	-2.48	-6.98	558630.0	18659604.3	1002
2016-03-31	36.0	36.0	35.3	35.55	-0.66	-1.82	314796.0	11203584.6	444
2016-03-30	36.2	36.4	35.9	36.21	0.18	0.5	286069.0	10333079.8	398
2016-03-29	36.8	36.9	35.8	36.03	-0.44	-1.21	378843.0	13677538.4	564
2016-03-28	37.3	37.6	36.1	36.47	-0.26	-0.71	604490.0	22364991.1	850
2016-03-27	37.0	37.7	36.6	36.73	-0.5	-1.34	559941.0	20753499.6	788
2016-03-24	38.2	38.5	37.0	37.23	-1.23	-3.2	562812.0	21174405.0	788
2016-03-23	38.8	39.0	38.3	38.46	-0.23	-0.59	441900.0	17091311.9	591
2016-03-22	39.0	39.5	38.2	38.69	-0.27	-0.69	963504.0	37499609.7	1267
2016-03-21	39.1	39.7	38.7	38.96	-0.14	-0.36	1445418.0	56682956.4	1438
2016-03-20	39.0	39.9	38.7	39.1	0.55	1.43	1162875.0	45626189.8	1316
2016-03-17	38.8	39.2	38.4	38.55	0.31	0.81	1451062.0	56349893.8	1589
2016-03-16	37.2	38.4	36.6	38.24	1.38	3.74	934624.0	35253373.8	1187
2016-03-15	36.6	37.1	36.1	36.86	-0.11	-0.3	302261.0	11094057.1	564
2016-03-14	38.1	38.3	36.7	36.97	-1.1	-2.89	576847.0	21751612.3	887
2016-03-13	37.8	38.6	37.8	38.07	0.26	0.69	1052741.0	40209277.6	1278
2016-03-10	37.9	38.2	37.5	37.81	-0.05	-0.13	690683.0	26149055.4	973
2016-03-09	38.2	38.4	37.7	37.86	-0.51	-1.33	780599.0	29758367.0	979
2016-03-08	37.9	38.8	37.8	38.37	0.7	1.86	2011954.0	77206885.0	2459
2016-03-07	38.1	38.2	37.3	37.67	-0.23	-0.61	1039933.0	39304514.7	1401
2016-03-06	38.0	38.7	37.8	37.9	0.87	2.35	1910507.0	72959698.4	2168
2016-03-03	36.2	38.2	35.8	37.03	1.12	3.12	3966910.0	146800114.5	4191
2016-03-02	36.4	36.7	35.6	35.91	-0.24	-0.66	741661.0	26781194.2	1024
2016-03-01	36.1	36.6	36.0	36.15	0.34	0.95	1202900.0	43744767.3	1338
2016-02-29	36.6	37.0	35.6	35.81	-0.62	-1.7	847925.0	30827888.3	1112
2016-02-28	35.6	37.1	35.6	36.43	1.29	3.67	1359579.0	49674025.9	1643
2016-02-25	35.2	35.8	34.8	35.14	0.18	0.51	935618.0	33109641.7	1414
2016-02-24	37.0	37.0	34.7	34.96	-2.07	-5.59	1388314.0	50034893.5	1886
2016-02-23	36.6	37.5	36.5	37.03	0.74	2.04	1729295.0	63995483.3	2029
2016-02-22	35.4	37.0	35.3	36.29	1.07	3.04	1750554.0	63512979.9	2138
2016-02-21	35.4	35.8	34.9	35.22	0.32	0.92	1293151.0	45733299.6	1634
2016-02-18	35.2	36.1	34.8	34.9	-0.19	-0.54	1933188.0	68638140.9	2219
2016-02-17	34.5	35.5	34.0	35.09	0.77	2.24	1589089.0	55477648.7	1854
2016-02-16	35.2	35.6	33.3	34.32	0.29	0.85	1671751.0	57862978.1	2460
2016-02-15	31.7	34.1	31.3	34.03	2.99	9.63	1685388.0	55603229.9	1975
2016-02-14	35.6	36.0	31.0	31.04	-3.36	-9.77	1591668.0	53601511.4	2318
2016-02-11	38.1	39.1	34.4	34.4	-3.77	-9.88	1727872.0	62590437.2	2635
2016-02-10	37.1	40.3	37.1	38.17	0.14	0.37	2277889.0	88895030.3	3252
2016-02-09	38.8	39.6	37.5	38.03	-1.77	-4.45	2429588.0	94552111.8	3158
2016-02-08	40.5	42.1	39.4	39.8	-0.28	-0.7	2529738.0	103137329.0	4036
2016-02-07	38.7	40.6	37.5	40.08	1.49	3.86	4767345.0	187282587.1	5081
2016-02-04	36.2	38.6	35.7	38.59	3.42	9.72	3785369.0	141773434.4	3109
2016-02-03	34.3	35.6	33.0	35.17	0.66	1.91	2195321.0	75518461.1	2375
2016-02-02	36.0	37.6	34.3	34.51	-1.7	-4.69	2510826.0	91135220.7	2948
2016-02-01	34.7	37.3	34.0	36.21	1.17	3.34	2697973.0	97418985.8	2884
2016-01-31	35.8	36.9	34.6	35.04	0.13	0.37	2462546.0	88783206.3	2930
2016-01-28	33.8	35.7	33.4	34.91	1.75	5.28	2901657.0	100389716.1	2991
2016-01-27	33.6	34.3	33.0	33.16	0.25	0.76	1249911.0	42082675.5	1770
2016-01-26	31.5	34.6	31.4	32.91	-0.07	-0.21	2566606.0	84829911.5	3211
2016-01-25	34.0	34.0	32.8	32.98	-0.82	-2.43	1553431.0	51736058.3	2049
2016-01-24	34.0	34.6	33.0	33.8	1.98	6.22	1769790.0	59753916.0	2271
2016-01-21	31.7	33.9	31.3	31.82	-0.69	-2.12	2192555.0	72008414.6	2800
2016-01-20	32.3	36.4	31.7	32.51	-1.45	-4.27	2788680.0	93865118.4	3881
2016-01-19	32.4	34.0	31.8	33.96	2.97	9.58	1111677.0	37058175.8	1477
2016-01-18	25.8	31.0	25.8	30.99	2.79	9.89	1827128.0	52192727.9	1786
2016-01-17	28.2	28.9	28.2	28.2	-3.1	-9.9	268505.0	7588284.4	278
2016-01-14	33.6	34.1	31.3	31.3	-3.47	-9.98	1082537.0	34577815.0	1536
2016-01-13	36.8	37.2	34.4	34.77	-1.4	-3.87	957231.0	34472707.4	1569
2016-01-12	36.8	38.6	33.7	36.17	-0.95	-2.56	2069126.0	77163562.5	2461
2016-01-11	37.0	38.3	35.0	37.12	0.32	0.87	2442491.0	89390509.5	2929
2016-01-10	41.3	42.1	36.8	36.8	-4.03	-9.87	1879137.0	73672639.0	2740
2016-01-07	44.0	45.1	40.8	40.83	-4.44	-9.81	1967865.0	84532600.3	3156
2016-01-06	46.3	48.4	43.3	45.27	-0.89	-1.93	2688181.0	124933406.9	4124
2016-01-05	48.1	49.6	45.8	46.16	-1.68	-3.51	1994451.0	95019183.1	3541
2016-01-04	48.8	49.8	47.4	47.84	0.54	1.14	2420141.0	118324245.6	4117
2016-01-03	43.1	47.3	43.0	47.3	4.21	9.77	2240304.0	102986832.8	2080
2015-12-31	42.9	43.7	42.1	43.09	0.16	0.37	1135670.0	48809805.7	1692
2015-12-30	43.9	44.7	42.7	42.93	-0.02	-0.05	1390312.0	60408185.2	2284
2015-12-29	42.1	44.4	40.6	42.95	0.92	2.19	1845380.0	78736186.1	3058
2015-12-28	42.7	43.3	40.1	42.03	0.33	0.79	3080189.0	129722326.7	4757
2015-12-27	38.5	41.7	38.4	41.7	3.78	9.97	2841562.0	115668848.8	3137
2015-12-24	36.8	39.1	35.8	37.92	1.44	3.95	2598727.0	98447942.7	3223
2015-12-23	36.5	38.1	36.1	36.48	-0.53	-1.43	1844632.0	68224415.7	2515
2015-12-22	38.2	41.1	35.7	37.01	-0.69	-1.83	3214705.0	126597427.7	4490
2015-12-21	35.4	37.7	35.0	37.7	3.4	9.91	2666556.0	98465043.4	2739
2015-12-20	30.8	34.3	30.5	34.3	3.1	9.94	1239725.0	40723590.3	1145
2015-12-17	30.7	31.3	30.7	31.2	0.64	2.09	235996.0	7302727.3	341
2015-12-16	30.2	30.7	29.9	30.56	0.71	2.38	336079.0	10196926.6	397
2015-12-15	30.0	30.2	29.5	29.85	0.57	1.95	234284.0	6987786.9	330
2015-12-14	30.6	31.0	29.0	29.28	-1.35	-4.41	297677.0	9083940.6	380
2015-12-13	30.9	30.9	30.0	30.63	-1.43	-4.46	304798.0	9264222.4	429
2015-12-10	33.3	33.3	31.9	32.06	-1.15	-3.46	292826.0	9574967.7	418
2015-12-09	33.9	34.0	33.0	33.21	-0.64	-1.89	182019.0	6093621.1	289
2015-12-08	34.5	34.7	33.5	33.85	-1.16	-3.31	355581.0	12076086.3	419
2015-12-07	35.7	35.7	34.5	35.01	-0.48	-1.35	261339.0	9157313.9	339
2015-12-06	35.1	35.8	35.1	35.49	-0.22	-0.62	262627.0	9320577.7	321
2015-12-03	36.5	36.9	35.4	35.71	-1.07	-2.91	334753.0	12077735.5	532
2015-12-02	36.7	37.1	36.5	36.78	0.57	1.57	767099.0	28228965.4	862
2015-12-01	35.6	36.7	35.6	36.21	0.58	1.63	810386.0	29310848.1	924
2015-11-30	35.9	35.9	35.3	35.63	0.0	0.0	544768.0	19443585.0	573
2015-11-29	35.2	36.1	35.1	35.63	0.45	1.28	540822.0	19292973.9	615
2015-11-26	35.5	35.6	35.0	35.18	-0.02	-0.06	202188.0	7120513.9	258
2015-11-25	35.1	35.5	35.0	35.2	0.24	0.69	253242.0	8929076.5	428
2015-11-24	34.8	35.1	34.8	34.96	0.5	1.45	200129.0	6987716.8	283
2015-11-23	34.7	35.4	34.4	34.46	-0.27	-0.78	584657.0	20427340.5	641
2015-11-22	34.8	35.1	34.5	34.73	0.33	0.96	364556.0	12664702.1	428
2015-11-19	34.3	34.8	34.2	34.4	0.25	0.73	370065.0	12766756.5	478
2015-11-18	34.2	35.0	34.0	34.15	0.08	0.23	522808.0	17987156.4	623
2015-11-17	34.4	34.5	34.0	34.07	-0.07	-0.21	185119.0	6335036.3	286
2015-11-16	34.0	34.6	33.9	34.14	0.18	0.53	322033.0	11028937.2	380
2015-11-15	35.0	35.1	33.1	33.96	-1.99	-5.54	368223.0	12728630.0	549
2015-11-12	36.1	36.4	35.8	35.95	-0.23	-0.64	261680.0	9440647.6	325
2015-11-11	36.3	36.4	36.0	36.18	0.07	0.19	287670.0	10409731.5	404
2015-11-10	36.0	36.5	35.7	36.11	0.11	0.31	586863.0	21173367.8	769
2015-11-09	35.8	36.7	35.5	36.0	-0.26	-0.72	642765.0	23129451.2	819
2015-11-08	35.0	37.0	34.5	36.26	1.33	3.81	406579.0	14600969.5	542
2015-11-05	35.4	35.7	34.9	34.93	-0.49	-1.38	219215.0	7718047.2	362
2015-11-04	34.9	35.5	34.3	35.42	0.57	1.64	427389.0	14956107.4	522
2015-11-03	35.8	36.0	34.6	34.85	-0.76	-2.13	263921.0	9297529.6	363
2015-11-02	35.6	36.0	35.2	35.61	0.26	0.74	220466.0	7857640.0	318
2015-11-01	34.4	35.7	34.4	35.35	-0.47	-1.31	183789.0	6448829.1	305
2015-10-29	36.8	37.2	35.5	35.82	-0.18	-0.5	332051.0	12096030.6	450
2015-10-28	35.5	36.3	34.8	36.0	0.84	2.39	193486.0	6915526.0	390
2015-10-27	37.2	38.2	34.9	35.16	-2.03	-5.46	463401.0	17006913.2	623
2015-10-26	37.0	37.3	36.3	37.19	0.35	0.95	228339.0	8424200.7	387
2015-10-25	36.1	37.7	36.0	36.84	0.69	1.91	349625.0	12856676.2	523
2015-10-22	35.5	36.4	35.1	36.15	-0.02	-0.06	440586.0	15779264.0	660
2015-10-21	37.8	38.6	35.5	36.17	-1.74	-4.59	461573.0	17383621.8	708
2015-10-20	38.0	39.7	37.7	37.91	0.03	0.08	1015258.0	39497574.3	1098
2015-10-19	37.6	38.4	37.6	37.88	0.12	0.32	244114.0	9286818.5	376
2015-10-18	37.9	38.3	37.5	37.76	0.55	1.48	348457.0	13213310.8	516
2015-10-15	38.2	38.8	36.7	37.21	-0.71	-1.87	816630.0	31198345.2	1086
2015-10-14	37.6	38.2	37.4	37.92	0.37	0.99	460547.0	17397036.2	624
2015-10-13	37.4	37.8	37.3	37.55	0.06	0.16	160105.0	6016222.9	224
2015-10-12	37.7	38.2	37.3	37.49	-0.12	-0.32	464905.0	17567441.0	581
2015-10-11	37.2	38.2	37.2	37.61	0.73	1.98	687267.0	25899135.9	1047
2015-10-08	37.0	37.4	36.8	36.88	-0.02	-0.05	394083.0	14616319.9	491
2015-10-07	36.3	37.3	36.2	36.9	0.82	2.27	535666.0	19674544.8	645
2015-10-06	36.5	36.5	36.0	36.08	0.02	0.06	142503.0	5155755.5	215
2015-10-05	36.1	36.3	35.8	36.06	0.26	0.73	360714.0	13007784.9	436
2015-10-04	36.0	36.3	35.6	35.8	0.17	0.48	185752.0	6673395.5	353
2015-10-01	35.3	36.5	35.3	35.63	0.4	1.14	527323.0	18951082.9	773
2015-09-30	35.3	35.6	35.1	35.23	0.14	0.4	173308.0	6129974.5	334
2015-09-29	34.2	35.3	33.6	35.09	0.98	2.87	278488.0	9585276.4	461
2015-09-21	34.1	34.8	33.9	34.11	0.12	0.35	236052.0	8093536.5	446
2015-09-20	34.6	34.7	33.9	33.99	-0.65	-1.88	239413.0	8177037.1	395
2015-09-17	35.5	35.7	34.5	34.64	-0.65	-1.84	310679.0	10886958.0	475
2015-09-16	35.8	36.3	35.2	35.29	-0.2	-0.56	438594.0	15711015.0	627
2015-09-15	35.5	36.7	35.3	35.49	0.08	0.23	669804.0	24089009.3	1194
2015-09-14	36.4	36.8	35.2	35.41	-1.33	-3.62	460409.0	16571494.3	800
2015-09-13	38.1	38.9	36.5	36.74	-1.74	-4.52	853304.0	32106584.9	1431
2015-09-10	36.3	39.0	35.5	38.48	2.08	5.71	973467.0	35880002.9	1462
2015-09-09	33.8	36.4	33.5	36.4	3.25	9.8	891774.0	31385098.8	1063
2015-09-08	32.8	33.2	32.6	33.15	0.37	1.13	355106.0	11704351.2	415
2015-09-07	32.8	33.2	32.7	32.78	0.28	0.86	195517.0	6445730.1	300
2015-09-06	32.4	32.9	32.1	32.5	0.23	0.71	159018.0	5167524.9	251
2015-09-03	32.9	33.0	32.2	32.27	-0.27	-0.83	195343.0	6375547.3	302
2015-09-02	31.6	32.7	31.6	32.54	0.54	1.69	297112.0	9572322.6	469
2015-09-01	32.6	32.8	31.9	32.0	-0.46	-1.42	166037.0	5385494.2	208
2015-08-31	32.5	33.0	31.9	32.46	-0.21	-0.64	222349.0	7218583.6	387
2015-08-30	33.8	34.2	32.3	32.67	-0.28	-0.85	283503.0	9512935.4	464
2015-08-27	33.2	33.7	32.8	32.95	1.06	3.32	233835.0	7774204.2	378
2015-08-26	33.3	33.6	31.8	31.89	-1.3	-3.92	295068.0	9668904.9	427
2015-08-25	31.4	33.3	31.0	33.19	2.3	7.45	424339.0	13639030.0	687
2015-08-24	32.1	33.5	30.0	30.89	-1.89	-5.77	445400.0	14002767.8	751
2015-08-23	33.7	35.2	32.7	32.78	-3.54	-9.75	417856.0	14279968.0	670
2015-08-20	34.8	36.8	32.9	36.32	1.19	3.39	543758.0	18999571.3	811
2015-08-19	36.9	37.9	34.9	35.13	-1.83	-4.95	334056.0	12174800.5	577
2015-08-18	39.7	39.7	35.7	36.96	-2.6	-6.57	235633.0	8777690.6	457
2015-08-17	39.6	40.7	39.5	39.56	0.05	0.13	247229.0	9866419.5	448
2015-08-16	41.8	41.9	39.1	39.51	-2.18	-5.23	280215.0	11348979.5	500
2015-08-13	42.4	42.4	41.6	41.69	-0.21	-0.5	138988.0	5829555.1	208
2015-08-12	41.3	42.0	41.3	41.9	-0.64	-1.5	283977.0	11859946.4	308
2015-08-11	43.4	43.8	42.5	42.54	-0.85	-1.96	131013.0	5668510.3	283
2015-08-10	42.3	43.5	42.3	43.39	1.08	2.55	129615.0	5557539.3	244
2015-08-09	42.1	42.6	41.5	42.31	0.15	0.36	125252.0	5280600.8	282
2015-08-06	43.5	43.5	42.0	42.16	-1.49	-3.41	173948.0	7455672.5	393
2015-08-05	43.8	44.2	43.5	43.65	-0.11	-0.25	226680.0	9956080.8	322
2015-08-04	44.6	44.7	43.5	43.76	-0.62	-1.4	246407.0	10833381.4	334
2015-08-03	43.2	44.5	43.1	44.38	0.78	1.79	115577.0	5077270.8	283
2015-08-02	46.8	46.8	43.3	43.6	-3.28	-7.0	243766.0	10855861.6	420
2015-07-30	47.4	47.6	46.8	46.88	-0.55	-1.16	133017.0	6266816.4	277
2015-07-29	47.4	48.3	47.3	47.43	0.14	0.3	386967.0	18478999.8	666
2015-07-28	47.0	47.6	47.0	47.29	0.29	0.62	180794.0	8547113.4	357
2015-07-27	46.7	48.1	46.7	47.0	0.3	0.64	459615.0	21747852.7	760
2015-07-26	47.0	47.3	46.6	46.7	-0.33	-0.7	134061.0	6287902.7	252
2015-07-23	47.5	47.8	47.0	47.03	-0.39	-0.82	180228.0	8549924.6	325
2015-07-22	47.0	47.8	47.0	47.42	0.54	1.15	200727.0	9497110.1	344
2015-07-15	47.2	47.4	46.6	46.88	-0.12	-0.26	123006.0	5778850.2	240
2015-07-14	46.9	47.2	46.9	47.0	0.23	0.49	98162.0	4615382.9	190
2015-07-13	46.5	47.5	46.5	46.77	0.22	0.47	163137.0	7673001.0	327
2015-07-12	46.5	47.0	46.4	46.55	0.34	0.74	116954.0	5455548.1	241
2015-07-09	45.7	46.5	45.7	46.21	0.7	1.54	178441.0	8230505.8	346
2015-07-08	45.9	46.1	45.3	45.51	-0.3	-0.65	118693.0	5416385.3	262
2015-07-07	46.0	46.4	45.8	45.81	-0.22	-0.48	118709.0	5462025.8	233
2015-07-06	45.9	47.0	45.5	46.03	-0.02	-0.04	163164.0	7586450.8	283
2015-07-05	46.4	46.7	46.0	46.05	-0.64	-1.37	109057.0	5045161.0	240
2015-07-02	47.1	47.3	46.6	46.69	-0.37	-0.79	109388.0	5131056.5	244
2015-07-01	47.1	47.4	46.4	47.06	0.09	0.19	256432.0	12051322.9	452
2015-06-30	46.3	47.0	45.9	46.97	0.02	0.04	238874.0	11116842.2	458
2015-06-29	47.9	48.1	46.2	46.95	-1.65	-3.4	311759.0	14661817.7	607
2015-06-28	49.2	49.7	47.7	48.6	-0.29	-0.59	802685.0	39073906.2	1078
2015-06-25	48.2	49.2	48.1	48.89	1.04	2.17	402347.0	19638656.9	598
2015-06-24	47.3	48.3	47.2	47.85	0.74	1.57	456347.0	21836709.2	664
2015-06-23	47.1	47.4	46.3	47.11	0.23	0.49	189034.0	8874670.3	351
2015-06-22	46.5	47.3	46.4	46.88	0.51	1.1	261089.0	12219661.1	482
2015-06-21	48.1	48.1	46.2	46.37	-1.69	-3.52	264828.0	12429393.5	496
2015-06-18	48.6	49.1	47.7	48.06	-0.54	-1.11	194510.0	9435687.2	344
2015-06-17	49.2	49.2	48.2	48.6	-0.57	-1.16	255853.0	12441085.2	434
2015-06-16	49.4	50.0	49.0	49.17	-0.2	-0.41	265633.0	13151018.8	452
2015-06-15	50.25	50.25	49.3	49.37	-0.74	-1.48	485258.0	24129777.5	719
2015-06-14	48.7	50.25	48.7	50.11	1.09	2.22	489103.0	24443912.65	676
2015-06-11	49.4	49.6	48.9	49.02	-0.24	-0.49	134660.0	6624622.6	314
2015-06-10	48.2	50.0	48.2	49.26	1.53	3.21	544632.0	26778378.7	879
2015-06-09	49.1	49.4	47.0	47.73	-1.61	-3.26	550773.0	26401712.8	1018
2015-06-08	50.25	51.0	49.2	49.34	-1.14	-2.26	369552.0	18485321.6	601
2015-06-07	51.25	51.5	50.25	50.48	-0.8	-1.56	213257.0	10828387.75	405
2015-06-04	51.75	51.75	50.75	51.28	-0.53	-1.02	332320.0	17039701.75	484
2015-06-03	52.75	52.75	51.75	51.81	-0.75	-1.43	493578.0	25760289.25	607
2015-06-02	53.0	53.5	52.5	52.56	0.07	0.13	517633.0	27346052.25	712
2015-06-01	51.5	53.0	51.0	52.49	0.56	1.08	872150.0	45571984.75	1068
2015-05-31	52.25	53.0	51.5	51.93	-0.32	-0.61	640901.0	33538354.5	838
2015-05-28	53.25	53.25	52.0	52.25	-0.88	-1.66	349711.0	18403445.5	570
2015-05-27	53.25	54.25	53.0	53.13	0.33	0.62	867837.0	46456646.25	1171
2015-05-26	51.25	53.5	51.25	52.8	1.41	2.74	1085610.0	57171497.5	1527
2015-05-25	52.0	52.0	51.25	51.39	-0.31	-0.6	277862.0	14305363.25	461
2015-05-24	51.5	52.5	51.0	51.7	0.33	0.64	644165.0	33275100.75	935
2015-05-21	50.5	53.0	50.5	51.37	0.54	1.06	1194141.0	61879140.0	1684
2015-05-20	51.5	52.5	50.5	50.83	-0.76	-1.47	1180772.0	61027031.25	1708
2015-05-19	49.8	52.25	49.4	51.59	1.82	3.66	1057590.0	53645338.25	1470
2015-05-18	50.0	50.25	49.7	49.77	-0.14	-0.28	406936.0	20302974.1	701
2015-05-17	50.25	50.75	49.8	49.91	-0.54	-1.07	572789.0	28823866.95	870
2015-05-14	52.0	52.0	50.25	50.45	-1.29	-2.49	721093.0	36736591.5	1219
2015-05-13	52.0	52.25	51.0	51.74	0.42	0.82	820879.0	42324228.25	1243
2015-05-12	50.5	51.75	50.25	51.32	1.36	2.72	1298604.0	66389628.5	1698
2015-05-11	48.7	51.25	48.7	49.96	1.2	2.46	2484986.0	124320250.7	2808
2015-05-10	49.4	49.5	48.6	48.76	-0.35	-0.71	377422.0	18460551.8	611
2015-05-07	49.9	49.9	48.4	49.11	-0.69	-1.39	635463.0	31289100.0	1053
2015-05-06	50.0	51.0	49.7	49.8	-0.21	-0.42	665859.0	33473540.8	997
2015-05-05	49.3	51.0	49.0	50.01	1.21	2.48	1874594.0	94076583.15	2318
2015-05-04	49.0	49.3	48.4	48.8	0.15	0.31	569927.0	27857550.0	1011
2015-05-03	48.4	50.75	48.1	48.65	0.66	1.38	2285898.0	112608770.95	3161
2015-04-30	46.4	50.25	46.3	47.99	1.73	3.74	2472335.0	119975220.9	3420
2015-04-29	46.3	46.5	45.8	46.26	0.08	0.17	465267.0	21474561.2	650
2015-04-28	46.3	46.6	45.8	46.18	0.13	0.28	475229.0	21990201.1	640
2015-04-27	46.6	46.7	46.0	46.05	-0.45	-0.97	305174.0	14161262.9	494
2015-04-26	46.6	46.8	46.4	46.5	0.1	0.22	318820.0	14856217.2	457
2015-04-23	46.6	47.1	46.1	46.4	-0.1	-0.22	456168.0	21290078.7	766
2015-04-22	46.1	47.2	45.8	46.5	0.7	1.53	1047163.0	48607807.3	1460
2015-04-21	43.3	46.8	43.2	45.8	2.29	5.26	1948040.0	88495804.7	2476
2015-04-20	44.0	44.0	43.3	43.51	-0.3	-0.68	250371.0	10921422.2	361
2015-04-19	44.1	44.3	43.5	43.81	0.8	1.86	529945.0	23235559.7	690
2015-04-16	43.6	43.6	42.9	43.01	-0.3	-0.69	419455.0	18143548.1	601
2015-04-15	43.1	43.8	42.8	43.31	0.78	1.83	591800.0	25621847.6	836
2015-04-14	43.2	44.2	42.3	42.53	-0.04	-0.09	944354.0	40943469.7	1352
2015-04-13	41.4	42.8	41.4	42.57	1.04	2.5	723951.0	30533848.4	832
2015-04-12	41.7	42.1	41.5	41.53	0.13	0.31	330813.0	13840123.4	467
2015-04-09	41.1	41.6	41.0	41.4	0.11	0.27	392624.0	16247482.0	433
2015-04-08	41.5	42.2	41.2	41.29	-0.04	-0.1	601697.0	25118284.2	779
2015-04-07	40.9	41.4	40.8	41.33	0.85	2.1	497414.0	20421220.7	594
2015-04-06	41.1	41.4	40.1	40.48	-0.37	-0.91	498101.0	20301650.4	826
2015-04-05	42.0	43.0	39.8	40.85	-2.14	-4.98	1012908.0	41485670.1	1287
2015-04-02	44.3	44.7	42.2	42.99	-0.96	-2.18	818597.0	35957393.6	1139
2015-04-01	43.5	44.2	43.0	43.95	0.7	1.62	574296.0	25061823.9	747
2015-03-31	44.2	44.8	42.8	43.25	-1.09	-2.46	457569.0	19984011.8	800
2015-03-30	43.7	46.5	43.2	44.34	0.72	1.65	855802.0	38242938.0	1279
2015-03-29	43.5	44.0	42.9	43.62	1.04	2.44	490872.0	21400183.5	666
2015-03-26	41.0	43.0	40.1	42.58	-0.73	-1.69	622953.0	25953620.8	892
2015-03-25	47.6	47.8	43.1	43.31	-4.52	-9.45	560763.0	25343574.6	954
2015-03-24	48.2	48.6	47.7	47.83	-0.39	-0.81	338465.0	16302726.8	532
2015-03-23	47.3	49.7	47.2	48.22	1.08	2.29	808784.0	39290069.9	1195
2015-03-22	47.3	47.4	46.8	47.14	0.43	0.92	279266.0	13159708.3	352
2015-03-19	47.0	47.5	45.8	46.71	0.58	1.26	381048.0	17836278.7	537
2015-03-18	47.0	47.4	44.0	46.13	-1.11	-2.35	948716.0	43730772.7	1175
2015-03-17	48.2	48.6	46.3	47.24	-1.07	-2.21	636282.0	30230275.3	977
2015-03-16	50.5	50.75	47.2	48.31	-2.07	-4.11	613934.0	30212192.1	924
2015-03-15	49.3	51.0	49.2	50.38	0.26	0.52	655288.0	32896582.8	792
2015-03-12	51.25	51.75	50.0	50.12	-0.51	-1.01	525561.0	26783137.25	721
2015-03-11	49.8	51.25	49.2	50.63	0.65	1.3	815027.0	41158197.3	1091
2015-03-10	49.6	50.75	49.1	49.98	0.42	0.85	918515.0	45919263.1	1025
2015-03-09	49.0	50.5	48.8	49.56	0.51	1.04	1048951.0	52214678.8	1231
2015-03-08	48.5	49.5	48.3	49.05	0.42	0.86	375477.0	18408479.3	536
2015-03-05	48.7	49.0	47.9	48.63	0.1	0.21	269023.0	13066172.6	465
2015-03-04	47.9	49.6	47.9	48.53	0.85	1.78	591728.0	28932900.6	1070
2015-03-03	47.4	47.8	47.2	47.68	0.62	1.32	206782.0	9810021.4	287
2015-03-02	46.9	47.4	46.1	47.06	0.12	0.26	360389.0	16908126.1	555
2015-03-01	47.9	47.9	46.6	46.94	-0.41	-0.87	322125.0	15197702.7	443
2015-02-26	47.5	48.1	47.3	47.35	0.0	0.0	169665.0	8092715.7	357
2015-02-25	47.5	47.9	47.1	47.35	0.0	0.0	191641.0	9118401.5	323
2015-02-24	46.9	47.7	46.5	47.35	0.6	1.28	317944.0	14932213.0	435
2015-02-23	47.8	47.9	46.3	46.75	-1.05	-2.2	246263.0	11631457.3	386
2015-02-22	48.1	48.4	47.8	47.8	0.06	0.13	145516.0	6989686.0	268
2015-02-19	48.1	48.2	47.1	47.74	-0.5	-1.04	330469.0	15778906.5	485
2015-02-18	47.8	48.5	47.6	48.24	0.38	0.79	207705.0	9972684.4	338
2015-02-17	49.2	49.6	47.7	47.86	-1.23	-2.51	376040.0	18259625.3	682
2015-02-16	49.5	50.25	49.0	49.09	-0.28	-0.57	564326.0	28033149.35	833
2015-02-15	49.2	50.0	49.1	49.37	1.03	2.13	410223.0	20278984.8	694
2015-02-12	48.4	49.0	47.9	48.34	0.4	0.83	409905.0	19855452.8	621
2015-02-11	49.7	50.0	47.5	47.94	-2.04	-4.08	449028.0	21938751.2	732
2015-02-10	50.5	50.75	49.5	49.98	-0.72	-1.42	507787.0	25381074.0	798
2015-02-09	52.0	52.25	50.5	50.7	-1.18	-2.27	590786.0	30339202.25	716
2015-02-08	52.5	52.75	51.75	51.88	0.5	0.97	523232.0	27279682.75	797
2015-02-05	50.5	52.0	50.25	51.38	0.59	1.16	1114609.0	57172468.0	1324
2015-02-04	49.5	51.75	49.0	50.79	1.53	3.11	1615064.0	81559670.5	1938
2015-02-03	50.0	50.75	48.5	49.26	-0.2	-0.4	814783.0	40739028.25	1088
2015-02-02	47.1	50.5	47.0	49.46	2.56	5.46	1580370.0	77583335.4	1994
2015-02-01	46.8	48.9	46.6	46.9	1.18	2.58	882097.0	41786630.0	1192
2015-01-29	45.7	46.3	45.3	45.72	-0.06	-0.13	462587.0	21228116.3	649
2015-01-28	46.0	46.5	45.5	45.78	-0.23	-0.5	792625.0	36367084.0	1064
2015-01-27	45.3	46.3	45.3	46.01	0.85	1.88	876474.0	40137973.6	1263
2015-01-26	43.0	45.5	42.7	45.16	3.07	7.29	1563272.0	69100438.8	1910
2015-01-22	41.4	42.8	41.4	42.09	0.11	0.26	434958.0	18389436.5	625
2015-01-21	43.1	43.9	41.0	41.98	-1.18	-2.73	838473.0	36071163.2	1070
2015-01-20	41.6	43.8	41.6	43.16	1.65	3.97	1365157.0	58382501.9	1414
2015-01-19	41.5	42.3	41.2	41.51	0.37	0.9	1046820.0	43629423.6	1002
2015-01-18	40.9	41.5	40.7	41.14	0.84	2.08	312968.0	12887743.0	470
2015-01-15	41.5	41.6	40.1	40.3	-0.72	-1.76	536314.0	21976557.1	812
2015-01-14	41.2	42.2	40.7	41.02	0.41	1.01	815173.0	33858052.4	1102
2015-01-13	38.7	41.0	38.5	40.61	0.55	1.37	755866.0	30351834.1	1018
2015-01-12	39.7	41.5	39.7	40.06	0.28	0.7	1234443.0	50200996.7	1450
2015-01-11	39.0	39.9	38.5	39.78	0.91	2.34	937751.0	36764136.6	993
2015-01-08	39.6	39.8	38.7	38.87	0.28	0.73	726982.0	28545471.8	857
2015-01-07	38.0	39.2	37.0	38.59	0.73	1.93	990740.0	38003323.3	1267
2015-01-06	36.5	38.1	36.0	37.86	-0.68	-1.76	617390.0	22724849.9	880
2015-01-05	39.0	40.4	38.2	38.54	-1.56	-3.89	849660.0	33370502.4	1150
2015-01-04	39.0	41.6	38.6	40.1	0.9	2.3	1335048.0	53890197.2	1870
2015-01-01	39.3	40.2	38.1	39.2	0.33	0.85	820820.0	32297804.0	1253
2014-12-31	42.8	42.9	37.9	38.87	-3.14	-7.47	1356209.0	53610754.1	1803
2014-12-30	45.0	45.0	41.9	42.01	-4.51	-9.69	802729.0	34893422.9	1094
2014-12-29	46.9	47.7	46.3	46.52	-0.18	-0.39	529742.0	24961572.5	806
2014-12-28	46.0	47.3	46.0	46.7	1.15	2.52	363104.0	16958390.8	585
2014-12-25	46.6	47.2	45.0	45.55	-1.06	-2.27	485435.0	22351383.1	813
2014-12-24	46.0	48.4	45.6	46.61	1.34	2.96	725939.0	34133898.8	937
2014-12-23	43.2	45.7	43.1	45.27	1.22	2.77	653046.0	29203407.9	870
2014-12-22	43.4	44.5	42.3	44.05	0.29	0.66	1021274.0	44310085.4	1129
2014-12-21	46.5	46.6	42.1	43.76	-1.12	-2.5	567620.0	25175986.1	700
2014-12-18	42.8	45.0	42.1	44.88	3.85	9.38	621017.0	27310835.0	832
2014-12-17	41.2	43.5	39.4	41.03	-2.67	-6.11	710778.0	28710207.4	1001
2014-12-16	46.9	46.9	43.7	43.7	-4.8	-9.9	72084.0	3170276.4	147
2014-12-15	54.5	55.0	48.5	48.5	-5.33	-9.9	366802.0	18872304.0	366
2014-12-14	55.5	56.0	53.5	53.83	-4.04	-6.98	148818.0	8181673.75	291
2014-12-11	57.25	58.0	56.25	57.87	-0.72	-1.23	195923.0	11258038.5	254
2014-12-10	58.0	59.25	57.5	58.59	0.41	0.7	361942.0	21205208.5	367
2014-12-09	58.5	59.0	57.0	58.18	-1.76	-2.94	260400.0	15160162.5	364
2014-12-08	60.5	61.25	59.5	59.94	-0.31	-0.51	273922.0	16578149.0	419
2014-12-07	60.0	60.75	59.25	60.25	0.33	0.55	253496.0	15247657.75	296
2014-12-04	61.0	61.0	59.75	59.92	-0.76	-1.25	256297.0	15520376.75	390
2014-12-03	60.5	61.25	60.0	60.68	-0.01	-0.02	164604.0	9970697.75	273
2014-12-02	59.75	62.0	59.75	60.69	1.3	2.19	343923.0	20990434.0	463
2014-12-01	57.5	59.75	57.5	59.39	1.15	1.97	129311.0	7622851.0	273
2014-11-30	56.75	60.5	56.75	58.24	-2.13	-3.53	299958.0	17467975.25	329
2014-11-27	59.75	61.25	59.75	60.37	0.29	0.48	260206.0	15716883.0	429
2014-11-26	59.5	60.75	58.0	60.08	0.06	0.1	328472.0	19575055.75	481
2014-11-25	60.5	60.5	59.0	60.02	-0.67	-1.1	275337.0	16473022.75	467
2014-11-24	62.25	62.25	60.25	60.69	-1.41	-2.27	296902.0	18113120.25	489
2014-11-23	62.5	62.75	62.0	62.1	0.51	0.83	180871.0	11275406.5	304
2014-11-20	62.0	62.75	61.5	61.59	-0.02	-0.03	213864.0	13291130.75	388
2014-11-19	61.75	61.75	60.5	61.61	0.26	0.42	253206.0	15523499.0	386
2014-11-18	61.25	61.75	60.0	61.35	1.16	1.93	289238.0	17694204.75	485
2014-11-17	63.25	63.5	59.0	60.19	-2.93	-4.64	608274.0	36910564.25	913
2014-11-16	66.5	66.75	62.0	63.12	-3.34	-5.03	665153.0	43149119.75	1216
2014-11-13	67.25	69.75	66.0	66.46	-0.9	-1.34	1648470.0	111803920.0	1882
2014-11-12	67.25	68.0	67.0	67.36	0.24	0.36	681206.0	45973954.75	916
2014-11-11	66.0	67.5	65.25	67.12	-0.23	-0.34	623510.0	41582643.75	796
2014-11-10	70.0	70.5	67.0	67.35	-1.85	-2.67	1887176.0	129164273.25	2598
2014-11-09	70.25	70.5	68.25	69.2	-0.1	-0.14	900036.0	62454565.0	1194
2014-11-06	69.0	70.0	68.0	69.3	1.13	1.66	485874.0	33376676.25	587
2014-11-05	67.25	69.0	66.5	68.17	0.75	1.11	593237.0	40131892.75	730
2014-11-04	66.25	69.5	66.25	67.42	0.3	0.45	824010.0	55850371.5	1211
2014-11-03	67.0	68.5	66.75	67.12	0.61	0.92	634866.0	42798783.25	870
2014-11-02	64.75	67.25	64.0	66.51	2.65	4.15	548705.0	36212015.0	790
2014-10-30	64.25	64.75	63.0	63.86	-1.17	-1.8	278448.0	17740458.0	362
2014-10-29	66.0	66.0	65.0	65.03	-0.93	-1.41	177071.0	11570405.5	270
2014-10-28	65.0	66.25	64.5	65.96	1.14	1.76	340286.0	22282604.0	480
2014-10-27	64.75	68.0	64.5	64.82	0.56	0.87	845077.0	55950497.25	1137
2014-10-26	63.5	64.5	63.5	64.26	1.11	1.76	200143.0	12848367.5	360
2014-10-23	63.0	63.75	62.75	63.15	-0.04	-0.06	205303.0	12985879.0	341
2014-10-22	64.0	64.25	62.75	63.19	-0.21	-0.33	503551.0	31916450.5	638
2014-10-21	63.0	64.0	62.75	63.4	0.59	0.94	582555.0	36872802.25	857
2014-10-20	61.0	66.0	61.0	62.81	2.66	4.42	1078458.0	68445109.5	1753
2014-10-19	60.25	61.25	59.25	60.15	2.0	3.44	136004.0	8218713.0	254
2014-10-16	62.75	63.0	57.75	58.15	-5.8	-9.07	269315.0	15834037.0	461
2014-10-15	65.5	65.5	63.0	63.95	-1.83	-2.78	129272.0	8334063.75	234
2014-10-14	66.0	66.75	64.5	65.78	-0.11	-0.17	97555.0	6409746.25	294
2014-10-13	64.0	66.25	64.0	65.89	1.19	1.84	87472.0	5725347.25	213
2014-10-12	67.0	67.0	64.5	64.7	-4.11	-5.97	209191.0	13787291.75	406
2014-10-02	68.5	69.25	68.5	68.81	-0.02	-0.03	148543.0	10206936.5	235
2014-10-01	68.5	69.25	68.5	68.83	0.08	0.12	69840.0	4814287.0	149
2014-09-30	69.0	69.25	68.75	68.75	-0.14	-0.2	103926.0	7159578.5	184
2014-09-29	68.75	69.5	68.5	68.89	-0.01	-0.01	116910.0	8058310.5	202
2014-09-28	69.5	69.5	68.25	68.9	0.17	0.25	142016.0	9741602.25	224
2014-09-25	69.5	70.0	68.5	68.73	-0.55	-0.79	97163.0	6709186.75	220
2014-09-24	69.5	69.75	67.75	69.28	0.16	0.23	307533.0	21060671.75	308
2014-09-22	69.0	69.25	68.0	69.12	-0.33	-0.48	276619.0	19050981.25	373
2014-09-21	70.0	70.5	69.0	69.45	-0.42	-0.6	190592.0	13289597.5	275
2014-09-18	69.75	70.25	69.0	69.87	0.05	0.07	285536.0	19850889.75	353
2014-09-17	70.25	70.5	69.5	69.82	-0.36	-0.51	201437.0	14099185.0	290
2014-09-16	70.25	70.25	69.5	70.18	0.38	0.54	140099.0	9803271.75	286
2014-09-15	70.0	70.25	69.0	69.8	0.05	0.07	407124.0	28332407.0	494
2014-09-14	69.75	71.0	69.75	69.75	-0.34	-0.49	646310.0	45410078.5	777
2014-09-11	71.0	72.75	69.25	70.09	-0.54	-0.76	2360221.0	168354341.25	2338
2014-09-10	71.0	71.25	69.5	70.63	-0.33	-0.47	566411.0	39805669.25	661
2014-09-09	71.0	71.5	70.75	70.96	0.15	0.21	374031.0	26550706.5	484
2014-09-08	70.0	71.5	69.75	70.81	1.13	1.62	1132466.0	80243655.0	1357
2014-09-07	67.25	70.0	67.25	69.68	2.67	3.98	1350178.0	93016964.75	1589
2014-09-04	68.5	68.75	66.75	67.01	-1.22	-1.79	556604.0	37497102.25	804
2014-09-03	66.5	68.75	66.0	68.23	1.97	2.97	1403433.0	94322989.5	1415
2014-09-02	66.75	66.75	65.75	66.26	-0.28	-0.42	310450.0	20539008.25	475
2014-09-01	66.25	67.0	66.0	66.54	0.38	0.57	459141.0	30545740.5	568
2014-08-31	65.0	67.25	65.0	66.16	1.06	1.63	542837.0	35985176.5	806
2014-08-28	65.75	66.0	65.0	65.1	-0.56	-0.85	278203.0	18162847.5	507
2014-08-27	65.75	66.0	65.25	65.66	0.11	0.17	239726.0	15735999.5	450
2014-08-26	65.25	66.0	64.0	65.55	0.27	0.41	378004.0	24739082.0	713
2014-08-25	67.25	68.0	62.0	65.28	-2.73	-4.01	852065.0	56296761.75	1372
2014-08-24	69.75	70.0	67.75	68.01	-1.65	-2.37	529987.0	36508355.0	1033
2014-08-21	70.5	71.5	69.5	69.66	0.27	0.39	1719987.0	121501335.75	2592
2014-08-20	67.5	70.0	67.5	69.39	1.82	2.69	1363825.0	93623833.25	1769
2014-08-19	67.25	68.75	67.0	67.57	0.33	0.49	959177.0	65065338.0	1288
2014-08-18	67.5	67.75	66.75	67.24	-0.18	-0.27	298734.0	20090691.0	569
2014-08-17	67.25	67.75	66.75	67.42	0.31	0.46	388115.0	26097351.25	689
2014-08-14	67.5	68.25	66.75	67.11	-0.5	-0.74	658033.0	44461475.0	1110
2014-08-13	68.25	68.25	66.75	67.61	-0.77	-1.13	842072.0	56826193.25	1401
2014-08-12	68.5	69.5	68.25	68.38	0.03	0.04	1086164.0	74808339.5	1615
2014-08-11	68.25	68.75	67.25	68.35	0.41	0.6	952453.0	64725582.5	1338
2014-08-10	66.5	68.75	66.25	67.94	1.7	2.57	1673020.0	113245068.5	2217
2014-08-07	67.0	67.75	66.0	66.24	-0.31	-0.47	1335874.0	89707441.25	1842
2014-08-06	64.0	67.75	63.75	66.55	2.4	3.74	2110143.0	140144015.0	2278
2014-08-05	65.5	66.25	63.5	64.15	-1.37	-2.09	520059.0	33810401.5	813
2014-08-04	65.0	66.75	65.0	65.52	1.05	1.63	1350571.0	88900634.25	1501
2014-08-03	63.25	64.5	63.0	64.47	1.63	2.59	437660.0	27975366.0	620
2014-07-24	62.75	63.5	62.5	62.84	0.15	0.24	249231.0	15674607.25	384
2014-07-23	62.5	63.75	62.25	62.69	0.26	0.42	583036.0	36811514.75	705
2014-07-22	62.75	63.0	62.0	62.43	0.2	0.32	174071.0	10857118.25	314
2014-07-21	62.0	63.0	61.75	62.23	0.42	0.68	157042.0	9803563.25	293
2014-07-20	61.5	62.0	61.25	61.81	0.11	0.18	171701.0	10589451.25	278
2014-07-17	62.75	62.75	61.5	61.7	-0.39	-0.63	264212.0	16366301.25	399
2014-07-16	62.0	63.5	61.75	62.09	0.08	0.13	604818.0	38013345.75	798
2014-07-15	61.5	62.25	61.25	62.01	0.46	0.75	156790.0	9671504.75	260
2014-07-14	61.5	61.75	61.25	61.55	-0.08	-0.13	207632.0	12774167.25	372
2014-07-13	61.75	62.75	61.5	61.63	0.14	0.23	261773.0	16227653.75	538
2014-07-10	61.75	62.0	61.25	61.49	-0.22	-0.36	225159.0	13906437.5	453
2014-07-09	62.75	63.0	61.5	61.71	-0.98	-1.56	203281.0	12668779.5	443
2014-07-08	63.25	63.25	62.5	62.69	-0.52	-0.82	189920.0	11945739.25	371
2014-07-07	63.5	63.75	63.0	63.21	-0.1	-0.16	217960.0	13819240.5	413
2014-07-06	63.75	64.25	63.0	63.31	0.1	0.16	334912.0	21235199.75	672
2014-07-03	65.0	65.5	63.0	63.21	-1.49	-2.3	585518.0	37619214.5	1070
2014-07-02	63.25	65.75	63.0	64.7	2.09	3.34	1127317.0	72908484.5	1940
2014-07-01	62.5	63.5	62.25	62.61	-0.12	-0.19	291974.0	18284828.0	540
2014-06-30	63.0	64.25	62.5	62.73	-0.94	-1.48	536634.0	33903141.0	843
2014-06-29	64.5	65.75	63.0	63.67	-0.91	-1.41	624509.0	40171184.75	1070
2014-06-26	62.5	66.0	60.75	64.58	2.06	3.29	2137054.0	135622719.75	3487
2014-06-25	64.25	65.25	62.0	62.52	-0.01	-0.02	1861789.0	119364145.5	2981
2014-06-24	57.0	62.75	56.75	62.53	5.47	9.59	1637941.0	98575497.0	2904
2014-06-23	58.25	58.25	55.0	57.06	-1.32	-2.26	987294.0	55958158.0	1369
2014-06-22	61.5	62.0	57.5	58.38	-3.07	-5.0	572981.0	34172058.25	1013
2014-06-19	62.75	62.75	61.25	61.45	-1.06	-1.7	238496.0	14769973.0	523
2014-06-18	63.0	63.25	62.0	62.51	-0.29	-0.46	385956.0	24196150.5	596
2014-06-17	62.5	64.0	61.5	62.8	-0.34	-0.54	457817.0	28677889.25	778
2014-06-16	64.5	66.5	63.0	63.14	-1.43	-2.21	744680.0	48374318.75	1064
2014-06-15	64.5	65.0	63.75	64.57	-0.58	-0.89	238072.0	15381524.0	455
2014-06-12	66.0	66.0	65.0	65.15	-0.46	-0.7	343668.0	22494494.75	500
2014-06-11	65.25	66.0	64.5	65.61	0.6	0.92	368033.0	23937110.5	553
2014-06-10	66.25	66.25	64.75	65.01	-0.6	-0.91	283177.0	18515351.5	530
2014-06-09	65.5	66.75	64.5	65.61	0.32	0.49	353579.0	23315681.5	645
2014-06-08	65.5	65.75	63.75	65.29	-0.34	-0.52	757828.0	48828916.0	1158
2014-06-05	66.25	66.5	65.0	65.63	-0.93	-1.4	508604.0	33559090.25	870
2014-06-04	66.75	67.0	66.25	66.56	0.1	0.15	378310.0	25221458.0	727
2014-06-03	66.25	69.0	66.0	66.46	0.22	0.33	1723414.0	116646286.0	2475
2014-06-02	67.25	67.25	66.0	66.24	-0.94	-1.4	472799.0	31435277.25	842
2014-06-01	67.0	68.5	66.0	67.18	0.39	0.58	1152156.0	77657586.75	1894
2014-05-29	69.25	69.5	65.25	66.79	-2.82	-4.05	1215891.0	82298287.75	2130
2014-05-28	71.25	71.25	69.0	69.61	-1.54	-2.16	817344.0	57563129.0	1444
2014-05-27	72.0	72.5	70.75	71.15	-0.61	-0.85	809563.0	58218443.0	1253
2014-05-26	72.25	72.5	71.75	71.76	-0.03	-0.04	691146.0	49768862.0	1219
2014-05-25	71.0	73.0	70.0	71.79	-3.93	-5.19	1826972.0	131283794.25	2933
2014-05-22	76.0	77.25	75.0	75.72	0.2	0.26	2137572.0	162830701.5	3115
2014-05-21	74.25	77.75	74.0	75.52	1.52	2.05	3904552.0	297830810.25	5413
2014-05-20	73.75	75.5	73.25	74.0	0.44	0.6	1680284.0	125141824.5	2165
2014-05-19	74.75	74.75	73.0	73.56	-1.2	-1.61	845158.0	62406629.75	1427
2014-05-18	74.5	75.5	74.25	74.76	0.23	0.31	962866.0	72078826.5	1402
2014-05-15	75.0	75.25	74.25	74.53	-0.36	-0.48	748940.0	55874264.5	1209
2014-05-14	74.75	76.25	74.25	74.89	0.24	0.32	1998715.0	150561815.25	2537
2014-05-13	75.75	76.0	74.25	74.65	-0.98	-1.3	1148777.0	86070022.25	1648
2014-05-12	74.0	76.0	73.75	75.63	1.69	2.29	1496758.0	112064588.0	2109
2014-05-11	74.5	75.0	73.5	73.94	-0.51	-0.69	757677.0	56254224.0	1251
2014-05-08	75.75	76.5	74.25	74.45	-0.78	-1.04	1533539.0	115321717.25	2231
2014-05-07	73.25	75.5	73.25	75.23	1.77	2.41	2132501.0	158877555.0	2891
2014-05-06	73.75	74.25	73.0	73.46	-0.23	-0.31	687475.0	50672942.25	1154
2014-05-05	73.75	75.25	73.0	73.69	0.36	0.49	1555907.0	115375072.75	2458
2014-05-04	73.5	74.5	73.0	73.33	0.32	0.44	934468.0	68880538.5	1516
2014-05-01	74.0	76.0	72.75	73.01	-0.65	-0.88	1573983.0	116951167.25	2565
2014-04-30	73.0	76.5	72.5	73.66	0.82	1.13	3294839.0	245410190.25	4446
2014-04-29	73.0	73.5	72.25	72.84	0.26	0.36	914657.0	66585783.25	1480
2014-04-28	72.5	74.75	71.75	72.58	0.36	0.5	1731385.0	127038493.25	2749
2014-04-27	73.5	73.75	71.25	72.22	-0.96	-1.31	1384606.0	100502505.0	2313
2014-04-24	73.0	74.25	72.25	73.18	-0.14	-0.19	1032663.0	75505809.5	1893
2014-04-23	74.25	74.75	72.0	73.32	-1.05	-1.41	1247221.0	91664743.25	2372
2014-04-22	74.75	75.5	74.0	74.37	-0.81	-1.08	1089084.0	81165720.0	1718
2014-04-21	76.5	76.5	74.75	75.18	-1.18	-1.55	995969.0	74992048.5	1801
2014-04-20	77.0	78.0	76.0	76.36	0.23	0.3	1219544.0	93975057.5	2121
2014-04-17	75.0	78.75	74.5	76.13	1.13	1.51	2777779.0	213848769.0	4615
2014-04-16	76.0	76.5	74.75	75.0	-1.03	-1.35	907345.0	68477775.75	1646
2014-04-15	76.5	77.5	75.25	76.03	0.48	0.64	1692130.0	129024721.75	2705
2014-04-14	74.75	77.0	74.75	75.55	1.2	1.61	2356971.0	179147132.75	3649
2014-04-13	72.75	75.5	72.25	74.35	1.35	1.85	1989324.0	147170208.25	2741
2014-04-10	73.5	74.5	72.0	73.0	-0.25	-0.34	1194496.0	87463636.25	2027
2014-04-09	75.0	77.0	68.0	73.25	-1.5	-2.01	2474941.0	184939413.0	4054
2014-04-08	74.25	75.75	73.25	74.75	0.5	0.67	1543794.0	114935972.75	2308
2014-04-07	73.75	76.5	73.0	74.25	0.5	0.68	1169983.0	87366327.75	1917
2014-04-06	74.5	74.75	73.25	73.75	-1.25	-1.67	530976.0	39280426.25	1212
2014-04-03	76.25	76.25	74.75	75.0	-1.0	-1.32	618333.0	46648743.5	1198
2014-04-02	76.75	77.0	75.5	76.0	-0.75	-0.98	878654.0	66834752.0	1558
2014-04-01	77.0	77.25	76.25	76.75	0.0	0.0	471388.0	36139732.0	983
2014-03-31	78.0	78.25	76.5	76.75	-0.75	-0.97	737029.0	56949274.75	1378
2014-03-30	76.75	80.0	76.25	77.5	1.25	1.64	2084046.0	163363964.75	3363
2014-03-27	76.75	77.5	76.25	76.25	-0.5	-0.65	626684.0	48055182.5	1051
2014-03-26	76.0	77.25	76.0	76.75	0.75	0.99	596653.0	45726517.5	1103
2014-03-25	76.5	76.75	75.5	76.0	-0.25	-0.33	560898.0	42666852.75	1174
2014-03-24	77.75	78.0	76.0	76.25	-1.5	-1.93	1022793.0	78542505.0	2212
2014-03-23	81.5	83.0	77.5	77.75	-3.25	-4.01	2741514.0	221846059.75	4442
2014-03-20	79.75	85.25	79.5	81.0	1.0	1.25	3233451.0	267023200.75	5953
2014-03-19	79.25	80.5	78.75	80.0	1.0	1.27	658061.0	52352705.5	1101
2014-03-18	78.75	80.25	78.25	79.0	0.0	0.0	453950.0	36007284.5	911
2014-03-17	79.5	79.5	78.75	79.0	-0.25	-0.32	125763.0	9955462.75	277
2014-03-16	78.75	80.5	78.5	79.25	0.25	0.32	339325.0	27045369.25	582
2014-03-13	79.75	80.0	79.0	79.0	-0.75	-0.94	198557.0	15769081.0	415
2014-03-12	80.0	80.25	79.0	79.75	0.25	0.31	276907.0	22039009.5	509
2014-03-11	78.75	81.0	78.5	79.5	1.0	1.27	731497.0	58340361.25	1184
2014-03-10	79.25	79.5	78.25	78.5	-0.5	-0.63	443122.0	34934634.5	939
2014-03-09	75.5	81.5	75.5	79.0	3.75	4.98	1091085.0	85987782.5	1830
2014-03-06	76.25	76.75	75.25	75.25	-1.0	-1.31	237873.0	18043562.25	507
2014-03-05	77.75	78.0	72.5	76.25	-1.25	-1.61	667217.0	50827465.5	951
2014-03-04	77.25	78.25	77.25	77.5	0.5	0.65	186059.0	14475749.0	413
2014-03-03	79.0	79.0	76.0	77.0	-2.0	-2.53	292311.0	22732956.75	578
2014-03-02	79.75	80.0	78.75	79.0	-0.75	-0.94	231722.0	18339324.0	501
2014-02-27	80.25	80.5	79.5	79.75	-0.25	-0.31	158839.0	12676807.25	391
2014-02-26	80.5	80.5	79.5	80.0	-0.5	-0.62	219977.0	17579655.75	497
2014-02-25	81.0	81.5	80.5	80.5	-0.5	-0.62	158209.0	12785365.0	401
2014-02-24	81.5	81.75	81.0	81.0	-0.5	-0.61	192267.0	15627511.5	514
2014-02-23	83.0	83.0	81.25	81.5	-1.75	-2.1	490940.0	40116183.0	1108
2014-02-20	81.5	83.25	81.25	83.25	2.0	2.46	476258.0	39129752.0	1000
2014-02-19	82.25	82.5	80.75	81.25	-1.0	-1.22	340136.0	27711375.75	764
2014-02-18	82.5	83.0	82.0	82.25	-0.5	-0.6	167988.0	13835954.75	413
2014-02-17	83.0	83.5	82.0	82.75	-0.5	-0.6	240427.0	19960432.75	446
2014-02-16	84.25	84.25	83.0	83.25	-1.25	-1.48	295400.0	24611597.25	569
2014-02-13	84.75	85.0	84.0	84.5	-1.0	-1.17	271293.0	22888822.5	479
2014-02-12	85.5	85.5	84.0	85.5	0.0	0.0	497187.0	42122811.0	851
2014-02-11	84.5	86.0	84.25	85.5	1.25	1.48	467823.0	39916315.75	711
2014-02-10	84.5	84.75	84.0	84.25	-0.25	-0.3	190790.0	16078882.5	280
2014-02-09	85.5	86.0	84.25	84.5	-1.0	-1.17	430552.0	36567167.75	638
2014-02-06	84.75	86.25	84.75	85.5	0.75	0.88	510526.0	43675775.75	851
2014-02-05	83.5	84.75	83.5	84.75	1.0	1.19	141715.0	11926803.0	300
2014-02-04	83.75	84.25	83.0	83.75	-0.25	-0.3	221595.0	18586717.0	321
2014-02-03	83.5	84.75	83.5	84.0	0.25	0.3	332377.0	27958742.5	530
2014-02-02	83.5	86.25	83.0	83.75	1.0	1.21	691089.0	58364770.0	1350
2014-01-30	82.5	83.0	82.25	82.75	-0.25	-0.3	112882.0	9337881.75	247
2014-01-29	83.5	83.5	82.75	83.0	-0.25	-0.3	151904.0	12639793.5	293
2014-01-28	84.0	84.0	83.0	83.25	-0.25	-0.3	139390.0	11611908.0	286
2014-01-27	83.75	84.75	83.5	83.5	0.0	0.0	213765.0	17999549.75	365
2014-01-26	83.0	85.0	83.0	83.5	0.5	0.6	436587.0	36669244.0	863
2014-01-23	83.25	84.0	83.0	83.0	0.0	0.0	79955.0	6674006.0	202
2014-01-22	83.5	84.25	82.75	83.0	-0.75	-0.9	173840.0	14440071.25	273
2014-01-21	84.75	84.75	83.0	83.75	-0.25	-0.3	114731.0	9606758.0	283
2014-01-20	83.5	84.5	83.0	84.0	0.75	0.9	108252.0	9044310.0	287
2014-01-19	84.25	84.5	83.25	83.25	-1.0	-1.19	169158.0	14237376.75	386
2014-01-16	84.0	85.0	83.75	84.25	0.25	0.3	326588.0	27525268.25	635
2014-01-15	83.0	84.25	82.5	84.0	1.0	1.2	477898.0	39767608.0	649
2014-01-14	81.75	83.5	81.5	83.0	1.0	1.22	225749.0	18596892.75	464
2014-01-13	82.0	83.0	81.25	82.0	0.0	0.0	148775.0	12195512.25	440
2014-01-12	82.25	85.5	81.25	82.0	1.25	1.55	442302.0	36847344.75	1194
2014-01-09	81.25	81.75	80.75	80.75	-0.25	-0.31	107546.0	8723593.25	267
2014-01-08	80.25	82.0	80.0	81.0	0.75	0.93	180268.0	14574460.75	426
2014-01-07	80.0	81.25	79.75	80.25	0.25	0.31	102540.0	8229878.0	228
2014-01-06	80.0	80.5	79.5	80.0	-0.75	-0.93	92084.0	7372158.75	252
2014-01-05	80.5	82.0	78.5	80.75	0.5	0.62	199273.0	15976010.25	477
2014-01-02	82.5	83.0	80.25	80.25	-2.5	-3.02	286189.0	23265521.0	537
2014-01-01	82.5	83.0	82.25	82.75	0.25	0.3	77769.0	6418391.0	241
2013-12-31	83.75	83.75	82.25	82.5	-0.75	-0.9	153200.0	12679180.25	365
2013-12-30	84.0	84.25	82.75	83.25	-0.25	-0.3	224900.0	18760845.5	510
2013-12-29	83.0	84.75	82.5	83.5	1.0	1.21	654607.0	54727530.0	1326
2013-12-26	82.75	83.25	82.0	82.5	0.5	0.61	336858.0	27837524.5	812
2013-12-25	81.5	83.25	81.0	82.0	0.75	0.92	404394.0	33280114.0	863
2013-12-24	81.75	82.75	80.25	81.25	-1.25	-1.52	389742.0	31773295.0	961
2013-12-23	81.25	84.0	79.75	82.5	2.0	2.48	830306.0	68390596.75	2281
2013-12-22	78.75	80.75	78.5	80.5	2.5	3.21	375229.0	29771780.75	826
2013-12-19	76.25	79.0	76.25	78.0	2.0	2.63	538562.0	41894872.5	1164
2013-12-18	76.5	77.5	75.5	76.0	-0.5	-0.65	524624.0	39986441.75	950
2013-12-17	76.25	78.25	75.0	76.5	0.5	0.66	774081.0	59016263.0	1269
2013-12-16	75.25	76.25	74.5	76.0	1.0	1.33	428377.0	32296068.0	972
2013-12-15	74.0	75.5	72.0	75.0	1.0	1.35	682036.0	50806925.75	1681
2013-12-12	79.5	80.75	73.75	74.0	-4.5	-5.73	2251842.0	173098158.0	4652
2013-12-11	77.0	79.75	73.25	78.5	-1.75	-2.18	2909446.0	223247304.75	6650
2013-12-10	88.75	88.75	80.25	80.25	-8.75	-9.83	1332517.0	112556675.5	3015
2013-12-09	91.25	91.5	89.0	89.0	-2.25	-2.47	281642.0	25537377.25	996
2013-12-08	91.75	93.0	90.25	91.25	-0.25	-0.27	567175.0	52043088.0	1795
2013-12-05	94.25	95.0	90.25	91.5	-2.5	-2.66	989234.0	91800402.0	3119
2013-12-04	96.0	97.75	90.25	94.0	0.5	0.53	2195450.0	207343310.0	6560
2013-12-03	85.75	93.5	85.5	93.5	8.5	10.0	1255438.0	113366361.0	2812
2013-12-02	80.25	85.75	80.25	85.0	5.0	6.25	737517.0	61827082.25	1691
2013-12-01	82.25	83.0	80.0	80.0	-3.0	-3.61	297006.0	24034544.0	829
2013-11-28	82.25	83.0	81.5	83.0	1.0	1.22	144434.0	11879738.25	470
2013-11-27	80.5	83.5	80.5	82.0	2.0	2.5	632036.0	52053937.5	1138
2013-11-26	80.0	81.0	77.5	80.0	-0.25	-0.31	371418.0	29639676.0	1048
2013-11-25	84.0	85.0	80.25	80.25	-4.75	-5.59	442460.0	36275909.25	1151
2013-11-24	86.0	86.25	84.75	85.0	-1.0	-1.16	102592.0	8743684.25	366
2013-11-21	86.5	86.75	86.0	86.0	-1.0	-1.15	59684.0	5151217.0	239
2013-11-20	86.25	88.75	86.25	87.0	0.0	0.0	211813.0	18546641.5	548
2013-11-19	87.25	87.5	86.75	87.0	-0.5	-0.57	59056.0	5145040.25	151
2013-11-18	87.5	88.0	87.0	87.5	-0.25	-0.28	46509.0	4066338.25	126
2013-11-17	87.5	88.0	87.0	87.75	0.5	0.57	100311.0	8775230.5	270
2013-11-14	86.75	87.25	86.5	87.25	0.25	0.29	82781.0	7191075.5	219
2013-11-13	87.25	87.25	86.25	87.0	-0.25	-0.29	74157.0	6433515.25	293
2013-11-12	87.0	87.75	87.0	87.25	0.0	0.0	79432.0	6934859.0	264
2013-11-11	87.75	88.0	87.25	87.25	-0.5	-0.57	68383.0	5982275.5	172
2013-11-10	88.25	88.25	87.25	87.75	-0.75	-0.85	90312.0	7930169.5	226
2013-11-07	88.5	88.5	87.0	88.5	0.25	0.28	207640.0	18210540.75	502
2013-11-06	88.25	90.0	88.0	88.25	0.0	0.0	194713.0	17234814.75	660
2013-11-05	89.0	89.5	87.0	88.25	-1.25	-1.4	383887.0	33827282.0	1023
2013-11-04	90.0	90.25	86.5	89.5	-0.5	-0.56	651609.0	57354998.25	1554
2013-11-03	90.25	90.5	89.75	90.0	-0.75	-0.83	138764.0	12496383.5	372
2013-10-31	90.75	91.5	90.0	90.75	0.25	0.28	158004.0	14286349.5	568
2013-10-30	92.25	93.0	90.0	90.5	-0.5	-0.55	465854.0	42590758.25	1293
2013-10-29	90.25	93.0	89.75	91.0	0.75	0.83	795539.0	72255603.5	1247
2013-10-28	90.5	91.0	90.0	90.25	-0.5	-0.55	380811.0	34359773.75	660
2013-10-27	91.75	91.75	90.0	90.75	-0.25	-0.27	272631.0	24737105.0	581
2013-10-24	92.0	93.5	90.0	91.0	-1.0	-1.09	307632.0	28264362.5	846
2013-10-23	92.5	92.5	91.25	92.0	0.0	0.0	175037.0	16038611.25	627
2013-10-22	96.0	96.0	91.0	92.0	-3.0	-3.16	650205.0	59959644.25	2285
2013-10-21	100.0	100.0	94.5	95.0	-4.5	-4.52	599498.0	57966373.75	1732
2013-10-20	100.75	100.75	99.0	99.5	2.5	2.58	89877.0	8958559.0	300
2013-10-10	100.0	101.25	97.0	97.0	-3.25	-3.24	147809.0	14746575.25	520
2013-10-09	100.5	100.5	99.0	100.25	-0.25	-0.25	259011.0	25807938.0	641
2013-10-08	102.5	104.0	99.5	100.5	-2.25	-2.19	190507.0	19302707.75	677
2013-10-07	104.0	105.5	102.75	102.75	-1.25	-1.2	167483.0	17397677.25	567
2013-10-06	105.5	106.0	102.5	104.0	-2.0	-1.89	197097.0	20571043.0	598
2013-10-03	108.5	108.5	104.75	106.0	-2.5	-2.3	420383.0	44708154.5	1163
2013-10-02	109.0	113.25	106.25	108.5	-1.0	-0.91	1540503.0	168475654.0	3016
2013-10-01	105.5	110.0	105.5	109.5	4.5	4.29	1000196.0	108057321.0	1922
2013-09-30	104.5	107.5	104.25	105.0	0.75	0.72	373886.0	39616036.75	898
2013-09-29	104.0	105.5	103.5	104.25	1.25	1.21	221955.0	23205971.75	604
2013-09-26	102.75	105.0	101.5	103.0	0.0	0.0	281783.0	29091630.5	730
2013-09-25	104.25	104.5	102.25	103.0	-1.25	-1.2	154024.0	15893384.0	479
2013-09-24	105.25	106.0	104.0	104.25	-1.0	-0.95	134508.0	14080157.5	425
2013-09-19	107.0	107.0	104.5	105.25	-0.5	-0.47	301674.0	31854279.75	745
2013-09-18	105.0	107.5	104.25	105.75	0.5	0.48	315661.0	33500168.0	825
2013-09-17	104.5	107.25	102.0	105.25	0.75	0.72	469954.0	49537593.75	1043
2013-09-16	100.0	104.75	99.75	104.5	4.75	4.76	598719.0	61153435.0	1250
2013-09-15	97.0	100.5	96.25	99.75	4.0	4.18	245838.0	24056730.75	612
2013-09-12	95.0	96.75	95.0	95.75	0.75	0.79	110769.0	10640787.0	385
2013-09-11	97.5	97.5	94.25	95.0	-1.5	-1.55	158080.0	15098063.0	491
2013-09-10	96.75	98.0	95.25	96.5	2.75	2.93	298660.0	28870600.75	668
2013-09-09	92.75	95.0	92.0	93.75	0.0	0.0	120880.0	11291879.0	371
2013-09-08	95.5	97.0	93.25	93.75	0.25	0.27	157701.0	15043410.5	486
2013-09-05	98.0	99.5	93.25	93.5	-4.5	-4.59	308061.0	29371884.75	966
2013-09-04	99.25	101.25	97.25	98.0	-2.0	-2.0	202148.0	19910483.25	599
2013-09-03	105.5	106.25	98.5	100.0	-5.75	-5.44	479160.0	48672238.5	1209
2013-09-02	108.5	110.0	104.0	105.75	-0.75	-0.7	451388.0	48350869.0	1363
2013-09-01	99.75	106.5	98.5	106.5	9.5	9.79	333736.0	34527669.5	858
2013-08-29	99.0	101.0	97.0	97.0	0.0	0.0	155094.0	15225390.75	510
2013-08-28	98.5	99.5	93.0	97.0	-2.0	-2.02	124090.0	12098977.0	417
2013-08-27	104.0	105.5	96.75	99.0	-8.25	-7.69	284989.0	28653577.75	793
2013-08-26	108.0	109.75	106.5	107.25	-0.75	-0.69	270815.0	29260981.0	673
2013-08-25	105.5	108.75	105.0	108.0	3.0	2.86	426356.0	45684552.25	802
2013-08-22	105.75	105.75	104.5	105.0	-1.25	-1.18	99847.0	10490255.5	276
2013-08-21	105.25	106.25	104.25	106.25	1.0	0.95	93212.0	9810094.75	247
2013-08-20	104.5	106.75	104.5	105.25	-0.5	-0.47	124814.0	13144439.5	287
2013-08-19	105.5	106.0	104.25	105.75	-0.75	-0.7	86997.0	9138572.5	270
2013-08-18	106.25	106.5	105.75	106.5	-0.25	-0.23	72607.0	7712430.25	170
2013-08-15	106.0	107.75	106.0	106.75	0.0	0.0	74467.0	7965849.5	206
2013-08-14	107.5	107.5	105.0	106.75	-1.25	-1.16	245549.0	26148095.75	510
2013-08-13	106.5	109.0	106.5	108.0	1.0	0.93	70067.0	7581419.5	201
2013-08-05	108.0	108.25	106.5	107.0	-1.25	-1.15	139062.0	14927978.0	355
2013-08-04	109.5	109.75	107.75	108.25	-0.5	-0.46	150834.0	16367026.75	272
2013-08-01	110.0	110.0	108.25	108.75	-1.25	-1.14	101839.0	11101501.75	269
2013-07-31	111.75	111.75	110.0	110.0	-1.5	-1.35	110864.0	12268251.75	270
2013-07-30	111.75	112.5	110.75	111.5	-0.25	-0.22	257247.0	28632933.5	390
2013-07-29	112.0	112.5	111.5	111.75	0.0	0.0	121466.0	13606468.75	284
2013-07-28	111.25	112.75	111.25	111.75	0.75	0.68	221549.0	24795725.0	362
2013-07-25	111.25	112.25	111.0	111.0	-1.5	-1.33	160177.0	17850680.75	341
2013-07-24	112.5	113.25	110.5	112.5	-0.25	-0.22	226007.0	25251812.75	435
2013-07-23	111.75	113.0	110.75	112.75	1.25	1.12	316756.0	35474254.25	713
2013-07-22	111.25	112.75	110.0	111.5	1.0	0.9	304508.0	33910582.75	877
2013-07-21	108.25	111.5	108.0	110.5	2.25	2.08	474790.0	52376069.25	1062
2013-07-18	110.0	112.0	107.5	108.25	-1.0	-0.92	761578.0	83817091.25	2023
2013-07-17	106.0	116.0	106.0	109.25	2.75	2.58	882325.0	97129323.5	2351
2013-07-16	104.25	108.5	102.0	106.5	2.25	2.16	439806.0	46447098.75	1038
2013-07-15	105.25	105.25	104.0	104.25	-0.75	-0.71	56446.0	5895598.75	250
2013-07-14	105.5	106.5	103.75	105.0	-0.75	-0.71	181730.0	19106845.5	535
2013-07-11	107.25	108.0	104.75	105.75	-1.75	-1.63	172343.0	18291901.0	460
2013-07-10	106.25	108.0	104.0	107.5	0.5	0.47	134554.0	14293454.0	452
2013-07-09	110.25	110.25	107.0	107.0	-2.0	-1.83	183641.0	19972667.0	484
2013-07-08	109.5	110.0	108.0	109.0	0.0	0.0	232718.0	25351505.0	765
2013-07-07	107.5	110.5	107.0	109.0	2.0	1.87	469935.0	51278421.5	1270
2013-07-04	104.5	108.0	104.5	107.0	3.25	3.13	527794.0	56230392.0	1085
2013-07-03	104.75	105.0	103.25	103.75	-0.75	-0.72	207495.0	21656626.75	499
2013-07-02	103.0	105.0	103.0	104.5	2.5	2.45	558111.0	58143582.75	1124
2013-07-01	106.5	106.5	100.0	102.0	-3.5	-3.32	391327.0	40323452.75	1247
2013-06-30	103.75	107.0	103.5	105.5	0.75	0.72	408248.0	43323871.0	955
2013-06-26	105.0	107.0	103.5	104.75	0.5	0.48	502930.0	53063977.0	1453
2013-06-25	101.25	104.25	100.25	104.25	4.0	3.99	724784.0	74139906.0	1804
2013-06-24	98.5	101.75	98.25	100.25	2.25	2.3	586293.0	58820456.75	1887
2013-06-23	96.5	98.75	95.75	98.0	1.5	1.55	719466.0	69931101.25	1721
2013-06-22	94.25	97.75	93.0	96.5	1.25	1.31	873668.0	83804129.5	2289
2013-06-19	96.75	97.25	95.0	95.25	-1.25	-1.3	894752.0	85733432.25	2422
2013-06-18	95.5	97.75	94.0	96.5	-5.25	-5.16	2218114.0	211932573.0	6364
2013-06-17	115.0	116.0	101.75	101.75	-11.25	-9.96	2242534.0	236463558.5	6697
2013-06-16	104.25	114.0	104.25	113.0	8.0	7.62	1322449.0	144992720.75	3411
2013-06-15	108.75	111.0	102.0	105.0	-2.0	-1.87	1424287.0	152599980.0	3170
2013-06-12	107.0	108.5	105.75	107.0	0.5	0.47	505188.0	54117146.5	1548
2013-06-11	103.0	107.0	102.0	106.5	4.0	3.9	745091.0	78085838.75	2248
2013-06-10	102.0	104.0	100.5	102.5	1.0	0.99	671622.0	68919296.75	2262
2013-06-09	110.0	110.75	101.25	101.5	-7.0	-6.45	912816.0	96855083.5	3442
2013-06-08	104.0	112.0	104.0	108.5	6.5	6.37	1574028.0	171975518.0	4259
2013-06-05	101.0	103.75	100.75	102.0	0.5	0.49	376168.0	38547102.0	1100
2013-06-04	98.75	103.25	98.0	101.5	3.5	3.57	826790.0	83592227.25	2096
2013-06-03	97.75	99.0	96.75	98.0	1.0	1.03	318633.0	31218338.0	941
2013-06-02	96.0	99.25	95.0	97.0	2.0	2.11	537925.0	52313124.75	1265
2013-06-01	93.5	96.0	92.25	95.0	0.75	0.8	261204.0	24757026.25	785
2013-05-29	94.75	96.25	94.0	94.25	-0.75	-0.79	561511.0	53423079.25	1546
2013-05-28	91.0	96.5	91.0	95.0	4.25	4.68	1570723.0	147770575.5	3803
2013-05-27	89.75	92.5	89.5	90.75	1.5	1.68	782652.0	71285395.0	1999
2013-05-26	87.75	90.75	87.5	89.25	1.75	2.0	667508.0	59543217.75	1691
2013-05-25	89.0	90.0	86.75	87.5	-1.0	-1.13	617303.0	54407771.0	1744
2013-05-22	88.0	91.25	87.75	88.5	0.5	0.57	552913.0	49527588.0	1901
2013-05-21	88.5	89.5	87.0	88.0	-0.5	-0.56	556438.0	49057358.25	1991
2013-05-20	93.25	93.25	85.0	88.5	-5.25	-5.6	1337611.0	119791372.5	3607
2013-05-19	98.75	100.0	93.25	93.75	-3.0	-3.1	818717.0	78665105.0	2829
2013-05-18	91.0	96.75	90.25	96.75	8.75	9.94	528401.0	49912022.5	1181
2013-05-15	82.0	90.0	78.25	88.0	2.0	2.33	405781.0	33924312.25	1192
2013-05-14	88.25	91.75	82.5	86.0	-2.0	-2.27	574018.0	50681190.0	1571
2013-05-13	95.25	95.25	87.5	88.0	-7.5	-7.85	547841.0	49580097.25	1255
2013-05-12	97.0	97.0	95.0	95.5	-1.0	-1.04	87663.0	8384262.25	358
2013-05-11	95.75	99.0	95.5	96.5	1.75	1.85	222188.0	21574739.25	851
2013-05-08	95.0	95.75	94.0	94.75	-0.25	-0.26	118678.0	11252067.75	471
2013-05-07	97.0	98.25	94.75	95.0	-1.75	-1.81	139873.0	13505974.25	434
2013-05-06	97.25	97.5	95.75	96.75	0.25	0.26	160249.0	15504849.5	598
2013-05-05	99.5	100.5	96.5	96.5	-2.25	-2.28	407836.0	40220208.0	1442
2013-05-04	96.25	101.0	95.5	98.75	3.0	3.13	581227.0	56875350.5	1782
2013-05-01	96.25	97.75	95.0	95.75	-0.75	-0.78	245347.0	23570838.75	1002
2013-04-30	99.0	100.0	96.0	96.5	-2.25	-2.28	315681.0	30958183.5	1225
2013-04-29	102.0	102.5	98.0	98.75	-2.75	-2.71	305685.0	30540543.75	1311
2013-04-28	101.5	103.75	100.5	101.5	0.75	0.74	406963.0	41582341.75	1556
2013-04-27	97.75	101.75	97.5	100.75	4.75	4.95	758225.0	75549666.0	2216
2013-04-24	103.75	105.0	93.25	96.0	-6.0	-5.88	954844.0	94589671.75	3674
2013-04-23	98.5	103.75	98.5	102.0	5.0	5.15	561614.0	57019373.0	2332
2013-04-22	91.5	98.5	91.5	97.0	7.0	7.78	989070.0	94751483.75	2887
2013-04-21	82.0	93.0	82.0	90.0	-0.25	-0.28	1992166.0	175652265.0	4727
2013-04-20	90.25	90.25	90.25	90.25	-10.0	-9.98	4665.0	421016.25	46
2013-04-17	100.25	100.25	100.25	100.25	-11.0	-9.89	52110.0	5224027.5	88
2013-04-16	111.0	113.5	109.5	111.25	0.0	0.0	855494.0	95495793.0	2235
2013-04-15	107.0	115.0	105.0	111.25	5.0	4.71	2016870.0	222569310.75	5034
2013-04-14	103.75	109.0	103.0	106.25	4.25	4.17	2366283.0	249176581.0	6095
2013-04-13	100.75	116.0	98.0	102.0	-6.0	-5.56	5089743.0	538114654.5	14340
2013-04-10	125.5	129.5	108.0	108.0	-11.75	-9.81	839608.0	103322486.5	2507
2013-04-09	114.0	119.75	113.25	119.75	10.75	9.86	1328187.0	156222214.75	2735
2013-04-08	103.5	109.0	103.0	109.0	9.75	9.82	1651156.0	176257003.5	3632
2013-04-07	94.25	99.25	94.0	99.25	9.0	9.97	1464149.0	142529282.0	2159
2013-04-06	81.75	90.25	79.5	90.25	8.0	9.73	2783123.0	238986195.25	2847
2013-04-03	81.75	82.75	81.0	82.25	1.0	1.23	490059.0	40007294.0	941
2013-04-02	79.5	83.25	79.0	81.25	1.75	2.2	662359.0	53926031.25	1369
2013-04-01	77.0	79.75	76.75	79.5	2.0	2.58	804360.0	63199807.5	1022
2013-03-31	77.0	78.25	76.5	77.5	0.5	0.65	530488.0	41061763.25	819
2013-03-30	75.75	77.5	74.25	77.0	0.5	0.65	792631.0	59964636.0	1456
2013-03-27	80.75	80.75	76.5	76.5	-4.5	-5.56	1159850.0	90616102.5	2546
2013-03-26	80.0	82.25	78.5	81.0	0.75	0.93	1305703.0	104748531.5	1898
2013-03-25	79.75	80.25	78.0	80.25	0.25	0.31	485308.0	38442518.75	994
2013-03-24	79.75	81.75	78.25	80.0	0.0	0.0	1051656.0	83685494.0	2105
2013-03-23	76.25	80.0	75.25	80.0	4.25	5.61	670917.0	51809636.5	1227
2013-03-20	76.0	78.5	75.25	75.75	0.5	0.66	1243155.0	95440427.5	2431
2013-03-19	71.5	77.25	71.5	75.25	4.25	5.99	2305599.0	170843405.5	2873
2013-03-18	70.75	71.75	70.25	71.0	0.25	0.35	524376.0	37345048.5	916
2013-03-17	70.0	71.5	69.25	70.75	1.0	1.43	769029.0	54198823.0	1035
2013-03-16	70.5	70.75	69.5	69.75	-0.25	-0.36	338001.0	23716953.25	624
2013-03-13	69.0	70.25	68.25	70.0	1.0	1.45	525997.0	36372012.5	1014
2013-03-12	69.5	71.75	69.0	69.0	-1.0	-1.43	1593419.0	111703090.25	2528
2013-03-11	73.25	74.5	69.0	70.0	-4.25	-5.72	2140379.0	151771230.75	3842
2013-03-10	76.0	76.75	71.5	74.25	-1.75	-2.3	2901098.0	212992069.5	4991
2013-03-09	71.5	78.25	69.25	76.0	4.75	6.67	1841947.0	134940653.0	2666
2013-03-06	71.0	72.0	71.0	71.25	0.5	0.71	499001.0	35571581.75	681
2013-03-05	71.0	71.0	70.5	70.75	0.0	0.0	235301.0	16642441.0	410
2013-03-04	70.25	71.25	69.25	70.75	0.75	1.07	603129.0	42342694.25	969
2013-03-03	70.75	71.5	69.75	70.0	-0.5	-0.71	506610.0	35702905.5	902
2013-03-02	71.5	74.0	69.0	70.5	0.0	0.0	1609692.0	115142683.25	2236
2013-02-27	70.0	71.0	70.0	70.5	0.75	1.08	581312.0	40912607.75	940
2013-02-26	68.25	71.0	67.5	69.75	1.0	1.45	1497793.0	103094514.25	1562
2013-02-25	68.75	70.0	68.25	68.75	0.0	0.0	692309.0	47748273.5	993
2013-02-24	67.75	69.0	67.5	68.75	1.0	1.48	897563.0	61216149.5	1007
2013-02-23	67.0	69.25	67.0	67.75	1.25	1.88	1388392.0	94493552.0	1759
2013-02-20	67.0	68.0	62.0	66.5	-0.75	-1.12	2295332.0	151523581.75	3431
2013-02-19	69.5	72.25	62.0	67.25	-1.5	-2.18	6627671.0	442612198.25	9452
2013-02-18	66.75	69.25	66.0	68.75	3.0	4.56	2238624.0	150904230.25	2894
2013-02-17	62.25	67.5	61.75	65.75	3.5	5.62	2166884.0	140210037.5	3119
2013-02-16	62.5	63.0	61.5	62.25	-0.25	-0.4	970459.0	60483597.5	1392
2013-02-13	61.5	63.25	60.5	62.5	1.0	1.63	1782456.0	110649485.75	2818
2013-02-12	58.5	61.75	57.5	61.5	3.5	6.03	2349752.0	138999370.25	2538
2013-02-11	58.0	59.0	57.5	58.0	0.5	0.87	815425.0	47541609.5	1011
2013-02-10	58.5	60.0	57.25	57.5	-0.5	-0.86	2323736.0	136899921.0	3084
2013-02-09	55.5	59.75	55.5	58.0	3.0	5.45	3288882.0	188673939.75	3746
2013-02-06	55.25	56.0	53.25	55.0	0.5	0.92	2736706.0	149856548.0	2869
2013-02-05	53.0	55.5	52.0	54.5	2.5	4.81	3142563.0	169802373.75	3616
2013-02-04	50.5	54.25	50.0	52.0	1.75	3.48	5745175.0	299274979.5	5833
2013-02-03	49.3	51.0	48.6	50.25	1.35	2.76	3671129.0	182861458.4	3591
2013-02-02	49.1	50.5	47.7	48.9	-0.2	-0.41	3312008.0	161951995.95	3500
2013-01-30	49.5	51.0	47.9	49.1	0.5	1.03	7286439.0	362073719.1	7169
2013-01-29	44.2	48.6	44.0	48.6	4.4	9.95	7842618.0	371022281.9	6818
2013-01-28	40.5	44.2	40.2	44.2	4.0	9.95	4625759.0	195726117.2	3446
2013-01-27	40.7	41.4	39.9	40.2	-0.4	-0.99	1776770.0	72133162.3	2077
2013-01-26	40.0	41.6	39.9	40.6	0.8	2.01	3447966.0	140832104.5	3218
2013-01-23	40.2	40.5	39.4	39.8	-0.2	-0.5	2038545.0	81476506.0	2036
2013-01-22	39.5	40.0	39.3	40.0	0.5	1.27	1280269.0	51039167.4	1284
2013-01-21	39.1	39.7	38.8	39.5	0.3	0.77	1301332.0	51061636.4	1167
2013-01-20	38.7	39.3	38.5	39.2	0.4	1.03	913606.0	35537670.6	881
2013-01-19	38.6	39.5	38.5	38.8	0.1	0.26	1395142.0	54426171.9	1201
2013-01-16	38.9	39.6	38.5	38.7	-0.3	-0.77	1890795.0	73785932.5	1804
2013-01-15	38.0	39.3	37.7	39.0	1.0	2.63	1812679.0	69712111.6	1559
2013-01-14	38.3	38.6	37.8	38.0	0.0	0.0	1585219.0	60700395.9	1237
2013-01-13	38.2	38.2	37.7	38.0	-0.1	-0.26	625309.0	23724789.3	717
2013-01-12	38.1	39.0	37.8	38.1	0.5	1.33	2963803.0	113747847.8	2371
2013-01-09	37.4	37.6	37.2	37.6	0.2	0.53	515939.0	19296521.6	576
2013-01-08	38.2	38.2	36.8	37.4	-0.9	-2.35	1224225.0	45879475.2	1100
2013-01-07	38.1	38.6	38.1	38.3	0.1	0.26	894646.0	34250234.3	818
2013-01-06	39.0	39.0	38.0	38.2	-0.7	-1.8	1542338.0	59435780.0	1349
2013-01-05	38.1	39.6	38.1	38.9	0.9	2.37	2972810.0	115463126.8	2519
2013-01-02	38.0	38.1	37.5	38.0	0.1	0.26	878881.0	33248847.8	850
2013-01-01	37.7	38.8	37.5	37.9	0.5	1.34	2019557.0	76768055.3	1406
2012-12-31	37.4	38.4	36.4	37.4	-0.1	-0.27	1686723.0	63186905.1	1661
2012-12-30	37.9	38.5	36.8	37.5	-0.2	-0.53	1601386.0	60838133.5	1541
2012-12-29	37.0	38.1	36.8	37.7	0.8	2.17	1806023.0	67941658.3	1630
2012-12-26	36.6	37.1	36.3	36.9	0.3	0.82	415284.0	15289758.9	611
2012-12-25	36.9	37.0	36.6	36.6	-0.4	-1.08	209840.0	7726148.8	335
2012-12-24	37.0	37.3	36.9	37.0	0.0	0.0	336604.0	12487971.4	410
2012-12-23	37.6	37.6	36.9	37.0	-0.4	-1.07	349411.0	13003651.9	429
2012-12-22	36.9	37.7	36.8	37.4	0.5	1.36	737120.0	27496020.6	817
2012-12-19	36.9	37.1	36.6	36.9	-0.1	-0.27	508366.0	18738069.6	667
2012-12-18	37.8	37.8	36.8	37.0	-0.8	-2.12	1101866.0	40977424.2	1316
2012-12-17	39.0	39.3	37.4	37.8	-1.2	-3.08	1600962.0	61141409.7	1821
2012-12-16	38.5	39.7	38.3	39.0	0.3	0.78	1119583.0	43686548.9	1256
2012-12-15	39.0	39.9	38.2	38.7	0.3	0.78	3135953.0	122645052.1	2918
2012-12-12	36.5	38.4	36.2	38.4	2.1	5.79	1729388.0	64601408.7	1554
2012-12-11	36.5	36.7	36.2	36.3	-0.1	-0.27	342752.0	12493332.8	409
2012-12-10	37.0	37.2	36.4	36.4	-0.7	-1.89	640145.0	23549355.1	687
2012-12-09	37.6	37.7	37.0	37.1	-0.5	-1.33	596008.0	22247142.6	654
2012-12-08	37.6	38.0	37.3	37.6	0.0	0.0	614323.0	23088825.3	710
2012-12-05	38.5	38.6	37.0	37.6	-0.6	-1.57	1203389.0	45379348.2	1400
2012-12-04	37.5	39.3	37.5	38.2	1.2	3.24	2706209.0	103758316.2	2728
2012-12-03	36.1	37.5	35.9	37.0	0.9	2.49	1493765.0	54773026.6	1313
2012-12-02	36.0	36.5	35.9	36.1	0.1	0.28	946254.0	34221027.4	951
2012-12-01	35.4	36.0	35.3	36.0	1.0	2.86	579765.0	20659785.3	666
2012-11-28	34.7	35.2	34.5	35.0	0.4	1.16	445272.0	15539476.3	529
2012-11-27	35.0	35.3	34.1	34.6	-0.3	-0.86	382212.0	13302384.3	482
2012-11-26	34.8	35.1	33.6	34.9	0.0	0.0	673504.0	23180726.9	839
2012-11-25	36.3	36.4	34.5	34.9	-1.3	-3.59	702772.0	24760190.5	908
2012-11-24	36.0	36.8	35.9	36.2	0.5	1.4	854854.0	31026634.9	795
2012-11-21	35.7	36.3	35.3	35.7	0.2	0.56	924316.0	33123123.9	871
2012-11-20	35.8	36.2	34.9	35.5	0.3	0.85	526838.0	18753939.6	669
2012-11-19	36.3	36.6	34.9	35.2	-1.1	-3.03	804484.0	28748033.8	839
2012-11-18	36.7	36.8	36.2	36.3	-0.4	-1.09	457889.0	16689990.9	527
2012-11-17	35.5	36.7	35.3	36.7	1.0	2.8	598686.0	21650319.2	771
2012-11-14	36.9	37.2	35.6	35.7	-1.1	-2.99	709653.0	25974765.5	777
2012-11-13	36.9	37.2	36.6	36.8	-0.2	-0.54	373831.0	13810271.8	503
2012-11-12	37.1	37.4	36.8	37.0	-0.2	-0.54	433957.0	16106862.1	560
2012-11-11	37.6	37.9	37.1	37.2	-0.6	-1.59	404336.0	15129639.9	546
2012-11-10	37.1	37.9	37.1	37.8	0.3	0.8	692335.0	25971706.5	652
2012-11-07	37.9	38.0	37.2	37.5	-0.2	-0.53	473383.0	17774453.0	567
2012-11-06	37.6	38.3	37.6	37.7	0.2	0.53	820383.0	31093278.5	847
2012-11-05	37.0	37.8	36.8	37.5	0.8	2.18	1071573.0	39930678.7	1094
2012-11-04	36.4	37.1	36.2	36.7	0.3	0.82	526730.0	19307669.1	657
2012-11-03	36.0	36.4	35.7	36.4	0.8	2.25	715353.0	25847110.5	722
2012-10-24	35.0	35.9	34.7	35.6	0.1	0.28	434615.0	15423438.9	663
2012-10-23	36.6	36.6	35.5	35.5	-1.1	-3.01	650184.0	23417341.6	894
2012-10-22	38.0	38.2	36.6	36.6	-1.1	-2.92	856570.0	32099377.6	1162
2012-10-21	36.1	38.0	36.1	37.7	1.6	4.43	1395681.0	51722982.5	1760
2012-10-20	35.3	36.3	35.0	36.1	0.4	1.12	823270.0	29377521.7	985
2012-10-17	35.8	36.5	35.6	35.7	0.4	1.13	917616.0	32993132.9	1035
2012-10-16	34.5	36.6	34.5	35.3	1.2	3.52	1336795.0	47476640.8	1560
2012-10-15	33.5	34.4	33.4	34.1	0.6	1.79	380577.0	12999424.1	530
2012-10-14	33.3	34.1	33.1	33.5	-0.1	-0.3	437326.0	14675093.9	568
2012-10-13	35.5	35.5	32.3	33.6	-2.1	-5.88	681969.0	22972594.2	856
2012-10-10	36.0	36.6	35.5	35.7	-0.3	-0.83	590331.0	21305458.1	705
2012-10-09	35.5	36.2	35.5	36.0	0.4	1.12	354517.0	12727046.2	431
2012-10-08	36.3	36.3	35.4	35.6	-0.7	-1.93	335108.0	11985623.7	435
2012-10-07	36.3	36.5	35.4	36.3	-0.1	-0.27	277799.0	9968973.7	399
2012-10-06	36.5	36.7	36.1	36.4	0.1	0.28	361495.0	13190926.0	426
2012-10-03	36.3	36.6	36.0	36.3	0.0	0.0	392704.0	14229706.6	473
2012-10-02	36.3	37.2	36.0	36.3	-0.1	-0.27	563202.0	20607047.1	805
2012-10-01	35.6	36.7	35.4	36.4	0.9	2.54	649624.0	23477312.8	858
2012-09-30	35.5	36.3	34.5	35.5	-0.2	-0.56	590935.0	20899977.0	829
2012-09-29	37.1	37.8	35.0	35.7	-1.6	-4.29	714145.0	26276069.6	963
2012-09-26	39.0	39.0	37.3	37.3	-1.8	-4.6	703681.0	26868678.9	901
2012-09-25	39.5	39.7	38.6	39.1	-0.4	-1.01	535052.0	20884307.8	819
2012-09-24	40.3	40.9	39.1	39.5	-0.8	-1.99	924118.0	36852242.3	1236
2012-09-22	38.3	40.6	37.9	40.3	1.4	3.6	925685.0	36358196.0	1153
2012-09-19	39.5	39.7	38.0	38.9	-0.6	-1.52	439685.0	17110006.1	678
2012-09-18	40.0	40.1	39.1	39.5	-0.6	-1.5	436909.0	17301074.8	611
2012-09-17	40.2	40.7	39.8	40.1	-0.2	-0.5	541508.0	21821047.3	682
2012-09-16	40.3	41.2	39.9	40.3	0.0	0.0	1134561.0	46012943.6	1471
2012-09-15	43.1	43.8	40.1	40.3	-1.7	-4.05	2936544.0	121685154.5	3300
2012-09-12	40.6	44.0	40.6	42.0	1.2	2.94	3559989.0	150314328.9	3863
2012-09-11	38.5	40.8	38.5	40.8	2.0	5.15	1038326.0	41127933.7	945
2012-09-10	39.9	40.0	38.0	38.8	-1.0	-2.51	702512.0	27291070.9	956
2012-09-09	39.9	40.6	39.5	39.8	-0.1	-0.25	1191288.0	47616338.2	1299
2012-09-08	37.9	39.9	37.9	39.9	2.3	6.12	1231139.0	47457577.5	1077
2012-09-05	37.0	37.8	36.7	37.6	0.7	1.9	655885.0	24432058.2	698
2012-09-04	36.7	38.0	36.7	36.9	0.3	0.82	1544913.0	57717620.9	1715
2012-09-03	36.1	37.1	36.1	36.6	0.6	1.67	1117620.0	40860943.6	1056
2012-09-02	36.0	36.1	35.6	36.0	0.0	0.0	350728.0	12585757.0	356
2012-09-01	36.0	36.3	35.8	36.0	0.4	1.12	524338.0	18878137.5	478
2012-08-29	35.6	35.8	35.4	35.6	0.0	0.0	309226.0	11000353.0	353
2012-08-28	35.8	36.3	35.4	35.6	-0.4	-1.11	572518.0	20552909.3	619
2012-08-27	35.7	36.7	35.4	36.0	0.2	0.56	1063910.0	38567988.9	954
2012-08-26	35.4	36.1	35.3	35.8	0.4	1.13	646801.0	23098705.6	667
2012-08-25	35.0	35.7	35.0	35.4	1.0	2.91	612055.0	21623159.6	499
2012-08-15	34.0	34.4	33.9	34.4	0.5	1.47	197240.0	6715546.7	288
2012-08-14	34.6	35.0	33.9	33.9	-0.8	-2.31	239692.0	8217646.8	349
2012-08-13	35.6	36.0	34.7	34.7	-0.9	-2.53	573879.0	20349225.2	609
2012-08-12	35.8	36.3	35.4	35.6	-0.2	-0.56	862696.0	30893796.8	927
2012-08-11	35.7	36.0	35.6	35.8	0.0	0.0	223845.0	8014476.1	351
2012-08-08	36.3	36.3	35.6	35.8	-0.4	-1.1	395266.0	14196430.6	458
2012-08-07	36.0	36.6	35.9	36.2	0.3	0.84	961290.0	34824690.8	777
2012-08-06	35.9	36.8	35.6	35.9	0.1	0.28	904279.0	32744480.7	880
2012-08-05	36.4	36.4	35.6	35.8	-0.6	-1.65	483457.0	17353906.8	531
2012-08-04	36.9	37.2	36.1	36.4	0.6	1.68	561073.0	20546121.6	632
2012-08-01	34.4	36.9	34.3	35.8	1.3	3.77	1272285.0	45584432.9	1226
2012-07-31	34.5	35.2	33.9	34.5	0.5	1.47	1299133.0	44897073.0	1247
2012-07-30	33.4	34.0	33.2	34.0	0.8	2.41	1092705.0	36630134.0	881
2012-07-29	32.2	33.4	32.1	33.2	1.0	3.11	1012151.0	33250543.9	852
2012-07-28	32.1	32.7	32.0	32.2	0.5	1.58	702403.0	22759408.2	640
2012-07-25	31.8	32.1	31.6	31.7	-0.1	-0.31	367791.0	11725228.8	489
2012-07-24	31.7	32.1	31.6	31.8	0.1	0.32	282673.0	9004511.1	373
2012-07-23	32.1	32.2	31.7	31.7	-0.3	-0.94	346881.0	11090813.7	503
2012-07-22	32.0	32.5	31.8	32.0	0.1	0.31	444288.0	14246967.5	558
2012-07-21	32.5	32.5	31.5	31.9	-0.5	-1.54	491835.0	15702273.7	674
2012-07-18	30.3	32.6	30.2	32.4	2.5	8.36	1144455.0	36202826.2	1175
2012-07-17	31.6	31.8	29.9	29.9	-1.5	-4.78	857958.0	26700555.5	1015
2012-07-16	32.0	32.1	31.1	31.4	-0.7	-2.18	343627.0	10810775.4	416
2012-07-15	32.6	32.6	32.1	32.1	-0.3	-0.93	262411.0	8479746.4	347
2012-07-14	32.6	32.9	32.3	32.4	0.0	0.0	499436.0	16242746.2	509
2012-07-11	33.3	33.4	32.0	32.4	-0.6	-1.82	620048.0	20345110.3	686
2012-07-10	32.8	33.6	32.6	33.0	0.3	0.92	773394.0	25614452.1	805
2012-07-09	32.9	33.1	32.4	32.7	-0.1	-0.3	355009.0	11643881.9	481
2012-07-08	32.7	33.4	32.6	32.8	-0.1	-0.3	493341.0	16268699.5	529
2012-07-07	32.3	33.0	32.0	32.9	0.4	1.23	506298.0	16498698.0	564
2012-07-04	33.5	34.1	32.4	32.5	-0.8	-2.4	1359931.0	45268638.2	1348
2012-07-03	33.0	33.3	32.4	33.3	0.7	2.15	885201.0	29108156.6	886
2012-07-02	31.3	33.3	31.3	32.6	1.5	4.82	1486456.0	48262534.2	1420
2012-07-01	30.2	31.4	29.8	31.1	1.1	3.67	1336902.0	41025226.6	1111
2012-06-30	30.3	30.8	29.3	30.0	0.5	1.69	447550.0	13378031.5	464
2012-06-27	30.5	30.8	27.8	29.5	-0.9	-2.96	440254.0	12844085.4	591
2012-06-26	30.2	31.0	30.2	30.4	0.0	0.0	253188.0	7751923.9	245
2012-06-25	31.4	31.6	30.4	30.4	-1.1	-3.49	312697.0	9754235.6	409
2012-06-24	31.2	32.2	31.0	31.5	0.5	1.61	355274.0	11180851.7	490
2012-06-23	30.9	32.4	30.7	31.0	-0.3	-0.96	681885.0	21631384.8	874
2012-06-20	29.6	31.4	29.6	31.3	1.8	6.1	708050.0	21862925.2	834
2012-06-19	29.3	29.9	29.0	29.5	0.4	1.37	327296.0	9645148.2	438
2012-06-18	28.3	29.9	28.1	29.1	1.4	5.05	568968.0	16543501.6	763
2012-06-17	27.5	27.9	27.2	27.7	0.4	1.47	192855.0	5306645.9	237
2012-06-16	27.6	27.9	25.0	27.3	0.0	0.0	486719.0	13240153.7	505
2012-06-13	27.8	27.9	27.0	27.3	0.0	0.0	424230.0	11627065.7	417
2012-06-12	26.7	28.6	26.5	27.3	0.3	1.11	890630.0	24587913.1	1119
2012-06-11	27.0	28.0	26.8	27.0	0.4	1.5	698366.0	19106494.4	705
2012-06-10	26.2	26.6	25.9	26.6	0.5	1.92	309045.0	8125324.5	363
2012-06-09	27.3	27.7	25.5	26.1	-0.8	-2.97	482553.0	12757179.9	565
2012-06-06	28.0	28.4	25.5	26.9	-1.1	-3.93	360272.0	9806157.7	425
2012-06-05	28.5	28.8	28.0	28.0	-0.3	-1.06	235200.0	6678087.2	325
2012-06-04	27.4	28.7	27.4	28.3	-0.4	-1.39	459916.0	12956912.0	467
2012-06-03	29.4	29.4	28.0	28.7	0.0	0.0	308314.0	8839922.4	382
2012-06-02	28.2	29.5	28.2	28.7	-2.3	-7.42	278390.0	8015272.8	463
2012-05-30	31.7	31.9	30.2	31.0	-0.9	-2.82	222712.0	6967459.5	305
2012-05-29	32.2	32.3	31.7	31.9	-0.3	-0.93	175348.0	5609311.9	226
2012-05-28	32.1	32.3	31.9	32.2	0.4	1.26	313700.0	10078822.6	370
2012-05-27	32.2	32.3	31.7	31.8	-0.6	-1.85	198943.0	6367589.7	260
2012-05-26	32.7	32.7	32.3	32.4	-0.1	-0.31	130149.0	4233706.8	240
2012-05-23	32.7	33.0	32.5	32.5	-0.5	-1.52	145689.0	4761269.9	221
2012-05-22	33.3	33.6	32.9	33.0	0.2	0.61	394065.0	13105279.5	348
2012-05-21	32.2	33.2	32.1	32.8	0.7	2.18	459744.0	15075124.9	539
2012-05-20	32.2	32.8	31.9	32.1	0.1	0.31	533102.0	17215650.3	599
2012-05-19	31.1	32.5	31.0	32.0	0.2	0.63	479944.0	15337240.1	609
2012-05-16	31.8	32.3	31.0	31.8	-0.5	-1.55	290219.0	9222823.9	404
2012-05-15	32.0	32.7	31.8	32.3	0.2	0.62	488200.0	15763801.5	487
2012-05-14	32.8	33.3	31.7	32.1	-1.5	-4.46	627465.0	20544296.7	788
2012-05-13	34.5	34.5	33.0	33.6	-1.4	-4.0	852016.0	28767485.0	1014
2012-05-12	32.5	35.0	30.7	35.0	2.0	6.06	337049.0	10886286.3	500
2012-05-09	34.8	35.0	33.0	33.0	-1.9	-5.44	335602.0	11473091.6	497
2012-05-08	35.4	35.5	34.8	34.9	-0.1	-0.29	262317.0	9241799.5	342
2012-05-07	34.7	36.1	34.4	35.0	0.1	0.29	1412546.0	50054134.4	1498
2012-05-06	35.0	35.6	34.5	34.9	-0.1	-0.29	808163.0	28373715.0	853
2012-05-05	34.7	35.0	34.2	35.0	-0.7	-1.96	392496.0	13632666.7	568
2012-05-02	35.9	36.2	35.5	35.7	-0.1	-0.28	612590.0	21957113.1	758
2012-05-01	35.7	36.3	35.6	35.8	0.1	0.28	488138.0	17537505.0	629
2012-04-30	35.6	36.0	35.1	35.7	0.1	0.28	627335.0	22323295.9	749
2012-04-29	36.1	36.4	35.1	35.6	-0.7	-1.93	747641.0	26713943.5	872
2012-04-28	36.0	36.8	35.9	36.3	0.7	1.97	1010196.0	36651499.2	908
2012-04-25	35.7	36.1	35.4	35.6	0.3	0.85	713527.0	25538787.5	833
2012-04-24	35.2	35.7	34.6	35.3	0.2	0.57	732768.0	25816267.8	955
2012-04-23	35.5	36.0	34.5	35.1	-0.7	-1.96	1336088.0	47300150.9	1464
2012-04-22	36.2	36.6	35.5	35.8	-0.3	-0.83	807983.0	29112893.0	895
2012-04-21	35.1	37.2	35.1	36.1	1.1	3.14	1698534.0	61198191.8	1697
2012-04-18	35.3	35.8	34.6	35.0	0.5	1.45	897753.0	31591007.4	1071
2012-04-17	33.7	34.7	33.5	34.5	1.3	3.92	578715.0	19742808.1	777
2012-04-16	35.5	35.7	32.1	33.2	-2.2	-6.21	1100237.0	37064314.0	1290
2012-04-15	36.0	36.6	35.0	35.4	-0.7	-1.94	1010360.0	36239890.1	1227
2012-04-14	37.2	37.4	36.0	36.1	-1.1	-2.96	912903.0	33584591.1	1138
2012-04-11	37.0	37.6	34.1	37.2	-0.3	-0.8	1383077.0	49897039.5	1562
2012-04-10	38.8	39.4	37.3	37.5	-2.0	-5.06	1168430.0	44705230.0	1497
2012-04-09	37.5	39.5	37.0	39.5	0.5	1.28	2632066.0	99107014.4	2491
2012-04-08	41.6	41.6	37.4	39.0	-2.5	-6.02	1311228.0	51811494.5	1566
2012-04-07	41.6	42.1	40.6	41.5	0.1	0.24	2364692.0	97847960.2	2115
2012-04-04	40.1	41.5	39.8	41.4	1.2	2.99	2453708.0	100089854.2	1752
2012-04-03	41.0	41.5	40.2	40.2	-0.7	-1.71	1110023.0	45370347.1	1100
2012-04-02	40.8	41.8	40.3	40.9	0.3	0.74	2302482.0	94601997.5	2015
2012-04-01	38.8	41.2	38.6	40.6	1.3	3.31	3584041.0	145008271.5	3155
2012-03-31	39.6	40.3	39.2	39.3	0.1	0.26	2223548.0	88073262.6	2213
2012-03-28	39.1	39.2	38.0	39.2	0.0	0.0	1098071.0	42561362.1	1059
2012-03-27	39.0	39.4	38.5	39.2	0.1	0.26	617527.0	24031009.0	708
2012-03-26	39.4	39.6	38.6	39.1	-0.3	-0.76	1157961.0	45428090.1	1025
2012-03-25	39.0	39.9	38.9	39.4	0.5	1.29	1546463.0	60943651.2	1404
2012-03-24	37.7	39.0	37.5	38.9	1.3	3.46	1150664.0	43972584.6	1200
2012-03-21	37.5	38.3	37.4	37.6	-0.1	-0.27	557868.0	21106348.3	787
2012-03-20	37.5	38.7	37.0	37.7	-0.2	-0.53	999575.0	37872424.2	1128
2012-03-19	38.9	39.0	36.9	37.9	-0.9	-2.32	1008076.0	38564520.5	1311
[truncated: 2,687 more rows]
