# Supplementary material for: Effective short-term forecasts of Saudi stock price trends using technical indicators and large-scale multivariate time series
Source: PeerJ Comput Sci. 2023 Jan 6;9:e1205. doi: 10.7717/peerj-cs.1205 (PMC10280263; doi:10.7717/peerj-cs.1205)
Supplement: Supplemental Information 3 [file peerj-cs-09-1205-s003.zip › TASI Dataset 2021/EXTRA_4003.csv]

date	open	high	low	close	change	change_percent	volume_traded	value_traded_SAR	number_trades
2020-03-19	55.0	58.4	53.2	58.4	3.9	7.16	1118941.0	61545348.0	2950
2020-03-18	54.7	57.4	53.0	54.5	-0.5	-0.91	794327.0	43410641.0	2265
2020-03-17	56.0	56.5	52.0	55.0	3.1	5.97	397313.0	21760047.4	1536
2020-03-16	51.1	53.7	51.1	51.9	-4.8	-8.47	1206506.0	62173659.8	1810
2020-03-15	62.5	63.5	56.7	56.7	-6.2	-9.86	749820.0	44355842.1	1800
2020-03-12	63.1	65.0	62.8	62.9	-6.8	-9.76	976390.0	61590393.2	2784
2020-03-11	73.5	73.5	69.5	69.7	-3.3	-4.52	383609.0	27070370.0	1150
2020-03-10	76.0	76.0	70.0	73.0	3.6	5.19	1602209.0	112827134.2	2007
2020-03-09	69.3	70.5	69.3	69.4	-7.6	-9.87	473824.0	32976140.0	1193
2020-03-08	78.0	78.3	74.5	77.0	-4.0	-4.94	530885.0	40355552.5	853
2020-03-05	81.8	82.8	80.6	81.0	0.1	0.12	43623.0	3554354.9	288
2020-03-04	79.6	81.4	79.1	80.9	0.6	0.75	93156.0	7484901.4	354
2020-03-03	81.0	82.0	79.5	80.3	0.3	0.38	88463.0	7111878.6	382
2020-03-02	78.0	80.5	78.0	80.0	3.5	4.58	341070.0	27157243.9	1074
2020-03-01	76.0	76.5	73.0	76.5	-2.0	-2.55	265504.0	19895915.5	712
2020-02-27	80.0	80.5	77.0	78.5	-2.2	-2.73	263372.0	20793016.8	436
2020-02-26	82.4	82.4	79.4	80.7	-2.3	-2.77	371317.0	29644883.8	922
2020-02-25	83.5	85.0	83.0	83.0	-2.0	-2.35	54502.0	4563904.7	323
2020-02-24	84.0	87.3	82.5	85.0	-0.3	-0.35	181373.0	15377430.2	874
2020-02-23	85.7	85.7	84.3	85.3	0.8	0.95	56231.0	4774067.2	175
2020-02-20	82.3	86.0	82.3	84.5	2.5	3.05	82699.0	6989292.8	610
2020-02-19	80.9	82.6	80.9	82.0	1.6	1.99	75249.0	6163765.9	315
2020-02-18	81.5	81.5	80.3	80.4	-1.0	-1.23	16402.0	1322532.8	170
2020-02-17	81.3	82.8	81.0	81.4	-0.5	-0.61	49697.0	4053322.3	532
2020-02-16	83.5	83.5	80.5	81.9	-1.1	-1.33	36732.0	3031745.4	300
2020-02-13	83.9	84.0	82.8	83.0	-0.1	-0.12	90115.0	7531441.4	611
2020-02-12	85.3	85.3	82.0	83.1	-2.1	-2.46	76548.0	6416031.2	330
2020-02-11	85.3	86.5	84.4	85.2	-1.1	-1.27	80523.0	6884748.4	213
2020-02-10	86.5	86.5	85.0	86.3	0.4	0.47	50201.0	4296440.0	237
2020-02-09	86.0	87.0	85.3	85.9	-1.9	-2.16	47235.0	4081795.8	148
2020-02-06	88.2	88.4	87.2	87.8	-0.3	-0.34	288853.0	25433310.9	316
2020-02-05	88.0	89.3	87.6	88.1	0.5	0.57	265536.0	23421564.9	642
2020-02-04	84.9	90.9	84.9	87.6	2.9	3.42	370882.0	32231707.6	1332
2020-02-03	83.0	84.9	83.0	84.7	1.7	2.05	186068.0	15652571.4	617
2020-02-02	81.5	83.0	81.1	83.0	0.6	0.73	88574.0	7264403.9	285
2020-01-30	79.5	82.4	79.5	82.4	2.0	2.49	89959.0	7293992.7	551
2020-01-29	80.0	80.6	79.9	80.4	-0.1	-0.12	104754.0	8385621.3	496
2020-01-28	80.0	80.5	79.0	80.5	0.5	0.63	166597.0	13325151.4	540
2020-01-27	80.6	80.6	78.9	80.0	-0.9	-1.11	112773.0	9012500.7	490
2020-01-26	81.0	81.0	80.0	80.9	-0.1	-0.12	107756.0	8637396.9	312
2020-01-23	82.0	82.0	80.3	81.0	-0.7	-0.86	100528.0	8154324.2	541
2020-01-22	82.0	82.4	81.6	81.7	-0.3	-0.37	44915.0	3679564.9	329
2020-01-21	80.5	82.5	80.0	82.0	1.7	2.12	121781.0	9902628.0	760
2020-01-20	82.3	82.9	80.1	80.3	-1.7	-2.07	89290.0	7273045.3	500
2020-01-19	79.5	85.0	79.5	82.0	4.0	5.13	358240.0	29446023.0	1591
2020-01-16	76.1	78.5	75.2	78.0	2.2	2.9	134128.0	10320631.1	564
2020-01-15	77.0	77.1	75.8	75.8	-1.4	-1.81	30355.0	2321184.5	230
2020-01-14	76.8	78.5	76.8	77.2	0.5	0.65	107712.0	8339645.3	293
2020-01-13	75.7	76.9	75.6	76.7	1.1	1.46	71502.0	5459599.1	268
2020-01-12	75.5	75.6	74.9	75.6	0.6	0.8	82994.0	6234162.5	488
2020-01-09	76.8	77.0	75.0	75.0	-0.2	-0.27	129361.0	9753468.1	605
2020-01-08	74.5	76.0	74.0	75.2	0.2	0.27	166234.0	12448620.8	473
2020-01-07	75.6	76.6	74.6	75.0	-0.4	-0.53	71013.0	5337509.1	338
2020-01-06	74.6	76.4	74.5	75.4	0.7	0.94	101022.0	7621028.8	379
2020-01-05	76.5	76.5	74.7	74.7	-1.9	-2.48	89457.0	6748326.1	217
2020-01-02	74.7	77.2	74.1	76.6	1.9	2.54	139058.0	10544555.7	346
2020-01-01	75.1	75.1	74.5	74.7	-0.2	-0.27	34170.0	2557577.3	155
2019-12-31	73.0	74.9	72.9	74.9	1.9	2.6	258049.0	19094710.8	913
2019-12-30	72.5	73.1	72.0	73.0	0.6	0.83	137010.0	9937993.2	483
2019-12-29	71.8	72.4	71.5	72.4	0.6	0.84	53065.0	3818592.0	274
2019-12-26	72.4	72.7	71.7	71.8	-0.7	-0.97	113498.0	8184321.1	262
2019-12-25	72.8	73.0	72.2	72.5	-0.3	-0.41	64727.0	4698496.0	262
2019-12-24	72.7	74.0	72.7	72.8	0.1	0.14	139230.0	10199694.7	1112
2019-12-23	71.0	72.7	71.0	72.7	1.7	2.39	124754.0	9007460.4	403
2019-12-22	71.6	71.8	71.0	71.0	-0.5	-0.7	49431.0	3531515.2	175
2019-12-19	70.7	71.9	70.7	71.5	0.4	0.56	30186.0	2154104.1	120
2019-12-18	70.0	71.1	70.0	71.1	1.1	1.57	54225.0	3845260.6	169
2019-12-17	70.3	70.6	70.0	70.0	-0.4	-0.57	90840.0	6373676.4	224
2019-12-16	71.0	71.2	70.4	70.4	-0.2	-0.28	47091.0	3338505.0	125
2019-12-15	70.2	71.4	70.2	70.6	-0.1	-0.14	146083.0	10368127.2	187
2019-12-12	70.0	71.0	70.0	70.7	0.9	1.29	21844.0	1541138.7	107
2019-12-11	70.1	70.1	69.6	69.8	-0.3	-0.43	16441.0	1147843.7	87
2019-12-10	70.9	71.3	70.1	70.1	-0.7	-0.99	16210.0	1149210.2	103
2019-12-09	71.5	72.0	70.7	70.8	-0.5	-0.7	50830.0	3640327.1	129
2019-12-08	71.0	71.3	70.2	71.3	1.1	1.57	84433.0	5993954.7	204
2019-12-05	70.0	70.3	69.9	70.2	0.2	0.29	40971.0	2873808.8	169
2019-12-04	69.0	70.0	69.0	70.0	1.1	1.6	57535.0	4015055.4	201
2019-12-03	69.2	70.1	68.9	68.9	-0.3	-0.43	62537.0	4335703.9	988
2019-12-02	69.0	69.5	69.0	69.2	-0.3	-0.43	17618.0	1218594.2	128
2019-12-01	68.2	69.5	68.2	69.5	1.0	1.46	37459.0	2585402.9	136
2019-11-28	69.3	69.3	68.2	68.5	-0.5	-0.72	43411.0	2980383.2	235
2019-11-27	67.0	70.0	67.0	69.0	2.9	4.39	209642.0	14392659.9	826
2019-11-26	68.8	68.9	66.1	66.1	-2.9	-4.2	165674.0	11147587.3	590
2019-11-25	70.3	70.3	67.6	69.0	-1.9	-2.68	135638.0	9323578.3	642
2019-11-24	71.3	71.3	70.3	70.9	-0.4	-0.56	40699.0	2872924.6	125
2019-11-21	71.0	71.3	70.5	71.3	0.3	0.42	42064.0	2978039.6	153
2019-11-20	71.0	71.4	70.5	71.0	0.0	0.0	83350.0	5925837.7	331
2019-11-19	71.0	71.3	70.9	71.0	0.0	0.0	45095.0	3202410.2	129
2019-11-18	70.8	71.0	70.6	71.0	0.4	0.57	50820.0	3601424.8	174
2019-11-17	70.4	70.7	70.3	70.6	0.0	0.0	29715.0	2095821.8	176
2019-11-14	70.4	71.0	70.3	70.6	-0.1	-0.14	70007.0	4946953.7	221
2019-11-13	70.7	71.2	70.4	70.7	-0.2	-0.28	40601.0	2872132.8	221
2019-11-12	70.9	71.0	70.9	70.9	-0.1	-0.14	40597.0	2880441.1	126
2019-11-11	71.4	71.4	70.4	71.0	0.3	0.42	77278.0	5472315.5	174
2019-11-10	71.0	71.2	70.3	70.7	-0.3	-0.42	71880.0	5083323.0	223
2019-11-07	71.8	71.9	70.8	71.0	-0.6	-0.84	41666.0	2969879.0	144
2019-11-06	71.8	71.8	70.6	71.6	-0.3	-0.42	93640.0	6667503.7	340
2019-11-05	71.5	72.1	71.0	71.9	-0.1	-0.14	111445.0	7988507.2	263
2019-11-04	70.5	72.0	70.2	72.0	1.5	2.13	124965.0	8807886.8	199
2019-11-03	71.0	71.0	70.3	70.5	-1.0	-1.4	63276.0	4462446.9	168
2019-10-31	71.5	72.1	71.5	71.5	0.0	0.0	104859.0	7507683.4	210
2019-10-30	71.1	71.5	71.0	71.5	0.3	0.42	55110.0	3924083.2	370
2019-10-29	72.0	72.3	71.2	71.2	-0.8	-1.11	105978.0	7604497.3	916
2019-10-28	71.6	73.1	71.5	72.0	0.5	0.7	194574.0	14096718.3	692
2019-10-27	71.3	71.6	71.3	71.5	0.1	0.14	35558.0	2540482.8	140
2019-10-24	71.5	71.5	71.0	71.4	-0.1	-0.14	29488.0	2101981.4	142
2019-10-23	71.1	71.9	70.8	71.5	0.1	0.14	42123.0	3009091.5	164
2019-10-22	71.1	71.4	71.0	71.4	0.5	0.71	31049.0	2211157.0	159
2019-10-21	71.8	71.8	70.9	70.9	-0.7	-0.98	29964.0	2134187.4	166
2019-10-20	72.9	73.5	71.1	71.6	-0.8	-1.1	189480.0	13646145.0	652
2019-10-17	71.5	72.7	71.5	72.4	0.8	1.12	65308.0	4710713.5	201
2019-10-16	71.4	71.7	69.1	71.6	0.3	0.42	82828.0	5856556.5	317
2019-10-15	71.9	71.9	71.3	71.3	-0.6	-0.83	27890.0	1993515.5	92
2019-10-14	72.4	72.5	71.5	71.9	-0.5	-0.69	35101.0	2527888.8	413
2019-10-13	71.9	72.6	71.9	72.4	1.1	1.54	87513.0	6317249.7	166
2019-10-10	71.6	72.0	71.1	71.3	-1.1	-1.52	114785.0	8193982.7	558
2019-10-09	73.0	73.1	72.4	72.4	-1.0	-1.36	106021.0	7699590.2	263
2019-10-08	74.1	74.1	72.3	73.4	0.0	0.0	274385.0	19983922.6	686
2019-10-07	73.8	74.2	72.8	73.4	-0.4	-0.54	200844.0	14751850.2	441
2019-10-06	73.5	74.0	73.5	73.8	0.4	0.54	31597.0	2329823.5	89
2019-10-03	74.0	74.0	73.0	73.4	-0.5	-0.68	52451.0	3850032.4	140
2019-10-02	73.0	74.1	73.0	73.9	0.5	0.68	125115.0	9224817.0	373
2019-10-01	73.0	73.5	73.0	73.4	0.4	0.55	83107.0	6084307.9	192
2019-09-30	72.5	73.6	72.4	73.0	0.6	0.83	110633.0	8084935.5	256
2019-09-29	72.0	73.6	71.9	72.4	0.5	0.7	84228.0	6146382.4	239
2019-09-26	72.5	72.8	71.8	71.9	-0.5	-0.69	60630.0	4385086.6	172
2019-09-25	72.4	72.7	72.2	72.4	0.2	0.28	87664.0	6349079.0	282
2019-09-24	72.2	73.0	72.1	72.2	0.1	0.14	114977.0	8337518.9	372
2019-09-22	71.7	72.9	71.7	72.1	-0.2	-0.28	95013.0	6854826.8	245
2019-09-19	72.2	72.9	72.0	72.3	0.1	0.14	244243.0	17685041.2	660
2019-09-18	71.2	72.3	70.9	72.2	1.3	1.83	306589.0	21837601.8	636
2019-09-17	71.3	71.4	70.6	70.9	-0.3	-0.42	296408.0	21049563.7	789
2019-09-16	71.9	72.5	70.6	71.2	-0.1	-0.14	264864.0	18990062.3	1129
2019-09-15	71.7	72.3	71.1	71.3	-1.1	-1.52	248465.0	17858334.4	565
2019-09-12	70.6	73.8	70.5	72.4	1.9	2.7	210714.0	15245739.6	707
2019-09-11	72.6	72.7	69.4	70.5	-1.8	-2.49	185069.0	13044294.0	850
2019-09-10	74.0	74.0	72.0	72.3	-2.2	-2.95	168741.0	12326742.4	776
2019-09-09	74.0	74.7	73.5	74.5	0.5	0.68	223519.0	16570502.5	1003
2019-09-08	75.1	75.5	74.0	74.0	-1.2	-1.6	130667.0	9795639.1	222
2019-09-05	74.0	76.0	74.0	75.2	1.4	1.9	228010.0	17091456.7	613
2019-09-04	73.4	74.0	72.9	73.8	0.8	1.1	204927.0	15039411.6	486
2019-09-03	74.8	74.8	73.0	73.0	-1.5	-2.01	101779.0	7532072.2	259
2019-09-02	73.0	74.8	72.7	74.5	1.8	2.48	146060.0	10684858.1	391
2019-09-01	75.5	75.5	72.5	72.7	-1.0	-1.36	108614.0	7930387.3	582
2019-08-29	77.2	77.3	73.1	73.7	-2.6	-3.41	123842.0	9325850.5	682
2019-08-28	76.5	78.0	76.1	76.3	-3.1	-3.9	243893.0	18733282.6	494
2019-08-27	77.3	79.4	75.1	79.4	2.1	2.72	765669.0	58976887.7	1199
2019-08-26	76.8	77.5	76.5	77.3	0.6	0.78	48631.0	3752660.7	248
2019-08-25	77.0	77.5	76.5	76.7	-1.3	-1.67	46349.0	3563592.5	201
2019-08-22	78.9	78.9	77.7	78.0	-0.6	-0.76	259650.0	20274751.2	326
2019-08-21	77.7	79.4	77.7	78.6	1.1	1.42	292796.0	22869955.0	582
2019-08-20	77.3	78.3	77.3	77.5	0.5	0.65	89065.0	6913233.2	312
2019-08-19	77.0	77.4	76.8	77.0	0.2	0.26	58957.0	4538581.3	812
2019-08-18	78.0	78.0	76.7	76.8	-0.7	-0.9	36179.0	2793382.1	233
2019-08-08	76.3	77.5	75.9	77.5	1.3	1.71	91613.0	7035854.2	540
2019-08-07	75.6	76.4	75.6	76.2	0.7	0.93	110039.0	8363076.5	315
2019-08-06	75.1	76.0	75.1	75.5	-0.8	-1.05	88359.0	6680613.0	602
2019-08-05	75.1	76.3	74.7	76.3	1.1	1.46	1127261.0	84845248.5	992
2019-08-04	75.5	76.0	74.0	75.2	-0.9	-1.18	61883.0	4650517.0	385
2019-08-01	76.1	76.2	75.3	76.1	0.0	0.0	70519.0	5355494.9	617
2019-07-31	76.7	76.8	74.5	76.1	-1.0	-1.3	195082.0	14696865.2	1013
2019-07-30	77.1	77.8	76.6	77.1	0.1	0.13	87063.0	6709627.3	425
2019-07-29	75.9	77.7	75.6	77.0	1.0	1.32	162888.0	12490063.2	669
2019-07-28	74.7	76.3	74.0	76.0	2.0	2.7	86265.0	6523449.6	317
2019-07-25	74.2	75.1	74.0	74.0	0.5	0.68	49572.0	3680935.5	222
2019-07-24	76.0	76.1	73.5	73.5	-2.6	-3.42	37124.0	2801178.3	224
2019-07-23	75.8	76.4	75.8	76.1	-0.9	-1.17	71945.0	5474466.0	203
2019-07-22	75.6	77.0	75.2	77.0	2.0	2.67	117275.0	8937119.9	483
2019-07-21	76.0	76.5	74.9	75.0	-1.0	-1.32	160347.0	12107141.5	581
2019-07-18	78.0	78.0	75.2	76.0	-0.9	-1.17	132451.0	10131356.3	494
2019-07-17	76.0	77.5	76.0	76.9	1.0	1.32	196106.0	15030049.0	547
2019-07-16	74.7	76.1	74.3	75.9	1.5	2.02	241922.0	18293288.4	503
2019-07-15	74.3	75.7	74.2	74.4	-0.2	-0.27	183487.0	13701576.4	378
2019-07-14	74.3	75.5	73.5	74.6	0.8	1.08	182740.0	13672949.3	471
2019-07-11	73.4	74.4	72.5	73.8	0.6	0.82	251814.0	18533068.4	563
2019-07-10	73.4	73.6	72.7	73.2	-0.1	-0.14	140731.0	10279490.0	494
2019-07-09	75.0	75.0	73.3	73.3	1.2	1.66	628200.0	46451986.4	1091
2019-07-08	70.2	72.4	70.2	72.1	2.1	3.0	461733.0	32980314.7	982
2019-07-07	69.0	70.0	68.8	70.0	0.7	1.01	107903.0	7491808.0	330
2019-07-04	69.8	69.9	69.1	69.3	-0.7	-1.0	183545.0	12758539.2	465
2019-07-03	69.5	70.1	68.9	70.0	0.1	0.14	169725.0	11795942.2	406
2019-07-02	70.5	70.6	69.6	69.9	-0.5	-0.71	196365.0	13734315.1	572
2019-07-01	67.9	70.7	67.6	70.4	2.9	4.3	370332.0	25647957.4	930
2019-06-30	67.5	67.9	67.4	67.5	0.2	0.3	58535.0	3956316.6	269
2019-06-27	67.5	68.7	66.5	67.3	0.3	0.45	193973.0	13112207.5	512
2019-06-26	67.6	67.6	66.9	67.0	-0.4	-0.59	109043.0	7325489.8	890
2019-06-25	67.5	68.4	65.4	67.4	-0.1	-0.15	257882.0	17098381.4	681
2019-06-24	68.2	68.7	67.0	67.5	-1.2	-1.75	81608.0	5537100.1	226
2019-06-23	68.9	69.2	68.2	68.7	-1.2	-1.72	45368.0	3118519.4	217
2019-06-20	68.6	69.9	67.6	69.9	0.0	0.0	238500.0	16489316.1	422
2019-06-19	70.2	70.2	69.5	69.9	-0.2	-0.29	146146.0	10217798.9	474
2019-06-18	69.3	70.3	68.6	70.1	0.6	0.86	337785.0	23568297.8	1028
2019-06-17	67.0	69.5	67.0	69.5	2.0	2.96	200117.0	13682607.0	677
2019-06-16	67.8	67.8	67.0	67.5	0.0	0.0	51069.0	3439744.8	132
2019-06-13	68.1	68.1	65.0	67.5	-1.4	-2.03	267806.0	18044659.3	762
2019-06-12	68.6	69.2	68.3	68.9	0.3	0.44	93992.0	6457745.4	245
2019-06-11	68.7	69.0	68.0	68.6	-0.4	-0.58	145153.0	9953757.5	550
2019-06-10	69.0	69.4	68.3	69.0	-0.1	-0.14	182978.0	12617563.5	351
2019-06-09	68.0	69.2	67.5	69.1	1.7	2.52	128912.0	8827400.4	418
2019-05-30	66.9	67.9	66.0	67.4	1.4	2.12	145186.0	9641771.4	311
2019-05-29	66.3	67.0	65.0	66.0	0.0	0.0	110038.0	7323402.3	256
2019-05-28	66.1	68.1	66.0	66.0	0.1	0.15	488797.0	32551018.8	946
2019-05-27	66.0	66.3	65.3	65.9	0.1	0.15	116739.0	7692267.1	323
2019-05-26	65.7	66.4	65.0	65.8	0.4	0.61	167853.0	11002374.7	432
2019-05-23	66.3	66.3	65.3	65.4	-1.2	-1.8	344283.0	22594738.5	399
2019-05-22	67.0	67.0	66.0	66.6	0.5	0.76	157722.0	10515167.8	533
2019-05-21	65.5	67.4	65.5	66.1	0.6	0.92	243657.0	16152453.5	690
2019-05-20	66.0	66.1	64.0	65.5	-0.5	-0.76	166843.0	10873782.4	504
2019-05-19	68.5	68.5	66.0	66.0	-3.0	-4.35	346126.0	23146067.7	730
2019-05-16	69.9	70.6	68.4	69.0	-0.8	-1.15	293686.0	20321723.5	1033
2019-05-15	65.2	69.9	65.2	69.8	5.0	7.72	405441.0	27365145.0	1225
2019-05-14	63.8	66.8	63.8	64.8	0.6	0.93	341843.0	22376194.9	814
2019-05-13	63.0	67.0	61.6	64.2	1.1	1.74	221684.0	14215424.3	689
2019-05-12	64.0	65.0	63.0	63.1	-2.7	-4.1	135877.0	8704958.6	306
2019-05-09	66.4	66.8	65.0	65.8	0.0	0.0	69440.0	4559949.9	351
2019-05-08	65.4	66.9	65.4	65.8	-0.1	-0.15	77837.0	5142197.4	307
2019-05-07	66.5	66.9	65.2	65.9	0.1	0.15	80750.0	5343932.4	506
2019-05-06	66.0	66.7	65.0	65.8	-0.5	-0.75	132656.0	8710507.5	427
2019-05-05	67.1	68.1	65.1	66.3	-0.8	-1.19	247056.0	16346372.1	603
2019-05-02	68.1	68.1	67.1	67.1	-0.9	-1.32	59666.0	4028971.3	249
2019-05-01	68.8	68.8	67.8	68.0	-1.2	-1.73	137420.0	9347659.2	329
2019-04-30	69.1	70.6	68.8	69.2	-0.2	-0.29	275195.0	19115035.9	594
2019-04-29	69.4	69.5	68.7	69.4	0.4	0.58	178214.0	12305749.3	321
2019-04-28	69.9	70.0	68.7	69.0	-0.9	-1.29	98123.0	6803562.4	283
2019-04-25	70.5	72.3	69.5	69.9	-0.3	-0.43	192287.0	13693713.5	615
2019-04-24	69.0	72.5	68.8	70.2	1.2	1.74	628834.0	44376628.2	1177
2019-04-23	67.0	69.7	67.0	69.0	1.6	2.37	420665.0	28839567.9	748
2019-04-22	67.0	67.4	66.4	67.4	-0.6	-0.88	242473.0	16217419.2	474
2019-04-21	68.1	68.3	67.5	68.0	-0.5	-0.73	146278.0	9930680.1	361
2019-04-18	69.0	69.0	68.1	68.5	-0.6	-0.87	310251.0	21258419.4	560
2019-04-17	68.9	69.7	68.5	69.1	0.9	1.32	560341.0	38787022.0	814
2019-04-16	67.4	69.2	67.4	68.2	0.5	0.74	463151.0	31738377.9	847
2019-04-15	66.6	68.7	66.6	67.7	1.2	1.8	376435.0	25569970.6	1403
2019-04-14	66.5	67.2	66.4	66.5	0.0	0.0	288846.0	19304628.9	583
2019-04-11	65.0	69.0	64.6	66.5	1.9	2.94	635056.0	42577651.1	2299
2019-04-10	63.7	65.0	63.4	64.6	0.9	1.41	344579.0	22156939.3	877
2019-04-09	62.9	64.5	62.9	63.7	2.8	4.6	1090993.0	69341440.9	2844
2019-04-08	61.0	61.6	60.0	60.9	-0.1	-0.16	284347.0	17337415.6	544
2019-04-07	60.0	61.6	59.6	61.0	1.1	1.84	217796.0	13255377.0	562
2019-04-04	60.1	60.3	59.7	59.9	-0.6	-0.99	115115.0	6916137.3	425
2019-04-03	60.3	60.7	60.1	60.5	0.2	0.33	125762.0	7603882.8	425
2019-04-02	59.7	60.3	59.6	60.3	0.7	1.17	171410.0	10276713.6	492
2019-04-01	60.1	60.3	59.6	59.6	-0.5	-0.83	268876.0	16127554.2	612
2019-03-31	60.2	60.3	59.9	60.1	-0.1	-0.17	35451.0	2129825.8	147
2019-03-28	60.2	60.5	60.0	60.2	-0.1	-0.17	164375.0	9897377.4	406
2019-03-27	61.4	61.5	60.3	60.3	-0.7	-1.15	328883.0	19968404.0	461
2019-03-26	61.7	62.1	59.4	61.0	-1.0	-1.61	251628.0	15225892.8	759
2019-03-25	62.8	62.8	61.5	62.0	-0.5	-0.8	71910.0	4458135.0	298
2019-03-24	62.8	63.3	62.5	62.5	-0.6	-0.95	85601.0	5384192.1	231
2019-03-21	62.3	63.1	62.1	63.1	0.3	0.48	164179.0	10304076.6	329
2019-03-20	62.6	63.2	62.6	62.8	0.1	0.16	139754.0	8795957.2	311
2019-03-19	62.3	62.7	61.8	62.7	0.3	0.48	120332.0	7493383.9	339
2019-03-18	62.0	62.4	61.7	62.4	0.1	0.16	153153.0	9489593.4	419
2019-03-17	62.2	62.7	62.0	62.3	-0.6	-0.95	138455.0	8638221.7	241
2019-03-14	61.5	62.9	61.0	62.9	1.8	2.95	279517.0	17329230.6	639
2019-03-13	61.0	61.2	60.6	61.1	0.1	0.16	89854.0	5479951.5	334
2019-03-12	61.7	62.1	60.8	61.0	-1.0	-1.61	145134.0	8900001.8	472
2019-03-11	62.4	62.4	61.0	62.0	-0.8	-1.27	88902.0	5485729.5	396
2019-03-10	62.5	62.8	62.0	62.8	-0.2	-0.32	284880.0	17803609.8	373
2019-03-07	62.3	63.4	62.3	63.0	0.5	0.8	108123.0	6802492.2	338
2019-03-06	63.0	63.2	62.3	62.5	-0.5	-0.79	116750.0	7340878.8	405
2019-03-05	63.1	63.1	62.7	63.0	0.0	0.0	2139071.0	134752675.0	730
2019-03-04	62.0	63.0	62.0	63.0	1.1	1.78	348877.0	21788174.1	948
2019-03-03	60.8	61.9	60.7	61.9	1.2	1.98	153694.0	9438287.0	529
2019-02-28	60.2	60.8	60.2	60.7	0.2	0.33	62388.0	3772965.3	220
2019-02-27	60.4	60.5	60.2	60.5	0.1	0.17	90068.0	5434497.1	176
2019-02-26	60.3	60.5	60.3	60.4	0.0	0.0	86817.0	5238930.5	333
2019-02-25	59.8	60.7	59.8	60.4	0.5	0.83	157382.0	9473070.6	507
2019-02-24	59.7	60.1	59.7	59.9	0.2	0.34	91410.0	5475456.9	238
2019-02-21	59.5	59.9	59.5	59.7	0.3	0.51	211476.0	12614110.0	396
2019-02-20	58.1	59.5	58.1	59.4	1.6	2.77	329425.0	19466339.0	889
2019-02-19	57.4	58.2	57.2	57.8	0.6	1.05	206686.0	11934669.6	1092
2019-02-18	59.5	59.6	57.0	57.2	-2.3	-3.87	421846.0	24498495.3	966
2019-02-17	59.6	59.7	59.4	59.5	-0.1	-0.17	17339.0	1031946.2	88
2019-02-14	60.0	60.0	59.5	59.6	-0.4	-0.67	170787.0	10190802.1	457
2019-02-13	60.0	60.1	59.8	60.0	0.0	0.0	106507.0	6384923.9	199
2019-02-12	60.3	60.3	59.8	60.0	0.0	0.0	99031.0	5943187.6	229
2019-02-11	60.2	60.2	59.6	60.0	-0.3	-0.5	83241.0	4991582.4	250
2019-02-10	60.2	60.6	60.0	60.3	0.1	0.17	76770.0	4613707.0	214
2019-02-07	60.0	60.8	59.7	60.2	0.5	0.84	187057.0	11275725.8	489
2019-02-06	60.1	60.1	59.6	59.7	-0.3	-0.5	60395.0	3610726.7	274
2019-02-05	59.4	60.1	59.4	60.0	0.3	0.5	119758.0	7159448.5	432
2019-02-04	60.0	60.1	59.2	59.7	-0.6	-1.0	222935.0	13292098.6	1005
2019-02-03	60.7	61.0	60.0	60.3	-0.2	-0.33	151475.0	9142924.9	599
2019-01-31	61.3	61.3	60.5	60.5	-0.8	-1.31	253659.0	15454432.8	740
2019-01-30	62.0	62.5	61.0	61.3	-0.7	-1.13	295266.0	18206860.9	892
2019-01-29	62.3	62.3	61.6	62.0	-0.3	-0.48	136486.0	8432630.5	546
2019-01-28	62.2	62.6	61.7	62.3	0.2	0.32	234630.0	14556422.5	665
2019-01-27	61.7	63.0	61.7	62.1	0.2	0.32	902857.0	56365444.7	665
2019-01-24	61.4	62.2	61.0	61.9	0.6	0.98	371515.0	22937405.8	825
2019-01-23	61.0	61.3	60.9	61.3	0.4	0.66	202457.0	12381044.0	531
2019-01-22	61.1	61.3	60.4	60.9	0.0	0.0	183926.0	11182535.3	571
2019-01-21	61.0	61.9	60.5	60.9	-0.1	-0.16	204712.0	12530644.2	610
2019-01-20	60.8	61.5	60.2	61.0	0.2	0.33	187013.0	11416326.5	464
2019-01-17	61.5	62.4	60.5	60.8	-0.6	-0.98	407823.0	25031076.3	783
2019-01-16	61.5	62.7	61.0	61.4	-0.1	-0.16	336951.0	20859554.2	857
2019-01-15	62.1	62.9	61.0	61.5	-0.6	-0.97	254845.0	15769721.5	642
2019-01-14	62.9	64.3	62.0	62.1	-0.3	-0.48	353013.0	22327035.3	962
2019-01-13	65.2	65.2	62.1	62.4	-0.7	-1.11	420355.0	26902053.8	1072
2019-01-10	63.3	63.9	62.9	63.1	-0.4	-0.63	198698.0	12617772.1	489
2019-01-09	63.4	63.5	62.0	63.5	0.6	0.95	102733.0	6462755.7	497
2019-01-08	65.3	65.3	62.8	62.9	-2.4	-3.68	185495.0	11802446.3	612
2019-01-07	65.3	67.0	65.0	65.3	0.0	0.0	193972.0	12755963.2	549
2019-01-06	64.5	65.4	63.8	65.3	1.2	1.87	130833.0	8430335.1	395
2019-01-03	64.0	64.8	63.7	64.1	0.1	0.16	50587.0	3244241.6	222
2019-01-02	64.1	65.0	63.4	64.0	-0.3	-0.47	109620.0	7027149.9	435
2019-01-01	64.6	65.9	63.5	64.3	0.3	0.47	126099.0	8174823.2	408
2018-12-31	62.2	65.0	62.2	64.0	1.7	2.73	209687.0	13455062.8	756
2018-12-30	60.7	64.0	60.7	62.3	1.3	2.13	249056.0	15607228.9	787
2018-12-27	60.2	61.4	60.2	61.0	0.3	0.49	93125.0	5660837.4	436
2018-12-26	59.3	60.7	59.2	60.7	1.8	3.06	145933.0	8726234.7	310
2018-12-25	59.0	59.2	58.9	58.9	-0.6	-1.01	49985.0	2948111.7	135
2018-12-24	58.8	59.6	58.7	59.5	1.3	2.23	106813.0	6320737.3	337
2018-12-23	56.8	58.2	56.8	58.2	0.1	0.17	134578.0	7769515.5	305
2018-12-20	58.6	59.0	58.1	58.1	-0.7	-1.19	263207.0	15438156.0	413
2018-12-19	58.2	58.8	57.5	58.8	0.4	0.68	230907.0	13490490.4	1470
2018-12-18	58.4	58.6	58.0	58.4	0.0	0.0	95669.0	5586447.7	332
2018-12-17	58.6	59.2	58.4	58.4	-0.2	-0.34	209447.0	12303701.9	450
2018-12-16	58.6	59.5	58.2	58.6	-0.1	-0.17	100546.0	5919691.5	281
2018-12-13	59.2	59.6	58.7	58.7	-0.6	-1.01	171478.0	10125613.3	351
2018-12-12	59.5	59.7	59.0	59.3	0.3	0.51	67047.0	3979409.1	198
2018-12-11	59.5	59.5	58.5	59.0	-0.6	-1.01	80384.0	4742292.2	321
2018-12-10	60.3	60.3	59.5	59.6	-0.4	-0.67	25383.0	1515833.1	153
2018-12-09	60.4	61.0	60.0	60.0	-0.4	-0.66	50379.0	3049024.7	170
2018-12-06	60.5	61.5	60.0	60.4	-0.1	-0.17	106359.0	6473448.4	349
2018-12-05	59.5	61.6	59.0	60.5	0.8	1.34	208317.0	12633756.4	610
2018-12-04	59.5	60.0	59.3	59.7	-0.1	-0.17	80508.0	4813437.1	271
2018-12-03	60.0	60.1	59.8	59.8	0.1	0.17	119883.0	7188849.6	353
2018-12-02	59.8	60.5	59.7	59.7	0.5	0.84	91440.0	5489938.2	293
2018-11-29	58.9	60.0	58.4	59.2	0.3	0.51	87754.0	5180187.9	303
2018-11-28	59.4	59.5	58.9	58.9	-0.5	-0.84	90212.0	5332924.4	283
2018-11-27	60.0	60.0	59.3	59.4	-0.2	-0.34	36764.0	2191807.2	235
2018-11-26	58.3	60.0	58.3	59.6	1.3	2.23	249710.0	14806789.9	660
2018-11-25	59.5	59.6	58.3	58.3	-1.7	-2.83	80744.0	4755918.2	299
2018-11-22	60.1	60.9	59.7	60.0	0.0	0.0	135537.0	8143022.8	634
2018-11-21	58.5	61.5	58.5	60.0	0.5	0.84	226783.0	13716458.2	905
2018-11-20	60.0	60.5	59.5	59.5	-0.5	-0.83	42854.0	2570149.4	341
2018-11-19	58.4	60.1	57.2	60.0	2.0	3.45	140058.0	8269540.1	450
2018-11-18	59.0	59.3	57.7	58.0	-1.0	-1.69	34677.0	2023873.4	171
2018-11-15	59.0	60.5	59.0	59.0	-0.1	-0.17	71820.0	4305385.0	301
2018-11-14	57.5	60.0	57.5	59.1	-0.7	-1.17	111604.0	6607736.6	429
2018-11-13	60.3	60.3	59.0	59.8	-0.6	-0.99	55495.0	3317078.4	193
2018-11-12	60.1	60.6	60.1	60.4	0.3	0.5	29973.0	1806635.2	162
2018-11-11	60.5	60.6	60.1	60.1	-0.8	-1.31	42010.0	2533186.7	188
2018-11-08	61.0	61.4	60.5	60.9	-0.1	-0.16	86115.0	5245467.3	322
2018-11-07	60.9	61.6	60.7	61.0	0.1	0.16	5121174.0	307432949.6	357
2018-11-06	61.2	61.3	60.5	60.9	-0.3	-0.49	51048.0	3108445.2	195
2018-11-05	59.5	61.7	59.1	61.2	1.5	2.51	201575.0	12145547.3	630
2018-11-04	60.1	60.4	59.4	59.7	-0.5	-0.83	31892.0	1915274.0	129
2018-11-01	60.9	61.2	60.2	60.2	-0.7	-1.15	107293.0	6505336.8	342
2018-10-31	60.9	61.7	60.4	60.9	0.2	0.33	197553.0	12055897.7	739
2018-10-30	59.2	61.4	59.2	60.7	1.2	2.02	222268.0	13484665.2	906
2018-10-29	59.0	62.0	58.9	59.5	0.3	0.51	339771.0	20500289.4	1024
2018-10-28	58.6	59.6	58.2	59.2	0.6	1.02	246257.0	14577486.8	492
2018-10-25	55.1	59.3	55.0	58.6	3.0	5.4	524108.0	30192098.4	1192
2018-10-24	55.4	56.4	55.3	55.6	0.2	0.36	131313.0	7333285.9	440
2018-10-23	53.0	55.4	53.0	55.4	2.5	4.73	222261.0	12081132.3	915
2018-10-22	55.0	55.0	52.5	52.9	-2.0	-3.64	152007.0	8199579.7	552
2018-10-21	54.9	55.2	53.5	54.9	-0.3	-0.54	215429.0	11752982.7	477
2018-10-18	54.6	55.6	54.6	55.2	0.6	1.1	270590.0	14923450.0	685
2018-10-17	53.4	54.8	53.3	54.6	1.7	3.21	414978.0	22470885.6	1138
2018-10-16	53.7	53.7	52.0	52.9	-1.1	-2.04	278102.0	14687423.3	866
2018-10-15	52.0	54.6	52.0	54.0	2.0	3.85	408510.0	21833067.9	1070
2018-10-14	55.0	55.0	49.6	52.0	-2.7	-4.94	377778.0	19571248.9	976
2018-10-11	56.2	56.2	54.0	54.7	-2.1	-3.7	272532.0	14968654.7	778
2018-10-10	57.6	57.6	56.2	56.8	-0.3	-0.53	400693.0	22838186.4	1044
2018-10-09	56.8	57.2	55.9	57.1	0.3	0.53	367320.0	20762544.3	1024
2018-10-08	55.2	57.0	55.2	56.8	1.1	1.97	450427.0	25271965.5	1281
2018-10-07	55.5	56.6	55.2	55.7	0.6	1.09	676215.0	37843554.8	1260
2018-10-04	53.0	55.5	53.0	55.1	2.3	4.36	702627.0	38089133.1	1732
2018-10-03	51.6	52.8	50.9	52.8	1.3	2.52	452866.0	23610786.0	1135
2018-10-02	53.9	53.9	51.1	51.5	-2.0	-3.74	582803.0	30372954.3	1525
2018-10-01	54.1	54.4	53.0	53.5	-0.4	-0.74	418227.0	22370714.3	1128
2018-09-30	53.9	54.7	53.5	53.9	0.7	1.32	321047.0	17308357.9	865
2018-09-27	51.0	54.4	51.0	53.2	2.4	4.72	1180940.0	62755621.8	2360
2018-09-26	49.0	51.1	48.65	50.8	1.8	3.67	647854.0	32632408.15	1669
2018-09-25	50.1	50.2	48.85	49.0	-1.3	-2.58	331250.0	16313680.8	997
2018-09-20	51.0	51.6	50.0	50.3	-0.6	-1.18	197508.0	9986112.6	702
2018-09-19	52.5	52.8	50.0	50.9	2.85	5.93	529171.0	27412067.9	1388
2018-09-18	47.38	48.72	46.96	48.05	1.01	2.15	255062.0	12178608.7	678
2018-09-17	47.04	47.21	46.62	47.04	0.0	0.0	129726.0	6089218.1	346
2018-09-16	46.45	47.71	46.2	47.04	0.84	1.82	168770.0	7952040.7	620
2018-09-13	46.2	46.45	45.86	46.2	0.0	0.0	39485.0	1822865.5	209
2018-09-12	46.62	47.04	45.7	46.2	-0.59	-1.26	119618.0	5550793.6	446
2018-09-11	47.04	47.04	46.2	46.79	-0.17	-0.36	195161.0	9045273.8	652
2018-09-10	48.89	49.06	46.45	46.96	-1.76	-3.61	357098.0	17190313.0	578
2018-09-09	48.38	49.06	48.38	48.72	0.5	1.04	171868.0	8369178.5	360
2018-09-06	48.72	49.06	47.04	48.22	-0.5	-1.03	291189.0	14031767.0	806
2018-09-05	50.73	50.82	47.88	48.72	-1.51	-3.01	238083.0	11757591.4	669
2018-09-04	49.22	50.57	48.72	50.23	1.09	2.22	438597.0	22038753.9	790
2018-09-03	50.4	51.15	47.71	49.14	-1.01	-2.01	904850.0	44476977.4	1908
2018-09-02	48.22	50.31	47.88	50.15	2.02	4.2	300692.0	14782491.3	813
2018-08-30	48.55	48.8	47.8	48.13	-0.42	-0.87	209734.0	10095462.3	616
2018-08-29	50.06	50.4	48.38	48.55	-1.85	-3.67	297236.0	14575222.4	874
2018-08-28	50.06	50.48	49.64	50.4	0.42	0.84	387335.0	19424566.0	860
2018-08-27	47.54	49.98	47.54	49.98	2.44	5.13	735756.0	35835945.5	1381
2018-08-26	46.79	47.63	46.2	47.54	1.93	4.23	375958.0	17651384.1	882
2018-08-16	46.45	46.96	45.61	45.61	-0.59	-1.28	473123.0	21940880.9	1211
2018-08-15	44.18	46.2	44.18	46.2	2.27	5.17	1029502.0	46616154.3	1926
2018-08-14	43.09	44.27	43.09	43.93	1.01	2.35	1108607.0	48582133.2	1495
2018-08-13	41.96	43.68	41.92	42.92	0.92	2.19	928146.0	39736399.75	2118
2018-08-12	42.25	44.77	41.62	42.0	-0.25	-0.59	1199445.0	51720047.85	2757
2018-08-09	43.68	43.76	41.83	42.25	-1.43	-3.27	267992.0	11454642.15	686
2018-08-08	44.27	44.44	43.43	43.68	-0.34	-0.77	202999.0	8918206.8	604
2018-08-07	44.77	45.28	43.68	44.02	-0.5	-1.12	419356.0	18719884.5	845
2018-08-06	44.77	45.02	43.85	44.52	-0.17	-0.38	292218.0	12974535.5	748
2018-08-05	45.95	46.03	44.44	44.69	-0.84	-1.84	276963.0	12476193.8	666
2018-08-02	45.78	46.96	45.19	45.53	-0.25	-0.55	353418.0	16277208.3	989
2018-08-01	47.88	48.05	45.53	45.78	-2.02	-4.23	410000.0	19200216.4	908
2018-07-31	48.64	48.72	47.63	47.8	-0.5	-1.04	115163.0	5526198.2	426
2018-07-30	49.06	49.56	47.88	48.3	-0.42	-0.86	220908.0	10803473.9	583
2018-07-29	49.22	49.9	48.64	48.72	0.17	0.35	221910.0	10908371.6	686
2018-07-26	48.97	49.31	48.3	48.55	-0.34	-0.7	105370.0	5126873.9	379
2018-07-25	49.98	50.4	48.72	48.89	-1.01	-2.02	156988.0	7765382.2	449
2018-07-24	51.07	51.07	49.64	49.9	-1.17	-2.29	217409.0	10956977.6	451
2018-07-23	50.73	51.41	50.23	51.07	0.34	0.67	348928.0	17728162.6	667
2018-07-22	48.55	51.24	48.38	50.73	2.09	4.3	435704.0	21757160.4	984
2018-07-19	49.06	50.73	47.88	48.64	-0.42	-0.86	415836.0	20547513.5	838
2018-07-18	51.24	51.24	48.8	49.06	-1.76	-3.46	149359.0	7457241.5	503
2018-07-17	51.41	51.41	50.23	50.82	-0.59	-1.15	181676.0	9182076.3	530
2018-07-16	52.58	52.92	50.15	51.41	-1.17	-2.23	277540.0	14335877.8	748
2018-07-15	51.24	52.75	51.24	52.58	1.34	2.62	369665.0	19285649.0	734
2018-07-12	50.4	51.57	49.56	51.24	2.02	4.1	477435.0	24163678.1	1244
2018-07-11	49.31	49.56	48.64	49.22	0.16	0.33	239226.0	11747499.6	528
2018-07-10	47.88	49.31	47.04	49.06	1.1	2.29	441851.0	21335926.1	1173
2018-07-09	50.57	52.16	47.8	47.96	-1.94	-3.89	1090969.0	54560560.5	2144
2018-07-08	49.56	50.06	48.72	49.9	0.68	1.38	112909.0	5577352.6	312
2018-07-05	49.64	50.06	49.14	49.22	-0.34	-0.69	108636.0	5385634.0	366
2018-07-04	50.73	50.73	48.97	49.56	-1.68	-3.28	378702.0	18774681.9	1097
2018-07-03	52.25	52.25	50.65	51.24	-1.09	-2.08	112197.0	5757071.5	330
2018-07-02	52.58	52.58	52.08	52.33	-0.42	-0.8	96008.0	5029250.9	196
2018-07-01	52.75	53.0	52.5	52.75	0.08	0.15	210405.0	11122880.9	211
2018-06-28	53.76	53.76	52.58	52.67	-1.0	-1.86	189535.0	10010824.3	551
2018-06-27	55.19	55.27	53.67	53.67	-1.26	-2.29	221407.0	12156813.8	337
2018-06-26	54.77	55.44	54.77	54.93	-0.26	-0.47	75340.0	4142679.3	225
2018-06-25	55.69	55.86	55.19	55.19	0.09	0.16	97992.0	5425569.1	185
2018-06-24	54.6	55.86	54.43	55.1	0.5	0.92	90039.0	4976394.9	257
2018-06-21	54.6	54.85	53.84	54.6	0.42	0.78	88683.0	4816057.2	238
2018-06-20	55.61	55.94	54.18	54.18	-1.43	-2.57	56081.0	3091748.9	174
2018-06-12	55.35	56.53	55.35	55.61	0.42	0.76	183474.0	10209177.3	288
2018-06-11	55.86	56.45	54.6	55.19	-0.25	-0.45	181779.0	10097182.1	294
2018-06-10	58.13	58.13	54.6	55.44	-2.01	-3.5	678285.0	38204990.6	595
2018-06-07	56.7	57.71	56.03	57.45	0.75	1.32	135040.0	7709247.5	436
2018-06-06	56.28	58.88	56.19	56.7	1.01	1.81	299224.0	17280603.4	726
2018-06-05	52.5	55.77	52.5	55.69	3.19	6.08	350896.0	19238325.0	863
2018-06-04	53.67	53.76	52.25	52.5	-1.17	-2.18	131484.0	6991866.1	336
2018-06-03	54.35	55.44	53.67	53.67	-0.68	-1.25	140109.0	7590433.5	241
2018-05-31	55.86	56.11	54.18	54.35	-1.34	-2.41	217471.0	11993292.9	385
2018-05-30	57.96	58.04	55.69	55.69	-2.1	-3.63	204377.0	11818627.4	233
2018-05-29	57.2	58.21	57.2	57.79	-1.18	-2.0	69188.0	3996874.6	174
2018-05-28	58.63	58.97	58.13	58.97	0.84	1.45	61823.0	3628358.2	154
2018-05-27	59.13	59.97	58.04	58.13	-1.31	-2.2	183154.0	10774534.8	317
2018-05-24	58.04	60.31	57.96	59.44	1.41	2.43	430816.0	25340129.4	889
2018-05-23	57.12	58.38	57.12	58.03	0.52	0.9	310873.0	17929243.3	531
2018-05-22	57.29	57.62	57.12	57.51	0.12	0.21	92730.0	5322714.9	384
2018-05-21	58.38	58.38	56.95	57.39	-1.02	-1.75	91623.0	5266448.0	282
2018-05-20	58.71	58.88	58.21	58.41	-0.44	-0.75	88496.0	5181477.1	336
2018-05-17	58.8	58.97	58.38	58.85	-0.22	-0.37	129323.0	7606203.1	351
2018-05-16	59.97	59.97	58.04	59.07	-0.59	-0.99	100732.0	5954649.2	257
2018-05-15	59.64	60.06	59.22	59.66	0.17	0.29	124075.0	7405441.8	325
2018-05-14	61.91	61.91	59.3	59.49	-2.39	-3.86	232502.0	14010692.6	701
2018-05-13	61.57	62.24	61.57	61.88	0.29	0.47	116234.0	7213363.4	309
2018-05-10	61.65	61.99	61.49	61.59	0.26	0.42	244275.0	15047794.8	415
2018-05-09	62.16	62.33	60.48	61.33	-1.15	-1.84	142534.0	8766923.9	328
2018-05-08	63.0	63.0	61.07	62.48	-0.25	-0.4	120499.0	7501624.9	377
2018-05-07	62.07	63.0	61.82	62.73	0.9	1.46	188275.0	11744818.8	584
2018-05-06	61.49	63.67	61.49	61.83	0.94	1.54	188905.0	11788589.7	634
2018-05-03	61.49	62.24	60.06	60.89	-1.48	-2.37	371243.0	22612820.3	688
2018-05-02	64.59	64.59	60.9	62.37	-2.26	-3.5	668255.0	41896229.6	1298
2018-05-01	65.27	65.43	64.09	64.63	-0.12	-0.19	76211.0	4931246.5	298
2018-04-30	65.18	65.77	64.68	64.75	-0.72	-1.1	116046.0	7555577.3	401
2018-04-29	66.61	67.79	65.27	65.47	-0.85	-1.28	185501.0	12380862.5	610
2018-04-26	66.78	67.37	65.85	66.32	-0.61	-0.91	117420.0	7788498.2	422
2018-04-25	68.46	68.54	66.78	66.93	-1.08	-1.59	137424.0	9245828.6	547
2018-04-24	68.88	69.72	67.62	68.01	-1.71	-2.45	177261.0	12169428.2	520
2018-04-23	70.73	70.73	69.38	69.72	-0.38	-0.54	199847.0	13969568.4	471
2018-04-22	69.63	71.4	68.88	70.1	0.88	1.27	245080.0	17221623.7	852
2018-04-19	66.02	70.05	66.02	69.22	3.61	5.5	547063.0	37090856.2	1163
2018-04-18	67.28	67.87	65.01	65.61	-1.28	-1.91	423664.0	27989558.6	919
2018-04-17	64.93	67.2	64.93	66.89	1.98	3.05	520832.0	34602448.1	1018
2018-04-16	64.01	65.27	63.67	64.91	1.57	2.48	335927.0	21696640.8	788
2018-04-15	61.74	64.34	61.74	63.34	2.03	3.31	459495.0	28942070.1	945
2018-04-12	60.48	61.74	60.48	61.31	0.29	0.48	240507.0	14740872.5	587
2018-04-11	62.16	62.16	59.64	61.02	-0.8	-1.29	458509.0	28075943.9	774
2018-04-10	60.65	62.49	60.23	61.82	0.7	1.15	492319.0	30273008.0	1153
2018-04-09	60.06	62.16	59.89	61.12	2.07	3.51	1119384.0	68255220.7	2420
2018-04-08	57.96	59.3	57.71	59.05	1.07	1.85	214260.0	12551899.6	519
2018-04-05	58.04	58.13	57.62	57.98	0.18	0.31	185703.0	10752180.5	539
2018-04-04	57.62	58.38	57.29	57.8	0.02	0.03	257613.0	14885934.7	691
2018-04-03	59.81	59.81	57.54	57.78	-1.79	-3.0	382435.0	22385481.8	1226
2018-04-02	56.87	60.39	56.87	59.57	2.6	4.56	611057.0	36136638.4	1625
2018-04-01	57.71	57.87	56.87	56.97	-0.14	-0.25	156290.0	8962189.6	416
2018-03-29	56.61	58.46	56.61	57.11	0.69	1.22	591574.0	33991603.6	1363
2018-03-28	58.46	58.46	55.02	56.42	-2.14	-3.65	457558.0	25861745.7	1275
2018-03-27	59.89	59.97	57.96	58.56	-1.13	-1.89	516378.0	29126007.8	766
2018-03-26	59.64	61.07	59.13	59.69	-0.19	-0.32	403814.0	24250200.2	854
2018-03-25	60.98	61.99	59.22	59.88	-1.2	-1.96	400975.0	24300464.2	965
2018-03-22	59.13	63.75	59.13	61.08	2.17	3.68	1217577.0	74951726.6	2705
2018-03-21	58.97	59.89	58.8	58.91	-0.27	-0.46	340306.0	20156035.2	756
2018-03-20	59.13	60.14	58.8	59.18	0.27	0.46	411871.0	24424332.1	894
2018-03-19	58.46	59.64	58.21	58.91	0.87	1.5	522477.0	30818393.6	1287
2018-03-18	59.64	60.23	57.96	58.04	-1.47	-2.47	591704.0	34907653.4	1679
2018-03-15	56.78	61.15	56.11	59.51	3.08	5.46	1345511.0	79718070.0	3196
2018-03-14	54.09	57.12	53.76	56.43	3.57	6.75	1711352.0	95231422.8	2843
2018-03-13	52.08	53.17	51.15	52.86	0.87	1.67	608625.0	31854032.3	1149
2018-03-12	52.58	52.92	51.57	51.99	-0.7	-1.33	377402.0	19644088.9	1112
2018-03-11	53.34	53.93	52.58	52.69	-0.64	-1.2	335769.0	17846832.4	877
2018-03-08	54.43	54.6	53.09	53.33	-1.01	-1.86	375304.0	20176140.8	965
2018-03-07	54.43	55.1	53.76	54.34	0.16	0.3	395747.0	21640262.8	964
2018-03-06	53.34	54.93	53.17	54.18	1.35	2.56	797624.0	42943030.6	1548
2018-03-05	49.98	54.18	49.98	52.83	2.83	5.66	862986.0	45299660.9	2198
2018-03-04	52.92	53.67	49.22	50.0	-1.6	-3.1	736186.0	37964541.9	2028
2018-03-01	47.38	51.74	47.29	51.6	4.49	9.53	979277.0	49147507.8	1919
2018-02-28	48.13	48.38	46.96	47.11	-0.81	-1.69	213576.0	10117944.2	557
2018-02-27	48.3	48.47	47.21	47.92	-0.05	-0.1	105662.0	5073048.3	261
2018-02-26	46.7	48.8	46.7	47.97	0.7	1.48	246609.0	11822088.5	620
2018-02-25	48.72	48.8	46.87	47.27	-1.63	-3.33	294390.0	13979206.5	574
2018-02-22	50.23	50.23	48.3	48.9	-0.87	-1.75	131173.0	6450469.5	352
2018-02-21	49.48	50.82	49.48	49.77	-0.02	-0.04	322250.0	16141446.4	706
2018-02-20	48.72	51.24	48.64	49.79	1.0	2.05	528406.0	26496032.4	929
2018-02-19	47.88	49.31	47.46	48.79	0.71	1.48	306089.0	14815194.6	748
2018-02-18	47.12	50.23	47.12	48.08	0.72	1.52	522184.0	25493105.5	1138
2018-02-15	44.69	48.47	44.35	47.36	2.7	6.05	893763.0	41406988.4	1630
2018-02-14	42.34	45.28	42.17	44.66	2.64	6.28	1015129.0	44646703.4	1773
2018-02-13	42.25	42.84	41.33	42.02	0.58	1.4	613560.0	25904702.3	912
2018-02-12	40.74	41.79	40.61	41.44	0.78	1.92	241596.0	9997421.5	303
2018-02-11	40.4	40.95	40.4	40.66	-0.01	-0.02	167094.0	6796931.45	187
2018-02-08	39.61	40.95	39.61	40.67	0.7	1.75	231482.0	9389086.1	402
2018-02-07	39.98	40.15	39.69	39.97	0.43	1.09	105785.0	4214132.5	144
2018-02-06	40.03	40.4	39.48	39.54	-1.13	-2.78	184456.0	7384705.2	219
2018-02-05	40.74	40.78	40.57	40.67	-0.09	-0.22	224076.0	9122033.0	133
2018-02-04	40.32	40.82	39.98	40.76	0.35	0.87	139774.0	5667327.85	254
2018-02-01	40.49	40.95	40.36	40.41	-0.05	-0.12	194382.0	7898685.1	340
2018-01-31	39.48	40.61	39.27	40.46	0.91	2.3	474319.0	19019234.4	899
2018-01-30	39.19	39.98	39.19	39.55	0.32	0.82	199381.0	7904564.55	382
2018-01-29	39.48	39.48	39.1	39.23	-0.22	-0.56	148440.0	5839845.05	257
2018-01-28	39.48	39.48	39.4	39.45	-0.22	-0.55	261558.0	10322807.8	286
2018-01-25	39.56	39.9	39.48	39.67	0.09	0.23	241029.0	9585316.95	226
2018-01-24	39.56	39.9	39.56	39.58	-0.24	-0.6	43840.0	1740337.9	109
2018-01-23	39.98	40.15	39.82	39.82	-0.38	-0.95	80444.0	3219747.15	171
2018-01-22	40.32	40.32	39.9	40.2	0.0	0.0	113126.0	4555372.3	171
2018-01-21	40.32	40.32	39.98	40.2	-0.1	-0.25	43835.0	1764657.3	89
2018-01-18	40.45	40.45	40.15	40.3	-0.09	-0.22	113643.0	4580194.95	227
2018-01-17	40.36	40.45	40.19	40.39	0.17	0.42	172122.0	6942026.35	288
2018-01-16	40.74	40.74	40.19	40.22	-0.37	-0.91	156798.0	6329210.4	259
2018-01-15	40.24	40.74	40.24	40.59	0.3	0.74	529037.0	21397869.45	527
2018-01-14	40.66	40.87	40.19	40.29	-0.02	-0.05	176749.0	7131802.85	287
2018-01-11	40.4	40.91	40.28	40.31	0.12	0.3	123461.0	4993245.35	305
2018-01-10	40.57	40.57	40.11	40.19	-0.24	-0.59	224429.0	9046929.7	340
2018-01-09	41.37	41.37	40.32	40.43	-0.81	-1.96	242588.0	9926948.0	420
2018-01-08	41.96	42.42	41.08	41.24	0.96	2.38	740241.0	30761978.15	1366
2018-01-07	40.4	40.7	39.94	40.28	0.4	1.0	399816.0	16130242.6	426
2018-01-04	40.32	40.49	39.65	39.88	-0.42	-1.04	273241.0	10968002.85	371
2018-01-03	41.66	41.96	40.07	40.3	-1.26	-3.03	334872.0	13723175.25	539
2018-01-02	39.56	42.17	39.56	41.56	2.08	5.27	692986.0	28482844.55	1221
2018-01-01	39.48	39.61	39.48	39.48	-0.29	-0.73	47115.0	1860838.55	118
2017-12-31	40.32	40.32	39.73	39.77	-0.56	-1.39	82041.0	3286625.2	150
2017-12-28	40.32	40.4	40.15	40.33	0.08	0.2	87899.0	3543071.5	133
2017-12-27	40.53	40.53	40.19	40.25	-0.22	-0.54	55905.0	2259871.35	120
2017-12-26	40.28	40.49	40.24	40.47	0.18	0.45	48626.0	1961944.15	107
2017-12-25	40.78	40.87	40.24	40.29	-0.53	-1.3	78153.0	3164565.3	159
2017-12-24	40.99	41.66	40.66	40.82	-0.05	-0.12	210127.0	8671213.65	395
2017-12-21	40.24	42.34	40.07	40.87	0.47	1.16	580837.0	23996587.15	951
2017-12-20	40.49	40.57	40.28	40.4	-0.04	-0.1	47962.0	1936314.9	93
2017-12-19	40.91	40.91	40.32	40.44	-0.27	-0.66	60115.0	2439985.1	163
2017-12-18	40.32	40.99	40.32	40.71	0.36	0.89	86756.0	3530936.3	198
2017-12-17	40.11	40.49	40.11	40.35	0.17	0.42	21329.0	860350.9	70
2017-12-14	40.15	40.32	39.9	40.18	0.01	0.02	53981.0	2170565.65	172
2017-12-13	40.03	40.24	39.9	40.17	0.05	0.12	46785.0	1873221.85	164
2017-12-12	39.69	40.66	39.65	40.12	0.58	1.47	195211.0	7813335.75	377
2017-12-11	40.7	40.91	39.4	39.54	-1.05	-2.59	200455.0	8093880.25	301
2017-12-10	40.82	41.03	40.36	40.59	0.04	0.1	111144.0	4539696.35	208
2017-12-07	41.16	41.58	40.4	40.55	-0.4	-0.98	120444.0	4921692.7	271
2017-12-06	41.33	41.33	40.91	40.95	-0.25	-0.61	118613.0	4871929.35	202
2017-12-05	41.12	41.96	41.12	41.2	-0.08	-0.19	179569.0	7459775.55	354
2017-12-04	41.66	41.66	40.99	41.28	-0.22	-0.53	222856.0	9201300.35	426
2017-12-03	41.16	41.75	41.08	41.5	0.42	1.02	283270.0	11725773.0	546
2017-11-30	41.16	42.0	40.87	41.08	1.01	2.52	715015.0	29588368.45	1194
2017-11-29	39.86	41.08	39.86	40.07	0.36	0.91	349050.0	14064335.2	593
2017-11-28	40.15	40.15	39.52	39.71	-0.16	-0.4	88674.0	3514283.75	192
2017-11-27	40.32	40.32	39.73	39.87	-0.33	-0.82	102534.0	4111778.55	178
2017-11-26	40.24	40.45	40.11	40.2	0.09	0.22	100541.0	4047719.0	177
2017-11-23	39.4	40.24	39.06	40.11	0.95	2.43	428459.0	16995987.05	467
2017-11-22	40.11	40.74	38.89	39.16	-0.85	-2.12	291659.0	11661888.0	501
2017-11-21	40.15	40.15	39.77	40.01	-0.2	-0.5	151732.0	6049823.9	252
2017-11-20	39.98	40.36	39.98	40.21	0.23	0.58	265576.0	10654869.65	358
2017-11-19	38.68	40.7	38.68	39.98	1.14	2.94	492512.0	19678004.65	889
2017-11-16	39.14	39.14	37.93	38.84	-0.45	-1.15	228845.0	8820707.55	389
2017-11-15	39.65	40.11	38.98	39.29	-0.64	-1.6	123267.0	4870135.1	306
2017-11-14	42.0	42.0	39.52	39.93	0.9	2.31	540793.0	21906898.8	962
2017-11-13	36.12	39.31	35.78	39.03	3.27	9.14	822508.0	31469880.8	1350
2017-11-12	35.78	36.08	35.62	35.76	-0.25	-0.69	120080.0	4291822.9	224
2017-11-09	35.45	36.12	34.94	36.01	0.94	2.68	213604.0	7585486.05	473
2017-11-08	36.12	36.12	34.94	35.07	-1.06	-2.93	239620.0	8473089.65	477
2017-11-07	37.46	37.55	34.02	36.13	-1.64	-4.34	451601.0	16243782.25	694
2017-11-06	38.22	38.47	37.55	37.77	-0.75	-1.95	165126.0	6253324.4	411
2017-11-05	39.48	39.48	38.05	38.52	-1.05	-2.65	298971.0	11506816.2	522
2017-11-02	39.65	39.9	39.48	39.57	-0.09	-0.23	108078.0	4285281.7	219
2017-11-01	40.57	40.57	39.48	39.66	-0.73	-1.81	214738.0	8533706.7	391
2017-10-31	40.32	40.57	39.9	40.39	0.15	0.37	129869.0	5218769.25	353
2017-10-30	39.98	40.57	39.73	40.24	0.72	1.82	465605.0	18691826.2	852
2017-10-29	39.82	40.07	39.06	39.52	-0.27	-0.68	167934.0	6635179.8	345
2017-10-26	40.32	40.49	39.48	39.79	-0.55	-1.36	284521.0	11325128.1	592
2017-10-25	40.66	41.92	40.24	40.34	-0.16	-0.4	375696.0	15359336.15	672
2017-10-24	40.99	41.16	40.15	40.5	-0.4	-0.98	193071.0	7839696.1	442
2017-10-23	43.26	43.26	39.98	40.9	-1.34	-3.17	496831.0	20574310.65	1012
2017-10-22	41.5	43.01	41.16	42.24	1.03	2.5	736399.0	31175537.25	1611
2017-10-19	39.06	42.42	39.06	41.21	2.12	5.42	1186186.0	48196045.35	2115
2017-10-18	37.88	39.56	37.72	39.09	1.37	3.63	603007.0	23418956.85	1241
2017-10-17	38.05	38.35	37.63	37.72	-0.31	-0.82	96598.0	3672893.6	362
2017-10-16	37.97	38.05	37.13	38.03	0.1	0.26	148567.0	5604383.05	243
2017-10-15	38.64	38.89	37.88	37.93	-0.61	-1.58	183873.0	7054483.7	347
2017-10-12	36.12	38.89	35.7	38.54	2.47	6.85	395188.0	14681061.9	646
2017-10-11	36.71	37.3	35.53	36.07	-1.12	-3.01	257817.0	9338247.35	342
2017-10-10	38.14	38.14	37.09	37.19	-0.74	-1.95	139162.0	5220812.5	332
2017-10-09	39.06	39.23	37.8	37.93	-1.1	-2.82	286659.0	10970398.4	539
2017-10-08	40.4	41.24	38.77	39.03	-1.33	-3.3	565420.0	22740713.5	1033
2017-10-05	39.9	40.7	39.77	40.36	0.65	1.64	449049.0	18057397.85	633
2017-10-04	40.32	40.74	39.48	39.71	-0.36	-0.9	760518.0	30544532.5	1039
2017-10-03	37.97	40.24	37.97	40.07	1.93	5.06	770361.0	30210781.3	1105
2017-10-02	38.14	38.14	37.88	38.14	-0.01	-0.03	45024.0	1714687.4	88
2017-10-01	37.88	38.43	37.84	38.15	0.07	0.18	62127.0	2370880.15	167
2017-09-28	37.97	38.3	37.93	38.08	0.01	0.03	116437.0	4429351.55	146
2017-09-27	38.22	38.89	37.8	38.07	0.54	1.44	378886.0	14554826.0	622
2017-09-26	37.38	37.55	37.09	37.53	0.49	1.32	119256.0	4465018.7	176
2017-09-25	37.21	37.55	36.96	37.04	-0.31	-0.83	132931.0	4949664.0	150
2017-09-21	37.3	37.51	37.3	37.35	0.11	0.3	27052.0	1011165.25	60
2017-09-20	37.13	37.63	37.0	37.24	-0.11	-0.29	80047.0	2987678.5	148
2017-09-19	37.46	37.67	37.04	37.35	-0.14	-0.37	64250.0	2403270.85	144
2017-09-18	37.84	38.39	37.46	37.49	-0.69	-1.81	130950.0	4944637.2	290
2017-09-17	38.26	38.39	38.18	38.18	-0.08	-0.21	107752.0	4121634.3	122
2017-09-14	38.22	38.43	38.14	38.26	0.0	0.0	86823.0	3328560.25	115
2017-09-13	38.39	38.47	37.97	38.26	0.01	0.03	146018.0	5590646.7	209
2017-09-12	38.47	38.6	38.09	38.25	-0.05	-0.13	124932.0	4793750.3	252
2017-09-11	38.39	38.77	38.22	38.3	0.03	0.08	221301.0	8503770.2	332
2017-09-10	38.47	38.64	38.14	38.27	-0.26	-0.67	147502.0	5658498.1	244
2017-09-07	38.56	38.89	38.22	38.53	0.03	0.08	312722.0	12071284.85	401
2017-09-06	38.22	38.89	38.22	38.5	0.68	1.8	191251.0	7372887.85	331
2017-08-29	38.43	38.43	37.8	37.82	-0.55	-1.43	111437.0	4232418.25	234
2017-08-28	38.09	38.64	37.88	38.37	0.48	1.27	267461.0	10254737.15	497
2017-08-27	38.89	38.89	37.84	37.89	-0.82	-2.12	235252.0	9023378.35	435
2017-08-24	38.89	38.98	38.47	38.71	-0.06	-0.15	340839.0	13209297.95	557
2017-08-23	38.64	39.4	38.43	38.77	0.23	0.6	552722.0	21507297.15	897
2017-08-22	38.64	39.19	37.97	38.54	-0.06	-0.16	786765.0	30325135.1	1390
2017-08-21	39.4	39.86	38.3	38.6	-0.85	-2.15	1020544.0	39803610.7	1772
2017-08-20	37.8	40.74	37.8	39.45	2.08	5.57	2049285.0	81132229.1	3183
2017-08-17	36.29	37.63	36.04	37.37	1.23	3.4	887264.0	32804579.75	1267
2017-08-16	35.74	36.37	35.45	36.14	0.26	0.72	224637.0	8054764.5	302
2017-08-15	36.46	36.54	35.7	35.88	-0.39	-1.08	155153.0	5593561.9	292
2017-08-14	36.12	36.54	36.04	36.27	0.15	0.42	274228.0	9942772.55	399
2017-08-13	36.46	36.83	35.78	36.12	-0.44	-1.2	230647.0	8365926.8	341
2017-08-10	36.71	37.13	36.29	36.56	-0.07	-0.19	230193.0	8446261.65	455
2017-08-09	37.17	37.55	36.58	36.63	-0.25	-0.68	448732.0	16665762.1	649
2017-08-08	36.79	38.43	36.79	36.88	0.14	0.38	1377130.0	51811145.4	1951
2017-08-07	36.62	37.0	36.2	36.74	0.07	0.19	350784.0	12862002.65	650
2017-08-06	36.79	37.34	36.12	36.67	-0.09	-0.24	691025.0	25500540.1	892
2017-08-03	36.54	36.96	36.37	36.76	0.57	1.58	572803.0	21025424.9	851
2017-08-02	36.46	36.88	36.12	36.19	0.05	0.14	461460.0	16863539.55	715
2017-08-01	36.2	36.96	36.12	36.14	-0.06	-0.17	255457.0	9299429.2	593
2017-07-31	36.04	37.97	35.53	36.2	0.06	0.17	1027874.0	37865773.8	1911
2017-07-30	36.54	37.13	36.04	36.14	-0.42	-1.15	284976.0	10409812.65	608
2017-07-27	36.54	37.72	36.12	36.56	-0.02	-0.05	1025186.0	37873898.15	1831
2017-07-26	35.2	37.38	35.2	36.58	1.92	5.54	1986000.0	72254107.0	3135
2017-07-25	35.87	36.12	34.52	34.66	-1.01	-2.83	647920.0	22793703.85	1372
2017-07-24	35.45	36.96	35.11	35.67	1.48	4.33	1417719.0	51097432.15	2318
2017-07-23	31.21	34.19	31.16	34.19	3.1	9.97	1313039.0	43500096.1	1628
2017-07-20	31.21	31.54	31.0	31.09	-0.12	-0.38	213069.0	6659437.4	377
2017-07-19	31.92	32.09	31.12	31.21	-0.67	-2.1	470242.0	14767985.65	583
2017-07-18	32.26	33.1	31.75	31.88	-0.19	-0.59	673428.0	21772715.15	857
2017-07-17	32.76	32.76	31.96	32.07	-0.44	-1.35	181413.0	5843429.5	307
2017-07-16	32.13	33.26	32.05	32.51	0.25	0.77	359199.0	11748799.55	682
2017-07-13	33.35	34.36	32.13	32.26	-0.61	-1.86	792929.0	26201530.0	1174
2017-07-12	34.06	35.2	32.76	32.87	-0.62	-1.85	1123845.0	38492124.0	1903
2017-07-11	31.29	34.06	30.91	33.49	2.49	8.03	1950277.0	64359528.25	2271
2017-07-10	31.0	31.0	30.41	31.0	2.81	9.97	892286.0	27551807.1	596
2017-07-09	28.06	28.73	27.51	28.19	0.57	2.06	352926.0	9887221.05	570
2017-07-06	29.06	29.06	27.47	27.62	-1.19	-4.13	766903.0	21377772.15	1041
2017-07-05	27.72	29.78	27.72	28.81	1.12	4.04	1164705.0	33886092.0	1558
2017-07-04	27.72	27.97	27.38	27.69	0.48	1.76	176184.0	4849507.8	225
2017-07-03	27.09	27.64	27.01	27.21	0.07	0.26	213966.0	5833731.8	229
2017-07-02	26.59	27.26	26.59	27.14	0.54	2.03	218575.0	5905089.2	227
2017-06-22	26.04	27.09	25.96	26.6	0.75	2.9	412903.0	11027201.6	340
2017-06-21	25.41	26.04	25.41	25.85	0.73	2.91	357861.0	9160701.5	409
2017-06-20	25.96	25.96	25.07	25.12	-0.84	-3.24	238054.0	6024269.75	256
2017-06-19	25.62	26.0	25.37	25.96	0.21	0.82	44268.0	1142472.15	77
2017-06-18	25.91	25.91	25.62	25.75	-0.16	-0.62	73330.0	1884859.95	74
2017-06-15	26.54	26.54	25.62	25.91	-0.66	-2.48	93370.0	2437207.8	142
2017-06-14	27.01	27.01	26.5	26.57	-0.3	-1.12	238913.0	6421130.4	607
2017-06-13	26.63	26.96	26.59	26.87	0.33	1.24	81253.0	2176796.6	136
2017-06-12	26.38	26.71	26.12	26.54	0.16	0.61	60040.0	1589805.25	64
2017-06-11	26.71	26.88	26.21	26.38	-0.53	-1.97	83470.0	2212114.1	113
2017-06-08	27.13	27.17	26.88	26.91	-0.26	-0.96	73551.0	1981426.3	126
2017-06-07	27.38	27.38	27.05	27.17	-0.18	-0.66	76340.0	2071503.7	134
2017-06-06	27.55	27.55	27.3	27.35	-0.27	-0.98	71709.0	1963873.85	104
2017-06-05	27.55	27.68	27.22	27.62	-0.09	-0.32	81709.0	2246887.7	137
2017-06-04	27.59	27.72	27.38	27.71	0.29	1.06	41232.0	1137905.95	123
2017-06-01	27.8	27.8	27.3	27.42	-0.35	-1.26	170792.0	4688919.2	178
2017-05-31	27.13	27.89	27.13	27.77	0.55	2.02	282602.0	7823775.6	421
2017-05-30	27.38	27.38	27.13	27.22	0.06	0.22	72116.0	1967446.9	127
2017-05-29	26.88	27.22	26.71	27.16	0.28	1.04	102306.0	2762625.6	151
2017-05-28	27.13	27.38	26.8	26.88	-0.46	-1.68	283208.0	7668142.7	301
2017-05-25	27.3	28.14	27.3	27.34	0.17	0.63	352442.0	9760585.5	589
2017-05-24	27.05	27.97	27.05	27.17	-0.12	-0.44	328341.0	9018109.0	433
2017-05-23	27.72	27.72	26.96	27.29	-0.45	-1.62	225065.0	6133622.6	377
2017-05-22	27.97	28.06	27.72	27.74	-0.14	-0.5	112050.0	3119383.6	170
2017-05-21	28.06	28.22	27.8	27.88	-0.01	-0.04	189967.0	5326012.3	347
2017-05-18	27.97	27.97	27.72	27.89	-0.18	-0.64	182739.0	5094712.1	283
2017-05-17	28.31	28.31	27.8	28.07	-0.32	-1.13	298521.0	8361396.1	495
2017-05-16	28.31	28.48	28.14	28.39	-0.12	-0.42	186025.0	5273250.7	316
2017-05-15	29.48	29.48	28.31	28.51	1.68	6.26	457807.0	13075472.0	730
2017-05-14	27.05	27.05	26.71	26.83	-0.33	-1.22	259796.0	6993835.4	297
2017-05-11	26.96	27.47	26.8	27.16	0.31	1.15	414432.0	11263817.1	515
2017-05-10	26.96	27.38	26.71	26.85	-0.07	-0.26	252501.0	6804824.5	307
2017-05-09	26.12	27.38	26.12	26.92	0.81	3.1	756225.0	20307887.9	815
2017-05-08	25.96	26.29	25.87	26.11	-0.14	-0.53	284075.0	7396376.5	367
2017-05-07	26.8	26.88	25.96	26.25	-0.58	-2.16	295724.0	7777580.2	421
2017-05-04	27.64	27.72	26.46	26.83	-0.63	-2.29	508255.0	13642073.5	768
2017-05-03	27.89	28.06	27.38	27.46	-0.01	-0.04	493584.0	13707735.9	730
2017-05-02	27.13	27.97	26.96	27.47	0.59	2.19	1016888.0	28026569.0	1138
2017-05-01	26.96	27.55	26.63	26.88	0.02	0.07	498135.0	13521623.8	709
2017-04-30	26.63	27.97	26.46	26.86	0.32	1.21	912400.0	24964514.1	1287
2017-04-27	27.64	27.64	26.46	26.54	-0.84	-3.07	871848.0	23399290.3	1238
2017-04-26	25.79	28.06	25.79	27.38	1.83	7.16	1758227.0	47709661.8	2047
2017-04-25	25.2	25.96	24.86	25.55	0.39	1.55	603408.0	15352346.2	599
2017-04-24	25.2	25.37	24.95	25.16	-0.22	-0.87	466459.0	11722727.6	454
2017-04-23	25.96	26.04	25.37	25.38	0.85	3.47	775088.0	19953596.0	729
2017-04-20	25.7	25.7	24.44	24.53	-1.17	-4.55	669450.0	16693142.3	825
2017-04-19	25.2	26.46	25.12	25.7	0.48	1.9	1496484.0	38682496.3	1274
2017-04-18	25.45	25.45	24.86	25.22	0.26	1.04	324693.0	8163266.2	367
2017-04-17	25.12	25.45	24.78	24.96	0.26	1.05	410688.0	10332331.7	619
2017-04-16	25.2	25.2	24.61	24.7	-0.51	-2.02	213421.0	5299706.5	321
2017-04-13	25.45	25.54	25.12	25.21	-0.28	-1.1	264083.0	6672063.1	347
2017-04-12	25.54	25.96	25.45	25.49	-0.03	-0.12	556617.0	14283710.3	643
2017-04-11	26.29	26.46	25.45	25.52	-0.62	-2.37	1090662.0	28162231.2	1344
2017-04-10	24.61	26.38	24.61	26.14	1.53	6.22	2461446.0	63238995.9	2742
2017-04-09	24.95	25.37	24.53	24.61	-0.52	-2.07	878052.0	21853404.7	1122
2017-04-06	26.29	26.46	25.03	25.13	-1.17	-4.45	2134969.0	54760397.0	2671
2017-04-05	24.44	26.8	24.44	26.3	1.94	7.96	3789995.0	98545139.1	3840
2017-04-04	24.02	24.61	23.94	24.36	0.41	1.71	708209.0	17222127.9	923
2017-04-03	24.36	24.44	23.94	23.95	-0.46	-1.88	548241.0	13235118.6	647
2017-04-02	24.78	24.78	24.36	24.41	-0.15	-0.61	324233.0	7930869.7	421
2017-03-30	24.86	24.86	24.44	24.56	0.03	0.12	402763.0	9902944.3	577
2017-03-29	24.7	25.12	24.44	24.53	-0.05	-0.2	538027.0	13279876.7	825
2017-03-28	24.78	25.54	24.36	24.58	0.02	0.08	1619305.0	40335178.4	2187
2017-03-27	24.36	25.87	24.36	24.56	0.25	1.03	2039893.0	51051910.0	2664
2017-03-26	25.12	25.28	24.28	24.31	-0.82	-3.26	1301906.0	32178206.7	2023
2017-03-23	26.46	27.47	24.95	25.13	-0.94	-3.61	3173119.0	81993254.5	4198
2017-03-22	27.89	28.48	25.62	26.07	-1.15	-4.22	4038805.0	111015185.8	5467
2017-03-21	24.95	27.22	24.44	27.22	2.42	9.76	1680679.0	44416291.6	1730
2017-03-20	25.79	25.96	24.7	24.8	-1.13	-4.36	544711.0	13858926.5	806
2017-03-19	25.54	26.63	25.54	25.93	0.57	2.25	1106627.0	28831976.3	1308
2017-03-16	25.87	27.3	24.61	25.36	0.16	0.63	2369466.0	61891430.3	3191
2017-03-15	23.27	25.45	23.27	25.2	2.05	8.86	1508574.0	37040854.3	1471
2017-03-14	22.76	24.61	21.76	23.15	0.33	1.45	2053663.0	47859644.2	2321
2017-03-13	20.75	22.85	20.75	22.82	2.06	9.92	1325418.0	29353951.4	944
2017-03-12	20.16	21.17	20.16	20.76	0.61	3.03	952805.0	19681309.7	601
2017-03-09	20.16	20.16	19.78	20.15	-0.1	-0.49	163062.0	3265943.3	168
2017-03-08	20.24	20.45	20.16	20.25	0.17	0.85	455878.0	9232570.0	401
2017-03-07	19.66	20.24	19.66	20.08	0.5	2.55	351014.0	7038201.2	287
2017-03-06	19.53	19.57	19.28	19.58	0.07	0.36	45340.0	883277.5	66
2017-03-05	19.74	19.74	19.45	19.51	-0.15	-0.76	61536.0	1202232.5	67
2017-03-02	19.45	19.66	19.36	19.66	0.33	1.71	83940.0	1641298.0	84
2017-03-01	19.24	19.57	19.24	19.33	-0.09	-0.46	73538.0	1428855.3	99
2017-02-28	19.24	19.45	19.07	19.42	0.08	0.41	126923.0	2445498.8	167
2017-02-27	19.95	19.95	19.28	19.34	-0.57	-2.86	149603.0	2929308.9	168
2017-02-26	19.36	19.95	19.36	19.91	0.66	3.43	166265.0	3255175.7	165
2017-02-23	19.53	19.53	19.03	19.25	-0.33	-1.69	247569.0	4766585.6	297
2017-02-22	19.95	20.03	19.53	19.58	-0.36	-1.81	249672.0	4954672.1	202
2017-02-21	19.95	20.37	19.57	19.94	0.2	1.01	245556.0	4911340.1	302
2017-02-20	20.16	20.16	19.74	19.74	-0.51	-2.52	179599.0	3592112.1	187
2017-02-19	20.24	20.45	20.16	20.25	0.02	0.1	142060.0	2882614.4	132
2017-02-16	20.29	20.45	20.16	20.23	-0.06	-0.3	88940.0	1804736.9	112
2017-02-15	20.24	20.37	20.24	20.29	-0.02	-0.1	86971.0	1763782.4	114
2017-02-14	20.79	20.79	20.24	20.31	-0.26	-1.26	187075.0	3814821.9	221
2017-02-13	20.58	20.75	20.24	20.57	-0.02	-0.1	655207.0	13404370.0	371
2017-02-12	20.54	21.0	20.54	20.59	0.11	0.54	413234.0	8579152.7	320
2017-02-09	20.16	20.54	20.16	20.48	0.4	1.99	426247.0	8677803.0	244
2017-02-08	20.16	20.29	19.78	20.08	-0.27	-1.33	359311.0	7200700.0	354
2017-02-07	20.58	20.75	20.24	20.35	-0.16	-0.78	208004.0	4247278.8	178
2017-02-06	20.16	20.54	19.74	20.51	0.33	1.64	478043.0	9624529.6	353
2017-02-05	20.24	20.29	19.95	20.18	-0.09	-0.44	421406.0	8483715.1	293
2017-02-02	20.08	20.87	20.08	20.27	0.24	1.2	1056250.0	21717155.1	608
2017-02-01	19.78	20.08	19.78	20.03	0.38	1.93	460739.0	9195398.5	345
2017-01-31	19.45	19.74	19.28	19.65	-0.07	-0.35	378669.0	7393832.7	316
2017-01-30	19.78	20.16	19.66	19.72	0.05	0.25	1053309.0	21005630.8	665
2017-01-29	19.28	19.95	19.07	19.67	0.38	1.97	1268493.0	24961012.2	647
2017-01-26	19.45	19.78	19.03	19.29	-0.29	-1.48	1026211.0	19833273.0	753
2017-01-25	19.36	20.29	19.24	19.58	0.24	1.24	2451460.0	48463591.8	1726
2017-01-24	19.07	19.45	19.07	19.34	0.26	1.36	764231.0	14729600.8	524
2017-01-23	18.94	19.24	18.77	19.08	0.26	1.38	630696.0	12016693.0	469
2017-01-22	18.44	19.07	17.77	18.82	0.42	2.28	1195767.0	22473711.6	843
2017-01-19	17.56	18.56	17.56	18.4	0.53	2.97	916952.0	16738053.05	783
2017-01-18	18.27	18.73	17.77	17.87	-0.3	-1.65	700352.0	12830300.85	536
2017-01-17	17.85	18.23	17.26	18.17	0.16	0.89	254259.0	4528191.9	260
2017-01-16	18.35	18.52	18.02	18.01	-0.53	-2.86	177988.0	3239084.2	184
2017-01-15	18.73	18.73	18.27	18.54	0.01	0.05	142342.0	2641098.5	145
2017-01-12	18.94	18.94	18.27	18.53	-0.19	-1.01	233730.0	4347792.4	281
2017-01-11	19.07	19.15	18.73	18.72	-0.36	-1.89	490760.0	9255945.4	359
2017-01-10	19.03	19.28	18.77	19.08	0.2	1.06	615617.0	11752374.4	496
2017-01-09	19.36	19.36	18.65	18.88	-0.37	-1.92	548509.0	10398144.0	500
2017-01-08	19.24	19.57	19.24	19.25	0.1	0.52	709927.0	13750326.7	520
2017-01-05	19.15	19.36	18.94	19.15	0.02	0.1	454156.0	8695047.9	384
2017-01-04	19.07	19.57	19.03	19.13	0.12	0.63	1509403.0	29210217.3	956
2017-01-03	19.36	19.36	18.77	19.01	-0.05	-0.26	407566.0	7779371.0	419
2017-01-02	19.03	19.57	18.94	19.06	0.11	0.58	1731179.0	33493035.7	1225
2017-01-01	19.07	19.15	18.65	18.95	-0.03	-0.16	672690.0	12721470.2	562
2016-12-29	19.15	19.45	18.86	18.98	-0.03	-0.16	2045998.0	39438862.6	1327
2016-12-28	18.73	19.24	18.73	19.01	0.37	1.98	1585721.0	30045018.1	920
2016-12-27	18.27	18.73	18.14	18.64	0.4	2.19	498803.0	9209337.6	430
2016-12-26	18.27	18.73	18.14	18.24	0.12	0.66	696904.0	12844533.2	554
2016-12-25	18.02	18.27	17.85	18.12	0.4	2.26	504872.0	9130774.9	415
2016-12-22	17.51	17.93	17.51	17.72	0.16	0.91	227094.0	4013711.85	270
2016-12-21	17.89	17.89	17.47	17.56	0.03	0.17	247201.0	4359485.7	230
2016-12-20	17.98	17.98	17.39	17.53	-0.53	-2.93	362364.0	6367991.8	376
2016-12-19	18.27	18.77	18.02	18.06	-0.27	-1.47	821669.0	15209098.7	618
2016-12-18	18.27	18.65	18.06	18.33	0.33	1.83	701834.0	12914943.7	546
2016-12-15	17.85	18.14	17.43	18.0	0.01	0.06	669165.0	11946134.65	661
2016-12-14	18.02	18.73	17.98	17.99	0.09	0.5	1347717.0	24674330.75	1135
2016-12-13	18.27	18.35	17.85	17.9	-0.47	-2.56	515054.0	9254299.9	421
2016-12-12	19.24	19.28	18.27	18.37	-0.72	-3.77	847157.0	15902559.1	746
2016-12-11	19.53	19.66	19.07	19.09	-0.2	-1.04	851190.0	16409322.6	727
2016-12-08	19.87	20.24	19.07	19.29	-0.15	-0.77	2040373.0	40310538.6	1575
2016-12-07	17.72	19.45	17.56	19.44	1.75	9.89	2759615.0	51665515.9	1373
2016-12-06	17.14	17.77	17.14	17.69	0.6	3.51	695106.0	12163547.75	540
2016-12-05	17.05	17.18	16.84	17.09	0.14	0.83	372959.0	6361191.5	335
2016-12-04	16.55	17.3	16.51	16.95	0.44	2.67	879412.0	14885375.35	739
2016-12-01	16.17	16.63	16.0	16.51	0.6	3.77	761087.0	12424137.65	536
2016-11-30	15.75	16.09	15.75	15.91	0.14	0.89	518369.0	8281230.85	347
2016-11-29	15.54	16.13	15.54	15.77	0.23	1.48	965643.0	15318831.6	678
2016-11-28	15.41	15.62	15.41	15.54	0.18	1.17	405412.0	6293073.05	320
2016-11-27	15.33	15.5	15.29	15.36	-0.07	-0.45	484572.0	7474924.3	331
2016-11-24	15.5	15.79	15.12	15.43	-0.07	-0.45	1084926.0	16797848.85	665
2016-11-23	15.29	15.62	15.25	15.5	0.23	1.51	1406738.0	21766074.3	732
2016-11-22	14.91	15.79	14.83	15.27	0.46	3.11	2822372.0	43587326.2	1756
2016-11-21	14.49	14.91	14.49	14.81	0.39	2.7	1123387.0	16510995.3	755
2016-11-20	14.49	14.57	14.24	14.42	-0.03	-0.21	458150.0	6612451.9	378
2016-11-17	14.62	14.74	14.41	14.45	-0.22	-1.5	722529.0	10509058.6	547
2016-11-16	13.82	14.83	13.82	14.67	0.97	7.08	2376831.0	34287919.85	1336
2016-11-15	13.9	13.94	13.44	13.7	-0.25	-1.79	549147.0	7543182.2	371
2016-11-14	14.03	14.24	13.94	13.95	-0.09	-0.64	1030496.0	14468985.35	576
2016-11-13	13.61	14.15	13.61	14.04	0.62	4.62	1168675.0	16293735.85	745
2016-11-10	12.98	13.61	12.98	13.42	0.48	3.71	1154335.0	15513860.95	628
2016-11-09	12.22	12.98	12.18	12.94	0.15	1.17	953461.0	12159305.35	496
2016-11-08	12.98	13.19	12.68	12.79	-0.19	-1.46	1300369.0	16801762.1	637
2016-11-07	12.68	13.06	12.68	12.98	0.33	2.61	673650.0	8709492.35	460
2016-11-06	12.22	12.77	12.22	12.65	0.38	3.1	1053434.0	13152244.75	615
2016-11-03	12.1	12.43	12.1	12.27	0.15	1.24	713104.0	8772300.35	348
2016-11-02	12.14	12.35	12.01	12.12	-0.21	-1.7	442524.0	5377156.95	305
2016-11-01	12.05	12.43	12.05	12.33	0.3	2.49	1068298.0	13067989.0	499
2016-10-31	12.01	12.22	11.97	12.03	-0.05	-0.41	757240.0	9136330.05	407
2016-10-30	12.1	12.39	12.01	12.08	-0.04	-0.33	927521.0	11329756.6	410
2016-10-27	12.31	12.31	12.1	12.12	-0.18	-1.46	729104.0	8897511.05	373
2016-10-26	12.39	12.43	12.22	12.3	-0.04	-0.32	347074.0	4284911.75	195
2016-10-25	12.35	12.56	12.26	12.34	0.01	0.08	459107.0	5702463.65	297
2016-10-24	12.1	12.43	12.1	12.33	0.38	3.18	678959.0	8333239.7	381
2016-10-23	11.72	11.97	11.72	11.95	0.27	2.31	400945.0	4776003.3	250
2016-10-20	11.55	11.76	11.21	11.68	0.02	0.17	436910.0	5017845.2	330
2016-10-19	11.51	11.72	11.38	11.66	0.23	2.01	297583.0	3444762.05	253
2016-10-18	12.05	12.1	11.51	11.43	-0.53	-4.43	319192.0	3752181.35	221
2016-10-17	12.18	12.22	11.97	11.96	-0.23	-1.89	145260.0	1755527.15	118
2016-10-16	12.47	12.47	12.18	12.19	-0.12	-0.97	229970.0	2824347.25	161
2016-10-13	12.47	12.52	12.22	12.31	-0.16	-1.28	395223.0	4905225.95	300
2016-10-12	12.47	12.73	12.39	12.47	-0.05	-0.4	500684.0	6284171.2	386
2016-10-11	12.05	12.6	12.05	12.52	0.46	3.81	701319.0	8700908.85	484
2016-10-10	11.93	12.1	11.72	12.06	-0.01	-0.08	411339.0	4928333.7	263
2016-10-09	12.26	12.68	11.97	12.07	-0.15	-1.23	510872.0	6301129.65	360
2016-10-06	12.35	12.39	12.14	12.22	-0.12	-0.97	442133.0	5430917.1	358
2016-10-05	12.1	12.47	11.89	12.34	0.25	2.07	517310.0	6281173.15	409
2016-10-04	11.97	12.1	11.59	12.09	0.31	2.63	258347.0	3056626.95	237
2016-10-03	11.89	12.1	11.17	11.78	0.08	0.68	285618.0	3331552.5	309
2016-10-02	12.89	13.15	11.72	11.7	-1.28	-9.86	359938.0	4460474.65	341
2016-09-29	12.89	13.15	12.22	12.98	0.04	0.31	328264.0	4205180.05	328
2016-09-28	13.82	14.24	12.81	12.94	-1.3	-9.13	538600.0	7315353.5	388
2016-09-27	15.12	15.25	14.2	14.24	-1.49	-9.47	431141.0	6387488.1	333
2016-09-26	15.75	15.83	15.71	15.73	0.06	0.38	252700.0	3984197.3	229
2016-09-25	16.21	16.21	15.54	15.67	-0.57	-3.51	438653.0	6903314.65	440
2016-09-21	16.25	16.42	16.21	16.24	-0.03	-0.18	151580.0	2470464.4	199
2016-09-20	16.21	16.42	15.83	16.27	0.06	0.37	630435.0	10107466.6	362
2016-09-19	16.97	16.97	16.0	16.21	-0.71	-4.2	82193.0	1337254.15	133
2016-09-18	17.18	17.18	16.93	16.92	-0.25	-1.46	34478.0	586065.55	63
2016-09-08	17.22	17.26	17.09	17.17	0.01	0.06	67820.0	1164886.35	93
2016-09-07	17.26	17.26	17.01	17.16	-0.07	-0.41	49622.0	848786.1	75
2016-09-06	17.26	17.3	17.09	17.23	-0.05	-0.29	143345.0	2469923.5	136
2016-09-05	17.26	17.39	17.26	17.28	0.09	0.52	166747.0	2888221.45	187
2016-09-04	16.76	17.43	16.76	17.19	0.51	3.06	155165.0	2659706.6	218
2016-09-01	17.18	17.18	16.55	16.68	-0.53	-3.08	111122.0	1855922.45	193
2016-08-31	17.43	17.43	17.18	17.21	-0.2	-1.15	162533.0	2811393.65	198
2016-08-30	17.01	17.68	17.01	17.41	0.4	2.35	479644.0	8351236.1	519
2016-08-29	16.76	17.01	16.76	17.01	0.19	1.13	148079.0	2509443.2	140
2016-08-28	16.55	16.88	16.55	16.82	0.33	2.0	126633.0	2114924.3	137
2016-08-25	16.59	16.67	16.38	16.49	-0.42	-2.48	176999.0	2932130.5	203
2016-08-24	17.05	17.09	16.93	16.91	-0.06	-0.35	183899.0	3121917.85	146
2016-08-23	16.93	17.14	16.93	16.97	0.01	0.06	253531.0	4308268.55	459
2016-08-22	17.26	17.3	16.93	16.96	-0.31	-1.8	142184.0	2427175.95	162
2016-08-21	17.3	17.47	17.26	17.27	-0.15	-0.86	224233.0	3879354.95	179
2016-08-18	17.64	17.77	17.05	17.42	-0.37	-2.08	373544.0	6461311.0	453
2016-08-17	18.73	18.73	17.68	17.79	-0.87	-4.66	500408.0	9051852.8	369
2016-08-16	18.73	18.73	18.65	18.66	0.04	0.21	116101.0	2170117.1	111
2016-08-15	18.73	18.73	18.56	18.62	-0.14	-0.75	172271.0	3218553.3	170
2016-08-14	19.03	19.07	18.73	18.76	-0.08	-0.42	276889.0	5224046.3	185
2016-08-11	19.03	19.03	18.77	18.84	-0.23	-1.21	175425.0	3314826.4	175
2016-08-10	19.03	19.24	18.94	19.07	0.07	0.37	273272.0	5200899.3	231
2016-08-09	18.77	19.03	18.65	19.0	0.29	1.55	298012.0	5623758.6	207
2016-08-08	18.73	18.86	18.52	18.71	0.05	0.27	164599.0	3073849.8	158
2016-08-07	18.44	18.77	18.44	18.66	0.15	0.81	164734.0	3077056.3	127
2016-08-04	18.94	18.94	18.52	18.51	-0.23	-1.23	187543.0	3508870.8	224
2016-08-03	18.77	19.03	18.56	18.74	0.03	0.16	268260.0	5056748.1	189
2016-08-02	18.94	18.94	18.56	18.71	-0.23	-1.21	220797.0	4138920.5	179
2016-08-01	18.77	19.24	18.77	18.94	0.18	0.96	346190.0	6574220.8	263
2016-07-31	19.24	19.28	18.44	18.76	-0.37	-1.93	332952.0	6248903.8	278
2016-07-28	19.24	19.36	18.94	19.13	-0.05	-0.26	446357.0	8538184.9	385
2016-07-27	19.74	19.74	19.07	19.18	-0.44	-2.24	466759.0	9080906.5	380
2016-07-26	19.78	19.95	19.57	19.62	-0.38	-1.9	290339.0	5721267.5	252
2016-07-25	20.24	20.24	19.53	20.0	-0.26	-1.28	563633.0	11190576.4	429
2016-07-24	20.37	20.54	20.24	20.26	-0.15	-0.73	362504.0	7373168.5	309
2016-07-21	20.87	20.87	20.37	20.41	-0.54	-2.58	304580.0	6271280.1	271
2016-07-20	21.0	21.42	20.79	20.95	-0.1	-0.48	522276.0	10962801.4	394
2016-07-19	20.58	21.34	20.54	21.05	0.49	2.38	1499559.0	31465460.0	1132
2016-07-18	20.58	20.58	20.08	20.56	-0.03	-0.15	458602.0	9330490.6	405
2016-07-17	20.45	20.75	20.37	20.59	0.28	1.38	469772.0	9661741.8	404
2016-07-14	20.58	20.58	20.24	20.31	-0.18	-0.88	593319.0	12089239.1	472
2016-07-13	19.87	20.58	19.74	20.49	0.65	3.28	1467141.0	29881562.9	923
2016-07-12	19.66	20.08	19.66	19.84	0.1	0.51	423685.0	8416610.7	261
2016-07-11	19.24	19.87	19.24	19.74	0.46	2.39	408781.0	8007866.5	276
2016-07-10	18.86	19.28	18.86	19.28	0.34	1.8	208261.0	3978036.6	153
2016-06-30	19.28	19.28	18.86	18.94	-0.32	-1.66	177521.0	3384110.5	171
2016-06-29	19.28	19.36	19.24	19.26	0.02	0.1	196125.0	3781839.9	195
2016-06-28	18.86	19.36	18.86	19.24	0.19	1.0	200454.0	3833981.8	171
2016-06-27	18.94	19.28	18.94	19.05	0.23	1.22	206317.0	3941674.3	209
2016-06-26	18.35	18.94	18.23	18.82	-0.31	-1.62	384189.0	7126368.8	388
2016-06-23	19.07	19.28	18.94	19.13	0.01	0.05	243972.0	4641742.5	216
2016-06-22	19.36	19.36	19.07	19.12	-0.11	-0.57	96847.0	1862748.7	100
2016-06-21	19.28	19.45	19.24	19.23	-0.01	-0.05	168881.0	3269308.7	132
2016-06-20	19.45	19.45	19.24	19.24	-0.13	-0.67	130345.0	2515998.0	143
2016-06-19	19.45	19.66	19.36	19.37	-0.03	-0.15	192665.0	3761765.4	181
2016-06-16	19.45	19.53	19.28	19.4	-0.14	-0.72	187137.0	3630930.7	179
2016-06-15	20.03	20.03	19.36	19.54	-0.37	-1.86	530505.0	10453856.3	404
2016-06-14	20.03	20.08	19.78	19.91	-0.17	-0.85	604999.0	12053999.4	428
2016-06-13	19.87	20.29	19.87	20.08	0.2	1.01	740287.0	14911342.0	482
2016-06-12	19.74	19.95	19.57	19.88	-0.02	-0.1	521195.0	10320596.4	396
2016-06-09	19.95	20.16	19.57	19.9	0.12	0.61	1403714.0	27967624.8	904
2016-06-08	19.28	19.95	19.28	19.78	0.44	2.28	1590445.0	31339932.0	877
2016-06-07	19.07	19.45	19.03	19.34	0.35	1.84	449474.0	8653833.0	296
2016-06-06	19.03	19.15	18.65	18.99	-0.06	-0.31	399784.0	7576951.7	304
2016-06-05	19.74	19.87	18.94	19.05	-0.67	-3.4	839601.0	16311897.1	538
2016-06-02	19.78	20.03	19.66	19.72	0.01	0.05	702393.0	13896816.7	453
2016-06-01	19.78	19.95	19.66	19.71	-0.14	-0.71	586147.0	11577204.5	389
2016-05-31	19.74	20.08	19.57	19.85	0.23	1.17	1189652.0	23596198.8	768
2016-05-30	20.08	20.24	19.28	19.62	-0.39	-1.95	1954444.0	38522839.8	1210
2016-05-29	19.28	20.24	19.03	20.01	0.81	4.22	3065511.0	60156834.1	1558
2016-05-26	19.24	19.36	18.77	19.2	0.12	0.63	1364315.0	26051550.2	748
2016-05-25	18.94	19.36	18.86	19.08	0.31	1.65	1547700.0	29584232.4	824
2016-05-24	19.15	19.36	18.27	18.77	-0.35	-1.83	1835496.0	34356861.8	1010
2016-05-23	20.45	20.54	19.03	19.12	-1.55	-7.5	2148755.0	42650551.4	1329
2016-05-22	20.24	21.42	20.03	20.67	0.59	2.94	4849996.0	101306619.7	2733
2016-05-19	19.95	20.75	19.95	20.08	0.16	0.8	3547980.0	71941647.3	1965
2016-05-18	19.74	20.03	19.74	19.92	0.16	0.81	669785.0	13302606.1	407
2016-05-17	19.66	20.03	19.66	19.76	0.08	0.41	736965.0	14618196.8	503
2016-05-16	19.78	20.08	19.45	19.68	0.0	0.0	1430711.0	28279381.3	799
2016-05-15	19.53	20.03	19.53	19.68	0.23	1.18	1245664.0	24560807.2	705
2016-05-12	19.15	19.95	19.15	19.45	0.27	1.41	1696107.0	33172671.6	909
2016-05-11	19.28	19.53	19.07	19.18	-0.12	-0.62	649002.0	12527133.0	428
2016-05-10	19.03	19.53	18.94	19.3	0.13	0.68	900541.0	17330244.4	587
2016-05-09	19.28	19.28	19.03	19.17	-0.04	-0.21	536386.0	10263454.8	383
2016-05-08	19.45	19.57	19.15	19.21	-0.13	-0.67	932856.0	18104518.4	532
2016-05-05	19.03	19.36	19.03	19.34	0.31	1.63	999415.0	19194617.0	573
2016-05-04	19.57	19.78	18.94	19.03	-0.78	-3.94	1299671.0	25085949.8	864
2016-05-03	20.66	20.79	19.45	19.81	-0.62	-3.03	1231177.0	24844436.3	824
2016-05-02	19.66	20.58	19.57	20.43	0.79	4.02	3056134.0	61522036.3	1559
2016-05-01	19.53	19.95	19.53	19.64	0.1	0.51	873410.0	17229202.5	621
2016-04-28	19.57	20.16	19.45	19.54	0.2	1.03	2063151.0	40862644.3	1218
2016-04-27	18.86	19.53	18.77	19.34	0.61	3.26	2421339.0	46612463.3	1474
2016-04-26	18.65	19.03	18.44	18.73	0.09	0.48	1532752.0	28681334.1	845
2016-04-25	18.77	18.77	18.52	18.64	0.01	0.05	1316601.0	24535587.9	763
2016-04-24	17.98	19.03	17.98	18.63	-1.3	-6.52	5994737.0	110744907.15	2813
2016-04-21	20.29	20.54	19.78	19.93	-0.21	-1.04	1016347.0	20501063.0	551
2016-04-20	19.95	20.37	19.66	20.14	0.17	0.85	2129022.0	42893792.4	824
2016-04-19	19.07	20.16	19.03	19.97	1.12	5.94	1340689.0	26177041.7	815
2016-04-18	18.35	18.86	18.35	18.85	-0.01	-0.05	442698.0	8246307.6	352
2016-04-17	18.94	19.15	18.77	18.86	-0.33	-1.72	481122.0	9117928.1	372
2016-04-14	19.45	19.53	19.15	19.19	-0.15	-0.78	670166.0	12943539.1	482
2016-04-13	19.07	19.74	18.77	19.34	0.42	2.22	1906000.0	36785029.5	1126
2016-04-12	18.73	19.07	18.73	18.92	0.2	1.07	1012719.0	19197228.1	530
2016-04-11	19.15	19.15	18.73	18.72	-0.41	-2.14	634204.0	11996727.8	393
2016-04-10	19.24	19.45	19.07	19.13	0.15	0.79	1303938.0	25158124.8	795
2016-04-07	18.94	19.07	18.77	18.98	0.39	2.1	899824.0	17028637.3	511
2016-04-06	18.52	18.86	18.52	18.59	0.23	1.25	875787.0	16348490.7	529
2016-04-05	18.44	18.56	18.14	18.36	-0.17	-0.92	597529.0	10969743.1	360
2016-04-04	18.27	18.56	18.14	18.53	0.26	1.42	612872.0	11299029.5	439
2016-04-03	18.52	18.65	17.81	18.27	-0.38	-2.04	829265.0	15039025.85	540
2016-03-31	18.65	19.15	18.52	18.65	-0.05	-0.27	1170501.0	22089415.0	866
2016-03-30	18.73	18.86	18.56	18.7	0.18	0.97	684212.0	12811592.4	462
2016-03-29	18.56	18.65	18.14	18.52	-0.15	-0.8	716444.0	13183505.7	568
2016-03-28	19.78	19.87	18.35	18.67	-0.94	-4.79	2892770.0	54717539.2	1713
2016-03-27	20.24	20.24	19.45	19.61	-0.63	-3.11	881487.0	17401342.9	700
2016-03-24	20.58	20.75	20.08	20.24	-0.52	-2.5	777972.0	15776674.5	550
2016-03-23	20.75	21.0	20.54	20.76	0.05	0.24	631936.0	13137115.5	470
2016-03-22	21.34	21.34	20.37	20.71	-0.47	-2.22	1100441.0	22857479.1	833
2016-03-21	22.09	22.26	21.0	21.18	-0.41	-1.9	1970785.0	42775653.4	1538
2016-03-20	19.95	21.67	19.95	21.59	1.88	9.54	3065087.0	63850185.0	1652
2016-03-17	19.78	20.16	19.66	19.71	0.13	0.66	874084.0	17428888.7	673
2016-03-16	19.28	19.87	18.94	19.58	0.44	2.3	660469.0	12815925.5	539
2016-03-15	19.15	19.24	18.86	19.14	-0.1	-0.52	549718.0	10477045.3	358
2016-03-14	19.74	20.03	19.15	19.24	-0.53	-2.68	671600.0	13199682.2	512
2016-03-13	19.78	20.03	19.57	19.77	0.25	1.28	658136.0	13000287.3	503
2016-03-10	19.95	20.03	19.36	19.52	-0.31	-1.56	773788.0	15247029.6	603
2016-03-09	20.16	20.16	19.74	19.83	-0.44	-2.17	1278497.0	25478417.8	714
2016-03-08	20.54	20.66	20.08	20.27	-0.03	-0.15	969018.0	19695003.4	671
2016-03-07	20.03	20.54	19.74	20.3	0.48	2.42	1726680.0	34680264.8	1094
2016-03-06	19.28	19.95	19.24	19.82	0.95	5.03	1681401.0	32773406.4	1038
2016-03-03	18.86	19.57	18.77	18.87	0.31	1.67	2075694.0	39746893.4	1387
2016-03-02	18.94	19.15	18.27	18.56	-0.17	-0.91	843847.0	15785171.6	658
2016-03-01	18.73	19.07	18.65	18.73	0.2	1.08	1147174.0	21609085.8	703
2016-02-29	19.24	19.45	18.35	18.53	-0.7	-3.64	1037110.0	19597536.1	764
2016-02-28	18.65	19.36	18.56	19.23	0.95	5.2	1400946.0	26514233.4	895
2016-02-25	18.27	18.56	18.02	18.28	0.04	0.22	909975.0	16644812.3	614
2016-02-24	18.06	18.94	17.85	18.24	-0.1	-0.55	2203017.0	40636993.85	1567
2016-02-23	17.81	18.73	17.64	18.34	0.72	4.09	3218651.0	59082779.65	2512
2016-02-22	17.6	17.81	17.35	17.62	-0.04	-0.23	1214208.0	21358596.45	741
2016-02-21	17.51	17.98	17.39	17.66	0.2	1.15	1390291.0	24649988.4	834
2016-02-18	17.39	17.81	17.26	17.46	0.24	1.39	1466731.0	25655818.45	967
2016-02-17	16.34	17.77	16.21	17.22	0.91	5.58	1498064.0	25590163.7	1098
2016-02-16	16.93	17.05	16.04	16.31	-0.31	-1.87	1648944.0	27308201.75	1053
2016-02-15	15.83	16.76	15.62	16.62	0.69	4.33	1386092.0	22501794.65	975
2016-02-14	18.23	18.23	15.92	15.93	-1.73	-9.8	2525715.0	43184521.75	1500
2016-02-11	18.73	19.03	17.64	17.66	-0.78	-4.23	1928250.0	35650704.45	1379
2016-02-10	18.27	18.56	18.14	18.44	-0.03	-0.16	761866.0	13988008.0	548
2016-02-09	18.14	18.86	18.14	18.47	-0.02	-0.11	709556.0	13167332.2	552
2016-02-08	18.73	19.03	18.35	18.49	-0.06	-0.32	887989.0	16567877.3	599
2016-02-07	19.07	19.24	18.52	18.55	-0.79	-4.08	1124417.0	21145826.1	831
2016-02-04	19.53	19.66	19.15	19.34	0.57	3.04	1568260.0	30343265.7	913
2016-02-03	18.14	18.94	18.06	18.77	0.25	1.35	704734.0	13033529.2	588
2016-02-02	19.07	19.74	18.06	18.52	-0.79	-4.09	1181363.0	22618793.6	932
2016-02-01	19.03	19.66	18.86	19.31	0.18	0.94	1141319.0	22056739.2	690
2016-01-31	19.66	19.78	19.07	19.13	0.1	0.53	1960292.0	38255608.9	1202
2016-01-28	18.35	19.78	18.35	19.03	0.89	4.91	2497312.0	47647920.3	1710
2016-01-27	18.23	18.65	18.06	18.14	0.1	0.55	1731391.0	31778699.5	1158
2016-01-26	17.72	18.14	17.56	18.04	-0.15	-0.82	1207294.0	21557128.15	1004
2016-01-25	18.52	18.52	17.72	18.19	-0.74	-3.91	2588709.0	46701569.6	1750
2016-01-24	20.37	20.66	18.77	18.93	-0.69	-3.52	3409391.0	67161473.9	2124
2016-01-21	20.03	20.45	19.36	19.62	-1.22	-5.85	681502.0	13572377.6	579
2016-01-20	21.92	21.92	20.45	20.84	-1.5	-6.71	433711.0	9063999.6	463
2016-01-19	21.25	22.85	21.0	22.34	1.43	6.84	1011486.0	21754153.1	768
2016-01-18	20.75	21.42	19.95	20.91	0.04	0.19	860855.0	17782763.7	792
2016-01-17	21.59	22.18	20.79	20.87	-2.23	-9.65	356102.0	7612853.9	357
2016-01-14	24.11	24.28	22.6	23.1	-1.64	-6.63	171508.0	3974242.3	281
2016-01-13	24.95	25.45	24.61	24.74	0.03	0.12	113968.0	2854596.3	164
2016-01-12	24.61	25.12	24.19	24.71	-0.18	-0.72	223771.0	5510290.3	304
2016-01-11	24.86	25.2	24.44	24.89	0.28	1.14	202375.0	5035890.8	404
2016-01-10	26.21	26.38	24.11	24.61	-1.19	-4.61	391847.0	9884196.0	458
2016-01-07	26.21	27.72	25.45	25.8	-2.39	-8.48	333857.0	8739963.2	380
2016-01-06	28.9	28.9	28.06	28.19	-0.55	-1.91	197002.0	5609401.0	246
2016-01-05	28.56	29.15	28.31	28.74	-0.05	-0.17	270960.0	7789538.0	288
2016-01-04	29.82	30.32	28.64	28.79	-1.14	-3.81	751154.0	22299089.6	863
2016-01-03	28.9	30.32	28.9	29.93	1.09	3.78	937588.0	27953879.5	857
2015-12-31	28.39	28.98	27.89	28.84	0.37	1.3	253954.0	7269538.7	359
2015-12-30	28.98	29.48	28.39	28.47	-0.38	-1.32	383959.0	11110864.5	486
2015-12-29	27.8	28.98	27.72	28.85	0.61	2.16	160284.0	4518982.6	239
2015-12-28	27.97	28.48	27.97	28.24	0.08	0.28	126848.0	3580949.6	170
2015-12-27	28.39	28.48	27.64	28.16	-0.42	-1.47	286387.0	8022010.0	313
2015-12-24	28.98	29.06	28.48	28.58	-0.21	-0.73	204253.0	5871630.8	253
2015-12-23	29.48	29.82	28.73	28.79	-0.61	-2.07	513817.0	15002283.9	547
2015-12-22	29.82	30.16	29.4	29.4	-0.42	-1.41	415506.0	12381314.0	401
2015-12-21	29.48	30.49	29.48	29.82	0.51	1.74	562691.0	16771055.2	454
2015-12-20	28.98	29.48	28.98	29.31	-0.12	-0.41	137504.0	4017706.2	241
2015-12-17	28.56	29.48	28.48	29.43	0.99	3.48	367237.0	10630477.8	364
2015-12-16	28.81	28.98	28.39	28.44	-0.23	-0.8	415982.0	11907970.6	404
2015-12-15	28.73	28.81	28.14	28.67	0.53	1.88	480495.0	13740078.4	419
2015-12-14	29.06	29.48	28.06	28.14	-0.96	-3.3	467681.0	13367166.9	311
2015-12-13	29.82	29.82	28.81	29.1	-1.15	-3.8	273822.0	7993745.5	228
2015-12-10	30.41	30.49	30.24	30.25	-0.13	-0.43	204055.0	6179491.3	199
2015-12-09	31.16	31.16	30.32	30.38	-0.71	-2.28	476187.0	14525604.0	653
2015-12-08	31.67	31.92	31.0	31.09	-1.22	-3.78	594980.0	18788509.0	548
2015-12-07	32.51	32.59	32.26	32.31	-0.17	-0.52	394113.0	12772696.2	421
2015-12-06	32.26	32.59	32.17	32.48	0.1	0.31	380603.0	12330638.5	434
2015-12-03	32.68	33.01	32.26	32.38	-0.03	-0.09	1207098.0	39395056.8	1209
2015-12-02	32.42	32.93	32.17	32.41	0.03	0.09	948343.0	30867396.8	673
2015-12-01	32.42	32.76	32.34	32.38	-0.06	-0.18	348990.0	11343439.4	358
2015-11-30	32.76	32.84	32.42	32.44	-0.24	-0.73	149013.0	4860292.7	208
2015-11-29	33.01	33.01	32.68	32.68	-0.15	-0.46	93078.0	3050263.6	120
2015-11-26	32.76	33.01	32.68	32.83	-0.1	-0.3	70381.0	2311408.0	100
2015-11-25	32.93	33.01	32.76	32.93	-0.08	-0.24	201402.0	6615749.8	188
2015-11-24	33.1	33.18	32.93	33.01	0.03	0.09	230822.0	7627016.4	206
2015-11-23	33.01	33.43	32.76	32.98	-0.15	-0.45	385739.0	12776024.8	456
2015-11-22	33.18	33.26	33.01	33.13	0.02	0.06	280863.0	9310961.7	307
2015-11-19	33.1	33.35	33.01	33.11	-0.05	-0.15	284978.0	9457251.6	310
2015-11-18	33.26	33.26	32.93	33.16	-0.04	-0.12	23058.0	761995.3	59
2015-11-17	33.52	33.6	33.01	33.2	-0.11	-0.33	77332.0	2569288.8	105
2015-11-16	33.1	33.52	32.84	33.31	0.35	1.06	136105.0	4497648.8	164
2015-11-15	33.35	33.43	32.76	32.96	-0.85	-2.51	107139.0	3535188.7	201
2015-11-12	33.77	34.19	33.77	33.81	-0.07	-0.21	111261.0	3776595.8	161
2015-11-11	34.02	34.36	33.68	33.88	-0.04	-0.12	129982.0	4416752.4	183
2015-11-10	34.02	34.27	33.68	33.92	0.03	0.09	113274.0	3849793.8	192
2015-11-09	33.77	34.02	33.52	33.89	0.25	0.74	99177.0	3348211.6	201
2015-11-08	34.1	34.1	33.35	33.64	-0.61	-1.78	215548.0	7255258.9	335
2015-11-05	34.69	35.28	33.94	34.25	-0.52	-1.5	494361.0	17055887.0	590
2015-11-04	33.43	35.28	33.43	34.77	1.08	3.21	323771.0	11107681.3	349
2015-11-03	34.02	34.19	33.35	33.69	-0.29	-0.85	104003.0	3508461.2	144
2015-11-02	33.52	34.02	33.52	33.98	0.45	1.34	207055.0	7013249.2	159
2015-11-01	33.77	33.77	32.84	33.53	-0.37	-1.09	100985.0	3351482.7	170
2015-10-29	34.1	34.19	33.6	33.9	0.07	0.21	158415.0	5357372.3	206
2015-10-28	32.42	34.02	32.42	33.83	0.2	0.59	173056.0	5797292.8	306
2015-10-27	33.77	34.1	32.0	33.63	0.05	0.15	571665.0	19132912.7	694
2015-10-26	32.76	33.77	32.51	33.58	1.11	3.42	477814.0	15772558.5	587
2015-10-25	31.84	33.01	31.67	32.47	0.79	2.49	716810.0	23184654.4	729
2015-10-22	31.84	32.17	31.33	31.68	-0.32	-1.0	404828.0	12776884.5	405
2015-10-21	31.67	32.34	31.33	32.0	-1.8	-5.33	1785474.0	56905950.1	1243
2015-10-20	33.94	34.1	33.77	33.8	-0.27	-0.79	234338.0	7954681.6	253
2015-10-19	34.1	34.44	34.02	34.07	0.02	0.06	509823.0	17421672.0	580
2015-10-18	33.94	34.19	33.77	34.05	0.12	0.35	399151.0	13572408.4	579
2015-10-15	34.52	34.52	33.94	33.93	-0.47	-1.37	248780.0	8510640.6	332
2015-10-14	34.52	34.86	34.1	34.4	-0.19	-0.55	497661.0	17150108.3	535
2015-10-13	34.69	34.94	34.44	34.59	-0.29	-0.83	387705.0	13444071.2	349
2015-10-12	35.87	35.87	34.78	34.88	-0.68	-1.91	601145.0	21177300.7	602
2015-10-11	34.52	36.04	34.52	35.56	1.09	3.16	1380019.0	48709828.2	979
2015-10-08	34.52	34.69	34.19	34.47	0.03	0.09	694817.0	23938691.9	614
2015-10-07	33.68	34.52	33.6	34.44	0.97	2.9	1916453.0	65453263.0	1439
2015-10-06	33.68	33.94	33.43	33.47	0.14	0.42	800820.0	26949917.4	596
2015-10-05	33.43	33.52	33.18	33.33	0.31	0.94	413496.0	13783212.4	344
2015-10-04	33.1	33.43	33.01	33.02	-0.01	-0.03	267241.0	8864170.6	253
2015-10-01	33.35	33.85	33.01	33.03	-0.1	-0.3	392622.0	13117325.5	336
2015-09-30	32.93	33.52	32.51	33.13	0.45	1.38	441795.0	14650712.0	317
2015-09-29	32.26	32.76	32.0	32.68	-0.02	-0.06	249576.0	8099257.3	311
2015-09-21	32.76	33.1	32.59	32.7	0.05	0.15	602243.0	19735439.3	958
2015-09-20	32.76	33.1	32.42	32.65	-0.28	-0.85	561062.0	18386085.6	575
2015-09-17	34.02	34.02	32.84	32.93	-0.8	-2.37	561372.0	18784837.4	599
2015-09-16	33.94	34.27	33.6	33.73	0.22	0.66	1012504.0	34344248.5	1061
2015-09-15	33.94	34.02	33.43	33.51	-0.35	-1.03	835698.0	28232485.7	752
2015-09-14	33.77	34.78	33.26	33.86	0.16	0.47	2545618.0	86630190.7	2006
2015-09-13	33.1	34.27	33.1	33.7	0.56	1.69	2184356.0	72672538.3	1564
2015-09-10	32.68	33.43	32.42	33.14	0.21	0.64	2686183.0	88500561.0	1385
2015-09-09	32.68	33.35	32.51	32.93	0.58	1.79	1660095.0	54648915.0	1214
2015-09-08	32.68	33.01	31.92	32.35	-0.35	-1.07	1231572.0	39751241.9	1086
2015-09-07	33.18	33.26	32.51	32.7	-0.42	-1.27	916774.0	30241220.3	724
2015-09-06	33.01	33.68	33.01	33.12	-0.87	-2.56	633540.0	21039912.8	544
2015-09-03	34.61	34.86	33.94	33.99	-0.14	-0.41	332309.0	11390334.5	332
2015-09-02	33.6	34.36	33.1	34.13	0.02	0.06	627427.0	21036750.9	514
2015-09-01	34.94	35.28	34.02	34.11	-0.96	-2.74	742014.0	25731998.7	536
2015-08-31	34.94	35.28	34.27	35.07	-0.2	-0.57	694531.0	24050138.4	677
2015-08-30	36.37	36.88	35.03	35.27	0.17	0.48	1982708.0	71568573.7	1474
2015-08-27	34.52	36.2	34.27	35.1	1.55	4.62	2108516.0	74192720.3	1661
2015-08-26	34.19	34.86	33.35	33.55	-1.81	-5.12	1746422.0	59874781.9	1435
2015-08-25	34.1	36.37	32.0	35.36	0.37	1.06	5992221.0	204340058.15	4651
2015-08-24	37.46	37.97	35.03	34.99	-3.88	-9.98	1282353.0	46217954.9	1138
2015-08-23	39.56	40.49	38.89	38.87	-4.14	-9.63	673973.0	26748032.25	815
2015-08-20	42.21	43.47	40.82	43.01	-1.07	-2.43	671659.0	28431459.75	915
2015-08-19	45.57	45.99	42.84	44.08	-1.76	-3.84	684635.0	30464958.75	733
2015-08-18	48.09	48.3	44.52	45.84	-2.69	-5.54	394323.0	18191650.0	393
2015-08-17	49.77	50.4	47.88	48.53	-0.56	-1.14	199522.0	9696218.5	339
2015-08-16	50.4	50.82	46.41	49.09	-1.38	-2.73	422135.0	20444952.0	571
2015-08-13	51.66	51.66	50.4	50.47	-1.07	-2.08	201568.0	10227815.0	277
2015-08-12	49.77	51.87	48.51	51.54	0.52	1.02	414893.0	20977428.5	449
2015-08-11	52.29	52.5	50.82	51.02	-1.2	-2.3	171715.0	8863754.75	306
2015-08-10	52.29	52.71	52.29	52.22	-0.11	-0.21	427928.0	22393936.25	451
2015-08-09	51.87	52.5	51.03	52.33	-0.15	-0.29	141450.0	7358769.0	231
2015-08-06	52.5	53.13	50.82	52.48	-0.28	-0.53	151751.0	7893444.75	224
2015-08-05	52.71	53.13	52.5	52.76	-0.28	-0.53	112159.0	5913510.75	157
2015-08-04	53.13	53.34	52.5	53.04	-0.19	-0.36	125575.0	6644231.0	145
2015-08-03	52.71	53.55	52.71	53.23	-0.22	-0.41	65449.0	3474040.75	121
2015-08-02	55.23	55.23	52.5	53.45	-1.85	-3.35	257428.0	13693788.0	352
2015-07-30	55.86	55.86	54.81	55.3	-0.63	-1.13	214326.0	11827011.0	254
2015-07-29	54.18	56.49	52.71	55.93	0.6	1.08	804503.0	43417650.75	711
2015-07-28	55.86	55.86	55.02	55.33	-0.13	-0.23	70228.0	3889194.75	109
2015-07-27	56.49	56.49	55.23	55.46	-0.74	-1.32	192680.0	10781245.25	264
2015-07-26	56.28	56.49	55.65	56.2	-0.01	-0.02	102159.0	5720395.0	205
2015-07-23	56.49	56.49	56.07	56.21	-0.35	-0.62	93026.0	5230755.75	157
2015-07-22	57.33	57.33	56.07	56.56	0.39	0.69	229058.0	12920584.75	323
2015-07-15	56.49	56.7	56.07	56.17	-0.63	-1.11	200504.0	11293820.75	324
2015-07-14	56.49	56.91	56.49	56.8	0.06	0.11	80881.0	4578560.5	144
2015-07-13	56.91	57.33	56.49	56.74	-0.32	-0.56	112801.0	6419385.0	201
2015-07-12	57.96	57.96	56.91	57.06	-0.41	-0.71	134927.0	7736935.5	236
2015-07-09	56.91	58.17	56.91	57.47	0.69	1.22	402812.0	23181999.25	380
2015-07-08	56.7	57.33	56.7	56.78	-0.29	-0.51	59749.0	3399471.0	117
2015-07-07	57.12	57.54	56.28	57.07	-0.23	-0.4	148860.0	8475175.0	263
2015-07-06	57.12	57.96	56.91	57.3	-0.27	-0.47	200096.0	11499003.75	282
2015-07-05	57.33	57.96	57.33	57.57	-0.14	-0.24	189366.0	10905129.25	241
2015-07-02	58.17	58.59	57.33	57.71	-0.92	-1.57	409208.0	23722420.5	572
2015-07-01	60.48	60.69	58.38	58.63	-2.28	-3.74	881902.0	52451523.5	1222
2015-06-30	56.91	61.95	56.28	60.91	2.83	4.87	1531040.0	91392667.25	1286
2015-06-29	59.85	59.85	56.07	58.08	-1.66	-2.78	912300.0	52126275.0	1022
2015-06-28	58.8	60.9	58.38	59.74	1.13	1.93	1239495.0	73573589.0	1205
2015-06-25	55.86	59.85	55.65	58.61	2.8	5.02	483057.0	27812427.75	503
2015-06-24	56.07	56.28	55.44	55.81	-0.11	-0.2	105507.0	5872314.0	169
2015-06-23	56.07	57.33	55.23	55.92	-0.53	-0.94	220947.0	12352851.25	249
2015-06-22	56.7	56.91	56.07	56.45	-0.55	-0.96	360516.0	20336851.0	220
2015-06-21	56.91	57.33	56.7	57.0	-0.48	-0.84	134087.0	7632073.5	156
2015-06-18	57.96	58.38	56.7	57.48	-0.69	-1.19	299473.0	17180341.5	342
2015-06-17	58.17	58.59	57.75	58.17	0.17	0.29	437286.0	25397278.5	424
2015-06-16	57.12	58.38	56.28	58.0	1.14	2.0	719849.0	40914424.5	369
2015-06-15	57.54	57.54	56.7	56.86	-0.73	-1.27	182841.0	10431242.0	269
2015-06-14	56.91	57.96	56.91	57.59	0.52	0.91	200862.0	11503517.25	274
2015-06-11	57.96	57.96	56.91	57.07	-0.75	-1.3	401691.0	22951820.75	406
2015-06-10	56.91	58.17	56.91	57.82	0.36	0.63	246585.0	14126424.5	420
2015-06-09	58.38	58.59	56.7	57.46	-1.35	-2.3	184298.0	10605096.25	339
2015-06-08	59.43	59.85	58.59	58.81	-0.63	-1.06	718914.0	42388903.75	614
2015-06-07	60.48	60.69	57.96	59.44	-0.88	-1.46	1306346.0	77176670.25	1347
2015-06-04	60.48	60.48	59.43	60.32	-0.09	-0.15	354095.0	21218198.0	422
2015-06-03	59.85	60.69	58.8	60.41	0.75	1.26	609613.0	36535976.5	467
2015-06-02	60.48	60.48	59.01	59.66	-0.61	-1.01	389151.0	23202871.75	300
2015-06-01	60.48	60.48	59.85	60.27	-0.36	-0.59	252410.0	15165322.25	319
2015-05-31	59.85	61.11	58.8	60.63	0.96	1.61	1142710.0	68343483.0	821
2015-05-28	58.59	59.85	57.54	59.67	0.72	1.22	1171562.0	68815076.0	871
2015-05-27	57.33	59.43	57.33	58.95	1.84	3.22	1149825.0	67151544.5	1033
2015-05-26	55.86	57.33	55.65	57.11	1.25	2.24	360294.0	20397299.0	412
2015-05-25	56.07	56.07	55.86	55.86	-0.11	-0.2	94952.0	5320048.25	127
2015-05-24	56.07	56.07	55.44	55.97	-0.17	-0.3	127782.0	7112937.25	196
2015-05-21	55.65	56.28	55.02	56.14	0.26	0.47	200035.0	11136761.75	311
2015-05-20	56.49	56.49	55.65	55.88	-0.3	-0.53	207468.0	11652689.0	313
2015-05-19	55.02	57.12	55.02	56.18	1.16	2.11	799130.0	45045213.75	793
2015-05-18	54.81	55.44	54.39	55.02	0.35	0.64	228057.0	12540006.25	265
2015-05-17	54.81	54.81	53.97	54.67	0.27	0.5	357068.0	19475386.5	300
2015-05-14	54.81	54.81	54.39	54.4	-0.3	-0.55	187019.0	10210464.25	252
2015-05-13	55.02	55.23	54.6	54.7	-0.23	-0.42	139256.0	7641414.25	192
2015-05-12	55.23	55.65	54.39	54.93	-0.01	-0.02	221983.0	12210995.0	286
2015-05-11	56.28	56.7	53.97	54.94	-1.4	-2.48	474264.0	26557987.25	624
2015-05-10	56.07	56.49	56.07	56.34	0.24	0.43	186225.0	10469453.25	203
2015-05-07	56.07	56.28	55.86	56.1	-0.28	-0.5	176739.0	9902874.75	216
2015-05-06	56.28	56.49	56.07	56.38	0.01	0.02	152882.0	8588366.0	233
2015-05-05	56.49	56.7	56.07	56.37	0.05	0.09	225441.0	12708536.5	306
2015-05-04	55.86	56.28	55.86	56.32	-0.02	-0.04	202810.0	11359709.0	191
2015-05-03	56.7	57.33	55.86	56.34	-0.33	-0.58	352303.0	19927534.0	384
2015-04-30	56.28	57.12	56.07	56.67	0.51	0.91	246314.0	13959934.5	298
2015-04-29	56.91	56.91	55.86	56.16	-0.1	-0.18	164843.0	9259760.5	299
2015-04-28	57.12	57.12	56.07	56.26	-0.18	-0.32	285872.0	16113010.0	380
2015-04-27	57.12	57.12	56.28	56.44	-0.66	-1.16	342026.0	19356200.5	432
2015-04-26	56.91	57.33	56.49	57.1	0.38	0.67	297720.0	16945788.0	434
2015-04-23	57.33	57.33	56.28	56.72	-0.48	-0.84	354112.0	20092296.5	406
2015-04-22	58.17	58.17	56.28	57.2	0.06	0.11	229670.0	13177184.5	446
2015-04-21	56.49	58.17	55.86	57.14	0.21	0.37	616743.0	35172794.5	828
2015-04-20	59.85	59.85	56.7	56.93	-6.05	-9.61	1837688.0	106013771.25	2290
2015-04-19	63.0	63.63	62.58	62.98	1.51	2.46	459725.0	29032580.25	309
2015-04-16	62.16	62.37	61.32	61.47	-0.02	-0.03	192331.0	11904738.25	220
2015-04-15	61.53	61.74	61.32	61.49	0.02	0.03	149174.0	9197847.5	226
2015-04-14	61.95	62.37	61.32	61.47	-0.76	-1.22	73884.0	4566850.0	100
2015-04-13	61.95	62.58	61.95	62.23	0.06	0.1	112849.0	7026420.75	106
2015-04-12	63.0	63.0	62.16	62.17	-0.29	-0.46	210744.0	13127106.0	198
2015-04-09	61.11	62.79	61.11	62.46	0.62	1.0	229213.0	14269998.0	219
2015-04-08	60.69	63.63	60.69	61.84	1.77	2.95	474484.0	29532617.0	393
2015-04-07	60.48	61.11	59.43	60.07	0.13	0.22	151683.0	9114068.0	336
2015-04-06	58.17	60.48	57.54	59.94	1.98	3.42	133315.0	7920750.5	237
2015-04-05	58.8	59.01	57.33	57.96	-0.99	-1.68	64533.0	3751438.5	126
2015-04-02	58.17	60.69	57.96	58.95	1.65	2.88	418805.0	24753526.0	541
2015-04-01	57.54	57.96	56.49	57.3	-0.05	-0.09	20494.0	1170802.5	48
2015-03-31	57.12	58.17	56.28	57.35	-0.28	-0.49	90335.0	5164377.0	163
2015-03-30	57.33	58.8	57.33	57.63	0.22	0.38	41019.0	2377345.0	107
2015-03-29	58.17	58.17	57.12	57.41	0.73	1.29	55656.0	3217354.5	115
2015-03-26	53.55	57.54	53.55	56.68	-0.28	-0.49	189382.0	10657382.0	222
2015-03-25	60.06	60.06	56.7	56.96	-3.18	-5.29	242947.0	14040734.75	382
2015-03-24	59.64	60.69	59.01	60.14	-0.03	-0.05	82085.0	4938234.5	112
2015-03-23	60.27	60.9	59.85	60.17	-0.62	-1.02	48675.0	2946181.0	84
2015-03-22	60.48	61.11	59.85	60.79	0.82	1.37	55531.0	3356850.25	127
2015-03-19	59.85	61.11	59.01	59.97	-0.23	-0.38	269279.0	16060131.75	376
2015-03-18	58.8	61.32	57.33	60.2	1.62	2.77	800653.0	46914798.0	595
2015-03-17	59.43	60.06	57.33	58.58	-1.08	-1.81	311823.0	18152668.25	412
2015-03-16	61.74	61.74	59.43	59.66	-1.57	-2.56	589919.0	35711125.5	400
2015-03-15	62.16	62.58	61.11	61.23	-0.81	-1.31	163989.0	10146215.5	287
2015-03-12	62.37	63.0	61.95	62.04	-0.1	-0.16	428218.0	26740213.0	458
2015-03-11	64.05	64.05	62.16	62.14	-1.93	-3.01	350344.0	21988577.0	469
2015-03-10	65.94	65.94	64.05	64.07	-0.58	-0.9	148093.0	9551690.25	245
2015-03-09	64.47	64.68	64.05	64.65	0.58	0.91	47919.0	3091879.75	78
2015-03-08	64.47	64.89	64.05	64.07	-0.42	-0.65	190885.0	12262055.5	176
2015-03-05	64.68	64.89	64.47	64.49	-0.01	-0.02	117390.0	7595242.75	153
2015-03-04	65.1	65.94	64.47	64.5	-1.17	-1.78	243288.0	15808272.25	291
2015-03-03	66.15	67.83	65.31	65.67	-0.92	-1.38	349803.0	23127458.25	597
2015-03-02	61.11	67.2	60.9	66.59	5.4	8.82	1127811.0	73990493.25	1153
2015-03-01	58.8	61.32	58.8	61.19	2.41	4.1	138074.0	8348524.5	193
2015-02-26	59.85	59.85	58.59	58.78	-0.62	-1.04	75029.0	4425231.25	121
2015-02-25	59.85	60.9	59.43	59.4	-0.65	-1.08	154266.0	9319624.5	229
2015-02-24	58.59	60.06	58.59	60.05	1.55	2.65	131123.0	7793637.5	148
2015-02-23	58.59	58.59	57.75	58.5	0.26	0.45	30440.0	1778989.0	67
2015-02-22	58.17	58.8	58.17	58.24	0.52	0.9	181992.0	10614137.25	132
2015-02-19	58.59	58.59	57.54	57.72	-0.91	-1.55	158890.0	9199345.75	231
2015-02-18	59.85	59.85	58.38	58.63	-0.93	-1.56	285046.0	16761290.25	287
2015-02-17	60.48	61.53	59.43	59.56	-0.92	-1.52	123342.0	7501574.25	226
2015-02-16	59.64	61.11	59.22	60.48	1.12	1.89	227289.0	13700464.25	243
2015-02-15	59.43	59.85	58.59	59.36	0.52	0.88	122795.0	7250443.25	196
2015-02-12	57.96	59.43	57.75	58.84	0.92	1.59	54669.0	3208685.75	117
2015-02-11	58.59	58.59	57.54	57.92	-0.74	-1.26	86662.0	5029781.25	165
2015-02-10	59.85	59.85	58.17	58.66	-0.48	-0.81	202008.0	11905264.25	206
2015-02-09	59.43	60.9	58.8	59.14	0.28	0.48	390985.0	23420122.0	471
2015-02-08	59.43	59.64	58.17	58.86	0.21	0.36	260669.0	15265830.0	347
2015-02-05	59.85	59.85	58.59	58.65	-1.95	-3.22	434274.0	25729535.25	511
2015-02-04	62.16	62.16	60.27	60.6	-0.74	-1.21	156210.0	9522401.0	194
2015-02-03	62.58	63.42	60.69	61.34	-0.72	-1.16	370479.0	23137009.75	324
2015-02-02	61.53	62.16	61.11	62.06	0.98	1.6	242562.0	14961297.25	302
2015-02-01	61.95	61.95	59.85	61.08	4.62	8.18	1390615.0	84934564.0	613
2015-01-29	55.44	57.12	55.44	56.46	0.24	0.43	132235.0	7403910.25	194
2015-01-28	53.97	58.59	53.97	56.22	2.53	4.71	556809.0	31554851.5	482
2015-01-27	52.08	54.6	52.08	53.69	1.7	3.27	273186.0	14656118.5	324
2015-01-26	52.71	52.71	51.45	51.99	1.03	2.02	156721.0	8165811.0	280
2015-01-22	50.4	51.87	50.4	50.96	0.26	0.51	89255.0	4576841.5	89
2015-01-21	51.03	51.03	49.98	50.7	-0.31	-0.61	93416.0	4732164.5	105
2015-01-20	51.66	52.29	50.82	51.01	-0.49	-0.95	94261.0	4844679.75	108
2015-01-19	52.29	52.71	51.24	51.5	0.32	0.63	75321.0	3901404.5	115
2015-01-18	50.82	52.71	50.82	51.18	0.21	0.41	182274.0	9445011.75	237
2015-01-15	50.19	52.29	49.56	50.97	1.18	2.37	515432.0	26365173.25	445
2015-01-14	48.09	51.03	47.88	49.79	1.48	3.06	515211.0	25392841.25	466
2015-01-13	47.88	48.72	47.25	48.31	-0.16	-0.33	341007.0	16374783.0	339
2015-01-12	48.72	49.77	48.3	48.47	-0.27	-0.55	413812.0	20412248.25	369
2015-01-11	48.09	49.35	47.25	48.74	0.95	1.99	963506.0	46737601.25	738
2015-01-08	48.3	48.51	47.67	47.79	0.05	0.1	495222.0	23799709.5	548
2015-01-07	48.09	48.51	47.46	47.74	-1.35	-2.75	573619.0	27444873.0	680
2015-01-06	47.04	49.14	45.57	49.09	0.12	0.25	169401.0	8011511.75	241
2015-01-05	49.77	49.98	48.51	48.97	-0.83	-1.67	101729.0	5024932.5	127
2015-01-04	49.56	49.98	49.14	49.8	0.23	0.46	86464.0	4280736.0	101
2015-01-01	48.72	49.77	47.67	49.57	1.28	2.65	325885.0	15938224.0	318
2014-12-31	49.77	49.98	48.3	48.29	-0.82	-1.67	255415.0	12437798.5	243
2014-12-30	49.56	50.19	48.3	49.11	-2.21	-4.31	353064.0	17440711.5	330
2014-12-29	51.45	53.55	51.03	51.32	-0.61	-1.17	429712.0	22405733.25	430
2014-12-28	52.29	52.71	47.04	51.93	0.36	0.7	494298.0	25238998.75	520
2014-12-25	52.71	53.55	51.24	51.57	-2.27	-4.22	283408.0	14825492.5	360
2014-12-24	55.23	55.86	53.55	53.84	-0.76	-1.39	167359.0	9163350.25	229
2014-12-23	54.39	55.23	54.39	54.6	0.03	0.05	65470.0	3580922.0	74
2014-12-22	52.71	55.02	52.71	54.57	1.64	3.1	182573.0	9873256.5	155
2014-12-21	56.07	56.07	52.71	52.93	1.33	2.58	172436.0	9270570.25	209
2014-12-18	48.51	51.66	48.51	51.6	4.59	9.76	179076.0	9158658.75	158
2014-12-17	45.57	48.09	43.68	47.01	2.27	5.07	187618.0	8484613.75	345
2014-12-16	48.3	48.3	44.52	44.74	-4.09	-8.38	204517.0	9268097.0	217
2014-12-15	52.71	52.71	48.72	48.83	-2.81	-5.44	48416.0	2458490.25	127
2014-12-14	47.88	52.71	47.67	51.64	1.64	3.28	320283.0	16419396.0	516
2014-12-11	49.14	50.19	47.25	50.0	0.0	0.0	227559.0	11054759.5	247
2014-12-10	51.66	52.71	49.56	50.0	-1.44	-2.8	151314.0	7743468.5	239
2014-12-09	52.08	52.08	49.77	51.44	-1.6	-3.02	63308.0	3262715.5	118
2014-12-08	53.76	53.76	52.92	53.04	-0.95	-1.76	112239.0	5981703.75	168
2014-12-07	53.97	54.18	53.55	53.99	-0.24	-0.44	156583.0	8452059.5	192
2014-12-04	54.6	55.23	53.97	54.23	0.08	0.15	123231.0	6728383.75	150
2014-12-03	54.81	55.23	53.97	54.15	-0.6	-1.1	51220.0	2800944.0	71
2014-12-02	55.44	56.07	54.81	54.75	0.3	0.55	96969.0	5354931.5	125
2014-12-01	53.55	55.23	53.55	54.45	0.51	0.95	284197.0	15560438.5	259
2014-11-30	52.71	55.02	52.71	53.94	-4.51	-7.72	572753.0	30509557.5	708
2014-11-27	59.01	60.06	58.17	58.45	-2.0	-3.31	91066.0	5407953.5	131
2014-11-26	59.85	60.69	57.54	60.45	-0.15	-0.25	160190.0	9579708.25	133
2014-11-25	61.74	61.74	60.06	60.6	-1.21	-1.96	92245.0	5608604.25	118
2014-11-24	62.58	62.58	61.53	61.81	-0.69	-1.1	69360.0	4291075.5	132
2014-11-23	61.32	63.63	61.32	62.5	-2.28	-3.52	441652.0	27519457.0	497
2014-11-20	65.31	65.73	64.68	64.78	0.46	0.72	62592.0	4077447.0	89
2014-11-19	63.21	65.31	63.0	64.32	1.32	2.1	59794.0	3848727.75	109
2014-11-18	61.53	63.63	61.53	63.0	0.61	0.98	51712.0	3261018.25	46
2014-11-17	62.16	62.37	61.11	62.39	-0.16	-0.26	90186.0	5577503.5	85
2014-11-16	62.58	63.21	61.74	62.55	-0.46	-0.73	71856.0	4468367.75	101
2014-11-13	64.26	64.26	62.58	63.01	-1.64	-2.54	108403.0	6861454.5	119
2014-11-12	64.47	64.68	64.05	64.65	-0.15	-0.23	73562.0	4730428.75	88
2014-11-11	65.1	65.1	64.68	64.8	-0.74	-1.13	64501.0	4180414.25	60
2014-11-10	64.68	65.94	64.68	65.54	0.59	0.91	39379.0	2581007.25	64
2014-11-09	64.89	64.89	64.26	64.95	0.0	0.0	32294.0	2093075.75	46
2014-11-06	64.89	64.89	64.47	64.95	0.19	0.29	19378.0	1255095.0	37
2014-11-05	64.89	64.89	63.63	64.76	0.06	0.09	55794.0	3603460.25	53
2014-11-04	65.31	65.94	64.05	64.7	-1.3	-1.97	113174.0	7346237.75	113
2014-11-03	65.73	66.57	65.52	66.0	0.49	0.75	52284.0	3444759.25	88
2014-11-02	65.94	66.15	65.31	65.51	0.13	0.2	102928.0	6766737.75	94
2014-10-30	65.31	65.73	63.63	65.38	-0.91	-1.37	147960.0	9588633.75	200
2014-10-29	66.15	66.78	66.15	66.29	0.32	0.49	104544.0	6949085.75	129
2014-10-28	65.94	66.36	65.31	65.97	0.05	0.08	92014.0	6052603.0	131
2014-10-27	66.78	67.2	65.31	65.92	0.14	0.21	109894.0	7252206.75	185
2014-10-26	64.89	66.15	64.89	65.78	0.46	0.7	95997.0	6297484.0	157
2014-10-23	65.94	65.94	64.26	65.32	-0.79	-1.19	105440.0	6878495.0	111
2014-10-22	66.15	66.78	65.52	66.11	0.21	0.32	142612.0	9439249.5	152
2014-10-21	64.89	66.36	63.63	65.9	0.87	1.34	132716.0	8684047.75	175
2014-10-20	65.94	66.15	64.47	65.03	-0.19	-0.29	92819.0	6060343.25	117
2014-10-19	66.15	66.15	64.89	65.22	1.77	2.79	69168.0	4522705.0	86
2014-10-16	63.63	64.26	60.9	63.45	-1.54	-2.37	218092.0	13722356.75	213
2014-10-15	66.15	66.15	64.89	64.99	-1.01	-1.53	94588.0	6175442.25	125
2014-10-14	68.04	68.04	65.31	66.0	-2.25	-3.3	279146.0	18438413.25	273
2014-10-13	66.15	68.46	66.15	68.25	1.5	2.25	159892.0	10851208.0	170
2014-10-12	69.93	69.93	66.15	66.75	-4.51	-6.33	453263.0	30580712.0	569
2014-10-02	70.98	71.82	70.77	71.26	-0.15	-0.21	162106.0	11568690.25	138
2014-10-01	70.77	71.82	70.77	71.41	0.62	0.88	163184.0	11609323.5	140
2014-09-30	69.93	71.19	69.93	70.79	1.39	2.0	157929.0	11128841.5	152
2014-09-29	69.3	69.72	69.3	69.4	0.1	0.14	58200.0	4039707.75	95
2014-09-28	70.77	70.77	68.04	69.3	-1.54	-2.17	196642.0	13580763.25	281
2014-09-25	70.98	71.82	69.72	70.84	0.66	0.94	104852.0	7410132.75	131
2014-09-24	72.03	72.03	69.72	70.18	-1.81	-2.51	193415.0	13788118.25	151
2014-09-22	72.03	72.66	71.82	71.99	-0.93	-1.28	65848.0	4746825.25	98
2014-09-21	72.45	73.29	72.45	72.92	0.36	0.5	132062.0	9633807.75	105
2014-09-18	72.45	72.87	72.03	72.56	0.26	0.36	108424.0	7849774.75	115
2014-09-17	73.08	73.5	72.45	72.3	-0.18	-0.25	136327.0	9951940.0	119
2014-09-16	72.03	72.87	71.61	72.48	0.68	0.95	198660.0	14401822.75	140
2014-09-15	72.45	72.66	71.61	71.8	-0.87	-1.2	94478.0	6814504.5	97
2014-09-14	72.45	73.5	72.45	72.67	0.11	0.15	99315.0	7239714.25	142
2014-09-11	72.87	73.29	72.03	72.56	-0.33	-0.45	69025.0	5004945.0	137
2014-09-10	73.71	73.71	72.66	72.89	-0.71	-0.96	152199.0	11095703.25	165
2014-09-09	73.71	73.71	73.29	73.6	-0.08	-0.11	74969.0	5508523.5	118
2014-09-08	72.45	74.34	72.03	73.68	1.69	2.35	633434.0	46739056.5	665
2014-09-07	71.61	72.24	71.61	71.99	0.0	0.0	143184.0	10305971.0	112
2014-09-04	72.45	72.45	71.82	71.99	-0.47	-0.65	140543.0	10137177.0	147
2014-09-03	72.66	72.87	72.24	72.46	-0.27	-0.37	231676.0	16798159.25	194
2014-09-02	72.66	72.87	72.45	72.73	0.28	0.39	140284.0	10191381.5	127
2014-09-01	73.08	73.5	72.45	72.45	-0.28	-0.38	100810.0	7314624.0	162
2014-08-31	73.29	73.71	72.45	72.73	0.27	0.37	86761.0	6342820.0	154
2014-08-28	72.66	72.66	72.45	72.46	-0.44	-0.6	109328.0	7932581.75	153
2014-08-27	73.29	73.5	72.66	72.9	-0.2	-0.27	79477.0	5807623.75	99
2014-08-26	72.87	73.29	72.45	73.1	0.06	0.08	120613.0	8767031.25	153
2014-08-25	74.34	74.34	72.45	73.04	-1.02	-1.38	180814.0	13260281.25	234
2014-08-24	74.97	74.97	73.92	74.06	-0.39	-0.52	131965.0	9833914.75	230
2014-08-21	74.97	75.6	74.13	74.45	0.2	0.27	239473.0	17896698.5	366
2014-08-20	73.5	75.6	72.87	74.25	0.65	0.88	528193.0	39115075.5	656
2014-08-19	73.5	73.92	73.08	73.6	0.86	1.18	253168.0	18634286.75	308
2014-08-18	72.24	74.34	72.24	72.74	0.65	0.9	261487.0	19163496.75	390
2014-08-17	71.61	72.45	70.77	72.09	0.46	0.64	143942.0	10306431.75	223
2014-08-14	72.45	72.87	71.4	71.63	-0.5	-0.69	343665.0	24858932.25	403
2014-08-13	73.71	73.71	69.93	72.13	-1.42	-1.93	344434.0	24995587.0	367
2014-08-12	73.71	73.71	73.29	73.55	0.32	0.44	265390.0	19465152.5	250
2014-08-11	73.08	74.13	72.45	73.23	0.5	0.69	263135.0	19270625.75	373
2014-08-10	73.5	73.5	72.45	72.73	-0.61	-0.83	83289.0	6076006.5	159
2014-08-07	73.5	73.71	72.45	73.34	-0.03	-0.04	228305.0	16732644.5	212
2014-08-06	74.34	74.55	73.29	73.37	-1.48	-1.98	130707.0	9631517.25	200
2014-08-05	74.76	77.28	74.34	74.85	0.32	0.43	197292.0	14891121.5	324
2014-08-04	74.13	74.76	73.5	74.53	0.44	0.59	77128.0	5737774.5	96
2014-08-03	73.5	74.34	73.29	74.09	0.92	1.26	46054.0	3401445.0	102
2014-07-24	74.97	74.97	72.45	73.17	-1.83	-2.44	212595.0	15628793.25	253
2014-07-23	74.55	75.39	74.13	75.0	0.45	0.6	51531.0	3840002.75	71
2014-07-22	73.71	76.23	73.71	74.55	1.81	2.49	191682.0	14442855.5	196
2014-07-21	72.87	73.08	72.66	72.74	-0.03	-0.04	11584.0	843334.25	26
2014-07-20	72.45	72.87	72.45	72.77	-0.64	-0.87	10357.0	752935.25	42
2014-07-17	74.97	74.97	72.24	73.41	-1.17	-1.57	138293.0	10173944.5	134
2014-07-16	74.34	74.76	73.5	74.58	0.49	0.66	35059.0	2594832.0	71
2014-07-15	73.71	74.34	73.71	74.09	0.5	0.68	12542.0	930937.5	34
2014-07-14	73.5	73.71	73.5	73.59	0.55	0.75	31948.0	2353765.5	59
2014-07-13	73.5	74.34	72.45	73.04	-0.46	-0.63	39353.0	2896889.0	91
2014-07-10	71.61	73.71	71.61	73.5	1.68	2.34	70828.0	5187536.75	133
2014-07-09	72.87	72.87	71.61	71.82	-1.53	-2.09	64475.0	4654432.0	109
2014-07-08	73.29	73.5	72.87	73.35	-0.22	-0.3	75922.0	5562850.0	92
2014-07-07	74.76	74.76	73.5	73.57	-1.27	-1.7	161485.0	11921215.5	166
2014-07-06	72.45	76.02	72.45	74.84	2.46	3.4	333069.0	24580416.0	317
2014-07-03	72.66	72.66	72.03	72.38	-0.3	-0.41	76206.0	5508504.25	116
2014-07-02	73.5	73.5	71.19	72.68	-0.75	-1.02	501152.0	36382491.0	543
2014-07-01	72.87	74.55	72.87	73.43	0.04	0.05	99083.0	7276134.5	102
2014-06-30	72.87	75.18	72.66	73.39	0.45	0.62	112407.0	8323618.25	112
2014-06-29	74.34	74.34	72.87	72.94	-1.6	-2.15	61893.0	4557951.25	55
2014-06-26	72.87	77.91	72.66	74.54	2.18	3.01	118365.0	8769252.0	205
2014-06-25	73.29	73.5	71.61	72.36	-0.23	-0.32	69480.0	5037899.0	78
2014-06-24	73.71	73.71	72.45	72.59	-0.9	-1.22	93452.0	6788500.5	76
2014-06-23	74.55	74.55	73.29	73.49	-1.04	-1.4	62402.0	4573081.0	56
2014-06-22	75.18	75.39	74.55	74.53	-0.16	-0.21	74575.0	5575567.0	80
2014-06-19	74.97	74.97	74.34	74.69	0.29	0.39	54267.0	4054228.75	77
2014-06-18	74.34	75.39	73.29	74.4	0.44	0.59	213217.0	15873588.75	160
2014-06-17	74.97	75.6	73.5	73.96	-1.94	-2.56	140806.0	10506969.5	125
2014-06-16	75.39	76.23	75.18	75.9	-0.6	-0.78	299291.0	22716838.0	116
2014-06-15	74.97	76.86	74.97	76.5	-0.61	-0.79	18225.0	1388352.0	55
2014-06-12	77.07	77.49	77.07	77.11	-0.07	-0.09	206062.0	15896783.5	104
2014-06-11	78.75	79.8	77.07	77.18	-1.14	-1.46	371194.0	28848232.5	129
2014-06-10	77.28	80.01	77.28	78.32	1.03	1.33	421843.0	33479054.75	399
2014-06-09	76.86	77.49	76.23	77.29	0.84	1.1	341650.0	26183931.25	194
2014-06-08	76.23	77.07	74.34	76.45	1.14	1.51	170069.0	12810383.5	190
2014-06-05	74.13	75.6	73.29	75.31	1.96	2.67	269678.0	20217107.75	379
2014-06-04	73.29	73.71	72.45	73.35	-0.14	-0.19	95130.0	6976802.5	55
2014-06-03	72.03	73.71	72.03	73.49	1.44	2.0	57155.0	4178138.75	99
2014-06-02	72.66	72.87	71.61	72.05	-0.93	-1.27	89903.0	6470476.0	123
2014-06-01	72.87	74.97	72.87	72.98	-0.18	-0.25	95850.0	7056025.0	200
2014-05-29	71.19	75.81	71.19	73.16	1.91	2.68	528317.0	39017708.5	786
2014-05-28	71.19	72.03	70.98	71.25	-0.15	-0.21	88977.0	6338581.25	88
2014-05-27	70.77	72.45	70.77	71.4	0.46	0.65	125570.0	8980010.5	160
2014-05-26	70.77	71.19	70.77	70.94	0.15	0.21	140948.0	10008195.5	89
2014-05-25	69.72	70.77	69.72	70.79	1.04	1.49	108564.0	7651931.5	101
2014-05-22	69.72	70.14	69.72	69.75	-0.24	-0.34	72105.0	5038792.25	44
2014-05-21	69.51	70.14	69.51	69.99	0.13	0.19	58267.0	4067364.5	74
2014-05-20	68.67	69.93	68.67	69.86	0.74	1.07	162589.0	11291972.25	112
2014-05-19	69.72	69.72	68.67	69.12	-1.09	-1.55	186108.0	12831763.5	214
2014-05-18	69.93	70.35	69.72	70.21	0.52	0.75	116256.0	8149726.5	117
2014-05-15	70.77	70.98	69.72	69.69	-0.21	-0.3	335664.0	23671404.25	206
2014-05-14	69.3	71.19	69.3	69.9	0.04	0.06	192171.0	13536539.25	208
2014-05-13	69.93	70.14	68.88	69.86	0.26	0.37	65743.0	4572609.0	112
2014-05-12	68.67	69.93	68.67	69.6	0.6	0.87	46758.0	3241471.5	68
2014-05-11	69.51	69.51	68.88	69.0	-0.6	-0.86	42928.0	2968131.0	65
2014-05-08	69.3	69.93	68.67	69.6	1.03	1.5	69888.0	4848162.75	113
2014-05-07	68.67	68.88	68.46	68.57	-0.28	-0.41	81365.0	5584543.0	107
2014-05-06	69.3	69.51	68.67	68.85	-0.35	-0.51	46091.0	3187383.5	71
2014-05-05	68.88	69.3	68.46	69.2	0.07	0.1	116048.0	7963873.0	143
2014-05-04	69.51	69.93	68.67	69.13	-0.33	-0.48	136624.0	9452789.0	180
2014-05-01	70.77	70.98	68.88	69.46	-0.74	-1.05	86339.0	6043431.25	115
2014-04-30	70.35	70.77	69.93	70.2	0.0	0.0	94478.0	6638221.75	105
2014-04-29	70.56	72.45	70.14	70.2	-0.34	-0.48	883932.0	58535369.0	375
2014-04-28	68.67	70.98	68.67	70.54	2.0	2.92	279419.0	19653447.25	273
2014-04-27	68.88	68.88	68.04	68.54	-0.91	-1.31	151355.0	10405867.5	102
2014-04-24	69.09	69.09	68.46	69.45	0.34	0.49	99723.0	6882651.25	90
2014-04-23	69.3	69.93	68.88	69.11	-0.79	-1.13	81979.0	5687847.0	79
2014-04-22	70.56	70.77	69.3	69.9	-0.28	-0.4	66530.0	4650315.0	100
2014-04-21	69.51	70.56	68.67	70.18	0.92	1.33	121081.0	8425460.25	159
2014-04-20	69.3	69.72	68.67	69.26	0.6	0.87	88947.0	6167665.0	110
2014-04-17	68.67	69.72	68.46	68.66	0.16	0.23	76618.0	5310151.25	86
2014-04-16	67.62	69.72	67.41	68.5	0.15	0.22	122887.0	8425819.0	140
2014-04-15	67.83	68.46	67.2	68.35	0.4	0.59	116231.0	7877216.5	135
2014-04-14	64.89	68.04	64.89	67.95	-0.58	-0.85	111025.0	7436882.5	192
2014-04-13	68.88	69.09	68.25	68.53	-1.07	-1.54	51000.0	3511530.75	97
2014-04-10	69.3	69.93	68.88	69.6	0.15	0.22	76652.0	5323044.5	123
2014-04-09	69.72	69.72	68.67	69.45	-0.15	-0.22	318124.0	22004674.5	242
2014-04-08	70.14	70.35	69.09	69.6	-0.3	-0.43	115031.0	7997535.5	203
2014-04-07	68.25	71.61	67.41	69.9	2.1	3.1	792728.0	55080722.75	761
2014-04-06	68.88	68.88	67.83	67.8	-1.2	-1.74	109987.0	7505082.0	189
2014-04-03	68.88	69.3	68.46	69.0	0.3	0.44	132512.0	9105971.0	240
2014-04-02	69.3	69.72	68.67	68.7	-0.3	-0.43	138390.0	9555450.0	215
2014-04-01	68.88	69.72	68.88	69.0	0.0	0.0	84296.0	5846885.75	151
2014-03-31	69.3	69.3	68.67	69.0	-0.15	-0.22	135330.0	9339225.0	136
2014-03-30	69.72	69.93	68.67	69.15	0.15	0.22	81128.0	5627717.25	145
2014-03-27	68.88	69.93	68.67	69.0	0.0	0.0	168406.0	11694464.25	246
2014-03-26	68.46	69.72	68.46	69.0	0.6	0.88	107075.0	7400573.0	213
2014-03-25	68.25	68.88	68.04	68.4	0.15	0.22	77881.0	5332253.75	161
2014-03-24	70.77	71.19	67.83	68.25	-1.65	-2.36	219210.0	15201065.25	496
2014-03-23	65.1	70.77	65.1	69.9	4.51	6.9	539867.0	36557976.75	618
2014-03-20	65.1	65.31	64.47	65.39	0.0	0.0	109195.0	7109972.25	127
2014-03-19	65.73	65.94	64.89	65.39	-0.31	-0.47	64406.0	4206088.0	110
2014-03-18	65.31	65.94	64.89	65.7	0.75	1.15	180904.0	11866039.0	250
2014-03-17	64.26	64.89	63.63	64.95	0.46	0.71	118639.0	7625169.0	131
2014-03-16	63.63	64.89	63.63	64.49	-0.31	-0.48	91516.0	5895541.0	153
2014-03-13	65.1	65.1	64.47	64.8	-0.3	-0.46	68751.0	4443513.25	170
2014-03-12	65.73	66.15	64.47	65.1	-0.6	-0.91	169351.0	11025564.5	282
2014-03-11	65.73	67.2	65.73	65.7	-0.15	-0.23	352287.0	23379754.0	437
2014-03-10	65.31	66.99	64.26	65.85	1.36	2.11	476629.0	31282682.25	602
2014-03-09	64.26	65.31	64.26	64.49	0.74	1.16	568388.0	36848010.5	475
2014-03-06	60.9	63.63	59.85	63.75	3.0	4.94	759294.0	47329542.75	724
2014-03-05	61.11	61.32	59.85	60.75	0.0	0.0	247297.0	15055561.25	266
2014-03-04	60.06	60.9	59.85	60.75	1.05	1.76	218128.0	13206600.25	197
2014-03-03	59.85	59.85	59.01	59.7	-0.29	-0.48	492487.0	29194132.0	308
2014-03-02	61.11	61.53	59.64	59.99	-1.06	-1.74	473612.0	28518373.5	406
2014-02-27	61.32	61.53	60.9	61.05	-0.45	-0.73	105428.0	6455806.0	131
2014-02-26	61.11	61.53	61.11	61.5	0.0	0.0	190460.0	11675629.75	164
2014-02-25	61.74	62.16	60.9	61.5	0.3	0.49	196490.0	12102936.75	253
2014-02-24	62.58	62.58	61.11	61.2	-1.2	-1.92	207474.0	12860940.25	236
2014-02-23	61.11	62.79	61.11	62.4	1.05	1.71	454572.0	28212838.0	481
2014-02-20	60.06	61.32	59.85	61.35	1.36	2.27	492768.0	29880763.0	397
2014-02-19	59.43	60.27	59.22	59.99	0.59	0.99	452446.0	27154522.5	277
2014-02-18	59.64	59.85	59.01	59.4	-0.15	-0.25	122800.0	7288749.5	147
2014-02-17	59.85	59.85	59.43	59.55	-0.3	-0.5	219875.0	13119035.5	171
2014-02-16	59.85	59.85	59.64	59.85	-0.14	-0.23	107995.0	6467575.5	151
2014-02-13	59.85	59.85	59.64	59.99	0.0	0.0	203508.0	12183168.5	166
2014-02-12	59.22	60.27	59.22	59.99	0.59	0.99	426069.0	25536109.25	347
2014-02-11	59.85	59.85	59.01	59.4	-0.89	-1.48	295117.0	17526232.75	304
2014-02-10	60.69	60.9	60.27	60.29	-0.46	-0.76	93088.0	5637165.5	121
2014-02-09	59.85	60.9	59.85	60.75	0.9	1.5	199837.0	12076972.25	256
2014-02-06	59.22	59.85	58.8	59.85	0.61	1.03	83954.0	4964008.25	109
2014-02-05	59.01	59.43	58.8	59.24	0.44	0.75	129897.0	7690091.25	99
2014-02-04	58.17	59.01	57.54	58.8	0.15	0.26	158033.0	9236985.5	173
2014-02-03	59.22	59.85	58.59	58.65	-0.59	-1.0	132724.0	7834622.75	215
2014-02-02	60.27	60.27	58.8	59.24	-1.05	-1.74	143935.0	8586647.75	179
2014-01-30	60.9	60.9	59.85	60.29	-0.76	-1.24	110072.0	6635908.75	141
2014-01-29	60.9	61.11	60.69	61.05	0.3	0.49	224989.0	13699937.75	149
2014-01-28	60.48	60.9	60.27	60.75	0.3	0.5	53328.0	3229367.25	109
2014-01-27	60.69	60.9	59.85	60.45	-0.3	-0.49	147014.0	8907657.25	169
2014-01-26	59.85	60.9	59.01	60.75	-0.15	-0.25	164381.0	9848108.5	238
2014-01-23	59.85	61.32	59.85	60.9	1.2	2.01	215216.0	13073412.0	292
2014-01-22	59.85	60.9	59.01	59.7	-0.59	-0.98	418170.0	25217450.75	484
2014-01-21	58.59	60.27	57.96	60.29	1.79	3.06	595596.0	35295932.5	549
2014-01-20	57.33	58.8	57.33	58.5	1.2	2.09	344853.0	20052778.25	362
2014-01-19	56.07	57.96	56.07	57.3	0.9	1.6	143805.0	8231105.75	184
2014-01-16	57.33	57.33	56.28	56.4	-0.9	-1.57	243844.0	13857933.25	243
2014-01-15	57.54	57.75	57.33	57.3	-0.15	-0.26	332884.0	19079337.25	199
2014-01-14	57.96	57.96	57.33	57.45	-0.15	-0.26	96341.0	5552137.5	157
2014-01-13	58.17	58.17	57.54	57.6	-0.3	-0.52	181642.0	10481521.0	173
2014-01-12	58.17	58.59	57.96	57.9	-0.15	-0.26	136080.0	7931791.25	144
2014-01-09	58.17	58.59	57.96	58.05	0.3	0.52	239873.0	13987956.25	187
2014-01-08	57.96	58.17	57.54	57.75	0.0	0.0	246912.0	14292260.25	165
2014-01-07	58.17	58.38	57.75	57.75	-0.15	-0.26	364819.0	21213171.75	211
2014-01-06	58.17	58.17	57.54	57.9	-0.15	-0.26	111427.0	6443175.5	154
2014-01-05	58.8	59.01	57.96	58.05	-0.9	-1.53	107427.0	6291114.0	175
2014-01-02	58.59	59.01	58.17	58.95	0.45	0.77	163419.0	9579193.25	193
2014-01-01	58.8	59.01	58.59	58.5	-0.74	-1.25	136604.0	8015681.5	199
2013-12-31	59.43	59.64	58.59	59.24	-0.31	-0.52	205978.0	12177537.0	229
2013-12-30	59.85	59.85	59.01	59.55	-0.44	-0.73	125055.0	7430126.0	222
2013-12-29	59.22	60.06	59.22	59.99	0.9	1.52	236281.0	14129870.25	274
2013-12-26	58.59	59.01	58.38	59.09	0.9	1.55	186403.0	10963479.0	198
2013-12-25	58.17	58.59	57.96	58.19	0.29	0.5	304414.0	17727427.75	233
2013-12-24	57.75	58.17	57.54	57.9	0.3	0.52	154383.0	8933454.75	204
2013-12-23	57.75	58.17	57.33	57.6	0.15	0.26	58918.0	3399175.75	129
2013-12-22	57.96	57.96	57.33	57.45	-0.15	-0.26	128512.0	7406951.5	179
2013-12-19	58.17	58.59	57.33	57.6	-0.59	-1.01	242919.0	14083169.0	283
2013-12-18	57.33	58.59	57.33	58.19	0.74	1.29	364769.0	21210443.25	426
2013-12-17	58.8	58.8	57.12	57.45	-0.9	-1.54	315237.0	18202879.5	465
2013-12-16	59.22	59.85	58.17	58.35	-0.89	-1.5	353377.0	20825044.5	400
2013-12-15	60.9	60.9	59.01	59.24	-1.36	-2.24	383952.0	22985010.5	421
2013-12-12	61.53	61.74	60.06	60.6	-0.75	-1.22	223001.0	13561610.75	253
2013-12-11	61.74	62.16	60.9	61.35	0.15	0.25	213452.0	13160269.25	260
2013-12-10	61.32	61.74	60.69	61.2	-0.3	-0.49	246753.0	15155685.5	181
2013-12-09	61.74	61.95	60.9	61.5	-0.3	-0.49	154367.0	9505248.5	110
2013-12-08	61.11	61.95	61.11	61.8	1.05	1.73	267899.0	16516322.25	282
2013-12-05	59.85	61.53	59.85	60.75	0.9	1.5	169436.0	10306759.0	269
2013-12-04	59.01	59.85	58.8	59.85	0.45	0.76	91552.0	5437984.75	137
2013-12-03	59.43	59.64	59.01	59.4	0.0	0.0	148060.0	8790505.25	163
2013-12-02	58.8	59.43	58.17	59.4	1.05	1.8	87507.0	5133057.25	198
2013-12-01	58.8	59.43	58.17	58.35	-0.74	-1.25	254287.0	14989039.25	403
2013-11-28	59.85	61.11	59.01	59.09	-0.46	-0.77	309175.0	18561949.5	439
2013-11-27	61.32	61.32	59.64	59.55	-1.35	-2.22	228246.0	13705379.0	371
2013-11-26	61.95	61.95	60.9	60.9	-1.05	-1.69	99221.0	6090375.25	135
2013-11-25	61.74	62.37	61.74	61.95	0.45	0.73	125898.0	7829682.75	234
2013-11-24	61.74	62.16	61.32	61.5	0.0	0.0	53201.0	3285123.0	120
2013-11-21	61.53	61.95	61.11	61.5	-0.15	-0.24	111550.0	6869952.25	117
2013-11-20	61.53	61.74	61.11	61.65	-0.15	-0.24	59360.0	3650410.5	109
2013-11-19	61.74	61.74	61.11	61.8	0.0	0.0	88860.0	5473237.0	150
2013-11-18	62.37	62.58	61.74	61.8	-0.15	-0.24	166175.0	10331279.0	153
2013-11-17	62.37	62.58	61.95	61.95	0.0	0.0	106390.0	6616161.25	129
2013-11-14	61.74	62.16	61.74	61.95	0.0	0.0	52100.0	3229279.75	109
2013-11-13	61.53	62.58	61.32	61.95	0.3	0.49	189862.0	11795061.5	232
2013-11-12	62.16	63.0	61.74	61.65	-0.45	-0.72	174206.0	10888976.0	281
2013-11-11	63.42	63.63	61.95	62.1	-1.05	-1.66	67023.0	4197703.75	159
2013-11-10	62.37	63.21	61.95	63.15	1.35	2.18	105558.0	6625436.75	236
2013-11-07	62.79	62.79	61.74	61.8	-1.2	-1.9	206092.0	12834759.75	344
2013-11-06	63.84	64.26	63.0	63.0	-1.05	-1.64	86810.0	5517064.25	209
2013-11-05	64.47	65.1	63.84	64.05	-0.6	-0.93	116400.0	7526522.75	254
2013-11-04	63.84	65.52	63.84	64.65	1.05	1.65	221701.0	14406899.25	399
2013-11-03	62.37	64.05	62.37	63.6	1.65	2.66	181727.0	11533420.5	366
2013-10-31	61.11	62.37	58.8	61.95	0.75	1.23	1196492.0	71805983.25	966
2013-10-30	62.37	62.58	60.9	61.2	-0.9	-1.45	276619.0	17007262.5	478
2013-10-29	64.47	64.47	62.16	62.1	-2.55	-3.94	320941.0	20205422.5	446
2013-10-28	65.52	65.73	64.47	64.65	-1.05	-1.6	81719.0	5301223.5	227
2013-10-27	65.94	66.15	64.89	65.7	-0.3	-0.45	112571.0	7406132.0	248
2013-10-24	64.89	67.2	64.89	66.0	1.51	2.34	243451.0	16031337.75	596
2013-10-23	66.36	66.57	63.63	64.49	-1.51	-2.29	645458.0	41687433.0	1015
2013-10-22	69.72	69.72	65.73	66.0	-3.6	-5.17	591309.0	39661265.5	874
2013-10-21	70.14	70.14	68.88	69.6	-1.05	-1.49	191910.0	13351819.5	219
2013-10-20	69.93	70.77	69.51	70.65	2.55	3.74	245447.0	17170544.25	313
2013-10-10	67.41	69.51	67.2	68.1	1.2	1.79	155815.0	10671835.25	416
2013-10-09	66.36	68.04	65.94	66.9	-0.44	-0.65	218960.0	14633296.75	459
2013-10-08	70.77	70.77	65.52	67.34	-3.45	-4.87	439722.0	29663580.25	677
2013-10-07	74.13	74.13	70.35	70.79	-4.81	-6.36	296187.0	21259309.75	612
2013-10-06	75.6	75.81	74.34	75.6	0.3	0.4	29227.0	2196474.75	98
2013-10-03	75.18	78.75	74.76	75.3	0.15	0.2	221864.0	16884260.25	448
2013-10-02	73.71	76.23	73.71	75.15	1.95	2.66	142865.0	10721943.75	270
2013-10-01	71.61	73.71	70.77	73.2	1.51	2.11	182125.0	13153162.75	264
2013-09-30	70.77	74.34	70.77	71.69	0.75	1.06	342333.0	24580275.75	406
2013-09-29	72.03	72.45	70.77	70.94	-1.05	-1.46	224702.0	16055182.0	190
2013-09-26	70.14	72.45	69.3	71.99	1.79	2.55	137121.0	9685802.0	195
2013-09-25	70.77	70.77	70.14	70.2	-1.35	-1.89	87898.0	6197315.5	122
2013-09-24	71.19	71.61	71.19	71.55	0.61	0.86	124962.0	8914787.25	140
2013-09-19	71.19	71.4	70.56	70.94	-0.16	-0.23	32068.0	2282076.5	65
2013-09-18	70.56	71.19	70.56	71.1	0.16	0.23	11595.0	824391.25	40
2013-09-17	70.98	71.19	70.77	70.94	-0.16	-0.23	17800.0	1264962.5	33
2013-09-16	71.4	71.4	71.19	71.1	-0.45	-0.63	18237.0	1297880.25	47
2013-09-15	70.98	71.61	70.77	71.55	0.9	1.27	88380.0	6329062.0	111
2013-09-12	70.35	71.19	70.35	70.65	0.15	0.21	45908.0	3249902.75	70
2013-09-11	70.98	70.98	69.72	70.5	0.6	0.86	266616.0	18723383.5	185
2013-09-10	66.99	70.77	66.15	69.9	5.1	7.87	248247.0	16925255.75	280
2013-09-09	65.1	65.1	63.0	64.8	0.31	0.48	69072.0	4427118.25	84
2013-09-08	65.94	65.94	64.47	64.49	0.89	1.4	30763.0	2005250.75	53
2013-09-05	65.31	65.73	63.63	63.6	-0.75	-1.17	108325.0	6998619.25	113
2013-09-04	65.52	65.73	64.47	64.35	-1.94	-2.93	142234.0	9240876.5	119
2013-09-03	67.2	67.41	66.15	66.29	-1.2	-1.78	56884.0	3819202.0	106
2013-09-02	67.41	67.83	66.15	67.49	0.0	0.0	135249.0	9056616.75	205
2013-09-01	68.67	68.88	66.57	67.49	1.49	2.26	137738.0	9269789.5	268
2013-08-29	64.47	67.2	64.47	66.0	2.1	3.29	200842.0	13278852.25	312
2013-08-28	63.21	64.89	62.58	63.9	-0.75	-1.16	241697.0	15512027.5	280
2013-08-27	69.72	69.93	64.47	64.65	-5.4	-7.71	270691.0	17986195.5	245
2013-08-26	71.19	71.19	69.72	70.05	-1.5	-2.1	43643.0	3074280.25	90
2013-08-25	71.19	71.61	71.19	71.55	-0.44	-0.61	54264.0	3880609.75	108
2013-08-22	72.45	72.45	70.98	71.99	0.3	0.42	164147.0	11730688.5	108
2013-08-21	70.98	71.61	70.77	71.69	0.59	0.83	42033.0	2992758.75	84
2013-08-20	71.19	73.5	71.19	71.1	-0.15	-0.21	110728.0	7959983.0	206
2013-08-19	70.98	71.61	70.77	71.25	0.31	0.44	39295.0	2784780.5	93
2013-08-18	72.03	72.03	70.77	70.94	-1.05	-1.46	83656.0	5956738.0	198
2013-08-15	70.77	73.71	70.77	71.99	1.79	2.55	162889.0	11784796.25	341
2013-08-14	69.72	70.77	69.3	70.2	0.0	0.0	144135.0	10097847.0	151
2013-08-13	69.72	70.77	68.88	70.2	0.9	1.3	101008.0	7051826.25	220
2013-08-05	70.77	72.45	69.3	69.3	-1.35	-1.91	253877.0	18185162.25	370
2013-08-04	67.2	70.77	66.78	70.65	4.06	6.1	160091.0	11071653.25	282
2013-08-01	66.15	67.41	66.15	66.59	0.44	0.67	79929.0	5325095.75	145
2013-07-31	68.46	68.88	66.15	66.15	-2.55	-3.71	97025.0	6556965.0	260
2013-07-30	67.83	71.4	67.83	68.7	1.21	1.79	363836.0	25371744.5	511
2013-07-29	63.84	67.41	63.63	67.49	3.74	5.87	392630.0	25727016.0	404
2013-07-28	61.74	63.84	61.74	63.75	1.8	2.91	126362.0	7968731.75	146
2013-07-25	61.74	62.37	61.74	61.95	-0.15	-0.24	60068.0	3727807.75	59
2013-07-24	61.74	62.16	61.74	62.1	0.3	0.49	42221.0	2616356.75	49
2013-07-23	61.74	62.16	61.32	61.8	-0.15	-0.24	69906.0	4310067.25	83
2013-07-22	62.16	62.37	61.32	61.95	-0.3	-0.48	87972.0	5455205.0	114
2013-07-21	60.9	62.37	60.9	62.25	0.6	0.97	41562.0	2561082.25	79
2013-07-18	61.74	61.74	60.69	61.65	-0.15	-0.24	92936.0	5700518.75	85
2013-07-17	61.74	62.16	61.11	61.8	0.0	0.0	22777.0	1401187.75	42
2013-07-16	61.11	61.74	61.11	61.8	0.3	0.49	52203.0	3216999.5	49
2013-07-15	61.53	61.74	61.11	61.5	0.0	0.0	71955.0	4424364.25	79
2013-07-14	60.48	62.16	60.48	61.5	1.05	1.74	88337.0	5428466.0	116
2013-07-11	60.9	60.9	59.85	60.45	-0.3	-0.49	162507.0	9802796.5	72
2013-07-10	60.27	62.37	59.85	60.75	0.3	0.5	93399.0	5684215.5	153
2013-07-09	60.06	60.69	60.06	60.45	0.16	0.27	172202.0	10414009.75	220
2013-07-08	62.37	62.37	60.27	60.29	-1.96	-3.15	172874.0	10496210.0	319
2013-07-07	62.16	63.63	61.95	62.25	-0.3	-0.48	121837.0	7692319.75	175
2013-07-04	62.37	63.42	61.74	62.55	1.5	2.46	154335.0	9672001.0	222
2013-07-03	60.06	62.37	59.85	61.05	1.81	3.06	324859.0	19918004.0	513
2013-07-02	59.01	61.11	58.38	59.24	0.44	0.75	353082.0	21060785.0	456
2013-07-01	58.59	59.01	58.17	58.8	0.15	0.26	68280.0	3998116.5	112
2013-06-30	58.8	59.01	58.59	58.65	0.0	0.0	25706.0	1510352.0	55
2013-06-26	58.8	59.01	58.59	58.65	-0.3	-0.51	91252.0	5368019.5	117
2013-06-25	59.01	59.43	59.01	58.95	-0.45	-0.76	36828.0	2179038.75	69
2013-06-24	60.48	60.48	59.01	59.4	-1.05	-1.74	152627.0	9103436.25	128
2013-06-23	60.69	60.9	60.48	60.45	0.46	0.77	10631.0	643055.5	33
2013-06-22	59.85	60.69	59.85	59.99	-0.76	-1.25	107514.0	6471664.0	118
2013-06-19	60.69	60.9	60.27	60.75	-0.45	-0.74	80247.0	4869201.5	84
2013-06-18	59.85	61.95	59.85	61.2	1.65	2.77	118771.0	7210742.75	162
2013-06-17	59.85	59.85	59.64	59.55	0.15	0.25	64312.0	3848423.5	65
2013-06-16	59.85	59.85	59.43	59.4	-0.45	-0.75	82736.0	4952732.5	86
2013-06-15	59.85	59.85	59.64	59.85	-0.29	-0.48	186631.0	11160063.0	140
2013-06-12	60.27	60.48	59.85	60.14	-0.91	-1.49	196429.0	11800760.75	248
2013-06-11	60.69	61.11	60.27	61.05	0.15	0.25	145712.0	8829771.25	115
2013-06-10	60.9	61.11	60.69	60.9	-0.3	-0.49	198585.0	12064600.25	77
2013-06-09	61.11	61.32	60.9	61.2	-0.3	-0.49	67422.0	4112288.75	95
2013-06-08	61.32	61.95	61.11	61.5	0.0	0.0	42595.0	2619009.25	83
2013-06-05	61.11	61.53	61.11	61.5	0.45	0.74	75234.0	4604831.75	57
2013-06-04	60.9	61.74	60.9	61.05	0.0	0.0	52070.0	3192403.0	75
2013-06-03	61.11	61.11	60.9	61.05	-0.6	-0.97	73555.0	4497187.0	103
2013-06-02	61.74	61.74	61.11	61.65	0.15	0.24	69139.0	4259471.25	79
2013-06-01	60.69	61.53	60.48	61.5	0.15	0.24	24416.0	1491947.5	70
2013-05-29	60.9	61.74	60.9	61.35	0.45	0.74	169969.0	10426836.75	161
2013-05-28	60.9	61.74	60.69	60.9	-0.15	-0.25	276307.0	16901364.75	263
2013-05-27	62.58	62.79	61.11	61.05	-1.2	-1.93	334908.0	20620216.0	335
2013-05-26	61.74	62.37	61.74	62.25	0.15	0.24	166168.0	10343934.75	163
2013-05-25	63.0	63.0	61.74	62.1	-0.3	-0.48	139780.0	8716400.0	156
2013-05-22	62.58	62.58	61.95	62.4	0.3	0.48	174781.0	10902606.25	185
2013-05-21	61.32	63.63	61.11	62.1	0.3	0.49	143234.0	8892903.0	186
2013-05-20	61.32	61.95	60.9	61.8	0.3	0.49	32953.0	2028834.25	76
2013-05-19	61.53	62.37	61.32	61.5	0.0	0.0	126875.0	7813727.0	75
2013-05-18	61.74	62.16	61.11	61.5	-0.3	-0.49	37778.0	2324401.5	78
2013-05-15	61.11	62.58	60.06	61.8	0.6	0.98	152522.0	9338936.75	145
2013-05-14	61.11	61.74	60.9	61.2	0.75	1.24	82618.0	5071705.5	103
2013-05-13	60.9	61.53	60.06	60.45	-0.15	-0.25	54109.0	3283963.75	86
2013-05-12	60.27	60.9	60.27	60.6	0.46	0.76	24927.0	1508098.0	57
2013-05-11	60.48	60.48	59.85	60.14	-0.15	-0.25	23324.0	1407166.25	53
2013-05-08	59.85	61.11	59.85	60.29	0.3	0.5	117799.0	7104516.0	98
2013-05-07	59.85	61.74	59.85	59.99	0.14	0.23	244989.0	14819970.5	222
2013-05-06	59.85	60.06	59.85	59.85	0.15	0.25	54309.0	3255110.0	71
2013-05-05	59.64	59.85	59.64	59.7	-0.15	-0.25	85561.0	5123125.75	79
2013-05-04	59.64	59.85	59.64	59.85	0.45	0.76	52152.0	3120202.75	123
2013-05-01	61.11	61.11	59.43	59.4	-1.95	-3.18	199153.0	11912681.25	268
2013-04-30	61.74	61.95	61.11	61.35	-0.3	-0.49	110400.0	6790292.25	65
2013-04-29	62.16	62.37	61.11	61.65	-0.6	-0.96	82104.0	5050620.75	123
2013-04-28	64.47	64.47	62.37	62.25	-1.95	-3.04	64118.0	4030305.0	133
2013-04-27	62.16	64.26	62.16	64.2	0.9	1.42	128682.0	8157807.25	116
2013-04-24	63.63	63.63	63.21	63.3	0.3	0.48	102827.0	6520846.75	138
2013-04-23	60.69	63.63	60.69	63.0	2.4	3.96	112622.0	6996477.25	221
2013-04-22	61.11	61.11	59.85	60.6	0.46	0.76	124088.0	7513104.25	109
2013-04-21	60.06	60.27	59.01	60.14	0.15	0.25	58123.0	3486667.75	84
2013-04-20	60.9	60.9	59.85	59.99	0.0	0.0	190020.0	11503704.5	166
2013-04-17	61.74	61.74	58.8	59.99	-1.21	-1.98	167374.0	10140360.25	218
2013-04-16	58.59	64.26	58.59	61.2	2.7	4.62	290714.0	17690509.5	509
2013-04-15	57.54	58.59	57.33	58.5	0.9	1.56	147918.0	8575983.75	84
2013-04-14	57.33	57.54	57.12	57.6	0.3	0.52	7957.0	455276.0	33
2013-04-13	57.33	57.75	57.12	57.3	-0.6	-1.04	26803.0	1540093.75	51
2013-04-10	57.96	58.8	56.49	57.9	-0.29	-0.5	267871.0	15494793.0	215
2013-04-09	58.17	58.59	57.54	58.19	0.0	0.0	66433.0	3869887.0	83
2013-04-08	57.54	58.8	57.33	58.19	0.29	0.5	123345.0	7158499.0	122
2013-04-07	57.96	58.59	57.96	57.9	-0.75	-1.28	94452.0	5494204.75	96
2013-04-06	59.43	59.43	58.59	58.65	-0.44	-0.74	91324.0	5394060.5	106
2013-04-03	57.96	59.43	57.54	59.09	1.19	2.06	52261.0	3070624.5	140
2013-04-02	55.86	58.17	55.86	57.9	-0.6	-1.03	77923.0	4480742.25	169
2013-04-01	58.59	59.01	58.17	58.5	0.0	0.0	59538.0	3481334.0	77
2013-03-31	59.85	59.85	58.59	58.5	-1.2	-2.01	19483.0	1148258.75	61
2013-03-30	59.85	60.48	59.85	59.7	-0.15	-0.25	63372.0	3801660.5	96
2013-03-27	59.85	59.85	59.01	59.85	0.3	0.5	149091.0	8848484.5	88
2013-03-26	57.54	60.06	57.54	59.55	1.5	2.58	339897.0	20086341.25	242
2013-03-25	59.01	59.01	57.33	58.05	-1.04	-1.76	186892.0	10885809.0	192
2013-03-24	59.85	59.85	58.38	59.09	-1.05	-1.75	169283.0	10010833.75	127
2013-03-23	61.11	61.11	59.85	60.14	-0.91	-1.49	93661.0	5630657.5	138
2013-03-20	60.48	61.53	60.48	61.05	0.15	0.25	46970.0	2860590.0	55
2013-03-19	62.79	62.79	60.48	60.9	0.0	0.0	133623.0	8153601.25	197
2013-03-18	62.37	62.37	60.69	60.9	-1.2	-1.93	158266.0	9775779.75	152
2013-03-17	60.48	62.79	60.48	62.1	1.2	1.97	84543.0	5230743.75	149
2013-03-16	59.01	61.53	59.01	60.9	1.2	2.01	53909.0	3273928.75	137
2013-03-13	59.64	59.85	59.01	59.7	-0.29	-0.48	28932.0	1724635.0	100
2013-03-12	57.54	61.11	57.54	59.99	2.09	3.61	295063.0	17706838.25	378
2013-03-11	57.33	57.96	57.33	57.9	1.05	1.85	291112.0	16766818.25	108
2013-03-10	57.33	57.33	56.91	56.85	-0.6	-1.04	54370.0	3103102.75	70
2013-03-09	56.91	57.96	56.28	57.45	1.35	2.41	36616.0	2099419.75	107
2013-03-06	56.07	58.59	56.07	56.1	0.0	0.0	65542.0	3742583.0	184
2013-03-05	55.65	56.7	55.23	56.1	0.0	0.0	79135.0	4422263.75	98
2013-03-04	56.49	57.54	55.44	56.1	-0.9	-1.58	164106.0	9243027.5	212
2013-03-03	57.33	59.64	56.07	57.0	0.15	0.26	109440.0	6313491.5	254
2013-03-02	54.81	59.01	54.81	56.85	2.4	4.41	114515.0	6516953.0	211
2013-02-27	53.97	54.6	53.76	54.45	0.46	0.85	65020.0	3522456.25	58
2013-02-26	53.55	53.97	53.34	53.99	0.15	0.28	32870.0	1763376.75	51
2013-02-25	53.97	54.18	53.76	53.84	0.0	0.0	68255.0	3687377.75	54
2013-02-24	53.97	53.97	53.55	53.84	0.15	0.28	7451.0	401500.25	34
2013-02-23	53.55	53.76	53.34	53.69	0.14	0.26	25190.0	1354123.75	29
2013-02-20	53.13	53.55	53.13	53.55	0.45	0.85	17950.0	959095.5	40
2013-02-19	53.34	53.34	52.71	53.1	-0.15	-0.28	19828.0	1053470.0	46
2013-02-18	53.55	53.55	53.13	53.25	-0.59	-1.1	16836.0	899940.5	38
2013-02-17	53.55	53.76	53.55	53.84	0.15	0.28	28086.0	1510464.75	38
2013-02-16	53.55	53.55	53.55	53.69	0.0	0.0	11632.0	623871.0	40
2013-02-13	53.55	53.55	53.55	53.69	0.59	1.11	19736.0	1058959.5	37
2013-02-12	53.55	53.55	53.13	53.1	-0.59	-1.1	12357.0	660005.5	35
2013-02-11	53.13	53.55	53.13	53.69	0.0	0.0	32935.0	1706082.0	41
2013-02-10	53.13	53.55	53.13	53.69	0.59	1.11	70836.0	3804251.5	77
2013-02-09	52.29	53.55	52.29	53.1	1.95	3.81	160609.0	8497565.0	140
2013-02-06	52.71	52.71	50.61	51.15	-1.64	-3.11	75780.0	3964721.5	76
2013-02-05	52.29	52.71	52.29	52.79	0.29	0.55	22135.0	1165193.0	32
2013-02-04	52.5	52.71	52.5	52.5	-0.15	-0.28	17461.0	918701.75	33
2013-02-03	52.29	52.71	52.29	52.65	0.15	0.29	19765.0	1039449.75	36
2013-02-02	51.66	52.5	51.45	52.5	0.61	1.18	52800.0	2745670.0	69
2013-01-30	51.24	52.08	51.24	51.89	0.59	1.15	109039.0	5604200.75	67
2013-01-29	51.03	51.24	51.03	51.3	-0.15	-0.29	51911.0	2657501.75	66
2013-01-28	51.66	51.87	51.24	51.45	-0.15	-0.29	66904.0	3445069.5	61
2013-01-27	52.08	52.08	51.66	51.6	-0.75	-1.43	57496.0	2986522.75	77
2013-01-26	52.29	52.5	51.87	52.35	-0.15	-0.29	48784.0	2551564.75	63
2013-01-23	52.29	52.71	51.87	52.5	0.15	0.29	34448.0	1800638.25	81
2013-01-22	52.08	52.71	52.08	52.35	-0.3	-0.57	69980.0	3687022.25	48
2013-01-21	52.29	52.71	51.87	52.65	0.45	0.86	309395.0	16295870.5	94
2013-01-20	51.87	52.29	51.24	52.2	0.31	0.6	35933.0	1863210.5	41
2013-01-19	51.87	51.87	51.03	51.89	0.0	0.0	61311.0	3162634.0	65
2013-01-16	52.71	52.71	51.66	51.89	-0.76	-1.44	51736.0	2688153.0	98
2013-01-15	53.34	53.55	52.5	52.65	-0.45	-0.85	52400.0	2766336.75	75
2013-01-14	53.13	53.34	52.29	53.1	0.0	0.0	75175.0	3973249.0	138
2013-01-13	53.34	53.55	52.71	53.1	-0.59	-1.1	179693.0	9581014.75	178
2013-01-12	52.71	53.55	52.71	53.69	1.04	1.98	191891.0	10275843.25	258
2013-01-09	52.5	52.71	51.87	52.65	0.15	0.29	58835.0	3074074.25	96
2013-01-08	51.87	52.5	51.87	52.5	0.61	1.18	85102.0	4443208.75	162
2013-01-07	50.4	55.44	50.4	51.89	1.49	2.96	388093.0	20380441.5	554
2013-01-06	49.98	50.4	49.77	50.4	0.75	1.51	105702.0	5273254.25	54
2013-01-05	49.98	49.98	49.56	49.65	-0.15	-0.3	216203.0	10796251.75	106
2013-01-02	49.77	49.77	49.56	49.8	0.15	0.3	27802.0	1375869.5	58
2013-01-01	50.4	51.03	49.77	49.65	-0.15	-0.3	57580.0	2877033.25	53
2012-12-31	50.4	50.4	49.77	49.8	-0.3	-0.6	28751.0	1436673.75	43
2012-12-30	49.14	50.4	49.14	50.1	0.15	0.3	44128.0	2200846.0	44
2012-12-29	49.56	50.4	48.51	49.95	1.05	2.15	121138.0	5982125.75	104
2012-12-26	49.56	50.4	48.93	48.9	-0.45	-0.91	62801.0	3090604.5	92
2012-12-25	49.14	49.35	49.14	49.35	0.29	0.59	16982.0	835019.0	43
2012-12-24	49.35	49.35	49.14	49.06	-0.14	-0.28	105878.0	5202375.75	96
2012-12-23	49.14	49.56	48.93	49.2	0.0	0.0	86054.0	4233391.25	64
2012-12-22	48.93	49.56	48.93	49.2	0.3	0.61	41025.0	2016395.5	45
2012-12-19	48.93	49.14	48.51	48.9	0.0	0.0	84055.0	4100542.75	72
2012-12-18	48.93	49.14	48.72	48.9	-0.3	-0.61	26018.0	1273486.5	56
2012-12-17	48.93	49.14	48.72	49.2	0.45	0.92	62962.0	3080943.25	75
2012-12-16	48.93	48.93	48.72	48.75	-0.15	-0.31	23049.0	1126986.75	58
2012-12-15	49.56	49.56	48.93	48.9	-0.6	-1.21	23758.0	1172219.0	40
2012-12-12	49.98	49.98	48.93	49.5	-0.15	-0.3	57830.0	2855965.5	77
2012-12-11	49.98	50.19	49.56	49.65	0.0	0.0	37791.0	1883890.5	106
2012-12-10	49.56	50.4	49.14	49.65	1.65	3.44	478939.0	23821581.5	365
2012-12-09	47.46	48.09	47.04	48.0	0.61	1.29	95564.0	4570218.75	116
2012-12-08	46.2	47.88	46.2	47.39	1.8	3.95	50528.0	2382115.25	130
2012-12-05	45.57	45.78	45.57	45.59	0.0	0.0	82272.0	3751705.75	46
2012-12-04	45.15	45.57	45.15	45.59	0.29	0.64	10642.0	481599.25	25
2012-12-03	45.36	45.36	45.15	45.3	0.0	0.0	22119.0	1002685.0	31
2012-12-02	44.73	46.83	44.73	45.3	0.6	1.34	55444.0	2530718.0	74
2012-12-01	44.73	45.36	44.73	44.7	-0.15	-0.33	32317.0	1451957.5	60
2012-11-28	44.73	44.73	44.52	44.85	-0.15	-0.33	44041.0	1966312.25	55
2012-11-27	44.73	45.15	44.1	45.0	0.15	0.33	92845.0	4154589.75	44
2012-11-26	44.1	44.73	44.1	44.85	0.3	0.67	22198.0	986243.75	31
2012-11-25	44.31	44.73	44.1	44.55	-0.15	-0.34	46876.0	2070595.75	34
2012-11-24	44.73	44.73	44.73	44.7	0.0	0.0	19844.0	886278.0	28
2012-11-21	44.73	44.73	44.73	44.7	0.0	0.0	17775.0	796461.0	38
2012-11-20	44.73	45.57	44.52	44.7	-0.75	-1.65	23423.0	1052471.75	46
2012-11-19	44.52	45.57	44.31	45.45	1.05	2.36	19650.0	874813.75	33
2012-11-18	44.73	44.73	44.52	44.4	-0.3	-0.67	7143.0	317822.5	24
2012-11-17	44.73	44.73	44.73	44.7	-0.45	-1.0	7818.0	348912.5	33
2012-11-14	45.99	45.99	45.15	45.15	0.0	0.0	15778.0	718574.0	30
2012-11-13	44.73	45.36	44.73	45.15	0.3	0.67	82304.0	3713286.0	41
2012-11-12	44.73	44.73	44.73	44.85	0.15	0.34	5756.0	256885.5	21
2012-11-11	44.73	44.94	44.73	44.7	-0.3	-0.67	47235.0	2116651.25	60
2012-11-10	45.36	45.36	44.94	45.0	-0.45	-0.99	5835.0	263245.0	20
2012-11-07	45.15	45.57	45.15	45.45	0.15	0.33	51083.0	2310250.0	48
2012-11-06	44.94	45.57	44.94	45.3	0.15	0.33	49445.0	2231983.5	60
2012-11-05	44.73	45.15	44.73	45.15	0.6	1.35	31115.0	1400356.0	49
2012-11-04	44.73	44.73	44.73	44.55	0.15	0.34	48510.0	2164554.25	46
2012-11-03	45.15	45.15	44.52	44.4	-0.6	-1.33	28107.0	1255954.25	57
2012-10-24	44.73	45.15	44.31	45.0	0.3	0.67	55768.0	2500798.75	85
2012-10-23	44.1	44.73	43.89	44.7	-0.15	-0.33	32107.0	1419161.0	72
2012-10-22	43.89	46.41	43.89	44.85	0.9	2.05	126263.0	5644131.5	266
2012-10-21	43.47	43.89	43.47	43.95	0.3	0.69	1754733.0	77059966.5	33
2012-10-20				43.65	0.0	0.0	2373.0	103622.75	27
2012-10-17	43.47	43.68	43.47	43.65	-0.3	-0.68	47010.0	2053052.25	71
2012-10-16	43.89	43.89	43.47	43.95	0.15	0.34	11166.0	487360.75	37
2012-10-15	44.1	44.1	43.68	43.8	-0.3	-0.68	5391.0	236454.5	35
2012-10-14	43.47	44.1	43.26	44.1	0.9	2.08	28778.0	1244937.75	45
2012-10-13	43.47	43.47	43.05	43.2	-0.15	-0.35	73792.0	3187552.75	72
2012-10-10	42.84	43.47	42.84	43.35	0.3	0.7	37995.0	1643493.25	71
2012-10-09	43.26	43.26	42.63	43.05	-0.15	-0.35	179424.0	7706105.5	137
2012-10-08	44.1	44.1	43.26	43.2	-0.9	-2.04	113097.0	4928168.5	150
2012-10-07	43.26	45.15	43.26	44.1	-1.95	-4.23	534039.0	23639440.5	293
2012-10-06	46.41	46.41	45.99	46.05	-0.44	-0.95	118524.0	5481548.75	68
2012-10-03	47.25	47.25	45.57	46.49	0.0	0.0	168847.0	7830186.5	130
2012-10-02	45.99	46.41	45.57	46.49	0.59	1.29	77871.0	3573971.5	74
2012-10-01	45.15	47.04	44.73	45.9	0.9	2.0	160881.0	7418004.0	177
2012-09-30	44.73	44.94	44.73	45.0	0.0	0.0	15867.0	709439.75	33
2012-09-29	44.73	45.15	44.73	45.0	0.3	0.67	37326.0	1669149.75	61
2012-09-26	44.73	44.73	44.73	44.7	-0.3	-0.67	62860.0	2805427.5	53
2012-09-25	44.1	44.94	44.1	45.0	0.9	2.04	111769.0	4995226.25	107
2012-09-24	44.1	44.31	44.1	44.1	0.0	0.0	57569.0	2544184.5	64
2012-09-22	44.1	44.73	43.89	44.1	0.0	0.0	151109.0	6692623.0	158
2012-09-19	44.1	44.1	44.1	44.1	0.45	1.03	48469.0	2134088.25	63
2012-09-18	43.47	43.68	43.47	43.65	-0.15	-0.34	43419.0	1894642.5	36
2012-09-17	43.68	43.68	43.68	43.8	0.0	0.0	58993.0	2576903.75	70
2012-09-16	43.89	44.1	43.68	43.8	-0.3	-0.68	13201.0	579207.5	32
2012-09-15	44.1	44.1	44.1	44.1	0.45	1.03	53777.0	2374249.75	54
2012-09-12	44.1	44.31	43.68	43.65	-0.45	-1.02	29095.0	1284470.0	51
2012-09-11	43.68	44.1	43.47	44.1	0.45	1.03	13791.0	600658.0	39
2012-09-10	43.68	43.89	43.68	43.65	-0.45	-1.02	18142.0	794683.25	32
2012-09-09	43.68	44.1	43.68	44.1	0.6	1.38	16761.0	733702.0	35
2012-09-08	43.68	43.68	43.47	43.5	-0.15	-0.34	15100.0	658791.0	48
2012-09-05	43.47	43.68	43.47	43.65	-0.45	-1.02	10334.0	450800.0	33
2012-09-04	43.47	44.1	43.47	44.1	0.45	1.03	32523.0	1417844.25	46
2012-09-03	43.89	44.1	43.47	43.65	-0.3	-0.68	60738.0	2654025.75	60
2012-09-02	43.89	44.1	43.89	43.95	0.0	0.0	41010.0	1801357.25	57
2012-09-01	44.1	44.1	43.47	43.95	-0.15	-0.34	7325.0	321936.25	47
2012-08-29	45.15	45.15	44.1	44.1	-0.3	-0.68	106282.0	4724456.5	114
2012-08-28	43.47	45.15	43.47	44.4	0.9	2.07	197031.0	8781818.75	227
2012-08-27	43.68	43.68	43.47	43.5	-0.15	-0.34	7801.0	340239.75	33
2012-08-26	43.47	43.68	43.47	43.65	-0.15	-0.34	37394.0	1626400.25	54
2012-08-25	44.31	44.31	43.47	43.8	-0.3	-0.68	26786.0	1173015.5	59
2012-08-15	43.89	44.1	43.47	44.1	0.15	0.34	10242.0	449057.75	48
2012-08-14	43.89	44.73	43.26	43.95	-0.15	-0.34	49866.0	2181607.75	73
2012-08-13	43.47	44.1	43.26	44.1	0.0	0.0	54862.0	2409036.0	107
2012-08-12	42.21	46.41	42.21	44.1	1.34	3.13	300420.0	13241722.5	341
2012-08-11	41.92	42.84	41.92	42.76	0.76	1.81	47775.0	2030918.75	93
2012-08-08	41.92	42.08	41.92	42.0	0.0	0.0	20424.0	858046.5	46
2012-08-07	41.92	41.92	41.75	42.0	-0.3	-0.71	63430.0	2652978.25	78
2012-08-06	41.92	42.21	41.75	42.3	0.45	1.08	117969.0	4949565.75	90
2012-08-05	41.92	41.92	41.75	41.85	-0.3	-0.71	37792.0	1581959.5	64
2012-08-04	41.41	42.08	41.41	42.15	0.6	1.44	20808.0	869524.75	58
2012-08-01	41.24	41.58	41.08	41.55	0.46	1.12	44287.0	1829928.5	78
2012-07-31	41.08	41.41	41.08	41.09	0.14	0.34	121156.0	4980293.25	88
2012-07-30	41.08	41.08	41.08	40.95	0.45	1.11	108352.0	4433053.25	47
2012-07-29	40.49	40.82	40.49	40.5	0.0	0.0	56394.0	2296719.0	40
2012-07-28	40.82	41.08	40.32	40.5	0.0	0.0	51144.0	2077504.5	43
2012-07-25	40.49	40.49	40.32	40.5	0.0	0.0	70045.0	2833995.75	64
2012-07-24	40.32	41.08	40.32	40.5	-0.15	-0.37	25885.0	1050469.0	61
2012-07-23	40.15	40.82	40.15	40.65	0.6	1.5	95480.0	3866649.0	65
2012-07-22	40.49	41.08	40.15	40.05	-1.04	-2.53	173715.0	7036321.75	137
2012-07-21	41.24	41.58	40.82	41.09	-0.15	-0.36	100928.0	4140009.25	73
2012-07-18	41.08	41.75	41.08	41.24	0.44	1.08	150851.0	6214042.25	92
2012-07-17	40.15	41.08	40.15	40.8	0.75	1.87	75861.0	3092321.0	95
2012-07-16	39.56	40.15	39.56	40.05	0.45	1.14	35870.0	1427991.0	73
2012-07-15	39.98	39.98	39.56	39.6	-0.3	-0.75	69251.0	2755050.0	60
2012-07-14	40.15	40.15	39.98	39.9	-0.15	-0.37	51944.0	2081173.75	52
2012-07-11	39.98	40.15	39.82	40.05	0.15	0.38	40108.0	1598053.25	84
2012-07-10	40.32	40.49	39.98	39.9	-0.15	-0.37	80230.0	3217431.25	99
2012-07-09	40.82	40.82	39.82	40.05	-1.04	-2.53	76893.0	3094321.0	111
2012-07-08	41.24	41.24	40.32	41.09	0.29	0.71	83218.0	3393031.75	126
2012-07-07	41.41	41.41	40.82	40.8	-0.44	-1.07	50475.0	2070120.25	88
2012-07-04	41.08	41.24	40.82	41.24	0.29	0.71	49051.0	2010565.25	73
2012-07-03	41.08	41.24	40.82	40.95	-0.29	-0.7	82822.0	3388442.25	134
2012-07-02	41.24	41.75	41.08	41.24	-0.31	-0.75	176684.0	7278075.5	109
2012-07-01	41.24	41.58	41.24	41.55	-0.15	-0.36	6542.0	270100.5	44
2012-06-30	41.75	42.08	41.41	41.7	0.61	1.48	16703.0	695071.75	69
2012-06-27	41.75	41.75	41.08	41.09	-0.61	-1.46	133488.0	5522890.0	91
2012-06-26	41.75	41.75	41.75	41.7	-0.6	-1.42	21349.0	890879.75	37
2012-06-25	41.92	42.21	41.75	42.3	0.15	0.36	11757.0	492100.0	38
2012-06-24	42.21	42.21	41.92	42.15	0.0	0.0	15416.0	648787.75	53
2012-06-23	42.63	42.63	42.08	42.15	-1.05	-2.43	59450.0	2514860.5	103
2012-06-20	43.26	43.26	42.42	43.2	0.3	0.7	85887.0	3663657.25	84
2012-06-19	42.84	43.05	42.84	42.9	0.0	0.0	69972.0	3005267.75	59
2012-06-18	42.84	42.84	42.63	42.9	-0.15	-0.35	77305.0	3308841.5	82
2012-06-17	42.21	43.26	42.21	43.05	0.15	0.35	48544.0	2074073.0	100
2012-06-16	42.84	42.84	41.24	42.9	0.14	0.33	74567.0	3166850.0	128
2012-06-13	42.21	42.84	42.21	42.76	0.16	0.38	60919.0	2592061.0	81
2012-06-12	41.92	42.63	41.92	42.6	0.3	0.71	43520.0	1838948.0	83
2012-06-11	41.92	42.21	41.75	42.3	0.0	0.0	94978.0	3990727.25	104
2012-06-10	41.41	42.21	41.41	42.3	0.6	1.44	74442.0	3131392.5	67
2012-06-09	41.75	41.75	41.75	41.7	-0.6	-1.42	5642.0	235482.0	46
2012-06-06	42.21	42.21	41.75	42.3	0.0	0.0	21935.0	921675.5	82
2012-06-05	41.58	42.63	41.58	42.3	1.06	2.57	43278.0	1814038.0	123
2012-06-04	40.49	41.41	40.49	41.24	0.29	0.71	18094.0	740266.5	57
2012-06-03	40.49	41.24	40.32	40.95	0.15	0.37	47527.0	1932269.25	73
2012-06-02	41.75	41.75	40.82	40.8	-1.5	-3.55	122545.0	5053842.25	103
2012-05-30	42.21	42.21	41.75	42.3	0.0	0.0	89754.0	3782342.0	75
2012-05-29	42.21	42.42	41.92	42.3	0.0	0.0	80339.0	3396931.5	77
2012-05-28	42.21	42.21	42.21	42.3	-0.15	-0.35	49886.0	2111371.25	71
2012-05-27	42.08	42.63	42.08	42.45	0.0	0.0	44012.0	1868353.25	45
2012-05-26	42.21	42.84	41.92	42.45	0.15	0.35	48877.0	2076690.75	72
2012-05-23	42.84	42.84	42.21	42.3	-0.46	-1.08	28928.0	1228471.25	81
2012-05-22	42.42	43.47	42.42	42.76	0.46	1.09	53251.0	2283710.75	104
2012-05-21	41.92	42.21	41.92	42.3	0.0	0.0	12234.0	514507.0	54
2012-05-20	41.75	42.21	41.75	42.3	0.6	1.44	92020.0	3869697.5	127
2012-05-19	40.66	41.75	40.66	41.7	0.61	1.48	74604.0	3090577.0	105
2012-05-16	41.24	41.24	40.66	41.09	-0.3	-0.72	48716.0	2006263.25	97
2012-05-15	41.08	41.58	41.08	41.39	-0.31	-0.74	27466.0	1133514.25	66
2012-05-14	40.82	42.21	40.82	41.7	0.75	1.83	183482.0	7646912.25	230
2012-05-13	41.24	41.75	40.82	40.95	-0.6	-1.44	162756.0	6763917.25	107
2012-05-12	41.92	42.63	39.23	41.55	-0.75	-1.77	62596.0	2576296.25	140
2012-05-09	41.24	43.26	41.08	42.3	0.6	1.44	179081.0	7571444.5	193
2012-05-08	41.75	41.75	41.75	41.7	0.0	0.0	4731.0	197102.75	28
2012-05-07	41.24	41.75	41.08	41.7	0.0	0.0	45503.0	1886334.75	67
2012-05-06	41.41	41.75	40.82	41.7	0.0	0.0	91739.0	3790729.75	102
2012-05-05	41.75	41.75	41.24	41.7	0.0	0.0	69267.0	2873574.25	77
2012-05-02	41.92	42.08	41.75	41.7	-0.75	-1.77	43460.0	1823591.5	105
2012-05-01	41.92	42.42	41.75	42.45	1.06	2.56	123554.0	5195429.25	148
2012-04-30	41.92	41.92	41.41	41.39	-0.61	-1.45	69929.0	2908331.25	98
2012-04-29	42.42	42.42	41.92	42.0	-0.9	-2.1	91105.0	3836223.75	88
2012-04-28	42.21	42.84	42.21	42.9	0.75	1.78	115127.0	4906116.75	151
2012-04-25	41.75	42.84	41.75	42.15	0.45	1.08	253629.0	10758173.75	273
2012-04-24	41.24	41.92	41.24	41.7	0.0	0.0	150713.0	6194252.25	125
2012-04-23	41.08	41.75	41.08	41.7	0.0	0.0	82321.0	3408391.0	143
2012-04-22	41.08	41.75	41.08	41.7	0.9	2.21	186424.0	7716701.0	211
2012-04-21	39.98	41.08	39.98	40.8	0.9	2.26	215316.0	8686565.75	241
2012-04-18	40.66	40.66	39.98	39.9	-0.6	-1.48	94311.0	3777102.75	103
2012-04-17	40.66	40.66	40.15	40.5	0.6	1.5	108245.0	4371276.75	156
2012-04-16	39.82	39.98	38.14	39.9	0.0	0.0	317338.0	12315960.5	371
2012-04-15	40.32	40.49	39.23	39.9	-0.6	-1.48	156796.0	6261292.25	204
2012-04-14	41.75	41.75	40.15	40.5	-1.2	-2.88	374303.0	15309963.5	310
2012-04-11	41.75	41.75	41.08	41.7	0.0	0.0	204343.0	8430598.0	219
2012-04-10	42.63	42.63	41.75	41.7	-1.5	-3.47	198231.0	8369742.5	229
2012-04-09	42.42	43.89	42.42	43.2	-0.45	-1.03	95005.0	4075889.5	183
2012-04-08	44.1	44.52	42.42	43.65	-0.75	-1.69	394083.0	17027077.5	403
2012-04-07	43.47	45.15	43.47	44.4	0.75	1.72	262152.0	11606615.5	311
2012-04-04	43.68	44.1	43.26	43.65	-0.3	-0.68	103419.0	4518300.25	151
2012-04-03	44.1	44.1	43.68	43.95	0.0	0.0	40870.0	1793705.5	106
2012-04-02	43.68	44.52	43.68	43.95	0.15	0.34	97896.0	4289091.0	158
2012-04-01	44.1	44.1	43.68	43.8	-0.3	-0.68	84227.0	3712811.25	154
2012-03-31	43.68	44.1	43.68	44.1	0.3	0.68	86912.0	3810519.5	146
2012-03-28	43.47	44.1	43.47	43.8	0.3	0.69	96464.0	4216447.75	209
2012-03-27	43.26	44.52	42.84	43.5	0.3	0.69	246853.0	10736251.75	331
2012-03-26	43.47	43.47	42.84	43.2	-0.3	-0.69	190607.0	8239840.0	211
2012-03-25	43.47	43.47	43.26	43.5	0.3	0.69	168381.0	7291546.75	234
2012-03-24	43.26	43.47	43.05	43.2	0.44	1.03	150804.0	6528426.75	238
2012-03-21	42.84	43.26	42.42	42.76	0.0	0.0	280446.0	12001311.0	254
2012-03-20	42.42	43.47	42.21	42.76	0.31	0.73	305354.0	13082118.25	314
2012-03-19	42.21	43.47	42.21	42.45	-0.9	-2.08	256680.0	10964284.75	363
[truncated: 62 more rows]
