# Supplementary material for: Effective short-term forecasts of Saudi stock price trends using technical indicators and large-scale multivariate time series
Source: PeerJ Comput Sci. 2023 Jan 6;9:e1205. doi: 10.7717/peerj-cs.1205 (PMC10280263; doi:10.7717/peerj-cs.1205)
Supplement: Supplemental Information 3 [file peerj-cs-09-1205-s003.zip › TASI Dataset 2021/AMANA INSURANCE_8310.csv]

date	open	high	low	close	change	change_percent	volume_traded	value_traded_SAR	number_trades
2020-03-19	8.82	9.0	8.76	8.81	-0.01	-0.11	375656.0	3333354.41	414
2020-03-18	9.04	9.04	8.82	8.82	-0.08	-0.9	474730.0	4224487.53	414
2020-03-17	8.54	8.95	8.54	8.9	0.2	2.3	319025.0	2807361.25	384
2020-03-16	8.65	9.15	8.56	8.7	-0.2	-2.25	454352.0	4026621.82	502
2020-03-15	9.0	9.12	8.35	8.9	0.33	3.85	489961.0	4336300.14	500
2020-03-12	8.44	8.8	8.2	8.57	-0.47	-5.2	310490.0	2659054.94	380
2020-03-11	9.57	9.6	8.8	9.04	-0.52	-5.44	432434.0	4063787.25	473
2020-03-10	9.4	9.56	9.14	9.56	0.77	8.76	423723.0	3940425.61	441
2020-03-09	8.79	8.9	8.79	8.79	-0.97	-9.94	325910.0	2869813.88	330
2020-03-08	10.0	10.7	9.76	9.76	-1.08	-9.96	515663.0	5143149.87	468
2020-03-05	11.04	11.06	10.84	10.84	-0.08	-0.73	335472.0	3670054.2	282
2020-03-04	10.64	11.14	10.62	10.92	0.0	0.0	495101.0	5418654.98	503
2020-03-03	10.62	10.94	10.62	10.92	0.38	3.61	311502.0	3371050.32	367
2020-03-02	10.6	10.62	10.4	10.54	0.34	3.33	398369.0	4197531.68	434
2020-03-01	10.6	10.6	10.16	10.2	-0.5	-4.67	390999.0	4038502.62	465
2020-02-27	10.74	11.0	10.66	10.7	-0.04	-0.37	275189.0	2974622.6	451
2020-02-26	11.0	11.0	10.7	10.74	-0.26	-2.36	227316.0	2460974.0	325
2020-02-25	10.9	11.06	10.6	11.0	-0.06	-0.54	338552.0	3697267.36	389
2020-02-24	11.6	11.6	10.94	11.06	-0.62	-5.31	679007.0	7671869.0	746
2020-02-23	11.6	11.88	11.6	11.68	0.08	0.69	663141.0	7786808.84	673
2020-02-20	11.66	11.74	11.6	11.6	0.0	0.0	272936.0	3186313.44	351
2020-02-19	11.52	11.7	11.52	11.6	0.1	0.87	329770.0	3832110.5	339
2020-02-18	11.6	11.66	11.5	11.5	-0.08	-0.69	217124.0	2510145.54	309
2020-02-17	11.6	11.74	11.54	11.58	0.08	0.7	606439.0	7061855.14	605
2020-02-16	11.44	11.64	11.42	11.5	0.06	0.52	335316.0	3863194.04	429
2020-02-13	11.5	11.72	11.42	11.44	0.02	0.18	548739.0	6351674.26	625
2020-02-12	11.42	11.54	11.42	11.42	-0.08	-0.7	75498.0	865346.3	154
2020-02-11	11.6	11.7	11.48	11.5	-0.14	-1.2	212240.0	2458458.54	321
2020-02-10	11.42	11.72	11.42	11.64	0.14	1.22	211292.0	2454932.98	342
2020-02-09	11.5	11.5	11.28	11.5	-0.14	-1.2	294554.0	3358690.84	413
2020-02-06	11.78	11.8	11.6	11.64	-0.08	-0.68	233487.0	2726555.98	304
2020-02-05	11.82	11.82	11.68	11.72	0.0	0.0	254003.0	2980567.92	299
2020-02-04	11.74	11.82	11.7	11.72	0.04	0.34	254745.0	2996422.1	375
2020-02-03	11.62	11.7	11.6	11.68	0.02	0.17	371103.0	4324388.2	490
2020-02-02	11.9	11.9	11.64	11.66	-0.34	-2.83	722615.0	8498838.12	839
2020-01-30	11.92	12.16	11.92	12.0	0.08	0.67	408696.0	4927489.1	500
2020-01-29	11.84	12.06	11.84	11.92	0.02	0.17	332743.0	3984585.7	440
2020-01-28	12.0	12.1	11.82	11.9	0.02	0.17	522454.0	6226513.22	604
2020-01-27	12.1	12.16	11.88	11.88	-0.22	-1.82	354250.0	4257487.24	537
2020-01-26	12.14	12.2	12.02	12.1	-0.04	-0.33	412657.0	4993066.32	524
2020-01-23	12.24	12.5	12.12	12.14	-0.1	-0.82	1392332.0	17138270.42	1271
2020-01-22	12.28	12.36	12.16	12.24	0.08	0.66	855830.0	10493203.3	769
2020-01-21	12.06	12.3	12.04	12.16	0.06	0.5	589622.0	7188974.92	681
2020-01-20	12.22	12.22	12.06	12.1	-0.08	-0.66	494179.0	5993223.06	489
2020-01-19	12.48	12.5	12.1	12.18	0.1	0.83	1615725.0	19887705.9	1247
2020-01-16	12.1	12.16	11.9	12.08	0.04	0.33	719878.0	8640539.88	761
2020-01-15	12.16	12.6	12.02	12.04	0.26	2.21	2906595.0	35726694.56	2337
2020-01-14	11.76	11.9	11.72	11.78	0.06	0.51	691446.0	8159507.5	689
2020-01-13	11.66	11.82	11.6	11.72	0.12	1.03	581594.0	6804835.74	592
2020-01-12	11.48	11.84	11.48	11.6	0.22	1.93	718836.0	8395487.32	823
2020-01-09	11.28	11.56	11.24	11.38	0.44	4.02	871749.0	9933657.46	1000
2020-01-08	11.0	11.3	10.8	10.94	-0.5	-4.37	746794.0	8286527.92	733
2020-01-07	11.52	11.7	11.4	11.44	-0.02	-0.17	474094.0	5494915.6	622
2020-01-06	11.72	11.88	11.44	11.46	-0.26	-2.22	791037.0	9163329.9	754
2020-01-05	11.98	12.1	11.68	11.72	-0.52	-4.25	1322113.0	15742773.96	1119
2020-01-02	12.08	12.24	12.06	12.24	0.2	1.66	1324485.0	16112727.72	962
2020-01-01	12.08	12.2	11.96	12.04	-0.02	-0.17	853556.0	10313158.8	816
2019-12-31	12.02	12.22	12.02	12.06	-0.02	-0.17	1100535.0	13329222.12	858
2019-12-30	12.06	12.32	12.04	12.08	0.0	0.0	1703935.0	20764644.08	1372
2019-12-29	12.16	12.26	12.0	12.08	-0.02	-0.17	1030904.0	12493302.3	975
2019-12-26	12.08	12.34	12.0	12.1	0.06	0.5	2011588.0	24532437.9	1763
2019-12-25	11.86	12.34	11.84	12.04	0.18	1.52	2103528.0	25395153.82	1927
2019-12-24	12.16	12.34	11.82	11.86	-0.28	-2.31	1337208.0	16098158.08	1668
2019-12-23	12.3	12.9	12.14	12.14	0.04	0.33	4588380.0	57567965.38	3990
2019-12-22	11.04	12.1	11.04	12.1	1.1	10.0	4324752.0	50852336.2	3040
2019-12-19	11.14	11.2	10.96	11.0	-0.12	-1.08	658203.0	7257852.54	665
2019-12-18	10.9	11.34	10.9	11.12	0.26	2.39	1658489.0	18541480.34	1405
2019-12-17	10.62	10.96	10.62	10.86	0.28	2.65	1029654.0	11170950.7	1000
2019-12-16	10.52	10.64	10.52	10.58	0.08	0.76	191852.0	2028998.94	246
2019-12-15	10.52	10.52	10.4	10.5	0.1	0.96	137443.0	1439123.64	217
2019-12-12	10.62	10.64	10.4	10.4	-0.28	-2.62	497080.0	5236438.44	486
2019-12-11	10.66	10.76	10.62	10.68	0.08	0.75	245324.0	2621819.64	351
2019-12-10	10.74	10.8	10.6	10.6	-0.12	-1.12	331624.0	3543613.72	538
2019-12-09	10.78	10.98	10.72	10.72	-0.02	-0.19	779492.0	8448684.54	831
2019-12-08	10.78	10.86	10.7	10.74	-0.04	-0.37	356817.0	3836509.08	460
2019-12-05	10.5	11.02	10.5	10.78	0.28	2.67	976490.0	10610038.9	1174
2019-12-04	10.6	10.6	10.38	10.5	-0.16	-1.5	232571.0	2435307.22	320
2019-12-03	10.84	10.84	10.62	10.66	-0.14	-1.3	315528.0	3382601.12	399
2019-12-02	10.74	10.8	10.68	10.8	0.06	0.56	288236.0	3099366.92	465
2019-12-01	10.7	10.88	10.64	10.74	0.14	1.32	563643.0	6074576.5	672
2019-11-28	10.56	10.72	10.54	10.6	0.04	0.38	509051.0	5406764.88	519
2019-11-27	10.86	10.86	10.52	10.56	-0.1	-0.94	294000.0	3132138.96	433
2019-11-26	10.84	10.96	10.6	10.66	-0.22	-2.02	490963.0	5277300.88	653
2019-11-25	11.18	11.18	10.88	10.88	-0.2	-1.81	624921.0	6892405.28	707
2019-11-24	11.4	11.46	11.06	11.08	-0.14	-1.25	1033470.0	11673993.9	1209
2019-11-21	11.22	11.46	11.16	11.22	0.04	0.36	1283640.0	14478451.08	1280
2019-11-20	11.16	11.5	11.1	11.18	0.1	0.9	1630086.0	18422714.26	1769
2019-11-19	11.66	11.88	11.02	11.08	-0.44	-3.82	3361077.0	38708448.14	3361
2019-11-18	10.62	11.52	10.52	11.52	1.0	9.51	3731172.0	41689103.42	2649
2019-11-17	10.7	10.74	10.42	10.52	-0.08	-0.75	582687.0	6175449.06	627
2019-11-14	10.8	10.86	10.6	10.6	-0.1	-0.93	465028.0	4996044.6	496
2019-11-13	10.92	11.14	10.7	10.7	-0.24	-2.19	1221861.0	13385391.8	1104
2019-11-12	11.04	11.14	10.88	10.94	-0.14	-1.26	757544.0	8339885.02	972
2019-11-11	10.92	11.48	10.92	11.08	0.3	2.78	1622334.0	18193073.7	1769
2019-11-10	10.8	11.06	10.6	10.78	0.04	0.37	869827.0	9459763.0	1033
2019-11-07	10.98	11.32	10.74	10.74	-0.16	-1.47	1483686.0	16400039.74	1609
2019-11-06	10.24	11.24	10.14	10.9	0.62	6.03	2431872.0	26437373.68	2095
2019-11-05	10.28	10.3	10.12	10.28	0.02	0.19	402283.0	4117448.5	470
2019-11-04	10.3	10.44	10.18	10.26	0.02	0.2	495300.0	5108814.64	491
2019-11-03	10.56	10.56	10.16	10.24	-0.44	-4.12	799392.0	8278380.9	881
2019-10-31	10.78	10.86	10.66	10.68	-0.1	-0.93	627492.0	6739505.72	608
2019-10-30	10.86	10.9	10.64	10.78	0.12	1.13	573457.0	6179337.42	612
2019-10-29	11.2	11.2	10.5	10.66	-0.54	-4.82	1099024.0	11998467.9	1201
2019-10-28	11.2	11.5	10.98	11.2	0.04	0.36	1652915.0	18639166.1	1628
2019-10-27	11.56	11.64	11.14	11.16	-0.32	-2.79	610871.0	6969690.96	708
2019-10-24	11.42	11.8	11.4	11.48	0.14	1.23	1706915.0	19757919.6	1586
2019-10-23	11.8	12.1	11.3	11.34	-0.44	-3.74	3810923.0	45054680.42	3195
2019-10-22	11.44	12.38	11.3	11.78	0.34	2.97	6301481.0	75137694.76	4589
2019-10-21	10.52	11.48	10.4	11.44	1.0	9.58	3185167.0	35066741.12	2608
2019-10-20	9.58	10.44	9.54	10.44	0.94	9.89	1388517.0	14222454.54	1156
2019-10-17	9.5	9.52	9.4	9.5	0.05	0.53	178790.0	1691281.12	312
2019-10-16	9.51	9.52	9.26	9.45	-0.11	-1.15	217397.0	2042284.27	309
2019-10-15	9.84	9.84	9.56	9.56	-0.26	-2.65	77168.0	745504.89	152
2019-10-14	9.89	9.9	9.8	9.82	-0.09	-0.91	136505.0	1344191.71	233
2019-10-13	10.04	10.08	9.9	9.91	-0.01	-0.1	76422.0	762342.61	136
2019-10-10	9.99	10.1	9.8	9.92	0.05	0.51	164941.0	1645072.55	298
2019-10-09	10.0	10.0	9.87	9.87	-0.19	-1.89	182160.0	1809057.5	310
2019-10-08	10.16	10.16	9.94	10.06	-0.14	-1.37	323288.0	3238919.08	379
2019-10-07	10.34	10.34	10.14	10.2	-0.18	-1.73	248981.0	2546511.36	301
2019-10-06	10.46	10.46	10.36	10.38	0.08	0.78	112023.0	1166082.88	163
2019-10-03	10.44	10.44	10.28	10.3	-0.14	-1.34	251498.0	2602134.22	244
2019-10-02	10.74	10.74	10.36	10.44	-0.22	-2.06	261649.0	2762878.94	352
2019-10-01	10.72	10.82	10.66	10.66	-0.02	-0.19	261229.0	2807888.62	327
2019-09-30	10.74	10.76	10.68	10.68	0.02	0.19	111140.0	1189948.92	142
2019-09-29	10.68	10.76	10.64	10.66	0.1	0.95	198129.0	2122899.02	263
2019-09-26	10.66	10.7	10.52	10.56	-0.06	-0.56	168269.0	1784422.86	222
2019-09-25	10.62	10.74	10.6	10.62	-0.08	-0.75	222149.0	2372569.64	337
2019-09-24	10.52	10.82	10.52	10.7	0.1	0.94	420318.0	4500416.9	610
2019-09-22	10.5	10.7	10.42	10.6	0.3	2.91	502333.0	5322535.7	488
2019-09-19	10.56	10.56	10.3	10.3	-0.26	-2.46	232411.0	2423355.66	282
2019-09-18	10.7	10.86	10.56	10.56	-0.12	-1.12	347986.0	3719283.22	386
2019-09-17	10.8	10.96	10.64	10.68	-0.14	-1.29	319709.0	3446877.12	368
2019-09-16	10.96	11.1	10.74	10.82	0.02	0.19	505650.0	5525034.08	486
2019-09-15	10.7	10.9	10.62	10.8	-0.12	-1.1	233220.0	2515662.62	294
2019-09-12	11.06	11.16	10.9	10.92	-0.02	-0.18	327669.0	3616050.08	410
2019-09-11	11.24	11.24	10.94	10.94	-0.32	-2.84	466623.0	5148536.88	578
2019-09-10	11.5	11.62	11.2	11.26	-0.38	-3.26	558378.0	6356917.58	543
2019-09-09	11.52	11.9	11.44	11.64	0.16	1.39	1243383.0	14572007.34	1080
2019-09-08	11.4	11.48	11.3	11.48	0.14	1.23	203603.0	2318215.86	240
2019-09-05	11.4	11.56	11.3	11.34	0.08	0.71	715761.0	8187723.34	654
2019-09-04	11.14	11.32	11.14	11.26	0.1	0.9	246293.0	2772913.84	301
2019-09-03	11.06	11.46	11.06	11.16	0.08	0.72	563278.0	6341766.48	630
2019-09-02	10.9	11.08	10.8	11.08	0.18	1.65	258299.0	2829041.12	348
2019-09-01	11.14	11.14	10.68	10.9	-0.14	-1.27	449477.0	4885269.88	537
2019-08-29	11.26	11.32	11.04	11.04	-0.12	-1.08	175843.0	1964327.12	209
2019-08-28	11.22	11.28	11.14	11.16	0.02	0.18	135426.0	1518463.72	212
2019-08-27	11.24	11.42	11.04	11.14	-0.02	-0.18	491475.0	5534660.78	582
2019-08-26	11.08	11.16	11.04	11.16	0.16	1.45	142169.0	1577536.18	283
2019-08-25	11.1	11.1	11.0	11.0	-0.2	-1.79	196920.0	2174395.4	306
2019-08-22	11.44	11.44	11.0	11.2	-0.24	-2.1	354894.0	3957638.42	473
2019-08-21	11.5	11.58	11.28	11.44	0.02	0.18	181368.0	2071428.0	294
2019-08-20	11.62	11.62	11.4	11.42	0.02	0.18	174736.0	2006468.96	269
2019-08-19	11.3	11.72	11.3	11.4	0.18	1.6	490940.0	5676704.82	725
2019-08-18	11.2	11.26	11.06	11.22	0.0	0.0	202806.0	2271492.36	321
2019-08-08	11.22	11.34	11.14	11.22	-0.08	-0.71	241958.0	2714607.22	280
2019-08-07	11.14	11.56	11.14	11.3	0.24	2.17	392251.0	4454964.88	609
2019-08-06	11.04	11.14	11.0	11.06	-0.2	-1.78	295182.0	3272292.3	377
2019-08-05	11.34	11.34	11.2	11.26	-0.06	-0.53	187303.0	2111873.9	375
2019-08-04	11.44	11.5	11.3	11.32	-0.08	-0.7	188883.0	2146042.98	357
2019-08-01	11.52	11.58	11.36	11.4	-0.26	-2.23	330862.0	3808392.5	543
2019-07-31	11.68	11.78	11.66	11.66	0.0	0.0	265390.0	3102402.36	384
2019-07-30	11.88	11.9	11.66	11.66	-0.14	-1.19	439757.0	5185074.46	513
2019-07-29	12.04	12.14	11.8	11.8	-0.22	-1.83	500449.0	5994548.62	585
2019-07-28	11.9	12.08	11.9	12.02	0.06	0.5	386983.0	4655701.82	457
2019-07-25	12.1	12.12	11.96	11.96	-0.12	-0.99	363105.0	4372361.74	496
2019-07-24	12.26	12.26	12.04	12.08	-0.14	-1.15	265975.0	3229534.8	365
2019-07-23	12.4	12.56	12.18	12.22	-0.26	-2.08	365148.0	4501276.36	484
2019-07-22	12.58	12.68	12.42	12.48	0.1	0.81	436761.0	5478205.66	597
2019-07-21	12.64	12.7	12.36	12.38	-0.42	-3.28	580124.0	7259672.48	745
2019-07-18	12.74	13.16	12.6	12.8	0.06	0.47	1238253.0	15916581.5	1287
2019-07-17	12.88	12.94	12.7	12.74	-0.14	-1.09	490640.0	6275641.24	507
2019-07-16	12.98	13.1	12.88	12.88	-0.06	-0.46	537440.0	6976246.18	536
2019-07-15	13.0	13.12	12.94	12.94	-0.02	-0.15	877772.0	11423203.9	744
2019-07-14	12.78	12.98	12.74	12.96	0.2	1.57	1045918.0	13460310.36	925
2019-07-11	12.66	12.8	12.6	12.76	0.26	2.08	1125268.0	14272819.8	881
2019-07-10	12.44	12.62	12.4	12.5	0.08	0.64	903579.0	11321361.9	683
2019-07-09	12.3	12.54	12.26	12.42	0.12	0.98	556514.0	6905847.86	516
2019-07-08	12.36	12.4	12.2	12.3	-0.08	-0.65	339374.0	4175934.08	387
2019-07-07	12.44	12.58	12.32	12.38	-0.12	-0.96	492114.0	6124548.38	608
2019-07-04	12.5	12.76	12.44	12.5	0.08	0.64	1195504.0	15082210.2	1154
2019-07-03	12.24	12.6	12.24	12.42	0.16	1.31	1382145.0	17223358.6	1259
2019-07-02	12.24	12.68	12.18	12.26	-0.02	-0.16	1755825.0	21826989.76	1472
2019-07-01	12.36	12.44	12.24	12.28	-0.02	-0.16	940974.0	11615667.86	962
2019-06-30	11.94	12.3	11.94	12.3	0.46	3.89	874461.0	10623114.54	1020
2019-06-27	11.76	11.92	11.7	11.84	0.16	1.37	410435.0	4848304.6	452
2019-06-26	11.72	11.8	11.6	11.68	-0.04	-0.34	271586.0	3182529.08	340
2019-06-25	11.6	11.74	11.52	11.72	0.18	1.56	344046.0	3994238.24	351
2019-06-24	11.94	11.94	11.48	11.54	-0.4	-3.35	937016.0	10908386.52	894
2019-06-23	12.1	12.12	11.9	11.94	-0.02	-0.17	415542.0	4989125.18	485
2019-06-20	12.06	12.2	11.9	11.96	-0.12	-0.99	437947.0	5274582.98	592
2019-06-19	12.4	12.4	12.06	12.08	-0.2	-1.63	437429.0	5373574.74	639
2019-06-18	12.46	12.6	12.2	12.28	-0.18	-1.44	1251578.0	15466144.98	1470
2019-06-17	11.88	12.88	11.88	12.46	0.74	6.31	1956468.0	24313517.12	1765
2019-06-16	11.86	11.86	11.68	11.72	0.04	0.34	344648.0	4050374.9	414
2019-06-13	11.82	12.1	11.68	11.68	-0.14	-1.18	657047.0	7804467.84	897
2019-06-12	12.06	12.14	11.82	11.82	-0.08	-0.67	731473.0	8768160.38	719
2019-06-11	11.56	12.32	11.56	11.9	0.44	3.84	1781012.0	21339384.14	1713
2019-06-10	11.24	11.66	11.24	11.46	0.24	2.14	803323.0	9214363.58	699
2019-06-09	11.28	11.54	11.22	11.22	0.14	1.26	778980.0	8875163.86	800
2019-05-30	11.08	11.26	11.06	11.08	-0.06	-0.54	225716.0	2514846.66	233
2019-05-29	10.98	11.18	10.94	11.14	0.18	1.64	457585.0	5078400.5	406
2019-05-28	10.94	11.14	10.9	10.96	0.02	0.18	304588.0	3342094.28	343
2019-05-27	11.0	11.14	10.84	10.94	0.04	0.37	240706.0	2636219.8	358
2019-05-26	11.18	11.18	10.8	10.9	-0.12	-1.09	430565.0	4716278.2	450
2019-05-23	11.28	11.5	11.02	11.02	-0.28	-2.48	823138.0	9265135.24	760
2019-05-22	11.6	11.7	11.26	11.3	-0.26	-2.25	952946.0	10943843.76	861
2019-05-21	11.2	11.56	11.14	11.56	0.36	3.21	915545.0	10432212.88	876
2019-05-20	11.24	11.28	10.92	11.2	0.04	0.36	330978.0	3666118.24	440
2019-05-19	11.3	11.76	11.02	11.16	-0.14	-1.24	1683589.0	19231417.82	1326
2019-05-16	11.48	11.48	11.28	11.3	-0.1	-0.88	322839.0	3666667.02	450
2019-05-15	11.3	11.82	11.3	11.4	0.38	3.45	691851.0	7938800.08	978
2019-05-14	10.8	11.54	10.7	11.02	0.22	2.04	1156797.0	12917469.9	1456
2019-05-13	11.4	11.54	10.7	10.8	-1.08	-9.09	846308.0	9357041.52	1036
2019-05-12	12.78	12.86	11.88	11.88	-0.92	-7.19	671852.0	8112278.94	871
2019-05-09	13.2	13.24	12.64	12.8	-0.4	-3.03	623105.0	8048726.38	863
2019-05-08	13.36	13.52	13.18	13.2	-0.2	-1.49	379857.0	5035518.66	475
2019-05-07	13.4	13.46	13.08	13.4	0.04	0.3	437274.0	5842477.44	586
2019-05-06	13.74	13.74	13.08	13.36	-0.38	-2.77	490085.0	6543538.22	648
2019-05-05	13.88	13.98	13.62	13.74	-0.2	-1.43	338610.0	4659529.64	565
2019-05-02	13.94	14.06	13.86	13.94	-0.08	-0.57	474791.0	6617684.52	615
2019-05-01	14.12	14.14	13.88	14.02	-0.02	-0.14	573118.0	8017702.36	598
2019-04-30	14.04	14.2	14.02	14.04	-0.02	-0.14	430339.0	6066588.32	524
2019-04-29	14.02	14.2	14.02	14.06	0.06	0.43	454551.0	6407437.28	605
2019-04-28	14.02	14.12	13.92	14.0	-0.06	-0.43	442022.0	6196187.52	510
2019-04-25	14.08	14.24	14.02	14.06	0.04	0.29	463937.0	6551185.86	628
2019-04-24	14.12	14.16	14.0	14.02	-0.1	-0.71	415224.0	5838963.46	537
2019-04-23	14.12	14.32	14.06	14.12	-0.02	-0.14	632505.0	8954144.5	734
2019-04-22	14.4	14.4	14.1	14.14	-0.24	-1.67	603495.0	8600859.92	770
2019-04-21	14.74	14.74	14.38	14.38	-0.26	-1.78	914203.0	13281112.9	1010
2019-04-18	14.44	14.8	14.4	14.64	0.24	1.67	1476617.0	21593780.62	1644
2019-04-17	14.42	14.66	14.24	14.4	-0.04	-0.28	1133554.0	16397298.32	1298
2019-04-16	14.64	14.64	14.4	14.44	-0.22	-1.5	881663.0	12780814.56	1087
2019-04-15	14.8	14.8	14.6	14.66	-0.18	-1.21	1007836.0	14802497.72	1076
2019-04-14	14.82	15.04	14.66	14.84	0.06	0.41	1713754.0	25370185.52	1609
2019-04-11	14.24	15.0	14.22	14.78	0.44	3.07	3050145.0	44721752.52	2933
2019-04-10	14.2	14.34	14.14	14.34	0.12	0.84	779679.0	11115424.2	917
2019-04-09	14.2	14.48	14.12	14.22	0.0	0.0	1135905.0	16212353.06	1282
2019-04-08	14.26	14.7	14.16	14.22	0.28	2.01	3739037.0	53901210.38	3526
2019-04-07	13.92	14.06	13.86	13.94	0.04	0.29	497433.0	6940801.14	604
2019-04-04	13.9	14.06	13.8	13.9	0.02	0.14	532692.0	7410551.66	727
2019-04-03	14.04	14.14	13.88	13.88	-0.18	-1.28	581611.0	8156006.36	681
2019-04-02	13.98	14.22	13.98	14.06	0.0	0.0	729718.0	10303426.6	803
2019-04-01	13.92	14.24	13.9	14.06	0.12	0.86	768723.0	10826080.1	857
2019-03-31	13.98	14.1	13.8	13.94	-0.16	-1.13	694577.0	9703130.78	936
2019-03-28	14.3	14.4	14.1	14.1	-0.28	-1.95	441196.0	6265919.54	710
2019-03-27	13.9	14.6	13.9	14.38	0.46	3.3	2253042.0	32337421.02	2297
2019-03-26	14.24	14.26	13.9	13.92	-0.48	-3.33	1064276.0	14955027.16	1198
2019-03-25	14.56	14.6	14.28	14.4	-0.14	-0.96	629572.0	9077699.26	876
2019-03-24	14.64	14.84	14.5	14.54	-0.26	-1.76	816781.0	11984976.8	1089
2019-03-21	15.12	15.12	14.8	14.8	-0.34	-2.25	1212675.0	18105936.94	1353
2019-03-20	14.6	15.3	14.6	15.14	0.42	2.85	3955182.0	59343478.82	3591
2019-03-19	15.36	15.4	14.64	14.72	-0.56	-3.66	3663079.0	55140052.72	3558
2019-03-18	13.9	15.28	13.9	15.28	1.38	9.93	7779611.0	113893852.2	5462
2019-03-17	14.02	14.02	13.84	13.9	-0.12	-0.86	404753.0	5625448.18	517
2019-03-14	14.02	14.02	13.8	14.02	0.0	0.0	613554.0	8536843.56	677
2019-03-13	14.14	14.14	13.9	14.02	0.02	0.14	694416.0	9737776.82	763
2019-03-12	13.86	14.24	13.74	14.0	0.16	1.16	1385175.0	19439370.44	1506
2019-03-11	13.98	13.98	13.68	13.84	-0.16	-1.14	764921.0	10552842.04	864
2019-03-10	14.16	14.2	13.8	14.0	-0.16	-1.13	1318033.0	18508007.74	1432
2019-03-07	14.42	14.42	14.12	14.16	-0.24	-1.67	1270415.0	18140866.6	1156
2019-03-06	14.2	14.42	14.02	14.4	0.22	1.55	1739088.0	24743542.66	1747
2019-03-05	14.36	14.48	14.18	14.18	-0.12	-0.84	1903409.0	27260112.46	1764
2019-03-04	13.98	14.46	13.92	14.3	0.48	3.47	4009637.0	57013677.02	3920
2019-03-03	13.62	14.24	13.6	13.82	-0.18	-1.29	6547058.0	90992514.94	3901
2019-02-28	14.7	14.74	14.0	14.0	-0.8	-5.41	509032.0	7423619.0	825
2019-02-27	14.92	15.02	14.7	14.8	-0.14	-0.94	393477.0	5830846.32	635
2019-02-26	15.08	15.1	14.9	14.94	-0.06	-0.4	385343.0	5785420.42	657
2019-02-25	15.2	15.4	14.8	15.0	-0.14	-0.92	1121592.0	16936492.06	1502
2019-02-24	15.9	16.0	15.12	15.14	-0.74	-4.66	545501.0	8536149.18	944
2019-02-21	16.18	16.32	15.8	15.88	-0.26	-1.61	1092601.0	17577456.6	1396
2019-02-20	16.36	16.4	16.0	16.14	-0.1	-0.62	609963.0	9874142.96	1114
2019-02-19	16.06	17.0	15.9	16.24	0.22	1.37	1935828.0	32130481.6	2571
2019-02-18	16.5	16.64	16.0	16.02	-0.52	-3.14	933720.0	15282519.96	1369
2019-02-17	17.28	17.28	16.5	16.54	-0.64	-3.73	834008.0	14056268.1	1264
2019-02-14	17.48	17.5	17.08	17.18	-0.22	-1.26	590641.0	10192459.34	1359
2019-02-13	18.14	18.2	17.3	17.4	-0.76	-4.19	1119944.0	19812928.72	1780
2019-02-12	18.58	18.86	18.12	18.16	-0.22	-1.2	1448846.0	26864634.94	2027
2019-02-11	18.2	18.66	18.12	18.38	0.22	1.21	1984245.0	36480159.18	2336
2019-02-10	18.14	18.64	18.04	18.16	0.12	0.67	1593001.0	29166314.5	1921
2019-02-07	18.2	18.44	17.98	18.04	-0.16	-0.88	1357451.0	24740199.38	1696
2019-02-06	18.52	18.78	18.1	18.2	-0.38	-2.05	1125441.0	20824408.4	1595
2019-02-05	18.56	18.92	18.0	18.58	0.06	0.32	2535644.0	46757592.06	3006
2019-02-04	18.54	19.24	18.48	18.52	0.04	0.22	2684263.0	50482774.54	3230
2019-02-03	18.9	19.0	18.2	18.48	-0.56	-2.94	1812255.0	33474189.14	2482
2019-01-31	19.9	20.42	18.92	19.04	-1.02	-5.08	2071932.0	40676877.38	2942
2019-01-30	19.54	20.86	19.54	20.06	1.08	5.69	4509100.0	91382990.06	5074
2019-01-29	18.98	18.98	18.68	18.98	-3.46	-15.42	829142.0	15704193.96	312
2019-01-28	16.84	17.53	16.41	17.26	0.39	2.31	2854754.0	48603019.28	3004
2019-01-27	17.55	17.66	16.84	16.87	-0.52	-2.99	1835294.0	31478630.0	2305
2019-01-24	17.46	17.72	17.32	17.39	-0.04	-0.23	1544696.0	26969525.98	1592
2019-01-23	17.79	17.83	17.27	17.43	-0.36	-2.02	1319473.0	23120227.06	1502
2019-01-22	17.99	18.19	17.79	17.79	-0.25	-1.39	646818.0	11615896.26	821
2019-01-21	18.23	18.35	17.79	18.04	-0.11	-0.61	1504409.0	27318108.24	1631
2019-01-20	17.61	18.49	17.43	18.15	0.54	3.07	2064098.0	37232049.2	2411
2019-01-17	17.67	17.75	17.36	17.61	-0.08	-0.45	1374896.0	24150726.74	1632
2019-01-16	17.18	17.84	17.15	17.69	0.53	3.09	1435033.0	25191443.4	1709
2019-01-15	17.53	17.66	16.99	17.16	-0.22	-1.27	994796.0	17284978.48	1300
2019-01-14	17.87	18.19	17.3	17.38	-0.46	-2.58	1684437.0	29981349.76	1992
2019-01-13	16.92	17.84	16.76	17.84	0.92	5.44	1667962.0	29107436.02	2224
2019-01-10	18.1	18.46	16.66	16.92	-1.38	-7.54	2140888.0	37442214.84	2507
2019-01-09	18.3	18.7	18.13	18.3	0.03	0.16	1039094.0	19104498.68	1569
2019-01-08	18.58	18.78	18.07	18.27	-0.42	-2.25	1540456.0	28270667.24	1876
2019-01-07	18.9	18.99	18.53	18.69	-0.21	-1.11	1878759.0	35236390.82	2291
2019-01-06	18.29	19.21	17.99	18.9	0.77	4.25	3680367.0	69108434.8	4025
2019-01-03	18.73	18.76	18.12	18.13	-0.53	-2.84	1536433.0	28351826.68	2059
2019-01-02	18.59	19.16	18.24	18.66	0.2	1.08	4510565.0	84739747.58	4664
2019-01-01	16.87	18.53	16.83	18.46	1.57	9.3	4370677.0	77027073.42	3902
2018-12-31	16.89	17.15	16.69	16.89	0.13	0.78	1396678.0	23647833.16	1837
2018-12-30	16.61	17.19	16.46	16.76	0.33	2.01	1761398.0	29825144.98	2164
2018-12-27	17.04	17.15	16.23	16.43	-0.41	-2.43	1845486.0	30990621.28	2465
2018-12-26	17.69	17.9	16.81	16.84	-0.23	-1.35	4096468.0	71477690.0	4472
2018-12-25	17.38	17.99	16.23	17.07	-0.56	-3.18	5859898.0	99427913.38	6065
2018-12-24	19.69	20.11	17.63	17.63	-1.94	-9.91	8822168.0	163083945.89	8498
2018-12-23	21.3	22.03	19.57	19.57	-1.65	-7.78	3725721.0	79139442.65	3666
2018-12-20	21.45	22.07	20.69	21.22	0.07	0.33	4938311.0	106854632.95	4534
2018-12-19	19.99	21.69	19.92	21.15	1.27	6.39	5668091.0	118264861.9	5090
2018-12-18	20.46	20.76	19.38	19.88	-0.27	-1.34	5323836.0	107474891.7	5175
2018-12-17	21.3	22.95	19.99	20.15	-1.04	-4.91	7710884.0	168821406.0	7218
2018-12-16	19.99	21.19	19.61	21.19	1.93	10.02	4834032.0	99924012.6	3675
2018-12-13	17.92	19.26	17.92	19.26	1.73	9.87	4871781.0	92297917.04	3846
2018-12-12	17.43	17.72	17.06	17.53	0.23	1.33	2655787.0	46463455.28	2973
2018-12-11	17.04	17.46	16.76	17.3	0.31	1.82	2551720.0	43576386.48	2618
2018-12-10	17.33	17.84	16.84	16.99	-0.31	-1.79	4278010.0	74708353.46	4308
2018-12-09	16.03	17.44	16.01	17.3	1.38	8.67	4410376.0	74038807.62	4069
2018-12-06	16.3	16.41	15.86	15.92	-0.23	-1.42	1836552.0	29667221.72	1851
2018-12-05	15.66	16.27	15.58	16.15	0.59	3.79	3220878.0	51444624.92	2880
2018-12-04	15.41	16.07	15.26	15.56	0.15	0.97	2711577.0	42501011.3	2337
2018-12-03	15.66	15.84	15.3	15.41	-0.22	-1.41	1747489.0	27140663.86	1928
2018-12-02	15.07	16.07	14.92	15.63	0.71	4.76	2491266.0	38827833.16	2606
2018-11-29	14.46	15.81	14.41	14.92	0.54	3.76	4631877.0	70152644.78	3669
2018-11-28	14.41	14.55	14.3	14.38	-0.02	-0.14	942034.0	13575915.48	893
2018-11-27	14.23	14.67	14.23	14.4	0.1	0.7	1332269.0	19308808.42	1452
2018-11-26	14.61	14.76	14.23	14.3	-0.17	-1.17	1386494.0	20098291.66	1550
2018-11-25	14.23	15.0	14.09	14.47	0.04	0.28	1810938.0	26494713.12	1993
2018-11-22	14.76	15.04	14.24	14.43	0.17	1.19	3210806.0	46972150.12	3086
2018-11-21	12.92	14.26	12.92	14.26	1.29	9.95	1320281.0	18004542.7	1194
2018-11-20	13.8	13.92	12.87	12.97	-0.76	-5.54	900433.0	12056632.18	1063
2018-11-19	13.84	14.06	13.53	13.73	0.04	0.29	1243571.0	17189036.56	1297
2018-11-18	14.61	14.61	13.69	13.69	-0.84	-5.78	618695.0	8749186.98	821
2018-11-15	14.66	14.78	14.47	14.53	-0.1	-0.68	683133.0	10004890.28	897
2018-11-14	14.46	15.01	13.92	14.63	0.17	1.18	1366770.0	20034553.38	1538
2018-11-13	15.0	15.3	14.38	14.46	-0.32	-2.17	2473025.0	36669258.02	2695
2018-11-12	13.38	14.78	13.23	14.78	1.34	9.97	2910545.0	40789449.82	2593
2018-11-11	14.23	14.23	13.29	13.44	-0.68	-4.82	1106916.0	15052656.98	1316
2018-11-08	14.23	14.73	13.95	14.12	0.37	2.69	2777419.0	39860081.54	2529
2018-11-07	13.61	13.75	13.07	13.75	1.25	10.0	2725113.0	36810599.28	1784
2018-11-06	12.77	12.87	12.5	12.5	-0.11	-0.87	590565.0	7511877.78	654
2018-11-05	13.17	13.32	12.53	12.61	-0.54	-4.11	1797776.0	23468191.5	1763
2018-11-04	12.72	13.27	12.72	13.15	0.92	7.52	2102703.0	27247320.7	1974
2018-11-01	12.33	12.64	12.23	12.23	-0.12	-0.97	1284611.0	16028492.98	1219
2018-10-31	12.24	12.63	12.24	12.35	0.11	0.9	879894.0	10939369.42	958
2018-10-30	12.52	12.52	12.21	12.24	-0.06	-0.49	1078025.0	13308301.0	1174
2018-10-29	11.95	12.84	11.69	12.3	0.43	3.62	2198339.0	27244064.4	2071
2018-10-28	12.0	12.53	11.84	11.87	0.01	0.08	965032.0	11769271.96	1079
2018-10-25	11.35	12.29	11.24	11.86	0.57	5.05	1624899.0	19184276.78	1721
2018-10-24	10.43	11.29	10.38	11.29	1.02	9.93	1070181.0	11681471.86	1035
2018-10-23	10.0	10.52	9.86	10.27	0.43	4.37	627884.0	6421103.12	677
2018-10-22	10.38	10.47	9.84	9.84	-0.6	-5.75	306491.0	3128632.18	389
2018-10-21	10.15	10.6	10.07	10.44	-0.46	-4.22	471701.0	4919194.7	498
2018-10-18	11.15	11.24	10.9	10.9	-0.24	-2.15	437703.0	4843786.26	479
2018-10-17	10.61	11.46	10.61	11.14	0.53	5.0	769239.0	8607882.16	822
2018-10-16	10.87	10.87	10.23	10.61	-0.31	-2.84	294253.0	3125493.9	375
2018-10-15	10.61	11.06	10.61	10.92	0.31	2.92	434102.0	4693762.38	519
2018-10-14	11.61	11.61	10.38	10.61	-0.88	-7.66	374481.0	4018558.08	466
2018-10-11	11.92	11.92	10.94	11.49	-0.46	-3.85	311386.0	3572564.7	414
2018-10-10	12.18	12.21	11.92	11.95	-0.22	-1.81	212236.0	2555901.8	303
2018-10-09	12.0	12.3	11.92	12.17	0.17	1.42	508137.0	6180416.02	742
2018-10-08	11.8	12.12	11.8	12.0	-0.04	-0.33	183826.0	2203730.18	379
2018-10-07	12.23	12.23	11.77	12.04	-0.16	-1.31	397770.0	4759400.48	515
2018-10-04	12.33	12.37	12.12	12.2	-0.13	-1.05	399280.0	4889828.4	450
2018-10-03	12.26	12.63	12.17	12.33	0.01	0.08	545576.0	6744085.54	999
2018-10-02	12.4	12.53	12.3	12.32	-0.15	-1.2	402392.0	5008588.02	750
2018-10-01	12.57	12.66	12.43	12.47	0.04	0.32	424821.0	5323174.52	601
2018-09-30	12.83	12.83	12.4	12.43	-0.18	-1.43	324100.0	4085711.56	447
2018-09-27	12.73	12.95	12.58	12.61	-0.19	-1.48	374237.0	4763533.74	445
2018-09-26	12.72	13.0	12.63	12.8	0.16	1.27	774321.0	9935633.06	657
2018-09-25	12.5	13.04	12.3	12.64	0.4	3.27	1231409.0	15632675.32	1163
2018-09-20	12.61	12.86	12.21	12.24	-0.22	-1.77	998907.0	12525556.42	1092
2018-09-19	11.53	12.64	11.53	12.46	0.96	8.35	1631577.0	19922893.76	1407
2018-09-18	11.78	11.92	11.5	11.5	-0.34	-2.87	356734.0	4160850.32	465
2018-09-17	11.92	12.0	11.69	11.84	-0.11	-0.92	302796.0	3591338.32	490
2018-09-16	12.61	12.67	11.87	11.95	-0.58	-4.63	398353.0	4881304.98	484
2018-09-13	12.83	12.83	12.37	12.53	-0.16	-1.26	233850.0	2924129.12	388
2018-09-12	12.84	13.2	12.55	12.69	-0.08	-0.63	753253.0	9767984.84	869
2018-09-11	12.84	12.97	12.47	12.77	0.28	2.24	457604.0	5804006.06	553
2018-09-10	12.41	12.67	12.3	12.49	-0.08	-0.64	475304.0	5916599.96	671
2018-09-09	12.84	12.84	12.55	12.57	-0.12	-0.95	244419.0	3095949.96	407
2018-09-06	12.69	13.06	12.41	12.69	0.16	1.28	1101556.0	14010305.5	1356
2018-09-05	13.73	13.84	12.5	12.53	-1.36	-9.79	702977.0	9152968.54	1021
2018-09-04	14.23	14.26	13.84	13.89	-0.21	-1.49	280591.0	3935141.14	449
2018-09-03	14.13	14.36	14.1	14.1	0.03	0.21	307857.0	4383214.76	478
2018-09-02	14.24	14.3	14.07	14.07	-0.16	-1.12	183978.0	2611803.8	370
2018-08-30	14.67	14.69	14.23	14.23	-0.37	-2.53	240528.0	3461273.98	395
2018-08-29	14.63	14.86	14.53	14.6	-0.03	-0.21	431278.0	6320610.54	581
2018-08-28	14.96	15.06	14.61	14.63	-0.12	-0.81	577963.0	8595967.32	787
2018-08-27	14.58	15.07	14.58	14.75	0.17	1.17	786185.0	11649742.36	1014
2018-08-26	14.73	14.73	14.58	14.58	0.05	0.34	162818.0	2383568.22	298
2018-08-16	14.76	14.84	14.53	14.53	-0.23	-1.56	365172.0	5347535.72	524
2018-08-15	14.83	14.98	14.61	14.76	-0.02	-0.14	235649.0	3481286.06	372
2018-08-14	15.15	15.15	14.7	14.78	-0.14	-0.94	383173.0	5719253.86	671
2018-08-13	15.32	15.33	14.87	14.92	-0.23	-1.52	628378.0	9498753.46	851
2018-08-12	15.26	15.49	15.0	15.15	0.08	0.53	1208401.0	18442623.68	1388
2018-08-09	15.21	15.61	14.95	15.07	0.07	0.47	2266909.0	34616421.18	2057
2018-08-08	15.46	15.64	14.95	15.0	-0.35	-2.28	2823051.0	43345720.8	2818
2018-08-07	14.41	15.75	14.41	15.35	0.75	5.14	3188234.0	49081469.86	3049
2018-08-06	14.93	15.0	14.53	14.6	-0.47	-3.12	853834.0	12572384.02	1083
2018-08-05	15.56	16.04	15.07	15.07	-0.46	-2.96	1698676.0	26481301.4	1983
2018-08-02	14.83	15.72	14.53	15.53	0.84	5.72	1941980.0	29299494.44	2045
2018-08-01	14.84	15.06	14.61	14.69	-0.15	-1.01	678004.0	10049421.3	1010
2018-07-31	14.92	15.5	14.69	14.84	-0.09	-0.6	1002685.0	15158451.66	1137
2018-07-30	15.3	15.53	14.87	14.93	-0.37	-2.42	816597.0	12375333.78	1147
2018-07-29	16.06	16.06	15.3	15.3	-0.6	-3.77	777951.0	12152999.14	1205
2018-07-26	15.84	16.27	15.75	15.9	0.14	0.89	1320425.0	21148551.42	1753
2018-07-25	15.6	16.55	15.53	15.76	0.07	0.45	2657074.0	42738563.72	2866
2018-07-24	15.52	16.3	15.52	15.69	0.17	1.1	1557222.0	24776120.4	1715
2018-07-23	17.06	17.07	15.52	15.52	-1.44	-8.49	1230113.0	20241455.04	1620
2018-07-22	17.27	17.35	16.95	16.96	-0.16	-0.93	840359.0	14419324.08	1155
2018-07-19	17.26	17.73	17.01	17.12	-0.14	-0.81	2308448.0	40042369.98	2351
2018-07-18	17.99	18.15	17.15	17.26	-0.64	-3.58	3274104.0	57876484.94	3796
2018-07-17	17.21	18.56	17.01	17.9	0.69	4.01	5645879.0	100218850.32	5747
2018-07-16	16.3	17.43	16.18	17.21	0.91	5.58	3365421.0	56407535.58	3213
2018-07-15	16.55	16.87	16.24	16.3	-0.23	-1.39	2068983.0	34313154.78	2493
2018-07-12	16.96	17.38	16.49	16.53	-0.51	-2.99	2926769.0	49837799.06	3376
2018-07-11	16.63	17.21	16.46	17.04	0.41	2.47	3356806.0	56556941.02	3121
2018-07-10	16.75	16.92	16.27	16.63	0.17	1.03	2483321.0	41262274.16	2687
2018-07-09	15.93	16.59	15.53	16.46	0.51	3.2	2727885.0	43734658.14	3011
2018-07-08	16.76	17.16	15.9	15.95	-0.51	-3.1	3290781.0	55138972.78	3354
2018-07-05	16.12	17.04	15.73	16.46	0.36	2.24	5495156.0	90526838.5	4711
2018-07-04	14.84	16.15	14.84	16.1	1.34	9.08	4063399.0	63001339.18	3873
2018-07-03	15.87	16.29	14.55	14.76	-0.56	-3.66	4517495.0	70813943.02	3997
2018-07-02	14.06	15.32	13.87	15.32	1.39	9.98	1777336.0	26227899.02	1536
2018-07-01	14.76	15.0	13.84	13.93	-0.91	-6.13	2111814.0	30554141.88	2398
2018-06-28	15.38	15.96	14.84	14.84	-0.48	-3.13	2631146.0	40719786.92	2602
2018-06-27	15.3	15.81	14.89	15.32	0.25	1.66	2160689.0	33456620.36	2314
2018-06-26	15.07	15.92	14.87	15.07	0.26	1.76	3787422.0	58700447.88	3713
2018-06-25	13.61	14.81	13.61	14.81	1.34	9.95	2153530.0	30928570.18	1420
2018-06-24	12.61	13.47	12.35	13.47	1.21	9.87	1908299.0	24732950.86	1549
2018-06-21	11.27	12.26	11.27	12.26	1.11	9.96	2481601.0	29852330.72	1247
2018-06-20	10.92	11.15	10.92	11.15	0.17	1.55	44517.0	492467.82	84
2018-06-12	11.0	11.0	10.92	10.98	0.06	0.55	45748.0	499904.54	61
2018-06-11	11.1	11.1	10.92	10.92	-0.09	-0.82	23549.0	258162.32	50
2018-06-10	11.07	11.07	11.0	11.01	-0.03	-0.27	43151.0	475830.3	85
2018-06-07	11.15	11.15	11.0	11.04	-0.03	-0.27	89609.0	992049.74	153
2018-06-06	11.15	11.27	11.07	11.07	-0.05	-0.45	143411.0	1602429.66	249
2018-06-05	11.07	11.12	11.0	11.12	0.2	1.83	77955.0	860295.48	124
2018-06-04	11.0	11.1	10.92	10.92	-0.14	-1.27	69604.0	764324.38	101
2018-06-03	10.94	11.06	10.77	11.06	0.19	1.75	72999.0	792400.16	149
2018-05-31	10.84	10.87	10.8	10.87	0.0	0.0	66995.0	728131.98	134
2018-05-30	10.72	11.4	10.72	10.87	0.1	0.93	372930.0	4136192.88	436
2018-05-29	10.75	11.0	10.75	10.77	-0.07	-0.65	206702.0	2249333.88	230
2018-05-28	10.78	10.94	10.69	10.84	-0.11	-1.0	95172.0	1027026.08	131
2018-05-27	11.29	11.29	10.77	10.95	-0.41	-3.61	204314.0	2241879.9	228
2018-05-24	11.3	11.38	11.23	11.36	0.0	0.0	56856.0	642699.32	89
2018-05-23	11.57	11.58	11.33	11.36	-0.03	-0.26	104448.0	1191785.8	144
2018-05-22	11.0	11.47	11.0	11.39	0.39	3.55	413759.0	4670567.42	478
2018-05-21	11.55	11.55	10.41	11.0	-0.56	-4.84	230878.0	2597670.82	299
2018-05-20	11.5	11.7	11.5	11.56	0.16	1.4	190242.0	2201945.24	173
2018-05-17	11.41	11.87	11.38	11.4	0.0	0.0	341891.0	3960317.78	382
2018-05-16	12.33	12.33	11.23	11.4	-0.93	-7.54	532498.0	6241054.42	492
2018-05-15	12.67	12.69	12.3	12.33	-0.34	-2.68	206089.0	2572880.06	246
2018-05-14	13.07	13.09	12.58	12.67	-0.4	-3.06	300360.0	3868996.92	321
2018-05-13	12.98	13.15	12.84	13.07	0.21	1.63	181966.0	2373162.54	262
2018-05-10	12.3	13.06	12.3	12.86	0.41	3.29	255037.0	3237487.44	364
2018-05-09	12.93	12.97	12.33	12.45	-0.41	-3.19	109504.0	1383773.4	194
2018-05-08	13.46	13.63	12.5	12.86	-0.94	-6.81	406605.0	5293513.36	459
2018-05-07	14.24	14.24	13.83	13.8	-0.44	-3.09	170070.0	2378689.48	281
2018-05-06	14.61	14.61	14.23	14.24	-0.28	-1.93	193458.0	2787813.44	246
2018-05-03	14.69	14.73	14.43	14.52	-0.14	-0.95	189299.0	2758772.98	264
2018-05-02	15.0	15.13	14.58	14.66	-0.36	-2.4	381367.0	5640600.74	566
2018-05-01	15.1	15.53	14.67	15.02	-0.05	-0.33	1379281.0	20926786.44	1265
2018-04-30	15.09	15.1	14.84	15.07	0.06	0.4	259516.0	3885754.22	233
2018-04-29	15.18	15.2	14.95	15.01	-0.17	-1.12	211358.0	3183112.42	187
2018-04-26	15.01	15.24	15.0	15.18	0.2	1.34	334120.0	5067236.28	256
2018-04-25	15.07	15.23	14.98	14.98	-0.2	-1.32	172633.0	2602709.32	176
2018-04-24	15.24	15.3	15.03	15.18	-0.05	-0.33	336534.0	5121424.06	239
2018-04-23	15.04	15.27	14.96	15.23	0.09	0.59	463968.0	7020149.94	357
2018-04-22	14.87	15.18	14.87	15.14	0.15	1.0	587371.0	8834214.34	374
2018-04-19	14.8	15.06	14.63	14.99	0.2	1.35	596893.0	8877548.26	478
2018-04-18	15.0	15.12	14.75	14.79	-0.23	-1.53	535145.0	7958062.12	472
2018-04-17	14.61	15.07	14.36	15.02	-0.22	-1.44	783443.0	11625627.18	919
2018-04-16	15.15	15.38	15.15	15.24	0.06	0.4	336421.0	5136237.86	411
2018-04-15	15.07	15.38	15.07	15.18	0.22	1.47	330120.0	5025202.3	302
2018-04-12	15.18	15.23	14.76	14.96	0.06	0.4	326856.0	4895625.52	415
2018-04-11	15.38	16.1	14.61	14.9	-0.56	-3.62	1685417.0	26564542.52	1612
2018-04-10	15.33	15.56	15.3	15.46	0.09	0.59	163042.0	2517915.06	244
2018-04-09	15.38	15.49	15.3	15.37	-0.01	-0.07	200206.0	3079927.82	412
2018-04-08	15.55	15.55	15.38	15.38	-0.17	-1.09	176022.0	2716105.56	234
2018-04-05	15.38	15.61	15.35	15.55	0.23	1.5	349927.0	5402304.14	298
2018-04-04	15.23	15.53	15.23	15.32	0.06	0.39	544457.0	8377289.36	460
2018-04-03	15.12	15.38	15.07	15.26	0.13	0.86	371783.0	5678523.54	399
2018-04-02	14.93	15.18	14.93	15.13	0.13	0.87	128763.0	1937306.66	178
2018-04-01	15.23	15.23	14.96	15.0	-0.08	-0.53	148984.0	2238719.98	153
2018-03-29	15.1	15.15	15.0	15.08	-0.11	-0.72	153065.0	2308289.78	155
2018-03-28	15.23	15.29	15.0	15.19	0.06	0.4	267369.0	4061625.66	266
2018-03-27	15.07	15.35	15.06	15.13	0.16	1.07	311377.0	4733045.46	394
2018-03-26	15.07	15.12	14.92	14.97	-0.12	-0.8	172515.0	2590344.44	178
2018-03-25	15.03	15.24	15.0	15.09	-0.14	-0.92	238196.0	3594243.56	259
2018-03-22	15.3	15.41	15.18	15.23	-0.16	-1.04	157351.0	2401847.82	268
2018-03-21	15.7	15.72	15.3	15.39	-0.17	-1.09	358659.0	5557746.32	423
2018-03-20	15.44	15.73	15.38	15.56	0.01	0.06	240432.0	3740852.78	271
2018-03-19	15.36	15.78	15.36	15.55	0.26	1.7	499433.0	7807115.52	634
2018-03-18	15.24	15.38	15.23	15.29	0.06	0.39	180070.0	2756945.52	212
2018-03-15	15.92	15.92	14.63	15.23	-0.7	-4.39	403679.0	6158973.14	526
2018-03-14	15.96	16.2	15.86	15.93	0.06	0.38	430912.0	6899731.8	447
2018-03-13	16.0	16.0	15.84	15.87	-0.07	-0.44	308143.0	4903842.14	296
2018-03-12	16.07	16.13	15.86	15.94	-0.07	-0.44	495606.0	7894851.76	422
2018-03-11	16.07	16.15	15.76	16.01	-0.02	-0.12	614884.0	9823174.48	676
2018-03-08	16.07	16.3	16.03	16.03	0.01	0.06	245405.0	3963187.98	280
2018-03-07	16.07	16.21	16.0	16.02	-0.16	-0.99	143363.0	2312079.96	212
2018-03-06	16.23	16.33	16.15	16.18	-0.01	-0.06	274214.0	4446057.22	332
2018-03-05	16.04	16.5	15.84	16.19	0.15	0.94	613074.0	10002543.4	798
2018-03-04	16.1	16.18	15.84	16.04	-0.05	-0.31	176871.0	2838930.58	321
2018-03-01	16.15	16.24	16.06	16.09	-0.11	-0.68	251480.0	4058651.96	356
2018-02-28	16.15	16.52	16.0	16.2	0.04	0.25	534663.0	8680802.58	700
2018-02-27	16.64	16.92	16.07	16.16	-0.38	-2.3	738556.0	12163898.52	987
2018-02-26	16.64	16.99	16.46	16.54	-0.18	-1.08	1517608.0	25455561.32	1927
2018-02-25	15.38	16.79	15.3	16.72	1.45	9.5	2655540.0	43314295.56	2073
2018-02-22	15.23	15.44	15.16	15.27	0.07	0.46	322108.0	4926982.64	495
2018-02-21	15.09	15.27	15.07	15.2	0.1	0.66	247408.0	3747684.4	302
2018-02-20	14.95	15.23	14.95	15.1	0.14	0.94	379085.0	5722951.52	480
2018-02-19	15.29	15.3	14.95	14.96	-0.24	-1.58	406746.0	6139917.42	477
2018-02-18	16.46	16.46	15.04	15.2	-1.36	-8.21	1067940.0	16512922.96	1174
2018-02-15	16.63	16.63	16.52	16.56	0.02	0.12	189402.0	3136804.04	256
2018-02-14	16.63	16.64	16.53	16.54	-0.06	-0.36	166328.0	2757806.3	247
2018-02-13	16.33	16.79	16.33	16.6	-0.09	-0.54	232955.0	3876108.36	287
2018-02-12	16.63	16.84	16.63	16.69	0.18	1.09	214345.0	3584998.82	268
2018-02-11	16.84	16.86	16.41	16.51	-0.26	-1.55	190212.0	3163962.8	264
2018-02-08	16.92	17.13	16.7	16.77	-0.09	-0.53	442038.0	7488687.1	576
2018-02-07	16.99	17.47	16.78	16.86	0.21	1.26	1090228.0	18771019.8	1274
2018-02-06	17.06	17.06	16.18	16.65	-0.45	-2.63	305664.0	5115070.72	451
2018-02-05	17.13	17.3	17.06	17.1	0.01	0.06	418768.0	7184550.48	506
2018-02-04	16.95	17.35	16.95	17.09	0.1	0.59	487563.0	8385656.38	625
2018-02-01	16.99	17.15	16.98	16.99	-0.05	-0.29	218782.0	3730248.96	360
2018-01-31	17.36	17.36	16.99	17.04	-0.31	-1.79	474955.0	8124372.38	608
2018-01-30	17.5	17.5	17.23	17.35	-0.02	-0.12	410873.0	7123460.42	381
2018-01-29	17.53	17.72	17.3	17.37	-0.18	-1.03	580084.0	10173148.92	618
2018-01-28	17.61	17.87	17.5	17.55	0.12	0.69	573857.0	10132129.88	656
2018-01-25	17.41	17.63	17.19	17.43	0.04	0.23	588708.0	10272041.28	621
2018-01-24	17.44	17.7	17.38	17.39	-0.2	-1.14	911024.0	15933208.66	980
2018-01-23	17.81	18.24	17.3	17.59	-0.11	-0.62	2903511.0	51992161.3	2484
2018-01-22	17.24	17.83	17.21	17.7	0.51	2.97	2161694.0	37921328.62	1617
2018-01-21	17.04	17.59	17.04	17.19	0.08	0.47	748124.0	12948451.24	548
2018-01-18	17.15	17.26	17.09	17.11	0.04	0.23	205202.0	3520480.02	238
2018-01-17	17.23	17.39	16.92	17.07	-0.14	-0.81	442709.0	7611882.16	479
2018-01-16	17.15	17.76	17.15	17.21	0.07	0.41	1296405.0	22627750.28	1127
2018-01-15	16.93	17.16	16.93	17.14	0.11	0.65	423988.0	7231447.56	402
2018-01-14	16.84	17.09	16.79	17.03	0.16	0.95	295810.0	5027315.78	273
2018-01-11	17.13	17.13	16.87	16.87	-0.12	-0.71	193817.0	3283549.68	284
2018-01-10	16.84	17.33	16.81	16.99	0.17	1.01	922622.0	15784104.48	915
2018-01-09	16.87	17.13	16.73	16.82	-0.14	-0.83	508597.0	8621329.8	556
2018-01-08	16.84	17.06	16.75	16.96	0.11	0.65	488849.0	8268497.02	469
2018-01-07	16.69	17.03	16.58	16.85	0.25	1.51	492435.0	8280925.02	492
2018-01-04	16.53	16.81	16.53	16.6	-0.01	-0.06	182882.0	3045907.82	193
2018-01-03	16.61	17.07	16.58	16.61	0.06	0.36	568374.0	9553873.0	675
2018-01-02	16.67	16.75	16.55	16.55	-0.11	-0.66	171083.0	2842789.3	266
2018-01-01	16.93	16.99	16.53	16.66	-0.38	-2.23	301890.0	5075437.16	389
2017-12-31	17.3	17.43	16.98	17.04	-0.07	-0.41	321260.0	5512802.4	451
2017-12-28	17.33	17.36	16.92	17.11	-0.17	-0.98	385142.0	6623502.52	453
2017-12-27	17.07	17.61	17.07	17.28	0.17	0.99	1050208.0	18277157.06	1201
2017-12-26	17.15	17.23	16.92	17.11	-0.12	-0.7	470824.0	8020382.88	563
2017-12-25	17.55	17.61	17.23	17.23	-0.16	-0.92	587716.0	10235520.82	740
2017-12-24	17.03	17.66	16.84	17.39	0.37	2.17	1387393.0	23997942.0	1486
2017-12-21	17.12	17.19	16.99	17.02	-0.09	-0.53	265223.0	4529606.42	392
2017-12-20	17.04	17.27	16.99	17.11	0.13	0.77	641075.0	10983903.38	734
2017-12-19	16.93	17.41	16.89	16.98	0.11	0.65	819563.0	14007789.76	1068
2017-12-18	16.39	17.53	16.18	16.87	0.38	2.3	1651665.0	28011015.92	1668
2017-12-17	17.09	17.09	16.43	16.49	-0.59	-3.45	828368.0	13958437.22	657
2017-12-14	17.15	17.23	17.07	17.08	-0.11	-0.64	176479.0	3024761.3	294
2017-12-13	17.38	17.38	17.07	17.19	-0.16	-0.92	263702.0	4532547.76	433
2017-12-12	17.53	17.61	17.3	17.35	-0.16	-0.91	420673.0	7346339.0	540
2017-12-11	17.53	17.78	17.41	17.51	0.0	0.0	784947.0	13830166.64	911
2017-12-10	17.55	17.72	17.38	17.51	-0.05	-0.28	548905.0	9630663.06	613
2017-12-07	17.76	17.87	17.46	17.56	-0.12	-0.68	596756.0	10516281.48	845
2017-12-06	17.9	17.95	17.61	17.68	-0.23	-1.28	500090.0	8891114.48	638
2017-12-05	17.81	18.27	17.7	17.91	0.01	0.06	1213943.0	21984719.38	1133
2017-12-04	17.99	18.19	17.87	17.9	-0.07	-0.39	709584.0	12777470.32	784
2017-12-03	17.99	18.27	17.87	17.97	0.13	0.73	966477.0	17441625.86	1005
2017-11-30	17.76	18.04	17.69	17.84	0.1	0.56	571608.0	10217021.44	772
2017-11-29	17.69	17.84	17.66	17.74	0.0	0.0	702570.0	12460273.6	805
2017-11-28	18.23	18.41	17.56	17.74	-0.49	-2.69	1708225.0	30534171.18	1839
2017-11-27	18.43	18.61	18.07	18.23	-0.21	-1.14	1819468.0	33332985.2	1716
2017-11-26	17.3	18.9	17.3	18.44	1.25	7.27	2647137.0	49008027.4	1771
2017-11-23	16.95	17.53	16.89	17.19	0.31	1.84	842058.0	14475731.94	883
2017-11-22	16.96	17.1	16.69	16.88	0.08	0.48	378540.0	6398111.22	532
2017-11-21	16.24	16.89	16.18	16.8	0.26	1.57	563961.0	9373322.22	734
2017-11-20	17.47	17.52	16.39	16.54	-0.92	-5.27	638694.0	10845799.9	703
2017-11-19	18.23	18.23	17.36	17.46	-0.36	-2.02	476870.0	8462937.94	474
2017-11-16	18.23	18.23	17.69	17.82	-0.37	-2.03	339427.0	6075214.7	460
2017-11-15	18.3	18.63	18.07	18.19	-0.05	-0.27	683521.0	12577583.84	693
2017-11-14	18.3	18.39	18.23	18.24	0.04	0.22	481292.0	8799019.8	486
2017-11-13	18.38	18.41	18.1	18.2	0.02	0.11	405495.0	7390785.9	361
2017-11-12	18.12	18.53	18.07	18.18	-0.05	-0.27	880277.0	16127394.38	822
2017-11-09	18.15	18.52	17.99	18.23	0.05	0.28	782093.0	14303606.3	861
2017-11-08	18.53	18.92	18.07	18.18	0.45	2.54	1188049.0	21927532.1	1258
2017-11-07	19.46	19.46	17.56	17.73	-1.77	-9.08	1114513.0	20178393.62	1283
2017-11-06	19.22	20.07	19.15	19.5	-0.12	-0.61	874242.0	17152743.19	1046
2017-11-05	18.07	19.92	18.07	19.62	-0.45	-2.24	1004147.0	19314232.38	1030
2017-11-02	20.07	20.57	19.96	20.07	0.01	0.05	1287940.0	26009738.25	1316
2017-11-01	20.53	20.76	19.88	20.06	-0.5	-2.43	2334384.0	47089594.35	2090
2017-10-31	18.99	20.69	18.84	20.56	1.74	9.25	3769242.0	75372346.33	2999
2017-10-30	18.75	19.02	18.47	18.82	0.27	1.46	684821.0	12846374.44	802
2017-10-29	18.12	18.69	18.07	18.55	0.51	2.83	577146.0	10629460.74	777
2017-10-26	18.3	18.43	17.95	18.04	-0.25	-1.37	431586.0	7813104.32	561
2017-10-25	18.46	18.61	18.27	18.29	0.0	0.0	228640.0	4209279.46	308
2017-10-24	18.53	18.76	18.19	18.29	-0.31	-1.67	556491.0	10271208.9	967
2017-10-23	19.22	19.3	18.23	18.6	-0.62	-3.23	835270.0	15703560.88	829
2017-10-22	19.46	19.8	19.18	19.22	-0.27	-1.39	781088.0	15172539.21	911
2017-10-19	19.07	19.72	18.98	19.49	0.37	1.94	1421273.0	27487618.09	1516
2017-10-18	19.3	19.92	18.84	19.12	-0.25	-1.29	1527605.0	29812224.63	1504
2017-10-17	19.61	19.88	19.3	19.37	-0.22	-1.12	1233398.0	24180198.1	1359
2017-10-16	19.76	19.99	19.12	19.59	-0.17	-0.86	2428259.0	47359204.33	2378
2017-10-15	18.69	20.38	18.69	19.76	1.23	6.64	4863289.0	96860210.52	3266
2017-10-12	18.61	18.84	17.67	18.53	0.01	0.05	1939565.0	35535236.88	1812
2017-10-11	19.99	20.22	18.16	18.52	-1.55	-7.72	1476658.0	28177765.56	1631
2017-10-10	20.57	21.22	19.92	20.07	-0.48	-2.34	1424835.0	29612785.15	1532
2017-10-09	21.38	21.38	20.53	20.55	-0.81	-3.79	862919.0	17935475.0	1006
2017-10-08	21.76	21.99	21.22	21.36	-0.4	-1.84	681566.0	14707997.2	862
2017-10-05	21.8	22.19	21.65	21.76	0.06	0.28	682241.0	14914170.8	859
2017-10-04	21.84	21.95	21.61	21.7	-0.28	-1.27	728944.0	15871509.8	882
2017-10-03	22.22	22.45	21.92	21.98	-0.3	-1.35	857419.0	19026764.7	1057
2017-10-02	22.38	22.69	22.11	22.28	-0.27	-1.2	1242233.0	27812604.45	1594
2017-10-01	22.76	23.3	22.49	22.55	-0.18	-0.79	1791955.0	41106706.35	1978
2017-09-28	21.84	23.45	21.76	22.73	0.79	3.6	3977355.0	91093524.0	3884
2017-09-27	21.8	22.3	21.76	21.94	0.28	1.29	914903.0	20125923.35	1112
2017-09-26	21.61	22.03	21.61	21.66	0.03	0.14	563250.0	12255093.05	762
2017-09-25	21.76	22.38	21.38	21.63	0.1	0.46	1564812.0	34318421.4	1742
2017-09-21	21.92	22.19	21.3	21.53	-0.32	-1.46	1278103.0	27880026.55	1346
2017-09-20	21.84	22.15	21.49	21.85	0.12	0.55	1442991.0	31472245.75	1615
2017-09-19	21.69	22.49	21.45	21.73	0.01	0.05	2403369.0	52861700.95	2382
2017-09-18	22.3	22.76	21.65	21.72	-0.6	-2.69	1845482.0	41158324.65	1934
2017-09-17	22.69	22.92	22.26	22.32	-0.39	-1.72	1496538.0	33792781.4	1501
2017-09-14	22.61	23.38	22.34	22.71	-0.03	-0.13	3204823.0	73251829.45	3171
2017-09-13	22.92	23.65	22.49	22.74	-0.37	-1.6	4033149.0	93340863.25	4079
2017-09-12	23.3	24.26	22.45	23.11	0.31	1.36	7873495.0	184090811.7	7078
2017-09-11	20.92	22.8	20.46	22.8	2.05	9.88	5805892.0	126882091.25	4237
2017-09-10	19.72	20.99	19.72	20.75	0.93	4.69	2971954.0	60824700.1	2418
2017-09-07	19.88	20.3	19.53	19.82	-0.08	-0.4	2210797.0	44143477.3	2206
2017-09-06	20.38	20.57	19.72	19.9	-0.22	-1.09	1400276.0	28099587.75	1426
2017-08-29	20.53	20.84	20.07	20.12	-0.45	-2.19	1197912.0	24519032.05	1326
2017-08-28	20.99	21.11	20.49	20.57	-0.21	-1.01	1422172.0	29506729.65	1503
2017-08-27	20.49	21.34	20.46	20.78	0.36	1.76	2512200.0	52644263.5	2713
2017-08-24	20.99	21.11	20.38	20.42	-0.39	-1.87	2452969.0	50852292.75	2466
2017-08-23	20.22	22.03	20.07	20.81	0.47	2.31	5843424.0	123535062.1	4655
2017-08-22	20.84	21.38	20.15	20.34	-0.52	-2.49	3505193.0	72799507.9	3718
2017-08-21	20.11	21.53	20.11	20.86	1.15	5.83	6905850.0	144271676.65	5394
2017-08-20	17.69	19.72	17.56	19.71	1.78	9.93	3610933.0	67415570.49	2962
2017-08-17	18.46	18.46	17.76	17.93	-0.43	-2.34	2269591.0	41042062.08	2193
2017-08-16	17.86	18.79	17.7	18.36	0.54	3.03	4713201.0	86543324.22	4256
2017-08-15	18.07	19.09	16.76	17.82	0.46	2.65	8801033.0	158783831.14	6101
2017-08-14	16.66	17.36	16.53	17.36	1.56	9.87	3663812.0	62623441.84	2189
2017-08-13	14.67	15.8	14.67	15.8	1.43	9.95	857780.0	13343892.74	369
2017-08-10	14.24	14.46	14.1	14.37	0.12	0.84	590919.0	8415096.08	540
2017-08-09	14.15	14.61	14.01	14.25	0.23	1.64	1084156.0	15553854.0	799
2017-08-08	14.03	14.12	13.98	14.02	0.09	0.65	400865.0	5628079.88	325
2017-08-07	13.86	14.03	13.83	13.93	0.06	0.43	320335.0	4455470.08	274
2017-08-06	13.83	14.1	13.8	13.87	0.04	0.29	300643.0	4180129.52	329
2017-08-03	13.84	13.92	13.81	13.83	0.0	0.0	172523.0	2389059.06	201
2017-08-02	14.09	14.09	13.81	13.83	-0.24	-1.71	167854.0	2338989.18	222
2017-08-01	13.98	14.18	13.98	14.07	0.15	1.08	408491.0	5756398.74	310
2017-07-31	13.83	13.98	13.69	13.92	0.14	1.02	225076.0	3113062.86	272
2017-07-30	13.98	13.98	13.76	13.78	-0.05	-0.36	194174.0	2688347.22	238
2017-07-27	14.21	14.21	13.78	13.83	-0.34	-2.4	428647.0	5966347.28	364
2017-07-26	14.33	14.38	14.15	14.17	-0.13	-0.91	423220.0	6022999.42	294
2017-07-25	14.38	14.41	14.26	14.3	0.0	0.0	206686.0	2957737.04	205
2017-07-24	14.3	14.56	14.23	14.3	0.03	0.21	450386.0	6464558.9	413
2017-07-23	14.15	14.76	14.07	14.27	0.21	1.49	1231279.0	17754045.94	915
2017-07-20	14.0	14.3	14.0	14.06	0.05	0.36	434465.0	6116369.56	386
2017-07-19	13.76	14.1	13.76	14.01	0.18	1.3	552866.0	7748267.8	407
2017-07-18	13.92	14.07	13.78	13.83	-0.18	-1.28	442618.0	6150973.3	391
2017-07-17	13.57	14.52	13.57	14.01	0.54	4.01	1646274.0	23291383.48	1368
2017-07-16	13.38	13.64	13.26	13.47	0.26	1.97	569600.0	7661407.28	481
2017-07-13	13.21	13.33	13.15	13.21	0.01	0.08	224388.0	2966261.58	200
2017-07-12	13.23	13.26	13.12	13.2	0.06	0.46	139128.0	1839354.98	134
2017-07-11	13.15	13.46	13.13	13.14	-0.08	-0.61	192722.0	2552624.28	227
2017-07-10	13.3	13.46	13.21	13.22	-0.07	-0.53	188040.0	2503201.28	218
2017-07-09	13.49	13.55	13.27	13.29	-0.04	-0.3	128213.0	1720613.0	134
2017-07-06	13.53	13.53	13.24	13.33	-0.14	-1.04	145805.0	1948457.96	178
2017-07-05	13.3	13.69	13.23	13.47	0.21	1.58	510387.0	6882436.24	472
2017-07-04	13.27	13.38	13.23	13.26	0.06	0.45	296083.0	3931729.9	302
2017-07-03	13.07	13.26	13.07	13.2	0.12	0.92	289166.0	3797577.86	236
2017-07-02	13.07	13.38	12.92	13.08	0.12	0.93	332350.0	4369732.92	244
2017-06-22	13.01	13.09	12.92	12.96	0.01	0.08	272594.0	3539707.84	163
2017-06-21	13.07	13.15	12.92	12.95	-0.04	-0.31	159048.0	2069438.08	130
2017-06-20	13.15	13.15	12.92	12.99	-0.13	-0.99	71145.0	925314.3	109
2017-06-19	13.07	13.23	12.89	13.12	0.25	1.94	138603.0	1811598.32	213
2017-06-18	12.86	12.92	12.83	12.87	-0.16	-1.23	37263.0	481056.22	70
2017-06-15	13.17	13.3	12.93	13.03	-0.2	-1.51	229790.0	3003741.8	191
2017-06-14	12.77	13.33	12.77	13.23	0.53	4.17	443109.0	5839707.02	440
2017-06-13	12.78	13.44	12.69	12.7	0.05	0.4	193435.0	2503970.02	227
2017-06-12	12.38	12.69	12.38	12.65	-0.15	-1.17	82734.0	1042510.56	131
2017-06-11	12.64	13.84	11.57	12.8	0.0	0.0	316598.0	4129768.6	392
2017-06-08	13.0	13.0	12.77	12.8	-0.2	-1.54	80591.0	1037996.78	74
2017-06-07	13.17	13.17	12.97	13.0	-0.1	-0.76	37073.0	484966.82	56
2017-06-06	13.23	13.29	13.1	13.1	-0.13	-0.98	83315.0	1098363.98	113
2017-06-05	13.3	13.3	13.12	13.23	-0.06	-0.45	91643.0	1210819.32	131
2017-06-04	13.29	13.69	13.17	13.29	0.39	3.02	156051.0	2081204.04	204
2017-06-01	12.8	12.96	12.8	12.9	-0.08	-0.62	78008.0	1005846.35	98
2017-05-31	13.0	13.19	12.88	12.98	-0.06	-0.46	170990.0	2229074.55	182
2017-05-30	13.0	13.19	13.0	13.04	-0.06	-0.46	143290.0	1876447.65	130
2017-05-29	12.8	13.19	12.69	13.1	0.33	2.58	126948.0	1643195.9	139
2017-05-28	13.3	13.3	12.61	12.77	-0.68	-5.06	221877.0	2857662.95	223
2017-05-25	13.61	13.73	13.38	13.45	-0.13	-0.96	194964.0	2634215.8	214
2017-05-24	13.96	14.0	13.53	13.58	-0.19	-1.38	297798.0	4111654.65	245
2017-05-23	14.07	14.07	13.73	13.77	-0.48	-3.37	467230.0	6485851.6	315
2017-05-22	14.3	14.46	14.23	14.25	-0.01	-0.07	475245.0	6811675.35	307
2017-05-21	14.19	14.57	14.11	14.26	0.14	0.99	800793.0	11501603.75	489
2017-05-18	14.15	14.61	14.03	14.12	-0.06	-0.42	1676084.0	23995193.3	999
2017-05-17	14.07	14.23	14.03	14.18	0.11	0.78	431758.0	6115212.85	326
2017-05-16	14.07	14.23	14.0	14.07	0.02	0.14	410021.0	5786783.85	305
2017-05-15	14.07	14.07	13.96	14.05	0.12	0.86	248432.0	3480626.2	213
2017-05-14	14.0	14.11	13.92	13.93	0.03	0.22	213621.0	2991932.8	213
2017-05-11	14.15	14.15	13.84	13.9	-0.19	-1.35	241079.0	3366654.3	252
2017-05-10	14.07	14.11	14.03	14.09	-0.03	-0.21	218667.0	3076445.15	223
2017-05-09	14.23	14.38	14.0	14.12	-0.17	-1.19	517238.0	7315411.2	490
2017-05-08	14.0	14.53	13.84	14.29	0.37	2.66	1110919.0	15868157.05	942
2017-05-07	14.23	14.23	13.84	13.92	-0.28	-1.97	279574.0	3912971.35	285
2017-05-04	14.26	14.42	14.15	14.2	-0.14	-0.98	252068.0	3593049.7	270
2017-05-03	14.46	14.53	14.26	14.34	-0.03	-0.21	374068.0	5384683.3	347
2017-05-02	14.61	14.65	14.23	14.37	-0.21	-1.44	443459.0	6408775.75	362
2017-05-01	14.34	14.88	14.3	14.58	0.28	1.96	1075009.0	15758174.55	839
2017-04-30	14.38	14.5	14.26	14.3	-0.1	-0.69	547963.0	7857833.55	501
2017-04-27	14.34	14.46	14.26	14.4	-0.15	-1.03	617906.0	8884686.3	612
2017-04-26	14.8	14.92	14.5	14.55	-0.22	-1.49	710631.0	10473240.35	738
2017-04-25	15.65	15.73	14.61	14.77	-0.7	-4.52	2948415.0	44470927.25	2308
2017-04-24	15.03	15.73	14.65	15.47	0.47	3.13	2354625.0	36158741.8	1836
2017-04-23	14.3	15.11	14.07	15.0	1.11	7.99	2608846.0	38246879.6	1646
2017-04-20	13.61	14.3	13.53	13.89	0.03	0.22	1159772.0	16231307.6	1012
2017-04-19	13.84	13.96	13.61	13.86	-0.1	-0.72	556188.0	7662076.0	589
2017-04-18	14.42	14.42	13.92	13.96	-0.41	-2.85	704039.0	9971493.8	593
2017-04-17	14.69	14.69	14.34	14.37	-0.14	-0.96	814386.0	11768241.65	620
2017-04-16	15.07	15.15	14.34	14.51	-0.82	-5.35	2477975.0	36512412.7	1932
2017-04-13	14.42	15.5	14.23	15.33	0.91	6.31	2698121.0	40341140.2	1428
2017-04-12	14.3	14.53	14.23	14.42	0.15	1.05	598288.0	8609341.2	406
2017-04-11	14.3	14.46	14.26	14.27	0.02	0.14	412051.0	5914187.5	271
2017-04-10	14.19	14.42	14.19	14.25	0.04	0.28	499198.0	7139670.1	361
2017-04-09	14.15	14.26	14.11	14.21	0.02	0.14	489208.0	6939651.8	381
2017-04-06	14.26	14.26	14.15	14.19	-0.1	-0.7	370899.0	5274152.65	275
2017-04-05	14.26	14.34	14.19	14.29	0.05	0.35	366459.0	5232438.75	282
2017-04-04	14.42	14.42	14.23	14.24	-0.14	-0.97	572285.0	8176376.45	419
2017-04-03	14.46	14.92	14.34	14.38	0.02	0.14	2210759.0	32358018.55	1450
2017-04-02	14.26	14.57	14.07	14.36	0.1	0.7	994549.0	14235624.8	687
2017-03-30	14.23	14.38	14.19	14.26	0.11	0.78	533377.0	7613639.25	375
2017-03-29	14.15	14.23	14.11	14.15	0.02	0.14	250765.0	3549512.75	225
2017-03-28	14.07	14.3	14.07	14.13	-0.11	-0.77	351783.0	4987394.4	317
2017-03-27	14.46	14.61	14.23	14.24	-0.11	-0.77	637492.0	9171599.6	532
2017-03-26	14.19	14.46	14.15	14.35	0.06	0.42	709518.0	10115932.4	547
2017-03-23	14.26	14.42	14.19	14.29	0.12	0.85	454234.0	6486222.5	450
2017-03-22	14.07	14.34	14.03	14.17	-0.29	-2.01	833346.0	11821886.95	686
2017-03-21	14.92	14.96	14.38	14.46	-0.5	-3.34	863524.0	12701183.25	1178
2017-03-20	15.15	15.23	14.92	14.96	-0.2	-1.32	1207023.0	18128859.85	954
2017-03-19	15.26	15.5	15.07	15.16	0.03	0.2	2414873.0	36808974.45	2012
2017-03-16	14.65	15.38	14.53	15.13	0.6	4.13	3126755.0	46784269.1	2089
2017-03-15	14.76	14.8	14.5	14.53	-0.04	-0.27	1232449.0	18021311.5	1055
2017-03-14	15.0	15.15	13.76	14.57	-0.62	-4.08	3832242.0	55087262.25	3037
2017-03-13	16.19	16.69	14.92	15.19	-0.21	-1.36	3883407.0	62470025.15	2793
2017-03-12	14.69	15.96	14.69	15.4	0.68	4.62	3084039.0	47299884.65	2420
2017-03-09	14.61	15.15	14.15	14.72	-0.11	-0.74	2432907.0	36010967.95	1861
2017-03-08	14.69	14.92	14.46	14.83	0.1	0.68	1063999.0	15608928.05	781
2017-03-07	14.76	15.0	14.65	14.73	-0.07	-0.47	1097973.0	16239704.0	749
2017-03-06	14.61	14.96	14.46	14.8	0.15	1.02	611973.0	8965158.0	541
2017-03-05	14.69	14.73	14.46	14.65	-0.08	-0.54	468140.0	6832268.95	446
2017-03-02	14.92	15.0	14.61	14.73	-0.22	-1.47	1360315.0	20040549.55	900
2017-03-01	14.61	15.03	14.46	14.95	0.3	2.05	1736810.0	25667225.5	1186
2017-02-28	14.53	14.76	14.11	14.65	0.05	0.34	1098648.0	15861583.1	925
2017-02-27	14.92	14.92	14.38	14.6	-0.33	-2.21	877346.0	12799574.45	720
2017-02-26	14.57	15.15	14.34	14.93	0.43	2.97	1542632.0	22805460.55	1373
2017-02-23	15.38	15.38	14.46	14.5	-1.0	-6.45	1952960.0	29057145.1	1540
2017-02-22	15.69	15.84	15.46	15.5	-0.07	-0.45	954075.0	14862930.1	828
2017-02-21	15.38	15.88	15.15	15.57	0.11	0.71	1769612.0	27449495.5	1790
2017-02-20	16.15	16.84	15.07	15.46	-0.57	-3.56	4857517.0	78744019.25	3688
2017-02-19	15.46	16.42	15.46	16.03	0.49	3.15	2743428.0	44012660.65	1615
2017-02-16	15.57	15.73	15.46	15.54	-0.02	-0.13	801877.0	12530403.9	596
2017-02-15	15.73	15.92	15.57	15.56	-0.23	-1.46	1304481.0	20499377.35	770
2017-02-14	15.65	15.92	15.46	15.79	0.15	0.96	1407990.0	22110268.55	817
2017-02-13	15.57	15.92	15.46	15.64	0.15	0.97	1442806.0	22629201.55	750
2017-02-12	15.57	15.8	15.19	15.49	-0.33	-2.09	2039572.0	31728808.75	1186
2017-02-09	16.34	16.69	15.73	15.82	-0.38	-2.35	3395196.0	55406329.5	2077
2017-02-08	15.92	16.53	15.46	16.2	0.41	2.6	3014975.0	48551202.95	1744
2017-02-07	15.8	15.92	15.57	15.79	0.09	0.57	1187092.0	18714911.25	762
2017-02-06	15.57	15.73	15.38	15.7	0.24	1.55	811727.0	12646936.4	434
2017-02-05	15.46	15.92	15.38	15.46	0.1	0.65	1968474.0	30765250.7	881
2017-02-02	15.57	15.65	15.3	15.36	-0.21	-1.35	799175.0	12372954.25	502
2017-02-01	15.65	15.8	15.46	15.57	-0.16	-1.02	1105337.0	17269045.2	710
2017-01-31	15.46	15.8	15.38	15.73	0.28	1.81	739769.0	11548980.3	482
2017-01-30	15.46	15.8	15.38	15.45	-0.12	-0.77	1058865.0	16528782.25	700
2017-01-29	15.65	15.73	15.46	15.57	0.07	0.45	758755.0	11823139.75	612
2017-01-26	15.19	16.26	15.19	15.5	0.24	1.57	3139483.0	49608351.0	2231
2017-01-25	15.38	15.57	15.19	15.26	-0.01	-0.07	1298288.0	20002179.95	764
2017-01-24	15.57	15.57	15.19	15.27	-0.18	-1.17	1624190.0	24980353.05	1293
2017-01-23	14.84	15.57	14.76	15.45	0.69	4.67	1499561.0	22658416.4	1047
2017-01-22	14.57	14.84	14.57	14.76	0.13	0.89	564666.0	8342349.95	396
2017-01-19	14.76	14.76	14.42	14.63	-0.03	-0.2	706249.0	10288651.7	497
2017-01-18	14.69	15.11	14.5	14.66	-0.23	-1.54	1166439.0	17291316.75	882
2017-01-17	14.23	15.03	14.15	14.89	0.62	4.34	1409450.0	20658531.65	1240
2017-01-16	14.96	14.96	14.15	14.27	-0.63	-4.23	1136197.0	16553306.95	895
2017-01-15	16.0	16.07	14.76	14.9	-0.4	-2.61	2936267.0	45276068.15	2114
2017-01-12	15.3	15.3	15.3	15.3	1.36	9.76	1355976.0	20735588.7	437
2017-01-11	13.96	14.34	13.61	13.94	0.09	0.65	840361.0	11743736.9	744
2017-01-10	14.15	14.15	13.73	13.85	-0.23	-1.63	476045.0	6601590.55	515
2017-01-09	14.57	14.69	13.8	14.08	-0.49	-3.36	750818.0	10626630.7	908
2017-01-08	14.42	14.76	14.42	14.57	0.21	1.46	464680.0	6760203.7	793
2017-01-05	14.57	14.69	14.34	14.36	-0.32	-2.18	498507.0	7231610.6	494
2017-01-04	14.76	14.84	14.57	14.68	-0.08	-0.54	461914.0	6805483.55	364
2017-01-03	14.84	14.96	14.57	14.76	-0.09	-0.61	649760.0	9570387.2	520
2017-01-02	14.84	15.11	14.84	14.85	0.0	0.0	928600.0	13898063.4	707
2017-01-01	14.84	14.96	14.76	14.85	0.0	0.0	367412.0	5461404.6	335
2016-12-29	15.03	15.11	14.76	14.85	-0.12	-0.8	379377.0	5648014.05	371
2016-12-28	14.84	15.19	14.84	14.97	0.12	0.81	1017521.0	15289061.0	679
2016-12-27	14.84	15.03	14.76	14.85	-0.05	-0.34	953738.0	14185279.2	650
2016-12-26	15.19	15.19	14.84	14.9	-0.22	-1.46	1364009.0	20510922.1	1009
2016-12-25	14.69	15.65	14.69	15.12	0.76	5.29	2914112.0	44329790.75	1874
2016-12-22	14.34	14.57	14.34	14.36	0.16	1.13	739039.0	10650380.8	600
2016-12-21	14.15	14.34	13.96	14.2	0.05	0.35	309573.0	4382755.45	313
2016-12-20	14.23	14.34	13.96	14.15	-0.14	-0.98	536805.0	7589514.95	446
2016-12-19	14.76	14.76	14.23	14.29	-0.44	-2.99	708839.0	10323808.0	583
2016-12-18	14.69	14.96	14.57	14.73	0.27	1.87	1339507.0	19752803.05	734
2016-12-15	14.42	14.69	14.23	14.46	0.06	0.42	612014.0	8851883.7	537
2016-12-14	14.96	15.19	14.23	14.4	-0.56	-3.74	1473066.0	21893556.4	1112
2016-12-13	14.57	15.38	14.5	14.96	0.5	3.46	3841510.0	57232661.8	2118
2016-12-12	14.84	14.96	14.42	14.46	-0.29	-1.97	1067543.0	15586515.75	704
2016-12-11	14.5	14.96	14.5	14.75	0.34	2.36	1291605.0	19028325.4	910
2016-12-08	14.5	14.76	14.42	14.41	-0.16	-1.1	975349.0	14217693.3	804
2016-12-07	15.03	15.19	14.5	14.57	-0.43	-2.87	2987817.0	44374453.9	2017
2016-12-06	14.34	15.11	14.34	15.0	0.69	4.82	3336841.0	49016142.2	1753
2016-12-05	14.23	14.5	13.88	14.31	0.09	0.63	1845400.0	26193823.3	931
2016-12-04	13.88	14.34	13.88	14.22	0.42	3.04	1564929.0	22103331.9	882
2016-12-01	14.07	14.07	13.8	13.8	-0.02	-0.14	451931.0	6267210.2	407
2016-11-30	13.96	14.15	13.8	13.82	-0.04	-0.29	671078.0	9346613.65	544
2016-11-29	14.07	14.15	13.8	13.86	-0.25	-1.77	606898.0	8482570.2	539
2016-11-28	13.8	14.5	13.8	14.11	0.37	2.69	2137923.0	30306387.8	1405
2016-11-27	13.61	13.88	13.61	13.74	0.12	0.88	637275.0	8766940.15	455
2016-11-24	13.8	13.96	13.27	13.62	-0.16	-1.16	1157552.0	15788528.1	980
2016-11-23	13.73	13.88	13.61	13.78	0.12	0.88	837702.0	11540741.8	636
2016-11-22	14.34	14.42	13.19	13.66	-0.77	-5.34	1222692.0	16820520.7	1168
2016-11-21	14.76	15.19	14.42	14.43	0.05	0.35	2897537.0	42761553.5	1797
2016-11-20	14.42	14.69	14.34	14.38	0.15	1.05	1033960.0	14919085.65	815
2016-11-17	14.57	14.57	14.15	14.23	-0.27	-1.86	1103962.0	15827678.0	864
2016-11-16	14.42	14.69	14.23	14.5	0.3	2.11	1643504.0	23762629.25	1022
2016-11-15	14.07	15.11	13.88	14.2	0.23	1.65	4038552.0	58517068.6	2657
2016-11-14	14.07	14.5	13.88	13.97	-0.04	-0.29	1762924.0	24969232.4	1323
2016-11-13	13.73	14.5	13.73	14.01	0.12	0.86	2032647.0	28672332.55	1289
2016-11-10	13.8	14.07	13.73	13.89	0.23	1.68	1787917.0	24820371.35	1208
2016-11-09	12.84	13.88	12.84	13.66	0.3	2.25	1813388.0	24568460.4	1288
2016-11-08	13.46	13.53	13.34	13.36	0.0	0.0	483620.0	6489538.15	485
2016-11-07	13.53	13.61	13.27	13.36	0.0	0.0	711922.0	9569951.8	653
2016-11-06	13.27	13.73	13.19	13.36	-0.17	-1.26	1467897.0	19651713.65	1013
2016-11-03	13.0	13.73	13.0	13.53	0.54	4.16	1976050.0	26467420.5	1223
2016-11-02	13.0	13.61	12.92	12.99	-0.11	-0.84	1541362.0	20448708.65	1168
2016-11-01	13.27	13.46	13.11	13.1	-0.12	-0.91	593767.0	7858742.2	540
2016-10-31	13.46	13.53	13.11	13.22	-0.21	-1.56	996109.0	13262404.7	917
2016-10-30	13.88	14.15	13.34	13.43	-0.14	-1.03	1193896.0	16465904.25	1069
2016-10-27	13.27	14.15	13.27	13.57	0.27	2.03	2427308.0	33445322.55	1876
2016-10-26	14.07	14.42	13.11	13.3	-0.32	-2.35	3143098.0	43955453.7	2569
2016-10-25	12.5	13.61	12.5	13.62	1.23	9.93	4928464.0	65304363.85	2687
2016-10-24	12.57	12.65	12.23	12.39	-0.09	-0.72	940981.0	11698601.45	741
2016-10-23	12.23	12.65	11.96	12.48	0.23	1.88	1641516.0	20309952.15	1150
2016-10-20	12.3	12.65	12.03	12.25	-0.09	-0.73	1176588.0	14552126.35	954
2016-10-19	12.23	12.92	12.03	12.34	0.41	3.44	1287487.0	15969708.6	1110
2016-10-18	12.38	12.73	11.69	11.93	-0.29	-2.37	995196.0	12193902.85	981
2016-10-17	11.88	12.57	11.77	12.22	0.12	0.99	1746592.0	21339194.65	1457
2016-10-16	12.3	13.11	11.69	12.1	-0.17	-1.39	2146748.0	26433989.4	1917
2016-10-13	12.57	13.0	11.96	12.27	0.32	2.68	2620387.0	32885673.65	1912
2016-10-12	11.34	11.96	11.27	11.95	1.05	9.63	1647820.0	19247849.4	1038
2016-10-11	10.46	10.88	10.46	10.9	0.97	9.77	446107.0	4778614.15	294
2016-10-10	9.92	10.04	9.77	9.93	0.03	0.3	310556.0	3076055.7	281
2016-10-09	10.27	10.38	9.77	9.9	-0.27	-2.65	506342.0	5116454.4	400
2016-10-06	10.27	10.46	10.11	10.17	-0.1	-0.97	709592.0	7287648.35	551
2016-10-05	10.04	10.46	9.92	10.27	0.17	1.68	976274.0	9976563.2	711
2016-10-04	10.04	10.27	9.65	10.1	0.19	1.92	592571.0	5898663.45	476
2016-10-03	10.54	10.54	9.42	9.91	-0.48	-4.62	1143873.0	11271077.9	978
2016-10-02	11.61	11.77	10.38	10.39	-1.07	-9.34	835286.0	9374854.35	697
2016-09-29	11.42	11.96	11.0	11.46	-0.16	-1.38	1092424.0	12458584.4	975
2016-09-28	12.57	12.92	11.42	11.62	-0.95	-7.56	534159.0	6448590.6	653
2016-09-27	13.53	13.53	12.57	12.57	-1.32	-9.5	726762.0	9343379.95	850
2016-09-26	13.73	14.34	13.73	13.89	0.27	1.98	989491.0	13870005.75	935
2016-09-25	13.8	13.8	13.34	13.62	-0.34	-2.44	391329.0	5322038.85	411
2016-09-21	14.23	14.23	13.88	13.96	0.0	0.0	311815.0	4358617.4	375
2016-09-20	13.8	13.96	13.19	13.96	0.11	0.79	447841.0	6131921.55	526
2016-09-19	14.84	14.96	13.61	13.85	-0.93	-6.29	311477.0	4352374.3	438
2016-09-18	15.11	15.11	14.76	14.78	-0.34	-2.25	312195.0	4681841.75	361
2016-09-08	15.73	15.92	15.03	15.12	-0.34	-2.2	766820.0	11751606.35	1032
2016-09-07	15.57	16.19	15.38	15.46	0.15	0.98	1330658.0	21024907.55	1339
2016-09-06	15.73	16.0	15.3	15.31	-0.15	-0.97	789944.0	12322547.3	889
2016-09-05	15.11	15.57	15.03	15.46	0.43	2.86	489904.0	7487208.25	492
2016-09-04	14.96	15.19	14.84	15.03	0.18	1.21	387584.0	5833682.4	505
2016-09-01	15.57	15.8	14.76	14.85	-0.81	-5.17	470075.0	7113230.7	608
2016-08-31	16.0	16.0	15.65	15.66	-0.34	-2.13	280968.0	4455738.4	336
2016-08-30	16.19	16.26	16.0	16.0	0.0	0.0	347205.0	5587817.35	435
2016-08-29	16.19	16.34	16.0	16.0	-0.12	-0.74	495498.0	7990776.7	566
2016-08-28	16.07	16.8	16.0	16.12	0.37	2.35	1160191.0	18972709.0	1085
2016-08-25	16.07	16.07	15.38	15.75	-0.23	-1.44	909452.0	14227448.3	857
2016-08-24	16.96	16.96	15.8	15.98	-0.68	-4.08	382050.0	6310604.4	507
2016-08-23	16.53	17.03	16.42	16.66	0.26	1.59	689134.0	11527673.7	823
2016-08-22	16.96	17.57	16.07	16.4	-0.56	-3.3	938677.0	15968896.9	1031
2016-08-21	17.23	17.49	16.88	16.96	-0.13	-0.76	426508.0	7333327.45	528
2016-08-18	17.15	17.42	16.69	17.09	-0.08	-0.47	529753.0	9020889.85	693
2016-08-17	17.76	17.76	17.15	17.17	-0.55	-3.1	873137.0	15180749.4	864
2016-08-16	17.57	18.38	17.49	17.72	0.18	1.03	2056095.0	36876827.35	1857
2016-08-15	17.57	17.57	17.42	17.54	0.0	0.0	347828.0	6088016.3	357
2016-08-14	17.76	17.76	17.49	17.54	0.11	0.63	408064.0	7180038.2	505
2016-08-11	18.11	18.11	17.42	17.43	-0.36	-2.02	986699.0	17385456.85	1010
2016-08-10	17.76	18.46	17.57	17.79	0.09	0.51	1494020.0	26910811.7	1326
2016-08-09	17.49	17.76	17.15	17.7	0.16	0.91	721100.0	12603904.65	786
2016-08-08	17.84	18.19	17.42	17.54	-0.22	-1.24	945810.0	16754794.95	982
2016-08-07	17.15	18.38	17.15	17.76	0.77	4.53	2584593.0	46174424.2	2253
2016-08-04	17.3	17.57	16.88	16.99	-0.13	-0.76	710972.0	12208028.45	885
2016-08-03	17.57	17.76	16.96	17.12	-0.37	-2.12	1614646.0	27943052.05	1522
2016-08-02	18.19	18.88	17.3	17.49	0.0	0.0	3955649.0	71996929.35	3191
2016-08-01	15.92	17.49	15.92	17.49	1.51	9.45	1083130.0	18468569.1	707
2016-07-31	16.69	16.69	15.57	15.98	-0.61	-3.68	745000.0	11886333.0	791
2016-07-28	17.15	17.15	16.26	16.59	-0.58	-3.38	651564.0	10863882.3	762
2016-07-27	17.76	17.76	17.03	17.17	-0.46	-2.61	536797.0	9238308.9	612
2016-07-26	17.92	18.03	17.57	17.63	-0.25	-1.4	662502.0	11724345.6	691
2016-07-25	17.57	18.26	17.57	17.88	-0.25	-1.38	802209.0	14364660.0	930
2016-07-24	18.8	18.99	18.03	18.13	-0.49	-2.63	703421.0	13050436.6	765
2016-07-21	19.3	19.53	18.53	18.62	-0.4	-2.1	764462.0	14389444.95	923
2016-07-20	19.07	19.92	18.99	19.02	0.13	0.69	1736939.0	33671477.55	1731
2016-07-19	19.53	19.61	18.8	18.89	-0.44	-2.28	1072155.0	20528303.45	1134
2016-07-18	18.99	20.38	18.99	19.33	0.67	3.59	4266737.0	84453295.05	3341
2016-07-17	19.46	19.84	18.46	18.66	-0.27	-1.43	1537745.0	29388698.3	1589
2016-07-14	18.73	19.76	18.38	18.93	0.77	4.24	4388842.0	84033543.3	3402
2016-07-13	17.23	18.19	16.96	18.16	1.55	9.33	3794038.0	67209212.05	2597
2016-07-12	15.3	16.61	15.3	16.61	1.48	9.78	2239571.0	36431553.8	1250
2016-07-11	14.69	15.65	14.69	15.13	0.47	3.21	639009.0	9740640.75	607
2016-07-10	14.57	14.76	14.57	14.66	0.14	0.96	193453.0	2832156.65	229
2016-06-30	15.11	15.3	14.42	14.52	-0.58	-3.84	463478.0	6851466.9	538
2016-06-29	15.57	15.8	15.03	15.1	-0.39	-2.52	500776.0	7682152.1	482
2016-06-28	15.19	16.26	15.19	15.49	0.44	2.92	1343000.0	21187917.5	1013
2016-06-27	15.19	15.46	15.03	15.05	-0.03	-0.2	570487.0	8699584.95	519
2016-06-26	14.42	15.38	14.42	15.08	-0.71	-4.5	1646795.0	24612637.45	1292
2016-06-23	15.8	16.0	15.46	15.79	0.04	0.25	952800.0	14982817.45	730
2016-06-22	16.19	16.19	15.73	15.75	-0.38	-2.36	307156.0	4896478.7	316
2016-06-21	16.0	16.69	15.92	16.13	0.24	1.51	1162317.0	18946385.7	971
2016-06-20	16.53	16.61	15.8	15.89	-0.54	-3.29	378134.0	6088711.35	377
2016-06-19	16.69	16.8	16.34	16.43	0.0	0.0	510527.0	8463284.75	513
2016-06-16	16.88	16.96	16.34	16.43	-0.55	-3.24	477923.0	7920281.95	562
2016-06-15	17.3	17.57	16.69	16.98	-0.33	-1.91	621128.0	10669921.8	611
2016-06-14	17.23	17.57	17.15	17.31	0.02	0.12	602323.0	10446550.6	551
2016-06-13	17.65	17.76	17.23	17.29	-0.29	-1.65	514329.0	8969918.25	501
2016-06-12	17.42	17.76	17.23	17.58	-0.55	-3.03	1086604.0	19084550.9	994
2016-06-09	18.38	18.88	18.11	18.13	-0.08	-0.44	1786904.0	33013338.0	1463
2016-06-08	17.92	18.26	17.76	18.21	0.53	3.0	801797.0	14423669.25	834
2016-06-07	17.84	17.92	17.57	17.68	0.02	0.11	552709.0	9799367.5	600
2016-06-06	17.65	18.03	17.49	17.66	-0.14	-0.79	1067194.0	18950659.9	1040
2016-06-05	18.11	18.8	17.65	17.8	-1.62	-8.34	2413801.0	43973740.85	2336
2016-06-02	19.46	20.15	19.3	19.42	0.1	0.52	1609664.0	31679905.6	1538
2016-06-01	19.69	19.69	19.15	19.32	-0.28	-1.43	469500.0	9079855.05	597
2016-05-31	19.3	20.22	19.3	19.6	0.49	2.56	1346948.0	26471555.95	1303
2016-05-30	20.3	20.3	18.65	19.11	-1.18	-5.82	1625308.0	31515531.1	1510
2016-05-29	19.15	20.53	19.07	20.29	1.22	6.4	2703525.0	53813229.65	2207
2016-05-26	20.3	20.3	18.99	19.07	-0.99	-4.94	1273578.0	25164131.15	1358
2016-05-25	19.3	20.38	19.22	20.06	1.29	6.87	2018334.0	39877531.9	1788
2016-05-24	17.65	19.07	17.65	18.77	0.23	1.24	2029632.0	37193909.85	2022
2016-05-23	20.22	20.53	18.53	18.54	-2.05	-9.96	1130326.0	21778792.1	1242
2016-05-22	21.38	21.53	20.46	20.59	-0.73	-3.42	1036736.0	21787998.85	1266
2016-05-19	22.38	22.61	21.15	21.32	-0.93	-4.18	2092310.0	45679487.4	2378
2016-05-18	20.84	22.84	20.76	22.25	1.37	6.56	4755399.0	105025190.3	3999
2016-05-17	21.07	21.53	20.69	20.88	-0.18	-0.85	1068701.0	22504300.95	1196
2016-05-16	21.61	21.92	20.53	21.06	-0.51	-2.36	981831.0	20904342.35	1201
2016-05-15	21.53	22.15	21.3	21.57	0.32	1.51	1481496.0	32264152.4	1699
2016-05-12	21.15	22.53	20.92	21.25	-1.47	-6.47	4027729.0	87561778.95	3876
2016-05-11	23.61	23.76	22.15	22.72	-0.67	-2.86	2931518.0	67359925.4	3296
2016-05-10	23.61	24.15	22.53	23.39	1.24	5.6	5565422.0	130047804.4	4583
2016-05-09	20.38	22.15	20.07	22.15	1.99	9.87	2054472.0	44015897.4	1312
2016-05-08	20.22	20.46	20.07	20.16	0.09	0.45	1949489.0	39621875.6	1490
2016-05-05	19.92	20.46	19.69	20.07	0.61	3.13	2789398.0	56040156.1	2217
2016-05-04	18.65	20.38	18.03	19.46	0.35	1.83	3236212.0	63000807.95	2906
2016-05-03	20.07	20.22	18.99	19.11	-0.91	-4.55	1446536.0	28478564.85	1385
2016-05-02	19.46	20.76	19.46	20.02	0.7	3.62	3054891.0	61563315.35	2423
2016-05-01	19.76	19.84	18.88	19.32	-0.35	-1.78	1294901.0	25069264.45	1260
2016-04-28	20.3	20.38	19.3	19.67	-0.58	-2.86	1684309.0	33458118.55	1593
2016-04-27	20.15	20.84	19.76	20.25	0.26	1.3	3557770.0	72362006.8	2550
2016-04-26	19.53	20.53	19.15	19.99	0.44	2.25	3656536.0	73006580.6	2658
2016-04-25	19.92	20.07	18.88	19.55	-0.14	-0.71	2935708.0	57287954.4	2528
2016-04-24	18.88	20.22	18.38	19.69	0.8	4.24	4466533.0	87752667.85	3424
2016-04-21	18.26	18.99	18.26	18.89	1.56	9.0	3742471.0	70082800.85	2411
2016-04-20	17.84	17.84	17.15	17.33	-0.47	-2.64	1188541.0	20716125.9	1079
2016-04-19	17.92	18.26	17.65	17.8	0.1	0.56	1543300.0	27734381.0	1334
2016-04-18	18.19	18.8	17.49	17.7	-0.65	-3.54	3060944.0	55537538.3	2555
2016-04-17	17.23	18.46	17.23	18.35	1.46	8.64	2808153.0	50034736.1	2476
2016-04-14	15.8	17.3	15.8	16.89	0.96	6.03	3206252.0	53219737.3	2848
2016-04-13	18.38	19.15	15.8	15.93	-1.56	-8.92	4718197.0	84226710.45	3930
2016-04-12	16.69	17.49	16.69	17.49	1.58	9.93	1335919.0	23077465.85	652
2016-04-11	15.3	16.42	14.84	15.91	0.78	5.16	3260799.0	51587294.35	2305
2016-04-10	15.03	15.38	14.69	15.13	0.91	6.4	1732324.0	26012208.45	1351
2016-04-07	15.65	15.65	13.8	14.22	-1.05	-6.88	3668477.0	53494254.05	2882
2016-04-06	14.34	15.46	14.34	15.27	0.96	6.71	2316881.0	35047056.9	1628
2016-04-05	13.27	14.42	13.27	14.31	1.2	9.15	2045588.0	28925658.1	1482
2016-04-04	13.11	13.8	12.73	13.11	-0.69	-5.0	3007083.0	39951549.15	2179
2016-04-03	13.8	14.42	13.8	13.8	-1.5	-9.8	959491.0	13295742.1	461
2016-03-31	15.3	15.3	15.3	15.3	-1.66	-9.79	356233.0	5447513.7	214
2016-03-30	15.57	16.96	15.38	16.96	1.5	9.7	1377199.0	22437432.75	880
2016-03-29	15.57	15.57	15.03	15.46	-0.06	-0.39	689433.0	10529848.4	686
2016-03-28	16.61	16.61	15.3	15.52	-0.56	-3.48	1507620.0	23995511.4	1209
2016-03-27	16.19	16.53	15.46	16.08	0.65	4.21	2100008.0	33607723.35	1664
2016-03-24	14.96	16.26	14.96	15.43	0.28	1.85	2822585.0	44490250.45	2079
2016-03-23	15.11	15.46	14.84	15.15	0.05	0.33	1397887.0	21178524.2	1090
2016-03-22	14.69	15.57	14.57	15.1	0.54	3.71	1821055.0	27550095.75	1280
2016-03-21	14.42	14.84	14.34	14.56	0.18	1.25	692477.0	10134948.05	652
2016-03-20	14.5	14.57	14.23	14.38	-0.14	-0.96	528323.0	7627482.35	376
2016-03-17	14.96	15.03	14.42	14.52	-0.14	-0.95	1067861.0	15552931.05	655
2016-03-16	14.5	15.19	14.5	14.66	0.32	2.23	1928968.0	28555687.35	1499
2016-03-15	15.65	15.65	14.23	14.34	-1.12	-7.24	2154647.0	32068677.6	1475
2016-03-14	16.69	16.69	15.3	15.46	0.26	1.71	3676747.0	59342068.75	2498
2016-03-13	14.57	15.19	14.42	15.2	1.35	9.75	446416.0	6702319.55	274
2016-03-10	13.88	14.34	13.53	13.85	0.19	1.39	1504697.0	20955979.45	1143
2016-03-09	13.27	14.07	13.11	13.66	0.48	3.64	1183606.0	16264740.3	920
2016-03-08	12.84	13.27	12.84	13.18	0.44	3.45	1189218.0	15544266.6	722
2016-03-07	12.73	12.92	12.57	12.74	0.08	0.63	717913.0	9150347.2	478
2016-03-06	12.92	13.0	12.57	12.66	0.13	1.04	775227.0	9878713.15	494
2016-03-03	12.38	12.65	12.11	12.53	0.24	1.95	841446.0	10452522.9	561
2016-03-02	12.38	12.73	12.11	12.29	0.02	0.16	899491.0	11197676.35	596
2016-03-01	12.38	12.5	12.23	12.27	0.09	0.74	319905.0	3925627.65	286
2016-02-29	12.11	12.57	11.96	12.18	0.08	0.66	790223.0	9696731.4	576
2016-02-28	11.96	12.11	11.96	12.1	0.4	3.42	261003.0	3147245.05	250
2016-02-25	11.96	11.96	11.61	11.7	0.01	0.09	257916.0	3040412.1	233
2016-02-24	12.11	12.3	11.69	11.69	-0.35	-2.91	576114.0	6986239.1	483
2016-02-23	11.96	12.3	11.96	12.04	0.09	0.75	475517.0	5755228.95	409
2016-02-22	12.11	12.11	11.77	11.95	0.02	0.17	613397.0	7357009.15	459
2016-02-21	11.88	12.57	11.77	11.93	0.38	3.29	1027778.0	12487033.2	790
2016-02-18	11.42	11.69	11.34	11.55	0.28	2.48	667645.0	7711566.15	525
2016-02-17	10.88	11.34	10.88	11.27	0.21	1.9	573064.0	6409078.95	400
2016-02-16	11.61	11.88	10.88	11.06	-0.1	-0.9	962024.0	10890229.75	792
2016-02-15	10.73	11.15	10.54	11.16	0.96	9.41	184639.0	2028267.95	154
2016-02-14	11.61	11.69	10.19	10.2	-1.05	-9.33	644589.0	6948633.6	485
2016-02-11	12.3	12.57	11.27	11.25	-1.22	-9.78	679887.0	7995973.95	559
2016-02-10	12.38	13.19	12.38	12.47	0.03	0.24	979563.0	12464576.45	781
2016-02-09	12.5	12.92	12.38	12.44	-0.44	-3.42	887860.0	11190058.3	723
2016-02-08	12.65	13.8	12.65	12.88	0.12	0.94	1653487.0	21954718.2	1472
2016-02-07	14.23	14.23	12.5	12.76	-0.24	-1.85	2992409.0	40292664.85	2458
2016-02-04	13.0	13.0	12.5	13.0	1.13	9.52	412718.0	5359866.0	136
2016-02-03	10.54	11.88	10.54	11.87	1.06	9.81	850309.0	9808049.15	368
2016-02-02	10.65	11.0	10.65	10.81	0.05	0.46	559721.0	6055706.25	351
2016-02-01	10.73	10.88	10.54	10.76	0.06	0.56	457568.0	4927273.1	314
2016-01-31	10.73	11.0	10.65	10.7	0.23	2.2	386201.0	4175752.45	286
2016-01-28	10.27	11.0	10.19	10.47	0.33	3.25	577540.0	6109960.7	464
2016-01-27	10.27	10.54	10.11	10.14	0.0	0.0	507928.0	5223614.25	325
2016-01-26	9.65	10.19	9.65	10.14	0.34	3.47	426288.0	4233256.45	293
2016-01-25	9.84	10.04	9.65	9.8	-0.04	-0.41	307676.0	3027541.9	248
2016-01-24	10.19	10.27	9.84	9.84	0.31	3.25	347508.0	3482275.75	245
2016-01-21	9.3	9.77	9.3	9.53	0.0	0.0	387095.0	3689304.55	339
2016-01-20	10.04	10.04	9.5	9.53	-0.68	-6.66	423993.0	4132317.25	317
2016-01-19	9.84	10.46	9.84	10.21	0.51	5.26	617197.0	6213276.65	443
2016-01-18	10.19	10.27	9.5	9.7	-0.58	-5.64	609029.0	5982825.65	493
2016-01-17	10.27	10.27	10.27	10.28	-1.05	-9.27	157763.0	1622210.85	112
2016-01-14	12.38	12.5	11.34	11.33	-1.18	-9.43	385917.0	4536559.6	390
2016-01-13	12.92	13.11	12.5	12.51	-0.42	-3.25	208318.0	2659276.4	198
2016-01-12	13.0	13.27	12.73	12.93	-0.32	-2.42	566026.0	7379264.65	434
2016-01-11	12.73	13.53	12.65	13.25	0.44	3.43	639028.0	8389486.25	535
2016-01-10	13.27	13.34	12.65	12.81	-0.34	-2.59	129014.0	1679519.4	195
2016-01-07	13.73	13.73	12.65	13.15	-0.59	-4.29	419030.0	5513397.2	392
2016-01-06	13.96	13.96	13.27	13.74	-0.15	-1.08	297889.0	4085350.15	297
2016-01-05	14.07	14.15	13.8	13.89	0.03	0.22	266673.0	3709481.05	220
2016-01-04	14.34	14.42	13.8	13.86	-0.66	-4.55	762535.0	10792290.85	507
2016-01-03	14.5	14.69	14.42	14.52	0.06	0.41	326569.0	4748324.25	259
2015-12-31	14.76	14.76	14.42	14.46	-0.3	-2.03	531918.0	7734030.7	393
2015-12-30	14.76	15.65	14.57	14.76	0.28	1.93	1629663.0	24531314.75	1335
2015-12-29	14.23	14.69	13.88	14.48	0.17	1.19	1020510.0	14661023.6	791
2015-12-28	14.23	14.5	14.15	14.31	0.08	0.56	422928.0	6049203.85	318
2015-12-27	14.42	14.42	14.15	14.23	-0.2	-1.39	231019.0	3288078.65	219
2015-12-24	14.23	14.57	14.15	14.43	0.32	2.27	717219.0	10312556.65	641
2015-12-23	14.42	14.76	14.07	14.11	-0.34	-2.35	611722.0	8847154.75	486
2015-12-22	14.42	14.5	14.34	14.45	0.12	0.84	309450.0	4462493.55	259
2015-12-21	14.34	14.5	14.23	14.33	0.1	0.7	533604.0	7669280.0	327
2015-12-20	14.23	14.5	14.15	14.23	-0.04	-0.28	306697.0	4402720.0	293
2015-12-17	14.42	14.57	14.23	14.27	-0.09	-0.63	310560.0	4463952.4	287
2015-12-16	14.5	14.5	14.23	14.36	-0.1	-0.69	263466.0	3780360.95	232
2015-12-15	14.42	14.57	14.23	14.46	0.24	1.69	283769.0	4088340.35	261
2015-12-14	14.69	14.96	14.07	14.22	-0.37	-2.54	580922.0	8464890.4	452
2015-12-13	14.69	14.69	14.23	14.59	-0.34	-2.28	495426.0	7137376.6	493
2015-12-10	15.11	15.8	14.84	14.93	0.37	2.54	1784726.0	27389772.9	1319
2015-12-09	14.96	14.96	14.5	14.56	-0.15	-1.02	407313.0	5994794.3	352
2015-12-08	15.11	15.11	14.69	14.71	-0.53	-3.48	354648.0	5251467.9	315
2015-12-07	15.3	15.57	15.11	15.24	-0.03	-0.2	321571.0	4918930.1	274
2015-12-06	15.11	15.38	15.03	15.27	0.07	0.46	215045.0	3270856.6	245
2015-12-03	15.46	15.46	15.11	15.2	-0.37	-2.38	346744.0	5323400.05	343
2015-12-02	15.65	15.8	15.46	15.57	0.14	0.91	503130.0	7871880.25	510
2015-12-01	15.46	15.46	15.3	15.43	-0.02	-0.13	266628.0	4102572.15	269
2015-11-30	15.65	15.65	15.38	15.45	-0.01	-0.06	287329.0	4454319.85	276
2015-11-29	15.3	15.8	15.3	15.46	0.0	0.0	425881.0	6615611.3	414
2015-11-26	16.0	16.0	15.38	15.46	-0.48	-3.01	460616.0	7201666.5	480
2015-11-25	15.19	16.69	15.19	15.94	0.74	4.87	2778729.0	44789518.35	2039
2015-11-24	15.11	15.57	15.03	15.2	0.14	0.93	616850.0	9458709.6	459
2015-11-23	15.46	15.46	14.96	15.06	-0.24	-1.57	489339.0	7448866.25	433
2015-11-22	15.3	15.57	15.11	15.3	0.18	1.19	838595.0	12869004.6	583
2015-11-19	15.19	15.3	15.11	15.12	-0.18	-1.18	357628.0	5426321.2	345
2015-11-18	15.03	15.57	15.03	15.3	0.27	1.8	489888.0	7507312.4	469
2015-11-17	15.19	15.3	14.96	15.03	-0.16	-1.05	189525.0	2873069.65	225
2015-11-16	14.96	15.38	14.84	15.19	0.43	2.91	444046.0	6696273.25	468
2015-11-15	15.46	15.46	14.69	14.76	-0.95	-6.05	453697.0	6816254.55	477
2015-11-12	16.61	16.69	15.65	15.71	-0.74	-4.5	565133.0	9100196.1	574
2015-11-11	15.8	16.69	15.73	16.45	0.7	4.44	1035243.0	16869354.0	837
2015-11-10	15.73	15.92	15.65	15.75	0.0	0.0	290182.0	4579130.35	261
2015-11-09	15.73	16.0	15.65	15.75	-0.11	-0.69	382387.0	6044593.85	373
2015-11-08	15.46	16.26	15.46	15.86	0.6	3.93	1367440.0	21731830.7	1133
2015-11-05	15.92	15.92	15.19	15.26	-0.49	-3.11	447139.0	6967391.0	513
2015-11-04	16.61	16.88	15.65	15.75	-0.33	-2.05	1661223.0	26882023.3	1451
2015-11-03	14.69	16.07	14.69	16.08	1.4	9.54	762600.0	11974508.85	602
2015-11-02	14.96	14.96	14.69	14.68	-0.08	-0.54	205108.0	3038355.45	246
2015-11-01	14.84	14.96	14.57	14.76	-0.27	-1.8	168857.0	2491941.8	218
2015-10-29	15.38	15.57	14.96	15.03	-0.17	-1.12	192329.0	2919429.8	222
2015-10-28	15.11	15.46	14.76	15.2	0.19	1.27	213713.0	3222370.9	275
2015-10-27	15.8	15.92	14.34	15.01	-0.82	-5.18	284044.0	4400413.2	301
2015-10-26	16.07	16.07	15.57	15.83	-0.13	-0.81	236681.0	3746030.3	264
2015-10-25	16.19	16.19	15.92	15.96	0.13	0.82	241977.0	3876360.65	253
2015-10-22	16.34	16.34	15.73	15.83	-0.27	-1.68	312411.0	4976529.85	354
2015-10-21	16.53	16.8	16.07	16.1	-0.72	-4.28	468851.0	7665398.15	475
2015-10-20	16.96	17.65	16.69	16.82	0.07	0.42	1303106.0	22491825.75	1176
2015-10-19	16.53	16.96	16.42	16.75	0.21	1.27	449828.0	7512933.25	418
2015-10-18	16.8	16.8	16.42	16.54	0.07	0.43	438470.0	7282216.9	387
2015-10-15	16.96	16.96	16.42	16.47	-0.47	-2.77	525092.0	8754649.85	589
2015-10-14	16.88	17.84	16.8	16.94	0.47	2.85	3105385.0	53864449.4	2102
2015-10-13	16.34	17.03	16.19	16.47	0.05	0.3	1375482.0	22926712.2	905
2015-10-12	16.69	16.69	16.42	16.42	-0.14	-0.85	533558.0	8830656.65	455
2015-10-11	16.61	16.69	16.34	16.56	0.18	1.1	577350.0	9535294.2	490
2015-10-08	16.34	16.88	16.26	16.38	0.12	0.74	887436.0	14659223.2	764
2015-10-07	16.34	16.53	16.19	16.26	0.09	0.56	412283.0	6737292.35	391
2015-10-06	16.19	16.42	16.19	16.17	-0.14	-0.86	396095.0	6439003.85	320
2015-10-05	16.0	16.61	16.0	16.31	0.44	2.77	592246.0	9608879.35	545
2015-10-04	15.8	15.92	15.65	15.87	0.24	1.54	289407.0	4562080.4	290
2015-10-01	15.92	15.92	15.65	15.63	-0.17	-1.08	316749.0	5004503.05	357
2015-09-30	15.92	16.0	15.73	15.8	0.0	0.0	340170.0	5388878.5	260
2015-09-29	15.8	16.0	15.65	15.8	-0.21	-1.31	207834.0	3277933.7	285
2015-09-21	16.61	16.61	15.92	16.01	-0.44	-2.67	713747.0	11522410.45	657
2015-09-20	16.8	16.96	16.34	16.45	-0.34	-2.03	410570.0	6806024.2	482
2015-09-17	17.42	17.42	16.8	16.79	-0.42	-2.44	346917.0	5908374.8	400
2015-09-16	17.49	17.57	17.15	17.21	0.05	0.29	429899.0	7459463.9	477
2015-09-15	17.15	17.49	16.88	17.16	-0.07	-0.41	608895.0	10454009.0	548
2015-09-14	18.26	18.46	17.03	17.23	-0.72	-4.01	1923986.0	34261861.1	1466
2015-09-13	17.92	18.03	17.84	17.95	0.07	0.39	186851.0	3354249.4	235
2015-09-10	18.03	18.11	17.76	17.88	-0.22	-1.22	310454.0	5563571.05	352
2015-09-09	18.11	18.53	18.03	18.1	0.17	0.95	603083.0	11008120.0	458
2015-09-08	17.84	18.11	17.57	17.93	0.16	0.9	511164.0	9130630.15	383
2015-09-07	17.65	18.03	17.57	17.77	0.46	2.66	396012.0	7045052.55	398
2015-09-06	17.42	17.42	16.96	17.31	0.47	2.79	254237.0	4390547.85	342
2015-09-03	17.23	17.3	16.69	16.84	-0.07	-0.41	209021.0	3562219.85	290
2015-09-02	17.49	17.49	15.92	16.91	-0.68	-3.87	424282.0	7132532.45	500
2015-09-01	17.65	17.76	17.49	17.59	0.08	0.46	148152.0	2610007.05	222
2015-08-31	17.57	17.92	17.49	17.51	-0.54	-2.99	282801.0	4990309.6	348
2015-08-30	18.26	18.65	18.03	18.05	0.12	0.67	532078.0	9766444.85	503
2015-08-27	18.19	18.26	17.84	17.93	0.28	1.59	305395.0	5522521.85	344
2015-08-26	18.38	18.38	17.49	17.65	-0.42	-2.32	356141.0	6373297.55	471
2015-08-25	17.92	18.11	17.3	18.07	0.97	5.67	533866.0	9514382.0	609
2015-08-24	18.11	18.46	16.8	17.1	-0.67	-3.77	270581.0	4740496.45	448
2015-08-23	19.15	19.15	17.76	17.77	-1.93	-9.8	402404.0	7466991.8	543
2015-08-20	17.03	19.92	17.03	19.7	1.41	7.71	557983.0	10435835.05	684
2015-08-19	19.46	20.07	17.92	18.29	-1.34	-6.83	261514.0	5010329.45	373
2015-08-18	21.15	21.15	19.22	19.63	-1.57	-7.41	260010.0	5212345.35	446
2015-08-17	21.53	22.07	21.07	21.2	-0.79	-3.59	372710.0	7984538.85	488
2015-08-16	22.53	23.15	21.3	21.99	-0.95	-4.14	528948.0	11893149.2	646
2015-08-13	22.84	23.76	22.53	22.94	0.3	1.33	861271.0	19847886.9	832
2015-08-12	22.53	22.76	22.38	22.64	-0.31	-1.35	351445.0	7927719.65	395
2015-08-11	22.76	23.61	22.76	22.95	0.38	1.68	750353.0	17369939.85	810
2015-08-10	22.53	22.84	22.3	22.57	0.14	0.62	280371.0	6325429.5	369
2015-08-09	22.15	22.69	22.15	22.43	0.16	0.72	195263.0	4387590.15	279
2015-08-06	23.15	23.15	22.07	22.27	-0.78	-3.38	268438.0	6081145.9	413
2015-08-05	22.84	23.38	22.84	23.05	0.06	0.26	305368.0	7055988.9	350
2015-08-04	22.84	23.61	22.69	22.99	0.14	0.61	398281.0	9185928.4	500
2015-08-03	22.61	23.3	22.3	22.85	0.35	1.56	358654.0	8205076.35	467
2015-08-02	22.84	22.99	21.76	22.5	-0.56	-2.43	678159.0	15267701.3	603
2015-07-30	23.53	23.53	22.92	23.06	-0.65	-2.74	421526.0	9772690.15	513
2015-07-29	22.99	24.15	22.76	23.71	0.77	3.36	994331.0	23371869.8	895
2015-07-28	22.76	23.45	22.61	22.94	0.19	0.84	607253.0	13999718.7	623
2015-07-27	23.15	23.3	22.61	22.75	-0.44	-1.9	301054.0	6904868.1	298
2015-07-26	23.53	23.53	22.84	23.19	-0.26	-1.11	414112.0	9562450.5	460
2015-07-23	22.69	23.61	22.69	23.45	0.69	3.03	648366.0	15037732.55	659
2015-07-22	22.15	22.84	22.15	22.76	0.75	3.41	637756.0	14379026.45	552
2015-07-15	22.15	22.3	21.69	22.01	-0.28	-1.26	399613.0	8813544.6	479
2015-07-14	22.61	22.69	22.22	22.29	-0.4	-1.76	529951.0	11884603.45	639
2015-07-13	21.99	23.53	21.99	22.69	1.12	5.19	2094766.0	48111817.85	2025
2015-07-12	21.92	21.92	21.38	21.57	0.16	0.75	280408.0	6063885.45	327
2015-07-09	21.38	21.53	21.15	21.41	0.12	0.56	285088.0	6083735.7	367
2015-07-08	21.45	21.61	21.15	21.29	-0.08	-0.37	181228.0	3869340.85	253
2015-07-07	21.3	22.07	21.3	21.37	0.17	0.8	420001.0	9089700.0	606
2015-07-06	21.3	21.45	21.07	21.2	-0.39	-1.81	487625.0	10390315.1	483
2015-07-05	22.07	22.07	21.45	21.59	-0.56	-2.53	419969.0	9107851.55	392
2015-07-02	22.53	22.61	22.07	22.15	-0.26	-1.16	353897.0	7897470.2	432
2015-07-01	22.3	22.76	21.99	22.41	-0.07	-0.31	715597.0	16032466.5	732
2015-06-30	22.53	22.69	21.76	22.48	-0.35	-1.53	717937.0	16050053.45	741
2015-06-29	23.22	23.22	21.99	22.83	-0.55	-2.35	266365.0	6020367.45	413
2015-06-28	23.61	23.61	22.99	23.38	-0.05	-0.21	191741.0	4476281.0	303
2015-06-25	23.61	23.61	23.38	23.43	-0.03	-0.13	300234.0	7055181.55	367
2015-06-24	23.61	23.84	23.22	23.46	-0.16	-0.68	249229.0	5850072.05	307
2015-06-23	23.53	24.38	23.45	23.62	0.28	1.2	566124.0	13487329.65	736
2015-06-22	23.53	23.84	23.3	23.34	-0.21	-0.89	321926.0	7569869.4	402
2015-06-21	24.45	24.45	23.45	23.55	-1.04	-4.23	730310.0	17365553.85	824
2015-06-18	25.38	25.68	24.53	24.59	-0.89	-3.49	634470.0	15907530.95	887
2015-06-17	24.76	25.84	24.38	25.48	0.8	3.24	1617958.0	40519957.7	1579
2015-06-16	23.61	25.15	23.45	24.68	1.16	4.93	1150554.0	27916743.55	1125
2015-06-15	23.92	23.92	23.38	23.52	-0.35	-1.47	367471.0	8671790.0	562
2015-06-14	24.53	25.15	23.84	23.87	0.82	3.56	1239006.0	30214973.65	1432
2015-06-11	23.15	23.3	22.84	23.05	0.06	0.26	646545.0	14909723.05	649
2015-06-10	22.3	23.84	22.3	22.99	0.84	3.79	1202887.0	27919631.7	1424
2015-06-09	22.84	22.84	21.76	22.15	-0.75	-3.28	284728.0	6361690.95	463
2015-06-08	22.99	23.22	22.84	22.9	-0.09	-0.39	225824.0	5195219.2	321
2015-06-07	23.38	23.38	22.84	22.99	-0.4	-1.71	277698.0	6415258.4	401
2015-06-04	23.53	23.76	23.38	23.39	-0.15	-0.64	386627.0	9087226.95	490
2015-06-03	23.61	24.15	23.45	23.54	0.04	0.17	683139.0	16217619.0	746
2015-06-02	23.53	23.53	23.38	23.5	0.08	0.34	332801.0	7816561.55	362
2015-06-01	23.38	23.84	23.3	23.42	0.11	0.47	550321.0	12940425.0	597
2015-05-31	23.61	23.76	23.3	23.31	-0.21	-0.89	355281.0	8349730.75	433
2015-05-28	23.92	23.99	23.45	23.52	-0.47	-1.96	419673.0	9953973.3	554
2015-05-27	24.15	24.61	23.84	23.99	-0.39	-1.6	822970.0	19889135.8	854
2015-05-26	23.22	24.84	23.22	24.38	1.25	5.4	3250000.0	79120171.1	2943
2015-05-25	23.15	23.3	22.99	23.13	0.0	0.0	251118.0	5813584.55	351
2015-05-24	23.3	23.38	22.84	23.13	-0.16	-0.69	386098.0	8920181.55	515
2015-05-21	23.38	23.38	23.22	23.29	-0.1	-0.43	321263.0	7491185.85	488
2015-05-20	23.76	23.76	23.3	23.39	-0.27	-1.14	437155.0	10245178.65	549
2015-05-19	23.61	23.84	23.53	23.66	0.09	0.38	626369.0	14857770.1	653
2015-05-18	23.38	23.99	23.22	23.57	0.21	0.9	965877.0	22794476.2	1083
2015-05-17	23.3	23.45	23.22	23.36	0.19	0.82	517658.0	12081869.6	626
2015-05-14	23.84	23.92	22.84	23.17	-0.47	-1.99	541489.0	12665393.55	763
2015-05-13	23.76	24.45	23.61	23.64	0.15	0.64	885645.0	21241484.05	1102
2015-05-12	22.84	23.92	22.84	23.49	-0.98	-4.0	1335582.0	31212429.2	1615
2015-05-11	24.99	25.07	24.45	24.47	-0.65	-2.59	358563.0	8864387.45	511
2015-05-10	25.22	25.3	24.68	25.12	0.13	0.52	533056.0	13302215.9	543
2015-05-07	25.15	25.15	24.76	24.99	-0.16	-0.64	397084.0	9909260.45	635
2015-05-06	25.07	25.61	24.84	25.15	0.13	0.52	640655.0	16177499.35	769
2015-05-05	25.45	25.61	24.84	25.02	-0.12	-0.48	741274.0	18693356.9	951
2015-05-04	25.07	26.38	24.68	25.14	0.29	1.17	2064342.0	53098646.65	2140
2015-05-03	25.22	25.76	24.61	24.85	-0.3	-1.19	917688.0	23147525.8	1088
2015-04-30	25.84	25.84	25.07	25.15	-0.51	-1.99	654017.0	16576437.3	970
2015-04-29	25.38	26.99	25.15	25.66	0.67	2.68	3289834.0	85885877.8	3051
2015-04-28	24.84	25.84	24.84	24.99	0.08	0.32	1398095.0	35484324.0	1444
2015-04-27	24.99	25.38	24.76	24.91	-0.07	-0.28	1272080.0	31857621.9	1027
2015-04-26	24.76	25.22	24.76	24.98	0.2	0.81	681501.0	17039500.3	652
2015-04-23	24.53	25.38	24.45	24.78	0.31	1.27	1354146.0	33788693.15	1365
2015-04-22	24.53	25.07	24.38	24.47	0.11	0.45	517473.0	12712148.45	567
2015-04-21	24.53	24.53	24.07	24.36	-0.25	-1.02	479972.0	11647448.4	559
2015-04-20	24.99	24.99	24.53	24.61	-0.3	-1.2	438553.0	10834761.4	542
2015-04-19	25.3	25.3	24.76	24.91	0.07	0.28	560372.0	14006112.5	685
2015-04-16	25.3	25.38	24.68	24.84	-0.31	-1.23	676975.0	16929778.4	837
2015-04-15	25.3	25.45	25.07	25.15	0.12	0.48	662503.0	16717095.3	844
2015-04-14	25.84	25.84	24.99	25.03	-0.63	-2.46	1137551.0	28844737.9	1285
2015-04-13	26.38	26.99	25.61	25.66	-0.44	-1.69	2953296.0	77512148.65	3152
2015-04-12	25.45	26.07	25.15	26.1	2.3	9.66	3809844.0	98343744.15	3005
2015-04-09	23.61	24.99	23.53	23.8	0.11	0.46	1607467.0	38726089.05	1785
2015-04-08	24.07	24.45	23.38	23.69	-0.34	-1.41	1054563.0	25185329.05	1365
2015-04-07	25.84	26.3	23.76	24.03	-0.58	-2.36	2914801.0	73623769.45	3507
2015-04-06	22.92	24.61	22.92	24.61	2.23	9.96	530886.0	12905691.05	498
2015-04-05	23.22	23.3	21.92	22.38	-0.51	-2.23	854044.0	19208846.45	1204
2015-04-02	24.53	24.76	22.22	22.89	-1.66	-6.76	1326035.0	31317145.85	1899
2015-04-01	25.99	26.68	24.38	24.55	-1.08	-4.21	1537189.0	39167148.1	2272
2015-03-31	25.68	26.38	24.22	25.63	1.64	6.84	3091535.0	79031099.7	3912
2015-03-30	23.92	23.99	23.3	23.99	2.1	9.59	205874.0	4926591.75	239
2015-03-29	20.76	21.92	20.46	21.89	2.0	10.06	272715.0	5854080.75	292
2015-03-26	18.88	20.38	18.88	19.89	-0.87	-4.19	643859.0	12724487.15	821
2015-03-25	22.99	22.99	20.53	20.76	-2.09	-9.15	418457.0	9059282.35	762
2015-03-24	22.92	23.15	22.84	22.85	-0.23	-1.0	210190.0	4827007.05	372
2015-03-23	22.99	23.22	22.92	23.08	-0.01	-0.04	319268.0	7358292.45	381
2015-03-22	23.45	23.45	22.99	23.09	-0.08	-0.35	261224.0	6047846.95	369
2015-03-19	23.53	23.53	22.92	23.17	0.12	0.52	485619.0	11230755.75	651
2015-03-18	23.92	23.99	22.69	23.05	-0.75	-3.15	553611.0	12852258.05	898
2015-03-17	24.22	24.53	23.53	23.8	-0.33	-1.37	356923.0	8594768.7	675
2015-03-16	24.68	25.07	23.84	24.13	-0.44	-1.79	1005793.0	24671753.4	1310
2015-03-15	25.15	25.15	24.22	24.57	-0.86	-3.38	802394.0	19814500.15	1189
2015-03-12	26.91	26.99	25.07	25.43	-1.88	-6.88	1916150.0	49914939.9	2260
2015-03-11	26.68	27.91	26.38	27.31	0.49	1.83	836835.0	22877289.85	1127
2015-03-10	27.76	27.84	26.53	26.82	-0.92	-3.32	498015.0	13597340.95	638
2015-03-09	28.15	28.15	27.68	27.74	-0.35	-1.25	279529.0	7791397.3	427
2015-03-08	28.22	28.3	27.68	28.09	0.0	0.0	317654.0	8909268.3	403
2015-03-05	28.15	28.3	27.91	28.09	-0.1	-0.35	261431.0	7343855.9	373
2015-03-04	28.38	28.53	28.15	28.19	-0.25	-0.88	336104.0	9511729.7	501
2015-03-03	28.15	28.53	28.07	28.44	0.21	0.74	363583.0	10285281.15	442
2015-03-02	27.91	28.3	27.76	28.23	0.3	1.07	339120.0	9505278.35	457
2015-03-01	28.3	28.53	27.61	27.93	-0.53	-1.86	900324.0	25167370.4	1224
2015-02-26	28.99	28.99	28.38	28.46	-0.38	-1.32	445033.0	12772374.05	654
2015-02-25	28.53	29.45	28.45	28.84	0.28	0.98	1005814.0	29152195.1	1256
2015-02-24	28.3	29.14	28.07	28.56	0.38	1.35	1017390.0	29182850.05	1294
2015-02-23	28.84	29.07	28.15	28.18	-0.56	-1.95	574709.0	16439636.65	903
2015-02-22	28.45	29.91	28.45	28.74	0.19	0.67	1657838.0	48589062.35	1888
2015-02-19	28.76	29.14	28.22	28.55	0.24	0.85	1032020.0	29560338.45	1292
2015-02-18	27.76	28.53	27.68	28.31	0.27	0.96	519111.0	14560008.45	761
2015-02-17	29.07	29.14	27.91	28.04	-0.8	-2.77	982944.0	28006453.75	1366
2015-02-16	28.15	29.53	27.84	28.84	0.89	3.18	2163929.0	62003655.8	2276
2015-02-15	27.53	28.15	27.15	27.95	1.02	3.79	872354.0	24157784.85	1037
2015-02-12	26.91	27.53	26.68	26.93	-0.42	-1.54	507644.0	13762928.25	902
2015-02-11	28.15	28.84	27.15	27.35	-0.28	-1.01	1249077.0	35221164.55	1640
2015-02-10	27.76	27.76	27.45	27.63	-0.11	-0.4	373266.0	10312529.8	627
2015-02-09	28.22	28.38	27.61	27.74	-0.54	-1.91	672096.0	18786340.75	1042
2015-02-08	28.53	28.76	28.22	28.28	-0.13	-0.46	647154.0	18411673.7	859
2015-02-05	27.76	29.38	27.76	28.41	0.66	2.38	2093722.0	60259009.05	2273
2015-02-04	27.76	28.07	27.61	27.75	-0.04	-0.14	553269.0	15392729.95	669
2015-02-03	28.07	28.22	27.61	27.79	-0.12	-0.43	817473.0	22868829.3	976
2015-02-02	28.15	28.15	27.61	27.91	-0.02	-0.07	779332.0	21732557.8	1029
2015-02-01	28.53	28.76	27.76	27.93	0.3	1.09	843426.0	23884793.85	1243
2015-01-29	28.45	28.84	27.45	27.63	-0.62	-2.19	1493931.0	42352313.75	1897
2015-01-28	27.68	28.99	27.68	28.25	0.57	2.06	1767479.0	49828875.05	2220
2015-01-27	27.68	27.91	27.45	27.68	-0.11	-0.4	1096115.0	30319023.05	1500
2015-01-26	26.22	28.15	25.92	27.79	2.21	8.64	3227177.0	88521595.7	3422
2015-01-22	25.45	25.92	25.45	25.58	0.0	0.0	394712.0	10146170.55	647
2015-01-21	25.92	26.84	25.38	25.58	-0.61	-2.33	1059480.0	27687456.1	1425
2015-01-20	26.68	27.3	26.07	26.19	-0.42	-1.58	948998.0	25333943.8	1148
2015-01-19	25.99	27.68	25.68	26.61	0.65	2.5	1550580.0	41650304.45	1997
2015-01-18	25.84	26.22	25.68	25.96	0.08	0.31	502722.0	13062236.7	786
2015-01-15	27.22	27.3	25.07	25.88	-1.15	-4.25	1230451.0	32809344.55	1792
2015-01-14	27.53	28.22	26.99	27.03	-0.49	-1.78	1236251.0	34080026.2	1938
2015-01-13	26.84	28.76	26.38	27.52	1.15	4.36	4117251.0	114705385.75	4613
2015-01-12	26.38	26.38	25.84	26.37	2.34	9.74	1974750.0	51907864.8	1467
2015-01-11	24.61	24.84	23.92	24.03	-0.32	-1.31	1146339.0	27936343.5	1672
2015-01-08	24.38	25.68	24.15	24.35	0.25	1.04	2102052.0	52045489.6	2925
2015-01-07	24.45	24.84	23.53	24.1	0.55	2.34	1721479.0	41847662.1	2296
2015-01-06	20.69	23.92	20.22	23.55	1.28	5.75	3506183.0	78130114.35	4805
2015-01-05	23.76	24.07	22.22	22.27	-2.39	-9.69	2026342.0	46882048.9	2912
2015-01-04	25.76	26.91	24.45	24.66	-1.79	-6.77	1387360.0	35565128.35	2389
2015-01-01	28.15	28.15	25.99	26.45	-0.9	-3.29	1929502.0	52443767.95	3068
2014-12-31	29.45	30.3	25.92	27.35	-1.32	-4.6	3289865.0	92410317.6	4790
2014-12-30	27.91	31.53	27.61	28.67	-0.6	-2.05	5702302.0	170655802.3	7505
2014-12-29	29.3	29.3	27.22	29.27	2.64	9.91	3089160.0	88929172.65	3840
2014-12-28	26.61	26.61	26.61	26.63	2.38	9.81	162549.0	4328551.95	157
2014-12-25	23.15	24.22	22.07	24.25	2.19	9.93	1066146.0	25375980.4	844
2014-12-24	20.46	22.07	20.38	22.06	1.99	9.92	879193.0	18748439.35	1016
2014-12-23	19.3	20.53	19.3	20.07	0.55	2.82	775317.0	15540092.15	955
2014-12-22	18.73	20.15	18.11	19.52	1.08	5.86	1315616.0	25384358.55	1335
2014-12-21	19.22	19.3	17.84	18.44	0.34	1.88	544420.0	10125821.35	781
2014-12-18	17.3	18.11	17.3	18.1	1.57	9.5	803997.0	14330018.8	901
2014-12-17	16.88	17.3	15.38	16.53	-0.34	-2.02	545412.0	8850080.5	886
2014-12-16	17.49	17.92	16.88	16.87	-1.85	-9.88	495413.0	8478126.55	785
2014-12-15	20.76	20.92	18.65	18.72	-1.25	-6.26	602747.0	11966683.15	1086
2014-12-14	21.07	21.3	19.76	19.97	-1.72	-7.93	817251.0	16878275.05	1282
2014-12-11	22.53	22.53	20.76	21.69	-1.2	-5.24	688987.0	14895513.2	1132
2014-12-10	23.99	24.38	22.61	22.89	-0.8	-3.38	805122.0	18857024.45	1272
2014-12-09	23.76	24.15	22.84	23.69	-0.81	-3.31	671264.0	15791874.75	1173
2014-12-08	25.68	25.76	24.38	24.5	-1.25	-4.85	733193.0	18448703.15	1268
2014-12-07	25.84	26.61	25.3	25.75	0.46	1.82	1286410.0	33522252.45	1753
2014-12-04	26.53	26.84	24.99	25.29	-1.12	-4.24	2219355.0	57499739.85	3079
2014-12-03	28.38	29.07	25.76	26.41	-2.1	-7.37	1507048.0	42351428.7	1952
2014-12-02	28.45	29.38	28.15	28.51	0.42	1.5	1403164.0	40438405.7	1467
2014-12-01	27.76	28.45	27.61	28.09	0.41	1.48	1103711.0	30857538.1	1211
2014-11-30	27.22	28.99	27.22	27.68	-2.1	-7.05	485861.0	13624557.25	1035
2014-11-27	30.38	30.38	29.38	29.78	-0.06	-0.2	736166.0	22007674.6	1039
2014-11-26	30.38	30.61	28.3	29.84	-0.64	-2.1	619879.0	18401605.3	986
2014-11-25	30.22	31.3	30.22	30.48	0.05	0.16	766906.0	23570571.35	1100
2014-11-24	31.45	31.45	30.14	30.43	-0.7	-2.25	785557.0	24169489.7	1354
2014-11-23	30.91	31.84	30.91	31.13	0.82	2.71	1523367.0	47764147.7	1734
2014-11-20	29.45	31.3	29.14	30.31	0.87	2.96	2691235.0	81815807.6	2943
2014-11-19	28.99	30.76	27.91	29.44	0.49	1.69	1922686.0	56842606.15	2713
2014-11-18	29.45	30.22	28.45	28.95	-0.66	-2.23	1157467.0	34014621.45	1978
2014-11-17	31.22	31.61	29.61	29.61	-3.24	-9.86	1549775.0	46852965.3	2514
2014-11-16	35.14	35.14	32.22	32.85	-1.9	-5.47	1214867.0	41593546.8	1846
2014-11-13	34.91	36.14	34.53	34.75	-0.37	-1.05	1411013.0	49748126.7	2073
2014-11-12	33.76	36.83	33.45	35.12	0.23	0.66	2320786.0	82172327.0	3623
2014-11-11	38.37	38.37	34.91	34.89	-3.8	-9.82	1638565.0	59704306.8	2506
2014-11-10	40.37	40.76	38.37	38.69	-1.56	-3.88	1697135.0	67141134.8	2663
2014-11-09	37.07	41.72	37.07	40.25	1.41	3.63	1781327.0	70611389.05	2945
2014-11-06	38.83	38.83	38.83	38.84	-4.31	-9.99	139322.0	5411980.6	245
2014-11-05	43.06	43.06	43.06	43.15	-4.73	-9.88	37572.0	1621331.1	111
2014-11-04				47.88	0.0	0.0	0.0	0.0	0
2014-11-03				47.88	0.0	0.0	0.0	0.0	0
2014-11-02				47.88	0.0	0.0	0.0	0.0	0
2014-10-30	49.22	49.22	47.1	47.88	-1.7	-3.43	453301.0	21846716.7	891
2014-10-29	49.79	50.95	49.41	49.58	0.12	0.24	1246380.0	62451371.7	1625
2014-10-28	48.83	49.79	48.45	49.46	0.48	0.98	499006.0	24577354.4	822
2014-10-27	49.22	49.98	48.83	48.98	0.05	0.1	817630.0	40326079.7	1126
2014-10-26	47.68	49.41	47.68	48.93	1.52	3.21	774002.0	37612498.9	1061
2014-10-23	47.29	47.49	46.72	47.41	-0.22	-0.46	337967.0	15963429.3	586
2014-10-22	48.06	48.64	46.52	47.63	0.21	0.44	675511.0	32232632.6	1081
2014-10-21	46.33	48.06	46.33	47.42	1.1	2.37	622206.0	29432969.0	892
2014-10-20	46.91	46.91	45.37	46.32	-0.13	-0.28	479173.0	22186939.7	842
2014-10-19	46.72	47.68	46.14	46.45	1.12	2.47	430465.0	20084485.7	760
2014-10-16	49.22	49.79	45.18	45.33	-4.82	-9.61	561448.0	26181977.6	1021
2014-10-15	51.33	51.52	49.98	50.15	-1.05	-2.05	246305.0	12478770.2	548
2014-10-14	50.95	52.29	50.18	51.2	0.19	0.37	630919.0	32271512.2	1108
2014-10-13	49.79	51.33	49.41	51.01	1.34	2.7	563452.0	28466673.8	821
2014-10-12	53.06	53.25	49.22	49.67	-5.0	-9.15	577081.0	29869690.6	1033
2014-10-02	54.98	55.18	54.41	54.67	-0.7	-1.26	323865.0	17765604.2	583
2014-10-01	55.94	56.33	55.18	55.37	-0.17	-0.31	535891.0	29934677.7	722
2014-09-30	55.37	55.75	54.98	55.54	0.3	0.54	266839.0	14785202.0	483
2014-09-29	55.18	55.56	54.79	55.24	0.2	0.36	206117.0	11363497.1	408
2014-09-28	55.37	55.56	54.6	55.04	0.03	0.05	265233.0	14619917.1	506
2014-09-25	54.79	56.33	54.41	55.01	0.33	0.6	718974.0	39807538.3	1132
2014-09-24	56.33	56.33	54.02	54.68	-1.96	-3.46	539077.0	29680774.9	1030
2014-09-22	57.29	57.67	56.33	56.64	-0.7	-1.22	406275.0	23025581.9	813
2014-09-21	58.06	58.64	57.1	57.34	-0.1	-0.17	1104294.0	64108969.9	1552
2014-09-18	57.29	58.25	56.71	57.44	0.61	1.07	1137629.0	65421357.2	1536
2014-09-17	56.33	57.29	56.33	56.83	0.69	1.23	612081.0	34748012.8	843
2014-09-16	56.33	56.52	55.94	56.14	0.1	0.18	309984.0	17440854.8	539
2014-09-15	56.33	56.91	55.56	56.04	-0.5	-0.88	587614.0	32950245.6	909
2014-09-14	56.33	57.29	56.33	56.54	-0.36	-0.63	191121.0	10865676.7	515
2014-09-11	57.87	58.25	56.52	56.9	-0.91	-1.57	414984.0	23875920.1	860
2014-09-10	58.64	59.21	57.67	57.81	-0.99	-1.68	616719.0	36069925.0	1192
2014-09-09	57.67	60.56	57.67	58.8	1.33	2.31	2686544.0	159494940.4	3811
2014-09-08	56.71	58.44	56.33	57.47	0.94	1.66	1827642.0	105164848.5	2257
2014-09-07	56.33	56.91	55.94	56.53	0.14	0.25	747547.0	42202283.2	1078
2014-09-04	56.33	56.91	55.75	56.39	0.27	0.48	832486.0	46935056.0	1036
2014-09-03	56.33	56.52	55.94	56.12	0.21	0.38	809611.0	45492577.8	1078
2014-09-02	55.94	56.52	55.37	55.91	0.07	0.13	792908.0	44460678.3	1129
2014-09-01	56.91	57.1	55.75	55.84	-0.62	-1.1	829001.0	46626474.5	1326
2014-08-31	53.83	58.44	53.83	56.46	2.98	5.57	3222541.0	183526841.5	4274
2014-08-28	53.06	53.64	52.48	53.48	0.78	1.48	527372.0	28065340.8	848
2014-08-27	52.29	52.87	52.1	52.7	0.49	0.94	304105.0	15962324.1	518
2014-08-26	51.91	52.87	51.91	52.21	0.18	0.35	247733.0	12952291.5	511
2014-08-25	53.06	53.25	51.14	52.03	-1.44	-2.69	387238.0	20249089.3	849
2014-08-24	53.83	54.21	53.45	53.47	-0.35	-0.65	230677.0	12379174.5	457
2014-08-21	53.83	54.21	53.64	53.82	0.05	0.09	244183.0	13139296.6	425
2014-08-20	54.41	54.41	53.64	53.77	-0.44	-0.81	279200.0	15110662.7	489
2014-08-19	54.79	54.79	54.21	54.21	-0.28	-0.51	441769.0	24078549.6	631
2014-08-18	54.41	55.18	54.21	54.49	0.6	1.11	726925.0	39698986.6	1132
2014-08-17	54.02	54.41	53.64	53.89	0.12	0.22	448003.0	24186082.0	778
2014-08-14	54.02	54.41	53.64	53.77	-0.35	-0.65	444091.0	23959519.8	809
2014-08-13	54.41	54.79	54.02	54.12	0.02	0.04	756131.0	41077619.0	1138
2014-08-12	53.64	54.79	53.45	54.1	0.69	1.29	1418649.0	76958826.1	1821
2014-08-11	53.25	53.45	52.87	53.41	0.4	0.75	356401.0	18960189.6	547
2014-08-10	53.06	54.02	52.87	53.01	0.06	0.11	602588.0	32106644.7	984
2014-08-07	52.87	53.45	52.68	52.95	0.17	0.32	633785.0	33614029.1	881
2014-08-06	52.68	53.25	52.29	52.78	0.23	0.44	481711.0	25455319.7	796
2014-08-05	52.87	53.45	51.14	52.55	-0.2	-0.38	996438.0	52386178.6	1506
2014-08-04	52.87	53.25	52.29	52.75	0.02	0.04	297177.0	15698224.4	585
2014-08-03	53.06	54.41	52.29	52.73	0.44	0.84	421001.0	22314803.8	921
2014-07-24	53.83	54.79	52.1	52.29	-1.78	-3.29	1038363.0	55355910.2	2190
2014-07-23	50.18	54.79	49.98	54.07	3.79	7.54	2789720.0	147638634.0	3768
2014-07-22	50.75	51.14	50.18	50.28	-0.54	-1.06	533005.0	27004723.3	906
2014-07-21	50.37	51.33	50.37	50.82	0.41	0.81	387562.0	19749178.8	759
2014-07-20	53.06	53.06	49.79	50.41	-3.34	-6.21	832324.0	42303182.6	1541
2014-07-17	54.41	54.41	53.64	53.75	-0.65	-1.19	198689.0	10720404.8	489
2014-07-16	54.6	54.79	54.41	54.4	-0.27	-0.49	220536.0	12036347.4	396
2014-07-15	54.6	55.18	54.41	54.67	-0.26	-0.47	186291.0	10192162.5	394
2014-07-14	55.37	55.94	54.6	54.93	-0.63	-1.13	380992.0	21012221.7	648
2014-07-13	55.37	55.94	54.98	55.56	-0.04	-0.07	562310.0	31095108.6	822
2014-07-10	55.18	56.14	54.98	55.6	0.29	0.52	533862.0	29647966.0	746
2014-07-09	55.18	55.94	55.18	55.31	0.12	0.22	378584.0	21011743.9	593
2014-07-08	55.94	55.94	54.6	55.19	-0.74	-1.32	639597.0	35260674.5	934
2014-07-07	56.33	56.33	55.75	55.93	-0.42	-0.75	184337.0	10309765.5	403
2014-07-06	56.52	56.71	55.94	56.35	0.21	0.37	437347.0	24622968.1	844
2014-07-03	55.56	56.33	54.98	56.14	0.83	1.5	618594.0	34615174.7	1080
2014-07-02	54.41	55.56	54.41	55.31	0.82	1.5	403478.0	22233096.4	786
2014-07-01	54.41	54.79	54.41	54.49	0.02	0.04	213797.0	11645412.9	460
2014-06-30	54.41	54.98	54.21	54.47	0.23	0.42	361750.0	19755117.5	783
2014-06-29	54.41	54.98	54.21	54.24	-0.84	-1.53	246834.0	13448628.4	532
2014-06-26	55.94	56.33	54.98	55.08	-0.66	-1.18	742288.0	41291334.1	1241
2014-06-25	55.18	56.33	54.98	55.74	0.6	1.09	637831.0	35603900.0	1129
2014-06-24	55.56	55.56	54.41	55.14	-0.4	-0.72	521463.0	28660441.3	1053
2014-06-23	56.14	56.14	54.6	55.54	-0.64	-1.14	607263.0	33982408.6	926
2014-06-22	56.52	56.91	55.94	56.18	-0.23	-0.41	397786.0	22472575.4	774
2014-06-19	57.1	57.29	56.14	56.41	-0.36	-0.63	484891.0	27428585.7	928
2014-06-18	56.71	57.48	56.33	56.77	0.36	0.64	797806.0	45333465.4	1161
2014-06-17	56.52	57.29	55.75	56.41	0.14	0.25	540021.0	30474313.3	1078
2014-06-16	57.29	58.06	55.94	56.27	-1.2	-2.09	502979.0	28618216.7	1176
2014-06-15	58.25	58.25	56.52	57.47	-1.1	-1.88	571635.0	32933033.5	1275
2014-06-12	58.44	60.56	57.87	58.57	0.6	1.04	1706716.0	101152622.9	2574
2014-06-11	58.44	58.64	57.48	57.97	-0.3	-0.51	677640.0	39258946.8	1151
2014-06-10	58.64	59.02	57.1	58.27	-0.28	-0.48	741722.0	43210669.8	1341
2014-06-09	58.44	59.79	57.48	58.55	-0.1	-0.17	1041514.0	61477805.0	1648
2014-06-08	61.33	61.9	55.75	58.65	-3.18	-5.14	1532463.0	89116587.0	2518
2014-06-05	62.48	64.6	61.52	61.83	-0.62	-0.99	1100246.0	69481117.8	2100
2014-06-04	63.25	63.25	62.48	62.45	-1.02	-1.61	356524.0	22385509.9	764
2014-06-03	62.67	63.83	61.71	63.47	0.04	0.06	831177.0	52280043.1	1454
2014-06-02	64.98	65.17	63.25	63.43	-1.53	-2.36	480018.0	30797587.5	1015
2014-06-01	65.56	66.13	64.6	64.96	-0.37	-0.57	518991.0	33842583.7	1069
2014-05-29	67.67	68.06	63.25	65.33	-1.92	-2.86	1073008.0	71110836.3	2035
2014-05-28	67.09	68.63	66.9	67.25	0.37	0.55	1374762.0	93323295.6	2520
2014-05-27	67.09	67.67	66.71	66.88	0.07	0.1	515797.0	34623430.2	1115
2014-05-26	66.52	68.25	66.13	66.81	0.72	1.09	1056808.0	71015599.6	2014
2014-05-25	65.56	67.48	64.98	66.09	-1.09	-1.62	739478.0	49189495.1	1529
2014-05-22	69.59	69.79	66.71	67.18	-2.62	-3.75	1386367.0	94857327.4	2506
2014-05-21	70.56	70.75	69.59	69.8	-0.93	-1.31	1234627.0	86562717.7	2202
2014-05-20	69.98	71.52	69.4	70.73	0.46	0.65	1584462.0	111429951.9	2725
2014-05-19	72.48	72.67	68.06	70.27	-1.48	-2.06	3498346.0	245758315.1	6066
2014-05-18	67.86	72.67	66.9	71.75	3.96	5.84	4882728.0	347172479.0	7472
2014-05-15	68.25	68.63	67.48	67.79	-0.81	-1.18	1039778.0	70625446.4	2184
2014-05-14	69.59	70.36	68.06	68.6	-0.32	-0.46	2211843.0	153066892.0	3776
2014-05-13	66.52	70.75	64.98	68.92	2.41	3.62	5131493.0	352389445.4	7951
2014-05-12	68.06	68.25	66.33	66.51	-1.09	-1.61	1758244.0	118131530.9	3355
2014-05-11	67.67	69.59	67.09	67.6	1.05	1.58	4303276.0	293776828.9	6946
2014-05-08	62.67	67.86	62.48	66.55	4.22	6.77	6526470.0	432684327.2	9048
2014-05-07	60.56	64.6	60.56	62.33	1.76	2.91	2936459.0	184317596.5	4723
2014-05-06	61.33	61.9	60.56	60.57	-0.65	-1.06	594949.0	36435418.5	1107
2014-05-05	61.14	61.52	60.56	61.22	0.37	0.61	555619.0	33928971.0	992
2014-05-04	60.56	62.29	60.37	60.85	0.7	1.16	1055245.0	64723280.2	1855
2014-05-01	59.98	60.56	59.79	60.15	0.34	0.57	529316.0	31882600.4	938
2014-04-30	60.94	60.94	59.6	59.81	-1.45	-2.37	720433.0	43381041.8	1290
2014-04-29	62.48	62.48	61.14	61.26	-0.93	-1.5	1010467.0	62625469.2	1668
2014-04-28	63.25	64.02	61.9	62.19	-1.21	-1.91	2769930.0	174024361.2	3842
2014-04-27	63.06	64.6	62.1	63.4	2.73	4.5	3764679.0	238562023.1	5247
2014-04-24	60.37	61.33	60.17	60.67	0.01	0.02	1217055.0	73842826.9	1580
2014-04-23	61.33	62.29	60.56	60.66	-0.74	-1.21	1834702.0	112587139.6	2944
2014-04-22	58.06	62.29	58.06	61.4	3.41	5.88	4888404.0	294642403.9	6036
2014-04-21	58.25	58.44	57.87	57.99	-0.51	-0.87	491991.0	28567685.7	910
2014-04-20	58.44	58.64	58.25	58.5	0.44	0.76	523107.0	30565427.1	827
2014-04-17	58.44	58.83	58.06	58.06	-0.26	-0.45	504628.0	29425840.7	919
2014-04-16	58.25	59.02	58.25	58.32	0.16	0.28	939682.0	55045832.1	1399
2014-04-15	58.25	58.64	58.06	58.16	0.09	0.15	797713.0	46522239.3	1167
2014-04-14	58.25	59.02	57.67	58.07	0.31	0.54	826667.0	48184305.8	1440
2014-04-13	56.71	58.83	56.33	57.76	0.99	1.74	1463745.0	84798342.5	2411
2014-04-10	56.71	57.48	56.33	56.77	0.17	0.3	641502.0	36437168.9	1234
2014-04-09	56.91	58.25	56.33	56.6	-0.17	-0.3	1415592.0	80901239.1	2577
2014-04-08	57.1	57.1	56.33	56.77	-0.18	-0.32	457915.0	25899524.9	1086
2014-04-07	57.67	57.87	56.71	56.95	-0.52	-0.9	498259.0	28501922.9	1197
2014-04-06	56.33	58.64	55.75	57.47	1.4	2.5	1035070.0	59516346.5	2332
2014-04-03	57.48	57.48	55.94	56.07	-1.4	-2.44	514675.0	29245836.9	1274
2014-04-02	57.87	58.06	57.48	57.47	-0.54	-0.93	365163.0	21076186.6	817
2014-04-01	58.06	58.06	57.48	58.01	0.0	0.0	346161.0	20006115.6	820
2014-03-31	58.44	58.44	57.67	58.01	-0.35	-0.6	562755.0	32697453.2	1168
2014-03-30	58.25	58.64	58.06	58.36	-0.17	-0.29	548432.0	32011674.1	1302
2014-03-27	59.21	59.4	58.44	58.53	-0.71	-1.2	403809.0	23779716.0	854
2014-03-26	59.21	59.79	59.02	59.24	0.0	0.0	349133.0	20705105.4	795
2014-03-25	58.83	59.98	58.44	59.24	0.18	0.3	823001.0	48890724.8	1655
2014-03-24	59.21	59.4	58.64	59.06	0.0	0.0	381714.0	22480165.2	968
2014-03-23	59.79	59.98	58.64	59.06	-0.53	-0.89	669671.0	39639764.7	1483
2014-03-20	60.56	60.56	59.02	59.59	-0.52	-0.87	523913.0	31316947.0	1225
2014-03-19	60.37	60.56	59.98	60.11	-0.18	-0.3	449948.0	27088283.9	979
2014-03-18	59.98	61.14	59.98	60.29	0.35	0.58	1603655.0	97074038.4	2676
2014-03-17	60.17	60.56	59.79	59.94	0.0	0.0	463026.0	27834740.8	951
2014-03-16	59.79	60.94	59.79	59.94	-0.17	-0.28	730319.0	43922426.5	1417
2014-03-13	59.79	60.56	59.6	60.11	0.35	0.59	664266.0	39927911.5	1475
2014-03-12	59.98	60.17	59.4	59.76	-0.53	-0.88	683343.0	40886754.1	1555
2014-03-11	60.94	62.1	59.79	60.29	-0.35	-0.58	1078024.0	65638989.4	2275
2014-03-10	60.56	62.48	60.17	60.64	0.35	0.58	1467514.0	90104298.8	2901
2014-03-09	60.56	60.94	60.17	60.29	-0.18	-0.3	458810.0	27753390.3	1002
2014-03-06	60.17	60.94	59.98	60.47	0.36	0.6	691164.0	41697217.6	1368
2014-03-05	60.56	61.14	58.25	60.11	-0.36	-0.6	1387792.0	83385190.9	2611
2014-03-04	60.17	60.75	60.17	60.47	0.71	1.19	800166.0	48351127.3	1654
2014-03-03	60.75	60.94	58.83	59.76	-0.88	-1.45	1089173.0	65198259.5	2496
2014-03-02	60.56	61.9	59.98	60.64	-0.35	-0.57	1280783.0	78188003.4	2886
2014-02-27	62.29	62.67	60.56	60.99	-1.58	-2.53	1198904.0	74070961.6	2784
2014-02-26	63.25	63.63	62.48	62.57	-0.88	-1.39	1289527.0	81359337.4	2883
2014-02-25	63.44	64.6	62.67	63.45	0.17	0.27	3465021.0	220798175.1	5796
2014-02-24	63.06	65.17	62.48	63.28	-1.58	-2.44	4110056.0	262482486.3	7636
2014-02-23	64.21	64.79	62.48	64.86	5.8	9.82	6175163.0	397426568.1	7823
2014-02-20	58.64	59.79	58.06	59.06	0.18	0.31	2218330.0	130517635.0	4013
2014-02-19	60.37	61.71	58.83	58.88	-1.06	-1.77	3993696.0	240806593.3	6904
2014-02-18	57.87	60.56	57.48	59.94	2.47	4.3	3918918.0	230099324.5	5616
2014-02-17	57.67	58.25	56.52	57.47	0.0	0.0	1469276.0	84413771.1	2974
2014-02-16	55.18	59.98	55.18	57.47	2.28	4.13	2436952.0	140121028.1	4475
2014-02-13	55.94	56.33	54.98	55.19	-0.71	-1.27	415370.0	23098559.6	1242
2014-02-12	56.33	56.33	55.75	55.9	-0.17	-0.3	354328.0	19841053.7	1010
2014-02-11	56.52	56.91	56.14	56.07	-0.53	-0.94	601850.0	33946037.0	1433
2014-02-10	56.71	57.1	56.33	56.6	0.0	0.0	998069.0	56673516.8	1997
2014-02-09	57.1	57.48	56.33	56.6	0.0	0.0	941867.0	53369113.5	1923
2014-02-06	56.91	57.67	56.33	56.6	0.36	0.64	1982898.0	113240948.1	3116
2014-02-05	56.33	57.29	55.75	56.24	0.0	0.0	2152109.0	121483348.1	3574
2014-02-04	55.94	56.52	55.56	56.24	-0.36	-0.64	522200.0	29365329.9	1179
2014-02-03	56.33	57.29	56.14	56.6	0.18	0.32	864698.0	48917206.1	1665
2014-02-02	56.14	58.06	56.14	56.42	0.0	0.0	1102436.0	62989565.5	2364
2014-01-30	56.33	56.33	55.75	56.42	-0.18	-0.32	734878.0	41243423.8	1783
2014-01-29	57.67	58.06	56.33	56.6	-0.7	-1.22	904557.0	51661675.2	2354
2014-01-28	58.44	59.79	57.29	57.3	-0.71	-1.22	1148236.0	67207436.3	3122
2014-01-27	55.37	60.56	54.98	58.01	3.0	5.45	3381572.0	194946081.4	6685
2014-01-26	54.6	55.56	54.02	55.01	-0.71	-1.27	913450.0	50292426.0	2224
2014-01-23	55.37	56.33	54.02	55.72	0.18	0.32	1703793.0	94612627.8	3901
2014-01-22	61.33	61.71	54.02	55.54	-4.05	-6.8	3855279.0	221923022.8	7853
2014-01-21	65.94	67.48	59.21	59.59	-5.8	-8.87	1953824.0	121686897.0	4304
2014-01-20	66.13	66.71	64.98	65.39	-0.35	-0.53	251162.0	16562467.6	893
2014-01-19	67.48	67.48	65.75	65.74	-2.11	-3.11	521021.0	34622376.0	1799
2014-01-16	64.4	70.17	63.83	67.85	3.17	4.9	1719342.0	116612188.3	4621
2014-01-15	67.29	67.29	63.83	64.68	-2.64	-3.92	640078.0	41729567.6	1955
2014-01-14	68.44	68.44	67.09	67.32	-1.23	-1.79	471204.0	31803968.0	1634
2014-01-13	70.56	70.56	68.44	68.55	-1.76	-2.5	382227.0	26543852.3	1309
2014-01-12	70.36	70.94	70.17	70.31	0.0	0.0	276033.0	19463565.5	933
2014-01-09	71.32	71.52	70.17	70.31	-0.88	-1.24	401506.0	28410211.7	1350
2014-01-08	70.94	72.29	70.17	71.19	0.18	0.25	853242.0	60851285.9	2420
2014-01-07	71.32	71.71	70.56	71.01	0.35	0.5	374739.0	26657152.9	1335
2014-01-06	70.36	72.86	69.79	70.66	-0.17	-0.24	723942.0	51607171.0	2356
2014-01-05	75.17	75.17	70.36	70.83	-4.92	-6.5	1306845.0	94152231.7	4005
2014-01-02	77.86	77.86	75.36	75.75	-1.59	-2.06	618693.0	47179731.0	2114
2014-01-01	78.25	78.82	76.9	77.34	0.18	0.23	588497.0	45706491.5	1955
2013-12-31	77.67	80.17	76.9	77.16	0.18	0.23	2073042.0	162884357.8	4931
2013-12-30	74.98	78.82	73.44	76.98	2.1	2.8	1988503.0	152177510.8	4920
2013-12-29	76.32	76.9	74.59	74.88	-1.23	-1.62	511606.0	38813826.5	1832
2013-12-26	76.9	78.25	75.94	76.11	-0.53	-0.69	720253.0	55405211.8	2422
2013-12-25	77.86	79.01	76.13	76.64	-0.7	-0.91	1505541.0	116683227.8	4058
2013-12-24	78.44	79.98	76.9	77.34	-1.23	-1.57	1018017.0	79989360.1	3118
2013-12-23	79.78	81.51	77.28	78.57	-0.53	-0.67	2371329.0	188372912.5	5736
2013-12-22	73.63	80.74	73.63	79.1	5.63	7.66	3325480.0	260983183.3	7333
2013-12-19	79.01	80.94	72.48	73.47	-5.97	-7.52	2059308.0	160218600.4	6263
2013-12-18	81.9	85.17	75.94	79.44	0.87	1.11	4832649.0	394037048.8	12595
2013-12-17	78.63	78.63	75.17	78.57	7.03	9.83	2920315.0	227798489.4	4339
2013-12-16	71.52	71.52	71.52	71.54	6.51	10.01	71621.0	5123682.3	195
2013-12-15	61.9	64.98	61.71	65.03	5.79	9.77	262891.0	16807056.3	554
2013-12-12	53.83	59.21	53.45	59.24	5.28	9.79	1399273.0	80445265.3	2958
2013-12-11	54.41	54.41	53.64	53.96	-0.35	-0.64	119479.0	6454918.4	272
2013-12-10	54.41	54.98	54.41	54.31	-0.36	-0.66	146842.0	8018147.4	342
2013-12-09	53.83	54.98	53.64	54.67	0.89	1.65	205610.0	11176741.6	555
2013-12-08	54.02	54.02	53.64	53.78	0.17	0.32	47130.0	2536576.3	147
2013-12-05	53.64	54.02	53.45	53.61	0.0	0.0	46067.0	2469355.9	162
2013-12-04	53.45	53.83	53.25	53.61	0.17	0.32	52172.0	2791795.9	203
2013-12-03	54.02	54.6	53.45	53.44	-0.52	-0.96	137789.0	7473465.0	404
2013-12-02	54.21	54.41	53.83	53.96	-0.18	-0.33	51889.0	2802180.3	222
2013-12-01	54.41	54.79	53.25	54.14	-0.53	-0.97	112332.0	6114338.2	295
2013-11-28	54.6	54.79	54.41	54.67	0.0	0.0	75410.0	4111909.8	249
2013-11-27	54.41	54.98	54.41	54.67	-0.17	-0.31	106998.0	5851872.4	324
2013-11-26	55.56	55.94	54.6	54.84	-0.88	-1.58	224484.0	12405550.7	595
2013-11-25	54.6	56.52	54.02	55.72	1.23	2.26	476861.0	26581683.7	953
2013-11-24	54.79	55.37	54.41	54.49	-0.52	-0.95	92102.0	5060852.0	219
2013-11-21	55.37	55.56	54.41	55.01	-0.53	-0.95	103801.0	5718216.4	318
2013-11-20	55.18	55.56	55.18	55.54	0.17	0.31	47583.0	2635480.0	161
2013-11-19	55.94	55.94	55.37	55.37	-0.53	-0.95	95150.0	5279363.6	287
2013-11-18	56.33	56.33	55.75	55.9	-0.17	-0.3	59848.0	3353167.4	173
2013-11-17	56.14	56.33	55.94	56.07	0.17	0.3	72500.0	4068763.6	241
2013-11-14	56.14	56.33	55.94	55.9	0.0	0.0	98046.0	5494967.1	285
2013-11-13	56.33	56.33	55.94	55.9	-0.52	-0.92	104214.0	5850499.5	264
2013-11-12	56.71	57.1	56.33	56.42	-0.18	-0.32	184462.0	10471438.2	446
2013-11-11	56.52	56.71	56.33	56.6	0.18	0.32	99894.0	5650570.1	250
2013-11-10	56.33	56.71	56.33	56.42	0.18	0.32	102561.0	5786883.2	266
2013-11-07	56.33	56.52	56.33	56.24	0.0	0.0	81776.0	4608914.3	220
2013-11-06	56.33	56.52	56.33	56.24	0.0	0.0	61052.0	3441555.6	190
2013-11-05	55.94	56.52	55.94	56.24	0.34	0.61	74383.0	4184175.4	225
2013-11-04	56.33	56.33	55.56	55.9	-0.34	-0.6	35504.0	1986677.9	161
2013-11-03	56.33	56.33	56.14	56.24	0.0	0.0	61584.0	3459074.2	192
2013-10-31	56.14	56.33	55.94	56.24	0.0	0.0	67930.0	3807992.5	192
2013-10-30	56.33	56.33	56.14	56.24	-0.18	-0.32	52270.0	2938508.0	195
2013-10-29	56.33	56.91	55.94	56.42	0.0	0.0	130630.0	7376098.4	371
2013-10-28	56.33	56.52	56.33	56.42	0.18	0.32	54623.0	3081067.3	183
2013-10-27	56.33	56.33	56.14	56.24	0.17	0.3	101269.0	5697669.1	233
2013-10-24	56.33	56.52	55.94	56.07	0.0	0.0	90885.0	5114370.9	276
2013-10-23	56.52	57.29	56.14	56.07	0.0	0.0	222723.0	12625887.4	614
2013-10-22	55.37	56.52	55.37	56.07	0.7	1.26	165925.0	9260156.9	411
2013-10-21	55.56	55.75	55.18	55.37	-0.17	-0.31	75144.0	4166830.4	254
2013-10-20	55.18	55.75	54.98	55.54	1.4	2.59	98217.0	5440459.7	314
2013-10-10	54.21	54.6	54.02	54.14	0.18	0.33	87534.0	4755556.9	324
2013-10-09	54.21	54.79	53.83	53.96	-0.18	-0.33	126197.0	6852903.7	404
2013-10-08	53.83	55.56	53.45	54.14	0.18	0.33	203437.0	11087445.0	674
2013-10-07	54.6	54.98	53.83	53.96	-1.05	-1.91	128023.0	6968596.4	352
2013-10-06	56.33	56.33	53.64	55.01	-1.59	-2.81	216627.0	11851024.1	539
2013-10-03	56.71	57.1	56.52	56.6	-0.17	-0.3	88406.0	5034425.8	302
2013-10-02	57.48	57.67	56.71	56.77	-0.53	-0.92	96591.0	5524054.2	307
2013-10-01	57.48	57.87	57.29	57.3	-0.53	-0.92	86257.0	4969446.0	233
2013-09-30	58.06	58.44	57.67	57.83	-0.18	-0.31	66419.0	3847135.9	239
2013-09-29	58.44	58.64	57.87	58.01	-0.52	-0.89	117395.0	6834504.9	350
2013-09-26	59.21	59.4	58.44	58.53	-0.53	-0.9	211185.0	12462757.6	505
2013-09-25	58.25	59.02	58.25	59.06	0.7	1.2	254526.0	14969300.1	398
2013-09-24	58.25	58.64	58.25	58.36	0.18	0.31	93790.0	5485211.7	276
2013-09-19	59.02	59.21	57.67	58.18	-0.35	-0.6	121669.0	7119582.3	339
2013-09-18	59.21	59.4	58.25	58.53	-0.71	-1.2	108290.0	6369778.3	316
2013-09-17	59.4	59.4	58.44	59.24	0.36	0.61	231961.0	13672122.1	506
2013-09-16	58.44	59.21	58.25	58.88	0.7	1.2	291819.0	17167162.0	577
2013-09-15	57.87	58.44	57.48	58.18	1.05	1.84	245646.0	14227354.8	534
2013-09-12	57.1	57.48	56.91	57.13	0.18	0.32	89509.0	5116622.4	266
2013-09-11	57.87	57.87	56.33	56.95	-0.52	-0.9	176430.0	10106147.9	382
2013-09-10	57.48	57.87	56.91	57.47	2.1	3.79	272741.0	15656224.1	566
2013-09-09	56.52	56.91	54.79	55.37	-1.23	-2.17	310170.0	17354681.1	646
2013-09-08	57.48	57.48	56.33	56.6	0.18	0.32	188912.0	10768291.6	465
2013-09-05	56.71	57.67	56.33	56.42	-0.53	-0.93	178246.0	10125546.2	519
2013-09-04	57.67	58.25	56.52	56.95	-1.23	-2.11	330227.0	18999885.6	749
2013-09-03	60.37	60.37	57.48	58.18	-1.76	-2.94	313503.0	18362602.7	892
2013-09-02	60.56	60.75	59.02	59.94	0.35	0.59	383994.0	23064544.8	1031
2013-09-01	58.44	59.79	58.06	59.59	2.82	4.97	525966.0	30915161.0	1097
2013-08-29	58.25	59.21	56.33	56.77	-0.18	-0.32	454867.0	26226912.0	1332
2013-08-28	58.06	60.37	56.33	56.95	-2.81	-4.7	945648.0	55199299.5	2152
2013-08-27	65.94	65.94	59.79	59.76	-6.5	-9.81	574978.0	36186017.2	1571
2013-08-26	66.33	68.63	66.13	66.26	0.35	0.53	688671.0	46346644.3	1837
2013-08-25	66.52	68.06	65.94	65.91	-0.53	-0.8	620422.0	41527048.9	1508
2013-08-22	64.6	67.09	64.21	66.44	2.11	3.28	1292635.0	85285020.2	2518
2013-08-21	64.4	64.98	64.4	64.33	-0.18	-0.28	136415.0	8820093.4	418
2013-08-20	64.6	64.98	64.4	64.51	-0.17	-0.26	80255.0	5181791.9	330
2013-08-19	64.98	64.98	64.6	64.68	-0.35	-0.54	83383.0	5405796.3	349
2013-08-18	65.36	65.56	64.98	65.03	0.0	0.0	113114.0	7382973.5	397
2013-08-15	65.36	65.56	64.6	65.03	-0.18	-0.28	166311.0	10816492.0	561
2013-08-14	65.75	65.75	64.79	65.21	-0.35	-0.53	139740.0	9118178.7	509
2013-08-13	65.17	66.52	65.17	65.56	0.7	1.08	254487.0	16745636.4	803
2013-08-05	66.71	66.71	64.6	64.86	-1.23	-1.86	372423.0	24386736.4	1306
2013-08-04	64.79	67.48	64.79	66.09	1.58	2.45	822675.0	54581155.8	2301
2013-08-01	61.52	67.29	61.14	64.51	3.17	5.17	1397693.0	91746204.3	2970
2013-07-31	61.71	61.9	61.33	61.34	-0.18	-0.29	34156.0	2102770.8	192
2013-07-30	61.9	61.9	60.75	61.52	-0.35	-0.57	68805.0	4230881.4	276
2013-07-29	61.71	62.1	61.71	61.87	0.17	0.28	44263.0	2737230.3	177
2013-07-28	61.9	62.48	61.71	61.7	-0.17	-0.27	45185.0	2797869.1	172
2013-07-25	62.1	62.48	61.71	61.87	-0.18	-0.29	39186.0	2424875.4	200
2013-07-24	62.48	62.67	61.71	62.05	-0.52	-0.83	80542.0	5005813.9	283
2013-07-23	62.67	62.87	62.48	62.57	-0.36	-0.57	74431.0	4665193.2	265
2013-07-22	62.48	64.21	62.48	62.93	0.36	0.58	161771.0	10226224.6	465
2013-07-21	61.52	62.67	61.52	62.57	0.7	1.13	88817.0	5541492.3	333
2013-07-18	62.87	62.87	61.71	61.87	-1.06	-1.68	64959.0	4051511.8	281
2013-07-17	62.87	63.06	62.48	62.93	0.0	0.0	59824.0	3753313.8	199
2013-07-16	62.67	63.06	62.67	62.93	0.18	0.29	53766.0	3380783.3	227
2013-07-15	62.67	63.06	62.48	62.75	0.0	0.0	36034.0	2262055.8	206
2013-07-14	63.25	63.25	62.67	62.75	-0.18	-0.29	47560.0	2990827.0	169
2013-07-11	63.06	63.06	62.67	62.93	-0.17	-0.27	26620.0	1676079.0	184
2013-07-10	63.25	63.25	62.87	63.1	0.0	0.0	24401.0	1541683.0	122
2013-07-09	63.25	63.44	62.67	63.1	-0.18	-0.28	52978.0	3345943.9	238
2013-07-08	63.44	63.44	63.06	63.28	-0.17	-0.27	77114.0	4877403.1	323
2013-07-07	63.83	64.02	63.44	63.45	0.0	0.0	105966.0	6739942.1	315
2013-07-04	63.63	64.4	63.44	63.45	0.17	0.27	110135.0	7028141.8	399
2013-07-03	63.44	64.21	63.25	63.28	-0.17	-0.27	128710.0	8187847.5	375
2013-07-02	63.63	64.21	63.44	63.45	-0.18	-0.28	122334.0	7809389.9	360
2013-07-01	63.44	64.02	63.25	63.63	0.53	0.84	64419.0	4093768.6	277
2013-06-30	63.83	63.83	63.06	63.1	-0.88	-1.38	92036.0	5836991.2	343
2013-06-26	64.02	64.6	63.83	63.98	-0.35	-0.54	104849.0	6734596.3	425
2013-06-25	64.6	64.6	64.02	64.33	0.17	0.26	89880.0	5777497.1	366
2013-06-24	65.17	65.36	64.21	64.16	-1.05	-1.61	353235.0	22886752.8	760
2013-06-23	64.21	65.75	64.21	65.21	1.23	1.92	450468.0	29268644.8	1087
2013-06-22	63.25	64.02	62.48	63.98	-0.18	-0.28	244079.0	15500093.5	658
2013-06-19	63.83	64.98	63.63	64.16	0.53	0.83	284200.0	18260024.5	806
2013-06-18	63.44	64.02	63.25	63.63	0.35	0.55	209437.0	13326621.2	557
2013-06-17	62.1	63.63	62.1	63.28	1.41	2.28	267842.0	16848525.6	714
2013-06-16	60.94	62.87	60.75	61.87	0.7	1.14	224337.0	13907584.5	649
2013-06-15	66.52	66.52	60.56	61.17	-5.97	-8.89	312702.0	19881991.8	1064
2013-06-12	66.9	68.06	66.71	67.14	0.35	0.52	220531.0	14855489.7	615
2013-06-11	66.71	66.9	66.52	66.79	0.0	0.0	118903.0	7935000.0	399
2013-06-10	67.48	67.48	66.71	66.79	-0.7	-1.04	117054.0	7846019.8	356
2013-06-09	67.67	67.67	66.71	67.49	0.52	0.78	133794.0	9005397.7	481
2013-06-08	67.09	67.86	66.9	66.97	-0.35	-0.52	122295.0	8229651.8	457
2013-06-05	67.86	68.25	66.9	67.32	-0.35	-0.52	135915.0	9192394.1	496
2013-06-04	68.06	69.98	67.48	67.67	-0.18	-0.27	520009.0	35689344.0	1490
2013-06-03	68.25	68.63	67.86	67.85	-0.35	-0.51	212266.0	14502235.9	617
2013-06-02	67.67	68.82	67.67	68.2	0.53	0.78	269578.0	18392651.6	714
2013-06-01	67.29	68.63	66.71	67.67	-0.18	-0.27	172138.0	11663373.8	603
2013-05-29	68.63	68.63	67.48	67.85	-0.7	-1.02	192395.0	13074196.4	680
2013-05-28	68.63	69.21	68.63	68.55	0.18	0.26	225889.0	15547726.9	701
2013-05-27	68.63	69.79	68.25	68.37	-0.36	-0.52	215441.0	14835562.2	880
2013-05-26	70.36	70.75	68.63	68.73	-1.05	-1.5	362060.0	25202294.6	1293
2013-05-25	66.13	72.48	65.75	69.78	2.99	4.48	1327153.0	92538961.1	3246
2013-05-22	67.29	67.67	66.33	66.79	-0.35	-0.52	127991.0	8596401.7	559
2013-05-21	66.9	68.06	66.71	67.14	0.0	0.0	157138.0	10593913.2	570
2013-05-20	68.44	68.44	66.52	67.14	-0.35	-0.52	208285.0	14049744.3	797
2013-05-19	66.52	69.59	65.17	67.49	1.93	2.94	721337.0	48964360.8	2222
2013-05-18	62.48	65.94	60.75	65.56	4.39	7.18	589177.0	37366442.4	1676
2013-05-15	63.25	63.44	57.87	61.17	-2.99	-4.66	868086.0	51549767.9	2149
2013-05-14	70.75	71.13	63.63	64.16	-6.5	-9.2	453749.0	31021010.3	1416
2013-05-13	73.82	74.02	69.4	70.66	-4.22	-5.64	461745.0	32965600.9	1500
2013-05-12	75.36	75.55	74.59	74.88	-0.7	-0.93	211563.0	15858155.4	683
2013-05-11	76.51	76.51	75.36	75.58	-0.17	-0.22	175850.0	13331480.6	567
2013-05-08	75.75	76.32	75.55	75.75	0.0	0.0	160702.0	12192496.2	534
2013-05-07	76.51	77.09	75.55	75.75	-0.36	-0.47	291636.0	22252217.7	958
2013-05-06	76.71	77.67	75.94	76.11	-0.17	-0.22	550159.0	42188105.0	1541
2013-05-05	76.9	77.09	76.13	76.28	-0.7	-0.91	249077.0	19055750.7	824
2013-05-04	77.48	78.05	76.9	76.98	-0.71	-0.91	294571.0	22818015.7	988
2013-05-01	78.44	78.82	77.28	77.69	-0.52	-0.66	362395.0	28189748.3	1346
2013-04-30	76.71	79.78	76.51	78.21	2.28	3.0	1688113.0	132805319.8	4372
2013-04-29	75.55	76.9	75.36	75.93	0.52	0.69	757913.0	57691404.6	1759
2013-04-28	75.55	76.32	74.98	75.41	-0.17	-0.22	531653.0	40252004.7	1393
2013-04-27	74.59	76.13	74.21	75.58	1.23	1.65	1043182.0	78513564.3	2227
2013-04-24	74.98	74.98	74.21	74.35	-0.35	-0.47	165714.0	12351572.7	663
2013-04-23	75.17	75.75	74.4	74.7	-0.18	-0.24	339822.0	25496766.1	909
2013-04-22	74.59	75.17	74.59	74.88	0.36	0.48	305597.0	22865932.9	836
2013-04-21	74.02	75.55	73.82	74.52	0.7	0.95	312265.0	23301271.9	918
2013-04-20	72.86	74.4	72.67	73.82	0.87	1.19	207097.0	15290540.9	760
2013-04-17	75.75	75.94	70.75	72.95	-2.8	-3.7	415958.0	30566840.4	1613
2013-04-16	76.9	76.9	75.55	75.75	-1.94	-2.5	358796.0	27388669.3	1240
2013-04-15	78.44	79.59	77.09	77.69	-0.52	-0.66	969162.0	75929343.1	2794
2013-04-14	74.78	81.9	74.59	78.21	3.51	4.7	2252370.0	176720784.2	5771
2013-04-13	74.59	75.36	74.59	74.7	0.0	0.0	233818.0	17517534.1	743
2013-04-10	75.17	75.17	74.4	74.7	-0.35	-0.47	191778.0	14314638.1	734
2013-04-09	75.55	76.51	74.78	75.05	0.0	0.0	540052.0	40782371.3	1658
2013-04-08	74.98	75.17	74.4	75.05	0.35	0.47	260289.0	19483701.7	878
2013-04-07	74.4	75.75	73.82	74.7	0.35	0.47	420101.0	31371227.5	1321
2013-04-06	75.36	75.36	74.02	74.35	-1.06	-1.41	255536.0	19047703.5	1018
2013-04-03	75.36	75.94	74.98	75.41	-0.17	-0.22	301617.0	22750834.6	928
2013-04-02	76.51	76.51	75.55	75.58	-0.53	-0.7	275213.0	20923389.7	891
2013-04-01	74.4	77.28	74.4	76.11	1.59	2.13	743198.0	56579757.0	2178
2013-03-31	74.78	74.78	73.82	74.52	-0.18	-0.24	233632.0	17362130.0	922
2013-03-30	75.55	76.13	74.4	74.7	-1.05	-1.39	299096.0	22523688.1	1125
2013-03-27	76.51	76.51	75.36	75.75	-0.53	-0.69	278081.0	21087241.0	1059
2013-03-26	76.51	77.28	76.13	76.28	-0.36	-0.47	304668.0	23313544.5	1102
2013-03-25	77.48	77.67	76.32	76.64	-0.87	-1.12	363004.0	27940701.1	1348
2013-03-24	76.51	79.01	76.13	77.51	1.93	2.55	1625123.0	126769401.5	4699
2013-03-23	74.78	75.75	74.78	75.58	0.88	1.18	584933.0	44014516.9	1705
2013-03-20	74.59	75.55	74.21	74.7	0.35	0.47	409072.0	30570914.5	1353
2013-03-19	74.78	74.98	74.4	74.35	0.0	0.0	308820.0	23074510.4	1068
2013-03-18	75.55	75.75	74.21	74.35	-1.06	-1.41	475291.0	35514033.0	1490
2013-03-17	74.98	75.55	74.59	75.41	0.18	0.24	454430.0	34074465.3	1470
2013-03-16	75.55	75.94	74.59	75.23	0.53	0.71	433051.0	32633699.1	1668
2013-03-13	74.78	76.9	73.82	74.7	-0.71	-0.94	1280569.0	96453474.0	3067
2013-03-12	79.01	79.01	75.17	75.41	-3.69	-4.66	770175.0	59389355.0	2455
2013-03-11	76.51	80.94	76.32	79.1	2.64	3.45	1349850.0	106788349.0	4001
2013-03-10	76.51	76.71	75.94	76.46	0.0	0.0	183587.0	14010383.4	682
2013-03-09	77.09	77.28	76.32	76.46	0.0	0.0	207286.0	15886958.9	917
2013-03-06	76.71	77.86	76.32	76.46	0.0	0.0	395404.0	30433329.2	1433
2013-03-05	77.28	77.67	75.94	76.46	0.0	0.0	302295.0	23192454.8	1254
2013-03-04	74.78	79.01	74.59	76.46	1.94	2.6	1309404.0	101516771.9	4277
2013-03-03	76.9	76.9	74.4	74.52	-2.46	-3.2	335716.0	25411834.2	1519
2013-03-02	78.05	78.25	76.9	76.98	-0.89	-1.14	248722.0	19325873.5	1039
2013-02-27	78.25	78.63	77.48	77.87	-0.34	-0.43	218822.0	17089253.5	1079
2013-02-26	79.21	79.21	77.86	78.21	-1.07	-1.35	370061.0	29050534.3	1647
2013-02-25	79.78	81.13	79.01	79.28	-0.34	-0.43	833837.0	66598087.3	2654
2013-02-24	79.01	84.4	78.25	79.62	0.7	0.89	1610647.0	131818845.5	4982
2013-02-23	79.4	79.98	78.63	78.92	-0.18	-0.23	281348.0	22311997.6	1247
2013-02-20	78.82	81.32	78.63	79.1	0.18	0.23	1000889.0	79953561.9	3366
2013-02-19	79.78	81.71	78.63	78.92	-0.88	-1.1	826794.0	66014825.0	3281
2013-02-18	81.51	81.51	79.21	79.8	-1.76	-2.16	540665.0	43316547.6	2512
2013-02-17	82.67	83.44	81.13	81.56	-0.7	-0.85	528736.0	43479643.1	2591
2013-02-16	80.36	83.24	79.59	82.26	2.82	3.55	986473.0	81071502.6	4183
2013-02-13	74.59	81.32	74.4	79.44	4.56	6.09	2127041.0	169545700.7	6831
2013-02-12	79.01	79.21	73.44	74.88	-4.04	-5.12	844879.0	64428953.3	3447
2013-02-11	81.13	81.51	78.25	78.92	-2.46	-3.02	724635.0	58195882.3	2808
2013-02-10	82.86	83.44	81.13	81.38	-1.23	-1.49	854776.0	70319687.3	2518
2013-02-09	87.09	87.28	82.28	82.61	-2.99	-3.49	857652.0	72448442.7	3957
2013-02-06	86.13	91.89	84.97	85.6	0.7	0.82	2559737.0	226136482.8	8429
2013-02-05	90.55	91.32	83.44	84.9	-6.94	-7.56	1472305.0	129086227.9	6107
2013-02-04	96.7	97.47	91.32	91.84	-4.83	-5.0	750050.0	71502876.0	3340
2013-02-03	98.43	99.39	96.7	96.67	-1.32	-1.35	814530.0	79554059.5	3425
2013-02-02	98.05	100.16	96.7	97.99	0.44	0.45	1325526.0	130775282.0	4884
2013-01-30	99.78	101.51	96.32	97.55	-1.76	-1.77	1509413.0	149560281.25	6102
2013-01-29	99.39	103.62	96.32	99.31	0.44	0.45	3790377.0	380084411.0	11749
2013-01-28	103.62	107.27	96.32	98.87	-7.47	-7.02	5778096.0	582211929.75	19388
2013-01-27	118.62	120.92	106.31	106.34	-11.42	-9.7	2964846.0	338061398.25	12263
2013-01-26	125.15	130.15	117.85	117.76	-12.75	-9.77	3450323.0	424978310.25	17748
2013-01-23	135.34	140.15	130.54	130.51	-14.5	-10.0	2167742.0	291512357.0	11792
2013-01-22	158.61	159.57	144.96	145.01	-15.82	-9.84	3778861.0	563363650.75	15929
2013-01-21	140.53	160.91	131.88	160.83	14.5	9.91	4545232.0	661474965.0	20829
2013-01-20	133.61	146.3	123.04	146.33	13.19	9.91	3010518.0	401296139.25	13168
2013-01-19	123.42	133.23	119.96	133.14	11.86	9.78	1380609.0	173612757.25	6609
2013-01-16	129.19	135.34	120.35	121.28	-9.67	-7.38	1824953.0	235140928.0	11063
2013-01-15	137.46	142.46	130.92	130.95	-14.5	-9.97	2951765.0	402564499.25	14529
2013-01-14	161.3	161.68	145.53	145.45	-15.82	-9.81	1712653.0	257018952.75	8529
2013-01-13	147.65	172.25	142.84	161.27	3.52	2.23	4183514.0	653673586.0	24292
2013-01-12	167.06	168.79	157.84	157.75	-17.14	-9.8	1213425.0	195096009.0	7290
2013-01-09	187.25	188.98	174.95	174.89	-19.33	-9.95	1506794.0	272445591.25	10121
2013-01-08	168.79	194.17	158.99	194.22	17.57	9.95	2568135.0	445537465.0	16513
2013-01-07	188.98	194.17	176.68	176.65	-19.34	-9.87	1204075.0	218554904.25	8505
2013-01-06	223.2	226.66	195.9	195.99	-21.53	-9.9	1513562.0	310924152.25	10593
2013-01-05	200.32	217.43	183.6	217.52	19.78	10.0	1248896.0	248565371.75	9714
2013-01-02	209.17	214.36	196.86	197.74	-19.34	-8.91	1269279.0	259022737.75	10937
2013-01-01	251.27	253.19	217.05	217.08	-23.72	-9.85	1318847.0	306912233.25	12243
2012-12-31	263.57	268.96	235.12	240.8	-20.22	-7.75	1168138.0	288369855.75	12898
2012-12-30	298.75	312.02	261.07	261.02	-29.0	-10.0	704698.0	192898503.25	6555
2012-12-29	246.46	290.1	246.08	290.02	26.36	10.0	247495.0	68810894.0	2692
2012-12-26	263.57	263.57	263.57	263.66	-29.0	-9.91	32350.0	8529300.0	511
2012-12-25	342.78	342.78	292.6	292.66	-32.08	-9.88	282729.0	86361095.0	2816
2012-12-24	312.79	324.71	307.6	324.74	29.45	9.97	321069.0	102699589.75	2764
2012-12-23	281.26	295.29	277.8	295.29	26.8	9.98	329062.0	95150035.75	3057
2012-12-22	234.16	268.57	228.58	268.49	24.17	9.89	884944.0	221912370.0	8729
2012-12-19	262.42	268.96	244.35	244.32	-26.8	-9.88	598055.0	152156054.75	6557
2012-12-18	294.33	296.25	271.07	271.12	-29.89	-9.93	621472.0	171888665.75	6473
2012-12-17	334.32	340.09	301.06	301.01	-33.39	-9.99	458067.0	143355478.75	6201
2012-12-16	344.89	369.12	327.01	334.4	-10.55	-3.06	645643.0	221097354.25	8945
2012-12-15	386.61	392.76	344.89	344.95	-38.23	-9.98	813377.0	290924617.0	11644
2012-12-12	427.18	442.94	383.15	383.18	-42.18	-9.92	483664.0	196358063.25	6970
2012-12-11	391.99	444.29	384.88	425.36	0.0	0.0	524836.0	219336812.75	9601
2012-12-10	465.82	481.97	425.45	425.36	-47.03	-9.96	283046.0	129083024.25	4334
2012-12-09	451.78	477.16	443.33	472.39	33.84	7.72	225917.0	104642951.75	3680
2012-12-08	404.3	438.52	383.15	438.55	39.55	9.91	296502.0	124025809.0	3972
2012-12-05	383.15	407.76	346.24	399.0	20.22	5.34	288650.0	113334846.25	4989
2012-12-04	362.58	386.61	347.97	378.78	20.21	5.64	214189.0	79098943.75	3545
2012-12-03	345.47	368.73	344.51	358.57	19.34	5.7	189515.0	67938589.0	2909
2012-12-02	328.75	339.32	300.48	339.23	30.76	9.97	246054.0	81411414.75	2439
2012-12-01	293.56	308.56	292.6	308.47	27.68	9.86	72666.0	22172813.5	784
2012-11-28	255.31	280.88	253.19	280.79	25.48	9.98	268565.0	73147287.75	2688
2012-11-27	267.23	270.3	247.81	255.31	-11.86	-4.44	187866.0	49340858.25	2818
2012-11-26	267.23	275.88	244.35	267.17	-0.88	-0.33	428295.0	112417735.0	5834
2012-11-25	303.18	309.33	267.99	268.05	-29.44	-9.9	294940.0	84569423.5	4054
2012-11-24	284.72	307.6	267.23	297.49	12.74	4.47	243773.0	72018628.75	3748
2012-11-21	334.9	334.9	284.72	284.75	-31.2	-9.87	309528.0	94821690.5	3963
2012-11-20	298.75	315.86	298.75	315.95	28.57	9.94	128818.0	39903852.0	1421
2012-11-19	263.19	287.41	261.84	287.38	25.92	9.91	306078.0	86678197.75	2395
2012-11-18	272.42	281.26	256.65	261.46	-2.2	-0.83	240720.0	65485654.0	3510
2012-11-17	237.81	271.65	225.89	263.66	13.63	5.45	766839.0	192738497.0	7879
2012-11-14	267.61	272.03	250.12	250.03	-27.68	-9.97	524208.0	134794067.75	6171
2012-11-13	310.67	321.63	277.8	277.71	-30.76	-9.97	418891.0	122629122.0	4402
2012-11-12	323.36	327.01	308.56	308.47	-34.28	-10.0	254350.0	80420377.5	3564
2012-11-11	386.61	386.61	342.78	342.75	-37.79	-9.93	296785.0	106697136.5	4161
2012-11-10	351.62	380.46	346.24	380.54	34.27	9.9	263020.0	96348084.25	2950
2012-11-07	367.39	367.39	344.51	346.27	-10.54	-2.95	181640.0	63946735.5	3314
2012-11-06	346.24	365.66	342.78	356.81	-14.94	-4.02	236518.0	83754768.5	3864
2012-11-05	413.14	420.06	371.81	371.75	-41.31	-10.0	533813.0	204238971.75	6892
2012-11-04	404.3	425.45	400.84	413.06	7.03	1.73	281694.0	117047917.75	4587
2012-11-03	381.42	413.53	364.31	406.03	29.45	7.82	346009.0	134137960.75	5048
2012-10-24	349.7	376.61	337.97	376.58	1.75	0.47	501529.0	179773180.0	8129
2012-10-23	398.15	414.87	374.88	374.83	-41.3	-9.92	269305.0	104956988.75	4809
2012-10-22	467.55	508.5	416.22	416.13	-46.14	-9.98	532782.0	241628882.5	8274
2012-10-21	470.24	492.16	444.67	462.27	-7.04	-1.5	190908.0	90666367.75	4139
2012-10-20	450.05	475.43	434.1	469.31	36.91	8.54	205591.0	95891592.25	2725
2012-10-17	393.34	432.37	391.99	432.4	39.11	9.94	162528.0	67903101.25	2085
2012-10-16	367.39	396.8	359.5	393.29	26.37	7.19	205286.0	78281729.5	3394
2012-10-15	346.62	369.5	346.62	366.92	20.21	5.83	179030.0	64453060.5	2920
2012-10-14	367.39	373.15	342.78	346.71	-14.49	-4.01	180663.0	64836464.5	3628
2012-10-13	327.78	361.24	298.75	361.2	32.51	9.89	211593.0	71426052.5	3015
2012-10-10	356.81	370.08	327.01	328.69	-29.88	-8.33	171515.0	60873180.0	3649
2012-10-09	367.39	386.61	353.35	358.57	-29.88	-7.69	238266.0	89020391.0	4716
2012-10-08	444.67	444.67	388.53	388.45	-43.06	-9.98	357972.0	146902380.25	5838
2012-10-07	383.15	431.6	362.0	431.51	39.1	9.96	263422.0	104157578.5	3771
2012-10-06	446.4	448.13	392.38	392.41	-43.5	-9.98	204338.0	84259198.25	3773
2012-10-03	453.13	453.51	435.83	435.91	-10.98	-2.46	89077.0	39571176.25	1678
2012-10-02	414.87	456.59	414.87	446.89	22.84	5.39	148707.0	65497529.0	2512
2012-10-01	452.17	456.97	421.79	424.05	-22.4	-5.02	138706.0	61406522.25	2833
2012-09-30	388.92	455.24	388.92	446.45	14.5	3.36	311738.0	130456692.25	5096
2012-09-29	483.31	513.3	431.98	431.95	-47.9	-9.98	164566.0	78375960.25	2514
2012-09-26	465.82	492.16	416.6	479.85	25.48	5.61	211950.0	100278161.5	3577
2012-09-25	414.87	454.28	397.19	454.37	41.31	10.0	295095.0	124597937.0	3785
2012-09-24	384.88	414.87	377.96	413.06	35.15	9.3	222747.0	89543729.75	2939
2012-09-22	347.97	379.69	347.97	377.91	24.61	6.97	178346.0	65365513.25	2060
2012-09-19	327.4	358.54	327.01	353.3	15.82	4.69	261529.0	90404579.75	3108
2012-09-18	362.0	362.58	337.4	337.48	-17.57	-4.95	174166.0	60710583.75	2712
2012-09-17	342.78	359.89	339.7	355.05	17.57	5.21	231218.0	81286906.5	3320
2012-09-16	318.17	349.7	302.41	337.48	12.74	3.92	377903.0	124893598.5	5247
2012-09-15	324.71	346.24	324.71	324.74	-36.03	-9.99	236448.0	78311669.25	3478
2012-09-12	413.14	415.64	360.85	360.77	-39.98	-9.98	308603.0	117399467.25	4205
2012-09-11	381.42	407.76	377.96	400.75	29.87	8.05	161264.0	63470525.75	2182
2012-09-10	335.67	370.85	323.36	370.88	33.4	9.9	313962.0	111333065.75	2926
2012-09-09	315.86	341.05	305.87	337.48	25.05	8.02	199721.0	64290877.75	2418
2012-09-08	290.49	315.86	289.53	312.43	24.16	8.38	169889.0	51388771.75	2241
2012-09-05	282.03	306.25	273.38	288.27	3.97	1.4	314260.0	91066359.75	3880
2012-09-04	299.72	304.14	275.88	284.3	-12.75	-4.29	259598.0	74718479.0	3468
2012-09-03	319.9	330.09	294.33	297.05	-26.8	-8.28	175717.0	54889748.0	2909
2012-09-02	350.66	355.85	319.9	323.85	-14.51	-4.29	294870.0	99993950.25	4012
2012-09-01	309.33	338.36	307.98	338.36	30.76	10.0	246419.0	78609898.25	2197
2012-08-29	290.1	312.79	275.88	307.6	20.66	7.2	357016.0	105760127.0	2858
2012-08-28	284.72	290.1	274.15	286.94	12.3	4.48	271791.0	76943802.25	1999
2012-08-27	255.69	279.53	254.92	274.64	13.18	5.04	269526.0	73511000.75	2445
2012-08-26	250.88	261.84	242.62	261.46	22.85	9.58	437598.0	111625733.0	2860
2012-08-25	238.58	238.58	228.58	238.61	21.53	9.92	65721.0	15530898.0	670
2012-08-15	261.84	263.19	217.05	217.08	-22.41	-9.36	515091.0	127313204.5	5049
2012-08-14	238.58	239.54	238.58	239.49	21.53	9.88	26886.0	6431052.75	205
2012-08-13	196.86	218.01	192.44	217.96	19.78	9.98	162637.0	33794603.0	1082
2012-08-12	203.98	207.82	191.67	198.18	-5.71	-2.8	175382.0	35152746.0	1487
2012-08-11	202.05	208.21	196.86	203.89	12.3	6.42	230019.0	46722534.25	1866
2012-08-08	193.4	196.48	184.94	191.59	2.64	1.4	135333.0	25909249.0	1515
2012-08-07	189.75	203.98	181.87	188.95	-2.64	-1.38	245558.0	48215293.0	2218
2012-08-06	209.17	216.28	191.67	191.59	-21.09	-9.92	530224.0	108201583.25	4482
2012-08-05	235.89	259.34	212.63	212.68	-23.29	-9.87	824766.0	195075383.25	5681
2012-08-04	233.77	235.89	223.2	235.97	21.09	9.81	250454.0	58196972.75	1749
2012-08-01	203.01	214.93	196.86	214.88	19.33	9.88	321686.0	66254340.75	2429
2012-07-31	160.34	195.52	160.34	195.55	17.58	9.88	786495.0	142830523.25	4105
2012-07-30	178.02	184.56	178.02	177.97	-19.77	-10.0	240722.0	42954738.5	1359
2012-07-29	229.74	241.66	197.82	197.74	-21.97	-10.0	856456.0	189540308.0	7189
2012-07-28	210.9	219.74	202.05	219.71	19.77	9.89	182134.0	39492408.0	788
2012-07-25	198.59	199.94	174.37	199.94	18.02	9.91	591557.0	114021685.5	3547
2012-07-24	170.52	181.87	168.79	181.92	16.26	9.82	175964.0	31339628.0	877
2012-07-23	153.8	165.72	146.3	165.66	14.94	9.91	935131.0	147815271.5	3824
2012-07-22	150.34	150.72	142.46	150.72	13.62	9.93	504458.0	75023773.0	1691
2012-07-21	128.81	137.07	126.5	137.1	12.3	9.86	189014.0	25350404.5	521
2012-07-18	126.12	130.54	123.42	124.8	1.76	1.43	335913.0	42610215.0	1966
2012-07-17	125.15	134.0	120.35	123.04	0.0	0.0	616263.0	79512773.5	3260
2012-07-16	124.77	135.34	121.31	123.04	-5.27	-4.11	1138374.0	145068325.0	5290
2012-07-15	148.61	154.18	128.23	128.31	-13.62	-9.6	574493.0	85078680.0	3356
2012-07-14	133.61	141.88	126.5	141.93	12.74	9.86	653490.0	88415064.25	2995
2012-07-11	127.85	129.19	124.77	129.19	11.43	9.71	244826.0	31548634.75	710
2012-07-10	104.97	117.85	104.97	117.76	10.54	9.83	608934.0	70311300.0	1670
2012-07-09	104.2	112.85	98.43	107.22	4.4	4.28	2210278.0	241032137.0	4754
2012-07-08	98.05	102.85	86.32	102.82	9.23	9.86	1417176.0	141880359.25	3130
2012-07-07	87.47	93.63	76.9	93.59	8.16	9.55	3836103.0	322891412.2	7357
2012-07-04	79.4	85.36	78.82	85.43	7.74	9.96	2083605.0	174572768.6	3908
2012-07-03	71.52	77.67	70.75	77.69	7.03	9.95	2870658.0	216374395.5	4955
2012-07-02	65.56	70.75	64.4	70.66	6.33	9.84	3190505.0	220439220.7	4986
2012-07-01	59.79	64.4	57.67	64.33	5.8	9.91	2547970.0	158058352.8	4214
2012-06-30	54.41	58.44	54.41	58.53	5.27	9.89	1846558.0	104786312.9	2868
2012-06-27	56.91	57.1	51.52	53.26	-3.51	-6.18	917930.0	49873103.3	2211
2012-06-26	56.91	58.25	56.33	56.77	-0.18	-0.32	834915.0	47893643.1	1524
2012-06-25	58.44	58.64	56.71	56.95	-0.88	-1.52	884168.0	51172601.0	1907
2012-06-24	57.1	59.02	54.79	57.83	1.23	2.17	1222393.0	70342795.1	2568
2012-06-23	59.21	60.17	56.33	56.6	-2.46	-4.17	709273.0	41661125.2	1569
2012-06-20	58.64	59.98	58.64	59.06	0.18	0.31	805088.0	47715889.3	1460
2012-06-19	59.21	59.6	58.44	58.88	-0.18	-0.3	402413.0	23714139.3	981
2012-06-18	59.21	60.17	58.64	59.06	0.53	0.91	697773.0	41355673.9	1533
2012-06-17	58.83	60.94	58.44	58.53	0.17	0.29	871034.0	51576136.3	1736
2012-06-16	61.71	62.48	54.6	58.36	-2.28	-3.76	1839240.0	108673481.9	3932
2012-06-13	62.48	63.06	60.17	60.64	-1.58	-2.54	936041.0	57632853.6	2173
2012-06-12	59.79	64.6	58.83	62.22	1.23	2.02	2255346.0	140292517.7	4902
2012-06-11	65.56	65.94	59.98	60.99	-3.87	-5.97	3237974.0	204759074.9	6790
2012-06-10	61.52	66.33	60.17	64.86	4.04	6.64	2562811.0	163956600.2	5230
2012-06-09	58.06	60.75	56.71	60.82	5.45	9.84	1162311.0	68880724.5	2367
2012-06-06	60.94	61.52	54.79	55.37	-5.27	-8.69	1278471.0	76295394.5	3030
2012-06-05	62.48	64.98	59.98	60.64	1.23	2.07	2388589.0	149890070.9	5164
2012-06-04	53.45	59.4	52.87	59.41	5.27	9.73	1142336.0	65343837.4	1898
2012-06-03	49.41	54.21	48.06	54.14	4.92	10.0	1029343.0	53460508.6	1485
2012-06-02	50.18	52.29	49.22	49.22	-5.45	-9.97	303762.0	15378891.9	689
2012-05-30	56.91	57.29	54.21	54.67	-2.28	-4.0	250409.0	13941946.1	704
2012-05-29	57.87	58.06	56.71	56.95	-0.7	-1.21	215130.0	12323456.9	571
2012-05-28	57.67	58.44	57.29	57.65	0.35	0.61	479121.0	27726758.2	1008
2012-05-27	55.94	58.64	55.75	57.3	1.58	2.84	1359412.0	78057355.1	2451
2012-05-26	56.33	57.1	55.75	55.72	0.0	0.0	600780.0	33905549.4	1073
2012-05-23	55.56	57.29	54.98	55.72	-0.18	-0.32	837629.0	47188518.3	1603
2012-05-22	56.71	56.91	55.37	55.9	0.0	0.0	302370.0	17012091.1	599
2012-05-21	56.14	56.91	55.37	55.9	0.36	0.65	548217.0	30830313.9	1151
2012-05-20	54.21	56.71	54.21	55.54	1.93	3.6	741876.0	41365836.5	1709
2012-05-19	52.29	54.41	51.71	53.61	0.7	1.32	715436.0	38186475.5	1490
2012-05-16	52.48	53.64	52.29	52.91	-0.35	-0.66	289762.0	15359996.2	690
2012-05-15	52.48	54.02	52.1	53.26	1.05	2.01	303594.0	16101248.0	697
2012-05-14	53.25	54.41	51.52	52.21	-1.93	-3.56	317920.0	16804728.2	822
2012-05-13	55.37	57.1	52.87	54.14	-1.05	-1.9	567002.0	31430532.3	1261
2012-05-12	55.75	55.94	50.75	55.19	-0.35	-0.63	327229.0	17456903.8	910
2012-05-09	59.6	59.98	55.56	55.54	-4.75	-7.88	396984.0	22971985.8	1071
2012-05-08	60.75	61.14	60.17	60.29	-0.35	-0.58	173613.0	10539274.7	519
2012-05-07	60.17	60.75	59.79	60.64	-0.53	-0.87	280335.0	16877000.9	725
2012-05-06	61.9	62.29	60.94	61.17	-0.7	-1.13	184112.0	11357636.8	573
2012-05-05	63.25	63.25	61.33	61.87	-1.76	-2.77	353871.0	21984599.4	751
2012-05-02	64.21	64.4	63.44	63.63	-0.35	-0.55	161859.0	10330973.9	428
2012-05-01	64.02	64.6	63.25	63.98	0.0	0.0	235796.0	15067336.1	580
2012-04-30	65.36	65.36	63.44	63.98	-1.23	-1.89	375725.0	24081776.9	762
2012-04-29	65.56	66.71	64.6	65.21	0.18	0.28	772410.0	50674091.5	1516
2012-04-28	64.6	64.98	64.4	65.03	1.23	1.93	323599.0	20954285.3	795
2012-04-25	63.83	64.98	63.44	63.8	0.35	0.55	499084.0	32054797.4	997
2012-04-24	63.83	64.4	62.67	63.45	-0.35	-0.55	286240.0	18189656.2	758
2012-04-23	64.4	66.71	63.44	63.8	-0.18	-0.28	720714.0	46590679.3	1618
2012-04-22	63.63	65.94	63.25	63.98	0.7	1.11	833579.0	53713621.1	1679
2012-04-21	62.48	63.25	62.48	63.28	1.06	1.7	359701.0	22630831.4	761
2012-04-18	63.63	63.63	61.71	62.22	-1.23	-1.94	323688.0	20232965.7	819
2012-04-17	62.87	63.83	62.29	63.45	2.28	3.73	388558.0	24465769.1	939
2012-04-16	62.48	64.4	60.37	61.17	-1.93	-3.06	657727.0	41069376.8	1468
2012-04-15	64.79	65.75	62.48	63.1	-2.64	-4.02	546206.0	35130959.8	1193
2012-04-14	64.02	68.82	63.63	65.74	2.46	3.89	1871792.0	123487839.0	3167
2012-04-11	63.83	64.98	60.56	63.28	-1.58	-2.44	616739.0	38777285.7	1503
2012-04-10	65.36	66.33	62.67	64.86	-0.17	-0.26	614824.0	40146376.8	1282
2012-04-09	64.21	65.75	63.25	65.03	-0.18	-0.28	521368.0	33630522.1	1161
2012-04-08	69.02	69.02	61.9	65.21	-3.52	-5.12	1139297.0	74461253.7	2443
2012-04-07	70.75	71.32	68.63	68.73	-1.76	-2.5	918961.0	64339473.2	1865
2012-04-04	70.75	74.78	70.36	70.49	0.0	0.0	2936610.0	212952754.5	5108
2012-04-03	70.56	72.09	69.79	70.49	0.71	1.02	1225303.0	86741189.9	2487
2012-04-02	69.4	70.56	68.63	69.78	0.52	0.75	932332.0	64726135.8	2050
2012-04-01	69.4	71.52	68.44	69.26	-0.7	-1.0	1393784.0	97653431.6	2603
2012-03-31	69.02	71.13	68.25	69.96	0.7	1.01	1052814.0	73522752.6	2174
2012-03-28	70.75	70.94	68.63	69.26	-0.7	-1.0	618615.0	43229248.1	1410
2012-03-27	68.63	71.52	68.63	69.96	1.41	2.06	1248787.0	87436589.4	2472
2012-03-26	69.02	70.17	67.67	68.55	-0.18	-0.26	559359.0	38478956.4	1369
2012-03-25	68.06	70.94	67.48	68.73	0.88	1.3	904205.0	62834549.3	2085
2012-03-24	67.86	68.63	67.29	67.85	0.18	0.27	359341.0	24418878.5	899
2012-03-21	68.63	69.59	67.09	67.67	-0.7	-1.02	475872.0	32487918.3	1187
2012-03-20	69.4	70.36	68.25	68.37	-1.76	-2.51	728556.0	50356490.4	1570
2012-03-19	72.86	73.25	69.02	70.13	-2.82	-3.87	1118869.0	79574098.0	2563
[truncated: 437 more rows]
