# Supplementary material for: Effective short-term forecasts of Saudi stock price trends using technical indicators and large-scale multivariate time series
Source: PeerJ Comput Sci. 2023 Jan 6;9:e1205. doi: 10.7717/peerj-cs.1205 (PMC10280263; doi:10.7717/peerj-cs.1205)
Supplement: Supplemental Information 3 [file peerj-cs-09-1205-s003.zip › TASI Dataset 2021/WAFA INSURANCE_8110.csv]

date	open	high	low	close	change	change_percent	volume_traded	value_traded_SAR	number_trades
2020-03-19				9.5	0.0	0.0	0.0	0.0	0
2020-03-18				9.5	0.0	0.0	0.0	0.0	0
2020-03-17				9.5	0.0	0.0	0.0	0.0	0
2020-03-16				9.5	0.0	0.0	0.0	0.0	0
2020-03-15				9.5	0.0	0.0	0.0	0.0	0
2020-03-12				9.5	0.0	0.0	0.0	0.0	0
2020-03-11				9.5	0.0	0.0	0.0	0.0	0
2020-03-10				9.5	0.0	0.0	0.0	0.0	0
2020-03-09				9.5	0.0	0.0	0.0	0.0	0
2020-03-08				9.5	0.0	0.0	0.0	0.0	0
2020-03-05				9.5	0.0	0.0	0.0	0.0	0
2020-03-04				9.5	0.0	0.0	0.0	0.0	0
2020-03-03				9.5	0.0	0.0	0.0	0.0	0
2020-03-02				9.5	0.0	0.0	0.0	0.0	0
2020-03-01				9.5	0.0	0.0	0.0	0.0	0
2020-02-27				9.5	0.0	0.0	0.0	0.0	0
2020-02-26				9.5	0.0	0.0	0.0	0.0	0
2020-02-25				9.5	0.0	0.0	0.0	0.0	0
2020-02-24				9.5	0.0	0.0	0.0	0.0	0
2020-02-23				9.5	0.0	0.0	0.0	0.0	0
2020-02-20				9.5	0.0	0.0	0.0	0.0	0
2020-02-19				9.5	0.0	0.0	0.0	0.0	0
2020-02-18				9.5	0.0	0.0	0.0	0.0	0
2020-02-17				9.5	0.0	0.0	0.0	0.0	0
2020-02-16				9.5	0.0	0.0	0.0	0.0	0
2020-02-13				9.5	0.0	0.0	0.0	0.0	0
2020-02-12				9.5	0.0	0.0	0.0	0.0	0
2020-02-11				9.5	0.0	0.0	0.0	0.0	0
2020-02-10				9.5	0.0	0.0	0.0	0.0	0
2020-02-09				9.5	0.0	0.0	0.0	0.0	0
2020-02-06				9.5	0.0	0.0	0.0	0.0	0
2020-02-05				9.5	0.0	0.0	0.0	0.0	0
2020-02-04				9.5	0.0	0.0	0.0	0.0	0
2020-02-03				9.5	0.0	0.0	0.0	0.0	0
2020-02-02				9.5	0.0	0.0	0.0	0.0	0
2020-01-30				9.5	0.0	0.0	0.0	0.0	0
2020-01-29				9.5	0.0	0.0	0.0	0.0	0
2020-01-28				9.5	0.0	0.0	0.0	0.0	0
2020-01-27				9.5	0.0	0.0	0.0	0.0	0
2020-01-26				9.5	0.0	0.0	0.0	0.0	0
2020-01-23				9.5	0.0	0.0	0.0	0.0	0
2020-01-22				9.5	0.0	0.0	0.0	0.0	0
2020-01-21				9.5	0.0	0.0	0.0	0.0	0
2020-01-20				9.5	0.0	0.0	0.0	0.0	0
2020-01-19				9.5	0.0	0.0	0.0	0.0	0
2020-01-16				9.5	0.0	0.0	0.0	0.0	0
2020-01-15				9.5	0.0	0.0	0.0	0.0	0
2020-01-14				9.5	0.0	0.0	0.0	0.0	0
2020-01-13				9.5	0.0	0.0	0.0	0.0	0
2020-01-12				9.5	0.0	0.0	0.0	0.0	0
2020-01-09				9.5	0.0	0.0	0.0	0.0	0
2020-01-08				9.5	0.0	0.0	0.0	0.0	0
2020-01-07				9.5	0.0	0.0	0.0	0.0	0
2020-01-06				9.5	0.0	0.0	0.0	0.0	0
2020-01-05				9.5	0.0	0.0	0.0	0.0	0
2020-01-02				9.5	0.0	0.0	0.0	0.0	0
2020-01-01				9.5	0.0	0.0	0.0	0.0	0
2019-12-31				9.5	0.0	0.0	0.0	0.0	0
2019-12-30				9.5	0.0	0.0	0.0	0.0	0
2019-12-29				9.5	0.0	0.0	0.0	0.0	0
2019-12-26				9.5	0.0	0.0	0.0	0.0	0
2019-12-25				9.5	0.0	0.0	0.0	0.0	0
2019-12-24				9.5	0.0	0.0	0.0	0.0	0
2019-12-23				9.5	0.0	0.0	0.0	0.0	0
2019-12-22				9.5	0.0	0.0	0.0	0.0	0
2019-12-19				9.5	0.0	0.0	0.0	0.0	0
2019-12-18				9.5	0.0	0.0	0.0	0.0	0
2019-12-17				9.5	0.0	0.0	0.0	0.0	0
2019-12-16				9.5	0.0	0.0	0.0	0.0	0
2019-12-15				9.5	0.0	0.0	0.0	0.0	0
2019-12-12				9.5	0.0	0.0	0.0	0.0	0
2019-12-11				9.5	0.0	0.0	0.0	0.0	0
2019-12-10				9.5	0.0	0.0	0.0	0.0	0
2019-12-09				9.5	0.0	0.0	0.0	0.0	0
2019-12-08				9.5	0.0	0.0	0.0	0.0	0
2019-12-05				9.5	0.0	0.0	0.0	0.0	0
2019-12-04				9.5	0.0	0.0	0.0	0.0	0
2019-12-03				9.5	0.0	0.0	0.0	0.0	0
2019-12-02				9.5	0.0	0.0	0.0	0.0	0
2019-12-01				9.5	0.0	0.0	0.0	0.0	0
2019-11-28				9.5	0.0	0.0	0.0	0.0	0
2019-11-27				9.5	0.0	0.0	0.0	0.0	0
2019-11-26				9.5	0.0	0.0	0.0	0.0	0
2019-11-25				9.5	0.0	0.0	0.0	0.0	0
2019-11-24				9.5	0.0	0.0	0.0	0.0	0
2019-11-21				9.5	0.0	0.0	0.0	0.0	0
2019-11-20				9.5	0.0	0.0	0.0	0.0	0
2019-11-19				9.5	0.0	0.0	0.0	0.0	0
2019-11-18				9.5	0.0	0.0	0.0	0.0	0
2019-11-17				9.5	0.0	0.0	0.0	0.0	0
2019-11-14				9.5	0.0	0.0	0.0	0.0	0
2019-11-13				9.5	0.0	0.0	0.0	0.0	0
2019-11-12				9.5	0.0	0.0	0.0	0.0	0
2019-11-11				9.5	0.0	0.0	0.0	0.0	0
2019-11-10				9.5	0.0	0.0	0.0	0.0	0
2019-11-07				9.5	0.0	0.0	0.0	0.0	0
2019-11-06				9.5	0.0	0.0	0.0	0.0	0
2019-11-05				9.5	0.0	0.0	0.0	0.0	0
2019-11-04				9.5	0.0	0.0	0.0	0.0	0
2019-11-03				9.5	0.0	0.0	0.0	0.0	0
2019-10-31				9.5	0.0	0.0	0.0	0.0	0
2019-10-30				9.5	0.0	0.0	0.0	0.0	0
2019-10-29				9.5	0.0	0.0	0.0	0.0	0
2019-10-28				9.5	0.0	0.0	0.0	0.0	0
2019-10-27				9.5	0.0	0.0	0.0	0.0	0
2019-10-24				9.5	0.0	0.0	0.0	0.0	0
2019-10-23				9.5	0.0	0.0	0.0	0.0	0
2019-10-22				9.5	0.0	0.0	0.0	0.0	0
2019-10-21				9.5	0.0	0.0	0.0	0.0	0
2019-10-20				9.5	0.0	0.0	0.0	0.0	0
2019-10-17				9.5	0.0	0.0	0.0	0.0	0
2019-10-16				9.5	0.0	0.0	0.0	0.0	0
2019-10-15				9.5	0.0	0.0	0.0	0.0	0
2019-10-14				9.5	0.0	0.0	0.0	0.0	0
2019-10-13				9.5	0.0	0.0	0.0	0.0	0
2019-10-10				9.5	0.0	0.0	0.0	0.0	0
2019-10-09				9.5	0.0	0.0	0.0	0.0	0
2019-10-08				9.5	0.0	0.0	0.0	0.0	0
2019-10-07				9.5	0.0	0.0	0.0	0.0	0
2019-10-06				9.5	0.0	0.0	0.0	0.0	0
2019-10-03				9.5	0.0	0.0	0.0	0.0	0
2019-10-02				9.5	0.0	0.0	0.0	0.0	0
2019-10-01				9.5	0.0	0.0	0.0	0.0	0
2019-09-30				9.5	0.0	0.0	0.0	0.0	0
2019-09-29				9.5	0.0	0.0	0.0	0.0	0
2019-09-26				9.5	0.0	0.0	0.0	0.0	0
2019-09-25				9.5	0.0	0.0	0.0	0.0	0
2019-09-24				9.5	0.0	0.0	0.0	0.0	0
2019-09-22				9.5	0.0	0.0	0.0	0.0	0
2019-09-19				9.5	0.0	0.0	0.0	0.0	0
2019-09-18				9.5	0.0	0.0	0.0	0.0	0
2019-09-17				9.5	0.0	0.0	0.0	0.0	0
2019-09-16				9.5	0.0	0.0	0.0	0.0	0
2019-09-15				9.5	0.0	0.0	0.0	0.0	0
2019-09-12				9.5	0.0	0.0	0.0	0.0	0
2019-09-11				9.5	0.0	0.0	0.0	0.0	0
2019-09-10				9.5	0.0	0.0	0.0	0.0	0
2019-09-09				9.5	0.0	0.0	0.0	0.0	0
2019-09-08				9.5	0.0	0.0	0.0	0.0	0
2019-09-05				9.5	0.0	0.0	0.0	0.0	0
2019-09-04				9.5	0.0	0.0	0.0	0.0	0
2019-09-03				9.5	0.0	0.0	0.0	0.0	0
2019-09-02				9.5	0.0	0.0	0.0	0.0	0
2019-09-01				9.5	0.0	0.0	0.0	0.0	0
2019-08-29				9.5	0.0	0.0	0.0	0.0	0
2019-08-28				9.5	0.0	0.0	0.0	0.0	0
2019-08-27				9.5	0.0	0.0	0.0	0.0	0
2019-08-26				9.5	0.0	0.0	0.0	0.0	0
2019-08-25				9.5	0.0	0.0	0.0	0.0	0
2019-08-22				9.5	0.0	0.0	0.0	0.0	0
2019-08-21				9.5	0.0	0.0	0.0	0.0	0
2019-08-20				9.5	0.0	0.0	0.0	0.0	0
2019-08-19				9.5	0.0	0.0	0.0	0.0	0
2019-08-18				9.5	0.0	0.0	0.0	0.0	0
2019-08-08				9.5	0.0	0.0	0.0	0.0	0
2019-08-07				9.5	0.0	0.0	0.0	0.0	0
2019-08-06				9.5	0.0	0.0	0.0	0.0	0
2019-08-05				9.5	0.0	0.0	0.0	0.0	0
2019-08-04				9.5	0.0	0.0	0.0	0.0	0
2019-08-01				9.5	0.0	0.0	0.0	0.0	0
2019-07-31				9.5	0.0	0.0	0.0	0.0	0
2019-07-30				9.5	0.0	0.0	0.0	0.0	0
2019-07-29				9.5	0.0	0.0	0.0	0.0	0
2019-07-28				9.5	0.0	0.0	0.0	0.0	0
2019-07-25				9.5	0.0	0.0	0.0	0.0	0
2019-07-24				9.5	0.0	0.0	0.0	0.0	0
2019-07-23				9.5	0.0	0.0	0.0	0.0	0
2019-07-22				9.5	0.0	0.0	0.0	0.0	0
2019-07-21				9.5	0.0	0.0	0.0	0.0	0
2019-07-18				9.5	0.0	0.0	0.0	0.0	0
2019-07-17				9.5	0.0	0.0	0.0	0.0	0
2019-07-16				9.5	0.0	0.0	0.0	0.0	0
2019-07-15				9.5	0.0	0.0	0.0	0.0	0
2019-07-14				9.5	0.0	0.0	0.0	0.0	0
2019-07-11				9.5	0.0	0.0	0.0	0.0	0
2019-07-10				9.5	0.0	0.0	0.0	0.0	0
2019-07-09				9.5	0.0	0.0	0.0	0.0	0
2019-07-08				9.5	0.0	0.0	0.0	0.0	0
2019-07-07				9.5	0.0	0.0	0.0	0.0	0
2019-07-04				9.5	0.0	0.0	0.0	0.0	0
2019-07-03				9.5	0.0	0.0	0.0	0.0	0
2019-07-02				9.5	0.0	0.0	0.0	0.0	0
2019-07-01				9.5	0.0	0.0	0.0	0.0	0
2019-06-30				9.5	0.0	0.0	0.0	0.0	0
2019-06-27				9.5	0.0	0.0	0.0	0.0	0
2019-06-26				9.5	0.0	0.0	0.0	0.0	0
2019-06-25				9.5	0.0	0.0	0.0	0.0	0
2019-06-24				9.5	0.0	0.0	0.0	0.0	0
2019-06-23				9.5	0.0	0.0	0.0	0.0	0
2019-06-20				9.5	0.0	0.0	0.0	0.0	0
2019-06-19				9.5	0.0	0.0	0.0	0.0	0
2019-06-18				9.5	0.0	0.0	0.0	0.0	0
2019-06-17				9.5	0.0	0.0	0.0	0.0	0
2019-06-16				9.5	0.0	0.0	0.0	0.0	0
2019-06-13				9.5	0.0	0.0	0.0	0.0	0
2019-06-12				9.5	0.0	0.0	0.0	0.0	0
2019-06-11				9.5	0.0	0.0	0.0	0.0	0
2019-06-10				9.5	0.0	0.0	0.0	0.0	0
2019-06-09				9.5	0.0	0.0	0.0	0.0	0
2019-05-30				9.5	0.0	0.0	0.0	0.0	0
2019-05-29				9.5	0.0	0.0	0.0	0.0	0
2019-05-28				9.5	0.0	0.0	0.0	0.0	0
2019-05-27				9.5	0.0	0.0	0.0	0.0	0
2019-05-26				9.5	0.0	0.0	0.0	0.0	0
2019-05-23				9.5	0.0	0.0	0.0	0.0	0
2019-05-22				9.5	0.0	0.0	0.0	0.0	0
2019-05-21				9.5	0.0	0.0	0.0	0.0	0
2019-05-20				9.5	0.0	0.0	0.0	0.0	0
2019-05-19				9.5	0.0	0.0	0.0	0.0	0
2019-05-16				9.5	0.0	0.0	0.0	0.0	0
2019-05-15				9.5	0.0	0.0	0.0	0.0	0
2019-05-14				9.5	0.0	0.0	0.0	0.0	0
2019-05-13				9.5	0.0	0.0	0.0	0.0	0
2019-05-12				9.5	0.0	0.0	0.0	0.0	0
2019-05-09				9.5	0.0	0.0	0.0	0.0	0
2019-05-08				9.5	0.0	0.0	0.0	0.0	0
2019-05-07				9.5	0.0	0.0	0.0	0.0	0
2019-05-06				9.5	0.0	0.0	0.0	0.0	0
2019-05-05				9.5	0.0	0.0	0.0	0.0	0
2019-05-02				9.5	0.0	0.0	0.0	0.0	0
2019-05-01				9.5	0.0	0.0	0.0	0.0	0
2019-04-30				9.5	0.0	0.0	0.0	0.0	0
2019-04-29				9.5	0.0	0.0	0.0	0.0	0
2019-04-28				9.5	0.0	0.0	0.0	0.0	0
2019-04-25				9.5	0.0	0.0	0.0	0.0	0
2019-04-24				9.5	0.0	0.0	0.0	0.0	0
2019-04-23				9.5	0.0	0.0	0.0	0.0	0
2019-04-22				9.5	0.0	0.0	0.0	0.0	0
2019-04-21				9.5	0.0	0.0	0.0	0.0	0
2019-04-18				9.5	0.0	0.0	0.0	0.0	0
2019-04-17				9.5	0.0	0.0	0.0	0.0	0
2019-04-16				9.5	0.0	0.0	0.0	0.0	0
2019-04-15				9.5	0.0	0.0	0.0	0.0	0
2019-04-14				9.5	0.0	0.0	0.0	0.0	0
2019-04-11				9.5	0.0	0.0	0.0	0.0	0
2019-04-10				9.5	0.0	0.0	0.0	0.0	0
2019-04-09				9.5	0.0	0.0	0.0	0.0	0
2019-04-08				9.5	0.0	0.0	0.0	0.0	0
2019-04-07				9.5	0.0	0.0	0.0	0.0	0
2019-04-04				9.5	0.0	0.0	0.0	0.0	0
2019-04-03				9.5	0.0	0.0	0.0	0.0	0
2019-04-02				9.5	0.0	0.0	0.0	0.0	0
2019-04-01				9.5	0.0	0.0	0.0	0.0	0
2019-03-31				9.5	0.0	0.0	0.0	0.0	0
2019-03-28				9.5	0.0	0.0	0.0	0.0	0
2019-03-27				9.5	0.0	0.0	0.0	0.0	0
2019-03-26				9.5	0.0	0.0	0.0	0.0	0
2019-03-25				9.5	0.0	0.0	0.0	0.0	0
2019-03-24				9.5	0.0	0.0	0.0	0.0	0
2019-03-21				9.5	0.0	0.0	0.0	0.0	0
2019-03-20				9.5	0.0	0.0	0.0	0.0	0
2019-03-19				9.5	0.0	0.0	0.0	0.0	0
2019-03-18				9.5	0.0	0.0	0.0	0.0	0
2019-03-17				9.5	0.0	0.0	0.0	0.0	0
2019-03-14				9.5	0.0	0.0	0.0	0.0	0
2019-03-13				9.5	0.0	0.0	0.0	0.0	0
2019-03-12				9.5	0.0	0.0	0.0	0.0	0
2019-03-11				9.5	0.0	0.0	0.0	0.0	0
2019-03-10				9.5	0.0	0.0	0.0	0.0	0
2019-03-07				9.5	0.0	0.0	0.0	0.0	0
2019-03-06				9.5	0.0	0.0	0.0	0.0	0
2019-03-05				9.5	0.0	0.0	0.0	0.0	0
2019-03-04				9.5	0.0	0.0	0.0	0.0	0
2019-03-03				9.5	0.0	0.0	0.0	0.0	0
2019-02-28				9.5	0.0	0.0	0.0	0.0	0
2019-02-27				9.5	0.0	0.0	0.0	0.0	0
2019-02-26				9.5	0.0	0.0	0.0	0.0	0
2019-02-25				9.5	0.0	0.0	0.0	0.0	0
2019-02-24				9.5	0.0	0.0	0.0	0.0	0
2019-02-21				9.5	0.0	0.0	0.0	0.0	0
2019-02-20				9.5	0.0	0.0	0.0	0.0	0
2019-02-19				9.5	0.0	0.0	0.0	0.0	0
2019-02-18				9.5	0.0	0.0	0.0	0.0	0
2019-02-17				9.5	0.0	0.0	0.0	0.0	0
2019-02-14				9.5	0.0	0.0	0.0	0.0	0
2019-02-13				9.5	0.0	0.0	0.0	0.0	0
2019-02-12				9.5	0.0	0.0	0.0	0.0	0
2019-02-11				9.5	0.0	0.0	0.0	0.0	0
2019-02-10				9.5	0.0	0.0	0.0	0.0	0
2019-02-07				9.5	0.0	0.0	0.0	0.0	0
2019-02-06				9.5	0.0	0.0	0.0	0.0	0
2019-02-05				9.5	0.0	0.0	0.0	0.0	0
2019-02-04				9.5	0.0	0.0	0.0	0.0	0
2019-02-03				9.5	0.0	0.0	0.0	0.0	0
2019-01-31				9.5	0.0	0.0	0.0	0.0	0
2019-01-30				9.5	0.0	0.0	0.0	0.0	0
2019-01-29				9.5	0.0	0.0	0.0	0.0	0
2019-01-28				9.5	0.0	0.0	0.0	0.0	0
2019-01-27				9.5	0.0	0.0	0.0	0.0	0
2019-01-24				9.5	0.0	0.0	0.0	0.0	0
2019-01-23				9.5	0.0	0.0	0.0	0.0	0
2019-01-22				9.5	0.0	0.0	0.0	0.0	0
2019-01-21				9.5	0.0	0.0	0.0	0.0	0
2019-01-20				9.5	0.0	0.0	0.0	0.0	0
2019-01-17				9.5	0.0	0.0	0.0	0.0	0
2019-01-16				9.5	0.0	0.0	0.0	0.0	0
2019-01-15				9.5	0.0	0.0	0.0	0.0	0
2019-01-14				9.5	0.0	0.0	0.0	0.0	0
2019-01-13				9.5	0.0	0.0	0.0	0.0	0
2019-01-10				9.5	0.0	0.0	0.0	0.0	0
2019-01-09				9.5	0.0	0.0	0.0	0.0	0
2019-01-08				9.5	0.0	0.0	0.0	0.0	0
2019-01-07				9.5	0.0	0.0	0.0	0.0	0
2019-01-06				9.5	0.0	0.0	0.0	0.0	0
2019-01-03				9.5	0.0	0.0	0.0	0.0	0
2019-01-02				9.5	0.0	0.0	0.0	0.0	0
2019-01-01				9.5	0.0	0.0	0.0	0.0	0
2018-12-31				9.5	0.0	0.0	0.0	0.0	0
2018-12-30				9.5	0.0	0.0	0.0	0.0	0
2018-12-27				9.5	0.0	0.0	0.0	0.0	0
2018-12-26				9.5	0.0	0.0	0.0	0.0	0
2018-12-25				9.5	0.0	0.0	0.0	0.0	0
2018-12-24				9.5	0.0	0.0	0.0	0.0	0
2018-12-23				9.5	0.0	0.0	0.0	0.0	0
2018-12-20				9.5	0.0	0.0	0.0	0.0	0
2018-12-19				9.5	0.0	0.0	0.0	0.0	0
2018-12-18				9.5	0.0	0.0	0.0	0.0	0
2018-12-17				9.5	0.0	0.0	0.0	0.0	0
2018-12-16				9.5	0.0	0.0	0.0	0.0	0
2018-12-13				9.5	0.0	0.0	0.0	0.0	0
2018-12-12				9.5	0.0	0.0	0.0	0.0	0
2018-12-11				9.5	0.0	0.0	0.0	0.0	0
2018-12-10				9.5	0.0	0.0	0.0	0.0	0
2018-12-09				9.5	0.0	0.0	0.0	0.0	0
2018-12-06				9.5	0.0	0.0	0.0	0.0	0
2018-12-05				9.5	0.0	0.0	0.0	0.0	0
2018-12-04				9.5	0.0	0.0	0.0	0.0	0
2018-12-03				9.5	0.0	0.0	0.0	0.0	0
2018-12-02				9.5	0.0	0.0	0.0	0.0	0
2018-11-29				9.5	0.0	0.0	0.0	0.0	0
2018-11-28				9.5	0.0	0.0	0.0	0.0	0
2018-11-27				9.5	0.0	0.0	0.0	0.0	0
2018-11-26				9.5	0.0	0.0	0.0	0.0	0
2018-11-25				9.5	0.0	0.0	0.0	0.0	0
2018-11-22				9.5	0.0	0.0	0.0	0.0	0
2018-11-21				9.5	0.0	0.0	0.0	0.0	0
2018-11-20				9.5	0.0	0.0	0.0	0.0	0
2018-11-19				9.5	0.0	0.0	0.0	0.0	0
2018-11-18				9.5	0.0	0.0	0.0	0.0	0
2018-11-15				9.5	0.0	0.0	0.0	0.0	0
2018-11-14				9.5	0.0	0.0	0.0	0.0	0
2018-11-13				9.5	0.0	0.0	0.0	0.0	0
2018-11-12				9.5	0.0	0.0	0.0	0.0	0
2018-11-11	10.0	10.0	9.3	9.5	-0.58	-5.75	915571.0	8767344.86	1017
2018-11-08	10.08	10.16	10.0	10.08	0.06	0.6	555667.0	5599945.08	525
2018-11-07	10.08	10.32	9.98	10.02	-0.06	-0.6	1255802.0	12754923.35	1328
2018-11-06	10.48	10.5	10.0	10.08	-0.54	-5.08	2064694.0	21127771.34	2306
2018-11-05	11.58	11.7	10.62	10.62	-1.18	-10.0	3137774.0	34304888.44	3155
2018-11-04	11.98	12.46	11.4	11.8	0.46	4.06	2614047.0	31466803.4	2169
2018-11-01	10.34	11.34	10.34	11.34	1.02	9.88	1935029.0	21311357.82	1230
2018-10-31	10.4	10.5	10.26	10.32	-0.04	-0.39	481056.0	4999596.4	424
2018-10-30	10.34	10.44	10.2	10.36	0.02	0.19	568895.0	5864280.92	466
2018-10-29	10.2	10.56	10.2	10.34	0.14	1.37	762439.0	7928147.26	710
2018-10-28	9.9	10.38	9.9	10.2	0.3	3.03	859688.0	8762987.91	709
2018-10-25	9.98	10.2	9.86	9.9	-0.08	-0.8	1017874.0	10221162.61	863
2018-10-24	9.56	9.98	9.5	9.98	0.56	5.94	607404.0	5914418.98	704
2018-10-23	8.8	9.6	8.8	9.42	0.51	5.72	1120824.0	10473941.16	1434
2018-10-22	9.77	9.8	8.91	8.91	-0.99	-10.0	691102.0	6492476.05	1009
2018-10-21	9.3	10.08	9.3	9.9	-0.34	-3.32	422365.0	4169805.37	753
2018-10-18	10.22	10.78	10.2	10.24	-0.04	-0.39	871323.0	9107454.34	1032
2018-10-17	10.12	10.42	10.12	10.28	0.18	1.78	454385.0	4673970.94	688
2018-10-16	9.78	10.1	9.72	10.1	-0.18	-1.75	372398.0	3708775.87	527
2018-10-15	10.2	10.32	10.0	10.28	0.2	1.98	537138.0	5461840.84	673
2018-10-14	11.1	11.1	10.08	10.08	-1.1	-9.84	762245.0	7817609.1	977
2018-10-11	11.36	11.36	10.98	11.18	-0.26	-2.27	535674.0	5972577.42	692
2018-10-10	11.38	11.6	11.32	11.44	0.1	0.88	449789.0	5148301.02	685
2018-10-09	11.04	11.78	11.04	11.34	0.26	2.35	1437006.0	16518009.22	1417
2018-10-08	11.12	11.2	11.02	11.08	-0.02	-0.18	248764.0	2768744.42	359
2018-10-07	11.36	11.36	11.0	11.1	-0.26	-2.29	309611.0	3463955.54	427
2018-10-04	11.4	11.42	11.32	11.36	-0.08	-0.7	223260.0	2539060.92	290
2018-10-03	11.32	11.78	11.3	11.44	0.02	0.18	462067.0	5342256.5	724
2018-10-02	11.64	11.66	11.4	11.42	-0.24	-2.06	505951.0	5807049.7	672
2018-10-01	11.76	12.02	11.6	11.66	-0.12	-1.02	631630.0	7461549.62	1062
2018-09-30	11.8	11.98	11.7	11.78	-0.04	-0.34	381287.0	4522652.1	650
2018-09-27	11.94	12.06	11.66	11.82	-0.12	-1.01	658283.0	7821966.84	779
2018-09-26	11.5	11.96	11.42	11.94	0.38	3.29	705587.0	8269874.62	814
2018-09-25	11.36	11.6	11.26	11.56	0.22	1.94	709250.0	8105924.84	737
2018-09-20	11.32	11.4	11.1	11.34	0.12	1.07	714748.0	8058609.42	742
2018-09-19	11.6	11.64	11.22	11.22	-0.36	-3.11	969403.0	11048125.12	1118
2018-09-18	11.78	11.82	11.3	11.58	0.32	2.84	842138.0	9706413.04	852
2018-09-17	11.6	11.6	11.1	11.26	-0.26	-2.26	416520.0	4718964.2	671
2018-09-16	11.82	11.98	11.34	11.52	0.18	1.59	748595.0	8783525.78	967
2018-09-13	11.7	11.7	11.28	11.34	-0.36	-3.08	440492.0	5048035.34	814
2018-09-12	12.16	12.16	11.4	11.7	-0.3	-2.5	859622.0	10201303.8	1029
2018-09-11	12.86	12.86	11.9	12.0	0.3	2.56	2823575.0	34855030.52	2877
2018-09-10	11.78	11.78	11.0	11.7	-0.06	-0.51	1052311.0	11973956.46	1480
2018-09-09	11.88	12.26	11.56	11.76	0.0	0.0	1289274.0	15404537.64	1425
2018-09-06	11.8	12.06	11.48	11.76	0.22	1.91	678360.0	7980431.74	972
2018-09-05	11.9	12.66	11.4	11.54	-0.48	-3.99	1448145.0	17470780.3	1864
2018-09-04	12.48	12.8	11.8	12.02	-0.18	-1.48	1091128.0	13465359.72	1402
2018-09-03	11.52	12.64	11.2	12.2	0.42	3.57	1635805.0	19697492.6	2201
2018-09-02	11.96	12.48	11.6	11.78	0.18	1.55	1526993.0	18429356.5	1972
2018-08-30	12.32	12.88	11.36	11.6	-0.6	-4.92	1824323.0	21903921.86	2227
2018-08-29	12.24	13.16	11.82	12.2	0.18	1.5	2189244.0	27772647.48	2577
2018-08-28	11.3	12.02	11.3	12.02	1.08	9.87	1440371.0	17066181.98	1117
2018-08-27	10.06	10.94	10.06	10.94	0.98	9.84	740341.0	7820803.3	1038
2018-08-26	9.8	10.12	9.58	9.96	0.31	3.21	357768.0	3542180.02	668
2018-08-16	9.98	9.98	9.43	9.65	-0.15	-1.53	485922.0	4673788.87	733
2018-08-15	10.0	10.28	9.79	9.8	-0.3	-2.97	445187.0	4443665.67	706
2018-08-14	10.2	10.5	10.1	10.1	-0.72	-6.65	655351.0	6723397.4	962
2018-08-13	10.72	11.2	10.7	10.82	0.12	1.12	471126.0	5147105.24	691
2018-08-12	11.0	11.0	10.6	10.7	-0.44	-3.95	228185.0	2442897.52	402
2018-08-09	11.66	11.66	11.1	11.14	-0.42	-3.63	283838.0	3221545.16	391
2018-08-08	11.46	11.68	11.46	11.56	0.02	0.17	117415.0	1357215.0	215
2018-08-07	11.4	12.0	11.4	11.54	-0.08	-0.69	527159.0	6195152.84	661
2018-08-06	11.64	11.7	11.44	11.62	0.12	1.04	200417.0	2323431.42	286
2018-08-05	11.42	11.78	11.42	11.5	0.08	0.7	181926.0	2107143.04	328
2018-08-02	11.32	11.98	11.3	11.42	-0.28	-2.39	486198.0	5638704.74	681
2018-08-01	12.1	12.28	11.7	11.7	-0.34	-2.82	243190.0	2915964.56	360
2018-07-31	11.74	12.48	11.74	12.04	0.44	3.79	526981.0	6404491.04	769
2018-07-30	11.04	11.82	11.04	11.6	-0.54	-4.45	1186483.0	13564188.8	1594
2018-07-29	12.4	12.6	12.14	12.14	-1.34	-9.94	420107.0	5131472.14	472
2018-07-26	13.6	13.76	13.3	13.48	-0.28	-2.03	275110.0	3706722.72	454
2018-07-25	14.4	14.46	13.72	13.76	-0.46	-3.23	295295.0	4171871.36	490
2018-07-24	14.3	14.54	14.1	14.22	0.0	0.0	303966.0	4355867.24	465
2018-07-23	14.84	14.84	14.22	14.22	-0.58	-3.92	442470.0	6440822.18	550
2018-07-22	15.08	15.1	14.7	14.8	-0.2	-1.33	362531.0	5398651.4	430
2018-07-19	15.1	15.2	14.6	15.0	-0.1	-0.66	403103.0	6048879.44	600
2018-07-18	15.4	15.68	15.04	15.1	-0.12	-0.79	1025924.0	15792853.66	1169
2018-07-17	14.76	15.46	14.7	15.22	0.42	2.84	1771878.0	27034010.58	1805
2018-07-16	14.9	15.08	14.56	14.8	-0.1	-0.67	733854.0	10866233.48	1091
2018-07-15	14.88	15.4	14.8	14.9	0.24	1.64	893381.0	13469429.36	1349
2018-07-12	14.76	14.98	14.62	14.66	-0.22	-1.48	759235.0	11218421.58	996
2018-07-11	14.28	15.58	14.28	14.88	0.7	4.94	2131484.0	32146401.6	2307
2018-07-10	14.28	14.4	14.18	14.18	-0.08	-0.56	272929.0	3893664.28	361
2018-07-09	14.12	14.32	14.1	14.26	0.1	0.71	277058.0	3937439.68	411
2018-07-08	14.2	14.5	14.06	14.16	0.04	0.28	209374.0	2977355.54	436
2018-07-05	14.44	14.68	13.84	14.12	-0.2	-1.4	479992.0	6914954.92	724
2018-07-04	14.24	14.76	14.12	14.32	0.14	0.99	754510.0	10885924.84	913
2018-07-03	14.96	15.0	14.16	14.18	-0.78	-5.21	776993.0	11369184.24	1119
2018-07-02	13.86	15.16	13.62	14.96	1.16	8.41	1796119.0	26101351.12	1740
2018-07-01	14.3	14.38	13.7	13.8	-0.3	-2.13	359775.0	5023469.28	652
2018-06-28	14.6	14.7	13.96	14.1	-0.36	-2.49	650514.0	9318781.32	938
2018-06-27	14.5	15.14	14.44	14.46	0.06	0.42	964446.0	14230574.38	1317
2018-06-26	14.3	15.52	14.0	14.4	0.2	1.41	1993100.0	29500673.62	2228
2018-06-25	13.42	14.46	13.4	14.2	0.78	5.81	1566415.0	21910285.32	1894
2018-06-24	12.86	13.6	12.86	13.42	0.62	4.84	800164.0	10663939.1	1024
2018-06-21	12.34	13.1	12.34	12.8	0.58	4.75	741205.0	9482253.76	849
2018-06-20	12.26	12.44	12.18	12.22	-0.02	-0.16	150779.0	1854525.5	215
2018-06-12	12.3	12.34	12.2	12.24	-0.02	-0.16	98574.0	1206156.12	214
2018-06-11	12.58	12.6	12.24	12.26	-0.44	-3.46	231810.0	2872087.4	391
2018-06-10	12.88	13.18	12.52	12.7	0.32	2.58	777220.0	9956321.22	1056
2018-06-07				12.38	0.0	0.0	0.0	0.0	0
2018-06-06				12.38	0.0	0.0	0.0	0.0	0
2018-06-05	12.15	12.37	11.96	12.37	0.32	2.66	245966.0	2985464.09	424
2018-06-04	11.83	12.42	11.83	12.05	0.33	2.82	496509.0	6042354.07	675
2018-06-03	11.53	11.88	11.53	11.72	0.25	2.18	323896.0	3779657.27	550
2018-05-31	12.25	12.25	11.31	11.47	-0.88	-7.13	746246.0	8742816.03	1220
2018-05-30	12.37	12.74	12.2	12.35	-0.02	-0.16	330610.0	4117148.1	551
2018-05-29	12.03	12.93	12.03	12.37	0.35	2.91	830969.0	10423755.84	1102
2018-05-28	11.71	12.18	11.61	12.02	-0.4	-3.22	464020.0	5531310.07	706
2018-05-27	13.27	13.27	12.42	12.42	-1.35	-9.8	292935.0	3681125.6	387
2018-05-24	14.03	14.47	13.66	13.77	-0.34	-2.41	248241.0	3476798.48	305
2018-05-23	14.3	14.35	14.08	14.11	-0.25	-1.74	126894.0	1806265.56	256
2018-05-22	14.86	15.03	14.3	14.36	-0.18	-1.24	467521.0	6856320.06	557
2018-05-21	14.18	14.76	13.93	14.54	0.46	3.27	417649.0	6002625.66	439
2018-05-20	14.13	14.27	13.88	14.08	0.25	1.81	285795.0	4004785.12	374
2018-05-17	13.76	13.86	13.59	13.83	0.14	1.02	154493.0	2120811.22	252
2018-05-16	13.66	14.4	13.42	13.69	0.01	0.07	708127.0	9853744.02	905
2018-05-15	14.03	14.15	13.35	13.68	-0.22	-1.58	243487.0	3362362.66	408
2018-05-14	13.66	14.52	13.59	13.9	0.22	1.61	827204.0	11664553.86	984
2018-05-13	13.57	13.91	13.44	13.68	0.2	1.48	218716.0	3001722.8	359
2018-05-10	13.4	13.69	13.15	13.48	0.1	0.75	507957.0	6825011.9	754
2018-05-09	13.71	14.15	13.32	13.38	-0.2	-1.47	945185.0	12959723.42	1249
2018-05-08	14.08	14.27	13.4	13.58	-1.28	-8.61	1299543.0	17917701.5	1421
2018-05-07	14.86	15.13	14.86	14.86	-1.63	-9.88	420295.0	6249678.7	458
2018-05-06	17.03	17.08	16.42	16.49	-0.49	-2.89	218411.0	3653605.02	389
2018-05-03	17.47	17.47	16.74	16.98	-0.44	-2.53	339066.0	5775208.02	480
2018-05-02	18.3	18.3	17.27	17.42	-1.56	-8.22	704123.0	12405024.12	1121
2018-05-01	19.03	19.3	18.91	18.98	-0.05	-0.26	103834.0	1978110.76	183
2018-04-30	19.08	19.15	18.93	19.03	-0.09	-0.47	112035.0	2134711.56	147
2018-04-29	19.25	19.28	19.01	19.12	-0.03	-0.16	125660.0	2412249.92	197
2018-04-26	19.28	19.28	19.13	19.15	-0.06	-0.31	144443.0	2769174.68	213
2018-04-25	19.15	19.25	19.13	19.21	0.03	0.16	111864.0	2146802.5	172
2018-04-24	19.18	19.47	19.08	19.18	-0.12	-0.62	179950.0	3466912.7	232
2018-04-23	19.2	19.4	19.15	19.3	-0.02	-0.1	178398.0	3436291.16	281
2018-04-22	19.3	19.49	19.15	19.32	0.01	0.05	179436.0	3459611.26	296
2018-04-19	19.37	19.59	19.25	19.31	-0.03	-0.16	207543.0	4028819.38	341
2018-04-18	19.42	19.49	19.32	19.34	-0.12	-0.62	187552.0	3639181.14	320
2018-04-17	19.2	19.74	19.1	19.46	0.32	1.67	359086.0	6983397.18	616
2018-04-16	19.03	19.2	19.03	19.14	0.13	0.68	193889.0	3705143.14	289
2018-04-15	18.88	19.28	18.84	19.01	0.25	1.33	201608.0	3837030.76	310
2018-04-12	18.64	19.13	18.45	18.76	0.06	0.32	304256.0	5717582.3	447
2018-04-11	19.3	20.15	18.45	18.7	-0.47	-2.45	941448.0	18484213.88	1490
2018-04-10	19.3	19.3	19.08	19.17	-0.18	-0.93	121272.0	2328037.44	299
2018-04-09	19.35	19.52	19.32	19.35	-0.02	-0.1	128264.0	2491170.04	264
2018-04-08	19.47	19.54	19.3	19.37	-0.1	-0.51	148145.0	2875342.08	302
2018-04-05	19.62	19.69	19.42	19.47	0.01	0.05	135247.0	2637694.04	277
2018-04-04	19.57	19.86	19.37	19.46	-0.05	-0.26	385770.0	7552880.04	641
2018-04-03	19.52	19.64	19.28	19.51	-0.22	-1.12	351913.0	6860698.44	688
2018-04-02	20.54	20.62	19.67	19.73	-0.68	-3.33	579622.0	11593144.86	1066
2018-04-01	20.13	20.84	20.03	20.41	-0.4	-1.92	507684.0	10321771.14	1004
2018-03-29	20.98	20.98	20.74	20.81	-0.16	-0.76	125403.0	2606773.84	244
2018-03-28	21.3	21.3	20.96	20.97	-0.28	-1.32	198465.0	4186389.16	388
2018-03-27	21.52	21.62	21.23	21.25	-0.27	-1.25	206914.0	4423551.46	368
2018-03-26	21.45	21.69	21.23	21.52	-0.05	-0.23	101702.0	2182674.92	186
2018-03-25	21.37	21.79	21.32	21.57	-0.35	-1.6	297623.0	6387611.84	496
2018-03-22	21.86	21.96	21.84	21.92	-0.03	-0.14	80572.0	1762519.16	163
2018-03-21	21.96	22.11	21.89	21.95	-0.03	-0.14	117217.0	2573508.78	197
2018-03-20	22.11	22.18	21.96	21.98	-0.28	-1.26	125584.0	2771399.6	234
2018-03-19	22.06	22.67	21.91	22.26	0.43	1.97	286077.0	6381050.12	454
2018-03-18	22.06	22.33	21.79	21.83	-0.2	-0.91	151495.0	3340329.52	263
2018-03-15	22.37	22.5	21.03	22.03	-0.43	-1.91	205006.0	4469856.32	437
2018-03-14	22.47	22.52	22.37	22.46	0.01	0.04	128910.0	2893473.38	247
2018-03-13	22.42	22.76	22.33	22.45	0.23	1.04	388381.0	8765585.24	593
2018-03-12	22.47	22.47	22.11	22.22	-0.15	-0.67	299882.0	6665920.06	486
2018-03-11	21.84	22.52	21.59	22.37	0.64	2.95	563584.0	12541643.18	867
2018-03-08	21.81	21.93	21.67	21.73	-0.03	-0.14	153365.0	3342712.16	342
2018-03-07	21.91	21.91	21.72	21.76	-0.02	-0.09	105219.0	2291868.28	248
2018-03-06	21.64	21.93	21.59	21.78	0.19	0.88	72185.0	1568646.74	169
2018-03-05	21.74	22.03	21.59	21.59	-0.11	-0.51	174842.0	3816422.68	387
2018-03-04	22.06	22.08	21.47	21.7	-0.42	-1.9	151627.0	3314922.2	306
2018-03-01	22.25	22.42	22.11	22.12	-0.05	-0.23	137123.0	3050061.24	245
2018-02-28	22.2	22.35	22.06	22.17	-0.05	-0.23	152854.0	3390482.12	273
2018-02-27	22.54	22.69	22.15	22.22	-0.37	-1.64	186452.0	4176737.86	313
2018-02-26	22.52	23.35	22.35	22.59	0.26	1.16	1064900.0	24356248.56	1372
2018-02-25	22.06	22.57	21.86	22.33	0.36	1.64	633539.0	14090215.06	825
2018-02-22	21.98	22.13	21.72	21.97	-0.04	-0.18	254648.0	5579186.88	397
2018-02-21	22.2	22.23	21.96	22.01	-0.21	-0.95	196103.0	4336123.86	325
2018-02-20	21.96	22.52	21.96	22.22	0.27	1.23	369367.0	8223601.86	655
2018-02-19	22.08	22.72	21.84	21.95	-0.74	-3.26	778967.0	17338047.62	1280
2018-02-18	24.81	24.81	22.69	22.69	-2.51	-9.96	1212985.0	27961286.72	1703
2018-02-15	25.25	25.42	25.01	25.2	0.08	0.32	267466.0	6739104.34	476
2018-02-14	25.2	25.38	24.96	25.12	0.05	0.2	238928.0	6013636.14	423
2018-02-13	24.69	25.72	24.67	25.07	0.41	1.66	705221.0	17808338.36	1053
2018-02-12	24.52	24.79	24.45	24.66	0.3	1.23	277395.0	6831276.08	486
2018-02-11	24.28	24.94	24.28	24.36	-0.48	-1.93	186555.0	4565986.98	417
2018-02-08	25.01	25.25	24.67	24.84	-0.14	-0.56	150297.0	3747641.8	444
2018-02-07	25.45	25.84	24.89	24.98	-0.11	-0.44	294664.0	7524872.34	674
2018-02-06	25.01	25.3	25.01	25.09	-0.63	-2.45	233763.0	5883072.34	507
2018-02-05	25.69	26.01	25.67	25.72	-0.09	-0.35	285787.0	7381151.88	528
2018-02-04	25.62	26.13	25.33	25.81	0.34	1.33	462139.0	11970740.54	737
2018-02-01	25.42	25.74	25.42	25.47	-0.1	-0.39	141428.0	3618498.94	252
2018-01-31	25.69	25.74	25.4	25.57	-0.17	-0.66	200106.0	5128252.02	381
2018-01-30	25.86	26.28	25.5	25.74	-0.1	-0.39	421939.0	10900094.2	705
2018-01-29	26.62	26.81	25.62	25.84	-0.54	-2.05	533187.0	13958085.54	893
2018-01-28	26.18	26.5	26.13	26.38	0.38	1.46	600570.0	15808515.96	886
2018-01-25	26.11	26.18	25.89	26.0	0.11	0.42	405485.0	10550746.08	542
2018-01-24	25.62	26.18	25.57	25.89	0.3	1.17	620817.0	16113321.98	918
2018-01-23	25.74	25.91	25.52	25.59	-0.11	-0.43	446600.0	11481758.86	606
2018-01-22	25.79	26.11	25.57	25.7	0.12	0.47	496870.0	12856449.9	844
2018-01-21	25.47	25.81	25.45	25.58	0.29	1.15	513471.0	13164184.28	801
2018-01-18	25.35	25.35	25.13	25.29	0.04	0.16	211397.0	5338071.28	393
2018-01-17	25.33	25.94	25.18	25.25	0.12	0.48	585385.0	14927857.56	793
2018-01-16	25.3	25.55	25.06	25.13	0.1	0.4	348966.0	8831777.98	607
2018-01-15	25.28	25.5	24.89	25.03	-0.17	-0.67	229181.0	5783441.1	475
2018-01-14	25.3	25.59	25.16	25.2	-0.07	-0.28	230832.0	5845565.02	415
2018-01-11	25.13	25.62	25.13	25.27	0.08	0.32	335935.0	8513865.08	557
2018-01-10	25.5	25.74	25.11	25.19	-0.23	-0.9	361118.0	9174673.58	605
2018-01-09	25.35	26.23	25.18	25.42	0.22	0.87	890658.0	22929819.72	1463
2018-01-08	24.94	25.84	24.69	25.2	0.36	1.45	817260.0	20778463.14	1378
2018-01-07	24.64	25.18	24.62	24.84	0.2	0.81	325402.0	8098208.82	601
2018-01-04	24.79	24.79	24.55	24.64	-0.02	-0.08	158973.0	3920485.18	381
2018-01-03	24.64	25.33	24.59	24.66	0.05	0.2	556766.0	13871431.96	1086
2018-01-02	25.25	25.3	24.4	24.61	-0.56	-2.22	323297.0	8014497.38	690
2018-01-01	25.18	25.52	25.01	25.17	-0.38	-1.49	274209.0	6928932.98	536
2017-12-31	26.42	26.67	25.38	25.55	0.17	0.67	808144.0	20998353.64	1530
2017-12-28	25.72	26.18	25.23	25.38	-0.32	-1.25	969371.0	24956785.86	1512
2017-12-27	24.86	26.42	24.81	25.7	0.86	3.46	1676197.0	43342289.58	2759
2017-12-26	25.08	25.3	24.59	24.84	-0.13	-0.52	613056.0	15270080.36	1137
2017-12-25	26.23	26.69	24.91	24.97	-0.65	-2.54	2079601.0	53328877.94	3217
2017-12-24	23.33	25.62	23.25	25.62	2.32	9.96	1756184.0	43155080.06	2010
2017-12-21	23.45	23.55	23.28	23.3	-0.14	-0.6	197721.0	4628792.72	310
2017-12-20	23.59	23.59	23.23	23.44	-0.06	-0.26	315439.0	7374137.16	619
2017-12-19	23.35	23.81	23.25	23.5	0.25	1.08	392448.0	9246832.22	639
2017-12-18	23.18	23.57	23.18	23.25	0.05	0.22	400794.0	9349842.32	525
2017-12-17	23.5	23.74	23.18	23.2	-0.22	-0.94	165055.0	3854832.2	315
2017-12-14	23.3	23.59	23.3	23.42	0.02	0.09	112917.0	2644810.54	214
2017-12-13	23.79	23.79	23.3	23.4	-0.34	-1.43	119077.0	2792913.52	242
2017-12-12	23.96	24.01	23.69	23.74	-0.2	-0.84	96605.0	2305647.58	174
2017-12-11	23.64	24.25	23.5	23.94	0.24	1.01	224217.0	5351001.48	387
2017-12-10	23.72	23.79	23.42	23.7	0.29	1.24	107062.0	2527229.06	227
2017-12-07	23.42	23.5	23.08	23.41	-0.11	-0.47	148204.0	3449635.7	302
2017-12-06	23.96	24.13	23.23	23.52	-0.42	-1.75	130091.0	3100281.86	230
2017-12-05	24.11	24.3	23.72	23.94	-0.17	-0.71	183794.0	4420050.9	354
2017-12-04	24.16	24.86	24.06	24.11	0.22	0.92	479597.0	11678903.18	790
2017-12-03	23.59	23.91	23.42	23.89	0.6	2.58	242032.0	5742332.46	368
2017-11-30	23.18	23.37	23.11	23.29	0.16	0.69	159455.0	3701631.36	238
2017-11-29	23.15	23.23	22.98	23.13	0.23	1.0	103945.0	2404223.54	209
2017-11-28	23.15	23.2	22.86	22.9	-0.08	-0.35	121602.0	2802227.84	218
2017-11-27	23.2	23.42	22.81	22.98	-0.17	-0.73	150853.0	3483403.86	275
2017-11-26	22.57	23.79	22.57	23.15	0.71	3.16	513587.0	11922823.7	734
2017-11-23	22.08	22.69	22.08	22.44	0.47	2.14	281168.0	6295477.2	459
2017-11-22	21.76	22.45	21.76	21.97	0.19	0.87	192759.0	4255905.26	315
2017-11-21	21.64	22.2	21.35	21.78	-0.06	-0.27	203531.0	4427145.32	427
2017-11-20	22.89	22.89	21.72	21.84	-1.06	-4.63	298092.0	6629996.56	538
2017-11-19	23.52	23.52	22.45	22.9	-0.4	-1.72	293004.0	6691230.7	356
2017-11-16	23.47	23.79	23.13	23.3	-0.25	-1.06	178600.0	4191482.96	411
2017-11-15	23.55	24.08	23.45	23.55	0.07	0.3	291216.0	6910671.62	543
2017-11-14	23.42	23.67	23.42	23.48	0.01	0.04	245877.0	5782765.5	401
2017-11-13	23.55	23.64	23.13	23.47	0.01	0.04	133996.0	3131746.26	277
2017-11-12	23.33	24.16	23.3	23.46	0.11	0.47	283759.0	6713128.48	593
2017-11-09	23.62	23.62	22.57	23.35	0.11	0.47	231156.0	5380434.64	498
2017-11-08	21.84	23.79	21.84	23.24	-0.73	-3.05	445557.0	10304929.72	648
2017-11-07	25.94	25.94	23.96	23.97	-2.64	-9.92	728116.0	17711861.82	948
2017-11-06	26.89	26.89	26.45	26.61	-0.33	-1.22	140010.0	3732739.2	270
2017-11-05	27.08	27.08	25.99	26.94	-0.73	-2.64	268277.0	7182693.38	428
2017-11-02	27.72	27.99	27.45	27.67	-0.05	-0.18	185023.0	5127332.46	393
2017-11-01	27.94	28.03	27.03	27.72	-0.86	-3.01	374787.0	10369442.8	686
2017-10-31	28.23	28.86	28.11	28.58	0.53	1.89	560238.0	15957392.14	977
2017-10-30	28.55	28.57	27.82	28.05	-0.01	-0.04	375101.0	10586746.34	543
2017-10-29	27.55	28.55	27.47	28.06	0.75	2.75	428382.0	12005294.88	678
2017-10-26	27.79	27.79	27.21	27.31	-0.2	-0.73	123386.0	3377870.66	282
2017-10-25	27.91	27.91	27.35	27.51	0.18	0.66	118603.0	3265266.62	293
2017-10-24	27.94	28.28	27.18	27.33	-0.24	-0.87	233981.0	6466810.28	547
2017-10-23	28.25	28.3	27.52	27.57	-0.53	-1.89	147379.0	4099566.82	300
2017-10-22	28.35	28.45	28.01	28.1	-0.04	-0.14	118658.0	3346636.88	277
2017-10-19	28.28	28.67	28.06	28.14	-0.29	-1.02	216860.0	6132461.24	439
2017-10-18	28.55	29.13	28.18	28.43	-0.14	-0.49	211374.0	6056622.5	446
2017-10-17	29.06	29.23	28.45	28.57	-0.31	-1.07	363064.0	10474431.62	709
2017-10-16	28.16	29.16	27.52	28.88	0.82	2.92	425077.0	12095185.92	857
2017-10-15	26.96	28.91	26.89	28.06	1.26	4.7	1200056.0	33811550.94	1817
2017-10-12	26.81	27.23	26.01	26.8	-0.14	-0.52	369906.0	9879996.48	657
2017-10-11	27.99	27.99	25.62	26.94	-1.07	-3.82	385333.0	10472326.44	626
2017-10-10	29.28	29.55	27.57	28.01	-1.24	-4.24	382660.0	11079130.54	703
2017-10-09	29.84	30.01	29.04	29.25	-0.74	-2.47	300436.0	8859827.4	543
2017-10-08	30.5	31.23	29.94	29.99	-0.35	-1.15	846277.0	25937483.38	1191
2017-10-05	29.67	30.8	29.67	30.34	0.68	2.29	1055911.0	32020307.61	1354
2017-10-04	29.86	29.94	29.55	29.66	-0.12	-0.4	271297.0	8057780.06	454
2017-10-03	30.18	30.23	29.77	29.78	-0.32	-1.06	247949.0	7450435.14	472
2017-10-02	29.67	30.43	29.67	30.1	0.41	1.38	405003.0	12150492.88	712
2017-10-01	29.96	30.38	29.25	29.69	-0.42	-1.39	398588.0	11947942.1	656
2017-09-28	29.74	30.5	29.5	30.11	0.59	2.0	864333.0	26061755.84	1370
2017-09-27	29.28	29.84	29.28	29.52	0.4	1.37	234162.0	6938059.78	462
2017-09-26	29.72	29.72	29.04	29.12	-0.31	-1.05	141624.0	4163911.1	313
2017-09-25	29.47	29.84	29.04	29.43	-0.09	-0.3	260210.0	7665893.98	576
2017-09-21	30.01	30.13	29.45	29.52	-0.54	-1.8	352270.0	10493983.86	634
2017-09-20	30.28	30.56	29.77	30.06	-0.17	-0.56	320366.0	9671683.68	556
2017-09-19	30.16	30.93	30.13	30.23	0.02	0.07	774557.0	23610525.72	1171
2017-09-18	30.86	30.86	30.04	30.21	-0.46	-1.5	445374.0	13561355.77	578
2017-09-17	30.45	31.11	30.38	30.67	0.12	0.39	577131.0	17804506.55	760
2017-09-14	30.13	31.35	30.13	30.55	0.33	1.09	1162280.0	35650653.79	1773
2017-09-13	30.4	31.05	30.11	30.22	-0.28	-0.92	744697.0	22692323.0	1046
2017-09-12	30.93	31.72	30.45	30.5	-0.51	-1.64	1633444.0	50790716.32	2416
2017-09-11	29.74	32.02	29.28	31.01	1.4	4.73	2436862.0	74849699.26	3129
2017-09-10	29.28	30.13	29.08	29.61	0.65	2.24	487324.0	14400515.9	940
2017-09-07	29.64	29.64	28.91	28.96	-0.68	-2.29	585176.0	17140326.68	953
2017-09-06	29.64	30.11	29.28	29.64	0.23	0.78	340528.0	10096553.68	671
2017-08-29	30.25	30.68	29.3	29.41	-0.56	-1.87	858663.0	25743857.64	1660
2017-08-28	28.06	30.68	28.06	29.97	1.7	6.01	1292877.0	38402755.68	2049
2017-08-27	28.67	28.86	28.06	28.27	-0.26	-0.91	231665.0	6600256.78	574
2017-08-24	28.6	28.94	28.52	28.53	-0.42	-1.45	325963.0	9347616.12	570
2017-08-23	28.67	29.77	28.43	28.95	0.45	1.58	841802.0	24524218.9	1403
2017-08-22	28.6	29.25	28.43	28.5	-0.23	-0.8	581889.0	16737412.08	1033
2017-08-21	29.13	30.08	28.23	28.73	-0.23	-0.79	1672172.0	49243958.8	2396
2017-08-20	28.79	29.43	27.89	28.96	-1.16	-3.85	1257899.0	35756628.84	1989
2017-08-17	30.5	30.68	29.89	30.12	-0.42	-1.38	386382.0	11707113.23	660
2017-08-16	30.8	31.72	30.25	30.54	-0.19	-0.62	1369210.0	42360135.8	2280
2017-08-15	31.72	33.67	29.91	30.73	-0.38	-1.22	4016463.0	126722347.01	5124
2017-08-14	28.55	31.11	28.55	31.11	2.81	9.93	1607752.0	48770002.0	2041
2017-08-13	27.4	28.6	27.4	28.3	0.9	3.28	809587.0	22759160.7	1361
2017-08-10	27.35	27.62	27.21	27.4	0.11	0.4	282174.0	7736196.18	443
2017-08-09	27.11	28.03	27.01	27.29	0.19	0.7	550856.0	15205729.78	729
2017-08-08	27.3	27.3	27.03	27.1	-0.11	-0.4	238011.0	6457885.12	325
2017-08-07	27.11	27.47	27.08	27.21	-0.03	-0.11	164288.0	4467424.18	349
2017-08-06	27.47	27.52	27.08	27.24	-0.16	-0.58	182236.0	4971574.9	379
2017-08-03	28.11	28.43	27.33	27.4	0.33	1.22	654725.0	18191871.1	1018
2017-08-02	27.21	27.45	26.84	27.07	-0.48	-1.74	316636.0	8603603.5	451
2017-08-01	27.42	27.62	27.13	27.55	0.13	0.47	124905.0	3431364.14	232
2017-07-31	27.47	27.74	27.35	27.42	-0.16	-0.58	197594.0	5432051.4	319
2017-07-30	27.28	28.35	27.28	27.58	0.16	0.58	572093.0	15964704.8	892
2017-07-27	27.45	27.64	27.33	27.42	-0.22	-0.8	80577.0	2210406.38	165
2017-07-26	27.69	27.91	27.38	27.64	-0.11	-0.4	122545.0	3373408.84	232
2017-07-25	27.55	28.01	27.45	27.75	0.13	0.47	204991.0	5687068.18	373
2017-07-24	27.38	27.64	27.38	27.62	0.05	0.18	95138.0	2618104.1	211
2017-07-23	27.57	28.06	27.21	27.57	0.07	0.25	225524.0	6261300.7	384
2017-07-20	27.86	27.89	27.33	27.5	-0.23	-0.83	226795.0	6273939.84	360
2017-07-19	26.86	28.79	26.86	27.73	0.45	1.65	791823.0	22216516.72	1088
2017-07-18	27.47	27.52	27.11	27.28	-0.25	-0.91	221780.0	6057951.06	348
2017-07-17	27.77	27.77	27.33	27.53	-0.19	-0.69	220232.0	6064880.8	352
2017-07-16	27.52	27.91	27.52	27.72	0.37	1.35	211750.0	5863425.62	363
2017-07-13	26.72	28.06	26.72	27.35	0.5	1.86	663246.0	18276286.16	1103
2017-07-12	27.01	27.18	26.6	26.85	-0.2	-0.74	275164.0	7368649.26	362
2017-07-11	26.6	27.21	26.6	27.05	0.26	0.97	196229.0	5315962.34	349
2017-07-10	27.03	27.21	26.72	26.79	-0.11	-0.41	165281.0	4461447.02	315
2017-07-09	27.08	27.21	26.84	26.9	-0.09	-0.33	103471.0	2800951.6	225
2017-07-06	26.67	27.45	26.57	26.99	0.44	1.66	345490.0	9351394.06	571
2017-07-05	26.67	26.69	26.23	26.55	-0.14	-0.52	225165.0	5959008.0	447
2017-07-04	26.89	27.57	26.52	26.69	0.66	2.54	702574.0	19118682.38	1053
2017-07-03	25.03	26.5	25.03	26.03	0.83	3.29	664513.0	17196426.38	983
2017-07-02	25.38	25.42	25.06	25.2	-0.08	-0.32	304621.0	7690143.68	463
2017-06-22	25.35	25.38	25.13	25.28	-0.01	-0.04	185360.0	4680473.9	263
2017-06-21	25.4	25.42	25.13	25.29	-0.02	-0.08	319684.0	8064811.42	406
2017-06-20	25.25	25.62	24.64	25.31	0.11	0.44	371561.0	9365516.32	740
2017-06-19	28.06	28.06	24.47	25.2	-1.96	-7.22	781076.0	20117745.78	1554
2017-06-18				27.16	0.0	0.0	0.0	0.0	0
2017-06-15				27.16	-0.01	-0.04	0.0	0.0	0
2017-06-14	26.99	28.01	26.67	27.17	0.33	1.23	416064.0	11460571.58	653
2017-06-13	26.25	27.18	26.2	26.84	0.77	2.95	309601.0	8289751.62	631
2017-06-12	26.13	26.28	25.62	26.07	-0.02	-0.08	45401.0	1181314.44	183
2017-06-11	26.67	26.86	25.96	26.09	-0.57	-2.14	90717.0	2396863.98	245
2017-06-08	26.79	26.86	26.57	26.66	-0.3	-1.11	93914.0	2503069.7	212
2017-06-07	27.06	27.28	26.81	26.96	-0.06	-0.22	130754.0	3536248.84	235
2017-06-06	27.69	27.69	26.99	27.02	-0.58	-2.1	131736.0	3593824.88	227
2017-06-05	27.47	27.84	27.06	27.6	0.13	0.47	165029.0	4524400.94	337
2017-06-04	27.28	27.6	27.23	27.47	0.39	1.44	140586.0	3846325.16	292
2017-06-01	27.38	28.08	27.06	27.08	-0.16	-0.59	264852.0	7292163.15	667
2017-05-31	27.06	28.72	27.06	27.24	0.21	0.78	995617.0	27764772.0	1328
2017-05-30	27.06	27.69	26.77	27.03	0.06	0.22	202263.0	5505663.4	420
2017-05-29	26.67	27.06	26.03	26.97	0.34	1.28	141089.0	3759489.7	372
2017-05-28	27.99	27.99	26.03	26.63	-1.37	-4.89	105822.0	2831971.65	302
2017-05-25	28.4	28.6	27.89	28.0	-0.33	-1.16	147773.0	4179141.15	350
2017-05-24	28.4	29.62	28.21	28.33	0.27	0.96	544991.0	15797919.25	1090
2017-05-23	28.6	28.6	27.89	28.06	-0.78	-2.7	293162.0	8267417.65	551
2017-05-22	29.11	29.43	28.82	28.84	-0.32	-1.1	251279.0	7294497.85	490
2017-05-21	29.74	30.25	28.91	29.16	-0.34	-1.15	541552.0	15914852.7	1090
2017-05-18	30.13	31.78	29.23	29.5	-0.33	-1.11	2906486.0	89189141.7	4008
2017-05-17	27.38	29.84	27.38	29.83	2.65	9.75	1995592.0	58059099.75	1931
2017-05-16	27.18	27.38	27.06	27.18	0.08	0.3	214612.0	5836582.15	338
2017-05-15	26.96	27.38	26.96	27.1	0.04	0.15	167436.0	4539358.0	380
2017-05-14	27.28	27.47	27.06	27.06	-0.23	-0.84	145307.0	3946814.2	301
2017-05-11	27.06	28.21	26.96	27.29	-0.18	-0.66	505260.0	13923157.65	762
2017-05-10	27.69	28.08	27.38	27.47	-0.13	-0.47	256085.0	7080397.85	457
2017-05-09	27.18	28.21	27.18	27.6	0.43	1.58	507014.0	13965979.15	807
2017-05-08	27.06	27.38	26.67	27.17	0.33	1.23	262549.0	7110649.15	520
2017-05-07	27.06	27.38	26.55	26.84	-0.26	-0.96	228844.0	6151933.65	440
2017-05-04	27.99	27.99	26.86	27.1	-0.9	-3.21	248786.0	6809234.8	522
2017-05-03	28.6	28.72	27.89	28.0	-0.51	-1.79	187531.0	5301191.1	352
2017-05-02	28.5	28.6	28.08	28.51	0.12	0.42	351244.0	9979056.55	475
2017-05-01	27.79	28.72	27.79	28.39	0.59	2.12	361302.0	10245713.5	621
2017-04-30	28.5	28.5	27.69	27.8	-0.47	-1.66	289826.0	8135526.55	578
2017-04-27	27.99	28.91	27.69	28.27	-1.41	-4.75	1014319.0	28657642.15	1733
2017-04-26	29.74	30.56	29.62	29.68	-0.12	-0.4	526643.0	15844969.25	819
2017-04-25	30.86	30.93	29.52	29.8	-0.89	-2.9	535653.0	16111065.95	1002
2017-04-24	30.74	31.66	30.56	30.69	0.7	2.33	415634.0	12880388.7	910
2017-04-23	30.35	31.29	29.52	29.99	-0.25	-0.83	567250.0	17293212.75	1252
2017-04-20	33.0	33.0	30.13	30.24	-3.24	-9.68	776673.0	24612721.85	1679
2017-04-19	33.85	34.16	33.12	33.48	-0.3	-0.89	394981.0	13224133.75	838
2017-04-18	34.04	35.44	32.88	33.78	-0.24	-0.71	1245357.0	42920282.3	2443
2017-04-17	34.95	35.26	33.91	34.02	-1.02	-2.91	324857.0	11242272.7	750
2017-04-16	36.17	36.17	34.77	35.04	-1.11	-3.07	384721.0	13516624.5	858
2017-04-13	36.42	36.42	35.99	36.15	-0.19	-0.52	205456.0	7430747.5	419
2017-04-12	36.05	36.48	35.99	36.34	0.4	1.11	223748.0	8108212.6	498
2017-04-11	36.29	36.6	35.87	35.94	-0.34	-0.94	231508.0	8397342.4	527
2017-04-10	36.29	36.9	36.17	36.28	0.01	0.03	373612.0	13653335.85	799
2017-04-09	36.72	36.78	36.17	36.27	-0.4	-1.09	296240.0	10795061.2	600
2017-04-06	36.78	37.03	36.48	36.67	0.08	0.22	254274.0	9327330.05	535
2017-04-05	37.09	37.21	36.48	36.59	-0.29	-0.79	403767.0	14905091.5	774
2017-04-04	36.6	37.51	36.48	36.88	0.33	0.9	794136.0	29387139.65	1427
2017-04-03	36.48	37.39	36.05	36.55	0.06	0.16	546765.0	20099158.3	1210
2017-04-02	37.21	37.33	36.42	36.49	-0.55	-1.48	304038.0	11179421.0	694
2017-03-30	37.64	37.7	36.78	37.04	-0.45	-1.2	272140.0	10133253.95	724
2017-03-29	37.39	37.7	37.33	37.49	0.2	0.54	390989.0	14677055.15	815
2017-03-28	37.64	37.82	37.21	37.29	-0.22	-0.59	345671.0	12973953.05	839
2017-03-27	38.43	38.67	37.39	37.51	-0.7	-1.83	486119.0	18465631.05	1107
2017-03-26	38.12	39.04	38.0	38.21	0.64	1.7	1104725.0	42566853.2	1967
2017-03-23	38.67	39.34	37.39	37.57	-0.94	-2.44	1587980.0	60766225.25	3422
2017-03-22	36.29	39.65	35.26	38.51	2.08	5.71	3998751.0	151911454.4	7224
2017-03-21	38.31	39.59	36.42	36.43	-3.89	-9.65	3224243.0	123254530.95	5534
2017-03-20	40.26	42.76	39.59	40.32	0.55	1.38	4018382.0	165823855.7	6827
2017-03-19	36.48	39.77	36.48	39.77	3.61	9.98	1665392.0	63630187.75	2681
2017-03-16	35.87	36.29	35.68	36.16	0.79	2.23	323696.0	11635631.8	691
2017-03-15	35.38	36.05	34.83	35.37	0.32	0.91	363210.0	12899192.2	859
2017-03-14	34.52	35.68	33.3	35.05	0.04	0.11	546746.0	18886371.3	1037
2017-03-13	36.9	37.7	34.65	35.01	-1.97	-5.33	378912.0	13892343.5	822
2017-03-12	37.33	38.31	36.17	36.98	-0.39	-1.04	499012.0	18688397.0	1020
2017-03-09	37.94	38.12	37.03	37.37	-1.11	-2.88	396143.0	14899184.0	873
2017-03-08	39.28	39.28	38.12	38.48	-0.41	-1.05	358283.0	13834001.35	779
2017-03-07	38.25	39.59	37.82	38.89	0.84	2.21	814652.0	31610585.0	1537
2017-03-06	37.7	38.31	37.21	38.05	0.24	0.63	443998.0	16750446.7	806
2017-03-05	38.55	38.73	37.7	37.81	-0.52	-1.36	360785.0	13779746.1	735
2017-03-02	37.7	38.98	37.39	38.33	0.78	2.08	768927.0	29441915.65	1426
2017-03-01	37.82	38.25	37.09	37.55	-0.15	-0.4	641230.0	24155115.15	1149
2017-02-28	36.17	37.7	35.74	37.7	1.52	4.2	700375.0	25873376.2	1365
2017-02-27	38.55	38.73	35.87	36.18	-2.44	-6.32	481842.0	17999244.35	1061
2017-02-26	37.94	39.16	37.64	38.62	0.65	1.71	657507.0	25404407.55	1327
2017-02-23	38.98	39.04	37.7	37.97	-1.06	-2.72	567332.0	21749435.05	1311
2017-02-22	39.77	40.08	38.98	39.03	-0.47	-1.19	655632.0	25899246.35	1143
2017-02-21	40.69	40.81	38.55	39.5	-1.48	-3.61	909683.0	35843135.0	1780
2017-02-20	42.52	42.64	40.81	40.98	-1.77	-4.14	712703.0	29804079.85	1315
2017-02-19	43.25	43.25	42.64	42.75	-0.19	-0.44	344309.0	14788684.3	735
2017-02-16	43.13	43.37	42.82	42.94	-0.09	-0.21	548953.0	23696082.0	1003
2017-02-15	42.64	43.55	42.52	43.03	0.34	0.8	990222.0	42616216.0	1629
2017-02-14	43.25	43.37	42.21	42.69	-0.45	-1.04	738339.0	31474776.9	1175
2017-02-13	43.13	43.86	42.82	43.14	0.15	0.35	959577.0	41629517.4	1535
2017-02-12	43.13	43.67	42.76	42.99	0.12	0.28	1043593.0	45036651.45	1519
2017-02-09	44.1	44.41	42.76	42.87	-1.3	-2.94	1330019.0	57595347.65	2328
2017-02-08	45.69	46.24	43.86	44.17	-1.32	-2.9	2814765.0	127676248.75	4274
2017-02-07	42.45	45.99	42.15	45.49	3.24	7.67	4445997.0	196911186.25	5376
2017-02-06	41.84	42.52	41.6	42.25	0.52	1.25	816058.0	34327094.7	1167
2017-02-05	41.72	42.52	41.42	41.73	0.2	0.48	800809.0	33603818.15	1388
2017-02-02	41.84	42.15	41.54	41.53	-0.25	-0.6	411937.0	17196143.15	836
2017-02-01	42.03	42.33	41.54	41.78	-0.19	-0.45	592984.0	24873210.6	1008
2017-01-31	41.54	42.45	41.3	41.97	0.27	0.65	773198.0	32375518.75	1375
2017-01-30	41.3	42.76	40.99	41.7	0.51	1.24	1642301.0	69105457.2	2301
2017-01-29	41.54	41.6	40.87	41.19	-0.09	-0.22	698566.0	28883710.9	1324
2017-01-26	42.03	42.82	40.99	41.28	-1.02	-2.41	1286072.0	53767623.65	2189
2017-01-25	42.33	43.37	41.91	42.3	-0.01	-0.02	1415405.0	60302621.35	2343
2017-01-24	43.43	43.8	42.21	42.31	-0.35	-0.82	1716408.0	73922558.75	2891
2017-01-23	40.81	43.37	40.81	42.66	2.01	4.94	3343487.0	140669665.25	4281
2017-01-22	40.56	41.3	40.08	40.65	0.12	0.3	1357438.0	55389986.15	2148
2017-01-19	41.91	42.03	39.95	40.53	-0.84	-2.03	3394110.0	139574895.3	5329
2017-01-18	39.77	42.03	39.16	41.37	2.44	6.27	3049550.0	123509778.0	4665
2017-01-17	38.0	39.47	36.05	38.93	1.33	3.54	2390869.0	91186780.2	4162
2017-01-16	39.34	41.11	37.03	37.6	-1.63	-4.15	4101349.0	163119849.6	6022
2017-01-15	36.48	39.28	35.99	39.23	3.46	9.67	2568899.0	97303711.9	3932
2017-01-12	35.38	36.42	34.46	35.77	0.94	2.7	1514172.0	53861115.55	2922
2017-01-11	37.33	37.64	34.65	34.83	-2.46	-6.6	1797959.0	65310815.55	3254
2017-01-10	38.25	39.28	36.78	37.29	-1.19	-3.09	3088522.0	118233116.7	5167
2017-01-09	38.25	40.87	36.17	38.48	1.27	3.41	7398033.0	286402343.95	9786
2017-01-08	34.77	37.21	34.65	37.21	3.32	9.8	1132490.0	41293622.2	1276
2017-01-05	33.18	34.52	33.12	33.89	0.87	2.63	2049552.0	69388876.6	2562
2017-01-04	33.43	33.91	32.82	33.02	-0.37	-1.11	1088976.0	36406717.25	1490
2017-01-03	33.0	33.49	32.51	33.39	0.37	1.12	571001.0	18846810.65	865
2017-01-02	33.49	33.61	32.82	33.02	-0.31	-0.93	432560.0	14415327.9	796
2017-01-01	33.49	33.61	33.3	33.33	0.2	0.6	485179.0	16227495.65	838
2016-12-29	33.43	33.61	33.0	33.13	-0.32	-0.96	626734.0	20886344.55	937
2016-12-28	33.85	33.91	33.3	33.45	-0.06	-0.18	874176.0	29495295.45	1184
2016-12-27	33.73	33.85	33.18	33.51	0.01	0.03	737163.0	24718779.3	1040
2016-12-26	33.43	34.65	33.3	33.5	0.23	0.69	1847083.0	62813163.3	2454
2016-12-25	33.18	33.49	32.69	33.27	0.78	2.4	1173492.0	38868405.95	1572
2016-12-22	32.51	33.0	32.21	32.49	0.1	0.31	714719.0	23275314.5	1182
2016-12-21	32.21	32.57	31.78	32.39	0.37	1.16	477800.0	15375300.6	825
2016-12-20	32.27	32.69	31.6	32.02	-0.37	-1.14	629110.0	20160232.15	1089
2016-12-19	33.85	33.85	32.08	32.39	-1.11	-3.31	1030941.0	34020756.8	1652
2016-12-18	32.39	33.85	32.08	33.5	1.62	5.08	1968739.0	65318822.1	2776
2016-12-15	31.17	31.96	30.62	31.88	0.73	2.34	822794.0	25950862.05	1302
2016-12-14	32.08	32.39	31.05	31.15	-0.7	-2.2	748757.0	23692631.55	1155
2016-12-13	32.21	33.0	31.47	31.85	-0.54	-1.67	1064934.0	34113332.5	1717
2016-12-12	34.34	34.46	32.21	32.39	-1.66	-4.88	1526764.0	50948647.9	2370
2016-12-11	32.51	34.46	32.27	34.05	2.27	7.14	2851782.0	95691575.65	3596
2016-12-08	31.6	32.57	31.35	31.78	0.41	1.31	1728965.0	55420471.85	2200
2016-12-07	31.66	32.51	31.05	31.37	-0.18	-0.57	2046067.0	65090883.2	2361
2016-12-06	31.05	31.96	30.93	31.55	0.39	1.25	1580282.0	49804508.7	1826
2016-12-05	31.35	31.78	30.86	31.16	0.06	0.19	2057663.0	64368679.55	2207
2016-12-04	29.84	31.96	29.33	31.1	1.63	5.53	2408106.0	73925617.55	2742
2016-12-01	29.52	30.25	29.43	29.47	0.09	0.31	1190113.0	35389470.1	1296
2016-11-30	29.33	29.62	29.23	29.38	0.1	0.34	399077.0	11750767.9	596
2016-11-29	29.62	30.04	29.23	29.28	-0.43	-1.45	623385.0	18479889.2	890
2016-11-28	29.84	30.04	29.43	29.71	0.04	0.13	543536.0	16162831.5	833
2016-11-27	29.43	30.35	29.43	29.67	0.11	0.37	868414.0	26001501.95	1332
2016-11-24	29.52	30.45	28.72	29.56	0.21	0.72	1365119.0	40573522.15	1938
2016-11-23	29.62	29.94	29.33	29.35	-0.15	-0.51	975465.0	28918499.55	1331
2016-11-22	30.25	30.56	28.5	29.5	-1.23	-4.0	1223890.0	35935985.45	1725
2016-11-21	31.05	31.47	30.25	30.73	-0.24	-0.77	879608.0	27232972.8	1213
2016-11-20	31.05	31.6	30.86	30.97	0.08	0.26	855314.0	26555647.8	1077
2016-11-17	30.62	31.78	30.35	30.89	0.34	1.11	1218100.0	37873883.05	1676
2016-11-16	30.62	31.05	30.13	30.55	0.7	2.35	853780.0	26178809.15	1244
2016-11-15	30.62	31.6	29.11	29.85	-0.78	-2.55	1815272.0	55061826.05	2617
2016-11-14	28.72	31.29	28.4	30.63	2.18	7.66	2647245.0	80481906.45	2935
2016-11-13	27.89	28.91	27.89	28.45	0.71	2.56	954113.0	27176024.5	1174
2016-11-10	27.57	28.21	27.57	27.74	0.32	1.17	1035321.0	28858312.95	1276
2016-11-09	26.03	27.89	25.94	27.42	0.07	0.26	1014662.0	27606756.75	1325
2016-11-08	27.47	27.57	27.28	27.35	0.08	0.29	559728.0	15359961.4	818
2016-11-07	27.38	27.57	27.18	27.27	0.19	0.7	448039.0	12254362.6	721
2016-11-06	27.28	27.79	26.96	27.08	-0.16	-0.59	649173.0	17771728.95	955
2016-11-03	26.35	28.21	26.35	27.24	1.17	4.49	2580284.0	71000932.8	2963
2016-11-02	27.06	27.06	25.74	26.07	-1.16	-4.26	765310.0	20196246.0	1242
2016-11-01	27.28	27.69	27.18	27.23	-0.04	-0.15	486353.0	13323310.85	694
2016-10-31	27.57	27.57	27.06	27.27	-0.26	-0.94	505415.0	13814410.0	740
2016-10-30	27.57	27.99	27.28	27.53	-0.16	-0.58	763016.0	21064802.8	1075
2016-10-27	28.21	28.72	27.57	27.69	-0.81	-2.84	1496108.0	42192593.05	2079
2016-10-26	26.67	29.43	26.67	28.5	1.75	6.54	3187666.0	89920190.0	3480
2016-10-25	26.77	27.06	26.55	26.75	0.14	0.53	671274.0	17987732.9	861
2016-10-24	26.55	27.47	26.35	26.61	0.16	0.6	1189967.0	31960464.4	1528
2016-10-23	26.67	27.28	26.25	26.45	0.42	1.61	1235834.0	32971823.5	1685
2016-10-20	25.01	26.03	24.81	26.03	2.27	9.55	1648048.0	42314523.15	1519
2016-10-19	23.18	24.08	22.54	23.76	1.04	4.58	522569.0	12173773.1	825
2016-10-18	23.79	24.5	22.03	22.72	-1.68	-6.89	555979.0	13106375.0	877
2016-10-17	25.33	25.74	24.08	24.4	-0.84	-3.33	911842.0	22609786.45	1386
2016-10-16	24.08	25.52	23.57	25.24	1.19	4.95	778359.0	19214386.7	1091
2016-10-13	24.2	25.01	23.79	24.05	0.0	0.0	723151.0	17645017.0	924
2016-10-12	23.79	24.72	23.79	24.05	-0.02	-0.08	567600.0	13780533.95	766
2016-10-11	23.98	24.59	23.69	24.07	0.76	3.26	599699.0	14504727.35	814
2016-10-10	22.86	23.57	22.76	23.31	0.12	0.52	481734.0	11210395.55	771
2016-10-09	24.4	24.72	22.96	23.19	-1.12	-4.61	574288.0	13802982.6	1122
2016-10-06	24.59	25.01	24.2	24.31	-0.03	-0.12	768352.0	18894280.35	1159
2016-10-05	23.47	25.01	22.86	24.34	1.05	4.51	1502844.0	36002750.8	1944
2016-10-04	23.06	23.47	22.15	23.29	0.66	2.92	1009324.0	23114913.05	1508
2016-10-03	22.96	23.57	20.91	22.63	-0.37	-1.61	1462275.0	32754599.5	1953
2016-10-02	25.52	26.25	22.86	23.0	-2.38	-9.38	876272.0	21853925.15	1534
2016-09-29	25.33	26.45	24.2	25.38	0.58	2.34	1024050.0	25946439.6	1828
2016-09-28	26.86	27.69	23.98	24.8	-1.75	-6.59	1015279.0	26195190.2	1814
2016-09-27	27.69	29.11	26.55	26.55	-2.85	-9.69	1790872.0	49481620.8	2494
2016-09-26	27.06	29.43	26.86	29.4	2.61	9.74	1502164.0	43162618.05	1850
2016-09-25	27.18	27.18	26.55	26.79	-0.18	-0.67	258699.0	6938653.2	453
2016-09-21	27.06	27.47	26.86	26.97	0.24	0.9	456367.0	12368150.65	765
2016-09-20	26.13	27.18	25.23	26.73	0.67	2.57	646903.0	17240584.95	1125
2016-09-19	27.89	27.99	25.23	26.06	-1.72	-6.19	416577.0	10925286.0	830
2016-09-18	28.72	28.72	27.69	27.78	-0.86	-3.0	301086.0	8471243.7	541
2016-09-08	28.82	29.01	28.5	28.64	-0.08	-0.28	329780.0	9485935.35	629
2016-09-07	29.01	29.33	28.6	28.72	-0.12	-0.42	569765.0	16484579.95	1014
2016-09-06	28.72	29.74	28.21	28.84	0.33	1.16	1040608.0	30128375.9	1553
2016-09-05	28.08	29.11	28.08	28.51	0.46	1.64	554068.0	15865752.1	864
2016-09-04	27.89	28.6	27.57	28.05	0.5	1.81	392863.0	11056287.3	765
2016-09-01	28.72	28.91	27.06	27.55	-1.67	-5.72	566682.0	15744488.05	1169
2016-08-31	30.13	30.13	29.11	29.22	-0.82	-2.73	360605.0	10711822.65	638
2016-08-30	29.74	30.86	29.74	30.04	0.18	0.6	541424.0	16388622.75	1039
2016-08-29	29.43	30.74	29.01	29.86	0.64	2.19	914061.0	27370152.6	1480
2016-08-28	28.91	29.62	28.72	29.22	0.11	0.38	471629.0	13838095.05	758
2016-08-25	29.74	29.94	28.72	29.11	-1.0	-3.32	655139.0	19142383.45	1286
2016-08-24	31.29	31.78	29.74	30.11	-1.28	-4.08	325005.0	10098709.6	714
2016-08-23	31.05	31.9	31.05	31.39	0.17	0.54	642105.0	20263246.45	1033
2016-08-22	32.27	32.39	30.93	31.22	-1.11	-3.43	508516.0	16146623.6	1001
2016-08-21	32.88	34.16	31.96	32.33	-0.57	-1.73	1301389.0	43176551.75	2199
2016-08-18	31.6	33.3	30.86	32.9	1.21	3.82	1141936.0	36752504.4	1907
2016-08-17	33.3	33.49	31.6	31.69	-1.76	-5.26	504106.0	16411714.3	959
2016-08-16	34.65	34.65	33.3	33.45	-1.11	-3.21	402491.0	13653543.5	769
2016-08-15	34.83	34.83	34.46	34.56	-0.12	-0.35	237678.0	8236066.35	516
2016-08-14	35.13	35.26	34.65	34.68	-0.06	-0.17	435059.0	15183207.5	686
2016-08-11	34.77	35.68	34.65	34.74	-0.07	-0.2	753132.0	26354013.0	1018
2016-08-10	34.83	34.95	34.77	34.81	-0.06	-0.17	214324.0	7464054.45	388
2016-08-09	34.65	35.07	34.65	34.87	0.13	0.37	234944.0	8182525.2	457
2016-08-08	34.95	35.44	34.65	34.74	-0.05	-0.14	456692.0	15994982.5	770
2016-08-07	34.83	35.07	34.77	34.79	0.14	0.4	193402.0	6742534.4	455
2016-08-04	35.56	35.68	34.52	34.65	-0.36	-1.03	315082.0	11039814.55	685
2016-08-03	34.83	35.56	34.83	35.01	-0.25	-0.71	400143.0	14084798.2	721
2016-08-02	36.48	36.48	35.13	35.26	-1.05	-2.89	468464.0	16618764.85	1046
2016-08-01	35.68	36.6	35.68	36.31	0.61	1.71	553030.0	20007403.25	963
2016-07-31	36.9	36.9	34.65	35.7	-0.73	-2.0	604761.0	21611889.55	1344
2016-07-28	37.33	37.82	36.17	36.43	-0.74	-1.99	812419.0	29919461.4	1454
2016-07-27	38.12	38.67	37.09	37.17	-0.86	-2.26	1039386.0	39176911.65	1936
2016-07-26	37.51	39.47	37.33	38.03	1.24	3.37	4152904.0	160226839.3	4725
2016-07-25	36.42	37.39	36.42	36.79	0.45	1.24	531876.0	19589697.45	862
2016-07-24	36.9	36.9	35.99	36.34	-0.25	-0.68	309038.0	11236829.55	640
2016-07-21	37.21	38.0	36.17	36.59	-0.59	-1.59	1318709.0	49169438.65	1876
2016-07-20	37.09	37.39	37.03	37.18	0.06	0.16	379405.0	14102514.0	632
2016-07-19	37.09	37.82	36.9	37.12	-0.05	-0.13	671856.0	25052843.55	1115
2016-07-18	37.33	37.94	36.72	37.17	-0.01	-0.03	1199665.0	44703838.9	1623
2016-07-17	37.03	37.64	37.03	37.18	0.2	0.54	548563.0	20488562.95	838
2016-07-14	37.33	37.82	36.9	36.98	-0.19	-0.51	1109162.0	41413535.3	1564
2016-07-13	37.39	38.12	37.09	37.17	-0.25	-0.67	1103182.0	41361195.95	1671
2016-07-12	37.39	38.55	36.9	37.42	0.05	0.13	1575914.0	59357250.6	2526
2016-07-11	35.74	38.31	35.74	37.37	1.6	4.47	1900462.0	70917147.05	2843
2016-07-10	35.26	36.17	35.26	35.77	0.85	2.43	385416.0	13796237.55	698
2016-06-30	35.68	36.17	34.77	34.92	-0.87	-2.43	549306.0	19448817.55	1187
2016-06-29	36.05	36.9	35.56	35.79	-0.19	-0.53	1105391.0	40051264.65	1922
2016-06-28	36.42	36.9	35.56	35.98	-0.45	-1.24	983715.0	35569420.7	1921
2016-06-27	37.7	38.43	36.29	36.43	-1.45	-3.83	1389337.0	51946179.55	2571
2016-06-26	34.22	39.16	34.04	37.88	1.39	3.81	4482828.0	165823363.4	6535
2016-06-23	33.12	36.48	31.78	36.49	3.28	9.88	3002981.0	105328819.55	3828
2016-06-22	35.38	35.38	33.0	33.21	-1.86	-5.3	650229.0	22133250.3	1208
2016-06-21	36.05	36.05	34.95	35.07	-0.69	-1.93	249856.0	8891208.6	495
2016-06-20	35.74	36.05	35.56	35.76	0.05	0.14	354441.0	12693622.5	555
2016-06-19	36.29	36.48	35.56	35.71	0.01	0.03	285887.0	10280136.05	541
2016-06-16	36.29	36.78	35.56	35.7	-0.79	-2.16	382642.0	13764133.2	780
2016-06-15	37.21	37.39	35.99	36.49	-0.76	-2.04	553943.0	20491817.75	928
2016-06-14	37.09	37.7	37.03	37.25	-0.02	-0.05	680946.0	25390343.8	946
2016-06-13	37.21	38.67	37.09	37.27	0.37	1.0	1544029.0	58408544.85	2269
2016-06-12	36.9	37.64	36.48	36.9	-0.47	-1.26	541527.0	20051164.5	905
2016-06-09	37.82	37.94	37.21	37.37	-0.35	-0.93	622976.0	23381235.6	1029
2016-06-08	37.7	38.25	37.64	37.72	-0.04	-0.11	977339.0	37051903.45	1237
2016-06-07	37.39	38.67	37.21	37.76	0.12	0.32	918046.0	34741702.25	1506
2016-06-06	36.17	38.0	35.68	37.64	1.03	2.81	1169256.0	43439472.8	1929
2016-06-05	38.0	38.31	36.48	36.61	-1.56	-4.09	860956.0	32281269.2	1613
2016-06-02	37.7	39.59	37.39	38.17	0.6	1.6	2220882.0	85882669.1	3217
2016-06-01	38.0	38.25	37.39	37.57	-0.4	-1.05	534986.0	20186892.35	1109
2016-05-31	38.12	38.73	37.09	37.97	0.42	1.12	1001896.0	37935831.05	1885
2016-05-30	39.95	40.26	37.09	37.55	-2.67	-6.64	1976425.0	75719146.0	3380
2016-05-29	40.81	41.54	40.08	40.22	0.02	0.05	1617344.0	65878119.2	2697
2016-05-26	40.87	42.03	39.89	40.2	0.22	0.55	3890240.0	160549715.85	5384
2016-05-25	37.09	39.95	37.09	39.98	3.61	9.93	2878004.0	111394431.1	3626
2016-05-24	36.29	37.03	35.26	36.37	0.09	0.25	1658003.0	60020283.8	2694
2016-05-23	40.2	40.2	36.29	36.28	-4.0	-9.93	1673145.0	62927793.55	2658
2016-05-22	41.72	41.91	40.08	40.28	-1.39	-3.34	872364.0	35935008.1	1963
2016-05-19	43.06	43.06	41.54	41.67	-1.3	-3.03	850440.0	35848219.3	1775
2016-05-18	43.25	43.8	42.82	42.97	-0.24	-0.56	1313821.0	56878741.75	2099
2016-05-17	43.67	44.1	42.76	43.21	0.18	0.42	1460263.0	63319023.6	2338
2016-05-16	43.43	43.86	42.45	43.03	-0.3	-0.69	976445.0	42090966.9	1898
2016-05-15	43.55	45.2	42.82	43.33	-0.21	-0.48	2462603.0	108790931.4	4021
2016-05-12	42.33	45.5	41.42	43.54	1.62	3.86	4585467.0	202863695.05	6549
2016-05-11	43.06	43.67	41.6	41.92	-1.11	-2.58	1126228.0	47875210.65	2310
2016-05-10	44.59	44.59	42.15	43.03	-1.66	-3.71	2478292.0	107784454.35	4473
2016-05-09	45.08	45.5	44.59	44.69	-0.35	-0.78	1915622.0	85983327.0	3149
2016-05-08	44.77	46.36	44.71	45.04	0.69	1.56	2882089.0	130841540.5	4530
2016-05-05	44.41	45.81	44.1	44.35	-0.34	-0.76	3099957.0	139269327.55	4914
2016-05-04	43.55	45.93	42.82	44.69	1.03	2.36	5157460.0	229821159.6	7284
2016-05-03	45.93	46.24	43.25	43.66	-0.82	-1.84	5798472.0	260247907.25	8527
2016-05-02	40.56	44.47	39.59	44.48	4.04	9.99	5338161.0	226925736.5	6879
2016-05-01	40.69	40.87	38.12	40.44	-0.21	-0.52	3061103.0	120854023.0	5179
2016-04-28	44.28	44.41	39.34	40.65	-2.4	-5.57	3369889.0	144251753.4	5275
2016-04-27	43.37	44.1	41.91	43.05	0.62	1.46	3459934.0	148341415.95	5436
2016-04-26	42.76	43.43	40.38	42.43	-0.78	-1.81	3545347.0	149866377.45	5766
2016-04-25	42.33	44.59	41.6	43.21	2.32	5.67	5485248.0	236337889.1	7982
2016-04-24	38.86	40.87	38.0	40.89	3.68	9.89	3658201.0	146966995.35	3705
2016-04-21	37.21	37.21	37.21	37.21	3.38	9.99	600214.0	22332522.3	534
2016-04-20	34.77	35.13	33.49	33.83	-0.71	-2.06	2486590.0	85293806.85	3748
2016-04-19	33.73	35.87	33.18	34.54	0.94	2.8	3996679.0	139072968.6	5244
2016-04-18	34.83	36.17	32.82	33.6	-0.94	-2.72	6016905.0	209808099.75	7960
2016-04-17	32.82	34.52	32.21	34.54	3.14	10.0	4278073.0	142441436.95	4909
2016-04-14	30.25	33.3	30.04	31.4	0.03	0.1	6373946.0	202811243.2	8478
2016-04-13	34.77	34.95	31.35	31.37	-3.44	-9.88	4656948.0	153265012.3	6394
2016-04-12	34.83	36.48	34.46	34.81	-0.51	-1.44	4682074.0	165613429.85	6423
2016-04-11	36.05	37.21	34.16	35.32	1.19	3.49	7912866.0	284107264.35	9432
2016-04-10	34.16	34.16	32.88	34.13	3.06	9.85	3822354.0	129167771.15	3326
2016-04-07	32.69	33.61	27.99	31.07	0.01	0.03	10939712.0	341443367.75	13755
2016-04-06	30.04	31.05	29.84	31.06	2.81	9.95	2447354.0	75120556.7	2115
2016-04-05	23.18	28.3	23.18	28.25	2.52	9.79	5553149.0	147410224.55	5058
2016-04-04	25.74	25.74	25.74	25.73	-2.77	-9.72	38882.0	1000347.95	70
2016-04-03	28.5	28.5	28.5	28.5	-3.07	-9.72	5415.0	154303.9	35
2016-03-31	31.6	31.6	31.6	31.57	-3.48	-9.93	182020.0	5746386.8	214
2016-03-30	32.88	35.07	32.69	35.05	3.17	9.94	3660379.0	125781473.8	3984
2016-03-29	29.74	31.96	29.33	31.88	2.72	9.33	5718875.0	176893946.65	5921
2016-03-28	27.89	29.23	27.47	29.16	2.53	9.5	6641241.0	189014828.05	5785
2016-03-27	25.42	26.77	25.23	26.63	2.23	9.14	3332084.0	86559584.15	3459
2016-03-24	24.3	25.33	23.06	24.4	0.62	2.61	5150324.0	125885371.4	5046
2016-03-23	22.54	23.79	22.54	23.78	2.15	9.94	3458441.0	81156200.0	2469
2016-03-22	19.79	21.64	19.79	21.63	1.89	9.57	1242815.0	26208423.15	990
2016-03-21	20.4	20.4	19.47	19.74	-0.72	-3.52	1364173.0	27332328.6	1522
2016-03-20	21.64	21.64	20.4	20.46	-0.88	-4.12	1128471.0	23541686.25	1222
2016-03-17	22.03	22.35	21.01	21.34	-0.63	-2.87	1111462.0	23994291.55	1328
2016-03-16	21.84	23.06	21.64	21.97	1.0	4.77	2728085.0	60909250.4	2724
2016-03-15	22.54	22.76	20.4	20.97	-1.2	-5.41	1729215.0	37632176.15	1879
2016-03-14	23.98	24.2	21.74	22.17	0.14	0.64	3707913.0	84517711.75	4187
2016-03-13	21.52	22.03	21.23	22.03	1.94	9.66	578798.0	12559427.3	541
2016-03-10	18.86	20.1	18.76	20.09	1.74	9.48	1821162.0	35688578.5	1615
2016-03-09	17.13	18.35	16.81	18.35	1.64	9.81	2344179.0	41787120.4	1904
2016-03-08	16.1	16.71	16.1	16.71	1.52	10.01	918418.0	15152425.4	572
2016-03-07	14.66	15.37	14.57	15.19	0.72	4.98	1068595.0	15963844.3	767
2016-03-06	14.57	14.66	14.25	14.47	0.31	2.19	722657.0	10417794.35	554
2016-03-03	14.25	14.25	13.96	14.16	0.02	0.14	418163.0	5903450.65	296
2016-03-02	14.25	14.57	13.83	14.14	0.1	0.71	1001628.0	14185184.25	576
2016-03-01	14.35	14.47	13.83	14.04	0.14	1.01	363350.0	5135913.65	257
2016-02-29	13.83	14.25	13.64	13.9	-0.02	-0.14	526763.0	7326497.2	293
2016-02-28	13.44	14.35	13.44	13.92	0.67	5.06	579158.0	8077190.15	485
2016-02-25	13.54	13.64	13.22	13.25	-0.18	-1.34	360355.0	4821733.4	268
2016-02-24	13.44	13.64	13.22	13.43	-0.18	-1.32	550761.0	7439179.75	352
2016-02-23	13.44	13.74	13.44	13.61	-0.1	-0.73	509971.0	6935467.05	385
2016-02-22	13.32	13.83	13.22	13.71	0.6	4.58	618063.0	8359762.15	433
2016-02-21	13.03	13.44	12.93	13.11	0.07	0.54	547105.0	7210689.05	369
2016-02-18	13.03	13.32	12.93	13.04	0.29	2.27	535981.0	7008849.15	406
2016-02-17	12.3	12.81	12.3	12.75	0.21	1.67	503875.0	6401627.3	448
2016-02-16	12.81	13.03	12.2	12.54	-0.05	-0.4	560590.0	7059616.45	580
2016-02-15	11.89	12.71	11.89	12.59	0.56	4.66	461730.0	5746176.3	512
2016-02-14	13.64	13.64	11.99	12.03	-1.19	-9.0	656747.0	8384048.0	691
2016-02-11	14.76	14.76	13.22	13.22	-1.43	-9.76	849544.0	11769182.55	815
2016-02-10	14.47	15.49	14.47	14.65	0.51	3.61	1321258.0	19869533.0	1235
2016-02-09	14.47	15.08	14.05	14.14	-0.65	-4.39	1053382.0	15288169.4	936
2016-02-08	15.37	15.79	14.47	14.79	-0.25	-1.66	3115470.0	47303385.65	2408
2016-02-07	14.05	15.08	13.96	15.04	1.28	9.3	1723514.0	25389388.7	810
2016-02-04	14.15	14.15	13.74	13.76	0.02	0.15	780473.0	10862429.7	580
2016-02-03	13.44	14.05	13.44	13.74	0.36	2.69	1472825.0	20307170.05	814
2016-02-02	13.22	13.74	13.22	13.38	0.01	0.07	672113.0	9075839.65	478
2016-02-01	13.13	14.15	13.03	13.37	0.23	1.75	2448982.0	33407366.4	1304
2016-01-31	13.32	13.44	13.03	13.14	0.12	0.92	1008993.0	13362417.0	612
2016-01-28	13.13	13.44	13.03	13.02	0.0	0.0	647097.0	8519841.2	554
2016-01-27	13.54	13.74	12.81	13.02	-0.27	-2.03	779463.0	10306736.15	814
2016-01-26	13.03	13.44	12.81	13.29	-0.87	-6.14	1946140.0	25297697.9	1514
2016-01-25	14.66	14.98	13.96	14.16	-0.91	-6.04	1132893.0	16287042.95	1235
2016-01-24	15.08	16.2	15.08	15.07	-1.64	-9.81	2384796.0	36455570.9	1657
2016-01-21	16.71	16.71	16.71	16.71	-1.85	-9.97	20359.0	340148.4	28
2016-01-20	20.3	20.3	18.45	18.56	-1.84	-9.02	234013.0	4478281.55	358
2016-01-19	19.47	20.62	19.47	20.4	1.23	6.42	325368.0	6575982.2	373
2016-01-18	19.18	19.59	17.93	19.17	-0.11	-0.57	282407.0	5334466.65	405
2016-01-17	20.5	20.5	19.28	19.28	-2.06	-9.65	146576.0	2862187.6	223
2016-01-14	23.57	23.57	21.32	21.34	-2.34	-9.88	206538.0	4515011.15	347
2016-01-13	24.08	24.4	23.57	23.68	-0.49	-2.03	138475.0	3312005.5	209
2016-01-12	24.2	24.5	23.57	24.17	-0.27	-1.1	147924.0	3559495.35	243
2016-01-11	23.47	24.5	23.18	24.44	1.0	4.27	172962.0	4165169.8	294
2016-01-10	25.11	25.62	23.18	23.44	-1.59	-6.35	279187.0	6795061.95	404
2016-01-07	25.84	26.13	24.81	25.03	-1.54	-5.8	276259.0	7009471.65	416
2016-01-06	27.18	27.47	26.03	26.57	-0.33	-1.23	280305.0	7532847.45	395
2016-01-05	26.67	27.38	26.55	26.9	0.44	1.66	288877.0	7765688.2	435
2016-01-04	28.21	28.5	26.35	26.46	-1.92	-6.77	614443.0	17075119.35	768
2016-01-03	27.69	28.72	27.69	28.38	0.56	2.01	496856.0	14098058.5	629
2015-12-31	27.28	28.21	27.06	27.82	0.43	1.57	659513.0	18261880.65	761
2015-12-30	27.79	27.89	27.18	27.39	0.03	0.11	449012.0	12383455.85	588
2015-12-29	25.84	27.57	25.62	27.36	1.3	4.99	545418.0	14556383.1	716
2015-12-28	25.84	26.13	25.42	26.06	0.23	0.89	122239.0	3156169.35	221
2015-12-27	25.62	25.94	25.33	25.83	-0.06	-0.23	191569.0	4907423.9	307
2015-12-24	26.35	26.45	25.74	25.89	-0.2	-0.77	204762.0	5322314.15	299
2015-12-23	26.86	27.28	25.33	26.09	-0.7	-2.61	398685.0	10643181.4	538
2015-12-22	26.67	26.86	26.35	26.79	0.55	2.1	292771.0	7812514.35	383
2015-12-21	26.03	26.67	25.84	26.24	0.23	0.88	262779.0	6895593.15	403
2015-12-20	26.13	26.35	25.94	26.01	-0.38	-1.44	272614.0	7105505.2	362
2015-12-17	26.25	26.67	26.25	26.39	0.26	1.0	263477.0	6968215.45	369
2015-12-16	26.25	26.45	26.03	26.13	-0.05	-0.19	157987.0	4143890.5	273
2015-12-15	26.45	26.67	25.84	26.18	0.57	2.23	236563.0	6196258.5	322
2015-12-14	26.67	27.06	25.52	25.61	-0.84	-3.18	330807.0	8778939.95	471
2015-12-13	25.33	26.67	25.33	26.45	-1.41	-5.06	195126.0	5125541.9	362
2015-12-10	28.72	28.72	27.69	27.86	-0.82	-2.86	169047.0	4780524.05	252
2015-12-09	28.72	29.01	28.5	28.68	0.04	0.14	208625.0	5999885.9	263
2015-12-08	29.62	29.62	28.21	28.64	-1.27	-4.25	350846.0	10129848.1	448
2015-12-07	30.25	30.74	29.52	29.91	-0.25	-0.83	721455.0	21816175.0	821
2015-12-06	29.43	30.74	29.43	30.16	0.69	2.34	1142713.0	34560408.85	1112
2015-12-03	30.13	30.13	29.43	29.47	-0.69	-2.29	416496.0	12402785.6	520
2015-12-02	30.62	30.93	30.04	30.16	-0.27	-0.89	571774.0	17442546.35	606
2015-12-01	29.84	30.56	29.74	30.43	0.72	2.42	481323.0	14504233.9	538
2015-11-30	29.43	30.35	29.43	29.71	0.21	0.71	389926.0	11680709.7	530
2015-11-29	29.52	29.74	29.43	29.5	0.0	0.0	175122.0	5177135.05	310
2015-11-26	29.52	29.74	29.33	29.5	0.09	0.31	312529.0	9222816.7	403
2015-11-25	29.43	30.04	29.23	29.41	0.24	0.82	581493.0	17177734.65	706
2015-11-24	28.91	29.52	28.82	29.17	0.15	0.52	350705.0	10283881.25	456
2015-11-23	29.74	29.74	29.01	29.02	-0.44	-1.49	410061.0	12025778.2	549
2015-11-22	28.72	29.74	28.5	29.46	0.99	3.48	660270.0	19358477.15	825
2015-11-19	28.6	28.72	28.4	28.47	-0.04	-0.14	226231.0	6454761.15	286
2015-11-18	28.08	28.82	28.08	28.51	0.24	0.85	317042.0	9041707.95	408
2015-11-17	28.91	28.91	28.21	28.27	-0.26	-0.91	226406.0	6461184.55	327
2015-11-16	28.5	28.82	27.99	28.53	0.48	1.71	534649.0	15240045.95	537
2015-11-15	28.72	28.82	27.69	28.05	-1.18	-4.04	376691.0	10618709.15	624
2015-11-12	29.62	29.84	29.11	29.23	-0.51	-1.71	218130.0	6427695.85	401
2015-11-11	29.43	29.84	29.33	29.74	0.18	0.61	300614.0	8926373.65	447
2015-11-10	30.04	30.13	29.33	29.56	-0.23	-0.77	382115.0	11339006.85	538
2015-11-09	29.84	30.13	29.43	29.79	0.02	0.07	372929.0	11132149.75	577
2015-11-08	30.35	30.56	29.52	29.77	-0.73	-2.39	387921.0	11588812.8	710
2015-11-05	29.74	31.29	29.74	30.5	1.25	4.27	1653501.0	50776119.7	2343
2015-11-04	29.43	29.52	28.4	29.25	0.12	0.41	392072.0	11352846.95	649
2015-11-03	28.91	30.13	28.72	29.13	0.35	1.22	1227843.0	36096931.3	1520
2015-11-02	28.6	29.01	28.4	28.78	0.31	1.09	375614.0	10798377.85	532
2015-11-01	28.5	28.91	27.79	28.47	-0.33	-1.15	334843.0	9451351.45	618
2015-10-29	29.74	29.94	28.72	28.8	-0.6	-2.04	480734.0	14000349.25	906
2015-10-28	27.38	29.74	26.86	29.4	2.04	7.46	889199.0	25234329.3	1541
2015-10-27	30.25	30.25	27.18	27.36	-2.77	-9.19	643958.0	18547008.25	914
2015-10-26	30.45	30.74	29.74	30.13	-0.27	-0.89	439382.0	13249110.65	738
2015-10-25	30.25	31.66	30.13	30.4	-0.87	-2.78	890655.0	27500499.2	1462
2015-10-22	31.9	32.57	31.29	31.27	-3.41	-9.83	618692.0	19572077.55	849
2015-10-21	34.83	35.07	33.49	34.68	-0.48	-1.37	457596.0	15752383.7	815
2015-10-20	36.29	37.03	34.46	35.16	-1.18	-3.25	1123372.0	39984419.9	1744
2015-10-19	33.43	36.6	33.3	36.34	2.99	8.97	1734720.0	60962996.25	2168
2015-10-18	33.12	33.43	33.0	33.35	0.29	0.88	542767.0	18032134.95	680
2015-10-15	32.57	33.3	32.39	33.06	0.46	1.41	436419.0	14341864.6	557
2015-10-14	32.82	33.18	32.21	32.6	-0.45	-1.36	370852.0	12121650.85	507
2015-10-13	33.0	33.43	32.57	33.05	0.15	0.46	700680.0	23196939.3	767
2015-10-12	32.27	33.61	31.96	32.9	0.69	2.14	1257713.0	41284019.75	1315
2015-10-11	32.39	32.69	32.21	32.21	0.23	0.72	387967.0	12574246.5	510
2015-10-08	32.21	32.82	31.66	31.98	-0.1	-0.31	758759.0	24460372.25	868
2015-10-07	31.6	32.39	31.29	32.08	0.78	2.49	913813.0	29132079.55	1044
2015-10-06	31.17	31.96	30.56	31.3	0.41	1.33	1032702.0	32270289.55	1095
2015-10-05	30.74	31.35	30.25	30.89	0.12	0.39	1110640.0	34175680.95	1320
2015-10-04	28.72	31.05	28.72	30.77	2.17	7.59	1524094.0	45626149.6	1742
2015-10-01	28.91	29.43	28.5	28.6	-0.06	-0.21	393163.0	11414025.6	593
2015-09-30	28.4	28.82	28.21	28.66	0.55	1.96	175898.0	5018168.95	310
2015-09-29	28.5	28.5	27.99	28.11	-0.6	-2.09	167347.0	4717251.45	305
2015-09-21	29.33	29.33	28.6	28.71	-0.15	-0.52	192599.0	5547265.55	378
2015-09-20	29.33	29.52	28.72	28.86	-0.48	-1.64	253257.0	7349402.05	384
2015-09-17	30.04	30.04	29.11	29.34	-0.57	-1.91	347290.0	10303168.3	478
2015-09-16	30.25	30.62	29.74	29.91	0.27	0.91	503547.0	15172824.85	654
2015-09-15	29.52	30.04	29.23	29.64	-0.1	-0.34	335272.0	9963240.1	448
2015-09-14	30.56	30.74	29.43	29.74	-1.14	-3.69	415369.0	12571835.55	537
2015-09-13	31.47	31.78	30.74	30.88	-0.09	-0.29	388819.0	12162802.0	571
2015-09-10	31.17	31.17	30.35	30.97	-0.3	-0.96	487394.0	15074908.75	575
2015-09-09	31.35	31.9	31.05	31.27	0.39	1.26	610897.0	19136211.65	781
2015-09-08	31.47	31.66	30.35	30.88	-0.42	-1.34	876418.0	26947782.5	1200
2015-09-07	29.94	32.51	29.74	31.3	1.74	5.89	1202193.0	37365325.8	1455
2015-09-06	28.21	29.94	28.21	29.56	1.12	3.94	649857.0	19056257.4	841
2015-09-03	28.72	29.33	28.21	28.44	0.03	0.11	224093.0	6429337.15	414
2015-09-02	28.5	28.6	27.69	28.41	-0.39	-1.35	261635.0	7366110.75	466
2015-09-01	30.04	30.13	28.72	28.8	-0.93	-3.13	532933.0	15601819.15	714
2015-08-31	29.01	30.62	28.91	29.73	0.32	1.09	797717.0	23859148.7	1150
2015-08-30	30.74	30.86	29.33	29.41	-0.03	-0.1	611136.0	18470729.8	753
2015-08-27	30.13	30.45	29.23	29.44	0.39	1.34	402209.0	12055463.25	670
2015-08-26	29.23	30.62	28.72	29.05	-0.62	-2.09	616673.0	18292924.6	923
2015-08-25	27.99	29.84	27.57	29.67	2.46	9.04	497644.0	14262657.85	842
2015-08-24	28.91	30.13	26.86	27.21	-2.41	-8.14	644864.0	18097932.2	1045
2015-08-23	30.56	31.47	29.62	29.62	-3.25	-9.89	475019.0	14501578.25	904
2015-08-20	30.45	33.12	29.74	32.87	1.08	3.4	569952.0	18026561.35	1081
2015-08-19	34.83	35.87	31.6	31.79	-3.22	-9.2	480076.0	16145403.25	1048
2015-08-18	38.67	38.67	34.83	35.01	-3.65	-9.44	626967.0	22449348.6	1019
2015-08-17	39.28	39.95	38.43	38.66	-0.66	-1.68	271771.0	10618719.9	557
2015-08-16	42.15	42.15	39.16	39.32	-2.68	-6.38	444727.0	18039713.35	851
2015-08-13	42.76	43.06	41.84	42.0	-0.45	-1.06	649452.0	27648645.9	989
2015-08-12	41.72	42.94	41.42	42.45	0.28	0.66	658922.0	27827943.05	1233
2015-08-11	41.42	42.76	40.56	42.17	1.05	2.55	583262.0	24310628.45	877
2015-08-10	41.23	41.54	40.99	41.12	0.17	0.42	224999.0	9263154.8	419
2015-08-09	40.2	41.11	39.95	40.95	0.46	1.14	116984.0	4766856.2	311
2015-08-06	40.99	41.23	40.26	40.49	-0.7	-1.7	187854.0	7634667.85	360
2015-08-05	40.99	41.54	40.81	41.19	0.25	0.61	233286.0	9597682.55	435
2015-08-04	40.99	41.3	40.38	40.94	-0.39	-0.94	169789.0	6949953.15	377
2015-08-03	39.04	41.6	38.86	41.33	1.44	3.61	262201.0	10646923.45	576
2015-08-02	42.21	42.21	39.59	39.89	-1.78	-4.27	251074.0	10201651.3	481
2015-07-30	42.82	42.82	41.42	41.67	-0.96	-2.25	236616.0	9964437.15	511
2015-07-29	42.45	43.13	42.45	42.63	0.14	0.33	391652.0	16813034.15	715
2015-07-28	40.69	42.82	40.38	42.49	1.27	3.08	456483.0	19159859.05	975
2015-07-27	42.64	42.76	40.99	41.22	-1.77	-4.12	453559.0	18982805.0	742
2015-07-26	43.8	43.8	42.76	42.99	-0.25	-0.58	347174.0	14945426.5	492
2015-07-23	43.25	43.55	42.64	43.24	0.33	0.77	575927.0	24797376.35	832
2015-07-22	41.6	44.1	41.42	42.91	1.87	4.56	987472.0	42155114.9	1365
2015-07-15	39.77	41.72	39.47	41.04	1.24	3.12	340344.0	13735315.35	656
2015-07-14	39.16	39.95	39.04	39.8	0.64	1.63	281498.0	11110907.15	481
2015-07-13	39.28	39.28	38.86	39.16	0.19	0.49	150144.0	5869783.8	274
2015-07-12	38.67	39.28	38.67	38.97	0.52	1.35	217215.0	8452054.95	412
2015-07-09	38.12	38.55	38.0	38.45	0.3	0.79	171259.0	6570103.55	345
2015-07-08	38.43	38.55	38.0	38.15	-0.3	-0.78	127087.0	4874366.35	286
2015-07-07	38.43	39.28	38.31	38.45	0.01	0.03	237774.0	9209851.55	467
2015-07-06	38.25	38.73	38.12	38.44	-0.59	-1.51	191249.0	7372275.15	401
2015-07-05	39.59	39.95	38.55	39.03	-0.59	-1.49	244693.0	9578327.0	408
2015-07-02	40.08	40.56	39.34	39.62	-0.63	-1.57	272117.0	10860575.25	571
2015-07-01	40.2	40.99	38.98	40.25	0.71	1.8	477704.0	19259925.55	887
2015-06-30	38.98	39.65	38.12	39.54	0.06	0.15	315840.0	12330075.85	605
2015-06-29	40.81	40.81	38.55	39.48	-1.46	-3.57	398998.0	15692140.15	800
2015-06-28	41.54	41.54	39.47	40.94	-0.53	-1.28	424004.0	17280092.3	742
2015-06-25	41.42	41.6	40.81	41.47	0.04	0.1	218345.0	9015113.35	455
2015-06-24	41.11	41.54	40.56	41.43	0.37	0.9	253159.0	10389234.4	497
2015-06-23	41.6	41.72	40.5	41.06	-0.33	-0.8	183965.0	7571085.9	421
2015-06-22	41.42	41.72	40.99	41.39	-0.08	-0.19	275154.0	11369613.05	506
2015-06-21	41.84	42.52	41.3	41.47	-0.86	-2.03	335861.0	14031649.7	639
2015-06-18	43.06	43.06	42.03	42.33	-0.6	-1.4	153072.0	6525501.7	374
2015-06-17	43.8	43.98	42.76	42.93	-0.72	-1.65	503184.0	21745039.3	843
2015-06-16	43.43	44.28	43.06	43.65	0.56	1.3	792515.0	34687133.5	1481
2015-06-15	42.76	43.55	42.45	43.09	0.4	0.94	558919.0	24013194.3	1057
2015-06-14	43.13	43.37	42.52	42.69	-0.48	-1.11	361068.0	15477044.4	683
2015-06-11	43.86	43.98	42.76	43.17	-0.31	-0.71	343080.0	14868008.75	764
2015-06-10	43.25	43.98	43.06	43.48	0.51	1.19	466853.0	20285768.0	978
2015-06-09	45.2	45.2	42.03	42.97	-2.31	-5.1	1147835.0	49995609.3	2172
2015-06-08	45.2	46.36	44.89	45.28	0.26	0.58	1508684.0	68764382.55	2451
2015-06-07	45.93	45.99	44.71	45.02	-1.11	-2.41	1178710.0	53327843.85	2023
2015-06-04	47.58	48.25	45.81	46.13	-1.69	-3.53	2025410.0	95778940.3	3409
2015-06-03	44.47	48.25	44.47	47.82	3.54	7.99	4731287.0	220243680.95	5730
2015-06-02	43.43	44.47	42.82	44.28	1.52	3.55	1543805.0	67802141.65	2195
2015-06-01	42.82	43.06	42.33	42.76	-0.18	-0.42	537657.0	22948872.4	904
2015-05-31	43.43	43.8	42.76	42.94	-0.38	-0.88	741564.0	32108653.05	1073
2015-05-28	43.55	43.67	43.13	43.32	-0.2	-0.46	580792.0	25179618.7	802
2015-05-27	43.98	44.1	43.13	43.52	-0.5	-1.14	509428.0	22253226.8	742
2015-05-26	44.28	44.41	43.86	44.02	-0.06	-0.14	604708.0	26652645.1	974
2015-05-25	44.41	44.47	43.86	44.08	-0.08	-0.18	567216.0	25046592.9	969
2015-05-24	44.59	45.02	43.86	44.16	-0.41	-0.92	1104506.0	49076268.9	1642
2015-05-21	43.37	45.38	43.37	44.57	1.05	2.41	2100229.0	94150550.95	2733
2015-05-20	43.43	43.86	42.82	43.52	0.1	0.23	1303613.0	56646993.8	1581
2015-05-19	43.98	44.16	43.37	43.42	-0.69	-1.56	1403173.0	61367386.1	2171
2015-05-18	44.1	44.59	43.13	44.11	3.01	7.32	2890234.0	126580550.8	3584
2015-05-17	41.6	41.84	40.81	41.1	0.04	0.1	1074450.0	44176090.2	1538
2015-05-14	40.81	41.6	40.08	41.06	0.47	1.16	1447071.0	59094988.0	1853
2015-05-13	39.95	41.6	39.77	40.59	1.06	2.68	2263910.0	92272491.25	2682
2015-05-12	39.04	40.08	38.73	39.53	0.66	1.7	1745852.0	69090480.2	2160
2015-05-11	37.7	39.95	37.7	38.87	-2.95	-7.05	5682619.0	219425467.45	5271
2015-05-10	41.84	41.84	41.84	41.82	-4.59	-9.89	311760.0	13037823.6	192
2015-05-07	47.03	47.94	46.11	46.41	-1.02	-2.15	440078.0	20538937.65	1013
2015-05-06	45.5	48.49	45.32	47.43	2.15	4.75	900779.0	42561763.4	1701
2015-05-05	45.08	45.81	44.77	45.28	0.29	0.64	260081.0	11767146.45	615
2015-05-04	45.02	45.63	44.28	44.99	0.03	0.07	197690.0	8879521.95	506
2015-05-03	46.54	46.54	44.47	44.96	-1.33	-2.87	459077.0	21018426.3	756
2015-04-30	47.33	47.94	45.99	46.29	-0.95	-2.01	522027.0	24499090.9	1074
2015-04-29	46.85	48.98	46.54	47.24	0.78	1.68	820767.0	38989228.4	1763
2015-04-28	48.25	48.25	45.93	46.46	-1.84	-3.81	1472580.0	69187221.65	2424
2015-04-27	44.47	48.49	44.41	48.3	4.2	9.52	1394366.0	65949838.3	2300
2015-04-26	43.43	44.28	43.06	44.1	1.05	2.44	476418.0	20847927.35	866
2015-04-23	42.64	43.25	42.64	43.05	0.21	0.49	248793.0	10687244.5	468
2015-04-22	43.06	43.43	42.64	42.84	0.06	0.14	262825.0	11297379.8	463
2015-04-21	43.06	43.25	42.64	42.78	-0.42	-0.97	275300.0	11805326.2	480
2015-04-20	43.55	43.67	42.64	43.2	0.17	0.4	353389.0	15301095.65	670
2015-04-19	43.67	44.71	42.64	43.03	-0.57	-1.31	310395.0	13527823.45	663
2015-04-16	43.55	44.71	43.06	43.6	0.12	0.28	549272.0	24035872.7	1028
2015-04-15	43.86	44.47	43.25	43.48	-0.35	-0.8	299137.0	13096633.5	700
2015-04-14	44.47	45.08	43.55	43.83	-1.52	-3.35	397496.0	17541102.45	1074
2015-04-13	42.21	47.15	42.21	45.35	2.21	5.12	1211682.0	54763668.15	2447
2015-04-12	44.71	44.89	42.94	43.14	-0.97	-2.2	406528.0	17767071.3	973
2015-04-09	46.36	46.36	43.06	44.11	1.9	4.5	1311385.0	58382269.15	2362
2015-04-08	41.84	42.64	40.87	42.21	0.39	0.93	829768.0	34548855.7	1262
2015-04-07	42.45	42.45	41.3	41.82	0.72	1.75	391555.0	16383113.3	696
2015-04-06	41.11	41.54	40.56	41.1	0.57	1.41	493550.0	20293941.3	824
2015-04-05	41.3	41.84	39.28	40.53	0.76	1.91	586654.0	23839085.0	1161
2015-04-02	41.3	41.54	39.34	39.77	-0.94	-2.31	494910.0	20173230.4	824
2015-04-01	39.95	41.54	39.77	40.71	1.31	3.32	503881.0	20498076.8	787
2015-03-31	39.34	40.56	38.86	39.4	-0.79	-1.97	233151.0	9241916.4	418
2015-03-30	40.69	40.99	40.08	40.19	-0.52	-1.28	215416.0	8758048.6	478
2015-03-29	38.73	40.87	38.67	40.71	2.68	7.05	308330.0	12306017.5	584
2015-03-26	36.17	38.67	36.17	38.03	-0.92	-2.36	322911.0	12104949.7	564
2015-03-25	42.94	43.37	38.86	38.95	-4.2	-9.73	409267.0	16856972.9	788
2015-03-24	42.76	43.67	42.45	43.15	-0.12	-0.28	398748.0	17189049.3	725
2015-03-23	43.8	43.8	42.94	43.27	-0.44	-1.01	273387.0	11864501.3	529
2015-03-22	44.1	44.89	43.25	43.71	0.5	1.16	569602.0	25101136.3	979
2015-03-19	43.13	43.98	42.03	43.21	0.52	1.22	391818.0	16823376.7	740
2015-03-18	44.71	45.08	41.3	42.69	-1.79	-4.02	662432.0	28723369.4	1192
2015-03-17	43.37	45.81	43.37	44.48	1.34	3.11	1648810.0	73543850.9	2373
2015-03-16	42.94	45.02	42.82	43.14	0.2	0.47	845335.0	37107363.7	1466
2015-03-15	42.45	43.25	42.33	42.94	0.18	0.42	225589.0	9662763.0	411
2015-03-12	43.55	43.67	42.64	42.76	-0.54	-1.25	290330.0	12569524.8	543
2015-03-11	43.13	44.16	41.91	43.3	-0.18	-0.41	753608.0	32727208.9	1200
2015-03-10	43.67	43.8	43.13	43.48	-0.12	-0.28	349475.0	15206990.9	589
2015-03-09	43.8	44.47	43.55	43.6	-0.25	-0.57	327057.0	14360596.0	567
2015-03-08	44.1	44.16	43.37	43.85	-0.08	-0.18	254919.0	11196262.3	410
2015-03-05	44.16	44.16	43.67	43.93	-0.06	-0.14	220298.0	9663391.8	478
2015-03-04	43.67	45.02	43.67	43.99	0.54	1.24	843027.0	37324965.0	1509
2015-03-03	44.16	44.47	43.25	43.45	-0.83	-1.87	262919.0	11521768.1	488
2015-03-02	44.47	44.59	44.16	44.28	-0.13	-0.29	139303.0	6170484.1	283
2015-03-01	44.28	44.71	43.98	44.41	0.42	0.95	322040.0	14263359.3	523
2015-02-26	44.16	44.28	43.8	43.99	-0.03	-0.07	161678.0	7116896.9	301
2015-02-25	44.47	44.71	43.98	44.02	-0.15	-0.34	253238.0	11185093.1	440
2015-02-24	44.47	44.71	43.98	44.17	-0.3	-0.67	256883.0	11365353.1	430
2015-02-23	44.47	45.81	44.28	44.47	0.12	0.27	558914.0	25061540.7	958
2015-02-22	44.59	44.89	44.16	44.35	0.18	0.41	278188.0	12374860.6	413
2015-02-19	44.1	45.02	43.8	44.17	-0.27	-0.61	540691.0	24012179.9	820
2015-02-18	44.59	44.71	43.67	44.44	0.06	0.14	422527.0	18696196.1	679
2015-02-17	45.38	45.63	43.98	44.38	-0.87	-1.92	357228.0	16021531.7	558
2015-02-16	44.47	46.36	44.16	45.25	1.08	2.45	834257.0	37799374.0	1197
2015-02-15	44.1	45.08	43.67	44.17	0.87	2.01	740205.0	32839817.5	1069
2015-02-12	43.13	43.98	42.82	43.3	0.09	0.21	348869.0	15100926.5	796
2015-02-11	43.98	44.47	42.94	43.21	-1.71	-3.81	721968.0	31605995.9	1276
2015-02-10	44.59	45.93	43.37	44.92	0.38	0.85	734353.0	32381762.2	1381
2015-02-09	46.42	46.42	43.8	44.54	-1.71	-3.7	918378.0	41082198.0	1727
2015-02-08	47.15	47.33	45.99	46.25	-0.04	-0.09	599104.0	28004843.2	1069
2015-02-05	45.38	47.33	45.38	46.29	0.31	0.67	604629.0	28231380.7	1149
2015-02-04	47.76	48.07	45.5	45.98	-1.27	-2.69	814373.0	38014335.5	1543
2015-02-03	45.08	47.94	44.47	47.25	3.01	6.8	1809296.0	83402925.2	2677
2015-02-02	43.98	45.63	43.98	44.24	0.46	1.05	802090.0	35749974.6	1407
2015-02-01	44.59	44.89	43.25	43.78	0.78	1.81	631432.0	27792742.3	1231
2015-01-29	40.5	44.1	40.2	43.0	2.68	6.65	1730803.0	74218971.8	2889
2015-01-28	40.69	40.87	40.08	40.32	0.01	0.02	420857.0	17049632.2	819
2015-01-27	39.77	41.54	39.34	40.31	0.56	1.41	792381.0	31979425.3	1227
2015-01-26	39.77	40.38	39.34	39.75	0.25	0.63	317047.0	12632255.4	636
2015-01-22	38.73	40.99	38.73	39.5	0.12	0.3	600869.0	24071360.1	977
2015-01-21	40.08	40.56	39.28	39.38	-1.18	-2.91	434897.0	17392907.7	860
2015-01-20	41.11	41.11	40.38	40.56	-0.38	-0.93	336031.0	13691493.5	704
2015-01-19	41.11	41.54	40.56	40.94	-0.06	-0.15	345677.0	14205953.8	659
2015-01-18	40.69	41.91	40.2	41.0	0.78	1.94	605248.0	24979932.6	941
2015-01-15	42.45	42.45	39.95	40.22	-0.43	-1.06	539308.0	22240500.0	1176
2015-01-14	40.99	41.6	40.5	40.65	-0.37	-0.9	566868.0	23299329.8	1184
2015-01-13	38.86	42.64	38.86	41.02	0.1	0.24	1124140.0	46270692.4	2467
2015-01-12	43.8	43.98	40.5	40.92	-3.13	-7.11	1030133.0	43515944.4	2415
2015-01-11	43.8	46.36	42.21	44.05	1.45	3.4	1271369.0	57425984.3	2401
2015-01-08	39.95	42.64	39.28	42.6	3.85	9.94	744440.0	30885105.0	1040
2015-01-07	36.05	38.73	35.99	38.75	3.53	10.02	910924.0	34312808.9	1241
2015-01-06	33.91	35.38	33.43	35.22	-1.17	-3.22	684641.0	23504078.0	1115
2015-01-05	38.43	38.43	36.17	36.39	-2.5	-6.43	441001.0	16479762.9	848
2015-01-04	39.16	40.38	38.67	38.89	-0.8	-2.02	290647.0	11381448.9	663
2015-01-01	38.67	40.56	37.82	39.69	1.88	4.97	786413.0	31216769.3	1394
2014-12-31	40.69	41.84	35.74	37.81	-1.86	-4.69	877759.0	33473581.6	1591
2014-12-30	40.38	43.25	39.65	39.67	-4.38	-9.94	723707.0	29886173.6	1306
2014-12-29	45.81	46.85	43.8	44.05	-0.94	-2.09	950854.0	42938511.6	1993
2014-12-28	41.54	45.02	40.99	44.99	4.07	9.95	623196.0	27307449.5	944
2014-12-25	43.98	44.16	40.38	40.92	-2.34	-5.41	1089607.0	46208350.5	2213
2014-12-24	39.77	43.25	39.77	43.26	3.88	9.85	724202.0	29787302.0	1257
2014-12-23	37.94	39.65	37.09	39.38	2.34	6.32	642110.0	24662682.1	1107
2014-12-22	34.34	37.82	33.3	37.04	2.36	6.81	532663.0	19491405.0	1039
2014-12-21	35.26	35.99	31.96	34.68	1.0	2.97	339151.0	11687240.3	741
2014-12-18	32.57	33.73	32.39	33.68	2.99	9.74	292123.0	9734398.95	527
2014-12-17	30.35	32.21	28.6	30.69	-0.98	-3.09	521735.0	15392528.6	980
2014-12-16	32.69	32.69	31.66	31.67	-3.46	-9.85	113356.0	3605553.9	250
2014-12-15	39.95	40.38	35.13	35.13	-3.77	-9.69	351970.0	13234150.0	708
2014-12-14	41.11	41.91	38.31	38.9	-3.55	-8.36	383142.0	15534891.5	898
2014-12-11	43.37	43.55	40.56	42.45	-2.54	-5.65	446546.0	18839840.9	1020
2014-12-10	47.15	47.15	44.16	44.99	-2.14	-4.54	322809.0	14817595.0	844
2014-12-09	47.76	47.76	46.42	47.13	-1.46	-3.0	348841.0	16390899.8	882
2014-12-08	48.25	51.85	48.19	48.59	1.11	2.34	1110218.0	55414478.1	2194
2014-12-07	48.68	48.68	47.27	47.48	-1.12	-2.3	315324.0	15178851.9	686
2014-12-04	47.64	50.2	47.58	48.6	0.91	1.91	998555.0	48869267.4	1861
2014-12-03	48.19	48.62	47.33	47.69	-0.24	-0.5	382687.0	18357114.1	843
2014-12-02	48.25	49.84	47.33	47.93	0.53	1.12	844826.0	40903327.9	1700
2014-12-01	46.42	48.62	46.36	47.4	1.15	2.49	554300.0	26402305.1	1219
2014-11-30	46.36	48.49	45.38	46.25	-4.04	-8.03	913834.0	42722020.7	1918
2014-11-27	52.89	53.74	49.59	50.29	-2.46	-4.66	1621576.0	83915416.6	3461
2014-11-26	52.89	52.89	48.92	52.75	4.63	9.62	2968471.0	153232244.6	4001
2014-11-25	54.53	55.33	47.33	48.12	-2.2	-4.37	2232397.0	114168121.2	4615
2014-11-24	50.32	50.32	50.32	50.32	4.52	9.87	77001.0	3874537.8	121
2014-11-23	45.81	45.81	45.81	45.8	4.07	9.75	111178.0	5091131.2	145
2014-11-20	41.42	42.45	41.3	41.73	0.36	0.87	331508.0	13855007.3	597
2014-11-19	40.87	42.33	40.38	41.37	0.39	0.95	291143.0	12027746.4	606
2014-11-18	41.3	41.6	40.69	40.98	0.15	0.37	220823.0	9068396.3	476
2014-11-17	41.91	44.47	40.56	40.83	-0.69	-1.66	684244.0	29055627.8	1420
2014-11-16	42.76	43.13	41.3	41.52	-1.24	-2.9	165202.0	7018706.7	443
2014-11-13	43.25	43.55	42.64	42.76	-0.62	-1.43	143934.0	6191330.1	337
2014-11-12	44.16	44.16	43.13	43.38	-0.21	-0.48	147466.0	6408736.2	326
2014-11-11	43.98	44.71	42.94	43.59	-0.77	-1.74	214771.0	9454074.6	507
2014-11-10	44.59	44.89	44.1	44.36	-0.39	-0.87	140331.0	6245077.3	306
2014-11-09	44.59	45.32	44.16	44.75	0.16	0.36	207455.0	9289607.7	497
2014-11-06	45.02	45.08	44.16	44.59	-0.3	-0.67	189330.0	8440944.4	430
2014-11-05	44.89	45.32	43.67	44.89	0.08	0.18	117040.0	5207647.0	394
2014-11-04	45.93	46.66	44.59	44.81	-1.44	-3.11	160045.0	7290063.5	403
2014-11-03	45.38	46.85	45.38	46.25	0.64	1.4	332681.0	15425984.0	670
2014-11-02	46.72	46.97	45.38	45.61	-0.31	-0.68	161299.0	7468052.4	554
2014-10-30	46.72	46.85	45.02	45.92	-1.11	-2.36	289840.0	13310279.2	802
2014-10-29	49.29	49.59	46.66	47.03	-1.63	-3.35	407375.0	19749035.4	1145
2014-10-28	49.41	50.63	47.64	48.66	-0.76	-1.54	760698.0	37411919.9	1954
2014-10-27	52.28	53.07	48.92	49.42	0.16	0.32	1316037.0	67466282.3	2798
2014-10-26	45.38	49.29	45.32	49.26	4.4	9.81	591564.0	28199062.5	761
2014-10-23	44.59	46.72	44.28	44.86	0.42	0.95	822386.0	37528937.4	1582
2014-10-22	44.89	45.81	43.98	44.44	0.22	0.5	479560.0	21544353.3	1110
2014-10-21	43.67	44.89	43.25	44.22	0.7	1.61	338725.0	14964703.6	695
2014-10-20	45.63	46.36	41.42	43.52	-2.09	-4.58	852023.0	36992409.2	1677
2014-10-19	46.72	47.15	45.02	45.61	0.87	1.94	230775.0	10599838.4	597
2014-10-16	48.68	49.41	44.71	44.74	-4.91	-9.89	437802.0	20234312.1	1171
2014-10-15	49.29	51.48	48.25	49.65	1.14	2.35	703830.0	35116852.9	1516
2014-10-14	47.94	50.2	47.15	48.51	0.76	1.59	510040.0	25031929.6	1101
2014-10-13	45.5	47.94	45.5	47.75	1.29	2.78	147521.0	6966208.7	407
2014-10-12	50.63	50.63	46.36	46.46	-5.0	-9.72	148708.0	7248099.9	470
2014-10-02	51.67	52.7	50.75	51.46	-0.34	-0.66	285795.0	14805287.3	807
2014-10-01	52.28	52.7	51.85	51.8	-0.45	-0.86	209680.0	10935727.2	507
2014-09-30	51.85	53.31	51.48	52.25	0.33	0.64	403586.0	21159069.5	940
2014-09-29	52.7	53.31	51.85	51.92	-0.77	-1.46	187280.0	9814774.1	582
2014-09-28	53.92	55.94	52.28	52.69	-0.37	-0.7	1120019.0	60388893.2	2448
2014-09-25	50.02	54.35	49.29	53.06	3.25	6.52	1074025.0	55715713.0	2011
2014-09-24	51.85	52.7	48.98	49.81	-2.59	-4.94	334134.0	16924891.7	1052
2014-09-22	51.85	53.74	51.85	52.4	0.1	0.19	558771.0	29410878.4	1465
2014-09-21	53.74	53.74	51.85	52.3	-1.16	-2.17	207159.0	10990561.0	640
2014-09-18	53.74	54.96	53.31	53.46	-0.39	-0.72	506251.0	27292871.0	1245
2014-09-17	55.14	55.57	53.74	53.85	-0.15	-0.28	377556.0	20543926.5	1070
2014-09-16	52.09	56.36	51.85	54.0	1.63	3.11	898365.0	48895706.3	2206
2014-09-15	54.11	54.53	52.09	52.37	-1.8	-3.32	373338.0	19808370.8	1089
2014-09-14	55.94	57.22	53.92	54.17	-0.15	-0.28	435506.0	24109248.5	1290
2014-09-11	55.33	57.22	54.11	54.32	-0.24	-0.44	762793.0	42570622.6	2039
2014-09-10	56.18	56.36	54.11	54.56	-1.85	-3.28	514343.0	28512906.5	1452
2014-09-09	56.61	58.19	55.94	56.41	-0.39	-0.69	675368.0	38402486.1	1934
2014-09-08	56.79	60.45	52.89	56.8	-0.21	-0.37	2925047.0	167913463.9	6423
2014-09-07	61.3	63.8	55.75	57.01	-4.43	-7.21	1515061.0	89008388.8	3892
2014-09-04	66.24	66.24	57.58	61.44	1.13	1.87	2556449.0	160926858.7	5852
2014-09-03	60.27	60.27	60.27	60.31	5.47	9.97	193705.0	11680831.5	330
2014-09-02	53.31	54.96	53.07	54.84	4.92	9.86	383883.0	20767140.4	654
2014-09-01	49.9	49.9	48.98	49.92	4.54	10.0	604205.0	30091786.9	630
2014-08-31	45.38	45.38	45.38	45.38	4.11	9.96	33262.0	1509845.7	67
2014-08-28	41.3	41.3	41.3	41.27	3.73	9.94	56633.0	2337028.0	66
2014-08-27	37.51	37.51	37.51	37.54	3.31	9.67	93479.0	3509095.2	95
2014-08-26	33.3	35.26	33.3	34.23	1.0	3.01	402927.0	13829895.2	808
2014-08-25	34.46	34.46	33.0	33.23	-1.21	-3.51	254804.0	8541766.45	521
2014-08-24	34.65	35.13	34.22	34.44	-0.04	-0.12	182377.0	6329350.7	379
2014-08-21	33.85	35.26	33.85	34.48	0.53	1.56	268202.0	9259075.2	575
2014-08-20	35.99	36.17	33.85	33.95	-2.69	-7.34	303758.0	10673486.5	668
2014-08-19	37.7	37.7	36.48	36.64	-1.29	-3.4	221551.0	8206658.6	383
2014-08-18	38.0	38.25	37.82	37.93	-0.21	-0.55	81614.0	3102234.1	186
2014-08-17	37.94	38.31	37.94	38.14	0.3	0.79	99702.0	3803495.5	226
2014-08-14	37.94	38.73	37.51	37.84	-0.1	-0.26	165924.0	6317369.4	324
2014-08-13	38.0	38.31	37.7	37.94	-0.15	-0.39	130201.0	4952062.7	266
2014-08-12	38.67	38.73	37.94	38.09	-0.78	-2.01	219169.0	8387280.6	402
2014-08-11	38.25	39.95	38.25	38.87	0.66	1.73	353912.0	13880544.1	657
2014-08-10	38.67	38.73	38.0	38.21	-0.11	-0.29	99937.0	3837990.8	211
2014-08-07	38.73	39.04	38.25	38.32	-0.52	-1.34	204359.0	7870877.9	420
2014-08-06	38.31	39.34	37.94	38.84	0.63	1.65	270412.0	10530759.4	520
2014-08-05	38.67	38.86	37.94	38.21	-0.54	-1.39	166249.0	6363490.2	360
2014-08-04	38.86	39.16	38.67	38.75	0.24	0.62	195241.0	7585082.5	372
2014-08-03	38.43	39.34	37.33	38.51	1.18	3.16	307010.0	11839846.8	607
2014-07-24	37.39	39.16	36.9	37.33	-0.72	-1.89	511475.0	19437553.0	1000
2014-07-23	40.08	40.38	37.94	38.05	-2.59	-6.37	599429.0	23600844.5	1132
2014-07-22	43.37	44.1	40.08	40.64	-2.69	-6.21	467817.0	19556064.5	1040
2014-07-21	42.82	46.24	42.82	43.33	-1.14	-2.56	334406.0	14865713.7	700
2014-07-20	42.64	45.32	42.64	44.47	-2.32	-4.96	170853.0	7593461.1	490
2014-07-17	47.27	47.27	46.66	46.79	-0.84	-1.76	122622.0	5741302.6	322
2014-07-16	48.07	48.19	47.58	47.63	-0.42	-0.87	86114.0	4122112.8	215
2014-07-15	48.25	48.49	47.94	48.05	-0.25	-0.52	76958.0	3708877.3	220
2014-07-14	49.1	49.1	48.25	48.3	-0.43	-0.88	105213.0	5118401.4	331
2014-07-13	47.58	50.75	47.27	48.73	1.37	2.89	448563.0	22062978.7	956
2014-07-10	47.94	47.94	46.85	47.36	-0.57	-1.19	116325.0	5523901.4	363
2014-07-09	48.07	48.68	47.76	47.93	-0.61	-1.26	225593.0	10889034.9	607
2014-07-08	46.36	49.53	45.99	48.54	2.08	4.48	636379.0	30887738.6	1443
2014-07-07	46.66	46.97	46.36	46.46	-0.06	-0.13	83893.0	3906571.5	267
2014-07-06	47.27	47.94	45.93	46.52	-0.66	-1.4	160997.0	7525648.8	476
2014-07-03	45.99	49.1	45.81	47.18	1.03	2.23	585374.0	27930431.3	1453
2014-07-02	45.5	46.66	45.5	46.15	0.5	1.1	198026.0	9152405.1	500
2014-07-01	46.66	47.64	45.38	45.65	-1.33	-2.83	215134.0	9930120.4	643
2014-06-30	48.19	48.19	46.72	46.98	-1.48	-3.05	135850.0	6461244.3	456
2014-06-29	49.53	49.84	48.19	48.46	-1.44	-2.89	116384.0	5670936.6	370
2014-06-26	50.93	50.93	49.84	49.9	-0.66	-1.31	145807.0	7336812.7	565
2014-06-25	50.81	51.24	50.32	50.56	-0.08	-0.16	221362.0	11246236.4	704
2014-06-24	48.19	52.28	48.19	50.64	2.07	4.26	657835.0	33530965.2	1865
2014-06-23	50.63	50.63	47.94	48.57	-2.38	-4.67	322781.0	15892257.0	1033
2014-06-22	54.96	55.33	50.63	50.95	-4.34	-7.85	537290.0	28167812.1	1431
2014-06-19	57.22	57.58	54.35	55.29	-2.07	-3.61	297377.0	16642210.0	979
2014-06-18	57.58	58.01	57.22	57.36	-0.47	-0.81	157073.0	9037868.4	508
2014-06-17	58.01	59.05	57.22	57.83	-0.57	-0.98	168437.0	9785697.8	632
2014-06-16	59.84	60.27	58.19	58.4	-0.89	-1.5	357411.0	21250797.7	1031
2014-06-15	58.01	60.69	57.22	59.29	0.81	1.39	940427.0	56060697.0	2435
2014-06-12	57.22	61.3	56.61	58.48	1.2	2.09	942230.0	55763316.9	2480
2014-06-11	57.4	57.58	56.97	57.28	-0.36	-0.62	271687.0	15555997.3	732
2014-06-10	58.62	58.62	56.97	57.64	-0.78	-1.34	384658.0	22165832.6	1140
2014-06-09	56.18	59.47	54.72	58.42	2.47	4.41	1234493.0	71430340.0	2906
2014-06-08	60.88	61.3	54.11	55.95	-4.22	-7.01	1170003.0	65628469.0	3081
2014-06-05	66.61	66.61	60.27	60.17	-6.63	-9.93	1318955.0	82630126.6	3641
2014-06-04	68.93	68.93	66.37	66.8	-1.24	-1.82	782545.0	52615344.8	2214
2014-06-03	65.76	69.54	65.63	68.04	2.32	3.53	1470375.0	98957100.2	3824
2014-06-02	69.29	70.27	64.17	65.72	-2.71	-3.96	1895879.0	126641284.3	4594
2014-06-01	75.88	76.86	67.83	68.43	-6.38	-8.53	1793790.0	130299618.75	5091
2014-05-29	82.59	82.84	74.66	74.81	-7.66	-9.29	1302501.0	102447543.25	3960
2014-05-28	83.81	85.28	81.86	82.47	-1.5	-1.79	725701.0	60606173.5	2186
2014-05-27	86.25	86.5	83.69	83.97	-1.06	-1.25	685615.0	58113515.5	2291
2014-05-26	85.89	86.98	83.81	85.03	1.18	1.41	1324208.0	113031144.5	3597
2014-05-25	80.52	89.18	78.93	83.85	-1.17	-1.38	2186912.0	185276575.25	6785
2014-05-22	93.33	94.55	84.42	85.02	-8.56	-9.15	4037833.0	359583286.5	11287
2014-05-21	93.33	110.65	93.33	93.58	-9.92	-9.58	7746819.0	751102903.25	18854
2014-05-20	104.06	105.53	103.57	103.5	-11.32	-9.86	333501.0	34566370.0	634
2014-05-19	125.17	126.63	114.8	114.82	-12.47	-9.8	1077883.0	125283928.25	2783
2014-05-18	130.78	133.22	120.9	127.29	-6.76	-5.04	712243.0	90974847.25	3527
2014-05-15	142.0	142.0	130.78	134.05	-8.47	-5.94	466255.0	64033325.25	2391
2014-05-14	145.66	145.66	142.0	142.52	-2.7	-1.86	178034.0	25536620.0	1041
2014-05-13	148.59	149.57	143.96	145.22	-3.43	-2.31	336103.0	49378099.5	1618
2014-05-12	147.13	151.27	146.64	148.65	2.61	1.79	573947.0	85756810.0	2327
2014-05-11	146.64	148.59	144.93	146.04	-0.37	-0.25	190410.0	27871815.25	1022
2014-05-08	148.59	150.79	146.15	146.41	-0.38	-0.26	275598.0	40719175.25	1277
2014-05-07	146.64	149.08	145.66	146.79	-0.18	-0.12	175261.0	25858767.5	1007
2014-05-06	146.64	152.74	144.93	146.97	0.76	0.52	545919.0	81541122.0	2457
2014-05-05	147.61	147.61	145.66	146.21	-0.53	-0.36	172176.0	25255376.25	827
2014-05-04	148.59	150.79	146.15	146.74	-1.2	-0.81	185023.0	27405624.5	1033
2014-05-01	147.13	150.79	145.66	147.94	1.69	1.16	318753.0	47071483.5	1446
2014-04-30	150.79	151.76	144.93	146.25	-3.46	-2.31	290002.0	42926104.75	1580
2014-04-29	147.61	154.2	146.64	149.71	1.8	1.22	417525.0	63082154.25	2153
2014-04-28	151.76	153.23	146.64	147.91	-3.36	-2.22	380291.0	56923887.5	2062
2014-04-27	155.18	157.86	150.79	151.27	1.46	0.97	481668.0	74248019.5	2160
2014-04-24	143.96	154.2	142.98	149.81	6.55	4.57	620602.0	93388108.75	3213
2014-04-23	145.66	145.66	142.0	143.26	-0.34	-0.24	295520.0	42600134.25	1335
2014-04-22	147.61	151.76	142.49	143.6	-4.12	-2.79	516412.0	76047315.5	1986
2014-04-21	151.27	152.25	146.64	147.72	-2.08	-1.39	258287.0	38482361.0	1439
2014-04-20	150.79	156.89	149.08	149.8	-0.45	-0.3	581512.0	88707968.5	2551
2014-04-17	155.18	157.86	147.61	150.25	-4.65	-3.0	577338.0	88567854.0	2974
2014-04-16	157.86	161.03	153.23	154.9	1.21	0.79	679844.0	106751619.0	3422
2014-04-15	151.76	157.37	148.1	153.69	4.78	3.21	685525.0	105156139.75	3168
2014-04-14	141.03	152.25	141.03	148.91	8.72	6.22	770315.0	113819832.0	3409
2014-04-13	128.58	140.54	123.95	140.19	12.39	9.69	1017594.0	137504057.0	3642
2014-04-10	125.17	130.29	123.95	127.8	4.68	3.8	697097.0	88851504.25	2972
2014-04-09	125.17	132.73	119.92	123.12	-1.68	-1.35	1111639.0	141633044.25	4572
2014-04-08	113.21	125.17	112.24	124.8	11.31	9.97	1345224.0	160730943.75	4212
2014-04-07	122.0	122.48	113.21	113.49	-4.32	-3.67	1368551.0	160545521.0	5510
2014-04-06	107.6	117.85	107.6	117.81	10.66	9.95	935915.0	107161210.25	2990
2014-04-03	106.14	109.67	106.14	107.15	1.33	1.26	467897.0	50356759.25	1605
2014-04-02	105.53	108.7	105.53	105.82	0.66	0.63	399539.0	42778328.25	1600
2014-04-01	105.53	108.7	104.55	105.16	0.32	0.31	470509.0	49963772.5	1842
2014-03-31	110.65	111.75	104.55	104.84	-3.98	-3.66	753560.0	80990549.25	3319
2014-03-30	101.26	113.21	100.4	108.82	0.66	0.61	2199328.0	238786939.0	8352
2014-03-27	108.09	111.26	108.09	108.16	-11.97	-9.96	1056542.0	115016517.5	2841
2014-03-26	119.92	119.92	119.92	120.13	-13.32	-9.98	45643.0	5483409.5	212
2014-03-25	142.49	152.25	133.22	133.45	-14.64	-9.89	447300.0	62731289.0	1780
2014-03-24	164.45	169.57	148.1	148.09	-16.3	-9.92	690161.0	112746540.75	3358
2014-03-23	177.87	178.36	158.84	164.39	-11.66	-6.62	902307.0	150621967.5	4951
2014-03-20	180.8	182.51	164.45	176.05	-6.32	-3.47	1048625.0	184335004.75	5806
2014-03-19	182.51	186.65	178.85	182.37	1.99	1.1	589785.0	107545048.25	3077
2014-03-18	176.89	182.99	176.41	180.38	7.32	4.23	771265.0	139098037.5	4040
2014-03-17	164.45	176.89	158.35	173.06	9.0	5.49	736930.0	124181036.0	3319
2014-03-16	163.96	167.13	163.47	164.06	0.33	0.2	222907.0	36787876.75	1339
2014-03-13	165.43	166.16	162.99	163.73	-1.33	-0.81	296131.0	48777946.0	1606
2014-03-12	166.16	168.11	164.45	165.06	1.33	0.81	441802.0	73568072.75	2128
2014-03-11	161.03	166.65	158.84	163.73	4.98	3.14	865674.0	141236475.75	3363
2014-03-10	155.18	162.5	154.69	158.75	5.66	3.7	544503.0	86211630.75	2600
2014-03-09	158.35	161.03	153.23	153.09	-3.98	-2.53	356879.0	56185966.0	1796
2014-03-06	159.33	162.99	155.18	157.07	0.0	0.0	643458.0	102694332.0	3168
2014-03-05	154.2	165.43	149.08	157.07	3.98	2.6	1580521.0	253037252.0	7929
2014-03-04	144.93	154.2	143.96	153.09	12.65	9.01	925840.0	140144960.75	3704
2014-03-03	130.29	140.54	128.58	140.44	12.64	9.89	787452.0	106590019.0	3079
2014-03-02	126.63	129.56	123.95	127.8	3.0	2.4	414989.0	53063422.5	1933
2014-02-27	119.43	128.58	118.95	124.8	5.33	4.46	671307.0	83984135.5	2815
2014-02-26	115.29	119.43	113.21	119.47	4.32	3.75	427283.0	50129437.0	1588
2014-02-25	111.75	116.38	110.65	115.15	3.32	2.97	486475.0	55348072.0	1684
2014-02-24	112.24	114.31	109.19	111.83	1.01	0.91	476067.0	53519724.5	1773
2014-02-23	105.53	112.72	105.04	110.82	5.98	5.7	757708.0	82363806.0	2304
2014-02-20	104.06	105.53	101.87	104.84	1.68	1.63	582886.0	60710044.0	1893
2014-02-19	98.57	104.06	98.57	103.16	4.66	4.73	763473.0	77908449.5	2018
2014-02-18	94.91	100.28	94.06	98.5	3.99	4.22	624002.0	60878385.0	1766
2014-02-17	96.62	99.79	94.55	94.51	-2.0	-2.07	620199.0	60059841.5	2187
2014-02-16	93.33	97.23	91.5	96.51	5.66	6.23	576963.0	54598176.25	2144
2014-02-13	88.57	92.84	88.2	90.85	2.99	3.4	759811.0	69236336.75	2587
2014-02-12	91.5	92.47	87.11	87.86	-4.33	-4.7	498614.0	45191685.0	2056
2014-02-11	102.48	104.06	91.86	92.19	-7.97	-7.96	1344162.0	130247666.5	5222
2014-02-10	97.23	100.28	97.23	100.16	8.98	9.85	229268.0	22861932.75	515
2014-02-09				0.0	0.0	0.0	0.0	0.0	0
2014-02-06				0.0	0.0	0.0	0.0	0.0	0
2014-02-05				0.0	0.0	0.0	0.0	0.0	0
2014-02-04				0.0	0.0	0.0	0.0	0.0	0
2014-02-03				0.0	0.0	0.0	0.0	0.0	0
2014-02-02				0.0	0.0	0.0	0.0	0.0	0
2014-01-30				0.0	0.0	0.0	0.0	0.0	0
2014-01-29				0.0	0.0	0.0	0.0	0.0	0
2014-01-28				0.0	0.0	0.0	0.0	0.0	0
2014-01-27				0.0	0.0	0.0	0.0	0.0	0
2014-01-26				0.0	0.0	0.0	0.0	0.0	0
2014-01-23				0.0	0.0	0.0	0.0	0.0	0
2014-01-22				0.0	0.0	0.0	0.0	0.0	0
2014-01-21	90.76	94.06	90.64	91.18	0.33	0.36	188365.0	17378254.5	736
2014-01-20	94.55	94.55	90.76	90.85	-2.32	-2.49	67923.0	6298918.75	365
2014-01-19	93.94	95.89	91.25	93.17	0.0	0.0	91233.0	8556846.75	499
2014-01-16	94.55	96.62	93.33	93.17	0.0	0.0	233460.0	22141995.75	1167
2014-01-15	93.33	93.33	89.18	93.17	-1.01	-1.07	323593.0	29587973.75	1398
2014-01-14	96.62	97.84	93.94	94.18	-2.66	-2.75	272804.0	26183537.25	1201
2014-01-13	98.57	100.28	96.74	96.84	-1.33	-1.35	291961.0	28369124.0	971
2014-01-12	98.82	100.4	97.84	98.17	-1.01	-1.02	159091.0	15734809.25	612
2014-01-09	98.82	100.89	97.23	99.18	0.68	0.69	183651.0	18179168.5	988
2014-01-08	100.4	100.89	98.57	98.5	-1.66	-1.66	148136.0	14720122.75	798
2014-01-07	99.18	105.53	99.18	100.16	0.33	0.33	476408.0	48538264.0	1810
2014-01-06	101.87	102.48	99.43	99.83	-2.67	-2.6	107779.0	10908119.75	599
2014-01-05	104.06	104.06	101.5	102.5	-1.33	-1.28	120611.0	12385986.0	734
2014-01-02	105.04	107.6	102.11	103.83	-1.01	-0.96	332999.0	34811881.0	1571
2014-01-01	108.09	108.09	104.55	104.84	-2.99	-2.77	300327.0	32000667.0	1537
2013-12-31	114.8	115.77	107.11	107.83	-5.31	-4.69	797561.0	87919735.5	3437
2013-12-30	107.6	116.38	107.6	113.14	5.31	4.92	934543.0	105326006.5	3141
2013-12-29	102.48	109.19	101.87	107.83	5.33	5.2	734122.0	78000316.0	2617
2013-12-26	101.87	108.7	101.5	102.5	-1.99	-1.9	896035.0	93973928.25	3291
2013-12-25	95.89	104.55	94.91	104.49	8.65	9.03	870259.0	85788863.0	2258
2013-12-24	95.16	96.13	93.33	95.84	0.0	0.0	495230.0	46771664.0	1056
2013-12-23	94.55	97.84	93.94	95.84	1.33	1.41	361769.0	34639240.25	1194
2013-12-22	95.16	95.52	93.45	94.51	-0.34	-0.36	133887.0	12702655.25	574
2013-12-19	97.6	97.6	94.91	94.85	-3.0	-3.07	253955.0	24395166.25	1098
2013-12-18	99.79	99.79	96.62	97.85	-1.98	-1.98	288694.0	28194298.0	1210
2013-12-17	98.57	99.79	95.89	99.83	1.0	1.01	288519.0	28091739.0	1064
2013-12-16	98.21	99.18	97.6	98.83	0.33	0.34	167434.0	16489951.25	856
2013-12-15	102.48	104.06	98.57	98.5	-3.0	-2.96	201563.0	20440449.5	861
2013-12-12	101.5	104.06	101.5	101.5	-0.67	-0.66	197987.0	20419437.25	936
2013-12-11	105.04	105.04	101.5	102.17	-2.67	-2.55	218531.0	22531169.5	1029
2013-12-10	109.67	109.67	102.96	104.84	-4.32	-3.96	219718.0	23279819.75	1034
2013-12-09	109.67	110.65	108.7	109.16	-0.66	-0.6	88393.0	9697037.0	360
2013-12-08	110.65	111.26	109.19	109.82	0.0	0.0	114542.0	12634455.75	490
2013-12-05	111.75	112.72	109.67	109.82	-0.67	-0.61	159711.0	17733822.0	645
2013-12-04	112.24	113.21	110.65	110.49	-0.99	-0.89	133888.0	15015426.5	691
2013-12-03	108.7	113.21	108.7	111.48	3.32	3.07	484713.0	54159015.0	1484
2013-12-02	108.7	109.67	107.6	108.16	0.66	0.61	134511.0	14619644.75	657
2013-12-01	107.6	110.65	107.6	107.5	0.0	0.0	248058.0	27040846.5	1186
2013-11-28	109.67	111.75	106.62	107.5	-2.65	-2.41	216753.0	23773252.5	1100
2013-11-27	113.21	113.21	109.67	110.15	-2.0	-1.78	407962.0	45603916.25	1846
2013-11-26	111.26	115.77	109.19	112.15	3.33	3.06	510894.0	57453192.75	2241
2013-11-25	102.96	113.82	102.11	108.82	4.99	4.81	532862.0	57396678.5	1922
2013-11-24	105.04	106.14	102.96	103.83	-1.33	-1.26	154659.0	16192690.5	794
2013-11-21	108.7	108.7	105.04	105.16	-2.67	-2.48	147330.0	15737539.75	784
2013-11-20	107.11	109.67	106.62	107.83	1.33	1.25	320028.0	34707860.5	1472
2013-11-19	104.06	107.6	100.4	106.5	3.67	3.57	515194.0	53656228.0	1383
2013-11-18	103.57	104.06	102.48	102.83	0.0	0.0	118024.0	12170704.0	449
2013-11-17	104.06	105.53	101.87	102.83	-0.67	-0.65	193332.0	19982104.5	835
2013-11-14	104.55	106.62	102.96	103.5	-0.99	-0.95	354439.0	37139174.75	1445
2013-11-13	98.57	105.04	98.57	104.49	5.31	5.35	585712.0	59997480.75	2336
2013-11-12	104.55	106.62	97.6	99.18	-4.65	-4.48	441499.0	45867388.75	1663
2013-11-11	98.57	106.62	98.57	103.83	5.66	5.77	460286.0	47317760.5	1769
2013-11-10	96.62	99.43	96.62	98.17	1.66	1.72	241497.0	23683060.75	754
2013-11-07	95.52	97.23	95.52	96.51	1.0	1.05	188659.0	18193140.75	576
2013-11-06	94.55	96.13	94.55	95.51	1.0	1.06	132388.0	12590800.5	522
2013-11-05	95.16	95.89	93.94	94.51	-0.34	-0.36	176113.0	16710908.75	691
2013-11-04	97.6	98.21	94.55	94.85	-1.66	-1.72	128722.0	12417784.0	557
2013-11-03	96.62	98.82	96.13	96.51	0.33	0.34	212738.0	20704693.25	794
2013-10-31	96.62	98.82	94.55	96.18	-1.32	-1.35	273353.0	26539078.5	1185
2013-10-30	95.52	99.18	94.91	97.5	3.65	3.89	435464.0	42417511.5	1490
2013-10-29	96.62	96.74	93.94	93.85	-2.66	-2.76	227113.0	21535379.25	702
2013-10-28	98.21	98.57	95.52	96.51	-0.66	-0.68	206953.0	20051284.5	853
2013-10-27	97.84	99.18	96.13	97.17	0.0	0.0	369345.0	36271068.5	1331
2013-10-24	92.84	100.28	92.84	97.17	4.65	5.03	887349.0	86180354.0	2795
2013-10-23	92.47	93.45	92.23	92.52	-1.33	-1.42	120321.0	11168467.0	588
2013-10-22	93.94	94.06	91.86	93.85	0.33	0.35	198275.0	18485842.25	851
2013-10-21	94.55	94.55	93.33	93.52	-0.66	-0.7	135219.0	12701472.5	607
2013-10-20	96.13	97.23	93.94	94.18	1.01	1.08	213593.0	20340447.5	903
2013-10-10	94.06	95.52	93.33	93.17	-1.01	-1.07	434199.0	40944389.0	1539
2013-10-09	91.86	96.13	90.64	94.18	3.65	4.03	726862.0	68333468.75	2609
2013-10-08	98.57	98.82	90.64	90.53	-7.97	-8.09	473987.0	45227714.0	1975
2013-10-07	100.28	100.4	96.74	98.5	-1.33	-1.33	546439.0	53905087.75	2197
2013-10-06	100.28	102.96	94.55	99.83	0.0	0.0	1059489.0	104736938.75	3784
2013-10-03	103.57	105.04	99.79	99.83	-3.33	-3.23	773948.0	79579202.0	3243
2013-10-02	106.62	113.82	102.48	103.16	-5.0	-4.62	1592092.0	171626377.5	6226
2013-10-01	111.75	113.82	107.6	108.16	-5.33	-4.7	737892.0	82018838.25	3479
2013-09-30	117.36	117.85	109.19	113.49	-1.99	-1.72	1825846.0	208768418.5	7174
2013-09-29	106.14	115.29	105.53	115.48	10.32	9.81	1144744.0	126696986.0	3632
2013-09-26	114.8	115.77	102.48	105.16	-5.99	-5.39	2114888.0	228050188.75	7746
2013-09-25	104.55	111.26	104.06	111.15	9.98	9.86	500163.0	54040887.0	2075
2013-09-24	97.23	101.87	95.89	101.17	6.66	7.05	506824.0	49950978.75	1900
2013-09-19	91.25	96.62	89.79	94.51	4.99	5.57	866302.0	80948136.25	2681
2013-09-18	88.2	92.23	88.2	89.52	1.0	1.13	610481.0	54951516.75	1886
2013-09-17	85.28	91.5	84.3	88.52	3.65	4.3	839449.0	74162427.25	2482
2013-09-16	81.13	87.11	80.52	84.87	4.0	4.95	648828.0	54602665.75	1724
2013-09-15	81.62	83.2	80.52	80.87	1.0	1.25	344717.0	28133891.0	1158
2013-09-12	78.93	82.84	78.93	79.87	1.33	1.69	423210.0	34073714.5	1676
2013-09-11	80.52	82.23	72.95	78.54	-2.33	-2.88	1342413.0	102849851.75	4684
2013-09-10	83.81	85.28	80.52	80.87	-0.33	-0.41	704288.0	58191486.75	2193
2013-09-09	87.96	88.2	80.52	81.2	-5.99	-6.87	493675.0	41337031.5	1797
2013-09-08	93.33	94.55	86.25	87.19	-3.99	-4.38	461173.0	41699899.0	1822
2013-09-05	88.81	96.62	88.81	91.18	1.66	1.85	581442.0	53985464.75	2118
2013-09-04	88.2	92.23	86.5	89.52	0.0	0.0	216920.0	19536973.0	913
2013-09-03	91.86	92.47	86.5	89.52	-3.0	-3.24	302647.0	27137182.5	1379
2013-09-02	93.33	96.74	91.86	92.52	0.33	0.36	631938.0	59450352.75	2298
2013-09-01	86.98	92.23	85.28	92.19	8.33	9.93	526479.0	46842608.75	1840
2013-08-29	87.96	91.86	83.81	83.86	-4.0	-4.55	375323.0	33429159.5	1653
2013-08-28	89.79	92.47	84.3	87.86	-4.33	-4.7	240667.0	21599064.25	1287
2013-08-27	91.86	94.91	82.84	92.19	0.33	0.36	800881.0	70118789.5	2628
2013-08-26	95.52	98.82	91.86	91.86	-4.65	-4.82	1032006.0	97664678.5	3595
2013-08-25	106.62	107.6	96.62	96.51	-10.64	-9.93	467669.0	46453737.5	2090
2013-08-22	111.26	111.26	106.62	107.15	-3.67	-3.31	310755.0	33666413.5	1552
2013-08-21	112.24	112.72	109.67	110.82	-1.33	-1.19	236750.0	26259363.0	1356
2013-08-20	104.06	114.31	104.06	112.15	4.65	4.33	946909.0	104850837.5	3837
2013-08-19	118.95	118.95	107.6	107.5	-11.64	-9.77	719448.0	78394263.75	2057
2013-08-18	119.92	122.48	118.95	119.14	-1.34	-1.11	170619.0	20471348.0	995
2013-08-15	122.97	123.46	119.92	120.48	-1.66	-1.36	163444.0	19943737.0	970
2013-08-14	119.92	126.63	118.34	122.14	2.01	1.67	387969.0	47758601.25	1688
2013-08-13	122.48	123.46	118.95	120.13	-0.35	-0.29	261549.0	31775549.75	1295
2013-08-05	123.95	125.66	119.43	120.48	-3.32	-2.68	504814.0	61695171.75	2272
2013-08-04	125.17	127.12	122.48	123.8	-1.33	-1.06	244903.0	30547257.5	1488
2013-08-01	118.34	128.1	116.38	125.13	4.32	3.58	653569.0	80711058.5	3326
2013-07-31	134.2	135.42	120.9	120.81	-13.3	-9.92	477105.0	60844195.75	2583
2013-07-30	134.68	137.37	133.71	134.11	-0.33	-0.25	143465.0	19447338.5	847
2013-07-29	136.88	137.37	133.71	134.44	-1.33	-0.98	82758.0	11208662.5	574
2013-07-28	134.2	137.86	133.71	135.77	1.33	0.99	152408.0	20730719.75	776
2013-07-25	136.88	138.34	134.2	134.44	-1.33	-0.98	219931.0	29986615.75	1291
2013-07-24	139.32	141.52	135.9	135.77	-2.67	-1.93	218804.0	30239715.0	1470
2013-07-23	137.37	142.0	137.37	138.44	0.99	0.72	245212.0	34162919.5	1553
2013-07-22	142.49	142.98	137.37	137.45	-3.65	-2.59	248259.0	35004844.75	1595
2013-07-21	142.98	147.61	141.03	141.1	-2.67	-1.86	409123.0	59253581.5	2295
2013-07-18	148.59	150.79	143.96	143.77	-5.32	-3.57	838836.0	123159374.5	4455
2013-07-17	137.86	150.79	137.37	149.09	10.98	7.95	644671.0	92272510.75	2767
2013-07-16	137.37	139.32	136.39	138.11	1.01	0.74	453983.0	62652475.75	1421
2013-07-15	138.34	140.54	135.9	137.1	-0.68	-0.49	460039.0	63490493.75	2150
2013-07-14	141.03	142.98	137.86	137.78	-0.66	-0.48	488927.0	68283451.5	2690
2013-07-11	132.24	142.49	129.07	138.44	7.32	5.58	710845.0	96580668.75	3515
2013-07-10	118.95	134.2	118.95	131.12	1.01	0.78	900032.0	117187866.5	4383
2013-07-09	145.66	146.64	130.29	130.11	-14.31	-9.91	804362.0	111730042.5	4365
2013-07-08	142.49	149.08	142.49	144.42	0.65	0.45	612409.0	89537608.25	3837
2013-07-07	151.76	159.33	143.96	143.77	-7.99	-5.26	989417.0	148059362.25	5492
2013-07-04	146.64	156.89	144.93	151.76	4.0	2.71	1115096.0	168623406.25	5944
2013-07-03	147.61	149.57	142.0	147.76	2.0	1.37	1125601.0	163357442.75	5711
2013-07-02	135.9	147.13	134.2	145.76	10.65	7.88	1164851.0	165890296.5	5200
2013-07-01	135.9	141.03	133.22	135.11	-1.34	-0.98	773898.0	105950504.5	4188
2013-06-30	125.17	137.86	119.92	136.45	3.33	2.5	2238581.0	290668404.25	10625
2013-06-26	133.22	133.22	133.22	133.12	-14.64	-9.91	140637.0	18721200.0	332
2013-06-25	147.61	147.61	147.61	147.76	-16.3	-9.94	502468.0	74244792.0	1500
2013-06-24	163.96	163.96	163.96	164.06	-17.98	-9.88	40713.0	6679657.0	345
2013-06-23	186.65	187.63	182.02	182.04	-19.97	-9.89	130489.0	24101600.75	992
2013-06-22	222.52	239.36	202.03	202.01	-22.3	-9.94	807429.0	174471005.0	5406
2013-06-19	214.22	224.47	213.25	224.31	20.31	9.96	147254.0	32656491.5	541
2013-06-18	186.65	203.98	183.48	204.0	18.31	9.86	434400.0	85013999.25	2360
2013-06-17	175.67	187.63	175.67	185.69	11.32	6.49	301096.0	54596955.75	1859
2013-06-16	175.67	183.48	173.23	174.37	-4.0	-2.24	172887.0	30745610.0	1517
2013-06-15	186.65	186.65	167.62	178.37	-7.99	-4.29	209263.0	37407140.0	1711
2013-06-12	193.24	194.71	186.65	186.36	-5.33	-2.78	186384.0	35502312.25	1431
2013-06-11	182.51	195.68	179.82	191.69	8.65	4.73	402378.0	76317800.0	2863
2013-06-10	194.71	197.88	182.51	183.04	-15.64	-7.87	289360.0	55354087.5	2551
2013-06-09	204.95	206.66	198.37	198.68	-4.99	-2.45	292819.0	59490290.5	1543
2013-06-08	203.49	210.08	201.54	203.67	0.0	0.0	200483.0	41201772.5	1424
2013-06-05	204.95	210.08	203.49	203.67	-3.32	-1.6	147127.0	30505477.0	1500
2013-06-04	207.64	212.27	202.51	206.99	0.0	0.0	275654.0	57137382.25	2283
2013-06-03	210.08	211.05	206.66	206.99	-0.67	-0.32	188142.0	39213582.5	1680
2013-06-02	202.51	215.69	200.81	207.66	3.99	1.96	532084.0	111699937.5	4224
2013-06-01	201.54	209.1	194.22	203.67	0.0	0.0	405951.0	82831204.75	3489
2013-05-29	220.81	222.52	203.49	203.67	-14.63	-6.7	829429.0	175814104.75	6865
2013-05-28	233.74	237.89	218.37	218.3	-13.33	-5.75	718098.0	164164965.25	5830
2013-05-27	220.32	233.26	220.32	231.63	11.99	5.46	555884.0	126569538.0	4112
2013-05-26	218.86	232.28	218.37	219.64	0.0	0.0	845678.0	191006197.25	6442
2013-05-25	198.85	222.03	196.9	219.64	17.63	8.73	712177.0	150584177.75	3993
2013-05-22	203.0	210.56	202.03	202.01	-2.99	-1.46	461629.0	94935047.0	3103
2013-05-21	202.51	210.08	199.83	205.0	7.32	3.7	737091.0	151516956.25	4725
2013-05-20	178.36	197.88	176.41	197.68	17.98	10.01	524902.0	98062911.5	2426
2013-05-19	182.51	186.65	178.85	179.7	0.0	0.0	208964.0	38228282.0	1176
2013-05-18	167.62	182.51	167.13	179.7	11.97	7.14	286461.0	50053934.5	1754
2013-05-15	150.79	170.06	141.52	167.73	10.66	6.79	451889.0	70780156.75	2834
2013-05-14	170.55	172.26	156.89	157.07	-17.3	-9.92	158420.0	26142291.0	968
2013-05-13	162.99	174.21	162.99	174.37	2.64	1.54	255322.0	42958418.75	1460
2013-05-12	173.23	173.23	169.57	171.73	-0.33	-0.19	87373.0	15000740.25	753
2013-05-11	175.19	175.19	172.26	172.06	-1.0	-0.58	102212.0	17746821.0	747
2013-05-08	173.23	177.87	173.23	173.06	0.0	0.0	115647.0	20273207.0	1025
2013-05-07	175.67	179.82	173.23	173.06	-5.31	-2.98	182225.0	32221928.25	1576
2013-05-06	170.06	182.51	169.57	178.37	8.98	5.3	463221.0	81484783.0	2627
2013-05-05	175.67	175.67	169.09	169.39	-6.99	-3.96	190248.0	32855374.0	1229
2013-05-04	178.36	180.31	174.21	176.38	-4.0	-2.22	159336.0	28340235.75	1191
2013-05-01	177.87	180.8	172.26	180.38	3.0	1.69	517668.0	91440173.75	2183
2013-04-30	180.31	180.8	177.38	177.38	-4.99	-2.74	252544.0	45271134.75	1436
2013-04-29	182.99	183.97	179.82	182.37	1.33	0.73	130834.0	23790342.5	1039
2013-04-28	184.46	187.63	179.82	181.04	-3.99	-2.16	259548.0	47699698.5	1800
2013-04-27	184.95	188.61	182.51	185.03	0.66	0.36	315748.0	58706601.25	2283
2013-04-24	171.77	184.46	169.57	184.37	12.64	7.36	444334.0	78043352.0	2227
2013-04-23	171.28	175.67	169.57	171.73	1.34	0.79	371809.0	64185805.25	1730
2013-04-22	173.23	175.67	169.57	170.39	-0.99	-0.58	351662.0	60723528.0	2059
2013-04-21	169.09	176.89	169.09	171.38	2.99	1.78	472262.0	81291956.0	2686
2013-04-20	147.61	171.28	147.61	168.39	4.99	3.05	645378.0	104181482.75	3379
2013-04-17	163.47	163.47	163.47	163.4	-17.96	-9.9	198649.0	32459519.0	498
2013-04-16	182.51	196.9	179.82	181.36	-5.0	-2.68	472746.0	88577677.25	3050
2013-04-15	194.22	196.9	186.65	186.36	-9.31	-4.76	365901.0	70938031.25	2722
2013-04-14	195.68	203.49	191.29	195.67	-0.35	-0.18	635655.0	125096510.0	4230
2013-04-13	184.46	199.83	183.48	196.02	10.66	5.75	726046.0	140042218.75	4283
2013-04-10	175.19	185.43	173.23	185.36	16.3	9.64	925858.0	165195196.5	3863
2013-04-09	174.21	178.36	169.09	169.06	-6.65	-3.78	752229.0	131127326.5	3530
2013-04-08	169.57	180.8	169.09	175.71	4.66	2.72	1020473.0	179439379.75	4778
2013-04-07	171.77	174.7	170.06	171.05	-2.01	-1.16	482686.0	83490414.5	2810
2013-04-06	171.77	178.36	169.09	173.06	0.0	0.0	869835.0	150831416.25	4764
2013-04-03	169.09	182.51	163.47	173.06	-3.98	-2.25	1947958.0	338322675.25	10010
2013-04-02	179.82	182.02	167.62	177.04	-8.32	-4.49	2164221.0	377565726.75	8732
2013-04-01	183.97	185.43	175.67	185.36	0.33	0.18	1592111.0	287083977.25	7602
2013-03-31	175.67	184.95	169.09	185.03	9.32	5.3	1510361.0	267216129.25	6935
2013-03-30	167.62	177.87	166.65	175.71	8.66	5.18	1262070.0	216966388.5	6724
2013-03-27	153.71	171.77	153.23	167.05	10.64	6.8	2509712.0	401533010.25	8254
2013-03-26	158.35	163.47	156.4	156.41	-4.66	-2.89	1247938.0	198652616.5	5727
2013-03-25	162.5	168.6	161.03	161.07	0.0	0.0	1234558.0	202294321.75	5576
2013-03-24	150.05	165.43	149.57	161.07	7.98	5.21	1959731.0	312406633.25	8090
2013-03-23	151.27	159.33	146.64	153.09	-5.31	-3.35	2096797.0	321177182.5	9927
2013-03-20	144.93	158.35	139.32	158.4	7.64	5.07	3185771.0	459161128.0	13162
2013-03-19	161.03	163.96	150.79	150.76	-11.64	-7.17	3616152.0	562809764.0	15078
2013-03-18	142.98	162.5	135.42	162.4	14.64	9.91	3130774.0	459911014.75	11733
2013-03-17	142.0	151.76	131.27	147.76	2.66	1.83	3161635.0	446021602.25	10464
2013-03-16	133.22	144.93	125.17	145.1	11.98	9.0	2615302.0	348055010.25	9770
2013-03-13	119.92	135.9	119.92	133.12	8.99	7.24	1943896.0	246765731.0	5997
2013-03-12	126.63	131.27	120.9	124.13	0.33	0.27	2749280.0	348087534.0	10183
2013-03-11	114.31	123.95	107.6	123.8	10.99	9.74	3228320.0	370134768.5	8781
2013-03-10	102.48	112.72	101.26	112.81	9.98	9.71	1105502.0	118295380.25	2716
2013-03-09	100.4	108.09	99.79	102.83	3.0	3.01	1632487.0	169749201.5	2834
2013-03-06	94.06	99.79	93.33	99.83	5.65	6.0	814882.0	78635244.0	2167
2013-03-05	96.13	100.4	87.96	94.18	-2.99	-3.08	1264071.0	120978921.75	4087
2013-03-04	91.25	98.57	89.79	97.17	5.31	5.78	1016194.0	96621707.5	2553
2013-03-03	86.25	91.86	84.42	91.86	6.66	7.82	833886.0	73845599.75	1655
2013-03-02	85.28	89.18	84.42	85.2	0.0	0.0	602390.0	52493529.0	1396
2013-02-27	82.84	87.59	82.84	85.2	2.67	3.24	614300.0	52494542.75	1353
2013-02-26	84.42	85.28	82.59	82.53	-3.32	-3.87	255727.0	21476771.5	723
2013-02-25	83.81	85.89	81.13	85.85	0.98	1.15	378887.0	31594207.0	1110
2013-02-24	91.86	92.23	81.62	84.87	-5.66	-6.25	1128318.0	95613540.0	2753
2013-02-23	90.15	92.47	87.96	90.53	-0.32	-0.35	637813.0	57363866.75	1472
2013-02-20	84.91	91.86	84.91	90.85	5.98	7.05	599297.0	53458795.5	1331
2013-02-19	84.42	90.64	83.2	84.87	0.0	0.0	430850.0	37085797.75	1052
2013-02-18	85.89	86.25	84.3	84.87	-0.66	-0.77	113457.0	9672353.0	365
2013-02-17	85.28	86.98	83.69	85.53	1.34	1.59	291398.0	24896805.25	722
2013-02-16	81.01	85.28	80.52	84.19	2.66	3.26	288583.0	24143796.5	763
2013-02-13	82.23	83.2	80.15	81.53	-0.34	-0.42	192914.0	15823693.0	750
2013-02-12	86.5	86.5	81.86	81.87	-4.66	-5.39	531571.0	44339666.5	982
2013-02-11	87.59	87.96	85.28	86.53	-1.33	-1.51	85795.0	7436969.0	290
2013-02-10	87.59	89.18	86.98	87.86	0.0	0.0	122015.0	10743182.75	364
2013-02-09	86.25	88.57	85.89	87.86	0.34	0.39	201387.0	17511449.5	526
2013-02-06	88.81	89.79	85.89	87.52	-1.67	-1.87	215447.0	18936694.5	803
2013-02-05	90.76	91.86	85.89	89.19	-2.32	-2.54	608333.0	53944712.75	1369
2013-02-04	91.5	95.16	89.79	91.51	-0.68	-0.74	336037.0	31144771.75	959
2013-02-03	91.5	94.06	91.25	92.19	0.33	0.36	282965.0	26112449.25	877
2013-02-02	93.33	93.45	90.76	91.86	-0.66	-0.71	303104.0	27868872.25	1062
2013-01-30	94.06	96.62	90.15	92.52	-2.66	-2.79	482055.0	45583217.5	1669
2013-01-29	90.15	95.16	89.18	95.18	4.65	5.14	776836.0	71399813.25	1798
2013-01-28	91.5	93.33	89.18	90.53	0.0	0.0	537395.0	49030795.25	1423
2013-01-27	88.57	94.06	87.96	90.53	2.01	2.27	835273.0	75469833.0	2675
2013-01-26	94.55	101.5	88.2	88.52	-4.65	-4.99	2187397.0	206541368.75	7080
2013-01-23	85.89	93.45	85.89	93.17	7.64	8.93	828172.0	74745723.5	2388
2013-01-22	85.28	88.2	85.28	85.53	-2.33	-2.65	510116.0	44034401.5	1473
2013-01-21	90.15	91.5	87.96	87.86	-0.66	-0.75	758621.0	67807050.25	1876
2013-01-20	87.96	91.25	83.81	88.52	1.33	1.53	605921.0	52345561.25	1448
2013-01-19	87.59	89.79	85.89	87.19	0.33	0.38	740339.0	64871400.0	1914
2013-01-16	80.52	87.96	80.52	86.86	6.32	7.85	798098.0	68091851.25	2211
2013-01-15	81.13	82.59	80.52	80.54	-0.99	-1.21	91986.0	7502965.25	331
2013-01-14	81.13	82.59	80.52	81.53	0.0	0.0	161317.0	13135937.75	483
2013-01-13	82.59	82.59	81.13	81.53	-1.0	-1.21	178841.0	14645299.25	438
2013-01-12	80.52	82.84	80.15	82.53	1.0	1.23	226452.0	18422479.75	661
2013-01-09	83.81	84.3	81.62	81.53	-2.33	-2.78	209894.0	17395682.75	661
2013-01-08	83.69	89.18	79.91	83.86	0.0	0.0	986434.0	83189913.25	2407
2013-01-07	83.2	85.28	82.23	83.86	0.67	0.81	237204.0	19831584.75	687
2013-01-06	83.81	85.52	82.84	83.19	-0.35	-0.42	235080.0	19784396.25	792
2013-01-05	86.25	87.11	82.59	83.54	-3.32	-3.82	413203.0	34981108.0	1156
2013-01-02	87.11	88.2	84.42	86.86	0.33	0.38	381264.0	32853588.75	1188
2013-01-01	85.89	88.81	84.91	86.53	1.0	1.17	512860.0	44671654.0	1440
2012-12-31	85.28	85.89	81.86	85.53	1.01	1.19	484258.0	40519702.25	1282
2012-12-30	84.91	87.59	83.69	84.52	-0.68	-0.8	590045.0	50402117.5	1750
2012-12-29	88.2	89.79	84.42	85.2	-2.32	-2.65	926489.0	81265871.25	2456
2012-12-26	84.3	91.25	83.81	87.52	3.66	4.36	1187803.0	103860189.5	2939
2012-12-25	81.86	85.28	80.52	83.86	1.66	2.02	677099.0	56366212.0	2064
2012-12-24	86.98	88.57	81.86	82.2	-4.0	-4.64	865824.0	73479717.25	2804
2012-12-23	85.89	88.81	85.28	86.2	0.35	0.41	826194.0	72049535.5	2459
2012-12-22	92.47	98.57	83.69	85.85	-6.67	-7.21	2517523.0	221283525.5	6722
2012-12-19	83.81	92.47	83.81	92.52	8.33	9.89	1873506.0	167142796.5	3330
2012-12-18	85.28	85.89	82.59	84.19	0.0	0.0	461312.0	38736830.0	1307
2012-12-17	77.96	86.98	77.96	84.19	1.0	1.2	1274898.0	105882566.0	3148
2012-12-16	88.81	89.79	83.2	83.19	-4.67	-5.32	1169384.0	101111374.5	2815
2012-12-15	84.42	89.54	83.69	87.86	3.67	4.36	1493532.0	130516022.25	3054
2012-12-12	80.52	87.11	79.18	84.19	4.32	5.41	1565149.0	131209304.75	3373
2012-12-11	82.84	83.81	79.91	79.87	-2.33	-2.83	1571204.0	129260502.0	3485
2012-12-10	77.35	82.23	75.27	82.2	7.32	9.78	2601463.0	209756414.75	3824
2012-12-09	81.13	88.57	74.66	74.88	-6.32	-7.78	2241073.0	183273930.25	5220
2012-12-08	73.56	81.13	73.56	81.2	7.32	9.91	1583991.0	123428455.0	2818
2012-12-05	74.66	77.35	73.56	73.88	-0.66	-0.89	926323.0	69725874.5	1782
2012-12-04	71.12	76.49	69.54	74.54	3.65	5.15	1414814.0	104458449.75	3186
2012-12-03	65.63	71.61	65.63	70.89	5.81	8.93	2039592.0	139427320.4	3072
2012-12-02	59.23	65.15	58.62	65.08	5.84	9.86	1465615.0	91531380.1	2058
2012-12-01	57.58	59.23	57.58	59.24	3.34	5.97	636818.0	37219805.1	984
2012-11-28	54.11	56.36	54.11	55.9	1.45	2.66	473373.0	26321849.8	732
2012-11-27	55.33	56.36	53.31	54.45	-1.45	-2.59	299197.0	16417722.8	642
2012-11-26	57.22	57.22	52.7	55.9	-0.8	-1.41	380937.0	20673646.6	754
2012-11-25	60.08	60.27	56.18	56.7	-3.2	-5.34	293539.0	16995986.7	675
2012-11-24	59.47	61.3	59.47	59.9	0.39	0.66	894439.0	54151611.2	1547
2012-11-21	59.47	60.69	58.62	59.51	-0.8	-1.33	275554.0	16463116.4	534
2012-11-20	60.08	60.69	58.62	60.31	0.53	0.89	373864.0	22353843.4	707
2012-11-19	60.88	61.73	57.4	59.78	-1.18	-1.94	453153.0	27016565.1	936
2012-11-18	60.69	62.34	59.84	60.96	0.38	0.63	483595.0	29433387.2	905
2012-11-17	60.45	61.73	59.66	60.58	0.27	0.45	393331.0	23820773.6	866
2012-11-14	62.71	62.95	58.62	60.31	-2.52	-4.01	499072.0	30261109.4	1018
2012-11-13	63.56	63.56	62.1	62.83	-0.12	-0.19	435197.0	27321997.6	948
2012-11-12	63.93	65.15	62.58	62.95	-1.34	-2.08	966871.0	61624634.8	2074
2012-11-11	60.27	65.15	59.23	64.29	4.39	7.33	690973.0	42696866.9	1178
2012-11-10	59.47	60.08	59.05	59.9	-0.41	-0.68	287926.0	17188841.9	549
2012-11-07	61.3	61.3	60.27	60.31	0.0	0.0	311238.0	18930364.3	563
2012-11-06	60.27	61.12	59.84	60.31	0.14	0.23	412583.0	24875622.8	692
2012-11-05	59.05	61.49	58.62	60.17	1.33	2.26	740487.0	44520501.2	1251
2012-11-04	57.22	59.05	56.97	58.84	2.14	3.77	484525.0	28125080.5	774
2012-11-03	55.94	56.79	55.75	56.7	1.33	2.4	197648.0	11135820.9	340
2012-10-24	53.92	55.94	53.92	55.37	-0.27	-0.49	172335.0	9553342.6	444
2012-10-23	56.36	56.36	55.33	55.64	-0.67	-1.19	174485.0	9757846.7	414
2012-10-22	58.19	58.19	55.75	56.31	-1.6	-2.76	398890.0	22634959.5	835
2012-10-21	56.36	59.23	55.94	57.91	2.01	3.6	1209386.0	69918311.5	2168
2012-10-20	55.33	56.36	55.33	55.9	-0.14	-0.25	277587.0	15549698.1	490
2012-10-17	55.57	56.61	55.57	56.04	0.67	1.21	196780.0	11026893.2	455
2012-10-16	56.36	56.36	55.33	55.37	-0.67	-1.2	186295.0	10388216.4	412
2012-10-15	55.75	56.79	55.57	56.04	0.67	1.21	273237.0	15320431.1	495
2012-10-14	54.96	56.79	54.96	55.37	0.39	0.71	408820.0	22822370.0	803
2012-10-13	58.62	58.62	53.31	54.98	-3.74	-6.37	486282.0	26687670.3	1064
2012-10-10	60.45	60.45	58.62	58.72	-1.59	-2.64	240279.0	14357632.0	484
2012-10-09	60.08	60.69	59.66	60.31	0.53	0.89	262773.0	15781892.5	530
2012-10-08	60.08	60.69	59.47	59.78	-0.39	-0.65	329943.0	19798543.4	611
2012-10-07	60.45	61.3	59.23	60.17	-0.41	-0.68	349998.0	21151004.2	697
2012-10-06	60.45	61.3	59.84	60.58	0.53	0.88	733088.0	44489598.4	1188
2012-10-03	60.27	60.88	59.66	60.05	-0.53	-0.87	327952.0	19785692.8	723
2012-10-02	60.88	62.1	60.27	60.58	-0.26	-0.43	462817.0	28249902.8	770
2012-10-01	59.84	61.3	59.84	60.84	1.06	1.77	346591.0	21033156.4	756
2012-09-30	60.27	60.88	58.01	59.78	-0.53	-0.88	492952.0	29340471.5	1011
2012-09-29	62.1	62.34	59.23	60.31	-0.4	-0.66	435443.0	26638759.5	941
2012-09-26	65.76	65.76	59.66	60.71	-5.45	-8.24	789513.0	50485651.2	1508
2012-09-25	65.15	66.85	65.02	66.16	1.47	2.27	1087160.0	71725917.8	1850
2012-09-24	65.39	65.76	62.71	64.69	-0.54	-0.83	383633.0	24670061.9	865
2012-09-22	65.15	66.61	65.02	65.23	0.67	1.04	827552.0	54504768.3	1453
2012-09-19	65.76	66.24	63.93	64.56	-1.21	-1.84	419891.0	27303264.2	881
2012-09-18	66.0	67.22	65.63	65.77	-0.64	-0.96	632231.0	41807131.65	1236
2012-09-17	67.83	68.44	66.37	66.41	-1.81	-2.65	528165.0	35560346.0	1056
2012-09-16	68.44	69.9	67.71	68.22	-0.33	-0.48	870822.0	59948785.0	1570
2012-09-15	67.83	69.29	66.85	68.55	1.99	2.99	1344637.0	91588195.5	2008
2012-09-12	67.71	68.93	65.15	66.56	0.0	0.0	1061628.0	70965397.0	2276
2012-09-11	64.78	70.27	64.41	66.56	2.66	4.16	4326590.0	296619489.75	5166
2012-09-10	62.1	63.93	60.45	63.9	1.47	2.35	1116368.0	69980240.4	2158
2012-09-09	64.78	64.78	62.1	62.43	-2.65	-4.07	760627.0	48533827.7	1436
2012-09-08	62.71	66.0	62.71	65.08	2.92	4.7	1640516.0	106244713.0	2243
2012-09-05	62.1	62.95	61.49	62.16	0.27	0.44	1055175.0	65727384.1	1679
2012-09-04	59.47	63.19	58.86	61.89	2.65	4.47	1542043.0	94827786.7	2531
2012-09-03	60.08	60.08	58.62	59.24	-0.39	-0.65	285615.0	16989264.3	597
2012-09-02	59.05	60.27	58.62	59.63	0.0	0.0	321998.0	19157720.3	763
2012-09-01	60.69	60.69	59.47	59.63	-0.68	-1.13	339280.0	20419635.8	648
2012-08-29	60.69	60.69	59.66	60.31	0.0	0.0	363240.0	21814449.4	713
2012-08-28	60.27	60.88	59.66	60.31	-0.13	-0.22	367124.0	22054919.1	705
2012-08-27	60.27	61.12	59.84	60.44	0.54	0.9	397527.0	24025456.2	818
2012-08-26	59.47	60.27	59.05	59.9	0.39	0.66	431302.0	25795312.7	796
2012-08-25	59.05	60.27	58.62	59.51	2.27	3.97	385369.0	22897123.6	797
2012-08-15	58.01	58.19	57.22	57.24	-0.26	-0.45	266791.0	15369832.0	631
2012-08-14	56.97	58.01	56.36	57.5	0.65	1.14	382589.0	21901912.8	813
2012-08-13	59.47	59.47	56.79	56.85	-3.05	-5.09	605535.0	35491884.3	1239
2012-08-12	61.73	61.73	59.66	59.9	-1.87	-3.03	974759.0	58894285.9	1749
2012-08-11	60.27	62.1	59.66	61.77	2.26	3.8	993621.0	60835241.7	1855
2012-08-08	56.97	59.84	56.79	59.51	2.81	4.96	1338900.0	77982738.0	2536
2012-08-07	55.57	57.22	54.53	56.7	0.66	1.18	1464774.0	82000217.1	2871
2012-08-06	61.97	62.34	55.94	56.04	-6.12	-9.85	1575122.0	92086980.9	2630
2012-08-05	64.78	65.76	61.97	62.16	-2.4	-3.72	1851101.0	118971484.3	3125
2012-08-04	64.54	67.83	63.56	64.56	0.66	1.03	1377348.0	90885871.75	2388
2012-08-01	65.02	66.37	62.95	63.9	0.0	0.0	1038057.0	67040141.0	2105
2012-07-31	60.27	65.15	60.27	63.9	4.0	6.68	820144.0	51360693.3	1573
2012-07-30	59.23	60.69	58.62	59.9	0.27	0.45	392938.0	23400999.4	831
2012-07-29	57.83	61.12	56.36	59.63	2.26	3.94	840365.0	50094420.5	1760
2012-07-28	56.36	58.62	55.94	57.37	1.73	3.11	470804.0	26973425.2	989
2012-07-25	54.53	56.36	54.11	55.64	0.66	1.2	475109.0	26303847.5	942
2012-07-24	55.57	55.94	54.53	54.98	-0.92	-1.65	317253.0	17466903.8	696
2012-07-23	55.14	57.22	55.14	55.9	2.12	3.94	545278.0	30500986.3	1118
2012-07-22	52.7	54.53	52.7	53.78	0.81	1.53	257101.0	13764877.6	569
2012-07-21	52.28	53.92	52.28	52.97	0.66	1.26	202150.0	10742683.4	486
2012-07-18	50.45	52.89	50.45	52.31	1.06	2.07	119626.0	6217150.7	312
2012-07-17	54.35	54.72	50.63	51.25	-2.93	-5.41	170822.0	9058072.5	506
2012-07-16	55.94	57.58	54.11	54.18	-1.6	-2.87	366271.0	20464097.4	925
2012-07-15	54.96	58.62	53.74	55.78	1.21	2.22	733850.0	41356372.5	1600
2012-07-14	52.28	54.96	52.28	54.57	2.39	4.58	381242.0	20489661.7	901
2012-07-11	54.11	54.11	51.85	52.18	-1.86	-3.44	278930.0	14742092.1	676
2012-07-10	54.53	55.33	53.31	54.04	-0.68	-1.24	335837.0	18267367.7	828
2012-07-09	58.62	58.62	54.53	54.72	-4.0	-6.81	681345.0	38402794.2	1605
2012-07-08	54.11	58.62	54.11	58.72	5.33	9.98	1078756.0	61769158.0	1928
2012-07-07	51.67	53.92	51.48	53.39	1.75	3.39	501557.0	26499847.2	973
2012-07-04	51.18	52.09	51.18	51.64	0.66	1.29	322593.0	16627830.9	594
2012-07-03	50.63	51.48	50.32	50.98	0.53	1.05	190874.0	9737265.1	470
2012-07-02	50.2	50.93	49.9	50.45	0.38	0.76	228530.0	11528683.4	508
2012-07-01	49.53	50.2	48.25	50.07	0.69	1.4	393339.0	19356994.1	737
2012-06-30	49.29	49.59	48.49	49.38	1.45	3.03	292059.0	14349783.4	577
2012-06-27	51.85	51.85	47.27	47.93	-3.59	-6.97	333436.0	16412291.4	821
2012-06-26	51.85	53.92	51.48	51.52	-0.27	-0.52	251135.0	13162062.6	565
2012-06-25	53.5	53.92	51.48	51.79	-2.12	-3.93	196975.0	10380514.0	473
2012-06-24	54.35	54.96	53.31	53.91	0.0	0.0	266323.0	14431588.8	613
2012-06-23	55.94	55.94	53.74	53.91	-1.73	-3.11	230034.0	12643756.5	549
2012-06-20	54.72	56.18	54.11	55.64	1.19	2.19	422549.0	23381437.6	935
2012-06-19	55.14	55.14	53.92	54.45	-0.53	-0.96	327177.0	17811632.0	801
2012-06-18	53.74	57.22	53.74	54.98	2.28	4.33	789055.0	44058634.7	1637
2012-06-17	52.7	53.5	52.28	52.7	0.0	0.0	331965.0	17487011.5	757
2012-06-16	53.74	54.11	49.29	52.7	-0.42	-0.79	578105.0	30084788.7	1163
2012-06-13	53.07	55.33	52.7	53.12	0.81	1.55	840597.0	45193371.6	1568
2012-06-12	49.29	53.07	48.98	52.31	2.78	5.61	1126242.0	57982075.0	1950
2012-06-11	49.84	50.45	49.29	49.53	0.15	0.3	304577.0	15188049.5	558
2012-06-10	49.53	49.59	48.19	49.38	0.79	1.63	363687.0	17819570.6	689
2012-06-09	49.9	49.9	47.15	48.59	0.39	0.81	293917.0	14323103.6	628
2012-06-06	50.63	51.85	47.27	48.2	-1.87	-3.73	393475.0	19718428.5	829
2012-06-05	50.2	52.28	50.02	50.07	0.54	1.09	860084.0	44041546.5	1730
2012-06-04	49.41	50.63	48.92	49.53	-0.27	-0.54	362425.0	17963134.5	745
2012-06-03	50.02	51.24	48.25	49.8	0.15	0.3	622349.0	31075344.3	1209
2012-06-02	51.85	52.7	49.59	49.65	-5.46	-9.91	420718.0	21360077.4	838
2012-05-30	58.19	58.19	54.53	55.11	-2.92	-5.03	326401.0	18378905.1	840
2012-05-29	57.22	59.05	56.79	58.03	1.06	1.86	601091.0	34669895.7	1209
2012-05-28	56.61	57.58	56.61	56.97	0.66	1.17	232115.0	13258594.6	502
2012-05-27	56.36	57.58	55.94	56.31	0.0	0.0	452526.0	25751590.7	976
2012-05-26	57.22	57.58	56.36	56.31	-0.81	-1.42	242602.0	13820265.8	580
2012-05-23	58.01	58.01	56.97	57.12	-0.79	-1.36	249697.0	14326954.4	651
2012-05-22	57.58	59.47	56.61	57.91	0.79	1.38	635610.0	36890515.7	1367
2012-05-21	56.36	59.84	56.36	57.12	1.08	1.93	816637.0	47272895.8	1689
2012-05-20	55.75	56.79	55.57	56.04	1.06	1.93	642570.0	36009354.6	1225
2012-05-19	52.7	57.4	52.28	54.98	1.74	3.27	878586.0	48941186.1	1827
2012-05-16	52.7	53.74	51.85	53.24	0.27	0.51	494411.0	26239976.5	1117
2012-05-15	52.46	53.31	51.67	52.97	1.6	3.11	474405.0	24962703.8	1117
2012-05-14	51.85	53.92	50.63	51.37	-1.6	-3.02	538895.0	28308902.2	1196
2012-05-13	54.11	56.36	52.7	52.97	-0.94	-1.74	1000014.0	54319380.0	2102
2012-05-12	54.96	55.94	51.24	53.91	-1.99	-3.56	1064943.0	56244321.7	1932
2012-05-09	61.3	61.97	55.94	55.9	-5.99	-9.68	853100.0	49822293.6	1897
2012-05-08	63.56	64.78	61.97	61.89	-1.33	-2.1	450971.0	28633022.7	1121
2012-05-07	63.56	64.54	62.58	63.22	-1.07	-1.66	284977.0	18053588.0	769
2012-05-06	66.24	66.85	64.41	64.29	-1.75	-2.65	361760.0	23815473.3	835
2012-05-05	66.24	66.85	65.76	66.04	-2.18	-3.2	268719.0	17792017.95	670
2012-05-02	68.93	69.29	67.71	68.22	-0.33	-0.48	282978.0	19281788.5	606
2012-05-01	68.44	69.54	67.71	68.55	0.66	0.97	300186.0	20616010.25	669
2012-04-30	68.93	69.29	66.85	67.89	-0.99	-1.44	183501.0	12460157.5	527
2012-04-29	71.12	71.12	68.32	68.88	-1.68	-2.38	341743.0	23795634.25	770
2012-04-28	69.54	71.12	69.54	70.56	1.33	1.92	584790.0	41064933.5	906
2012-04-25	69.9	70.51	68.93	69.23	-0.33	-0.47	211945.0	14800711.0	454
2012-04-24	69.54	70.27	68.44	69.56	0.33	0.48	215519.0	14959950.5	548
2012-04-23	69.29	72.22	68.44	69.23	-0.65	-0.93	570949.0	40203294.25	1127
2012-04-22	68.32	70.88	68.32	69.88	1.66	2.43	324996.0	22509047.0	646
2012-04-21	67.71	69.29	67.71	68.22	0.33	0.49	114006.0	7837688.75	305
2012-04-18	69.54	71.61	67.71	67.89	-1.34	-1.94	349583.0	24211123.75	928
2012-04-17	68.93	70.27	67.22	69.23	2.01	2.99	200149.0	13786923.25	492
2012-04-16	69.29	70.27	65.15	67.22	-2.66	-3.81	318090.0	21533271.25	824
2012-04-15	70.27	73.2	66.61	69.88	-0.68	-0.96	559736.0	39898304.75	1304
2012-04-14	70.51	71.61	69.29	70.56	1.0	1.44	419990.0	29622045.0	891
2012-04-11	70.51	71.98	67.83	69.56	-1.99	-2.78	437945.0	30468619.25	1200
2012-04-10	68.93	74.66	67.83	71.55	3.33	4.88	982750.0	69743133.25	2168
2012-04-09	69.29	70.27	66.0	68.22	-2.34	-3.32	494052.0	33432425.15	1132
2012-04-08	75.27	75.64	67.22	70.56	-3.98	-5.34	697489.0	49154551.75	1510
2012-04-07	75.27	76.25	73.81	74.54	-1.68	-2.2	224863.0	16832388.5	562
2012-04-04	78.32	78.32	75.27	76.22	-1.99	-2.54	239064.0	18352957.25	558
2012-04-03	78.32	78.93	77.35	78.21	1.66	2.17	375870.0	29364888.25	788
2012-04-02	76.49	77.35	75.27	76.55	0.33	0.43	318174.0	24256659.0	761
2012-04-01	78.57	79.91	75.88	76.22	-4.32	-5.36	531983.0	41305485.25	1377
2012-03-31	83.69	85.52	79.18	80.54	-1.66	-2.02	1489283.0	122701690.0	3163
2012-03-28	76.86	82.23	76.86	82.2	7.32	9.78	1324339.0	106335579.0	2490
2012-03-27	71.98	76.49	71.98	74.88	2.33	3.21	352360.0	26386658.25	935
2012-03-26	73.81	74.17	72.22	72.55	-1.66	-2.24	122660.0	8982575.75	346
2012-03-25	75.27	75.27	73.2	74.21	-0.67	-0.89	158416.0	11754646.75	444
2012-03-24	76.25	77.47	74.66	74.88	-0.99	-1.3	214794.0	16351680.25	587
2012-03-21	76.86	78.32	75.88	75.87	-1.0	-1.3	180759.0	13895075.75	463
2012-03-20	77.35	79.91	75.88	76.87	-1.67	-2.13	213193.0	16596651.75	672
2012-03-19	80.15	80.52	77.47	78.54	-1.33	-1.67	325366.0	25666518.0	704
[truncated: 1,137 more rows]
