# Supplementary material for: Effective short-term forecasts of Saudi stock price trends using technical indicators and large-scale multivariate time series
Source: PeerJ Comput Sci. 2023 Jan 6;9:e1205. doi: 10.7717/peerj-cs.1205 (PMC10280263; doi:10.7717/peerj-cs.1205)
Supplement: Supplemental Information 3 [file peerj-cs-09-1205-s003.zip › TASI Dataset 2021/ACC_3010.csv]

date	open	high	low	close	change	change_percent	volume_traded	value_traded_SAR	number_trades
2020-03-19	23.7	24.82	23.6	24.0	0.02	0.08	579229.0	14027959.1	1008
2020-03-18	23.34	24.3	23.34	23.98	0.18	0.76	383976.0	9194260.82	629
2020-03-17	23.48	23.86	22.6	23.8	0.0	0.0	461109.0	10836716.82	820
2020-03-16	23.36	23.8	22.3	23.8	0.1	0.42	693083.0	15747792.76	1343
2020-03-15	27.2	27.2	23.7	23.7	-2.25	-8.67	791069.0	19713196.99	1174
2020-03-12	25.9	26.5	25.55	25.95	-1.95	-6.99	645332.0	16698027.25	847
2020-03-11	29.0	29.8	26.9	27.9	-0.6	-2.11	704039.0	19900625.65	867
2020-03-10	29.0	29.0	27.25	28.5	1.55	5.75	612000.0	17227474.75	799
2020-03-09	26.95	27.85	26.95	26.95	-2.95	-9.87	577985.0	15598753.25	583
2020-03-08	31.0	31.35	29.9	29.9	-3.3	-9.94	462780.0	13973348.45	641
2020-03-05	33.5	33.7	33.1	33.2	0.0	0.0	392529.0	13077250.4	388
2020-03-04	33.0	33.55	32.6	33.2	0.3	0.91	440142.0	14643991.15	479
2020-03-03	32.9	33.45	32.5	32.9	0.7	2.17	454632.0	14960589.45	545
2020-03-02	33.05	33.7	32.2	32.2	0.2	0.63	544893.0	17855500.5	732
2020-03-01	32.4	33.0	31.5	32.0	-1.7	-5.04	500469.0	16091400.5	476
2020-02-27	34.3	34.8	33.45	33.7	-1.05	-3.02	210253.0	7154461.2	306
2020-02-26	34.15	34.75	34.0	34.75	-0.25	-0.71	208834.0	7018932.6	263
2020-02-25	34.5	35.0	34.4	35.0	0.0	0.0	132864.0	4615407.5	316
2020-02-24	35.85	35.85	35.0	35.0	-1.0	-2.78	230582.0	8117861.65	894
2020-02-23	36.7	36.8	36.0	36.0	-0.8	-2.17	177918.0	6449904.85	377
2020-02-20	36.85	37.2	36.7	36.8	0.15	0.41	122984.0	4531767.65	335
2020-02-19	36.5	37.2	36.5	36.65	0.35	0.96	188214.0	6908379.4	493
2020-02-18	36.4	36.7	36.2	36.3	-0.1	-0.27	83285.0	3029873.8	211
2020-02-17	36.2	36.6	36.0	36.4	0.1	0.28	369435.0	13445348.5	295
2020-02-16	36.3	36.75	36.2	36.3	-0.05	-0.14	79358.0	2886686.1	235
2020-02-13	37.05	37.1	36.2	36.35	-0.45	-1.22	126615.0	4644725.45	243
2020-02-12	37.1	37.15	36.8	36.8	-0.15	-0.41	92457.0	3416833.35	240
2020-02-11	37.5	37.5	36.6	36.95	-0.55	-1.47	280506.0	10392550.3	492
2020-02-10	37.7	38.3	37.5	37.5	-0.2	-0.53	206237.0	7796997.05	324
2020-02-09	38.05	38.05	37.0	37.7	-0.8	-2.08	362146.0	13716732.0	387
2020-02-06	38.95	38.95	38.4	38.5	-0.1	-0.26	218466.0	8422315.55	327
2020-02-05	39.6	39.8	38.45	38.6	-0.8	-2.03	275591.0	10793318.95	503
2020-02-04	39.85	40.1	39.4	39.4	-0.2	-0.51	482568.0	18955595.35	420
2020-02-03	39.05	40.15	39.05	39.6	-0.1	-0.25	478599.0	19062198.45	648
2020-02-02	39.2	40.3	39.0	39.7	0.35	0.89	1011052.0	40273407.35	706
2020-01-30	39.6	39.6	39.3	39.35	0.05	0.13	119296.0	4713686.3	173
2020-01-29	39.5	39.9	39.3	39.3	-0.4	-1.01	103514.0	4105154.1	258
2020-01-28	39.05	39.7	38.8	39.7	0.65	1.66	207626.0	8163573.4	517
2020-01-27	39.7	39.9	39.0	39.05	-0.9	-2.25	144055.0	5668641.9	322
2020-01-26	39.1	39.95	38.35	39.95	0.8	2.04	400157.0	15843175.95	705
2020-01-23	38.0	39.3	37.6	39.15	1.15	3.03	282855.0	10938289.75	659
2020-01-22	38.05	38.8	38.0	38.0	0.0	0.0	182421.0	6987667.45	352
2020-01-21	38.4	38.5	38.0	38.0	-0.45	-1.17	124239.0	4744764.1	418
2020-01-20	38.5	38.65	38.45	38.45	-0.05	-0.13	60333.0	2324489.9	148
2020-01-19	38.85	38.85	38.1	38.5	0.05	0.13	97635.0	3748736.65	226
2020-01-16	39.0	39.05	38.05	38.45	-0.55	-1.41	210767.0	8122734.35	441
2020-01-15	39.4	39.4	39.0	39.0	-0.4	-1.02	138585.0	5427421.4	331
2020-01-14	38.8	39.75	38.7	39.4	0.7	1.81	324648.0	12752353.65	527
2020-01-13	37.8	38.95	37.8	38.7	0.9	2.38	336417.0	12918170.25	574
2020-01-12	37.0	37.95	37.0	37.8	1.0	2.72	338976.0	12769710.4	555
2020-01-09	35.5	36.85	35.5	36.8	1.7	4.84	331335.0	12082313.8	1739
2020-01-08	34.3	35.4	34.3	35.1	-0.3	-0.85	142763.0	5005470.15	270
2020-01-07	35.55	35.75	35.0	35.4	0.25	0.71	139803.0	4960866.55	251
2020-01-06	35.6	35.7	34.8	35.15	-0.7	-1.95	108272.0	3808903.6	344
2020-01-05	36.5	36.5	35.5	35.85	-0.85	-2.32	170958.0	6164930.5	283
2020-01-02	36.85	37.1	36.65	36.7	0.0	0.0	136822.0	5040805.4	241
2020-01-01	36.85	37.1	36.5	36.7	-0.1	-0.27	172978.0	6385765.5	187
2019-12-31	36.85	37.0	36.5	36.8	-0.15	-0.41	103624.0	3802747.0	227
2019-12-30	37.35	37.4	36.8	36.95	-0.35	-0.94	118531.0	4394139.95	288
2019-12-29	36.8	37.35	36.8	37.3	0.5	1.36	242460.0	9013464.25	376
2019-12-26	36.0	36.8	35.8	36.8	0.75	2.08	91877.0	3354428.65	761
2019-12-25	36.05	36.05	35.75	36.05	0.0	0.0	81004.0	2913607.8	644
2019-12-24	36.65	36.65	35.95	36.05	-0.55	-1.5	181933.0	6588214.05	376
2019-12-23	36.8	36.95	36.5	36.6	-0.35	-0.95	220490.0	8081150.1	248
2019-12-22	37.0	37.2	36.6	36.95	-0.2	-0.54	72878.0	2686462.05	151
2019-12-19	37.0	37.15	36.95	37.15	0.15	0.41	44061.0	1632943.05	187
2019-12-18	36.7	37.1	36.7	37.0	0.4	1.09	108558.0	3835636.5	150
2019-12-17	37.25	37.25	36.6	36.6	-0.65	-1.74	70583.0	2604224.6	193
2019-12-16	36.2	37.5	36.2	37.25	0.15	0.4	247035.0	9084567.85	333
2019-12-15	37.0	37.1	37.0	37.1	0.1	0.27	127697.0	4730962.45	137
2019-12-12	37.2	37.2	37.0	37.0	-0.35	-0.94	109115.0	4043101.5	155
2019-12-11	37.35	37.4	37.0	37.35	0.35	0.95	82093.0	3059065.85	219
2019-12-10	37.4	37.4	36.95	37.0	-1.0	-2.63	250577.0	9293024.3	426
2019-12-09	37.8	39.3	37.8	38.0	-0.05	-0.13	883410.0	34218308.4	1012
2019-12-08	36.3	38.35	36.3	38.05	1.85	5.11	551091.0	20645546.45	542
2019-12-05	35.15	36.25	35.1	36.2	1.05	2.99	607443.0	21804344.45	591
2019-12-04	34.4	35.2	34.3	35.15	0.95	2.78	350225.0	12185814.05	528
2019-12-03	33.9	34.3	33.9	34.2	0.3	0.88	305032.0	10410421.1	300
2019-12-02	33.1	33.95	33.1	33.9	0.55	1.65	237116.0	7988201.7	222
2019-12-01	33.3	33.55	33.0	33.35	0.35	1.06	68116.0	2260227.15	123
2019-11-28	33.4	33.4	32.5	33.0	-0.35	-1.05	102398.0	3371998.3	182
2019-11-27	32.8	33.4	32.8	33.35	0.55	1.68	77819.0	2577166.8	248
2019-11-26	33.85	33.85	32.8	32.8	-0.8	-2.38	115858.0	3842843.1	208
2019-11-25	32.8	33.6	32.7	33.6	0.8	2.44	128354.0	4279900.35	178
2019-11-24	33.45	33.8	32.65	32.8	-0.8	-2.38	99513.0	3302380.45	255
2019-11-21	33.9	34.05	33.55	33.6	-0.05	-0.15	127512.0	4328946.95	211
2019-11-20	33.3	33.85	33.1	33.65	0.6	1.82	168561.0	5653148.2	239
2019-11-19	32.5	33.4	32.5	33.05	0.6	1.85	330919.0	10925612.4	250
2019-11-18	31.9	32.45	31.9	32.45	0.55	1.72	176148.0	5677679.15	197
2019-11-17	32.0	32.25	31.8	31.9	-0.15	-0.47	106383.0	3408642.05	336
2019-11-14	31.7	32.05	31.65	32.05	0.3	0.94	294948.0	9421095.4	371
2019-11-13	32.2	32.25	31.75	31.75	-0.5	-1.55	120584.0	3852706.3	244
2019-11-12	31.65	32.3	31.65	32.25	0.3	0.94	91178.0	2929296.5	205
2019-11-11	32.15	32.5	31.45	31.95	-0.15	-0.47	322528.0	10299307.55	462
2019-11-10	32.3	32.4	32.0	32.1	-0.15	-0.47	101726.0	3270761.8	162
2019-11-07	32.05	32.4	32.0	32.25	0.15	0.47	61735.0	1983171.6	123
2019-11-06	32.65	32.65	32.1	32.1	-0.15	-0.47	75718.0	2451262.2	153
2019-11-05	32.1	32.4	32.1	32.25	0.2	0.62	116892.0	3771153.85	166
2019-11-04	32.0	32.65	31.95	32.05	-0.35	-1.08	111800.0	3598964.65	243
2019-11-03	31.5	32.5	31.15	32.4	0.1	0.31	182583.0	5846093.0	302
2019-10-31	31.8	32.3	31.75	32.3	0.35	1.1	76753.0	2457137.4	184
2019-10-30	32.35	32.55	31.7	31.95	-0.15	-0.47	145909.0	4666589.45	754
2019-10-29	33.0	33.1	31.8	32.1	-1.3	-3.89	354507.0	11422864.4	636
2019-10-28	34.0	34.45	33.1	33.4	-0.1	-0.3	392038.0	13332356.45	1006
2019-10-27	33.1	33.7	33.0	33.5	0.3	0.9	76708.0	2554184.05	159
2019-10-24	33.2	33.25	33.0	33.2	-0.3	-0.9	124694.0	4129464.9	127
2019-10-23	33.3	33.5	32.8	33.5	0.2	0.6	182750.0	6057729.7	207
2019-10-22	33.0	33.3	32.8	33.3	0.3	0.91	148701.0	4918743.35	198
2019-10-21	32.7	33.0	32.35	33.0	0.0	0.0	61662.0	2023575.85	133
2019-10-20	32.6	33.0	32.0	33.0	1.15	3.61	155519.0	5079728.5	272
2019-10-17	31.5	32.0	31.1	31.85	0.3	0.95	131776.0	4185506.95	266
2019-10-16	31.0	31.55	30.7	31.55	0.65	2.1	159436.0	4967972.55	306
2019-10-15	31.75	31.75	30.55	30.9	-1.05	-3.29	184861.0	5705636.7	254
2019-10-14	32.3	32.5	31.8	31.95	-0.75	-2.29	76997.0	2469089.55	147
2019-10-13	32.9	32.95	32.5	32.7	-0.2	-0.61	76396.0	2501403.75	95
2019-10-10	32.8	32.9	32.5	32.9	0.3	0.92	55284.0	1809198.95	103
2019-10-09	33.0	33.0	32.35	32.6	0.0	0.0	163047.0	5311633.7	269
2019-10-08	34.0	34.3	32.5	32.6	-1.75	-5.09	297107.0	9852897.75	361
2019-10-07	34.3	34.35	34.05	34.35	0.0	0.0	57862.0	1979749.45	90
2019-10-06	33.55	34.35	33.55	34.35	0.6	1.78	113849.0	3889640.1	199
2019-10-03	33.9	34.1	33.65	33.75	-0.7	-2.03	140082.0	4730435.5	188
2019-10-02	34.3	34.6	33.85	34.45	0.15	0.44	668175.0	22827385.7	476
2019-10-01	34.05	34.35	33.95	34.3	0.3	0.88	486441.0	16630865.5	524
2019-09-30	33.1	34.0	33.05	34.0	0.9	2.72	776515.0	26247965.1	660
2019-09-29	32.0	33.1	31.7	33.1	1.45	4.58	312197.0	10248876.1	439
2019-09-26	32.15	32.15	31.6	31.65	-0.5	-1.56	234240.0	7449209.65	262
2019-09-25	32.15	32.8	32.0	32.15	0.05	0.16	336325.0	10870728.4	337
2019-09-24	30.0	32.2	30.0	32.1	2.15	7.18	865004.0	27240125.15	695
2019-09-22	29.7	29.95	29.7	29.95	0.25	0.84	83513.0	2490152.45	140
2019-09-19	29.35	29.7	29.25	29.7	0.25	0.85	511556.0	15153447.05	244
2019-09-18	29.3	29.55	29.3	29.45	0.25	0.86	96193.0	2826718.3	130
2019-09-17	29.15	29.45	29.0	29.2	-0.25	-0.85	189460.0	5538030.85	208
2019-09-16	29.2	29.6	29.05	29.45	0.4	1.38	180166.0	5287208.1	287
2019-09-15	29.0	29.25	28.9	29.05	-0.25	-0.85	303085.0	8793589.9	169
2019-09-12	29.25	29.5	29.1	29.3	0.15	0.51	156737.0	4589751.2	135
2019-09-11	29.3	29.3	29.05	29.15	-0.3	-1.02	103821.0	3026559.45	199
2019-09-10	29.5	29.5	29.35	29.45	-0.15	-0.51	129610.0	3814200.7	154
2019-09-09	29.25	29.9	29.05	29.6	0.5	1.72	160707.0	4720609.35	283
2019-09-08	29.45	29.6	29.1	29.1	-0.35	-1.19	153181.0	4489855.15	204
2019-09-05	29.8	29.9	29.35	29.45	-0.3	-1.01	215758.0	6359731.65	267
2019-09-04	29.3	29.95	29.25	29.75	0.5	1.71	468441.0	13939435.55	437
2019-09-03	29.8	30.0	29.25	29.25	-0.6	-2.01	326712.0	9665070.45	313
2019-09-02	29.4	29.95	29.3	29.85	0.45	1.53	417688.0	12470296.4	274
2019-09-01	29.2	29.6	29.1	29.4	0.0	0.0	105733.0	3101502.8	222
2019-08-29	29.65	30.4	29.4	29.4	-0.1	-0.34	555688.0	16725130.65	652
2019-08-28	29.85	29.95	29.4	29.5	-0.4	-1.34	303032.0	9024086.35	260
2019-08-27	29.85	29.9	29.0	29.9	0.05	0.17	670483.0	19961713.55	717
2019-08-26	29.15	29.85	28.8	29.85	0.6	2.05	105837.0	3091154.65	257
2019-08-25	29.4	29.4	29.2	29.25	-0.2	-0.68	297724.0	8699601.5	230
2019-08-22	29.3	29.5	29.1	29.45	-0.2	-0.67	174155.0	5109493.45	270
2019-08-21	29.65	29.95	29.35	29.65	0.05	0.17	167164.0	4971731.8	249
2019-08-20	28.8	29.65	28.8	29.6	0.8	2.78	403498.0	11828951.85	394
2019-08-19	28.2	28.9	28.2	28.8	0.8	2.86	308772.0	8840640.4	1048
2019-08-18	28.15	28.65	27.8	28.0	-0.2	-0.71	248650.0	7046185.95	283
2019-08-08	28.25	28.4	28.2	28.2	-0.3	-1.05	318959.0	9023374.1	286
2019-08-07	28.7	28.7	28.45	28.5	-0.35	-1.21	732240.0	20878116.6	368
2019-08-06	28.55	29.0	28.5	28.85	-0.9	-3.03	803492.0	23053673.55	945
2019-08-05	29.85	29.9	29.6	29.75	0.1	0.34	339912.0	10111588.65	808
2019-08-04	29.3	30.05	29.3	29.65	0.35	1.19	461363.0	13706540.95	642
2019-08-01	29.2	29.4	29.15	29.3	-0.3	-1.01	171135.0	5012259.1	488
2019-07-31	29.7	29.7	29.4	29.6	-0.1	-0.34	297994.0	8790924.05	384
2019-07-30	29.4	29.85	29.35	29.7	0.5	1.71	206659.0	6119176.45	270
2019-07-29	29.6	29.9	29.2	29.2	-0.4	-1.35	180912.0	5348048.3	518
2019-07-28	29.3	29.65	29.25	29.6	0.35	1.2	153695.0	4522612.25	235
2019-07-25	29.5	29.6	29.2	29.25	-0.2	-0.68	174229.0	5120301.45	224
2019-07-24	29.4	29.9	29.25	29.45	0.2	0.68	269414.0	7971485.4	351
2019-07-23	29.1	29.8	29.1	29.25	0.1	0.34	464160.0	13676148.85	507
2019-07-22	28.35	29.2	28.2	29.15	0.8	2.82	447063.0	12843479.3	380
2019-07-21	28.25	28.4	28.15	28.35	-0.05	-0.18	248274.0	7006638.85	217
2019-07-18	28.35	28.45	28.15	28.4	0.05	0.18	245458.0	6936173.6	300
2019-07-17	28.45	28.45	28.2	28.35	-0.1	-0.35	127521.0	3611730.95	124
2019-07-16	28.35	28.45	28.15	28.45	0.15	0.53	120403.0	3418385.6	142
2019-07-15	28.55	28.6	28.2	28.3	-0.2	-0.7	155411.0	4401401.25	161
2019-07-14	28.4	28.65	28.3	28.5	0.25	0.88	289160.0	8245180.75	223
2019-07-11	28.3	28.55	28.25	28.25	-0.25	-0.88	265637.0	7543060.7	224
2019-07-10	28.3	28.6	28.2	28.5	0.4	1.42	440882.0	12540668.7	297
2019-07-09	28.2	28.5	28.0	28.1	-0.05	-0.18	302947.0	8565847.75	359
2019-07-08	27.35	28.2	27.25	28.15	0.85	3.11	736765.0	20483547.4	787
2019-07-07	26.5	27.8	26.5	27.3	0.8	3.02	613613.0	16662689.25	697
2019-07-04	26.35	26.7	26.25	26.5	0.05	0.19	175466.0	4638286.15	276
2019-07-03	26.1	26.6	25.85	26.45	0.15	0.57	336900.0	8869920.8	322
2019-07-02	26.25	26.35	26.1	26.3	0.05	0.19	76429.0	2005450.45	152
2019-07-01	25.95	26.4	25.9	26.25	0.25	0.96	201525.0	5266606.35	269
2019-06-30	25.8	26.05	25.75	26.0	0.2	0.78	185926.0	4820129.0	231
2019-06-27	25.8	25.8	25.65	25.8	0.0	0.0	283745.0	7311511.9	268
2019-06-26	26.0	26.1	25.7	25.8	-0.3	-1.15	304682.0	7884248.15	297
2019-06-25	26.05	26.1	25.8	26.1	0.05	0.19	55839.0	1448924.9	116
2019-06-24	26.35	26.5	25.8	26.05	-0.45	-1.7	277605.0	7219688.9	263
2019-06-23	26.5	26.7	26.1	26.5	0.05	0.19	270023.0	7148555.65	217
2019-06-20	26.25	26.85	26.15	26.45	0.0	0.0	717484.0	19022217.2	714
2019-06-19	26.4	26.75	26.3	26.45	0.05	0.19	606472.0	16101339.45	1279
2019-06-18	26.3	26.5	26.0	26.4	-0.05	-0.19	272422.0	7142514.6	666
2019-06-17	26.1	26.5	26.1	26.45	0.35	1.34	311570.0	8167887.2	247
2019-06-16	25.7	26.15	25.7	26.1	0.1	0.38	157684.0	4105396.7	223
2019-06-13	26.0	26.0	25.5	26.0	-0.05	-0.19	189104.0	4896249.4	291
2019-06-12	26.45	26.45	25.95	26.05	-0.55	-2.07	703083.0	18299282.75	620
2019-06-11	26.6	26.7	26.45	26.6	-0.05	-0.19	104460.0	2776679.55	174
2019-06-10	26.1	26.65	26.1	26.65	0.55	2.11	120492.0	3177881.9	227
2019-06-09	25.15	26.1	25.15	26.1	0.45	1.75	105950.0	2728635.15	224
2019-05-30	25.0	25.65	25.0	25.65	0.65	2.6	258898.0	6575948.0	318
2019-05-29	25.45	25.5	24.52	25.0	-0.6	-2.34	96182.0	2407487.67	208
2019-05-28	23.7	25.6	23.66	25.6	1.92	8.11	829082.0	20852158.44	742
2019-05-27	24.0	24.04	23.2	23.68	-0.36	-1.5	277424.0	6498895.28	921
2019-05-26	24.3	24.3	23.9	24.04	-0.34	-1.39	69179.0	1662653.16	202
2019-05-23	24.86	24.86	24.12	24.38	-0.42	-1.69	144261.0	3503854.12	237
2019-05-22	24.22	24.8	24.12	24.8	0.7	2.9	121293.0	2960311.54	228
2019-05-21	24.2	24.3	24.1	24.1	0.1	0.42	86511.0	2093237.68	164
2019-05-20	24.0	24.08	23.8	24.0	0.0	0.0	141831.0	3393346.16	615
2019-05-19	24.3	24.36	23.8	24.0	-0.22	-0.91	158378.0	3804684.74	182
2019-05-16	24.0	24.3	23.9	24.22	0.32	1.34	191901.0	4633692.12	271
2019-05-15	23.98	24.42	23.9	23.9	0.1	0.42	250006.0	6035085.7	286
2019-05-14	24.0	24.5	23.22	23.8	-0.58	-2.38	229877.0	5492975.48	331
2019-05-13	24.4	24.5	24.2	24.38	-0.44	-1.77	320861.0	7781796.74	300
2019-05-12	25.65	25.65	24.82	24.82	-0.98	-3.8	398918.0	10002723.03	425
2019-05-09	26.05	26.15	25.6	25.8	-0.25	-0.96	99289.0	2564894.15	264
2019-05-08	26.5	26.85	25.8	26.05	-0.4	-1.51	239276.0	6230102.5	359
2019-05-07	25.8	26.9	25.8	26.45	0.0	0.0	271830.0	7145990.55	389
2019-05-06	26.15	26.5	25.5	26.45	-0.25	-0.94	458090.0	11916783.55	422
2019-05-05	27.3	27.3	26.3	26.7	-0.7	-2.55	262807.0	7029891.7	385
2019-05-02	27.9	27.95	27.05	27.4	-0.2	-0.72	599743.0	16505424.7	666
2019-05-01	27.0	27.85	27.0	27.6	0.65	2.41	780820.0	21395935.7	821
2019-04-30	26.45	27.65	26.45	26.95	0.5	1.89	906689.0	24426361.85	1058
2019-04-29	26.3	26.5	26.0	26.45	0.05	0.19	204786.0	5400213.85	254
2019-04-28	26.0	26.5	26.0	26.4	0.2	0.76	196244.0	5181202.35	227
2019-04-25	26.2	26.75	26.0	26.2	0.6	2.34	484646.0	12726720.25	638
2019-04-24	25.2	25.9	25.2	25.6	0.45	1.79	572356.0	14674871.65	525
2019-04-23	24.64	25.15	24.64	25.15	0.61	2.49	290396.0	7243881.28	258
2019-04-22	24.82	24.84	24.54	24.54	-0.3	-1.21	119702.0	2956823.46	259
2019-04-21	24.9	24.94	24.62	24.84	-0.04	-0.16	51538.0	1278089.12	120
2019-04-18	24.6	24.92	24.6	24.88	0.08	0.32	215641.0	5364221.1	258
2019-04-17	24.74	24.84	24.5	24.8	-0.04	-0.16	173062.0	4268756.48	222
2019-04-16	25.15	25.15	24.8	24.84	-0.31	-1.23	143004.0	3556760.68	257
2019-04-15	24.6	25.15	24.58	25.15	0.55	2.24	426426.0	10618633.43	423
2019-04-14	24.3	24.6	24.2	24.6	0.12	0.49	208371.0	5081760.7	326
2019-04-11	24.2	24.48	24.2	24.48	0.18	0.74	100192.0	2439072.62	190
2019-04-10	24.74	24.74	24.28	24.3	-0.46	-1.86	180295.0	4393589.22	374
2019-04-09	24.16	24.76	24.16	24.76	-0.18	-0.72	296444.0	7246494.72	375
2019-04-08	25.0	25.1	24.92	24.94	-1.06	-4.08	365322.0	9126861.23	375
2019-04-07	26.0	26.1	25.8	26.0	-0.05	-0.19	319910.0	8315764.0	296
2019-04-04	26.1	26.2	25.95	26.05	-0.05	-0.19	218193.0	5678319.4	220
2019-04-03	25.35	26.2	25.25	26.1	0.75	2.96	289209.0	7450304.35	338
2019-04-02	25.25	25.35	24.9	25.35	0.05	0.2	102044.0	2564391.2	194
2019-04-01	25.2	25.3	25.15	25.3	0.05	0.2	81588.0	2058630.05	163
2019-03-31	25.15	25.25	25.15	25.25	0.05	0.2	83132.0	2095556.05	126
2019-03-28	25.1	25.2	25.0	25.2	0.15	0.6	76689.0	1925707.45	140
2019-03-27	25.2	25.2	25.0	25.05	-0.1	-0.4	121549.0	3049545.5	230
2019-03-26	25.2	25.2	24.92	25.15	0.0	0.0	168453.0	4215561.48	204
2019-03-25	24.9	25.15	24.78	25.15	0.17	0.68	172971.0	4310796.13	212
2019-03-24	25.0	25.15	24.9	24.98	-0.02	-0.08	67289.0	1680561.3	119
2019-03-21	25.15	25.15	25.0	25.0	0.0	0.0	83814.0	2100031.15	117
2019-03-20	25.05	25.15	24.92	25.0	0.0	0.0	100201.0	2506495.92	160
2019-03-19	25.3	25.6	24.96	25.0	-0.4	-1.57	219348.0	5524028.55	273
2019-03-18	25.0	25.4	25.0	25.4	0.3	1.2	170344.0	4280565.3	195
2019-03-17	25.8	25.8	25.0	25.1	-0.2	-0.79	175445.0	4434021.05	330
2019-03-14	24.82	25.3	24.64	25.3	0.7	2.85	245515.0	6149902.06	388
2019-03-13	24.54	24.66	24.5	24.6	-0.08	-0.32	70768.0	1739741.6	131
2019-03-12	24.7	24.8	24.5	24.68	0.18	0.73	115624.0	2851254.16	193
2019-03-11	24.78	24.78	24.5	24.5	-0.3	-1.21	71229.0	1753470.54	194
2019-03-10	24.96	25.0	24.7	24.8	-0.06	-0.24	52459.0	1304600.2	133
2019-03-07	25.0	25.0	24.72	24.86	-0.29	-1.15	81387.0	2021701.9	218
2019-03-06	25.25	25.25	24.9	25.15	0.0	0.0	58998.0	1476579.58	162
2019-03-05	25.2	25.25	25.0	25.15	0.0	0.0	84972.0	2137180.0	163
2019-03-04	24.8	25.15	24.6	25.15	0.35	1.41	230428.0	5747080.87	276
2019-03-03	24.64	25.0	24.34	24.8	0.58	2.39	377763.0	9306969.4	410
2019-02-28	24.3	24.3	24.16	24.22	-0.08	-0.33	66102.0	1601078.6	155
2019-02-27	24.48	24.48	24.0	24.3	-0.04	-0.16	132079.0	3202070.32	213
2019-02-26	24.42	24.42	24.32	24.34	-0.2	-0.81	106617.0	2597087.8	181
2019-02-25	24.88	24.88	24.5	24.54	-0.36	-1.45	155911.0	3836213.12	258
2019-02-24	24.98	25.05	24.8	24.9	-0.2	-0.8	101130.0	2520819.77	176
2019-02-21	25.1	25.4	24.9	25.1	0.05	0.2	131697.0	3301394.61	216
2019-02-20	24.98	25.2	24.9	25.05	-0.2	-0.79	121158.0	3027672.74	201
2019-02-19	25.3	25.4	24.96	25.25	-0.2	-0.79	110483.0	2778042.16	227
2019-02-18	25.55	25.65	25.35	25.45	-0.2	-0.78	113258.0	2887041.55	190
2019-02-17	25.85	25.95	25.4	25.65	-0.3	-1.16	163328.0	4185142.0	281
2019-02-14	25.7	26.5	25.7	25.95	0.3	1.17	380658.0	9954443.8	556
2019-02-13	26.05	26.1	25.35	25.65	-0.5	-1.91	256058.0	6589256.1	428
2019-02-12	26.05	26.4	25.95	26.15	0.1	0.38	293359.0	7689043.55	352
2019-02-11	26.5	26.5	26.0	26.05	-0.45	-1.7	270298.0	7107715.8	398
2019-02-10	26.1	27.0	26.1	26.5	0.5	1.92	709945.0	18911596.7	858
2019-02-07	25.25	26.15	25.25	26.0	0.55	2.16	283411.0	7302166.0	472
2019-02-06	26.0	26.4	25.4	25.45	-0.25	-0.97	421913.0	10928697.65	558
2019-02-05	24.06	26.15	24.04	25.7	1.7	7.08	866010.0	22053506.17	1071
2019-02-04	24.2	24.3	23.9	24.0	-0.24	-0.99	198563.0	4784280.7	269
2019-02-03	24.5	24.8	24.24	24.24	-0.36	-1.46	172805.0	4205675.72	207
2019-01-31	24.96	25.0	24.58	24.6	-0.4	-1.6	115921.0	2880063.4	213
2019-01-30	25.1	25.1	24.8	25.0	-0.1	-0.4	127909.0	3194893.66	175
2019-01-29	25.1	25.2	24.5	25.1	-0.2	-0.79	506246.0	12602008.5	685
2019-01-28	23.9	25.55	23.9	25.3	1.7	7.2	1327336.0	33146134.63	1232
2019-01-27	22.8	23.7	22.8	23.6	0.88	3.87	460573.0	10649679.74	544
2019-01-24	22.5	22.72	22.46	22.72	0.26	1.16	264985.0	5982498.52	641
2019-01-23	22.5	22.72	22.44	22.46	0.14	0.63	366851.0	8284538.3	451
2019-01-22	22.24	22.54	21.8	22.32	0.16	0.72	567433.0	12645430.68	476
2019-01-21	22.16	22.3	22.0	22.16	0.04	0.18	195653.0	4332898.1	345
2019-01-20	21.96	22.24	21.9	22.12	0.36	1.65	334398.0	7392774.92	389
2019-01-17	21.5	22.12	21.5	21.76	0.46	2.16	863772.0	18836791.32	854
2019-01-16	21.34	21.88	21.2	21.3	-0.04	-0.19	617780.0	13312882.28	825
2019-01-15	21.22	21.5	21.1	21.34	0.12	0.57	449442.0	9528936.74	566
2019-01-14	21.7	21.7	21.16	21.22	-0.48	-2.21	295804.0	6312086.44	326
2019-01-13	21.86	21.94	21.68	21.7	-0.1	-0.46	76230.0	1661503.92	195
2019-01-10	22.3	22.3	21.8	21.8	-0.36	-1.62	273093.0	5989335.84	314
2019-01-09	22.12	22.16	22.1	22.16	0.02	0.09	62173.0	1376589.58	113
2019-01-08	22.18	22.18	22.12	22.14	-0.04	-0.18	59562.0	1320225.86	106
2019-01-07	22.2	22.2	22.12	22.18	0.0	0.0	58269.0	1293404.7	135
2019-01-06	22.18	22.32	22.18	22.18	0.08	0.36	118264.0	2634569.22	120
2019-01-03	22.2	22.34	22.0	22.1	-0.4	-1.78	72174.0	1595017.1	231
2019-01-02	22.52	22.84	22.42	22.5	-0.3	-1.32	56932.0	1279332.66	142
2019-01-01	22.42	23.0	22.42	22.8	0.4	1.79	88900.0	2026549.66	172
2018-12-31	22.5	22.5	22.2	22.4	-0.02	-0.09	61678.0	1379647.34	126
2018-12-30	22.34	22.42	22.34	22.42	-0.16	-0.71	26240.0	588087.3	111
2018-12-27	22.9	22.9	22.4	22.58	-0.12	-0.53	82723.0	1867814.96	198
2018-12-26	22.9	22.9	22.68	22.7	-0.2	-0.87	35607.0	810473.78	80
2018-12-25	23.16	23.18	22.82	22.9	-0.28	-1.21	34190.0	787472.7	84
2018-12-24	23.5	23.5	23.1	23.18	-0.42	-1.78	58345.0	1354234.64	190
2018-12-23	22.6	23.6	22.24	23.6	0.86	3.78	124363.0	2806640.86	199
2018-12-20	23.0	23.0	22.6	22.74	-0.26	-1.13	51990.0	1184295.4	176
2018-12-19	23.6	23.6	22.96	23.0	-0.7	-2.95	232393.0	5354977.36	256
2018-12-18	23.8	23.8	23.7	23.7	-0.14	-0.59	65168.0	1547281.84	134
2018-12-17	24.1	24.1	23.8	23.84	-0.26	-1.08	157214.0	3762059.16	141
2018-12-16	24.1	24.18	23.6	24.1	-0.12	-0.5	120553.0	2899527.42	127
2018-12-13	24.32	24.34	24.2	24.22	0.02	0.08	59009.0	1431677.44	107
2018-12-12	24.2	24.2	24.1	24.2	-0.04	-0.17	28765.0	695033.7	89
2018-12-11	24.3	24.32	24.1	24.24	0.0	0.0	66179.0	1603350.04	155
2018-12-10	23.9	24.36	23.88	24.24	0.3	1.25	208072.0	5027799.64	1072
2018-12-09	23.7	24.0	23.54	23.94	0.38	1.61	114571.0	2722372.92	164
2018-12-06	23.22	23.9	23.22	23.56	0.36	1.55	237128.0	5616712.0	254
2018-12-05	23.0	23.22	22.8	23.2	0.0	0.0	89721.0	2068057.94	139
2018-12-04	23.42	23.5	23.0	23.2	-0.2	-0.85	69262.0	1612792.96	163
2018-12-03	23.36	23.6	23.3	23.4	0.04	0.17	149748.0	3499627.1	367
2018-12-02	22.96	23.6	22.96	23.36	0.38	1.65	159133.0	3699304.84	278
2018-11-29	22.82	23.0	22.74	22.98	0.12	0.52	55623.0	1273980.38	106
2018-11-28	22.7	23.0	22.3	22.86	-0.08	-0.35	143400.0	3241052.76	232
2018-11-27	22.7	22.94	22.7	22.94	-0.06	-0.26	48576.0	1106078.84	165
2018-11-26	22.62	23.0	22.62	23.0	-0.2	-0.86	39650.0	908013.52	145
2018-11-25	22.82	23.2	22.5	23.2	0.04	0.17	80739.0	1835945.36	170
2018-11-22	23.0	23.28	23.0	23.16	0.18	0.78	76456.0	1768753.32	150
2018-11-21	22.14	23.0	22.14	22.98	0.38	1.68	151602.0	3441942.2	217
2018-11-20	22.36	22.6	22.1	22.6	0.1	0.44	337454.0	7550897.5	352
2018-11-19	23.34	23.6	22.5	22.5	-1.1	-4.66	719864.0	16559206.96	780
2018-11-18	25.0	25.0	23.6	23.6	-1.4	-5.6	285754.0	6871167.06	377
2018-11-15	24.2	25.2	24.0	25.0	0.5	2.04	269616.0	6675701.79	923
2018-11-14	24.2	24.56	23.94	24.5	0.32	1.32	218773.0	5306146.62	501
2018-11-13	23.54	24.6	23.54	24.18	0.16	0.67	336768.0	8204795.34	562
2018-11-12	23.4	24.4	23.4	24.02	0.52	2.21	410988.0	9926891.32	461
2018-11-11	23.2	24.5	22.02	23.5	0.5	2.17	501430.0	11665408.4	630
2018-11-08	22.34	23.38	22.34	23.0	0.62	2.77	689778.0	15875226.02	682
2018-11-07	21.4	22.42	21.3	22.38	1.08	5.07	636551.0	14072414.34	666
2018-11-06	20.82	21.38	20.78	21.3	1.3	6.5	482746.0	10146009.4	653
2018-11-05	20.0	20.1	19.8	20.0	0.0	0.0	209870.0	4193417.22	154
2018-11-04	19.98	20.12	19.9	20.0	0.18	0.91	288222.0	5767586.82	234
2018-11-01	20.2	20.24	19.76	19.82	-0.28	-1.39	146596.0	2926747.36	245
2018-10-31	19.2	20.4	19.2	20.1	0.9	4.69	383136.0	7680386.18	590
2018-10-30	18.58	19.38	18.56	19.2	0.74	4.01	303414.0	5756562.12	313
2018-10-29	18.2	18.82	18.2	18.46	0.12	0.65	106296.0	1970030.72	202
2018-10-28	18.24	18.46	18.18	18.34	0.16	0.88	129071.0	2353920.2	242
2018-10-25	17.9	18.2	17.9	18.18	0.18	1.0	97479.0	1763199.06	188
2018-10-24	18.16	18.26	17.9	18.0	-0.2	-1.1	141643.0	2554187.88	223
2018-10-23	17.66	18.2	17.62	18.2	0.52	2.94	107335.0	1922932.88	162
2018-10-22	17.92	17.92	17.6	17.68	-0.24	-1.34	99209.0	1757938.58	188
2018-10-21	17.8	18.0	17.6	17.92	-0.26	-1.43	113017.0	2020093.2	160
2018-10-18	18.18	18.24	18.02	18.18	-0.04	-0.22	105757.0	1920334.94	159
2018-10-17	18.1	18.28	18.0	18.22	-0.08	-0.44	139918.0	2536205.6	168
2018-10-16	18.3	18.3	17.6	18.3	-0.2	-1.08	235757.0	4246396.4	272
2018-10-15	17.96	18.96	17.9	18.5	0.3	1.65	303712.0	5532285.6	277
2018-10-14	18.98	18.98	17.76	18.2	-0.86	-4.51	163876.0	3008999.12	324
2018-10-11	19.26	19.3	18.76	19.06	-0.3	-1.55	208936.0	3981357.96	312
2018-10-10	19.48	19.48	19.3	19.36	-0.12	-0.62	39580.0	766819.06	105
2018-10-09	19.46	19.48	19.36	19.48	0.0	0.0	32643.0	634502.24	144
2018-10-08	19.26	19.48	19.26	19.48	0.0	0.0	64721.0	1254411.5	140
2018-10-07	19.54	19.58	19.24	19.48	0.0	0.0	107620.0	2088051.2	213
2018-10-04	19.4	19.48	19.26	19.48	0.14	0.72	46555.0	899500.52	160
2018-10-03	19.06	19.34	19.06	19.34	0.14	0.73	76825.0	1477222.0	180
2018-10-02	19.6	19.6	19.16	19.2	-0.32	-1.64	111132.0	2139452.04	363
2018-10-01	19.68	19.7	19.5	19.52	-0.08	-0.41	100963.0	1976415.48	259
2018-09-30	19.48	19.8	19.46	19.6	0.28	1.45	349931.0	6862110.8	397
2018-09-27	18.84	19.34	18.84	19.32	0.52	2.77	492492.0	9366971.12	679
2018-09-26	18.92	18.92	18.74	18.8	-0.1	-0.53	143495.0	2700887.08	370
2018-09-25	19.04	19.04	18.86	18.9	-0.1	-0.53	165185.0	3125071.22	339
2018-09-20	18.94	19.16	18.82	19.0	0.0	0.0	265477.0	5055526.08	428
2018-09-19	19.08	19.08	18.92	19.0	-0.1	-0.52	261618.0	4966614.04	472
2018-09-18	19.36	19.36	19.0	19.1	-0.34	-1.75	289978.0	5553291.06	654
2018-09-17	19.2	19.44	19.14	19.44	0.18	0.93	176744.0	3392836.74	248
2018-09-16	19.2	19.6	19.14	19.26	-0.04	-0.21	281902.0	5432103.1	369
2018-09-13	19.4	19.4	19.08	19.3	-0.16	-0.82	241559.0	4650251.86	674
2018-09-12	19.94	19.94	19.46	19.46	-0.48	-2.41	219049.0	4331235.76	713
2018-09-11	20.5	20.5	19.92	19.94	-0.52	-2.54	357538.0	7174454.22	695
2018-09-10	20.7	20.76	20.46	20.46	-0.24	-1.16	109855.0	2265843.6	277
2018-09-09	20.74	20.96	20.68	20.7	-0.2	-0.96	134025.0	2779339.76	415
2018-09-06	21.2	21.2	20.44	20.9	-0.3	-1.42	194458.0	4029471.94	547
2018-09-05	21.7	21.7	20.5	21.2	-0.5	-2.3	154550.0	3303877.78	466
2018-09-04	21.78	21.78	21.68	21.7	-0.08	-0.37	76895.0	1670465.86	252
2018-09-03	21.8	21.8	21.7	21.78	-0.02	-0.09	26104.0	567983.0	112
2018-09-02	21.88	21.9	21.68	21.8	-0.1	-0.46	28055.0	612147.22	139
2018-08-30	22.0	22.0	21.86	21.9	-0.1	-0.45	62530.0	1369176.1	124
2018-08-29	22.02	22.12	21.9	22.0	0.0	0.0	48185.0	1060278.92	159
2018-08-28	22.0	22.0	21.96	22.0	0.0	0.0	64098.0	1409321.92	137
2018-08-27	22.1	22.12	22.0	22.0	0.0	0.0	76438.0	1683386.0	139
2018-08-26	22.08	22.2	21.98	22.0	0.0	0.0	60057.0	1322564.66	239
2018-08-16	22.0	22.0	21.8	22.0	-0.08	-0.36	99405.0	2182981.56	330
2018-08-15	22.28	22.3	22.02	22.08	-0.2	-0.9	51230.0	1135452.04	212
2018-08-14	22.2	22.4	22.02	22.28	0.08	0.36	67137.0	1494209.3	225
2018-08-13	22.5	22.5	22.0	22.2	-0.46	-2.03	145102.0	3217980.98	321
2018-08-12	23.3	23.3	22.66	22.66	-0.7	-3.0	137908.0	3161543.48	270
2018-08-09	23.52	23.7	23.2	23.36	-0.14	-0.6	97543.0	2282121.58	170
2018-08-08	23.44	23.5	23.42	23.5	0.0	0.0	24605.0	578019.8	129
2018-08-07	23.6	23.66	23.38	23.5	-0.08	-0.34	101878.0	2395938.76	138
2018-08-06	23.4	23.6	23.4	23.58	0.18	0.77	95137.0	2233902.0	199
2018-08-05	23.26	23.4	23.22	23.4	0.14	0.6	59689.0	1390913.46	142
2018-08-02	23.38	23.38	23.14	23.26	-0.16	-0.68	246491.0	5729180.12	270
2018-08-01	23.9	23.9	23.3	23.42	-0.58	-2.42	411567.0	9646706.04	460
2018-07-31	24.02	24.02	23.92	24.0	-0.08	-0.33	140231.0	3362929.18	221
2018-07-30	24.28	24.28	23.84	24.08	-0.2	-0.82	193753.0	4644902.46	260
2018-07-29	25.25	25.25	24.22	24.28	-0.92	-3.65	210011.0	5149101.73	361
2018-07-26	25.8	25.8	25.2	25.2	-0.6	-2.33	137341.0	3498085.35	249
2018-07-25	25.8	26.0	25.6	25.8	0.1	0.39	103358.0	2662611.9	179
2018-07-24	25.95	25.95	25.5	25.7	-0.25	-0.96	147581.0	3798916.15	264
2018-07-23	26.6	26.6	25.9	25.95	-0.75	-2.81	178889.0	4684761.0	393
2018-07-22	27.0	27.0	26.65	26.7	-0.25	-0.93	123954.0	3315056.35	161
2018-07-19	27.3	27.3	26.65	26.95	-0.35	-1.28	372633.0	10004912.75	551
2018-07-18	27.4	27.4	27.25	27.3	-0.1	-0.36	93253.0	2546232.3	129
2018-07-17	27.45	27.45	27.3	27.4	-0.05	-0.18	48433.0	1326121.2	107
2018-07-16	27.35	27.5	27.35	27.45	0.0	0.0	36716.0	1008575.05	67
2018-07-15	27.6	27.6	27.3	27.45	-0.15	-0.54	69866.0	1920829.75	174
2018-07-12	27.6	27.7	27.4	27.6	0.05	0.18	149631.0	4125376.65	175
2018-07-11	27.6	27.8	27.35	27.55	-0.05	-0.18	123522.0	3406974.55	244
2018-07-10	27.4	27.6	27.3	27.6	0.05	0.18	187810.0	5150775.45	290
2018-07-09	28.2	28.2	27.5	27.55	-0.65	-2.3	259488.0	7193793.45	445
2018-07-08	28.9	29.4	28.1	28.2	-0.7	-2.42	126379.0	3606489.7	259
2018-07-05	29.0	29.0	28.9	28.9	-0.1	-0.34	37923.0	1096978.65	105
2018-07-04	29.1	29.2	29.0	29.0	-0.25	-0.85	65518.0	1905686.15	136
2018-07-03	29.25	29.5	29.2	29.25	-0.1	-0.34	69400.0	2033584.0	106
2018-07-02	29.4	29.5	29.15	29.35	-0.05	-0.17	137327.0	4028132.9	132
2018-07-01	29.55	29.85	29.4	29.4	-0.1	-0.34	34901.0	1035050.2	124
2018-06-28	29.6	30.1	29.5	29.5	-0.05	-0.17	180251.0	5366309.85	322
2018-06-27	29.5	29.55	29.4	29.55	0.05	0.17	39534.0	1165445.15	87
2018-06-26	29.45	29.5	29.35	29.5	0.15	0.51	71091.0	2089519.85	86
2018-06-25	29.4	29.6	29.35	29.35	-0.05	-0.17	54982.0	1620388.95	117
2018-06-24	29.4	29.5	29.2	29.4	0.1	0.34	75465.0	2213001.7	96
2018-06-21	29.2	29.3	29.15	29.3	0.15	0.51	27344.0	798879.9	83
2018-06-20	29.15	29.3	29.15	29.15	-0.2	-0.68	19103.0	557627.8	65
2018-06-12	29.0	29.35	29.0	29.35	0.25	0.86	58517.0	1712981.4	85
2018-06-11	29.0	29.1	28.85	29.1	0.1	0.34	23059.0	669105.05	55
2018-06-10	29.3	29.3	28.95	29.0	-0.3	-1.02	20232.0	587634.25	85
2018-06-07	29.2	29.3	29.2	29.3	0.0	0.0	35202.0	1028452.15	62
2018-06-06	29.4	29.45	28.9	29.3	0.0	0.0	125057.0	3642604.15	176
2018-06-05	28.75	29.3	28.75	29.3	0.65	2.27	98478.0	2856453.6	181
2018-06-04	28.55	28.65	28.5	28.65	0.1	0.35	119017.0	3398616.35	130
2018-06-03	28.55	28.75	28.45	28.55	0.1	0.35	76774.0	2191910.7	119
2018-05-31	28.25	28.55	28.15	28.45	0.25	0.89	100244.0	2841282.8	114
2018-05-30	28.25	28.4	28.2	28.2	-0.05	-0.18	85233.0	2406391.45	100
2018-05-29	28.5	28.5	28.25	28.25	-0.1	-0.35	106550.0	3021834.8	132
2018-05-28	28.35	28.4	28.15	28.35	0.0	0.0	48017.0	1356752.95	116
2018-05-27	28.5	28.5	28.15	28.35	0.0	0.0	57384.0	1624197.25	109
2018-05-24	28.45	28.45	28.2	28.32	-0.12	-0.42	65859.0	1864679.05	113
2018-05-23	28.25	28.45	28.2	28.44	0.18	0.64	53948.0	1526242.65	89
2018-05-22	28.25	28.3	28.2	28.26	-0.03	-0.11	33566.0	947418.9	87
2018-05-21	28.35	28.4	28.2	28.29	-0.03	-0.11	37286.0	1054762.35	127
2018-05-20	28.55	28.6	28.15	28.32	-0.22	-0.77	124857.0	3533684.1	250
2018-05-17	28.55	28.6	28.15	28.54	-0.15	-0.52	106259.0	3021630.85	215
2018-05-16	29.0	29.0	28.6	28.69	-0.23	-0.8	82229.0	2367742.95	234
2018-05-15	29.35	29.4	29.0	28.92	-0.43	-1.47	67501.0	1969513.1	202
2018-05-14	28.8	29.5	28.8	29.35	0.58	2.02	115152.0	3363357.1	192
2018-05-13	28.7	28.8	28.6	28.77	0.07	0.24	100313.0	2875599.5	203
2018-05-10	28.8	28.8	28.6	28.7	0.05	0.17	63553.0	1820520.05	147
2018-05-09	29.0	29.0	28.4	28.65	-0.17	-0.59	139291.0	4003104.0	252
2018-05-08	29.25	29.25	28.6	28.82	-0.4	-1.37	193192.0	5597588.85	255
2018-05-07	29.55	29.55	29.2	29.22	-0.29	-0.98	98580.0	2886570.45	227
2018-05-06	29.4	29.7	29.4	29.51	0.05	0.17	116294.0	3432881.05	189
2018-05-03	29.95	29.95	29.45	29.46	-0.44	-1.47	183967.0	5441176.2	402
2018-05-02	29.95	30.05	29.9	29.9	-0.1	-0.33	62687.0	1876954.7	175
2018-05-01	29.95	30.05	29.8	30.0	-0.03	-0.1	72519.0	2170830.9	190
2018-04-30	30.2	30.25	29.95	30.03	-0.15	-0.5	218437.0	6559570.85	377
2018-04-29	30.3	30.4	30.1	30.18	-0.14	-0.46	227922.0	6884361.9	339
2018-04-26	30.3	30.6	30.15	30.32	-0.02	-0.07	188163.0	5705170.75	404
2018-04-25	30.15	30.6	30.0	30.34	0.12	0.4	464702.0	14059032.75	500
2018-04-24	29.7	30.85	29.7	30.22	-2.75	-8.34	2050243.0	62072375.5	2318
2018-04-23	33.0	33.0	32.8	32.97	-0.02	-0.06	229220.0	7544056.25	278
2018-04-22	33.25	33.25	32.9	32.99	-0.08	-0.24	163886.0	5410436.7	265
2018-04-19	32.95	33.35	32.9	33.07	0.22	0.67	298015.0	9869794.4	387
2018-04-18	32.6	32.95	32.4	32.85	0.27	0.83	261918.0	8561053.1	305
2018-04-17	32.55	32.75	32.5	32.58	0.14	0.43	184392.0	6005565.9	261
2018-04-16	32.3	32.55	32.3	32.44	0.23	0.71	307450.0	9954516.1	282
2018-04-15	32.15	32.35	32.15	32.21	0.14	0.44	254133.0	8193781.4	263
2018-04-12	31.85	32.2	31.85	32.07	0.11	0.34	170187.0	5448494.5	265
2018-04-11	32.3	32.5	31.8	31.96	-0.19	-0.59	387009.0	12463181.45	550
2018-04-10	32.1	32.4	31.95	32.15	0.2	0.63	319792.0	10288574.45	478
2018-04-09	33.0	33.0	31.8	31.95	-1.75	-5.19	1283219.0	41604797.3	1559
2018-04-08	34.6	34.75	33.45	33.7	-0.73	-2.12	1797102.0	60940246.1	1544
2018-04-05	35.05	35.2	34.4	34.43	-0.56	-1.6	830223.0	28756080.9	596
2018-04-04	35.1	35.1	34.85	34.99	0.08	0.23	107747.0	3772337.95	159
2018-04-03	35.25	35.25	34.75	34.91	-0.27	-0.77	326767.0	11436626.05	330
2018-04-02	35.0	35.3	34.8	35.18	0.17	0.49	117501.0	4118576.45	125
2018-04-01	35.4	35.55	34.95	35.01	-0.41	-1.16	375046.0	13186682.4	491
2018-03-29	35.8	35.8	35.3	35.42	-0.22	-0.62	56338.0	1996477.95	109
2018-03-28	35.8	35.8	35.4	35.64	-0.06	-0.17	144236.0	5128237.7	141
2018-03-27	35.95	36.1	35.65	35.7	-0.08	-0.22	195503.0	6999128.55	241
2018-03-26	35.95	36.0	35.7	35.78	-0.02	-0.06	169444.0	6079861.05	198
2018-03-25	35.9	35.95	35.7	35.8	0.19	0.53	89099.0	3196911.65	136
2018-03-22	35.5	35.9	35.5	35.61	0.17	0.48	176460.0	6303568.85	242
2018-03-21	35.65	35.65	35.4	35.44	0.14	0.4	47102.0	1671464.85	107
2018-03-20	34.9	35.5	34.9	35.3	0.33	0.94	175397.0	6192509.7	264
2018-03-19	34.95	35.15	34.9	34.97	0.07	0.2	160875.0	5629849.4	151
2018-03-18	34.8	35.05	34.55	34.9	0.19	0.55	151793.0	5291523.7	219
2018-03-15	34.6	34.75	34.5	34.71	-0.03	-0.09	120552.0	4170520.15	141
2018-03-14	34.5	34.75	34.4	34.74	0.26	0.75	103989.0	3598242.75	121
2018-03-13	34.5	34.55	34.3	34.48	0.16	0.47	80840.0	2779749.2	160
2018-03-12	34.55	34.75	34.25	34.32	-0.29	-0.84	547310.0	18843198.95	710
2018-03-11	34.7	34.8	34.5	34.61	0.05	0.14	112407.0	3890979.8	164
2018-03-08	34.75	34.75	34.55	34.56	0.03	0.09	65568.0	2271771.15	100
2018-03-07	34.55	34.6	34.5	34.53	0.03	0.09	44757.0	1545942.85	68
2018-03-06	34.75	34.75	34.2	34.5	0.4	1.17	70302.0	2423902.8	117
2018-03-05	34.2	34.45	34.05	34.1	-0.15	-0.44	58309.0	1991126.4	95
2018-03-04	34.2	34.45	34.0	34.25	-0.25	-0.72	69582.0	2374907.95	144
2018-03-01	34.4	34.5	34.35	34.5	0.06	0.17	84706.0	2914023.8	105
2018-02-28	34.35	34.5	34.15	34.44	-0.05	-0.14	51602.0	1773182.55	112
2018-02-27	34.4	34.6	34.05	34.49	0.13	0.38	84091.0	2890931.7	257
2018-02-26	34.55	35.4	34.3	34.36	-0.07	-0.2	260764.0	9014884.0	402
2018-02-25	35.0	35.0	34.4	34.43	-0.54	-1.54	242171.0	8380321.3	429
2018-02-22	34.9	35.05	34.8	34.97	-0.13	-0.37	116476.0	4066393.15	155
2018-02-21	35.2	35.25	35.0	35.1	-0.09	-0.26	118618.0	4162127.35	131
2018-02-20	35.1	35.9	35.1	35.19	0.49	1.41	500370.0	17762753.35	542
2018-02-19	34.85	35.0	34.65	34.7	-0.1	-0.29	172349.0	5998416.2	128
2018-02-18	34.9	35.0	34.8	34.8	-0.19	-0.54	41250.0	1440249.1	95
2018-02-15	34.8	35.0	34.8	34.99	0.19	0.55	74453.0	2599567.85	79
2018-02-14	35.0	35.0	34.8	34.8	-0.15	-0.43	117575.0	4101031.05	123
2018-02-13	35.1	35.2	34.9	34.95	-0.14	-0.4	137163.0	4800710.4	125
2018-02-12	35.1	35.15	34.95	35.09	0.19	0.54	73095.0	2560948.55	99
2018-02-11	35.0	35.25	34.9	34.9	-0.31	-0.88	186970.0	6540570.95	159
2018-02-08	35.05	35.4	35.0	35.21	0.1	0.28	105606.0	3714193.8	153
2018-02-07	35.9	36.0	35.0	35.11	-0.6	-1.68	150464.0	5333154.15	175
2018-02-06	35.55	35.8	35.0	35.71	-0.27	-0.75	212389.0	7543344.2	268
2018-02-05	36.0	36.1	35.55	35.98	-0.1	-0.28	129197.0	4632346.75	224
2018-02-04	36.0	36.4	35.55	36.08	0.34	0.95	614873.0	22073329.05	554
2018-02-01	35.25	35.85	34.95	35.74	0.39	1.1	343409.0	12160608.95	431
2018-01-31	34.85	35.65	34.5	35.35	0.7	2.02	721469.0	25499446.0	634
2018-01-30	34.85	34.85	34.55	34.65	-0.2	-0.57	53268.0	1845334.3	137
2018-01-29	34.85	35.1	34.75	34.85	-0.07	-0.2	92018.0	3213027.75	147
2018-01-28	34.85	35.05	34.7	34.92	0.31	0.9	88057.0	3076227.55	139
2018-01-25	34.65	34.9	34.5	34.61	-0.02	-0.06	86925.0	3011541.7	111
2018-01-24	34.9	34.9	34.6	34.63	-0.21	-0.6	28363.0	986494.15	81
2018-01-23	35.0	35.05	34.8	34.84	-0.11	-0.31	41563.0	1452205.65	100
2018-01-22	34.95	35.2	34.95	34.95	0.0	0.0	67917.0	2377485.7	84
2018-01-21	35.0	35.0	34.9	34.95	-0.1	-0.29	62144.0	2170742.65	74
2018-01-18	35.1	35.3	34.9	35.05	-0.1	-0.28	113810.0	3988527.35	230
2018-01-17	35.7	35.7	35.0	35.15	-0.44	-1.24	158385.0	5596711.6	151
2018-01-16	35.8	35.8	35.55	35.59	-0.08	-0.22	86051.0	3065091.65	119
2018-01-15	35.55	35.95	35.5	35.67	0.15	0.42	433638.0	15460610.3	298
2018-01-14	35.2	35.6	35.0	35.52	0.38	1.08	184320.0	6502772.05	146
2018-01-11	35.0	35.25	34.6	35.14	0.01	0.03	290400.0	10176365.7	164
2018-01-10	35.0	35.2	34.95	35.13	0.27	0.77	60867.0	2135996.5	81
2018-01-09	35.15	35.15	34.8	34.86	-0.38	-1.08	275731.0	9650284.45	188
2018-01-08	35.3	35.6	35.15	35.24	0.14	0.4	166500.0	5874858.3	250
2018-01-07	35.25	35.25	35.05	35.1	0.1	0.29	156302.0	5482037.15	160
2018-01-04	34.8	35.25	34.6	35.0	0.3	0.86	331551.0	11594196.55	254
2018-01-03	34.6	34.85	34.6	34.7	0.16	0.46	187676.0	6514736.7	155
2018-01-02	34.4	34.6	34.35	34.54	0.24	0.7	155930.0	5374654.65	216
2018-01-01	34.4	34.4	33.05	34.3	-0.03	-0.09	252475.0	8617459.55	272
2017-12-31	34.35	34.7	34.3	34.33	0.0	0.0	147882.0	5100917.05	183
2017-12-28	34.3	34.95	34.3	34.33	-0.03	-0.09	296949.0	10289627.4	267
2017-12-27	34.2	34.4	34.15	34.36	0.07	0.2	122552.0	4198545.7	154
2017-12-26	34.1	34.3	34.0	34.29	0.28	0.82	170064.0	5810476.95	129
2017-12-25	34.35	34.5	34.0	34.01	-0.38	-1.1	121598.0	4163360.4	195
2017-12-24	34.8	34.85	34.25	34.39	-0.37	-1.06	263677.0	9086011.2	345
2017-12-21	34.05	35.7	34.05	34.76	0.64	1.88	752666.0	26456557.0	741
2017-12-20	34.5	34.5	34.0	34.12	-0.1	-0.29	241858.0	8269416.05	210
2017-12-19	34.65	34.8	34.0	34.22	-0.31	-0.9	651780.0	22435708.6	831
2017-12-18	33.5	34.85	33.4	34.53	1.29	3.88	1299060.0	44496822.75	1188
2017-12-17	32.6	33.35	32.4	33.24	0.67	2.06	309622.0	10201260.4	351
2017-12-14	32.6	32.6	32.4	32.57	0.11	0.34	70987.0	2307130.25	134
2017-12-13	32.5	32.65	32.4	32.46	-0.03	-0.09	78063.0	2535172.3	149
2017-12-12	33.05	33.3	32.4	32.49	-0.69	-2.08	342308.0	11249275.05	442
2017-12-11	33.3	33.45	33.0	33.18	-0.15	-0.45	179518.0	5950611.9	202
2017-12-10	33.1	33.7	33.1	33.33	0.3	0.91	221061.0	7386322.2	233
2017-12-07	33.05	33.05	32.85	33.03	0.14	0.43	101438.0	3343998.4	131
2017-12-06	33.0	33.1	32.85	32.89	-0.31	-0.93	102732.0	3384663.8	192
2017-12-05	33.6	33.6	33.1	33.2	-0.38	-1.13	131838.0	4379532.85	212
2017-12-04	33.0	34.0	33.0	33.58	-1.54	-4.38	478966.0	16071939.3	645
2017-12-03	34.9	35.5	34.8	35.12	0.52	1.5	640210.0	22520632.25	536
2017-11-30	34.65	34.7	34.55	34.6	0.1	0.29	165659.0	5736370.65	207
2017-11-29	34.45	34.65	34.4	34.5	0.05	0.15	163204.0	5639895.4	147
2017-11-28	34.45	34.5	34.3	34.45	0.18	0.53	145631.0	5011152.95	116
2017-11-27	34.5	34.5	34.25	34.27	0.0	0.0	149846.0	5159498.15	147
2017-11-26	33.9	34.3	33.85	34.27	0.56	1.66	127042.0	4338106.45	173
2017-11-23	33.5	33.85	33.5	33.71	0.2	0.6	77182.0	2600226.35	141
2017-11-22	33.45	33.6	33.45	33.51	0.06	0.18	40997.0	1374123.7	83
2017-11-21	33.4	33.5	33.2	33.45	0.0	0.0	43898.0	1462701.95	105
2017-11-20	33.6	33.7	33.4	33.45	-0.2	-0.59	71728.0	2406789.75	122
2017-11-19	33.9	33.9	33.55	33.65	-0.09	-0.27	29121.0	980807.85	80
2017-11-16	33.8	33.8	33.55	33.74	-0.06	-0.18	72185.0	2430661.25	101
2017-11-15	33.9	33.9	33.65	33.8	0.05	0.15	29652.0	1002201.75	70
2017-11-14	33.6	33.75	33.6	33.75	0.3	0.9	47769.0	1610275.7	91
2017-11-13	33.25	33.5	33.25	33.45	0.21	0.63	41157.0	1374405.35	73
2017-11-12	33.6	33.6	33.2	33.24	-0.36	-1.07	114327.0	3820507.0	116
2017-11-09	33.45	33.65	33.45	33.6	0.1	0.3	61234.0	2054715.95	88
2017-11-08	33.5	33.8	33.5	33.5	-0.5	-1.47	170162.0	5710472.8	204
2017-11-07	33.8	34.1	33.0	34.0	-0.19	-0.56	385950.0	13031788.65	299
2017-11-06	34.15	34.2	33.7	34.19	-0.05	-0.15	125048.0	4251268.4	185
2017-11-05	34.0	34.35	33.8	34.24	-0.19	-0.55	162342.0	5526205.8	240
2017-11-02	33.6	34.6	33.6	34.43	0.63	1.86	152373.0	5198632.05	192
2017-11-01	33.45	33.6	33.45	33.8	0.37	1.11	38998.0	1305732.9	46
2017-10-31	33.8	33.8	33.0	33.43	-0.37	-1.09	80454.0	2687737.9	147
2017-10-30	34.05	34.05	33.8	33.8	-0.35	-1.02	124298.0	4212079.75	140
2017-10-29	34.5	34.5	34.15	34.15	-0.1	-0.29	88021.0	3016886.95	152
2017-10-26	33.5	35.1	33.5	34.25	0.83	2.48	540114.0	18582891.35	463
2017-10-25	33.45	33.7	33.2	33.42	0.23	0.69	150310.0	5024773.55	166
2017-10-24	32.9	33.6	32.9	33.19	0.11	0.33	203775.0	6771519.25	199
2017-10-23	32.9	33.0	32.55	33.08	0.19	0.58	110750.0	3624944.8	140
2017-10-22	33.0	33.0	32.9	32.89	-0.21	-0.63	129506.0	4266482.4	105
2017-10-19	33.1	33.1	33.0	33.1	0.1	0.3	26189.0	866619.45	53
2017-10-18	32.9	33.1	32.8	33.0	-0.1	-0.3	96320.0	3178883.1	114
2017-10-17	33.0	33.15	33.0	33.1	0.28	0.85	33785.0	1116563.6	47
2017-10-16	33.3	33.3	32.75	32.82	-0.34	-1.03	76797.0	2527771.95	138
2017-10-15	33.5	33.5	33.2	33.16	-0.31	-0.93	42710.0	1421390.55	64
2017-10-12	33.2	33.5	33.0	33.47	0.37	1.12	79554.0	2645228.2	88
2017-10-11	33.2	33.3	33.0	33.1	-0.1	-0.3	117016.0	3878456.65	133
2017-10-10	33.4	33.4	33.2	33.2	-0.18	-0.54	102706.0	3418518.35	96
2017-10-09	33.3	33.5	33.3	33.38	0.03	0.09	84902.0	2832577.65	126
2017-10-08	33.55	33.65	33.3	33.35	-0.13	-0.39	120514.0	4028284.05	132
2017-10-05	33.8	33.8	33.45	33.48	0.01	0.03	201205.0	6753902.75	202
2017-10-04	33.55	33.6	33.4	33.47	0.0	0.0	80203.0	2687474.4	174
2017-10-03	33.5	33.55	33.45	33.47	-0.06	-0.18	111358.0	3729264.8	111
2017-10-02	33.5	33.75	33.5	33.53	-0.07	-0.21	88555.0	2974801.45	109
2017-10-01	33.8	33.8	33.5	33.6	-0.24	-0.71	385826.0	12735258.2	213
2017-09-28	33.55	33.9	33.5	33.84	0.34	1.01	211898.0	7134446.7	235
2017-09-27	33.9	33.9	33.4	33.5	-0.37	-1.09	120827.0	4059754.6	231
2017-09-26	33.6	34.55	33.5	33.87	1.66	5.15	1412876.0	46647552.05	929
2017-09-25	32.15	32.4	32.0	32.21	0.09	0.28	229995.0	7399718.6	217
2017-09-21	31.85	32.2	31.8	32.12	0.37	1.17	487318.0	15587437.75	170
2017-09-20	31.7	31.9	31.6	31.75	0.08	0.25	692819.0	22135941.0	107
2017-09-19	31.85	31.9	31.6	31.67	-0.13	-0.41	121287.0	3847993.45	129
2017-09-18	31.8	32.0	31.75	31.8	-0.15	-0.47	640130.0	20472370.35	87
2017-09-17	31.75	32.0	31.75	31.95	0.15	0.47	46689.0	1490057.65	81
2017-09-14	31.95	31.95	31.8	31.8	-0.13	-0.41	60124.0	1915266.85	83
2017-09-13	31.9	32.1	31.9	31.93	-0.05	-0.16	65465.0	2093284.45	91
2017-09-12	32.25	32.3	31.95	31.98	-0.39	-1.2	75418.0	2418955.05	131
2017-09-11	32.5	32.5	32.35	32.37	-0.12	-0.37	87269.0	2831177.1	99
2017-09-10	32.35	32.75	32.3	32.49	0.11	0.34	173142.0	5633760.05	188
2017-09-07	32.1	32.4	32.05	32.38	0.28	0.87	53901.0	1735973.45	105
2017-09-06	32.05	32.15	32.0	32.1	0.1	0.31	125217.0	4013734.9	111
2017-08-29	31.7	32.05	31.65	32.0	0.26	0.82	78638.0	2509646.95	157
2017-08-28	31.8	31.8	31.65	31.74	0.0	0.0	40946.0	1299290.85	83
2017-08-27	31.7	31.9	31.6	31.74	0.15	0.47	87531.0	2780458.5	169
2017-08-24	31.6	31.75	31.6	31.59	-0.11	-0.35	34482.0	1091689.95	96
2017-08-23	31.8	31.9	31.6	31.7	0.06	0.19	77354.0	2449489.2	128
2017-08-22	31.8	31.9	31.55	31.64	-0.26	-0.82	90461.0	2866883.05	129
2017-08-21	32.0	32.0	31.8	31.9	-0.05	-0.16	50448.0	1608431.4	73
2017-08-20	31.85	32.05	31.85	31.95	0.33	1.04	116492.0	3721997.25	140
2017-08-17	31.7	31.85	31.6	31.62	-0.12	-0.38	167237.0	5299569.7	223
2017-08-16	32.1	32.4	31.6	31.74	-0.51	-1.58	123514.0	3935120.5	250
2017-08-15	32.2	32.45	32.15	32.25	0.06	0.19	50408.0	1625443.75	117
2017-08-14	32.2	32.3	32.15	32.19	-0.01	-0.03	43895.0	1413987.65	124
2017-08-13	32.8	32.8	32.15	32.2	-1.2	-3.59	184533.0	5965955.95	259
2017-08-10	33.3	33.5	33.0	33.4	-0.16	-0.48	314571.0	10454763.15	352
2017-08-09	33.5	33.75	33.3	33.56	0.46	1.39	130591.0	4392050.55	183
2017-08-08	32.6	33.1	32.6	33.1	0.0	0.0	21882.0	720712.55	74
2017-08-07	33.2	33.35	33.05	33.1	-0.05	-0.15	24178.0	802466.5	72
2017-08-06	33.05	33.4	33.0	33.15	0.09	0.27	29328.0	974253.4	118
2017-08-03	33.4	33.4	33.0	33.06	-0.16	-0.48	54896.0	1819370.65	216
2017-08-02	33.4	33.45	33.2	33.22	-0.17	-0.51	60867.0	2026569.9	119
2017-08-01	33.6	33.65	33.4	33.39	-0.18	-0.54	78881.0	2643638.5	163
2017-07-31	33.7	33.8	33.5	33.57	-0.17	-0.5	60584.0	2037130.0	109
2017-07-30	33.9	33.9	33.7	33.74	-0.17	-0.5	77721.0	2630617.45	87
2017-07-27	33.7	33.9	33.7	33.91	0.06	0.18	64098.0	2169655.9	95
2017-07-26	33.9	33.95	33.8	33.85	-0.04	-0.12	48836.0	1653513.3	64
2017-07-25	33.9	34.0	33.85	33.89	-0.01	-0.03	50532.0	1712203.95	72
2017-07-24	34.2	34.2	33.8	33.9	-0.31	-0.91	107260.0	3646298.1	173
2017-07-23	34.3	34.3	34.0	34.21	-0.1	-0.29	46954.0	1602962.65	96
2017-07-20	34.25	34.3	34.25	34.31	0.07	0.2	36593.0	1253685.15	58
2017-07-19	34.25	34.5	34.05	34.24	0.01	0.03	70648.0	2423551.45	148
2017-07-18	34.5	34.7	34.0	34.23	-0.34	-0.98	98465.0	3381522.25	272
2017-07-17	34.9	34.95	34.5	34.57	-0.41	-1.17	180059.0	6258217.4	264
2017-07-16	35.05	35.05	34.95	34.98	-0.07	-0.2	168630.0	5903157.6	135
2017-07-13	35.1	35.3	34.95	35.05	0.05	0.14	160757.0	5650922.0	133
2017-07-12	35.0	35.1	34.9	35.0	0.03	0.09	89283.0	3127663.45	124
2017-07-11	35.4	35.4	34.9	34.97	-0.43	-1.21	252542.0	8844213.2	278
2017-07-10	35.55	35.55	35.35	35.4	-0.1	-0.28	197886.0	7012225.7	219
2017-07-09	36.0	36.0	35.5	35.5	-0.46	-1.28	259696.0	9253295.4	296
2017-07-06	36.4	36.8	35.95	35.96	-0.04	-0.11	892907.0	32407738.7	624
2017-07-05	36.0	36.2	35.9	36.0	0.0	0.0	162141.0	5848224.0	161
2017-07-04	36.4	36.4	35.95	36.0	-0.3	-0.83	289432.0	10457270.3	129
2017-07-03	36.3	36.4	36.15	36.3	0.16	0.44	118736.0	4305806.9	110
2017-07-02	36.0	36.4	36.0	36.14	0.13	0.36	220615.0	7993476.3	176
2017-06-22	35.6	36.1	35.55	36.01	0.41	1.15	243924.0	8752728.4	198
2017-06-21	35.75	35.9	35.5	35.6	0.0	0.0	409199.0	14611651.65	193
2017-06-20	35.75	35.75	35.55	35.6	-0.1	-0.28	122906.0	4380589.55	146
2017-06-19	35.65	35.95	35.55	35.7	0.0	0.0	179552.0	6407789.25	199
2017-06-18	35.65	35.8	35.65	35.7	0.05	0.14	98703.0	3524753.55	106
2017-06-15	35.55	35.8	35.5	35.65	0.1	0.28	72443.0	2582064.7	64
2017-06-14	35.75	35.75	35.5	35.55	-0.05	-0.14	35041.0	1247916.15	55
2017-06-13	35.6	35.7	35.6	35.6	0.05	0.14	56838.0	2028825.5	46
2017-06-12	35.2	35.95	35.2	35.55	0.3	0.85	103646.0	3674997.3	99
2017-06-11	35.5	35.75	35.2	35.25	-0.42	-1.18	107051.0	3783726.05	120
2017-06-08	36.0	36.0	35.5	35.67	-0.28	-0.78	102960.0	3686398.4	138
2017-06-07	35.95	36.0	35.8	35.95	0.06	0.17	44783.0	1609736.7	55
2017-06-06	36.0	36.0	35.8	35.89	-0.15	-0.42	58660.0	2106042.5	84
2017-06-05	36.15	36.15	35.9	36.04	-0.06	-0.17	111156.0	4003512.85	116
2017-06-04	36.2	36.2	36.0	36.1	-0.02	-0.06	60785.0	2193042.4	53
2017-06-01	35.9	36.2	35.9	36.12	0.17	0.47	44514.0	1602837.5	65
2017-05-31	36.0	36.1	35.9	35.95	-0.05	-0.14	117841.0	4239242.8	71
2017-05-30	36.0	36.1	35.9	36.0	0.12	0.33	120230.0	4320795.8	67
2017-05-29	35.9	36.1	35.6	35.88	0.08	0.22	80253.0	2882697.6	119
2017-05-28	36.0	36.0	35.6	35.8	-0.3	-0.83	61032.0	2185420.6	77
2017-05-25	36.1	36.2	35.9	36.1	0.0	0.0	27649.0	996994.7	59
2017-05-24	36.0	36.3	35.9	36.1	0.02	0.06	122756.0	4434563.4	138
2017-05-23	36.2	36.2	35.8	36.08	-0.06	-0.17	82278.0	2961427.1	109
2017-05-22	36.2	36.3	36.1	36.14	-0.06	-0.17	18898.0	683565.4	50
2017-05-21	36.3	36.3	36.2	36.2	-0.06	-0.17	59177.0	2144242.9	73
2017-05-18	36.2	36.3	36.1	36.26	0.11	0.3	106583.0	3865488.9	114
2017-05-17	36.0	36.2	35.9	36.15	0.0	0.0	88732.0	3199378.4	112
2017-05-16	35.8	36.2	35.6	36.15	0.38	1.06	111213.0	4000192.3	158
2017-05-15	35.4	35.8	35.4	35.77	0.4	1.13	79130.0	2818433.8	100
2017-05-14	35.6	35.6	35.2	35.37	-0.13	-0.37	77871.0	2751133.8	138
2017-05-11	35.6	35.6	35.5	35.5	0.09	0.25	79379.0	2821443.9	111
2017-05-10	35.5	35.6	35.4	35.41	-0.09	-0.25	109381.0	3887717.3	112
2017-05-09	35.6	35.7	35.5	35.5	0.0	0.0	73852.0	2627282.5	149
2017-05-08	35.4	35.6	35.4	35.5	0.0	0.0	72448.0	2572569.1	114
2017-05-07	35.7	35.7	35.4	35.5	-0.14	-0.39	86438.0	3072873.0	123
2017-05-04	35.3	35.7	35.3	35.64	0.19	0.54	112134.0	3979874.8	189
2017-05-03	35.6	35.7	35.4	35.45	-0.22	-0.62	109247.0	3886794.0	200
2017-05-02	35.5	35.7	35.5	35.67	0.09	0.25	42231.0	1504082.7	98
2017-05-01	35.8	35.9	35.5	35.58	-0.19	-0.53	151887.0	5425827.7	226
2017-04-30	35.7	35.8	35.7	35.77	-0.03	-0.08	116490.0	4162056.6	143
2017-04-27	35.8	35.9	35.6	35.8	0.0	0.0	74239.0	2653597.1	117
2017-04-26	35.8	36.0	35.8	35.8	-0.09	-0.25	67830.0	2435357.3	85
2017-04-25	36.0	36.0	35.8	35.89	-0.08	-0.22	94122.0	3380200.4	115
2017-04-24	36.1	36.1	35.9	35.97	-0.24	-0.66	78690.0	2834488.9	108
2017-04-23	36.1	36.3	35.9	36.21	0.34	0.95	291261.0	10501926.5	259
2017-04-20	35.7	36.1	35.7	35.87	-0.01	-0.03	131941.0	4734542.7	203
2017-04-19	36.0	36.0	35.5	35.88	-1.97	-5.2	479315.0	17126665.0	558
2017-04-18	38.0	38.1	37.7	37.85	-0.15	-0.39	445041.0	16837696.4	409
2017-04-17	38.0	38.1	37.8	38.0	0.18	0.48	463706.0	17617564.9	350
2017-04-16	38.0	38.0	37.6	37.82	-0.07	-0.18	432065.0	16330633.6	287
2017-04-13	37.8	38.0	37.6	37.89	0.29	0.77	118341.0	4476998.5	162
2017-04-12	37.5	37.7	37.3	37.6	0.38	1.02	224411.0	8424876.6	281
2017-04-11	37.9	37.9	37.2	37.22	-0.4	-1.06	302592.0	11339295.1	824
2017-04-10	38.0	38.0	37.4	37.62	-0.3	-0.79	260807.0	9855800.3	410
2017-04-09	37.9	38.1	37.9	37.92	0.02	0.05	132142.0	5017145.0	160
2017-04-06	38.1	38.1	37.8	37.9	-0.1	-0.26	138883.0	5271703.7	151
2017-04-05	38.0	38.1	37.9	38.0	0.01	0.03	181584.0	6893518.2	128
2017-04-04	38.1	38.1	37.8	37.99	-0.01	-0.03	100056.0	3796450.9	142
2017-04-03	38.1	38.2	38.0	38.0	-0.01	-0.03	102046.0	3882323.9	134
2017-04-02	38.0	38.1	37.9	38.01	0.0	0.0	123599.0	4697932.5	174
2017-03-30	38.1	38.3	38.0	38.01	-0.19	-0.5	188106.0	7166728.3	250
2017-03-29	38.1	38.3	38.1	38.2	0.2	0.53	109311.0	4174345.5	109
2017-03-28	38.1	38.2	38.0	38.0	-0.1	-0.26	65873.0	2505921.5	105
2017-03-27	38.3	38.4	38.0	38.1	-0.3	-0.78	129606.0	4944923.0	190
2017-03-26	38.3	38.5	38.2	38.4	0.21	0.55	87320.0	3349366.2	105
2017-03-23	37.8	38.3	37.8	38.19	0.41	1.09	152110.0	5801686.7	172
2017-03-22	37.6	37.9	37.5	37.78	0.16	0.43	191323.0	7205822.7	196
2017-03-21	37.9	37.9	37.4	37.62	-0.18	-0.48	369960.0	13913832.2	336
2017-03-20	37.9	38.0	37.7	37.8	-0.2	-0.53	166576.0	6310171.7	151
2017-03-19	38.0	38.3	37.7	38.0	0.44	1.17	256255.0	9754472.5	227
2017-03-16	37.2	37.7	37.1	37.56	0.57	1.54	241534.0	9013186.9	212
2017-03-15	37.0	37.1	36.8	36.99	-0.1	-0.27	270478.0	9994999.4	258
2017-03-14	37.0	37.5	36.5	37.09	0.04	0.11	281191.0	10403872.5	305
2017-03-13	37.2	37.3	37.0	37.05	-0.21	-0.56	174909.0	6495353.5	222
2017-03-12	38.3	38.3	37.0	37.26	-1.07	-2.79	250517.0	9378175.4	277
2017-03-09	38.4	38.5	38.3	38.33	-0.17	-0.44	179119.0	6871970.8	180
2017-03-08	38.7	38.8	38.5	38.5	-0.16	-0.41	129113.0	4983476.3	115
2017-03-07	38.6	38.7	38.5	38.66	0.15	0.39	129263.0	4985769.2	111
2017-03-06	38.6	38.6	38.4	38.51	-0.14	-0.36	140697.0	5413671.5	168
2017-03-05	39.1	39.1	38.6	38.65	-0.25	-0.64	265993.0	10330394.1	204
2017-03-02	38.7	39.0	38.7	38.9	0.28	0.73	307179.0	11922073.5	204
2017-03-01	38.7	38.9	38.5	38.62	0.04	0.1	236338.0	9136018.8	168
2017-02-28	38.5	38.7	38.3	38.58	-0.04	-0.1	163435.0	6280860.3	230
2017-02-27	39.2	39.2	38.5	38.62	-0.38	-0.97	388663.0	15070904.8	330
2017-02-26	39.2	39.2	38.9	39.0	-0.01	-0.03	271412.0	10582858.2	222
2017-02-23	39.2	39.2	38.8	39.01	-0.14	-0.36	266242.0	10376340.8	265
2017-02-22	39.1	39.5	39.0	39.15	0.13	0.33	196806.0	7715413.5	269
2017-02-21	38.9	39.2	38.6	39.02	0.21	0.54	594724.0	23166645.1	582
2017-02-20	39.0	39.3	38.5	38.81	0.78	2.05	924668.0	36022324.0	911
2017-02-19	38.4	38.5	38.0	38.03	-0.36	-0.94	287182.0	10974835.5	325
2017-02-16	38.2	38.5	38.2	38.39	-0.01	-0.03	270501.0	10388387.3	258
2017-02-15	38.3	38.5	38.2	38.4	0.0	0.0	362010.0	13856273.3	295
2017-02-14	38.7	38.7	38.2	38.4	-0.2	-0.52	231496.0	8875511.9	288
2017-02-13	38.6	38.8	38.4	38.6	0.11	0.29	455160.0	17531177.4	341
2017-02-12	38.4	39.0	38.1	38.49	0.2	0.52	680300.0	26284507.9	542
2017-02-09	38.0	38.4	37.7	38.29	0.19	0.5	370785.0	14145150.2	392
2017-02-08	38.5	38.5	37.8	38.1	-0.35	-0.91	617866.0	23551747.3	554
2017-02-07	37.9	38.5	37.8	38.45	0.56	1.48	879977.0	33572161.6	818
2017-02-06	37.4	37.9	37.2	37.89	0.62	1.66	1101037.0	41347435.3	889
2017-02-05	37.2	38.3	37.2	37.27	0.21	0.57	912861.0	34433866.5	913
2017-02-02	36.6	37.2	36.4	37.06	0.44	1.2	516712.0	19034552.0	737
2017-02-01	37.3	37.3	36.6	36.62	-0.56	-1.51	465179.0	17141694.1	592
2017-01-31	37.3	37.3	36.8	37.18	-0.26	-0.69	429774.0	15928364.8	633
2017-01-30	38.1	38.1	37.3	37.44	-0.65	-1.71	453208.0	17153337.2	445
2017-01-29	38.2	38.3	37.9	38.09	-0.01	-0.03	500999.0	19057191.6	554
2017-01-26	38.6	38.8	38.1	38.1	-0.45	-1.17	340830.0	13093601.8	436
2017-01-25	39.3	39.5	38.5	38.55	-0.54	-1.38	552225.0	21488282.5	722
2017-01-24	38.2	39.2	38.2	39.09	0.96	2.52	1225628.0	47480157.2	1044
2017-01-23	38.4	38.4	38.0	38.13	-0.04	-0.1	664705.0	25392921.8	726
2017-01-22	37.5	38.3	37.5	38.17	0.54	1.44	220953.0	8372814.4	436
2017-01-19	38.0	38.0	37.3	37.63	-0.34	-0.9	346172.0	13036746.7	383
2017-01-18	38.2	38.4	37.8	37.97	-0.31	-0.81	439461.0	16749846.6	572
2017-01-17	38.2	39.1	38.2	38.28	-3.45	-8.27	1370146.0	52697868.3	1580
2017-01-16	42.8	42.8	41.5	41.73	-1.12	-2.61	231386.0	9691694.0	341
2017-01-15	42.8	43.3	42.7	42.85	0.25	0.59	118589.0	5100620.3	165
2017-01-12	42.9	42.9	42.5	42.6	0.05	0.12	111891.0	4777394.4	138
2017-01-11	43.2	43.2	42.5	42.55	-0.61	-1.41	88095.0	3781622.4	152
2017-01-10	43.5	43.7	43.1	43.16	-0.5	-1.15	187962.0	8159717.3	240
2017-01-09	45.1	45.1	43.5	43.66	-1.25	-2.78	308894.0	13539265.6	535
2017-01-08	45.4	45.6	44.9	44.91	-0.55	-1.21	168316.0	7597258.3	240
2017-01-05	45.4	45.9	45.4	45.46	-0.06	-0.13	136044.0	6194991.2	169
2017-01-04	46.0	46.0	45.5	45.52	-0.37	-0.81	207315.0	9499166.3	192
2017-01-03	46.0	46.3	45.5	45.89	-0.07	-0.15	161011.0	7376026.2	259
2017-01-02	45.4	46.2	45.4	45.96	0.7	1.55	328298.0	15044643.6	348
2017-01-01	44.6	45.3	44.6	45.26	0.57	1.28	108788.0	4895894.3	175
2016-12-29	45.3	45.3	44.5	44.69	-0.49	-1.08	270579.0	12138648.5	428
2016-12-28	45.6	45.7	45.1	45.18	-0.31	-0.68	217735.0	9893329.5	327
2016-12-27	45.5	45.6	44.9	45.49	-0.06	-0.13	797126.0	35949332.2	964
2016-12-26	46.0	46.0	45.5	45.55	-0.33	-0.72	358126.0	16383436.1	322
2016-12-25	45.5	46.5	45.3	45.88	0.97	2.16	356295.0	16294967.3	448
2016-12-22	44.5	45.3	44.5	44.91	0.34	0.76	299600.0	13477438.4	378
2016-12-21	43.9	44.7	43.8	44.57	0.73	1.67	283748.0	12580018.4	334
2016-12-20	44.5	44.7	43.5	43.84	-1.19	-2.64	528912.0	23247547.1	609
2016-12-19	45.7	45.7	44.9	45.03	-0.63	-1.38	799473.0	36144994.1	1096
2016-12-18	46.3	46.5	45.3	45.66	-0.55	-1.19	659540.0	30136004.7	1008
2016-12-15	46.9	47.1	46.0	46.21	-1.01	-2.14	385710.0	17922050.4	524
2016-12-14	47.5	47.7	47.0	47.22	-0.38	-0.8	229191.0	10846202.9	310
2016-12-13	48.5	48.8	47.5	47.6	-1.29	-2.64	157739.0	7559867.9	341
2016-12-12	50.0	50.25	48.8	48.89	-0.96	-1.93	100203.0	4969088.8	257
2016-12-11	50.25	50.5	49.7	49.85	-0.26	-0.52	201547.0	10107995.4	275
2016-12-08	51.0	51.5	50.0	50.11	-0.64	-1.26	167507.0	8447349.5	187
2016-12-07	51.0	51.75	50.75	50.75	0.12	0.24	159269.0	8152609.75	158
2016-12-06	50.0	51.5	50.0	50.63	-0.11	-0.22	464453.0	23677581.25	286
2016-12-05	50.5	50.75	49.5	50.74	0.35	0.69	293872.0	14756263.45	274
2016-12-04	49.9	50.5	49.7	50.39	0.78	1.57	416463.0	20907566.0	340
2016-12-01	49.7	50.25	49.3	49.61	0.09	0.18	177670.0	8850889.4	249
2016-11-30	47.8	49.7	47.8	49.52	1.5	3.12	279061.0	13744612.2	265
2016-11-29	45.9	48.2	45.9	48.02	0.48	1.01	535626.0	25609821.0	322
2016-11-28	46.8	47.6	46.8	47.54	1.02	2.19	281266.0	13276477.1	185
2016-11-27	45.3	46.6	45.0	46.52	0.72	1.57	550529.0	25376840.3	248
2016-11-24	45.5	46.1	45.1	45.8	0.3	0.66	259696.0	11904209.9	223
2016-11-23	44.2	45.6	44.2	45.5	1.35	3.06	346265.0	15692169.4	219
2016-11-22	43.0	44.2	43.0	44.15	1.0	2.32	193612.0	8485318.0	172
2016-11-21	44.7	44.9	43.0	43.15	-1.65	-3.68	231952.0	10124630.8	312
2016-11-20	46.5	46.5	44.8	44.8	-1.19	-2.59	143416.0	6480452.0	206
2016-11-17	45.7	46.1	45.0	45.99	0.01	0.02	168919.0	7710776.4	141
2016-11-16	44.5	46.1	44.5	45.98	1.44	3.23	300123.0	13612034.2	196
2016-11-15	44.8	45.3	43.2	44.54	-0.76	-1.68	366226.0	16345007.8	222
2016-11-14	45.1	45.3	43.4	45.3	0.66	1.48	1060488.0	47555786.6	340
2016-11-13	43.1	45.0	43.1	44.64	1.53	3.55	191665.0	8446777.4	228
2016-11-10	41.4	43.2	41.4	43.11	1.64	3.95	817222.0	34757025.8	263
2016-11-09	40.0	41.8	39.0	41.47	0.36	0.88	375440.0	15291386.6	320
2016-11-08	40.5	41.3	40.0	41.11	1.15	2.88	846591.0	34661841.2	451
2016-11-07	38.9	40.1	38.9	39.96	0.74	1.89	203453.0	8107536.4	194
2016-11-06	38.5	39.4	38.5	39.22	0.52	1.34	753080.0	29440281.5	203
2016-11-03	38.4	38.8	38.3	38.7	0.4	1.04	388330.0	15016497.6	144
2016-11-02	38.3	38.4	38.2	38.3	0.1	0.26	214955.0	8246056.9	133
2016-11-01	38.1	38.2	37.9	38.2	0.1	0.26	269822.0	10271125.7	87
2016-10-31	38.0	38.4	37.7	38.1	-0.07	-0.18	76831.0	2929524.8	102
2016-10-30	38.4	38.5	38.0	38.17	-0.06	-0.16	221155.0	8469470.6	142
2016-10-27	38.1	38.4	38.0	38.23	0.01	0.03	199202.0	7609043.0	113
2016-10-26	37.9	38.5	37.9	38.22	-0.08	-0.21	68259.0	2604531.5	92
2016-10-25	37.5	38.6	37.5	38.3	0.6	1.59	170322.0	6492805.9	154
2016-10-24	37.4	37.8	37.2	37.7	0.56	1.51	195017.0	7319584.6	152
2016-10-23	36.0	37.2	36.0	37.14	1.21	3.37	161612.0	5932969.8	179
2016-10-20	34.8	36.0	34.8	35.93	1.11	3.19	522984.0	18389719.9	247
2016-10-19	35.0	35.0	34.2	34.82	0.43	1.25	316956.0	10990375.6	227
2016-10-18	35.5	35.7	34.0	34.39	-0.31	-0.89	342021.0	11967210.4	314
2016-10-17	35.1	35.2	34.6	34.7	-0.54	-1.53	73866.0	2573224.1	129
2016-10-16	36.2	36.2	35.1	35.24	-0.93	-2.57	117365.0	4155830.5	206
2016-10-13	36.3	36.6	36.0	36.17	-0.13	-0.36	210797.0	7682906.7	166
2016-10-12	35.5	36.5	35.5	36.3	0.7	1.97	93888.0	3380316.0	168
2016-10-11	35.9	35.9	35.5	35.6	-0.02	-0.06	223856.0	7978336.1	265
2016-10-10	36.4	36.4	35.2	35.62	-0.83	-2.28	290569.0	10301454.4	348
2016-10-09	36.8	37.4	36.4	36.45	-1.25	-3.32	71822.0	2641915.7	168
2016-10-06	36.3	37.8	36.3	37.7	1.66	4.61	131491.0	4868240.0	268
2016-10-05	35.6	36.2	35.4	36.04	0.03	0.08	98402.0	3528657.4	179
2016-10-04	35.9	36.2	35.0	36.01	0.24	0.67	125169.0	4442793.6	236
2016-10-03	35.4	36.2	34.8	35.77	-0.28	-0.78	301811.0	10678568.8	378
2016-10-02	38.3	38.7	35.5	36.05	-2.31	-6.02	122747.0	4614034.2	224
2016-09-29	38.0	38.6	36.9	38.36	0.68	1.8	355560.0	13420060.6	375
2016-09-28	38.8	38.9	37.0	37.68	-1.09	-2.81	215496.0	8174849.1	365
2016-09-27	40.0	40.0	38.4	38.77	-1.33	-3.32	278601.0	10854067.9	321
2016-09-26	40.6	40.8	40.1	40.1	-0.37	-0.91	125097.0	5044350.8	199
2016-09-25	40.7	40.9	40.3	40.47	-0.26	-0.64	140489.0	5685664.5	191
2016-09-21	40.7	40.9	40.3	40.73	0.23	0.57	128457.0	5215014.1	179
2016-09-20	41.4	41.4	40.3	40.5	-0.92	-2.22	420588.0	17031225.3	334
2016-09-19	42.8	42.8	41.3	41.42	-1.23	-2.88	229335.0	9560245.6	229
2016-09-18	43.8	43.8	42.6	42.65	-0.96	-2.2	58547.0	2518040.0	108
2016-09-08	42.6	43.7	42.6	43.61	0.76	1.77	92072.0	3976904.2	139
2016-09-07	43.0	43.0	42.8	42.85	-0.25	-0.58	80609.0	3458781.1	141
2016-09-06	43.4	43.4	43.1	43.1	-0.38	-0.87	90501.0	3911327.6	132
2016-09-05	43.4	43.5	43.3	43.48	0.08	0.18	164826.0	7156581.1	109
2016-09-04	43.0	43.4	43.0	43.4	0.37	0.86	53341.0	2308424.0	102
2016-09-01	43.5	43.5	42.5	43.03	-0.52	-1.19	104603.0	4500056.1	151
2016-08-31	43.9	43.9	43.5	43.55	-0.4	-0.91	66029.0	2891122.2	89
2016-08-30	43.0	44.0	43.0	43.95	1.05	2.45	235005.0	10300824.7	253
2016-08-29	43.1	43.1	42.7	42.9	-0.11	-0.26	81717.0	3500797.6	107
2016-08-28	42.3	43.1	42.1	43.01	0.68	1.61	167056.0	7117017.7	240
2016-08-25	42.8	42.8	41.9	42.33	-0.54	-1.26	105895.0	4471859.9	242
2016-08-24	43.3	43.4	42.8	42.87	-0.43	-0.99	170650.0	7369256.1	137
2016-08-23	43.4	43.4	43.2	43.3	-0.04	-0.09	107704.0	4662052.7	113
2016-08-22	44.0	44.0	43.2	43.34	-0.69	-1.57	122085.0	5319906.9	237
2016-08-21	43.5	44.4	43.3	44.03	0.97	2.25	233644.0	10289218.8	307
2016-08-18	43.4	43.7	42.7	43.06	-0.39	-0.9	198682.0	8552183.5	338
2016-08-17	44.9	45.0	43.3	43.45	-1.48	-3.29	273856.0	12027857.1	304
2016-08-16	45.6	45.6	44.8	44.93	-0.64	-1.4	195354.0	8811839.2	255
2016-08-15	46.1	46.1	45.5	45.57	-0.43	-0.93	164987.0	7560793.2	160
2016-08-14	46.1	46.2	45.9	46.0	0.23	0.5	271211.0	12493587.9	131
2016-08-11	46.4	46.4	45.7	45.77	-0.6	-1.29	270690.0	12416810.1	221
2016-08-10	46.8	46.8	46.3	46.37	-0.33	-0.71	153168.0	7124389.6	138
2016-08-09	46.5	46.8	46.3	46.7	0.0	0.0	195503.0	9098375.5	136
2016-08-08	46.6	46.7	46.2	46.7	0.19	0.41	145968.0	6781400.1	109
2016-08-07	46.1	46.6	46.0	46.51	0.36	0.78	170612.0	7913096.5	134
2016-08-04	46.3	46.4	45.8	46.15	0.05	0.11	140152.0	6469619.4	184
2016-08-03	46.0	46.1	45.9	46.1	0.13	0.28	74604.0	3435071.3	96
2016-08-02	46.6	46.6	45.7	45.97	-0.63	-1.35	184564.0	8492051.7	258
2016-08-01	46.3	46.6	46.3	46.6	0.44	0.95	85418.0	3961963.0	119
2016-07-31	46.7	46.7	46.0	46.16	-0.7	-1.49	145624.0	6728210.3	211
2016-07-28	47.1	47.1	46.0	46.86	-0.22	-0.47	352909.0	16427958.8	408
2016-07-27	47.4	47.4	47.0	47.08	-0.35	-0.74	204228.0	9629695.9	257
2016-07-26	48.2	48.5	47.3	47.43	-0.97	-2.0	220096.0	10504325.3	280
2016-07-25	48.0	48.4	47.9	48.4	0.35	0.73	219611.0	10561681.7	209
2016-07-24	48.8	48.8	48.0	48.05	-2.46	-4.87	405068.0	19587377.4	431
2016-07-21	50.5	50.75	49.9	50.51	0.0	0.0	707754.0	35538830.3	498
2016-07-20	50.5	51.0	50.25	50.51	-0.22	-0.43	811255.0	41068881.75	378
2016-07-19	50.75	51.0	50.0	50.73	0.65	1.3	927464.0	46779816.75	592
2016-07-18	50.25	50.5	50.0	50.08	-0.19	-0.38	179828.0	9009066.75	149
2016-07-17	51.0	51.0	50.0	50.27	-0.77	-1.51	401831.0	20228431.75	311
2016-07-14	51.0	51.25	50.75	51.04	-0.01	-0.02	225398.0	11491701.25	175
2016-07-13	50.5	51.25	50.25	51.05	0.66	1.31	266143.0	13546979.25	202
2016-07-12	50.5	50.5	50.25	50.39	0.0	0.0	218641.0	11025715.75	154
2016-07-11	50.25	51.0	50.0	50.39	-0.02	-0.04	468289.0	23704985.5	475
2016-07-10	51.5	51.5	49.8	50.41	-0.65	-1.27	385157.0	19365559.3	428
2016-06-30	50.75	51.25	50.5	51.06	0.67	1.33	220507.0	11229234.0	210
2016-06-29	50.0	50.5	49.8	50.39	0.64	1.29	261758.0	13159091.4	169
2016-06-28	49.1	49.9	49.1	49.75	0.77	1.57	123005.0	6084666.3	141
2016-06-27	49.0	49.5	48.9	48.98	0.11	0.23	149037.0	7338612.4	139
2016-06-26	48.0	49.0	47.6	48.87	-0.29	-0.59	209686.0	10185586.0	235
2016-06-23	49.0	49.2	48.8	49.16	0.25	0.51	134809.0	6610523.4	138
2016-06-22	49.2	49.5	48.9	48.91	-0.19	-0.39	306609.0	15068921.6	183
2016-06-21	48.8	49.2	48.8	49.1	0.26	0.53	242718.0	11902832.5	215
2016-06-20	49.8	49.8	48.7	48.84	-0.63	-1.27	450871.0	22124273.9	394
2016-06-19	50.5	50.5	49.3	49.47	-0.68	-1.36	499369.0	24874452.95	387
2016-06-16	51.0	51.0	50.0	50.15	-0.95	-1.86	169475.0	8528951.25	188
2016-06-15	51.0	51.75	50.0	51.1	-0.07	-0.14	1289006.0	65621322.5	818
2016-06-14	49.7	51.25	49.2	51.17	1.57	3.17	813482.0	40833460.55	579
2016-06-13	49.5	49.8	49.5	49.6	-0.19	-0.38	82782.0	4105432.8	111
2016-06-12	50.5	50.5	49.7	49.79	-0.99	-1.95	292230.0	14619483.05	245
2016-06-09	49.8	51.5	49.2	50.78	1.13	2.28	441842.0	22201187.5	428
2016-06-08	47.6	49.9	47.6	49.65	2.11	4.44	576209.0	28099555.9	427
2016-06-07	47.2	47.8	47.2	47.54	0.34	0.72	169232.0	8055972.8	197
2016-06-06	47.0	47.2	46.9	47.2	0.06	0.13	107677.0	5069960.7	125
2016-06-05	47.9	47.9	47.1	47.14	-0.74	-1.55	282190.0	13395861.3	205
2016-06-02	47.8	47.9	47.7	47.88	0.05	0.1	118174.0	5656368.2	140
2016-06-01	48.0	48.1	47.5	47.83	-0.23	-0.48	186550.0	8912668.5	212
2016-05-31	47.9	48.2	47.6	48.06	0.2	0.42	150920.0	7219292.3	233
2016-05-30	48.8	48.8	47.7	47.86	-0.84	-1.72	309632.0	14904283.3	285
2016-05-29	49.0	49.0	48.5	48.7	-0.39	-0.79	174024.0	8476674.7	154
2016-05-26	49.5	49.9	49.0	49.09	-0.49	-0.99	140526.0	6927671.1	177
2016-05-25	49.2	49.8	49.1	49.58	0.58	1.18	250025.0	12375819.4	173
2016-05-24	48.6	49.1	48.5	49.0	0.2	0.41	90600.0	4431243.0	149
2016-05-23	49.9	50.0	48.7	48.8	-1.12	-2.24	257521.0	12727847.2	263
2016-05-22	50.5	50.5	49.8	49.92	-0.55	-1.09	134395.0	6737988.3	174
2016-05-19	49.8	50.5	49.6	50.47	0.7	1.41	300783.0	15050301.6	252
2016-05-18	50.5	50.5	49.7	49.77	-0.73	-1.45	364756.0	18261652.95	264
2016-05-17	50.5	50.75	50.25	50.5	0.09	0.18	349209.0	17630935.75	176
2016-05-16	50.25	50.5	50.25	50.41	0.16	0.32	138727.0	6993999.0	131
2016-05-15	50.25	50.5	50.0	50.25	0.25	0.5	204975.0	10324539.25	186
2016-05-12	49.8	50.25	49.7	50.0	0.32	0.64	239090.0	11956465.45	201
2016-05-11	50.25	50.25	49.5	49.68	-0.32	-0.64	354215.0	17604410.95	268
2016-05-10	50.5	50.5	49.9	50.0	-0.52	-1.03	116647.0	5842785.75	160
2016-05-09	50.5	50.5	50.0	50.52	0.02	0.04	176636.0	8881806.0	203
2016-05-08	50.5	51.5	50.0	50.5	0.02	0.04	225461.0	11444940.25	237
2016-05-05	50.5	51.0	50.0	50.48	0.03	0.06	293607.0	14814599.5	257
2016-05-04	50.5	50.5	49.5	50.45	-0.49	-0.96	433736.0	21711417.7	343
2016-05-03	52.0	52.25	50.75	50.94	-1.28	-2.45	204773.0	10525827.75	242
2016-05-02	53.0	53.0	51.25	52.22	-0.68	-1.29	455869.0	23627951.75	377
2016-05-01	54.0	54.0	52.5	52.9	-3.29	-5.86	565714.0	30171308.75	402
2016-04-28	56.0	56.25	55.75	56.19	0.19	0.34	501586.0	28086893.25	414
2016-04-27	55.75	56.25	55.25	56.0	0.75	1.36	509348.0	28395502.5	278
2016-04-26	56.0	56.0	55.25	55.25	-0.34	-0.61	707565.0	39286520.25	402
2016-04-25	55.25	57.0	55.25	55.59	0.17	0.31	618464.0	34473102.0	394
2016-04-24	54.25	56.25	54.25	55.42	1.32	2.44	915128.0	50842550.25	664
2016-04-21	52.25	54.5	52.25	54.1	1.78	3.4	661464.0	35181546.25	504
2016-04-20	53.25	53.5	52.0	52.32	-0.68	-1.28	556479.0	29421645.5	477
2016-04-19	53.0	53.0	51.75	53.0	4.7	9.73	2327369.0	122219671.25	1043
2016-04-18	48.1	48.4	47.9	48.3	-0.09	-0.19	423907.0	20386346.8	225
2016-04-17	48.6	48.6	48.1	48.39	-0.33	-0.68	309135.0	14958387.8	261
2016-04-14	48.4	48.8	48.4	48.72	0.23	0.47	96215.0	4674985.5	123
2016-04-13	48.4	48.8	48.2	48.49	0.18	0.37	480262.0	23323726.7	665
2016-04-12	46.1	49.3	46.1	48.31	2.29	4.98	1677853.0	80961854.6	1238
2016-04-11	46.4	46.5	46.0	46.02	-0.49	-1.05	135241.0	6255309.8	144
2016-04-10	46.6	46.7	46.4	46.51	0.13	0.28	226911.0	10554232.1	186
2016-04-07	46.4	46.6	46.3	46.38	0.26	0.56	290444.0	13490456.4	225
2016-04-06	46.0	46.4	45.9	46.12	0.19	0.41	368670.0	17017088.7	172
2016-04-05	46.1	46.5	45.6	45.93	-0.06	-0.13	365050.0	16848506.1	286
2016-04-04	45.1	46.4	45.0	45.99	0.37	0.81	427388.0	19498134.5	282
2016-04-03	45.5	45.8	45.0	45.62	-0.03	-0.07	488724.0	22249013.3	382
2016-03-31	45.1	45.8	44.9	45.65	0.55	1.22	340100.0	15370816.8	300
2016-03-30	45.6	45.6	44.9	45.1	-0.38	-0.84	336208.0	15161676.7	347
2016-03-29	46.5	46.5	45.1	45.48	-0.83	-1.79	374632.0	17121307.5	364
2016-03-28	47.1	47.5	46.1	46.31	-0.09	-0.19	579762.0	26984720.7	381
2016-03-27	47.5	47.6	46.4	46.4	-1.1	-2.32	288652.0	13517367.5	271
2016-03-24	47.7	47.7	47.2	47.5	-0.41	-0.86	286076.0	13562500.7	215
2016-03-23	47.5	48.0	47.5	47.91	0.44	0.93	329843.0	15741562.8	269
2016-03-22	46.9	47.6	46.8	47.47	0.57	1.22	356690.0	16851576.9	314
2016-03-21	46.5	47.0	46.4	46.9	0.46	0.99	358745.0	16751443.5	261
2016-03-20	46.0	46.5	46.0	46.44	0.68	1.49	285438.0	13254948.2	371
2016-03-17	45.5	45.8	45.4	45.76	0.65	1.44	211543.0	9642256.9	191
2016-03-16	44.5	45.2	44.5	45.11	0.7	1.58	146074.0	6546521.7	164
2016-03-15	45.3	45.3	44.4	44.41	-0.53	-1.18	498073.0	22264257.4	249
2016-03-14	45.8	46.0	44.8	44.94	-1.06	-2.3	545604.0	24599870.9	504
2016-03-13	46.3	46.5	46.0	46.0	-0.29	-0.63	438778.0	20296281.5	252
2016-03-10	47.1	47.1	46.2	46.29	-0.77	-1.64	389973.0	18191493.0	751
2016-03-09	47.3	47.3	46.8	47.06	-0.44	-0.93	306711.0	14427099.2	730
2016-03-08	47.8	47.8	47.2	47.5	0.03	0.06	298953.0	14177049.3	780
2016-03-07	48.0	48.0	47.2	47.47	-0.06	-0.13	316709.0	15038300.4	644
2016-03-06	46.8	48.0	46.8	47.53	0.94	2.02	370467.0	17607302.0	368
2016-03-03	46.0	46.8	45.9	46.59	0.7	1.53	299148.0	13885131.2	335
2016-03-02	46.2	46.4	45.8	45.89	-0.12	-0.26	235068.0	10805336.2	261
2016-03-01	45.9	46.4	45.8	46.01	0.2	0.44	298972.0	13802911.8	260
2016-02-29	45.5	46.1	45.2	45.81	0.31	0.68	479441.0	21920481.5	349
2016-02-28	44.6	45.5	44.6	45.5	0.91	2.04	401273.0	18103035.8	273
2016-02-25	44.8	44.8	44.2	44.59	0.0	0.0	155104.0	6901422.3	174
2016-02-24	44.9	44.9	44.1	44.59	-0.41	-0.91	287366.0	12808826.2	505
2016-02-23	45.1	45.3	44.8	45.0	-0.07	-0.16	271452.0	12222270.6	209
2016-02-22	45.1	45.1	44.8	45.07	0.04	0.09	266667.0	11979366.0	456
2016-02-21	45.2	45.2	44.9	45.03	0.05	0.11	167740.0	7557146.6	133
2016-02-18	45.0	45.3	44.8	44.98	0.15	0.33	516265.0	23228444.3	368
2016-02-17	44.8	45.3	44.5	44.83	0.11	0.25	520075.0	23319153.7	400
2016-02-16	46.0	46.0	44.7	44.72	-0.02	-0.04	447266.0	20288576.9	351
2016-02-15	45.4	45.4	44.7	44.74	-0.76	-1.67	565446.0	25454509.1	456
2016-02-14	46.0	46.7	45.5	45.5	-0.29	-0.63	142549.0	6545625.8	169
2016-02-11	47.2	47.2	45.4	45.79	-1.31	-2.78	202925.0	9311253.7	234
2016-02-10	47.1	47.2	46.6	47.1	-0.42	-0.88	73823.0	3461986.7	97
2016-02-09	47.4	47.7	47.2	47.52	-0.46	-0.96	169598.0	8033398.4	104
2016-02-08	47.9	48.2	47.8	47.98	0.42	0.88	119228.0	5713586.9	103
2016-02-07	48.0	48.3	46.5	47.56	-0.64	-1.33	129487.0	6163731.0	170
2016-02-04	48.2	49.2	48.1	48.2	0.37	0.77	195595.0	9521485.0	236
2016-02-03	47.3	48.1	47.0	47.83	-0.45	-0.93	195409.0	9265944.0	239
2016-02-02	47.4	49.1	47.1	48.28	0.27	0.56	552618.0	26816799.6	504
2016-02-01	45.0	48.4	44.1	48.01	2.52	5.54	702580.0	32695528.2	521
2016-01-31	44.1	45.7	44.1	45.49	2.43	5.64	742385.0	33572777.5	570
2016-01-28	42.7	43.2	42.6	43.06	0.58	1.37	1110771.0	47600981.7	785
2016-01-27	42.0	43.0	42.0	42.48	0.59	1.41	462055.0	19580212.9	347
2016-01-26	39.0	42.2	38.8	41.89	2.29	5.78	632485.0	26002220.1	657
2016-01-25	39.6	40.0	39.3	39.6	0.1	0.25	513041.0	20292536.2	279
2016-01-24	41.0	41.0	39.2	39.5	1.81	4.8	1060650.0	42093612.8	533
2016-01-21	37.7	37.9	37.4	37.69	-0.41	-1.08	1077002.0	40542034.5	474
2016-01-20	39.5	39.5	38.0	38.1	-2.39	-5.9	1182891.0	45400206.5	583
2016-01-19	40.5	41.5	39.9	40.49	2.19	5.72	1156032.0	47076138.7	747
2016-01-18	39.6	40.2	38.0	38.3	-1.46	-3.67	582575.0	22768526.0	446
2016-01-17	41.6	41.6	39.7	39.76	-4.31	-9.78	592940.0	23630100.8	385
2016-01-14	42.8	45.0	41.9	44.07	0.78	1.8	451365.0	19427906.1	451
2016-01-13	44.0	44.0	42.8	43.29	-0.57	-1.3	321705.0	13879579.7	345
2016-01-12	42.4	44.0	41.5	43.86	0.94	2.19	263292.0	11292555.0	212
2016-01-11	41.0	43.0	40.4	42.92	2.36	5.82	339906.0	14249268.1	407
2016-01-10	43.1	43.1	40.3	40.56	-2.41	-5.61	331235.0	13716884.3	435
2016-01-07	44.0	44.4	42.5	42.97	-1.73	-3.87	236761.0	10275941.1	306
2016-01-06	45.5	46.0	44.5	44.7	-0.98	-2.15	130920.0	5895318.6	153
2016-01-05	45.5	46.2	45.2	45.68	0.37	0.82	168446.0	7654647.9	175
2016-01-04	47.5	48.1	45.0	45.31	-2.2	-4.63	326495.0	15380191.1	316
2016-01-03	47.6	47.6	47.1	47.51	-0.06	-0.13	152867.0	7237676.6	170
2015-12-31	48.6	48.6	47.5	47.57	-1.03	-2.12	303774.0	14492133.3	327
2015-12-30	49.2	49.3	48.4	48.6	-0.64	-1.3	204064.0	9945043.1	243
2015-12-29	51.25	51.25	48.5	49.24	-3.09	-5.9	659882.0	32507249.15	576
2015-12-28	52.0	52.5	51.5	52.33	0.33	0.63	124205.0	6435620.0	68
2015-12-27	51.75	52.0	51.0	52.0	0.51	0.99	53617.0	2764704.75	72
2015-12-24	52.0	52.0	51.5	51.49	-0.06	-0.12	27652.0	1425772.75	58
2015-12-23	52.75	53.5	51.25	51.55	-0.84	-1.6	149818.0	7861673.75	144
2015-12-22	52.25	52.75	52.0	52.39	0.01	0.02	82579.0	4325580.0	71
2015-12-21	52.0	52.5	52.0	52.38	0.28	0.54	91670.0	4787165.5	101
2015-12-20	50.0	52.25	49.7	52.1	1.22	2.4	209678.0	10760220.55	209
2015-12-17	49.8	51.75	49.7	50.88	1.24	2.5	110725.0	5590660.5	153
2015-12-16	49.8	49.9	49.6	49.64	0.04	0.08	60359.0	3001687.3	102
2015-12-15	49.3	49.9	49.2	49.6	0.3	0.61	125574.0	6230732.8	166
2015-12-14	49.8	50.0	49.2	49.3	-0.07	-0.14	107132.0	5337551.1	132
2015-12-13	50.0	50.0	49.0	49.37	-1.29	-2.55	143204.0	7062813.8	214
2015-12-10	51.25	51.5	50.5	50.66	-0.84	-1.63	46123.0	2353394.5	80
2015-12-09	51.25	51.75	50.75	51.5	0.24	0.47	126015.0	6454287.0	139
2015-12-08	51.5	52.0	50.75	51.26	-1.24	-2.36	166168.0	8517294.75	154
2015-12-07	53.0	53.0	51.75	52.5	-1.0	-1.87	355450.0	18575382.0	331
2015-12-06	52.5	54.0	52.25	53.5	0.78	1.48	455250.0	24309615.0	319
2015-12-03	51.0	53.0	50.75	52.72	1.45	2.83	428625.0	22359620.75	312
2015-12-02	51.25	51.75	50.75	51.27	0.15	0.29	212786.0	10890308.75	242
2015-12-01	51.5	51.5	50.75	51.12	-0.43	-0.83	171039.0	8758201.5	217
2015-11-30	52.75	53.0	51.25	51.55	-1.28	-2.42	401068.0	20893308.75	296
2015-11-29	51.5	53.5	51.5	52.83	0.95	1.83	406844.0	21494084.75	359
2015-11-26	51.25	52.25	51.25	51.88	0.63	1.23	587891.0	30461845.5	378
2015-11-25	50.5	51.5	50.5	51.25	0.69	1.36	421106.0	21550233.75	321
2015-11-24	50.0	51.0	49.7	50.56	1.15	2.33	454753.0	22907667.05	468
2015-11-23	48.7	49.5	48.5	49.41	0.71	1.46	220427.0	10815202.1	261
2015-11-22	48.5	48.9	48.4	48.7	0.41	0.85	166720.0	8111374.4	159
2015-11-19	48.2	48.6	48.1	48.29	0.33	0.69	230630.0	11143678.6	229
2015-11-18	48.4	48.5	47.9	47.96	-0.46	-0.95	174639.0	8411816.7	154
2015-11-17	48.9	48.9	48.4	48.42	0.08	0.17	118521.0	5759053.3	132
2015-11-16	48.6	48.6	48.0	48.34	0.21	0.44	132108.0	6379190.1	153
2015-11-15	48.4	48.6	48.0	48.13	-1.24	-2.51	297299.0	14353281.6	258
2015-11-12	49.4	49.6	48.8	49.37	0.01	0.02	261175.0	12850888.5	227
2015-11-11	47.6	49.6	47.6	49.36	1.81	3.81	409515.0	19871742.4	459
2015-11-10	47.8	47.9	47.4	47.55	-0.08	-0.17	190317.0	9067548.5	224
2015-11-09	47.6	47.9	47.3	47.63	0.07	0.15	202715.0	9663960.8	182
2015-11-08	47.8	47.8	47.2	47.56	-0.22	-0.46	102310.0	4850430.5	162
2015-11-05	48.0	48.3	47.7	47.78	0.01	0.02	226687.0	10872349.2	236
2015-11-04	48.5	48.5	47.0	47.77	-0.48	-0.99	500110.0	23795126.6	522
2015-11-03	49.4	49.6	48.2	48.25	-0.95	-1.93	282322.0	13824147.0	284
2015-11-02	49.0	49.4	48.8	49.2	0.2	0.41	172810.0	8497915.8	160
2015-11-01	49.7	49.7	48.6	49.0	-0.72	-1.45	223207.0	10964764.0	249
2015-10-29	50.0	50.25	49.7	49.72	0.05	0.1	326811.0	16324428.05	284
2015-10-28	50.25	50.25	49.3	49.67	-0.41	-0.82	536049.0	26651930.45	538
2015-10-27	53.0	53.0	49.5	50.08	-2.92	-5.51	257926.0	13265678.9	332
2015-10-26	52.5	53.0	52.25	53.0	0.48	0.91	130482.0	6859789.75	116
2015-10-25	53.5	53.5	52.5	52.52	-0.43	-0.81	313601.0	16567221.75	198
2015-10-22	53.75	53.75	52.25	52.95	-0.8	-1.49	219288.0	11595051.25	237
2015-10-21	54.5	54.75	53.75	53.75	-1.01	-1.84	262926.0	14227543.25	239
2015-10-20	54.5	55.5	54.25	54.76	-0.45	-0.82	252802.0	13858541.75	233
2015-10-19	55.5	55.5	55.0	55.21	-0.45	-0.81	190283.0	10498903.75	137
2015-10-18	55.75	55.75	55.0	55.66	0.4	0.72	266686.0	14795019.75	197
2015-10-15	55.5	55.5	55.0	55.26	-0.43	-0.77	95848.0	5302013.0	120
2015-10-14	55.75	56.0	55.0	55.69	-0.31	-0.55	314101.0	17423465.5	292
2015-10-13	56.75	56.75	55.75	56.0	-0.49	-0.87	288182.0	16183990.0	257
2015-10-12	56.75	57.25	56.25	56.49	-0.16	-0.28	233380.0	13243035.25	236
2015-10-11	57.0	57.25	56.5	56.65	-0.54	-0.94	434561.0	24740573.5	330
2015-10-08	56.75	57.5	56.25	57.19	0.18	0.32	406565.0	23090317.75	191
2015-10-07	57.0	57.25	56.75	57.01	0.74	1.32	275516.0	15691145.0	208
2015-10-06	56.75	57.0	56.25	56.27	-0.26	-0.46	119572.0	6767164.25	92
2015-10-05	56.25	56.75	56.0	56.53	0.52	0.93	147691.0	8314640.5	103
2015-10-04	56.0	56.5	55.75	56.01	-0.25	-0.44	79451.0	4456022.0	91
2015-10-01	56.25	56.75	55.75	56.26	0.14	0.25	202238.0	11370097.0	143
2015-09-30	56.0	56.25	55.5	56.12	0.38	0.68	126555.0	7082021.75	120
2015-09-29	56.5	56.5	55.5	55.74	-1.19	-2.09	179708.0	10028979.75	152
2015-09-21	56.25	57.5	56.0	56.93	0.93	1.66	233653.0	13252158.25	178
2015-09-20	56.5	56.5	55.5	56.0	-0.35	-0.62	163796.0	9164833.5	144
2015-09-17	56.75	57.0	56.25	56.35	-0.16	-0.28	255229.0	14412930.75	145
2015-09-16	57.0	57.25	56.5	56.51	-0.31	-0.55	312011.0	17723226.25	209
2015-09-15	57.75	57.75	56.5	56.82	-0.68	-1.18	217668.0	12385207.5	230
2015-09-14	58.0	58.0	57.25	57.5	-0.64	-1.1	406945.0	23421508.75	181
2015-09-13	58.75	59.0	58.0	58.14	-0.27	-0.46	253531.0	14811305.25	215
2015-09-10	58.5	58.5	58.0	58.41	-0.93	-1.57	316284.0	18448434.5	244
2015-09-09	59.0	59.75	58.75	59.34	1.09	1.87	188339.0	11150261.0	188
2015-09-08	57.0	58.25	56.75	58.25	1.18	2.07	248255.0	14263472.0	189
2015-09-07	57.0	57.75	56.75	57.07	-0.02	-0.04	343035.0	19594975.25	247
2015-09-06	56.5	57.75	56.5	57.09	0.58	1.03	332162.0	18999105.5	154
2015-09-03	56.5	56.75	55.75	56.51	0.5	0.89	328047.0	18464893.75	205
2015-09-02	56.25	56.25	55.25	56.01	-0.96	-1.69	322225.0	17947781.0	293
2015-09-01	58.25	58.25	56.5	56.97	-0.7	-1.21	301375.0	17331194.5	239
2015-08-31	58.0	58.0	57.25	57.67	-0.07	-0.12	328982.0	18976683.5	191
2015-08-30	60.0	60.25	57.5	57.74	-1.02	-1.74	547201.0	32448004.25	359
2015-08-27	59.25	60.0	58.5	58.76	1.39	2.42	303986.0	18053071.75	276
2015-08-26	58.75	58.75	56.5	57.37	-1.8	-3.04	330900.0	19127291.0	386
2015-08-25	56.5	59.75	54.0	59.17	3.52	6.33	928996.0	53271085.75	657
2015-08-24	59.0	59.75	54.5	55.65	-3.5	-5.92	725248.0	41287942.75	573
2015-08-23	61.0	61.5	58.0	59.15	-4.1	-6.48	574470.0	34652103.75	442
2015-08-20	63.5	64.25	62.5	63.25	-0.43	-0.68	420894.0	26584654.75	414
2015-08-19	64.25	65.5	63.5	63.68	-0.82	-1.27	300497.0	19322036.5	289
2015-08-18	66.0	66.0	63.75	64.5	-1.5	-2.27	504684.0	32503893.0	401
2015-08-17	65.5	66.25	65.5	66.0	-0.24	-0.36	192828.0	12709268.0	228
2015-08-16	67.5	67.5	65.5	66.24	-1.24	-1.84	267964.0	17792266.25	336
2015-08-13	68.0	68.25	67.5	67.48	-0.63	-0.92	111380.0	7548364.0	189
2015-08-12	68.25	68.25	67.75	68.11	-0.4	-0.58	251749.0	17122099.0	178
2015-08-11	69.75	69.75	68.5	68.51	-0.89	-1.28	169055.0	11679986.75	134
2015-08-10	69.0	70.0	68.75	69.4	1.13	1.66	287093.0	19960809.0	165
2015-08-09	68.0	68.5	67.25	68.27	0.07	0.1	149349.0	10149892.5	132
2015-08-06	69.25	69.25	68.0	68.2	-1.23	-1.77	369008.0	25253627.5	357
2015-08-05	69.0	70.5	68.75	69.43	0.49	0.71	298327.0	20736873.75	239
2015-08-04	68.75	69.75	68.25	68.94	-0.12	-0.17	226484.0	15572133.5	175
2015-08-03	69.0	69.5	68.5	69.06	-0.19	-0.27	161005.0	11122195.5	179
2015-08-02	70.0	70.0	68.75	69.25	-1.25	-1.77	249015.0	17265540.0	322
2015-07-30	71.0	71.0	68.0	70.5	-0.67	-0.94	543205.0	38278265.25	331
2015-07-29	71.75	72.0	71.0	71.17	-0.54	-0.75	248389.0	17713436.0	229
2015-07-28	72.0	72.0	71.0	71.71	-0.24	-0.33	222689.0	15896484.0	250
2015-07-27	72.75	72.75	71.75	71.95	-0.83	-1.14	238368.0	17212409.5	222
2015-07-26	73.25	73.5	72.75	72.78	-0.56	-0.76	144657.0	10545891.0	161
2015-07-23	73.75	73.75	73.0	73.34	-0.42	-0.57	238943.0	17514872.0	230
2015-07-22	74.0	74.0	73.5	73.76	-2.13	-2.81	271774.0	20054203.0	301
2015-07-15	75.75	76.25	75.5	75.89	0.48	0.64	684676.0	51907957.5	453
2015-07-14	75.25	75.75	75.0	75.41	0.16	0.21	332709.0	25025512.0	269
2015-07-13	75.25	75.25	74.5	75.25	0.41	0.55	517126.0	38777531.25	347
2015-07-12	76.0	76.25	74.5	74.84	-0.91	-1.2	743372.0	55813766.5	616
2015-07-09	75.25	76.25	74.75	75.75	0.75	1.0	289490.0	21843637.75	246
2015-07-08	75.0	75.25	74.5	75.0	0.25	0.33	143204.0	10737650.25	133
2015-07-07	75.25	75.25	74.25	74.75	-0.5	-0.66	224059.0	16720648.0	203
2015-07-06	75.0	75.75	75.0	75.25	-0.16	-0.21	490756.0	36944920.25	298
2015-07-05	75.0	76.0	74.75	75.41	0.16	0.21	255270.0	19258058.25	219
2015-07-02	76.25	77.25	75.0	75.25	-0.99	-1.3	301058.0	22845907.5	273
2015-07-01	75.75	76.75	75.25	76.24	0.51	0.67	175783.0	13364602.5	148
2015-06-30	75.0	76.25	74.25	75.73	0.31	0.41	200009.0	15064615.0	223
2015-06-29	75.5	75.75	74.75	75.42	-0.41	-0.54	265631.0	19997087.0	211
2015-06-28	76.25	76.25	75.5	75.83	-0.2	-0.26	146430.0	11106336.25	137
2015-06-25	75.75	76.25	75.25	76.03	0.28	0.37	215140.0	16289620.0	157
2015-06-24	76.0	76.0	75.5	75.75	0.18	0.24	141543.0	10707963.25	89
2015-06-23	75.75	76.0	75.25	75.57	0.04	0.05	370456.0	28024850.75	164
2015-06-22	75.5	76.0	75.0	75.53	-0.69	-0.91	409541.0	30892240.5	254
2015-06-21	77.0	77.0	75.5	76.22	-0.99	-1.28	305198.0	23324536.75	254
2015-06-18	77.5	77.75	77.0	77.21	-0.54	-0.69	229820.0	17768474.0	152
2015-06-17	77.5	77.75	77.25	77.75	0.25	0.32	128410.0	9941177.75	97
2015-06-16	77.5	77.5	77.0	77.5	-0.2	-0.26	284117.0	22002694.0	178
2015-06-15	79.0	79.25	77.5	77.7	-0.86	-1.09	387090.0	30182274.0	251
2015-06-14	77.25	79.0	77.25	78.56	1.13	1.46	279898.0	21832539.0	201
2015-06-11	77.25	77.5	77.25	77.43	0.17	0.22	59547.0	4604390.5	84
2015-06-10	77.25	78.0	77.25	77.26	-0.23	-0.3	279283.0	21652776.5	214
2015-06-09	77.5	77.75	77.0	77.49	-0.47	-0.6	218308.0	16880597.5	199
2015-06-08	78.75	78.75	77.75	77.96	-0.78	-0.99	201243.0	15730185.0	197
2015-06-07	79.0	79.0	78.25	78.74	-0.73	-0.92	138309.0	10890941.75	164
2015-06-04	79.25	79.5	78.5	79.47	0.22	0.28	224587.0	17743065.25	186
2015-06-03	79.0	79.5	79.0	79.25	-0.25	-0.31	207163.0	16401977.25	138
2015-06-02	79.5	79.75	79.25	79.5	0.0	0.0	213440.0	16961195.0	170
2015-06-01	79.5	79.75	78.75	79.5	0.02	0.03	491722.0	38996982.75	274
2015-05-31	79.5	80.0	79.25	79.48	0.02	0.03	246114.0	19598593.5	171
2015-05-28	79.5	79.75	79.0	79.46	-0.29	-0.36	156518.0	12415212.5	188
2015-05-27	79.75	79.75	79.25	79.75	-0.15	-0.19	155273.0	12360239.5	124
2015-05-26	79.5	80.0	79.5	79.9	0.61	0.77	149436.0	11898859.0	158
2015-05-25	79.5	79.75	79.25	79.29	-0.42	-0.53	327991.0	26036704.5	239
2015-05-24	80.25	80.25	79.25	79.71	-0.66	-0.82	371478.0	29620018.25	267
2015-05-21	80.0	80.5	79.75	80.37	0.26	0.32	230672.0	18488252.25	157
2015-05-20	80.75	80.75	80.0	80.11	-0.56	-0.69	270952.0	21760029.75	193
2015-05-19	80.5	81.0	80.25	80.67	0.16	0.2	222387.0	17923526.0	141
2015-05-18	81.0	81.0	80.5	80.51	-0.63	-0.78	309520.0	24994516.75	198
2015-05-17	80.25	81.5	80.0	81.14	1.14	1.42	487549.0	39392956.25	304
2015-05-14	80.5	81.5	80.0	80.0	-0.45	-0.56	805180.0	64836988.25	396
2015-05-13	80.25	80.5	79.5	80.45	0.46	0.58	223623.0	17907417.0	157
2015-05-12	79.25	80.25	79.0	79.99	0.44	0.55	289305.0	23029895.0	240
2015-05-11	80.5	80.75	79.25	79.55	-1.41	-1.74	599831.0	48051108.0	465
2015-05-10	81.25	81.5	80.5	80.96	-0.28	-0.34	423358.0	34225928.25	230
2015-05-07	81.25	81.5	80.75	81.24	-0.25	-0.31	324316.0	26299928.75	248
2015-05-06	81.25	81.75	81.0	81.49	0.25	0.31	380762.0	30991301.75	237
2015-05-05	81.0	82.25	80.5	81.24	1.0	1.25	1072757.0	87213741.25	731
2015-05-04	80.0	80.25	79.5	80.24	0.49	0.61	518328.0	41387685.0	311
2015-05-03	79.5	81.25	79.5	79.75	0.21	0.26	753232.0	60407769.0	620
2015-04-30	80.25	80.25	79.5	79.54	-0.38	-0.48	354793.0	28334155.25	277
2015-04-29	81.0	81.0	79.25	79.92	-0.43	-0.54	440253.0	35224384.25	366
2015-04-28	81.0	81.5	80.25	80.35	-0.42	-0.52	398902.0	32286128.75	300
2015-04-27	82.0	82.0	80.5	80.77	-1.03	-1.26	515178.0	41782771.5	358
2015-04-26	81.0	82.5	81.0	81.8	0.99	1.23	749838.0	61389483.0	459
2015-04-23	79.75	81.75	79.5	80.81	1.13	1.42	739570.0	59574625.25	512
2015-04-22	80.0	80.0	78.75	79.68	0.48	0.61	846796.0	67318037.75	419
2015-04-21	79.5	80.25	78.5	79.2	1.99	2.58	1139175.0	90367119.0	845
2015-04-20	78.25	78.5	77.0	77.21	-0.81	-1.04	873114.0	67770713.5	401
2015-04-19	73.75	79.0	73.75	78.02	5.3	7.29	3448845.0	262082607.25	1438
2015-04-16	72.5	73.25	72.25	72.72	0.74	1.03	586223.0	42670819.0	400
2015-04-15	70.75	72.25	70.75	71.98	1.48	2.1	858725.0	61321083.5	500
2015-04-14	71.0	71.0	70.25	70.5	-0.43	-0.61	248684.0	17557719.75	240
2015-04-13	70.75	71.25	70.5	70.93	-0.07	-0.1	482260.0	34156313.75	283
2015-04-12	71.0	71.25	70.5	71.0	-0.04	-0.06	509173.0	36141016.75	372
2015-04-09	71.5	71.75	70.75	71.04	-0.46	-0.64	529511.0	37696031.75	372
2015-04-08	73.0	73.25	71.25	71.5	-1.5	-2.05	896720.0	64588786.25	572
2015-04-07	73.0	73.25	72.5	73.0	0.63	0.87	214629.0	15642802.75	166
2015-04-06	72.5	73.0	71.75	72.37	-3.55	-4.68	376008.0	27140981.0	410
2015-04-05	76.5	76.75	74.5	75.92	-0.05	-0.07	660099.0	49947588.25	665
2015-04-02	76.75	78.25	75.75	75.97	-0.3	-0.39	742124.0	57162590.0	600
2015-04-01	75.5	76.75	75.5	76.27	0.93	1.23	253118.0	19273817.5	268
2015-03-31	76.5	76.75	75.25	75.34	-0.96	-1.26	310647.0	23528782.5	344
2015-03-30	75.5	77.25	75.5	76.3	0.9	1.19	1082741.0	82725500.0	634
2015-03-29	75.5	76.25	74.75	75.4	0.64	0.86	651720.0	49130938.5	436
2015-03-26	73.75	75.0	73.75	74.76	-0.48	-0.64	606581.0	45111915.25	472
2015-03-25	78.0	78.25	75.0	75.24	-2.82	-3.61	837570.0	63765895.75	656
2015-03-24	77.25	79.0	77.25	78.06	1.12	1.46	861855.0	67430736.0	540
2015-03-23	76.5	77.25	76.25	76.94	0.34	0.44	303455.0	23272790.0	222
2015-03-22	77.0	77.25	76.25	76.6	0.03	0.04	747416.0	57308615.25	425
2015-03-19	77.0	77.25	76.0	76.57	0.19	0.25	340148.0	26027595.5	318
2015-03-18	76.75	77.5	75.0	76.38	-0.29	-0.38	531723.0	40505579.25	454
2015-03-17	78.0	78.0	76.5	76.67	-0.96	-1.24	457563.0	35263489.0	432
2015-03-16	78.75	79.0	77.25	77.63	-1.12	-1.42	622616.0	48559853.75	397
2015-03-15	79.25	79.25	78.25	78.75	-1.03	-1.29	319058.0	25127509.25	279
2015-03-12	79.75	80.5	79.5	79.78	-0.04	-0.05	217925.0	17410305.25	181
2015-03-11	79.25	80.0	79.25	79.82	-0.18	-0.22	239091.0	19039710.0	227
2015-03-10	79.25	80.5	78.75	80.0	0.98	1.24	600123.0	47844231.0	465
2015-03-09	78.5	79.25	78.25	79.02	0.52	0.66	413618.0	32524504.0	338
2015-03-08	78.0	78.75	77.75	78.5	0.42	0.54	247529.0	19370216.5	206
2015-03-05	77.75	78.25	77.75	78.08	0.08	0.1	201250.0	15678257.5	142
2015-03-04	78.5	79.0	77.75	78.0	-0.47	-0.6	222341.0	17405576.25	180
2015-03-03	77.5	78.5	77.5	78.47	0.97	1.25	269203.0	20998663.25	202
2015-03-02	77.75	78.0	77.0	77.5	-0.29	-0.37	556268.0	43094111.5	360
2015-03-01	78.25	79.0	77.75	77.79	-0.59	-0.75	345919.0	27043482.0	264
2015-02-26	78.25	78.5	77.0	78.38	0.12	0.15	452257.0	35244969.75	350
2015-02-25	77.5	78.5	77.0	78.26	0.96	1.24	414626.0	32203747.5	260
2015-02-24	77.75	77.75	77.0	77.3	-0.49	-0.63	351430.0	27225488.75	265
2015-02-23	77.75	78.25	77.5	77.79	0.03	0.04	245063.0	19070038.75	157
2015-02-22	77.5	79.0	77.5	77.76	0.12	0.15	299136.0	23365489.5	210
2015-02-19	77.5	78.0	76.5	77.64	0.15	0.19	644696.0	49607327.25	530
2015-02-18	79.0	79.0	77.25	77.49	-1.29	-1.64	793883.0	61647154.25	533
2015-02-17	79.5	79.5	78.0	78.78	-0.77	-0.97	282470.0	22252535.0	266
2015-02-16	79.75	80.0	79.25	79.55	-0.09	-0.11	215581.0	17167561.75	154
2015-02-15	79.75	80.25	79.0	79.64	0.53	0.67	513713.0	40952523.5	334
2015-02-12	77.5	79.25	77.5	79.11	1.81	2.34	452591.0	35554570.5	278
2015-02-11	77.75	78.0	77.25	77.3	-0.7	-0.9	401617.0	31148208.0	368
2015-02-10	78.5	79.25	78.0	78.0	-0.63	-0.8	474339.0	37185077.0	403
2015-02-09	79.75	80.0	78.5	78.63	-0.96	-1.21	571834.0	45179447.25	417
2015-02-08	79.0	80.25	78.75	79.59	1.5	1.92	494421.0	39376590.0	337
2015-02-05	77.25	78.75	77.25	78.09	-0.17	-0.22	509441.0	39666917.75	441
2015-02-04	80.25	80.25	78.0	78.26	-1.87	-2.33	479255.0	38072136.25	437
2015-02-03	80.5	81.75	79.75	80.13	0.08	0.1	1187944.0	96055568.25	778
2015-02-02	80.0	80.5	79.5	80.05	-0.18	-0.22	284942.0	22761957.75	239
2015-02-01	81.0	81.75	80.0	80.23	0.9	1.13	1151729.0	93357425.25	477
2015-01-29	79.0	80.0	78.5	79.33	0.83	1.06	433041.0	34227802.0	391
2015-01-28	78.0	79.0	78.0	78.5	0.61	0.78	475130.0	37314403.25	390
2015-01-27	77.25	78.0	76.25	77.89	1.15	1.5	659428.0	50799774.5	432
2015-01-26	78.25	78.25	76.5	76.74	-0.74	-0.96	558288.0	43016573.0	466
2015-01-22	77.75	78.0	77.0	77.48	-0.85	-1.09	301920.0	23391934.5	260
2015-01-21	78.0	78.75	77.75	78.33	0.26	0.33	344135.0	26961006.25	235
2015-01-20	78.75	80.0	78.0	78.07	0.09	0.12	404040.0	31788954.75	376
2015-01-19	79.75	80.25	77.25	77.98	-1.76	-2.21	482161.0	37915887.0	388
2015-01-18	79.75	80.25	79.5	79.74	-0.19	-0.24	286977.0	22864027.5	221
2015-01-15	80.0	80.25	79.5	79.93	0.18	0.23	195474.0	15614015.0	229
2015-01-14	81.0	81.0	79.5	79.75	-1.24	-1.53	412644.0	33071305.0	453
2015-01-13	80.5	81.25	80.25	80.99	-0.3	-0.37	321378.0	25995343.75	310
2015-01-12	81.0	81.75	80.75	81.29	-0.07	-0.09	882349.0	71575559.25	651
2015-01-11	80.25	81.5	80.25	81.36	1.15	1.43	140783.0	11358488.25	173
2015-01-08	80.25	81.0	79.75	80.21	0.5	0.63	504758.0	40401639.75	438
2015-01-07	78.75	79.75	78.75	79.71	1.31	1.67	80444.0	6379742.0	105
2015-01-06	75.75	79.0	75.75	78.4	-0.99	-1.25	241773.0	18874418.0	195
2015-01-05	80.5	80.5	79.0	79.39	-1.37	-1.7	100137.0	7990472.25	126
2015-01-04	81.0	82.25	80.25	80.76	1.6	2.02	281053.0	22743271.75	268
2015-01-01	74.5	79.5	74.5	79.16	1.59	2.05	109970.0	8589568.0	107
2014-12-31	79.5	79.5	74.5	77.57	-0.93	-1.18	206628.0	15816337.25	136
2014-12-30	80.0	80.0	78.5	78.5	-3.32	-4.06	207119.0	16385393.0	134
2014-12-29	82.0	83.0	81.25	81.82	-0.4	-0.49	295622.0	24288787.5	196
2014-12-28	80.0	82.25	80.0	82.22	1.47	1.82	271791.0	22231086.75	112
2014-12-25	78.75	81.0	78.25	80.75	1.48	1.87	157633.0	12605089.75	125
2014-12-24	78.5	80.25	78.5	79.27	0.85	1.08	469061.0	37195697.0	255
2014-12-23	78.5	79.75	78.25	78.42	-1.74	-2.17	282453.0	22194139.25	178
2014-12-22	81.5	81.5	77.5	80.16	-1.03	-1.27	619919.0	48923848.5	537
2014-12-21	83.0	83.0	79.5	81.19	-0.11	-0.14	285048.0	23100133.0	213
2014-12-18	78.0	83.0	78.0	81.3	4.02	5.2	617055.0	50120855.5	377
2014-12-17	71.0	78.75	70.5	77.28	5.38	7.48	280674.0	20419190.25	200
2014-12-16	68.5	72.5	68.25	71.9	-3.89	-5.13	602224.0	42241606.25	354
2014-12-15	79.0	79.5	75.25	75.79	-2.19	-2.81	310904.0	24190282.5	156
2014-12-14	78.0	78.75	77.0	77.98	-0.02	-0.03	918844.0	71797798.5	216
2014-12-11	75.75	78.0	75.0	78.0	0.25	0.32	527362.0	40797556.25	208
2014-12-10	77.25	78.0	76.5	77.75	0.52	0.67	342785.0	26562841.75	159
2014-12-09	77.5	78.0	76.75	77.23	-1.9	-2.4	143676.0	11060895.75	128
2014-12-08	79.0	79.5	79.0	79.13	-0.43	-0.54	131162.0	10380178.5	66
2014-12-07	78.25	79.75	78.0	79.56	0.56	0.71	103225.0	8152036.75	81
2014-12-04	79.25	80.0	78.75	79.0	-0.25	-0.32	312059.0	24784432.75	112
2014-12-03	77.75	79.25	77.75	79.25	1.0	1.28	146113.0	11530164.25	127
2014-12-02	78.5	79.25	78.0	78.25	-0.53	-0.67	219067.0	17204187.75	176
2014-12-01	76.25	79.5	76.25	78.78	3.28	4.34	191836.0	14949204.25	136
2014-11-30	75.0	76.75	74.0	75.5	-3.0	-3.82	401000.0	30091422.25	314
2014-11-27	77.75	78.5	77.0	78.5	0.75	0.96	122922.0	9548393.25	98
2014-11-26	79.25	79.25	77.25	77.75	-2.11	-2.64	250207.0	19464848.5	156
2014-11-25	81.0	81.0	79.0	79.86	-0.93	-1.15	131155.0	10473052.75	131
2014-11-24	81.25	81.5	80.5	80.79	-0.71	-0.87	196365.0	15897937.0	166
2014-11-23	81.5	81.75	80.75	81.5	0.21	0.26	169869.0	13833657.25	167
2014-11-20	80.75	81.5	80.5	81.29	0.54	0.67	106138.0	8607703.75	59
2014-11-19	81.0	81.0	80.25	80.75	-0.25	-0.31	148760.0	12022683.5	127
2014-11-18	80.75	81.25	80.0	81.0	0.28	0.35	86380.0	6980132.75	78
2014-11-17	83.0	84.0	80.0	80.72	-3.18	-3.79	196561.0	15913274.5	186
2014-11-16	84.75	84.75	83.0	83.9	-1.08	-1.27	232289.0	19502178.25	148
2014-11-13	84.5	85.25	83.75	84.98	-0.53	-0.62	141755.0	11986198.25	161
2014-11-12	84.25	85.75	84.0	85.51	1.24	1.47	123234.0	10495675.25	133
2014-11-11	84.5	85.0	83.5	84.27	-0.42	-0.5	220419.0	18581254.5	149
2014-11-10	83.5	84.75	83.0	84.69	1.45	1.74	141092.0	11871389.75	135
2014-11-09	81.75	83.5	81.25	83.24	0.88	1.07	67129.0	5519888.25	81
2014-11-06	82.0	82.5	81.0	82.36	0.77	0.94	161297.0	13203743.25	136
2014-11-05	80.5	82.75	79.0	81.59	0.65	0.8	180511.0	14470277.5	172
2014-11-04	82.25	84.25	80.5	80.94	-2.4	-2.88	432782.0	35761091.0	286
2014-11-03	81.0	84.0	80.5	83.34	2.33	2.88	255285.0	20906322.5	204
2014-11-02	80.75	81.25	80.25	81.01	0.79	0.98	116546.0	9417413.75	83
2014-10-30	79.0	80.5	78.5	80.22	1.18	1.49	293668.0	23183929.5	204
2014-10-29	80.75	81.0	78.5	79.04	-1.42	-1.76	240506.0	19269146.75	195
2014-10-28	80.5	81.5	80.0	80.46	-0.36	-0.45	261169.0	21082299.75	165
2014-10-27	82.75	82.75	80.75	80.82	-0.9	-1.1	429969.0	35022047.25	332
2014-10-26	81.0	82.0	80.75	81.72	0.22	0.27	256921.0	20911992.75	170
2014-10-23	80.25	81.5	79.75	81.5	-0.25	-0.31	212246.0	17173051.75	180
2014-10-22	81.5	82.75	80.0	81.75	0.88	1.09	396009.0	32359917.25	345
2014-10-21	78.75	81.5	78.75	80.87	1.87	2.37	243982.0	19681187.0	179
2014-10-20	79.5	80.5	78.25	79.0	-0.02	-0.03	318050.0	25139350.5	215
2014-10-19	81.0	82.0	78.75	79.02	2.12	2.76	969170.0	77913288.5	421
2014-10-16	76.25	77.25	72.5	76.9	-0.94	-1.21	723963.0	54529136.25	331
2014-10-15	78.0	78.5	76.75	77.84	0.24	0.31	298366.0	23177603.75	167
2014-10-14	78.25	78.25	76.25	77.6	-1.7	-2.14	275604.0	21256100.0	236
2014-10-13	78.75	81.0	77.0	79.3	-0.41	-0.51	794709.0	62335403.25	525
2014-10-12	82.0	83.75	79.0	79.71	-5.7	-6.67	346887.0	28062800.0	283
2014-10-02	85.25	85.75	84.5	85.41	0.12	0.14	252443.0	21500249.0	141
2014-10-01	85.25	85.75	84.0	85.29	0.29	0.34	217189.0	18496233.75	119
2014-09-30	83.75	85.0	83.25	85.0	1.5	1.8	119325.0	10063145.25	107
2014-09-29	83.0	83.75	82.25	83.5	0.53	0.64	124791.0	10366077.25	94
2014-09-28	83.0	83.0	81.5	82.97	0.33	0.4	104204.0	8576271.25	90
2014-09-25	82.75	83.75	81.0	82.64	-0.13	-0.16	351980.0	28953327.0	281
2014-09-24	84.0	84.5	81.25	82.77	-2.28	-2.68	368340.0	30319922.75	282
2014-09-22	87.0	87.0	84.5	85.05	-2.7	-3.08	473788.0	40345379.0	350
2014-09-21	88.0	88.25	87.0	87.75	-0.5	-0.57	105661.0	9261750.5	105
2014-09-18	88.0	88.25	87.25	88.25	0.02	0.02	70561.0	6202330.5	81
2014-09-17	87.25	88.25	86.5	88.23	1.24	1.43	147294.0	12886158.5	116
2014-09-16	87.25	87.5	86.5	86.99	-0.26	-0.3	107473.0	9339574.75	98
2014-09-15	88.0	88.0	86.5	87.25	-0.82	-0.93	238550.0	20777724.75	170
2014-09-14	87.25	89.25	87.0	88.07	0.68	0.78	323345.0	28541887.25	235
2014-09-11	87.5	88.0	86.0	87.39	-0.06	-0.07	804692.0	70115539.5	266
2014-09-10	85.5	87.5	85.0	87.45	1.52	1.77	451247.0	38873460.25	225
2014-09-09	85.0	86.0	84.25	85.93	1.06	1.25	297984.0	25459632.25	205
2014-09-08	84.25	85.5	84.25	84.87	0.47	0.56	324429.0	27532221.0	149
2014-09-07	85.0	85.0	83.0	84.4	0.15	0.18	483083.0	40378605.25	353
2014-09-04	83.5	85.0	83.0	84.25	1.16	1.4	231689.0	19499061.0	225
2014-09-03	82.75	83.5	82.5	83.09	0.34	0.41	213907.0	17765784.5	155
2014-09-02	82.5	83.5	82.5	82.75	-0.17	-0.21	262143.0	21760143.5	195
2014-09-01	81.25	83.0	81.25	82.92	1.66	2.04	318895.0	26202919.75	284
2014-08-31	80.75	81.75	80.75	81.26	0.67	0.83	149741.0	12156849.5	137
2014-08-28	80.5	80.75	80.25	80.59	0.41	0.51	104499.0	8415985.25	81
2014-08-27	80.0	80.75	80.0	80.18	-0.04	-0.05	264179.0	21243375.5	119
2014-08-26	80.5	80.5	79.5	80.22	-0.7	-0.87	296667.0	23742664.0	197
2014-08-25	80.75	81.0	79.5	80.92	0.23	0.29	352251.0	28412471.5	255
2014-08-24	80.5	81.0	80.0	80.69	0.49	0.61	274448.0	22070492.25	167
2014-08-21	80.5	80.5	79.75	80.2	-0.3	-0.37	203932.0	16353575.5	160
2014-08-20	80.5	81.0	80.25	80.5	0.28	0.35	205100.0	16550661.5	155
2014-08-19	80.5	81.0	80.0	80.22	-0.48	-0.59	184984.0	14877505.0	146
2014-08-18	81.0	81.0	80.0	80.7	0.19	0.24	167771.0	13522637.5	126
2014-08-17	81.0	81.0	80.25	80.51	-0.24	-0.3	351477.0	28346085.25	156
2014-08-14	80.5	81.75	80.0	80.75	0.27	0.34	321837.0	26090477.5	193
2014-08-13	79.75	80.75	79.5	80.48	0.73	0.92	344272.0	27564410.75	194
2014-08-12	80.5	80.5	79.5	79.75	-1.09	-1.35	244320.0	19527371.5	247
2014-08-11	80.25	81.5	80.0	80.84	0.8	1.0	417940.0	33718020.5	397
2014-08-10	79.25	80.5	78.5	80.04	1.68	2.14	559336.0	44470667.0	472
2014-08-07	78.0	80.0	78.0	78.36	0.61	0.78	1005408.0	79579238.75	703
2014-08-06	78.25	78.25	77.5	77.75	-0.5	-0.64	244413.0	19051597.25	119
2014-08-05	78.0	78.75	78.0	78.25	0.03	0.04	220648.0	17295526.5	152
2014-08-04	77.75	78.5	77.5	78.22	0.47	0.6	86493.0	6748507.75	90
2014-08-03	77.25	79.0	77.0	77.75	0.43	0.56	196388.0	15392918.0	178
2014-07-24	76.75	77.5	76.0	77.32	0.49	0.64	228541.0	17625351.5	145
2014-07-23	76.75	77.25	76.25	76.83	0.47	0.62	354764.0	27269154.0	189
2014-07-22	77.0	77.75	75.5	76.36	-1.48	-1.9	590132.0	45414621.75	464
2014-07-21	78.5	79.25	77.5	77.84	-0.15	-0.19	414601.0	32469868.5	387
2014-07-20	77.5	78.5	77.0	77.99	0.7	0.91	413702.0	32241991.75	294
2014-07-17	77.75	78.5	76.25	77.29	2.77	3.72	1292699.0	100103514.25	752
2014-07-16	73.0	74.75	73.0	74.52	1.51	2.07	601836.0	44513498.5	349
2014-07-15	73.0	73.5	72.75	73.01	-0.09	-0.12	321936.0	23525891.75	196
2014-07-14	72.0	73.25	72.0	73.1	0.89	1.23	252685.0	18422795.75	185
2014-07-13	72.5	72.5	72.0	72.21	-0.03	-0.04	124434.0	9002301.75	144
2014-07-10	72.25	72.5	72.0	72.24	0.49	0.68	115212.0	8317507.75	114
2014-07-09	72.0	72.0	71.25	71.75	-0.11	-0.15	122690.0	8808459.75	126
2014-07-08	72.5	72.75	71.75	71.86	-1.13	-1.55	355569.0	25706870.5	215
2014-07-07	72.5	73.25	72.25	72.99	0.35	0.48	277290.0	20184702.5	206
2014-07-06	72.0	73.0	71.75	72.64	0.71	0.99	307066.0	22173984.75	292
2014-07-03	72.25	72.25	71.5	71.93	-0.15	-0.21	371304.0	26701400.0	370
2014-07-02	71.25	72.5	71.0	72.08	1.29	1.82	1141977.0	82006278.0	820
2014-07-01	70.5	71.25	70.0	70.79	0.54	0.77	224634.0	15941451.0	164
2014-06-30	70.0	71.5	69.75	70.25	0.47	0.67	468636.0	33231327.0	337
2014-06-29	69.0	70.0	68.5	69.78	0.67	0.97	105567.0	7313146.25	63
2014-06-26	69.5	69.5	68.75	69.11	-0.24	-0.35	216572.0	14985979.0	89
2014-06-25	69.0	69.75	69.0	69.35	0.57	0.83	106142.0	7366156.5	79
2014-06-24	69.0	69.0	68.5	68.78	-0.26	-0.38	251666.0	17338330.75	124
2014-06-23	68.75	69.25	68.5	69.04	0.04	0.06	191894.0	13209950.25	90
2014-06-22	69.0	69.5	68.75	69.0	0.07	0.1	99520.0	6881465.25	91
2014-06-19	69.5	69.5	68.5	68.93	-0.57	-0.82	166650.0	11508485.5	135
2014-06-18	69.75	70.0	69.0	69.5	0.35	0.51	210510.0	14617024.25	191
2014-06-17	69.25	70.0	68.25	69.15	-0.32	-0.46	392112.0	27163617.75	252
2014-06-16	71.0	71.5	69.25	69.47	-1.53	-2.15	168268.0	11851562.5	171
2014-06-15	71.25	71.5	70.5	71.0	-0.66	-0.92	188814.0	13410550.0	161
2014-06-12	72.0	72.25	71.5	71.66	-0.25	-0.35	207100.0	14857777.75	158
2014-06-11	71.5	72.5	71.5	71.91	0.61	0.86	416854.0	29986709.25	221
2014-06-10	71.0	72.0	70.75	71.3	0.2	0.28	471041.0	33616017.25	309
2014-06-09	71.75	71.75	70.75	71.1	-0.4	-0.56	183680.0	13067936.0	163
2014-06-08	71.0	71.5	70.5	71.5	0.38	0.53	277884.0	19751321.5	189
2014-06-05	71.5	72.0	71.0	71.12	-0.38	-0.53	354156.0	25246304.5	168
2014-06-04	71.75	72.0	71.0	71.5	-0.25	-0.35	240873.0	17252118.75	178
2014-06-03	71.5	72.0	71.25	71.75	0.13	0.18	216393.0	15518051.0	133
2014-06-02	71.25	71.75	70.75	71.62	0.51	0.72	134557.0	9586610.75	92
2014-06-01	71.75	71.75	71.0	71.11	-0.61	-0.85	227250.0	16211308.0	183
2014-05-29	71.25	72.25	71.0	71.72	0.13	0.18	236105.0	16927515.0	172
2014-05-28	71.25	72.0	71.25	71.59	-0.13	-0.18	300507.0	21569772.0	193
2014-05-27	71.25	72.75	71.25	71.72	0.45	0.63	661997.0	47837648.75	460
2014-05-26	71.0	71.5	70.25	71.27	0.52	0.73	357137.0	25243719.75	222
2014-05-25	69.0	71.5	69.0	70.75	1.27	1.83	585901.0	41318903.0	395
2014-05-22	69.75	69.75	69.25	69.48	-0.11	-0.16	316215.0	22005600.75	134
2014-05-21	69.25	70.25	69.25	69.59	0.2	0.29	384751.0	26866105.75	161
2014-05-20	70.0	70.25	69.25	69.39	-0.31	-0.44	200613.0	13969572.25	164
2014-05-19	69.75	70.0	69.25	69.7	0.18	0.26	170213.0	11822569.75	142
2014-05-18	68.5	71.5	68.0	69.52	1.27	1.86	785000.0	54781678.25	447
2014-05-15	68.5	68.75	68.0	68.25	-0.33	-0.48	123064.0	8415281.0	110
2014-05-14	69.0	69.5	68.5	68.58	-0.38	-0.55	195987.0	13507448.25	169
2014-05-13	68.5	69.0	68.25	68.96	0.52	0.76	420168.0	28852243.0	232
2014-05-12	67.5	68.5	67.5	68.44	0.69	1.02	589208.0	40114313.0	293
2014-05-11	68.0	68.0	67.25	67.75	0.0	0.0	344198.0	23288004.0	195
2014-05-08	67.75	68.0	67.5	67.75	0.24	0.36	410546.0	27797491.5	232
2014-05-07	67.75	68.25	67.5	67.51	-0.24	-0.35	258492.0	17537352.5	171
2014-05-06	67.0	68.25	66.5	67.75	0.74	1.1	621953.0	42165274.25	396
2014-05-05	67.75	68.0	67.0	67.01	-0.7	-1.03	414379.0	27932022.75	345
2014-05-04	68.0	68.5	67.5	67.71	-0.81	-1.18	1204768.0	81908322.0	712
2014-05-01	66.0	69.0	65.5	68.52	3.71	5.72	2062306.0	139228687.5	977
2014-04-30	65.5	66.25	64.5	64.81	-0.58	-0.89	1125816.0	73521217.5	547
2014-04-29	66.25	66.25	65.0	65.39	-0.74	-1.12	617958.0	40527726.5	387
2014-04-28	66.75	67.0	66.0	66.13	-0.6	-0.9	712767.0	47362552.0	475
2014-04-27	67.5	67.75	66.5	66.73	-1.02	-1.51	547992.0	36664804.0	373
2014-04-24	67.5	68.0	67.25	67.75	0.25	0.37	284333.0	19240134.25	195
2014-04-23	67.0	67.75	66.75	67.5	0.47	0.7	883130.0	59938822.0	303
2014-04-22	66.5	67.5	65.75	67.03	0.66	0.99	672748.0	44727503.5	430
2014-04-21	67.75	67.75	66.25	66.37	-1.25	-1.85	761313.0	50863073.0	434
2014-04-20	68.5	68.5	67.25	67.62	0.75	1.12	691616.0	46934538.75	424
2014-04-17	66.75	67.0	66.25	66.87	0.19	0.28	442603.0	29521079.0	290
2014-04-16	67.5	68.0	66.5	66.68	-1.26	-1.85	388582.0	26021819.5	289
2014-04-15	68.5	69.5	66.5	67.94	-0.32	-0.47	288369.0	19739174.0	173
2014-04-14	68.5	69.0	66.25	68.26	-0.87	-1.26	989239.0	67277902.25	374
2014-04-13	68.5	70.0	68.5	69.13	-0.12	-0.17	554390.0	38340851.5	304
2014-04-10	68.5	70.5	68.5	69.25	0.0	0.0	772073.0	53474367.75	419
2014-04-09	68.25	69.75	68.0	69.25	0.75	1.09	339413.0	23416737.25	344
2014-04-08	69.0	69.75	67.75	68.5	0.25	0.37	439767.0	30183556.5	247
2014-04-07	67.25	71.5	66.25	68.25	1.0	1.49	1218146.0	84222655.0	670
2014-04-06	65.0	68.0	65.0	67.25	2.5	3.86	764091.0	51223750.0	439
2014-04-03	63.75	64.75	63.5	64.75	1.25	1.97	418437.0	26085262.25	239
2014-04-02	63.0	65.5	63.0	63.5	-0.5	-0.78	512980.0	32983840.25	498
2014-04-01	65.75	67.25	64.0	64.0	-1.75	-2.66	1262886.0	83723739.75	819
2014-03-31	66.0	66.0	65.5	65.75	-0.25	-0.38	423115.0	27785459.75	251
2014-03-30	65.5	66.5	65.5	66.0	0.5	0.76	589929.0	38925008.75	307
2014-03-27	65.25	66.0	64.75	65.5	0.0	0.0	486319.0	31873578.25	308
2014-03-26	64.5	65.5	64.5	65.5	0.75	1.16	484785.0	31656428.75	450
2014-03-25	64.5	65.25	64.25	64.75	0.25	0.39	236269.0	15230874.75	162
2014-03-24	63.75	66.0	63.5	64.5	0.75	1.18	632000.0	40921938.75	324
2014-03-23	63.75	64.75	63.5	63.75	0.25	0.39	678706.0	43494484.25	359
2014-03-20	62.0	65.0	61.5	63.5	1.5	2.42	2177086.0	137771019.5	762
2014-03-19	59.5	62.0	59.25	62.0	2.25	3.77	1321723.0	80177684.75	554
2014-03-18	60.0	60.25	59.5	59.75	0.0	0.0	686340.0	41021394.25	334
2014-03-17	59.5	60.0	59.25	59.75	0.25	0.42	444298.0	26443280.75	217
2014-03-16	58.75	59.5	58.75	59.5	0.5	0.85	399688.0	23658473.75	273
2014-03-13	58.0	59.5	58.0	59.0	0.75	1.29	794984.0	46575716.5	328
2014-03-12	58.25	58.5	57.5	58.25	0.0	0.0	434975.0	25191948.5	208
2014-03-11	58.0	58.5	57.75	58.25	0.75	1.3	558254.0	32541083.25	314
2014-03-10	57.0	58.25	56.5	57.5	0.75	1.32	1743004.0	100214237.0	695
2014-03-09	56.5	57.25	56.5	56.75	0.0	0.0	418899.0	23845680.0	180
2014-03-06	56.75	57.0	56.5	56.75	0.25	0.44	317803.0	18041068.25	159
2014-03-05	56.75	57.5	56.5	56.5	-0.25	-0.44	248068.0	14082753.75	182
2014-03-04	56.25	57.75	56.0	56.75	0.75	1.34	379780.0	21550140.75	202
2014-03-03	56.75	56.75	56.0	56.0	-0.5	-0.88	192823.0	10840981.75	154
2014-03-02	56.75	57.25	56.0	56.5	-0.5	-0.88	203095.0	11477277.0	167
2014-02-27	56.5	57.0	56.25	57.0	0.25	0.44	162125.0	9176254.0	121
2014-02-26	56.5	56.75	56.0	56.75	0.25	0.44	205224.0	11571978.5	120
2014-02-25	55.75	56.5	55.5	56.5	0.75	1.35	206648.0	11558532.5	151
2014-02-24	56.25	56.25	55.5	55.75	-0.25	-0.45	262688.0	14636081.5	174
2014-02-23	56.25	56.75	55.5	56.0	-0.25	-0.44	286604.0	16074087.0	177
2014-02-20	56.5	56.75	56.0	56.25	-0.25	-0.44	330539.0	18639218.25	144
2014-02-19	57.0	57.25	56.5	56.5	-0.5	-0.88	220646.0	12528303.25	141
2014-02-18	57.0	57.5	56.75	57.0	0.0	0.0	143911.0	8215605.5	87
2014-02-17	57.0	57.25	56.5	57.0	-0.5	-0.87	190013.0	10813292.75	134
2014-02-16	57.5	57.5	57.25	57.5	0.0	0.0	101829.0	5849334.5	90
2014-02-13	58.25	58.25	57.5	57.5	-0.75	-1.29	199258.0	11506532.5	164
2014-02-12	56.5	58.25	56.5	58.25	1.75	3.1	628236.0	35973221.5	370
2014-02-11	56.0	56.5	56.0	56.5	0.5	0.89	471059.0	26483174.75	249
2014-02-10	55.75	56.5	55.5	56.0	0.5	0.9	371690.0	20804751.0	220
2014-02-09	55.75	56.0	55.5	55.5	0.0	0.0	335328.0	18706251.0	185
2014-02-06	54.5	55.5	54.5	55.5	1.0	1.83	409188.0	22548047.25	231
2014-02-05	54.5	54.5	54.25	54.5	0.0	0.0	239293.0	13032563.5	136
2014-02-04	54.25	54.75	53.25	54.5	0.25	0.46	698830.0	38009482.25	333
2014-02-03	54.25	54.75	54.0	54.25	-0.25	-0.46	612554.0	33349822.25	181
2014-02-02	54.5	55.0	54.25	54.5	-0.25	-0.46	626206.0	34112433.75	218
2014-01-30	54.75	55.0	54.5	54.75	-0.25	-0.45	187608.0	10258584.25	91
2014-01-29	54.5	55.25	54.5	55.0	0.25	0.46	239500.0	13172191.0	111
2014-01-28	54.75	55.25	54.5	54.75	-0.25	-0.45	172158.0	9452011.25	98
2014-01-27	55.25	55.25	54.75	55.0	-0.25	-0.45	291151.0	16005649.5	156
2014-01-26	54.5	55.25	54.25	55.25	0.0	0.0	492009.0	26912662.75	266
2014-01-23	55.0	55.5	54.75	55.25	0.0	0.0	599336.0	33021072.0	249
2014-01-22	53.5	55.25	53.5	55.25	1.75	3.27	749488.0	40679543.0	452
2014-01-21	52.25	53.75	52.25	53.5	0.75	1.42	473750.0	24942778.25	295
2014-01-20	52.5	52.75	52.5	52.75	0.0	0.0	93755.0	4936036.0	87
2014-01-19	53.25	53.25	52.5	52.75	-0.5	-0.94	308110.0	16226131.75	208
2014-01-16	53.25	53.5	53.0	53.25	-0.25	-0.47	176605.0	9382690.75	183
2014-01-15	53.25	54.0	53.0	53.5	0.5	0.94	487463.0	26169183.75	388
2014-01-14	52.0	53.25	51.5	53.0	1.0	1.92	561621.0	29582547.0	396
2014-01-13	52.5	52.75	51.75	52.0	-2.5	-4.59	1301548.0	68228187.0	918
2014-01-12	53.5	54.75	53.25	54.5	2.0	3.81	1154368.0	62332694.75	611
2014-01-09	52.0	52.5	52.0	52.5	0.0	0.0	185555.0	9717236.25	145
2014-01-08	52.5	52.5	51.75	52.5	0.0	0.0	273036.0	14247262.25	199
2014-01-07	52.25	52.5	52.25	52.5	0.0	0.0	122035.0	6392310.5	120
2014-01-06	51.75	52.5	51.5	52.5	0.75	1.45	482446.0	25178094.0	209
2014-01-05	52.25	52.5	51.5	51.75	-0.5	-0.96	252546.0	13135511.5	129
2014-01-02	51.5	52.25	51.5	52.25	0.5	0.97	233008.0	12065321.75	165
2014-01-01	51.5	52.25	51.5	51.75	0.25	0.49	436781.0	22675111.5	208
2013-12-31	51.0	51.5	50.75	51.5	0.75	1.48	235776.0	12075354.5	202
2013-12-30	49.6	51.0	49.6	50.75	0.95	1.91	403306.0	20366589.75	313
2013-12-29	50.0	50.0	49.4	49.8	-0.2	-0.4	265614.0	13175925.25	222
2013-12-26	50.0	50.2	49.8	50.0	-0.2	-0.4	174234.0	8705858.25	135
2013-12-25	50.5	50.5	49.8	50.2	-0.3	-0.59	255185.0	12796523.5	260
2013-12-24	50.75	51.0	50.5	50.5	-0.25	-0.49	129800.0	6577287.5	112
2013-12-23	50.5	51.0	50.5	50.75	0.25	0.5	278258.0	14095447.75	177
2013-12-22	50.5	51.0	50.2	50.5	0.0	0.0	234148.0	11818919.0	161
2013-12-19	50.75	51.0	50.2	50.5	0.0	0.0	273498.0	13837081.75	154
2013-12-18	50.5	51.0	50.2	50.5	0.3	0.6	239849.0	12121359.0	171
2013-12-17	50.5	51.0	49.8	50.2	-0.55	-1.08	379144.0	19171516.75	256
2013-12-16	51.25	51.25	50.5	50.75	-0.5	-0.98	221373.0	11228270.0	166
2013-12-15	52.0	52.0	51.0	51.25	-0.5	-0.97	492611.0	25365002.75	240
2013-12-12	51.5	52.0	51.5	51.75	0.0	0.0	167944.0	8694581.25	117
2013-12-11	51.75	52.5	51.5	51.75	0.0	0.0	404959.0	21140089.25	201
2013-12-10	52.0	52.75	51.75	51.75	0.0	0.0	578483.0	30330363.5	406
2013-12-09	50.5	52.25	50.5	51.75	1.25	2.48	915523.0	47068740.25	493
2013-12-08	50.5	50.75	50.5	50.5	0.0	0.0	169321.0	8576049.0	166
2013-12-05	50.2	50.5	49.8	50.5	0.7	1.41	344544.0	17300356.5	287
2013-12-04	49.4	50.0	49.2	49.8	0.4	0.81	362783.0	17973318.5	312
2013-12-03	50.75	51.0	49.0	49.4	-1.35	-2.66	846181.0	42369288.25	694
2013-12-02	51.5	51.5	50.5	50.75	-0.75	-1.46	550510.0	28016323.5	424
2013-12-01	51.5	52.0	51.25	51.5	0.0	0.0	447499.0	23025111.75	395
2013-11-28	51.75	51.75	51.5	51.5	0.0	0.0	243809.0	12575638.75	266
2013-11-27	51.75	51.75	51.25	51.5	-0.25	-0.48	743790.0	38258529.5	497
2013-11-26	52.75	53.25	51.75	51.75	-1.25	-2.36	656941.0	34461260.0	499
2013-11-25	53.5	53.5	52.75	53.0	-0.5	-0.93	585858.0	31134332.5	473
2013-11-24	53.75	54.0	53.5	53.5	0.0	0.0	850696.0	45600474.75	574
2013-11-21	54.0	54.0	53.5	53.5	-0.75	-1.38	790291.0	42412623.5	503
2013-11-20	54.5	54.75	54.0	54.25	-0.25	-0.46	524765.0	28463527.25	318
2013-11-19	55.5	55.5	54.0	54.5	-1.0	-1.8	1164695.0	63694018.5	832
2013-11-18	54.5	56.5	54.5	55.5	1.0	1.83	2109816.0	117493930.0	1413
2013-11-17	53.75	54.75	53.5	54.5	0.75	1.4	852999.0	46341338.0	600
2013-11-14	53.75	54.0	53.5	53.75	-0.25	-0.46	295244.0	15884188.75	292
2013-11-13	54.25	54.5	53.5	54.0	-0.25	-0.46	882720.0	47691305.25	571
2013-11-12	54.25	54.75	53.75	54.25	0.0	0.0	1217775.0	66160270.25	783
2013-11-11	54.5	54.5	54.0	54.25	-0.25	-0.46	393348.0	21325010.75	333
2013-11-10	54.5	54.5	54.0	54.5	0.25	0.46	711194.0	38673521.0	430
2013-11-07	53.5	54.5	53.5	54.25	0.75	1.4	785174.0	42481122.5	743
2013-11-06	53.5	54.0	53.0	53.5	-0.25	-0.47	971610.0	51957868.0	818
2013-11-05	53.75	54.0	53.5	53.75	0.0	0.0	513130.0	27539112.75	419
2013-11-04	54.0	54.0	53.5	53.75	0.0	0.0	408820.0	21951716.5	428
2013-11-03	55.0	55.0	53.75	53.75	-1.0	-1.83	384561.0	20884695.5	418
2013-10-31	54.25	54.75	53.75	54.75	0.5	0.92	584868.0	31767100.75	487
2013-10-30	54.5	55.0	53.75	54.25	0.0	0.0	652505.0	35292100.25	527
2013-10-29	55.0	55.25	53.75	54.25	-0.75	-1.36	863244.0	46902828.25	754
2013-10-28	54.25	55.5	53.5	55.0	-2.25	-3.93	2176511.0	119056101.75	1831
2013-10-27	57.0	57.25	56.75	57.25	0.0	0.0	299234.0	17018807.0	184
2013-10-24	57.0	57.25	56.75	57.25	0.25	0.44	322249.0	18367104.75	192
2013-10-23	57.0	57.5	56.75	57.0	0.25	0.44	460406.0	26275782.75	329
2013-10-22	57.25	57.75	56.75	56.75	-0.25	-0.44	844796.0	48320404.75	573
2013-10-21	57.75	57.75	57.0	57.0	-0.5	-0.87	207276.0	11907409.0	179
2013-10-20	57.5	57.75	57.0	57.5	1.0	1.77	350635.0	20135115.25	256
2013-10-10	57.25	57.5	56.25	56.5	-0.5	-0.88	301098.0	17107303.75	292
2013-10-09	56.75	57.75	56.5	57.0	0.25	0.44	367774.0	21062808.75	329
2013-10-08	56.75	57.0	55.75	56.75	0.0	0.0	493570.0	27798603.5	392
2013-10-07	57.75	57.75	56.5	56.75	-1.75	-2.99	507400.0	29077723.5	541
2013-10-06	58.0	58.5	56.5	58.5	0.75	1.3	709341.0	41008340.75	693
2013-10-03	56.75	58.0	56.5	57.75	0.75	1.32	774153.0	44535470.5	627
2013-10-02	56.75	57.0	56.5	57.0	0.25	0.44	331728.0	18814255.25	251
2013-10-01	55.75	57.0	55.5	56.75	1.0	1.79	813965.0	45925865.5	666
2013-09-30	56.5	56.5	55.5	55.75	-0.75	-1.33	370708.0	20759472.5	258
2013-09-29	56.75	56.75	56.0	56.5	-0.5	-0.88	413268.0	23310299.75	286
2013-09-26	57.5	58.0	57.0	57.0	-0.75	-1.3	395305.0	22769666.0	256
2013-09-25	57.25	57.75	57.0	57.75	0.5	0.87	1008150.0	58043005.25	391
2013-09-24	58.25	58.5	57.25	57.25	-0.75	-1.29	511359.0	29445166.75	332
2013-09-19	58.5	58.75	57.75	58.0	-0.25	-0.43	316415.0	18444455.75	209
2013-09-18	58.5	58.5	58.0	58.25	0.0	0.0	185100.0	10786962.0	125
2013-09-17	59.25	59.25	58.0	58.25	-1.0	-1.69	282441.0	16528686.25	289
2013-09-16	59.5	59.5	59.0	59.25	-0.25	-0.42	414020.0	24510646.0	272
2013-09-15	59.75	60.5	59.5	59.5	0.0	0.0	275991.0	16512024.5	228
2013-09-12	58.75	59.75	58.5	59.5	0.5	0.85	262490.0	15603271.5	258
2013-09-11	58.5	59.25	58.25	59.0	0.5	0.85	335731.0	19784157.25	324
2013-09-10	57.5	58.5	57.5	58.5	2.0	3.54	484115.0	28061082.5	397
2013-09-09	55.75	56.5	55.5	56.5	0.75	1.35	275234.0	15415180.25	224
2013-09-08	56.75	56.75	55.75	55.75	-0.25	-0.45	666504.0	37374934.5	349
2013-09-05	56.75	57.5	55.25	56.0	-1.0	-1.75	559968.0	31465350.5	379
2013-09-04	58.0	58.25	57.0	57.0	-1.25	-2.15	467655.0	26887784.0	348
2013-09-03	58.5	59.5	58.0	58.25	0.0	0.0	908724.0	53485113.75	514
2013-09-02	57.5	58.5	57.5	58.25	0.75	1.3	509415.0	29496958.5	321
2013-09-01	57.5	58.0	57.25	57.5	0.5	0.88	493134.0	28417195.25	284
2013-08-29	56.5	57.25	55.75	57.0	0.75	1.33	612928.0	34656505.0	380
2013-08-28	54.75	56.75	53.75	56.25	-0.25	-0.44	972516.0	54647276.5	546
2013-08-27	58.25	58.25	55.5	56.5	-2.25	-3.83	1079770.0	61480303.5	762
2013-08-26	58.5	59.5	57.5	58.75	0.25	0.43	924013.0	54131817.0	570
2013-08-25	59.75	59.75	58.0	58.5	-1.25	-2.09	721576.0	42391034.75	556
2013-08-22	59.0	61.0	59.0	59.75	1.0	1.7	856963.0	51516399.5	746
2013-08-21	58.0	59.5	58.0	58.75	0.75	1.29	748549.0	44047776.5	581
2013-08-20	57.75	58.5	57.75	58.0	-0.25	-0.43	532896.0	30998240.25	418
2013-08-19	57.75	58.5	57.5	58.25	-0.25	-0.43	1435005.0	83387460.0	877
2013-08-18	58.0	58.5	57.5	58.5	0.25	0.43	594296.0	34476692.0	452
2013-08-15	58.0	58.5	57.75	58.25	0.25	0.43	299039.0	17362196.75	245
2013-08-14	58.5	58.5	57.75	58.0	-0.25	-0.43	584636.0	34044008.75	504
2013-08-13	57.5	58.75	57.25	58.25	0.75	1.3	614400.0	35696261.25	540
2013-08-05	58.5	58.5	56.75	57.5	-1.0	-1.71	815933.0	47371423.25	668
2013-08-04	58.5	58.75	58.0	58.5	0.0	0.0	546589.0	31882526.75	694
2013-08-01	58.0	59.25	57.75	58.5	1.0	1.74	927784.0	54328611.25	959
2013-07-31	56.5	59.0	56.0	57.5	1.0	1.77	2064824.0	119466766.75	1697
2013-07-30	56.0	56.5	55.25	56.5	0.5	0.89	782528.0	43662337.25	773
2013-07-29	56.5	57.0	55.5	56.0	-0.5	-0.88	1037566.0	58417537.5	1086
2013-07-28	55.5	57.0	55.0	56.5	1.75	3.2	1905926.0	107464902.25	1714
2013-07-25	53.5	56.0	53.5	54.75	1.5	2.82	2008455.0	109943737.25	1405
2013-07-24	53.5	53.5	53.0	53.25	0.0	0.0	92525.0	4933092.75	70
2013-07-23	53.25	53.5	53.25	53.25	-0.25	-0.47	136889.0	7313758.75	133
2013-07-22	52.75	53.5	52.75	53.5	0.0	0.0	154768.0	8229665.75	150
2013-07-21	52.75	53.75	52.5	53.5	0.75	1.42	331493.0	17723326.0	215
2013-07-18	53.5	53.5	52.25	52.75	-0.75	-1.4	439301.0	23142267.25	322
2013-07-17	54.75	54.75	53.5	53.5	-1.75	-3.17	872794.0	46893458.0	517
2013-07-16	55.25	55.75	55.0	55.25	0.0	0.0	185873.0	10289039.5	116
2013-07-15	55.25	55.5	55.0	55.25	0.0	0.0	85754.0	4734710.0	69
2013-07-14	55.25	56.0	55.0	55.25	0.25	0.45	256309.0	14197797.25	130
2013-07-11	55.5	55.5	54.5	55.0	-0.5	-0.9	376258.0	20714271.75	162
2013-07-10	56.5	56.5	55.5	55.5	-1.0	-1.77	123453.0	6948655.25	78
2013-07-09	57.5	57.75	56.5	56.5	-1.0	-1.74	126576.0	7205944.75	117
2013-07-08	56.75	57.75	56.75	57.5	0.25	0.44	226368.0	12977423.25	153
2013-07-07	55.25	57.75	55.25	57.25	2.0	3.62	539339.0	30683359.0	305
2013-07-04	54.5	55.25	54.5	55.25	0.75	1.38	318196.0	17476158.25	108
2013-07-03	54.5	54.5	54.0	54.5	0.0	0.0	76555.0	4147015.0	55
2013-07-02	54.5	55.0	53.5	54.5	0.0	0.0	374664.0	20327314.75	171
2013-07-01	54.0	54.5	53.75	54.5	0.25	0.46	205899.0	11139519.25	125
2013-06-30	55.0	55.0	54.25	54.25	-1.0	-1.81	152610.0	8318928.25	87
2013-06-26	55.0	55.5	54.75	55.25	-0.25	-0.45	93646.0	5177838.0	63
2013-06-25	55.0	55.5	54.5	55.5	0.5	0.91	312278.0	17177242.25	128
2013-06-24	55.5	55.5	54.5	55.0	-0.25	-0.45	181993.0	9993905.75	109
2013-06-23	54.5	55.25	54.5	55.25	0.75	1.38	165295.0	9063836.75	82
2013-06-22	53.5	55.0	53.5	54.5	-0.25	-0.46	70768.0	3857614.0	76
2013-06-19	54.0	54.75	53.75	54.75	0.25	0.46	159340.0	8672502.0	94
2013-06-18	53.75	54.5	53.5	54.5	1.0	1.87	154283.0	8359249.5	121
2013-06-17	51.5	53.5	51.5	53.5	2.0	3.88	263554.0	13858903.25	181
2013-06-16	52.0	53.0	51.25	51.5	-1.0	-1.9	740635.0	38255357.25	405
2013-06-15	54.0	54.0	51.0	52.5	-2.25	-4.11	407744.0	21683008.25	259
2013-06-12	54.75	55.0	54.5	54.75	-0.5	-0.9	78211.0	4282772.5	125
2013-06-11	55.5	55.5	54.75	55.25	-0.75	-1.34	173946.0	9599829.5	121
2013-06-10	56.5	56.5	55.5	56.0	-0.5	-0.88	197876.0	11048301.0	159
2013-06-09	56.5	56.5	55.5	56.5	0.0	0.0	166154.0	9304320.0	134
2013-06-08	56.5	57.25	56.5	56.5	-0.25	-0.44	126306.0	7172271.75	97
2013-06-05	55.75	57.5	55.5	56.75	0.25	0.44	264036.0	14975213.25	200
2013-06-04	56.25	56.5	55.5	56.5	0.0	0.0	353188.0	19706317.5	167
2013-06-03	56.0	56.75	55.5	56.5	0.0	0.0	224014.0	12586046.0	130
2013-06-02	56.25	56.75	56.0	56.5	0.25	0.44	157231.0	8886416.0	130
2013-06-01	54.0	56.5	53.75	56.25	1.75	3.21	392506.0	21643550.5	183
2013-05-29	54.75	55.25	54.5	54.5	-0.25	-0.46	262961.0	14382899.25	187
2013-05-28	55.5	55.5	54.5	54.75	-0.5	-0.9	416610.0	22947019.75	223
2013-05-27	55.5	55.75	55.25	55.25	-0.25	-0.45	122993.0	6846860.5	96
2013-05-26	55.5	55.75	55.0	55.5	0.0	0.0	176601.0	9770598.0	132
2013-05-25	56.25	56.25	55.25	55.5	-1.0	-1.77	151270.0	8386388.0	116
2013-05-22	56.75	56.75	56.0	56.5	-0.25	-0.44	78419.0	4431290.25	79
2013-05-21	57.25	57.25	56.5	56.75	-0.5	-0.87	89518.0	5090079.75	89
2013-05-20	57.0	58.0	56.75	57.25	0.25	0.44	147350.0	8464550.5	107
2013-05-19	55.75	58.0	55.5	57.0	1.5	2.7	505439.0	28881746.5	316
2013-05-18	54.0	55.75	54.0	55.5	1.5	2.78	268180.0	14764008.25	194
2013-05-15	53.75	54.0	53.25	54.0	0.0	0.0	256726.0	13756757.75	162
2013-05-14	53.5	54.0	53.0	54.0	0.5	0.93	332775.0	17801824.25	143
2013-05-13	54.0	54.0	53.0	53.5	-0.75	-1.38	167831.0	8977062.25	183
2013-05-12	54.5	54.5	54.0	54.25	-0.25	-0.46	236490.0	12835566.75	154
2013-05-11	53.75	54.75	53.5	54.5	0.75	1.4	254044.0	13779990.75	230
2013-05-08	53.0	54.0	52.75	53.75	0.75	1.42	179140.0	9583302.75	138
2013-05-07	53.25	53.25	52.0	53.0	-0.5	-0.93	487333.0	24448711.25	117
2013-05-06	53.5	53.75	53.0	53.5	0.0	0.0	256051.0	13665050.0	163
2013-05-05	53.5	54.0	53.25	53.5	0.0	0.0	239864.0	12833010.75	193
2013-05-04	52.75	53.5	52.75	53.5	0.75	1.42	223548.0	11901439.0	193
2013-05-01	53.25	53.75	52.75	52.75	-0.75	-1.4	457019.0	24365923.0	303
2013-04-30	51.75	54.0	51.5	53.5	1.75	3.38	414099.0	21921592.25	344
2013-04-29	51.5	52.25	51.0	51.75	0.0	0.0	290140.0	15020827.5	219
2013-04-28	52.5	52.75	51.5	51.75	-0.75	-1.43	245218.0	12768619.5	234
2013-04-27	51.75	52.5	51.0	52.5	1.25	2.44	621354.0	31767165.5	440
2013-04-24	49.6	51.5	49.4	51.25	1.85	3.74	600946.0	30158338.25	424
2013-04-23	49.4	49.6	48.8	49.4	0.0	0.0	143404.0	7056136.0	128
2013-04-22	48.8	49.6	48.4	49.4	0.6	1.23	229943.0	11277655.0	181
2013-04-21	49.2	49.6	48.6	48.8	-0.8	-1.61	265240.0	13014279.25	229
2013-04-20	48.8	50.2	48.8	49.6	0.8	1.64	411889.0	20449875.25	384
2013-04-17	46.8	49.4	46.2	48.8	1.8	3.83	755819.0	36313475.0	598
2013-04-16	45.4	47.6	45.4	47.0	2.4	5.38	1006896.0	47086438.5	565
2013-04-15	44.8	44.8	44.2	44.6	-0.4	-0.89	79425.0	3536100.25	92
2013-04-14	45.6	45.6	44.8	45.0	-0.8	-1.75	201599.0	9007693.5	103
2013-04-13	45.8	46.0	45.4	45.8	0.0	0.0	90523.0	4137677.0	90
2013-04-10	44.4	45.8	44.2	45.8	1.4	3.15	260464.0	11731815.5	172
2013-04-09	44.4	44.8	44.0	44.4	0.2	0.45	99518.0	4430588.75	117
2013-04-08	44.0	44.2	43.2	44.2	0.4	0.91	188659.0	8295696.5	142
2013-04-07	43.6	44.0	43.2	43.8	0.0	0.0	93454.0	4083323.75	78
2013-04-06	44.2	44.4	43.6	43.8	-1.0	-2.23	161256.0	7090302.5	141
2013-04-03	43.4	44.8	43.4	44.8	1.0	2.28	150949.0	6672981.0	179
2013-04-02	43.4	43.8	43.2	43.8	-1.6	-3.52	185133.0	8038970.0	247
2013-04-01	44.8	45.4	44.4	45.4	0.2	0.44	258271.0	11641235.75	237
2013-03-31	45.4	45.6	44.6	45.2	0.0	0.0	224016.0	10160071.25	155
2013-03-30	46.2	46.2	44.2	45.2	-0.8	-1.74	142123.0	6453411.25	162
2013-03-27	46.0	46.2	45.6	46.0	-0.2	-0.43	110399.0	5068468.5	108
2013-03-26	46.2	46.4	45.6	46.2	-0.2	-0.43	120273.0	5536850.25	126
2013-03-25	46.4	46.4	46.0	46.4	-0.2	-0.43	115165.0	5329637.75	88
2013-03-24	46.8	46.8	46.2	46.6	0.0	0.0	303995.0	14125250.5	132
2013-03-23	46.4	47.2	46.0	46.6	0.4	0.87	249038.0	11581108.75	260
2013-03-20	44.2	46.4	44.0	46.2	2.0	4.52	725038.0	32935352.25	481
2013-03-19	43.8	44.2	43.4	44.2	0.4	0.91	130564.0	5716407.5	111
2013-03-18	44.4	44.4	43.4	43.8	-0.8	-1.79	194531.0	8540303.5	149
2013-03-17	43.0	44.6	43.0	44.6	1.4	3.24	431635.0	18972297.25	270
2013-03-16	42.2	43.2	42.2	43.2	1.0	2.37	327180.0	14010806.0	236
2013-03-13	42.2	43.2	41.6	42.2	0.2	0.48	379134.0	15985613.25	312
2013-03-12	42.6	42.8	41.8	42.0	-1.0	-2.33	310993.0	13155851.75	216
2013-03-11	43.2	43.4	42.6	43.0	-0.2	-0.46	245575.0	10559781.5	210
2013-03-10	43.0	43.4	43.0	43.2	-0.2	-0.46	218280.0	9436861.5	125
2013-03-09	43.4	43.6	43.0	43.4	0.0	0.0	265523.0	11485901.0	197
2013-03-06	43.4	43.4	43.0	43.4	0.4	0.93	181991.0	7873831.0	124
2013-03-05	43.2	43.6	43.0	43.0	0.0	0.0	85393.0	3696927.25	93
2013-03-04	43.4	44.0	42.8	43.0	-0.2	-0.46	347955.0	15124358.25	330
2013-03-03	43.8	44.4	43.0	43.2	-0.8	-1.82	241465.0	10548719.75	263
2013-03-02	42.6	44.0	42.6	44.0	1.2	2.8	564979.0	24413895.5	304
2013-02-27	43.6	43.8	42.6	42.8	-0.6	-1.38	198343.0	8612545.25	185
2013-02-26	43.0	43.6	42.8	43.4	-0.2	-0.46	262480.0	11344324.0	238
2013-02-25	41.6	43.8	41.6	43.6	2.2	5.31	838471.0	35857992.75	643
2013-02-24	41.4	41.6	41.0	41.4	0.2	0.49	209644.0	8679628.25	160
2013-02-23	41.2	41.6	41.0	41.2	-0.2	-0.48	193053.0	7966378.25	128
2013-02-20	41.2	41.6	40.8	41.4	0.4	0.98	580663.0	23983816.5	287
2013-02-19	41.2	41.2	40.4	41.0	-0.2	-0.49	202168.0	8234284.0	217
2013-02-18	40.8	42.0	40.6	41.2	0.8	1.98	1094144.0	44976938.5	634
2013-02-17	41.0	41.2	40.0	40.4	-0.4	-0.98	883290.0	35783634.75	753
2013-02-16	39.5	41.6	39.2	40.8	1.6	4.08	1035450.0	41551504.65	636
2013-02-13	39.0	39.2	38.9	39.2	0.2	0.51	335956.0	13129119.2	170
2013-02-12	38.6	39.0	38.6	39.0	0.6	1.56	343936.0	13367238.2	183
2013-02-11	37.8	38.4	37.8	38.4	0.5	1.32	313481.0	11668183.9	117
2013-02-10	37.8	37.9	37.5	37.9	0.2	0.53	134459.0	5063780.0	84
2013-02-09	37.8	38.0	37.5	37.7	-0.1	-0.26	127769.0	4820287.1	106
2013-02-06	38.1	38.2	37.5	37.8	-0.3	-0.79	237146.0	8972842.8	147
2013-02-05	38.1	38.3	37.5	38.1	0.0	0.0	211185.0	8023705.7	152
2013-02-04	38.1	38.4	38.0	38.1	0.1	0.26	168933.0	6445597.3	113
2013-02-03	38.0	38.2	37.8	38.0	0.0	0.0	116109.0	4410526.9	89
2013-02-02	38.2	38.3	38.0	38.0	-0.2	-0.52	312740.0	11910151.7	122
2013-01-30	38.4	38.5	38.0	38.2	-0.2	-0.52	184991.0	7077065.2	113
2013-01-29	38.5	38.5	38.2	38.4	0.0	0.0	133014.0	5103224.5	58
2013-01-28	38.3	38.8	38.3	38.4	-0.1	-0.26	267895.0	10340539.9	133
2013-01-27	38.7	38.7	38.2	38.5	-0.1	-0.26	203909.0	7820165.9	122
2013-01-26	38.8	39.1	38.4	38.6	0.0	0.0	223211.0	8620521.1	102
2013-01-23	38.7	38.8	38.2	38.6	-0.4	-1.03	239711.0	9240700.3	143
2013-01-22	38.6	39.0	38.6	39.0	0.4	1.04	30589.0	1185547.3	43
2013-01-21	39.0	39.0	38.1	38.6	-0.5	-1.28	212438.0	8200210.8	117
2013-01-20	39.4	39.4	39.0	39.1	-0.5	-1.26	328000.0	12856494.6	165
2013-01-19	39.7	39.8	39.6	39.6	-0.1	-0.25	160398.0	6372893.6	65
2013-01-16	39.8	39.9	39.6	39.7	-0.1	-0.25	48808.0	1941836.7	60
2013-01-15	40.0	40.0	39.7	39.8	-0.2	-0.5	40839.0	1627202.0	54
2013-01-14	40.2	40.4	39.9	40.0	0.0	0.0	186628.0	7473018.9	69
2013-01-13	40.0	40.4	39.8	40.0	-0.2	-0.5	168776.0	6759985.05	114
2013-01-12	40.2	40.6	40.0	40.2	0.0	0.0	183525.0	7400984.5	132
2013-01-09	40.0	40.4	39.8	40.2	0.2	0.5	281135.0	11257052.15	130
2013-01-08	41.0	41.0	39.6	40.0	-1.0	-2.44	286289.0	11504092.5	175
2013-01-07	41.0	41.4	40.8	41.0	-0.4	-0.97	86274.0	3536694.0	62
2013-01-06	41.2	41.8	41.0	41.4	0.0	0.0	282283.0	11644581.5	134
2013-01-05	40.8	41.4	40.4	41.4	0.8	1.97	202969.0	8280115.75	130
2013-01-02	40.4	40.8	40.2	40.6	0.2	0.5	193464.0	7841317.0	102
2013-01-01	40.0	40.6	40.0	40.4	0.4	1.0	251209.0	10124938.75	93
2012-12-31	40.0	40.6	39.4	40.0	0.0	0.0	191225.0	7633937.95	129
2012-12-30	40.4	40.6	40.0	40.0	-0.6	-1.48	105720.0	4265891.0	62
2012-12-29	40.8	41.0	40.2	40.6	0.0	0.0	158563.0	6449199.0	139
2012-12-26	40.8	40.8	40.2	40.6	-0.2	-0.49	20444.0	826604.0	28
2012-12-25	40.2	41.0	40.2	40.8	0.6	1.49	114975.0	4672230.75	86
2012-12-24	39.8	40.4	39.4	40.2	0.4	1.01	418426.0	16810328.6	280
2012-12-23	39.8	39.9	39.5	39.8	-0.1	-0.25	53590.0	2131607.9	49
2012-12-22	40.0	40.0	39.4	39.9	0.1	0.25	111230.0	4420410.0	88
2012-12-19	39.9	39.9	39.6	39.8	-0.1	-0.25	62204.0	2476939.6	61
2012-12-18	40.0	40.0	39.6	39.9	-0.1	-0.25	193624.0	7712314.1	130
2012-12-17	40.0	40.4	39.8	40.0	0.2	0.5	220891.0	8518949.9	93
2012-12-16	40.0	40.2	39.8	39.8	-0.1	-0.25	179856.0	7196489.95	84
2012-12-15	40.0	40.2	39.9	39.9	-0.3	-0.75	284716.0	11390177.55	125
2012-12-12	40.2	40.8	39.6	40.2	0.0	0.0	98449.0	3926185.6	114
2012-12-11	39.4	40.2	39.4	40.2	0.7	1.77	166826.0	6662701.75	123
2012-12-10	39.2	40.4	39.2	39.5	-0.3	-0.75	142120.0	5658368.55	134
2012-12-09	39.1	39.8	39.1	39.8	0.7	1.79	375513.0	14860051.6	185
2012-12-08	37.7	39.1	37.0	39.1	1.0	2.62	226134.0	8732597.6	139
2012-12-05	38.3	38.4	37.8	38.1	0.2	0.53	106173.0	4057073.3	71
2012-12-04	37.5	38.4	37.2	37.9	0.1	0.26	77798.0	2940682.8	79
2012-12-03	37.4	37.9	37.2	37.8	0.6	1.61	129801.0	4858157.9	118
2012-12-02	36.0	37.6	36.0	37.2	0.8	2.2	233374.0	8650103.8	104
2012-12-01	35.8	36.4	35.6	36.4	1.0	2.82	152548.0	5481587.2	102
2012-11-28	35.0	35.4	35.0	35.4	0.3	0.85	90400.0	3190729.9	61
2012-11-27	35.3	35.4	35.0	35.1	-0.2	-0.57	158365.0	5575854.0	86
2012-11-26	35.2	35.5	35.0	35.3	0.1	0.28	163280.0	5747881.1	114
2012-11-25	36.0	36.0	35.2	35.2	-1.0	-2.76	84710.0	3010584.9	90
2012-11-24	36.0	36.2	36.0	36.2	0.4	1.12	75980.0	2739670.1	71
2012-11-21	36.2	36.2	35.7	35.8	-0.4	-1.1	65770.0	2361177.7	59
2012-11-20	36.2	36.4	35.8	36.2	0.0	0.0	144155.0	5210732.5	95
2012-11-19	36.2	36.9	35.8	36.2	0.1	0.28	263929.0	9538845.4	162
2012-11-18	36.2	36.3	36.0	36.1	-0.1	-0.28	84596.0	3055745.9	48
2012-11-17	36.2	36.3	35.9	36.2	0.0	0.0	70663.0	2551758.2	73
2012-11-14	36.9	37.1	36.2	36.2	-0.6	-1.63	261353.0	9520234.9	178
2012-11-13	37.7	37.7	36.8	36.8	-0.7	-1.87	140003.0	5204598.8	145
2012-11-12	38.0	38.1	37.4	37.5	-0.6	-1.57	141138.0	5310183.6	125
2012-11-11	38.6	38.6	38.0	38.1	-0.6	-1.55	190063.0	7274396.2	147
2012-11-10	38.8	38.8	38.6	38.7	-0.3	-0.77	106890.0	4138048.8	62
2012-11-07	39.0	39.3	38.9	39.0	0.0	0.0	288698.0	11268707.2	95
2012-11-06	38.6	39.0	38.6	39.0	0.4	1.04	140409.0	5445530.8	76
2012-11-05	38.2	38.6	38.2	38.6	0.4	1.05	110063.0	4227789.3	54
2012-11-04	38.2	38.3	38.2	38.2	-0.1	-0.26	73844.0	2823911.3	42
2012-11-03	38.4	38.4	38.2	38.3	-0.1	-0.26	87538.0	3350713.4	76
2012-10-24	38.5	38.7	38.3	38.4	-0.2	-0.52	203335.0	7810140.7	114
2012-10-23	39.0	39.1	38.5	38.6	-0.5	-1.28	155313.0	6021834.7	96
2012-10-22	39.0	39.1	39.0	39.1	0.0	0.0	8683.0	338596.4	27
2012-10-21	39.0	39.3	38.9	39.1	-0.1	-0.26	56324.0	2201723.8	57
2012-10-20	39.3	39.3	39.0	39.2	-0.6	-1.51	81754.0	3203532.3	91
2012-10-17	39.2	39.8	39.2	39.8	0.4	1.02	48759.0	1929482.1	53
2012-10-16	39.2	39.4	39.0	39.4	0.0	0.0	39740.0	1557019.7	45
2012-10-15	39.0	39.4	39.0	39.4	0.5	1.29	111818.0	4377118.3	81
2012-10-14	38.9	39.4	38.9	38.9	-0.2	-0.51	86225.0	3370683.2	73
2012-10-13	39.6	40.0	39.1	39.1	-0.9	-2.25	140701.0	5540693.7	110
2012-10-10	40.6	40.6	40.0	40.0	-0.6	-1.48	213388.0	8613191.0	104
2012-10-09	40.4	40.8	40.2	40.6	0.0	0.0	135886.0	5508853.0	81
2012-10-08	40.6	40.6	40.2	40.6	-0.4	-0.98	245441.0	9921608.75	116
2012-10-07	41.2	41.2	40.6	41.0	-0.4	-0.97	137824.0	5639739.75	81
2012-10-06	41.2	41.4	41.0	41.4	0.2	0.49	141695.0	5851198.25	59
2012-10-03	41.2	41.2	41.0	41.2	0.0	0.0	69819.0	2875810.0	45
2012-10-02	41.4	41.6	41.0	41.2	0.0	0.0	245520.0	10156540.5	96
2012-10-01	41.4	41.4	41.0	41.2	-0.2	-0.48	88661.0	3651549.0	53
2012-09-30	40.8	41.6	40.8	41.4	0.6	1.47	76033.0	3118060.5	69
2012-09-29	40.8	41.2	40.4	40.8	0.0	0.0	269354.0	11001062.75	132
2012-09-26	41.2	41.2	40.4	40.8	-0.4	-0.97	101123.0	4123202.25	77
2012-09-25	41.2	41.2	40.8	41.2	0.0	0.0	163200.0	6690709.0	84
2012-09-24	41.4	41.4	40.8	41.2	-0.4	-0.96	212926.0	8751437.5	106
2012-09-22	41.6	41.6	41.2	41.6	-0.4	-0.95	193709.0	8035209.0	88
2012-09-19	42.0	42.2	41.8	42.0	0.0	0.0	131065.0	5491388.5	74
2012-09-18	42.0	42.2	41.8	42.0	-0.2	-0.47	133434.0	5609461.5	98
2012-09-17	42.2	42.2	42.0	42.2	0.0	0.0	136153.0	5723128.0	82
2012-09-16	42.2	42.4	42.0	42.2	0.0	0.0	107394.0	4529032.5	62
2012-09-15	42.4	42.4	42.0	42.2	0.0	0.0	113046.0	4774626.75	107
2012-09-12	42.4	42.4	42.0	42.2	0.0	0.0	173096.0	7298210.5	73
2012-09-11	42.0	42.4	42.0	42.2	0.2	0.48	118814.0	5016511.75	104
2012-09-10	42.2	42.4	41.8	42.0	-0.2	-0.47	282261.0	11862961.75	165
2012-09-09	42.6	42.6	42.2	42.2	-0.2	-0.47	144429.0	6114688.5	74
2012-09-08	42.6	42.8	42.4	42.4	0.0	0.0	295506.0	12549288.0	139
2012-09-05	42.4	42.6	42.2	42.4	-0.2	-0.47	133270.0	5649154.0	79
2012-09-04	42.8	42.8	42.2	42.6	-0.2	-0.47	186015.0	7917423.75	125
2012-09-03	43.2	43.2	42.6	42.8	-0.4	-0.93	319153.0	13710311.75	124
2012-09-02	43.8	43.8	43.0	43.2	-0.6	-1.37	133238.0	5773989.0	86
2012-09-01	44.0	44.4	43.4	43.8	0.0	0.0	238790.0	10451080.75	188
2012-08-29	42.8	44.0	42.8	43.8	1.0	2.34	365983.0	15853529.0	192
2012-08-28	42.0	43.6	42.0	42.8	0.6	1.42	640763.0	27564212.75	342
2012-08-27	41.8	42.6	41.6	42.2	0.2	0.48	362445.0	15220347.5	236
2012-08-26	42.2	42.2	41.8	42.0	-0.2	-0.47	190673.0	8006633.25	116
2012-08-25	42.0	42.4	41.8	42.2	0.4	0.96	193615.0	8161353.25	149
2012-08-15	42.8	43.4	41.2	41.8	-1.0	-2.34	672724.0	28314486.5	494
2012-08-14	42.2	42.8	42.0	42.8	0.6	1.42	158368.0	6735609.5	107
2012-08-13	42.0	42.4	42.0	42.2	0.0	0.0	118425.0	5003676.25	79
2012-08-12	42.0	42.4	42.0	42.2	0.0	0.0	124995.0	5266466.25	100
2012-08-11	42.2	42.6	42.0	42.2	0.0	0.0	160613.0	6785880.5	105
2012-08-08	42.6	42.6	42.0	42.2	-0.4	-0.94	137059.0	5801203.0	108
2012-08-07	42.8	43.0	42.4	42.6	-0.2	-0.47	141121.0	6033788.0	85
2012-08-06	42.8	43.2	42.6	42.8	0.2	0.47	123433.0	5289625.0	88
2012-08-05	43.0	43.0	42.6	42.6	-0.4	-0.93	74798.0	3196832.75	78
2012-08-04	42.8	43.0	42.6	43.0	0.4	0.94	87263.0	3733416.25	83
2012-08-01	42.8	43.0	42.4	42.6	-0.2	-0.47	229511.0	9814391.25	133
2012-07-31	43.0	43.2	42.4	42.8	-0.2	-0.47	218176.0	9334737.25	197
2012-07-30	42.2	43.4	41.8	43.0	1.0	2.38	206669.0	8814443.75	150
2012-07-29	42.0	42.2	41.8	42.0	0.2	0.48	113008.0	4746858.5	80
2012-07-28	42.0	42.6	41.8	41.8	0.2	0.48	283465.0	11951498.75	153
2012-07-25	42.2	42.2	41.6	41.6	0.0	0.0	410065.0	17153332.25	220
2012-07-24	42.8	43.0	41.6	41.6	-1.4	-3.26	411809.0	17486274.25	213
2012-07-23	43.6	43.6	43.0	43.0	-0.4	-0.92	166573.0	7192621.0	134
2012-07-22	43.6	43.8	43.4	43.4	-0.2	-0.46	294840.0	12854801.5	123
2012-07-21	44.2	44.2	43.2	43.6	-1.2	-2.68	177408.0	7763267.5	185
2012-07-18	44.6	45.8	44.0	44.8	-3.6	-7.44	1726545.0	77910841.5	772
2012-07-17	48.0	48.4	46.4	48.4	0.0	0.0	354364.0	16659133.75	287
2012-07-16	48.8	48.8	47.6	48.4	-0.2	-0.41	175441.0	8467036.75	157
2012-07-15	49.0	49.0	48.0	48.6	-0.6	-1.22	160933.0	7830911.5	128
2012-07-14	48.8	49.4	48.6	49.2	0.8	1.65	251366.0	12375523.25	142
2012-07-11	48.2	48.8	48.0	48.4	-0.4	-0.82	217278.0	10501306.25	154
2012-07-10	48.2	49.0	48.0	48.8	0.6	1.24	359085.0	17319958.0	170
2012-07-09	50.0	50.0	48.0	48.2	-1.2	-2.43	263238.0	12809303.75	208
2012-07-08	50.5	51.25	49.4	49.4	-1.1	-2.18	209960.0	10463166.75	211
2012-07-07	50.2	50.75	48.8	50.5	0.9	1.81	272435.0	13600440.5	223
2012-07-04	48.0	51.25	48.0	49.6	1.6	3.33	716509.0	35566956.0	448
2012-07-03	47.2	48.8	47.0	48.0	0.8	1.69	715071.0	34245255.5	329
2012-07-02	44.0	47.6	44.0	47.2	2.8	6.31	449261.0	20336471.75	261
2012-07-01	44.4	44.6	43.8	44.4	-0.2	-0.45	116186.0	5133412.25	120
2012-06-30	43.6	46.4	43.6	44.6	1.0	2.29	943856.0	42498621.75	457
2012-06-27	43.6	43.6	42.2	43.6	0.2	0.46	310094.0	13329857.0	216
2012-06-26	43.2	43.6	43.2	43.4	0.0	0.0	62704.0	2721773.75	94
2012-06-25	43.8	43.8	43.4	43.4	-0.4	-0.91	88095.0	3842456.0	56
2012-06-24	43.8	44.2	43.6	43.8	-0.2	-0.45	247949.0	10897166.75	104
2012-06-23	43.6	44.2	43.4	44.0	0.0	0.0	517463.0	22709359.0	197
2012-06-20	44.6	44.8	44.0	44.0	-0.4	-0.9	287956.0	12770770.75	147
2012-06-19	44.0	44.4	43.8	44.4	0.4	0.91	346589.0	15277435.5	161
2012-06-18	44.2	44.4	43.8	44.0	0.2	0.46	459443.0	20207016.5	246
2012-06-17	44.0	44.0	43.6	43.8	-0.2	-0.45	214450.0	9392089.5	129
2012-06-16	44.8	45.0	42.4	44.0	-0.2	-0.45	729399.0	31884671.75	343
2012-06-13	44.2	44.8	44.0	44.2	0.0	0.0	378928.0	16797439.75	186
2012-06-12	44.0	44.2	43.8	44.2	-0.2	-0.45	460743.0	20293725.25	229
2012-06-11	44.4	44.8	44.2	44.4	0.4	0.91	657020.0	29209161.5	334
2012-06-10	43.4	44.2	43.4	44.0	1.0	2.33	426426.0	18688219.5	267
2012-06-09	44.4	44.8	43.0	43.0	-0.8	-1.83	687769.0	30014108.25	398
2012-06-06	44.2	45.2	42.8	43.8	-0.2	-0.45	686079.0	30286799.75	491
2012-06-05	44.4	44.6	43.8	44.0	-0.6	-1.35	380694.0	16808093.75	234
2012-06-04	43.6	44.6	43.2	44.6	-0.2	-0.45	831275.0	36320605.25	556
2012-06-03	44.6	45.0	43.8	44.8	0.4	0.9	827549.0	36834917.5	476
2012-06-02	45.6	46.0	43.8	44.4	-3.2	-6.72	1414244.0	63560798.25	758
2012-05-30	48.4	48.4	46.6	47.6	-0.6	-1.24	757684.0	35942476.5	469
2012-05-29	49.0	49.6	48.2	48.2	-1.2	-2.43	514928.0	25140264.25	379
2012-05-28	46.4	49.6	46.4	49.4	3.2	6.93	912716.0	43613892.25	532
2012-05-27	46.2	46.6	46.0	46.2	-0.2	-0.43	300549.0	13925108.25	181
2012-05-26	46.2	46.8	45.4	46.4	0.0	0.0	475980.0	21929537.5	289
2012-05-23	46.4	47.2	45.8	46.4	-0.4	-0.85	181890.0	8415241.75	185
2012-05-22	45.6	47.6	45.2	46.8	1.6	3.54	859110.0	40057435.75	439
2012-05-21	45.0	45.6	44.4	45.2	0.4	0.89	311896.0	14044267.5	182
2012-05-20	45.2	45.6	44.8	44.8	-0.2	-0.44	124949.0	5640232.25	125
2012-05-19	44.4	45.6	44.2	45.0	-0.2	-0.44	233409.0	10501061.0	163
2012-05-16	43.8	45.4	43.2	45.2	1.0	2.26	651916.0	28756180.75	377
2012-05-15	44.4	45.0	43.8	44.2	-0.6	-1.34	800614.0	35400006.5	361
2012-05-14	44.8	45.0	44.4	44.8	-0.2	-0.44	219306.0	9776306.25	145
2012-05-13	46.0	46.0	44.8	45.0	-0.6	-1.32	246386.0	11218441.75	172
2012-05-12	45.4	45.8	44.4	45.6	-0.4	-0.87	167065.0	7538588.0	168
2012-05-09	46.4	46.6	45.4	46.0	-0.6	-1.29	165520.0	7631161.25	170
2012-05-08	45.8	47.6	45.0	46.6	0.8	1.75	350518.0	16318171.0	247
2012-05-07	45.4	45.8	44.6	45.8	0.0	0.0	378214.0	17068251.0	219
2012-05-06	46.4	46.4	45.4	45.8	-0.6	-1.29	267826.0	12277413.75	191
2012-05-05	46.8	47.0	46.0	46.4	-1.0	-2.11	481109.0	22300297.75	247
2012-05-02	47.6	48.0	47.2	47.4	-0.2	-0.42	152191.0	7243885.25	121
2012-05-01	47.6	47.8	47.2	47.6	-0.2	-0.42	128036.0	6095796.75	110
2012-04-30	48.2	48.2	47.2	47.8	-0.2	-0.42	204418.0	9721234.0	182
2012-04-29	48.0	48.0	47.4	48.0	-0.2	-0.41	140154.0	6688246.75	146
2012-04-28	47.6	48.4	47.6	48.2	0.6	1.26	277201.0	13333832.5	153
2012-04-25	47.2	48.0	47.0	47.6	0.4	0.85	434769.0	20690846.25	209
2012-04-24	47.8	48.2	47.2	47.2	-0.8	-1.67	565163.0	26974937.5	240
2012-04-23	49.0	49.0	47.8	48.0	-0.8	-1.64	578985.0	28121811.75	307
2012-04-22	48.4	49.2	48.0	48.8	0.4	0.83	593629.0	28969450.75	299
2012-04-21	47.8	48.4	47.4	48.4	0.8	1.68	684009.0	32756892.5	384
2012-04-18	48.8	49.0	46.6	47.6	-0.2	-0.42	1775123.0	85264409.75	822
2012-04-17	47.2	47.8	46.8	47.8	4.2	9.63	1059695.0	50516899.5	336
2012-04-16	43.4	43.8	42.4	43.6	-0.2	-0.46	261063.0	11255900.0	184
2012-04-15	44.0	44.2	43.2	43.8	-0.2	-0.45	405230.0	17728623.75	198
2012-04-14	44.0	44.4	43.8	44.0	0.0	0.0	207168.0	9127041.0	103
2012-04-11	44.0	44.0	43.0	44.0	-0.2	-0.45	345646.0	15042376.5	204
2012-04-10	44.4	44.8	43.8	44.2	-0.6	-1.34	231099.0	10225935.5	161
2012-04-09	44.2	44.8	44.0	44.8	-0.4	-0.88	183665.0	8161789.5	115
2012-04-08	45.2	45.6	44.0	45.2	-0.2	-0.44	383279.0	17027406.25	262
2012-04-07	45.0	45.8	44.8	45.4	0.4	0.89	158729.0	7208628.0	119
2012-04-04	45.4	45.6	45.0	45.0	-0.6	-1.32	138666.0	6293756.25	107
2012-04-03	45.8	45.8	45.2	45.6	0.6	1.33	337629.0	15411548.75	166
2012-04-02	44.6	45.2	44.2	45.0	-0.8	-1.75	304565.0	13667585.75	234
2012-04-01	46.4	46.4	45.8	45.8	-0.6	-1.29	296291.0	13678911.5	224
2012-03-31	46.0	46.8	46.0	46.4	0.4	0.87	481700.0	22396058.0	237
2012-03-28	45.6	46.0	45.4	46.0	0.4	0.88	121606.0	5553119.25	91
2012-03-27	46.0	46.4	45.4	45.6	-0.4	-0.87	368166.0	16916401.5	183
2012-03-26	46.8	47.0	45.6	46.0	-0.6	-1.29	431628.0	19910112.25	234
2012-03-25	45.4	46.8	45.4	46.6	1.6	3.56	739561.0	34052876.25	403
2012-03-24	43.4	45.2	43.4	45.0	1.8	4.17	686961.0	30623365.25	328
2012-03-21	43.2	44.0	43.0	43.2	-0.2	-0.46	217016.0	9413433.0	158
2012-03-20	43.2	44.0	42.4	43.4	-0.6	-1.36	408264.0	17597866.5	347
2012-03-19	44.2	44.6	43.0	44.0	-0.2	-0.45	629436.0	27530747.25	461
[truncated: 2,760 more rows]
