# Supplementary material for: Effective short-term forecasts of Saudi stock price trends using technical indicators and large-scale multivariate time series
Source: PeerJ Comput Sci. 2023 Jan 6;9:e1205. doi: 10.7717/peerj-cs.1205 (PMC10280263; doi:10.7717/peerj-cs.1205)
Supplement: Supplemental Information 3 [file peerj-cs-09-1205-s003.zip › TASI Dataset 2021/RIYAD REIT_4330.csv]

date	open	high	low	close	change	change_percent	volume_traded	value_traded_SAR	number_trades
2020-03-19	7.72	8.18	7.72	8.0	0.24	3.09	297867.0	2370158.55	371
2020-03-18	7.75	7.76	7.75	7.76	0.05	0.65	92480.0	714100.21	283
2020-03-17	7.52	7.73	7.52	7.71	0.21	2.8	145905.0	1115122.61	350
2020-03-16	7.9	7.92	7.5	7.5	-0.49	-6.13	465668.0	3590977.39	633
2020-03-15	8.14	8.14	7.9	7.99	-0.16	-1.96	193622.0	1543415.29	261
2020-03-12	8.0	8.15	8.0	8.15	-0.25	-2.98	573730.0	4619703.29	446
2020-03-11	8.5	8.6	8.0	8.4	-0.15	-1.75	348387.0	2932560.13	2890
2020-03-10	8.4	8.6	8.3	8.55	0.25	3.01	449823.0	3797110.8	459
2020-03-09	7.6	8.4	7.6	8.3	-0.14	-1.66	892110.0	7115252.13	604
2020-03-08	8.72	8.72	8.25	8.44	-0.47	-5.27	543313.0	4577979.23	417
2020-03-05	8.69	8.96	8.69	8.91	0.3	3.48	329074.0	2919780.78	405
2020-03-04	8.69	8.75	8.56	8.61	0.03	0.35	649286.0	5628851.72	320
2020-03-03	8.48	8.64	8.48	8.58	0.14	1.66	242168.0	2079110.0	241
2020-03-02	8.3	8.57	8.3	8.44	0.14	1.69	132201.0	1116460.13	217
2020-03-01	8.48	8.48	8.3	8.3	-0.2	-2.35	174369.0	1466967.87	365
2020-02-27	8.5	8.7	8.49	8.5	0.0	0.0	347744.0	2983397.34	407
2020-02-26	8.64	8.67	8.5	8.5	-0.15	-1.73	224318.0	1922943.42	239
2020-02-25	8.68	8.7	8.65	8.65	-0.05	-0.57	121884.0	1058853.21	260
2020-02-24	8.86	8.89	8.7	8.7	-0.15	-1.69	293867.0	2585662.11	322
2020-02-23	8.85	8.9	8.85	8.85	0.02	0.23	109760.0	972968.0	232
2020-02-20	8.83	8.85	8.82	8.83	0.05	0.57	185583.0	1637900.32	291
2020-02-19	8.8	8.81	8.78	8.78	0.04	0.46	73598.0	647459.29	152
2020-02-18	8.74	8.8	8.73	8.74	0.06	0.69	135998.0	1191495.7	164
2020-02-17	8.62	8.71	8.62	8.68	0.13	1.52	95523.0	828106.16	145
2020-02-16	8.61	8.62	8.55	8.55	-0.05	-0.58	135299.0	1161600.43	262
2020-02-13	8.68	8.68	8.6	8.6	-0.08	-0.92	477403.0	4116903.15	393
2020-02-12	8.79	8.86	8.65	8.68	-0.16	-1.81	204235.0	1782943.2	512
2020-02-11	8.87	8.89	8.77	8.84	0.09	1.03	166125.0	1468692.11	267
2020-02-10	8.65	8.8	8.65	8.75	0.06	0.69	245874.0	2143255.33	305
2020-02-09	8.88	8.98	8.64	8.69	-0.18	-2.03	582793.0	5106760.72	613
2020-02-06	9.18	9.18	8.84	8.87	-0.33	-3.59	1175047.0	10515646.41	669
2020-02-05	9.46	9.46	9.2	9.2	-0.16	-1.71	406550.0	3789998.03	469
2020-02-04	9.4	9.4	9.18	9.36	-0.04	-0.43	418994.0	3895030.12	430
2020-02-03	9.65	9.65	9.39	9.4	-0.25	-2.59	362350.0	3428342.56	418
2020-02-02	9.4	9.65	9.4	9.65	0.07	0.73	395491.0	3778124.02	403
2020-01-30	9.4	9.58	9.4	9.58	0.18	1.91	393184.0	3745765.24	308
2020-01-29	9.3	9.54	9.29	9.4	0.11	1.18	745822.0	7060503.84	518
2020-01-28	9.13	9.29	9.13	9.29	0.16	1.75	261510.0	2405290.25	384
2020-01-27	8.99	9.26	8.98	9.13	0.19	2.13	934737.0	8539196.92	692
2020-01-26	8.81	8.99	8.81	8.94	0.1	1.13	212260.0	1884501.1	299
2020-01-23	8.82	8.84	8.81	8.84	-0.01	-0.11	88287.0	780028.68	233
2020-01-22	8.88	8.95	8.85	8.85	-0.01	-0.11	100828.0	896375.62	198
2020-01-21	8.99	9.0	8.86	8.86	-0.09	-1.01	211455.0	1892183.97	345
2020-01-20	8.84	8.98	8.7	8.95	0.12	1.36	1716373.0	15315808.17	477
2020-01-19	8.7	8.83	8.69	8.83	0.18	2.08	569138.0	4997141.99	392
2020-01-16	8.73	8.73	8.63	8.65	-0.12	-1.37	924231.0	7997376.57	362
2020-01-15	8.67	8.77	8.61	8.77	0.07	0.8	740862.0	6442403.7	309
2020-01-14	8.56	8.71	8.52	8.7	0.14	1.64	686318.0	5906073.22	358
2020-01-13	8.59	8.6	8.54	8.56	-0.01	-0.12	400871.0	3434337.88	250
2020-01-12	8.6	8.62	8.53	8.57	0.08	0.94	329408.0	2823495.9	283
2020-01-09	8.5	8.58	8.49	8.49	0.05	0.59	509744.0	4347150.37	387
2020-01-08	8.05	8.46	8.05	8.44	-0.05	-0.59	545696.0	4548632.07	419
2020-01-07	8.52	8.57	8.49	8.49	-0.01	-0.12	198124.0	1690396.69	246
2020-01-06	8.6	8.6	8.4	8.5	-0.1	-1.16	237947.0	2020089.22	416
2020-01-05	8.7	8.7	8.59	8.6	-0.12	-1.38	320783.0	2776208.67	447
2020-01-02	8.73	8.74	8.7	8.72	0.02	0.23	601831.0	5240080.17	353
2020-01-01	8.73	8.74	8.7	8.7	-0.01	-0.11	342734.0	2984616.43	329
2019-12-31	8.79	8.79	8.7	8.71	-0.02	-0.23	409220.0	3572881.55	384
2019-12-30	8.75	8.82	8.73	8.73	0.03	0.34	694958.0	6097473.76	576
2019-12-29	8.73	8.83	8.7	8.7	0.01	0.12	530689.0	4646767.87	418
2019-12-26	8.59	8.8	8.56	8.69	0.09	1.05	548436.0	4763410.03	693
2019-12-25	8.46	8.6	8.46	8.6	0.15	1.78	552655.0	4721645.08	399
2019-12-24	8.44	8.48	8.44	8.45	0.04	0.48	241939.0	2044294.06	278
2019-12-23	8.33	8.42	8.32	8.41	0.09	1.08	552760.0	4630120.49	424
2019-12-22	8.39	8.39	8.3	8.32	-0.09	-1.07	328742.0	2739080.16	326
2019-12-19	8.43	8.48	8.36	8.41	-0.02	-0.24	341333.0	2873350.55	211
2019-12-18	8.41	8.46	8.41	8.43	0.0	0.0	408731.0	3448244.73	288
2019-12-17	8.22	8.43	8.21	8.43	0.23	2.8	1160081.0	9692159.14	701
2019-12-16	8.12	8.42	8.12	8.2	0.1	1.23	575414.0	4751448.04	566
2019-12-15	8.07	8.14	8.07	8.1	0.05	0.62	389191.0	3148550.48	241
2019-12-12	8.08	8.09	8.04	8.05	-0.02	-0.25	143469.0	1155951.77	188
2019-12-11	8.03	8.09	8.01	8.07	0.06	0.75	517228.0	4168001.46	212
2019-12-10	8.03	8.05	8.01	8.01	-0.04	-0.5	147555.0	1184237.33	151
2019-12-09	8.01	8.09	8.01	8.05	0.05	0.63	498427.0	4009989.54	231
2019-12-08	8.0	8.02	8.0	8.0	0.0	0.0	112842.0	903077.82	143
2019-12-05	7.98	8.0	7.98	8.0	0.03	0.38	88372.0	705318.85	103
2019-12-04	7.94	7.97	7.94	7.97	-0.01	-0.13	36699.0	291936.05	57
2019-12-03	7.95	7.98	7.93	7.98	0.06	0.76	91928.0	732141.95	83
2019-12-02	7.96	7.96	7.9	7.92	-0.04	-0.5	74682.0	592065.25	104
2019-12-01	7.95	7.97	7.95	7.96	0.04	0.51	63777.0	507438.68	81
2019-11-28	7.99	7.99	7.9	7.92	0.02	0.25	165074.0	1314488.73	123
2019-11-27	7.89	7.91	7.88	7.9	0.04	0.51	76186.0	601678.2	107
2019-11-26	7.82	7.9	7.82	7.86	-0.03	-0.38	108891.0	855392.31	175
2019-11-25	7.9	7.92	7.87	7.89	0.01	0.13	364716.0	2882055.44	121
2019-11-24	7.92	7.94	7.88	7.88	-0.07	-0.88	79415.0	628345.61	150
2019-11-21	7.95	7.97	7.95	7.95	0.01	0.13	86886.0	691259.46	98
2019-11-20	7.97	7.97	7.94	7.94	-0.01	-0.13	125474.0	997333.9	103
2019-11-19	7.93	7.95	7.92	7.95	0.02	0.25	190722.0	1514926.43	104
2019-11-18	7.92	7.93	7.88	7.93	0.0	0.0	1535475.0	11736596.69	206
2019-11-17	7.94	7.94	7.92	7.93	-0.02	-0.25	35928.0	284834.08	95
2019-11-14	7.94	7.96	7.94	7.95	0.02	0.25	156502.0	1243962.66	88
2019-11-13	7.91	7.96	7.91	7.93	-0.01	-0.13	63917.0	507574.97	102
2019-11-12	7.9	7.94	7.9	7.94	0.04	0.51	62665.0	496195.76	100
2019-11-11	7.92	7.95	7.9	7.9	-0.04	-0.5	103960.0	823736.7	202
2019-11-10	7.97	7.97	7.94	7.94	-0.02	-0.25	94459.0	752251.21	104
2019-11-07	7.98	7.98	7.96	7.96	0.01	0.13	51764.0	412013.17	152
2019-11-06	7.93	7.95	7.93	7.95	-0.01	-0.13	51811.0	411235.77	71
2019-11-05	7.94	7.96	7.94	7.96	0.01	0.13	110589.0	880204.77	155
2019-11-04	7.94	7.95	7.94	7.95	0.0	0.0	50388.0	400490.65	77
2019-11-03	7.95	7.95	7.93	7.95	-0.01	-0.13	70497.0	560236.25	93
2019-10-31	8.0	8.0	7.95	7.96	-0.04	-0.5	70546.0	561863.58	102
2019-10-30	7.95	8.01	7.95	8.0	0.05	0.63	81878.0	654367.27	80
2019-10-29	7.98	8.0	7.94	7.95	-0.04	-0.5	135444.0	1079446.67	115
2019-10-28	8.0	8.0	7.99	7.99	-0.01	-0.13	304929.0	2436711.04	96
2019-10-27	8.0	8.0	7.99	8.0	0.04	0.5	43207.0	345557.32	123
2019-10-24	7.97	8.02	7.96	7.96	0.0	0.0	131631.0	1051659.78	139
2019-10-23	7.96	7.98	7.96	7.96	0.02	0.25	111627.0	889086.89	550
2019-10-22	7.97	7.97	7.93	7.94	-0.03	-0.38	39674.0	315289.55	64
2019-10-21	7.93	7.97	7.93	7.97	0.03	0.38	44577.0	354355.08	83
2019-10-20	7.9	7.94	7.88	7.94	0.06	0.76	73418.0	580700.19	173
2019-10-17	7.9	7.9	7.86	7.88	0.0	0.0	128739.0	1015295.09	79
2019-10-16	7.88	7.88	7.86	7.88	0.02	0.25	138520.0	1089785.65	216
2019-10-15	7.9	7.92	7.84	7.86	0.0	0.0	128427.0	1010998.66	128
2019-10-14	7.89	7.9	7.86	7.86	-0.02	-0.25	85160.0	671618.43	89
2019-10-13	7.87	7.88	7.87	7.88	0.01	0.13	27294.0	214933.23	81
2019-10-10	7.9	7.9	7.87	7.87	-0.03	-0.38	50927.0	401959.15	118
2019-10-09	7.88	7.9	7.84	7.9	0.0	0.0	187982.0	1477175.49	207
2019-10-08	8.0	8.0	7.9	7.9	-0.12	-1.5	692840.0	5494822.96	300
2019-10-07	8.04	8.06	8.02	8.02	-0.02	-0.25	123686.0	994909.38	152
2019-10-06	7.99	8.07	7.98	8.04	0.05	0.63	227457.0	1822673.64	204
2019-10-03	7.99	7.99	7.98	7.99	-0.01	-0.13	79050.0	631482.23	101
2019-10-02	7.99	8.0	7.98	8.0	-0.01	-0.12	96300.0	769550.6	126
2019-10-01	8.01	8.02	8.0	8.01	-0.01	-0.12	85912.0	688365.99	93
2019-09-30	8.0	8.02	8.0	8.02	0.02	0.25	58609.0	469526.29	120
2019-09-29	8.0	8.02	7.99	8.0	0.0	0.0	115498.0	923910.45	151
2019-09-26	8.03	8.03	8.0	8.0	-0.08	-0.99	381506.0	3052455.7	327
2019-09-25	8.06	8.08	8.0	8.08	-0.01	-0.12	135273.0	1090383.02	142
2019-09-24	8.0	8.09	8.0	8.09	0.09	1.13	117536.0	947314.42	165
2019-09-22	7.84	8.04	7.84	8.0	0.19	2.43	177148.0	1410867.47	177
2019-09-19	8.1	8.1	7.81	7.81	-0.31	-3.82	827294.0	6526019.07	401
2019-09-18	7.87	8.12	7.87	8.12	0.25	3.18	743833.0	5989907.98	349
2019-09-17	7.82	7.89	7.82	7.87	0.06	0.77	122852.0	964215.5	165
2019-09-16	7.81	7.83	7.8	7.81	0.02	0.26	168659.0	1318798.21	180
2019-09-15	7.8	7.8	7.76	7.79	-0.01	-0.13	248896.0	1934592.09	167
2019-09-12	7.79	7.8	7.78	7.8	0.03	0.39	69320.0	541487.4	148
2019-09-11	7.72	7.77	7.72	7.77	-0.06	-0.77	282509.0	2186406.63	425
2019-09-10	7.8	7.85	7.77	7.83	0.03	0.38	249484.0	1951702.79	366
2019-09-09	7.73	7.8	7.73	7.8	0.08	1.04	114013.0	884693.15	280
2019-09-08	7.79	7.79	7.7	7.72	-0.06	-0.77	252871.0	1957807.29	287
2019-09-05	7.76	7.78	7.76	7.78	0.07	0.91	191032.0	1485104.47	241
2019-09-04	7.72	7.73	7.69	7.71	0.01	0.13	257943.0	1987204.83	250
2019-09-03	7.79	7.79	7.7	7.7	-0.1	-1.28	330317.0	2551261.59	301
2019-09-02	7.8	7.81	7.79	7.8	0.0	0.0	143223.0	1117262.1	168
2019-09-01	7.92	7.92	7.68	7.8	-0.16	-2.01	285838.0	2226033.43	266
2019-08-29	8.0	8.0	7.96	7.96	-0.03	-0.38	94147.0	751598.58	142
2019-08-28	7.94	8.0	7.94	7.99	0.02	0.25	128004.0	1021033.5	131
2019-08-27	8.0	8.0	7.71	7.97	-0.03	-0.38	129423.0	1026357.4	237
2019-08-26	8.01	8.01	7.97	8.0	-0.04	-0.5	311269.0	2489731.37	258
2019-08-25	8.31	8.34	8.04	8.04	-0.25	-3.02	294890.0	2419752.9	264
2019-08-22	8.25	8.3	8.25	8.29	-0.01	-0.12	91528.0	757026.49	154
2019-08-21	8.29	8.35	8.27	8.3	0.05	0.61	317931.0	2640149.6	199
2019-08-20	8.26	8.28	8.25	8.25	-0.02	-0.24	112861.0	932689.61	73
2019-08-19	8.21	8.27	8.2	8.27	-0.02	-0.24	97922.0	807347.12	109
2019-08-18	8.32	8.32	8.2	8.29	-0.01	-0.12	122350.0	1009485.03	154
2019-08-08	8.35	8.35	8.3	8.3	-0.08	-0.95	55501.0	461744.61	91
2019-08-07	8.32	8.38	8.32	8.38	0.08	0.96	19702.0	164439.33	59
2019-08-06	8.3	8.3	8.23	8.3	0.0	0.0	91849.0	760694.63	101
2019-08-05	8.4	8.4	8.3	8.3	-0.1	-1.19	134017.0	1117236.65	133
2019-08-04	8.33	8.4	8.33	8.4	0.0	0.0	55480.0	463971.55	108
2019-08-01	8.32	8.4	8.29	8.4	0.02	0.24	70555.0	588468.18	132
2019-07-31	8.27	8.4	8.27	8.38	-0.03	-0.36	191084.0	1597415.55	164
2019-07-30	8.28	8.46	8.28	8.41	0.11	1.33	223809.0	1877008.97	243
2019-07-29	8.3	8.3	8.28	8.3	-0.02	-0.24	39437.0	326832.43	113
2019-07-28	8.29	8.32	8.29	8.32	0.05	0.6	249896.0	2074072.89	122
2019-07-25	8.27	8.27	8.27	8.27	-0.02	-0.24	34026.0	281501.05	81
2019-07-24	8.25	8.29	8.23	8.29	0.07	0.85	367097.0	3032821.67	121
2019-07-23	8.21	8.22	8.21	8.22	-0.01	-0.12	26429.0	217117.27	70
2019-07-22	8.22	8.23	8.22	8.23	0.01	0.12	66517.0	547076.36	74
2019-07-21	8.3	8.3	8.21	8.22	-0.09	-1.08	110013.0	906017.29	117
2019-07-18	8.32	8.33	8.3	8.31	0.01	0.12	98063.0	815422.46	162
2019-07-17	8.25	8.3	8.25	8.3	0.05	0.61	162430.0	1343506.97	109
2019-07-16	8.22	8.25	8.22	8.25	0.03	0.36	65147.0	536616.87	85
2019-07-15	8.25	8.25	8.22	8.22	-0.03	-0.36	79065.0	650870.08	95
2019-07-14	8.23	8.26	8.23	8.25	0.01	0.12	104651.0	863249.85	116
2019-07-11	8.24	8.24	8.21	8.24	0.0	0.0	66905.0	550998.34	80
2019-07-10	8.21	8.24	8.2	8.24	0.03	0.37	69164.0	568719.7	141
2019-07-09	8.21	8.28	8.19	8.21	-0.09	-1.08	211657.0	1739646.84	200
2019-07-08	8.31	8.31	8.21	8.3	0.0	0.0	140456.0	1162028.64	167
2019-07-07	8.2	8.32	8.15	8.3	0.1	1.22	465670.0	3839906.25	358
2019-07-04	8.13	8.2	8.13	8.2	0.06	0.74	306593.0	2505598.48	214
2019-07-03	8.14	8.14	8.11	8.14	0.0	0.0	67517.0	549006.44	140
2019-07-02	8.09	8.14	8.09	8.14	0.1	1.24	280281.0	2274293.82	170
2019-07-01	8.12	8.12	8.04	8.04	-0.04	-0.5	111071.0	895456.24	152
2019-06-30	8.09	8.11	8.06	8.08	-0.01	-0.12	205762.0	1663765.17	317
2019-06-27	8.0	8.11	8.0	8.09	0.18	2.28	786775.0	6351306.82	578
2019-06-26	7.96	8.0	7.9	7.91	-0.09	-1.13	161318.0	1281395.03	271
2019-06-25	7.78	8.0	7.78	8.0	0.3	3.9	790670.0	6231210.74	663
2019-06-24	7.71	7.72	7.7	7.7	-0.02	-0.26	65394.0	504366.76	112
2019-06-23	7.71	7.72	7.7	7.72	-0.01	-0.13	93237.0	718826.13	258
2019-06-20	7.7	7.73	7.7	7.73	0.01	0.13	70656.0	544581.41	184
2019-06-19	7.69	7.73	7.68	7.72	0.02	0.26	163873.0	1263934.17	172
2019-06-18	7.72	7.72	7.69	7.7	0.0	0.0	95771.0	737769.16	123
2019-06-17	7.71	7.71	7.7	7.7	0.0	0.0	132983.0	1024231.98	76
2019-06-16	7.69	7.71	7.69	7.7	0.04	0.52	162811.0	1253850.94	123
2019-06-13	7.7	7.7	7.66	7.66	-0.08	-1.03	176791.0	1357255.09	166
2019-06-12	7.7	7.74	7.7	7.74	0.04	0.52	125881.0	971177.98	185
2019-06-11	7.68	7.7	7.67	7.7	0.01	0.13	126732.0	973704.24	183
2019-06-10	7.6	7.69	7.6	7.69	0.11	1.45	111824.0	856076.73	147
2019-06-09	7.55	7.59	7.55	7.58	0.03	0.4	73545.0	557295.55	175
2019-05-30	7.53	7.55	7.53	7.55	0.01	0.13	31473.0	237369.5	115
2019-05-29	7.55	7.55	7.54	7.54	0.04	0.53	27092.0	204474.56	142
2019-05-28	7.53	7.54	7.5	7.5	-0.03	-0.4	149111.0	1121023.67	123
2019-05-27	7.54	7.54	7.51	7.53	0.03	0.4	110289.0	830078.4	172
2019-05-26	7.49	7.5	7.48	7.5	-0.02	-0.27	103562.0	776782.37	137
2019-05-23	7.51	7.52	7.51	7.52	-0.04	-0.53	157824.0	1186612.67	97
2019-05-22	7.56	7.56	7.55	7.56	0.0	0.0	345638.0	2611640.09	207
2019-05-21	7.52	7.56	7.52	7.56	0.06	0.8	192522.0	1452866.46	340
2019-05-20	7.51	7.52	7.5	7.5	-0.03	-0.4	254720.0	1911474.63	337
2019-05-19	7.52	7.56	7.5	7.53	0.0	0.0	479041.0	3596688.25	245
2019-05-16	7.51	7.54	7.5	7.53	0.03	0.4	629086.0	4732373.37	195
2019-05-15	7.57	7.6	7.47	7.5	-0.01	-0.13	1194635.0	8971200.03	650
2019-05-14	7.65	7.69	7.51	7.51	-0.16	-2.09	780927.0	5945342.04	355
2019-05-13	7.73	7.74	7.61	7.67	-0.05	-0.65	543070.0	4173233.07	361
2019-05-12	7.73	7.8	7.72	7.72	-0.05	-0.64	257854.0	1998997.49	243
2019-05-09	7.73	7.77	7.72	7.77	0.06	0.78	366598.0	2841575.13	215
2019-05-08	7.72	7.74	7.71	7.71	-0.02	-0.26	92140.0	711749.12	116
2019-05-07	7.75	7.75	7.72	7.73	0.01	0.13	176128.0	1362399.7	107
2019-05-06	7.73	7.73	7.7	7.72	-0.03	-0.39	333379.0	2571811.06	172
2019-05-05	7.71	7.75	7.71	7.75	0.02	0.26	1423836.0	11031589.96	340
2019-05-02	7.72	7.74	7.72	7.73	-0.01	-0.13	70842.0	547595.54	93
2019-05-01	7.7	7.75	7.7	7.74	-0.01	-0.13	401472.0	3105885.39	237
2019-04-30	7.69	7.75	7.68	7.75	0.07	0.91	173798.0	1341334.56	292
2019-04-29	7.72	7.72	7.65	7.68	-0.02	-0.26	218964.0	1680816.28	260
2019-04-28	7.7	7.7	7.69	7.7	-0.05	-0.65	177281.0	1364743.49	249
2019-04-25	7.73	7.75	7.7	7.75	0.01	0.13	247287.0	1912290.42	174
2019-04-24	7.73	7.75	7.71	7.74	-0.01	-0.13	100450.0	776711.21	106
2019-04-23	7.71	7.75	7.69	7.75	0.07	0.91	831979.0	6441817.71	195
2019-04-22	7.69	7.7	7.68	7.68	-0.02	-0.26	264179.0	2030664.26	180
2019-04-21	7.7	7.71	7.68	7.7	0.0	0.0	113261.0	871551.6	159
2019-04-18	7.68	7.7	7.68	7.7	0.01	0.13	119874.0	921955.64	261
2019-04-17	7.67	7.7	7.67	7.69	0.03	0.39	441843.0	3397493.6	289
2019-04-16	7.68	7.68	7.66	7.66	-0.02	-0.26	469924.0	3606039.95	220
2019-04-15	7.7	7.72	7.68	7.68	-0.02	-0.26	618848.0	4763357.84	377
2019-04-14	7.7	7.7	7.65	7.7	0.01	0.13	107702.0	827818.05	145
2019-04-11	7.67	7.69	7.6	7.69	0.01	0.13	216652.0	1657109.63	210
2019-04-10	7.67	7.7	7.65	7.68	-0.01	-0.13	208507.0	1601934.4	156
2019-04-09	7.7	7.7	7.69	7.69	0.02	0.26	124396.0	957349.09	153
2019-04-08	7.7	7.7	7.67	7.67	-0.03	-0.39	175182.0	1347056.15	235
2019-04-07	7.63	7.74	7.63	7.7	0.06	0.79	1752276.0	13516500.8	348
2019-04-04	7.65	7.69	7.63	7.64	-0.02	-0.26	1017783.0	7791089.16	416
2019-04-03	7.67	7.67	7.65	7.66	0.0	0.0	116472.0	891964.99	142
2019-04-02	7.66	7.68	7.65	7.66	0.01	0.13	106672.0	817783.45	138
2019-04-01	7.66	7.69	7.65	7.65	-0.02	-0.26	359516.0	2754724.07	264
2019-03-31	7.69	7.71	7.66	7.67	0.0	0.0	500611.0	3846942.72	349
2019-03-28	7.7	7.71	7.67	7.67	-0.03	-0.39	620797.0	4772347.5	549
2019-03-27	7.69	7.7	7.67	7.7	0.0	0.0	136666.0	1050887.18	197
2019-03-26	7.7	7.7	7.69	7.7	0.01	0.13	176384.0	1357171.29	160
2019-03-25	7.7	7.71	7.69	7.69	-0.01	-0.13	256282.0	1973131.62	216
2019-03-24	7.73	7.73	7.7	7.7	0.0	0.0	282507.0	2179012.11	202
2019-03-21	7.75	7.75	7.7	7.7	0.0	0.0	302425.0	2335117.26	242
2019-03-20	7.71	7.77	7.7	7.7	0.0	0.0	654229.0	5060064.25	320
2019-03-19	7.7	7.73	7.69	7.7	-0.04	-0.52	354996.0	2735562.23	280
2019-03-18	7.76	7.76	7.69	7.74	-0.01	-0.13	407034.0	3139503.11	335
2019-03-17	7.75	7.78	7.7	7.75	-0.22	-2.76	862933.0	6676699.98	582
2019-03-14	7.99	7.99	7.85	7.97	0.14	1.79	665766.0	5265648.85	479
2019-03-13	7.9	7.96	7.81	7.83	-0.05	-0.63	632886.0	4870150.39	329
2019-03-12	7.89	7.9	7.87	7.88	0.02	0.25	2253202.0	16962209.56	243
2019-03-11	7.86	7.88	7.77	7.86	0.06	0.77	558226.0	4380256.9	469
2019-03-10	7.85	7.89	7.8	7.8	-0.02	-0.26	950239.0	7457229.17	803
2019-03-07	7.8	7.93	7.79	7.82	0.07	0.9	1485061.0	11618165.29	850
2019-03-06	7.77	7.81	7.75	7.75	-0.02	-0.26	368613.0	2859895.38	266
2019-03-05	7.77	7.78	7.75	7.77	0.0	0.0	1340787.0	10074322.46	172
2019-03-04	7.78	7.78	7.75	7.77	0.0	0.0	173879.0	1351352.35	144
2019-03-03	7.79	7.81	7.77	7.77	-0.02	-0.26	344622.0	2635718.88	157
2019-02-28	7.81	7.82	7.79	7.79	-0.02	-0.26	4273694.0	31920891.06	169
2019-02-27	7.84	7.85	7.79	7.81	0.01	0.13	1611138.0	12841280.74	157
2019-02-26	7.8	7.8	7.77	7.8	0.0	0.0	255158.0	1988629.2	122
2019-02-25	7.82	7.83	7.79	7.8	-0.02	-0.26	367683.0	2868359.4	183
2019-02-24	7.78	7.82	7.78	7.82	0.04	0.51	205069.0	1600826.11	76
2019-02-21	7.8	7.83	7.78	7.78	-0.02	-0.26	524737.0	4092266.28	144
2019-02-20	7.8	7.8	7.79	7.8	0.03	0.39	326576.0	2547026.37	107
2019-02-19	7.78	7.78	7.74	7.77	-0.01	-0.13	156359.0	1214804.63	115
2019-02-18	7.75	7.78	7.74	7.78	0.01	0.13	352769.0	2741008.98	156
2019-02-17	7.76	7.8	7.75	7.77	0.01	0.13	294539.0	2290580.09	151
2019-02-14	7.78	7.78	7.76	7.76	0.01	0.13	208517.0	1618749.42	175
2019-02-13	7.75	7.78	7.74	7.75	0.04	0.52	62546.0	484973.41	73
2019-02-12	7.76	7.78	7.71	7.71	-0.02	-0.26	132269.0	1024830.62	108
2019-02-11	7.74	7.75	7.72	7.73	-0.03	-0.39	121246.0	937661.42	91
2019-02-10	7.78	7.78	7.72	7.76	0.0	0.0	167966.0	1301884.85	168
2019-02-07	7.85	7.85	7.75	7.76	0.01	0.13	84005.0	654376.56	100
2019-02-06	7.78	7.79	7.75	7.75	-0.01	-0.13	85038.0	660505.97	106
2019-02-05	7.76	7.76	7.75	7.76	0.0	0.0	92504.0	717537.03	110
2019-02-04	7.77	7.8	7.75	7.76	-0.01	-0.13	289461.0	2250282.15	153
2019-02-03	7.8	7.82	7.77	7.77	-0.05	-0.64	218067.0	1698091.48	130
2019-01-31	7.82	7.84	7.78	7.82	0.0	0.0	129434.0	1011360.87	109
2019-01-30	7.78	7.82	7.78	7.82	0.05	0.64	225213.0	1757042.47	169
2019-01-29	7.78	7.78	7.75	7.77	-0.01	-0.13	438025.0	3400358.49	239
2019-01-28	7.8	7.8	7.78	7.78	-0.02	-0.26	220223.0	1716047.23	219
2019-01-27	7.8	7.8	7.8	7.8	0.0	0.0	168365.0	1313291.12	166
2019-01-24	7.8	7.8	7.8	7.8	0.0	0.0	205207.0	1600768.02	158
2019-01-23	7.83	7.83	7.8	7.8	-0.02	-0.26	155805.0	1216781.94	145
2019-01-22	7.83	7.84	7.79	7.82	-0.01	-0.13	493122.0	3857661.97	230
2019-01-21	7.83	7.83	7.83	7.83	0.0	0.0	203856.0	1596210.0	135
2019-01-20	7.87	7.87	7.83	7.83	-0.04	-0.51	98819.0	775410.24	101
2019-01-17	7.87	7.87	7.87	7.87	0.02	0.25	12812.0	100840.45	51
2019-01-16	7.84	7.86	7.8	7.85	-0.02	-0.25	208376.0	1631000.95	218
2019-01-15	7.85	7.88	7.82	7.87	-0.01	-0.13	221024.0	1734803.74	183
2019-01-14	7.93	7.93	7.87	7.88	-0.08	-1.01	182318.0	1442911.84	234
2019-01-13	7.95	7.96	7.94	7.96	-0.02	-0.25	19667.0	156319.17	54
2019-01-10	7.96	7.99	7.9	7.98	0.02	0.25	45841.0	364297.01	90
2019-01-09	8.0	8.0	7.96	7.96	-0.03	-0.38	192191.0	1535505.79	91
2019-01-08	7.98	7.99	7.98	7.99	0.03	0.38	141551.0	1128889.98	143
2019-01-07	7.94	7.97	7.94	7.96	0.02	0.25	67193.0	534762.14	63
2019-01-06	7.96	7.97	7.92	7.94	0.0	0.0	68844.0	546905.26	140
2019-01-03	7.85	7.95	7.85	7.94	0.09	1.15	49144.0	388862.48	75
2019-01-02	7.87	7.87	7.85	7.85	0.0	0.0	26971.0	211990.3	55
2019-01-01	7.85	7.85	7.84	7.85	0.0	0.0	28429.0	223166.6	65
2018-12-31	7.85	7.86	7.85	7.85	0.0	0.0	27885.0	218922.46	62
2018-12-30	7.87	7.87	7.85	7.85	0.02	0.26	37211.0	292343.27	77
2018-12-27	7.83	7.83	7.82	7.83	0.02	0.26	18310.0	143317.88	61
2018-12-26	7.84	7.84	7.79	7.81	-0.03	-0.38	146089.0	1142395.68	209
2018-12-25	7.88	7.88	7.82	7.84	-0.05	-0.63	153876.0	1207964.22	220
2018-12-24	7.9	7.9	7.88	7.89	0.0	0.0	92512.0	730059.23	74
2018-12-23	7.85	7.89	7.85	7.89	0.04	0.51	25602.0	201361.11	95
2018-12-20	7.86	7.86	7.85	7.85	-0.03	-0.38	120901.0	950129.47	148
2018-12-19	7.85	7.88	7.85	7.88	0.03	0.38	44535.0	350179.35	83
2018-12-18	7.88	7.9	7.85	7.85	-0.06	-0.76	53504.0	421347.65	122
2018-12-17	7.89	7.92	7.86	7.91	0.01	0.13	232356.0	1831582.32	147
2018-12-16	7.88	7.9	7.88	7.9	0.0	0.0	49742.0	392303.09	158
2018-12-13	7.94	7.94	7.88	7.9	-0.03	-0.38	131300.0	1038248.09	245
2018-12-12	8.0	8.0	7.93	7.93	-0.08	-1.0	235355.0	1873316.44	230
2018-12-11	8.02	8.02	8.01	8.01	-0.02	-0.25	23418.0	187620.44	48
2018-12-10	8.0	8.04	8.0	8.03	0.03	0.38	20190.0	161761.52	74
2018-12-09	8.0	8.0	8.0	8.0	0.0	0.0	34751.0	278215.15	49
2018-12-06	8.05	8.05	8.0	8.0	0.0	0.0	25855.0	207536.21	45
2018-12-05	8.05	8.05	8.0	8.0	-0.05	-0.62	73541.0	590740.65	106
2018-12-04	8.05	8.05	8.03	8.05	0.0	0.0	76712.0	617743.73	113
2018-12-03	8.03	8.15	8.02	8.05	0.05	0.63	214847.0	1736998.21	159
2018-12-02	7.99	8.0	7.95	8.0	0.01	0.13	75987.0	606519.2	100
2018-11-29	8.0	8.0	7.95	7.99	-0.01	-0.13	77654.0	620445.01	71
2018-11-28	8.0	8.0	8.0	8.0	0.0	0.0	18412.0	147117.88	53
2018-11-27	8.0	8.0	8.0	8.0	0.0	0.0	9609.0	76730.44	50
2018-11-26	7.92	8.0	7.92	8.0	0.01	0.13	92801.0	738299.85	64
2018-11-25	8.0	8.0	7.99	7.99	0.01	0.13	31419.0	250876.61	73
2018-11-22	7.95	7.98	7.95	7.98	0.06	0.76	20889.0	166450.76	100
2018-11-21	7.8	7.92	7.8	7.92	0.12	1.54	66792.0	523792.46	72
2018-11-20	8.01	8.01	7.8	7.8	-0.22	-2.74	128173.0	1020067.79	103
2018-11-19	7.97	8.02	7.97	8.02	0.02	0.25	66666.0	533253.18	67
2018-11-18	8.0	8.0	7.95	8.0	0.0	0.0	90935.0	725567.98	129
2018-11-15	8.0	8.05	8.0	8.0	0.0	0.0	66038.0	528864.7	71
2018-11-14	8.02	8.02	8.0	8.0	-0.02	-0.25	112372.0	899986.13	99
2018-11-13	8.09	8.15	8.0	8.02	-0.03	-0.37	153692.0	1240675.37	176
2018-11-12	8.0	8.11	8.0	8.05	0.05	0.63	165010.0	1332403.34	138
2018-11-11	7.95	8.01	7.95	8.0	0.0	0.0	67003.0	535260.09	69
2018-11-08	7.98	8.0	7.95	8.0	0.0	0.0	406533.0	3251817.33	76
2018-11-07	7.95	8.04	7.95	8.0	0.0	0.0	120265.0	962129.54	91
2018-11-06	8.0	8.0	7.93	8.0	0.01	0.13	127787.0	1019297.93	167
2018-11-05	8.0	8.23	7.99	7.99	-0.01	-0.13	526141.0	4264938.85	399
2018-11-04	8.0	8.01	8.0	8.0	0.0	0.0	19832.0	158730.06	53
2018-11-01	8.04	8.1	8.0	8.0	-0.05	-0.62	58865.0	471998.53	118
2018-10-31	7.97	8.18	7.97	8.05	0.05	0.63	163383.0	1315063.71	128
2018-10-30	8.0	8.01	7.97	8.0	0.0	0.0	457904.0	3663210.5	64
2018-10-29	7.99	8.0	7.99	8.0	0.05	0.63	117179.0	937142.33	101
2018-10-28	7.91	7.95	7.91	7.95	0.0	0.0	694858.0	5557092.12	75
2018-10-25	7.87	7.95	7.87	7.95	0.06	0.76	131819.0	1042126.91	153
2018-10-24	7.85	7.89	7.85	7.89	0.04	0.51	31152.0	245553.9	45
2018-10-23	7.8	7.85	7.8	7.85	0.05	0.64	91164.0	711677.04	87
2018-10-22	7.81	7.87	7.8	7.8	-0.19	-2.38	67996.0	532141.33	86
2018-10-21	7.8	7.99	7.8	7.99	0.09	1.14	79558.0	623773.74	98
2018-10-18	7.9	7.92	7.9	7.9	-0.1	-1.25	419937.0	3317596.9	114
2018-10-17	8.0	8.0	8.0	8.0	0.09	1.14	65673.0	525154.91	69
2018-10-16	7.8	8.0	7.8	7.91	-0.01	-0.13	180192.0	1425251.28	108
2018-10-15	7.78	8.0	7.75	7.92	0.17	2.19	140965.0	1108187.51	161
2018-10-14	7.75	7.78	7.75	7.75	-0.19	-2.39	274305.0	2127488.6	184
2018-10-11	7.92	7.94	7.9	7.94	0.0	0.0	139565.0	1105197.9	170
2018-10-10	7.92	7.94	7.92	7.94	-0.01	-0.13	14725.0	116766.25	165
2018-10-09	7.95	7.96	7.95	7.95	0.0	0.0	23335.0	185750.59	58
2018-10-08	7.96	7.98	7.95	7.95	-0.03	-0.38	227884.0	1813817.86	95
2018-10-07	7.95	8.0	7.95	7.98	-0.11	-1.36	48846.0	389921.45	178
2018-10-04	8.04	8.09	8.04	8.09	0.05	0.62	31771.0	256661.26	64
2018-10-03	8.04	8.04	8.02	8.04	0.0	0.0	30148.0	242331.23	69
2018-10-02	8.07	8.07	8.04	8.04	-0.05	-0.62	53004.0	426882.64	80
2018-10-01	8.15	8.15	8.07	8.09	-0.02	-0.25	80035.0	647137.62	93
2018-09-30	8.06	8.12	8.06	8.11	0.04	0.5	161600.0	1308811.71	101
2018-09-27	8.07	8.1	8.07	8.07	-0.01	-0.12	113094.0	913708.39	71
2018-09-26	8.05	8.16	8.05	8.08	0.03	0.37	178538.0	1442747.39	136
2018-09-25	8.04	8.06	8.0	8.05	0.05	0.63	205904.0	1653525.92	133
2018-09-20	7.84	8.0	7.79	8.0	0.16	2.04	174484.0	1383285.33	190
2018-09-19	7.79	7.84	7.79	7.84	0.04	0.51	75770.0	591015.5	107
2018-09-18	7.85	7.9	7.8	7.8	0.01	0.13	83613.0	656859.63	101
2018-09-17	7.8	7.8	7.76	7.79	-0.01	-0.13	121245.0	942759.82	115
2018-09-16	7.89	7.89	7.75	7.8	0.03	0.39	269602.0	2097109.75	191
2018-09-13	7.91	7.91	7.75	7.77	-0.11	-1.4	292757.0	2280986.34	283
2018-09-12	8.0	8.0	7.88	7.88	-0.1	-1.25	145388.0	1151508.34	252
2018-09-11	8.03	8.03	7.98	7.98	-0.02	-0.25	50567.0	404395.48	87
2018-09-10	8.0	8.0	8.0	8.0	0.0	0.0	64406.0	515355.35	93
2018-09-09	7.98	8.04	7.9	8.0	0.02	0.25	164855.0	1316520.41	219
2018-09-06	8.02	8.03	7.96	7.98	-0.05	-0.62	211002.0	1686663.16	329
2018-09-05	8.1	8.1	8.03	8.03	-0.11	-1.35	108295.0	872864.18	246
2018-09-04	8.15	8.16	8.12	8.14	0.04	0.49	54092.0	440638.88	90
2018-09-03	8.12	8.12	8.1	8.1	0.0	0.0	50066.0	406460.34	225
2018-09-02	8.1	8.25	8.1	8.1	-0.04	-0.49	175054.0	1427039.94	274
2018-08-30	8.21	8.25	8.12	8.14	-0.4	-4.68	285290.0	2335703.6	375
2018-08-29	8.12	8.64	8.03	8.54	0.4	4.91	445983.0	3778463.86	412
2018-08-28	8.15	8.15	8.14	8.14	0.01	0.12	15942.0	129813.97	58
2018-08-27	8.13	8.13	8.12	8.13	0.0	0.0	31498.0	256033.91	91
2018-08-26	8.18	8.18	8.11	8.13	0.02	0.25	40240.0	327609.72	106
2018-08-16	8.1	8.13	8.06	8.11	0.01	0.12	65154.0	528029.08	179
2018-08-15	8.18	8.18	8.1	8.1	0.04	0.5	60835.0	495027.08	155
2018-08-14	8.1	8.1	8.06	8.06	0.0	0.0	21763.0	175986.96	98
2018-08-13	8.09	8.09	8.05	8.06	-0.11	-1.35	79376.0	640617.15	144
2018-08-12	8.21	8.22	8.05	8.17	-0.08	-0.97	152439.0	1244813.8	290
2018-08-09	8.2	8.28	8.2	8.25	-0.23	-2.71	114904.0	947725.51	347
2018-08-08	8.45	8.49	8.45	8.48	0.02	0.24	92520.0	783533.58	200
2018-08-07	8.42	8.48	8.42	8.46	-0.21	-2.42	223078.0	1881615.92	249
2018-08-06	8.7	8.7	8.67	8.67	-0.03	-0.34	67985.0	590519.94	216
2018-08-05	8.66	8.71	8.66	8.7	0.06	0.69	148893.0	1293756.67	212
2018-08-02	8.84	8.84	8.6	8.64	-0.21	-2.37	121104.0	1053559.31	272
2018-08-01	8.88	8.88	8.85	8.85	-0.02	-0.23	71834.0	636162.13	137
2018-07-31	8.9	8.9	8.87	8.87	-0.06	-0.67	49080.0	435861.92	156
2018-07-30	8.93	8.93	8.93	8.93	-0.01	-0.11	352109.0	3144087.71	173
2018-07-29	8.98	8.98	8.93	8.94	-0.04	-0.45	123430.0	1103577.02	266
2018-07-26	8.96	8.98	8.88	8.98	0.0	0.0	766147.0	6842503.74	232
2018-07-25	8.97	8.98	8.97	8.98	0.0	0.0	211466.0	1897716.1	171
2018-07-24	8.97	8.98	8.97	8.98	0.03	0.34	212210.0	1904623.22	124
2018-07-23	8.95	8.98	8.95	8.95	0.0	0.0	95900.0	858603.88	127
2018-07-22	8.97	9.0	8.94	8.95	-0.02	-0.22	593725.0	5328410.69	225
2018-07-19	9.0	9.0	8.96	8.97	-0.03	-0.33	596233.0	5353808.11	355
2018-07-18	9.04	9.04	8.99	9.0	-0.01	-0.11	241433.0	2173585.46	310
2018-07-17	9.03	9.1	9.01	9.01	-0.04	-0.44	817211.0	7393269.48	271
2018-07-16	9.0	9.05	9.0	9.05	0.0	0.0	235814.0	2132664.34	157
2018-07-15	9.02	9.05	9.0	9.05	0.01	0.11	231643.0	2092394.32	212
2018-07-12	9.09	9.09	9.03	9.04	-0.06	-0.66	202284.0	1830444.11	222
2018-07-11	9.13	9.13	9.1	9.1	-0.01	-0.11	34282.0	311927.9	63
2018-07-10	9.13	9.13	9.1	9.11	0.03	0.33	40874.0	372746.67	43
2018-07-09	9.11	9.12	9.07	9.08	-0.01	-0.11	99564.0	904748.0	64
2018-07-08	9.11	9.11	9.05	9.09	-0.02	-0.22	55857.0	508311.68	86
2018-07-05	9.13	9.14	9.1	9.11	-0.14	-1.51	82899.0	755917.91	101
2018-07-04	9.1	9.28	9.1	9.25	0.1	1.09	205130.0	1892038.94	133
2018-07-03	9.23	9.23	9.1	9.15	0.06	0.66	158190.0	1449620.46	140
2018-07-02	9.2	9.2	9.05	9.09	-0.16	-1.73	277956.0	2528671.85	242
2018-07-01	9.06	9.47	9.03	9.25	0.2	2.21	1140184.0	10609251.51	646
2018-06-28	9.05	9.06	9.04	9.05	-0.08	-0.88	18145.0	164382.98	63
2018-06-27	9.13	9.13	9.13	9.13	0.0	0.0	8083.0	73689.78	35
2018-06-26	9.05	9.13	9.04	9.13	0.05	0.55	73104.0	662351.23	64
2018-06-25	9.04	9.1	9.04	9.08	0.02	0.22	125466.0	1138019.98	52
2018-06-24	9.03	9.06	9.03	9.06	0.04	0.44	39493.0	356855.09	97
2018-06-21	9.0	9.05	9.0	9.02	0.02	0.22	53456.0	482745.01	45
2018-06-20	9.01	9.07	9.0	9.0	-0.01	-0.11	87201.0	786248.28	49
2018-06-12	9.0	9.01	9.0	9.01	0.0	0.0	69466.0	625877.43	32
2018-06-11	9.01	9.01	9.01	9.01	0.0	0.0	45735.0	412082.37	23
2018-06-10	9.0	9.03	9.0	9.01	0.0	0.0	156023.0	1404460.1	67
2018-06-07	9.02	9.06	9.01	9.01	-0.01	-0.11	59996.0	540901.87	48
2018-06-06	9.02	9.03	9.0	9.02	-0.03	-0.33	53289.0	480440.3	53
2018-06-05	9.05	9.05	9.04	9.05	0.0	0.0	19177.0	173456.36	25
2018-06-04	9.12	9.12	9.01	9.05	0.0	0.0	54407.0	492004.76	42
2018-06-03	9.02	9.05	9.01	9.05	0.0	0.0	97915.0	883704.35	82
2018-05-31	9.03	9.05	9.02	9.05	0.02	0.22	50303.0	454539.54	36
2018-05-30	9.1	9.16	9.03	9.03	-0.07	-0.77	31624.0	287134.14	43
2018-05-29	9.09	9.1	9.05	9.1	0.04	0.44	81499.0	738958.92	58
2018-05-28	9.06	9.1	9.05	9.06	-0.02	-0.22	78590.0	712928.23	60
2018-05-27	9.12	9.12	9.08	9.08	-0.12	-1.3	91148.0	829037.55	76
2018-05-24	9.28	9.28	9.2	9.15	-0.13	-1.4	242314.0	2239361.55	79
2018-05-23	9.2	9.3	9.2	9.28	0.08	0.87	104880.0	972179.57	88
2018-05-22	9.07	9.21	9.07	9.2	-0.11	-1.18	75551.0	693306.58	131
2018-05-21	9.16	9.34	9.15	9.31	0.16	1.75	186692.0	1723854.08	145
2018-05-20	9.03	9.16	9.03	9.15	0.06	0.66	81988.0	748555.31	102
2018-05-17	9.0	9.1	9.0	9.09	0.05	0.55	160981.0	1453487.04	83
2018-05-16	9.03	9.05	9.0	9.04	-0.01	-0.11	163678.0	1477406.97	62
2018-05-15	9.02	9.11	9.0	9.05	0.02	0.22	328940.0	2984381.33	137
2018-05-14	9.0	9.03	9.0	9.03	0.03	0.33	344318.0	3100347.67	84
2018-05-13	9.0	9.03	9.0	9.0	0.01	0.11	115625.0	1040739.46	61
2018-05-10	8.99	9.04	8.99	8.99	0.02	0.22	103270.0	929544.01	97
2018-05-09	8.99	9.04	8.96	8.97	-0.03	-0.33	161020.0	1450363.7	193
2018-05-08	9.0	9.04	9.0	9.0	-0.03	-0.33	265237.0	2390261.1	113
2018-05-07	9.03	9.05	9.01	9.03	0.02	0.22	149798.0	1354063.43	95
2018-05-06	9.04	9.04	9.0	9.01	0.02	0.22	79836.0	718917.25	85
2018-05-03	9.03	9.07	8.94	8.99	0.0	0.0	219019.0	1971539.32	119
2018-05-02	9.0	9.0	8.99	8.99	-0.01	-0.11	90588.0	814557.3	70
2018-05-01	9.0	9.01	9.0	9.0	0.0	0.0	178022.0	1602389.48	77
2018-04-30	9.0	9.0	9.0	9.0	-0.01	-0.11	213733.0	1923772.19	110
2018-04-29	9.06	9.08	9.0	9.01	0.01	0.11	115309.0	1043363.64	123
2018-04-26	8.9	9.14	8.89	9.0	0.11	1.24	746205.0	6733771.64	371
2018-04-25	8.86	8.9	8.85	8.89	0.01	0.11	140405.0	1245320.54	99
2018-04-24	8.92	8.92	8.86	8.88	-0.02	-0.22	214073.0	1902934.63	157
2018-04-23	8.94	9.0	8.9	8.9	-0.04	-0.45	200640.0	1791698.61	254
2018-04-22	8.99	9.0	8.93	8.94	-0.05	-0.56	156222.0	1400072.99	138
2018-04-19	9.0	9.05	8.99	8.99	-0.01	-0.11	198348.0	1785640.48	127
2018-04-18	9.01	9.02	8.94	9.0	-0.01	-0.11	99531.0	895198.71	125
2018-04-17	9.03	9.06	9.01	9.01	0.04	0.45	200318.0	1811471.97	105
2018-04-16	8.97	9.0	8.97	8.97	-0.04	-0.44	190195.0	1707276.65	57
2018-04-15	9.03	9.03	9.0	9.01	0.05	0.56	108278.0	975666.84	79
2018-04-12	8.9	8.95	8.85	8.96	0.07	0.79	81932.0	729457.32	78
2018-04-11	9.03	9.03	8.85	8.89	-0.12	-1.33	107585.0	964919.15	109
2018-04-10	9.01	9.05	9.01	9.01	0.01	0.11	142868.0	1289237.09	99
2018-04-09	9.01	9.02	9.0	9.0	0.0	0.0	163792.0	1475141.51	129
2018-04-08	9.0	9.05	9.0	9.0	0.05	0.56	197568.0	1779931.59	147
2018-04-05	8.93	8.97	8.92	8.95	0.01	0.11	121680.0	1089250.12	111
2018-04-04	8.95	8.95	8.92	8.94	-0.03	-0.33	265802.0	2374489.03	117
2018-04-03	8.92	8.97	8.92	8.97	0.0	0.0	66448.0	594470.8	94
2018-04-02	9.0	9.02	8.95	8.97	-0.03	-0.33	79541.0	714859.37	118
2018-04-01	9.0	9.04	8.99	9.0	-0.02	-0.22	170594.0	1535590.56	103
2018-03-29	9.0	9.04	9.0	9.02	-0.01	-0.11	210316.0	1896377.56	94
2018-03-28	9.03	9.04	9.0	9.03	0.03	0.33	237799.0	2142222.81	153
2018-03-27	9.01	9.02	9.0	9.0	-0.01	-0.11	149357.0	1345175.31	161
2018-03-26	9.04	9.04	9.0	9.01	-0.01	-0.11	287733.0	2595206.46	242
2018-03-25	9.0	9.12	9.0	9.02	-0.01	-0.11	641530.0	5795581.08	286
2018-03-22	9.02	9.04	9.0	9.03	0.01	0.11	163796.0	1476578.96	127
2018-03-21	9.03	9.08	9.01	9.02	-0.03	-0.33	142839.0	1289933.26	117
2018-03-20	9.03	9.07	9.02	9.05	0.04	0.44	108207.0	978179.37	117
2018-03-19	9.01	9.05	9.0	9.01	-0.05	-0.55	232165.0	2093954.42	227
2018-03-18	9.08	9.09	9.06	9.06	-0.03	-0.33	80714.0	732289.76	147
2018-03-15	9.11	9.11	9.08	9.09	-0.01	-0.11	106013.0	964166.25	78
2018-03-14	9.1	9.12	9.08	9.1	0.0	0.0	119166.0	1084469.86	127
2018-03-13	9.14	9.14	9.1	9.1	-0.02	-0.22	118829.0	1083151.37	105
2018-03-12	9.11	9.16	9.1	9.12	0.02	0.22	95417.0	871692.11	134
2018-03-11	9.1	9.14	9.09	9.1	0.01	0.11	159461.0	1452379.98	154
2018-03-08	9.11	9.12	9.08	9.09	-0.01	-0.11	126324.0	1148757.29	206
2018-03-07	9.16	9.17	9.1	9.1	-0.06	-0.66	279215.0	2552478.56	172
2018-03-06	9.15	9.2	9.15	9.16	-0.03	-0.33	170619.0	1562986.04	91
2018-03-05	9.18	9.2	9.14	9.19	0.05	0.55	156577.0	1438043.94	122
2018-03-04	9.15	9.17	9.1	9.14	-0.03	-0.33	106269.0	970128.68	131
2018-03-01	9.18	9.3	9.11	9.17	0.06	0.66	443104.0	4084792.85	367
2018-02-28	9.15	9.16	9.03	9.11	-0.05	-0.55	99923.0	911357.11	156
2018-02-27	9.16	9.19	9.11	9.16	0.01	0.11	184167.0	1683288.08	123
2018-02-26	9.21	9.24	9.15	9.15	-0.1	-1.08	307147.0	2818588.03	174
2018-02-25	9.29	9.37	9.2	9.25	0.06	0.65	402927.0	3737565.5	182
2018-02-22	9.28	9.3	9.16	9.19	-0.04	-0.43	321515.0	2964928.18	178
2018-02-21	9.25	9.3	9.21	9.23	-0.01	-0.11	166267.0	1540067.2	123
2018-02-20	9.27	9.34	9.23	9.24	0.0	0.0	239999.0	2230502.82	168
2018-02-19	9.16	9.3	9.16	9.24	-0.29	-3.04	252023.0	2329385.05	294
2018-02-18	9.41	9.55	9.38	9.53	0.14	1.49	455309.0	4310329.91	280
2018-02-15	9.43	9.44	9.38	9.39	-0.04	-0.42	258072.0	2427091.0	196
2018-02-14	9.41	9.44	9.4	9.43	0.03	0.32	215485.0	2029046.77	185
2018-02-13	9.4	9.41	9.37	9.4	0.08	0.86	228492.0	2147118.7	156
2018-02-12	9.22	9.34	9.22	9.32	0.1	1.08	236447.0	2198667.78	145
2018-02-11	9.24	9.26	9.2	9.22	-0.05	-0.54	91919.0	848448.35	134
2018-02-08	9.27	9.3	9.26	9.27	0.0	0.0	126528.0	1174931.85	92
2018-02-07	9.32	9.35	9.27	9.27	-0.01	-0.11	155388.0	1444246.1	128
2018-02-06	9.32	9.36	9.3	9.28	-0.09	-0.96	242794.0	2261595.55	199
2018-02-05	9.4	9.4	9.36	9.37	-0.03	-0.32	133485.0	1252334.92	102
2018-02-04	9.42	9.42	9.35	9.4	-0.06	-0.63	138815.0	1302029.5	136
2018-02-01	9.5	9.54	9.44	9.46	0.0	0.0	160310.0	1519931.88	187
2018-01-31	9.43	9.5	9.4	9.46	0.07	0.75	300187.0	2836222.63	202
2018-01-30	9.41	9.41	9.36	9.39	-0.03	-0.32	198839.0	1868443.53	127
2018-01-29	9.38	9.46	9.34	9.42	0.05	0.53	339969.0	3189164.04	207
2018-01-28	9.31	9.39	9.31	9.37	0.06	0.64	206177.0	1929111.08	171
2018-01-25	9.29	9.32	9.27	9.31	0.05	0.54	232550.0	2161907.48	173
2018-01-24	9.3	9.3	9.19	9.26	-0.05	-0.54	242636.0	2243902.9	185
2018-01-23	9.34	9.4	9.3	9.31	-0.01	-0.11	372375.0	3482927.6	254
2018-01-22	9.34	9.45	9.31	9.32	0.11	1.19	788508.0	7390212.68	490
2018-01-21	9.25	9.25	9.16	9.21	-0.01	-0.11	186693.0	1719281.39	139
2018-01-18	9.2	9.23	9.19	9.22	-0.01	-0.11	185034.0	1703802.25	167
2018-01-17	9.2	9.31	9.17	9.23	0.06	0.65	350525.0	3239538.4	326
2018-01-16	9.15	9.2	9.14	9.17	0.01	0.11	261955.0	2400396.93	212
2018-01-15	9.18	9.18	9.15	9.16	-0.01	-0.11	175325.0	1606668.37	142
2018-01-14	9.18	9.2	9.15	9.17	-0.03	-0.33	396470.0	3636697.98	230
2018-01-11	9.18	9.22	9.17	9.2	0.02	0.22	224512.0	2064375.7	177
2018-01-10	9.28	9.28	9.16	9.18	-0.11	-1.18	215124.0	1981570.32	242
2018-01-09	9.51	9.51	9.29	9.29	-0.2	-2.11	383567.0	3600441.61	301
2018-01-08	9.6	9.6	9.48	9.49	-0.11	-1.15	521205.0	4956694.3	305
2018-01-07	9.65	9.69	9.59	9.6	0.01	0.1	331827.0	3197069.86	211
2018-01-04	9.52	9.63	9.52	9.59	0.07	0.74	211178.0	2027803.64	188
2018-01-03	9.52	9.53	9.5	9.52	-0.01	-0.1	93632.0	890768.01	166
2018-01-02	9.68	9.7	9.5	9.53	-0.12	-1.24	200139.0	1921852.88	177
2018-01-01	9.65	9.7	9.61	9.65	-0.08	-0.82	160727.0	1552550.09	139
2017-12-31	9.62	9.74	9.58	9.73	0.09	0.93	400507.0	3874913.12	233
2017-12-28	9.68	9.68	9.6	9.64	-0.01	-0.1	242659.0	2334048.54	206
2017-12-27	9.7	9.7	9.49	9.65	-0.09	-0.92	621498.0	5975450.26	523
2017-12-26	9.79	9.9	9.68	9.74	-0.06	-0.61	331407.0	3226110.48	338
2017-12-25	9.65	10.12	9.63	9.8	0.24	2.51	1643770.0	16308876.56	1254
2017-12-24	9.56	9.76	9.53	9.56	-0.01	-0.1	422091.0	4062704.48	269
2017-12-21	9.62	9.62	9.56	9.57	-0.04	-0.42	227815.0	2182984.82	131
2017-12-20	9.66	9.77	9.61	9.61	0.03	0.31	460423.0	4455243.4	197
2017-12-19	9.63	9.7	9.53	9.58	-0.01	-0.1	167919.0	1614864.24	156
2017-12-18	9.6	9.7	9.54	9.59	0.02	0.21	779510.0	7506934.53	345
2017-12-17	9.5	9.6	9.46	9.57	0.06	0.63	355321.0	3373020.42	171
2017-12-14	9.46	9.54	9.45	9.51	0.06	0.63	117517.0	1114136.77	89
2017-12-13	9.48	9.49	9.41	9.45	-0.06	-0.63	315164.0	2983077.57	158
2017-12-12	9.45	9.52	9.45	9.51	0.06	0.63	301617.0	2861068.58	145
2017-12-11	9.54	9.55	9.44	9.45	-0.08	-0.84	614525.0	5831335.65	261
2017-12-10	9.47	9.54	9.46	9.53	0.06	0.63	462422.0	4398406.34	310
2017-12-07	9.47	9.5	9.4	9.47	0.01	0.11	317304.0	2992856.52	190
2017-12-06	9.5	9.5	9.41	9.46	-0.03	-0.32	416403.0	3931244.7	178
2017-12-05	9.4	9.5	9.35	9.49	0.0	0.0	380214.0	3587198.09	271
2017-12-04	9.37	9.66	9.35	9.49	0.16	1.71	680482.0	6448414.67	430
2017-12-03	9.25	9.35	9.2	9.33	0.14	1.52	347530.0	3223140.48	227
2017-11-30	9.22	9.27	9.17	9.19	0.04	0.44	226742.0	2085913.09	192
2017-11-29	9.14	9.36	9.14	9.15	0.04	0.44	737838.0	6823858.5	471
2017-11-28	9.1	9.17	9.08	9.11	0.02	0.22	214864.0	1957338.88	138
2017-11-27	9.11	9.13	9.07	9.09	-0.03	-0.33	198044.0	1802253.55	142
2017-11-26	9.12	9.15	9.08	9.12	0.04	0.44	267235.0	2435097.94	187
2017-11-23	9.04	9.11	9.04	9.08	0.04	0.44	141480.0	1284785.85	153
2017-11-22	9.01	9.09	9.0	9.04	0.05	0.56	147187.0	1329336.42	138
2017-11-21	9.05	9.06	8.92	8.99	-0.07	-0.77	295506.0	2657376.4	258
2017-11-20	9.2	9.2	9.05	9.06	-0.13	-1.41	206288.0	1884440.01	213
2017-11-19	9.28	9.35	9.14	9.19	-0.06	-0.65	265154.0	2451364.58	226
2017-11-16	9.3	9.45	9.24	9.25	-0.05	-0.54	304431.0	2834627.09	281
2017-11-15	9.55	9.55	9.3	9.3	-0.03	-0.32	386389.0	3622595.08	275
2017-11-14	9.36	9.41	9.3	9.33	0.01	0.11	363386.0	3400908.35	222
2017-11-13	9.35	9.42	9.3	9.32	-0.05	-0.53	167892.0	1567625.89	231
2017-11-12	9.47	9.47	9.31	9.37	-0.11	-1.16	281180.0	2638965.72	243
2017-11-09	9.36	9.5	9.36	9.48	0.04	0.42	162919.0	1537421.75	171
2017-11-08	9.15	9.5	9.15	9.44	0.01	0.11	248789.0	2331981.92	265
2017-11-07	10.0	10.0	9.05	9.43	-0.62	-6.17	964212.0	8936391.64	457
2017-11-06	10.2	10.2	10.0	10.05	-0.19	-1.86	203213.0	2042604.0	223
2017-11-05	10.32	10.32	10.0	10.24	-0.25	-2.38	400620.0	4077803.9	394
2017-11-02	10.46	10.52	10.42	10.49	0.03	0.29	190900.0	1998597.78	190
2017-11-01	10.46	10.6	10.4	10.46	0.05	0.48	254064.0	2663428.28	220
2017-10-31	10.46	10.54	10.4	10.41	-0.04	-0.38	132729.0	1383951.38	139
2017-10-30	10.4	10.8	10.36	10.45	0.09	0.87	669459.0	7033124.12	399
2017-10-29	10.44	10.48	10.34	10.36	-0.04	-0.38	129628.0	1350440.48	120
2017-10-26	10.4	10.5	10.36	10.4	0.0	0.0	162613.0	1693488.2	157
2017-10-25	10.5	10.5	10.38	10.4	0.03	0.29	98915.0	1031034.1	120
2017-10-24	10.46	10.46	10.36	10.37	-0.12	-1.14	107427.0	1118710.2	139
2017-10-23	10.5	10.56	10.42	10.49	0.05	0.48	213387.0	2240776.84	199
2017-10-22	10.5	10.5	10.44	10.44	-0.06	-0.57	103171.0	1080403.32	107
2017-10-19	10.5	10.56	10.5	10.5	0.02	0.19	178430.0	1880008.28	142
2017-10-18	10.5	10.5	10.46	10.48	-0.01	-0.1	89284.0	935709.66	90
2017-10-17	10.5	10.5	10.46	10.49	-0.01	-0.1	156120.0	1636399.34	142
2017-10-16	10.5	10.56	10.48	10.5	-0.01	-0.1	195986.0	2060338.84	124
2017-10-15	10.56	10.56	10.5	10.51	0.04	0.38	477259.0	5029633.98	238
2017-10-12	10.16	10.48	10.14	10.47	0.06	0.58	265996.0	2739452.1	295
2017-10-11	10.7	10.8	10.34	10.41	-0.29	-2.71	428658.0	4537137.92	390
2017-10-10	11.14	11.14	10.58	10.7	-0.42	-3.78	465079.0	5092379.78	402
2017-10-09	11.0	11.16	10.92	11.12	0.1	0.91	511441.0	5639907.14	311
2017-10-08	11.18	11.18	11.02	11.02	-0.11	-0.99	407427.0	4502334.54	280
2017-10-05	11.22	11.22	11.12	11.13	-0.09	-0.8	185991.0	2073040.02	185
2017-10-04	11.14	11.28	11.14	11.22	-0.01	-0.09	243332.0	2731755.88	218
2017-10-03	11.38	11.38	11.22	11.23	-0.21	-1.84	263674.0	2979518.22	281
2017-10-02	11.74	11.74	11.42	11.44	-0.3	-2.56	383509.0	4424940.66	402
2017-10-01	11.78	11.78	11.7	11.74	-0.05	-0.42	168560.0	1978386.54	168
2017-09-28	11.7	11.86	11.7	11.79	0.09	0.77	199875.0	2347463.1	161
2017-09-27	11.7	11.78	11.68	11.7	-0.01	-0.09	240721.0	2823052.62	198
2017-09-26	11.7	11.76	11.68	11.71	-0.05	-0.43	223855.0	2621774.18	213
2017-09-25	11.84	11.88	11.72	11.76	-0.09	-0.76	248839.0	2933679.54	200
2017-09-21	11.9	11.96	11.82	11.85	-0.07	-0.59	233438.0	2776880.18	210
2017-09-20	11.96	11.96	11.9	11.92	-0.02	-0.17	186405.0	2222669.4	167
2017-09-19	12.04	12.06	11.92	11.94	-0.05	-0.42	419766.0	5029479.58	287
2017-09-18	11.98	12.0	11.9	11.99	0.04	0.33	409465.0	4895416.98	300
2017-09-17	12.0	12.0	11.94	11.95	-0.05	-0.42	476769.0	5705616.76	305
2017-09-14	12.04	12.06	12.0	12.0	-0.02	-0.17	306117.0	3678062.56	201
2017-09-13	12.02	12.08	11.98	12.02	-0.01	-0.08	638916.0	7681518.1	234
2017-09-12	12.06	12.1	12.02	12.03	-0.04	-0.33	591828.0	7137266.56	292
2017-09-11	12.1	12.14	12.06	12.07	-0.02	-0.17	734407.0	8875007.66	355
2017-09-10	12.1	12.16	12.08	12.09	-0.01	-0.08	524098.0	6350798.64	328
2017-09-07	12.08	12.14	12.06	12.1	-0.01	-0.08	837767.0	10142382.3	457
2017-09-06	12.22	12.22	12.08	12.11	-0.04	-0.33	430232.0	5224880.84	270
2017-08-29	12.14	12.22	12.12	12.15	0.01	0.08	460721.0	5609092.4	316
2017-08-28	12.14	12.2	12.12	12.14	-0.03	-0.25	486418.0	5911735.42	291
2017-08-27	12.22	12.24	12.16	12.17	-0.05	-0.41	539258.0	6573672.28	396
2017-08-24	12.5	12.5	12.2	12.22	-0.2	-1.61	1879668.0	23140944.98	892
2017-08-23	12.4	12.54	12.3	12.42	0.07	0.57	2189330.0	27288218.52	1086
2017-08-22	12.5	12.5	12.32	12.35	-0.07	-0.56	1893139.0	23483832.9	974
2017-08-21	12.34	12.64	12.26	12.42	0.11	0.89	4810157.0	60003956.82	2101
2017-08-20	12.3	12.4	12.28	12.31	0.07	0.57	2473983.0	30517582.66	1045
2017-08-17	12.6	12.6	12.18	12.24	-0.3	-2.39	3836579.0	47204075.1	1595
2017-08-16	12.02	12.76	12.02	12.54	0.53	4.41	8713281.0	108790311.24	3373
2017-08-15	12.1	12.14	12.0	12.01	-0.15	-1.23	1350007.0	16274714.42	685
2017-08-14	12.44	12.52	12.12	12.16	-0.28	-2.25	3873503.0	47825653.16	1784
2017-08-13	11.96	12.74	11.9	12.44	0.47	3.93	7227687.0	89618084.02	3005
2017-08-10	12.0	12.02	11.94	11.97	-0.01	-0.08	690183.0	8275159.74	302
2017-08-09	11.9	12.0	11.88	11.98	0.1	0.84	573103.0	6844085.3	377
2017-08-08	11.94	11.94	11.82	11.88	-0.06	-0.5	501004.0	5958799.12	386
2017-08-07	12.0	12.02	11.92	11.94	-0.06	-0.5	437349.0	5232879.04	345
2017-08-06	12.02	12.04	12.0	12.0	-0.01	-0.08	295516.0	3549822.84	262
2017-08-03	12.1	12.12	12.0	12.01	-0.07	-0.58	820860.0	9898082.82	423
2017-08-02	12.1	12.16	12.06	12.08	0.1	0.83	720339.0	8718081.32	506
2017-08-01	12.04	12.06	11.92	11.98	-0.04	-0.33	664284.0	7962668.76	373
2017-07-31	12.14	12.14	12.0	12.02	-0.06	-0.5	1086633.0	13095040.58	427
2017-07-30	12.12	12.2	12.06	12.08	-0.04	-0.33	874076.0	10607654.34	373
2017-07-27	12.12	12.14	12.08	12.12	0.03	0.25	458718.0	5557824.94	265
2017-07-26	12.08	12.14	12.06	12.09	0.0	0.0	331201.0	4004397.38	184
2017-07-25	12.26	12.26	12.08	12.09	-0.12	-0.98	958145.0	11635650.1	425
2017-07-24	12.14	12.24	12.14	12.21	0.08	0.66	1321411.0	16108512.84	559
2017-07-23	12.08	12.16	12.08	12.13	0.05	0.41	781888.0	9477023.84	358
2017-07-20	12.06	12.14	12.06	12.08	0.02	0.17	780888.0	9435146.9	317
2017-07-19	12.06	12.14	12.02	12.06	0.04	0.33	829348.0	10021942.36	268
2017-07-18	12.12	12.12	12.02	12.02	-0.04	-0.33	475598.0	5735202.02	322
2017-07-17	12.06	12.16	12.0	12.06	0.0	0.0	1268039.0	15302099.9	574
2017-07-16	12.16	12.16	12.02	12.06	0.0	0.0	582128.0	7028170.64	340
2017-07-13	12.18	12.22	12.04	12.06	0.03	0.25	868497.0	10517411.48	411
2017-07-12	12.04	12.08	12.0	12.03	0.03	0.25	599398.0	7221320.26	322
2017-07-11	12.16	12.18	12.0	12.0	-0.12	-0.99	881126.0	10673310.16	464
2017-07-10	12.18	12.28	12.12	12.12	-0.04	-0.33	1254683.0	15316319.3	452
2017-07-09	12.16	12.3	12.12	12.16	0.05	0.41	1426259.0	17387897.96	772
2017-07-06	12.14	12.22	12.1	12.11	-0.01	-0.08	729949.0	8871387.64	420
2017-07-05	12.08	12.2	12.06	12.12	0.04	0.33	1125555.0	13662108.56	488
2017-07-04	12.1	12.32	12.04	12.08	0.01	0.08	1303462.0	15851520.72	771
2017-07-03	12.02	12.08	12.0	12.07	0.04	0.33	723141.0	8706052.88	388
2017-07-02	11.94	12.24	11.94	12.03	0.12	1.01	1777988.0	21497984.0	941
2017-06-22	12.06	12.06	11.9	11.91	-0.09	-0.75	848191.0	10127171.6	507
2017-06-21	12.12	12.12	11.96	12.0	0.0	0.0	512703.0	6170916.5	377
2017-06-20	12.08	12.16	12.0	12.0	-0.06	-0.5	365431.0	4406978.26	255
2017-06-19	11.98	12.08	11.96	12.06	0.08	0.67	372542.0	4478411.14	282
2017-06-18	12.16	12.22	11.88	11.98	-0.11	-0.91	474726.0	5688983.04	345
2017-06-15	12.4	12.4	12.0	12.09	-0.32	-2.58	561612.0	6838392.72	373
2017-06-14	12.44	12.46	12.36	12.41	-0.03	-0.24	265780.0	3298953.76	191
2017-06-13	12.56	12.56	12.3	12.44	0.11	0.89	578263.0	7184829.18	379
2017-06-12	12.24	12.42	12.16	12.33	0.12	0.98	725957.0	8924913.64	432
2017-06-11	12.52	12.62	12.02	12.21	-0.31	-2.48	491164.0	6047321.92	353
2017-06-08	12.76	12.8	12.5	12.52	-0.32	-2.49	405962.0	5124942.88	345
2017-06-07	12.86	12.92	12.78	12.84	0.04	0.31	270671.0	3479499.22	250
2017-06-06	13.0	13.06	12.74	12.8	-0.21	-1.61	541573.0	6978239.46	482
2017-06-05	13.06	13.08	12.74	13.01	-0.07	-0.54	677769.0	8783428.74	448
2017-06-04	13.0	13.14	13.0	13.08	0.06	0.46	692904.0	9051773.08	408
2017-06-01	13.0	13.2	13.0	13.02	0.01	0.08	753252.0	9847920.4	519
2017-05-31	12.95	13.1	12.95	13.01	-0.03	-0.23	725683.0	9464861.05	507
2017-05-30	13.25	13.4	12.95	13.04	-0.13	-0.99	2723474.0	35950362.0	1362
2017-05-29	12.35	13.4	12.35	13.17	0.76	6.12	3540511.0	46166583.1	1801
2017-05-28	12.9	12.9	12.35	12.41	-0.59	-4.54	936171.0	11711662.1	736
2017-05-25	13.1	13.2	12.95	13.0	-0.12	-0.91	963266.0	12590128.95	494
2017-05-24	13.25	13.35	13.1	13.12	-0.17	-1.28	926936.0	12258013.15	450
2017-05-23	13.4	13.4	13.25	13.29	-0.19	-1.41	1993137.0	26539158.55	873
2017-05-22	13.45	13.7	13.45	13.48	0.05	0.37	4064108.0	55131040.65	1660
2017-05-21	13.35	13.55	13.25	13.43	0.16	1.21	2410772.0	32265826.05	813
2017-05-18	13.35	13.4	13.2	13.27	-0.04	-0.3	1179045.0	15672182.7	482
2017-05-17	13.2	13.45	13.2	13.31	0.07	0.53	1895809.0	25367362.3	796
2017-05-16	13.25	13.3	13.15	13.24	0.01	0.08	1040714.0	13762529.5	590
2017-05-15	13.2	13.3	13.2	13.23	0.03	0.23	688537.0	9128351.35	491
2017-05-14	13.35	13.35	13.2	13.2	-0.13	-0.98	833064.0	11048466.45	588
2017-05-11	13.3	13.65	13.3	13.33	0.07	0.53	4230291.0	57006768.7	1488
2017-05-10	13.4	13.4	13.25	13.26	-0.09	-0.67	799934.0	10662642.7	484
2017-05-09	13.5	13.55	13.3	13.35	-0.08	-0.6	1686136.0	22605054.9	852
2017-05-08	13.55	13.6	13.3	13.43	-0.01	-0.07	2103987.0	28264000.6	990
2017-05-07	13.8	13.85	13.25	13.44	-0.4	-2.89	3701638.0	50022310.2	1855
2017-05-04	14.05	14.4	13.75	13.84	-0.25	-1.77	13891492.0	195414473.9	4489
2017-05-03	14.15	14.4	13.9	14.09	-0.1	-0.7	9535376.0	134972951.2	3079
2017-05-02	14.4	14.4	14.05	14.19	-0.17	-1.18	3935895.0	55964760.3	1525
2017-05-01	14.35	14.55	14.25	14.36	0.1	0.7	3957697.0	57026492.05	1506
2017-04-30	15.0	15.1	14.2	14.26	-0.42	-2.86	9051662.0	130899756.5	3685
2017-04-27	14.3	15.2	14.3	14.68	0.6	4.26	17391723.0	256054064.6	5413
2017-04-26	14.1	14.3	14.0	14.08	0.08	0.57	5146431.0	72740160.5	1573
2017-04-25	13.9	14.1	13.7	14.0	0.15	1.08	3085517.0	42892194.0	1036
2017-04-24	13.7	13.95	13.65	13.85	0.2	1.47	3219152.0	44400455.0	1091
2017-04-23	13.75	13.8	13.5	13.65	0.15	1.11	2432374.0	33158779.85	943
2017-04-20	13.75	14.15	13.4	13.5	-0.26	-1.89	7420826.0	102576625.9	2551
2017-04-19	13.6	14.0	13.55	13.76	0.18	1.33	7160627.0	98578757.55	2022
2017-04-18	13.45	13.9	13.4	13.58	0.22	1.65	8964788.0	122292951.8	2356
2017-04-17	13.4	13.45	13.35	13.36	0.0	0.0	1237613.0	16591071.75	507
2017-04-16	13.4	13.6	13.25	13.36	0.01	0.07	3666224.0	49367219.0	1438
2017-04-13	13.45	13.55	13.35	13.35	-0.08	-0.6	1604497.0	21563052.8	781
2017-04-12	13.55	13.85	13.35	13.43	-0.08	-0.59	5521003.0	74926076.2	1783
2017-04-11	13.8	13.8	13.5	13.51	-0.14	-1.03	1751155.0	23847075.3	859
2017-04-10	13.5	13.9	13.5	13.65	0.19	1.41	5115041.0	69959610.85	1788
2017-04-09	13.4	13.6	13.25	13.46	0.13	0.98	3821276.0	51322988.35	1496
2017-04-06	13.4	13.5	13.3	13.33	-0.13	-0.97	1661333.0	22254002.95	875
2017-04-05	13.4	13.6	13.35	13.46	0.15	1.13	2627305.0	35362131.6	1518
2017-04-04	13.6	13.7	13.25	13.31	-0.34	-2.49	3871411.0	52267617.5	1716
2017-04-03	13.95	14.15	13.5	13.65	-0.3	-2.15	14272993.0	198326513.2	5980
2017-04-02	13.0	14.05	12.9	13.95	1.02	7.89	15423132.0	209933366.15	5453
2017-03-30	13.0	13.0	12.9	12.93	-0.07	-0.54	752129.0	9754575.05	497
2017-03-29	13.1	13.1	12.95	13.0	0.0	0.0	759818.0	9887717.5	448
2017-03-28	13.0	13.1	12.9	13.0	0.05	0.39	1209448.0	15728691.55	708
2017-03-27	13.05	13.1	12.9	12.95	-0.16	-1.22	1140867.0	14846122.1	663
2017-03-26	13.2	13.25	13.1	13.11	-0.02	-0.15	1855510.0	24414423.25	783
2017-03-23	13.1	13.25	13.05	13.13	0.06	0.46	3026208.0	39800399.95	1279
2017-03-22	13.3	13.35	13.0	13.07	-0.29	-2.17	3735840.0	49279738.15	1734
2017-03-21	13.3	13.75	13.25	13.36	0.15	1.14	6927859.0	93327828.3	2790
2017-03-20	13.4	13.45	13.15	13.21	-0.2	-1.49	2375733.0	31615408.6	1149
2017-03-19	13.35	13.55	13.2	13.41	0.06	0.45	3991650.0	53609413.05	1710
2017-03-16	13.4	13.55	13.25	13.35	-0.04	-0.3	2720832.0	36418313.75	1739
2017-03-15	13.8	13.8	13.3	13.39	-0.08	-0.59	6068429.0	82173799.65	2668
2017-03-14	13.15	13.7	12.8	13.47	0.33	2.51	8618554.0	114212132.65	3797
2017-03-13	14.2	14.2	13.0	13.14	-0.85	-6.08	8383214.0	116071681.4	3691
2017-03-12	14.35	14.45	13.8	13.99	-0.22	-1.55	5217581.0	73727957.0	2404
2017-03-09	14.5	14.75	14.05	14.21	0.22	1.57	13534450.0	195154439.3	6187
2017-03-08	13.65	14.35	13.65	13.99	0.31	2.27	13964103.0	197388937.25	5541
2017-03-07	14.15	14.25	13.4	13.68	-0.43	-3.05	6327727.0	87301681.65	3690
2017-03-06	14.45	14.65	14.0	14.11	-0.32	-2.22	7261280.0	103902796.5	3749
2017-03-05	15.0	15.05	14.2	14.43	-0.45	-3.02	18191174.0	267395002.9	8359
2017-03-02	15.0	15.5	14.25	14.88	0.63	4.42	41279063.0	616694135.3	15929
2017-03-01	13.1	14.25	13.1	14.25	1.29	9.95	16567874.0	228983773.55	5906
2017-02-28	13.4	13.85	12.35	12.96	-0.69	-5.05	22288791.0	290399407.45	8543
2017-02-27	15.8	16.55	13.65	13.65	-1.5	-9.9	39521439.0	597074835.85	17390
2017-02-26	14.0	15.15	13.95	15.15	1.34	9.7	14137547.0	208159941.4	5408
2017-02-23	13.35	14.2	12.95	13.81	0.64	4.86	29915933.0	411170066.25	10051
2017-02-22	13.0	13.35	12.75	13.17	0.3	2.33	22302990.0	292442509.4	7204
2017-02-21	11.7	12.9	11.7	12.87	1.13	9.63	19170987.0	242595467.35	6049
2017-02-20	11.8	12.0	11.7	11.74	-0.08	-0.68	2558155.0	30365864.1	1130
2017-02-19	12.0	12.05	11.7	11.82	-0.18	-1.5	3126706.0	37025454.6	1072
2017-02-16	12.15	12.15	12.0	12.0	-0.05	-0.41	1048947.0	12631374.4	389
2017-02-15	12.35	12.4	12.0	12.05	-0.28	-2.27	2584618.0	31432323.95	954
2017-02-14	12.25	12.4	11.95	12.33	0.33	2.75	3683802.0	45052742.4	1182
2017-02-13	11.95	12.05	11.85	12.0	0.07	0.59	1075564.0	12831433.7	368
2017-02-12	12.2	12.2	11.9	11.93	-0.11	-0.91	1556269.0	18731967.9	639
2017-02-09	12.0	12.1	11.85	12.04	0.11	0.92	2752515.0	33060280.6	942
2017-02-08	11.65	12.05	11.6	11.93	0.24	2.05	1215799.0	14428219.1	483
2017-02-07	11.55	11.8	11.5	11.69	0.12	1.04	637437.0	7432835.85	232
2017-02-06	11.5	11.7	11.5	11.57	0.05	0.43	291008.0	3372303.25	148
2017-02-05	11.6	11.6	11.5	11.52	-0.1	-0.86	292306.0	3380856.0	196
2017-02-02	11.55	11.65	11.5	11.62	0.11	0.96	166161.0	1922350.05	94
2017-02-01	11.5	11.55	11.5	11.51	-0.03	-0.26	181803.0	2095662.7	118
2017-01-31	11.6	11.6	11.45	11.54	-0.06	-0.52	327372.0	3775290.5	191
2017-01-30	11.7	11.7	11.55	11.6	-0.06	-0.51	375307.0	4357574.65	191
2017-01-29	11.55	11.75	11.55	11.66	0.15	1.3	331386.0	3866794.55	225
2017-01-26	11.7	11.7	11.5	11.51	-0.19	-1.62	386249.0	4483722.35	283
2017-01-25	11.8	11.8	11.65	11.7	-0.04	-0.34	603570.0	7065094.6	297
2017-01-24	11.7	11.85	11.65	11.74	0.01	0.09	993705.0	11666091.7	442
2017-01-23	11.8	11.85	11.65	11.73	-0.1	-0.85	941815.0	11087355.15	470
2017-01-22	11.9	12.05	11.7	11.83	-0.09	-0.76	1502511.0	17794732.25	677
2017-01-19	12.55	12.55	11.85	11.92	-0.5	-4.03	2859924.0	34909150.9	1220
2017-01-18	12.0	12.55	12.0	12.42	0.44	3.67	4950664.0	61202994.7	1961
2017-01-17	11.95	12.0	11.6	11.98	0.15	1.27	1411722.0	16770515.15	617
2017-01-16	11.7	12.1	11.55	11.83	0.18	1.55	1943291.0	23092673.8	863
2017-01-15	11.8	11.85	11.65	11.65	-0.13	-1.1	479655.0	5625288.95	239
2017-01-12	11.75	12.0	11.65	11.78	0.07	0.6	1607029.0	19001106.65	733
2017-01-11	11.55	11.8	11.4	11.71	0.15	1.3	1112940.0	12924829.7	598
2017-01-10	11.8	12.15	11.5	11.56	-0.17	-1.45	3256458.0	38409574.8	1570
2017-01-09	11.1	11.9	11.0	11.73	0.63	5.68	1595350.0	18236747.05	580
2017-01-08	11.05	11.15	11.05	11.1	0.0	0.0	164071.0	1824275.05	84
2017-01-05	11.1	11.1	11.0	11.1	0.01	0.09	191562.0	2119310.45	122
2017-01-04	11.15	11.15	11.0	11.09	-0.01	-0.09	241204.0	2673066.25	128
2017-01-03	11.1	11.15	11.1	11.1	0.0	0.0	179488.0	1995544.75	103
2017-01-02	11.15	11.15	11.1	11.1	-0.03	-0.27	303281.0	3372817.7	172
2017-01-01	11.1	11.15	11.1	11.13	0.03	0.27	136645.0	1519803.05	87
2016-12-29	11.2	11.2	11.05	11.1	-0.08	-0.72	260161.0	2895843.1	139
2016-12-28	11.2	11.2	11.15	11.18	-0.02	-0.18	146110.0	1635679.85	102
2016-12-27	11.15	11.2	11.15	11.2	0.06	0.54	137733.0	1539688.3	91
2016-12-26	11.2	11.2	11.1	11.14	-0.05	-0.45	173459.0	1934032.85	127
2016-12-25	11.2	11.25	11.15	11.19	0.04	0.36	239885.0	2683329.35	182
2016-12-22	11.15	11.2	11.1	11.15	0.05	0.45	191138.0	2130695.5	92
2016-12-21	11.1	11.15	11.1	11.1	-0.01	-0.09	113633.0	1262496.15	92
2016-12-20	11.2	11.35	11.05	11.11	-0.11	-0.98	252905.0	2830275.8	173
2016-12-19	11.2	11.3	11.1	11.22	0.06	0.54	416953.0	4677165.1	199
2016-12-18	11.15	11.25	11.15	11.16	0.02	0.18	269124.0	3012291.95	142
2016-12-15	11.05	11.15	11.0	11.14	-0.01	-0.09	181705.0	2016437.6	203
2016-12-14	11.35	11.35	11.1	11.15	-0.12	-1.06	303611.0	3416901.8	206
2016-12-13	11.4	11.4	11.25	11.27	-0.09	-0.79	277025.0	3131210.15	179
2016-12-12	11.35	11.4	11.25	11.36	0.02	0.18	977320.0	11075921.8	356
2016-12-11	11.5	11.5	11.3	11.34	-0.1	-0.87	966839.0	10997395.65	419
2016-12-08	11.5	11.5	11.4	11.44	-0.01	-0.09	303910.0	3476420.0	223
2016-12-07	11.55	11.6	11.45	11.45	-0.1	-0.87	501594.0	5772814.5	208
2016-12-06	11.5	11.6	11.5	11.55	0.08	0.7	517067.0	5966860.2	220
2016-12-05	11.5	11.55	11.45	11.47	-0.01	-0.09	699167.0	8039124.1	286
2016-12-04	11.5	11.5	11.4	11.48	0.04	0.35	541860.0	6205121.15	313
2016-12-01	11.55	11.55	11.45	11.44	-0.01	-0.09	475576.0	5463172.3	292
2016-11-30	11.45	11.5	11.4	11.45	0.05	0.44	434288.0	4971803.7	255
2016-11-29	11.5	11.5	11.4	11.4	-0.09	-0.78	692950.0	7939064.95	336
2016-11-28	11.55	11.55	11.45	11.49	-0.06	-0.52	576449.0	6638690.6	266
2016-11-27	11.55	11.65	11.55	11.55	-0.02	-0.17	388662.0	4502553.05	253
2016-11-24	11.5	11.85	11.45	11.57	0.11	0.96	1853090.0	21573665.2	922
2016-11-23	11.5	11.5	11.4	11.46	0.04	0.35	1035787.0	11870960.05	498
2016-11-22	11.35	11.6	11.25	11.42	0.01	0.09	1767997.0	20143235.1	951
2016-11-21	11.55	11.7	11.35	11.41	-0.24	-2.06	1446342.0	16622016.75	874
2016-11-20	12.05	12.05	11.5	11.65	-0.36	-3.0	1639524.0	19259724.2	1092
2016-11-17	12.4	12.45	11.85	12.01	-0.32	-2.6	2840425.0	34277351.55	1621
2016-11-16	12.8	12.9	12.25	12.33	-0.24	-1.91	3317115.0	41610377.8	1930
2016-11-15	12.35	13.15	12.35	12.57	0.47	3.88	10466064.0	132620700.5	4928
2016-11-14	12.1	12.1	12.1	12.1	1.1	10.0	2051070.0	24817947.0	358
2016-11-13	11.0	11.0	11.0	11.0	1.0	10.0	810001.0	8910011.0	190
