# Supplementary material for: Effective short-term forecasts of Saudi stock price trends using technical indicators and large-scale multivariate time series
Source: PeerJ Comput Sci. 2023 Jan 6;9:e1205. doi: 10.7717/peerj-cs.1205 (PMC10280263; doi:10.7717/peerj-cs.1205)
Supplement: Supplemental Information 3 [file peerj-cs-09-1205-s003.zip › TASI Dataset 2021/ALBABTAIN_2320.csv]

date	open	high	low	close	change	change_percent	volume_traded	value_traded_SAR	number_trades
2020-03-19	19.0	19.4	18.96	19.2	0.2	1.05	161675.0	3102966.84	229
2020-03-18	19.1	19.5	18.52	19.0	-0.28	-1.45	223960.0	4252585.78	400
2020-03-17	18.8	19.28	18.0	19.28	0.78	4.22	300284.0	5625399.68	372
2020-03-16	19.8	20.0	18.36	18.5	-1.9	-9.31	484347.0	9155636.26	800
2020-03-15	21.4	21.4	20.32	20.4	-0.56	-2.67	213214.0	4419769.46	361
2020-03-12	20.5	21.02	20.1	20.96	-1.04	-4.73	162611.0	3392193.0	452
2020-03-11	22.2	22.52	21.5	22.0	-0.18	-0.81	539970.0	11982169.02	817
2020-03-10	22.54	22.8	21.32	22.18	0.78	3.64	757279.0	16524102.62	1714
2020-03-09	21.4	21.4	21.4	21.4	-2.36	-9.93	182695.0	3909673.0	183
2020-03-08	24.9	24.9	23.76	23.76	-2.64	-10.0	151662.0	3650579.24	408
2020-03-05	26.9	26.95	26.4	26.4	-0.45	-1.68	40865.0	1087238.75	128
2020-03-04	26.35	26.85	26.3	26.85	0.35	1.32	47823.0	1271150.05	134
2020-03-03	26.3	26.9	26.2	26.5	1.4	5.58	148886.0	3946216.7	313
2020-03-02	26.1	26.35	25.1	25.1	-0.7	-2.71	53531.0	1383332.35	178
2020-03-01	25.35	25.8	24.8	25.8	-0.1	-0.39	186573.0	4698096.15	353
2020-02-27	26.6	26.6	25.8	25.9	-0.9	-3.36	66374.0	1740559.0	170
2020-02-26	27.3	27.3	26.6	26.8	-0.05	-0.19	95334.0	2537779.95	145
2020-02-25	27.6	27.6	26.6	26.85	-0.85	-3.07	85600.0	2308367.95	208
2020-02-24	28.45	28.45	27.7	27.7	-1.0	-3.48	41259.0	1162800.85	110
2020-02-23	28.1	28.7	28.1	28.7	0.5	1.77	40414.0	1149147.3	137
2020-02-20	28.6	29.1	28.1	28.2	-0.3	-1.05	182532.0	5242232.8	379
2020-02-19	28.3	28.5	28.25	28.5	-0.1	-0.35	13691.0	388999.05	68
2020-02-18	28.5	28.6	28.3	28.6	0.0	0.0	38450.0	1096314.3	81
2020-02-17	28.25	28.6	28.25	28.6	0.1	0.35	43151.0	1231937.0	54
2020-02-16	28.5	28.5	28.5	28.5	0.0	0.0	37220.0	1060798.8	62
2020-02-13	28.65	28.75	28.4	28.5	-0.15	-0.52	27423.0	784735.6	58
2020-02-12	28.55	28.7	28.45	28.65	0.2	0.7	68314.0	1950819.7	130
2020-02-11	28.0	28.7	28.0	28.45	0.45	1.61	237456.0	6720770.2	280
2020-02-10	27.25	28.05	27.25	28.0	1.0	3.7	195072.0	5453505.1	226
2020-02-09	27.3	27.3	26.95	27.0	-0.4	-1.46	45335.0	1226268.4	72
2020-02-06	27.8	27.8	27.3	27.4	-0.2	-0.72	64231.0	1764654.65	76
2020-02-05	27.75	27.75	27.5	27.6	-0.05	-0.18	113187.0	3121536.4	209
2020-02-04	27.4	27.65	27.4	27.65	0.25	0.91	52632.0	1446617.05	113
2020-02-03	27.9	27.9	27.3	27.4	-0.5	-1.79	78544.0	2159403.15	159
2020-02-02	28.05	28.2	27.8	27.9	-0.8	-2.79	107223.0	3005091.15	444
2020-01-30	28.3	28.85	28.2	28.7	0.7	2.5	232609.0	6661207.5	249
2020-01-29	28.0	28.1	28.0	28.0	0.05	0.18	36889.0	1033566.5	56
2020-01-28	28.4	28.4	27.8	27.95	-0.45	-1.58	119167.0	3339088.6	232
2020-01-27	29.4	29.4	28.4	28.4	-0.5	-1.73	442206.0	12688107.05	540
2020-01-26	28.9	29.05	28.5	28.9	-0.05	-0.17	74562.0	2147953.7	121
2020-01-23	28.5	29.3	28.4	28.95	0.2	0.7	137510.0	3975948.85	223
2020-01-22	28.35	28.8	28.3	28.75	0.25	0.88	99907.0	2855830.25	169
2020-01-21	28.2	28.5	28.2	28.5	-0.1	-0.35	70592.0	2007539.8	103
2020-01-20	28.4	28.65	28.1	28.6	0.2	0.7	109549.0	3101788.65	129
2020-01-19	28.1	28.45	28.1	28.4	0.3	1.07	93891.0	2653122.35	132
2020-01-16	28.15	28.9	28.1	28.1	0.05	0.18	306931.0	8772682.65	335
2020-01-15	27.3	28.1	27.05	28.05	0.65	2.37	288543.0	8034537.95	362
2020-01-14	27.15	27.6	27.0	27.4	0.25	0.92	138981.0	3786575.55	166
2020-01-13	26.75	27.2	26.55	27.15	0.4	1.5	115004.0	3097978.15	156
2020-01-12	26.5	26.75	26.5	26.75	0.25	0.94	55286.0	1474742.35	85
2020-01-09	26.2	26.55	26.15	26.5	0.9	3.52	82248.0	2167525.45	108
2020-01-08	26.0	26.2	25.5	25.6	-0.5	-1.92	44283.0	1149507.9	109
2020-01-07	26.1	26.3	26.1	26.1	0.4	1.56	96287.0	2523068.0	84
2020-01-06	25.8	25.9	25.7	25.7	-0.65	-2.47	51794.0	1335913.85	123
2020-01-05	26.5	26.6	25.9	26.35	-0.55	-2.04	102815.0	2700399.2	167
2020-01-02	27.15	27.2	26.9	26.9	-0.25	-0.92	36626.0	989216.25	83
2020-01-01	26.7	27.15	26.7	27.15	0.15	0.56	52454.0	1419102.2	97
2019-12-31	26.6	27.1	26.6	27.0	0.3	1.12	122930.0	3312203.25	167
2019-12-30	27.0	27.2	26.7	26.7	-0.45	-1.66	80853.0	2186820.15	143
2019-12-29	27.1	27.3	26.7	27.15	0.55	2.07	67445.0	1823525.4	147
2019-12-26	26.6	27.7	26.6	26.6	-0.3	-1.12	269835.0	7337257.2	318
2019-12-25	26.5	26.95	26.2	26.9	0.4	1.51	167705.0	4437372.85	247
2019-12-24	26.4	27.0	26.0	26.5	0.4	1.53	315915.0	8361039.65	391
2019-12-23	25.5	26.5	25.5	26.1	0.35	1.36	268007.0	6980227.7	321
2019-12-22	25.25	25.9	25.2	25.75	0.5	1.98	208739.0	5353315.45	247
2019-12-19	25.5	25.55	25.25	25.25	-0.25	-0.98	97305.0	2470625.1	145
2019-12-18	24.82	25.5	24.82	25.5	0.8	3.24	274981.0	6915049.82	282
2019-12-17	24.42	24.8	24.42	24.7	0.18	0.73	59881.0	1482035.66	152
2019-12-16	24.44	24.6	24.44	24.52	0.22	0.91	51224.0	1256130.5	83
2019-12-15	24.32	24.32	24.3	24.3	0.0	0.0	12319.0	299671.06	54
2019-12-12	24.4	24.4	24.3	24.3	-0.14	-0.57	15258.0	371197.44	87
2019-12-11	24.48	24.5	24.42	24.44	-0.06	-0.24	53166.0	1300085.66	127
2019-12-10	24.48	24.5	24.46	24.5	0.0	0.0	70004.0	1714845.94	76
2019-12-09	24.66	24.66	24.42	24.5	-0.16	-0.65	116625.0	2860943.52	139
2019-12-08	24.58	24.66	24.52	24.66	0.08	0.33	33733.0	829124.0	108
2019-12-05	24.4	24.58	24.4	24.58	0.28	1.15	48880.0	1197874.78	90
2019-12-04	24.28	24.5	24.2	24.3	0.1	0.41	68553.0	1669958.58	109
2019-12-03	24.14	24.2	24.08	24.2	0.2	0.83	82422.0	1987413.16	77
2019-12-02	24.02	24.08	24.0	24.0	-0.06	-0.25	46724.0	1122580.76	66
2019-12-01	24.1	24.2	23.86	24.06	0.06	0.25	242638.0	5814088.18	156
2019-11-28	24.02	24.2	23.9	24.0	-0.2	-0.83	61941.0	1488342.82	106
2019-11-27	24.2	24.2	23.9	24.2	0.0	0.0	83241.0	2002962.06	169
2019-11-26	24.6	24.68	24.2	24.2	-0.3	-1.22	99871.0	2434360.06	219
2019-11-25	24.4	24.5	24.3	24.5	0.1	0.41	73656.0	1797603.78	112
2019-11-24	24.3	24.4	24.02	24.4	0.0	0.0	122211.0	2975232.6	202
2019-11-21	24.54	24.54	24.24	24.4	-0.32	-1.29	115914.0	2824735.56	249
2019-11-20	24.68	24.82	24.6	24.72	0.04	0.16	98635.0	2436903.36	188
2019-11-19	24.98	25.1	24.6	24.68	-0.18	-0.72	240278.0	5957426.93	307
2019-11-18	24.9	24.9	24.7	24.86	-0.04	-0.16	112811.0	2802106.2	229
2019-11-17	24.4	24.96	24.34	24.9	0.56	2.3	102536.0	2530865.72	325
2019-11-14	24.2	24.5	24.2	24.34	0.02	0.08	76332.0	1861447.88	189
2019-11-13	24.56	24.62	24.32	24.32	-0.24	-0.98	105584.0	2584639.32	277
2019-11-12	24.74	24.74	24.5	24.56	-0.16	-0.65	205466.0	5047091.4	446
2019-11-11	25.95	26.0	24.7	24.72	-1.03	-4.0	721770.0	18283124.36	1010
2019-11-10	25.4	25.9	25.4	25.75	0.35	1.38	327092.0	8391928.35	434
2019-11-07	25.15	25.4	24.9	25.4	0.15	0.59	209090.0	5263180.34	433
2019-11-06	24.86	25.4	24.86	25.25	0.45	1.81	349847.0	8795422.78	664
2019-11-05	24.38	24.8	24.22	24.8	0.42	1.72	93788.0	2308129.46	221
2019-11-04	23.9	24.38	23.76	24.38	0.5	2.09	45144.0	1088233.5	168
2019-11-03	23.64	23.88	23.52	23.88	-0.52	-2.13	26595.0	629527.22	60
2019-10-31	23.96	24.4	23.9	24.4	0.3	1.24	19946.0	479517.74	62
2019-10-30	23.7	24.14	23.7	24.1	0.3	1.26	97965.0	2355739.66	118
2019-10-29	24.6	24.6	23.62	23.8	-0.9	-3.64	223915.0	5340355.08	312
2019-10-28	24.7	24.96	24.58	24.7	0.0	0.0	51503.0	1274559.16	96
2019-10-27	24.78	24.78	24.62	24.7	0.0	0.0	19179.0	473079.44	47
2019-10-24	24.7	24.7	24.68	24.7	-0.1	-0.4	24598.0	607531.36	81
2019-10-23	24.9	24.96	24.5	24.8	-0.1	-0.4	39324.0	969858.02	113
2019-10-22	24.62	24.92	24.62	24.9	0.2	0.81	109700.0	2727497.02	150
2019-10-21	24.88	24.9	24.68	24.7	-0.2	-0.8	147952.0	3675230.9	93
2019-10-20	24.2	24.9	24.2	24.9	0.84	3.49	137500.0	3363684.66	192
2019-10-17	23.74	24.4	23.74	24.06	0.08	0.33	74616.0	1802138.24	169
2019-10-16	23.5	23.98	23.32	23.98	0.48	2.04	48152.0	1135316.9	107
2019-10-15	23.3	23.56	23.22	23.5	0.2	0.86	50511.0	1185041.64	98
2019-10-14	23.5	23.5	23.24	23.3	-0.38	-1.6	39811.0	930452.0	102
2019-10-13	24.2	24.2	23.52	23.68	-0.4	-1.66	64212.0	1531529.56	104
2019-10-10	24.18	24.3	24.06	24.08	-0.16	-0.66	45339.0	1093971.02	87
2019-10-09	24.24	24.48	24.24	24.24	-0.06	-0.25	51916.0	1260031.7	127
2019-10-08	24.46	24.5	24.2	24.3	-0.32	-1.3	66246.0	1610776.56	108
2019-10-07	24.66	24.8	24.42	24.62	0.0	0.0	91695.0	2253491.88	116
2019-10-06	24.34	24.7	24.24	24.62	0.44	1.82	112191.0	2755550.24	147
2019-10-03	24.7	24.7	24.02	24.18	-0.52	-2.11	215128.0	5208571.8	301
2019-10-02	24.94	24.94	24.62	24.7	-0.24	-0.96	121248.0	3011203.78	131
2019-10-01	25.0	25.35	24.92	24.94	-0.21	-0.83	275604.0	6941508.48	328
2019-09-30	24.56	25.15	24.56	25.15	0.59	2.4	563465.0	14022427.53	725
2019-09-29	24.2	24.7	23.92	24.56	0.56	2.33	364482.0	8916258.36	498
2019-09-26	23.42	24.24	23.42	24.0	0.58	2.48	498492.0	11988144.38	432
2019-09-25	23.1	23.7	23.0	23.42	0.32	1.39	445519.0	10456072.72	399
2019-09-24	22.74	23.24	22.74	23.1	0.36	1.58	252526.0	5824588.0	209
2019-09-22	22.7	22.76	22.62	22.74	0.16	0.71	41723.0	947746.36	76
2019-09-19	22.32	22.58	22.32	22.58	0.08	0.36	39968.0	894889.68	100
2019-09-18	22.32	22.5	22.3	22.5	0.2	0.9	44893.0	1004205.2	55
2019-09-17	22.3	22.3	22.24	22.3	0.0	0.0	20857.0	464542.74	33
2019-09-16	22.5	22.7	22.14	22.3	-0.3	-1.33	155363.0	3488647.74	226
2019-09-15	22.56	22.7	22.5	22.6	-0.26	-1.14	66222.0	1495693.42	107
2019-09-12	22.7	22.86	22.7	22.86	0.06	0.26	60760.0	1386738.6	70
2019-09-11	22.52	22.82	22.52	22.8	-0.1	-0.44	84525.0	1922944.66	150
2019-09-10	23.2	23.2	22.64	22.9	-0.4	-1.72	121182.0	2789367.14	177
2019-09-09	23.0	23.3	22.98	23.3	0.12	0.52	49061.0	1135884.18	111
2019-09-08	23.08	23.2	22.9	23.18	0.2	0.87	88791.0	2049691.88	167
2019-09-05	22.84	22.98	22.8	22.98	0.14	0.61	135488.0	3099577.48	175
2019-09-04	22.7	22.9	22.64	22.84	0.28	1.24	89339.0	2034372.14	227
2019-09-03	22.52	22.74	22.4	22.56	-0.14	-0.62	132865.0	3001714.46	253
2019-09-02	22.6	22.7	22.38	22.7	0.26	1.16	282958.0	6359082.62	243
2019-09-01	22.5	22.72	22.42	22.44	-0.16	-0.71	41542.0	936077.5	116
2019-08-29	22.28	22.6	22.2	22.6	0.32	1.44	99334.0	2217403.94	266
2019-08-28	22.2	22.5	22.2	22.28	0.08	0.36	109671.0	2452733.1	285
2019-08-27	22.48	22.48	22.16	22.2	-0.3	-1.33	100367.0	2230991.16	133
2019-08-26	22.7	22.7	22.1	22.5	0.02	0.09	89295.0	1989247.22	178
2019-08-25	22.98	22.98	22.4	22.48	-0.52	-2.26	133175.0	3008869.04	193
2019-08-22	23.4	23.4	22.8	23.0	-0.44	-1.88	204663.0	4718651.56	198
2019-08-21	23.82	23.82	23.38	23.44	-0.26	-1.1	129010.0	3051217.08	123
2019-08-20	23.92	24.0	23.7	23.7	-0.2	-0.84	173203.0	4139579.16	181
2019-08-19	23.9	24.1	23.88	23.9	0.06	0.25	213393.0	5115399.18	256
2019-08-18	23.3	23.9	23.28	23.84	0.58	2.49	338545.0	8009296.18	485
2019-08-08	23.0	23.44	22.92	23.26	0.32	1.39	313236.0	7270986.42	553
2019-08-07	22.8	23.02	22.8	22.94	0.14	0.61	58069.0	1331692.96	103
2019-08-06	22.82	22.9	22.72	22.8	-0.1	-0.44	104439.0	2380183.32	153
2019-08-05	22.82	23.0	22.8	22.9	-0.12	-0.52	133229.0	3046812.06	327
2019-08-04	22.74	23.1	22.74	23.02	0.3	1.32	182100.0	4186528.96	276
2019-08-01	22.66	22.72	22.54	22.72	-0.08	-0.35	38728.0	876954.08	105
2019-07-31	22.74	22.8	22.64	22.8	0.02	0.09	49361.0	1122177.14	201
2019-07-30	22.88	22.88	22.72	22.78	0.06	0.26	44543.0	1015408.72	117
2019-07-29	23.1	23.1	22.72	22.72	-0.36	-1.56	109418.0	2511469.56	244
2019-07-28	22.78	23.28	22.74	23.08	0.38	1.67	198083.0	4566297.36	349
2019-07-25	22.5	22.7	22.5	22.7	0.26	1.16	46925.0	1059896.96	245
2019-07-24	22.42	22.44	22.42	22.44	-0.02	-0.09	12090.0	271649.88	42
2019-07-23	22.42	22.46	22.36	22.46	-0.04	-0.18	30458.0	683342.96	70
2019-07-22	22.5	22.66	22.44	22.5	-0.1	-0.44	44600.0	1004575.26	65
2019-07-21	22.7	22.8	22.32	22.6	-0.36	-1.57	100561.0	2262046.14	185
2019-07-18	22.9	23.0	22.9	22.96	-0.08	-0.35	18982.0	435655.98	54
2019-07-17	22.84	23.08	22.8	23.04	0.2	0.88	84872.0	1941613.3	101
2019-07-16	23.08	23.12	22.78	22.84	0.02	0.09	135277.0	3097325.48	167
2019-07-15	23.02	23.1	22.82	22.82	-0.2	-0.87	112669.0	2584829.84	237
2019-07-14	23.2	23.58	23.0	23.02	-0.2	-0.86	91099.0	2127764.28	185
2019-07-11	23.48	23.48	23.14	23.22	-0.22	-0.94	59126.0	1376484.62	114
2019-07-10	23.3	23.48	23.24	23.44	0.2	0.86	165803.0	3880405.16	217
2019-07-09	22.84	23.3	22.78	23.24	0.62	2.74	388012.0	8958297.74	684
2019-07-08	22.66	22.8	22.62	22.62	-0.18	-0.79	31860.0	722919.22	82
2019-07-07	22.18	22.82	22.16	22.8	0.64	2.89	81564.0	1836530.62	161
2019-07-04	22.22	22.3	22.02	22.16	-0.24	-1.07	68999.0	1530223.64	114
2019-07-03	22.62	22.64	22.34	22.4	-0.3	-1.32	46668.0	1047716.72	95
2019-07-02	22.3	23.0	22.3	22.7	0.5	2.25	480818.0	10909068.3	927
2019-07-01	21.9	22.2	21.76	22.2	0.3	1.37	99229.0	2181994.56	204
2019-06-30	21.54	21.98	21.5	21.9	0.48	2.24	105828.0	2304005.12	276
2019-06-27	21.0	21.5	21.0	21.42	0.52	2.49	121755.0	2590573.06	581
2019-06-26	21.06	21.12	20.9	20.9	-0.1	-0.48	82931.0	1746510.86	99
2019-06-25	20.88	21.04	20.86	21.0	0.14	0.67	25341.0	531184.08	73
2019-06-24	20.96	21.0	20.86	20.86	-0.1	-0.48	33400.0	699037.84	68
2019-06-23	21.2	21.2	20.96	20.96	-0.24	-1.13	52560.0	1108719.08	95
2019-06-20	21.18	21.56	21.1	21.2	-0.3	-1.4	92234.0	1956655.6	214
2019-06-19	21.7	21.7	21.5	21.5	-0.14	-0.65	25449.0	549490.58	79
2019-06-18	21.66	21.68	21.5	21.64	-0.06	-0.28	88459.0	1911271.78	160
2019-06-17	21.96	21.96	21.68	21.7	-0.28	-1.27	141198.0	3069670.96	261
2019-06-16	20.94	22.08	20.86	21.98	1.02	4.87	225344.0	4843349.7	748
2019-06-13	21.14	21.14	20.9	20.96	-0.26	-1.23	37232.0	782405.96	69
2019-06-12	21.2	21.24	20.9	21.22	0.02	0.09	100141.0	2118953.96	478
2019-06-11	20.7	21.2	20.7	21.2	0.5	2.42	86374.0	1809923.08	948
2019-06-10	20.4	20.74	20.4	20.7	0.38	1.87	97875.0	2012355.62	204
2019-06-09	20.22	20.4	20.2	20.32	0.28	1.4	92736.0	1881151.28	119
2019-05-30	19.96	20.1	19.96	20.04	0.14	0.7	35432.0	709241.78	58
2019-05-29	19.96	20.0	19.9	19.9	0.0	0.0	68400.0	1363666.12	152
2019-05-28	20.0	20.1	19.84	19.9	0.06	0.3	40860.0	815207.26	107
2019-05-27	19.62	19.84	19.62	19.84	-0.04	-0.2	53052.0	1046445.76	172
2019-05-26	19.9	19.9	19.82	19.88	-0.12	-0.6	16359.0	324942.94	71
2019-05-23	20.02	20.06	19.96	20.0	-0.22	-1.09	21346.0	427905.78	73
2019-05-22	20.3	20.3	20.2	20.22	0.02	0.1	81553.0	1654304.36	98
2019-05-21	20.0	20.2	20.0	20.2	0.32	1.61	42630.0	856770.88	91
2019-05-20	19.9	19.9	19.5	19.88	-0.12	-0.6	55742.0	1100461.24	146
2019-05-19	20.4	20.4	20.0	20.0	-0.3	-1.48	37206.0	749520.96	124
2019-05-16	20.5	20.54	20.3	20.3	-0.04	-0.2	77942.0	1594153.68	121
2019-05-15	19.92	20.5	19.92	20.34	0.54	2.73	180393.0	3664377.14	236
2019-05-14	20.48	20.5	19.38	19.8	-0.7	-3.41	335069.0	6677704.76	380
2019-05-13	20.44	20.62	20.4	20.5	-0.1	-0.49	94918.0	1951747.48	173
2019-05-12	20.94	20.94	20.44	20.6	-0.26	-1.25	69228.0	1430919.56	195
2019-05-09	21.5	21.58	20.86	20.86	-0.24	-1.14	245404.0	5205941.32	461
2019-05-08	20.9	21.1	20.88	21.1	0.0	0.0	43951.0	921998.18	152
2019-05-07	21.04	21.1	20.8	21.1	-0.08	-0.38	80401.0	1685296.36	340
2019-05-06	21.5	21.58	20.96	21.18	-0.82	-3.73	488386.0	10337219.1	585
2019-05-05	22.98	23.08	22.0	22.0	-0.8	-3.51	140295.0	3162869.38	292
2019-05-02	23.0	23.1	22.8	22.8	-0.18	-0.78	85980.0	1971294.3	136
2019-05-01	23.06	23.1	22.96	22.98	-0.02	-0.09	54706.0	1258864.34	152
2019-04-30	23.02	23.1	22.94	23.0	0.02	0.09	35382.0	814742.38	99
2019-04-29	22.84	22.98	22.8	22.98	0.12	0.52	59321.0	1356300.18	143
2019-04-28	22.86	22.9	22.84	22.86	0.04	0.18	57563.0	1315946.04	63
2019-04-25	22.84	22.88	22.78	22.82	0.02	0.09	67836.0	1548019.38	152
2019-04-24	22.86	22.86	22.8	22.8	-0.06	-0.26	34784.0	793995.56	96
2019-04-23	22.9	22.9	22.82	22.86	0.04	0.18	31230.0	714639.84	190
2019-04-22	22.9	22.9	22.8	22.82	-0.12	-0.52	39074.0	893022.0	157
2019-04-21	22.98	22.98	22.82	22.94	-0.06	-0.26	29132.0	667225.34	92
2019-04-18	22.9	23.0	22.8	23.0	0.08	0.35	89459.0	2046891.12	518
2019-04-17	22.98	23.06	22.92	22.92	-0.06	-0.26	33861.0	778427.2	110
2019-04-16	22.94	23.12	22.94	22.98	-0.08	-0.35	97775.0	2253583.98	144
2019-04-15	23.0	23.14	22.9	23.06	0.06	0.26	65363.0	1506055.82	154
2019-04-14	22.82	23.08	22.8	23.0	0.14	0.61	101842.0	2334936.46	214
2019-04-11	23.1	23.16	22.86	22.86	-0.56	-2.39	122828.0	2833012.08	572
2019-04-10	23.5	23.6	23.42	23.42	0.02	0.09	113952.0	2678454.12	224
2019-04-09	23.36	23.52	23.36	23.4	-0.02	-0.09	40002.0	938787.28	115
2019-04-08	23.42	23.48	23.4	23.42	-0.06	-0.26	39595.0	928133.98	94
2019-04-07	23.7	23.7	23.36	23.48	0.04	0.17	79076.0	1856078.7	159
2019-04-04	23.32	23.7	23.3	23.44	0.14	0.6	168001.0	3940150.18	246
2019-04-03	23.32	23.32	23.26	23.3	0.0	0.0	85342.0	1988171.36	97
2019-04-02	23.34	23.4	23.26	23.3	-0.02	-0.09	83195.0	1939343.1	195
2019-04-01	23.2	23.44	23.2	23.32	0.12	0.52	84258.0	1964196.88	211
2019-03-31	23.3	23.4	23.12	23.2	-0.12	-0.51	126553.0	2947047.6	246
2019-03-28	23.34	23.5	23.3	23.32	-0.08	-0.34	75751.0	1768000.62	309
2019-03-27	23.44	23.44	23.26	23.4	-0.06	-0.26	95415.0	2230755.36	192
2019-03-26	23.38	23.48	23.26	23.46	0.1	0.43	160066.0	3740760.6	235
2019-03-25	23.3	23.5	23.2	23.36	0.1	0.43	223469.0	5203339.9	417
2019-03-24	23.64	23.64	23.26	23.26	-0.24	-1.02	98175.0	2300026.2	308
2019-03-21	23.5	23.7	23.42	23.5	-0.26	-1.09	359044.0	8440508.5	427
2019-03-20	23.8	23.88	23.66	23.76	-0.18	-0.75	143936.0	3418736.92	226
2019-03-19	23.8	24.06	23.44	23.94	0.3	1.27	497807.0	11855449.18	691
2019-03-18	23.0	23.68	23.0	23.64	0.64	2.78	641641.0	15048900.6	791
2019-03-17	23.02	23.2	22.96	23.0	-0.2	-0.86	302686.0	6975848.84	477
2019-03-14	23.38	23.6	23.02	23.2	-0.18	-0.77	897995.0	20881048.46	1169
2019-03-13	23.44	23.5	22.8	23.38	-0.02	-0.09	1065468.0	24605419.42	1618
2019-03-12	23.52	24.34	23.3	23.4	1.26	5.69	3923091.0	93927235.88	3004
2019-03-11	22.5	22.58	21.9	22.14	-0.44	-1.95	408330.0	9052485.32	583
2019-03-10	21.94	22.66	21.92	22.58	0.5	2.26	492902.0	10996865.7	568
2019-03-07	22.0	22.12	21.6	22.08	0.14	0.64	404649.0	8866074.3	561
2019-03-06	21.24	22.0	21.2	21.94	0.74	3.49	983367.0	21372771.22	1204
2019-03-05	20.9	21.24	20.8	21.2	0.32	1.53	440901.0	9294230.82	406
2019-03-04	20.7	20.9	20.62	20.88	0.18	0.87	79504.0	1647449.7	128
2019-03-03	20.8	21.0	20.7	20.7	-0.06	-0.29	111384.0	2317428.08	172
2019-02-28	20.46	20.8	20.4	20.76	0.22	1.07	50821.0	1046565.76	135
2019-02-27	20.5	20.56	20.48	20.54	0.04	0.2	35872.0	735991.86	55
2019-02-26	20.5	20.66	20.48	20.5	-0.1	-0.49	69462.0	1429360.28	185
2019-02-25	20.62	20.62	20.24	20.6	-0.2	-0.96	355262.0	7231122.46	375
2019-02-24	20.74	20.86	20.56	20.8	0.1	0.48	105165.0	2174825.78	98
2019-02-21	20.5	20.88	20.38	20.7	0.16	0.78	71567.0	1478294.92	114
2019-02-20	20.38	20.54	20.38	20.54	0.16	0.79	22487.0	460154.66	51
2019-02-19	20.48	20.48	20.3	20.38	-0.14	-0.68	40979.0	835101.44	75
2019-02-18	20.6	20.6	20.5	20.52	-0.12	-0.58	29986.0	615351.38	57
2019-02-17	20.76	20.76	20.64	20.64	-0.14	-0.67	29525.0	610766.02	59
2019-02-14	20.64	20.78	20.6	20.78	0.14	0.68	70105.0	1450412.86	215
2019-02-13	20.96	20.96	20.6	20.64	-0.26	-1.24	56350.0	1169506.22	95
2019-02-12	20.5	20.94	20.44	20.9	0.46	2.25	121243.0	2518307.38	402
2019-02-11	20.6	20.66	20.44	20.44	-0.16	-0.78	61760.0	1269881.32	101
2019-02-10	20.78	20.9	20.5	20.6	-0.16	-0.77	93932.0	1942780.64	118
2019-02-07	20.8	20.92	20.64	20.76	-0.04	-0.19	155001.0	3216569.3	164
2019-02-06	21.4	21.4	20.6	20.8	-0.44	-2.07	240159.0	5049855.12	545
2019-02-05	20.76	21.42	20.76	21.24	0.28	1.34	374827.0	7974832.22	811
2019-02-04	20.6	21.1	20.1	20.96	0.32	1.55	572300.0	11920172.04	620
2019-02-03	20.76	20.78	20.5	20.64	-0.12	-0.58	110258.0	2272432.8	142
2019-01-31	20.8	20.8	20.6	20.76	-0.04	-0.19	192504.0	3985038.62	193
2019-01-30	20.38	20.8	20.3	20.8	0.52	2.56	450324.0	9263127.14	416
2019-01-29	20.08	20.46	20.0	20.28	0.22	1.1	461362.0	9370415.44	494
2019-01-28	19.84	20.12	19.84	20.06	0.26	1.31	421647.0	8421344.92	413
2019-01-27	19.54	19.8	19.54	19.8	0.2	1.02	188876.0	3711600.52	197
2019-01-24	19.7	19.7	19.54	19.6	-0.1	-0.51	159794.0	3132759.3	224
2019-01-23	19.58	19.7	19.52	19.7	0.1	0.51	165426.0	3245655.24	242
2019-01-22	19.46	19.6	19.44	19.6	0.12	0.62	103017.0	2012036.32	149
2019-01-21	19.44	19.48	19.3	19.48	0.0	0.0	124320.0	2410695.1	187
2019-01-20	19.44	19.52	19.44	19.48	-0.04	-0.2	67821.0	1320789.24	95
2019-01-17	19.46	19.52	19.38	19.52	0.08	0.41	137601.0	2678372.52	179
2019-01-16	19.44	19.46	19.3	19.44	-0.06	-0.31	301305.0	5838108.12	276
2019-01-15	19.4	19.54	19.4	19.5	0.1	0.52	186968.0	3638197.4	196
2019-01-14	19.46	19.68	19.38	19.4	-0.04	-0.21	335478.0	6539285.24	406
2019-01-13	19.04	19.7	19.04	19.44	0.44	2.32	1000610.0	19468499.72	870
2019-01-10	19.3	19.3	18.94	19.0	-0.28	-1.45	412330.0	7853415.78	539
2019-01-09	19.4	19.4	19.28	19.28	-0.08	-0.41	296921.0	5735242.42	315
2019-01-08	19.36	19.44	19.34	19.36	0.0	0.0	159541.0	3090882.32	174
2019-01-07	19.5	19.54	19.34	19.36	-0.18	-0.92	324730.0	6300137.82	324
2019-01-06	19.48	19.54	19.4	19.54	0.06	0.31	99165.0	1931451.84	139
2019-01-03	19.5	19.6	19.48	19.48	-0.06	-0.31	118886.0	2320677.34	136
2019-01-02	19.6	19.6	19.5	19.54	-0.1	-0.51	65510.0	1279180.16	195
2019-01-01	19.8	19.8	19.54	19.64	-0.16	-0.81	84583.0	1664943.04	181
2018-12-31	19.88	19.9	19.8	19.8	-0.1	-0.5	141136.0	2798428.78	162
2018-12-30	20.02	20.02	19.9	19.9	-0.14	-0.7	134078.0	2670759.88	171
2018-12-27	20.2	20.2	19.88	20.04	0.14	0.7	80256.0	1603883.12	120
2018-12-26	20.0	20.0	19.9	19.9	-0.1	-0.5	25437.0	507705.5	57
2018-12-25	19.72	20.0	19.72	20.0	-0.22	-1.09	55347.0	1099810.28	101
2018-12-24	20.3	20.3	20.0	20.22	0.02	0.1	54616.0	1100895.66	91
2018-12-23	20.0	20.24	20.0	20.2	0.04	0.2	55767.0	1117696.08	110
2018-12-20	20.5	20.5	20.1	20.16	-0.3	-1.47	86369.0	1753482.36	147
2018-12-19	20.5	20.6	20.46	20.46	-0.14	-0.68	52869.0	1085285.3	120
2018-12-18	20.84	20.84	20.6	20.6	-0.24	-1.15	103238.0	2139733.68	171
2018-12-17	20.96	21.0	20.84	20.84	-0.06	-0.29	52909.0	1105855.96	90
2018-12-16	20.76	21.08	20.76	20.9	0.04	0.19	128521.0	2693149.24	156
2018-12-13	20.86	20.86	20.76	20.86	0.02	0.1	78247.0	1628678.6	114
2018-12-12	20.72	20.84	20.72	20.84	0.14	0.68	44429.0	922402.92	67
2018-12-11	20.6	20.72	20.6	20.7	0.0	0.0	38820.0	802646.06	76
2018-12-10	20.56	20.7	20.56	20.7	0.2	0.98	36602.0	755108.4	120
2018-12-09	20.62	20.68	20.5	20.5	-0.1	-0.49	60984.0	1254728.38	104
2018-12-06	20.88	20.88	20.6	20.6	-0.3	-1.44	74381.0	1546488.72	113
2018-12-05	21.0	21.1	20.86	20.9	-0.2	-0.95	103324.0	2166629.28	137
2018-12-04	21.1	21.1	21.02	21.1	0.02	0.09	63956.0	1348552.22	114
2018-12-03	20.88	21.1	20.86	21.08	0.26	1.25	164821.0	3454867.62	239
2018-12-02	20.6	20.88	20.6	20.82	0.22	1.07	203881.0	4229487.12	209
2018-11-29	20.52	20.64	20.52	20.6	0.1	0.49	125172.0	2576048.64	187
2018-11-28	20.42	20.5	20.34	20.5	0.22	1.08	82663.0	1688328.54	135
2018-11-27	20.24	20.4	20.24	20.28	0.08	0.4	46428.0	943906.84	89
2018-11-26	20.5	20.5	20.2	20.2	-0.3	-1.46	177004.0	3603314.02	243
2018-11-25	20.66	20.8	20.3	20.5	0.14	0.69	270148.0	5557976.78	383
2018-11-22	20.48	20.5	20.32	20.36	-0.24	-1.17	166702.0	3403159.64	245
2018-11-21	20.5	20.66	20.4	20.6	0.18	0.88	104984.0	2155645.44	224
2018-11-20	20.66	20.66	20.4	20.42	-0.3	-1.45	108790.0	2234322.72	164
2018-11-19	20.7	20.84	20.66	20.72	0.02	0.1	80688.0	1674078.9	154
2018-11-18	21.4	21.54	20.7	20.7	-0.58	-2.73	211171.0	4453940.2	303
2018-11-15	21.12	21.48	21.0	21.28	0.38	1.82	318875.0	6771038.34	426
2018-11-14	20.7	21.1	20.7	20.9	-0.16	-0.76	275114.0	5738345.26	262
2018-11-13	20.76	21.18	20.74	21.06	0.36	1.74	208471.0	4368725.92	228
2018-11-12	20.5	20.8	20.5	20.7	0.1	0.49	134138.0	2778489.04	201
2018-11-11	20.78	20.78	20.44	20.6	0.04	0.19	144203.0	2961777.78	189
2018-11-08	20.48	21.18	20.4	20.56	0.12	0.59	635834.0	13255803.24	572
2018-11-07	20.18	20.48	20.0	20.44	0.14	0.69	290558.0	5909457.72	266
2018-11-06	20.0	20.5	20.0	20.3	0.34	1.7	128918.0	2618997.72	193
2018-11-05	20.0	20.02	19.92	19.96	-0.04	-0.2	77359.0	1544468.36	83
2018-11-04	19.9	20.04	19.9	20.0	0.1	0.5	93188.0	1862807.58	146
2018-11-01	20.44	20.74	19.9	19.9	-0.6	-2.93	398345.0	8105357.56	429
2018-10-31	20.3	20.5	20.3	20.5	0.2	0.99	201741.0	4117249.3	201
2018-10-30	20.4	20.4	20.02	20.3	-0.1	-0.49	87071.0	1764074.58	235
2018-10-29	20.2	20.6	20.1	20.4	0.44	2.2	142281.0	2902042.88	281
2018-10-28	19.34	20.2	19.3	19.96	0.66	3.42	148307.0	2930740.4	247
2018-10-25	19.12	19.36	19.12	19.3	0.18	0.94	66463.0	1278136.86	162
2018-10-24	19.0	19.12	18.98	19.12	0.12	0.63	61718.0	1177105.52	93
2018-10-23	18.5	19.02	18.44	19.0	0.5	2.7	150919.0	2837256.62	209
2018-10-22	18.8	18.9	18.42	18.5	-0.24	-1.28	200082.0	3719893.66	239
2018-10-21	18.5	18.9	18.5	18.74	-0.44	-2.29	268897.0	5040143.74	185
2018-10-18	19.3	19.4	19.08	19.18	-0.12	-0.62	120983.0	2323199.66	223
2018-10-17	19.0	19.3	19.0	19.3	0.3	1.58	311105.0	5921770.1	350
2018-10-16	19.0	19.2	18.3	19.0	-0.2	-1.04	189489.0	3582036.78	251
2018-10-15	18.9	19.22	18.72	19.2	0.7	3.78	92122.0	1749653.36	203
2018-10-14	19.54	19.54	18.06	18.5	-1.46	-7.31	248497.0	4731757.28	385
2018-10-11	20.6	20.6	19.9	19.96	-1.0	-4.77	210847.0	4261570.62	391
2018-10-10	21.04	21.06	20.94	20.96	-0.14	-0.66	106070.0	2226971.22	238
2018-10-09	21.06	21.24	21.04	21.1	0.06	0.29	54409.0	1150937.92	193
2018-10-08	21.26	21.3	21.0	21.04	-0.2	-0.94	104122.0	2196785.56	278
2018-10-07	21.5	21.5	21.24	21.24	-0.26	-1.21	52626.0	1122316.1	193
2018-10-04	21.6	21.6	21.4	21.5	-0.08	-0.37	133124.0	2860809.76	255
2018-10-03	21.6	21.6	21.5	21.58	-0.1	-0.46	110165.0	2377556.34	172
2018-10-02	21.9	21.9	21.68	21.68	-0.16	-0.73	61475.0	1340466.08	134
2018-10-01	21.88	21.96	21.76	21.84	-0.08	-0.36	175389.0	3832998.1	273
2018-09-30	21.82	22.0	21.78	21.92	0.24	1.11	343335.0	7515520.38	383
2018-09-27	21.72	21.84	21.66	21.68	-0.1	-0.46	157218.0	3414520.34	248
2018-09-26	22.0	22.0	21.76	21.78	-0.2	-0.91	104339.0	2277648.5	220
2018-09-25	22.3	22.42	21.94	21.98	-0.48	-2.14	239521.0	5310031.38	295
2018-09-20	22.5	22.5	22.28	22.46	-0.12	-0.53	123798.0	2767090.08	168
2018-09-19	22.66	22.66	22.4	22.58	-0.08	-0.35	157504.0	3550316.66	285
2018-09-18	22.64	22.78	22.54	22.66	0.0	0.0	136510.0	3088384.8	147
2018-09-17	22.5	22.66	22.5	22.66	-0.02	-0.09	83854.0	1888325.42	99
2018-09-16	22.8	22.8	22.4	22.68	-0.08	-0.35	45847.0	1034277.58	122
2018-09-13	22.8	22.8	22.5	22.76	0.0	0.0	101327.0	2290649.34	183
2018-09-12	23.1	23.1	22.76	22.76	-0.5	-2.15	78363.0	1801492.1	139
2018-09-11	23.22	23.26	23.02	23.26	-0.02	-0.09	43176.0	1001055.58	62
2018-09-10	23.1	23.28	22.92	23.28	0.12	0.52	19324.0	446550.9	111
2018-09-09	23.1	23.16	22.9	23.16	-0.04	-0.17	24705.0	568525.86	70
2018-09-06	23.3	23.3	22.7	23.2	0.18	0.78	83007.0	1908536.5	178
2018-09-05	24.2	24.2	22.5	23.02	-1.26	-5.19	97856.0	2288967.32	207
2018-09-04	24.24	24.5	24.24	24.28	0.04	0.17	143196.0	3500992.9	128
2018-09-03	24.0	24.24	24.0	24.24	0.24	1.0	54800.0	1323887.56	86
2018-09-02	24.0	24.3	24.0	24.0	-0.1	-0.41	175023.0	4230652.0	150
2018-08-30	24.0	24.1	23.8	24.1	0.1	0.42	103991.0	2496918.64	152
2018-08-29	23.68	24.18	23.68	24.0	0.38	1.61	348633.0	8353546.6	370
2018-08-28	23.7	23.7	23.54	23.62	0.04	0.17	45903.0	1084212.04	105
2018-08-27	23.42	23.58	23.36	23.58	0.1	0.43	109249.0	2565612.08	125
2018-08-26	23.4	23.48	23.4	23.48	0.08	0.34	17948.0	421155.22	56
2018-08-16	23.48	23.5	23.34	23.4	0.04	0.17	37872.0	885446.72	90
2018-08-15	23.32	23.48	23.16	23.36	0.02	0.09	60463.0	1407161.52	120
2018-08-14	23.4	23.6	23.34	23.34	0.12	0.52	86939.0	2041153.92	134
2018-08-13	23.6	23.72	23.22	23.22	-0.62	-2.6	96549.0	2272035.76	189
2018-08-12	24.1	24.1	23.8	23.84	-0.56	-2.3	107698.0	2573721.64	192
2018-08-09	24.6	24.6	24.4	24.4	-0.18	-0.73	63504.0	1551479.88	128
2018-08-08	24.9	25.05	24.44	24.58	-0.42	-1.68	104198.0	2572641.28	168
2018-08-07	24.8	25.0	24.8	25.0	0.02	0.08	46052.0	1148911.86	100
2018-08-06	24.94	25.2	24.94	24.98	0.08	0.32	63805.0	1598354.0	178
2018-08-05	24.68	24.9	24.66	24.9	0.2	0.81	34226.0	846606.56	94
2018-08-02	24.62	24.7	24.5	24.7	0.0	0.0	42757.0	1053149.98	70
2018-08-01	24.76	24.78	24.62	24.7	-0.06	-0.24	63371.0	1566758.76	122
2018-07-31	24.8	24.92	24.74	24.76	-0.06	-0.24	67414.0	1672016.92	174
2018-07-30	24.86	24.94	24.82	24.82	-0.08	-0.32	31628.0	786960.56	109
2018-07-29	25.2	25.25	24.86	24.9	-0.5	-1.97	92980.0	2332090.49	169
2018-07-26	25.25	25.4	24.98	25.4	0.1	0.4	115498.0	2908241.01	242
2018-07-25	25.55	25.7	25.3	25.3	-0.25	-0.98	58863.0	1501448.05	115
2018-07-24	25.5	25.7	25.2	25.55	-0.15	-0.58	172471.0	4400357.55	242
2018-07-23	26.1	26.5	25.65	25.7	-0.45	-1.72	340522.0	8884335.15	377
2018-07-22	25.75	26.25	25.7	26.15	0.65	2.55	371883.0	9677347.75	462
2018-07-19	25.15	25.7	25.15	25.5	0.35	1.39	295326.0	7520545.85	368
2018-07-18	25.3	25.4	25.0	25.15	-0.25	-0.98	100925.0	2538347.95	134
2018-07-17	25.2	25.45	25.1	25.4	-0.05	-0.2	117193.0	2962580.75	153
2018-07-16	25.2	25.5	25.2	25.45	0.2	0.79	120645.0	3058434.6	166
2018-07-15	25.6	25.75	25.1	25.25	-0.15	-0.59	502926.0	12807356.9	468
2018-07-12	25.0	25.55	24.8	25.4	0.5	2.01	848213.0	21494024.93	782
2018-07-11	24.78	25.05	24.7	24.9	0.2	0.81	362649.0	9011620.1	496
2018-07-10	24.78	24.84	24.68	24.7	-0.1	-0.4	191236.0	4733317.3	294
2018-07-09	24.76	24.98	24.66	24.8	-0.2	-0.8	224046.0	5549964.16	340
2018-07-08	25.2	25.5	25.0	25.0	-0.4	-1.57	208224.0	5254731.5	244
2018-07-05	25.75	25.75	25.3	25.4	-0.4	-1.55	203172.0	5180272.35	284
2018-07-04	25.85	25.9	25.75	25.8	-0.05	-0.19	73893.0	1909009.35	99
2018-07-03	25.95	25.95	25.85	25.85	-0.25	-0.96	55060.0	1425876.65	102
2018-07-02	26.15	26.15	25.9	26.1	0.0	0.0	71431.0	1859202.9	142
2018-07-01	26.2	26.3	26.05	26.1	-0.1	-0.38	92514.0	2417909.1	110
2018-06-28	26.25	26.3	26.1	26.2	-0.15	-0.57	74112.0	1941560.75	109
2018-06-27	26.15	26.35	26.15	26.35	0.15	0.57	95527.0	2512349.2	110
2018-06-26	26.25	26.25	26.05	26.2	-0.15	-0.57	73956.0	1932273.7	99
2018-06-25	26.4	26.4	26.25	26.35	-0.15	-0.57	67185.0	1768457.0	96
2018-06-24	26.3	26.55	26.15	26.5	0.2	0.76	176681.0	4648736.25	197
2018-06-21	26.1	26.3	26.0	26.3	0.15	0.57	97259.0	2549162.6	108
2018-06-20	26.1	26.4	26.0	26.15	0.05	0.19	209466.0	5495282.7	315
2018-06-12	26.05	26.15	25.75	26.1	0.1	0.38	136498.0	3543874.6	161
2018-06-11	25.7	26.25	25.7	26.0	0.15	0.58	226123.0	5884183.75	221
2018-06-10	25.8	26.0	25.6	25.85	0.1	0.39	197109.0	5091035.15	185
2018-06-07	25.75	25.75	25.6	25.75	0.15	0.59	78171.0	2005035.55	104
2018-06-06	25.8	25.9	25.6	25.6	-0.15	-0.58	173474.0	4467861.6	142
2018-06-05	26.0	26.05	25.65	25.75	-0.05	-0.19	149953.0	3880314.15	188
2018-06-04	25.75	26.0	25.55	25.8	0.05	0.19	144305.0	3732625.75	146
2018-06-03	25.5	25.85	25.4	25.75	0.25	0.98	114576.0	2937867.55	175
2018-05-31	25.65	25.65	25.3	25.5	-0.1	-0.39	151174.0	3847127.65	189
2018-05-30	25.5	25.6	25.45	25.6	0.15	0.59	47848.0	1221259.2	89
2018-05-29	25.6	25.6	25.4	25.45	-0.25	-0.97	233650.0	5957149.4	179
2018-05-28	25.75	25.75	25.5	25.7	-0.05	-0.19	68728.0	1758486.45	106
2018-05-27	25.7	25.9	25.7	25.75	0.0	0.0	82387.0	2121753.0	111
2018-05-24	25.85	26.1	25.75	25.75	-0.07	-0.27	163621.0	4242217.95	176
2018-05-23	25.9	26.05	25.7	25.82	0.05	0.19	319146.0	8269186.05	250
2018-05-22	25.75	25.95	25.7	25.77	0.06	0.23	222665.0	5745647.35	128
2018-05-21	26.0	26.05	25.65	25.71	-0.2	-0.77	93478.0	2419804.2	189
2018-05-20	25.8	26.0	25.5	25.91	0.38	1.49	259664.0	6682264.85	328
2018-05-17	25.6	25.8	25.3	25.53	0.0	0.0	214310.0	5462137.25	200
2018-05-16	26.1	26.1	25.45	25.53	-0.57	-2.18	216362.0	5572183.15	420
2018-05-15	26.5	26.55	26.05	26.1	-0.49	-1.84	284384.0	7494375.85	428
2018-05-14	26.85	26.95	26.5	26.59	-0.22	-0.82	427995.0	11379604.6	442
2018-05-13	27.6	27.6	26.55	26.81	-2.33	-8.0	1197201.0	32488981.55	1305
2018-05-10	28.7	29.25	28.6	29.14	0.57	2.0	98158.0	2841545.6	156
2018-05-09	28.5	28.8	28.5	28.57	-0.33	-1.14	121524.0	3481868.3	156
2018-05-08	29.3	29.5	28.7	28.9	-0.34	-1.16	178988.0	5182798.65	247
2018-05-07	29.3	29.4	28.7	29.24	0.03	0.1	233465.0	6763433.7	229
2018-05-06	29.2	29.8	29.1	29.21	0.18	0.62	142964.0	4208711.85	276
2018-05-03	29.0	29.2	28.85	29.03	-0.1	-0.34	120024.0	3473959.35	145
2018-05-02	29.95	30.0	29.0	29.13	-0.79	-2.64	201531.0	5940814.6	297
2018-05-01	29.8	30.1	29.7	29.92	0.08	0.27	185092.0	5533172.85	234
2018-04-30	29.95	30.15	29.5	29.84	-0.01	-0.03	294211.0	8788840.3	280
2018-04-29	30.55	30.6	29.7	29.85	-0.63	-2.07	307361.0	9282607.9	334
2018-04-26	30.55	30.7	30.05	30.48	0.02	0.07	429740.0	13029841.3	381
2018-04-25	30.3	30.7	29.8	30.46	0.46	1.53	463207.0	14038058.7	487
2018-04-24	30.8	30.8	29.75	30.0	-0.76	-2.47	772447.0	23332027.75	874
2018-04-23	28.6	31.1	28.5	30.76	2.22	7.78	1815309.0	54235768.35	1592
2018-04-22	28.1	28.6	28.1	28.54	0.35	1.24	519965.0	14742897.05	376
2018-04-19	28.05	28.4	28.05	28.19	0.17	0.61	534699.0	15083858.95	391
2018-04-18	27.95	28.05	27.8	28.02	0.12	0.43	278580.0	7778438.75	226
2018-04-17	28.1	28.1	27.75	27.9	-0.13	-0.46	207874.0	5805067.3	224
2018-04-16	28.0	28.15	27.95	28.03	0.05	0.18	194796.0	5462037.2	222
2018-04-15	28.0	28.1	27.8	27.98	0.51	1.86	328655.0	9188346.95	254
2018-04-12	27.55	27.6	27.2	27.47	-0.16	-0.58	259934.0	7125362.35	246
2018-04-11	28.1	28.2	27.5	27.63	-0.54	-1.92	345913.0	9643535.8	346
2018-04-10	28.5	28.5	28.1	28.17	-0.22	-0.77	218186.0	6165697.1	198
2018-04-09	28.35	28.55	28.35	28.39	0.06	0.21	127727.0	3633940.0	145
2018-04-08	28.55	28.55	28.3	28.33	-0.22	-0.77	215491.0	6123288.9	205
2018-04-05	28.3	28.75	28.25	28.55	0.35	1.24	403613.0	11479457.25	330
2018-04-04	28.3	28.4	28.0	28.2	-0.09	-0.32	664293.0	18756636.2	366
2018-04-03	28.05	28.35	28.05	28.29	0.08	0.28	333639.0	9422274.2	304
2018-04-02	27.95	28.35	27.7	28.21	0.35	1.26	860827.0	24206984.25	641
2018-04-01	27.3	27.95	27.3	27.86	1.02	3.8	1845857.0	50986228.05	1149
2018-03-29	26.8	26.95	26.5	26.84	0.0	0.0	190856.0	5091365.5	197
2018-03-28	26.95	27.05	26.7	26.84	-0.13	-0.48	143956.0	3866456.15	152
2018-03-27	27.25	27.3	26.8	26.97	-0.14	-0.52	236165.0	6369728.15	283
2018-03-26	26.95	27.25	26.7	27.11	0.09	0.33	262049.0	7078172.3	280
2018-03-25	27.1	27.4	26.85	27.02	-0.06	-0.22	443575.0	12070561.85	473
2018-03-22	26.65	27.15	26.65	27.08	0.44	1.65	447069.0	12056832.15	550
2018-03-21	26.7	26.75	26.6	26.64	-0.03	-0.11	303295.0	8083542.85	277
2018-03-20	26.65	26.7	26.6	26.67	0.02	0.08	127606.0	3401411.9	127
2018-03-19	26.65	26.7	26.5	26.65	-0.01	-0.04	134378.0	3579516.2	128
2018-03-18	26.7	26.85	26.65	26.66	0.02	0.08	88543.0	2364786.45	137
2018-03-15	26.75	26.75	26.5	26.64	-0.1	-0.37	219515.0	5839221.95	238
2018-03-14	26.85	26.85	26.6	26.74	-0.07	-0.26	160003.0	4273543.35	163
2018-03-13	26.8	27.0	26.5	26.81	0.1	0.37	315819.0	8436856.5	320
2018-03-12	26.65	26.75	26.5	26.71	0.19	0.72	253205.0	6744736.5	272
2018-03-11	26.9	27.05	26.45	26.52	-0.3	-1.12	438520.0	11759769.5	398
2018-03-08	26.5	26.9	26.5	26.82	0.23	0.86	185406.0	4952544.3	210
2018-03-07	26.55	26.7	26.4	26.59	0.08	0.3	53774.0	1427305.45	95
2018-03-06	26.4	26.6	26.15	26.51	0.26	0.99	200789.0	5292228.0	234
2018-03-05	26.2	26.55	26.2	26.25	0.14	0.54	297902.0	7855330.45	232
2018-03-04	26.2	26.25	25.85	26.11	0.01	0.04	157329.0	4093723.9	168
2018-03-01	25.8	26.1	25.8	26.1	0.13	0.5	49289.0	1280989.7	108
2018-02-28	26.3	26.35	25.9	25.97	-0.43	-1.63	206706.0	5393795.25	340
2018-02-27	26.65	26.8	26.35	26.4	-0.2	-0.75	94445.0	2507585.45	127
2018-02-26	26.8	26.8	26.6	26.6	-0.03	-0.11	26137.0	697977.95	61
2018-02-25	26.6	26.7	26.6	26.63	0.03	0.11	51584.0	1375032.4	63
2018-02-22	26.75	26.85	26.45	26.6	-0.03	-0.11	48047.0	1279144.05	115
2018-02-21	26.4	26.9	26.4	26.63	0.31	1.18	167102.0	4461026.45	244
2018-02-20	26.45	26.5	26.3	26.32	-0.13	-0.49	99328.0	2619319.75	90
2018-02-19	26.4	26.5	26.25	26.45	0.01	0.04	123212.0	3252452.45	134
2018-02-18	26.15	26.6	26.05	26.44	0.42	1.61	193884.0	5100790.35	271
2018-02-15	25.95	26.2	25.95	26.02	0.19	0.74	175210.0	4569358.2	187
2018-02-14	25.85	25.9	25.8	25.83	0.04	0.16	62092.0	1606934.0	118
2018-02-13	25.9	26.1	25.7	25.79	-0.02	-0.08	225322.0	5822399.3	400
2018-02-12	26.05	26.3	25.75	25.81	-0.09	-0.35	187207.0	4870637.0	264
2018-02-11	26.2	26.3	25.85	25.9	-0.34	-1.3	200298.0	5209177.9	291
2018-02-08	26.35	26.6	26.15	26.24	-0.1	-0.38	157589.0	4156964.2	218
2018-02-07	26.2	26.45	26.2	26.34	0.19	0.73	196752.0	5186017.95	244
2018-02-06	26.5	26.55	26.1	26.15	-0.52	-1.95	351087.0	9207970.7	471
2018-02-05	26.7	26.8	26.55	26.67	-0.02	-0.07	215235.0	5736173.85	193
2018-02-04	26.65	27.05	26.45	26.69	0.1	0.38	385085.0	10291819.7	554
2018-02-01	27.0	27.0	26.5	26.59	-0.35	-1.3	407420.0	10893139.75	336
2018-01-31	26.8	27.1	26.75	26.94	0.14	0.52	306553.0	8269726.05	272
2018-01-30	27.6	27.6	26.7	26.8	-0.84	-3.04	831375.0	22502955.4	849
2018-01-29	27.8	27.9	27.45	27.64	-0.14	-0.5	266818.0	7393319.65	250
2018-01-28	27.55	27.85	27.55	27.78	0.2	0.73	227681.0	6312912.15	154
2018-01-25	27.2	27.8	27.1	27.58	0.33	1.21	390554.0	10735980.25	414
2018-01-24	27.0	27.25	27.0	27.25	0.18	0.66	91536.0	2488594.85	102
2018-01-23	27.05	27.25	27.0	27.07	-0.04	-0.15	258822.0	7009127.8	143
2018-01-22	27.4	27.4	27.0	27.11	-0.18	-0.66	270836.0	7350725.75	242
2018-01-21	27.5	27.5	27.25	27.29	-0.21	-0.76	64498.0	1765530.9	99
2018-01-18	27.6	27.6	27.45	27.5	-0.13	-0.47	46716.0	1285622.45	77
2018-01-17	27.5	27.7	27.4	27.63	0.13	0.47	152884.0	4218489.85	133
2018-01-16	27.55	27.8	27.5	27.5	0.05	0.18	195494.0	5399224.25	192
2018-01-15	26.85	27.6	26.8	27.45	0.6	2.23	549429.0	14971060.2	462
2018-01-14	26.85	26.95	26.7	26.85	0.01	0.04	239132.0	6417446.1	329
2018-01-11	26.7	26.85	26.7	26.84	0.02	0.07	29408.0	788839.6	61
2018-01-10	26.8	26.85	26.65	26.82	0.18	0.68	39669.0	1059814.75	63
2018-01-09	26.85	26.9	26.6	26.64	-0.16	-0.6	96172.0	2572619.45	102
2018-01-08	26.8	26.85	26.7	26.8	0.0	0.0	47952.0	1284837.55	80
2018-01-07	26.9	26.95	26.7	26.8	0.05	0.19	66785.0	1788862.6	84
2018-01-04	26.7	26.9	26.7	26.75	0.0	0.0	77176.0	2065360.0	80
2018-01-03	26.85	26.85	26.5	26.75	-0.1	-0.37	148805.0	3965915.2	191
2018-01-02	27.0	27.05	26.8	26.85	-0.1	-0.37	68157.0	1836676.1	114
2018-01-01	26.65	27.05	26.6	26.95	0.17	0.63	202357.0	5426094.1	169
2017-12-31	26.65	27.0	26.6	26.78	0.03	0.11	333094.0	8929303.05	218
2017-12-28	26.8	26.85	26.65	26.75	-0.01	-0.04	148578.0	3973675.2	129
2017-12-27	26.5	26.8	26.4	26.76	0.36	1.36	108009.0	2871050.2	147
2017-12-26	26.35	26.5	26.35	26.4	-0.05	-0.19	122722.0	3239152.0	116
2017-12-25	26.8	26.8	26.3	26.45	-0.35	-1.31	144548.0	3838790.35	144
2017-12-24	26.85	27.0	26.75	26.8	-0.02	-0.07	90207.0	2423692.9	113
2017-12-21	26.85	26.95	26.75	26.82	-0.03	-0.11	101970.0	2732735.65	114
2017-12-20	26.9	26.95	26.75	26.85	0.01	0.04	109339.0	2934545.9	133
2017-12-19	26.6	26.9	26.5	26.84	0.25	0.94	301463.0	8049578.0	357
2017-12-18	26.45	26.7	26.4	26.59	0.22	0.83	196280.0	5198522.45	174
2017-12-17	26.0	26.45	26.0	26.37	0.47	1.81	197433.0	5187567.55	243
2017-12-14	26.1	26.1	25.85	25.9	-0.08	-0.31	90772.0	2356966.25	109
2017-12-13	25.8	26.1	25.7	25.98	0.15	0.58	201846.0	5235761.55	224
2017-12-12	25.9	26.05	25.8	25.83	-0.07	-0.27	107444.0	2785727.8	146
2017-12-11	25.85	26.05	25.75	25.9	0.07	0.27	182922.0	4740560.6	211
2017-12-10	25.6	25.9	25.5	25.83	-0.11	-0.42	287584.0	7391034.95	369
2017-12-07	25.75	25.95	25.6	25.94	0.17	0.66	174718.0	4508922.1	213
2017-12-06	25.75	25.95	25.75	25.77	-0.03	-0.12	135221.0	3493387.65	157
2017-12-05	25.8	25.8	25.65	25.8	-0.11	-0.42	198408.0	4937349.45	189
2017-12-04	26.15	26.2	25.9	25.91	-0.17	-0.65	272939.0	7095245.95	268
2017-12-03	26.0	26.25	26.0	26.08	0.21	0.81	252093.0	6588613.0	225
2017-11-30	25.7	26.1	25.6	25.87	0.26	1.02	316429.0	8195860.45	336
2017-11-29	25.4	25.7	25.2	25.61	0.76	3.06	605952.0	15435431.6	721
2017-11-28	24.78	24.94	24.76	24.85	0.04	0.16	114133.0	2835932.4	211
2017-11-27	24.98	25.0	24.76	24.81	-0.16	-0.64	118982.0	2960887.16	184
2017-11-26	24.72	25.1	24.72	24.97	0.27	1.09	160878.0	4010875.74	256
2017-11-23	24.36	24.74	24.36	24.7	0.41	1.69	77805.0	1914198.84	190
2017-11-22	24.2	24.44	24.0	24.29	0.19	0.79	104909.0	2546273.04	202
2017-11-21	24.0	24.2	24.0	24.1	-0.04	-0.17	63182.0	1523143.58	111
2017-11-20	24.5	24.7	24.12	24.14	-0.25	-1.03	79851.0	1944237.16	155
2017-11-19	24.6	24.78	24.0	24.39	-0.49	-1.97	76908.0	1883189.92	182
2017-11-16	25.15	25.15	24.5	24.88	-0.18	-0.72	101642.0	2531913.19	188
2017-11-15	25.5	25.5	25.0	25.06	-0.41	-1.61	360260.0	9122410.85	379
2017-11-14	25.35	25.7	25.35	25.47	0.11	0.43	409292.0	10452417.6	429
2017-11-13	25.15	25.45	25.1	25.36	0.13	0.52	112387.0	2838042.65	147
2017-11-12	25.4	25.55	25.2	25.23	-0.27	-1.06	110260.0	2796069.25	171
2017-11-09	25.25	25.5	25.0	25.5	0.31	1.23	147758.0	3744954.0	188
2017-11-08	24.92	25.35	24.92	25.19	0.18	0.72	304271.0	7640874.23	301
2017-11-07	25.8	25.8	24.6	25.01	-0.97	-3.73	217584.0	5475809.91	372
2017-11-06	26.5	26.6	25.85	25.98	-0.68	-2.55	312812.0	8160762.0	394
2017-11-05	26.5	27.2	26.4	26.66	-0.78	-2.84	409226.0	10894924.5	424
2017-11-02	27.55	27.7	27.35	27.44	-0.04	-0.15	71864.0	1977847.65	128
2017-11-01	26.95	27.85	26.9	27.48	0.57	2.12	119393.0	3261036.6	199
2017-10-31	26.95	27.0	26.75	26.91	-0.04	-0.15	66704.0	1792951.2	108
2017-10-30	27.3	27.3	26.9	26.95	-0.3	-1.1	71864.0	1942289.25	103
2017-10-29	27.0	27.25	26.9	27.25	0.27	1.0	77569.0	2101099.25	128
2017-10-26	27.0	27.3	26.6	26.98	-0.16	-0.59	175612.0	4712682.0	207
2017-10-25	27.05	27.3	26.9	27.14	0.03	0.11	24745.0	671702.45	60
2017-10-24	26.7	27.25	26.55	27.11	0.32	1.19	170802.0	4592357.5	174
2017-10-23	27.05	27.05	26.55	26.79	-0.35	-1.29	66030.0	1767193.95	125
2017-10-22	27.1	27.25	26.85	27.14	-0.13	-0.48	120013.0	3250790.2	137
2017-10-19	26.9	27.35	26.9	27.27	0.38	1.41	78785.0	2136312.85	160
2017-10-18	27.15	27.25	26.75	26.89	-0.64	-2.32	253574.0	6856751.7	466
2017-10-17	27.7	27.8	27.45	27.53	-0.26	-0.94	185787.0	5121224.8	150
2017-10-16	27.85	27.85	27.5	27.79	0.08	0.29	108665.0	2998524.55	92
2017-10-15	28.0	28.0	27.7	27.71	-0.27	-0.96	60349.0	1676648.1	84
2017-10-12	27.45	28.1	27.2	27.98	0.68	2.49	134083.0	3720801.25	175
2017-10-11	27.5	27.8	27.2	27.3	-0.36	-1.3	101820.0	2794157.25	159
2017-10-10	27.75	28.05	27.5	27.66	-0.1	-0.36	57899.0	1609458.1	120
2017-10-09	27.9	28.1	27.7	27.76	-0.26	-0.93	60003.0	1670993.0	123
2017-10-08	28.2	28.35	28.0	28.02	-0.18	-0.64	86581.0	2437163.6	148
2017-10-05	28.1	28.25	27.85	28.2	0.1	0.36	93321.0	2610549.0	213
2017-10-04	28.1	28.2	27.95	28.1	-0.03	-0.11	89467.0	2510258.1	146
2017-10-03	28.4	28.45	28.1	28.13	-0.26	-0.92	151074.0	4265358.9	218
2017-10-02	28.35	28.5	28.15	28.39	0.06	0.21	146848.0	4163738.55	162
2017-10-01	28.25	28.4	28.1	28.33	-0.07	-0.25	95090.0	2685199.7	132
2017-09-28	28.1	28.45	28.1	28.4	0.4	1.43	272410.0	7715409.8	218
2017-09-27	28.2	28.25	27.9	28.0	-0.07	-0.25	60005.0	1681726.9	83
2017-09-26	28.0	28.35	28.0	28.07	0.35	1.26	184155.0	5198337.8	135
2017-09-25	27.95	27.95	27.55	27.72	-0.26	-0.93	73885.0	2044451.3	112
2017-09-21	27.9	28.15	27.8	27.98	0.14	0.5	120681.0	3379011.55	138
2017-09-20	27.55	27.85	27.5	27.84	0.08	0.29	74280.0	2055117.55	103
2017-09-19	28.15	28.15	27.6	27.76	-0.36	-1.28	215718.0	6018153.0	330
2017-09-18	28.3	28.3	28.1	28.12	-0.18	-0.64	116002.0	3268518.75	134
2017-09-17	28.15	28.45	28.0	28.3	0.4	1.43	172317.0	4867279.4	194
2017-09-14	28.2	28.2	27.9	27.9	-0.24	-0.85	136942.0	3830500.95	132
2017-09-13	28.2	28.2	28.0	28.14	0.01	0.04	82811.0	2325095.6	79
2017-09-12	28.1	28.25	28.1	28.13	-0.05	-0.18	59283.0	1669166.3	98
2017-09-11	28.25	28.3	28.1	28.18	-0.02	-0.07	142521.0	4018504.75	148
2017-09-10	28.15	28.25	28.1	28.2	0.02	0.07	97259.0	2741364.1	173
2017-09-07	27.85	28.35	27.7	28.18	0.23	0.82	382815.0	10657070.05	310
2017-09-06	27.9	28.0	27.8	27.95	0.14	0.5	101388.0	2826988.55	116
2017-08-29	28.0	28.0	27.7	27.81	-0.03	-0.11	96752.0	2693168.2	96
2017-08-28	27.4	28.1	27.4	27.84	0.24	0.87	214417.0	5970183.3	199
2017-08-27	27.3	27.7	27.3	27.6	0.24	0.88	73689.0	2031088.6	139
2017-08-24	27.75	27.85	27.3	27.36	-0.38	-1.37	193548.0	5324050.7	228
2017-08-23	27.95	27.95	27.7	27.74	-0.19	-0.68	117035.0	3252887.4	114
2017-08-22	28.0	28.0	27.75	27.93	0.05	0.18	203161.0	5657326.4	168
2017-08-21	27.75	28.1	27.75	27.88	-1.09	-3.76	372072.0	10395759.65	361
2017-08-20	29.3	29.3	28.85	28.97	-0.02	-0.07	396343.0	11492547.1	384
2017-08-17	29.05	29.1	28.65	28.99	0.0	0.0	322992.0	9332205.2	297
2017-08-16	29.0	29.1	28.9	28.99	0.15	0.52	110384.0	3201490.2	210
2017-08-15	29.3	29.45	28.8	28.84	-0.4	-1.37	193912.0	5656179.9	269
2017-08-14	29.0	29.5	28.85	29.24	0.33	1.14	234355.0	6838844.6	300
2017-08-13	28.7	29.0	28.6	28.91	0.12	0.42	179353.0	5162487.65	233
2017-08-10	29.2	29.2	28.7	28.79	-0.24	-0.83	228878.0	6612626.7	269
2017-08-09	28.5	29.35	28.5	29.03	0.51	1.79	518866.0	15029906.3	496
2017-08-08	28.0	28.85	27.7	28.52	0.67	2.41	720719.0	20473678.3	705
2017-08-07	27.9	28.1	27.65	27.85	-0.15	-0.54	663855.0	18473473.05	785
2017-08-06	28.05	28.8	27.9	28.0	1.63	6.18	1006937.0	28433454.85	958
2017-08-03	26.45	26.5	26.3	26.37	0.01	0.04	199936.0	5277962.75	198
2017-08-02	26.25	26.5	26.25	26.36	0.16	0.61	104706.0	2760230.05	160
2017-08-01	26.3	26.5	26.1	26.2	0.08	0.31	129321.0	3405780.6	177
2017-07-31	26.6	26.8	26.05	26.12	-0.48	-1.8	87042.0	2292125.3	168
2017-07-30	27.6	27.6	26.6	26.6	-0.86	-3.13	182562.0	4906850.0	179
2017-07-27	27.8	27.8	27.4	27.46	-0.23	-0.83	39718.0	1094933.3	71
2017-07-26	27.85	27.95	27.7	27.69	-0.16	-0.57	60610.0	1681933.05	87
2017-07-25	27.8	27.95	27.6	27.85	-0.14	-0.5	96782.0	2689692.55	138
2017-07-24	28.25	28.25	27.8	27.99	-0.15	-0.53	71485.0	2001811.15	106
2017-07-23	27.8	28.25	27.8	28.14	0.19	0.68	68377.0	1916831.65	84
2017-07-20	27.9	28.15	27.9	27.95	0.01	0.04	58514.0	1639030.75	78
2017-07-19	27.9	28.1	27.75	27.94	-0.08	-0.29	48401.0	1349121.75	122
2017-07-18	28.1	28.1	27.85	28.02	-0.12	-0.43	81886.0	2291696.95	117
2017-07-17	28.0	28.2	28.0	28.14	0.17	0.61	62411.0	1750489.3	107
2017-07-16	27.9	28.45	27.7	27.97	0.32	1.16	304140.0	8528453.2	226
2017-07-13	27.8	28.2	27.55	27.65	-0.01	-0.04	244391.0	6810313.0	373
2017-07-12	27.25	27.75	27.2	27.66	0.67	2.48	335664.0	9222105.95	387
2017-07-11	26.75	27.15	26.6	26.99	0.35	1.31	141099.0	3802908.7	148
2017-07-10	26.9	27.0	26.5	26.64	-0.01	-0.04	122142.0	3268337.7	188
2017-07-09	26.85	27.0	26.6	26.65	-0.35	-1.3	149955.0	4018253.95	185
2017-07-06	27.2	27.2	27.0	27.0	-0.05	-0.18	99788.0	2707719.7	91
2017-07-05	27.1	27.2	26.95	27.05	0.0	0.0	135357.0	3668490.35	105
2017-07-04	27.25	27.25	27.05	27.05	-0.1	-0.37	83063.0	2255264.35	111
2017-07-03	27.0	27.2	27.0	27.15	0.19	0.7	90209.0	2442198.8	118
2017-07-02	27.2	27.2	26.5	26.96	0.22	0.82	224673.0	6031537.65	231
2017-06-22	26.4	27.0	26.35	26.74	0.26	0.98	434155.0	11630239.95	372
2017-06-21	26.4	27.05	26.0	26.48	0.45	1.73	668180.0	17732043.55	450
2017-06-20	26.4	26.65	25.5	26.03	0.09	0.35	323016.0	8386042.35	315
2017-06-19	25.1	26.35	25.0	25.94	0.86	3.43	974828.0	24822943.71	833
2017-06-18	25.55	25.8	25.0	25.08	-0.57	-2.22	196549.0	5002980.8	304
2017-06-15	26.3	26.3	25.6	25.65	-0.72	-2.73	236057.0	6085962.25	293
2017-06-14	26.75	26.75	26.3	26.37	-0.41	-1.53	266745.0	7061611.75	608
2017-06-13	26.9	26.9	26.75	26.78	-0.22	-0.81	36419.0	976819.4	130
2017-06-12	26.75	27.1	26.75	27.0	0.05	0.19	45558.0	1230818.35	77
2017-06-11	27.4	27.5	26.75	26.95	-0.8	-2.88	169668.0	4593003.75	163
2017-06-08	27.8	27.8	27.7	27.75	-0.3	-1.07	41959.0	1165384.35	42
2017-06-07	28.0	28.1	28.0	28.05	0.0	0.0	21715.0	608273.65	33
2017-06-06	28.2	28.25	27.95	28.05	-0.15	-0.53	43654.0	1226520.45	81
2017-06-05	27.9	28.2	27.6	28.2	-0.03	-0.11	149033.0	4153914.75	142
2017-06-04	27.7	28.3	27.7	28.23	0.55	1.99	97518.0	2742965.5	116
2017-06-01	27.8	27.8	27.6	27.68	-0.13	-0.47	46620.0	1291020.8	90
2017-05-31	27.8	28.1	27.8	27.81	-0.09	-0.32	66435.0	1852469.0	95
2017-05-30	27.8	28.1	27.7	27.9	0.25	0.9	63354.0	1768322.3	105
2017-05-29	27.1	28.2	27.0	27.65	0.52	1.92	266186.0	7366137.6	247
2017-05-28	28.7	28.7	27.0	27.13	-1.67	-5.8	182670.0	5043482.0	244
2017-05-25	28.9	29.1	28.8	28.8	-0.1	-0.35	59520.0	1721642.9	90
2017-05-24	29.3	29.3	28.9	28.9	-0.3	-1.03	85738.0	2493161.5	111
2017-05-23	29.4	29.4	29.0	29.2	-0.16	-0.54	147479.0	4304107.7	138
2017-05-22	29.1	29.8	29.0	29.36	0.29	1.0	332036.0	9768718.0	334
2017-05-21	29.3	29.4	29.0	29.07	0.12	0.41	190523.0	5563084.0	197
2017-05-18	29.0	29.1	28.6	28.95	-0.15	-0.52	253168.0	7311915.5	267
2017-05-17	29.5	29.5	28.9	29.1	-0.35	-1.19	285831.0	8333600.5	244
2017-05-16	29.5	29.8	29.4	29.45	0.16	0.55	217788.0	6435718.1	226
2017-05-15	28.8	29.4	28.8	29.29	0.49	1.7	192695.0	5629286.1	180
2017-05-14	29.4	29.7	28.8	28.8	-0.49	-1.67	246765.0	7170945.4	294
2017-05-11	30.2	30.2	29.2	29.29	-0.65	-2.17	405860.0	11973648.0	304
2017-05-10	29.3	30.2	29.1	29.94	0.74	2.53	304839.0	9051893.0	316
2017-05-09	29.8	30.2	29.1	29.2	-0.38	-1.28	438354.0	13021277.1	317
2017-05-08	29.8	29.9	29.4	29.58	-0.21	-0.7	99294.0	2941424.1	140
2017-05-07	30.7	30.7	29.6	29.79	-1.01	-3.28	223881.0	6712648.1	208
2017-05-04	30.9	31.2	30.8	30.8	-0.2	-0.65	103635.0	3204698.6	113
2017-05-03	30.9	31.1	30.9	31.0	0.06	0.19	60623.0	1879970.0	98
2017-05-02	31.2	31.2	30.9	30.94	-0.12	-0.39	179596.0	5572453.7	146
2017-05-01	31.6	31.8	30.9	31.06	-0.44	-1.4	151616.0	4746358.7	153
2017-04-30	30.9	32.0	30.9	31.5	0.7	2.27	315949.0	9972769.2	300
2017-04-27	30.9	31.0	30.7	30.8	-0.03	-0.1	96904.0	2990093.0	131
2017-04-26	30.8	30.9	30.5	30.83	0.14	0.46	138720.0	4252421.2	143
2017-04-25	30.8	30.9	30.6	30.69	-0.21	-0.68	103986.0	3192404.8	124
2017-04-24	31.1	31.4	30.5	30.9	-0.2	-0.64	201355.0	6225491.2	242
2017-04-23	31.9	32.0	31.0	31.1	-0.49	-1.55	451148.0	14226205.9	502
2017-04-20	30.1	32.6	30.0	31.59	1.33	4.4	1050188.0	33103218.0	1332
2017-04-19	31.0	31.0	30.1	30.26	-0.73	-2.36	208237.0	6351056.2	204
2017-04-18	31.0	31.5	30.7	30.99	0.09	0.29	322458.0	10036139.4	443
2017-04-17	31.0	31.0	30.7	30.9	-0.14	-0.45	51589.0	1587907.0	86
2017-04-16	30.7	31.2	30.5	31.04	-0.05	-0.16	250641.0	7699187.2	199
2017-04-13	31.5	31.5	31.0	31.09	-0.21	-0.67	157677.0	4925715.4	225
2017-04-12	31.8	31.8	31.1	31.3	-0.23	-0.73	409481.0	12813299.0	489
2017-04-11	31.4	31.9	31.3	31.53	0.31	0.99	427803.0	13523413.7	533
2017-04-10	30.9	31.6	30.7	31.22	0.34	1.1	204149.0	6376708.0	376
2017-04-09	31.9	31.9	30.8	30.88	-0.68	-2.15	323094.0	10101245.1	287
2017-04-06	31.1	32.1	31.0	31.56	0.41	1.32	704900.0	22313568.8	623
2017-04-05	30.4	31.2	30.4	31.15	0.75	2.47	545094.0	16804471.7	490
2017-04-04	30.0	30.4	29.8	30.4	0.37	1.23	292913.0	8835432.2	223
2017-04-03	30.5	30.5	30.0	30.03	-0.3	-0.99	329785.0	9949501.7	294
2017-04-02	30.7	30.8	30.2	30.33	-0.12	-0.39	297024.0	9022403.6	323
2017-03-30	29.5	30.6	29.5	30.45	0.86	2.91	506784.0	15254869.0	580
2017-03-29	29.6	29.8	29.5	29.59	-0.16	-0.54	236067.0	6994012.4	230
2017-03-28	30.0	30.0	29.6	29.75	0.1	0.34	261638.0	7789714.5	357
2017-03-27	29.6	30.5	29.4	29.65	-0.06	-0.2	967223.0	29036627.1	1063
2017-03-26	28.7	30.6	28.7	29.71	1.25	4.39	1478645.0	44338893.4	1460
2017-03-23	28.3	28.6	28.3	28.46	0.38	1.35	254935.0	7253006.6	234
2017-03-22	28.2	28.5	28.0	28.08	-0.37	-1.3	351123.0	9930424.8	299
2017-03-21	28.6	28.8	28.4	28.45	-0.03	-0.11	226802.0	6487607.8	285
2017-03-20	28.5	29.0	28.2	28.48	0.0	0.0	558558.0	15969405.0	536
2017-03-19	29.0	29.2	28.3	28.48	-1.23	-4.14	1313896.0	37759686.2	1133
2017-03-16	29.2	30.3	29.0	29.71	0.69	2.38	1253013.0	37311760.8	686
2017-03-15	29.2	29.3	28.8	29.02	0.13	0.45	310421.0	9016467.2	268
2017-03-14	28.4	29.1	27.9	28.89	0.48	1.69	313871.0	8920004.3	361
2017-03-13	28.4	29.2	28.4	28.41	-0.05	-0.18	489470.0	14094749.2	459
2017-03-12	28.7	29.3	28.3	28.46	-0.52	-1.79	423999.0	12148062.3	353
2017-03-09	29.2	29.2	28.4	28.98	-0.53	-1.8	717378.0	20748935.8	549
2017-03-08	30.0	30.0	29.4	29.51	-0.32	-1.07	223253.0	6599801.8	258
2017-03-07	29.5	30.2	29.5	29.83	0.7	2.4	1125706.0	33602353.6	971
2017-03-06	29.0	29.5	28.9	29.13	-0.05	-0.17	473429.0	13825354.4	475
2017-03-05	29.2	29.3	28.8	29.18	0.11	0.38	378062.0	10979769.4	313
2017-03-02	29.3	29.3	28.7	29.07	-0.18	-0.62	711617.0	20627953.0	557
2017-03-01	28.0	29.4	27.6	29.25	1.17	4.17	826099.0	23655788.1	622
2017-02-28	27.3	28.2	26.9	28.08	0.69	2.52	603798.0	16627254.6	494
2017-02-27	28.3	28.3	27.1	27.39	-1.06	-3.73	632998.0	17578188.1	533
2017-02-26	29.1	29.1	28.4	28.45	-0.66	-2.27	816625.0	23368909.2	662
2017-02-23	29.7	29.9	29.0	29.11	-0.71	-2.38	746884.0	21974009.0	530
2017-02-22	29.5	30.2	29.0	29.82	0.43	1.46	1441315.0	42724422.8	1064
2017-02-21	29.8	29.8	28.9	29.39	-0.42	-1.41	1430384.0	42038825.5	923
2017-02-20	30.8	30.9	29.7	29.81	-0.78	-2.55	1298475.0	39325292.4	907
2017-02-19	29.2	31.0	28.9	30.59	1.61	5.56	1685466.0	50337722.4	1081
2017-02-16	29.2	29.3	28.8	28.98	-0.19	-0.65	292065.0	8479906.6	265
2017-02-15	29.2	29.4	28.7	29.17	-0.02	-0.07	712582.0	20614741.1	480
2017-02-14	29.2	29.3	28.7	29.19	-0.24	-0.82	759481.0	22012295.6	553
2017-02-13	29.7	30.1	29.4	29.43	-0.03	-0.1	989097.0	29329640.5	753
2017-02-12	28.6	29.6	28.6	29.46	0.88	3.08	1781600.0	51747729.8	1128
2017-02-09	28.2	28.7	27.5	28.58	0.46	1.64	723787.0	20352015.3	534
2017-02-08	28.3	28.5	27.5	28.12	-0.35	-1.23	888356.0	24858670.9	711
2017-02-07	28.8	28.8	28.2	28.47	-0.21	-0.73	679000.0	19324337.9	536
2017-02-06	28.8	29.3	28.3	28.68	-0.03	-0.1	1105291.0	31707356.5	797
2017-02-05	28.0	29.3	28.0	28.71	0.82	2.94	1978546.0	56907510.8	1228
2017-02-02	27.6	28.1	27.4	27.89	0.56	2.05	1010851.0	28033275.1	483
2017-02-01	27.6	27.7	27.2	27.33	-0.33	-1.19	535868.0	14695794.2	403
2017-01-31	27.6	27.8	27.3	27.66	-0.13	-0.47	441029.0	12162157.3	323
2017-01-30	28.1	28.3	27.7	27.79	-0.26	-0.93	902156.0	25180395.2	563
2017-01-29	27.6	28.3	27.5	28.05	0.54	1.96	1368325.0	38197777.2	819
2017-01-26	27.9	28.0	27.3	27.51	-0.26	-0.94	639349.0	17673607.4	490
2017-01-25	27.7	28.0	27.3	27.77	0.12	0.43	996715.0	27590720.3	680
2017-01-24	28.0	28.1	27.3	27.65	-0.09	-0.32	906922.0	25081003.9	663
2017-01-23	26.4	28.2	26.4	27.74	1.49	5.68	4189890.0	115067152.4	1985
2017-01-22	25.9	26.6	25.8	26.25	1.56	6.32	1766173.0	46235438.6	1455
2017-01-19	23.55	24.8	23.55	24.69	1.06	4.49	704601.0	17124095.3	733
2017-01-18	24.05	24.15	23.6	23.63	-0.48	-1.99	435530.0	10389940.65	323
2017-01-17	23.75	24.15	23.5	24.11	0.27	1.13	427485.0	10151364.15	402
2017-01-16	24.35	24.35	23.8	23.84	-0.53	-2.17	340486.0	8186964.25	307
2017-01-15	24.5	24.65	24.35	24.37	0.02	0.08	352117.0	8616010.9	377
2017-01-12	24.15	24.45	24.15	24.35	0.19	0.79	361095.0	8770943.25	362
2017-01-11	24.9	25.1	24.1	24.16	-0.89	-3.55	701771.0	17273598.55	724
2017-01-10	25.5	25.7	24.9	25.05	-0.48	-1.88	971684.0	24442647.9	531
2017-01-09	26.1	26.2	25.2	25.53	-0.07	-0.27	895418.0	22957755.4	740
2017-01-08	26.1	26.3	25.6	25.6	-0.46	-1.77	627549.0	16210670.2	626
2017-01-05	26.1	26.4	25.8	26.06	-0.18	-0.69	596891.0	15560255.2	495
2017-01-04	26.6	27.0	26.0	26.24	-0.21	-0.79	1873908.0	49808545.6	1157
2017-01-03	25.9	26.7	25.6	26.45	0.63	2.44	1883725.0	49318381.5	1210
2017-01-02	25.6	26.4	25.4	25.82	0.37	1.45	2437300.0	63178705.8	1416
2017-01-01	25.1	25.6	25.1	25.45	0.11	0.43	729240.0	18455418.8	511
2016-12-29	25.5	25.9	25.1	25.34	-0.12	-0.47	1355688.0	34597318.2	1042
2016-12-28	25.3	25.7	25.3	25.46	0.23	0.91	948998.0	24183779.7	620
2016-12-27	25.0	25.4	24.9	25.23	0.17	0.68	658420.0	16569409.4	532
2016-12-26	25.5	25.6	24.95	25.06	-0.26	-1.03	757635.0	19141638.2	682
2016-12-25	24.9	25.6	24.8	25.32	0.78	3.18	1801234.0	45436373.8	1053
2016-12-22	24.65	24.65	24.35	24.54	0.02	0.08	519849.0	12719018.25	466
2016-12-21	24.25	24.6	24.05	24.52	0.25	1.03	940151.0	22844846.1	786
2016-12-20	25.0	25.2	23.85	24.27	-0.83	-3.31	1676071.0	40630364.55	1446
2016-12-19	26.1	26.1	24.95	25.1	-0.87	-3.35	1930942.0	49240718.1	1262
2016-12-18	25.9	26.1	25.7	25.97	0.36	1.41	570925.0	14815432.7	496
2016-12-15	25.1	25.7	24.85	25.61	0.22	0.87	679223.0	17228686.4	627
2016-12-14	26.3	26.4	25.3	25.39	-0.83	-3.17	1788453.0	46467204.4	1372
2016-12-13	26.4	26.5	26.1	26.22	-0.03	-0.11	598224.0	15728977.6	508
2016-12-12	26.6	26.8	26.1	26.25	-0.18	-0.68	1684065.0	44604998.8	907
2016-12-11	26.3	26.6	26.3	26.43	0.28	1.07	670458.0	17769777.4	484
2016-12-08	26.4	26.6	26.1	26.15	-0.26	-0.98	548370.0	14464438.2	458
2016-12-07	26.7	26.7	26.3	26.41	-0.28	-1.05	680454.0	18057481.3	517
2016-12-06	26.6	26.9	26.5	26.69	0.19	0.72	645314.0	17224888.7	537
2016-12-05	26.6	26.7	26.3	26.5	-1.08	-3.92	1379601.0	36593255.1	1049
2016-12-04	27.7	28.3	27.5	27.58	0.08	0.29	1628809.0	45310484.4	1025
2016-12-01	27.5	27.6	27.1	27.5	0.27	0.99	744673.0	20441083.6	461
2016-11-30	27.2	27.5	27.0	27.23	0.29	1.08	760774.0	20750190.7	572
2016-11-29	27.3	27.6	26.8	26.94	-0.2	-0.74	1422709.0	38710005.9	1226
2016-11-28	26.5	27.3	26.4	27.14	0.83	3.15	1535193.0	41323791.8	1151
2016-11-27	26.2	26.5	26.1	26.31	0.06	0.23	596529.0	15690234.9	523
2016-11-24	26.6	26.8	25.9	26.25	-0.3	-1.13	830237.0	21833435.3	766
2016-11-23	26.2	26.6	26.1	26.55	0.56	2.15	1025083.0	27012761.9	594
2016-11-22	25.9	26.2	25.7	25.99	0.01	0.04	662705.0	17247985.8	859
2016-11-21	27.1	27.4	25.7	25.98	-0.66	-2.48	1509629.0	39789860.5	1603
2016-11-20	26.5	26.7	26.3	26.64	0.29	1.1	200763.0	5324723.5	273
2016-11-17	26.4	26.7	25.4	26.35	-0.12	-0.45	248274.0	6519338.4	305
2016-11-16	26.2	26.9	26.0	26.47	0.91	3.56	390009.0	10316796.2	408
2016-11-15	26.3	26.6	25.3	25.56	-0.74	-2.81	298474.0	7703678.2	330
2016-11-14	27.7	27.7	26.0	26.3	-1.27	-4.61	380423.0	10229272.8	491
2016-11-13	28.0	28.3	27.5	27.57	-0.77	-2.72	756489.0	21073985.4	764
2016-11-10	27.8	28.5	27.8	28.34	0.84	3.05	298105.0	8385203.6	282
2016-11-09	26.0	27.8	25.5	27.5	-0.1	-0.36	374415.0	10126122.8	416
2016-11-08	27.3	28.2	27.2	27.6	0.27	0.99	308925.0	8591671.5	282
2016-11-07	26.3	27.5	26.2	27.33	0.96	3.64	436892.0	11738132.2	430
2016-11-06	25.6	26.6	25.6	26.37	0.44	1.7	318815.0	8378020.2	366
2016-11-03	25.5	26.2	25.4	25.93	0.42	1.65	321664.0	8325566.2	330
2016-11-02	25.4	25.6	25.1	25.51	-0.17	-0.66	570081.0	14473626.9	490
2016-11-01	24.8	25.9	24.65	25.68	0.88	3.55	374582.0	9437803.45	430
2016-10-31	24.8	24.95	24.6	24.8	-0.11	-0.44	230557.0	5711509.1	228
2016-10-30	24.7	25.0	24.6	24.91	0.11	0.44	215380.0	5338894.75	215
2016-10-27	24.6	24.9	24.55	24.8	0.03	0.12	192493.0	4764553.95	175
2016-10-26	24.8	24.9	24.45	24.77	0.09	0.36	369687.0	9125727.5	353
2016-10-25	24.15	25.0	24.15	24.68	0.65	2.7	881625.0	21796260.35	795
2016-10-24	23.5	24.15	23.5	24.03	0.29	1.22	445554.0	10613884.35	439
2016-10-23	24.1	24.55	23.65	23.74	-0.5	-2.06	764902.0	18381487.8	527
2016-10-20	22.0	24.25	21.9	24.24	2.15	9.73	651250.0	15267788.0	492
2016-10-19	21.6	22.4	21.4	22.09	0.69	3.22	151718.0	3318341.25	174
2016-10-18	22.2	22.5	21.2	21.4	-1.34	-5.89	144703.0	3172886.75	202
2016-10-17	22.7	22.9	22.5	22.74	-0.11	-0.48	102319.0	2326530.65	135
2016-10-16	23.2	23.2	22.65	22.85	-0.52	-2.23	129465.0	2959744.6	160
2016-10-13	23.55	23.75	23.25	23.37	-0.33	-1.39	348399.0	8153815.55	413
2016-10-12	23.25	23.75	23.1	23.7	0.46	1.98	230816.0	5434940.25	259
2016-10-11	23.0	23.35	23.0	23.24	0.36	1.57	355924.0	8252507.45	249
2016-10-10	21.95	23.0	21.4	22.88	1.06	4.86	381138.0	8584206.65	328
2016-10-09	22.0	22.1	21.7	21.82	-0.11	-0.5	260872.0	5708354.5	198
2016-10-06	21.4	22.15	21.4	21.93	0.49	2.29	301891.0	6614384.55	258
2016-10-05	21.25	21.6	21.25	21.44	0.2	0.94	209617.0	4494048.05	205
2016-10-04	20.5	21.3	20.5	21.24	0.76	3.71	328335.0	6862254.85	241
2016-10-03	19.3	20.65	18.85	20.48	0.9	4.6	465708.0	9325069.8	502
2016-10-02	20.5	21.5	19.35	19.58	-1.12	-5.41	459705.0	9481086.35	503
2016-09-29	20.0	20.8	19.55	20.7	0.17	0.83	1271961.0	25638450.1	971
2016-09-28	22.9	23.0	20.5	20.53	-2.24	-9.84	709147.0	14928914.4	547
2016-09-27	24.2	24.2	22.7	22.77	-1.62	-6.64	378928.0	8976666.65	368
2016-09-26	24.1	24.55	24.1	24.39	0.14	0.58	236972.0	5793940.95	349
2016-09-25	24.5	24.75	24.15	24.25	-0.37	-1.5	194021.0	4719632.15	192
2016-09-21	24.95	24.95	24.4	24.62	0.43	1.78	509155.0	12539251.4	388
2016-09-20	23.95	24.35	23.8	24.19	0.07	0.29	94451.0	2284455.55	134
2016-09-19	24.4	24.45	22.9	24.12	-0.28	-1.15	278308.0	6597268.95	511
2016-09-18	24.4	24.6	24.1	24.4	-0.31	-1.25	344931.0	8392957.6	423
2016-09-08	24.45	24.85	24.35	24.71	0.38	1.56	347853.0	8540145.7	260
2016-09-07	24.6	24.6	24.2	24.33	-0.11	-0.45	434438.0	10594218.25	515
2016-09-06	24.45	24.6	24.3	24.44	0.04	0.16	201562.0	4931090.25	185
2016-09-05	24.1	24.6	24.05	24.4	0.26	1.08	453676.0	11048916.85	325
2016-09-04	24.0	24.15	24.0	24.14	0.38	1.6	169161.0	4074308.1	160
2016-09-01	23.9	23.9	23.4	23.76	-0.13	-0.54	267279.0	6320829.55	199
2016-08-31	24.35	24.35	23.85	23.89	-0.44	-1.81	304516.0	7332476.9	299
2016-08-30	23.85	24.35	23.85	24.33	0.46	1.93	281289.0	6804180.55	313
2016-08-29	24.0	24.2	23.85	23.87	-0.23	-0.95	450937.0	10846850.8	376
2016-08-28	24.0	24.15	23.85	24.1	0.57	2.42	183943.0	4410200.15	185
2016-08-25	23.3	23.8	23.2	23.53	-0.11	-0.47	188070.0	4399490.05	251
2016-08-24	24.2	24.3	23.25	23.64	-0.67	-2.76	150072.0	3608211.45	163
2016-08-23	23.9	24.4	23.8	24.31	0.28	1.17	293778.0	7080001.35	295
2016-08-22	25.1	25.1	23.95	24.03	-1.26	-4.98	535664.0	13062118.9	536
2016-08-21	25.8	25.8	25.2	25.29	-0.41	-1.6	211577.0	5377508.1	218
2016-08-18	26.3	26.5	25.4	25.7	-0.73	-2.76	639898.0	16460897.6	507
2016-08-17	26.4	26.6	26.0	26.43	-0.06	-0.23	370730.0	9788611.0	337
2016-08-16	26.8	26.8	26.5	26.49	-0.23	-0.86	276119.0	7345282.0	249
2016-08-15	27.0	27.1	26.7	26.72	-0.27	-1.0	466679.0	12528350.0	316
2016-08-14	27.2	27.3	26.9	26.99	0.07	0.26	475591.0	12851439.8	334
2016-08-11	26.8	27.2	26.7	26.92	0.03	0.11	743169.0	20057025.3	595
2016-08-10	27.0	27.0	26.7	26.89	-0.16	-0.59	365006.0	9799902.7	280
2016-08-09	26.7	27.2	26.6	27.05	0.42	1.58	706158.0	18984378.4	450
2016-08-08	26.8	26.9	26.4	26.63	-0.2	-0.75	484026.0	12893139.7	310
2016-08-07	27.0	27.1	26.7	26.83	-0.01	-0.04	359215.0	9641601.3	231
2016-08-04	27.3	27.5	26.8	26.84	-0.32	-1.18	380504.0	10310579.6	243
2016-08-03	26.9	27.4	26.7	27.16	0.12	0.44	294691.0	7942944.5	260
2016-08-02	27.7	27.7	26.7	27.04	-0.8	-2.87	1076022.0	29518987.6	489
2016-08-01	28.0	28.1	27.7	27.84	-0.07	-0.25	216490.0	6042827.2	232
2016-07-31	28.2	28.3	27.4	27.91	-0.37	-1.31	311224.0	8661818.8	312
2016-07-28	29.2	29.6	28.0	28.28	-0.54	-1.87	869259.0	25029037.9	661
2016-07-27	28.1	29.1	28.1	28.82	0.22	0.77	92059.0	2626001.7	176
2016-07-26	28.8	28.8	28.5	28.6	-0.27	-0.94	37364.0	1069282.1	49
2016-07-25	29.1	29.1	28.4	28.87	-0.13	-0.45	77111.0	2213846.1	110
2016-07-24	29.5	29.5	29.0	29.0	-0.33	-1.13	122663.0	3588866.7	121
2016-07-21	29.5	29.7	29.3	29.33	-0.1	-0.34	135268.0	3984306.3	131
2016-07-20	29.2	30.2	29.2	29.43	-0.06	-0.2	635994.0	18873422.3	432
2016-07-19	29.6	29.6	29.2	29.49	-0.11	-0.37	233288.0	6873667.0	199
2016-07-18	29.8	29.8	29.5	29.6	0.1	0.34	206507.0	6108550.3	162
2016-07-17	29.0	29.7	28.8	29.5	0.67	2.32	325108.0	9505283.6	309
2016-07-14	28.8	29.2	28.6	28.83	0.23	0.8	231395.0	6707541.9	270
2016-07-13	28.5	28.8	28.3	28.6	0.39	1.38	308588.0	8826973.3	283
2016-07-12	28.0	28.3	27.8	28.21	0.36	1.29	171804.0	4821610.8	204
2016-07-11	28.1	28.1	27.6	27.85	-0.1	-0.36	196911.0	5503960.9	193
2016-07-10	28.0	28.1	27.7	27.95	0.03	0.11	93215.0	2605775.5	121
2016-06-30	28.2	28.2	27.7	27.92	-0.24	-0.85	383020.0	10697840.8	258
2016-06-29	28.3	28.4	28.1	28.16	-0.05	-0.18	220863.0	6238669.3	188
2016-06-28	28.5	29.1	28.2	28.21	-0.52	-1.81	299510.0	8552288.1	356
2016-06-27	28.3	29.0	27.8	28.73	0.48	1.7	780335.0	22246953.7	826
2016-06-26	26.1	28.3	26.1	28.25	0.13	0.46	822531.0	22732096.9	567
2016-06-23	27.1	28.2	27.0	28.12	0.95	3.5	540741.0	14968152.8	435
2016-06-22	27.5	27.5	27.1	27.17	-0.26	-0.95	249491.0	6803107.2	190
2016-06-21	27.5	27.6	27.4	27.43	-0.02	-0.07	216378.0	5946121.1	120
2016-06-20	27.5	27.6	27.4	27.45	-0.05	-0.18	157725.0	4331883.3	165
2016-06-19	27.8	27.9	27.5	27.5	0.0	0.0	177896.0	4929690.5	161
2016-06-16	27.5	27.7	27.4	27.5	-0.16	-0.58	156239.0	4298637.7	187
2016-06-15	27.9	28.0	27.4	27.66	-0.3	-1.07	346764.0	9641819.1	290
2016-06-14	28.1	28.3	27.8	27.96	-0.23	-0.82	303642.0	8499600.9	269
2016-06-13	28.4	28.5	28.0	28.19	-0.21	-0.74	231853.0	6543374.6	267
2016-06-12	28.5	28.5	28.0	28.4	-0.09	-0.32	67681.0	1912753.1	112
2016-06-09	28.8	28.8	28.3	28.49	-0.19	-0.66	232726.0	6648607.4	199
2016-06-08	28.3	28.9	28.3	28.68	0.52	1.85	127603.0	3652538.7	155
2016-06-07	27.8	28.3	27.7	28.16	0.46	1.66	110273.0	3088973.8	113
2016-06-06	27.6	27.9	27.4	27.7	0.05	0.18	68597.0	1898605.4	58
2016-06-05	28.0	28.1	27.6	27.65	-0.39	-1.39	92954.0	2600368.8	101
2016-06-02	28.1	28.3	28.0	28.04	0.0	0.0	105076.0	2951135.8	135
2016-06-01	28.2	28.2	27.6	28.04	0.27	0.97	300576.0	8405335.1	325
2016-05-31	27.6	27.9	27.3	27.77	0.56	2.06	323506.0	8896450.4	198
2016-05-30	27.9	28.3	27.0	27.21	-0.55	-1.98	150667.0	4150752.8	203
2016-05-29	28.2	28.3	27.5	27.76	-0.4	-1.42	136373.0	3786251.3	180
2016-05-26	28.8	28.9	28.1	28.16	-0.42	-1.47	273344.0	7829532.5	451
2016-05-25	28.7	28.8	28.3	28.58	0.21	0.74	306968.0	8769989.1	323
2016-05-24	28.3	28.6	27.5	28.37	-0.12	-0.42	464094.0	12925955.9	435
2016-05-23	30.8	30.9	28.3	28.49	-2.1	-6.86	435632.0	12808507.8	493
2016-05-22	30.8	31.5	30.5	30.59	0.17	0.56	924934.0	28506066.7	811
2016-05-19	31.2	31.2	30.2	30.42	-0.95	-3.03	552879.0	16886213.9	515
2016-05-18	31.1	31.5	30.8	31.37	0.51	1.65	919605.0	28668625.7	1062
2016-05-17	29.6	31.4	29.6	30.86	1.64	5.61	1505199.0	45831431.7	1355
2016-05-16	29.4	29.5	29.0	29.22	-0.12	-0.41	247407.0	7226128.1	273
2016-05-15	30.3	30.3	29.3	29.34	-1.07	-3.52	493538.0	14681303.5	517
2016-05-12	30.6	30.6	30.3	30.41	-0.1	-0.33	199462.0	6068551.4	136
2016-05-11	31.2	31.2	30.3	30.51	-0.28	-0.91	309253.0	9446347.8	285
2016-05-10	31.2	31.3	30.7	30.79	-0.64	-2.04	226501.0	7032592.0	193
2016-05-09	31.6	31.8	31.2	31.43	-0.07	-0.22	191797.0	6025129.1	195
2016-05-08	31.6	31.9	31.3	31.5	-0.07	-0.22	277362.0	8782929.8	275
2016-05-05	31.7	32.1	31.5	31.57	0.01	0.03	583673.0	18641473.7	495
2016-05-04	31.2	31.7	31.0	31.56	0.32	1.02	236291.0	7409576.1	314
2016-05-03	31.6	31.9	30.9	31.24	-0.2	-0.64	278507.0	8782266.1	266
2016-05-02	31.9	31.9	31.2	31.44	-0.46	-1.44	292789.0	9183877.2	220
2016-05-01	31.3	32.3	31.0	31.9	0.8	2.57	779183.0	24678165.3	554
2016-04-28	29.8	32.3	29.7	31.1	1.37	4.61	1847229.0	57798559.8	1513
2016-04-27	30.0	30.0	29.7	29.73	-0.01	-0.03	261791.0	7797375.8	249
2016-04-26	30.0	30.2	29.5	29.74	-0.46	-1.52	470286.0	14049154.9	446
2016-04-25	29.9	30.4	29.2	30.2	0.14	0.47	615693.0	18278331.4	625
2016-04-24	30.8	31.5	29.9	30.06	1.19	4.12	1251936.0	38446759.9	1034
2016-04-21	28.0	29.6	28.0	28.87	0.87	3.11	904973.0	26126209.6	820
2016-04-20	28.3	28.3	27.4	28.0	-0.35	-1.23	328459.0	9161224.1	301
2016-04-19	26.5	28.7	26.5	28.35	2.18	8.33	832833.0	23090180.7	536
2016-04-18	25.7	26.2	25.6	26.17	0.09	0.35	173476.0	4502998.2	180
2016-04-17	26.9	26.9	26.0	26.08	-0.73	-2.72	360058.0	9510899.7	318
2016-04-14	25.9	27.2	25.9	26.81	0.73	2.8	962859.0	25648391.6	751
2016-04-13	26.3	26.6	25.7	26.08	0.07	0.27	569986.0	14885136.8	514
2016-04-12	25.0	26.1	25.0	26.01	1.06	4.25	879053.0	22455241.9	670
2016-04-11	25.1	25.2	24.95	24.95	-0.23	-0.91	174561.0	4375721.2	147
2016-04-10	25.3	25.5	25.1	25.18	0.07	0.28	176677.0	4464379.3	172
2016-04-07	25.3	25.6	25.0	25.11	0.07	0.28	613799.0	15530157.2	522
2016-04-06	25.0	25.4	25.0	25.04	0.17	0.68	443883.0	11167883.3	436
2016-04-05	23.95	25.0	23.9	24.87	0.73	3.02	803958.0	19789235.3	777
2016-04-04	24.0	24.3	23.9	24.14	0.2	0.84	179981.0	4339822.35	179
2016-04-03	24.1	24.2	23.65	23.94	-0.4	-1.64	164190.0	3937094.75	172
2016-03-31	24.15	24.6	23.8	24.34	0.14	0.58	393922.0	9589622.95	408
2016-03-30	23.85	24.25	23.8	24.2	0.4	1.68	189449.0	4555711.55	156
2016-03-29	23.8	24.0	23.7	23.8	-0.1	-0.42	159173.0	3788486.45	169
2016-03-28	24.1	24.45	23.7	23.9	-0.17	-0.71	290712.0	6991518.4	264
2016-03-27	24.6	24.6	23.95	24.07	-0.51	-2.07	347568.0	8386646.15	325
2016-03-24	24.9	24.9	24.3	24.58	-0.51	-2.03	261420.0	6446699.4	258
2016-03-23	25.0	25.3	24.85	25.09	0.11	0.44	277450.0	6945205.95	273
2016-03-22	25.0	25.7	24.85	24.98	0.07	0.28	717113.0	18078887.35	641
2016-03-21	25.0	25.3	24.7	24.91	-0.33	-1.31	457730.0	11447378.6	399
2016-03-20	25.5	25.5	25.0	25.24	0.22	0.88	475184.0	12009725.6	451
2016-03-17	24.35	26.2	24.3	25.02	0.93	3.86	1879055.0	47497075.15	1584
2016-03-16	23.85	24.15	23.8	24.09	0.22	0.92	411147.0	9858935.95	363
2016-03-15	24.2	24.25	23.75	23.87	-0.37	-1.53	171419.0	4101972.15	219
2016-03-14	25.3	25.3	24.2	24.24	-0.85	-3.39	313784.0	7755344.95	322
2016-03-13	25.3	25.6	25.0	25.09	0.06	0.24	489300.0	12363712.0	396
2016-03-10	25.2	25.3	24.75	25.03	0.16	0.64	436270.0	10885847.75	317
2016-03-09	25.0	25.4	24.8	24.87	-0.3	-1.19	945427.0	23691164.25	741
2016-03-08	24.35	25.3	24.3	25.17	0.97	4.01	1486607.0	36831024.95	1029
2016-03-07	24.25	24.45	24.05	24.2	-0.03	-0.12	656254.0	15933012.75	423
2016-03-06	24.6	24.6	24.0	24.23	0.25	1.04	596689.0	14531520.35	470
2016-03-03	24.15	24.25	23.9	23.98	-0.01	-0.04	359875.0	8654126.85	353
2016-03-02	24.55	24.8	23.7	23.99	-0.25	-1.03	721674.0	17443719.75	577
2016-03-01	23.9	24.5	23.8	24.24	0.58	2.45	988992.0	23908583.05	807
2016-02-29	24.0	24.3	23.65	23.66	-0.23	-0.96	909182.0	21803468.85	649
2016-02-28	23.55	24.0	23.55	23.89	0.6	2.58	777658.0	18513549.7	528
2016-02-25	23.55	23.65	23.2	23.29	-0.08	-0.34	535772.0	12511087.55	451
2016-02-24	23.55	24.2	23.3	23.37	-0.36	-1.52	819140.0	19482456.4	710
2016-02-23	23.45	23.95	23.3	23.73	0.28	1.19	985989.0	23314745.1	774
2016-02-22	23.15	23.75	23.15	23.45	0.47	2.05	888041.0	20822769.15	799
2016-02-21	22.35	23.7	22.35	22.98	0.47	2.09	1178726.0	27301025.45	1019
2016-02-18	22.3	23.5	22.1	22.51	0.49	2.23	1015549.0	23041672.2	902
2016-02-17	21.55	22.2	21.35	22.02	0.51	2.37	911010.0	19948342.0	722
2016-02-16	21.5	22.35	21.15	21.51	0.35	1.65	540451.0	11713533.95	448
2016-02-15	21.05	21.4	20.65	21.16	0.53	2.57	196988.0	4161418.4	205
2016-02-14	21.6	21.7	20.55	20.63	-0.47	-2.23	259231.0	5481959.85	314
2016-02-11	22.2	22.25	21.1	21.1	-1.15	-5.17	240775.0	5211087.7	275
2016-02-10	22.05	22.45	22.05	22.25	0.03	0.14	226170.0	5038345.05	216
2016-02-09	21.8	22.7	21.8	22.22	-0.09	-0.4	292258.0	6553633.5	316
2016-02-08	22.7	22.75	22.0	22.31	-0.09	-0.4	312631.0	7006163.75	360
2016-02-07	23.0	23.0	21.95	22.4	-0.83	-3.57	388966.0	8702693.4	373
2016-02-04	23.8	24.0	23.05	23.23	-0.29	-1.23	465151.0	10969580.7	421
2016-02-03	21.9	23.7	21.8	23.52	1.41	6.38	572983.0	12928516.1	570
2016-02-02	23.55	23.9	22.0	22.11	-1.91	-7.95	643554.0	14819509.65	541
2016-02-01	23.2	24.7	23.05	24.02	0.8	3.45	755814.0	18270212.4	681
2016-01-31	22.7	23.5	22.7	23.22	1.07	4.83	630534.0	14591063.95	548
2016-01-28	22.0	22.5	22.0	22.15	0.23	1.05	520486.0	11583373.5	605
2016-01-27	22.25	22.8	21.6	21.92	0.06	0.27	870115.0	19370616.1	1048
2016-01-26	21.45	23.5	21.45	21.86	0.41	1.91	1811531.0	40967867.25	1617
2016-01-25	20.7	21.45	20.2	21.45	1.95	10.0	1578071.0	33000156.55	862
2016-01-24	19.5	19.5	19.5	19.5	1.75	9.86	160768.0	3134976.0	70
2016-01-21	18.1	18.5	17.5	17.75	-1.55	-8.03	1432390.0	25837335.6	943
2016-01-20	20.3	20.5	19.3	19.3	-2.14	-9.98	440209.0	8696490.35	361
2016-01-19	20.6	21.75	20.55	21.44	1.43	7.15	592828.0	12451098.65	553
2016-01-18	19.3	20.15	19.0	20.01	0.59	3.04	723676.0	14110796.2	546
2016-01-17	19.45	20.8	19.25	19.42	-1.94	-9.08	333753.0	6465179.75	327
2016-01-14	22.8	23.0	21.3	21.36	-2.28	-9.64	314981.0	6929468.15	369
2016-01-13	24.5	24.55	23.5	23.64	-0.66	-2.72	133629.0	3218315.5	171
2016-01-12	24.1	25.0	23.6	24.3	-0.31	-1.26	208287.0	5029905.8	244
2016-01-11	23.8	24.8	22.8	24.61	0.73	3.06	278740.0	6640311.65	306
2016-01-10	26.5	26.6	23.85	23.88	-2.59	-9.78	347155.0	8598660.7	386
2016-01-07	29.3	29.3	26.4	26.47	-2.86	-9.75	382838.0	10466218.4	438
2016-01-06	30.2	30.2	28.5	29.33	-0.83	-2.75	87261.0	2577448.7	146
2016-01-05	30.0	31.5	29.5	30.16	0.49	1.65	151482.0	4618300.6	223
2016-01-04	30.9	31.3	29.6	29.67	-1.47	-4.72	145436.0	4486089.8	222
2016-01-03	30.7	31.3	30.7	31.14	0.43	1.4	35526.0	1098338.6	64
2015-12-31	30.8	31.0	30.7	30.71	-0.19	-0.61	36025.0	1112040.0	59
2015-12-30	31.1	31.3	30.9	30.9	-0.25	-0.8	13703.0	425932.9	38
2015-12-29	30.8	31.3	30.1	31.15	-0.11	-0.35	61234.0	1877797.6	122
2015-12-28	30.7	31.4	30.7	31.26	0.15	0.48	20035.0	621969.3	49
2015-12-27	31.4	31.5	30.6	31.11	-0.37	-1.18	49390.0	1534637.1	105
2015-12-24	31.8	31.8	31.3	31.48	-0.19	-0.6	98895.0	3121773.1	176
2015-12-23	31.3	33.0	31.3	31.67	0.59	1.9	521958.0	16723309.6	566
2015-12-22	31.0	31.2	30.8	31.08	0.38	1.24	56864.0	1768010.5	81
2015-12-21	30.4	31.6	30.4	30.7	0.3	0.99	155045.0	4812069.1	229
2015-12-20	30.7	30.8	30.4	30.4	-0.21	-0.69	113417.0	3467448.1	137
2015-12-17	30.1	30.9	30.1	30.61	0.41	1.36	76224.0	2330876.2	99
2015-12-16	30.3	30.4	30.0	30.2	0.24	0.8	26320.0	795615.0	59
2015-12-15	29.8	30.5	29.8	29.96	0.05	0.17	49333.0	1483487.0	105
2015-12-14	29.9	30.7	29.8	29.91	0.38	1.29	217386.0	6547109.0	236
2015-12-13	30.2	30.2	29.2	29.53	-1.59	-5.11	143684.0	4252092.2	179
2015-12-10	31.9	31.9	31.0	31.12	-0.78	-2.45	36036.0	1135492.1	83
2015-12-09	32.3	32.5	31.8	31.9	-0.3	-0.93	34933.0	1119950.2	58
2015-12-08	32.8	32.8	32.0	32.2	-1.1	-3.3	45150.0	1456630.4	120
2015-12-07	34.0	34.0	33.2	33.3	-0.51	-1.51	61656.0	2058333.6	105
2015-12-06	33.4	33.9	33.4	33.81	0.41	1.23	56173.0	1894569.8	85
2015-12-03	33.8	33.9	33.3	33.4	-0.58	-1.71	57449.0	1937211.4	111
2015-12-02	33.7	34.2	33.6	33.98	0.29	0.86	168207.0	5710769.9	217
2015-12-01	33.9	34.0	33.6	33.69	-0.19	-0.56	180530.0	6109646.9	146
2015-11-30	33.6	34.0	33.3	33.88	0.28	0.83	138745.0	4676926.5	186
2015-11-29	33.7	33.8	33.5	33.6	0.02	0.06	31497.0	1060983.2	70
2015-11-26	33.7	33.7	33.5	33.58	-0.03	-0.09	116782.0	3925457.8	88
2015-11-25	33.9	34.0	33.5	33.61	-0.39	-1.15	99403.0	3356973.5	152
2015-11-24	34.0	34.3	33.9	34.0	-0.08	-0.23	80483.0	2745344.7	139
2015-11-23	34.1	34.5	34.0	34.08	-0.01	-0.03	165723.0	5672267.1	188
2015-11-22	33.9	34.2	33.8	34.09	0.39	1.16	113731.0	3863576.0	205
2015-11-19	33.8	34.3	33.7	33.7	-0.23	-0.68	93953.0	3191136.9	165
2015-11-18	34.2	34.3	33.8	33.93	-0.27	-0.79	142298.0	4817289.9	142
2015-11-17	34.7	34.7	34.2	34.2	-0.12	-0.35	128239.0	4399202.6	203
2015-11-16	34.0	34.8	34.0	34.32	-1.51	-4.21	799205.0	27453027.6	748
2015-11-15	36.0	36.0	35.4	35.83	-0.53	-1.46	441094.0	15797529.8	410
2015-11-12	35.9	36.9	35.9	36.36	0.55	1.54	552553.0	20086787.6	563
2015-11-11	36.1	36.3	35.6	35.81	-0.28	-0.78	316481.0	11360588.7	323
2015-11-10	35.9	36.1	35.5	36.09	0.26	0.73	259831.0	9313763.5	277
2015-11-09	35.3	36.0	35.2	35.83	0.73	2.08	234843.0	8380039.1	346
2015-11-08	34.6	35.5	34.6	35.1	0.35	1.01	427325.0	14990562.9	523
2015-11-05	35.2	35.2	34.2	34.75	-0.14	-0.4	357832.0	12425279.3	357
2015-11-04	33.9	35.3	33.6	34.89	1.06	3.13	544219.0	18829155.2	577
2015-11-03	34.5	34.5	33.8	33.83	-0.6	-1.74	216767.0	7389495.6	280
2015-11-02	34.6	35.7	34.3	34.43	-0.21	-0.61	468929.0	16430111.7	630
2015-11-01	33.0	34.8	32.4	34.64	2.82	8.86	1179600.0	39890070.1	1308
2015-10-29	31.7	33.5	31.3	31.82	0.68	2.18	863123.0	27802993.9	955
2015-10-28	31.3	31.8	30.4	31.14	-0.54	-1.7	628924.0	19454375.1	654
2015-10-27	33.4	33.9	31.2	31.68	-1.52	-4.58	428799.0	14251016.2	496
2015-10-26	33.2	33.4	32.5	33.2	0.27	0.82	398833.0	13070271.2	532
2015-10-25	34.8	35.1	32.9	32.93	-1.53	-4.44	254383.0	8681396.3	362
2015-10-22	38.5	38.5	34.3	34.46	-3.56	-9.36	586924.0	20957614.9	761
2015-10-21	38.2	38.3	37.6	38.02	-0.29	-0.76	136491.0	5182641.2	161
2015-10-20	38.1	38.6	38.0	38.31	0.31	0.82	135587.0	5199466.6	140
2015-10-19	38.1	38.3	37.8	38.0	-0.38	-0.99	263856.0	10022596.3	208
2015-10-18	37.9	38.5	37.6	38.38	0.76	2.02	287583.0	10970751.8	290
2015-10-15	37.8	38.0	37.5	37.62	-0.35	-0.92	140427.0	5300798.0	208
2015-10-14	36.0	38.1	35.8	37.97	1.86	5.15	531194.0	19888553.4	689
2015-10-13	36.2	36.5	36.0	36.11	-0.54	-1.47	68553.0	2486812.7	103
2015-10-12	37.0	37.6	36.4	36.65	-0.23	-0.62	142561.0	5259538.6	202
2015-10-11	36.7	37.0	36.5	36.88	0.57	1.57	138789.0	5098361.0	193
2015-10-08	35.1	36.7	35.1	36.31	1.11	3.15	609549.0	21950442.0	555
2015-10-07	35.2	35.4	35.1	35.2	0.14	0.4	142364.0	5018026.2	214
2015-10-06	35.0	35.2	34.8	35.06	0.07	0.2	255291.0	8952090.0	203
2015-10-05	35.2	35.5	34.9	34.99	-0.15	-0.43	246020.0	8645619.1	284
2015-10-04	35.0	35.7	35.0	35.14	0.21	0.6	165031.0	5802511.8	225
2015-10-01	34.9	35.4	34.5	34.93	0.33	0.95	273667.0	9575318.7	254
2015-09-30	34.7	34.9	34.4	34.6	0.14	0.41	64699.0	2245410.6	130
2015-09-29	34.8	35.4	34.2	34.46	-0.34	-0.98	256681.0	8861908.4	292
2015-09-21	33.3	35.5	33.3	34.8	1.31	3.91	320739.0	11077486.7	398
2015-09-20	32.4	33.8	32.3	33.49	0.67	2.04	472360.0	15737604.5	445
2015-09-17	33.9	34.0	32.6	32.82	-0.87	-2.58	197811.0	6562863.8	305
2015-09-16	33.4	35.2	32.8	33.69	0.9	2.74	560479.0	19100610.1	694
2015-09-15	33.1	33.4	32.4	32.79	-0.63	-1.89	137087.0	4520771.1	201
2015-09-14	32.5	34.2	32.5	33.42	-0.51	-1.5	198861.0	6658949.1	195
2015-09-13	32.7	34.5	32.7	33.93	1.23	3.76	432781.0	14564643.9	427
2015-09-10	32.3	33.2	32.1	32.7	-0.1	-0.3	147184.0	4806096.1	198
2015-09-09	32.3	33.0	32.2	32.8	1.01	3.18	266942.0	8717807.3	298
2015-09-08	31.0	32.1	30.9	31.79	0.95	3.08	273976.0	8648989.4	286
2015-09-07	30.9	31.3	30.7	30.84	0.14	0.46	120708.0	3735379.5	158
2015-09-06	30.0	31.2	30.0	30.7	0.38	1.25	287226.0	8824767.0	288
2015-09-03	31.1	31.2	30.3	30.32	-0.27	-0.88	119837.0	3683810.2	195
2015-09-02	30.2	31.0	29.9	30.59	-0.64	-2.05	257756.0	7802756.9	347
2015-09-01	32.1	32.2	31.0	31.23	-0.68	-2.13	190501.0	6001232.4	297
2015-08-31	32.9	32.9	31.4	31.91	-1.13	-3.42	288206.0	9190977.1	369
2015-08-30	35.0	35.3	33.0	33.04	-0.96	-2.82	393942.0	13514028.8	492
2015-08-27	35.4	36.0	33.9	34.0	-0.18	-0.53	1038263.0	36474839.1	1136
2015-08-26	35.8	36.4	34.1	34.18	-2.07	-5.71	586424.0	20608992.7	558
2015-08-25	34.6	37.0	34.5	36.25	2.36	6.96	331977.0	11892981.1	442
2015-08-24	36.0	36.0	33.0	33.89	-1.11	-3.17	122751.0	4188533.4	257
2015-08-23	35.3	36.8	34.5	35.0	-3.02	-7.94	166560.0	5923897.2	233
2015-08-20	34.1	38.4	34.1	38.02	2.77	7.86	108560.0	4007354.5	245
2015-08-19	36.6	36.8	34.8	35.25	-1.24	-3.4	105811.0	3850733.5	159
2015-08-18	37.0	37.4	34.7	36.49	-0.61	-1.64	194890.0	7017899.2	279
2015-08-17	36.7	37.4	36.0	37.1	0.16	0.43	232993.0	8570684.2	366
2015-08-16	40.5	40.6	36.7	36.94	-3.61	-8.9	649255.0	24741736.6	913
2015-08-13	42.1	42.1	40.4	40.55	-1.31	-3.13	199673.0	8224702.4	343
2015-08-12	43.4	43.5	41.7	41.86	-1.84	-4.21	276340.0	11684661.8	374
2015-08-11	44.5	44.5	43.2	43.7	-0.68	-1.53	105899.0	4651058.7	155
2015-08-10	44.5	45.2	44.0	44.38	0.0	0.0	126064.0	5608152.6	199
2015-08-09	44.1	44.6	44.1	44.38	0.68	1.56	19809.0	877586.8	64
2015-08-06	43.2	45.0	43.0	43.7	-0.17	-0.39	158975.0	7037428.9	256
2015-08-05	44.0	44.0	43.7	43.87	0.19	0.43	89815.0	3939258.3	136
2015-08-04	43.2	44.2	43.2	43.68	-0.37	-0.84	223335.0	9744711.1	166
2015-08-03	45.9	45.9	43.5	44.05	-1.99	-4.32	433985.0	19233796.4	394
2015-08-02	47.8	47.8	45.0	46.04	-2.22	-4.6	106507.0	4979043.6	208
2015-07-30	48.5	48.6	48.0	48.26	-0.55	-1.13	16110.0	778486.7	67
2015-07-29	49.3	49.5	48.5	48.81	-0.18	-0.37	242093.0	11911211.8	199
2015-07-28	48.5	49.1	47.7	48.99	0.25	0.51	197383.0	9531142.4	223
2015-07-27	49.1	49.1	47.8	48.74	-0.57	-1.16	248706.0	12055135.7	272
2015-07-26	49.8	49.8	49.0	49.31	-0.34	-0.68	140055.0	6911022.5	128
2015-07-23	48.6	49.8	48.5	49.65	0.89	1.83	100515.0	4943216.5	150
2015-07-22	48.8	49.0	48.5	48.76	-0.08	-0.16	74025.0	3605253.2	91
2015-07-15	48.5	49.2	48.2	48.84	0.34	0.7	396686.0	19334037.7	422
2015-07-14	47.9	48.8	47.8	48.5	0.61	1.27	269343.0	12997913.9	251
2015-07-13	47.1	48.0	47.0	47.89	0.56	1.18	95309.0	4531921.7	141
2015-07-12	47.3	47.4	46.9	47.33	0.12	0.25	200810.0	9462239.4	192
2015-07-09	47.0	47.8	47.0	47.21	0.03	0.06	199349.0	9414015.8	227
2015-07-08	47.2	47.2	46.8	47.18	-0.05	-0.11	83447.0	3923949.5	113
2015-07-07	47.2	47.6	47.0	47.23	-0.23	-0.48	48649.0	2300736.8	105
2015-07-06	47.4	48.0	47.2	47.46	-0.6	-1.25	60583.0	2886002.9	147
2015-07-05	47.8	48.2	47.4	48.06	0.01	0.02	145859.0	6978359.8	233
2015-07-02	47.5	48.4	47.0	48.05	0.55	1.16	765333.0	36466309.1	549
2015-07-01	48.0	48.0	47.2	47.5	-0.11	-0.23	284864.0	13538755.9	327
2015-06-30	47.4	48.2	46.6	47.61	0.17	0.36	347066.0	16451275.9	402
2015-06-29	46.5	47.5	46.0	47.44	0.17	0.36	231688.0	10808072.8	343
2015-06-28	48.0	48.4	46.0	47.27	-0.88	-1.83	360947.0	17174932.1	459
2015-06-25	48.8	48.8	47.9	48.15	-0.33	-0.68	181830.0	8770637.2	261
2015-06-24	48.0	48.7	48.0	48.48	0.51	1.06	197401.0	9545740.3	308
2015-06-23	48.0	48.2	47.4	47.97	0.47	0.99	192042.0	9189330.8	310
2015-06-22	47.5	48.0	46.5	47.5	-0.11	-0.23	354615.0	16748587.0	526
2015-06-21	49.7	49.7	47.3	47.61	-1.98	-3.99	346020.0	16698677.0	554
2015-06-18	50.5	50.5	49.4	49.59	-0.59	-1.18	396129.0	19767796.0	536
2015-06-17	49.4	51.0	49.2	50.18	0.89	1.81	1565588.0	78510609.3	1656
2015-06-16	49.2	50.25	48.6	49.29	0.09	0.18	924322.0	45609179.05	1024
2015-06-15	49.8	50.5	48.6	49.2	0.04	0.08	1969605.0	98185777.45	1923
2015-06-14	48.5	49.5	48.4	49.16	1.16	2.42	662385.0	32427567.8	542
2015-06-11	47.2	48.7	47.0	48.0	0.91	1.93	681224.0	32787328.1	856
2015-06-10	46.5	47.8	46.3	47.09	0.56	1.2	664661.0	31064710.4	499
2015-06-09	46.0	47.0	45.0	46.53	0.01	0.02	195439.0	8972819.4	385
2015-06-08	47.2	47.7	46.3	46.52	-0.72	-1.52	191550.0	9049690.3	314
2015-06-07	47.9	48.3	47.0	47.24	-1.04	-2.15	279117.0	13308117.0	328
2015-06-04	49.0	49.3	48.0	48.28	-0.57	-1.17	325501.0	15863700.6	421
2015-06-03	48.7	50.0	48.5	48.85	-0.31	-0.63	1522949.0	75133409.0	1618
2015-06-02	46.4	50.0	46.4	49.16	2.7	5.81	1892283.0	92367917.9	2030
2015-06-01	45.7	46.7	45.0	46.46	0.71	1.55	138683.0	6357586.6	221
2015-05-31	47.0	47.1	45.6	45.75	-1.3	-2.76	356597.0	16519221.5	346
2015-05-28	47.1	48.2	47.0	47.05	-0.05	-0.11	273967.0	13045338.4	242
2015-05-27	47.7	47.7	47.0	47.1	-0.4	-0.84	146343.0	6925247.7	157
2015-05-26	48.0	48.1	47.5	47.5	-0.41	-0.86	292867.0	13979233.0	189
2015-05-25	47.9	48.3	47.6	47.91	-0.07	-0.15	269158.0	12939800.1	254
2015-05-24	48.3	48.3	47.4	47.98	-0.15	-0.31	261138.0	12467452.1	226
2015-05-21	48.0	48.3	47.8	48.13	0.05	0.1	245797.0	11815879.9	214
2015-05-20	47.6	48.4	47.1	48.08	0.42	0.88	221991.0	10627323.6	226
2015-05-19	47.3	47.7	47.1	47.66	0.18	0.38	214280.0	10164390.1	196
2015-05-18	47.2	47.9	46.7	47.48	0.57	1.22	216917.0	10209238.0	175
2015-05-17	47.2	47.6	46.2	46.91	0.04	0.09	215068.0	10138845.4	202
2015-05-14	47.2	47.4	46.7	46.87	-0.21	-0.45	106427.0	5004965.2	130
2015-05-13	47.3	47.4	47.0	47.08	-0.04	-0.08	109483.0	5162802.2	139
2015-05-12	47.0	47.3	46.5	47.12	-0.12	-0.25	91770.0	4305481.6	130
2015-05-11	47.0	47.5	46.3	47.24	0.12	0.25	174564.0	8199804.8	214
2015-05-10	47.3	47.5	46.8	47.12	0.05	0.11	370269.0	17439268.3	195
2015-05-07	47.5	47.5	46.7	47.07	-0.34	-0.72	210918.0	9925474.8	167
2015-05-06	47.0	47.7	47.0	47.41	0.2	0.42	99036.0	4695330.1	117
2015-05-05	46.6	48.1	46.6	47.21	0.51	1.09	246052.0	11676659.4	251
2015-05-04	46.2	47.2	45.8	46.7	0.76	1.65	246820.0	11520913.7	223
2015-05-03	46.1	46.4	45.5	45.94	-0.05	-0.11	294119.0	13531893.5	316
2015-04-30	45.2	46.4	44.6	45.99	0.77	1.7	460752.0	20915353.5	486
2015-04-29	45.0	46.6	45.0	45.22	0.3	0.67	568643.0	25963523.5	520
2015-04-28	44.9	45.1	44.5	44.92	0.06	0.13	222545.0	9974489.4	211
2015-04-27	45.3	45.5	44.7	44.86	-0.42	-0.93	233100.0	10483601.3	267
2015-04-26	45.3	45.5	45.0	45.28	0.29	0.64	334089.0	15127524.0	287
2015-04-23	45.0	45.7	44.7	44.99	-0.32	-0.71	333539.0	15125037.9	306
2015-04-22	46.0	46.1	44.5	45.31	-2.87	-5.96	1980691.0	89628237.7	1297
2015-04-21	47.6	48.5	47.3	48.18	0.21	0.44	443087.0	21144658.6	421
2015-04-20	48.0	48.1	47.3	47.97	0.0	0.0	561482.0	26775607.9	387
2015-04-19	47.6	48.5	47.3	47.97	1.09	2.33	1489797.0	71472049.0	1254
2015-04-16	45.4	47.7	45.4	46.88	1.33	2.92	1456611.0	68146469.3	1359
2015-04-15	45.7	45.8	45.3	45.55	0.43	0.95	507286.0	23100316.3	365
2015-04-14	45.0	45.8	44.8	45.12	-0.26	-0.57	398501.0	18057125.5	416
2015-04-13	44.5	45.5	44.4	45.38	0.94	2.12	481387.0	21587225.1	492
2015-04-12	45.7	46.2	44.2	44.44	-0.94	-2.07	657024.0	29672840.0	699
2015-04-09	43.8	46.2	43.4	45.38	1.73	3.96	953795.0	42788983.9	776
2015-04-08	43.1	44.5	43.1	43.65	0.63	1.46	578747.0	25383449.6	399
2015-04-07	42.2	43.3	42.2	43.02	1.0	2.38	286481.0	12265192.2	165
2015-04-06	42.3	42.3	41.9	42.02	0.04	0.1	160013.0	6726437.0	88
2015-04-05	43.0	43.0	41.5	41.98	-0.03	-0.07	166664.0	7010752.9	173
2015-04-02	42.2	42.3	41.0	42.01	-0.02	-0.05	551921.0	23150020.8	204
2015-04-01	42.3	43.3	41.8	42.03	-0.66	-1.55	273411.0	11689340.5	252
2015-03-31	43.0	43.5	42.3	42.69	-0.25	-0.58	493445.0	21212362.1	336
2015-03-30	42.0	43.7	41.8	42.94	1.31	3.15	1524697.0	64599178.8	587
2015-03-29	42.4	42.7	41.4	41.63	0.28	0.68	215533.0	9001490.4	231
2015-03-26	39.9	42.0	39.5	41.35	-0.25	-0.6	443854.0	18219157.9	311
2015-03-25	43.3	43.5	40.3	41.6	-1.75	-4.04	593115.0	24831619.6	453
2015-03-24	43.0	44.1	42.9	43.35	0.41	0.95	684843.0	29926514.7	504
2015-03-23	41.3	43.4	41.3	42.94	1.62	3.92	418145.0	17732170.9	355
2015-03-22	40.5	42.0	40.1	41.32	0.71	1.75	224792.0	9280104.0	184
2015-03-19	40.9	41.4	40.0	40.61	-0.07	-0.17	239811.0	9738050.8	226
2015-03-18	40.8	40.8	37.5	40.68	0.19	0.47	188654.0	7500898.6	253
2015-03-17	40.8	41.0	40.0	40.49	-0.54	-1.32	327587.0	13261707.1	278
2015-03-16	42.4	42.5	40.6	41.03	-1.47	-3.46	356532.0	14726715.0	315
2015-03-15	43.0	43.0	42.4	42.5	-0.45	-1.05	105198.0	4476212.8	150
2015-03-12	43.0	43.3	42.9	42.95	-0.25	-0.58	100811.0	4344401.4	137
2015-03-11	43.0	43.4	42.8	43.2	-0.09	-0.21	86568.0	3740931.1	106
2015-03-10	43.0	43.4	43.0	43.29	0.07	0.16	102574.0	4428915.7	134
2015-03-09	43.9	43.9	43.0	43.22	-0.23	-0.53	213312.0	9277077.3	245
2015-03-08	43.0	44.0	42.9	43.45	0.29	0.67	458776.0	20037728.0	467
2015-03-05	42.0	43.3	41.5	43.16	1.25	2.98	715723.0	30613445.3	691
2015-03-04	42.0	42.5	41.6	41.91	0.11	0.26	500702.0	21084662.7	429
2015-03-03	40.6	42.5	40.6	41.8	1.3	3.21	1196934.0	49759099.9	952
2015-03-02	41.0	41.0	40.1	40.5	-0.1	-0.25	199415.0	8053391.9	220
2015-03-01	40.7	40.7	40.4	40.6	-0.08	-0.2	116585.0	4722903.2	85
2015-02-26	40.6	40.8	40.3	40.68	-0.08	-0.2	171490.0	6957468.2	166
2015-02-25	40.6	40.8	40.1	40.76	0.2	0.49	202882.0	8226865.8	135
2015-02-24	40.8	41.3	40.4	40.56	0.01	0.02	322324.0	13176343.4	269
2015-02-23	41.2	41.2	40.4	40.55	-0.26	-0.64	170713.0	6955102.2	183
2015-02-22	40.4	41.3	40.4	40.81	0.5	1.24	289761.0	11858680.4	261
2015-02-19	40.2	40.5	39.9	40.31	-0.39	-0.96	152113.0	6097246.1	133
2015-02-18	40.0	40.8	39.6	40.7	0.47	1.17	284048.0	11480357.2	131
2015-02-17	40.5	41.0	40.0	40.23	-0.3	-0.74	182883.0	7414970.4	180
2015-02-16	40.6	41.2	40.4	40.53	-0.36	-0.88	246345.0	10091492.7	186
2015-02-15	40.2	41.3	40.2	40.89	1.27	3.21	140913.0	5732207.2	181
2015-02-12	39.1	40.7	39.1	39.62	-0.21	-0.53	335237.0	13395704.4	266
2015-02-11	41.0	41.0	39.2	39.83	-1.52	-3.68	610099.0	24700865.8	351
2015-02-10	40.9	41.5	40.8	41.35	0.65	1.6	454243.0	18660666.6	344
2015-02-09	41.1	41.3	40.7	40.7	-0.47	-1.14	510599.0	20944597.9	413
2015-02-08	40.0	41.5	39.9	41.17	1.6	4.04	562906.0	22959492.5	578
2015-02-05	38.5	39.8	38.4	39.57	0.52	1.33	605415.0	23751123.3	420
2015-02-04	39.1	39.6	39.0	39.05	0.02	0.05	834691.0	32786355.1	655
2015-02-03	38.4	39.6	38.3	39.03	1.3	3.45	4326824.0	168674000.1	1927
2015-02-02	35.7	37.9	35.5	37.73	1.87	5.21	989826.0	36640898.5	641
2015-02-01	36.3	36.8	35.7	35.86	0.82	2.34	768215.0	27726501.8	425
2015-01-29	34.8	35.2	34.6	35.04	0.24	0.69	766229.0	26789585.7	432
2015-01-28	33.9	34.8	33.7	34.8	1.01	2.99	1143710.0	39398277.6	684
2015-01-27	32.3	33.9	32.3	33.79	1.36	4.19	1330015.0	44279396.1	801
2015-01-26	33.0	33.3	32.3	32.43	-0.04	-0.12	1233408.0	40419120.4	740
2015-01-22	29.8	32.8	29.8	32.47	2.39	7.95	3032108.0	96473314.0	1628
2015-01-21	30.0	30.2	29.3	30.08	-0.19	-0.63	263312.0	7879826.7	230
2015-01-20	30.5	30.7	30.2	30.27	-0.32	-1.05	303748.0	9218652.2	289
2015-01-19	30.1	30.8	29.7	30.59	0.6	2.0	424089.0	12826189.9	357
2015-01-18	29.1	30.1	29.0	29.99	0.7	2.39	332854.0	9904465.7	307
2015-01-15	30.0	30.0	28.9	29.29	-0.55	-1.84	344035.0	10189131.3	349
2015-01-14	29.8	30.3	29.5	29.84	0.36	1.22	427353.0	12779852.9	465
2015-01-13	27.5	29.9	27.3	29.48	0.97	3.4	939811.0	27101482.4	747
2015-01-12	28.5	29.2	28.3	28.51	-0.21	-0.73	399317.0	11511508.3	360
2015-01-11	28.1	29.0	27.7	28.72	0.84	3.01	396286.0	11211819.7	361
2015-01-08	28.1	28.3	27.8	27.88	0.18	0.65	538809.0	15107221.9	473
2015-01-07	27.2	28.1	27.2	27.7	0.28	1.02	532724.0	14743215.1	535
2015-01-06	25.2	27.8	25.0	27.42	0.35	1.29	1075194.0	27968183.5	774
2015-01-05	27.5	27.7	26.7	27.07	-0.96	-3.42	528586.0	14335569.1	502
2015-01-04	28.3	28.7	27.5	28.03	-0.53	-1.86	572728.0	16036191.8	495
2015-01-01	27.5	28.9	26.7	28.56	1.35	4.96	613068.0	17056182.8	503
2014-12-31	28.8	29.1	25.7	27.21	-1.18	-4.16	1608854.0	43411001.1	1163
2014-12-30	28.6	29.4	28.1	28.39	-2.36	-7.67	688714.0	19927445.6	603
2014-12-29	30.7	31.6	30.3	30.75	0.18	0.59	955989.0	29581857.6	659
2014-12-28	29.9	30.8	29.8	30.57	1.08	3.66	1049904.0	31896135.6	671
2014-12-25	28.8	30.3	28.5	29.49	0.62	2.15	1140762.0	33518637.4	959
2014-12-24	28.6	29.9	28.5	28.87	0.62	2.19	1469061.0	42767207.2	1073
2014-12-23	27.8	28.4	27.5	28.25	0.25	0.89	488195.0	13651511.3	364
2014-12-22	27.5	28.6	27.2	28.0	0.31	1.12	583915.0	16344889.8	503
2014-12-21	28.5	28.9	27.0	27.69	-0.33	-1.18	1141142.0	31990250.8	904
2014-12-18	27.0	28.3	26.0	28.02	2.06	7.94	1735139.0	47752963.1	1191
2014-12-17	23.85	26.4	21.75	25.96	1.81	7.49	1235530.0	28720659.5	853
2014-12-16	25.7	25.7	24.15	24.15	-2.66	-9.92	536475.0	13119341.45	302
2014-12-15	30.2	30.4	26.8	26.81	-2.88	-9.7	766205.0	22002072.7	568
2014-12-14	30.5	30.7	29.3	29.69	-2.8	-8.62	1157620.0	34865904.5	795
2014-12-11	32.1	32.9	31.8	32.49	-1.01	-3.01	762015.0	24608387.6	609
2014-12-10	34.3	34.3	32.7	33.5	-1.75	-4.96	913266.0	30573502.9	905
2014-12-09	35.2	35.5	34.5	35.25	-0.32	-0.9	663440.0	23209539.9	572
2014-12-08	36.2	36.2	35.5	35.57	-0.77	-2.12	456785.0	16394985.4	388
2014-12-07	36.0	36.4	35.8	36.34	0.33	0.92	269599.0	9724152.8	284
2014-12-04	35.7	36.2	35.6	36.01	0.54	1.52	497460.0	17834704.1	416
2014-12-03	35.1	35.6	35.1	35.47	0.24	0.68	404486.0	14344013.0	311
2014-12-02	35.7	35.9	35.2	35.23	-0.07	-0.2	408005.0	14526399.0	398
2014-12-01	34.9	35.6	34.9	35.3	0.15	0.43	1261562.0	44657232.4	886
2014-11-30	34.2	35.9	34.2	35.15	-2.26	-6.04	352472.0	12349856.1	391
2014-11-27	36.9	37.6	36.8	37.41	0.12	0.32	226399.0	8435849.2	255
2014-11-26	37.6	37.7	36.7	37.29	-0.48	-1.27	426583.0	15828621.9	473
2014-11-25	38.2	38.3	37.5	37.77	-0.25	-0.66	531501.0	20160252.6	558
2014-11-24	38.3	38.7	37.9	38.02	-0.07	-0.18	526022.0	20147566.7	462
2014-11-23	37.9	38.5	37.7	38.09	0.66	1.76	586484.0	22373384.1	660
2014-11-20	37.4	37.7	37.3	37.43	-0.03	-0.08	240776.0	9025551.2	310
2014-11-19	37.5	37.7	37.1	37.46	-0.08	-0.21	347369.0	13028908.7	443
2014-11-18	37.9	37.9	36.7	37.54	-0.03	-0.08	664044.0	24803848.3	585
2014-11-17	38.3	39.1	36.7	37.57	-1.29	-3.32	526397.0	19790436.4	484
2014-11-16	39.0	39.2	37.5	38.86	-0.26	-0.66	839123.0	32177219.8	761
2014-11-13	39.6	39.6	39.0	39.12	-0.53	-1.34	292989.0	11500288.6	297
2014-11-12	39.6	39.9	39.5	39.65	0.05	0.13	166257.0	6592323.2	193
2014-11-11	39.7	39.9	39.2	39.6	-0.43	-1.07	416240.0	16489429.7	377
2014-11-10	40.4	40.5	39.9	40.03	-0.29	-0.72	487349.0	19548799.6	417
2014-11-09	40.5	40.7	40.0	40.32	-0.44	-1.08	259663.0	10457099.5	344
2014-11-06	40.9	41.2	40.5	40.76	-0.07	-0.17	288126.0	11750561.0	298
2014-11-05	39.7	41.1	38.7	40.83	0.79	1.97	706620.0	28129132.0	621
2014-11-04	40.8	41.0	39.0	40.04	-1.59	-3.82	1383946.0	55572963.2	1163
2014-11-03	42.3	42.4	41.5	41.63	-0.62	-1.47	564066.0	23652017.9	581
2014-11-02	42.5	42.9	42.0	42.25	-0.89	-2.06	872761.0	37057278.6	849
2014-10-30	42.8	43.3	41.1	43.14	-0.4	-0.92	970148.0	41055290.4	1084
2014-10-29	44.2	44.2	43.3	43.54	-0.33	-0.75	672939.0	29462138.5	624
2014-10-28	43.5	44.3	43.2	43.87	0.04	0.09	762933.0	33444845.7	737
2014-10-27	43.7	44.3	43.0	43.83	0.13	0.3	1375228.0	60076573.0	1176
2014-10-26	42.4	43.8	41.8	43.7	1.26	2.97	1360573.0	58515784.6	975
2014-10-23	41.0	42.6	40.2	42.44	0.52	1.24	1041346.0	43647829.1	828
2014-10-22	41.6	42.2	40.8	41.92	0.47	1.13	651109.0	27082327.6	525
2014-10-21	40.1	41.6	40.1	41.45	1.44	3.6	686009.0	28071097.9	603
2014-10-20	40.0	40.5	39.7	40.01	0.04	0.1	539939.0	21634932.8	469
2014-10-19	41.3	41.9	39.7	39.97	0.94	2.41	568468.0	22926238.0	651
2014-10-16	40.0	40.9	36.7	39.03	-1.71	-4.2	1371596.0	52173811.1	1081
2014-10-15	42.7	43.2	40.5	40.74	-2.13	-4.97	772498.0	32277074.3	724
2014-10-14	41.0	43.1	40.3	42.87	1.34	3.23	889397.0	37201989.6	909
2014-10-13	40.0	41.8	39.0	41.53	1.59	3.98	718317.0	29127098.7	564
2014-10-12	43.2	43.8	39.8	39.94	-4.24	-9.6	631044.0	26495539.5	579
2014-10-02	44.2	44.8	43.8	44.18	-0.32	-0.72	422482.0	18743965.3	400
2014-10-01	44.6	45.1	44.4	44.5	-0.22	-0.49	171847.0	7681101.9	225
2014-09-30	44.8	45.2	44.6	44.72	0.17	0.38	418450.0	18768105.3	374
2014-09-29	43.6	44.7	43.6	44.55	0.75	1.71	517260.0	22894681.9	427
2014-09-28	43.7	43.9	43.2	43.8	0.15	0.34	231956.0	10099942.4	285
2014-09-25	43.8	44.1	43.1	43.65	0.1	0.23	413994.0	18061407.1	497
2014-09-24	45.2	45.2	42.5	43.55	-1.64	-3.63	850128.0	37382395.8	875
2014-09-22	45.4	45.5	44.8	45.19	-0.45	-0.99	599107.0	27025390.6	653
2014-09-21	46.8	46.9	45.2	45.64	-1.32	-2.81	666708.0	30730574.7	665
2014-09-18	47.5	47.8	46.9	46.96	-0.44	-0.93	370125.0	17477308.2	449
2014-09-17	47.2	47.7	47.0	47.4	0.2	0.42	486833.0	23026282.6	522
2014-09-16	48.4	48.5	47.1	47.2	-1.25	-2.58	1019047.0	48539674.8	1045
2014-09-15	49.0	49.7	48.1	48.45	-0.2	-0.41	1868923.0	91221642.0	1788
2014-09-14	47.3	49.2	47.2	48.65	1.71	3.64	3786228.0	183030372.4	2847
2014-09-11	45.7	47.1	45.5	46.94	1.29	2.83	2463997.0	114761140.4	1512
2014-09-10	45.4	46.1	45.2	45.65	0.24	0.53	853333.0	38956645.6	670
2014-09-09	45.5	45.7	45.3	45.41	-0.11	-0.24	444114.0	20179351.7	421
2014-09-08	46.0	46.2	45.4	45.52	-0.48	-1.04	824011.0	37711152.1	713
2014-09-07	44.5	46.4	44.4	46.0	1.69	3.81	3097307.0	141493762.6	2092
2014-09-04	44.6	44.6	44.1	44.31	-0.23	-0.52	433305.0	19230158.9	424
2014-09-03	44.6	44.6	44.0	44.54	-0.07	-0.16	449673.0	19961386.2	580
2014-09-02	44.8	44.8	44.3	44.61	-0.13	-0.29	435763.0	19423039.0	466
2014-09-01	44.9	45.0	44.7	44.74	-0.14	-0.31	364059.0	16309175.9	440
2014-08-31	45.3	45.3	44.8	44.88	-0.14	-0.31	534816.0	24097190.5	569
2014-08-28	44.9	45.4	44.3	45.02	0.31	0.69	1559787.0	70166995.4	1410
2014-08-27	45.0	45.1	44.5	44.71	-0.03	-0.07	1328398.0	59513576.4	1077
2014-08-26	43.4	45.2	43.1	44.74	1.57	3.64	4378334.0	193926817.7	2390
2014-08-25	44.0	44.2	42.5	43.17	-0.69	-1.57	1635430.0	71120797.5	1119
2014-08-24	43.6	44.4	43.5	43.86	0.24	0.55	1685951.0	74127498.0	1061
2014-08-21	43.7	43.9	43.4	43.62	-0.18	-0.41	811677.0	35394957.2	640
2014-08-20	43.9	44.3	43.5	43.8	-0.02	-0.05	1304749.0	57221664.8	1143
2014-08-19	44.0	44.3	43.7	43.82	-0.15	-0.34	821269.0	36090205.9	788
2014-08-18	43.3	44.6	43.1	43.97	0.7	1.62	2067546.0	90955637.8	1595
2014-08-17	43.6	43.8	43.0	43.27	-0.48	-1.1	995386.0	43262524.8	951
2014-08-14	42.8	44.2	42.7	43.75	1.46	3.45	5201536.0	227526112.3	3347
2014-08-13	40.3	42.5	40.3	42.29	2.08	5.17	2605614.0	107805360.3	1368
2014-08-12	40.3	40.5	40.1	40.21	-0.11	-0.27	490252.0	19752769.1	461
2014-08-11	41.0	41.0	40.2	40.32	-0.57	-1.39	911895.0	36898476.2	909
2014-08-10	39.7	41.0	39.6	40.89	1.28	3.23	2421338.0	98228129.7	1820
2014-08-07	39.3	40.2	39.2	39.61	0.28	0.71	2328075.0	92511219.6	1446
2014-08-06	38.7	39.6	38.5	39.33	0.64	1.65	2218591.0	86911334.8	1244
2014-08-05	38.1	39.3	38.1	38.69	0.62	1.63	2647090.0	102430810.3	1376
2014-08-04	37.4	38.4	37.1	38.07	0.67	1.79	2273339.0	86218418.5	1254
2014-08-03	37.4	37.6	37.2	37.4	0.2	0.54	748151.0	27987064.6	406
2014-07-24	37.0	37.6	36.8	37.2	0.2	0.54	836600.0	31135992.1	590
2014-07-23	37.9	37.9	37.0	37.0	-0.85	-2.25	1172334.0	43735106.1	791
2014-07-22	37.4	38.2	36.8	37.85	0.84	2.27	1983093.0	74436391.3	1128
2014-07-21	36.5	37.4	36.3	37.01	0.33	0.9	1043233.0	38439518.5	585
2014-07-20	35.2	36.8	35.0	36.68	2.01	5.8	2470865.0	88905219.2	1455
2014-07-17	35.3	35.3	34.6	34.67	-0.48	-1.37	390744.0	13623062.3	343
2014-07-16	34.7	35.2	34.7	35.15	0.53	1.53	547513.0	19103499.6	392
2014-07-15	34.8	34.9	34.6	34.62	-0.21	-0.6	311537.0	10817438.3	243
2014-07-14	34.9	35.0	34.7	34.83	-0.16	-0.46	349810.0	12204457.3	245
2014-07-13	35.3	35.3	34.9	34.99	-0.28	-0.79	429174.0	15062679.3	306
2014-07-10	35.7	35.8	35.2	35.27	-0.41	-1.15	510990.0	18123153.7	348
2014-07-09	35.7	35.8	35.5	35.68	-0.14	-0.39	173027.0	6174635.9	173
2014-07-08	35.5	36.0	35.3	35.82	0.65	1.85	807686.0	28839431.8	542
2014-07-07	34.9	35.5	34.8	35.17	0.36	1.03	451539.0	15833993.7	303
2014-07-06	35.1	35.2	34.7	34.81	-0.02	-0.06	319237.0	11144051.4	282
2014-07-03	34.9	35.3	34.4	34.83	-0.16	-0.46	548205.0	19088808.1	392
2014-07-02	34.6	35.2	34.6	34.99	0.5	1.45	836323.0	29176105.0	517
2014-07-01	34.0	34.6	33.9	34.49	0.55	1.62	547796.0	18797103.2	424
2014-06-30	33.7	34.3	33.6	33.94	0.05	0.15	884628.0	30028512.0	496
2014-06-29	33.4	34.0	33.3	33.89	0.13	0.39	575410.0	19337086.8	410
2014-06-26	34.0	34.4	33.6	33.76	-0.05	-0.15	1028557.0	35016667.4	719
2014-06-25	33.9	34.3	33.2	33.81	0.23	0.68	1094486.0	36982216.2	848
2014-06-24	34.3	34.3	33.0	33.58	-0.54	-1.58	1527085.0	51022622.2	923
2014-06-23	34.2	34.2	33.6	34.12	-0.36	-1.04	583546.0	19772412.6	541
2014-06-22	35.6	35.7	34.3	34.48	-0.93	-2.63	1149347.0	40226796.0	867
2014-06-19	35.7	35.8	35.3	35.41	-0.22	-0.62	392082.0	13933292.7	402
2014-06-18	35.9	36.0	35.3	35.63	-0.15	-0.42	747215.0	26563643.0	580
2014-06-17	35.7	36.0	35.0	35.78	0.03	0.08	655765.0	23293328.5	622
2014-06-16	36.8	37.2	35.3	35.75	-1.05	-2.85	712636.0	25954056.3	629
2014-06-15	37.3	37.3	36.4	36.8	-0.83	-2.21	651548.0	23997145.7	615
2014-06-12	37.8	38.1	37.1	37.63	-0.28	-0.74	649209.0	24446473.5	485
2014-06-11	37.5	38.5	37.4	37.91	0.29	0.77	1558225.0	59291936.2	1020
2014-06-10	38.0	38.0	37.5	37.62	-0.26	-0.69	638516.0	24100025.6	544
2014-06-09	37.6	38.0	37.4	37.88	0.39	1.04	586504.0	22112748.0	495
2014-06-08	38.0	38.2	36.6	37.49	-0.39	-1.03	875169.0	32891671.2	555
2014-06-05	38.2	38.5	37.8	37.88	-0.13	-0.34	912038.0	34892419.2	543
2014-06-04	38.0	38.2	37.9	38.01	0.03	0.08	289271.0	10991481.4	302
2014-06-03	38.2	38.3	37.9	37.98	-0.1	-0.26	345156.0	13153256.4	302
2014-06-02	38.1	38.4	37.8	38.08	0.14	0.37	517413.0	19703940.1	456
2014-06-01	38.2	38.4	37.9	37.94	-0.15	-0.39	378689.0	14418501.8	350
2014-05-29	38.5	38.9	37.7	38.09	-0.34	-0.88	848051.0	32542149.8	629
2014-05-28	39.0	39.0	37.8	38.43	-0.55	-1.41	1011714.0	38956759.0	815
2014-05-27	39.1	40.0	38.8	38.98	0.01	0.03	2010700.0	78991177.7	1284
2014-05-26	39.0	39.3	38.8	38.97	0.07	0.18	615324.0	24013703.3	574
2014-05-25	37.6	39.5	37.5	38.9	1.09	2.88	3508489.0	136181510.0	1699
2014-05-22	38.3	38.5	37.8	37.81	-0.2	-0.53	608126.0	23140492.0	548
2014-05-21	37.8	38.2	37.4	38.01	0.17	0.45	827328.0	31344943.2	606
2014-05-20	38.3	38.5	37.5	37.84	-0.53	-1.38	978177.0	37012816.5	952
2014-05-19	39.0	39.1	37.2	38.37	-0.64	-1.64	1454672.0	55973137.5	1179
2014-05-18	39.3	40.1	38.9	39.01	0.16	0.41	2320492.0	91763046.9	1901
2014-05-15	38.0	39.0	37.8	38.85	0.89	2.34	2460916.0	94846671.1	1841
2014-05-14	37.9	38.0	37.5	37.96	0.15	0.4	892120.0	33700196.3	620
2014-05-13	37.9	38.1	37.8	37.81	0.04	0.11	823171.0	31268093.9	678
2014-05-12	37.7	37.9	37.5	37.77	0.15	0.4	804767.0	30303968.7	600
2014-05-11	37.6	38.1	37.5	37.62	0.09	0.24	1181923.0	44583600.2	951
2014-05-08	37.3	37.9	37.0	37.53	0.39	1.05	1650360.0	62037526.4	1078
2014-05-07	37.4	37.4	37.0	37.14	-0.22	-0.59	636408.0	23633226.4	544
2014-05-06	37.7	37.7	37.2	37.36	-0.27	-0.72	442396.0	16596824.4	412
2014-05-05	37.9	38.0	37.5	37.63	-0.26	-0.69	397891.0	15011885.3	415
2014-05-04	37.9	38.5	37.8	37.89	0.03	0.08	979147.0	37292978.7	918
2014-05-01	38.0	38.2	37.6	37.86	-0.04	-0.11	746496.0	28307962.0	599
2014-04-30	37.6	37.9	37.3	37.9	0.46	1.23	805768.0	30343885.2	576
2014-04-29	37.6	38.0	37.3	37.44	-0.16	-0.43	688387.0	25959061.6	632
2014-04-28	38.0	38.1	37.4	37.6	-0.38	-1.0	890750.0	33601006.1	703
2014-04-27	38.3	38.6	37.7	37.98	-0.32	-0.84	2383419.0	91031678.5	1536
2014-04-24	38.5	38.5	37.1	38.3	0.06	0.16	858749.0	32491327.8	766
2014-04-23	37.5	39.1	37.5	38.24	0.83	2.22	2571318.0	98878065.4	1624
2014-04-22	38.0	38.2	37.0	37.41	-1.4	-3.61	1927054.0	72078564.7	1362
2014-04-21	37.3	39.2	37.1	38.81	1.33	3.55	1943297.0	74825836.5	1418
2014-04-20	37.9	38.0	37.1	37.48	-0.24	-0.64	1131018.0	42307774.3	889
2014-04-17	37.1	38.2	36.4	37.72	0.76	2.06	2587284.0	96669938.3	1559
2014-04-16	35.2	37.4	35.1	36.96	1.92	5.48	3518509.0	129147050.3	2206
2014-04-15	34.1	35.2	34.1	35.04	1.09	3.21	1408155.0	48741976.9	740
2014-04-14	33.6	34.2	33.5	33.95	0.4	1.19	701961.0	23864175.1	424
2014-04-13	33.7	33.9	33.4	33.55	-0.45	-1.32	596800.0	20055790.3	494
2014-04-10	34.4	34.5	33.8	34.0	-0.3	-0.87	1111756.0	37825214.7	716
2014-04-09	34.8	35.5	33.5	34.3	-0.5	-1.44	2711722.0	94498684.3	1685
2014-04-08	34.2	35.3	34.1	34.8	0.8	2.35	3254748.0	113183576.0	1712
2014-04-07	33.8	34.0	33.5	34.0	0.3	0.89	765815.0	25860738.7	532
2014-04-06	34.0	34.1	33.6	33.7	-0.4	-1.17	1040682.0	35208686.7	711
2014-04-03	34.1	34.5	33.9	34.1	0.1	0.29	2038199.0	69559959.5	1281
2014-04-02	33.7	34.4	33.7	34.0	0.3	0.89	3083619.0	105339634.3	1689
2014-04-01	33.3	33.9	33.1	33.7	0.5	1.51	2284855.0	76418062.7	1114
2014-03-31	33.3	33.4	33.0	33.2	0.0	0.0	754999.0	25072498.4	472
2014-03-30	33.3	33.5	33.1	33.2	0.1	0.3	880288.0	29273141.2	623
2014-03-27	33.4	33.5	33.1	33.1	-0.1	-0.3	704327.0	23475826.5	520
2014-03-26	33.2	33.4	33.0	33.2	0.0	0.0	1087876.0	36118879.7	746
2014-03-25	33.0	33.3	32.9	33.2	0.3	0.91	611269.0	20243039.8	432
2014-03-24	32.8	33.3	32.8	32.9	0.1	0.3	911285.0	30098596.2	587
2014-03-23	32.8	32.9	32.6	32.8	0.2	0.61	1116889.0	36554157.4	659
2014-03-20	33.0	33.1	32.5	32.6	-0.4	-1.21	944365.0	30850755.0	603
2014-03-19	33.2	33.5	32.9	33.0	-0.2	-0.6	882067.0	29185121.8	441
2014-03-18	33.8	33.9	33.0	33.2	-0.3	-0.9	1560015.0	52073811.4	748
2014-03-17	33.3	33.8	33.2	33.5	0.3	0.9	1112211.0	37271304.5	678
2014-03-16	33.1	33.4	33.0	33.2	0.0	0.0	344553.0	11459472.7	303
2014-03-13	33.4	33.7	33.2	33.2	-0.2	-0.6	708542.0	23650476.7	509
2014-03-12	33.6	33.7	33.3	33.4	-0.2	-0.6	592243.0	19814476.0	344
2014-03-11	33.7	34.0	33.5	33.6	0.1	0.3	742588.0	25073089.7	475
2014-03-10	33.4	33.7	33.4	33.5	0.2	0.6	448456.0	15048277.6	423
2014-03-09	33.4	34.2	33.1	33.3	0.0	0.0	1604822.0	54140060.9	1012
2014-03-06	33.1	33.5	33.0	33.3	0.3	0.91	416512.0	13823429.4	370
2014-03-05	33.4	33.5	32.8	33.0	-0.3	-0.9	548404.0	18151725.0	449
2014-03-04	33.0	33.5	32.9	33.3	0.3	0.91	602342.0	20056722.6	369
2014-03-03	33.3	33.3	32.8	33.0	-0.3	-0.9	244227.0	8057863.6	271
2014-03-02	33.5	33.7	33.0	33.3	-0.4	-1.19	302765.0	10114159.3	363
2014-02-27	33.7	34.3	33.6	33.7	0.0	0.0	898361.0	30552701.6	747
2014-02-26	33.6	34.1	33.3	33.7	0.1	0.3	981456.0	33244032.0	672
2014-02-25	33.6	33.7	33.4	33.6	0.0	0.0	403996.0	13548314.2	273
2014-02-24	33.7	33.8	33.4	33.6	0.0	0.0	328071.0	11021836.2	349
2014-02-23	33.4	33.9	33.0	33.6	0.5	1.51	1328598.0	44551938.4	741
2014-02-20	33.1	33.1	32.8	33.1	0.1	0.3	285783.0	9430626.2	238
2014-02-19	33.0	33.4	32.9	33.0	0.1	0.3	344313.0	11389171.0	264
2014-02-18	33.2	33.2	32.8	32.9	-0.2	-0.6	270409.0	8925280.8	226
2014-02-17	33.5	33.6	33.0	33.1	-0.5	-1.49	308831.0	10279982.0	290
2014-02-16	33.5	33.9	33.4	33.6	0.2	0.6	608140.0	20477314.5	489
2014-02-13	33.7	33.9	33.3	33.4	-0.3	-0.89	468563.0	15685083.5	387
2014-02-12	33.7	34.0	33.5	33.7	-0.1	-0.3	692787.0	23341628.9	534
2014-02-11	33.1	34.0	32.9	33.8	0.8	2.42	1522182.0	51089124.4	1017
2014-02-10	33.0	33.2	32.8	33.0	-0.1	-0.3	407523.0	13447176.5	337
2014-02-09	32.9	33.5	32.7	33.1	0.4	1.22	685629.0	22710571.2	463
2014-02-06	32.2	32.8	32.0	32.7	0.6	1.87	444778.0	14422545.3	337
2014-02-05	31.9	32.4	31.9	32.1	0.1	0.31	235426.0	7584581.5	192
2014-02-04	31.9	32.2	31.7	32.0	-0.3	-0.93	576552.0	18420893.8	425
2014-02-03	32.8	33.4	32.3	32.3	-0.5	-1.52	713102.0	23436434.1	597
2014-02-02	31.6	33.2	31.4	32.8	1.2	3.8	1238625.0	40341798.1	862
2014-01-30	31.4	32.1	31.1	31.6	0.0	0.0	816247.0	25819604.2	661
2014-01-29	31.1	31.6	31.0	31.6	0.7	2.27	561250.0	17529425.6	433
2014-01-28	30.9	31.2	30.7	30.9	0.0	0.0	404952.0	12542928.7	356
2014-01-27	31.4	31.6	30.8	30.9	-0.6	-1.9	623916.0	19510116.1	495
2014-01-26	31.0	31.5	30.7	31.5	-0.4	-1.25	845113.0	26330906.0	645
2014-01-23	31.9	32.2	31.8	31.9	-0.2	-0.62	560463.0	17921129.7	452
2014-01-22	32.3	32.5	31.6	32.1	-0.4	-1.23	728476.0	23432753.2	583
2014-01-21	33.0	33.0	31.4	32.5	-0.6	-1.81	2017854.0	64988474.5	1593
2014-01-20	34.0	34.3	32.8	33.1	-2.1	-5.97	2157212.0	72665694.5	1582
2014-01-19	34.6	35.3	34.1	35.2	0.6	1.73	1194343.0	41754566.2	784
2014-01-16	34.9	35.2	34.5	34.6	-0.3	-0.86	748619.0	26100308.1	625
2014-01-15	35.3	35.5	34.8	34.9	-0.5	-1.41	779302.0	27406800.3	600
2014-01-14	34.1	35.7	34.1	35.4	1.2	3.51	3139870.0	110231244.3	1714
2014-01-13	34.3	34.8	33.9	34.2	-0.3	-0.87	1146146.0	39442499.4	810
2014-01-12	33.2	34.9	33.0	34.5	1.2	3.6	1510052.0	51321295.4	966
2014-01-09	33.0	33.3	32.9	33.3	0.3	0.91	554453.0	18346272.8	374
2014-01-08	33.3	33.6	32.7	33.0	-0.3	-0.9	1117929.0	37162930.7	791
2014-01-07	33.2	33.7	33.0	33.3	0.3	0.91	1042077.0	34832221.8	816
2014-01-06	32.5	33.8	32.5	33.0	0.7	2.17	2988382.0	99740422.7	1909
2014-01-05	32.0	32.6	31.8	32.3	0.4	1.25	963894.0	31082656.9	546
2014-01-02	32.0	32.0	31.8	31.9	0.0	0.0	256715.0	8199535.1	268
2014-01-01	32.0	32.1	31.8	31.9	-0.1	-0.31	260790.0	8320747.2	257
2013-12-31	32.2	32.3	31.8	32.0	-0.1	-0.31	489693.0	15684401.6	472
2013-12-30	31.7	32.3	31.7	32.1	0.5	1.58	978847.0	31360848.9	742
2013-12-29	31.7	31.7	31.5	31.6	0.0	0.0	309745.0	9796259.2	293
2013-12-26	31.4	32.0	31.4	31.6	0.4	1.28	957145.0	30357846.6	637
2013-12-25	31.3	31.4	31.1	31.2	-0.2	-0.64	174839.0	5464717.0	163
2013-12-24	31.3	31.4	31.1	31.4	0.0	0.0	425842.0	13298634.2	305
2013-12-23	31.5	31.5	31.2	31.4	-0.2	-0.63	346141.0	10846522.4	257
2013-12-22	31.5	31.7	31.5	31.6	0.1	0.32	388998.0	12281573.8	261
2013-12-19	31.7	31.8	31.4	31.5	-0.2	-0.63	344628.0	10866585.2	273
2013-12-18	31.4	31.8	31.2	31.7	0.2	0.63	390862.0	12321413.2	348
2013-12-17	31.5	31.5	31.1	31.5	0.0	0.0	456319.0	14269396.2	366
2013-12-16	31.4	31.5	31.2	31.5	-0.1	-0.32	318647.0	10005894.4	284
2013-12-15	31.7	31.9	31.4	31.6	-0.1	-0.32	566052.0	17896915.0	417
2013-12-12	31.9	31.9	31.4	31.7	-0.3	-0.94	602594.0	19097046.6	493
2013-12-11	31.9	32.3	31.8	32.0	0.3	0.95	1099473.0	35242228.9	886
2013-12-10	30.8	31.7	30.7	31.7	0.9	2.92	1648031.0	51652263.2	1158
2013-12-09	30.6	30.9	30.6	30.8	0.2	0.65	467230.0	14354388.1	289
2013-12-08	30.6	30.8	30.4	30.6	0.1	0.33	577846.0	17695717.8	363
2013-12-05	30.8	30.8	30.4	30.5	-0.1	-0.33	445759.0	13623144.0	333
2013-12-04	30.2	30.6	30.0	30.6	0.5	1.66	694622.0	21047689.7	557
2013-12-03	30.9	31.0	29.9	30.1	-0.8	-2.59	764839.0	23347545.3	580
2013-12-02	30.8	30.9	30.6	30.9	0.1	0.32	298162.0	9178973.6	281
2013-12-01	31.0	31.0	30.7	30.8	-0.5	-1.6	794984.0	24525287.4	666
2013-11-28	31.1	31.4	31.1	31.3	0.4	1.29	764738.0	23866202.0	499
2013-11-27	30.8	31.1	30.5	30.9	0.0	0.0	533282.0	16457236.5	367
2013-11-26	31.3	31.3	30.8	30.9	-0.4	-1.28	643957.0	19977546.9	420
2013-11-25	31.0	31.5	31.0	31.3	0.2	0.64	831212.0	26025536.0	614
2013-11-24	31.0	31.3	30.9	31.1	0.3	0.97	459767.0	14293524.6	508
2013-11-21	30.8	31.1	30.5	30.8	0.1	0.33	577501.0	17829097.8	427
2013-11-20	30.3	31.1	30.1	30.7	0.3	0.99	1096077.0	33657239.3	860
2013-11-19	30.8	30.8	29.9	30.4	-0.6	-1.94	1561423.0	47102017.7	1303
2013-11-18	31.5	31.5	31.0	31.0	-0.5	-1.59	897528.0	27970705.6	783
2013-11-17	31.8	31.9	31.5	31.5	-0.3	-0.94	599920.0	18992875.3	544
2013-11-14	31.8	31.9	31.6	31.8	0.1	0.32	487948.0	15507032.4	397
2013-11-13	31.9	31.9	31.5	31.7	-0.2	-0.63	698417.0	22163314.4	565
2013-11-12	31.8	32.0	31.7	31.9	-0.1	-0.31	1036167.0	32983277.2	720
2013-11-11	32.6	32.6	31.8	32.0	-0.6	-1.84	2021475.0	64702573.7	1439
2013-11-10	32.7	32.9	32.4	32.6	0.0	0.0	824890.0	26936872.0	582
2013-11-07	32.2	33.0	32.0	32.6	0.4	1.24	1227742.0	40120416.1	910
2013-11-06	32.3	32.5	32.1	32.2	-0.2	-0.62	451920.0	14577796.7	433
2013-11-05	32.5	32.5	32.1	32.4	-0.1	-0.31	617700.0	19978459.7	599
2013-11-04	32.1	32.6	31.8	32.5	-1.0	-2.99	1004675.0	32445770.8	953
2013-11-03	33.3	33.6	33.1	33.5	0.4	1.21	1243382.0	41463581.3	961
2013-10-31	33.4	33.4	33.1	33.1	-0.4	-1.19	1038512.0	34525954.6	646
2013-10-30	33.8	33.8	33.1	33.5	-0.1	-0.3	684759.0	22814767.3	667
2013-10-29	33.2	33.9	32.9	33.6	0.7	2.13	1288581.0	42934583.3	1125
2013-10-28	33.0	33.2	31.2	32.9	-0.6	-1.79	3487528.0	113383125.8	2210
2013-10-27	34.1	34.1	33.3	33.5	-0.7	-2.05	930882.0	31238326.4	685
2013-10-24	34.5	34.6	34.0	34.2	-0.3	-0.87	240611.0	8245588.3	275
2013-10-23	34.4	34.6	34.3	34.5	0.2	0.58	237620.0	8182640.1	256
2013-10-22	34.9	35.1	34.2	34.3	-0.5	-1.44	507910.0	17608952.7	478
2013-10-21	34.7	34.9	34.4	34.8	0.2	0.58	385250.0	13360769.3	352
2013-10-20	34.0	35.2	34.0	34.6	1.3	3.9	759933.0	26273088.0	588
2013-10-10	33.0	33.9	33.0	33.3	0.0	0.0	592875.0	19838945.9	491
2013-10-09	33.5	33.7	33.1	33.3	-0.5	-1.48	413974.0	13800328.0	439
2013-10-08	33.9	34.0	33.5	33.8	-0.4	-1.17	479658.0	16177856.5	363
2013-10-07	34.3	34.6	33.9	34.2	-0.5	-1.44	328542.0	11245400.1	330
2013-10-06	34.7	34.7	33.5	34.7	0.0	0.0	471184.0	16101372.9	507
2013-10-03	34.9	35.1	34.5	34.7	-0.2	-0.57	313873.0	10920615.7	306
2013-10-02	34.6	35.2	34.6	34.9	0.3	0.87	569713.0	19897612.0	469
2013-10-01	34.9	35.3	34.5	34.6	0.1	0.29	472023.0	16487192.4	547
2013-09-30	33.9	35.3	33.8	34.5	0.6	1.77	676286.0	23436042.3	696
2013-09-29	34.1	34.1	33.4	33.9	0.2	0.59	511375.0	17248732.8	545
2013-09-26	35.3	35.3	33.6	33.7	-1.6	-4.53	1103461.0	37739906.9	842
2013-09-25	35.0	35.6	34.9	35.3	0.0	0.0	612723.0	21512591.1	534
2013-09-24	35.8	36.0	35.3	35.3	-0.4	-1.12	994841.0	35364352.7	572
2013-09-19	35.2	36.2	35.1	35.7	0.7	2.0	2199420.0	78465970.7	1303
2013-09-18	34.7	35.5	34.2	35.0	0.2	0.57	1089742.0	38180979.6	881
2013-09-17	35.3	35.5	34.5	34.8	-0.6	-1.69	1518058.0	53075478.1	1307
2013-09-16	33.9	35.8	33.4	35.4	1.7	5.04	2157517.0	75232070.6	1482
2013-09-15	33.4	34.4	33.3	33.7	0.8	2.43	2144940.0	72366445.5	1372
2013-09-12	31.2	33.3	31.0	32.9	1.9	6.13	4076543.0	132337293.2	2111
2013-09-11	30.9	31.5	30.6	31.0	0.1	0.32	1484861.0	46284748.9	984
2013-09-10	31.2	32.0	30.4	30.9	0.2	0.65	4205016.0	130478381.5	2137
2013-09-09	30.4	30.9	29.6	30.7	0.0	0.0	1452563.0	44102239.4	1022
2013-09-08	29.1	30.7	29.0	30.7	1.7	5.86	589171.0	17575589.1	459
2013-09-05	28.6	29.2	28.4	29.0	0.2	0.69	437866.0	12570300.6	296
2013-09-04	28.9	29.0	28.6	28.8	-0.5	-1.71	349838.0	10062936.2	286
2013-09-03	29.6	29.8	28.8	29.3	-0.4	-1.35	532494.0	15631597.6	316
2013-09-02	29.7	29.8	29.4	29.7	0.0	0.0	324647.0	9604561.6	221
2013-09-01	29.5	29.9	29.4	29.7	0.5	1.71	588107.0	17402142.5	382
2013-08-29	29.7	29.9	29.0	29.2	-0.3	-1.02	437078.0	12829060.3	328
2013-08-28	29.0	29.8	28.8	29.5	-0.1	-0.34	539483.0	15870691.2	337
2013-08-27	30.0	30.0	28.7	29.6	-0.9	-2.95	1302685.0	38277167.9	766
2013-08-26	30.8	30.9	30.2	30.5	-0.5	-1.61	591871.0	18095437.9	496
2013-08-25	31.0	31.1	30.7	31.0	0.1	0.32	581711.0	17965141.7	463
2013-08-22	31.2	31.4	30.7	30.9	-0.3	-0.96	1585367.0	49190719.8	824
2013-08-21	30.8	31.3	30.6	31.2	0.4	1.3	752079.0	23259320.7	454
2013-08-20	31.0	31.0	30.7	30.8	-0.2	-0.65	380207.0	11720313.6	325
2013-08-19	31.0	31.1	30.9	31.0	-0.3	-0.96	542195.0	16806583.4	349
2013-08-18	31.0	31.4	30.9	31.3	0.2	0.64	819452.0	25518305.2	420
2013-08-15	31.3	31.6	31.0	31.1	-0.1	-0.32	930759.0	29026836.3	640
2013-08-14	31.2	31.7	30.8	31.2	0.3	0.97	2551579.0	79758180.9	1300
2013-08-13	31.0	31.2	30.8	30.9	0.0	0.0	309512.0	9594468.7	285
2013-08-05	31.0	31.1	30.7	30.9	-0.2	-0.64	806140.0	24906037.6	531
2013-08-04	31.3	31.4	31.0	31.1	0.0	0.0	592882.0	18492437.4	501
2013-08-01	31.1	32.1	30.6	31.1	0.0	0.0	1792109.0	55973205.6	1554
2013-07-31	29.6	32.2	29.5	31.1	1.4	4.71	2884921.0	89169244.3	2013
2013-07-30	30.8	30.8	27.5	29.7	-0.8	-2.62	2311741.0	68584143.0	1322
2013-07-29	29.9	30.6	29.9	30.5	0.4	1.33	1455046.0	44151567.3	1091
2013-07-28	31.0	31.4	29.8	30.1	-0.8	-2.59	3541122.0	108565244.5	2252
2013-07-25	30.5	31.7	30.2	30.9	0.8	2.66	2912573.0	89806321.6	2123
2013-07-24	28.7	31.2	28.7	30.1	1.4	4.88	3714583.0	111158744.3	2567
2013-07-23	28.9	30.0	28.2	28.7	0.9	3.24	5546580.0	162056036.4	3159
2013-07-22	26.9	27.8	26.9	27.8	2.5	9.88	1068690.0	29270482.5	388
2013-07-21	24.75	25.4	24.75	25.3	0.7	2.85	715967.0	18025177.85	473
2013-07-18	24.95	24.95	24.6	24.6	-0.4	-1.6	451111.0	11178282.3	322
2013-07-17	25.0	25.0	24.9	25.0	0.0	0.0	338918.0	8456163.45	225
2013-07-16	25.2	25.3	24.85	25.0	-0.3	-1.19	636031.0	15905389.35	382
2013-07-15	25.2	25.4	25.1	25.3	0.2	0.8	650254.0	16429285.1	437
2013-07-14	25.2	25.5	25.0	25.1	0.1	0.4	996880.0	25140662.5	628
2013-07-11	25.0	25.7	24.9	25.0	0.1	0.4	2880182.0	72889130.15	1373
2013-07-10	24.8	24.9	24.7	24.9	0.2	0.81	301913.0	7496509.2	269
2013-07-09	24.9	24.9	24.0	24.7	-0.05	-0.2	625923.0	15357917.6	458
2013-07-08	24.85	25.4	24.75	24.75	0.1	0.41	1319916.0	33194019.6	1005
2013-07-07	24.75	24.9	24.55	24.65	-0.05	-0.2	317625.0	7864526.7	306
2013-07-04	24.3	24.75	24.3	24.7	0.4	1.65	352084.0	8650602.9	295
2013-07-03	24.6	24.95	24.25	24.3	-0.45	-1.82	305375.0	7513945.85	264
2013-07-02	24.25	24.85	24.2	24.75	0.45	1.85	629864.0	15533248.2	412
2013-07-01	23.85	24.3	23.85	24.3	0.6	2.53	580940.0	14027483.15	468
2013-06-30	23.6	23.85	23.6	23.7	-0.05	-0.21	110835.0	2629046.0	134
2013-06-26	23.9	24.0	23.7	23.75	-0.15	-0.63	214363.0	5101214.9	181
2013-06-25	23.7	23.9	23.65	23.9	0.2	0.84	140795.0	3356333.45	145
2013-06-24	24.0	24.0	23.6	23.7	-0.2	-0.84	183974.0	4366381.9	179
2013-06-23	23.85	24.1	23.85	23.9	0.0	0.0	242933.0	5823586.25	175
2013-06-22	23.4	23.9	23.3	23.9	0.2	0.84	190027.0	4507350.25	185
2013-06-19	23.95	23.95	23.65	23.7	-0.2	-0.84	249052.0	5910180.4	234
2013-06-18	23.85	24.1	23.75	23.9	0.15	0.63	358050.0	8575478.75	264
2013-06-17	23.5	23.8	23.5	23.75	0.35	1.5	413442.0	9797235.25	288
2013-06-16	23.3	23.6	23.0	23.4	-0.1	-0.43	509879.0	11831493.5	452
2013-06-15	24.2	24.2	22.25	23.5	-1.15	-4.67	707571.0	16685613.25	633
2013-06-12	24.65	24.8	24.55	24.65	0.05	0.2	382831.0	9435332.05	321
2013-06-11	24.6	24.9	24.6	24.6	0.0	0.0	433622.0	10723185.85	376
2013-06-10	24.85	24.85	24.6	24.6	-0.15	-0.61	264451.0	6535548.3	268
2013-06-09	24.85	25.0	24.75	24.75	-0.15	-0.6	274661.0	6827253.8	292
2013-06-08	25.0	25.0	24.8	24.9	0.15	0.61	269814.0	6717990.75	296
2013-06-05	24.4	25.2	24.4	24.75	0.25	1.02	1577581.0	39377731.9	1135
2013-06-04	24.85	24.95	24.15	24.5	-0.35	-1.41	567694.0	13995250.85	405
2013-06-03	24.7	24.95	24.55	24.85	0.15	0.61	635430.0	15721856.65	480
2013-06-02	24.4	24.75	24.25	24.7	0.4	1.65	1820684.0	44668175.65	627
2013-06-01	24.3	24.4	24.15	24.3	-0.05	-0.21	245505.0	5960090.2	211
2013-05-29	24.35	24.7	24.25	24.35	0.05	0.21	752080.0	18386609.75	621
2013-05-28	24.35	24.35	24.2	24.3	0.05	0.21	321473.0	7813597.4	257
2013-05-27	24.05	24.6	24.05	24.25	0.2	0.83	715517.0	17416997.85	520
2013-05-26	24.2	24.25	24.0	24.05	-0.15	-0.62	508462.0	12238795.8	323
2013-05-25	24.4	24.4	24.15	24.2	-0.2	-0.82	85369.0	2070697.7	139
2013-05-22	24.45	24.45	24.1	24.4	0.0	0.0	301211.0	7331809.85	196
2013-05-21	24.5	24.5	24.35	24.4	0.0	0.0	106610.0	2605273.95	136
2013-05-20	24.45	24.9	24.4	24.4	0.05	0.21	452633.0	11122707.45	384
2013-05-19	24.3	24.4	24.1	24.35	0.1	0.41	398482.0	9670680.95	284
2013-05-18	24.0	24.25	23.95	24.25	0.25	1.04	279913.0	6745976.15	271
2013-05-15	24.3	24.3	23.5	24.0	-0.55	-2.24	390233.0	9342565.7	405
2013-05-14	24.5	24.7	24.3	24.55	0.05	0.2	275516.0	6743351.2	279
2013-05-13	24.5	24.75	23.9	24.5	-0.1	-0.41	541816.0	13231544.55	476
2013-05-12	24.9	24.95	24.55	24.6	-0.3	-1.2	394930.0	9772239.1	302
2013-05-11	25.1	25.1	24.8	24.9	-0.2	-0.8	309871.0	7737107.1	292
2013-05-08	24.95	25.2	24.9	25.1	0.1	0.4	628569.0	15709060.1	419
2013-05-07	24.7	25.6	24.55	25.0	0.3	1.21	1891372.0	47623522.85	1159
2013-05-06	24.8	24.85	24.6	24.7	0.0	0.0	535572.0	13238737.75	433
2013-05-05	24.75	25.0	24.7	24.7	-0.05	-0.2	683859.0	16971176.0	526
2013-05-04	24.5	24.8	24.5	24.75	0.3	1.23	523827.0	12929058.25	348
2013-05-01	24.55	24.65	24.35	24.45	-0.05	-0.2	257215.0	6304045.0	282
2013-04-30	24.55	24.6	24.5	24.5	0.0	0.0	115880.0	2844625.7	161
2013-04-29	24.45	24.75	24.4	24.5	0.05	0.2	265988.0	6532184.4	237
2013-04-28	24.35	24.5	24.35	24.45	0.0	0.0	115283.0	2814997.9	125
2013-04-27	24.55	24.65	24.35	24.45	-0.1	-0.41	305022.0	7464629.2	289
2013-04-24	24.75	24.75	24.5	24.55	-0.15	-0.61	281771.0	6940842.65	251
2013-04-23	24.65	24.8	24.55	24.7	0.15	0.61	461661.0	11394761.35	355
2013-04-22	24.4	24.9	24.4	24.55	0.05	0.2	678689.0	16760180.6	549
2013-04-21	24.2	24.5	23.95	24.5	0.4	1.66	425278.0	10244488.65	340
2013-04-20	23.8	24.3	23.8	24.1	0.35	1.47	576332.0	13902556.0	436
2013-04-17	23.95	24.05	23.65	23.75	-0.3	-1.25	233740.0	5581097.65	230
2013-04-16	24.1	24.25	24.0	24.05	-0.25	-1.03	223743.0	5391957.2	199
2013-04-15	24.5	24.55	24.1	24.3	-0.25	-1.02	262446.0	6369819.05	209
2013-04-14	24.3	24.55	24.2	24.55	0.15	0.61	337832.0	8226423.1	282
2013-04-13	24.65	24.65	24.4	24.4	-0.2	-0.81	275302.0	6749674.4	262
2013-04-10	25.1	25.1	24.6	24.6	-0.4	-1.6	789328.0	19604234.8	648
2013-04-09	24.2	25.4	23.9	25.0	0.8	3.31	1892657.0	46952650.7	1196
2013-04-08	23.95	24.2	23.95	24.2	0.2	0.83	193923.0	4676184.5	219
2013-04-07	23.8	24.05	23.65	24.0	0.2	0.84	156741.0	3733085.8	138
2013-04-06	23.85	23.9	23.6	23.8	-0.2	-0.83	88470.0	2102445.6	111
2013-04-03	23.8	24.05	23.7	24.0	0.2	0.84	138893.0	3310307.5	151
2013-04-02	23.9	23.9	23.75	23.8	-0.1	-0.42	186112.0	4425063.0	153
2013-04-01	24.0	24.0	23.85	23.9	-0.05	-0.21	59450.0	1422537.45	93
2013-03-31	23.85	23.95	23.75	23.95	0.0	0.0	131666.0	3136965.6	178
2013-03-30	24.15	24.2	23.85	23.95	-0.3	-1.24	174434.0	4184992.1	195
2013-03-27	24.3	24.35	24.0	24.25	-0.1	-0.41	193261.0	4664919.7	220
2013-03-26	24.1	24.35	24.05	24.35	0.2	0.83	285664.0	6912384.3	245
2013-03-25	23.85	24.15	23.85	24.15	0.2	0.84	123055.0	2954855.45	142
2013-03-24	23.85	24.05	23.8	23.95	0.05	0.21	136542.0	3269257.1	190
2013-03-23	23.85	23.95	23.8	23.9	-0.05	-0.21	122924.0	2933058.1	138
2013-03-20	24.05	24.15	23.7	23.95	-0.1	-0.42	139443.0	3342221.7	173
2013-03-19	24.0	24.05	23.8	24.05	0.05	0.21	193878.0	4637180.9	222
2013-03-18	24.35	24.35	23.85	24.0	-0.4	-1.64	280091.0	6749424.95	261
2013-03-17	24.05	24.4	23.75	24.4	0.45	1.88	376702.0	9094510.5	320
2013-03-16	23.6	24.0	23.6	23.95	0.45	1.91	182290.0	4335943.25	170
2013-03-13	23.4	23.7	23.3	23.5	-0.1	-0.42	67535.0	1585549.15	100
2013-03-12	23.75	23.9	23.25	23.6	-0.25	-1.05	125924.0	2980786.3	130
2013-03-11	23.75	23.9	23.7	23.85	0.05	0.21	148379.0	3525903.75	171
2013-03-10	24.0	24.1	23.75	23.8	-0.2	-0.83	155606.0	3729494.4	178
2013-03-09	23.9	24.15	23.9	24.0	0.05	0.21	263009.0	6315962.15	300
2013-03-06	23.6	23.95	23.45	23.95	0.45	1.91	243306.0	5771938.7	277
2013-03-05	23.25	23.7	23.25	23.5	0.15	0.64	108056.0	2538686.85	151
2013-03-04	23.35	23.45	23.25	23.35	-0.15	-0.64	57745.0	1347434.1	92
2013-03-03	23.4	23.6	23.3	23.5	0.05	0.21	97402.0	2279266.8	132
2013-03-02	23.6	23.7	23.35	23.45	-0.15	-0.64	94709.0	2229886.8	125
2013-02-27	23.35	23.6	23.25	23.6	0.35	1.51	83930.0	1964025.5	121
2013-02-26	23.5	23.55	23.25	23.25	-0.25	-1.06	162264.0	3799928.1	162
2013-02-25	23.5	23.75	23.5	23.5	-0.05	-0.21	75704.0	1786650.4	113
2013-02-24	23.75	23.75	23.45	23.55	-0.05	-0.21	139020.0	3282507.3	155
2013-02-23	23.3	24.0	23.25	23.6	0.35	1.51	253058.0	5994817.85	321
2013-02-20	23.4	23.4	23.15	23.25	-0.15	-0.64	59895.0	1393973.4	105
2013-02-19	23.35	23.4	23.05	23.4	-0.05	-0.21	74056.0	1725931.75	111
2013-02-18	23.55	23.55	23.35	23.45	-0.05	-0.21	105574.0	2472869.9	147
2013-02-17	23.5	23.7	23.5	23.5	0.0	0.0	37410.0	881694.3	71
2013-02-16	23.6	23.6	23.5	23.5	0.05	0.21	72483.0	1704976.65	119
2013-02-13	23.5	23.7	23.45	23.45	-0.05	-0.21	136301.0	3211586.45	144
2013-02-12	23.5	23.55	23.45	23.5	0.05	0.21	76815.0	1804129.95	139
2013-02-11	23.4	23.5	23.35	23.45	0.05	0.21	82011.0	1922060.9	130
2013-02-10	23.35	23.45	23.3	23.4	0.0	0.0	56160.0	1311301.65	106
2013-02-09	23.5	23.5	23.3	23.4	-0.1	-0.43	82273.0	1925246.95	140
2013-02-06	23.6	23.75	23.4	23.5	-0.05	-0.21	169133.0	3989210.4	199
2013-02-05	23.75	23.8	23.5	23.55	-0.25	-1.05	182369.0	4309964.3	245
2013-02-04	24.05	24.1	23.8	23.8	-0.2	-0.83	186049.0	4455138.9	204
2013-02-03	24.15	24.4	23.8	24.0	0.0	0.0	478281.0	11536915.05	527
2013-02-02	23.9	24.1	23.85	24.0	0.1	0.42	201173.0	4825566.75	212
2013-01-30	23.75	24.0	23.75	23.9	0.05	0.21	131820.0	3144066.05	168
2013-01-29	23.8	23.9	23.75	23.85	-0.1	-0.42	120990.0	2879204.05	137
2013-01-28	23.65	23.95	23.55	23.95	0.3	1.27	175502.0	4159116.4	165
2013-01-27	23.65	23.75	23.5	23.65	0.0	0.0	184690.0	4365882.4	208
2013-01-26	23.6	23.8	23.6	23.65	-0.05	-0.21	249763.0	5917823.2	224
2013-01-23	23.8	23.8	23.65	23.7	-0.1	-0.42	182229.0	4317738.15	218
2013-01-22	24.05	24.05	23.65	23.8	-0.45	-1.86	326387.0	7800498.55	301
2013-01-21	24.45	24.45	24.05	24.25	-0.2	-0.82	164473.0	3985861.7	192
2013-01-20	24.5	24.5	24.35	24.45	0.0	0.0	151462.0	3696984.2	138
2013-01-19	24.5	24.6	24.45	24.45	0.05	0.2	176964.0	4336141.95	176
2013-01-16	24.4	24.6	24.35	24.4	0.0	0.0	215949.0	5275047.25	210
2013-01-15	24.6	24.65	24.35	24.4	-0.15	-0.61	219987.0	5374005.4	214
2013-01-14	24.45	24.7	24.45	24.55	0.05	0.2	294204.0	7224070.15	253
2013-01-13	24.65	24.65	24.45	24.5	-0.1	-0.41	195499.0	4794238.05	228
2013-01-12	24.55	24.7	24.5	24.6	0.0	0.0	350131.0	8610411.65	299
2013-01-09	24.55	24.7	24.5	24.6	0.1	0.41	326953.0	8039994.55	372
2013-01-08	24.85	25.1	24.4	24.5	-0.2	-0.81	1135575.0	27990375.4	923
2013-01-07	24.55	24.95	24.45	24.7	0.15	0.61	392485.0	9676693.2	346
2013-01-06	24.65	24.7	24.45	24.55	-0.05	-0.2	309252.0	7597767.45	280
2013-01-05	24.65	24.7	24.6	24.6	0.1	0.41	157217.0	3876327.95	199
2013-01-02	24.35	24.5	24.3	24.5	0.0	0.0	324587.0	7919965.85	223
2013-01-01	24.0	24.8	24.0	24.5	0.75	3.16	351357.0	8599621.8	429
2012-12-31	24.0	24.0	23.6	23.75	-0.25	-1.04	166741.0	3967387.35	261
2012-12-30	24.65	24.65	24.0	24.0	-0.6	-2.44	187845.0	4563335.6	259
2012-12-29	24.7	24.8	24.55	24.6	-0.1	-0.4	148174.0	3652643.85	128
2012-12-26	24.65	24.85	24.55	24.7	-0.15	-0.6	74566.0	1839161.35	104
2012-12-25	24.85	25.3	24.65	24.85	0.1	0.4	501309.0	12494150.45	382
2012-12-24	24.7	25.0	24.6	24.75	0.05	0.2	111156.0	2746461.7	140
2012-12-23	24.5	24.95	24.5	24.7	0.2	0.82	226835.0	5597863.55	203
2012-12-22	24.4	24.85	24.2	24.5	-0.1	-0.41	168488.0	4131749.05	197
2012-12-19	24.9	24.9	24.25	24.6	-0.3	-1.2	478152.0	11687456.25	542
2012-12-18	25.4	25.4	24.8	24.9	-0.5	-1.97	769845.0	19284277.9	502
2012-12-17	24.45	25.5	24.3	25.4	0.85	3.46	549492.0	13737469.45	415
2012-12-16	24.65	24.65	24.5	24.55	-0.05	-0.2	156076.0	3830559.05	146
2012-12-15	24.9	24.95	24.55	24.6	-0.15	-0.61	254846.0	6284661.05	276
2012-12-12	25.5	26.5	24.6	24.75	-0.85	-3.32	1420262.0	35896351.3	1140
2012-12-11	23.3	25.6	23.3	25.6	2.25	9.64	3431475.0	86584444.45	1599
2012-12-10	23.4	23.4	23.25	23.35	-0.1	-0.43	62182.0	1449570.05	108
2012-12-09	23.75	23.75	23.4	23.45	-0.25	-1.05	179625.0	4229448.45	183
2012-12-08	23.7	23.8	23.7	23.7	0.0	0.0	109338.0	2595477.65	149
2012-12-05	23.9	23.9	23.65	23.7	-0.2	-0.84	120271.0	2857328.9	157
2012-12-04	24.3	24.35	23.8	23.9	-0.4	-1.65	312685.0	7496013.5	269
2012-12-03	24.05	24.4	24.05	24.3	-0.8	-3.19	346076.0	8391247.9	365
2012-12-02	25.3	25.3	25.0	25.1	0.0	0.0	258791.0	6498523.9	211
2012-12-01	24.65	25.1	24.65	25.1	0.75	3.08	121270.0	3017642.45	158
2012-11-28	24.2	24.5	24.2	24.35	0.25	1.04	102264.0	2490615.15	111
2012-11-27	24.0	24.4	23.7	24.1	0.05	0.21	64182.0	1542005.35	90
2012-11-26	24.0	24.05	23.0	24.05	-0.05	-0.21	107133.0	2539065.35	173
2012-11-25	24.95	24.95	23.5	24.1	-0.85	-3.41	170711.0	4145626.25	214
2012-11-24	24.95	25.0	24.8	24.95	0.05	0.2	161471.0	4026842.1	185
2012-11-21	25.2	25.3	24.8	24.9	0.15	0.61	320529.0	8017295.35	368
2012-11-20	25.4	25.4	24.2	24.75	-0.35	-1.39	176428.0	4392517.3	182
2012-11-19	25.9	26.2	24.6	25.1	-0.8	-3.09	282862.0	7204912.2	286
2012-11-18	25.3	27.2	25.3	25.9	0.4	1.57	781936.0	20449598.9	620
2012-11-17	25.1	25.5	25.1	25.5	-0.1	-0.39	79147.0	1995295.2	84
2012-11-14	25.6	25.6	25.1	25.6	0.0	0.0	65192.0	1653259.0	100
2012-11-13	25.6	25.6	25.2	25.6	0.0	0.0	59896.0	1523386.4	78
2012-11-12	25.8	25.8	25.5	25.6	-0.2	-0.78	106025.0	2708261.5	95
2012-11-11	25.7	26.1	25.7	25.8	-0.1	-0.39	106469.0	2751969.0	121
2012-11-10	25.9	25.9	25.5	25.9	-0.1	-0.38	174433.0	4498716.4	144
2012-11-07	26.5	26.5	25.8	26.0	-0.4	-1.52	303784.0	7919043.9	250
2012-11-06	25.9	26.4	25.9	26.4	0.4	1.54	217047.0	5677636.6	163
2012-11-05	25.9	26.1	25.8	26.0	0.1	0.39	38833.0	1007481.7	60
2012-11-04	25.7	26.2	25.7	25.9	0.1	0.39	63587.0	1645871.4	98
2012-11-03	26.2	26.2	24.95	25.8	0.1	0.39	51130.0	1310760.5	91
2012-10-24	25.5	25.7	25.2	25.7	0.2	0.78	39916.0	1019463.6	72
2012-10-23	25.5	25.6	25.3	25.5	-0.2	-0.78	34283.0	873380.5	46
2012-10-22	25.6	25.7	25.5	25.7	-0.1	-0.39	33333.0	851577.2	58
2012-10-21	26.0	26.0	25.6	25.8	-0.1	-0.39	74903.0	1932342.4	110
2012-10-20	26.0	26.2	25.8	25.9	-0.6	-2.26	195136.0	5074217.6	177
2012-10-17	26.3	26.7	26.3	26.5	0.1	0.38	94853.0	2514651.7	111
2012-10-16	26.5	27.1	26.2	26.4	0.1	0.38	122434.0	3253807.9	175
2012-10-15	26.0	26.7	26.0	26.3	-0.1	-0.38	72245.0	1915139.1	80
2012-10-14	26.5	26.6	26.1	26.4	-0.5	-1.86	46135.0	1216086.7	73
2012-10-13	27.1	27.1	26.0	26.9	-0.3	-1.1	78881.0	2080402.8	126
2012-10-10	26.2	27.2	26.2	27.2	0.5	1.87	65915.0	1767104.9	103
2012-10-09	26.8	27.0	26.7	26.7	-0.2	-0.74	56701.0	1518723.0	83
2012-10-08	27.2	27.2	26.6	26.9	-0.2	-0.74	55915.0	1506326.4	85
2012-10-07	27.2	27.4	26.8	27.1	-0.1	-0.37	97452.0	2639801.5	121
2012-10-06	26.9	27.5	26.9	27.2	0.5	1.87	174500.0	4743250.6	193
2012-10-03	26.4	26.7	26.3	26.7	-0.1	-0.37	59956.0	1586437.6	107
2012-10-02	26.4	27.2	26.4	26.8	0.2	0.75	197549.0	5285954.9	198
2012-10-01	26.5	26.6	26.1	26.6	0.3	1.14	96234.0	2539471.0	116
2012-09-30	25.9	26.5	25.8	26.3	0.4	1.54	92749.0	2426652.7	139
2012-09-29	26.3	26.6	25.7	25.9	-0.4	-1.52	105433.0	2761068.1	136
2012-09-26	26.9	27.0	26.3	26.3	-0.6	-2.23	182211.0	4844945.4	197
2012-09-25	27.4	27.4	26.7	26.9	-0.4	-1.47	163131.0	4408774.6	185
2012-09-24	26.9	27.5	26.5	27.3	0.8	3.02	353220.0	9553473.5	389
2012-09-22	27.0	27.2	26.3	26.5	-0.5	-1.85	340768.0	9103526.9	295
2012-09-19	28.0	28.0	26.8	27.0	-0.9	-3.23	234398.0	6412707.3	223
2012-09-18	28.2	28.3	27.9	27.9	-0.4	-1.41	334013.0	9382516.8	258
2012-09-17	28.0	28.4	27.9	28.3	0.2	0.71	415110.0	11714893.0	304
2012-09-16	27.9	28.3	27.7	28.1	0.3	1.08	619568.0	17389685.5	410
2012-09-15	29.1	29.5	27.8	27.8	-1.4	-4.79	1284463.0	36501089.5	845
2012-09-12	29.2	29.9	28.9	29.2	0.1	0.34	1047374.0	30840844.5	543
2012-09-11	28.3	29.2	27.9	29.1	0.7	2.46	649372.0	18603396.9	405
2012-09-10	28.7	28.8	28.0	28.4	-0.5	-1.73	576233.0	16288241.9	391
2012-09-09	28.2	29.0	28.2	28.9	0.4	1.4	514676.0	14760945.8	438
2012-09-08	28.0	28.5	28.0	28.5	0.5	1.79	328278.0	9274448.8	314
2012-09-05	27.6	28.3	26.8	28.0	0.4	1.45	838680.0	23278630.5	563
2012-09-04	26.5	27.7	26.3	27.6	1.2	4.55	765885.0	20857211.6	639
2012-09-03	25.7	26.8	25.6	26.4	0.2	0.76	358912.0	9426776.3	238
2012-09-02	26.1	26.4	25.6	26.2	0.1	0.38	408133.0	10541951.3	300
2012-09-01	26.1	26.3	25.7	26.1	0.0	0.0	235992.0	6172660.6	193
2012-08-29	25.4	26.4	25.1	26.1	0.7	2.76	510374.0	13196038.7	305
2012-08-28	25.3	25.5	24.95	25.4	0.2	0.79	282057.0	7125943.2	187
2012-08-27	24.5	25.3	24.5	25.2	0.65	2.65	431121.0	10800176.5	283
2012-08-26	24.5	24.6	24.5	24.55	0.0	0.0	80383.0	1972813.3	95
2012-08-25	24.6	24.8	24.25	24.55	0.25	1.03	162755.0	3993109.2	175
2012-08-15	24.5	24.85	24.25	24.3	-0.45	-1.82	130597.0	3194348.25	182
2012-08-14	23.85	25.9	23.85	24.75	0.85	3.56	214300.0	5314771.95	208
2012-08-13	23.85	23.95	23.85	23.9	0.0	0.0	25592.0	611846.9	41
2012-08-12	23.9	23.95	23.85	23.9	0.0	0.0	18654.0	445921.6	48
2012-08-11	23.85	24.2	23.85	23.9	-0.05	-0.21	30125.0	722943.8	82
2012-08-08	23.9	23.95	23.9	23.95	0.0	0.0	28758.0	688238.1	61
2012-08-07	24.25	24.25	23.9	23.95	-0.05	-0.21	59797.0	1434143.0	81
2012-08-06	24.15	24.25	23.8	24.0	-0.1	-0.41	150579.0	3610490.35	140
2012-08-05	24.4	24.5	24.1	24.1	-0.45	-1.83	65419.0	1588957.6	120
2012-08-04	24.5	24.75	24.2	24.55	0.55	2.29	285724.0	7015075.8	234
2012-08-01	23.55	24.2	23.35	24.0	0.35	1.48	253632.0	6053959.9	250
2012-07-31	22.9	23.7	22.65	23.65	1.0	4.42	500577.0	11595698.6	456
2012-07-30	22.6	22.9	22.5	22.65	0.15	0.67	420836.0	9547316.4	265
2012-07-29	22.2	22.6	22.1	22.5	0.35	1.58	279267.0	6260317.6	234
2012-07-28	22.0	22.2	22.0	22.15	0.25	1.14	91280.0	2018286.1	137
2012-07-25	22.0	22.0	21.7	21.9	-0.1	-0.45	69427.0	1521985.75	94
2012-07-24	22.0	22.1	22.0	22.0	0.0	0.0	55845.0	1229662.45	91
2012-07-23	22.1	22.15	21.9	22.0	-0.25	-1.12	113883.0	2510723.45	119
2012-07-22	22.3	22.5	22.15	22.25	0.25	1.14	117084.0	2615153.75	154
2012-07-21	22.0	22.15	22.0	22.0	-0.15	-0.68	78601.0	1732005.75	68
2012-07-18	22.0	22.15	21.95	22.15	0.3	1.37	47638.0	1050335.85	67
2012-07-17	22.0	22.6	21.85	21.85	0.05	0.23	205835.0	4562463.4	181
2012-07-16	21.9	21.9	21.6	21.8	-0.15	-0.68	49012.0	1070057.75	69
2012-07-15	22.0	22.05	21.9	21.95	0.05	0.23	48188.0	1057664.8	89
2012-07-14	21.85	22.0	21.85	21.9	0.05	0.23	43384.0	950265.0	76
2012-07-11	21.9	21.9	21.7	21.85	-0.15	-0.68	38500.0	838732.65	88
2012-07-10	22.0	22.2	21.9	22.0	-0.1	-0.45	114396.0	2517581.9	127
2012-07-09	22.3	22.3	21.85	22.1	-0.3	-1.34	102690.0	2271474.55	148
2012-07-08	22.35	22.65	22.25	22.4	0.05	0.22	172161.0	3853294.9	147
2012-07-07	22.15	22.4	22.15	22.35	-0.1	-0.45	144558.0	3223766.35	144
2012-07-04	22.6	22.9	22.25	22.45	-0.25	-1.1	215479.0	4863660.15	177
2012-07-03	22.05	22.7	22.05	22.7	0.6	2.71	207135.0	4650797.0	209
2012-07-02	21.7	22.15	21.7	22.1	0.35	1.61	172972.0	3802420.85	143
2012-07-01	21.5	21.95	21.4	21.75	0.1	0.46	109841.0	2376490.1	98
2012-06-30	21.6	21.65	21.3	21.65	0.65	3.1	122550.0	2637087.6	190
2012-06-27	22.0	22.0	20.8	21.0	-1.0	-4.55	196015.0	4196008.6	254
2012-06-26	21.9	22.1	21.9	22.0	0.0	0.0	55488.0	1220910.15	112
2012-06-25	22.4	22.5	22.0	22.0	-0.5	-2.22	84998.0	1885798.25	155
2012-06-24	22.6	22.6	22.35	22.5	-0.1	-0.44	35367.0	792630.35	76
2012-06-23	22.65	22.85	22.45	22.6	-0.3	-1.31	182513.0	4119645.55	225
2012-06-20	23.0	23.0	22.45	22.9	0.2	0.88	192164.0	4368262.4	224
2012-06-19	22.5	22.7	22.35	22.7	0.2	0.89	202876.0	4584966.95	227
2012-06-18	22.35	22.5	22.2	22.5	0.3	1.35	211689.0	4722071.4	215
2012-06-17	22.1	22.2	22.0	22.2	0.1	0.45	68037.0	1503818.75	102
2012-06-16	22.35	22.45	20.3	22.1	-0.1	-0.45	206008.0	4505402.85	234
2012-06-13	22.25	22.3	22.1	22.2	0.05	0.23	45720.0	1015803.55	108
2012-06-12	22.4	22.4	22.05	22.15	-0.35	-1.56	100367.0	2231228.9	126
2012-06-11	22.3	22.65	22.3	22.5	0.2	0.9	97847.0	2203661.7	169
2012-06-10	22.0	22.3	21.9	22.3	0.25	1.13	74200.0	1641101.35	109
2012-06-09	22.5	22.5	21.9	22.05	0.2	0.92	71807.0	1587805.95	130
2012-06-06	22.35	22.35	21.5	21.85	-0.3	-1.35	124809.0	2738364.95	208
2012-06-05	22.5	22.5	22.15	22.15	-0.35	-1.56	81148.0	1817119.5	133
2012-06-04	22.3	22.55	22.25	22.5	0.0	0.0	58132.0	1301893.25	110
2012-06-03	22.15	22.5	22.0	22.5	0.5	2.27	72608.0	1608016.9	110
2012-06-02	22.0	22.8	22.0	22.0	-1.5	-6.38	170608.0	3820376.75	197
2012-05-30	24.7	24.7	23.5	23.5	-1.35	-5.43	132826.0	3215829.3	180
2012-05-29	24.9	24.9	24.75	24.85	-0.05	-0.2	99435.0	2465088.5	95
2012-05-28	24.75	24.9	24.75	24.9	0.2	0.81	65802.0	1632178.05	112
2012-05-27	24.8	24.85	24.7	24.7	-0.1	-0.4	75209.0	1861179.25	97
2012-05-26	24.8	24.95	24.7	24.8	0.0	0.0	34710.0	862426.05	46
2012-05-23	24.9	25.0	24.8	24.8	-0.2	-0.8	108441.0	2698426.65	97
2012-05-22	25.3	25.3	25.0	25.0	0.1	0.4	191692.0	4808977.1	171
2012-05-21	24.9	25.0	24.8	24.9	0.05	0.2	80208.0	1995024.65	109
2012-05-20	24.7	24.9	24.7	24.85	0.15	0.61	86897.0	2156136.75	87
2012-05-19	24.85	24.9	24.5	24.7	-0.3	-1.2	68211.0	1688415.45	116
2012-05-16	24.8	25.1	24.8	25.0	0.05	0.2	50635.0	1260587.7	90
2012-05-15	25.0	25.2	24.8	24.95	-0.15	-0.6	89057.0	2231600.6	124
2012-05-14	25.1	25.3	24.7	25.1	0.0	0.0	118367.0	2950171.35	210
2012-05-13	25.6	25.8	25.1	25.1	-0.8	-3.09	125079.0	3189218.7	197
2012-05-12	25.9	26.0	25.2	25.9	-0.2	-0.77	146746.0	3769632.9	165
2012-05-09	26.7	26.7	26.0	26.1	-0.6	-2.25	109965.0	2889580.4	205
2012-05-08	26.9	26.9	26.6	26.7	0.0	0.0	56204.0	1501945.5	71
2012-05-07	26.3	26.8	26.2	26.7	0.0	0.0	179502.0	4749762.9	221
2012-05-06	27.0	27.0	26.4	26.7	-0.4	-1.48	401093.0	10685932.3	431
2012-05-05	27.0	27.1	26.5	27.1	-0.1	-0.37	126299.0	3394992.1	142
2012-05-02	27.2	27.4	27.1	27.2	0.0	0.0	146114.0	3990225.4	176
2012-05-01	27.2	27.4	27.0	27.2	0.0	0.0	108312.0	2952540.5	137
2012-04-30	27.0	27.4	27.0	27.2	0.3	1.12	357888.0	9719713.3	302
2012-04-29	27.3	27.3	26.9	26.9	-0.4	-1.47	223280.0	6031357.1	237
2012-04-28	26.7	27.7	26.7	27.3	0.8	3.02	478797.0	13023209.8	386
2012-04-25	26.4	26.6	26.3	26.5	0.0	0.0	158783.0	4199013.1	197
2012-04-24	26.4	26.6	25.9	26.5	0.4	1.53	217818.0	5784059.8	217
2012-04-23	26.5	26.5	26.1	26.1	-0.7	-2.61	208708.0	5487652.7	294
2012-04-22	27.1	27.1	26.8	26.8	-0.6	-2.19	378065.0	10178230.7	368
2012-04-21	27.3	27.5	27.2	27.4	0.4	1.48	183860.0	5026584.7	222
2012-04-18	27.4	27.4	26.9	27.0	-0.4	-1.46	295583.0	8026495.6	193
2012-04-17	26.6	27.4	26.6	27.4	1.0	3.79	426665.0	11522471.3	309
2012-04-16	27.0	27.3	25.8	26.4	-0.6	-2.22	327188.0	8698371.1	371
2012-04-15	27.2	27.7	27.0	27.0	-0.6	-2.17	206234.0	5633381.3	256
2012-04-14	28.0	28.4	27.5	27.6	-0.5	-1.78	362940.0	10072059.9	377
2012-04-11	28.6	28.7	27.2	28.1	-0.5	-1.75	360341.0	10024922.6	430
2012-04-10	27.9	28.6	27.8	28.6	0.8	2.88	574478.0	16235806.2	565
2012-04-09	27.8	27.9	27.1	27.8	-0.1	-0.36	308183.0	8507752.4	337
2012-04-08	29.7	29.7	26.9	27.9	-1.8	-6.06	1088354.0	30608486.6	1002
2012-04-07	30.2	30.2	29.6	29.7	-0.6	-1.98	357329.0	10699083.0	415
2012-04-04	30.9	30.9	30.1	30.3	-1.8	-5.61	619029.0	18873438.3	683
2012-04-03	32.4	32.6	32.1	32.1	-0.3	-0.93	1108986.0	35808740.5	706
2012-04-02	32.6	32.6	32.1	32.4	-0.2	-0.61	696256.0	22477780.6	615
2012-04-01	32.8	32.8	32.4	32.6	0.0	0.0	626701.0	20430019.2	569
2012-03-31	32.2	33.2	32.2	32.6	0.8	2.52	818227.0	26788932.5	763
2012-03-28	31.2	32.2	31.0	31.8	0.1	0.32	599428.0	19021333.6	716
2012-03-27	32.5	32.8	31.5	31.7	-0.7	-2.16	928751.0	29754594.2	970
2012-03-26	33.4	33.7	32.0	32.4	-0.4	-1.22	2060910.0	67867534.4	1733
2012-03-25	31.6	34.2	31.2	32.8	1.7	5.47	4014792.0	131988454.9	2984
2012-03-24	29.5	31.2	29.4	31.1	1.8	6.14	2228030.0	67941561.6	1629
2012-03-21	29.0	29.4	29.0	29.3	0.5	1.74	855456.0	24971145.1	654
2012-03-20	29.0	29.1	28.6	28.8	-0.3	-1.03	630056.0	18208522.7	542
2012-03-19	29.3	29.4	29.0	29.1	-0.3	-1.02	772785.0	22562498.2	529
[truncated: 1,314 more rows]
