# Supplementary material for: Effective short-term forecasts of Saudi stock price trends using technical indicators and large-scale multivariate time series
Source: PeerJ Comput Sci. 2023 Jan 6;9:e1205. doi: 10.7717/peerj-cs.1205 (PMC10280263; doi:10.7717/peerj-cs.1205)
Supplement: Supplemental Information 3 [file peerj-cs-09-1205-s003.zip › TASI Dataset 2021/FITAIHI GROUP_4180.csv]

date	open	high	low	close	change	change_percent	volume_traded	value_traded_SAR	number_trades
2020-03-19	9.25	9.34	9.22	9.34	0.09	0.97	168440.0	1564802.79	272
2020-03-18	9.28	9.36	9.15	9.25	-0.05	-0.54	160703.0	1489936.8	372
2020-03-17	9.33	9.43	9.29	9.3	-0.03	-0.32	206778.0	1930637.42	377
2020-03-16	9.6	9.7	9.33	9.33	-0.47	-4.8	124419.0	1176675.96	318
2020-03-15	10.06	10.28	9.8	9.8	-0.1	-1.01	82333.0	820688.18	256
2020-03-12	9.35	9.9	9.35	9.9	-0.42	-4.07	83624.0	818403.99	242
2020-03-11	10.46	10.56	10.24	10.32	-0.16	-1.53	99587.0	1036254.7	211
2020-03-10	10.24	10.48	10.0	10.48	0.91	9.51	149994.0	1532112.72	290
2020-03-09	9.15	9.9	9.15	9.57	-0.55	-5.43	155296.0	1468486.36	284
2020-03-08	10.82	10.82	10.08	10.12	-1.06	-9.48	263480.0	2706853.44	393
2020-03-05	11.5	11.5	11.18	11.18	-0.22	-1.93	119984.0	1358977.3	221
2020-03-04	11.3	11.4	11.3	11.4	0.0	0.0	119613.0	1355644.76	141
2020-03-03	11.16	11.46	11.16	11.4	0.32	2.89	241387.0	2729320.34	202
2020-03-02	11.08	11.36	11.08	11.08	0.0	0.0	219600.0	2461359.88	240
2020-03-01	11.3	11.3	11.02	11.08	-0.42	-3.65	200374.0	2233061.06	241
2020-02-27	11.66	11.8	11.4	11.5	-0.4	-3.36	178363.0	2068609.48	310
2020-02-26	11.8	11.9	11.7	11.9	-0.04	-0.34	148280.0	1745114.22	188
2020-02-25	11.9	11.94	11.66	11.94	0.02	0.17	229503.0	2712460.62	288
2020-02-24	12.4	12.4	11.92	11.92	-0.48	-3.87	304942.0	3704076.56	344
2020-02-23	12.42	12.46	12.34	12.4	0.0	0.0	265299.0	3289215.52	147
2020-02-20	12.52	12.52	12.36	12.4	-0.1	-0.8	170730.0	2126657.18	213
2020-02-19	12.2	12.5	12.2	12.5	0.3	2.46	240666.0	2987578.02	269
2020-02-18	12.26	12.28	12.2	12.2	-0.1	-0.81	47804.0	586071.76	131
2020-02-17	12.24	12.3	12.2	12.3	0.1	0.82	53422.0	655157.2	106
2020-02-16	12.26	12.3	12.2	12.2	-0.06	-0.49	66574.0	813516.56	197
2020-02-13	12.4	12.4	12.24	12.26	-0.14	-1.13	90736.0	1117607.7	146
2020-02-12	12.34	12.54	12.34	12.4	0.02	0.16	278083.0	3465712.42	311
2020-02-11	12.48	12.54	12.36	12.38	-0.16	-1.28	181234.0	2256733.1	246
2020-02-10	12.32	12.54	12.32	12.54	0.24	1.95	215962.0	2693165.98	225
2020-02-09	12.12	12.68	12.1	12.3	0.1	0.82	462494.0	5697440.24	601
2020-02-06	12.32	12.4	12.2	12.2	-0.08	-0.65	191486.0	2345054.98	243
2020-02-05	12.44	12.54	12.28	12.28	-0.12	-0.97	321707.0	3977511.0	328
2020-02-04	12.4	12.4	12.26	12.4	0.12	0.98	172909.0	2135216.9	245
2020-02-03	12.46	12.48	12.2	12.28	-0.1	-0.81	263928.0	3245672.42	307
2020-02-02	12.5	12.56	12.3	12.38	-0.32	-2.52	377718.0	4685525.38	425
2020-01-30	12.64	12.7	12.56	12.7	0.1	0.79	208757.0	2632170.92	276
2020-01-29	12.42	12.94	12.34	12.6	0.22	1.78	403975.0	5125874.8	596
2020-01-28	12.5	12.58	12.24	12.38	-0.08	-0.64	240769.0	2990069.7	392
2020-01-27	12.68	12.72	12.46	12.46	-0.36	-2.81	197657.0	2491496.7	296
2020-01-26	12.78	12.86	12.6	12.82	0.02	0.16	270736.0	3436514.24	273
2020-01-23	12.7	12.94	12.66	12.8	-0.04	-0.31	232039.0	2967919.6	376
2020-01-22	12.68	12.88	12.6	12.84	0.12	0.94	443817.0	5666361.58	426
2020-01-21	12.7	12.8	12.66	12.72	-0.08	-0.63	314419.0	3995333.34	305
2020-01-20	12.52	12.9	12.4	12.8	0.32	2.56	1035589.0	13093631.1	828
2020-01-19	12.48	12.52	12.44	12.48	0.08	0.65	533087.0	6656041.42	530
2020-01-16	12.32	12.4	12.26	12.4	0.2	1.64	608472.0	7510483.04	562
2020-01-15	12.16	12.22	12.1	12.2	0.06	0.49	381329.0	4636533.12	423
2020-01-14	12.24	12.3	12.14	12.14	0.0	0.0	575369.0	7025915.72	470
2020-01-13	12.4	12.4	12.1	12.14	-0.06	-0.49	478118.0	5864713.34	563
2020-01-12	12.04	12.4	11.96	12.2	0.18	1.5	1122665.0	13714091.72	1051
2020-01-09	12.0	12.16	11.88	12.02	0.14	1.18	1929072.0	23255907.38	1359
2020-01-08	11.58	12.22	11.58	11.88	0.18	1.54	1555187.0	18503489.96	1537
2020-01-07	11.22	12.22	11.16	11.7	0.58	5.22	2146260.0	25467120.18	1637
2020-01-06	11.28	11.28	11.04	11.12	-0.18	-1.59	199038.0	2214201.94	237
2020-01-05	11.4	11.4	11.3	11.3	-0.2	-1.74	235535.0	2669031.62	340
2020-01-02	11.52	11.68	11.4	11.5	-0.12	-1.03	556912.0	6423986.68	454
2020-01-01	11.6	11.64	11.44	11.62	0.12	1.04	149338.0	1725738.54	234
2019-12-31	11.46	11.62	11.36	11.5	0.02	0.17	291529.0	3346530.56	319
2019-12-30	11.7	11.8	11.48	11.48	-0.22	-1.88	436873.0	5087622.8	467
2019-12-29	11.42	11.74	11.42	11.7	0.3	2.63	677462.0	7876991.4	657
2019-12-26	11.42	11.44	11.28	11.4	0.02	0.18	206054.0	2338515.72	265
2019-12-25	11.3	11.42	11.22	11.38	0.18	1.61	404136.0	4585343.16	393
2019-12-24	11.24	11.28	11.08	11.2	0.04	0.36	400722.0	4484589.1	405
2019-12-23	10.9	11.18	10.9	11.16	0.26	2.39	587199.0	6509813.6	509
2019-12-22	10.78	11.1	10.78	10.9	0.1	0.93	327302.0	3579905.98	305
2019-12-19	10.78	11.0	10.74	10.8	0.06	0.56	286279.0	3115189.46	285
2019-12-18	10.74	10.88	10.64	10.74	0.06	0.56	200338.0	2150521.84	215
2019-12-17	10.58	10.7	10.54	10.68	0.1	0.95	144596.0	1536934.44	208
2019-12-16	10.5	10.6	10.48	10.58	0.08	0.76	91611.0	964849.16	165
2019-12-15	10.56	10.6	10.5	10.5	-0.12	-1.13	120596.0	1269002.62	224
2019-12-12	10.6	10.64	10.54	10.62	-0.16	-1.48	122522.0	1296876.38	150
2019-12-11	10.56	10.78	10.56	10.78	0.26	2.47	127398.0	1352755.7	129
2019-12-10	10.56	10.62	10.52	10.52	-0.04	-0.38	59852.0	632293.38	123
2019-12-09	10.54	10.56	10.52	10.56	0.04	0.38	85561.0	901613.76	133
2019-12-08	10.46	10.52	10.44	10.52	0.02	0.19	124245.0	1301315.1	179
2019-12-05	10.5	10.5	10.5	10.5	0.08	0.77	21288.0	223143.02	73
2019-12-04	10.48	10.48	10.42	10.42	-0.04	-0.38	19412.0	202964.92	62
2019-12-03	10.46	10.46	10.44	10.46	0.02	0.19	24457.0	255938.28	72
2019-12-02	10.52	10.52	10.42	10.44	0.0	0.0	18236.0	190653.32	69
2019-12-01	10.5	10.52	10.44	10.44	-0.06	-0.57	56047.0	587694.82	98
2019-11-28	10.6	10.6	10.5	10.5	-0.02	-0.19	57774.0	609750.66	71
2019-11-27	10.52	10.52	10.52	10.52	0.1	0.96	12228.0	128145.4	47
2019-11-26	10.5	10.5	10.42	10.42	-0.08	-0.76	51707.0	540976.94	77
2019-11-25	10.44	10.5	10.44	10.5	0.0	0.0	23742.0	248613.14	78
2019-11-24	10.5	10.5	10.5	10.5	0.02	0.19	18365.0	192557.18	65
2019-11-21	10.64	10.64	10.48	10.48	-0.16	-1.5	40464.0	426803.6	81
2019-11-20	10.52	10.66	10.5	10.64	0.08	0.76	71786.0	759865.42	76
2019-11-19	10.56	10.58	10.5	10.56	0.0	0.0	35168.0	370961.06	68
2019-11-18	10.44	10.56	10.42	10.56	0.14	1.34	67648.0	707251.0	90
2019-11-17	10.5	10.5	10.42	10.42	-0.08	-0.76	46162.0	483211.56	109
2019-11-14	10.5	10.54	10.5	10.5	0.0	0.0	27723.0	291468.64	61
2019-11-13	10.58	10.6	10.5	10.5	-0.1	-0.94	102753.0	1082626.2	165
2019-11-12	10.68	10.68	10.58	10.6	-0.14	-1.3	229277.0	2435105.02	243
2019-11-11	10.7	10.78	10.66	10.74	-0.06	-0.56	68387.0	733182.88	97
2019-11-10	10.7	10.86	10.7	10.8	0.1	0.93	413120.0	4432270.38	125
2019-11-07	10.68	10.7	10.68	10.7	0.04	0.38	90571.0	968357.32	73
2019-11-06	10.66	10.66	10.64	10.66	-0.02	-0.19	22071.0	235031.32	66
2019-11-05	10.68	10.7	10.68	10.68	0.02	0.19	78658.0	840546.14	79
2019-11-04	10.68	10.78	10.66	10.66	-0.06	-0.56	104025.0	1113505.3	108
2019-11-03	10.74	10.76	10.72	10.72	-0.02	-0.19	38114.0	409270.42	68
2019-10-31	10.7	10.74	10.68	10.74	0.04	0.37	125784.0	1345866.96	128
2019-10-30	10.8	10.8	10.7	10.7	-0.1	-0.93	61537.0	659645.14	121
2019-10-29	10.8	10.86	10.8	10.8	-0.14	-1.28	53815.0	581788.14	121
2019-10-28	10.94	10.94	10.9	10.94	-0.02	-0.18	51449.0	561669.7	94
2019-10-27	10.92	11.0	10.9	10.96	-0.06	-0.54	75538.0	825973.14	114
2019-10-24	11.0	11.02	11.0	11.02	0.04	0.36	20574.0	226229.9	60
2019-10-23	11.0	11.0	10.94	10.98	-0.02	-0.18	90165.0	989496.26	87
2019-10-22	10.94	11.06	10.94	11.0	0.0	0.0	37181.0	409720.66	96
2019-10-21	11.0	11.04	11.0	11.0	-0.08	-0.72	59784.0	658024.04	115
2019-10-20	10.96	11.08	10.96	11.08	0.2	1.84	78156.0	858929.88	109
2019-10-17	10.88	10.88	10.88	10.88	0.08	0.74	10554.0	114191.96	38
2019-10-16	10.74	10.86	10.72	10.8	0.04	0.37	31561.0	340199.02	76
2019-10-15	10.76	10.76	10.76	10.76	0.04	0.37	8648.0	93063.02	45
2019-10-14	10.8	10.8	10.72	10.72	-0.16	-1.47	30446.0	328366.54	101
2019-10-13	10.88	10.88	10.88	10.88	-0.02	-0.18	8335.0	90714.52	57
2019-10-10	10.9	10.9	10.9	10.9	0.0	0.0	14962.0	162735.54	59
2019-10-09	10.98	11.04	10.9	10.9	-0.02	-0.18	35922.0	392799.88	117
2019-10-08	11.04	11.06	10.92	10.92	-0.14	-1.27	60807.0	667298.18	150
2019-10-07	11.12	11.14	11.06	11.06	-0.02	-0.18	97962.0	1087037.98	109
2019-10-06	11.06	11.16	11.06	11.08	0.02	0.18	163980.0	1821827.3	80
2019-10-03	11.1	11.1	11.06	11.06	-0.06	-0.54	33881.0	375294.44	74
2019-10-02	11.08	11.14	11.08	11.12	0.02	0.18	171609.0	1905350.98	104
2019-10-01	11.18	11.26	11.1	11.1	-0.12	-1.07	130883.0	1460390.86	118
2019-09-30	11.28	11.28	11.16	11.22	0.02	0.18	87633.0	983704.18	115
2019-09-29	11.22	11.26	11.12	11.2	0.0	0.0	59429.0	665167.98	117
2019-09-26	11.16	11.2	11.1	11.2	0.06	0.54	106584.0	1189749.24	174
2019-09-25	11.06	11.28	11.06	11.14	0.12	1.09	262610.0	2938718.46	247
2019-09-24	10.88	11.02	10.88	11.02	0.18	1.66	31741.0	348288.06	102
2019-09-22	10.86	10.9	10.84	10.84	0.06	0.56	30981.0	336479.28	70
2019-09-19	10.86	10.86	10.78	10.78	0.0	0.0	20088.0	217057.5	39
2019-09-18	10.8	10.8	10.78	10.78	0.08	0.75	37101.0	398856.14	106
2019-09-17	10.84	10.84	10.7	10.7	-0.1	-0.93	46558.0	500351.54	89
2019-09-16	10.8	10.8	10.8	10.8	-0.1	-0.92	22094.0	239096.88	80
2019-09-15	10.68	10.9	10.66	10.9	0.1	0.93	83260.0	895200.46	247
2019-09-12	10.96	11.0	10.8	10.8	-0.16	-1.46	83311.0	908212.7	165
2019-09-11	11.0	11.0	10.96	10.96	-0.04	-0.36	31071.0	341331.72	75
2019-09-10	11.12	11.12	11.0	11.0	-0.08	-0.72	48328.0	533256.9	84
2019-09-09	11.06	11.08	11.06	11.08	-0.02	-0.18	22352.0	247614.84	27
2019-09-08	11.08	11.1	11.04	11.1	0.1	0.91	45582.0	505063.0	63
2019-09-05	11.16	11.28	11.0	11.0	-0.16	-1.43	120338.0	1340180.66	203
2019-09-04	11.02	11.16	11.02	11.16	0.12	1.09	31690.0	351695.36	54
2019-09-03	11.08	11.08	11.04	11.04	-0.04	-0.36	18161.0	200884.12	38
2019-09-02	11.0	11.08	11.0	11.08	0.06	0.54	20754.0	229620.6	63
2019-09-01	11.02	11.02	11.02	11.02	0.02	0.18	12550.0	138215.36	52
2019-08-29	11.06	11.08	11.0	11.0	-0.04	-0.36	30805.0	340016.42	84
2019-08-28	11.0	11.08	11.0	11.04	-0.06	-0.54	25122.0	277027.36	48
2019-08-27	11.18	11.18	11.02	11.1	-0.08	-0.72	43878.0	485458.6	124
2019-08-26	11.0	11.2	11.0	11.18	0.18	1.64	41549.0	460247.42	105
2019-08-25	11.08	11.1	11.0	11.0	-0.08	-0.72	74891.0	828708.48	138
2019-08-22	11.06	11.08	11.0	11.08	0.0	0.0	121934.0	1347720.68	102
2019-08-21	11.12	11.14	11.08	11.08	-0.02	-0.18	72244.0	802621.08	107
2019-08-20	11.2	11.22	11.02	11.1	-0.24	-2.12	146316.0	1633684.26	244
2019-08-19	11.26	11.34	11.26	11.34	0.04	0.35	60148.0	679966.46	131
2019-08-18	11.24	11.4	11.24	11.3	-0.2	-1.74	86604.0	979805.26	147
2019-08-08	11.58	11.58	11.48	11.5	-0.06	-0.52	121728.0	1401161.52	148
2019-08-07	11.44	11.58	11.44	11.56	0.06	0.52	83186.0	960050.78	91
2019-08-06	11.42	11.5	11.3	11.5	-0.04	-0.35	44290.0	504714.06	104
2019-08-05	11.6	11.66	11.48	11.54	-0.04	-0.35	91452.0	1055581.48	122
2019-08-04	11.4	11.62	11.4	11.58	0.08	0.7	101803.0	1170408.06	102
2019-08-01	11.7	11.7	11.5	11.5	-0.22	-1.88	71082.0	824450.76	113
2019-07-31	11.5	11.72	11.5	11.72	0.22	1.91	164031.0	1909984.24	143
2019-07-30	11.4	11.5	11.4	11.5	0.1	0.88	49447.0	566588.16	82
2019-07-29	11.5	11.6	11.4	11.4	-0.12	-1.04	35014.0	403343.66	69
2019-07-28	11.56	11.6	11.5	11.52	-0.04	-0.35	53895.0	622730.72	82
2019-07-25	11.56	11.56	11.46	11.56	0.0	0.0	84475.0	971906.7	80
2019-07-24	11.3	11.56	11.3	11.56	0.22	1.94	116031.0	1330398.86	126
2019-07-23	11.46	11.46	11.34	11.34	-0.24	-2.07	46074.0	524957.48	91
2019-07-22	11.24	11.66	11.24	11.58	0.3	2.66	211400.0	2429877.6	277
2019-07-21	11.38	11.38	11.2	11.28	-0.12	-1.05	114591.0	1292273.4	109
2019-07-18	11.46	11.52	11.38	11.4	-0.12	-1.04	87478.0	1001880.5	111
2019-07-17	11.34	11.52	11.32	11.52	0.16	1.41	138832.0	1589006.78	112
2019-07-16	11.46	11.5	11.32	11.36	-0.02	-0.18	148308.0	1692341.92	136
2019-07-15	11.28	11.4	11.26	11.38	0.06	0.53	103108.0	1164866.94	100
2019-07-14	11.32	11.4	11.3	11.32	0.02	0.18	94620.0	1072091.6	102
2019-07-11	11.24	11.4	11.2	11.3	0.1	0.89	275964.0	3122743.68	214
2019-07-10	11.14	11.26	11.14	11.2	0.1	0.9	123398.0	1383345.56	104
2019-07-09	11.1	11.1	11.08	11.1	-0.02	-0.18	24797.0	275777.16	49
2019-07-08	11.1	11.16	11.1	11.12	-0.02	-0.18	22604.0	251508.0	44
2019-07-07	11.18	11.18	11.1	11.14	-0.04	-0.36	65466.0	729792.08	77
2019-07-04	11.16	11.2	11.16	11.18	0.04	0.36	31472.0	351721.66	52
2019-07-03	11.2	11.2	11.14	11.14	-0.08	-0.71	30564.0	341188.7	48
2019-07-02	11.2	11.24	11.2	11.22	0.0	0.0	36390.0	407084.96	99
2019-07-01	11.22	11.22	11.2	11.22	0.0	0.0	21566.0	241733.36	45
2019-06-30	11.22	11.22	11.2	11.22	0.02	0.18	42068.0	471503.02	67
2019-06-27	11.2	11.24	11.14	11.2	0.02	0.18	87058.0	975744.58	120
2019-06-26	11.06	11.36	11.06	11.18	0.22	2.01	452636.0	5085794.72	423
2019-06-25	10.92	10.96	10.92	10.96	0.02	0.18	20543.0	224822.64	50
2019-06-24	10.9	10.94	10.9	10.94	0.04	0.37	40843.0	445349.38	76
2019-06-23	11.0	11.0	10.88	10.9	-0.18	-1.62	99195.0	1083418.74	125
2019-06-20	11.08	11.08	11.0	11.08	-0.12	-1.07	67551.0	745787.9	99
2019-06-19	11.2	11.2	11.14	11.2	0.04	0.36	48210.0	538407.6	66
2019-06-18	11.06	11.16	11.06	11.16	0.06	0.54	64368.0	713617.34	77
2019-06-17	10.9	11.2	10.9	11.1	0.2	1.83	113475.0	1255484.28	124
2019-06-16	10.88	11.0	10.88	10.9	0.0	0.0	80944.0	886835.7	114
2019-06-13	10.94	11.2	10.9	10.9	-0.12	-1.09	228422.0	2519905.14	263
2019-06-12	11.08	11.12	11.0	11.02	0.0	0.0	97877.0	1082829.52	119
2019-06-11	11.0	11.08	11.0	11.02	0.02	0.18	70850.0	782398.42	104
2019-06-10	10.96	11.2	10.96	11.0	-0.12	-1.08	143201.0	1586331.82	220
2019-06-09	10.88	11.12	10.88	11.12	0.12	1.09	76892.0	847548.86	112
2019-05-30	10.78	11.0	10.78	11.0	0.2	1.85	49715.0	541732.3	73
2019-05-29	10.74	10.8	10.74	10.8	0.08	0.75	21529.0	232473.44	32
2019-05-28	10.7	10.72	10.7	10.72	-0.02	-0.19	18136.0	194185.72	36
2019-05-27	10.54	10.74	10.54	10.74	0.08	0.75	40822.0	433841.32	64
2019-05-26	10.7	10.7	10.66	10.66	-0.14	-1.3	49485.0	529487.02	67
2019-05-23	10.8	10.8	10.8	10.8	0.1	0.93	5963.0	64246.66	29
2019-05-22	10.8	10.9	10.7	10.7	-0.02	-0.19	43603.0	472041.8	69
2019-05-21	10.74	10.74	10.72	10.72	0.02	0.19	17099.0	183458.76	35
2019-05-20	10.6	10.7	10.5	10.7	-0.04	-0.37	80325.0	848586.04	71
2019-05-19	10.72	10.74	10.7	10.74	-0.16	-1.47	51373.0	551072.24	62
2019-05-16	10.7	10.9	10.7	10.9	0.22	2.06	77938.0	836695.82	68
2019-05-15	10.66	10.74	10.66	10.68	0.04	0.38	93760.0	1003198.52	100
2019-05-14	10.48	10.76	10.46	10.64	0.12	1.14	132549.0	1399096.76	129
2019-05-13	10.86	10.86	10.52	10.52	-0.4	-3.66	105572.0	1131879.32	172
2019-05-12	11.02	11.02	10.86	10.92	-0.14	-1.27	74881.0	816857.76	105
2019-05-09	11.02	11.06	11.02	11.06	0.04	0.36	22904.0	252587.72	53
2019-05-08	11.02	11.02	10.86	11.02	-0.04	-0.36	75854.0	831901.36	97
2019-05-07	11.12	11.16	11.0	11.06	-0.12	-1.07	79444.0	881492.18	84
2019-05-06	11.08	11.18	10.9	11.18	0.06	0.54	144438.0	1596327.12	204
2019-05-05	11.26	11.26	11.08	11.12	-0.08	-0.71	105229.0	1170341.98	138
2019-05-02	11.22	11.32	11.2	11.2	-0.16	-1.41	111498.0	1251429.38	93
2019-05-01	11.2	11.36	11.18	11.36	0.16	1.43	85569.0	962567.02	124
2019-04-30	11.22	11.26	11.16	11.2	-0.06	-0.53	92418.0	1035634.88	158
2019-04-29	11.3	11.48	11.22	11.26	-0.12	-1.05	161549.0	1826629.48	221
2019-04-28	11.3	11.4	11.3	11.38	0.1	0.89	91557.0	1037353.36	166
2019-04-25	11.22	11.3	11.2	11.28	0.04	0.36	56812.0	639430.3	111
2019-04-24	11.22	11.26	11.2	11.24	0.02	0.18	35544.0	398850.9	61
2019-04-23	11.24	11.34	11.22	11.22	-0.08	-0.71	153777.0	1733656.06	168
2019-04-22	11.26	11.32	11.18	11.3	0.06	0.53	203193.0	2286598.54	261
2019-04-21	11.24	11.4	11.24	11.24	-0.42	-3.6	259686.0	2933316.34	297
2019-04-18	11.72	11.72	11.56	11.66	-0.06	-0.51	194203.0	2255169.08	215
2019-04-17	11.82	11.82	11.66	11.72	-0.06	-0.51	407791.0	4783359.62	311
2019-04-16	11.88	11.92	11.78	11.78	-0.04	-0.34	329448.0	3898608.3	384
2019-04-15	11.62	11.88	11.56	11.82	0.24	2.07	398481.0	4678526.72	410
2019-04-14	11.56	11.78	11.56	11.58	-0.04	-0.34	278352.0	3245586.52	296
2019-04-11	11.64	11.7	11.5	11.62	0.04	0.35	481225.0	5596151.08	485
2019-04-10	11.3	11.58	11.24	11.58	0.3	2.66	585585.0	6702779.78	438
2019-04-09	11.18	11.32	11.16	11.28	0.1	0.89	186712.0	2104707.34	147
2019-04-08	11.2	11.2	11.18	11.18	-0.04	-0.36	45756.0	512409.68	43
2019-04-07	11.22	11.22	11.14	11.22	0.0	0.0	100982.0	1129938.5	219
2019-04-04	11.28	11.3	11.22	11.22	-0.08	-0.71	114011.0	1281988.0	117
2019-04-03	11.14	11.3	11.14	11.3	0.14	1.25	173172.0	1948213.68	166
2019-04-02	11.18	11.2	11.12	11.16	-0.02	-0.18	62766.0	700322.86	88
2019-04-01	11.14	11.18	11.12	11.18	-0.02	-0.18	63932.0	711885.56	105
2019-03-31	11.2	11.2	11.12	11.2	0.0	0.0	82369.0	919211.12	91
2019-03-28	11.14	11.2	11.14	11.2	0.0	0.0	98351.0	1099672.44	95
2019-03-27	11.16	11.2	11.12	11.2	0.08	0.72	46253.0	516065.56	77
2019-03-26	11.14	11.18	11.12	11.12	0.06	0.54	87957.0	980567.12	113
2019-03-25	11.1	11.1	11.04	11.06	-0.02	-0.18	63030.0	697292.48	90
2019-03-24	11.16	11.18	11.08	11.08	-0.04	-0.36	75205.0	837703.38	126
2019-03-21	11.34	11.36	11.12	11.12	-0.08	-0.71	381969.0	4288272.52	403
2019-03-20	11.22	11.24	11.16	11.2	-0.1	-0.88	106951.0	1198172.64	114
2019-03-19	11.22	11.4	11.2	11.3	0.02	0.18	316189.0	3566330.64	300
2019-03-18	11.2	11.32	11.14	11.28	0.08	0.71	452623.0	5091264.92	410
2019-03-17	11.08	11.36	11.06	11.2	0.14	1.27	638457.0	7166065.64	504
2019-03-14	11.06	11.18	11.04	11.06	0.02	0.18	248034.0	2757011.98	148
2019-03-13	11.12	11.12	11.0	11.04	-0.02	-0.18	89000.0	983358.06	94
2019-03-12	11.08	11.14	11.0	11.06	-0.02	-0.18	94036.0	1042039.18	143
2019-03-11	11.02	11.14	11.0	11.08	0.08	0.73	282425.0	3126760.92	223
2019-03-10	10.98	11.04	10.96	11.0	0.02	0.18	109766.0	1206760.04	90
2019-03-07	11.02	11.08	10.9	10.98	0.0	0.0	179578.0	1973158.82	160
2019-03-06	11.06	11.08	10.98	10.98	-0.04	-0.36	56748.0	624946.64	63
2019-03-05	10.92	11.02	10.92	11.02	0.12	1.1	64779.0	710582.84	79
2019-03-04	10.92	10.96	10.9	10.9	0.0	0.0	49831.0	544020.5	59
2019-03-03	10.92	10.96	10.9	10.9	0.0	0.0	42815.0	467716.42	53
2019-02-28	10.9	10.9	10.9	10.9	0.0	0.0	18754.0	204493.46	38
2019-02-27	10.88	10.9	10.84	10.9	0.02	0.18	45213.0	491424.26	74
2019-02-26	10.92	10.92	10.88	10.88	0.0	0.0	17899.0	195050.28	47
2019-02-25	10.88	10.92	10.84	10.88	-0.06	-0.55	43914.0	476995.76	49
2019-02-24	10.92	10.94	10.88	10.94	0.04	0.37	29987.0	327436.62	60
2019-02-21	10.92	10.98	10.9	10.9	-0.06	-0.55	73875.0	806501.8	102
2019-02-20	10.9	11.04	10.9	10.96	0.0	0.0	53682.0	588974.32	59
2019-02-19	10.94	10.96	10.92	10.96	-0.04	-0.36	54364.0	594957.84	83
2019-02-18	11.0	11.06	11.0	11.0	-0.02	-0.18	78037.0	859502.54	93
2019-02-17	11.04	11.04	11.0	11.02	0.02	0.18	86934.0	957552.16	69
2019-02-14	11.0	11.02	10.98	11.0	-0.04	-0.36	35649.0	392189.44	61
2019-02-13	11.08	11.1	11.0	11.04	-0.04	-0.36	176972.0	1951256.54	134
2019-02-12	11.2	11.2	11.06	11.08	-0.06	-0.54	193859.0	2156336.76	118
2019-02-11	11.06	11.18	11.02	11.14	0.08	0.72	146146.0	1621612.6	161
2019-02-10	11.1	11.12	11.0	11.06	-0.06	-0.54	294965.0	3253483.96	208
2019-02-07	11.4	11.44	11.12	11.12	-0.18	-1.59	293428.0	3307165.3	269
2019-02-06	11.06	11.36	11.06	11.3	0.3	2.73	599315.0	6753940.16	470
2019-02-05	10.98	11.0	10.98	11.0	0.02	0.18	28157.0	309571.06	46
2019-02-04	11.12	11.12	10.98	10.98	-0.08	-0.72	120287.0	1325664.04	129
2019-02-03	11.08	11.12	11.06	11.06	0.02	0.18	79240.0	878481.82	81
2019-01-31	11.16	11.16	11.04	11.04	-0.12	-1.08	74587.0	827735.76	118
2019-01-30	11.14	11.16	11.08	11.16	0.06	0.54	160815.0	1788887.02	141
2019-01-29	11.24	11.24	11.08	11.1	-0.1	-0.89	191417.0	2131239.72	161
2019-01-28	11.2	11.28	11.14	11.2	0.12	1.08	300419.0	3361153.68	207
2019-01-27	11.12	11.12	11.0	11.08	0.0	0.0	160180.0	1775887.68	159
2019-01-24	11.12	11.12	11.08	11.08	-0.04	-0.36	16059.0	178410.94	63
2019-01-23	11.2	11.22	11.12	11.12	-0.06	-0.54	91275.0	1021565.56	151
2019-01-22	11.14	11.18	11.12	11.18	0.02	0.18	70914.0	790090.86	95
2019-01-21	11.12	11.2	11.12	11.16	-0.02	-0.18	114407.0	1276021.46	178
2019-01-20	11.0	11.2	11.0	11.18	0.18	1.64	221382.0	2463328.24	249
2019-01-17	10.84	11.0	10.84	11.0	0.12	1.1	33515.0	364883.76	44
2019-01-16	10.9	10.9	10.8	10.88	-0.02	-0.18	34458.0	374619.4	61
2019-01-15	10.92	10.92	10.86	10.9	-0.04	-0.37	50769.0	552997.96	50
2019-01-14	11.06	11.1	10.92	10.94	-0.06	-0.55	62701.0	689302.6	80
2019-01-13	10.94	11.0	10.94	11.0	0.06	0.55	63667.0	699396.38	91
2019-01-10	10.9	10.94	10.88	10.94	0.08	0.74	55257.0	602494.36	73
2019-01-09	10.86	10.88	10.86	10.86	0.04	0.37	63197.0	686672.34	70
2019-01-08	10.82	10.86	10.82	10.82	-0.02	-0.18	76796.0	831423.04	70
2019-01-07	10.84	10.86	10.8	10.84	0.06	0.56	74159.0	803851.32	80
2019-01-06	10.86	10.86	10.7	10.78	0.08	0.75	28726.0	309424.74	67
2019-01-03	10.86	10.86	10.7	10.7	-0.14	-1.29	35225.0	380342.76	85
2019-01-02	10.84	10.84	10.84	10.84	0.0	0.0	8816.0	95492.1	37
2019-01-01				10.84	0.0	0.0	7484.0	80795.98	36
2018-12-31	10.84	10.84	10.82	10.84	-0.02	-0.18	57122.0	618713.7	45
2018-12-30	10.8	10.86	10.8	10.86	0.04	0.37	30814.0	334151.92	43
2018-12-27	10.82	10.82	10.8	10.82	0.04	0.37	23844.0	257998.66	53
2018-12-26	10.8	10.8	10.78	10.78	0.0	0.0	16781.0	181187.88	48
2018-12-25	10.96	10.96	10.76	10.78	-0.2	-1.82	31003.0	336006.34	69
2018-12-24	11.02	11.02	10.96	10.98	0.0	0.0	24541.0	269825.68	35
2018-12-23	10.7	10.98	10.7	10.98	0.0	0.0	67959.0	735396.94	85
2018-12-20	11.02	11.02	10.9	10.98	-0.04	-0.36	50980.0	558877.42	103
2018-12-19	11.06	11.06	11.0	11.02	-0.06	-0.54	95866.0	1057533.36	91
2018-12-18	11.18	11.18	11.08	11.08	-0.06	-0.54	90169.0	1000697.44	102
2018-12-17	11.08	11.14	11.06	11.14	-0.02	-0.18	137741.0	1528230.54	135
2018-12-16	11.28	11.3	11.02	11.16	-0.02	-0.18	109976.0	1229032.94	141
2018-12-13	11.16	11.56	11.1	11.18	0.06	0.54	699557.0	7871670.94	495
2018-12-12	11.12	11.16	11.04	11.12	0.02	0.18	178080.0	1976294.2	152
2018-12-11	11.0	11.1	10.94	11.1	0.18	1.65	167946.0	1847073.44	110
2018-12-10	10.98	10.98	10.92	10.92	-0.02	-0.18	124666.0	1366728.4	74
2018-12-09	10.96	10.98	10.9	10.94	-0.04	-0.36	68311.0	747797.3	82
2018-12-06	11.04	11.04	10.9	10.98	-0.08	-0.72	101698.0	1113113.18	88
2018-12-05	10.9	11.06	10.9	11.06	0.08	0.73	176573.0	1938987.38	155
2018-12-04	11.0	11.0	10.94	10.98	-0.02	-0.18	51268.0	562405.6	68
2018-12-03	10.98	11.04	10.94	11.0	0.02	0.18	142984.0	1568629.06	135
2018-12-02	11.1	11.1	10.9	10.98	0.04	0.37	112102.0	1234048.68	108
2018-11-29	11.0	11.0	10.9	10.94	-0.02	-0.18	80215.0	879986.66	104
2018-11-28	10.86	10.98	10.86	10.96	0.16	1.48	54028.0	590660.58	64
2018-11-27	10.78	11.0	10.78	10.8	0.0	0.0	160810.0	1747346.16	159
2018-11-26	10.84	10.84	10.8	10.8	0.0	0.0	18695.0	202467.78	52
2018-11-25	10.9	10.9	10.8	10.8	-0.04	-0.37	52441.0	568670.54	76
2018-11-22	10.96	11.0	10.82	10.84	0.04	0.37	51832.0	564062.98	78
2018-11-21	10.82	10.82	10.8	10.8	0.0	0.0	18379.0	199522.84	51
2018-11-20	10.82	10.84	10.72	10.8	0.0	0.0	92688.0	1000135.98	122
2018-11-19	10.88	10.9	10.8	10.8	-0.16	-1.46	34129.0	370549.5	80
2018-11-18	10.98	10.98	10.82	10.96	-0.06	-0.54	72196.0	787946.44	146
2018-11-15	11.04	11.18	11.0	11.02	-0.02	-0.18	159095.0	1768118.72	193
2018-11-14	10.94	11.06	10.88	11.04	0.08	0.73	139909.0	1534696.64	167
2018-11-13	10.9	11.0	10.84	10.96	-0.08	-0.72	195572.0	2140839.76	217
2018-11-12	10.98	11.04	10.98	11.04	0.0	0.0	131953.0	1453256.82	145
2018-11-11	10.92	11.1	10.92	11.04	0.08	0.73	138788.0	1525317.46	142
2018-11-08	11.0	11.0	10.94	10.96	-0.02	-0.18	101558.0	1113196.36	143
2018-11-07	11.06	11.18	10.98	10.98	-0.02	-0.18	218374.0	2408308.72	215
2018-11-06	11.02	11.02	11.0	11.0	-0.02	-0.18	68944.0	758451.52	71
2018-11-05	11.02	11.04	10.9	11.02	0.0	0.0	87660.0	962733.34	97
2018-11-04	11.0	11.02	11.0	11.02	0.02	0.18	51856.0	569890.0	70
2018-11-01	11.12	11.12	11.0	11.0	-0.18	-1.61	166255.0	1836422.62	204
2018-10-31	11.08	11.22	11.08	11.18	0.14	1.27	267932.0	2988465.7	214
2018-10-30	10.8	11.1	10.78	11.04	0.26	2.41	279151.0	3063169.32	277
2018-10-29	10.68	10.8	10.66	10.78	0.12	1.13	168651.0	1812829.4	162
2018-10-28	10.38	10.66	10.38	10.66	0.18	1.72	116247.0	1223683.26	156
2018-10-25	10.26	10.5	10.22	10.48	0.2	1.95	106683.0	1104070.34	188
2018-10-24	10.26	10.3	10.22	10.28	-0.08	-0.77	113800.0	1168085.5	130
2018-10-23	10.0	10.46	10.0	10.36	0.36	3.6	158797.0	1619069.86	176
2018-10-22	10.3	10.3	9.91	10.0	-0.3	-2.91	111963.0	1125922.9	155
2018-10-21	10.02	10.38	10.02	10.3	-0.1	-0.96	110305.0	1128109.94	143
2018-10-18	10.6	10.8	10.4	10.4	-0.2	-1.89	121572.0	1278362.86	163
2018-10-17	10.5	11.0	10.34	10.6	0.26	2.51	142838.0	1511206.24	145
2018-10-16	10.1	10.42	10.0	10.34	-0.26	-2.45	221111.0	2266937.58	151
2018-10-15	10.32	10.7	10.26	10.6	0.5	4.95	128870.0	1341382.2	93
2018-10-14	10.9	10.9	10.0	10.1	-0.9	-8.18	338199.0	3519706.76	203
2018-10-11	11.0	11.1	10.94	11.0	-0.36	-3.17	194933.0	2144230.24	187
2018-10-10	11.4	11.44	11.34	11.36	-0.04	-0.35	78012.0	886677.14	116
2018-10-09	11.46	11.52	11.4	11.4	-0.16	-1.38	63287.0	724452.3	112
2018-10-08	11.44	11.6	11.44	11.56	0.16	1.4	48953.0	564797.5	91
2018-10-07	11.46	11.46	11.38	11.4	-0.18	-1.55	65469.0	747561.74	95
2018-10-04	11.54	11.62	11.5	11.58	-0.02	-0.17	71163.0	820385.62	85
2018-10-03	11.52	11.6	11.5	11.6	0.02	0.17	45842.0	529377.66	55
2018-10-02	11.7	11.7	11.58	11.58	-0.02	-0.17	38496.0	447958.24	67
2018-10-01	11.78	11.82	11.6	11.6	-0.06	-0.51	89261.0	1042674.86	74
2018-09-30	11.7	11.7	11.66	11.66	-0.04	-0.34	42674.0	498945.94	64
2018-09-27	11.72	11.72	11.66	11.7	0.0	0.0	22611.0	264281.16	37
2018-09-26	11.8	11.8	11.7	11.7	-0.1	-0.85	31081.0	365236.7	35
2018-09-25	11.62	11.8	11.62	11.8	0.14	1.2	103700.0	1215070.22	117
2018-09-20	11.66	11.72	11.64	11.66	0.0	0.0	40334.0	470774.0	63
2018-09-19	11.56	11.68	11.5	11.66	0.14	1.22	59415.0	688800.74	98
2018-09-18	11.44	11.56	11.42	11.52	0.08	0.7	106543.0	1225453.8	102
2018-09-17	11.4	11.44	11.34	11.44	0.04	0.35	92069.0	1049226.76	78
2018-09-16	11.48	11.5	11.4	11.4	0.0	0.0	51693.0	592894.44	62
2018-09-13	11.38	11.6	11.38	11.4	0.0	0.0	59907.0	685025.28	93
2018-09-12	11.72	11.72	11.4	11.4	-0.18	-1.55	88296.0	1019845.6	182
2018-09-11	11.8	11.8	11.58	11.58	-0.26	-2.2	177796.0	2080132.68	231
2018-09-10	11.88	11.92	11.84	11.84	0.02	0.17	46096.0	547218.32	74
2018-09-09	11.8	11.92	11.8	11.82	0.02	0.17	63466.0	750332.36	44
2018-09-06	11.8	11.84	11.76	11.8	0.1	0.85	93872.0	1107842.52	79
2018-09-05	12.1	12.1	11.7	11.7	-0.4	-3.31	100922.0	1200588.46	151
2018-09-04	12.24	12.3	12.1	12.1	0.1	0.83	188673.0	2300487.5	267
2018-09-03	11.96	12.14	11.96	12.0	0.04	0.33	87651.0	1054524.48	114
2018-09-02	11.98	11.98	11.96	11.96	-0.04	-0.33	11332.0	135620.62	32
2018-08-30	11.96	12.02	11.94	12.0	0.0	0.0	48050.0	575900.1	86
2018-08-29	12.04	12.06	11.98	12.0	-0.08	-0.66	49096.0	589734.36	57
2018-08-28	12.04	12.08	11.98	12.08	0.04	0.33	106100.0	1273981.62	98
2018-08-27	11.98	12.1	11.98	12.04	-0.06	-0.5	58661.0	706420.28	90
2018-08-26	11.94	12.1	11.92	12.1	0.16	1.34	43092.0	516737.66	61
2018-08-16	11.9	12.0	11.82	11.94	0.08	0.67	92046.0	1096071.46	87
2018-08-15	11.78	11.86	11.78	11.86	-0.02	-0.17	26618.0	314397.86	55
2018-08-14	11.92	11.92	11.84	11.88	0.1	0.85	50360.0	598258.28	72
2018-08-13	11.78	11.9	11.72	11.78	-0.08	-0.67	86847.0	1022778.04	105
2018-08-12	12.0	12.0	11.7	11.86	-0.08	-0.67	119653.0	1411825.08	205
2018-08-09	12.3	12.42	11.92	11.94	-0.14	-1.16	507301.0	6165552.48	475
2018-08-08	12.26	12.28	12.08	12.08	-0.1	-0.82	143570.0	1747669.28	162
2018-08-07	12.0	12.22	11.92	12.18	0.18	1.5	266959.0	3220983.2	245
2018-08-06	11.94	12.0	11.94	12.0	0.06	0.5	51457.0	616140.08	76
2018-08-05	12.0	12.0	11.94	11.94	-0.08	-0.67	51253.0	612484.2	88
2018-08-02	12.02	12.18	12.0	12.02	-0.06	-0.5	83608.0	1007085.44	106
2018-08-01	12.1	12.1	12.06	12.08	0.0	0.0	53376.0	644997.04	53
2018-07-31	11.98	12.1	11.96	12.08	0.08	0.67	67769.0	815765.8	72
2018-07-30	11.92	12.06	11.92	12.0	0.08	0.67	97539.0	1168440.76	95
2018-07-29	12.02	12.04	11.9	11.92	-0.1	-0.83	111408.0	1333418.44	97
2018-07-26	12.02	12.04	11.98	12.02	-0.08	-0.66	113002.0	1356758.06	127
2018-07-25	12.04	12.1	12.02	12.1	0.04	0.33	81258.0	978172.7	91
2018-07-24	12.04	12.08	12.04	12.06	0.02	0.17	62626.0	755118.22	60
2018-07-23	12.14	12.18	12.04	12.04	-0.1	-0.82	127990.0	1550049.88	159
2018-07-22	12.16	12.2	12.14	12.14	-0.06	-0.49	87164.0	1060744.12	64
2018-07-19	12.18	12.26	12.16	12.2	-0.04	-0.33	135733.0	1656456.24	103
2018-07-18	12.18	12.24	12.12	12.24	0.0	0.0	121722.0	1483005.84	97
2018-07-17	12.14	12.24	12.14	12.24	0.1	0.82	237835.0	2899862.14	154
2018-07-16	12.2	12.2	12.12	12.14	-0.02	-0.16	117607.0	1428946.36	119
2018-07-15	12.18	12.24	12.14	12.16	0.02	0.16	164133.0	1998091.76	120
2018-07-12	12.18	12.28	12.1	12.14	0.0	0.0	200775.0	2445429.44	206
2018-07-11	12.16	12.22	12.14	12.14	-0.1	-0.82	123348.0	1499824.04	118
2018-07-10	12.18	12.24	12.1	12.24	0.06	0.49	324469.0	3945710.14	222
2018-07-09	12.4	12.44	12.14	12.18	-0.22	-1.77	430524.0	5267335.64	361
2018-07-08	12.3	12.5	12.2	12.4	0.06	0.49	494959.0	6136541.58	534
2018-07-05	12.26	12.7	12.24	12.34	0.08	0.65	1164767.0	14554198.08	976
2018-07-04	12.22	12.28	12.2	12.26	0.02	0.16	57742.0	707212.32	80
2018-07-03	12.36	12.36	12.22	12.24	-0.06	-0.49	239496.0	2944016.84	129
2018-07-02	12.16	12.3	12.04	12.3	0.12	0.99	260683.0	3174148.58	157
2018-07-01	12.28	12.3	12.1	12.18	-0.06	-0.49	299198.0	3648718.8	193
2018-06-28	12.3	12.38	12.24	12.24	-0.06	-0.49	341493.0	4198963.52	213
2018-06-27	12.26	12.38	12.22	12.3	0.02	0.16	578781.0	7143521.84	291
2018-06-26	12.26	12.32	12.2	12.28	0.1	0.82	319535.0	3916681.24	171
2018-06-25	12.18	12.26	12.18	12.18	0.02	0.16	289967.0	3540063.68	102
2018-06-24	12.22	12.24	12.16	12.16	-0.04	-0.33	204517.0	2497654.58	113
2018-06-21	12.14	12.3	12.14	12.2	0.02	0.16	228015.0	2784699.98	100
2018-06-20	12.18	12.22	12.12	12.18	0.0	0.0	203308.0	2480153.32	67
2018-06-12	12.0	12.18	12.0	12.18	0.1	0.83	77611.0	936355.4	51
2018-06-11	12.04	12.08	12.0	12.08	-0.06	-0.49	140533.0	1688674.42	62
2018-06-10	12.12	12.14	12.02	12.14	0.0	0.0	219410.0	2646782.88	126
2018-06-07	12.12	12.24	12.12	12.14	0.02	0.17	177643.0	2158315.38	101
2018-06-06	12.2	12.3	12.12	12.12	-0.04	-0.33	80070.0	976083.64	80
2018-06-05	12.22	12.22	12.0	12.16	-0.1	-0.82	197495.0	2390549.76	169
2018-06-04	12.1	12.3	12.1	12.26	0.18	1.49	180792.0	2204640.84	118
2018-06-03	12.2	12.36	12.08	12.08	-0.12	-0.98	121678.0	1479989.94	118
2018-05-31	12.18	12.22	12.02	12.2	0.02	0.16	84744.0	1026536.24	93
2018-05-30	11.96	12.22	11.96	12.18	0.32	2.7	136777.0	1653570.76	132
2018-05-29	11.82	11.98	11.82	11.86	0.06	0.51	105975.0	1262904.92	88
2018-05-28	11.78	11.86	11.78	11.8	0.08	0.68	76994.0	908250.2	97
2018-05-27	12.1	12.1	11.6	11.72	-0.36	-2.98	153699.0	1826543.98	138
2018-05-24	12.18	12.3	12.08	12.09	-0.11	-0.9	113222.0	1374145.02	107
2018-05-23	12.2	12.26	12.2	12.2	-0.01	-0.08	80502.0	982587.92	59
2018-05-22	12.22	12.24	12.2	12.21	0.01	0.08	102111.0	1247438.36	61
2018-05-21	12.2	12.26	12.2	12.2	-0.02	-0.16	121891.0	1488253.44	84
2018-05-20	12.2	12.28	12.2	12.22	0.11	0.91	89376.0	1092799.0	72
2018-05-17	12.12	12.44	12.1	12.11	-0.03	-0.25	96062.0	1170888.04	117
2018-05-16	12.3	12.3	12.14	12.14	-0.28	-2.25	114150.0	1395402.78	158
2018-05-15	12.68	12.68	12.36	12.42	-0.43	-3.35	382465.0	4769431.34	347
2018-05-14	12.8	12.86	12.74	12.85	0.01	0.08	249524.0	3194672.48	250
2018-05-13	12.88	12.9	12.82	12.84	0.0	0.0	293937.0	3779699.42	260
2018-05-10	12.8	12.88	12.7	12.84	0.05	0.39	158999.0	2034161.4	127
2018-05-09	12.82	12.82	12.64	12.79	0.06	0.47	210959.0	2692482.76	164
2018-05-08	12.9	12.9	12.52	12.73	-0.17	-1.32	180414.0	2285360.04	257
2018-05-07	12.98	12.98	12.82	12.9	-0.13	-1.0	239974.0	3097247.28	208
2018-05-06	13.1	13.16	13.0	13.03	0.02	0.15	270383.0	3538685.96	166
2018-05-03	12.96	13.08	12.92	13.01	0.03	0.23	282791.0	3674970.22	249
2018-05-02	13.2	13.22	12.9	12.98	-0.25	-1.89	516575.0	6759195.36	384
2018-05-01	13.2	13.3	13.08	13.23	0.12	0.92	795513.0	10500584.02	514
2018-04-30	13.1	13.18	12.92	13.11	0.04	0.31	456268.0	5955952.94	468
2018-04-29	13.14	13.26	13.02	13.07	0.02	0.15	820725.0	10795451.4	552
2018-04-26	12.96	13.18	12.9	13.05	0.18	1.4	1360915.0	17783790.86	891
2018-04-25	12.86	13.0	12.8	12.87	0.03	0.23	1289126.0	16651529.54	776
2018-04-24	12.76	12.92	12.64	12.84	0.14	1.1	874211.0	11214419.84	576
2018-04-23	12.76	12.8	12.68	12.7	-0.07	-0.55	336298.0	4279464.2	267
2018-04-22	12.68	12.84	12.68	12.77	0.05	0.39	358713.0	4585146.2	230
2018-04-19	12.86	12.86	12.68	12.72	-0.05	-0.39	575653.0	7360687.4	433
2018-04-18	12.76	12.9	12.66	12.77	0.02	0.16	902092.0	11545321.12	627
2018-04-17	12.82	12.98	12.64	12.75	0.01	0.08	1342772.0	17206406.1	983
2018-04-16	12.34	12.86	12.28	12.74	0.46	3.75	3015217.0	38188392.0	1777
2018-04-15	12.1	12.36	12.1	12.28	0.28	2.33	872017.0	10688132.82	484
2018-04-12	11.66	12.02	11.66	12.0	0.06	0.5	200892.0	2391870.74	179
2018-04-11	12.22	12.24	11.88	11.94	-0.26	-2.13	348682.0	4210488.78	209
2018-04-10	12.2	12.28	12.18	12.2	-0.02	-0.16	225776.0	2755639.46	135
2018-04-09	12.3	12.36	12.22	12.22	-0.05	-0.41	547329.0	6728908.32	337
2018-04-08	12.22	12.3	12.16	12.27	0.08	0.66	319391.0	3904032.92	211
2018-04-05	12.12	12.24	12.12	12.19	0.13	1.08	490815.0	5978128.58	326
2018-04-04	12.1	12.16	12.06	12.06	-0.03	-0.25	201659.0	2441101.48	162
2018-04-03	12.1	12.14	12.08	12.09	0.0	0.0	172299.0	2086797.7	130
2018-04-02	12.0	12.18	12.0	12.09	0.03	0.25	472529.0	5708612.8	324
2018-04-01	11.98	12.18	11.98	12.06	0.14	1.17	452911.0	5469022.96	370
2018-03-29	11.94	11.98	11.9	11.92	-0.06	-0.5	122684.0	1463590.9	110
2018-03-28	12.0	12.0	11.9	11.98	-0.04	-0.33	101151.0	1207362.78	118
2018-03-27	12.04	12.04	11.96	12.02	0.02	0.17	160883.0	1931065.66	135
2018-03-26	12.04	12.04	11.94	12.0	-0.02	-0.17	291638.0	3496815.2	189
2018-03-25	12.02	12.14	12.0	12.02	-0.06	-0.5	245956.0	2963509.62	150
2018-03-22	12.12	12.16	12.06	12.08	-0.07	-0.58	184818.0	2239252.06	151
2018-03-21	12.12	12.4	12.12	12.15	0.06	0.5	918603.0	11247040.74	516
2018-03-20	12.02	12.1	12.0	12.09	0.05	0.42	121316.0	1461704.98	104
2018-03-19	12.04	12.08	12.0	12.04	-0.01	-0.08	126887.0	1527371.8	105
2018-03-18	12.02	12.14	12.0	12.05	0.01	0.08	162889.0	1961699.2	128
2018-03-15	12.06	12.14	12.0	12.04	-0.02	-0.17	293043.0	3533590.5	200
2018-03-14	12.06	12.22	12.02	12.06	-0.05	-0.41	390394.0	4731767.42	327
2018-03-13	12.02	12.4	12.0	12.11	0.09	0.75	885362.0	10808915.38	590
2018-03-12	12.02	12.08	12.0	12.02	-0.02	-0.17	245414.0	2954157.08	172
2018-03-11	12.08	12.1	11.98	12.04	0.06	0.5	262309.0	3155805.08	175
2018-03-08	11.94	12.06	11.94	11.98	0.12	1.01	230007.0	2761171.44	192
2018-03-07	11.92	11.92	11.86	11.86	-0.06	-0.5	72926.0	866979.0	63
2018-03-06	11.94	11.94	11.92	11.92	0.02	0.17	53757.0	641399.9	34
2018-03-05	11.88	11.94	11.88	11.9	0.0	0.0	75508.0	899547.74	59
2018-03-04	11.86	11.96	11.84	11.9	0.02	0.17	64150.0	763270.04	78
2018-03-01	11.8	11.88	11.8	11.88	0.04	0.34	30236.0	358183.9	58
2018-02-28	11.82	11.84	11.74	11.84	0.02	0.17	64427.0	759651.42	82
2018-02-27	11.88	11.9	11.8	11.82	-0.1	-0.84	52417.0	620581.66	82
2018-02-26	11.94	11.98	11.92	11.92	0.0	0.0	57165.0	682024.62	42
2018-02-25	11.94	12.0	11.9	11.92	-0.02	-0.17	175301.0	2098848.8	110
2018-02-22	11.84	11.94	11.82	11.94	0.1	0.84	78818.0	936024.2	66
2018-02-21	11.9	11.9	11.84	11.84	-0.1	-0.84	44578.0	529298.54	65
2018-02-20	11.98	12.0	11.94	11.94	-0.02	-0.17	51679.0	618761.22	71
2018-02-19	12.0	12.0	11.88	11.96	0.09	0.76	140446.0	1678868.46	96
2018-02-18	12.0	12.0	11.74	11.87	-0.03	-0.25	141080.0	1671798.46	150
2018-02-15	11.82	11.98	11.82	11.9	0.12	1.02	101017.0	1203470.76	100
2018-02-14	11.8	11.88	11.76	11.78	-0.02	-0.17	82265.0	972490.54	56
2018-02-13	11.92	11.94	11.76	11.8	-0.04	-0.34	158709.0	1876999.36	123
2018-02-12	11.84	11.92	11.84	11.84	0.01	0.08	176415.0	2091038.58	96
2018-02-11	11.7	11.84	11.7	11.83	-0.02	-0.17	58714.0	692172.54	69
2018-02-08	12.02	12.04	11.8	11.85	-0.18	-1.5	151855.0	1812675.58	157
2018-02-07	12.3	12.34	12.0	12.03	-0.18	-1.47	252699.0	3073660.02	277
2018-02-06	12.3	12.38	12.18	12.21	-0.21	-1.69	92118.0	1129304.62	118
2018-02-05	12.4	12.46	12.4	12.42	0.02	0.16	66945.0	831756.66	56
2018-02-04	12.4	12.44	12.4	12.4	-0.06	-0.48	19127.0	237401.06	39
2018-02-01	12.46	12.52	12.42	12.46	-0.04	-0.32	40949.0	510418.28	54
2018-01-31	12.42	12.5	12.42	12.5	0.04	0.32	103450.0	1287229.52	77
2018-01-30	12.44	12.6	12.44	12.46	0.05	0.4	224319.0	2801967.14	136
2018-01-29	12.4	12.44	12.4	12.41	0.01	0.08	103559.0	1285655.38	73
2018-01-28	12.4	12.46	12.0	12.4	-0.04	-0.32	71224.0	876699.86	91
2018-01-25	12.36	12.44	12.36	12.44	0.01	0.08	83956.0	1041745.94	88
2018-01-24	12.3	12.46	12.24	12.43	0.11	0.89	175483.0	2172145.36	109
2018-01-23	12.4	12.48	12.36	12.32	-0.08	-0.65	112142.0	1388347.3	142
2018-01-22	12.6	12.6	12.4	12.4	-0.2	-1.59	295880.0	3693468.06	181
2018-01-21	12.44	12.6	12.44	12.6	0.02	0.16	175768.0	2201723.94	160
2018-01-18	12.62	12.7	12.58	12.58	0.0	0.0	195837.0	2476030.22	125
2018-01-17	12.6	12.62	12.58	12.58	-0.04	-0.32	84455.0	1063723.48	77
2018-01-16	12.62	12.7	12.56	12.62	0.03	0.24	337063.0	4257707.48	158
2018-01-15	12.66	12.7	12.58	12.59	-0.06	-0.47	230248.0	2905799.8	174
2018-01-14	12.52	12.74	12.42	12.65	0.26	2.1	723515.0	9144348.46	366
2018-01-11	12.42	12.42	12.32	12.39	0.04	0.32	102421.0	1266365.34	105
2018-01-10	12.34	12.42	12.3	12.35	0.03	0.24	177422.0	2186413.8	72
2018-01-09	12.42	12.44	12.3	12.32	-0.1	-0.81	209056.0	2584131.88	156
2018-01-08	12.52	12.52	12.42	12.42	-0.13	-1.04	117641.0	1466371.52	91
2018-01-07	12.48	12.6	12.44	12.55	0.14	1.13	254954.0	3199919.9	160
2018-01-04	12.4	12.56	12.4	12.41	-0.07	-0.56	145087.0	1804522.44	130
2018-01-03	12.68	12.7	12.36	12.48	-0.12	-0.95	368099.0	4604333.38	216
2018-01-02	12.46	12.84	12.34	12.6	0.2	1.61	731756.0	9246431.12	547
2018-01-01	12.52	12.54	12.38	12.4	-0.21	-1.67	365236.0	4549827.62	294
2017-12-31	12.86	12.86	12.56	12.61	-0.06	-0.47	270407.0	3413639.22	253
2017-12-28	12.82	13.02	12.6	12.67	-0.05	-0.39	1238244.0	15887513.44	678
2017-12-27	12.46	12.76	12.4	12.72	0.32	2.58	755716.0	9534063.7	463
2017-12-26	12.3	12.44	12.3	12.4	0.09	0.73	71074.0	880155.74	73
2017-12-25	12.42	12.44	12.3	12.31	-0.16	-1.28	157038.0	1943459.86	145
2017-12-24	12.46	12.56	12.4	12.47	0.06	0.48	271769.0	3391304.12	147
2017-12-21	12.44	12.56	12.38	12.41	-0.03	-0.24	153523.0	1908690.5	106
2017-12-20	12.42	12.54	12.42	12.44	0.02	0.16	227220.0	2841524.48	105
2017-12-19	12.4	12.68	12.4	12.42	-0.06	-0.48	254791.0	3195724.52	187
2017-12-18	12.6	12.74	12.48	12.48	-0.04	-0.32	381916.0	4803923.46	276
2017-12-17	12.42	12.58	12.38	12.52	0.16	1.29	595354.0	7427259.54	407
2017-12-14	12.14	12.4	12.1	12.36	0.23	1.9	218605.0	2679595.26	220
2017-12-13	12.26	12.26	12.08	12.13	-0.15	-1.22	312460.0	3798308.26	292
2017-12-12	12.38	12.5	12.26	12.28	-0.17	-1.37	333890.0	4125681.48	217
2017-12-11	12.42	12.72	12.3	12.45	0.05	0.4	873135.0	10910425.92	383
2017-12-10	12.2	12.44	12.16	12.4	0.22	1.81	374166.0	4611245.02	256
2017-12-07	12.2	12.24	12.14	12.18	-0.07	-0.57	307320.0	3744040.42	216
2017-12-06	12.2	12.4	12.2	12.25	0.06	0.49	335272.0	4128368.52	198
2017-12-05	12.24	12.3	12.16	12.19	-0.04	-0.33	178009.0	2173200.36	143
2017-12-04	12.3	12.36	12.18	12.23	-0.07	-0.57	397594.0	4873784.56	249
2017-12-03	12.28	12.38	12.2	12.3	0.12	0.99	793634.0	9744990.68	396
2017-11-30	12.04	12.2	12.04	12.18	0.17	1.42	151338.0	1838120.8	169
2017-11-29	12.12	12.16	12.0	12.01	-0.1	-0.83	180950.0	2188413.46	189
2017-11-28	12.2	12.2	12.1	12.11	-0.07	-0.57	141759.0	1724428.16	140
2017-11-27	12.44	12.44	12.12	12.18	-0.23	-1.85	377241.0	4642887.56	321
2017-11-26	12.54	12.78	12.36	12.41	-0.18	-1.43	530564.0	6647909.98	519
2017-11-23	12.2	13.06	12.2	12.59	0.71	5.98	1353587.0	17324877.26	864
2017-11-22	11.62	12.0	11.6	11.88	0.35	3.04	114151.0	1358697.28	182
2017-11-21	11.5	11.6	11.46	11.53	-0.27	-2.29	42383.0	489611.62	74
2017-11-20	11.8	11.84	11.8	11.8	-0.07	-0.59	23972.0	283335.6	43
2017-11-19	11.8	11.84	11.8	11.87	0.01	0.08	34629.0	409039.18	56
2017-11-16	11.8	11.92	11.8	11.86	-0.1	-0.84	31887.0	379451.74	74
2017-11-15	11.98	12.2	11.94	11.96	-0.07	-0.58	59940.0	719794.64	74
2017-11-14	12.0	12.04	11.9	12.03	0.19	1.6	99670.0	1196459.26	83
2017-11-13	12.04	12.04	11.84	11.84	-0.16	-1.33	90319.0	1074647.62	90
2017-11-12	11.94	12.3	11.94	12.0	0.06	0.5	41548.0	498612.46	56
2017-11-09	12.0	12.22	11.76	11.94	-0.24	-1.97	131141.0	1571230.12	106
2017-11-08	12.0	12.44	11.92	12.18	0.15	1.25	49753.0	601774.6	63
2017-11-07	12.7	12.8	11.8	12.03	-0.74	-5.79	110838.0	1358762.7	100
2017-11-06	12.9	12.9	12.76	12.77	-0.19	-1.47	39096.0	500708.06	52
2017-11-05	12.8	12.96	12.7	12.96	-0.08	-0.61	69115.0	888167.52	75
2017-11-02	12.92	13.06	12.9	13.04	0.11	0.85	87231.0	1134356.6	62
2017-11-01	12.9	12.94	12.9	12.93	0.04	0.31	28652.0	370417.84	56
2017-10-31	12.9	12.98	12.8	12.89	-0.03	-0.23	52857.0	682528.7	64
2017-10-30	12.98	12.98	12.88	12.92	-0.06	-0.46	71318.0	922345.5	59
2017-10-29	13.0	13.12	12.96	12.98	-0.02	-0.15	72159.0	939192.66	64
2017-10-26	13.02	13.02	13.0	13.0	0.0	0.0	19077.0	247976.8	13
2017-10-25	12.8	12.9	12.8	13.0	0.02	0.15	33312.0	427888.38	27
2017-10-24	12.82	13.0	12.82	12.98	-0.02	-0.15	41408.0	536355.12	36
2017-10-23	12.9	13.1	12.9	13.0	0.0	0.0	197108.0	2574809.82	56
2017-10-22	12.96	13.08	12.96	13.0	0.02	0.15	108612.0	1412511.52	65
2017-10-19	12.88	12.98	12.88	12.98	0.16	1.25	92689.0	1200639.44	68
2017-10-18	12.8	12.86	12.8	12.82	-0.09	-0.7	121645.0	1558937.84	62
2017-10-17	12.96	12.96	12.84	12.91	-0.09	-0.69	83613.0	1076943.18	66
2017-10-16	13.08	13.08	12.8	13.0	0.0	0.0	45307.0	586683.62	67
2017-10-15	13.2	13.28	12.98	13.0	-0.19	-1.44	79003.0	1030958.34	82
2017-10-12	13.04	13.24	12.9	13.19	0.24	1.85	121394.0	1583260.06	126
2017-10-11	13.3	13.3	12.92	12.95	-0.34	-2.56	242241.0	3164658.82	164
2017-10-10	13.26	13.64	13.18	13.29	0.05	0.38	703908.0	9469550.86	229
2017-10-09	13.26	13.36	13.24	13.24	0.1	0.76	155622.0	2067912.04	101
2017-10-08	13.16	13.24	13.1	13.14	-0.07	-0.53	127133.0	1671553.88	117
2017-10-05	13.36	13.36	13.2	13.21	-0.13	-0.97	177452.0	2352355.76	114
2017-10-04	13.3	13.42	13.3	13.34	0.04	0.3	134019.0	1791130.18	101
2017-10-03	13.28	13.34	13.28	13.3	-0.01	-0.08	48373.0	643331.14	79
2017-10-02	13.38	13.42	13.36	13.31	0.02	0.15	67439.0	902662.98	77
2017-10-01	13.22	13.34	13.22	13.29	-0.01	-0.08	52720.0	701877.04	65
2017-09-28	13.18	13.32	13.18	13.3	0.16	1.22	87646.0	1161864.92	75
2017-09-27	13.12	13.2	13.1	13.14	0.02	0.15	34818.0	457268.68	71
2017-09-26	13.12	13.22	13.12	13.12	0.04	0.31	57715.0	759672.02	75
2017-09-25	13.28	13.28	13.0	13.08	-0.25	-1.88	73983.0	973035.44	92
2017-09-21	13.46	13.46	13.3	13.33	0.01	0.08	30879.0	412580.12	45
2017-09-20	13.24	13.34	13.22	13.32	0.04	0.3	32912.0	437546.46	55
2017-09-19	13.36	13.36	13.26	13.28	-0.05	-0.38	56542.0	753347.18	96
2017-09-18	13.36	13.5	13.32	13.33	-0.05	-0.37	184353.0	2475428.78	115
2017-09-17	13.36	13.4	13.3	13.38	0.04	0.3	113357.0	1512477.88	85
2017-09-14	13.4	13.44	13.3	13.34	-0.14	-1.04	168466.0	2249732.5	92
2017-09-13	13.48	13.52	13.48	13.48	-0.13	-0.96	67065.0	905540.44	62
2017-09-12	13.5	13.66	13.44	13.61	0.04	0.29	306798.0	4153433.14	155
2017-09-11	13.26	13.66	13.18	13.57	0.29	2.18	598377.0	8071868.88	291
2017-09-10	13.2	13.3	13.14	13.28	0.08	0.61	168689.0	2235699.9	124
2017-09-07	13.2	13.28	13.18	13.2	0.02	0.15	50559.0	668259.22	72
2017-09-06	13.04	13.28	13.04	13.18	0.14	1.07	155058.0	2046472.1	129
2017-08-29	13.0	13.08	13.0	13.04	-0.04	-0.31	57191.0	745522.76	69
2017-08-28	13.0	13.1	12.96	13.08	0.05	0.38	81148.0	1058240.24	59
2017-08-27	13.0	13.06	13.0	13.03	-0.07	-0.53	111263.0	1450193.18	112
2017-08-24	13.14	13.16	13.1	13.1	-0.17	-1.28	165510.0	2173010.54	140
2017-08-23	13.28	13.34	13.22	13.27	-0.05	-0.38	267540.0	3549016.82	159
2017-08-22	13.4	13.44	13.34	13.32	-0.14	-1.04	155489.0	2082160.8	146
2017-08-21	13.44	13.5	13.44	13.46	-0.04	-0.3	88308.0	1190672.94	74
2017-08-20	13.6	13.68	13.46	13.5	0.0	0.0	91444.0	1238921.66	92
2017-08-17	13.4	13.76	13.4	13.5	0.01	0.07	305849.0	4139322.04	181
2017-08-16	13.5	13.5	13.24	13.49	-0.07	-0.52	170912.0	2292447.36	165
2017-08-15	13.6	13.66	13.54	13.56	-0.11	-0.8	144142.0	1958164.46	158
2017-08-14	13.8	13.8	13.64	13.67	-0.17	-1.23	204883.0	2805174.56	172
2017-08-13	13.72	13.9	13.72	13.84	0.16	1.17	230922.0	3186487.02	179
2017-08-10	13.78	13.88	13.64	13.68	-0.08	-0.58	414603.0	5706575.74	230
2017-08-09	13.5	13.84	13.4	13.76	0.28	2.08	412227.0	5616771.2	354
2017-08-08	13.56	13.64	13.42	13.48	0.0	0.0	254638.0	3446106.32	264
2017-08-07	13.18	13.6	13.1	13.48	0.37	2.82	491666.0	6561471.46	316
2017-08-06	13.38	13.4	12.98	13.11	-0.03	-0.23	380757.0	5007920.52	295
2017-08-03	13.16	13.58	13.12	13.14	0.12	0.92	610812.0	8128592.22	338
2017-08-02	13.16	13.18	13.04	13.02	-0.01	-0.08	85606.0	1123154.92	79
2017-08-01	13.08	13.26	13.0	13.03	-0.04	-0.31	203013.0	2669919.42	168
2017-07-31	12.8	13.1	12.76	13.07	0.25	1.95	125113.0	1621060.5	104
2017-07-30	12.94	12.94	12.82	12.82	-0.14	-1.08	37585.0	484156.24	57
2017-07-27	12.98	13.02	12.9	12.96	0.0	0.0	95513.0	1238929.76	89
2017-07-26	13.0	13.08	12.94	12.96	0.1	0.78	241059.0	3136110.34	150
2017-07-25	12.82	13.2	12.76	12.86	0.05	0.39	597115.0	7739569.46	347
2017-07-24	12.9	12.9	12.8	12.81	-0.13	-1.0	176325.0	2262317.82	219
2017-07-23	13.0	13.0	12.92	12.94	-0.02	-0.15	39580.0	513861.8	74
2017-07-20	12.94	13.0	12.92	12.96	0.0	0.0	35524.0	460236.52	84
2017-07-19	13.12	13.12	12.94	12.96	-0.12	-0.92	61325.0	798306.32	105
2017-07-18	12.9	13.2	12.9	13.08	0.16	1.24	208381.0	2724063.88	163
2017-07-17	12.9	13.22	12.9	12.92	0.15	1.17	364504.0	4764568.36	283
2017-07-16	12.84	12.88	12.76	12.77	-0.03	-0.23	80819.0	1037041.46	77
2017-07-13	12.78	12.98	12.78	12.8	0.04	0.31	261758.0	3372515.04	142
2017-07-12	12.6	12.9	12.6	12.76	0.22	1.75	58340.0	744747.88	69
2017-07-11	12.54	12.6	12.38	12.54	-0.05	-0.4	158526.0	1983981.94	120
2017-07-10	12.68	12.7	12.5	12.59	0.04	0.32	55448.0	698666.86	62
2017-07-09	12.64	12.64	12.52	12.55	-0.01	-0.08	44935.0	564386.92	35
2017-07-06	12.8	12.8	12.52	12.56	-0.2	-1.57	109442.0	1386220.34	105
2017-07-05	12.8	12.8	12.66	12.76	0.04	0.31	37592.0	478492.46	49
2017-07-04	12.7	12.74	12.6	12.72	-0.05	-0.39	33728.0	428431.28	53
2017-07-03	12.7	12.78	12.58	12.77	0.19	1.51	71206.0	906609.04	61
2017-07-02	12.7	12.72	12.5	12.58	0.11	0.88	114450.0	1449462.24	60
2017-06-22	12.54	12.54	12.42	12.47	0.03	0.24	65853.0	822806.94	49
2017-06-21	12.34	12.6	12.32	12.44	0.2	1.63	158278.0	1971452.1	92
2017-06-20	12.38	12.56	12.24	12.24	-0.05	-0.41	82974.0	1027153.28	44
2017-06-19	12.34	12.38	12.28	12.29	0.04	0.33	85770.0	1057360.06	52
2017-06-18	12.02	12.28	12.02	12.25	0.15	1.24	42187.0	512791.08	30
2017-06-15	12.2	12.2	12.02	12.1	-0.06	-0.49	91599.0	1104470.06	60
2017-06-14	12.2	12.4	12.2	12.16	-0.05	-0.41	55167.0	677088.5	68
2017-06-13	12.26	12.34	12.2	12.21	-0.12	-0.97	40933.0	501994.34	54
2017-06-12	12.06	12.4	12.06	12.33	0.09	0.74	92251.0	1136735.36	81
2017-06-11	12.5	12.56	12.24	12.24	-0.34	-2.7	110378.0	1370707.38	76
2017-06-08	12.78	12.78	12.58	12.58	-0.24	-1.87	87725.0	1107070.0	63
2017-06-07	12.64	12.86	12.64	12.82	0.15	1.18	48262.0	615806.84	40
2017-06-06	12.74	12.8	12.66	12.67	-0.05	-0.39	97880.0	1247532.04	62
2017-06-05	12.7	12.76	12.62	12.72	-0.05	-0.39	140275.0	1778796.02	66
2017-06-04	12.62	12.8	12.6	12.77	0.15	1.19	158464.0	2012344.08	87
2017-06-01	12.8	12.8	12.6	12.62	-0.16	-1.25	115543.0	1470167.3	84
2017-05-31	12.95	12.95	12.75	12.78	-0.07	-0.54	120259.0	1546003.85	82
2017-05-30	12.85	13.0	12.85	12.85	-0.04	-0.31	295141.0	3804152.0	130
2017-05-29	12.75	13.0	12.65	12.89	0.09	0.7	229525.0	2958032.4	135
2017-05-28	12.95	13.15	12.6	12.8	-0.18	-1.39	407666.0	5222965.25	220
2017-05-25	12.85	13.4	12.8	12.98	0.08	0.62	651195.0	8572570.7	403
2017-05-24	12.6	13.05	12.6	12.9	-0.07	-0.54	421422.0	5443296.4	226
2017-05-23	13.15	13.4	12.9	12.97	-0.43	-3.21	1011069.0	13248370.2	575
2017-05-22	13.0	13.45	12.95	13.4	0.45	3.47	1257652.0	16652366.25	581
2017-05-21	13.0	13.15	12.95	12.95	0.05	0.39	438707.0	5699583.4	230
2017-05-18	12.8	13.15	12.75	12.9	0.0	0.0	580761.0	7519111.05	315
2017-05-17	12.9	13.05	12.8	12.9	0.05	0.39	854065.0	11033450.25	421
2017-05-16	12.6	12.85	12.6	12.85	0.36	2.88	667267.0	8507993.55	356
2017-05-15	12.45	12.65	12.45	12.49	0.09	0.73	212798.0	2671185.55	184
2017-05-14	12.4	12.6	12.3	12.4	-0.03	-0.24	335870.0	4187954.6	290
2017-05-11	12.7	12.85	12.4	12.43	-0.07	-0.56	909612.0	11532386.55	579
2017-05-10	12.5	12.5	12.45	12.5	0.0	0.0	70656.0	882542.45	43
2017-05-09	12.4	12.55	12.4	12.5	0.08	0.64	90399.0	1128948.65	64
2017-05-08	12.35	12.6	12.25	12.42	0.02	0.16	58564.0	727875.55	60
2017-05-07	12.4	12.4	12.25	12.4	-0.04	-0.32	130335.0	1607365.0	90
2017-05-04	12.45	12.6	12.35	12.44	-0.01	-0.08	227765.0	2848821.1	168
2017-05-03	12.55	12.55	12.45	12.45	-0.1	-0.8	89649.0	1118403.15	68
2017-05-02	12.65	12.65	12.5	12.55	-0.09	-0.71	173288.0	2179914.15	88
2017-05-01	12.75	12.75	12.6	12.64	-0.09	-0.71	199635.0	2534041.35	136
2017-04-30	12.4	12.75	12.4	12.73	0.37	2.99	431012.0	5422018.95	270
2017-04-27	12.35	12.4	12.3	12.36	-0.01	-0.08	94415.0	1166429.25	106
2017-04-26	12.45	12.5	12.35	12.37	-0.06	-0.48	304828.0	3785853.9	184
2017-04-25	12.2	12.45	12.2	12.43	0.2	1.64	564458.0	6975074.2	347
2017-04-24	12.2	12.25	12.15	12.23	0.03	0.25	151963.0	1855227.8	94
2017-04-23	12.2	12.25	12.1	12.2	0.23	1.92	211461.0	2572651.15	126
2017-04-20	12.0	12.1	11.95	11.97	-0.08	-0.66	84914.0	1018715.0	77
2017-04-19	12.1	12.1	11.95	12.05	-0.1	-0.82	223214.0	2683456.95	116
2017-04-18	12.3	12.3	12.15	12.15	-0.1	-0.82	141575.0	1730888.9	99
2017-04-17	12.25	12.3	12.2	12.25	0.05	0.41	129465.0	1585013.2	97
2017-04-16	12.4	12.4	12.2	12.2	-0.24	-1.93	310367.0	3797458.75	146
2017-04-13	12.5	12.5	12.45	12.44	-0.04	-0.32	66530.0	830002.1	64
2017-04-12	12.45	12.6	12.45	12.48	0.07	0.56	308957.0	3875292.0	167
2017-04-11	12.5	12.55	12.4	12.41	0.01	0.08	104655.0	1305161.75	100
2017-04-10	12.5	12.65	12.4	12.4	-0.05	-0.4	245294.0	3067263.6	149
2017-04-09	12.65	12.65	12.45	12.45	-0.15	-1.19	271005.0	3404372.55	172
2017-04-06	12.7	12.95	12.6	12.6	0.0	0.0	904564.0	11590178.25	450
2017-04-05	12.65	12.7	12.6	12.6	-0.03	-0.24	174646.0	2205888.9	102
2017-04-04	12.55	12.65	12.55	12.63	0.09	0.72	88789.0	1116578.4	73
2017-04-03	12.55	12.65	12.5	12.54	-0.06	-0.48	118780.0	1492280.1	107
2017-04-02	12.65	12.8	12.45	12.6	-0.04	-0.32	355005.0	4495999.55	181
2017-03-30	12.65	12.7	12.6	12.64	0.0	0.0	310629.0	3931483.15	182
2017-03-29	12.6	12.75	12.6	12.64	0.04	0.32	142360.0	1803684.05	111
2017-03-28	12.55	12.7	12.45	12.6	0.16	1.29	186207.0	2344507.65	147
2017-03-27	12.45	12.6	12.45	12.44	-0.05	-0.4	191317.0	2389920.9	82
2017-03-26	12.55	12.6	12.45	12.49	0.0	0.0	199404.0	2498401.15	133
2017-03-23	12.45	12.5	12.35	12.49	0.18	1.46	141739.0	1763280.35	100
2017-03-22	12.55	12.55	12.25	12.31	-0.29	-2.3	261156.0	3234114.0	181
2017-03-21	12.55	13.05	12.55	12.6	0.09	0.72	653256.0	8371935.45	325
2017-03-20	12.55	12.65	12.5	12.51	-0.1	-0.79	212501.0	2671451.7	122
2017-03-19	12.45	12.7	12.4	12.61	-0.01	-0.08	271187.0	3406783.2	208
2017-03-16	12.45	12.65	12.4	12.62	0.31	2.52	488728.0	6119445.7	263
2017-03-15	12.35	12.5	12.3	12.31	-0.01	-0.08	379433.0	4699377.7	267
2017-03-14	12.4	12.4	12.15	12.32	-0.21	-1.68	541018.0	6634700.95	305
2017-03-13	12.7	12.8	12.45	12.53	-0.11	-0.87	102510.0	1299713.75	139
2017-03-12	12.85	12.85	12.65	12.64	-0.15	-1.17	98355.0	1251279.8	109
2017-03-09	12.85	12.9	12.7	12.79	-0.13	-1.01	291942.0	3733990.9	246
2017-03-08	13.2	13.2	12.9	12.92	-0.28	-2.12	332595.0	4338368.85	259
2017-03-07	13.0	13.6	13.0	13.2	0.23	1.77	938043.0	12512536.7	626
2017-03-06	12.95	13.0	12.8	12.97	0.07	0.54	132696.0	1709459.5	117
2017-03-05	13.0	13.05	12.9	12.9	-0.1	-0.77	131396.0	1704922.4	102
2017-03-02	13.0	13.1	12.95	13.0	0.01	0.08	331587.0	4318896.75	164
2017-03-01	13.1	13.1	12.9	12.99	-0.07	-0.54	168215.0	2189219.85	161
2017-02-28	12.9	13.05	12.8	13.06	0.13	1.01	206192.0	2669566.45	173
2017-02-27	13.4	13.4	12.9	12.93	-0.49	-3.65	651559.0	8535888.25	388
2017-02-26	13.3	13.55	13.25	13.42	0.17	1.28	1130115.0	15198763.45	644
2017-02-23	12.85	13.35	12.8	13.25	0.41	3.19	982935.0	12863786.45	538
2017-02-22	12.9	13.0	12.9	12.84	-0.09	-0.7	179949.0	2327579.55	148
2017-02-21	12.9	12.95	12.75	12.93	-0.03	-0.23	308718.0	3963703.75	202
2017-02-20	13.1	13.1	12.95	12.96	-0.19	-1.44	461773.0	6012482.75	199
2017-02-19	13.25	13.3	13.1	13.15	-0.04	-0.3	302632.0	3997087.8	115
2017-02-16	13.2	13.3	13.2	13.19	-0.02	-0.15	254474.0	3369092.45	135
2017-02-15	13.1	13.25	13.1	13.21	0.07	0.53	143186.0	1886191.2	116
2017-02-14	13.15	13.25	13.05	13.14	0.04	0.31	291422.0	3833917.7	150
2017-02-13	13.05	13.2	13.05	13.1	0.08	0.61	388026.0	5095313.35	181
2017-02-12	13.05	13.1	12.95	13.02	0.07	0.54	417790.0	5439677.8	217
2017-02-09	13.0	13.05	12.8	12.95	-0.04	-0.31	265676.0	3434120.25	178
2017-02-08	13.3	13.3	12.9	12.99	-0.3	-2.26	425902.0	5560379.05	242
2017-02-07	13.3	13.35	13.15	13.29	0.06	0.45	434516.0	5761769.8	206
2017-02-06	13.2	13.25	13.0	13.23	0.03	0.23	514668.0	6748625.9	251
2017-02-05	13.45	13.45	13.2	13.2	-0.18	-1.35	286032.0	3809705.1	179
2017-02-02	13.45	13.6	13.3	13.38	-0.07	-0.52	590174.0	7961121.0	282
2017-02-01	13.3	13.5	13.3	13.45	0.2	1.51	309550.0	4140966.25	177
2017-01-31	13.2	13.25	13.1	13.25	-0.08	-0.6	329413.0	4346404.6	149
2017-01-30	13.5	13.55	13.3	13.33	-0.07	-0.52	496841.0	6680455.05	209
2017-01-29	13.35	13.55	13.25	13.4	0.0	0.0	384574.0	5173185.9	249
2017-01-26	13.7	13.7	13.3	13.4	-0.22	-1.62	769697.0	10380885.75	423
2017-01-25	13.3	13.85	13.3	13.62	0.32	2.41	1658895.0	22604442.3	817
2017-01-24	13.35	13.45	13.3	13.3	0.09	0.68	722415.0	9659884.6	327
2017-01-23	13.0	13.3	13.0	13.21	0.26	2.01	567643.0	7459872.6	287
2017-01-22	12.6	13.05	12.6	12.95	0.11	0.86	480963.0	6221085.9	243
2017-01-19	12.8	12.9	12.8	12.84	-0.04	-0.31	133512.0	1717254.55	124
2017-01-18	13.1	13.15	12.85	12.88	-0.17	-1.3	511822.0	6671604.05	275
2017-01-17	12.85	13.15	12.6	13.05	0.24	1.87	464016.0	6011418.85	357
2017-01-16	12.95	13.05	12.7	12.81	-0.04	-0.31	595526.0	7673528.1	316
2017-01-15	13.0	13.0	12.65	12.85	0.01	0.08	414208.0	5313348.4	206
2017-01-12	13.05	13.15	12.65	12.84	-0.17	-1.31	551123.0	7113951.45	349
2017-01-11	13.35	13.45	12.95	13.01	-0.45	-3.34	1016055.0	13387907.45	545
2017-01-10	13.7	13.7	13.35	13.46	-0.24	-1.75	1015017.0	13703640.65	491
2017-01-09	13.95	14.1	13.35	13.7	-0.21	-1.51	842055.0	11527538.2	496
2017-01-08	14.0	14.15	13.9	13.91	-0.03	-0.22	849501.0	11898735.65	466
2017-01-05	14.15	14.3	13.6	13.94	-0.15	-1.06	2164632.0	30214131.1	894
2017-01-04	14.0	14.6	13.95	14.09	0.14	1.0	5555725.0	79394316.4	2224
2017-01-03	13.9	14.05	13.75	13.95	0.07	0.5	1446796.0	20148942.5	652
2017-01-02	14.0	14.2	13.8	13.88	0.05	0.36	2397189.0	33721294.4	1148
2017-01-01	13.25	14.05	13.2	13.83	0.68	5.17	2515673.0	34246013.45	955
2016-12-29	13.4	13.55	13.1	13.15	-0.22	-1.65	903191.0	11986658.55	455
2016-12-28	13.35	13.65	13.3	13.37	0.09	0.68	1577313.0	21285208.7	706
2016-12-27	12.95	13.3	12.9	13.28	0.37	2.87	1149008.0	15132303.85	539
2016-12-26	13.1	13.1	12.9	12.91	-0.1	-0.77	768575.0	9986548.5	312
2016-12-25	13.0	13.05	12.85	13.01	0.32	2.52	618125.0	8005773.35	241
2016-12-22	12.7	12.8	12.6	12.69	0.05	0.4	290739.0	3697054.55	149
2016-12-21	12.7	12.8	12.5	12.64	0.07	0.56	330342.0	4179739.05	214
2016-12-20	12.8	12.8	12.4	12.57	-0.25	-1.95	474048.0	5953153.45	317
2016-12-19	13.15	13.2	12.75	12.82	-0.34	-2.58	453534.0	5908710.35	260
2016-12-18	13.0	13.3	12.9	13.16	0.41	3.22	954274.0	12509451.7	446
2016-12-15	12.5	12.8	12.4	12.75	0.13	1.03	337897.0	4274289.4	249
2016-12-14	13.15	13.15	12.55	12.62	-0.41	-3.15	659432.0	8455103.15	411
2016-12-13	13.3	13.4	12.9	13.03	-0.14	-1.06	988478.0	12949163.4	518
2016-12-12	13.5	13.7	13.1	13.17	-0.28	-2.08	1752946.0	23492371.9	755
2016-12-11	13.05	13.6	13.05	13.45	0.47	3.62	2530921.0	33779394.25	1047
2016-12-08	12.75	13.45	12.75	12.98	0.2	1.56	3288303.0	43205918.65	1132
2016-12-07	12.9	13.1	12.6	12.78	-0.04	-0.31	1818864.0	23391986.75	604
2016-12-06	12.55	12.9	12.55	12.82	0.33	2.64	1210439.0	15440598.5	516
2016-12-05	12.35	12.6	12.3	12.49	0.06	0.48	913390.0	11357563.35	464
2016-12-04	12.35	12.8	12.35	12.43	0.11	0.89	1632309.0	20443589.3	787
2016-12-01	12.25	12.55	12.1	12.32	0.27	2.24	1776523.0	21872713.1	697
2016-11-30	11.95	12.15	11.95	12.05	0.15	1.26	992432.0	11960358.05	432
2016-11-29	12.15	12.2	11.85	11.9	-0.19	-1.57	706374.0	8469187.7	392
2016-11-28	12.0	12.25	11.9	12.09	0.24	2.03	1152107.0	13956762.5	521
2016-11-27	11.65	11.95	11.6	11.85	0.09	0.77	448051.0	5324058.95	258
2016-11-24	12.05	12.15	11.5	11.76	-0.2	-1.67	1047833.0	12479661.05	498
2016-11-23	11.7	12.0	11.65	11.96	0.27	2.31	1175430.0	13949987.3	492
2016-11-22	11.45	11.75	11.4	11.69	0.29	2.54	634223.0	7359756.35	319
2016-11-21	11.75	11.8	11.3	11.4	-0.23	-1.98	539511.0	6231937.45	258
2016-11-20	11.65	11.85	11.55	11.63	0.11	0.95	808576.0	9453867.35	355
2016-11-17	11.6	11.7	11.35	11.52	-0.04	-0.35	561282.0	6488607.55	307
2016-11-16	11.2	11.7	11.2	11.56	0.34	3.03	1192305.0	13742610.2	428
2016-11-15	11.65	11.65	11.0	11.22	-0.35	-3.03	587613.0	6611409.35	317
2016-11-14	11.75	11.9	11.4	11.57	-0.02	-0.17	1662453.0	19466892.5	560
2016-11-13	11.4	11.65	11.4	11.59	0.27	2.39	820809.0	9473575.85	351
2016-11-10	11.3	11.65	11.25	11.32	0.03	0.27	1826319.0	20919765.95	601
2016-11-09	10.0	11.35	10.0	11.29	0.39	3.58	999698.0	10930444.4	584
2016-11-08	10.95	11.05	10.8	10.9	0.02	0.18	843545.0	9232251.3	362
2016-11-07	10.85	10.95	10.8	10.88	0.08	0.74	465178.0	5065553.95	224
2016-11-06	10.8	10.95	10.8	10.8	0.01	0.09	241350.0	2618436.95	118
2016-11-03	10.85	10.95	10.75	10.79	-0.04	-0.37	463922.0	5030916.15	146
2016-11-02	11.05	11.05	10.8	10.83	-0.2	-1.81	205236.0	2234705.2	104
2016-11-01	11.0	11.2	10.9	11.03	0.08	0.73	661989.0	7333223.75	283
2016-10-31	10.8	11.0	10.7	10.95	0.15	1.39	208841.0	2275720.0	155
2016-10-30	10.7	11.05	10.7	10.8	0.14	1.31	312254.0	3399581.1	225
2016-10-27	10.7	10.95	10.6	10.66	-0.09	-0.84	229734.0	2473376.55	133
2016-10-26	10.55	10.95	10.5	10.75	0.04	0.37	451738.0	4886781.5	222
2016-10-25	10.75	10.9	10.55	10.71	0.07	0.66	480368.0	5179708.7	206
2016-10-24	10.5	10.75	10.4	10.64	0.13	1.24	603352.0	6411767.1	314
2016-10-23	10.15	10.55	10.1	10.51	0.41	4.06	321518.0	3334769.75	186
2016-10-20	10.3	10.3	10.1	10.1	-0.05	-0.49	141821.0	1443930.45	97
2016-10-19	10.0	10.3	9.9	10.15	0.15	1.5	227483.0	2299253.65	107
2016-10-18	10.1	10.15	9.8	10.0	-0.25	-2.44	215784.0	2166364.6	127
2016-10-17	10.45	10.5	10.15	10.25	-0.29	-2.75	493293.0	5060386.6	141
2016-10-16	10.55	10.6	10.4	10.54	-0.04	-0.38	247861.0	2607731.05	114
2016-10-13	10.55	10.75	10.45	10.58	-0.16	-1.49	1052390.0	11147169.45	1365
2016-10-12	10.65	10.8	10.65	10.74	-0.04	-0.37	270078.0	2900765.8	154
2016-10-11	10.8	10.85	10.65	10.78	0.12	1.13	317668.0	3411626.25	201
2016-10-10	10.2	10.95	10.2	10.66	0.53	5.23	380718.0	4057264.05	304
2016-10-09	10.45	10.45	10.15	10.13	-0.25	-2.41	148744.0	1529646.75	108
2016-10-06	10.15	10.5	10.15	10.38	0.22	2.17	245114.0	2529207.4	162
2016-10-05	10.25	10.25	10.0	10.16	-0.02	-0.2	177189.0	1793947.8	139
2016-10-04	9.8	10.2	9.65	10.18	0.47	4.84	163179.0	1607291.35	136
2016-10-03	9.7	9.95	9.15	9.71	0.0	0.0	240343.0	2321390.65	223
2016-10-02	10.7	10.7	9.7	9.71	-1.03	-9.59	201599.0	2048133.5	175
2016-09-29	10.4	11.0	10.4	10.74	0.14	1.32	257210.0	2744454.95	202
2016-09-28	11.3	11.3	10.3	10.6	-0.7	-6.19	302421.0	3278264.25	228
2016-09-27	12.0	12.0	11.3	11.3	-1.22	-9.74	233368.0	2712898.65	215
2016-09-26	12.55	12.65	12.45	12.52	0.05	0.4	75465.0	947956.45	56
2016-09-25	12.3	12.6	12.25	12.47	-0.1	-0.8	72855.0	904485.15	96
2016-09-21	12.7	12.7	12.5	12.57	-0.03	-0.24	129086.0	1627067.5	105
2016-09-20	12.8	12.9	12.5	12.6	-0.21	-1.64	257586.0	3264799.15	189
2016-09-19	13.4	13.45	12.5	12.81	-0.49	-3.68	181321.0	2353032.8	179
2016-09-18	13.65	13.65	13.3	13.3	-0.5	-3.62	258758.0	3476700.35	188
2016-09-08	13.6	13.95	13.5	13.8	0.32	2.37	411179.0	5680839.7	207
2016-09-07	13.4	13.6	13.4	13.48	-0.02	-0.15	19997.0	269820.35	39
2016-09-06	13.6	13.6	13.5	13.5	-0.16	-1.17	23483.0	318659.2	29
2016-09-05	13.55	13.75	13.55	13.66	0.21	1.56	97464.0	1328417.4	72
2016-09-04	13.45	13.5	13.35	13.45	0.15	1.13	48562.0	653809.65	50
2016-09-01	13.4	13.4	13.1	13.3	-0.22	-1.63	151768.0	2010002.25	84
2016-08-31	13.65	13.7	13.5	13.52	-0.17	-1.24	68012.0	923851.15	70
2016-08-30	13.55	13.8	13.4	13.69	0.25	1.86	120057.0	1639319.7	93
2016-08-29	13.4	13.55	13.4	13.44	-0.01	-0.07	61224.0	824760.1	52
2016-08-28	13.2	13.45	13.2	13.45	0.45	3.46	84625.0	1129073.35	108
2016-08-25	13.0	13.0	12.8	13.0	0.02	0.15	83105.0	1075953.7	87
2016-08-24	13.55	13.55	12.95	12.98	-0.4	-2.99	126305.0	1666826.55	125
2016-08-23	13.2	13.45	13.1	13.38	0.15	1.13	127142.0	1692210.15	110
2016-08-22	13.5	13.5	13.05	13.23	-0.34	-2.51	161786.0	2134026.45	159
2016-08-21	13.85	13.85	13.55	13.57	-0.24	-1.74	136136.0	1863444.35	123
2016-08-18	14.0	14.0	13.6	13.81	-0.21	-1.5	144890.0	1996308.7	179
2016-08-17	14.4	14.4	14.0	14.02	-0.35	-2.44	121629.0	1713952.05	134
2016-08-16	14.35	14.5	14.3	14.37	-0.04	-0.28	78112.0	1123098.3	114
2016-08-15	14.5	14.55	14.4	14.41	-0.12	-0.83	94659.0	1368663.65	75
2016-08-14	14.5	14.6	14.45	14.53	0.19	1.32	163360.0	2372614.55	153
2016-08-11	14.45	14.5	14.3	14.34	-0.08	-0.55	98365.0	1415764.0	96
2016-08-10	14.45	14.5	14.4	14.42	0.01	0.07	146654.0	2115917.45	88
2016-08-09	14.4	14.45	14.35	14.41	0.09	0.63	188647.0	2716396.5	98
2016-08-08	14.35	14.5	14.25	14.32	-0.02	-0.14	260086.0	3735018.85	163
2016-08-07	14.1	14.65	14.1	14.34	0.27	1.92	348430.0	5031399.9	245
2016-08-04	14.45	14.45	14.05	14.07	-0.26	-1.81	121167.0	1728424.95	116
2016-08-03	14.35	14.6	14.25	14.33	-0.2	-1.38	61330.0	884449.5	71
2016-08-02	14.5	14.55	14.2	14.53	-0.11	-0.75	96188.0	1387884.7	96
2016-08-01	14.6	14.8	14.45	14.64	0.13	0.9	175575.0	2565604.85	175
2016-07-31	15.0	15.05	14.2	14.51	-0.47	-3.14	328712.0	4809941.7	225
2016-07-28	15.75	15.75	14.9	14.98	-1.12	-6.96	679539.0	10288271.05	468
2016-07-27	16.3	16.35	16.0	16.1	-0.24	-1.47	107191.0	1729871.55	105
2016-07-26	16.45	16.45	16.2	16.34	-0.2	-1.21	148664.0	2423215.4	134
2016-07-25	16.6	16.65	16.35	16.54	-0.13	-0.78	318883.0	5243878.7	271
2016-07-24	16.65	16.9	16.5	16.67	0.04	0.24	560185.0	9336264.1	304
2016-07-21	16.5	16.95	16.45	16.63	0.16	0.97	1289211.0	21574590.35	727
2016-07-20	16.4	16.5	16.3	16.47	0.17	1.04	314000.0	5149438.8	184
2016-07-19	16.3	16.35	16.25	16.3	0.0	0.0	158360.0	2576346.65	91
2016-07-18	16.35	16.45	16.25	16.3	-0.08	-0.49	150216.0	2452923.8	98
2016-07-17	16.25	16.55	16.25	16.38	0.06	0.37	252164.0	4134298.7	146
2016-07-14	16.55	16.6	16.3	16.32	-0.21	-1.27	256390.0	4214442.8	182
2016-07-13	16.1	16.75	16.1	16.53	0.33	2.04	758542.0	12516305.4	432
2016-07-12	16.0	16.25	16.0	16.2	0.2	1.25	360996.0	5821812.15	225
2016-07-11	16.1	16.1	15.9	16.0	-0.07	-0.44	305300.0	4889623.8	190
2016-07-10	15.55	16.1	15.55	16.07	0.1	0.63	297959.0	4747557.85	293
2016-06-30	16.35	16.4	15.85	15.97	-0.48	-2.92	672995.0	10795702.55	456
2016-06-29	17.1	17.3	16.4	16.45	-0.43	-2.55	2082405.0	35088718.45	1220
2016-06-28	16.4	17.15	16.3	16.88	0.53	3.24	1161315.0	19408074.55	677
2016-06-27	16.5	16.6	16.3	16.35	-0.01	-0.06	684969.0	11243173.85	454
2016-06-26	15.9	16.5	15.9	16.36	-0.36	-2.15	1276032.0	20663854.85	731
2016-06-23	16.0	16.95	15.95	16.72	0.75	4.7	2305533.0	38354322.8	1430
2016-06-22	16.35	16.35	15.95	15.97	-0.38	-2.32	434108.0	7003524.1	337
2016-06-21	16.65	16.7	16.3	16.35	-0.16	-0.97	559388.0	9226871.2	453
2016-06-20	16.0	16.75	15.9	16.51	0.52	3.25	952988.0	15605410.5	546
2016-06-19	16.0	16.05	15.85	15.99	0.14	0.88	256678.0	4101074.65	199
2016-06-16	15.8	16.0	15.65	15.85	-0.01	-0.06	457223.0	7233628.45	289
2016-06-15	16.15	16.35	15.8	15.86	-0.39	-2.4	996581.0	15975599.1	488
2016-06-14	15.65	16.45	15.6	16.25	0.5	3.17	1781947.0	28672309.35	779
2016-06-13	15.65	16.0	15.6	15.75	0.14	0.9	920915.0	14558166.85	494
2016-06-12	15.4	15.85	15.35	15.61	0.16	1.04	847783.0	13286095.5	470
2016-06-09	15.35	15.55	15.25	15.45	0.08	0.52	403057.0	6203823.45	268
2016-06-08	15.15	15.45	15.15	15.37	0.14	0.92	770307.0	11839871.9	449
2016-06-07	15.1	15.3	14.95	15.23	0.28	1.87	399132.0	6036061.8	197
2016-06-06	15.0	15.05	14.85	14.95	-0.12	-0.8	183791.0	2744937.1	151
2016-06-05	14.95	15.3	14.85	15.07	0.07	0.47	858138.0	12941661.25	555
2016-06-02	15.0	15.15	14.85	15.0	0.0	0.0	278499.0	4175975.3	200
2016-06-01	14.9	15.25	14.65	15.0	0.04	0.27	552621.0	8299229.0	331
2016-05-31	14.7	15.15	14.6	14.96	0.41	2.82	403322.0	6016930.1	270
2016-05-30	14.9	14.9	14.5	14.55	-0.33	-2.22	173203.0	2536745.35	136
2016-05-29	15.1	15.1	14.75	14.88	-0.21	-1.39	183382.0	2733378.55	127
2016-05-26	15.2	15.5	15.05	15.09	0.0	0.0	572676.0	8736792.9	316
2016-05-25	15.25	15.25	14.9	15.09	0.13	0.87	294307.0	4438057.65	161
2016-05-24	14.8	15.1	14.65	14.96	0.4	2.75	419586.0	6240128.45	255
2016-05-23	15.9	15.95	14.5	14.56	-0.99	-6.37	849658.0	12938432.6	525
2016-05-22	15.45	15.85	15.45	15.55	0.07	0.45	347461.0	5419078.65	242
2016-05-19	15.8	15.85	15.45	15.48	-0.42	-2.64	551865.0	8628382.85	333
2016-05-18	15.9	16.05	15.85	15.9	-0.07	-0.44	386736.0	6165673.5	186
2016-05-17	15.95	16.05	15.9	15.97	-0.02	-0.13	426282.0	6809383.2	251
2016-05-16	16.1	16.2	15.7	15.99	-0.07	-0.44	411327.0	6553954.2	207
2016-05-15	16.0	16.15	15.9	16.06	0.16	1.01	369708.0	5931404.6	234
2016-05-12	15.95	16.05	15.9	15.9	-0.06	-0.38	373042.0	5959619.9	189
2016-05-11	16.25	16.4	15.9	15.96	-0.14	-0.87	734394.0	11788854.05	419
2016-05-10	16.25	16.45	16.05	16.1	-0.18	-1.11	743199.0	12029310.65	457
2016-05-09	15.75	16.5	15.65	16.28	0.54	3.43	1935093.0	31353002.7	891
2016-05-08	15.8	15.95	15.6	15.74	0.09	0.58	743713.0	11737584.3	363
2016-05-05	15.6	15.75	15.6	15.65	0.14	0.9	638018.0	9997130.25	321
2016-05-04	15.95	16.0	15.5	15.51	-0.31	-1.96	796663.0	12518477.9	457
2016-05-03	15.8	16.35	15.5	15.82	0.12	0.76	2159184.0	34282055.75	901
2016-05-02	15.85	15.9	15.5	15.7	-0.1	-0.63	544517.0	8540720.95	398
2016-05-01	15.4	15.95	15.4	15.8	0.49	3.2	1648353.0	25907420.85	798
2016-04-28	15.2	15.45	15.1	15.31	0.14	0.92	930035.0	14235227.65	441
2016-04-27	15.3	15.3	15.1	15.17	0.1	0.66	831557.0	12608943.8	373
2016-04-26	14.85	15.25	14.8	15.07	0.11	0.74	1020252.0	15394500.05	469
2016-04-25	14.7	15.5	14.55	14.96	0.22	1.49	1551589.0	23352316.1	893
2016-04-24	14.6	14.85	14.5	14.74	0.06	0.41	516013.0	7616358.55	269
2016-04-21	14.8	14.85	14.5	14.68	-0.31	-2.07	1313503.0	19248434.35	723
2016-04-20	15.3	15.45	14.95	14.99	-0.36	-2.35	421492.0	6431187.1	269
2016-04-19	15.25	15.4	15.2	15.35	0.24	1.59	542607.0	8317441.0	299
2016-04-18	14.95	15.4	14.95	15.11	0.15	1.0	519990.0	7910337.3	395
2016-04-17	15.1	15.15	14.75	14.96	-0.1	-0.66	317422.0	4753727.95	199
2016-04-14	15.15	15.45	15.05	15.06	-0.05	-0.33	295369.0	4509290.05	236
2016-04-13	15.05	15.15	14.95	15.11	0.02	0.13	123290.0	1857304.75	125
2016-04-12	15.0	15.3	15.0	15.09	0.06	0.4	194187.0	2951910.1	179
2016-04-11	14.65	15.1	14.6	15.03	0.31	2.11	282976.0	4227976.15	217
2016-04-10	14.5	15.0	14.5	14.72	0.29	2.01	479730.0	7102689.35	333
2016-04-07	14.45	14.65	14.35	14.43	0.14	0.98	296887.0	4302038.0	186
2016-04-06	14.35	14.5	14.2	14.29	0.12	0.85	175773.0	2518105.3	130
2016-04-05	14.1	14.35	13.85	14.17	0.04	0.28	276552.0	3903663.75	178
2016-04-04	13.95	14.2	13.95	14.13	0.22	1.58	103379.0	1459071.1	97
2016-04-03	14.3	14.3	13.2	13.91	-0.37	-2.59	160163.0	2202345.85	159
2016-03-31	14.4	14.45	14.25	14.28	-0.3	-2.06	108309.0	1553049.6	95
2016-03-30	14.3	14.65	14.3	14.58	0.18	1.25	109149.0	1580187.2	91
2016-03-29	14.55	14.75	14.3	14.4	-0.3	-2.04	180324.0	2607555.5	166
2016-03-28	15.0	15.15	14.65	14.7	-0.18	-1.21	239694.0	3558363.95	188
2016-03-27	15.05	15.25	14.85	14.88	-0.19	-1.26	526418.0	7939678.7	301
2016-03-24	15.45	15.45	15.0	15.07	-0.39	-2.52	250825.0	3809087.9	272
2016-03-23	15.7	15.8	15.4	15.46	-0.23	-1.47	454021.0	7058696.2	371
2016-03-22	15.75	16.05	15.35	15.69	0.19	1.23	1397512.0	22105591.35	900
2016-03-21	15.3	15.7	15.1	15.5	0.28	1.84	652661.0	10100724.4	419
2016-03-20	15.45	15.55	15.15	15.22	-0.1	-0.65	339672.0	5220038.2	240
2016-03-17	15.35	15.7	15.0	15.32	0.04	0.26	746182.0	11459026.1	416
2016-03-16	15.4	15.45	15.2	15.28	-0.03	-0.2	676428.0	10365808.45	444
2016-03-15	14.9	15.4	14.9	15.31	0.32	2.13	485205.0	7403510.2	378
2016-03-14	14.9	15.35	14.9	14.99	-0.04	-0.27	334223.0	5038292.35	242
2016-03-13	15.15	15.15	14.8	15.03	-0.01	-0.07	599984.0	8978288.85	334
2016-03-10	15.25	15.3	15.0	15.04	-0.12	-0.79	225804.0	3408409.0	145
2016-03-09	15.15	15.3	15.1	15.16	-0.19	-1.24	287615.0	4376106.35	191
2016-03-08	15.5	15.6	15.2	15.35	-0.1	-0.65	288536.0	4443326.0	226
2016-03-07	15.75	15.85	15.4	15.45	-0.06	-0.39	733472.0	11445335.8	466
2016-03-06	15.5	15.85	15.35	15.51	0.21	1.37	512769.0	7984939.4	323
2016-03-03	15.15	15.35	15.0	15.3	0.25	1.66	479250.0	7267834.25	301
2016-03-02	15.4	15.5	14.8	15.05	-0.19	-1.25	596487.0	9013135.55	303
2016-03-01	15.25	15.45	15.1	15.24	0.16	1.06	382385.0	5855272.7	252
2016-02-29	15.45	15.7	15.0	15.08	-0.42	-2.71	509213.0	7821989.95	335
2016-02-28	15.5	15.55	15.2	15.5	0.54	3.61	353287.0	5458258.55	304
2016-02-25	15.0	15.35	14.9	14.96	0.21	1.42	679769.0	10239061.6	596
2016-02-24	16.0	16.7	14.5	14.75	-1.2	-7.52	993266.0	15598725.3	749
2016-02-23	15.3	16.6	15.15	15.95	0.77	5.07	707779.0	11332247.75	571
2016-02-22	14.6	15.25	14.6	15.18	0.65	4.47	782587.0	11694366.5	453
2016-02-21	14.2	14.8	14.1	14.53	0.49	3.49	935828.0	13543946.9	473
2016-02-18	14.0	14.55	13.9	14.04	0.17	1.23	864808.0	12287792.8	661
2016-02-17	13.25	13.9	13.25	13.87	0.63	4.76	219775.0	3022107.1	211
2016-02-16	13.0	13.6	12.8	13.24	0.55	4.33	492494.0	6494837.4	313
2016-02-15	12.35	12.75	12.25	12.69	0.51	4.19	211582.0	2661517.3	144
2016-02-14	12.45	12.7	12.1	12.18	-0.11	-0.9	281504.0	3496178.85	149
2016-02-11	12.5	13.0	12.25	12.29	-0.3	-2.38	518342.0	6538443.2	360
2016-02-10	12.5	12.65	12.5	12.59	0.02	0.16	171750.0	2159444.1	160
2016-02-09	12.2	12.85	12.2	12.57	0.03	0.24	459962.0	5791825.5	315
2016-02-08	12.45	12.9	12.4	12.54	0.22	1.79	610837.0	7680684.4	470
2016-02-07	12.6	12.6	12.15	12.32	-0.46	-3.6	704016.0	8680504.05	415
2016-02-04	13.15	13.15	12.75	12.78	-0.03	-0.23	368259.0	4765926.8	318
2016-02-03	12.7	13.25	12.6	12.81	-0.12	-0.93	697455.0	8988303.3	530
2016-02-02	12.05	13.45	12.05	12.93	0.61	4.95	2939906.0	38365255.05	1835
2016-02-01	12.0	12.8	12.0	12.32	0.22	1.82	545030.0	6800474.75	425
2016-01-31	11.7	12.65	11.6	12.1	0.6	5.22	660193.0	8048815.55	412
2016-01-28	11.2	11.7	11.2	11.5	0.47	4.26	552828.0	6306991.3	266
2016-01-27	11.05	11.35	10.95	11.03	0.06	0.55	568660.0	6372599.8	352
2016-01-26	10.35	11.15	10.35	10.97	0.22	2.05	573483.0	6170115.45	397
2016-01-25	10.25	11.2	10.25	10.75	0.44	4.27	1228698.0	13340318.65	759
2016-01-24	10.6	10.6	10.15	10.31	0.38	3.83	337384.0	3482415.8	227
2016-01-21	9.75	10.1	9.5	9.93	-0.32	-3.12	299459.0	2952451.3	264
2016-01-20	11.2	11.2	10.25	10.25	-1.11	-9.77	946797.0	9898956.95	541
2016-01-19	11.2	11.6	11.2	11.36	0.4	3.65	512232.0	5859955.85	295
2016-01-18	10.5	11.1	10.05	10.96	0.36	3.4	801519.0	8528484.15	393
2016-01-17	10.95	10.95	10.6	10.6	-1.14	-9.71	918418.0	9755177.0	349
2016-01-14	12.5	12.5	11.6	11.74	-0.9	-7.12	324784.0	3883127.2	247
2016-01-13	12.8	12.85	12.5	12.64	0.05	0.4	317293.0	4019041.15	233
2016-01-12	12.6	12.9	12.4	12.59	-0.42	-3.23	324540.0	4128306.0	250
2016-01-11	12.7	13.15	12.35	13.01	0.25	1.96	360008.0	4625020.5	232
2016-01-10	13.35	13.5	12.75	12.76	-0.63	-4.71	645944.0	8562897.85	327
2016-01-07	13.4	13.7	13.0	13.39	-0.37	-2.69	661743.0	8896122.25	372
2016-01-06	14.3	14.3	13.4	13.76	-0.54	-3.78	383897.0	5354709.8	278
2016-01-05	14.55	14.65	14.2	14.3	-0.1	-0.69	276988.0	3985508.6	235
2016-01-04	15.15	15.3	14.25	14.4	-0.8	-5.26	1034227.0	15472553.5	575
2016-01-03	15.15	15.4	14.95	15.2	0.17	1.13	1362149.0	20739687.3	667
2015-12-31	15.15	15.25	15.0	15.03	-0.21	-1.38	351834.0	5304661.05	222
2015-12-30	15.25	15.5	15.15	15.24	0.0	0.0	678765.0	10413706.1	347
2015-12-29	15.0	15.3	14.7	15.24	-0.12	-0.78	837719.0	12632575.5	505
2015-12-28	15.5	15.6	15.15	15.36	-0.14	-0.9	810388.0	12467467.65	496
2015-12-27	15.35	15.6	14.85	15.5	0.13	0.85	1110263.0	16957333.6	644
2015-12-24	15.0	16.0	14.8	15.37	0.56	3.78	1620209.0	24807912.35	820
2015-12-23	15.0	15.25	14.7	14.81	-0.15	-1.0	523496.0	7891734.3	325
2015-12-22	14.8	15.2	14.7	14.96	0.25	1.7	693881.0	10436443.3	391
2015-12-21	14.7	15.1	14.65	14.71	0.07	0.48	636225.0	9456045.45	365
2015-12-20	14.45	15.05	14.1	14.64	0.08	0.55	714997.0	10515682.35	506
2015-12-17	14.4	14.7	14.4	14.56	0.23	1.61	444218.0	6475351.35	274
2015-12-16	14.45	14.6	14.25	14.33	-0.04	-0.28	412903.0	5942891.35	269
2015-12-15	14.15	14.7	14.1	14.37	0.43	3.08	652826.0	9412056.6	447
2015-12-14	14.45	14.55	13.9	13.94	-0.39	-2.72	450522.0	6471160.15	291
2015-12-13	14.2	14.5	14.05	14.33	-0.65	-4.34	336381.0	4813178.75	261
2015-12-10	15.7	15.7	14.95	14.98	-0.61	-3.91	605406.0	9213268.35	367
2015-12-09	15.9	16.0	15.55	15.59	-0.27	-1.7	241864.0	3804340.4	206
2015-12-08	16.1	16.1	15.7	15.86	-0.46	-2.82	380238.0	6059353.0	280
2015-12-07	16.7	16.7	16.3	16.32	-0.31	-1.86	401899.0	6637778.4	262
2015-12-06	16.7	16.85	16.6	16.63	-0.14	-0.83	220628.0	3693637.85	171
2015-12-03	16.85	17.0	16.75	16.77	-0.26	-1.53	398823.0	6728472.5	283
2015-12-02	17.0	17.25	16.8	17.03	0.24	1.43	942762.0	16049858.95	553
2015-12-01	16.9	17.0	16.75	16.79	0.04	0.24	509331.0	8587785.1	324
2015-11-30	16.9	16.9	16.7	16.75	-0.02	-0.12	219620.0	3679668.4	182
2015-11-29	16.7	16.95	16.65	16.77	0.07	0.42	421438.0	7083052.1	321
2015-11-26	16.8	17.0	16.65	16.7	0.0	0.0	515840.0	8670966.3	352
2015-11-25	16.5	16.8	16.5	16.7	0.11	0.66	532912.0	8892638.35	312
2015-11-24	16.5	16.85	16.5	16.59	0.08	0.48	556896.0	9300129.3	377
2015-11-23	16.7	16.7	16.45	16.51	-0.18	-1.08	310654.0	5152818.65	264
2015-11-22	16.65	16.8	16.6	16.69	0.25	1.52	528527.0	8829686.35	314
2015-11-19	16.4	17.2	16.35	16.44	0.13	0.8	2099577.0	35259605.85	1119
2015-11-18	16.2	16.35	16.2	16.31	0.04	0.25	138238.0	2248897.25	166
2015-11-17	16.45	16.6	16.2	16.27	-0.02	-0.12	410576.0	6738605.65	294
2015-11-16	16.25	16.4	16.1	16.29	0.21	1.31	709946.0	11532125.75	413
2015-11-15	17.0	17.0	15.95	16.08	-1.22	-7.05	1902801.0	31149699.5	1144
2015-11-12	17.25	17.75	17.15	17.3	0.05	0.29	1569290.0	27424551.1	819
2015-11-11	17.2	17.35	17.1	17.25	0.11	0.64	587549.0	10137667.45	386
2015-11-10	17.05	17.5	17.0	17.14	-0.03	-0.17	1072300.0	18531928.85	740
2015-11-09	17.3	17.35	17.0	17.17	0.02	0.12	629258.0	10801034.15	425
2015-11-08	16.8	17.25	16.6	17.15	0.28	1.66	317962.0	5385049.05	283
2015-11-05	17.0	17.05	16.75	16.87	-0.09	-0.53	242446.0	4100704.0	214
2015-11-04	16.75	17.5	16.75	16.96	0.38	2.29	856120.0	14633572.95	702
2015-11-03	17.0	17.15	16.55	16.58	-0.3	-1.78	313301.0	5277710.25	279
2015-11-02	16.7	17.05	16.6	16.88	0.26	1.56	242652.0	4097601.1	258
2015-11-01	16.6	17.2	16.5	16.62	-0.23	-1.36	172987.0	2888975.4	171
2015-10-29	17.3	17.35	16.6	16.85	-0.27	-1.58	408187.0	6972714.15	424
2015-10-28	16.9	17.25	16.9	17.12	0.0	0.0	524693.0	8941066.45	426
2015-10-27	17.8	18.05	16.85	17.12	-0.69	-3.87	681012.0	12074979.95	583
2015-10-26	17.45	17.9	17.45	17.81	0.37	2.12	423616.0	7495119.9	359
2015-10-25	17.9	17.95	17.4	17.44	-0.21	-1.19	288793.0	5126191.75	212
2015-10-22	17.45	17.75	17.3	17.65	0.12	0.68	239271.0	4189175.5	193
2015-10-21	17.95	17.95	17.45	17.53	-0.44	-2.45	475367.0	8416170.85	348
2015-10-20	18.3	18.3	17.95	17.97	-0.29	-1.59	742067.0	13461969.4	476
2015-10-19	18.5	18.55	18.2	18.26	-0.74	-3.89	1416526.0	26020774.35	740
2015-10-18	18.95	19.1	18.65	19.0	0.22	1.17	834578.0	15761452.45	787
2015-10-15	19.05	19.15	18.75	18.78	-0.31	-1.62	359659.0	6803339.3	531
2015-10-14	19.2	19.45	18.85	19.09	-0.07	-0.37	574745.0	11049879.85	401
2015-10-13	18.95	19.7	18.95	19.16	0.09	0.47	1098240.0	21259133.9	693
2015-10-12	19.2	19.4	19.0	19.07	0.01	0.05	938418.0	18024210.15	512
2015-10-11	18.7	19.15	18.7	19.06	0.44	2.36	678510.0	12889182.45	389
2015-10-08	18.5	18.8	18.35	18.62	0.21	1.14	578133.0	10739297.6	454
2015-10-07	18.3	18.6	18.2	18.41	0.35	1.94	1323345.0	24289732.6	651
2015-10-06	18.15	18.25	18.05	18.06	-0.06	-0.33	726689.0	13195547.6	334
2015-10-05	18.05	18.25	18.05	18.12	0.08	0.44	413374.0	7501368.45	206
2015-10-04	18.1	18.15	18.0	18.04	0.05	0.28	104324.0	1881454.55	111
2015-10-01	18.25	18.35	17.95	17.99	-0.21	-1.15	230285.0	4182581.75	178
2015-09-30	18.2	18.3	18.1	18.2	0.02	0.11	119195.0	2172707.8	118
2015-09-29	18.0	18.25	17.85	18.18	0.03	0.17	69849.0	1258217.75	85
2015-09-21	18.05	18.3	17.85	18.15	0.16	0.89	243011.0	4403612.5	201
2015-09-20	18.15	18.25	17.7	17.99	-0.29	-1.59	217085.0	3902860.85	208
2015-09-17	18.65	18.65	18.2	18.28	-0.3	-1.61	304517.0	5594907.5	230
2015-09-16	18.8	19.1	18.5	18.58	-0.21	-1.12	285096.0	5331657.9	177
2015-09-15	18.65	18.95	18.35	18.79	0.01	0.05	181681.0	3392677.8	206
2015-09-14	19.4	19.4	18.7	18.78	-0.41	-2.14	357222.0	6805836.35	220
2015-09-13	19.45	20.45	19.15	19.19	-0.38	-1.94	671056.0	13128580.3	398
2015-09-10	19.05	19.7	18.7	19.57	0.59	3.11	508764.0	9756511.0	338
2015-09-09	18.85	19.15	18.8	18.98	0.41	2.21	344787.0	6536889.65	212
2015-09-08	18.3	18.65	18.2	18.57	0.23	1.25	99546.0	1833168.15	118
2015-09-07	17.9	18.6	17.9	18.34	0.28	1.55	267318.0	4915695.2	215
2015-09-06	17.6	18.2	17.6	18.06	-0.18	-0.99	426198.0	7641317.05	357
2015-09-03	18.05	18.5	18.05	18.24	0.2	1.11	302268.0	5523773.05	255
2015-09-02	17.55	18.05	17.2	18.04	0.42	2.38	404384.0	7143443.05	325
2015-09-01	18.0	18.1	17.6	17.62	-0.28	-1.56	215092.0	3844965.35	195
2015-08-31	17.9	18.1	17.7	17.9	-0.07	-0.39	336422.0	6021003.25	261
2015-08-30	19.1	19.15	17.9	17.97	-0.54	-2.92	1081909.0	20150381.2	690
2015-08-27	18.7	19.0	18.45	18.51	0.28	1.54	921273.0	17284167.15	566
2015-08-26	18.85	19.15	18.1	18.23	-0.81	-4.25	528411.0	9846570.55	479
2015-08-25	17.8	19.2	17.5	19.04	1.58	9.05	1139317.0	21108006.75	604
2015-08-24	17.0	18.0	17.0	17.46	0.23	1.33	559781.0	9792269.8	441
2015-08-23	18.3	18.3	17.15	17.23	-1.79	-9.41	505935.0	8987190.75	444
2015-08-20	17.7	19.3	17.05	19.02	0.7	3.82	891789.0	16416932.45	510
2015-08-19	18.35	18.85	18.1	18.32	0.04	0.22	662117.0	12267395.5	427
2015-08-18	19.1	19.1	17.7	18.28	-0.89	-4.64	928252.0	16979738.05	657
2015-08-17	19.35	19.7	19.0	19.17	-0.32	-1.64	1591278.0	30564961.5	865
2015-08-16	21.0	21.0	19.15	19.49	-1.51	-7.19	806241.0	16074474.95	624
2015-08-13	21.25	21.3	21.0	21.0	-0.04	-0.19	195824.0	4132026.0	192
2015-08-12	21.0	21.3	20.85	21.04	-0.52	-2.41	641407.0	13495941.45	437
2015-08-11	21.9	22.3	21.45	21.56	-0.28	-1.28	333606.0	7325851.0	346
2015-08-10	21.55	21.9	21.55	21.84	0.34	1.58	209488.0	4558816.55	209
2015-08-09	21.0	21.6	21.0	21.5	0.04	0.19	323050.0	6897755.0	284
2015-08-06	22.2	22.2	21.4	21.46	-0.65	-2.94	248043.0	5377505.95	304
2015-08-05	22.1	22.4	22.0	22.11	-0.02	-0.09	303231.0	6728120.7	245
2015-08-04	22.2	22.2	21.8	22.13	-0.03	-0.14	166501.0	3667528.95	198
2015-08-03	21.5	22.25	21.5	22.16	0.45	2.07	263043.0	5735996.1	287
2015-08-02	23.7	23.7	21.6	21.71	-2.13	-8.93	639392.0	14173562.25	547
2015-07-30	24.0	24.0	23.7	23.84	-0.13	-0.54	164247.0	3918030.4	236
2015-07-29	24.15	24.25	23.8	23.97	-0.13	-0.54	318703.0	7665251.25	254
2015-07-28	24.0	24.15	23.7	24.1	0.0	0.0	300864.0	7220891.4	322
2015-07-27	24.55	24.95	23.85	24.1	-0.52	-2.11	1185956.0	29216006.8	926
2015-07-26	24.75	24.85	24.4	24.62	0.01	0.04	390936.0	9619825.75	349
2015-07-23	24.7	25.0	24.55	24.61	0.01	0.04	424112.0	10488905.3	386
2015-07-22	24.5	24.7	24.45	24.6	0.26	1.07	271931.0	6682289.7	233
2015-07-15	24.45	24.55	24.25	24.34	-0.28	-1.14	511485.0	12490835.75	489
2015-07-14	24.8	24.95	24.55	24.62	-0.19	-0.77	402106.0	9933038.15	337
2015-07-13	24.9	24.95	24.7	24.81	0.01	0.04	241393.0	5994383.05	227
2015-07-12	24.55	25.5	24.4	24.8	0.4	1.64	1559058.0	39004108.45	1167
2015-07-09	24.15	24.6	24.15	24.4	0.21	0.87	434827.0	10619434.8	419
2015-07-08	24.15	24.55	24.1	24.19	-0.17	-0.7	331402.0	8034921.35	342
2015-07-07	24.1	25.0	23.85	24.36	0.2	0.83	890396.0	21854831.3	831
2015-07-06	24.0	24.3	23.7	24.16	-0.1	-0.41	335135.0	8053866.35	318
2015-07-05	24.4	24.4	24.0	24.26	-0.27	-1.1	358957.0	8706408.65	342
2015-07-02	24.45	25.1	24.35	24.53	-0.1	-0.41	870103.0	21414244.1	735
2015-07-01	24.75	24.8	24.35	24.63	-0.12	-0.48	759495.0	18675575.7	601
2015-06-30	24.5	24.8	23.8	24.75	-0.12	-0.48	2922943.0	70635076.75	1332
2015-06-29	25.5	25.5	24.55	24.87	-0.9	-3.49	708085.0	17664614.85	768
2015-06-28	25.7	26.6	25.5	25.77	0.13	0.51	2073465.0	54039500.7	1291
2015-06-25	25.2	26.4	25.2	25.64	0.39	1.54	2395322.0	62030672.1	1637
2015-06-24	25.2	25.8	25.1	25.25	0.16	0.64	802520.0	20408588.0	650
2015-06-23	25.3	25.6	24.7	25.09	-0.02	-0.08	632777.0	15919387.6	523
2015-06-22	25.1	25.4	24.7	25.11	0.08	0.32	968315.0	24351373.15	713
2015-06-21	26.1	26.1	24.9	25.03	-0.97	-3.73	768829.0	19531490.3	720
2015-06-18	26.3	26.5	25.9	26.0	-0.28	-1.07	566392.0	14867697.7	448
2015-06-17	26.8	27.0	26.2	26.28	-0.48	-1.79	792266.0	21061097.2	668
2015-06-16	26.8	27.4	26.6	26.76	0.0	0.0	1390223.0	37567082.6	945
2015-06-15	27.2	27.4	26.7	26.76	-0.33	-1.22	1042457.0	28111266.9	843
2015-06-14	26.1	27.5	26.1	27.09	0.85	3.24	2549260.0	68772058.1	1898
2015-06-11	26.7	26.7	26.1	26.24	-0.39	-1.46	745288.0	19688343.4	730
2015-06-10	26.5	27.2	26.2	26.63	0.25	0.95	1885652.0	50018864.0	1118
2015-06-09	26.6	27.0	26.0	26.38	-0.36	-1.35	718941.0	18990280.2	667
2015-06-08	26.8	27.3	26.7	26.74	-0.02	-0.07	748206.0	20193116.3	707
2015-06-07	27.2	27.3	26.2	26.76	-0.78	-2.83	1080529.0	29011664.3	997
2015-06-04	28.0	28.0	27.4	27.54	-0.34	-1.22	1055755.0	29237108.7	685
2015-06-03	28.1	28.5	27.7	27.88	-0.13	-0.46	2030817.0	57106433.0	1279
2015-06-02	28.0	28.5	27.7	28.01	0.19	0.68	2585107.0	72743565.4	1763
2015-06-01	27.1	28.2	26.8	27.82	0.46	1.68	2629411.0	72775616.8	2079
2015-05-31	28.0	28.0	27.2	27.36	-0.35	-1.26	1420363.0	39327162.8	1117
2015-05-28	28.0	28.9	27.6	27.71	-0.39	-1.39	6214134.0	176267407.0	4090
2015-05-27	27.5	29.2	27.3	28.1	0.55	2.0	7465604.0	212631624.6	4693
2015-05-26	28.4	28.8	27.4	27.55	-0.72	-2.55	3314900.0	93195054.7	2417
2015-05-25	26.6	28.9	26.0	28.27	1.75	6.6	5424578.0	150096563.5	2932
2015-05-24	27.7	28.2	26.2	26.52	-0.92	-3.35	4657768.0	128215783.7	2811
2015-05-21	25.1	27.5	24.9	27.44	2.37	9.45	6065678.0	161725367.45	2563
2015-05-20	25.2	25.3	25.0	25.07	-0.13	-0.52	143867.0	3618072.3	170
2015-05-19	25.3	25.3	25.1	25.2	-0.13	-0.51	157024.0	3961220.8	138
2015-05-18	25.6	25.6	25.2	25.33	-0.23	-0.9	278995.0	7066515.9	227
2015-05-17	25.5	25.7	25.3	25.56	0.19	0.75	358904.0	9145754.6	191
2015-05-14	25.2	25.7	25.0	25.37	0.14	0.55	435624.0	11119073.8	266
2015-05-13	25.5	25.6	25.0	25.23	-0.16	-0.63	256442.0	6500630.1	215
2015-05-12	25.0	25.5	24.85	25.39	0.38	1.52	261928.0	6570211.25	183
2015-05-11	25.3	25.6	24.8	25.01	-0.28	-1.11	295059.0	7445498.45	216
2015-05-10	25.6	25.6	25.2	25.29	-0.16	-0.63	310207.0	7888217.4	214
2015-05-07	25.3	25.6	24.9	25.45	0.14	0.55	422653.0	10679962.2	321
2015-05-06	25.5	25.9	25.3	25.31	-0.29	-1.13	300684.0	7679508.5	258
2015-05-05	25.6	26.2	25.5	25.6	0.11	0.43	509913.0	13181472.3	412
2015-05-04	25.3	25.6	25.3	25.49	0.08	0.31	303135.0	7708988.6	221
2015-05-03	26.1	26.2	25.2	25.41	-0.61	-2.34	426331.0	10972745.0	398
2015-04-30	26.1	26.3	25.9	26.02	0.02	0.08	696304.0	18136334.0	439
2015-04-29	26.5	26.5	25.7	26.0	-0.36	-1.37	769197.0	20032911.2	538
2015-04-28	26.3	27.0	26.2	26.36	0.12	0.46	1568188.0	41812022.2	1103
2015-04-27	26.5	26.6	26.1	26.24	-0.18	-0.68	573014.0	15149017.9	444
2015-04-26	26.1	26.7	25.9	26.42	0.32	1.23	1173952.0	30900155.8	732
2015-04-23	26.5	26.6	26.0	26.1	-0.55	-2.06	371195.0	9754799.5	402
2015-04-22	27.0	27.0	26.1	26.65	-0.15	-0.56	1497251.0	39793987.7	872
2015-04-21	25.6	27.0	25.2	26.8	0.0	0.0	4476953.0	117370900.1	2486
2015-04-20	26.4	27.3	25.5	26.8	0.51	1.94	1336600.0	35331535.0	775
2015-04-19	25.1	26.8	25.0	26.29	1.55	6.27	2507031.0	65617694.1	1497
2015-04-16	25.5	25.5	24.6	24.74	-0.77	-3.02	1068494.0	26762568.0	696
2015-04-15	23.8	26.0	23.8	25.51	1.8	7.59	2944716.0	74436823.0	1398
2015-04-14	24.05	24.1	23.7	23.71	-0.28	-1.17	230908.0	5518994.2	126
2015-04-13	23.8	24.15	23.8	23.99	0.19	0.8	263591.0	6323971.3	149
2015-04-12	23.5	23.95	23.5	23.8	0.34	1.45	482648.0	11479369.85	220
2015-04-09	23.3	23.6	23.2	23.46	0.1	0.43	277173.0	6489636.0	148
2015-04-08	23.35	23.8	23.2	23.36	0.11	0.47	421544.0	9914551.25	266
2015-04-07	23.05	23.35	23.0	23.25	0.27	1.17	411978.0	9505491.2	210
2015-04-06	23.25	23.3	22.75	22.98	-0.14	-0.61	202706.0	4674682.05	160
2015-04-05	23.95	24.0	22.9	23.12	-0.8	-3.34	265362.0	6217531.3	194
2015-04-02	24.3	24.45	23.7	23.92	-0.29	-1.2	388789.0	9324715.5	221
2015-04-01	24.4	24.6	24.2	24.21	-0.12	-0.49	535832.0	13082720.45	226
2015-03-31	24.1	24.6	24.0	24.33	0.21	0.87	534947.0	13024730.7	315
2015-03-30	24.1	24.35	24.0	24.12	-0.01	-0.04	394046.0	9522734.7	193
2015-03-29	23.6	24.2	23.6	24.13	0.67	2.86	158392.0	3796865.75	154
2015-03-26	22.1	23.6	22.0	23.46	0.11	0.47	345036.0	7863182.45	214
2015-03-25	24.45	24.5	22.5	23.35	-1.1	-4.5	334651.0	8002606.6	246
2015-03-24	24.25	24.7	24.2	24.45	0.12	0.49	408122.0	9995373.6	297
2015-03-23	24.1	24.75	24.0	24.33	0.15	0.62	841656.0	20482795.55	556
2015-03-22	24.1	24.25	23.9	24.18	0.15	0.62	400812.0	9664181.0	289
2015-03-19	24.25	24.4	23.8	24.03	-0.04	-0.17	358583.0	8635986.0	287
2015-03-18	24.1	24.65	23.6	24.07	-0.11	-0.45	838243.0	20164335.95	478
2015-03-17	23.6	24.95	23.6	24.18	0.57	2.41	880270.0	21344477.35	704
2015-03-16	24.3	24.4	23.5	23.61	-0.72	-2.96	436670.0	10446693.45	382
2015-03-15	24.4	24.45	24.0	24.33	-0.28	-1.14	394911.0	9625770.25	273
2015-03-12	24.6	24.95	24.5	24.61	-0.01	-0.04	609213.0	15063782.85	513
2015-03-11	24.95	25.1	24.5	24.62	-0.35	-1.4	659985.0	16365886.45	484
2015-03-10	24.9	25.6	24.8	24.97	0.14	0.56	2178354.0	54785938.2	1310
2015-03-09	24.5	25.0	24.5	24.83	0.35	1.43	835144.0	20711232.45	628
2015-03-08	24.35	24.65	24.25	24.48	0.02	0.08	399111.0	9768231.1	311
2015-03-05	24.5	24.6	24.35	24.46	-0.06	-0.24	331168.0	8107493.25	241
2015-03-04	24.35	25.0	24.2	24.52	0.25	1.03	1545849.0	38318536.4	1145
2015-03-03	24.1	24.35	24.05	24.27	0.18	0.75	441763.0	10712230.55	282
2015-03-02	24.4	24.45	24.0	24.09	-0.36	-1.47	642155.0	15527239.45	452
2015-03-01	24.4	24.75	24.4	24.45	0.17	0.7	362870.0	8910761.95	343
2015-02-26	24.4	24.55	24.25	24.28	0.02	0.08	281301.0	6865369.8	126
2015-02-25	24.25	24.45	24.1	24.26	-0.01	-0.04	330217.0	8014912.85	227
2015-02-24	24.6	24.7	24.2	24.27	-0.17	-0.7	638417.0	15597328.55	428
2015-02-23	24.6	25.3	24.3	24.44	-0.09	-0.37	1615309.0	40241559.45	975
2015-02-22	24.25	24.95	24.05	24.53	0.44	1.83	1465377.0	35939380.35	756
2015-02-19	24.1	24.4	23.85	24.09	-0.14	-0.58	455763.0	11000886.65	310
2015-02-18	23.8	24.35	23.8	24.23	0.56	2.37	688697.0	16645418.85	547
2015-02-17	23.5	23.9	23.35	23.67	0.22	0.94	259728.0	6116431.3	228
2015-02-16	23.75	23.75	23.3	23.45	-0.21	-0.89	151382.0	3567709.75	142
2015-02-15	23.5	23.9	23.5	23.66	0.49	2.11	153105.0	3614731.85	151
2015-02-12	23.05	23.4	22.95	23.17	0.19	0.83	250655.0	5803799.3	208
2015-02-11	23.85	23.9	22.85	22.98	-0.89	-3.73	257295.0	6063664.6	269
2015-02-10	24.25	24.35	23.85	23.87	-0.41	-1.69	455190.0	10957711.75	266
2015-02-09	24.4	24.8	24.25	24.28	-0.08	-0.33	717934.0	17576341.3	489
2015-02-08	24.25	24.4	24.1	24.36	0.35	1.46	327634.0	7949440.5	253
2015-02-05	24.05	24.65	23.9	24.01	-0.14	-0.58	1106369.0	26916707.05	629
2015-02-04	24.0	24.6	23.85	24.15	0.2	0.84	1012068.0	24575973.65	659
2015-02-03	24.1	24.25	23.85	23.95	-0.19	-0.79	646828.0	15578328.9	423
2015-02-02	23.95	24.25	23.9	24.14	0.17	0.71	458004.0	11030114.25	356
2015-02-01	24.0	24.45	23.85	23.97	0.36	1.52	921982.0	22266732.5	686
2015-01-29	23.95	24.0	23.5	23.61	-0.09	-0.38	539997.0	12817110.95	405
2015-01-28	23.1	24.0	23.0	23.7	0.74	3.22	962141.0	22514990.6	536
2015-01-27	22.6	23.25	22.6	22.96	0.29	1.28	396242.0	9113603.5	257
2015-01-26	22.6	22.85	22.45	22.67	0.21	0.93	317662.0	7199883.1	265
2015-01-22	22.1	22.75	22.1	22.46	0.16	0.72	301460.0	6792913.55	193
2015-01-21	23.25	23.35	22.2	22.3	-1.04	-4.46	484823.0	11126963.5	441
2015-01-20	23.25	23.8	23.25	23.34	-0.11	-0.47	459905.0	10837750.0	471
2015-01-19	23.4	23.5	23.2	23.45	0.06	0.26	258161.0	6040179.35	207
2015-01-18	23.5	23.65	23.05	23.39	0.21	0.91	324601.0	7569527.3	274
2015-01-15	23.65	24.0	23.1	23.18	-0.29	-1.24	296049.0	6999514.2	276
2015-01-14	23.4	24.0	23.35	23.47	0.09	0.38	708456.0	16774256.25	638
2015-01-13	23.3	23.85	23.0	23.38	-0.66	-2.75	854468.0	20085976.3	764
2015-01-12	22.8	24.95	22.6	24.04	1.35	5.95	1922525.0	46265862.95	1237
2015-01-11	21.95	23.0	21.65	22.69	0.93	4.27	546511.0	12201297.3	279
2015-01-08	21.8	22.1	21.7	21.76	0.2	0.93	530494.0	11626546.0	344
2015-01-07	21.3	21.85	21.3	21.56	0.43	2.04	291596.0	6282223.65	211
2015-01-06	20.4	21.25	20.0	21.13	-0.02	-0.09	234344.0	4811658.15	205
2015-01-05	21.0	21.3	20.85	21.15	-0.18	-0.84	148631.0	3132967.25	120
2015-01-04	21.2	21.45	21.15	21.33	0.05	0.23	205196.0	4370099.85	177
2015-01-01	21.0	21.5	20.7	21.28	0.51	2.46	255658.0	5410671.35	257
2014-12-31	21.4	21.6	20.3	20.77	-0.46	-2.17	746147.0	15409297.3	505
2014-12-30	21.65	21.9	21.0	21.23	-1.19	-5.31	706766.0	15304600.35	394
2014-12-29	22.5	22.85	22.3	22.42	0.03	0.13	565786.0	12755383.15	432
2014-12-28	22.05	22.7	21.95	22.39	0.29	1.31	557559.0	12518601.65	448
2014-12-25	22.05	22.35	21.75	22.1	0.02	0.09	558826.0	12323959.0	384
2014-12-24	22.2	22.65	22.0	22.08	0.04	0.18	687976.0	15367095.75	456
2014-12-23	21.7	22.1	21.5	22.04	0.25	1.15	225533.0	4927248.75	195
2014-12-22	21.6	22.1	21.5	21.79	-0.03	-0.14	229208.0	5006163.55	238
2014-12-21	23.3	23.3	21.2	21.82	-0.05	-0.23	665031.0	14617786.0	463
2014-12-18	21.2	22.4	21.2	21.87	1.26	6.11	1442160.0	31559505.0	883
2014-12-17	19.5	20.9	17.8	20.61	1.55	8.13	323192.0	6258696.9	249
2014-12-16	19.7	20.0	18.3	19.06	-1.26	-6.2	579776.0	10880802.45	332
2014-12-15	22.0	22.0	19.6	20.32	-1.14	-5.31	472559.0	9946511.45	273
2014-12-14	22.0	22.05	21.3	21.46	-1.03	-4.58	240692.0	5255460.4	180
2014-12-11	21.6	22.65	21.0	22.49	0.74	3.4	635047.0	13900596.8	350
2014-12-10	22.4	22.4	21.65	21.75	-0.47	-2.12	203413.0	4488294.9	191
2014-12-09	21.5	22.85	21.2	22.22	0.11	0.5	385951.0	8594388.45	362
2014-12-08	22.9	22.9	22.05	22.11	-0.66	-2.9	368421.0	8250013.1	229
2014-12-07	23.1	23.1	22.7	22.77	-0.16	-0.7	241796.0	5518956.35	177
2014-12-04	23.0	23.05	22.65	22.93	0.27	1.19	258790.0	5931680.7	212
2014-12-03	22.0	22.95	22.0	22.66	0.79	3.61	230529.0	5162053.85	148
2014-12-02	22.15	22.35	21.85	21.87	0.18	0.83	168093.0	3709822.85	123
2014-12-01	21.1	21.8	21.0	21.69	0.57	2.7	203943.0	4386620.7	212
2014-11-30	20.3	21.9	20.3	21.12	-1.18	-5.29	363896.0	7606589.35	225
2014-11-27	22.3	22.4	22.0	22.3	-0.06	-0.27	180991.0	4033813.4	114
2014-11-26	22.3	22.65	21.85	22.36	-0.35	-1.54	280007.0	6217921.1	195
2014-11-25	22.55	22.8	22.35	22.71	0.1	0.44	184420.0	4141845.55	129
2014-11-24	22.7	22.9	22.5	22.61	-0.03	-0.13	304800.0	6904272.85	215
2014-11-23	22.75	22.9	22.55	22.64	0.28	1.25	275025.0	6241035.05	179
2014-11-20	22.65	22.75	22.3	22.36	-0.1	-0.45	463634.0	10455928.2	213
2014-11-19	22.1	22.55	21.9	22.46	0.38	1.72	220724.0	4908148.2	193
2014-11-18	21.8	22.3	21.8	22.08	0.41	1.89	219487.0	4829781.1	189
2014-11-17	22.65	22.65	21.4	21.67	-0.86	-3.82	435112.0	9567890.2	299
2014-11-16	23.05	23.05	22.4	22.53	-0.38	-1.66	335375.0	7599320.15	248
2014-11-13	23.0	23.2	22.7	22.91	-0.22	-0.95	525317.0	12030970.15	314
2014-11-12	22.85	23.7	22.7	23.13	0.37	1.63	1082474.0	25184333.0	684
2014-11-11	23.0	23.05	22.6	22.76	-0.24	-1.04	293841.0	6721334.6	203
2014-11-10	22.7	23.15	22.7	23.0	0.37	1.63	405187.0	9295433.25	291
2014-11-09	22.55	22.75	22.4	22.63	0.16	0.71	294089.0	6653907.8	233
2014-11-06	22.6	22.75	22.1	22.47	-0.1	-0.44	396289.0	8933409.35	190
2014-11-05	22.5	22.9	22.0	22.57	-0.31	-1.35	442283.0	9898191.7	307
2014-11-04	23.4	23.4	22.6	22.88	-0.58	-2.47	566076.0	13040305.4	299
2014-11-03	23.2	24.0	23.15	23.46	0.46	2.0	486151.0	11449773.75	402
2014-11-02	23.0	23.2	22.9	23.0	0.22	0.97	280383.0	6452709.15	176
2014-10-30	23.0	23.1	22.55	22.78	-0.5	-2.15	400810.0	9143274.2	272
2014-10-29	23.65	23.7	23.05	23.28	-0.23	-0.98	200348.0	4693916.4	153
2014-10-28	23.65	23.65	23.2	23.51	-0.16	-0.68	150636.0	3533230.55	143
2014-10-27	23.75	23.95	23.6	23.67	-0.14	-0.59	162639.0	3858993.2	134
2014-10-26	23.5	24.2	23.4	23.81	0.26	1.1	236509.0	5654386.8	157
2014-10-23	23.05	23.7	22.4	23.55	-0.12	-0.51	366896.0	8537240.75	269
2014-10-22	23.95	24.45	23.65	23.67	-0.16	-0.67	630617.0	15131533.95	382
2014-10-21	22.5	24.0	22.5	23.83	1.79	8.12	621210.0	14421004.8	374
2014-10-20	22.1	22.15	21.55	22.04	-0.03	-0.14	392817.0	8627795.85	199
2014-10-19	21.9	22.3	21.55	22.07	0.82	3.86	521278.0	11394889.55	269
2014-10-16	22.0	22.1	20.45	21.25	-1.47	-6.47	1056943.0	22258422.1	600
2014-10-15	23.75	23.85	22.65	22.72	-1.14	-4.78	526307.0	12198043.3	330
2014-10-14	24.3	24.3	23.4	23.86	-0.24	-1.0	283606.0	6753049.4	205
2014-10-13	23.2	24.4	23.0	24.1	0.73	3.12	313590.0	7396124.25	193
2014-10-12	24.8	24.8	23.3	23.37	-1.61	-6.45	384607.0	9228381.15	298
2014-10-02	24.85	25.2	24.8	24.98	-0.08	-0.32	511532.0	12786183.5	256
2014-10-01	25.3	25.3	24.95	25.06	-0.11	-0.44	529923.0	13337649.4	292
2014-09-30	24.9	25.3	24.9	25.17	0.34	1.37	295504.0	7424642.35	217
2014-09-29	24.65	25.3	24.65	24.83	0.29	1.18	609230.0	15173147.65	363
2014-09-28	24.4	24.75	24.4	24.54	0.18	0.74	631981.0	15500813.05	330
2014-09-25	24.5	24.8	24.3	24.36	-0.07	-0.29	492115.0	12021875.4	286
2014-09-24	25.2	25.3	24.0	24.43	-0.72	-2.86	671115.0	16470410.6	386
2014-09-22	25.6	25.6	25.0	25.15	-0.53	-2.06	796752.0	20090357.1	343
2014-09-21	25.7	25.9	25.4	25.68	-0.09	-0.35	492825.0	12672794.0	209
2014-09-18	25.9	26.0	25.7	25.77	-0.03	-0.12	384257.0	9926494.5	211
2014-09-17	25.8	25.8	25.7	25.8	0.09	0.35	364011.0	9370863.8	209
2014-09-16	25.6	26.1	25.6	25.71	-0.01	-0.04	385057.0	9929533.5	255
2014-09-15	25.7	26.1	25.5	25.72	0.04	0.16	887926.0	22838403.4	476
2014-09-14	26.3	26.5	25.5	25.68	-0.67	-2.54	508494.0	13239414.7	340
2014-09-11	26.5	26.7	26.2	26.35	-0.1	-0.38	799474.0	21173564.1	433
2014-09-10	26.4	26.5	26.1	26.45	0.05	0.19	706600.0	18588988.9	403
2014-09-09	26.5	26.6	26.4	26.4	-0.01	-0.04	396637.0	10484576.1	189
2014-09-08	26.7	26.7	26.3	26.41	-0.16	-0.6	652630.0	17288002.5	340
2014-09-07	26.7	26.9	26.5	26.57	-0.04	-0.15	673681.0	17974709.1	423
2014-09-04	27.0	27.1	26.5	26.61	-0.05	-0.19	1840307.0	49464099.2	783
2014-09-03	26.6	26.8	26.4	26.66	0.14	0.53	1336442.0	35461379.4	706
2014-09-02	26.3	27.0	26.2	26.52	0.26	0.99	3172334.0	84399129.2	1633
2014-09-01	26.3	26.4	26.0	26.26	0.01	0.04	626500.0	16422324.8	423
2014-08-31	26.6	26.8	26.1	26.25	0.22	0.85	945942.0	24945191.1	701
2014-08-28	26.0	26.7	25.9	26.03	0.23	0.89	1705595.0	44774176.4	932
2014-08-27	25.7	26.0	25.6	25.8	0.19	0.74	835574.0	21595013.1	421
2014-08-26	25.5	25.8	25.4	25.61	0.16	0.63	449025.0	11481049.9	352
2014-08-25	26.1	26.1	25.0	25.45	-0.61	-2.34	1336701.0	34462600.5	621
2014-08-24	26.2	26.3	26.0	26.06	-0.04	-0.15	989427.0	25842420.6	539
2014-08-21	26.3	26.3	26.0	26.1	-0.1	-0.38	1054866.0	27567634.8	570
2014-08-20	26.2	26.8	25.9	26.2	0.04	0.15	2594131.0	68674536.9	1311
2014-08-19	26.2	26.3	26.1	26.16	-0.03	-0.11	874464.0	22876111.1	416
2014-08-18	26.2	26.3	26.1	26.19	0.0	0.0	416377.0	10890472.2	274
2014-08-17	26.2	26.3	26.1	26.19	-0.01	-0.04	642856.0	16836779.9	322
2014-08-14	26.3	26.4	26.1	26.2	-0.11	-0.42	782988.0	20564574.5	384
2014-08-13	26.5	26.5	26.2	26.31	-0.1	-0.38	705390.0	18553934.8	437
2014-08-12	26.4	26.6	26.1	26.41	0.01	0.04	846654.0	22323026.5	482
2014-08-11	26.5	26.6	26.2	26.4	0.0	0.0	1017911.0	26931443.9	483
2014-08-10	26.5	26.6	26.1	26.4	-0.05	-0.19	824776.0	21745057.0	488
2014-08-07	26.6	26.6	26.2	26.45	0.05	0.19	865686.0	22867595.0	473
2014-08-06	26.0	26.8	26.0	26.4	0.39	1.5	2457245.0	64974259.2	1214
2014-08-05	26.3	26.6	25.7	26.01	-0.2	-0.76	1964741.0	51369647.8	928
2014-08-04	26.1	26.3	26.0	26.21	0.12	0.46	860616.0	22483082.1	497
2014-08-03	26.1	26.4	25.9	26.09	0.19	0.73	663120.0	17302845.5	442
2014-07-24	25.5	26.3	25.4	25.9	0.35	1.37	1642927.0	42667550.0	656
2014-07-23	25.5	26.0	25.3	25.55	0.27	1.07	704467.0	18062465.2	541
2014-07-22	25.5	25.6	25.2	25.28	0.17	0.68	1058324.0	26893197.6	629
2014-07-21	25.7	25.7	25.1	25.11	-0.59	-2.3	1849990.0	46600313.4	834
2014-07-20	25.9	26.0	25.5	25.7	-0.25	-0.96	570353.0	14687108.5	489
2014-07-17	25.7	26.5	25.4	25.95	0.22	0.86	2199021.0	57272642.4	1210
2014-07-16	25.5	25.9	25.2	25.73	0.33	1.3	1027520.0	26245391.7	552
2014-07-15	25.3	25.8	25.2	25.4	0.32	1.28	1368198.0	34864863.7	783
2014-07-14	25.0	25.6	24.95	25.08	0.15	0.6	1311733.0	33106270.5	857
2014-07-13	25.2	25.2	24.7	24.93	-0.21	-0.84	997225.0	24885321.6	582
2014-07-10	25.1	25.4	25.0	25.14	0.07	0.28	850674.0	21426044.0	670
2014-07-09	25.5	25.9	24.9	25.07	-0.45	-1.76	1465955.0	37068692.45	1080
2014-07-08	26.3	26.8	25.3	25.52	-0.66	-2.52	2001318.0	52118074.7	1568
2014-07-07	25.8	27.1	25.8	26.18	0.54	2.11	3518617.0	93550980.2	2616
2014-07-06	25.1	26.4	24.5	25.64	0.22	0.87	5390786.0	137876759.6	3458
2014-07-03	23.25	25.5	23.2	25.42	2.22	9.57	7507869.0	186227288.55	3568
2014-07-02	22.85	23.25	22.7	23.2	0.41	1.8	585707.0	13458763.0	394
2014-07-01	22.45	22.85	22.45	22.79	0.45	2.01	526932.0	11949687.55	385
2014-06-30	22.0	22.9	21.9	22.34	0.29	1.32	690324.0	15467328.95	554
2014-06-29	22.0	22.1	21.8	22.05	-0.15	-0.68	394745.0	8675897.9	275
2014-06-26	22.25	22.4	22.1	22.2	-0.01	-0.05	540303.0	12023246.55	326
2014-06-25	22.3	22.5	22.05	22.21	0.14	0.63	1305134.0	29059733.5	826
2014-06-24	22.25	22.35	21.7	22.07	-0.15	-0.68	838093.0	18442928.25	436
2014-06-23	22.5	22.65	22.0	22.22	-0.44	-1.94	541717.0	12074145.25	428
2014-06-22	22.95	23.15	22.15	22.66	-0.3	-1.31	685417.0	15652268.6	446
2014-06-19	23.15	23.2	22.65	22.96	-0.13	-0.56	732913.0	16825719.1	528
2014-06-18	23.25	23.6	22.95	23.09	0.12	0.52	1221287.0	28410195.0	984
2014-06-17	22.3	23.2	22.0	22.97	0.79	3.56	2128817.0	48244700.25	1144
2014-06-16	22.45	23.7	21.8	22.18	-0.22	-0.98	2905409.0	67090124.4	1721
2014-06-15	22.5	22.7	22.0	22.4	-0.24	-1.06	956499.0	21372379.5	647
2014-06-12	22.9	23.45	22.3	22.64	-0.38	-1.65	741867.0	17024157.45	680
2014-06-11	22.0	23.7	22.0	23.02	1.12	5.11	4622188.0	106898539.6	2756
2014-06-10	21.9	22.0	21.85	21.9	-0.02	-0.09	443096.0	9709120.5	193
2014-06-09	21.8	22.0	21.8	21.92	0.08	0.37	378722.0	8298421.95	249
2014-06-08	22.0	22.05	21.3	21.84	-0.07	-0.32	507873.0	11096758.7	335
2014-06-05	22.1	22.1	21.9	21.91	-0.1	-0.45	215833.0	4747266.6	198
2014-06-04	22.0	22.15	21.9	22.01	0.06	0.27	613059.0	13504931.2	266
2014-06-03	22.1	22.1	21.95	21.95	-0.09	-0.41	473097.0	10421096.6	304
2014-06-02	22.0	22.3	21.95	22.04	0.03	0.14	1414405.0	31275630.4	448
2014-06-01	21.95	22.1	21.95	22.01	0.09	0.41	486048.0	10702501.1	277
2014-05-29	21.95	22.2	21.6	21.92	-0.08	-0.36	1462523.0	32140178.35	538
2014-05-28	22.2	22.2	22.0	22.0	-0.19	-0.86	826634.0	18238032.95	316
2014-05-27	22.3	22.35	22.15	22.19	-0.1	-0.45	605006.0	13451668.15	408
2014-05-26	22.1	22.6	22.1	22.29	0.22	1.0	923757.0	20648401.25	452
2014-05-25	22.0	22.2	21.7	22.07	-0.13	-0.59	599145.0	13212758.9	347
2014-05-22	22.45	22.6	22.1	22.2	-0.24	-1.07	829406.0	18619369.0	438
2014-05-21	22.2	22.55	22.0	22.44	0.27	1.22	1234656.0	27565379.2	647
2014-05-20	22.15	22.4	21.9	22.17	0.06	0.27	699276.0	15461935.5	487
2014-05-19	22.7	22.75	21.95	22.11	-0.75	-3.28	1028282.0	22845293.6	583
2014-05-18	22.85	23.0	22.6	22.86	-0.17	-0.74	731498.0	16692950.8	388
2014-05-15	23.25	23.25	22.95	23.03	-0.19	-0.82	809349.0	18630705.9	411
2014-05-14	23.35	23.55	23.05	23.22	-0.16	-0.68	1703509.0	39569216.45	703
2014-05-13	22.65	23.65	22.6	23.38	0.77	3.41	3494547.0	80978477.1	1453
2014-05-12	22.75	22.9	22.5	22.61	-0.04	-0.18	1364144.0	30888091.3	696
2014-05-11	22.35	22.9	22.2	22.65	0.35	1.57	2235279.0	50455694.55	1017
2014-05-08	22.25	22.55	22.2	22.3	0.03	0.13	1750772.0	39157436.0	718
2014-05-07	22.0	22.4	21.95	22.27	0.2	0.91	1684337.0	37367194.7	701
2014-05-06	22.1	22.15	21.9	22.07	0.04	0.18	900991.0	19858324.85	356
2014-05-05	22.0	22.15	21.8	22.03	0.03	0.14	810589.0	17816429.0	466
2014-05-04	22.1	22.25	21.9	22.0	-0.02	-0.09	1668484.0	36751289.9	636
2014-05-01	22.0	22.65	21.95	22.02	0.18	0.82	3265040.0	72576156.65	1629
2014-04-30	21.5	21.95	21.45	21.84	0.32	1.49	1724251.0	37487799.85	701
2014-04-29	21.6	21.8	21.5	21.52	-0.03	-0.14	576154.0	12465450.8	393
2014-04-28	21.6	21.7	21.5	21.55	0.01	0.05	568561.0	12282214.8	393
2014-04-27	21.7	21.85	21.45	21.54	-0.18	-0.83	1054003.0	22810742.0	622
2014-04-24	21.85	21.9	21.6	21.72	-0.14	-0.64	342053.0	7424380.75	238
2014-04-23	21.7	22.0	21.45	21.86	0.16	0.74	810183.0	17668483.35	478
2014-04-22	21.85	22.0	21.6	21.7	-0.17	-0.78	769117.0	16724152.05	386
2014-04-21	22.2	22.25	21.8	21.87	-0.37	-1.66	1105426.0	24242229.95	586
2014-04-20	21.6	22.6	21.6	22.24	0.7	3.25	2511255.0	55693778.65	1347
2014-04-17	21.9	22.0	21.45	21.54	-0.22	-1.01	1280164.0	27772539.5	817
2014-04-16	22.45	23.0	21.5	21.76	-0.29	-1.32	5335321.0	119433698.35	3249
2014-04-15	20.25	22.05	20.25	22.05	1.99	9.92	4730259.0	102442894.9	2026
2014-04-14	20.2	20.2	19.9	20.06	0.22	1.11	1008711.0	20202374.9	477
2014-04-13	19.15	20.0	19.0	19.84	0.39	2.01	1504342.0	29372919.7	548
2014-04-10	19.4	19.9	19.25	19.45	0.05	0.26	1967753.0	38306309.7	750
2014-04-09	19.75	20.85	18.8	19.4	-0.2	-1.02	4070771.0	81336942.9	1725
2014-04-08	19.4	20.15	19.2	19.6	0.35	1.82	2950765.0	58065685.3	1171
2014-04-07	19.2	19.4	19.0	19.25	0.1	0.52	933636.0	17935724.2	366
2014-04-06	18.95	19.25	18.9	19.15	0.15	0.79	914460.0	17439226.9	313
2014-04-03	19.4	19.45	19.0	19.0	-0.4	-2.06	925639.0	17743721.4	399
2014-04-02	19.35	19.65	19.25	19.4	0.2	1.04	1174020.0	22786836.45	562
2014-04-01	18.95	19.25	18.9	19.2	0.3	1.59	1188746.0	22647209.05	497
2014-03-31	18.45	18.9	18.35	18.9	0.45	2.44	768978.0	14369056.25	303
2014-03-30	18.65	18.75	18.4	18.45	-0.05	-0.27	445103.0	8287836.25	213
2014-03-27	18.85	18.9	18.5	18.5	-0.4	-2.12	305018.0	5725665.55	156
2014-03-26	18.9	18.9	18.85	18.9	0.0	0.0	312077.0	5890401.1	120
2014-03-25	18.9	18.95	18.75	18.9	0.0	0.0	626855.0	11821218.7	188
2014-03-24	18.7	19.0	18.6	18.9	-0.2	-1.05	1136231.0	21364674.9	427
2014-03-23	18.9	19.1	18.85	19.1	0.2	1.06	563421.0	10697620.9	215
2014-03-20	18.85	18.95	18.8	18.9	-0.05	-0.26	258143.0	4868852.8	125
2014-03-19	18.95	19.05	18.75	18.95	0.0	0.0	586074.0	11084600.0	195
2014-03-18	18.85	19.0	18.85	18.95	0.1	0.53	492617.0	9325882.55	203
2014-03-17	18.95	19.05	18.75	18.85	-0.1	-0.53	665669.0	12581828.85	317
2014-03-16	18.75	19.35	18.7	18.95	0.2	1.07	1599188.0	30426217.85	818
2014-03-13	18.75	18.9	18.6	18.75	0.0	0.0	963733.0	18089689.1	363
2014-03-12	18.95	19.1	18.75	18.75	-0.3	-1.57	632707.0	11953040.6	293
2014-03-11	19.0	19.15	18.8	19.05	0.1	0.53	817719.0	15560521.85	329
2014-03-10	18.8	19.15	18.6	18.95	0.2	1.07	1284483.0	24320810.7	456
2014-03-09	18.65	18.8	18.5	18.75	0.25	1.35	915826.0	17104815.7	365
2014-03-06	18.45	18.7	18.45	18.5	0.1	0.54	745554.0	13826432.35	336
2014-03-05	18.5	18.75	18.2	18.4	-0.1	-0.54	963355.0	17823160.15	522
2014-03-04	18.25	18.95	18.2	18.5	0.4	2.21	1574517.0	29271280.25	773
2014-03-03	18.4	18.45	18.0	18.1	-0.4	-2.16	1325215.0	24072466.75	756
2014-03-02	18.6	19.1	18.0	18.5	-0.4	-2.12	1751843.0	32563321.35	960
2014-02-27	18.85	19.25	18.85	18.9	0.0	0.0	1530747.0	29070267.85	841
2014-02-26	18.0	19.4	17.85	18.9	0.95	5.29	3930105.0	73665743.7	1998
2014-02-25	17.8	18.05	17.65	17.95	0.15	0.84	1005659.0	18006352.35	343
2014-02-24	17.6	17.9	17.4	17.8	0.2	1.14	1263415.0	22421557.0	550
2014-02-23	17.7	17.7	17.4	17.6	-0.05	-0.28	1399421.0	24552958.7	527
2014-02-20	17.35	17.7	17.3	17.65	0.25	1.44	2240267.0	39343039.6	745
2014-02-19	17.25	17.45	17.05	17.4	0.25	1.46	1600591.0	27630542.3	635
2014-02-18	16.85	17.3	16.8	17.15	0.25	1.48	1874266.0	32010424.55	817
2014-02-17	16.9	17.15	16.75	16.9	-0.1	-0.59	1743836.0	29543501.75	717
2014-02-16	16.6	17.2	16.55	17.0	0.4	2.41	5899268.0	99209221.45	1832
2014-02-13	16.05	16.65	16.0	16.6	0.55	3.43	4657155.0	76252947.65	1072
2014-02-12	16.05	16.15	16.05	16.05	0.05	0.31	401911.0	6470872.25	144
2014-02-11	16.05	16.1	16.0	16.0	-0.05	-0.31	1069356.0	17177955.8	264
2014-02-10	15.95	16.15	15.9	16.05	0.1	0.63	1064385.0	17054017.4	370
2014-02-09	16.05	16.05	15.95	15.95	0.0	0.0	688475.0	11019104.3	254
2014-02-06	16.0	16.0	15.9	15.95	0.0	0.0	417569.0	6656383.35	211
2014-02-05	16.05	16.05	15.9	15.95	0.0	0.0	416873.0	6656933.95	158
2014-02-04	15.85	15.95	15.75	15.95	-0.1	-0.62	458028.0	7275530.15	289
2014-02-03	16.15	16.15	16.0	16.05	-0.1	-0.62	530661.0	8544278.5	195
2014-02-02	16.0	16.15	16.0	16.15	0.15	0.94	509316.0	8192904.9	224
2014-01-30	15.95	16.1	15.9	16.0	-0.05	-0.31	488600.0	7819298.0	216
2014-01-29	16.05	16.1	16.0	16.05	0.1	0.63	553828.0	8879631.55	193
2014-01-28	15.95	16.05	15.9	15.95	0.05	0.31	712861.0	11377391.4	269
2014-01-27	16.1	16.2	15.9	15.9	-0.2	-1.24	1092814.0	17553187.8	405
2014-01-26	15.8	16.15	15.5	16.1	0.1	0.63	1380999.0	22121236.55	470
2014-01-23	16.05	16.25	16.0	16.0	-0.05	-0.31	704236.0	11319906.0	308
2014-01-22	16.15	16.2	15.7	16.05	-0.1	-0.62	706207.0	11323421.8	346
2014-01-21	16.1	16.25	16.05	16.15	0.0	0.0	1136541.0	18330566.7	370
2014-01-20	16.25	16.35	16.1	16.15	-0.2	-1.22	837728.0	13609494.95	350
2014-01-19	16.3	16.35	16.2	16.35	0.05	0.31	589127.0	9578862.75	302
2014-01-16	16.45	16.5	16.3	16.3	-0.15	-0.91	505267.0	8290466.9	231
2014-01-15	16.5	16.5	16.4	16.45	0.0	0.0	967420.0	15904032.4	314
2014-01-14	16.3	16.55	16.25	16.45	0.1	0.61	989776.0	16216710.95	411
2014-01-13	16.35	16.4	16.25	16.35	-0.05	-0.3	565827.0	9242116.25	301
2014-01-12	16.55	16.55	16.3	16.4	-0.1	-0.61	926351.0	15212875.7	403
2014-01-09	16.5	16.75	16.5	16.5	0.05	0.3	3537360.0	58849506.2	1190
2014-01-08	16.3	16.45	16.3	16.45	0.15	0.92	823245.0	13481413.7	292
2014-01-07	16.3	16.35	16.2	16.3	0.0	0.0	594326.0	9663706.55	245
2014-01-06	16.3	16.45	16.2	16.3	-0.05	-0.31	1322214.0	21569956.55	526
2014-01-05	16.6	16.65	16.3	16.35	-0.2	-1.21	1756305.0	28888233.5	631
2014-01-02	16.65	16.65	16.55	16.55	-0.05	-0.3	1184567.0	19661389.2	409
2014-01-01	16.7	16.7	16.6	16.6	-0.1	-0.6	981754.0	16333920.9	531
2013-12-31	16.85	16.9	16.55	16.7	-0.1	-0.6	1789482.0	29937168.2	859
2013-12-30	16.7	17.0	16.65	16.8	0.2	1.2	3648876.0	61341535.45	1463
2013-12-29	16.45	16.6	16.25	16.6	0.25	1.53	3426183.0	56176142.5	1142
2013-12-26	16.2	16.6	16.1	16.35	0.15	0.93	3332840.0	54432599.1	993
2013-12-25	16.15	16.3	16.1	16.2	0.1	0.62	1319069.0	21347031.95	477
2013-12-24	16.05	16.3	16.0	16.1	0.05	0.31	2199069.0	35419295.1	594
2013-12-23	16.2	16.2	16.0	16.05	-0.15	-0.93	770225.0	12371768.9	312
2013-12-22	16.3	16.3	16.1	16.2	-0.05	-0.31	807199.0	13053897.65	384
2013-12-19	16.0	16.4	16.0	16.25	0.2	1.25	1877660.0	30502029.9	662
2013-12-18	15.95	16.05	15.9	16.05	0.05	0.31	547759.0	8751071.25	183
2013-12-17	15.95	16.0	15.9	16.0	0.05	0.31	634083.0	10107443.5	211
2013-12-16	15.9	16.0	15.9	15.95	-0.05	-0.31	423595.0	6752868.6	165
2013-12-15	16.1	16.1	15.95	16.0	-0.1	-0.62	508168.0	8133385.9	236
2013-12-12	15.95	16.1	15.85	16.1	0.15	0.94	605365.0	9668555.95	302
2013-12-11	16.0	16.05	15.95	15.95	-0.1	-0.62	642988.0	10286374.9	182
2013-12-10	16.05	16.1	15.95	16.05	0.0	0.0	1588520.0	25434094.55	425
2013-12-09	15.9	16.15	15.85	16.05	0.2	1.26	2285649.0	36572387.4	677
2013-12-08	15.7	15.85	15.65	15.85	0.15	0.96	887350.0	13996353.8	299
2013-12-05	15.55	15.7	15.45	15.7	0.2	1.29	261059.0	4073137.95	161
2013-12-04	15.45	15.6	15.3	15.5	0.0	0.0	335967.0	5190260.2	236
2013-12-03	15.75	15.8	15.4	15.5	-0.25	-1.59	563692.0	8804694.95	317
2013-12-02	15.75	15.9	15.7	15.75	0.05	0.32	615520.0	9719578.85	297
2013-12-01	15.85	15.85	15.65	15.7	-0.1	-0.63	503644.0	7924055.4	242
2013-11-28	15.75	15.85	15.7	15.8	0.05	0.32	400201.0	6315711.65	234
2013-11-27	15.55	15.85	15.45	15.75	0.25	1.61	1766912.0	27754162.35	644
2013-11-26	16.2	16.3	14.8	15.5	-0.7	-4.32	2482638.0	39341710.6	746
2013-11-25	16.0	16.2	15.95	16.2	0.25	1.57	1146106.0	18403878.7	335
2013-11-24	16.0	16.1	15.95	15.95	0.0	0.0	738312.0	11819848.5	243
2013-11-21	16.1	16.1	15.95	15.95	-0.15	-0.93	628499.0	10059914.9	269
2013-11-20	15.9	16.15	15.9	16.1	0.2	1.26	1024993.0	16462312.65	335
2013-11-19	15.95	15.95	15.8	15.9	0.0	0.0	800054.0	12695646.25	290
2013-11-18	16.05	16.05	15.85	15.9	-0.1	-0.63	852821.0	13584828.35	303
2013-11-17	16.0	16.2	16.0	16.0	0.0	0.0	965600.0	15549579.25	421
2013-11-14	15.9	16.2	15.9	16.0	0.2	1.27	1398510.0	22442206.15	622
2013-11-13	15.8	16.05	15.75	15.8	0.0	0.0	1784273.0	28414279.2	586
2013-11-12	15.6	16.0	15.55	15.8	0.2	1.28	2339082.0	37060507.05	789
2013-11-11	15.6	15.6	15.55	15.6	0.0	0.0	324594.0	5056651.0	161
2013-11-10	15.55	15.65	15.55	15.6	0.1	0.65	507423.0	7906553.2	205
2013-11-07	15.55	15.6	15.5	15.5	-0.05	-0.32	706305.0	10979914.2	211
2013-11-06	15.6	15.65	15.5	15.55	-0.05	-0.32	520854.0	8110706.2	177
2013-11-05	15.45	15.65	15.45	15.6	0.15	0.97	1255324.0	19530196.65	339
2013-11-04	15.4	15.55	15.4	15.45	0.0	0.0	502349.0	7784265.2	206
2013-11-03	15.45	15.5	15.35	15.45	0.0	0.0	771476.0	11903197.0	336
2013-10-31	15.4	15.45	15.35	15.45	-0.05	-0.32	613807.0	9468854.15	238
2013-10-30	15.45	15.5	15.35	15.5	0.1	0.65	466588.0	7193400.35	221
2013-10-29	15.65	15.65	15.4	15.4	-0.2	-1.28	582620.0	9035647.4	238
2013-10-28	15.6	15.8	15.55	15.6	0.0	0.0	1428124.0	22394622.6	604
2013-10-27	15.55	15.6	15.5	15.6	0.05	0.32	328741.0	5113616.05	185
2013-10-24	15.4	15.65	15.4	15.55	0.15	0.97	1552143.0	24149370.35	450
2013-10-23	15.4	15.5	15.35	15.4	-0.05	-0.32	303779.0	4679543.05	159
2013-10-22	15.55	15.75	15.4	15.45	-0.1	-0.64	610815.0	9514956.65	336
2013-10-21	15.5	15.6	15.45	15.55	0.05	0.32	989876.0	15368267.55	327
2013-10-20	15.3	15.55	15.25	15.5	0.4	2.65	764717.0	11778678.9	345
2013-10-10	15.05	15.15	15.0	15.1	0.0	0.0	555496.0	8380271.1	278
2013-10-09	15.15	15.3	15.05	15.1	-0.1	-0.66	710882.0	10787716.45	298
2013-10-08	15.15	15.35	15.0	15.2	0.15	1.0	1809822.0	27428960.65	446
2013-10-07	15.2	15.35	15.05	15.05	-0.25	-1.63	321991.0	4887637.35	246
2013-10-06	15.55	15.55	15.0	15.3	-0.25	-1.61	778686.0	11879191.5	334
2013-10-03	15.5	15.55	15.45	15.55	0.1	0.65	459806.0	7127004.1	207
2013-10-02	15.55	15.6	15.45	15.45	-0.1	-0.64	622052.0	9658937.25	175
2013-10-01	15.4	15.55	15.4	15.55	0.05	0.32	467335.0	7249120.55	197
2013-09-30	15.45	15.55	15.35	15.5	0.05	0.32	972364.0	14993710.4	239
2013-09-29	15.4	15.45	15.35	15.45	0.05	0.32	338109.0	5200769.3	131
2013-09-26	15.6	15.65	15.3	15.4	-0.2	-1.28	719796.0	11117058.25	303
2013-09-25	15.7	15.75	15.55	15.6	0.0	0.0	397510.0	6218432.0	176
2013-09-24	15.5	15.65	15.45	15.6	0.15	0.97	569463.0	8849269.2	222
2013-09-19	15.5	15.6	15.35	15.45	0.1	0.65	1128287.0	17485039.4	333
2013-09-18	15.7	15.7	15.3	15.35	-0.25	-1.6	696953.0	10809271.85	348
2013-09-17	15.35	15.75	15.35	15.6	0.25	1.63	1822889.0	28375686.65	687
2013-09-16	15.4	15.4	15.2	15.35	-0.05	-0.32	1038813.0	15890252.25	325
2013-09-15	15.05	15.45	15.0	15.4	0.45	3.01	1348424.0	20494079.85	449
2013-09-12	14.85	15.0	14.8	14.95	0.1	0.67	646193.0	9638469.5	322
2013-09-11	14.7	14.85	14.6	14.85	0.2	1.37	933214.0	13702202.3	292
2013-09-10	14.5	14.7	14.45	14.65	0.55	3.9	1354746.0	19761377.95	437
2013-09-09	14.2	14.2	13.9	14.1	-0.15	-1.05	796095.0	11189025.5	357
2013-09-08	14.45	14.55	14.15	14.25	-0.1	-0.7	488299.0	7019396.95	241
2013-09-05	14.4	14.55	14.25	14.35	-0.1	-0.69	457968.0	6582625.7	276
2013-09-04	14.6	14.65	14.45	14.45	-0.2	-1.37	500931.0	7288086.1	285
2013-09-03	15.0	15.05	14.55	14.65	-0.3	-2.01	1035670.0	15334200.5	437
2013-09-02	14.9	14.95	14.8	14.95	0.05	0.34	650647.0	9687291.35	248
2013-09-01	14.8	14.95	14.8	14.9	0.3	2.05	818860.0	12184876.5	290
2013-08-29	14.95	15.1	14.6	14.6	-0.25	-1.68	860495.0	12794679.55	371
2013-08-28	14.7	15.15	14.65	14.85	-0.05	-0.34	999295.0	14928958.3	409
2013-08-27	15.5	15.55	14.7	14.9	-1.05	-6.58	1686752.0	25476195.3	765
2013-08-26	16.1	16.15	15.9	15.95	-0.15	-0.93	1210566.0	19378104.1	430
2013-08-25	16.15	16.25	16.1	16.1	-0.1	-0.62	899124.0	14528314.35	365
2013-08-22	16.15	16.25	16.15	16.2	0.0	0.0	529174.0	8575039.75	207
2013-08-21	16.1	16.25	16.1	16.2	0.1	0.62	1110206.0	17951672.7	366
2013-08-20	16.15	16.25	16.05	16.1	-0.05	-0.31	839055.0	13542696.6	326
2013-08-19	16.15	16.2	16.05	16.15	-0.05	-0.31	813961.0	13121649.85	346
2013-08-18	16.25	16.35	16.1	16.2	-0.1	-0.61	1396099.0	22634966.65	458
2013-08-15	16.35	16.45	16.25	16.3	-0.05	-0.31	1418194.0	23181544.8	468
2013-08-14	16.5	16.55	16.25	16.35	-0.15	-0.91	1790669.0	29356802.55	729
2013-08-13	16.2	16.55	16.05	16.5	0.5	3.13	3425201.0	55893874.3	1045
2013-08-05	16.0	16.15	15.95	16.0	0.0	0.0	1405884.0	22539623.3	618
2013-08-04	15.9	16.05	15.85	16.0	0.1	0.63	2003285.0	31982226.95	681
2013-08-01	15.9	15.9	15.75	15.9	0.0	0.0	1133540.0	17951055.9	377
2013-07-31	15.9	16.0	15.8	15.9	0.1	0.63	1847013.0	29343256.65	650
2013-07-30	15.85	15.9	15.7	15.8	0.0	0.0	1635543.0	25812735.4	581
2013-07-29	15.75	16.05	15.7	15.8	0.1	0.64	6028014.0	95902999.7	1984
2013-07-28	15.45	15.7	15.45	15.7	0.3	1.95	3010703.0	46903406.55	830
2013-07-25	15.4	15.65	15.35	15.4	0.0	0.0	3218498.0	49823706.75	882
2013-07-24	15.3	15.6	15.3	15.4	0.1	0.65	5383693.0	83155925.55	1197
2013-07-23	15.35	15.45	15.25	15.3	0.0	0.0	1513093.0	23212807.35	468
2013-07-22	15.5	15.5	15.3	15.3	0.0	0.0	867877.0	13377092.65	285
2013-07-21	15.15	15.4	15.1	15.3	0.05	0.33	548221.0	8375741.15	227
2013-07-18	15.4	15.4	15.15	15.25	-0.2	-1.29	624999.0	9550089.75	259
2013-07-17	15.4	15.45	15.3	15.45	0.0	0.0	662967.0	10194167.4	211
2013-07-16	15.5	15.55	15.45	15.45	-0.1	-0.64	259896.0	4020562.95	112
2013-07-15	15.5	15.6	15.45	15.55	0.0	0.0	465303.0	7225273.7	176
2013-07-14	15.45	15.6	15.4	15.55	0.15	0.97	626164.0	9698567.65	246
2013-07-11	15.35	15.45	15.3	15.4	0.0	0.0	225731.0	3468917.5	124
2013-07-10	15.5	15.5	15.35	15.4	-0.1	-0.65	382040.0	5889729.45	154
2013-07-09	15.35	15.5	15.3	15.5	0.15	0.98	470206.0	7223983.3	220
2013-07-08	15.45	15.5	15.3	15.35	-0.05	-0.32	772387.0	11900775.85	248
2013-07-07	15.3	15.5	15.3	15.4	0.15	0.98	1139722.0	17538379.9	366
2013-07-04	15.3	15.35	15.25	15.25	0.05	0.33	254688.0	3895130.3	131
2013-07-03	15.35	15.35	15.2	15.2	-0.1	-0.65	445695.0	6810495.8	155
2013-07-02	15.3	15.35	15.25	15.3	0.0	0.0	474596.0	7272722.35	215
2013-07-01	15.2	15.3	15.2	15.3	0.15	0.99	438914.0	6686142.8	182
2013-06-30	15.15	15.25	15.1	15.15	-0.05	-0.33	290958.0	4416638.1	176
2013-06-26	15.3	15.3	15.15	15.2	-0.05	-0.33	564150.0	8589097.65	254
2013-06-25	15.2	15.35	15.2	15.25	0.05	0.33	583895.0	8923731.7	261
2013-06-24	15.4	15.4	15.2	15.2	-0.2	-1.3	980916.0	14975917.85	356
2013-06-23	15.4	15.45	15.35	15.4	0.05	0.33	455408.0	7014512.9	222
2013-06-22	15.05	15.35	15.0	15.35	0.05	0.33	590593.0	9012688.85	265
2013-06-19	15.4	15.45	15.3	15.3	-0.1	-0.65	737559.0	11337158.15	344
2013-06-18	15.45	15.55	15.4	15.4	-0.05	-0.32	950269.0	14695131.1	311
2013-06-17	15.2	15.45	15.2	15.45	0.35	2.32	961122.0	14769300.05	418
2013-06-16	14.75	15.2	14.7	15.1	0.1	0.67	1197324.0	17969565.2	592
2013-06-15	15.8	15.8	14.55	15.0	-0.95	-5.96	2381860.0	36194020.6	1066
2013-06-12	16.0	16.05	15.85	15.95	0.05	0.31	1075253.0	17159401.75	545
2013-06-11	15.75	16.15	15.7	15.9	0.15	0.95	3615985.0	57820188.55	1363
2013-06-10	15.7	15.8	15.6	15.75	0.05	0.32	1097681.0	17260693.05	464
2013-06-09	15.65	15.8	15.6	15.7	0.05	0.32	1151961.0	18093937.95	382
2013-06-08	15.6	15.9	15.6	15.65	0.05	0.32	1559292.0	24530463.1	564
2013-06-05	15.45	15.65	15.45	15.6	0.05	0.32	1220422.0	19001084.25	366
2013-06-04	15.6	15.75	15.5	15.55	-0.05	-0.32	1772665.0	27676573.55	677
2013-06-03	15.6	15.7	15.5	15.6	-0.05	-0.32	1818752.0	28381090.9	591
2013-06-02	15.6	15.65	15.55	15.65	0.0	0.0	1179258.0	18386664.95	372
2013-06-01	15.5	15.7	15.45	15.65	-0.05	-0.32	693418.0	10827895.95	312
2013-05-29	15.9	15.95	15.6	15.7	-0.2	-1.26	1420093.0	22419508.9	466
2013-05-28	15.65	15.9	15.65	15.9	0.2	1.27	2352810.0	37274405.5	705
2013-05-27	15.55	15.7	15.55	15.7	0.15	0.96	864139.0	13484075.1	337
2013-05-26	15.6	15.7	15.5	15.55	0.0	0.0	743283.0	11589078.7	287
2013-05-25	15.55	15.8	15.45	15.55	-0.05	-0.32	1626605.0	25451136.55	532
2013-05-22	15.6	15.7	15.5	15.6	0.05	0.32	951156.0	14836318.05	428
2013-05-21	15.55	15.7	15.55	15.55	-0.05	-0.32	897039.0	13990072.55	350
2013-05-20	15.55	15.9	15.45	15.6	0.05	0.32	2641218.0	41321914.4	868
2013-05-19	15.4	15.55	15.35	15.55	0.15	0.97	1045398.0	16160319.7	357
2013-05-18	15.25	15.45	15.2	15.4	0.15	0.98	989246.0	15171346.7	418
2013-05-15	15.25	15.3	15.05	15.25	0.0	0.0	731938.0	11099481.25	357
2013-05-14	15.4	15.45	15.2	15.25	-0.15	-0.97	654229.0	10037117.1	302
2013-05-13	15.45	15.5	15.2	15.4	-0.25	-1.6	912551.0	14015008.85	479
2013-05-12	15.5	15.75	15.4	15.65	0.15	0.97	1364831.0	21287345.5	605
2013-05-11	15.5	15.55	15.45	15.5	0.1	0.65	434607.0	6742905.65	207
2013-05-08	15.45	15.55	15.4	15.4	0.0	0.0	323128.0	5008363.45	191
2013-05-07	15.5	15.5	15.4	15.4	-0.15	-0.96	466812.0	7217397.55	257
2013-05-06	15.65	15.65	15.4	15.55	-0.05	-0.32	846886.0	13139593.4	392
2013-05-05	15.7	15.75	15.6	15.6	-0.15	-0.95	717089.0	11228953.85	302
2013-05-04	15.65	15.75	15.65	15.75	0.15	0.96	710663.0	11159068.6	308
2013-05-01	15.75	15.8	15.45	15.6	-0.2	-1.27	1465295.0	22924450.75	506
2013-04-30	15.9	15.95	15.7	15.8	-0.1	-0.63	683786.0	10842937.1	307
2013-04-29	16.0	16.0	15.85	15.9	-0.05	-0.31	628677.0	10000478.45	230
2013-04-28	15.95	16.0	15.8	15.95	-0.05	-0.31	742187.0	11818479.7	315
2013-04-27	16.15	16.2	15.95	16.0	-0.1	-0.62	889204.0	14289092.6	435
2013-04-24	16.15	16.2	16.1	16.1	0.0	0.0	1286849.0	20795833.0	488
2013-04-23	16.2	16.25	16.05	16.1	0.0	0.0	1204361.0	19430024.95	447
2013-04-22	16.05	16.2	16.0	16.1	0.05	0.31	1086024.0	17487625.25	456
2013-04-21	16.1	16.15	16.0	16.05	0.05	0.31	1098637.0	17634736.35	514
2013-04-20	15.65	16.0	15.55	16.0	0.35	2.24	841820.0	13296235.15	398
2013-04-17	16.05	16.05	15.55	15.65	-0.4	-2.49	1970558.0	30975371.95	847
2013-04-16	16.0	16.2	15.8	16.05	-0.25	-1.53	1925924.0	30839680.15	823
2013-04-15	16.75	16.85	16.2	16.3	-0.35	-2.1	2908080.0	47876491.4	1207
2013-04-14	16.2	16.75	16.15	16.65	0.5	3.1	2876064.0	47335026.1	1245
2013-04-13	16.1	16.45	16.05	16.15	0.15	0.94	4060160.0	65970367.9	1523
2013-04-10	16.0	16.25	15.85	16.0	0.15	0.95	3360861.0	54024207.6	1503
2013-04-09	15.75	16.45	15.7	15.85	0.15	0.96	5683558.0	91270149.75	1801
2013-04-08	15.4	15.85	15.4	15.7	0.35	2.28	2833896.0	44294321.95	1030
2013-04-07	15.2	15.4	15.2	15.35	0.05	0.33	329319.0	5049060.95	205
2013-04-06	15.4	15.45	15.15	15.3	-0.1	-0.65	791522.0	12102234.45	376
2013-04-03	15.4	15.5	15.35	15.4	0.0	0.0	848438.0	13066884.55	305
2013-04-02	15.4	15.45	15.3	15.4	-0.05	-0.32	996894.0	15306676.0	378
2013-04-01	15.45	15.7	15.35	15.45	-0.05	-0.32	1138977.0	17659525.55	561
2013-03-31	15.15	15.6	15.1	15.5	0.35	2.31	2182653.0	33547066.8	788
2013-03-30	15.2	15.25	15.05	15.15	-0.25	-1.62	1682813.0	25514216.75	755
2013-03-27	15.3	15.45	15.25	15.4	0.1	0.65	995522.0	15264609.75	447
2013-03-26	15.4	15.4	15.25	15.3	-0.1	-0.65	618164.0	9472690.4	314
2013-03-25	15.4	15.4	15.3	15.4	0.0	0.0	875022.0	13442739.8	355
2013-03-24	15.5	15.6	15.3	15.4	-0.05	-0.32	1284288.0	19858905.95	466
2013-03-23	15.3	15.55	15.3	15.45	0.25	1.64	1311455.0	20209845.55	550
2013-03-20	15.35	15.5	15.15	15.2	-0.15	-0.98	1543942.0	23679144.35	647
2013-03-19	15.35	15.5	15.35	15.35	0.05	0.33	651905.0	10035441.5	357
2013-03-18	15.55	15.55	15.3	15.3	-0.25	-1.61	985821.0	15160008.05	470
2013-03-17	15.4	15.65	15.35	15.55	0.25	1.63	1836632.0	28440985.9	797
2013-03-16	15.2	15.35	15.2	15.3	0.1	0.66	996029.0	15232333.35	434
2013-03-13	15.1	15.25	15.0	15.2	0.1	0.66	973165.0	14702767.6	485
2013-03-12	15.3	15.55	15.1	15.1	-0.25	-1.63	1630441.0	25014771.75	704
2013-03-11	15.15	15.4	15.15	15.35	0.25	1.66	1294624.0	19857516.0	503
2013-03-10	15.1	15.15	15.1	15.1	0.0	0.0	365927.0	5532124.9	168
2013-03-09	15.15	15.25	15.1	15.1	0.0	0.0	469963.0	7135527.3	212
2013-03-06	15.15	15.2	15.1	15.1	0.0	0.0	320415.0	4851168.75	145
2013-03-05	15.1	15.2	15.1	15.1	-0.05	-0.33	342859.0	5193143.25	132
2013-03-04	15.2	15.2	15.1	15.15	-0.05	-0.33	432698.0	6544615.35	171
2013-03-03	15.25	15.3	15.15	15.2	-0.05	-0.33	602192.0	9159173.3	211
2013-03-02	15.35	15.35	15.2	15.25	0.0	0.0	398076.0	6064271.6	174
2013-02-27	15.25	15.4	15.25	15.25	0.05	0.33	399970.0	6120445.8	176
2013-02-26	15.3	15.3	15.15	15.2	-0.15	-0.98	524571.0	7993199.2	250
2013-02-25	15.35	15.45	15.25	15.35	0.0	0.0	577257.0	8847215.6	269
2013-02-24	15.45	15.6	15.3	15.35	-0.05	-0.32	828553.0	12775295.6	396
2013-02-23	15.4	15.5	15.35	15.4	0.0	0.0	493582.0	7611942.05	271
2013-02-20	15.5	15.6	15.35	15.4	-0.1	-0.65	1011498.0	15622176.85	526
2013-02-19	15.6	16.1	15.4	15.5	-0.15	-0.96	4141268.0	65273344.0	1564
2013-02-18	15.55	15.8	15.5	15.65	0.1	0.64	833816.0	13064152.05	435
2013-02-17	15.45	15.7	15.4	15.55	0.1	0.65	618399.0	9594796.4	338
2013-02-16	15.3	15.5	15.3	15.45	0.15	0.98	495551.0	7645804.6	259
2013-02-13	15.45	15.45	15.25	15.3	-0.1	-0.65	679747.0	10413947.1	334
2013-02-12	15.4	15.55	15.35	15.4	0.0	0.0	874691.0	13544467.4	317
2013-02-11	15.3	15.5	15.3	15.4	0.1	0.65	797787.0	12277337.8	299
2013-02-10	15.3	15.4	15.25	15.3	-0.1	-0.65	838151.0	12844631.15	370
2013-02-09	15.5	15.55	15.15	15.4	-0.05	-0.32	1427278.0	21949467.95	611
2013-02-06	15.9	16.05	15.45	15.45	-0.4	-2.52	1442410.0	22752800.4	732
2013-02-05	16.0	16.05	15.4	15.85	-0.15	-0.94	1405357.0	22236796.65	699
2013-02-04	15.75	16.15	15.65	16.0	0.2	1.27	2038648.0	32440855.25	945
2013-02-03	15.75	15.8	15.5	15.8	0.0	0.0	1235048.0	19294864.65	472
2013-02-02	15.7	15.95	15.7	15.8	0.15	0.96	1446191.0	22867288.85	638
2013-01-30	15.55	15.7	15.5	15.65	0.1	0.64	1469582.0	22927706.4	629
2013-01-29	15.4	15.6	15.35	15.55	0.2	1.3	1361246.0	21057957.2	526
2013-01-28	15.55	15.6	15.3	15.35	-0.05	-0.32	556532.0	8600988.45	310
2013-01-27	15.3	15.65	15.25	15.4	0.15	0.98	1484202.0	22910464.9	549
2013-01-26	15.1	15.25	15.1	15.25	0.15	0.99	676078.0	10262393.0	289
2013-01-23	15.3	15.3	15.0	15.1	-0.15	-0.98	528675.0	8029525.9	260
2013-01-22	15.1	15.35	15.05	15.25	0.1	0.66	719283.0	10931635.4	319
2013-01-21	15.2	15.25	15.0	15.15	-0.15	-0.98	946951.0	14338047.4	426
2013-01-20	15.5	15.5	15.3	15.3	-0.2	-1.29	793959.0	12207804.85	316
2013-01-19	15.25	15.7	15.25	15.5	0.25	1.64	1624433.0	25112541.65	554
2013-01-16	15.4	15.4	15.25	15.25	-0.2	-1.29	441981.0	6771069.6	267
2013-01-15	15.5	15.55	15.35	15.45	-0.05	-0.32	601334.0	9278227.25	259
2013-01-14	15.55	15.6	15.45	15.5	-0.1	-0.64	863663.0	13415574.15	341
2013-01-13	15.7	15.7	15.5	15.6	-0.05	-0.32	908663.0	14160572.8	406
2013-01-12	15.75	15.85	15.6	15.65	0.1	0.64	2053382.0	32286661.8	824
2013-01-09	15.55	15.65	15.45	15.55	0.0	0.0	742172.0	11539267.9	314
2013-01-08	15.7	15.8	15.3	15.55	-0.2	-1.27	1374209.0	21397614.2	577
2013-01-07	15.7	15.8	15.55	15.75	0.15	0.96	1587578.0	24927267.7	572
2013-01-06	15.55	15.85	15.4	15.6	0.15	0.97	2383487.0	37306656.45	1031
2013-01-05	15.35	15.55	15.25	15.45	0.2	1.31	2250479.0	34758172.9	771
2013-01-02	15.1	15.3	15.1	15.25	0.15	0.99	1412587.0	21470062.5	570
2013-01-01	15.15	15.15	14.95	15.1	0.15	1.0	998581.0	15024504.9	431
2012-12-31	15.2	15.2	14.9	14.95	-0.2	-1.32	946783.0	14274687.45	503
2012-12-30	15.25	15.25	15.1	15.15	0.0	0.0	1190581.0	18069036.15	612
2012-12-29	15.35	15.55	15.15	15.15	-0.25	-1.62	2791672.0	42715506.65	953
2012-12-26	15.5	15.5	15.3	15.4	-0.15	-0.96	852522.0	13106747.55	405
2012-12-25	15.55	15.7	15.5	15.55	0.05	0.32	1055462.0	16473855.15	538
2012-12-24	15.45	15.5	15.4	15.5	0.05	0.32	526294.0	8143809.8	248
2012-12-23	15.45	15.5	15.4	15.45	-0.05	-0.32	395492.0	6105458.65	177
2012-12-22	15.55	15.55	15.35	15.5	-0.1	-0.64	784167.0	12122023.05	353
2012-12-19	15.7	15.7	15.5	15.6	-0.1	-0.64	974998.0	15202356.1	361
2012-12-18	15.85	15.85	15.7	15.7	-0.15	-0.95	398511.0	6283732.6	256
2012-12-17	15.85	15.95	15.75	15.85	0.0	0.0	1320492.0	20933598.55	359
2012-12-16	15.7	15.9	15.65	15.85	0.15	0.96	1961350.0	30966758.75	578
2012-12-15	15.6	15.75	15.55	15.7	0.15	0.96	1647329.0	25778528.8	507
2012-12-12	15.65	15.7	15.5	15.55	0.0	0.0	1196744.0	18692964.95	475
2012-12-11	15.65	15.7	15.5	15.55	-0.1	-0.64	1399077.0	21790479.8	514
2012-12-10	15.7	15.75	15.6	15.65	-0.2	-1.26	755171.0	11832632.2	295
2012-12-09	15.9	15.9	15.75	15.85	-0.05	-0.31	585705.0	9262668.05	328
2012-12-08	15.85	16.0	15.7	15.9	0.05	0.32	1039772.0	16507377.15	442
2012-12-05	15.9	16.0	15.8	15.85	-0.05	-0.31	837943.0	13337624.35	460
2012-12-04	15.95	16.0	15.8	15.9	-0.05	-0.31	773313.0	12285566.15	363
2012-12-03	15.9	16.05	15.85	15.95	0.05	0.31	1583122.0	25242100.9	701
2012-12-02	16.05	16.05	15.8	15.9	-0.05	-0.31	1440348.0	22882114.25	615
2012-12-01	15.9	16.2	15.6	15.95	0.35	2.24	2772278.0	44272492.0	1178
2012-11-28	15.5	15.75	15.5	15.6	0.0	0.0	516852.0	8085115.4	434
2012-11-27	15.5	15.6	15.25	15.6	0.0	0.0	775548.0	11969755.8	352
2012-11-26	15.55	16.0	15.25	15.6	-0.2	-1.27	799853.0	12389601.2	420
2012-11-25	15.8	15.8	15.15	15.8	-0.1	-0.63	1722182.0	26486843.3	642
2012-11-24	15.65	15.9	15.6	15.9	0.45	2.91	731103.0	11544585.3	367
2012-11-21	15.6	15.75	15.4	15.45	-0.15	-0.96	439909.0	6841677.25	248
2012-11-20	15.8	15.85	15.4	15.6	-0.2	-1.27	742013.0	11621654.85	419
2012-11-19	16.05	16.1	15.3	15.8	-0.3	-1.86	1270234.0	19971272.9	607
2012-11-18	15.95	16.15	15.9	16.1	0.15	0.94	900873.0	14391086.75	335
2012-11-17	16.05	16.05	15.85	15.95	-0.05	-0.31	667720.0	10648747.9	332
2012-11-14	15.95	16.2	15.85	16.0	0.05	0.31	1679866.0	26880735.4	740
2012-11-13	15.65	16.0	15.55	15.95	0.3	1.92	858553.0	13550706.3	467
2012-11-12	15.9	15.95	15.55	15.65	-0.3	-1.88	939947.0	14794745.55	521
2012-11-11	16.15	16.15	15.9	15.95	-0.2	-1.24	1475108.0	23630245.6	565
2012-11-10	16.2	16.3	16.0	16.15	-0.15	-0.92	1491000.0	24036062.55	585
2012-11-07	16.55	16.6	16.3	16.3	-0.2	-1.21	1371820.0	22574239.55	493
2012-11-06	16.3	16.7	16.3	16.5	0.25	1.54	3055555.0	50434228.9	926
2012-11-05	16.15	16.3	16.05	16.25	0.15	0.93	2544754.0	41150835.75	754
2012-11-04	16.15	16.2	16.05	16.1	0.0	0.0	1046704.0	16863496.95	427
2012-11-03	16.25	16.4	16.05	16.1	0.0	0.0	878937.0	14204353.9	439
2012-10-24	15.85	16.1	15.6	16.1	0.2	1.26	641128.0	10217856.65	346
2012-10-23	15.9	16.2	15.8	15.9	0.0	0.0	1127986.0	18035946.45	606
2012-10-22	16.05	16.05	15.8	15.9	-0.2	-1.24	571756.0	9108927.3	374
2012-10-21	16.2	16.2	16.0	16.1	-0.05	-0.31	1317139.0	21128142.8	509
2012-10-20	16.0	16.25	15.95	16.15	-0.05	-0.31	796302.0	12826951.45	461
2012-10-17	16.1	16.7	16.1	16.2	0.15	0.93	2863502.0	46660369.75	1326
2012-10-16	16.45	16.5	15.85	16.05	-0.2	-1.23	1780235.0	28749311.1	937
2012-10-15	15.85	16.5	15.7	16.25	0.45	2.85	1708231.0	27458588.25	704
2012-10-14	15.65	16.1	15.5	15.8	0.0	0.0	688334.0	10844220.15	480
2012-10-13	16.7	16.75	15.75	15.8	-0.9	-5.39	1781041.0	28601710.85	959
2012-10-10	16.6	17.15	16.6	16.7	-0.15	-0.89	2422509.0	40884241.4	1237
2012-10-09	16.3	17.0	15.9	16.85	0.6	3.69	2301282.0	37667615.45	1056
2012-10-08	16.65	16.7	16.25	16.25	-0.25	-1.52	1860565.0	30679499.7	997
2012-10-07	16.45	16.75	16.3	16.5	0.0	0.0	1195531.0	19698377.7	724
2012-10-06	17.05	17.2	16.5	16.5	-0.45	-2.65	1281765.0	21569005.3	698
2012-10-03	16.35	17.35	16.35	16.95	0.45	2.73	1258261.0	21203497.05	705
2012-10-02	16.4	16.65	16.35	16.5	0.15	0.92	759685.0	12519720.7	417
2012-10-01	16.25	16.6	16.0	16.35	0.2	1.24	1047744.0	17085809.45	566
2012-09-30	16.3	16.6	15.65	16.15	-0.15	-0.92	1541896.0	24867155.45	892
2012-09-29	17.65	18.2	16.2	16.3	-1.45	-8.17	2581212.0	44440378.8	1487
2012-09-26	18.05	18.3	17.5	17.75	-0.5	-2.74	3102517.0	55803105.1	1426
2012-09-25	17.3	18.25	17.15	18.25	0.95	5.49	1603511.0	28185258.6	657
2012-09-24	17.55	17.55	17.0	17.3	-0.2	-1.14	1449675.0	24858354.4	700
2012-09-22	17.4	17.7	17.0	17.5	0.1	0.57	635811.0	11076557.65	432
2012-09-19	17.5	17.55	17.2	17.4	-0.1	-0.57	894295.0	15520038.4	479
2012-09-18	17.7	17.7	17.4	17.5	-0.2	-1.13	1125353.0	19721222.4	454
2012-09-17	17.65	17.75	17.55	17.7	-0.05	-0.28	996262.0	17585511.15	513
2012-09-16	17.9	18.1	17.65	17.75	-0.15	-0.84	1728359.0	30824791.3	860
2012-09-15	17.95	18.7	17.85	17.9	0.25	1.42	3270385.0	59229641.1	1479
2012-09-12	17.45	17.75	17.45	17.65	0.05	0.28	2409362.0	42421540.8	693
2012-09-11	17.6	18.0	17.2	17.6	-0.05	-0.28	2251564.0	39827008.55	885
2012-09-10	17.85	18.0	17.4	17.65	-0.2	-1.12	2715857.0	48161329.05	955
2012-09-09	17.1	17.95	16.85	17.85	0.9	5.31	2181104.0	37880430.15	956
2012-09-08	16.5	17.3	16.5	16.95	0.6	3.67	2013698.0	34054830.15	882
2012-09-05	16.2	16.5	16.2	16.35	0.0	0.0	856454.0	14006727.15	386
2012-09-04	16.5	16.55	16.15	16.35	-0.2	-1.21	1901233.0	31139887.8	656
2012-09-03	16.7	16.75	16.4	16.55	-0.2	-1.19	1574385.0	26054286.0	729
2012-09-02	16.25	16.8	16.2	16.75	0.5	3.08	1645486.0	27115115.3	686
2012-09-01	16.15	16.5	16.1	16.25	0.2	1.25	2073230.0	33855985.75	803
2012-08-29	16.0	16.3	15.95	16.05	-0.1	-0.62	1011609.0	16299146.05	445
2012-08-28	16.2	16.25	15.85	16.15	0.0	0.0	1271156.0	20437600.45	661
2012-08-27	16.15	16.4	16.0	16.15	0.0	0.0	1133394.0	18330803.3	569
2012-08-26	15.8	16.5	15.65	16.15	0.35	2.22	2321889.0	37391835.95	921
2012-08-25	15.45	15.8	15.4	15.8	0.6	3.95	1116205.0	17419619.0	481
2012-08-15	14.95	15.25	14.9	15.2	0.25	1.67	940448.0	14217975.25	538
2012-08-14	14.95	15.15	14.8	14.95	0.1	0.67	955101.0	14282580.05	556
2012-08-13	15.35	15.35	14.85	14.85	-0.5	-3.26	775763.0	11769405.25	431
2012-08-12	15.5	15.6	15.2	15.35	-0.1	-0.65	576750.0	8852930.6	388
2012-08-11	15.5	15.75	15.4	15.45	-0.05	-0.32	759767.0	11836308.25	393
2012-08-08	15.8	15.85	15.3	15.5	-0.3	-1.9	1650018.0	25703681.25	783
2012-08-07	15.7	16.2	15.65	15.8	0.2	1.28	2508952.0	39981464.05	1056
2012-08-06	15.1	15.8	15.1	15.6	0.5	3.31	3652143.0	56608299.2	1663
2012-08-05	14.95	15.1	14.65	15.1	0.15	1.0	1171038.0	17395721.8	651
2012-08-04	15.15	15.2	14.95	14.95	0.0	0.0	1575519.0	23765834.4	645
2012-08-01	15.0	15.4	14.9	14.95	-0.15	-0.99	2168010.0	32698424.1	1029
2012-07-31	14.6	15.6	14.6	15.1	0.55	3.78	3198424.0	48253028.6	1424
2012-07-30	14.25	14.65	14.15	14.55	0.25	1.75	2389687.0	34341993.3	970
2012-07-29	13.9	14.4	13.85	14.3	0.35	2.51	1721729.0	24334303.2	835
2012-07-28	13.6	14.05	13.6	13.95	0.55	4.1	3073200.0	42489098.35	1021
2012-07-25	13.5	13.5	13.3	13.4	-0.15	-1.11	831098.0	11145890.95	432
2012-07-24	13.45	13.6	13.4	13.55	0.05	0.37	730348.0	9838195.05	358
2012-07-23	13.6	13.6	13.35	13.5	-0.15	-1.1	1017789.0	13739516.45	515
2012-07-22	13.45	13.75	13.35	13.65	0.25	1.87	1400648.0	19077685.95	605
2012-07-21	13.3	13.45	13.25	13.4	0.1	0.75	668646.0	8932325.45	372
2012-07-18	12.95	13.4	12.95	13.3	0.35	2.7	1586546.0	21012758.85	729
2012-07-17	13.0	13.2	12.95	12.95	0.0	0.0	860930.0	11246520.05	471
2012-07-16	13.25	13.25	12.9	12.95	-0.25	-1.89	969650.0	12640456.9	492
2012-07-15	13.5	13.5	13.2	13.2	-0.3	-2.22	1196638.0	15911243.85	587
2012-07-14	13.35	13.65	13.2	13.5	0.25	1.89	1081035.0	14459528.5	504
2012-07-11	13.5	13.5	13.0	13.25	-0.2	-1.49	1026923.0	13542924.8	601
2012-07-10	13.5	13.8	13.3	13.45	-0.05	-0.37	1367116.0	18580017.55	693
2012-07-09	13.85	13.85	13.45	13.5	-0.35	-2.53	1205102.0	16415957.35	702
2012-07-08	13.9	14.1	13.8	13.85	0.05	0.36	1866781.0	26046903.0	791
2012-07-07	13.6	13.85	13.45	13.8	0.3	2.22	1924317.0	26298783.4	829
2012-07-04	13.5	13.85	13.4	13.5	-0.05	-0.37	2049299.0	27950162.9	942
2012-07-03	13.25	13.65	13.25	13.55	0.3	2.26	1747562.0	23557411.0	708
2012-07-02	13.1	13.3	13.05	13.25	0.15	1.15	1814593.0	23967255.25	747
2012-07-01	12.95	13.15	12.75	13.1	0.1	0.77	1970604.0	25537449.35	886
2012-06-30	13.0	13.1	12.75	13.0	0.35	2.77	2557964.0	33139346.55	1010
2012-06-27	13.8	13.8	12.3	12.65	-1.0	-7.33	7339797.0	93279013.2	2766
2012-06-26	13.7	13.85	13.65	13.65	-0.05	-0.36	978868.0	13429382.6	561
2012-06-25	13.75	14.05	13.65	13.7	-0.15	-1.08	1842526.0	25505772.95	978
2012-06-24	14.0	14.05	13.65	13.85	-0.15	-1.07	2162354.0	29857886.35	932
2012-06-23	14.2	14.25	13.95	14.0	-0.3	-2.1	1875660.0	26471340.5	898
2012-06-20	14.3	14.5	14.2	14.3	0.25	1.78	2795595.0	40071673.15	1260
2012-06-19	14.0	14.2	13.85	14.05	0.1	0.72	3187426.0	44960991.95	1499
2012-06-18	13.65	14.0	13.55	13.95	0.5	3.72	3519620.0	48254323.15	1298
2012-06-17	13.35	13.55	13.35	13.45	0.05	0.37	1731759.0	23317993.8	742
2012-06-16	13.75	13.8	12.75	13.4	-0.1	-0.74	4398741.0	59048128.95	1625
2012-06-13	13.7	13.75	13.45	13.5	-0.05	-0.37	1778853.0	24148757.9	862
2012-06-12	13.55	13.8	13.45	13.55	-0.35	-2.52	3437384.0	46817085.15	1254
2012-06-11	14.0	14.25	13.8	13.9	0.15	1.09	5471168.0	76720417.95	1952
2012-06-10	13.55	14.0	13.25	13.75	0.2	1.48	5264955.0	71781009.15	1927
2012-06-09	14.5	14.55	13.5	13.55	-0.5	-3.56	3623473.0	50125693.85	1656
2012-06-06	15.4	15.45	13.75	14.05	-0.95	-6.33	4055147.0	60003571.6	2227
2012-06-05	14.95	15.75	14.8	15.0	0.05	0.33	5742656.0	87504440.5	2239
2012-06-04	14.9	15.0	14.7	14.95	-0.15	-0.99	1052074.0	15655118.35	621
2012-06-03	15.1	15.2	14.65	15.1	0.1	0.67	1585111.0	23699046.2	972
2012-06-02	14.8	15.2	14.55	15.0	-0.95	-5.96	1546542.0	23122835.75	1069
2012-05-30	16.15	16.45	15.3	15.95	-0.25	-1.54	2433795.0	39099949.3	1458
2012-05-29	16.35	16.75	16.1	16.2	-0.05	-0.31	4854167.0	79531127.1	2176
2012-05-28	16.3	16.4	16.1	16.25	0.15	0.93	1563108.0	25413815.4	807
2012-05-27	16.0	17.0	16.0	16.1	0.05	0.31	3736633.0	61411414.05	1970
2012-05-26	16.05	16.2	16.0	16.05	-0.05	-0.31	864755.0	13897181.35	556
2012-05-23	16.2	16.3	16.1	16.1	-0.3	-1.83	1300683.0	21061474.05	742
2012-05-22	16.75	16.9	16.35	16.4	-0.15	-0.91	2519129.0	42093856.35	1126
2012-05-21	16.5	16.7	16.3	16.55	0.25	1.53	3463876.0	57146023.15	1483
2012-05-20	16.5	16.6	16.1	16.3	0.05	0.31	1649144.0	26950899.2	966
2012-05-19	16.25	16.6	16.1	16.25	-0.45	-2.69	1121456.0	18267564.3	889
2012-05-16	16.6	16.75	16.3	16.7	-0.1	-0.6	956033.0	15901728.25	594
2012-05-15	16.6	17.0	16.5	16.8	0.05	0.3	1633182.0	27412294.2	914
2012-05-14	16.55	17.3	16.2	16.75	0.2	1.21	2679549.0	45100550.8	1824
2012-05-13	17.4	17.4	16.55	16.55	-0.75	-4.34	1632467.0	27812708.55	1025
2012-05-12	17.2	17.6	15.7	17.3	0.1	0.58	1782238.0	29620127.45	1153
2012-05-09	17.95	18.0	17.0	17.2	-0.9	-4.97	1679106.0	29634511.85	1034
2012-05-08	18.2	18.25	18.05	18.1	-0.1	-0.55	1103137.0	19997278.45	685
2012-05-07	18.05	18.25	17.95	18.2	0.0	0.0	1698265.0	30774155.0	1054
2012-05-06	18.4	18.7	18.15	18.2	-0.15	-0.82	3130880.0	57661365.85	1579
2012-05-05	18.0	18.4	17.7	18.35	-0.4	-2.13	3036619.0	55275633.8	1574
2012-05-02	18.85	19.2	18.7	18.75	0.15	0.81	5719740.0	108186478.8	2604
2012-05-01	18.55	18.95	18.2	18.6	0.1	0.54	3822926.0	71417526.55	1870
2012-04-30	18.8	18.85	18.1	18.5	-0.3	-1.6	2778256.0	51081025.45	1676
2012-04-29	19.15	19.2	18.65	18.8	-0.3	-1.57	3944530.0	74593268.35	2167
2012-04-28	19.4	19.45	19.0	19.1	0.2	1.06	4741848.0	90932798.9	1985
2012-04-25	18.65	19.55	18.5	18.9	0.4	2.16	6674974.0	127103704.75	3243
2012-04-24	18.35	18.6	18.15	18.5	0.25	1.37	2822213.0	51905313.7	1477
2012-04-23	18.1	18.7	18.05	18.25	-0.05	-0.27	3788143.0	69523236.15	1992
2012-04-22	18.2	18.95	18.0	18.3	0.1	0.55	4723601.0	87369748.45	2564
2012-04-21	17.5	18.5	17.5	18.2	0.8	4.6	5027256.0	90935019.95	2095
2012-04-18	17.75	17.9	17.2	17.4	-0.2	-1.14	3354955.0	58896808.1	1523
2012-04-17	17.2	17.75	16.95	17.6	0.7	4.14	5935549.0	102964522.1	2470
2012-04-16	17.9	18.4	16.15	16.9	-1.0	-5.59	5075348.0	86181275.0	2506
2012-04-15	19.5	19.85	17.9	17.9	-1.95	-9.82	2022714.0	38632277.7	1149
2012-04-14	20.15	20.4	19.8	19.85	-0.15	-0.75	1503728.0	30116806.1	977
2012-04-11	20.0	20.5	19.5	20.0	-0.25	-1.23	2093354.0	41845178.5	1141
2012-04-10	20.9	21.5	20.0	20.25	-0.5	-2.41	3459005.0	71931300.1	1966
2012-04-09	20.6	20.75	20.0	20.75	0.25	1.22	1569821.0	31988405.9	1046
2012-04-08	21.6	21.65	19.5	20.5	-1.15	-5.31	4052269.0	83093805.25	2112
2012-04-07	22.2	22.4	21.55	21.65	0.15	0.7	2618684.0	57039557.7	1548
2012-04-04	21.25	22.15	20.9	21.5	0.3	1.42	7913905.0	170588413.15	3665
2012-04-03	21.2	21.65	20.7	21.2	-0.2	-0.93	5132996.0	107984788.0	2836
2012-04-02	22.8	23.65	20.95	21.4	-1.15	-5.1	7325186.0	161814401.0	4292
2012-04-01	20.55	22.55	20.35	22.55	2.05	10.0	10698483.0	231606926.1	4376
2012-03-31	20.35	20.85	20.25	20.5	0.4	1.99	2598894.0	53426898.8	1304
2012-03-28	19.95	20.65	19.9	20.1	0.2	1.01	3390362.0	68649725.6	1598
2012-03-27	20.2	20.3	19.8	19.9	-0.25	-1.24	1551893.0	31116393.15	904
2012-03-26	20.15	20.7	19.9	20.15	0.0	0.0	3306437.0	67056807.9	1586
2012-03-25	20.05	20.4	20.05	20.15	0.05	0.25	1453992.0	29403226.05	824
2012-03-24	19.7	20.2	19.65	20.1	0.45	2.29	2369241.0	47240542.85	1150
2012-03-21	19.5	19.9	19.45	19.65	0.05	0.26	1856744.0	36508877.4	1020
2012-03-20	19.6	20.75	19.35	19.6	-0.05	-0.25	3467111.0	68975092.05	1950
2012-03-19	20.55	20.55	19.35	19.65	-0.95	-4.61	4439430.0	88172674.2	2461
[truncated: 2,231 more rows]
