# Supplementary material for: Effective short-term forecasts of Saudi stock price trends using technical indicators and large-scale multivariate time series
Source: PeerJ Comput Sci. 2023 Jan 6;9:e1205. doi: 10.7717/peerj-cs.1205 (PMC10280263; doi:10.7717/peerj-cs.1205)
Supplement: Supplemental Information 3 [file peerj-cs-09-1205-s003.zip › TASI Dataset 2021/ADC_2140.csv]

date	open	high	low	close	change	change_percent	volume_traded	value_traded_SAR	number_trades
2020-03-19	9.2	9.45	9.1	9.35	0.07	0.75	590121.0	5530396.0	449
2020-03-18	9.4	9.5	9.16	9.28	-0.12	-1.28	642636.0	6012478.95	707
2020-03-17	9.3	9.5	9.16	9.4	0.12	1.29	777968.0	7297305.29	647
2020-03-16	9.16	9.58	9.0	9.28	-0.28	-2.93	476718.0	4441902.51	643
2020-03-15	9.72	9.72	9.2	9.56	0.18	1.92	804849.0	7591909.25	789
2020-03-12	9.5	9.68	9.01	9.38	-0.62	-6.2	898573.0	8434064.55	930
2020-03-11	10.66	10.8	9.9	10.0	-0.62	-5.84	1358267.0	14063817.21	1162
2020-03-10	10.02	10.62	9.63	10.62	0.95	9.82	1596178.0	15962823.48	1430
2020-03-09	9.67	9.84	9.67	9.67	-1.07	-9.96	1154416.0	11184840.63	825
2020-03-08	11.0	11.32	10.74	10.74	-1.18	-9.9	1526908.0	16668010.08	1086
2020-03-05	12.18	12.2	11.9	11.92	-0.12	-1.0	853084.0	10264896.1	806
2020-03-04	11.76	12.16	11.68	12.04	0.04	0.33	1057704.0	12691967.66	850
2020-03-03	11.88	12.08	11.66	12.0	0.5	4.35	1393975.0	16539796.8	1103
2020-03-02	12.42	12.6	11.24	11.5	-0.72	-5.89	3198871.0	38975272.7	2374
2020-03-01	12.38	12.76	12.0	12.22	-0.54	-4.23	1819654.0	22557756.88	1326
2020-02-27	12.34	12.78	12.3	12.76	0.3	2.41	1795399.0	22539394.12	1215
2020-02-26	12.3	12.56	12.2	12.46	-0.04	-0.32	706063.0	8752237.18	575
2020-02-25	12.16	12.58	12.04	12.5	0.26	2.12	819543.0	10060360.62	619
2020-02-24	12.74	12.74	12.1	12.24	-0.44	-3.47	1744366.0	21494407.18	1303
2020-02-23	12.62	12.9	12.62	12.68	0.08	0.63	1345890.0	17182703.58	1236
2020-02-20	12.36	12.68	12.36	12.6	0.3	2.44	2388217.0	29904659.64	1699
2020-02-19	12.08	12.3	11.86	12.3	0.28	2.33	1185757.0	14347042.48	840
2020-02-18	12.02	12.12	12.02	12.02	-0.08	-0.66	500717.0	6043928.66	328
2020-02-17	12.22	12.22	11.96	12.1	-0.02	-0.17	384752.0	4656007.44	391
2020-02-16	12.4	12.4	12.06	12.12	0.06	0.5	394542.0	4797660.8	407
2020-02-13	12.14	12.2	11.9	12.06	-0.14	-1.15	730741.0	8798414.66	702
2020-02-12	12.2	12.34	12.18	12.2	-0.06	-0.49	351604.0	4303328.94	331
2020-02-11	12.34	12.42	12.2	12.26	-0.06	-0.49	480780.0	5911744.82	512
2020-02-10	12.4	12.66	12.3	12.32	0.0	0.0	867106.0	10778775.84	804
2020-02-09	12.5	12.58	12.24	12.32	-0.28	-2.22	906531.0	11236928.32	647
2020-02-06	12.88	13.08	12.54	12.6	-0.22	-1.72	1234308.0	15854672.46	975
2020-02-05	12.8	13.18	12.72	12.82	0.22	1.75	2678106.0	34732304.54	2268
2020-02-04	12.06	12.86	11.96	12.6	0.5	4.13	2770860.0	34538757.44	2200
2020-02-03	12.28	12.42	12.04	12.1	0.1	0.83	944813.0	11534199.48	876
2020-02-02	11.96	12.16	11.96	12.0	-0.24	-1.96	640879.0	7731047.7	483
2020-01-30	12.14	12.5	12.08	12.24	0.1	0.82	1111096.0	13569691.08	811
2020-01-29	12.42	12.5	12.08	12.14	-0.28	-2.25	1220834.0	14956808.02	1033
2020-01-28	12.7	12.86	12.42	12.42	-0.32	-2.51	1690293.0	21752982.76	586
2020-01-27	12.98	13.04	12.64	12.74	-0.24	-1.85	798980.0	10283683.72	512
2020-01-26	12.68	13.18	12.62	12.98	0.3	2.37	1730293.0	22355583.76	1041
2020-01-23	12.54	12.8	12.54	12.68	0.04	0.32	518313.0	6552062.38	495
2020-01-22	12.48	12.84	12.42	12.64	0.16	1.28	1518291.0	19117544.78	922
2020-01-21	12.3	12.5	12.2	12.48	0.2	1.63	965652.0	11951530.72	632
2020-01-20	12.22	12.34	12.2	12.28	0.1	0.82	1748189.0	21313528.94	548
2020-01-19	12.1	12.3	12.1	12.18	0.14	1.16	515742.0	6281737.32	494
2020-01-16	12.04	12.1	11.9	12.04	-0.08	-0.66	857803.0	10302854.62	629
2020-01-15	12.0	12.28	12.0	12.12	0.26	2.19	2075386.0	25215728.96	1366
2020-01-14	11.5	11.86	11.5	11.86	0.42	3.67	1500636.0	17470480.28	907
2020-01-13	11.38	11.46	11.36	11.44	0.14	1.24	625475.0	7139697.06	494
2020-01-12	11.3	11.36	11.2	11.3	0.1	0.89	413080.0	4659374.0	314
2020-01-09	11.16	11.26	11.16	11.2	0.16	1.45	453709.0	5087382.1	385
2020-01-08	11.0	11.12	10.88	11.04	-0.1	-0.9	610845.0	6745587.32	434
2020-01-07	11.16	11.38	11.1	11.14	0.0	0.0	552064.0	6200963.12	483
2020-01-06	11.16	11.18	11.0	11.14	-0.02	-0.18	286572.0	3179262.02	300
2020-01-05	11.0	11.26	10.94	11.16	-0.16	-1.41	679199.0	7554599.18	673
2020-01-02	11.44	11.84	11.3	11.32	0.04	0.35	2373796.0	27405569.54	1961
2020-01-01	11.24	11.48	11.24	11.28	0.04	0.36	341847.0	3875892.12	473
2019-12-31	11.2	11.26	11.1	11.24	0.04	0.36	308176.0	3446632.58	305
2019-12-30	11.36	11.36	11.1	11.2	-0.2	-1.75	675965.0	7591754.64	631
2019-12-29	11.48	11.62	11.4	11.4	-0.08	-0.7	481453.0	5533937.16	333
2019-12-26	11.4	11.62	11.4	11.48	0.08	0.7	395398.0	4556160.04	371
2019-12-25	11.36	11.56	11.3	11.4	0.1	0.88	884433.0	10128142.78	635
2019-12-24	10.88	11.38	10.86	11.3	0.44	4.05	1270398.0	14181959.96	1049
2019-12-23	10.84	10.96	10.82	10.86	0.02	0.18	461489.0	5021559.82	289
2019-12-22	10.72	10.9	10.7	10.84	0.18	1.69	524105.0	5656587.88	369
2019-12-19	10.66	10.92	10.5	10.66	0.06	0.57	933737.0	10033295.98	715
2019-12-18	10.32	10.6	10.3	10.6	0.3	2.91	587793.0	6171340.12	355
2019-12-17	10.36	10.42	10.24	10.3	-0.14	-1.34	294467.0	3035911.1	235
2019-12-16	10.22	10.44	10.18	10.44	0.26	2.55	466310.0	4825508.52	274
2019-12-15	10.16	10.26	10.14	10.18	0.02	0.2	149562.0	1523486.68	143
2019-12-12	10.2	10.22	10.12	10.16	-0.1	-0.97	174710.0	1777337.48	156
2019-12-11	10.22	10.42	10.14	10.26	0.04	0.39	252442.0	2604166.5	194
2019-12-10	10.1	10.4	10.1	10.22	0.1	0.99	355273.0	3649818.3	369
2019-12-09	10.16	10.18	10.12	10.12	0.0	0.0	134654.0	1365646.6	137
2019-12-08	10.06	10.14	10.06	10.12	0.04	0.4	196778.0	1991388.62	200
2019-12-05	10.12	10.12	10.06	10.08	-0.04	-0.4	78501.0	792285.9	112
2019-12-04	10.06	10.16	10.04	10.12	0.0	0.0	93151.0	939210.98	126
2019-12-03	10.2	10.2	10.08	10.12	0.04	0.4	227323.0	2300441.14	1098
2019-12-02	10.08	10.14	10.06	10.08	-0.08	-0.79	54447.0	549542.12	108
2019-12-01	10.12	10.18	10.1	10.16	0.08	0.79	113378.0	1150111.56	124
2019-11-28	10.12	10.12	10.08	10.08	-0.06	-0.59	97141.0	981737.62	88
2019-11-27	10.04	10.16	10.0	10.14	0.06	0.6	127834.0	1292343.92	175
2019-11-26	10.02	10.08	10.02	10.08	0.04	0.4	109147.0	1094899.14	136
2019-11-25	10.04	10.08	10.02	10.04	0.0	0.0	253784.0	2545940.02	209
2019-11-24	10.1	10.12	10.04	10.04	-0.1	-0.99	195641.0	1974021.36	184
2019-11-21	10.2	10.2	10.12	10.14	0.02	0.2	257020.0	2608818.26	159
2019-11-20	10.14	10.14	10.1	10.12	0.0	0.0	167808.0	1699107.7	169
2019-11-19	10.14	10.18	10.1	10.12	0.0	0.0	200355.0	2031286.04	200
2019-11-18	10.12	10.18	10.08	10.12	0.02	0.2	309379.0	3127351.3	296
2019-11-17	10.22	10.22	10.0	10.1	-0.14	-1.37	291790.0	2952225.88	340
2019-11-14	10.4	10.8	10.2	10.24	0.04	0.39	1597738.0	16833333.96	1806
2019-11-13	10.22	10.26	10.2	10.2	-0.04	-0.39	286617.0	2929361.5	152
2019-11-12	10.18	10.24	10.12	10.24	0.08	0.79	101060.0	1029535.34	123
2019-11-11	10.2	10.2	10.12	10.16	-0.04	-0.39	135056.0	1373325.7	194
2019-11-10	10.16	10.24	10.1	10.2	0.06	0.59	278360.0	2825863.5	270
2019-11-07	10.14	10.16	10.1	10.14	0.0	0.0	58103.0	588712.86	130
2019-11-06	10.14	10.18	10.08	10.14	-0.04	-0.39	150443.0	1525645.8	137
2019-11-05	10.16	10.18	10.12	10.18	0.06	0.59	128591.0	1305828.34	135
2019-11-04	10.1	10.2	10.08	10.12	0.02	0.2	120454.0	1223093.12	149
2019-11-03	10.16	10.18	10.02	10.1	-0.14	-1.37	104368.0	1054908.78	115
2019-10-31	10.16	10.24	10.16	10.24	0.04	0.39	62606.0	639011.46	66
2019-10-30	10.16	10.22	10.14	10.2	0.06	0.59	24016.0	244320.38	78
2019-10-29	10.16	10.2	10.12	10.14	-0.22	-2.12	128849.0	1310061.56	194
2019-10-28	10.4	10.6	10.3	10.36	0.14	1.37	281756.0	2937417.66	419
2019-10-27	10.2	10.22	10.1	10.22	-0.02	-0.2	73155.0	744606.26	77
2019-10-24	10.28	10.28	10.22	10.24	-0.02	-0.19	35161.0	360512.24	59
2019-10-23	10.3	10.3	10.22	10.26	-0.02	-0.19	106828.0	1098117.38	71
2019-10-22	10.22	10.3	10.22	10.28	0.08	0.78	80612.0	827067.46	78
2019-10-21	10.3	10.3	10.2	10.2	-0.1	-0.97	161807.0	1653396.52	153
2019-10-20	10.18	10.3	10.18	10.3	0.12	1.18	127275.0	1305046.76	116
2019-10-17	10.12	10.18	10.0	10.18	0.04	0.39	94467.0	954485.46	110
2019-10-16	9.98	10.14	9.76	10.14	0.2	2.01	113138.0	1118807.98	198
2019-10-15	10.02	10.02	9.91	9.94	-0.16	-1.58	69060.0	688751.65	61
2019-10-14	10.0	10.1	9.98	10.1	0.1	1.0	107806.0	1079115.07	139
2019-10-13	10.1	10.16	10.0	10.0	-0.1	-0.99	168342.0	1690181.32	182
2019-10-10	10.2	10.2	10.06	10.1	-0.1	-0.98	181026.0	1831045.24	142
2019-10-09	10.48	10.48	10.2	10.2	-0.24	-2.3	113168.0	1168537.94	85
2019-10-08	10.48	10.48	10.38	10.44	-0.1	-0.95	189368.0	1979307.32	118
2019-10-07	10.52	10.6	10.46	10.54	-0.02	-0.19	198233.0	2092437.94	130
2019-10-06	10.48	10.7	10.48	10.56	0.16	1.54	268701.0	2834434.72	123
2019-10-03	10.4	10.46	10.34	10.4	-0.04	-0.38	93102.0	968813.06	58
2019-10-02	10.46	10.54	10.4	10.44	-0.04	-0.38	172979.0	1807788.76	107
2019-10-01	10.5	10.5	10.44	10.48	0.0	0.0	122127.0	1279497.98	127
2019-09-30	10.56	10.56	10.42	10.48	-0.06	-0.57	257993.0	2709310.98	167
2019-09-29	10.68	10.7	10.5	10.54	-0.02	-0.19	253264.0	2684096.46	187
2019-09-26	10.42	10.56	10.4	10.56	0.22	2.13	372650.0	3908299.88	229
2019-09-25	10.34	10.44	10.3	10.34	-0.04	-0.39	145799.0	1510278.5	143
2019-09-24	10.28	10.4	10.28	10.38	0.18	1.76	151008.0	1563249.54	134
2019-09-22	10.14	10.22	10.14	10.2	0.14	1.39	172683.0	1759140.08	122
2019-09-19	10.1	10.14	10.02	10.06	-0.08	-0.79	117069.0	1178092.88	190
2019-09-18	10.2	10.3	10.14	10.14	0.04	0.4	201832.0	2057139.86	196
2019-09-17	10.2	10.24	10.06	10.1	0.0	0.0	219107.0	2223930.32	186
2019-09-16	10.22	10.22	10.02	10.1	-0.06	-0.59	212468.0	2152600.34	203
2019-09-15	10.3	10.3	10.06	10.16	-0.14	-1.36	230545.0	2353994.56	229
2019-09-12	10.44	10.46	10.22	10.3	-0.02	-0.19	202140.0	2089465.04	171
2019-09-11	10.5	10.5	10.32	10.32	-0.22	-2.09	260201.0	2707001.64	208
2019-09-10	10.62	10.72	10.52	10.54	-0.14	-1.31	183452.0	1947686.62	157
2019-09-09	10.72	10.74	10.68	10.68	-0.02	-0.19	108044.0	1157660.26	124
2019-09-08	10.74	10.86	10.7	10.7	-0.02	-0.19	257407.0	2763920.7	169
2019-09-05	10.66	10.9	10.62	10.72	-0.04	-0.37	287298.0	3092543.0	509
2019-09-04	10.7	10.9	10.7	10.76	0.16	1.51	644887.0	6983345.82	419
2019-09-03	10.5	10.72	10.44	10.6	0.04	0.38	402973.0	4284856.54	234
2019-09-02	10.4	10.66	10.4	10.56	0.16	1.54	218516.0	2290552.04	197
2019-09-01	10.34	10.58	10.3	10.4	-0.06	-0.57	152860.0	1600578.96	172
2019-08-29	10.64	10.64	10.46	10.46	-0.16	-1.51	249433.0	2634056.88	179
2019-08-28	10.58	10.84	10.5	10.62	0.06	0.57	212323.0	2265358.88	173
2019-08-27	10.72	10.72	10.5	10.56	-0.2	-1.86	265597.0	2813147.46	197
2019-08-26	10.8	10.9	10.66	10.76	-0.16	-1.47	200904.0	2159397.82	187
2019-08-25	10.8	10.94	10.72	10.92	-0.06	-0.55	270965.0	2937971.04	216
2019-08-22	10.86	10.98	10.62	10.98	0.14	1.29	530675.0	5728323.5	364
2019-08-21	10.72	11.08	10.72	10.84	0.14	1.31	1188408.0	13000717.46	744
2019-08-20	10.7	10.84	10.68	10.7	0.0	0.0	364673.0	3923021.44	259
2019-08-19	10.5	10.74	10.46	10.7	0.28	2.69	462594.0	4925908.38	343
2019-08-18	10.52	10.52	10.4	10.42	-0.06	-0.57	140480.0	1469583.04	151
2019-08-08	10.68	10.72	10.48	10.48	-0.2	-1.87	343219.0	3627432.44	229
2019-08-07	10.46	10.74	10.4	10.68	0.32	3.09	608955.0	6472368.42	390
2019-08-06	10.38	10.4	10.3	10.36	-0.06	-0.58	174788.0	1812716.32	154
2019-08-05	10.6	10.6	10.34	10.42	0.08	0.77	188346.0	1973750.1	270
2019-08-04	10.46	10.48	10.3	10.34	-0.12	-1.15	192505.0	1988751.84	162
2019-08-01	10.5	10.5	10.46	10.46	-0.02	-0.19	55184.0	578467.26	99
2019-07-31	10.52	10.52	10.4	10.48	0.0	0.0	95895.0	1002419.42	114
2019-07-30	10.5	10.52	10.46	10.48	-0.02	-0.19	71808.0	753115.52	103
2019-07-29	10.54	10.54	10.48	10.5	-0.04	-0.38	198218.0	2082135.98	116
2019-07-28	10.62	10.62	10.48	10.54	-0.02	-0.19	170472.0	1791425.88	110
2019-07-25	10.4	10.58	10.4	10.56	0.16	1.54	159549.0	1673846.36	109
2019-07-24	10.4	10.44	10.34	10.4	0.06	0.58	109451.0	1137499.74	122
2019-07-23	10.48	10.48	10.28	10.34	-0.06	-0.58	204911.0	2116744.18	163
2019-07-22	10.54	10.6	10.4	10.4	-0.2	-1.89	150017.0	1576189.24	122
2019-07-21	10.7	10.74	10.52	10.6	-0.18	-1.67	179583.0	1905322.46	143
2019-07-18	10.86	10.86	10.76	10.78	-0.08	-0.74	241379.0	2606256.38	145
2019-07-17	10.9	10.9	10.84	10.86	-0.06	-0.55	157463.0	1712202.76	113
2019-07-16	10.84	10.98	10.84	10.92	0.0	0.0	256724.0	2802947.48	167
2019-07-15	11.0	11.1	10.86	10.92	-0.08	-0.73	361226.0	3967153.88	317
2019-07-14	10.72	11.0	10.7	11.0	0.24	2.23	365504.0	3983708.86	240
2019-07-11	10.8	10.88	10.7	10.76	-0.12	-1.1	202854.0	2181115.96	138
2019-07-10	10.74	10.9	10.66	10.88	0.16	1.49	340360.0	3675209.82	220
2019-07-09	10.74	10.74	10.62	10.72	0.02	0.19	360812.0	3852406.66	238
2019-07-08	10.58	10.76	10.52	10.7	0.16	1.52	901426.0	9621400.62	470
2019-07-07	10.34	10.66	10.34	10.54	0.26	2.53	1494058.0	15773574.0	841
2019-07-04	10.32	10.32	10.24	10.28	-0.04	-0.39	290401.0	2989233.52	148
2019-07-03	10.34	10.4	10.3	10.32	-0.04	-0.39	241727.0	2497471.08	149
2019-07-02	10.32	10.5	10.28	10.36	0.02	0.19	377196.0	3908999.7	168
2019-07-01	10.34	10.34	10.3	10.34	0.02	0.19	391719.0	4039797.84	98
2019-06-30	10.38	10.38	10.28	10.32	0.04	0.39	88813.0	918131.44	75
2019-06-27	10.24	10.36	10.2	10.28	0.02	0.19	242348.0	2493971.26	148
2019-06-26	10.38	10.38	10.24	10.26	-0.08	-0.77	215794.0	2225218.84	131
2019-06-25	10.18	10.34	10.18	10.34	0.1	0.98	117147.0	1201095.34	128
2019-06-24	10.26	10.26	10.14	10.24	-0.02	-0.19	174585.0	1784865.62	145
2019-06-23	10.26	10.3	10.24	10.26	-0.02	-0.19	187863.0	1932146.72	153
2019-06-20	10.28	10.32	10.22	10.28	-0.04	-0.39	236604.0	2432831.9	241
2019-06-19	10.5	10.52	10.32	10.32	-0.14	-1.34	406242.0	4227376.52	322
2019-06-18	10.5	10.56	10.4	10.46	-0.04	-0.38	421648.0	4407520.98	264
2019-06-17	10.4	10.58	10.4	10.5	0.14	1.35	668177.0	6999234.06	333
2019-06-16	10.38	10.46	10.3	10.36	0.14	1.37	291832.0	3020829.78	265
2019-06-13	10.34	10.56	10.22	10.22	-0.12	-1.16	1116329.0	11653079.22	687
2019-06-12	10.4	10.46	10.34	10.34	-0.06	-0.58	293286.0	3048668.22	199
2019-06-11	10.3	10.58	10.3	10.4	0.1	0.97	269090.0	2803042.12	159
2019-06-10	10.24	10.5	10.24	10.3	0.0	0.0	334216.0	3460780.08	197
2019-06-09	10.28	10.36	10.22	10.3	0.12	1.18	273429.0	2815423.94	155
2019-05-30	10.12	10.22	10.1	10.18	0.06	0.59	89435.0	908738.18	71
2019-05-29	10.1	10.24	10.1	10.12	0.06	0.6	143953.0	1460284.84	82
2019-05-28	10.24	10.28	10.04	10.06	-0.16	-1.57	88224.0	894529.52	83
2019-05-27	10.2	10.28	10.04	10.22	-0.04	-0.39	84716.0	863527.5	84
2019-05-26	10.2	10.38	10.02	10.26	-0.14	-1.35	242448.0	2449904.66	172
2019-05-23	10.34	10.54	10.32	10.4	0.0	0.0	84583.0	878776.68	92
2019-05-22	10.42	10.42	10.3	10.4	0.0	0.0	136254.0	1414128.26	97
2019-05-21	10.4	10.42	10.22	10.4	0.02	0.19	190481.0	1962380.64	118
2019-05-20	10.2	10.38	10.1	10.38	0.0	0.0	158337.0	1617268.3	152
2019-05-19	10.54	10.58	10.3	10.38	-0.2	-1.89	184805.0	1933073.48	122
2019-05-16	10.14	10.6	10.12	10.58	0.48	4.75	342951.0	3562822.28	211
2019-05-15	10.02	10.28	10.0	10.1	0.18	1.81	189471.0	1918588.2	153
2019-05-14	10.0	10.12	9.7	9.92	-0.12	-1.2	230809.0	2297496.77	198
2019-05-13	10.28	10.3	10.0	10.04	-0.28	-2.71	229827.0	2323637.06	162
2019-05-12	10.5	10.52	10.3	10.32	-0.28	-2.64	82194.0	856603.36	119
2019-05-09	10.74	10.74	10.54	10.6	-0.14	-1.3	55709.0	591182.94	55
2019-05-08	10.8	10.8	10.74	10.74	-0.1	-0.92	17674.0	190151.96	37
2019-05-07	10.74	10.84	10.6	10.84	0.1	0.93	91531.0	983175.94	87
2019-05-06	10.66	10.9	10.56	10.74	-0.16	-1.47	244087.0	2608345.8	199
2019-05-05	11.2	11.24	10.88	10.9	-0.48	-4.22	149664.0	1665006.24	164
2019-05-02	11.34	11.38	11.24	11.38	0.18	1.61	107452.0	1216220.98	158
2019-05-01	11.2	11.28	11.2	11.2	-0.04	-0.36	77702.0	872118.42	81
2019-04-30	11.36	11.38	11.2	11.24	-0.02	-0.18	73303.0	825446.84	95
2019-04-29	11.24	11.36	11.24	11.26	0.02	0.18	61963.0	700070.04	70
2019-04-28	11.12	11.48	11.12	11.24	0.12	1.08	108132.0	1220032.36	155
2019-04-25	11.04	11.24	11.02	11.12	0.08	0.72	175716.0	1946224.2	179
2019-04-24	11.2	11.38	11.04	11.04	-0.3	-2.65	319737.0	3597470.48	262
2019-04-23	11.54	11.6	11.34	11.34	-0.26	-2.24	309860.0	3551345.78	272
2019-04-22	11.7	11.94	11.5	11.6	-0.24	-2.03	396138.0	4639773.0	234
2019-04-21	11.5	11.92	11.5	11.84	0.34	2.96	579205.0	6841443.4	359
2019-04-18	11.76	11.94	11.5	11.5	-0.3	-2.54	525161.0	6187819.68	321
2019-04-17	11.84	12.0	11.74	11.8	0.1	0.85	777504.0	9250200.54	472
2019-04-16	11.68	11.9	11.66	11.7	0.04	0.34	413782.0	4891760.42	339
2019-04-15	11.7	11.9	11.5	11.66	-0.04	-0.34	536272.0	6280741.48	456
2019-04-14	11.32	11.76	11.32	11.7	0.4	3.54	802271.0	9294802.06	730
2019-04-11	11.1	11.32	10.72	11.3	0.2	1.8	671144.0	7426531.74	346
2019-04-10	11.1	11.18	11.04	11.1	-0.04	-0.36	425069.0	4721723.44	233
2019-04-09	11.0	11.26	11.0	11.14	0.14	1.27	816676.0	9088143.1	532
2019-04-08	10.9	11.06	10.76	11.0	0.1	0.92	898580.0	9839570.04	576
2019-04-07	10.56	10.94	10.52	10.9	0.34	3.22	934031.0	10057488.66	620
2019-04-04	10.5	10.7	10.5	10.56	0.14	1.34	779911.0	8264333.8	551
2019-04-03	10.5	10.52	10.4	10.42	-0.08	-0.76	245648.0	2568056.7	158
2019-04-02	10.36	10.52	10.34	10.5	0.08	0.77	342540.0	3587621.96	232
2019-04-01	10.34	10.46	10.34	10.42	0.0	0.0	240545.0	2507581.24	165
2019-03-31	10.38	10.44	10.32	10.42	-0.02	-0.19	304988.0	3170213.4	171
2019-03-28	10.4	10.54	10.32	10.44	0.02	0.19	470992.0	4917816.5	337
2019-03-27	10.32	10.42	10.3	10.42	0.1	0.97	229896.0	2378290.14	251
2019-03-26	10.54	10.54	10.32	10.32	-0.16	-1.53	364417.0	3796810.4	318
2019-03-25	10.54	10.56	10.44	10.48	-0.08	-0.76	462719.0	4860800.38	347
2019-03-24	10.8	10.8	10.56	10.56	-0.26	-2.4	634446.0	6757852.38	482
2019-03-21	10.74	10.98	10.74	10.82	0.3	2.85	2076847.0	22579894.5	1623
2019-03-20	10.44	10.62	10.36	10.52	0.04	0.38	659323.0	6917950.86	448
2019-03-19	10.5	10.66	10.44	10.48	0.04	0.38	823718.0	8654576.12	507
2019-03-18	10.52	10.56	10.38	10.44	-0.08	-0.76	821790.0	8576310.68	603
2019-03-17	10.3	10.84	10.3	10.52	0.52	5.2	3247667.0	34237759.38	1848
2019-03-14	10.06	10.12	10.0	10.0	-0.06	-0.6	478460.0	4820444.3	311
2019-03-13	10.02	10.06	10.0	10.06	0.06	0.6	323780.0	3243310.62	171
2019-03-12	10.0	10.04	9.98	10.0	0.0	0.0	181417.0	1814369.99	126
2019-03-11	10.02	10.08	10.0	10.0	0.0	0.0	281320.0	2820671.22	195
2019-03-10	10.02	10.06	9.99	10.0	0.0	0.0	343939.0	3445518.47	223
2019-03-07	9.99	10.08	9.98	10.0	-0.02	-0.2	231256.0	2316028.77	152
2019-03-06	10.02	10.04	9.99	10.02	0.02	0.2	171939.0	1720916.42	136
2019-03-05	10.0	10.04	9.99	10.0	-0.04	-0.4	272630.0	2728007.66	152
2019-03-04	10.08	10.08	10.0	10.04	0.0	0.0	246831.0	2472789.16	171
2019-03-03	10.08	10.08	10.02	10.04	0.02	0.2	146123.0	1469386.6	116
2019-02-28	10.02	10.08	10.02	10.02	0.02	0.2	77101.0	774301.48	100
2019-02-27	10.1	10.24	10.0	10.0	0.0	0.0	380306.0	3849920.4	253
2019-02-26	10.0	10.02	9.99	10.0	0.0	0.0	97506.0	975361.0	110
2019-02-25	10.1	10.18	10.0	10.0	0.0	0.0	373918.0	3768964.56	332
2019-02-24	10.06	10.1	10.0	10.0	-0.04	-0.4	143915.0	1445498.98	89
2019-02-21	10.06	10.06	9.98	10.04	0.0	0.0	108020.0	1080742.9	98
2019-02-20	10.0	10.04	10.0	10.04	0.04	0.4	61454.0	615062.54	84
2019-02-19	9.98	10.02	9.98	10.0	0.01	0.1	175373.0	1753560.05	130
2019-02-18	10.06	10.12	9.99	9.99	-0.11	-1.09	386237.0	3867531.9	201
2019-02-17	10.14	10.14	10.02	10.1	-0.04	-0.39	165583.0	1671023.4	124
2019-02-14	10.1	10.14	10.08	10.14	0.02	0.2	106528.0	1076838.86	113
2019-02-13	10.2	10.3	10.1	10.12	-0.1	-0.98	244661.0	2491277.04	169
2019-02-12	10.1	10.3	10.08	10.22	0.1	0.99	266112.0	2706802.44	196
2019-02-11	10.1	10.16	10.1	10.12	-0.08	-0.78	90199.0	914066.84	98
2019-02-10	10.2	10.2	10.1	10.2	-0.06	-0.58	180480.0	1835482.84	143
2019-02-07	10.28	10.36	10.26	10.26	0.06	0.59	240897.0	2486208.52	206
2019-02-06	10.24	10.36	10.2	10.2	0.0	0.0	365251.0	3754667.54	212
2019-02-05	10.22	10.28	10.16	10.2	0.0	0.0	191169.0	1950644.42	146
2019-02-04	10.3	10.38	10.12	10.2	-0.1	-0.97	332731.0	3397963.76	237
2019-02-03	10.52	10.52	10.3	10.3	-0.2	-1.9	267342.0	2777470.18	182
2019-01-31	10.6	10.6	10.4	10.5	0.0	0.0	143621.0	1504705.94	133
2019-01-30	10.5	10.66	10.48	10.5	0.1	0.96	624369.0	6601896.34	387
2019-01-29	10.44	10.52	10.38	10.4	-0.1	-0.95	346425.0	3615204.12	236
2019-01-28	10.3	10.72	10.3	10.5	0.3	2.94	1522163.0	15964326.54	836
2019-01-27	10.16	10.26	10.16	10.2	0.06	0.59	406975.0	4157152.14	309
2019-01-24	10.06	10.14	10.02	10.14	0.04	0.4	149165.0	1504041.26	146
2019-01-23	10.1	10.16	10.08	10.1	0.04	0.4	341274.0	3453435.02	222
2019-01-22	9.97	10.2	9.96	10.06	0.14	1.41	217134.0	2190120.27	234
2019-01-21	9.9	9.95	9.9	9.92	-0.01	-0.1	86860.0	861502.53	94
2019-01-20	9.97	9.99	9.9	9.93	-0.03	-0.3	173040.0	1719602.07	133
2019-01-17	10.0	10.0	9.94	9.96	-0.01	-0.1	138207.0	1376105.76	126
2019-01-16	10.0	10.0	9.97	9.97	0.0	0.0	55114.0	550286.81	103
2019-01-15	10.0	10.04	9.97	9.97	-0.03	-0.3	149604.0	1496496.78	155
2019-01-14	10.06	10.06	10.0	10.0	-0.14	-1.38	186804.0	1875284.7	145
2019-01-13	10.04	10.14	10.04	10.14	0.02	0.2	227639.0	2297290.5	152
2019-01-10	10.1	10.16	10.04	10.12	-0.08	-0.78	218838.0	2210539.3	193
2019-01-09	10.14	10.42	10.12	10.2	0.2	2.0	675485.0	6926989.56	530
2019-01-08	10.14	10.14	9.95	10.0	-0.1	-0.99	188401.0	1887289.5	138
2019-01-07	9.99	10.1	9.97	10.1	0.12	1.2	417628.0	4187100.38	271
2019-01-06	9.96	10.0	9.93	9.98	0.06	0.6	173501.0	1729861.19	120
2019-01-03	9.94	9.95	9.9	9.92	0.03	0.3	133964.0	1330263.89	136
2019-01-02	9.92	9.94	9.85	9.89	-0.09	-0.9	136812.0	1355830.67	115
2019-01-01	9.95	9.99	9.92	9.98	0.03	0.3	112300.0	1118677.65	84
2018-12-31	10.08	10.08	9.94	9.95	-0.13	-1.29	254120.0	2538024.53	211
2018-12-30	10.0	10.08	9.99	10.08	0.08	0.8	72288.0	724683.4	106
2018-12-27	10.14	10.14	10.0	10.0	0.0	0.0	143927.0	1443101.63	170
2018-12-26	9.95	10.04	9.95	10.0	-0.04	-0.4	94344.0	944548.23	104
2018-12-25	10.1	10.1	10.0	10.04	-0.12	-1.18	144716.0	1452871.46	175
2018-12-24	10.06	10.4	10.06	10.16	0.06	0.59	556086.0	5713721.8	369
2018-12-23	9.85	10.16	9.83	10.1	0.25	2.54	187440.0	1879119.17	163
2018-12-20	10.02	10.02	9.85	9.85	-0.15	-1.5	125799.0	1255177.68	129
2018-12-19	10.06	10.06	10.0	10.0	-0.1	-0.99	103406.0	1037556.46	82
2018-12-18	10.08	10.1	10.04	10.1	-0.02	-0.2	142157.0	1431030.84	115
2018-12-17	10.18	10.2	10.1	10.12	-0.08	-0.78	99106.0	1004948.12	93
2018-12-16	10.14	10.2	10.08	10.2	0.06	0.59	125499.0	1269866.4	86
2018-12-13	10.08	10.2	10.06	10.14	0.04	0.4	204330.0	2069826.66	149
2018-12-12	10.12	10.14	10.08	10.1	-0.06	-0.59	119358.0	1206078.92	100
2018-12-11	10.14	10.16	10.06	10.16	0.1	0.99	129194.0	1306893.0	120
2018-12-10	10.04	10.1	10.0	10.06	-0.04	-0.4	157910.0	1584065.12	115
2018-12-09	10.14	10.14	10.02	10.1	0.0	0.0	138871.0	1395770.3	128
2018-12-06	10.14	10.16	10.08	10.1	-0.08	-0.79	104737.0	1058949.76	114
2018-12-05	10.16	10.18	10.12	10.18	0.0	0.0	68814.0	698358.28	91
2018-12-04	10.22	10.28	10.16	10.18	-0.02	-0.2	99721.0	1020648.88	118
2018-12-03	10.2	10.26	10.16	10.2	0.04	0.39	205185.0	2091652.9	168
2018-12-02	10.16	10.4	10.16	10.16	0.0	0.0	453592.0	4639714.96	210
2018-11-29	10.22	10.32	10.14	10.16	-0.1	-0.97	155309.0	1584064.48	104
2018-11-28	10.18	10.38	10.18	10.26	0.04	0.39	206392.0	2119704.16	172
2018-11-27	10.18	10.22	10.14	10.22	0.04	0.39	183815.0	1870279.98	117
2018-11-26	10.22	10.26	10.1	10.18	-0.02	-0.2	164196.0	1674455.12	115
2018-11-25	10.04	10.36	10.04	10.2	0.12	1.19	305507.0	3110084.48	320
2018-11-22	10.02	10.1	10.02	10.08	0.09	0.9	135881.0	1366471.2	78
2018-11-21	9.91	10.02	9.9	9.99	0.04	0.4	170233.0	1695934.85	96
2018-11-20	9.94	10.1	9.85	9.95	-0.05	-0.5	253205.0	2516899.94	175
2018-11-19	10.1	10.1	9.95	10.0	-0.1	-0.99	248661.0	2493792.75	121
2018-11-18	10.24	10.24	10.0	10.1	-0.14	-1.37	539368.0	5404697.66	228
2018-11-15	10.12	10.24	10.08	10.24	0.08	0.79	89057.0	903219.46	98
2018-11-14	10.08	10.2	10.06	10.16	-0.02	-0.2	127081.0	1287600.98	121
2018-11-13	10.3	10.36	10.16	10.18	-0.12	-1.17	179022.0	1831944.16	149
2018-11-12	10.28	10.38	10.04	10.3	0.08	0.78	141279.0	1455047.96	92
2018-11-11	10.1	10.26	10.1	10.22	0.0	0.0	97916.0	995095.3	117
2018-11-08	10.4	10.4	10.22	10.22	-0.24	-2.29	73536.0	761781.28	67
2018-11-07	10.44	10.46	10.34	10.46	0.0	0.0	148121.0	1538616.38	91
2018-11-06	10.48	10.48	10.42	10.46	0.12	1.16	80911.0	846713.22	64
2018-11-05	10.4	10.48	10.34	10.34	0.02	0.19	205867.0	2145283.06	128
2018-11-04	10.18	10.34	10.18	10.32	0.16	1.57	93001.0	953800.64	115
2018-11-01	10.42	10.5	10.14	10.16	-0.28	-2.68	215279.0	2236967.34	139
2018-10-31	10.14	10.66	10.14	10.44	0.3	2.96	272082.0	2827634.68	244
2018-10-30	10.04	10.26	10.04	10.14	0.04	0.4	159752.0	1628757.4	133
2018-10-29	9.96	10.22	9.96	10.1	0.19	1.92	222340.0	2235401.64	183
2018-10-28	9.7	10.0	9.7	9.91	0.29	3.01	208137.0	2058817.77	155
2018-10-25	9.4	9.76	9.4	9.62	0.09	0.94	148332.0	1428279.12	148
2018-10-24	9.5	9.53	9.5	9.53	0.03	0.32	76562.0	728653.85	97
2018-10-23	9.53	10.04	9.4	9.5	0.3	3.26	445971.0	4257588.98	494
2018-10-22	9.3	9.36	9.2	9.2	-0.13	-1.39	158840.0	1471712.07	147
2018-10-21	9.2	9.48	9.2	9.33	-0.27	-2.81	255215.0	2383483.71	181
2018-10-18	9.64	9.64	9.6	9.6	-0.1	-1.03	62752.0	603413.96	91
2018-10-17	9.67	9.7	9.6	9.7	0.13	1.36	58047.0	560837.52	104
2018-10-16	9.82	9.82	9.28	9.57	-0.18	-1.85	245576.0	2331362.34	270
2018-10-15	9.5	9.75	9.5	9.75	0.25	2.63	275730.0	2643035.09	182
2018-10-14	9.85	9.85	9.0	9.5	-0.36	-3.65	259833.0	2494303.92	264
2018-10-11	10.0	10.0	9.83	9.86	-0.14	-1.4	150670.0	1493578.58	221
2018-10-10	10.1	10.14	10.0	10.0	-0.1	-0.99	114155.0	1147035.98	86
2018-10-09	10.18	10.3	10.08	10.1	-0.1	-0.98	295701.0	3005278.86	165
2018-10-08	9.98	10.2	9.98	10.2	0.23	2.31	225781.0	2274526.63	161
2018-10-07	10.1	10.1	9.97	9.97	-0.09	-0.89	192909.0	1929593.34	134
2018-10-04	10.02	10.1	9.99	10.06	0.04	0.4	271032.0	2721659.28	189
2018-10-03	10.0	10.04	9.97	10.02	0.02	0.2	44242.0	442511.82	69
2018-10-02	10.08	10.12	9.99	10.0	-0.02	-0.2	106975.0	1074120.3	121
2018-10-01	10.04	10.08	10.02	10.02	-0.06	-0.6	60473.0	607540.18	75
2018-09-30	9.97	10.12	9.97	10.08	0.08	0.8	176146.0	1768465.84	159
2018-09-27	10.04	10.04	9.98	10.0	0.01	0.1	97704.0	978136.93	118
2018-09-26	10.02	10.02	9.99	9.99	-0.01	-0.1	118450.0	1183953.93	102
2018-09-25	10.0	10.08	10.0	10.0	0.0	0.0	115670.0	1159906.74	69
2018-09-20	10.04	10.1	10.0	10.0	-0.1	-0.99	153445.0	1538636.28	92
2018-09-19	9.97	10.1	9.93	10.1	0.16	1.61	184186.0	1841809.61	133
2018-09-18	9.88	9.95	9.88	9.94	0.05	0.51	112776.0	1119881.81	120
2018-09-17	10.0	10.0	9.88	9.89	-0.11	-1.1	287947.0	2854816.19	281
2018-09-16	10.02	10.02	10.0	10.0	0.02	0.2	105219.0	1054004.82	102
2018-09-13	10.02	10.04	9.98	9.98	-0.02	-0.2	73606.0	736619.69	84
2018-09-12	10.04	10.1	10.0	10.0	-0.04	-0.4	131281.0	1316587.56	97
2018-09-11	10.04	10.1	10.0	10.04	0.0	0.0	90941.0	911414.12	85
2018-09-10	10.2	10.2	10.0	10.04	-0.16	-1.57	79789.0	803557.36	102
2018-09-09	10.02	10.2	10.0	10.2	0.0	0.0	178544.0	1808418.64	167
2018-09-06	10.16	10.2	9.82	10.2	0.1	0.99	426332.0	4253471.21	350
2018-09-05	10.48	10.5	9.82	10.1	-0.44	-4.17	279535.0	2852316.37	218
2018-09-04	10.4	10.74	10.4	10.54	0.16	1.54	168283.0	1776345.1	182
2018-09-03	10.4	10.46	10.32	10.38	-0.04	-0.38	121806.0	1266851.66	86
2018-09-02	10.48	10.48	10.4	10.42	0.0	0.0	104742.0	1090700.44	84
2018-08-30	10.58	10.58	10.4	10.42	-0.14	-1.33	63221.0	660943.28	80
2018-08-29	10.54	10.76	10.54	10.56	-0.02	-0.19	199497.0	2116981.76	173
2018-08-28	10.42	10.6	10.42	10.58	0.12	1.15	120498.0	1267864.76	96
2018-08-27	10.5	10.58	10.42	10.46	0.06	0.58	53251.0	557916.18	82
2018-08-26	10.38	10.44	10.34	10.4	0.1	0.97	52505.0	545244.64	74
2018-08-16	10.3	10.38	10.3	10.3	0.0	0.0	47392.0	489560.98	58
2018-08-15	10.26	10.38	10.26	10.3	0.04	0.39	80925.0	837652.12	75
2018-08-14	10.24	10.36	10.24	10.26	0.0	0.0	106956.0	1100884.46	139
2018-08-13	10.32	10.34	10.2	10.26	-0.14	-1.35	171819.0	1763719.74	226
2018-08-12	10.56	10.56	10.4	10.4	-0.16	-1.52	111193.0	1164652.48	168
2018-08-09	10.6	10.62	10.54	10.56	-0.06	-0.56	150829.0	1596523.62	134
2018-08-08	10.6	10.68	10.6	10.62	-0.02	-0.19	135270.0	1438844.62	119
2018-08-07	10.68	10.74	10.64	10.64	0.02	0.19	108271.0	1156101.96	92
2018-08-06	10.54	10.66	10.54	10.62	-0.02	-0.19	129914.0	1381041.86	126
2018-08-05	10.7	10.8	10.6	10.64	-0.08	-0.75	221739.0	2365155.88	198
2018-08-02	10.7	10.72	10.68	10.72	-0.08	-0.74	67632.0	724043.16	98
2018-08-01	10.72	10.8	10.7	10.8	0.1	0.93	94159.0	1011194.22	122
2018-07-31	10.74	10.76	10.64	10.7	-0.08	-0.74	110068.0	1177479.48	173
2018-07-30	10.9	11.0	10.76	10.78	-0.22	-2.0	173052.0	1874978.3	194
2018-07-29	10.68	11.0	10.62	11.0	0.16	1.48	283640.0	3035967.64	257
2018-07-26	11.0	11.0	10.62	10.84	-0.14	-1.28	179471.0	1939536.52	220
2018-07-25	10.92	10.98	10.86	10.98	-0.02	-0.18	170293.0	1861776.38	161
2018-07-24	11.0	11.0	10.92	11.0	-0.04	-0.36	185130.0	2030609.48	166
2018-07-23	11.12	11.12	10.96	11.04	-0.06	-0.54	245676.0	2704146.5	228
2018-07-22	11.04	11.1	11.0	11.1	0.06	0.54	124933.0	1380665.26	149
2018-07-19	11.06	11.1	11.0	11.04	-0.02	-0.18	342444.0	3776204.54	286
2018-07-18	11.08	11.14	11.06	11.06	-0.08	-0.72	194557.0	2162713.42	238
2018-07-17	11.12	11.16	11.12	11.14	-0.04	-0.36	123850.0	1378456.72	144
2018-07-16	11.22	11.22	11.16	11.18	0.0	0.0	136513.0	1525665.82	161
2018-07-15	11.18	11.22	11.14	11.18	0.0	0.0	212411.0	2374125.04	223
2018-07-12	11.18	11.2	11.14	11.18	-0.04	-0.36	82122.0	918098.74	106
2018-07-11	11.16	11.28	11.16	11.22	0.0	0.0	173473.0	1946970.98	149
2018-07-10	11.12	11.3	11.12	11.22	0.04	0.36	358337.0	4025510.62	214
2018-07-09	11.12	11.2	11.12	11.18	0.06	0.54	118803.0	1324894.52	189
2018-07-08	11.08	11.2	11.08	11.12	-0.08	-0.71	113819.0	1268470.66	176
2018-07-05	11.26	11.3	11.2	11.2	-0.14	-1.23	77484.0	871878.6	112
2018-07-04	11.32	11.34	11.28	11.34	0.04	0.35	73391.0	829849.42	101
2018-07-03	11.4	11.4	11.3	11.3	-0.08	-0.7	99469.0	1128002.46	129
2018-07-02	11.36	11.4	11.3	11.38	-0.04	-0.35	114763.0	1302015.52	212
2018-07-01	11.44	11.48	11.38	11.42	-0.06	-0.52	153910.0	1757183.36	176
2018-06-28	11.52	11.52	11.46	11.48	-0.04	-0.35	166818.0	1915147.42	132
2018-06-27	11.5	11.56	11.46	11.52	0.02	0.17	108121.0	1244437.08	103
2018-06-26	11.56	11.6	11.5	11.5	-0.1	-0.86	262000.0	3026668.02	139
2018-06-25	11.68	11.68	11.58	11.6	-0.08	-0.68	110830.0	1286268.78	110
2018-06-24	11.5	11.68	11.5	11.68	0.12	1.04	259940.0	3012949.84	234
2018-06-21	11.5	11.6	11.44	11.56	0.06	0.52	97088.0	1117967.5	85
2018-06-20	11.52	11.68	11.5	11.5	-0.02	-0.17	225395.0	2609750.48	163
2018-06-12	11.5	11.56	11.5	11.52	0.0	0.0	130443.0	1501778.6	106
2018-06-11	11.58	11.7	11.5	11.52	-0.14	-1.2	108157.0	1253411.1	94
2018-06-10	11.7	11.7	11.54	11.66	-0.04	-0.34	222966.0	2583455.44	192
2018-06-07	11.8	11.84	11.6	11.7	-0.06	-0.51	278666.0	3268441.58	239
2018-06-06	11.6	11.86	11.6	11.76	0.18	1.55	494950.0	5823687.06	417
2018-06-05	11.58	11.6	11.5	11.58	0.12	1.05	156761.0	1810349.8	161
2018-06-04	11.68	11.68	11.42	11.46	-0.22	-1.88	368120.0	4268546.82	287
2018-06-03	11.54	11.68	11.54	11.68	0.18	1.57	279816.0	3249369.72	237
2018-05-31	11.52	11.54	11.4	11.5	0.0	0.0	315330.0	3620198.96	201
2018-05-30	11.54	11.7	11.5	11.5	-0.16	-1.37	204202.0	2365852.6	220
2018-05-29	11.5	11.7	11.4	11.66	0.26	2.28	276335.0	3190948.82	270
2018-05-28	11.34	11.4	11.32	11.4	0.0	0.0	206289.0	2342832.78	170
2018-05-27	11.6	11.6	11.4	11.4	-0.32	-2.73	349709.0	4017451.98	260
2018-05-24	11.72	11.74	11.6	11.64	-0.11	-0.94	366624.0	4276246.26	267
2018-05-23	11.9	11.94	11.74	11.75	-0.06	-0.51	527760.0	6245216.4	390
2018-05-22	11.74	11.88	11.6	11.81	0.07	0.6	583140.0	6872155.06	488
2018-05-21	11.3	11.8	11.3	11.74	0.45	3.99	1137927.0	13167726.08	700
2018-05-20	11.2	11.3	11.2	11.29	0.15	1.35	157976.0	1775036.0	172
2018-05-17	11.2	11.32	11.14	11.14	-0.08	-0.71	192031.0	2152452.16	172
2018-05-16	11.3	11.36	11.22	11.22	-0.11	-0.97	330538.0	3729813.34	263
2018-05-15	11.42	11.58	11.32	11.33	-0.15	-1.31	367175.0	4190714.72	350
2018-05-14	11.58	11.7	11.46	11.48	-0.09	-0.78	743157.0	8576266.16	384
2018-05-13	11.58	11.68	11.56	11.57	0.05	0.43	356188.0	4132033.92	227
2018-05-10	11.58	11.72	11.44	11.52	-0.08	-0.69	429097.0	4968824.74	306
2018-05-09	11.88	11.9	11.52	11.6	-0.12	-1.02	836184.0	9808290.68	620
2018-05-08	11.6	11.82	11.28	11.72	0.04	0.34	859967.0	9949164.26	468
2018-05-07	11.74	11.8	11.62	11.68	-0.03	-0.26	388392.0	4544196.08	215
2018-05-06	11.88	11.88	11.7	11.71	-0.05	-0.43	241462.0	2850202.28	219
2018-05-03	11.96	11.96	11.7	11.76	-0.21	-1.75	389100.0	4601003.82	290
2018-05-02	12.16	12.16	11.94	11.97	-0.21	-1.72	590343.0	7096851.42	484
2018-05-01	12.32	12.36	12.1	12.18	-0.06	-0.49	1169849.0	14347901.24	774
2018-04-30	11.92	12.44	11.82	12.24	0.31	2.6	3176604.0	38722712.54	1565
2018-04-29	11.98	12.04	11.92	11.93	0.01	0.08	576851.0	6909344.5	292
2018-04-26	11.98	12.0	11.88	11.92	-0.06	-0.5	461768.0	5505958.0	285
2018-04-25	11.9	12.0	11.88	11.98	0.03	0.25	735875.0	8800524.3	364
2018-04-24	11.94	12.04	11.82	11.95	0.0	0.0	921156.0	11026520.36	580
2018-04-23	11.86	12.1	11.82	11.95	0.08	0.67	1278465.0	15334832.7	773
2018-04-22	12.0	12.06	11.86	11.87	0.0	0.0	665951.0	7969240.82	481
2018-04-19	11.68	12.0	11.68	11.87	0.17	1.45	1771973.0	21025425.76	986
2018-04-18	11.8	11.9	11.58	11.7	-0.05	-0.43	1318132.0	15495453.66	901
2018-04-17	11.36	11.92	11.3	11.75	0.46	4.07	3397090.0	39607563.28	2038
2018-04-16	11.28	11.4	11.26	11.29	0.05	0.44	912279.0	10321434.12	679
2018-04-15	11.12	11.28	11.12	11.24	0.16	1.44	351156.0	3941347.68	285
2018-04-12	11.0	11.14	10.9	11.08	0.04	0.36	772338.0	8515223.8	426
2018-04-11	11.3	11.34	10.92	11.04	-0.29	-2.56	747889.0	8385534.1	341
2018-04-10	11.32	11.36	11.28	11.33	-0.06	-0.53	334772.0	3787213.34	277
2018-04-09	11.5	11.5	11.34	11.39	-0.07	-0.61	526650.0	6027125.3	314
2018-04-08	11.52	11.56	11.46	11.46	-0.03	-0.26	703142.0	8084583.2	401
2018-04-05	11.26	11.66	11.26	11.49	0.24	2.13	2472091.0	28561065.06	1361
2018-04-04	11.36	11.36	11.24	11.25	-0.06	-0.53	652068.0	7370401.7	333
2018-04-03	11.2	11.32	11.18	11.31	0.11	0.98	542673.0	6111464.84	316
2018-04-02	11.2	11.26	11.12	11.2	-0.04	-0.36	287414.0	3218854.4	150
2018-04-01	11.26	11.3	11.2	11.24	-0.01	-0.09	175582.0	1975702.06	159
2018-03-29	11.38	11.38	11.2	11.25	-0.07	-0.62	485423.0	5477516.64	183
2018-03-28	11.32	11.42	11.28	11.32	-0.02	-0.18	562804.0	6381378.5	222
2018-03-27	11.36	11.42	11.32	11.34	-0.08	-0.7	420306.0	4776807.92	281
2018-03-26	11.36	11.5	11.36	11.42	0.04	0.35	329624.0	3766682.92	215
2018-03-25	11.42	11.5	11.32	11.38	-0.08	-0.7	374027.0	4261636.68	241
2018-03-22	11.46	11.52	11.42	11.46	0.01	0.09	411246.0	4717228.46	290
2018-03-21	11.44	11.6	11.3	11.45	-0.01	-0.09	554249.0	6374410.14	392
2018-03-20	11.46	11.5	11.42	11.46	-0.05	-0.43	351450.0	4029959.9	223
2018-03-19	11.48	11.54	11.46	11.51	0.03	0.26	316590.0	3642252.26	206
2018-03-18	11.42	11.56	11.42	11.48	0.05	0.44	572405.0	6576487.82	329
2018-03-15	11.44	11.46	11.34	11.43	-0.02	-0.17	334941.0	3821643.16	241
2018-03-14	11.44	11.46	11.4	11.45	0.03	0.26	453887.0	5183787.26	257
2018-03-13	11.5	11.5	11.4	11.42	-0.01	-0.09	524893.0	5999883.32	290
2018-03-12	11.46	11.5	11.38	11.43	-0.02	-0.17	641476.0	7333978.7	375
2018-03-11	11.6	11.6	11.14	11.45	-0.02	-0.17	509213.0	5839208.26	434
2018-03-08	11.54	11.66	11.4	11.47	-0.04	-0.35	421980.0	4870953.54	400
2018-03-07	11.44	11.6	11.4	11.51	0.11	0.96	1185193.0	13653990.0	722
2018-03-06	11.32	11.46	11.32	11.4	0.13	1.15	602745.0	6862459.84	464
2018-03-05	11.18	11.34	11.1	11.27	0.11	0.99	531010.0	5979284.14	342
2018-03-04	11.18	11.26	11.04	11.16	-0.01	-0.09	358661.0	3989950.14	299
2018-03-01	11.2	11.22	11.1	11.17	0.04	0.36	185385.0	2068909.62	144
2018-02-28	11.02	11.2	11.0	11.13	0.06	0.54	260609.0	2889933.42	231
2018-02-27	11.2	11.22	11.02	11.07	-0.13	-1.16	278495.0	3098803.96	206
2018-02-26	11.42	11.42	11.16	11.2	-0.15	-1.32	230323.0	2594857.64	203
2018-02-25	11.22	11.54	11.22	11.35	0.15	1.34	1012288.0	11530943.36	568
2018-02-22	11.02	11.26	11.02	11.2	0.19	1.73	875600.0	9766564.78	542
2018-02-21	11.0	11.02	10.96	11.01	-0.01	-0.09	262934.0	2886237.72	204
2018-02-20	11.0	11.06	10.98	11.02	-0.01	-0.09	348985.0	3839145.38	311
2018-02-19	11.06	11.06	11.0	11.03	-0.03	-0.27	206201.0	2272702.18	206
2018-02-18	11.18	11.2	11.06	11.06	-0.1	-0.9	240641.0	2675897.58	198
2018-02-15	11.24	11.24	11.1	11.16	0.06	0.54	221730.0	2476162.82	173
2018-02-14	11.06	11.2	11.06	11.1	0.02	0.18	219135.0	2441972.6	152
2018-02-13	11.24	11.26	11.06	11.08	-0.07	-0.63	273702.0	3056756.92	228
2018-02-12	11.02	11.2	11.0	11.15	0.14	1.27	537966.0	5972455.9	280
2018-02-11	11.06	11.1	10.98	11.01	-0.05	-0.45	310458.0	3420565.16	211
2018-02-08	11.14	11.14	10.96	11.06	0.05	0.45	347322.0	3841363.84	357
2018-02-07	11.48	11.48	10.92	11.01	-0.2	-1.78	499584.0	5614874.54	414
2018-02-06	11.5	11.52	11.0	11.21	-0.63	-5.32	908818.0	10294878.86	749
2018-02-05	11.88	11.88	11.82	11.84	-0.05	-0.42	213615.0	2530884.0	237
2018-02-04	12.0	12.0	11.84	11.89	-0.04	-0.34	166581.0	1979574.88	163
2018-02-01	11.94	12.06	11.92	11.93	0.01	0.08	182412.0	2186305.58	154
2018-01-31	11.9	12.08	11.9	11.92	0.01	0.08	458792.0	5500253.16	317
2018-01-30	11.9	11.96	11.8	11.91	-0.02	-0.17	223374.0	2659972.5	160
2018-01-29	11.9	11.98	11.8	11.93	0.02	0.17	295903.0	3526821.34	192
2018-01-28	11.8	12.0	11.78	11.91	0.11	0.93	300370.0	3574788.7	247
2018-01-25	11.86	11.88	11.8	11.8	0.03	0.25	201487.0	2380929.4	152
2018-01-24	11.82	11.86	11.72	11.77	-0.11	-0.93	188155.0	2219419.6	228
2018-01-23	11.86	12.0	11.86	11.88	-0.04	-0.34	238817.0	2849080.2	174
2018-01-22	11.84	11.98	11.84	11.92	0.07	0.59	235137.0	2798784.22	205
2018-01-21	11.92	11.92	11.8	11.85	-0.12	-1.0	235910.0	2798508.82	249
2018-01-18	11.98	12.0	11.9	11.97	0.01	0.08	187317.0	2239225.26	238
2018-01-17	12.0	12.04	11.96	11.96	-0.04	-0.33	148912.0	1787213.52	134
2018-01-16	12.04	12.06	12.0	12.0	-0.01	-0.08	211620.0	2542321.46	183
2018-01-15	12.0	12.06	11.96	12.01	0.02	0.17	302980.0	3637812.7	224
2018-01-14	11.98	12.08	11.9	11.99	0.08	0.67	329715.0	3955950.38	266
2018-01-11	11.86	12.02	11.8	11.91	0.04	0.34	246710.0	2946743.48	222
2018-01-10	11.84	11.98	11.84	11.87	-0.06	-0.5	239422.0	2845260.94	165
2018-01-09	12.0	12.0	11.9	11.93	-0.02	-0.17	144205.0	1722584.64	154
2018-01-08	12.02	12.04	11.9	11.95	-0.04	-0.33	268733.0	3214961.34	255
2018-01-07	12.04	12.1	11.98	11.99	-0.07	-0.58	465523.0	5604421.32	302
2018-01-04	12.02	12.16	12.02	12.06	0.01	0.08	230621.0	2787522.1	237
2018-01-03	12.2	12.2	12.0	12.05	-0.1	-0.82	489274.0	5916010.28	344
2018-01-02	12.28	12.4	12.14	12.15	-0.11	-0.9	1081672.0	13307692.46	756
2018-01-01	12.06	12.36	11.9	12.26	0.22	1.83	2287767.0	27938771.5	1350
2017-12-31	12.0	12.2	12.0	12.04	0.08	0.67	808579.0	9781140.0	520
2017-12-28	11.92	12.06	11.92	11.96	0.11	0.93	682926.0	8186732.6	442
2017-12-27	11.9	11.96	11.84	11.85	0.03	0.25	341295.0	4056972.96	298
2017-12-26	11.8	11.86	11.72	11.82	0.0	0.0	290994.0	3435577.58	285
2017-12-25	11.9	11.94	11.82	11.82	-0.12	-1.01	255631.0	3034665.54	257
2017-12-24	12.0	12.02	11.94	11.94	-0.07	-0.58	250017.0	2994983.44	226
2017-12-21	12.12	12.16	12.0	12.01	-0.08	-0.66	366166.0	4411474.94	275
2017-12-20	12.0	12.24	11.92	12.09	0.15	1.26	1208307.0	14620192.52	768
2017-12-19	12.06	12.06	11.86	11.94	-0.06	-0.5	442057.0	5296099.44	314
2017-12-18	12.0	12.08	11.92	12.0	0.0	0.0	381396.0	4585552.92	285
2017-12-17	11.92	12.06	11.92	12.0	0.08	0.67	334034.0	4010197.12	248
2017-12-14	12.08	12.08	11.84	11.92	-0.02	-0.17	397844.0	4759678.72	253
2017-12-13	12.0	12.06	11.9	11.94	-0.07	-0.58	342147.0	4091023.18	242
2017-12-12	11.92	12.2	11.78	12.01	0.05	0.42	982072.0	11775442.74	648
2017-12-11	12.1	12.34	11.9	11.96	-0.02	-0.17	1796072.0	21813985.56	1140
2017-12-10	11.52	12.04	11.52	11.98	0.55	4.81	1644114.0	19405158.36	889
2017-12-07	11.32	11.44	11.2	11.43	0.17	1.51	560648.0	6357884.7	425
2017-12-06	11.4	11.4	11.26	11.26	-0.1	-0.88	461907.0	5231969.98	292
2017-12-05	11.28	11.4	11.24	11.36	-0.03	-0.26	308578.0	3491504.9	228
2017-12-04	11.46	11.48	11.28	11.39	-0.04	-0.35	418061.0	4748269.84	300
2017-12-03	11.2	11.46	11.2	11.43	0.23	2.05	800147.0	9079608.72	473
2017-11-30	11.1	11.28	11.08	11.2	0.11	0.99	661705.0	7422267.08	427
2017-11-29	11.04	11.14	11.0	11.09	0.09	0.82	464775.0	5135839.22	346
2017-11-28	11.02	11.04	10.9	11.0	-0.04	-0.36	369060.0	4057591.74	260
2017-11-27	11.06	11.16	10.96	11.04	0.02	0.18	520125.0	5762606.44	389
2017-11-26	11.1	11.1	11.0	11.02	0.07	0.64	216920.0	2397050.96	237
2017-11-23	10.78	11.06	10.78	10.95	0.2	1.86	259334.0	2844132.54	203
2017-11-22	10.58	10.76	10.58	10.75	0.14	1.32	176581.0	1886962.34	198
2017-11-21	10.68	10.7	10.56	10.61	-0.14	-1.3	123650.0	1315349.12	186
2017-11-20	10.78	10.8	10.66	10.75	-0.08	-0.74	147877.0	1592020.76	142
2017-11-19	10.96	11.02	10.74	10.83	-0.11	-1.01	226120.0	2455321.66	267
2017-11-16	11.02	11.06	10.86	10.94	-0.15	-1.35	432873.0	4745537.3	358
2017-11-15	10.88	11.74	10.84	11.09	0.29	2.69	1202146.0	13585899.28	927
2017-11-14	10.7	10.88	10.64	10.8	0.1	0.93	449804.0	4860344.74	343
2017-11-13	10.64	10.72	10.58	10.7	0.02	0.19	269202.0	2865771.14	249
2017-11-12	10.7	10.96	10.68	10.68	-0.1	-0.93	267444.0	2879310.36	334
2017-11-09	10.6	10.84	10.6	10.78	0.1	0.94	354515.0	3805170.12	300
2017-11-08	10.72	10.72	10.46	10.68	0.08	0.75	328962.0	3486729.66	237
2017-11-07	11.5	11.52	10.28	10.6	-0.81	-7.1	784791.0	8508695.14	704
2017-11-06	11.3	11.52	11.08	11.41	0.11	0.97	355507.0	4020299.1	442
2017-11-05	11.4	11.4	11.04	11.3	-0.13	-1.14	492249.0	5528133.48	431
2017-11-02	11.48	11.5	11.4	11.43	-0.09	-0.78	124343.0	1421943.7	148
2017-11-01	11.56	11.56	11.42	11.52	-0.11	-0.95	431341.0	4961088.32	295
2017-10-31	11.56	11.74	11.4	11.63	0.01	0.09	578526.0	6661649.04	590
2017-10-30	11.78	11.8	11.58	11.62	-0.1	-0.85	214797.0	2506492.16	223
2017-10-29	11.78	11.8	11.7	11.72	-0.05	-0.42	216082.0	2538228.98	173
2017-10-26	11.9	11.9	11.7	11.77	-0.08	-0.68	118638.0	1400916.22	149
2017-10-25	11.62	11.88	11.58	11.85	0.29	2.51	176116.0	2055626.28	214
2017-10-24	11.82	11.82	11.5	11.56	-0.27	-2.28	253613.0	2964383.36	289
2017-10-23	11.96	11.96	11.7	11.83	-0.16	-1.33	256162.0	3039057.84	256
2017-10-22	11.98	12.1	11.94	11.99	0.02	0.17	468910.0	5628612.14	266
2017-10-19	11.82	12.08	11.8	11.97	0.28	2.4	531657.0	6352232.12	462
2017-10-18	11.7	11.7	11.64	11.69	-0.03	-0.26	453825.0	5295429.6	216
2017-10-17	11.78	11.78	11.66	11.72	-0.04	-0.34	191405.0	2244552.16	147
2017-10-16	11.56	11.78	11.56	11.76	-0.03	-0.25	224094.0	2622536.18	164
2017-10-15	11.84	12.0	11.8	11.79	-0.1	-0.84	206825.0	2456585.12	195
2017-10-12	11.62	11.96	11.56	11.89	0.36	3.12	397059.0	4663482.5	257
2017-10-11	12.0	12.0	11.44	11.53	-0.49	-4.08	614464.0	7142146.24	423
2017-10-10	12.16	12.16	12.02	12.02	-0.16	-1.31	202503.0	2444761.0	200
2017-10-09	12.26	12.3	12.16	12.18	-0.06	-0.49	208155.0	2544255.06	203
2017-10-08	12.28	12.36	12.24	12.24	-0.04	-0.33	337165.0	4147729.1	246
2017-10-05	12.34	12.34	12.28	12.28	-0.06	-0.49	195299.0	2403822.36	155
2017-10-04	12.38	12.38	12.3	12.34	0.02	0.16	166259.0	2052197.56	133
2017-10-03	12.26	12.36	12.26	12.32	0.05	0.41	194803.0	2398421.28	210
2017-10-02	12.24	12.3	12.2	12.27	0.03	0.25	162654.0	1991969.18	182
2017-10-01	12.3	12.36	12.12	12.24	-0.14	-1.13	388408.0	4753099.66	249
2017-09-28	12.26	12.48	12.26	12.38	0.15	1.23	461444.0	5714000.84	331
2017-09-27	12.26	12.32	12.2	12.23	-0.04	-0.33	292545.0	3582550.74	198
2017-09-26	12.4	12.4	12.24	12.27	-0.04	-0.32	270086.0	3321129.02	202
2017-09-25	12.2	12.42	12.2	12.31	-0.13	-1.05	363083.0	4451183.04	326
2017-09-21	12.62	12.62	12.3	12.44	-0.12	-0.96	432688.0	5406538.38	257
2017-09-20	12.56	12.58	12.54	12.56	0.02	0.16	151600.0	1903986.76	131
2017-09-19	12.6	12.66	12.54	12.54	-0.06	-0.48	174340.0	2195059.0	185
2017-09-18	12.74	12.8	12.58	12.6	-0.09	-0.71	444384.0	5646934.9	278
2017-09-17	12.62	12.74	12.62	12.69	0.09	0.71	569323.0	7227688.0	330
2017-09-14	12.6	12.64	12.54	12.6	0.02	0.16	434255.0	5462404.2	280
2017-09-13	12.66	12.7	12.56	12.58	-0.06	-0.47	365949.0	4619271.78	243
2017-09-12	12.68	12.98	12.62	12.64	-0.01	-0.08	1174808.0	15057864.86	814
2017-09-11	12.58	12.68	12.56	12.65	0.09	0.72	479155.0	6047367.0	209
2017-09-10	12.58	12.62	12.54	12.56	0.0	0.0	283538.0	3564868.34	200
2017-09-07	12.64	12.66	12.56	12.56	-0.07	-0.55	465959.0	5869946.08	229
2017-09-06	12.64	12.68	12.58	12.63	0.03	0.24	291034.0	3677212.64	204
2017-08-29	12.66	12.66	12.58	12.6	-0.08	-0.63	195247.0	2461760.7	177
2017-08-28	12.5	12.76	12.5	12.68	0.18	1.44	326398.0	4128597.92	242
2017-08-27	12.62	12.62	12.5	12.5	-0.12	-0.95	221339.0	2777725.94	231
2017-08-24	12.86	12.86	12.58	12.62	-0.22	-1.71	623525.0	7897335.54	384
2017-08-23	13.02	13.06	12.84	12.84	-0.16	-1.23	930312.0	12037279.7	366
2017-08-22	13.12	13.12	13.0	13.0	-0.08	-0.61	620138.0	8109985.3	271
2017-08-21	13.06	13.14	13.02	13.08	0.04	0.31	553401.0	7240242.4	315
2017-08-20	12.94	13.08	12.94	13.04	0.09	0.69	756799.0	9849496.26	337
2017-08-17	13.1	13.1	12.94	12.95	0.03	0.23	623166.0	8099625.92	388
2017-08-16	12.7	12.98	12.6	12.92	0.11	0.86	971696.0	12379618.94	501
2017-08-15	13.0	13.16	12.72	12.81	-0.18	-1.39	672130.0	8733701.18	384
2017-08-14	12.94	13.22	12.92	12.99	0.1	0.78	1312715.0	17189354.62	702
2017-08-13	13.0	13.22	12.88	12.89	-0.05	-0.39	915578.0	11929833.78	605
2017-08-10	12.7	13.1	12.68	12.94	0.28	2.21	2398066.0	31008896.94	1199
2017-08-09	12.6	12.8	12.6	12.66	0.07	0.56	798415.0	10139531.48	461
2017-08-08	12.4	12.66	12.3	12.59	0.26	2.11	1003884.0	12547355.8	537
2017-08-07	12.28	12.5	12.26	12.33	0.03	0.24	414037.0	5123252.34	282
2017-08-06	12.38	12.38	12.28	12.3	-0.05	-0.4	384837.0	4737339.62	288
2017-08-03	12.52	12.56	12.32	12.35	-0.23	-1.83	586784.0	7293762.66	444
2017-08-02	12.56	12.8	12.54	12.58	0.37	3.03	2040995.0	25841331.32	1252
2017-08-01	12.2	12.34	12.16	12.21	0.02	0.16	199792.0	2447697.72	212
2017-07-31	12.26	12.26	12.18	12.19	-0.02	-0.16	95020.0	1159258.28	124
2017-07-30	12.28	12.3	12.12	12.21	0.03	0.25	214742.0	2624744.18	181
2017-07-27	12.26	12.26	12.1	12.18	-0.07	-0.57	263037.0	3210486.5	142
2017-07-26	12.32	12.36	12.24	12.25	-0.07	-0.57	270226.0	3322342.74	207
2017-07-25	12.32	12.46	12.26	12.32	0.0	0.0	335197.0	4146281.64	225
2017-07-24	12.38	12.38	12.26	12.32	-0.06	-0.48	221722.0	2731377.88	165
2017-07-23	12.4	12.44	12.36	12.38	-0.07	-0.56	250660.0	3105688.06	186
2017-07-20	12.46	12.48	12.42	12.45	0.04	0.32	123694.0	1541284.68	119
2017-07-19	12.38	12.48	12.34	12.41	0.02	0.16	173491.0	2151785.78	155
2017-07-18	12.48	12.54	12.36	12.39	-0.09	-0.72	320338.0	3996769.14	229
2017-07-17	12.5	12.52	12.46	12.48	-0.02	-0.16	365202.0	4561234.52	221
2017-07-16	12.64	12.64	12.48	12.5	-0.08	-0.64	592836.0	7440206.94	301
2017-07-13	12.56	12.66	12.56	12.58	0.08	0.64	580396.0	7314102.68	350
2017-07-12	12.5	12.58	12.46	12.5	0.07	0.56	646663.0	8098907.6	453
2017-07-11	12.3	12.46	12.24	12.43	0.07	0.57	557060.0	6862536.98	434
2017-07-10	12.58	12.62	12.34	12.36	-0.15	-1.2	425249.0	5313830.12	356
2017-07-09	12.48	12.66	12.48	12.51	0.03	0.24	670325.0	8427710.32	545
2017-07-06	12.22	12.68	12.22	12.48	0.23	1.88	1770244.0	22097756.98	1189
2017-07-05	12.2	12.28	12.1	12.25	0.03	0.25	416487.0	5089506.98	296
2017-07-04	12.2	12.4	12.2	12.22	0.09	0.74	754609.0	9270168.3	550
2017-07-03	12.02	12.14	11.98	12.13	0.14	1.17	435539.0	5256343.9	276
2017-07-02	12.0	12.16	11.98	11.99	-0.01	-0.08	511907.0	6172906.92	398
2017-06-22	12.04	12.1	11.96	12.0	0.03	0.25	455109.0	5472727.38	367
2017-06-21	11.9	12.1	11.78	11.97	0.12	1.01	512209.0	6143479.68	375
2017-06-20	12.0	12.0	11.84	11.85	0.0	0.0	240929.0	2878537.86	225
2017-06-19	11.68	11.96	11.68	11.85	0.16	1.37	319052.0	3774337.36	267
2017-06-18	11.84	11.84	11.5	11.69	-0.15	-1.27	187587.0	2183379.32	205
2017-06-15	12.1	12.1	11.82	11.84	-0.32	-2.63	188696.0	2264100.06	200
2017-06-14	12.2	12.2	12.14	12.16	-0.07	-0.57	158918.0	1933449.96	131
2017-06-13	12.3	12.32	12.2	12.23	-0.1	-0.81	169080.0	2070782.02	216
2017-06-12	12.4	12.5	12.34	12.33	0.08	0.65	398061.0	4930003.68	281
2017-06-11	12.1	12.58	12.1	12.25	0.15	1.24	834436.0	10308098.1	714
2017-06-08	12.18	12.18	12.04	12.1	-0.07	-0.58	181183.0	2192254.02	153
2017-06-07	12.2	12.3	12.1	12.17	0.0	0.0	236261.0	2878862.78	220
2017-06-06	12.1	12.46	12.1	12.17	0.12	1.0	602063.0	7410544.2	536
2017-06-05	12.06	12.1	12.0	12.05	-0.06	-0.5	179804.0	2163716.18	169
2017-06-04	11.98	12.16	11.98	12.11	0.07	0.58	145414.0	1759467.42	185
2017-06-01	12.1	12.2	12.0	12.04	-0.11	-0.91	177301.0	2139396.25	223
2017-05-31	12.2	12.25	12.1	12.15	-0.09	-0.74	205315.0	2502865.35	178
2017-05-30	12.2	12.4	12.15	12.24	0.11	0.91	224347.0	2750365.45	262
2017-05-29	12.0	12.2	11.8	12.13	0.04	0.33	278218.0	3350261.05	307
2017-05-28	12.95	12.95	12.05	12.09	-0.69	-5.4	358737.0	4410712.8	393
2017-05-25	12.85	13.0	12.75	12.78	-0.08	-0.62	259736.0	3339360.25	246
2017-05-24	13.05	13.05	12.85	12.86	-0.19	-1.46	241072.0	3131391.85	216
2017-05-23	13.1	13.1	13.0	13.05	-0.1	-0.76	469541.0	6115498.4	362
2017-05-22	13.25	13.3	13.1	13.15	-0.09	-0.68	562526.0	7411340.8	374
2017-05-21	13.35	13.4	13.2	13.24	0.05	0.38	792415.0	10531462.65	423
2017-05-18	13.25	13.5	13.1	13.19	-0.03	-0.23	1569947.0	20880229.8	958
2017-05-17	13.15	13.25	13.05	13.22	0.06	0.46	867605.0	11386056.9	562
2017-05-16	13.1	13.4	13.0	13.16	0.1	0.77	969688.0	12811925.2	523
2017-05-15	13.0	13.15	13.0	13.06	0.07	0.54	324635.0	4247972.8	297
2017-05-14	13.05	13.05	13.0	12.99	-0.02	-0.15	214793.0	2794495.0	261
2017-05-11	13.3	13.35	13.0	13.01	-0.29	-2.18	293190.0	3853663.3	276
2017-05-10	13.3	13.5	13.3	13.3	0.18	1.37	864703.0	11573127.0	530
2017-05-09	13.2	13.2	13.1	13.12	-0.03	-0.23	232379.0	3055871.6	209
2017-05-08	13.0	13.2	12.95	13.15	0.18	1.39	420062.0	5483002.25	347
2017-05-07	13.1	13.25	12.9	12.97	-0.21	-1.59	365329.0	4769601.6	392
2017-05-04	13.5	13.5	13.1	13.18	-0.3	-2.23	482845.0	6429514.25	378
2017-05-03	13.6	13.6	13.45	13.48	-0.14	-1.03	260249.0	3521916.6	285
2017-05-02	13.7	13.75	13.5	13.62	0.04	0.29	493458.0	6720571.35	368
2017-05-01	13.55	13.9	13.55	13.58	0.12	0.89	1095645.0	15037442.7	794
2017-04-30	13.4	13.55	13.4	13.46	0.03	0.22	392842.0	5289785.3	348
2017-04-27	13.6	13.6	13.4	13.43	-0.14	-1.03	788734.0	10617753.0	529
2017-04-26	13.35	13.8	13.2	13.57	0.29	2.18	1668874.0	22566902.2	1020
2017-04-25	13.5	13.5	13.2	13.28	-0.11	-0.82	574223.0	7661984.8	476
2017-04-24	13.35	13.45	13.25	13.39	0.06	0.45	387473.0	5180043.45	279
2017-04-23	13.3	13.75	13.3	13.33	0.25	1.91	766094.0	10297202.5	579
2017-04-20	13.4	13.45	13.05	13.08	-0.37	-2.75	869375.0	11529530.0	706
2017-04-19	13.45	13.5	13.05	13.45	-0.03	-0.22	1326570.0	17544751.55	997
2017-04-18	14.0	14.0	13.35	13.48	-0.4	-2.88	1395819.0	19009561.25	1032
2017-04-17	14.2	14.2	13.85	13.88	-0.25	-1.77	614445.0	8601398.8	527
2017-04-16	14.4	14.4	14.0	14.13	-0.37	-2.55	840046.0	11872818.2	711
2017-04-13	14.6	14.6	14.5	14.5	-0.08	-0.55	381170.0	5537467.75	347
2017-04-12	14.7	14.7	14.55	14.58	0.01	0.07	441556.0	6459440.65	458
2017-04-11	14.7	14.75	14.55	14.57	-0.12	-0.82	440229.0	6445601.05	367
2017-04-10	14.65	14.8	14.55	14.69	0.04	0.27	528160.0	7753248.3	517
2017-04-09	14.9	14.9	14.6	14.65	-0.26	-1.74	821985.0	12142637.8	715
2017-04-06	15.05	15.1	14.9	14.91	-0.13	-0.86	780636.0	11697331.05	544
2017-04-05	15.0	15.05	14.85	15.04	0.09	0.6	1446721.0	21655935.7	699
2017-04-04	14.9	15.0	14.9	14.95	0.05	0.34	372407.0	5558995.0	251
2017-04-03	15.0	15.0	14.9	14.9	-0.12	-0.8	567778.0	8495308.1	277
2017-04-02	15.15	15.15	14.95	15.02	-0.03	-0.2	602928.0	9056070.3	435
2017-03-30	15.0	15.2	15.0	15.05	0.05	0.33	1154545.0	17401927.6	763
2017-03-29	15.05	15.05	15.0	15.0	0.03	0.2	628697.0	9441933.25	381
2017-03-28	15.05	15.2	14.95	14.97	0.06	0.4	790152.0	11879136.15	559
2017-03-27	15.05	15.3	14.85	14.91	-0.03	-0.2	1403042.0	21176040.95	920
2017-03-26	15.0	15.05	14.9	14.94	-0.01	-0.07	442482.0	6619871.05	370
2017-03-23	14.95	15.1	14.9	14.95	0.03	0.2	870683.0	13062294.15	652
2017-03-22	15.15	15.15	14.85	14.92	-0.41	-2.67	1370806.0	20594906.55	964
2017-03-21	15.5	15.6	15.3	15.33	-0.18	-1.16	1402826.0	21674084.8	857
2017-03-20	15.4	15.85	15.3	15.51	0.27	1.77	3454061.0	53907595.75	2216
2017-03-19	15.2	15.3	15.05	15.24	-0.03	-0.2	1420709.0	21547860.3	960
2017-03-16	15.3	15.45	15.15	15.27	0.02	0.13	1709333.0	26137584.6	1078
2017-03-15	15.3	15.6	15.1	15.25	0.05	0.33	2212877.0	33933406.5	1588
2017-03-14	15.2	15.5	14.5	15.2	0.16	1.06	2617680.0	39103259.3	1788
2017-03-13	16.0	16.15	14.8	15.04	-0.94	-5.88	2478140.0	38782184.95	1791
2017-03-12	16.2	16.5	15.95	15.98	-0.01	-0.06	3181338.0	51586093.5	1688
2017-03-09	15.7	16.7	15.35	15.99	0.24	1.52	4543699.0	73203748.45	3105
2017-03-08	15.9	15.9	15.7	15.75	-0.16	-1.01	708029.0	11189240.85	526
2017-03-07	16.05	16.05	15.85	15.91	0.01	0.06	715558.0	11425278.6	532
2017-03-06	15.85	16.0	15.6	15.9	0.01	0.06	1056117.0	16715398.05	842
2017-03-05	16.15	16.15	15.8	15.89	-0.18	-1.12	1234558.0	19665746.0	754
2017-03-02	16.3	16.35	15.95	16.07	-0.12	-0.74	1793583.0	28952517.65	1260
2017-03-01	16.5	16.65	16.1	16.19	-0.19	-1.16	2733079.0	44587712.65	1639
2017-02-28	16.15	16.5	15.85	16.38	0.48	3.02	3585454.0	57723133.3	2261
2017-02-27	16.5	16.85	15.75	15.9	-0.39	-2.39	6686715.0	110078239.6	3943
2017-02-26	15.15	16.45	15.15	16.29	1.28	8.53	5540470.0	89286137.45	3162
2017-02-23	15.3	15.35	15.0	15.01	-0.29	-1.9	1487016.0	22465202.45	1076
2017-02-22	15.45	15.6	15.25	15.3	-0.11	-0.71	1008432.0	15595931.25	616
2017-02-21	15.5	15.6	15.15	15.41	-0.18	-1.15	2094232.0	32171110.2	1182
2017-02-20	15.8	15.85	15.5	15.59	-0.26	-1.64	1867646.0	29293882.75	1110
2017-02-19	16.1	16.1	15.7	15.85	-0.15	-0.94	1500123.0	23803468.1	974
2017-02-16	16.1	16.15	15.95	16.0	-0.1	-0.62	1268138.0	20376563.3	860
2017-02-15	16.0	16.15	15.9	16.1	0.18	1.13	1667816.0	26763453.8	1006
2017-02-14	16.15	16.25	15.8	15.92	-0.14	-0.87	2444799.0	39054117.35	1491
2017-02-13	16.3	16.3	15.95	16.06	-0.17	-1.05	2589436.0	41761481.8	1471
2017-02-12	16.35	16.5	16.15	16.23	0.2	1.25	2083546.0	33917291.55	1448
2017-02-09	15.8	16.5	15.65	16.03	0.19	1.2	5323159.0	86181249.85	2866
2017-02-08	16.2	16.2	15.75	15.84	-0.31	-1.92	2559673.0	40710445.05	1577
2017-02-07	16.35	16.5	16.05	16.15	-0.22	-1.34	2475253.0	40113635.5	1553
2017-02-06	16.5	16.6	15.5	16.37	-0.09	-0.55	4327042.0	70171671.1	2871
2017-02-05	16.65	17.0	16.4	16.46	0.16	0.98	6269400.0	104399153.8	3175
2017-02-02	15.95	16.8	15.8	16.3	0.59	3.76	10555578.0	173506265.45	4629
2017-02-01	15.1	15.9	15.1	15.71	0.73	4.87	7523182.0	116908850.65	3736
2017-01-31	14.3	15.1	14.2	14.98	0.38	2.6	4600556.0	67332542.4	2539
2017-01-30	15.15	15.35	14.55	14.6	-0.39	-2.6	5490214.0	82594943.55	2918
2017-01-29	14.15	15.2	14.15	14.99	0.89	6.31	10519075.0	156309340.7	4703
2017-01-26	13.95	14.3	13.6	14.1	0.25	1.81	4868558.0	68607372.85	2250
2017-01-25	14.0	14.05	13.8	13.85	-0.11	-0.79	1632890.0	22791049.5	890
2017-01-24	14.05	14.25	13.9	13.96	-0.02	-0.14	2937175.0	41360585.4	1297
2017-01-23	13.9	14.2	13.85	13.98	0.17	1.23	2213853.0	31012418.55	982
2017-01-22	13.45	13.95	13.15	13.81	0.29	2.14	1741194.0	23947205.65	1031
2017-01-19	13.55	13.8	13.35	13.52	-0.19	-1.39	1176927.0	15961335.8	750
2017-01-18	13.9	14.15	13.65	13.71	-0.08	-0.58	2419550.0	33589484.15	1316
2017-01-17	13.5	13.95	12.8	13.79	0.22	1.62	2053001.0	27718039.45	1353
2017-01-16	13.9	14.0	13.5	13.57	-0.28	-2.02	2662969.0	36499812.8	1588
2017-01-15	13.5	13.9	13.35	13.85	0.78	5.97	3930960.0	53643326.65	2206
2017-01-12	13.1	13.25	12.45	13.07	0.12	0.93	2132984.0	27627206.75	1532
2017-01-11	13.45	13.65	12.85	12.95	-0.53	-3.93	2221837.0	29524938.6	1442
2017-01-10	12.65	13.75	12.1	13.48	0.73	5.73	8846878.0	116767686.2	4506
2017-01-09	14.0	14.0	12.75	12.75	-1.41	-9.96	3299570.0	43040673.55	1668
2017-01-08	14.05	14.45	13.85	14.16	0.32	2.31	6438719.0	91334240.1	2581
2017-01-05	14.0	14.25	13.65	13.84	0.14	1.02	5147782.0	72115559.85	2472
2017-01-04	13.4	14.0	13.1	13.7	0.56	4.26	8265683.0	113253606.95	3674
2017-01-03	12.75	13.4	12.75	13.14	0.86	7.0	10145232.0	132716133.4	3986
2017-01-02	11.95	12.55	11.95	12.28	0.38	3.19	5725957.0	70591277.35	1827
2017-01-01	11.75	11.95	11.65	11.9	0.25	2.15	1414259.0	16685186.75	522
2016-12-29	11.75	11.8	11.5	11.65	-0.1	-0.85	1049720.0	12238167.0	354
2016-12-28	11.8	12.0	11.75	11.75	-0.02	-0.17	1293926.0	15321171.1	384
2016-12-27	11.35	11.85	11.35	11.77	0.47	4.16	1749481.0	20476553.85	663
2016-12-26	11.5	11.55	11.3	11.3	-0.07	-0.62	1017112.0	11597894.1	423
2016-12-25	11.25	11.45	11.25	11.37	0.19	1.7	768065.0	8738519.4	380
2016-12-22	11.15	11.25	11.15	11.18	0.01	0.09	462055.0	5171099.7	233
2016-12-21	11.2	11.25	11.0	11.17	0.01	0.09	472827.0	5273202.65	244
2016-12-20	11.35	11.45	11.05	11.16	-0.28	-2.45	1008865.0	11272346.55	531
2016-12-19	11.8	11.9	11.4	11.44	-0.32	-2.72	1314072.0	15336912.55	506
2016-12-18	11.65	11.85	11.65	11.76	0.15	1.29	1364556.0	16045455.3	520
2016-12-15	11.4	11.7	11.3	11.61	0.07	0.61	1527089.0	17504755.8	694
2016-12-14	12.2	12.25	11.45	11.54	-0.57	-4.71	2646087.0	31535613.35	1266
2016-12-13	12.1	12.35	11.8	12.11	0.01	0.08	3452197.0	41871978.1	1541
2016-12-12	12.4	12.8	12.05	12.1	-0.23	-1.87	7617737.0	95187962.25	2621
2016-12-11	12.2	12.35	12.2	12.33	0.23	1.9	1978694.0	24297173.35	610
2016-12-08	12.05	12.25	12.05	12.1	0.05	0.41	2106771.0	25595589.35	575
2016-12-07	11.95	12.25	11.95	12.05	0.11	0.92	2435861.0	29481812.95	894
2016-12-06	11.7	12.05	11.7	11.94	0.31	2.67	2655228.0	31579854.15	952
2016-12-05	11.55	11.65	11.35	11.63	0.08	0.69	808644.0	9334262.55	355
2016-12-04	11.6	11.8	11.5	11.55	0.0	0.0	1298154.0	15116615.5	594
2016-12-01	11.6	11.7	11.5	11.55	0.1	0.87	856175.0	9926714.1	453
2016-11-30	11.35	11.65	11.35	11.45	0.1	0.88	1096795.0	12644857.8	543
2016-11-29	11.75	11.8	11.3	11.35	-0.32	-2.74	2303695.0	26636213.7	1118
2016-11-28	11.15	12.1	11.1	11.67	0.52	4.66	6321388.0	73931521.25	2155
2016-11-27	11.05	11.2	11.0	11.15	0.08	0.72	541514.0	6027111.2	313
2016-11-24	11.3	11.5	11.05	11.07	-0.12	-1.07	2703700.0	30439577.05	1058
2016-11-23	11.05	11.3	11.0	11.19	0.19	1.73	1392996.0	15566087.05	530
2016-11-22	10.85	11.0	10.8	11.0	0.16	1.48	670551.0	7338157.85	280
2016-11-21	10.9	11.0	10.75	10.84	-0.07	-0.64	297272.0	3237032.9	207
2016-11-20	10.95	11.05	10.85	10.91	0.01	0.09	520311.0	5693616.75	265
2016-11-17	11.2	11.2	10.9	10.9	-0.21	-1.89	895341.0	9881931.25	378
2016-11-16	11.0	11.2	10.85	11.11	0.24	2.21	1233271.0	13671572.6	491
2016-11-15	11.25	11.35	10.75	10.87	-0.45	-3.98	489916.0	5392139.3	359
2016-11-14	11.7	11.7	11.25	11.32	-0.38	-3.25	1314297.0	15165150.65	656
2016-11-13	11.55	11.85	11.55	11.7	0.13	1.12	2731430.0	31905701.75	1021
2016-11-10	11.6	11.9	11.4	11.57	0.14	1.22	2258291.0	26374162.85	843
2016-11-09	11.1	11.6	11.1	11.43	0.07	0.62	346353.0	3966041.45	193
2016-11-08	11.35	11.6	11.35	11.36	-0.08	-0.7	333987.0	3836461.95	163
2016-11-07	11.1	11.5	11.05	11.44	0.29	2.6	698814.0	7894185.7	321
2016-11-06	11.45	11.5	11.0	11.15	-0.2	-1.76	397844.0	4464132.45	216
2016-11-03	11.25	11.45	11.25	11.35	0.0	0.0	78340.0	890911.55	96
2016-11-02	11.45	11.85	11.3	11.35	-0.1	-0.87	712356.0	8189385.7	366
2016-11-01	11.3	11.75	11.3	11.45	0.21	1.87	908339.0	10495885.7	471
2016-10-31	10.6	11.3	10.6	11.24	0.69	6.54	530957.0	5892010.0	365
2016-10-30	10.5	10.55	10.5	10.55	0.05	0.48	22013.0	231595.0	23
2016-10-27	10.6	10.7	10.55	10.5	-0.06	-0.57	45751.0	487021.25	55
2016-10-26	10.5	10.65	10.5	10.56	-0.04	-0.38	72697.0	770050.0	51
2016-10-25	10.55	10.65	10.5	10.6	0.15	1.44	100652.0	1066784.65	56
2016-10-24	10.35	10.65	10.35	10.45	0.18	1.75	140586.0	1479576.2	96
2016-10-23	10.2	10.3	10.2	10.27	0.21	2.09	113819.0	1165454.3	86
2016-10-20	9.7	10.1	9.7	10.06	0.18	1.82	206762.0	2048310.6	129
2016-10-19	9.9	10.0	9.7	9.88	0.08	0.82	109477.0	1082494.9	82
2016-10-18	10.25	10.4	9.8	9.8	-0.58	-5.59	221213.0	2232071.05	120
2016-10-17	10.3	10.45	10.05	10.38	0.08	0.78	213491.0	2196719.05	133
2016-10-16	10.15	10.45	10.05	10.3	0.07	0.68	118608.0	1212741.5	85
2016-10-13	10.25	10.3	10.05	10.23	-0.01	-0.1	113702.0	1160338.95	67
2016-10-12	10.1	10.25	10.0	10.24	0.27	2.71	141410.0	1433208.2	63
2016-10-11	9.9	10.1	9.9	9.97	0.12	1.22	194681.0	1952127.05	134
2016-10-10	9.7	9.9	9.6	9.85	-0.09	-0.91	166539.0	1631078.15	97
2016-10-09	10.0	10.05	9.95	9.94	-0.04	-0.4	149192.0	1489367.5	78
2016-10-06	10.0	10.1	9.8	9.98	0.0	0.0	204883.0	2043894.1	100
2016-10-05	9.7	10.2	9.7	9.98	0.09	0.91	302747.0	2996603.05	132
2016-10-04	9.65	9.9	9.5	9.89	0.21	2.17	63171.0	608347.3	55
2016-10-03	9.5	9.6	8.55	9.68	0.38	4.09	168615.0	1566585.35	115
2016-10-02	10.0	10.2	9.25	9.3	-0.76	-7.55	146023.0	1422194.0	116
2016-09-29	9.8	10.2	9.8	10.06	0.08	0.8	237840.0	2390819.85	140
2016-09-28	10.2	10.35	9.8	9.98	-0.23	-2.25	218862.0	2198191.45	169
2016-09-27	10.05	10.5	10.0	10.21	-0.43	-4.04	226549.0	2322200.0	162
2016-09-26	10.4	10.7	10.4	10.64	0.29	2.8	137842.0	1458061.05	110
2016-09-25	10.55	10.55	10.3	10.35	-0.07	-0.67	129756.0	1350076.1	77
2016-09-21	10.25	10.55	10.2	10.42	0.15	1.46	158969.0	1648883.75	116
2016-09-20	10.2	10.3	10.15	10.27	0.05	0.49	42181.0	430020.15	44
2016-09-19	10.6	10.6	10.05	10.22	-0.23	-2.2	130627.0	1337950.4	103
2016-09-18	10.6	10.6	10.4	10.45	-0.17	-1.6	40000.0	418009.95	44
2016-09-08	10.55	10.65	10.45	10.62	0.02	0.19	74722.0	790244.0	52
2016-09-07	10.7	10.7	10.55	10.6	-0.1	-0.93	90790.0	960317.95	98
2016-09-06	10.9	10.9	10.7	10.7	-0.1	-0.93	68985.0	743503.65	72
2016-09-05	10.75	10.9	10.7	10.8	0.16	1.5	138799.0	1497891.35	96
2016-09-04	10.75	10.75	10.5	10.64	0.19	1.82	56986.0	605711.55	46
2016-09-01	10.6	10.65	10.45	10.45	-0.23	-2.15	98796.0	1045183.1	70
2016-08-31	10.85	10.85	10.65	10.68	-0.12	-1.11	45997.0	494044.0	47
2016-08-30	10.9	11.0	10.8	10.8	0.01	0.09	147815.0	1610638.75	66
2016-08-29	10.8	10.9	10.8	10.79	-0.04	-0.37	49848.0	540479.8	62
2016-08-28	10.25	10.9	10.25	10.83	0.4	3.84	155835.0	1668158.9	91
2016-08-25	10.2	10.65	10.2	10.43	-0.09	-0.86	152847.0	1588739.7	144
2016-08-24	10.75	10.75	10.55	10.52	-0.18	-1.68	78854.0	839800.8	88
2016-08-23	10.5	10.95	10.4	10.7	0.16	1.52	98312.0	1045972.0	77
2016-08-22	10.85	10.85	10.55	10.54	-0.32	-2.95	175975.0	1867722.3	98
2016-08-21	11.0	11.0	10.85	10.86	-0.02	-0.18	66222.0	723059.75	47
2016-08-18	11.0	11.0	10.6	10.88	-0.02	-0.18	273724.0	2958123.7	120
2016-08-17	11.15	11.15	10.9	10.9	-0.26	-2.33	228599.0	2521886.05	167
2016-08-16	11.35	11.35	11.15	11.16	-0.14	-1.24	120743.0	1356670.5	94
2016-08-15	11.35	11.4	11.25	11.3	-0.07	-0.62	124810.0	1412476.5	110
2016-08-14	11.25	11.5	11.25	11.37	-0.03	-0.26	156727.0	1781328.1	137
2016-08-11	11.35	11.65	11.35	11.4	0.22	1.97	1601923.0	18422114.55	724
2016-08-10	11.2	11.3	11.15	11.18	-0.05	-0.45	128290.0	1437315.1	72
2016-08-09	11.25	11.3	11.15	11.23	0.03	0.27	255130.0	2865730.7	118
2016-08-08	11.15	11.2	11.0	11.2	0.05	0.45	119512.0	1326287.65	84
2016-08-07	11.25	11.25	11.15	11.15	0.09	0.81	87515.0	977944.0	60
2016-08-04	11.2	11.2	11.05	11.06	-0.09	-0.81	205044.0	2280945.3	146
2016-08-03	11.35	11.55	11.1	11.15	0.11	1.0	591630.0	6671935.15	349
2016-08-02	11.2	11.2	11.0	11.04	-0.14	-1.25	281380.0	3105728.1	197
2016-08-01	11.15	11.3	11.0	11.18	0.18	1.64	134151.0	1496978.95	131
2016-07-31	11.1	11.1	10.85	11.0	-0.18	-1.61	108900.0	1193228.35	112
2016-07-28	11.3	11.3	10.95	11.18	-0.47	-4.03	376338.0	4191120.7	313
2016-07-27	11.7	11.75	11.55	11.65	-0.09	-0.77	136672.0	1592493.45	112
2016-07-26	11.85	11.85	11.75	11.74	-0.06	-0.51	66154.0	779761.7	71
2016-07-25	11.9	11.9	11.7	11.8	0.0	0.0	148184.0	1744503.1	92
2016-07-24	11.9	11.9	11.75	11.8	-0.2	-1.67	110767.0	1310644.1	92
2016-07-21	12.05	12.05	11.95	12.0	-0.08	-0.66	248935.0	2983732.7	129
2016-07-20	12.1	12.15	12.05	12.08	-0.04	-0.33	118039.0	1430776.55	90
2016-07-19	12.05	12.15	12.05	12.12	0.06	0.5	292443.0	3536098.45	163
2016-07-18	12.3	12.3	12.0	12.06	-0.23	-1.87	459805.0	5584718.5	210
2016-07-17	12.3	12.35	12.25	12.29	0.09	0.74	533532.0	6561569.4	224
2016-07-14	12.35	12.45	12.2	12.2	-0.11	-0.89	521580.0	6441382.8	263
2016-07-13	12.25	12.45	12.25	12.31	0.12	0.98	1341777.0	16555792.05	367
2016-07-12	12.0	12.2	12.0	12.19	0.19	1.58	390878.0	4751323.6	177
2016-07-11	12.0	12.05	11.95	12.0	0.04	0.33	229156.0	2753408.3	122
2016-07-10	11.9	12.05	11.9	11.96	0.09	0.76	151573.0	1812334.4	106
2016-06-30	11.9	12.0	11.75	11.87	-0.01	-0.08	370403.0	4390524.65	188
2016-06-29	12.1	12.25	11.85	11.88	-0.12	-1.0	446807.0	5380882.0	191
2016-06-28	12.1	12.5	12.0	12.0	0.02	0.17	1259878.0	15348209.25	571
2016-06-27	11.85	12.25	11.85	11.98	0.22	1.87	717040.0	8642396.7	311
2016-06-26	11.55	11.8	11.55	11.76	-0.19	-1.59	314619.0	3662943.55	161
2016-06-23	11.9	12.0	11.9	11.95	0.07	0.59	72285.0	864514.1	75
2016-06-22	11.9	12.1	11.85	11.88	0.0	0.0	327582.0	3920766.9	187
2016-06-21	11.95	12.0	11.85	11.88	-0.01	-0.08	173793.0	2072230.6	108
2016-06-20	12.0	12.0	11.85	11.89	-0.02	-0.17	87710.0	1044652.5	55
2016-06-19	11.85	12.1	11.85	11.91	0.06	0.51	204526.0	2447765.15	101
2016-06-16	11.85	12.05	11.8	11.85	-0.07	-0.59	299773.0	3578781.35	169
2016-06-15	12.15	12.25	11.85	11.92	-0.18	-1.49	845612.0	10169398.75	226
2016-06-14	12.05	12.15	12.05	12.1	0.1	0.83	148376.0	1794266.65	87
2016-06-13	12.0	12.1	12.0	12.0	-0.05	-0.41	188226.0	2266298.25	89
2016-06-12	12.1	12.1	11.9	12.05	-0.05	-0.41	233771.0	2807025.2	87
2016-06-09	12.25	12.25	12.1	12.1	-0.1	-0.82	194407.0	2362657.15	150
2016-06-08	12.25	12.35	12.15	12.2	0.01	0.08	736029.0	9028270.1	302
2016-06-07	11.95	12.3	11.95	12.19	0.34	2.87	382446.0	4630067.55	204
2016-06-06	11.8	11.9	11.8	11.85	-0.04	-0.34	130967.0	1551137.6	109
2016-06-05	12.05	12.25	11.85	11.89	-0.17	-1.41	424687.0	5139332.65	260
2016-06-02	12.15	12.15	12.0	12.06	0.04	0.33	232573.0	2805041.35	136
2016-06-01	11.9	12.3	11.85	12.02	0.13	1.09	516183.0	6252191.75	341
2016-05-31	11.85	11.95	11.75	11.89	0.14	1.19	164339.0	1948801.1	127
2016-05-30	11.95	11.95	11.65	11.75	-0.14	-1.18	137756.0	1625570.25	121
2016-05-29	11.9	12.0	11.55	11.89	0.01	0.08	225705.0	2652362.65	140
2016-05-26	12.25	12.3	11.85	11.88	-0.28	-2.3	174012.0	2108900.8	141
2016-05-25	12.25	12.25	12.05	12.16	0.09	0.75	111366.0	1354381.95	106
2016-05-24	11.9	12.15	11.8	12.07	0.17	1.43	315877.0	3776366.75	175
2016-05-23	12.45	12.5	11.8	11.9	-0.91	-7.1	430599.0	5245889.95	277
2016-05-22	13.0	13.05	12.6	12.81	-0.23	-1.76	225603.0	2913158.2	186
2016-05-19	13.25	13.25	13.0	13.04	-0.2	-1.51	265646.0	3476773.5	182
2016-05-18	13.35	13.35	13.25	13.24	-0.06	-0.45	193498.0	2576923.45	121
2016-05-17	13.55	13.65	13.3	13.3	0.02	0.15	421027.0	5671462.1	278
2016-05-16	13.45	13.45	13.25	13.28	-0.04	-0.3	105511.0	1408075.7	79
2016-05-15	13.5	13.6	13.3	13.32	-0.09	-0.67	139656.0	1880647.7	130
2016-05-12	13.4	13.75	13.35	13.41	0.07	0.52	410373.0	5557710.4	344
2016-05-11	13.6	13.65	13.3	13.34	-0.22	-1.62	304450.0	4098319.15	242
2016-05-10	13.7	13.75	13.55	13.56	-0.07	-0.51	179916.0	2460067.55	139
2016-05-09	13.7	13.7	13.6	13.63	-0.11	-0.8	181149.0	2471691.6	140
2016-05-08	13.9	13.95	13.7	13.74	-0.02	-0.15	277204.0	3835719.6	217
2016-05-05	13.65	13.8	13.6	13.76	0.17	1.25	408763.0	5601214.95	300
2016-05-04	13.55	13.75	13.5	13.59	0.0	0.0	307485.0	4209876.05	176
2016-05-03	13.9	13.9	13.35	13.59	-0.2	-1.45	311239.0	4235678.25	175
2016-05-02	13.9	13.9	13.65	13.79	0.0	0.0	209436.0	2886897.75	144
2016-05-01	13.8	14.0	13.75	13.79	-0.12	-0.86	352647.0	4893798.1	146
2016-04-28	14.0	14.2	13.85	13.91	-0.11	-0.78	664492.0	9359299.8	298
2016-04-27	14.1	14.2	14.0	14.02	-0.02	-0.14	580851.0	8181502.9	265
2016-04-26	13.9	14.05	13.9	14.04	0.11	0.79	313423.0	4386033.1	211
2016-04-25	14.1	14.1	13.9	13.93	-0.21	-1.49	384169.0	5368518.75	179
2016-04-24	14.05	14.35	13.65	14.14	0.17	1.22	616501.0	8721290.1	376
2016-04-21	13.6	14.1	13.6	13.97	0.34	2.49	410330.0	5681879.6	347
2016-04-20	13.7	13.8	13.55	13.63	-0.21	-1.52	336723.0	4590193.1	253
2016-04-19	13.9	14.1	13.75	13.84	0.08	0.58	276147.0	3856996.75	222
2016-04-18	13.25	13.95	13.25	13.76	-0.1	-0.72	190048.0	2614160.85	145
2016-04-17	14.6	14.6	13.8	13.86	-0.63	-4.35	394349.0	5542941.45	258
2016-04-14	14.2	14.5	14.2	14.49	0.06	0.42	121988.0	1753176.95	140
2016-04-13	15.1	15.1	14.35	14.43	-0.55	-3.67	378699.0	5554817.9	260
2016-04-12	14.45	15.15	14.45	14.98	0.59	4.1	1295173.0	19311291.7	466
2016-04-11	13.45	14.45	13.45	14.39	1.01	7.55	1085329.0	15325511.65	552
2016-04-10	13.05	13.4	13.05	13.38	0.38	2.92	274787.0	3649041.45	187
2016-04-07	13.1	13.2	13.0	13.0	0.0	0.0	310306.0	4057577.8	211
2016-04-06	13.4	13.4	12.95	13.0	-0.2	-1.52	331936.0	4376445.25	277
2016-04-05	12.8	13.5	12.65	13.2	0.39	3.04	628522.0	8277773.85	507
2016-04-04	12.55	13.1	12.4	12.81	0.37	2.97	581216.0	7437521.75	355
2016-04-03	12.65	12.7	12.1	12.44	-0.46	-3.57	191524.0	2394390.55	147
2016-03-31	13.0	13.2	12.85	12.9	-0.16	-1.23	314226.0	4081383.7	205
2016-03-30	13.0	13.2	12.7	13.06	0.22	1.71	292723.0	3776493.15	178
2016-03-29	13.05	13.1	12.8	12.84	-0.21	-1.61	248969.0	3208112.0	183
2016-03-28	13.45	13.5	12.8	13.05	-0.32	-2.39	239100.0	3169047.85	233
2016-03-27	13.9	13.9	13.35	13.37	-0.43	-3.12	320655.0	4349195.6	268
2016-03-24	14.25	14.5	13.7	13.8	-0.36	-2.54	992731.0	14063816.2	632
2016-03-23	13.7	14.7	13.7	14.16	0.55	4.04	1233178.0	17516832.2	778
2016-03-22	13.6	13.65	13.35	13.61	-0.07	-0.51	162600.0	2200427.7	170
2016-03-21	13.7	13.8	13.65	13.68	-0.1	-0.73	247513.0	3400122.15	188
2016-03-20	13.9	14.05	13.75	13.78	-0.13	-0.93	655589.0	9103032.0	322
2016-03-17	14.3	14.3	13.85	13.91	-0.11	-0.78	400329.0	5639661.95	270
2016-03-16	14.1	14.45	13.95	14.02	-0.04	-0.28	801092.0	11366252.15	460
2016-03-15	13.5	14.55	13.5	14.06	0.53	3.92	1949150.0	27508776.75	1036
2016-03-14	13.7	13.95	13.45	13.53	-0.15	-1.1	625503.0	8545209.25	413
2016-03-13	12.8	14.0	12.8	13.68	0.92	7.21	3381873.0	46303160.15	1301
2016-03-10	12.6	12.9	12.45	12.76	0.32	2.57	878918.0	11172809.8	412
2016-03-09	12.5	12.9	12.4	12.44	-0.02	-0.16	1237723.0	15637526.4	684
2016-03-08	12.5	12.6	12.4	12.46	0.01	0.08	397978.0	4968900.15	219
2016-03-07	12.45	12.7	12.3	12.45	0.0	0.0	460340.0	5746051.9	300
2016-03-06	12.6	12.7	12.45	12.45	0.05	0.4	632049.0	7935950.3	297
2016-03-03	12.3	12.45	12.2	12.4	0.13	1.06	345195.0	4249971.15	217
2016-03-02	12.55	12.6	12.2	12.27	-0.19	-1.52	409951.0	5087253.1	239
2016-03-01	12.75	12.85	12.45	12.46	0.0	0.0	502793.0	6331192.9	358
2016-02-29	12.95	12.95	12.4	12.46	-0.47	-3.63	568291.0	7234620.85	465
2016-02-28	12.2	13.15	12.15	12.93	0.84	6.95	2221650.0	28465747.1	1165
2016-02-25	12.8	12.9	12.0	12.09	-0.46	-3.67	1004246.0	12456917.8	649
2016-02-24	12.0	13.15	11.7	12.55	0.56	4.67	1946392.0	24380121.25	1069
2016-02-23	10.9	12.0	10.85	11.99	1.07	9.8	1174651.0	13683922.45	558
2016-02-22	10.85	11.05	10.8	10.92	0.18	1.68	285371.0	3120485.85	178
2016-02-21	10.5	10.95	10.5	10.74	0.34	3.27	588219.0	6325800.75	285
2016-02-18	10.5	10.5	10.4	10.4	0.06	0.58	314024.0	3276312.95	149
2016-02-17	10.05	10.4	10.05	10.34	0.19	1.87	233597.0	2400868.3	158
2016-02-16	10.5	10.5	10.15	10.15	-0.01	-0.1	123094.0	1267490.85	110
2016-02-15	10.0	10.5	9.75	10.16	0.24	2.42	514566.0	5131969.65	168
2016-02-14	10.35	10.35	9.9	9.92	-0.19	-1.88	196573.0	1987059.3	109
2016-02-11	10.5	10.5	10.1	10.11	-0.47	-4.44	155201.0	1609145.15	151
2016-02-10	10.45	10.65	10.45	10.58	0.09	0.86	192887.0	2042318.1	98
2016-02-09	10.6	10.75	10.4	10.49	-0.14	-1.32	245199.0	2602858.1	155
2016-02-08	10.75	11.1	10.5	10.63	0.12	1.14	877541.0	9404563.75	362
2016-02-07	10.8	11.0	10.5	10.51	-0.48	-4.37	406982.0	4327655.1	189
2016-02-04	11.0	11.25	10.95	10.99	0.21	1.95	364911.0	4042941.3	205
2016-02-03	10.6	10.85	10.6	10.78	0.08	0.75	183402.0	1953705.0	110
2016-02-02	10.75	10.95	10.7	10.7	-0.32	-2.9	352274.0	3801763.45	206
2016-02-01	10.7	11.25	10.7	11.02	0.22	2.04	283659.0	3138775.7	184
2016-01-31	10.8	11.0	10.8	10.8	0.18	1.69	641784.0	7006733.25	280
2016-01-28	10.6	10.75	10.6	10.62	0.13	1.24	440649.0	4697189.35	244
2016-01-27	10.6	11.0	10.5	10.49	0.04	0.38	618938.0	6612841.55	280
2016-01-26	9.95	10.5	9.95	10.45	0.06	0.58	311663.0	3186228.25	189
2016-01-25	10.35	10.5	10.2	10.39	-0.11	-1.05	197159.0	2054815.7	117
2016-01-24	10.6	10.85	10.5	10.5	0.37	3.65	223742.0	2376233.95	139
2016-01-21	10.0	10.6	9.8	10.13	0.21	2.12	572287.0	5894584.7	310
2016-01-20	10.5	10.5	9.9	9.92	-0.73	-6.85	432736.0	4344675.8	193
2016-01-19	10.5	10.8	10.45	10.65	0.28	2.7	469967.0	4952884.3	291
2016-01-18	10.0	10.5	9.85	10.37	0.4	4.01	123296.0	1247495.35	126
2016-01-17	9.8	10.3	9.8	9.97	-0.77	-7.17	345398.0	3443930.6	206
2016-01-14	11.0	11.1	10.6	10.74	-0.57	-5.04	199283.0	2172371.0	149
2016-01-13	11.2	11.4	11.05	11.31	0.11	0.98	267823.0	3019449.05	124
2016-01-12	11.3	11.4	11.0	11.2	-0.19	-1.67	249187.0	2786830.65	146
2016-01-11	11.15	11.4	10.8	11.39	0.12	1.06	267825.0	3011115.75	148
2016-01-10	11.6	11.6	11.15	11.27	-0.12	-1.05	205754.0	2333143.65	119
2016-01-07	11.4	11.6	11.2	11.39	-0.32	-2.73	373759.0	4279780.5	179
2016-01-06	12.0	12.0	11.4	11.71	-0.29	-2.42	193717.0	2266251.75	150
2016-01-05	12.05	12.1	11.95	12.0	0.05	0.42	194354.0	2336536.4	109
2016-01-04	12.1	12.3	11.85	11.95	-0.3	-2.45	597156.0	7244837.25	213
2016-01-03	12.4	12.4	12.2	12.25	-0.09	-0.73	337475.0	4147258.75	139
2015-12-31	12.25	12.4	12.1	12.34	0.14	1.15	350355.0	4297245.25	163
2015-12-30	12.2	12.45	12.2	12.2	0.07	0.58	806077.0	9916707.35	353
2015-12-29	11.85	12.2	11.7	12.13	0.15	1.25	550979.0	6605397.25	257
2015-12-28	11.9	12.0	11.7	11.98	0.15	1.27	310524.0	3674443.55	155
2015-12-27	11.95	11.95	11.65	11.83	-0.02	-0.17	220525.0	2598489.75	106
2015-12-24	11.95	12.0	11.85	11.85	0.01	0.08	523546.0	6236360.5	209
2015-12-23	11.9	12.2	11.75	11.84	0.09	0.77	1602947.0	19177851.2	569
2015-12-22	11.5	11.8	11.5	11.75	0.26	2.26	1684558.0	19652450.45	511
2015-12-21	11.55	11.6	11.4	11.49	0.01	0.09	737557.0	8468293.7	301
2015-12-20	11.6	11.7	11.4	11.48	0.04	0.35	1471070.0	16909980.85	498
2015-12-17	11.35	11.5	11.3	11.44	0.15	1.33	941518.0	10720662.35	358
2015-12-16	11.55	11.55	11.2	11.29	-0.15	-1.31	1075411.0	12192204.35	436
2015-12-15	11.5	11.55	11.3	11.44	0.11	0.97	1227605.0	13997322.4	407
2015-12-14	12.0	12.0	11.2	11.33	-0.58	-4.87	938509.0	10935437.85	371
2015-12-13	11.05	12.0	11.05	11.91	-0.32	-2.62	458027.0	5338127.05	227
2015-12-10	12.3	12.4	12.15	12.23	-0.1	-0.81	220820.0	2704534.8	134
2015-12-09	12.4	12.5	12.05	12.33	0.13	1.07	345101.0	4238739.95	199
2015-12-08	12.5	12.5	12.15	12.2	-0.32	-2.56	663340.0	8122567.95	287
2015-12-07	12.55	12.7	12.5	12.52	0.05	0.4	553351.0	6985777.3	335
2015-12-06	12.3	12.55	12.3	12.47	0.12	0.97	447891.0	5574495.55	232
2015-12-03	12.65	12.65	12.3	12.35	-0.29	-2.29	487889.0	6090954.85	222
2015-12-02	12.7	12.85	12.6	12.64	-0.02	-0.16	523724.0	6653055.8	253
2015-12-01	12.85	12.9	12.65	12.66	-0.1	-0.78	552524.0	7054665.6	262
2015-11-30	12.7	12.8	12.45	12.76	0.32	2.57	718181.0	9085249.6	362
2015-11-29	12.25	12.75	12.25	12.44	0.11	0.89	645434.0	8087635.0	391
2015-11-26	12.3	12.45	12.3	12.33	-0.12	-0.96	405678.0	5025240.95	224
2015-11-25	12.65	12.85	12.4	12.45	-0.23	-1.81	809711.0	10154494.7	384
2015-11-24	12.45	12.95	12.45	12.68	0.25	2.01	2086906.0	26701708.45	875
2015-11-23	12.15	12.5	12.1	12.43	0.21	1.72	1530388.0	18795678.4	551
2015-11-22	12.15	12.3	12.1	12.22	0.16	1.33	563657.0	6872882.3	264
2015-11-19	12.1	12.15	12.05	12.06	0.06	0.5	374088.0	4532057.7	222
2015-11-18	11.85	12.0	11.8	12.0	0.04	0.33	530517.0	6327433.9	258
2015-11-17	12.25	12.35	11.95	11.96	-0.21	-1.73	855892.0	10346222.95	431
2015-11-16	12.4	12.55	12.1	12.17	-0.1	-0.81	1078731.0	13236989.9	536
2015-11-15	11.8	12.85	11.7	12.27	-0.07	-0.57	1941179.0	24072348.75	1073
2015-11-12	12.3	12.6	12.3	12.34	0.01	0.08	814995.0	10117838.1	377
2015-11-11	12.3	12.5	12.25	12.33	0.02	0.16	490396.0	6063122.2	256
2015-11-10	12.3	12.75	12.15	12.31	0.1	0.82	1188151.0	14778984.2	641
2015-11-09	12.1	12.25	11.95	12.21	0.22	1.83	566707.0	6871333.65	282
2015-11-08	11.6	12.05	11.45	11.99	0.28	2.39	438260.0	5143694.9	320
2015-11-05	11.9	11.95	11.7	11.71	-0.17	-1.43	289847.0	3412864.1	222
2015-11-04	11.85	12.0	11.5	11.88	0.13	1.11	468199.0	5490444.55	311
2015-11-03	12.45	12.45	11.75	11.75	-0.29	-2.41	501041.0	6008366.45	331
2015-11-02	11.5	12.25	11.5	12.04	0.49	4.24	856668.0	10268148.6	437
2015-11-01	11.65	11.65	11.45	11.55	-0.17	-1.45	237085.0	2732778.95	161
2015-10-29	11.8	11.95	11.65	11.72	0.08	0.69	360902.0	4258048.6	240
2015-10-28	11.25	11.85	11.25	11.64	0.03	0.26	381097.0	4441667.05	284
2015-10-27	12.15	12.4	11.3	11.61	-0.58	-4.76	668217.0	7997925.15	513
2015-10-26	12.7	12.7	11.75	12.19	-0.47	-3.71	1222134.0	14899567.05	782
2015-10-25	12.6	13.1	12.55	12.66	0.18	1.44	763390.0	9752375.75	452
2015-10-22	12.65	12.65	12.35	12.48	0.09	0.73	634362.0	7886293.6	439
2015-10-21	12.35	12.9	12.35	12.39	0.07	0.57	1833047.0	23248239.15	903
2015-10-20	12.45	12.85	12.3	12.32	-0.18	-1.44	622788.0	7795313.75	340
2015-10-19	12.55	12.6	12.25	12.5	0.0	0.0	1030169.0	12789453.25	690
2015-10-18	11.45	12.5	11.45	12.5	1.1	9.65	2617791.0	31983128.4	990
2015-10-15	11.55	11.65	11.4	11.4	-0.18	-1.55	384816.0	4429512.95	210
2015-10-14	11.6	11.8	11.5	11.58	-0.02	-0.17	833646.0	9706082.7	322
2015-10-13	11.55	11.9	11.45	11.6	0.04	0.35	1407404.0	16468087.0	613
2015-10-12	11.5	11.7	11.4	11.56	0.11	0.96	999903.0	11532982.65	419
2015-10-11	11.3	11.55	11.3	11.45	0.25	2.23	1102996.0	12606372.9	402
2015-10-08	11.15	11.25	11.1	11.2	0.12	1.08	919637.0	10285434.2	299
2015-10-07	10.85	11.2	10.85	11.08	0.23	2.12	1426938.0	15805242.65	395
2015-10-06	10.9	11.0	10.85	10.85	0.01	0.09	357324.0	3894091.0	176
2015-10-05	10.7	10.85	10.7	10.84	0.14	1.31	460102.0	4969850.65	201
2015-10-04	10.7	10.7	10.6	10.7	0.02	0.19	181887.0	1943378.5	108
2015-10-01	10.8	10.85	10.65	10.68	-0.07	-0.65	289041.0	3107489.3	172
2015-09-30	10.8	10.85	10.75	10.75	0.0	0.0	218898.0	2364904.6	133
2015-09-29	10.5	10.8	10.5	10.75	-0.13	-1.19	619156.0	6598828.55	209
2015-09-21	10.9	11.0	10.85	10.88	0.03	0.28	517284.0	5640381.65	156
2015-09-20	10.95	10.95	10.75	10.85	-0.1	-0.91	461698.0	4999260.55	203
2015-09-17	11.0	11.05	10.9	10.95	-0.01	-0.09	328505.0	3604514.05	217
2015-09-16	10.85	11.1	10.85	10.96	0.16	1.48	839716.0	9226989.8	364
2015-09-15	10.65	10.9	10.65	10.8	0.03	0.28	589470.0	6342050.9	311
2015-09-14	11.15	11.25	10.75	10.77	-0.38	-3.41	1486186.0	16267865.55	547
2015-09-13	11.1	11.35	11.1	11.15	0.0	0.0	968744.0	10886580.35	382
2015-09-10	11.05	11.2	11.0	11.15	-0.13	-1.15	806766.0	8990963.6	332
2015-09-09	11.05	11.45	11.05	11.28	0.36	3.3	1309654.0	14744022.0	461
2015-09-08	10.6	10.95	10.5	10.92	0.37	3.51	1623311.0	17470812.4	535
2015-09-07	10.5	11.0	10.45	10.55	0.13	1.25	2322950.0	24822367.75	775
2015-09-06	10.4	10.5	10.35	10.42	-0.05	-0.48	696761.0	7277159.85	299
2015-09-03	10.55	10.55	10.35	10.47	0.06	0.58	591792.0	6192467.6	256
2015-09-02	10.2	10.5	10.05	10.41	0.01	0.1	947319.0	9715072.3	476
2015-09-01	10.5	10.65	10.4	10.4	-0.07	-0.67	1114600.0	11710610.1	417
2015-08-31	10.5	10.5	10.3	10.47	-0.1	-0.95	756964.0	7883325.35	380
2015-08-30	11.0	11.0	10.55	10.57	0.06	0.57	1903157.0	20576840.4	673
2015-08-27	10.5	10.75	10.35	10.51	0.39	3.85	3717338.0	39320080.5	1296
2015-08-26	10.55	10.55	10.05	10.12	-0.48	-4.53	2467006.0	25570310.15	793
2015-08-25	10.05	10.65	10.0	10.6	0.68	6.85	3214014.0	33295435.35	912
2015-08-24	10.0	10.75	9.85	9.92	-0.78	-7.29	4837360.0	49180337.6	1356
2015-08-23	11.0	11.15	10.5	10.7	-0.89	-7.68	1978443.0	21551214.1	702
2015-08-20	11.1	11.65	10.9	11.59	0.39	3.48	2285558.0	25842322.3	839
2015-08-19	12.0	12.05	11.1	11.2	-0.64	-5.41	2217352.0	25788926.65	823
2015-08-18	12.85	12.95	11.6	11.84	-1.03	-8.0	2583207.0	31031741.8	1176
2015-08-17	12.95	13.1	12.8	12.87	-0.12	-0.92	1139790.0	14737170.95	560
2015-08-16	13.4	13.7	12.85	12.99	-0.68	-4.97	2483151.0	33233125.5	959
2015-08-13	14.1	14.15	13.55	13.67	-0.35	-2.5	2346283.0	32250314.9	912
2015-08-12	13.85	14.05	13.7	14.02	-0.08	-0.57	983174.0	13696736.85	545
2015-08-11	14.6	14.7	14.05	14.1	-0.46	-3.16	2003304.0	28911042.1	865
2015-08-10	14.5	14.65	14.35	14.56	0.11	0.76	2029452.0	29447300.05	843
2015-08-09	14.1	14.5	14.1	14.45	0.06	0.42	964013.0	13839403.65	544
2015-08-06	14.9	14.9	14.25	14.39	-0.57	-3.81	2386269.0	34740482.2	902
2015-08-05	15.1	15.15	14.95	14.96	-0.1	-0.66	1413974.0	21268380.6	541
2015-08-04	15.2	15.25	14.95	15.06	-0.23	-1.5	1999828.0	30156630.75	766
2015-08-03	15.0	15.35	14.95	15.29	0.21	1.39	1774134.0	26833098.45	753
2015-08-02	16.35	16.35	15.05	15.08	-1.54	-9.27	3186403.0	49530515.8	1344
2015-07-30	16.9	17.0	16.55	16.62	-0.07	-0.42	2579666.0	43373474.95	1076
2015-07-29	16.85	16.85	16.65	16.69	-0.02	-0.12	618327.0	10344824.65	304
2015-07-28	16.65	16.8	16.55	16.71	0.01	0.06	683540.0	11409811.05	372
2015-07-27	16.95	17.0	16.65	16.7	-0.3	-1.76	1157963.0	19483723.9	574
2015-07-26	16.85	17.2	16.8	17.0	0.14	0.83	1873416.0	31834707.95	778
2015-07-23	16.85	17.0	16.8	16.86	0.01	0.06	1207472.0	20432117.85	494
2015-07-22	16.7	17.0	16.55	16.85	0.25	1.51	1401599.0	23489721.15	607
2015-07-15	16.75	16.85	16.55	16.6	0.06	0.36	1600267.0	26771715.4	892
2015-07-14	16.4	16.65	16.4	16.54	0.16	0.98	1642097.0	27146963.5	763
2015-07-13	16.35	16.4	16.3	16.38	0.04	0.24	627439.0	10259240.3	244
2015-07-12	16.4	16.5	16.25	16.34	-0.02	-0.12	1198566.0	19627962.55	512
2015-07-09	16.1	16.4	16.1	16.36	0.21	1.3	809901.0	13157079.95	368
2015-07-08	16.1	16.2	16.05	16.15	-0.03	-0.19	778021.0	12546143.95	311
2015-07-07	16.2	16.35	16.15	16.18	-0.06	-0.37	600805.0	9754331.75	275
2015-07-06	16.25	16.45	16.2	16.24	-0.05	-0.31	826880.0	13496945.1	338
2015-07-05	16.1	16.35	16.05	16.29	0.0	0.0	1166363.0	18925636.25	489
2015-07-02	16.6	16.65	16.25	16.29	-0.3	-1.81	1383756.0	22814166.35	660
2015-07-01	16.6	16.75	16.4	16.59	0.1	0.61	2536663.0	42144851.85	991
2015-06-30	16.4	16.65	16.1	16.49	-0.17	-1.02	3263783.0	53376476.65	1367
2015-06-29	17.4	17.4	16.4	16.66	-0.98	-5.56	3715477.0	62351958.75	1870
2015-06-28	17.5	17.9	17.3	17.64	0.18	1.03	3800293.0	66990666.3	1772
2015-06-25	17.1	17.75	16.8	17.46	0.56	3.31	6716508.0	116542547.45	2679
2015-06-24	17.15	17.15	16.85	16.9	-0.25	-1.46	2290237.0	39014776.35	1082
2015-06-23	16.6	17.2	16.4	17.15	0.71	4.32	4737168.0	79502329.15	1538
2015-06-22	16.5	16.6	16.15	16.44	-0.12	-0.72	1959674.0	32083359.65	710
2015-06-21	16.8	16.85	16.35	16.56	-0.18	-1.08	1901167.0	31534556.25	798
2015-06-18	16.85	16.9	16.6	16.74	-0.09	-0.53	1158899.0	19442370.15	514
2015-06-17	16.35	16.9	16.3	16.83	0.49	3.0	2175009.0	36232048.95	863
2015-06-16	16.4	16.45	16.2	16.34	-0.02	-0.12	728140.0	11896331.65	309
2015-06-15	16.65	16.65	16.15	16.36	-0.2	-1.21	1306554.0	21469506.2	557
2015-06-14	16.25	16.75	16.2	16.56	0.44	2.73	2346647.0	38808494.9	860
2015-06-11	16.2	16.2	16.0	16.12	0.02	0.12	867972.0	13997486.55	359
2015-06-10	16.05	16.25	15.95	16.1	0.01	0.06	1035291.0	16683968.25	402
2015-06-09	16.4	16.4	15.95	16.09	-0.26	-1.59	2474585.0	39925714.9	775
2015-06-08	16.35	16.55	16.3	16.35	0.05	0.31	1401232.0	23055501.6	528
2015-06-07	16.5	16.55	16.25	16.3	-0.28	-1.69	1721974.0	28207856.95	530
2015-06-04	16.75	16.75	16.5	16.58	-0.18	-1.07	2174375.0	36111021.4	721
2015-06-03	17.05	17.1	16.75	16.76	-0.19	-1.12	2148957.0	36264755.7	673
2015-06-02	17.05	17.2	16.85	16.95	-0.11	-0.64	2818148.0	47903209.75	887
2015-06-01	16.55	17.2	16.45	17.06	0.35	2.09	4903492.0	82619739.5	1275
2015-05-31	17.05	17.1	16.5	16.71	-0.13	-0.77	3206314.0	54131023.75	1112
2015-05-28	16.9	17.15	16.8	16.84	0.23	1.38	5777967.0	98078760.75	1969
2015-05-27	16.7	16.7	16.55	16.61	-0.07	-0.42	1914848.0	31862398.8	527
2015-05-26	16.95	16.95	16.6	16.68	-0.21	-1.24	2819434.0	47371803.95	909
2015-05-25	16.85	17.05	16.65	16.89	0.18	1.08	6461458.0	109013059.7	1830
2015-05-24	16.4	16.8	16.15	16.71	0.31	1.89	5361428.0	88331640.2	1555
2015-05-21	16.55	16.75	16.35	16.4	-0.08	-0.49	4326499.0	71506099.9	1567
2015-05-20	16.0	16.55	16.0	16.48	0.48	3.0	5674619.0	92519678.35	1538
2015-05-19	16.1	16.15	15.95	16.0	-0.05	-0.31	1851665.0	29742210.8	624
2015-05-18	16.2	16.25	16.05	16.05	-0.12	-0.74	1982753.0	31992624.2	761
2015-05-17	15.9	16.3	15.85	16.17	0.33	2.08	3486054.0	56342556.65	1167
2015-05-14	15.85	15.9	15.8	15.84	-0.01	-0.06	863962.0	13692547.7	377
2015-05-13	16.0	16.05	15.75	15.85	-0.06	-0.38	2293541.0	36361956.35	746
2015-05-12	15.85	16.05	15.75	15.91	0.06	0.38	2080325.0	33097428.5	632
2015-05-11	16.1	16.15	15.8	15.85	-0.26	-1.61	3338880.0	53449002.85	1036
2015-05-10	16.4	16.45	16.1	16.11	-0.05	-0.31	4848833.0	78782255.0	1482
2015-05-07	16.1	16.4	15.95	16.16	0.26	1.64	8918992.0	143928203.55	2637
2015-05-06	15.95	16.15	15.85	15.9	-0.02	-0.13	3546889.0	56587996.8	1211
2015-05-05	15.7	16.1	15.65	15.92	0.31	1.99	5846188.0	92827452.9	1476
2015-05-04	15.6	15.7	15.5	15.61	0.08	0.52	1688594.0	26338593.8	390
2015-05-03	15.65	15.85	15.5	15.53	-0.04	-0.26	3053317.0	47947456.8	842
2015-04-30	15.7	15.75	15.5	15.57	-0.13	-0.83	1350933.0	21147120.55	534
2015-04-29	15.8	15.85	15.55	15.7	0.09	0.58	2589004.0	40558845.5	964
2015-04-28	15.65	15.8	15.6	15.61	-0.05	-0.32	2249243.0	35275262.65	542
2015-04-27	15.75	15.8	15.6	15.66	-0.12	-0.76	1691785.0	26594464.2	646
2015-04-26	15.85	16.1	15.75	15.78	0.25	1.61	4034629.0	64229228.75	1452
2015-04-23				15.53	0.0	0.0	0.0	0.0	0
2015-04-22				15.53	0.0	0.0	0.0	0.0	0
2015-04-21	15.4	15.75	15.2	15.53	0.06	0.39	3075243.0	47593812.15	938
2015-04-20	15.65	15.95	15.35	15.47	-0.15	-0.96	4325416.0	67534218.55	1522
2015-04-19	15.25	15.7	15.25	15.62	0.65	4.34	4664902.0	72052781.0	1323
2015-04-16	14.9	15.3	14.85	14.97	0.14	0.94	5490063.0	82516061.2	1536
2015-04-15	14.8	14.95	14.7	14.83	0.22	1.51	3777479.0	56004069.0	1047
2015-04-14	14.75	14.9	14.55	14.61	-0.08	-0.54	3018306.0	44380070.9	802
2015-04-13	14.3	14.85	14.3	14.69	0.26	1.8	4101676.0	60249071.45	1423
2015-04-12	14.45	14.65	14.35	14.43	0.13	0.91	2932618.0	42393601.35	844
2015-04-09	14.25	14.55	14.15	14.3	-0.06	-0.42	2018715.0	28917965.3	778
2015-04-08	14.25	14.75	14.2	14.36	0.13	0.91	4801978.0	69704623.45	1799
2015-04-07	14.0	14.25	13.9	14.23	0.38	2.74	3193733.0	45015783.3	852
2015-04-06	13.9	14.0	13.7	13.85	0.01	0.07	1255346.0	17384435.55	483
2015-04-05	14.1	14.35	13.35	13.84	-0.6	-4.16	3191520.0	43963754.9	1175
2015-04-02	14.85	14.85	14.0	14.44	-0.28	-1.9	2048507.0	29742749.45	632
2015-04-01	14.6	14.9	14.55	14.72	0.13	0.89	1345034.0	19755603.4	507
2015-03-31	15.05	15.15	14.45	14.59	-0.5	-3.31	2880877.0	42472382.1	938
2015-03-30	15.3	15.35	15.05	15.09	-0.18	-1.18	2077434.0	31585750.65	605
2015-03-29	14.9	15.35	14.8	15.27	0.62	4.23	2328201.0	35209686.15	749
2015-03-26	14.05	15.0	14.05	14.65	-0.01	-0.07	1838515.0	26920311.9	737
2015-03-25	16.0	16.05	14.5	14.66	-1.44	-8.94	3356126.0	51195753.8	1261
2015-03-24	15.85	16.15	15.8	16.1	0.2	1.26	2936522.0	46978318.9	704
2015-03-23	15.9	16.15	15.75	15.9	0.09	0.57	2489238.0	39797032.3	830
2015-03-22	15.9	16.0	15.55	15.81	0.2	1.28	2135985.0	33806487.0	787
2015-03-19	15.55	15.8	15.25	15.61	0.38	2.5	2351568.0	36575340.5	996
2015-03-18	15.35	15.45	14.25	15.23	-0.22	-1.42	2876671.0	43353000.6	1295
2015-03-17	15.75	15.9	15.3	15.45	-0.29	-1.84	2846404.0	44253784.6	1161
2015-03-16	16.65	16.65	15.45	15.74	-0.91	-5.47	4924430.0	79054973.8	1928
2015-03-15	16.6	16.8	16.6	16.65	-0.11	-0.66	2759206.0	46025363.8	820
2015-03-12	16.75	16.85	16.65	16.76	0.05	0.3	2537800.0	42492928.1	862
2015-03-11	16.85	16.9	16.55	16.71	-0.18	-1.07	3390368.0	56807919.0	1291
2015-03-10	16.65	17.2	16.65	16.89	0.3	1.81	13098364.0	221368225.4	3906
2015-03-09	16.4	16.65	16.25	16.59	0.23	1.41	6607090.0	109023791.0	1811
2015-03-08	16.3	16.4	16.2	16.36	0.06	0.37	3397096.0	55381221.5	948
2015-03-05	16.4	16.5	16.25	16.3	-0.14	-0.85	2994743.0	49051501.6	826
2015-03-04	16.45	16.55	16.35	16.44	0.02	0.12	3690812.0	60676261.9	841
2015-03-03	16.35	16.55	16.3	16.42	0.12	0.74	2498471.0	41020764.65	808
2015-03-02	16.2	16.4	16.1	16.3	0.06	0.37	2320300.0	37819975.3	755
2015-03-01	16.3	16.35	16.15	16.24	0.01	0.06	1147992.0	18674007.9	476
2015-02-26	16.35	16.35	16.15	16.23	-0.1	-0.61	1582979.0	25758033.45	695
2015-02-25	16.35	16.65	16.25	16.33	0.1	0.62	4248527.0	69698415.95	1327
2015-02-24	16.0	16.3	15.95	16.23	0.18	1.12	1804408.0	29141936.5	614
2015-02-23	16.3	16.3	16.0	16.05	-0.24	-1.47	1421895.0	23020304.75	647
2015-02-22	16.4	16.45	16.2	16.29	0.01	0.06	2002278.0	32682613.9	809
2015-02-19	16.1	16.45	15.9	16.28	0.14	0.87	2433415.0	39400891.3	980
2015-02-18	16.05	16.2	15.8	16.14	0.09	0.56	2989904.0	47807606.15	1038
2015-02-17	16.45	16.55	15.95	16.05	-0.36	-2.19	2791733.0	45330552.45	1149
2015-02-16	16.55	16.7	16.35	16.41	-0.17	-1.03	3031219.0	50178870.6	1042
2015-02-15	16.55	16.65	16.4	16.58	0.23	1.41	3308762.0	54697608.8	1052
2015-02-12	16.25	16.45	16.15	16.35	0.19	1.18	1885342.0	30819041.55	783
2015-02-11	16.6	16.65	16.0	16.16	-0.47	-2.83	2347305.0	38560800.45	1070
2015-02-10	16.85	16.9	16.3	16.63	-0.3	-1.77	3643780.0	60659697.65	1429
2015-02-09	17.0	17.0	16.7	16.93	-0.05	-0.29	3148880.0	53212879.05	1201
2015-02-08	16.95	17.15	16.85	16.98	0.16	0.95	5969134.0	101554042.85	1680
2015-02-05	16.7	17.05	16.65	16.82	-0.03	-0.18	6333720.0	106658494.4	2059
2015-02-04	17.2	17.3	16.8	16.85	-0.2	-1.17	5282421.0	89924898.5	1886
2015-02-03	17.15	17.45	16.75	17.05	0.04	0.24	10535803.0	180657414.7	3285
2015-02-02	16.6	17.15	16.45	17.01	0.35	2.1	6833587.0	114946961.6	2513
2015-02-01	16.95	17.15	16.55	16.66	0.23	1.4	7764865.0	130676079.4	2661
2015-01-29	16.0	16.95	15.9	16.43	0.44	2.75	14143181.0	231865244.55	4425
2015-01-28	16.2	16.25	15.85	15.99	-0.16	-0.99	14121252.0	226268204.65	4132
2015-01-27	16.05	16.25	15.95	16.15	0.08	0.5	6292816.0	101105669.55	2147
2015-01-26	16.2	16.6	15.95	16.07	0.11	0.69	7619436.0	123195310.9	2274
2015-01-22	15.7	16.4	15.65	15.96	-0.15	-0.93	2408265.0	38769952.05	1417
2015-01-21	17.1	17.1	16.0	16.11	-1.09	-6.34	4923619.0	81500732.75	2013
2015-01-20	17.0	17.7	16.85	17.2	-0.04	-0.23	9993746.0	172262525.2	2949
2015-01-19	16.7	17.65	16.0	17.24	1.04	6.42	10927417.0	184573890.0	4193
2015-01-18	14.7	16.2	14.7	16.2	1.44	9.76	4080446.0	64130919.05	1318
2015-01-15	15.0	15.25	14.7	14.76	-0.16	-1.07	2316941.0	34871238.35	1058
2015-01-14	15.0	15.1	14.75	14.92	-0.01	-0.07	1446196.0	21646168.1	665
2015-01-13	14.55	15.1	14.2	14.93	0.14	0.95	1322272.0	19690544.25	494
2015-01-12	14.8	15.2	14.65	14.79	0.03	0.2	1450152.0	21718284.75	621
2015-01-11	14.7	14.85	14.45	14.76	0.07	0.48	1160836.0	17068029.85	564
2015-01-08	14.85	14.9	14.65	14.69	0.18	1.24	1459156.0	21577302.3	605
2015-01-07	14.5	14.75	14.3	14.51	0.2	1.4	2398801.0	34812685.35	917
2015-01-06	13.9	14.6	13.9	14.31	0.34	2.43	2367295.0	33587374.05	1097
2015-01-05	14.0	14.2	13.9	13.97	-0.4	-2.78	1069668.0	14979270.1	559
2015-01-04	14.5	14.7	14.3	14.37	-0.32	-2.18	1476567.0	21373054.4	562
2015-01-01	14.65	14.9	14.2	14.69	0.15	1.03	2109428.0	30954907.05	844
2014-12-31	15.9	15.9	13.9	14.54	-0.82	-5.34	2377315.0	35186154.6	1164
2014-12-30	16.0	16.2	15.15	15.36	-1.2	-7.25	1452574.0	22819254.35	838
2014-12-29	17.0	17.3	16.4	16.56	-0.33	-1.95	2907544.0	49303254.05	1137
2014-12-28	16.2	16.95	16.0	16.89	0.83	5.17	2657568.0	44059144.9	988
2014-12-25	16.2	16.5	15.5	16.06	-0.19	-1.17	2659857.0	42887369.65	1132
2014-12-24	16.05	17.0	16.05	16.25	0.24	1.5	2452906.0	40400163.2	840
2014-12-23	15.9	16.1	15.85	16.01	-0.09	-0.56	911290.0	14563882.8	425
2014-12-22	15.6	16.35	15.05	16.1	0.51	3.27	1394804.0	22242221.95	599
2014-12-21	15.85	16.3	14.45	15.59	-0.01	-0.06	1829799.0	28638055.5	779
2014-12-18	14.6	15.6	14.6	15.6	1.39	9.78	1152684.0	17601556.1	480
2014-12-17	14.3	14.5	13.95	14.21	0.26	1.86	587744.0	8293053.25	390
2014-12-16	14.0	14.1	13.95	13.95	-0.61	-4.19	2232168.0	31231661.35	1269
2014-12-15	15.2	15.5	14.5	14.56	-0.42	-2.8	1245917.0	18492999.1	487
2014-12-14	15.05	15.95	14.8	14.98	-1.05	-6.55	999462.0	15268775.7	554
2014-12-11	15.7	16.25	15.25	16.03	-0.5	-3.02	755955.0	12034999.15	459
2014-12-10	17.15	17.25	16.3	16.53	-0.64	-3.73	1085203.0	18339364.05	509
2014-12-09	17.0	17.2	16.9	17.17	-0.1	-0.58	1431774.0	24417213.45	617
2014-12-08	17.85	17.95	17.25	17.27	-0.49	-2.76	1246673.0	21982164.9	565
2014-12-07	17.55	17.85	17.55	17.76	-0.03	-0.17	1049896.0	18623453.2	421
2014-12-04	17.5	17.8	17.5	17.79	0.35	2.01	916466.0	16207259.2	418
2014-12-03	17.0	17.5	16.9	17.44	0.42	2.47	1004453.0	17303545.6	485
2014-12-02	16.95	17.4	16.95	17.02	0.25	1.49	1874806.0	32100701.7	775
2014-12-01	16.5	16.9	16.35	16.77	0.38	2.32	1681136.0	27976655.4	752
2014-11-30	16.5	17.0	15.95	16.39	-1.33	-7.51	2406053.0	39891601.1	835
2014-11-27	17.8	18.1	17.7	17.72	-0.21	-1.17	1321179.0	23583046.85	629
2014-11-26	18.15	18.15	17.7	17.93	-0.13	-0.72	1414945.0	25303968.3	699
2014-11-25	18.0	18.35	17.55	18.06	-0.05	-0.28	2106865.0	37893597.85	885
2014-11-24	18.9	18.9	17.7	18.11	-0.72	-3.82	5910865.0	107410121.15	1965
2014-11-23	19.05	19.35	18.7	18.83	0.0	0.0	1884088.0	35855449.9	950
2014-11-20	18.7	19.5	18.7	18.83	0.22	1.18	3072500.0	58872541.25	1096
2014-11-19	18.45	18.65	18.25	18.61	0.3	1.64	985496.0	18189939.4	441
2014-11-18	17.9	18.4	17.85	18.31	0.25	1.38	674237.0	12230784.2	338
2014-11-17	18.45	18.45	17.15	18.06	-0.45	-2.43	1757946.0	31186721.7	765
2014-11-16	19.05	19.1	18.2	18.51	-0.55	-2.89	1344879.0	25162533.45	618
2014-11-13	19.25	19.4	19.0	19.06	-0.1	-0.52	1343292.0	25802278.95	522
2014-11-12	18.95	19.3	18.95	19.16	0.27	1.43	1285619.0	24645554.45	524
2014-11-11	18.65	19.4	18.6	18.89	0.25	1.34	3404385.0	64643851.35	1018
2014-11-10	18.35	18.8	18.35	18.64	0.14	0.76	1272518.0	23683256.6	550
2014-11-09	18.35	18.75	18.25	18.5	0.32	1.76	2094199.0	38748508.85	773
2014-11-06	17.75	18.45	17.6	18.18	0.5	2.83	2470912.0	44615993.65	998
2014-11-05	17.15	17.75	16.85	17.68	0.57	3.33	2307179.0	39894037.35	807
2014-11-04	17.15	17.55	16.95	17.11	-0.2	-1.16	2562871.0	44126028.7	807
2014-11-03	16.95	17.5	16.8	17.31	0.41	2.43	2600464.0	44801311.6	782
2014-11-02	17.0	17.1	16.85	16.9	0.11	0.66	1426236.0	24227724.1	451
2014-10-30	16.8	16.95	16.55	16.79	-0.1	-0.59	1587978.0	26633788.35	636
2014-10-29	16.65	17.05	16.5	16.89	0.35	2.12	3073920.0	51739638.5	1127
2014-10-28	16.45	16.55	16.15	16.54	0.19	1.16	1868500.0	30521160.4	587
2014-10-27	16.95	16.95	16.3	16.35	-0.38	-2.27	1578905.0	26235259.15	537
2014-10-26	16.15	16.8	16.05	16.73	0.58	3.59	1249572.0	20720228.15	471
2014-10-23	16.0	16.3	15.9	16.15	-0.24	-1.46	1521892.0	24439167.25	518
2014-10-22	16.75	16.75	16.25	16.39	-0.12	-0.73	1819173.0	29905479.1	601
2014-10-21	15.6	16.65	15.6	16.51	0.83	5.29	1617403.0	26254264.2	637
2014-10-20	15.75	15.85	15.45	15.68	-0.06	-0.38	998289.0	15595072.2	409
2014-10-19	15.9	16.05	15.4	15.74	0.53	3.48	1337052.0	21037398.45	602
2014-10-16	16.4	16.4	15.1	15.21	-1.56	-9.3	2134600.0	33097917.35	778
2014-10-15	17.3	17.35	16.65	16.77	-0.55	-3.18	1262174.0	21431704.85	494
2014-10-14	17.3	17.4	16.9	17.32	-0.27	-1.53	1194812.0	20475727.15	461
2014-10-13	17.1	17.65	16.7	17.59	0.42	2.45	1206257.0	20878537.05	420
2014-10-12	18.6	18.6	17.1	17.17	-1.78	-9.39	1677800.0	30039820.8	553
2014-10-02	18.8	19.05	18.8	18.95	0.02	0.11	701707.0	13283849.45	261
2014-10-01	19.1	19.15	18.9	18.93	-0.22	-1.15	707572.0	13451308.1	257
2014-09-30	19.15	19.25	19.05	19.15	0.05	0.26	697082.0	13335850.55	266
2014-09-29	18.85	19.15	18.75	19.1	0.17	0.9	1063796.0	20243646.3	361
2014-09-28	19.05	19.15	18.8	18.93	-0.21	-1.1	917567.0	17367421.55	383
2014-09-25	18.85	19.3	18.85	19.14	0.26	1.38	1547247.0	29510146.6	510
2014-09-24	19.35	19.35	18.65	18.88	-0.45	-2.33	1524614.0	28985739.6	511
2014-09-22	19.1	19.35	19.05	19.33	-0.08	-0.41	1827025.0	35100256.1	614
2014-09-21	19.7	19.75	19.3	19.41	-0.23	-1.17	1874206.0	36632941.85	621
2014-09-18	19.25	19.8	19.25	19.64	0.39	2.03	3755279.0	73714608.1	1121
2014-09-17	19.3	19.35	19.2	19.25	0.0	0.0	1194301.0	23017465.4	422
2014-09-16	19.35	19.4	19.15	19.25	-0.01	-0.05	1793929.0	34592474.6	549
2014-09-15	18.7	19.45	18.6	19.26	0.54	2.88	4553202.0	86974742.2	1427
2014-09-14	19.1	19.25	18.6	18.72	-0.47	-2.45	2647835.0	50332925.8	908
2014-09-11	19.35	19.6	19.1	19.19	-0.2	-1.03	3770790.0	73272096.1	969
2014-09-10	19.45	19.45	19.1	19.39	-0.08	-0.41	2316009.0	44747993.05	848
2014-09-09	19.6	19.65	19.45	19.47	-0.05	-0.26	2114465.0	41295874.0	634
2014-09-08	19.35	19.6	19.35	19.52	0.27	1.4	2830359.0	55144607.2	1049
2014-09-07	19.2	19.35	19.15	19.25	0.1	0.52	1718097.0	33086088.65	552
2014-09-04	19.2	19.25	19.1	19.15	0.03	0.16	2280424.0	43762346.4	729
2014-09-03	19.05	19.3	18.95	19.12	0.17	0.9	2528358.0	48330478.1	928
2014-09-02	19.05	19.1	18.9	18.95	-0.01	-0.05	1982570.0	37659477.05	665
2014-09-01	18.95	19.2	18.85	18.96	0.16	0.85	3077237.0	58512951.95	854
2014-08-31	18.8	18.85	18.65	18.8	0.03	0.16	1832588.0	34412396.2	730
2014-08-28	19.1	19.15	18.7	18.77	-0.26	-1.37	2717372.0	51266491.75	951
2014-08-27	18.8	19.2	18.7	19.03	0.35	1.87	3638326.0	68973791.75	1200
2014-08-26	18.35	18.8	18.3	18.68	0.35	1.91	2093797.0	38835225.15	745
2014-08-25	18.85	18.95	18.1	18.33	-0.48	-2.55	3187522.0	59061207.7	1066
2014-08-24	18.65	19.2	18.55	18.81	0.26	1.4	3892792.0	73198297.15	1228
2014-08-21	18.65	18.75	18.5	18.55	-0.01	-0.05	1843935.0	34364068.9	593
2014-08-20	18.7	18.9	18.5	18.56	-0.07	-0.38	2283260.0	42738575.05	773
2014-08-19	18.15	18.75	18.15	18.63	0.53	2.93	4797634.0	88644284.05	1153
2014-08-18	18.1	18.25	18.05	18.1	-0.01	-0.06	1336126.0	24239607.65	478
2014-08-17	18.1	18.25	18.05	18.11	0.01	0.06	1206932.0	21900484.35	420
2014-08-14	18.4	18.5	18.05	18.1	-0.23	-1.25	1427520.0	26056300.1	668
2014-08-13	18.1	18.4	18.05	18.33	0.28	1.55	2826757.0	51674895.65	839
2014-08-12	18.1	18.15	17.95	18.05	-0.05	-0.28	1601168.0	28869280.85	509
2014-08-11	18.05	18.15	18.0	18.1	0.05	0.28	1266929.0	22897744.9	341
2014-08-10	18.0	18.2	17.95	18.05	0.03	0.17	921370.0	16639936.6	405
2014-08-07	18.0	18.1	17.95	18.02	0.02	0.11	1194405.0	21531873.05	476
2014-08-06	18.0	18.15	17.85	18.0	0.05	0.28	2339018.0	42111366.65	823
2014-08-05	17.95	18.15	17.8	17.95	-0.01	-0.06	1550577.0	27905450.25	736
2014-08-04	17.65	18.15	17.65	17.96	0.36	2.05	2596121.0	46595735.3	992
2014-08-03	17.4	17.65	17.35	17.6	0.19	1.09	1470087.0	25716418.3	473
2014-07-24	17.5	17.55	17.4	17.41	-0.14	-0.8	1226551.0	21435178.5	460
2014-07-23	17.65	17.75	17.5	17.55	-0.11	-0.62	1113380.0	19633212.75	409
2014-07-22	17.65	17.75	17.5	17.66	0.2	1.15	1625831.0	28689955.85	459
2014-07-21	17.3	17.6	17.25	17.46	-0.03	-0.17	1267078.0	22076762.75	454
2014-07-20	17.65	17.65	17.45	17.49	-0.16	-0.91	534988.0	9370882.3	271
2014-07-17	17.8	17.8	17.55	17.65	-0.09	-0.51	558159.0	9855814.75	258
2014-07-16	17.7	17.8	17.55	17.74	-0.03	-0.17	865446.0	15253770.45	394
2014-07-15	17.85	17.85	17.75	17.77	0.02	0.11	642796.0	11440603.25	260
2014-07-14	17.85	18.05	17.6	17.75	-0.1	-0.56	1024976.0	18239595.95	422
2014-07-13	18.05	18.05	17.8	17.85	-0.19	-1.05	1103683.0	19764540.85	446
2014-07-10	18.2	18.25	17.95	18.04	-0.19	-1.04	1300725.0	23511401.55	609
2014-07-09	18.35	18.4	18.2	18.23	-0.2	-1.09	1474247.0	26939368.05	567
2014-07-08	18.45	18.55	18.4	18.43	-0.01	-0.05	792584.0	14628854.7	315
2014-07-07	18.4	18.65	18.3	18.44	0.03	0.16	1515187.0	27994630.4	520
2014-07-06	18.5	18.55	18.35	18.41	0.01	0.05	1189472.0	21951520.45	400
2014-07-03	18.15	18.5	18.0	18.4	0.32	1.77	1181887.0	21570679.05	559
2014-07-02	17.9	18.25	17.9	18.08	0.24	1.35	1747356.0	31625902.45	554
2014-07-01	17.6	17.85	17.45	17.84	0.29	1.65	758737.0	13426109.45	329
2014-06-30	17.75	17.8	17.5	17.55	-0.14	-0.79	465503.0	8194642.3	235
2014-06-29	17.75	17.85	17.55	17.69	-0.07	-0.39	702926.0	12438038.15	334
2014-06-26	17.85	17.85	17.7	17.76	0.0	0.0	998858.0	17733867.5	364
2014-06-25	17.7	17.9	17.5	17.76	0.31	1.78	1008421.0	17894736.7	431
2014-06-24	17.25	17.5	16.65	17.45	0.16	0.93	1305874.0	22341508.7	558
2014-06-23	17.35	17.5	17.1	17.29	-0.26	-1.48	1091854.0	18864854.65	544
2014-06-22	17.8	18.0	17.35	17.55	-0.21	-1.18	1552966.0	27613015.6	645
2014-06-19	17.9	17.9	17.6	17.76	-0.13	-0.73	1087018.0	19333679.95	505
2014-06-18	18.05	18.05	17.8	17.89	-0.06	-0.33	1309442.0	23493946.6	558
2014-06-17	17.8	18.1	17.35	17.95	0.13	0.73	2628196.0	47026050.9	1001
2014-06-16	18.85	19.0	17.55	17.82	-1.08	-5.71	3112844.0	57282308.95	1533
2014-06-15	19.5	19.5	18.65	18.9	-0.79	-4.01	3627569.0	68856464.45	1613
2014-06-12	19.75	19.9	19.6	19.69	-0.06	-0.3	1633012.0	32237816.6	710
2014-06-11	19.7	20.0	19.55	19.75	0.07	0.36	2167873.0	42953402.35	910
2014-06-10	19.6	20.05	19.5	19.68	0.22	1.13	3204782.0	63302861.4	1433
2014-06-09	19.5	19.7	19.3	19.46	-0.04	-0.21	1556094.0	30350151.55	702
2014-06-08	19.55	19.65	18.5	19.5	-0.01	-0.05	2629447.0	50679322.3	1140
2014-06-05	19.85	19.95	19.45	19.51	-0.31	-1.56	2222796.0	43709313.2	926
2014-06-04	19.9	20.05	19.8	19.82	-0.13	-0.65	1201911.0	23910774.6	554
2014-06-03	19.95	20.1	19.85	19.95	-0.06	-0.3	1648211.0	32875204.45	711
2014-06-02	20.35	20.35	20.0	20.01	-0.29	-1.43	1363585.0	27455967.25	711
2014-06-01	20.1	20.5	19.95	20.3	0.22	1.1	2298639.0	46478037.45	968
2014-05-29	20.0	20.65	19.95	20.08	0.01	0.05	4346926.0	87804566.1	1859
2014-05-28	20.9	20.9	19.95	20.07	-0.81	-3.88	4907700.0	100047765.25	1936
2014-05-27	21.1	21.2	20.75	20.88	-0.2	-0.95	2353440.0	49336227.95	1215
2014-05-26	21.4	21.45	20.95	21.08	-0.3	-1.4	2831541.0	59950117.0	1223
2014-05-25	21.6	21.6	21.0	21.38	-0.55	-2.51	2991021.0	64001075.3	1191
2014-05-22	21.95	22.25	21.85	21.93	0.06	0.27	2393214.0	52713596.6	981
2014-05-21	21.65	22.25	21.6	21.87	0.29	1.34	7493937.0	164510417.65	2195
2014-05-20	20.9	21.65	20.85	21.58	0.64	3.06	3830757.0	81581873.0	1378
2014-05-19	21.35	21.35	20.6	20.94	-0.32	-1.51	3142171.0	65902280.5	1298
2014-05-18	21.2	21.6	20.85	21.26	0.12	0.57	3219300.0	68204764.9	1426
2014-05-15	21.25	21.35	21.05	21.14	-0.48	-2.22	5345619.0	113197124.4	2169
2014-05-14	21.95	22.95	21.1	21.62	-0.17	-0.78	13082599.0	289050111.25	5626
2014-05-13	20.05	21.85	19.95	21.79	1.86	9.33	10750815.0	225834437.5	3319
2014-05-12	19.45	20.25	19.25	19.93	0.55	2.84	7184460.0	141737790.45	2071
2014-05-11	19.0	19.55	18.95	19.38	0.36	1.89	5966115.0	115044204.7	1377
2014-05-08	19.0	19.25	18.95	19.02	0.16	0.85	5244068.0	100176131.7	1245
2014-05-07	18.4	18.95	18.4	18.86	0.39	2.11	3832728.0	71812059.8	1173
2014-05-06	18.4	18.6	18.4	18.47	0.02	0.11	1888731.0	34914654.2	581
2014-05-05	18.55	18.55	18.25	18.45	-0.04	-0.22	1002892.0	18442766.15	489
2014-05-04	18.9	18.95	18.45	18.49	-0.19	-1.02	2174588.0	40610469.5	708
2014-05-01	18.75	19.05	18.65	18.68	0.09	0.48	3372842.0	63614669.85	1105
2014-04-30	18.25	18.75	18.15	18.59	0.38	2.09	4176801.0	77266570.3	1499
2014-04-29	18.25	18.35	18.1	18.21	0.06	0.33	1767288.0	32215328.3	641
2014-04-28	18.15	18.4	18.1	18.15	-0.02	-0.11	1880908.0	34336739.0	916
2014-04-27	18.25	18.3	18.0	18.17	-0.01	-0.06	2216714.0	40278031.6	1018
2014-04-24	18.6	18.7	18.1	18.18	-0.25	-1.36	3183956.0	58477149.7	1321
2014-04-23	18.7	18.75	18.1	18.43	-0.02	-0.11	5137026.0	94817466.85	1812
2014-04-22	17.85	19.1	17.85	18.45	0.64	3.59	7865930.0	145407608.7	2588
2014-04-21	18.25	18.25	17.75	17.81	-0.3	-1.66	3485909.0	62459279.5	1046
2014-04-20	17.75	18.25	17.75	18.11	0.44	2.49	4049607.0	73117813.65	1316
2014-04-17	17.6	17.75	17.45	17.67	0.1	0.57	2455748.0	43273287.6	947
2014-04-16	17.7	18.0	17.5	17.57	-0.04	-0.23	3261090.0	58034227.6	1136
2014-04-15	17.3	17.75	17.15	17.61	0.55	3.22	5713341.0	99996160.4	1712
2014-04-14	16.75	17.15	16.7	17.06	0.31	1.85	3213476.0	54626464.15	971
2014-04-13	16.9	17.0	16.5	16.75	-0.3	-1.76	3978806.0	66756290.45	1093
2014-04-10	17.65	17.75	16.9	17.05	-0.45	-2.57	6464194.0	111310829.45	1856
2014-04-09	18.2	18.55	16.35	17.5	-0.65	-3.58	9639008.0	172827979.1	2410
2014-04-08	17.8	18.45	17.75	18.15	0.4	2.25	8522690.0	154293060.35	1799
2014-04-07	17.2	17.9	17.1	17.75	0.6	3.5	4446037.0	77816465.25	1408
2014-04-06	17.1	17.3	17.0	17.15	0.0	0.0	2848965.0	48761028.5	744
2014-04-03	17.25	17.35	17.1	17.15	0.0	0.0	2675620.0	46177994.25	713
2014-04-02	17.45	17.6	17.15	17.15	-0.2	-1.15	2447676.0	42677348.3	867
2014-04-01	17.05	17.95	17.05	17.35	0.3	1.76	7846930.0	137742274.0	2400
2014-03-31	16.75	17.05	16.65	17.05	0.3	1.79	4140620.0	69951110.25	1074
2014-03-30	16.75	16.85	16.65	16.75	0.15	0.9	2296138.0	38492545.9	641
2014-03-27	16.8	17.1	16.6	16.6	-0.2	-1.19	3359988.0	56522192.4	1005
2014-03-26	16.75	16.9	16.7	16.8	0.05	0.3	2138727.0	35935787.5	684
2014-03-25	16.95	17.05	16.7	16.75	-0.15	-0.89	4191536.0	70623059.0	1431
2014-03-24	16.05	17.35	16.0	16.9	0.9	5.63	8472070.0	141242550.1	2618
2014-03-23	16.0	16.05	15.9	16.0	0.1	0.63	1511838.0	24130584.5	594
2014-03-20	16.05	16.05	15.85	15.9	-0.15	-0.93	1633323.0	26000290.45	610
2014-03-19	16.1	16.1	15.95	16.05	0.05	0.31	1267420.0	20289433.4	500
2014-03-18	16.05	16.15	15.9	16.0	0.0	0.0	1727499.0	27729079.6	673
2014-03-17	16.35	16.4	16.0	16.0	-0.3	-1.84	2756185.0	44680177.65	855
2014-03-16	15.95	16.5	15.9	16.3	0.4	2.52	5165336.0	83579596.5	1677
2014-03-13	15.9	16.1	15.85	15.9	0.0	0.0	3959040.0	63309261.5	1311
2014-03-12	15.8	16.05	15.7	15.9	0.25	1.6	7786289.0	123742740.2	2402
2014-03-11	15.3	15.75	15.3	15.65	0.35	2.29	5310892.0	82657215.55	1472
2014-03-10	15.2	15.55	15.1	15.3	0.15	0.99	4188303.0	64133438.8	1213
2014-03-09	15.05	15.6	15.05	15.15	0.15	1.0	6692634.0	102069631.8	1649
2014-03-06	15.0	15.15	14.95	15.0	0.05	0.33	2045827.0	30752220.2	600
2014-03-05	15.1	15.15	14.7	14.95	-0.1	-0.66	2342080.0	35036468.25	736
2014-03-04	14.8	15.15	14.8	15.05	0.35	2.38	3531085.0	52768837.6	844
2014-03-03	14.7	14.8	14.6	14.7	-0.05	-0.34	2168250.0	31840227.15	594
2014-03-02	15.0	15.1	14.65	14.75	-0.25	-1.67	2536641.0	37711855.3	851
2014-02-27	15.35	15.4	15.0	15.0	-0.3	-1.96	3101976.0	47056372.55	989
2014-02-26	15.2	15.55	15.1	15.3	0.2	1.32	6624166.0	101422310.0	1621
2014-02-25	15.1	15.15	15.0	15.1	0.0	0.0	2189009.0	32965403.2	547
2014-02-24	14.9	15.15	14.85	15.1	0.2	1.34	1799956.0	27013744.25	511
2014-02-23	14.9	15.0	14.85	14.9	0.0	0.0	863008.0	12875191.05	283
2014-02-20	15.0	15.05	14.9	14.9	-0.15	-1.0	1229688.0	18395089.5	423
2014-02-19	14.95	15.1	14.9	15.05	0.05	0.33	954798.0	14318418.85	338
2014-02-18	15.15	15.2	14.95	15.0	-0.1	-0.66	1673460.0	25227974.75	500
2014-02-17	14.9	15.15	14.9	15.1	0.2	1.34	2491874.0	37419410.9	752
2014-02-16	14.85	14.9	14.75	14.9	0.1	0.68	1595077.0	23700888.6	397
2014-02-13	14.95	14.95	14.75	14.8	-0.1	-0.67	2133722.0	31641162.5	510
2014-02-12	14.75	15.1	14.75	14.9	0.2	1.36	2694503.0	40111337.85	916
2014-02-11	14.7	14.75	14.65	14.7	0.05	0.34	1280356.0	18829103.25	400
2014-02-10	14.7	14.75	14.65	14.65	-0.05	-0.34	1113540.0	16357679.45	377
2014-02-09	14.9	14.9	14.7	14.7	-0.1	-0.68	1287342.0	19057072.6	453
2014-02-06	14.7	14.8	14.65	14.8	0.1	0.68	1344514.0	19807933.15	489
2014-02-05	14.8	14.9	14.7	14.7	-0.15	-1.01	1023214.0	15116314.7	431
2014-02-04	14.7	14.85	14.6	14.85	-0.1	-0.67	1215542.0	17955046.05	551
2014-02-03	15.1	15.1	14.85	14.95	-0.15	-0.99	1575423.0	23609176.6	709
2014-02-02	15.1	15.3	15.0	15.1	0.0	0.0	2072486.0	31385774.15	704
2014-01-30	15.15	15.2	14.85	15.1	-0.15	-0.98	1771536.0	26758131.85	736
2014-01-29	15.45	15.6	15.15	15.25	-0.05	-0.33	4683541.0	71755177.65	1619
2014-01-28	14.8	15.5	14.8	15.3	0.5	3.38	10850052.0	164916281.15	3548
2014-01-27	14.55	14.85	14.45	14.8	0.35	2.42	2467627.0	36153068.55	980
2014-01-26	14.5	14.7	14.25	14.45	-0.3	-2.03	2816071.0	40898352.0	856
2014-01-23	14.8	14.95	14.7	14.75	-0.05	-0.34	1823157.0	27028075.6	691
2014-01-22	14.65	14.95	14.45	14.8	0.45	3.14	3928114.0	57924271.9	1487
2014-01-21	14.55	14.6	14.25	14.35	-0.3	-2.05	1338868.0	19251639.7	609
2014-01-20	14.75	14.75	14.6	14.65	-0.15	-1.01	742293.0	10897389.05	308
2014-01-19	14.7	14.85	14.6	14.8	0.05	0.34	779280.0	11487911.45	442
2014-01-16	14.95	15.05	14.7	14.75	-0.15	-1.01	1908695.0	28333857.95	682
2014-01-15	14.9	15.2	14.9	14.9	0.05	0.34	4335189.0	65336292.75	1428
2014-01-14	14.75	14.85	14.6	14.85	0.15	1.02	1702736.0	25089124.05	437
2014-01-13	14.55	14.8	14.55	14.7	0.15	1.03	1405910.0	20642608.5	541
2014-01-12	14.75	14.75	14.45	14.55	-0.15	-1.02	1201178.0	17562089.9	408
2014-01-09	14.8	14.8	14.65	14.7	-0.1	-0.68	1023537.0	15089083.75	372
2014-01-08	14.65	14.9	14.65	14.8	0.15	1.02	2194684.0	32442303.7	661
2014-01-07	14.6	14.7	14.6	14.65	0.0	0.0	869490.0	12721212.45	280
2014-01-06	14.7	14.8	14.6	14.65	-0.1	-0.68	1427447.0	20968060.55	441
2014-01-05	14.75	14.9	14.7	14.75	0.0	0.0	1259557.0	18638237.1	419
2014-01-02	14.85	14.85	14.7	14.75	-0.05	-0.34	988971.0	14584593.05	390
2014-01-01	14.8	14.95	14.75	14.8	0.05	0.34	1351371.0	20041468.5	385
2013-12-31	14.75	14.9	14.75	14.75	0.05	0.34	1607700.0	23790242.4	525
2013-12-30	14.7	14.95	14.6	14.7	0.0	0.0	2853191.0	42213766.65	897
2013-12-29	14.75	14.8	14.6	14.7	0.1	0.68	1727339.0	25337332.9	645
2013-12-26	14.65	14.7	14.5	14.6	0.0	0.0	1635515.0	23866191.2	454
2013-12-25	14.5	14.7	14.45	14.6	0.0	0.0	3369681.0	48968746.4	732
2013-12-24	14.25	14.6	14.2	14.6	0.35	2.46	2548296.0	36640414.6	759
2013-12-23	14.5	14.5	14.25	14.25	-0.25	-1.72	2024453.0	29085581.55	620
2013-12-22	14.4	14.5	14.3	14.5	0.15	1.05	1848955.0	26596686.5	534
2013-12-19	14.25	14.35	14.15	14.35	0.15	1.06	1545134.0	22037321.4	466
2013-12-18	14.2	14.3	14.15	14.2	0.0	0.0	872345.0	12404953.7	335
2013-12-17	14.2	14.3	14.15	14.2	0.0	0.0	1165593.0	16568441.75	400
2013-12-16	14.25	14.25	14.15	14.2	-0.1	-0.7	893607.0	12694321.15	372
2013-12-15	14.2	14.4	14.15	14.3	0.1	0.7	1391490.0	19882089.25	480
2013-12-12	14.2	14.2	14.1	14.2	-0.05	-0.35	1108018.0	15678617.65	404
2013-12-11	14.3	14.35	14.2	14.25	-0.05	-0.35	1632702.0	23300329.5	512
2013-12-10	14.5	14.55	14.25	14.3	-0.2	-1.38	2457200.0	35351134.65	839
2013-12-09	14.25	14.5	14.25	14.5	0.25	1.75	3334917.0	47973897.7	902
2013-12-08	14.15	14.25	14.1	14.25	0.15	1.06	1245545.0	17664885.65	398
2013-12-05	14.0	14.1	13.9	14.1	0.15	1.08	1163453.0	16307250.65	391
2013-12-04	14.0	14.1	13.75	13.95	-0.05	-0.36	2456153.0	34127346.4	699
2013-12-03	14.4	14.4	13.95	14.0	-0.4	-2.78	2096496.0	29713786.05	718
2013-12-02	14.3	14.4	14.3	14.4	0.15	1.05	2031622.0	29141929.65	704
2013-12-01	14.2	14.35	14.1	14.25	0.1	0.71	3060914.0	43560645.3	831
2013-11-28	14.05	14.15	14.0	14.15	0.15	1.07	1445997.0	20375086.55	421
2013-11-27	13.95	14.05	13.9	14.0	0.05	0.36	999744.0	13994700.55	234
2013-11-26	14.05	14.05	13.95	13.95	-0.1	-0.71	638916.0	8945144.6	259
2013-11-25	14.1	14.15	14.0	14.05	-0.1	-0.71	1625404.0	22816735.25	450
2013-11-24	14.05	14.2	14.05	14.15	0.1	0.71	2461212.0	34760136.4	640
2013-11-21	14.05	14.15	14.0	14.05	0.0	0.0	1028255.0	14460462.6	448
2013-11-20	14.05	14.15	14.0	14.05	0.0	0.0	2093403.0	29445554.25	619
2013-11-19	14.0	14.1	13.85	14.05	0.05	0.36	1560399.0	21800581.0	547
2013-11-18	13.95	14.05	13.95	14.0	0.1	0.72	1416958.0	19822271.45	510
2013-11-17	13.9	14.05	13.85	13.9	0.0	0.0	2277636.0	31812759.6	703
2013-11-14	13.95	14.0	13.85	13.9	-0.05	-0.36	1044235.0	14519453.05	400
2013-11-13	13.9	14.05	13.9	13.95	0.05	0.36	1612184.0	22503404.4	551
2013-11-12	13.95	14.0	13.85	13.9	0.0	0.0	2078018.0	28939858.3	658
2013-11-11	13.85	14.05	13.85	13.9	0.05	0.36	2381604.0	33220702.65	888
2013-11-10	13.9	13.95	13.75	13.85	-0.1	-0.72	1780785.0	24713942.45	657
2013-11-07	14.05	14.15	13.85	13.95	-0.1	-0.71	3843818.0	53750393.25	1710
2013-11-06	14.75	14.85	14.0	14.05	-0.5	-3.44	11113645.0	159868903.65	3686
2013-11-05	14.8	14.8	14.55	14.55	-0.2	-1.36	2957755.0	43294479.85	675
2013-11-04	14.65	14.8	14.65	14.75	0.1	0.68	654472.0	9643366.05	200
2013-11-03	14.75	14.8	14.65	14.65	-0.05	-0.34	642586.0	9473818.45	248
2013-10-31	14.4	14.75	14.4	14.7	0.25	1.73	1504329.0	21964541.55	390
2013-10-30	14.55	14.6	14.45	14.45	-0.15	-1.03	532668.0	7725840.15	215
2013-10-29	14.65	14.85	14.6	14.6	-0.05	-0.34	1239383.0	18268391.85	407
2013-10-28	14.7	14.9	14.6	14.65	-0.05	-0.34	1321131.0	19455438.7	539
2013-10-27	14.45	14.7	14.45	14.7	0.2	1.38	1245875.0	18166459.25	380
2013-10-24	14.4	14.55	14.35	14.5	0.1	0.69	746495.0	10772036.45	261
2013-10-23	14.35	14.5	14.25	14.4	0.0	0.0	420003.0	6031639.1	218
2013-10-22	14.55	14.6	14.3	14.4	-0.1	-0.69	837976.0	12156735.75	323
2013-10-21	14.55	14.65	14.45	14.5	0.0	0.0	800431.0	11641767.7	320
2013-10-20	14.45	14.65	14.45	14.5	0.3	2.11	1467557.0	21292994.45	425
2013-10-10	14.35	14.35	14.2	14.2	-0.15	-1.05	635797.0	9072660.05	326
2013-10-09	14.25	14.45	14.15	14.35	0.05	0.35	1302963.0	18675216.25	458
2013-10-08	14.5	14.7	14.2	14.3	-0.45	-3.05	3920024.0	56496078.65	1175
2013-10-07	15.05	15.05	14.6	14.75	-0.2	-1.34	1383077.0	20552480.4	631
2013-10-06	15.5	15.5	14.4	14.95	-0.55	-3.55	2888054.0	43336492.3	1059
2013-10-03	14.8	15.65	14.75	15.5	0.7	4.73	6288515.0	95930723.35	1664
2013-10-02	14.9	15.1	14.8	14.8	-0.15	-1.0	1714080.0	25546576.75	440
2013-10-01	14.9	15.1	14.85	14.95	-0.1	-0.66	1877179.0	28087936.85	504
2013-09-30	14.9	15.15	14.65	15.05	0.2	1.35	4116575.0	61478194.9	927
2013-09-29	14.75	15.05	14.6	14.85	0.2	1.37	5500886.0	81697804.15	1293
2013-09-26	14.2	14.75	14.2	14.65	0.45	3.17	8697584.0	126683339.85	1628
2013-09-25	14.15	14.4	14.0	14.2	0.05	0.35	2785507.0	39587317.95	715
2013-09-24	14.25	14.35	14.0	14.15	-0.05	-0.35	2371995.0	33644555.0	758
2013-09-19	14.25	14.35	14.0	14.2	0.15	1.07	3047567.0	43239387.1	896
2013-09-18	13.8	14.25	13.7	14.05	0.3	2.18	5782384.0	81379170.95	1494
2013-09-17	13.8	13.95	13.65	13.75	-0.05	-0.36	3085949.0	42500729.6	1069
2013-09-16	13.45	13.95	13.3	13.8	0.4	2.99	2572335.0	34914271.75	831
2013-09-15	13.2	13.4	13.15	13.4	0.4	3.08	1344162.0	17871600.55	523
2013-09-12	12.85	13.1	12.85	13.0	0.2	1.56	963918.0	12523964.15	378
2013-09-11	12.9	12.9	12.75	12.8	-0.05	-0.39	682033.0	8752153.55	289
2013-09-10	12.7	12.9	12.6	12.85	0.55	4.47	1354327.0	17275129.45	558
2013-09-09	12.3	12.4	12.1	12.3	0.05	0.41	733089.0	8956489.4	301
2013-09-08	12.45	12.55	12.25	12.25	-0.1	-0.81	506972.0	6294595.35	297
2013-09-05	12.5	12.7	12.25	12.35	-0.2	-1.59	407160.0	5063219.3	305
2013-09-04	12.6	12.8	12.55	12.55	-0.3	-2.33	643509.0	8145432.0	354
2013-09-03	13.15	13.15	12.75	12.85	-0.3	-2.28	905260.0	11715164.75	381
2013-09-02	13.1	13.2	12.95	13.15	0.1	0.77	1509635.0	19734884.6	399
2013-09-01	13.0	13.15	12.95	13.05	0.25	1.95	2223028.0	29003701.15	451
2013-08-29	13.15	13.25	12.75	12.8	-0.3	-2.29	2691361.0	35038645.4	876
2013-08-28	12.65	13.15	12.6	13.1	0.1	0.77	3216758.0	41765626.0	872
2013-08-27	13.95	13.95	12.75	13.0	-1.1	-7.8	3387520.0	44918615.7	1165
2013-08-26	14.1	14.35	14.0	14.1	0.0	0.0	2033874.0	28713564.45	658
2013-08-25	14.3	14.35	14.05	14.1	-0.15	-1.05	2200527.0	31292428.35	650
2013-08-22	14.35	14.4	14.25	14.25	-0.05	-0.35	1565298.0	22359828.95	572
2013-08-21	14.2	14.5	14.2	14.3	0.2	1.42	3319510.0	47605736.2	1070
2013-08-20	14.0	14.15	13.95	14.1	0.05	0.36	1643142.0	23102249.15	455
2013-08-19	14.0	14.1	13.95	14.05	0.05	0.36	775794.0	10874167.4	303
2013-08-18	14.1	14.15	13.95	14.0	-0.15	-1.06	1554595.0	21878777.8	478
2013-08-15	14.1	14.2	14.0	14.15	0.05	0.35	1161645.0	16379806.25	425
2013-08-14	13.95	14.35	13.9	14.1	0.15	1.08	3102221.0	43793330.5	946
2013-08-13	13.95	14.0	13.9	13.95	0.1	0.72	1336762.0	18645890.5	435
2013-08-05	13.75	13.9	13.75	13.85	0.05	0.36	614071.0	8488720.0	290
2013-08-04	13.85	13.85	13.7	13.8	0.05	0.36	435279.0	6002315.7	219
2013-08-01	13.85	13.9	13.7	13.75	-0.1	-0.72	831800.0	11475458.0	255
2013-07-31	13.85	14.05	13.8	13.85	0.0	0.0	1543148.0	21450785.6	359
2013-07-30	13.7	13.95	13.65	13.85	0.15	1.09	881867.0	12171113.2	391
2013-07-29	13.8	13.85	13.65	13.7	-0.05	-0.36	1027100.0	14103569.5	393
2013-07-28	13.85	14.1	13.7	13.75	-0.05	-0.36	2064941.0	28773770.35	678
2013-07-25	13.75	14.1	13.7	13.8	0.0	0.0	1790427.0	24964403.85	712
2013-07-24	13.6	14.0	13.55	13.8	0.2	1.47	3183451.0	43995167.85	876
2013-07-23	13.6	13.65	13.5	13.6	0.05	0.37	836741.0	11357230.15	295
2013-07-22	13.35	13.65	13.35	13.55	0.1	0.74	1133908.0	15373210.4	382
2013-07-21	13.2	13.5	13.15	13.45	0.2	1.51	864431.0	11573030.5	296
2013-07-18	13.3	13.3	13.2	13.25	-0.1	-0.75	600720.0	7951669.05	307
2013-07-17	13.45	13.45	13.3	13.35	-0.15	-1.11	770138.0	10293184.4	315
2013-07-16	13.5	13.55	13.45	13.5	-0.05	-0.37	154935.0	2090569.85	80
2013-07-15	13.55	13.55	13.45	13.55	0.0	0.0	314435.0	4248231.35	134
2013-07-14	13.55	13.65	13.5	13.55	0.05	0.37	444553.0	6028687.9	184
2013-07-11	13.45	13.6	13.45	13.5	0.05	0.37	391540.0	5292387.85	169
2013-07-10	13.55	13.55	13.45	13.45	-0.1	-0.74	146761.0	1978789.2	89
2013-07-09	13.6	13.6	13.5	13.55	0.05	0.37	427863.0	5788485.0	205
2013-07-08	13.55	13.7	13.5	13.5	-0.05	-0.37	1025672.0	13929702.1	459
2013-07-07	13.5	13.65	13.5	13.55	0.05	0.37	807683.0	10962339.35	341
2013-07-04	13.45	13.5	13.4	13.5	0.15	1.12	616384.0	8276015.4	237
2013-07-03	13.4	13.45	13.35	13.35	-0.05	-0.37	446550.0	5971523.35	177
2013-07-02	13.45	13.55	13.4	13.4	-0.05	-0.37	549788.0	7404186.3	273
2013-07-01	13.35	13.5	13.3	13.45	0.1	0.75	651297.0	8731491.1	271
2013-06-30	13.3	13.45	13.25	13.35	-0.1	-0.74	586871.0	7833274.35	282
2013-06-26	13.55	13.6	13.35	13.45	-0.05	-0.37	709774.0	9554240.15	350
2013-06-25	13.55	13.65	13.5	13.5	0.0	0.0	1437055.0	19485440.9	472
2013-06-24	13.65	13.65	13.45	13.5	-0.15	-1.1	1223475.0	16556164.4	276
2013-06-23	13.6	13.7	13.55	13.65	0.05	0.37	840650.0	11447445.65	245
2013-06-22	13.35	13.6	13.2	13.6	0.05	0.37	824105.0	11136149.5	370
2013-06-19	13.75	13.75	13.5	13.55	-0.2	-1.45	1300520.0	17664243.05	476
2013-06-18	13.75	13.8	13.6	13.75	-0.1	-0.72	2202346.0	30128996.05	663
2013-06-17	13.1	13.85	13.1	13.85	0.8	6.13	1988011.0	26774079.75	746
2013-06-16	12.85	13.1	12.6	13.05	0.15	1.16	1660836.0	21507679.5	648
2013-06-15	14.1	14.1	12.8	12.9	-1.3	-9.15	2563329.0	34730911.0	1108
2013-06-12	14.1	14.2	14.1	14.2	0.1	0.71	1387744.0	19619858.15	398
2013-06-11	14.1	14.25	14.05	14.1	0.0	0.0	2008461.0	28396182.9	526
2013-06-10	14.2	14.25	14.1	14.1	-0.1	-0.7	951920.0	13472015.55	337
2013-06-09	14.15	14.25	14.15	14.2	0.05	0.35	1111450.0	15781272.6	360
2013-06-08	14.15	14.25	14.15	14.15	0.0	0.0	993570.0	14107473.55	383
2013-06-05	14.15	14.3	14.05	14.15	0.05	0.35	1756228.0	24921164.95	507
2013-06-04	14.2	14.35	14.1	14.1	-0.1	-0.7	2129005.0	30292941.35	639
2013-06-03	14.2	14.25	14.1	14.2	0.0	0.0	1324752.0	18782593.1	531
2013-06-02	14.3	14.4	14.1	14.2	-0.05	-0.35	2101012.0	29876926.5	693
2013-06-01	14.0	14.35	13.95	14.25	0.2	1.42	1945114.0	27610567.4	595
2013-05-29	14.25	14.3	14.05	14.05	-0.15	-1.06	785653.0	11128344.55	354
2013-05-28	14.15	14.3	14.1	14.2	0.05	0.35	1456957.0	20714644.5	483
2013-05-27	14.1	14.25	14.05	14.15	0.1	0.71	963467.0	13620741.15	383
2013-05-26	14.1	14.15	14.0	14.05	0.0	0.0	895023.0	12593241.8	357
2013-05-25	14.15	14.15	14.05	14.05	-0.1	-0.71	832012.0	11725708.2	373
2013-05-22	14.15	14.25	14.1	14.15	0.0	0.0	828523.0	11731832.2	366
2013-05-21	14.2	14.3	14.15	14.15	-0.1	-0.7	933048.0	13269783.5	429
2013-05-20	14.15	14.45	14.1	14.25	0.1	0.71	2589868.0	36984913.9	1017
2013-05-19	14.05	14.2	13.9	14.15	0.2	1.43	945136.0	13291072.25	432
2013-05-18	13.65	13.95	13.55	13.95	0.4	2.95	948267.0	13000922.7	466
2013-05-15	13.75	13.85	13.3	13.55	-0.25	-1.81	1034041.0	13943960.0	584
2013-05-14	14.0	14.2	13.7	13.8	-0.2	-1.43	1309201.0	18262690.9	598
2013-05-13	14.15	14.15	13.85	14.0	-0.25	-1.75	1011151.0	14192380.45	563
2013-05-12	14.35	14.35	14.15	14.25	-0.1	-0.7	387210.0	5521746.6	251
2013-05-11	14.35	14.4	14.3	14.35	0.05	0.35	369028.0	5290975.1	195
2013-05-08	14.3	14.4	14.3	14.3	0.0	0.0	800274.0	11478567.7	376
2013-05-07	14.35	14.35	14.2	14.3	-0.05	-0.35	670194.0	9563426.2	295
2013-05-06	14.4	14.45	14.3	14.35	-0.05	-0.35	646554.0	9299551.7	372
2013-05-05	14.5	14.5	14.4	14.4	-0.1	-0.69	600623.0	8683006.9	340
2013-05-04	14.45	14.5	14.4	14.5	0.1	0.69	906096.0	13090477.25	399
2013-05-01	14.4	14.55	14.3	14.4	-0.05	-0.35	997960.0	14349700.3	473
2013-04-30	14.5	14.55	14.35	14.45	-0.05	-0.34	1044669.0	15100611.3	462
2013-04-29	14.5	14.6	14.45	14.5	-0.05	-0.34	937686.0	13629852.4	389
2013-04-28	14.6	14.65	14.45	14.55	-0.1	-0.68	1388444.0	20153896.0	497
2013-04-27	14.65	14.75	14.5	14.65	-0.05	-0.34	1053674.0	15452138.6	470
2013-04-24	14.85	14.85	14.55	14.7	-0.1	-0.68	1637095.0	24100006.6	675
2013-04-23	14.9	15.0	14.7	14.8	-0.1	-0.67	1037096.0	15344622.2	479
2013-04-22	14.75	15.05	14.75	14.9	0.15	1.02	1277815.0	19025263.5	609
2013-04-21	14.8	14.8	14.6	14.75	-0.15	-1.01	1035813.0	15213334.95	584
2013-04-20	14.75	14.95	14.7	14.9	0.2	1.36	1231553.0	18250677.85	538
2013-04-17	15.15	15.25	14.45	14.7	-0.35	-2.33	2591142.0	38524236.1	1195
2013-04-16	14.8	15.35	14.75	15.05	0.05	0.33	3715523.0	56199290.35	1582
2013-04-15	15.0	15.35	14.9	15.0	0.1	0.67	5242623.0	79127100.65	1640
2013-04-14	14.7	14.95	14.7	14.9	0.15	1.02	2028160.0	30055072.7	606
2013-04-13	14.75	15.05	14.6	14.75	0.0	0.0	3200960.0	47541341.45	976
2013-04-10	14.6	14.95	14.55	14.75	0.25	1.72	2442035.0	36051153.45	858
2013-04-09	14.85	15.0	14.5	14.5	-0.25	-1.69	2167100.0	32056360.5	783
2013-04-08	14.5	14.9	14.45	14.75	0.3	2.08	1536708.0	22563959.85	602
2013-04-07	14.2	14.55	14.15	14.45	0.2	1.4	1475455.0	21236625.1	613
2013-04-06	14.8	14.8	14.05	14.25	-0.6	-4.04	2402800.0	34603461.45	950
2013-04-03	15.1	15.2	14.85	14.85	-0.2	-1.33	1570187.0	23602846.65	663
2013-04-02	15.0	15.25	14.95	15.05	0.1	0.67	1477350.0	22306787.15	569
2013-04-01	15.05	15.1	14.9	14.95	-0.1	-0.66	1001206.0	15002228.25	444
2013-03-31	15.1	15.25	14.95	15.05	-0.05	-0.33	1215722.0	18355204.3	505
2013-03-30	15.2	15.35	14.85	15.1	-0.1	-0.66	1689507.0	25558809.95	879
2013-03-27	14.85	15.3	14.8	15.2	0.35	2.36	2498568.0	37557726.55	990
2013-03-26	14.65	15.05	14.65	14.85	0.25	1.71	2953876.0	43978947.7	1339
2013-03-25	14.6	14.7	14.55	14.6	0.0	0.0	1044725.0	15273298.1	396
2013-03-24	14.55	14.8	14.55	14.6	0.0	0.0	1252372.0	18378181.4	494
2013-03-23	14.55	14.8	14.5	14.6	0.05	0.34	1201188.0	17563649.8	433
2013-03-20	14.45	14.55	14.35	14.55	0.1	0.69	820542.0	11847678.35	390
2013-03-19	14.35	14.5	14.3	14.45	0.2	1.4	1015363.0	14644805.8	440
2013-03-18	14.5	14.5	14.25	14.25	-0.25	-1.72	1101125.0	15824089.05	486
2013-03-17	14.45	14.7	14.35	14.5	0.05	0.35	2156190.0	31386797.85	848
2013-03-16	14.1	14.45	14.05	14.45	0.4	2.85	1247836.0	17772292.8	595
2013-03-13	13.6	14.15	13.6	14.05	0.1	0.72	1028777.0	14367301.4	502
2013-03-12	14.3	14.35	13.95	13.95	-0.3	-2.11	1299667.0	18426644.35	617
2013-03-11	14.05	14.6	14.0	14.25	0.2	1.42	2547401.0	36507111.45	1032
2013-03-10	14.05	14.1	13.95	14.05	0.0	0.0	959006.0	13454251.4	353
2013-03-09	14.15	14.25	14.0	14.05	-0.05	-0.35	623792.0	8812409.2	326
2013-03-06	14.1	14.15	14.0	14.1	0.1	0.71	739235.0	10418833.9	386
2013-03-05	13.95	14.2	13.9	14.0	0.1	0.72	936745.0	13168615.65	416
2013-03-04	13.9	14.05	13.8	13.9	-0.1	-0.71	933721.0	12994070.3	477
2013-03-03	14.45	14.45	13.8	14.0	-0.4	-2.78	1525468.0	21534386.4	765
2013-03-02	14.75	14.9	14.35	14.4	-0.2	-1.37	2794480.0	40708448.3	1030
2013-02-27	14.6	14.75	14.55	14.6	0.0	0.0	608095.0	8893060.45	379
2013-02-26	14.65	14.65	14.4	14.6	-0.1	-0.68	922847.0	13396197.75	482
2013-02-25	15.0	15.0	14.65	14.7	-0.3	-2.0	956972.0	14218899.55	551
2013-02-24	15.05	15.4	14.9	15.0	-0.05	-0.33	3137541.0	47406786.45	1440
2013-02-23	14.55	15.35	14.5	15.05	0.45	3.08	5277033.0	79150999.2	2223
2013-02-20	14.3	15.05	14.2	14.6	0.3	2.1	3193914.0	46745231.4	1312
2013-02-19	14.5	14.5	14.15	14.3	-0.15	-1.04	799797.0	11452486.25	440
2013-02-18	14.5	14.65	14.4	14.45	-0.1	-0.69	863493.0	12524859.9	365
2013-02-17	14.55	14.65	14.5	14.55	-0.05	-0.34	949659.0	13845275.7	401
2013-02-16	14.5	14.65	14.4	14.6	0.15	1.04	975780.0	14136958.25	415
2013-02-13	14.7	14.7	14.4	14.45	-0.2	-1.37	988964.0	14407165.85	534
2013-02-12	14.65	14.9	14.6	14.65	0.0	0.0	1198148.0	17643730.1	597
2013-02-11	14.7	14.9	14.5	14.65	-0.1	-0.68	1744030.0	25619068.75	839
2013-02-10	14.15	14.8	14.1	14.75	0.65	4.61	3021134.0	43553856.3	1243
2013-02-09	14.25	14.4	14.1	14.1	-0.1	-0.7	1723194.0	24560550.95	788
2013-02-06	14.95	14.95	14.15	14.2	-0.4	-2.74	3121283.0	45091890.05	1426
2013-02-05	15.55	15.95	14.5	14.6	-1.15	-7.3	5813440.0	88801675.15	2830
2013-02-04	14.35	15.75	14.25	15.75	1.4	9.76	4834797.0	73984858.75	1710
2013-02-03	14.65	14.65	14.2	14.35	-0.3	-2.05	813692.0	11740746.3	486
2013-02-02	14.8	14.8	14.6	14.65	0.05	0.34	824227.0	12089055.15	399
2013-01-30	14.6	14.8	14.55	14.6	0.15	1.04	1117719.0	16361365.0	566
2013-01-29	14.25	14.65	14.2	14.45	0.15	1.05	1481059.0	21390212.6	604
2013-01-28	14.25	14.4	14.2	14.3	0.0	0.0	595852.0	8518564.05	294
2013-01-27	14.65	14.65	14.15	14.3	-0.2	-1.38	992040.0	14325802.55	443
2013-01-26	14.3	14.6	14.3	14.5	0.3	2.11	914385.0	13196857.4	453
2013-01-23	14.15	14.5	14.1	14.2	0.05	0.35	1339385.0	19139114.25	657
2013-01-22	14.25	14.25	14.05	14.15	-0.1	-0.7	821426.0	11649690.2	341
2013-01-21	14.3	14.3	14.05	14.25	-0.1	-0.7	555768.0	7855362.8	358
2013-01-20	14.45	14.45	14.25	14.35	-0.1	-0.69	456056.0	6556163.25	237
2013-01-19	14.3	14.5	14.25	14.45	0.15	1.05	720353.0	10360788.25	465
2013-01-16	14.5	14.55	14.25	14.3	-0.4	-2.72	979682.0	14140106.2	532
2013-01-15	14.95	14.95	14.55	14.7	-0.25	-1.67	1077350.0	15872273.1	481
2013-01-14	14.95	15.1	14.85	14.95	-0.05	-0.33	905487.0	13555739.6	519
2013-01-13	15.0	15.1	14.8	15.0	-0.05	-0.33	1349732.0	20138614.15	619
2013-01-12	15.25	15.3	15.0	15.05	0.05	0.33	1935919.0	29220207.2	900
2013-01-09	15.4	16.1	15.0	15.0	-0.35	-2.28	7194301.0	110968245.45	2788
2013-01-08	15.05	15.4	14.35	15.35	0.35	2.33	2675144.0	39861553.85	1109
2013-01-07	14.55	15.05	14.55	15.0	0.45	3.09	2743315.0	40813645.55	1092
2013-01-06	14.2	14.7	14.05	14.55	0.35	2.46	2745388.0	39361629.95	962
2013-01-05	13.6	14.25	13.6	14.2	0.7	5.19	3642942.0	50680395.05	1106
2013-01-02	13.3	13.55	13.3	13.5	0.2	1.5	2116568.0	28442584.45	647
2013-01-01	13.15	13.3	13.15	13.3	0.25	1.92	1167341.0	15436257.85	393
2012-12-31	13.35	13.45	12.95	13.05	-0.3	-2.25	2149749.0	28308503.5	633
2012-12-30	13.3	13.45	13.25	13.35	0.05	0.38	1484135.0	19806351.75	568
2012-12-29	13.15	13.4	13.0	13.3	0.15	1.14	1388265.0	18370540.6	606
2012-12-26	13.1	13.2	12.95	13.15	0.05	0.38	819733.0	10718237.1	396
2012-12-25	13.1	13.3	13.05	13.1	0.0	0.0	1291559.0	17005805.2	559
2012-12-24	13.15	13.2	13.05	13.1	0.0	0.0	626933.0	8239134.85	379
2012-12-23	13.15	13.2	13.1	13.1	-0.05	-0.38	563044.0	7394044.5	307
2012-12-22	13.25	13.25	13.1	13.15	-0.15	-1.13	826300.0	10878261.3	326
2012-12-19	13.2	13.3	13.15	13.3	0.1	0.76	712759.0	9432971.1	332
2012-12-18	13.45	13.45	13.15	13.2	-0.2	-1.49	1263467.0	16792501.35	484
2012-12-17	13.4	13.45	13.3	13.4	0.0	0.0	666086.0	8916782.6	310
2012-12-16	13.35	13.45	13.3	13.4	0.1	0.75	825632.0	11054045.0	357
2012-12-15	13.3	13.35	13.2	13.3	0.1	0.76	858719.0	11416670.95	395
2012-12-12	13.25	13.3	13.1	13.2	-0.05	-0.38	1268037.0	16719554.95	489
2012-12-11	13.2	13.35	13.05	13.25	0.1	0.76	1676226.0	22116769.25	792
2012-12-10	12.85	13.65	12.85	13.15	0.3	2.33	5035412.0	66798247.2	1697
2012-12-09	13.1	13.1	12.85	12.85	-0.25	-1.91	1062403.0	13808706.45	465
2012-12-08	13.1	13.15	13.0	13.1	0.15	1.16	1868865.0	24398641.25	617
2012-12-05	13.0	13.15	12.85	12.95	-0.05	-0.38	2762341.0	35947171.9	848
2012-12-04	13.1	13.1	12.9	13.0	-0.1	-0.76	1935232.0	25092708.75	644
2012-12-03	12.6	13.1	12.55	13.1	0.45	3.56	2901943.0	37188303.3	859
2012-12-02	12.6	12.65	12.4	12.65	0.0	0.0	1807281.0	22627391.5	589
2012-12-01	12.55	12.7	12.45	12.65	0.35	2.85	1838012.0	23054728.95	573
2012-11-28	12.25	12.45	12.25	12.3	0.05	0.41	1010080.0	12464499.4	429
2012-11-27	12.3	12.4	12.05	12.25	-0.15	-1.21	1068497.0	13074942.35	477
2012-11-26	12.5	12.55	11.8	12.4	-0.2	-1.59	2253205.0	27420438.3	793
2012-11-25	13.05	13.05	12.35	12.6	-0.5	-3.82	981987.0	12351602.6	546
2012-11-24	13.1	13.25	13.0	13.1	0.1	0.77	715293.0	9364355.95	345
2012-11-21	13.0	13.05	12.85	13.0	0.05	0.39	828180.0	10729673.45	428
2012-11-20	13.1	13.15	12.9	12.95	-0.05	-0.38	1251815.0	16290295.65	507
2012-11-19	13.65	13.7	12.7	13.0	-0.6	-4.41	1698132.0	22315243.9	820
2012-11-18	13.85	13.85	13.6	13.6	-0.05	-0.37	905971.0	12394453.55	356
2012-11-17	13.7	13.75	13.45	13.65	-0.15	-1.09	1443248.0	19610865.35	560
2012-11-14	14.05	14.1	13.7	13.8	-0.25	-1.78	1129107.0	15669680.8	491
2012-11-13	14.0	14.1	13.9	14.05	0.05	0.36	1080519.0	15146753.1	388
2012-11-12	14.1	14.2	13.8	14.0	-0.25	-1.75	951304.0	13330512.5	395
2012-11-11	14.45	14.45	14.15	14.25	-0.1	-0.7	866071.0	12362906.9	353
2012-11-10	14.3	14.35	14.15	14.35	-0.05	-0.35	758748.0	10808925.55	353
2012-11-07	14.45	14.5	14.35	14.4	0.1	0.7	1263698.0	18206684.65	465
2012-11-06	14.6	14.7	14.3	14.3	-0.3	-2.05	1879505.0	27372949.0	662
2012-11-05	14.2	14.6	14.15	14.6	0.5	3.55	1957573.0	28108061.75	726
2012-11-04	14.2	14.25	14.05	14.1	-0.1	-0.7	1229631.0	17376081.25	489
2012-11-03	14.2	14.25	13.95	14.2	0.1	0.71	1618018.0	22713117.25	600
2012-10-24	13.85	14.1	13.85	14.1	0.15	1.08	755662.0	10574862.0	278
2012-10-23	14.0	14.15	13.9	13.95	-0.15	-1.06	797818.0	11202672.65	392
2012-10-22	14.3	14.3	13.95	14.1	-0.15	-1.05	1299462.0	18350419.45	495
2012-10-21	14.45	14.45	14.2	14.25	-0.05	-0.35	2143917.0	30719752.35	638
2012-10-20	14.1	14.3	13.9	14.3	0.1	0.7	1299361.0	18353726.1	450
2012-10-17	14.15	14.4	14.1	14.2	0.15	1.07	1840703.0	26174496.9	624
2012-10-16	14.2	14.3	14.0	14.05	-0.05	-0.35	937474.0	13237175.0	448
2012-10-15	13.75	14.1	13.7	14.1	0.4	2.92	1232245.0	17077371.65	506
2012-10-14	13.6	13.8	13.4	13.7	0.0	0.0	999995.0	13650777.7	558
2012-10-13	14.3	14.35	13.5	13.7	-0.7	-4.86	1079182.0	14943902.8	579
2012-10-10	14.6	14.65	14.4	14.4	-0.2	-1.37	880242.0	12783977.45	399
2012-10-09	14.5	14.65	14.4	14.6	-0.05	-0.34	772069.0	11205593.3	478
2012-10-08	14.7	14.75	14.5	14.65	-0.15	-1.01	1117555.0	16311055.15	487
2012-10-07	15.05	15.05	14.6	14.8	-0.25	-1.66	2021512.0	29965657.35	835
2012-10-06	15.5	15.6	15.0	15.05	-0.35	-2.27	2301220.0	35174202.4	809
2012-10-03	15.0	15.45	15.0	15.4	0.35	2.33	2074563.0	31588484.65	990
2012-10-02	15.4	15.55	15.05	15.05	-0.25	-1.63	2031713.0	30984178.85	906
2012-10-01	15.1	15.55	15.0	15.3	0.25	1.66	2301696.0	35154374.15	896
2012-09-30	15.1	15.35	14.5	15.05	-0.15	-0.99	3059807.0	45692461.3	1337
2012-09-29	15.9	16.05	15.0	15.2	-0.7	-4.4	3427304.0	53536251.4	1433
2012-09-26	16.55	16.6	15.65	15.9	-0.8	-4.79	3895054.0	63289579.85	1627
2012-09-25	16.3	16.7	16.2	16.7	0.4	2.45	4119190.0	67656310.8	1335
2012-09-24	16.2	16.5	15.75	16.3	0.1	0.62	5786309.0	93738069.55	1724
2012-09-22	16.15	16.5	16.0	16.2	0.05	0.31	2991263.0	48699609.2	1315
2012-09-19	16.65	16.7	15.9	16.15	-0.45	-2.71	2958557.0	48229148.45	1119
2012-09-18	16.85	16.85	16.5	16.6	-0.25	-1.48	3933600.0	65542122.9	1412
2012-09-17	16.35	17.15	16.35	16.85	0.45	2.74	8558623.0	144290128.1	2870
2012-09-16	16.3	16.75	16.2	16.4	0.1	0.61	4182497.0	68980558.45	1588
2012-09-15	16.25	16.4	16.15	16.3	0.2	1.24	2573781.0	41879498.85	1103
2012-09-12	16.2	16.3	15.9	16.1	0.05	0.31	3384221.0	54571448.65	1366
2012-09-11	15.75	16.3	15.7	16.05	0.35	2.23	7089245.0	113648201.25	2903
2012-09-10	15.6	15.7	15.3	15.7	0.3	1.95	4366138.0	67921655.3	1657
2012-09-09	15.35	15.55	15.2	15.4	0.1	0.65	2409248.0	37091410.65	810
2012-09-08	15.35	15.4	15.25	15.3	0.15	0.99	2189772.0	33576577.85	739
2012-09-05	15.05	15.25	15.05	15.15	0.0	0.0	1487179.0	22507586.15	658
2012-09-04	15.5	15.5	15.0	15.15	-0.35	-2.26	2477158.0	37567482.5	899
2012-09-03	15.4	15.6	15.4	15.5	0.1	0.65	1441341.0	22331302.6	614
2012-09-02	15.5	15.5	15.3	15.4	-0.1	-0.65	1497967.0	23053269.95	616
2012-09-01	15.65	15.8	15.4	15.5	0.05	0.32	1656526.0	25837443.1	720
2012-08-29	15.6	15.65	15.4	15.45	-0.25	-1.59	1958272.0	30360709.0	944
2012-08-28	15.8	16.1	15.65	15.7	-0.1	-0.63	2446863.0	38849773.5	930
2012-08-27	15.55	16.0	15.45	15.8	0.3	1.94	3369048.0	53233131.1	1084
2012-08-26	15.6	15.65	15.4	15.5	0.0	0.0	1533699.0	23795167.95	664
2012-08-25	15.3	15.55	15.25	15.5	0.4	2.65	2294549.0	35335240.15	887
2012-08-15	15.0	15.2	14.9	15.1	0.1	0.67	827991.0	12459819.05	530
2012-08-14	15.0	15.2	14.7	15.0	-0.05	-0.33	1338780.0	19987289.0	591
2012-08-13	14.95	15.3	14.85	15.05	0.05	0.33	1486481.0	22358981.7	662
2012-08-12	15.15	15.15	14.85	15.0	-0.2	-1.32	1386851.0	20851699.05	634
2012-08-11	15.35	15.4	15.15	15.2	-0.05	-0.33	1589614.0	24272642.25	739
2012-08-08	15.55	15.6	14.45	15.25	-0.25	-1.61	3786869.0	57622361.05	1806
2012-08-07	15.55	15.75	15.35	15.5	0.05	0.32	2653826.0	41206410.6	1188
2012-08-06	15.05	16.2	15.05	15.45	0.4	2.66	7214893.0	113244818.0	2971
2012-08-05	14.8	15.25	14.6	15.05	0.25	1.69	2956957.0	44118596.8	1477
2012-08-04	14.85	15.1	14.75	14.8	0.2	1.37	1786217.0	26600398.85	919
2012-08-01	14.55	14.75	14.45	14.6	0.05	0.34	2558097.0	37353401.3	1057
2012-07-31	14.55	14.75	14.45	14.55	0.1	0.69	2349146.0	34219233.25	1150
2012-07-30	14.2	14.7	14.15	14.45	0.4	2.85	3448485.0	49575942.95	1578
2012-07-29	13.55	14.35	13.55	14.05	0.5	3.69	4555047.0	63642249.35	1469
2012-07-28	13.5	13.75	13.45	13.55	0.15	1.12	3346773.0	45581035.0	1052
2012-07-25	13.5	13.55	13.3	13.4	-0.1	-0.74	1282604.0	17153237.9	526
2012-07-24	13.45	13.6	13.3	13.5	0.05	0.37	1956564.0	26260750.85	740
2012-07-23	13.55	13.95	13.4	13.45	-0.1	-0.74	4383539.0	60046084.95	1523
2012-07-22	13.2	13.55	13.2	13.55	0.3	2.26	3112507.0	41708559.7	984
2012-07-21	13.0	13.4	12.95	13.25	0.3	2.32	2760648.0	36243469.3	984
2012-07-18	12.3	13.05	12.25	12.95	0.55	4.44	5202397.0	66775857.45	1704
2012-07-17	12.6	12.8	12.35	12.4	-0.2	-1.59	2222548.0	28033580.35	843
2012-07-16	12.8	12.9	12.55	12.6	-0.05	-0.4	1295085.0	16462003.4	769
2012-07-15	12.95	12.95	12.65	12.65	-0.35	-2.69	971538.0	12394083.35	565
2012-07-14	13.05	13.1	12.85	13.0	0.0	0.0	1298892.0	16824251.35	513
2012-07-11	13.2	13.3	12.75	13.0	-0.3	-2.26	1386526.0	17982583.1	692
2012-07-10	13.3	13.5	13.0	13.3	-0.1	-0.75	1714165.0	22789010.25	698
2012-07-09	13.45	13.45	13.2	13.4	-0.15	-1.11	2099903.0	28052125.85	766
2012-07-08	13.5	13.7	13.45	13.55	0.0	0.0	2399322.0	32599779.25	878
2012-07-07	13.4	13.55	13.35	13.55	0.15	1.12	2233079.0	30078989.9	906
2012-07-04	13.3	13.7	13.2	13.4	0.1	0.75	4730410.0	63851903.7	1586
2012-07-03	13.2	13.4	13.15	13.3	0.15	1.14	2690486.0	35791153.65	876
2012-07-02	13.0	13.2	12.95	13.15	0.25	1.94	2125143.0	27754267.15	840
2012-07-01	12.85	12.95	12.6	12.9	0.0	0.0	1465439.0	18743841.95	649
2012-06-30	13.1	13.2	12.75	12.9	0.1	0.78	2557838.0	33131135.4	1080
2012-06-27	13.55	13.6	12.3	12.8	-0.7	-5.19	3265700.0	42137495.35	1577
2012-06-26	13.5	13.75	13.35	13.5	-0.1	-0.74	2545594.0	34486753.0	982
2012-06-25	13.8	14.05	13.55	13.6	-0.35	-2.51	1862626.0	25836624.25	827
2012-06-24	14.1	14.15	13.6	13.95	-0.15	-1.06	3029153.0	41922815.35	1271
2012-06-23	14.1	14.45	13.95	14.1	-0.25	-1.74	1836287.0	26150890.45	846
2012-06-20	14.35	14.4	14.1	14.35	0.2	1.41	2205848.0	31499921.45	1058
2012-06-19	14.2	14.4	14.0	14.15	-0.1	-0.7	3947144.0	56010593.75	1730
2012-06-18	13.75	14.3	13.55	14.25	0.75	5.56	5124289.0	70906571.3	1725
2012-06-17	13.55	13.8	13.4	13.5	0.05	0.37	3712200.0	50575097.15	1368
2012-06-16	13.35	13.9	12.55	13.45	0.3	2.28	7334928.0	97746770.75	2496
2012-06-13	13.25	13.35	13.05	13.15	0.05	0.38	3080572.0	40717489.45	948
2012-06-12	13.1	13.35	13.05	13.1	-0.3	-2.24	4563562.0	60138626.5	1276
2012-06-11	13.45	13.8	13.3	13.4	0.05	0.37	6432445.0	87401475.2	1877
2012-06-10	12.95	13.35	12.8	13.35	0.45	3.49	4091161.0	53709852.65	1304
2012-06-09	13.6	13.65	12.55	12.9	-0.25	-1.9	3313928.0	43131075.95	1321
2012-06-06	14.1	14.15	12.9	13.15	-0.8	-5.73	3472569.0	47456242.15	1466
2012-06-05	14.2	14.5	13.9	13.95	-0.15	-1.06	6416412.0	91334910.55	2114
2012-06-04	13.9	14.25	13.7	14.1	-0.1	-0.7	4108610.0	57577981.05	1420
2012-06-03	14.25	14.35	13.6	14.2	0.15	1.07	7317985.0	102586464.5	2417
2012-06-02	14.4	14.8	14.0	14.05	-1.5	-9.65	4152294.0	59581376.6	1710
2012-05-30	16.0	16.15	15.25	15.55	-0.45	-2.81	2071976.0	32834692.05	1175
2012-05-29	16.2	16.2	16.0	16.0	-0.15	-0.93	1547451.0	24849943.75	729
2012-05-28	16.2	16.2	16.05	16.15	0.2	1.25	1522537.0	24546784.05	709
2012-05-27	16.05	16.35	15.85	15.95	-0.05	-0.31	2654299.0	42707281.85	1351
2012-05-26	16.1	16.15	15.95	16.0	0.05	0.31	1473864.0	23666998.2	856
2012-05-23	16.2	16.3	15.95	15.95	-0.45	-2.74	2983086.0	48024356.35	1377
2012-05-22	16.8	16.85	16.3	16.4	-0.1	-0.61	2970892.0	49479549.75	1616
2012-05-21	16.15	16.95	16.15	16.5	0.55	3.45	12315679.0	203804626.65	4578
2012-05-20	15.9	16.25	15.65	15.95	0.2	1.27	7267167.0	116329975.3	2449
2012-05-19	15.8	15.95	15.35	15.75	-0.4	-2.48	2369741.0	37292626.8	1228
2012-05-16	15.8	16.2	15.75	16.15	-0.1	-0.62	2733896.0	43672017.55	1447
2012-05-15	16.1	16.4	15.85	16.25	0.2	1.25	2536114.0	41155941.85	1206
2012-05-14	16.55	16.7	16.0	16.05	-0.65	-3.89	2488706.0	40849823.95	1332
2012-05-13	17.15	17.35	16.4	16.7	-0.55	-3.19	3259701.0	55298421.75	1743
2012-05-12	16.75	17.35	15.6	17.25	0.2	1.17	4384533.0	72493793.8	2238
2012-05-09	17.9	17.9	16.5	17.05	-1.0	-5.54	5286450.0	92159361.5	2491
2012-05-08	18.3	18.35	18.0	18.05	-0.2	-1.1	3159493.0	57348558.2	1354
2012-05-07	18.1	18.25	17.9	18.25	0.0	0.0	4704869.0	85138691.8	2148
2012-05-06	18.6	18.85	18.15	18.25	-0.3	-1.62	5977341.0	110839008.75	2807
2012-05-05	18.4	18.75	18.05	18.55	-0.25	-1.33	6201045.0	114050174.65	2801
2012-05-02	18.9	19.05	18.55	18.8	0.15	0.8	6849166.0	128740450.95	2891
2012-05-01	18.3	19.2	18.25	18.65	0.4	2.19	8975814.0	168957162.05	4196
2012-04-30	18.7	18.7	17.9	18.25	-0.4	-2.14	7047426.0	128468020.35	3448
2012-04-29	18.4	19.45	18.2	18.65	0.45	2.47	23115673.0	435602818.1	8722
2012-04-28	17.95	18.4	17.9	18.2	0.5	2.82	8269574.0	150703448.6	3168
2012-04-25	17.75	17.9	17.55	17.7	0.15	0.85	4754074.0	84279054.6	1935
2012-04-24	17.65	17.75	17.3	17.55	0.0	0.0	5012339.0	87790935.2	2149
2012-04-23	17.55	18.0	17.25	17.55	-0.4	-2.23	4278385.0	75282105.55	2272
2012-04-22	18.45	18.5	17.65	17.95	-0.45	-2.45	8607236.0	156016747.6	3984
2012-04-21	17.45	18.8	17.4	18.4	1.3	7.6	9997616.0	179817465.85	3492
2012-04-18	17.7	17.85	17.1	17.1	-0.45	-2.56	5950276.0	104061244.1	2427
2012-04-17	17.0	17.75	16.75	17.55	0.85	5.09	11910063.0	206223058.75	4190
2012-04-16	18.3	19.0	16.6	16.7	-1.7	-9.24	13375128.0	228859661.95	4675
2012-04-15	19.35	20.1	18.4	18.4	-1.6	-8.0	3304825.0	64721567.9	2030
2012-04-14	20.85	20.85	19.9	20.0	-0.8	-3.85	3883414.0	78879677.55	2168
2012-04-11	21.0	21.2	19.3	20.8	-0.6	-2.8	5982781.0	121693349.45	3297
2012-04-10	22.1	22.45	21.0	21.4	-0.6	-2.73	5914126.0	129107765.35	2972
2012-04-09	21.35	22.1	21.2	22.0	0.7	3.29	6834036.0	148303859.05	3196
2012-04-08	23.3	23.4	20.85	21.3	-1.85	-7.99	10476729.0	228707941.7	5183
2012-04-07	22.95	24.2	22.75	23.15	0.5	2.21	14051006.0	327522570.5	6033
2012-04-04	22.5	23.05	22.4	22.65	0.3	1.34	8189301.0	186759234.7	3192
2012-04-03	22.15	22.6	21.85	22.35	0.2	0.9	7144763.0	158704288.65	2691
2012-04-02	22.15	23.15	21.8	22.15	0.1	0.45	9850509.0	221334684.85	3953
2012-04-01	21.5	22.35	21.45	22.05	0.25	1.15	4142328.0	91222442.0	1732
2012-03-31	21.5	21.9	21.3	21.8	0.4	1.87	1810039.0	39103910.35	1001
2012-03-28	21.0	21.5	20.8	21.4	0.15	0.71	1447317.0	30668167.2	931
2012-03-27	22.2	22.3	21.1	21.25	-0.8	-3.63	2195153.0	47732284.5	1428
2012-03-26	22.7	22.7	22.0	22.05	-0.6	-2.65	1526989.0	33911645.9	993
2012-03-25	22.85	23.25	22.2	22.65	-0.05	-0.22	2871669.0	65734728.65	1669
2012-03-24	22.25	22.75	22.2	22.7	0.6	2.71	2384326.0	53531157.55	1232
2012-03-21	22.2	22.65	22.0	22.1	0.05	0.23	3588854.0	79972054.9	1587
2012-03-20	21.5	23.0	21.4	22.05	0.35	1.61	6265367.0	139975757.9	2716
2012-03-19	22.0	22.3	21.7	21.7	-0.2	-0.91	3832730.0	84268890.35	1692
[truncated: 2,767 more rows]
