# Supplementary material for: Effective short-term forecasts of Saudi stock price trends using technical indicators and large-scale multivariate time series
Source: PeerJ Comput Sci. 2023 Jan 6;9:e1205. doi: 10.7717/peerj-cs.1205 (PMC10280263; doi:10.7717/peerj-cs.1205)
Supplement: Supplemental Information 3 [file peerj-cs-09-1205-s003.zip › TASI Dataset 2021/ALAHLIA_8140.csv]

date	open	high	low	close	change	change_percent	volume_traded	value_traded_SAR	number_trades
2020-03-19	7.7	8.0	7.7	7.96	0.16	2.05	116452.0	921909.92	249
2020-03-18	7.88	8.2	7.8	7.8	-0.18	-2.26	404251.0	3246382.96	489
2020-03-17	7.77	7.98	7.77	7.98	0.33	4.31	218370.0	1713360.45	224
2020-03-16	7.98	8.01	7.65	7.65	-0.41	-5.09	186703.0	1466461.24	285
2020-03-15	8.2	8.2	8.02	8.06	-0.05	-0.62	153254.0	1240775.03	229
2020-03-12	8.15	8.24	8.07	8.11	-0.39	-4.59	153377.0	1251552.25	240
2020-03-11	9.0	9.0	8.5	8.5	-0.52	-5.76	384659.0	3341310.45	382
2020-03-10	9.06	9.07	8.35	9.02	0.47	5.5	491255.0	4316907.2	519
2020-03-09	8.55	8.7	8.55	8.55	-0.95	-10.0	203448.0	1744132.9	293
2020-03-08	9.79	9.86	9.15	9.5	-0.66	-6.5	284146.0	2673209.21	424
2020-03-05	10.5	10.5	10.1	10.16	-0.22	-2.12	486472.0	4990263.5	491
2020-03-04	10.16	10.38	10.1	10.38	0.1	0.97	262987.0	2699284.94	345
2020-03-03	10.12	10.32	10.12	10.28	0.16	1.58	420489.0	4304210.4	411
2020-03-02	10.12	10.26	9.97	10.12	0.02	0.2	461484.0	4681318.6	396
2020-03-01	10.0	10.1	9.86	10.1	-0.24	-2.32	267909.0	2667091.03	428
2020-02-27	10.6	10.66	10.3	10.34	-0.26	-2.45	242555.0	2523523.44	284
2020-02-26	10.5	10.6	10.48	10.6	0.0	0.0	88001.0	926846.32	149
2020-02-25	10.84	10.84	10.5	10.6	0.0	0.0	170383.0	1808864.98	236
2020-02-24	11.06	11.1	10.6	10.6	-0.44	-3.99	190605.0	2075877.12	258
2020-02-23	11.04	11.1	11.04	11.04	-0.06	-0.54	100084.0	1107791.98	168
2020-02-20	11.06	11.12	11.0	11.1	0.02	0.18	77303.0	856874.3	149
2020-02-19	11.04	11.12	11.0	11.08	0.1	0.91	130387.0	1442098.16	166
2020-02-18	11.06	11.08	10.94	10.98	-0.1	-0.9	136482.0	1504534.22	128
2020-02-17	11.1	11.22	11.06	11.08	0.1	0.91	220466.0	2456091.86	233
2020-02-16	10.98	11.02	10.86	10.98	0.08	0.73	120110.0	1314784.34	176
2020-02-13	10.94	11.0	10.88	10.9	-0.02	-0.18	98074.0	1072584.14	142
2020-02-12	11.02	11.04	10.92	10.92	-0.06	-0.55	136690.0	1501277.46	187
2020-02-11	11.06	11.1	10.98	10.98	-0.1	-0.9	128767.0	1420920.98	207
2020-02-10	11.06	11.18	11.04	11.08	0.02	0.18	202512.0	2247723.68	274
2020-02-09	11.36	11.36	10.9	11.06	-0.04	-0.36	169386.0	1871014.46	231
2020-02-06	11.24	11.24	11.06	11.1	-0.1	-0.89	171662.0	1913390.0	197
2020-02-05	11.26	11.4	11.16	11.2	-0.02	-0.18	231689.0	2614918.7	301
2020-02-04	11.14	11.24	11.14	11.22	0.14	1.26	121043.0	1354786.16	199
2020-02-03	11.14	11.2	11.04	11.08	-0.04	-0.36	174132.0	1935634.26	188
2020-02-02	11.3	11.34	11.12	11.12	-0.3	-2.63	194030.0	2181238.16	194
2020-01-30	11.3	11.42	11.26	11.42	0.12	1.06	174253.0	1980365.66	234
2020-01-29	11.32	11.4	11.28	11.3	0.06	0.53	220942.0	2501341.82	309
2020-01-28	11.22	11.4	11.2	11.24	-0.22	-1.92	498205.0	5623627.48	477
2020-01-27	11.56	11.68	11.46	11.46	-0.14	-1.21	305462.0	3540988.14	341
2020-01-26	11.6	11.68	11.5	11.6	0.0	0.0	241784.0	2803412.1	283
2020-01-23	11.6	11.8	11.56	11.6	-0.02	-0.17	690162.0	8060549.32	733
2020-01-22	11.68	11.7	11.48	11.62	-0.06	-0.51	495168.0	5750058.6	419
2020-01-21	11.56	11.7	11.5	11.68	0.02	0.17	374995.0	4349386.34	437
2020-01-20	11.68	11.8	11.6	11.66	-0.02	-0.17	383489.0	4476286.44	390
2020-01-19	11.72	11.86	11.6	11.68	0.1	0.86	849855.0	9934492.46	576
2020-01-16	11.4	11.78	11.4	11.58	0.24	2.12	1069716.0	12437332.4	921
2020-01-15	11.4	11.58	11.34	11.34	-0.02	-0.18	515211.0	5917477.46	443
2020-01-14	11.24	11.52	11.2	11.36	0.24	2.16	827827.0	9433466.56	744
2020-01-13	11.02	11.16	10.94	11.12	0.14	1.28	250694.0	2774023.2	246
2020-01-12	10.98	11.04	10.92	10.98	0.16	1.48	227857.0	2501012.18	282
2020-01-09	10.8	10.92	10.76	10.82	0.3	2.85	199237.0	2160638.86	225
2020-01-08	10.46	11.0	10.46	10.52	-0.48	-4.36	224414.0	2399458.96	300
2020-01-07	11.06	11.26	11.0	11.0	0.06	0.55	202153.0	2249517.02	355
2020-01-06	11.06	11.06	10.94	10.94	-0.1	-0.91	138360.0	1524315.92	258
2020-01-05	11.28	11.3	11.04	11.04	-0.3	-2.65	352986.0	3952945.3	479
2020-01-02	11.26	11.42	11.24	11.34	0.1	0.89	336315.0	3809018.02	630
2020-01-01	11.28	11.4	11.16	11.24	-0.02	-0.18	220438.0	2486398.82	425
2019-12-31	11.34	11.42	11.24	11.26	-0.08	-0.71	309222.0	3505561.26	437
2019-12-30	11.44	11.56	11.34	11.34	-0.06	-0.53	462235.0	5301318.84	603
2019-12-29	11.42	11.68	11.32	11.4	0.0	0.0	631796.0	7252477.32	755
2019-12-26	11.4	11.5	11.32	11.4	-0.1	-0.87	420244.0	4801293.4	561
2019-12-25	11.32	12.0	11.32	11.5	0.34	3.05	1932802.0	22600751.4	1885
2019-12-24	11.18	11.5	11.02	11.16	-0.02	-0.18	1047079.0	11841700.88	1007
2019-12-23	10.88	11.66	10.88	11.18	0.3	2.76	1377191.0	15576130.88	1340
2019-12-22	10.62	10.98	10.6	10.88	0.32	3.03	764511.0	8273711.76	648
2019-12-19	10.58	10.8	10.42	10.56	0.04	0.38	743123.0	7859803.7	634
2019-12-18	10.42	10.6	10.42	10.52	0.1	0.96	562001.0	5909687.98	494
2019-12-17	10.28	10.5	10.28	10.42	0.12	1.17	561935.0	5853764.02	645
2019-12-16	10.18	10.3	10.08	10.3	0.2	1.98	323457.0	3290469.34	400
2019-12-15	10.0	10.2	9.92	10.1	0.13	1.3	282032.0	2839928.36	480
2019-12-12	10.14	10.14	9.97	9.97	-0.17	-1.68	303385.0	3044551.25	352
2019-12-11	10.14	10.26	10.1	10.14	-0.08	-0.78	222607.0	2264043.38	277
2019-12-10	10.1	10.26	10.1	10.22	0.1	0.99	179126.0	1824291.08	285
2019-12-09	10.16	10.28	10.12	10.12	-0.1	-0.98	234602.0	2388443.2	352
2019-12-08	10.1	10.22	10.04	10.22	0.06	0.59	220547.0	2242900.92	270
2019-12-05	10.0	10.3	10.0	10.16	0.06	0.59	280115.0	2856756.62	379
2019-12-04	10.18	10.2	10.0	10.1	-0.08	-0.79	169835.0	1712617.12	290
2019-12-03	10.28	10.3	10.1	10.18	-0.12	-1.17	169461.0	1731980.52	235
2019-12-02	10.3	10.3	10.08	10.3	0.06	0.59	265814.0	2703430.34	379
2019-12-01	10.38	10.4	10.2	10.24	-0.1	-0.97	290840.0	2995715.28	469
2019-11-28	10.18	10.6	10.02	10.34	0.3	2.99	404456.0	4165283.98	860
2019-11-27	10.2	10.2	10.0	10.04	-0.12	-1.18	155814.0	1571877.4	237
2019-11-26	10.1	10.3	10.1	10.16	-0.1	-0.97	256573.0	2606448.42	370
2019-11-25	10.36	10.4	10.22	10.26	-0.12	-1.16	211155.0	2179818.18	219
2019-11-24	10.5	10.6	10.38	10.38	-0.14	-1.33	136710.0	1436541.82	237
2019-11-21	10.62	10.62	10.5	10.52	-0.18	-1.68	168283.0	1776023.46	238
2019-11-20	10.52	10.7	10.5	10.7	0.2	1.9	353821.0	3756218.56	487
2019-11-19	10.82	10.84	10.46	10.5	-0.24	-2.23	653060.0	6947590.34	623
2019-11-18	10.32	10.9	10.24	10.74	0.42	4.07	1186119.0	12581823.3	1090
2019-11-17	10.78	10.78	10.3	10.32	-0.4	-3.73	507776.0	5313382.36	560
2019-11-14	11.0	11.04	10.72	10.72	-0.34	-3.07	333081.0	3644611.48	485
2019-11-13	11.3	11.38	11.06	11.06	-0.24	-2.12	459719.0	5167782.76	597
2019-11-12	11.32	11.46	11.26	11.3	-0.02	-0.18	430856.0	4904318.06	507
2019-11-11	11.6	11.66	11.32	11.32	-0.28	-2.41	601841.0	6931110.8	781
2019-11-10	11.96	12.04	11.6	11.6	-0.5	-4.13	1042649.0	12259187.72	1153
2019-11-07	12.1	12.48	12.08	12.1	-0.06	-0.49	513867.0	6281045.64	588
2019-11-06	12.1	12.38	11.92	12.16	-0.02	-0.16	717644.0	8721530.8	863
2019-11-05	12.22	12.26	12.14	12.18	-0.12	-0.98	208898.0	2549239.36	294
2019-11-04	12.04	12.58	11.9	12.3	0.2	1.65	399914.0	4884685.78	602
2019-11-03	12.32	12.56	12.04	12.1	-0.72	-5.62	374205.0	4631503.74	567
2019-10-31	13.0	13.04	12.8	12.82	-0.22	-1.69	248719.0	3213607.6	385
2019-10-30	12.9	13.04	12.7	13.04	0.42	3.33	423306.0	5452823.24	579
2019-10-29	13.0	13.0	12.42	12.62	-0.38	-2.92	423820.0	5406549.62	589
2019-10-28	13.12	13.54	12.92	13.0	-0.12	-0.91	1230551.0	16276423.78	1302
2019-10-27	13.3	13.38	12.66	13.12	-0.24	-1.8	1379707.0	18082594.56	1580
2019-10-24	12.48	13.7	12.4	13.36	0.86	6.88	1663136.0	21886164.72	1637
2019-10-23	12.6	12.76	12.5	12.5	-0.04	-0.32	675786.0	8544830.26	666
2019-10-22	12.4	12.8	12.32	12.54	0.42	3.47	1768548.0	22256282.94	1741
2019-10-21	11.48	12.28	11.34	12.12	0.72	6.32	1046348.0	12426903.42	1274
2019-10-20	11.22	11.6	11.22	11.4	0.18	1.6	390357.0	4459385.32	586
2019-10-17	11.0	11.22	11.0	11.22	0.12	1.08	98248.0	1090453.5	190
2019-10-16	11.06	11.1	10.84	11.1	0.0	0.0	114466.0	1262122.78	272
2019-10-15	11.26	11.32	11.06	11.1	-0.22	-1.94	116825.0	1306670.42	213
2019-10-14	11.34	11.46	11.28	11.32	-0.08	-0.7	145201.0	1648783.5	273
2019-10-13	11.52	11.58	11.36	11.4	-0.2	-1.72	125414.0	1436158.02	249
2019-10-10	11.7	11.7	11.4	11.6	-0.1	-0.85	192795.0	2223555.78	541
2019-10-09	12.04	12.04	11.7	11.7	-0.3	-2.5	220292.0	2611652.56	484
2019-10-08	12.0	12.22	11.8	12.0	0.0	0.0	587697.0	7088501.7	792
2019-10-07	12.1	12.1	11.98	12.0	-0.08	-0.66	263439.0	3168552.08	444
2019-10-06	12.12	12.22	12.08	12.08	-0.04	-0.33	204564.0	2481265.46	411
2019-10-03	12.22	12.3	12.06	12.12	-0.08	-0.66	261767.0	3182445.12	358
2019-10-02	12.3	12.32	12.2	12.2	-0.14	-1.13	404224.0	4961823.92	452
2019-10-01	12.36	12.54	12.32	12.34	0.02	0.16	519184.0	6438229.88	650
2019-09-30	12.34	12.56	12.3	12.32	-0.06	-0.48	503779.0	6232676.98	520
2019-09-29	12.3	12.7	12.3	12.38	0.1	0.81	705873.0	8780183.56	923
2019-09-26	12.64	12.74	12.28	12.28	-0.44	-3.46	875846.0	10935725.38	1124
2019-09-25	13.28	13.32	12.68	12.72	-0.58	-4.36	1030539.0	13361698.52	1410
2019-09-24	13.82	13.84	13.02	13.3	-0.28	-2.06	1785367.0	23897474.82	1999
2019-09-22				13.58	0.0	0.0	0.0	0.0	0
2019-09-19				13.58	0.0	0.0	0.0	0.0	0
2019-09-18	14.18	14.18	13.55	13.58	-0.36	-2.58	1357223.0	18852034.26	1673
2019-09-17	14.59	14.59	13.92	13.94	-0.42	-2.92	1555348.0	22200079.34	1838
2019-09-16	13.66	14.7	13.66	14.36	0.78	5.74	3326887.0	47653028.68	2717
2019-09-15	13.32	13.74	13.32	13.58	-0.1	-0.73	591771.0	8021351.16	585
2019-09-12	13.55	14.07	13.5	13.68	0.05	0.37	562475.0	7759885.92	759
2019-09-11	13.5	13.79	13.32	13.63	0.1	0.74	762791.0	10352663.22	953
2019-09-10	13.81	13.89	13.48	13.53	-0.26	-1.89	467950.0	6381930.66	707
2019-09-09	14.13	14.26	13.79	13.79	-0.15	-1.08	1164902.0	16365486.86	1195
2019-09-08	13.14	14.18	13.14	13.94	0.91	6.98	1888800.0	25821615.36	1719
2019-09-05	13.27	13.4	13.01	13.03	-0.13	-0.99	674048.0	8887730.62	760
2019-09-04	13.66	13.94	13.16	13.16	-0.29	-2.16	2323806.0	31692988.66	2016
2019-09-03	12.25	13.45	12.25	13.45	1.22	9.98	3161838.0	41376495.57	2322
2019-09-02	11.77	12.23	11.77	12.23	0.45	3.82	303700.0	3645915.88	356
2019-09-01	11.78	11.9	11.73	11.78	-0.06	-0.51	122013.0	1441349.39	260
2019-08-29	11.81	11.97	11.75	11.84	0.07	0.59	325254.0	3855726.96	363
2019-08-28	11.78	11.82	11.73	11.77	0.0	0.0	104269.0	1227246.29	115
2019-08-27	11.8	11.81	11.68	11.77	-0.04	-0.34	128769.0	1511469.07	210
2019-08-26	11.84	11.9	11.78	11.81	0.04	0.34	141056.0	1667775.3	208
2019-08-25	11.75	12.14	11.71	11.77	0.0	0.0	488646.0	5841240.63	641
2019-08-22	11.97	11.97	11.75	11.77	-0.04	-0.34	147899.0	1749094.3	189
2019-08-21	11.85	12.02	11.81	11.81	-0.07	-0.59	145773.0	1734276.75	172
2019-08-20	11.93	11.97	11.88	11.88	-0.09	-0.75	67632.0	804835.48	134
2019-08-19	11.89	12.1	11.73	11.97	0.13	1.1	209304.0	2503300.48	360
2019-08-18	11.73	11.97	11.73	11.84	0.06	0.51	161060.0	1903083.71	257
2019-08-08	11.89	11.9	11.71	11.78	-0.15	-1.26	148734.0	1753550.19	203
2019-08-07	11.89	12.02	11.84	11.93	0.05	0.42	236937.0	2823728.16	328
2019-08-06	11.81	11.97	11.71	11.88	-0.35	-2.86	303693.0	3591665.55	464
2019-08-05	12.12	12.46	12.12	12.23	0.08	0.66	404539.0	4966786.25	663
2019-08-04	12.03	12.38	12.03	12.15	0.16	1.33	278595.0	3395006.75	565
2019-08-01	12.04	12.07	11.97	11.99	-0.08	-0.66	76669.0	920863.43	179
2019-07-31	12.12	12.23	12.07	12.07	-0.04	-0.33	141382.0	1713305.5	317
2019-07-30	12.17	12.17	12.1	12.11	-0.04	-0.33	104365.0	1267713.69	252
2019-07-29	12.16	12.42	12.1	12.15	0.01	0.08	195351.0	2387941.61	355
2019-07-28	12.03	12.2	12.03	12.14	0.04	0.33	135137.0	1636830.79	239
2019-07-25	12.1	12.14	12.1	12.1	0.02	0.17	109916.0	1330784.2	144
2019-07-24	12.11	12.11	11.98	12.08	-0.04	-0.33	70823.0	854382.59	153
2019-07-23	12.24	12.25	12.04	12.12	-0.2	-1.62	114364.0	1394091.57	196
2019-07-22	12.23	12.42	12.23	12.32	0.12	0.98	167701.0	2064398.51	390
2019-07-21	12.45	12.45	12.16	12.2	-0.33	-2.63	296132.0	3633192.46	339
2019-07-18	12.5	12.55	12.46	12.53	-0.02	-0.16	139835.0	1747361.05	173
2019-07-17	12.59	12.59	12.5	12.55	0.0	0.0	140343.0	1758217.31	182
2019-07-16	12.59	12.68	12.54	12.55	-0.04	-0.32	343134.0	4322623.78	413
2019-07-15	12.71	12.71	12.58	12.59	-0.03	-0.24	302970.0	3822583.91	318
2019-07-14	12.49	12.75	12.49	12.62	0.17	1.37	596535.0	7556584.45	618
2019-07-11	12.4	12.53	12.33	12.45	0.07	0.57	255652.0	3174117.24	351
2019-07-10	12.42	12.46	12.36	12.38	0.02	0.16	235450.0	2921589.48	345
2019-07-09	12.41	12.41	12.33	12.36	-0.04	-0.32	115699.0	1429502.07	173
2019-07-08	12.4	12.4	12.33	12.4	-0.02	-0.16	197594.0	2443829.25	286
2019-07-07	12.64	12.71	12.42	12.42	-0.13	-1.04	176376.0	2212687.54	220
2019-07-04	12.62	12.68	12.5	12.55	-0.07	-0.55	228707.0	2878843.51	274
2019-07-03	12.58	12.62	12.45	12.62	0.15	1.2	296184.0	3710077.83	339
2019-07-02	12.77	13.01	12.42	12.47	0.05	0.4	1041762.0	13235683.43	1302
2019-07-01	12.38	12.62	12.33	12.42	0.06	0.49	908376.0	11347923.33	608
2019-06-30	12.43	12.43	12.36	12.36	0.0	0.0	106713.0	1321033.81	118
2019-06-27	12.36	12.36	12.23	12.36	0.0	0.0	96986.0	1194099.17	133
2019-06-26	12.36	12.47	12.3	12.36	0.07	0.57	84230.0	1041961.34	115
2019-06-25	12.4	12.4	12.27	12.29	-0.05	-0.41	77045.0	949782.2	125
2019-06-24	12.4	12.49	12.24	12.34	-0.21	-1.67	240414.0	2970557.95	306
2019-06-23	12.62	12.63	12.53	12.55	-0.13	-1.03	116509.0	1467640.23	161
2019-06-20	13.01	13.03	12.66	12.68	-0.07	-0.55	308847.0	3969524.96	473
2019-06-19	12.77	12.81	12.72	12.75	0.02	0.16	128194.0	1635058.51	202
2019-06-18	12.83	12.88	12.72	12.73	-0.11	-0.86	153249.0	1958351.99	179
2019-06-17	12.81	12.99	12.73	12.84	0.14	1.1	141117.0	1807722.08	198
2019-06-16	12.62	12.76	12.58	12.7	0.02	0.16	142903.0	1811624.76	287
2019-06-13	13.06	13.06	12.68	12.68	-0.38	-2.91	151981.0	1967620.61	205
2019-06-12	13.27	13.4	13.06	13.06	0.05	0.38	401533.0	5306470.54	492
2019-06-11	12.86	13.22	12.86	13.01	0.18	1.4	262780.0	3419870.79	451
2019-06-10	12.88	12.94	12.83	12.83	-0.05	-0.39	178342.0	2298819.61	279
2019-06-09	12.75	12.98	12.75	12.88	0.13	1.02	132947.0	1710501.31	183
2019-05-30	12.75	12.88	12.75	12.75	0.0	0.0	66994.0	856386.63	127
2019-05-29	13.01	13.37	12.75	12.75	0.24	1.92	212475.0	2767270.0	375
2019-05-28	12.62	12.62	12.5	12.51	-0.11	-0.87	30329.0	381319.31	65
2019-05-27	12.57	12.62	12.57	12.62	0.13	1.04	29528.0	370493.56	106
2019-05-26	12.64	12.64	12.42	12.49	-0.31	-2.42	58852.0	738218.63	126
2019-05-23	12.92	13.53	12.8	12.8	-0.03	-0.23	340192.0	4474522.86	443
2019-05-22	12.94	12.94	12.83	12.83	0.02	0.16	74806.0	963467.81	88
2019-05-21	12.53	12.88	12.53	12.81	0.21	1.67	60978.0	781494.59	131
2019-05-20	12.62	12.75	12.46	12.6	-0.15	-1.18	38112.0	479921.52	71
2019-05-19	13.01	13.11	12.57	12.75	-0.26	-2.0	113293.0	1458841.9	163
2019-05-16	12.97	13.09	12.88	13.01	0.05	0.39	158634.0	2063125.35	270
2019-05-15	12.51	13.14	12.51	12.96	0.6	4.85	218486.0	2808072.82	248
2019-05-14	12.36	12.96	11.99	12.36	-0.39	-3.06	144720.0	1810526.44	366
2019-05-13	13.19	13.66	12.5	12.75	-0.93	-6.8	151078.0	1960139.71	236
2019-05-12	14.05	14.13	13.68	13.68	-0.63	-4.4	75376.0	1052844.64	110
2019-05-09	14.44	14.44	14.31	14.31	-0.08	-0.56	41381.0	593478.04	137
2019-05-08	14.2	14.44	13.94	14.39	0.08	0.56	113689.0	1629030.08	192
2019-05-07	14.28	14.44	14.18	14.31	0.05	0.35	102131.0	1461465.68	176
2019-05-06	14.33	14.33	13.89	14.26	-0.18	-1.25	99937.0	1412036.24	206
2019-05-05	14.57	14.67	14.44	14.44	-0.28	-1.9	258979.0	3772893.86	394
2019-05-02	15.06	15.06	14.7	14.72	-0.37	-2.45	347899.0	5162239.9	540
2019-05-01	15.17	15.24	15.01	15.09	-0.1	-0.66	193137.0	2918588.12	384
2019-04-30	15.3	15.43	15.14	15.19	-0.16	-1.04	171095.0	2610196.76	338
2019-04-29	15.22	15.48	15.17	15.35	0.16	1.05	137800.0	2105925.4	352
2019-04-28	15.01	15.43	15.01	15.19	-0.08	-0.52	80055.0	1221930.94	239
2019-04-25	15.45	15.56	15.27	15.27	-0.21	-1.36	75698.0	1167809.06	276
2019-04-24	15.61	15.66	15.45	15.48	-0.13	-0.83	92362.0	1433882.82	262
2019-04-23	15.4	15.61	15.35	15.61	0.26	1.69	138622.0	2138975.52	332
2019-04-22	15.63	15.69	15.35	15.35	-0.31	-1.98	133960.0	2075636.46	300
2019-04-21	15.53	15.89	15.53	15.66	-0.03	-0.19	247479.0	3894405.72	468
2019-04-18	15.58	15.69	15.48	15.69	0.11	0.71	256173.0	3993400.44	330
2019-04-17	15.66	15.66	15.48	15.58	-0.05	-0.32	295177.0	4592302.64	406
2019-04-16	15.79	15.97	15.63	15.63	-0.16	-1.01	279539.0	4406513.92	443
2019-04-15	15.37	16.0	15.35	15.79	0.42	2.73	1313564.0	20731637.16	1426
2019-04-14	15.4	15.48	15.35	15.37	-0.08	-0.52	129618.0	1996011.1	218
2019-04-11	15.53	15.66	15.4	15.45	-0.05	-0.32	263181.0	4079563.7	419
2019-04-10	15.45	15.74	15.35	15.5	0.07	0.45	441714.0	6863205.92	826
2019-04-09	15.63	15.84	15.43	15.43	-0.23	-1.47	397606.0	6198139.16	631
2019-04-08	15.76	16.0	15.61	15.66	-0.16	-1.01	512900.0	8125646.22	872
2019-04-07	15.48	15.82	15.24	15.82	0.42	2.73	642861.0	10013766.3	968
2019-04-04	14.91	15.45	14.91	15.4	0.36	2.39	502572.0	7626436.38	866
2019-04-03	15.22	15.32	15.04	15.04	-0.23	-1.51	302380.0	4597149.04	536
2019-04-02	15.35	15.48	15.22	15.27	-0.21	-1.36	540255.0	8284761.62	819
2019-04-01	15.48	15.63	15.32	15.48	-0.02	-0.13	689408.0	10676243.26	842
2019-03-31	16.08	16.13	15.48	15.5	-0.37	-2.33	872785.0	13758020.36	1581
2019-03-28	15.35	16.08	15.19	15.87	0.52	3.39	973920.0	15306987.9	1432
2019-03-27	15.35	15.45	15.24	15.35	-0.13	-0.84	173145.0	2659313.56	383
2019-03-26	15.69	15.71	15.22	15.48	-0.28	-1.78	325440.0	5024555.94	509
2019-03-25	15.71	15.87	15.69	15.76	0.02	0.13	288564.0	4562679.0	368
2019-03-24	15.61	15.82	15.61	15.74	-0.08	-0.51	95538.0	1501683.56	216
2019-03-21	15.74	15.89	15.69	15.82	-0.05	-0.32	184885.0	2914923.06	265
2019-03-20	15.61	15.87	15.61	15.87	0.24	1.54	518907.0	8188573.46	538
2019-03-19	15.84	15.97	15.61	15.63	-0.21	-1.33	314724.0	4954999.42	492
2019-03-18	15.79	16.13	15.79	15.84	-0.16	-1.0	390252.0	6217480.16	553
2019-03-17	15.79	16.0	15.56	16.0	0.21	1.33	433040.0	6830133.5	725
2019-03-14	16.13	16.13	15.74	15.79	-0.47	-2.89	557817.0	8862882.64	815
2019-03-13	16.26	16.31	16.02	16.26	-0.13	-0.79	140293.0	2272625.7	315
2019-03-12	16.0	16.39	15.89	16.39	0.29	1.8	349213.0	5649566.0	556
2019-03-11	16.05	16.1	15.74	16.1	-0.16	-0.98	264807.0	4223773.92	450
2019-03-10	16.47	16.6	16.0	16.26	-0.21	-1.28	360673.0	5871171.64	586
2019-03-07	16.68	16.81	16.36	16.47	-0.18	-1.08	294534.0	4878030.3	478
2019-03-06	16.05	16.73	16.0	16.65	0.47	2.9	967912.0	15909223.24	1035
2019-03-05	15.74	16.62	15.71	16.18	0.47	2.99	821629.0	13379555.1	1044
2019-03-04	15.95	16.02	15.71	15.71	-0.29	-1.81	324394.0	5132363.88	476
2019-03-03	16.16	16.16	15.92	16.0	-0.16	-0.99	316091.0	5067988.28	388
2019-02-28	15.97	16.31	15.84	16.16	0.27	1.7	628679.0	10125162.34	748
2019-02-27	15.84	16.47	15.74	15.89	0.07	0.44	1468451.0	23657163.16	1583
2019-02-26	15.58	16.0	15.56	15.82	0.21	1.35	461846.0	7311626.04	708
2019-02-25	15.69	15.76	15.4	15.61	-0.13	-0.83	311768.0	4852574.52	428
2019-02-24	15.4	15.84	15.4	15.74	0.44	2.88	515380.0	8078145.12	854
2019-02-21	15.35	15.71	15.22	15.3	-0.23	-1.48	277011.0	4276587.08	472
2019-02-20	15.82	16.08	15.48	15.53	-0.1	-0.64	567939.0	8921027.52	968
2019-02-19	16.26	16.52	15.48	15.63	0.41	2.69	2354799.0	37645818.38	2471
2019-02-18	15.17	15.87	15.01	15.22	-0.02	-0.13	666356.0	10282443.06	793
2019-02-17	14.96	15.58	14.75	15.24	0.44	2.97	420800.0	6426865.54	578
2019-02-14	15.14	15.53	14.8	14.8	-0.37	-2.44	479706.0	7240759.1	606
2019-02-13	14.59	15.19	14.44	15.17	0.6	4.12	268376.0	3990901.12	312
2019-02-12	14.41	14.57	14.41	14.57	0.16	1.11	104402.0	1515277.84	102
2019-02-11	14.15	14.59	14.15	14.41	0.21	1.48	274396.0	3960240.66	293
2019-02-10	14.44	14.44	14.05	14.2	-0.24	-1.66	103911.0	1476308.64	153
2019-02-07	14.52	14.52	14.33	14.44	-0.05	-0.35	59408.0	858897.52	66
2019-02-06	14.52	14.52	14.46	14.49	-0.08	-0.55	78725.0	1141154.84	85
2019-02-05	14.54	14.59	14.52	14.57	0.03	0.21	104590.0	1522891.2	109
2019-02-04	14.54	14.57	14.52	14.54	0.05	0.35	77061.0	1120832.82	111
2019-02-03	14.54	14.54	14.49	14.49	-0.05	-0.34	72720.0	1055796.04	102
2019-01-31	14.52	14.65	14.49	14.54	0.05	0.35	149044.0	2171965.54	253
2019-01-30	14.54	14.62	14.44	14.49	-0.08	-0.55	132206.0	1917773.58	246
2019-01-29	14.57	14.62	14.54	14.57	-0.08	-0.55	131702.0	1918602.54	206
2019-01-28	14.7	14.72	14.54	14.65	-0.26	-1.74	223165.0	3260288.86	365
2019-01-27	14.52	14.91	14.49	14.91	0.34	2.33	385286.0	5670918.88	409
2019-01-24	14.52	14.57	14.46	14.57	0.05	0.34	124814.0	1811142.44	162
2019-01-23	14.52	14.54	14.44	14.52	0.0	0.0	95064.0	1377232.56	125
2019-01-22	14.62	14.62	14.44	14.52	0.03	0.21	107747.0	1562683.18	158
2019-01-21	14.44	14.78	14.39	14.49	-0.05	-0.34	234542.0	3424359.22	353
2019-01-20	14.54	14.57	14.46	14.54	-0.05	-0.34	73025.0	1060321.88	123
2019-01-17	14.57	14.65	14.54	14.59	0.02	0.14	79592.0	1160874.36	126
2019-01-16	14.72	14.75	14.54	14.57	-0.08	-0.55	237185.0	3471660.18	367
2019-01-15	14.57	14.7	14.52	14.65	0.08	0.55	155389.0	2266854.12	272
2019-01-14	14.72	14.8	14.54	14.57	-0.21	-1.42	317999.0	4657684.84	481
2019-01-13	14.93	15.09	14.75	14.78	-0.13	-0.87	467661.0	6969776.28	550
2019-01-10	15.27	15.27	14.91	14.91	-0.46	-2.99	330495.0	4992697.54	435
2019-01-09	15.45	15.53	15.37	15.37	-0.19	-1.22	234187.0	3617723.32	335
2019-01-08	15.84	15.84	15.43	15.56	-0.28	-1.77	434787.0	6775102.44	614
2019-01-07	16.1	16.39	15.76	15.84	-0.26	-1.61	583880.0	9378218.12	801
2019-01-06	16.13	16.57	15.87	16.1	0.0	0.0	1171769.0	18936977.56	1423
2019-01-03	15.09	16.36	15.09	16.1	1.14	7.62	2024994.0	32152838.76	2212
2019-01-02	15.61	15.61	14.93	14.96	-0.47	-3.05	619584.0	9400310.74	816
2019-01-01	15.09	15.97	15.09	15.43	0.73	4.97	1392672.0	21689696.54	1645
2018-12-31	14.93	14.96	14.7	14.7	-0.23	-1.54	75562.0	1122363.4	147
2018-12-30	15.09	15.09	14.93	14.93	0.0	0.0	86093.0	1290020.46	112
2018-12-27	15.09	15.14	14.93	14.93	-0.08	-0.53	111688.0	1682475.3	155
2018-12-26	15.06	15.06	14.96	15.01	0.05	0.33	96161.0	1443035.36	195
2018-12-25	15.17	15.22	14.91	14.96	-0.39	-2.54	265766.0	3997812.98	320
2018-12-24	15.53	15.61	15.35	15.35	-0.1	-0.65	248219.0	3833581.9	281
2018-12-23	14.96	15.61	14.96	15.45	0.26	1.71	440668.0	6786861.88	518
2018-12-20	15.01	15.61	14.96	15.19	0.1	0.66	413650.0	6288145.62	507
2018-12-19	15.06	15.19	15.04	15.09	-0.02	-0.13	144100.0	2175673.68	219
2018-12-18	15.17	15.22	14.98	15.11	-0.13	-0.85	206136.0	3115335.48	276
2018-12-17	15.35	15.43	15.09	15.24	-0.19	-1.23	382493.0	5844352.18	420
2018-12-16	15.43	15.58	15.3	15.43	0.03	0.19	381741.0	5885296.4	452
2018-12-13	15.56	15.74	15.3	15.4	0.1	0.65	429392.0	6656611.18	533
2018-12-12	15.35	15.43	15.09	15.3	0.08	0.53	535562.0	8193443.12	586
2018-12-11	15.43	16.1	15.14	15.22	-0.05	-0.33	1463449.0	22954317.86	1251
2018-12-10	15.17	15.56	15.04	15.27	0.23	1.53	598229.0	9158543.68	749
2018-12-09	14.93	15.24	14.83	15.04	0.11	0.74	414036.0	6237392.88	537
2018-12-06	14.72	15.35	14.72	14.93	0.26	1.77	791326.0	11886234.68	892
2018-12-05	14.57	14.72	14.41	14.67	-0.03	-0.2	372357.0	5424117.6	493
2018-12-04	14.85	14.85	14.57	14.7	-0.1	-0.68	195433.0	2873352.38	257
2018-12-03	14.88	15.06	14.78	14.8	-0.11	-0.74	149668.0	2226145.5	224
2018-12-02	15.06	15.09	14.83	14.91	0.03	0.2	301929.0	4520410.5	278
2018-11-29	14.83	15.24	14.65	14.88	0.18	1.22	350089.0	5234266.0	488
2018-11-28	14.39	14.96	14.33	14.7	0.37	2.58	518945.0	7640138.04	669
2018-11-27	14.33	14.46	14.28	14.33	0.02	0.14	139506.0	2004044.42	249
2018-11-26	14.39	14.44	14.07	14.31	-0.08	-0.56	99224.0	1418632.36	228
2018-11-25	14.59	14.62	14.33	14.39	-0.41	-2.77	195906.0	2845031.02	265
2018-11-22	14.62	14.83	14.57	14.8	0.23	1.58	249777.0	3668006.74	260
2018-11-21	14.05	14.93	14.02	14.57	0.37	2.61	398367.0	5769987.62	601
2018-11-20	14.46	14.62	14.2	14.2	-0.26	-1.8	203873.0	2946691.36	309
2018-11-19	14.41	14.65	14.41	14.46	0.05	0.35	225584.0	3275984.66	311
2018-11-18	14.85	14.85	14.41	14.41	-0.55	-3.68	254775.0	3706775.88	313
2018-11-15	15.06	15.17	14.83	14.96	-0.02	-0.13	162467.0	2432225.9	242
2018-11-14	14.96	15.22	14.96	14.98	-0.29	-1.9	188058.0	2840915.66	262
2018-11-13	15.24	15.56	15.22	15.27	0.08	0.53	394128.0	6074851.24	488
2018-11-12	15.45	15.63	15.04	15.19	-0.13	-0.85	695652.0	10669745.34	839
2018-11-11	14.44	15.45	14.44	15.32	1.14	8.04	1021681.0	15259252.36	1114
2018-11-08	14.2	14.39	14.05	14.18	0.03	0.21	165575.0	2357742.82	233
2018-11-07	14.02	14.33	14.02	14.15	0.05	0.35	117311.0	1656956.68	184
2018-11-06	14.2	14.46	13.97	14.1	0.13	0.93	352155.0	5005873.3	382
2018-11-05	13.74	14.52	13.66	13.97	0.36	2.65	917559.0	12878521.12	894
2018-11-04	13.87	14.05	13.58	13.61	0.03	0.22	483193.0	6673719.22	587
2018-11-01	13.27	14.33	13.24	13.58	0.34	2.57	1268396.0	17608804.3	1368
2018-10-31	13.14	13.4	13.03	13.24	0.0	0.0	249533.0	3315712.98	314
2018-10-30	13.01	13.24	12.94	13.24	0.27	2.08	207350.0	2701965.01	193
2018-10-29	12.75	13.27	12.75	12.97	0.2	1.57	333808.0	4356030.71	381
2018-10-28	12.62	12.9	12.62	12.77	0.04	0.31	150440.0	1922558.23	208
2018-10-25	12.42	13.01	12.42	12.73	0.13	1.03	298554.0	3812945.91	435
2018-10-24	12.23	12.81	12.23	12.6	0.58	4.83	323456.0	4034317.04	500
2018-10-23	11.55	12.04	11.55	12.02	0.38	3.26	145733.0	1732176.12	235
2018-10-22	11.88	11.91	11.64	11.64	-0.2	-1.69	94966.0	1120383.23	161
2018-10-21	11.32	12.04	11.32	11.84	-0.46	-3.74	156436.0	1853061.16	218
2018-10-18	12.23	12.72	12.23	12.3	0.14	1.15	272560.0	3390685.82	385
2018-10-17	11.97	12.25	11.97	12.16	0.21	1.76	209726.0	2550152.53	249
2018-10-16	11.97	11.97	11.71	11.95	-0.2	-1.65	128111.0	1522000.78	163
2018-10-15	11.75	12.15	11.71	12.15	0.31	2.62	136763.0	1638813.34	173
2018-10-14	12.75	12.75	11.73	11.84	-1.19	-9.13	320877.0	3842334.05	397
2018-10-11	13.4	13.4	13.03	13.03	-0.37	-2.76	167291.0	2202774.5	240
2018-10-10	13.55	13.55	13.4	13.4	-0.08	-0.59	92201.0	1239558.16	146
2018-10-09	13.48	13.71	13.4	13.48	-0.02	-0.15	183819.0	2490278.0	255
2018-10-08	13.42	13.5	13.35	13.5	0.08	0.6	122497.0	1643342.12	161
2018-10-07	13.58	13.66	13.42	13.42	-0.26	-1.9	146213.0	1975418.84	286
2018-10-04	13.53	13.74	13.4	13.68	0.15	1.11	324873.0	4424374.1	376
2018-10-03	13.61	13.63	13.5	13.53	-0.15	-1.1	166421.0	2256923.16	202
2018-10-02	13.66	13.74	13.58	13.68	0.05	0.37	320617.0	4376935.14	246
2018-10-01	13.58	13.84	13.53	13.63	0.1	0.74	356982.0	4859533.44	398
2018-09-30	13.45	13.53	13.42	13.53	0.0	0.0	96758.0	1303643.56	144
2018-09-27	13.53	13.58	13.45	13.53	-0.05	-0.37	72243.0	975071.76	135
2018-09-26	13.48	13.66	13.4	13.58	0.05	0.37	85248.0	1155813.6	155
2018-09-25	13.68	13.68	13.45	13.53	-0.05	-0.37	105150.0	1425248.02	166
2018-09-20	13.66	13.81	13.58	13.58	0.0	0.0	155498.0	2120733.92	210
2018-09-19	13.37	13.63	13.37	13.58	0.21	1.57	158017.0	2140717.62	207
2018-09-18	13.42	13.5	13.32	13.37	-0.11	-0.82	52200.0	700433.78	131
2018-09-17	13.4	13.55	13.27	13.48	-0.13	-0.96	106022.0	1424598.86	222
2018-09-16	13.89	14.0	13.37	13.61	-0.31	-2.23	244741.0	3351168.98	378
2018-09-13	13.87	14.13	13.79	13.92	-0.08	-0.57	73370.0	1020741.42	136
2018-09-12	14.18	14.59	13.92	14.0	-0.18	-1.27	258790.0	3705991.92	391
2018-09-11	14.57	14.72	14.1	14.18	-0.13	-0.91	256057.0	3686405.72	411
2018-09-10	13.92	14.49	13.87	14.31	0.39	2.8	381816.0	5431023.18	481
2018-09-09	14.0	14.0	13.79	13.92	-0.18	-1.28	146064.0	2029786.36	314
2018-09-06	14.31	14.31	13.66	14.1	-0.21	-1.47	110486.0	1549252.72	201
2018-09-05	14.7	14.72	14.05	14.31	-0.34	-2.32	141895.0	2044639.1	231
2018-09-04	14.7	14.83	14.46	14.65	-0.05	-0.34	126039.0	1851821.5	246
2018-09-03	14.8	15.09	14.7	14.7	-0.13	-0.88	135842.0	2019612.4	293
2018-09-02	15.11	15.11	14.8	14.83	0.03	0.2	111022.0	1651408.3	267
2018-08-30	14.96	15.48	14.33	14.8	-0.18	-1.2	390154.0	5849366.62	798
2018-08-29	15.35	15.48	14.96	14.98	-0.37	-2.41	311267.0	4742290.06	501
2018-08-28	15.45	15.87	15.24	15.35	0.03	0.2	596941.0	9327961.56	785
2018-08-27	14.88	15.48	14.88	15.32	0.28	1.86	300341.0	4580758.12	539
2018-08-26	15.14	15.14	14.96	15.04	0.19	1.28	46020.0	693103.64	117
2018-08-16	15.09	15.09	14.83	14.85	-0.11	-0.74	93656.0	1392962.6	132
2018-08-15	15.09	15.17	14.83	14.96	0.13	0.88	80500.0	1203725.28	191
2018-08-14	15.14	15.19	14.78	14.83	-0.13	-0.87	139482.0	2092522.54	207
2018-08-13	15.3	15.3	14.83	14.96	-0.31	-2.03	199969.0	3018856.98	311
2018-08-12	15.32	15.71	15.17	15.27	0.0	0.0	267361.0	4106273.8	427
2018-08-09	15.61	15.61	15.24	15.27	-0.34	-2.18	171512.0	2650165.24	333
2018-08-08	15.69	15.84	15.58	15.61	-0.15	-0.95	502595.0	7867822.86	544
2018-08-07	15.74	16.21	15.5	15.76	0.0	0.0	763096.0	12149014.72	801
2018-08-06	16.52	16.73	15.66	15.76	-0.76	-4.6	1024721.0	16353789.36	1293
2018-08-05	16.1	17.12	16.08	16.52	0.52	3.25	1422661.0	23678810.74	1475
2018-08-02	15.82	16.75	15.82	16.0	0.16	1.01	1050132.0	17172733.64	1238
2018-08-01	16.1	16.29	15.79	15.84	-0.21	-1.31	315991.0	5044425.58	349
2018-07-31	16.02	16.6	15.74	16.05	0.03	0.19	1058691.0	17199301.12	1149
2018-07-30	14.7	16.05	14.57	16.02	1.37	9.35	739027.0	11367505.52	884
2018-07-29	15.24	15.24	14.59	14.65	-0.65	-4.25	222711.0	3297858.78	346
2018-07-26	15.14	15.35	15.06	15.3	-0.2	-1.29	355480.0	5405066.54	492
2018-07-25	15.71	15.89	15.37	15.5	-0.21	-1.34	532020.0	8342778.04	592
2018-07-24	15.76	16.36	15.66	15.71	-0.16	-1.01	679224.0	10861082.82	943
2018-07-23	16.29	16.86	15.66	15.87	-0.36	-2.22	1172303.0	19141823.96	1633
2018-07-22	15.74	16.91	15.48	16.23	0.57	3.64	2627981.0	43090642.92	2524
2018-07-19	16.26	16.57	15.61	15.66	-0.36	-2.25	2003542.0	32284668.98	2153
2018-07-18	14.7	16.02	14.7	16.02	1.45	9.95	3085366.0	48613062.92	2259
2018-07-17	14.7	14.72	14.54	14.57	0.03	0.21	102056.0	1495586.56	159
2018-07-16	14.57	14.57	14.46	14.54	0.02	0.14	61254.0	889192.64	85
2018-07-15	14.7	14.7	14.31	14.52	-0.05	-0.34	141142.0	2056701.4	190
2018-07-12	14.67	14.75	14.57	14.57	-0.15	-1.02	87207.0	1280241.28	105
2018-07-11	14.57	15.06	14.57	14.72	0.2	1.38	327338.0	4856725.3	397
2018-07-10	14.62	14.62	14.44	14.52	-0.1	-0.68	89275.0	1299708.7	110
2018-07-09	14.62	14.83	14.54	14.62	0.05	0.34	189618.0	2775893.72	185
2018-07-08	14.59	14.72	14.52	14.57	0.11	0.76	122047.0	1788095.38	175
2018-07-05	14.59	14.91	14.46	14.46	-0.24	-1.63	139044.0	2035927.6	203
2018-07-04	14.65	14.93	14.57	14.7	0.0	0.0	121140.0	1783834.46	237
2018-07-03	14.88	15.19	14.67	14.7	-0.34	-2.26	155287.0	2298318.28	263
2018-07-02	14.31	15.32	14.31	15.04	0.73	5.1	476645.0	7085763.92	546
2018-07-01	14.7	14.7	14.18	14.31	-0.41	-2.79	267776.0	3871741.32	369
2018-06-28	15.43	15.48	14.7	14.72	-0.65	-4.23	292678.0	4407345.4	353
2018-06-27	15.74	15.97	15.35	15.37	-0.32	-2.04	557825.0	8751557.32	667
2018-06-26	14.44	15.71	14.36	15.69	1.25	8.66	1207891.0	18492198.8	1040
2018-06-25	14.31	14.93	14.05	14.44	0.21	1.48	480689.0	6976333.54	518
2018-06-24	13.79	14.52	13.79	14.23	0.44	3.19	185882.0	2652971.9	289
2018-06-21	13.58	13.97	13.53	13.79	0.26	1.92	180920.0	2493994.46	248
2018-06-20	13.55	13.68	13.53	13.53	0.03	0.22	30312.0	411408.04	81
2018-06-12	13.37	13.5	13.24	13.5	0.1	0.75	78744.0	1052998.04	72
2018-06-11	13.5	13.53	13.4	13.4	-0.08	-0.59	31007.0	416941.4	60
2018-06-10	13.66	13.66	13.48	13.48	-0.15	-1.1	56319.0	763832.9	96
2018-06-07	13.66	13.66	13.53	13.63	-0.03	-0.22	70588.0	960762.22	102
2018-06-06	13.66	13.76	13.58	13.66	0.03	0.22	64603.0	884597.06	133
2018-06-05	13.58	13.63	13.53	13.63	0.1	0.74	52729.0	714341.44	110
2018-06-04	13.58	13.66	13.48	13.53	-0.08	-0.59	51330.0	696660.52	110
2018-06-03	13.58	13.76	13.48	13.61	-0.07	-0.51	119279.0	1618021.82	207
2018-05-31	13.66	13.79	13.66	13.68	0.02	0.15	79389.0	1087705.0	115
2018-05-30	13.66	14.02	13.4	13.66	-0.31	-2.22	208496.0	2843932.52	284
2018-05-29	13.61	14.31	13.55	13.97	0.44	3.25	175520.0	2466828.82	289
2018-05-28	13.79	14.0	13.5	13.53	-0.44	-3.15	148003.0	2014371.98	183
2018-05-27	14.31	14.31	13.97	13.97	-0.22	-1.55	67787.0	959072.72	106
2018-05-24	14.33	14.44	14.18	14.19	-0.14	-0.98	57994.0	830016.16	113
2018-05-23	14.52	14.57	14.31	14.33	-0.23	-1.58	102220.0	1478343.9	204
2018-05-22	14.57	14.7	14.54	14.56	-0.05	-0.34	137105.0	2000213.62	111
2018-05-21	14.7	14.96	14.57	14.61	-0.17	-1.15	159300.0	2345329.8	153
2018-05-20	14.85	15.24	14.44	14.78	0.19	1.3	304980.0	4533195.42	430
2018-05-17	13.58	14.78	13.4	14.59	1.0	7.36	732590.0	10438352.68	796
2018-05-16	14.2	14.2	13.45	13.59	-0.61	-4.3	316306.0	4371238.6	516
2018-05-15	14.96	15.01	14.07	14.2	-0.78	-5.21	748621.0	10780943.02	759
2018-05-14	15.45	15.61	14.78	14.98	-0.2	-1.32	714690.0	10916410.06	800
2018-05-13	15.32	15.32	14.7	15.18	1.25	8.97	723741.0	10890579.18	734
2018-05-10	13.89	13.97	13.68	13.93	-0.08	-0.57	149207.0	2060939.92	177
2018-05-09	13.87	14.31	13.87	14.01	0.0	0.0	49866.0	698133.42	108
2018-05-08	14.36	14.36	13.87	14.01	-0.34	-2.37	93381.0	1313253.32	203
2018-05-07	14.75	14.78	14.31	14.35	-0.54	-3.63	124077.0	1813341.2	159
2018-05-06	14.91	15.01	14.83	14.89	0.05	0.34	57329.0	855764.24	88
2018-05-03	14.72	14.91	14.72	14.84	-0.18	-1.2	54506.0	808232.24	122
2018-05-02	15.24	15.45	14.98	15.02	-0.2	-1.31	110800.0	1689416.36	140
2018-05-01	15.32	15.35	15.22	15.22	-0.01	-0.07	74493.0	1138600.1	116
2018-04-30	15.37	15.43	15.22	15.23	-0.14	-0.91	127105.0	1949072.9	132
2018-04-29	15.43	15.48	15.35	15.37	0.0	0.0	78205.0	1205941.62	141
2018-04-26	15.37	15.5	15.24	15.37	0.0	0.0	105705.0	1627001.08	126
2018-04-25	15.43	15.48	15.3	15.37	-0.04	-0.26	82761.0	1274854.28	305
2018-04-24	15.45	15.56	15.32	15.41	-0.03	-0.19	129262.0	1998940.9	440
2018-04-23	15.48	15.56	15.35	15.44	0.05	0.32	207529.0	3207572.96	524
2018-04-22	15.24	15.82	15.24	15.39	0.16	1.05	426529.0	6628473.6	524
2018-04-19	15.22	15.35	15.22	15.23	-0.04	-0.26	138332.0	2110182.22	263
2018-04-18	15.35	15.4	15.17	15.27	-0.07	-0.46	152867.0	2338641.22	389
2018-04-17	15.27	15.4	15.14	15.34	0.28	1.86	187922.0	2871209.16	468
2018-04-16	15.04	15.09	15.01	15.06	0.06	0.4	108846.0	1637696.06	122
2018-04-15	14.72	15.09	14.72	15.0	0.41	2.81	154010.0	2299012.38	273
2018-04-12	14.83	14.88	14.41	14.59	-0.3	-2.01	305872.0	4465395.2	368
2018-04-11	15.56	15.58	14.57	14.89	-0.58	-3.75	177457.0	2687887.76	237
2018-04-10	15.5	15.56	15.45	15.47	-0.06	-0.39	94037.0	1458469.34	695
2018-04-09	15.69	15.69	15.53	15.53	-0.07	-0.45	61065.0	953231.32	151
2018-04-08	15.63	15.63	15.58	15.6	-0.06	-0.38	79550.0	1242408.18	411
2018-04-05	15.71	15.74	15.58	15.66	0.05	0.32	123603.0	1934495.56	179
2018-04-04	15.63	15.69	15.58	15.61	-0.13	-0.83	235360.0	3679984.56	225
2018-04-03	15.56	15.84	15.48	15.74	0.2	1.29	245022.0	3838748.38	316
2018-04-02	15.48	15.82	15.45	15.54	0.06	0.39	208094.0	3243568.84	270
2018-04-01	15.58	15.58	15.45	15.48	-0.04	-0.26	103658.0	1605877.38	120
2018-03-29	15.63	15.97	15.5	15.52	-0.01	-0.06	215688.0	3384682.56	247
2018-03-28	15.58	15.61	15.45	15.53	-0.03	-0.19	89993.0	1398542.52	125
2018-03-27	15.63	15.63	15.48	15.56	0.02	0.13	88011.0	1368633.44	125
2018-03-26	15.53	15.61	15.48	15.54	-0.03	-0.19	43061.0	669623.42	130
2018-03-25	15.56	15.63	15.56	15.57	0.01	0.06	74454.0	1160655.14	99
2018-03-22	15.66	15.69	15.53	15.56	-0.05	-0.32	91243.0	1423959.32	131
2018-03-21	15.69	15.71	15.61	15.61	-0.13	-0.83	116948.0	1833271.16	166
2018-03-20	15.66	15.92	15.66	15.74	-0.01	-0.06	94287.0	1483839.2	163
2018-03-19	15.58	16.05	15.58	15.75	0.18	1.16	234740.0	3722321.48	370
2018-03-18	15.69	15.69	15.48	15.57	-0.01	-0.06	93129.0	1449186.28	127
2018-03-15	15.79	15.89	15.45	15.58	-0.26	-1.64	240674.0	3765920.3	252
2018-03-14	15.97	15.97	15.84	15.84	-0.04	-0.25	112662.0	1792314.66	147
2018-03-13	15.89	16.18	15.87	15.88	-0.04	-0.25	282498.0	4517823.24	323
2018-03-12	16.1	16.1	15.89	15.92	-0.09	-0.56	192917.0	3076745.22	174
2018-03-11	15.84	16.18	15.84	16.01	0.14	0.88	246902.0	3956837.96	311
2018-03-08	16.05	16.31	15.84	15.87	-0.17	-1.06	357244.0	5723179.56	519
2018-03-07	15.97	16.39	15.95	16.04	-0.09	-0.56	539582.0	8673034.96	656
2018-03-06	15.48	16.86	15.45	16.13	0.65	4.2	1153056.0	18695576.98	1250
2018-03-05	15.48	15.56	15.43	15.48	0.01	0.06	70073.0	1085701.38	129
2018-03-04	15.5	15.61	15.43	15.47	-0.07	-0.45	117682.0	1824947.8	173
2018-03-01	15.56	15.56	15.48	15.54	0.04	0.26	70740.0	1097307.16	119
2018-02-28	15.53	15.66	15.43	15.5	0.07	0.45	97677.0	1515984.86	188
2018-02-27	15.58	15.58	15.4	15.43	-0.11	-0.71	117196.0	1816866.76	179
2018-02-26	15.56	15.74	15.48	15.54	-0.07	-0.45	178835.0	2790168.08	341
2018-02-25	15.61	15.66	15.53	15.61	-0.04	-0.26	147610.0	2301827.34	218
2018-02-22	15.48	15.69	15.43	15.65	0.17	1.1	102959.0	1598915.32	183
2018-02-21	15.45	15.63	15.45	15.48	-0.04	-0.26	109197.0	1697404.54	212
2018-02-20	15.63	15.71	15.43	15.52	-0.09	-0.58	196357.0	3051153.06	381
2018-02-19	15.35	15.66	15.35	15.61	0.24	1.56	239799.0	3735608.14	343
2018-02-18	15.92	15.95	15.35	15.37	-0.56	-3.52	530537.0	8267574.64	545
2018-02-15	15.79	16.13	15.69	15.93	0.17	1.08	328012.0	5222060.48	385
2018-02-14	15.56	15.92	15.56	15.76	0.16	1.03	411051.0	6497720.58	496
2018-02-13	15.82	16.05	15.5	15.6	-0.03	-0.19	838543.0	13241061.16	863
2018-02-12	16.02	16.31	15.61	15.63	-0.3	-1.88	1319214.0	21024981.66	1491
2018-02-11	14.75	16.21	14.67	15.93	1.06	7.13	1529911.0	23449323.88	1316
2018-02-08	14.72	15.27	14.67	14.87	0.16	1.09	901886.0	13456007.16	778
2018-02-07	14.83	15.06	14.7	14.71	0.02	0.14	385244.0	5724869.24	378
2018-02-06	14.72	14.96	14.67	14.69	-0.44	-2.91	379096.0	5597972.96	347
2018-02-05	15.17	15.35	15.04	15.13	0.04	0.27	513166.0	7804553.84	451
2018-02-04	14.83	15.14	14.83	15.09	0.2	1.34	568056.0	8548116.3	525
2018-02-01	14.91	15.04	14.88	14.89	-0.08	-0.53	105653.0	1577581.7	111
2018-01-31	15.06	15.09	14.88	14.97	-0.05	-0.33	213909.0	3202129.36	237
2018-01-30	15.01	15.14	14.91	15.02	0.06	0.4	287511.0	4321186.3	288
2018-01-29	15.01	15.14	14.91	14.96	-0.02	-0.13	265914.0	3993571.44	258
2018-01-28	15.04	15.14	14.96	14.98	0.01	0.07	153289.0	2304275.76	194
2018-01-25	14.88	15.14	14.88	14.97	0.05	0.34	261509.0	3930733.74	287
2018-01-24	14.8	14.96	14.8	14.92	0.1	0.67	175712.0	2610613.78	191
2018-01-23	14.72	15.04	14.7	14.82	0.12	0.82	401836.0	5966771.96	457
2018-01-22	14.93	15.01	14.67	14.7	-0.21	-1.41	363009.0	5378704.3	433
2018-01-21	14.93	15.09	14.88	14.91	-0.05	-0.33	337624.0	5059355.94	396
2018-01-18	15.17	15.22	14.93	14.96	-0.12	-0.8	232471.0	3486199.72	199
2018-01-17	15.09	15.17	14.98	15.08	0.12	0.8	112275.0	1691219.86	130
2018-01-16	14.96	15.3	14.91	14.96	0.0	0.0	265053.0	3995649.34	272
2018-01-15	14.98	15.09	14.8	14.96	0.0	0.0	294902.0	4410640.3	248
2018-01-14	14.62	15.35	14.62	14.96	0.31	2.12	600598.0	8990205.96	543
2018-01-11	14.57	14.67	14.52	14.65	0.08	0.55	220510.0	3221496.58	203
2018-01-10	14.67	14.67	14.44	14.57	0.04	0.28	306358.0	4454284.46	326
2018-01-09	14.62	15.19	14.49	14.53	0.08	0.55	1354269.0	20116456.98	1312
2018-01-08	14.44	14.52	14.44	14.45	0.01	0.07	144967.0	2097765.22	181
2018-01-07	14.44	14.49	14.41	14.44	0.01	0.07	133112.0	1922448.36	142
2018-01-04	14.44	14.49	14.39	14.43	-0.01	-0.07	117895.0	1702944.38	171
2018-01-03	14.49	14.67	14.33	14.44	-0.01	-0.07	364297.0	5290853.74	347
2018-01-02	14.49	14.65	14.44	14.45	-0.03	-0.21	165836.0	2410947.14	174
2018-01-01	14.67	14.67	14.36	14.48	-0.28	-1.9	209672.0	3042339.02	254
2017-12-31	14.7	14.85	14.67	14.76	-0.02	-0.14	145410.0	2142926.58	218
2017-12-28	14.8	14.96	14.7	14.78	-0.1	-0.67	322096.0	4758940.06	354
2017-12-27	14.62	14.96	14.59	14.88	0.26	1.78	270839.0	4000728.62	306
2017-12-26	14.57	14.78	14.52	14.62	0.13	0.9	331853.0	4853575.6	391
2017-12-25	14.91	15.22	14.44	14.49	-0.3	-2.03	969029.0	14484526.16	917
2017-12-24	14.52	14.93	14.44	14.79	0.35	2.42	1009448.0	14848556.92	820
2017-12-21	14.44	14.54	14.33	14.44	0.05	0.35	367947.0	5307865.96	319
2017-12-20	14.44	14.46	14.31	14.39	0.0	0.0	356166.0	5119428.76	312
2017-12-19	14.44	14.57	14.31	14.39	-0.05	-0.35	617513.0	8910532.56	537
2017-12-18	14.31	14.49	14.31	14.44	0.13	0.91	603868.0	8685778.36	495
2017-12-17	14.36	14.49	14.28	14.31	-0.05	-0.35	408957.0	5870242.38	365
2017-12-14	14.18	14.39	14.07	14.36	0.18	1.27	488838.0	6962269.96	452
2017-12-13	14.31	14.31	14.13	14.18	-0.15	-1.05	406460.0	5768046.14	278
2017-12-12	14.49	14.52	14.28	14.33	-0.06	-0.42	291434.0	4193906.42	268
2017-12-11	14.2	14.52	14.2	14.39	0.15	1.05	694927.0	9983656.62	528
2017-12-10	14.15	14.36	14.13	14.24	0.13	0.92	418621.0	5966052.28	333
2017-12-07	14.2	14.26	14.0	14.11	-0.15	-1.05	536810.0	7576017.0	426
2017-12-06	14.2	14.41	14.02	14.26	0.11	0.78	688005.0	9813017.22	478
2017-12-05	14.18	14.23	14.13	14.15	-0.08	-0.56	236838.0	3356392.3	216
2017-12-04	14.31	14.39	14.18	14.23	-0.05	-0.35	432301.0	6171405.8	387
2017-12-03	14.18	14.31	14.13	14.28	0.22	1.56	266973.0	3801218.76	246
2017-11-30	14.0	14.18	13.92	14.06	0.14	1.01	268496.0	3768158.36	285
2017-11-29	13.92	14.05	13.87	13.92	0.02	0.14	316196.0	4410104.62	384
2017-11-28	13.84	14.44	13.84	13.9	0.22	1.61	1286573.0	18250674.96	1289
2017-11-27	13.89	14.0	13.58	13.68	-0.11	-0.8	448403.0	6180660.48	530
2017-11-26	13.66	14.05	13.63	13.79	0.15	1.1	617279.0	8525009.96	701
2017-11-23	13.53	13.76	13.48	13.64	0.15	1.11	260825.0	3563348.54	393
2017-11-22	13.53	13.61	13.37	13.49	0.11	0.82	434234.0	5854345.56	422
2017-11-21	13.45	13.48	13.24	13.38	-0.1	-0.74	486624.0	6487740.06	553
2017-11-20	13.94	13.94	13.45	13.48	-0.58	-4.13	227848.0	3131159.72	445
2017-11-19	14.46	14.46	13.92	14.06	-0.33	-2.29	237310.0	3344127.22	286
2017-11-16	14.44	14.49	14.28	14.39	-0.13	-0.9	237522.0	3413352.96	274
2017-11-15	14.33	14.7	14.33	14.52	0.08	0.55	324716.0	4712853.5	354
2017-11-14	14.49	14.67	14.41	14.44	-0.04	-0.28	336815.0	4900427.54	370
2017-11-13	14.7	14.7	14.41	14.48	-0.35	-2.36	238918.0	3475211.52	405
2017-11-12	13.87	15.09	13.87	14.83	0.99	7.15	495196.0	7185336.82	682
2017-11-09	13.58	14.0	13.53	13.84	0.17	1.24	178987.0	2468714.86	337
2017-11-08	13.27	13.81	13.22	13.67	0.05	0.37	382823.0	5172308.18	653
2017-11-07	15.04	15.04	13.61	13.62	-1.48	-9.8	913785.0	12691884.18	954
2017-11-06	15.24	15.48	15.09	15.1	-0.27	-1.76	228733.0	3480622.02	331
2017-11-05	15.48	15.63	14.96	15.37	-0.32	-2.04	613891.0	9372232.42	614
2017-11-02	16.31	16.36	15.48	15.69	-0.57	-3.51	1270035.0	20032079.3	1306
2017-11-01	15.48	17.01	15.32	16.26	0.78	5.04	1831905.0	30019006.14	1475
2017-10-31	15.58	15.58	15.35	15.48	-0.02	-0.13	226465.0	3508344.1	264
2017-10-30	15.58	15.69	15.35	15.5	0.02	0.13	351761.0	5462113.0	369
2017-10-29	15.09	15.53	15.09	15.48	0.29	1.91	229912.0	3527324.12	336
2017-10-26	15.01	15.53	14.7	15.19	0.22	1.47	428811.0	6438671.92	579
2017-10-25	15.09	15.09	14.91	14.97	-0.05	-0.33	155932.0	2335938.5	229
2017-10-24	15.4	15.4	14.85	15.02	-0.26	-1.7	328282.0	4956760.92	507
2017-10-23	15.61	15.82	15.24	15.28	-0.12	-0.78	592348.0	9212265.24	794
2017-10-22	15.22	15.63	15.22	15.4	0.29	1.92	617483.0	9542459.98	689
2017-10-19	15.09	15.09	14.96	15.11	0.02	0.13	230210.0	3457098.46	213
2017-10-18	15.06	15.35	14.91	15.09	-0.02	-0.13	256855.0	3886178.56	334
2017-10-17	15.01	15.35	14.98	15.11	0.18	1.21	244839.0	3712874.68	315
2017-10-16	14.88	14.98	14.57	14.93	0.14	0.95	254090.0	3749587.06	310
2017-10-15	14.85	14.98	14.7	14.79	0.2	1.37	291236.0	4315544.44	367
2017-10-12	14.57	15.24	14.28	14.59	-0.02	-0.14	525762.0	7712407.6	618
2017-10-11	15.48	15.48	14.33	14.61	-0.99	-6.35	453392.0	6755850.34	535
2017-10-10	16.16	16.16	15.56	15.6	-0.59	-3.64	269903.0	4269039.38	446
2017-10-09	16.34	16.42	16.1	16.19	-0.26	-1.58	126290.0	2047769.1	201
2017-10-08	16.55	16.57	16.44	16.45	-0.12	-0.72	290622.0	4798708.14	285
2017-10-05	16.42	16.65	16.42	16.57	0.09	0.55	271802.0	4492696.54	363
2017-10-04	16.52	16.65	16.44	16.48	-0.05	-0.3	173763.0	2866572.14	212
2017-10-03	16.57	16.78	16.42	16.53	0.0	0.0	242813.0	4028603.66	275
2017-10-02	16.55	16.62	16.47	16.53	-0.03	-0.18	182628.0	3020639.26	201
2017-10-01	16.05	16.78	16.05	16.56	-0.05	-0.3	162377.0	2684936.06	256
2017-09-28	16.96	17.01	16.52	16.61	-0.34	-2.01	513093.0	8609523.96	474
2017-09-27	16.99	17.25	16.86	16.95	0.08	0.47	568644.0	9647242.08	591
2017-09-26	17.04	17.2	16.81	16.87	-0.14	-0.82	550493.0	9313187.8	693
2017-09-25	16.34	17.14	16.13	17.01	0.61	3.72	1698012.0	28342025.9	1641
2017-09-21	16.49	17.07	16.34	16.4	0.11	0.68	2288641.0	38293850.88	1953
2017-09-20	16.39	16.42	15.97	16.29	0.11	0.68	387059.0	6262037.06	478
2017-09-19	15.63	16.42	15.63	16.18	0.47	2.99	369961.0	5915869.74	374
2017-09-18	16.0	16.0	15.74	15.71	-0.41	-2.54	276900.0	4398277.82	309
2017-09-17	15.95	16.39	15.61	16.12	0.42	2.68	810252.0	13109906.24	688
2017-09-14	15.48	16.0	15.45	15.7	0.38	2.48	1023231.0	16075906.04	970
2017-09-13	14.96	15.4	14.88	15.32	0.35	2.34	350252.0	5301794.6	301
2017-09-12	15.01	15.09	14.93	14.97	-0.13	-0.86	215723.0	3232259.36	202
2017-09-11	14.83	15.5	14.83	15.1	0.3	2.03	903133.0	13688414.88	586
2017-09-10	14.49	14.85	14.49	14.8	0.28	1.93	249531.0	3660867.84	244
2017-09-07	14.49	14.57	14.44	14.52	0.03	0.21	117037.0	1698153.14	120
2017-09-06	14.46	14.59	14.46	14.49	0.0	0.0	200377.0	2907769.98	225
2017-08-29	14.41	14.57	14.41	14.49	-0.05	-0.34	74989.0	1085985.7	114
2017-08-28	14.83	14.83	14.52	14.54	-0.05	-0.34	224785.0	3280802.28	213
2017-08-27	14.7	14.72	14.52	14.59	-0.06	-0.41	208991.0	3056999.14	246
2017-08-24	14.93	14.98	14.59	14.65	-0.26	-1.74	274909.0	4083890.5	351
2017-08-23	15.27	15.27	14.88	14.91	-0.36	-2.36	581960.0	8763654.3	471
2017-08-22	15.48	15.56	15.24	15.27	-0.05	-0.33	235159.0	3618417.86	266
2017-08-21	14.98	15.61	14.98	15.32	0.37	2.47	470542.0	7209396.62	488
2017-08-20	14.98	15.04	14.8	14.95	0.0	0.0	262571.0	3922139.5	205
2017-08-17	15.11	15.19	14.91	14.95	0.15	1.01	256346.0	3855170.74	190
2017-08-16	14.7	15.09	14.57	14.8	0.08	0.54	333103.0	4918673.14	367
2017-08-15	15.22	15.37	14.57	14.72	-0.33	-2.19	576090.0	8643776.18	508
2017-08-14	14.83	15.43	14.62	15.05	0.25	1.69	771439.0	11581765.1	719
2017-08-13	14.26	15.17	14.26	14.8	0.61	4.3	857852.0	12683111.08	818
2017-08-10	14.13	14.31	14.13	14.19	0.05	0.35	308896.0	4384615.38	266
2017-08-09	13.97	14.33	13.92	14.14	0.21	1.51	551068.0	7810808.84	502
2017-08-08	13.92	14.05	13.79	13.93	0.03	0.22	268525.0	3728420.6	235
2017-08-07	14.13	14.18	13.79	13.9	-0.25	-1.77	167408.0	2348103.08	203
2017-08-06	14.23	14.57	14.02	14.15	0.39	2.83	610348.0	8684505.8	667
2017-08-03	13.92	13.92	13.74	13.76	-0.12	-0.86	178167.0	2461872.16	136
2017-08-02	13.92	14.0	13.84	13.88	-0.01	-0.07	96720.0	1345591.08	115
2017-08-01	14.02	14.02	13.87	13.89	-0.12	-0.86	115586.0	1608208.12	165
2017-07-31	13.92	14.15	13.89	14.01	0.09	0.65	153397.0	2147757.12	160
2017-07-30	13.68	14.15	13.66	13.92	0.25	1.83	447432.0	6237263.82	406
2017-07-27	13.92	13.92	13.66	13.67	-0.39	-2.77	334972.0	4615670.84	304
2017-07-26	13.87	14.44	13.68	14.06	0.17	1.22	877852.0	12366280.46	630
2017-07-25	13.79	14.02	13.79	13.89	0.05	0.36	297037.0	4128605.02	299
2017-07-24	13.68	14.46	13.63	13.84	0.13	0.95	1010790.0	14182643.12	922
2017-07-23	13.66	13.84	13.63	13.71	0.07	0.51	277673.0	3804150.34	316
2017-07-20	13.63	13.68	13.58	13.64	0.0	0.0	100048.0	1362787.3	121
2017-07-19	13.58	13.87	13.58	13.64	0.1	0.74	235117.0	3223903.96	224
2017-07-18	13.5	13.55	13.42	13.54	-0.01	-0.07	101616.0	1369949.08	111
2017-07-17	13.76	13.79	13.55	13.55	-0.16	-1.17	121031.0	1652860.3	145
2017-07-16	13.53	13.76	13.53	13.71	0.18	1.33	192973.0	2639027.7	204
2017-07-13	13.48	13.74	13.42	13.53	0.07	0.52	188385.0	2555971.3	262
2017-07-12	13.37	13.48	13.37	13.46	0.05	0.37	93521.0	1255139.48	127
2017-07-11	13.53	13.53	13.4	13.41	-0.1	-0.74	80397.0	1083504.92	113
2017-07-10	13.63	13.63	13.5	13.51	-0.07	-0.52	101158.0	1371891.5	138
2017-07-09	13.76	13.92	13.58	13.58	-0.04	-0.29	213268.0	2934267.86	212
2017-07-06	13.87	13.92	13.61	13.62	-0.23	-1.66	187675.0	2577719.86	177
2017-07-05	13.58	14.52	13.58	13.85	0.31	2.29	762066.0	10695923.52	678
2017-07-04	13.53	13.61	13.48	13.54	0.05	0.37	238746.0	3229413.22	231
2017-07-03	13.29	13.53	13.29	13.49	0.12	0.9	162838.0	2193497.32	155
2017-07-02	13.24	13.53	13.24	13.37	0.17	1.29	252815.0	3379287.44	237
2017-06-22	13.4	13.4	13.16	13.2	-0.13	-0.98	135789.0	1798663.58	183
2017-06-21	13.61	13.61	13.32	13.33	-0.17	-1.26	258604.0	3466095.92	242
2017-06-20	13.42	13.58	13.37	13.5	0.02	0.15	52128.0	704484.18	73
2017-06-19	13.5	13.55	13.4	13.48	0.08	0.6	63074.0	848529.06	81
2017-06-18	13.53	13.55	13.27	13.4	-0.22	-1.62	63164.0	847011.98	104
2017-06-15	13.81	14.18	13.53	13.62	-0.06	-0.44	236210.0	3294626.88	314
2017-06-14	13.53	13.71	13.53	13.68	0.05	0.37	65275.0	890271.12	124
2017-06-13	13.58	13.74	13.58	13.63	0.19	1.41	51175.0	700329.12	105
2017-06-12	13.53	13.58	13.4	13.44	-0.11	-0.81	65695.0	885774.46	106
2017-06-11	13.71	13.71	13.42	13.55	-0.26	-1.88	51960.0	702721.28	92
2017-06-08	13.89	13.92	13.71	13.81	-0.32	-2.26	86468.0	1196028.94	151
2017-06-07	14.13	14.2	14.07	14.13	-0.07	-0.49	32699.0	462228.22	38
2017-06-06	14.36	14.36	14.18	14.2	-0.19	-1.32	149485.0	2136719.38	161
2017-06-05	14.36	14.44	14.28	14.39	-0.02	-0.14	173205.0	2486635.72	166
2017-06-04	14.41	14.96	14.31	14.41	0.19	1.34	265165.0	3876527.3	218
2017-06-01	14.37	14.37	14.24	14.22	-0.08	-0.56	34386.0	491851.5	46
2017-05-31	14.31	14.44	14.24	14.3	-0.01	-0.07	85300.0	1223953.9	121
2017-05-30	14.18	14.5	14.18	14.31	0.11	0.77	71894.0	1032093.35	103
2017-05-29	13.92	14.24	13.66	14.2	0.23	1.65	80550.0	1126296.85	107
2017-05-28	14.96	14.96	13.92	13.97	-1.12	-7.42	218395.0	3110555.05	198
2017-05-25	15.35	15.35	15.09	15.09	-0.17	-1.11	101163.0	1540129.85	118
2017-05-24	15.41	15.54	15.22	15.26	-0.08	-0.52	77973.0	1196657.75	98
2017-05-23	15.61	15.67	15.28	15.34	-0.33	-2.11	151750.0	2351565.95	177
2017-05-22	15.67	15.74	15.67	15.67	0.01	0.06	80511.0	1264153.5	116
2017-05-21	15.67	15.67	15.61	15.66	0.05	0.32	145222.0	2273252.6	151
2017-05-18	15.93	15.93	15.61	15.61	-0.31	-1.95	305284.0	4805363.0	334
2017-05-17	15.61	16.19	15.61	15.92	0.32	2.05	666084.0	10630451.4	583
2017-05-16	15.67	15.67	15.54	15.6	0.06	0.39	136792.0	2134728.35	193
2017-05-15	15.48	15.61	15.48	15.54	0.09	0.58	111132.0	1726770.35	149
2017-05-14	15.61	15.61	15.41	15.45	0.09	0.59	62002.0	959689.7	97
2017-05-11	15.61	15.67	15.28	15.36	-0.25	-1.6	212494.0	3294392.05	263
2017-05-10	15.74	16.06	15.48	15.61	-0.39	-2.44	586235.0	9174840.45	457
2017-05-09	15.74	16.19	15.67	16.0	0.37	2.37	366096.0	5829810.7	364
2017-05-08	15.41	15.74	15.35	15.63	0.07	0.45	187150.0	2917199.25	255
2017-05-07	15.67	15.74	15.48	15.56	-0.17	-1.08	118092.0	1842361.1	194
2017-05-04	15.93	15.93	15.67	15.73	-0.2	-1.26	189885.0	2990198.85	220
2017-05-03	15.87	15.93	15.87	15.93	-0.09	-0.56	131677.0	2091850.5	132
2017-05-02	16.0	16.13	15.87	16.02	-0.02	-0.12	135007.0	2158176.9	167
2017-05-01	15.87	16.19	15.87	16.04	0.18	1.13	229148.0	3680314.8	206
2017-04-30	15.74	15.93	15.74	15.86	0.06	0.38	173181.0	2736967.55	242
2017-04-27	15.87	15.93	15.67	15.8	-0.12	-0.75	258103.0	4087234.25	288
2017-04-26	16.0	16.0	15.93	15.92	-0.09	-0.56	128913.0	2058164.55	178
2017-04-25	16.13	16.26	15.8	16.01	-0.15	-0.93	304368.0	4883002.55	287
2017-04-24	16.13	16.45	15.87	16.16	0.07	0.44	612089.0	9912321.95	509
2017-04-23	16.58	16.58	15.93	16.09	-0.07	-0.43	459096.0	7413483.75	473
2017-04-20	15.87	16.71	15.54	16.16	0.04	0.25	1709950.0	27720837.3	1666
2017-04-19	16.52	16.58	15.87	16.12	-0.31	-1.89	760473.0	12289871.05	878
2017-04-18	17.43	17.43	16.32	16.43	-1.06	-6.06	1456050.0	24624184.0	1532
2017-04-17	18.21	18.47	17.36	17.49	-0.6	-3.32	962279.0	17141183.3	1031
2017-04-16	18.15	18.67	17.95	18.09	0.05	0.28	1810140.0	33228941.55	1685
2017-04-13	19.06	19.45	17.95	18.04	-0.74	-3.94	3297405.0	61780239.95	3116
2017-04-12	17.04	18.8	17.04	18.78	1.69	9.89	2939468.0	53809184.9	1926
2017-04-11	17.56	17.89	16.97	17.09	-0.39	-2.23	716914.0	12528640.5	754
2017-04-10	17.04	18.02	16.71	17.48	0.47	2.76	1854649.0	32385729.45	1716
2017-04-09	16.0	17.3	15.87	17.01	1.13	7.12	2030566.0	34106871.1	1485
2017-04-06	15.67	15.93	15.67	15.88	0.14	0.89	257497.0	4065758.25	372
2017-04-05	15.54	15.8	15.54	15.74	0.21	1.35	350896.0	5506117.35	263
2017-04-04	15.61	15.61	15.48	15.53	-0.03	-0.19	167928.0	2613020.35	191
2017-04-03	15.48	15.74	15.48	15.56	0.06	0.39	239846.0	3735449.45	257
2017-04-02	15.67	15.74	15.41	15.5	-0.17	-1.08	362555.0	5630914.4	352
2017-03-30	15.67	16.0	15.61	15.67	0.33	2.15	1466929.0	23182600.65	1184
2017-03-29	15.28	15.41	15.28	15.34	0.08	0.52	97181.0	1491219.6	131
2017-03-28	15.28	15.48	15.15	15.26	0.04	0.26	238363.0	3650239.65	229
2017-03-27	15.28	15.28	15.22	15.22	0.0	0.0	198613.0	3029194.9	182
2017-03-26	15.35	15.41	15.22	15.22	-0.12	-0.78	192709.0	2943840.65	196
2017-03-23	15.15	15.41	15.09	15.34	0.24	1.59	400803.0	6108149.7	308
2017-03-22	15.09	15.15	14.89	15.1	-0.11	-0.72	370796.0	5568360.35	364
2017-03-21	15.8	15.87	15.09	15.21	-0.59	-3.73	614390.0	9533395.25	569
2017-03-20	15.74	15.93	15.67	15.8	-0.03	-0.19	548856.0	8684829.75	464
2017-03-19	15.8	16.0	15.67	15.83	0.14	0.89	760909.0	12045426.85	655
2017-03-16	15.48	16.13	15.35	15.69	0.33	2.15	1038819.0	16279775.25	893
2017-03-15	15.41	15.67	15.28	15.36	0.09	0.59	651265.0	10069884.65	532
2017-03-14	15.28	15.48	14.7	15.27	0.12	0.79	953005.0	14332611.2	1052
2017-03-13	16.39	16.71	14.96	15.15	-1.1	-6.77	2074475.0	33672722.3	1584
2017-03-12	16.19	16.84	16.06	16.25	0.37	2.33	1955274.0	32152417.2	1465
2017-03-09	16.0	16.0	15.67	15.88	-0.25	-1.55	469146.0	7444597.35	459
2017-03-08	16.13	16.19	16.0	16.13	-0.06	-0.37	366625.0	5905278.1	280
2017-03-07	16.19	16.39	16.13	16.19	0.05	0.31	664236.0	10778757.1	474
2017-03-06	15.93	16.26	15.8	16.14	0.04	0.25	406368.0	6513539.95	379
2017-03-05	16.39	16.45	16.06	16.1	-0.32	-1.95	456493.0	7403789.5	406
2017-03-02	16.65	16.78	16.32	16.42	-0.19	-1.14	905253.0	14880005.25	806
2017-03-01	16.45	17.17	16.45	16.61	0.48	2.98	1899443.0	31941233.65	1561
2017-02-28	16.0	16.19	15.61	16.13	0.35	2.22	998943.0	15927592.25	925
2017-02-27	16.32	16.39	15.67	15.78	-0.61	-3.72	1192853.0	19132963.85	1001
2017-02-26	16.97	17.1	16.0	16.39	-0.53	-3.13	2153317.0	35663528.3	1963
2017-02-23	18.34	18.73	16.84	16.92	-1.37	-7.49	2290840.0	40318126.35	2079
2017-02-22	18.47	18.86	18.08	18.29	0.05	0.27	1091567.0	20198146.85	919
2017-02-21	17.95	18.47	17.43	18.24	0.42	2.36	1342060.0	23953277.2	1491
2017-02-20	19.51	19.51	17.82	17.82	-1.93	-9.77	2599678.0	48716953.0	1966
2017-02-19	20.16	20.55	19.64	19.75	-0.26	-1.3	885783.0	17830062.55	831
2017-02-16	19.64	20.68	19.38	20.01	0.53	2.72	2103953.0	42447210.7	1925
2017-02-15	18.73	19.9	18.34	19.48	0.72	3.84	3894622.0	74613651.65	2695
2017-02-14	17.69	19.12	17.43	18.76	1.15	6.53	2476309.0	45340133.5	1551
2017-02-13	17.95	17.95	17.56	17.61	-0.31	-1.73	968614.0	17153802.95	582
2017-02-12	17.3	18.47	17.3	17.92	0.83	4.86	2864650.0	51362071.55	1642
2017-02-09	18.08	18.21	17.04	17.09	-0.94	-5.21	2063505.0	36436892.4	1657
2017-02-08	16.65	18.08	16.26	18.03	1.59	9.67	4599856.0	79588470.9	2439
2017-02-07	16.39	16.65	16.13	16.44	0.05	0.31	1173065.0	19128620.1	599
2017-02-06	16.26	16.65	15.87	16.39	0.23	1.42	1431765.0	23252142.85	800
2017-02-05	16.0	16.91	15.87	16.16	0.58	3.72	1990929.0	32553419.85	1403
2017-02-02	15.35	16.13	15.35	15.58	0.18	1.17	1248617.0	19588882.5	822
2017-02-01	15.48	15.61	15.35	15.4	-0.03	-0.19	638966.0	9883621.8	443
2017-01-31	15.09	15.61	14.96	15.43	0.34	2.25	894607.0	13730984.75	479
2017-01-30	15.22	15.22	15.09	15.09	0.0	0.0	289871.0	4399448.25	274
2017-01-29	15.22	15.35	15.09	15.09	-0.15	-0.98	322479.0	4903217.3	284
2017-01-26	15.22	15.61	15.09	15.24	-0.03	-0.2	1091432.0	16753473.0	554
2017-01-25	15.48	15.61	15.22	15.27	-0.1	-0.65	473761.0	7278492.0	278
2017-01-24	15.09	15.48	15.09	15.37	0.26	1.72	478400.0	7303216.3	291
2017-01-23	15.09	15.22	14.96	15.11	0.05	0.33	463386.0	7005396.9	300
2017-01-22	14.96	15.22	14.83	15.06	0.13	0.87	454246.0	6815166.85	290
2017-01-19	15.09	15.22	14.83	14.93	-0.03	-0.2	408760.0	6112000.35	322
2017-01-18	15.09	15.35	14.96	14.96	0.0	0.0	450548.0	6791554.8	325
2017-01-17	14.96	14.96	14.57	14.96	0.13	0.88	526034.0	7775831.55	344
2017-01-16	15.35	15.35	14.83	14.83	-0.47	-3.07	590558.0	8918711.25	345
2017-01-15	15.22	15.35	14.96	15.3	0.26	1.73	375177.0	5677539.35	244
2017-01-12	15.09	15.61	14.96	15.04	0.21	1.42	1246145.0	18955366.9	727
2017-01-11	15.48	15.48	14.83	14.83	-0.39	-2.56	896099.0	13469406.45	536
2017-01-10	15.35	15.35	15.09	15.22	-0.08	-0.52	415435.0	6301336.7	267
2017-01-09	15.61	16.0	15.22	15.3	-0.28	-1.8	1107545.0	17229086.35	573
2017-01-08	15.48	15.74	15.48	15.58	0.23	1.5	536056.0	8364786.05	308
2017-01-05	15.48	15.74	15.35	15.35	-0.1	-0.65	526129.0	8143922.3	411
2017-01-04	15.87	16.0	15.35	15.45	-0.24	-1.53	724343.0	11402995.85	507
2017-01-03	15.22	16.13	15.22	15.69	0.39	2.55	1602823.0	25128536.5	800
2017-01-02	15.35	15.48	15.09	15.3	0.03	0.2	534205.0	8181117.9	354
2017-01-01	15.35	15.48	15.22	15.27	-0.05	-0.33	545541.0	8367496.85	295
2016-12-29	15.48	15.48	15.22	15.32	-0.18	-1.16	415482.0	6390301.9	307
2016-12-28	15.61	15.87	15.48	15.5	-0.08	-0.51	491753.0	7700942.45	379
2016-12-27	15.48	15.74	15.35	15.58	0.02	0.13	715883.0	11132311.8	413
2016-12-26	15.48	15.61	15.22	15.56	0.19	1.24	914177.0	14126743.3	571
2016-12-25	15.48	15.61	15.35	15.37	0.15	0.99	683309.0	10573512.5	427
2016-12-22	15.22	15.35	15.09	15.22	0.08	0.53	420285.0	6418486.05	314
2016-12-21	15.22	15.35	14.96	15.14	0.0	0.0	278718.0	4233055.15	260
2016-12-20	15.22	15.35	14.96	15.14	-0.29	-1.88	565901.0	8553430.0	496
2016-12-19	15.87	16.0	15.35	15.43	-0.44	-2.77	751311.0	11844946.7	555
2016-12-18	15.74	16.13	15.61	15.87	0.34	2.19	1042678.0	16563370.75	676
2016-12-15	15.48	15.61	15.22	15.53	0.03	0.19	561415.0	8668942.85	437
2016-12-14	16.13	16.39	15.48	15.5	-0.63	-3.91	726764.0	11580862.65	543
2016-12-13	16.39	16.65	15.87	16.13	-0.23	-1.41	1047771.0	16935409.7	758
2016-12-12	16.52	17.17	16.0	16.36	0.1	0.62	1905612.0	31521142.9	1166
2016-12-11	16.13	16.52	16.0	16.26	0.39	2.46	1753800.0	28497268.75	867
2016-12-08	16.0	16.13	15.87	15.87	-0.02	-0.13	607688.0	9686436.1	431
2016-12-07	16.26	16.39	15.74	15.89	-0.42	-2.58	793070.0	12753720.15	652
2016-12-06	16.26	16.52	16.0	16.31	0.18	1.12	797067.0	12909634.2	668
2016-12-05	15.61	16.52	15.48	16.13	0.57	3.66	2422165.0	38616744.2	1385
2016-12-04	15.22	15.74	14.83	15.56	0.47	3.11	1218142.0	18552063.15	830
2016-12-01	15.22	15.35	14.96	15.09	0.0	0.0	491468.0	7437417.45	403
2016-11-30	15.09	15.35	14.96	15.09	0.0	0.0	374117.0	5671979.3	414
2016-11-29	15.48	15.48	14.96	15.09	-0.39	-2.52	609884.0	9294556.65	523
2016-11-28	15.61	15.87	15.48	15.48	-0.02	-0.13	1384251.0	21670803.65	996
2016-11-27	15.48	15.87	15.09	15.5	0.39	2.58	1597536.0	24641648.3	1299
2016-11-24	14.57	15.74	13.92	15.11	0.65	4.5	1865120.0	28034618.6	1199
2016-11-23	14.18	14.57	14.18	14.46	0.31	2.19	344180.0	4949296.25	277
2016-11-22	14.7	14.83	13.53	14.15	-0.83	-5.54	1028018.0	14482654.35	862
2016-11-21	15.22	15.35	14.96	14.98	-0.21	-1.38	562978.0	8527742.25	424
2016-11-20	15.22	15.61	15.09	15.19	0.05	0.33	975656.0	14924731.8	663
2016-11-17	15.61	15.74	14.83	15.14	-0.05	-0.33	1738579.0	26635362.75	1303
2016-11-16	14.31	15.35	14.18	15.19	1.14	8.11	1525180.0	22460110.6	837
2016-11-15	14.05	14.57	13.92	14.05	0.05	0.36	1565912.0	22357940.1	971
2016-11-14	14.18	14.57	13.92	14.0	-0.07	-0.5	972308.0	13837139.8	657
2016-11-13	14.05	14.44	13.92	14.07	0.15	1.08	694224.0	9828524.9	509
2016-11-10	14.05	14.57	13.79	13.92	0.39	2.88	1117024.0	15818957.05	832
2016-11-09	13.4	13.66	12.75	13.53	0.03	0.22	595097.0	8005705.65	471
2016-11-08	13.4	13.66	13.4	13.5	0.05	0.37	425252.0	5761817.6	373
2016-11-07	13.53	13.66	13.4	13.45	0.0	0.0	444862.0	5985557.9	485
2016-11-06	14.05	14.31	13.4	13.45	-0.47	-3.38	1397112.0	19265329.55	1061
2016-11-03	12.88	13.92	12.88	13.92	1.22	9.61	2538224.0	34910924.8	1253
2016-11-02	12.88	13.27	12.62	12.7	-0.31	-2.38	799974.0	10406703.65	580
2016-11-01	13.14	13.27	12.88	13.01	-0.1	-0.76	340727.0	4441323.7	272
2016-10-31	13.27	13.4	13.01	13.11	-0.21	-1.58	498372.0	6561690.5	456
2016-10-30	13.53	13.79	13.14	13.32	0.21	1.6	1085042.0	14614388.15	918
2016-10-27	12.1	13.4	12.1	13.11	0.86	7.02	1889830.0	24514598.6	1230
2016-10-26	12.49	12.62	12.23	12.25	-0.29	-2.31	635762.0	7891020.8	551
2016-10-25	11.97	12.75	11.97	12.54	0.52	4.33	1239395.0	15305729.05	809
2016-10-24	11.84	12.36	11.71	12.02	0.13	1.09	721619.0	8669786.6	584
2016-10-23	11.71	12.1	11.45	11.89	0.37	3.21	558472.0	6551862.45	410
2016-10-20	11.58	11.71	11.32	11.52	0.18	1.59	547005.0	6288555.05	347
2016-10-19	11.19	11.45	10.93	11.34	0.49	4.52	286520.0	3213606.8	317
2016-10-18	11.71	11.71	10.8	10.85	-0.67	-5.82	326665.0	3674554.6	406
2016-10-17	11.97	11.97	11.45	11.52	-0.34	-2.87	324355.0	3797757.55	380
2016-10-16	12.1	12.62	11.71	11.86	-0.37	-3.03	517420.0	6225010.25	471
2016-10-13	11.97	12.75	11.97	12.23	0.37	3.12	1151379.0	14355205.45	961
2016-10-12	11.32	12.23	11.19	11.86	0.54	4.77	1616461.0	18956187.8	1091
2016-10-11	10.67	11.58	10.54	11.32	0.65	6.09	1069218.0	11984496.8	712
2016-10-10	10.67	10.67	10.41	10.67	0.0	0.0	178541.0	1897755.6	209
2016-10-09	11.19	11.19	10.67	10.67	-0.33	-3.0	262183.0	2866712.55	231
2016-10-06	11.06	11.19	10.93	11.0	-0.06	-0.54	315453.0	3501085.35	309
2016-10-05	11.06	11.19	10.8	11.06	0.13	1.19	463706.0	5110620.55	408
2016-10-04	10.8	11.06	10.41	10.93	0.16	1.49	426769.0	4588566.15	410
2016-10-03	10.8	11.06	10.02	10.77	-0.03	-0.28	839870.0	8859735.1	548
2016-10-02	11.97	12.23	10.8	10.8	-1.06	-8.94	542145.0	6293793.9	387
2016-09-29	11.97	12.1	11.32	11.86	0.13	1.11	347920.0	4103267.2	363
2016-09-28	12.88	12.88	11.45	11.73	-0.76	-6.08	401404.0	4854537.45	430
2016-09-27	13.66	13.66	12.49	12.49	-1.32	-9.56	492424.0	6392850.15	437
2016-09-26	13.92	14.05	13.79	13.81	0.05	0.36	515447.0	7163763.6	327
2016-09-25	13.92	13.92	13.4	13.76	-0.16	-1.15	271518.0	3702593.5	240
2016-09-21	14.05	14.05	13.79	13.92	0.03	0.22	243653.0	3391976.5	232
2016-09-20	13.79	14.05	13.4	13.89	0.1	0.73	479374.0	6593391.85	409
2016-09-19	14.96	15.09	13.53	13.79	-1.17	-7.82	595849.0	8380966.4	487
2016-09-18	15.48	15.48	14.96	14.96	-0.54	-3.48	270029.0	4096782.7	278
2016-09-08	15.87	15.87	15.35	15.5	-0.32	-2.02	606789.0	9454316.75	564
2016-09-07	16.13	16.26	15.74	15.82	-0.31	-1.92	483963.0	7731358.95	368
2016-09-06	16.13	16.39	16.0	16.13	0.11	0.69	486510.0	7879369.4	474
2016-09-05	16.39	16.39	16.0	16.02	-0.08	-0.5	345001.0	5567021.0	352
2016-09-04	15.74	16.39	15.61	16.1	0.57	3.67	649914.0	10383375.6	611
2016-09-01	16.26	16.26	15.35	15.53	-0.81	-4.96	464727.0	7250847.8	494
2016-08-31	16.91	16.91	16.26	16.34	-0.47	-2.8	286203.0	4728114.85	273
2016-08-30	16.65	17.43	16.65	16.81	0.42	2.56	973165.0	16538948.6	998
2016-08-29	16.52	16.78	16.39	16.39	-0.08	-0.49	298740.0	4939327.25	254
2016-08-28	16.26	16.65	16.26	16.47	0.16	0.98	373172.0	6140710.75	279
2016-08-25	16.65	16.78	15.87	16.31	-0.65	-3.83	616877.0	10030514.55	546
2016-08-24	17.43	17.43	16.91	16.96	-0.29	-1.68	244784.0	4204122.95	267
2016-08-23	17.3	17.43	17.04	17.25	0.05	0.29	343766.0	5931874.0	336
2016-08-22	18.08	18.08	17.04	17.2	-0.75	-4.18	465836.0	8137705.45	404
2016-08-21	18.47	18.6	17.95	17.95	-0.26	-1.43	330064.0	6027555.4	307
2016-08-18	18.21	18.34	17.56	18.21	0.1	0.55	434184.0	7819130.8	410
2016-08-17	18.86	19.25	18.08	18.11	-0.65	-3.46	772262.0	14342830.75	651
2016-08-16	18.99	19.12	18.6	18.76	-0.1	-0.53	398072.0	7514625.0	355
2016-08-15	18.73	18.99	18.73	18.86	0.13	0.69	453431.0	8565045.25	355
2016-08-14	18.86	18.86	18.6	18.73	0.03	0.16	196172.0	3675380.2	233
2016-08-11	18.86	18.86	18.47	18.7	-0.11	-0.58	415460.0	7743776.25	430
2016-08-10	18.99	19.12	18.73	18.81	-0.18	-0.95	386799.0	7321273.7	371
2016-08-09	19.51	19.51	18.73	18.99	-0.55	-2.81	666243.0	12694358.15	644
2016-08-08	19.9	20.94	19.51	19.54	0.16	0.83	1277221.0	25742902.7	1237
2016-08-07	19.38	19.64	19.25	19.38	0.13	0.68	301921.0	5870710.15	298
2016-08-04	19.12	19.77	19.12	19.25	0.0	0.0	553493.0	10731480.9	496
2016-08-03	19.25	19.9	19.12	19.25	0.1	0.52	587996.0	11405567.4	558
2016-08-02	19.64	19.64	18.99	19.15	-0.65	-3.28	516484.0	9937170.2	505
2016-08-01	18.99	20.16	18.6	19.8	1.46	7.96	1377443.0	27246080.5	1039
2016-07-31	18.99	19.12	18.08	18.34	-0.65	-3.42	430422.0	7888623.25	431
2016-07-28	19.77	19.77	18.86	18.99	-0.68	-3.46	394278.0	7596422.6	425
2016-07-27	20.16	20.29	19.64	19.67	-0.41	-2.04	285574.0	5668280.5	356
2016-07-26	19.9	20.81	19.9	20.08	0.23	1.16	636656.0	12959530.6	674
2016-07-25	19.77	20.03	19.51	19.85	0.13	0.66	168902.0	3335678.75	223
2016-07-24	20.16	20.42	19.64	19.72	-0.39	-1.94	288691.0	5813077.65	309
2016-07-21	20.29	20.42	20.03	20.11	-0.52	-2.52	390191.0	7882145.95	436
2016-07-20	20.94	21.07	20.55	20.63	-0.23	-1.1	319399.0	6649133.05	360
2016-07-19	20.81	21.33	20.68	20.86	0.15	0.72	914937.0	19207657.75	711
2016-07-18	20.81	21.07	20.55	20.71	-0.1	-0.48	722832.0	15033659.85	594
2016-07-17	20.81	21.2	20.68	20.81	0.08	0.39	455213.0	9517953.8	412
2016-07-14	21.07	21.07	20.55	20.73	-0.37	-1.75	888999.0	18561647.25	714
2016-07-13	21.33	21.59	20.81	21.1	-0.15	-0.71	1506042.0	31977468.35	1130
2016-07-12	19.9	21.59	19.77	21.25	1.58	8.03	2716888.0	56750090.65	1826
2016-07-11	19.38	20.29	19.38	19.67	0.32	1.65	703211.0	13967775.4	698
2016-07-10	19.38	19.51	19.25	19.35	0.18	0.94	234561.0	4552936.65	266
2016-06-30	19.51	20.16	19.12	19.17	-0.21	-1.08	626515.0	12291876.25	736
2016-06-29	19.64	19.77	19.38	19.38	-0.16	-0.82	298864.0	5826878.2	353
2016-06-28	19.25	20.16	19.25	19.54	0.16	0.83	493929.0	9772095.1	531
2016-06-27	19.77	20.03	19.38	19.38	-0.39	-1.97	489918.0	9665420.2	486
2016-06-26	18.99	20.03	18.73	19.77	-0.5	-2.47	875822.0	17103116.85	829
2016-06-23	19.38	20.81	18.99	20.27	0.89	4.59	1157115.0	23221733.25	1050
2016-06-22	20.03	20.03	19.38	19.38	-0.5	-2.52	205339.0	4020808.45	303
2016-06-21	20.03	20.16	19.77	19.88	-0.07	-0.35	432226.0	8637969.05	420
2016-06-20	20.42	20.42	19.77	19.95	-0.5	-2.44	353141.0	7097625.15	366
2016-06-19	20.81	20.81	20.42	20.45	-0.13	-0.63	285183.0	5872401.5	391
2016-06-16	21.33	21.33	20.42	20.58	-0.75	-3.52	640052.0	13303270.4	714
2016-06-15	21.59	22.24	21.33	21.33	-0.16	-0.74	1478475.0	32252687.15	946
2016-06-14	21.59	21.72	21.46	21.49	-0.1	-0.46	428554.0	9238992.15	466
2016-06-13	21.85	21.98	21.59	21.59	-0.18	-0.83	612895.0	13315302.2	601
2016-06-12	21.85	22.24	21.2	21.77	0.13	0.6	1079995.0	23546235.55	880
2016-06-09	22.24	22.24	21.59	21.64	-0.45	-2.04	1518592.0	33246595.9	1052
2016-06-08	21.98	22.37	21.72	22.09	0.19	0.87	1103477.0	24319433.5	1031
2016-06-07	22.24	22.24	21.59	21.9	0.05	0.23	508730.0	11105235.0	586
2016-06-06	21.98	22.37	21.46	21.85	-0.03	-0.14	621556.0	13629460.45	616
2016-06-05	22.63	22.89	21.72	21.88	-0.8	-3.53	1166423.0	25957592.0	1079
2016-06-02	21.72	23.28	21.59	22.68	1.11	5.15	2776840.0	63075879.45	2281
2016-06-01	22.11	22.11	21.33	21.57	-0.52	-2.35	715075.0	15532101.85	826
2016-05-31	22.63	22.89	21.98	22.09	-0.41	-1.82	1378318.0	30933579.15	1300
2016-05-30	23.15	23.41	21.33	22.5	-0.39	-1.7	5174142.0	116391257.85	3821
2016-05-29	21.2	22.89	21.2	22.89	2.08	10.0	3237940.0	72506141.6	2072
2016-05-26	21.85	22.24	20.55	20.81	-1.02	-4.67	993867.0	21318279.6	1127
2016-05-25	21.33	22.5	21.2	21.83	0.89	4.25	2172893.0	47775986.75	1823
2016-05-24	19.25	21.33	18.86	20.94	1.3	6.62	1406942.0	28114329.2	1546
2016-05-23	21.72	21.85	19.64	19.64	-2.06	-9.49	1212273.0	24460630.8	1323
2016-05-22	23.02	23.02	21.46	21.7	-1.27	-5.53	786392.0	17490498.5	1050
2016-05-19	23.41	23.8	22.89	22.97	-0.7	-2.96	985695.0	22866367.3	1070
2016-05-18	23.02	24.19	22.63	23.67	0.78	3.41	2880966.0	68013670.1	2387
2016-05-17	23.15	23.28	22.63	22.89	-0.03	-0.13	842169.0	19299579.95	905
2016-05-16	23.8	23.8	22.37	22.92	-0.75	-3.17	1333747.0	30715999.05	1460
2016-05-15	24.06	24.45	23.67	23.67	-0.16	-0.67	967095.0	23150901.3	1039
2016-05-12	23.93	24.84	23.28	23.83	0.16	0.68	2832864.0	68285544.7	2667
2016-05-11	24.58	24.71	23.41	23.67	-1.77	-6.96	3736712.0	90214186.75	3386
2016-05-10	26.01	26.93	24.84	25.44	-0.05	-0.2	5513162.0	142738344.7	4953
2016-05-09	23.41	25.49	22.76	25.49	2.29	9.87	5486988.0	134591358.55	3949
2016-05-08	23.54	23.93	23.02	23.2	0.05	0.22	1450014.0	33941383.75	1281
2016-05-05	23.54	23.93	22.76	23.15	0.15	0.65	2067736.0	48346311.8	1814
2016-05-04	23.67	23.93	22.5	23.0	-0.65	-2.75	2616718.0	60569363.25	2769
2016-05-03	23.28	24.58	22.89	23.65	1.28	5.72	5128067.0	122134820.3	3701
2016-05-02	22.63	22.89	21.85	22.37	0.08	0.36	2975274.0	66618134.2	2938
2016-05-01	21.46	22.76	21.07	22.29	1.22	5.79	4113684.0	90355238.85	3257
2016-04-28	24.06	24.84	20.68	21.07	-1.82	-7.95	5593433.0	129934075.05	4643
2016-04-27	21.46	22.89	21.46	22.89	2.08	10.0	2595075.0	58252512.5	1734
2016-04-26	19.12	20.81	18.99	20.81	1.85	9.76	3064957.0	61763819.6	1908
2016-04-25	18.73	19.77	18.34	18.96	0.41	2.21	2713467.0	51590881.0	1818
2016-04-24	18.6	18.73	18.21	18.55	0.11	0.6	1812840.0	33572709.35	1281
2016-04-21	18.21	18.86	18.21	18.44	0.59	3.31	2323863.0	43351531.9	1561
2016-04-20	18.47	18.47	17.82	17.85	-0.44	-2.41	572023.0	10295892.9	620
2016-04-19	18.47	18.6	18.08	18.29	0.16	0.88	1652029.0	30319082.85	1120
2016-04-18	18.86	18.99	17.95	18.13	-0.63	-3.36	1805887.0	33279919.3	1503
2016-04-17	18.47	18.86	17.95	18.76	0.97	5.45	2668323.0	49237779.4	2028
2016-04-14	18.08	18.86	17.17	17.79	0.13	0.74	3333915.0	59945976.4	2582
2016-04-13	20.03	21.07	17.56	17.66	-1.72	-8.88	4967556.0	96703013.05	3989
2016-04-12	18.21	19.38	18.08	19.38	1.74	9.86	2908115.0	55257845.75	1836
2016-04-11	16.39	17.69	16.0	17.64	1.54	9.57	2685246.0	46501470.3	1449
2016-04-10	15.74	16.26	15.61	16.1	0.83	5.44	1709438.0	27243425.95	1110
2016-04-07	16.26	16.26	14.83	15.27	-0.6	-3.78	1592626.0	24769602.15	1300
2016-04-06	15.09	16.39	15.09	15.87	0.83	5.52	3107029.0	48940860.65	1604
2016-04-05	14.7	15.61	14.44	15.04	0.55	3.8	2427806.0	36777866.15	1740
2016-04-04	14.05	15.61	14.05	14.49	-0.99	-6.4	3877464.0	56425034.15	2480
2016-04-03	15.48	15.48	15.48	15.48	-1.69	-9.84	72024.0	1114839.6	103
2016-03-31	17.17	17.95	17.17	17.17	-1.79	-9.44	445359.0	7650859.2	327
2016-03-30	17.82	18.99	17.43	18.96	1.58	9.09	1948820.0	36210036.5	1332
2016-03-29	17.3	17.43	17.04	17.38	-0.02	-0.11	598820.0	10285496.75	553
2016-03-28	18.34	18.47	17.04	17.4	-0.68	-3.76	1214898.0	21621788.3	1018
2016-03-27	17.17	18.47	17.17	18.08	1.01	5.92	2020393.0	36138841.85	1360
2016-03-24	17.56	17.69	17.04	17.07	-0.65	-3.67	906341.0	15746273.3	786
2016-03-23	17.95	18.47	17.56	17.72	-0.05	-0.28	2116371.0	37944939.5	1694
2016-03-22	16.39	17.82	16.39	17.77	1.54	9.49	2587037.0	45121931.85	1647
2016-03-21	16.52	16.91	16.13	16.23	-0.26	-1.58	1164911.0	19177776.7	823
2016-03-20	16.91	17.04	16.26	16.49	-0.24	-1.43	817881.0	13521069.15	678
2016-03-17	17.56	17.69	16.65	16.73	-0.62	-3.57	1150901.0	19581090.4	917
2016-03-16	17.43	18.34	17.17	17.35	0.08	0.46	1924289.0	34007118.3	1602
2016-03-15	17.69	18.99	16.78	17.27	-0.03	-0.17	4571282.0	83295331.5	3202
2016-03-14	15.87	17.3	15.87	17.3	1.46	9.22	2726601.0	45826260.5	1507
2016-03-13	15.09	16.0	15.09	15.84	0.86	5.74	2349144.0	36804251.5	1219
2016-03-10	14.83	15.22	14.83	14.98	-0.13	-0.86	755651.0	11406347.2	519
2016-03-09	15.09	15.61	14.83	15.11	0.15	1.0	1359374.0	20650216.4	897
2016-03-08	14.44	15.09	14.31	14.96	0.73	5.13	1571805.0	23137765.35	796
2016-03-07	14.31	14.44	14.05	14.23	0.08	0.57	929428.0	13260564.35	546
2016-03-06	14.18	14.31	13.92	14.15	0.34	2.46	573631.0	8124707.95	338
2016-03-03	13.79	14.18	13.66	13.81	0.13	0.95	726983.0	10144051.05	427
2016-03-02	13.92	14.05	13.66	13.68	-0.08	-0.58	359175.0	4963034.9	187
2016-03-01	13.92	14.05	13.79	13.76	0.13	0.95	287127.0	3970915.55	185
2016-02-29	13.66	13.79	13.53	13.63	-0.13	-0.94	346713.0	4730454.45	198
2016-02-28	13.53	13.92	13.53	13.76	0.36	2.69	346785.0	4750721.15	256
2016-02-25	13.53	13.53	13.4	13.4	0.0	0.0	235900.0	3168798.65	156
2016-02-24	13.53	13.79	13.4	13.4	-0.13	-0.96	447891.0	6080914.5	256
2016-02-23	13.66	13.79	13.4	13.53	-0.02	-0.15	362372.0	4917383.85	269
2016-02-22	13.4	13.79	13.27	13.55	0.31	2.34	709786.0	9633774.35	403
2016-02-21	12.88	13.27	12.88	13.24	0.05	0.38	239677.0	3147715.25	187
2016-02-18	13.27	13.4	13.14	13.19	0.18	1.38	229412.0	3037812.25	177
2016-02-17	12.88	13.14	12.88	13.01	0.08	0.62	302174.0	3945030.15	246
2016-02-16	13.27	13.53	12.75	12.93	-0.18	-1.37	456750.0	5995331.05	386
2016-02-15	13.01	13.27	12.75	13.11	0.44	3.47	412616.0	5343533.5	314
2016-02-14	14.18	14.31	12.62	12.67	-1.25	-8.98	815387.0	10754661.1	661
2016-02-11	14.96	15.09	13.92	13.92	-1.48	-9.61	599453.0	8666273.3	645
2016-02-10	15.48	15.74	15.22	15.4	-0.08	-0.52	617409.0	9569695.95	372
2016-02-09	15.74	16.0	15.35	15.48	-0.28	-1.78	581077.0	9153215.15	423
2016-02-08	15.87	16.52	15.48	15.76	-0.21	-1.31	1317251.0	21104380.05	838
2016-02-07	14.96	16.13	14.83	15.97	0.91	6.04	956955.0	15020078.05	625
2016-02-04	15.22	15.61	14.83	15.06	0.05	0.33	601696.0	9185922.65	425
2016-02-03	13.92	15.22	13.92	15.01	0.96	6.83	1894533.0	27776584.8	845
2016-02-02	14.18	14.7	14.05	14.05	-0.26	-1.82	487383.0	6972187.55	351
2016-02-01	13.92	14.57	13.92	14.31	0.26	1.85	651690.0	9387408.55	397
2016-01-31	14.18	14.44	14.05	14.05	0.16	1.15	318386.0	4511837.85	227
2016-01-28	14.05	14.44	13.79	13.89	-0.03	-0.22	314240.0	4447958.75	294
2016-01-27	14.18	14.31	13.92	13.92	0.05	0.36	239697.0	3369343.8	249
2016-01-26	13.66	14.31	13.4	13.87	0.29	2.14	383111.0	5317109.4	324
2016-01-25	13.14	13.79	13.14	13.58	0.13	0.97	330577.0	4457804.75	345
2016-01-24	13.66	14.05	13.4	13.45	0.47	3.62	122588.0	1684454.7	136
2016-01-21	13.53	13.53	12.88	12.98	-0.68	-4.98	171296.0	2260469.15	177
2016-01-20	14.44	14.44	13.79	13.66	-1.27	-8.51	179832.0	2534902.9	180
2016-01-19	14.7	15.09	14.57	14.93	0.91	6.49	210597.0	3126002.3	184
2016-01-18	14.18	14.57	13.53	14.02	-0.29	-2.03	178279.0	2502856.05	225
2016-01-17	14.7	14.7	14.31	14.31	-1.56	-9.83	105294.0	1515746.55	144
2016-01-14	16.91	17.3	15.87	15.87	-1.66	-9.47	173079.0	2817023.9	245
2016-01-13	17.82	17.95	17.43	17.53	-0.24	-1.35	161067.0	2851264.3	163
2016-01-12	18.08	18.21	17.56	17.77	-0.31	-1.71	147624.0	2641119.4	181
2016-01-11	17.43	18.21	17.17	18.08	0.42	2.38	259222.0	4586385.8	284
2016-01-10	18.6	18.6	17.56	17.66	-0.73	-3.97	202278.0	3658941.8	245
2016-01-07	18.6	18.86	18.21	18.39	-0.63	-3.31	210920.0	3929544.2	267
2016-01-06	18.99	19.9	18.47	19.02	0.03	0.16	882949.0	16859664.1	659
2016-01-05	18.99	19.38	18.86	18.99	-0.08	-0.42	312710.0	5963733.6	289
2016-01-04	19.51	20.42	18.99	19.07	-0.52	-2.65	898629.0	17730606.6	786
2016-01-03	19.64	19.77	19.51	19.59	0.16	0.82	92563.0	1812871.8	134
2015-12-31	19.64	19.9	19.38	19.43	-0.32	-1.62	124828.0	2446319.0	187
2015-12-30	20.03	20.29	19.64	19.75	-0.15	-0.75	200524.0	3999437.0	268
2015-12-29	19.38	20.03	18.6	19.9	0.42	2.16	172802.0	3369519.85	247
2015-12-28	19.64	19.9	19.38	19.48	-0.06	-0.31	64380.0	1254721.85	127
2015-12-27	19.51	19.77	19.38	19.54	0.0	0.0	112907.0	2204825.85	122
2015-12-24	19.51	19.64	19.38	19.54	0.06	0.31	289961.0	5662401.0	232
2015-12-23	20.03	20.29	19.38	19.48	-0.76	-3.75	825991.0	16444598.75	617
2015-12-22	20.29	20.81	19.9	20.24	-0.05	-0.25	413176.0	8358140.85	398
2015-12-21	20.42	20.55	20.03	20.29	0.0	0.0	253373.0	5146005.3	229
2015-12-20	19.38	20.68	19.25	20.29	0.78	4.0	400948.0	7895653.65	322
2015-12-17	19.25	19.77	19.25	19.51	0.34	1.77	436309.0	8527478.85	309
2015-12-16	18.34	19.51	18.21	19.17	0.91	4.98	1420009.0	26609295.75	850
2015-12-15	18.21	18.47	18.08	18.26	0.08	0.44	435075.0	7973903.4	438
2015-12-14	18.6	19.12	18.21	18.18	-0.29	-1.57	1087295.0	20232711.4	896
2015-12-13	18.47	18.73	17.95	18.47	-0.88	-4.55	606475.0	11131153.15	656
2015-12-10	18.99	20.03	18.99	19.35	0.39	2.06	1039621.0	20345779.05	1022
2015-12-09	19.25	19.38	18.99	18.96	-0.13	-0.68	301217.0	5766686.6	286
2015-12-08	19.77	19.77	18.99	19.09	-0.84	-4.21	462570.0	8946188.1	466
2015-12-07	20.03	20.94	19.64	19.93	-0.05	-0.25	846875.0	17230193.15	795
2015-12-06	19.9	20.29	19.64	19.98	-0.1	-0.5	419453.0	8387610.85	443
2015-12-03	20.68	21.07	20.03	20.08	-0.39	-1.91	785461.0	16129742.0	793
2015-12-02	19.9	21.59	19.64	20.47	0.52	2.61	1856215.0	38570822.75	1302
2015-12-01	20.29	20.29	19.9	19.95	-0.21	-1.04	348463.0	6981845.9	365
2015-11-30	20.94	20.94	20.03	20.16	-0.31	-1.51	1324679.0	27092531.8	1071
2015-11-29	18.99	20.81	18.99	20.47	1.45	7.62	1971721.0	39203002.75	1298
2015-11-26	19.25	19.64	18.99	19.02	-0.23	-1.19	547557.0	10581640.35	502
2015-11-25	19.25	19.9	19.25	19.25	0.13	0.68	749018.0	14660867.0	561
2015-11-24	19.25	19.25	19.12	19.12	-0.05	-0.26	244399.0	4681253.8	194
2015-11-23	19.25	19.38	18.99	19.17	-0.05	-0.26	177863.0	3417553.2	197
2015-11-22	19.12	19.38	18.99	19.22	0.23	1.21	326303.0	6264651.7	334
2015-11-19	19.51	19.64	18.99	18.99	-0.57	-2.91	509860.0	9813187.95	570
2015-11-18	18.73	20.68	18.73	19.56	0.73	3.88	1506679.0	30272073.15	1249
2015-11-17	18.73	18.99	18.73	18.83	0.0	0.0	210448.0	3962798.7	188
2015-11-16	18.86	18.99	18.6	18.83	0.18	0.97	287340.0	5400320.0	318
2015-11-15	19.12	19.38	18.34	18.65	-1.12	-5.67	292336.0	5513395.6	343
2015-11-12	20.16	20.16	19.77	19.77	-0.42	-2.08	196433.0	3905712.05	253
2015-11-11	20.03	20.29	19.77	20.19	0.08	0.4	363546.0	7290889.35	386
2015-11-10	20.29	20.42	20.03	20.11	-0.29	-1.42	138346.0	2801740.15	175
2015-11-09	20.16	20.42	20.16	20.4	0.24	1.19	178704.0	3632926.95	201
2015-11-08	20.03	20.29	19.9	20.16	-0.05	-0.25	250021.0	5035841.35	302
2015-11-05	20.68	20.68	20.16	20.21	-0.45	-2.18	359432.0	7316364.95	380
2015-11-04	20.81	21.07	20.29	20.66	-0.02	-0.1	613449.0	12654462.0	510
2015-11-03	20.29	21.59	20.29	20.68	0.49	2.43	1643677.0	34392540.55	1406
2015-11-02	20.29	20.55	20.16	20.19	-0.15	-0.74	400525.0	8172755.65	348
2015-11-01	20.55	20.68	20.16	20.34	-0.63	-3.0	362389.0	7403361.65	380
2015-10-29	21.59	21.72	20.81	20.97	-0.26	-1.22	343333.0	7296685.4	368
2015-10-28	21.59	21.98	20.55	21.23	-0.28	-1.3	927209.0	19529711.45	778
2015-10-27	23.28	23.28	21.2	21.51	-1.62	-7.0	394724.0	8881251.6	393
2015-10-26	23.41	23.41	22.76	23.13	-0.02	-0.09	146019.0	3369305.75	207
2015-10-25	23.41	23.93	23.15	23.15	0.08	0.35	367301.0	8624490.3	447
2015-10-22	23.54	23.54	22.5	23.07	-0.34	-1.45	334811.0	7681286.7	405
2015-10-21	24.06	24.58	23.41	23.41	-1.43	-5.76	446113.0	10709873.85	605
2015-10-20	25.75	26.4	24.84	24.84	-2.63	-9.57	836430.0	21297271.45	1053
2015-10-19	27.32	27.84	27.19	27.47	0.36	1.33	453486.0	12469727.9	496
2015-10-18	26.66	27.58	26.66	27.11	0.21	0.78	292183.0	7977965.45	373
2015-10-15	27.58	27.58	26.8	26.9	-0.68	-2.47	275444.0	7497752.5	356
2015-10-14	27.71	28.1	27.45	27.58	-0.28	-1.01	321534.0	8927687.7	302
2015-10-13	27.58	27.97	27.32	27.86	0.21	0.76	235729.0	6527678.55	311
2015-10-12	27.71	28.23	27.58	27.65	-0.13	-0.47	383761.0	10694701.1	387
2015-10-11	28.1	28.23	27.71	27.78	0.13	0.47	331906.0	9273299.65	364
2015-10-08	27.58	28.1	27.45	27.65	-0.13	-0.47	373988.0	10418407.15	510
2015-10-07	27.58	28.1	27.32	27.78	0.46	1.68	374995.0	10358321.75	434
2015-10-06	27.19	27.58	27.06	27.32	0.19	0.7	279272.0	7619208.15	329
2015-10-05	27.06	27.19	26.53	27.13	0.23	0.86	243798.0	6580586.95	357
2015-10-04	26.8	26.93	26.53	26.9	0.18	0.67	267140.0	7155778.65	294
2015-10-01	26.27	27.97	26.27	26.72	0.47	1.79	731506.0	19859335.4	828
2015-09-30	26.14	26.4	26.01	26.25	0.37	1.43	101718.0	2665055.4	171
2015-09-29	26.01	26.14	25.75	25.88	-0.39	-1.48	92815.0	2407043.15	171
2015-09-21	26.53	26.93	26.27	26.27	-0.24	-0.91	150851.0	3985321.9	258
2015-09-20	26.14	27.19	26.01	26.51	0.26	0.99	454305.0	12125830.95	567
2015-09-17	27.45	27.45	26.14	26.25	-0.99	-3.63	470572.0	12673053.4	660
2015-09-16	26.01	28.23	26.01	27.24	1.51	5.87	1803737.0	49466188.75	1641
2015-09-15	25.62	26.01	25.49	25.73	-0.1	-0.39	218165.0	5603288.5	303
2015-09-14	26.66	26.66	25.75	25.83	-0.76	-2.86	288387.0	7548200.2	318
2015-09-13	26.8	27.06	26.53	26.59	-0.07	-0.26	191866.0	5157344.1	270
2015-09-10	26.66	27.06	26.4	26.66	-0.37	-1.37	396958.0	10604351.75	365
2015-09-09	27.19	27.32	26.8	27.03	0.39	1.46	286597.0	7757631.4	371
2015-09-08	26.8	27.06	26.14	26.64	-0.05	-0.19	389180.0	10391412.55	448
2015-09-07	25.88	27.32	25.88	26.69	0.81	3.13	651168.0	17402815.2	644
2015-09-06	25.23	26.01	25.23	25.88	0.57	2.25	336385.0	8630601.55	374
2015-09-03	25.49	25.75	24.97	25.31	0.1	0.4	173837.0	4401705.25	290
2015-09-02	25.23	25.75	24.71	25.21	-0.65	-2.51	340239.0	8585588.1	349
2015-09-01	26.14	26.27	25.49	25.86	-0.02	-0.08	187522.0	4859544.95	294
2015-08-31	26.01	26.14	25.62	25.88	-0.39	-1.48	414246.0	10748842.5	516
2015-08-30	26.8	27.06	26.14	26.27	0.15	0.57	409900.0	10958369.7	510
2015-08-27	26.8	26.8	25.88	26.12	0.76	3.0	314618.0	8279689.4	446
2015-08-26	25.75	26.53	25.1	25.36	-0.76	-2.91	604082.0	15664071.7	723
2015-08-25	24.71	26.14	23.93	26.12	2.24	9.38	525329.0	13286477.0	642
2015-08-24	25.62	26.27	23.41	23.88	-1.67	-6.54	501258.0	12222993.35	734
2015-08-23	26.14	26.66	25.36	25.55	-2.52	-8.98	570797.0	14859907.6	631
2015-08-20	26.66	28.36	26.01	28.07	0.83	3.05	317127.0	8617196.3	526
2015-08-19	29.14	29.53	26.66	27.24	-1.84	-6.33	245462.0	6921978.45	459
2015-08-18	31.22	31.48	28.49	29.08	-2.32	-7.39	300234.0	8883815.1	510
2015-08-17	31.35	32.26	31.22	31.4	-0.86	-2.67	212823.0	6747856.35	316
2015-08-16	33.3	33.69	31.22	32.26	-1.17	-3.5	125770.0	4105047.5	248
2015-08-13	33.56	33.82	33.3	33.43	0.03	0.09	86950.0	2917087.5	188
2015-08-12	33.43	33.56	32.65	33.4	-0.31	-0.92	164660.0	5468702.6	178
2015-08-11	34.21	34.34	33.43	33.71	-0.32	-0.94	153125.0	5203477.2	245
2015-08-10	33.69	34.08	33.69	34.03	0.45	1.34	165649.0	5614494.05	241
2015-08-09	32.52	33.69	32.52	33.58	0.1	0.3	138342.0	4616513.7	261
2015-08-06	34.6	34.6	33.3	33.48	-1.15	-3.32	212439.0	7181885.75	303
2015-08-05	34.6	35.12	34.34	34.63	0.19	0.55	130482.0	4525456.8	185
2015-08-04	34.47	34.86	33.95	34.44	-0.19	-0.55	89458.0	3081213.55	163
2015-08-03	34.08	34.86	33.82	34.63	0.52	1.52	175048.0	5991314.05	292
2015-08-02	36.42	36.94	33.56	34.11	-2.67	-7.26	274555.0	9577563.0	539
2015-07-30	37.33	37.46	36.68	36.78	-0.45	-1.21	146521.0	5422526.45	319
2015-07-29	37.98	37.98	37.07	37.23	-1.71	-4.39	468915.0	17525596.05	728
2015-07-28	37.98	39.02	37.98	38.94	0.41	1.06	134467.0	5207428.0	250
2015-07-27	39.02	39.41	38.5	38.53	-0.8	-2.03	138951.0	5405289.4	247
2015-07-26	39.67	39.93	39.02	39.33	-0.16	-0.41	203269.0	7984374.8	263
2015-07-23	39.15	39.8	39.15	39.49	0.83	2.15	226002.0	8922405.3	359
2015-07-22	38.24	38.89	38.24	38.66	0.57	1.5	135216.0	5207362.65	219
2015-07-15	37.72	38.24	37.59	38.09	0.29	0.77	141250.0	5351045.55	219
2015-07-14	37.85	37.85	37.59	37.8	-0.05	-0.13	75332.0	2843747.45	167
2015-07-13	37.46	38.24	37.46	37.85	0.31	0.83	208186.0	7874936.55	334
2015-07-12	37.98	38.24	37.46	37.54	-0.03	-0.08	132812.0	5020370.55	223
2015-07-09	37.07	37.72	36.81	37.57	0.42	1.13	98182.0	3660652.8	220
2015-07-08	37.2	37.46	36.94	37.15	-0.13	-0.35	76988.0	2857970.65	182
2015-07-07	37.59	37.98	37.2	37.28	-0.34	-0.9	115496.0	4340450.55	208
2015-07-06	37.07	37.98	36.68	37.62	0.5	1.35	144180.0	5400089.6	224
2015-07-05	37.33	37.59	36.94	37.12	-0.52	-1.38	108123.0	4024558.55	205
2015-07-02	37.72	38.11	37.46	37.64	-0.21	-0.55	80519.0	3040505.35	177
2015-07-01	37.59	38.5	37.46	37.85	0.21	0.56	167502.0	6353462.35	310
2015-06-30	36.42	37.72	36.42	37.64	0.36	0.97	185132.0	6867993.65	351
2015-06-29	38.11	38.5	36.81	37.28	-1.46	-3.77	202966.0	7572344.65	383
2015-06-28	39.8	39.8	38.37	38.74	-0.91	-2.3	128386.0	5030012.4	257
2015-06-25	39.67	40.06	39.54	39.65	-0.28	-0.7	159634.0	6348047.6	213
2015-06-24	40.58	40.84	39.54	39.93	-0.42	-1.04	147803.0	5913237.1	248
2015-06-23	40.45	40.71	39.8	40.35	0.29	0.72	112631.0	4524302.4	198
2015-06-22	39.67	40.58	39.54	40.06	0.26	0.65	99900.0	3989280.7	233
2015-06-21	40.58	40.58	39.41	39.8	-0.91	-2.24	139917.0	5605609.5	266
2015-06-18	41.49	41.49	40.32	40.71	-0.94	-2.26	131479.0	5387669.85	220
2015-06-17	41.75	41.88	41.23	41.65	-0.16	-0.38	185140.0	7687549.15	271
2015-06-16	41.88	42.01	41.49	41.81	0.13	0.31	130652.0	5449477.55	284
2015-06-15	41.36	42.27	41.1	41.68	0.71	1.73	319704.0	13303559.4	601
2015-06-14	41.1	41.88	40.58	40.97	-0.29	-0.7	224279.0	9257811.3	420
2015-06-11	41.62	41.75	41.1	41.26	-0.42	-1.01	211125.0	8733908.75	343
2015-06-10	42.27	42.4	41.49	41.68	-0.1	-0.24	347095.0	14506627.35	594
2015-06-09	43.83	43.96	41.1	41.78	-2.31	-5.24	484338.0	20371711.05	839
2015-06-08	44.22	45.14	43.83	44.09	-0.29	-0.65	311182.0	13858271.9	505
2015-06-07	45.53	45.53	44.22	44.38	-1.46	-3.18	267263.0	11952427.6	495
2015-06-04	46.57	46.57	45.66	45.84	-0.52	-1.12	107048.0	4928158.25	277
2015-06-03	46.7	46.96	45.92	46.36	-0.18	-0.39	262325.0	12212016.95	458
2015-06-02	46.31	47.09	46.05	46.54	0.39	0.85	409144.0	19090707.0	674
2015-06-01	45.79	46.44	45.53	46.15	0.23	0.5	201537.0	9262993.75	413
2015-05-31	45.66	46.96	45.53	45.92	0.65	1.44	502771.0	23235016.4	925
2015-05-28	45.01	45.53	45.01	45.27	0.13	0.29	136391.0	6168135.4	381
2015-05-27	45.66	45.66	45.01	45.14	-0.65	-1.42	209755.0	9511005.6	437
2015-05-26	46.05	46.31	44.48	45.79	-0.28	-0.61	291417.0	13355125.95	519
2015-05-25	46.31	46.57	45.79	46.07	-0.29	-0.63	291860.0	13460647.6	583
2015-05-24	47.22	47.35	45.79	46.36	-0.93	-1.97	498113.0	23170282.0	945
2015-05-21	46.83	48.52	46.83	47.29	0.36	0.77	744082.0	35309739.55	1177
2015-05-20	47.61	47.87	46.57	46.93	-0.57	-1.2	556661.0	26225962.15	894
2015-05-19	47.09	48.39	46.57	47.5	0.65	1.39	911130.0	43224316.9	1221
2015-05-18	45.53	47.48	45.27	46.85	1.45	3.19	1353725.0	63199942.55	2067
2015-05-17	43.96	45.66	43.7	45.4	1.7	3.89	687823.0	30735954.2	932
2015-05-14	43.83	44.61	43.31	43.7	0.02	0.05	599082.0	26262924.0	928
2015-05-13	45.01	45.01	43.57	43.68	-0.99	-2.22	583248.0	25709395.6	1025
2015-05-12	41.36	45.27	41.23	44.67	3.18	7.66	1451644.0	64046833.3	2024
2015-05-11	42.66	42.66	40.58	41.49	-1.3	-3.04	557614.0	23286617.2	1011
2015-05-10	44.48	44.48	42.4	42.79	-1.56	-3.52	695537.0	30016624.1	944
2015-05-07	44.61	44.88	43.7	44.35	-0.6	-1.33	565611.0	25032828.55	979
2015-05-06	45.53	46.7	44.88	44.95	-0.76	-1.66	1159067.0	52814144.8	1909
2015-05-05	42.01	45.79	42.01	45.71	4.06	9.75	2054616.0	91563566.8	3053
2015-05-04	41.75	42.01	41.1	41.65	0.1	0.24	909637.0	37886294.7	1054
2015-05-03	39.67	42.53	39.67	41.55	1.96	4.95	1685698.0	69927400.75	2456
2015-04-30	39.8	39.93	39.41	39.59	-0.21	-0.53	436344.0	17295320.75	517
2015-04-29	40.06	40.32	39.28	39.8	-0.29	-0.72	507158.0	20167126.9	688
2015-04-28	39.8	40.19	39.02	40.09	0.37	0.93	976460.0	38555169.65	1178
2015-04-27	38.37	40.32	37.98	39.72	1.66	4.36	1339142.0	52667834.8	1871
2015-04-26	37.46	38.24	37.2	38.06	0.96	2.59	564300.0	21343056.95	705
2015-04-23	37.07	37.85	36.94	37.1	0.03	0.08	480259.0	17945349.5	657
2015-04-22	36.81	37.72	36.68	37.07	0.94	2.6	886361.0	32926922.5	1015
2015-04-21	36.16	36.29	35.9	36.13	-0.32	-0.88	284028.0	10270501.8	347
2015-04-20	36.81	36.81	36.29	36.45	-0.31	-0.84	378163.0	13791873.45	466
2015-04-19	36.55	36.94	36.42	36.76	0.55	1.52	422476.0	15506793.3	522
2015-04-16	36.55	36.68	36.16	36.21	-0.21	-0.58	272567.0	9928762.7	407
2015-04-15	36.42	36.55	36.16	36.42	0.21	0.58	273824.0	9957452.5	373
2015-04-14	36.42	36.81	36.03	36.21	-0.44	-1.2	339648.0	12363738.95	444
2015-04-13	35.9	36.81	35.9	36.65	0.33	0.91	364613.0	13283557.4	521
2015-04-12	35.9	36.42	35.77	36.32	0.45	1.25	355597.0	12831610.45	505
2015-04-09	35.9	36.16	35.64	35.87	-0.16	-0.44	245313.0	8802762.9	405
2015-04-08	36.03	36.94	35.77	36.03	0.03	0.08	578592.0	20983882.45	659
2015-04-07	36.16	36.16	35.9	36.0	0.26	0.73	261400.0	9409880.5	374
2015-04-06	35.51	36.03	35.25	35.74	0.41	1.16	318971.0	11376432.8	503
2015-04-05	35.64	35.77	34.47	35.33	-0.13	-0.37	215484.0	7578650.0	484
2015-04-02	36.94	37.2	34.6	35.46	-1.19	-3.25	412645.0	14915906.7	726
2015-04-01	35.64	37.33	35.64	36.65	1.01	2.83	726293.0	26611500.35	1073
2015-03-31	36.16	37.07	34.99	35.64	-0.83	-2.28	715804.0	26017227.75	974
2015-03-30	37.2	37.59	36.03	36.47	-0.13	-0.36	585118.0	21637815.9	771
2015-03-29	35.9	36.94	35.25	36.6	1.82	5.23	423153.0	15280875.05	613
2015-03-26	32.91	36.16	32.91	34.78	-0.83	-2.33	540575.0	18415854.15	841
2015-03-25	38.89	39.02	35.38	35.61	-3.33	-8.55	453886.0	16840933.1	784
2015-03-24	38.37	39.15	38.24	38.94	0.33	0.85	369804.0	14310006.25	475
2015-03-23	38.24	38.76	38.24	38.61	0.08	0.21	252391.0	9710817.65	387
2015-03-22	38.63	38.89	38.24	38.53	-0.02	-0.05	334083.0	12882772.5	506
2015-03-19	38.63	38.89	37.72	38.55	0.39	1.02	594875.0	22837281.95	900
2015-03-18	39.67	39.93	36.68	38.16	-1.62	-4.07	573069.0	22086081.7	1036
2015-03-17	41.36	41.62	39.41	39.78	-0.52	-1.29	1128928.0	45825814.4	1637
2015-03-16	39.28	41.23	39.15	40.3	1.15	2.94	1738691.0	69543808.15	2259
2015-03-15	39.67	39.67	39.02	39.15	-0.63	-1.58	574376.0	22573595.95	797
2015-03-12	40.58	40.58	39.67	39.78	-0.62	-1.53	355744.0	14234041.45	619
2015-03-11	39.54	41.62	39.54	40.4	0.73	1.84	951023.0	38538990.95	1067
2015-03-10	39.8	39.93	39.54	39.67	-0.21	-0.53	141985.0	5638293.05	231
2015-03-09	40.06	40.06	39.8	39.88	-0.16	-0.4	166077.0	6629725.7	223
2015-03-08	39.93	40.19	39.67	40.04	0.21	0.53	319318.0	12720912.95	432
2015-03-05	39.54	40.32	39.54	39.83	0.18	0.45	469844.0	18762085.2	600
2015-03-04	39.67	39.8	39.54	39.65	-0.07	-0.18	162157.0	6436335.65	307
2015-03-03	39.8	40.06	39.54	39.72	0.07	0.18	249762.0	9934979.8	436
2015-03-02	40.06	40.06	39.28	39.65	-0.36	-0.9	219806.0	8736798.9	389
2015-03-01	40.32	40.45	39.8	40.01	-0.36	-0.89	203463.0	8157556.8	370
2015-02-26	40.58	40.71	40.32	40.37	-0.21	-0.52	174671.0	7068044.4	314
2015-02-25	40.71	40.84	40.45	40.58	0.02	0.05	212558.0	8619538.65	271
2015-02-24	40.19	40.84	39.8	40.56	0.34	0.85	203378.0	8186499.35	330
2015-02-23	40.97	40.97	40.19	40.22	-0.8	-1.95	274981.0	11162110.75	487
2015-02-22	41.1	41.36	40.71	41.02	0.13	0.32	304107.0	12479791.75	390
2015-02-19	41.1	41.23	40.71	40.89	0.2	0.49	378749.0	15503597.2	567
2015-02-18	40.84	40.97	40.45	40.69	-0.2	-0.49	284766.0	11590781.95	462
2015-02-17	41.49	41.88	40.71	40.89	-0.58	-1.4	289297.0	11944035.45	505
2015-02-16	41.23	42.27	41.1	41.47	0.37	0.9	743877.0	31059664.75	972
2015-02-15	40.84	41.23	40.84	41.1	0.57	1.41	247099.0	10144164.4	408
2015-02-12	40.45	40.84	40.32	40.53	0.16	0.4	221926.0	9005019.8	409
2015-02-11	41.1	41.36	40.32	40.37	-0.71	-1.73	371395.0	15196194.15	577
2015-02-10	41.49	42.01	40.97	41.08	-0.7	-1.68	631633.0	26209071.3	898
2015-02-09	40.97	42.53	40.71	41.78	0.83	2.03	1192186.0	49568558.2	1342
2015-02-08	40.84	41.23	40.71	40.95	0.34	0.84	333600.0	13672727.9	423
2015-02-05	40.71	41.1	40.58	40.61	-0.18	-0.44	405430.0	16552059.5	517
2015-02-04	41.1	41.36	40.58	40.79	-0.08	-0.2	455838.0	18664437.9	561
2015-02-03	41.49	41.88	40.84	40.87	-0.08	-0.2	595847.0	24705428.8	872
2015-02-02	40.32	41.49	39.54	40.95	0.81	2.02	734098.0	29793629.3	965
2015-02-01	40.32	40.71	40.06	40.14	1.14	2.92	837435.0	33812492.7	1024
2015-01-29	38.76	39.28	38.24	39.0	0.32	0.83	887728.0	34544021.55	1195
2015-01-28	38.76	39.15	38.63	38.68	0.23	0.6	594741.0	23089604.4	775
2015-01-27	37.85	38.5	37.72	38.45	0.65	1.72	481553.0	18391717.5	641
2015-01-26	38.11	38.24	37.33	37.8	0.47	1.26	636403.0	24132217.95	780
2015-01-22	36.94	37.98	36.94	37.33	-0.21	-0.56	347350.0	13065872.7	553
2015-01-21	38.5	38.5	37.2	37.54	-0.94	-2.44	349668.0	13305810.95	641
2015-01-20	38.5	38.76	37.98	38.48	-0.46	-1.18	423296.0	16252963.0	699
2015-01-19	39.15	39.15	38.76	38.94	-0.08	-0.21	480924.0	18733864.6	732
2015-01-18	39.54	39.54	38.89	39.02	0.39	1.01	462516.0	18135687.95	655
2015-01-15	39.54	40.45	38.37	38.63	-0.5	-1.28	903959.0	35776654.35	1415
2015-01-14	39.02	39.54	38.76	39.13	0.55	1.43	507975.0	19952255.2	814
2015-01-13	36.16	38.76	36.16	38.58	-0.26	-0.67	529531.0	20178614.85	970
2015-01-12	38.89	39.93	38.76	38.84	0.34	0.88	815038.0	32051918.15	1224
2015-01-11	38.37	38.63	37.72	38.5	0.49	1.29	504889.0	19272668.0	921
2015-01-08	37.98	38.76	37.72	38.01	0.78	2.1	845697.0	32223496.45	1195
2015-01-07	36.16	37.59	35.77	37.23	1.28	3.56	696773.0	25705442.15	1235
2015-01-06	34.34	36.29	33.82	35.95	-0.5	-1.37	720038.0	25165459.55	1121
2015-01-05	37.2	37.72	36.29	36.45	-1.38	-3.65	843601.0	31159600.85	1221
2015-01-04	36.68	39.28	36.42	37.83	0.81	2.19	960148.0	36649848.55	1721
2015-01-01	37.33	37.98	36.16	37.02	0.6	1.65	520107.0	19302443.6	1001
2014-12-31	38.63	39.28	34.6	36.42	-1.67	-4.38	760804.0	28065167.55	1478
2014-12-30	40.32	40.32	37.98	38.09	-4.03	-9.57	894454.0	35330872.8	1606
2014-12-29	42.66	43.44	41.1	42.12	0.18	0.43	839244.0	35580844.3	1563
2014-12-28	40.84	42.14	40.84	41.94	2.37	5.99	976484.0	40578391.7	1500
2014-12-25	37.98	41.88	37.2	39.57	1.43	3.75	1687306.0	67847656.5	2715
2014-12-24	37.72	38.5	37.2	38.14	1.15	3.11	579420.0	22036037.2	997
2014-12-23	35.9	37.98	35.64	36.99	0.67	1.84	722365.0	26825569.45	1178
2014-12-22	33.95	36.94	33.3	36.32	2.14	6.26	720710.0	25941328.3	1117
2014-12-21	35.9	35.9	32.65	34.18	-0.16	-0.47	575402.0	19798546.2	959
2014-12-18	32.39	34.34	32.39	34.34	3.1	9.92	529276.0	17947599.9	774
2014-12-17	30.96	32.0	28.62	31.24	0.15	0.48	370286.0	11085137.2	777
2014-12-16	31.48	33.82	31.09	31.09	-3.38	-9.81	410624.0	12873194.55	682
2014-12-15	39.54	39.93	34.47	34.47	-3.77	-9.86	483903.0	17888944.55	952
2014-12-14	40.58	40.97	38.11	38.24	-3.98	-9.43	618427.0	24770511.35	958
2014-12-11	42.92	43.7	41.36	42.22	-1.67	-3.8	354001.0	14876846.7	708
2014-12-10	45.27	45.66	43.44	43.89	-1.27	-2.81	320062.0	14196885.45	699
2014-12-09	45.27	45.4	44.22	45.16	-0.78	-1.7	230877.0	10334825.15	600
2014-12-08	46.96	47.22	45.79	45.94	-0.99	-2.11	291427.0	13546443.75	654
2014-12-07	46.96	47.87	46.83	46.93	-0.16	-0.34	399861.0	18913127.85	716
2014-12-04	47.22	47.48	46.96	47.09	0.29	0.62	273941.0	12929997.8	533
2014-12-03	46.83	48.52	46.57	46.8	0.18	0.39	623846.0	29549707.4	1052
2014-12-02	46.31	47.22	45.79	46.62	1.07	2.35	422610.0	19645642.9	814
2014-12-01	44.75	46.18	44.75	45.55	0.83	1.86	297571.0	13521386.45	604
2014-11-30	45.53	46.18	43.7	44.72	-2.91	-6.11	419375.0	18860859.05	807
2014-11-27	48.0	48.65	47.22	47.63	-0.55	-1.14	500551.0	23977803.85	953
2014-11-26	48.65	49.56	47.48	48.18	0.13	0.27	1115612.0	54190705.45	1752
2014-11-25	46.83	50.34	46.7	48.05	0.52	1.09	1742504.0	85170366.5	2571
2014-11-24	48.26	49.04	47.35	47.53	-0.41	-0.86	538569.0	25984154.15	941
2014-11-23	47.61	48.39	47.35	47.94	0.93	1.98	430484.0	20632498.15	712
2014-11-20	46.44	47.87	46.31	47.01	0.68	1.47	455401.0	21509113.0	755
2014-11-19	46.18	46.96	45.53	46.33	0.15	0.32	386150.0	17863267.7	739
2014-11-18	46.05	47.09	45.66	46.18	0.34	0.74	382311.0	17649958.35	674
2014-11-17	47.09	47.09	44.61	45.84	-1.4	-2.96	303367.0	13986333.8	752
2014-11-16	47.61	48.26	47.09	47.24	-1.98	-4.02	686297.0	32719770.8	1260
2014-11-13	47.35	50.86	47.09	49.22	1.61	3.38	1235976.0	61311047.8	2390
2014-11-12	47.48	48.0	47.35	47.61	0.06	0.13	240488.0	11469443.45	436
2014-11-11	48.39	48.65	47.22	47.55	-1.25	-2.56	235683.0	11319444.45	486
2014-11-10	48.13	49.17	47.87	48.8	0.8	1.67	326191.0	15810091.45	560
2014-11-09	48.13	48.39	47.61	48.0	-0.1	-0.21	287004.0	13771251.4	532
2014-11-06	48.13	48.78	47.48	48.1	0.31	0.65	305348.0	14681364.6	587
2014-11-05	47.48	48.39	46.31	47.79	-0.31	-0.64	295079.0	13951456.15	704
2014-11-04	49.43	49.43	47.22	48.1	-1.43	-2.89	341275.0	16650655.85	652
2014-11-03	49.17	49.82	49.17	49.53	0.23	0.47	342700.0	16944231.7	689
2014-11-02	48.65	50.47	48.13	49.3	-0.52	-1.04	748989.0	37084623.85	1303
2014-10-30	50.47	51.12	49.3	49.82	-1.61	-3.13	453194.0	22684988.9	940
2014-10-29	52.29	53.72	51.12	51.43	-1.22	-2.32	1623691.0	85552410.15	2708
2014-10-28	48.39	53.07	48.13	52.65	4.34	8.98	2258032.0	116592135.1	3496
2014-10-27	48.78	49.04	48.13	48.31	-0.1	-0.21	484055.0	23552743.6	815
2014-10-26	47.22	48.78	47.22	48.41	1.32	2.8	641976.0	30996101.55	1023
2014-10-23	46.83	47.48	46.57	47.09	-0.13	-0.28	357360.0	16801531.25	643
2014-10-22	47.48	47.87	46.96	47.22	-0.05	-0.11	327673.0	15509842.4	587
2014-10-21	46.31	47.35	46.31	47.27	1.17	2.54	436458.0	20492831.1	721
2014-10-20	47.09	47.09	45.53	46.1	-0.57	-1.22	310848.0	14305110.7	599
2014-10-19	47.74	47.74	46.44	46.67	1.66	3.69	422685.0	19813135.7	671
2014-10-16	49.17	49.3	44.75	45.01	-4.55	-9.18	341183.0	15860880.9	831
2014-10-15	50.73	50.99	49.43	49.56	-1.04	-2.06	203923.0	10223612.85	461
2014-10-14	50.6	51.51	50.08	50.6	-0.39	-0.76	385353.0	19513222.15	799
2014-10-13	49.95	51.12	49.04	50.99	0.91	1.82	433243.0	21804450.65	797
2014-10-12	53.2	53.33	49.43	50.08	-3.85	-7.14	436101.0	22485026.85	845
2014-10-02	53.59	54.11	53.33	53.93	-0.02	-0.04	324844.0	17485981.15	560
2014-10-01	53.98	54.11	53.85	53.95	0.0	0.0	189902.0	10245266.35	386
2014-09-30	53.98	54.11	53.72	53.95	0.1	0.19	415119.0	22392609.55	599
2014-09-29	54.37	54.5	53.33	53.85	-0.39	-0.72	247813.0	13364211.95	497
2014-09-28	55.15	55.15	53.85	54.24	-0.16	-0.29	369375.0	20107675.6	755
2014-09-25	54.5	55.02	53.85	54.4	0.13	0.24	243987.0	13262693.15	581
2014-09-24	55.15	55.15	53.46	54.27	-1.04	-1.88	598813.0	32610486.6	1034
2014-09-22	55.41	55.8	54.76	55.31	-0.28	-0.5	513843.0	28372130.5	970
2014-09-21	55.93	56.58	55.41	55.59	0.07	0.13	806112.0	45120566.25	1181
2014-09-18	55.41	56.32	55.02	55.52	0.4	0.73	1079884.0	60217429.75	1427
2014-09-17	55.02	55.41	54.76	55.12	0.49	0.9	409153.0	22515627.1	738
2014-09-16	54.63	55.15	54.24	54.63	0.1	0.18	542846.0	29659246.15	823
2014-09-15	54.76	55.28	54.11	54.53	-0.39	-0.71	445640.0	24340522.7	813
2014-09-14	54.89	55.54	54.89	54.92	-0.62	-1.12	449586.0	24834004.4	752
2014-09-11	56.19	56.19	55.41	55.54	-0.68	-1.21	474566.0	26522531.1	899
2014-09-10	56.71	56.71	56.06	56.22	-0.36	-0.64	525281.0	29580143.65	988
2014-09-09	56.84	57.23	56.45	56.58	0.0	0.0	825910.0	46859281.65	1146
2014-09-08	56.97	56.97	56.45	56.58	0.26	0.46	1034661.0	58652646.9	1571
2014-09-07	56.32	56.58	55.41	56.32	0.08	0.14	837950.0	46915307.25	1350
2014-09-04	57.23	57.36	55.8	56.24	-0.24	-0.42	1636078.0	92269492.7	2506
2014-09-03	55.67	57.1	55.28	56.48	1.36	2.47	1856938.0	104960679.75	2774
2014-09-02	55.02	55.67	54.76	55.12	0.31	0.57	1175682.0	64891842.05	1731
2014-09-01	55.02	55.15	54.24	54.81	0.21	0.38	1060660.0	58053267.0	1552
2014-08-31	53.85	55.28	53.85	54.6	0.91	1.69	1432733.0	78387230.6	2019
2014-08-28	53.85	54.24	53.33	53.69	0.02	0.04	814231.0	43769846.6	1513
2014-08-27	54.89	55.28	53.59	53.67	-1.12	-2.04	1327660.0	71734729.7	2372
2014-08-26	56.58	57.75	54.5	54.79	1.46	2.74	2847674.0	159734282.5	4462
2014-08-25	52.29	55.02	50.73	53.33	1.25	2.4	1600451.0	84743173.65	2513
2014-08-24	52.42	52.81	52.03	52.08	-0.26	-0.5	422973.0	22181918.9	670
2014-08-21	51.77	52.68	51.64	52.34	0.57	1.1	461012.0	24066724.4	813
2014-08-20	52.42	52.42	51.51	51.77	-0.65	-1.24	323118.0	16819340.65	640
2014-08-19	52.68	52.81	52.29	52.42	-0.31	-0.59	366128.0	19230954.35	628
2014-08-18	53.46	53.72	52.29	52.73	-1.17	-2.17	504834.0	26801848.55	986
2014-08-17	54.76	54.89	53.72	53.9	0.02	0.04	699797.0	37826877.3	1129
2014-08-14	54.37	54.37	52.81	53.88	0.97	1.83	1100124.0	58894109.5	1754
2014-08-13	51.64	53.33	51.38	52.91	1.74	3.4	1444780.0	75670432.6	2336
2014-08-12	50.21	52.29	50.21	51.17	-4.58	-8.22	1817083.0	92353091.75	2929
2014-08-11	56.97	56.97	55.67	55.75	-1.17	-2.06	154485.0	8680048.5	492
2014-08-10	56.71	59.31	56.32	56.92	1.46	2.63	522033.0	29984718.65	1362
2014-08-07	53.07	57.23	52.81	55.46	2.39	4.5	158231.0	8653712.15	380
2014-08-06	52.68	53.59	52.29	53.07	-0.05	-0.09	88942.0	4722705.1	222
2014-08-05	53.46	53.98	52.68	53.12	-0.47	-0.88	107538.0	5715239.05	287
2014-08-04	53.33	53.98	53.33	53.59	-0.05	-0.09	75510.0	4048046.45	226
2014-08-03	52.81	54.24	52.81	53.64	1.04	1.98	94037.0	5041223.65	306
2014-07-24	53.33	54.11	52.16	52.6	-0.96	-1.79	299802.0	15910153.2	804
2014-07-23	52.42	55.15	52.42	53.56	0.8	1.52	417275.0	22551914.45	922
2014-07-22	55.93	56.84	52.29	52.76	-4.6	-8.02	459293.0	24889993.15	1080
2014-07-21	58.53	59.31	57.1	57.36	-1.15	-1.97	290814.0	16876224.55	715
2014-07-20	59.05	59.83	57.62	58.51	-0.41	-0.7	312031.0	18272627.65	836
2014-07-17	58.66	61.13	58.01	58.92	1.06	1.83	779692.0	46173799.25	1776
2014-07-16	57.49	59.7	57.1	57.86	0.65	1.14	693369.0	40448500.2	1722
2014-07-15	58.53	58.66	56.97	57.21	-1.06	-1.82	305638.0	17533200.95	867
2014-07-14	60.22	60.22	57.88	58.27	-2.19	-3.62	363872.0	21418979.55	1052
2014-07-13	61.65	62.3	60.09	60.46	-1.14	-1.85	273410.0	16705734.0	969
2014-07-10	63.87	64.52	61.26	61.6	-1.69	-2.67	403744.0	25436306.85	1209
2014-07-09	62.17	67.31	61.13	63.29	0.2	0.32	960686.0	61755187.2	2634
2014-07-08	66.01	66.66	62.04	63.09	-5.33	-7.79	692051.0	44825737.45	2136
2014-07-07	71.54	72.84	67.64	68.42	-5.67	-7.65	626292.0	44347780.2	1741
2014-07-06	83.25	83.25	72.84	74.09	-1.61	-2.13	1098333.0	85711328.6	3439
2014-07-03	75.77	75.77	75.77	75.7	6.76	9.81	18007.0	1363131.3	32
2014-07-02	68.94	68.94	68.94	68.94	6.19	9.86	3854.0	265689.0	18
2014-07-01	62.96	63.87	61.91	62.75	1.02	1.65	578316.0	36237586.25	1010
2014-06-30	62.7	62.96	61.26	61.73	-0.18	-0.29	253144.0	15706917.25	596
2014-06-29	61.0	65.69	60.74	61.91	0.75	1.23	704529.0	44662667.0	1476
2014-06-26	63.35	63.35	60.74	61.16	-2.34	-3.69	351685.0	21768201.25	930
2014-06-25	62.43	65.04	61.91	63.5	3.33	5.53	778797.0	49584323.5	1706
2014-06-24	56.19	60.22	56.19	60.17	5.23	9.52	387837.0	22700380.0	719
2014-06-23	55.93	56.45	53.72	54.94	-2.55	-4.44	436213.0	24140177.4	844
2014-06-22	61.0	61.52	56.71	57.49	-4.66	-7.5	738275.0	43977678.0	1273
2014-06-19	63.87	65.69	60.48	62.15	-1.4	-2.2	1103766.0	71002327.0	1669
2014-06-18	62.7	65.04	62.7	63.55	0.18	0.28	508551.0	32445145.0	1030
2014-06-17	64.39	65.69	62.96	63.37	-1.22	-1.89	562912.0	36122450.0	1315
2014-06-16	60.74	66.34	60.74	64.59	3.77	6.2	864620.0	54642797.5	1541
2014-06-15	59.31	61.52	57.88	60.82	0.93	1.55	286736.0	17304968.5	653
2014-06-12	59.57	60.48	59.31	59.89	-0.67	-1.11	188939.0	11309413.0	431
2014-06-11	58.14	61.26	57.88	60.56	2.21	3.79	736291.0	44036360.25	1273
2014-06-10	59.83	60.22	57.88	58.35	-1.82	-3.02	242037.0	14205645.25	525
2014-06-09	57.88	61.0	57.62	60.17	2.47	4.28	313825.0	18645434.25	600
2014-06-08	60.22	60.48	54.76	57.7	-3.02	-4.97	535036.0	30417515.55	927
2014-06-05	62.7	62.7	60.22	60.72	-2.0	-3.19	235669.0	14487257.75	481
2014-06-04	63.87	63.87	62.43	62.72	-1.33	-2.08	192277.0	12113977.75	419
2014-06-03	64.13	64.39	63.87	64.05	-0.6	-0.93	190401.0	12213108.25	442
2014-06-02	65.04	65.69	64.39	64.65	0.03	0.05	295052.0	19156610.5	523
2014-06-01	65.69	66.34	64.13	64.62	-1.04	-1.58	528156.0	34531311.75	834
2014-05-29	64.39	67.96	63.87	65.66	1.46	2.27	1466508.0	97210075.5	2426
2014-05-28	64.65	64.65	63.61	64.2	-0.34	-0.53	295670.0	19012516.25	515
2014-05-27	65.3	65.3	64.39	64.54	-0.96	-1.47	330302.0	21415303.75	541
2014-05-26	65.69	66.34	65.04	65.5	0.26	0.4	365014.0	24015906.25	637
2014-05-25	64.65	65.69	64.13	65.24	-0.52	-0.79	155067.0	10093192.25	331
2014-05-22	65.3	65.69	65.04	65.76	0.15	0.23	191159.0	12512997.5	440
2014-05-21	65.69	65.69	64.65	65.61	0.03	0.05	204875.0	13409545.25	441
2014-05-20	65.69	65.69	60.48	65.58	-0.44	-0.67	344821.0	22511891.0	629
2014-05-19	66.66	66.66	65.3	66.02	-0.97	-1.45	320629.0	21154260.25	675
2014-05-18	66.99	67.31	66.66	66.99	-0.02	-0.03	267915.0	17908450.0	495
2014-05-15	67.31	67.64	66.66	67.01	-0.45	-0.67	452952.0	30363887.5	764
2014-05-14	69.26	69.59	67.31	67.46	-2.94	-4.18	1284104.0	87305198.25	1930
2014-05-13	66.99	72.19	66.34	70.4	3.67	5.5	1475862.0	101371391.0	2138
2014-05-12	67.31	67.64	66.34	66.73	-0.1	-0.15	551715.0	36934884.5	744
2014-05-11	67.31	67.96	66.34	66.83	-0.16	-0.24	415699.0	27851351.75	667
2014-05-08	67.31	67.64	66.66	66.99	-0.23	-0.34	471065.0	31621550.0	693
2014-05-07	67.64	67.96	66.99	67.22	-0.39	-0.58	339482.0	22836321.25	498
2014-05-06	68.29	68.29	67.31	67.61	-0.73	-1.07	272647.0	18508632.75	497
2014-05-05	68.29	69.26	67.96	68.34	0.26	0.38	461092.0	31533055.75	718
2014-05-04	68.29	69.26	67.96	68.08	0.55	0.81	545712.0	37354560.75	905
2014-05-01	68.29	68.29	67.31	67.53	-0.26	-0.38	493298.0	33409404.0	795
2014-04-30	68.29	68.29	66.99	67.79	0.44	0.65	482869.0	32593081.5	782
2014-04-29	67.31	69.26	66.34	67.35	0.31	0.46	652783.0	44207170.0	1243
2014-04-28	69.26	69.26	66.66	67.04	-1.61	-2.35	546069.0	36886026.0	965
2014-04-27	68.29	69.59	68.29	68.65	0.67	0.99	892710.0	61476260.0	1483
2014-04-24	68.29	69.59	67.31	67.98	1.46	2.19	1604063.0	109954805.5	2869
2014-04-23	66.34	68.29	65.69	66.52	0.16	0.24	1474245.0	98337652.5	2054
2014-04-22	66.66	67.31	65.69	66.36	-0.78	-1.16	854225.0	56744836.25	1342
2014-04-21	66.99	68.29	66.01	67.14	0.98	1.48	1043540.0	70193902.0	1713
2014-04-20	65.69	67.64	65.3	66.16	0.24	0.36	583146.0	38708220.25	1055
2014-04-17	66.99	67.31	65.69	65.92	-1.56	-2.31	602220.0	40104360.25	1087
2014-04-16	69.26	69.59	67.31	67.48	-1.67	-2.42	578491.0	39463593.5	1203
2014-04-15	66.66	71.21	66.66	69.15	2.89	4.36	1635524.0	113561428.5	2677
2014-04-14	66.99	67.64	66.01	66.26	-0.52	-0.78	479174.0	31935177.25	1032
2014-04-13	65.69	68.61	65.04	66.78	0.08	0.12	717269.0	48123043.0	1488
2014-04-10	67.96	68.61	65.69	66.7	-1.12	-1.65	638064.0	42852598.75	1380
2014-04-09	69.26	70.24	66.99	67.82	-1.43	-2.06	967797.0	66458729.25	1989
2014-04-08	69.26	70.56	67.64	69.25	0.0	0.0	724506.0	49722648.0	1661
2014-04-07	70.89	70.89	68.61	69.25	-1.41	-2.0	717047.0	50065064.25	1360
2014-04-06	68.29	72.19	66.99	70.66	1.7	2.47	1730017.0	121341731.75	3203
2014-04-03	72.84	73.49	68.61	68.96	-5.39	-7.25	1802216.0	127578323.0	3538
2014-04-02	77.39	78.37	73.82	74.35	-2.84	-3.68	799577.0	61042039.25	1866
2014-04-01	78.04	79.02	75.77	77.19	-2.83	-3.54	1457722.0	113118225.75	3273
2014-03-31	85.85	85.85	78.69	80.02	-6.53	-7.54	915146.0	76435316.0	2218
2014-03-30	86.5	87.8	85.2	86.55	1.12	1.31	681623.0	58796025.75	1480
2014-03-27	86.5	86.5	85.2	85.43	-1.69	-1.94	382909.0	32931396.0	953
2014-03-26	87.47	88.12	86.5	87.12	-0.58	-0.66	500815.0	43588063.75	1203
2014-03-25	88.12	89.1	85.2	87.7	-0.28	-0.32	952936.0	83467940.75	2356
2014-03-24	84.55	90.73	84.22	87.98	3.41	4.03	2023911.0	178908472.5	4309
2014-03-23	84.87	85.85	83.9	84.57	-0.29	-0.34	507718.0	42935475.0	1177
2014-03-20	85.2	86.5	84.22	84.86	-1.4	-1.62	729025.0	61989046.0	1768
2014-03-19	87.47	87.47	84.22	86.26	-0.86	-0.99	913853.0	78478783.5	2076
2014-03-18	88.45	89.1	85.85	87.12	-0.29	-0.33	1348771.0	117686715.0	2954
2014-03-17	82.6	91.05	81.95	87.41	4.53	5.47	2610009.0	229022496.25	5290
2014-03-16	81.3	82.92	81.3	82.88	0.86	1.05	655801.0	53766575.75	1225
2014-03-13	81.3	83.9	80.97	82.02	0.0	0.0	1048947.0	86596122.5	1859
2014-03-12	80.65	82.27	80.32	82.02	0.85	1.05	614889.0	49931832.25	1426
2014-03-11	81.3	83.25	80.32	81.17	-0.57	-0.7	880973.0	72009142.25	1902
2014-03-10	81.3	82.92	79.99	81.74	0.0	0.0	941792.0	76575139.5	2120
2014-03-09	79.99	82.92	78.04	81.74	1.43	1.78	1251039.0	99890006.5	2671
2014-03-06	83.25	84.22	79.99	80.31	0.0	0.0	2348865.0	192858466.75	5071
2014-03-05	73.49	80.32	72.52	80.31	7.08	9.67	2044037.0	156364886.0	3770
2014-03-04	71.87	73.49	71.87	73.23	1.14	1.58	506483.0	36765989.5	1027
2014-03-03	71.54	72.19	70.24	72.09	-0.28	-0.39	760904.0	54079339.5	1281
2014-03-02	72.84	73.49	70.89	72.37	-0.86	-1.17	640282.0	46122770.25	1282
2014-02-27	72.19	73.82	72.19	73.23	0.86	1.19	871050.0	63459613.5	1766
2014-02-26	69.59	74.14	69.26	72.37	1.71	2.42	1789789.0	129240765.25	3174
2014-02-25	71.54	71.54	70.56	70.66	-1.14	-1.59	565298.0	40099088.5	1138
2014-02-24	71.87	71.87	70.89	71.8	-0.29	-0.4	610382.0	43558543.75	1042
2014-02-23	70.89	72.19	70.24	72.09	1.43	2.02	673250.0	47893945.5	1292
2014-02-20	69.59	71.87	69.59	70.66	0.26	0.37	670623.0	47410531.5	1308
2014-02-19	70.56	70.89	69.59	70.4	-0.26	-0.37	475716.0	33377309.5	904
2014-02-18	70.56	71.54	69.59	70.66	0.26	0.37	549809.0	38766367.75	1066
2014-02-17	70.89	71.54	69.59	70.4	-0.54	-0.76	593555.0	41926274.75	1250
2014-02-16	71.21	71.54	70.56	70.94	-0.29	-0.41	562256.0	39911326.0	1370
2014-02-13	71.87	72.52	70.89	71.23	-0.57	-0.79	746478.0	53520832.0	1767
2014-02-12	70.24	73.49	69.59	71.8	1.4	1.99	1470934.0	105394429.5	2810
2014-02-11	71.21	72.84	68.94	70.4	-1.11	-1.55	1791428.0	126532712.0	3565
2014-02-10	74.79	77.07	70.89	71.51	0.57	0.8	3735997.0	277901474.5	6847
2014-02-09	70.89	70.89	70.89	70.94	6.24	9.64	156824.0	11126812.5	150
2014-02-06	64.65	64.65	64.65	64.7	5.67	9.61	95409.0	6173613.0	237
2014-02-05	60.22	61.52	58.4	59.03	-1.43	-2.37	1725036.0	103357336.0	3435
2014-02-04	55.67	61.52	55.54	60.46	4.03	7.14	1396344.0	82377734.8	2889
2014-02-03	56.45	57.1	55.67	56.43	0.0	0.0	550443.0	31021215.3	1244
2014-02-02	57.62	58.14	56.19	56.43	-0.91	-1.59	455453.0	26086945.7	1048
2014-01-30	58.4	59.83	56.71	57.34	-1.4	-2.38	891698.0	51844928.0	1887
2014-01-29	57.88	61.52	57.1	58.74	0.83	1.43	2183510.0	130304648.0	3356
2014-01-28	56.71	59.05	56.32	57.91	1.25	2.21	1193418.0	68510954.55	2361
2014-01-27	59.31	59.57	56.32	56.66	-2.37	-4.01	824395.0	47611681.7	1616
2014-01-26	56.19	60.48	55.67	59.03	1.69	2.95	1288351.0	76036957.2	2466
2014-01-23	59.05	59.31	55.8	57.34	-1.11	-1.9	1546713.0	88874320.2	3110
2014-01-22	62.43	66.99	57.88	58.45	-3.98	-6.38	2380354.0	148605219.5	4111
2014-01-21	61.26	63.87	61.0	62.43	1.4	2.29	1091369.0	68190369.0	2059
2014-01-20	60.74	62.17	60.22	61.03	0.29	0.48	552905.0	33708845.75	1227
2014-01-19	60.22	64.65	60.22	60.74	-1.41	-2.27	1101972.0	69041687.25	2384
2014-01-16	59.05	65.69	59.05	62.15	1.98	3.29	2096443.0	130990335.75	3927
2014-01-15	61.26	62.7	59.05	60.17	-2.26	-3.62	1466964.0	88963053.25	2931
2014-01-14	63.35	67.96	62.43	62.43	0.0	0.0	2666847.0	173368001.75	5939
2014-01-13	59.05	62.43	59.05	62.43	5.67	9.99	2207814.0	134208723.75	3468
2014-01-12	56.71	56.71	56.71	56.76	5.1	9.87	270333.0	15344300.0	202
2014-01-09	52.94	53.33	51.64	51.66	-1.36	-2.57	457621.0	24035230.9	739
2014-01-08	53.85	53.98	52.94	53.02	-0.78	-1.45	251015.0	13388793.0	449
2014-01-07	53.33	53.85	53.2	53.8	0.44	0.82	150741.0	8060909.5	385
2014-01-06	53.46	53.98	52.81	53.36	-0.57	-1.06	313062.0	16648600.6	615
2014-01-05	55.41	55.41	53.46	53.93	-1.25	-2.27	433166.0	23387363.9	658
2014-01-02	56.19	56.32	55.15	55.18	-1.01	-1.8	215407.0	12001967.8	482
2014-01-01	56.32	56.71	56.19	56.19	-0.34	-0.6	120175.0	6780752.9	267
2013-12-31	56.45	56.71	56.19	56.53	0.1	0.18	234243.0	13247477.65	457
2013-12-30	56.71	56.71	56.06	56.43	-0.33	-0.58	253874.0	14309904.1	470
2013-12-29	57.62	57.62	56.45	56.76	-0.86	-1.49	324970.0	18475955.0	641
2013-12-26	58.4	58.79	56.32	57.62	0.0	0.0	646737.0	37051479.6	991
2013-12-25	57.88	58.4	57.1	57.62	-0.55	-0.95	428304.0	24764770.5	741
2013-12-24	57.1	58.79	56.19	58.17	1.41	2.48	1033445.0	59470290.7	1224
2013-12-23	56.71	57.1	56.32	56.76	-0.29	-0.51	264392.0	14975367.95	469
2013-12-22	56.71	57.62	56.45	57.05	0.86	1.53	408520.0	23275104.0	655
2013-12-19	55.93	58.14	55.02	56.19	0.34	0.61	998592.0	56739841.65	1487
2013-12-18	55.41	56.45	55.15	55.85	0.23	0.41	542687.0	30360189.0	838
2013-12-17	55.8	56.58	55.15	55.62	-0.23	-0.41	417100.0	23260189.4	876
2013-12-16	55.67	56.06	55.15	55.85	0.23	0.41	411087.0	22912939.1	689
2013-12-15	54.5	56.19	54.5	55.62	0.91	1.66	482511.0	26740569.9	924
2013-12-12	53.98	55.15	53.85	54.71	0.78	1.45	469005.0	25649656.1	930
2013-12-11	53.98	54.37	53.98	53.93	-0.57	-1.05	185254.0	10024480.4	474
2013-12-10	55.28	55.41	53.72	54.5	-0.91	-1.64	369588.0	20213696.8	903
2013-12-09	55.67	55.67	55.15	55.41	-0.21	-0.38	284308.0	15750181.7	659
2013-12-08	55.93	55.93	53.98	55.62	0.0	0.0	528532.0	29236273.8	1121
2013-12-05	58.14	58.14	55.67	55.62	-2.29	-3.95	1010523.0	57226024.55	1863
2013-12-04	55.93	58.4	55.02	57.91	1.48	2.62	825234.0	47103888.45	1637
2013-12-03	54.63	57.88	53.98	56.43	1.72	3.14	970874.0	54418492.25	1852
2013-12-02	53.98	55.41	52.94	54.71	0.55	1.02	376011.0	20540036.6	876
2013-12-01	54.76	54.89	49.69	54.16	-0.34	-0.62	290816.0	15742333.7	681
2013-11-28	54.89	55.54	54.5	54.5	-0.68	-1.23	309241.0	16955535.9	673
2013-11-27	55.41	55.8	55.02	55.18	-0.67	-1.2	188866.0	10451551.6	430
2013-11-26	55.67	56.71	55.28	55.85	0.23	0.41	352157.0	19661845.8	654
2013-11-25	54.89	56.19	54.5	55.62	0.1	0.18	559843.0	31160792.9	1067
2013-11-24	56.71	56.71	54.63	55.52	-1.53	-2.68	379577.0	21231567.8	919
2013-11-21	57.1	57.62	56.19	57.05	-0.86	-1.49	589635.0	33527737.45	1053
2013-11-20	58.4	58.4	57.1	57.91	-0.83	-1.41	398162.0	22964480.75	888
2013-11-19	58.4	59.31	56.71	58.74	-1.15	-1.92	635522.0	36941263.75	1375
2013-11-18	60.22	60.22	57.88	59.89	-0.28	-0.47	558097.0	32974727.25	971
2013-11-17	59.83	60.74	59.31	60.17	0.0	0.0	534435.0	32021242.25	848
2013-11-14	60.22	60.74	59.05	60.17	0.0	0.0	637898.0	38220742.25	1123
2013-11-13	60.74	61.26	59.57	60.17	-1.12	-1.83	629305.0	38057585.5	1265
2013-11-12	61.26	62.96	60.22	61.29	0.0	0.0	1362376.0	83849839.25	2564
2013-11-11	59.05	61.91	57.88	61.29	1.98	3.34	1822271.0	109148680.75	3335
2013-11-10	55.67	59.57	54.63	59.31	4.26	7.74	2257589.0	127415197.05	3255
2013-11-07	56.06	56.32	54.5	55.05	-1.14	-2.03	1318521.0	72645234.9	2424
2013-11-06	54.37	56.71	54.24	56.19	1.25	2.28	1802772.0	99866479.8	3533
2013-11-05	50.08	54.89	49.95	54.94	4.99	9.99	1461572.0	78590444.5	1609
2013-11-04	50.47	50.6	49.95	49.95	-0.8	-1.58	232442.0	11695475.6	459
2013-11-03	51.64	52.03	50.6	50.75	-0.91	-1.76	342078.0	17565015.9	645
2013-10-31	52.16	52.81	51.64	51.66	-1.93	-3.6	627050.0	32729463.3	844
2013-10-30	53.85	53.98	53.46	53.59	-0.57	-1.05	207248.0	11141255.4	400
2013-10-29	54.63	54.63	53.33	54.16	-0.21	-0.39	439532.0	23732396.2	672
2013-10-28	54.11	54.5	53.2	54.37	0.44	0.82	419977.0	22621477.0	749
2013-10-27	52.16	53.98	52.16	53.93	1.48	2.82	298971.0	15834369.5	549
2013-10-24	51.9	52.42	51.9	52.45	0.58	1.12	165606.0	8628449.3	355
2013-10-23	51.51	52.16	51.38	51.87	0.1	0.19	315247.0	16344269.7	416
2013-10-22	51.25	51.77	51.12	51.77	0.47	0.92	173048.0	8892813.3	303
2013-10-21	51.38	51.64	50.99	51.3	0.0	0.0	226609.0	11632568.6	332
2013-10-20	51.51	52.03	51.12	51.3	0.34	0.67	196143.0	10077633.1	379
2013-10-10	50.34	50.99	50.08	50.96	0.54	1.07	148105.0	7457597.4	312
2013-10-09	49.95	50.86	49.56	50.42	0.0	0.0	231037.0	11628713.8	408
2013-10-08	50.21	50.47	49.17	50.42	0.13	0.26	149968.0	7467830.4	326
2013-10-07	49.95	50.86	49.69	50.29	-0.8	-1.57	199567.0	10010461.7	376
2013-10-06	51.25	51.25	47.74	51.09	0.13	0.26	235749.0	11648098.6	506
2013-10-03	51.12	51.51	50.86	50.96	-0.81	-1.56	246474.0	12603896.2	438
2013-10-02	51.9	51.9	50.34	51.77	-0.1	-0.19	317910.0	16315201.6	509
2013-10-01	51.51	51.9	51.25	51.87	0.21	0.41	191204.0	9836101.9	336
2013-09-30	52.03	52.55	51.64	51.66	-0.34	-0.65	250729.0	13071805.0	448
2013-09-29	52.55	52.55	51.38	52.0	-0.55	-1.05	352471.0	18300903.5	602
2013-09-26	53.72	54.37	52.42	52.55	-0.81	-1.52	621324.0	33096060.8	1097
2013-09-25	52.16	53.33	51.9	53.36	1.15	2.2	436716.0	22882686.9	706
2013-09-24	50.99	53.07	50.86	52.21	1.35	2.65	758716.0	39437673.6	1078
2013-09-19	50.99	51.38	50.47	50.86	0.11	0.22	481746.0	24551649.1	763
2013-09-18	51.25	51.25	50.34	50.75	-0.55	-1.07	256996.0	13091713.9	500
2013-09-17	52.03	52.03	51.12	51.3	-0.57	-1.1	290650.0	14963778.5	544
2013-09-16	51.25	52.42	51.12	51.87	0.57	1.11	909532.0	47070565.9	1398
2013-09-15	51.64	51.9	50.99	51.3	0.21	0.41	473437.0	24266177.7	756
2013-09-12	50.99	51.64	50.47	51.09	0.0	0.0	342565.0	17528799.8	549
2013-09-11	51.9	51.9	50.21	51.09	0.0	0.0	443844.0	22649962.9	844
2013-09-10	52.42	53.33	51.12	51.09	0.47	0.93	685627.0	35752191.1	1464
2013-09-09	51.64	52.29	49.43	50.62	-1.04	-2.01	877645.0	44888179.1	1748
2013-09-08	50.6	53.33	50.47	51.66	2.39	4.85	1778493.0	92537806.0	2844
2013-09-05	50.21	52.42	49.04	49.27	-1.59	-3.13	1142476.0	58364831.1	2466
2013-09-04	46.7	52.03	46.05	50.86	3.51	7.41	2056839.0	101995185.4	3039
2013-09-03	50.86	51.12	46.57	47.35	-3.85	-7.52	1508702.0	73834928.9	2431
2013-09-02	47.09	51.25	47.09	51.2	4.66	10.01	1627140.0	81200875.6	2103
2013-09-01	46.05	46.83	45.66	46.54	1.48	3.28	359224.0	16610618.4	584
2013-08-29	46.05	46.83	44.88	45.06	-0.36	-0.79	354164.0	16195777.2	549
2013-08-28	44.88	47.09	44.22	45.42	-1.35	-2.89	422508.0	19309597.5	795
2013-08-27	50.47	50.47	46.83	46.77	-5.1	-9.83	726428.0	34799427.2	953
2013-08-26	52.55	52.55	51.64	51.87	-0.81	-1.54	275759.0	14333052.4	497
2013-08-25	53.2	53.33	52.42	52.68	-0.78	-1.46	199249.0	10535569.1	403
2013-08-22	53.2	53.46	53.07	53.46	0.21	0.39	170689.0	9101330.0	324
2013-08-21	53.72	53.72	53.2	53.25	-0.44	-0.82	159572.0	8516027.5	316
2013-08-20	53.07	53.98	52.94	53.69	0.33	0.62	466174.0	24955680.1	630
2013-08-19	53.59	53.59	53.07	53.36	-0.57	-1.06	202988.0	10832180.1	359
2013-08-18	53.72	53.98	53.59	53.93	0.34	0.63	227549.0	12239830.8	387
2013-08-15	53.07	53.59	52.94	53.59	0.57	1.08	279072.0	14839990.8	399
2013-08-14	53.59	53.59	53.07	53.02	-0.34	-0.64	137578.0	7319432.3	226
2013-08-13	53.85	53.98	53.2	53.36	0.24	0.45	160691.0	8594855.1	327
2013-08-05	52.16	54.76	52.16	53.12	0.91	1.74	306197.0	16409514.9	631
2013-08-04	52.68	52.81	52.16	52.21	-0.34	-0.65	174395.0	9134425.0	334
2013-08-01	51.51	53.2	51.25	52.55	0.78	1.51	294263.0	15428074.3	594
2013-07-31	52.55	52.68	51.38	51.77	-0.78	-1.48	113047.0	5891788.0	294
2013-07-30	51.64	52.55	51.64	52.55	0.68	1.31	154364.0	8057928.9	293
2013-07-29	52.29	52.42	51.51	51.87	-0.34	-0.65	75840.0	3949572.5	176
2013-07-28	52.55	52.94	52.16	52.21	-0.7	-1.32	176363.0	9263277.4	298
2013-07-25	53.07	53.2	52.81	52.91	-0.55	-1.03	139687.0	7408277.2	264
2013-07-24	53.98	53.98	53.07	53.46	-0.57	-1.05	138362.0	7400507.7	318
2013-07-23	54.37	54.63	53.98	54.03	-0.34	-0.63	99602.0	5404391.8	228
2013-07-22	54.76	55.02	54.11	54.37	0.1	0.18	200155.0	10942237.4	412
2013-07-21	53.72	54.89	53.72	54.27	0.58	1.08	248961.0	13551225.4	435
2013-07-18	54.63	54.89	53.72	53.69	-1.59	-2.88	247343.0	13439277.4	454
2013-07-17	55.41	55.8	55.02	55.28	0.1	0.18	132145.0	7316131.1	256
2013-07-16	54.89	56.06	54.89	55.18	0.13	0.24	187649.0	10419082.1	407
2013-07-15	54.89	55.28	54.5	55.05	0.11	0.2	196312.0	10774913.0	360
2013-07-14	54.5	55.54	54.24	54.94	0.44	0.81	238323.0	13083195.5	489
2013-07-11	54.5	54.89	53.85	54.5	-0.21	-0.38	212613.0	11543963.1	430
2013-07-10	54.5	55.02	54.24	54.71	0.0	0.0	198926.0	10863920.8	357
2013-07-09	55.28	55.67	54.5	54.71	-0.23	-0.42	196614.0	10818473.1	425
2013-07-08	56.19	56.45	54.89	54.94	-1.59	-2.81	383554.0	21429519.5	748
2013-07-07	56.71	57.1	56.45	56.53	-0.23	-0.41	308895.0	17498262.25	570
2013-07-04	56.71	57.62	56.19	56.76	0.33	0.58	378029.0	21498468.55	726
2013-07-03	57.1	57.62	56.45	56.43	-0.33	-0.58	783764.0	44641858.95	1332
2013-07-02	55.67	57.1	55.15	56.76	1.14	2.05	806902.0	45046735.3	1181
2013-07-01	56.71	57.62	55.67	55.62	-1.04	-1.84	766112.0	43446892.9	1433
2013-06-30	53.33	56.71	53.07	56.66	2.63	4.87	1486570.0	82336468.5	2179
2013-06-26	53.72	54.89	53.2	54.03	0.57	1.07	832435.0	44984307.9	1416
2013-06-25	53.85	53.98	53.33	53.46	-0.34	-0.63	501773.0	26923429.4	794
2013-06-24	53.98	54.89	53.07	53.8	-0.36	-0.66	1074184.0	58018047.0	1747
2013-06-23	54.63	55.02	53.33	54.16	-0.11	-0.2	640766.0	34567979.0	1174
2013-06-22	52.03	54.37	51.12	54.27	1.59	3.02	756159.0	39928357.8	1194
2013-06-19	52.68	53.85	52.55	52.68	-0.1	-0.19	649871.0	34533448.9	1037
2013-06-18	52.55	53.07	52.42	52.78	0.44	0.84	576139.0	30411038.1	920
2013-06-17	51.25	53.07	51.25	52.34	1.04	2.03	739815.0	38751494.9	1155
2013-06-16	50.47	52.03	49.56	51.3	0.68	1.34	668251.0	33972682.9	1233
2013-06-15	55.54	55.54	50.6	50.62	-5.57	-9.91	745936.0	39398960.5	1434
2013-06-12	56.06	56.71	55.8	56.19	0.23	0.41	448765.0	25262128.5	878
2013-06-11	55.8	56.58	55.67	55.96	-0.13	-0.23	268055.0	15038689.0	608
2013-06-10	56.71	57.1	55.54	56.09	-0.96	-1.68	332054.0	18709529.4	744
2013-06-09	58.14	58.79	56.58	57.05	-0.86	-1.49	813048.0	46836258.45	1333
2013-06-08	55.8	57.88	55.8	57.91	1.95	3.48	738311.0	41947490.2	1195
2013-06-05	55.67	56.45	55.67	55.96	-0.34	-0.6	282203.0	15816018.6	618
2013-06-04	57.36	57.62	55.67	56.3	-0.46	-0.81	425459.0	24118313.5	915
2013-06-03	56.71	58.79	56.32	56.76	0.0	0.0	840434.0	48219659.55	1408
2013-06-02	56.71	57.36	56.06	56.76	0.33	0.58	647522.0	36670980.4	1143
2013-06-01	54.37	57.88	53.72	56.43	1.25	2.27	1116633.0	62940075.2	1911
2013-05-29	56.71	57.36	54.89	55.18	-1.58	-2.78	530777.0	29719147.4	1024
2013-05-28	57.36	57.88	56.71	56.76	-0.29	-0.51	417314.0	23849072.85	789
2013-05-27	57.62	57.88	56.58	57.05	-0.86	-1.49	510188.0	29126884.95	1016
2013-05-26	59.05	59.83	57.62	57.91	-1.12	-1.9	750084.0	44235025.75	1390
2013-05-25	57.36	59.05	55.93	59.03	0.86	1.48	673589.0	38900717.35	1147
2013-05-22	60.22	60.48	58.14	58.17	-2.0	-3.32	688028.0	40932272.0	1151
2013-05-21	58.79	61.52	58.4	60.17	1.14	1.93	1091986.0	65745513.25	1849
2013-05-20	57.62	59.05	55.8	59.03	0.86	1.48	983363.0	56384357.05	1735
2013-05-19	57.36	59.31	56.32	58.17	1.41	2.48	1285415.0	74627418.25	2382
2013-05-18	56.71	58.14	53.98	56.76	1.14	2.05	1747898.0	98558242.65	3220
2013-05-15	54.5	56.19	53.07	55.62	-3.41	-5.78	1478656.0	79537156.9	1869
2013-05-14	63.87	65.69	59.05	59.03	-6.53	-9.96	1955397.0	121890802.5	3021
2013-05-13	67.31	69.59	65.69	65.56	-7.1	-9.77	2252156.0	150397812.25	3553
2013-05-12	74.14	74.14	71.87	72.66	-1.69	-2.27	518527.0	37596920.5	1309
2013-05-11	74.79	75.12	73.82	74.35	0.57	0.77	343833.0	25574474.75	899
2013-05-08	72.84	76.09	72.19	73.78	0.84	1.15	1150402.0	85274406.75	2567
2013-05-07	75.44	76.09	71.54	72.94	-3.7	-4.83	1050824.0	77859347.25	2452
2013-05-06	79.67	79.67	73.82	76.64	-3.95	-4.9	2068088.0	159347344.75	4276
2013-05-05	83.9	84.55	79.99	80.59	-3.41	-4.06	1193226.0	97577439.75	2583
2013-05-04	83.57	84.22	82.6	84.0	1.4	1.69	565726.0	47161884.5	1249
2013-05-01	82.6	83.57	81.3	82.6	-0.54	-0.65	819951.0	67474144.25	1683
2013-04-30	82.6	85.2	82.27	83.14	0.83	1.01	1140338.0	95688015.0	2336
2013-04-29	80.97	82.92	80.32	82.31	0.57	0.7	1017420.0	82640768.25	2362
2013-04-28	80.65	83.9	79.99	81.74	3.12	3.97	2521100.0	207266116.0	4548
2013-04-27	77.72	79.02	77.39	78.62	1.43	1.85	513345.0	40237818.25	1131
2013-04-24	79.99	81.3	77.07	77.19	-3.12	-3.88	1084435.0	86041545.0	2539
2013-04-23	77.39	82.6	75.77	80.31	3.67	4.79	2227415.0	177114301.25	3849
2013-04-22	74.79	78.69	73.49	76.64	1.43	1.9	1248550.0	95259904.5	2459
2013-04-21	72.19	78.04	70.89	75.21	4.27	6.02	1554459.0	118112968.0	2958
2013-04-20	68.61	71.87	68.61	70.94	2.26	3.29	472418.0	32852908.75	904
2013-04-17	74.47	74.47	67.64	68.68	-6.24	-8.33	748285.0	52498090.5	1502
2013-04-16	74.14	76.74	73.49	74.92	-0.29	-0.39	623595.0	46663866.25	1315
2013-04-15	74.79	76.09	74.47	75.21	-0.28	-0.37	725252.0	54449901.5	1393
2013-04-14	74.79	76.74	73.82	75.49	0.28	0.37	688796.0	51648272.0	1463
2013-04-13	76.74	77.39	74.79	75.21	-0.57	-0.75	608406.0	46177139.75	1470
2013-04-10	74.79	77.72	72.84	75.78	1.14	1.53	1178376.0	88755888.25	2719
2013-04-09	77.39	81.62	73.49	74.64	-2.55	-3.3	2524390.0	198368166.0	5178
2013-04-08	70.89	78.04	70.24	77.19	6.25	8.81	1515970.0	111125381.0	2567
2013-04-07	70.24	72.19	68.29	70.94	1.4	2.01	1299836.0	91835992.25	2126
2013-04-06	69.26	70.89	67.96	69.54	0.29	0.42	782807.0	54171523.0	1412
2013-04-03	69.59	70.89	68.61	69.25	-0.57	-0.82	583690.0	40601411.25	1133
2013-04-02	67.64	70.56	67.31	69.82	2.55	3.79	1078370.0	74367106.25	1770
2013-04-01	68.29	68.29	66.66	67.27	-0.84	-1.23	628190.0	42196858.0	1165
2013-03-31	71.21	72.19	67.64	68.11	-2.29	-3.25	970478.0	67457103.0	1749
2013-03-30	70.24	73.49	69.26	70.4	0.58	0.83	1258046.0	89970749.5	2473
2013-03-27	69.59	70.56	67.96	69.82	0.57	0.82	660916.0	45719328.25	1293
2013-03-26	68.61	70.56	68.61	69.25	0.0	0.0	477049.0	33223675.0	967
2013-03-25	70.56	70.56	68.61	69.25	-1.98	-2.78	595928.0	41502322.75	1168
2013-03-24	71.87	72.19	69.59	71.23	-0.57	-0.79	523187.0	36992057.25	1127
2013-03-23	71.54	72.19	70.89	71.8	1.14	1.61	540800.0	38741091.0	1080
2013-03-20	70.56	71.87	68.94	70.66	0.26	0.37	689720.0	48538232.75	1486
2013-03-19	69.26	71.87	68.61	70.4	2.29	3.36	1147388.0	80806134.25	2068
2013-03-18	65.3	68.29	64.65	68.11	2.55	3.89	890411.0	59526580.0	1600
2013-03-17	66.01	67.96	65.3	65.56	-0.28	-0.43	795206.0	52780579.25	1408
2013-03-16	64.39	66.66	64.13	65.84	1.97	3.08	653319.0	42802510.25	1043
2013-03-13	62.17	64.13	61.26	63.87	1.15	1.83	282955.0	17867085.25	595
2013-03-12	64.39	65.04	62.43	62.72	-1.98	-3.06	499793.0	31987023.75	850
2013-03-11	64.39	65.3	63.87	64.7	-0.86	-1.31	388300.0	25116141.0	742
2013-03-10	65.04	66.34	64.39	65.56	0.29	0.44	720017.0	46991874.5	1303
2013-03-09	62.96	65.69	62.43	65.27	2.55	4.07	710945.0	45569902.75	1191
2013-03-06	62.7	63.87	62.43	62.72	0.57	0.92	359944.0	22674462.0	607
2013-03-05	61.52	62.7	61.52	62.15	0.29	0.47	338909.0	21011370.75	526
2013-03-04	62.7	62.96	61.0	61.86	-0.57	-0.91	344517.0	21412681.75	538
2013-03-03	63.35	63.87	62.17	62.43	-0.29	-0.46	495528.0	31197264.0	899
2013-03-02	64.13	64.39	62.7	62.72	-0.29	-0.46	358658.0	22737604.5	575
2013-02-27	62.43	64.65	62.43	63.01	0.86	1.38	512543.0	32546644.0	968
2013-02-26	61.0	64.13	60.74	62.15	1.12	1.84	795181.0	49922200.25	1502
2013-02-25	61.26	61.52	59.83	61.03	0.0	0.0	232956.0	14139263.0	540
2013-02-24	62.43	62.7	60.74	61.03	-1.69	-2.69	250986.0	15535784.0	518
2013-02-23	63.35	63.61	62.43	62.72	0.0	0.0	165189.0	10386310.25	374
2013-02-20	62.43	63.61	62.17	62.72	0.0	0.0	318445.0	20041799.0	664
2013-02-19	64.39	65.04	61.91	62.72	-1.43	-2.23	533663.0	33866039.5	1072
2013-02-18	62.17	64.13	61.26	64.15	1.43	2.28	459911.0	28689722.0	798
2013-02-17	62.96	63.35	62.17	62.72	-0.57	-0.9	302028.0	18940798.0	619
2013-02-16	62.7	63.61	62.43	63.29	0.28	0.44	258398.0	16263807.0	481
2013-02-13	61.91	64.13	61.26	63.01	0.58	0.93	320123.0	20092871.5	734
2013-02-12	62.17	63.35	60.22	62.43	0.57	0.92	272363.0	16782426.75	655
2013-02-11	64.39	64.65	60.22	61.86	-2.55	-3.96	704037.0	43938345.0	888
2013-02-10	65.69	66.66	64.13	64.41	-2.01	-3.03	365168.0	23922661.0	654
2013-02-09	65.3	66.34	63.61	66.42	1.15	1.76	234183.0	15189384.25	458
2013-02-06	66.34	66.99	64.13	65.27	-0.57	-0.87	405005.0	26523945.25	693
2013-02-05	66.01	67.64	64.13	65.84	-0.58	-0.87	408619.0	27106625.0	753
2013-02-04	67.64	68.29	66.01	66.42	-2.54	-3.68	444152.0	29820424.25	1005
2013-02-03	66.01	72.19	65.69	68.96	3.12	4.74	1954350.0	134910154.75	2821
2013-02-02	65.04	66.34	65.04	65.84	1.14	1.76	379675.0	24935385.75	654
2013-01-30	65.69	65.69	63.87	64.7	-0.86	-1.31	279432.0	18132021.75	578
2013-01-29	65.69	66.66	64.65	65.56	-0.86	-1.29	377794.0	24816718.5	823
2013-01-28	62.43	67.31	61.91	66.42	3.7	5.9	911281.0	58661453.5	1583
2013-01-27	62.7	63.61	62.17	62.72	0.29	0.46	408635.0	25621608.75	683
2013-01-26	63.61	64.39	62.43	62.43	-0.86	-1.36	406131.0	25750938.75	757
2013-01-23	62.96	64.39	62.17	63.29	-0.29	-0.46	471590.0	30013974.75	862
2013-01-22	62.17	64.13	61.91	63.58	1.15	1.84	514780.0	32476996.0	837
2013-01-21	62.43	62.96	61.91	62.43	-1.15	-1.81	325484.0	20309706.75	689
2013-01-20	64.65	64.65	62.7	63.58	0.0	0.0	454777.0	28976842.5	965
2013-01-19	61.0	64.39	60.74	63.58	3.12	5.16	753803.0	47315833.75	1510
2013-01-16	57.88	61.0	57.62	60.46	2.01	3.44	315126.0	18913426.25	704
2013-01-15	58.79	59.05	57.36	58.45	-0.58	-0.98	151248.0	8836670.25	324
2013-01-14	59.05	59.83	58.4	59.03	-0.57	-0.96	236976.0	14026454.25	457
2013-01-13	60.22	60.74	58.14	59.6	-1.14	-1.88	218718.0	13061256.0	444
2013-01-12	61.26	61.52	60.48	60.74	-0.84	-1.36	164231.0	10012393.0	352
2013-01-09	61.91	62.17	61.0	61.58	-0.85	-1.36	255268.0	15702860.25	455
2013-01-08	63.61	63.87	60.74	62.43	-0.86	-1.36	367421.0	22798415.75	635
2013-01-07	64.39	64.39	62.96	63.29	-1.41	-2.18	225434.0	14352806.25	452
2013-01-06	64.13	65.3	63.35	64.7	1.12	1.76	326792.0	21015989.0	618
2013-01-05	63.87	64.13	62.43	63.58	0.0	0.0	202867.0	12849958.75	396
2013-01-02	62.43	64.39	61.91	63.58	1.15	1.84	417932.0	26481389.0	676
2013-01-01	62.96	63.35	61.91	62.43	0.28	0.45	259029.0	16209317.25	482
2012-12-31	62.7	62.96	60.74	62.15	-1.43	-2.25	342749.0	21312617.75	640
2012-12-30	63.61	63.87	62.43	63.58	-0.29	-0.45	242686.0	15315399.75	509
2012-12-29	64.13	65.04	63.35	63.87	-0.54	-0.84	263912.0	16873067.25	557
2012-12-26	64.13	64.65	63.61	64.41	-0.29	-0.45	225720.0	14506204.75	525
2012-12-25	65.69	66.01	64.13	64.7	-0.57	-0.87	267116.0	17295774.25	562
2012-12-24	65.69	66.34	64.65	65.27	-0.57	-0.87	328271.0	21466488.75	616
2012-12-23	67.64	67.64	65.3	65.84	-1.69	-2.5	429954.0	28435659.5	916
2012-12-22	67.96	68.94	65.69	67.53	0.54	0.81	777274.0	52542531.5	1461
2012-12-19	63.87	66.99	63.61	66.99	2.58	4.01	352597.0	22758919.75	647
2012-12-18	65.69	66.66	63.87	64.41	-1.15	-1.75	396260.0	25826279.25	817
2012-12-17	65.69	66.34	63.61	65.56	-0.57	-0.86	857177.0	55547425.5	1427
2012-12-16	67.31	67.31	65.3	66.13	-1.14	-1.69	472688.0	31321118.25	692
2012-12-15	66.99	67.96	66.01	67.27	0.85	1.28	519914.0	34882107.25	817
2012-12-12	66.01	66.99	65.04	66.42	0.58	0.88	585501.0	38752729.5	1097
2012-12-11	66.01	66.66	65.69	65.84	0.0	0.0	281300.0	18629228.0	549
2012-12-10	66.01	67.64	65.69	65.84	-1.69	-2.5	514476.0	34135638.25	946
2012-12-09	68.61	68.61	66.99	67.53	-1.15	-1.67	493487.0	33468436.5	1064
2012-12-08	67.64	69.26	67.31	68.68	1.98	2.97	813148.0	55412688.0	1391
2012-12-05	66.34	67.31	65.3	66.7	-0.29	-0.43	778734.0	51759770.75	1418
2012-12-04	65.69	67.64	65.3	66.99	0.57	0.86	827775.0	55079987.0	1455
2012-12-03	65.69	66.34	64.65	66.42	-0.57	-0.85	934037.0	61136526.0	1516
2012-12-02	65.69	68.61	64.13	66.99	1.15	1.75	1695219.0	112328474.5	3019
2012-12-01	63.61	65.69	62.43	65.84	5.95	9.93	1542748.0	99872087.25	2236
2012-11-28	57.88	59.83	57.88	59.89	2.55	4.45	908404.0	53541542.5	1295
2012-11-27	59.83	60.22	56.19	57.34	-2.83	-4.7	982475.0	57300448.2	1610
2012-11-26	61.26	62.7	56.19	60.17	-1.41	-2.29	815662.0	47749410.75	1480
2012-11-25	65.04	65.04	60.74	61.58	-3.69	-5.65	753077.0	46965209.5	1336
2012-11-24	65.3	65.3	64.13	65.27	1.69	2.66	362307.0	23458108.5	693
2012-11-21	65.69	65.69	63.61	63.58	-2.84	-4.28	437048.0	28430947.25	871
2012-11-20	65.69	67.64	62.7	66.42	1.44	2.22	787623.0	51583416.25	1483
2012-11-19	67.31	67.96	62.17	64.98	-2.55	-3.78	1066577.0	69120918.5	1907
2012-11-18	69.26	69.59	66.34	67.53	-1.72	-2.48	590132.0	40350514.5	1184
2012-11-17	69.26	69.59	67.31	69.25	-0.29	-0.42	693960.0	47559864.0	1234
2012-11-14	72.19	72.19	67.64	69.54	-2.83	-3.91	743014.0	52248749.5	1332
2012-11-13	72.52	73.49	71.21	72.37	0.28	0.39	571357.0	41318177.25	1196
2012-11-12	70.56	72.19	69.59	72.09	0.86	1.21	602696.0	43020547.75	1131
2012-11-11	73.82	75.44	69.59	71.23	-1.71	-2.34	1140539.0	83147605.0	2081
2012-11-10	71.21	73.49	70.56	72.94	0.85	1.18	524133.0	37989576.75	1028
2012-11-07	73.49	74.14	72.19	72.09	-1.14	-1.56	691883.0	50497349.0	1294
2012-11-06	73.49	75.44	70.89	73.23	0.0	0.0	1276795.0	93290243.5	1997
2012-11-05	73.49	74.47	70.24	73.23	-1.12	-1.51	1326009.0	95708852.75	2528
2012-11-04	68.29	74.79	67.64	74.35	6.24	9.16	1548158.0	110612628.75	2498
2012-11-03	66.34	68.29	64.65	68.11	3.7	5.74	943778.0	62688992.0	1481
2012-10-24	61.91	64.65	61.0	64.41	1.4	2.22	689648.0	44004062.5	1162
2012-10-23	61.91	62.96	61.0	63.01	0.86	1.38	316272.0	19651721.25	653
2012-10-22	62.96	63.61	60.74	62.15	-1.43	-2.25	356753.0	22153425.5	748
2012-10-21	65.04	65.04	62.7	63.58	-1.4	-2.15	547186.0	34837534.75	930
2012-10-20	64.39	66.01	63.61	64.98	2.26	3.6	1025285.0	66536730.5	1673
2012-10-17	61.91	64.13	61.26	62.72	1.43	2.33	906927.0	56833651.25	1503
2012-10-16	61.26	62.43	60.74	61.29	0.0	0.0	505484.0	31052013.5	956
2012-10-15	61.26	62.7	60.48	61.29	0.0	0.0	710982.0	43671132.25	1368
2012-10-14	59.05	63.87	57.88	61.29	3.12	5.36	1859206.0	115012413.25	3399
2012-10-13	60.22	60.22	54.11	58.17	-2.0	-3.32	871792.0	49387879.0	1409
2012-10-10	62.43	62.43	59.57	60.17	-2.55	-4.07	597186.0	36510066.5	1049
2012-10-09	62.96	63.87	62.17	62.72	-0.29	-0.46	514626.0	32418013.25	974
2012-10-08	63.87	65.04	62.17	63.01	-1.97	-3.03	716661.0	45320439.0	1146
2012-10-07	66.66	66.66	64.13	64.98	-1.72	-2.58	535749.0	35069497.25	1005
2012-10-06	65.69	68.61	65.69	66.7	1.72	2.65	1612879.0	107864009.75	2408
2012-10-03	64.65	65.3	62.7	64.98	-0.58	-0.88	1226533.0	78724184.25	1899
2012-10-02	66.99	67.31	64.39	65.56	-1.43	-2.13	822858.0	54348754.25	1256
2012-10-01	66.01	67.64	65.3	66.99	0.29	0.43	847533.0	56462348.0	1403
2012-09-30	66.66	67.96	63.87	66.7	0.86	1.31	1265242.0	83818442.25	2118
2012-09-29	66.01	68.94	62.96	65.84	0.28	0.43	977685.0	65198625.5	1780
2012-09-26	70.24	72.84	64.65	65.56	-5.1	-7.22	1933057.0	136175657.75	3362
2012-09-25	67.31	71.54	67.31	70.66	3.67	5.48	1889599.0	132219434.0	3246
2012-09-24	68.61	68.94	65.69	66.99	-1.4	-2.05	628303.0	41953188.0	1092
2012-09-22	69.59	69.59	67.31	68.39	-0.57	-0.83	528394.0	36084791.25	925
2012-09-19	70.56	71.21	68.29	68.96	-1.7	-2.41	639522.0	44542308.0	1164
2012-09-18	70.56	72.19	68.94	70.66	0.26	0.37	1314407.0	92729915.25	2043
2012-09-17	70.56	72.19	69.59	70.4	-0.83	-1.17	929860.0	65647626.0	1497
2012-09-16	71.21	72.52	69.26	71.23	0.0	0.0	1720954.0	121978017.0	2916
2012-09-15	66.01	71.54	65.3	71.23	5.96	9.13	2062957.0	141410654.5	2964
2012-09-12	68.29	68.29	64.65	65.27	-2.84	-4.17	944252.0	62524362.5	1851
2012-09-11	69.26	71.54	67.64	68.11	-1.71	-2.45	2350868.0	162677187.75	4046
2012-09-10	63.35	69.59	62.43	69.82	6.24	9.81	4715873.0	316004022.75	5424
2012-09-09	64.13	65.69	61.91	63.58	0.29	0.46	2012918.0	128510733.0	2889
2012-09-08	59.57	64.65	59.57	63.29	4.26	7.22	3063225.0	192925740.5	3819
2012-09-05	59.31	61.26	58.14	59.03	0.0	0.0	1970810.0	117705131.0	2775
2012-09-04	55.8	60.74	55.28	59.03	3.18	5.69	2903428.0	169004864.2	3772
2012-09-03	56.06	56.58	55.67	55.85	-0.11	-0.2	404780.0	22687235.3	676
2012-09-02	55.41	56.19	54.76	55.96	0.21	0.38	373280.0	20794463.5	681
2012-09-01	56.71	57.1	55.67	55.75	-0.21	-0.38	297797.0	16760450.25	618
2012-08-29	55.93	56.32	55.41	55.96	0.11	0.2	365640.0	20406335.8	694
2012-08-28	57.36	57.62	55.41	55.85	-1.2	-2.1	585765.0	33107533.05	918
2012-08-27	56.71	57.88	56.58	57.05	-0.29	-0.51	539360.0	30714216.65	855
2012-08-26	57.36	59.05	56.58	57.34	0.0	0.0	631728.0	36291852.7	960
2012-08-25	57.1	58.4	56.45	57.34	1.25	2.23	731227.0	41811924.9	1037
2012-08-15	56.19	57.36	55.67	56.09	0.0	0.0	457840.0	25766856.1	862
2012-08-14	56.19	58.14	55.15	56.09	0.0	0.0	1047425.0	58939174.0	1690
2012-08-13	59.05	59.57	55.67	56.09	-3.51	-5.89	873545.0	50594686.25	1659
2012-08-12	62.17	62.43	58.79	59.6	-1.98	-3.22	1815384.0	109183644.25	2849
2012-08-11	60.22	62.43	57.88	61.58	4.24	7.39	1452435.0	87927261.75	2428
2012-08-08	52.94	57.36	52.94	57.34	5.13	9.83	1894068.0	106886098.35	2020
2012-08-07	52.55	54.5	50.86	52.21	-1.25	-2.34	634668.0	33693634.7	1259
2012-08-06	57.88	59.05	53.46	53.46	-5.85	-9.86	1355983.0	75750695.1	2110
2012-08-05	59.57	62.96	56.45	59.31	-0.58	-0.97	1993622.0	119895192.6	2858
2012-08-04	55.41	60.22	55.15	59.89	4.95	9.01	1523927.0	89348781.7	2230
2012-08-01	53.2	56.71	51.25	54.94	2.26	4.29	1664615.0	89189394.9	2518
2012-07-31	49.56	53.59	49.43	52.68	3.41	6.92	1205890.0	61927768.0	1814
2012-07-30	49.43	50.08	48.26	49.27	-1.25	-2.47	1082842.0	53260535.9	1752
2012-07-29	46.57	51.25	45.01	50.52	3.98	8.55	2060874.0	101389102.5	2791
2012-07-28	45.92	47.09	45.4	46.54	1.48	3.28	855791.0	39473809.1	1189
2012-07-25	45.01	45.66	43.96	45.06	-0.13	-0.29	711821.0	31894698.8	1257
2012-07-24	47.61	47.61	43.57	45.19	0.47	1.05	1514940.0	68808825.0	2455
2012-07-23	43.05	44.75	43.05	44.72	3.96	9.72	272294.0	12056636.4	316
2012-07-22	40.58	41.75	40.45	40.76	-0.11	-0.27	275656.0	11297997.4	464
2012-07-21	39.93	41.62	39.93	40.87	1.72	4.39	252026.0	10294880.9	501
2012-07-18	38.24	39.67	38.24	39.15	0.78	2.03	148862.0	5802116.0	317
2012-07-17	40.71	40.84	38.24	38.37	-2.16	-5.33	251858.0	9994403.7	505
2012-07-16	42.79	42.79	40.58	40.53	-1.93	-4.55	451287.0	18907992.0	806
2012-07-15	42.66	43.57	42.01	42.46	-0.1	-0.23	809235.0	34591720.5	1083
2012-07-14	41.49	43.18	40.58	42.56	1.93	4.75	452897.0	19085580.7	722
2012-07-11	41.88	42.01	40.32	40.63	-1.05	-2.52	298615.0	12354882.4	540
2012-07-10	42.01	42.4	41.23	41.68	-0.2	-0.48	407694.0	17031214.9	680
2012-07-09	44.75	45.92	41.75	41.88	-3.65	-8.02	902361.0	39033940.6	1465
2012-07-08	42.01	45.92	42.01	45.53	3.75	8.98	1456013.0	64802023.7	1812
2012-07-07	40.45	42.27	40.32	41.78	1.25	3.08	714041.0	29445074.2	960
2012-07-04	39.93	40.58	39.67	40.53	0.68	1.71	329581.0	13294356.0	577
2012-07-03	39.54	40.06	39.41	39.85	0.33	0.84	384278.0	15267338.8	626
2012-07-02	39.28	39.67	38.76	39.52	0.13	0.33	269829.0	10636735.4	418
2012-07-01	39.15	39.67	37.98	39.39	0.24	0.61	348980.0	13593406.0	649
2012-06-30	39.8	39.93	38.37	39.15	1.25	3.3	274937.0	10695357.4	466
2012-06-27	40.84	41.49	37.46	37.9	-2.86	-7.02	363609.0	14337119.3	740
2012-06-26	40.58	41.49	40.45	40.76	0.23	0.57	196437.0	8025513.8	399
2012-06-25	42.4	42.66	40.32	40.53	-2.26	-5.28	385432.0	16031325.3	575
2012-06-24	42.4	42.92	41.62	42.79	0.78	1.86	364835.0	15435779.7	477
2012-06-23	43.7	44.61	42.01	42.01	-2.27	-5.13	528973.0	22918280.4	835
2012-06-20	42.79	44.22	42.14	44.28	2.27	5.4	697491.0	30122433.6	968
2012-06-19	40.97	42.14	40.58	42.01	1.14	2.79	392267.0	16226843.8	483
2012-06-18	40.19	41.23	40.19	40.87	1.02	2.56	504235.0	20560726.5	724
2012-06-17	39.67	40.19	39.15	39.85	0.46	1.17	240504.0	9575358.9	415
2012-06-16	41.1	41.23	36.55	39.39	-1.01	-2.5	544174.0	21532394.1	977
2012-06-13	41.75	42.01	40.32	40.4	-1.15	-2.77	916083.0	37772190.1	1292
2012-06-12	38.24	42.4	38.24	41.55	2.74	7.06	1802607.0	73824851.4	2520
2012-06-11	39.15	39.41	38.37	38.81	-0.13	-0.33	371736.0	14481936.0	622
2012-06-10	38.24	39.15	37.72	38.94	0.67	1.75	523271.0	20149450.8	859
2012-06-09	38.89	39.28	37.07	38.27	0.24	0.63	359192.0	13702119.7	675
2012-06-06	39.41	40.84	36.81	38.03	-1.02	-2.61	777261.0	30612604.5	1358
2012-06-05	38.76	40.19	38.76	39.05	0.57	1.48	544031.0	21463632.3	979
2012-06-04	37.85	39.02	37.59	38.48	-0.57	-1.46	277929.0	10662799.5	555
2012-06-03	39.15	39.67	37.59	39.05	0.24	0.62	489583.0	19081385.5	871
2012-06-02	39.02	40.71	38.76	38.81	-4.22	-9.81	413545.0	16385329.3	672
2012-05-30	44.48	44.61	42.14	43.03	-1.35	-3.04	327761.0	14244304.3	637
2012-05-29	45.01	45.01	44.22	44.38	-0.57	-1.27	327548.0	14606086.0	574
2012-05-28	44.61	45.53	44.35	44.95	0.44	0.99	332162.0	14937793.8	614
2012-05-27	44.61	45.01	44.22	44.51	0.0	0.0	391797.0	17475928.5	723
2012-05-26	45.01	45.01	44.35	44.51	-0.34	-0.76	283697.0	12700329.0	580
2012-05-23	45.4	45.92	44.88	44.85	-1.35	-2.92	512063.0	23221904.1	1074
2012-05-22	47.61	48.13	46.05	46.2	-0.47	-1.01	709191.0	33303858.5	1240
2012-05-21	46.57	46.96	45.92	46.67	0.13	0.28	546332.0	25387999.6	957
2012-05-20	46.83	47.74	46.31	46.54	1.01	2.22	1164945.0	54703973.5	1914
2012-05-19	46.44	47.22	45.14	45.53	2.5	5.81	1778273.0	83146219.5	2198
2012-05-16	42.66	43.57	42.53	43.03	0.24	0.56	315134.0	13578851.6	559
2012-05-15	42.14	43.31	42.14	42.79	0.91	2.17	228776.0	9788384.1	461
2012-05-14	43.7	44.48	41.49	41.88	-2.73	-6.12	394973.0	17067645.3	783
2012-05-13	45.53	46.18	43.7	44.61	-1.02	-2.24	273520.0	12394705.2	626
2012-05-12	45.66	45.92	42.4	45.63	-0.57	-1.23	295249.0	13045085.0	609
2012-05-09	48.39	48.52	45.79	46.2	-2.6	-5.33	418778.0	19687551.9	830
2012-05-08	50.21	50.21	48.65	48.8	-0.71	-1.43	241578.0	11955096.7	486
2012-05-07	49.95	51.12	49.56	49.51	-0.78	-1.55	311133.0	15577401.9	672
2012-05-06	49.95	52.42	49.69	50.29	0.58	1.17	796868.0	40779179.1	1558
2012-05-05	50.6	50.6	49.43	49.71	-1.49	-2.91	306384.0	15305963.3	609
2012-05-02	51.12	52.16	50.47	51.2	0.58	1.15	642972.0	32989373.0	1178
2012-05-01	51.25	51.64	50.47	50.62	-0.81	-1.57	302388.0	15372968.5	629
2012-04-30	52.03	52.16	50.6	51.43	-0.78	-1.49	364008.0	18684717.1	711
2012-04-29	54.37	55.28	52.16	52.21	-1.95	-3.6	1233051.0	66299112.2	2117
2012-04-28	49.95	54.11	49.69	54.16	4.89	9.92	1067014.0	55539505.3	1496
2012-04-25	48.52	50.47	48.26	49.27	1.01	2.09	799918.0	39533430.0	1335
2012-04-24	48.39	48.65	47.87	48.26	0.24	0.5	463816.0	22390463.1	838
2012-04-23	48.0	49.3	47.74	48.02	-0.34	-0.7	1246006.0	60418607.5	1897
2012-04-22	48.65	49.17	47.74	48.36	0.1	0.21	907907.0	43985320.7	1376
2012-04-21	46.83	49.43	46.83	48.26	-0.44	-0.9	626662.0	30195075.3	1244
2012-04-18	49.69	50.6	48.39	48.7	-1.01	-2.03	788673.0	39163851.2	1530
2012-04-17	49.43	49.95	49.04	49.71	1.01	2.07	337255.0	16740960.0	638
2012-04-16	50.34	50.73	48.39	48.7	-1.82	-3.6	461697.0	22855279.3	875
2012-04-15	50.86	52.55	49.95	50.52	-0.57	-1.12	1041377.0	53260941.6	1809
2012-04-14	50.47	51.64	49.56	51.09	0.91	1.81	590222.0	30031706.0	1067
2012-04-11	50.73	52.68	49.04	50.18	-1.25	-2.43	526188.0	26449590.8	1227
2012-04-10	51.9	54.24	51.38	51.43	0.68	1.34	1248826.0	66263696.1	2455
2012-04-09	51.25	52.16	49.95	50.75	-0.91	-1.76	502818.0	25491587.6	947
2012-04-08	52.16	53.07	47.09	51.66	-0.55	-1.05	663965.0	33925329.4	1221
2012-04-07	53.07	53.07	52.03	52.21	-0.91	-1.71	408671.0	21434105.1	731
2012-04-04	54.63	54.63	53.07	53.12	-1.38	-2.53	383264.0	20500133.3	829
2012-04-03	53.07	56.71	53.07	54.5	2.29	4.39	1189423.0	65428131.7	2113
2012-04-02	53.07	53.72	50.86	52.21	-0.91	-1.71	657593.0	34002882.9	1197
2012-04-01	53.46	54.5	52.81	53.12	-2.16	-3.91	570367.0	30567731.7	1245
2012-03-31	55.67	58.14	53.98	55.28	-0.68	-1.22	1085320.0	60637611.5	2116
2012-03-28	57.88	58.79	55.67	55.96	-0.8	-1.41	1492830.0	85524478.15	2661
2012-03-27	51.64	56.71	51.64	56.76	5.1	9.87	1090255.0	59381179.2	1785
2012-03-26	53.07	53.07	51.25	51.66	-1.7	-3.19	335635.0	17501291.5	734
2012-03-25	53.85	54.11	53.07	53.36	-0.67	-1.24	292924.0	15691627.8	645
2012-03-24	54.5	54.76	53.85	54.03	0.0	0.0	347515.0	18828143.2	641
2012-03-21	54.89	55.67	53.98	54.03	-0.91	-1.66	253077.0	13853125.5	560
2012-03-20	56.45	56.45	54.5	54.94	-1.49	-2.64	339464.0	18844950.3	674
2012-03-19	58.14	58.4	55.93	56.43	-1.19	-2.07	564933.0	32111653.75	944
[truncated: 1,108 more rows]
