# Supplementary material for: Effective short-term forecasts of Saudi stock price trends using technical indicators and large-scale multivariate time series
Source: PeerJ Comput Sci. 2023 Jan 6;9:e1205. doi: 10.7717/peerj-cs.1205 (PMC10280263; doi:10.7717/peerj-cs.1205)
Supplement: Supplemental Information 3 [file peerj-cs-09-1205-s003.zip › TASI Dataset 2021/LAZURDE_4011.csv]

date	open	high	low	close	change	change_percent	volume_traded	value_traded_SAR	number_trades
2020-03-19	10.7	10.94	10.48	10.76	-0.34	-3.06	1556552.0	16739557.36	1386
2020-03-18	11.16	11.3	11.1	11.1	-0.08	-0.72	246781.0	2761005.2	477
2020-03-17	11.06	11.3	11.06	11.18	0.16	1.45	345512.0	3861148.62	334
2020-03-16	11.8	11.8	11.0	11.02	-0.82	-6.93	414611.0	4694507.96	545
2020-03-15	12.18	12.18	11.84	11.84	-0.1	-0.84	267737.0	3211630.68	418
2020-03-12	12.0	12.0	11.8	11.94	-0.44	-3.55	353228.0	4211265.46	550
2020-03-11	12.74	12.8	12.26	12.38	-0.42	-3.28	433166.0	5441921.14	604
2020-03-10	12.66	12.82	12.1	12.8	0.76	6.31	676554.0	8416614.06	737
2020-03-09	12.48	12.48	11.9	12.04	-1.06	-8.09	383997.0	4626804.84	469
2020-03-08	13.96	13.96	13.08	13.1	-1.16	-8.13	324777.0	4352250.64	504
2020-03-05	14.56	14.58	14.26	14.26	-0.24	-1.66	342706.0	4943649.3	533
2020-03-04	14.2	14.56	14.16	14.5	0.2	1.4	404994.0	5818296.78	602
2020-03-03	14.34	14.36	14.24	14.3	0.28	2.0	387204.0	5534144.2	444
2020-03-02	14.28	14.42	14.0	14.02	-0.02	-0.14	302502.0	4298495.88	530
2020-03-01	14.2	14.2	14.0	14.04	-0.3	-2.09	371506.0	5238382.7	540
2020-02-27	14.8	14.8	14.26	14.34	-0.46	-3.11	487737.0	7052486.3	499
2020-02-26	14.6	14.82	14.5	14.8	-0.08	-0.54	416042.0	6124392.74	438
2020-02-25	15.0	15.0	14.7	14.88	-0.32	-2.11	704454.0	10430386.8	779
2020-02-24	15.6	15.6	15.04	15.2	-0.5	-3.18	512068.0	7868059.48	644
2020-02-23	15.66	15.84	15.64	15.7	0.06	0.38	373727.0	5876198.74	438
2020-02-20	15.5	15.82	15.5	15.64	0.24	1.56	546919.0	8562135.74	652
2020-02-19	15.46	15.52	15.38	15.4	-0.02	-0.13	311447.0	4808190.28	457
2020-02-18	15.66	15.66	15.4	15.42	-0.18	-1.15	297999.0	4616439.9	321
2020-02-17	15.4	15.62	15.4	15.6	0.2	1.3	144785.0	2245777.16	218
2020-02-16	15.34	15.4	15.22	15.4	0.02	0.13	98274.0	1505475.92	272
2020-02-13	15.52	15.52	15.3	15.38	-0.14	-0.9	186651.0	2879168.28	241
2020-02-12	15.52	15.6	15.5	15.52	-0.16	-1.02	208594.0	3242188.36	264
2020-02-11	15.66	15.74	15.5	15.68	-0.12	-0.76	266197.0	4156008.5	378
2020-02-10	15.6	15.8	15.56	15.8	0.24	1.54	136390.0	2137365.58	300
2020-02-09	15.8	15.8	15.52	15.56	-0.24	-1.52	233337.0	3640716.74	427
2020-02-06	16.04	16.08	15.74	15.8	-0.18	-1.13	281546.0	4481771.6	435
2020-02-05	16.22	16.26	15.9	15.98	-0.18	-1.11	333350.0	5362691.62	407
2020-02-04	16.02	16.2	16.02	16.16	0.16	1.0	567516.0	8623185.86	349
2020-02-03	15.84	16.04	15.8	16.0	0.06	0.38	219781.0	3498983.84	440
2020-02-02	16.18	16.24	15.86	15.94	-0.34	-2.09	528477.0	8477487.58	650
2020-01-30	16.4	16.5	16.2	16.28	-0.2	-1.21	334345.0	5480570.7	426
2020-01-29	16.5	16.64	16.34	16.48	-0.04	-0.24	347495.0	5725911.18	464
2020-01-28	16.6	16.72	16.48	16.52	-0.18	-1.08	552629.0	9171422.62	573
2020-01-27	17.1	17.16	16.6	16.7	-0.36	-2.11	1973455.0	31800337.42	942
2020-01-26	16.96	17.1	16.86	17.06	0.26	1.55	965047.0	16394317.8	1026
2020-01-23	16.7	16.92	16.6	16.8	0.08	0.48	799487.0	13414050.7	726
2020-01-22	16.5	16.92	16.48	16.72	0.3	1.83	2091829.0	34982351.92	1729
2020-01-21	16.44	16.56	16.32	16.42	0.0	0.0	553931.0	9099167.72	631
2020-01-20	16.46	16.56	16.36	16.42	0.0	0.0	508121.0	8370912.02	620
2020-01-19	16.36	16.64	16.34	16.42	0.1	0.61	570939.0	9417282.86	720
2020-01-16	16.18	16.34	16.1	16.32	0.14	0.87	238519.0	3870809.3	438
2020-01-15	16.36	16.42	16.16	16.18	-0.18	-1.1	423024.0	6891910.8	494
2020-01-14	16.4	16.44	16.2	16.36	-0.04	-0.24	430284.0	7021943.8	605
2020-01-13	16.3	16.6	16.24	16.4	0.24	1.49	876499.0	14384230.16	891
2020-01-12	15.82	16.36	15.8	16.16	0.52	3.32	551579.0	8879388.36	893
2020-01-09	15.7	15.86	15.52	15.64	0.46	3.03	337528.0	5294764.14	614
2020-01-08	15.7	16.0	14.98	15.18	-0.9	-5.6	953223.0	14772372.8	1169
2020-01-07	16.3	16.4	16.06	16.08	-0.14	-0.86	474957.0	7726721.4	541
2020-01-06	16.18	16.44	15.94	16.22	0.04	0.25	638971.0	10338142.3	816
2020-01-05	16.3	16.4	16.12	16.18	-0.52	-3.11	829141.0	13474720.94	1157
2020-01-02	16.9	16.94	16.64	16.7	-0.2	-1.18	622812.0	10432910.64	840
2020-01-01	17.02	17.06	16.82	16.9	-0.08	-0.47	666522.0	11271559.2	730
2019-12-31	17.0	17.44	16.96	16.98	0.02	0.12	1928582.0	33125162.92	1743
2019-12-30	17.56	17.64	16.9	16.96	-0.52	-2.97	2327954.0	39851867.1	2287
2019-12-29	16.4	17.5	16.3	17.48	1.54	9.66	4282349.0	72695902.74	3738
2019-12-26	14.98	15.98	14.9	15.94	0.94	6.27	707493.0	10935447.46	835
2019-12-25	15.1	15.16	14.98	15.0	0.0	0.0	226885.0	3411332.78	348
2019-12-24	14.96	15.1	14.8	15.0	0.14	0.94	383021.0	5731416.14	421
2019-12-23	14.68	14.94	14.68	14.86	0.18	1.23	350529.0	5192109.98	429
2019-12-22	14.66	14.72	14.54	14.68	0.12	0.82	260548.0	3807300.4	324
2019-12-19	14.44	14.66	14.44	14.56	0.1	0.69	233520.0	3390727.58	331
2019-12-18	14.3	14.5	14.26	14.46	0.12	0.84	185898.0	2670938.2	324
2019-12-17	14.16	14.34	14.16	14.34	0.14	0.99	151360.0	2158842.88	279
2019-12-16	14.1	14.2	14.0	14.2	0.1	0.71	112146.0	1581572.32	279
2019-12-15	14.2	14.2	14.1	14.1	-0.06	-0.42	45913.0	649151.72	171
2019-12-12	14.12	14.16	14.12	14.16	0.02	0.14	83278.0	1176302.64	187
2019-12-11	14.1	14.16	14.1	14.14	-0.02	-0.14	56559.0	799183.3	154
2019-12-10	14.1	14.18	14.06	14.16	0.06	0.43	84194.0	1188560.46	140
2019-12-09	14.1	14.16	14.08	14.1	0.02	0.14	98554.0	1391359.74	193
2019-12-08	14.02	14.08	14.0	14.08	0.08	0.57	84944.0	1193157.16	233
2019-12-05	14.04	14.12	14.0	14.0	0.0	0.0	75519.0	1061139.72	148
2019-12-04	14.14	14.14	13.96	14.0	-0.2	-1.41	201074.0	2818941.02	275
2019-12-03	14.24	14.24	14.16	14.2	0.0	0.0	66769.0	947712.3	159
2019-12-02	14.3	14.3	14.2	14.2	-0.04	-0.28	66671.0	948062.24	125
2019-12-01	14.2	14.28	14.2	14.24	0.04	0.28	75669.0	1078097.02	128
2019-11-28	14.14	14.24	14.14	14.2	0.06	0.42	98001.0	1390746.72	158
2019-11-27	14.16	14.22	14.14	14.14	0.0	0.0	73998.0	1048366.32	171
2019-11-26	14.18	14.28	14.14	14.14	-0.08	-0.56	85957.0	1218723.0	197
2019-11-25	14.3	14.32	14.18	14.22	0.0	0.0	145941.0	2076576.06	257
2019-11-24	14.36	14.36	14.2	14.22	-0.14	-0.97	78983.0	1125186.0	234
2019-11-21	14.4	14.5	14.3	14.36	-0.14	-0.97	160168.0	2309061.18	227
2019-11-20	14.42	14.54	14.36	14.5	0.04	0.28	131697.0	1903534.42	267
2019-11-19	14.38	14.5	14.36	14.46	0.1	0.7	131257.0	1892270.28	204
2019-11-18	14.4	14.46	14.34	14.36	-0.02	-0.14	99835.0	1436282.6	185
2019-11-17	14.4	14.52	14.36	14.38	-0.14	-0.96	85714.0	1234021.0	224
2019-11-14	14.58	14.58	14.5	14.52	-0.06	-0.41	132582.0	1925492.58	256
2019-11-13	14.68	14.74	14.54	14.58	-0.16	-1.09	122586.0	1798874.68	215
2019-11-12	14.7	14.9	14.6	14.74	0.08	0.55	323519.0	4770473.92	494
2019-11-11	14.78	14.88	14.56	14.66	-0.12	-0.81	272091.0	3997791.16	529
2019-11-10	15.26	15.4	14.78	14.78	-0.62	-4.03	713864.0	10731220.32	749
2019-11-07	15.48	15.48	15.38	15.4	-0.08	-0.52	51021.0	788153.48	119
2019-11-06	15.4	15.5	15.4	15.48	-0.02	-0.13	84423.0	1303455.72	115
2019-11-05	15.6	15.6	15.44	15.5	0.1	0.65	68155.0	1056776.26	150
2019-11-04	15.5	15.66	15.4	15.4	-0.64	-3.99	316872.0	4922796.24	420
2019-11-03	15.76	16.1	15.7	16.04	-0.16	-0.99	80102.0	1274185.94	151
2019-10-31	16.04	16.26	16.02	16.2	0.1	0.62	160320.0	2591179.68	300
2019-10-30	15.94	16.18	15.94	16.1	0.16	1.0	58378.0	938671.68	151
2019-10-29	15.82	16.08	15.66	15.94	-0.06	-0.38	123405.0	1954445.76	251
2019-10-28	16.3	16.3	15.98	16.0	-0.3	-1.84	99606.0	1603182.6	202
2019-10-27	16.0	16.3	16.0	16.3	0.3	1.88	177581.0	2869289.0	264
2019-10-24	16.0	16.06	15.92	16.0	0.1	0.63	136635.0	2185783.72	170
2019-10-23	15.82	15.98	15.8	15.9	0.1	0.63	91503.0	1451966.46	147
2019-10-22	15.86	15.88	15.78	15.8	-0.06	-0.38	128872.0	2039576.76	127
2019-10-21	15.86	15.9	15.8	15.86	-0.14	-0.88	126096.0	1995875.62	132
2019-10-20	15.84	16.06	15.84	16.0	0.26	1.65	87777.0	1400296.64	178
2019-10-17	15.74	15.74	15.64	15.74	0.02	0.13	50189.0	789367.12	89
2019-10-16	15.66	15.72	15.62	15.72	0.02	0.13	56151.0	881019.08	100
2019-10-15	15.8	15.8	15.7	15.7	-0.2	-1.26	111749.0	1762597.84	212
2019-10-14	15.76	16.16	15.76	15.9	0.14	0.89	199597.0	3190037.68	347
2019-10-13	15.76	15.76	15.58	15.76	-0.04	-0.25	87714.0	1377999.76	148
2019-10-10	15.8	15.8	15.48	15.8	0.1	0.64	182495.0	2859010.08	217
2019-10-09	16.2	16.2	15.7	15.7	-0.46	-2.85	95594.0	1524241.08	232
2019-10-08	16.46	16.46	16.12	16.16	-0.3	-1.82	161530.0	2621334.94	261
2019-10-07	16.32	16.52	16.2	16.46	0.2	1.23	163567.0	2678152.62	268
2019-10-06	16.3	16.52	16.26	16.26	-0.04	-0.25	283219.0	4643316.12	397
2019-10-03	16.06	16.38	16.0	16.3	0.4	2.52	445293.0	7219556.46	668
2019-10-02	15.96	16.0	15.88	15.9	0.0	0.0	44459.0	708134.06	97
2019-10-01	15.88	16.0	15.82	15.9	0.1	0.63	150071.0	2390295.52	164
2019-09-30	15.78	15.88	15.7	15.8	0.1	0.64	118419.0	1869736.92	138
2019-09-29	15.64	15.9	15.64	15.7	0.2	1.29	207736.0	3269882.7	212
2019-09-26	15.94	16.04	15.5	15.5	-0.44	-2.76	150902.0	2382668.12	156
2019-09-25	16.04	16.1	15.88	15.94	-0.1	-0.62	113714.0	1817032.1	178
2019-09-24	15.98	16.18	15.9	16.04	0.18	1.13	194693.0	3118975.1	154
2019-09-22	15.82	15.92	15.7	15.86	0.02	0.13	78219.0	1238519.84	106
2019-09-19	15.62	15.88	15.54	15.84	0.14	0.89	169109.0	2653673.3	192
2019-09-18	15.8	15.82	15.7	15.7	-0.08	-0.51	83040.0	1308131.54	128
2019-09-17	15.96	15.96	15.68	15.78	-0.12	-0.75	197620.0	3116744.88	317
2019-09-16	16.04	16.04	15.82	15.9	-0.1	-0.63	129360.0	2064325.92	173
2019-09-15	16.0	16.18	15.7	16.0	-0.1	-0.62	92820.0	1483784.78	112
2019-09-12	16.26	16.3	16.06	16.1	-0.02	-0.12	172546.0	2785895.14	147
2019-09-11	16.2	16.28	16.0	16.12	-0.34	-2.07	147359.0	2369869.7	225
2019-09-10	16.56	16.64	16.46	16.46	-0.2	-1.2	89383.0	1480725.36	124
2019-09-09	16.62	16.66	16.48	16.66	-0.08	-0.48	201336.0	3332618.82	265
2019-09-08	16.8	16.9	16.74	16.74	-0.02	-0.12	59622.0	1002656.14	101
2019-09-05	16.88	16.9	16.62	16.76	0.04	0.24	67143.0	1122501.88	113
2019-09-04	16.52	16.86	16.4	16.72	0.32	1.95	113894.0	1892775.14	202
2019-09-03	16.32	16.52	16.3	16.4	0.1	0.61	102617.0	1683468.2	157
2019-09-02	16.36	16.52	16.3	16.3	-0.04	-0.24	91659.0	1502328.42	153
2019-09-01	16.38	16.56	16.34	16.34	-0.04	-0.24	105073.0	1723951.28	164
2019-08-29	16.4	16.5	16.38	16.38	0.02	0.12	44660.0	733808.1	88
2019-08-28	16.4	16.4	16.2	16.36	-0.12	-0.73	51605.0	843305.52	101
2019-08-27	16.56	16.64	16.32	16.48	-0.16	-0.96	69572.0	1146327.42	142
2019-08-26	16.5	16.82	16.4	16.64	0.2	1.22	133995.0	2223617.7	174
2019-08-25	16.58	16.58	16.4	16.44	-0.26	-1.56	98383.0	1622887.58	127
2019-08-22	17.0	17.0	16.4	16.7	-0.34	-2.0	457970.0	7624022.48	347
2019-08-21	17.18	17.18	16.72	17.04	-0.24	-1.39	156312.0	2653408.68	191
2019-08-20	17.32	17.32	17.1	17.28	-0.08	-0.46	96872.0	1665590.3	175
2019-08-19	17.08	17.36	17.06	17.36	0.14	0.81	139974.0	2403114.06	185
2019-08-18	17.58	17.7	17.0	17.22	-0.16	-0.92	184047.0	3185282.56	183
2019-08-08	17.42	17.7	17.36	17.38	-0.22	-1.25	176393.0	3086144.04	224
2019-08-07	17.4	17.6	17.38	17.6	0.26	1.5	136410.0	2388299.44	171
2019-08-06	17.3	17.48	17.04	17.34	0.04	0.23	343690.0	5929020.64	342
2019-08-05	17.1	17.6	17.1	17.3	0.12	0.7	494838.0	8585713.42	525
2019-08-04	16.62	17.2	16.62	17.18	0.5	3.0	690037.0	11751720.32	808
2019-08-01	16.7	16.82	16.54	16.68	-0.18	-1.07	222870.0	3717013.98	488
2019-07-31	16.48	16.98	16.42	16.86	0.38	2.31	594334.0	9946277.32	1012
2019-07-30	16.0	16.82	16.0	16.48	0.48	3.0	1211972.0	19883952.08	1343
2019-07-29	16.0	16.1	15.9	16.0	0.0	0.0	392644.0	6282898.7	415
2019-07-28	15.88	16.24	15.8	16.0	0.4	2.56	777076.0	12414700.26	961
2019-07-25	15.4	15.6	15.32	15.6	0.14	0.91	159958.0	2468583.06	244
2019-07-24	15.34	15.46	15.24	15.46	0.06	0.39	65113.0	1000148.06	152
2019-07-23	15.34	15.4	15.3	15.4	0.02	0.13	40635.0	623541.38	106
2019-07-22	15.38	15.54	15.34	15.38	0.04	0.26	64439.0	994075.58	126
2019-07-21	15.46	15.46	15.32	15.34	-0.26	-1.67	101681.0	1563992.58	182
2019-07-18	15.6	15.62	15.5	15.6	0.02	0.13	89267.0	1388646.74	157
2019-07-17	15.66	15.68	15.54	15.58	-0.08	-0.51	136238.0	2123033.08	164
2019-07-16	15.4	15.7	15.4	15.66	0.16	1.03	286102.0	4466433.18	415
2019-07-15	15.6	15.6	15.4	15.5	-0.1	-0.64	202691.0	3135333.12	315
2019-07-14	15.52	15.7	15.52	15.6	0.08	0.52	243054.0	3793795.42	315
2019-07-11	15.4	15.52	15.32	15.52	0.12	0.78	173753.0	2676303.64	231
2019-07-10	15.4	15.5	15.4	15.4	0.0	0.0	205753.0	3178665.38	164
2019-07-09	15.42	15.54	15.34	15.4	-0.08	-0.52	153472.0	2367656.48	174
2019-07-08	15.3	15.5	15.28	15.48	0.18	1.18	107919.0	1659643.28	163
2019-07-07	15.22	15.52	15.22	15.3	0.02	0.13	322989.0	4977568.4	358
2019-07-04	15.28	15.5	15.24	15.28	0.04	0.26	269808.0	4141704.06	335
2019-07-03	15.28	15.36	15.2	15.24	-0.04	-0.26	197219.0	3009284.8	222
2019-07-02	15.36	15.42	15.28	15.28	-0.16	-1.04	134162.0	2056943.28	172
2019-07-01	15.36	15.44	15.28	15.44	0.04	0.26	127526.0	1957158.42	206
2019-06-30	15.64	15.68	15.34	15.4	-0.2	-1.28	470330.0	7278121.78	463
2019-06-27	15.2	15.62	15.2	15.6	0.4	2.63	489239.0	7539737.38	484
2019-06-26	15.22	15.38	15.2	15.2	0.08	0.53	231789.0	3544637.58	330
2019-06-25	15.12	15.26	15.04	15.12	0.02	0.13	246843.0	3734909.58	226
2019-06-24	15.3	15.5	15.02	15.1	-0.2	-1.31	255681.0	3911703.02	299
2019-06-23	15.6	15.62	15.2	15.3	-0.04	-0.26	433651.0	6709944.12	365
2019-06-20	15.5	15.66	15.34	15.34	-0.2	-1.29	465541.0	7211327.94	383
2019-06-19	15.62	15.68	15.52	15.54	-0.08	-0.51	152189.0	2371978.56	143
2019-06-18	15.62	15.82	15.54	15.62	0.0	0.0	156025.0	2436765.72	215
2019-06-17	15.6	15.74	15.56	15.62	0.02	0.13	210502.0	3288191.74	159
2019-06-16	15.54	15.64	15.54	15.6	0.02	0.13	128655.0	2004069.18	88
2019-06-13	15.8	15.8	15.54	15.58	-0.38	-2.38	189106.0	2957675.06	189
2019-06-12	15.8	16.1	15.74	15.96	0.14	0.88	86445.0	1371957.98	135
2019-06-11	15.66	15.88	15.6	15.82	0.2	1.28	110741.0	1744875.36	171
2019-06-10	15.54	15.88	15.5	15.62	0.08	0.51	161820.0	2527707.4	200
2019-06-09	15.4	15.7	15.4	15.54	-0.06	-0.38	50023.0	780199.38	152
2019-05-30	15.3	15.82	15.3	15.6	0.34	2.23	114878.0	1797208.7	164
2019-05-29	15.22	15.26	15.18	15.26	0.16	1.06	15175.0	230959.94	56
2019-05-28	15.28	15.28	15.1	15.1	-0.1	-0.66	38309.0	582064.24	77
2019-05-27	15.4	15.4	15.1	15.2	0.0	0.0	46359.0	706766.54	81
2019-05-26	15.48	15.6	15.2	15.2	-0.36	-2.31	86884.0	1337519.72	99
2019-05-23	15.5	15.7	15.5	15.56	-0.1	-0.64	57040.0	890494.6	137
2019-05-22	15.74	15.74	15.58	15.66	-0.1	-0.63	72960.0	1141780.48	152
2019-05-21	15.8	15.9	15.6	15.76	0.1	0.64	29553.0	466415.78	88
2019-05-20	15.5	15.72	15.5	15.66	0.06	0.38	31756.0	496157.08	62
2019-05-19	15.7	16.0	15.54	15.6	-0.18	-1.14	81362.0	1279696.8	182
2019-05-16	15.66	15.8	15.66	15.78	0.28	1.81	35652.0	560421.82	64
2019-05-15	15.5	15.78	15.5	15.5	0.0	0.0	53986.0	842607.12	103
2019-05-14	15.86	16.0	14.48	15.5	-0.5	-3.13	103107.0	1606533.08	196
2019-05-13	16.16	16.18	15.92	16.0	-0.26	-1.6	114201.0	1835344.32	146
2019-05-12	16.26	16.44	16.14	16.26	-0.14	-0.85	50382.0	818343.76	106
2019-05-09	16.64	16.64	16.34	16.4	-0.3	-1.8	76470.0	1258152.34	152
2019-05-08	16.56	16.8	16.52	16.7	-0.02	-0.12	43758.0	727873.16	76
2019-05-07	16.7	16.76	16.64	16.72	-0.18	-1.07	32570.0	544541.48	68
2019-05-06	16.72	16.9	16.5	16.9	0.1	0.6	67726.0	1129852.24	124
2019-05-05	17.1	17.2	16.76	16.8	-0.3	-1.75	127439.0	2157980.7	262
2019-05-02	17.54	17.54	17.1	17.1	-0.42	-2.4	158066.0	2739305.74	323
2019-05-01	18.04	18.04	17.52	17.52	-0.44	-2.45	371301.0	6576265.14	446
2019-04-30	17.8	18.14	17.68	17.96	0.16	0.9	493138.0	8839593.16	554
2019-04-29	17.7	17.86	17.44	17.8	0.16	0.91	383801.0	6748796.34	487
2019-04-28	17.4	17.94	17.4	17.64	0.16	0.92	1242209.0	21952487.44	1293
2019-04-25	16.7	17.48	16.68	17.48	0.94	5.68	1102050.0	18988407.9	1258
2019-04-24	16.56	16.66	16.54	16.54	0.02	0.12	86761.0	1440472.86	90
2019-04-23	16.44	16.62	16.44	16.52	0.02	0.12	39625.0	655149.18	106
2019-04-22	16.56	16.56	16.48	16.5	-0.06	-0.36	37882.0	626219.82	128
2019-04-21	16.52	16.66	16.52	16.56	-0.02	-0.12	35590.0	590207.56	89
2019-04-18	16.7	16.7	16.54	16.58	-0.16	-0.96	88204.0	1466399.84	126
2019-04-17	16.5	16.78	16.5	16.74	0.24	1.45	221381.0	3691779.42	272
2019-04-16	16.56	16.9	16.5	16.5	-0.06	-0.36	611673.0	10201416.16	558
2019-04-15	16.62	16.66	16.54	16.56	-0.04	-0.24	41249.0	684731.36	94
2019-04-14	16.6	16.7	16.6	16.6	0.0	0.0	52413.0	870896.3	199
2019-04-11	16.62	16.68	16.54	16.6	-0.12	-0.72	203591.0	3379222.08	242
2019-04-10	16.38	16.94	16.34	16.72	0.36	2.2	544001.0	9113278.16	734
2019-04-09	16.26	16.36	16.26	16.36	0.08	0.49	34989.0	570698.36	84
2019-04-08	16.26	16.32	16.24	16.28	0.02	0.12	26506.0	431369.62	69
2019-04-07	16.24	16.32	16.24	16.26	-0.04	-0.25	71116.0	1156561.9	75
2019-04-04	16.26	16.32	16.2	16.3	0.08	0.49	51035.0	831556.26	84
2019-04-03	16.26	16.28	16.22	16.22	-0.06	-0.37	32038.0	520725.04	51
2019-04-02	16.28	16.3	16.22	16.28	0.08	0.49	51308.0	834388.42	76
2019-04-01	16.2	16.32	16.2	16.2	-0.14	-0.86	131064.0	2124291.94	114
2019-03-31	16.38	16.38	16.14	16.34	0.04	0.25	72560.0	1180119.58	113
2019-03-28	16.14	16.3	16.06	16.3	0.12	0.74	225328.0	3653509.26	231
2019-03-27	16.12	16.2	16.12	16.18	0.0	0.0	36243.0	585455.58	105
2019-03-26	16.22	16.3	16.18	16.18	-0.06	-0.37	52342.0	848580.74	122
2019-03-25	16.22	16.34	16.16	16.24	-0.16	-0.98	111913.0	1818933.36	202
2019-03-24	16.5	16.6	16.4	16.4	-0.2	-1.2	194310.0	3203858.34	226
2019-03-21	16.7	16.96	16.4	16.6	-0.1	-0.6	694020.0	11631529.0	863
2019-03-20	16.26	16.8	16.18	16.7	0.46	2.83	277646.0	4560984.96	320
2019-03-19	16.2	16.32	16.2	16.24	0.06	0.37	168159.0	2733499.98	213
2019-03-18	16.1	16.22	16.1	16.18	0.08	0.5	65111.0	1052950.4	105
2019-03-17	16.06	16.16	16.04	16.1	0.02	0.12	78716.0	1267698.94	121
2019-03-14	16.1	16.2	16.04	16.08	-0.02	-0.12	79442.0	1279761.48	121
2019-03-13	16.08	16.2	16.06	16.1	0.04	0.25	47187.0	760330.74	102
2019-03-12	16.08	16.2	16.0	16.06	-0.04	-0.25	176878.0	2843521.34	247
2019-03-11	16.14	16.32	16.0	16.1	0.0	0.0	169434.0	2734711.76	282
2019-03-10	16.3	17.0	16.1	16.1	-0.2	-1.23	598549.0	9888358.64	821
2019-03-07	16.36	16.46	16.3	16.3	-0.02	-0.12	118782.0	1942685.02	177
2019-03-06	16.28	16.32	16.18	16.32	0.16	0.99	39317.0	638000.6	105
2019-03-05	16.2	16.26	16.16	16.16	-0.02	-0.12	33756.0	546238.74	58
2019-03-04	16.2	16.2	16.16	16.18	-0.02	-0.12	20126.0	325831.26	40
2019-03-03	16.22	16.22	16.2	16.2	0.0	0.0	6041.0	97931.68	57
2019-02-28	16.3	16.48	16.16	16.2	-0.1	-0.61	69365.0	1128465.68	132
2019-02-27	16.02	16.3	16.02	16.3	0.26	1.62	132905.0	2141567.6	154
2019-02-26	16.02	16.06	16.0	16.04	0.04	0.25	49063.0	786242.34	45
2019-02-25	16.08	16.12	15.94	16.0	-0.08	-0.5	75649.0	1213161.86	78
2019-02-24	16.0	16.08	15.96	16.08	0.04	0.25	54217.0	869684.08	78
2019-02-21	16.12	16.16	16.04	16.04	-0.08	-0.5	46636.0	751384.0	63
2019-02-20	16.1	16.14	16.1	16.12	0.02	0.12	43959.0	708402.46	57
2019-02-19	16.1	16.1	16.1	16.1	-0.06	-0.37	41300.0	664959.52	48
2019-02-18	16.08	16.16	16.06	16.16	0.08	0.5	27478.0	442558.5	58
2019-02-17	16.12	16.12	16.08	16.08	-0.1	-0.62	29443.0	474372.68	88
2019-02-14	16.22	16.22	16.02	16.18	-0.06	-0.37	120122.0	1934460.12	169
2019-02-13	16.3	16.34	16.24	16.24	-0.06	-0.37	20531.0	334801.48	49
2019-02-12	16.32	16.32	16.22	16.3	-0.1	-0.61	72605.0	1181300.24	93
2019-02-11	16.3	16.4	16.24	16.4	0.1	0.61	51669.0	840774.46	75
2019-02-10	16.34	16.46	16.24	16.3	-0.06	-0.37	39125.0	638920.86	62
2019-02-07	16.26	16.36	16.26	16.36	0.1	0.62	17689.0	287909.7	43
2019-02-06	16.34	16.34	16.22	16.26	-0.08	-0.49	24634.0	400918.1	75
2019-02-05	16.28	16.4	16.28	16.34	0.04	0.25	54485.0	890233.52	103
2019-02-04	16.26	16.36	16.2	16.3	0.0	0.0	58430.0	949635.94	88
2019-02-03	16.3	16.38	16.3	16.3	0.0	0.0	20236.0	330380.32	59
2019-01-31	16.4	16.4	16.3	16.3	-0.06	-0.37	130466.0	2130720.8	121
2019-01-30	16.44	16.46	16.36	16.36	0.0	0.0	212080.0	3478370.6	136
2019-01-29	16.42	16.52	16.3	16.36	-0.08	-0.49	105687.0	1736412.48	131
2019-01-28	16.4	16.5	16.36	16.44	0.04	0.24	84444.0	1389269.36	124
2019-01-27	16.4	16.4	16.24	16.4	0.12	0.74	71763.0	1170398.14	110
2019-01-24	16.3	16.42	16.28	16.28	-0.06	-0.37	35648.0	582080.08	82
2019-01-23	16.3	16.4	16.28	16.34	0.04	0.25	64620.0	1053311.4	95
2019-01-22	16.42	16.42	16.28	16.3	-0.16	-0.97	56703.0	925753.26	115
2019-01-21	16.1	16.6	16.08	16.46	0.24	1.48	221388.0	3634458.54	276
2019-01-20	16.12	16.28	16.12	16.22	0.06	0.37	73601.0	1194349.58	138
2019-01-17	16.04	16.18	16.04	16.16	0.06	0.37	65918.0	1062161.32	114
2019-01-16	16.02	16.1	16.02	16.1	0.1	0.63	45899.0	737063.96	62
2019-01-15	15.98	16.04	15.94	16.0	0.0	0.0	101289.0	1620957.96	129
2019-01-14	16.0	16.0	15.98	16.0	-0.04	-0.25	55309.0	884975.5	61
2019-01-13	16.0	16.18	15.96	16.04	0.04	0.25	74458.0	1195615.08	137
2019-01-10	16.02	16.1	16.0	16.0	-0.16	-0.99	60730.0	973361.54	110
2019-01-09	15.96	16.16	15.94	16.16	0.16	1.0	29394.0	471539.94	82
2019-01-08	15.92	16.0	15.84	16.0	0.1	0.63	44030.0	701709.86	101
2019-01-07	16.04	16.24	15.9	15.9	-0.3	-1.85	90620.0	1454988.88	162
2019-01-06	16.2	16.3	16.2	16.2	0.06	0.37	18013.0	292324.88	61
2019-01-03	16.0	16.14	16.0	16.14	0.16	1.0	37703.0	604197.44	77
2019-01-02	15.9	15.98	15.9	15.98	-0.08	-0.5	14980.0	238892.52	94
2019-01-01	16.02	16.06	16.0	16.06	0.06	0.38	11989.0	192014.28	35
2018-12-31	16.12	16.18	16.0	16.0	-0.1	-0.62	18339.0	295546.46	65
2018-12-30	15.94	16.1	15.94	16.1	0.16	1.0	42272.0	678649.58	114
2018-12-27	16.1	16.1	15.94	15.94	0.02	0.13	45203.0	722510.08	65
2018-12-26	15.8	16.0	15.8	15.92	-0.04	-0.25	18954.0	301468.68	56
2018-12-25	16.0	16.24	15.8	15.96	-0.14	-0.87	56595.0	902667.04	98
2018-12-24	16.0	16.1	16.0	16.1	0.18	1.13	18685.0	300428.12	41
2018-12-23	16.0	16.0	15.88	15.92	-0.18	-1.12	76666.0	1224514.06	87
2018-12-20	16.44	16.44	16.0	16.1	-0.32	-1.95	70874.0	1150751.36	117
2018-12-19	16.4	16.42	16.38	16.42	-0.02	-0.12	37864.0	620929.9	68
2018-12-18	16.56	16.6	16.42	16.44	-0.02	-0.12	65116.0	1075503.88	118
2018-12-17	16.52	16.58	16.4	16.46	-0.18	-1.08	105648.0	1743850.3	194
2018-12-16	16.6	16.82	16.5	16.64	-0.16	-0.95	166492.0	2762738.0	306
2018-12-13	16.48	17.22	16.46	16.8	0.46	2.82	628873.0	10638775.98	923
2018-12-12	16.42	16.46	16.22	16.34	-0.06	-0.37	105964.0	1731936.12	178
2018-12-11	16.3	16.42	16.3	16.4	0.1	0.61	29000.0	475101.12	53
2018-12-10	16.32	16.4	16.26	16.3	-0.12	-0.73	62557.0	1019949.98	102
2018-12-09	16.3	16.54	16.3	16.42	0.08	0.49	64539.0	1057678.02	89
2018-12-06	16.48	16.48	16.34	16.34	-0.14	-0.85	121371.0	1987617.02	154
2018-12-05	16.5	16.8	16.24	16.48	-0.3	-1.79	142157.0	2356061.42	224
2018-12-04	16.46	16.88	16.42	16.78	0.26	1.57	145821.0	2425716.7	191
2018-12-03	16.58	16.58	16.4	16.52	0.12	0.73	129592.0	2138777.3	185
2018-12-02	16.38	16.5	16.28	16.4	0.16	0.99	140973.0	2312056.18	177
2018-11-29	16.34	16.42	16.24	16.24	-0.1	-0.61	86905.0	1420243.8	115
2018-11-28	16.14	16.34	16.14	16.34	0.22	1.36	120828.0	1966495.72	188
2018-11-27	16.02	16.22	16.02	16.12	0.12	0.75	118613.0	1910745.42	196
2018-11-26	16.2	16.2	16.0	16.0	-0.2	-1.23	50590.0	814818.14	127
2018-11-25	16.38	16.5	16.18	16.2	-0.36	-2.17	87301.0	1421114.72	203
2018-11-22	16.52	16.66	16.46	16.56	0.04	0.24	72184.0	1192073.04	132
2018-11-21	16.5	16.6	16.44	16.52	0.02	0.12	55847.0	922870.76	96
2018-11-20	16.8	16.8	16.4	16.5	-0.32	-1.9	92896.0	1536999.8	200
2018-11-19	16.88	16.88	16.82	16.82	-0.02	-0.12	15757.0	265053.74	63
2018-11-18	17.1	17.12	16.8	16.84	-0.14	-0.82	67381.0	1139387.04	191
2018-11-15	16.64	17.2	16.62	16.98	0.3	1.8	165917.0	2809696.98	255
2018-11-14	16.72	16.72	16.62	16.68	-0.1	-0.6	37616.0	626525.9	107
2018-11-13	16.7	16.96	16.7	16.78	-0.12	-0.71	64446.0	1084461.56	147
2018-11-12	16.84	17.0	16.8	16.9	0.06	0.36	52225.0	881655.26	134
2018-11-11	16.84	17.12	16.72	16.84	-0.08	-0.47	83260.0	1413319.06	175
2018-11-08	17.12	17.12	16.92	16.92	-0.18	-1.05	54278.0	926308.84	131
2018-11-07	17.0	17.26	17.0	17.1	0.06	0.35	86225.0	1476412.68	127
2018-11-06	17.24	17.28	17.0	17.04	-0.12	-0.7	88810.0	1527088.86	152
2018-11-05	17.28	17.28	17.02	17.16	-0.14	-0.81	85386.0	1465929.46	126
2018-11-04	16.9	17.32	16.9	17.3	0.4	2.37	246931.0	4233925.38	302
2018-11-01	17.1	17.1	16.8	16.9	-0.2	-1.17	363201.0	6140072.02	417
2018-10-31	17.38	18.1	17.0	17.1	0.4	2.4	1157078.0	20381403.38	1435
2018-10-30	16.68	16.7	16.38	16.7	0.02	0.12	113627.0	1873637.44	174
2018-10-29	16.66	16.68	16.52	16.68	0.26	1.58	68229.0	1133070.86	117
2018-10-28	16.66	16.74	16.38	16.42	-0.06	-0.36	51072.0	840307.12	131
2018-10-25	16.0	16.5	15.6	16.48	0.38	2.36	114242.0	1846687.7	189
2018-10-24	15.7	16.1	15.64	16.1	0.36	2.29	49839.0	785236.1	105
2018-10-23	15.66	16.0	15.4	15.74	-0.1	-0.63	82209.0	1299180.52	143
2018-10-22	16.0	16.0	14.5	15.84	-0.18	-1.12	145176.0	2259884.28	186
2018-10-21	16.26	16.26	16.0	16.02	-0.56	-3.38	55567.0	890961.94	107
2018-10-18	16.6	16.92	16.4	16.58	0.1	0.61	121055.0	2016689.16	140
2018-10-17	16.3	16.6	16.3	16.48	0.28	1.73	31887.0	526148.06	68
2018-10-16	16.22	16.22	16.0	16.2	-0.12	-0.74	38841.0	621948.54	61
2018-10-15	15.8	16.32	15.8	16.32	0.52	3.29	39024.0	622716.16	81
2018-10-14	16.02	16.34	15.66	15.8	-0.9	-5.39	59761.0	957433.12	135
2018-10-11	16.58	16.7	16.4	16.7	-0.32	-1.88	59093.0	974808.34	128
2018-10-10	17.0	17.1	17.0	17.02	0.02	0.12	22126.0	377324.72	63
2018-10-09	17.0	17.14	16.9	17.0	0.1	0.59	87875.0	1490068.32	61
2018-10-08				16.9	0.0	0.0	6285.0	106823.32	29
2018-10-07	17.0	17.3	16.9	16.9	-0.08	-0.47	67528.0	1149716.14	81
2018-10-04	16.92	17.06	16.92	16.98	-0.02	-0.12	53979.0	917205.08	50
2018-10-03	16.9	17.0	16.9	17.0	0.1	0.59	46953.0	794107.02	54
2018-10-02	17.16	17.16	16.8	16.9	0.1	0.6	57732.0	975560.28	82
2018-10-01	16.8	17.28	16.8	16.8	0.1	0.6	48309.0	816970.32	84
2018-09-30	16.58	16.7	16.52	16.7	0.06	0.36	45323.0	752017.0	146
2018-09-27	16.7	16.74	16.6	16.64	0.14	0.85	136279.0	2273215.22	93
2018-09-26	16.5	16.64	16.5	16.5	0.0	0.0	133257.0	2203700.98	109
2018-09-25	16.4	16.5	16.2	16.5	0.22	1.35	190463.0	3116879.68	191
2018-09-20	16.34	16.4	16.26	16.28	-0.06	-0.37	102252.0	1668607.18	141
2018-09-19	16.4	16.42	16.32	16.34	-0.06	-0.37	57792.0	946809.26	87
2018-09-18	16.38	16.6	16.38	16.4	0.02	0.12	53457.0	879032.58	90
2018-09-17	16.24	16.4	16.24	16.38	0.08	0.49	54294.0	892940.04	138
2018-09-16	16.44	16.46	16.3	16.3	-0.38	-2.28	53628.0	878389.42	88
2018-09-13	16.4	16.68	16.4	16.68	0.18	1.09	63335.0	1043980.92	102
2018-09-12	16.86	16.9	16.5	16.5	-0.3	-1.79	120976.0	2013287.86	137
2018-09-11	16.9	17.4	16.8	16.8	-0.2	-1.18	92042.0	1572339.84	133
2018-09-10	16.9	17.0	16.76	17.0	0.0	0.0	44476.0	750925.0	90
2018-09-09	17.02	17.26	16.6	17.0	-0.26	-1.51	38882.0	661026.8	88
2018-09-06	16.7	17.26	16.4	17.26	0.36	2.13	67419.0	1127604.24	144
2018-09-05	17.54	17.54	16.4	16.9	-0.64	-3.65	121391.0	2048570.56	222
2018-09-04	17.8	17.8	17.5	17.54	-0.16	-0.9	31203.0	550730.6	56
2018-09-03	17.58	17.8	17.48	17.7	0.14	0.8	61405.0	1080924.38	114
2018-09-02	17.52	17.68	17.5	17.56	-0.22	-1.24	46188.0	811980.56	78
2018-08-30	17.5	17.96	17.5	17.78	0.18	1.02	117139.0	2087344.48	158
2018-08-29	17.6	17.7	17.6	17.6	-0.12	-0.68	47535.0	838359.74	83
2018-08-28	17.82	17.82	17.68	17.72	-0.16	-0.89	87507.0	1553062.56	103
2018-08-27	17.8	18.16	17.64	17.88	0.08	0.45	237963.0	4242688.58	193
2018-08-26	18.1	18.2	17.8	17.8	-0.08	-0.45	42697.0	766163.9	92
2018-08-16	17.8	17.9	17.6	17.88	0.08	0.45	146385.0	2602239.42	212
2018-08-15	17.54	17.9	17.54	17.8	0.4	2.3	68740.0	1214233.06	128
2018-08-14	17.42	17.48	17.32	17.4	0.12	0.69	27341.0	475331.24	79
2018-08-13	17.3	17.3	17.1	17.28	-0.08	-0.46	52853.0	910115.32	114
2018-08-12	17.44	17.56	17.22	17.36	-0.22	-1.25	105084.0	1821916.22	182
2018-08-09	17.82	17.82	17.5	17.58	-0.34	-1.9	107143.0	1883897.6	168
2018-08-08	17.7	18.0	17.62	17.92	0.1	0.56	138164.0	2461192.88	208
2018-08-07	18.3	18.32	17.7	17.82	-0.68	-3.68	284399.0	5112285.08	482
2018-08-06	18.56	18.7	18.26	18.5	-0.1	-0.54	172958.0	3190578.72	248
2018-08-05	18.36	18.86	18.0	18.6	0.14	0.76	317219.0	5909394.5	424
2018-08-02	18.4	19.0	18.2	18.46	0.46	2.56	1232939.0	23032010.06	1267
2018-08-01	17.7	18.0	17.5	18.0	0.5	2.86	209054.0	3714251.1	252
2018-07-31	17.46	17.6	17.4	17.5	0.04	0.23	50755.0	890048.74	62
2018-07-30	17.26	17.6	17.0	17.46	0.22	1.28	175719.0	3053231.3	221
2018-07-29	17.0	17.24	17.0	17.24	0.24	1.41	111359.0	1905858.5	144
2018-07-26	17.1	17.12	16.9	17.0	-0.1	-0.58	80329.0	1363737.78	114
2018-07-25	17.06	17.1	17.02	17.1	0.04	0.23	117622.0	2004899.22	180
2018-07-24	17.1	17.14	17.06	17.06	-0.06	-0.35	96238.0	1647223.56	165
2018-07-23	17.34	17.34	17.12	17.12	-0.28	-1.61	100570.0	1731356.02	173
2018-07-22	17.56	17.56	17.4	17.4	-0.14	-0.8	92096.0	1612056.24	137
2018-07-19	17.66	17.66	17.5	17.54	-0.18	-1.02	146475.0	2571535.18	250
2018-07-18	17.88	17.88	17.66	17.72	-0.14	-0.78	89293.0	1583257.34	146
2018-07-17	17.88	18.06	17.68	17.86	-0.06	-0.33	147234.0	2629714.52	224
2018-07-16	17.9	17.98	17.8	17.92	0.0	0.0	52404.0	937358.2	127
2018-07-15	18.0	18.16	17.92	17.92	-0.08	-0.44	119454.0	2153201.02	133
2018-07-12	18.1	18.2	17.9	18.0	-0.1	-0.55	148499.0	2684055.54	214
2018-07-11	17.92	18.48	17.84	18.1	0.12	0.67	208874.0	3791470.44	322
2018-07-10	17.84	18.0	17.8	17.98	0.18	1.01	71487.0	1279017.36	113
2018-07-09	17.66	17.86	17.64	17.8	-0.02	-0.11	84298.0	1497046.98	132
2018-07-08	17.74	17.82	17.62	17.82	-0.02	-0.11	42871.0	760766.08	94
2018-07-05	17.98	17.98	17.8	17.84	-0.16	-0.89	32627.0	581535.62	91
2018-07-04	17.8	18.0	17.8	18.0	0.0	0.0	32302.0	577793.56	70
2018-07-03	17.8	18.0	17.8	18.0	0.14	0.78	41303.0	738843.2	112
2018-07-02	17.92	18.1	17.74	17.86	-0.06	-0.33	126226.0	2254752.64	218
2018-07-01	18.32	18.32	17.9	17.92	-0.4	-2.18	164759.0	2991749.94	268
2018-06-28	18.0	18.88	18.0	18.32	0.42	2.35	503897.0	9307131.74	713
2018-06-27	18.0	18.0	17.9	17.9	-0.2	-1.1	73053.0	1311896.16	114
2018-06-26	17.8	18.1	17.7	18.1	0.2	1.12	219587.0	3921606.16	326
2018-06-25	18.42	18.48	17.8	17.9	-0.54	-2.93	354917.0	6413816.84	414
2018-06-24	18.66	18.66	18.38	18.44	-0.22	-1.18	226369.0	4183246.5	257
2018-06-21	18.6	19.08	18.42	18.66	0.16	0.86	354096.0	6649549.36	543
2018-06-20	18.26	18.6	18.26	18.5	0.24	1.31	194057.0	3578332.66	313
2018-06-12	18.3	18.38	17.6	18.26	0.16	0.88	288041.0	5190007.78	435
2018-06-11	18.04	18.7	18.0	18.1	0.08	0.44	655489.0	12058337.12	828
2018-06-10	17.4	18.56	17.22	18.02	0.76	4.4	808244.0	14600341.52	1102
2018-06-07	17.32	17.4	17.22	17.26	0.02	0.12	64210.0	1110641.68	126
2018-06-06	17.46	17.46	17.2	17.24	-0.4	-2.27	122435.0	2120616.54	161
2018-06-05	17.18	17.7	16.94	17.64	0.5	2.92	143782.0	2501765.24	263
2018-06-04	17.22	17.22	17.1	17.14	-0.02	-0.12	66436.0	1137409.98	108
2018-06-03	17.0	17.38	16.9	17.16	0.24	1.42	118390.0	2036736.5	194
2018-05-31	16.94	16.96	16.9	16.92	-0.02	-0.12	39800.0	673282.88	107
2018-05-30	16.92	16.94	16.88	16.94	0.04	0.24	23620.0	399586.22	58
2018-05-29	16.9	17.0	16.9	16.9	-0.04	-0.24	28413.0	482244.1	73
2018-05-28	17.0	17.04	16.9	16.94	-0.06	-0.35	51503.0	874207.92	97
2018-05-27	17.04	17.22	16.94	17.0	0.0	0.0	91657.0	1563412.6	128
2018-05-24	17.02	17.2	17.0	17.04	-0.05	-0.29	73521.0	1254887.84	121
2018-05-23	17.1	17.26	17.1	17.09	0.0	0.0	56149.0	961780.04	92
2018-05-22	16.96	17.1	16.9	17.09	0.09	0.53	102115.0	1734028.38	200
2018-05-21	17.0	17.22	16.98	17.0	-0.03	-0.18	135772.0	2319597.72	207
2018-05-20	16.9	17.1	16.8	17.03	-0.01	-0.06	196893.0	3332127.0	310
2018-05-17	17.18	17.3	17.0	17.04	-0.25	-1.45	128577.0	2199605.44	178
2018-05-16	17.38	17.38	17.22	17.29	-0.15	-0.86	86217.0	1491489.52	105
2018-05-15	17.5	17.56	17.4	17.44	-0.14	-0.8	80383.0	1405554.98	199
2018-05-14	17.64	17.74	17.52	17.58	-0.06	-0.34	109667.0	1933059.42	130
2018-05-13	17.56	17.9	17.56	17.64	0.1	0.57	91506.0	1626196.62	143
2018-05-10	17.6	17.6	17.5	17.54	-0.07	-0.4	55511.0	974537.22	105
2018-05-09	17.62	17.9	17.54	17.61	-0.04	-0.23	65350.0	1154102.54	83
2018-05-08	18.0	18.02	17.64	17.65	-0.35	-1.94	143336.0	2548022.88	173
2018-05-07	17.96	18.08	17.92	18.0	0.03	0.17	88594.0	1593685.08	174
2018-05-06	18.06	18.14	17.92	17.97	-0.02	-0.11	125540.0	2258970.5	167
2018-05-03	18.2	18.22	17.86	17.99	-0.16	-0.88	136873.0	2467120.1	177
2018-05-02	18.28	18.36	17.94	18.15	-0.12	-0.66	229057.0	4149088.72	276
2018-05-01	18.0	18.36	17.8	18.27	0.26	1.44	257503.0	4658981.3	282
2018-04-30	18.0	18.1	18.0	18.01	0.02	0.11	186813.0	3367978.3	193
2018-04-29	18.0	18.04	17.9	17.99	-0.05	-0.28	127874.0	2298726.92	183
2018-04-26	18.1	18.22	17.7	18.04	-0.09	-0.5	359862.0	6485582.68	383
2018-04-25	18.0	18.5	18.0	18.13	0.34	1.91	970150.0	17743245.88	946
2018-04-24	17.8	18.0	17.7	17.79	0.0	0.0	198254.0	3538364.16	267
2018-04-23	17.82	17.9	17.7	17.79	0.09	0.51	119289.0	2124147.12	166
2018-04-22	17.6	17.84	17.54	17.7	-0.06	-0.34	64010.0	1133147.56	124
2018-04-19	17.82	17.9	17.74	17.76	-0.06	-0.34	109340.0	1948709.26	168
2018-04-18	17.88	17.98	17.8	17.82	-0.04	-0.22	146042.0	2613798.32	162
2018-04-17	17.78	17.96	17.72	17.86	0.12	0.68	122912.0	2191786.28	181
2018-04-16	17.7	17.78	17.56	17.74	0.07	0.4	149963.0	2659375.22	158
2018-04-15	17.32	17.78	17.32	17.67	0.42	2.43	154408.0	2728554.74	109
2018-04-12	17.0	17.3	17.0	17.25	0.03	0.17	54628.0	936453.72	93
2018-04-11	17.78	17.8	17.1	17.22	-0.57	-3.2	76843.0	1346121.48	125
2018-04-10	17.88	17.88	17.8	17.79	-0.08	-0.45	47762.0	850611.8	64
2018-04-09	17.8	17.98	17.8	17.87	0.07	0.39	78260.0	1399767.68	126
2018-04-08	17.9	18.0	17.8	17.8	-0.03	-0.17	96393.0	1728321.34	175
2018-04-05	17.78	17.96	17.7	17.83	0.14	0.79	169190.0	3018527.8	214
2018-04-04	17.5	17.7	17.48	17.69	0.24	1.38	108453.0	1902952.64	197
2018-04-03	17.6	17.6	17.32	17.45	-0.13	-0.74	125334.0	2190796.16	163
2018-04-02	17.72	17.72	17.5	17.58	-0.04	-0.23	80823.0	1424396.98	139
2018-04-01	17.7	17.74	17.6	17.62	-0.08	-0.45	105505.0	1860815.88	136
2018-03-29	17.74	17.86	17.68	17.7	-0.04	-0.23	99114.0	1758196.56	169
2018-03-28	18.06	18.06	17.74	17.74	-0.26	-1.44	147746.0	2639823.48	202
2018-03-27	18.02	18.26	18.0	18.0	0.09	0.5	222973.0	4052043.38	282
2018-03-26	17.62	18.14	17.6	17.91	0.25	1.42	227546.0	4074940.32	335
2018-03-25	17.8	17.9	17.56	17.66	-0.15	-0.84	182922.0	3239692.58	241
2018-03-22	17.86	17.96	17.8	17.81	0.01	0.06	138708.0	2479221.18	174
2018-03-21	17.86	17.88	17.76	17.8	-0.04	-0.22	99688.0	1775821.52	160
2018-03-20	18.0	18.0	17.66	17.84	0.01	0.06	117235.0	2085755.42	188
2018-03-19	18.02	18.06	17.76	17.83	-0.12	-0.67	201368.0	3598504.02	251
2018-03-18	17.38	18.3	17.38	17.95	0.62	3.58	1204897.0	21676619.58	1447
2018-03-15	17.26	17.4	17.24	17.33	0.03	0.17	132647.0	2296142.02	229
2018-03-14	17.28	17.34	17.26	17.3	0.02	0.12	93624.0	1618578.88	134
2018-03-13	17.34	17.34	17.28	17.28	-0.03	-0.17	92181.0	1595601.72	141
2018-03-12	17.44	17.58	17.26	17.31	-0.05	-0.29	317323.0	5529345.3	287
2018-03-11	17.3	17.52	17.3	17.36	0.06	0.35	209455.0	3647998.68	219
2018-03-08	17.3	17.4	17.26	17.3	-0.1	-0.57	94563.0	1636001.82	168
2018-03-07	17.16	17.42	17.16	17.4	0.24	1.4	137290.0	2374321.34	155
2018-03-06	17.24	17.24	17.16	17.16	0.0	0.0	55034.0	946668.78	134
2018-03-05	17.26	17.3	17.16	17.16	-0.02	-0.12	61364.0	1056625.1	110
2018-03-04	17.22	17.24	17.16	17.18	-0.09	-0.52	112026.0	1927589.66	124
2018-03-01	17.2	17.4	17.2	17.27	0.0	0.0	105407.0	1823941.2	136
2018-02-28	17.16	17.72	17.16	17.27	0.11	0.64	206165.0	3589182.0	339
2018-02-27	17.2	17.24	17.12	17.16	-0.06	-0.35	55517.0	953926.16	110
2018-02-26	17.38	17.38	17.16	17.22	-0.18	-1.03	208860.0	3604390.94	342
2018-02-25	17.5	17.5	17.4	17.4	-0.14	-0.8	111942.0	1952947.46	166
2018-02-22	17.5	17.52	17.46	17.54	-0.03	-0.17	39084.0	683446.9	87
2018-02-21	17.6	17.6	17.52	17.57	0.02	0.11	53132.0	933464.74	72
2018-02-20	17.68	17.68	17.42	17.55	-0.01	-0.06	75534.0	1324548.74	96
2018-02-19	17.72	17.74	17.52	17.56	0.04	0.23	44111.0	777346.48	84
2018-02-18	17.56	17.8	17.52	17.52	-0.05	-0.28	76281.0	1343046.84	134
2018-02-15	17.38	17.66	17.36	17.57	0.27	1.56	144064.0	2516368.5	238
2018-02-14	17.54	17.58	17.26	17.3	-0.23	-1.31	138983.0	2421533.82	268
2018-02-13	17.6	17.64	17.52	17.53	0.0	0.0	48710.0	855632.58	166
2018-02-12	17.64	17.74	17.5	17.53	-0.03	-0.17	94322.0	1662955.92	176
2018-02-11	17.78	17.78	17.5	17.56	-0.29	-1.62	71802.0	1264779.66	129
2018-02-08	17.72	17.96	17.7	17.85	0.07	0.39	56012.0	1000555.14	98
2018-02-07	18.12	18.44	17.7	17.78	-0.33	-1.82	210781.0	3843028.38	282
2018-02-06	18.0	18.2	18.0	18.11	-0.19	-1.04	163026.0	2947647.04	220
2018-02-05	17.92	18.36	17.92	18.3	0.41	2.29	248262.0	4504526.98	341
2018-02-04	17.86	17.9	17.74	17.89	-0.06	-0.33	127229.0	2267049.28	157
2018-02-01	18.0	18.12	17.9	17.95	0.05	0.28	266044.0	4791434.1	278
2018-01-31	17.78	17.98	17.78	17.9	0.09	0.51	110312.0	1974878.04	164
2018-01-30	17.74	17.96	17.74	17.81	0.04	0.23	95103.0	1697929.44	169
2018-01-29	17.9	17.96	17.72	17.77	-0.13	-0.73	161228.0	2874522.84	277
2018-01-28	18.1	18.1	17.86	17.9	-0.14	-0.78	143487.0	2574073.26	309
2018-01-25	18.08	18.1	18.0	18.04	-0.04	-0.22	71118.0	1284550.54	188
2018-01-24	18.1	18.12	18.08	18.08	-0.14	-0.77	63799.0	1155131.76	93
2018-01-23	18.24	18.34	18.2	18.22	-0.05	-0.27	60679.0	1107376.34	77
2018-01-22	18.38	18.4	18.2	18.27	0.03	0.16	52500.0	960525.42	124
2018-01-21	18.42	18.6	18.2	18.24	-0.27	-1.46	59266.0	1090889.42	116
2018-01-18	18.54	18.6	18.5	18.51	-0.08	-0.43	62929.0	1167200.3	131
2018-01-17	18.7	18.9	18.48	18.59	-0.1	-0.54	102187.0	1899060.94	161
2018-01-16	18.8	18.8	18.7	18.69	-0.01	-0.05	52117.0	976284.26	117
2018-01-15	18.88	18.88	18.7	18.7	-0.06	-0.32	57848.0	1083601.96	101
2018-01-14	18.88	18.88	18.74	18.76	-0.04	-0.21	30987.0	582828.82	94
2018-01-11	18.88	18.96	18.7	18.8	0.11	0.59	51466.0	969413.06	113
2018-01-10	18.92	18.92	18.7	18.69	-0.13	-0.69	40431.0	760201.24	81
2018-01-09	18.62	19.0	18.42	18.82	-0.08	-0.42	96704.0	1809524.7	175
2018-01-08	19.0	19.0	18.84	18.9	-0.09	-0.47	58153.0	1101499.7	125
2018-01-07	19.18	19.2	18.9	18.99	0.0	0.0	84406.0	1605373.4	175
2018-01-04	19.12	19.12	18.76	18.99	-0.16	-0.84	60400.0	1147627.82	146
2018-01-03	18.9	19.2	18.74	19.15	0.21	1.11	114508.0	2175046.42	200
2018-01-02	19.0	19.3	18.6	18.94	-0.36	-1.87	158049.0	2997892.8	318
2018-01-01	18.48	19.56	18.3	19.3	0.91	4.95	889783.0	16911014.34	990
2017-12-31	18.08	18.4	18.0	18.39	0.3	1.66	196770.0	3580591.54	257
2017-12-28	18.14	18.22	18.06	18.09	0.0	0.0	128811.0	2335680.1	195
2017-12-27	18.08	18.14	18.0	18.09	0.08	0.44	102469.0	1854058.3	129
2017-12-26	17.82	18.04	17.8	18.01	0.07	0.39	53520.0	958111.98	160
2017-12-25	17.98	17.98	17.9	17.94	-0.06	-0.33	67507.0	1209959.56	167
2017-12-24	18.04	18.06	18.0	18.0	-0.05	-0.28	97652.0	1759416.02	181
2017-12-21	18.14	18.14	18.04	18.05	-0.03	-0.17	82776.0	1497517.86	142
2017-12-20	18.2	18.3	18.06	18.08	-0.06	-0.33	56486.0	1025458.96	142
2017-12-19	18.38	18.38	18.04	18.14	-0.05	-0.27	45217.0	822083.72	118
2017-12-18	18.2	18.28	18.1	18.19	0.03	0.17	68164.0	1239552.24	105
2017-12-17	17.9	18.26	17.9	18.16	0.27	1.51	103742.0	1878022.82	147
2017-12-14	17.96	18.0	17.8	17.89	-0.16	-0.89	61367.0	1098737.26	89
2017-12-13	18.0	18.1	18.0	18.05	0.01	0.06	42180.0	760536.28	70
2017-12-12	18.06	18.2	18.04	18.04	-0.07	-0.39	60523.0	1095379.88	96
2017-12-11	18.26	18.26	18.06	18.11	0.01	0.06	76071.0	1378202.0	112
2017-12-10	18.0	18.14	18.0	18.1	0.17	0.95	38308.0	693375.9	90
2017-12-07	17.8	18.0	17.8	17.93	0.07	0.39	56672.0	1013541.7	83
2017-12-06	18.0	18.0	17.8	17.86	-0.02	-0.11	39514.0	707378.78	59
2017-12-05	18.0	18.0	17.9	17.88	-0.18	-1.0	35800.0	642010.96	86
2017-12-04	18.22	18.22	18.02	18.06	-0.13	-0.71	124622.0	2259132.96	163
2017-12-03	17.9	18.26	17.84	18.19	0.45	2.54	112715.0	2030755.2	182
2017-11-30	17.52	17.84	17.52	17.74	-0.05	-0.28	21721.0	386176.8	66
2017-11-29	17.92	18.0	17.0	17.79	-0.15	-0.84	58190.0	1031392.58	109
2017-11-28	17.72	18.2	17.7	17.94	0.21	1.18	38265.0	688106.76	106
2017-11-27	17.7	17.78	17.66	17.73	0.02	0.11	62002.0	1097517.58	72
2017-11-26	17.76	17.88	17.6	17.71	-0.05	-0.28	79800.0	1413735.06	131
2017-11-23	17.48	18.24	17.48	17.76	0.37	2.13	145229.0	2595571.5	299
2017-11-22	16.8	17.44	16.64	17.39	0.77	4.63	85609.0	1458078.3	147
2017-11-21	16.72	16.98	16.6	16.62	-0.18	-1.07	54670.0	913255.0	85
2017-11-20	16.92	17.0	16.8	16.8	-0.11	-0.65	44613.0	753807.56	76
2017-11-19	17.18	17.18	16.84	16.91	-0.18	-1.05	29116.0	494011.0	74
2017-11-16	17.08	17.24	17.0	17.09	-0.13	-0.75	58893.0	1005002.08	82
2017-11-15	17.14	17.52	17.14	17.22	0.03	0.17	74766.0	1297079.04	142
2017-11-14	16.8	17.3	16.72	17.19	0.56	3.37	116999.0	1995524.96	203
2017-11-13	16.56	16.7	16.52	16.63	0.06	0.36	43093.0	715417.64	97
2017-11-12	16.98	17.06	16.1	16.57	-0.32	-1.89	94031.0	1577025.94	153
2017-11-09	16.5	17.06	16.5	16.89	0.1	0.6	91964.0	1545744.3	181
2017-11-08	16.5	16.84	16.2	16.79	0.06	0.36	245662.0	4061412.44	372
2017-11-07	18.1	18.1	16.42	16.73	-1.5	-8.23	339793.0	5816188.74	451
2017-11-06	18.32	18.5	18.12	18.23	-0.33	-1.78	128547.0	2343713.32	162
2017-11-05	18.2	18.8	18.04	18.56	-0.08	-0.43	96795.0	1785846.76	155
2017-11-02	18.8	19.06	18.5	18.64	-0.54	-2.82	260528.0	4894071.4	302
2017-11-01	19.12	19.36	19.06	19.18	0.04	0.21	64560.0	1234236.22	135
2017-10-31	19.48	19.8	19.08	19.14	-0.06	-0.31	146181.0	2840589.88	241
2017-10-30	19.32	19.32	19.2	19.2	-0.1	-0.52	67992.0	1309420.8	88
2017-10-29	19.38	19.38	19.3	19.3	-0.01	-0.05	45915.0	888415.74	57
2017-10-26	19.16	19.38	19.12	19.31	0.04	0.21	51673.0	992919.06	105
2017-10-25	19.28	19.32	19.02	19.27	0.14	0.73	57278.0	1100969.42	105
2017-10-24	18.94	19.16	18.9	19.13	0.11	0.58	146807.0	2800460.62	113
2017-10-23	19.24	19.24	18.9	19.02	-0.29	-1.5	143537.0	2732793.1	229
2017-10-22	19.6	19.62	19.28	19.31	-0.2	-1.03	146480.0	2853998.8	148
2017-10-19	19.5	19.6	19.42	19.51	-0.06	-0.31	156375.0	3048987.08	225
2017-10-18	19.32	19.8	19.28	19.57	0.24	1.24	341581.0	6664167.9	368
2017-10-17	19.46	19.5	19.28	19.33	-0.07	-0.36	284488.0	5510303.72	322
2017-10-16	19.5	19.52	19.3	19.4	-0.15	-0.77	278528.0	5397522.22	334
2017-10-15	20.28	20.5	19.46	19.55	-0.76	-3.74	278011.0	5575546.04	300
2017-10-12	20.36	20.74	20.12	20.31	-0.11	-0.54	224048.0	4553856.28	256
2017-10-11	21.06	21.08	19.5	20.42	-0.81	-3.82	153859.0	3160062.42	229
2017-10-10	21.98	22.0	21.0	21.23	-0.5	-2.3	168898.0	3639811.92	170
2017-10-09	22.0	22.4	21.72	21.73	-0.73	-3.25	228573.0	5024081.52	309
2017-10-08	21.9	22.98	21.58	22.46	0.51	2.32	549589.0	12272685.56	573
2017-10-05	22.0	22.06	21.9	21.95	-0.09	-0.41	411569.0	9048389.4	217
2017-10-04	22.08	22.18	22.0	22.04	-0.03	-0.14	93485.0	2065669.62	139
2017-10-03	22.12	22.18	22.04	22.07	-0.12	-0.54	71131.0	1572841.76	94
2017-10-02	22.22	22.36	22.18	22.19	0.0	0.0	35194.0	783922.3	77
2017-10-01	22.22	22.24	22.0	22.19	-0.03	-0.14	97992.0	2167746.3	165
2017-09-28	22.28	22.34	22.2	22.22	-0.08	-0.36	74354.0	1653835.94	127
2017-09-27	22.28	22.54	22.22	22.3	0.05	0.22	134198.0	3001669.04	180
2017-09-26	22.4	22.4	22.18	22.25	0.06	0.27	88627.0	1973563.68	108
2017-09-25	22.4	22.4	22.0	22.19	-0.14	-0.63	56722.0	1258166.22	91
2017-09-21	22.14	22.5	22.14	22.33	0.03	0.13	51255.0	1143457.3	99
2017-09-20	22.7	22.7	22.26	22.3	-0.31	-1.37	128661.0	2873948.0	192
2017-09-19	22.84	22.84	22.56	22.61	-0.08	-0.35	55820.0	1264195.38	119
2017-09-18	22.72	22.8	22.68	22.69	0.0	0.0	87880.0	1998470.18	112
2017-09-17	22.88	22.88	22.66	22.69	-0.15	-0.66	179976.0	4098389.1	136
2017-09-14	22.92	23.1	22.7	22.84	-0.06	-0.26	349405.0	7985478.7	218
2017-09-13	22.7	23.08	22.7	22.9	0.12	0.53	483429.0	11077740.08	243
2017-09-12	22.78	22.8	22.76	22.78	-0.04	-0.18	85918.0	1958030.82	110
2017-09-11	22.78	22.84	22.74	22.82	-0.02	-0.09	78143.0	1780598.68	119
2017-09-10	23.0	23.0	22.74	22.84	0.07	0.31	60462.0	1379631.26	105
2017-09-07	22.8	23.0	22.74	22.77	-0.03	-0.13	39708.0	906791.62	111
2017-09-06	22.8	23.06	22.8	22.8	0.15	0.66	148247.0	3403386.72	199
2017-08-29	22.56	22.74	22.46	22.65	0.05	0.22	66827.0	1512017.98	104
2017-08-28	22.32	22.6	22.32	22.6	-0.04	-0.18	44446.0	1000553.34	79
2017-08-27	22.36	22.7	22.36	22.64	0.1	0.44	88498.0	1996820.68	100
2017-08-24	22.5	22.62	22.32	22.54	-0.02	-0.09	95525.0	2142879.4	154
2017-08-23	22.98	22.98	22.52	22.56	-0.29	-1.27	110053.0	2496644.32	174
2017-08-22	22.64	23.0	22.64	22.85	0.2	0.88	174591.0	3984137.54	236
2017-08-21	22.72	23.0	22.62	22.65	-0.03	-0.13	211999.0	4825575.96	275
2017-08-20	22.04	23.42	22.04	22.68	0.64	2.9	561040.0	12731914.3	713
2017-08-17	22.02	22.48	22.0	22.04	-0.12	-0.54	169585.0	3761084.38	262
2017-08-16	22.2	22.28	21.9	22.16	-0.06	-0.27	78766.0	1740901.24	139
2017-08-15	22.24	22.42	22.16	22.22	-0.03	-0.13	93238.0	2075304.44	169
2017-08-14	22.32	22.48	22.1	22.25	-0.17	-0.76	127054.0	2829196.8	191
2017-08-13	22.28	22.5	22.1	22.42	0.16	0.72	169481.0	3791534.12	208
2017-08-10	22.6	22.6	22.12	22.26	-0.48	-2.11	276764.0	6171733.52	264
2017-08-09	22.44	22.8	22.44	22.74	0.25	1.11	125783.0	2849612.82	178
2017-08-08	22.48	22.56	22.42	22.49	0.01	0.04	151291.0	3400566.26	172
2017-08-07	22.12	22.5	22.12	22.48	0.27	1.22	118373.0	2651243.22	170
2017-08-06	22.18	22.38	22.1	22.21	0.12	0.54	93497.0	2078338.68	131
2017-08-03	22.1	22.1	22.0	22.09	0.09	0.41	172030.0	3796318.8	118
2017-08-02	22.02	22.14	21.96	22.0	-0.08	-0.36	71494.0	1573318.92	101
2017-08-01	21.9	22.54	21.9	22.08	0.26	1.19	178006.0	3951369.48	214
2017-07-31	21.8	22.0	21.5	21.82	-0.08	-0.37	114282.0	2487428.18	184
2017-07-30	22.4	22.74	21.78	21.9	-0.84	-3.69	245393.0	5446067.76	297
2017-07-27	23.18	23.18	22.58	22.74	-0.35	-1.52	94167.0	2155681.96	188
2017-07-26	23.36	23.36	23.08	23.09	-0.28	-1.2	101072.0	2347820.72	138
2017-07-25	23.22	23.5	23.22	23.37	-0.01	-0.04	98619.0	2310150.48	134
2017-07-24	23.3	23.44	23.0	23.38	0.03	0.13	146721.0	3418202.78	250
2017-07-23	23.34	23.52	23.34	23.35	-0.28	-1.18	83241.0	1949732.58	197
2017-07-20	23.68	23.68	23.3	23.63	0.11	0.47	100876.0	2368444.62	190
2017-07-19	23.9	23.9	23.4	23.52	-0.26	-1.09	190284.0	4498213.44	417
2017-07-18	23.3	23.96	23.28	23.78	0.36	1.54	309372.0	7309262.6	468
2017-07-17	23.2	23.5	23.0	23.42	0.02	0.09	277295.0	6454534.56	318
2017-07-16	23.54	23.54	23.0	23.4	-0.02	-0.09	330241.0	7683308.44	329
2017-07-13	23.5	23.5	23.0	23.42	-0.02	-0.09	229900.0	5370841.2	358
2017-07-12	23.5	23.5	23.2	23.44	0.28	1.21	255517.0	5971517.84	370
2017-07-11	22.6	23.3	22.52	23.16	0.5	2.21	366901.0	8445554.16	512
2017-07-10	22.44	22.8	22.3	22.66	0.1	0.44	249661.0	5616487.48	242
2017-07-09	22.4	22.6	22.3	22.56	0.07	0.31	219144.0	4912726.6	187
2017-07-06	22.5	22.5	22.28	22.49	0.12	0.54	106019.0	2372644.14	193
2017-07-05	22.38	22.66	22.36	22.37	-0.15	-0.67	198707.0	4467218.0	209
2017-07-04	22.42	22.94	22.4	22.52	0.07	0.31	256361.0	5793259.54	343
2017-07-03	22.3	22.56	22.26	22.45	0.12	0.54	261915.0	5866832.04	210
2017-07-02	22.4	22.64	22.24	22.33	-0.39	-1.72	357237.0	7991599.0	396
2017-06-22	22.7	22.84	22.52	22.72	-0.07	-0.31	92571.0	2104090.0	128
2017-06-21	22.3	23.12	22.3	22.79	0.39	1.74	150741.0	3430562.58	179
2017-06-20	22.54	22.54	22.24	22.4	0.04	0.18	39615.0	886417.94	57
2017-06-19	22.0	22.42	22.0	22.36	0.2	0.9	42625.0	946979.66	78
2017-06-18	22.0	22.2	21.78	22.16	0.06	0.27	47459.0	1043825.6	86
2017-06-15	22.18	22.28	22.0	22.1	-0.2	-0.9	33143.0	734248.22	62
2017-06-14	22.3	22.3	22.2	22.3	-0.1	-0.45	21736.0	484243.3	38
2017-06-13	22.2	22.42	22.08	22.4	0.36	1.63	28801.0	638329.92	74
2017-06-12	22.1	22.34	22.0	22.04	-0.08	-0.36	20006.0	443345.06	70
2017-06-11	22.0	22.48	22.0	22.12	-0.48	-2.12	26326.0	586656.54	75
2017-06-08	22.5	22.68	22.0	22.6	-0.22	-0.96	147450.0	3302727.94	155
2017-06-07	22.84	22.84	22.5	22.82	0.25	1.11	35266.0	797828.46	79
2017-06-06	22.8	22.92	22.5	22.57	-0.14	-0.62	119275.0	2712970.32	125
2017-06-05	22.96	22.96	22.2	22.71	0.04	0.18	102246.0	2312884.4	129
2017-06-04	22.5	22.8	22.3	22.67	0.17	0.76	77487.0	1751097.02	91
2017-06-01	22.35	22.55	22.35	22.5	0.08	0.36	54324.0	1218569.55	97
2017-05-31	22.4	22.9	22.35	22.42	0.13	0.58	130238.0	2945146.9	158
2017-05-30	22.3	22.6	22.2	22.29	-0.08	-0.36	62489.0	1398551.15	77
2017-05-29	21.75	22.4	21.75	22.37	0.56	2.57	93487.0	2068003.7	124
2017-05-28	22.6	22.6	21.8	21.81	-0.83	-3.67	76464.0	1687631.65	155
2017-05-25	23.0	23.0	22.6	22.64	-0.38	-1.65	72373.0	1649455.45	131
2017-05-24	23.0	23.2	22.95	23.02	0.01	0.04	96309.0	2221179.4	146
2017-05-23	23.0	23.3	22.9	23.01	-0.36	-1.54	129083.0	2971644.8	193
2017-05-22	23.55	23.55	23.35	23.37	-0.19	-0.81	46586.0	1093099.1	102
2017-05-21	23.55	23.8	23.55	23.56	0.07	0.3	165163.0	3910666.5	165
2017-05-18	23.6	23.9	23.45	23.49	-0.23	-0.97	111987.0	2648805.55	186
2017-05-17	23.35	23.9	23.35	23.72	0.32	1.37	152231.0	3594030.25	201
2017-05-16	23.2	23.55	23.2	23.4	0.18	0.78	95784.0	2235988.0	191
2017-05-15	23.05	23.55	23.0	23.22	0.13	0.56	114089.0	2656379.9	167
2017-05-14	23.35	23.4	23.0	23.09	-0.33	-1.41	61674.0	1428738.85	116
2017-05-11	23.8	23.8	23.4	23.42	-0.25	-1.06	86947.0	2048876.4	187
2017-05-10	23.85	24.0	23.55	23.67	-0.27	-1.13	155357.0	3684960.8	244
2017-05-09	23.8	24.2	23.6	23.94	0.28	1.18	88203.0	2107872.45	206
2017-05-08	23.55	23.8	23.55	23.66	0.15	0.64	49919.0	1179338.85	132
2017-05-07	24.0	24.0	23.5	23.51	-0.45	-1.88	82976.0	1964582.55	151
2017-05-04	24.2	24.2	23.9	23.96	-0.34	-1.4	154967.0	3728813.2	204
2017-05-03	24.4	24.45	24.2	24.3	-0.05	-0.21	104066.0	2532367.35	163
2017-05-02	24.35	24.8	24.25	24.35	-0.03	-0.12	279169.0	6830503.5	293
2017-05-01	24.4	24.6	24.35	24.38	-0.08	-0.33	127986.0	3132782.0	216
2017-04-30	24.25	24.55	24.1	24.46	0.2	0.82	227586.0	5536887.5	318
2017-04-27	24.05	24.5	23.95	24.26	0.27	1.13	381377.0	9263988.6	471
2017-04-26	23.9	24.3	23.85	23.99	0.2	0.84	237450.0	5713498.4	387
2017-04-25	23.85	24.0	23.65	23.79	-0.12	-0.5	102964.0	2455348.65	195
2017-04-24	24.0	24.0	23.7	23.91	-0.03	-0.13	110478.0	2637638.45	288
2017-04-23	24.5	24.5	23.75	23.94	0.55	2.35	249763.0	5999858.1	413
2017-04-20	23.9	24.0	23.35	23.39	-0.61	-2.54	127112.0	3015536.15	317
2017-04-19	24.3	24.4	23.95	24.0	-0.39	-1.6	131703.0	3174408.55	330
2017-04-18	24.5	25.1	24.3	24.39	0.01	0.04	423309.0	10419561.35	644
2017-04-17	24.45	24.55	24.35	24.38	-0.19	-0.77	75384.0	1842835.5	191
2017-04-16	24.7	24.8	24.5	24.57	-0.19	-0.77	100134.0	2463407.45	227
2017-04-13	25.1	25.1	24.75	24.76	-0.31	-1.24	154733.0	3852222.4	328
2017-04-12	25.0	25.5	24.95	25.07	0.12	0.48	364740.0	9193545.05	566
2017-04-11	25.3	25.3	24.9	24.95	-0.4	-1.58	240234.0	6027658.95	383
2017-04-10	25.4	25.7	25.3	25.35	-0.15	-0.59	391402.0	9960006.2	541
2017-04-09	25.6	26.2	25.3	25.5	-0.07	-0.27	750216.0	19272798.2	999
2017-04-06	24.65	26.6	24.5	25.57	0.88	3.56	1395784.0	36057316.8	1824
2017-04-05	24.85	24.9	24.7	24.69	-0.15	-0.6	80675.0	1998690.05	179
2017-04-04	24.6	24.85	24.55	24.84	0.22	0.89	77892.0	1925311.3	181
2017-04-03	24.9	25.0	24.6	24.62	-0.37	-1.48	180850.0	4483491.05	218
2017-04-02	25.3	25.5	24.9	24.99	-0.11	-0.44	192054.0	4833299.7	339
2017-03-30	24.75	25.3	24.6	25.1	0.36	1.46	245594.0	6116303.7	403
2017-03-29	24.8	24.8	24.65	24.74	0.09	0.37	101205.0	2501985.05	158
2017-03-28	24.45	24.7	24.45	24.65	0.15	0.61	112169.0	2761868.85	192
2017-03-27	24.55	24.6	24.3	24.5	-0.11	-0.45	215686.0	5276434.3	259
2017-03-26	24.9	24.95	24.6	24.61	0.01	0.04	404885.0	10020414.2	515
2017-03-23	24.1	24.65	24.0	24.6	0.6	2.5	709794.0	17290832.85	652
2017-03-22	23.9	24.1	23.55	24.0	-0.01	-0.04	365722.0	8715152.55	477
2017-03-21	24.4	24.6	24.0	24.01	-0.33	-1.36	356737.0	8681332.7	498
2017-03-20	24.0	24.45	23.85	24.34	0.29	1.21	622411.0	15022034.6	775
2017-03-19	24.1	24.2	23.9	24.05	-0.01	-0.04	350945.0	8442907.05	465
2017-03-16	24.25	25.0	23.95	24.06	-0.08	-0.33	830859.0	20263544.5	1095
2017-03-15	24.2	24.4	24.1	24.14	-0.02	-0.08	339151.0	8231889.25	413
2017-03-14	24.5	24.5	23.7	24.16	-0.31	-1.27	354769.0	8523696.95	530
2017-03-13	24.2	24.9	24.2	24.47	-0.28	-1.13	105082.0	2583578.35	294
2017-03-12	24.6	25.0	24.6	24.75	-0.34	-1.36	92566.0	2301437.35	198
2017-03-09	25.6	25.6	24.9	25.09	-0.7	-2.71	241557.0	6087195.15	353
2017-03-08	25.8	25.9	25.5	25.79	0.04	0.16	188210.0	4837030.3	259
2017-03-07	25.3	26.2	25.3	25.75	0.38	1.5	419773.0	10857631.6	446
2017-03-06	25.6	25.6	25.1	25.37	-0.03	-0.12	108678.0	2752848.4	156
2017-03-05	25.8	25.9	25.3	25.4	-0.5	-1.93	188643.0	4823535.3	247
2017-03-02	25.6	26.0	25.5	25.9	0.3	1.17	251353.0	6461114.1	347
2017-03-01	25.8	25.8	25.3	25.6	0.06	0.23	222142.0	5661406.4	340
2017-02-28	24.85	25.7	24.6	25.54	0.7	2.82	369362.0	9279506.4	482
2017-02-27	25.8	26.0	24.75	24.84	-1.09	-4.2	622997.0	15802010.95	643
2017-02-26	26.2	26.5	25.6	25.93	-0.62	-2.34	340328.0	8862944.8	524
2017-02-23	26.7	26.8	26.3	26.55	-0.41	-1.52	425469.0	11294835.2	477
2017-02-22	27.0	27.2	26.7	26.96	0.1	0.37	456609.0	12300792.1	478
2017-02-21	27.0	27.0	26.4	26.86	0.15	0.56	629334.0	16827570.9	686
2017-02-20	26.8	27.2	26.2	26.71	-0.03	-0.11	833796.0	22339197.5	803
2017-02-19	26.9	27.2	26.7	26.74	-0.3	-1.11	518287.0	13938106.0	631
2017-02-16	27.2	27.5	27.0	27.04	-0.3	-1.1	544850.0	14820134.5	507
2017-02-15	26.9	27.5	26.8	27.34	0.52	1.94	1069442.0	29089171.2	1000
2017-02-14	26.3	27.0	26.0	26.82	0.55	2.09	1305887.0	34822295.7	984
2017-02-13	26.6	27.1	26.2	26.27	-0.13	-0.49	1343710.0	35778871.6	1117
2017-02-12	25.2	26.8	25.2	26.4	1.37	5.47	2343520.0	61159335.6	1664
2017-02-09	24.15	25.4	23.9	25.03	0.97	4.03	1761010.0	43604173.4	1569
2017-02-08	24.5	26.0	23.85	24.06	-0.49	-2.0	3554828.0	88340143.6	1964
2017-02-07	24.2	24.7	23.7	24.55	0.53	2.21	2397246.0	58183640.3	1568
2017-02-06	22.45	24.4	22.4	24.02	1.58	7.04	2020166.0	46865551.0	1048
2017-02-05	22.7	22.7	22.35	22.44	-0.26	-1.15	601212.0	13549773.3	453
2017-02-02	23.05	23.1	22.65	22.7	-0.21	-0.92	1144929.0	26207302.15	778
2017-02-01	22.45	23.0	22.4	22.91	0.47	2.09	1294270.0	29444463.1	761
2017-01-31	22.55	22.55	22.3	22.44	-0.11	-0.49	507527.0	11373270.7	406
2017-01-30	22.6	22.7	22.45	22.55	0.02	0.09	899122.0	20274809.9	591
2017-01-29	22.45	22.7	22.4	22.53	0.24	1.08	1268140.0	28577281.25	824
2017-01-26	22.65	22.7	22.15	22.29	-0.22	-0.98	990998.0	22172940.45	672
2017-01-25	22.05	22.9	22.05	22.51	0.45	2.04	1579621.0	35575153.9	1161
2017-01-24	22.0	22.3	21.9	22.06	0.22	1.01	1263036.0	27888587.45	950
2017-01-23	21.65	22.05	21.6	21.84	0.34	1.58	921344.0	20152893.85	761
2017-01-22	21.4	21.55	21.15	21.5	0.13	0.61	552829.0	11844221.7	572
2017-01-19	21.3	21.7	21.05	21.37	-0.03	-0.14	756539.0	16149168.45	814
2017-01-18	22.8	22.8	21.4	21.4	-2.33	-9.82	5405146.0	117866674.65	3094
2017-01-17	23.35	24.85	22.8	23.73	0.51	2.2	2846884.0	67936103.6	1967
2017-01-16	23.4	23.9	23.0	23.22	-0.1	-0.43	1782211.0	41891268.35	1112
2017-01-15	22.9	23.65	22.85	23.32	0.57	2.51	1318699.0	30722323.1	989
2017-01-12	22.75	22.9	22.55	22.75	0.13	0.57	592181.0	13492685.7	541
2017-01-11	23.1	23.2	22.55	22.62	-0.48	-2.08	821617.0	18735345.85	715
2017-01-10	23.5	23.75	22.9	23.1	-0.22	-0.94	1350458.0	31587631.4	1105
2017-01-09	23.3	23.45	22.55	23.32	0.1	0.43	1932492.0	44674075.15	1284
2017-01-08	23.45	23.9	23.0	23.22	0.08	0.35	2109387.0	49359040.6	1745
2017-01-05	21.85	23.6	21.85	23.14	1.29	5.9	5921504.0	135605364.9	3636
2017-01-04	22.2	22.35	21.75	21.85	-0.34	-1.53	984947.0	21779238.65	910
2017-01-03	22.45	22.45	22.0	22.19	-0.2	-0.89	1073368.0	23805258.1	850
2017-01-02	22.15	22.8	22.15	22.39	0.41	1.87	2264002.0	51042594.95	1741
2017-01-01	21.8	22.1	21.6	21.98	0.34	1.57	1175393.0	25616376.3	790
2016-12-29	21.5	21.8	21.35	21.64	0.15	0.7	989052.0	21339171.95	783
2016-12-28	21.4	21.8	21.35	21.49	0.19	0.89	1123468.0	24221515.55	843
2016-12-27	20.8	21.35	20.8	21.3	0.45	2.16	737116.0	15609071.45	644
2016-12-26	21.15	21.2	20.8	20.85	-0.22	-1.04	725093.0	15255323.75	689
2016-12-25	20.95	21.25	20.95	21.07	0.3	1.44	1215803.0	25621481.4	860
2016-12-22	20.6	21.1	20.4	20.77	0.21	1.02	881105.0	18301698.1	793
2016-12-21	20.85	20.9	20.4	20.56	-0.11	-0.53	406731.0	8387703.15	451
2016-12-20	21.0	21.15	20.6	20.67	-0.5	-2.36	509854.0	10598094.55	468
2016-12-19	21.65	21.65	21.1	21.17	-0.4	-1.85	780291.0	16747266.5	747
2016-12-18	21.25	21.65	21.0	21.57	0.81	3.9	979004.0	20972954.35	781
2016-12-15	20.25	20.85	20.2	20.76	0.15	0.73	579402.0	11885181.2	638
2016-12-14	21.25	21.4	20.55	20.61	-0.68	-3.19	683651.0	14325215.0	741
2016-12-13	21.7	21.8	21.2	21.29	-0.55	-2.52	828624.0	17753401.55	862
2016-12-12	22.75	22.8	21.75	21.84	-0.71	-3.15	1273506.0	28309334.15	1145
2016-12-11	22.2	22.75	22.2	22.55	0.53	2.41	1427554.0	32128162.75	1078
2016-12-08	22.1	22.3	21.95	22.02	0.0	0.0	1539883.0	34113242.3	1030
2016-12-07	22.0	22.45	21.7	22.02	0.09	0.41	2279295.0	50237559.75	1577
2016-12-06	21.7	22.25	21.7	21.93	0.24	1.11	2037981.0	44711050.75	1536
2016-12-05	21.3	21.9	20.9	21.69	0.41	1.93	1962723.0	42052604.8	1437
2016-12-04	21.55	22.3	21.15	21.28	-0.23	-1.07	4607304.0	99522884.0	3664
2016-12-01	20.45	21.95	20.05	21.51	1.42	7.07	5358569.0	112309894.65	3577
2016-11-30	19.4	20.25	19.4	20.09	0.76	3.93	3987511.0	78903569.1	2032
2016-11-29	19.45	19.9	19.2	19.33	-0.03	-0.15	1566973.0	30593081.7	1131
2016-11-28	19.25	19.5	19.05	19.36	0.11	0.57	1211391.0	23358464.3	802
2016-11-27	19.1	19.4	19.05	19.25	-0.06	-0.31	726661.0	14024265.6	620
2016-11-24	19.35	19.8	19.2	19.31	0.01	0.05	1397837.0	27172940.3	1037
2016-11-23	19.15	19.45	19.05	19.3	0.3	1.58	1618513.0	31188558.55	1061
2016-11-22	18.65	19.1	18.4	19.0	0.41	2.21	1150175.0	21649108.7	706
2016-11-21	19.0	19.05	18.45	18.59	-0.31	-1.64	1056366.0	19845511.9	867
2016-11-20	18.15	19.6	18.15	18.9	0.8	4.42	2818652.0	53688936.55	2061
2016-11-17	18.2	18.35	18.0	18.1	-0.11	-0.6	1094363.0	19872214.15	796
2016-11-16	17.75	18.4	17.75	18.21	0.52	2.94	1290547.0	23381670.2	906
2016-11-15	18.2	18.3	17.4	17.69	-0.54	-2.96	1249916.0	22266751.95	981
2016-11-14	18.35	18.8	18.05	18.23	-0.03	-0.16	1509647.0	27768850.8	1266
2016-11-13	17.55	18.35	17.55	18.26	0.68	3.87	2230414.0	40295444.1	1386
2016-11-10	17.45	17.7	17.45	17.58	0.29	1.68	1824143.0	32062284.85	1232
2016-11-09	16.5	17.4	16.35	17.29	0.41	2.43	2167586.0	36903565.6	1503
2016-11-08	16.8	17.2	16.8	16.88	0.15	0.9	1273497.0	21607368.0	980
2016-11-07	16.55	16.9	16.55	16.73	0.2	1.21	866827.0	14534339.6	666
2016-11-06	16.4	16.6	16.35	16.53	0.02	0.12	354917.0	5860877.05	422
2016-11-03	16.4	16.6	16.3	16.51	0.19	1.16	337342.0	5563477.7	446
2016-11-02	16.55	16.65	16.25	16.32	-0.33	-1.98	454042.0	7461411.9	607
2016-11-01	16.8	16.8	16.55	16.65	-0.14	-0.83	1002453.0	16707630.5	919
2016-10-31	16.75	16.9	16.7	16.79	-0.02	-0.12	294327.0	4948225.55	315
2016-10-30	16.8	17.05	16.75	16.81	-0.07	-0.41	622867.0	10512460.55	498
2016-10-27	17.05	17.2	16.7	16.88	-0.09	-0.53	644030.0	10913429.0	682
2016-10-26	16.9	17.5	16.7	16.97	0.02	0.12	1502864.0	25711195.9	1298
2016-10-25	16.35	17.4	16.35	16.95	0.66	4.05	2428627.0	41361279.25	1949
2016-10-24	16.05	16.35	15.95	16.29	0.26	1.62	1657697.0	26870249.35	1130
2016-10-23	15.9	16.2	15.9	16.03	0.11	0.69	1019121.0	16397145.95	892
2016-10-20	15.85	16.15	15.75	15.92	-1.56	-8.92	3679497.0	58388050.4	2366
2016-10-19	17.1	17.65	16.85	17.48	0.34	1.98	415062.0	7197308.4	520
2016-10-18	17.95	18.0	16.9	17.14	-0.83	-4.62	293750.0	5150927.25	431
2016-10-17	18.5	18.55	17.95	17.97	-0.66	-3.54	357347.0	6489128.2	406
2016-10-16	19.0	19.05	18.55	18.63	-0.29	-1.53	314969.0	5885813.2	381
2016-10-13	19.1	19.25	18.8	18.92	-0.17	-0.89	405550.0	7731291.3	465
2016-10-12	19.05	19.25	19.0	19.09	0.01	0.05	340721.0	6518926.65	376
2016-10-11	18.8	19.2	18.8	19.08	0.24	1.27	363991.0	6948151.8	419
2016-10-10	18.05	19.0	18.05	18.84	0.22	1.18	405595.0	7538760.05	562
2016-10-09	19.05	19.15	18.6	18.62	-0.5	-2.62	236530.0	4464433.3	380
2016-10-06	19.15	19.25	19.05	19.12	-0.06	-0.31	346221.0	6625963.85	438
2016-10-05	19.35	19.35	18.9	19.18	-0.02	-0.1	404419.0	7746916.6	470
2016-10-04	19.05	19.25	18.5	19.2	0.36	1.91	329419.0	6224243.65	450
2016-10-03	19.0	19.4	17.55	18.84	-0.25	-1.31	540579.0	10117698.85	676
2016-10-02	21.1	21.25	19.0	19.09	-1.9	-9.05	561665.0	11656910.75	728
2016-09-29	21.0	21.4	20.7	20.99	-0.08	-0.38	549795.0	11567540.05	755
2016-09-28	22.4	22.5	20.8	21.07	-1.23	-5.52	442680.0	9564720.35	661
2016-09-27	23.9	23.9	22.05	22.3	-2.06	-8.46	421521.0	9677054.2	648
2016-09-26	24.35	24.6	24.35	24.36	0.11	0.45	209130.0	5108933.0	296
2016-09-25	24.5	24.5	24.1	24.25	-0.25	-1.02	193808.0	4702211.15	372
2016-09-21	24.4	24.75	24.4	24.5	-0.11	-0.45	230930.0	5664803.2	382
2016-09-20	24.05	24.7	23.9	24.61	0.68	2.84	425069.0	10338096.85	616
2016-09-19	25.6	25.8	23.7	23.93	-1.62	-6.34	623327.0	15276916.65	819
2016-09-18	26.5	26.6	25.5	25.55	-0.91	-3.44	587990.0	15287642.3	652
2016-09-08	25.1	27.2	25.1	26.46	1.46	5.84	1837709.0	48332106.9	1992
2016-09-07	24.75	25.1	24.65	25.0	0.2	0.81	285145.0	7077114.25	452
2016-09-06	25.0	25.2	24.75	24.8	-0.23	-0.92	350225.0	8739176.4	424
2016-09-05	25.0	25.4	24.75	25.03	0.08	0.32	705683.0	17705265.0	718
2016-09-04	24.5	25.0	24.5	24.95	0.55	2.25	498936.0	12354280.35	668
2016-09-01	25.6	25.8	24.05	24.4	-1.44	-5.57	892388.0	21945983.05	1215
2016-08-31	26.5	26.5	25.8	25.84	-0.7	-2.64	423487.0	11060908.1	632
2016-08-30	26.2	26.6	26.1	26.54	0.35	1.34	363845.0	9604052.3	514
2016-08-29	26.8	26.8	26.1	26.19	-0.42	-1.58	544084.0	14363611.6	649
2016-08-28	26.5	26.7	26.1	26.61	0.48	1.84	533832.0	14089571.4	663
2016-08-25	26.5	26.6	25.7	26.13	-0.59	-2.21	588071.0	15380765.9	902
2016-08-24	27.9	28.1	26.6	26.72	-1.08	-3.88	536099.0	14724702.6	776
2016-08-23	27.5	28.0	27.3	27.8	0.24	0.87	692539.0	19188836.9	825
2016-08-22	28.5	28.5	27.5	27.56	-1.03	-3.6	534696.0	14870120.4	760
2016-08-21	29.0	29.0	28.5	28.59	-0.16	-0.56	262687.0	7538260.5	472
2016-08-18	29.3	29.6	28.2	28.75	-0.59	-2.01	897792.0	25786917.9	1280
2016-08-17	30.9	30.9	29.2	29.34	-1.5	-4.86	583177.0	17488684.6	1023
2016-08-16	31.1	31.1	30.8	30.84	-0.26	-0.84	302724.0	9370691.3	536
2016-08-15	31.5	31.6	31.0	31.1	-0.31	-0.99	702826.0	21866496.2	1030
2016-08-14	31.8	32.0	31.4	31.41	-0.22	-0.7	232558.0	7362128.5	553
2016-08-11	31.9	32.0	31.5	31.63	-0.35	-1.09	228570.0	7249047.4	453
2016-08-10	32.1	32.2	31.9	31.98	-0.18	-0.56	232658.0	7448694.1	399
2016-08-09	32.2	32.4	32.0	32.16	0.1	0.31	285001.0	9175237.7	527
2016-08-08	31.8	32.6	31.6	32.06	0.33	1.04	889134.0	28553878.3	1212
2016-08-07	31.4	31.9	31.4	31.73	0.32	1.02	267454.0	8438808.7	608
2016-08-04	31.9	32.3	31.3	31.41	-0.37	-1.16	350170.0	11147970.1	786
2016-08-03	31.9	32.1	31.7	31.78	-0.23	-0.72	365487.0	11653783.9	583
2016-08-02	32.5	32.5	31.8	32.01	-0.52	-1.6	537876.0	17305413.6	846
2016-08-01	32.9	33.5	32.5	32.53	-0.17	-0.52	668329.0	21941514.0	1096
2016-07-31	33.5	33.6	32.6	32.7	-0.86	-2.56	625324.0	20580473.4	1037
2016-07-28	34.0	34.5	33.5	33.56	-0.34	-1.0	763470.0	25941711.6	1139
2016-07-27	35.0	35.1	33.8	33.9	-1.4	-3.97	692299.0	23646751.5	1334
2016-07-26	35.6	35.7	35.2	35.3	-0.57	-1.59	327790.0	11626175.0	693
2016-07-25	35.4	35.9	35.2	35.87	0.29	0.82	426616.0	15119103.9	1216
2016-07-24	36.3	36.3	35.5	35.58	-0.84	-2.31	514836.0	18479964.8	1242
2016-07-21	36.9	37.0	36.4	36.42	-0.47	-1.27	463164.0	16939437.1	1138
2016-07-20	37.0	37.2	36.8	36.89	-0.14	-0.38	398033.0	14719407.1	911
2016-07-19	37.1	37.4	37.0	37.03	-0.1	-0.27	939241.0	34909075.5	1440
2016-07-18	37.2	37.6	37.0	37.13	0.08	0.22	1517076.0	56608593.8	2167
2016-07-17	37.2	37.2	36.9	37.05	-0.13	-0.35	524142.0	19434114.3	1589
2016-07-14	37.5	37.5	37.0	37.18	-0.32	-0.85	1020007.0	37967660.1	2093
2016-07-13	37.8	38.1	37.4	37.5	0.01	0.03	1713983.0	64627924.6	2532
2016-07-12	37.6	38.1	37.4	37.49	0.07	0.19	1887827.0	71077395.4	2929
2016-07-11	37.5	38.0	37.2	37.42	-0.02	-0.05	1539373.0	57727106.3	3187
2016-07-10	37.8	38.5	37.3	37.44	-0.02	-0.05	1982776.0	74976727.9	3661
2016-06-30	40.0	40.1	37.1	37.46	-2.55	-6.37	6229683.0	239044199.9	15225
2016-06-29	40.7	40.7	39.8	40.01	3.01	8.14	9403514.0	379670682.8	11762
