# Supplementary material for: Effective short-term forecasts of Saudi stock price trends using technical indicators and large-scale multivariate time series
Source: PeerJ Comput Sci. 2023 Jan 6;9:e1205. doi: 10.7717/peerj-cs.1205 (PMC10280263; doi:10.7717/peerj-cs.1205)
Supplement: Supplemental Information 3 [file peerj-cs-09-1205-s003.zip › TASI Dataset 2021/ALBAHA_4130.csv]

date	open	high	low	close	change	change_percent	volume_traded	value_traded_SAR	number_trades
2020-03-19	11.8	11.96	11.38	11.7	0.0	0.0	504221.0	5897243.72	641
2020-03-18	10.9	11.7	10.86	11.7	0.8	7.34	637604.0	7202623.6	790
2020-03-17	10.96	11.08	10.68	10.9	0.24	2.25	375337.0	4068056.64	452
2020-03-16	11.7	11.7	10.6	10.66	-1.06	-9.04	186420.0	2068115.76	333
2020-03-15	12.52	12.52	11.7	11.72	-0.28	-2.33	220439.0	2632737.74	288
2020-03-12	12.0	12.2	11.54	12.0	-0.7	-5.51	192806.0	2307746.86	309
2020-03-11	13.4	14.06	12.46	12.7	-0.66	-4.94	435023.0	5935658.14	713
2020-03-10	12.9	13.4	12.5	13.36	1.12	9.15	251313.0	3240282.72	399
2020-03-09	12.26	12.38	12.24	12.24	-1.36	-10.0	318185.0	3900412.26	320
2020-03-08	14.0	14.1	13.6	13.6	-1.5	-9.93	200879.0	2768002.44	369
2020-03-05	15.38	15.38	15.02	15.1	-0.08	-0.53	180312.0	2739734.92	393
2020-03-04	14.9	15.58	14.7	15.18	0.08	0.53	304557.0	4650885.24	495
2020-03-03	14.8	15.1	14.68	15.1	0.6	4.14	169821.0	2529926.98	288
2020-03-02	15.0	15.1	14.5	14.5	-0.06	-0.41	188305.0	2804056.68	329
2020-03-01	15.44	15.44	14.5	14.56	-1.28	-8.08	261326.0	3842367.1	494
2020-02-27	16.38	16.38	15.82	15.84	-0.4	-2.46	122530.0	1965651.18	284
2020-02-26	16.4	16.4	16.0	16.24	-0.16	-0.98	125408.0	2034235.32	329
2020-02-25	16.4	17.02	16.36	16.4	0.18	1.11	462631.0	7752962.52	939
2020-02-24	17.2	17.22	16.22	16.22	-1.02	-5.92	172728.0	2891580.44	439
2020-02-23	17.22	17.32	17.06	17.24	0.02	0.12	116376.0	1997743.74	249
2020-02-20	17.0	17.66	17.0	17.22	0.3	1.77	711841.0	12388609.66	1087
2020-02-19	16.74	17.08	16.74	16.92	0.1	0.59	123459.0	2087420.64	312
2020-02-18	16.94	17.18	16.78	16.82	-0.06	-0.36	293108.0	4966899.7	519
2020-02-17	16.9	17.2	16.88	16.88	0.1	0.6	269120.0	4580001.3	508
2020-02-16	16.88	16.9	16.58	16.78	-0.1	-0.59	171143.0	2871202.94	371
2020-02-13	17.12	17.16	16.8	16.88	-0.22	-1.29	189146.0	3211727.12	435
2020-02-12	17.6	17.64	17.0	17.1	-0.4	-2.29	474445.0	8176675.48	874
2020-02-11	17.96	18.12	17.5	17.5	-0.46	-2.56	1033170.0	18419715.48	1486
2020-02-10	17.06	18.2	17.06	17.96	1.26	7.54	2425618.0	43144942.58	2662
2020-02-09	16.8	17.1	16.56	16.7	-0.16	-0.95	352746.0	5945092.24	713
2020-02-06	16.7	17.0	16.7	16.86	0.06	0.36	159701.0	2692732.5	303
2020-02-05	17.2	17.3	16.8	16.8	-0.34	-1.98	271041.0	4628370.04	421
2020-02-04	17.2	17.44	17.14	17.14	-0.08	-0.46	105874.0	1827463.58	218
2020-02-03	17.1	17.6	17.1	17.22	0.14	0.82	285077.0	4939375.52	408
2020-02-02	16.8	17.2	16.8	17.08	-0.14	-0.81	200624.0	3420176.64	265
2020-01-30	17.2	17.36	17.2	17.22	0.0	0.0	101770.0	1758973.84	186
2020-01-29	17.22	17.3	17.18	17.22	0.08	0.47	118312.0	2036992.66	217
2020-01-28	17.06	17.4	17.06	17.14	-0.14	-0.81	172192.0	2959878.1	325
2020-01-27	17.66	17.66	17.2	17.28	-0.38	-2.15	195735.0	3413133.38	345
2020-01-26	17.68	17.74	17.52	17.66	-0.12	-0.67	187731.0	3310314.76	270
2020-01-23	17.96	17.98	17.5	17.78	-0.22	-1.22	386455.0	6861335.88	502
2020-01-22	18.16	18.28	17.94	18.0	-0.06	-0.33	436936.0	7900275.8	473
2020-01-21	18.0	18.38	17.86	18.06	0.04	0.22	860221.0	15614495.2	957
2020-01-20	18.0	18.26	17.92	18.02	0.06	0.33	790762.0	14308529.2	821
2020-01-19	17.86	18.1	17.72	17.96	0.26	1.47	619700.0	11097674.28	805
2020-01-16	17.68	17.86	17.56	17.7	0.08	0.45	369509.0	6524612.08	585
2020-01-15	17.58	18.16	17.4	17.62	0.06	0.34	1601722.0	28586718.68	1877
2020-01-14	17.6	17.78	17.4	17.56	0.04	0.23	601800.0	10589304.8	749
2020-01-13	17.32	17.58	17.3	17.52	0.38	2.22	463199.0	8075458.86	659
2020-01-12	17.04	17.32	17.04	17.14	0.14	0.82	293431.0	5050901.06	455
2020-01-09	16.92	17.18	16.88	17.0	0.46	2.78	329191.0	5609706.76	469
2020-01-08	16.34	17.24	16.34	16.54	-0.68	-3.95	664225.0	11173565.0	953
2020-01-07	17.42	17.8	17.2	17.22	-0.14	-0.81	738941.0	12955080.82	916
2020-01-06	17.2	17.5	16.92	17.36	0.14	0.81	353041.0	6110518.52	665
2020-01-05	17.38	17.64	17.1	17.22	-0.3	-1.71	499145.0	8674842.18	783
2020-01-02	17.78	17.88	17.5	17.52	0.04	0.23	753520.0	13297676.18	815
2020-01-01	17.38	17.78	17.1	17.48	0.26	1.51	1201873.0	21000279.84	1222
2019-12-31	17.48	17.48	16.98	17.22	0.0	0.0	811225.0	13961116.64	1384
2019-12-30	17.3	17.8	17.2	17.22	0.5	2.99	2081940.0	36436736.12	2625
2019-12-29	16.3	16.94	16.3	16.72	0.42	2.58	1032627.0	17257396.54	1271
2019-12-26	16.42	16.46	16.26	16.3	-0.08	-0.49	473229.0	7733321.26	423
2019-12-25	16.28	16.98	16.24	16.38	0.22	1.36	1274331.0	21213643.64	1433
2019-12-24	15.86	16.2	15.86	16.16	0.34	2.15	726449.0	11656053.68	771
2019-12-23	15.7	16.08	15.7	15.82	0.18	1.15	677716.0	10779068.74	874
2019-12-22	15.46	15.64	15.46	15.64	0.24	1.56	350204.0	5441931.7	432
2019-12-19	15.24	15.54	15.2	15.4	0.18	1.18	474064.0	7284672.32	561
2019-12-18	15.1	15.3	15.1	15.22	0.12	0.79	168213.0	2559545.34	198
2019-12-17	15.18	15.32	15.08	15.1	0.14	0.94	334074.0	5085420.04	502
2019-12-16	14.9	15.2	14.9	14.96	0.14	0.94	149660.0	2248086.36	216
2019-12-15	14.88	14.9	14.76	14.82	-0.06	-0.4	117295.0	1739269.82	219
2019-12-12	15.3	15.3	14.88	14.88	-0.44	-2.87	215249.0	3243924.64	394
2019-12-11	15.44	15.44	15.24	15.32	0.0	0.0	140112.0	2145676.16	233
2019-12-10	15.54	15.58	15.32	15.32	-0.16	-1.03	178167.0	2747646.04	334
2019-12-09	15.8	15.88	15.46	15.48	-0.26	-1.65	363436.0	5698016.36	609
2019-12-08	15.58	15.74	15.46	15.74	0.18	1.16	250725.0	3904082.72	388
2019-12-05	15.7	16.0	15.5	15.56	-0.28	-1.77	413378.0	6501494.38	603
2019-12-04	15.7	16.16	15.68	15.84	0.36	2.33	1124733.0	17871982.64	1470
2019-12-03	15.4	15.58	15.34	15.48	0.06	0.39	279287.0	4313676.14	449
2019-12-02	15.32	15.6	15.32	15.42	0.02	0.13	215345.0	3324558.56	431
2019-12-01	15.5	15.68	15.3	15.4	-0.02	-0.13	380640.0	5880056.04	587
2019-11-28	15.26	15.9	15.26	15.42	0.16	1.05	608167.0	9526278.62	880
2019-11-27	15.18	15.7	15.04	15.26	0.02	0.13	419280.0	6444920.38	811
2019-11-26	15.22	15.6	15.12	15.24	0.02	0.13	310439.0	4760167.96	504
2019-11-25	15.14	15.6	15.12	15.22	0.02	0.13	442428.0	6806900.38	622
2019-11-24	15.84	15.9	15.12	15.2	-0.42	-2.69	475476.0	7456252.06	790
2019-11-21	15.2	16.04	15.08	15.62	0.42	2.76	940756.0	14726849.02	1186
2019-11-20	15.12	15.34	15.0	15.2	0.26	1.74	229262.0	3472908.22	381
2019-11-19	14.92	15.48	14.9	14.94	0.28	1.91	377582.0	5721436.94	566
2019-11-18	14.9	14.9	14.66	14.66	0.02	0.14	52173.0	772243.24	173
2019-11-17	14.9	15.0	14.64	14.64	-0.2	-1.35	73740.0	1093242.36	181
2019-11-14	15.4	15.48	14.74	14.84	-0.34	-2.24	321924.0	4876099.36	620
2019-11-13	15.46	15.8	15.08	15.18	-0.24	-1.56	692762.0	10755517.3	946
2019-11-12	14.74	15.54	14.74	15.42	0.7	4.76	748290.0	11391984.18	1018
2019-11-11	14.86	14.98	14.72	14.72	0.0	0.0	185573.0	2761027.6	324
2019-11-10	14.66	14.78	14.6	14.72	0.06	0.41	114892.0	1687798.84	164
2019-11-07	14.62	14.84	14.62	14.66	0.04	0.27	65334.0	962523.1	160
2019-11-06	14.84	15.1	14.62	14.62	0.02	0.14	262476.0	3910920.9	493
2019-11-05	14.36	14.98	14.24	14.6	0.3	2.1	279969.0	4095642.2	482
2019-11-04	14.3	14.4	14.2	14.3	0.02	0.14	132440.0	1894351.9	195
2019-11-03	14.46	14.5	14.0	14.28	-0.8	-5.31	231897.0	3309420.84	371
2019-10-31	15.2	15.26	14.98	15.08	-0.06	-0.4	150626.0	2277197.88	173
2019-10-30	15.04	15.16	15.0	15.14	0.14	0.93	78066.0	1175391.56	163
2019-10-29	15.54	15.66	15.0	15.0	-0.58	-3.72	237070.0	3612811.98	466
2019-10-28	15.02	15.66	15.02	15.58	0.44	2.91	225139.0	3455882.68	341
2019-10-27	15.18	15.3	15.1	15.14	0.06	0.4	99648.0	1513286.12	187
2019-10-24	15.1	15.16	15.06	15.08	-0.12	-0.79	100510.0	1518178.5	155
2019-10-23	15.0	15.48	15.0	15.2	0.16	1.06	292946.0	4475686.38	408
2019-10-22	14.94	15.12	14.94	15.04	0.14	0.94	83725.0	1258531.88	150
2019-10-21	14.74	15.1	14.74	14.9	0.1	0.68	141513.0	2115295.26	259
2019-10-20	14.66	15.0	14.66	14.8	0.3	2.07	121409.0	1800629.12	215
2019-10-17	14.4	14.5	14.3	14.5	0.18	1.26	51133.0	737767.82	137
2019-10-16	14.5	14.6	13.98	14.32	-0.16	-1.1	225952.0	3218656.92	373
2019-10-15	15.2	15.28	14.42	14.48	-0.52	-3.47	149026.0	2214721.34	254
2019-10-14	14.9	15.4	14.78	15.0	0.2	1.35	319643.0	4828152.44	481
2019-10-13	15.74	15.74	14.8	14.8	-0.7	-4.52	143276.0	2181430.78	212
2019-10-10	15.8	15.8	15.4	15.5	-0.3	-1.9	147739.0	2294042.1	258
2019-10-09	16.0	16.08	15.74	15.8	-0.2	-1.25	68932.0	1097612.12	164
2019-10-08	16.3	16.3	15.98	16.0	-0.24	-1.48	92143.0	1485813.1	218
2019-10-07	16.32	16.46	16.2	16.24	-0.12	-0.73	210690.0	3428790.48	312
2019-10-06	16.32	16.46	16.3	16.36	0.02	0.12	180342.0	2948520.14	283
2019-10-03	16.3	16.38	16.2	16.34	-0.06	-0.37	170113.0	2771067.74	297
2019-10-02	16.4	16.7	16.4	16.4	-0.1	-0.61	190427.0	3141691.18	354
2019-10-01	16.68	17.0	16.5	16.5	-0.08	-0.48	751029.0	12579451.78	906
2019-09-30	16.3	16.66	16.2	16.58	0.28	1.72	634048.0	10446673.52	781
2019-09-29	16.24	16.66	16.22	16.3	0.14	0.87	511995.0	8413631.06	769
2019-09-26	16.16	16.32	16.1	16.16	0.02	0.12	193739.0	3140011.24	278
2019-09-25	16.3	16.42	16.14	16.14	-0.14	-0.86	179400.0	2920833.08	355
2019-09-24	16.42	16.48	16.28	16.28	-0.08	-0.49	239487.0	3912247.3	375
2019-09-22	16.14	16.36	16.14	16.36	0.28	1.74	224340.0	3645603.46	353
2019-09-19	16.1	16.78	16.02	16.08	0.08	0.5	1059146.0	17342211.38	1379
2019-09-18	16.1	16.1	15.9	16.0	0.08	0.5	198609.0	3182193.96	287
2019-09-17	16.0	16.22	15.9	15.92	-0.06	-0.38	141972.0	2283485.38	277
2019-09-16	16.38	16.38	15.84	15.98	-0.12	-0.75	168647.0	2708851.72	286
2019-09-15	15.84	16.14	15.74	16.1	-0.32	-1.95	305144.0	4872861.88	475
2019-09-12	16.18	16.5	16.18	16.42	0.24	1.48	192264.0	3151901.84	344
2019-09-11	16.5	16.5	15.9	16.18	-0.44	-2.65	202564.0	3264568.2	486
2019-09-10	16.98	16.98	16.6	16.62	-0.36	-2.12	216121.0	3622263.76	493
2019-09-09	17.14	17.16	16.9	16.98	-0.14	-0.82	209608.0	3564943.14	346
2019-09-08	17.32	17.32	17.1	17.12	-0.16	-0.93	160425.0	2753006.44	307
2019-09-05	17.3	17.52	17.1	17.28	0.02	0.12	240565.0	4166214.82	464
2019-09-04	16.8	17.94	16.78	17.26	0.46	2.74	622453.0	10863847.14	1053
2019-09-03	17.0	17.0	16.78	16.8	-0.12	-0.71	106706.0	1802762.12	260
2019-09-02	16.46	17.24	16.46	16.92	0.42	2.55	297483.0	5047349.86	563
2019-09-01	17.1	17.1	16.38	16.5	-0.52	-3.06	296566.0	4927787.92	512
2019-08-29	17.5	17.5	17.0	17.02	-0.46	-2.63	112604.0	1938333.52	257
2019-08-28	17.18	17.8	17.18	17.48	0.34	1.98	253003.0	4419594.96	355
2019-08-27	17.6	17.64	17.08	17.14	-0.24	-1.38	83083.0	1435983.3	256
2019-08-26	17.22	17.48	17.1	17.38	0.14	0.81	130177.0	2258742.74	176
2019-08-25	17.8	17.8	17.22	17.24	-0.68	-3.79	110101.0	1916741.74	372
2019-08-22	18.4	18.4	17.82	17.92	-0.58	-3.14	226835.0	4093306.62	537
2019-08-21	18.3	19.1	18.3	18.5	0.56	3.12	683251.0	12771672.46	1141
2019-08-20	17.7	18.2	17.7	17.94	0.26	1.47	199900.0	3593250.74	382
2019-08-19	17.42	18.0	17.4	17.68	0.16	0.91	165791.0	2939135.86	396
2019-08-18	17.72	17.72	17.34	17.52	-0.1	-0.57	65330.0	1142762.78	164
2019-08-08	17.66	17.82	17.62	17.62	-0.04	-0.23	38209.0	676497.48	101
2019-08-07	17.56	17.9	17.56	17.66	0.06	0.34	80089.0	1417155.68	147
2019-08-06	17.52	17.8	17.48	17.6	-0.2	-1.12	114754.0	2016293.92	190
2019-08-05	17.84	18.1	17.8	17.8	-0.08	-0.45	62663.0	1122026.64	147
2019-08-04	18.0	18.24	17.8	17.88	-0.18	-1.0	77846.0	1394517.24	171
2019-08-01	18.04	18.4	18.02	18.06	0.04	0.22	226844.0	4131458.9	413
2019-07-31	17.9	18.38	17.9	18.02	0.02	0.11	127871.0	2309891.98	253
2019-07-30	18.42	18.54	18.0	18.0	-0.62	-3.33	396532.0	7188009.0	587
2019-07-29	18.76	18.76	18.62	18.62	-0.14	-0.75	35210.0	656854.86	96
2019-07-28	18.56	18.88	18.56	18.76	0.16	0.86	55162.0	1033812.22	164
2019-07-25	18.7	18.74	18.5	18.6	-0.3	-1.59	63653.0	1186993.72	205
2019-07-24	19.2	19.24	18.9	18.9	-0.34	-1.77	60730.0	1155557.78	187
2019-07-23	19.54	19.54	19.24	19.24	-0.3	-1.54	70916.0	1373189.62	171
2019-07-22	19.62	19.82	19.48	19.54	-0.14	-0.71	98846.0	1944559.8	203
2019-07-21	19.78	19.78	19.44	19.68	-0.12	-0.61	100747.0	1967545.3	246
2019-07-18	19.96	19.98	19.68	19.8	-0.18	-0.9	150858.0	2988597.44	405
2019-07-17	19.8	20.12	19.8	19.98	0.26	1.32	502496.0	10046575.56	833
2019-07-16	19.86	19.88	19.72	19.72	-0.04	-0.2	91702.0	1812145.02	153
2019-07-15	19.84	19.84	19.7	19.76	-0.08	-0.4	123672.0	2444569.66	191
2019-07-14	19.84	20.16	19.82	19.84	0.14	0.71	422500.0	8452006.2	562
2019-07-11	19.68	19.82	19.68	19.7	-0.04	-0.2	58509.0	1154180.7	122
2019-07-10	19.88	19.9	19.7	19.74	0.0	0.0	44158.0	873920.74	106
2019-07-09	19.82	19.84	19.72	19.74	-0.1	-0.5	70197.0	1388280.9	148
2019-07-08	19.76	20.04	19.44	19.84	0.08	0.4	130591.0	2593623.52	321
2019-07-07	20.2	20.26	19.0	19.76	-0.04	-0.2	311160.0	6213776.56	520
2019-07-04	19.66	20.26	19.6	19.8	0.38	1.96	659700.0	13190214.1	1042
2019-07-03	19.34	19.78	19.34	19.42	0.02	0.1	115749.0	2258990.92	227
2019-07-02	19.56	19.6	19.34	19.4	-0.16	-0.82	69592.0	1356254.9	194
2019-07-01	19.7	19.8	19.5	19.56	-0.16	-0.81	99776.0	1960256.28	182
2019-06-30	19.96	20.0	19.72	19.72	0.1	0.51	166469.0	3306319.36	272
2019-06-27	19.74	19.8	19.6	19.62	-0.02	-0.1	93152.0	1834172.94	193
2019-06-26	19.6	19.94	19.6	19.64	-0.1	-0.51	179158.0	3535448.84	359
2019-06-25	19.6	19.9	19.4	19.74	0.36	1.86	108373.0	2134578.88	308
2019-06-24	20.0	20.08	19.32	19.38	-0.52	-2.61	130672.0	2562719.28	301
2019-06-23	19.7	20.3	19.7	19.9	0.4	2.05	228399.0	4568289.2	463
2019-06-20	19.74	19.9	19.3	19.5	-0.48	-2.4	146550.0	2861924.98	369
2019-06-19	20.2	20.5	19.98	19.98	-0.2	-0.99	222177.0	4490191.66	388
2019-06-18	20.4	20.4	20.02	20.18	0.0	0.0	197905.0	3988812.46	357
2019-06-17	20.32	20.72	20.12	20.18	0.02	0.1	766230.0	15663062.16	1042
2019-06-16	19.8	20.96	19.8	20.16	0.66	3.38	964433.0	19689166.5	1392
2019-06-13	20.1	20.88	19.3	19.5	-0.48	-2.4	1073090.0	21645943.8	1588
2019-06-12	18.58	20.3	18.5	19.98	1.4	7.53	1210415.0	23907303.8	1751
2019-06-11	19.0	19.48	18.58	18.58	-0.42	-2.21	541787.0	10333595.18	956
2019-06-10	17.38	19.0	17.38	19.0	1.72	9.95	872957.0	16208143.06	988
2019-06-09	17.3	17.4	17.18	17.28	0.22	1.29	113465.0	1963004.42	197
2019-05-30	17.16	17.24	17.06	17.06	-0.08	-0.47	81277.0	1390693.5	170
2019-05-29	17.3	17.68	17.14	17.14	-0.08	-0.46	168139.0	2934752.36	348
2019-05-28	17.72	17.8	17.16	17.22	-0.48	-2.71	92570.0	1613192.96	247
2019-05-27	17.5	17.88	17.12	17.7	0.6	3.51	293481.0	5145172.88	542
2019-05-26	17.32	17.32	17.1	17.1	-0.26	-1.5	47735.0	819268.1	117
2019-05-23	17.66	17.66	17.3	17.36	-0.28	-1.59	59565.0	1037921.68	172
2019-05-22	18.46	18.6	17.42	17.64	-0.4	-2.22	487062.0	8781630.98	820
2019-05-21	16.9	18.04	16.82	18.04	1.64	10.0	510328.0	9128881.56	606
2019-05-20	16.64	17.0	16.4	16.4	-0.34	-2.03	97804.0	1629103.44	209
2019-05-19	17.62	17.74	16.74	16.74	-1.16	-6.48	236846.0	4087869.64	416
2019-05-16	17.38	18.48	17.0	17.9	0.82	4.8	520175.0	9247730.84	939
2019-05-15	16.0	17.08	16.0	17.08	1.54	9.91	274158.0	4596472.16	387
2019-05-14	16.12	17.0	15.32	15.54	-1.48	-8.7	257796.0	4173442.2	473
2019-05-13	17.54	18.2	17.02	17.02	-1.88	-9.95	280166.0	4849765.3	461
2019-05-12	18.98	19.3	18.9	18.9	-0.44	-2.28	62074.0	1181799.56	162
2019-05-09	19.2	19.78	19.02	19.34	0.4	2.11	188540.0	3661978.88	444
2019-05-08	18.9	19.0	18.4	18.94	-0.06	-0.32	61825.0	1167757.88	147
2019-05-07	19.12	19.12	18.92	19.0	-0.16	-0.84	28434.0	541214.4	152
2019-05-06	19.62	19.62	19.0	19.16	-0.48	-2.44	60553.0	1168714.34	170
2019-05-05	20.08	20.08	19.64	19.64	-0.26	-1.31	114542.0	2280221.9	184
2019-05-02	19.96	20.0	19.86	19.9	-0.1	-0.5	29086.0	579112.66	68
2019-05-01	20.08	20.08	19.88	20.0	0.04	0.2	66610.0	1326927.68	115
2019-04-30	19.88	20.16	19.88	19.96	0.12	0.6	108175.0	2163172.7	266
2019-04-29	20.08	20.24	19.82	19.84	-0.24	-1.2	112654.0	2258790.72	319
2019-04-28	20.18	20.3	20.08	20.08	-0.08	-0.4	43292.0	874178.54	219
2019-04-25	20.2	20.22	20.12	20.16	-0.04	-0.2	51894.0	1046720.68	147
2019-04-24	20.52	20.52	20.16	20.2	-0.32	-1.56	97779.0	1988431.3	263
2019-04-23	20.52	20.7	20.48	20.52	-0.18	-0.87	230793.0	4746229.98	280
2019-04-22	20.74	20.98	20.66	20.7	0.08	0.39	147483.0	3069780.7	317
2019-04-21	20.66	20.76	20.52	20.62	0.0	0.0	164010.0	3388140.18	221
2019-04-18	20.52	21.12	20.42	20.62	0.08	0.39	304583.0	6343526.9	562
2019-04-17	20.6	20.6	20.5	20.54	-0.02	-0.1	82836.0	1702889.42	186
2019-04-16	20.9	21.06	20.56	20.56	-0.26	-1.25	114020.0	2372907.26	301
2019-04-15	20.4	21.38	20.4	20.82	0.42	2.06	367641.0	7733743.04	767
2019-04-14	21.14	21.2	20.4	20.4	-0.74	-3.5	166210.0	3479409.08	359
2019-04-11	21.4	21.4	21.14	21.14	-0.16	-0.75	132564.0	2814158.96	246
2019-04-10	21.3	21.6	21.3	21.3	0.12	0.57	434792.0	9334680.04	720
2019-04-09	21.2	21.3	21.1	21.18	0.02	0.09	193948.0	4115149.9	380
2019-04-08	21.36	21.36	21.16	21.16	-0.04	-0.19	90371.0	1916800.14	201
2019-04-07	21.34	21.46	21.16	21.2	-0.14	-0.66	161977.0	3441458.04	417
2019-04-04	21.38	21.5	21.28	21.34	-0.16	-0.74	90174.0	1928295.74	187
2019-04-03	21.6	21.6	21.28	21.5	-0.06	-0.28	173727.0	3724382.96	316
2019-04-02	21.7	21.84	21.56	21.56	-0.06	-0.28	165297.0	3580823.5	310
2019-04-01	21.56	22.26	21.5	21.62	0.28	1.31	708679.0	15565354.84	1148
2019-03-31	21.54	21.7	21.32	21.34	-0.38	-1.75	133343.0	2859726.4	254
2019-03-28	21.8	21.82	21.6	21.72	0.02	0.09	85230.0	1852731.6	173
2019-03-27	21.8	21.9	21.66	21.7	-0.12	-0.55	90275.0	1963347.4	191
2019-03-26	21.84	22.1	21.8	21.82	-0.04	-0.18	98200.0	2153536.3	214
2019-03-25	22.16	22.18	21.78	21.86	-0.14	-0.64	144665.0	3168079.14	279
2019-03-24	21.98	22.2	21.8	22.0	0.18	0.82	219707.0	4837670.46	382
2019-03-21	22.02	22.02	21.82	21.82	-0.04	-0.18	102544.0	2243423.44	247
2019-03-20	22.12	22.14	21.8	21.86	-0.06	-0.27	231020.0	5067319.66	385
2019-03-19	21.86	22.62	21.7	21.92	0.06	0.27	876957.0	19506730.0	1251
2019-03-18	21.92	22.02	21.72	21.86	0.06	0.28	268932.0	5883742.02	471
2019-03-17	21.7	22.1	21.7	21.8	-0.02	-0.09	213021.0	4667930.0	522
2019-03-14	21.98	22.36	21.64	21.82	-0.12	-0.55	594916.0	13144744.68	977
2019-03-13	21.72	22.08	21.62	21.94	0.24	1.11	439710.0	9593667.36	792
2019-03-12	21.76	22.18	21.7	21.7	-0.16	-0.73	337258.0	7403273.6	758
2019-03-11	22.04	22.36	21.72	21.86	-0.18	-0.82	452234.0	9978916.3	916
2019-03-10	22.4	22.78	22.0	22.04	-0.36	-1.61	530196.0	11864875.78	1098
2019-03-07	22.84	23.08	22.34	22.4	-0.42	-1.84	644646.0	14638920.0	1430
2019-03-06	23.16	23.28	22.64	22.82	-0.34	-1.47	648847.0	14903126.7	1189
2019-03-05	22.98	23.54	22.72	23.16	0.36	1.58	1622078.0	37577989.18	2265
2019-03-04	22.0	23.18	21.8	22.8	0.88	4.01	2673858.0	60632982.38	3294
2019-03-03	22.06	22.36	21.78	21.92	-0.14	-0.63	676679.0	14928620.56	994
2019-02-28	21.74	22.58	21.34	22.06	0.4	1.85	1250971.0	27685837.92	2369
2019-02-27	22.2	22.92	21.64	21.66	-0.34	-1.55	2395899.0	53846458.24	3146
2019-02-26	20.2	22.06	20.18	22.0	1.88	9.34	1569733.0	33705242.92	2321
2019-02-25	20.36	20.36	20.12	20.12	-0.28	-1.37	90636.0	1833164.56	223
2019-02-24	20.52	20.8	20.4	20.4	-0.36	-1.73	131526.0	2703595.22	261
2019-02-21	21.22	21.22	20.76	20.76	-0.14	-0.67	265944.0	5575990.94	535
2019-02-20	20.52	21.28	20.5	20.9	0.48	2.35	513847.0	10771288.46	698
2019-02-19	20.64	20.7	20.42	20.42	-0.38	-1.83	75555.0	1555419.38	209
2019-02-18	21.02	21.02	20.8	20.8	-0.18	-0.86	43855.0	916331.82	146
2019-02-17	21.02	21.1	20.94	20.98	-0.04	-0.19	63222.0	1328454.42	144
2019-02-14	21.02	21.18	21.0	21.02	-0.08	-0.38	97878.0	2065137.1	133
2019-02-13	21.0	21.14	21.0	21.1	-0.08	-0.38	74953.0	1578740.74	137
2019-02-12	21.26	21.26	20.92	21.18	0.1	0.47	71533.0	1507151.96	179
2019-02-11	21.0	21.44	20.86	21.08	0.08	0.38	233462.0	4941525.86	440
2019-02-10	21.1	21.1	20.94	21.0	-0.1	-0.47	126586.0	2659326.34	210
2019-02-07	21.1	21.3	21.0	21.1	-0.06	-0.28	101726.0	2147249.54	201
2019-02-06	21.32	21.42	21.16	21.16	-0.08	-0.38	146267.0	3112380.4	217
2019-02-05	21.14	21.44	21.14	21.24	-0.02	-0.09	106139.0	2259005.72	195
2019-02-04	21.48	21.48	21.0	21.26	-0.2	-0.93	119214.0	2541911.36	280
2019-02-03	21.44	21.76	21.44	21.46	-0.02	-0.09	198376.0	4274727.7	307
2019-01-31	21.56	21.96	21.4	21.48	-0.02	-0.09	304540.0	6588685.6	483
2019-01-30	21.56	21.76	21.46	21.5	-0.04	-0.19	275187.0	5935553.82	400
2019-01-29	21.98	21.98	21.5	21.54	-0.3	-1.37	579895.0	12645782.26	752
2019-01-28	21.1	21.98	21.08	21.84	0.7	3.31	470936.0	10183961.64	639
2019-01-27	21.34	21.36	21.06	21.14	-0.16	-0.75	107736.0	2283595.92	256
2019-01-24	21.5	21.68	21.3	21.3	-0.1	-0.47	233186.0	5020933.9	354
2019-01-23	21.6	21.7	21.34	21.4	-0.12	-0.56	204192.0	4377065.4	320
2019-01-22	21.3	22.08	21.1	21.52	0.32	1.51	742270.0	16061983.78	1148
2019-01-21	21.18	21.34	21.16	21.2	0.02	0.09	164314.0	3485802.56	282
2019-01-20	21.22	21.4	21.08	21.18	-0.02	-0.09	88178.0	1872963.68	208
2019-01-17	21.22	21.3	21.0	21.2	-0.12	-0.56	244473.0	5160777.86	378
2019-01-16	21.44	21.52	21.12	21.32	-0.08	-0.37	101546.0	2165394.96	252
2019-01-15	21.74	21.9	21.4	21.4	-0.02	-0.09	184696.0	4008902.02	371
2019-01-14	21.5	21.58	21.26	21.42	-0.08	-0.37	308511.0	6616236.64	322
2019-01-13	21.62	21.8	21.4	21.5	-0.04	-0.19	180586.0	3893975.6	318
2019-01-10	21.86	21.96	21.54	21.54	-0.34	-1.55	137586.0	2997523.98	283
2019-01-09	21.8	22.14	21.8	21.88	-0.02	-0.09	175066.0	3839925.2	307
2019-01-08	22.2	22.46	21.4	21.9	-0.8	-3.52	885953.0	19372820.32	1324
2019-01-07	22.86	22.92	22.62	22.7	-0.06	-0.26	218131.0	4968369.32	331
2019-01-06	22.72	23.08	22.6	22.76	0.1	0.44	305008.0	6957981.14	526
2019-01-03	22.8	23.02	22.62	22.66	-0.14	-0.61	290485.0	6639456.08	446
2019-01-02	22.78	23.1	22.42	22.8	0.24	1.06	543949.0	12422664.52	907
2019-01-01	23.62	23.68	22.32	22.56	-1.12	-4.73	654946.0	15155540.8	1170
2018-12-31	24.06	24.3	23.6	23.68	-0.32	-1.33	1164777.0	27760572.5	1667
2018-12-30	23.18	24.0	23.14	24.0	0.84	3.63	1487215.0	35188430.4	1814
2018-12-27	23.3	23.4	22.9	23.16	0.16	0.7	605252.0	13978111.04	986
2018-12-26	22.68	23.18	22.6	23.0	0.3	1.32	920208.0	21138552.62	1383
2018-12-25	22.6	22.94	22.5	22.7	-0.1	-0.44	413199.0	9373775.76	767
2018-12-24	23.1	23.3	22.76	22.8	-0.2	-0.87	1027075.0	23628631.18	1350
2018-12-23	22.62	23.38	22.0	23.0	0.28	1.23	1330752.0	30455402.82	1805
2018-12-20	22.7	23.6	22.54	22.72	0.12	0.53	2308780.0	53494459.18	2906
2018-12-19	22.54	22.86	22.2	22.6	0.08	0.36	794076.0	17844458.86	1268
2018-12-18	22.82	23.24	22.52	22.52	-0.58	-2.51	2206901.0	50547002.7	2507
2018-12-17	21.8	23.6	21.54	23.1	1.3	5.96	3859800.0	87645325.9	3995
2018-12-16	21.7	21.96	21.56	21.8	-0.08	-0.37	325767.0	7075350.3	530
2018-12-13	21.66	22.0	21.4	21.88	0.32	1.48	772127.0	16761174.08	1147
2018-12-12	21.84	22.0	21.5	21.56	-0.38	-1.73	576407.0	12514713.78	853
2018-12-11	21.74	22.2	21.4	21.94	0.22	1.01	1306291.0	28544261.58	1842
2018-12-10	20.98	22.44	20.78	21.72	0.8	3.82	1998761.0	43778933.28	2205
2018-12-09	20.96	21.18	20.9	20.92	0.08	0.38	192057.0	4031389.12	290
2018-12-06	21.02	21.18	20.8	20.84	-0.18	-0.86	273045.0	5736245.88	422
2018-12-05	21.04	21.38	21.0	21.02	-0.24	-1.13	296625.0	6267515.2	484
2018-12-04	21.3	21.8	21.12	21.26	-0.02	-0.09	911533.0	19596046.0	1314
2018-12-03	20.88	21.48	20.86	21.28	0.4	1.92	1193649.0	25321366.86	1598
2018-12-02	21.0	21.16	20.88	20.88	0.12	0.58	649127.0	13648528.22	727
2018-11-29	20.7	21.14	20.7	20.76	-0.04	-0.19	517930.0	10815625.26	773
2018-11-28	21.0	21.08	20.7	20.8	-0.16	-0.76	535481.0	11150241.18	783
2018-11-27	20.88	21.2	20.88	20.96	0.12	0.58	728911.0	15337636.9	1168
2018-11-26	21.42	21.42	20.7	20.84	-0.76	-3.52	1692928.0	35531899.68	2376
2018-11-25	20.66	22.02	20.6	21.6	1.02	4.96	2711346.0	58008283.4	3280
2018-11-22	20.8	21.3	20.5	20.58	-0.28	-1.34	1397512.0	29138901.12	1947
2018-11-21	20.98	21.88	20.7	20.86	0.56	2.76	1508530.0	32002814.46	2434
2018-11-20	21.2	21.5	20.3	20.3	-0.9	-4.25	1853469.0	39016128.76	2394
2018-11-19	19.6	21.28	19.6	21.2	1.84	9.5	2274801.0	47024406.22	2526
2018-11-18	20.1	20.1	19.36	19.36	-0.64	-3.2	265657.0	5241610.62	620
2018-11-15	20.66	20.86	19.98	20.0	-0.64	-3.1	489222.0	9944861.86	919
2018-11-14	20.42	21.5	20.3	20.64	-0.22	-1.05	1180287.0	24712297.98	1958
2018-11-13	21.78	21.78	20.7	20.86	1.06	5.35	2222367.0	47086131.2	2410
2018-11-12	19.0	19.8	19.0	19.8	1.8	10.0	271077.0	5298608.3	226
2018-11-11	17.54	18.4	16.98	18.0	0.7	4.05	793452.0	13994411.4	1035
2018-11-08	17.02	18.0	17.02	17.3	0.32	1.88	634264.0	11153729.24	968
2018-11-07	17.96	17.96	16.9	16.98	-0.74	-4.18	456151.0	7822805.78	701
2018-11-06	18.28	18.32	17.64	17.72	-0.5	-2.74	626106.0	11210991.28	1035
2018-11-05	17.84	18.7	17.7	18.22	0.42	2.36	1135898.0	20801078.24	1374
2018-11-04	17.16	18.44	16.9	17.8	0.8	4.71	1280267.0	22637141.82	1445
2018-11-01	16.9	17.16	16.7	17.0	0.1	0.59	439060.0	7444052.72	565
2018-10-31	16.58	17.6	16.58	16.9	0.28	1.68	921273.0	15809116.14	1103
2018-10-30	16.96	17.7	16.34	16.62	-0.16	-0.95	1583029.0	27237911.42	1665
2018-10-29	15.8	16.78	15.64	16.78	1.52	9.96	1017278.0	16536562.46	1199
2018-10-28	14.72	15.9	14.6	15.26	0.46	3.11	526030.0	8147637.92	689
2018-10-25	14.8	15.26	14.46	14.8	0.04	0.27	370614.0	5498193.76	457
2018-10-24	14.5	15.48	14.44	14.76	0.56	3.94	540680.0	8056322.54	619
2018-10-23	13.82	14.6	13.54	14.2	0.2	1.43	328404.0	4668012.68	479
2018-10-22	14.4	14.5	14.0	14.0	-0.48	-3.31	258866.0	3680208.28	322
2018-10-21	14.0	15.0	13.74	14.48	-0.74	-4.86	576875.0	8327774.08	681
2018-10-18	15.5	15.6	15.2	15.22	-0.36	-2.31	249066.0	3829084.44	314
2018-10-17	15.5	15.74	15.32	15.58	0.14	0.91	471659.0	7342287.1	588
2018-10-16	15.9	15.9	14.8	15.44	-0.56	-3.5	433997.0	6693456.02	634
2018-10-15	15.6	16.5	15.2	16.0	0.7	4.58	623055.0	9829352.32	903
2018-10-14	17.0	17.6	15.3	15.3	-1.7	-10.0	912287.0	14713394.94	1481
2018-10-11	16.98	18.14	16.3	17.0	-0.1	-0.58	1939681.0	33831805.02	2722
2018-10-10	15.7	17.1	15.7	17.1	1.54	9.9	1407305.0	23410043.82	1483
2018-10-09	15.52	15.7	15.26	15.56	0.14	0.91	171527.0	2666721.44	208
2018-10-08	15.3	15.58	15.0	15.42	0.1	0.65	155740.0	2399311.6	252
2018-10-07	15.14	15.78	15.0	15.32	0.04	0.26	261382.0	4020073.78	440
2018-10-04	15.3	15.3	15.1	15.28	0.14	0.92	143980.0	2188992.4	225
2018-10-03	15.62	15.62	15.1	15.14	-0.36	-2.32	201864.0	3089793.32	330
2018-10-02	15.04	15.84	15.04	15.5	0.46	3.06	509342.0	7880735.82	667
2018-10-01	15.1	15.34	15.0	15.04	0.02	0.13	77185.0	1166082.22	168
2018-09-30	15.1	15.28	15.0	15.02	-0.06	-0.4	106517.0	1612678.2	139
2018-09-27	15.1	15.22	15.0	15.08	0.08	0.53	83430.0	1259637.82	176
2018-09-26	15.0	15.38	14.94	15.0	0.06	0.4	203620.0	3089226.02	291
2018-09-25	14.74	15.16	14.74	14.94	-0.14	-0.93	48642.0	726530.38	122
2018-09-20	15.14	15.16	14.7	15.08	0.06	0.4	45871.0	688275.46	120
2018-09-19	14.9	15.56	14.9	15.02	0.22	1.49	271170.0	4131674.04	442
2018-09-18	14.72	14.8	14.6	14.8	0.04	0.27	37665.0	554107.5	63
2018-09-17	14.68	14.9	14.68	14.76	0.1	0.68	29295.0	431754.78	86
2018-09-16	15.06	15.22	14.66	14.66	-0.44	-2.91	73257.0	1095876.04	140
2018-09-13	15.0	15.1	15.0	15.1	-0.1	-0.66	34123.0	512438.52	112
2018-09-12	15.6	15.6	15.2	15.2	-0.4	-2.56	27039.0	416065.42	79
2018-09-11	15.62	15.64	15.6	15.6	-0.1	-0.64	29183.0	455441.34	67
2018-09-10	15.58	15.94	15.58	15.7	-0.1	-0.63	79415.0	1250153.6	171
2018-09-09	15.5	15.8	15.42	15.8	0.14	0.89	77232.0	1204254.76	153
2018-09-06	15.68	15.78	15.3	15.66	0.28	1.82	108100.0	1676715.36	232
2018-09-05	16.12	16.18	15.3	15.38	-0.78	-4.83	76265.0	1197123.78	187
2018-09-04	16.38	16.4	16.0	16.16	-0.08	-0.49	96253.0	1556262.14	190
2018-09-03	16.54	16.8	16.24	16.24	-0.1	-0.61	120231.0	1987237.1	230
2018-09-02	17.0	17.0	16.34	16.34	-0.46	-2.74	225933.0	3755480.54	339
2018-08-30	16.54	17.52	16.5	16.8	0.4	2.44	721292.0	12311528.86	1152
2018-08-29	16.7	16.7	16.4	16.4	-0.16	-0.97	70952.0	1172415.56	189
2018-08-28	16.78	16.82	16.52	16.56	-0.12	-0.72	150991.0	2517249.42	281
2018-08-27	17.38	17.44	16.58	16.68	-0.52	-3.02	722977.0	12204128.02	1219
2018-08-26	15.5	17.2	15.5	17.2	1.56	9.97	515638.0	8600436.86	582
2018-08-16	15.5	15.64	15.5	15.64	0.18	1.16	36225.0	563692.32	112
2018-08-15	15.44	15.64	15.42	15.46	0.02	0.13	46746.0	724793.2	131
2018-08-14	15.6	15.76	15.38	15.44	-0.06	-0.39	62151.0	967272.92	175
2018-08-13	16.06	16.08	15.5	15.5	-0.54	-3.37	77040.0	1207672.0	181
2018-08-12	16.0	16.3	16.0	16.04	0.24	1.52	167710.0	2702441.64	367
2018-08-09	16.2	16.2	15.8	15.8	-0.56	-3.42	72283.0	1160415.72	192
2018-08-08	16.6	16.6	16.36	16.36	-0.32	-1.92	80480.0	1319603.8	213
2018-08-07	16.5	17.0	16.34	16.68	0.28	1.71	294059.0	4897438.96	498
2018-08-06	17.0	17.0	16.38	16.4	-0.6	-3.53	109068.0	1807171.1	226
2018-08-05	16.66	17.0	16.62	17.0	0.34	2.04	53110.0	890368.24	97
2018-08-02	16.62	16.68	16.62	16.66	-0.04	-0.24	28321.0	472737.64	107
2018-08-01	17.02	17.18	16.7	16.7	-0.46	-2.68	156717.0	2658709.84	320
2018-07-31	17.1	17.7	17.02	17.16	0.16	0.94	160924.0	2797119.62	314
2018-07-30	16.7	17.16	16.66	17.0	0.34	2.04	116401.0	1959572.4	213
2018-07-29	16.8	17.16	16.5	16.66	-0.98	-5.56	299748.0	5063335.78	483
2018-07-26	19.5	19.5	17.64	17.64	-1.96	-10.0	379443.0	6825543.9	538
2018-07-25	19.66	19.7	19.6	19.6	-0.04	-0.2	56567.0	1110465.62	80
2018-07-24	19.64	19.7	19.64	19.64	0.0	0.0	97143.0	1908788.64	89
2018-07-23	19.88	19.88	19.64	19.64	-0.06	-0.3	52265.0	1032736.3	114
2018-07-22	19.92	19.94	19.7	19.7	-0.18	-0.91	61163.0	1212725.3	128
2018-07-19	20.08	20.08	19.88	19.88	-0.16	-0.8	80336.0	1605140.04	132
2018-07-18	19.8	20.4	19.7	20.04	0.4	2.04	287134.0	5755464.7	550
2018-07-17	19.68	19.68	19.6	19.64	-0.02	-0.1	34466.0	677174.88	106
2018-07-16	19.74	19.86	19.66	19.66	-0.14	-0.71	78054.0	1541755.94	181
2018-07-15	19.78	19.9	19.74	19.8	0.02	0.1	63007.0	1247748.74	113
2018-07-12	19.72	19.96	19.72	19.78	-0.08	-0.4	122660.0	2435020.44	285
2018-07-11	19.82	19.88	19.7	19.86	0.0	0.0	95993.0	1899140.84	187
2018-07-10	19.92	19.92	19.8	19.86	0.06	0.3	70560.0	1400104.96	168
2018-07-09	19.68	19.9	19.68	19.8	-0.04	-0.2	71426.0	1414375.1	173
2018-07-08	19.86	20.04	19.82	19.84	-0.02	-0.1	50358.0	1001066.32	102
2018-07-05	19.88	20.42	19.86	19.86	-0.02	-0.1	357441.0	7213809.44	606
2018-07-04	19.98	19.98	19.76	19.88	-0.1	-0.5	145568.0	2892232.12	261
2018-07-03	20.16	20.2	19.98	19.98	-0.16	-0.79	74747.0	1500584.48	133
2018-07-02	20.18	20.22	20.02	20.14	-0.06	-0.3	81725.0	1642503.2	100
2018-07-01	20.42	20.42	20.2	20.2	-0.22	-1.08	133189.0	2702207.32	174
2018-06-28	20.44	20.86	20.4	20.42	-0.06	-0.29	320593.0	6605791.3	390
2018-06-27	20.42	20.58	20.24	20.48	0.26	1.29	100161.0	2048334.06	185
2018-06-26	20.26	20.48	20.18	20.22	-0.06	-0.3	81401.0	1653625.46	142
2018-06-25	20.34	20.7	20.28	20.28	0.04	0.2	197002.0	4030320.94	299
2018-06-24	20.38	20.4	20.24	20.24	0.04	0.2	49813.0	1011234.76	131
2018-06-21	20.1	20.44	20.08	20.2	0.0	0.0	76667.0	1556179.38	142
2018-06-20	20.02	20.2	20.02	20.2	0.12	0.6	10581.0	213288.84	41
2018-06-12	19.84	20.42	19.84	20.08	0.08	0.4	61911.0	1246766.82	149
2018-06-11	20.1	20.1	19.7	20.0	-0.2	-0.99	62437.0	1246912.78	137
2018-06-10	20.3	20.3	20.12	20.2	-0.1	-0.49	34638.0	698276.1	95
2018-06-07	20.46	20.46	20.26	20.3	-0.14	-0.68	55085.0	1121861.84	122
2018-06-06	20.16	20.7	20.1	20.44	0.34	1.69	171848.0	3511801.6	369
2018-06-05	20.12	20.32	20.04	20.1	-0.04	-0.2	72772.0	1465845.0	169
2018-06-04	20.22	20.36	20.1	20.14	-0.04	-0.2	86643.0	1746820.96	159
2018-06-03	20.2	20.44	20.1	20.18	-0.02	-0.1	66696.0	1346931.7	168
2018-05-31	20.2	20.42	20.2	20.2	0.04	0.2	75663.0	1535801.22	217
2018-05-30	20.06	20.44	20.04	20.16	-0.3	-1.47	130672.0	2640534.94	265
2018-05-29	20.76	20.76	20.46	20.46	-0.44	-2.11	70639.0	1454117.76	164
2018-05-28	21.3	21.3	20.72	20.9	-0.24	-1.14	117024.0	2449113.3	215
2018-05-27	20.8	21.34	20.8	21.14	0.56	2.72	140067.0	2948257.16	309
2018-05-24	21.04	21.16	20.56	20.6	-0.4	-1.9	91070.0	1897915.92	205
2018-05-23	21.18	21.32	21.0	21.0	-0.17	-0.8	123366.0	2608596.32	229
2018-05-22	21.2	21.6	20.92	21.17	0.07	0.33	257993.0	5478844.92	509
2018-05-21	21.98	22.18	21.0	21.1	-0.82	-3.74	771374.0	16778353.32	1116
2018-05-20	20.1	21.94	20.02	21.92	1.96	9.82	1081738.0	23157816.0	1239
2018-05-17	20.0	20.2	19.86	19.96	-0.07	-0.35	72422.0	1444862.96	111
2018-05-16	20.3	20.36	20.04	20.03	-0.34	-1.67	42290.0	854807.04	94
2018-05-15	20.6	20.78	20.3	20.37	-0.22	-1.07	124489.0	2558910.2	214
2018-05-14	21.0	21.0	20.46	20.59	-0.24	-1.15	166317.0	3429632.7	279
2018-05-13	20.6	21.24	20.32	20.83	0.8	3.99	275326.0	5715809.14	533
2018-05-10	19.9	20.28	19.86	20.03	0.18	0.91	154526.0	3098682.48	230
2018-05-09	20.28	20.28	19.82	19.85	-0.45	-2.22	131861.0	2634329.4	211
2018-05-08	20.5	20.62	19.7	20.3	-0.18	-0.88	140765.0	2837197.36	231
2018-05-07	21.0	21.0	20.24	20.48	-0.52	-2.48	114058.0	2367412.44	217
2018-05-06	21.2	21.3	20.92	21.0	-0.12	-0.57	157770.0	3338762.7	229
2018-05-03	21.36	21.4	20.9	21.12	-0.34	-1.58	163321.0	3455457.74	271
2018-05-02	21.9	22.0	21.34	21.46	-0.39	-1.78	189359.0	4085153.52	325
2018-05-01	22.38	22.6	21.7	21.85	-0.37	-1.67	263342.0	5819414.68	405
2018-04-30	22.02	22.78	22.02	22.22	0.45	2.07	1072167.0	24074255.6	1240
2018-04-29	21.4	21.94	21.4	21.77	0.36	1.68	570759.0	12394991.06	874
2018-04-26	21.36	21.68	21.22	21.41	0.09	0.42	249972.0	5349882.56	384
2018-04-25	21.5	21.54	21.3	21.32	-0.11	-0.51	211128.0	4522079.74	293
2018-04-24	21.7	22.1	21.36	21.43	-0.1	-0.46	697799.0	15141941.78	781
2018-04-23	21.7	21.88	21.5	21.53	-0.08	-0.37	290134.0	6278396.74	411
2018-04-22	21.2	21.8	21.02	21.61	0.3	1.41	450943.0	9677769.58	675
2018-04-19	21.4	21.52	21.22	21.31	-0.1	-0.47	207603.0	4429171.52	360
2018-04-18	21.22	21.88	21.16	21.41	0.21	0.99	236664.0	5078845.74	441
2018-04-17	21.1	21.46	21.0	21.2	0.16	0.76	253104.0	5383998.26	372
2018-04-16	20.98	21.1	20.52	21.04	-0.03	-0.14	226355.0	4741381.66	361
2018-04-15	21.28	21.44	20.98	21.07	0.6	2.93	201743.0	4267711.16	332
2018-04-12	20.5	20.82	20.4	20.47	0.11	0.54	183316.0	3774739.9	324
2018-04-11	21.56	21.66	20.16	20.36	-1.17	-5.43	176077.0	3717431.4	291
2018-04-10	21.44	21.72	21.4	21.53	0.09	0.42	268076.0	5790999.94	385
2018-04-09	21.56	21.6	21.44	21.44	-0.09	-0.42	117699.0	2534022.3	192
2018-04-08	21.7	21.7	21.52	21.53	-0.05	-0.23	103930.0	2242884.36	185
2018-04-05	21.66	21.7	21.54	21.58	-0.11	-0.51	143147.0	3093937.3	243
2018-04-04	21.96	21.96	21.68	21.69	-0.14	-0.64	143855.0	3129105.6	241
2018-04-03	21.56	22.1	21.56	21.83	0.18	0.83	299790.0	6540982.62	460
2018-04-02	22.0	22.1	21.54	21.65	-0.5	-2.26	237349.0	5171705.5	467
2018-04-01	22.0	22.56	22.0	22.15	0.92	4.33	1030926.0	22968707.22	1370
2018-03-29	21.0	21.28	21.0	21.23	-0.11	-0.52	121920.0	2578737.8	174
2018-03-28	21.42	21.42	21.14	21.34	-0.07	-0.33	63130.0	1345926.0	110
2018-03-27	21.5	21.58	21.36	21.41	0.04	0.19	130302.0	2792730.4	194
2018-03-26	21.46	21.54	21.36	21.37	-0.07	-0.33	90886.0	1946565.88	125
2018-03-25	21.42	21.52	21.34	21.44	-0.14	-0.65	71384.0	1525800.96	127
2018-03-22	21.52	21.64	21.52	21.58	0.02	0.09	95299.0	2055871.14	131
2018-03-21	21.46	22.0	21.44	21.56	0.08	0.37	239803.0	5209665.82	346
2018-03-20	21.52	21.62	21.32	21.48	-0.11	-0.51	109764.0	2357137.68	176
2018-03-19	21.64	21.68	21.54	21.59	0.06	0.28	65650.0	1418475.42	102
2018-03-18	21.74	21.78	21.5	21.53	-0.26	-1.19	134970.0	2916283.86	233
2018-03-15	22.18	22.18	21.7	21.79	-0.45	-2.02	128055.0	2797768.62	250
2018-03-14	22.3	22.36	22.2	22.24	-0.06	-0.27	114557.0	2549817.52	212
2018-03-13	22.0	22.72	22.0	22.3	0.38	1.73	706243.0	15870632.02	1031
2018-03-12	21.78	21.98	21.74	21.92	0.13	0.6	154998.0	3384698.78	206
2018-03-11	22.06	22.06	21.76	21.79	0.06	0.28	85744.0	1876203.36	134
2018-03-08	21.8	21.88	21.7	21.73	0.0	0.0	82278.0	1790099.08	198
2018-03-07	21.86	21.98	21.7	21.73	-0.16	-0.73	76055.0	1659558.18	156
2018-03-06	21.82	22.0	21.76	21.89	0.06	0.27	83536.0	1826844.06	167
2018-03-05	22.14	22.3	21.76	21.83	-0.23	-1.04	250590.0	5537704.66	443
2018-03-04	21.9	22.1	21.76	22.06	0.31	1.43	216235.0	4743242.42	336
2018-03-01	21.9	21.94	21.64	21.75	-0.06	-0.28	102436.0	2230892.44	164
2018-02-28	22.0	22.04	21.7	21.81	-0.35	-1.58	194910.0	4256401.58	315
2018-02-27	22.14	22.5	22.1	22.16	0.03	0.14	310967.0	6931912.52	486
2018-02-26	22.24	22.4	22.04	22.13	-0.24	-1.07	264489.0	5877267.78	462
2018-02-25	22.2	22.7	22.16	22.37	0.17	0.77	651627.0	14650993.44	958
2018-02-22	22.1	24.0	22.0	22.2	0.17	0.77	2690420.0	61944171.96	3047
2018-02-21	21.6	22.2	21.58	22.03	0.32	1.47	434478.0	9554701.74	571
2018-02-20	21.84	21.86	21.5	21.71	0.02	0.09	221148.0	4795221.68	360
2018-02-19	21.5	21.74	21.42	21.69	0.15	0.7	153766.0	3319222.7	250
2018-02-18	21.8	21.8	21.54	21.54	-0.29	-1.33	126771.0	2750826.18	207
2018-02-15	21.7	22.2	21.66	21.83	0.23	1.06	376175.0	8250400.5	549
2018-02-14	21.52	21.74	21.5	21.6	0.02	0.09	55380.0	1195708.64	131
2018-02-13	21.5	22.28	21.5	21.58	-0.06	-0.28	329449.0	7194550.58	534
2018-02-12	21.74	21.98	21.6	21.64	0.03	0.14	152627.0	3320837.14	237
2018-02-11	21.7	21.8	21.5	21.61	-0.19	-0.87	80378.0	1737386.6	175
2018-02-08	21.98	21.98	21.8	21.8	-0.1	-0.46	41877.0	914753.4	92
2018-02-07	22.2	22.2	21.9	21.9	-0.14	-0.64	161009.0	3543216.48	201
2018-02-06	22.32	22.38	22.0	22.04	-0.44	-1.96	114167.0	2529050.92	239
2018-02-05	22.48	22.62	22.34	22.48	-0.02	-0.09	114531.0	2572227.96	152
2018-02-04	22.4	22.58	22.4	22.5	-0.02	-0.09	153409.0	3449173.14	150
2018-02-01	22.5	22.78	22.44	22.52	0.08	0.36	62517.0	1411245.4	122
2018-01-31	22.6	22.8	22.4	22.44	-0.19	-0.84	100058.0	2261383.82	174
2018-01-30	22.74	22.92	22.58	22.63	-0.08	-0.35	145526.0	3306163.98	222
2018-01-29	22.8	23.14	22.6	22.71	-0.07	-0.31	258117.0	5912977.72	395
2018-01-28	22.44	22.86	22.42	22.78	0.21	0.93	97150.0	2207694.54	149
2018-01-25	22.8	22.96	22.5	22.57	-0.23	-1.01	178522.0	4049868.84	220
2018-01-24	23.0	23.0	22.7	22.8	-0.17	-0.74	95431.0	2179192.44	150
2018-01-23	22.96	23.18	22.92	22.97	-0.02	-0.09	60055.0	1381987.06	106
2018-01-22	23.1	23.72	22.88	22.99	0.01	0.04	284155.0	6628549.6	474
2018-01-21	22.84	23.16	22.84	22.98	0.15	0.66	111200.0	2559867.02	194
2018-01-18	23.1	23.2	22.8	22.83	-0.39	-1.68	87575.0	2009086.38	254
2018-01-17	23.3	23.36	23.22	23.22	0.02	0.09	48483.0	1129018.62	146
2018-01-16	23.38	23.38	23.2	23.2	0.06	0.26	50335.0	1169379.44	133
2018-01-15	23.28	23.28	23.1	23.14	0.08	0.35	75980.0	1760041.4	181
2018-01-14	23.0	23.22	23.0	23.06	0.24	1.05	101711.0	2354898.98	193
2018-01-11	22.9	22.92	22.82	22.82	-0.05	-0.22	41991.0	960766.58	107
2018-01-10	23.0	23.0	22.8	22.87	-0.05	-0.22	107209.0	2455591.48	189
2018-01-09	23.14	23.4	22.88	22.92	-0.43	-1.84	181730.0	4190693.4	310
2018-01-08	23.76	23.78	23.3	23.35	-0.31	-1.31	129824.0	3053437.82	220
2018-01-07	23.4	23.8	23.24	23.66	0.41	1.76	251086.0	5914623.64	413
2018-01-04	23.06	23.36	23.02	23.25	0.1	0.43	179009.0	4156418.7	358
2018-01-03	23.1	23.22	22.7	23.15	-0.14	-0.6	160309.0	3699018.12	291
2018-01-02	23.8	23.8	23.24	23.29	-0.45	-1.9	185455.0	4349302.06	293
2018-01-01	23.4	24.0	23.26	23.74	-0.02	-0.08	130674.0	3101498.76	237
2017-12-31	23.74	24.0	23.72	23.76	-0.06	-0.25	168153.0	4005482.78	239
2017-12-28	24.0	24.0	23.74	23.82	-0.17	-0.71	135495.0	3234556.26	247
2017-12-27	24.1	24.12	23.9	23.99	0.0	0.0	170857.0	4103268.22	294
2017-12-26	23.92	24.14	23.76	23.99	0.07	0.29	200398.0	4798792.5	321
2017-12-25	24.2	24.2	23.82	23.92	-0.25	-1.03	199651.0	4790747.26	291
2017-12-24	24.52	24.74	24.14	24.17	-0.16	-0.66	471328.0	11500706.72	656
2017-12-21	23.9	25.2	23.9	24.33	0.68	2.88	2154628.0	53032971.97	2336
2017-12-20	23.38	24.2	23.3	23.65	0.36	1.55	503246.0	11945740.82	744
2017-12-19	23.8	23.9	23.04	23.29	-0.49	-2.06	343334.0	8064358.68	429
2017-12-18	23.84	23.96	23.78	23.78	-0.05	-0.21	154900.0	3694860.3	298
2017-12-17	23.98	24.26	23.82	23.83	0.09	0.38	391584.0	9414744.72	589
2017-12-14	23.7	23.98	23.7	23.74	0.13	0.55	223539.0	5331999.38	405
2017-12-13	23.6	23.84	23.5	23.61	-0.09	-0.38	126083.0	2982293.9	301
2017-12-12	23.72	23.98	23.66	23.7	-0.02	-0.08	152101.0	3613662.62	319
2017-12-11	23.92	24.2	23.7	23.72	-0.17	-0.71	479228.0	11463756.5	646
2017-12-10	23.98	24.08	23.8	23.89	0.07	0.29	311793.0	7443228.56	388
2017-12-07	24.24	24.5	23.64	23.82	-0.44	-1.81	370694.0	8864031.64	569
2017-12-06	24.0	24.7	24.0	24.26	0.4	1.68	803084.0	19525022.98	957
2017-12-05	23.4	24.02	23.4	23.86	0.17	0.72	473142.0	11221021.42	740
2017-12-04	24.0	24.1	23.52	23.69	-0.3	-1.25	362670.0	8630563.02	471
2017-12-03	23.62	24.2	23.58	23.99	0.59	2.52	464617.0	11107242.8	705
2017-11-30	23.4	23.64	23.2	23.4	-0.03	-0.13	262595.0	6146656.12	420
2017-11-29	23.06	23.9	23.06	23.43	0.4	1.74	876069.0	20562646.92	1180
2017-11-28	23.24	23.38	23.0	23.03	-0.15	-0.65	177611.0	4108658.36	371
2017-11-27	23.1	24.0	23.02	23.18	0.28	1.22	755330.0	17742351.08	1055
2017-11-26	22.7	23.16	22.7	22.9	0.43	1.91	314841.0	7222447.24	572
2017-11-23	22.5	22.76	22.36	22.47	0.12	0.54	159004.0	3587559.44	337
2017-11-22	22.54	22.68	22.0	22.35	-0.21	-0.93	235060.0	5264627.32	486
2017-11-21	21.6	22.8	21.32	22.56	0.67	3.06	421080.0	9407877.92	755
2017-11-20	22.58	22.7	21.8	21.89	-0.71	-3.14	95245.0	2116012.44	272
2017-11-19	22.5	23.16	22.4	22.6	-0.19	-0.83	125712.0	2857937.22	266
2017-11-16	23.3	23.42	22.5	22.79	-0.73	-3.1	237079.0	5440340.38	431
2017-11-15	23.4	24.0	23.1	23.52	0.12	0.51	486448.0	11534785.88	700
2017-11-14	23.12	23.68	23.0	23.4	0.41	1.78	363154.0	8470734.74	622
2017-11-13	23.0	23.2	22.8	22.99	0.11	0.48	97601.0	2238346.54	245
2017-11-12	23.0	23.3	22.8	22.88	0.11	0.48	374354.0	8631406.98	618
2017-11-09	22.2	23.2	22.1	22.77	0.32	1.43	454706.0	10366603.78	730
2017-11-08	23.3	23.3	22.06	22.45	-0.04	-0.18	242420.0	5440189.46	507
2017-11-07	24.5	24.5	22.48	22.49	-2.48	-9.93	495789.0	11544815.32	786
2017-11-06	24.5	25.5	24.4	24.97	0.56	2.29	557561.0	13900517.55	1032
2017-11-05	25.0	25.0	23.0	24.41	-0.66	-2.63	390977.0	9468106.28	525
2017-11-02	25.1	25.3	25.0	25.07	-0.29	-1.14	314616.0	7907999.0	421
2017-11-01	25.0	25.6	24.82	25.36	0.56	2.26	349750.0	8821580.2	639
2017-10-31	25.0	25.05	24.56	24.8	0.0	0.0	160292.0	3983169.54	466
2017-10-30	24.16	26.0	24.02	24.8	0.76	3.16	1407640.0	35407446.08	1839
2017-10-29	23.84	24.12	23.84	24.04	0.2	0.84	96912.0	2322541.46	222
2017-10-26	24.0	24.1	23.7	23.84	-0.24	-1.0	131405.0	3133162.0	232
2017-10-25	24.0	24.2	23.72	24.08	0.3	1.26	108622.0	2597337.88	224
2017-10-24	24.04	24.2	23.1	23.78	-0.39	-1.61	205507.0	4920276.36	333
2017-10-23	25.0	25.1	23.64	24.17	-0.92	-3.67	261747.0	6379228.78	413
2017-10-22	25.45	25.45	25.05	25.09	-0.15	-0.59	105608.0	2659335.5	195
2017-10-19	25.5	25.7	25.05	25.24	-0.01	-0.04	188145.0	4769816.55	317
2017-10-18	25.25	26.0	25.0	25.25	-0.08	-0.32	391748.0	9979679.95	646
2017-10-17	25.3	25.5	25.0	25.33	0.11	0.44	218344.0	5519160.25	362
2017-10-16	25.0	25.35	24.36	25.22	0.16	0.64	146375.0	3654638.52	272
2017-10-15	25.5	25.5	25.0	25.06	-0.12	-0.48	240598.0	6061740.8	410
2017-10-12	25.0	25.4	24.32	25.18	0.21	0.84	396400.0	9865932.48	605
2017-10-11	27.0	27.0	24.12	24.97	-1.82	-6.79	531671.0	13582539.47	733
2017-10-10	27.25	27.45	26.6	26.79	-0.21	-0.78	314402.0	8524131.05	521
2017-10-09	27.1	27.35	26.3	27.0	-0.4	-1.46	264735.0	7096365.4	492
2017-10-08	27.8	27.8	27.2	27.4	-0.42	-1.51	130372.0	3592317.75	313
2017-10-05	27.95	28.1	27.8	27.82	-0.1	-0.36	120374.0	3360822.85	245
2017-10-04	27.8	28.1	27.7	27.92	-0.01	-0.04	177217.0	4945908.5	299
2017-10-03	28.0	28.2	27.7	27.93	-0.08	-0.29	227190.0	6355312.8	351
2017-10-02	28.4	28.4	28.0	28.01	-0.15	-0.53	124052.0	3487323.7	271
2017-10-01	28.2	28.35	27.2	28.16	-0.31	-1.09	328795.0	9207699.65	479
2017-09-28	28.3	28.75	28.2	28.47	0.44	1.57	465013.0	13251770.7	752
2017-09-27	28.4	28.45	27.9	28.03	-0.27	-0.95	278745.0	7826329.95	470
2017-09-26	28.5	28.7	28.25	28.3	-0.1	-0.35	187068.0	5328942.3	295
2017-09-25	28.35	28.8	28.3	28.4	0.14	0.5	507851.0	14487430.95	719
2017-09-21	28.5	28.95	28.15	28.26	-0.08	-0.28	776940.0	22255484.7	1037
2017-09-20	28.2	28.5	28.15	28.34	0.2	0.71	222485.0	6307232.95	454
2017-09-19	28.45	28.6	28.1	28.14	-0.28	-0.99	246622.0	6996822.15	441
2017-09-18	28.6	28.85	28.3	28.42	-0.2	-0.7	391375.0	11174710.15	662
2017-09-17	28.4	28.8	28.0	28.62	0.32	1.13	470743.0	13330482.0	781
2017-09-14	28.8	28.85	28.25	28.3	-0.4	-1.39	345572.0	9849854.05	537
2017-09-13	28.75	29.3	28.6	28.7	-0.21	-0.73	349430.0	10106443.9	655
2017-09-12	29.5	29.5	28.8	28.91	-0.45	-1.53	628430.0	18305672.8	1069
2017-09-11	29.35	29.9	29.0	29.36	0.29	1.0	1601357.0	47094465.9	1971
2017-09-10	28.3	30.0	28.3	29.07	0.77	2.72	3444978.0	100955205.5	3413
2017-09-07	28.6	28.8	28.25	28.3	-0.42	-1.46	699713.0	19901272.4	991
2017-09-06	28.2	28.95	28.1	28.72	0.68	2.43	936196.0	26735121.0	1511
2017-08-29	28.75	28.85	27.7	28.04	-0.61	-2.13	1181513.0	33299439.1	2210
2017-08-28	28.9	29.7	28.5	28.65	0.12	0.42	2072309.0	60210419.05	3054
2017-08-27	28.1	29.3	28.1	28.53	0.78	2.81	2581302.0	74108799.75	3674
2017-08-24	26.6	28.1	26.25	27.75	1.23	4.64	1336534.0	36430376.05	1830
2017-08-23	27.05	27.1	26.35	26.52	-0.51	-1.89	546226.0	14571159.4	896
2017-08-22	27.4	27.8	26.9	27.03	-0.37	-1.35	468803.0	12818751.3	697
2017-08-21	27.5	27.8	27.2	27.4	-0.29	-1.05	391005.0	10735847.25	630
2017-08-20	27.5	28.35	27.3	27.69	0.23	0.84	907219.0	25308852.3	1250
2017-08-17	27.4	28.0	27.05	27.46	0.11	0.4	947406.0	26020372.8	1412
2017-08-16	27.9	27.95	26.05	27.35	-0.55	-1.97	634300.0	17375647.75	1034
2017-08-15	28.0	28.25	27.4	27.9	0.14	0.5	674157.0	18780482.8	1073
2017-08-14	27.2	28.2	27.1	27.76	0.57	2.1	937023.0	26027152.05	1425
2017-08-13	28.0	28.25	27.05	27.19	-0.92	-3.27	818106.0	22692955.75	1292
2017-08-10	28.4	29.3	27.8	28.11	-0.02	-0.07	1681085.0	47906114.65	2380
2017-08-09	27.5	29.3	27.0	28.13	0.4	1.44	3231489.0	90986041.8	4671
2017-08-08	29.1	30.9	26.5	27.73	-0.62	-2.19	5287216.0	155818834.4	6670
2017-08-07	26.35	28.35	26.1	28.35	2.55	9.88	4266603.0	116759588.05	4737
2017-08-06	23.96	25.8	23.7	25.8	2.33	9.93	2647013.0	66332086.16	2945
2017-08-03	23.84	23.84	23.3	23.47	-0.43	-1.8	503207.0	11837857.44	814
2017-08-02	24.42	24.54	23.82	23.9	-0.31	-1.28	688796.0	16694786.04	971
2017-08-01	24.3	24.96	24.0	24.21	0.07	0.29	1177982.0	28858135.68	1352
2017-07-31	23.62	24.7	23.62	24.14	0.58	2.46	1660118.0	40071314.48	1851
2017-07-30	23.3	23.98	23.2	23.56	0.13	0.55	385206.0	9111379.76	622
2017-07-27	24.1	24.1	23.4	23.43	-0.37	-1.55	530547.0	12505484.82	813
2017-07-26	23.52	24.4	23.44	23.8	0.33	1.41	1362857.0	32672810.58	1709
2017-07-25	23.26	24.1	23.18	23.47	0.27	1.16	1563346.0	37030133.4	1929
2017-07-24	23.14	23.4	23.0	23.2	0.09	0.39	607960.0	14102759.8	857
2017-07-23	23.16	23.56	22.98	23.11	0.01	0.04	956858.0	22218934.64	1228
2017-07-20	23.48	23.64	23.06	23.1	-0.12	-0.52	769494.0	17911792.04	992
2017-07-19	23.2	23.68	22.8	23.22	0.12	0.52	815393.0	18910058.96	1173
2017-07-18	23.96	24.42	22.96	23.1	-0.99	-4.11	1497545.0	35400707.64	2028
2017-07-17	24.08	25.3	23.56	24.09	0.11	0.46	2792282.0	68752071.66	3198
2017-07-16	22.32	24.36	22.32	23.98	1.78	8.02	2865039.0	67240808.04	3096
2017-07-13	21.9	22.5	21.46	22.2	1.04	4.91	1303182.0	28797855.66	1556
2017-07-12	22.12	22.34	21.0	21.16	-0.87	-3.95	621255.0	13586720.0	941
2017-07-11	21.6	22.64	21.52	22.03	0.47	2.18	1568084.0	34789341.54	2019
2017-07-10	21.2	22.56	21.0	21.56	0.52	2.47	1794543.0	39367106.3	2199
2017-07-09	21.0	21.68	21.0	21.04	0.08	0.38	736070.0	15682047.7	1059
2017-07-06	21.0	21.2	20.72	20.96	0.03	0.14	438266.0	9195048.1	694
2017-07-05	21.3	21.6	20.76	20.93	-0.1	-0.48	1082620.0	22952772.56	1504
2017-07-04	21.5	22.6	20.8	21.03	0.05	0.24	3592937.0	78356551.06	3763
2017-07-03	19.1	20.98	18.92	20.98	1.89	9.9	2106492.0	42270894.94	2143
2017-07-02	19.12	19.38	19.0	19.09	0.15	0.79	569609.0	10908700.94	798
2017-06-22	19.4	19.4	18.9	18.94	-0.46	-2.37	601046.0	11495802.68	833
2017-06-21	19.84	19.94	19.2	19.4	-0.09	-0.46	824395.0	16165226.26	994
2017-06-20	19.0	20.2	19.0	19.49	0.44	2.31	2527116.0	49838305.76	2932
2017-06-19	19.12	19.64	19.0	19.05	-0.02	-0.1	762496.0	14736092.76	1300
2017-06-18	19.5	20.2	18.12	19.07	-0.47	-2.41	2745125.0	52572076.78	3404
2017-06-15	21.54	21.58	19.54	19.54	-2.15	-9.91	1166035.0	24096934.34	1674
2017-06-14	22.0	22.3	21.68	21.69	-0.22	-1.0	1098628.0	24139855.92	1529
2017-06-13	21.7	23.18	21.2	21.91	0.19	0.87	3262477.0	72185298.94	4190
2017-06-12	22.7	22.98	21.14	21.72	-1.46	-6.3	2768961.0	60610812.58	3838
2017-06-11	25.75	26.0	23.18	23.18	-2.56	-9.95	1963529.0	48256063.51	2040
2017-06-08	26.2	27.0	25.5	25.74	-0.69	-2.61	1936185.0	50917849.45	2594
2017-06-07	28.0	28.45	26.2	26.43	-1.94	-6.84	2605511.0	70772360.9	4148
2017-06-06	28.0	29.9	27.25	28.37	1.17	4.3	4731780.0	135035852.45	5382
2017-06-05	25.3	27.2	25.1	27.2	2.46	9.94	3978069.0	104554466.45	4171
2017-06-04	24.74	24.74	24.74	24.74	2.24	9.96	548705.0	13574961.7	210
2017-06-01				22.5	0.0	0.0	0.0	0.0	0
2017-05-31				22.5	0.0	0.0	0.0	0.0	0
2017-05-30				22.5	0.0	0.0	0.0	0.0	0
2017-05-29				22.5	0.0	0.0	0.0	0.0	0
2017-05-28				22.5	0.0	0.0	0.0	0.0	0
2017-05-25				22.5	0.0	0.0	0.0	0.0	0
2017-05-24				22.5	0.0	0.0	0.0	0.0	0
2017-05-23				22.5	0.0	0.0	0.0	0.0	0
2017-05-22				22.5	0.0	0.0	0.0	0.0	0
2017-05-21				22.5	0.0	0.0	0.0	0.0	0
2017-05-18				22.5	0.0	0.0	0.0	0.0	0
2017-05-17				22.5	0.0	0.0	0.0	0.0	0
2017-05-16				22.5	0.0	0.0	0.0	0.0	0
2017-05-15				22.5	0.0	0.0	0.0	0.0	0
2017-05-14				22.5	0.0	0.0	0.0	0.0	0
2017-05-11				22.5	0.0	0.0	0.0	0.0	0
2017-05-10				22.5	0.0	0.0	0.0	0.0	0
2017-05-09				22.5	0.0	0.0	0.0	0.0	0
2017-05-08				22.5	0.0	0.0	0.0	0.0	0
2017-05-07				22.5	0.0	0.0	0.0	0.0	0
2017-05-04				22.5	0.0	0.0	0.0	0.0	0
2017-05-03				22.5	0.0	0.0	0.0	0.0	0
2017-05-02				22.5	0.0	0.0	0.0	0.0	0
2017-05-01				22.5	0.0	0.0	0.0	0.0	0
2017-04-30				22.5	0.0	0.0	0.0	0.0	0
2017-04-27				22.5	0.0	0.0	0.0	0.0	0
2017-04-26				22.5	0.0	0.0	0.0	0.0	0
2017-04-25				22.5	0.0	0.0	0.0	0.0	0
2017-04-24				22.5	0.0	0.0	0.0	0.0	0
2017-04-23				22.5	0.0	0.0	0.0	0.0	0
2017-04-20				22.5	0.0	0.0	0.0	0.0	0
2017-04-19				22.5	0.0	0.0	0.0	0.0	0
2017-04-18				22.5	0.0	0.0	0.0	0.0	0
2017-04-17				22.5	0.0	0.0	0.0	0.0	0
2017-04-16				22.5	0.0	0.0	0.0	0.0	0
2017-04-13				22.5	0.0	0.0	0.0	0.0	0
2017-04-12				22.5	0.0	0.0	0.0	0.0	0
2017-04-11				22.5	0.0	0.0	0.0	0.0	0
2017-04-10				22.5	0.0	0.0	0.0	0.0	0
2017-04-09				22.5	0.0	0.0	0.0	0.0	0
2017-04-06				22.5	0.0	0.0	0.0	0.0	0
2017-04-05				22.5	0.0	0.0	0.0	0.0	0
2017-04-04				22.5	0.0	0.0	0.0	0.0	0
2017-04-03				22.5	0.0	0.0	0.0	0.0	0
2017-04-02				22.5	0.0	0.0	0.0	0.0	0
2017-03-30				22.5	0.0	0.0	0.0	0.0	0
2017-03-29				22.5	0.0	0.0	0.0	0.0	0
2017-03-28				22.5	0.0	0.0	0.0	0.0	0
2017-03-27				22.5	0.0	0.0	0.0	0.0	0
2017-03-26				22.5	0.0	0.0	0.0	0.0	0
2017-03-23				22.5	0.0	0.0	0.0	0.0	0
2017-03-22				22.5	0.0	0.0	0.0	0.0	0
2017-03-21				22.5	0.0	0.0	0.0	0.0	0
2017-03-20				22.5	0.0	0.0	0.0	0.0	0
2017-03-19				22.5	0.0	0.0	0.0	0.0	0
2017-03-16				22.5	0.0	0.0	0.0	0.0	0
2017-03-15				22.5	0.0	0.0	0.0	0.0	0
2017-03-14				22.5	0.0	0.0	0.0	0.0	0
2017-03-13				22.5	0.0	0.0	0.0	0.0	0
2017-03-12				22.5	0.0	0.0	0.0	0.0	0
2017-03-09				22.5	0.0	0.0	0.0	0.0	0
2017-03-08				22.5	0.0	0.0	0.0	0.0	0
2017-03-07				22.5	0.0	0.0	0.0	0.0	0
2017-03-06				22.5	0.0	0.0	0.0	0.0	0
2017-03-05				22.5	0.0	0.0	0.0	0.0	0
2017-03-02				22.5	0.0	0.0	0.0	0.0	0
2017-03-01				22.5	0.0	0.0	0.0	0.0	0
2017-02-28				22.5	0.0	0.0	0.0	0.0	0
2017-02-27				22.5	0.0	0.0	0.0	0.0	0
2017-02-26				22.5	0.0	0.0	0.0	0.0	0
2017-02-23				22.5	0.0	0.0	0.0	0.0	0
2017-02-22				22.5	0.0	0.0	0.0	0.0	0
2017-02-21				22.5	0.0	0.0	0.0	0.0	0
2017-02-20				22.5	0.0	0.0	0.0	0.0	0
2017-02-19				22.5	0.0	0.0	0.0	0.0	0
2017-02-16				22.5	0.0	0.0	0.0	0.0	0
2017-02-15				22.5	0.0	0.0	0.0	0.0	0
2017-02-14				22.5	0.0	0.0	0.0	0.0	0
2017-02-13				22.5	0.0	0.0	0.0	0.0	0
2017-02-12				22.5	0.0	0.0	0.0	0.0	0
2017-02-09				22.5	0.0	0.0	0.0	0.0	0
2017-02-08				22.5	0.0	0.0	0.0	0.0	0
2017-02-07				22.5	0.0	0.0	0.0	0.0	0
2017-02-06				22.5	0.0	0.0	0.0	0.0	0
2017-02-05				22.5	0.0	0.0	0.0	0.0	0
2017-02-02				22.5	0.0	0.0	0.0	0.0	0
2017-02-01				22.5	0.0	0.0	0.0	0.0	0
2017-01-31				22.5	0.0	0.0	0.0	0.0	0
2017-01-30				22.5	0.0	0.0	0.0	0.0	0
2017-01-29				22.5	0.0	0.0	0.0	0.0	0
2017-01-26				22.5	0.0	0.0	0.0	0.0	0
2017-01-25				22.5	0.0	0.0	0.0	0.0	0
2017-01-24				22.5	0.0	0.0	0.0	0.0	0
2017-01-23				22.5	0.0	0.0	0.0	0.0	0
2017-01-22				22.5	0.0	0.0	0.0	0.0	0
2017-01-19				22.5	0.0	0.0	0.0	0.0	0
2017-01-18				22.5	0.0	0.0	0.0	0.0	0
2017-01-17				22.5	0.0	0.0	0.0	0.0	0
2017-01-16				22.5	0.0	0.0	0.0	0.0	0
2017-01-15				22.5	0.0	0.0	0.0	0.0	0
2017-01-12				22.5	0.0	0.0	0.0	0.0	0
2017-01-11				22.5	0.0	0.0	0.0	0.0	0
2017-01-10				22.5	0.0	0.0	0.0	0.0	0
2017-01-09				22.5	0.0	0.0	0.0	0.0	0
2017-01-08				22.5	0.0	0.0	0.0	0.0	0
2017-01-05				22.5	0.0	0.0	0.0	0.0	0
2017-01-04				22.5	0.0	0.0	0.0	0.0	0
2017-01-03				22.5	0.0	0.0	0.0	0.0	0
2017-01-02				22.5	0.0	0.0	0.0	0.0	0
2017-01-01				22.5	0.0	0.0	0.0	0.0	0
2016-12-29				22.5	0.0	0.0	0.0	0.0	0
2016-12-28				22.5	0.0	0.0	0.0	0.0	0
2016-12-27				22.5	0.0	0.0	0.0	0.0	0
2016-12-26				22.5	0.0	0.0	0.0	0.0	0
2016-12-25				22.5	0.0	0.0	0.0	0.0	0
2016-12-22				22.5	0.0	0.0	0.0	0.0	0
2016-12-21				22.5	0.0	0.0	0.0	0.0	0
2016-12-20				22.5	0.0	0.0	0.0	0.0	0
2016-12-19				22.5	0.0	0.0	0.0	0.0	0
2016-12-18				22.5	0.0	0.0	0.0	0.0	0
2016-12-15				22.5	0.0	0.0	0.0	0.0	0
2016-12-14				22.5	0.0	0.0	0.0	0.0	0
2016-12-13				22.5	0.0	0.0	0.0	0.0	0
2016-12-12				22.5	0.0	0.0	0.0	0.0	0
2016-12-11				22.5	0.0	0.0	0.0	0.0	0
2016-12-08				22.5	0.0	0.0	0.0	0.0	0
2016-12-07				22.5	0.0	0.0	0.0	0.0	0
2016-12-06				22.5	0.0	0.0	0.0	0.0	0
2016-12-05				22.5	0.0	0.0	0.0	0.0	0
2016-12-04				22.5	0.0	0.0	0.0	0.0	0
2016-12-01				22.5	0.0	0.0	0.0	0.0	0
2016-11-30				22.5	0.0	0.0	0.0	0.0	0
2016-11-29				22.5	0.0	0.0	0.0	0.0	0
2016-11-28				22.5	0.0	0.0	0.0	0.0	0
2016-11-27				22.5	0.0	0.0	0.0	0.0	0
2016-11-24				22.5	0.0	0.0	0.0	0.0	0
2016-11-23				22.5	0.0	0.0	0.0	0.0	0
2016-11-22				22.5	0.0	0.0	0.0	0.0	0
2016-11-21				22.5	0.0	0.0	0.0	0.0	0
2016-11-20				22.5	0.0	0.0	0.0	0.0	0
2016-11-17				22.5	0.0	0.0	0.0	0.0	0
2016-11-16				22.5	0.0	0.0	0.0	0.0	0
2016-11-15				22.5	0.0	0.0	0.0	0.0	0
2016-11-14				22.5	0.0	0.0	0.0	0.0	0
2016-11-13				22.5	0.0	0.0	0.0	0.0	0
2016-11-10				22.5	0.0	0.0	0.0	0.0	0
2016-11-09				22.5	0.0	0.0	0.0	0.0	0
2016-11-08				22.5	0.0	0.0	0.0	0.0	0
2016-11-07				22.5	0.0	0.0	0.0	0.0	0
2016-11-06				22.5	0.0	0.0	0.0	0.0	0
2016-11-03				22.5	0.0	0.0	0.0	0.0	0
2016-11-02				22.5	0.0	0.0	0.0	0.0	0
2016-11-01				22.5	0.0	0.0	0.0	0.0	0
2016-10-31				22.5	0.0	0.0	0.0	0.0	0
2016-10-30				22.5	0.0	0.0	0.0	0.0	0
2016-10-27				22.5	0.0	0.0	0.0	0.0	0
2016-10-26				22.5	0.0	0.0	0.0	0.0	0
2016-10-25				22.5	0.0	0.0	0.0	0.0	0
2016-10-24				22.5	0.0	0.0	0.0	0.0	0
2016-10-23				22.5	0.0	0.0	0.0	0.0	0
2016-10-20				22.5	0.0	0.0	0.0	0.0	0
2016-10-19				22.5	0.0	0.0	0.0	0.0	0
2016-10-18				22.5	0.0	0.0	0.0	0.0	0
2016-10-17				22.5	0.0	0.0	0.0	0.0	0
2016-10-16				22.5	0.0	0.0	0.0	0.0	0
2016-10-13				22.5	0.0	0.0	0.0	0.0	0
2016-10-12				22.5	0.0	0.0	0.0	0.0	0
2016-10-11				22.5	0.0	0.0	0.0	0.0	0
2016-10-10				22.5	0.0	0.0	0.0	0.0	0
2016-10-09				22.5	0.0	0.0	0.0	0.0	0
2016-10-06				22.5	0.0	0.0	0.0	0.0	0
2016-10-05				22.5	0.0	0.0	0.0	0.0	0
2016-10-04				22.5	0.0	0.0	0.0	0.0	0
2016-10-03				22.5	0.0	0.0	0.0	0.0	0
2016-10-02				22.5	0.0	0.0	0.0	0.0	0
2016-09-29				22.5	0.0	0.0	0.0	0.0	0
2016-09-28				22.5	0.0	0.0	0.0	0.0	0
2016-09-27				22.5	0.0	0.0	0.0	0.0	0
2016-09-26				22.5	0.0	0.0	0.0	0.0	0
2016-09-25				22.5	0.0	0.0	0.0	0.0	0
2016-09-21				22.5	0.0	0.0	0.0	0.0	0
2016-09-20				22.5	0.0	0.0	0.0	0.0	0
2016-09-19				22.5	0.0	0.0	0.0	0.0	0
2016-09-18				22.5	0.0	0.0	0.0	0.0	0
2016-09-08				22.5	0.0	0.0	0.0	0.0	0
2016-09-07				22.5	0.0	0.0	0.0	0.0	0
2016-09-06				22.5	0.0	0.0	0.0	0.0	0
2016-09-05				22.5	0.0	0.0	0.0	0.0	0
2016-09-04				22.5	0.0	0.0	0.0	0.0	0
2016-09-01				22.5	0.0	0.0	0.0	0.0	0
2016-08-31				22.5	0.0	0.0	0.0	0.0	0
2016-08-30				22.5	0.0	0.0	0.0	0.0	0
2016-08-29				22.5	0.0	0.0	0.0	0.0	0
2016-08-28				22.5	0.0	0.0	0.0	0.0	0
2016-08-25				22.5	0.0	0.0	0.0	0.0	0
2016-08-24				22.5	0.0	0.0	0.0	0.0	0
2016-08-23				22.5	0.0	0.0	0.0	0.0	0
2016-08-22				22.5	0.0	0.0	0.0	0.0	0
2016-08-21				22.5	0.0	0.0	0.0	0.0	0
2016-08-18				22.5	0.0	0.0	0.0	0.0	0
2016-08-17				22.5	0.0	0.0	0.0	0.0	0
2016-08-16				22.5	0.0	0.0	0.0	0.0	0
2016-08-15				22.5	0.0	0.0	0.0	0.0	0
2016-08-14				22.5	0.0	0.0	0.0	0.0	0
2016-08-11				22.5	0.0	0.0	0.0	0.0	0
2016-08-10				22.5	0.0	0.0	0.0	0.0	0
2016-08-09				22.5	0.0	0.0	0.0	0.0	0
2016-08-08				22.5	0.0	0.0	0.0	0.0	0
2016-08-07				22.5	0.0	0.0	0.0	0.0	0
2016-08-04				22.5	0.0	0.0	0.0	0.0	0
2016-08-03				22.5	0.0	0.0	0.0	0.0	0
2016-08-02				22.5	0.0	0.0	0.0	0.0	0
2016-08-01				22.5	0.0	0.0	0.0	0.0	0
2016-07-31				22.5	0.0	0.0	0.0	0.0	0
2016-07-28				22.5	0.0	0.0	0.0	0.0	0
2016-07-27				22.5	0.0	0.0	0.0	0.0	0
2016-07-26				22.5	0.0	0.0	0.0	0.0	0
2016-07-25				22.5	0.0	0.0	0.0	0.0	0
2016-07-24				22.5	0.0	0.0	0.0	0.0	0
2016-07-21				22.5	0.0	0.0	0.0	0.0	0
2016-07-20				22.5	0.0	0.0	0.0	0.0	0
2016-07-19				22.5	0.0	0.0	0.0	0.0	0
2016-07-18				22.5	0.0	0.0	0.0	0.0	0
2016-07-17				22.5	0.0	0.0	0.0	0.0	0
2016-07-14				22.5	0.0	0.0	0.0	0.0	0
2016-07-13				22.5	0.0	0.0	0.0	0.0	0
2016-07-12				22.5	0.0	0.0	0.0	0.0	0
2016-07-11				22.5	0.0	0.0	0.0	0.0	0
2016-07-10				22.5	0.0	0.0	0.0	0.0	0
2016-06-30				22.5	0.0	0.0	0.0	0.0	0
2016-06-29				22.5	0.0	0.0	0.0	0.0	0
2016-06-28				22.5	0.0	0.0	0.0	0.0	0
2016-06-27				22.5	0.0	0.0	0.0	0.0	0
2016-06-26				22.5	0.0	0.0	0.0	0.0	0
2016-06-23				22.5	0.0	0.0	0.0	0.0	0
2016-06-22				22.5	0.0	0.0	0.0	0.0	0
2016-06-21				22.5	0.0	0.0	0.0	0.0	0
2016-06-20				22.5	0.0	0.0	0.0	0.0	0
2016-06-19				22.5	0.0	0.0	0.0	0.0	0
2016-06-16				22.5	0.0	0.0	0.0	0.0	0
2016-06-15				22.5	0.0	0.0	0.0	0.0	0
2016-06-14				22.5	0.0	0.0	0.0	0.0	0
2016-06-13				22.5	0.0	0.0	0.0	0.0	0
2016-06-12				22.5	0.0	0.0	0.0	0.0	0
2016-06-09				22.5	0.0	0.0	0.0	0.0	0
2016-06-08				22.5	0.0	0.0	0.0	0.0	0
2016-06-07				22.5	0.0	0.0	0.0	0.0	0
2016-06-06				22.5	0.0	0.0	0.0	0.0	0
2016-06-05				22.5	0.0	0.0	0.0	0.0	0
2016-06-02				22.5	0.0	0.0	0.0	0.0	0
2016-06-01				22.5	0.0	0.0	0.0	0.0	0
2016-05-31				22.5	0.0	0.0	0.0	0.0	0
2016-05-30				22.5	0.0	0.0	0.0	0.0	0
2016-05-29				22.5	0.0	0.0	0.0	0.0	0
2016-05-26				22.5	0.0	0.0	0.0	0.0	0
2016-05-25				22.5	0.0	0.0	0.0	0.0	0
2016-05-24				22.5	0.0	0.0	0.0	0.0	0
2016-05-23				22.5	0.0	0.0	0.0	0.0	0
2016-05-22				22.5	0.0	0.0	0.0	0.0	0
2016-05-19				22.5	0.0	0.0	0.0	0.0	0
2016-05-18				22.5	0.0	0.0	0.0	0.0	0
2016-05-17				22.5	0.0	0.0	0.0	0.0	0
2016-05-16				22.5	0.0	0.0	0.0	0.0	0
2016-05-15				22.5	0.0	0.0	0.0	0.0	0
2016-05-12				22.5	0.0	0.0	0.0	0.0	0
2016-05-11				22.5	0.0	0.0	0.0	0.0	0
2016-05-10				22.5	0.0	0.0	0.0	0.0	0
2016-05-09				22.5	0.0	0.0	0.0	0.0	0
2016-05-08				22.5	0.0	0.0	0.0	0.0	0
2016-05-05				22.5	0.0	0.0	0.0	0.0	0
2016-05-04				22.5	0.0	0.0	0.0	0.0	0
2016-05-03				22.5	0.0	0.0	0.0	0.0	0
2016-05-02				22.5	0.0	0.0	0.0	0.0	0
2016-05-01				22.5	0.0	0.0	0.0	0.0	0
2016-04-28				22.5	0.0	0.0	0.0	0.0	0
2016-04-27				22.5	0.0	0.0	0.0	0.0	0
2016-04-26				22.5	0.0	0.0	0.0	0.0	0
2016-04-25				22.5	0.0	0.0	0.0	0.0	0
2016-04-24				22.5	0.0	0.0	0.0	0.0	0
2016-04-21				22.5	0.0	0.0	0.0	0.0	0
2016-04-20				22.5	0.0	0.0	0.0	0.0	0
2016-04-19				22.5	0.0	0.0	0.0	0.0	0
2016-04-18				22.5	0.0	0.0	0.0	0.0	0
2016-04-17				22.5	0.0	0.0	0.0	0.0	0
2016-04-14				22.5	0.0	0.0	0.0	0.0	0
2016-04-13				22.5	0.0	0.0	0.0	0.0	0
2016-04-12				22.5	0.0	0.0	0.0	0.0	0
2016-04-11				22.5	0.0	0.0	0.0	0.0	0
2016-04-10				22.5	0.0	0.0	0.0	0.0	0
2016-04-07				22.5	0.0	0.0	0.0	0.0	0
2016-04-06				22.5	0.0	0.0	0.0	0.0	0
2016-04-05				22.5	0.0	0.0	0.0	0.0	0
2016-04-04				22.5	0.0	0.0	0.0	0.0	0
2016-04-03				22.5	0.0	0.0	0.0	0.0	0
2016-03-31				22.5	0.0	0.0	0.0	0.0	0
2016-03-30				22.5	0.0	0.0	0.0	0.0	0
2016-03-29				22.5	0.0	0.0	0.0	0.0	0
2016-03-28				22.5	0.0	0.0	0.0	0.0	0
2016-03-27				22.5	0.0	0.0	0.0	0.0	0
2016-03-24				22.5	0.0	0.0	0.0	0.0	0
2016-03-23				22.5	0.0	0.0	0.0	0.0	0
2016-03-22				22.5	0.0	0.0	0.0	0.0	0
2016-03-21				22.5	0.0	0.0	0.0	0.0	0
2016-03-20				22.5	0.0	0.0	0.0	0.0	0
2016-03-17				22.5	0.0	0.0	0.0	0.0	0
2016-03-16				22.5	0.0	0.0	0.0	0.0	0
2016-03-15				22.5	0.0	0.0	0.0	0.0	0
2016-03-14				22.5	0.0	0.0	0.0	0.0	0
2016-03-13				22.5	0.0	0.0	0.0	0.0	0
2016-03-10				22.5	0.0	0.0	0.0	0.0	0
2016-03-09				22.5	0.0	0.0	0.0	0.0	0
2016-03-08				22.5	0.0	0.0	0.0	0.0	0
2016-03-07				22.5	0.0	0.0	0.0	0.0	0
2016-03-06				22.5	0.0	0.0	0.0	0.0	0
2016-03-03				22.5	0.0	0.0	0.0	0.0	0
2016-03-02				22.5	0.0	0.0	0.0	0.0	0
2016-03-01				22.5	0.0	0.0	0.0	0.0	0
2016-02-29				22.5	0.0	0.0	0.0	0.0	0
2016-02-28				22.5	0.0	0.0	0.0	0.0	0
2016-02-25				22.5	0.0	0.0	0.0	0.0	0
2016-02-24				22.5	0.0	0.0	0.0	0.0	0
2016-02-23				22.5	0.0	0.0	0.0	0.0	0
2016-02-22				22.5	0.0	0.0	0.0	0.0	0
2016-02-21				22.5	0.0	0.0	0.0	0.0	0
2016-02-18				22.5	0.0	0.0	0.0	0.0	0
2016-02-17				22.5	0.0	0.0	0.0	0.0	0
2016-02-16				22.5	0.0	0.0	0.0	0.0	0
2016-02-15				22.5	0.0	0.0	0.0	0.0	0
2016-02-14				22.5	0.0	0.0	0.0	0.0	0
2016-02-11				22.5	0.0	0.0	0.0	0.0	0
2016-02-10				22.5	0.0	0.0	0.0	0.0	0
2016-02-09				22.5	0.0	0.0	0.0	0.0	0
2016-02-08				22.5	0.0	0.0	0.0	0.0	0
2016-02-07				22.5	0.0	0.0	0.0	0.0	0
2016-02-04				22.5	0.0	0.0	0.0	0.0	0
2016-02-03				22.5	0.0	0.0	0.0	0.0	0
2016-02-02				22.5	0.0	0.0	0.0	0.0	0
2016-02-01				22.5	0.0	0.0	0.0	0.0	0
2016-01-31				22.5	0.0	0.0	0.0	0.0	0
2016-01-28				22.5	0.0	0.0	0.0	0.0	0
2016-01-27				22.5	0.0	0.0	0.0	0.0	0
2016-01-26				22.5	0.0	0.0	0.0	0.0	0
2016-01-25				22.5	0.0	0.0	0.0	0.0	0
2016-01-24				22.5	0.0	0.0	0.0	0.0	0
2016-01-21				22.5	0.0	0.0	0.0	0.0	0
2016-01-20				22.5	0.0	0.0	0.0	0.0	0
2016-01-19				22.5	0.0	0.0	0.0	0.0	0
2016-01-18				22.5	0.0	0.0	0.0	0.0	0
2016-01-17				22.5	0.0	0.0	0.0	0.0	0
2016-01-14				22.5	0.0	0.0	0.0	0.0	0
2016-01-13				22.5	0.0	0.0	0.0	0.0	0
2016-01-12				22.5	0.0	0.0	0.0	0.0	0
2016-01-11				22.5	0.0	0.0	0.0	0.0	0
2016-01-10				22.5	0.0	0.0	0.0	0.0	0
2016-01-07				22.5	0.0	0.0	0.0	0.0	0
2016-01-06				22.5	0.0	0.0	0.0	0.0	0
2016-01-05				22.5	0.0	0.0	0.0	0.0	0
2016-01-04				22.5	0.0	0.0	0.0	0.0	0
2016-01-03				22.5	0.0	0.0	0.0	0.0	0
2015-12-31				22.5	0.0	0.0	0.0	0.0	0
2015-12-30				22.5	0.0	0.0	0.0	0.0	0
2015-12-29				22.5	0.0	0.0	0.0	0.0	0
2015-12-28				22.5	0.0	0.0	0.0	0.0	0
2015-12-27				22.5	0.0	0.0	0.0	0.0	0
2015-12-24				22.5	0.0	0.0	0.0	0.0	0
2015-12-23				22.5	0.0	0.0	0.0	0.0	0
2015-12-22				22.5	0.0	0.0	0.0	0.0	0
2015-12-21				22.5	0.0	0.0	0.0	0.0	0
2015-12-20				22.5	0.0	0.0	0.0	0.0	0
2015-12-17				22.5	0.0	0.0	0.0	0.0	0
2015-12-16				22.5	0.0	0.0	0.0	0.0	0
2015-12-15				22.5	0.0	0.0	0.0	0.0	0
2015-12-14				22.5	0.0	0.0	0.0	0.0	0
2015-12-13				22.5	0.0	0.0	0.0	0.0	0
2015-12-10				22.5	0.0	0.0	0.0	0.0	0
2015-12-09				22.5	0.0	0.0	0.0	0.0	0
2015-12-08				22.5	0.0	0.0	0.0	0.0	0
2015-12-07				22.5	0.0	0.0	0.0	0.0	0
2015-12-06				22.5	0.0	0.0	0.0	0.0	0
2015-12-03				22.5	0.0	0.0	0.0	0.0	0
2015-12-02				22.5	0.0	0.0	0.0	0.0	0
2015-12-01				22.5	0.0	0.0	0.0	0.0	0
2015-11-30				22.5	0.0	0.0	0.0	0.0	0
2015-11-29				22.5	0.0	0.0	0.0	0.0	0
2015-11-26				22.5	0.0	0.0	0.0	0.0	0
2015-11-25				22.5	0.0	0.0	0.0	0.0	0
2015-11-24				22.5	0.0	0.0	0.0	0.0	0
2015-11-23				22.5	0.0	0.0	0.0	0.0	0
2015-11-22				22.5	0.0	0.0	0.0	0.0	0
2015-11-19				22.5	0.0	0.0	0.0	0.0	0
2015-11-18				22.5	0.0	0.0	0.0	0.0	0
2015-11-17				22.5	0.0	0.0	0.0	0.0	0
2015-11-16				22.5	0.0	0.0	0.0	0.0	0
2015-11-15				22.5	0.0	0.0	0.0	0.0	0
2015-11-12				22.5	0.0	0.0	0.0	0.0	0
2015-11-11				22.5	0.0	0.0	0.0	0.0	0
2015-11-10				22.5	0.0	0.0	0.0	0.0	0
2015-11-09				22.5	0.0	0.0	0.0	0.0	0
2015-11-08				22.5	0.0	0.0	0.0	0.0	0
2015-11-05				22.5	0.0	0.0	0.0	0.0	0
2015-11-04				22.5	0.0	0.0	0.0	0.0	0
2015-11-03				22.5	0.0	0.0	0.0	0.0	0
2015-11-02				22.5	0.0	0.0	0.0	0.0	0
2015-11-01				22.5	0.0	0.0	0.0	0.0	0
2015-10-29				22.5	0.0	0.0	0.0	0.0	0
2015-10-28				22.5	0.0	0.0	0.0	0.0	0
2015-10-27				22.5	0.0	0.0	0.0	0.0	0
2015-10-26				22.5	0.0	0.0	0.0	0.0	0
2015-10-25				22.5	0.0	0.0	0.0	0.0	0
2015-10-22				22.5	0.0	0.0	0.0	0.0	0
2015-10-21				22.5	0.0	0.0	0.0	0.0	0
2015-10-20				22.5	0.0	0.0	0.0	0.0	0
2015-10-19				22.5	0.0	0.0	0.0	0.0	0
2015-10-18				22.5	0.0	0.0	0.0	0.0	0
2015-10-15				22.5	0.0	0.0	0.0	0.0	0
2015-10-14				22.5	0.0	0.0	0.0	0.0	0
2015-10-13				22.5	0.0	0.0	0.0	0.0	0
2015-10-12				22.5	0.0	0.0	0.0	0.0	0
2015-10-11				22.5	0.0	0.0	0.0	0.0	0
2015-10-08				22.5	0.0	0.0	0.0	0.0	0
2015-10-07				22.5	0.0	0.0	0.0	0.0	0
2015-10-06				22.5	0.0	0.0	0.0	0.0	0
2015-10-05				22.5	0.0	0.0	0.0	0.0	0
2015-10-04				22.5	0.0	0.0	0.0	0.0	0
2015-10-01				22.5	0.0	0.0	0.0	0.0	0
2015-09-30				22.5	0.0	0.0	0.0	0.0	0
2015-09-29				22.5	0.0	0.0	0.0	0.0	0
2015-09-21				22.5	0.0	0.0	0.0	0.0	0
2015-09-20				22.5	0.0	0.0	0.0	0.0	0
2015-09-17				22.5	0.0	0.0	0.0	0.0	0
2015-09-16				22.5	0.0	0.0	0.0	0.0	0
2015-09-15				22.5	0.0	0.0	0.0	0.0	0
2015-09-14				22.5	0.0	0.0	0.0	0.0	0
2015-09-13				22.5	0.0	0.0	0.0	0.0	0
2015-09-10				22.5	0.0	0.0	0.0	0.0	0
2015-09-09				22.5	0.0	0.0	0.0	0.0	0
2015-09-08				22.5	0.0	0.0	0.0	0.0	0
2015-09-07				22.5	0.0	0.0	0.0	0.0	0
2015-09-06				22.5	0.0	0.0	0.0	0.0	0
2015-09-03				22.5	0.0	0.0	0.0	0.0	0
2015-09-02				22.5	0.0	0.0	0.0	0.0	0
2015-09-01				22.5	0.0	0.0	0.0	0.0	0
2015-08-31				22.5	0.0	0.0	0.0	0.0	0
2015-08-30				22.5	0.0	0.0	0.0	0.0	0
2015-08-27				22.5	0.0	0.0	0.0	0.0	0
2015-08-26				22.5	0.0	0.0	0.0	0.0	0
2015-08-25				22.5	0.0	0.0	0.0	0.0	0
2015-08-24				22.5	0.0	0.0	0.0	0.0	0
2015-08-23				22.5	0.0	0.0	0.0	0.0	0
2015-08-20				22.5	0.0	0.0	0.0	0.0	0
2015-08-19				22.5	0.0	0.0	0.0	0.0	0
2015-08-18				22.5	0.0	0.0	0.0	0.0	0
2015-08-17				22.5	0.0	0.0	0.0	0.0	0
2015-08-16				22.5	0.0	0.0	0.0	0.0	0
2015-08-13				22.5	0.0	0.0	0.0	0.0	0
2015-08-12				22.5	0.0	0.0	0.0	0.0	0
2015-08-11				22.5	0.0	0.0	0.0	0.0	0
2015-08-10				22.5	0.0	0.0	0.0	0.0	0
2015-08-09				22.5	0.0	0.0	0.0	0.0	0
2015-08-06				22.5	0.0	0.0	0.0	0.0	0
2015-08-05				22.5	0.0	0.0	0.0	0.0	0
2015-08-04				22.5	0.0	0.0	0.0	0.0	0
2015-08-03				22.5	0.0	0.0	0.0	0.0	0
2015-08-02				22.5	0.0	0.0	0.0	0.0	0
2015-07-30				22.5	0.0	0.0	0.0	0.0	0
2015-07-29				22.5	0.0	0.0	0.0	0.0	0
2015-07-28				22.5	0.0	0.0	0.0	0.0	0
2015-07-27				22.5	0.0	0.0	0.0	0.0	0
2015-07-26				22.5	0.0	0.0	0.0	0.0	0
2015-07-23				22.5	0.0	0.0	0.0	0.0	0
2015-07-22				22.5	0.0	0.0	0.0	0.0	0
2015-07-15				22.5	0.0	0.0	0.0	0.0	0
2015-07-14				22.5	0.0	0.0	0.0	0.0	0
2015-07-13				22.5	0.0	0.0	0.0	0.0	0
2015-07-12				22.5	0.0	0.0	0.0	0.0	0
2015-07-09				22.5	0.0	0.0	0.0	0.0	0
2015-07-08				22.5	0.0	0.0	0.0	0.0	0
2015-07-07				22.5	0.0	0.0	0.0	0.0	0
2015-07-06				22.5	0.0	0.0	0.0	0.0	0
2015-07-05				22.5	0.0	0.0	0.0	0.0	0
2015-07-02				22.5	0.0	0.0	0.0	0.0	0
2015-07-01				22.5	0.0	0.0	0.0	0.0	0
2015-06-30				22.5	0.0	0.0	0.0	0.0	0
2015-06-29				22.5	0.0	0.0	0.0	0.0	0
2015-06-28				22.5	0.0	0.0	0.0	0.0	0
2015-06-25				22.5	0.0	0.0	0.0	0.0	0
2015-06-24				22.5	0.0	0.0	0.0	0.0	0
2015-06-23				22.5	0.0	0.0	0.0	0.0	0
2015-06-22				22.5	0.0	0.0	0.0	0.0	0
2015-06-21				22.5	0.0	0.0	0.0	0.0	0
2015-06-18				22.5	0.0	0.0	0.0	0.0	0
2015-06-17				22.5	0.0	0.0	0.0	0.0	0
2015-06-16				22.5	0.0	0.0	0.0	0.0	0
2015-06-15				22.5	0.0	0.0	0.0	0.0	0
2015-06-14				22.5	0.0	0.0	0.0	0.0	0
2015-06-11				22.5	0.0	0.0	0.0	0.0	0
2015-06-10				22.5	0.0	0.0	0.0	0.0	0
2015-06-09				22.5	0.0	0.0	0.0	0.0	0
2015-06-08				22.5	0.0	0.0	0.0	0.0	0
2015-06-07				22.5	0.0	0.0	0.0	0.0	0
2015-06-04				22.5	0.0	0.0	0.0	0.0	0
2015-06-03				22.5	0.0	0.0	0.0	0.0	0
2015-06-02				22.5	0.0	0.0	0.0	0.0	0
2015-06-01				22.5	0.0	0.0	0.0	0.0	0
2015-05-31				22.5	0.0	0.0	0.0	0.0	0
2015-05-28				22.5	0.0	0.0	0.0	0.0	0
2015-05-27				22.5	0.0	0.0	0.0	0.0	0
2015-05-26				22.5	0.0	0.0	0.0	0.0	0
2015-05-25				22.5	0.0	0.0	0.0	0.0	0
2015-05-24				22.5	0.0	0.0	0.0	0.0	0
2015-05-21				22.5	0.0	0.0	0.0	0.0	0
2015-05-20				22.5	0.0	0.0	0.0	0.0	0
2015-05-19				22.5	0.0	0.0	0.0	0.0	0
2015-05-18				22.5	0.0	0.0	0.0	0.0	0
2015-05-17				22.5	0.0	0.0	0.0	0.0	0
2015-05-14				22.5	0.0	0.0	0.0	0.0	0
2015-05-13				22.5	0.0	0.0	0.0	0.0	0
2015-05-12				22.5	0.0	0.0	0.0	0.0	0
2015-05-11				22.5	0.0	0.0	0.0	0.0	0
2015-05-10				22.5	0.0	0.0	0.0	0.0	0
2015-05-07				22.5	0.0	0.0	0.0	0.0	0
2015-05-06				22.5	0.0	0.0	0.0	0.0	0
2015-05-05				22.5	0.0	0.0	0.0	0.0	0
2015-05-04				22.5	0.0	0.0	0.0	0.0	0
2015-05-03				22.5	0.0	0.0	0.0	0.0	0
2015-04-30				22.5	0.0	0.0	0.0	0.0	0
2015-04-29				22.5	0.0	0.0	0.0	0.0	0
2015-04-28				22.5	0.0	0.0	0.0	0.0	0
2015-04-27				22.5	0.0	0.0	0.0	0.0	0
2015-04-26				22.5	0.0	0.0	0.0	0.0	0
2015-04-23				22.5	0.0	0.0	0.0	0.0	0
2015-04-22				22.5	0.0	0.0	0.0	0.0	0
2015-04-21				22.5	0.0	0.0	0.0	0.0	0
2015-04-20				22.5	0.0	0.0	0.0	0.0	0
2015-04-19				22.5	0.0	0.0	0.0	0.0	0
2015-04-16				22.5	0.0	0.0	0.0	0.0	0
2015-04-15				22.5	0.0	0.0	0.0	0.0	0
2015-04-14				22.5	0.0	0.0	0.0	0.0	0
2015-04-13				22.5	0.0	0.0	0.0	0.0	0
2015-04-12				22.5	0.0	0.0	0.0	0.0	0
2015-04-09				22.5	0.0	0.0	0.0	0.0	0
2015-04-08				22.5	0.0	0.0	0.0	0.0	0
2015-04-07				22.5	0.0	0.0	0.0	0.0	0
2015-04-06				22.5	0.0	0.0	0.0	0.0	0
2015-04-05				22.5	0.0	0.0	0.0	0.0	0
2015-04-02				22.5	0.0	0.0	0.0	0.0	0
2015-04-01				22.5	0.0	0.0	0.0	0.0	0
2015-03-31				22.5	0.0	0.0	0.0	0.0	0
2015-03-30				22.5	0.0	0.0	0.0	0.0	0
2015-03-29				22.5	0.0	0.0	0.0	0.0	0
2015-03-26				22.5	0.0	0.0	0.0	0.0	0
2015-03-25				22.5	0.0	0.0	0.0	0.0	0
2015-03-24				22.5	0.0	0.0	0.0	0.0	0
2015-03-23				22.5	0.0	0.0	0.0	0.0	0
2015-03-22				22.5	0.0	0.0	0.0	0.0	0
2015-03-19				22.5	0.0	0.0	0.0	0.0	0
2015-03-18				22.5	0.0	0.0	0.0	0.0	0
2015-03-17				22.5	0.0	0.0	0.0	0.0	0
2015-03-16				22.5	0.0	0.0	0.0	0.0	0
2015-03-15				22.5	0.0	0.0	0.0	0.0	0
2015-03-12				22.5	0.0	0.0	0.0	0.0	0
2015-03-11				22.5	0.0	0.0	0.0	0.0	0
2015-03-10				22.5	0.0	0.0	0.0	0.0	0
2015-03-09				22.5	0.0	0.0	0.0	0.0	0
2015-03-08				22.5	0.0	0.0	0.0	0.0	0
2015-03-05				22.5	0.0	0.0	0.0	0.0	0
2015-03-04				22.5	0.0	0.0	0.0	0.0	0
2015-03-03				22.5	0.0	0.0	0.0	0.0	0
2015-03-02				22.5	0.0	0.0	0.0	0.0	0
2015-03-01				22.5	0.0	0.0	0.0	0.0	0
2015-02-26				22.5	0.0	0.0	0.0	0.0	0
2015-02-25				22.5	0.0	0.0	0.0	0.0	0
2015-02-24				22.5	0.0	0.0	0.0	0.0	0
2015-02-23				22.5	0.0	0.0	0.0	0.0	0
2015-02-22				22.5	0.0	0.0	0.0	0.0	0
2015-02-19				22.5	0.0	0.0	0.0	0.0	0
2015-02-18				22.5	0.0	0.0	0.0	0.0	0
2015-02-17				22.5	0.0	0.0	0.0	0.0	0
2015-02-16				22.5	0.0	0.0	0.0	0.0	0
2015-02-15				22.5	0.0	0.0	0.0	0.0	0
2015-02-12				22.5	0.0	0.0	0.0	0.0	0
2015-02-11				22.5	0.0	0.0	0.0	0.0	0
2015-02-10				22.5	0.0	0.0	0.0	0.0	0
2015-02-09				22.5	0.0	0.0	0.0	0.0	0
2015-02-08				22.5	0.0	0.0	0.0	0.0	0
2015-02-05				22.5	0.0	0.0	0.0	0.0	0
2015-02-04				22.5	0.0	0.0	0.0	0.0	0
2015-02-03				22.5	0.0	0.0	0.0	0.0	0
2015-02-02				22.5	0.0	0.0	0.0	0.0	0
2015-02-01				22.5	0.0	0.0	0.0	0.0	0
2015-01-29				22.5	0.0	0.0	0.0	0.0	0
2015-01-28				22.5	0.0	0.0	0.0	0.0	0
2015-01-27				22.5	0.0	0.0	0.0	0.0	0
2015-01-26				22.5	0.0	0.0	0.0	0.0	0
2015-01-22				22.5	0.0	0.0	0.0	0.0	0
2015-01-21				22.5	0.0	0.0	0.0	0.0	0
2015-01-20				22.5	0.0	0.0	0.0	0.0	0
2015-01-19				22.5	0.0	0.0	0.0	0.0	0
2015-01-18				22.5	0.0	0.0	0.0	0.0	0
2015-01-15				22.5	0.0	0.0	0.0	0.0	0
2015-01-14				22.5	0.0	0.0	0.0	0.0	0
2015-01-13				22.5	0.0	0.0	0.0	0.0	0
2015-01-12				22.5	0.0	0.0	0.0	0.0	0
2015-01-11				22.5	0.0	0.0	0.0	0.0	0
2015-01-08				22.5	0.0	0.0	0.0	0.0	0
2015-01-07				22.5	0.0	0.0	0.0	0.0	0
2015-01-06				22.5	0.0	0.0	0.0	0.0	0
2015-01-05				22.5	0.0	0.0	0.0	0.0	0
2015-01-04				22.5	0.0	0.0	0.0	0.0	0
2015-01-01				22.5	0.0	0.0	0.0	0.0	0
2014-12-31				22.5	0.0	0.0	0.0	0.0	0
2014-12-30				22.5	0.0	0.0	0.0	0.0	0
2014-12-29				22.5	0.0	0.0	0.0	0.0	0
2014-12-28				22.5	0.0	0.0	0.0	0.0	0
2014-12-25				22.5	0.0	0.0	0.0	0.0	0
2014-12-24				22.5	0.0	0.0	0.0	0.0	0
2014-12-23				22.5	0.0	0.0	0.0	0.0	0
2014-12-22				22.5	0.0	0.0	0.0	0.0	0
2014-12-21				22.5	0.0	0.0	0.0	0.0	0
2014-12-18				22.5	0.0	0.0	0.0	0.0	0
2014-12-17				22.5	0.0	0.0	0.0	0.0	0
2014-12-16				22.5	0.0	0.0	0.0	0.0	0
2014-12-15				22.5	0.0	0.0	0.0	0.0	0
2014-12-14				22.5	0.0	0.0	0.0	0.0	0
2014-12-11				22.5	0.0	0.0	0.0	0.0	0
2014-12-10				22.5	0.0	0.0	0.0	0.0	0
2014-12-09				22.5	0.0	0.0	0.0	0.0	0
2014-12-08				22.5	0.0	0.0	0.0	0.0	0
2014-12-07				22.5	0.0	0.0	0.0	0.0	0
2014-12-04				22.5	0.0	0.0	0.0	0.0	0
2014-12-03				22.5	0.0	0.0	0.0	0.0	0
2014-12-02				22.5	0.0	0.0	0.0	0.0	0
2014-12-01				22.5	0.0	0.0	0.0	0.0	0
2014-11-30				22.5	0.0	0.0	0.0	0.0	0
2014-11-27				22.5	0.0	0.0	0.0	0.0	0
2014-11-26				22.5	0.0	0.0	0.0	0.0	0
2014-11-25				22.5	0.0	0.0	0.0	0.0	0
2014-11-24				22.5	0.0	0.0	0.0	0.0	0
2014-11-23				22.5	0.0	0.0	0.0	0.0	0
2014-11-20				22.5	0.0	0.0	0.0	0.0	0
2014-11-19				22.5	0.0	0.0	0.0	0.0	0
2014-11-18				22.5	0.0	0.0	0.0	0.0	0
2014-11-17				22.5	0.0	0.0	0.0	0.0	0
2014-11-16				22.5	0.0	0.0	0.0	0.0	0
2014-11-13				22.5	0.0	0.0	0.0	0.0	0
2014-11-12				22.5	0.0	0.0	0.0	0.0	0
2014-11-11				22.5	0.0	0.0	0.0	0.0	0
2014-11-10				22.5	0.0	0.0	0.0	0.0	0
2014-11-09				22.5	0.0	0.0	0.0	0.0	0
2014-11-06				22.5	0.0	0.0	0.0	0.0	0
2014-11-05				22.5	0.0	0.0	0.0	0.0	0
2014-11-04				22.5	0.0	0.0	0.0	0.0	0
2014-11-03				22.5	0.0	0.0	0.0	0.0	0
2014-11-02				22.5	0.0	0.0	0.0	0.0	0
2014-10-30				22.5	0.0	0.0	0.0	0.0	0
2014-10-29				22.5	0.0	0.0	0.0	0.0	0
2014-10-28				22.5	0.0	0.0	0.0	0.0	0
2014-10-27				22.5	0.0	0.0	0.0	0.0	0
2014-10-26				22.5	0.0	0.0	0.0	0.0	0
2014-10-23				22.5	0.0	0.0	0.0	0.0	0
2014-10-22				22.5	0.0	0.0	0.0	0.0	0
2014-10-21				22.5	0.0	0.0	0.0	0.0	0
2014-10-20				22.5	0.0	0.0	0.0	0.0	0
2014-10-19				22.5	0.0	0.0	0.0	0.0	0
2014-10-16				22.5	0.0	0.0	0.0	0.0	0
2014-10-15				22.5	0.0	0.0	0.0	0.0	0
2014-10-14				22.5	0.0	0.0	0.0	0.0	0
2014-10-13				22.5	0.0	0.0	0.0	0.0	0
2014-10-12				22.5	0.0	0.0	0.0	0.0	0
2014-10-02				22.5	0.0	0.0	0.0	0.0	0
2014-10-01				22.5	0.0	0.0	0.0	0.0	0
2014-09-30				22.5	0.0	0.0	0.0	0.0	0
2014-09-29				22.5	0.0	0.0	0.0	0.0	0
2014-09-28				22.5	0.0	0.0	0.0	0.0	0
2014-09-25				22.5	0.0	0.0	0.0	0.0	0
2014-09-24				22.5	0.0	0.0	0.0	0.0	0
2014-09-22				22.5	0.0	0.0	0.0	0.0	0
2014-09-21				22.5	0.0	0.0	0.0	0.0	0
2014-09-18				22.5	0.0	0.0	0.0	0.0	0
2014-09-17				22.5	0.0	0.0	0.0	0.0	0
2014-09-16				22.5	0.0	0.0	0.0	0.0	0
2014-09-15				22.5	0.0	0.0	0.0	0.0	0
2014-09-14				22.5	0.0	0.0	0.0	0.0	0
2014-09-11				22.5	0.0	0.0	0.0	0.0	0
2014-09-10				22.5	0.0	0.0	0.0	0.0	0
2014-09-09				22.5	0.0	0.0	0.0	0.0	0
2014-09-08				22.5	0.0	0.0	0.0	0.0	0
2014-09-07				22.5	0.0	0.0	0.0	0.0	0
2014-09-04				22.5	0.0	0.0	0.0	0.0	0
2014-09-03				22.5	0.0	0.0	0.0	0.0	0
2014-09-02				22.5	0.0	0.0	0.0	0.0	0
2014-09-01				22.5	0.0	0.0	0.0	0.0	0
2014-08-31				22.5	0.0	0.0	0.0	0.0	0
2014-08-28				22.5	0.0	0.0	0.0	0.0	0
2014-08-27				22.5	0.0	0.0	0.0	0.0	0
2014-08-26				22.5	0.0	0.0	0.0	0.0	0
2014-08-25				22.5	0.0	0.0	0.0	0.0	0
2014-08-24				22.5	0.0	0.0	0.0	0.0	0
2014-08-21				22.5	0.0	0.0	0.0	0.0	0
2014-08-20				22.5	0.0	0.0	0.0	0.0	0
2014-08-19				22.5	0.0	0.0	0.0	0.0	0
2014-08-18				22.5	0.0	0.0	0.0	0.0	0
2014-08-17				22.5	0.0	0.0	0.0	0.0	0
2014-08-14				22.5	0.0	0.0	0.0	0.0	0
2014-08-13				22.5	0.0	0.0	0.0	0.0	0
2014-08-12				22.5	0.0	0.0	0.0	0.0	0
2014-08-11				22.5	0.0	0.0	0.0	0.0	0
2014-08-10				22.5	0.0	0.0	0.0	0.0	0
2014-08-07				22.5	0.0	0.0	0.0	0.0	0
2014-08-06				22.5	0.0	0.0	0.0	0.0	0
2014-08-05				22.5	0.0	0.0	0.0	0.0	0
2014-08-04				22.5	0.0	0.0	0.0	0.0	0
2014-08-03				22.5	0.0	0.0	0.0	0.0	0
2014-07-24				22.5	0.0	0.0	0.0	0.0	0
2014-07-23				22.5	0.0	0.0	0.0	0.0	0
2014-07-22				22.5	0.0	0.0	0.0	0.0	0
2014-07-21				22.5	0.0	0.0	0.0	0.0	0
2014-07-20				22.5	0.0	0.0	0.0	0.0	0
2014-07-17				22.5	0.0	0.0	0.0	0.0	0
2014-07-16				22.5	0.0	0.0	0.0	0.0	0
2014-07-15				22.5	0.0	0.0	0.0	0.0	0
2014-07-14				22.5	0.0	0.0	0.0	0.0	0
2014-07-13				22.5	0.0	0.0	0.0	0.0	0
2014-07-10				22.5	0.0	0.0	0.0	0.0	0
2014-07-09				22.5	0.0	0.0	0.0	0.0	0
2014-07-08				22.5	0.0	0.0	0.0	0.0	0
2014-07-07				22.5	0.0	0.0	0.0	0.0	0
2014-07-06				22.5	0.0	0.0	0.0	0.0	0
2014-07-03				22.5	0.0	0.0	0.0	0.0	0
2014-07-02				22.5	0.0	0.0	0.0	0.0	0
2014-07-01				22.5	0.0	0.0	0.0	0.0	0
2014-06-30				22.5	0.0	0.0	0.0	0.0	0
2014-06-29				22.5	0.0	0.0	0.0	0.0	0
2014-06-26				22.5	0.0	0.0	0.0	0.0	0
2014-06-25				22.5	0.0	0.0	0.0	0.0	0
2014-06-24				22.5	0.0	0.0	0.0	0.0	0
2014-06-23				22.5	0.0	0.0	0.0	0.0	0
2014-06-22				22.5	0.0	0.0	0.0	0.0	0
2014-06-19				22.5	0.0	0.0	0.0	0.0	0
2014-06-18				22.5	0.0	0.0	0.0	0.0	0
2014-06-17				22.5	0.0	0.0	0.0	0.0	0
2014-06-16				22.5	0.0	0.0	0.0	0.0	0
2014-06-15				22.5	0.0	0.0	0.0	0.0	0
2014-06-12				22.5	0.0	0.0	0.0	0.0	0
2014-06-11				22.5	0.0	0.0	0.0	0.0	0
2014-06-10				22.5	0.0	0.0	0.0	0.0	0
2014-06-09				22.5	0.0	0.0	0.0	0.0	0
2014-06-08				22.5	0.0	0.0	0.0	0.0	0
2014-06-05				22.5	0.0	0.0	0.0	0.0	0
2014-06-04				22.5	0.0	0.0	0.0	0.0	0
2014-06-03				22.5	0.0	0.0	0.0	0.0	0
2014-06-02				22.5	0.0	0.0	0.0	0.0	0
2014-06-01				22.5	0.0	0.0	0.0	0.0	0
2014-05-29				22.5	0.0	0.0	0.0	0.0	0
2014-05-28				22.5	0.0	0.0	0.0	0.0	0
2014-05-27				22.5	0.0	0.0	0.0	0.0	0
2014-05-26				22.5	0.0	0.0	0.0	0.0	0
2014-05-25				22.5	0.0	0.0	0.0	0.0	0
2014-05-22				22.5	0.0	0.0	0.0	0.0	0
2014-05-21				22.5	0.0	0.0	0.0	0.0	0
2014-05-20				22.5	0.0	0.0	0.0	0.0	0
2014-05-19				22.5	0.0	0.0	0.0	0.0	0
2014-05-18				22.5	0.0	0.0	0.0	0.0	0
2014-05-15				22.5	0.0	0.0	0.0	0.0	0
2014-05-14				22.5	0.0	0.0	0.0	0.0	0
2014-05-13				22.5	0.0	0.0	0.0	0.0	0
2014-05-12				22.5	0.0	0.0	0.0	0.0	0
2014-05-11				22.5	0.0	0.0	0.0	0.0	0
2014-05-08				22.5	0.0	0.0	0.0	0.0	0
2014-05-07				22.5	0.0	0.0	0.0	0.0	0
2014-05-06				22.5	0.0	0.0	0.0	0.0	0
2014-05-05				22.5	0.0	0.0	0.0	0.0	0
2014-05-04				22.5	0.0	0.0	0.0	0.0	0
2014-05-01				22.5	0.0	0.0	0.0	0.0	0
2014-04-30				22.5	0.0	0.0	0.0	0.0	0
2014-04-29				22.5	0.0	0.0	0.0	0.0	0
2014-04-28				22.5	0.0	0.0	0.0	0.0	0
2014-04-27				22.5	0.0	0.0	0.0	0.0	0
2014-04-24				22.5	0.0	0.0	0.0	0.0	0
2014-04-23				22.5	0.0	0.0	0.0	0.0	0
2014-04-22				22.5	0.0	0.0	0.0	0.0	0
2014-04-21				22.5	0.0	0.0	0.0	0.0	0
2014-04-20				22.5	0.0	0.0	0.0	0.0	0
2014-04-17				22.5	0.0	0.0	0.0	0.0	0
2014-04-16				22.5	0.0	0.0	0.0	0.0	0
2014-04-15				22.5	0.0	0.0	0.0	0.0	0
2014-04-14				22.5	0.0	0.0	0.0	0.0	0
2014-04-13				22.5	0.0	0.0	0.0	0.0	0
2014-04-10				0.0	0.0	0.0	0.0	0.0	0
2014-04-09				0.0	0.0	0.0	0.0	0.0	0
2014-04-08				0.0	0.0	0.0	0.0	0.0	0
2014-04-07				0.0	0.0	0.0	0.0	0.0	0
2014-04-06				0.0	0.0	0.0	0.0	0.0	0
2014-04-03				0.0	0.0	0.0	0.0	0.0	0
2014-04-02				0.0	0.0	0.0	0.0	0.0	0
2014-04-01				0.0	0.0	0.0	0.0	0.0	0
2014-03-31				0.0	0.0	0.0	0.0	0.0	0
2014-03-30				0.0	0.0	0.0	0.0	0.0	0
2014-03-27				0.0	0.0	0.0	0.0	0.0	0
2014-03-26				0.0	0.0	0.0	0.0	0.0	0
2014-03-25				0.0	0.0	0.0	0.0	0.0	0
2014-03-24				0.0	0.0	0.0	0.0	0.0	0
2014-03-23				0.0	0.0	0.0	0.0	0.0	0
2014-03-20				0.0	0.0	0.0	0.0	0.0	0
2014-03-19				0.0	0.0	0.0	0.0	0.0	0
2014-03-18				0.0	0.0	0.0	0.0	0.0	0
2014-03-17				0.0	0.0	0.0	0.0	0.0	0
2014-03-16				0.0	0.0	0.0	0.0	0.0	0
2014-03-13				0.0	0.0	0.0	0.0	0.0	0
2014-03-12				0.0	0.0	0.0	0.0	0.0	0
2014-03-11				0.0	0.0	0.0	0.0	0.0	0
2014-03-10				0.0	0.0	0.0	0.0	0.0	0
2014-03-09				0.0	0.0	0.0	0.0	0.0	0
2014-03-06				0.0	0.0	0.0	0.0	0.0	0
2014-03-05				0.0	0.0	0.0	0.0	0.0	0
2014-03-04				0.0	0.0	0.0	0.0	0.0	0
2014-03-03				0.0	0.0	0.0	0.0	0.0	0
2014-03-02				0.0	0.0	0.0	0.0	0.0	0
2014-02-27				0.0	0.0	0.0	0.0	0.0	0
2014-02-26				0.0	0.0	0.0	0.0	0.0	0
2014-02-25				0.0	0.0	0.0	0.0	0.0	0
2014-02-24				0.0	0.0	0.0	0.0	0.0	0
2014-02-23				0.0	0.0	0.0	0.0	0.0	0
2014-02-20				0.0	0.0	0.0	0.0	0.0	0
2014-02-19				0.0	0.0	0.0	0.0	0.0	0
2014-02-18				0.0	0.0	0.0	0.0	0.0	0
2014-02-17				0.0	0.0	0.0	0.0	0.0	0
2014-02-16				0.0	0.0	0.0	0.0	0.0	0
2014-02-13				0.0	0.0	0.0	0.0	0.0	0
2014-02-12				0.0	0.0	0.0	0.0	0.0	0
2014-02-11				0.0	0.0	0.0	0.0	0.0	0
2014-02-10				0.0	0.0	0.0	0.0	0.0	0
2014-02-09				0.0	0.0	0.0	0.0	0.0	0
2014-02-06				0.0	0.0	0.0	0.0	0.0	0
2014-02-05				0.0	0.0	0.0	0.0	0.0	0
2014-02-04				0.0	0.0	0.0	0.0	0.0	0
2014-02-03				0.0	0.0	0.0	0.0	0.0	0
2014-02-02				0.0	0.0	0.0	0.0	0.0	0
2014-01-30				0.0	0.0	0.0	0.0	0.0	0
2014-01-29				0.0	0.0	0.0	0.0	0.0	0
2014-01-28				0.0	0.0	0.0	0.0	0.0	0
2014-01-27				0.0	0.0	0.0	0.0	0.0	0
2014-01-26				0.0	0.0	0.0	0.0	0.0	0
2014-01-23				0.0	0.0	0.0	0.0	0.0	0
2014-01-22				0.0	0.0	0.0	0.0	0.0	0
2014-01-21				0.0	0.0	0.0	0.0	0.0	0
2014-01-20				0.0	0.0	0.0	0.0	0.0	0
2014-01-19				0.0	0.0	0.0	0.0	0.0	0
2014-01-16				0.0	0.0	0.0	0.0	0.0	0
2014-01-15				0.0	0.0	0.0	0.0	0.0	0
2014-01-14				0.0	0.0	0.0	0.0	0.0	0
2014-01-13				0.0	0.0	0.0	0.0	0.0	0
2014-01-12				0.0	0.0	0.0	0.0	0.0	0
2014-01-09				0.0	0.0	0.0	0.0	0.0	0
2014-01-08				0.0	0.0	0.0	0.0	0.0	0
2014-01-07				0.0	0.0	0.0	0.0	0.0	0
2014-01-06				0.0	0.0	0.0	0.0	0.0	0
2014-01-05				0.0	0.0	0.0	0.0	0.0	0
2014-01-02				0.0	0.0	0.0	0.0	0.0	0
2014-01-01				0.0	0.0	0.0	0.0	0.0	0
2013-12-31				0.0	0.0	0.0	0.0	0.0	0
2013-12-30				0.0	0.0	0.0	0.0	0.0	0
2013-12-29				0.0	0.0	0.0	0.0	0.0	0
2013-12-26				0.0	0.0	0.0	0.0	0.0	0
2013-12-25				0.0	0.0	0.0	0.0	0.0	0
2013-12-24				0.0	0.0	0.0	0.0	0.0	0
2013-12-23				0.0	0.0	0.0	0.0	0.0	0
2013-12-22				0.0	0.0	0.0	0.0	0.0	0
2013-12-19				0.0	0.0	0.0	0.0	0.0	0
2013-12-18				0.0	0.0	0.0	0.0	0.0	0
2013-12-17				0.0	0.0	0.0	0.0	0.0	0
2013-12-16				0.0	0.0	0.0	0.0	0.0	0
2013-12-15				0.0	0.0	0.0	0.0	0.0	0
2013-12-12				0.0	0.0	0.0	0.0	0.0	0
2013-12-11				0.0	0.0	0.0	0.0	0.0	0
2013-12-10				0.0	0.0	0.0	0.0	0.0	0
2013-12-09				0.0	0.0	0.0	0.0	0.0	0
2013-12-08				0.0	0.0	0.0	0.0	0.0	0
2013-12-05				0.0	0.0	0.0	0.0	0.0	0
2013-12-04				0.0	0.0	0.0	0.0	0.0	0
2013-12-03				0.0	0.0	0.0	0.0	0.0	0
2013-12-02				0.0	0.0	0.0	0.0	0.0	0
2013-12-01				0.0	0.0	0.0	0.0	0.0	0
2013-11-28				0.0	0.0	0.0	0.0	0.0	0
2013-11-27				0.0	0.0	0.0	0.0	0.0	0
2013-11-26				0.0	0.0	0.0	0.0	0.0	0
2013-11-25				0.0	0.0	0.0	0.0	0.0	0
2013-11-24				0.0	0.0	0.0	0.0	0.0	0
2013-11-21				0.0	0.0	0.0	0.0	0.0	0
2013-11-20				0.0	0.0	0.0	0.0	0.0	0
2013-11-19				0.0	0.0	0.0	0.0	0.0	0
2013-11-18				0.0	0.0	0.0	0.0	0.0	0
2013-11-17				0.0	0.0	0.0	0.0	0.0	0
2013-11-14				0.0	0.0	0.0	0.0	0.0	0
2013-11-13				0.0	0.0	0.0	0.0	0.0	0
2013-11-12				0.0	0.0	0.0	0.0	0.0	0
2013-11-11				0.0	0.0	0.0	0.0	0.0	0
2013-11-10				0.0	0.0	0.0	0.0	0.0	0
2013-11-07				0.0	0.0	0.0	0.0	0.0	0
2013-11-06				0.0	0.0	0.0	0.0	0.0	0
2013-11-05				0.0	0.0	0.0	0.0	0.0	0
2013-11-04				0.0	0.0	0.0	0.0	0.0	0
2013-11-03				0.0	0.0	0.0	0.0	0.0	0
2013-10-31				0.0	0.0	0.0	0.0	0.0	0
2013-10-30				0.0	0.0	0.0	0.0	0.0	0
2013-10-29				0.0	0.0	0.0	0.0	0.0	0
2013-10-28				0.0	0.0	0.0	0.0	0.0	0
2013-10-27				0.0	0.0	0.0	0.0	0.0	0
2013-10-24				0.0	0.0	0.0	0.0	0.0	0
2013-10-23				0.0	0.0	0.0	0.0	0.0	0
2013-10-22				0.0	0.0	0.0	0.0	0.0	0
2013-10-21				0.0	0.0	0.0	0.0	0.0	0
2013-10-20				0.0	0.0	0.0	0.0	0.0	0
2013-10-10				0.0	0.0	0.0	0.0	0.0	0
2013-10-09				0.0	0.0	0.0	0.0	0.0	0
2013-10-08				0.0	0.0	0.0	0.0	0.0	0
2013-10-07				0.0	0.0	0.0	0.0	0.0	0
2013-10-06				0.0	0.0	0.0	0.0	0.0	0
2013-10-03				0.0	0.0	0.0	0.0	0.0	0
2013-10-02				0.0	0.0	0.0	0.0	0.0	0
2013-10-01				0.0	0.0	0.0	0.0	0.0	0
2013-09-30				0.0	0.0	0.0	0.0	0.0	0
2013-09-29				0.0	0.0	0.0	0.0	0.0	0
2013-09-26				0.0	0.0	0.0	0.0	0.0	0
2013-09-25				0.0	0.0	0.0	0.0	0.0	0
2013-09-24				0.0	0.0	0.0	0.0	0.0	0
2013-09-19				0.0	0.0	0.0	0.0	0.0	0
2013-09-18				0.0	0.0	0.0	0.0	0.0	0
2013-09-17				0.0	0.0	0.0	0.0	0.0	0
2013-09-16				0.0	0.0	0.0	0.0	0.0	0
2013-09-15				0.0	0.0	0.0	0.0	0.0	0
2013-09-12				0.0	0.0	0.0	0.0	0.0	0
2013-09-11				0.0	0.0	0.0	0.0	0.0	0
2013-09-10				0.0	0.0	0.0	0.0	0.0	0
2013-09-09				0.0	0.0	0.0	0.0	0.0	0
2013-09-08				0.0	0.0	0.0	0.0	0.0	0
2013-09-05				0.0	0.0	0.0	0.0	0.0	0
2013-09-04				0.0	0.0	0.0	0.0	0.0	0
2013-09-03				0.0	0.0	0.0	0.0	0.0	0
2013-09-02				0.0	0.0	0.0	0.0	0.0	0
2013-09-01				0.0	0.0	0.0	0.0	0.0	0
2013-08-29				0.0	0.0	0.0	0.0	0.0	0
2013-08-28				0.0	0.0	0.0	0.0	0.0	0
2013-08-27				0.0	0.0	0.0	0.0	0.0	0
2013-08-26				0.0	0.0	0.0	0.0	0.0	0
2013-08-25				0.0	0.0	0.0	0.0	0.0	0
2013-08-22				0.0	0.0	0.0	0.0	0.0	0
2013-08-21				0.0	0.0	0.0	0.0	0.0	0
2013-08-20				0.0	0.0	0.0	0.0	0.0	0
2013-08-19				0.0	0.0	0.0	0.0	0.0	0
2013-08-18				0.0	0.0	0.0	0.0	0.0	0
2013-08-15				0.0	0.0	0.0	0.0	0.0	0
2013-08-14				0.0	0.0	0.0	0.0	0.0	0
2013-08-13				0.0	0.0	0.0	0.0	0.0	0
2013-08-05				0.0	0.0	0.0	0.0	0.0	0
2013-08-04				0.0	0.0	0.0	0.0	0.0	0
2013-08-01				0.0	0.0	0.0	0.0	0.0	0
2013-07-31				0.0	0.0	0.0	0.0	0.0	0
2013-07-30				0.0	0.0	0.0	0.0	0.0	0
2013-07-29				0.0	0.0	0.0	0.0	0.0	0
2013-07-28				0.0	0.0	0.0	0.0	0.0	0
2013-07-25				0.0	0.0	0.0	0.0	0.0	0
2013-07-24				0.0	0.0	0.0	0.0	0.0	0
2013-07-23				0.0	0.0	0.0	0.0	0.0	0
2013-07-22				0.0	0.0	0.0	0.0	0.0	0
2013-07-21				0.0	0.0	0.0	0.0	0.0	0
2013-07-18				0.0	0.0	0.0	0.0	0.0	0
2013-07-17				0.0	0.0	0.0	0.0	0.0	0
2013-07-16				0.0	0.0	0.0	0.0	0.0	0
2013-07-15				0.0	0.0	0.0	0.0	0.0	0
2013-07-14				0.0	0.0	0.0	0.0	0.0	0
2013-07-11				0.0	0.0	0.0	0.0	0.0	0
2013-07-10				0.0	0.0	0.0	0.0	0.0	0
2013-07-09				0.0	0.0	0.0	0.0	0.0	0
2013-07-08				0.0	0.0	0.0	0.0	0.0	0
2013-07-07				0.0	0.0	0.0	0.0	0.0	0
2013-07-04				0.0	0.0	0.0	0.0	0.0	0
2013-07-03				0.0	0.0	0.0	0.0	0.0	0
2013-07-02				0.0	0.0	0.0	0.0	0.0	0
2013-07-01				0.0	0.0	0.0	0.0	0.0	0
2013-06-30				0.0	0.0	0.0	0.0	0.0	0
2013-06-26				0.0	0.0	0.0	0.0	0.0	0
2013-06-25				0.0	0.0	0.0	0.0	0.0	0
2013-06-24				0.0	0.0	0.0	0.0	0.0	0
2013-06-23				0.0	0.0	0.0	0.0	0.0	0
2013-06-22				0.0	0.0	0.0	0.0	0.0	0
2013-06-19				0.0	0.0	0.0	0.0	0.0	0
2013-06-18				0.0	0.0	0.0	0.0	0.0	0
2013-06-17				0.0	0.0	0.0	0.0	0.0	0
2013-06-16				0.0	0.0	0.0	0.0	0.0	0
2013-06-15				0.0	0.0	0.0	0.0	0.0	0
2013-06-12				0.0	0.0	0.0	0.0	0.0	0
2013-06-11				0.0	0.0	0.0	0.0	0.0	0
2013-06-10				0.0	0.0	0.0	0.0	0.0	0
2013-06-09				0.0	0.0	0.0	0.0	0.0	0
2013-06-08				0.0	0.0	0.0	0.0	0.0	0
2013-06-05				0.0	0.0	0.0	0.0	0.0	0
2013-06-04				0.0	0.0	0.0	0.0	0.0	0
2013-06-03				0.0	0.0	0.0	0.0	0.0	0
2013-06-02				0.0	0.0	0.0	0.0	0.0	0
2013-06-01				0.0	0.0	0.0	0.0	0.0	0
2013-05-29				0.0	0.0	0.0	0.0	0.0	0
2013-05-28				0.0	0.0	0.0	0.0	0.0	0
2013-05-27				0.0	0.0	0.0	0.0	0.0	0
2013-05-26				0.0	0.0	0.0	0.0	0.0	0
2013-05-25				0.0	0.0	0.0	0.0	0.0	0
2013-05-22				0.0	0.0	0.0	0.0	0.0	0
2013-05-21				0.0	0.0	0.0	0.0	0.0	0
2013-05-20				0.0	0.0	0.0	0.0	0.0	0
2013-05-19				0.0	0.0	0.0	0.0	0.0	0
2013-05-18				0.0	0.0	0.0	0.0	0.0	0
2013-05-15				0.0	0.0	0.0	0.0	0.0	0
2013-05-14				0.0	0.0	0.0	0.0	0.0	0
2013-05-13				0.0	0.0	0.0	0.0	0.0	0
2013-05-12				0.0	0.0	0.0	0.0	0.0	0
2013-05-11				0.0	0.0	0.0	0.0	0.0	0
2013-05-08				0.0	0.0	0.0	0.0	0.0	0
2013-05-07				0.0	0.0	0.0	0.0	0.0	0
2013-05-06				0.0	0.0	0.0	0.0	0.0	0
2013-05-05				0.0	0.0	0.0	0.0	0.0	0
2013-05-04				0.0	0.0	0.0	0.0	0.0	0
2013-05-01				0.0	0.0	0.0	0.0	0.0	0
2013-04-30				0.0	0.0	0.0	0.0	0.0	0
2013-04-29				0.0	0.0	0.0	0.0	0.0	0
2013-04-28				0.0	0.0	0.0	0.0	0.0	0
2013-04-27				0.0	0.0	0.0	0.0	0.0	0
2013-04-24				0.0	0.0	0.0	0.0	0.0	0
2013-04-23				0.0	0.0	0.0	0.0	0.0	0
2013-04-22				0.0	0.0	0.0	0.0	0.0	0
2013-04-21				0.0	0.0	0.0	0.0	0.0	0
2013-04-20				0.0	0.0	0.0	0.0	0.0	0
2013-04-17				0.0	0.0	0.0	0.0	0.0	0
2013-04-16				0.0	0.0	0.0	0.0	0.0	0
2013-04-15				0.0	0.0	0.0	0.0	0.0	0
2013-04-14				0.0	0.0	0.0	0.0	0.0	0
2013-04-13				0.0	0.0	0.0	0.0	0.0	0
2013-04-10				0.0	0.0	0.0	0.0	0.0	0
2013-04-09				0.0	0.0	0.0	0.0	0.0	0
2013-04-08				0.0	0.0	0.0	0.0	0.0	0
2013-04-07				0.0	0.0	0.0	0.0	0.0	0
2013-04-06				0.0	0.0	0.0	0.0	0.0	0
2013-04-03				0.0	0.0	0.0	0.0	0.0	0
2013-04-02	22.6	22.6	22.4	22.5	0.0	0.0	150293.0	3384374.5	281
2013-04-01	22.65	22.65	22.35	22.5	-0.08	-0.35	290365.0	6537599.85	377
2013-03-31	22.5	23.25	22.25	22.58	-0.09	-0.4	510848.0	11568536.05	673
2013-03-30	23.0	23.15	22.4	22.67	-0.41	-1.78	417491.0	9531517.8	598
2013-03-27	23.1	23.15	22.85	23.08	-0.09	-0.39	290191.0	6679418.3	419
2013-03-26	23.35	23.5	23.1	23.17	-0.16	-0.69	273545.0	6368061.15	337
2013-03-25	23.4	23.75	23.35	23.33	-0.09	-0.38	701242.0	16471321.95	764
2013-03-24	23.1	23.6	23.0	23.42	0.42	1.83	445004.0	10370830.25	596
2013-03-23	23.0	23.6	22.9	23.0	0.0	0.0	484741.0	11232752.4	639
2013-03-20	23.1	23.25	22.85	23.0	-0.17	-0.73	271380.0	6236710.7	428
2013-03-19	23.35	23.5	22.9	23.17	0.0	0.0	460488.0	10678986.55	547
2013-03-18	23.0	23.65	22.75	23.17	0.25	1.09	744848.0	17320555.35	987
2013-03-17	22.5	23.85	22.5	22.92	0.17	0.75	992693.0	23012465.1	1196
2013-03-16	22.6	22.85	22.35	22.75	0.33	1.47	458375.0	10345361.65	624
2013-03-13	22.75	23.0	21.75	22.42	-0.5	-2.18	613345.0	13783239.55	978
2013-03-12	23.65	23.65	22.85	22.92	-0.83	-3.49	477544.0	11123465.25	730
2013-03-11	23.9	24.1	23.65	23.75	-0.17	-0.71	412312.0	9845373.4	590
2013-03-10	24.35	24.4	23.75	23.92	-0.41	-1.69	293972.0	7054588.3	462
2013-03-09	24.65	24.65	24.25	24.33	0.25	1.04	275247.0	6721513.2	438
2013-03-06	24.65	24.85	24.1	24.08	-0.25	-1.03	458551.0	11206796.6	700
2013-03-05	24.0	25.1	24.0	24.33	0.66	2.79	986929.0	24232401.05	1489
2013-03-04	23.9	26.2	23.35	23.67	-0.33	-1.38	1857002.0	45922768.5	2232
2013-03-03	25.3	25.3	23.75	24.0	-1.25	-4.95	551394.0	13553214.7	745
2013-03-02	26.1	26.1	25.1	25.25	-0.67	-2.58	577205.0	14709543.55	784
2013-02-27	26.0	26.4	25.9	25.92	-0.33	-1.26	452554.0	11809459.9	562
2013-02-26	26.7	26.7	26.0	26.25	-0.58	-2.16	312007.0	8220764.7	516
2013-02-25	26.8	27.1	26.7	26.83	-0.25	-0.92	429761.0	11522343.85	579
2013-02-24	27.1	27.3	26.9	27.08	0.08	0.3	310341.0	8417475.25	394
2013-02-23	27.2	27.3	27.0	27.0	-0.08	-0.3	167977.0	4548316.7	288
2013-02-20	27.3	27.3	26.9	27.08	-0.09	-0.33	255556.0	6922882.65	349
2013-02-19	27.3	27.5	26.9	27.17	-0.25	-0.91	338400.0	9208097.2	521
2013-02-18	27.5	28.0	27.1	27.42	-0.16	-0.58	848381.0	23388742.6	900
2013-02-17	27.3	27.8	27.3	27.58	0.25	0.91	529877.0	14573675.9	660
2013-02-16	27.7	27.7	27.3	27.33	0.0	0.0	275722.0	7542626.5	466
2013-02-13	27.7	28.3	27.3	27.33	0.16	0.59	930601.0	25879521.55	1303
2013-02-12	27.2	28.6	27.0	27.17	0.17	0.63	2011858.0	55831834.35	2324
2013-02-11	27.0	27.2	26.9	27.0	0.08	0.3	242844.0	6564316.5	346
2013-02-10	26.8	27.4	26.8	26.92	0.0	0.0	380743.0	10293619.6	509
2013-02-09	27.2	27.5	26.6	26.92	-0.08	-0.3	621490.0	16672653.55	861
2013-02-06	27.8	28.1	26.7	27.0	-0.5	-1.82	530856.0	14435436.1	834
2013-02-05	27.8	28.3	26.7	27.5	-0.5	-1.79	650419.0	17933786.6	911
2013-02-04	28.0	28.5	27.8	28.0	0.0	0.0	570367.0	16097321.05	751
2013-02-03	27.9	28.3	27.9	28.0	-0.08	-0.28	461444.0	12973766.55	745
2013-02-02	27.5	29.0	27.4	28.08	1.41	5.29	1274469.0	36054414.5	1893
2013-01-30	28.6	28.7	26.7	26.67	-1.75	-6.16	698810.0	19728899.3	944
2013-01-29	27.5	28.9	27.4	28.42	1.25	4.6	1659257.0	46902609.4	2036
2013-01-28	27.0	27.4	26.8	27.17	0.17	0.63	644309.0	17415401.35	632
2013-01-27	27.0	27.8	26.7	27.0	0.17	0.63	823860.0	22369617.2	1014
2013-01-26	26.7	27.4	26.3	26.83	-0.09	-0.33	944195.0	25416267.15	1194
2013-01-23	27.2	27.9	26.7	26.92	-1.08	-3.86	961320.0	26253884.2	1308
2013-01-22	27.8	28.6	27.7	28.0	0.33	1.19	427547.0	12023014.75	658
2013-01-21	28.4	28.4	27.7	27.67	-0.75	-2.64	276805.0	7753154.2	400
2013-01-20	28.5	28.7	28.3	28.42	0.09	0.32	235847.0	6712136.45	371
2013-01-19	28.4	29.0	28.0	28.33	-0.09	-0.32	553050.0	15811300.1	771
2013-01-16	28.8	29.1	28.3	28.42	-0.41	-1.42	252397.0	7245512.15	420
2013-01-15	29.1	29.3	28.8	28.83	0.0	0.0	363802.0	10556202.85	563
2013-01-14	28.9	29.4	28.8	28.83	0.08	0.28	423429.0	12326262.7	577
2013-01-13	29.2	29.2	28.8	28.75	-0.42	-1.44	267964.0	7758890.75	412
2013-01-12	29.3	29.6	29.1	29.17	-0.16	-0.55	370315.0	10885772.8	565
2013-01-09	29.7	29.8	29.3	29.33	-0.09	-0.31	399134.0	11764644.75	641
2013-01-08	30.8	31.0	28.3	29.42	-1.08	-3.54	1037897.0	30807544.25	1538
2013-01-07	30.4	31.5	30.4	30.5	0.25	0.83	1421907.0	43969347.0	1855
2013-01-06	30.3	30.6	29.9	30.25	0.25	0.83	689284.0	20884477.3	882
2013-01-05	29.8	30.6	29.8	30.0	0.5	1.69	1515437.0	45766497.95	1619
2013-01-02	30.0	30.0	29.4	29.5	-0.25	-0.84	773448.0	22875908.8	983
2013-01-01	30.3	30.4	29.5	29.75	0.0	0.0	693497.0	20804458.0	995
2012-12-31	29.8	30.8	29.0	29.75	0.17	0.57	1520832.0	45562137.75	2192
2012-12-30	29.7	31.0	29.2	29.58	0.25	0.85	2050084.0	61604064.9	2322
2012-12-29	28.6	29.8	28.5	29.33	0.91	3.2	1493719.0	43674482.7	1659
2012-12-26	28.4	28.8	28.3	28.42	0.09	0.32	673912.0	19209526.05	919
2012-12-25	29.1	29.4	28.3	28.33	-0.5	-1.73	689470.0	19921762.35	862
2012-12-24	28.5	29.6	28.4	28.83	0.33	1.16	884472.0	25722728.3	1105
2012-12-23	28.7	28.8	28.4	28.5	-0.17	-0.59	286009.0	8178072.3	434
2012-12-22	28.9	29.2	28.5	28.67	-0.41	-1.41	298832.0	8603710.0	462
2012-12-19	29.3	29.4	28.8	29.08	-0.17	-0.58	260218.0	7560520.7	367
2012-12-18	29.6	29.7	29.2	29.25	-0.17	-0.58	300590.0	8848105.55	411
2012-12-17	29.8	29.8	29.3	29.42	-0.25	-0.84	281065.0	8301971.55	456
2012-12-16	30.0	30.5	29.7	29.67	0.67	2.31	1602785.0	48157610.95	1644
2012-12-15	29.0	29.2	28.7	29.0	0.33	1.15	396151.0	11479438.45	489
2012-12-12	28.8	29.5	28.5	28.67	0.0	0.0	616746.0	17890239.05	867
2012-12-11	28.8	28.9	28.3	28.67	-0.25	-0.86	249905.0	7166394.2	363
2012-12-10	29.3	29.3	28.8	28.92	-0.41	-1.4	239269.0	6935417.35	474
2012-12-09	29.7	30.1	29.3	29.33	-0.09	-0.31	417005.0	12383001.9	641
2012-12-08	29.4	30.1	29.3	29.42	0.0	0.0	530520.0	15757299.55	670
2012-12-05	29.4	29.8	29.2	29.42	-0.25	-0.84	403359.0	11871317.25	641
2012-12-04	29.8	30.3	29.3	29.67	-0.16	-0.54	1042422.0	30942958.65	1341
2012-12-03	27.8	30.3	27.8	29.83	2.08	7.5	1401266.0	41199968.75	1707
2012-12-02	27.9	27.9	27.3	27.75	0.08	0.29	201910.0	5586138.15	329
2012-12-01	27.5	28.0	27.3	27.67	0.67	2.48	346258.0	9576489.95	468
2012-11-28	26.4	27.2	26.4	27.0	0.58	2.2	293947.0	7933772.2	435
2012-11-27	27.0	27.3	26.4	26.42	-0.91	-3.33	288029.0	7748173.7	469
2012-11-26	27.4	27.7	25.1	27.33	0.16	0.59	320288.0	8514221.8	585
2012-11-25	28.8	28.8	26.7	27.17	-1.58	-5.5	332961.0	9186768.35	590
2012-11-24	28.8	29.0	28.5	28.75	0.25	0.88	150605.0	4325033.45	293
2012-11-21	28.7	28.8	28.0	28.5	0.08	0.28	220725.0	6283862.65	413
2012-11-20	28.6	29.6	27.8	28.42	0.25	0.89	584516.0	16831538.1	713
2012-11-19	29.3	29.3	26.7	28.17	-0.91	-3.13	341128.0	9628277.9	526
2012-11-18	29.5	29.6	28.9	29.08	-0.25	-0.85	383569.0	11258517.45	500
2012-11-17	29.8	29.8	29.1	29.33	-0.17	-0.58	382307.0	11189125.4	493
2012-11-14	30.4	30.5	29.5	29.5	-0.67	-2.22	455872.0	13713414.55	662
2012-11-13	30.3	30.9	30.1	30.17	0.0	0.0	580165.0	17704875.4	830
2012-11-12	30.4	30.6	30.0	30.17	-0.25	-0.82	620364.0	18754736.15	791
2012-11-11	30.9	31.2	30.3	30.42	-0.58	-1.87	345244.0	10580571.5	523
2012-11-10	30.8	31.0	30.4	31.0	-0.17	-0.55	346756.0	10675895.8	561
2012-11-07	31.6	31.8	31.0	31.17	-0.25	-0.8	373816.0	11730875.6	539
2012-11-06	30.6	31.9	30.6	31.42	1.0	3.29	790046.0	24709638.75	1000
2012-11-05	29.8	31.0	29.7	30.42	0.67	2.25	963998.0	29363689.65	1190
2012-11-04	29.5	30.0	29.3	29.75	0.5	1.71	540992.0	16071528.95	687
2012-11-03	29.2	29.6	28.9	29.25	0.25	0.86	481764.0	14136969.6	561
2012-10-24	28.8	29.0	28.3	29.0	0.17	0.59	267794.0	7714576.45	433
2012-10-23	29.2	29.3	28.7	28.83	-0.17	-0.59	292134.0	8462347.15	482
2012-10-22	29.3	29.8	28.8	29.0	-0.33	-1.13	594156.0	17367983.3	787
2012-10-21	29.5	30.5	29.3	29.33	-0.09	-0.31	1176283.0	35218792.55	1479
2012-10-20	29.2	29.6	28.5	29.42	0.25	0.86	347012.0	10131308.25	524
2012-10-17	28.6	30.0	28.6	29.17	-0.33	-1.12	599314.0	17665578.95	883
2012-10-16	30.0	30.4	29.3	29.5	-0.5	-1.67	584773.0	17487348.0	924
2012-10-15	28.7	30.0	28.7	30.0	1.5	5.26	661171.0	19380607.5	803
2012-10-14	28.2	29.3	28.0	28.5	0.5	1.79	519252.0	14836147.85	826
2012-10-13	30.1	30.1	27.2	28.0	-2.17	-7.19	560191.0	15764029.6	967
2012-10-10	31.3	31.5	30.2	30.17	-1.25	-3.98	358921.0	11166772.2	600
2012-10-09	31.6	32.7	31.4	31.42	0.09	0.29	1024436.0	32751622.45	1239
2012-10-08	31.7	31.8	31.2	31.33	-0.5	-1.57	313211.0	9827547.7	456
2012-10-07	32.8	32.9	31.7	31.83	-0.92	-2.81	424331.0	13572498.2	564
2012-10-06	33.3	33.5	32.6	32.75	-0.17	-0.52	326993.0	10824905.35	569
2012-10-03	33.0	34.3	32.8	32.92	-0.25	-0.75	857813.0	28699285.95	1219
2012-10-02	34.2	34.3	32.9	33.17	-0.91	-2.67	589945.0	19873636.9	1036
2012-10-01	31.3	34.2	31.1	34.08	2.91	9.34	1201814.0	39939339.3	1755
2012-09-30	31.7	32.1	30.5	31.17	-0.33	-1.05	269349.0	8446369.25	569
2012-09-29	33.3	34.3	31.3	31.5	-1.83	-5.49	374950.0	12417050.0	720
2012-09-26	34.8	34.8	33.0	33.33	-1.5	-4.31	338878.0	11490400.35	670
2012-09-25	33.9	35.3	33.2	34.83	0.91	2.68	694540.0	23994721.4	1125
2012-09-24	35.2	35.2	33.5	33.92	-1.08	-3.09	343706.0	11692083.75	666
2012-09-22	35.8	36.0	34.3	35.0	-0.5	-1.41	344165.0	12077327.75	559
2012-09-19	36.3	36.7	35.2	35.5	-0.75	-2.07	407341.0	14613765.55	773
2012-09-18	36.5	36.9	36.3	36.25	-0.25	-0.68	475494.0	17406381.2	822
2012-09-17	37.1	38.1	36.4	36.5	-0.67	-1.8	877800.0	32743360.0	1504
2012-09-16	36.2	38.2	36.1	37.17	1.09	3.02	2126780.0	79419286.85	2768
2012-09-15	36.4	36.5	36.0	36.08	0.16	0.45	385109.0	13928964.6	647
2012-09-12	36.2	36.4	35.8	35.92	0.09	0.25	912424.0	32989556.0	1163
2012-09-11	36.4	36.4	35.2	35.83	-0.67	-1.84	1014793.0	36352245.9	1466
2012-09-10	37.9	38.2	36.2	36.5	-1.25	-3.31	1350304.0	50022525.35	1904
2012-09-09	37.8	38.6	37.7	37.75	-0.25	-0.66	1127978.0	42894610.75	1649
2012-09-08	37.8	38.5	37.6	38.0	-0.75	-1.94	1640530.0	62576863.7	2417
2012-09-05	39.3	39.7	38.6	38.75	-1.33	-3.32	1426817.0	55716498.7	2024
2012-09-04	40.3	40.5	39.2	40.08	-0.17	-0.42	917772.0	36603143.8	1590
2012-09-03	40.9	41.0	40.1	40.25	-0.5	-1.23	887441.0	35944226.05	1439
2012-09-02	40.9	41.6	40.1	40.75	-0.58	-1.4	1676938.0	68392158.0	2582
2012-09-01	43.0	43.7	41.3	41.33	-0.84	-1.99	2268763.0	95638499.0	3064
2012-08-29	42.5	44.3	41.8	42.17	-0.33	-0.78	2705091.0	115941317.9	3891
2012-08-28	42.7	45.7	42.2	42.5	0.67	1.6	4817759.0	211699820.7	5987
2012-08-27	38.4	41.8	38.3	41.83	3.75	9.85	5212235.0	211916302.65	4303
2012-08-26	39.1	39.1	38.0	38.08	-0.92	-2.36	824585.0	31784651.9	1204
2012-08-25	38.5	39.5	37.8	39.0	1.58	4.22	1534760.0	59497732.45	1905
2012-08-15	37.7	39.0	37.3	37.42	-0.25	-0.66	1200887.0	45687860.7	1951
2012-08-14	38.2	39.7	37.5	37.67	-0.41	-1.08	1593370.0	61263152.25	2374
2012-08-13	39.8	39.8	37.9	38.08	-0.92	-2.36	1549804.0	60096623.6	2347
2012-08-12	38.7	41.8	38.3	39.0	0.92	2.42	4759510.0	191992611.4	5089
2012-08-11	38.7	40.4	37.4	38.08	-1.09	-2.78	4766224.0	184559344.5	6338
2012-08-08	41.7	43.8	38.5	39.17	-1.58	-3.88	5775289.0	238548312.65	7800
2012-08-07	38.8	40.8	37.8	40.75	3.67	9.9	1812703.0	72200299.4	1767
2012-08-06	33.8	37.1	33.5	37.08	3.33	9.87	1934698.0	69453647.9	1694
2012-08-05	35.5	35.6	33.6	33.75	-1.75	-4.93	1478045.0	51259564.65	1932
2012-08-04	37.3	37.3	34.7	35.5	1.33	3.89	2982050.0	107045827.2	3411
2012-08-01	31.1	34.2	30.8	34.17	3.09	9.94	1275608.0	41771479.2	954
2012-07-31	30.5	31.3	30.1	31.08	0.66	2.17	1380163.0	42434212.05	1218
2012-07-30	30.4	30.9	30.0	30.42	0.42	1.4	796018.0	24235302.05	800
2012-07-29	29.0	30.3	28.7	30.0	1.17	4.06	890561.0	26196702.5	1018
2012-07-28	28.3	29.2	28.0	28.83	0.83	2.96	1064701.0	30537731.05	991
2012-07-25	28.3	28.4	27.8	28.0	-0.17	-0.6	286305.0	8037783.65	313
2012-07-24	28.1	28.3	27.8	28.17	0.34	1.22	234163.0	6575602.45	307
2012-07-23	27.8	28.4	27.8	27.83	0.08	0.29	583532.0	16391545.25	646
2012-07-22	27.7	28.5	27.7	27.75	-0.25	-0.89	383831.0	10774717.8	450
2012-07-21	28.3	28.5	27.7	28.0	-0.33	-1.16	486248.0	13655667.75	697
2012-07-18	27.5	29.2	27.4	28.33	0.83	3.02	1052090.0	29877588.55	1241
2012-07-17	27.4	28.1	27.1	27.5	0.17	0.62	475898.0	13165186.15	621
2012-07-16	28.3	28.3	27.2	27.33	-0.67	-2.39	268819.0	7429257.85	443
2012-07-15	28.3	29.4	28.0	28.0	-0.08	-0.28	1101843.0	31585224.75	1208
2012-07-14	28.0	28.4	27.5	28.08	0.25	0.9	283077.0	7900780.95	346
2012-07-11	28.1	28.3	27.7	27.83	-0.42	-1.49	192350.0	5383767.3	318
2012-07-10	28.3	28.8	27.9	28.25	-0.25	-0.88	241269.0	6849339.3	367
2012-07-09	28.8	28.8	28.3	28.5	-0.42	-1.45	218956.0	6256496.15	358
2012-07-08	29.0	29.5	28.7	28.92	0.0	0.0	620140.0	18028195.85	754
2012-07-07	28.9	29.1	28.3	28.92	0.09	0.31	366890.0	10567010.75	481
2012-07-04	28.9	29.7	28.7	28.83	-0.09	-0.31	733363.0	21355329.5	938
2012-07-03	28.7	29.2	28.7	28.92	0.25	0.87	363553.0	10518570.95	455
2012-07-02	28.2	28.9	28.0	28.67	0.67	2.39	681790.0	19492013.85	741
2012-07-01	27.4	28.5	27.2	28.0	0.5	1.82	662580.0	18527170.95	928
2012-06-30	27.6	28.3	26.8	27.5	0.83	3.11	327831.0	8990434.15	429
2012-06-27	28.8	28.9	25.9	26.67	-2.08	-7.23	532844.0	14446099.65	771
2012-06-26	29.3	29.3	28.7	28.75	-0.25	-0.86	194667.0	5645919.85	308
2012-06-25	29.7	30.1	28.9	29.0	-0.42	-1.43	315533.0	9334845.5	499
2012-06-24	29.6	30.2	29.0	29.42	-0.25	-0.84	325015.0	9583448.1	555
2012-06-23	30.0	31.1	29.5	29.67	-0.75	-2.47	682586.0	20819911.55	812
2012-06-20	30.3	31.3	29.7	30.42	0.75	2.53	1215965.0	37174963.4	1411
2012-06-19	29.2	30.6	28.8	29.67	0.75	2.59	1055884.0	31328255.5	1502
2012-06-18	28.0	29.4	28.0	28.92	1.0	3.58	1161127.0	33303708.9	1358
2012-06-17	27.8	28.3	27.5	27.92	0.5	1.82	620954.0	17386327.4	775
2012-06-16	28.3	28.5	24.9	27.42	-0.25	-0.9	579229.0	16018684.4	810
2012-06-13	28.0	28.3	27.6	27.67	0.0	0.0	386827.0	10809911.8	573
2012-06-12	27.8	28.6	27.1	27.67	-0.41	-1.46	718043.0	20054515.5	1010
2012-06-11	28.1	28.7	27.7	28.08	0.5	1.81	713933.0	20205392.05	882
2012-06-10	26.8	28.1	26.8	27.58	0.58	2.15	300923.0	8249811.95	495
2012-06-09	28.1	28.7	26.3	27.0	-0.33	-1.21	491182.0	13375529.55	642
2012-06-06	29.3	30.0	26.0	27.33	-1.5	-5.2	440488.0	12750702.35	793
2012-06-05	29.8	30.6	28.8	28.83	-1.17	-3.9	493570.0	14848232.55	813
2012-06-04	28.8	30.8	28.3	30.0	0.5	1.69	708455.0	20997469.6	1086
2012-06-03	29.4	29.8	28.5	29.5	0.08	0.27	277394.0	8145694.15	486
2012-06-02	29.6	30.8	29.4	29.42	-3.25	-9.95	352342.0	10578411.35	602
2012-05-30	33.1	33.2	31.8	32.67	-0.58	-1.74	317683.0	10379570.85	485
2012-05-29	33.5	33.5	32.7	33.25	0.0	0.0	204125.0	6754311.3	387
2012-05-28	32.9	33.6	32.9	33.25	0.5	1.53	541319.0	18021476.95	753
2012-05-27	33.3	33.3	32.6	32.75	-0.58	-1.74	312419.0	10310061.25	567
2012-05-26	33.5	33.8	33.2	33.33	0.0	0.0	394520.0	13208966.45	607
2012-05-23	33.6	34.3	33.3	33.33	-0.59	-1.74	620084.0	20837921.0	893
2012-05-22	34.8	34.8	33.8	33.92	-0.08	-0.24	512541.0	17603551.1	762
2012-05-21	33.6	34.4	33.2	34.0	0.58	1.74	726958.0	24544166.3	975
2012-05-20	33.3	33.9	33.2	33.42	0.59	1.8	387938.0	12949079.8	594
2012-05-19	33.5	33.8	32.7	32.83	-0.84	-2.49	496623.0	16541897.2	971
2012-05-16	34.5	34.5	33.2	33.67	-0.58	-1.69	462972.0	15602574.55	827
2012-05-15	34.3	35.0	33.8	34.25	0.5	1.48	946754.0	32612901.15	1289
2012-05-14	33.4	35.8	33.3	33.75	0.42	1.26	1537066.0	53407206.1	2324
2012-05-13	34.8	35.5	33.3	33.33	-1.59	-4.55	573257.0	19833363.2	997
2012-05-12	33.8	34.9	31.0	34.92	0.75	2.19	469416.0	15455870.75	874
2012-05-09	36.1	36.6	34.0	34.17	-2.5	-6.82	349754.0	12456009.8	718
2012-05-08	36.9	37.3	36.5	36.67	-0.08	-0.22	416276.0	15344070.45	699
2012-05-07	36.8	37.6	36.3	36.75	0.08	0.22	794395.0	29340706.2	1242
2012-05-06	36.5	37.8	36.3	36.67	0.67	1.86	1209038.0	44748534.0	1816
2012-05-05	36.7	36.8	36.0	36.0	-1.33	-3.56	374857.0	13679865.0	631
2012-05-02	38.2	38.2	37.1	37.33	-0.25	-0.67	767102.0	28859294.9	1114
2012-05-01	37.3	38.4	37.3	37.58	0.33	0.89	987809.0	37398304.45	1260
2012-04-30	37.3	37.8	36.8	37.25	0.17	0.46	836186.0	31156070.15	1306
2012-04-29	36.9	38.9	36.7	37.08	0.25	0.68	2154839.0	81592713.05	3081
2012-04-28	37.3	37.5	36.8	36.83	0.08	0.22	399535.0	14804500.55	743
2012-04-25	37.8	38.3	36.8	36.75	-0.42	-1.13	946483.0	35456303.0	1724
2012-04-24	36.3	38.8	35.0	37.17	1.34	3.74	3264845.0	122705646.9	4000
2012-04-23	35.1	37.2	33.7	35.83	0.83	2.37	2031750.0	72974755.9	2783
2012-04-22	36.0	37.8	35.0	35.0	0.67	1.95	1673459.0	60825130.4	2272
2012-04-21	31.3	34.3	31.2	34.33	3.08	9.86	452620.0	15171040.25	469
2012-04-18	32.3	32.4	31.2	31.25	-0.42	-1.33	579134.0	18427093.1	901
2012-04-17	30.7	31.7	30.4	31.67	1.67	5.57	576008.0	17915370.7	875
2012-04-16	31.8	33.0	30.0	30.0	-3.17	-9.56	872629.0	27160950.85	1322
2012-04-15	35.4	35.5	32.9	33.17	-2.5	-7.01	595820.0	20641200.3	871
2012-04-14	36.2	37.0	35.5	35.67	-0.5	-1.38	966169.0	34986887.95	1367
2012-04-11	37.0	37.2	35.4	36.17	-0.5	-1.36	399888.0	14496816.6	791
2012-04-10	37.5	38.6	36.2	36.67	0.0	0.0	829130.0	31121541.3	1328
2012-04-09	35.7	38.6	35.7	36.67	0.75	2.09	1049981.0	39136181.0	1704
2012-04-08	38.8	38.8	34.9	35.92	-2.83	-7.3	563377.0	20682200.25	993
2012-04-07	39.3	39.3	38.2	38.75	0.25	0.65	466903.0	18034503.7	718
2012-04-04	38.4	39.3	38.4	38.5	-0.42	-1.08	413353.0	15997598.95	667
2012-04-03	39.4	39.8	38.8	38.92	-0.16	-0.41	578149.0	22633330.05	968
2012-04-02	40.3	40.8	38.3	39.08	-0.92	-2.3	825108.0	32670093.1	1204
2012-04-01	40.0	41.6	39.4	40.0	-0.42	-1.04	1400357.0	56550046.25	1783
2012-03-31	40.3	41.8	40.3	40.42	0.42	1.05	1192658.0	48770990.55	1673
2012-03-28	38.3	42.2	37.3	40.0	1.5	3.9	2306167.0	91705659.15	2923
2012-03-27	39.7	40.0	38.5	38.5	-1.25	-3.14	606310.0	23695219.75	985
2012-03-26	40.0	40.5	39.5	39.75	-0.25	-0.63	497897.0	19982753.35	766
2012-03-25	40.5	41.4	39.8	40.0	-0.5	-1.23	1014166.0	41243855.9	1407
2012-03-24	39.2	41.3	37.8	40.5	-0.25	-0.61	2085004.0	82978774.05	2776
2012-03-21	41.3	42.5	40.0	40.75	-0.75	-1.81	1121978.0	46260942.4	1612
2012-03-20	43.0	43.0	41.4	41.5	-1.83	-4.22	905192.0	38074172.6	1400
2012-03-19	45.0	45.2	42.7	43.33	-2.17	-4.77	1510357.0	66248289.6	2241
[truncated: 2,765 more rows]
