# Supplementary material for: Effective short-term forecasts of Saudi stock price trends using technical indicators and large-scale multivariate time series
Source: PeerJ Comput Sci. 2023 Jan 6;9:e1205. doi: 10.7717/peerj-cs.1205 (PMC10280263; doi:10.7717/peerj-cs.1205)
Supplement: Supplemental Information 3 [file peerj-cs-09-1205-s003.zip › TASI Dataset 2021/ABO MOATI_4191.csv]

date	open	high	low	close	change	change_percent	volume_traded	value_traded_SAR	number_trades
2020-03-19	12.76	12.8	12.5	12.8	0.0	0.0	172754.0	2186330.32	296
2020-03-18	12.1	12.8	12.1	12.8	0.48	3.9	183289.0	2321846.14	294
2020-03-17	11.66	12.5	11.66	12.32	0.34	2.84	158781.0	1945460.3	236
2020-03-16	11.52	12.28	11.5	11.98	0.06	0.5	221928.0	2630495.08	308
2020-03-15	12.5	12.5	11.9	11.92	-0.08	-0.67	225964.0	2715331.66	257
2020-03-12	12.0	12.3	11.9	12.0	-0.7	-5.51	165698.0	1998788.88	274
2020-03-11	13.5	13.68	12.66	12.7	-0.8	-5.93	202838.0	2667068.3	283
2020-03-10	12.88	13.52	12.66	13.5	0.84	6.64	356460.0	4644638.86	434
2020-03-09	12.66	12.82	12.66	12.66	-1.4	-9.96	334643.0	4243500.24	306
2020-03-08	14.7	14.7	14.06	14.06	-1.56	-9.99	252833.0	3578289.98	409
2020-03-05	15.88	16.0	15.58	15.62	0.0	0.0	105791.0	1664914.58	223
2020-03-04	15.22	16.0	15.16	15.62	0.46	3.03	390146.0	6117597.46	640
2020-03-03	15.28	15.32	15.08	15.16	0.34	2.29	140317.0	2130873.52	226
2020-03-02	14.88	15.32	14.8	14.82	0.16	1.09	275348.0	4130772.02	427
2020-03-01	14.86	14.9	14.6	14.66	-0.7	-4.56	172570.0	2542502.92	255
2020-02-27	15.56	15.58	15.24	15.36	-0.24	-1.54	140700.0	2166072.5	280
2020-02-26	15.8	15.8	15.44	15.6	-0.3	-1.89	234611.0	3654384.12	360
2020-02-25	16.28	16.3	15.8	15.9	-0.36	-2.21	260573.0	4151499.18	349
2020-02-24	16.72	16.72	16.24	16.26	-0.46	-2.75	287967.0	4756381.8	238
2020-02-23	16.7	16.72	16.54	16.72	0.02	0.12	103269.0	1715088.7	160
2020-02-20	16.58	16.74	16.56	16.7	0.1	0.6	182130.0	3039092.84	266
2020-02-19	16.6	16.66	16.46	16.6	0.22	1.34	143383.0	2376267.22	218
2020-02-18	16.4	16.6	16.3	16.38	-0.02	-0.12	135994.0	2237971.06	250
2020-02-17	16.44	16.5	16.22	16.4	-0.16	-0.97	65629.0	1077858.9	157
2020-02-16	16.7	16.7	16.1	16.56	-0.1	-0.6	194732.0	3208189.78	252
2020-02-13	16.84	16.86	16.64	16.66	-0.1	-0.6	81208.0	1358139.2	190
2020-02-12	16.86	16.88	16.72	16.76	0.0	0.0	135543.0	2276376.02	255
2020-02-11	16.74	16.9	16.7	16.76	-0.02	-0.12	112027.0	1881400.6	208
2020-02-10	16.74	17.0	16.74	16.78	0.04	0.24	250847.0	4231708.12	354
2020-02-09	17.14	17.18	16.66	16.74	-0.32	-1.88	324167.0	5464347.02	436
2020-02-06	17.5	17.5	16.96	17.06	-0.4	-2.29	301132.0	5160488.44	576
2020-02-05	17.7	17.8	17.4	17.46	-0.24	-1.36	260743.0	4575926.46	461
2020-02-04	17.98	18.12	17.7	17.7	-0.46	-2.53	406218.0	7259245.0	580
2020-02-03	18.22	18.36	18.08	18.16	-0.06	-0.33	130965.0	2379245.66	234
2020-02-02	18.48	18.48	18.14	18.22	-0.36	-1.94	222427.0	4070321.74	393
2020-01-30	18.5	18.72	18.5	18.58	0.14	0.76	355492.0	6622489.34	455
2020-01-29	18.46	18.56	18.4	18.44	0.0	0.0	162263.0	2997902.36	257
2020-01-28	18.54	18.6	18.44	18.44	-0.2	-1.07	110333.0	2043879.16	223
2020-01-27	18.76	18.8	18.58	18.64	0.0	0.0	274179.0	5119432.26	339
2020-01-26	18.66	18.74	18.6	18.64	-0.04	-0.21	233905.0	4360386.02	321
2020-01-23	18.78	18.96	18.62	18.68	-0.04	-0.21	597991.0	11264330.56	656
2020-01-22	18.72	18.96	18.68	18.72	0.04	0.21	866193.0	16325263.32	1025
2020-01-21	18.62	18.7	18.42	18.68	0.06	0.32	390875.0	7263448.78	487
2020-01-20	18.88	18.88	18.54	18.62	-0.06	-0.32	309919.0	5768560.16	397
2020-01-19	18.44	18.82	18.44	18.68	0.32	1.74	462828.0	8641169.28	670
2020-01-16	18.44	18.46	18.32	18.36	-0.04	-0.22	216176.0	3973989.8	312
2020-01-15	18.6	18.64	18.32	18.4	-0.14	-0.76	299874.0	5547333.36	474
2020-01-14	18.44	18.68	18.24	18.54	0.12	0.65	671873.0	12445779.2	837
2020-01-13	18.22	18.48	18.16	18.42	0.22	1.21	596258.0	10948314.92	665
2020-01-12	18.06	18.28	18.06	18.2	0.06	0.33	205460.0	3737431.74	324
2020-01-09	18.0	18.28	17.96	18.14	0.58	3.3	504598.0	9133004.86	715
2020-01-08	17.62	17.96	17.46	17.56	-0.58	-3.2	421098.0	7464324.84	534
2020-01-07	18.16	18.4	18.14	18.14	-0.02	-0.11	172512.0	3151300.54	312
2020-01-06	18.2	18.36	17.92	18.16	-0.14	-0.77	263115.0	4781322.7	478
2020-01-05	18.2	18.56	18.2	18.3	-0.52	-2.76	492125.0	9055789.56	709
2020-01-02	19.0	19.04	18.82	18.82	-0.14	-0.74	442082.0	8376581.8	583
2020-01-01	19.34	19.36	18.8	18.96	-0.22	-1.15	865799.0	16556353.72	991
2019-12-31	18.76	19.6	18.76	19.18	0.46	2.46	2458157.0	47428393.88	2648
2019-12-30	18.88	18.96	18.72	18.72	-0.12	-0.64	316544.0	5957050.82	420
2019-12-29	19.02	19.02	18.78	18.84	-0.02	-0.11	447993.0	8451569.1	597
2019-12-26	19.14	19.42	18.86	18.86	-0.26	-1.36	567973.0	10856031.96	893
2019-12-25	18.34	19.44	18.34	19.12	0.82	4.48	2568352.0	48747291.46	3218
2019-12-24	17.94	18.4	17.9	18.3	0.38	2.12	975252.0	17728173.42	1485
2019-12-23	17.98	18.04	17.76	17.92	0.0	0.0	472895.0	8462854.14	724
2019-12-22	18.04	18.18	17.92	17.92	-0.06	-0.33	263296.0	4737847.52	507
2019-12-19	17.98	18.24	17.98	17.98	0.04	0.22	502101.0	9086528.7	1105
2019-12-18	17.78	17.94	17.68	17.94	0.22	1.24	390365.0	6958758.52	672
2019-12-17	17.5	17.96	17.5	17.72	0.22	1.26	628574.0	11152667.78	969
2019-12-16	17.52	17.62	17.44	17.5	0.0	0.0	244883.0	4285995.68	453
2019-12-15	17.62	17.88	17.26	17.5	-0.1	-0.57	514274.0	9061149.8	756
2019-12-12	17.98	18.0	17.5	17.6	-0.4	-2.22	551077.0	9733387.9	898
2019-12-11	18.1	18.16	17.98	18.0	-0.06	-0.33	525157.0	9468546.68	746
2019-12-10	18.02	18.44	17.84	18.06	0.02	0.11	1089822.0	19864239.78	1643
2019-12-09	18.26	18.32	18.0	18.04	-0.16	-0.88	418087.0	7586782.52	607
2019-12-08	18.12	18.42	18.1	18.2	0.2	1.11	441892.0	8066047.98	813
2019-12-05	18.4	18.4	17.88	18.0	-0.4	-2.17	673228.0	12196970.44	1386
2019-12-04	19.5	19.5	18.36	18.4	-1.02	-5.25	1215776.0	22771367.1	2082
2019-12-03	20.0	20.28	19.42	19.42	-0.38	-1.92	1061824.0	21051393.36	1563
2019-12-02	19.54	20.1	19.36	19.8	0.3	1.54	1067731.0	21089856.02	1658
2019-12-01	18.98	20.1	18.86	19.5	0.54	2.85	1301777.0	25422974.28	2055
2019-11-28	19.52	19.56	18.8	18.96	-0.4	-2.07	700616.0	13361622.62	1419
2019-11-27	20.0	20.08	19.1	19.36	-0.56	-2.81	606630.0	11953244.86	1110
2019-11-26	20.32	20.42	19.82	19.92	-0.28	-1.39	1211040.0	24278987.9	2330
2019-11-25	20.34	20.96	20.2	20.2	-0.1	-0.49	1505588.0	30916504.9	2531
2019-11-24	21.68	21.98	20.04	20.3	-1.54	-7.05	2024641.0	42882829.84	3178
2019-11-21	22.9	22.9	21.22	21.84	-0.38	-1.71	4394999.0	96965446.44	5304
2019-11-20	20.32	22.22	20.02	22.22	2.02	10.0	5275376.0	111754861.1	6661
2019-11-19	19.16	20.38	19.12	20.2	1.08	5.65	4175639.0	82616414.08	4447
2019-11-18	19.86	20.12	18.92	19.12	-0.38	-1.95	2267443.0	44152972.86	3716
2019-11-17	19.88	20.76	19.24	19.5	-1.86	-8.71	6385639.0	125588748.84	6931
2019-11-14	21.6	22.0	21.36	21.36	-2.36	-9.95	895393.0	19307641.38	717
2019-11-13	28.95	28.95	23.72	23.72	-2.63	-9.98	4436846.0	116266793.43	2818
2019-11-12	26.35	26.35	26.35	26.35	2.37	9.88	5591.0	147322.85	11
2019-11-11	23.98	23.98	23.98	23.98	2.18	10.0	899.0	21558.02	7
2019-11-10				21.8	0.0	0.0	0.0	0.0	0
2019-11-07				21.8	0.0	0.0	0.0	0.0	0
2019-11-06				21.8	0.0	0.0	0.0	0.0	0
2019-11-05				21.8	0.0	0.0	0.0	0.0	0
2019-11-04	20.78	21.9	20.26	21.8	1.1	5.31	146894.0	3106119.78	158
2019-11-03	19.4	20.78	19.2	20.7	1.32	6.81	134235.0	2729503.38	210
2019-10-31	18.92	19.8	18.32	19.38	0.02	0.1	100824.0	1927952.34	139
2019-10-30	17.9	19.36	17.36	19.36	1.36	7.56	74670.0	1356576.98	168
2019-10-29	19.38	19.38	18.0	18.0	0.3	1.69	272635.0	5012426.76	280
2019-10-28	17.72	18.88	17.5	17.7	-0.24	-1.34	65104.0	1166672.9	92
2019-10-27	18.2	18.4	17.94	17.94	-0.24	-1.32	27782.0	504841.9	37
2019-10-24	17.4	18.94	16.9	18.18	0.74	4.24	77340.0	1373149.46	94
2019-10-23	17.5	18.3	17.12	17.44	-0.46	-2.57	32451.0	573799.34	82
2019-10-22	15.76	18.0	15.76	17.9	2.12	13.43	212511.0	3592585.96	167
2019-10-21	14.02	15.8	14.02	15.78	1.48	10.35	224543.0	3386956.9	130
2019-10-20	14.3	14.4	13.96	14.3	0.1	0.7	55761.0	794439.96	51
2019-10-17	13.86	14.4	13.2	14.2	0.58	4.26	182007.0	2535800.8	162
2019-10-16	12.46	13.62	12.46	13.62	1.22	9.84	85717.0	1127364.22	83
2019-10-15	12.4	12.64	12.2	12.4	-0.3	-2.36	40689.0	502800.2	53
2019-10-14	12.36	12.7	12.3	12.7	-0.3	-2.31	18565.0	229608.94	43
2019-10-13	13.2	13.2	13.0	13.0	0.1	0.78	9192.0	119500.0	12
2019-10-10	12.42	12.9	12.3	12.9	0.2	1.57	10220.0	127225.82	43
2019-10-09	13.68	13.68	12.3	12.7	-0.9	-6.62	169734.0	2138753.68	219
2019-10-08	13.94	13.94	12.8	13.6	-0.52	-3.68	172470.0	2300751.72	139
2019-10-07	14.4	14.4	13.98	14.12	2.12	17.67	332816.0	4770041.44	108
2019-10-06	11.8	12.48	11.8	12.0	0.2	1.69	33118.0	397736.0	19
2019-10-03				11.8	0.0	0.0	150.0	1725.0	1
2019-10-02	11.8	11.8	11.8	11.8	-0.2	-1.67	11031.0	130022.3	8
2019-10-01	12.0	12.0	12.0	12.0	0.5	4.35	15961.0	188936.9	16
2019-09-30				11.5	0.0	0.0	187.0	2308.92	4
2019-09-29	11.78	11.96	11.5	11.5	0.4	3.6	12257.0	142615.12	19
2019-09-26	11.1	11.1	11.1	11.1	0.52	4.91	4023.0	44381.34	15
2019-09-25	10.98	10.98	10.58	10.58	-0.2	-1.86	30971.0	331149.16	26
2019-09-24	10.78	10.78	10.78	10.78	0.34	3.26	4961.0	53453.5	23
2019-09-22	10.44	10.44	10.44	10.44	0.14	1.36	11566.0	120809.4	24
2019-09-19	10.3	10.3	10.3	10.3	-0.04	-0.39	10822.0	111466.96	10
2019-09-18	10.36	10.36	10.34	10.34	-0.04	-0.39	6000.0	62080.0	5
2019-09-17	10.1	10.38	10.1	10.38	0.26	2.57	13709.0	140844.96	22
2019-09-16	10.48	10.48	10.12	10.12	0.12	1.2	21573.0	222665.54	28
2019-09-15	11.0	11.0	10.0	10.0	-1.28	-11.35	111247.0	1142062.34	94
2019-09-12	11.2	11.28	11.0	11.28	0.08	0.71	58635.0	650970.58	31
2019-09-11	11.5	11.5	11.1	11.2	0.1	0.9	45914.0	518727.86	27
2019-09-10	10.88	12.98	10.88	11.1	-1.0	-8.26	51861.0	594773.64	57
2019-09-09	12.1	12.1	12.1	12.1	-0.38	-3.04	2600.0	31544.0	4
2019-09-08	12.2	12.48	12.1	12.48	-0.16	-1.27	19065.0	232179.68	18
2019-09-05	12.86	13.0	12.24	12.64	0.64	5.33	21171.0	268348.34	21
2019-09-04	12.94	12.94	12.0	12.0	-0.96	-7.41	8961.0	109724.48	10
2019-09-03				12.96	0.0	0.0	4.0	51.6	1
2019-09-02				12.96	0.0	0.0	186.0	2410.56	2
2019-09-01	12.96	12.96	12.96	12.96	-0.24	-1.82	12338.0	159927.92	8
2019-08-29				13.2	0.0	0.0	1246.0	16198.76	8
2019-08-28	13.2	13.2	13.2	13.2	-0.1	-0.75	3266.0	43036.2	6
2019-08-27				13.3	0.0	0.0	0.0	0.0	0
2019-08-26				13.3	0.0	0.0	1.0	13.3	1
2019-08-25				13.3	0.0	0.0	971.0	12581.38	12
2019-08-22	13.2	13.5	13.2	13.3	-0.3	-2.21	28379.0	379836.96	44
2019-08-21	13.52	13.6	13.52	13.6	0.02	0.15	8508.0	114691.3	25
2019-08-20				13.58	0.0	0.0	249.0	3155.98	10
2019-08-19				13.58	0.0	0.0	353.0	4735.76	3
2019-08-18	13.2	13.58	13.12	13.58	0.76	5.93	8781.0	115950.2	24
2019-08-08	12.88	14.0	12.82	12.82	0.02	0.16	24373.0	323253.88	17
2019-08-07				12.8	0.0	0.0	625.0	8050.0	1
2019-08-06				12.8	0.0	0.0	0.0	0.0	0
2019-08-05				12.8	0.0	0.0	39.0	484.8	2
2019-08-04	12.8	12.8	12.8	12.8	0.0	0.0	13750.0	176000.0	4
2019-08-01	12.8	12.8	12.8	12.8	0.0	0.0	16250.0	208000.0	10
2019-07-31	12.8	12.8	12.8	12.8	0.0	0.0	18830.0	241025.0	12
2019-07-30	12.8	12.8	12.8	12.8	0.24	1.91	2701.0	34535.0	8
2019-07-29	12.8	12.8	12.56	12.56	-0.3	-2.33	68128.0	865043.34	29
2019-07-28	12.86	12.86	12.86	12.86	0.33	2.63	3636.0	47160.32	4
2019-07-25	12.66	12.66	12.53	12.53	0.03	0.24	9533.0	120586.72	12
2019-07-24	12.66	12.8	12.4	12.5	-0.7	-5.3	84326.0	1058936.16	32
2019-07-23				13.2	0.0	0.0	653.0	8363.42	7
2019-07-22				13.2	0.0	0.0	1375.0	17962.4	10
2019-07-21				13.2	0.0	0.0	0.0	0.0	0
2019-07-18	13.44	13.44	13.2	13.2	0.0	0.0	3755.0	49867.8	8
2019-07-17	13.2	13.2	13.2	13.2	-0.02	-0.15	5955.0	78706.1	3
2019-07-16	13.2	13.22	13.2	13.22	-0.28	-2.07	12654.0	167386.64	15
2019-07-15	13.46	13.5	13.46	13.5	0.14	1.05	6250.0	83624.0	7
2019-07-14	13.52	13.52	13.2	13.36	0.16	1.21	11275.0	149435.96	14
2019-07-11	13.2	13.6	13.2	13.2	-0.8	-5.71	12520.0	166110.06	15
2019-07-10	13.49	14.0	13.49	14.0	0.8	6.06	16211.0	221706.34	41
2019-07-09	13.22	13.22	12.96	13.2	-0.4	-2.94	23659.0	310102.22	58
2019-07-08	13.52	13.6	13.52	13.6	-0.14	-1.02	10138.0	138637.36	32
2019-07-07	13.36	13.74	12.96	13.74	0.09	0.66	8914.0	118521.7	16
2019-07-04	13.95	14.0	13.6	13.65	0.21	1.56	70440.0	967394.16	85
2019-07-03	13.25	13.47	13.14	13.44	0.14	1.05	17679.0	234384.68	24
2019-07-02	13.23	13.44	13.12	13.3	-0.22	-1.63	30574.0	404201.36	44
2019-07-01	13.3	13.6	12.8	13.52	-0.48	-3.43	58145.0	768282.2	91
2019-06-30	13.12	14.16	13.12	14.0	1.2	9.37	177694.0	2467319.0	70
2019-06-27				12.8	0.0	0.0	33.0	421.12	4
2019-06-26	12.8	12.8	12.8	12.8	-0.8	-5.88	1636.0	20789.4	4
2019-06-25				13.6	0.0	0.0	0.0	0.0	0
2019-06-24	13.44	13.6	13.44	13.6	0.0	0.0	11251.0	152411.26	8
2019-06-23				13.6	0.0	0.0	3586.0	46104.48	17
2019-06-20	12.59	13.6	12.59	13.6	1.2	9.68	63893.0	831462.56	32
2019-06-19	11.76	12.4	11.76	12.4	0.4	3.33	53908.0	659353.8	39
2019-06-18				12.0	0.0	0.0	2725.0	31664.06	16
2019-06-17	12.0	12.0	12.0	12.0	0.0	0.0	2513.0	29896.94	10
2019-06-16	11.92	12.0	11.62	12.0	0.4	3.45	48470.0	575673.52	31
2019-06-13	11.3	12.14	11.2	11.6	-0.05	-0.43	132855.0	1562555.24	72
2019-06-12	10.8	11.84	10.8	11.65	0.85	7.87	119106.0	1366053.86	114
2019-06-11	10.8	11.09	10.8	10.8	0.16	1.5	37250.0	404830.16	25
2019-06-10	10.56	10.64	10.56	10.64	0.08	0.76	13798.0	146756.5	7
2019-06-09	10.5	10.56	10.5	10.56	0.02	0.19	13088.0	137921.46	9
2019-05-30	10.51	10.54	10.51	10.54	0.08	0.76	3715.0	39112.96	4
2019-05-29	10.46	10.46	10.46	10.46	-0.05	-0.48	14644.0	154908.14	16
2019-05-28	10.42	10.51	10.42	10.51	0.11	1.06	11248.0	117416.44	8
2019-05-27				10.4	0.0	0.0	4128.0	42926.56	7
2019-05-26	10.4	10.4	10.4	10.4	0.3	2.97	16028.0	166539.58	16
2019-05-23				10.1	0.0	0.0	3626.0	37713.4	4
2019-05-22				10.1	0.0	0.0	1331.0	13694.96	4
2019-05-21	10.16	10.16	10.1	10.1	-0.3	-2.88	8415.0	85360.56	13
2019-05-20	10.4	10.4	10.38	10.4	0.0	0.0	92955.0	966631.04	18
2019-05-19	10.42	10.42	10.4	10.4	-0.16	-1.52	12779.0	132953.66	13
2019-05-16	10.56	10.56	10.56	10.56	0.16	1.54	21753.0	232299.6	28
2019-05-15	10.4	10.4	10.4	10.4	0.32	3.17	13434.0	139679.06	15
2019-05-14	10.37	10.4	10.08	10.08	-0.32	-3.08	26424.0	272831.0	23
2019-05-13	10.64	10.64	10.4	10.4	-0.24	-2.26	77983.0	815565.94	28
2019-05-12				10.64	0.0	0.0	1716.0	18289.46	5
2019-05-09	10.56	10.64	10.56	10.64	-0.32	-2.92	18220.0	193812.36	25
2019-05-08	10.96	10.96	10.96	10.96	0.0	0.0	3721.0	40786.1	3
2019-05-07	10.96	10.96	10.96	10.96	-0.48	-4.2	21551.0	235828.2	14
2019-05-06				11.44	0.0	0.0	335.0	3752.4	2
2019-05-05	11.44	11.44	11.44	11.44	0.0	0.0	13713.0	153040.6	24
2019-05-02				11.44	0.0	0.0	2501.0	27269.7	8
2019-05-01				11.44	0.0	0.0	6253.0	68930.26	15
2019-04-30				11.44	0.0	0.0	1.0	14.3	1
2019-04-29				11.44	0.0	0.0	669.0	7297.3	14
2019-04-28	11.52	11.6	11.44	11.44	0.24	2.14	29105.0	335959.9	26
2019-04-25				11.2	0.0	0.0	5073.0	56334.08	9
2019-04-24	11.18	11.2	11.18	11.2	0.24	2.19	5598.0	62538.02	10
2019-04-23				10.96	0.0	0.0	1126.0	11909.4	6
2019-04-22				10.96	0.0	0.0	1.0	13.96	1
2019-04-21				10.96	0.0	0.0	1.0	13.62	1
2019-04-18	10.98	10.98	10.96	10.96	0.0	0.0	4786.0	52481.08	6
2019-04-17	11.12	11.12	10.96	10.96	-0.16	-1.44	15383.0	169169.0	19
2019-04-16	10.85	11.2	10.85	11.12	0.4	3.73	32299.0	358852.44	36
2019-04-15	10.62	10.8	10.62	10.72	0.1	0.94	37391.0	399683.64	25
2019-04-14	10.48	10.62	10.48	10.62	0.16	1.53	13539.0	142840.66	15
2019-04-11				10.46	0.0	0.0	8021.0	83453.56	41
2019-04-10	10.46	10.46	10.46	10.46	0.06	0.58	7968.0	83880.1	18
2019-04-09	10.4	10.4	10.4	10.4	0.0	0.0	5549.0	57698.22	14
2019-04-08	10.4	10.4	10.4	10.4	0.05	0.48	22853.0	237396.66	37
2019-04-07	10.4	10.4	10.35	10.35	-0.48	-4.43	42575.0	443449.64	44
2019-04-04	10.83	10.83	10.83	10.83	-0.08	-0.73	16779.0	180765.52	61
2019-04-03	10.88	11.2	10.88	10.91	-0.1	-0.91	26865.0	295049.56	68
2019-04-02	11.07	11.07	10.99	11.01	0.03	0.27	38624.0	424736.66	44
2019-04-01	11.36	11.36	10.96	10.98	-0.22	-1.96	37915.0	420335.52	61
2019-03-31	11.28	11.28	11.01	11.2	-0.13	-1.15	25674.0	289365.7	45
2019-03-28	11.2	11.33	11.2	11.33	0.37	3.38	34790.0	389554.92	27
2019-03-27	10.96	10.96	10.96	10.96	0.13	1.2	38676.0	426156.52	46
2019-03-26	10.82	11.12	10.82	10.83	0.17	1.59	64305.0	706050.2	53
2019-03-25	10.64	10.66	10.59	10.66	-0.01	-0.09	21465.0	228468.66	31
2019-03-24	10.69	10.72	10.67	10.67	-0.07	-0.65	37514.0	401739.46	34
2019-03-21	10.8	10.82	10.74	10.74	0.02	0.19	39021.0	420885.82	43
2019-03-20	10.75	10.82	10.67	10.72	0.0	0.0	126448.0	1359956.92	118
2019-03-19				10.72	0.0	0.0	6328.0	66670.98	14
2019-03-18	10.72	10.75	10.72	10.72	0.06	0.56	20096.0	215066.98	23
2019-03-17	10.32	10.66	10.32	10.66	0.42	4.1	26299.0	276743.52	24
2019-03-14	10.26	10.26	10.24	10.24	0.0	0.0	14754.0	151129.34	12
2019-03-13	10.26	10.26	10.24	10.24	-0.16	-1.54	29663.0	303814.6	24
2019-03-12	10.32	10.4	10.29	10.4	0.0	0.0	42171.0	437085.86	66
2019-03-11	10.4	10.64	10.3	10.4	-0.24	-2.26	40055.0	418018.06	54
2019-03-10	10.64	10.64	10.64	10.64	0.18	1.72	15143.0	160101.3	45
2019-03-07	10.46	10.46	10.46	10.46	-0.21	-1.97	12770.0	133941.34	36
2019-03-06	10.4	10.8	10.4	10.67	0.43	4.2	83339.0	881876.32	79
2019-03-05	10.24	10.24	10.24	10.24	-0.11	-1.06	5555.0	57010.3	22
2019-03-04	10.4	10.4	10.24	10.35	-0.05	-0.48	50776.0	526125.92	81
2019-03-03	10.46	10.5	10.4	10.4	0.0	0.0	52609.0	548463.78	66
2019-02-28	10.69	10.69	10.27	10.4	0.02	0.19	57211.0	599278.58	73
2019-02-27	10.38	10.38	9.84	10.38	0.46	4.64	36698.0	370645.4	70
2019-02-26	9.84	9.92	9.84	9.92	0.16	1.64	43771.0	432941.7	36
2019-02-25	9.76	9.84	9.76	9.76	-0.06	-0.61	28246.0	276599.2	40
2019-02-24	10.0	10.0	9.82	9.82	-0.34	-3.35	31620.0	313012.38	70
2019-02-21	10.4	10.4	10.16	10.16	0.13	1.3	38080.0	392183.6	45
2019-02-20	10.16	10.16	10.03	10.03	-0.08	-0.79	9400.0	95046.64	29
2019-02-19	10.38	10.38	10.11	10.11	0.43	4.44	21675.0	220362.36	73
2019-02-18	9.7	9.7	9.68	9.68	0.08	0.83	31456.0	304596.82	39
2019-02-17	9.54	9.6	9.54	9.6	0.02	0.21	39030.0	374531.5	54
2019-02-14	9.58	9.58	9.44	9.58	0.16	1.7	65494.0	621183.58	58
2019-02-13	9.52	9.81	9.36	9.42	-0.6	-5.99	369806.0	3526265.6	193
2019-02-12	10.02	10.02	10.02	10.02	-0.08	-0.79	13141.0	131179.4	33
2019-02-11	10.4	10.48	10.03	10.1	0.04	0.4	375076.0	3854886.78	210
2019-02-10	10.32	10.45	9.84	10.06	-0.39	-3.73	75454.0	764609.78	96
2019-02-07	10.13	10.48	10.11	10.45	-0.01	-0.1	36424.0	377315.54	21
2019-02-06	10.46	10.46	10.46	10.46	0.06	0.58	9126.0	95369.76	7
2019-02-05				10.4	0.0	0.0	2306.0	24077.1	7
2019-02-04	10.4	10.7	10.16	10.4	-0.16	-1.52	52778.0	544008.18	19
2019-02-03	10.45	10.72	10.08	10.56	0.16	1.54	55031.0	579300.22	47
2019-01-31	10.4	10.42	10.4	10.4	0.16	1.56	20340.0	211699.24	16
2019-01-30	10.24	10.24	10.24	10.24	0.02	0.2	15489.0	159479.4	24
2019-01-29	10.11	10.22	10.02	10.22	0.04	0.39	16746.0	169786.54	28
2019-01-28	10.21	10.21	10.18	10.18	-0.22	-2.12	9958.0	101937.8	19
2019-01-27				10.4	0.0	0.0	1761.0	18648.2	15
2019-01-24	10.56	10.56	10.4	10.4	-0.16	-1.52	83306.0	867336.22	39
2019-01-23	10.56	10.56	10.56	10.56	0.0	0.0	7650.0	80450.36	11
2019-01-22	10.56	10.56	10.56	10.56	-0.14	-1.31	4966.0	52344.58	8
2019-01-21	10.72	10.72	10.64	10.7	-0.02	-0.19	13576.0	145201.84	14
2019-01-20	10.72	10.72	10.72	10.72	-0.38	-3.42	14241.0	153797.82	21
2019-01-17	10.5	11.1	10.5	11.1	0.6	5.71	89774.0	966939.2	82
2019-01-16	10.8	10.86	10.5	10.5	-0.24	-2.23	76030.0	809569.82	77
2019-01-15	10.72	10.74	10.48	10.74	0.02	0.19	37171.0	396008.56	72
2019-01-14	9.92	11.1	9.92	10.72	0.42	4.08	358633.0	3777846.18	121
2019-01-13	10.14	10.3	10.14	10.3	0.54	5.53	47546.0	486063.4	41
2019-01-10	9.76	9.76	9.76	9.76	-0.1	-1.01	17669.0	172213.3	40
2019-01-09	9.86	9.86	9.86	9.86	0.02	0.2	9741.0	95055.9	54
2019-01-08	9.57	9.84	9.57	9.84	0.14	1.44	27750.0	268133.82	38
2019-01-07				9.7	0.0	0.0	6881.0	66056.48	19
2019-01-06	9.76	9.76	9.7	9.7	-0.06	-0.61	18749.0	182130.12	25
2019-01-03	9.98	9.98	9.76	9.76	-0.16	-1.61	43691.0	427960.12	221
2019-01-02	9.89	10.13	9.89	9.92	0.1	1.02	26520.0	264413.02	44
2019-01-01	9.68	9.82	9.68	9.82	0.01	0.1	20024.0	195718.0	29
2018-12-31	9.28	9.82	9.28	9.81	0.53	5.71	33599.0	326584.94	52
2018-12-30	9.28	9.28	9.28	9.28	0.19	2.09	4471.0	41507.54	11
2018-12-27	9.2	9.2	9.09	9.09	0.29	3.3	14138.0	129047.46	29
2018-12-26	8.8	8.8	8.8	8.8	-0.24	-2.65	10490.0	92098.48	20
2018-12-25	8.0	9.04	8.0	9.04	0.56	6.6	32631.0	283075.7	43
2018-12-24				8.48	0.0	0.0	1301.0	10781.48	26
2018-12-23				8.48	0.0	0.0	1340.0	11125.8	4
2018-12-20	8.83	8.83	8.32	8.48	-0.37	-4.18	64480.0	556493.76	59
2018-12-19	8.9	8.9	8.85	8.85	-0.13	-1.45	12634.0	112370.04	25
2018-12-18				8.98	0.0	0.0	6866.0	62055.44	59
2018-12-17	9.26	9.31	8.98	8.98	0.05	0.56	97575.0	894123.36	93
2018-12-16	9.12	9.2	8.93	8.93	-0.05	-0.56	45455.0	413446.08	58
2018-12-13	8.8	9.41	8.8	8.98	0.24	2.75	119026.0	1064917.22	220
2018-12-12	8.48	8.74	8.48	8.74	0.42	5.05	11040.0	94798.48	42
2018-12-11	8.48	8.48	8.32	8.32	-0.48	-5.45	17281.0	146455.6	115
2018-12-10	8.8	8.8	8.8	8.8	0.19	2.21	5943.0	52268.0	6
2018-12-09				8.61	0.0	0.0	1.0	11.0	1
2018-12-06	8.45	8.61	8.45	8.61	0.19	2.26	20566.0	174477.86	31
2018-12-05				8.42	0.0	0.0	2620.0	21777.8	10
2018-12-04	8.42	8.42	8.42	8.42	-0.08	-0.94	10779.0	90965.4	17
2018-12-03	8.78	9.89	8.4	8.5	0.26	3.16	171181.0	1472390.5	122
2018-12-02	8.08	8.24	8.08	8.24	0.26	3.26	42711.0	350550.64	21
2018-11-29	7.92	7.99	7.92	7.98	0.14	1.79	35793.0	283609.63	33
2018-11-28	7.84	7.84	7.84	7.84	0.08	1.03	18750.0	146616.87	28
2018-11-27				7.76	0.0	0.0	571.0	4422.86	4
2018-11-26				7.76	0.0	0.0	3750.0	29100.0	2
2018-11-25	7.55	7.76	7.55	7.76	-0.23	-2.88	9208.0	70605.65	11
2018-11-22	7.99	7.99	7.99	7.99	0.67	9.15	16299.0	126485.34	27
2018-11-21				7.32	0.0	0.0	3383.0	25733.35	14
2018-11-20	7.42	7.42	7.06	7.32	-0.23	-3.05	22996.0	167029.7	23
2018-11-19				7.55	0.0	0.0	138.0	1045.8	2
2018-11-18	7.38	7.55	7.38	7.55	-0.17	-2.2	22464.0	168372.23	16
2018-11-15				7.72	0.0	0.0	2759.0	20753.74	12
2018-11-14				7.72	0.0	0.0	3395.0	26031.12	12
2018-11-13	7.67	7.72	7.67	7.72	0.0	0.0	18769.0	143874.59	20
2018-11-12				7.72	0.0	0.0	1261.0	9586.35	6
2018-11-11	7.6	7.72	7.6	7.72	0.04	0.52	8579.0	64942.63	8
2018-11-08				7.68	0.0	0.0	1250.0	9410.0	3
2018-11-07				7.68	0.0	0.0	6.0	48.1	1
2018-11-06				7.68	0.0	0.0	898.0	6778.17	2
2018-11-05	7.8	7.81	7.68	7.68	0.08	1.05	24078.0	185761.93	15
2018-11-04	7.75	7.8	7.6	7.6	0.02	0.26	58575.0	450126.77	39
2018-11-01	7.45	7.92	7.45	7.58	0.22	2.99	129460.0	1002316.78	65
2018-10-31				7.36	0.0	0.0	3725.0	28160.69	12
2018-10-30				7.36	0.0	0.0	8125.0	60763.91	12
2018-10-29	7.52	7.52	7.36	7.36	-0.38	-4.91	7815.0	58031.57	11
2018-10-28	7.58	7.74	7.44	7.74	0.38	5.16	22758.0	171161.08	19
2018-10-25	7.36	7.36	7.36	7.36	0.16	2.22	17814.0	131224.52	27
2018-10-24	7.31	7.31	7.2	7.2	0.04	0.56	15320.0	110550.23	18
2018-10-23	7.14	7.16	7.14	7.16	0.01	0.14	7628.0	54549.03	10
2018-10-22				7.15	0.0	0.0	2730.0	18993.6	6
2018-10-21				7.15	0.0	0.0	334.0	2320.1	5
2018-10-18	7.12	7.18	7.12	7.15	0.11	1.56	70440.0	504946.86	28
2018-10-17	7.35	7.35	7.04	7.04	-0.16	-2.22	58564.0	418095.95	39
2018-10-16	7.04	7.2	7.04	7.2	0.12	1.69	28985.0	205210.22	37
2018-10-15	7.08	7.08	7.08	7.08	0.11	1.58	10108.0	71320.76	13
2018-10-14	6.97	6.97	6.97	6.97	-0.23	-3.19	16488.0	115609.45	28
2018-10-11	7.2	7.2	7.2	7.2	-0.16	-2.17	17343.0	124876.48	23
2018-10-10				7.36	0.0	0.0	14.0	103.07	2
2018-10-09	7.2	7.42	7.2	7.36	0.13	1.8	67288.0	491381.5	103
2018-10-08	7.2	7.34	7.2	7.23	0.03	0.42	19124.0	138884.72	19
2018-10-07	7.28	7.28	7.2	7.2	-0.16	-2.17	40750.0	295007.0	21
2018-10-04	7.4	7.4	7.36	7.36	-0.01	-0.14	27828.0	205578.4	15
2018-10-03	7.37	7.37	7.37	7.37	0.0	0.0	5563.0	40979.51	10
2018-10-02	7.54	7.54	7.37	7.37	-0.17	-2.25	80824.0	602607.3	41
2018-10-01	7.6	7.6	7.54	7.54	-0.08	-1.05	16876.0	127874.56	9
2018-09-30	7.54	7.62	7.54	7.62	-0.1	-1.3	32151.0	243565.19	19
2018-09-27				7.72	0.0	0.0	6055.0	46404.95	10
2018-09-26	7.52	7.72	7.52	7.72	0.2	2.66	24938.0	188680.0	20
2018-09-25				7.52	0.0	0.0	3848.0	29516.6	9
2018-09-20	7.84	7.84	7.52	7.52	-0.16	-2.08	24533.0	188496.64	27
2018-09-19				7.68	0.0	0.0	1000.0	7490.0	2
2018-09-18	7.44	7.68	7.44	7.68	-0.18	-2.29	25260.0	191826.7	26
2018-09-17	7.46	7.86	7.46	7.86	0.34	4.52	27001.0	203281.82	13
2018-09-16	8.0	8.0	7.52	7.52	-0.44	-5.53	26676.0	208112.6	17
2018-09-13				7.96	0.0	0.0	1.0	10.06	1
2018-09-12	7.96	7.96	7.96	7.96	-0.01	-0.13	11001.0	87530.0	8
2018-09-11	8.0	8.0	7.97	7.97	0.05	0.63	30998.0	247668.39	17
2018-09-10	8.0	8.0	7.92	7.92	-0.1	-1.25	18001.0	143273.16	18
2018-09-09	8.16	8.16	8.0	8.02	0.06	0.75	46466.0	374562.34	45
2018-09-06	7.96	7.96	7.96	7.96	-0.04	-0.5	21913.0	174401.69	23
2018-09-05	8.22	8.22	8.0	8.0	-0.43	-5.1	46421.0	374226.48	18
2018-09-04	8.43	8.43	8.43	8.43	0.03	0.36	17023.0	143641.52	14
2018-09-03	8.48	8.48	8.4	8.4	0.0	0.0	13995.0	118148.04	8
2018-09-02	8.42	8.42	8.4	8.4	-0.03	-0.36	21145.0	177803.58	14
2018-08-30	8.58	8.58	8.43	8.43	-0.11	-1.29	78460.0	666942.38	29
2018-08-29	8.53	8.54	8.53	8.54	0.0	0.0	14656.0	125209.42	18
2018-08-28	8.54	8.72	8.48	8.54	0.17	2.03	108040.0	924903.68	94
2018-08-27	8.37	8.37	8.37	8.37	-0.16	-1.88	5915.0	49789.2	8
2018-08-26				8.53	0.0	0.0	1.0	10.68	1
2018-08-16	8.53	8.53	8.53	8.53	0.21	2.52	11226.0	94778.62	13
2018-08-15	8.4	8.4	8.3	8.32	0.0	0.0	18350.0	153530.0	22
2018-08-14	8.32	8.32	8.32	8.32	-0.08	-0.95	10358.0	86118.8	24
2018-08-13	8.4	8.4	8.4	8.4	0.0	0.0	18814.0	157903.6	13
2018-08-12	8.4	8.4	8.4	8.4	0.02	0.24	12938.0	108577.74	18
2018-08-09	8.35	8.4	8.35	8.38	-0.02	-0.24	46701.0	390659.28	32
2018-08-08	8.48	8.56	8.4	8.4	-0.16	-1.87	91751.0	772776.16	48
2018-08-07	8.64	8.64	8.46	8.56	-0.11	-1.27	33416.0	285179.42	53
2018-08-06	9.2	9.2	8.67	8.67	-0.13	-1.48	33539.0	289126.68	62
2018-08-05				8.8	0.0	0.0	7240.0	62699.42	17
2018-08-02	8.8	8.8	8.78	8.8	0.0	0.0	42150.0	370115.8	43
2018-08-01	8.7	8.8	8.7	8.8	0.11	1.27	13691.0	120008.4	21
2018-07-31				8.69	0.0	0.0	3063.0	26702.4	10
2018-07-30	8.69	8.69	8.69	8.69	-0.35	-3.87	7613.0	67204.6	7
2018-07-29				9.04	0.0	0.0	2941.0	25961.84	7
2018-07-26				9.04	0.0	0.0	3149.0	27724.62	14
2018-07-25	9.04	9.04	9.04	9.04	0.34	3.91	6053.0	54577.14	17
2018-07-24				8.7	0.0	0.0	4543.0	40094.88	10
2018-07-23	8.7	8.7	8.7	8.7	0.0	0.0	7869.0	68769.08	14
2018-07-22				8.7	0.0	0.0	26.0	230.3	4
2018-07-19				8.7	0.0	0.0	9808.0	85509.8	12
2018-07-18	9.2	9.2	8.7	8.7	-0.5	-5.43	38245.0	339072.64	44
2018-07-17	9.02	9.5	9.02	9.2	0.24	2.68	23961.0	219576.04	42
2018-07-16	8.96	8.96	8.96	8.96	0.18	2.05	12886.0	114218.8	16
2018-07-15				8.78	0.0	0.0	1.0	11.38	1
2018-07-12	8.78	8.78	8.78	8.78	0.03	0.34	9190.0	80690.38	21
2018-07-11	8.75	8.75	8.75	8.75	-0.05	-0.57	5001.0	43831.2	5
2018-07-10				8.8	0.0	0.0	1245.0	10956.68	4
2018-07-09	8.59	9.15	8.56	8.8	0.0	0.0	16050.0	141399.06	13
2018-07-08	8.8	8.8	8.8	8.8	-0.4	-4.35	75209.0	662007.48	30
2018-07-05	8.8	9.52	8.8	9.2	-0.02	-0.22	598553.0	5270870.22	43
2018-07-04				9.22	0.0	0.0	45254.0	398409.94	52
2018-07-03	8.8	9.22	8.8	9.22	0.02	0.22	17128.0	151458.58	18
2018-07-02	8.8	9.2	8.8	9.2	0.1	1.1	7946.0	70649.58	10
2018-07-01				9.1	0.0	0.0	1.0	11.7	1
2018-06-28	9.1	9.1	9.1	9.1	0.16	1.79	7118.0	64536.76	14
2018-06-27				8.94	0.0	0.0	1.0	11.3	1
2018-06-26	8.82	8.94	8.8	8.94	-0.24	-2.61	17665.0	156148.48	9
2018-06-25	8.82	9.18	8.82	9.18	0.19	2.11	10511.0	93751.88	15
2018-06-24	9.52	9.52	8.99	8.99	-0.11	-1.21	31516.0	288031.56	27
2018-06-21	9.1	9.1	9.1	9.1	0.04	0.44	5055.0	45904.72	9
2018-06-20				9.06	0.0	0.0	3.0	22.04	2
2018-06-12				9.06	0.0	0.0	4.0	33.72	3
2018-06-11	8.99	9.06	8.99	9.06	0.07	0.78	8269.0	74365.12	20
2018-06-10	8.8	8.99	8.8	8.99	0.06	0.67	16755.0	149445.38	29
2018-06-07	8.42	8.93	8.42	8.93	0.18	2.06	38581.0	334830.9	54
2018-06-06	8.75	8.75	8.75	8.75	0.03	0.34	14349.0	124747.62	27
2018-06-05	8.72	8.72	8.72	8.72	-0.16	-1.8	28524.0	249396.74	36
2018-06-04	8.86	8.88	8.86	8.88	-0.48	-5.13	7000.0	61920.0	5
2018-06-03	8.8	9.36	8.78	9.36	0.56	6.36	22341.0	197242.82	39
2018-05-31	8.8	8.8	8.8	8.8	0.0	0.0	19711.0	173540.5	15
2018-05-30	8.42	8.8	8.42	8.8	0.14	1.62	40095.0	345210.72	53
2018-05-29				8.66	0.0	0.0	1.0	11.24	1
2018-05-28	8.69	8.8	8.66	8.66	-0.3	-3.35	30490.0	264761.52	30
2018-05-27	8.8	9.18	8.8	8.96	0.43	5.04	22459.0	200788.08	48
2018-05-24	8.4	8.8	8.32	8.53	0.03	0.35	746496.0	6280539.52	220
2018-05-23	9.2	9.6	8.4	8.5	-1.02	-10.71	193129.0	1727290.2	201
2018-05-22				9.52	0.0	0.0	1.0	12.2	1
2018-05-21				9.52	-0.16	-1.65	1126.0	10722.14	3
2018-05-20	9.6	9.6	9.6	9.68	0.12	1.26	19688.0	188988.3	20
2018-05-17	9.6	9.6	9.6	9.56	0.04	0.42	3001.0	28794.26	6
2018-05-16				9.52	-0.08	-0.83	5393.0	51037.3	21
2018-05-15				9.6	0.0	0.0	2310.0	22176.0	3
2018-05-14				9.6	0.0	0.0	1441.0	13959.16	7
2018-05-13				9.6	0.08	0.84	94.0	900.3	4
2018-05-10				9.52	0.08	0.85	5253.0	49397.76	21
2018-05-09				9.44	-0.08	-0.84	2279.0	21111.92	11
2018-05-08				9.52	0.1	1.06	1569.0	14578.26	14
2018-05-07				9.42	-0.17	-1.77	3134.0	29742.14	15
2018-05-06	9.6	9.6	9.6	9.59	-0.01	-0.1	7081.0	67771.46	18
2018-05-03	9.6	9.6	9.6	9.6	0.0	0.0	119120.0	1144207.42	75
2018-05-02	9.6	9.6	9.54	9.6	0.0	0.0	22295.0	213841.94	21
2018-05-01	9.6	9.6	9.6	9.6	0.03	0.31	30529.0	292870.4	31
2018-04-30	9.6	9.6	9.58	9.57	-0.43	-4.3	222685.0	2137238.88	93
2018-04-29				10.0	-0.16	-1.57	3671.0	36648.8	16
2018-04-26	10.08	10.16	10.08	10.16	-0.05	-0.49	15710.0	159362.48	10
2018-04-25	10.21	10.21	10.21	10.21	0.37	3.76	2000.0	20332.56	10
2018-04-24	9.76	9.84	9.76	9.84	-0.16	-1.6	13388.0	131402.24	14
2018-04-23				10.0	0.26	2.67	916.0	8986.6	7
2018-04-22				9.74	-0.05	-0.51	701.0	6835.64	7
2018-04-19	9.84	9.84	9.84	9.79	-0.59	-5.68	6376.0	63258.82	20
2018-04-18	9.79	10.38	9.79	10.38	0.64	6.57	106399.0	1082144.82	59
2018-04-17	9.73	9.76	9.73	9.74	-0.06	-0.61	19958.0	194040.68	33
2018-04-16	9.74	9.86	9.74	9.8	0.22	2.3	60588.0	595643.86	42
2018-04-15	9.68	9.68	9.68	9.58	0.04	0.42	1751.0	16909.98	3
2018-04-12	9.25	9.25	9.25	9.54	0.16	1.71	4919.0	45557.28	13
2018-04-11	9.6	9.76	9.38	9.38	-0.12	-1.26	59353.0	570288.02	13
2018-04-10	9.58	9.66	9.58	9.5	-0.08	-0.84	6726.0	64794.52	5
2018-04-09				9.58	0.3	3.23	620.0	5951.96	2
2018-04-08	9.54	9.68	9.3	9.28	-0.22	-2.32	33706.0	321291.02	15
2018-04-05	9.5	9.5	9.5	9.5	0.04	0.42	3136.0	29807.12	3
2018-04-04	9.47	9.47	9.47	9.46	0.12	1.28	10951.0	103068.58	18
2018-04-03	9.07	9.07	9.07	9.34	0.14	1.52	15796.0	143465.34	35
2018-04-02	9.06	9.2	9.06	9.2	0.0	0.0	27636.0	251232.4	14
2018-04-01	9.2	9.2	9.2	9.2	0.03	0.33	51520.0	474002.68	30
2018-03-29	9.6	9.6	9.06	9.17	-0.61	-6.24	25583.0	238124.32	17
2018-03-28				9.78	0.0	0.0	1376.0	13015.32	3
2018-03-27				9.78	0.21	2.19	1334.0	12675.98	10
2018-03-26	9.97	9.97	9.97	9.57	-0.03	-0.31	9699.0	94119.66	26
2018-03-25	9.58	9.6	9.58	9.6	0.0	0.0	12563.0	120525.0	9
2018-03-22	9.6	9.6	9.6	9.6	-0.05	-0.52	11721.0	112092.98	12
2018-03-21				9.65	0.0	0.0	6.0	60.3	1
2018-03-20	9.22	9.73	9.2	9.65	0.4	4.32	22761.0	214692.42	20
2018-03-19	9.81	9.81	9.81	9.25	-0.34	-3.55	2488.0	24111.02	13
2018-03-18	9.58	9.6	9.57	9.59	0.45	4.92	64604.0	617999.26	42
2018-03-15	9.58	9.58	9.58	9.14	-0.09	-0.98	18601.0	173143.34	40
2018-03-14	9.26	9.26	9.23	9.23	-0.03	-0.32	12565.0	116218.8	10
2018-03-13	9.26	9.26	9.23	9.26	0.0	0.0	10205.0	94483.66	9
2018-03-12	9.14	9.38	9.14	9.26	0.24	2.66	64561.0	597425.5	66
2018-03-11	8.98	9.1	8.98	9.02	-0.03	-0.33	62603.0	565380.82	48
2018-03-08	9.25	9.25	9.04	9.05	-0.02	-0.22	73349.0	667792.66	60
2018-03-07	9.04	9.22	9.04	9.07	-0.08	-0.87	61535.0	558069.76	57
2018-03-06	9.28	9.28	9.15	9.15	-0.16	-1.72	25849.0	238254.62	17
2018-03-05	9.36	9.38	9.31	9.31	-0.29	-3.02	40978.0	383318.66	46
2018-03-04	9.6	9.6	9.6	9.6	0.18	1.91	5004.0	48023.48	6
2018-03-01				9.42	0.0	0.0	625.0	5940.0	1
2018-02-28	9.39	9.42	9.38	9.42	-0.02	-0.21	31231.0	293586.24	44
2018-02-27	9.52	9.52	9.39	9.44	-0.14	-1.46	31838.0	302720.52	40
2018-02-26	9.6	9.6	9.6	9.58	-0.01	-0.1	11823.0	113446.22	24
2018-02-25	9.68	9.87	9.6	9.59	0.0	0.0	31718.0	307569.26	48
2018-02-22	9.76	9.76	9.6	9.59	-0.32	-3.23	43773.0	423360.24	60
2018-02-21	9.84	9.94	9.84	9.91	0.31	3.23	75521.0	744530.78	116
2018-02-20				9.6	-0.06	-0.62	5779.0	55578.26	23
2018-02-19	9.66	9.66	9.66	9.66	-0.18	-1.83	18564.0	179444.6	20
2018-02-18	9.84	9.84	9.84	9.84	0.08	0.82	41405.0	406203.28	47
2018-02-15	9.78	9.9	9.74	9.76	0.16	1.67	36541.0	358397.1	38
2018-02-14	9.65	9.65	9.52	9.6	0.0	0.0	43251.0	415924.0	49
2018-02-13	9.9	9.9	9.6	9.6	-0.13	-1.34	28478.0	277351.8	38
2018-02-12	9.6	9.95	9.6	9.73	0.13	1.35	23904.0	231938.8	35
2018-02-11				9.6	0.15	1.59	6453.0	61446.36	13
2018-02-08	9.5	9.5	9.44	9.45	-0.22	-2.28	13500.0	128319.92	22
2018-02-07				9.67	-0.21	-2.13	7654.0	74529.34	15
2018-02-06				9.88	0.0	0.0	1250.0	11820.2	9
2018-02-05	9.47	9.92	9.41	9.88	0.17	1.75	18165.0	174708.22	34
2018-02-04				9.71	0.0	0.0	2740.0	26247.26	6
2018-02-01				9.71	0.21	2.21	8205.0	79836.94	26
2018-01-31	9.5	9.5	9.5	9.5	-0.06	-0.63	5506.0	52635.84	14
2018-01-30				9.56	0.0	0.0	6305.0	60165.46	27
2018-01-29				9.56	0.04	0.42	8391.0	80063.4	31
2018-01-28	9.63	9.63	9.52	9.52	-0.24	-2.46	37696.0	361711.18	76
2018-01-25	9.7	9.7	9.7	9.76	-0.16	-1.61	4946.0	47977.56	13
2018-01-24	9.97	10.06	9.92	9.92	0.14	1.43	21935.0	218552.44	33
2018-01-23				9.78	-0.28	-2.78	8985.0	88790.02	20
2018-01-22				10.06	0.29	2.97	10111.0	101071.36	27
2018-01-21	9.86	9.86	9.86	9.77	-0.05	-0.51	12306.0	121625.62	18
2018-01-18				9.82	-0.18	-1.8	2953.0	29336.86	11
2018-01-17	9.63	10.0	9.63	10.0	0.37	3.84	30919.0	307652.38	39
2018-01-16	9.6	9.63	9.6	9.63	-0.13	-1.33	21739.0	208982.24	11
2018-01-15	9.6	9.76	9.6	9.76	-0.18	-1.81	6438.0	62066.0	5
2018-01-14				9.94	0.28	2.9	1750.0	17342.38	24
2018-01-11				9.66	0.0	0.0	836.0	7994.98	5
2018-01-10				9.66	0.0	0.0	125.0	1210.0	1
2018-01-09	9.52	9.52	9.52	9.66	0.12	1.26	27449.0	261658.88	29
2018-01-08	9.62	9.62	9.54	9.54	-0.14	-1.45	21735.0	208401.72	13
2018-01-07	9.65	9.68	9.65	9.68	-0.4	-3.97	17550.0	170685.56	17
2018-01-04				10.08	0.0	0.0	0.0	0.0	0
2018-01-03	9.71	9.71	9.71	10.08	0.3	3.07	5399.0	52295.62	12
2018-01-02				9.78	-0.54	-5.23	10993.0	107480.64	15
2018-01-01				10.32	0.16	1.57	8944.0	88108.94	14
2017-12-31				10.16	0.0	0.0	5625.0	55782.0	14
2017-12-28	10.0	10.16	9.76	10.16	0.08	0.79	16773.0	168113.6	20
2017-12-27	10.05	10.18	10.05	10.08	-0.26	-2.51	20815.0	211316.82	36
2017-12-26	10.18	11.04	10.18	10.34	0.39	3.92	194196.0	2018055.16	157
2017-12-25	9.92	9.92	9.92	9.95	0.23	2.37	14780.0	146725.36	12
2017-12-24				9.72	-0.24	-2.41	5025.0	49196.0	14
2017-12-21	10.0	10.0	9.76	9.96	0.34	3.53	20543.0	203259.76	28
2017-12-20	9.46	10.06	9.46	9.62	-0.28	-2.83	27925.0	277345.68	30
2017-12-19	9.6	10.35	9.6	9.9	0.68	7.38	67498.0	668416.2	71
2017-12-18	9.1	9.23	8.88	9.22	0.34	3.83	43515.0	393381.08	30
2017-12-17	9.2	9.2	9.2	8.88	0.14	1.6	11976.0	108396.58	20
2017-12-14	9.01	9.01	9.01	8.74	0.08	0.92	9446.0	83734.0	21
2017-12-13				8.66	-0.48	-5.25	9004.0	77848.94	32
2017-12-12	8.4	9.2	8.4	9.14	0.44	5.06	89130.0	776078.34	101
2017-12-11	8.4	8.4	8.4	8.7	0.06	0.69	15454.0	129680.9	23
2017-12-10	8.69	8.69	8.69	8.64	0.17	2.01	13968.0	120454.22	30
2017-12-07	8.4	8.48	8.4	8.47	0.23	2.79	27958.0	235754.94	55
2017-12-06				8.24	-0.22	-2.6	1733.0	14283.16	9
2017-12-05				8.46	0.2	2.42	9006.0	74079.48	19
2017-12-04				8.26	-0.09	-1.08	1883.0	15503.68	4
2017-12-03	8.24	8.24	8.24	8.35	0.26	3.21	16150.0	133245.88	35
2017-11-30	8.16	8.16	8.05	8.09	-0.07	-0.86	56319.0	455042.5	46
2017-11-29				8.16	0.0	0.0	5190.0	42056.46	15
2017-11-28	8.16	8.16	8.16	8.16	-0.22	-2.63	48461.0	395417.26	25
2017-11-27				8.38	0.0	0.0	2360.0	19288.66	8
2017-11-26				8.38	0.26	3.2	1373.0	11169.58	5
2017-11-23				8.12	-0.34	-4.02	328.0	2661.26	8
2017-11-22				8.46	0.09	1.08	1466.0	12105.74	10
2017-11-21				8.37	0.13	1.58	4503.0	36322.76	9
2017-11-20	8.24	8.24	8.24	8.24	-0.27	-3.17	11013.0	89549.28	41
2017-11-19				8.51	0.0	0.0	3613.0	29439.8	12
2017-11-16	8.32	8.32	8.32	8.51	0.17	2.04	6508.0	53791.0	24
2017-11-15				8.34	-0.15	-1.77	1324.0	11031.52	14
2017-11-14				8.49	0.09	1.07	6324.0	52508.04	24
2017-11-13				8.4	-0.05	-0.59	3404.0	28207.16	13
2017-11-12				8.45	0.0	0.0	2655.0	21774.46	23
2017-11-09				8.45	-0.16	-1.86	9513.0	79131.76	28
2017-11-08	8.38	8.8	8.38	8.61	0.07	0.82	23984.0	200355.1	42
2017-11-07	8.08	8.18	8.0	8.54	-0.15	-1.73	27400.0	226928.88	55
2017-11-06	9.12	9.12	8.64	8.69	-0.41	-4.51	90653.0	800161.2	105
2017-11-05	8.8	9.07	8.8	9.1	-0.08	-0.87	18344.0	164498.98	46
2017-11-02	8.96	8.96	8.96	9.18	0.06	0.66	5751.0	51505.48	14
2017-11-01	9.12	9.12	9.12	9.12	0.05	0.55	11375.0	103050.76	17
2017-10-31				9.07	0.0	0.0	125.0	1146.0	1
2017-10-30				9.07	0.0	0.0	3508.0	31565.26	10
2017-10-29	9.12	9.12	8.88	9.07	-0.07	-0.77	31435.0	283558.64	29
2017-10-26	9.09	9.57	9.09	9.14	0.1	1.11	43665.0	411403.3	58
2017-10-25				9.04	0.0	0.0	3450.0	30922.9	6
2017-10-24				9.04	0.16	1.8	3229.0	27792.0	9
2017-10-23				8.88	0.0	0.0	5.0	46.2	2
2017-10-22				8.88	0.0	0.0	2525.0	23340.4	11
2017-10-19				8.88	0.0	0.0	318.0	2915.92	4
2017-10-18				8.88	0.05	0.57	1750.0	15471.88	11
2017-10-17				8.83	0.0	0.0	2029.0	18231.92	3
2017-10-16				8.83	-0.13	-1.45	2439.0	21765.52	10
2017-10-15	9.18	9.18	8.96	8.96	0.02	0.22	11230.0	102093.02	11
2017-10-12	8.93	8.94	8.93	8.94	0.0	0.0	10360.0	92436.28	12
2017-10-11	8.56	8.56	8.56	8.94	-0.1	-1.11	5626.0	49261.18	9
2017-10-10	9.02	9.02	9.02	9.04	-0.08	-0.88	5433.0	49070.9	7
2017-10-09				9.12	0.0	0.0	750.0	6740.0	2
2017-10-08	9.12	9.12	9.12	9.12	0.06	0.66	6463.0	58788.6	14
2017-10-05	9.06	9.07	9.06	9.06	-0.22	-2.37	21863.0	198204.8	8
2017-10-04	9.07	9.28	9.07	9.28	-0.16	-1.69	17963.0	164110.4	19
2017-10-03	9.44	9.44	9.44	9.44	0.16	1.72	19676.0	185679.8	20
2017-10-02				9.28	0.0	0.0	563.0	5110.0	2
2017-10-01	9.28	9.41	9.28	9.28	-0.16	-1.69	20745.0	192763.6	10
2017-09-28				9.44	0.1	1.07	1550.0	14266.8	6
2017-09-27	8.83	9.39	8.83	9.34	-0.61	-6.13	41705.0	387801.62	62
2017-09-26	9.95	9.95	9.95	9.95	-0.01	-0.1	9766.0	96205.52	17
2017-09-25				9.96	0.06	0.61	581.0	5440.5	5
2017-09-21				9.9	-0.06	-0.6	63.0	619.0	1
2017-09-20				9.96	0.0	0.0	250.0	2472.0	2
2017-09-19				9.96	0.0	0.0	1250.0	12010.0	2
2017-09-18	9.6	9.98	9.6	9.96	0.36	3.75	29261.0	287739.2	27
2017-09-17				9.6	0.0	0.0	1250.0	12256.8	3
2017-09-14	9.76	9.76	9.62	9.6	-0.02	-0.21	18468.0	179236.8	15
2017-09-13	9.62	9.62	9.62	9.62	-0.11	-1.13	6688.0	64300.0	10
2017-09-12	9.84	9.84	9.66	9.73	0.2	2.1	13209.0	129032.64	23
2017-09-11	9.66	9.7	9.66	9.53	-0.12	-1.24	18521.0	178575.74	33
2017-09-10	9.6	9.6	9.6	9.65	-0.04	-0.41	23199.0	225054.86	64
2017-09-07				9.69	-0.17	-1.72	6840.0	66458.36	23
2017-09-06	9.6	9.65	9.6	9.86	0.2	2.07	39663.0	382083.12	27
2017-08-29	9.63	9.65	9.6	9.66	-0.24	-2.42	67566.0	652417.02	62
2017-08-28	9.82	9.82	9.82	9.9	-0.32	-3.13	7048.0	69312.7	18
2017-08-27	9.76	10.22	9.76	10.22	0.54	5.58	66051.0	660945.66	70
2017-08-24				9.68	0.3	3.2	5758.0	55426.38	14
2017-08-23	9.58	9.76	9.58	9.38	-0.19	-1.99	37114.0	358670.94	34
2017-08-22	9.34	9.57	9.34	9.57	0.13	1.38	30478.0	286985.0	33
2017-08-21	9.2	9.36	9.2	9.44	-0.08	-0.84	20721.0	191802.82	16
2017-08-20				9.52	0.14	1.49	39.0	368.9	2
2017-08-17	9.34	9.47	9.34	9.38	0.15	1.63	74676.0	705118.5	42
2017-08-16	9.23	9.23	9.23	9.23	0.06	0.65	13211.0	121943.76	11
2017-08-15	9.2	9.2	9.17	9.17	-0.03	-0.33	16679.0	153313.42	13
2017-08-14	9.23	9.23	9.2	9.2	-0.1	-1.08	42961.0	395552.52	21
2017-08-13	9.39	9.39	9.23	9.3	-0.19	-2.0	48915.0	454335.48	20
2017-08-10	9.18	9.58	9.18	9.49	0.23	2.48	117571.0	1095242.52	43
2017-08-09	9.28	9.28	9.15	9.26	-0.29	-3.04	98166.0	908813.66	49
2017-08-08	9.58	9.58	9.44	9.55	-0.03	-0.31	19491.0	185324.64	27
2017-08-07				9.58	0.33	3.57	25.0	239.6	1
2017-08-06	9.6	9.6	9.34	9.25	-0.3	-3.14	13469.0	127253.82	10
2017-08-03	9.2	9.2	9.2	9.55	0.41	4.49	36788.0	342861.46	44
2017-08-02	9.12	9.12	9.12	9.14	-0.11	-1.19	16326.0	148942.54	18
2017-08-01	9.22	9.22	9.2	9.25	-0.35	-3.65	32818.0	305420.74	48
2017-07-31				9.6	0.0	0.0	1729.0	16583.06	6
2017-07-30	9.6	9.6	9.6	9.6	-0.29	-2.93	22735.0	221081.56	37
2017-07-27	9.76	9.95	9.63	9.89	0.29	3.02	54743.0	533055.5	94
2017-07-26	9.5	9.5	9.38	9.6	0.08	0.84	20443.0	194045.0	21
2017-07-25	9.76	9.84	9.76	9.52	-0.15	-1.55	13328.0	128711.8	19
2017-07-24	9.2	9.58	9.2	9.67	0.47	5.11	42569.0	400988.48	49
2017-07-23				9.2	-0.03	-0.33	3306.0	29967.36	6
2017-07-20	9.12	9.12	9.12	9.23	0.01	0.11	3501.0	31911.54	4
2017-07-19	9.25	9.25	9.07	9.22	0.02	0.22	34728.0	317994.84	29
2017-07-18				9.2	0.0	0.0	181.0	1653.4	3
2017-07-17	9.2	9.2	9.2	9.2	-0.21	-2.23	29089.0	267769.46	21
2017-07-16				9.41	-0.06	-0.63	381.0	3535.2	4
2017-07-13	9.2	9.49	9.2	9.47	0.21	2.27	56549.0	527458.42	61
2017-07-12	9.28	9.28	8.98	9.26	0.0	0.0	21360.0	195892.4	51
2017-07-11	9.22	9.42	9.04	9.26	0.22	2.43	86144.0	803566.22	61
2017-07-10	9.3	9.3	8.99	9.04	-0.21	-2.27	80898.0	733344.46	25
2017-07-09	9.6	9.76	8.8	9.25	-0.33	-3.44	107336.0	996961.64	60
2017-07-06	9.71	9.76	9.52	9.58	-0.04	-0.42	31389.0	301775.56	33
2017-07-05	9.76	9.76	9.63	9.62	-0.14	-1.43	91129.0	879871.16	59
2017-07-04	9.84	10.08	9.76	9.76	-0.48	-4.69	182825.0	1796908.32	78
2017-07-03	9.86	9.87	9.86	10.24	-0.14	-1.35	16658.0	164637.5	16
2017-07-02	10.42	10.42	10.42	10.38	-0.1	-0.95	14999.0	153441.56	26
2017-06-22	10.72	10.72	10.48	10.48	0.08	0.77	10448.0	111069.68	19
2017-06-21	10.45	10.46	10.4	10.4	-0.08	-0.76	27719.0	289328.2	24
2017-06-20				10.48	0.0	0.0	5415.0	56849.92	11
2017-06-19	10.48	10.48	10.48	10.48	-0.07	-0.66	26161.0	274379.9	12
2017-06-18				10.55	-0.12	-1.12	3984.0	41248.34	18
2017-06-15	10.5	10.5	10.4	10.67	0.08	0.76	24636.0	257015.34	22
2017-06-14	10.4	10.69	10.4	10.59	0.09	0.86	23968.0	253379.86	26
2017-06-13	10.56	10.56	10.56	10.5	0.05	0.48	7251.0	76513.3	9
2017-06-12				10.45	-0.24	-2.25	6465.0	67243.44	13
2017-06-11	10.4	10.4	10.4	10.69	0.26	2.49	9485.0	98180.92	11
2017-06-08				10.43	-0.02	-0.19	2458.0	25668.86	5
2017-06-07	10.75	10.75	10.75	10.45	-0.25	-2.34	21773.0	232243.6	20
2017-06-06				10.7	-0.02	-0.19	3199.0	34179.32	9
2017-06-05	10.75	10.75	10.72	10.72	-0.03	-0.28	26469.0	284137.84	25
2017-06-04	11.04	11.04	10.74	10.75	0.35	3.37	37800.0	410657.08	42
2017-06-01	10.24	10.44	10.24	10.4	0.0	0.0	17571.0	182287.95	15
2017-05-31	10.32	10.52	10.32	10.4	0.1	0.97	40620.0	423053.15	39
2017-05-30	10.24	10.32	9.72	10.3	0.03	0.29	17421.0	178001.45	20
2017-05-29	11.2	11.2	10.16	10.27	0.04	0.39	29225.0	301941.35	30
2017-05-28	10.0	10.24	10.0	10.23	-0.17	-1.63	18939.0	192748.25	18
2017-05-25	10.32	10.4	10.32	10.4	-0.04	-0.38	25070.0	260126.5	25
2017-05-24	10.48	10.48	10.44	10.44	-0.1	-0.95	31819.0	332787.95	19
2017-05-23	10.4	10.6	10.4	10.54	-0.14	-1.31	31155.0	326220.95	24
2017-05-22				10.68	0.04	0.38	3761.0	39667.85	12
2017-05-21	10.64	10.64	10.6	10.64	0.0	0.0	19445.0	206754.8	11
2017-05-18	10.76	10.76	10.64	10.64	-0.08	-0.75	60111.0	642175.7	44
2017-05-17	10.6	10.72	10.6	10.72	0.2	1.9	24849.0	264251.75	27
2017-05-16	10.56	10.88	10.52	10.52	-0.04	-0.38	133249.0	1420072.45	80
2017-05-15	10.68	10.72	10.4	10.56	0.05	0.48	68958.0	726120.45	54
2017-05-14	10.52	10.52	10.32	10.51	-0.29	-2.69	29004.0	302113.3	35
2017-05-11	10.76	10.8	10.64	10.8	0.09	0.84	27923.0	298041.4	19
2017-05-10	10.68	10.8	10.6	10.71	0.31	2.98	88344.0	943682.8	133
2017-05-09	10.16	10.4	10.16	10.4	0.06	0.58	28054.0	288289.05	43
2017-05-08	10.36	10.72	10.16	10.34	0.12	1.17	153190.0	1587059.85	85
2017-05-07	10.8	10.8	10.08	10.22	-0.68	-6.24	79081.0	826160.8	78
2017-05-04	11.28	11.28	10.84	10.9	-0.33	-2.94	73740.0	811232.15	47
2017-05-03	11.4	11.4	11.16	11.23	-0.27	-2.35	82071.0	922279.95	74
2017-05-02	11.6	11.6	11.48	11.5	-0.33	-2.79	59909.0	692825.75	38
2017-05-01	11.8	11.84	11.76	11.83	-0.01	-0.08	97550.0	1150583.95	57
2017-04-30	11.76	11.92	11.76	11.84	-0.08	-0.67	24008.0	284562.2	30
2017-04-27	12.08	12.08	11.76	11.92	-0.1	-0.83	127209.0	1518622.5	88
2017-04-26	12.08	12.12	12.0	12.02	-0.18	-1.48	60801.0	734507.2	54
2017-04-25	12.32	12.32	12.08	12.2	-0.2	-1.61	47794.0	582832.95	67
2017-04-24	12.52	12.52	12.4	12.4	-0.09	-0.72	56673.0	703211.0	31
2017-04-23	12.72	12.72	12.36	12.49	0.05	0.4	145455.0	1811954.05	81
2017-04-20	12.72	12.72	12.24	12.44	-0.21	-1.66	101395.0	1262456.85	89
2017-04-19	12.4	12.8	12.36	12.65	0.09	0.72	61676.0	768974.2	48
2017-04-18	12.6	12.72	12.4	12.56	0.0	0.0	44536.0	556128.9	47
2017-04-17	12.48	12.64	12.4	12.56	0.24	1.95	247465.0	3083978.6	161
2017-04-16	12.52	12.52	12.24	12.32	-0.28	-2.22	58286.0	719127.55	96
2017-04-13	12.88	12.88	12.56	12.6	-0.34	-2.63	99203.0	1258691.3	89
2017-04-12	12.68	13.44	12.64	12.94	0.14	1.09	132581.0	1711014.85	97
2017-04-11	12.88	13.08	12.8	12.8	-0.02	-0.16	104543.0	1349502.9	102
2017-04-10	12.4	12.84	12.4	12.82	0.38	3.05	99518.0	1261991.25	72
2017-04-09	12.52	12.72	12.44	12.44	-0.28	-2.2	84899.0	1065655.35	60
2017-04-06	12.8	12.8	12.64	12.72	-0.34	-2.6	106548.0	1356550.85	81
2017-04-05	12.96	13.12	12.64	13.06	0.22	1.71	123585.0	1590464.35	103
2017-04-04	12.84	12.84	12.84	12.84	0.04	0.31	8921.0	114694.95	18
2017-04-03	12.8	12.96	12.8	12.8	-0.02	-0.16	92349.0	1185691.8	66
2017-04-02	13.36	13.4	12.8	12.82	-0.79	-5.8	236980.0	3092789.85	163
2017-03-30	13.88	13.88	13.6	13.61	-0.27	-1.95	175575.0	2397262.35	105
2017-03-29	13.96	14.08	13.8	13.88	0.2	1.46	63076.0	878366.65	40
2017-03-28	13.6	13.92	13.52	13.68	0.06	0.44	91111.0	1245916.15	79
2017-03-27	13.2	14.8	13.2	13.62	0.4	3.03	297476.0	4156425.25	223
2017-03-26	13.2	13.28	12.96	13.22	0.22	1.69	117031.0	1540456.15	133
2017-03-23	13.0	13.16	12.96	13.0	-0.09	-0.69	50351.0	655586.3	44
2017-03-22	13.2	13.2	12.92	13.09	-0.32	-2.39	117998.0	1542191.65	86
2017-03-21	13.64	13.76	13.28	13.41	-0.3	-2.19	143501.0	1952208.35	169
2017-03-20	13.6	13.84	13.4	13.71	0.05	0.37	314954.0	4271410.05	211
2017-03-19	13.84	13.84	13.56	13.66	-0.28	-2.01	334636.0	4565665.2	215
2017-03-16	14.12	14.12	13.72	13.94	-0.08	-0.57	324854.0	4519535.9	242
2017-03-15	13.76	14.4	13.6	14.02	0.34	2.49	268548.0	3793351.6	196
2017-03-14	13.52	13.76	13.2	13.68	0.45	3.4	139041.0	1877548.25	115
2017-03-13	14.32	14.32	13.2	13.23	-0.81	-5.77	121205.0	1650176.0	85
2017-03-12	14.08	14.48	14.0	14.04	-0.14	-0.99	120556.0	1704302.05	78
2017-03-09	14.4	14.48	13.76	14.18	-0.53	-3.6	462143.0	6505516.1	247
2017-03-08	14.88	14.96	14.48	14.71	-0.16	-1.08	387525.0	5697133.65	268
2017-03-07	15.4	15.56	14.76	14.87	-0.62	-4.0	1251754.0	18984806.2	543
2017-03-06	15.96	16.08	15.32	15.49	-0.47	-2.94	911759.0	14235238.85	431
2017-03-05	15.96	16.64	15.8	15.96	0.18	1.14	1345528.0	21666624.75	686
2017-03-02	15.68	16.08	15.68	15.78	0.02	0.13	555221.0	8810375.1	404
2017-03-01	15.16	16.12	14.76	15.76	0.85	5.7	1004676.0	15473864.55	540
2017-02-28	14.12	16.4	14.12	14.91	-0.05	-0.33	1589414.0	24575428.15	718
2017-02-27	15.92	17.04	14.56	14.96	0.56	3.89	2264590.0	35610308.3	785
2017-02-26	14.16	14.4	12.64	14.4	14.4	0.0	2713189.0	37132814.0	1153
