# Supplementary material for: Effective short-term forecasts of Saudi stock price trends using technical indicators and large-scale multivariate time series
Source: PeerJ Comput Sci. 2023 Jan 6;9:e1205. doi: 10.7717/peerj-cs.1205 (PMC10280263; doi:10.7717/peerj-cs.1205)
Supplement: Supplemental Information 3 [file peerj-cs-09-1205-s003.zip › TASI Dataset 2021/EPCCO_3080.csv]

date	open	high	low	close	change	change_percent	volume_traded	value_traded_SAR	number_trades
2020-03-19	23.7	25.15	23.5	25.0	1.4	5.93	519759.0	12861686.95	1030
2020-03-18	23.5	24.12	23.3	23.6	1.0	4.42	585606.0	13979655.3	893
2020-03-17	22.42	22.8	21.12	22.6	0.18	0.8	440525.0	9713682.56	860
2020-03-16	24.5	24.5	22.42	22.42	-2.48	-9.96	1258702.0	28680739.6	1204
2020-03-15	25.65	27.0	24.84	24.9	-0.6	-2.35	232487.0	5743081.6	251
2020-03-12	25.0	25.5	24.4	25.5	-0.85	-3.23	216767.0	5413739.77	460
2020-03-11	27.9	28.0	26.25	26.35	-1.5	-5.39	388105.0	10525750.55	683
2020-03-10	27.9	28.25	26.4	27.85	1.05	3.92	960766.0	26172865.35	1161
2020-03-09	26.8	27.1	26.8	26.8	-2.95	-9.92	395941.0	10636011.15	355
2020-03-08	32.4	32.4	29.75	29.75	-3.3	-9.98	265531.0	8034733.1	528
2020-03-05	33.5	33.75	33.05	33.05	-0.25	-0.75	181447.0	6064243.9	310
2020-03-04	33.0	33.35	32.5	33.3	0.3	0.91	193246.0	6395214.3	395
2020-03-03	33.1	33.45	33.0	33.0	0.4	1.23	128476.0	4260973.4	400
2020-03-02	33.5	33.9	32.6	32.6	-0.1	-0.31	183481.0	6095941.5	376
2020-03-01	34.25	34.25	32.0	32.7	-2.0	-5.76	160295.0	5230168.25	378
2020-02-27	36.1	36.1	34.4	34.7	-1.95	-5.32	127638.0	4463542.7	533
2020-02-26	36.3	36.8	36.2	36.65	-0.35	-0.95	50704.0	1849905.2	173
2020-02-25	35.8	37.2	35.05	37.0	0.5	1.37	91937.0	3316370.45	394
2020-02-24	38.3	38.3	36.35	36.5	-1.95	-5.07	77271.0	2856578.3	337
2020-02-23	38.5	38.75	38.35	38.45	-0.1	-0.26	109113.0	4210020.0	141
2020-02-20	38.85	38.9	38.55	38.55	0.0	0.0	46271.0	1793612.7	217
2020-02-19	38.5	38.9	38.5	38.55	0.05	0.13	39548.0	1525762.65	119
2020-02-18	38.75	38.8	38.4	38.5	-0.3	-0.77	46341.0	1786697.6	122
2020-02-17	39.7	39.7	38.75	38.8	-0.4	-1.02	87778.0	3432278.2	196
2020-02-16	39.5	40.0	39.05	39.2	0.0	0.0	21516.0	848238.2	127
2020-02-13	39.9	39.9	39.15	39.2	-0.3	-0.76	115735.0	4585812.8	106
2020-02-12	39.3	39.5	39.15	39.5	0.05	0.13	34342.0	1351093.55	140
2020-02-11	39.9	40.1	39.15	39.45	0.05	0.13	242240.0	9618739.15	293
2020-02-10	39.4	39.5	39.4	39.4	0.05	0.13	12504.0	493117.85	80
2020-02-09	39.75	39.75	38.2	39.35	-0.4	-1.01	71359.0	2798044.4	177
2020-02-06	40.0	41.4	39.65	39.75	-0.2	-0.5	133778.0	5419550.05	335
2020-02-05	40.25	40.3	39.8	39.95	-0.05	-0.13	164450.0	6595232.35	282
2020-02-04	40.2	40.2	39.6	40.0	0.2	0.5	241196.0	9642145.8	212
2020-02-03	40.1	40.35	39.8	39.8	-0.4	-1.0	222261.0	8927257.85	267
2020-02-02	39.75	41.0	39.5	40.2	-0.1	-0.25	620745.0	25046096.55	482
2020-01-30	40.45	40.45	40.1	40.3	0.1	0.25	90290.0	3629395.5	208
2020-01-29	39.55	41.0	39.55	40.2	0.2	0.5	71013.0	2873226.8	228
2020-01-28	39.8	40.0	39.3	40.0	0.15	0.38	141278.0	5603372.25	942
2020-01-27	41.7	41.7	39.85	39.85	-1.85	-4.44	302588.0	12303137.3	437
2020-01-26	41.05	41.8	41.05	41.7	0.4	0.97	88790.0	3688583.6	259
2020-01-23	39.9	41.3	39.65	41.3	1.0	2.48	290007.0	11834859.6	506
2020-01-22	39.6	40.45	39.6	40.3	-0.05	-0.12	99295.0	3999720.25	232
2020-01-21	39.95	40.4	39.25	40.35	0.35	0.88	122869.0	4902818.7	479
2020-01-20	40.15	40.4	39.9	40.0	-0.25	-0.62	96527.0	3876894.95	177
2020-01-19	40.1	40.25	39.9	40.25	0.1	0.25	83743.0	3353732.3	155
2020-01-16	40.35	40.35	39.9	40.15	0.05	0.12	99064.0	3967987.35	236
2020-01-15	39.95	40.25	39.5	40.1	0.3	0.75	149877.0	5987189.15	519
2020-01-14	40.4	40.4	39.7	39.8	-0.7	-1.73	206147.0	8222078.15	603
2020-01-13	38.5	41.3	38.2	40.5	2.2	5.74	503498.0	20155088.45	1210
2020-01-12	38.0	38.8	37.6	38.3	0.0	0.0	424932.0	16293345.15	652
2020-01-09	35.35	38.35	35.35	38.3	3.3	9.43	704448.0	26054833.95	1288
2020-01-08	35.3	35.8	35.0	35.0	-0.85	-2.37	166112.0	5873635.25	389
2020-01-07	35.95	36.1	35.5	35.85	-0.05	-0.14	71226.0	2555154.4	234
2020-01-06	35.6	35.9	35.05	35.9	0.3	0.84	102010.0	3608806.6	352
2020-01-05	36.0	36.25	35.35	35.6	-1.05	-2.86	115603.0	4157177.8	342
2020-01-02	35.7	36.75	35.7	36.65	0.9	2.52	413012.0	15042236.05	835
2020-01-01	35.8	36.3	35.45	35.75	-0.25	-0.69	304880.0	10883846.8	292
2019-12-31	35.45	36.0	35.45	36.0	0.25	0.7	84406.0	3011464.25	302
2019-12-30	36.0	36.15	35.6	35.75	-0.25	-0.69	90762.0	3256615.4	355
2019-12-29	35.05	36.1	35.05	36.0	0.8	2.27	246544.0	8780744.5	431
2019-12-26	35.2	35.25	35.0	35.2	-0.05	-0.14	87965.0	3087596.55	209
2019-12-25	35.4	35.4	35.1	35.25	-0.15	-0.42	80560.0	2838986.75	139
2019-12-24	35.4	35.4	35.1	35.4	0.05	0.14	107053.0	3776402.05	165
2019-12-23	35.4	35.4	35.1	35.35	0.0	0.0	93895.0	3312085.1	257
2019-12-22	35.15	35.4	35.0	35.35	0.15	0.43	310101.0	10912803.3	259
2019-12-19	35.1	35.5	35.0	35.2	-0.1	-0.28	89430.0	3149648.35	195
2019-12-18	35.05	35.5	35.0	35.3	0.2	0.57	103496.0	3650940.3	200
2019-12-17	35.4	35.7	35.1	35.1	-0.35	-0.99	120773.0	4281836.05	334
2019-12-16	35.6	35.65	35.0	35.45	-0.05	-0.14	290272.0	10221963.35	489
2019-12-15	35.95	35.95	35.45	35.5	-0.3	-0.84	56148.0	2001327.25	175
2019-12-12	36.3	36.4	35.3	35.8	-0.35	-0.97	245177.0	8796642.9	618
2019-12-11	33.9	36.25	33.6	36.15	2.25	6.64	631658.0	22312364.5	1362
2019-12-10	33.5	34.1	33.0	33.9	0.35	1.04	337540.0	11350134.1	800
2019-12-09	34.3	34.65	33.5	33.55	-0.7	-2.04	421893.0	14419261.6	817
2019-12-08	34.45	35.4	34.2	34.25	-0.15	-0.44	1100310.0	38298309.25	1256
2019-12-05	34.0	34.8	33.7	34.4	0.4	1.18	260511.0	8977360.3	559
2019-12-04	33.3	34.1	33.05	34.0	0.75	2.26	203274.0	6825200.2	442
2019-12-03	32.65	33.3	32.6	33.25	0.5	1.53	131220.0	4327329.35	307
2019-12-02	32.5	32.8	32.4	32.75	0.1	0.31	48021.0	1564595.25	205
2019-12-01	32.8	32.9	32.45	32.65	-0.05	-0.15	63259.0	2063763.45	193
2019-11-28	32.9	33.15	32.55	32.7	-0.6	-1.8	53841.0	1765521.4	158
2019-11-27	33.0	33.3	32.5	33.3	-0.2	-0.6	85110.0	2802513.3	335
2019-11-26	32.85	33.5	32.6	33.5	0.4	1.21	81392.0	2699158.55	213
2019-11-25	32.8	33.1	32.8	33.1	0.2	0.61	34957.0	1149167.25	98
2019-11-24	33.0	33.25	32.75	32.9	-0.3	-0.9	45946.0	1516104.15	111
2019-11-21	33.5	33.5	33.1	33.2	-0.1	-0.3	68358.0	2275907.75	170
2019-11-20	32.9	33.5	32.9	33.3	0.3	0.91	44973.0	1497083.5	200
2019-11-19	33.15	33.35	32.8	33.0	0.1	0.3	60098.0	1989563.65	219
2019-11-18	32.95	33.05	32.8	32.9	0.1	0.3	24043.0	791903.55	81
2019-11-17	32.8	32.9	32.8	32.8	-0.4	-1.2	15298.0	502865.95	81
2019-11-14	33.05	33.25	32.9	33.2	0.15	0.45	34577.0	1143488.8	157
2019-11-13	33.4	33.4	33.05	33.05	-0.35	-1.05	29813.0	992027.05	119
2019-11-12	32.8	33.55	32.8	33.4	0.85	2.61	93286.0	3100164.6	342
2019-11-11	33.25	33.3	32.55	32.55	-0.75	-2.25	1041534.0	34712582.0	344
2019-11-10	33.5	33.6	33.3	33.3	-0.35	-1.04	37102.0	1241011.45	108
2019-11-07	33.9	33.9	33.1	33.65	-0.05	-0.15	66496.0	2226833.1	169
2019-11-06	34.3	34.3	33.7	33.7	-0.05	-0.15	32800.0	1112126.4	134
2019-11-05	32.9	34.0	32.9	33.75	0.5	1.5	114817.0	3869787.25	192
2019-11-04	33.2	33.45	32.75	33.25	0.15	0.45	34538.0	1138587.6	124
2019-11-03	33.25	33.25	32.8	33.1	-0.2	-0.6	33440.0	1102873.15	127
2019-10-31	33.9	33.9	33.3	33.3	-0.85	-2.49	21482.0	724128.3	104
2019-10-30	33.8	34.25	33.25	34.15	0.45	1.34	108760.0	3689208.6	160
2019-10-29	34.0	34.0	33.0	33.7	-0.6	-1.75	196393.0	6560401.6	765
2019-10-28	33.7	34.95	33.7	34.3	0.25	0.73	144021.0	4954640.6	358
2019-10-27	33.3	34.05	33.25	34.05	0.45	1.34	156772.0	5289081.85	156
2019-10-24	33.6	33.6	33.2	33.6	0.0	0.0	31911.0	1066323.4	72
2019-10-23	33.55	33.6	33.0	33.6	0.0	0.0	48479.0	1616630.45	116
2019-10-22	33.6	33.8	33.15	33.6	-0.1	-0.3	34422.0	1154933.8	80
2019-10-21	33.55	33.7	33.5	33.7	0.4	1.2	57522.0	1929207.3	84
2019-10-20	33.95	34.15	33.3	33.3	0.35	1.06	35319.0	1191706.5	139
2019-10-17	32.35	33.0	31.95	32.95	0.75	2.33	53374.0	1735083.7	127
2019-10-16	31.8	32.2	31.45	32.2	0.55	1.74	278100.0	8827406.55	170
2019-10-15	32.4	32.4	31.65	31.65	-0.65	-2.01	38500.0	1238164.65	70
2019-10-14	32.3	32.5	32.3	32.3	-0.3	-0.92	26375.0	853844.6	85
2019-10-13	33.0	33.6	32.35	32.6	-0.3	-0.91	62027.0	2053203.2	148
2019-10-10	33.15	33.15	32.5	32.9	-0.45	-1.35	46079.0	1512560.4	125
2019-10-09	34.0	34.2	33.35	33.35	-0.65	-1.91	47757.0	1620716.5	145
2019-10-08	33.25	34.0	33.0	34.0	0.6	1.8	43606.0	1453672.1	135
2019-10-07	33.45	33.45	33.3	33.4	-0.1	-0.3	15559.0	519623.35	37
2019-10-06	32.75	33.8	32.75	33.5	0.7	2.13	52936.0	1757212.6	144
2019-10-03	33.5	33.6	32.8	32.8	-1.1	-3.24	61939.0	2061747.5	140
2019-10-02	34.1	34.6	33.9	33.9	-0.4	-1.17	72380.0	2484039.45	133
2019-10-01	33.8	34.6	33.8	34.3	0.45	1.33	207699.0	7115812.1	394
2019-09-30	33.1	33.85	33.1	33.85	0.65	1.96	133939.0	4506913.95	291
2019-09-29	32.95	33.4	32.8	33.2	0.0	0.0	48328.0	1605700.6	114
2019-09-26	33.2	33.4	32.8	33.2	-0.1	-0.3	54128.0	1790008.3	145
2019-09-25	33.4	33.85	33.0	33.3	0.2	0.6	172069.0	5760524.8	348
2019-09-24	32.55	33.35	32.5	33.1	0.45	1.38	186918.0	6181902.5	315
2019-09-22	32.5	33.2	32.5	32.65	-0.05	-0.15	68860.0	2256356.9	147
2019-09-19	31.95	32.7	31.75	32.7	0.6	1.87	419251.0	13643487.1	502
2019-09-18	32.0	32.1	31.75	32.1	0.25	0.78	27633.0	882868.35	72
2019-09-17	32.0	32.15	31.85	31.85	-0.3	-0.93	42747.0	1367830.65	74
2019-09-16	32.2	32.3	31.9	32.15	0.15	0.47	52588.0	1686545.75	144
2019-09-15	32.0	32.15	31.7	32.0	-0.4	-1.23	52125.0	1667835.7	100
2019-09-12	32.0	32.4	32.0	32.4	0.4	1.25	44753.0	1442102.45	74
2019-09-11	32.6	32.6	32.0	32.0	-0.75	-2.29	52416.0	1691188.65	150
2019-09-10	32.8	33.2	32.45	32.75	-0.05	-0.15	92265.0	3029428.85	173
2019-09-09	31.75	32.8	31.75	32.8	0.8	2.5	105656.0	3428174.05	269
2019-09-08	32.15	32.15	31.9	32.0	-0.1	-0.31	148702.0	4771874.8	87
2019-09-05	32.45	32.45	31.9	32.1	-0.35	-1.08	161534.0	5182967.0	272
2019-09-04	32.3	32.45	32.1	32.45	0.05	0.15	85551.0	2762725.7	227
2019-09-03	32.55	32.6	32.2	32.4	-0.05	-0.15	127714.0	4142231.6	230
2019-09-02	32.0	32.55	31.95	32.45	0.8	2.53	251911.0	8147808.35	405
2019-09-01	31.65	32.1	31.25	31.65	0.25	0.8	87672.0	2779398.6	170
2019-08-29	31.25	32.15	31.2	31.4	0.05	0.16	237394.0	7576898.8	395
2019-08-28	31.2	31.65	31.0	31.35	-0.6	-1.88	244278.0	7643958.4	388
2019-08-27	31.65	31.95	31.15	31.95	0.45	1.43	457021.0	14534981.0	639
2019-08-26	30.9	31.75	30.8	31.5	0.4	1.29	184579.0	5794846.0	388
2019-08-25	31.15	31.4	30.9	31.1	-0.4	-1.27	56108.0	1744885.95	172
2019-08-22	31.4	31.65	31.15	31.5	0.1	0.32	98723.0	3100329.7	235
2019-08-21	31.1	31.4	30.8	31.4	0.5	1.62	75855.0	2360233.15	279
2019-08-20	31.0	31.25	30.9	30.9	0.0	0.0	108367.0	3364464.5	236
2019-08-19	31.15	31.5	30.9	30.9	0.2	0.65	128547.0	3998056.1	981
2019-08-18	30.7	31.35	30.4	30.7	-0.6	-1.92	181023.0	5583478.6	514
2019-08-08	31.1	31.3	30.95	31.3	0.2	0.64	111206.0	3457469.55	343
2019-08-07	31.5	32.75	31.0	31.1	-0.4	-1.27	625925.0	19822763.45	1056
2019-08-06	31.5	32.2	31.4	31.5	-0.2	-0.63	160499.0	5108796.8	545
2019-08-05	32.05	32.05	31.7	31.7	-0.75	-2.31	218002.0	6968464.35	739
2019-08-04	32.0	32.5	32.0	32.45	0.35	1.09	95721.0	3094306.45	208
2019-08-01	32.8	32.9	31.95	32.1	-0.7	-2.13	326382.0	10552905.75	1148
2019-07-31	34.0	34.25	32.75	32.8	-0.9	-2.67	710022.0	23894376.05	1652
2019-07-30	32.6	34.2	32.6	33.7	0.9	2.74	201578.0	6767881.85	467
2019-07-29	33.95	34.0	32.7	32.8	-1.4	-4.09	132995.0	4455286.35	623
2019-07-28	31.8	34.25	31.8	34.2	2.1	6.54	287859.0	9572343.5	711
2019-07-25	31.95	32.2	31.7	32.1	-0.05	-0.16	48347.0	1547771.4	125
2019-07-24	31.55	32.4	31.55	32.15	0.65	2.06	73456.0	2343404.65	158
2019-07-23	32.15	32.2	31.5	31.5	-0.9	-2.78	50674.0	1616201.15	135
2019-07-22	32.0	32.5	31.8	32.4	0.6	1.89	69091.0	2227524.1	186
2019-07-21	31.9	32.2	31.6	31.8	-1.0	-3.05	119497.0	3810320.15	300
2019-07-18	31.9	32.9	31.9	32.8	0.9	2.82	155767.0	5055412.25	480
2019-07-17	31.65	31.95	31.65	31.9	0.1	0.31	50942.0	1620175.45	95
2019-07-16	31.4	31.8	31.4	31.8	0.3	0.95	149440.0	4738794.8	143
2019-07-15	31.45	31.55	31.3	31.5	-0.05	-0.16	39629.0	1245875.75	72
2019-07-14	31.3	31.65	31.2	31.55	-0.1	-0.32	68068.0	2141792.6	145
2019-07-11	31.8	31.8	31.35	31.65	-0.2	-0.63	80580.0	2540055.1	206
2019-07-10	31.6	31.95	31.6	31.85	0.2	0.63	88117.0	2805939.45	209
2019-07-09	31.45	31.65	31.3	31.65	0.45	1.44	169923.0	5353735.1	261
2019-07-08	30.7	31.5	30.6	31.2	0.5	1.63	209639.0	6550462.7	330
2019-07-07	30.15	31.0	30.15	30.7	0.55	1.82	149585.0	4607396.6	333
2019-07-04	30.15	30.2	30.1	30.15	0.0	0.0	115906.0	3497717.85	122
2019-07-03	29.85	30.15	29.75	30.15	0.25	0.84	32271.0	964271.1	111
2019-07-02	30.3	30.3	29.8	29.9	-0.3	-0.99	98091.0	2939873.8	139
2019-07-01	30.5	30.55	30.1	30.2	0.0	0.0	146735.0	4443079.15	197
2019-06-30	30.0	30.7	30.0	30.2	0.4	1.34	366905.0	11116552.75	387
2019-06-27	29.75	29.9	29.6	29.8	0.35	1.19	38799.0	1154308.85	76
2019-06-26	29.55	29.7	29.45	29.45	-0.35	-1.17	39767.0	1175001.05	95
2019-06-25	30.0	30.05	29.5	29.8	-0.2	-0.67	21944.0	651714.35	91
2019-06-24	30.0	30.1	30.0	30.0	-0.1	-0.33	135654.0	4070411.1	153
2019-06-23	30.3	30.3	29.45	30.1	0.0	0.0	211542.0	6316320.0	272
2019-06-20	30.2	30.45	29.6	30.1	0.1	0.33	371100.0	11174470.8	524
2019-06-19	28.8	30.5	28.8	30.0	1.25	4.35	885946.0	26300696.95	851
2019-06-18	28.35	28.9	28.15	28.75	0.45	1.59	141727.0	4024484.6	284
2019-06-17	27.6	28.3	27.6	28.3	0.55	1.98	181737.0	5088883.5	281
2019-06-16	27.85	27.85	27.75	27.75	-0.15	-0.54	16112.0	447784.35	70
2019-06-13	27.8	28.0	27.75	27.9	-0.1	-0.36	23035.0	640380.95	81
2019-06-12	27.8	28.0	27.7	28.0	0.05	0.18	25886.0	719960.55	99
2019-06-11	27.75	27.95	27.55	27.95	0.15	0.54	60101.0	1670029.4	183
2019-06-10	27.9	28.0	27.6	27.8	-0.1	-0.36	131578.0	3654557.55	176
2019-06-09	27.95	28.0	27.55	27.9	-0.1	-0.36	85533.0	2376931.3	211
2019-05-30	28.0	28.4	27.5	28.0	0.0	0.0	211449.0	5899382.1	283
2019-05-29	27.0	28.5	26.0	28.0	0.55	2.0	378053.0	10433081.55	768
2019-05-28	24.8	27.45	24.8	27.45	2.4	9.58	477687.0	12933565.35	627
2019-05-27	24.4	25.05	24.4	25.05	0.75	3.09	84157.0	2081388.76	128
2019-05-26	24.46	24.46	24.28	24.3	-0.4	-1.62	21513.0	524051.36	116
2019-05-23	24.68	24.82	24.66	24.7	-0.16	-0.64	49104.0	1214799.94	98
2019-05-22	24.66	24.86	24.66	24.86	0.3	1.22	23620.0	585279.08	96
2019-05-21	24.5	24.6	24.3	24.56	0.06	0.24	54904.0	1344804.42	117
2019-05-20	24.06	24.5	24.06	24.5	0.44	1.83	106988.0	2587814.94	177
2019-05-19	25.35	25.7	24.06	24.06	-1.24	-4.9	126698.0	3131895.7	284
2019-05-16	25.1	25.65	25.0	25.3	0.05	0.2	175583.0	4478937.8	180
2019-05-15	25.5	25.6	25.05	25.25	0.2	0.8	165809.0	4200122.15	262
2019-05-14	25.3	25.5	24.6	25.05	-0.35	-1.38	124338.0	3119823.76	322
2019-05-13	25.5	25.8	24.98	25.4	-0.3	-1.17	176015.0	4510322.01	255
2019-05-12	26.3	26.3	25.7	25.7	-0.55	-2.1	43158.0	1121460.75	143
2019-05-09	26.35	26.4	26.1	26.25	-0.25	-0.94	45974.0	1206333.3	161
2019-05-08	27.15	27.3	26.4	26.5	-0.9	-3.28	263529.0	7038079.7	456
2019-05-07	26.05	27.95	25.55	27.4	1.55	6.0	952306.0	25828975.0	1015
2019-05-06	26.4	26.4	25.6	25.85	-0.7	-2.64	315173.0	8155452.15	295
2019-05-05	27.4	27.4	26.5	26.55	-0.75	-2.75	332382.0	8864807.35	313
2019-05-02	27.1	28.0	27.0	27.3	0.4	1.49	735243.0	20246524.45	1022
2019-05-01	26.5	27.4	26.5	26.9	0.5	1.89	735334.0	19768587.7	842
2019-04-30	26.05	26.6	26.05	26.4	0.5	1.93	680944.0	17971016.85	677
2019-04-29	25.75	25.9	25.4	25.9	0.15	0.58	113072.0	2905634.0	190
2019-04-28	25.8	26.15	25.75	25.75	-0.05	-0.19	216066.0	5613484.7	241
2019-04-25	25.4	25.95	25.3	25.8	0.6	2.38	427998.0	11003988.2	835
2019-04-24	24.26	25.45	24.26	25.2	0.8	3.28	550956.0	13776980.39	949
2019-04-23	24.26	24.4	24.26	24.4	0.16	0.66	141483.0	3444145.26	189
2019-04-22	24.28	24.3	24.14	24.24	-0.02	-0.08	53842.0	1303954.06	118
2019-04-21	24.38	24.38	24.2	24.26	-0.02	-0.08	32208.0	781120.62	67
2019-04-18	24.3	24.32	24.24	24.28	0.0	0.0	55275.0	1343050.24	74
2019-04-17	24.2	24.3	24.14	24.28	0.08	0.33	60606.0	1467068.7	112
2019-04-16	24.38	24.38	24.2	24.2	-0.14	-0.58	129623.0	3145642.82	140
2019-04-15	24.26	24.42	24.26	24.34	0.08	0.33	117627.0	2859028.12	215
2019-04-14	24.14	24.3	24.12	24.26	0.16	0.66	30635.0	740719.06	71
2019-04-11	24.28	24.3	24.1	24.1	-0.18	-0.74	100961.0	2448163.16	137
2019-04-10	24.4	24.48	24.24	24.28	0.02	0.08	57612.0	1400480.6	138
2019-04-09	24.3	24.32	24.2	24.26	0.04	0.17	38250.0	927656.88	105
2019-04-08	24.16	24.22	24.14	24.22	0.0	0.0	44941.0	1086466.46	117
2019-04-07	24.2	24.22	24.1	24.22	0.0	0.0	38699.0	935691.68	78
2019-04-04	24.46	24.46	24.22	24.22	-0.22	-0.9	87780.0	2139634.68	159
2019-04-03	24.32	24.58	24.2	24.44	0.06	0.25	113249.0	2763270.54	228
2019-04-02	24.28	24.38	24.0	24.38	0.12	0.49	104675.0	2532811.24	182
2019-04-01	24.22	24.28	24.08	24.26	0.04	0.17	84154.0	2036431.22	177
2019-03-31	24.34	24.34	24.18	24.22	-0.08	-0.33	28031.0	680142.56	83
2019-03-28	24.2	24.4	24.2	24.3	0.02	0.08	172338.0	4185672.12	217
2019-03-27	24.2	24.34	23.84	24.28	0.08	0.33	372538.0	8963795.42	481
2019-03-26	24.38	24.38	24.2	24.2	-0.28	-1.14	167018.0	4062204.88	263
2019-03-25	24.3	24.7	24.3	24.48	0.22	0.91	168895.0	4136336.1	278
2019-03-24	24.3	24.3	24.24	24.26	-0.14	-0.57	32108.0	779386.06	74
2019-03-21	24.5	24.56	24.4	24.4	-0.3	-1.21	184457.0	4515216.42	211
2019-03-20	24.54	24.76	24.54	24.7	0.04	0.16	93567.0	2303864.38	184
2019-03-19	24.84	24.84	24.5	24.66	-0.24	-0.96	74266.0	1826249.42	172
2019-03-18	24.72	24.9	24.7	24.9	0.22	0.89	82556.0	2045150.72	192
2019-03-17	24.88	24.96	24.48	24.68	-0.16	-0.64	92281.0	2278174.78	216
2019-03-14	24.2	24.84	24.2	24.84	0.72	2.99	210612.0	5158431.34	307
2019-03-13	24.12	24.12	23.96	24.12	0.08	0.33	90194.0	2169286.6	152
2019-03-12	23.9	24.08	23.9	24.04	0.08	0.33	62979.0	1513440.8	132
2019-03-11	23.94	24.08	23.9	23.96	-0.16	-0.66	92409.0	2214102.22	217
2019-03-10	24.4	24.4	24.1	24.12	-0.22	-0.9	114668.0	2778773.62	185
2019-03-07	24.6	24.6	24.32	24.34	-0.26	-1.06	63651.0	1554021.46	146
2019-03-06	24.64	24.68	24.52	24.6	-0.16	-0.65	46538.0	1144725.42	139
2019-03-05	24.6	24.88	24.6	24.76	0.22	0.9	126768.0	3133497.12	260
2019-03-04	24.4	24.56	24.14	24.54	0.24	0.99	178295.0	4340490.04	298
2019-03-03	24.02	24.42	24.02	24.3	0.3	1.25	149497.0	3633512.14	269
2019-02-28	24.04	24.12	23.96	24.0	-0.1	-0.41	85890.0	2062863.76	169
2019-02-27	24.0	24.18	23.78	24.1	0.08	0.33	256337.0	6135516.36	462
2019-02-26	24.06	24.24	23.98	24.02	-0.16	-0.66	127157.0	3058224.86	388
2019-02-25	24.44	24.46	24.1	24.18	-0.32	-1.31	218935.0	5307841.04	360
2019-02-24	24.4	24.88	24.24	24.5	0.16	0.66	321189.0	7894031.14	448
2019-02-21	24.7	25.2	24.24	24.34	-0.1	-0.41	718100.0	17746590.64	1156
2019-02-20	24.24	24.44	23.9	24.44	0.24	0.99	205997.0	4964020.3	347
2019-02-19	23.9	24.2	23.7	24.2	0.2	0.83	280613.0	6720548.94	442
2019-02-18	24.2	24.2	23.96	24.0	-0.32	-1.32	337944.0	8128354.96	605
2019-02-17	24.78	24.78	24.16	24.32	-0.16	-0.65	240589.0	5867354.32	391
2019-02-14	24.44	24.9	24.24	24.48	0.22	0.91	705268.0	17375081.76	981
2019-02-13	25.0	25.2	24.26	24.26	-0.79	-3.15	922176.0	22637970.31	1167
2019-02-12	26.3	26.45	25.0	25.05	-1.55	-5.83	814740.0	21040550.1	953
2019-02-11	26.55	26.9	26.1	26.6	0.15	0.57	543442.0	14410024.35	692
2019-02-10	27.1	27.4	26.1	26.45	0.25	0.95	1012395.0	27016747.05	1250
2019-02-07	26.0	26.8	25.5	26.2	0.3	1.16	926789.0	24294965.3	1143
2019-02-06	26.2	27.6	25.7	25.9	-0.05	-0.19	934736.0	24819404.95	1069
2019-02-05	24.06	26.35	24.06	25.95	1.97	8.22	1217466.0	31531338.25	1293
2019-02-04	24.0	24.1	23.9	23.98	-0.02	-0.08	100307.0	2406798.08	206
2019-02-03	24.34	24.54	23.94	24.0	-0.7	-2.83	396812.0	9560849.72	595
2019-01-31	24.3	24.7	24.0	24.7	0.5	2.07	298724.0	7292944.64	434
2019-01-30	23.9	24.4	23.9	24.2	0.4	1.68	321998.0	7762373.1	501
2019-01-29	23.46	23.94	23.28	23.8	0.34	1.45	461287.0	10896870.54	605
2019-01-28	22.6	23.5	22.6	23.46	0.76	3.35	720410.0	16742083.24	689
2019-01-27	22.46	22.88	22.46	22.7	0.24	1.07	222625.0	5034524.74	267
2019-01-24	22.68	22.78	22.4	22.46	-0.12	-0.53	196902.0	4442849.38	282
2019-01-23	22.16	22.8	22.16	22.58	0.42	1.9	367516.0	8273622.9	490
2019-01-22	22.44	22.46	21.98	22.16	-0.34	-1.51	336762.0	7452412.14	462
2019-01-21	22.76	22.76	22.38	22.5	-0.2	-0.88	234043.0	5267760.92	344
2019-01-20	22.6	22.9	22.5	22.7	0.28	1.25	255501.0	5795530.26	326
2019-01-17	22.72	23.08	22.42	22.42	-0.04	-0.18	447061.0	10184634.06	930
2019-01-16	21.82	23.18	21.82	22.46	0.68	3.12	1124856.0	25488083.68	1674
2019-01-15	20.7	22.0	20.7	21.78	0.88	4.21	575224.0	12528134.68	901
2019-01-14	20.62	21.0	20.62	20.9	0.28	1.36	79719.0	1662008.5	207
2019-01-13	20.92	21.0	20.56	20.62	-0.28	-1.34	132312.0	2742090.28	219
2019-01-10	20.98	21.28	20.9	20.9	-0.26	-1.23	194910.0	4101883.28	852
2019-01-09	20.42	21.4	20.42	21.16	0.78	3.83	537616.0	11309698.92	1048
2019-01-08	20.4	20.4	20.24	20.38	-0.02	-0.1	83354.0	1693825.3	243
2019-01-07	20.4	20.4	20.2	20.4	0.1	0.49	166002.0	3368917.66	302
2019-01-06	20.42	20.5	20.0	20.3	-0.04	-0.2	125743.0	2548761.5	333
2019-01-03	20.16	20.36	20.14	20.34	0.2	0.99	109952.0	2227206.7	212
2019-01-02	20.42	20.5	20.14	20.14	-0.36	-1.76	150930.0	3061951.38	344
2019-01-01	20.74	20.8	20.5	20.5	-0.22	-1.06	156573.0	3225495.7	317
2018-12-31	21.16	21.52	20.68	20.72	-0.06	-0.29	421519.0	8867510.3	717
2018-12-30	21.44	21.5	20.62	20.78	-0.22	-1.05	363939.0	7674577.08	638
2018-12-27	19.96	21.1	19.94	21.0	1.08	5.42	196779.0	4012630.94	371
2018-12-26	20.14	20.18	19.9	19.92	-0.1	-0.5	81967.0	1640999.46	171
2018-12-25	20.3	20.3	20.0	20.02	-0.38	-1.86	107919.0	2162054.18	142
2018-12-24	20.48	20.62	20.24	20.4	0.02	0.1	146433.0	2996402.18	283
2018-12-23	20.0	20.48	20.0	20.38	-0.62	-2.95	242641.0	4904820.36	378
2018-12-20	21.4	21.4	21.0	21.0	-0.4	-1.87	109329.0	2317274.08	257
2018-12-19	21.6	21.84	21.4	21.4	-0.38	-1.74	155716.0	3356667.74	277
2018-12-18	22.0	22.02	21.74	21.78	-0.2	-0.91	164718.0	3596747.86	329
2018-12-17	22.1	22.26	21.96	21.98	-0.3	-1.35	216599.0	4784588.12	437
2018-12-16	22.78	23.28	22.16	22.28	-0.5	-2.19	806229.0	18254049.82	1074
2018-12-13	21.82	23.22	21.82	22.78	0.98	4.5	974979.0	22281387.12	1161
2018-12-12	22.3	22.3	21.78	21.8	-0.64	-2.85	493051.0	10871545.48	783
2018-12-11	22.2	23.18	21.84	22.44	-0.14	-0.62	1121156.0	25220561.7	1673
2018-12-10	20.6	22.58	20.6	22.58	2.04	9.93	1775958.0	39374037.96	1629
2018-12-09	20.44	20.54	20.22	20.54	0.1	0.49	158750.0	3239159.86	208
2018-12-06	19.68	20.74	19.68	20.44	0.94	4.82	514974.0	10413419.1	729
2018-12-05	19.42	19.5	19.36	19.5	0.08	0.41	49063.0	952436.8	90
2018-12-04	19.42	19.46	19.4	19.42	0.0	0.0	70669.0	1372583.56	153
2018-12-03	19.54	19.6	19.42	19.42	-0.1	-0.51	44252.0	863442.9	180
2018-12-02	19.4	19.54	19.4	19.52	0.12	0.62	64813.0	1262643.48	132
2018-11-29	19.02	19.4	19.02	19.4	0.3	1.57	19150.0	368394.12	93
2018-11-28	19.0	19.1	19.0	19.1	0.08	0.42	15768.0	300778.1	128
2018-11-27	19.1	19.1	19.02	19.02	-0.16	-0.83	36357.0	692682.66	127
2018-11-26	19.0	19.18	19.0	19.18	-0.02	-0.1	23518.0	448314.66	117
2018-11-25	19.22	19.42	19.2	19.2	-0.2	-1.03	20148.0	388011.96	95
2018-11-22	19.3	19.4	19.3	19.4	0.1	0.52	16448.0	318978.28	94
2018-11-21	19.1	19.3	19.1	19.3	0.0	0.0	48925.0	937059.08	133
2018-11-20	19.5	19.7	19.2	19.3	-0.48	-2.43	53918.0	1045761.52	136
2018-11-19	19.6	19.88	19.4	19.78	0.28	1.44	210007.0	4098070.54	220
2018-11-18	20.4	20.4	19.5	19.5	-1.0	-4.88	189200.0	3770871.6	357
2018-11-15	20.52	20.66	20.4	20.5	-0.18	-0.87	73746.0	1513737.02	159
2018-11-14	20.4	20.7	20.12	20.68	0.26	1.27	178755.0	3657307.7	352
2018-11-13	21.08	21.12	20.4	20.42	-0.7	-3.31	365510.0	7552380.28	488
2018-11-12	20.32	21.12	20.32	21.12	0.76	3.73	376667.0	7810221.5	501
2018-11-11	20.2	20.7	19.48	20.36	0.36	1.8	290970.0	5860314.4	494
2018-11-08	19.42	20.4	19.42	20.0	0.76	3.95	343426.0	6909554.62	530
2018-11-07	18.98	19.4	18.98	19.24	0.48	2.56	86541.0	1664816.48	220
2018-11-06	18.5	19.0	18.5	18.76	0.26	1.41	120979.0	2279727.6	247
2018-11-05	18.34	18.5	18.24	18.5	0.3	1.65	61839.0	1137904.04	110
2018-11-04	18.3	18.4	18.18	18.2	0.04	0.22	58051.0	1061759.84	115
2018-11-01	18.62	18.78	18.16	18.16	-0.46	-2.47	88785.0	1639289.34	179
2018-10-31	17.8	18.84	17.8	18.62	0.92	5.2	419709.0	7722744.94	542
2018-10-30	17.36	17.7	17.36	17.7	0.42	2.43	252850.0	4425627.46	295
2018-10-29	17.32	17.36	17.26	17.28	0.18	1.05	69754.0	1206667.12	127
2018-10-28	16.98	17.3	16.94	17.1	0.1	0.59	199823.0	3418353.62	244
2018-10-25	17.0	17.1	16.96	17.0	0.06	0.35	150953.0	2568333.8	218
2018-10-24	16.96	17.12	16.92	16.94	0.04	0.24	633888.0	10781750.32	369
2018-10-23	16.96	17.14	16.9	16.9	0.0	0.0	218688.0	3716047.56	228
2018-10-22	17.28	17.28	16.7	16.9	-0.56	-3.21	111843.0	1893591.24	300
2018-10-21	17.06	17.5	17.06	17.46	-0.78	-4.28	334402.0	5769118.96	364
2018-10-18	18.3	18.3	18.24	18.24	0.14	0.77	9547.0	174176.54	77
2018-10-17	18.4	18.4	18.02	18.1	0.1	0.56	42732.0	778520.32	105
2018-10-16	18.92	18.92	17.4	18.0	-0.94	-4.96	179741.0	3241651.7	367
2018-10-15	18.78	19.0	18.66	18.94	0.14	0.74	136331.0	2560075.84	182
2018-10-14	19.7	19.7	18.78	18.8	-1.08	-5.43	62844.0	1188204.2	150
2018-10-11	20.0	20.0	19.7	19.88	-0.1	-0.5	87564.0	1745245.66	177
2018-10-10	20.0	20.0	19.98	19.98	-0.02	-0.1	56322.0	1126413.06	47
2018-10-09	20.06	20.06	20.0	20.0	-0.06	-0.3	18429.0	368793.18	68
2018-10-08	20.04	20.08	20.02	20.06	-0.2	-0.99	22692.0	454980.98	103
2018-10-07	20.28	20.28	20.24	20.26	-0.02	-0.1	6576.0	133112.52	28
2018-10-04	20.3	20.5	20.12	20.28	-0.24	-1.17	28391.0	577152.66	87
2018-10-03	20.48	20.52	20.16	20.52	-0.08	-0.39	32657.0	663249.86	107
2018-10-02	20.4	20.6	20.38	20.6	0.3	1.48	24439.0	499990.72	117
2018-10-01	20.3	20.42	20.22	20.3	-0.04	-0.2	19603.0	398078.9	72
2018-09-30	20.1	20.46	20.1	20.34	0.34	1.7	27229.0	552145.96	87
2018-09-27	19.78	20.1	19.7	20.0	0.3	1.52	49763.0	990304.62	152
2018-09-26	19.7	19.7	19.7	19.7	-0.12	-0.61	18469.0	363995.32	89
2018-09-25	19.72	19.82	19.72	19.82	-0.08	-0.4	25220.0	497960.72	157
2018-09-20	20.04	20.06	19.8	19.9	-0.06	-0.3	52416.0	1046533.46	112
2018-09-19	20.1	20.1	19.96	19.96	-0.04	-0.2	23185.0	463236.24	114
2018-09-18	20.28	20.28	20.0	20.0	-0.22	-1.09	25468.0	512067.98	122
2018-09-17	20.3	20.5	20.22	20.22	-0.82	-3.9	40079.0	816064.84	139
2018-09-16	21.0	21.2	21.0	21.04	-0.16	-0.75	12914.0	271958.5	77
2018-09-13	21.2	21.2	21.2	21.2	-0.22	-1.03	10550.0	223208.4	77
2018-09-12	21.42	21.42	21.42	21.42	0.04	0.19	9238.0	197498.36	60
2018-09-11	21.44	21.44	21.38	21.38	0.06	0.28	43770.0	937675.48	62
2018-09-10	21.32	21.32	21.32	21.32	-0.02	-0.09	15705.0	335231.64	70
2018-09-09	21.36	21.36	21.34	21.34	-0.02	-0.09	22650.0	484289.4	51
2018-09-06	21.36	21.36	21.36	21.36	-0.06	-0.28	8355.0	178484.28	66
2018-09-05	21.56	21.56	21.42	21.42	-0.26	-1.2	31923.0	686660.28	121
2018-09-04	21.72	21.72	21.68	21.68	-0.06	-0.28	10359.0	224726.64	39
2018-09-03	21.74	21.74	21.64	21.74	0.04	0.18	8097.0	175781.82	45
2018-09-02	21.7	21.7	21.66	21.7	0.0	0.0	5994.0	129962.4	20
2018-08-30	21.7	21.76	21.56	21.7	-0.02	-0.09	22349.0	483719.52	81
2018-08-29	21.7	21.72	21.64	21.72	-0.08	-0.37	13695.0	296860.32	78
2018-08-28	21.84	21.88	21.8	21.8	-0.08	-0.37	8931.0	194706.68	104
2018-08-27	21.8	21.88	21.7	21.88	0.06	0.27	14168.0	308628.4	65
2018-08-26	21.68	21.82	21.68	21.82	0.24	1.11	5731.0	124623.52	112
2018-08-16	21.7	21.7	21.58	21.58	-0.18	-0.83	23656.0	511613.64	246
2018-08-15				21.76	0.0	0.0	5842.0	127458.52	68
2018-08-14	21.64	21.78	21.64	21.76	0.14	0.65	20787.0	451338.04	87
2018-08-13	21.72	21.72	21.6	21.62	-0.12	-0.55	16605.0	359873.02	73
2018-08-12	21.8	21.8	21.74	21.74	-0.26	-1.18	4576.0	99709.18	109
2018-08-09	21.84	22.0	21.72	22.0	0.28	1.29	15457.0	337690.92	138
2018-08-08	21.8	21.8	21.72	21.72	-0.08	-0.37	11700.0	254854.7	64
2018-08-07	21.7	22.0	21.7	21.8	0.1	0.46	10993.0	240753.9	57
2018-08-06	22.0	22.0	21.7	21.7	-0.3	-1.36	57165.0	1253594.6	161
2018-08-05	22.2	22.2	22.0	22.0	-0.7	-3.08	21444.0	474585.58	72
2018-08-02	22.4	22.7	22.4	22.7	0.46	2.07	12048.0	271512.86	71
2018-08-01	22.4	22.5	22.0	22.24	-0.22	-0.98	38237.0	850368.54	101
2018-07-31	22.42	22.8	22.42	22.46	-0.04	-0.18	17424.0	392318.36	73
2018-07-30	22.68	22.8	22.5	22.5	-0.8	-3.43	27124.0	614948.28	82
2018-07-29				23.3	0.0	0.0	5112.0	117055.8	64
2018-07-26	23.3	23.3	22.94	23.3	-0.1	-0.43	19670.0	454296.44	107
2018-07-25	23.5	23.5	23.4	23.4	-0.2	-0.85	11786.0	276286.68	70
2018-07-24	23.6	23.7	23.6	23.6	-0.2	-0.84	12201.0	288202.88	39
2018-07-23	23.8	23.8	23.7	23.8	-0.2	-0.83	9893.0	235034.04	48
2018-07-22	24.0	24.0	23.8	24.0	0.0	0.0	24053.0	575074.98	30
2018-07-19	24.08	24.1	23.8	24.0	0.02	0.08	27242.0	653052.92	62
2018-07-18	23.92	23.98	23.9	23.98	0.06	0.25	13071.0	312834.38	48
2018-07-17	23.92	23.92	23.92	23.92	-0.08	-0.33	8121.0	194479.36	63
2018-07-16	24.02	24.02	24.0	24.0	-0.2	-0.83	10717.0	257688.52	64
2018-07-15	24.16	24.2	24.0	24.2	-0.28	-1.14	16181.0	392162.78	78
2018-07-12	24.3	24.48	24.3	24.48	0.48	2.0	30876.0	752180.04	84
2018-07-11	24.3	24.3	24.0	24.0	-0.1	-0.41	26210.0	631874.92	56
2018-07-10	23.64	24.12	23.64	24.1	0.32	1.35	39169.0	941875.54	76
2018-07-09	23.74	23.78	23.72	23.78	0.08	0.34	42644.0	1013044.5	47
2018-07-08	23.58	23.7	23.58	23.7	0.3	1.28	14219.0	335511.18	52
2018-07-05	23.4	23.4	23.4	23.4	-0.14	-0.59	9917.0	232530.84	63
2018-07-04	23.8	23.8	23.5	23.54	-0.18	-0.76	35445.0	838926.14	77
2018-07-03	23.9	23.9	23.72	23.72	-0.58	-2.39	102450.0	2438892.1	192
2018-07-02	24.34	24.34	24.3	24.3	-0.02	-0.08	7510.0	182618.32	45
2018-07-01	24.7	24.7	24.32	24.32	-0.38	-1.54	16837.0	411871.44	67
2018-06-28	24.5	24.7	24.48	24.7	0.28	1.15	19303.0	474570.7	92
2018-06-27	24.48	24.48	24.42	24.42	-0.06	-0.25	6559.0	160414.54	33
2018-06-26	24.48	24.5	24.48	24.48	0.08	0.33	10948.0	268164.6	30
2018-06-25	24.4	24.42	24.4	24.4	0.08	0.33	11938.0	291386.46	49
2018-06-24	24.4	24.4	24.32	24.32	-0.18	-0.73	10175.0	247774.26	41
2018-06-21	24.3	24.5	24.3	24.5	0.24	0.99	8012.0	195850.7	44
2018-06-20	24.26	24.26	24.26	24.26	0.12	0.5	3357.0	81411.82	25
2018-06-12	24.2	24.2	24.0	24.14	-0.26	-1.07	19030.0	459513.24	84
2018-06-11				24.4	0.0	0.0	839.0	20480.44	13
2018-06-10	24.44	24.44	24.4	24.4	0.18	0.74	9012.0	220032.5	50
2018-06-07	24.4	24.5	24.22	24.22	-0.06	-0.25	34202.0	830049.26	76
2018-06-06	24.28	24.28	24.28	24.28	0.02	0.08	12661.0	308271.18	69
2018-06-05	24.3	24.34	24.26	24.26	-0.24	-0.98	36588.0	888847.14	95
2018-06-04	24.3	24.5	24.2	24.5	0.22	0.91	23995.0	583716.82	75
2018-06-03	24.3	24.3	24.28	24.28	-0.12	-0.49	11199.0	271992.5	69
2018-05-31	24.54	24.64	24.4	24.4	-0.2	-0.81	34452.0	843627.1	117
2018-05-30	24.8	24.8	24.6	24.6	-0.3	-1.2	18149.0	448676.04	67
2018-05-29	24.84	24.9	24.76	24.9	0.0	0.0	20997.0	521953.84	52
2018-05-28	24.94	24.94	24.9	24.9	-0.1	-0.4	15154.0	377077.04	95
2018-05-27	25.7	25.85	24.96	25.0	-0.55	-2.15	54751.0	1386027.09	109
2018-05-24	25.15	25.65	25.15	25.58	0.51	2.03	34920.0	886109.8	130
2018-05-23	25.05	25.05	25.05	25.07	0.15	0.6	9045.0	226402.47	57
2018-05-22	24.92	24.92	24.92	24.92	0.02	0.08	6590.0	164255.24	25
2018-05-21	24.8	24.8	24.8	24.9	0.0	0.0	3546.0	88018.74	23
2018-05-20	24.8	24.8	24.8	24.9	0.0	0.0	5892.0	146411.64	39
2018-05-17	24.96	24.96	24.96	24.9	0.06	0.24	3907.0	97403.42	23
2018-05-16	25.0	25.1	24.84	24.84	-0.57	-2.24	40237.0	1004069.36	90
2018-05-15	25.6	25.6	25.45	25.41	-0.29	-1.13	19719.0	504111.35	58
2018-05-14	25.65	25.7	25.65	25.7	0.15	0.59	12174.0	312778.05	30
2018-05-13	25.6	25.6	25.5	25.55	-0.14	-0.54	15709.0	402440.1	59
2018-05-10	25.9	25.9	25.65	25.69	0.26	1.02	134625.0	3481723.0	67
2018-05-09	24.6	26.0	24.6	25.43	-1.45	-5.39	339143.0	8592691.54	341
2018-05-08	26.9	26.9	26.6	26.88	-0.01	-0.04	126242.0	3380678.25	148
2018-05-07	27.3	27.3	26.8	26.89	-0.61	-2.22	122168.0	3301596.5	144
2018-05-06	26.5	27.6	26.5	27.5	0.81	3.03	213235.0	5785965.15	249
2018-05-03	26.5	26.7	26.5	26.69	0.04	0.15	23542.0	625257.75	47
2018-05-02	26.65	26.65	26.45	26.65	-0.1	-0.37	19433.0	516289.8	57
2018-05-01	26.85	26.9	26.7	26.75	-0.08	-0.3	26197.0	702417.6	64
2018-04-30	26.55	26.85	26.55	26.83	0.28	1.05	40926.0	1094348.3	83
2018-04-29	26.5	26.7	26.5	26.55	0.08	0.3	26358.0	700443.55	46
2018-04-26	26.55	26.6	26.4	26.47	0.07	0.27	27703.0	733023.8	82
2018-04-25	26.6	26.6	26.35	26.4	-0.2	-0.75	23227.0	616887.75	65
2018-04-24	26.8	26.85	26.6	26.6	-0.29	-1.08	113611.0	3035349.0	149
2018-04-23	26.8	26.9	26.8	26.89	0.04	0.15	20298.0	545007.75	52
2018-04-22	26.8	26.85	26.7	26.85	0.05	0.19	62103.0	1664243.95	38
2018-04-19	26.8	27.0	26.7	26.8	0.17	0.64	104365.0	2806517.6	129
2018-04-18	26.6	26.8	26.3	26.63	0.11	0.41	82046.0	2174387.95	114
2018-04-17	26.85	26.85	26.5	26.52	-0.35	-1.3	36771.0	979214.9	86
2018-04-16	25.7	27.0	25.7	26.87	1.12	4.35	366272.0	9722374.95	255
2018-04-15	25.55	25.9	25.55	25.75	0.25	0.98	61874.0	1591783.8	86
2018-04-12	25.75	25.75	25.5	25.5	-0.28	-1.09	71563.0	1827384.3	96
2018-04-11	25.7	25.85	25.55	25.78	0.08	0.31	83689.0	2151583.2	104
2018-04-10	25.7	25.75	25.5	25.7	-0.1	-0.39	29557.0	757136.4	87
2018-04-09	26.15	26.25	25.85	25.8	-0.27	-1.04	50403.0	1313881.95	145
2018-04-08	26.3	26.8	26.0	26.07	0.53	2.08	147319.0	3872018.9	294
2018-04-05	25.05	26.15	25.05	25.54	0.39	1.55	198224.0	5102687.25	285
2018-04-04	25.2	25.2	25.05	25.15	0.0	0.0	39611.0	993742.1	71
2018-04-03	25.35	25.4	25.05	25.15	-0.3	-1.18	50198.0	1262876.6	65
2018-04-02	25.45	25.45	25.45	25.45	0.19	0.75	6354.0	161566.7	34
2018-04-01	25.3	25.3	25.1	25.26	0.0	0.0	30384.0	764942.2	69
2018-03-29	25.95	25.95	25.25	25.26	-0.46	-1.79	96437.0	2452777.55	158
2018-03-28	25.75	25.75	25.4	25.72	0.07	0.27	55665.0	1421866.3	84
2018-03-27	25.75	25.95	25.65	25.65	0.04	0.16	62483.0	1610125.9	96
2018-03-26	25.55	25.7	25.55	25.61	0.01	0.04	49131.0	1258325.7	76
2018-03-25	25.5	25.65	25.5	25.6	0.03	0.12	25896.0	662592.4	57
2018-03-22	25.55	25.55	25.45	25.57	0.12	0.47	46308.0	1182775.05	61
2018-03-21	25.6	25.6	25.4	25.45	-0.14	-0.55	69564.0	1774688.2	125
2018-03-20	25.4	25.95	25.4	25.59	0.14	0.55	125122.0	3213564.25	220
2018-03-19	25.55	25.55	25.35	25.45	-0.1	-0.39	40635.0	1033650.5	78
2018-03-18	25.7	25.7	25.55	25.55	-0.07	-0.27	97448.0	2495215.4	157
2018-03-15	25.25	25.7	25.2	25.62	0.37	1.47	78857.0	2009711.9	218
2018-03-14	25.3	25.4	25.25	25.25	-0.1	-0.39	27977.0	708991.85	71
2018-03-13	25.35	25.35	25.25	25.35	0.17	0.68	13704.0	346533.85	35
2018-03-12	25.2	25.2	25.15	25.18	-0.02	-0.08	67708.0	1705596.05	68
2018-03-11	25.2	25.2	25.15	25.2	0.0	0.0	29160.0	734533.85	49
2018-03-08	25.2	25.2	25.1	25.2	0.06	0.24	16589.0	417686.1	37
2018-03-07	25.25	25.25	25.1	25.14	-0.11	-0.44	22460.0	565198.5	56
2018-03-06	25.2	25.3	25.2	25.25	-0.05	-0.2	30461.0	769805.3	62
2018-03-05	25.55	25.55	25.25	25.3	-0.49	-1.9	71418.0	1814596.2	119
2018-03-04	26.0	26.05	25.8	25.79	-0.11	-0.42	46582.0	1211332.3	55
2018-03-01	25.9	25.9	25.75	25.9	0.22	0.86	13651.0	352989.4	54
2018-02-28	25.8	25.8	25.6	25.68	-0.12	-0.47	16136.0	414573.95	39
2018-02-27	25.75	25.75	25.7	25.8	0.18	0.7	13528.0	347904.0	72
2018-02-26	25.65	25.8	25.6	25.62	0.22	0.87	13870.0	356222.1	53
2018-02-25	25.6	25.6	25.4	25.4	-0.26	-1.01	21857.0	556231.65	78
2018-02-22	25.7	25.7	25.65	25.66	-0.14	-0.54	17075.0	438524.35	60
2018-02-21	25.8	25.8	25.8	25.8	-0.08	-0.31	6935.0	178985.7	30
2018-02-20	26.05	26.05	25.8	25.88	-0.08	-0.31	14812.0	383935.75	72
2018-02-19	26.4	26.4	25.95	25.96	-0.34	-1.29	26589.0	695100.05	98
2018-02-18	26.5	26.5	26.3	26.3	-0.1	-0.38	24079.0	635554.4	54
2018-02-15	26.4	26.7	26.4	26.4	-0.13	-0.49	46299.0	1227037.8	98
2018-02-14	26.5	26.9	26.4	26.53	0.04	0.15	62920.0	1681628.8	140
2018-02-13	26.85	26.85	26.5	26.49	-0.25	-0.93	20343.0	541849.45	63
2018-02-12	26.7	26.8	26.7	26.74	0.14	0.53	11608.0	310515.2	43
2018-02-11	26.5	26.7	26.5	26.6	-0.13	-0.49	8973.0	238619.5	54
2018-02-08	26.65	26.9	26.45	26.73	0.05	0.19	28385.0	756128.1	125
2018-02-07	27.05	27.05	26.7	26.68	-0.24	-0.89	26019.0	699269.0	79
2018-02-06	27.45	27.45	26.7	26.92	-0.88	-3.17	113069.0	3037476.85	207
2018-02-05	27.6	27.65	27.4	27.8	-0.22	-0.79	40023.0	1103371.6	180
2018-02-04	28.6	28.6	28.0	28.02	-0.03	-0.11	117983.0	3326449.35	193
2018-02-01	27.0	28.7	26.8	28.05	1.12	4.16	228957.0	6347751.3	422
2018-01-31	26.3	27.0	26.3	26.93	0.93	3.58	109437.0	2924415.8	254
2018-01-30	26.35	26.35	25.8	26.0	-0.39	-1.48	60456.0	1572840.2	176
2018-01-29	27.05	27.05	26.35	26.39	-0.59	-2.19	69318.0	1848800.85	155
2018-01-28	27.3	27.6	27.0	26.98	-0.25	-0.92	42862.0	1165312.5	80
2018-01-25	27.7	27.7	27.2	27.23	-0.37	-1.34	40411.0	1104670.35	57
2018-01-24	27.6	27.7	27.6	27.6	0.01	0.04	23491.0	648440.6	58
2018-01-23	27.7	27.7	27.3	27.59	-0.08	-0.29	16325.0	450370.45	103
2018-01-22	27.65	27.7	27.65	27.67	0.07	0.25	29076.0	805021.1	128
2018-01-21	27.5	27.65	27.4	27.6	0.2	0.73	44076.0	1212922.6	175
2018-01-18	27.3	27.45	27.2	27.4	0.2	0.74	60779.0	1666283.25	158
2018-01-17	27.15	27.2	27.15	27.2	0.01	0.04	18955.0	514998.4	84
2018-01-16	27.0	27.15	27.0	27.19	-0.11	-0.4	40507.0	1097855.55	271
2018-01-15	27.0	27.3	27.0	27.3	0.26	0.96	45202.0	1223766.25	182
2018-01-14	27.0	27.15	27.0	27.04	-0.26	-0.95	20486.0	553742.6	99
2018-01-11	27.2	27.3	27.2	27.3	-0.01	-0.04	26836.0	730518.05	141
2018-01-10	27.1	27.35	27.1	27.31	0.21	0.77	16056.0	437951.05	84
2018-01-09	27.0	27.15	27.0	27.1	0.17	0.63	56211.0	1520703.8	172
2018-01-08	26.85	27.2	26.85	26.93	0.13	0.49	76647.0	2073152.65	231
2018-01-07	26.8	26.9	26.8	26.8	0.04	0.15	30149.0	808736.2	121
2018-01-04	26.45	26.8	26.45	26.76	0.11	0.41	53164.0	1415040.9	142
2018-01-03	26.7	26.75	26.6	26.65	-0.07	-0.26	54168.0	1445188.0	141
2018-01-02	26.6	26.75	26.45	26.72	0.27	1.02	84319.0	2243298.65	158
2018-01-01	26.0	26.45	25.8	26.45	0.06	0.23	100025.0	2624341.05	200
2017-12-31	26.35	26.4	26.3	26.39	0.21	0.8	93445.0	2465087.2	362
2017-12-28	25.85	26.4	25.75	26.18	0.52	2.03	226409.0	5923710.0	585
2017-12-27	25.5	25.7	25.5	25.66	0.06	0.23	129204.0	3308676.65	214
2017-12-26	25.0	25.6	25.0	25.6	0.6	2.4	114004.0	2900843.4	236
2017-12-25	25.05	25.2	25.0	25.0	-0.17	-0.68	340862.0	8527582.35	266
2017-12-24	25.55	25.55	25.15	25.17	-0.32	-1.26	434793.0	11014244.6	524
2017-12-21	24.6	25.8	24.48	25.49	0.93	3.79	662953.0	16815111.97	1035
2017-12-20	24.9	25.0	24.5	24.56	-0.27	-1.09	142929.0	3515889.14	285
2017-12-19	25.65	25.75	24.78	24.83	-0.8	-3.12	358499.0	9011285.48	463
2017-12-18	24.4	26.25	24.38	25.63	1.39	5.73	647101.0	16566914.68	899
2017-12-17	23.26	24.4	23.2	24.24	0.98	4.21	286619.0	6797842.68	354
2017-12-14	23.3	23.5	23.08	23.26	0.04	0.17	91470.0	2127632.84	144
2017-12-13	23.0	23.3	23.0	23.22	0.26	1.13	78181.0	1810605.44	97
2017-12-12	23.1	23.2	22.92	22.96	-0.22	-0.95	94935.0	2186360.02	121
2017-12-11	23.0	23.3	22.88	23.18	0.18	0.78	97596.0	2255781.96	113
2017-12-10	22.84	23.1	22.82	23.0	0.34	1.5	197234.0	4514288.96	163
2017-12-07	22.6	22.68	22.46	22.66	0.01	0.04	27908.0	629584.2	76
2017-12-06	22.86	22.86	22.6	22.65	-0.2	-0.88	54383.0	1233267.86	105
2017-12-05	23.12	23.12	22.76	22.85	-0.45	-1.93	80435.0	1840349.56	136
2017-12-04	24.0	24.12	23.02	23.3	-0.2	-0.85	242017.0	5735546.74	339
2017-12-03	21.9	23.88	21.9	23.5	1.76	8.1	483342.0	11180091.74	596
2017-11-30	21.8	21.8	21.74	21.74	0.0	0.0	56129.0	1221533.22	89
2017-11-29	21.86	21.88	21.72	21.74	-0.12	-0.55	83182.0	1812725.38	187
2017-11-28	21.94	21.96	21.88	21.86	-0.09	-0.41	89607.0	1962654.5	114
2017-11-27	22.0	22.02	21.92	21.95	-0.05	-0.23	118606.0	2607332.84	170
2017-11-26	22.0	22.02	21.7	22.0	0.02	0.09	34202.0	751113.76	82
2017-11-23	22.06	22.06	21.92	21.98	-0.08	-0.36	54033.0	1188696.94	115
2017-11-22	22.24	22.36	22.0	22.06	-0.18	-0.81	96512.0	2147489.68	81
2017-11-21				22.24	0.0	0.0	453.0	10100.22	7
2017-11-20	22.36	22.36	22.24	22.24	-0.26	-1.16	22208.0	495072.44	30
2017-11-19	22.6	22.6	22.24	22.5	-0.12	-0.53	15198.0	339975.88	45
2017-11-16	22.76	22.76	22.6	22.62	-0.13	-0.57	15959.0	362288.28	25
2017-11-15	22.96	23.06	22.68	22.75	-0.25	-1.09	51799.0	1179109.54	66
2017-11-14	22.96	23.0	22.96	23.0	0.14	0.61	12986.0	298330.96	30
2017-11-13	22.76	22.86	22.74	22.86	0.06	0.26	20253.0	461489.6	22
2017-11-12	22.82	22.9	22.82	22.8	-0.08	-0.35	7734.0	176833.98	28
2017-11-09	22.9	23.0	22.8	22.88	-0.03	-0.13	38791.0	887983.8	59
2017-11-08	22.92	22.94	22.6	22.91	-0.09	-0.39	33813.0	771602.42	84
2017-11-07	22.42	23.1	22.24	23.0	0.26	1.14	79250.0	1814351.52	176
2017-11-06	23.1	23.1	22.72	22.74	-0.04	-0.18	26078.0	594925.06	70
2017-11-05	22.22	22.94	22.22	22.78	-0.02	-0.09	43165.0	983161.6	117
2017-11-02	22.58	22.9	22.58	22.8	0.12	0.53	24973.0	568707.54	87
2017-11-01	22.8	22.8	22.4	22.68	-0.11	-0.48	41016.0	920811.1	61
2017-10-31	22.6	22.84	22.6	22.79	-0.01	-0.04	18462.0	418075.74	56
2017-10-30	22.6	22.8	22.6	22.8	0.16	0.71	23389.0	530221.82	55
2017-10-29	23.4	23.7	22.6	22.64	-0.76	-3.25	118173.0	2720306.48	234
2017-10-26	22.76	23.98	22.7	23.4	0.91	4.05	192561.0	4493253.64	323
2017-10-25	22.2	22.64	22.2	22.49	0.3	1.35	107560.0	2416263.3	174
2017-10-24	22.2	22.4	21.7	22.19	-0.12	-0.54	40520.0	890937.14	131
2017-10-23	22.48	22.48	22.3	22.31	-0.11	-0.49	19327.0	431929.82	51
2017-10-22	22.48	22.48	22.48	22.42	-0.17	-0.75	5134.0	115541.98	36
2017-10-19	23.0	23.0	22.44	22.59	0.13	0.58	13668.0	309480.32	65
2017-10-18	22.3	22.6	22.3	22.46	-0.24	-1.06	16970.0	381729.04	57
2017-10-17	22.8	22.8	22.7	22.7	0.0	0.0	4769.0	108361.7	18
2017-10-16	22.7	22.7	22.7	22.7	-0.18	-0.79	5602.0	126994.94	22
2017-10-15	22.82	22.88	22.7	22.88	-0.22	-0.95	5012.0	114220.0	19
2017-10-12	22.8	23.1	22.8	23.1	0.48	2.12	10599.0	243169.72	35
2017-10-11				22.62	0.07	0.31	3400.0	77341.24	31
2017-10-10	23.4	23.4	22.52	22.55	-0.91	-3.88	38076.0	868239.08	72
2017-10-09	23.44	23.48	23.42	23.46	0.02	0.09	18466.0	432938.36	28
2017-10-08	23.88	23.88	23.3	23.44	-0.46	-1.92	21005.0	496637.34	102
2017-10-05	24.0	24.0	23.9	23.9	-0.1	-0.42	7544.0	180656.92	30
2017-10-04	24.1	24.1	24.0	24.0	0.0	0.0	11682.0	280921.5	22
2017-10-03	24.0	24.0	24.0	24.0	0.0	0.0	3890.0	93360.14	10
2017-10-02	24.0	24.1	24.0	24.0	0.02	0.08	14786.0	355499.32	28
2017-10-01	24.2	24.2	24.2	23.98	-0.1	-0.42	3983.0	95875.14	28
2017-09-28	24.02	24.06	24.02	24.08	0.04	0.17	7279.0	174942.42	16
2017-09-27	24.02	24.1	24.02	24.04	0.02	0.08	14482.0	348094.14	24
2017-09-26	24.0	24.2	24.0	24.02	-0.04	-0.17	32429.0	781528.96	52
2017-09-25	24.06	24.06	24.06	24.06	0.1	0.42	7764.0	186587.96	21
2017-09-21	23.9	23.96	23.86	23.96	-0.02	-0.08	8374.0	200134.38	26
2017-09-20	24.02	24.02	23.96	23.98	-0.08	-0.33	15976.0	382781.02	39
2017-09-19	24.0	24.0	23.9	24.06	-0.14	-0.58	17363.0	415835.62	39
2017-09-18	24.1	24.2	24.04	24.2	0.1	0.41	21201.0	511128.38	36
2017-09-17	24.06	24.12	24.02	24.1	0.08	0.33	20022.0	482320.88	39
2017-09-14	24.0	24.12	24.0	24.02	0.02	0.08	5146.0	123911.82	21
2017-09-13	24.02	24.26	24.0	24.0	-0.04	-0.17	14449.0	347913.08	22
2017-09-12	23.98	24.24	23.98	24.04	0.08	0.33	36349.0	877590.42	57
2017-09-11	23.98	23.98	23.98	23.96	0.04	0.17	7968.0	191040.6	21
2017-09-10	24.0	24.0	23.92	23.92	-0.08	-0.33	13514.0	323827.86	33
2017-09-07	23.94	24.0	23.92	24.0	0.06	0.25	15008.0	359585.9	25
2017-09-06	23.92	23.94	23.92	23.94	-0.04	-0.17	5450.0	130451.4	23
2017-08-29	23.92	23.98	23.92	23.98	0.08	0.33	2774.0	66420.32	11
2017-08-28	23.9	23.9	23.9	23.9	0.14	0.59	5555.0	132870.6	22
2017-08-27	23.94	23.94	23.74	23.76	-0.34	-1.41	5028.0	120258.56	36
2017-08-24	24.0	24.0	23.9	24.1	0.13	0.54	18665.0	447720.76	36
2017-08-23	23.92	24.1	23.92	23.97	0.07	0.29	24932.0	598719.62	47
2017-08-22	24.0	24.0	23.9	23.9	-0.1	-0.42	12113.0	290069.92	17
2017-08-21	24.1	24.1	23.9	24.0	0.1	0.42	8949.0	214668.1	26
2017-08-20	24.04	24.04	23.84	23.9	-0.08	-0.33	8090.0	193837.98	29
2017-08-17	23.9	24.0	23.88	23.98	0.38	1.61	9729.0	232869.1	40
2017-08-16	23.78	23.78	23.6	23.6	-0.04	-0.17	9549.0	225783.22	22
2017-08-15	24.0	24.0	23.6	23.64	-0.36	-1.5	49493.0	1175656.52	51
2017-08-14	24.08	24.1	23.9	24.0	-0.03	-0.12	15328.0	368762.58	18
2017-08-13	23.92	24.2	23.9	24.03	0.14	0.59	28376.0	679733.9	47
2017-08-10	23.7	24.0	23.64	23.89	-0.09	-0.38	24068.0	574479.16	54
2017-08-09	23.76	24.0	23.76	23.98	0.38	1.61	49350.0	1177719.0	69
2017-08-08	23.7	23.7	23.6	23.6	-0.01	-0.04	7640.0	180998.52	30
2017-08-07	23.48	23.6	23.46	23.61	0.09	0.38	30625.0	721737.16	63
2017-08-06	23.6	23.6	23.56	23.52	0.0	0.0	13120.0	309351.16	31
2017-08-03	23.6	23.6	23.52	23.52	-0.02	-0.08	18993.0	448224.02	76
2017-08-02	23.6	23.7	23.5	23.54	0.13	0.56	19793.0	467561.1	67
2017-08-01	23.42	23.42	23.4	23.41	0.01	0.04	15554.0	364140.68	49
2017-07-31	23.48	23.48	23.4	23.4	-0.26	-1.1	19423.0	455160.64	74
2017-07-30	23.9	23.9	23.66	23.66	-0.16	-0.67	27701.0	659265.52	60
2017-07-27	23.9	23.9	23.82	23.82	0.0	0.0	15152.0	362007.92	20
2017-07-26	24.0	24.0	23.8	23.82	0.02	0.08	24537.0	585932.38	66
2017-07-25	23.8	23.8	23.8	23.8	-0.06	-0.25	21200.0	504577.2	22
2017-07-24	23.8	23.88	23.8	23.86	0.06	0.25	18453.0	439836.8	36
2017-07-23	23.8	23.9	23.8	23.8	-0.02	-0.08	34285.0	816618.58	41
2017-07-20	23.92	23.92	23.92	23.82	-0.09	-0.38	19160.0	458211.2	24
2017-07-19	23.46	23.96	23.46	23.91	0.31	1.31	32158.0	762602.74	65
2017-07-18	23.5	23.66	23.5	23.6	0.08	0.34	9154.0	216090.5	28
2017-07-17	23.52	23.52	23.5	23.52	-0.01	-0.04	14671.0	345461.4	77
2017-07-16	23.7	23.7	23.0	23.53	-0.27	-1.13	99838.0	2324532.56	216
2017-07-13	23.9	23.9	23.78	23.8	-0.18	-0.75	70229.0	1672247.98	103
2017-07-12	23.9	24.0	23.88	23.98	0.06	0.25	180693.0	4328292.54	106
2017-07-11	24.14	24.14	23.92	23.92	-0.08	-0.33	104132.0	2506028.18	80
2017-07-10	24.1	24.14	24.0	24.0	-0.06	-0.25	58162.0	1399140.92	92
2017-07-09	23.4	24.26	23.4	24.06	-0.31	-1.27	42993.0	1029476.52	104
2017-07-06	24.4	25.2	24.2	24.37	0.3	1.25	374774.0	9202248.9	281
2017-07-05	24.14	24.14	24.04	24.07	-0.05	-0.21	99628.0	2401652.5	87
2017-07-04	24.06	24.22	24.04	24.12	0.04	0.17	183685.0	4426719.12	122
2017-07-03	24.1	24.1	24.0	24.08	-0.04	-0.17	27953.0	672691.28	94
2017-07-02	24.2	24.2	24.1	24.12	-0.02	-0.08	144483.0	3487933.84	114
2017-06-22	24.3	24.32	24.08	24.14	-0.01	-0.04	277403.0	6706177.48	185
2017-06-21	24.1	24.3	23.92	24.15	0.05	0.21	376569.0	9071025.06	341
2017-06-20	24.24	24.24	24.06	24.1	-0.09	-0.37	65165.0	1573053.96	71
2017-06-19	24.5	24.5	24.06	24.19	-0.31	-1.27	213107.0	5182142.54	164
2017-06-18	24.5	24.5	24.2	24.5	-0.05	-0.2	134951.0	3303519.86	51
2017-06-15	24.8	24.8	24.5	24.55	-0.45	-1.8	119385.0	2952863.48	111
2017-06-14	25.05	25.1	25.0	25.0	-0.1	-0.4	95263.0	2387454.65	52
2017-06-13	25.25	25.25	25.1	25.1	-0.15	-0.59	92865.0	2342171.6	34
2017-06-12	25.1	25.3	25.1	25.25	0.15	0.6	44257.0	1115253.5	38
2017-06-11	25.0	25.1	24.8	25.1	0.1	0.4	72310.0	1810901.72	71
2017-06-08	25.05	25.05	25.0	25.0	-0.15	-0.6	22408.0	560468.15	30
2017-06-07	25.1	25.15	25.1	25.15	0.06	0.24	13848.0	347814.25	26
2017-06-06	25.1	25.15	25.0	25.09	-0.01	-0.04	24543.0	615435.35	32
2017-06-05	25.3	25.3	25.1	25.1	-0.15	-0.59	8983.0	226596.35	26
2017-06-04	25.0	25.2	25.0	25.25	0.19	0.76	18615.0	467568.75	26
2017-06-01	25.2	25.3	25.0	25.06	-0.38	-1.49	82979.0	2087101.4	106
2017-05-31	25.8	25.8	25.4	25.44	-0.16	-0.63	44521.0	1140632.6	44
2017-05-30				25.6	0.0	0.0	4390.0	112933.4	20
2017-05-29	25.6	25.6	25.6	25.6	-0.1	-0.39	14861.0	380930.9	48
2017-05-28	26.0	26.0	25.7	25.7	-0.3	-1.15	13830.0	356939.2	42
2017-05-25	26.4	26.4	26.0	26.0	-0.2	-0.76	17815.0	465828.3	45
2017-05-24	26.3	26.3	26.3	26.2	0.0	0.0	10605.0	278613.0	28
2017-05-23	26.6	26.6	26.1	26.2	-0.4	-1.5	32584.0	856154.7	78
2017-05-22	26.6	26.7	26.6	26.6	-0.1	-0.37	16602.0	441713.2	20
2017-05-21	26.7	26.8	26.7	26.7	0.0	0.0	33688.0	901199.5	42
2017-05-18	26.6	26.8	26.6	26.7	0.0	0.0	10550.0	281742.7	31
2017-05-17	26.7	26.7	26.7	26.7	0.0	0.0	21036.0	561669.8	33
2017-05-16	26.7	26.8	26.7	26.7	0.0	0.0	15076.0	402884.7	20
2017-05-15	26.7	26.8	26.7	26.7	0.0	0.0	26621.0	711479.6	37
2017-05-14	26.6	26.8	26.6	26.7	0.0	0.0	12740.0	340287.8	21
2017-05-11	26.5	26.8	26.4	26.7	0.05	0.19	50438.0	1344666.6	71
2017-05-10	26.6	26.6	26.5	26.65	0.05	0.19	13504.0	359004.0	47
2017-05-09	26.6	26.6	26.5	26.6	-0.2	-0.75	20012.0	532154.0	32
2017-05-08	26.6	26.8	26.5	26.8	0.0	0.0	26566.0	707971.6	43
2017-05-07	26.8	26.8	26.7	26.8	-0.2	-0.74	13500.0	361500.0	32
2017-05-04	27.0	27.0	26.9	27.0	0.0	0.0	19416.0	522811.0	25
2017-05-03	27.0	27.1	27.0	27.0	-0.3	-1.1	49312.0	1332667.2	67
2017-05-02	27.4	27.4	27.3	27.3	0.0	0.0	10500.0	286642.7	29
2017-05-01	27.4	27.4	27.3	27.3	-0.1	-0.36	27018.0	738663.1	43
2017-04-30	27.4	27.5	27.4	27.4	0.13	0.48	16836.0	462720.1	34
2017-04-27	27.5	27.5	27.1	27.27	0.07	0.26	19586.0	533380.0	45
2017-04-26	27.2	27.2	27.2	27.2	-0.27	-0.98	7033.0	191519.0	32
2017-04-25	28.2	28.2	27.5	27.47	0.17	0.62	34278.0	951167.8	113
2017-04-24	27.0	27.5	27.0	27.3	0.3	1.11	30454.0	830864.3	44
2017-04-23	27.3	27.3	27.0	27.0	0.02	0.07	30291.0	822305.9	63
2017-04-20	27.0	27.2	26.8	26.98	-0.02	-0.07	22258.0	601896.8	41
2017-04-19	27.0	27.0	26.8	27.0	-0.1	-0.37	22782.0	613954.0	58
2017-04-18	27.2	27.2	27.0	27.1	-0.2	-0.73	15432.0	418209.0	40
2017-04-17	27.3	27.3	27.0	27.3	0.1	0.37	60894.0	1653708.1	47
2017-04-16	27.2	27.3	27.1	27.2	-0.4	-1.45	28462.0	773645.5	74
2017-04-13	27.8	27.8	27.3	27.6	-0.18	-0.65	98963.0	2720129.3	149
2017-04-12	28.0	28.1	27.7	27.78	-0.16	-0.57	86055.0	2396476.7	117
2017-04-11	28.1	28.4	27.7	27.94	-2.3	-7.61	349583.0	9787729.3	523
2017-04-10	30.4	30.6	30.2	30.24	-0.12	-0.4	184887.0	5606231.4	127
2017-04-09	30.6	30.7	30.2	30.36	0.04	0.13	121630.0	3690047.5	108
2017-04-06	30.4	30.6	30.3	30.32	-0.4	-1.3	58588.0	1784097.1	75
2017-04-05	29.8	30.8	29.7	30.72	0.82	2.74	149636.0	4506441.9	128
2017-04-04	30.0	30.0	29.7	29.9	0.1	0.34	26316.0	784850.0	45
2017-04-03	29.4	29.9	29.3	29.8	0.39	1.33	68988.0	2050198.7	90
2017-04-02	29.3	29.6	29.3	29.41	0.21	0.72	48738.0	1432699.8	48
2017-03-30	29.4	29.4	29.2	29.2	0.0	0.0	37026.0	1084632.6	43
2017-03-29	29.2	29.3	29.2	29.2	-0.01	-0.03	14247.0	416869.1	33
2017-03-28	29.1	29.2	29.1	29.21	0.17	0.59	7266.0	211847.2	29
2017-03-27	29.3	29.3	28.9	29.04	-0.16	-0.55	49784.0	1444881.5	61
2017-03-26	29.1	29.2	29.1	29.2	0.2	0.69	5538.0	161521.3	17
2017-03-23	28.9	29.3	28.9	29.0	0.0	0.0	31205.0	909124.3	43
2017-03-22	29.1	29.1	29.0	29.0	-0.1	-0.34	39434.0	1144340.3	33
2017-03-21	29.3	29.3	29.2	29.1	-0.37	-1.26	7736.0	226108.0	26
2017-03-20	29.2	29.5	29.1	29.47	0.27	0.92	21865.0	640753.0	51
2017-03-19	28.9	29.2	28.9	29.2	0.47	1.64	37038.0	1077637.5	53
2017-03-16	28.9	29.2	28.7	28.73	-0.17	-0.59	35090.0	1015404.2	76
2017-03-15	29.0	29.0	28.7	28.9	-0.05	-0.17	3443.0	99511.0	21
2017-03-14	28.8	29.0	28.0	28.95	0.02	0.07	64341.0	1840205.3	85
2017-03-13	28.8	29.0	28.8	28.93	0.14	0.49	27511.0	793679.5	49
2017-03-12	29.4	29.4	28.7	28.79	-0.75	-2.54	52846.0	1529569.1	95
2017-03-09	29.8	29.9	28.6	29.54	-0.36	-1.2	54469.0	1603174.6	137
2017-03-08	30.1	30.2	29.9	29.9	-0.3	-0.99	14629.0	439327.2	38
2017-03-07	30.2	30.2	30.1	30.2	0.03	0.1	8400.0	253370.8	17
2017-03-06	30.3	30.3	29.9	30.17	-0.03	-0.1	19888.0	599206.2	60
2017-03-05	30.2	30.3	30.1	30.2	0.1	0.33	26231.0	791536.6	49
2017-03-02	30.0	30.2	30.0	30.1	0.0	0.0	17400.0	522777.2	44
2017-03-01	30.0	30.2	29.9	30.1	0.02	0.07	57980.0	1744160.7	63
2017-02-28	30.4	30.4	30.0	30.08	-0.33	-1.09	39325.0	1182607.7	93
2017-02-27	30.7	30.7	30.0	30.41	-0.38	-1.23	69688.0	2121885.3	114
2017-02-26	30.7	30.8	30.5	30.79	-0.01	-0.03	38850.0	1190516.4	65
2017-02-23	31.0	31.0	30.7	30.8	-0.2	-0.65	23438.0	724404.3	44
2017-02-22	31.1	31.1	31.0	31.0	-0.2	-0.64	46497.0	1443928.2	90
2017-02-21	31.2	31.3	30.9	31.2	-0.29	-0.92	48978.0	1523592.0	118
2017-02-20	31.5	31.5	31.4	31.49	-0.14	-0.44	51732.0	1626106.7	81
2017-02-19	31.7	31.7	31.5	31.63	-0.16	-0.5	45433.0	1434937.2	69
2017-02-16	31.8	31.9	31.6	31.79	-0.2	-0.63	75117.0	2384856.3	127
2017-02-15	31.5	32.1	31.2	31.99	-0.52	-1.6	359596.0	11361769.0	343
2017-02-14	32.5	32.7	32.4	32.51	-0.05	-0.15	72226.0	2346238.2	56
2017-02-13	33.0	33.0	32.5	32.56	-0.31	-0.94	75022.0	2453781.3	106
2017-02-12	33.0	33.4	32.8	32.87	0.07	0.21	327222.0	10854150.3	245
2017-02-09	32.5	32.8	32.5	32.8	0.2	0.61	130326.0	4250751.9	90
2017-02-08	32.5	32.6	32.2	32.6	0.0	0.0	101350.0	3276905.4	89
2017-02-07	32.9	32.9	32.4	32.6	-0.02	-0.06	93048.0	3029754.9	83
2017-02-06	31.4	33.0	31.4	32.62	1.29	4.12	241184.0	7788276.4	308
2017-02-05	31.5	31.5	31.0	31.33	-0.16	-0.51	25526.0	800506.1	50
2017-02-02	31.4	31.5	31.3	31.49	0.39	1.25	14125.0	443690.1	40
2017-02-01	31.0	31.3	31.0	31.1	-0.1	-0.32	13293.0	413857.5	34
2017-01-31	31.3	31.3	30.8	31.2	-0.1	-0.32	24741.0	769486.7	55
2017-01-30	31.7	31.7	31.2	31.3	-0.3	-0.95	26552.0	833391.2	50
2017-01-29	31.5	31.6	31.3	31.6	0.2	0.64	13547.0	426492.1	36
2017-01-26	31.6	32.0	31.3	31.4	-0.05	-0.16	57015.0	1811411.9	87
2017-01-25	31.5	31.9	31.0	31.45	0.22	0.7	96078.0	3025626.1	131
2017-01-24	30.3	31.4	30.3	31.23	1.17	3.89	155027.0	4773016.6	167
2017-01-23	30.0	30.3	30.0	30.06	0.3	1.01	52091.0	1569553.7	79
2017-01-22	29.0	29.8	28.9	29.76	0.58	1.99	38240.0	1129609.8	86
2017-01-19	29.9	29.9	28.9	29.18	-0.88	-2.93	82331.0	2408013.9	157
2017-01-18	30.6	30.6	30.0	30.06	-0.54	-1.76	37050.0	1121467.1	63
2017-01-17	31.0	31.0	30.3	30.6	-0.8	-2.55	34406.0	1051938.4	120
2017-01-16	31.6	31.6	31.4	31.4	-0.4	-1.26	14408.0	454343.5	39
2017-01-15	32.0	32.3	31.6	31.8	0.1	0.32	64947.0	2068309.8	59
2017-01-12	32.0	32.0	31.7	31.7	-0.05	-0.16	32512.0	1037424.5	47
2017-01-11	32.6	32.6	31.7	31.75	-1.08	-3.29	43275.0	1396623.7	52
2017-01-10	33.2	33.2	32.6	32.83	-0.47	-1.41	34550.0	1129515.3	58
2017-01-09	34.1	34.1	33.0	33.3	-0.9	-2.63	30084.0	1002179.5	79
2017-01-08	34.4	34.4	34.4	34.2	-0.2	-0.58	7213.0	247855.8	27
2017-01-05	34.5	34.5	34.5	34.4	0.16	0.47	5131.0	177552.2	29
2017-01-04	34.9	34.9	34.2	34.24	-0.36	-1.04	45164.0	1559731.6	61
2017-01-03	34.8	34.9	34.6	34.6	-0.2	-0.57	58224.0	2026075.7	69
2017-01-02	34.8	34.9	34.7	34.8	0.16	0.46	36145.0	1257852.6	50
2017-01-01	34.8	34.8	34.1	34.64	0.14	0.41	72811.0	2522941.2	75
2016-12-29	34.6	34.7	34.5	34.5	0.0	0.0	56650.0	1961200.7	58
2016-12-28	34.6	34.7	34.5	34.5	-0.05	-0.14	68123.0	2357098.2	54
2016-12-27	34.4	34.7	34.4	34.55	0.08	0.23	35049.0	1211838.4	47
2016-12-26	34.5	34.8	34.4	34.47	0.07	0.2	65541.0	2262174.1	60
2016-12-25	33.9	34.4	33.9	34.4	0.49	1.45	93968.0	3215156.7	107
2016-12-22	33.8	34.0	33.4	33.91	0.21	0.62	76631.0	2586424.4	94
2016-12-21	33.9	34.0	33.7	33.7	0.1	0.3	130718.0	4439160.2	46
2016-12-20	34.2	34.2	33.4	33.6	-0.6	-1.75	173881.0	5851919.3	116
2016-12-19	34.0	34.4	34.0	34.2	0.3	0.88	186678.0	6397468.7	100
2016-12-18	33.4	34.0	33.4	33.9	0.4	1.19	78264.0	2643800.2	81
2016-12-15	33.4	33.8	33.4	33.5	-0.15	-0.45	107449.0	3622779.6	60
2016-12-14	33.5	33.8	33.5	33.65	0.15	0.45	114802.0	3869172.9	92
2016-12-13	33.5	33.7	33.0	33.5	0.1	0.3	241771.0	8056283.8	127
2016-12-12	33.4	33.7	33.3	33.4	-0.2	-0.6	185747.0	6231247.2	119
2016-12-11	33.3	33.8	33.3	33.6	0.6	1.82	129118.0	4334368.4	130
2016-12-08	32.7	33.3	32.7	33.0	0.2	0.61	163847.0	5421226.2	96
2016-12-07	32.9	33.2	32.5	32.8	0.0	0.0	365400.0	12054308.5	157
2016-12-06	32.6	32.9	32.6	32.8	0.3	0.92	148322.0	4860975.1	109
2016-12-05	32.1	32.6	31.8	32.5	0.05	0.15	142391.0	4600083.5	117
2016-12-04	31.8	32.7	31.8	32.45	0.44	1.37	261107.0	8459662.0	212
2016-12-01	30.9	32.1	30.7	32.01	1.41	4.61	339018.0	10768005.8	220
2016-11-30	30.2	30.9	30.2	30.6	0.4	1.32	133484.0	4083801.9	165
2016-11-29	29.7	30.2	29.5	30.2	0.48	1.62	234816.0	7021003.3	147
2016-11-28	29.3	29.8	29.3	29.72	0.49	1.68	80544.0	2381270.4	82
2016-11-27	28.3	29.3	28.3	29.23	0.17	0.58	59982.0	1745918.1	104
2016-11-24	28.9	29.1	28.7	29.06	0.46	1.61	124668.0	3607493.8	127
2016-11-23	28.0	28.8	28.0	28.6	0.61	2.18	85248.0	2430078.9	112
2016-11-22	27.4	28.0	27.4	27.99	0.56	2.04	110215.0	3059729.3	94
2016-11-21	27.3	27.5	27.2	27.43	0.13	0.48	45501.0	1246993.2	32
2016-11-20	27.4	27.4	27.2	27.3	-0.01	-0.04	15515.0	423330.4	34
2016-11-17	27.3	27.6	27.3	27.31	-0.09	-0.33	86780.0	2378629.1	64
2016-11-16	26.9	27.5	26.9	27.4	0.9	3.4	59248.0	1612970.4	76
2016-11-15	27.3	27.3	26.3	26.5	-0.78	-2.86	120455.0	3249362.3	122
2016-11-14	27.5	27.5	26.9	27.28	0.17	0.63	140376.0	3803910.9	126
2016-11-13	26.2	27.2	26.2	27.11	0.82	3.12	95759.0	2572220.0	123
2016-11-10	25.4	26.3	25.4	26.29	1.02	4.04	103313.0	2691813.9	126
2016-11-09	24.3	25.3	24.2	25.27	0.38	1.53	139714.0	3463492.1	128
2016-11-08	24.25	25.2	24.15	24.89	0.76	3.15	447328.0	11016415.2	350
2016-11-07	24.0	24.2	23.95	24.13	0.18	0.75	64497.0	1551122.3	85
2016-11-06	23.4	23.95	23.35	23.95	0.48	2.05	99017.0	2339338.0	81
2016-11-03	23.3	23.6	23.2	23.47	0.29	1.25	65413.0	1530899.45	61
2016-11-02	22.9	23.2	22.9	23.18	0.17	0.74	90590.0	2087707.85	71
2016-11-01	23.0	23.05	22.9	23.01	0.11	0.48	28596.0	656734.8	36
2016-10-31	22.9	23.0	22.9	22.9	-0.1	-0.43	21560.0	494103.2	33
2016-10-30	22.8	23.0	22.8	23.0	0.16	0.7	17058.0	389962.25	43
2016-10-27	22.65	22.85	22.65	22.84	0.16	0.71	67964.0	1545707.1	51
2016-10-26	22.6	22.7	22.6	22.68	0.02	0.09	38521.0	873414.4	53
2016-10-25	22.6	22.75	22.4	22.66	0.26	1.16	33370.0	754129.8	48
2016-10-24	22.3	22.5	22.25	22.4	0.15	0.67	144126.0	3230637.65	90
2016-10-23	22.0	22.4	22.0	22.25	0.25	1.14	100680.0	2240543.3	110
2016-10-20	21.95	22.1	21.85	22.0	0.06	0.27	164368.0	3615776.6	99
2016-10-19	22.0	22.0	21.7	21.94	-0.16	-0.72	98059.0	2147717.5	135
2016-10-18	22.6	22.6	21.7	22.1	-0.8	-3.49	144629.0	3191960.4	164
2016-10-17	23.75	23.75	22.85	22.9	-0.99	-4.14	123999.0	2869275.25	185
2016-10-16	24.4	24.4	23.85	23.89	-0.61	-2.49	57388.0	1379850.0	99
2016-10-13	24.6	24.6	24.5	24.5	-0.14	-0.57	30652.0	752416.95	58
2016-10-12	24.6	24.65	24.6	24.64	-0.21	-0.85	82792.0	2039705.7	77
2016-10-11	24.8	25.0	24.7	24.85	0.15	0.61	28042.0	695866.7	60
2016-10-10	24.65	24.7	24.65	24.7	-0.1	-0.4	23238.0	573107.5	29
2016-10-09	25.3	25.3	24.85	24.8	-0.45	-1.78	24768.0	617814.95	33
2016-10-06	24.8	25.3	24.8	25.25	0.48	1.94	49023.0	1227977.4	73
2016-10-05	24.7	24.8	24.6	24.77	0.02	0.08	45001.0	1110518.15	47
2016-10-04	24.8	24.8	24.5	24.75	-0.05	-0.2	37084.0	913125.2	55
2016-10-03	24.7	25.3	24.5	24.8	-0.1	-0.4	69710.0	1734835.5	73
2016-10-02	25.5	25.5	24.9	24.9	-0.5	-1.97	51163.0	1301637.7	89
2016-09-29	25.5	25.6	24.6	25.4	-0.09	-0.35	83224.0	2109101.7	96
2016-09-28	26.3	26.3	25.5	25.49	-0.91	-3.45	91465.0	2366272.3	98
2016-09-27	26.5	26.6	26.4	26.4	-0.5	-1.86	72871.0	1928589.3	76
2016-09-26	26.9	26.9	26.8	26.9	0.0	0.0	18532.0	497510.0	21
2016-09-25	26.6	27.0	26.4	26.9	0.2	0.75	77808.0	2089199.9	70
2016-09-21	26.6	26.8	26.5	26.7	0.0	0.0	50827.0	1354793.3	44
2016-09-20	26.8	26.8	26.6	26.7	0.0	0.0	30551.0	813563.2	32
2016-09-19	26.9	26.9	26.5	26.7	-0.1	-0.37	35047.0	936279.9	58
2016-09-18	26.8	26.8	26.8	26.8	-0.3	-1.11	8844.0	237304.3	30
2016-09-08	27.0	27.1	27.0	27.1	0.2	0.74	16542.0	446845.5	27
2016-09-07	26.9	27.0	26.9	26.9	-0.01	-0.04	6463.0	174029.6	23
2016-09-06	27.0	27.1	26.9	26.91	-0.09	-0.33	52320.0	1412125.4	66
2016-09-05	26.8	27.0	26.8	27.0	0.2	0.75	60174.0	1621384.9	40
2016-09-04	26.9	27.0	26.7	26.8	0.1	0.37	27577.0	739862.5	54
2016-09-01	26.9	26.9	26.6	26.7	-0.2	-0.74	29166.0	777388.0	48
2016-08-31	27.0	27.0	26.8	26.9	-0.09	-0.33	21047.0	565247.5	54
2016-08-30	26.9	27.0	26.9	26.99	0.18	0.67	28734.0	774756.0	47
2016-08-29	27.0	27.0	26.8	26.81	-0.23	-0.85	81932.0	2203243.4	83
2016-08-28	27.1	27.4	27.0	27.04	0.04	0.15	167013.0	4547769.1	111
2016-08-25	27.1	27.1	27.0	27.0	-0.2	-0.74	34858.0	941909.6	53
2016-08-24	27.4	27.4	27.1	27.2	-0.39	-1.41	34875.0	949623.0	51
2016-08-23	27.3	27.7	27.3	27.59	0.39	1.43	28200.0	774747.2	44
2016-08-22	27.5	27.5	27.1	27.2	-0.21	-0.77	84717.0	2310725.4	73
2016-08-21	27.5	27.7	27.4	27.41	-0.39	-1.4	44773.0	1231420.1	44
2016-08-18	27.5	27.8	27.4	27.8	0.17	0.62	29165.0	804003.6	61
2016-08-17	28.3	28.3	27.5	27.63	-0.47	-1.67	75858.0	2118838.7	71
2016-08-16	28.2	28.2	28.1	28.1	-0.2	-0.71	23286.0	654517.7	19
2016-08-15	28.1	28.3	28.1	28.3	0.1	0.35	40247.0	1133507.6	38
2016-08-14	28.1	28.3	28.1	28.2	0.25	0.89	60480.0	1704465.8	62
2016-08-11	27.7	28.0	27.7	27.95	0.05	0.18	28738.0	798886.1	51
2016-08-10	27.9	27.9	27.8	27.9	0.0	0.0	25272.0	703485.2	34
2016-08-09	27.9	28.0	27.9	27.9	-0.1	-0.36	30837.0	861996.9	44
2016-08-08	27.7	28.0	27.6	28.0	0.3	1.08	66572.0	1852694.7	68
2016-08-07	27.6	27.7	27.5	27.7	0.12	0.44	25671.0	709377.5	46
2016-08-04	27.6	27.7	27.5	27.58	-0.02	-0.07	61629.0	1703123.3	77
2016-08-03	27.8	27.8	27.5	27.6	0.0	0.0	24734.0	683294.5	54
2016-08-02	27.5	27.8	27.4	27.6	0.0	0.0	74922.0	2061959.6	84
2016-08-01	27.7	27.7	27.6	27.6	0.1	0.36	10662.0	294934.2	42
2016-07-31	28.1	28.1	27.4	27.5	-0.5	-1.79	125092.0	3446247.1	137
2016-07-28	28.2	28.8	27.7	28.0	-1.45	-4.92	206364.0	5809434.8	226
2016-07-27	29.7	29.8	29.4	29.45	-0.29	-0.98	48751.0	1440906.8	76
2016-07-26	29.7	29.8	29.7	29.74	-0.16	-0.54	40060.0	1192601.4	42
2016-07-25	29.8	29.8	29.7	29.9	0.2	0.67	18944.0	563535.8	38
2016-07-24	30.0	30.0	29.7	29.7	-0.3	-1.0	85971.0	2563841.7	104
2016-07-21	30.1	30.1	29.9	30.0	-0.3	-0.99	161109.0	4835283.8	90
2016-07-20	30.3	30.3	30.2	30.3	0.0	0.0	20179.0	610184.4	31
2016-07-19	30.2	30.3	30.1	30.3	0.1	0.33	43966.0	1328331.5	66
2016-07-18	30.5	30.5	30.2	30.2	-0.2	-0.66	64063.0	1944555.3	44
2016-07-17	30.2	30.5	30.2	30.4	0.02	0.07	121275.0	3681833.6	77
2016-07-14	30.3	30.4	30.2	30.38	-0.02	-0.07	101754.0	3086897.0	67
2016-07-13	30.3	30.5	30.3	30.4	0.2	0.66	132146.0	4010855.8	83
2016-07-12	30.3	30.3	30.1	30.2	-0.1	-0.33	127728.0	3852912.4	84
2016-07-11	30.3	30.4	30.2	30.3	0.0	0.0	73500.0	2226410.8	47
2016-07-10	30.2	30.5	30.1	30.3	0.26	0.87	23199.0	702759.9	32
2016-06-30	30.1	30.2	30.0	30.04	-0.06	-0.2	39139.0	1178269.4	48
2016-06-29	30.2	30.2	30.1	30.1	0.02	0.07	22104.0	666817.5	27
2016-06-28	30.0	30.2	30.0	30.08	0.08	0.27	34390.0	1033913.2	30
2016-06-27	30.0	30.1	29.9	30.0	0.06	0.2	92847.0	2787576.6	52
2016-06-26	29.4	30.0	28.6	29.94	-0.19	-0.63	157666.0	4680270.0	124
2016-06-23	30.0	30.2	30.0	30.13	0.13	0.43	39893.0	1199693.5	50
2016-06-22	30.0	30.1	30.0	30.0	0.0	0.0	60710.0	1823716.0	47
2016-06-21	30.0	30.1	30.0	30.0	0.0	0.0	18489.0	555260.8	32
2016-06-20	30.1	30.2	29.9	30.0	-0.12	-0.4	77047.0	2312319.3	58
2016-06-19	30.1	30.3	30.0	30.12	0.03	0.1	85629.0	2584768.3	60
2016-06-16	30.0	30.1	29.9	30.09	0.09	0.3	44171.0	1325275.0	41
2016-06-15	30.2	30.4	30.0	30.0	-0.3	-0.99	161071.0	4844810.4	120
2016-06-14	30.1	30.3	30.1	30.3	0.3	1.0	48604.0	1470223.0	54
2016-06-13	30.0	30.2	30.0	30.0	-0.1	-0.33	40897.0	1228435.9	52
2016-06-12	30.5	30.5	30.1	30.1	-0.29	-0.95	104447.0	3152022.8	116
2016-06-09	30.4	30.4	30.2	30.39	-0.01	-0.03	51041.0	1547780.1	60
2016-06-08	30.1	30.5	30.0	30.4	0.31	1.03	116408.0	3530957.2	96
2016-06-07	30.0	30.2	30.0	30.09	0.13	0.43	31615.0	950681.3	38
2016-06-06	29.9	30.0	29.9	29.96	-0.04	-0.13	29853.0	894884.7	24
2016-06-05	30.0	30.1	29.9	30.0	-0.01	-0.03	47754.0	1432462.2	49
2016-06-02	30.1	30.1	30.0	30.01	-0.09	-0.3	36444.0	1094686.9	36
2016-06-01	30.0	30.1	30.0	30.1	0.1	0.33	48953.0	1468604.7	32
2016-05-31	30.0	30.0	29.9	30.0	0.2	0.67	35476.0	1062412.5	25
2016-05-30	29.8	30.1	29.8	29.8	-0.07	-0.23	39258.0	1175347.6	39
2016-05-29	30.0	30.1	29.9	29.87	-0.17	-0.57	31631.0	946868.1	51
2016-05-26	30.2	30.4	30.0	30.04	-0.16	-0.53	118613.0	3583282.2	102
2016-05-25	30.2	30.3	30.2	30.2	0.18	0.6	21762.0	658088.5	36
2016-05-24	30.1	30.2	30.0	30.02	-0.17	-0.56	39639.0	1191565.0	86
2016-05-23	30.6	30.6	30.1	30.19	-0.55	-1.79	106212.0	3229844.9	110
2016-05-22	31.0	31.0	30.7	30.74	-0.17	-0.55	72439.0	2230412.3	70
2016-05-19	31.1	31.1	30.9	30.91	-0.19	-0.61	73234.0	2272778.4	86
2016-05-18	31.1	31.2	31.1	31.1	-0.1	-0.32	36109.0	1124521.6	50
2016-05-17	31.2	31.3	31.1	31.2	0.01	0.03	120610.0	3755778.8	120
2016-05-16	31.1	31.3	31.1	31.19	0.19	0.61	59779.0	1863935.1	67
2016-05-15	31.2	31.3	31.0	31.0	-0.07	-0.23	91989.0	2867252.2	94
2016-05-12	31.1	31.2	31.0	31.07	0.09	0.29	102560.0	3190114.4	80
2016-05-11	31.0	31.1	30.9	30.98	-0.12	-0.39	69142.0	2142521.9	82
2016-05-10	31.2	31.2	31.0	31.1	-0.1	-0.32	60535.0	1882795.1	85
2016-05-09	31.2	31.3	31.0	31.2	-0.05	-0.16	137364.0	4279051.0	123
2016-05-08	31.6	31.7	31.2	31.25	-0.13	-0.41	196531.0	6195947.9	136
2016-05-05	31.4	31.5	31.3	31.38	0.08	0.26	46685.0	1466538.9	71
2016-05-04	31.4	31.6	31.2	31.3	-0.15	-0.48	48802.0	1530573.2	79
2016-05-03	31.7	31.7	31.3	31.45	-0.15	-0.47	60472.0	1907901.0	98
2016-05-02	31.8	31.8	31.5	31.6	-0.23	-0.72	133990.0	4241800.1	141
2016-05-01	31.9	32.0	31.7	31.83	-0.03	-0.09	176429.0	5625824.2	150
2016-04-28	31.9	32.0	31.8	31.86	0.03	0.09	214779.0	6846807.4	146
2016-04-27	31.9	32.1	31.7	31.83	0.03	0.09	212332.0	6768703.1	162
2016-04-26	32.0	32.0	31.8	31.8	-0.13	-0.41	153240.0	4881057.6	148
2016-04-25	32.1	32.1	31.7	31.93	-0.09	-0.28	109063.0	3472904.3	138
2016-04-24	32.0	32.2	31.9	32.02	0.09	0.28	291580.0	9333072.2	241
2016-04-21	31.8	32.1	31.7	31.93	0.58	1.85	300060.0	9574776.0	250
2016-04-20	30.9	31.6	30.9	31.35	0.22	0.71	177434.0	5560266.9	165
2016-04-19	30.7	31.2	30.5	31.13	0.79	2.6	207939.0	6431107.4	231
2016-04-18	30.2	30.6	30.2	30.34	-0.51	-1.65	157783.0	4796847.7	187
2016-04-17	31.5	31.5	30.8	30.85	-0.64	-2.03	154516.0	4800119.6	202
2016-04-14	31.8	31.8	31.2	31.49	-0.15	-0.47	70048.0	2203926.3	153
2016-04-13	32.3	32.3	31.6	31.64	-0.38	-1.19	204284.0	6517881.4	223
2016-04-12	30.7	33.0	30.6	32.02	1.58	5.19	1180702.0	37830986.6	1007
2016-04-11	30.7	30.7	30.4	30.44	-0.24	-0.78	99362.0	3033533.0	78
2016-04-10	30.7	30.8	30.6	30.68	0.18	0.59	158401.0	4862396.8	97
2016-04-07	30.7	30.7	30.5	30.5	0.07	0.23	84677.0	2592433.8	122
2016-04-06	30.6	30.6	30.4	30.43	0.06	0.2	83583.0	2550344.1	104
2016-04-05	30.3	30.5	30.1	30.37	-0.11	-0.36	186893.0	5662131.7	135
2016-04-04	30.1	30.6	30.1	30.48	0.39	1.3	160600.0	4883132.4	154
2016-04-03	30.5	30.6	29.8	30.09	-0.95	-3.06	384392.0	11586181.6	404
2016-03-31	31.7	32.0	31.0	31.04	-1.33	-4.11	677907.0	21364358.5	838
2016-03-30	32.3	32.9	32.2	32.37	-3.26	-9.15	1545870.0	50237529.1	960
2016-03-29	35.9	35.9	35.4	35.63	-0.25	-0.7	891503.0	31798079.2	554
2016-03-28	36.0	36.2	35.7	35.88	0.06	0.17	725628.0	26091030.8	494
2016-03-27	35.8	36.2	35.6	35.82	0.2	0.56	481843.0	17287100.9	393
2016-03-24	35.3	35.8	35.2	35.62	0.18	0.51	511946.0	18199583.4	327
2016-03-23	35.4	35.6	35.3	35.44	-0.08	-0.23	323580.0	11449190.8	184
2016-03-22	35.7	35.7	35.3	35.52	0.05	0.14	364401.0	12917053.7	240
2016-03-21	35.1	35.5	35.0	35.47	0.38	1.08	528934.0	18689377.1	301
2016-03-20	34.8	35.2	34.8	35.09	0.34	0.98	366311.0	12826315.2	198
2016-03-17	35.0	35.0	34.7	34.75	-0.03	-0.09	246188.0	8569850.5	178
2016-03-16	34.1	35.0	34.0	34.78	0.77	2.26	251126.0	8654760.4	201
2016-03-15	34.5	34.5	33.9	34.01	-0.57	-1.65	337571.0	11531053.7	248
2016-03-14	34.8	35.0	34.5	34.58	-0.25	-0.72	335102.0	11687167.2	224
2016-03-13	34.7	35.0	34.7	34.83	0.35	1.02	221672.0	7725506.0	146
2016-03-10	34.7	35.0	34.4	34.48	-0.15	-0.43	267990.0	9292006.3	213
2016-03-09	34.2	35.1	34.1	34.63	0.28	0.82	399201.0	13795943.5	322
2016-03-08	34.2	34.5	34.1	34.35	0.12	0.35	240304.0	8235632.3	184
2016-03-07	34.0	34.5	33.8	34.23	0.19	0.56	627092.0	21384541.0	366
2016-03-06	34.0	34.2	33.5	34.04	0.75	2.25	828777.0	28058830.9	505
2016-03-03	32.8	33.5	32.8	33.29	0.81	2.49	753233.0	24981292.0	449
2016-03-02	32.6	32.6	32.3	32.48	0.0	0.0	263501.0	8549817.2	208
2016-03-01	32.3	32.7	32.3	32.48	0.37	1.15	560419.0	18237748.8	314
2016-02-29	32.3	32.3	32.1	32.11	-0.14	-0.43	461307.0	14859926.1	296
2016-02-28	32.1	32.3	32.0	32.25	0.28	0.88	380766.0	12247599.3	301
2016-02-25	31.8	32.0	31.7	31.97	0.26	0.82	255047.0	8117643.8	217
2016-02-24	32.2	32.2	31.6	31.71	-0.55	-1.7	560616.0	17860928.5	471
2016-02-23	32.0	32.6	31.7	32.26	-1.55	-4.58	2113337.0	67803260.6	1426
2016-02-22	34.1	34.2	33.7	33.81	-0.35	-1.02	428085.0	14529470.6	265
2016-02-21	33.8	34.5	33.5	34.16	0.3	0.89	400072.0	13535197.9	332
2016-02-18	33.9	34.0	33.4	33.86	-0.01	-0.03	655735.0	22103618.3	530
2016-02-17	32.6	34.0	32.5	33.87	0.84	2.54	959884.0	32052043.9	699
2016-02-16	32.8	33.2	32.0	33.03	0.66	2.04	1173525.0	38301990.7	812
2016-02-15	31.1	32.7	30.9	32.37	1.33	4.28	454282.0	14322419.8	353
2016-02-14	31.4	31.5	30.9	31.04	-0.1	-0.32	481097.0	15045366.1	303
2016-02-11	31.7	31.8	31.0	31.14	-0.59	-1.86	517255.0	16184586.0	353
2016-02-10	31.5	32.2	31.1	31.73	0.24	0.76	353733.0	11184782.2	269
2016-02-09	31.1	31.6	31.1	31.49	0.16	0.51	127757.0	4007751.1	145
2016-02-08	31.8	31.8	31.1	31.33	-0.3	-0.95	348061.0	10914361.2	184
2016-02-07	31.0	31.9	30.9	31.63	0.59	1.9	585171.0	18332754.3	364
2016-02-04	31.2	31.3	30.8	31.04	0.21	0.68	436621.0	13543962.5	289
2016-02-03	30.8	31.1	30.5	30.83	-0.13	-0.42	500482.0	15374819.9	469
2016-02-02	30.6	31.4	30.5	30.96	0.11	0.36	517371.0	16060507.5	418
2016-02-01	30.0	31.1	30.0	30.85	0.92	3.07	813109.0	24971501.9	625
2016-01-31	29.4	30.4	29.4	29.93	1.51	5.31	808458.0	24259158.7	494
2016-01-28	27.9	29.0	27.9	28.42	0.62	2.23	467502.0	13366281.3	284
2016-01-27	27.7	28.0	27.6	27.8	0.22	0.8	186908.0	5206660.9	146
2016-01-26	26.5	27.6	26.4	27.58	0.89	3.33	448354.0	12214449.6	393
2016-01-25	26.6	26.7	26.4	26.69	0.05	0.19	244553.0	6502194.8	159
2016-01-24	28.0	28.2	26.5	26.64	0.13	0.49	830951.0	22323417.9	436
2016-01-21	26.5	27.4	26.4	26.51	0.31	1.18	371160.0	10013271.4	286
2016-01-20	27.0	27.0	25.7	26.2	-1.61	-5.79	228334.0	5966361.7	233
2016-01-19	27.2	27.9	26.8	27.81	1.09	4.08	266644.0	7334180.7	233
2016-01-18	25.7	26.8	25.5	26.72	0.86	3.33	190446.0	4960687.0	190
2016-01-17	27.1	27.2	25.6	25.86	-2.56	-9.01	386756.0	10120836.7	336
2016-01-14	29.3	29.3	28.1	28.42	-0.88	-3.0	236725.0	6814695.2	187
2016-01-13	29.1	29.5	28.9	29.3	0.33	1.14	137862.0	4032971.2	129
2016-01-12	28.2	29.5	27.7	28.97	0.33	1.15	420804.0	12030696.7	329
2016-01-11	27.8	28.6	27.6	28.64	0.82	2.95	230579.0	6501510.1	206
2016-01-10	28.9	28.9	27.8	27.82	-1.02	-3.54	100078.0	2836837.7	133
2016-01-07	28.1	29.7	28.0	28.84	-0.46	-1.57	261516.0	7496189.1	328
2016-01-06	30.2	30.2	29.2	29.3	-0.7	-2.33	222768.0	6597273.3	239
2016-01-05	30.5	30.7	29.7	30.0	-0.83	-2.69	455774.0	13693873.8	346
2016-01-04	31.6	31.6	30.7	30.83	-0.83	-2.62	190493.0	5968358.2	167
2016-01-03	31.7	31.9	31.6	31.66	-0.05	-0.16	155831.0	4948510.2	128
2015-12-31	31.9	32.0	31.7	31.71	-0.32	-1.0	235117.0	7487849.9	192
2015-12-30	32.7	32.8	32.0	32.03	-0.68	-2.08	618323.0	19973998.0	323
2015-12-29	33.6	33.6	32.6	32.71	-1.08	-3.2	619907.0	20375510.1	406
2015-12-28	33.6	33.9	33.6	33.79	-0.03	-0.09	141222.0	4768636.6	108
2015-12-27	33.8	33.9	33.5	33.82	0.12	0.36	179848.0	6065269.0	153
2015-12-24	33.9	34.0	33.7	33.7	-0.16	-0.47	92359.0	3125284.6	113
2015-12-23	34.1	34.4	33.8	33.86	-0.14	-0.41	454800.0	15493687.9	254
2015-12-22	34.1	34.2	34.0	34.0	-0.05	-0.15	119071.0	4057999.8	101
2015-12-21	33.8	34.1	33.7	34.05	0.34	1.01	77281.0	2619559.8	74
2015-12-20	33.9	33.9	33.5	33.71	-0.29	-0.85	114246.0	3852315.3	132
2015-12-17	34.1	34.4	33.9	34.0	0.1	0.29	892427.0	30460283.4	195
2015-12-16	33.7	34.0	33.7	33.9	0.12	0.36	33516.0	1135253.2	36
2015-12-15	33.1	34.0	33.1	33.78	0.19	0.57	37713.0	1265314.3	56
2015-12-14	34.0	34.1	33.5	33.59	-0.34	-1.0	118979.0	4020524.8	83
2015-12-13	34.0	34.0	33.7	33.93	-0.54	-1.57	221793.0	7496948.4	122
2015-12-10	34.5	34.6	34.3	34.47	-0.13	-0.38	20530.0	707431.3	46
2015-12-09	34.9	34.9	34.5	34.6	-0.1	-0.29	58226.0	2016351.1	80
2015-12-08	35.0	35.1	34.7	34.7	-0.55	-1.56	137674.0	4795510.7	103
2015-12-07	35.6	35.6	35.2	35.25	-0.52	-1.45	56778.0	2009101.7	75
2015-12-06	35.7	35.8	35.0	35.77	0.07	0.2	61518.0	2183617.7	76
2015-12-03	35.8	35.8	35.5	35.7	-0.11	-0.31	84526.0	3018239.5	91
2015-12-02	35.8	35.9	35.8	35.81	-0.08	-0.22	83215.0	2980326.2	133
2015-12-01	35.8	35.9	35.8	35.89	0.09	0.25	70158.0	2515095.3	66
2015-11-30	36.0	36.0	35.7	35.8	-0.11	-0.31	122766.0	4397934.9	109
2015-11-29	35.8	36.1	35.5	35.91	0.42	1.18	206722.0	7406873.8	195
2015-11-26	35.3	35.7	35.3	35.49	0.2	0.57	105359.0	3736957.6	103
2015-11-25	35.0	35.4	35.0	35.29	0.18	0.51	74982.0	2642542.7	87
2015-11-24	35.1	35.2	35.0	35.11	0.27	0.77	214083.0	7518544.1	111
2015-11-23	34.9	35.0	34.8	34.84	-0.16	-0.46	132494.0	4626375.2	110
2015-11-22	34.7	35.0	34.6	35.0	0.46	1.33	169515.0	5914368.6	126
2015-11-19	34.5	34.7	34.5	34.54	0.14	0.41	85434.0	2953842.6	94
2015-11-18	34.4	34.6	34.2	34.4	-0.1	-0.29	88759.0	3053294.3	147
2015-11-17	34.8	34.8	34.4	34.5	-0.11	-0.32	356015.0	12290065.1	356
2015-11-16	34.6	34.8	34.5	34.61	0.11	0.32	51624.0	1790603.2	64
2015-11-15	34.4	34.7	34.2	34.5	-0.6	-1.71	106779.0	3687294.0	189
2015-11-12	35.2	35.3	35.0	35.1	-0.03	-0.09	108972.0	3825666.9	109
2015-11-11	34.7	35.2	34.5	35.13	0.53	1.53	306581.0	10737115.4	398
2015-11-10	34.7	34.9	34.5	34.6	-0.09	-0.26	78885.0	2737083.5	100
2015-11-09	34.7	34.9	34.5	34.69	-0.11	-0.32	144727.0	5025895.6	118
2015-11-08	34.8	34.8	34.4	34.8	0.03	0.09	83699.0	2892554.4	103
2015-11-05	34.7	34.9	34.7	34.77	-0.21	-0.6	26961.0	938760.0	44
2015-11-04	34.7	35.0	34.6	34.98	0.28	0.81	67781.0	2362894.3	75
2015-11-03	35.2	35.4	34.6	34.7	-0.31	-0.89	64433.0	2261147.1	111
2015-11-02	34.5	35.1	34.5	35.01	0.33	0.95	51998.0	1814584.3	81
2015-11-01	35.0	35.0	34.6	34.68	-0.32	-0.91	106653.0	3707091.7	106
2015-10-29	35.0	35.2	35.0	35.0	0.25	0.72	161636.0	5662718.1	150
2015-10-28	35.0	35.0	34.0	34.75	-0.25	-0.71	101957.0	3526536.0	156
2015-10-27	36.0	36.0	34.9	35.0	-1.07	-2.97	129869.0	4598708.7	153
2015-10-26	36.4	36.4	35.9	36.07	-0.3	-0.82	170815.0	6170742.9	217
2015-10-25	36.8	36.8	36.3	36.37	-0.32	-0.87	136559.0	4998516.3	124
2015-10-22	36.6	37.2	36.5	36.69	-0.01	-0.03	114359.0	4201937.3	160
2015-10-21	37.2	37.3	36.7	36.7	-0.42	-1.13	166942.0	6162036.8	184
2015-10-20	37.7	37.7	37.1	37.12	-0.48	-1.28	163294.0	6099242.7	166
2015-10-19	37.5	37.9	37.4	37.6	0.1	0.27	90364.0	3392262.8	85
2015-10-18	37.5	37.6	37.3	37.5	0.1	0.27	66276.0	2482996.6	84
2015-10-15	37.6	37.7	37.4	37.4	-0.3	-0.8	116610.0	4375566.5	97
2015-10-14	37.8	37.8	37.5	37.7	-0.03	-0.08	137277.0	5167388.8	95
2015-10-13	37.7	37.8	37.7	37.73	0.01	0.03	134981.0	5096418.3	117
2015-10-12	37.7	38.2	37.7	37.72	0.1	0.27	691230.0	26236152.9	247
2015-10-11	37.5	37.7	37.5	37.62	0.12	0.32	268922.0	10120091.4	204
2015-10-08	37.6	37.6	37.4	37.5	0.0	0.0	238014.0	8922266.5	155
2015-10-07	37.4	37.6	37.4	37.5	0.2	0.54	367556.0	13775971.3	205
2015-10-06	37.4	37.4	37.2	37.3	0.0	0.0	72435.0	2700150.6	75
2015-10-05	37.3	37.4	37.3	37.3	0.1	0.27	186545.0	6959787.8	117
2015-10-04	37.4	37.5	37.0	37.2	-0.07	-0.19	89294.0	3317963.9	74
2015-10-01	37.5	37.5	37.3	37.27	-0.13	-0.35	49241.0	1843807.2	61
2015-09-30	37.5	37.5	37.3	37.4	0.0	0.0	80015.0	2994145.2	100
2015-09-29	37.3	37.5	37.1	37.4	0.08	0.21	21083.0	785731.2	45
2015-09-21	37.3	37.4	37.2	37.32	0.22	0.59	26426.0	985948.0	53
2015-09-20	37.7	37.7	37.0	37.1	-0.6	-1.59	96500.0	3603840.9	101
2015-09-17	37.9	38.0	37.7	37.7	-0.12	-0.32	113115.0	4281649.5	115
2015-09-16	37.7	37.9	37.7	37.82	0.22	0.59	37017.0	1397751.6	60
2015-09-15	37.6	37.7	37.5	37.6	-0.2	-0.53	85053.0	3195966.6	101
2015-09-14	38.0	38.0	37.7	37.8	-0.08	-0.21	98948.0	3740691.2	94
2015-09-13	38.4	38.5	37.8	37.88	-0.42	-1.1	695760.0	26523682.2	443
2015-09-10	38.4	39.0	38.1	38.3	0.1	0.26	808970.0	31110125.0	461
2015-09-09	38.3	38.6	38.1	38.2	0.2	0.53	533202.0	20432908.5	362
2015-09-08	38.0	38.3	37.9	38.0	0.0	0.0	280031.0	10645289.7	224
2015-09-07	38.1	38.3	37.9	38.0	-0.17	-0.45	164609.0	6268549.9	150
2015-09-06	37.9	38.2	37.9	38.17	0.26	0.69	64196.0	2440656.2	65
2015-09-03	38.0	38.0	37.8	37.91	-0.04	-0.11	67998.0	2575576.1	109
2015-09-02	37.7	38.0	37.5	37.95	0.01	0.03	132811.0	5002970.7	104
2015-09-01	38.0	38.2	37.9	37.94	-0.04	-0.11	131053.0	4981356.3	137
2015-08-31	38.5	38.5	37.9	37.98	-0.69	-1.78	222913.0	8508183.1	141
2015-08-30	38.9	39.2	38.5	38.67	0.59	1.55	168116.0	6542246.0	182
2015-08-27	38.9	38.9	38.0	38.08	0.59	1.57	388870.0	14963781.9	347
2015-08-26	39.1	39.6	37.2	37.49	-2.74	-6.81	471071.0	18056400.5	380
2015-08-25	37.1	40.4	36.9	40.23	3.42	9.29	431742.0	16738756.1	353
2015-08-24	38.9	38.9	36.6	36.81	-1.33	-3.49	190041.0	7094256.4	238
2015-08-23	39.5	39.5	38.0	38.14	-2.09	-5.2	191892.0	7473623.9	192
2015-08-20	40.2	40.3	39.5	40.23	-0.33	-0.81	200221.0	7997584.3	212
2015-08-19	41.5	41.6	40.5	40.56	-1.13	-2.71	108424.0	4447251.4	155
2015-08-18	43.0	43.0	41.3	41.69	-1.37	-3.18	177354.0	7465265.8	210
2015-08-17	43.2	43.3	42.9	43.06	-0.58	-1.33	124594.0	5368611.7	153
2015-08-16	44.2	44.3	42.9	43.64	-0.54	-1.22	75021.0	3284092.0	125
2015-08-13	44.4	44.4	44.0	44.18	-0.33	-0.74	92831.0	4103433.7	101
2015-08-12	44.3	44.6	44.0	44.51	0.11	0.25	114872.0	5076271.3	146
2015-08-11	44.6	44.7	44.4	44.4	-0.1	-0.22	178414.0	7950007.5	90
2015-08-10	44.4	44.8	44.3	44.5	0.3	0.68	53586.0	2390111.9	87
2015-08-09	44.1	44.5	44.0	44.2	-0.34	-0.76	52589.0	2328937.4	84
2015-08-06	44.2	45.8	43.8	44.54	0.28	0.63	189204.0	8412971.2	203
2015-08-05	44.4	44.5	44.2	44.26	-0.14	-0.32	134838.0	5981832.1	132
2015-08-04	44.6	44.6	44.2	44.4	-0.29	-0.65	70856.0	3142720.0	108
2015-08-03	44.5	45.0	44.5	44.69	-0.09	-0.2	134097.0	5996829.7	123
2015-08-02	45.7	45.7	44.1	44.78	-0.91	-1.99	136660.0	6106931.4	196
2015-07-30	46.0	46.0	45.6	45.69	0.09	0.2	183657.0	8398233.9	148
2015-07-29	45.5	45.8	45.5	45.6	0.1	0.22	53037.0	2419337.3	58
2015-07-28	45.5	45.6	45.4	45.5	0.05	0.11	16299.0	741583.7	41
2015-07-27	45.9	45.9	45.3	45.45	-0.45	-0.98	28749.0	1308028.0	70
2015-07-26	46.2	46.3	45.9	45.9	-0.4	-0.86	133456.0	6139209.5	86
2015-07-23	46.0	46.3	46.0	46.3	0.2	0.43	41915.0	1933981.7	63
2015-07-22	46.1	46.3	45.9	46.1	0.1	0.22	46393.0	2137163.0	83
2015-07-15	45.4	46.0	45.4	46.0	0.6	1.32	127315.0	5824327.0	128
2015-07-14	45.4	45.4	45.2	45.4	-0.02	-0.04	34105.0	1544898.1	72
2015-07-13	45.5	45.6	45.3	45.42	-0.08	-0.18	80982.0	3675250.5	113
2015-07-12	45.8	46.0	45.5	45.5	-0.1	-0.22	92575.0	4220777.8	119
2015-07-09	45.1	45.8	45.1	45.6	0.6	1.33	75733.0	3441532.1	112
2015-07-08	44.9	45.0	44.8	45.0	-0.01	-0.02	38225.0	1717545.2	72
2015-07-07	45.0	45.5	44.8	45.01	-0.17	-0.38	102226.0	4596862.2	135
2015-07-06	45.6	45.7	45.0	45.18	-0.47	-1.03	120521.0	5460621.0	177
2015-07-05	45.9	45.9	45.6	45.65	-0.27	-0.59	36105.0	1652617.8	51
2015-07-02	46.0	46.0	45.8	45.92	-0.13	-0.28	47692.0	2189125.2	67
2015-07-01	46.1	46.2	45.7	46.05	0.0	0.0	42717.0	1966370.7	73
2015-06-30	45.6	46.1	45.3	46.05	0.25	0.55	56280.0	2566112.0	99
2015-06-29	46.2	46.3	45.6	45.8	-0.5	-1.08	106544.0	4882425.6	172
2015-06-28	46.8	46.8	46.0	46.3	-0.47	-1.0	102536.0	4765090.5	124
2015-06-25	46.6	46.8	46.6	46.77	0.2	0.43	50115.0	2340710.8	74
2015-06-24	46.7	46.7	46.5	46.57	0.04	0.09	83658.0	3893526.9	90
2015-06-23	46.7	46.7	46.4	46.53	0.11	0.24	52698.0	2455066.2	69
2015-06-22	46.7	46.7	46.3	46.42	-0.28	-0.6	80853.0	3754659.1	140
2015-06-21	47.0	47.0	46.5	46.7	-0.13	-0.28	64472.0	3007291.7	100
2015-06-18	47.0	47.0	46.6	46.83	-0.15	-0.32	51893.0	2431105.6	83
2015-06-17	46.8	47.0	46.7	46.98	0.25	0.53	93896.0	4394035.0	92
2015-06-16	46.9	47.0	46.7	46.73	-0.18	-0.38	74006.0	3468294.9	82
2015-06-15	47.3	47.3	46.9	46.91	-0.25	-0.53	68662.0	3231636.9	104
2015-06-14	47.0	47.4	46.9	47.16	0.36	0.77	109509.0	5150125.5	152
2015-06-11	47.0	47.1	46.5	46.8	-0.19	-0.4	308727.0	14448806.1	370
2015-06-10	47.7	47.8	46.9	46.99	-0.6	-1.26	596743.0	28195353.4	386
2015-06-09	47.8	47.9	47.5	47.59	-0.38	-0.79	115608.0	5506194.9	142
2015-06-08	48.2	48.3	47.9	47.97	-0.04	-0.08	117671.0	5654767.5	141
2015-06-07	48.5	48.5	48.0	48.01	-0.47	-0.97	132329.0	6367950.5	175
2015-06-04	48.5	48.6	48.1	48.48	-0.02	-0.04	130465.0	6300685.1	152
2015-06-03	48.4	49.0	48.4	48.5	0.07	0.14	232783.0	11336872.0	234
2015-06-02	48.4	48.6	48.2	48.43	-0.12	-0.25	113066.0	5474736.1	123
2015-06-01	48.3	48.8	47.7	48.55	0.15	0.31	318546.0	15319195.8	346
2015-05-31	48.5	48.6	48.4	48.4	-0.16	-0.33	124920.0	6057150.6	141
2015-05-28	48.7	48.7	48.5	48.56	-0.05	-0.1	146442.0	7115012.9	198
2015-05-27	48.8	49.0	48.6	48.61	-0.29	-0.59	246131.0	11989485.7	221
2015-05-26	48.7	48.9	48.7	48.9	0.2	0.41	118268.0	5765869.3	169
2015-05-25	48.9	48.9	48.7	48.7	-0.14	-0.29	144731.0	7060088.2	156
2015-05-24	48.8	49.0	48.7	48.84	0.05	0.1	186393.0	9101723.2	209
2015-05-21	49.2	49.3	48.7	48.79	-0.41	-0.83	381928.0	18707611.2	327
2015-05-20	49.2	49.4	49.1	49.2	0.0	0.0	103339.0	5088577.1	154
2015-05-19	49.1	49.3	49.1	49.2	0.1	0.2	75546.0	3714916.1	128
2015-05-18	49.1	49.1	48.8	49.1	0.09	0.18	66500.0	3256210.6	132
2015-05-17	49.0	49.2	48.9	49.01	0.08	0.16	155701.0	7631475.5	171
2015-05-14	49.0	49.1	48.8	48.93	-0.08	-0.16	244336.0	11969694.8	244
2015-05-13	49.4	49.4	49.0	49.01	-0.34	-0.69	230772.0	11331804.2	215
2015-05-12	49.4	49.5	49.2	49.35	-0.07	-0.14	88984.0	4390402.1	121
2015-05-11	49.7	49.7	49.2	49.42	-0.28	-0.56	134243.0	6641076.1	146
2015-05-10	49.7	49.7	49.5	49.7	0.05	0.1	111299.0	5519456.5	98
2015-05-07	49.7	49.7	49.4	49.65	-0.05	-0.1	131417.0	6512924.7	155
2015-05-06	49.6	49.8	49.6	49.7	0.0	0.0	107853.0	5358938.2	99
2015-05-05	49.8	49.9	49.6	49.7	-0.07	-0.14	187763.0	9338725.3	149
2015-05-04	49.7	49.8	49.6	49.77	0.06	0.12	166808.0	8289936.3	172
2015-05-03	49.9	50.25	49.7	49.71	-0.1	-0.2	315553.0	15738165.9	268
2015-04-30	50.0	50.0	49.5	49.81	-0.15	-0.3	1070543.0	53202390.7	391
2015-04-29	50.0	50.0	49.7	49.96	0.1	0.2	232076.0	11575593.9	272
2015-04-28	50.5	50.75	49.8	49.86	-0.37	-0.74	715236.0	35848797.0	433
2015-04-27	49.9	50.25	49.9	50.23	0.36	0.72	244757.0	12240614.8	262
2015-04-26	49.9	50.0	49.8	49.87	0.07	0.14	455051.0	22715573.95	298
2015-04-23	49.9	49.9	49.6	49.8	0.0	0.0	153972.0	7661863.5	192
2015-04-22	50.5	50.75	49.7	49.8	0.08	0.16	405557.0	20285684.6	321
2015-04-21	49.5	49.9	49.3	49.72	0.3	0.61	226424.0	11247205.1	283
2015-04-20	49.7	49.7	49.3	49.42	-0.18	-0.36	259296.0	12840645.6	343
2015-04-19	50.25	50.5	49.5	49.6	0.1	0.2	1194029.0	59536711.25	649
2015-04-16	50.0	50.0	49.4	49.5	-0.33	-0.66	327863.0	16297266.9	253
2015-04-15	49.7	50.0	49.5	49.83	0.35	0.71	216731.0	10787450.1	214
2015-04-14	49.7	49.7	49.1	49.48	-0.11	-0.22	160118.0	7928112.8	207
2015-04-13	49.0	50.0	48.9	49.59	0.7	1.43	207232.0	10272923.8	210
2015-04-12	48.9	49.2	48.8	48.89	0.27	0.56	216294.0	10606140.6	232
2015-04-09	48.6	48.8	48.5	48.62	-0.18	-0.37	145764.0	7082656.7	268
2015-04-08	49.0	49.4	48.7	48.8	0.0	0.0	176691.0	8666631.3	257
2015-04-07	48.5	48.9	48.5	48.8	0.19	0.39	147668.0	7203894.6	214
2015-04-06	49.1	49.3	48.5	48.61	-0.36	-0.74	208467.0	10168312.9	332
2015-04-05	50.5	50.5	48.6	48.97	-1.31	-2.61	302804.0	14908639.75	395
2015-04-02	51.75	52.0	50.0	50.28	-1.5	-2.9	286696.0	14628898.25	419
2015-04-01	52.0	52.75	51.75	51.78	-3.35	-6.08	394581.0	20548046.75	680
2015-03-31	55.75	55.75	54.5	55.13	-0.61	-1.09	529053.0	29188678.0	567
2015-03-30	55.5	56.0	55.25	55.74	0.19	0.34	231593.0	12883915.25	308
2015-03-29	55.25	56.0	55.25	55.55	0.96	1.76	173104.0	9616895.5	243
2015-03-26	54.0	55.25	53.5	54.59	-0.2	-0.37	393264.0	21306511.25	486
2015-03-25	56.5	56.5	54.5	54.79	-1.71	-3.03	455635.0	25279807.75	448
2015-03-24	56.25	57.0	56.0	56.5	0.48	0.86	369444.0	20882351.75	299
2015-03-23	55.75	56.25	55.75	56.02	0.02	0.04	106358.0	5951098.75	144
2015-03-22	56.0	56.0	55.25	56.0	0.57	1.03	206825.0	11540447.25	196
2015-03-19	55.25	56.0	54.75	55.43	0.66	1.21	166106.0	9155166.5	235
2015-03-18	55.5	56.0	53.75	54.77	-0.73	-1.32	329010.0	18091559.5	421
2015-03-17	56.0	56.25	55.25	55.5	-0.4	-0.72	253875.0	14138555.5	297
2015-03-16	56.75	56.75	55.75	55.9	-0.65	-1.15	181965.0	10203708.0	299
2015-03-15	57.0	57.0	56.5	56.55	-0.45	-0.79	171721.0	9756537.0	160
2015-03-12	57.0	57.25	56.75	57.0	0.01	0.02	91673.0	5225917.5	100
2015-03-11	56.75	57.0	56.5	56.99	0.28	0.49	252618.0	14358096.5	195
2015-03-10	56.75	57.25	56.25	56.71	-0.04	-0.07	385702.0	21910248.75	254
2015-03-09	56.5	57.0	56.0	56.75	0.54	0.96	398130.0	22535045.5	283
2015-03-08	56.25	56.25	55.75	56.21	0.37	0.66	222151.0	12473856.25	205
2015-03-05	55.75	56.25	55.5	55.84	-0.02	-0.04	167347.0	9362630.5	164
2015-03-04	56.0	56.25	55.75	55.86	0.08	0.14	77439.0	4336438.75	134
2015-03-03	55.75	56.0	55.5	55.78	0.0	0.0	109163.0	6097066.0	147
2015-03-02	55.5	56.0	55.5	55.78	0.03	0.05	80122.0	4465099.0	130
2015-03-01	55.75	55.75	55.5	55.75	0.01	0.02	74146.0	4126216.25	135
2015-02-26	55.25	55.75	55.25	55.74	0.5	0.91	141456.0	7848901.0	171
2015-02-25	55.25	55.5	55.0	55.24	-0.18	-0.32	157484.0	8684998.75	198
2015-02-24	55.5	55.75	55.25	55.42	-0.05	-0.09	361170.0	19990439.5	240
2015-02-23	55.75	55.75	55.25	55.47	-0.22	-0.4	313256.0	17430701.75	213
2015-02-22	55.75	56.0	55.5	55.69	-0.03	-0.05	210739.0	11741063.75	234
2015-02-19	56.5	56.75	55.25	55.72	-0.76	-1.35	736210.0	41235790.25	485
2015-02-18	55.5	56.5	55.5	56.48	1.05	1.89	705302.0	39468609.0	494
2015-02-17	57.25	57.25	55.0	55.43	-1.78	-3.11	1721976.0	96368110.75	1453
2015-02-16	59.0	59.5	56.75	57.21	-4.74	-7.65	2725612.0	158801047.0	1747
2015-02-15	62.25	62.25	61.75	61.95	0.11	0.18	528117.0	32724218.0	331
2015-02-12	61.75	62.5	61.5	61.84	0.21	0.34	591695.0	36638803.25	340
2015-02-11	61.5	62.0	61.0	61.63	0.34	0.55	290744.0	17891353.0	266
2015-02-10	60.75	61.5	60.75	61.29	0.4	0.66	89923.0	5491766.25	89
2015-02-09	61.25	61.5	60.75	60.89	-0.43	-0.7	238496.0	14556065.25	175
2015-02-08	62.0	62.25	61.0	61.32	-0.48	-0.78	570919.0	35183110.5	255
2015-02-05	61.25	62.0	61.25	61.8	0.55	0.9	188969.0	11640348.75	114
2015-02-04	61.5	61.75	61.25	61.25	-0.19	-0.31	95044.0	5833533.25	84
2015-02-03	61.5	61.75	61.25	61.44	0.16	0.26	192420.0	11821477.0	155
2015-02-02	60.75	61.75	60.75	61.28	0.24	0.39	240355.0	14712092.5	156
2015-02-01	61.5	62.25	61.0	61.04	0.29	0.48	335090.0	20590158.75	254
2015-01-29	60.25	60.75	59.5	60.75	0.3	0.5	253139.0	15288995.75	178
2015-01-28	59.5	61.0	59.5	60.45	0.95	1.6	318252.0	19192024.75	226
2015-01-27	59.25	59.75	59.0	59.5	0.39	0.66	201307.0	11944963.0	167
2015-01-26	59.0	59.25	58.75	59.11	0.36	0.61	78763.0	4652848.5	90
2015-01-22	59.0	59.25	58.75	58.75	-0.25	-0.42	82258.0	4844777.25	87
2015-01-21	58.75	59.25	58.75	59.0	0.11	0.19	57630.0	3399947.25	81
2015-01-20	58.25	59.5	58.0	58.89	1.64	2.86	300860.0	17649627.75	225
2015-01-19	57.5	57.5	57.0	57.25	-0.25	-0.43	61523.0	3527325.0	68
2015-01-18	57.25	57.5	57.0	57.5	0.52	0.91	108572.0	6220925.0	59
2015-01-15	57.25	57.75	56.75	56.98	-0.02	-0.04	148424.0	8492079.0	95
2015-01-14	57.5	57.5	57.0	57.0	-0.25	-0.44	66169.0	3783476.0	63
2015-01-13	56.25	57.5	56.0	57.25	0.08	0.14	110737.0	6319208.5	105
2015-01-12	57.0	57.5	56.75	57.17	-0.08	-0.14	155437.0	8866471.75	120
2015-01-11	56.5	57.25	56.5	57.25	1.0	1.78	100143.0	5705561.0	109
2015-01-08	56.25	57.0	55.75	56.25	1.03	1.87	105261.0	5936160.75	121
2015-01-07	54.75	55.5	54.0	55.22	0.29	0.53	87670.0	4836679.0	94
2015-01-06	52.5	55.0	52.25	54.93	0.64	1.18	91453.0	4967302.5	140
2015-01-05	55.25	55.25	54.25	54.29	-1.41	-2.53	61678.0	3383556.25	92
2015-01-04	55.5	56.0	55.25	55.7	-0.18	-0.32	50421.0	2805332.5	57
2015-01-01	56.0	56.25	55.0	55.88	0.55	0.99	55730.0	3109481.0	84
2014-12-31	57.0	57.0	52.0	55.33	-0.92	-1.64	169266.0	9303921.25	186
2014-12-30	56.75	57.25	56.0	56.25	-1.25	-2.17	134360.0	7575505.75	154
2014-12-29	57.5	58.0	57.0	57.5	0.58	1.02	243629.0	14023253.5	175
2014-12-28	56.25	57.5	56.0	56.92	0.92	1.64	147030.0	8300164.75	177
2014-12-25	55.75	56.25	55.25	56.0	0.25	0.45	127249.0	7102755.0	123
2014-12-24	55.75	57.0	55.25	55.75	0.23	0.41	233700.0	13199508.25	180
2014-12-23	55.5	55.75	54.5	55.52	-0.23	-0.41	175895.0	9720303.5	183
2014-12-22	56.0	56.25	55.5	55.75	-0.41	-0.73	117285.0	6536620.5	135
2014-12-21	58.0	58.5	54.5	56.16	-1.07	-1.87	489889.0	27522295.75	405
2014-12-18	55.0	57.75	54.5	57.23	3.45	6.42	885066.0	50069817.0	672
2014-12-17	50.25	54.0	49.5	53.78	4.22	8.51	171170.0	8760162.2	134
2014-12-16	53.25	53.75	49.0	49.56	-4.31	-8.0	164117.0	8534186.6	225
2014-12-15	55.25	55.75	53.5	53.87	-0.92	-1.68	99898.0	5450117.25	111
2014-12-14	54.5	56.5	54.0	54.79	-1.09	-1.95	138837.0	7659968.75	157
2014-12-11	55.75	57.0	54.75	55.88	-0.12	-0.21	119747.0	6651070.0	152
2014-12-10	56.5	56.75	55.75	56.0	-0.73	-1.29	45103.0	2536607.25	57
2014-12-09	57.0	57.0	56.0	56.73	-0.27	-0.47	152835.0	8611495.75	119
2014-12-08	56.75	57.5	56.75	57.0	0.15	0.26	110246.0	6296949.0	86
2014-12-07	56.75	57.5	56.75	56.85	-0.4	-0.7	68255.0	3891477.5	90
2014-12-04	57.0	57.25	57.0	57.25	0.67	1.18	28957.0	1652435.25	44
2014-12-03	56.75	57.25	56.5	56.58	-0.41	-0.72	102062.0	5799215.75	95
2014-12-02	56.75	57.25	56.25	56.99	0.73	1.3	189892.0	10745821.5	118
2014-12-01	56.25	56.75	56.0	56.26	-0.49	-0.86	211478.0	11930097.5	267
2014-11-30	57.0	57.0	56.25	56.75	-1.25	-2.16	251607.0	14241010.0	303
2014-11-27	57.5	58.0	57.25	58.0	0.36	0.62	64283.0	3713081.75	96
2014-11-26	58.0	58.0	57.0	57.64	-0.64	-1.1	115356.0	6627563.75	155
2014-11-25	58.25	58.75	57.25	58.28	0.03	0.05	71840.0	4168186.25	160
2014-11-24	59.25	59.25	58.25	58.25	-0.75	-1.27	147345.0	8624310.5	127
2014-11-23	58.75	59.25	58.75	59.0	0.25	0.43	70877.0	4182098.75	77
2014-11-20	58.25	58.75	58.25	58.75	0.25	0.43	46811.0	2744731.5	67
2014-11-19	58.75	58.75	58.25	58.5	-0.21	-0.36	45308.0	2649199.75	47
2014-11-18	58.0	58.75	57.75	58.71	0.75	1.29	72395.0	4216216.25	99
2014-11-17	58.75	58.75	57.75	57.96	-0.79	-1.34	83115.0	4834414.75	125
2014-11-16	59.25	59.25	58.5	58.75	-0.5	-0.84	97556.0	5731217.0	106
2014-11-13	59.5	59.5	59.0	59.25	-0.25	-0.42	99222.0	5867026.0	118
2014-11-12	59.5	59.75	59.25	59.5	0.25	0.42	84758.0	5046607.25	76
2014-11-11	59.75	59.75	59.25	59.25	-0.61	-1.02	85040.0	5059743.25	92
2014-11-10	59.5	60.0	59.5	59.86	0.43	0.72	91972.0	5489641.0	90
2014-11-09	59.75	59.75	59.25	59.43	-0.42	-0.7	249513.0	14830588.25	200
2014-11-06	60.0	60.0	59.5	59.85	-0.15	-0.25	162718.0	9721101.25	154
2014-11-05	59.75	60.0	59.0	60.0	-0.14	-0.23	157000.0	9375808.5	154
2014-11-04	61.0	61.25	60.0	60.14	-1.15	-1.88	110217.0	6670975.25	135
2014-11-03	61.5	61.5	60.5	61.29	0.1	0.16	122148.0	7457845.0	100
2014-11-02	60.25	62.25	60.25	61.19	1.19	1.98	311294.0	19033850.75	222
2014-10-30	60.5	60.5	59.75	60.0	-0.25	-0.41	134483.0	8081647.25	129
2014-10-29	61.0	61.0	60.25	60.25	-0.36	-0.59	63779.0	3867198.75	97
2014-10-28	61.0	61.25	60.5	60.61	-0.75	-1.22	69451.0	4221387.5	109
2014-10-27	61.75	61.75	61.0	61.36	0.11	0.18	90618.0	5551646.75	77
2014-10-26	61.0	61.5	60.5	61.25	0.5	0.82	76402.0	4672134.0	91
2014-10-23	61.25	61.25	60.0	60.75	-1.0	-1.62	194330.0	11824462.0	166
2014-10-22	61.5	62.0	61.0	61.75	0.49	0.8	145818.0	8972703.5	119
2014-10-21	60.5	61.5	60.5	61.26	0.9	1.49	124891.0	7643484.0	117
2014-10-20	60.25	60.5	60.0	60.36	0.17	0.28	70497.0	4253590.25	78
2014-10-19	60.5	61.0	59.75	60.19	1.21	2.05	149300.0	9001218.75	168
2014-10-16	61.0	61.0	58.25	58.98	-2.02	-3.31	289836.0	17311840.0	344
2014-10-15	61.5	61.75	61.0	61.0	-0.74	-1.2	88236.0	5409698.25	90
2014-10-14	61.5	62.25	61.0	61.74	0.13	0.21	261210.0	16065520.25	192
2014-10-13	60.25	61.75	60.25	61.61	0.82	1.35	143122.0	8714308.75	177
2014-10-12	62.5	63.0	60.5	60.79	-2.75	-4.33	445564.0	27570371.0	347
2014-10-02	63.0	63.75	63.0	63.54	0.29	0.46	80590.0	5110322.25	90
2014-10-01	63.25	63.5	63.0	63.25	-0.16	-0.25	51709.0	3272088.75	78
2014-09-30	64.0	64.0	63.25	63.41	-0.48	-0.75	172856.0	10984096.0	156
2014-09-29	63.0	64.0	63.0	63.89	0.7	1.11	90334.0	5745269.25	96
2014-09-28	63.25	63.5	63.0	63.19	-0.08	-0.13	81916.0	5174303.5	90
2014-09-25	63.0	63.5	63.0	63.27	-0.08	-0.13	139977.0	8850374.5	131
2014-09-24	63.75	64.0	62.5	63.35	-0.65	-1.02	450623.0	28546400.5	258
2014-09-22	63.75	64.0	63.75	64.0	-0.12	-0.19	251184.0	16034311.25	180
2014-09-21	65.0	65.0	63.75	64.12	-0.62	-0.96	620741.0	40078814.5	345
2014-09-18	64.5	65.5	64.5	64.74	0.38	0.59	567110.0	36774312.25	348
2014-09-17	64.0	64.75	64.0	64.36	0.43	0.67	488350.0	31420306.75	195
2014-09-16	63.5	64.25	63.25	63.93	0.57	0.9	174714.0	11123655.0	157
2014-09-15	63.75	64.0	63.25	63.36	-0.24	-0.38	244693.0	15585401.25	187
2014-09-14	63.75	64.0	63.5	63.6	-0.35	-0.55	192140.0	12287094.25	137
2014-09-11	64.5	64.75	63.5	63.95	-0.55	-0.85	369325.0	23703961.75	235
2014-09-10	65.0	65.0	64.0	64.5	-0.43	-0.66	377623.0	24326082.75	247
2014-09-09	65.25	65.5	64.75	64.93	-0.33	-0.51	317378.0	20677578.0	175
2014-09-08	65.25	65.5	64.75	65.26	0.15	0.23	361428.0	23504152.5	238
2014-09-07	64.5	65.25	64.25	65.11	0.85	1.32	337254.0	21896259.75	288
2014-09-04	63.75	64.75	63.75	64.26	0.51	0.8	371537.0	23853206.5	179
2014-09-03	64.0	64.25	63.5	63.75	-0.04	-0.06	272370.0	17419298.0	206
2014-09-02	63.75	64.5	63.5	63.79	0.29	0.46	558530.0	35717121.0	335
2014-09-01	63.5	63.75	63.25	63.5	0.09	0.14	373020.0	23674710.5	284
2014-08-31	63.25	64.0	63.0	63.41	0.41	0.65	586621.0	37295808.75	345
2014-08-28	62.5	63.5	62.25	63.0	0.5	0.8	642445.0	40379036.25	320
2014-08-27	62.5	62.75	62.25	62.5	0.0	0.0	505986.0	31675527.0	236
2014-08-26	62.25	62.5	62.25	62.5	0.29	0.47	107974.0	6726639.5	93
2014-08-25	62.5	62.5	62.0	62.21	-0.29	-0.46	289075.0	18008974.75	225
2014-08-24	62.5	62.75	61.75	62.5	0.06	0.1	839466.0	52283776.25	385
2014-08-21	62.25	62.5	62.25	62.44	0.17	0.27	135752.0	8470769.5	98
2014-08-20	62.0	62.5	62.0	62.27	0.27	0.44	201281.0	12531219.0	141
2014-08-19	62.0	62.5	62.0	62.0	-0.25	-0.4	292753.0	18186844.75	142
2014-08-18	62.5	62.75	61.75	62.25	-0.25	-0.4	424223.0	26378159.0	237
2014-08-17	62.5	62.75	62.25	62.5	0.01	0.02	271964.0	17012826.25	165
2014-08-14	62.5	62.5	62.25	62.49	0.18	0.29	186465.0	11640833.25	159
2014-08-13	62.5	62.5	62.25	62.31	-0.22	-0.35	212852.0	13261226.0	173
2014-08-12	62.75	62.75	62.25	62.53	0.19	0.3	329251.0	20588257.75	253
2014-08-11	62.0	63.0	61.75	62.34	0.34	0.55	409484.0	25609327.25	462
2014-08-10	62.25	62.25	61.5	62.0	0.11	0.18	171071.0	10584921.5	147
2014-08-07	61.25	62.25	61.0	61.89	0.64	1.04	550345.0	33978339.25	247
2014-08-06	61.0	61.5	61.0	61.25	0.06	0.1	211156.0	12944272.5	146
2014-08-05	61.0	61.25	60.75	61.19	0.2	0.33	287234.0	17559072.5	207
2014-08-04	60.75	61.0	60.25	60.99	0.49	0.81	221915.0	13463563.25	170
2014-08-03	60.25	60.75	60.0	60.5	0.36	0.6	308374.0	18623257.0	232
2014-07-24	61.75	61.75	60.0	60.14	-1.48	-2.4	1598781.0	97402302.75	615
2014-07-23	61.5	62.0	61.0	61.62	0.38	0.62	403441.0	24800462.0	293
2014-07-22	61.75	62.0	61.0	61.24	0.0	0.0	369091.0	22712619.75	304
2014-07-21	60.75	61.25	60.75	61.24	0.49	0.81	73669.0	4495197.25	65
2014-07-20	61.0	61.0	60.75	60.75	-0.24	-0.39	52577.0	3198657.5	46
2014-07-17	61.0	61.0	60.75	60.99	-0.01	-0.02	57673.0	3512985.5	66
2014-07-16	61.0	61.25	60.75	61.0	0.0	0.0	44931.0	2741203.75	49
2014-07-15	60.75	61.25	60.5	61.0	0.14	0.23	118569.0	7224869.25	85
2014-07-14	60.75	61.0	60.5	60.86	0.32	0.53	41508.0	2524339.0	46
2014-07-13	60.75	60.75	60.5	60.54	-0.09	-0.15	50979.0	3093689.25	38
2014-07-10	60.75	61.0	60.5	60.63	-0.12	-0.2	39556.0	2402687.75	58
2014-07-09	60.75	60.75	60.5	60.75	0.19	0.31	19839.0	1201572.75	27
2014-07-08	60.5	60.75	60.5	60.56	-0.18	-0.3	35086.0	2125308.75	43
2014-07-07	60.5	60.75	60.5	60.74	0.01	0.02	75603.0	4584061.0	74
2014-07-06	60.5	60.75	60.5	60.73	0.15	0.25	145853.0	8834834.5	111
2014-07-03	60.75	61.0	60.5	60.58	-0.37	-0.61	50110.0	3042642.0	58
2014-07-02	60.5	61.0	60.5	60.95	0.45	0.74	112293.0	6828452.5	92
2014-07-01	60.25	60.75	60.25	60.5	0.25	0.41	68821.0	4164032.5	71
2014-06-30	60.25	60.5	60.0	60.25	-0.23	-0.38	92774.0	5578351.0	78
2014-06-29	60.5	60.5	60.0	60.48	-0.09	-0.15	43490.0	2624444.0	57
2014-06-26	60.75	61.0	60.5	60.57	-0.18	-0.3	42607.0	2589052.75	48
2014-06-25	60.75	60.75	60.5	60.75	-0.25	-0.41	69271.0	4202542.75	78
2014-06-24	60.5	61.0	60.0	61.0	0.59	0.98	116551.0	7057028.5	114
2014-06-23	60.75	60.75	60.25	60.41	-0.59	-0.97	77388.0	4686804.75	92
2014-06-22	60.75	61.25	60.5	61.0	0.42	0.69	78989.0	4816834.5	80
2014-06-19	60.75	61.5	60.5	60.58	0.06	0.1	165618.0	10069632.5	137
2014-06-18	60.5	60.75	60.25	60.52	0.15	0.25	37566.0	2274426.5	73
2014-06-17	59.25	61.0	59.0	60.37	0.54	0.9	161608.0	9742658.5	193
2014-06-16	61.0	61.25	59.75	59.83	-1.06	-1.74	198955.0	12041707.75	193
2014-06-15	61.75	61.75	60.75	60.89	-0.83	-1.34	186974.0	11432510.5	188
2014-06-12	62.25	62.5	61.5	61.72	-0.43	-0.69	314292.0	19488587.25	233
2014-06-11	62.75	62.75	62.0	62.15	-0.53	-0.85	133867.0	8356086.25	155
2014-06-10	62.5	62.75	62.25	62.68	0.12	0.19	249299.0	15587110.25	208
2014-06-09	62.75	63.25	62.5	62.56	-0.22	-0.35	255599.0	16048339.0	270
2014-06-08	62.0	63.75	61.75	62.78	1.1	1.78	1136476.0	71374753.75	901
2014-06-05	61.0	62.0	61.0	61.68	0.47	0.77	457040.0	28101054.5	354
2014-06-04	60.75	61.25	60.5	61.21	0.45	0.74	180595.0	11014636.5	134
2014-06-03	61.0	61.0	60.75	60.76	-0.08	-0.13	76209.0	4633661.0	79
2014-06-02	61.0	61.25	60.75	60.84	-0.16	-0.26	68262.0	4159222.5	94
2014-06-01	61.0	61.25	60.75	61.0	0.01	0.02	64214.0	3912438.25	107
2014-05-29	61.0	61.25	60.75	60.99	0.02	0.03	92056.0	5615915.25	104
2014-05-28	61.25	61.25	60.75	60.97	-0.28	-0.46	100189.0	6115930.0	106
2014-05-27	61.25	61.75	61.25	61.25	-0.17	-0.28	178009.0	10953539.0	168
2014-05-26	61.0	61.75	61.0	61.42	0.49	0.8	348877.0	21393459.0	196
2014-05-25	60.25	61.25	60.0	60.93	0.43	0.71	131001.0	7953748.75	142
2014-05-22	60.75	60.75	60.5	60.5	-0.25	-0.41	66820.0	4045165.5	86
2014-05-21	60.75	60.75	60.5	60.75	0.25	0.41	37911.0	2295378.75	62
2014-05-20	60.5	60.75	60.25	60.5	0.06	0.1	73934.0	4473026.25	88
2014-05-19	61.0	61.25	60.25	60.44	-0.81	-1.32	194680.0	11817810.0	216
2014-05-18	61.25	61.25	61.0	61.25	0.0	0.0	157757.0	9643486.75	140
2014-05-15	61.5	61.5	61.25	61.25	-0.25	-0.41	68952.0	4224971.0	70
2014-05-14	61.75	61.75	61.25	61.5	0.0	0.0	130051.0	7984011.0	94
2014-05-13	61.5	61.75	61.25	61.5	0.0	0.0	98416.0	6053773.75	74
2014-05-12	61.5	61.75	61.25	61.5	0.0	0.0	83111.0	5109669.0	72
2014-05-11	61.75	61.75	61.25	61.5	-0.05	-0.08	122063.0	7515429.5	102
2014-05-08	62.0	62.25	61.5	61.55	-0.35	-0.57	129645.0	8021090.5	118
2014-05-07	62.25	62.5	61.75	61.9	-0.14	-0.23	347795.0	21599355.25	226
2014-05-06	61.75	63.0	61.75	62.04	0.34	0.55	587073.0	36607193.75	467
2014-05-05	61.75	61.75	61.0	61.7	0.04	0.06	251653.0	15459135.25	177
2014-05-04	61.5	62.0	61.0	61.66	0.41	0.67	404944.0	24971140.25	303
2014-05-01	60.5	61.75	60.25	61.25	1.0	1.66	452597.0	27716675.5	318
2014-04-30	60.0	61.0	60.0	60.25	0.12	0.2	346323.0	20961942.75	218
2014-04-29	61.0	61.5	59.75	60.13	-0.91	-1.49	453238.0	27331453.5	241
2014-04-28	61.5	62.0	61.0	61.04	-0.51	-0.83	399262.0	24608830.75	222
2014-04-27	62.0	62.0	61.25	61.55	-0.04	-0.06	398048.0	24638988.75	167
2014-04-24	62.0	62.0	60.5	61.59	-0.17	-0.28	115964.0	7123667.5	118
2014-04-23	62.0	62.0	60.75	61.76	-0.19	-0.31	271304.0	16638558.75	283
2014-04-22	58.5	62.75	58.5	61.95	3.2	5.45	2419590.0	148410373.0	977
2014-04-21	59.0	59.25	58.5	58.75	-0.11	-0.19	221873.0	13052740.5	175
2014-04-20	58.5	59.0	58.25	58.86	0.36	0.62	118853.0	6987833.25	137
2014-04-17	58.5	59.0	58.25	58.5	0.0	0.0	91334.0	5348222.75	117
2014-04-16	58.5	58.75	58.25	58.5	0.0	0.0	66626.0	3898698.0	86
2014-04-15	58.5	58.75	58.25	58.5	0.0	0.0	66570.0	3893435.5	79
2014-04-14	58.25	58.75	58.25	58.5	0.25	0.43	40888.0	2391267.0	72
2014-04-13	58.25	58.75	58.0	58.25	-0.5	-0.85	78139.0	4559017.0	95
2014-04-10	58.75	58.75	58.25	58.75	-0.25	-0.42	152423.0	8923182.25	153
2014-04-09	59.5	59.5	58.5	59.0	-0.5	-0.84	242146.0	14252284.5	226
2014-04-08	59.5	60.0	59.0	59.5	0.0	0.0	167516.0	9969274.75	200
2014-04-07	59.0	60.0	58.75	59.5	0.25	0.42	277312.0	16455676.25	212
2014-04-06	59.25	59.75	59.0	59.25	-0.25	-0.42	282015.0	16729652.25	218
2014-04-03	57.75	59.5	57.75	59.5	1.75	3.03	1450896.0	85473504.25	839
2014-04-02	57.5	57.75	57.25	57.75	0.25	0.43	125745.0	7224418.0	109
2014-04-01	57.5	57.75	57.25	57.5	0.0	0.0	114389.0	6572754.75	97
2014-03-31	57.75	57.75	57.0	57.5	0.0	0.0	394030.0	22651988.25	258
2014-03-30	58.0	58.25	57.5	57.5	-0.5	-0.86	242480.0	13980300.25	184
2014-03-27	58.25	58.25	57.75	58.0	0.0	0.0	143700.0	8338118.75	129
2014-03-26	57.75	58.5	57.75	58.0	0.25	0.43	301087.0	17514929.75	209
2014-03-25	57.75	57.75	57.5	57.75	-0.25	-0.43	85080.0	4909413.75	103
2014-03-24	57.75	58.0	57.5	58.0	0.25	0.43	177946.0	10285951.25	172
2014-03-23	57.75	58.0	57.5	57.75	0.25	0.43	153529.0	8872575.25	220
2014-03-20	58.25	58.25	57.25	57.5	-4.5	-7.26	550699.0	31787742.0	704
2014-03-19	62.25	62.5	61.75	62.0	0.0	0.0	715508.0	44361878.25	440
2014-03-18	62.5	62.5	62.0	62.0	-0.25	-0.4	509679.0	31742877.5	307
2014-03-17	62.5	62.75	62.25	62.25	-0.25	-0.4	351353.0	21953313.75	169
2014-03-16	62.25	62.75	62.25	62.5	0.0	0.0	348050.0	21726254.5	220
2014-03-13	62.5	62.5	62.25	62.5	0.25	0.4	196827.0	12262995.5	95
2014-03-12	62.5	62.5	62.0	62.25	0.0	0.0	145144.0	9032425.0	132
2014-03-11	62.5	62.5	62.25	62.25	0.0	0.0	130270.0	8123375.0	111
2014-03-10	62.5	62.75	62.0	62.25	-0.25	-0.4	257545.0	16047563.75	184
2014-03-09	62.75	62.75	62.0	62.5	-0.25	-0.4	301341.0	18811007.5	194
2014-03-06	62.25	62.75	62.25	62.75	0.25	0.4	111694.0	6980018.25	93
2014-03-05	62.25	62.5	62.0	62.5	0.25	0.4	161279.0	10036857.0	123
2014-03-04	62.0	62.25	62.0	62.25	0.25	0.4	116492.0	7239465.75	126
2014-03-03	62.25	62.25	61.75	62.0	-0.5	-0.8	98566.0	6108896.75	97
2014-03-02	62.5	62.5	61.75	62.5	0.0	0.0	244149.0	15169647.25	174
2014-02-27	62.0	62.5	62.0	62.5	0.5	0.81	133985.0	8346041.5	140
2014-02-26	61.75	62.25	61.75	62.0	0.0	0.0	125318.0	7760142.0	104
2014-02-25	62.0	62.25	61.75	62.0	0.0	0.0	190910.0	11833025.5	143
2014-02-24	62.0	62.75	61.75	62.0	0.0	0.0	268933.0	16707407.25	200
2014-02-23	61.75	62.0	61.75	62.0	0.25	0.4	77670.0	4800284.75	89
2014-02-20	61.5	62.0	61.5	61.75	0.25	0.41	174121.0	10747045.5	119
2014-02-19	61.5	61.75	61.25	61.5	0.0	0.0	76978.0	4727929.0	78
2014-02-18	61.5	62.0	61.5	61.5	0.0	0.0	125213.0	7731247.25	90
2014-02-17	61.5	62.0	61.0	61.5	0.0	0.0	233626.0	14322470.75	250
2014-02-16	61.75	62.0	61.25	61.5	0.0	0.0	218311.0	13447374.0	214
2014-02-13	61.5	62.0	61.0	61.5	1.0	1.65	840943.0	51749343.25	559
2014-02-12	60.5	60.5	60.25	60.5	0.25	0.41	92405.0	5580015.5	68
2014-02-11	60.5	60.5	60.0	60.25	-0.25	-0.41	187334.0	11261386.25	91
2014-02-10	60.0	60.5	60.0	60.5	0.25	0.41	125256.0	7553417.25	96
2014-02-09	60.0	60.5	59.75	60.25	0.25	0.42	145793.0	8767626.25	96
2014-02-06	60.25	60.25	60.0	60.0	-0.5	-0.83	75568.0	4537406.25	80
2014-02-05	58.75	60.5	58.75	60.5	2.0	3.42	336486.0	20139669.25	274
2014-02-04	58.5	58.75	58.5	58.5	-0.25	-0.43	38382.0	2247770.25	47
2014-02-03	58.75	58.75	58.5	58.75	0.0	0.0	40479.0	2376070.25	53
2014-02-02	58.75	59.0	58.5	58.75	0.25	0.43	45007.0	2643936.75	58
2014-01-30	58.75	58.75	58.5	58.5	-0.5	-0.85	34183.0	2004240.0	59
2014-01-29	59.0	59.25	58.75	59.0	0.25	0.43	55236.0	3252492.0	52
2014-01-28	58.25	59.0	58.25	58.75	0.0	0.0	29906.0	1754728.75	68
2014-01-27	58.5	58.75	58.5	58.75	0.25	0.43	86360.0	5062011.25	102
2014-01-26	58.0	58.5	57.75	58.5	0.25	0.43	116089.0	6766237.75	117
2014-01-23	58.25	58.5	58.0	58.25	0.25	0.43	144469.0	8419227.75	106
2014-01-22	58.25	58.5	58.0	58.0	-0.25	-0.43	202670.0	11782027.25	202
2014-01-21	59.0	59.0	57.75	58.25	-1.0	-1.69	267818.0	15600492.5	245
2014-01-20	59.5	59.5	58.0	59.25	-0.75	-1.25	383019.0	22601689.0	303
2014-01-19	60.0	60.0	59.75	60.0	-0.25	-0.41	85715.0	5129378.0	93
2014-01-16	60.0	60.25	60.0	60.25	0.25	0.42	31110.0	1868150.25	42
2014-01-15	60.0	60.25	59.75	60.0	-0.25	-0.41	40692.0	2438708.0	67
2014-01-14	60.0	60.5	59.75	60.25	0.25	0.42	123743.0	7426968.75	89
2014-01-13	59.5	60.0	59.0	60.0	0.75	1.27	128617.0	7651208.5	121
2014-01-12	59.25	59.5	59.0	59.25	0.0	0.0	97184.0	5767389.25	111
2014-01-09	59.5	59.75	59.0	59.25	0.0	0.0	144066.0	8529719.5	103
2014-01-08	60.0	60.0	59.25	59.25	-0.5	-0.84	96533.0	5758581.25	82
2014-01-07	59.75	60.0	59.25	59.75	0.0	0.0	144059.0	8592247.25	110
2014-01-06	60.0	60.0	59.5	59.75	-0.25	-0.42	72330.0	4321243.25	77
2014-01-05	60.25	60.25	59.5	60.0	0.0	0.0	178439.0	10682869.75	101
2014-01-02	60.0	60.25	59.75	60.0	0.0	0.0	93713.0	5623661.0	73
2014-01-01	60.0	60.25	60.0	60.0	0.5	0.84	72181.0	4332862.25	58
2013-12-31	59.75	60.0	59.5	59.5	-0.25	-0.42	23543.0	1408254.5	34
2013-12-30	59.5	60.0	59.25	59.75	0.25	0.42	130721.0	7796768.75	83
2013-12-29	59.25	59.75	59.25	59.5	0.0	0.0	92105.0	5474221.75	60
2013-12-26	59.25	59.5	59.0	59.5	0.5	0.85	112408.0	6647073.25	65
2013-12-25	59.25	59.5	59.0	59.0	-0.75	-1.26	181991.0	10768795.5	113
2013-12-24	60.0	60.0	59.0	59.75	-0.25	-0.42	184603.0	11006806.0	132
2013-12-23	60.0	60.25	59.75	60.0	0.25	0.42	160620.0	9636041.5	110
2013-12-22	60.0	60.0	59.75	59.75	0.0	0.0	85989.0	5144535.5	88
2013-12-19	60.0	60.0	59.5	59.75	0.0	0.0	114809.0	6859605.25	100
2013-12-18	59.75	60.0	59.5	59.75	0.0	0.0	131632.0	7881816.75	93
2013-12-17	59.75	60.25	59.5	59.75	-0.25	-0.42	52661.0	3143997.0	63
2013-12-16	59.75	60.0	59.5	60.0	0.25	0.42	50144.0	2991237.5	56
2013-12-15	60.25	60.25	59.5	59.75	-0.5	-0.83	254512.0	15228751.25	151
2013-12-12	60.25	60.5	60.0	60.25	0.0	0.0	132236.0	7948589.0	71
2013-12-11	60.25	60.5	60.0	60.25	0.0	0.0	249906.0	15034308.25	132
2013-12-10	60.5	60.75	60.0	60.25	-0.25	-0.41	117229.0	7078119.75	106
2013-12-09	60.0	60.75	59.75	60.5	0.5	0.83	139239.0	8391816.25	116
2013-12-08	59.75	60.25	59.5	60.0	0.5	0.84	172215.0	10327694.5	91
2013-12-05	59.0	59.75	58.75	59.5	0.75	1.28	151309.0	8954761.25	139
2013-12-04	59.0	59.25	58.5	58.75	0.0	0.0	125312.0	7380269.0	126
2013-12-03	60.5	60.75	58.75	58.75	-1.75	-2.89	304696.0	18127942.0	298
2013-12-02	60.25	60.75	60.25	60.5	0.0	0.0	80792.0	4883041.25	106
2013-12-01	60.75	60.75	59.75	60.5	-0.25	-0.41	154410.0	9318517.75	149
2013-11-28	61.0	61.25	60.75	60.75	-0.25	-0.41	110134.0	6703129.75	100
2013-11-27	60.5	61.25	60.25	61.0	0.0	0.0	126389.0	7698278.75	150
2013-11-26	61.75	61.75	60.5	61.0	-0.75	-1.21	236484.0	14516762.5	154
2013-11-25	62.25	62.25	61.5	61.75	-0.5	-0.8	318226.0	19676292.5	213
2013-11-24	61.75	62.5	61.5	62.25	0.5	0.81	295754.0	18352173.25	257
2013-11-21	61.75	62.5	61.5	61.75	0.25	0.41	462035.0	28630498.25	332
2013-11-20	62.0	62.0	61.25	61.5	-0.5	-0.81	210490.0	12979025.0	151
2013-11-19	62.25	62.5	61.5	62.0	-0.25	-0.4	323799.0	20011390.75	303
2013-11-18	61.5	63.25	61.5	62.25	0.75	1.22	1182769.0	73731612.75	1006
2013-11-17	60.0	61.75	60.0	61.5	1.5	2.5	1403445.0	85434836.75	798
2013-11-14	60.5	60.75	59.75	60.0	-0.5	-0.83	214008.0	12906622.75	153
2013-11-13	60.75	61.25	60.5	60.5	0.25	0.41	407557.0	24744495.75	349
2013-11-12	59.25	60.75	59.25	60.25	1.0	1.69	627911.0	37626162.25	373
2013-11-11	59.5	59.75	59.0	59.25	-0.25	-0.42	129027.0	7666241.0	70
2013-11-10	59.75	59.75	59.25	59.5	-0.25	-0.42	161315.0	9580310.75	73
2013-11-07	59.0	59.75	59.0	59.75	0.5	0.84	143670.0	8560332.75	106
2013-11-06	58.5	59.5	58.5	59.25	0.5	0.85	262357.0	15494609.25	147
2013-11-05	58.25	58.75	58.25	58.75	0.5	0.86	107282.0	6273419.75	54
2013-11-04	58.5	58.75	58.25	58.25	-0.5	-0.85	29965.0	1753182.0	27
2013-11-03	58.5	58.75	58.5	58.75	0.25	0.43	49208.0	2881359.5	44
2013-10-31	58.5	58.75	58.0	58.5	0.0	0.0	142370.0	8309845.75	104
2013-10-30	58.25	58.5	58.0	58.5	0.5	0.86	60390.0	3525514.75	77
2013-10-29	58.25	58.5	57.5	58.0	-0.25	-0.43	141681.0	8210137.25	105
2013-10-28	59.0	59.0	58.0	58.25	-1.25	-2.1	336401.0	19653110.0	214
2013-10-27	59.0	59.5	58.75	59.5	0.5	0.85	146976.0	8705666.75	102
2013-10-24	58.5	59.0	58.5	59.0	0.5	0.85	102779.0	6053697.25	92
2013-10-23	58.25	58.75	58.25	58.5	0.5	0.86	133228.0	7799301.5	101
2013-10-22	58.0	58.25	58.0	58.0	0.0	0.0	103327.0	6017014.0	63
2013-10-21	58.25	58.25	58.0	58.0	0.0	0.0	180566.0	10481462.75	62
2013-10-20	58.25	58.25	57.75	58.0	0.5	0.87	105117.0	6097610.75	64
2013-10-10	57.5	58.0	57.5	57.5	0.0	0.0	95829.0	5530547.0	66
2013-10-09	57.5	57.75	57.25	57.5	0.0	0.0	67747.0	3899785.75	72
2013-10-08	57.25	57.75	57.0	57.5	0.25	0.44	55318.0	3174075.0	79
2013-10-07	57.5	57.75	57.25	57.25	-0.5	-0.87	82024.0	4723008.0	61
2013-10-06	58.0	58.0	57.25	57.75	0.0	0.0	100116.0	5771000.5	100
2013-10-03	57.5	58.0	57.25	57.75	0.25	0.43	185658.0	10720259.5	105
2013-10-02	57.75	58.0	57.25	57.5	-0.5	-0.86	174693.0	10073086.25	117
2013-10-01	57.75	58.25	57.5	58.0	0.5	0.87	135226.0	7846494.0	83
2013-09-30	57.75	58.0	57.5	57.5	-0.25	-0.43	63822.0	3679752.75	59
2013-09-29	57.75	58.0	57.5	57.75	0.0	0.0	130873.0	7548358.75	93
2013-09-26	57.75	58.0	57.5	57.75	0.0	0.0	97710.0	5635580.25	103
2013-09-25	58.0	58.25	57.75	57.75	-0.25	-0.43	140957.0	8162741.5	122
2013-09-24	58.0	58.25	57.75	58.0	0.25	0.43	172678.0	10014540.25	112
2013-09-19	58.0	58.0	57.75	57.75	0.0	0.0	187528.0	10870853.25	116
2013-09-18	58.0	58.0	57.75	57.75	-0.25	-0.43	94119.0	5456224.5	91
2013-09-17	58.75	58.75	58.0	58.0	-0.25	-0.43	105083.0	6120837.0	88
2013-09-16	58.0	58.75	57.75	58.25	0.25	0.43	216408.0	12608475.75	129
2013-09-15	58.25	58.5	57.75	58.0	0.0	0.0	494168.0	28682896.25	272
2013-09-12	57.75	58.0	57.5	58.0	0.75	1.31	21282.0	1229482.75	42
2013-09-11	58.0	58.0	57.25	57.25	-0.5	-0.87	58610.0	3382968.5	72
2013-09-10	57.5	58.0	57.5	57.75	1.25	2.21	188494.0	10873437.25	165
2013-09-09	56.75	57.0	56.25	56.5	-0.25	-0.44	74926.0	4242052.5	111
2013-09-08	57.0	57.25	56.75	56.75	0.25	0.44	35062.0	1994425.0	49
2013-09-05	57.0	57.0	56.0	56.5	0.0	0.0	26453.0	1495598.75	65
2013-09-04	57.25	57.75	55.75	56.5	-1.25	-2.16	76731.0	4374623.25	111
2013-09-03	58.25	58.5	57.75	57.75	-0.25	-0.43	84250.0	4893649.0	89
2013-09-02	58.5	58.5	57.75	58.0	-0.5	-0.85	185903.0	10799909.75	145
2013-09-01	58.25	58.5	57.75	58.5	0.5	0.86	96110.0	5590135.75	117
2013-08-29	58.0	58.5	57.75	58.0	0.25	0.43	87868.0	5099618.25	117
2013-08-28	57.25	58.0	57.0	57.75	0.25	0.43	119673.0	6883303.0	190
2013-08-27	59.0	59.0	57.5	57.5	-1.75	-2.95	195081.0	11324893.0	255
2013-08-26	60.0	60.0	59.0	59.25	-0.75	-1.25	208244.0	12390033.75	179
2013-08-25	60.5	60.5	60.0	60.0	-0.75	-1.23	274707.0	16518343.0	242
2013-08-22	61.5	61.5	60.5	60.75	-0.75	-1.22	213753.0	13025839.0	162
2013-08-21	60.75	62.0	60.5	61.5	0.5	0.82	260877.0	16040514.5	188
2013-08-20	61.25	61.75	60.5	61.0	-0.25	-0.41	136764.0	8350966.0	169
2013-08-19	60.0	61.25	59.75	61.25	1.0	1.66	700717.0	42210148.0	263
2013-08-18	60.5	60.5	60.0	60.25	-0.25	-0.41	195563.0	11744026.25	202
2013-08-15	60.25	60.5	60.0	60.5	0.5	0.83	43480.0	2621384.25	80
2013-08-14	60.0	60.25	59.75	60.0	0.25	0.42	86777.0	5205247.25	89
2013-08-13	60.0	60.0	59.5	59.75	-0.25	-0.42	83892.0	5020286.25	86
2013-08-05	59.25	60.0	59.25	60.0	0.75	1.27	157104.0	9395993.5	94
2013-08-04	59.25	59.5	59.0	59.25	0.0	0.0	15442.0	915844.75	35
2013-08-01	59.25	59.5	59.25	59.25	-0.25	-0.42	80554.0	4788735.75	51
2013-07-31	59.5	59.75	59.25	59.5	0.25	0.42	75973.0	4521186.75	63
2013-07-30	59.0	59.75	59.0	59.25	0.5	0.85	223011.0	13211587.75	133
2013-07-29	58.5	58.75	58.5	58.75	0.0	0.0	62678.0	3672131.0	44
2013-07-28	58.25	58.75	58.25	58.75	0.5	0.86	66141.0	3867406.0	66
2013-07-25	58.25	58.75	58.25	58.25	-0.25	-0.43	57616.0	3370741.75	60
2013-07-24	58.25	58.5	58.0	58.5	0.25	0.43	56027.0	3270301.0	55
2013-07-23	58.25	58.25	58.0	58.25	-0.25	-0.43	26267.0	1529220.25	41
2013-07-22	58.0	58.5	58.0	58.5	0.5	0.86	38819.0	2258993.5	74
2013-07-21	58.0	58.0	57.25	58.0	-0.75	-1.28	103739.0	5990006.25	128
2013-07-18	58.75	59.0	58.5	58.75	0.25	0.43	17840.0	1047962.5	31
2013-07-17	58.75	58.75	58.5	58.5	-0.5	-0.85	43693.0	2563501.5	56
2013-07-16	58.75	59.0	58.75	59.0	0.0	0.0	19113.0	1124209.5	23
2013-07-15	59.25	59.25	58.75	59.0	0.0	0.0	50155.0	2951755.5	49
2013-07-14	59.0	59.0	58.75	59.0	0.0	0.0	21998.0	1297355.0	44
2013-07-11	58.75	59.0	58.5	59.0	0.25	0.43	56241.0	3302876.5	72
2013-07-10	58.75	59.25	58.75	58.75	-0.25	-0.42	59744.0	3523698.5	66
2013-07-09	59.5	59.5	58.75	59.0	-0.25	-0.42	174933.0	10330148.0	111
2013-07-08	59.5	60.0	59.0	59.25	0.0	0.0	174293.0	10382627.25	177
2013-07-07	59.0	60.0	59.0	59.25	0.25	0.42	290244.0	17239044.25	206
2013-07-04	58.5	59.0	58.5	59.0	0.5	0.85	23063.0	1355594.0	36
2013-07-03	58.75	58.75	58.5	58.5	-0.25	-0.43	28359.0	1665965.25	26
2013-07-02	59.0	59.25	58.75	58.75	-0.25	-0.42	111400.0	6572553.5	60
2013-07-01	58.75	59.0	58.5	59.0	0.25	0.43	63732.0	3747067.25	80
2013-06-30	59.0	59.0	58.75	58.75	0.0	0.0	78825.0	4642202.0	47
2013-06-26	58.75	59.75	58.5	58.75	0.5	0.86	308346.0	18270919.5	212
2013-06-25	58.5	58.75	58.0	58.25	-0.25	-0.43	82295.0	4804895.75	74
2013-06-24	59.0	59.0	58.0	58.5	-0.5	-0.85	47461.0	2778568.25	68
2013-06-23	59.0	59.25	58.75	59.0	0.0	0.0	88042.0	5192669.0	88
2013-06-22	59.0	59.25	58.75	59.0	0.0	0.0	44765.0	2640428.75	54
2013-06-19	59.0	59.75	58.75	59.0	0.0	0.0	58051.0	3434939.25	53
2013-06-18	59.25	59.25	59.0	59.0	-0.25	-0.42	64342.0	3802886.75	58
2013-06-17	58.5	59.25	58.5	59.25	1.0	1.72	35142.0	2071659.25	44
2013-06-16	58.0	58.75	57.25	58.25	0.25	0.43	88979.0	5170961.0	99
2013-06-15	59.75	59.75	57.0	58.0	-2.25	-3.73	209820.0	12417422.75	165
2013-06-12	59.5	60.25	59.5	60.25	0.5	0.84	79863.0	4789657.25	71
2013-06-11	60.0	60.0	59.5	59.75	-0.5	-0.83	28834.0	1722725.5	63
2013-06-10	60.75	60.75	60.0	60.25	-0.25	-0.41	42765.0	2574946.5	77
2013-06-09	61.5	61.5	60.25	60.5	-0.75	-1.22	124744.0	7569846.75	160
2013-06-08	59.5	61.25	59.25	61.25	1.75	2.94	104514.0	6280772.0	123
2013-06-05	59.0	59.75	59.0	59.5	-0.25	-0.42	47683.0	2841739.0	74
2013-06-04	59.5	59.75	59.25	59.75	0.5	0.84	60027.0	3578816.75	94
2013-06-03	59.25	59.75	59.0	59.25	0.0	0.0	96458.0	5732972.0	107
2013-06-02	59.25	59.75	59.25	59.25	0.0	0.0	64594.0	3845471.0	85
2013-06-01	59.0	59.5	59.0	59.25	0.25	0.42	104073.0	6176763.25	110
2013-05-29	59.0	59.25	58.5	59.0	0.5	0.85	84009.0	4948515.25	64
2013-05-28	58.5	59.0	58.5	58.5	0.0	0.0	73818.0	4342117.5	78
2013-05-27	58.5	58.5	58.25	58.5	0.0	0.0	56275.0	3286024.75	65
2013-05-26	58.5	59.0	58.25	58.5	0.0	0.0	130577.0	7645176.25	108
2013-05-25	58.75	59.0	58.0	58.5	-0.25	-0.43	202645.0	11842625.5	152
2013-05-22	59.0	59.25	58.75	58.75	-0.5	-0.84	38899.0	2293577.75	51
2013-05-21	58.5	59.25	58.5	59.25	0.5	0.85	137250.0	8105936.25	116
2013-05-20	58.5	58.75	58.5	58.75	0.25	0.43	109788.0	6439202.5	104
2013-05-19	58.25	58.75	58.0	58.5	0.25	0.43	102157.0	5963878.5	95
2013-05-18	58.0	58.5	57.75	58.25	0.75	1.3	34052.0	1976971.75	69
2013-05-15	57.75	58.0	57.5	57.5	-0.25	-0.43	11811.0	681913.75	35
2013-05-14	57.75	58.5	57.5	57.75	0.25	0.43	32252.0	1871851.25	64
2013-05-13	58.0	58.25	57.0	57.5	-0.5	-0.86	84856.0	4901703.0	106
2013-05-12	58.0	58.25	58.0	58.0	-0.25	-0.43	46475.0	2698136.75	50
2013-05-11	58.0	58.5	58.0	58.25	0.0	0.0	28427.0	1657800.25	52
2013-05-08	58.0	58.25	57.5	58.25	0.25	0.43	40629.0	2354733.5	73
2013-05-07	58.0	58.5	57.5	58.0	0.0	0.0	45066.0	2611594.75	75
2013-05-06	58.75	58.75	58.0	58.0	-1.0	-1.69	73555.0	4286428.75	100
2013-05-05	59.0	59.5	58.75	59.0	-0.25	-0.42	65700.0	3876031.75	86
2013-05-04	58.75	59.75	58.75	59.25	0.5	0.85	83837.0	4967106.25	85
2013-05-01	59.5	59.5	58.75	58.75	-0.5	-0.84	65377.0	3871942.25	109
2013-04-30	58.5	60.0	58.25	59.25	0.75	1.28	129572.0	7677462.5	199
2013-04-29	58.25	58.5	58.0	58.5	0.25	0.43	104902.0	6126271.75	104
2013-04-28	57.75	58.5	57.75	58.25	0.0	0.0	92934.0	5411257.5	97
2013-04-27	57.75	58.5	57.75	58.25	0.75	1.3	157173.0	9124547.25	182
2013-04-24	56.5	57.5	56.5	57.5	1.0	1.77	139391.0	7922113.0	152
2013-04-23	56.75	56.75	56.0	56.5	-0.25	-0.44	110765.0	6242594.75	108
2013-04-22	55.75	56.75	55.75	56.75	0.75	1.34	85984.0	4837485.5	100
2013-04-21	56.25	56.25	55.5	56.0	0.0	0.0	70003.0	3907346.25	97
2013-04-20	55.75	56.25	55.5	56.0	0.25	0.45	95602.0	5346529.25	92
2013-04-17	55.75	55.75	55.25	55.75	0.0	0.0	102683.0	5693001.75	148
2013-04-16	56.25	56.25	55.25	55.75	-0.25	-0.45	126424.0	7036935.5	158
2013-04-15	56.5	56.75	56.0	56.0	-0.75	-1.32	143957.0	8114358.75	161
2013-04-14	57.0	57.0	56.5	56.75	-0.25	-0.44	25108.0	1425140.5	46
2013-04-13	56.75	57.0	56.5	57.0	0.0	0.0	97353.0	5522293.5	97
2013-04-10	57.0	57.25	56.75	57.0	0.0	0.0	119668.0	6820004.0	98
2013-04-09	57.0	57.0	56.75	57.0	0.25	0.44	175387.0	9989722.0	87
2013-04-08	56.5	57.0	56.25	56.75	0.25	0.44	126322.0	7162108.75	93
2013-04-07	56.5	57.0	56.5	56.5	-0.25	-0.44	33249.0	1884276.5	51
2013-04-06	57.0	57.0	56.5	56.75	-0.25	-0.44	99863.0	5670093.5	108
2013-04-03	56.75	57.5	56.5	57.0	0.5	0.88	55270.0	3156576.5	76
2013-04-02	56.25	57.0	56.25	56.5	0.0	0.0	35784.0	2028867.25	56
2013-04-01	56.25	56.75	56.0	56.5	0.25	0.44	37327.0	2104241.0	89
2013-03-31	56.25	56.5	56.0	56.25	-0.25	-0.44	55379.0	3115098.25	83
2013-03-30	56.75	57.0	56.25	56.5	-0.25	-0.44	38109.0	2158930.75	88
2013-03-27	57.25	57.25	56.5	56.75	-0.5	-0.87	59484.0	3377236.75	86
2013-03-26	57.25	57.25	56.5	57.25	0.25	0.44	59731.0	3402038.5	114
2013-03-25	57.75	57.75	57.0	57.0	-0.5	-0.87	53273.0	3047588.25	90
2013-03-24	57.75	58.0	57.5	57.5	-0.25	-0.43	39970.0	2303272.75	72
2013-03-23	57.5	58.25	57.5	57.75	0.0	0.0	67019.0	3887908.25	102
2013-03-20	58.25	58.25	57.25	57.75	-0.75	-1.28	102199.0	5893621.75	212
2013-03-19	59.25	59.25	58.25	58.5	-0.75	-1.27	138844.0	8124074.0	255
2013-03-18	59.5	60.25	59.0	59.25	-4.75	-7.42	316776.0	18803006.75	517
2013-03-17	64.5	65.0	63.75	64.0	-0.75	-1.16	566072.0	36511827.0	540
2013-03-16	64.75	65.5	63.5	64.75	0.0	0.0	431737.0	28015633.5	400
2013-03-13	64.0	64.75	63.5	64.75	1.25	1.97	186424.0	12010499.5	226
2013-03-12	63.0	65.25	62.5	63.5	0.5	0.79	458052.0	29151107.5	355
2013-03-11	64.0	64.0	62.75	63.0	-1.0	-1.56	232336.0	14719376.5	265
2013-03-10	65.0	65.0	64.0	64.0	-1.0	-1.54	168081.0	10864513.0	184
2013-03-09	64.75	65.25	64.75	65.0	0.5	0.78	122229.0	7943709.25	175
2013-03-06	63.75	64.75	63.75	64.5	0.75	1.18	71662.0	4599870.5	144
2013-03-05	63.5	63.75	63.0	63.75	0.5	0.79	55660.0	3530585.0	98
2013-03-04	63.0	63.25	63.0	63.25	0.25	0.4	45744.0	2885001.0	65
2013-03-03	63.0	63.5	62.75	63.0	0.0	0.0	82630.0	5224518.0	132
2013-03-02	62.75	63.25	62.75	63.0	0.25	0.4	87195.0	5486736.0	96
2013-02-27	63.25	63.25	62.5	62.75	0.0	0.0	107610.0	6755508.75	108
2013-02-26	62.75	63.0	62.5	62.75	0.0	0.0	112516.0	7049216.0	143
2013-02-25	62.0	63.0	62.0	62.75	0.75	1.21	186910.0	11723379.25	244
2013-02-24	61.25	62.0	61.25	62.0	0.75	1.22	129975.0	8009453.0	162
2013-02-23	61.25	61.5	60.75	61.25	0.0	0.0	156968.0	9612040.75	143
2013-02-20	61.25	61.5	61.0	61.25	0.0	0.0	113871.0	6959732.0	131
2013-02-19	60.75	61.25	60.5	61.25	0.5	0.82	235625.0	14314139.0	254
2013-02-18	61.75	61.75	60.25	60.75	-0.25	-0.41	516991.0	31656254.0	521
2013-02-17	60.5	61.0	59.75	61.0	0.5	0.83	125933.0	7601299.75	148
2013-02-16	60.0	60.5	59.5	60.5	0.5	0.83	183011.0	11002955.0	223
2013-02-13	60.75	61.0	59.75	60.0	-1.25	-2.04	155203.0	9347245.25	202
2013-02-12	59.5	61.25	59.25	61.25	2.0	3.38	373776.0	22569125.25	315
2013-02-11	59.5	59.5	59.0	59.25	-0.25	-0.42	66140.0	3918093.25	97
2013-02-10	59.25	59.5	59.0	59.5	-0.25	-0.42	37131.0	2199882.0	62
2013-02-09	59.25	59.75	59.0	59.75	0.5	0.84	48123.0	2857646.75	72
2013-02-06	59.25	59.25	58.75	59.25	0.25	0.42	65759.0	3882456.0	94
2013-02-05	59.25	59.5	58.5	59.0	-0.25	-0.42	81824.0	4810403.5	98
2013-02-04	58.5	59.25	58.5	59.25	0.75	1.28	119360.0	7018841.5	143
2013-02-03	58.5	58.75	58.25	58.5	-0.25	-0.43	43006.0	2514366.25	54
2013-02-02	58.25	58.75	58.0	58.75	0.25	0.43	52413.0	3054897.0	78
2013-01-30	58.5	58.75	58.5	58.5	-0.25	-0.43	29126.0	1707278.0	46
2013-01-29	58.25	58.75	57.75	58.75	0.0	0.0	141409.0	8239726.75	113
2013-01-28	59.0	59.25	58.75	58.75	-0.25	-0.42	41166.0	2425106.75	89
2013-01-27	59.0	59.5	58.25	59.0	0.25	0.43	190443.0	11215083.5	181
2013-01-26	57.75	59.0	57.75	58.75	1.25	2.17	186623.0	10882282.25	240
2013-01-23	57.5	57.75	57.0	57.5	-0.25	-0.43	72877.0	4174850.5	93
2013-01-22	57.25	57.75	57.0	57.75	0.5	0.87	30760.0	1764711.0	36
2013-01-21	57.25	57.5	56.75	57.25	-0.25	-0.43	72515.0	4137802.25	68
2013-01-20	57.25	58.0	57.25	57.5	0.25	0.44	90512.0	5205252.25	70
2013-01-19	57.25	57.5	57.25	57.25	-0.25	-0.43	93073.0	5345545.5	66
2013-01-16	56.75	57.5	56.75	57.5	0.5	0.88	27785.0	1582749.75	42
2013-01-15	57.0	57.25	57.0	57.0	-0.25	-0.44	43145.0	2462306.0	42
2013-01-14	57.25	57.5	57.25	57.25	0.0	0.0	38509.0	2209741.75	50
2013-01-13	57.5	57.75	57.25	57.25	-0.25	-0.43	56201.0	3228746.75	48
2013-01-12	58.0	58.0	57.5	57.5	-0.25	-0.43	108685.0	6289764.0	106
2013-01-09	57.5	57.75	57.25	57.75	0.75	1.32	63987.0	3682556.0	82
2013-01-08	57.0	57.25	56.5	57.0	0.0	0.0	61952.0	3531699.25	77
2013-01-07	58.0	58.0	56.75	57.0	-1.0	-1.72	145389.0	8325061.0	131
2013-01-06	58.0	58.0	57.5	58.0	0.0	0.0	73427.0	4234490.5	98
2013-01-05	57.75	58.0	57.5	58.0	0.25	0.43	99438.0	5751265.5	114
2013-01-02	57.5	58.0	57.25	57.75	0.5	0.87	91186.0	5256057.25	74
2013-01-01	57.5	57.75	56.5	57.25	-0.25	-0.43	43151.0	2467950.25	53
2012-12-31	57.75	57.75	56.75	57.5	0.75	1.32	31950.0	1830283.5	58
2012-12-30	56.5	57.5	56.5	56.75	0.25	0.44	46332.0	2634851.0	62
2012-12-29	56.0	56.75	56.0	56.5	0.0	0.0	85109.0	4785710.75	105
2012-12-26	57.5	57.5	56.5	56.5	-0.75	-1.31	103232.0	5868308.75	85
2012-12-25	57.5	57.5	57.25	57.25	-0.5	-0.87	91518.0	5255822.25	87
2012-12-24	57.5	58.0	57.0	57.75	0.25	0.43	49708.0	2872826.25	65
2012-12-23	58.0	58.0	57.5	57.5	-0.5	-0.86	32241.0	1858858.0	47
2012-12-22	57.0	58.25	57.0	58.0	0.75	1.31	104450.0	6036410.0	110
2012-12-19	57.0	57.25	57.0	57.25	-0.25	-0.43	28588.0	1632039.75	53
2012-12-18	57.25	57.5	56.5	57.5	0.0	0.0	42789.0	2447858.5	75
2012-12-17	57.75	58.0	57.25	57.5	-0.5	-0.86	92011.0	5290952.75	104
2012-12-16	58.0	58.0	57.5	58.0	0.0	0.0	94571.0	5474957.5	73
2012-12-15	57.5	58.0	57.25	58.0	1.0	1.75	92759.0	5341341.0	106
2012-12-12	56.0	57.0	55.75	57.0	1.0	1.79	95689.0	5385439.0	120
2012-12-11	54.5	56.0	54.5	56.0	1.5	2.75	87221.0	4812306.0	98
2012-12-10	54.5	55.0	54.0	54.5	-0.25	-0.46	41412.0	2261357.5	59
2012-12-09	54.0	55.0	54.0	54.75	0.75	1.39	210256.0	11514675.5	129
2012-12-08	53.75	54.5	53.5	54.0	0.5	0.93	58449.0	3157424.0	81
2012-12-05	53.5	53.5	53.25	53.5	0.25	0.47	38898.0	2079222.25	35
2012-12-04	53.75	54.0	53.25	53.25	-0.75	-1.39	33898.0	1812769.75	46
2012-12-03	52.75	54.0	52.75	54.0	1.5	2.86	119552.0	6367750.5	106
2012-12-02	52.5	52.75	52.5	52.5	0.0	0.0	24466.0	1288264.75	37
2012-12-01	52.75	53.0	52.25	52.5	0.0	0.0	108786.0	5723311.0	78
2012-11-28	52.25	52.75	52.25	52.5	0.25	0.48	14336.0	752143.25	34
2012-11-27	52.5	52.5	52.0	52.25	-0.5	-0.95	39269.0	2051939.5	45
2012-11-26	53.0	53.0	52.0	52.75	0.0	0.0	53697.0	2813623.5	61
2012-11-25	53.0	53.0	52.5	52.75	-0.5	-0.94	61136.0	3213847.5	32
2012-11-24	53.5	53.5	53.0	53.25	0.0	0.0	56291.0	2990286.5	47
2012-11-21	53.25	53.5	53.0	53.25	-0.25	-0.47	107483.0	5735729.5	42
2012-11-20	53.0	53.5	53.0	53.5	0.5	0.94	30724.0	1633320.0	26
2012-11-19	53.0	53.25	52.75	53.0	0.0	0.0	141682.0	7509294.75	81
2012-11-18	52.75	53.25	52.5	53.0	0.5	0.95	36425.0	1929322.5	44
2012-11-17	52.75	52.75	52.5	52.5	-0.5	-0.94	4545.0	239391.25	14
2012-11-14	53.0	53.0	52.5	53.0	0.0	0.0	19244.0	1017057.5	33
2012-11-13	53.0	53.0	52.75	53.0	0.0	0.0	9813.0	519399.25	23
2012-11-12	52.75	53.0	52.5	53.0	0.0	0.0	51768.0	2731381.75	56
2012-11-11	53.5	53.5	53.0	53.0	-0.25	-0.47	23232.0	1232342.0	32
2012-11-10	53.0	53.25	52.5	53.25	0.25	0.47	72385.0	3838423.0	77
2012-11-07	53.0	53.25	53.0	53.0	0.25	0.47	36188.0	1920420.75	51
2012-11-06	52.5	53.0	52.25	52.75	0.25	0.48	63183.0	3337832.25	52
2012-11-05	52.25	52.5	52.0	52.5	0.5	0.96	56353.0	2942179.0	50
2012-11-04	52.0	53.0	51.75	52.0	0.25	0.48	25418.0	1327953.25	41
2012-11-03	52.0	52.0	51.75	51.75	0.0	0.0	59163.0	3070375.5	40
2012-10-24	51.75	52.0	51.5	51.75	-0.25	-0.48	25921.0	1341109.5	32
2012-10-23	51.5	52.0	51.5	52.0	0.5	0.97	24908.0	1290166.5	41
2012-10-22	51.5	51.75	51.5	51.5	-0.25	-0.48	37348.0	1926954.25	34
2012-10-21	52.0	52.0	51.5	51.75	-0.5	-0.96	78385.0	4044847.5	62
2012-10-20	51.75	52.25	51.75	52.25	0.75	1.46	25224.0	1307721.75	40
2012-10-17	51.5	51.75	51.25	51.5	0.25	0.49	48672.0	2513071.25	47
2012-10-16	51.5	51.75	51.25	51.25	-0.5	-0.97	55610.0	2870501.25	45
2012-10-15	51.5	52.0	51.0	51.75	0.25	0.49	43856.0	2262220.5	50
2012-10-14	51.0	51.75	51.0	51.5	0.5	0.98	50379.0	2574898.0	62
2012-10-13	52.0	52.0	51.0	51.0	-0.5	-0.97	83062.0	4255456.75	81
2012-10-10	51.75	51.75	51.25	51.5	-0.25	-0.48	26872.0	1386494.75	42
2012-10-09	51.5	52.0	51.5	51.75	0.5	0.98	93558.0	4845963.25	59
2012-10-08	51.75	51.75	51.0	51.25	0.0	0.0	47491.0	2432851.25	50
2012-10-07	51.5	51.5	51.25	51.25	-0.25	-0.49	51786.0	2665539.75	44
2012-10-06	51.5	51.75	51.25	51.5	-0.25	-0.48	137322.0	7069540.5	69
2012-10-03	51.75	51.75	51.25	51.75	0.0	0.0	24251.0	1248656.25	34
2012-10-02	51.75	52.0	51.5	51.75	-0.25	-0.48	44416.0	2291243.75	44
2012-10-01	52.0	52.25	51.75	52.0	0.0	0.0	73148.0	3795782.5	41
2012-09-30	51.5	52.0	51.5	52.0	0.5	0.97	19590.0	1010315.75	32
2012-09-29	51.75	52.0	51.5	51.5	0.0	0.0	23778.0	1229369.75	36
2012-09-26	52.0	52.0	51.25	51.5	-0.5	-0.96	60164.0	3097884.0	75
2012-09-25	52.0	52.25	51.75	52.0	0.0	0.0	42374.0	2204936.25	41
2012-09-24	52.25	52.25	51.75	52.0	-0.75	-1.42	84610.0	4407023.25	72
2012-09-22	52.5	52.75	52.0	52.75	0.25	0.48	99641.0	5201575.75	80
2012-09-19	52.75	52.75	52.25	52.5	-0.5	-0.94	51657.0	2711898.75	57
2012-09-18	52.75	53.0	52.5	53.0	0.25	0.47	70955.0	3736565.25	51
2012-09-17	53.0	53.0	52.75	52.75	-0.5	-0.94	78066.0	4133868.75	63
2012-09-16	52.75	53.25	52.75	53.25	0.0	0.0	37454.0	1986739.75	35
2012-09-15	53.0	53.25	53.0	53.25	0.5	0.95	42871.0	2276922.5	40
2012-09-12	52.75	53.0	52.5	52.75	0.0	0.0	82764.0	4364564.25	65
2012-09-11	53.0	53.25	52.75	52.75	-0.25	-0.47	34439.0	1823132.25	50
2012-09-10	53.25	53.25	52.75	53.0	0.0	0.0	56364.0	2987514.25	33
2012-09-09	53.25	53.25	53.0	53.0	-0.25	-0.47	47369.0	2513011.5	44
2012-09-08	53.25	53.5	53.0	53.25	0.25	0.47	49809.0	2653501.75	49
2012-09-05	52.75	53.25	52.5	53.0	-0.25	-0.47	23039.0	1219458.0	30
2012-09-04	52.75	53.5	52.25	53.25	0.5	0.95	139052.0	7364859.25	109
2012-09-03	52.75	53.0	52.5	52.75	0.0	0.0	13054.0	689534.5	28
2012-09-02	53.0	53.25	52.75	52.75	-0.25	-0.47	50676.0	2686222.0	45
2012-09-01	53.5	53.5	53.0	53.0	0.0	0.0	86827.0	4621015.25	91
2012-08-29	52.75	53.0	52.5	53.0	0.5	0.95	94824.0	5014816.75	73
2012-08-28	52.25	52.75	52.25	52.5	0.25	0.48	65189.0	3429924.5	108
2012-08-27	52.0	52.25	51.75	52.25	0.0	0.0	250203.0	13033643.0	106
2012-08-26	52.5	52.5	51.75	52.25	-0.25	-0.48	172182.0	8999680.5	117
2012-08-25	52.25	52.75	52.0	52.5	0.25	0.48	105126.0	5516660.25	83
2012-08-15	52.25	52.5	52.0	52.25	0.0	0.0	88033.0	4594132.5	80
2012-08-14	52.0	52.5	52.0	52.25	0.0	0.0	88836.0	4638364.0	73
2012-08-13	53.25	53.25	51.5	52.25	-0.75	-1.42	118109.0	6210441.5	73
2012-08-12	53.0	53.25	52.5	53.0	0.0	0.0	48419.0	2557009.25	48
2012-08-11	53.0	53.0	52.75	53.0	0.0	0.0	21529.0	1140900.25	24
2012-08-08	53.5	53.5	53.0	53.0	0.0	0.0	49580.0	2646572.5	31
2012-08-07	53.0	53.25	52.75	53.0	0.25	0.47	34530.0	1830912.75	37
2012-08-06	53.0	53.25	52.5	52.75	-0.25	-0.47	22411.0	1184679.0	38
2012-08-05	53.5	53.5	53.0	53.0	-0.5	-0.93	17078.0	908297.75	36
2012-08-04	53.0	53.75	52.5	53.5	0.5	0.94	61284.0	3261771.25	57
2012-08-01	52.75	53.0	52.25	53.0	0.5	0.95	44992.0	2369900.0	56
2012-07-31	52.5	52.75	52.25	52.5	0.0	0.0	26133.0	1370793.25	44
2012-07-30	52.0	52.5	52.0	52.5	0.5	0.96	15816.0	825772.75	33
2012-07-29	52.0	52.25	52.0	52.0	-0.25	-0.48	32241.0	1677912.0	42
2012-07-28	52.25	52.5	52.25	52.25	0.0	0.0	18450.0	966631.75	31
2012-07-25	52.0	52.25	51.75	52.25	0.25	0.48	15796.0	820049.25	25
2012-07-24	52.0	52.0	51.75	52.0	-0.25	-0.48	14134.0	734172.75	17
2012-07-23	51.75	52.5	51.75	52.25	0.25	0.48	20616.0	1070628.0	32
2012-07-22	52.0	53.0	51.5	52.0	0.0	0.0	42481.0	2217289.25	40
2012-07-21	52.5	52.75	51.75	52.0	-0.25	-0.48	49712.0	2583046.0	50
2012-07-18	51.75	52.5	51.25	52.25	0.25	0.48	58840.0	3049351.5	69
2012-07-17	52.25	52.25	52.0	52.0	-0.5	-0.95	40951.0	2133078.5	49
2012-07-16	52.25	52.5	52.25	52.5	0.0	0.0	25346.0	1326082.75	40
2012-07-15	52.75	52.75	52.0	52.5	-0.25	-0.47	123094.0	6446037.5	93
2012-07-14	53.25	53.25	52.5	52.75	-0.75	-1.4	108036.0	5720391.5	110
2012-07-11	53.75	54.0	53.25	53.5	-0.5	-0.93	30064.0	1610344.25	50
2012-07-10	54.25	54.25	54.0	54.0	-0.75	-1.37	16285.0	880130.25	33
2012-07-09	55.0	55.0	54.25	54.75	-0.75	-1.35	30969.0	1690772.5	69
2012-07-08	55.25	55.5	54.5	55.5	0.75	1.37	86060.0	4732508.5	94
2012-07-07	54.25	55.5	54.25	54.75	0.5	0.92	67321.0	3692649.0	102
2012-07-04	55.0	55.0	53.75	54.25	-0.75	-1.36	70637.0	3864519.5	92
2012-07-03	54.25	55.0	53.75	55.0	1.0	1.85	46879.0	2552744.25	75
2012-07-02	53.25	55.0	53.25	54.0	0.75	1.41	49651.0	2672401.0	83
2012-07-01	52.75	55.0	52.5	53.25	0.25	0.47	26703.0	1426240.75	52
2012-06-30	53.25	53.25	52.25	53.0	0.25	0.47	20558.0	1089517.25	38
2012-06-27	53.25	53.25	52.0	52.75	-1.0	-1.86	23030.0	1211367.25	50
2012-06-26	53.0	53.75	53.0	53.75	0.5	0.94	15600.0	830417.0	30
2012-06-25	53.5	53.75	53.25	53.25	-0.25	-0.47	8153.0	435508.0	20
2012-06-24	53.75	53.75	53.25	53.5	-0.25	-0.47	8914.0	476609.0	21
2012-06-23	53.0	53.75	53.0	53.75	0.0	0.0	14040.0	746267.5	27
2012-06-20	53.5	53.75	53.25	53.75	0.25	0.47	39834.0	2126122.25	39
2012-06-19	53.0	53.5	53.0	53.5	0.0	0.0	36162.0	1929816.0	46
2012-06-18	53.25	53.75	53.0	53.5	0.5	0.94	65537.0	3495692.75	63
2012-06-17	53.0	53.0	52.5	53.0	0.0	0.0	17472.0	925859.5	17
2012-06-16	53.5	53.5	51.0	53.0	-0.25	-0.47	67594.0	3560767.75	96
2012-06-13	53.0	53.25	53.0	53.25	0.5	0.95	34498.0	1833213.75	42
2012-06-12	53.0	53.0	52.25	52.75	-0.25	-0.47	25333.0	1331078.75	40
2012-06-11	53.75	54.25	53.0	53.0	0.0	0.0	84821.0	4526712.0	90
2012-06-10	53.0	53.25	52.75	53.0	0.0	0.0	42614.0	2258764.5	34
2012-06-09	53.5	53.5	52.25	53.0	0.0	0.0	36880.0	1948499.25	60
2012-06-06	53.25	53.5	52.75	53.0	-0.25	-0.47	53379.0	2836266.25	65
2012-06-05	53.75	53.75	53.0	53.25	-0.25	-0.47	50764.0	2698732.5	65
2012-06-04	53.25	53.75	52.5	53.5	-0.25	-0.47	39405.0	2099715.5	66
2012-06-03	52.5	53.75	52.0	53.75	1.25	2.38	36548.0	1935739.0	69
2012-06-02	52.0	54.0	52.0	52.5	-2.25	-4.11	83570.0	4399289.5	148
2012-05-30	55.25	56.5	54.5	54.75	-0.5	-0.9	261673.0	14543181.0	318
2012-05-29	54.5	55.25	54.0	55.25	1.0	1.84	195593.0	10518278.25	192
2012-05-28	53.5	54.75	53.5	54.25	0.75	1.4	60324.0	3261553.75	97
2012-05-27	53.75	53.75	53.0	53.5	-0.75	-1.38	42317.0	2260705.25	52
2012-05-26	54.0	54.25	53.75	54.25	0.25	0.46	27152.0	1464692.0	54
2012-05-23	54.5	54.5	54.0	54.0	-0.75	-1.37	47703.0	2588442.5	71
2012-05-22	54.75	55.0	54.0	54.75	0.25	0.46	151085.0	8268220.25	152
2012-05-21	53.0	54.5	53.0	54.5	1.25	2.35	46216.0	2485822.25	60
2012-05-20	53.0	53.5	52.25	53.25	0.25	0.47	39036.0	2071164.0	46
2012-05-19	52.5	53.0	52.5	53.0	0.25	0.47	25669.0	1350945.0	38
2012-05-16	52.25	54.0	52.0	52.75	0.25	0.48	53207.0	2816061.25	81
2012-05-15	52.0	52.75	52.0	52.5	0.25	0.48	23629.0	1238251.75	55
2012-05-14	53.0	53.0	52.25	52.25	-1.25	-2.34	82543.0	4345942.25	134
2012-05-13	55.0	55.0	53.5	53.5	-1.5	-2.73	181137.0	9800525.5	213
2012-05-12	55.0	55.0	53.0	55.0	0.0	0.0	50213.0	2729854.75	66
2012-05-09	55.25	55.5	55.0	55.0	-0.5	-0.9	115591.0	6370763.5	134
2012-05-08	55.25	56.0	54.75	55.5	0.5	0.91	166888.0	9223482.25	173
2012-05-07	55.0	55.0	54.25	55.0	0.0	0.0	78820.0	4327910.25	115
2012-05-06	56.25	56.25	55.0	55.0	-1.0	-1.79	48610.0	2716359.75	66
2012-05-05	56.0	56.5	55.75	56.0	-0.5	-0.88	61717.0	3457390.75	73
2012-05-02	57.0	57.5	56.5	56.5	-0.25	-0.44	56488.0	3226192.0	62
2012-05-01	57.0	57.25	56.75	56.75	-0.25	-0.44	39330.0	2238353.75	47
2012-04-30	56.75	57.0	56.25	57.0	0.5	0.88	127036.0	7210562.5	95
2012-04-29	56.5	56.5	56.0	56.5	-0.25	-0.44	66367.0	3735405.0	82
2012-04-28	56.5	57.5	56.5	56.75	0.25	0.44	51076.0	2906341.5	76
2012-04-25	56.75	57.0	56.0	56.5	0.0	0.0	115426.0	6498176.0	139
2012-04-24	57.75	57.75	56.0	56.5	-1.0	-1.74	171315.0	9663586.75	169
2012-04-23	57.0	57.75	56.75	57.5	0.25	0.44	117253.0	6715381.5	143
2012-04-22	58.0	58.0	57.0	57.25	-0.5	-0.87	151903.0	8756985.25	180
2012-04-21	57.25	58.0	57.0	57.75	1.0	1.76	176309.0	10103570.0	197
2012-04-18	57.25	58.25	56.5	56.75	-0.75	-1.3	218368.0	12536637.0	225
2012-04-17	56.5	58.25	55.75	57.5	1.5	2.68	235051.0	13345314.5	194
2012-04-16	57.0	57.0	55.0	56.0	-1.0	-1.75	75516.0	4238710.25	101
2012-04-15	57.5	58.5	56.75	57.0	-0.5	-0.87	51109.0	2939876.75	80
2012-04-14	57.5	58.0	57.5	57.5	-0.25	-0.43	41364.0	2386928.25	67
2012-04-11	57.0	58.25	56.0	57.75	0.0	0.0	125983.0	7222348.25	136
2012-04-10	58.25	58.75	57.75	57.75	-0.5	-0.86	45709.0	2657315.0	77
2012-04-09	59.0	59.0	58.0	58.25	-0.75	-1.27	75214.0	4377326.5	85
2012-04-08	60.0	60.25	58.0	59.0	-1.0	-1.67	142169.0	8402056.0	187
2012-04-07	60.25	60.5	60.0	60.0	-0.25	-0.41	51602.0	3104611.0	100
2012-04-04	60.0	60.75	60.0	60.25	0.25	0.42	200106.0	12083598.75	169
2012-04-03	59.75	60.5	59.5	60.0	0.75	1.27	211266.0	12681104.25	272
2012-04-02	59.5	59.75	59.0	59.25	-0.25	-0.42	112328.0	6663561.25	118
2012-04-01	59.0	59.5	58.0	59.5	0.5	0.85	59046.0	3487033.75	118
2012-03-31	57.75	59.5	57.25	59.0	1.0	1.72	109994.0	6418500.25	213
2012-03-28	58.25	58.75	57.75	58.0	-0.75	-1.28	179648.0	10450230.25	256
2012-03-27	60.25	60.75	58.5	58.75	-1.5	-2.49	161602.0	9610663.0	235
2012-03-26	61.0	61.5	59.5	60.25	-0.5	-0.82	190328.0	11564776.0	232
2012-03-25	59.75	61.25	59.0	60.75	1.0	1.67	424927.0	25455780.75	441
2012-03-24	60.5	60.5	58.75	59.75	0.5	0.84	109746.0	6523542.0	193
2012-03-21	59.5	60.5	59.0	59.25	-1.75	-2.87	185151.0	11083777.5	224
2012-03-20	63.25	63.25	60.5	61.0	-2.75	-4.31	200531.0	12365780.75	313
2012-03-19	64.25	66.0	63.0	63.75	-5.0	-7.27	598371.0	38468457.25	801
[truncated: 2,761 more rows]
