# Supplementary material for: Effective short-term forecasts of Saudi stock price trends using technical indicators and large-scale multivariate time series
Source: PeerJ Comput Sci. 2023 Jan 6;9:e1205. doi: 10.7717/peerj-cs.1205 (PMC10280263; doi:10.7717/peerj-cs.1205)
Supplement: Supplemental Information 3 [file peerj-cs-09-1205-s003.zip › TASI Dataset 2021/ALKHALEEJ TRNG_4290.csv]

date	open	high	low	close	change	change_percent	volume_traded	value_traded_SAR	number_trades
2020-03-19	13.3	13.68	13.04	13.24	-0.08	-0.6	186029.0	2470242.1	239
2020-03-18	12.72	13.8	12.72	13.32	-0.48	-3.48	157382.0	2152224.6	221
2020-03-17	13.5	14.2	13.5	13.8	-0.6	-4.17	256922.0	3559635.62	442
2020-03-16	12.86	14.4	12.86	14.4	1.24	9.42	417082.0	5426935.38	59
2020-03-15	13.08	13.58	13.08	13.16	-0.24	-1.79	116637.0	1542305.42	133
2020-03-12	12.7	13.4	12.6	13.4	-0.5	-3.6	152468.0	1953029.74	155
2020-03-11	14.0	14.2	13.9	13.9	-0.28	-1.97	246579.0	3452898.64	175
2020-03-10	13.76	14.22	13.32	14.18	1.22	9.41	224955.0	3100890.84	198
2020-03-09	12.7	13.1	12.68	12.96	-1.12	-7.95	195239.0	2505166.96	104
2020-03-08	14.7	14.7	14.08	14.08	-1.56	-9.97	231173.0	3299297.74	212
2020-03-05	15.94	16.0	15.54	15.64	-0.08	-0.51	132257.0	2081835.14	153
2020-03-04	15.4	15.72	15.4	15.72	-0.08	-0.51	242012.0	3768393.54	196
2020-03-03	15.54	15.8	15.1	15.8	0.98	6.61	139864.0	2157757.98	196
2020-03-02	14.72	15.38	14.72	14.82	0.12	0.82	190330.0	2859449.42	222
2020-03-01	15.0	15.0	14.5	14.7	-0.74	-4.79	211285.0	3118666.18	169
2020-02-27	15.76	15.88	15.08	15.44	-0.5	-3.14	499127.0	7653092.22	376
2020-02-26	15.86	16.2	15.84	15.94	-0.54	-3.28	274305.0	4378586.04	256
2020-02-25	16.54	16.7	16.26	16.48	-0.26	-1.55	78504.0	1291365.24	105
2020-02-24	17.16	17.16	16.56	16.74	-0.36	-2.11	267819.0	4498313.02	278
2020-02-23	16.92	17.1	16.84	17.1	0.02	0.12	221981.0	3760098.52	238
2020-02-20	16.92	17.16	16.72	17.08	0.18	1.07	409553.0	6927879.68	393
2020-02-19	16.62	16.98	16.62	16.9	0.2	1.2	383631.0	6472751.84	285
2020-02-18	16.66	16.7	16.5	16.7	-0.04	-0.24	135712.0	2255254.1	124
2020-02-17	16.44	16.78	16.32	16.74	0.26	1.58	427638.0	7109964.8	314
2020-02-16	16.14	16.68	16.1	16.48	0.28	1.73	349992.0	5763410.96	313
2020-02-13	16.2	16.24	15.94	16.2	0.0	0.0	192749.0	3115442.8	153
2020-02-12	15.8	16.2	15.78	16.2	0.34	2.14	353666.0	5680024.58	219
2020-02-11	15.9	16.08	15.8	15.86	-0.28	-1.73	131533.0	2093264.98	144
2020-02-10	15.84	16.16	15.82	16.14	0.18	1.13	213569.0	3429283.04	173
2020-02-09	16.1	16.14	15.78	15.96	-0.14	-0.87	223858.0	3568441.9	257
2020-02-06	16.04	16.32	16.0	16.1	-0.06	-0.37	282974.0	4570617.98	264
2020-02-05	15.9	16.34	15.8	16.16	0.32	2.02	517456.0	8311772.44	552
2020-02-04	15.66	15.88	15.6	15.84	0.24	1.54	161238.0	2535932.74	204
2020-02-03	15.64	15.8	15.6	15.6	0.0	0.0	188542.0	2954227.6	202
2020-02-02	15.46	15.7	15.46	15.6	-0.14	-0.89	159514.0	2477894.16	151
2020-01-30	15.5	15.8	15.5	15.74	0.14	0.9	127688.0	2006445.8	160
2020-01-29	15.48	15.8	15.46	15.6	0.14	0.91	301900.0	4704333.88	250
2020-01-28	15.42	15.52	15.42	15.46	0.0	0.0	205173.0	3172832.46	137
2020-01-27	15.48	15.58	15.44	15.46	-0.06	-0.39	314298.0	4863960.78	168
2020-01-26	15.5	15.52	15.4	15.52	-0.08	-0.51	269126.0	4152532.14	239
2020-01-23	15.86	15.86	15.5	15.6	-0.2	-1.27	375504.0	5848116.84	324
2020-01-22	15.7	15.98	15.46	15.8	0.14	0.89	1482060.0	23287775.3	831
2020-01-21	14.86	15.72	14.7	15.66	0.8	5.38	1978694.0	30352136.18	1236
2020-01-20	14.78	14.98	14.66	14.86	0.16	1.09	839736.0	12465757.28	534
2020-01-19	14.6	14.72	14.58	14.7	0.12	0.82	217394.0	3186159.58	246
2020-01-16	14.5	14.62	14.46	14.58	0.0	0.0	214443.0	3119994.54	216
2020-01-15	14.5	14.72	14.38	14.58	0.1	0.69	1083959.0	15811667.2	492
2020-01-14	14.46	14.58	14.36	14.48	0.02	0.14	669963.0	9693345.0	475
2020-01-13	14.16	14.48	14.12	14.46	0.32	2.26	1286586.0	18518545.62	955
2020-01-12	14.0	14.26	13.98	14.14	0.18	1.29	1014557.0	14378122.94	717
2020-01-09	14.0	14.04	13.88	13.96	0.24	1.75	550753.0	7686454.7	326
2020-01-08	13.8	13.98	13.7	13.72	-0.28	-2.0	331315.0	4580773.6	267
2020-01-07	14.0	14.24	13.94	14.0	0.1	0.72	682202.0	9612149.9	412
2020-01-06	13.84	13.96	13.74	13.9	0.06	0.43	372123.0	5157680.26	196
2020-01-05	13.8	14.02	13.8	13.84	-0.36	-2.54	534953.0	7465930.08	299
2020-01-02	14.04	14.24	14.04	14.2	0.14	1.0	345925.0	4898716.44	292
2020-01-01	13.9	14.12	13.88	14.06	0.18	1.3	465401.0	6520782.96	333
2019-12-31	13.88	13.94	13.86	13.88	-0.02	-0.14	203644.0	2829986.9	183
2019-12-30	14.04	14.04	13.9	13.9	-0.12	-0.86	493647.0	6909965.54	347
2019-12-29	13.96	14.06	13.92	14.02	0.08	0.57	339682.0	4753596.94	349
2019-12-26	13.9	14.06	13.88	13.94	0.12	0.87	646768.0	9041065.98	528
2019-12-25	14.2	14.3	13.82	13.82	0.08	0.58	2147480.0	30219303.44	1581
2019-12-24	13.56	13.74	13.5	13.74	0.14	1.03	592852.0	8085182.08	427
2019-12-23	13.48	13.62	13.48	13.6	0.2	1.49	413161.0	5605590.84	268
2019-12-22	13.5	13.58	13.36	13.4	-0.06	-0.45	343347.0	4619983.22	330
2019-12-19	13.24	13.48	13.24	13.46	0.2	1.51	293412.0	3924251.28	263
2019-12-18	13.14	13.32	13.14	13.26	0.1	0.76	186973.0	2475534.5	174
2019-12-17	13.1	13.2	13.08	13.16	-0.04	-0.3	130619.0	1714602.12	134
2019-12-16	13.06	13.3	13.06	13.2	0.08	0.61	242741.0	3191645.2	230
2019-12-15	13.0	13.12	12.98	13.12	0.08	0.61	116832.0	1523819.68	109
2019-12-12	13.02	13.08	12.96	13.04	0.04	0.31	132238.0	1720081.08	109
2019-12-11	12.92	13.02	12.9	13.0	0.04	0.31	160936.0	2085753.4	129
2019-12-10	13.02	13.02	12.96	12.96	-0.06	-0.46	72204.0	937408.14	58
2019-12-09	13.04	13.08	13.02	13.02	0.02	0.15	55509.0	724065.96	86
2019-12-08	12.98	13.1	12.92	13.0	0.04	0.31	252069.0	3279366.7	152
2019-12-05	12.9	12.96	12.9	12.96	0.04	0.31	25135.0	325200.66	52
2019-12-04	12.82	12.92	12.8	12.92	0.06	0.47	80524.0	1033770.42	95
2019-12-03	12.88	12.9	12.82	12.86	-0.04	-0.31	88553.0	1139069.62	95
2019-12-02	12.92	12.96	12.8	12.9	-0.02	-0.15	101864.0	1313444.02	140
2019-12-01	12.9	12.94	12.9	12.92	-0.08	-0.62	62439.0	807060.68	92
2019-11-28	12.98	13.0	12.9	13.0	0.02	0.15	59286.0	767299.68	84
2019-11-27	12.98	13.0	12.82	12.98	0.04	0.31	92836.0	1200479.16	135
2019-11-26	13.02	13.04	12.9	12.94	-0.04	-0.31	121175.0	1569624.0	177
2019-11-25	12.92	13.0	12.9	12.98	-0.02	-0.15	176230.0	2279480.08	90
2019-11-24	13.04	13.04	12.9	13.0	-0.02	-0.15	132821.0	1726143.2	109
2019-11-21	13.0	13.06	13.0	13.02	-0.02	-0.15	104371.0	1358092.4	132
2019-11-20	13.0	13.04	12.96	13.04	0.04	0.31	74436.0	967665.3	101
2019-11-19	13.04	13.06	13.0	13.0	-0.02	-0.15	43151.0	562210.44	92
2019-11-18	13.0	13.02	12.94	13.02	0.06	0.46	73720.0	957186.86	124
2019-11-17	12.96	13.04	12.9	12.96	-0.1	-0.77	107382.0	1391336.18	122
2019-11-14	12.96	13.06	12.92	13.06	0.06	0.46	125320.0	1624324.4	112
2019-11-13	13.06	13.06	12.92	13.0	-0.04	-0.31	185234.0	2409017.76	200
2019-11-12	13.08	13.1	13.0	13.04	-0.06	-0.46	164922.0	2151846.08	214
2019-11-11	13.14	13.2	13.0	13.1	-0.1	-0.76	191734.0	2517611.22	156
2019-11-10	13.22	13.3	13.12	13.2	0.12	0.92	189650.0	2499970.42	185
2019-11-07	13.1	13.26	13.08	13.08	-0.1	-0.76	159337.0	2093957.58	220
2019-11-06	13.36	13.36	13.16	13.18	-0.26	-1.93	179317.0	2375976.26	192
2019-11-05	13.28	13.48	13.2	13.44	0.28	2.13	190248.0	2533279.5	213
2019-11-04	13.18	13.44	13.1	13.16	-0.04	-0.3	167902.0	2218816.88	153
2019-11-03	13.24	13.24	13.0	13.2	0.0	0.0	170279.0	2235783.06	207
2019-10-31	13.24	13.24	13.1	13.2	-0.2	-1.49	224293.0	2955727.06	208
2019-10-30	13.18	13.42	13.02	13.4	0.3	2.29	188335.0	2493096.04	209
2019-10-29	13.24	13.26	13.02	13.1	-0.32	-2.38	374568.0	4918124.4	566
2019-10-28	13.62	13.64	13.32	13.42	-0.28	-2.04	534314.0	7176337.68	575
2019-10-27	13.6	13.88	13.6	13.7	0.0	0.0	670674.0	9206141.62	580
2019-10-24	13.6	13.7	13.4	13.7	0.14	1.03	814568.0	11043314.0	620
2019-10-23	13.2	13.64	13.16	13.56	0.36	2.73	877241.0	11761648.82	666
2019-10-22	13.14	13.4	13.12	13.2	0.12	0.92	771176.0	10219686.68	588
2019-10-21	13.04	13.1	13.0	13.08	0.06	0.46	223774.0	2920506.16	264
2019-10-20	13.1	13.1	13.0	13.02	0.02	0.15	285760.0	3729251.66	253
2019-10-17	12.98	13.02	12.96	13.0	0.0	0.0	104324.0	1355686.8	110
2019-10-16	13.0	13.0	12.82	13.0	0.0	0.0	64588.0	832067.74	98
2019-10-15	12.92	13.04	12.92	13.0	0.0	0.0	122503.0	1591872.38	122
2019-10-14	13.0	13.0	13.0	13.0	-0.04	-0.31	68639.0	892498.62	56
2019-10-13	13.0	13.1	13.0	13.04	-0.06	-0.46	73354.0	958931.22	54
2019-10-10	13.1	13.1	13.0	13.1	0.0	0.0	118929.0	1551467.48	78
2019-10-09	13.08	13.12	13.06	13.1	-0.04	-0.3	75423.0	987027.56	82
2019-10-08	13.2	13.3	13.02	13.14	-0.12	-0.9	181828.0	2385406.16	153
2019-10-07	13.46	13.46	13.22	13.26	-0.16	-1.19	117132.0	1559225.9	124
2019-10-06	13.38	13.46	13.28	13.42	0.14	1.05	186329.0	2494095.86	187
2019-10-03	13.1	13.3	13.1	13.28	0.08	0.61	191914.0	2535374.14	187
2019-10-02	13.12	13.2	13.1	13.2	0.0	0.0	213096.0	2799683.14	280
2019-10-01	13.12	13.3	13.1	13.2	0.04	0.3	505173.0	6666910.02	437
2019-09-30	13.08	13.16	13.06	13.16	0.1	0.77	238952.0	3137117.78	222
2019-09-29	13.02	13.08	12.96	13.06	0.1	0.77	267769.0	3486775.9	381
2019-09-26	13.0	13.06	12.94	12.96	-0.04	-0.31	146481.0	1903528.12	261
2019-09-25	13.02	13.1	12.96	13.0	-0.02	-0.15	176196.0	2296175.14	135
2019-09-24	12.94	13.04	12.94	13.02	0.06	0.46	102371.0	1329946.5	112
2019-09-22	12.88	12.96	12.88	12.96	-0.08	-0.61	40488.0	523727.48	37
2019-09-19	12.7	13.04	12.6	13.04	0.34	2.68	167973.0	2150015.92	183
2019-09-18	12.76	12.8	12.7	12.7	-0.04	-0.31	50480.0	644165.94	68
2019-09-17	12.76	12.76	12.66	12.74	-0.04	-0.31	67030.0	852066.44	60
2019-09-16	12.9	12.9	12.72	12.78	-0.04	-0.31	116459.0	1494708.0	64
2019-09-15	12.8	12.9	12.66	12.82	-0.14	-1.08	193888.0	2477781.46	148
2019-09-12	13.26	13.26	12.9	12.96	-0.06	-0.46	132480.0	1723563.36	151
2019-09-11	13.1	13.1	12.96	13.02	-0.18	-1.36	155284.0	2023314.64	127
2019-09-10	13.28	13.28	13.2	13.2	-0.08	-0.6	110790.0	1466758.46	120
2019-09-09	13.22	13.28	13.2	13.28	0.08	0.61	93240.0	1235545.02	89
2019-09-08	13.14	13.3	13.1	13.2	0.12	0.92	143366.0	1898063.26	145
2019-09-05	13.06	13.12	13.06	13.08	0.08	0.62	181972.0	2384004.32	107
2019-09-04	13.0	13.06	12.96	13.0	0.06	0.46	61609.0	801188.48	84
2019-09-03	12.96	13.14	12.94	12.94	-0.02	-0.15	123071.0	1605455.0	159
2019-09-02	12.8	12.98	12.78	12.96	0.16	1.25	95990.0	1235084.94	82
2019-09-01	12.82	12.84	12.76	12.8	-0.02	-0.16	113630.0	1453778.24	87
2019-08-29	12.8	12.9	12.8	12.82	-0.12	-0.93	43037.0	553749.1	77
2019-08-28	12.88	13.0	12.82	12.94	0.04	0.31	86767.0	1120739.16	111
2019-08-27	13.0	13.0	12.88	12.9	-0.1	-0.77	35614.0	460120.42	73
2019-08-26	13.0	13.08	13.0	13.0	0.0	0.0	59216.0	770121.92	78
2019-08-25	12.86	13.0	12.86	13.0	0.0	0.0	137803.0	1782883.4	117
2019-08-22	13.06	13.06	12.9	13.0	-0.08	-0.61	122455.0	1585250.68	129
2019-08-21	13.04	13.08	12.94	13.08	-0.02	-0.15	123383.0	1606376.98	123
2019-08-20	13.0	13.2	13.0	13.1	0.12	0.92	247834.0	3250308.88	226
2019-08-19	12.94	13.08	12.86	12.98	0.08	0.62	209973.0	2726094.42	200
2019-08-18	12.86	12.96	12.82	12.9	0.0	0.0	149537.0	1925681.78	183
2019-08-08	13.0	13.02	12.84	12.9	-0.16	-1.23	357949.0	4627743.9	372
2019-08-07	13.06	13.2	13.04	13.06	-0.02	-0.15	232650.0	3044112.64	267
2019-08-06	13.4	13.44	13.0	13.08	-0.72	-5.22	616869.0	8127586.84	565
2019-08-05	13.74	13.8	13.7	13.8	0.0	0.0	87006.0	1195353.56	114
2019-08-04	13.76	13.86	13.72	13.8	-0.08	-0.58	107204.0	1478102.54	120
2019-08-01	13.84	13.98	13.7	13.88	-0.1	-0.72	356885.0	4935694.06	326
2019-07-31	13.86	14.06	13.72	13.98	0.24	1.75	502518.0	6992655.46	547
2019-07-30	13.84	14.02	13.64	13.74	-0.1	-0.72	796160.0	11004051.38	829
2019-07-29	13.56	14.1	13.52	13.84	0.28	2.06	903835.0	12586933.32	772
2019-07-28	13.54	13.56	13.5	13.56	0.04	0.3	157673.0	2132567.2	135
2019-07-25	13.38	13.54	13.38	13.52	0.08	0.6	123296.0	1658155.04	95
2019-07-24	13.42	13.48	13.38	13.44	0.04	0.3	101605.0	1362794.92	106
2019-07-23	13.42	13.44	13.4	13.4	-0.08	-0.59	110992.0	1489750.6	128
2019-07-22	13.56	13.66	13.4	13.48	0.04	0.3	424917.0	5754371.04	391
2019-07-21	13.68	13.68	13.44	13.44	-0.28	-2.04	127907.0	1730024.34	183
2019-07-18	13.78	13.78	13.7	13.72	0.0	0.0	88769.0	1218476.44	89
2019-07-17	13.86	13.86	13.7	13.72	-0.14	-1.01	101996.0	1405896.18	141
2019-07-16	13.86	13.94	13.86	13.86	0.02	0.14	169289.0	2352809.9	160
2019-07-15	13.76	13.84	13.68	13.84	0.1	0.73	131182.0	1803393.0	163
2019-07-14	13.74	13.8	13.66	13.74	0.08	0.59	209725.0	2877456.18	214
2019-07-11	13.36	13.68	13.36	13.66	0.32	2.4	601329.0	8137714.26	452
2019-07-10	13.18	13.48	13.16	13.34	0.14	1.06	410452.0	5479080.42	345
2019-07-09	13.16	13.22	13.1	13.2	0.04	0.3	289802.0	3807150.12	173
2019-07-08	13.2	13.2	13.06	13.16	-0.04	-0.3	106952.0	1402400.86	120
2019-07-07	13.3	13.3	13.18	13.2	0.0	0.0	100476.0	1328398.78	78
2019-07-04	13.24	13.34	13.2	13.2	-0.04	-0.3	168338.0	2236357.76	150
2019-07-03	13.14	13.24	13.14	13.24	0.08	0.61	65547.0	864708.92	92
2019-07-02	13.16	13.26	13.14	13.16	-0.1	-0.75	96321.0	1270125.52	109
2019-07-01	13.1	13.26	13.1	13.26	0.12	0.91	174678.0	2304675.48	125
2019-06-30	13.18	13.22	13.02	13.14	0.04	0.31	185015.0	2430942.48	109
2019-06-27	13.0	13.2	13.0	13.1	0.1	0.77	176195.0	2305490.76	148
2019-06-26	12.96	13.0	12.92	13.0	0.02	0.15	149707.0	1942410.46	87
2019-06-25	12.94	12.98	12.74	12.98	0.04	0.31	176251.0	2268208.86	150
2019-06-24	13.0	13.0	12.8	12.94	-0.1	-0.77	142907.0	1841842.56	138
2019-06-23	13.06	13.12	13.0	13.04	-0.12	-0.91	202342.0	2637079.18	117
2019-06-20	13.16	13.16	13.0	13.16	-0.06	-0.45	268374.0	3508186.36	224
2019-06-19	13.26	13.42	13.2	13.22	-0.08	-0.6	185731.0	2470462.96	209
2019-06-18	13.28	13.3	13.18	13.3	0.02	0.15	229298.0	3031950.32	173
2019-06-17	13.14	13.28	13.14	13.28	0.16	1.22	190243.0	2515103.28	144
2019-06-16	13.2	13.26	13.08	13.12	-0.08	-0.61	157977.0	2079557.38	152
2019-06-13	13.5	13.5	13.12	13.2	-0.28	-2.08	340736.0	4501014.56	273
2019-06-12	13.3	13.54	13.3	13.48	0.12	0.9	98599.0	1325075.62	134
2019-06-11	13.36	13.5	13.14	13.36	-0.04	-0.3	149722.0	2007361.62	164
2019-06-10	13.14	13.4	13.1	13.4	0.2	1.52	246729.0	3286993.4	153
2019-06-09	12.88	13.2	12.88	13.2	0.34	2.64	158427.0	2061497.8	124
2019-05-30	12.54	12.98	12.54	12.86	0.2	1.58	80879.0	1032939.38	127
2019-05-29	12.7	12.7	12.6	12.66	0.08	0.64	56793.0	717978.28	68
2019-05-28	12.5	12.6	12.5	12.58	0.08	0.64	52501.0	658339.12	58
2019-05-27	12.68	12.68	12.5	12.5	0.14	1.13	53457.0	669996.34	70
2019-05-26	12.54	12.7	12.36	12.36	-0.18	-1.44	59161.0	743496.26	121
2019-05-23	12.68	12.68	12.54	12.54	-0.12	-0.95	99608.0	1253890.42	71
2019-05-22	12.6	12.78	12.54	12.66	0.08	0.64	140092.0	1769842.78	135
2019-05-21	12.22	12.58	12.22	12.58	0.4	3.28	94004.0	1164876.34	108
2019-05-20	12.06	12.26	12.0	12.18	-0.32	-2.56	381801.0	4629337.02	266
2019-05-19	12.8	12.8	12.32	12.5	-0.3	-2.34	170503.0	2139999.02	150
2019-05-16	12.6	12.8	12.6	12.8	0.24	1.91	96692.0	1228073.36	86
2019-05-15	12.56	12.76	12.46	12.56	0.3	2.45	271417.0	3423226.82	181
2019-05-14	12.22	12.7	12.1	12.26	-0.14	-1.13	271079.0	3355220.24	282
2019-05-13	12.8	12.9	12.34	12.4	-0.5	-3.88	271272.0	3413762.44	304
2019-05-12	13.14	13.14	12.9	12.9	-0.24	-1.83	251947.0	3264529.44	212
2019-05-09	13.38	13.38	13.08	13.14	-0.26	-1.94	218878.0	2884436.58	238
2019-05-08	13.38	13.5	13.3	13.4	0.0	0.0	315452.0	4221890.04	256
2019-05-07	13.68	13.7	13.36	13.4	-0.34	-2.47	392060.0	5299430.14	456
2019-05-06	14.0	14.0	13.54	13.74	-0.4	-2.83	486961.0	6674799.94	387
2019-05-05	14.26	14.5	14.08	14.14	-0.04	-0.28	380789.0	5425879.4	429
2019-05-02	13.88	14.34	13.88	14.18	0.32	2.31	634296.0	8974065.58	479
2019-05-01	14.0	14.0	13.86	13.86	-0.14	-1.0	250879.0	3494101.18	217
2019-04-30	13.96	14.0	13.88	14.0	0.02	0.14	254050.0	3538524.68	251
2019-04-29	14.1	14.1	13.98	13.98	-0.14	-0.99	240182.0	3369819.82	225
2019-04-28	14.0	14.14	13.96	14.12	0.08	0.57	208667.0	2935143.26	207
2019-04-25	14.3	14.4	14.0	14.04	-0.26	-1.82	367574.0	5215803.68	370
2019-04-24	14.5	14.72	14.3	14.3	-0.22	-1.52	332623.0	4837468.58	313
2019-04-23	14.7	14.84	14.52	14.52	-0.2	-1.36	384121.0	5642994.88	418
2019-04-22	14.48	14.76	14.46	14.72	0.16	1.1	486865.0	7117278.2	444
2019-04-21	14.82	14.82	14.46	14.56	-0.14	-0.95	414950.0	6089732.34	404
2019-04-18	14.96	15.0	14.64	14.7	-0.1	-0.68	1261219.0	18668567.02	1084
2019-04-17	14.32	15.0	14.28	14.8	0.52	3.64	2528976.0	37337891.82	2179
2019-04-16	14.3	14.44	14.24	14.28	-0.06	-0.42	418383.0	5985237.4	297
2019-04-15	14.3	14.4	14.28	14.34	0.06	0.42	474050.0	6808266.32	331
2019-04-14	14.2	14.44	14.18	14.28	0.18	1.28	1133113.0	16201982.28	888
2019-04-11	14.02	14.3	14.02	14.1	0.04	0.28	479056.0	6773303.92	396
2019-04-10	13.82	14.34	13.82	14.06	0.26	1.88	1876919.0	26558795.66	1492
2019-04-09	13.78	13.86	13.74	13.8	0.02	0.15	245442.0	3386133.72	177
2019-04-08	13.62	13.78	13.6	13.78	0.14	1.03	192303.0	2636866.06	174
2019-04-07	13.76	13.78	13.58	13.64	-0.14	-1.02	313181.0	4287630.04	232
2019-04-04	13.84	13.92	13.74	13.78	-0.02	-0.14	319636.0	4415563.36	236
2019-04-03	13.86	13.92	13.76	13.8	0.06	0.44	479730.0	6647810.46	387
2019-04-02	13.74	13.96	13.72	13.74	-0.02	-0.15	392718.0	5423562.0	367
2019-04-01	13.8	13.8	13.68	13.76	0.02	0.15	384826.0	5286678.16	252
2019-03-31	13.74	13.78	13.7	13.74	-0.04	-0.29	213470.0	2929799.62	163
2019-03-28	13.74	13.78	13.7	13.78	0.0	0.0	208983.0	2870010.0	173
2019-03-27	13.68	13.78	13.68	13.78	0.12	0.88	214079.0	2937844.96	182
2019-03-26	13.74	13.82	13.64	13.66	-0.06	-0.44	371276.0	5098076.5	313
2019-03-25	13.76	13.76	13.6	13.72	-0.06	-0.44	326240.0	4462986.58	283
2019-03-24	13.8	13.94	13.7	13.78	-0.3	-2.13	768088.0	10619913.84	571
2019-03-21	14.1	14.18	14.02	14.08	-0.08	-0.56	268665.0	3787789.34	236
2019-03-20	14.14	14.22	14.08	14.16	0.02	0.14	261060.0	3695637.98	217
2019-03-19	14.12	14.24	14.06	14.14	-0.02	-0.14	577920.0	8180152.56	345
2019-03-18	14.12	14.2	14.06	14.16	-0.06	-0.42	372661.0	5267129.42	361
2019-03-17	13.96	14.32	13.94	14.22	0.28	2.01	850064.0	12062112.34	669
2019-03-14	13.94	14.0	13.8	13.94	-0.02	-0.14	326673.0	4535899.84	310
2019-03-13	13.98	14.14	13.92	13.96	0.08	0.58	352968.0	4938551.5	371
2019-03-12	13.82	14.06	13.74	13.88	0.08	0.58	854222.0	11863431.98	642
2019-03-11	13.94	14.44	13.8	13.8	-0.08	-0.58	2677127.0	37893150.52	1845
2019-03-10	13.72	13.94	13.7	13.88	0.18	1.31	1098195.0	15230894.06	731
2019-03-07	13.76	13.82	13.6	13.7	-0.08	-0.58	322616.0	4425744.96	273
2019-03-06	13.62	13.86	13.52	13.78	0.14	1.03	643510.0	8858890.62	606
2019-03-05	13.5	13.72	13.46	13.64	0.12	0.89	452086.0	6154565.12	402
2019-03-04	13.42	13.72	13.42	13.52	0.1	0.75	416397.0	5651246.38	362
2019-03-03	13.28	13.54	13.28	13.42	0.12	0.9	477389.0	6418993.82	404
2019-02-28	13.3	13.4	13.2	13.3	-0.08	-0.6	144563.0	1925853.18	172
2019-02-27	13.4	13.44	13.26	13.38	0.02	0.15	325520.0	4345537.84	245
2019-02-26	13.46	13.48	13.36	13.36	-0.02	-0.15	251212.0	3369440.42	367
2019-02-25	13.38	13.38	13.3	13.38	-0.02	-0.15	193194.0	2574733.98	158
2019-02-24	13.4	13.44	13.38	13.4	0.0	0.0	181253.0	2429418.68	231
2019-02-21	13.46	13.5	13.38	13.4	-0.08	-0.59	79339.0	1066041.0	90
2019-02-20	13.52	13.68	13.42	13.48	0.1	0.75	543310.0	7356483.92	593
2019-02-19	13.4	13.4	13.36	13.38	-0.02	-0.15	36158.0	483740.5	45
2019-02-18	13.38	13.44	13.34	13.4	0.0	0.0	163219.0	2187308.08	117
2019-02-17	13.48	13.48	13.36	13.4	0.02	0.15	136119.0	1824568.52	134
2019-02-14	13.4	13.62	13.38	13.38	-0.08	-0.59	275773.0	3718873.66	272
2019-02-13	13.6	13.6	13.34	13.46	-0.14	-1.03	209053.0	2810593.56	176
2019-02-12	13.46	13.64	13.4	13.6	0.2	1.49	330447.0	4480835.86	324
2019-02-11	13.48	13.5	13.4	13.4	-0.04	-0.3	145498.0	1956184.18	125
2019-02-10	13.4	13.44	13.3	13.44	0.0	0.0	229607.0	3070077.24	290
2019-02-07	13.58	13.58	13.42	13.44	-0.12	-0.88	89152.0	1202702.32	153
2019-02-06	13.62	13.64	13.5	13.56	-0.06	-0.44	123189.0	1671518.66	165
2019-02-05	13.54	13.68	13.54	13.62	0.06	0.44	179688.0	2446727.8	219
2019-02-04	13.84	13.84	13.52	13.56	-0.26	-1.88	408847.0	5589150.86	404
2019-02-03	13.9	14.1	13.82	13.82	0.0	0.0	395933.0	5521650.84	339
2019-01-31	13.92	13.96	13.8	13.82	-0.1	-0.72	216263.0	2999092.86	220
2019-01-30	13.52	14.1	13.52	13.92	0.38	2.81	898680.0	12511747.58	776
2019-01-29	13.54	13.58	13.52	13.54	-0.04	-0.29	140432.0	1903540.3	137
2019-01-28	13.5	13.74	13.5	13.58	0.1	0.74	431111.0	5875149.2	371
2019-01-27	13.46	13.5	13.34	13.48	0.04	0.3	159977.0	2149143.4	131
2019-01-24	13.44	13.5	13.42	13.44	-0.08	-0.59	102370.0	1375616.02	126
2019-01-23	13.38	13.54	13.38	13.52	0.12	0.9	231134.0	3106091.2	221
2019-01-22	13.46	13.6	13.4	13.4	-0.1	-0.74	153255.0	2069767.9	196
2019-01-21	13.58	13.58	13.38	13.5	0.06	0.45	342685.0	4628039.34	357
2019-01-20	13.36	13.46	13.34	13.44	0.1	0.75	287534.0	3848200.74	228
2019-01-17	13.36	13.36	13.3	13.34	-0.04	-0.3	236701.0	3155898.22	179
2019-01-16	13.36	13.38	13.3	13.38	0.02	0.15	254188.0	3391778.34	181
2019-01-15	13.38	13.4	13.36	13.36	0.0	0.0	103751.0	1387647.3	104
2019-01-14	13.3	13.42	13.3	13.36	-0.1	-0.74	184260.0	2463399.02	210
2019-01-13	13.48	13.56	13.4	13.46	-0.04	-0.3	163672.0	2205551.2	218
2019-01-10	13.5	13.68	13.3	13.5	0.0	0.0	273595.0	3689318.74	323
2019-01-09	13.42	13.6	13.4	13.5	-0.02	-0.15	193062.0	2605247.4	293
2019-01-08	13.7	13.78	13.4	13.52	-0.24	-1.74	470128.0	6379682.88	508
2019-01-07	13.82	13.88	13.7	13.76	-0.04	-0.29	265615.0	3652948.94	312
2019-01-06	13.58	13.8	13.52	13.8	0.3	2.22	490435.0	6697830.96	644
2019-01-03	13.12	13.6	13.12	13.5	0.38	2.9	543833.0	7310373.96	741
2019-01-02	13.2	13.2	13.0	13.12	-0.06	-0.46	127803.0	1673883.52	188
2019-01-01	13.16	13.32	13.12	13.18	0.16	1.23	459143.0	6068368.5	564
2018-12-31	12.92	13.04	12.9	13.02	0.02	0.15	141411.0	1830320.76	210
2018-12-30	12.94	13.1	12.9	13.0	0.16	1.25	171404.0	2229329.24	245
2018-12-27	12.9	12.92	12.8	12.84	0.04	0.31	234159.0	3004732.04	259
2018-12-26	12.84	12.9	12.8	12.8	-0.1	-0.78	201171.0	2585791.88	249
2018-12-25	12.94	12.94	12.82	12.9	-0.08	-0.62	153981.0	1984622.38	226
2018-12-24	13.0	13.1	12.96	12.98	-0.06	-0.46	245273.0	3192572.12	258
2018-12-23	12.84	13.1	12.7	13.04	-0.02	-0.15	229290.0	2961471.26	315
2018-12-20	13.36	13.38	13.0	13.06	-0.34	-2.54	222170.0	2939164.48	336
2018-12-19	13.6	13.7	13.4	13.4	-0.24	-1.76	385002.0	5205427.88	513
2018-12-18	13.42	13.88	13.3	13.64	0.16	1.19	468022.0	6325841.08	655
2018-12-17	12.92	13.98	12.92	13.48	0.6	4.66	1603151.0	21654124.06	1744
2018-12-16	13.0	13.0	12.84	12.88	0.08	0.63	294236.0	3797476.26	388
2018-12-13	13.0	13.1	12.8	12.8	-0.04	-0.31	666411.0	8649606.24	692
2018-12-12	12.76	12.84	12.72	12.84	0.1	0.78	195489.0	2501164.08	233
2018-12-11	12.82	12.88	12.74	12.74	0.02	0.16	153869.0	1973869.2	214
2018-12-10	12.96	12.96	12.72	12.72	-0.24	-1.85	146010.0	1873509.56	198
2018-12-09	12.92	12.98	12.92	12.96	0.04	0.31	44197.0	572602.96	51
2018-12-06	12.94	13.06	12.8	12.92	-0.04	-0.31	333164.0	4304209.9	277
2018-12-05	13.0	13.06	12.88	12.96	-0.18	-1.37	412917.0	5347544.38	384
2018-12-04	13.1	13.14	13.04	13.14	0.04	0.31	102519.0	1342241.84	117
2018-12-03	13.12	13.24	13.1	13.1	-0.06	-0.46	146760.0	1929396.78	174
2018-12-02	13.0	13.26	13.0	13.16	0.16	1.23	178843.0	2346875.22	217
2018-11-29	12.96	13.0	12.9	13.0	0.06	0.46	141959.0	1840253.02	169
2018-11-28	12.92	13.06	12.9	12.94	0.02	0.15	250307.0	3243172.44	185
2018-11-27	12.98	13.0	12.9	12.92	0.02	0.16	102187.0	1322691.02	195
2018-11-26	13.16	13.16	12.9	12.9	-0.28	-2.12	39524.0	515189.0	102
2018-11-25	13.18	13.26	13.0	13.18	-0.12	-0.9	170177.0	2227798.1	210
2018-11-22	12.74	13.36	12.74	13.3	0.56	4.4	353718.0	4630321.84	384
2018-11-21	12.6	12.74	12.6	12.74	0.04	0.31	121696.0	1542305.2	127
2018-11-20	12.7	12.86	12.7	12.7	-0.06	-0.47	187603.0	2395016.4	181
2018-11-19	13.0	13.06	12.74	12.76	-0.24	-1.85	182919.0	2356639.88	277
2018-11-18	13.52	13.52	13.0	13.0	-0.28	-2.11	339286.0	4464756.74	444
2018-11-15	13.48	13.5	13.1	13.28	0.02	0.15	417168.0	5553933.02	474
2018-11-14	12.7	13.26	12.7	13.26	0.28	2.16	685780.0	8970616.7	424
2018-11-13	13.06	13.06	12.9	12.98	-0.2	-1.52	443018.0	5746635.02	365
2018-11-12	13.5	13.52	13.1	13.18	-0.14	-1.05	532395.0	7067169.9	401
2018-11-11	13.0	13.5	12.8	13.32	0.62	4.88	880205.0	11613365.0	844
2018-11-08	12.58	12.7	12.46	12.7	0.1	0.79	243981.0	3063014.1	273
2018-11-07	12.5	12.6	12.42	12.6	-0.06	-0.47	316304.0	3956326.2	322
2018-11-06	13.2	13.2	12.5	12.66	0.66	5.5	1391620.0	17706298.62	1161
2018-11-05	11.9	12.0	11.88	12.0	0.0	0.0	191936.0	2290210.84	161
2018-11-04	12.0	12.08	11.92	12.0	-0.02	-0.17	163206.0	1962639.3	142
2018-11-01	12.16	12.34	11.98	12.02	-0.14	-1.15	484495.0	5903223.42	331
2018-10-31	12.0	12.3	11.92	12.16	0.12	1.0	287043.0	3462832.76	317
2018-10-30	12.44	12.6	12.0	12.04	-0.18	-1.47	1106650.0	13563842.24	753
2018-10-29	11.4	12.22	11.38	12.22	1.1	9.89	983984.0	11739837.68	707
2018-10-28	10.94	11.16	10.94	11.12	0.24	2.21	275354.0	3048859.62	319
2018-10-25	10.92	11.04	10.84	10.88	-0.1	-0.91	282877.0	3090629.52	356
2018-10-24	10.86	11.2	10.86	10.98	0.24	2.23	372089.0	4094853.46	280
2018-10-23	10.42	10.84	10.42	10.74	0.32	3.07	244443.0	2604125.02	255
2018-10-22	10.9	10.9	10.4	10.42	-0.44	-4.05	142952.0	1508420.32	260
2018-10-21	10.32	10.86	10.32	10.86	-0.24	-2.16	390202.0	4158120.34	355
2018-10-18	11.16	11.48	11.04	11.1	0.24	2.21	804349.0	9039285.0	800
2018-10-17	10.54	10.86	10.54	10.86	0.32	3.04	180883.0	1941840.44	203
2018-10-16	10.62	10.62	10.34	10.54	-0.14	-1.31	105551.0	1107236.26	149
2018-10-15	10.54	10.7	10.32	10.68	0.48	4.71	208890.0	2194030.34	216
2018-10-14	11.16	11.16	10.2	10.2	-0.98	-8.77	354850.0	3698026.36	515
2018-10-11	11.68	11.68	11.14	11.18	-0.54	-4.61	292421.0	3331926.46	365
2018-10-10	11.78	11.78	11.72	11.72	-0.1	-0.85	41952.0	493217.78	94
2018-10-09	11.82	11.86	11.76	11.82	-0.04	-0.34	145783.0	1724248.38	182
2018-10-08	11.76	11.92	11.76	11.86	0.14	1.19	292798.0	3464016.0	361
2018-10-07	11.82	11.88	11.7	11.72	-0.1	-0.85	154523.0	1821276.14	269
2018-10-04	11.86	11.94	11.82	11.82	-0.1	-0.84	206580.0	2451945.26	247
2018-10-03	11.94	11.94	11.8	11.92	0.0	0.0	300573.0	3569310.4	289
2018-10-02	12.12	12.12	11.82	11.92	-0.2	-1.65	486534.0	5805200.14	546
2018-10-01	12.12	12.32	12.08	12.12	0.02	0.17	946943.0	11551510.18	727
2018-09-30	11.98	12.1	11.9	12.1	0.18	1.51	525730.0	6317721.32	617
2018-09-27	11.88	12.04	11.86	11.92	0.08	0.68	1019638.0	12164552.98	1088
2018-09-26	12.0	12.0	11.78	11.84	-0.16	-1.33	948995.0	11260571.0	1139
2018-09-25	12.2	12.2	11.9	12.0	-0.18	-1.48	263523.0	3188677.18	400
2018-09-20	12.24	12.24	12.04	12.18	-0.04	-0.33	412306.0	5018285.3	356
2018-09-19	12.24	12.26	12.2	12.22	-0.06	-0.49	387901.0	4744081.38	389
2018-09-18	12.3	12.36	12.18	12.28	-0.06	-0.49	215414.0	2641876.58	262
2018-09-17	12.3	12.38	12.24	12.34	0.04	0.33	178836.0	2197606.9	279
2018-09-16	12.48	12.66	12.3	12.3	-0.18	-1.44	117685.0	1471061.22	215
2018-09-13	12.62	12.68	12.2	12.48	-0.12	-0.95	116396.0	1444521.62	263
2018-09-12	12.88	12.98	12.5	12.6	-0.3	-2.33	153079.0	1951214.0	624
2018-09-11	12.9	12.9	12.84	12.9	0.02	0.16	299467.0	3862032.24	171
2018-09-10	13.2	13.2	12.84	12.88	-0.34	-2.57	266706.0	3457368.34	426
2018-09-09	13.18	13.34	13.1	13.22	0.08	0.61	26741.0	353383.96	54
2018-09-06	13.1	13.2	13.0	13.14	-0.08	-0.61	180450.0	2355610.88	209
2018-09-05	13.5	13.56	13.1	13.22	-0.24	-1.78	175735.0	2340163.96	185
2018-09-04	13.64	13.68	13.46	13.46	-0.12	-0.88	203860.0	2772777.08	274
2018-09-03	13.6	13.6	13.4	13.58	-0.04	-0.29	82708.0	1122398.68	134
2018-09-02	13.7	13.72	13.62	13.62	0.0	0.0	43736.0	596673.48	107
2018-08-30	13.72	13.74	13.62	13.62	-0.1	-0.73	65743.0	900652.08	89
2018-08-29	13.8	13.8	13.68	13.72	-0.06	-0.44	58358.0	801900.36	115
2018-08-28	13.7	14.0	13.7	13.78	0.14	1.03	216491.0	2989536.66	262
2018-08-27	13.8	13.84	13.6	13.64	-0.14	-1.02	71365.0	979388.1	111
2018-08-26	13.9	13.9	13.78	13.78	-0.02	-0.14	101009.0	1396031.66	98
2018-08-16	13.84	13.88	13.8	13.8	-0.04	-0.29	73379.0	1014659.48	124
2018-08-15	13.86	13.96	13.84	13.84	0.04	0.29	57105.0	792433.76	84
2018-08-14	13.9	13.98	13.7	13.8	-0.02	-0.14	63056.0	874154.28	132
2018-08-13	13.6	13.82	13.6	13.82	0.02	0.14	77839.0	1071794.7	113
2018-08-12	14.2	14.3	13.8	13.8	-0.6	-4.17	321982.0	4483699.84	257
2018-08-09	14.5	14.52	14.4	14.4	-0.2	-1.37	199121.0	2878000.4	140
2018-08-08	14.58	14.64	14.46	14.6	0.08	0.55	287176.0	4166856.6	164
2018-08-07	14.8	14.8	14.5	14.52	-0.24	-1.63	151719.0	2213968.36	181
2018-08-06	14.88	14.9	14.66	14.76	-0.06	-0.4	100107.0	1483016.5	102
2018-08-05	14.98	15.3	14.8	14.82	-0.68	-4.39	241734.0	3616019.6	242
2018-08-02	15.36	15.6	15.36	15.5	0.0	0.0	59909.0	928541.36	98
2018-08-01	15.44	15.64	15.44	15.5	0.02	0.13	73943.0	1148288.58	91
2018-07-31	15.5	15.5	15.48	15.48	0.0	0.0	42039.0	651114.1	36
2018-07-30	15.5	15.5	15.48	15.48	-0.02	-0.13	60837.0	942050.36	50
2018-07-29	15.62	15.62	15.44	15.5	-0.12	-0.77	47112.0	729383.54	61
2018-07-26	15.7	15.7	15.22	15.62	-0.08	-0.51	118564.0	1831747.9	197
2018-07-25	15.8	15.8	15.64	15.7	-0.1	-0.63	39645.0	622177.56	71
2018-07-24	15.92	15.92	15.8	15.8	-0.1	-0.63	62044.0	983250.94	103
2018-07-23	15.92	16.2	15.82	15.9	-0.02	-0.13	226318.0	3616631.64	247
2018-07-22	16.08	16.1	15.84	15.92	-0.22	-1.36	224434.0	3580118.86	301
2018-07-19	16.6	16.78	16.12	16.14	-0.14	-0.86	828056.0	13621197.24	950
2018-07-18	15.92	16.4	15.88	16.28	0.46	2.91	657887.0	10679437.56	674
2018-07-17	15.76	15.84	15.76	15.82	0.0	0.0	88135.0	1393088.46	84
2018-07-16	15.68	15.82	15.64	15.82	-0.04	-0.25	61273.0	966113.12	62
2018-07-15	15.8	15.86	15.64	15.86	0.06	0.38	34921.0	548695.48	48
2018-07-12	15.88	15.9	15.8	15.8	0.0	0.0	37700.0	597148.56	60
2018-07-11	15.86	15.88	15.8	15.8	0.02	0.13	65919.0	1043337.9	71
2018-07-10	15.7	15.8	15.7	15.78	-0.02	-0.13	83190.0	1310276.94	107
2018-07-09	15.72	15.86	15.62	15.8	0.2	1.28	68080.0	1070992.66	70
2018-07-08	15.6	15.74	15.6	15.6	0.0	0.0	76243.0	1193489.52	76
2018-07-05	15.68	15.68	15.6	15.6	-0.08	-0.51	63758.0	995263.5	81
2018-07-04	15.66	15.74	15.64	15.68	-0.12	-0.76	38033.0	596463.46	76
2018-07-03	15.54	15.9	15.54	15.8	0.26	1.67	126256.0	1985451.72	186
2018-07-02	15.52	15.54	15.52	15.54	-0.04	-0.26	60560.0	940312.56	77
2018-07-01	15.62	15.66	15.54	15.58	-0.06	-0.38	151854.0	2365287.88	191
2018-06-28	15.7	15.7	15.64	15.64	-0.06	-0.38	202227.0	3168813.5	267
2018-06-27	15.78	15.8	15.7	15.7	-0.06	-0.38	379048.0	5974596.88	245
2018-06-26	15.86	15.86	15.76	15.76	-0.1	-0.63	96329.0	1522299.06	198
2018-06-25	16.02	16.02	15.86	15.86	-0.14	-0.88	223134.0	3552291.84	387
2018-06-24	16.24	16.24	16.0	16.0	-0.24	-1.48	526229.0	8463430.58	575
2018-06-21	16.18	16.26	16.18	16.24	0.04	0.25	22497.0	364796.2	67
2018-06-20	16.24	16.24	16.2	16.2	0.02	0.12	24664.0	399996.46	48
2018-06-12	16.0	16.3	16.0	16.18	0.12	0.75	59904.0	968587.2	82
2018-06-11	16.06	16.18	16.0	16.06	0.0	0.0	53782.0	863078.6	117
2018-06-10	16.28	16.28	16.06	16.06	-0.3	-1.83	106186.0	1714177.82	197
2018-06-07	16.34	16.4	16.34	16.36	-0.02	-0.12	59387.0	971750.78	101
2018-06-06	16.42	16.46	16.34	16.38	-0.08	-0.49	168329.0	2759525.78	101
2018-06-05	16.5	16.5	16.28	16.46	-0.04	-0.24	419133.0	6860496.56	277
2018-06-04	16.42	16.6	16.42	16.5	-0.1	-0.6	542222.0	8953803.96	176
2018-06-03	16.48	16.6	16.34	16.6	0.1	0.61	222528.0	3664991.88	116
2018-05-31	16.5	16.64	16.5	16.5	-0.06	-0.36	63716.0	1053625.2	85
2018-05-30	16.58	16.7	16.24	16.56	-0.02	-0.12	136114.0	2252706.36	133
2018-05-29	16.4	16.76	16.4	16.58	0.24	1.47	332123.0	5533853.94	333
2018-05-28	16.0	16.6	16.0	16.34	0.3	1.87	325479.0	5333244.16	381
2018-05-27	16.04	16.1	15.98	16.04	-0.08	-0.5	106617.0	1712433.1	109
2018-05-24	16.24	16.24	16.1	16.12	-0.15	-0.92	107171.0	1732435.52	154
2018-05-23	16.28	16.3	16.18	16.27	-0.02	-0.12	165214.0	2679658.72	141
2018-05-22	16.22	16.3	16.1	16.29	0.08	0.49	89834.0	1455117.36	135
2018-05-21	16.26	16.5	16.16	16.21	0.04	0.25	219797.0	3576241.08	271
2018-05-20	16.14	16.28	16.06	16.17	0.31	1.95	464058.0	7496490.1	402
2018-05-17	15.8	15.88	15.74	15.86	0.03	0.19	119167.0	1884036.4	119
2018-05-16	15.8	15.86	15.6	15.83	0.01	0.06	131423.0	2069760.02	211
2018-05-15	16.1	16.1	15.8	15.82	-0.09	-0.57	353406.0	5640002.48	252
2018-05-14	16.1	16.2	15.86	15.91	-0.1	-0.62	214243.0	3431057.4	334
2018-05-13	16.0	16.14	15.86	16.01	-0.13	-0.81	404751.0	6470251.3	371
2018-05-10	16.0	16.38	16.0	16.14	0.01	0.06	137718.0	2231806.94	142
2018-05-09	16.4	16.4	16.08	16.13	-0.11	-0.68	245405.0	3978566.7	239
2018-05-08	16.52	16.54	16.2	16.24	-0.25	-1.52	401957.0	6571247.36	396
2018-05-07	16.88	16.88	16.48	16.49	-0.43	-2.54	395381.0	6558609.14	330
2018-05-06	16.8	17.02	16.8	16.92	0.09	0.53	306489.0	5200477.28	265
2018-05-03	17.04	17.08	16.82	16.83	-0.22	-1.29	274174.0	4634023.0	315
2018-05-02	17.26	17.26	17.02	17.05	-0.2	-1.16	925919.0	15855333.36	579
2018-05-01	17.52	17.52	17.14	17.25	-0.11	-0.63	358446.0	6201158.94	391
2018-04-30	17.44	17.52	17.34	17.36	-0.04	-0.23	658778.0	11473263.72	462
2018-04-29	17.4	17.6	17.28	17.4	-0.08	-0.46	530780.0	9233318.86	467
2018-04-26	17.6	17.68	17.4	17.48	-0.13	-0.74	269136.0	4711370.28	264
2018-04-25	18.0	18.0	17.6	17.61	-0.12	-0.68	245039.0	4350909.18	397
2018-04-24	17.84	17.88	17.6	17.73	-0.12	-0.67	458566.0	8138293.64	432
2018-04-23	17.64	17.96	17.6	17.85	0.23	1.31	686358.0	12210194.7	662
2018-04-22	17.64	17.76	17.56	17.62	0.1	0.57	180770.0	3192864.14	231
2018-04-19	17.6	17.7	17.5	17.52	-0.05	-0.28	441191.0	7758173.48	247
2018-04-18	17.5	17.72	17.5	17.57	0.1	0.57	275867.0	4853286.04	258
2018-04-17	17.42	17.62	17.4	17.47	0.14	0.81	289307.0	5066011.38	390
2018-04-16	17.24	17.44	17.22	17.33	0.11	0.64	323330.0	5604179.8	367
2018-04-15	16.94	17.24	16.94	17.22	0.34	2.01	274875.0	4723007.7	379
2018-04-12	16.76	16.92	16.76	16.88	-0.06	-0.35	99137.0	1672286.62	138
2018-04-11	17.16	17.26	16.74	16.94	-0.22	-1.28	383325.0	6562051.5	308
2018-04-10	17.46	17.48	17.16	17.16	-0.32	-1.83	367752.0	6344343.46	349
2018-04-09	17.52	17.6	17.42	17.48	-0.03	-0.17	178824.0	3130757.92	211
2018-04-08	17.42	17.56	17.34	17.51	0.16	0.92	386514.0	6732834.98	407
2018-04-05	17.3	17.44	17.3	17.35	0.11	0.64	242780.0	4213161.26	273
2018-04-04	17.32	17.38	17.22	17.24	0.05	0.29	153683.0	2652951.92	176
2018-04-03	17.16	17.3	17.12	17.19	0.03	0.17	117721.0	2024992.18	164
2018-04-02	17.2	17.24	17.16	17.16	-0.04	-0.23	68625.0	1178561.46	115
2018-04-01	17.6	17.76	17.16	17.2	-0.08	-0.46	403590.0	7016262.52	384
2018-03-29	17.34	17.34	17.12	17.28	0.11	0.64	234818.0	4053373.32	289
2018-03-28	17.82	17.82	17.14	17.17	-0.71	-3.97	529848.0	9215454.38	547
2018-03-27	18.68	18.68	17.82	17.88	0.08	0.45	251261.0	4566696.7	391
2018-03-26	18.04	18.04	17.7	17.8	-0.23	-1.28	101676.0	1809419.7	163
2018-03-25	18.08	18.22	17.78	18.03	-0.19	-1.04	151176.0	2715244.92	143
2018-03-22	18.2	18.36	18.14	18.22	-0.09	-0.49	75808.0	1382212.4	119
2018-03-21	18.44	18.44	18.2	18.31	-0.05	-0.27	56750.0	1038583.6	75
2018-03-20	18.22	18.4	17.88	18.36	0.29	1.6	122582.0	2233692.96	142
2018-03-19	18.44	18.46	18.04	18.07	-0.33	-1.79	66699.0	1213574.7	142
2018-03-18	18.18	18.48	18.18	18.4	0.04	0.22	239955.0	4416755.82	166
2018-03-15	18.18	18.92	17.94	18.36	0.18	0.99	499337.0	9184814.48	429
2018-03-14	18.04	18.2	17.9	18.18	0.13	0.72	45536.0	820140.02	61
2018-03-13	17.88	18.22	17.88	18.05	0.19	1.06	94365.0	1698592.76	169
2018-03-12	17.6	18.2	17.52	17.86	0.33	1.88	368683.0	6563453.2	241
2018-03-11	17.54	17.58	17.54	17.53	0.21	1.21	32633.0	572717.06	82
2018-03-08	17.24	17.34	17.24	17.32	0.13	0.76	53468.0	923459.64	48
2018-03-07	17.08	17.2	17.08	17.19	-0.03	-0.17	20463.0	350994.22	45
2018-03-06	17.08	17.24	17.0	17.22	-0.04	-0.23	110979.0	1900713.58	138
2018-03-05	17.34	17.34	17.24	17.26	0.1	0.58	62511.0	1078732.58	49
2018-03-04	17.16	17.16	17.16	17.16	-0.12	-0.69	6490.0	112053.44	39
2018-03-01	17.24	17.34	17.24	17.28	-0.05	-0.29	26856.0	463838.42	72
2018-02-28	17.24	17.38	17.14	17.33	0.0	0.0	74989.0	1293503.48	95
2018-02-27	17.56	17.56	17.34	17.33	-0.18	-1.03	83972.0	1457879.46	92
2018-02-26	17.26	17.58	17.26	17.51	0.27	1.57	89528.0	1563128.38	91
2018-02-25	17.42	17.42	17.24	17.24	0.0	0.0	54519.0	940807.04	46
2018-02-22	17.44	17.44	17.24	17.24	-0.19	-1.09	68716.0	1187554.5	83
2018-02-21	17.46	17.48	17.32	17.43	0.11	0.64	54902.0	957076.0	67
2018-02-20	17.36	17.36	17.24	17.32	0.08	0.46	38052.0	658108.22	55
2018-02-19	17.34	17.38	17.2	17.24	-0.12	-0.69	116884.0	2014130.46	103
2018-02-18	17.3	17.44	17.3	17.36	0.05	0.29	110654.0	1922430.7	131
2018-02-15	17.24	17.4	17.16	17.31	0.1	0.58	40268.0	694832.84	134
2018-02-14	17.4	17.4	17.22	17.21	-0.2	-1.15	30290.0	524900.46	60
2018-02-13	16.98	17.62	16.98	17.41	0.5	2.96	273102.0	4767061.16	264
2018-02-12	16.76	16.92	16.76	16.91	0.16	0.96	34778.0	586757.96	39
2018-02-11	16.56	16.72	16.56	16.75	-0.14	-0.83	7524.0	125512.26	22
2018-02-08	16.98	16.98	16.72	16.89	-0.02	-0.12	78552.0	1331037.34	96
2018-02-07	16.88	17.14	16.84	16.91	0.07	0.42	201987.0	3421475.56	112
2018-02-06	17.06	17.24	16.36	16.84	-0.32	-1.86	57282.0	966363.54	81
2018-02-05	17.36	17.36	17.08	17.16	-0.2	-1.15	111062.0	1907179.32	101
2018-02-04	17.42	17.52	17.34	17.36	-0.14	-0.8	110483.0	1917972.46	76
2018-02-01	17.52	17.58	17.42	17.5	-0.01	-0.06	66394.0	1163963.6	61
2018-01-31	17.48	17.72	17.42	17.51	-0.13	-0.74	97361.0	1708648.22	88
2018-01-30	17.46	17.68	17.42	17.64	0.18	1.03	63983.0	1122030.82	113
2018-01-29	17.56	17.62	17.34	17.46	-0.1	-0.57	134861.0	2346969.64	143
2018-01-28	17.66	17.7	17.56	17.56	-0.02	-0.11	114370.0	2013597.5	68
2018-01-25	17.38	17.66	17.38	17.58	0.18	1.03	170692.0	2992851.04	87
2018-01-24	17.56	17.56	17.4	17.4	-0.24	-1.36	100510.0	1758262.92	69
2018-01-23	17.74	17.84	17.7	17.64	-0.05	-0.28	65744.0	1169194.82	89
2018-01-22	17.72	17.78	17.7	17.69	-0.08	-0.45	93459.0	1655063.18	54
2018-01-21	17.82	17.9	17.76	17.77	-0.02	-0.11	91964.0	1635493.5	75
2018-01-18	17.94	17.96	17.68	17.79	-0.09	-0.5	101080.0	1800402.52	117
2018-01-17	17.96	18.04	17.76	17.88	-0.02	-0.11	274466.0	4898985.32	213
2018-01-16	17.76	17.92	17.7	17.9	0.44	2.52	439617.0	7842968.66	319
2018-01-15	17.38	17.66	17.38	17.46	0.15	0.87	171440.0	3001440.16	161
2018-01-14	17.16	17.34	17.16	17.31	0.08	0.46	115245.0	1988318.0	67
2018-01-11	17.24	17.34	17.24	17.23	-0.08	-0.46	17184.0	297100.4	26
2018-01-10	17.26	17.32	17.2	17.31	0.06	0.35	55698.0	959577.82	40
2018-01-09	17.24	17.26	17.16	17.25	0.01	0.06	139799.0	2407618.54	53
2018-01-08	17.1	17.34	17.02	17.24	0.07	0.41	116827.0	2002978.8	139
2018-01-07	17.2	17.34	17.14	17.17	-0.02	-0.12	174050.0	2994763.94	129
2018-01-04	17.42	17.42	17.2	17.19	-0.11	-0.64	142837.0	2459717.58	144
2018-01-03	17.28	17.48	16.9	17.3	0.06	0.35	110487.0	1893977.0	134
2018-01-02	17.26	17.42	17.2	17.24	0.0	0.0	74234.0	1286287.74	89
2018-01-01	17.52	17.54	17.08	17.24	-0.42	-2.38	147000.0	2552648.56	113
2017-12-31	17.78	17.78	17.52	17.66	-0.05	-0.28	87290.0	1538543.46	98
2017-12-28	17.48	17.78	17.46	17.71	0.2	1.14	182913.0	3216177.16	164
2017-12-27	17.66	17.8	17.52	17.51	-0.18	-1.02	139134.0	2458455.06	179
2017-12-26	17.6	17.74	17.58	17.69	0.05	0.28	254428.0	4495519.3	104
2017-12-25	17.4	17.88	17.4	17.64	0.25	1.44	360185.0	6390571.1	402
2017-12-24	17.56	17.56	17.3	17.39	-0.11	-0.63	66526.0	1157277.08	48
2017-12-21	17.54	17.56	17.44	17.5	-0.04	-0.23	105645.0	1849476.46	80
2017-12-20	17.78	17.78	17.4	17.54	0.31	1.8	237193.0	4167319.38	174
2017-12-19	17.24	17.34	17.2	17.23	-0.05	-0.29	94862.0	1635777.06	73
2017-12-18	17.2	17.34	17.12	17.28	0.19	1.11	247033.0	4253462.7	184
2017-12-17	17.2	17.2	17.04	17.09	-0.08	-0.47	162449.0	2778215.44	157
2017-12-14	17.18	17.24	17.14	17.17	0.01	0.06	194393.0	3342122.02	120
2017-12-13	17.34	17.34	17.1	17.16	-0.16	-0.92	320524.0	5512128.98	271
2017-12-12	17.0	17.36	17.0	17.32	0.3	1.76	345484.0	5949774.58	410
2017-12-11	17.24	17.24	16.92	17.02	-0.14	-0.82	298206.0	5080221.62	287
2017-12-10	17.16	17.26	16.98	17.16	0.09	0.53	186879.0	3204078.28	213
2017-12-07	16.92	17.12	16.9	17.07	-0.16	-0.93	286571.0	4871807.54	280
2017-12-06	17.64	17.64	17.08	17.23	-0.43	-2.43	143244.0	2477676.06	212
2017-12-05	17.56	17.78	17.52	17.66	-0.06	-0.34	123720.0	2184739.86	216
2017-12-04	17.24	17.78	17.16	17.72	0.65	3.81	314954.0	5528373.12	358
2017-12-03	16.68	17.12	16.68	17.07	0.49	2.96	210461.0	3573478.18	229
2017-11-30	16.6	16.6	16.54	16.58	0.06	0.36	35448.0	587652.36	68
2017-11-29	16.72	16.72	16.52	16.52	-0.13	-0.78	76308.0	1265850.38	123
2017-11-28	16.64	16.8	16.62	16.65	-0.02	-0.12	31847.0	531745.9	61
2017-11-27	16.62	16.9	16.62	16.67	0.14	0.85	93227.0	1561748.08	137
2017-11-26	16.54	16.76	16.54	16.53	0.08	0.49	98498.0	1632531.8	115
2017-11-23	16.18	16.6	16.18	16.45	0.29	1.79	78726.0	1290246.76	106
2017-11-22	16.2	16.34	16.16	16.16	0.07	0.44	48776.0	790113.68	68
2017-11-21	16.18	16.24	16.02	16.09	-0.09	-0.56	127787.0	2061528.68	135
2017-11-20	16.18	16.44	16.14	16.18	-0.36	-2.18	47320.0	768762.72	85
2017-11-19	16.66	16.66	16.54	16.54	-0.11	-0.66	32115.0	533488.38	45
2017-11-16	16.9	16.9	16.62	16.65	-0.25	-1.48	59807.0	1005636.12	51
2017-11-15	16.98	17.18	16.86	16.9	0.01	0.06	96386.0	1641652.5	96
2017-11-14	16.9	17.08	16.82	16.89	0.05	0.3	146097.0	2473440.5	138
2017-11-13	17.06	17.06	16.72	16.84	0.0	0.0	47586.0	799802.8	69
2017-11-12	17.24	17.24	16.44	16.84	-0.24	-1.41	93830.0	1600757.72	88
2017-11-09	17.1	17.34	17.02	17.08	-0.08	-0.47	69624.0	1199418.8	116
2017-11-08	16.72	17.16	16.72	17.16	0.11	0.65	28500.0	481989.86	50
2017-11-07	17.88	17.88	16.28	17.05	-0.72	-4.05	247575.0	4174531.82	289
2017-11-06	17.78	17.88	17.42	17.77	-0.06	-0.34	150404.0	2673748.12	169
2017-11-05	17.78	17.86	17.36	17.83	-0.13	-0.72	196001.0	3444751.28	180
2017-11-02	17.94	18.18	17.84	17.96	0.01	0.06	189849.0	3425561.08	212
2017-11-01	17.72	18.02	17.7	17.95	0.16	0.9	106131.0	1892377.14	145
2017-10-31	17.82	18.22	17.68	17.79	0.31	1.77	245611.0	4371963.44	292
2017-10-30	16.48	17.7	16.48	17.48	0.91	5.49	328532.0	5603385.18	323
2017-10-29	16.64	16.66	16.54	16.57	-0.05	-0.3	75701.0	1255302.12	84
2017-10-26	16.22	16.98	16.18	16.62	0.38	2.34	126800.0	2104552.98	181
2017-10-25	16.14	16.28	16.12	16.24	0.18	1.12	57951.0	938520.68	86
2017-10-24	16.0	16.14	15.98	16.06	-0.06	-0.37	152138.0	2440004.06	206
2017-10-23	16.58	16.58	16.02	16.12	-0.48	-2.89	121815.0	1979960.54	200
2017-10-22	16.76	17.08	16.54	16.6	-0.23	-1.37	302393.0	5082898.24	300
2017-10-19	16.9	16.9	16.72	16.83	-0.01	-0.06	96531.0	1619550.96	123
2017-10-18	17.22	17.22	16.82	16.84	-0.23	-1.35	106931.0	1812105.54	131
2017-10-17	16.8	17.14	16.72	17.07	0.18	1.07	166688.0	2819452.36	212
2017-10-16	16.72	17.02	16.54	16.89	0.16	0.96	292640.0	4905980.58	338
2017-10-15	17.24	17.24	16.6	16.73	-0.56	-3.24	603972.0	10212832.58	546
2017-10-12	17.16	17.4	16.9	17.29	0.28	1.65	368289.0	6350448.32	255
2017-10-11	16.72	17.24	16.72	17.01	0.04	0.24	526636.0	8958391.26	393
2017-10-10	18.04	18.12	16.92	16.97	-0.99	-5.51	606921.0	10534900.36	520
2017-10-09	18.2	18.2	17.94	17.96	-0.23	-1.26	336565.0	6059340.16	264
2017-10-08	18.68	18.68	18.1	18.19	-0.18	-0.98	350823.0	6417160.18	285
2017-10-05	18.68	18.68	18.22	18.37	-0.2	-1.08	342236.0	6298462.42	288
2017-10-04	18.84	18.9	18.42	18.57	-0.3	-1.59	562816.0	10478644.14	487
2017-10-03	18.22	19.1	18.2	18.87	0.65	3.57	1109692.0	20865602.64	836
2017-10-02	18.5	18.52	18.04	18.22	-0.27	-1.46	335966.0	6114418.44	272
2017-10-01	18.7	18.7	18.34	18.49	-0.28	-1.49	257146.0	4757479.84	277
2017-09-28	19.1	19.2	18.68	18.77	-0.21	-1.11	487783.0	9258617.32	432
2017-09-27	18.68	19.42	18.5	18.98	0.46	2.48	1576424.0	29926467.5	1374
2017-09-26	17.96	18.66	17.96	18.52	0.62	3.46	728750.0	13353863.52	604
2017-09-25	17.88	18.12	17.78	17.9	0.08	0.45	279979.0	5020877.32	271
2017-09-21	17.96	18.06	17.74	17.82	-0.13	-0.72	538482.0	9604588.94	468
2017-09-20	18.66	18.66	17.8	17.95	-0.5	-2.71	770811.0	13898390.84	718
2017-09-19	18.14	18.94	18.14	18.45	0.26	1.43	1204800.0	22382456.66	1180
2017-09-18	18.14	18.38	17.86	18.19	0.4	2.25	1067095.0	19354742.2	785
2017-09-17	17.78	18.14	17.7	17.79	0.15	0.85	664812.0	11961084.6	581
2017-09-14	17.32	18.04	17.24	17.64	0.76	4.5	820721.0	14474078.38	722
2017-09-13	16.8	16.94	16.62	16.88	0.19	1.14	211322.0	3541785.78	210
2017-09-12	16.44	16.78	16.44	16.69	0.19	1.15	94496.0	1569232.14	155
2017-09-11	16.7	16.86	16.0	16.5	-0.16	-0.96	150056.0	2503224.22	173
2017-09-10	16.72	16.8	16.6	16.66	0.09	0.54	169620.0	2829303.66	144
2017-09-07	16.62	16.62	16.58	16.57	0.04	0.24	48239.0	801367.22	54
2017-09-06	16.72	16.72	16.54	16.53	0.07	0.43	37442.0	621214.48	76
2017-08-29	16.52	16.6	16.34	16.46	-0.08	-0.48	152279.0	2501295.88	123
2017-08-28	16.44	16.8	16.44	16.54	-0.3	-1.78	161409.0	2697678.8	143
2017-08-27	17.02	17.02	16.72	16.84	-0.23	-1.35	116801.0	1970251.42	166
2017-08-24	17.16	17.18	17.02	17.07	-0.13	-0.76	223913.0	3833970.98	162
2017-08-23	17.5	17.5	17.1	17.2	-0.16	-0.92	266522.0	4593800.84	232
2017-08-22	17.08	17.42	17.0	17.36	0.19	1.11	380284.0	6525950.0	329
2017-08-21	17.3	17.3	17.14	17.17	-0.14	-0.81	206931.0	3563892.26	182
2017-08-20	17.88	17.96	17.2	17.31	-0.41	-2.31	717721.0	12654344.72	383
2017-08-17	17.54	17.78	17.42	17.72	0.23	1.32	445691.0	7856085.68	285
2017-08-16	16.9	17.52	16.9	17.49	0.3	1.75	451541.0	7810524.08	333
2017-08-15	16.78	17.32	16.62	17.19	0.5	3.0	596243.0	10135082.24	402
2017-08-14	16.62	16.9	16.62	16.69	0.04	0.24	378596.0	6255134.34	120
2017-08-13	16.7	17.06	16.54	16.65	0.08	0.48	214098.0	3597847.48	203
2017-08-10	16.44	16.8	16.44	16.57	0.12	0.73	156529.0	2602051.62	181
2017-08-09	16.64	17.08	16.44	16.45	-0.12	-0.72	571849.0	9516102.56	486
2017-08-08	16.7	16.72	16.36	16.57	0.93	5.95	1209735.0	19921385.8	728
2017-08-07	15.74	15.74	15.56	15.64	-0.12	-0.76	170529.0	2662580.94	150
2017-08-06	15.8	15.82	15.74	15.76	-0.07	-0.44	174067.0	2749359.86	151
2017-08-03	16.0	16.0	15.8	15.83	0.03	0.19	57416.0	910111.64	112
2017-08-02	15.94	15.94	15.76	15.8	-0.19	-1.19	49259.0	780628.84	90
2017-08-01	16.1	16.1	15.92	15.99	-0.17	-1.05	186478.0	2983680.6	183
2017-07-31	15.76	16.28	15.66	16.16	0.13	0.81	239554.0	3833289.72	239
2017-07-30	15.32	16.18	15.32	16.03	0.57	3.69	655536.0	10445126.2	525
2017-07-27	15.56	15.86	15.34	15.46	0.04	0.26	421900.0	6564147.94	340
2017-07-26	15.56	15.6	15.4	15.42	-0.07	-0.45	151946.0	2351557.1	122
2017-07-25	15.56	15.56	15.38	15.49	0.07	0.45	91248.0	1412031.0	139
2017-07-24	15.2	15.64	15.2	15.42	0.14	0.92	239407.0	3688817.3	221
2017-07-23	15.3	15.4	15.16	15.28	-0.04	-0.26	284182.0	4354977.42	220
2017-07-20	15.24	15.38	15.16	15.32	0.17	1.12	238211.0	3640174.76	225
2017-07-19	15.12	15.26	15.12	15.15	0.03	0.2	68840.0	1042896.0	97
2017-07-18	15.16	15.28	15.08	15.12	-0.1	-0.66	107530.0	1627895.06	99
2017-07-17	15.3	15.4	15.22	15.22	-0.05	-0.33	99431.0	1521793.68	124
2017-07-16	15.18	15.34	15.18	15.27	0.11	0.73	113990.0	1740691.7	117
2017-07-13	15.06	15.34	15.02	15.16	0.01	0.07	149498.0	2266947.2	157
2017-07-12	15.44	15.54	15.14	15.15	-0.27	-1.75	523139.0	7983767.08	411
2017-07-11	15.14	15.48	15.14	15.42	0.31	2.05	486982.0	7463867.74	352
2017-07-10	15.12	15.18	15.0	15.11	0.05	0.33	312113.0	4714546.42	165
2017-07-09	15.04	15.16	14.86	15.06	0.08	0.53	165142.0	2479569.56	181
2017-07-06	15.56	15.64	14.84	14.98	0.11	0.74	496472.0	7558689.12	403
2017-07-05	14.7	14.92	14.7	14.87	0.03	0.2	136746.0	2026516.92	134
2017-07-04	14.68	15.12	14.68	14.84	0.1	0.68	477529.0	7055965.54	357
2017-07-03	14.76	14.76	14.68	14.74	-0.02	-0.14	127558.0	1876593.34	115
2017-07-02	14.84	14.94	14.64	14.76	-0.08	-0.54	282553.0	4197680.26	223
2017-06-22	14.88	14.88	14.68	14.84	-0.02	-0.13	111535.0	1650200.66	94
2017-06-21	14.68	14.9	14.58	14.86	0.47	3.27	386501.0	5732233.6	172
2017-06-20	14.96	14.96	14.22	14.39	-0.36	-2.44	234739.0	3424906.88	239
2017-06-19	14.6	14.78	14.6	14.75	0.3	2.08	35405.0	518910.28	52
2017-06-18	14.58	14.6	14.4	14.45	-0.13	-0.89	12734.0	184999.92	26
2017-06-15	14.84	14.84	14.54	14.58	-0.13	-0.88	19193.0	280575.66	32
2017-06-14	14.54	14.84	14.54	14.71	-0.02	-0.14	50851.0	745280.16	73
2017-06-13	14.4	14.84	14.4	14.73	0.29	2.01	34705.0	507968.94	66
2017-06-12	14.38	14.38	14.38	14.44	0.0	0.0	16693.0	240582.06	28
2017-06-11	14.9	14.9	14.4	14.44	-0.48	-3.22	44228.0	641324.92	68
2017-06-08	15.06	15.06	14.84	14.92	-0.25	-1.65	137121.0	2047097.5	119
2017-06-07	15.02	15.38	15.02	15.17	0.33	2.22	166712.0	2534824.88	203
2017-06-06	14.58	15.12	14.54	14.84	0.32	2.2	263186.0	3908629.42	208
2017-06-05	14.52	14.6	14.42	14.52	-0.15	-1.02	62666.0	908724.42	56
2017-06-04	14.76	14.76	14.62	14.67	0.0	0.0	33027.0	484353.36	50
2017-06-01	14.68	14.72	14.58	14.67	0.05	0.34	33645.0	492574.7	41
2017-05-31	14.76	14.76	14.54	14.62	-0.06	-0.41	52644.0	768448.25	66
2017-05-30	14.62	14.72	14.54	14.68	0.19	1.31	103447.0	1511682.55	104
2017-05-29	14.22	14.58	14.22	14.49	0.13	0.91	38193.0	550293.65	58
2017-05-28	15.02	15.02	14.22	14.36	-0.58	-3.88	115932.0	1663451.3	144
2017-05-25	14.94	15.12	14.94	14.94	-0.06	-0.4	95738.0	1437021.9	118
2017-05-24	15.08	15.08	14.9	15.0	-0.07	-0.46	108288.0	1620467.3	116
2017-05-23	15.48	15.48	15.08	15.07	-0.35	-2.27	178106.0	2700014.15	169
2017-05-22	15.56	15.56	15.48	15.42	-0.14	-0.9	39903.0	618153.35	70
2017-05-21	15.64	15.7	15.52	15.56	0.08	0.52	139232.0	2170706.3	135
2017-05-18	15.48	15.82	15.42	15.48	0.09	0.58	563393.0	8797148.85	405
2017-05-17	15.34	15.48	15.3	15.39	0.07	0.46	143882.0	2211661.3	149
2017-05-16	15.34	15.52	15.24	15.32	0.11	0.72	169884.0	2607909.95	211
2017-05-15	15.24	15.38	15.16	15.21	-0.02	-0.13	153510.0	2343108.9	182
2017-05-14	15.3	15.3	15.08	15.23	-0.08	-0.52	56098.0	851126.4	137
2017-05-11	15.6	15.64	15.3	15.31	-0.37	-2.36	134710.0	2091847.0	161
2017-05-10	15.82	16.0	15.7	15.68	-0.16	-1.01	87189.0	1377297.85	129
2017-05-09	15.88	15.88	15.74	15.84	-0.07	-0.44	116598.0	1841297.1	136
2017-05-08	15.92	16.0	15.88	15.91	0.03	0.19	37671.0	599251.25	57
2017-05-07	16.18	16.18	15.88	15.88	-0.29	-1.79	127793.0	2036576.7	116
2017-05-04	16.28	16.32	16.14	16.17	-0.16	-0.98	109385.0	1775807.1	112
2017-05-03	16.28	16.58	16.22	16.33	-0.01	-0.06	280575.0	4609922.35	252
2017-05-02	16.44	16.44	16.28	16.34	-0.02	-0.12	131983.0	2156842.05	147
2017-05-01	16.36	16.5	16.32	16.36	0.0	0.0	76262.0	1252297.6	61
2017-04-30	16.44	16.5	16.28	16.36	-0.17	-1.03	213126.0	3501060.25	177
2017-04-27	16.44	16.62	16.36	16.53	0.09	0.55	119060.0	1961343.1	94
2017-04-26	16.54	16.84	16.4	16.44	-0.09	-0.54	177940.0	2963575.25	222
2017-04-25	16.58	16.68	16.54	16.53	-0.13	-0.78	107467.0	1780269.3	116
2017-04-24	16.4	16.68	16.4	16.66	0.15	0.91	102944.0	1702906.0	98
2017-04-23	16.54	16.72	16.5	16.51	0.37	2.29	326846.0	5418735.45	279
2017-04-20	16.1	16.36	16.04	16.14	0.11	0.69	146356.0	2367648.6	194
2017-04-19	16.22	16.22	15.96	16.03	-0.17	-1.05	137050.0	2197059.95	123
2017-04-18	16.28	16.44	16.18	16.2	-0.12	-0.74	130870.0	2137297.6	147
2017-04-17	16.36	16.44	16.32	16.32	-0.18	-1.09	465849.0	7618390.3	355
2017-04-16	16.5	16.72	16.5	16.5	-0.1	-0.6	409686.0	6787914.25	306
2017-04-13	16.58	16.68	16.54	16.6	0.0	0.0	292652.0	4857302.0	273
2017-04-12	16.44	16.68	16.44	16.6	0.13	0.79	276287.0	4585749.2	223
2017-04-11	16.5	16.5	16.4	16.47	-0.06	-0.36	231127.0	3803653.8	209
2017-04-10	16.44	16.58	16.4	16.53	0.04	0.24	191750.0	3157084.4	191
2017-04-09	16.62	16.62	16.4	16.49	-0.12	-0.72	291529.0	4818917.25	256
2017-04-06	16.5	16.68	16.44	16.61	0.04	0.24	538616.0	8911851.5	363
2017-04-05	16.68	16.72	16.54	16.57	0.0	0.0	612965.0	10191964.35	415
2017-04-04	16.54	16.84	16.54	16.57	-0.03	-0.18	438932.0	7301466.5	336
2017-04-03	16.68	16.76	16.58	16.6	-0.08	-0.48	244627.0	4070074.3	243
2017-04-02	16.9	16.9	16.62	16.68	-0.2	-1.18	485450.0	8125444.35	387
2017-03-30	17.02	17.08	16.84	16.88	-0.16	-0.94	344457.0	5833385.55	281
2017-03-29	17.2	17.2	16.98	17.04	0.0	0.0	439409.0	7491243.15	375
2017-03-28	17.02	17.24	16.9	17.04	0.14	0.83	515679.0	8808453.0	432
2017-03-27	17.2	17.24	16.84	16.9	-0.22	-1.29	747847.0	12686090.2	654
2017-03-26	17.7	17.96	17.02	17.12	0.09	0.53	3878560.0	68328834.2	2650
2017-03-23	16.44	17.16	16.32	17.03	0.7	4.29	1584323.0	26473614.9	1010
2017-03-22	16.68	16.68	16.22	16.33	-0.38	-2.27	1302741.0	21377466.6	858
2017-03-21	16.72	16.98	16.58	16.71	0.0	0.0	433922.0	7266656.2	548
2017-03-20	16.68	16.98	16.68	16.71	0.02	0.12	468924.0	7882142.5	466
2017-03-19	16.84	16.84	16.54	16.69	0.09	0.54	348836.0	5812169.15	384
2017-03-16	16.62	16.98	16.54	16.6	-0.01	-0.06	527038.0	8832520.7	498
2017-03-15	16.8	16.8	16.44	16.61	0.02	0.12	352899.0	5859886.05	377
2017-03-14	16.44	16.68	16.28	16.59	0.07	0.42	439188.0	7244216.95	202
2017-03-13	16.8	16.98	16.44	16.52	-0.35	-2.07	316863.0	5310822.75	234
2017-03-12	16.8	17.08	16.8	16.87	-0.08	-0.47	240713.0	4064781.95	173
2017-03-09	17.3	17.3	16.9	16.95	-0.48	-2.75	286211.0	4885473.2	442
2017-03-08	17.2	17.64	17.12	17.43	0.29	1.69	639413.0	11124673.6	623
2017-03-07	17.38	17.38	17.12	17.14	-0.24	-1.38	256861.0	4421086.5	291
2017-03-06	16.62	17.7	16.62	17.38	0.7	4.2	1163315.0	20024076.8	1058
2017-03-05	16.72	16.84	16.54	16.68	-0.04	-0.24	118483.0	1984234.3	139
2017-03-02	16.8	16.84	16.62	16.72	0.0	0.0	283341.0	4746091.3	199
2017-03-01	16.8	16.8	16.44	16.72	0.04	0.24	134803.0	2241421.35	125
2017-02-28	16.44	16.72	16.44	16.68	0.17	1.03	176209.0	2911697.8	122
2017-02-27	16.94	16.94	16.5	16.51	-0.42	-2.48	174329.0	2909428.65	144
2017-02-26	16.9	17.08	16.8	16.93	0.03	0.18	125299.0	2120258.95	114
2017-02-23	17.02	17.02	16.72	16.9	-0.01	-0.06	138305.0	2331681.85	116
2017-02-22	17.08	17.12	16.84	16.91	-0.09	-0.53	313665.0	5318722.15	251
2017-02-21	16.98	17.08	16.76	17.0	-0.1	-0.58	195967.0	3311564.45	248
2017-02-20	17.56	17.56	17.02	17.1	-0.46	-2.62	260559.0	4508278.85	241
2017-02-19	17.48	17.88	17.42	17.56	0.27	1.56	696311.0	12275429.8	552
2017-02-16	17.08	17.38	16.98	17.29	0.31	1.83	741380.0	12764735.4	574
2017-02-15	16.98	17.02	16.9	16.98	0.06	0.35	164427.0	2786701.95	158
2017-02-14	16.94	16.98	16.58	16.92	-0.01	-0.06	385434.0	6492626.45	339
2017-02-13	17.08	17.08	16.9	16.93	-0.09	-0.53	259224.0	4396847.25	230
2017-02-12	16.98	17.24	16.98	17.02	0.14	0.83	273536.0	4693769.25	166
2017-02-09	16.9	16.98	16.8	16.88	-0.01	-0.06	93773.0	1582194.9	95
2017-02-08	17.12	17.12	16.76	16.89	-0.35	-2.03	256080.0	4318076.05	217
2017-02-07	17.34	17.42	17.16	17.24	-0.09	-0.52	109292.0	1888200.7	120
2017-02-06	17.34	17.34	17.12	17.33	0.07	0.41	122376.0	2110418.9	164
2017-02-05	17.6	17.78	17.24	17.26	-0.36	-2.04	220868.0	3859953.4	229
2017-02-02	17.78	17.82	17.56	17.62	-0.06	-0.34	274310.0	4847600.65	193
2017-02-01	17.64	17.88	17.48	17.68	0.18	1.03	335224.0	5925930.75	299
2017-01-31	17.6	17.6	17.38	17.5	-0.16	-0.91	124093.0	2167363.15	213
2017-01-30	17.74	17.92	17.64	17.66	-0.11	-0.62	270550.0	4814258.1	206
2017-01-29	17.78	18.04	17.52	17.77	0.16	0.91	373068.0	6641966.6	353
2017-01-26	17.74	18.14	17.6	17.61	-0.12	-0.68	959785.0	17150130.35	572
2017-01-25	17.08	18.14	17.08	17.73	0.82	4.85	2170587.0	38506124.9	1149
2017-01-24	17.16	17.16	16.9	16.91	-0.04	-0.24	612500.0	10410971.1	397
2017-01-23	16.28	17.24	16.22	16.95	0.92	5.74	1543046.0	25963052.85	952
2017-01-22	15.52	16.14	15.42	16.03	0.78	5.11	956302.0	15097809.55	636
2017-01-19	15.38	15.48	15.12	15.25	-0.13	-0.85	415692.0	6337973.95	426
2017-01-18	15.88	15.88	15.3	15.38	-0.44	-2.78	930239.0	14417766.65	683
2017-01-17	15.64	15.88	15.16	15.82	0.15	0.96	739927.0	11434448.9	550
2017-01-16	16.32	16.32	15.64	15.67	-0.67	-4.1	648080.0	10298512.5	466
2017-01-15	16.58	16.62	16.22	16.34	-0.21	-1.27	313668.0	5135256.0	301
2017-01-12	16.9	16.94	16.5	16.55	-0.29	-1.72	756485.0	12594237.5	575
2017-01-11	17.16	17.24	16.8	16.84	-0.38	-2.21	564769.0	9628222.9	363
2017-01-10	17.38	17.48	17.12	17.22	-0.36	-2.05	442637.0	7663400.8	345
2017-01-09	18.14	18.14	17.12	17.58	-0.47	-2.6	843620.0	14720983.95	625
2017-01-08	18.44	18.44	18.04	18.05	-0.26	-1.42	505385.0	9192989.65	437
2017-01-05	18.62	18.76	17.88	18.31	-0.25	-1.35	1653208.0	30289334.25	1203
2017-01-04	18.54	19.38	18.36	18.56	0.17	0.92	3758178.0	70467875.25	2050
2017-01-03	18.14	18.72	18.1	18.39	0.27	1.49	2024009.0	37371107.35	1243
2017-01-02	17.78	18.4	17.7	18.12	0.4	2.26	1985115.0	35890800.45	1181
2017-01-01	17.7	17.82	17.6	17.72	0.05	0.28	526278.0	9325287.45	357
2016-12-29	17.78	17.96	17.6	17.67	-0.28	-1.56	569226.0	10092621.15	557
2016-12-28	18.18	18.4	17.92	17.95	-0.16	-0.88	1037603.0	18889606.85	601
2016-12-27	17.74	18.32	17.64	18.11	0.41	2.32	1495083.0	26905832.05	723
2016-12-26	18.0	18.0	17.64	17.7	-0.18	-1.01	786425.0	14038634.8	434
2016-12-25	17.42	18.04	17.42	17.88	0.54	3.11	1996170.0	35538186.75	1129
2016-12-22	16.9	17.42	16.8	17.34	0.42	2.48	745991.0	12823639.8	555
2016-12-21	17.34	17.42	16.9	16.92	-0.24	-1.4	670901.0	11428104.15	455
2016-12-20	16.9	17.24	16.54	17.16	0.24	1.42	628378.0	10593425.15	476
2016-12-19	17.52	17.52	16.9	16.92	-0.58	-3.31	464563.0	8033686.0	370
2016-12-18	17.42	17.56	17.24	17.5	0.22	1.27	516177.0	9004442.65	428
2016-12-15	16.72	17.7	16.72	17.28	0.36	2.13	1024397.0	17703267.85	856
2016-12-14	16.94	17.12	16.54	16.92	-0.08	-0.47	592975.0	9986818.85	507
2016-12-13	17.08	17.38	16.94	17.0	-0.58	-3.3	465670.0	7984342.5	472
2016-12-12	18.04	18.1	17.42	17.58	-0.31	-1.73	1091230.0	19472927.35	712
2016-12-11	18.0	18.28	17.82	17.89	0.16	0.9	883195.0	15940834.05	586
2016-12-08	17.96	18.04	17.64	17.73	-0.17	-0.95	563193.0	10036536.25	533
2016-12-07	18.22	18.5	17.82	17.9	-0.41	-2.24	1080261.0	19536356.8	903
2016-12-06	16.9	18.44	16.9	18.31	1.43	8.47	2242609.0	39787408.15	1284
2016-12-05	16.62	17.02	16.4	16.88	0.12	0.72	640961.0	10738183.75	415
2016-12-04	16.72	17.3	16.68	16.76	0.16	0.96	1211825.0	20500635.6	853
2016-12-01	16.0	16.68	15.96	16.6	0.66	4.14	1405902.0	23065324.25	762
2016-11-30	15.96	16.18	15.82	15.94	0.13	0.82	622602.0	9993668.9	521
2016-11-29	16.14	16.36	15.78	15.81	-0.22	-1.37	744734.0	11966195.3	521
2016-11-28	15.52	16.18	15.52	16.03	0.58	3.75	1334854.0	21225523.45	897
2016-11-27	15.34	15.56	15.3	15.45	0.12	0.78	730986.0	11247445.45	547
2016-11-24	15.82	15.82	15.12	15.33	-0.15	-0.97	803100.0	12512384.05	469
2016-11-23	15.12	15.74	15.12	15.48	0.46	3.06	864692.0	13347866.45	502
2016-11-22	14.94	15.3	14.8	15.02	0.2	1.35	395048.0	5910287.9	292
2016-11-21	14.98	15.24	14.68	14.82	0.01	0.07	356016.0	5317495.55	295
2016-11-20	15.2	15.48	14.76	14.81	-0.18	-1.2	563768.0	8495199.7	423
2016-11-17	14.76	15.24	14.54	14.99	0.26	1.77	446061.0	6648817.3	379
2016-11-16	14.5	14.94	14.4	14.73	0.47	3.3	626059.0	9186279.05	426
2016-11-15	14.98	15.3	13.88	14.26	-0.59	-3.97	778039.0	11269923.3	482
2016-11-14	15.38	15.52	14.5	14.85	-0.48	-3.13	882377.0	13424257.7	505
2016-11-13	14.62	15.38	14.62	15.33	0.65	4.43	728910.0	11040086.45	363
2016-11-10	14.62	14.9	14.54	14.68	0.38	2.66	749923.0	11058348.25	404
2016-11-09	14.0	14.5	13.78	14.3	0.0	0.0	680873.0	9637556.25	453
2016-11-08	14.04	14.58	13.88	14.3	0.34	2.44	828124.0	11803189.3	472
2016-11-07	13.74	14.04	13.7	13.96	0.41	3.03	376863.0	5226698.35	286
2016-11-06	13.34	13.74	13.34	13.55	0.0	0.0	186909.0	2528819.5	175
2016-11-03	13.34	13.82	13.24	13.55	0.34	2.57	463033.0	6291798.05	405
2016-11-02	13.38	13.52	12.84	13.21	-0.27	-2.0	335376.0	4407574.05	297
2016-11-01	13.52	13.64	13.42	13.48	-0.01	-0.07	180674.0	2450961.75	181
2016-10-31	13.78	13.88	13.48	13.49	-0.17	-1.24	331628.0	4524198.6	318
2016-10-30	13.7	13.74	13.56	13.66	0.02	0.15	254403.0	3471738.7	135
2016-10-27	13.64	13.74	13.64	13.64	-0.01	-0.07	147606.0	2019228.9	148
2016-10-26	13.48	13.96	13.38	13.65	0.0	0.0	622666.0	8504781.0	576
2016-10-25	13.52	14.32	13.42	13.65	0.18	1.34	875991.0	12243929.55	636
2016-10-24	12.84	13.64	12.84	13.47	0.56	4.34	650859.0	8644095.5	409
2016-10-23	12.44	13.08	12.44	12.91	0.37	2.95	1030672.0	13227650.75	619
2016-10-20	11.82	12.62	11.38	12.54	0.69	5.82	1571073.0	19009323.1	866
2016-10-19	11.16	11.88	11.02	11.85	1.06	9.82	1958636.0	22515747.0	917
2016-10-18	11.82	11.82	10.68	10.79	-1.03	-8.71	1233312.0	13640653.15	672
2016-10-17	11.82	12.14	11.74	11.82	-0.07	-0.59	729532.0	8697743.85	492
2016-10-16	12.14	12.14	11.74	11.89	-0.25	-2.06	623068.0	7399036.3	511
2016-10-13	12.68	12.68	12.0	12.14	-0.54	-4.26	1603161.0	19782286.4	1060
2016-10-12	12.8	12.84	12.62	12.68	-0.16	-1.25	1055680.0	13425570.55	612
2016-10-11	12.8	13.02	12.76	12.84	0.04	0.31	1773902.0	22864704.15	831
2016-10-10	12.72	12.98	12.72	12.8	-0.2	-1.54	564962.0	7264140.7	237
2016-10-09	13.2	13.2	12.9	13.0	-0.03	-0.23	315822.0	4094309.65	171
2016-10-06	12.84	13.2	12.8	13.03	0.17	1.32	387812.0	5064170.8	233
2016-10-05	12.76	12.98	12.62	12.86	0.13	1.02	366468.0	4691558.15	252
2016-10-04	12.54	12.76	12.18	12.73	0.25	2.0	431843.0	5384008.9	296
2016-10-03	12.44	12.62	12.1	12.48	0.21	1.71	559054.0	6937158.05	363
2016-10-02	13.12	13.16	12.04	12.27	-0.6	-4.66	675930.0	8662455.3	372
2016-09-29	13.34	13.38	12.8	12.87	-0.21	-1.61	1147904.0	14931228.5	679
2016-09-28	13.92	14.14	12.62	13.08	-0.88	-6.3	710326.0	9407366.4	479
2016-09-27	15.12	15.12	13.96	13.96	-1.52	-9.82	525458.0	7574352.8	426
2016-09-26	15.38	15.6	15.38	15.48	0.07	0.45	266585.0	4130794.95	243
2016-09-25	15.92	15.92	15.2	15.41	-0.49	-3.08	343770.0	5322073.05	361
2016-09-21	15.92	16.04	15.88	15.9	0.08	0.51	425683.0	6791828.9	334
2016-09-20	16.0	16.0	15.78	15.82	-0.07	-0.44	238080.0	3788501.45	163
2016-09-19	16.54	16.54	15.64	15.89	-0.53	-3.23	174479.0	2764954.3	162
2016-09-18	16.5	16.68	16.36	16.42	-0.22	-1.32	145815.0	2398170.15	165
2016-09-08	16.62	16.76	16.54	16.64	0.03	0.18	219283.0	3646522.9	202
2016-09-07	16.68	16.72	16.44	16.61	-0.08	-0.48	210642.0	3486920.8	164
2016-09-06	16.8	16.94	16.62	16.69	-0.22	-1.3	246445.0	4128351.8	243
2016-09-05	16.68	17.02	16.68	16.91	0.29	1.74	504105.0	8507169.8	336
2016-09-04	16.44	16.68	16.4	16.62	0.27	1.65	426038.0	7053062.25	364
2016-09-01	16.44	16.62	15.96	16.35	-0.25	-1.51	557061.0	9057549.4	455
2016-08-31	17.2	17.2	16.54	16.6	-0.55	-3.21	606598.0	10217485.7	565
2016-08-30	16.4	17.2	16.4	17.15	0.79	4.83	1450463.0	24450824.5	1104
2016-08-29	16.36	16.68	16.28	16.36	0.09	0.55	1337375.0	22006168.7	954
2016-08-28	16.1	16.44	16.1	16.27	0.32	2.01	541505.0	8822713.65	465
2016-08-25	16.0	16.1	15.82	15.95	-0.26	-1.6	366652.0	5860638.8	398
2016-08-24	17.24	17.24	16.14	16.21	-0.79	-4.65	752541.0	12591232.2	566
2016-08-23	17.08	17.16	16.76	17.0	-0.03	-0.18	874856.0	14831329.25	536
2016-08-22	17.64	17.64	16.98	17.03	-0.65	-3.68	349408.0	6001790.35	381
2016-08-21	17.88	18.04	17.64	17.68	-0.15	-0.84	321143.0	5716602.45	268
2016-08-18	18.4	18.68	17.6	17.83	-0.56	-3.05	1131262.0	20214010.25	812
2016-08-17	19.6	19.6	18.28	18.39	-1.17	-5.98	620351.0	11783737.45	573
2016-08-16	19.92	19.96	19.56	19.56	-0.42	-2.1	338949.0	6680823.9	347
2016-08-15	20.28	20.32	19.96	19.98	-0.27	-1.33	204431.0	4105973.05	270
2016-08-14	20.36	20.5	20.22	20.25	-0.05	-0.25	194970.0	3961969.2	235
2016-08-11	20.44	20.44	20.14	20.3	-0.09	-0.44	182689.0	3708422.45	216
2016-08-10	20.5	20.5	20.32	20.39	-0.04	-0.2	385144.0	7855615.3	284
2016-08-09	20.68	20.68	20.4	20.43	-0.13	-0.63	479415.0	9811420.9	412
2016-08-08	20.9	21.02	20.44	20.56	-0.28	-1.34	202885.0	4182609.05	260
2016-08-07	21.08	21.08	20.8	20.84	-0.01	-0.05	74055.0	1552034.0	90
2016-08-04	20.62	20.94	20.62	20.85	0.38	1.86	354999.0	7352430.05	241
2016-08-03	20.5	20.54	20.18	20.47	-0.21	-1.02	262518.0	5353886.4	265
2016-08-02	20.9	21.24	20.32	20.68	-0.19	-0.91	252062.0	5217587.05	330
2016-08-01	20.68	20.94	20.54	20.87	0.23	1.11	164645.0	3418683.4	201
2016-07-31	19.56	20.68	19.2	20.64	0.14	0.68	417962.0	8390901.55	279
2016-07-28	21.78	21.78	20.36	20.5	-1.26	-5.79	472797.0	9836782.15	647
2016-07-27	23.02	23.12	21.7	21.76	-1.26	-5.47	362719.0	8084264.75	317
2016-07-26	23.3	23.3	23.02	23.02	-0.29	-1.24	51837.0	1197164.0	50
2016-07-25	23.38	23.38	23.02	23.31	-0.05	-0.21	144748.0	3358174.5	174
2016-07-24	23.56	23.92	23.2	23.36	-0.18	-0.76	129166.0	3036121.7	188
2016-07-21	24.9	25.05	23.48	23.54	-1.3	-5.23	558918.0	13494647.8	590
2016-07-20	24.72	25.05	24.62	24.84	0.31	1.26	567765.0	14139448.6	508
2016-07-19	24.72	25.35	24.36	24.53	-0.13	-0.53	779940.0	19388145.7	723
2016-07-18	24.54	24.72	24.36	24.66	0.09	0.37	134696.0	3299604.5	172
2016-07-17	24.44	24.62	24.36	24.57	0.31	1.28	109740.0	2685053.7	159
2016-07-14	24.8	24.8	24.28	24.26	-0.5	-2.02	412999.0	10096232.4	386
2016-07-13	24.72	25.05	24.72	24.76	0.06	0.24	437123.0	10855693.6	453
2016-07-12	24.62	25.15	24.54	24.7	0.18	0.73	385212.0	9564850.1	368
2016-07-11	24.72	24.72	24.44	24.52	-0.19	-0.77	120857.0	2976451.8	165
2016-07-10	24.9	24.9	24.62	24.71	-0.01	-0.04	109551.0	2712040.3	119
2016-06-30	25.15	25.15	24.62	24.72	-0.59	-2.33	273483.0	6801946.2	255
2016-06-29	25.05	25.4	24.9	25.31	0.25	1.0	321355.0	8115339.1	315
2016-06-28	24.62	25.6	24.44	25.06	0.26	1.05	419067.0	10569088.7	435
2016-06-27	24.9	25.8	24.62	24.8	0.16	0.65	234503.0	5852237.2	348
2016-06-26	23.56	24.72	23.56	24.64	-0.28	-1.12	100289.0	2445486.3	105
2016-06-23	24.36	25.05	24.28	24.92	0.5	2.05	123254.0	3049248.7	170
2016-06-22	24.62	24.8	24.36	24.42	-0.37	-1.49	57089.0	1398953.3	91
2016-06-21	25.05	25.05	24.72	24.79	0.1	0.41	69828.0	1731018.7	141
2016-06-20	25.05	25.05	24.54	24.69	-0.26	-1.04	62814.0	1561525.6	119
2016-06-19	24.72	25.15	24.62	24.95	0.41	1.67	104363.0	2593047.2	161
2016-06-16	24.54	25.4	24.18	24.54	0.09	0.37	434910.0	10806136.5	582
2016-06-15	25.5	25.85	24.36	24.45	-1.12	-4.38	329024.0	8245776.3	342
2016-06-14	25.6	25.7	25.25	25.57	-0.03	-0.12	178122.0	4532279.4	231
2016-06-13	26.05	26.2	25.35	25.6	-0.58	-2.22	957005.0	24625759.9	857
2016-06-12	24.18	26.65	24.18	26.18	1.92	7.91	1487090.0	38486945.2	890
2016-06-09	24.44	24.54	24.18	24.26	-0.01	-0.04	248073.0	6013861.6	161
2016-06-08	23.64	25.05	23.64	24.27	0.71	3.01	669204.0	16354307.5	454
2016-06-07	23.12	23.74	23.02	23.56	0.48	2.08	217494.0	5050676.7	200
2016-06-06	22.94	23.12	22.84	23.08	0.16	0.7	135767.0	3130119.2	148
2016-06-05	23.38	23.56	22.84	22.92	-0.4	-1.72	97907.0	2267141.3	122
2016-06-02	23.64	23.64	23.2	23.32	-0.27	-1.14	219382.0	5123815.3	188
2016-06-01	23.12	24.18	23.12	23.59	0.77	3.37	479571.0	11297620.4	460
2016-05-31	22.68	22.84	22.32	22.82	0.38	1.69	293276.0	6630383.0	236
2016-05-30	22.94	23.38	22.32	22.44	-0.57	-2.48	400701.0	9113898.1	309
2016-05-29	23.82	23.82	22.84	23.01	-0.8	-3.36	506372.0	11690086.4	417
2016-05-26	24.18	24.28	23.74	23.81	-0.26	-1.08	549135.0	13212669.9	246
2016-05-25	23.92	24.18	23.56	24.07	0.48	2.03	321588.0	7728841.7	234
2016-05-24	23.74	24.1	23.3	23.59	-0.3	-1.26	594115.0	13952183.0	380
2016-05-23	24.72	25.05	23.2	23.89	-0.71	-2.89	540325.0	13116680.6	467
2016-05-22	24.54	25.15	24.44	24.6	0.12	0.49	600431.0	14896161.2	510
2016-05-19	24.1	24.62	24.1	24.48	0.12	0.49	219648.0	5335590.5	170
2016-05-18	24.62	24.62	24.36	24.36	-0.14	-0.57	292548.0	7167422.2	174
2016-05-17	24.28	24.62	24.18	24.5	0.42	1.74	630293.0	15406473.3	365
2016-05-16	24.1	24.28	23.92	24.08	0.0	0.0	216909.0	5206989.7	170
2016-05-15	24.36	24.62	24.0	24.08	-0.14	-0.58	558254.0	13643670.9	337
2016-05-12	24.36	24.54	24.18	24.22	0.01	0.04	239545.0	5834739.9	190
2016-05-11	24.1	24.28	24.0	24.21	0.15	0.62	390911.0	9424562.1	273
2016-05-10	24.36	24.44	24.0	24.06	-0.37	-1.51	648512.0	15645049.2	388
2016-05-09	24.54	24.62	24.28	24.43	0.05	0.21	1088270.0	26631850.9	569
2016-05-08	23.48	24.8	23.48	24.38	1.1	4.73	2046571.0	49885962.2	1128
2016-05-05	23.48	23.48	23.2	23.28	0.1	0.43	418950.0	9772837.5	266
2016-05-04	23.2	23.3	22.94	23.18	-0.18	-0.77	449948.0	10413126.6	332
2016-05-03	24.1	24.28	23.2	23.36	-0.58	-2.42	609471.0	14467817.8	377
2016-05-02	24.18	24.28	23.82	23.94	-0.26	-1.07	391640.0	9409170.9	294
2016-05-01	24.0	24.54	23.82	24.2	0.36	1.51	1271181.0	30710754.7	937
2016-04-28	23.38	23.92	23.3	23.84	0.56	2.41	1004478.0	23760897.9	788
2016-04-27	23.56	23.64	23.2	23.28	-0.7	-2.92	1149776.0	26858206.9	782
2016-04-26	24.1	24.44	23.92	23.98	-0.01	-0.04	860516.0	20804055.7	625
2016-04-25	24.0	24.18	23.82	23.99	0.0	0.0	263702.0	6323051.8	279
2016-04-24	24.18	24.28	23.92	23.99	0.05	0.21	882423.0	21280558.0	696
2016-04-21	24.44	24.44	23.92	23.94	-0.06	-0.25	516106.0	12410158.5	405
2016-04-20	24.54	24.72	23.92	24.0	-0.53	-2.16	464996.0	11315974.8	484
2016-04-19	24.54	24.62	24.36	24.53	-0.64	-2.54	621142.0	15237938.3	632
2016-04-18	25.35	25.5	24.98	25.17	-0.51	-1.99	693802.0	17512013.8	654
2016-04-17	26.4	26.4	25.6	25.68	-0.63	-2.39	214255.0	5519472.4	184
2016-04-14	25.85	26.5	25.8	26.31	0.37	1.43	189918.0	4973346.6	173
2016-04-13	25.95	26.05	25.8	25.94	0.01	0.04	123829.0	3208199.9	111
2016-04-12	25.95	26.3	25.8	25.93	0.0	0.0	158572.0	4126183.9	158
2016-04-11	25.85	26.05	25.8	25.93	-0.18	-0.69	40926.0	1058609.8	74
2016-04-10	26.3	26.3	25.95	26.11	0.19	0.73	48597.0	1267507.6	87
2016-04-07	26.2	26.65	25.8	25.92	-0.22	-0.84	123865.0	3251833.5	147
2016-04-06	26.5	26.5	26.05	26.14	0.02	0.08	132506.0	3483460.3	129
2016-04-05	25.7	27.2	25.35	26.12	0.25	0.97	215435.0	5662416.8	254
2016-04-04	25.6	25.95	25.15	25.87	0.8	3.19	153466.0	3946374.8	187
2016-04-03	25.5	25.6	24.8	25.07	-0.82	-3.17	97498.0	2452401.9	110
2016-03-31	25.35	26.5	25.35	25.89	0.22	0.86	458817.0	11877716.9	434
2016-03-30	25.25	25.7	25.15	25.67	0.35	1.38	209829.0	5333818.2	188
2016-03-29	25.7	25.95	24.9	25.32	-0.24	-0.94	451038.0	11510239.6	426
2016-03-28	25.25	25.7	24.98	25.56	0.42	1.67	393086.0	9982123.9	334
2016-03-27	24.98	25.15	24.54	25.14	0.21	0.84	210826.0	5238017.2	246
2016-03-24	24.9	24.98	24.36	24.93	-0.26	-1.03	397413.0	9767550.8	315
2016-03-23	24.72	25.35	24.36	25.19	0.47	1.9	576392.0	14469221.6	486
2016-03-22	25.35	25.35	24.44	24.72	-0.45	-1.79	283620.0	7044980.5	306
2016-03-21	25.5	25.8	24.98	25.17	-0.29	-1.14	439358.0	11159433.9	347
2016-03-20	25.35	26.4	24.9	25.46	1.04	4.26	1115587.0	28397551.6	988
2016-03-17	24.44	24.8	24.1	24.42	0.53	2.22	347411.0	8484926.6	358
2016-03-16	22.84	24.44	22.68	23.89	0.92	4.01	367839.0	8660089.7	395
2016-03-15	23.48	23.48	22.4	22.97	-0.53	-2.26	683686.0	15688687.0	556
2016-03-14	24.54	24.72	23.38	23.5	-1.1	-4.47	283178.0	6804430.7	224
2016-03-13	24.28	24.8	24.28	24.6	0.15	0.61	266946.0	6556229.8	234
2016-03-10	24.62	24.8	24.28	24.45	0.01	0.04	244913.0	5997989.1	267
2016-03-09	24.72	24.72	24.0	24.44	-0.25	-1.01	498867.0	12204157.2	521
2016-03-08	25.8	25.95	24.62	24.69	-1.05	-4.08	832923.0	20833383.2	923
2016-03-07	24.98	25.95	24.72	25.74	1.25	5.1	1024935.0	25991141.1	956
2016-03-06	24.0	24.8	23.74	24.49	0.93	3.95	543160.0	13097784.5	560
2016-03-03	22.68	23.74	22.68	23.56	1.16	5.18	1724437.0	40209813.1	1294
2016-03-02	21.42	22.58	21.42	22.4	1.13	5.31	1586411.0	34791708.8	1133
2016-03-01	21.78	21.78	21.2	21.27	0.29	1.38	699779.0	14960222.05	634
2016-02-29	21.16	22.0	20.9	20.98	-0.11	-0.52	2305241.0	49401907.35	1526
2016-02-28	20.9	21.78	20.76	21.09	0.49	2.38	1797602.0	38161872.5	1313
2016-02-25	21.3	21.3	20.44	20.6	-0.18	-0.87	997574.0	20687516.6	902
2016-02-24	20.8	22.14	20.5	20.78	-0.13	-0.62	2554673.0	54566136.4	1854
2016-02-23	19.78	21.42	19.56	20.91	1.25	6.36	2474645.0	50828559.75	1578
2016-02-22	19.48	19.82	19.34	19.66	0.34	1.76	678998.0	13329321.2	496
2016-02-21	17.42	19.64	17.42	19.32	-0.02	-0.1	534562.0	10367422.0	480
2016-02-18	19.2	19.64	19.16	19.34	0.73	3.92	933042.0	18069380.3	672
2016-02-17	17.52	19.12	17.48	18.61	1.05	5.98	1249281.0	22745813.3	765
2016-02-16	17.88	18.36	17.2	17.56	0.07	0.4	1329834.0	23611334.65	1004
2016-02-15	16.84	17.78	16.44	17.49	0.72	4.29	664940.0	11530057.7	601
2016-02-14	18.62	18.72	16.72	16.77	-1.35	-7.45	876083.0	15551780.4	698
2016-02-11	20.36	20.62	18.1	18.12	-1.96	-9.76	847547.0	16433819.75	831
2016-02-10	20.0	20.22	19.88	20.08	-0.13	-0.64	569667.0	11416904.6	447
2016-02-09	19.74	20.54	19.7	20.21	0.17	0.85	787479.0	15885749.45	659
2016-02-08	20.44	21.24	19.56	20.04	-0.25	-1.23	1775275.0	36277715.1	1366
2016-02-07	19.6	20.72	19.6	20.29	-0.04	-0.2	657586.0	13285949.85	521
2016-02-04	20.72	20.8	20.28	20.33	0.22	1.09	504285.0	10324878.55	449
2016-02-03	19.74	20.4	19.38	20.11	0.29	1.46	1085784.0	21586378.65	813
2016-02-02	19.56	21.24	19.56	19.82	-0.09	-0.45	1855806.0	37753419.0	1393
2016-02-01	19.3	20.22	19.3	19.91	0.17	0.86	1165797.0	23206840.45	753
2016-01-31	19.88	20.4	19.56	19.74	0.4	2.07	2183129.0	43348536.85	1131
2016-01-28	18.58	19.7	18.58	19.34	0.83	4.48	1006920.0	19299355.3	781
2016-01-27	18.44	19.2	18.14	18.51	0.32	1.76	927993.0	17264606.7	755
2016-01-26	17.78	18.32	17.38	18.19	0.3	1.68	995601.0	17795133.4	789
2016-01-25	17.02	18.44	17.02	17.89	0.14	0.79	795070.0	14296065.0	614
2016-01-24	18.28	18.44	17.64	17.75	0.67	3.92	757987.0	13641851.7	538
2016-01-21	16.98	17.78	16.68	17.08	-1.41	-7.63	866379.0	14878338.05	909
2016-01-20	19.12	19.12	18.5	18.49	-2.05	-9.98	937689.0	17464259.5	597
2016-01-19	19.6	20.68	19.48	20.54	1.68	8.91	418485.0	8417408.35	410
2016-01-18	18.68	19.38	18.5	18.86	0.16	0.86	620782.0	11732745.95	573
2016-01-17	18.76	19.12	18.68	18.7	-2.03	-9.79	352173.0	6628741.7	364
2016-01-14	22.22	22.22	20.32	20.73	-1.81	-8.03	445429.0	9264043.0	436
2016-01-13	23.12	23.38	22.14	22.54	-0.34	-1.49	649424.0	14824058.3	525
2016-01-12	21.96	23.38	21.96	22.88	-0.22	-0.95	547878.0	12483253.4	573
2016-01-11	21.82	23.38	21.34	23.1	1.34	6.16	1778398.0	39360279.3	1432
2016-01-10	23.56	24.18	21.6	21.76	-1.48	-6.37	2628510.0	60298042.05	2027
2016-01-07	23.38	24.9	23.2	23.24	-2.46	-9.57	1528331.0	36511862.1	1469
2016-01-06	27.1	27.1	25.6	25.7	-1.2	-4.46	1712021.0	44925946.6	1571
2016-01-05	28.7	29.15	26.65	26.9	-1.82	-6.34	2762875.0	75452005.4	2375
2016-01-04	30.75	30.75	28.35	28.72	-2.37	-7.62	1202624.0	35770989.3	1037
2016-01-03	30.4	31.1	30.3	31.09	0.43	1.4	432110.0	13350004.1	337
2015-12-31	30.6	30.85	30.2	30.66	0.16	0.52	464033.0	14136639.4	393
2015-12-30	31.1	31.1	30.2	30.5	-0.56	-1.8	488489.0	14938189.6	471
2015-12-29	29.5	31.3	29.5	31.06	0.44	1.44	682190.0	20871304.6	576
2015-12-28	31.0	31.2	30.05	30.62	-0.29	-0.94	1131965.0	34518818.4	925
2015-12-27	30.85	31.75	30.6	30.91	0.02	0.06	412922.0	12837521.2	575
2015-12-24	31.8	32.35	30.75	30.89	-0.6	-1.91	464528.0	14662947.0	570
2015-12-23	32.7	35.1	31.3	31.49	-1.04	-3.2	886575.0	29637914.9	1050
2015-12-22	29.8	32.55	29.8	32.53	2.91	9.82	1066776.0	33610209.8	1049
2015-12-21	29.7	29.85	29.35	29.62	0.07	0.24	207191.0	6136350.8	280
2015-12-20	29.05	30.6	29.0	29.55	0.32	1.09	710706.0	21299385.1	878
2015-12-17	28.7	29.8	28.7	29.23	0.65	2.27	388771.0	11366561.7	517
2015-12-16	30.15	30.15	28.2	28.58	-0.97	-3.28	831938.0	23902442.1	809
2015-12-15	28.9	29.95	28.9	29.55	0.51	1.76	395602.0	11682725.0	359
2015-12-14	29.15	29.5	28.9	29.04	0.1	0.35	208789.0	6104149.0	261
2015-12-13	28.45	29.35	28.45	28.94	-1.28	-4.24	230258.0	6598987.6	289
2015-12-10	31.75	31.75	29.95	30.22	-1.5	-4.73	298400.0	9193357.8	389
2015-12-09	32.55	32.9	31.75	31.72	-0.64	-1.98	152592.0	4882955.0	218
2015-12-08	33.5	33.5	32.1	32.36	-1.44	-4.26	273248.0	8864101.2	349
2015-12-07	34.6	34.6	33.8	33.8	-0.63	-1.83	175452.0	5954805.4	254
2015-12-06	34.2	34.6	34.15	34.43	0.13	0.38	144996.0	4975963.8	219
2015-12-03	34.85	34.95	34.2	34.3	-0.69	-1.97	174030.0	6022502.4	283
2015-12-02	34.85	35.8	34.6	34.99	0.36	1.04	589628.0	20733061.7	797
2015-12-01	34.6	34.75	34.5	34.63	0.05	0.14	620505.0	21468883.6	225
2015-11-30	34.85	34.85	34.5	34.58	-0.22	-0.63	157525.0	5463244.0	116
2015-11-29	34.85	35.2	34.65	34.8	-0.02	-0.06	80142.0	2800461.6	116
2015-11-26	35.0	35.2	34.75	34.82	-0.13	-0.37	131355.0	4609851.0	302
2015-11-25	35.1	35.2	34.75	34.95	-0.11	-0.31	172026.0	6011606.2	199
2015-11-24	35.45	35.75	35.0	35.06	-0.12	-0.34	262578.0	9282537.7	360
2015-11-23	35.1	36.45	34.95	35.18	0.12	0.34	760147.0	26977652.5	877
2015-11-22	34.65	35.2	34.65	35.06	0.67	1.95	375919.0	13118607.6	492
2015-11-19	34.05	34.5	34.05	34.39	0.28	0.82	225394.0	7725541.2	334
2015-11-18	34.6	34.6	33.85	34.11	-0.43	-1.24	339449.0	11638985.3	620
2015-11-17	35.0	35.45	34.4	34.54	-0.3	-0.86	137936.0	4825701.1	218
2015-11-16	35.3	35.3	34.2	34.84	-0.23	-0.66	283309.0	9858397.9	313
2015-11-15	35.0	35.75	34.65	35.07	-1.51	-4.13	215960.0	7599239.8	325
2015-11-12	36.8	37.05	36.45	36.58	-0.19	-0.52	155634.0	5729877.1	301
2015-11-11	36.8	37.05	36.1	36.77	0.16	0.44	761802.0	27885037.8	778
2015-11-10	37.35	37.35	36.55	36.61	-0.57	-1.53	250745.0	9262799.6	367
2015-11-09	37.35	37.6	37.0	37.18	-0.05	-0.13	226910.0	8455435.9	347
2015-11-08	37.95	37.95	36.8	37.23	-0.65	-1.72	327360.0	12150869.7	490
2015-11-05	38.05	38.4	37.4	37.88	0.0	0.0	964698.0	36625704.6	955
2015-11-04	37.8	37.95	37.6	37.88	-0.15	-0.39	277333.0	10499212.6	123
2015-11-03	38.4	38.4	37.5	38.03	-0.23	-0.6	22395.0	853481.7	53
2015-11-02	37.95	38.5	37.95	38.26	0.47	1.24	33357.0	1277717.8	67
2015-11-01	38.2	38.2	37.35	37.79	-0.47	-1.23	18020.0	680241.3	50
2015-10-29	39.0	39.9	38.2	38.26	-0.41	-1.06	196671.0	7571559.3	117
2015-10-28	37.6	38.65	37.6	38.67	0.6	1.58	63842.0	2446139.4	121
2015-10-27	37.8	39.2	37.35	38.07	0.43	1.14	384123.0	14644412.9	548
2015-10-26	37.35	37.7	36.9	37.64	0.75	2.03	125226.0	4647606.8	187
2015-10-25	37.35	37.4	36.9	36.89	-0.13	-0.35	64360.0	2382744.5	130
2015-10-22	38.2	38.65	36.8	37.02	-1.29	-3.37	262844.0	9829677.0	242
2015-10-21	40.8	40.8	37.95	38.31	-3.3	-7.93	135613.0	5368510.9	240
2015-10-20	41.6	41.95	41.05	41.61	-0.25	-0.6	64457.0	2688844.9	118
2015-10-19	41.8	42.05	41.7	41.86	0.03	0.07	22757.0	953180.0	57
2015-10-18	41.85	41.95	41.35	41.83	0.12	0.29	111729.0	4664378.2	165
2015-10-15	41.6	42.75	41.6	41.71	0.24	0.58	294447.0	12467557.9	442
2015-10-14	41.5	41.6	41.35	41.47	-0.08	-0.19	82313.0	3411676.8	146
2015-10-13	42.2	42.2	41.4	41.55	-0.93	-2.19	132773.0	5547233.6	250
2015-10-12	43.0	43.1	42.05	42.48	-0.79	-1.83	255896.0	10879661.5	373
2015-10-11	43.1	43.65	43.1	43.27	0.15	0.35	176055.0	7621464.0	272
2015-10-08	42.85	43.4	42.2	43.12	0.04	0.09	93528.0	4029840.6	95
2015-10-07	43.45	43.45	42.85	43.08	0.13	0.3	45726.0	1973545.8	85
2015-10-06	43.1	43.4	42.85	42.95	0.19	0.44	84492.0	3643119.1	137
2015-10-05	41.8	43.45	41.8	42.76	0.97	2.32	151266.0	6492245.6	186
2015-10-04	41.35	42.5	41.05	41.79	0.9	2.2	69506.0	2896256.8	129
2015-10-01	41.15	41.15	40.8	40.89	0.05	0.12	110439.0	4517423.1	326
2015-09-30	40.25	41.35	40.1	40.84	0.76	1.9	792804.0	29762022.8	321
2015-09-29	40.55	40.7	39.8	40.08	-1.03	-2.51	96267.0	3879508.8	263
2015-09-21	39.45	42.15	39.4	41.11	1.85	4.71	208791.0	8567972.6	433
2015-09-20	38.85	39.65	38.3	39.26	0.51	1.32	79333.0	3113707.4	131
2015-09-17	38.75	39.1	38.3	38.75	0.02	0.05	40268.0	1557666.8	71
2015-09-16	39.1	39.1	38.6	38.73	-0.25	-0.64	100188.0	3891571.3	132
2015-09-15	38.85	40.0	38.85	38.98	0.22	0.57	178192.0	7021561.8	333
2015-09-14	39.3	39.75	38.75	38.76	-0.62	-1.57	114397.0	4460373.3	109
2015-09-13	39.75	40.45	39.3	39.38	-0.22	-0.56	147597.0	5908904.9	228
2015-09-10	38.75	39.8	38.75	39.6	0.05	0.13	231642.0	9082696.4	190
2015-09-09	38.85	39.65	38.65	39.55	1.28	3.34	274898.0	10779888.5	270
2015-09-08	38.2	38.4	37.7	38.27	0.23	0.6	105811.0	4038949.2	196
2015-09-07	38.3	38.6	37.95	38.04	-0.03	-0.08	113948.0	4365789.3	181
2015-09-06	38.65	38.95	37.95	38.07	-0.85	-2.18	95517.0	3656169.1	182
2015-09-03	38.95	39.0	38.3	38.92	0.37	0.96	218207.0	8450991.6	208
2015-09-02	38.75	39.1	38.15	38.55	-1.05	-2.65	551548.0	21221203.8	426
2015-09-01	40.8	40.9	39.55	39.6	-0.75	-1.86	288338.0	11534494.3	177
2015-08-31	40.9	40.9	39.4	40.35	-1.05	-2.54	195658.0	7815355.9	211
2015-08-30	41.25	42.2	41.25	41.4	1.41	3.53	305603.0	12752761.6	230
2015-08-27	40.7	41.8	39.75	39.99	0.78	1.99	253926.0	10323274.6	202
2015-08-26	39.1	39.8	39.1	39.21	-0.75	-1.88	178648.0	7049765.9	176
2015-08-25	38.3	40.0	37.4	39.96	2.71	7.28	226376.0	8702494.5	216
2015-08-24	38.2	38.4	35.55	37.25	-0.8	-2.1	315322.0	11765500.6	249
2015-08-23	37.35	38.95	37.35	38.05	-2.68	-6.58	543470.0	20813794.6	366
2015-08-20	38.2	41.05	38.2	40.73	0.76	1.9	445660.0	17642730.6	559
2015-08-19	40.7	41.35	39.55	39.97	-0.94	-2.3	187309.0	7585784.6	270
2015-08-18	44.0	44.0	40.1	40.91	-3.36	-7.59	214056.0	8854389.8	283
2015-08-17	44.1	45.1	43.8	44.27	-0.25	-0.56	140874.0	6286957.15	162
2015-08-16	46.0	46.0	43.65	44.52	-1.11	-2.43	85292.0	3845504.3	161
2015-08-13	45.35	45.8	45.1	45.63	1.13	2.54	161589.0	7353503.25	255
2015-08-12	44.45	44.65	43.55	44.5	-0.68	-1.51	112534.0	4972562.3	217
2015-08-11	46.9	47.35	44.9	45.18	-1.27	-2.73	470260.0	21905493.0	456
2015-08-10	46.45	46.9	45.8	46.45	0.19	0.41	258858.0	12015877.25	382
2015-08-09	47.1	47.35	46.0	46.26	-1.16	-2.45	398242.0	18632269.5	435
2015-08-06	47.8	47.8	47.1	47.42	-0.34	-0.71	78255.0	3711019.5	126
2015-08-05	48.0	49.1	47.35	47.76	-0.24	-0.5	329622.0	15966457.75	234
2015-08-04	48.2	48.45	47.35	48.0	-0.69	-1.42	111504.0	5342341.0	118
2015-08-03	47.35	48.9	47.35	48.69	1.96	4.19	103364.0	4935575.5	141
2015-08-02	48.0	48.2	46.2	46.73	-2.62	-5.31	71565.0	3398933.25	149
2015-07-30	49.8	49.8	49.35	49.35	-0.43	-0.86	41192.0	2049575.5	63
2015-07-29	50.2	50.2	49.8	49.78	0.0	0.0	170474.0	8503020.25	139
2015-07-28	49.55	50.2	49.1	49.78	0.64	1.3	217889.0	10838038.0	213
2015-07-27	50.2	50.4	48.9	49.14	-1.14	-2.27	197546.0	9870292.5	208
2015-07-26	50.0	51.3	50.0	50.28	0.5	1.0	188019.0	9496609.25	271
2015-07-23	49.1	50.4	48.65	49.78	0.67	1.36	299465.0	14921295.25	342
2015-07-22	49.1	49.8	48.45	49.11	0.32	0.66	116807.0	5738682.5	180
2015-07-15	49.35	49.55	48.45	48.79	-0.59	-1.19	195028.0	9553760.0	335
2015-07-14	50.0	50.4	48.9	49.38	-0.61	-1.22	256768.0	12734441.25	443
2015-07-13	52.7	52.9	49.8	49.99	-4.09	-7.56	927006.0	47166184.5	1262
2015-07-12	52.9	55.6	52.9	54.08	1.2	2.27	510153.0	27668092.0	543
2015-07-09	52.9	53.3	51.6	52.88	-0.15	-0.28	552491.0	29044799.0	497
2015-07-08	52.9	54.0	51.8	53.03	-1.18	-2.18	947699.0	49929496.75	906
2015-07-07	49.35	55.1	49.35	54.21	4.01	7.99	1207215.0	63085545.25	1119
2015-07-06	48.9	50.2	48.2	50.2	1.14	2.32	392673.0	19460694.25	338
2015-07-05	47.1	49.1	46.9	49.06	1.6	3.37	186013.0	9023107.25	239
2015-07-02	47.8	48.45	47.35	47.46	-0.47	-0.98	192484.0	9192199.75	239
2015-07-01	48.65	49.35	47.8	47.93	-0.47	-0.97	268851.0	13069308.75	229
2015-06-30	47.8	48.65	47.35	48.4	-0.11	-0.23	55421.0	2664312.0	107
2015-06-29	49.1	49.1	48.0	48.51	-1.68	-3.35	199277.0	9686496.75	154
2015-06-28	50.2	50.7	48.9	50.19	0.42	0.84	294363.0	14665354.0	213
2015-06-25	48.0	50.2	48.0	49.77	1.49	3.09	590909.0	29069926.5	373
2015-06-24	47.55	48.45	47.55	48.28	0.73	1.54	145177.0	6979860.25	140
2015-06-23	47.55	47.8	47.1	47.55	-0.04	-0.08	100116.0	4750157.25	95
2015-06-22	46.2	48.0	45.8	47.59	1.75	3.82	327251.0	15383745.25	381
2015-06-21	47.35	47.35	45.8	45.84	-1.25	-2.65	190397.0	8807260.5	279
2015-06-18	47.8	47.8	46.9	47.09	-0.52	-1.09	130933.0	6190467.0	190
2015-06-17	48.2	48.2	47.55	47.61	-0.59	-1.22	225642.0	10792011.25	292
2015-06-16	49.35	49.35	48.0	48.2	-1.17	-2.37	232968.0	11323546.25	242
2015-06-15	49.1	49.8	48.45	49.37	0.5	1.02	615588.0	30430858.0	455
2015-06-14	48.2	49.1	47.8	48.87	0.65	1.35	296543.0	14390847.25	225
2015-06-11	48.45	48.65	48.2	48.22	0.09	0.19	246134.0	11915190.75	181
2015-06-10	47.55	48.45	47.35	48.13	0.94	1.99	342821.0	16385208.25	278
2015-06-09	47.1	47.55	46.65	47.19	0.13	0.28	246573.0	11599302.25	316
2015-06-08	47.1	48.0	46.45	47.06	-0.06	-0.13	178689.0	8389644.5	241
2015-06-07	48.0	48.0	46.9	47.12	-1.01	-2.1	209168.0	9882230.25	318
2015-06-04	48.65	49.1	48.0	48.13	-0.35	-0.72	374124.0	18154545.25	353
2015-06-03	47.55	49.35	47.35	48.48	0.93	1.96	995720.0	48484042.0	1057
2015-06-02	46.9	47.8	46.9	47.55	0.66	1.41	271494.0	12810321.25	308
2015-06-01	47.35	47.35	46.2	46.89	-0.34	-0.72	307826.0	14394024.75	430
2015-05-31	48.9	48.9	46.9	47.23	-1.54	-3.16	353597.0	16954857.5	490
2015-05-28	48.45	50.0	48.2	48.77	0.46	0.95	1711007.0	84451108.75	1753
2015-05-27	48.2	48.65	47.8	48.31	0.56	1.17	1412065.0	68065997.5	1110
2015-05-26	46.9	48.0	46.65	47.75	0.7	1.49	691733.0	32707560.0	537
2015-05-25	46.65	48.0	46.45	47.05	0.38	0.81	449640.0	21348947.0	530
2015-05-24	46.65	47.1	46.2	46.67	-0.17	-0.36	223403.0	10406411.5	292
2015-05-21	47.1	47.55	46.65	46.84	-0.25	-0.53	398574.0	18815858.5	454
2015-05-20	46.45	48.0	46.45	47.09	0.65	1.4	926976.0	43931720.75	1000
2015-05-19	46.2	46.45	46.0	46.44	0.09	0.19	382143.0	17702036.5	375
2015-05-18	46.65	46.65	46.2	46.35	-0.3	-0.64	248852.0	11579227.25	252
2015-05-17	46.65	46.65	46.2	46.65	0.19	0.41	196821.0	9159315.25	244
2015-05-14	47.1	47.35	46.2	46.46	-0.41	-0.87	248137.0	11587316.75	270
2015-05-13	47.55	47.55	46.45	46.87	-0.55	-1.16	254997.0	11986201.25	300
2015-05-12	47.8	47.8	46.9	47.42	-0.06	-0.13	119810.0	5664004.25	200
2015-05-11	48.45	48.45	47.35	47.48	-0.85	-1.76	275861.0	13234152.5	253
2015-05-10	47.55	48.45	47.35	48.33	0.99	2.09	230612.0	11094159.75	328
2015-05-07	48.2	48.2	47.1	47.34	0.04	0.08	313830.0	14938298.0	393
2015-05-06	47.55	47.55	46.9	47.3	-0.28	-0.59	191795.0	9066559.75	239
2015-05-05	48.9	48.9	47.1	47.58	-1.04	-2.14	393053.0	18957394.0	471
2015-05-04	48.9	48.9	48.0	48.62	-0.29	-0.59	142354.0	6902628.5	183
2015-05-03	49.35	49.8	48.9	48.91	-0.39	-0.79	338275.0	16623952.0	272
2015-04-30	49.55	50.0	49.1	49.3	-0.23	-0.46	150632.0	7454029.25	198
2015-04-29	49.8	50.0	49.1	49.53	0.05	0.1	363320.0	18020983.5	266
2015-04-28	50.0	50.2	49.1	49.48	-0.75	-1.49	213074.0	10565242.0	298
2015-04-27	50.7	50.7	50.0	50.23	-0.62	-1.22	160331.0	8085880.0	220
2015-04-26	49.8	51.1	49.8	50.85	0.92	1.84	302361.0	15310121.75	338
2015-04-23	50.0	50.0	49.1	49.93	-0.21	-0.42	176651.0	8776625.25	287
2015-04-22	52.0	52.0	50.0	50.14	0.64	1.29	724249.0	36910984.25	1042
2015-04-21	50.0	50.9	49.1	49.5	-0.42	-0.84	444041.0	22218939.25	375
2015-04-20	50.4	50.7	49.8	49.92	-0.44	-0.87	197443.0	9938457.25	206
2015-04-19	50.4	51.1	49.8	50.36	0.46	0.92	344890.0	17464415.75	374
2015-04-16	50.4	50.7	49.35	49.9	-0.38	-0.76	309301.0	15449498.25	428
2015-04-15	48.9	50.4	48.9	50.28	1.76	3.63	1278042.0	63737225.75	1138
2015-04-14	48.2	48.9	46.65	48.52	-0.22	-0.45	869964.0	41639568.75	965
2015-04-13	48.65	49.35	48.45	48.74	0.5	1.04	188708.0	9210836.75	317
2015-04-12	48.65	49.35	48.2	48.24	0.05	0.1	323042.0	15804159.5	489
2015-04-09	47.35	48.9	47.1	48.19	1.19	2.53	337251.0	16226434.75	422
2015-04-08	47.35	47.8	46.9	47.0	-0.37	-0.78	102108.0	4850669.0	145
2015-04-07	46.45	47.35	46.2	47.37	1.09	2.36	247812.0	11629829.0	219
2015-04-06	46.45	47.1	45.8	46.28	0.74	1.62	211472.0	9784609.5	167
2015-04-05	47.1	47.1	45.35	45.54	-1.13	-2.42	102905.0	4709144.75	166
2015-04-02	47.8	48.0	46.0	46.67	-0.77	-1.62	304306.0	14330970.0	263
2015-04-01	47.55	48.2	47.35	47.44	-0.4	-0.84	129728.0	6189073.0	197
2015-03-31	48.2	48.45	47.35	47.84	-0.97	-1.99	68822.0	3293082.75	167
2015-03-30	48.65	50.2	46.65	48.81	-0.19	-0.39	294005.0	14496420.5	218
2015-03-29	48.2	49.35	48.0	49.0	1.15	2.4	310326.0	15163637.75	247
2015-03-26	45.8	48.0	45.1	47.85	0.9	1.92	528194.0	24614285.75	459
2015-03-25	50.7	50.7	46.65	46.95	-3.9	-7.67	592696.0	28689930.75	484
2015-03-24	48.2	51.3	48.2	50.85	2.78	5.78	638659.0	31960345.5	622
2015-03-23	48.0	48.2	47.35	48.07	0.43	0.9	137081.0	6557849.25	178
2015-03-22	46.65	47.8	46.45	47.64	1.08	2.32	83771.0	3957729.5	158
2015-03-19	47.1	47.35	46.2	46.56	0.14	0.3	261591.0	12253009.5	249
2015-03-18	47.55	48.0	43.55	46.42	-1.22	-2.56	299466.0	13938877.0	310
2015-03-17	48.9	48.9	47.1	47.64	-1.1	-2.26	450430.0	21463242.25	498
2015-03-16	49.8	49.8	48.2	48.74	-1.06	-2.13	217672.0	10699752.5	305
2015-03-15	50.2	50.4	49.8	49.8	-0.18	-0.36	429343.0	21534995.75	373
2015-03-12	49.8	51.1	49.8	49.98	0.06	0.12	503238.0	25387808.25	435
2015-03-11	50.2	50.2	49.35	49.92	-0.6	-1.19	229446.0	11436817.5	303
2015-03-10	51.3	51.3	50.4	50.52	-0.27	-0.53	219652.0	11136629.0	333
2015-03-09	49.8	51.3	49.8	50.79	0.87	1.74	854807.0	43487276.75	940
2015-03-08	50.4	50.4	49.35	49.92	-0.09	-0.18	150272.0	7501478.0	240
2015-03-05	48.9	50.4	48.9	50.01	0.78	1.58	504802.0	25208893.0	523
2015-03-04	49.1	49.35	48.9	49.23	0.47	0.96	261456.0	12853845.25	360
2015-03-03	48.9	49.35	48.45	48.76	-0.09	-0.18	582462.0	28429697.75	492
2015-03-02	49.55	50.4	48.65	48.85	-0.96	-1.93	283037.0	13956996.0	347
2015-03-01	51.1	51.3	49.55	49.81	-1.33	-2.6	368477.0	18668182.0	302
2015-02-26	52.0	52.2	51.1	51.14	-0.96	-1.84	219374.0	11305810.25	217
2015-02-25	52.0	53.1	52.0	52.1	0.38	0.73	197769.0	10370107.75	308
2015-02-24	51.6	52.0	51.6	51.72	0.58	1.13	130221.0	6761942.5	203
2015-02-23	51.8	51.8	51.1	51.14	-0.18	-0.35	99068.0	5077880.0	143
2015-02-22	51.8	52.0	51.3	51.32	-0.02	-0.04	123221.0	6369069.5	178
2015-02-19	51.8	52.2	50.4	51.34	0.24	0.47	712985.0	36623078.25	760
2015-02-18	53.1	53.3	50.4	51.1	-1.82	-3.44	655946.0	33564890.25	383
2015-02-17	53.3	53.8	52.0	52.92	-0.47	-0.88	87058.0	4623641.25	153
2015-02-16	54.2	54.2	52.9	53.39	-0.13	-0.24	151599.0	8150488.5	215
2015-02-15	52.2	53.8	52.0	53.52	1.69	3.26	280698.0	14873504.75	284
2015-02-12	50.4	52.0	50.4	51.83	0.97	1.91	107375.0	5532934.25	132
2015-02-11	52.4	52.9	50.4	50.86	-2.03	-3.84	245207.0	12693290.0	255
2015-02-10	53.6	53.6	52.0	52.89	-1.15	-2.13	199234.0	10527567.75	312
2015-02-09	53.6	54.0	53.3	54.04	0.47	0.88	254828.0	13709183.25	275
2015-02-08	54.0	54.4	52.7	53.57	0.65	1.23	456650.0	24390014.25	503
2015-02-05	52.0	53.1	52.0	52.92	-0.08	-0.15	193966.0	10202935.25	249
2015-02-04	52.4	54.4	52.0	53.0	0.72	1.38	436821.0	23335079.0	507
2015-02-03	53.1	53.6	52.0	52.28	-0.35	-0.67	279371.0	14788831.5	302
2015-02-02	52.0	52.7	52.0	52.63	0.38	0.73	153191.0	8037608.75	195
2015-02-01	52.9	53.6	52.0	52.25	0.94	1.83	604038.0	31946445.0	380
2015-01-29	51.1	51.6	50.4	51.31	0.39	0.77	241346.0	12316046.5	296
2015-01-28	51.3	51.8	50.4	50.92	0.38	0.75	540029.0	27532843.25	644
2015-01-27	50.4	51.1	49.55	50.54	0.14	0.28	688407.0	34510193.75	646
2015-01-26	50.9	51.3	49.8	50.4	-0.33	-0.65	370220.0	18611293.25	270
2015-01-22	52.0	52.2	50.4	50.73	-1.61	-3.08	259135.0	13332215.5	210
2015-01-21	53.6	53.6	52.2	52.34	-1.52	-2.82	126767.0	6708615.5	158
2015-01-20	54.4	54.4	53.3	53.86	-0.74	-1.36	184694.0	9922480.0	256
2015-01-19	53.6	55.6	53.3	54.6	1.31	2.46	273592.0	14892248.75	348
2015-01-18	52.0	53.6	52.0	53.29	1.33	2.56	80669.0	4269648.75	151
2015-01-15	52.4	52.4	51.6	51.96	0.46	0.89	103006.0	5365816.5	185
2015-01-14	51.1	52.7	50.4	51.5	1.02	2.02	430629.0	22023077.0	449
2015-01-13	49.8	50.7	49.8	50.48	-0.64	-1.25	212191.0	10696711.25	299
2015-01-12	52.4	52.4	50.9	51.12	-1.66	-3.15	180806.0	9346187.75	247
2015-01-11	54.0	54.0	52.0	52.78	0.65	1.25	193825.0	10278223.5	291
2015-01-08	51.3	52.9	50.2	52.13	2.05	4.09	334310.0	17339368.75	483
2015-01-07	45.8	50.2	45.8	50.08	4.45	9.75	386229.0	18719627.5	550
2015-01-06	42.95	46.0	42.95	45.63	-0.55	-1.19	195818.0	8682796.5	297
2015-01-05	49.55	49.55	45.8	46.18	-3.74	-7.49	297671.0	14190278.0	564
2015-01-04	51.3	52.4	49.8	49.92	-2.13	-4.09	172385.0	8791946.25	285
2015-01-01	52.0	52.4	50.2	52.05	0.97	1.9	287562.0	14663568.0	410
2014-12-31	54.0	54.9	48.2	51.08	-0.85	-1.64	491717.0	25860630.5	685
2014-12-30	48.9	53.6	48.2	51.93	0.09	0.17	548826.0	28351892.25	702
2014-12-29	49.8	53.6	49.8	51.84	2.15	4.33	592233.0	30747598.5	501
2014-12-28	47.8	50.2	47.8	49.69	2.2	4.63	510085.0	25108345.25	288
2014-12-25	48.0	48.2	47.35	47.49	-0.33	-0.69	501129.0	23979699.5	375
2014-12-24	47.35	48.45	46.65	47.82	0.64	1.36	896929.0	42678403.5	849
2014-12-23	47.35	48.2	46.0	47.18	-0.68	-1.42	754040.0	35285697.5	726
2014-12-22	47.8	49.1	47.1	47.86	-0.5	-1.03	496248.0	23910427.5	447
2014-12-21	50.0	50.0	46.9	48.36	2.86	6.29	545074.0	26890487.5	275
2014-12-18	42.95	45.55	42.95	45.5	4.09	9.88	168435.0	7654859.25	76
2014-12-17	38.95	41.4	37.35	41.41	3.62	9.58	502066.0	19250521.0	248
2014-12-16	37.6	40.45	36.6	37.79	-2.91	-7.15	375569.0	14164583.4	279
2014-12-15	43.4	44.65	39.3	40.7	-2.86	-6.57	141847.0	6062035.0	134
2014-12-14	43.55	43.75	42.75	43.56	-1.55	-3.44	467442.0	20221477.25	223
2014-12-11	43.75	46.65	43.55	45.11	-0.67	-1.46	383596.0	17388289.75	256
2014-12-10	44.35	46.65	44.35	45.78	1.77	4.02	344409.0	15667952.5	423
2014-12-09	43.2	44.2	43.2	44.01	0.19	0.43	243953.0	10579448.25	148
2014-12-08	44.45	44.9	43.55	43.82	-1.1	-2.45	255089.0	11319923.75	169
2014-12-07	44.35	45.55	43.9	44.92	0.02	0.04	211649.0	9452325.75	206
2014-12-04	43.9	45.1	43.55	44.9	1.34	3.08	821420.0	36323112.75	401
2014-12-03	43.75	43.9	42.95	43.56	0.61	1.42	155090.0	6770268.25	104
2014-12-02	43.9	43.9	42.75	42.95	-0.31	-0.72	386470.0	16832746.0	177
2014-12-01	42.4	43.75	42.4	43.26	0.51	1.19	179033.0	7759522.0	166
2014-11-30	42.4	42.95	41.4	42.75	-2.0	-4.47	441745.0	18733748.0	258
2014-11-27	46.65	46.65	44.65	44.75	-0.92	-2.01	216620.0	9829300.5	169
2014-11-26	45.8	45.8	44.35	45.67	-0.8	-1.72	337867.0	15238912.0	220
2014-11-25	47.35	47.35	46.2	46.47	-1.12	-2.35	236538.0	11076583.0	129
2014-11-24	48.9	48.9	47.35	47.59	-1.23	-2.52	243659.0	11708255.25	223
2014-11-23	48.9	49.1	48.9	48.82	0.33	0.68	149012.0	7304238.75	126
2014-11-20	49.35	49.35	48.2	48.49	-0.51	-1.04	115139.0	5611716.75	141
2014-11-19	48.9	49.8	48.45	49.0	0.16	0.33	63358.0	3104396.0	95
2014-11-18	49.55	50.4	48.9	48.84	-0.16	-0.33	107126.0	5307400.5	109
2014-11-17	50.4	50.4	45.8	49.0	-0.11	-0.22	292755.0	13984278.25	282
2014-11-16	50.0	50.4	48.45	49.11	-1.49	-2.94	275724.0	13601410.75	194
2014-11-13	52.0	52.0	49.8	50.6	-0.61	-1.19	149380.0	7593544.0	161
2014-11-12	51.6	52.0	50.4	51.21	1.04	2.07	275133.0	14139862.0	212
2014-11-11	49.8	51.3	49.8	50.17	-0.22	-0.44	286958.0	14424604.25	134
2014-11-10	50.4	50.4	50.2	50.39	0.31	0.62	211511.0	10636203.75	117
2014-11-09	50.7	50.7	49.8	50.08	-0.76	-1.49	100251.0	5028890.25	118
2014-11-06	49.8	50.9	49.8	50.84	1.28	2.58	91180.0	4612266.0	135
2014-11-05	47.35	49.8	47.35	49.56	1.74	3.64	289146.0	13958080.0	338
2014-11-04	51.1	51.1	46.65	47.82	-3.63	-7.06	250647.0	12287296.75	240
2014-11-03	51.3	52.0	50.4	51.45	0.36	0.7	144547.0	7406417.0	225
2014-11-02	52.9	53.1	50.9	51.09	-1.06	-2.03	93809.0	4878985.5	168
2014-10-30	52.0	52.4	51.3	52.15	-0.53	-1.01	55158.0	2857048.5	100
2014-10-29	53.3	53.6	52.2	52.68	-0.52	-0.98	150945.0	7953991.75	148
2014-10-28	53.1	53.6	52.2	53.2	0.31	0.59	73304.0	3876317.75	100
2014-10-27	52.9	53.3	52.4	52.89	-0.38	-0.71	43937.0	2320926.0	69
2014-10-26	52.2	53.3	52.0	53.27	1.11	2.13	111302.0	5866657.75	152
2014-10-23	52.9	52.9	52.0	52.16	-1.41	-2.63	83546.0	4383842.5	121
2014-10-22	54.4	55.1	53.3	53.57	-0.29	-0.54	209081.0	11328346.5	211
2014-10-21	52.4	54.0	52.4	53.86	1.55	2.96	119397.0	6386284.25	137
2014-10-20	52.0	52.4	52.0	52.31	0.4	0.77	243933.0	12726773.75	154
2014-10-19	52.4	52.9	51.8	51.91	1.67	3.32	132204.0	6900989.25	94
2014-10-16	50.9	52.0	48.65	50.24	-1.63	-3.14	210410.0	10657595.5	223
2014-10-15	54.0	54.4	51.3	51.87	-1.03	-1.95	176743.0	9339200.25	178
2014-10-14	53.6	53.6	51.8	52.9	-0.48	-0.9	166118.0	8759436.5	125
2014-10-13	51.6	54.2	49.8	53.38	1.87	3.63	518606.0	26804542.5	395
2014-10-12	53.6	54.2	51.3	51.51	-3.73	-6.75	201636.0	10642010.5	234
2014-10-02	54.0	55.6	53.8	55.24	0.91	1.67	463809.0	25392477.5	515
2014-10-01	54.0	55.6	53.8	54.33	0.63	1.17	594960.0	32528175.25	685
2014-09-30	53.3	54.4	53.3	53.7	0.62	1.17	266396.0	14364198.5	303
2014-09-29	52.9	53.3	52.7	53.08	0.39	0.74	213798.0	11331904.25	255
2014-09-28	53.1	53.8	52.7	52.69	-0.03	-0.06	221336.0	11767212.75	169
2014-09-25	52.9	53.6	52.4	52.72	0.11	0.21	292645.0	15467544.75	242
2014-09-24	54.4	54.4	52.0	52.61	-1.05	-1.96	301662.0	15992118.5	354
2014-09-22	55.1	55.1	53.1	53.66	-2.07	-3.71	754208.0	40519172.5	481
2014-09-21	57.8	57.8	55.1	55.73	-2.15	-3.71	407631.0	23185359.0	349
2014-09-18	58.2	58.7	57.8	57.88	-0.2	-0.34	229555.0	13404595.25	191
2014-09-17	58.0	58.2	58.0	58.08	0.13	0.22	146843.0	8521430.25	128
2014-09-16	58.0	58.2	57.6	57.95	0.08	0.14	167571.0	9701396.5	185
2014-09-15	58.0	58.2	57.1	57.87	-0.12	-0.21	243672.0	14062848.0	227
2014-09-14	58.0	58.2	57.8	57.99	0.03	0.05	123288.0	7171777.25	142
2014-09-11	58.2	58.4	57.8	57.96	-0.36	-0.62	190560.0	11081660.0	149
2014-09-10	58.2	58.9	58.2	58.32	0.43	0.74	370199.0	21615784.75	358
2014-09-09	57.8	58.4	57.3	57.89	0.31	0.54	280545.0	16200948.5	225
2014-09-08	58.4	58.4	57.3	57.58	-0.78	-1.34	432248.0	24956627.75	346
2014-09-07	58.2	59.3	58.2	58.36	0.38	0.66	390184.0	22902824.75	360
2014-09-04	58.0	58.2	57.8	57.98	-0.14	-0.24	216821.0	12583086.0	142
2014-09-03	58.4	58.9	57.6	58.12	-0.41	-0.7	232678.0	13571145.0	198
2014-09-02	59.3	59.8	58.2	58.53	-0.52	-0.88	317338.0	18642970.75	334
2014-09-01	57.6	59.8	57.3	59.05	1.54	2.68	674192.0	39726246.75	698
2014-08-31	57.3	57.6	56.9	57.51	0.67	1.18	153456.0	8784557.5	165
2014-08-28	57.8	57.8	56.4	56.84	-0.92	-1.59	241046.0	13737917.5	324
2014-08-27	58.4	58.4	57.8	57.76	-0.82	-1.4	237243.0	13756711.5	280
2014-08-26	58.4	59.6	57.8	58.58	0.06	0.1	347537.0	20337582.75	344
2014-08-25	59.1	61.3	58.2	58.52	-0.26	-0.44	603286.0	36130096.0	755
2014-08-24	60.2	60.2	58.2	58.78	-1.02	-1.71	444337.0	26314463.0	396
2014-08-21	55.3	60.9	55.3	59.8	4.23	7.61	1304458.0	76537427.0	1617
2014-08-20	54.7	55.6	54.4	55.57	0.72	1.31	277594.0	15296797.75	257
2014-08-19	54.9	55.1	54.7	54.85	-0.05	-0.09	117674.0	6451407.25	174
2014-08-18	54.7	55.8	54.4	54.9	0.06	0.11	444753.0	24512682.0	470
2014-08-17	54.2	54.9	54.2	54.84	0.44	0.81	70436.0	3843864.25	117
2014-08-14	54.4	54.9	53.8	54.4	0.08	0.15	122439.0	6652127.75	130
2014-08-13	54.7	54.9	54.2	54.32	-0.2	-0.37	183057.0	9986991.25	169
2014-08-12	55.1	55.1	54.2	54.52	-0.3	-0.55	146463.0	7995899.75	170
2014-08-11	54.9	55.3	54.2	54.82	0.05	0.09	143985.0	7894447.5	204
2014-08-10	54.9	55.8	54.4	54.77	0.25	0.46	252025.0	13884967.5	356
2014-08-07	54.7	56.0	54.2	54.52	0.1	0.18	293972.0	16209281.25	379
2014-08-06	53.1	56.7	53.1	54.42	1.32	2.49	590140.0	32422687.5	754
2014-08-05	53.1	54.2	53.1	53.1	-0.14	-0.26	196899.0	10568533.5	295
2014-08-04	52.0	55.3	51.3	53.24	1.91	3.72	841885.0	45039937.5	882
2014-08-03	50.4	51.3	50.4	51.33	0.83	1.64	75535.0	3852698.25	91
2014-07-24	50.9	50.9	49.55	50.5	-0.5	-0.98	356339.0	17938897.25	293
2014-07-23	50.9	51.6	50.9	51.0	0.02	0.04	124140.0	6363931.75	173
2014-07-22	51.3	51.8	50.4	50.98	0.44	0.87	268031.0	13671868.0	238
2014-07-21	50.4	51.6	50.0	50.54	-0.1	-0.2	308018.0	15632271.25	298
2014-07-20	50.0	51.3	50.0	50.64	-0.47	-0.92	250669.0	12671577.0	222
2014-07-17	52.0	52.4	50.9	51.11	-0.35	-0.68	411870.0	21360981.75	443
2014-07-16	50.2	53.6	50.0	51.46	2.39	4.87	1406994.0	72169697.75	1179
2014-07-15	48.9	50.2	48.9	49.07	0.07	0.14	309666.0	15362483.25	368
2014-07-14	48.65	49.1	48.65	49.0	0.45	0.93	98706.0	4836864.25	129
2014-07-13	47.8	48.65	47.8	48.55	0.31	0.64	64664.0	3126275.5	105
2014-07-10	48.45	48.9	48.2	48.24	-0.37	-0.76	105986.0	5147185.75	127
2014-07-09	49.1	49.55	48.45	48.61	-0.25	-0.51	111835.0	5464234.5	165
2014-07-08	48.2	49.55	48.2	48.86	0.28	0.58	239401.0	11722410.25	299
2014-07-07	48.2	49.8	47.55	48.58	0.28	0.58	544676.0	26541651.25	584
2014-07-06	47.8	48.65	47.55	48.3	0.66	1.39	298493.0	14349924.25	359
2014-07-03	48.0	48.2	47.35	47.64	-0.54	-1.12	222868.0	10647207.0	215
2014-07-02	48.65	49.1	47.35	48.18	0.25	0.52	396991.0	19144570.5	430
2014-07-01	46.45	49.8	46.45	47.93	1.61	3.48	527749.0	25485616.75	779
2014-06-30	46.45	47.35	45.8	46.32	0.25	0.54	331859.0	15546711.0	329
2014-06-29	44.9	46.45	44.9	46.07	-0.23	-0.5	97320.0	4484622.0	117
2014-06-26	46.2	46.45	45.8	46.3	0.09	0.19	406664.0	18728798.75	248
2014-06-25	46.9	46.9	45.8	46.21	-0.51	-1.09	286818.0	13316432.5	274
2014-06-24	47.1	47.35	46.45	46.72	-0.08	-0.17	332519.0	15543555.25	289
2014-06-23	46.45	47.35	46.2	46.8	0.44	0.95	294287.0	13777747.75	329
2014-06-22	45.55	47.35	45.35	46.36	0.99	2.18	225609.0	10474336.75	315
2014-06-19	46.45	46.65	45.1	45.37	-1.1	-2.37	106696.0	4898679.75	133
2014-06-18	46.45	46.65	45.8	46.47	0.27	0.58	153235.0	7107620.0	217
2014-06-17	44.35	46.9	44.35	46.2	1.75	3.94	509309.0	23105723.0	344
2014-06-16	46.2	46.65	43.9	44.45	-2.02	-4.35	249750.0	11409221.75	319
2014-06-15	46.0	46.9	45.35	46.47	-0.85	-1.8	331795.0	15318443.75	428
2014-06-12	47.55	48.2	47.1	47.32	-0.78	-1.62	333383.0	15839095.25	323
2014-06-11	50.4	52.0	47.8	48.1	-1.33	-2.69	542356.0	27043957.0	740
2014-06-10	47.55	49.8	47.35	49.43	2.22	4.7	849516.0	41508297.0	670
2014-06-09	44.65	48.45	44.45	47.21	2.21	4.91	382895.0	17906201.5	477
2014-06-08	44.9	45.1	44.2	45.0	-0.13	-0.29	289002.0	12920975.0	284
2014-06-05	45.55	46.0	45.1	45.13	0.0	0.0	175057.0	7979498.0	235
2014-06-04	44.45	46.0	44.45	45.13	0.43	0.96	151305.0	6860933.5	205
2014-06-03	45.8	45.8	44.45	44.7	-0.83	-1.82	133975.0	6032892.75	170
2014-06-02	46.45	46.65	45.55	45.53	-0.51	-1.11	128732.0	5898709.5	138
2014-06-01	45.35	47.55	45.35	46.04	0.52	1.14	419326.0	19568249.0	563
2014-05-29	44.65	45.8	44.65	45.52	0.8	1.79	231519.0	10470822.0	268
2014-05-28	44.65	45.1	44.2	44.72	0.3	0.68	198077.0	8846294.5	188
2014-05-27	42.95	44.9	42.95	44.42	1.45	3.37	820900.0	36342610.25	532
2014-05-26	42.75	43.75	42.75	42.97	0.46	1.08	416585.0	17929621.0	333
2014-05-25	42.95	43.2	42.2	42.51	-0.66	-1.53	314627.0	13437524.5	209
2014-05-22	44.35	44.35	43.2	43.17	-0.93	-2.11	297087.0	12953430.75	227
2014-05-21	43.9	44.65	43.9	44.1	-0.11	-0.25	207737.0	9204868.5	195
2014-05-20	43.55	46.2	43.2	44.21	0.89	2.05	837035.0	37492903.0	784
2014-05-19	44.45	44.65	42.75	43.32	-1.43	-3.2	336538.0	14631373.75	275
2014-05-18	45.55	45.8	44.35	44.75	-0.32	-0.71	222221.0	9970520.75	219
2014-05-15	44.35	45.55	43.9	45.07	0.88	1.99	698740.0	31351873.75	581
2014-05-14	43.4	44.35	43.4	44.19	1.11	2.58	663660.0	29052748.0	523
2014-05-13	42.6	43.4	42.4	43.08	0.69	1.63	498491.0	21486291.75	294
2014-05-12	42.6	42.6	42.2	42.39	0.04	0.09	190592.0	8076669.0	167
2014-05-11	42.75	42.95	42.05	42.35	-0.46	-1.07	205212.0	8754634.5	163
2014-05-08	42.75	42.95	42.75	42.81	-0.01	-0.02	110221.0	4728655.25	130
2014-05-07	43.4	43.4	42.6	42.82	-0.37	-0.86	500333.0	21462631.5	271
2014-05-06	43.55	43.75	42.95	43.19	0.06	0.14	347426.0	15070927.5	294
2014-05-05	43.2	43.4	42.95	43.13	-0.27	-0.62	133435.0	5747298.0	182
2014-05-04	43.2	43.55	42.6	43.4	0.31	0.72	435221.0	18797223.25	427
2014-05-01	43.75	44.65	42.4	43.09	-0.27	-0.62	1151242.0	50343960.5	978
2014-04-30	42.05	44.35	41.6	43.36	1.56	3.73	1848882.0	79335975.25	1211
2014-04-29	41.8	42.05	41.4	41.8	0.19	0.46	369243.0	15419932.0	286
2014-04-28	41.6	41.6	41.4	41.61	0.12	0.29	158086.0	6562198.5	145
2014-04-27	41.8	41.8	41.4	41.49	-0.15	-0.36	247842.0	10300473.75	238
2014-04-24	42.05	42.05	41.4	41.64	-0.16	-0.38	196257.0	8174493.0	216
2014-04-23	42.05	42.4	41.6	41.8	-0.18	-0.43	645058.0	27104553.0	440
2014-04-22	41.4	42.05	41.25	41.98	0.71	1.72	262357.0	10946647.5	245
2014-04-21	41.4	41.6	40.45	41.27	-0.21	-0.51	316985.0	13036396.75	336
2014-04-20	42.05	42.6	41.4	41.48	-0.86	-2.03	578455.0	24266459.0	399
2014-04-17	41.6	42.4	41.4	42.34	0.46	1.1	728328.0	30660730.5	400
2014-04-16	41.25	42.2	40.8	41.88	0.42	1.01	564692.0	23580886.5	435
2014-04-15	41.8	42.2	41.25	41.46	0.14	0.34	443455.0	18443527.25	452
2014-04-14	40.6	41.8	40.6	41.32	0.32	0.78	329461.0	13611461.0	338
2014-04-13	40.8	41.4	40.8	41.0	-0.33	-0.8	189520.0	7789957.5	180
2014-04-10	41.8	42.05	40.45	41.33	-0.17	-0.41	316524.0	13148062.0	299
2014-04-09	42.4	42.4	41.4	41.5	-0.83	-1.96	566058.0	23699836.75	562
2014-04-08	42.05	42.6	42.05	42.33	0.17	0.4	465114.0	19636915.0	368
2014-04-07	42.6	42.75	41.8	42.16	-0.34	-0.8	487533.0	20604176.75	512
2014-04-06	41.8	42.75	41.6	42.5	0.67	1.6	586693.0	24771108.25	594
2014-04-03	42.05	42.05	41.6	41.83	-0.33	-0.78	208954.0	8752426.5	266
2014-04-02	42.75	42.75	41.8	42.16	-0.51	-1.2	497721.0	21030355.5	521
2014-04-01	42.4	42.75	42.2	42.67	0.67	1.6	1009945.0	42942780.5	837
2014-03-31	40.25	42.6	40.25	42.0	1.5	3.7	1861080.0	77766655.0	1447
2014-03-30	40.25	40.6	40.25	40.5	0.5	1.25	242789.0	9824470.5	248
2014-03-27	40.6	40.8	40.1	40.0	-0.84	-2.06	315408.0	12780775.0	307
2014-03-26	40.8	41.05	40.6	40.84	-0.16	-0.39	142740.0	5830760.5	185
2014-03-25	41.05	41.25	40.6	41.0	0.0	0.0	143243.0	5862691.25	192
2014-03-24	41.4	41.6	40.8	41.0	-0.33	-0.8	201968.0	8313598.0	276
2014-03-23	41.05	42.6	41.05	41.33	0.17	0.41	980142.0	40823148.25	769
2014-03-20	40.8	41.25	40.25	41.16	0.5	1.23	508696.0	20755397.0	470
2014-03-19	40.25	41.25	39.8	40.66	0.66	1.65	855280.0	34812541.5	695
2014-03-18	40.25	40.6	39.8	40.0	-0.16	-0.4	275625.0	11083182.5	301
2014-03-17	40.6	40.8	40.25	40.16	-0.34	-0.84	281115.0	11365916.75	278
2014-03-16	40.25	41.4	40.1	40.5	0.34	0.85	963655.0	39312414.75	790
2014-03-13	41.05	41.25	40.25	40.16	-0.68	-1.67	365306.0	14884145.75	400
2014-03-12	41.25	41.4	40.25	40.84	0.0	0.0	779126.0	31894624.0	615
2014-03-11	40.25	41.4	39.65	40.84	0.68	1.69	1610445.0	65395066.75	990
2014-03-10	40.6	42.2	40.1	40.16	-0.5	-1.23	1858005.0	76552930.75	1452
2014-03-09	40.6	41.4	40.45	40.66	0.32	0.79	244616.0	9979378.0	289
2014-03-06	40.25	40.6	40.1	40.34	0.34	0.85	155652.0	6278488.25	192
2014-03-05	40.25	40.6	39.65	40.0	-0.34	-0.84	231147.0	9284816.75	352
2014-03-04	40.6	40.8	40.25	40.34	0.34	0.85	290247.0	11749411.75	444
2014-03-03	41.25	41.6	39.65	40.0	-1.33	-3.22	688442.0	27796292.25	677
2014-03-02	42.2	42.95	41.05	41.33	-0.67	-1.6	219382.0	9223057.25	414
2014-02-27	42.6	42.6	41.4	42.0	0.34	0.82	527097.0	22185010.0	651
2014-02-26	45.35	45.35	41.6	41.66	-1.84	-4.23	1014247.0	43933921.5	1444
2014-02-25	40.1	43.55	40.1	43.5	3.84	9.68	1184450.0	50541329.25	775
2014-02-24	38.5	39.8	38.5	39.66	0.82	2.11	334026.0	13129505.75	282
2014-02-23	38.65	38.95	38.5	38.84	0.18	0.47	92169.0	3572830.0	85
2014-02-20	38.5	38.85	38.5	38.66	0.16	0.42	184712.0	7142199.5	123
2014-02-19	38.85	38.85	38.2	38.5	0.0	0.0	151091.0	5827753.25	134
2014-02-18	38.85	38.95	38.5	38.5	0.0	0.0	234992.0	9078759.5	117
2014-02-17	38.85	38.85	38.5	38.5	-0.34	-0.88	90263.0	3486825.0	120
2014-02-16	38.85	39.1	38.65	38.84	0.18	0.47	131003.0	5084712.25	162
2014-02-13	38.85	39.3	38.65	38.66	-0.34	-0.87	219975.0	8553730.75	178
2014-02-12	38.3	39.3	38.2	39.0	0.67	1.75	404857.0	15767304.75	347
2014-02-11	38.5	38.65	38.2	38.33	-0.33	-0.85	314717.0	12081896.5	219
2014-02-10	38.95	39.1	38.5	38.66	-0.5	-1.28	131821.0	5129635.25	157
2014-02-09	39.3	40.1	38.95	39.16	-0.17	-0.43	273412.0	10860613.0	336
2014-02-06	37.7	39.65	37.5	39.33	1.5	3.97	553083.0	21398844.75	493
2014-02-05	37.35	37.8	37.05	37.83	0.83	2.24	418168.0	15733126.75	403
2014-02-04	38.05	38.3	37.05	37.0	-1.5	-3.9	625046.0	23569125.0	683
2014-02-03	40.1	40.25	38.5	38.5	-0.99	-2.51	457254.0	18023688.5	543
2014-02-02	38.95	40.25	38.95	39.49	0.83	2.15	924081.0	36578667.75	946
2014-01-30	37.5	39.3	37.5	38.66	0.66	1.74	1538408.0	59384112.5	1446
2014-01-29	38.2	39.1	37.5	38.0	0.34	0.9	676331.0	25905961.25	1003
2014-01-28	36.0	39.3	36.0	37.66	1.49	4.12	1502192.0	57082250.5	1673
2014-01-27	36.0	37.35	36.0	36.17	0.18	0.5	284542.0	10397319.25	396
2014-01-26	36.0	36.6	35.75	35.99	-0.68	-1.85	323645.0	11695411.0	382
2014-01-23	36.6	38.05	36.0	36.67	0.5	1.38	404829.0	15001760.5	551
2014-01-22	36.6	38.05	36.0	36.17	-1.16	-3.11	371963.0	13708298.0	588
2014-01-21	37.8	39.45	36.9	37.33	-1.0	-2.61	738911.0	28341270.0	1377
2014-01-20	38.5	40.8	36.35	38.33	0.67	1.78	2880471.0	110802091.5	3871
2014-01-19	36.6	37.7	35.75	37.66	3.33	9.7	1029036.0	37868764.75	793
2014-01-16	32.0	34.3	32.0	34.33	3.07	9.82	777778.0	26217417.95	351
2014-01-15	31.65	31.65	31.1	31.26	-0.4	-1.26	201266.0	6308219.9	249
2014-01-14	31.45	32.0	31.45	31.66	0.0	0.0	240138.0	7606456.6	324
2014-01-13	30.6	31.65	30.3	31.66	1.13	3.7	929765.0	28956731.0	848
2014-01-12	30.2	31.3	30.15	30.53	0.14	0.46	473366.0	14556483.3	561
2014-01-09	30.6	30.6	30.2	30.39	-0.21	-0.69	202977.0	6171052.5	176
2014-01-08	30.5	30.6	30.3	30.6	0.14	0.46	129935.0	3962578.1	127
2014-01-07	30.5	30.6	30.2	30.46	0.0	0.0	166298.0	5064549.9	226
2014-01-06	30.4	30.95	30.3	30.46	0.13	0.43	514051.0	15760394.7	490
2014-01-05	30.15	30.85	29.8	30.33	0.26	0.86	522180.0	15847080.7	530
2014-01-02	30.6	30.6	30.05	30.07	-0.53	-1.73	292769.0	8848772.1	359
2014-01-01	29.8	30.95	29.6	30.6	0.87	2.93	283760.0	8578282.1	346
2013-12-31	30.4	30.5	29.6	29.73	-0.6	-1.98	284859.0	8555694.9	350
2013-12-30	31.2	31.45	30.2	30.33	-0.53	-1.72	483471.0	14905319.1	637
2013-12-29	31.0	32.45	30.75	30.86	0.19	0.62	1228724.0	39023095.8	1368
2013-12-26	30.3	33.35	30.3	30.67	0.07	0.23	1585188.0	50541182.5	969
2013-12-25	30.6	30.75	30.6	30.6	0.07	0.23	24552.0	752589.0	46
2013-12-24	30.6	31.2	30.6	30.53	-0.33	-1.07	110098.0	3386568.9	138
2013-12-23	30.85	31.1	30.3	30.86	0.06	0.19	141390.0	4339987.3	166
2013-12-22	30.05	32.1	30.05	30.8	1.0	3.36	402213.0	12647379.0	451
2013-12-19	29.6	30.05	29.4	29.8	0.27	0.91	72611.0	2160794.1	88
2013-12-18	29.7	29.95	29.5	29.53	-0.07	-0.24	94451.0	2801190.4	129
2013-12-17	29.0	29.6	29.0	29.6	0.67	2.32	140678.0	4139779.6	178
2013-12-16	29.35	29.35	28.7	28.93	-0.27	-0.92	60544.0	1749071.2	105
2013-12-15	29.15	29.6	29.05	29.2	0.2	0.69	101872.0	2982901.2	168
2013-12-12	28.35	29.15	28.35	29.0	0.4	1.4	171970.0	4978112.9	182
2013-12-11	28.6	29.15	28.6	28.6	0.08	0.28	338135.0	9730636.5	293
2013-12-10	28.0	28.55	28.0	28.52	0.39	1.39	288735.0	8145097.9	258
2013-12-09	27.75	28.25	27.55	28.13	0.47	1.7	341448.0	9576322.0	320
2013-12-08	27.75	27.8	27.45	27.66	0.07	0.25	94754.0	2621445.3	128
2013-12-05	27.8	28.0	27.55	27.59	0.06	0.22	223917.0	6217784.1	239
2013-12-04	27.1	27.75	26.95	27.53	0.26	0.95	224477.0	6121778.4	217
2013-12-03	27.65	27.65	27.2	27.27	-0.26	-0.94	176393.0	4838767.4	140
2013-12-02	27.55	27.75	27.4	27.53	-0.13	-0.47	105887.0	2916381.7	122
2013-12-01	27.75	28.25	27.75	27.66	-0.07	-0.25	470549.0	13155640.9	373
2013-11-28	27.0	27.75	26.95	27.73	0.66	2.44	523062.0	14359884.6	351
2013-11-27	27.0	27.1	26.95	27.07	-0.06	-0.22	109545.0	2959984.5	105
2013-11-26	27.2	27.3	27.1	27.13	-0.14	-0.51	76515.0	2078879.0	81
2013-11-25	27.45	27.45	27.1	27.27	-0.06	-0.22	196935.0	5358850.8	147
2013-11-24	27.4	27.45	27.3	27.33	0.0	0.0	135699.0	3713417.8	155
2013-11-21	27.65	27.75	27.3	27.33	-0.33	-1.19	312237.0	8570368.6	232
2013-11-20	27.75	27.8	27.75	27.66	0.0	0.0	144133.0	3996064.1	153
2013-11-19	27.75	27.75	27.4	27.66	-0.21	-0.75	321518.0	8872665.2	326
2013-11-18	27.2	27.9	27.0	27.87	0.74	2.73	665440.0	18377066.0	443
2013-11-17	27.65	27.65	27.1	27.13	-0.27	-0.99	184473.0	5029459.9	170
2013-11-14	27.75	27.75	27.3	27.4	-0.07	-0.25	427529.0	11775662.8	376
2013-11-13	27.55	27.75	27.1	27.47	0.2	0.73	1180706.0	32333971.7	935
2013-11-12	26.85	27.3	26.85	27.27	0.34	1.26	403737.0	10947024.1	329
2013-11-11	27.0	27.0	26.75	26.93	0.0	0.0	99851.0	2683382.9	136
2013-11-10	26.95	27.2	26.65	26.93	0.07	0.26	274637.0	7393474.9	237
2013-11-07	27.1	27.2	26.85	26.86	-0.21	-0.78	215376.0	5803640.9	221
2013-11-06	27.1	27.65	27.1	27.07	0.14	0.52	555756.0	15175013.9	545
2013-11-05	26.6	27.0	26.5	26.93	0.27	1.01	186638.0	4997978.8	198
2013-11-04	27.0	27.2	26.65	26.66	-0.14	-0.52	335549.0	8967538.8	209
2013-11-03	26.65	27.3	26.65	26.8	0.4	1.52	690585.0	18687468.9	558
2013-10-31	25.85	26.85	25.85	26.4	0.53	2.05	401609.0	10575227.7	358
2013-10-30	26.05	26.15	25.85	25.87	0.0	0.0	158601.0	4116625.3	169
2013-10-29	26.05	26.2	25.85	25.87	-0.19	-0.73	167095.0	4348656.1	199
2013-10-28	26.4	26.6	26.05	26.06	-0.34	-1.29	202682.0	5319633.1	206
2013-10-27	26.6	26.6	26.4	26.4	-0.2	-0.75	260739.0	6901027.1	321
2013-10-24	26.5	27.3	26.5	26.6	0.6	2.31	2311863.0	62135202.8	1807
2013-10-23	25.85	26.15	25.6	26.0	0.2	0.78	606368.0	15662834.0	393
2013-10-22	25.85	25.85	25.8	25.8	0.0	0.0	163502.0	4228458.5	176
2013-10-21	25.85	26.4	25.8	25.8	0.0	0.0	549042.0	14245284.9	373
2013-10-20	25.7	25.85	25.7	25.8	0.47	1.86	154920.0	4003681.6	125
2013-10-10	25.5	25.8	25.35	25.33	-0.21	-0.82	314452.0	8022885.6	289
2013-10-09	25.85	25.95	25.5	25.54	-0.59	-2.26	376441.0	9700208.3	321
2013-10-08	25.6	27.75	25.05	26.13	0.59	2.31	565538.0	14687091.8	317
2013-10-07	25.95	26.05	25.5	25.54	-0.59	-2.26	172187.0	4454018.1	183
2013-10-06	26.65	26.95	25.7	26.13	-0.47	-1.77	288921.0	7537157.0	299
2013-10-03	26.5	27.1	26.4	26.6	0.13	0.49	589712.0	15809900.5	571
2013-10-02	26.3	26.85	26.15	26.47	0.34	1.3	833061.0	22011130.8	566
2013-10-01	25.7	26.4	25.6	26.13	0.53	2.07	804188.0	20926372.6	607
2013-09-30	25.25	25.85	25.25	25.6	0.27	1.07	318095.0	8130269.0	269
2013-09-29	25.4	25.5	25.25	25.33	-0.21	-0.82	118295.0	2997707.5	131
2013-09-26	25.6	25.6	25.25	25.54	-0.12	-0.47	230225.0	5839746.8	209
2013-09-25	25.6	25.8	25.4	25.66	0.0	0.0	228573.0	5850033.9	171
2013-09-24	25.85	25.85	25.5	25.66	-0.14	-0.54	209610.0	5377938.3	188
2013-09-19	26.2	26.3	25.5	25.8	-0.07	-0.27	558060.0	14384864.0	389
2013-09-18	26.4	26.5	25.85	25.87	-0.53	-2.01	304838.0	7988292.0	223
2013-09-17	26.15	26.65	26.05	26.4	0.2	0.76	528764.0	13900652.8	398
2013-09-16	25.85	26.5	25.8	26.2	0.48	1.87	816012.0	21357631.2	501
2013-09-15	24.98	25.95	24.98	25.72	1.05	4.26	966976.0	24585912.7	606
2013-09-12	24.72	24.98	24.54	24.67	0.07	0.28	625404.0	15446939.3	463
2013-09-11	25.15	25.15	24.62	24.6	-0.07	-0.28	919517.0	22828191.2	476
2013-09-10	24.18	24.98	24.1	24.67	1.2	5.11	804944.0	19779770.3	360
2013-09-09	23.2	23.56	23.12	23.47	0.14	0.6	125208.0	2918146.9	172
2013-09-08	23.56	23.56	23.12	23.33	0.13	0.56	268599.0	6284513.2	190
2013-09-05	23.38	24.0	23.02	23.2	-0.34	-1.44	322742.0	7535589.3	286
2013-09-04	24.62	24.62	23.56	23.54	-1.39	-5.58	685341.0	16505464.1	481
2013-09-03	25.5	25.8	24.8	24.93	-0.67	-2.62	439343.0	11081960.0	291
2013-09-02	25.7	25.95	25.25	25.6	0.0	0.0	575297.0	14760852.2	341
2013-09-01	24.98	25.95	24.98	25.6	1.07	4.36	676269.0	17171686.3	507
2013-08-29	24.72	25.25	24.44	24.53	0.06	0.25	931921.0	23037196.4	600
2013-08-28	24.62	25.15	24.1	24.47	-0.79	-3.13	2174144.0	53574031.4	1272
2013-08-27	27.0	27.1	25.05	25.26	-2.54	-9.14	864536.0	22456081.8	600
2013-08-26	28.7	28.7	27.75	27.8	-0.72	-2.52	382574.0	10733300.8	358
2013-08-25	29.15	30.05	28.55	28.52	-0.81	-2.76	569448.0	16659110.6	340
2013-08-22	29.8	30.3	29.35	29.33	-0.74	-2.46	363535.0	10825993.5	459
2013-08-21	28.7	30.5	28.45	30.07	0.87	2.98	1184821.0	35246682.0	979
2013-08-20	27.45	30.05	27.3	29.2	1.73	6.3	1005606.0	29321887.5	1061
2013-08-19	26.85	27.75	26.6	27.47	0.81	3.04	449965.0	12185710.6	376
2013-08-18	26.4	27.2	26.4	26.66	0.19	0.72	275282.0	7352391.6	241
2013-08-15	26.4	26.65	26.4	26.47	0.13	0.49	372706.0	9859051.0	239
2013-08-14	26.2	27.0	25.95	26.34	0.14	0.53	280239.0	7403906.7	317
2013-08-13	26.15	26.2	25.85	26.2	0.2	0.77	227268.0	5921757.9	179
2013-08-05	26.2	26.75	25.85	26.0	-0.27	-1.03	376566.0	9936826.3	271
2013-08-04	26.5	26.75	25.85	26.27	0.21	0.81	287703.0	7587537.9	305
2013-08-01	27.75	28.25	26.05	26.06	-1.53	-5.55	589821.0	15919349.6	664
2013-07-31	26.4	27.75	26.3	27.59	1.46	5.59	1030898.0	27669034.5	529
2013-07-30	25.25	26.65	25.15	26.13	0.87	3.44	758277.0	19696942.6	476
2013-07-29	24.72	25.35	24.62	25.26	0.53	2.14	256024.0	6372490.5	190
2013-07-28	24.98	24.98	24.62	24.73	-0.13	-0.52	205891.0	5111109.4	136
2013-07-25	24.98	25.25	24.72	24.86	-0.21	-0.84	301690.0	7515691.6	220
2013-07-24	25.35	25.5	24.98	25.07	0.4	1.62	682714.0	17243947.5	464
2013-07-23	24.36	25.15	24.0	24.67	0.4	1.65	1197795.0	29700098.9	728
2013-07-22	24.36	24.54	24.18	24.27	0.0	0.0	254552.0	6194620.0	192
2013-07-21	24.0	24.44	24.0	24.27	0.34	1.42	202660.0	4899498.4	126
2013-07-18	24.18	24.44	24.0	23.93	-0.34	-1.4	306737.0	7409459.8	172
2013-07-17	24.36	24.36	24.0	24.27	-0.06	-0.25	363102.0	8772320.9	219
2013-07-16	24.54	24.98	24.18	24.33	-0.2	-0.82	720703.0	17729993.1	539
2013-07-15	24.0	24.62	24.0	24.53	0.53	2.21	774766.0	18902932.4	459
2013-07-14	24.28	24.36	24.0	24.0	-0.2	-0.83	559493.0	13464851.0	371
2013-07-11	23.82	24.44	23.64	24.2	0.47	1.98	1192816.0	28763253.6	620
2013-07-10	23.48	24.0	23.48	23.73	0.13	0.55	242352.0	5762262.9	187
2013-07-09	23.74	23.74	23.38	23.6	-0.13	-0.55	268297.0	6321617.4	226
2013-07-08	23.92	24.0	23.64	23.73	-0.27	-1.13	165320.0	3935582.5	132
2013-07-07	24.0	24.44	23.82	24.0	0.07	0.29	483030.0	11635684.5	369
2013-07-04	24.0	24.18	23.92	23.93	0.0	0.0	473212.0	11351941.3	341
2013-07-03	23.64	24.0	23.56	23.93	0.26	1.1	368543.0	8777150.6	234
2013-07-02	23.56	23.82	23.56	23.67	0.07	0.3	177864.0	4202841.6	160
2013-07-01	23.48	23.64	23.38	23.6	0.27	1.16	107908.0	2539014.1	123
2013-06-30	23.3	23.56	23.12	23.33	-0.27	-1.14	178007.0	4156943.1	170
2013-06-26	23.74	23.92	23.48	23.6	-0.13	-0.55	237419.0	5610648.7	172
2013-06-25	23.92	24.1	23.64	23.73	-0.27	-1.13	304538.0	7279819.2	271
2013-06-24	24.44	24.8	23.82	24.0	0.0	0.0	1626791.0	39502534.1	1146
2013-06-23	23.48	24.0	23.3	24.0	0.67	2.87	407621.0	9630948.1	241
2013-06-22	23.12	23.48	23.12	23.33	-0.07	-0.3	335907.0	7810671.8	244
2013-06-19	23.3	23.92	23.2	23.4	0.14	0.6	225079.0	5280306.8	167
2013-06-18	22.84	23.56	22.84	23.26	0.46	2.02	502608.0	11678028.5	372
2013-06-17	22.68	22.84	22.68	22.8	0.4	1.79	365925.0	8319621.6	263
2013-06-16	22.4	23.02	22.0	22.4	-0.13	-0.58	412991.0	9268602.5	342
2013-06-15	23.92	23.92	22.0	22.53	-1.53	-6.36	484270.0	11223970.2	327
2013-06-12	24.0	24.36	24.0	24.06	-0.07	-0.29	317719.0	7662530.2	185
2013-06-11	24.18	24.36	23.92	24.13	-0.14	-0.58	509753.0	12299050.3	299
2013-06-10	23.92	24.72	23.74	24.27	0.47	1.97	804617.0	19530034.8	603
2013-06-09	24.0	24.0	23.64	23.8	-0.13	-0.54	150768.0	3593857.2	147
2013-06-08	24.0	24.1	23.92	23.93	0.0	0.0	542225.0	13012143.6	266
2013-06-05	23.92	24.44	23.92	23.93	-0.07	-0.29	635307.0	15281260.8	458
2013-06-04	23.64	24.98	23.02	24.0	0.33	1.39	2126653.0	51465678.5	1333
2013-06-03	24.0	24.0	23.56	23.67	-0.26	-1.09	909698.0	21686002.1	707
2013-06-02	22.76	24.54	22.76	23.93	1.13	4.96	1563454.0	37212614.0	1097
2013-06-01	22.68	22.94	22.58	22.8	0.0	0.0	188467.0	4293673.2	149
2013-05-29	23.02	23.12	22.76	22.8	-0.27	-1.17	385370.0	8818727.9	242
2013-05-28	22.94	23.2	22.94	23.07	0.21	0.92	279502.0	6436136.0	247
2013-05-27	22.76	23.02	22.76	22.86	-0.06	-0.26	192940.0	4413367.6	161
2013-05-26	23.02	23.12	22.76	22.92	-0.15	-0.65	379531.0	8701024.9	235
2013-05-25	22.76	23.3	22.76	23.07	0.21	0.92	610310.0	14049933.0	402
2013-05-22	22.76	22.94	22.68	22.86	0.19	0.84	311918.0	7109890.8	223
2013-05-21	22.76	22.84	22.68	22.67	-0.07	-0.31	244846.0	5568526.7	199
2013-05-20	22.76	22.84	22.68	22.74	0.07	0.31	477050.0	10839546.6	259
2013-05-19	22.68	22.84	22.68	22.67	-0.07	-0.31	543916.0	12351147.2	280
2013-05-18	22.68	22.76	22.58	22.74	0.07	0.31	316230.0	7168391.6	135
2013-05-15	22.32	22.68	22.18	22.67	0.21	0.93	152449.0	3408825.1	123
2013-05-14	22.68	22.68	22.32	22.46	-0.28	-1.23	175326.0	3957633.9	142
2013-05-13	22.58	22.94	22.18	22.74	0.21	0.93	407052.0	9191075.2	321
2013-05-12	22.68	22.76	22.58	22.53	-0.21	-0.92	172771.0	3925182.3	134
2013-05-11	22.68	22.76	22.68	22.74	0.07	0.31	144162.0	3270651.8	92
2013-05-08	22.68	22.84	22.68	22.67	0.07	0.31	270441.0	6136267.4	136
2013-05-07	22.68	22.68	22.58	22.6	-0.07	-0.31	229428.0	5177408.6	151
2013-05-06	22.68	22.68	22.5	22.67	0.0	0.0	256363.0	5787473.7	189
2013-05-05	22.94	23.12	22.68	22.67	-0.19	-0.83	625329.0	14244587.2	318
2013-05-04	22.76	22.94	22.68	22.86	0.19	0.84	652968.0	14858400.2	354
2013-05-01	22.58	22.68	22.5	22.67	0.07	0.31	265566.0	5987998.1	170
2013-04-30	22.76	22.84	22.68	22.6	-0.07	-0.31	301008.0	6845086.0	193
2013-04-29	22.68	22.68	22.58	22.67	0.0	0.0	380842.0	8606476.1	218
2013-04-28	22.76	22.84	22.58	22.67	0.0	0.0	385376.0	8731353.5	204
2013-04-27	23.3	23.3	22.68	22.67	-0.4	-1.73	275609.0	6320768.1	292
2013-04-24	23.12	23.48	22.84	23.07	0.07	0.3	872079.0	20247613.1	605
2013-04-23	23.3	23.82	23.02	23.0	0.47	2.09	4037828.0	94355767.8	2617
2013-04-22	22.0	22.58	21.92	22.53	0.54	2.46	467858.0	10399895.3	277
2013-04-21	22.18	22.68	21.92	21.99	-0.54	-2.4	435011.0	9661393.0	339
2013-04-20	22.18	22.68	22.1	22.53	0.2	0.9	613778.0	13709037.9	284
2013-04-17	22.32	22.84	21.78	22.33	0.13	0.59	600649.0	13422858.7	442
2013-04-16	21.7	23.38	21.7	22.2	0.33	1.51	652668.0	14755818.3	408
2013-04-15	22.1	22.32	21.78	21.87	-0.12	-0.55	295367.0	6492235.4	199
2013-04-14	21.7	22.1	21.56	21.99	0.12	0.55	262896.0	5723715.8	201
2013-04-13	22.0	22.22	21.56	21.87	-0.26	-1.17	289152.0	6306030.8	306
2013-04-10	22.18	23.12	21.92	22.13	-0.07	-0.32	1293020.0	29128658.9	745
2013-04-09	21.88	22.22	21.78	22.2	0.33	1.51	379472.0	8391394.1	291
2013-04-08	21.7	22.0	21.56	21.87	0.14	0.64	176491.0	3849156.2	158
2013-04-07	21.56	21.88	21.56	21.73	0.2	0.93	99086.0	2152444.6	103
2013-04-06	21.88	21.88	21.56	21.53	-0.34	-1.55	147821.0	3200859.3	134
2013-04-03	21.92	22.0	21.7	21.87	-0.06	-0.27	109566.0	2395128.9	90
2013-04-02	21.56	21.92	21.48	21.93	0.4	1.86	232098.0	5027717.3	159
2013-04-01	21.56	21.7	21.56	21.53	-0.07	-0.32	129374.0	2791841.5	95
2013-03-31	21.88	21.88	21.56	21.6	-0.27	-1.23	153379.0	3319467.5	108
2013-03-30	21.78	21.92	21.7	21.87	0.07	0.32	124740.0	2720349.1	122
2013-03-27	21.78	21.88	21.6	21.8	-0.07	-0.32	237614.0	5164797.2	194
2013-03-26	21.7	21.88	21.7	21.87	0.14	0.64	135071.0	2943886.9	107
2013-03-25	21.7	21.88	21.6	21.73	0.0	0.0	123946.0	2695988.0	103
2013-03-24	21.7	21.7	21.56	21.73	-0.07	-0.32	120692.0	2609790.9	105
2013-03-23	21.88	21.88	21.7	21.8	-0.07	-0.32	99872.0	2171509.0	90
2013-03-20	21.7	21.92	21.6	21.87	0.0	0.0	143982.0	3141853.5	124
2013-03-19	21.78	21.88	21.7	21.87	0.07	0.32	391788.0	8543182.1	206
2013-03-18	21.38	21.78	21.24	21.8	0.4	1.87	447890.0	9662098.8	300
2013-03-17	21.16	21.7	21.16	21.4	0.27	1.28	324853.0	6956551.5	291
2013-03-16	21.16	21.24	20.98	21.13	0.07	0.33	142930.0	3015613.2	105
2013-03-13	20.84	21.16	20.84	21.06	0.19	0.91	134989.0	2833206.2	140
2013-03-12	21.16	21.16	20.84	20.87	-0.33	-1.56	212419.0	4464446.7	172
2013-03-11	21.3	21.3	21.16	21.2	0.07	0.33	223964.0	4753944.8	213
2013-03-10	21.16	21.3	20.94	21.13	0.0	0.0	371620.0	7852184.4	254
2013-03-09	20.84	21.24	20.84	21.13	0.33	1.59	240775.0	5060424.3	166
2013-03-06	20.76	20.84	20.68	20.8	0.06	0.29	78893.0	1639028.0	94
2013-03-05	20.54	20.76	20.54	20.74	0.0	0.0	125570.0	2591499.8	116
2013-03-04	20.68	20.76	20.54	20.74	0.0	0.0	101202.0	2084835.3	121
2013-03-03	20.76	20.84	20.68	20.74	-0.13	-0.62	118203.0	2454620.5	117
2013-03-02	20.94	20.94	20.76	20.87	0.0	0.0	158679.0	3311660.4	135
2013-02-27	20.84	20.98	20.68	20.87	0.13	0.63	200465.0	4174818.8	230
2013-02-26	20.84	20.94	20.76	20.74	-0.32	-1.52	7456560.0	153305042.2	155
2013-02-25	20.84	21.08	20.84	21.06	0.0	0.0	127367.0	2673628.3	133
2013-02-24	20.98	21.16	20.76	21.06	0.0	0.0	277909.0	5823537.6	174
2013-02-23	20.94	21.16	20.94	21.06	0.0	0.0	150524.0	3162896.1	117
2013-02-20	21.24	21.24	20.94	21.06	-0.2	-0.94	256091.0	5400162.7	271
2013-02-19	21.56	21.7	21.16	21.26	-0.21	-0.98	575108.0	12316871.8	522
2013-02-18	21.6	22.22	21.24	21.47	0.21	0.99	1954953.0	42446494.6	1434
2013-02-17	20.84	21.24	20.68	21.26	0.39	1.87	365857.0	7667586.7	245
2013-02-16	20.76	20.84	20.54	20.87	0.2	0.97	297088.0	6161834.0	217
2013-02-13	21.08	21.08	20.62	20.67	-0.39	-1.85	429100.0	8928954.2	402
2013-02-12	21.24	21.24	20.98	21.06	-0.2	-0.94	319685.0	6756565.8	305
2013-02-11	20.98	21.7	20.98	21.26	0.33	1.58	1290255.0	27592307.1	824
2013-02-10	21.08	21.08	20.94	20.93	-0.13	-0.62	126956.0	2663815.6	107
2013-02-09	21.16	21.3	20.98	21.06	-0.2	-0.94	93317.0	1971396.6	97
2013-02-06	21.38	21.38	21.16	21.26	0.0	0.0	79958.0	1699373.5	93
2013-02-05	21.24	21.56	20.94	21.26	-0.14	-0.65	237520.0	5027164.3	220
2013-02-04	21.56	21.7	21.38	21.4	-0.33	-1.52	98945.0	2132395.8	143
2013-02-03	21.92	21.92	21.6	21.73	-0.26	-1.18	226428.0	4931916.1	233
2013-02-02	22.4	22.4	21.7	21.99	-0.21	-0.95	441380.0	9700557.2	376
2013-01-30	22.18	23.2	22.18	22.2	0.21	0.95	838349.0	18895678.5	632
2013-01-29	22.0	22.18	21.7	21.99	0.0	0.0	60978.0	1337710.7	86
2013-01-28	22.0	22.1	21.88	21.99	-0.14	-0.63	60569.0	1328444.0	83
2013-01-27	21.7	22.18	21.7	22.13	0.33	1.51	202669.0	4443846.5	181
2013-01-26	21.3	22.18	21.24	21.8	0.47	2.2	445578.0	9684654.6	366
2013-01-23	21.16	21.3	20.94	21.33	0.46	2.2	294770.0	6235823.0	261
2013-01-22	21.38	21.48	20.84	20.87	-0.6	-2.79	240975.0	5098823.5	258
2013-01-21	22.18	22.76	21.24	21.47	-0.86	-3.85	278891.0	6055335.1	278
2013-01-20	21.7	22.58	21.7	22.33	0.53	2.43	358793.0	7949614.7	280
2013-01-19	21.78	21.78	21.48	21.8	0.2	0.93	39344.0	848708.1	69
2013-01-16	21.88	21.88	21.6	21.6	-0.07	-0.32	43896.0	954871.7	65
2013-01-15	21.88	21.92	21.56	21.67	0.14	0.65	125381.0	2719228.4	143
2013-01-14	21.92	21.92	21.56	21.53	-0.4	-1.82	150746.0	3282852.0	172
2013-01-13	21.24	22.5	21.16	21.93	0.8	3.79	731199.0	15994637.5	707
2013-01-12	21.56	21.56	20.98	21.13	-0.34	-1.58	308367.0	6563461.6	175
2013-01-09	21.48	21.56	21.24	21.47	-0.06	-0.28	237110.0	5072018.8	195
2013-01-08	21.3	21.7	21.24	21.53	0.27	1.27	437591.0	9359278.3	360
2013-01-07	20.94	21.48	20.84	21.26	0.39	1.87	577058.0	12143891.0	391
2013-01-06	21.24	21.24	20.84	20.87	-0.26	-1.23	440319.0	9256703.8	352
2013-01-05	22.18	22.84	21.16	21.13	-0.4	-1.86	1879309.0	40795977.5	1450
2013-01-02	20.32	22.18	19.82	21.53	1.33	6.58	1420529.0	30000618.2	811
2013-01-01	20.32	20.36	20.04	20.2	0.14	0.7	48201.0	974572.8	55
2012-12-31	20.54	20.54	19.82	20.06	-0.21	-1.04	79026.0	1597190.1	104
2012-12-30	20.54	20.76	20.32	20.27	-0.4	-1.94	139717.0	2871955.1	115
2012-12-29	20.54	20.76	20.54	20.67	-0.13	-0.63	148916.0	3079913.8	119
2012-12-26	20.32	20.76	20.32	20.8	0.27	1.32	59518.0	1220877.0	60
2012-12-25	20.44	20.54	20.32	20.53	0.0	0.0	103350.0	2107236.1	80
2012-12-24	20.54	20.62	20.54	20.53	-0.07	-0.34	98972.0	2033753.9	52
2012-12-23	20.76	20.84	20.54	20.6	-0.2	-0.96	158871.0	3284926.0	93
2012-12-22	20.54	21.24	20.04	20.8	0.4	1.96	496934.0	10272455.5	374
2012-12-19	20.36	20.54	20.32	20.4	0.34	1.69	200486.0	4083556.7	176
2012-12-18	20.0	20.32	19.82	20.06	0.12	0.6	252665.0	5105250.6	241
2012-12-17	20.04	20.14	19.82	19.94	-0.26	-1.29	82824.0	1654366.0	74
2012-12-16	19.82	20.22	19.82	20.2	0.33	1.66	435944.0	8744746.6	195
2012-12-15	19.7	20.14	19.7	19.87	0.21	1.07	494124.0	9810438.2	292
2012-12-12	19.52	19.7	19.52	19.66	0.13	0.67	31484.0	615742.9	39
2012-12-11	19.42	19.6	19.42	19.53	-0.07	-0.36	139835.0	2720355.2	83
2012-12-10	19.52	19.6	19.52	19.6	0.0	0.0	17985.0	351106.4	37
2012-12-09	19.7	19.7	19.52	19.6	-0.06	-0.31	53296.0	1046492.0	73
2012-12-08	19.6	19.74	19.6	19.66	0.13	0.67	144791.0	2849532.6	77
2012-12-05	19.52	19.6	19.42	19.53	-0.07	-0.36	94172.0	1836880.5	68
2012-12-04	19.52	19.7	19.42	19.6	0.07	0.36	76015.0	1483129.4	44
2012-12-03	19.42	19.82	19.42	19.53	0.06	0.31	136738.0	2681423.4	109
2012-12-02	18.84	19.7	18.84	19.47	0.6	3.18	179286.0	3441572.3	158
2012-12-01	18.68	18.94	18.68	18.87	0.34	1.83	102565.0	1934270.1	108
2012-11-28	18.32	18.58	18.32	18.53	0.26	1.42	102754.0	1902920.6	116
2012-11-27	18.8	18.8	18.28	18.27	-0.47	-2.51	115163.0	2132521.3	148
2012-11-26	18.84	19.02	18.32	18.74	-0.26	-1.37	173872.0	3222060.5	187
2012-11-25	19.42	19.6	18.8	19.0	-0.66	-3.36	119069.0	2282151.4	120
2012-11-24	19.74	19.82	19.52	19.66	0.06	0.31	93387.0	1838010.6	109
2012-11-21	19.6	19.92	19.42	19.6	-0.13	-0.66	183846.0	3602502.6	104
2012-11-20	19.82	19.82	19.6	19.73	-0.07	-0.35	98830.0	1950385.4	79
2012-11-19	19.82	20.0	19.02	19.8	-0.26	-1.3	134117.0	2636226.5	152
2012-11-18	20.04	20.04	19.82	20.06	0.06	0.3	178822.0	3567946.7	77
2012-11-17	19.82	20.0	19.6	20.0	0.13	0.65	65312.0	1291696.6	76
2012-11-14	20.0	20.0	19.82	19.87	-0.13	-0.65	111124.0	2214552.8	86
2012-11-13	20.14	20.22	19.92	20.0	-0.12	-0.6	274195.0	5493450.0	108
2012-11-12	20.14	20.14	19.92	20.12	-0.08	-0.4	79693.0	1594651.3	104
2012-11-11	20.22	20.44	20.04	20.2	0.14	0.7	428624.0	8673713.7	240
2012-11-10	20.0	20.14	19.82	20.06	-0.06	-0.3	128007.0	2559870.6	118
2012-11-07	20.32	20.32	20.04	20.12	-0.08	-0.4	302051.0	6091774.4	153
2012-11-06	20.22	20.32	20.14	20.2	0.14	0.7	164825.0	3331128.6	147
2012-11-05	20.0	20.22	19.92	20.06	0.06	0.3	138422.0	2775590.9	150
2012-11-04	20.44	20.44	19.92	20.0	-0.33	-1.62	503967.0	10116083.4	423
2012-11-03	19.42	20.44	19.42	20.33	0.93	4.79	588501.0	11719641.8	491
2012-10-24	19.34	19.6	19.2	19.4	-0.13	-0.67	275744.0	5340986.0	285
2012-10-23	20.14	20.22	19.42	19.53	-0.67	-3.32	322877.0	6366413.1	330
2012-10-22	20.32	20.54	20.14	20.2	-0.26	-1.27	203263.0	4121711.2	201
2012-10-21	20.54	20.62	20.32	20.46	-0.21	-1.02	197723.0	4046863.1	173
2012-10-20	20.76	20.76	20.44	20.67	-0.2	-0.96	373411.0	7682234.2	300
2012-10-17	20.84	20.98	20.76	20.87	0.07	0.34	217199.0	4529591.4	209
2012-10-16	21.16	21.16	20.68	20.8	-0.33	-1.56	283123.0	5898884.2	251
2012-10-15	20.94	21.24	20.94	21.13	-0.07	-0.33	81205.0	1710018.1	94
2012-10-14	20.98	21.56	20.62	21.2	0.2	0.95	180531.0	3808308.6	157
2012-10-13	21.78	22.0	20.54	21.0	-0.73	-3.36	276507.0	5841783.2	189
2012-10-10	22.76	23.2	21.7	21.73	-0.47	-2.12	931554.0	20872214.6	682
2012-10-09	21.92	22.68	21.7	22.2	0.4	1.83	543817.0	12059977.4	467
2012-10-08	21.88	22.18	21.56	21.8	0.0	0.0	155384.0	3396636.6	159
2012-10-07	21.7	22.1	21.6	21.8	0.2	0.93	159183.0	3478917.1	157
2012-10-06	21.24	23.02	21.24	21.6	0.34	1.6	430415.0	9579590.9	352
2012-10-03	21.08	21.24	20.98	21.26	0.13	0.62	58357.0	1235136.1	56
2012-10-02	20.94	21.24	20.94	21.13	0.26	1.25	69914.0	1472905.4	93
2012-10-01	20.32	20.94	20.32	20.87	0.67	3.32	176460.0	3660376.9	176
2012-09-30	20.22	20.54	20.0	20.2	0.14	0.7	194594.0	3937747.9	125
2012-09-29	20.84	20.84	20.04	20.06	-0.81	-3.88	105423.0	2166211.2	114
2012-09-26	21.16	21.16	20.62	20.87	-0.39	-1.83	69913.0	1455768.3	101
2012-09-25	21.24	21.24	20.94	21.26	-0.14	-0.65	78180.0	1656977.9	84
2012-09-24	21.48	21.6	21.24	21.4	-0.07	-0.33	50973.0	1087090.4	87
2012-09-22	21.7	21.78	21.38	21.47	-0.26	-1.2	128332.0	2770500.4	84
2012-09-19	21.56	21.88	21.48	21.73	0.2	0.93	504779.0	10950028.8	238
2012-09-18	22.0	22.0	21.38	21.53	-0.6	-2.71	182088.0	3935131.8	205
2012-09-17	22.18	22.32	21.92	22.13	-0.07	-0.32	133577.0	2957896.7	125
2012-09-16	22.18	22.18	22.18	22.2	0.0	0.0	66414.0	1471253.1	79
2012-09-15	22.4	22.5	22.18	22.2	0.0	0.0	131129.0	2924898.1	132
2012-09-12	22.32	22.68	22.18	22.2	-0.13	-0.58	262636.0	5896878.6	138
2012-09-11	22.76	22.76	22.32	22.33	-0.41	-1.8	154142.0	3469110.6	160
2012-09-10	22.22	23.2	22.18	22.74	0.54	2.43	771654.0	17489371.0	468
2012-09-09	22.18	22.22	22.0	22.2	0.14	0.63	125768.0	2783702.6	139
2012-09-08	22.5	22.58	22.1	22.06	-0.27	-1.21	196872.0	4392913.7	179
2012-09-05	22.5	22.76	22.18	22.33	-0.13	-0.58	454707.0	10262009.7	360
2012-09-04	21.88	22.5	21.56	22.46	0.4	1.81	571753.0	12578497.4	367
2012-09-03	22.32	22.32	21.7	22.06	-0.14	-0.63	441998.0	9692460.4	371
2012-09-02	22.1	22.84	22.1	22.2	0.8	3.74	1577303.0	35442832.7	1297
2012-09-01	21.08	21.38	20.76	21.4	0.47	2.25	411380.0	8700371.2	305
2012-08-29	20.76	20.94	20.68	20.93	0.06	0.29	149819.0	3108853.2	131
2012-08-28	21.24	21.24	20.76	20.87	-0.19	-0.9	419344.0	8792471.0	287
2012-08-27	20.68	21.08	20.54	21.06	0.19	0.91	221794.0	4594032.8	196
2012-08-26	21.16	21.24	20.76	20.87	0.0	0.0	208537.0	4388913.8	172
2012-08-25	20.22	20.94	20.22	20.87	0.87	4.35	178989.0	3682511.0	144
2012-08-15	19.74	20.0	19.7	20.0	0.2	1.01	46766.0	922412.1	74
2012-08-14	20.04	20.04	19.6	19.8	-0.4	-1.98	106592.0	2110162.5	115
2012-08-13	20.32	20.36	20.22	20.2	-0.33	-1.61	99633.0	2019218.4	77
2012-08-12	20.36	20.62	20.36	20.53	0.13	0.64	90021.0	1843213.8	83
2012-08-11	20.14	20.98	20.14	20.4	0.2	0.99	396761.0	8185307.0	234
2012-08-08	20.68	20.68	20.22	20.2	-0.54	-2.6	121013.0	2460001.7	120
2012-08-07	20.62	20.76	20.44	20.74	0.21	1.02	96264.0	1986376.9	70
2012-08-06	20.84	21.08	20.54	20.53	-0.27	-1.3	198586.0	4125752.0	145
2012-08-05	20.14	20.84	20.14	20.8	0.53	2.61	402065.0	8277737.3	203
2012-08-04	20.0	20.36	19.92	20.27	0.54	2.74	192049.0	3870798.9	181
2012-08-01	19.7	20.44	19.7	19.73	-0.14	-0.7	253091.0	5077348.3	214
2012-07-31	19.74	19.82	19.42	19.87	0.27	1.38	141353.0	2785343.6	134
2012-07-30	19.34	19.74	19.34	19.6	0.4	2.08	296224.0	5789146.6	212
2012-07-29	18.84	19.2	18.84	19.2	0.2	1.05	374702.0	7131747.0	154
2012-07-28	19.2	19.42	18.84	19.0	0.13	0.69	458125.0	8764984.1	240
2012-07-25	18.54	18.84	18.54	18.87	0.2	1.07	324923.0	6106411.5	152
2012-07-24	18.32	18.68	18.32	18.67	0.21	1.14	90678.0	1677639.8	79
2012-07-23	18.54	18.54	18.28	18.46	-0.07	-0.38	98533.0	1809996.6	82
2012-07-22	18.28	18.58	18.28	18.53	0.2	1.09	81158.0	1500317.5	84
2012-07-21	18.32	18.54	18.28	18.33	0.0	0.0	133424.0	2450963.9	103
2012-07-18	18.32	18.54	18.32	18.33	0.0	0.0	135727.0	2496184.8	121
2012-07-17	18.28	18.32	18.1	18.33	0.13	0.71	134084.0	2443534.4	141
2012-07-16	18.18	18.84	18.18	18.2	0.0	0.0	184361.0	3404457.2	210
2012-07-15	18.76	18.76	18.18	18.2	-0.67	-3.55	165464.0	3056533.4	203
2012-07-14	19.2	19.2	18.76	18.87	-0.33	-1.72	356705.0	6742168.9	263
2012-07-11	19.12	19.52	18.76	19.2	0.8	4.35	707753.0	13536520.4	605
2012-07-10	18.68	18.68	18.4	18.4	-0.27	-1.45	65108.0	1205413.4	109
2012-07-09	19.08	19.08	18.58	18.67	-0.4	-2.1	143755.0	2697127.3	132
2012-07-08	18.94	19.08	18.76	19.07	0.2	1.06	174240.0	3297835.8	165
2012-07-07	18.58	18.94	18.54	18.87	0.27	1.45	142952.0	2679101.3	143
2012-07-04	18.8	18.84	18.58	18.6	-0.2	-1.06	126380.0	2364679.0	112
2012-07-03	18.8	18.84	18.8	18.8	0.06	0.32	140202.0	2643140.6	137
2012-07-02	18.54	19.12	18.54	18.74	0.21	1.13	170263.0	3186210.7	187
2012-07-01	18.58	18.8	18.4	18.53	-0.34	-1.8	134062.0	2482568.5	182
2012-06-30	18.54	18.84	17.92	18.87	0.87	4.83	126486.0	2327496.0	150
2012-06-27	18.8	18.8	17.92	18.0	-0.74	-3.95	47166.0	866241.7	72
2012-06-26	18.8	18.84	18.76	18.74	-0.13	-0.69	13977.0	262868.1	26
2012-06-25	19.24	19.34	18.8	18.87	-0.53	-2.73	62018.0	1183162.7	90
2012-06-24	19.42	19.42	19.2	19.4	-0.13	-0.67	27585.0	533362.1	29
2012-06-23	19.24	19.52	19.2	19.53	0.0	0.0	124480.0	2418740.5	105
2012-06-20	19.34	19.74	19.2	19.53	0.2	1.03	240279.0	4669235.2	158
2012-06-19	18.8	19.7	18.58	19.33	0.73	3.92	488807.0	9384356.8	328
2012-06-18	18.32	18.58	18.32	18.6	0.4	2.2	189714.0	3498689.4	163
2012-06-17	18.14	18.28	18.14	18.2	0.0	0.0	25493.0	463148.5	31
2012-06-16	18.5	18.5	16.8	18.2	-0.13	-0.71	141154.0	2563268.0	157
2012-06-13	18.14	18.32	18.14	18.33	0.13	0.71	88314.0	1608252.2	96
2012-06-12	18.1	18.18	18.1	18.2	-0.07	-0.38	102356.0	1854781.2	71
2012-06-11	18.28	18.4	18.18	18.27	0.07	0.38	217148.0	3979726.8	178
2012-06-10	18.1	18.5	18.1	18.2	0.07	0.39	156859.0	2861859.9	149
2012-06-09	18.28	18.54	17.88	18.13	0.06	0.33	92676.0	1690075.8	116
2012-06-06	18.76	18.84	17.82	18.07	-0.6	-3.21	221919.0	4070752.6	200
2012-06-05	18.84	18.84	18.54	18.67	-0.07	-0.37	27054.0	507813.5	49
2012-06-04	18.54	18.84	18.54	18.74	-0.13	-0.69	27603.0	515375.8	47
2012-06-03	18.4	18.84	18.4	18.87	0.34	1.83	49323.0	921239.7	80
2012-06-02	17.74	18.68	17.74	18.53	-1.07	-5.46	154101.0	2806164.4	192
2012-05-30	19.74	19.82	19.6	19.6	-0.27	-1.36	58820.0	1157067.0	96
2012-05-29	20.04	20.04	19.82	19.87	-0.19	-0.95	97452.0	1941549.3	120
2012-05-28	19.82	20.04	19.74	20.06	0.33	1.67	127835.0	2537930.5	107
2012-05-27	19.82	19.82	19.6	19.73	-0.14	-0.7	119000.0	2342462.4	134
2012-05-26	19.74	20.36	19.6	19.87	0.07	0.35	415814.0	8261977.5	294
2012-05-23	19.6	20.54	19.52	19.8	0.14	0.71	424517.0	8444029.1	367
2012-05-22	19.92	19.92	19.7	19.66	-0.07	-0.35	109293.0	2165304.1	109
2012-05-21	19.6	19.82	19.6	19.73	0.13	0.66	34680.0	682458.1	59
2012-05-20	19.82	19.82	19.52	19.6	0.0	0.0	109617.0	2154447.0	111
2012-05-19	19.7	19.74	19.6	19.6	-0.27	-1.36	36591.0	719572.3	60
2012-05-16	19.74	19.82	19.7	19.87	-0.07	-0.35	36968.0	730395.2	54
2012-05-15	19.82	20.32	19.7	19.94	0.14	0.71	96807.0	1927845.9	79
2012-05-14	19.42	19.82	19.42	19.8	-0.07	-0.35	234529.0	4623468.7	96
2012-05-13	19.92	19.92	19.42	19.87	-0.13	-0.65	177086.0	3481873.8	112
2012-05-12	19.7	20.0	19.42	20.0	0.06	0.3	96075.0	1889979.4	92
2012-05-09	20.36	20.44	19.82	19.94	-0.59	-2.87	223680.0	4498779.2	164
2012-05-08	20.32	20.84	20.22	20.53	0.2	0.98	272177.0	5566746.6	233
2012-05-07	20.22	21.16	20.0	20.33	-0.07	-0.34	389151.0	7954337.3	328
2012-05-06	20.36	20.54	20.32	20.4	0.0	0.0	78620.0	1603438.6	91
2012-05-05	20.44	20.54	20.32	20.4	-0.34	-1.64	178435.0	3639020.1	136
2012-05-02	20.76	20.84	20.54	20.74	0.14	0.68	230391.0	4770897.3	194
2012-05-01	20.68	20.76	20.36	20.6	-0.07	-0.34	167248.0	3444182.5	158
2012-04-30	20.44	20.68	20.32	20.67	0.07	0.34	217860.0	4439811.1	213
2012-04-29	20.76	20.84	20.32	20.6	-0.14	-0.68	296854.0	6129501.0	419
2012-04-28	20.14	21.24	20.14	20.74	0.62	3.08	687915.0	14265166.3	590
2012-04-25	20.14	20.32	20.04	20.12	0.12	0.6	123856.0	2493913.2	140
2012-04-24	19.82	20.84	19.74	20.0	0.13	0.65	664049.0	13440197.0	563
2012-04-23	20.14	20.14	19.82	19.87	-0.33	-1.63	279953.0	5590449.4	238
2012-04-22	20.22	20.36	20.14	20.2	0.0	0.0	289340.0	5862833.5	285
2012-04-21	20.44	20.54	20.22	20.2	-0.33	-1.61	515277.0	10500767.9	316
2012-04-18	20.76	20.98	20.36	20.53	-0.67	-3.16	315028.0	6514169.5	227
2012-04-17	20.54	21.24	20.54	21.2	0.87	4.28	230453.0	4802510.7	198
2012-04-16	20.84	20.98	20.22	20.33	-0.67	-3.19	145575.0	2987689.7	119
2012-04-15	21.08	21.24	20.84	21.0	-0.33	-1.55	158652.0	3341245.2	142
2012-04-14	21.24	21.56	20.84	21.33	0.0	0.0	170153.0	3617120.9	197
2012-04-11	20.94	21.3	20.68	21.33	-0.27	-1.25	224610.0	4714137.8	265
2012-04-10	22.76	22.76	21.3	21.6	-1.07	-4.72	802511.0	17704369.45	583
2012-04-09	22.84	23.48	22.5	22.67	-0.13	-0.57	411237.0	9431657.25	330
2012-04-08	23.82	24.0	22.0	22.8	-0.74	-3.14	446195.0	10275481.75	379
2012-04-07	23.56	24.0	23.56	23.54	0.07	0.3	523791.0	12444172.75	384
2012-04-04	23.56	24.18	23.38	23.47	0.27	1.16	791897.0	18770041.75	614
2012-04-03	23.12	23.82	23.02	23.2	0.0	0.0	414162.0	9646091.5	347
2012-04-02	23.12	23.38	22.76	23.2	0.0	0.0	436310.0	10053373.0	329
2012-04-01	22.84	23.38	22.68	23.2	0.2	0.87	293330.0	6757047.25	253
2012-03-31	23.02	23.12	22.76	23.0	0.2	0.88	206894.0	4740244.0	200
2012-03-28	22.84	23.2	22.68	22.8	-0.33	-1.43	593019.0	13634306.5	328
2012-03-27	22.68	23.92	22.5	23.13	0.33	1.45	1021989.0	23605383.5	695
2012-03-26	23.02	23.02	22.5	22.8	-0.4	-1.72	479404.0	10850946.5	374
2012-03-25	23.92	24.0	22.58	23.2	-0.47	-1.99	1240522.0	28634728.0	789
2012-03-24	21.88	23.82	21.88	23.67	1.8	8.23	1496581.0	34276046.0	995
2012-03-21	21.6	22.0	21.6	21.87	0.07	0.32	287955.0	6264730.0	249
2012-03-20	21.78	22.0	21.6	21.8	-0.33	-1.49	464429.0	10148513.0	358
2012-03-19	21.38	22.18	21.3	22.13	0.73	3.41	1082908.0	23490372.5	630
[truncated: 1,066 more rows]
