# Supplementary material for: Effective short-term forecasts of Saudi stock price trends using technical indicators and large-scale multivariate time series
Source: PeerJ Comput Sci. 2023 Jan 6;9:e1205. doi: 10.7717/peerj-cs.1205 (PMC10280263; doi:10.7717/peerj-cs.1205)
Supplement: Supplemental Information 3 [file peerj-cs-09-1205-s003.zip › TASI Dataset 2021/CHUBB_8240.csv]

date	open	high	low	close	change	change_percent	volume_traded	value_traded_SAR	number_trades
2020-03-19	16.0	16.9	16.0	16.72	0.24	1.46	208978.0	3465089.9	294
2020-03-18	16.1	16.48	15.9	16.48	0.36	2.23	272206.0	4403321.74	406
2020-03-17	15.54	16.12	15.42	16.12	0.54	3.47	175666.0	2794874.4	329
2020-03-16	15.66	15.88	15.22	15.58	-0.42	-2.63	141457.0	2207945.98	300
2020-03-15	16.7	16.7	15.64	16.0	-0.22	-1.36	196657.0	3140444.88	340
2020-03-12	16.0	16.22	15.4	16.22	-0.42	-2.52	307518.0	4883543.8	519
2020-03-11	17.54	17.64	16.5	16.64	-0.86	-4.91	375948.0	6459685.2	641
2020-03-10	17.26	17.7	16.5	17.5	1.12	6.84	333568.0	5699202.12	666
2020-03-09	16.38	17.0	16.38	16.38	-1.82	-10.0	262122.0	4307470.52	363
2020-03-08	18.64	19.0	18.2	18.2	-2.02	-9.99	192111.0	3549765.36	398
2020-03-05	20.58	20.58	20.18	20.22	-0.06	-0.3	162144.0	3304863.18	387
2020-03-04	20.2	20.52	20.0	20.28	-0.24	-1.17	208246.0	4237493.38	492
2020-03-03	19.98	20.84	19.5	20.52	1.32	6.88	637395.0	12962882.06	1351
2020-03-02	20.34	20.34	19.2	19.2	-0.54	-2.74	193117.0	3869664.76	513
2020-03-01	20.5	21.06	19.74	19.74	-1.44	-6.8	244729.0	4929695.18	653
2020-02-27	21.6	21.6	21.08	21.18	-0.6	-2.75	200660.0	4280065.68	479
2020-02-26	21.78	21.88	21.36	21.78	-0.28	-1.27	232645.0	5025635.64	510
2020-02-25	22.0	22.2	21.9	22.06	-0.16	-0.72	157815.0	3483292.5	478
2020-02-24	23.56	23.56	22.2	22.22	-1.46	-6.17	346543.0	7924632.3	873
2020-02-23	23.78	23.88	23.64	23.68	-0.12	-0.5	123563.0	2935499.06	401
2020-02-20	24.0	24.0	23.66	23.8	-0.2	-0.83	234391.0	5587505.64	622
2020-02-19	24.28	24.7	23.82	24.0	0.56	2.39	1018887.0	24800614.26	2044
2020-02-18	23.36	23.6	23.26	23.44	-0.06	-0.26	114277.0	2672346.38	317
2020-02-17	23.5	23.6	23.32	23.5	0.02	0.09	111140.0	2611946.74	291
2020-02-16	23.42	23.66	23.22	23.48	-0.1	-0.42	184727.0	4332718.78	426
2020-02-13	24.0	24.22	23.34	23.58	-0.62	-2.56	258244.0	6142480.46	638
2020-02-12	24.28	24.28	23.94	24.2	-0.08	-0.33	148940.0	3580146.62	370
2020-02-11	24.26	24.6	23.9	24.28	0.06	0.25	507983.0	12352337.88	1012
2020-02-10	24.0	24.34	23.76	24.22	0.54	2.28	412988.0	9915591.04	713
2020-02-09	23.7	23.8	23.24	23.68	0.14	0.59	389045.0	9160325.04	781
2020-02-06	23.28	23.62	23.12	23.54	0.44	1.9	270193.0	6316067.4	587
2020-02-05	23.46	23.46	23.08	23.1	-0.18	-0.77	118938.0	2767224.2	271
2020-02-04	23.14	23.4	23.0	23.28	0.28	1.22	186880.0	4326045.62	389
2020-02-03	23.3	23.5	23.0	23.0	-0.3	-1.29	374622.0	8721634.48	673
2020-02-02	23.4	23.6	23.2	23.3	-0.3	-1.27	400449.0	9359254.06	543
2020-01-30	23.34	25.1	23.34	23.6	0.3	1.29	1273049.0	30832164.2	1740
2020-01-29	23.4	23.7	23.0	23.3	-0.1	-0.43	175015.0	4095956.32	420
2020-01-28	24.0	24.2	23.4	23.4	-0.8	-3.31	140379.0	3344133.16	290
2020-01-27	24.44	24.5	24.18	24.2	-0.36	-1.47	115741.0	2819021.74	255
2020-01-26	24.46	24.7	24.4	24.56	-0.04	-0.16	94978.0	2334353.68	227
2020-01-23	25.05	25.25	24.6	24.6	-0.45	-1.8	250937.0	6252032.26	488
2020-01-22	25.05	25.4	24.92	25.05	0.13	0.52	287994.0	7243166.44	408
2020-01-21	25.0	25.2	24.88	24.92	-0.08	-0.32	219439.0	5480220.08	387
2020-01-20	25.35	25.45	24.9	25.0	0.0	0.0	648190.0	16287128.28	830
2020-01-19	25.2	25.4	24.82	25.0	0.06	0.24	341613.0	8588326.23	567
2020-01-16	24.98	25.2	24.6	24.94	0.04	0.16	272549.0	6784079.06	618
2020-01-15	25.6	25.8	24.84	24.9	-0.55	-2.16	927520.0	23423749.82	1226
2020-01-14	24.38	25.65	24.34	25.45	1.25	5.17	770557.0	19281451.09	1224
2020-01-13	24.2	24.2	24.0	24.2	0.14	0.58	74287.0	1792406.78	167
2020-01-12	23.96	24.2	23.9	24.06	0.18	0.75	215935.0	5186139.04	308
2020-01-09	23.58	23.96	23.58	23.88	0.48	2.05	92542.0	2207643.44	179
2020-01-08	23.4	23.66	23.18	23.4	-0.34	-1.43	183359.0	4300190.8	218
2020-01-07	23.3	23.74	23.26	23.74	0.34	1.45	234203.0	5505358.2	290
2020-01-06	23.4	23.52	23.0	23.4	0.0	0.0	202625.0	4719177.38	327
2020-01-05	23.1	23.74	23.1	23.4	-0.4	-1.68	186442.0	4365283.26	265
2020-01-02	23.4	23.88	23.0	23.8	0.4	1.71	263719.0	6226287.64	383
2020-01-01	23.2	23.48	23.2	23.4	0.2	0.86	89227.0	2080502.56	169
2019-12-31	22.74	23.3	22.74	23.2	0.2	0.87	390385.0	9007853.12	303
2019-12-30	23.0	23.44	22.92	23.0	0.1	0.44	263705.0	6117378.74	458
2019-12-29	22.82	22.92	22.6	22.9	0.2	0.88	148402.0	3377280.88	252
2019-12-26	22.3	22.96	22.3	22.7	0.12	0.53	247761.0	5635538.12	364
2019-12-25	22.9	22.9	22.5	22.58	-0.42	-1.83	242265.0	5495861.92	374
2019-12-24	22.98	23.2	22.76	23.0	0.04	0.17	430792.0	9890446.1	547
2019-12-23	22.46	22.98	22.46	22.96	0.52	2.32	393655.0	8947116.56	583
2019-12-22	21.72	22.7	21.6	22.44	0.46	2.09	631277.0	14019650.82	947
2019-12-19	21.32	22.0	21.12	21.98	0.64	3.0	422985.0	9102249.22	566
2019-12-18	20.88	21.9	20.66	21.34	0.46	2.2	735949.0	15845541.06	944
2019-12-17	20.4	20.9	20.38	20.88	0.52	2.55	212573.0	4392586.5	398
2019-12-16	20.3	20.5	20.2	20.36	0.06	0.3	223429.0	4539026.02	358
2019-12-15	20.32	20.8	20.18	20.3	0.16	0.79	247139.0	5066583.68	479
2019-12-12	20.5	20.72	20.04	20.14	-0.34	-1.66	208309.0	4251411.52	383
2019-12-11	20.2	20.7	20.2	20.48	0.28	1.39	137696.0	2817630.38	336
2019-12-10	20.5	20.64	20.2	20.2	-0.4	-1.94	123958.0	2530424.48	327
2019-12-09	19.96	21.0	19.9	20.6	0.62	3.1	409389.0	8376082.26	778
2019-12-08	19.98	20.1	19.92	19.98	0.0	0.0	66586.0	1330845.26	167
2019-12-05	19.7	20.02	19.7	19.98	0.3	1.52	97224.0	1934910.74	234
2019-12-04	19.94	20.2	19.68	19.68	-0.14	-0.71	86170.0	1715173.5	256
2019-12-03	20.2	20.28	19.72	19.82	-0.3	-1.49	76710.0	1530965.7	205
2019-12-02	20.2	20.3	20.0	20.12	0.0	0.0	79716.0	1607369.44	170
2019-12-01	19.82	20.56	19.82	20.12	0.24	1.21	161486.0	3267989.94	435
2019-11-28	19.8	19.9	19.72	19.88	0.02	0.1	56620.0	1122257.24	151
2019-11-27	19.88	20.08	19.86	19.86	-0.06	-0.3	52492.0	1046202.08	141
2019-11-26	19.72	19.92	19.7	19.92	0.02	0.1	97171.0	1922944.1	214
2019-11-25	20.0	20.0	19.86	19.9	-0.1	-0.5	96353.0	1919229.52	194
2019-11-24	20.16	20.4	20.0	20.0	-0.28	-1.38	91802.0	1853496.68	230
2019-11-21	20.84	20.84	20.16	20.28	-0.52	-2.5	197455.0	4025619.4	398
2019-11-20	21.16	21.18	20.2	20.8	-0.3	-1.42	241662.0	5061037.78	436
2019-11-19	21.02	21.68	20.94	21.1	0.18	0.86	659242.0	14099783.06	919
2019-11-18	19.94	21.0	19.94	20.92	0.98	4.91	585125.0	12096788.56	1026
2019-11-17	20.0	20.22	19.86	19.94	-0.2	-0.99	148368.0	2963854.72	256
2019-11-14	20.08	20.38	20.0	20.14	0.04	0.2	156684.0	3161934.62	301
2019-11-13	20.96	20.96	20.04	20.1	-0.6	-2.9	169767.0	3478805.04	357
2019-11-12	20.68	21.1	20.44	20.7	0.0	0.0	353859.0	7397545.74	461
2019-11-11	20.62	21.04	20.5	20.7	0.06	0.29	568173.0	11814844.6	755
2019-11-10	20.0	20.74	20.0	20.64	0.46	2.28	424372.0	8668666.3	633
2019-11-07	20.3	20.5	20.04	20.18	0.08	0.4	350709.0	7113710.14	592
2019-11-06	19.8	20.9	19.8	20.1	0.72	3.72	1005940.0	20437167.48	1446
2019-11-05	19.5	19.54	19.3	19.38	-0.06	-0.31	143417.0	2783999.82	289
2019-11-04	19.28	19.6	19.16	19.44	0.24	1.25	218313.0	4223367.76	485
2019-11-03	19.5	20.24	19.16	19.2	-0.38	-1.94	529153.0	10471111.16	1018
2019-10-31	19.82	20.24	19.4	19.58	-0.22	-1.11	618246.0	12314025.94	1151
2019-10-30	18.7	20.48	18.6	19.8	1.18	6.34	859982.0	17278909.9	1181
2019-10-29	19.04	19.04	18.62	18.62	-0.6	-3.12	65835.0	1233440.16	138
2019-10-28	19.34	19.36	19.22	19.22	-0.14	-0.72	37886.0	730413.94	126
2019-10-27	19.54	19.76	19.36	19.36	-0.22	-1.12	46680.0	911638.02	82
2019-10-24	19.5	19.8	19.5	19.58	-0.1	-0.51	73910.0	1449788.48	135
2019-10-23	19.8	19.88	19.5	19.68	-0.22	-1.11	126018.0	2485593.62	215
2019-10-22	19.98	20.2	19.6	19.9	0.24	1.22	205875.0	4112176.32	362
2019-10-21	19.6	19.94	19.34	19.66	0.06	0.31	173088.0	3396257.42	309
2019-10-20	19.0	19.8	18.9	19.6	1.1	5.95	248773.0	4806446.7	466
2019-10-17	18.24	18.6	18.0	18.5	0.28	1.54	113722.0	2089126.22	183
2019-10-16	18.18	18.4	18.0	18.22	-0.26	-1.41	86269.0	1566528.7	190
2019-10-15	18.6	18.82	18.2	18.48	-0.06	-0.32	56699.0	1049243.3	169
2019-10-14	18.84	18.98	18.54	18.54	-0.16	-0.86	40121.0	751383.38	164
2019-10-13	19.2	19.2	18.7	18.7	-0.52	-2.71	117836.0	2234485.42	265
2019-10-10	19.3	19.38	18.6	19.22	-0.22	-1.13	100507.0	1918213.02	257
2019-10-09	19.78	19.9	19.44	19.44	-0.34	-1.72	71569.0	1407535.62	117
2019-10-08	20.0	20.04	19.78	19.78	-0.42	-2.08	97460.0	1938313.04	167
2019-10-07	20.1	20.3	19.9	20.2	-0.04	-0.2	197007.0	3964009.04	314
2019-10-06	19.86	20.48	19.72	20.24	0.56	2.85	387054.0	7800158.5	596
2019-10-03	19.84	20.0	19.5	19.68	-0.34	-1.7	277751.0	5465688.44	508
2019-10-02	20.94	20.96	20.02	20.02	-0.86	-4.12	769837.0	15737147.84	1040
2019-10-01	19.52	20.94	19.52	20.88	1.28	6.53	678346.0	13872752.74	982
2019-09-30	19.5	19.74	19.5	19.6	0.06	0.31	121336.0	2380708.56	213
2019-09-29	19.48	19.6	19.36	19.54	0.44	2.3	131147.0	2555104.82	225
2019-09-26	19.2	19.28	19.1	19.1	-0.22	-1.14	101539.0	1947704.66	171
2019-09-25	19.1	19.36	19.1	19.32	0.18	0.94	177140.0	3407563.24	246
2019-09-24	18.84	19.2	18.84	19.14	0.34	1.81	160992.0	3067270.24	346
2019-09-22	18.96	19.0	18.76	18.8	0.2	1.08	80910.0	1523296.68	124
2019-09-19	19.04	19.18	18.6	18.6	-0.52	-2.72	128840.0	2431943.82	239
2019-09-18	19.16	19.36	19.12	19.12	-0.06	-0.31	94923.0	1820894.12	181
2019-09-17	19.12	19.36	19.0	19.18	0.16	0.84	101750.0	1950770.36	229
2019-09-16	19.3	19.6	19.0	19.02	-0.28	-1.45	137493.0	2657298.96	303
2019-09-15	19.1	19.44	19.1	19.3	-0.36	-1.83	100615.0	1936798.84	178
2019-09-12	19.8	19.94	19.66	19.66	0.0	0.0	79043.0	1563835.28	185
2019-09-11	20.1	20.1	19.66	19.66	-0.6	-2.96	124489.0	2469884.68	247
2019-09-10	20.42	20.54	20.22	20.26	-0.22	-1.07	104530.0	2131547.22	298
2019-09-09	20.6	20.6	20.34	20.48	-0.14	-0.68	84230.0	1725955.96	240
2019-09-08	20.62	21.1	20.6	20.62	-0.2	-0.96	175557.0	3656056.74	370
2019-09-05	20.88	21.2	20.38	20.82	0.08	0.39	347109.0	7251698.52	480
2019-09-04	19.82	21.0	19.74	20.74	0.8	4.01	480783.0	9910352.58	826
2019-09-03	20.12	20.3	19.9	19.94	-0.18	-0.89	130375.0	2612462.72	249
2019-09-02	19.6	20.36	19.56	20.12	0.38	1.93	176263.0	3526613.76	392
2019-09-01	19.8	19.84	19.5	19.74	0.0	0.0	177861.0	3490487.64	298
2019-08-29	20.16	20.2	19.7	19.74	-0.54	-2.66	170248.0	3394058.0	374
2019-08-28	20.2	20.56	20.02	20.28	-0.02	-0.1	66165.0	1344372.46	161
2019-08-27	20.3	20.36	20.12	20.3	-0.34	-1.65	64579.0	1312588.14	147
2019-08-26	20.22	20.64	20.2	20.64	0.14	0.68	78516.0	1600244.38	187
2019-08-25	21.2	21.2	20.3	20.5	-0.64	-3.03	132690.0	2750323.24	319
2019-08-22	21.6	21.6	21.14	21.14	-0.5	-2.31	173224.0	3688099.86	350
2019-08-21	21.1	21.76	21.06	21.64	0.54	2.56	495525.0	10647198.14	753
2019-08-20	21.2	21.3	21.06	21.1	-0.16	-0.75	150027.0	3180779.64	313
2019-08-19	21.34	21.36	21.2	21.26	-0.14	-0.65	159221.0	3385267.28	339
2019-08-18	21.3	21.66	21.2	21.4	0.2	0.94	186016.0	3979273.28	488
2019-08-08	22.0	22.0	21.1	21.2	-1.2	-5.36	747005.0	16002774.0	1183
2019-08-07	22.98	22.98	22.4	22.4	-0.32	-1.41	271256.0	6157636.68	486
2019-08-06	22.9	23.36	22.62	22.72	-0.68	-2.91	308764.0	7081037.96	478
2019-08-05	23.5	23.98	23.3	23.4	-0.46	-1.93	364619.0	8591139.38	656
2019-08-04	24.5	24.98	23.8	23.86	-0.68	-2.77	774555.0	18864287.24	1271
2019-08-01	23.0	25.0	22.98	24.54	1.64	7.16	1749609.0	41907044.6	2444
2019-07-31	22.38	23.0	22.38	22.9	0.52	2.32	306394.0	6982003.3	487
2019-07-30	22.3	22.44	22.2	22.38	-0.04	-0.18	89898.0	2006951.04	200
2019-07-29	22.38	22.7	22.18	22.42	0.16	0.72	265428.0	5957917.92	516
2019-07-28	22.2	22.5	22.0	22.26	0.0	0.0	76676.0	1709756.96	149
2019-07-25	21.9	22.26	21.9	22.26	0.14	0.63	43607.0	964002.92	149
2019-07-24	22.0	22.12	21.96	22.12	0.1	0.45	57103.0	1257610.56	180
2019-07-23	22.5	22.5	22.02	22.02	-0.54	-2.39	131916.0	2938517.64	223
2019-07-22	22.74	22.74	22.56	22.56	-0.18	-0.79	154013.0	3488942.06	226
2019-07-21	23.26	23.26	22.72	22.74	-0.52	-2.24	190745.0	4370662.08	317
2019-07-18	23.34	23.38	23.22	23.26	-0.08	-0.34	175641.0	4092424.64	193
2019-07-17	23.48	23.48	23.26	23.34	0.02	0.09	132444.0	3089268.1	188
2019-07-16	23.28	23.66	23.24	23.32	0.12	0.52	566217.0	13293926.82	620
2019-07-15	23.1	23.34	22.9	23.2	0.12	0.52	326376.0	7555079.48	488
2019-07-14	22.88	23.2	22.88	23.08	0.2	0.87	404157.0	9319170.58	507
2019-07-11	22.82	22.96	22.76	22.88	0.02	0.09	129602.0	2961465.08	231
2019-07-10	22.96	23.08	22.8	22.86	0.08	0.35	251879.0	5777578.2	396
2019-07-09	22.6	22.86	22.5	22.78	0.22	0.98	148516.0	3358742.92	330
2019-07-08	22.58	22.74	22.48	22.56	-0.24	-1.05	115009.0	2597164.68	195
2019-07-07	22.68	22.8	22.5	22.8	-0.04	-0.18	121775.0	2758631.48	303
2019-07-04	23.0	23.08	22.78	22.84	-0.02	-0.09	184063.0	4216631.56	321
2019-07-03	22.92	23.3	22.7	22.86	0.06	0.26	463464.0	10669951.48	786
2019-07-02	22.22	23.16	22.14	22.8	0.6	2.7	867431.0	19774788.46	1509
2019-07-01	22.0	22.46	21.94	22.2	0.2	0.91	343920.0	7642882.34	552
2019-06-30	22.1	22.3	21.9	22.0	-0.06	-0.27	180532.0	3994145.0	301
2019-06-27	22.02	22.2	21.94	22.06	0.12	0.55	125871.0	2778948.1	252
2019-06-26	22.02	22.32	21.94	21.94	-0.06	-0.27	249437.0	5518772.72	337
2019-06-25	22.0	22.1	21.8	22.0	0.1	0.46	99806.0	2192560.18	181
2019-06-24	22.4	22.4	21.86	21.9	-0.26	-1.17	113703.0	2506817.48	224
2019-06-23	22.46	22.48	22.16	22.16	0.02	0.09	111827.0	2491027.28	244
2019-06-20	22.5	22.52	22.0	22.14	-0.4	-1.77	201149.0	4471123.94	431
2019-06-19	22.7	23.2	22.5	22.54	-0.16	-0.7	359657.0	8253339.62	596
2019-06-18	22.74	22.96	22.54	22.7	0.0	0.0	145390.0	3311785.58	272
2019-06-17	22.7	23.0	22.6	22.7	0.24	1.07	202854.0	4631779.98	425
2019-06-16	22.5	22.84	22.4	22.46	0.12	0.54	149064.0	3369275.38	295
2019-06-13	23.16	23.28	22.3	22.34	-0.88	-3.79	250379.0	5725296.16	483
2019-06-12	23.08	23.9	23.0	23.22	0.14	0.61	397402.0	9312920.94	651
2019-06-11	22.78	23.1	22.72	23.08	0.3	1.32	339004.0	7775902.76	482
2019-06-10	22.7	23.18	22.6	22.78	0.18	0.8	305988.0	6988717.18	595
2019-06-09	22.4	22.9	22.3	22.6	0.56	2.54	218655.0	4934269.56	404
2019-05-30	22.0	22.38	21.86	22.04	0.04	0.18	184388.0	4074442.32	396
2019-05-29	21.58	22.62	21.5	22.0	0.38	1.76	365688.0	8084661.44	737
2019-05-28	21.9	22.0	21.52	21.62	-0.14	-0.64	176082.0	3841000.44	328
2019-05-27	22.2	22.32	21.5	21.76	-0.14	-0.64	210029.0	4598251.26	487
2019-05-26	22.48	22.7	21.78	21.9	-0.28	-1.26	309644.0	6876459.42	603
2019-05-23	22.0	23.06	21.88	22.18	-0.1	-0.45	845489.0	19065969.26	1420
2019-05-22	22.72	22.8	22.2	22.28	-0.44	-1.94	260493.0	5849713.98	602
2019-05-21	22.7	23.2	22.7	22.72	0.02	0.09	453427.0	10400532.1	881
2019-05-20	22.16	23.0	21.6	22.7	0.2	0.89	330311.0	7347931.52	655
2019-05-19	23.0	23.0	21.8	22.5	-0.3	-1.32	326216.0	7350024.46	685
2019-05-16	22.8	23.44	22.7	22.8	0.56	2.52	827605.0	19048835.78	1536
2019-05-15	20.96	22.24	20.96	22.24	2.02	9.99	856292.0	18843560.78	1016
2019-05-14	21.5	22.5	19.94	20.22	-1.74	-7.92	1078009.0	22836844.18	1613
2019-05-13	24.0	24.0	21.96	21.96	-2.44	-10.0	667257.0	15224369.02	1220
2019-05-12	24.2	24.76	24.2	24.4	0.26	1.08	352135.0	8608527.66	726
2019-05-09	24.5	24.86	24.1	24.14	-0.36	-1.47	355685.0	8684135.66	691
2019-05-08	24.78	25.0	24.3	24.5	-0.2	-0.81	368116.0	9053295.02	702
2019-05-07	24.24	25.4	24.24	24.7	0.6	2.49	1038959.0	25782807.0	1682
2019-05-06	25.0	25.2	24.0	24.1	-1.1	-4.37	774954.0	18914425.6	1206
2019-05-05	26.4	26.4	25.2	25.2	-1.4	-5.26	942312.0	24385768.5	1321
2019-05-02	26.5	26.65	26.0	26.6	0.0	0.0	858386.0	22535823.2	1090
2019-05-01	26.45	26.9	26.1	26.6	0.6	2.31	821318.0	21721101.6	1375
2019-04-30	26.5	27.1	25.9	26.0	-0.4	-1.52	930512.0	24632727.35	1593
2019-04-29	27.2	27.4	26.35	26.4	-0.65	-2.4	661563.0	17710298.9	1270
2019-04-28	27.2	27.75	26.8	27.05	-0.15	-0.55	726183.0	19822663.6	1129
2019-04-25	27.3	28.2	27.0	27.2	0.0	0.0	1120939.0	30909107.1	2010
2019-04-24	28.1	28.65	27.2	27.2	-0.8	-2.86	1870494.0	52484985.7	2981
2019-04-23	26.1	28.05	25.75	28.0	2.05	7.9	2943978.0	80578375.5	3939
2019-04-22	27.0	27.25	25.9	25.95	-1.0	-3.71	1016796.0	26940557.9	1965
2019-04-21	27.1	27.8	26.8	26.95	-0.05	-0.19	1172794.0	31987708.3	2078
2019-04-18	27.6	28.0	26.95	27.0	-0.65	-2.35	1080645.0	29733480.95	1865
2019-04-17	27.3	28.5	26.45	27.65	0.45	1.65	2641375.0	72664117.85	4505
2019-04-16	28.35	28.4	27.0	27.2	-1.0	-3.55	1483239.0	41279949.4	2679
2019-04-15	28.3	29.0	27.5	28.2	0.0	0.0	2366320.0	66665692.45	3729
2019-04-14	26.6	28.9	26.6	28.2	1.9	7.22	3436854.0	96206322.55	4321
2019-04-11	25.9	27.2	25.75	26.3	0.6	2.33	2102642.0	55822643.4	3344
2019-04-10	24.98	27.0	24.16	25.7	1.0	4.05	3749538.0	96522775.03	5121
2019-04-09	22.48	24.72	22.48	24.7	2.22	9.88	3369115.0	81026340.46	4189
2019-04-08	22.52	22.88	22.4	22.48	-0.4	-1.75	780477.0	17603809.5	1330
2019-04-07	23.4	23.68	22.72	22.88	-0.48	-2.05	1088224.0	25161125.9	2062
2019-04-04	23.2	24.14	23.02	23.36	0.16	0.69	1426813.0	33644579.0	2994
2019-04-03	22.5	24.3	22.3	23.2	0.7	3.11	2705019.0	63359264.38	4677
2019-04-02	20.7	22.74	20.3	22.5	1.82	8.8	2519017.0	55137128.08	3797
2019-04-01	20.32	21.7	20.22	20.68	0.88	4.44	2187050.0	45917724.34	3303
2019-03-31	18.68	19.8	18.68	19.8	1.8	10.0	1115979.0	21729743.08	1446
2019-03-28	17.86	18.0	17.78	18.0	0.14	0.78	33193.0	594427.04	115
2019-03-27	17.84	18.0	17.82	17.86	-0.06	-0.33	25875.0	464401.22	110
2019-03-26	17.98	17.98	17.8	17.92	-0.16	-0.88	77008.0	1378815.14	126
2019-03-25	18.04	18.08	17.94	18.08	0.02	0.11	48475.0	873857.14	161
2019-03-24	18.18	18.22	18.06	18.06	-0.2	-1.1	23996.0	435606.52	87
2019-03-21	18.28	18.6	18.24	18.26	0.06	0.33	85796.0	1572066.54	167
2019-03-20	18.2	18.36	18.2	18.2	-0.04	-0.22	52890.0	966386.3	92
2019-03-19	18.34	18.34	18.2	18.24	-0.12	-0.65	44525.0	813554.72	85
2019-03-18	18.26	18.36	18.2	18.36	0.16	0.88	82481.0	1507070.96	132
2019-03-17	18.1	18.2	18.04	18.2	0.12	0.66	35695.0	646734.74	114
2019-03-14	18.14	18.18	18.08	18.08	-0.12	-0.66	42658.0	773425.4	114
2019-03-13	18.3	18.3	18.12	18.2	-0.04	-0.22	37757.0	687393.16	58
2019-03-12	18.16	18.24	18.14	18.24	0.18	1.0	35451.0	644575.92	101
2019-03-11	18.22	18.26	18.0	18.06	-0.16	-0.88	42844.0	777829.62	149
2019-03-10	18.18	18.3	18.18	18.22	0.0	0.0	32965.0	601078.08	59
2019-03-07	18.22	18.4	18.18	18.22	-0.02	-0.11	53369.0	976303.86	165
2019-03-06	18.24	18.24	18.16	18.24	0.06	0.33	40725.0	742426.84	118
2019-03-05	18.18	18.18	18.18	18.18	-0.04	-0.22	9420.0	171530.76	54
2019-03-04	18.26	18.28	18.2	18.22	0.02	0.11	32436.0	591702.02	115
2019-03-03	18.28	18.32	18.2	18.2	-0.06	-0.33	42376.0	773573.5	102
2019-02-28	18.3	18.3	18.2	18.26	-0.04	-0.22	58644.0	1069431.02	194
2019-02-27	18.4	18.42	18.3	18.3	-0.18	-0.97	49752.0	912209.44	158
2019-02-26	18.32	18.48	18.3	18.48	0.1	0.54	30650.0	563235.6	57
2019-02-25	18.5	18.5	18.3	18.38	-0.08	-0.43	30445.0	559592.38	139
2019-02-24	18.5	18.62	18.46	18.46	-0.14	-0.75	63482.0	1175760.56	161
2019-02-21	18.6	18.6	18.54	18.6	-0.04	-0.21	36086.0	670612.0	93
2019-02-20	18.66	18.66	18.64	18.64	0.0	0.0	4493.0	83764.78	71
2019-02-19	18.64	18.8	18.64	18.64	0.0	0.0	23068.0	430882.88	82
2019-02-18	18.66	18.7	18.64	18.64	0.0	0.0	24719.0	460999.96	128
2019-02-17	18.68	18.7	18.64	18.64	0.1	0.54	13954.0	260444.46	121
2019-02-14	18.7	18.7	18.54	18.54	-0.16	-0.86	5975.0	111035.34	49
2019-02-13	18.7	18.84	18.68	18.7	0.0	0.0	24043.0	449822.9	90
2019-02-12	18.7	18.78	18.7	18.7	-0.02	-0.11	21308.0	398443.46	115
2019-02-11	18.7	18.9	18.7	18.72	-0.08	-0.43	47178.0	886051.52	106
2019-02-10	18.88	18.9	18.8	18.8	0.0	0.0	15293.0	288083.76	92
2019-02-07	18.98	19.0	18.74	18.8	0.0	0.0	45618.0	861190.84	74
2019-02-06	18.84	18.96	18.8	18.8	-0.3	-1.57	35234.0	664420.2	112
2019-02-05	19.1	19.1	19.1	19.1	0.14	0.74	10343.0	197012.08	116
2019-02-04	19.14	19.2	18.96	18.96	-0.14	-0.73	55841.0	1066565.62	195
2019-02-03	19.1	19.36	19.08	19.1	0.1	0.53	82521.0	1584528.96	146
2019-01-31	18.92	19.18	18.9	19.0	0.1	0.53	80242.0	1527503.44	143
2019-01-30	18.94	19.0	18.8	18.9	0.16	0.85	110608.0	2091618.72	193
2019-01-29	18.66	18.84	18.6	18.74	0.1	0.54	104437.0	1954319.86	160
2019-01-28	18.7	18.8	18.58	18.64	-0.06	-0.32	45402.0	847180.86	141
2019-01-27	18.7	18.9	18.64	18.7	0.1	0.54	66283.0	1242283.64	125
2019-01-24	18.5	19.08	18.5	18.6	0.16	0.87	160325.0	3010610.98	352
2019-01-23	18.54	18.54	18.4	18.44	-0.02	-0.11	27784.0	512164.38	95
2019-01-22	18.52	18.78	18.46	18.46	-0.14	-0.75	58483.0	1085788.32	143
2019-01-21	18.42	18.98	18.42	18.6	0.18	0.98	102364.0	1912322.92	180
2019-01-20	18.5	18.54	18.42	18.42	-0.18	-0.97	55153.0	1020902.06	106
2019-01-17	18.66	19.08	18.58	18.6	0.0	0.0	89510.0	1672621.08	176
2019-01-16	18.8	18.84	18.6	18.6	-0.34	-1.8	62749.0	1174537.04	99
2019-01-15	18.96	18.96	18.76	18.94	0.24	1.28	33037.0	623773.86	98
2019-01-14	18.7	18.9	18.2	18.7	-0.3	-1.58	55908.0	1044606.42	102
2019-01-13	18.84	19.0	18.84	19.0	0.12	0.64	39301.0	745026.76	90
2019-01-10	18.84	19.18	18.84	18.88	0.02	0.11	47245.0	895673.12	146
2019-01-09	19.02	19.02	18.86	18.86	-0.14	-0.74	49007.0	929097.42	112
2019-01-08	18.86	19.4	18.8	19.0	0.02	0.11	187948.0	3599069.84	354
2019-01-07	18.36	18.98	18.36	18.98	0.58	3.15	176674.0	3305203.04	256
2019-01-06	18.4	18.56	18.34	18.4	0.1	0.55	38130.0	703517.16	106
2019-01-03	18.42	18.44	18.28	18.3	0.0	0.0	39220.0	718736.42	67
2019-01-02	18.44	18.44	18.22	18.3	-0.12	-0.65	55003.0	1007932.0	59
2019-01-01	18.2	18.44	18.12	18.42	0.22	1.21	69428.0	1271045.26	98
2018-12-31	18.52	18.52	18.2	18.2	-0.3	-1.62	59948.0	1100190.62	120
2018-12-30	18.5	18.7	18.42	18.5	0.2	1.09	51216.0	948118.42	101
2018-12-27	18.54	18.6	18.3	18.3	-0.12	-0.65	63974.0	1180986.92	161
2018-12-26	18.66	18.66	18.42	18.42	0.0	0.0	64213.0	1188437.02	135
2018-12-25	18.44	18.48	18.4	18.42	-0.34	-1.81	61283.0	1128663.58	131
2018-12-24	18.7	19.0	18.6	18.76	0.16	0.86	140124.0	2640565.56	287
2018-12-23	18.42	18.7	18.34	18.6	-0.1	-0.53	96141.0	1779790.98	224
2018-12-20	19.2	19.26	18.5	18.7	-0.5	-2.6	65275.0	1236129.6	189
2018-12-19	19.3	19.5	19.2	19.2	-0.32	-1.64	54558.0	1056280.2	128
2018-12-18	19.5	19.7	19.5	19.52	-0.32	-1.61	231398.0	4542082.12	340
2018-12-17	19.92	20.0	19.8	19.84	-0.12	-0.6	143226.0	2852060.88	249
2018-12-16	20.0	20.3	19.82	19.96	-0.04	-0.2	254567.0	5100871.22	475
2018-12-13	19.7	20.48	19.4	20.0	0.4	2.04	674158.0	13464947.1	963
2018-12-12	18.96	19.7	18.84	19.6	0.88	4.7	566868.0	10952910.76	856
2018-12-11	18.8	19.0	18.7	18.72	-0.02	-0.11	158597.0	2991471.48	236
2018-12-10	18.7	19.46	18.56	18.74	0.14	0.75	699333.0	13311320.98	847
2018-12-09	18.54	18.96	18.3	18.6	0.26	1.42	240613.0	4484739.48	340
2018-12-06	18.46	18.74	18.32	18.34	-0.08	-0.43	209422.0	3883290.68	328
2018-12-05	18.1	18.88	18.02	18.42	0.22	1.21	321623.0	5952736.24	517
2018-12-04	18.1	18.4	18.08	18.2	-0.12	-0.66	140213.0	2551601.98	310
2018-12-03	18.3	19.08	18.3	18.32	0.16	0.88	674068.0	12641252.56	1174
2018-12-02	17.9	18.2	17.8	18.16	0.38	2.14	156025.0	2813048.32	299
2018-11-29	17.56	17.9	17.56	17.78	0.28	1.6	168617.0	2987345.2	238
2018-11-28	17.42	17.52	17.42	17.5	0.2	1.16	72237.0	1261770.64	135
2018-11-27	17.22	17.6	17.22	17.3	0.08	0.46	84177.0	1459762.08	161
2018-11-26	17.42	17.42	17.06	17.22	-0.08	-0.46	33326.0	574967.18	112
2018-11-25	17.2	17.8	17.2	17.3	-0.14	-0.8	97240.0	1701402.24	205
2018-11-22	17.34	17.44	17.2	17.44	0.16	0.93	28377.0	492362.08	74
2018-11-21	17.12	17.36	17.02	17.28	0.2	1.17	27109.0	465250.5	122
2018-11-20	17.5	17.5	17.0	17.08	-0.42	-2.4	45424.0	781905.94	133
2018-11-19	17.48	17.6	17.46	17.5	-0.08	-0.46	44278.0	774613.94	102
2018-11-18	17.98	17.98	17.52	17.58	-0.48	-2.66	43943.0	780409.24	129
2018-11-15	18.0	18.1	18.0	18.06	0.08	0.44	21645.0	390505.18	75
2018-11-14	17.82	18.06	17.82	17.98	-0.2	-1.1	102144.0	1833791.8	180
2018-11-13	18.0	18.36	18.0	18.18	0.18	1.0	126905.0	2313858.6	205
2018-11-12	17.9	18.3	17.9	18.0	0.06	0.33	196531.0	3555754.32	284
2018-11-11	18.6	18.6	17.74	17.94	-0.86	-4.57	229406.0	4122407.1	461
2018-11-08	18.74	18.86	18.62	18.8	0.06	0.32	109520.0	2057973.32	161
2018-11-07	18.78	18.82	18.7	18.74	-0.02	-0.11	45598.0	855003.06	96
2018-11-06	18.76	18.88	18.72	18.76	-0.12	-0.64	92547.0	1737988.06	177
2018-11-05	19.02	19.18	18.72	18.88	-0.18	-0.94	106619.0	2013478.34	216
2018-11-04	18.7	19.3	18.7	19.06	0.36	1.93	214880.0	4096826.42	428
2018-11-01	18.76	19.1	18.62	18.7	0.08	0.43	219045.0	4130163.14	506
2018-10-31	18.36	18.64	18.34	18.62	0.3	1.64	115710.0	2137819.86	224
2018-10-30	18.26	18.58	18.24	18.32	-0.08	-0.43	101744.0	1873177.26	176
2018-10-29	18.1	18.54	18.02	18.4	0.4	2.22	333334.0	6078332.86	399
2018-10-28	17.6	18.58	17.6	18.0	0.14	0.78	135465.0	2465449.9	329
2018-10-25	17.12	17.9	17.1	17.86	0.48	2.76	135234.0	2348350.56	313
2018-10-24	16.28	17.4	16.2	17.38	1.32	8.22	288699.0	4902974.12	515
2018-10-23	15.68	16.3	15.54	16.06	0.26	1.65	120485.0	1926594.14	230
2018-10-22	15.9	15.9	15.52	15.8	0.1	0.64	61932.0	970946.36	140
2018-10-21	15.9	16.0	15.52	15.7	-0.7	-4.27	84032.0	1330618.24	230
2018-10-18	16.6	16.88	16.4	16.4	-0.12	-0.73	74996.0	1247032.36	151
2018-10-17	16.2	16.78	16.2	16.52	0.5	3.12	109769.0	1812410.66	317
2018-10-16	16.14	16.2	15.2	16.02	-0.34	-2.08	119604.0	1905480.38	171
2018-10-15	15.9	16.5	15.26	16.36	0.36	2.25	115585.0	1863905.18	186
2018-10-14	17.42	17.42	15.7	16.0	-1.4	-8.05	117563.0	1910703.86	211
2018-10-11	17.52	17.74	17.02	17.4	-0.88	-4.81	116371.0	2035019.22	268
2018-10-10	18.6	18.6	18.28	18.28	-0.42	-2.25	35071.0	647010.12	76
2018-10-09	18.6	18.78	18.6	18.7	0.2	1.08	21640.0	404231.48	62
2018-10-08	18.5	18.64	18.22	18.5	0.0	0.0	36203.0	669297.68	126
2018-10-07	19.02	19.04	18.5	18.5	-0.62	-3.24	118110.0	2224947.4	186
2018-10-04	19.04	19.12	18.98	19.12	0.1	0.53	64646.0	1231982.7	153
2018-10-03	19.08	19.24	19.02	19.02	0.0	0.0	120366.0	2299710.94	170
2018-10-02	19.1	19.16	18.98	19.02	-0.08	-0.42	118631.0	2261799.06	181
2018-10-01	19.04	19.2	18.9	19.1	0.04	0.21	89707.0	1709865.38	198
2018-09-30	19.38	19.38	19.06	19.06	-0.16	-0.83	87570.0	1679757.88	145
2018-09-27	19.16	19.48	19.12	19.22	0.0	0.0	119282.0	2296682.9	191
2018-09-26	19.14	19.26	19.08	19.22	0.22	1.16	78535.0	1506130.32	185
2018-09-25	19.14	19.16	19.0	19.0	-0.08	-0.42	49227.0	937933.02	101
2018-09-20	19.02	19.16	18.84	19.08	0.12	0.63	67118.0	1275224.52	120
2018-09-19	18.76	19.0	18.76	18.96	0.16	0.85	58307.0	1103653.72	154
2018-09-18	19.0	19.1	18.8	18.8	-0.1	-0.53	59344.0	1123044.12	106
2018-09-17	18.78	18.92	18.7	18.9	0.08	0.43	45807.0	862321.26	101
2018-09-16	19.26	19.4	18.82	18.82	-0.56	-2.89	69370.0	1324136.42	160
2018-09-13	19.4	19.5	19.18	19.38	0.02	0.1	29237.0	566359.36	110
2018-09-12	19.78	19.98	19.34	19.36	-0.3	-1.53	27529.0	539760.62	87
2018-09-11	19.86	19.9	19.6	19.66	0.08	0.41	40921.0	809171.42	88
2018-09-10	19.7	19.9	19.4	19.58	0.18	0.93	74414.0	1461537.42	147
2018-09-09	19.32	19.68	19.1	19.4	-0.2	-1.02	48958.0	949810.12	94
2018-09-06	19.5	19.6	18.5	19.6	0.26	1.34	141157.0	2703524.32	259
2018-09-05	20.86	20.9	19.2	19.34	-1.46	-7.02	136702.0	2694397.82	315
2018-09-04	21.16	21.16	20.8	20.8	-0.26	-1.23	70973.0	1483515.16	134
2018-09-03	21.0	21.1	20.84	21.06	0.22	1.06	63644.0	1335292.06	114
2018-09-02	20.78	21.2	20.78	20.84	0.04	0.19	54715.0	1146080.22	153
2018-08-30	21.18	21.18	20.8	20.8	-0.4	-1.89	36322.0	763032.68	144
2018-08-29	21.2	21.24	21.02	21.2	0.0	0.0	48344.0	1023785.96	100
2018-08-28	21.52	21.52	21.2	21.2	-0.04	-0.19	65335.0	1392811.04	113
2018-08-27	21.4	21.5	21.16	21.24	-0.16	-0.75	44895.0	955565.88	81
2018-08-26	21.0	21.44	21.0	21.4	0.34	1.61	36580.0	779302.14	85
2018-08-16	20.88	21.06	20.8	21.06	0.18	0.86	64500.0	1351139.28	121
2018-08-15	21.0	21.1	20.8	20.88	0.06	0.29	70784.0	1481105.54	167
2018-08-14	21.32	21.32	20.76	20.82	-0.18	-0.86	93571.0	1971767.86	227
2018-08-13	21.52	22.38	21.0	21.0	-0.72	-3.31	210601.0	4564751.26	419
2018-08-12	22.12	22.22	21.62	21.72	-0.58	-2.6	88778.0	1949760.76	174
2018-08-09	22.3	22.4	22.3	22.3	-0.2	-0.89	63564.0	1421018.56	117
2018-08-08	22.46	22.72	22.42	22.5	-0.14	-0.62	55848.0	1257880.4	112
2018-08-07	22.5	22.64	22.18	22.64	0.34	1.52	84244.0	1888383.28	185
2018-08-06	23.0	23.2	22.3	22.3	-0.34	-1.5	169718.0	3851687.72	330
2018-08-05	22.2	23.24	22.0	22.64	0.46	2.07	392606.0	8942174.04	522
2018-08-02	22.12	22.56	22.12	22.18	-0.12	-0.54	159613.0	3558660.58	208
2018-08-01	22.4	22.4	21.92	22.3	0.2	0.9	85344.0	1889987.04	157
2018-07-31	22.0	22.48	22.0	22.1	-0.1	-0.45	66368.0	1474724.36	202
2018-07-30	21.4	22.2	21.3	22.2	0.8	3.74	112474.0	2441503.96	221
2018-07-29	22.02	22.02	21.24	21.4	-0.92	-4.12	125273.0	2701923.26	251
2018-07-26	22.6	22.8	22.32	22.32	-0.5	-2.19	53591.0	1206330.88	143
2018-07-25	22.62	22.98	22.52	22.82	0.22	0.97	68749.0	1560504.48	180
2018-07-24	22.7	22.78	22.6	22.6	-0.18	-0.79	34186.0	776734.98	126
2018-07-23	22.84	22.9	22.7	22.78	-0.12	-0.52	63769.0	1457663.5	144
2018-07-22	22.8	23.2	22.8	22.9	0.1	0.44	223099.0	5141076.2	358
2018-07-19	22.92	22.94	22.7	22.8	-0.12	-0.52	70190.0	1599486.9	161
2018-07-18	23.0	23.22	22.92	22.92	-0.16	-0.69	190989.0	4397660.44	329
2018-07-17	22.74	23.08	22.72	23.08	0.3	1.32	102141.0	2338717.28	173
2018-07-16	22.66	22.82	22.66	22.78	0.06	0.26	66259.0	1504910.72	202
2018-07-15	22.7	22.86	22.7	22.72	0.02	0.09	29662.0	675576.6	82
2018-07-12	22.86	22.86	22.7	22.7	-0.22	-0.96	30694.0	698221.32	108
2018-07-11	22.64	22.94	22.6	22.92	0.22	0.97	54466.0	1242494.42	115
2018-07-10	22.72	22.8	22.64	22.7	0.02	0.09	40923.0	929837.54	99
2018-07-09	22.72	22.86	22.58	22.68	-0.24	-1.05	65686.0	1493721.8	90
2018-07-08	22.8	22.98	22.58	22.92	0.16	0.7	123545.0	2805943.06	226
2018-07-05	22.66	23.22	22.64	22.76	0.04	0.18	289547.0	6663300.98	522
2018-07-04	22.7	22.76	22.54	22.72	0.04	0.18	35436.0	804326.3	87
2018-07-03	22.9	22.98	22.66	22.68	-0.22	-0.96	65565.0	1495913.1	112
2018-07-02	22.7	22.98	22.7	22.9	0.2	0.88	103193.0	2354829.32	199
2018-07-01	22.8	22.8	22.5	22.7	0.0	0.0	74889.0	1699792.56	152
2018-06-28	23.48	23.48	22.7	22.7	-0.66	-2.83	222220.0	5108310.42	363
2018-06-27	23.4	24.06	23.3	23.36	0.16	0.69	445327.0	10573653.28	614
2018-06-26	22.98	23.38	22.9	23.2	0.2	0.87	211671.0	4908050.8	254
2018-06-25	23.04	23.08	22.9	23.0	0.0	0.0	133365.0	3067533.98	185
2018-06-24	22.64	23.02	22.64	23.0	0.46	2.04	126868.0	2906231.16	240
2018-06-21	22.36	22.98	22.36	22.54	0.48	2.18	170083.0	3859998.2	280
2018-06-20	21.74	22.4	21.74	22.06	0.06	0.27	34238.0	757259.1	83
2018-06-12	22.02	22.1	22.0	22.0	0.1	0.46	25785.0	567916.78	44
2018-06-11	22.12	22.12	21.9	21.9	-0.2	-0.9	32297.0	710110.94	77
2018-06-10	22.1	22.32	22.08	22.1	-0.18	-0.81	41921.0	929683.58	100
2018-06-07	22.2	22.28	22.02	22.28	0.08	0.36	43099.0	957144.46	47
2018-06-06	22.3	22.44	22.2	22.2	-0.02	-0.09	35342.0	786991.12	80
2018-06-05	22.24	22.44	22.1	22.22	0.18	0.82	50737.0	1130681.32	132
2018-06-04	22.02	22.3	21.94	22.04	0.0	0.0	69404.0	1533014.44	172
2018-06-03	22.0	22.4	22.0	22.04	0.12	0.55	76516.0	1697757.54	150
2018-05-31	21.76	22.18	21.76	21.92	0.3	1.39	52020.0	1141582.96	159
2018-05-30	21.88	22.0	21.62	21.62	-0.24	-1.1	78946.0	1720410.08	173
2018-05-29	22.0	22.0	21.72	21.86	-0.14	-0.64	54416.0	1190200.42	119
2018-05-28	22.0	22.18	21.7	22.0	-0.02	-0.09	86448.0	1890785.14	185
2018-05-27	22.4	22.46	22.02	22.02	-0.68	-3.0	65910.0	1470478.86	141
2018-05-24	22.9	22.9	22.5	22.55	-0.31	-1.36	79208.0	1796976.52	162
2018-05-23	23.0	23.0	22.86	22.86	-0.12	-0.52	110211.0	2529566.84	138
2018-05-22	22.9	23.06	22.88	22.98	0.07	0.31	83796.0	1925040.6	130
2018-05-21	22.8	23.26	22.8	22.91	-0.02	-0.09	85402.0	1962863.54	240
2018-05-20	22.9	23.38	22.6	22.93	0.01	0.04	123914.0	2839471.36	190
2018-05-17	22.9	23.0	22.42	22.92	-0.05	-0.22	232861.0	5267017.28	336
2018-05-16	23.8	23.8	22.78	22.97	-0.81	-3.41	227953.0	5304134.6	357
2018-05-15	23.8	24.0	23.66	23.78	-0.13	-0.54	96924.0	2307267.24	271
2018-05-14	24.08	24.2	23.6	23.91	-0.17	-0.71	131610.0	3161791.56	230
2018-05-13	23.94	24.4	23.7	24.08	0.68	2.91	225350.0	5421004.22	429
2018-05-10	23.16	23.7	23.0	23.4	0.39	1.69	164964.0	3871618.9	359
2018-05-09	23.3	23.56	22.94	23.01	-0.31	-1.33	107979.0	2499205.26	251
2018-05-08	24.0	24.0	23.1	23.32	-0.77	-3.2	217443.0	5102970.42	431
2018-05-07	24.2	24.48	24.0	24.09	-0.26	-1.07	169098.0	4095958.46	298
2018-05-06	24.62	24.8	24.26	24.35	-0.12	-0.49	174932.0	4291178.46	350
2018-05-03	24.58	24.88	24.4	24.47	-0.21	-0.85	316756.0	7792336.76	526
2018-05-02	25.05	25.6	24.52	24.68	-0.43	-1.71	854906.0	21328765.4	1362
2018-05-01	23.6	25.65	23.42	25.11	1.56	6.62	1136619.0	28087535.45	1507
2018-04-30	23.7	23.7	23.3	23.55	-0.16	-0.67	99308.0	2339750.52	212
2018-04-29	23.82	23.92	23.6	23.71	-0.05	-0.21	224074.0	5330222.4	336
2018-04-26	24.22	24.22	23.7	23.76	-0.42	-1.74	279958.0	6703932.5	433
2018-04-25	24.16	24.4	24.08	24.18	-0.08	-0.33	202611.0	4912199.26	362
2018-04-24	24.88	24.98	24.1	24.26	-0.71	-2.84	332771.0	8161099.8	542
2018-04-23	25.25	25.5	24.82	24.97	-0.27	-1.07	329554.0	8271629.54	460
2018-04-22	24.4	25.8	24.38	25.24	0.56	2.27	809969.0	20452305.43	1061
2018-04-19	24.3	24.96	24.0	24.68	0.18	0.73	806153.0	19772185.26	970
2018-04-18	24.02	24.9	24.0	24.5	0.71	2.98	976664.0	23952170.86	1299
2018-04-17	23.26	23.98	23.16	23.79	0.66	2.85	454236.0	10710125.84	680
2018-04-16	22.96	23.3	22.96	23.13	0.2	0.87	108132.0	2499960.26	209
2018-04-15	22.8	22.98	22.7	22.93	0.43	1.91	60208.0	1377721.76	126
2018-04-12	22.88	22.88	22.2	22.5	-0.04	-0.18	75801.0	1697882.74	201
2018-04-11	23.22	23.32	22.04	22.54	-0.68	-2.93	231415.0	5323850.28	282
2018-04-10	23.4	23.44	23.2	23.22	-0.23	-0.98	117650.0	2737302.54	152
2018-04-09	23.6	23.7	23.42	23.45	-0.03	-0.13	145459.0	3426290.62	217
2018-04-08	23.28	23.66	23.28	23.48	0.25	1.08	352200.0	8272540.5	514
2018-04-05	23.1	23.28	23.02	23.23	0.13	0.56	182338.0	4225184.64	292
2018-04-04	23.18	23.18	22.98	23.1	0.1	0.43	129878.0	2991890.96	267
2018-04-03	23.02	23.14	22.94	23.0	-0.01	-0.04	147266.0	3389661.86	189
2018-04-02	23.0	23.32	22.8	23.01	-0.13	-0.56	183592.0	4251052.44	249
2018-04-01	23.28	23.3	23.08	23.14	-0.16	-0.69	85333.0	1977038.56	152
2018-03-29	23.3	23.34	23.18	23.3	-0.07	-0.3	96078.0	2233827.88	163
2018-03-28	23.14	23.5	23.08	23.37	0.24	1.04	175570.0	4082664.18	249
2018-03-27	23.16	23.22	23.08	23.13	-0.01	-0.04	78388.0	1815169.0	165
2018-03-26	23.1	23.34	23.1	23.14	-0.02	-0.09	70552.0	1636082.64	144
2018-03-25	23.32	23.38	23.12	23.16	-0.11	-0.47	81381.0	1888684.66	168
2018-03-22	23.0	23.36	23.0	23.27	0.08	0.34	112158.0	2601486.24	210
2018-03-21	23.18	23.66	23.16	23.19	-0.02	-0.09	181341.0	4232389.62	296
2018-03-20	23.32	23.32	23.18	23.21	-0.15	-0.64	65063.0	1512833.34	119
2018-03-19	23.46	23.56	23.36	23.36	0.06	0.26	74282.0	1741106.98	159
2018-03-18	23.48	23.5	23.28	23.3	-0.13	-0.55	61107.0	1430592.86	130
2018-03-15	24.08	24.08	22.9	23.43	-0.64	-2.66	232760.0	5458154.46	431
2018-03-14	24.02	24.18	24.02	24.07	-0.01	-0.04	94813.0	2286169.12	196
2018-03-13	24.12	24.22	24.04	24.08	-0.07	-0.29	91920.0	2215005.3	172
2018-03-12	24.04	24.4	24.02	24.15	0.08	0.33	221293.0	5350671.42	371
2018-03-11	23.9	24.14	23.9	24.07	0.08	0.33	177711.0	4275044.64	262
2018-03-08	24.06	24.06	23.94	23.99	-0.01	-0.04	128789.0	3091314.16	219
2018-03-07	23.8	24.04	23.74	24.0	0.18	0.76	103533.0	2480612.92	259
2018-03-06	23.86	23.88	23.78	23.82	0.06	0.25	56315.0	1341818.72	123
2018-03-05	23.8	23.88	23.68	23.76	0.07	0.3	69298.0	1649685.66	165
2018-03-04	23.84	23.96	23.66	23.69	-0.14	-0.59	92988.0	2211718.18	161
2018-03-01	24.04	24.16	23.8	23.83	-0.35	-1.45	259714.0	6227996.86	375
2018-02-28	23.88	24.44	23.8	24.18	0.31	1.3	351764.0	8499980.86	440
2018-02-27	24.0	24.0	23.84	23.87	-0.09	-0.38	49913.0	1193763.28	146
2018-02-26	23.9	24.04	23.9	23.96	0.05	0.21	64758.0	1552229.64	116
2018-02-25	23.98	24.08	23.84	23.91	0.03	0.13	145361.0	3483547.54	211
2018-02-22	23.92	24.0	23.72	23.88	-0.13	-0.54	82395.0	1968405.06	143
2018-02-21	24.06	24.14	24.0	24.01	-0.05	-0.21	100595.0	2418439.72	161
2018-02-20	23.82	24.14	23.82	24.06	0.27	1.13	176869.0	4253582.98	233
2018-02-19	23.6	24.04	23.6	23.79	0.19	0.81	165278.0	3934334.36	249
2018-02-18	24.04	24.08	23.6	23.6	-0.46	-1.91	203866.0	4845111.08	270
2018-02-15	24.12	24.26	24.04	24.06	0.03	0.12	177266.0	4281768.58	280
2018-02-14	23.62	24.28	23.62	24.03	0.21	0.88	160316.0	3858000.86	293
2018-02-13	23.72	24.1	23.72	23.82	0.1	0.42	199318.0	4764513.08	294
2018-02-12	23.66	23.84	23.62	23.72	0.21	0.89	164046.0	3896392.22	257
2018-02-11	23.88	23.88	23.42	23.51	-0.21	-0.89	256272.0	6038869.54	311
2018-02-08	23.86	24.18	23.6	23.72	-0.17	-0.71	200658.0	4806401.44	402
2018-02-07	24.3	24.5	23.86	23.89	-0.2	-0.83	381860.0	9227191.56	554
2018-02-06	24.02	24.3	24.0	24.09	-0.45	-1.83	269445.0	6499356.0	407
2018-02-05	24.54	24.78	24.46	24.54	-0.01	-0.04	295606.0	7279758.76	401
2018-02-04	24.2	24.82	24.16	24.55	0.4	1.66	553057.0	13607877.82	723
2018-02-01	24.02	24.68	24.0	24.15	0.13	0.54	349509.0	8496068.3	607
2018-01-31	24.2	24.2	23.96	24.02	-0.27	-1.11	194594.0	4682219.08	390
2018-01-30	24.36	24.4	24.0	24.29	-0.08	-0.33	120702.0	2933306.48	269
2018-01-29	24.66	24.88	24.2	24.37	-0.18	-0.73	207732.0	5109643.72	395
2018-01-28	24.3	24.86	24.24	24.55	0.23	0.95	446380.0	10982957.48	628
2018-01-25	24.3	24.48	24.2	24.32	0.09	0.37	196044.0	4773173.76	335
2018-01-24	24.36	24.64	24.0	24.23	-0.16	-0.66	391208.0	9550903.44	649
2018-01-23	24.6	24.98	24.32	24.39	-0.23	-0.93	698783.0	17167587.92	1032
2018-01-22	24.8	25.95	24.4	24.62	-0.15	-0.61	1657073.0	41844742.31	2246
2018-01-21	23.54	25.0	23.5	24.77	1.33	5.67	1353447.0	32988535.12	1665
2018-01-18	23.4	23.5	23.32	23.44	0.03	0.13	160299.0	3755099.0	213
2018-01-17	23.28	23.66	23.26	23.41	0.07	0.3	214778.0	5037978.14	268
2018-01-16	23.12	23.74	23.12	23.34	0.18	0.78	185375.0	4342595.18	295
2018-01-15	23.1	23.18	23.02	23.16	0.06	0.26	105259.0	2430203.58	227
2018-01-14	23.04	23.14	23.02	23.1	0.08	0.35	69405.0	1602089.5	152
2018-01-11	23.12	23.2	23.0	23.02	-0.19	-0.82	199760.0	4611504.3	229
2018-01-10	23.38	23.42	23.06	23.21	-0.09	-0.39	143911.0	3347642.26	240
2018-01-09	23.38	23.88	23.28	23.3	-0.05	-0.21	282858.0	6657876.54	425
2018-01-08	23.04	23.9	23.02	23.35	0.32	1.39	589243.0	13859824.8	706
2018-01-07	23.2	23.2	23.02	23.03	-0.14	-0.6	94131.0	2173608.08	172
2018-01-04	23.24	23.28	23.12	23.17	-0.03	-0.13	149400.0	3463203.6	174
2018-01-03	23.0	23.4	23.0	23.2	0.18	0.78	61371.0	1421273.5	126
2018-01-02	23.34	23.52	23.0	23.02	-0.2	-0.86	148836.0	3445399.6	275
2018-01-01	23.46	23.74	23.1	23.22	-0.43	-1.82	104021.0	2429559.02	233
2017-12-31	24.2	24.2	23.62	23.65	-0.34	-1.42	144217.0	3439966.88	203
2017-12-28	24.08	24.3	23.88	23.99	-0.09	-0.37	122996.0	2956812.58	202
2017-12-27	23.8	24.2	23.68	24.08	0.3	1.26	241916.0	5810929.72	370
2017-12-26	23.92	23.94	23.6	23.78	-0.12	-0.5	167963.0	3985249.58	258
2017-12-25	24.76	24.76	23.82	23.9	-0.52	-2.13	285549.0	6935434.88	525
2017-12-24	23.32	24.76	23.3	24.42	1.3	5.62	562219.0	13441818.48	689
2017-12-21	23.1	23.32	23.06	23.12	0.05	0.22	204872.0	4752762.5	225
2017-12-20	23.22	23.3	23.0	23.07	-0.08	-0.35	178056.0	4109746.54	227
2017-12-19	22.76	23.5	22.68	23.15	0.44	1.94	713982.0	16506476.82	723
2017-12-18	22.66	22.8	22.66	22.71	0.19	0.84	116166.0	2636995.66	185
2017-12-17	22.3	22.7	22.3	22.52	0.22	0.99	139307.0	3134663.46	274
2017-12-14	22.5	22.52	22.28	22.3	-0.18	-0.8	75555.0	1691182.8	185
2017-12-13	22.52	22.56	22.38	22.48	-0.04	-0.18	96385.0	2164243.2	177
2017-12-12	22.6	22.68	22.52	22.52	-0.1	-0.44	99767.0	2253012.88	189
2017-12-11	22.6	22.86	22.56	22.62	-0.17	-0.75	203491.0	4618528.36	270
2017-12-10	22.5	22.9	22.42	22.79	0.3	1.33	149551.0	3385217.48	252
2017-12-07	22.46	22.56	22.3	22.49	-0.12	-0.53	133332.0	2992552.96	276
2017-12-06	23.0	23.08	22.56	22.61	-0.32	-1.4	259910.0	5930283.9	429
2017-12-05	23.08	23.16	22.9	22.93	-0.25	-1.08	149580.0	3447480.94	268
2017-12-04	23.22	23.3	23.0	23.18	0.01	0.04	339373.0	7865765.14	404
2017-12-03	23.12	23.34	23.0	23.17	0.15	0.65	221714.0	5148316.26	320
2017-11-30	23.2	23.24	22.94	23.02	-0.11	-0.48	127387.0	2936571.32	254
2017-11-29	23.16	23.4	23.1	23.13	-0.02	-0.09	171330.0	3979049.88	293
2017-11-28	23.46	23.62	23.06	23.15	0.03	0.13	351598.0	8216848.14	514
2017-11-27	22.8	23.3	22.74	23.12	0.33	1.45	532090.0	12274511.9	715
2017-11-26	22.6	23.02	22.5	22.79	0.33	1.47	403476.0	9209937.46	499
2017-11-23	21.92	22.6	21.92	22.46	0.43	1.95	277133.0	6195901.98	400
2017-11-22	21.7	22.3	21.7	22.03	0.37	1.71	398002.0	8756119.76	518
2017-11-21	21.74	22.0	21.2	21.66	-0.26	-1.19	245211.0	5293582.86	434
2017-11-20	22.78	22.98	21.8	21.92	-0.99	-4.32	338942.0	7614813.84	462
2017-11-19	23.3	23.32	22.6	22.91	-0.18	-0.78	380223.0	8731127.12	524
2017-11-16	23.22	23.6	22.92	23.09	0.38	1.67	699233.0	16214179.64	1149
2017-11-15	22.04	23.4	22.04	22.71	0.57	2.57	587456.0	13318275.04	828
2017-11-14	21.32	22.4	21.32	22.14	0.82	3.85	588161.0	12880688.66	913
2017-11-13	21.4	21.58	21.3	21.32	-0.06	-0.28	161174.0	3444711.22	273
2017-11-12	21.5	21.9	21.32	21.38	-0.01	-0.05	329981.0	7109460.02	603
2017-11-09	20.24	21.82	20.2	21.39	1.0	4.9	818959.0	17369115.76	1266
2017-11-08	20.6	20.7	20.0	20.39	-0.13	-0.63	495255.0	10083499.68	817
2017-11-07	22.78	22.78	20.52	20.52	-2.26	-9.92	594033.0	12536136.52	1031
2017-11-06	23.46	23.54	22.72	22.78	-0.61	-2.61	332502.0	7664827.38	673
2017-11-05	23.0	23.78	22.5	23.39	-0.67	-2.78	437417.0	10149800.34	788
2017-11-02	24.3	24.34	23.94	24.06	-0.19	-0.78	270437.0	6515331.92	590
2017-11-01	24.3	24.5	23.98	24.25	-0.04	-0.16	351929.0	8497236.38	734
2017-10-31	25.0	25.0	24.2	24.29	-0.79	-3.15	555292.0	13663690.4	1061
2017-10-30	25.8	25.9	25.0	25.08	-0.59	-2.3	959876.0	24401174.78	1269
2017-10-29	25.45	26.0	25.2	25.67	0.46	1.82	751672.0	19238239.05	990
2017-10-26	25.05	26.0	24.74	25.21	0.2	0.8	1112255.0	28201550.8	1604
2017-10-25	26.3	26.65	24.8	25.01	-1.11	-4.25	1127083.0	28889131.8	1938
2017-10-24	27.1	28.0	25.9	26.12	-2.64	-9.18	2804137.0	75361608.4	3826
2017-10-23	29.2	30.55	27.5	28.76	0.06	0.21	2024076.0	59063148.75	3227
2017-10-22	28.7	28.7	28.7	28.7	2.58	9.88	160783.0	4614472.1	152
2017-10-19	26.25	26.7	25.85	26.12	0.09	0.35	851830.0	22374253.7	986
2017-10-18	25.7	26.75	25.5	26.03	0.36	1.4	897908.0	23444859.0	1014
2017-10-17	25.2	25.75	25.0	25.67	0.49	1.95	673686.0	17128813.1	673
2017-10-16	25.4	25.6	24.94	25.18	-0.24	-0.94	363682.0	9157564.2	463
2017-10-15	25.5	26.0	25.25	25.42	0.09	0.36	425648.0	10930862.3	486
2017-10-12	24.88	25.4	24.66	25.33	0.55	2.22	339582.0	8521269.25	410
2017-10-11	24.78	25.2	24.26	24.78	-0.13	-0.52	483300.0	11965739.1	612
2017-10-10	25.75	25.85	24.8	24.91	-0.77	-3.0	308190.0	7813564.05	483
2017-10-09	25.75	26.6	25.5	25.68	-0.15	-0.58	736254.0	19113232.6	946
2017-10-08	24.78	26.35	24.66	25.83	1.12	4.53	917236.0	23579789.2	1047
2017-10-05	24.7	24.76	24.54	24.71	0.22	0.9	160600.0	3957853.05	179
2017-10-04	24.4	24.6	24.36	24.49	0.04	0.16	71800.0	1755260.3	116
2017-10-03	24.4	24.58	24.26	24.45	-0.02	-0.08	52050.0	1273060.2	88
2017-10-02	24.58	24.64	24.2	24.47	-0.07	-0.29	115606.0	2831814.7	156
2017-10-01	24.56	24.76	24.5	24.54	-0.22	-0.89	112534.0	2769832.4	144
2017-09-28	24.9	25.0	24.76	24.76	-0.18	-0.72	52034.0	1292223.0	80
2017-09-27	24.84	25.35	24.84	24.94	0.3	1.22	146822.0	3673000.35	231
2017-09-26	24.7	24.9	24.64	24.64	0.01	0.04	70738.0	1753645.45	102
2017-09-25	24.6	24.7	24.5	24.63	-0.02	-0.08	47288.0	1163539.7	95
2017-09-21	24.76	24.94	24.54	24.65	-0.13	-0.52	58348.0	1445087.55	87
2017-09-20	24.76	24.86	24.64	24.78	0.07	0.28	63068.0	1559115.35	94
2017-09-19	24.86	25.0	24.7	24.71	-0.25	-1.0	146070.0	3623590.7	227
2017-09-18	25.1	25.65	24.76	24.96	0.23	0.93	506742.0	12761155.95	513
2017-09-17	24.54	24.84	24.48	24.73	0.25	1.02	150428.0	3716717.75	197
2017-09-14	24.5	24.8	24.46	24.48	0.01	0.04	77370.0	1905291.95	125
2017-09-13	24.6	24.66	24.46	24.47	-0.1	-0.41	50820.0	1247224.1	88
2017-09-12	24.5	24.96	24.4	24.57	0.07	0.29	175904.0	4331249.25	196
2017-09-11	24.4	24.56	24.4	24.5	0.15	0.62	63724.0	1559923.3	83
2017-09-10	24.26	24.5	24.26	24.35	0.0	0.0	96632.0	2362890.6	94
2017-09-07	24.46	24.5	24.26	24.35	-0.09	-0.37	93576.0	2277265.35	104
2017-09-06	24.3	24.6	24.3	24.44	0.26	1.08	104426.0	2554249.4	182
2017-08-29	24.16	24.34	23.98	24.18	0.05	0.21	65316.0	1574690.25	101
2017-08-28	23.96	24.26	23.96	24.13	0.17	0.71	64950.0	1568101.2	124
2017-08-27	23.98	24.3	23.76	23.96	0.07	0.29	158938.0	3824088.6	321
2017-08-24	24.3	24.36	23.86	23.89	-0.59	-2.41	273216.0	6575517.6	463
2017-08-23	24.3	26.0	24.26	24.48	0.39	1.62	1580014.0	39480178.25	1731
2017-08-22	23.5	24.14	23.5	24.09	0.58	2.47	425490.0	10175057.4	464
2017-08-21	23.56	23.7	23.5	23.51	-0.05	-0.21	149928.0	3530585.55	185
2017-08-20	23.7	23.86	23.5	23.56	-0.11	-0.46	212524.0	5020032.8	199
2017-08-17	23.68	23.74	23.48	23.67	0.16	0.68	114838.0	2712942.95	161
2017-08-16	23.48	23.74	23.3	23.51	0.01	0.04	136802.0	3216333.05	215
2017-08-15	23.76	23.9	23.5	23.5	-0.37	-1.55	138776.0	3291348.5	195
2017-08-14	23.9	24.1	23.68	23.87	0.11	0.46	267242.0	6387914.85	264
2017-08-13	23.64	23.86	23.5	23.76	0.12	0.51	145102.0	3438694.7	217
2017-08-10	24.0	24.5	23.56	23.64	-0.45	-1.87	400346.0	9603237.95	395
2017-08-09	24.0	24.76	23.86	24.09	0.09	0.38	451070.0	11012448.25	556
2017-08-08	23.16	24.14	23.06	24.0	0.62	2.65	188882.0	4471226.8	243
2017-08-07	23.44	23.5	23.34	23.38	-0.21	-0.89	92222.0	2154260.65	117
2017-08-06	23.4	23.64	23.4	23.59	0.08	0.34	44388.0	1043954.3	91
2017-08-03	23.36	23.86	23.36	23.51	0.11	0.47	152758.0	3610383.0	175
2017-08-02	23.46	23.46	23.26	23.4	0.03	0.13	49550.0	1156889.35	73
2017-08-01	23.26	23.54	23.26	23.37	-0.03	-0.13	77906.0	1823223.15	91
2017-07-31	23.36	23.46	23.3	23.4	-0.04	-0.17	32892.0	767663.1	52
2017-07-30	23.4	23.5	23.38	23.44	-0.06	-0.26	52720.0	1235815.75	100
2017-07-27	23.98	23.98	23.46	23.5	-0.37	-1.55	118152.0	2784208.55	133
2017-07-26	24.1	24.3	23.7	23.87	-0.12	-0.5	154228.0	3703809.7	179
2017-07-25	23.98	24.06	23.84	23.99	-0.02	-0.08	122580.0	2935908.75	133
2017-07-24	23.76	24.1	23.76	24.01	0.22	0.92	186274.0	4462872.95	195
2017-07-23	23.54	23.86	23.38	23.79	0.25	1.06	305218.0	7203715.2	309
2017-07-20	23.24	23.64	23.24	23.54	0.27	1.16	140854.0	3306682.6	170
2017-07-19	23.26	23.4	23.16	23.27	0.02	0.09	105492.0	2453460.9	143
2017-07-18	23.16	23.7	23.0	23.25	0.09	0.39	379684.0	8870011.1	367
2017-07-17	23.0	23.2	23.0	23.16	0.2	0.87	84192.0	1942033.05	118
2017-07-16	22.8	23.0	22.78	22.96	0.26	1.15	151006.0	3461895.6	163
2017-07-13	22.76	22.86	22.7	22.7	-0.18	-0.79	54524.0	1241523.6	86
2017-07-12	22.54	22.9	22.54	22.88	-0.03	-0.13	112756.0	2567086.9	147
2017-07-11	22.88	23.0	22.8	22.91	0.01	0.04	106976.0	2450691.0	105
2017-07-10	22.96	23.16	22.8	22.9	0.14	0.62	124576.0	2862107.75	123
2017-07-09	22.78	23.0	22.76	22.76	0.01	0.04	41770.0	952549.3	65
2017-07-06	23.2	23.2	22.56	22.75	-0.25	-1.09	41462.0	951608.8	71
2017-07-05	22.98	23.48	22.9	23.0	0.18	0.79	117816.0	2720930.3	156
2017-07-04	22.7	22.96	22.7	22.82	0.0	0.0	86802.0	1987183.9	106
2017-07-03	22.5	22.96	22.5	22.82	0.35	1.56	93720.0	2136567.75	128
2017-07-02	22.5	22.66	22.4	22.47	0.08	0.36	146576.0	3301745.55	160
2017-06-22	22.2	22.56	22.08	22.39	0.19	0.86	90534.0	2010739.65	121
2017-06-21	21.86	22.3	21.86	22.2	0.22	1.0	62696.0	1387536.1	91
2017-06-20	22.1	22.16	21.76	21.98	-0.02	-0.09	58098.0	1275291.55	85
2017-06-19	21.54	22.36	21.54	22.0	0.1	0.46	116424.0	2564889.75	183
2017-06-18	22.74	22.76	21.84	21.9	-0.81	-3.57	233862.0	5175124.0	304
2017-06-15	23.34	23.5	22.5	22.71	-0.85	-3.61	207336.0	4788977.4	322
2017-06-14	24.5	24.96	23.5	23.56	0.11	0.47	908756.0	22010230.75	897
2017-06-13	23.5	23.6	23.36	23.45	-0.05	-0.21	67106.0	1576428.65	81
2017-06-12	23.56	23.64	23.46	23.5	-0.05	-0.21	110966.0	2612236.95	95
2017-06-11	23.54	24.2	23.4	23.55	0.01	0.04	163680.0	3885130.85	266
2017-06-08	23.14	24.0	23.06	23.54	0.32	1.38	406072.0	9580614.25	482
2017-06-07	22.7	23.48	22.7	23.22	0.57	2.52	258906.0	6004165.55	293
2017-06-06	22.7	22.96	22.38	22.65	0.3	1.34	149708.0	3369672.4	167
2017-06-05	22.46	22.54	22.08	22.35	-0.04	-0.18	175988.0	3932343.15	153
2017-06-04	22.0	22.5	22.0	22.39	0.24	1.08	119540.0	2665305.0	138
2017-06-01	22.0	22.26	21.96	22.15	0.06	0.27	77146.0	1707454.2	95
2017-05-31	22.0	22.26	21.96	22.09	-0.07	-0.32	82064.0	1812819.3	119
2017-05-30	22.26	22.4	21.9	22.16	0.39	1.79	173846.0	3858360.9	183
2017-05-29	21.4	21.9	21.4	21.77	0.22	1.02	113862.0	2467929.1	192
2017-05-28	22.5	22.5	21.5	21.55	-1.05	-4.65	208582.0	4532601.8	340
2017-05-25	23.16	23.56	22.56	22.6	-0.41	-1.78	355680.0	8176485.8	464
2017-05-24	23.6	23.7	23.0	23.01	-0.53	-2.25	100786.0	2360861.0	166
2017-05-23	23.8	23.9	23.4	23.54	-0.54	-2.24	205304.0	4843335.9	206
2017-05-22	24.2	24.3	24.0	24.08	-0.14	-0.58	157978.0	3809756.2	143
2017-05-21	24.16	24.46	24.16	24.22	0.24	1.0	232378.0	5647369.3	212
2017-05-18	24.0	24.2	23.86	23.98	-0.24	-0.99	240630.0	5783163.3	253
2017-05-17	24.26	24.3	24.1	24.22	-0.07	-0.29	297312.0	7187894.0	258
2017-05-16	24.26	24.5	24.16	24.29	0.03	0.12	243792.0	5929768.6	282
2017-05-15	24.0	24.56	24.0	24.26	0.25	1.04	328566.0	7984767.0	322
2017-05-14	24.2	24.46	23.96	24.01	0.34	1.44	328302.0	7933788.6	366
2017-05-11	24.36	24.46	23.36	23.67	-0.83	-3.39	361226.0	8635091.1	493
2017-05-10	24.46	24.9	24.3	24.5	-0.06	-0.24	318054.0	7826064.2	431
2017-05-09	24.76	24.9	24.3	24.56	-0.14	-0.57	331172.0	8109871.6	407
2017-05-08	24.4	24.76	24.26	24.7	0.47	1.94	184934.0	4535300.5	272
2017-05-07	24.6	24.6	24.1	24.23	-0.43	-1.74	175782.0	4279063.7	313
2017-05-04	24.7	25.0	24.5	24.66	-0.09	-0.36	368296.0	9101042.5	483
2017-05-03	24.6	25.4	24.4	24.75	0.27	1.1	1054726.0	26248254.8	1107
2017-05-02	24.0	25.15	23.9	24.48	0.51	2.13	1225780.0	30155734.6	1229
2017-05-01	23.96	24.26	23.76	23.97	0.14	0.59	549642.0	13217162.6	552
2017-04-30	23.9	24.16	23.8	23.83	-0.1	-0.42	356484.0	8535284.2	401
2017-04-27	24.2	24.46	23.86	23.93	-0.29	-1.2	741844.0	17873896.3	769
2017-04-26	24.36	24.86	24.1	24.22	-0.21	-0.86	833722.0	20343809.1	936
2017-04-25	24.8	25.65	24.0	24.43	-0.54	-2.16	2253750.0	56082982.9	2403
2017-04-24	23.5	25.0	23.2	24.97	2.22	9.76	2621746.0	63361101.8	2482
2017-04-23	22.76	22.76	22.76	22.75	2.06	9.96	229760.0	5227040.0	92
2017-04-20	21.4	21.5	20.6	20.69	-0.68	-3.18	141744.0	2981559.2	194
2017-04-19	21.16	21.76	20.9	21.37	0.19	0.9	267722.0	5686892.3	343
2017-04-18	21.5	21.6	21.06	21.18	-0.3	-1.4	100600.0	2145976.3	155
2017-04-17	21.7	21.76	21.46	21.48	-0.07	-0.32	152620.0	3294691.2	189
2017-04-16	22.0	22.0	21.5	21.55	-0.49	-2.22	120448.0	2612008.7	176
2017-04-13	22.26	22.36	22.0	22.04	-0.22	-0.99	93900.0	2086040.6	128
2017-04-12	22.2	22.3	22.16	22.26	0.08	0.36	146802.0	3261037.2	141
2017-04-11	22.1	22.3	22.1	22.18	0.08	0.36	110244.0	2450435.2	150
2017-04-10	21.96	22.2	21.96	22.1	0.13	0.59	140276.0	3099147.9	161
2017-04-09	22.46	22.46	21.9	21.97	-0.38	-1.7	405142.0	8990364.0	279
2017-04-06	22.36	22.5	22.26	22.35	0.1	0.45	95276.0	2131728.3	145
2017-04-05	22.2	22.5	22.16	22.25	0.23	1.04	144640.0	3222493.8	198
2017-04-04	22.36	22.4	21.96	22.02	-0.29	-1.3	125452.0	2777295.2	185
2017-04-03	22.6	22.6	22.3	22.31	-0.18	-0.8	76672.0	1718744.8	131
2017-04-02	22.7	22.86	22.46	22.49	-0.13	-0.57	437012.0	9915886.7	287
2017-03-30	22.86	22.9	22.6	22.62	-0.19	-0.83	241986.0	5498006.6	205
2017-03-29	22.76	22.9	22.6	22.81	0.15	0.66	93236.0	2122890.7	147
2017-03-28	22.7	22.8	22.56	22.66	0.03	0.13	98794.0	2239732.7	135
2017-03-27	22.76	22.9	22.6	22.63	-0.18	-0.79	116876.0	2662085.6	144
2017-03-26	22.7	23.2	22.7	22.81	0.06	0.26	227676.0	5228213.6	265
2017-03-23	22.5	23.0	22.5	22.75	0.27	1.2	307730.0	7004008.4	398
2017-03-22	23.26	23.26	22.4	22.48	-0.97	-4.14	584292.0	13253737.9	597
2017-03-21	23.86	24.06	23.3	23.45	-0.48	-2.01	148690.0	3536655.7	237
2017-03-20	24.0	24.2	23.9	23.93	-0.19	-0.79	316472.0	7604892.2	297
2017-03-19	23.9	24.26	23.66	24.12	0.29	1.22	821900.0	19672073.0	812
2017-03-16	23.86	24.6	23.7	23.83	0.24	1.02	468728.0	11303993.9	572
2017-03-15	23.0	23.8	22.76	23.59	0.67	2.92	468814.0	10985996.5	578
2017-03-14	23.0	23.06	22.1	22.92	-0.2	-0.87	284992.0	6425516.8	372
2017-03-13	23.6	24.2	23.06	23.12	-0.5	-2.12	215720.0	5108358.7	266
2017-03-12	24.2	24.2	23.6	23.62	-0.56	-2.32	131242.0	3118395.8	186
2017-03-09	24.7	24.7	24.16	24.18	-0.63	-2.54	237488.0	5778104.3	255
2017-03-08	24.8	24.96	24.66	24.81	0.0	0.0	171838.0	4262563.5	615
2017-03-07	25.0	25.4	24.76	24.81	-0.19	-0.76	248262.0	6216384.9	297
2017-03-06	24.56	25.4	24.26	25.0	0.46	1.87	617056.0	15366270.75	533
2017-03-05	24.76	24.86	24.5	24.54	-0.16	-0.65	157998.0	3893604.0	205
2017-03-02	24.86	25.15	24.66	24.7	-0.01	-0.04	383754.0	9511756.35	377
2017-03-01	25.0	25.4	24.5	24.71	-0.21	-0.84	561710.0	13980336.4	547
2017-02-28	23.5	25.5	23.36	24.92	1.32	5.59	1164030.0	28480575.15	1090
2017-02-27	25.15	25.15	23.4	23.6	-1.45	-5.79	324662.0	7881319.9	408
2017-02-26	24.76	25.25	24.6	25.05	0.46	1.87	320702.0	7983125.25	347
2017-02-23	24.86	25.0	24.5	24.59	-0.27	-1.09	354914.0	8765436.6	396
2017-02-22	24.9	25.25	24.86	24.86	0.11	0.44	291374.0	7300680.4	270
2017-02-21	25.0	25.15	24.16	24.75	-0.4	-1.59	675268.0	16581037.1	665
2017-02-20	26.15	26.5	24.96	25.15	-0.86	-3.31	573298.0	14848707.5	480
2017-02-19	26.0	26.5	26.0	26.01	0.03	0.12	367250.0	9625893.75	357
2017-02-16	26.25	26.4	25.9	25.98	0.09	0.35	289960.0	7575564.0	287
2017-02-15	25.9	26.25	25.65	25.89	0.07	0.27	330882.0	8561626.75	276
2017-02-14	25.75	26.5	25.5	25.82	0.07	0.27	392656.0	10195244.5	482
2017-02-13	26.15	26.15	25.65	25.75	-0.25	-0.96	304452.0	7867719.25	277
2017-02-12	25.5	26.5	25.5	26.0	0.77	3.05	613122.0	16042271.5	557
2017-02-09	25.5	26.0	25.0	25.23	-0.26	-1.02	701498.0	17810623.1	594
2017-02-08	26.4	27.0	25.15	25.49	-0.78	-2.97	1169710.0	30448294.25	945
2017-02-07	25.5	26.65	25.25	26.27	0.97	3.83	1207164.0	31555648.75	967
2017-02-06	24.96	25.5	24.36	25.3	0.43	1.73	983140.0	24380635.35	989
2017-02-05	26.0	26.75	24.7	24.87	-0.83	-3.23	2304302.0	59200006.25	1847
2017-02-02	24.1	26.15	23.86	25.7	1.57	6.51	1984514.0	49623672.95	1616
2017-02-01	24.46	24.66	24.0	24.13	-0.09	-0.37	700220.0	17022358.0	763
2017-01-31	23.56	24.96	23.56	24.22	0.78	3.33	1860718.0	45411625.3	1796
2017-01-30	23.26	23.6	23.2	23.44	0.23	0.99	768602.0	17968143.8	620
2017-01-29	23.16	23.3	22.76	23.21	0.19	0.83	749254.0	17241257.1	558
2017-01-26	23.5	23.66	22.96	23.02	-0.39	-1.67	494330.0	11488521.9	455
2017-01-25	23.26	23.66	23.26	23.41	0.17	0.73	404302.0	9473846.7	419
2017-01-24	23.3	23.86	23.1	23.24	0.23	1.0	1115378.0	26131314.9	917
2017-01-23	22.9	23.2	22.76	23.01	0.19	0.83	626034.0	14387854.3	542
2017-01-22	22.56	23.2	22.5	22.82	0.27	1.2	643628.0	14722610.4	608
2017-01-19	23.26	23.26	22.4	22.55	-0.65	-2.8	811032.0	18453436.4	670
2017-01-18	23.0	24.4	23.0	23.2	0.51	2.25	1784630.0	42382042.9	1453
2017-01-17	22.46	22.96	21.6	22.69	0.5	2.25	573954.0	12784592.0	546
2017-01-16	22.3	23.0	21.86	22.19	-0.1	-0.45	981180.0	22105681.4	981
2017-01-15	22.2	22.36	21.86	22.29	0.21	0.95	500044.0	11061023.3	531
2017-01-12	22.6	22.66	21.56	22.08	-0.32	-1.43	685346.0	15188441.9	729
2017-01-11	23.26	23.6	22.26	22.4	-0.82	-3.53	1753874.0	40069996.8	1482
2017-01-10	22.5	23.36	22.26	23.22	0.62	2.74	763294.0	17432901.1	774
2017-01-09	23.26	23.7	22.16	22.6	-1.03	-4.36	868516.0	19692859.9	822
2017-01-08	23.0	24.56	23.0	23.63	0.71	3.1	1456038.0	34453893.0	1099
2017-01-05	22.6	23.16	22.56	22.92	0.23	1.01	802574.0	18325755.0	651
2017-01-04	23.26	23.26	22.5	22.69	0.21	0.93	1083764.0	24754500.7	922
2017-01-03	22.76	22.76	22.1	22.48	-0.14	-0.62	1071546.0	23947578.0	830
2017-01-02	22.7	23.0	22.5	22.62	-0.32	-1.39	620408.0	14128728.6	643
2017-01-01	22.9	23.6	22.66	22.94	0.4	1.77	1444336.0	33322819.9	1323
2016-12-29	21.5	23.26	21.5	22.54	1.05	4.89	2721358.0	61387318.0	2140
2016-12-28	21.66	21.8	21.4	21.49	-0.06	-0.28	561260.0	12115496.6	467
2016-12-27	21.5	21.76	21.2	21.55	0.02	0.09	978848.0	20965857.2	887
2016-12-26	21.3	23.06	21.26	21.53	0.54	2.57	3991674.0	88577905.1	2600
2016-12-25	20.96	21.06	20.6	20.99	0.34	1.65	803868.0	16807612.3	424
2016-12-22	20.86	21.06	20.5	20.65	-0.09	-0.43	436922.0	9105534.2	365
2016-12-21	20.7	20.96	20.66	20.74	0.26	1.27	370872.0	7706491.6	325
2016-12-20	20.8	20.8	20.2	20.48	-0.17	-0.82	171812.0	3516683.0	209
2016-12-19	21.0	21.1	20.5	20.65	-0.3	-1.43	477104.0	9981750.2	350
2016-12-18	20.7	21.2	20.7	20.95	0.33	1.6	449374.0	9414821.1	378
2016-12-15	20.26	20.8	20.16	20.62	0.1	0.49	338170.0	6929593.7	361
2016-12-14	20.8	21.1	20.46	20.52	-0.45	-2.15	251996.0	5220451.6	265
2016-12-13	20.8	21.26	20.2	20.97	0.19	0.91	443608.0	9251804.3	465
2016-12-12	21.36	21.36	20.76	20.78	-0.46	-2.17	491072.0	10343105.2	397
2016-12-11	21.1	21.5	21.1	21.24	0.21	1.0	471886.0	10044406.6	412
2016-12-08	21.06	21.76	20.9	21.03	0.02	0.1	1177586.0	25107931.0	955
2016-12-07	22.2	22.46	20.76	21.01	-0.64	-2.96	2501834.0	53231923.7	2026
2016-12-06	20.0	21.66	19.76	21.65	1.96	9.95	1568674.0	32568799.5	1055
2016-12-05	18.86	20.16	18.66	19.69	0.96	5.13	1262346.0	24582423.4	799
2016-12-04	18.76	19.0	18.46	18.73	0.06	0.32	341472.0	6397308.9	305
2016-12-01	18.9	19.0	18.6	18.67	0.0	0.0	430186.0	8081929.2	403
2016-11-30	18.2	18.9	18.16	18.67	0.52	2.87	925202.0	17104572.5	646
2016-11-29	18.1	19.16	18.0	18.15	-0.1	-0.55	1020616.0	18958814.1	1212
2016-11-28	18.5	18.8	18.2	18.25	-0.38	-2.04	788376.0	14556914.4	2579
2016-11-27	17.16	18.96	17.16	18.63	1.33	7.69	1455600.0	26457741.5	832
2016-11-24	17.6	17.66	17.0	17.3	-0.16	-0.92	373782.0	6478782.8	349
2016-11-23	17.6	17.7	17.4	17.46	0.12	0.69	490810.0	8602339.2	363
2016-11-22	17.2	17.7	16.96	17.34	0.13	0.76	467014.0	8105967.7	413
2016-11-21	17.36	17.6	17.0	17.21	0.01	0.06	215264.0	3719468.7	234
2016-11-20	16.96	17.5	16.86	17.2	0.32	1.9	628940.0	10803574.3	466
2016-11-17	16.96	17.0	16.76	16.88	-0.05	-0.3	326388.0	5513848.8	227
2016-11-16	16.86	17.0	16.66	16.93	0.32	1.93	306894.0	5184227.4	243
2016-11-15	16.76	16.9	16.0	16.61	-0.05	-0.3	372572.0	6149632.0	363
2016-11-14	16.8	17.1	16.5	16.66	-0.15	-0.89	698622.0	11769557.9	533
2016-11-13	16.4	17.16	16.4	16.81	0.43	2.63	666900.0	11221934.2	491
2016-11-10	16.1	16.76	16.1	16.38	0.4	2.5	629392.0	10335474.8	547
2016-11-09	15.76	16.16	15.06	15.98	-0.19	-1.18	467970.0	7431921.0	416
2016-11-08	16.36	16.66	16.1	16.17	-0.06	-0.37	721204.0	11809487.5	588
2016-11-07	16.3	16.5	16.2	16.23	-0.05	-0.31	404616.0	6606455.4	340
2016-11-06	16.26	16.66	16.06	16.28	-0.05	-0.31	582462.0	9515347.9	565
2016-11-03	16.26	16.66	16.2	16.33	-0.1	-0.61	462932.0	7604792.8	546
2016-11-02	16.8	17.26	16.3	16.43	-0.62	-3.64	869084.0	14541030.8	870
2016-11-01	17.0	17.8	16.7	17.05	-0.14	-0.81	1507368.0	25970268.2	1529
2016-10-31	17.46	17.86	16.86	17.19	0.74	4.5	2417924.0	42005178.6	2170
2016-10-30	14.86	16.46	14.8	16.45	1.49	9.96	745686.0	11828302.0	598
2016-10-27	15.06	15.46	14.8	14.96	-0.1	-0.66	323020.0	4895685.3	315
2016-10-26	14.9	15.46	14.8	15.06	0.25	1.69	396718.0	6005859.3	405
2016-10-25	14.76	14.9	14.7	14.81	0.04	0.27	167272.0	2474444.1	130
2016-10-24	14.5	14.9	14.5	14.77	0.31	2.14	411800.0	6073464.6	324
2016-10-23	14.1	14.6	14.06	14.46	0.37	2.63	461816.0	6650563.0	346
2016-10-20	14.26	14.4	14.0	14.09	-0.07	-0.49	494132.0	7016471.4	363
2016-10-19	14.1	14.46	13.86	14.16	0.24	1.72	252616.0	3560914.5	287
2016-10-18	13.86	14.16	13.4	13.92	0.04	0.29	194802.0	2695861.4	235
2016-10-17	14.1	14.1	13.6	13.88	-0.2	-1.42	158866.0	2190753.9	203
2016-10-16	14.16	14.5	13.96	14.08	0.11	0.79	364096.0	5170922.2	328
2016-10-13	14.0	14.16	13.76	13.97	-0.04	-0.29	247782.0	3472852.6	212
2016-10-12	13.86	14.36	13.8	14.01	0.09	0.65	496678.0	7024037.7	404
2016-10-11	13.5	14.0	13.5	13.92	0.49	3.65	271340.0	3779482.5	246
2016-10-10	13.0	13.5	12.76	13.43	0.36	2.75	159198.0	2099778.4	178
2016-10-09	13.26	13.56	13.0	13.07	-0.25	-1.88	296092.0	3953438.6	194
2016-10-06	12.96	13.56	12.96	13.32	0.33	2.54	558334.0	7437577.8	359
2016-10-05	12.9	13.26	12.7	12.99	0.12	0.93	510348.0	6625866.3	352
2016-10-04	12.76	12.96	12.26	12.87	0.38	3.04	220382.0	2773553.3	201
2016-10-03	12.2	12.76	11.76	12.49	0.32	2.63	317734.0	3907840.25	255
2016-10-02	13.56	13.86	12.16	12.17	-1.31	-9.72	286526.0	3738711.7	257
2016-09-29	13.56	13.8	13.16	13.48	0.05	0.37	193958.0	2632894.3	201
2016-09-28	14.66	14.66	13.26	13.43	-1.12	-7.7	190750.0	2667005.5	193
2016-09-27	15.0	15.3	14.46	14.55	-1.38	-8.66	320870.0	4781928.7	265
2016-09-26	15.9	16.06	15.86	15.93	0.34	2.18	97058.0	1545090.5	123
2016-09-25	15.76	15.76	15.4	15.59	-0.26	-1.64	106712.0	1659989.1	126
2016-09-21	16.0	16.06	15.76	15.85	0.12	0.76	93378.0	1488510.8	139
2016-09-20	15.76	15.96	15.3	15.73	-0.07	-0.44	104310.0	1638430.4	176
2016-09-19	16.96	16.96	15.56	15.8	-1.0	-5.95	136282.0	2194789.9	173
2016-09-18	17.0	17.16	16.8	16.8	-0.27	-1.58	83376.0	1417775.8	128
2016-09-08	17.06	17.26	17.06	17.07	0.03	0.18	107298.0	1838394.9	173
2016-09-07	17.36	17.36	17.0	17.04	-0.23	-1.33	99250.0	1699646.0	150
2016-09-06	17.6	17.66	17.26	17.27	-0.29	-1.65	168918.0	2931372.6	199
2016-09-05	17.3	17.76	17.2	17.56	0.16	0.92	202698.0	3548353.8	221
2016-09-04	16.9	17.5	16.9	17.4	0.53	3.14	149430.0	2564014.4	188
2016-09-01	17.5	17.5	16.6	16.87	-0.74	-4.2	264830.0	4481843.2	375
2016-08-31	17.9	18.1	17.5	17.61	-0.39	-2.17	153786.0	2749173.9	162
2016-08-30	18.1	18.16	18.0	18.0	-0.01	-0.06	198546.0	3584197.4	149
2016-08-29	18.1	18.4	17.9	18.01	-0.05	-0.28	262784.0	4777207.5	270
2016-08-28	18.0	18.16	18.0	18.06	0.13	0.73	180550.0	3260090.2	151
2016-08-25	18.0	18.2	17.76	17.93	-0.49	-2.66	174606.0	3139159.6	264
2016-08-24	19.0	19.0	18.46	18.42	-0.44	-2.33	163172.0	3047049.3	187
2016-08-23	18.7	19.2	18.5	18.86	0.21	1.13	344832.0	6514085.4	319
2016-08-22	19.0	19.06	18.5	18.65	-0.54	-2.81	168634.0	3173492.8	221
2016-08-21	19.2	19.86	19.16	19.19	0.17	0.89	527272.0	10288321.2	544
2016-08-18	19.26	19.36	18.8	19.02	-0.21	-1.09	233666.0	4439648.0	260
2016-08-17	20.0	20.0	19.06	19.23	-0.77	-3.85	197362.0	3872001.0	263
2016-08-16	20.2	20.3	20.0	20.0	-0.27	-1.33	190102.0	3820730.5	226
2016-08-15	20.16	20.56	20.16	20.27	0.23	1.15	511344.0	10403002.5	473
2016-08-14	20.1	20.16	19.96	20.04	0.06	0.3	247030.0	4942720.3	164
2016-08-11	20.0	20.06	19.8	19.98	-0.07	-0.35	260816.0	5202978.3	237
2016-08-10	20.3	20.4	20.06	20.05	-0.31	-1.52	253430.0	5113734.0	249
2016-08-09	20.66	20.66	20.3	20.36	-0.11	-0.54	303502.0	6220569.6	240
2016-08-08	20.3	20.66	20.26	20.47	0.22	1.09	389406.0	7966290.3	353
2016-08-07	19.86	20.66	19.86	20.25	0.43	2.17	643300.0	13067685.0	642
2016-08-04	19.7	20.06	19.56	19.82	0.03	0.15	1278894.0	25521703.4	274
2016-08-03	19.96	20.3	19.7	19.79	-0.25	-1.25	595844.0	11892762.9	418
2016-08-02	20.16	20.66	19.9	20.04	-0.25	-1.23	726456.0	14721006.6	560
2016-08-01	20.0	20.46	19.9	20.29	0.55	2.79	432642.0	8720335.5	427
2016-07-31	19.76	20.0	18.56	19.74	-0.05	-0.25	339080.0	6594306.0	360
2016-07-28	20.36	20.36	19.6	19.79	-0.49	-2.42	255922.0	5091443.9	315
2016-07-27	20.66	20.7	20.2	20.28	-0.36	-1.74	332908.0	6808083.5	315
2016-07-26	20.46	21.0	20.46	20.64	0.04	0.19	598968.0	12419678.7	529
2016-07-25	20.66	21.1	20.36	20.6	0.42	2.08	1118948.0	23144517.1	843
2016-07-24	20.26	21.0	19.96	20.18	-0.19	-0.93	1309708.0	26809277.7	1094
2016-07-21	19.86	21.0	19.86	20.37	0.45	2.26	1999424.0	41138905.9	1526
2016-07-20	19.8	20.0	19.7	19.92	0.11	0.56	131726.0	2609962.8	145
2016-07-19	19.86	20.06	19.8	19.81	-0.02	-0.1	286718.0	5704236.3	342
2016-07-18	19.76	20.0	19.56	19.83	0.07	0.35	367828.0	7257155.7	300
2016-07-17	19.7	19.8	19.56	19.76	0.1	0.51	153404.0	3026036.7	218
2016-07-14	20.16	20.6	19.6	19.66	-0.29	-1.45	850450.0	17134996.1	730
2016-07-13	19.5	20.16	19.3	19.95	0.45	2.31	567104.0	11080370.2	405
2016-07-12	19.46	19.7	19.46	19.5	0.08	0.41	153126.0	2997775.5	159
2016-07-11	19.46	19.46	19.26	19.42	0.0	0.0	105552.0	2040357.6	98
2016-07-10	19.16	19.5	19.1	19.42	0.41	2.16	201796.0	3903929.1	176
2016-06-30	18.96	19.1	18.8	19.01	0.09	0.48	180712.0	3431097.1	169
2016-06-29	19.0	19.0	18.76	18.92	0.12	0.64	172400.0	3248831.8	134
2016-06-28	18.76	19.2	18.76	18.8	-0.06	-0.32	185590.0	3510976.9	195
2016-06-27	18.4	18.9	18.4	18.86	0.57	3.12	225296.0	4213295.6	201
2016-06-26	17.5	18.36	17.5	18.29	-0.6	-3.18	226264.0	4070198.0	248
2016-06-23	18.86	18.96	18.7	18.89	0.02	0.11	100206.0	1887925.9	121
2016-06-22	19.06	19.06	18.8	18.87	-0.04	-0.21	72960.0	1379228.7	115
2016-06-21	19.1	19.2	18.9	18.91	-0.11	-0.58	199842.0	3805721.2	184
2016-06-20	19.3	19.5	18.96	19.02	-0.21	-1.09	613826.0	11745008.6	419
2016-06-19	20.5	20.56	19.2	19.23	-0.74	-3.71	506300.0	9946034.9	447
2016-06-16	20.16	20.2	19.86	19.97	-0.35	-1.72	122386.0	2445303.7	135
2016-06-15	20.46	20.56	20.16	20.32	-0.19	-0.93	105446.0	2144321.6	133
2016-06-14	20.2	20.86	20.16	20.51	0.27	1.33	386942.0	7946411.3	297
2016-06-13	20.26	20.36	20.16	20.24	-0.06	-0.3	194694.0	3940292.0	146
2016-06-12	20.2	20.7	20.16	20.3	0.09	0.45	509446.0	10366435.7	384
2016-06-09	20.0	20.7	20.0	20.21	0.21	1.05	308852.0	6266507.5	239
2016-06-08	20.16	20.2	19.9	20.0	-0.07	-0.35	106910.0	2142318.0	116
2016-06-07	19.86	20.3	19.76	20.07	0.37	1.88	198630.0	3968342.7	177
2016-06-06	19.5	19.76	19.2	19.7	0.39	2.02	150380.0	2935580.9	184
2016-06-05	20.0	20.0	19.16	19.31	-0.83	-4.12	251380.0	4926092.1	287
2016-06-02	19.3	20.66	19.26	20.14	0.93	4.84	1015924.0	20455348.4	728
2016-06-01	19.06	19.36	18.9	19.21	0.16	0.84	318510.0	6098364.8	266
2016-05-31	18.76	19.06	18.7	19.05	0.4	2.14	255944.0	4844291.0	251
2016-05-30	19.3	19.4	18.56	18.65	-0.3	-1.58	374066.0	7093695.2	316
2016-05-29	18.66	19.0	18.56	18.95	0.25	1.34	370338.0	6969585.1	355
2016-05-26	19.36	19.5	18.66	18.7	-0.51	-2.65	296906.0	5668636.1	309
2016-05-25	19.1	19.5	19.0	19.21	0.38	2.02	386210.0	7424807.9	359
2016-05-24	18.8	19.0	18.3	18.83	0.23	1.24	474328.0	8857530.4	426
2016-05-23	20.5	20.6	18.56	18.6	-1.97	-9.58	751568.0	14553116.6	700
2016-05-22	20.86	20.96	20.56	20.57	-0.18	-0.87	330288.0	6857119.0	309
2016-05-19	21.0	21.1	20.7	20.75	-0.23	-1.1	523354.0	10940736.1	485
2016-05-18	21.16	21.2	20.96	20.98	-0.15	-0.71	547818.0	11543862.3	406
2016-05-17	21.16	21.6	21.1	21.13	0.06	0.28	842986.0	17955759.6	868
2016-05-16	21.46	21.5	20.9	21.07	-0.31	-1.45	1023750.0	21695959.6	652
2016-05-15	21.46	21.76	21.36	21.38	0.01	0.05	1382244.0	29784958.2	952
2016-05-12	21.26	21.46	21.06	21.37	0.25	1.18	801190.0	17045332.9	533
2016-05-11	21.46	21.46	21.0	21.12	-0.21	-0.98	565166.0	11978600.9	483
2016-05-10	21.7	21.7	21.26	21.33	-0.45	-2.07	971358.0	20781488.6	634
2016-05-09	21.8	22.8	21.7	21.78	0.25	1.16	2293530.0	51042852.6	1439
2016-05-08	21.2	21.7	21.1	21.53	0.52	2.48	427218.0	9112131.5	391
2016-05-05	20.96	21.46	20.8	21.01	0.25	1.2	799914.0	16893050.6	606
2016-05-04	21.1	21.2	20.5	20.76	-0.4	-1.89	406576.0	8464681.7	391
2016-05-03	21.66	22.06	21.0	21.16	-0.29	-1.35	1044490.0	22589570.3	753
2016-05-02	21.36	21.56	21.3	21.45	0.09	0.42	518096.0	11091254.8	379
2016-05-01	21.7	21.76	21.3	21.36	-0.29	-1.34	491180.0	10580903.6	287
2016-04-28	21.96	21.96	21.6	21.65	-0.26	-1.19	372440.0	8119388.1	286
2016-04-27	21.96	22.26	21.86	21.91	0.02	0.09	380640.0	8363302.3	358
2016-04-26	21.76	22.5	21.7	21.89	0.26	1.2	1223370.0	26940183.5	921
2016-04-25	21.4	21.86	21.3	21.63	0.32	1.5	933974.0	20160113.8	658
2016-04-24	21.26	21.36	21.2	21.31	0.02	0.09	515544.0	10969442.3	359
2016-04-21	21.56	21.66	21.26	21.29	-0.07	-0.33	975366.0	20873723.4	679
2016-04-20	21.5	21.96	21.3	21.36	0.16	0.75	1442990.0	31094323.6	938
2016-04-19	21.06	21.36	21.06	21.2	0.35	1.68	873300.0	18493006.6	580
2016-04-18	20.5	21.2	20.5	20.85	0.08	0.39	364802.0	7620027.8	346
2016-04-17	20.86	21.2	20.7	20.77	-0.49	-2.3	367766.0	7682224.5	355
2016-04-14	22.0	22.0	20.6	21.26	-0.62	-2.83	281222.0	6046152.8	296
2016-04-13	22.2	22.36	21.86	21.88	-0.13	-0.59	431448.0	9510857.7	356
2016-04-12	21.66	22.1	21.66	22.01	0.25	1.15	360948.0	7932675.5	314
2016-04-11	22.06	22.16	21.7	21.76	-0.23	-1.05	366614.0	8026852.0	307
2016-04-10	21.9	22.46	21.8	21.99	0.25	1.15	700458.0	15490861.3	625
2016-04-07	22.36	22.36	21.66	21.74	-0.4	-1.81	696342.0	15381945.6	630
2016-04-06	22.4	22.46	22.1	22.14	-0.01	-0.05	834548.0	18542043.1	520
2016-04-05	22.3	22.4	22.1	22.15	-0.19	-0.85	185754.0	4126382.9	209
2016-04-04	22.26	22.7	22.2	22.34	0.17	0.77	311474.0	6990686.3	314
2016-04-03	22.0	23.0	21.56	22.17	-0.1	-0.45	316356.0	7058857.5	382
2016-03-31	23.0	23.0	22.26	22.27	-0.81	-3.51	318852.0	7207613.1	361
2016-03-30	22.8	23.76	22.66	23.08	0.46	2.03	927548.0	21551551.9	707
2016-03-29	22.6	23.16	22.5	22.62	0.0	0.0	470680.0	10752373.1	507
2016-03-28	22.86	23.0	22.46	22.62	-0.05	-0.22	326228.0	7416890.4	312
2016-03-27	22.8	23.0	22.56	22.67	-0.2	-0.87	280076.0	6379827.5	359
2016-03-24	23.26	23.96	22.76	22.87	-0.58	-2.47	899996.0	21068397.9	906
2016-03-23	23.7	23.76	23.3	23.45	-0.08	-0.34	370590.0	8708896.8	438
2016-03-22	24.2	24.3	23.46	23.53	-0.45	-1.88	978940.0	23366359.9	1024
2016-03-21	23.0	24.46	22.96	23.98	0.93	4.03	1654544.0	39362845.2	1541
2016-03-20	23.0	23.3	22.9	23.05	0.08	0.35	378672.0	8733648.9	401
2016-03-17	23.46	24.26	22.86	22.97	-0.29	-1.25	1189984.0	27956437.8	1070
2016-03-16	24.1	24.2	23.2	23.26	-0.62	-2.6	490942.0	11588040.1	471
2016-03-15	24.26	24.6	23.56	23.88	-0.36	-1.49	178738.0	4330829.4	243
2016-03-14	25.0	25.25	24.1	24.24	-0.73	-2.92	239976.0	5960669.15	319
2016-03-13	24.5	25.5	24.5	24.97	0.61	2.5	601696.0	15031981.5	637
2016-03-10	24.16	25.5	24.16	24.36	-0.12	-0.49	1155584.0	28668271.3	1270
2016-03-09	26.0	27.25	24.36	24.48	-1.56	-5.99	1674346.0	42395219.6	1756
2016-03-08	23.96	26.15	23.8	26.04	2.29	9.64	1224160.0	30953511.4	914
2016-03-07	23.5	23.86	23.1	23.75	0.37	1.58	528212.0	12384937.2	618
2016-03-06	23.96	24.2	23.36	23.38	-0.14	-0.6	623596.0	14813770.5	596
2016-03-03	22.2	24.3	22.2	23.52	1.4	6.33	996974.0	23623916.0	863
2016-03-02	20.86	22.5	20.76	22.12	1.33	6.4	1386806.0	29916030.9	1236
2016-03-01	20.76	20.9	20.7	20.79	0.26	1.27	155118.0	3223084.7	189
2016-02-29	20.66	21.0	20.5	20.53	-0.14	-0.68	314280.0	6524435.5	339
2016-02-28	20.66	20.9	20.5	20.67	0.58	2.89	309246.0	6392698.5	365
2016-02-25	20.2	21.16	20.06	20.09	0.0	0.0	660870.0	13558863.0	654
2016-02-24	20.16	21.2	19.9	20.09	-0.39	-1.9	722790.0	14906194.3	682
2016-02-23	20.56	20.76	20.3	20.48	0.05	0.24	111122.0	2272416.1	146
2016-02-22	19.76	20.9	19.6	20.43	0.85	4.34	433696.0	8781339.7	398
2016-02-21	19.4	19.7	19.16	19.58	0.29	1.5	218470.0	4242054.8	257
2016-02-18	20.2	20.66	19.26	19.29	-0.46	-2.33	820114.0	16353720.6	818
2016-02-17	18.16	19.76	18.16	19.75	1.75	9.72	374026.0	7270590.3	229
2016-02-16	18.1	18.6	17.66	18.0	0.22	1.24	153518.0	2796103.1	218
2016-02-15	17.4	18.0	17.16	17.78	0.7	4.1	202818.0	3580135.4	198
2016-02-14	18.7	18.96	17.0	17.08	-1.35	-7.33	179982.0	3270577.4	189
2016-02-11	19.8	19.8	18.26	18.43	-1.4	-7.06	104972.0	2025641.5	137
2016-02-10	19.76	19.96	19.66	19.83	-0.02	-0.1	64822.0	1283391.1	84
2016-02-09	19.76	20.26	19.76	19.85	0.02	0.1	148324.0	2970639.0	162
2016-02-08	20.0	20.46	19.56	19.83	-0.16	-0.8	114272.0	2297190.8	162
2016-02-07	20.5	20.66	19.76	19.99	-0.65	-3.15	141144.0	2852157.2	208
2016-02-04	20.86	21.0	20.56	20.64	0.12	0.58	149048.0	3096748.3	213
2016-02-03	20.26	20.76	20.06	20.52	0.09	0.44	176756.0	3622543.0	229
2016-02-02	19.56	21.5	19.5	20.43	-0.11	-0.54	416100.0	8602049.6	509
2016-02-01	20.5	20.9	20.4	20.54	0.06	0.29	164732.0	3396093.4	207
2016-01-31	20.96	21.36	20.2	20.48	0.59	2.97	240708.0	4997818.3	252
2016-01-28	20.0	20.3	19.56	19.89	0.18	0.91	169592.0	3398793.6	231
2016-01-27	19.8	20.6	19.6	19.71	0.16	0.82	205574.0	4125006.4	287
2016-01-26	17.26	19.56	17.06	19.55	1.74	9.77	319796.0	5940043.5	377
2016-01-25	17.5	18.0	17.26	17.81	0.2	1.14	135024.0	2388561.8	195
2016-01-24	17.9	18.4	17.5	17.61	0.7	4.14	153604.0	2747195.7	174
2016-01-21	16.6	17.66	16.6	16.91	-0.54	-3.09	157676.0	2716033.9	194
2016-01-20	18.5	18.56	17.36	17.45	-1.77	-9.21	211046.0	3823587.6	291
2016-01-19	18.86	19.5	18.76	19.22	0.91	4.97	348152.0	6641988.8	344
2016-01-18	18.06	18.76	17.4	18.31	0.26	1.44	264886.0	4799893.9	306
2016-01-17	19.0	19.0	18.06	18.05	-2.01	-10.02	264020.0	4800059.2	274
2016-01-14	21.5	21.76	20.0	20.06	-2.15	-9.68	315928.0	6433626.3	341
2016-01-13	22.96	23.46	22.0	22.21	-0.55	-2.42	240092.0	5504836.9	285
2016-01-12	22.76	23.66	22.4	22.76	-0.51	-2.19	268972.0	6214745.0	294
2016-01-11	22.96	23.5	22.16	23.27	0.15	0.65	249132.0	5730416.5	377
2016-01-10	25.5	25.5	23.0	23.12	-1.81	-7.26	200476.0	4886625.6	291
2016-01-07	25.0	25.4	24.6	24.93	-1.07	-4.12	132688.0	3322558.95	190
2016-01-06	26.25	26.5	25.0	26.0	-0.33	-1.25	176978.0	4608261.5	220
2016-01-05	26.0	26.5	25.75	26.33	0.36	1.39	179328.0	4688498.5	258
2016-01-04	27.75	28.0	25.5	25.97	-1.82	-6.55	323564.0	8828352.25	369
2016-01-03	27.25	28.25	27.15	27.79	0.57	2.09	323344.0	8989055.0	379
2015-12-31	26.75	27.9	26.65	27.22	0.35	1.3	350878.0	9590910.25	413
2015-12-30	27.15	27.65	26.5	26.87	-0.03	-0.11	364536.0	9918406.75	424
2015-12-29	25.5	27.15	25.0	26.9	1.28	5.0	431528.0	11295922.75	437
2015-12-28	25.75	26.0	25.5	25.62	-0.25	-0.97	174978.0	4500297.25	259
2015-12-27	25.75	26.25	25.25	25.87	0.17	0.66	224758.0	5787453.75	279
2015-12-24	26.0	26.0	25.65	25.7	-0.11	-0.43	107616.0	2787029.5	144
2015-12-23	26.5	26.75	25.65	25.81	-0.55	-2.09	298964.0	7863507.75	308
2015-12-22	26.65	26.75	26.25	26.36	0.13	0.5	245156.0	6497875.5	251
2015-12-21	25.75	26.5	25.65	26.23	0.6	2.34	272690.0	7108188.75	265
2015-12-20	25.4	26.15	25.25	25.63	-0.01	-0.04	295260.0	7620740.75	290
2015-12-17	25.75	25.9	25.5	25.64	0.24	0.94	183392.0	4711244.0	180
2015-12-16	25.65	26.15	25.25	25.4	0.28	1.11	340588.0	8719481.75	353
2015-12-15	24.8	25.5	24.8	25.12	0.63	2.57	309658.0	7775218.9	375
2015-12-14	25.75	26.15	24.36	24.49	-0.8	-3.16	322004.0	8233736.5	400
2015-12-13	24.7	25.65	24.7	25.29	-1.13	-4.28	264164.0	6648478.6	363
2015-12-10	27.25	27.4	26.25	26.42	-0.69	-2.55	225722.0	6067950.25	293
2015-12-09	27.15	27.9	26.9	27.11	-0.12	-0.44	310508.0	8499911.0	309
2015-12-08	27.65	27.65	26.9	27.23	-0.62	-2.23	239452.0	6530123.75	273
2015-12-07	28.15	28.25	27.75	27.85	-0.39	-1.38	207946.0	5830601.75	258
2015-12-06	28.0	28.5	28.0	28.24	-0.21	-0.74	244186.0	6891346.25	245
2015-12-03	28.65	29.4	28.25	28.45	-0.25	-0.87	521288.0	14966998.25	548
2015-12-02	28.15	28.9	28.15	28.7	0.56	1.99	446246.0	12751023.25	431
2015-12-01	28.25	28.5	28.0	28.14	0.1	0.36	280406.0	7908003.75	302
2015-11-30	28.25	28.4	28.0	28.04	0.02	0.07	191324.0	5383356.25	204
2015-11-29	27.75	28.65	27.75	28.02	0.37	1.34	381002.0	10760593.25	471
2015-11-26	28.15	28.15	27.65	27.65	-0.53	-1.88	214026.0	5972920.75	319
2015-11-25	29.25	29.25	28.15	28.18	-0.84	-2.89	687908.0	19684124.0	745
2015-11-24	27.75	30.0	27.65	29.02	1.35	4.88	1616864.0	46888703.75	1514
2015-11-23	28.65	28.65	27.5	27.67	-0.84	-2.95	262040.0	7352509.25	342
2015-11-22	27.65	28.9	27.65	28.51	1.07	3.9	587096.0	16584182.25	596
2015-11-19	27.5	27.9	27.25	27.44	-0.05	-0.18	132926.0	3666620.5	177
2015-11-18	27.25	27.9	27.25	27.49	0.15	0.55	200262.0	5517857.25	293
2015-11-17	27.15	27.9	26.9	27.34	0.52	1.94	403832.0	11056620.0	516
2015-11-16	26.75	27.0	26.5	26.82	0.23	0.86	154488.0	4131732.5	224
2015-11-15	27.15	27.25	26.25	26.59	-1.14	-4.11	249100.0	6677812.0	378
2015-11-12	28.25	28.65	27.65	27.73	-0.49	-1.74	174080.0	4895030.0	270
2015-11-11	28.25	28.65	28.15	28.22	-0.08	-0.28	156224.0	4426793.5	219
2015-11-10	28.5	28.75	28.0	28.3	-0.13	-0.46	128162.0	3643280.25	186
2015-11-09	28.25	29.15	28.25	28.43	0.49	1.75	216064.0	6190899.25	309
2015-11-08	27.75	28.0	27.5	27.94	0.21	0.76	101260.0	2814580.5	195
2015-11-05	27.65	28.9	27.5	27.73	0.12	0.43	319946.0	8982834.0	496
2015-11-04	27.65	27.75	25.0	27.61	0.18	0.66	164114.0	4474128.25	293
2015-11-03	28.0	28.0	27.4	27.43	-0.34	-1.22	138242.0	3833637.5	236
2015-11-02	27.5	28.5	27.25	27.77	0.41	1.5	275604.0	7697177.5	381
2015-11-01	27.9	28.0	27.0	27.36	-0.51	-1.83	132998.0	3657625.75	256
2015-10-29	29.0	29.0	27.75	27.87	-0.51	-1.8	183180.0	5187694.75	319
2015-10-28	28.0	28.75	27.25	28.38	0.33	1.18	302766.0	8437407.25	460
2015-10-27	29.75	30.15	27.5	28.05	-1.83	-6.12	301386.0	8791278.5	504
2015-10-26	29.15	30.0	28.75	29.88	1.23	4.29	368496.0	10829632.5	586
2015-10-25	29.25	29.65	28.5	28.65	-0.2	-0.69	181360.0	5302984.0	292
2015-10-22	29.0	29.4	28.5	28.85	-0.32	-1.1	187772.0	5427230.25	320
2015-10-21	30.9	31.0	29.0	29.17	-1.61	-5.23	132862.0	3971247.25	302
2015-10-20	31.15	31.65	30.75	30.78	-0.35	-1.12	215832.0	6768951.75	330
2015-10-19	31.5	32.0	31.0	31.13	-0.65	-2.05	390020.0	12269855.0	526
2015-10-18	31.15	32.4	31.15	31.78	0.81	2.62	331758.0	10595619.5	471
2015-10-15	32.15	32.15	30.75	30.97	-0.99	-3.1	262952.0	8279932.75	403
2015-10-14	31.9	32.65	31.75	31.96	0.07	0.22	207730.0	6666035.75	335
2015-10-13	31.65	32.9	31.5	31.89	0.37	1.17	613508.0	19836350.25	836
2015-10-12	31.4	32.0	31.0	31.52	0.48	1.55	485666.0	15300997.25	657
2015-10-11	30.75	31.9	30.75	31.04	0.52	1.7	322502.0	10114929.25	436
2015-10-08	31.15	31.15	30.4	30.52	-0.45	-1.45	159940.0	4933252.75	253
2015-10-07	31.65	31.75	30.65	30.97	-0.38	-1.21	469210.0	14708624.25	592
2015-10-06	29.75	32.25	29.4	31.35	2.0	6.81	1355642.0	42394828.0	1617
2015-10-05	29.0	29.9	28.9	29.35	0.68	2.37	368498.0	10800655.0	472
2015-10-04	28.25	29.0	28.0	28.67	0.74	2.65	417090.0	11927834.0	554
2015-10-01	28.5	28.9	27.9	27.93	-0.35	-1.24	192360.0	5476218.5	300
2015-09-30	28.25	28.75	27.5	28.28	0.46	1.65	347950.0	9786875.75	430
2015-09-29	27.4	28.0	27.4	27.82	-0.15	-0.54	96092.0	2656802.0	198
2015-09-21	28.25	28.65	27.75	27.97	-0.24	-0.85	216286.0	6087067.25	336
2015-09-20	28.4	29.65	28.15	28.21	-0.45	-1.57	484666.0	14012367.0	635
2015-09-17	29.15	29.5	28.5	28.66	-0.38	-1.31	160842.0	4675562.5	265
2015-09-16	29.75	30.0	28.75	29.04	-0.36	-1.22	279514.0	8206909.75	406
2015-09-15	29.15	30.4	28.9	29.4	0.33	1.14	515934.0	15380082.5	766
2015-09-14	29.9	29.9	29.0	29.07	-0.59	-1.99	104620.0	3067432.0	230
2015-09-13	29.9	30.4	29.65	29.66	0.04	0.14	180094.0	5402210.0	234
2015-09-10	30.0	30.25	29.5	29.62	-0.69	-2.28	218928.0	6552410.5	318
2015-09-09	30.25	30.5	30.0	30.31	0.77	2.61	239848.0	7250236.25	434
2015-09-08	30.25	30.25	29.25	29.54	-0.55	-1.83	454896.0	13489576.0	626
2015-09-07	30.5	31.5	29.9	30.09	-0.43	-1.41	840094.0	25782483.0	1176
2015-09-06	29.5	31.0	28.75	30.52	2.16	7.62	1011926.0	30194882.75	1402
2015-09-03	26.5	28.5	26.25	28.36	2.42	9.33	957008.0	26389038.75	898
2015-09-02	25.4	26.25	25.15	25.94	-0.21	-0.8	1286404.0	32357286.25	355
2015-09-01	27.65	27.75	25.9	26.15	-1.01	-3.72	234492.0	6339547.0	300
2015-08-31	26.9	27.9	26.75	27.16	-0.36	-1.31	317436.0	8714484.25	391
2015-08-30	27.9	28.15	27.25	27.52	1.17	4.44	503662.0	13955706.0	572
2015-08-27	27.4	27.9	26.0	26.35	0.23	0.88	389624.0	10619126.0	455
2015-08-26	26.25	28.65	25.15	26.12	-0.39	-1.47	735528.0	19811945.5	900
2015-08-25	25.0	26.75	24.6	26.51	1.85	7.5	746930.0	19227853.45	736
2015-08-24	26.4	27.15	23.86	24.66	-1.84	-6.94	550182.0	13830218.9	704
2015-08-23	27.9	28.4	26.5	26.5	-2.89	-9.83	411164.0	11288702.0	625
2015-08-20	28.0	30.5	26.5	29.39	0.75	2.62	990578.0	27909141.5	1367
2015-08-19	31.15	32.65	28.5	28.64	-2.94	-9.31	925098.0	28567077.25	1241
2015-08-18	34.75	34.75	31.5	31.58	-3.42	-9.77	1130220.0	36719234.5	1600
2015-08-17	38.0	38.25	34.15	35.0	-2.73	-7.24	941670.0	34462970.25	1487
2015-08-16	38.4	40.0	36.0	37.73	-0.28	-0.74	1818234.0	70513280.75	2454
2015-08-13	36.9	39.5	36.4	38.01	1.26	3.43	1719416.0	65648976.75	2508
2015-08-12	33.0	37.0	33.0	36.75	3.04	9.02	1307764.0	46900642.75	1503
2015-08-11	33.5	35.0	33.4	33.71	0.43	1.29	398608.0	13670500.5	651
2015-08-10	33.5	33.65	33.15	33.28	-0.06	-0.18	95354.0	3181710.0	193
2015-08-09	33.0	33.65	32.5	33.34	0.31	0.94	249692.0	8288980.75	381
2015-08-06	34.15	34.4	33.0	33.03	-1.32	-3.84	241150.0	8107915.75	399
2015-08-05	33.0	35.4	33.0	34.35	1.85	5.69	356006.0	12067811.75	519
2015-08-04	32.5	32.75	32.0	32.5	0.02	0.06	135952.0	4398681.0	168
2015-08-03	32.0	32.9	32.0	32.48	-0.01	-0.03	173292.0	5624667.25	230
2015-08-02	35.15	35.15	32.15	32.49	-2.68	-7.62	218088.0	7257183.5	351
2015-07-30	36.0	36.15	35.0	35.17	-0.83	-2.31	202266.0	7190478.25	362
2015-07-29	35.4	37.15	35.0	36.0	1.81	5.29	442898.0	16110631.0	579
2015-07-28	34.15	34.65	34.0	34.19	0.06	0.18	39854.0	1366814.0	78
2015-07-27	35.0	35.25	34.0	34.13	-1.12	-3.18	56430.0	1946293.75	113
2015-07-26	35.4	36.0	35.25	35.25	-0.14	-0.4	79922.0	2840571.5	131
2015-07-23	34.4	35.65	34.4	35.39	1.07	3.12	193786.0	6795749.0	252
2015-07-22	33.75	34.65	33.75	34.32	0.93	2.79	90288.0	3093268.0	148
2015-07-15	33.15	34.25	33.15	33.39	-0.05	-0.15	56668.0	1912009.75	117
2015-07-14	33.25	33.65	33.25	33.44	-0.06	-0.18	34820.0	1162399.75	58
2015-07-13	33.15	33.9	33.0	33.5	0.33	0.99	70040.0	2338235.5	104
2015-07-12	33.0	33.25	32.9	33.17	0.22	0.67	43660.0	1443670.25	82
2015-07-09	33.15	33.4	32.75	32.95	0.2	0.61	75348.0	2486230.5	147
2015-07-08	32.25	34.0	32.25	32.75	0.72	2.25	181690.0	6018192.75	356
2015-07-07	31.75	32.25	31.25	32.03	0.74	2.36	50298.0	1597254.0	108
2015-07-06	31.0	31.75	31.0	31.29	-0.38	-1.2	26392.0	830145.75	66
2015-07-05	31.65	32.0	31.65	31.67	-0.39	-1.22	26180.0	830896.75	56
2015-07-02	32.15	33.15	31.65	32.06	-0.19	-0.59	84486.0	2748700.75	150
2015-07-01	31.75	32.25	31.75	32.25	0.33	1.03	47598.0	1522621.25	80
2015-06-30	31.0	32.25	30.65	31.92	-0.06	-0.19	130386.0	4123792.0	186
2015-06-29	32.15	32.4	31.0	31.98	-1.03	-3.12	87988.0	2788787.75	129
2015-06-28	32.65	34.0	32.5	33.01	0.34	1.04	120944.0	4009242.75	211
2015-06-25	32.15	33.5	32.0	32.67	0.43	1.33	194968.0	6421204.25	282
2015-06-24	32.0	32.4	31.9	32.24	0.37	1.16	45688.0	1467813.75	61
2015-06-23	32.0	32.5	31.75	31.87	0.12	0.38	47198.0	1513010.75	79
2015-06-22	31.65	32.5	31.5	31.75	0.05	0.16	63384.0	2027498.25	103
2015-06-21	32.0	32.4	31.25	31.7	-0.92	-2.82	102946.0	3279064.25	166
2015-06-18	33.5	33.5	32.5	32.62	-0.89	-2.66	68248.0	2246659.5	114
2015-06-17	33.65	34.15	33.4	33.51	-0.11	-0.33	84928.0	2857433.5	143
2015-06-16	33.9	33.9	33.5	33.62	0.05	0.15	85504.0	2869841.25	117
2015-06-15	33.4	34.15	33.4	33.57	0.34	1.02	102138.0	3435367.25	159
2015-06-14	33.4	34.5	33.15	33.23	-0.62	-1.83	119416.0	4013641.5	197
2015-06-11	34.4	34.65	33.75	33.85	-0.32	-0.94	153106.0	5228611.0	253
2015-06-10	34.5	35.25	34.0	34.17	0.1	0.29	297862.0	10275255.75	376
2015-06-09	35.25	35.25	33.75	34.07	-1.38	-3.89	158648.0	5478760.25	244
2015-06-08	35.75	36.15	35.15	35.45	-0.49	-1.36	64614.0	2311862.0	121
2015-06-07	36.25	36.5	35.9	35.94	-0.4	-1.1	69158.0	2493067.25	105
2015-06-04	36.5	36.65	36.25	36.34	-0.29	-0.79	64510.0	2349244.5	100
2015-06-03	36.75	37.0	36.5	36.63	0.01	0.03	143226.0	5259799.0	207
2015-06-02	36.75	37.25	36.5	36.62	0.05	0.14	163450.0	6026189.25	248
2015-06-01	36.25	36.65	36.0	36.57	0.11	0.3	124702.0	4530589.25	190
2015-05-31	36.4	37.0	36.0	36.46	0.06	0.16	240552.0	8786752.75	320
2015-05-28	36.75	36.75	36.15	36.4	-0.31	-0.84	112374.0	4095201.0	152
2015-05-27	36.75	37.25	36.65	36.71	-0.15	-0.41	152852.0	5644376.0	207
2015-05-26	36.5	37.9	36.5	36.86	0.36	0.99	406924.0	15125363.25	511
2015-05-25	37.0	37.15	36.5	36.5	-0.42	-1.14	161740.0	5934162.0	179
2015-05-24	36.4	37.0	36.25	36.92	0.55	1.51	159060.0	5824799.75	203
2015-05-21	37.0	37.0	36.25	36.37	-0.43	-1.17	165298.0	6076901.25	268
2015-05-20	37.25	37.5	36.75	36.8	-0.52	-1.39	332124.0	12318878.25	386
2015-05-19	38.15	38.9	37.25	37.32	-0.78	-2.05	573558.0	21823644.5	755
2015-05-18	36.5	39.0	36.15	38.1	1.73	4.76	1238804.0	47089513.5	1371
2015-05-17	36.15	36.4	36.15	36.37	0.43	1.2	178198.0	6461732.0	181
2015-05-14	36.0	36.0	35.75	35.94	0.13	0.36	74106.0	2659621.75	104
2015-05-13	36.4	36.4	35.75	35.81	-0.23	-0.64	135532.0	4873467.75	195
2015-05-12	35.75	36.25	35.5	36.04	0.48	1.35	175266.0	6304530.5	290
2015-05-11	35.0	36.65	34.5	35.56	0.31	0.88	270320.0	9658254.0	424
2015-05-10	35.5	35.65	35.15	35.25	-0.23	-0.65	66420.0	2348898.5	122
2015-05-07	35.75	35.75	35.15	35.48	-0.27	-0.76	124218.0	4401188.0	217
2015-05-06	35.5	36.5	35.4	35.75	0.26	0.73	386392.0	13896965.0	418
2015-05-05	35.9	36.5	35.25	35.49	-0.62	-1.72	347054.0	12377886.25	473
2015-05-04	36.75	37.0	35.25	36.11	-0.62	-1.69	543494.0	19506261.25	555
2015-05-03	38.25	38.4	36.65	36.73	-1.62	-4.22	180990.0	6759760.5	228
2015-04-30	38.65	39.4	38.25	38.35	-0.57	-1.46	183098.0	7117703.25	249
2015-04-29	38.9	39.0	38.25	38.92	0.19	0.49	262434.0	10139398.25	308
2015-04-28	39.5	39.75	38.65	38.73	-0.48	-1.22	300252.0	11747466.75	355
2015-04-27	38.75	40.5	38.5	39.21	0.6	1.55	752806.0	29802576.0	819
2015-04-26	38.25	38.9	38.0	38.61	0.63	1.66	251384.0	9680969.75	330
2015-04-23	38.4	38.5	37.9	37.98	-0.16	-0.42	248894.0	9495040.25	263
2015-04-22	38.75	39.0	38.15	38.14	-0.04	-0.1	222488.0	8561628.25	250
2015-04-21	38.15	38.75	37.75	38.18	-0.57	-1.47	183538.0	6995365.0	262
2015-04-20	39.4	39.4	38.5	38.75	-0.29	-0.74	251338.0	9760983.25	271
2015-04-19	40.0	40.0	38.9	39.04	0.26	0.67	262294.0	10289406.75	343
2015-04-16	39.0	39.4	38.75	38.78	0.5	1.31	555502.0	21659882.75	694
2015-04-15	38.4	39.5	38.15	38.28	0.28	0.74	546718.0	21126304.5	688
2015-04-14	36.9	39.15	36.9	38.0	1.23	3.35	1142376.0	43685192.25	1169
2015-04-13	36.4	37.0	36.4	36.77	0.22	0.6	184512.0	6776902.25	239
2015-04-12	36.5	37.15	36.5	36.55	0.14	0.38	259772.0	9543328.0	327
2015-04-09	36.25	36.9	36.25	36.41	0.15	0.41	221288.0	8105211.0	261
2015-04-08	36.65	37.4	36.15	36.26	-0.11	-0.3	520442.0	19125725.5	560
2015-04-07	36.65	37.0	36.25	36.37	0.13	0.36	524180.0	19218250.5	556
2015-04-06	35.5	37.15	35.25	36.24	0.78	2.2	751388.0	27366025.0	968
2015-04-05	35.9	36.75	34.25	35.46	-0.48	-1.34	540040.0	19172656.5	805
2015-04-02	37.75	37.75	35.15	35.94	-1.18	-3.18	359414.0	13132097.5	593
2015-04-01	37.65	38.25	37.0	37.12	-0.24	-0.64	470972.0	17703439.75	675
2015-03-31	38.25	39.4	36.9	37.36	-1.14	-2.96	1065104.0	40762696.25	1512
2015-03-30	36.15	39.65	36.0	38.5	2.45	6.8	1257354.0	48223744.0	1571
2015-03-29	36.5	36.9	35.75	36.05	0.89	2.53	600488.0	21790095.75	813
2015-03-26	33.9	37.0	33.75	35.16	-0.9	-2.5	1051692.0	36765424.75	1339
2015-03-25	39.65	40.9	35.5	36.06	-3.12	-7.96	1171768.0	45565691.0	1654
2015-03-24	37.0	40.75	37.0	39.18	1.69	4.51	862180.0	33922228.5	1106
2015-03-23	37.9	38.0	37.4	37.49	-0.33	-0.87	192714.0	7260836.25	365
2015-03-22	38.65	39.0	37.65	37.82	-0.8	-2.07	366260.0	14016480.25	568
2015-03-19	40.0	40.75	38.15	38.62	-0.8	-2.03	752216.0	29892688.25	1086
2015-03-18	39.25	41.0	37.0	39.42	-0.18	-0.45	1720226.0	67506225.0	2514
2015-03-17	40.65	42.5	38.25	39.6	-1.15	-2.82	2032086.0	83626318.5	2787
2015-03-16	39.0	42.15	37.15	40.75	2.37	6.18	3712672.0	148218911.75	3867
2015-03-15	34.75	38.4	34.5	38.38	3.44	9.85	1868594.0	68917582.5	1681
2015-03-12	34.9	37.5	34.25	34.94	0.06	0.17	2934636.0	105332247.0	3076
2015-03-11	31.65	34.9	31.5	34.88	3.17	10.0	2474864.0	84418916.5	1087
2015-03-10	31.65	31.9	31.5	31.71	-0.05	-0.16	173988.0	5502143.0	142
2015-03-09	32.5	32.5	31.75	31.76	-0.71	-2.19	307658.0	9826202.25	339
2015-03-08	31.65	32.75	31.5	32.47	0.89	2.82	917684.0	29768338.0	607
2015-03-05	31.15	31.75	31.15	31.58	0.38	1.22	464438.0	14605912.0	374
2015-03-04	31.15	32.0	31.0	31.2	0.08	0.26	490060.0	15383166.75	477
2015-03-03	31.15	31.4	31.0	31.12	-0.01	-0.03	158296.0	4932136.75	151
2015-03-02	31.25	31.65	31.15	31.13	0.0	0.0	260886.0	8172970.5	279
2015-03-01	31.15	31.25	30.9	31.13	0.19	0.61	178146.0	5521647.75	189
2015-02-26	31.25	31.4	30.75	30.94	-0.2	-0.64	156042.0	4865923.75	185
2015-02-25	31.5	31.5	31.0	31.14	-0.2	-0.64	181340.0	5652461.75	196
2015-02-24	31.65	31.75	31.0	31.34	-0.18	-0.57	356150.0	11144526.25	352
2015-02-23	31.9	32.4	31.4	31.52	0.24	0.77	784124.0	25034320.25	778
2015-02-22	30.75	31.5	30.5	31.28	0.68	2.22	484002.0	14981735.0	435
2015-02-19	31.0	31.15	30.5	30.6	-0.65	-2.08	306582.0	9445881.25	294
2015-02-18	31.0	31.5	30.5	31.25	0.4	1.3	284440.0	8837630.0	283
2015-02-17	31.65	32.0	30.65	30.85	-0.85	-2.68	340644.0	10682919.0	376
2015-02-16	31.9	32.15	31.5	31.7	0.05	0.16	461250.0	14658135.5	414
2015-02-15	31.75	32.4	31.5	31.65	0.29	0.92	694486.0	22122892.75	543
2015-02-12	32.0	32.5	31.25	31.36	-0.84	-2.61	778078.0	24805314.75	570
2015-02-11	33.65	33.65	31.75	32.2	-1.51	-4.48	885558.0	28869788.0	678
2015-02-10	32.5	33.9	32.5	33.71	1.0	3.06	965230.0	32175536.5	667
2015-02-09	32.25	32.9	31.75	32.71	0.6	1.87	662158.0	21426411.75	546
2015-02-08	32.15	32.25	31.9	32.11	0.29	0.91	334456.0	10721325.0	301
2015-02-05	32.25	32.25	31.65	31.82	-0.39	-1.21	553606.0	17697526.5	430
2015-02-04	31.75	33.5	31.75	32.21	0.72	2.29	1585182.0	51794658.0	1174
2015-02-03	32.15	33.25	31.25	31.49	-0.66	-2.05	1048770.0	33784184.25	773
2015-02-02	31.5	33.4	31.4	32.15	0.65	2.06	1331460.0	43137265.5	969
2015-02-01	31.9	32.15	31.5	31.5	0.51	1.65	752132.0	23831127.5	471
2015-01-29	31.15	31.4	30.75	30.99	-0.19	-0.61	444990.0	13848276.5	387
2015-01-28	31.9	32.0	31.0	31.18	-0.5	-1.58	1048398.0	33148390.5	658
2015-01-27	31.9	33.0	31.25	31.68	0.11	0.35	863594.0	27815489.75	775
2015-01-26	31.5	32.0	31.0	31.57	1.04	3.41	473978.0	14916170.0	482
2015-01-22	30.15	32.0	29.5	30.53	0.19	0.63	984936.0	30525650.0	985
2015-01-21	31.25	31.65	29.9	30.34	-1.04	-3.31	1065932.0	32707995.75	1098
2015-01-20	28.75	31.4	28.25	31.38	2.81	9.84	1616938.0	49427247.25	961
2015-01-19	27.9	29.4	27.9	28.57	1.4	5.15	1072846.0	30587160.75	1011
2015-01-18	27.4	27.65	27.15	27.17	0.42	1.57	155448.0	4250309.0	198
2015-01-15	27.9	28.0	26.65	26.75	-0.8	-2.9	462880.0	12648369.5	424
2015-01-14	27.5	28.25	27.5	27.55	0.07	0.25	217370.0	6039359.25	306
2015-01-13	26.4	28.4	26.15	27.48	0.41	1.51	707364.0	19490135.75	668
2015-01-12	27.25	28.15	26.5	27.07	-0.02	-0.07	530044.0	14634752.75	501
2015-01-11	26.65	28.15	26.25	27.09	0.69	2.61	1045532.0	28587824.25	994
2015-01-08	26.4	27.15	26.15	26.4	0.7	2.72	462276.0	12290404.5	466
2015-01-07	25.15	26.4	25.0	25.7	0.71	2.84	439134.0	11302586.6	451
2015-01-06	23.76	25.0	23.76	24.99	-0.46	-1.81	339162.0	8279167.9	389
2015-01-05	25.0	26.75	25.0	25.45	-0.52	-2.0	546166.0	14088127.75	607
2015-01-04	26.15	26.9	25.65	25.97	-0.59	-2.22	373548.0	9815932.25	418
2015-01-01	26.75	27.0	25.5	26.56	0.03	0.11	961956.0	25480143.5	854
2014-12-31	28.75	29.25	25.15	26.53	-1.37	-4.91	1476568.0	39415246.25	1286
2014-12-30	28.25	31.25	27.65	27.9	-1.98	-6.63	1895152.0	56163039.5	1823
2014-12-29	27.25	29.9	26.75	29.88	2.71	9.97	764374.0	21565584.25	622
2014-12-28	26.15	27.25	26.0	27.17	1.29	4.98	259994.0	6947155.75	278
2014-12-25	26.9	27.25	25.5	25.88	-1.1	-4.08	424540.0	11206471.5	405
2014-12-24	27.0	28.0	26.65	26.98	0.62	2.35	560452.0	15378070.75	558
2014-12-23	25.25	27.15	25.25	26.36	0.75	2.93	628056.0	16576508.75	613
2014-12-22	24.5	26.25	24.26	25.61	1.31	5.39	500504.0	12766009.25	480
2014-12-21	25.4	25.5	23.46	24.3	-0.15	-0.61	422958.0	10289838.3	369
2014-12-18	23.0	24.46	23.0	24.45	2.22	9.99	345710.0	8239988.5	323
2014-12-17	23.0	23.5	21.26	22.23	-1.22	-5.2	277034.0	6113633.1	290
2014-12-16	23.66	24.0	23.46	23.45	-2.56	-9.84	187102.0	4402940.2	196
2014-12-15	30.0	30.0	25.75	26.01	-2.55	-8.93	327674.0	8997527.0	306
2014-12-14	26.75	31.0	26.5	28.56	-0.04	-0.14	397668.0	11661332.75	480
2014-12-11	29.0	29.0	28.0	28.6	-0.71	-2.42	243174.0	6918374.75	152
2014-12-10	29.9	30.0	29.15	29.31	-0.47	-1.58	219598.0	6477924.25	169
2014-12-09	29.4	30.0	29.25	29.78	-0.85	-2.78	163876.0	4862968.75	188
2014-12-08	31.5	31.5	30.5	30.63	-1.01	-3.19	129494.0	4018492.25	144
2014-12-07	31.65	31.9	31.4	31.64	0.07	0.22	161888.0	5116538.75	122
2014-12-04	31.75	32.0	31.5	31.57	0.14	0.45	250304.0	7955739.5	233
2014-12-03	31.4	31.75	31.4	31.43	0.05	0.16	356130.0	11244761.75	224
2014-12-02	31.75	32.0	31.25	31.38	-0.1	-0.32	292430.0	9226611.25	273
2014-12-01	31.5	31.75	30.65	31.48	1.06	3.48	92904.0	2896075.75	134
2014-11-30	30.9	31.0	29.25	30.42	-1.38	-4.34	147828.0	4505080.25	206
2014-11-27	31.0	32.15	30.75	31.8	0.52	1.66	211988.0	6696892.75	211
2014-11-26	32.0	32.0	30.9	31.28	-0.68	-2.13	213010.0	6692058.0	228
2014-11-25	32.15	32.65	31.75	31.96	-0.86	-2.62	438344.0	14062358.75	361
2014-11-24	33.9	33.9	32.75	32.82	-0.95	-2.81	233120.0	7778380.5	261
2014-11-23	33.15	34.0	33.15	33.77	1.14	3.49	424020.0	14227966.0	337
2014-11-20	32.0	33.0	32.0	32.63	0.64	2.0	390164.0	12682966.75	316
2014-11-19	31.75	32.5	31.5	31.99	0.49	1.56	152390.0	4871413.5	158
2014-11-18	30.5	31.75	30.5	31.5	0.45	1.45	178674.0	5596689.75	159
2014-11-17	32.4	32.5	30.5	31.05	-1.54	-4.73	266342.0	8368514.25	285
2014-11-16	32.75	33.25	32.25	32.59	-0.34	-1.03	196124.0	6446974.5	224
2014-11-13	33.4	33.4	32.9	32.93	-0.39	-1.17	133576.0	4426314.75	164
2014-11-12	33.4	34.15	33.15	33.32	0.45	1.37	327292.0	10995029.0	295
2014-11-11	33.0	33.25	32.5	32.87	-0.45	-1.35	181496.0	5973948.75	222
2014-11-10	33.15	33.75	33.15	33.32	0.18	0.54	217428.0	7263590.25	219
2014-11-09	33.5	33.5	33.0	33.14	-0.32	-0.96	181870.0	6040086.75	222
2014-11-06	33.9	33.9	33.4	33.46	-0.04	-0.12	144856.0	4870190.75	162
2014-11-05	33.0	33.65	32.5	33.5	0.15	0.45	237198.0	7840864.25	257
2014-11-04	34.65	34.65	33.25	33.35	-1.35	-3.89	226220.0	7665843.75	277
2014-11-03	34.75	35.0	34.65	34.7	-0.12	-0.34	107526.0	3740726.25	153
2014-11-02	35.0	35.25	34.75	34.82	0.43	1.25	290938.0	10162649.75	306
2014-10-30	34.5	34.9	33.65	34.39	-0.69	-1.97	276034.0	9463166.0	396
2014-10-29	36.15	36.25	34.65	35.08	-0.84	-2.34	480384.0	17203794.0	480
2014-10-28	35.0	36.65	34.9	35.92	0.43	1.21	1272534.0	45535894.25	1020
2014-10-27	35.5	36.5	35.0	35.49	0.04	0.11	884604.0	31567706.5	728
2014-10-26	35.15	35.75	34.9	35.45	0.93	2.69	417418.0	14730590.75	410
2014-10-23	34.15	36.5	33.65	34.52	-0.48	-1.37	1315610.0	45958394.25	1203
2014-10-22	34.0	35.4	33.5	35.0	1.26	3.73	859864.0	29678347.25	724
2014-10-21	32.9	34.25	32.9	33.74	0.99	3.02	628130.0	21078450.5	599
2014-10-20	32.25	33.15	31.65	32.75	0.41	1.27	240908.0	7797151.75	290
2014-10-19	33.4	33.4	32.15	32.34	0.79	2.5	485826.0	15835052.5	326
2014-10-16	33.0	33.75	31.25	31.55	-3.04	-8.79	389860.0	12557638.75	385
2014-10-15	35.5	35.75	34.4	34.59	-1.03	-2.89	447010.0	15698502.25	391
2014-10-14	35.9	36.0	34.75	35.62	-0.64	-1.77	580208.0	20544434.0	456
2014-10-13	35.65	36.65	34.9	36.26	0.63	1.77	659130.0	23700686.0	565
2014-10-12	37.75	38.4	35.65	35.63	-3.82	-9.68	1077122.0	39608774.75	803
2014-10-02	40.0	40.0	39.0	39.45	-0.82	-2.04	506514.0	20024133.5	489
2014-10-01	40.4	40.5	40.15	40.27	-0.04	-0.1	269648.0	10875259.0	250
2014-09-30	39.9	41.25	39.75	40.31	0.59	1.49	480130.0	19383308.5	603
2014-09-29	39.9	40.5	39.0	39.72	-0.28	-0.7	653264.0	25780978.0	609
2014-09-28	40.25	40.9	39.75	40.0	-0.14	-0.35	390770.0	15682898.25	489
2014-09-25	40.5	41.0	39.75	40.14	-0.1	-0.25	911030.0	36801880.5	779
2014-09-24	41.0	41.0	39.0	40.24	-0.91	-2.21	623630.0	24903240.25	642
2014-09-22	41.0	41.5	40.15	41.15	-0.26	-0.63	840460.0	34320549.0	649
2014-09-21	42.65	43.0	40.9	41.41	-1.23	-2.88	840674.0	35187787.75	790
2014-09-18	43.65	44.0	42.5	42.64	-0.89	-2.04	918616.0	39674744.0	851
2014-09-17	42.4	43.75	42.25	43.53	1.43	3.4	1097938.0	47177600.5	1039
2014-09-16	41.9	43.0	41.9	42.1	0.51	1.23	1364452.0	57963643.75	1404
2014-09-15	41.5	42.25	40.9	41.59	0.39	0.95	1221790.0	50874892.25	1256
2014-09-14	41.0	43.25	40.9	41.2	0.22	0.54	2575904.0	108184396.25	2647
2014-09-11	40.25	43.65	39.75	40.98	0.75	1.86	4438156.0	186194207.5	4369
2014-09-10	42.65	43.0	40.15	40.23	-1.52	-3.64	3066808.0	126829810.0	3359
2014-09-09	38.15	41.75	38.0	41.75	3.69	9.7	3197336.0	128839335.5	2487
2014-09-08	37.65	38.4	37.25	38.06	0.31	0.82	672954.0	25503117.5	499
2014-09-07	37.4	37.75	37.0	37.75	0.29	0.77	329586.0	12328345.5	290
2014-09-04	37.5	38.0	37.25	37.46	-0.28	-0.74	629772.0	23657043.25	397
2014-09-03	37.25	38.15	37.15	37.74	0.36	0.96	568956.0	21425884.75	417
2014-09-02	37.65	38.15	37.25	37.38	-0.42	-1.11	867620.0	32656925.75	713
2014-09-01	37.0	38.15	36.5	37.8	1.1	3.0	1602826.0	59914467.0	1286
2014-08-31	36.15	37.25	36.0	36.7	0.75	2.09	1992340.0	68768848.5	865
2014-08-28	35.9	36.65	35.75	35.95	0.37	1.04	1635036.0	55068422.0	610
2014-08-27	35.15	36.0	35.15	35.58	0.43	1.22	1449798.0	48639903.25	410
2014-08-26	35.0	35.25	34.75	35.15	0.47	1.36	292128.0	10231702.25	209
2014-08-25	35.65	35.75	34.5	34.68	-0.97	-2.72	263886.0	9273402.75	270
2014-08-24	36.0	36.4	35.4	35.65	-0.49	-1.36	282388.0	10167435.75	242
2014-08-21	36.25	36.4	36.0	36.14	-0.01	-0.03	309428.0	11192065.25	286
2014-08-20	36.4	36.9	36.15	36.15	-0.35	-0.96	489272.0	17859417.5	450
2014-08-19	36.9	37.0	36.25	36.5	-0.16	-0.44	590872.0	21628979.5	447
2014-08-18	36.25	37.0	36.0	36.66	0.42	1.16	862424.0	31531014.0	741
2014-08-17	36.0	36.5	35.9	36.24	0.46	1.29	704936.0	25500826.5	490
2014-08-14	35.9	36.4	35.75	35.78	0.01	0.03	368342.0	13255119.75	327
2014-08-13	36.0	36.5	35.65	35.77	-0.25	-0.69	476196.0	17176858.0	408
2014-08-12	36.0	36.65	35.9	36.02	0.06	0.17	542124.0	19639994.0	452
2014-08-11	35.4	36.9	35.25	35.96	0.71	2.01	1330788.0	48107124.75	1161
2014-08-10	35.5	35.75	35.0	35.25	-0.14	-0.4	275550.0	9757834.75	286
2014-08-07	35.75	36.5	35.25	35.39	-0.2	-0.56	928532.0	33270323.75	809
2014-08-06	35.15	36.25	34.9	35.59	0.5	1.42	542108.0	19357751.5	495
2014-08-05	34.25	35.75	34.25	35.09	0.69	2.01	539278.0	18936433.5	575
2014-08-04	34.65	34.65	34.25	34.4	-0.06	-0.17	158464.0	5462787.25	164
2014-08-03	34.5	35.0	34.25	34.46	0.08	0.23	186026.0	6421404.5	212
2014-07-24	35.0	35.0	34.0	34.38	-0.51	-1.46	208096.0	7222669.0	243
2014-07-23	35.0	35.4	34.75	34.89	-0.03	-0.09	291186.0	10192195.0	295
2014-07-22	34.4	35.5	34.25	34.92	0.55	1.6	353530.0	12300301.25	392
2014-07-21	34.15	34.4	34.15	34.37	0.02	0.06	85486.0	2928568.75	128
2014-07-20	35.25	35.25	34.0	34.35	-1.1	-3.1	325450.0	11218503.0	319
2014-07-17	35.75	35.75	35.4	35.45	-0.18	-0.51	102372.0	3645212.0	161
2014-07-16	36.25	36.4	35.5	35.63	-0.29	-0.81	223448.0	8006521.0	269
2014-07-15	35.65	36.5	35.5	35.92	0.51	1.44	697048.0	25062258.75	559
2014-07-14	35.25	35.5	35.15	35.41	0.04	0.11	160464.0	5670678.75	141
2014-07-13	35.0	35.65	35.0	35.37	0.23	0.65	110630.0	3909804.75	164
2014-07-10	35.5	35.75	35.0	35.14	-0.37	-1.04	222364.0	7870605.5	209
2014-07-09	35.5	35.75	35.4	35.51	-0.12	-0.34	150280.0	5349348.25	153
2014-07-08	35.65	35.9	35.5	35.63	-0.13	-0.36	135568.0	4836468.5	164
2014-07-07	36.0	36.25	35.5	35.76	-0.2	-0.56	242142.0	8698192.75	262
2014-07-06	36.25	36.4	35.65	35.96	-0.21	-0.58	272248.0	9813090.5	259
2014-07-03	35.75	36.65	35.5	36.17	0.54	1.52	568444.0	20491917.25	444
2014-07-02	35.4	35.75	35.15	35.63	0.4	1.14	276568.0	9819292.0	243
2014-07-01	34.75	35.4	34.75	35.23	0.12	0.34	199790.0	7013569.75	222
2014-06-30	35.4	35.5	34.75	35.11	-0.45	-1.27	443152.0	15564203.5	371
2014-06-29	36.25	36.75	35.25	35.56	-1.0	-2.74	407370.0	14687620.0	399
2014-06-26	35.5	37.25	35.4	36.56	1.07	3.01	1308046.0	47691374.25	1123
2014-06-25	35.5	35.9	35.25	35.49	0.22	0.62	497430.0	17687568.5	488
2014-06-24	34.75	36.0	34.4	35.27	0.51	1.47	535486.0	18781081.75	571
2014-06-23	35.65	35.75	34.65	34.76	-1.11	-3.09	558730.0	19598454.0	605
2014-06-22	36.0	37.15	35.65	35.87	0.42	1.18	932250.0	33883071.0	935
2014-06-19	35.5	35.65	35.0	35.45	0.17	0.48	513256.0	18149297.25	546
2014-06-18	35.5	35.75	34.9	35.28	-0.05	-0.14	583646.0	20559391.0	604
2014-06-17	34.65	36.0	34.4	35.33	0.47	1.35	880026.0	31172218.5	793
2014-06-16	35.15	35.65	32.65	34.86	-0.42	-1.19	868274.0	30250862.0	748
2014-06-15	35.5	36.15	34.75	35.28	-1.0	-2.76	562332.0	19943039.0	606
2014-06-12	36.25	37.0	35.9	36.28	0.1	0.28	504244.0	18334857.25	496
2014-06-11	36.0	37.0	35.65	36.18	0.28	0.78	995018.0	36259902.75	1057
2014-06-10	38.25	38.5	35.75	35.9	-1.73	-4.6	2484762.0	90560945.75	2228
2014-06-09	34.5	37.65	34.0	37.63	3.34	9.74	1095808.0	40304236.0	665
2014-06-08	35.75	35.75	32.5	34.29	-1.43	-4.0	788318.0	26703345.0	725
2014-06-05	36.65	36.9	35.65	35.72	-0.75	-2.06	341854.0	12409781.25	393
2014-06-04	36.25	37.25	36.15	36.47	0.17	0.47	524358.0	19287899.75	541
2014-06-03	36.5	36.9	36.25	36.3	-0.26	-0.71	312966.0	11443563.5	286
2014-06-02	37.15	37.4	36.5	36.56	-0.44	-1.19	211744.0	7804985.5	265
2014-06-01	36.75	38.25	36.0	37.0	0.44	1.2	658106.0	24574706.75	629
2014-05-29	36.9	37.5	36.15	36.56	-0.11	-0.3	777992.0	28671768.0	831
2014-05-28	36.65	37.15	36.4	36.67	0.24	0.66	516934.0	18939742.0	508
2014-05-27	37.15	37.25	36.25	36.43	-0.61	-1.65	568672.0	20920887.25	562
2014-05-26	37.4	38.0	37.0	37.04	-0.29	-0.78	499080.0	18715250.0	551
2014-05-25	37.0	39.0	36.65	37.33	-0.62	-1.63	1473554.0	56060643.25	1554
2014-05-22	36.75	39.25	36.0	37.95	1.27	3.46	2402282.0	91364148.75	2143
2014-05-21	36.9	37.5	36.25	36.68	-0.28	-0.76	673478.0	24759931.75	808
2014-05-20	36.5	38.25	36.25	36.96	0.64	1.76	2050146.0	76494510.0	2060
2014-05-19	37.65	37.75	35.9	36.32	-1.32	-3.51	1172518.0	42952009.0	1178
2014-05-18	39.4	40.4	37.5	37.64	-0.86	-2.23	2734502.0	106903798.75	2742
2014-05-15	35.15	38.5	34.5	38.5	3.46	9.87	2758590.0	101883875.25	2031
2014-05-14	35.0	36.5	34.9	35.04	0.9	2.64	2572786.0	91933346.0	2269
2014-05-13	33.65	34.25	33.25	34.14	0.65	1.94	991820.0	33523239.5	675
2014-05-12	33.4	33.75	33.4	33.49	-0.03	-0.09	269292.0	9030351.25	234
2014-05-11	34.15	34.15	33.25	33.52	-0.23	-0.68	517892.0	17461647.5	461
2014-05-08	33.4	33.9	33.4	33.75	0.41	1.23	500478.0	16817034.75	429
2014-05-07	32.75	33.9	32.75	33.34	0.27	0.82	500288.0	16686190.5	475
2014-05-06	33.9	34.15	32.65	33.07	-0.81	-2.39	477208.0	16017376.5	434
2014-05-05	32.65	34.0	32.65	33.88	1.19	3.64	762122.0	25511549.25	722
2014-05-04	32.65	32.9	32.5	32.69	0.0	0.0	266176.0	8681667.75	210
2014-05-01	32.25	33.15	32.25	32.69	0.39	1.21	258302.0	8456460.25	285
2014-04-30	32.9	33.25	32.25	32.3	-0.68	-2.06	468900.0	15345005.75	430
2014-04-29	33.9	33.9	32.9	32.98	-0.94	-2.77	492896.0	16448224.75	492
2014-04-28	35.0	35.0	33.5	33.92	-1.05	-3.0	604626.0	20596804.25	608
2014-04-27	35.0	35.65	34.75	34.97	0.71	2.07	1236754.0	43579327.25	968
2014-04-24	34.15	34.5	33.9	34.26	0.21	0.62	536118.0	18319975.25	511
2014-04-23	34.15	35.25	33.25	34.05	-0.07	-0.21	1322654.0	45686509.75	1086
2014-04-22	34.15	34.75	33.9	34.12	0.08	0.24	736790.0	25253405.0	652
2014-04-21	34.0	34.5	33.0	34.04	0.83	2.5	956340.0	32371184.25	819
2014-04-20	32.5	33.65	32.25	33.21	0.59	1.81	841682.0	27570153.75	545
2014-04-17	32.65	33.0	32.5	32.62	0.2	0.62	233020.0	7626802.5	274
2014-04-16	32.5	32.75	32.25	32.42	0.05	0.15	289736.0	9413175.75	290
2014-04-15	32.4	32.75	32.25	32.37	0.12	0.37	312850.0	10152591.5	287
2014-04-14	32.5	33.25	32.25	32.25	0.03	0.09	707634.0	23079274.75	555
2014-04-13	31.65	32.5	31.5	32.22	0.47	1.48	675638.0	21679418.0	556
2014-04-10	31.5	32.5	31.15	31.75	0.25	0.79	437700.0	13905044.0	388
2014-04-09	31.4	32.5	31.0	31.5	0.25	0.8	1000272.0	31805555.25	693
2014-04-08	31.75	31.75	31.0	31.25	-0.38	-1.2	334258.0	10445924.5	347
2014-04-07	31.0	32.9	31.0	31.63	0.63	2.03	985514.0	31499506.0	897
2014-04-06	30.75	31.15	30.65	31.0	0.25	0.81	281182.0	8709371.75	263
2014-04-03	30.75	31.15	30.65	30.75	-0.13	-0.42	230062.0	7091433.0	206
2014-04-02	31.25	31.4	30.75	30.88	-0.25	-0.8	225940.0	7016120.75	222
2014-04-01	30.25	31.75	30.15	31.13	0.88	2.91	655824.0	20337064.75	564
2014-03-31	30.75	31.15	30.25	30.25	-0.38	-1.24	495188.0	15185686.0	389
2014-03-30	30.75	31.15	30.5	30.63	-0.12	-0.39	471046.0	14461259.75	308
2014-03-27	30.9	31.25	30.65	30.75	-0.25	-0.81	284490.0	8791547.0	224
2014-03-26	31.4	31.65	30.9	31.0	-0.5	-1.59	483566.0	15062854.0	345
2014-03-25	31.5	31.65	31.25	31.5	-0.25	-0.79	247522.0	7780307.25	191
2014-03-24	31.75	32.0	31.15	31.75	-0.13	-0.41	342352.0	10849276.0	220
2014-03-23	31.9	32.25	31.65	31.88	0.38	1.21	360482.0	11483543.75	276
2014-03-20	31.5	32.5	31.0	31.5	0.0	0.0	1240788.0	39456031.0	932
2014-03-19	31.25	32.25	31.15	31.5	0.5	1.61	1986934.0	63043102.25	1430
2014-03-18	30.9	31.15	30.5	31.0	0.12	0.39	605918.0	18690237.0	419
2014-03-17	30.9	31.15	30.75	30.88	0.0	0.0	284406.0	8794789.0	283
2014-03-16	30.75	31.0	30.65	30.88	0.13	0.42	270948.0	8344655.0	245
2014-03-13	30.75	31.15	30.75	30.75	0.0	0.0	367216.0	11341903.25	331
2014-03-12	30.75	30.9	30.5	30.75	-0.13	-0.42	420474.0	12902029.75	274
2014-03-11	30.75	31.0	30.65	30.88	0.13	0.42	250356.0	7708795.25	201
2014-03-10	30.75	31.15	30.65	30.75	0.12	0.39	376184.0	11623202.25	282
2014-03-09	31.0	31.4	30.5	30.63	-0.12	-0.39	689184.0	21320949.25	437
2014-03-06	30.4	30.9	30.25	30.75	0.37	1.22	492364.0	15031609.75	345
2014-03-05	30.5	31.0	29.65	30.38	0.0	0.0	581744.0	17659199.5	464
2014-03-04	30.15	30.5	30.15	30.38	0.38	1.27	221046.0	6717804.5	219
2014-03-03	30.15	30.5	29.65	30.0	-0.38	-1.25	281390.0	8436101.75	273
2014-03-02	30.5	30.75	29.5	30.38	-0.25	-0.82	468274.0	14179080.5	346
2014-02-27	30.65	31.0	30.65	30.63	0.0	0.0	439970.0	13552251.25	354
2014-02-26	30.5	31.4	30.25	30.63	0.0	0.0	511918.0	15731798.0	420
2014-02-25	31.5	31.5	30.5	30.63	-0.5	-1.61	362544.0	11183739.25	334
2014-02-24	30.0	31.65	29.9	31.13	1.0	3.32	1626088.0	50565933.5	1087
2014-02-23	30.15	30.25	29.9	30.13	0.25	0.84	202886.0	6099190.25	176
2014-02-20	29.9	30.15	29.75	29.88	0.0	0.0	199354.0	5976493.5	147
2014-02-19	30.25	30.25	29.9	29.88	-0.37	-1.22	208118.0	6247572.25	187
2014-02-18	30.15	30.4	30.0	30.25	0.25	0.83	355732.0	10720162.75	275
2014-02-17	30.4	30.5	29.9	30.0	-0.5	-1.64	270952.0	8169170.75	214
2014-02-16	29.25	30.65	29.25	30.5	1.25	4.27	243472.0	7284824.5	226
2014-02-13	29.65	29.65	29.25	29.25	-0.25	-0.85	91190.0	2677866.5	90
2014-02-12	29.4	30.0	29.15	29.5	0.12	0.41	133096.0	3927080.0	121
2014-02-11	29.5	29.5	29.15	29.38	0.0	0.0	126574.0	3707528.0	142
2014-02-10	29.65	29.75	29.4	29.38	-0.25	-0.84	198534.0	5861078.0	207
2014-02-09	29.65	29.75	29.5	29.63	0.13	0.44	193558.0	5731946.5	168
2014-02-06	29.65	30.0	29.4	29.5	0.5	1.72	253956.0	7526200.75	283
2014-02-05	29.25	29.4	29.0	29.0	-0.13	-0.45	111366.0	3252995.75	147
2014-02-04	28.75	29.25	28.65	29.13	0.13	0.45	101038.0	2925809.75	154
2014-02-03	28.9	29.15	28.75	29.0	-0.25	-0.85	133332.0	3856647.75	171
2014-02-02	29.4	29.65	28.75	29.25	0.0	0.0	219136.0	6411426.5	236
2014-01-30	29.15	29.75	29.15	29.25	0.12	0.41	216274.0	6375008.25	336
2014-01-29	29.25	29.4	29.15	29.13	0.13	0.45	57148.0	1671657.5	94
2014-01-28	29.0	29.15	28.9	29.0	0.0	0.0	79340.0	2305464.0	117
2014-01-27	28.9	29.25	28.75	29.0	0.25	0.87	90966.0	2632185.5	109
2014-01-26	28.75	28.9	28.25	28.75	-0.25	-0.86	95772.0	2748546.5	145
2014-01-23	28.65	29.15	28.65	29.0	-0.13	-0.45	139554.0	4036689.5	183
2014-01-22	29.9	29.9	28.75	29.13	-0.75	-2.51	236534.0	6934868.0	252
2014-01-21	30.0	30.0	29.75	29.88	0.0	0.0	192006.0	5735371.75	171
2014-01-20	30.15	30.25	29.9	29.88	0.25	0.84	209582.0	6296077.25	187
2014-01-19	29.9	29.9	29.5	29.63	-0.25	-0.84	228796.0	6763299.25	149
2014-01-16	29.9	30.15	29.75	29.88	0.0	0.0	163152.0	4886548.0	154
2014-01-15	30.0	30.0	29.75	29.88	-0.25	-0.83	264772.0	7906956.5	196
2014-01-14	29.9	30.15	29.75	30.13	0.25	0.84	186744.0	5595573.25	221
2014-01-13	30.0	30.4	29.65	29.88	-0.12	-0.4	372672.0	11201117.0	348
2014-01-12	30.0	30.25	29.75	30.0	0.12	0.4	254312.0	7630274.25	268
2014-01-09	30.0	30.0	29.75	29.88	-0.25	-0.83	113312.0	3388263.5	121
2014-01-08	30.4	30.4	29.9	30.13	-0.12	-0.4	166712.0	5009909.5	205
2014-01-07	30.0	30.25	30.0	30.25	0.5	1.68	105058.0	3165421.25	176
2014-01-06	30.0	30.15	29.65	29.75	-0.13	-0.44	153512.0	4591239.75	205
2014-01-05	30.65	30.75	29.75	29.88	-0.75	-2.45	238518.0	7202034.75	359
2014-01-02	31.25	31.25	30.65	30.63	-0.62	-1.98	218416.0	6748614.0	275
2014-01-01	31.5	31.5	31.0	31.25	-0.13	-0.41	364078.0	11361026.75	313
2013-12-31	31.65	31.75	31.4	31.38	-0.25	-0.79	308712.0	9712278.25	232
2013-12-30	31.9	31.9	31.5	31.63	-0.25	-0.78	481402.0	15233818.75	429
2013-12-29	31.5	32.5	31.5	31.88	0.13	0.41	543498.0	17416385.0	470
2013-12-26	31.65	31.9	31.25	31.75	0.12	0.38	552486.0	17480983.25	461
2013-12-25	32.0	32.15	31.65	31.63	-0.37	-1.16	259422.0	8254485.75	249
2013-12-24	31.9	32.0	31.65	32.0	0.12	0.38	350956.0	11176186.0	314
2013-12-23	32.15	32.25	31.75	31.88	-0.37	-1.15	567512.0	18185354.25	407
2013-12-22	32.25	32.5	32.0	32.25	0.12	0.37	632032.0	20422371.5	420
2013-12-19	33.0	33.25	31.75	32.13	-0.87	-2.64	672122.0	21923555.0	464
2013-12-18	32.15	33.65	31.9	33.0	0.75	2.33	1084256.0	35641915.0	886
2013-12-17	32.65	33.25	31.65	32.25	-0.5	-1.53	867698.0	28171049.5	888
2013-12-16	31.5	33.9	31.25	32.75	1.25	3.97	1057340.0	34521322.5	1065
2013-12-15	30.4	31.75	30.4	31.5	1.12	3.69	505232.0	15669793.25	489
2013-12-12	29.65	30.4	29.5	30.38	0.75	2.53	366642.0	10987397.5	260
2013-12-11	29.75	29.75	29.4	29.63	-0.12	-0.4	109534.0	3239389.5	108
2013-12-10	29.75	29.9	29.65	29.75	0.0	0.0	124814.0	3712802.25	90
2013-12-09	29.65	30.25	29.5	29.75	0.12	0.4	226398.0	6769755.0	215
2013-12-08	29.65	29.65	29.4	29.63	0.13	0.44	115196.0	3401238.5	95
2013-12-05	29.5	29.5	29.4	29.5	0.0	0.0	101190.0	2980461.5	111
2013-12-04	29.65	29.65	29.25	29.5	0.0	0.0	74284.0	2186409.0	105
2013-12-03	29.5	29.9	29.4	29.5	0.0	0.0	127530.0	3772408.0	145
2013-12-02	29.5	29.5	29.4	29.5	0.12	0.41	51678.0	1523689.0	77
2013-12-01	29.65	29.9	29.15	29.38	-0.25	-0.84	122688.0	3619085.25	135
2013-11-28	29.9	30.0	29.65	29.63	0.0	0.0	235764.0	7007753.0	154
2013-11-27	30.0	30.15	29.65	29.63	-0.37	-1.23	79542.0	2379347.25	141
2013-11-26	30.25	30.5	29.9	30.0	-0.25	-0.83	77976.0	2358950.75	107
2013-11-25	29.9	30.4	29.75	30.25	0.12	0.4	99496.0	2995450.5	138
2013-11-24	30.15	30.25	29.9	30.13	0.13	0.43	125740.0	3778447.25	149
2013-11-21	30.5	30.65	30.0	30.0	-0.5	-1.64	114704.0	3483185.0	152
2013-11-20	30.75	30.9	30.5	30.5	-0.25	-0.81	269560.0	8233904.75	163
2013-11-19	30.65	30.9	30.4	30.75	0.0	0.0	130360.0	3987241.5	161
2013-11-18	31.15	31.15	30.65	30.75	-0.13	-0.42	98212.0	3038866.25	111
2013-11-17	31.0	31.25	30.9	30.88	0.0	0.0	155152.0	4808110.0	133
2013-11-14	30.9	31.15	30.9	30.88	0.13	0.42	162486.0	5039653.75	153
2013-11-13	31.0	31.15	30.75	30.75	-0.25	-0.81	147746.0	4564131.25	159
2013-11-12	31.25	31.4	30.9	31.0	-0.25	-0.8	167098.0	5200554.25	196
2013-11-11	31.0	31.4	31.0	31.25	0.25	0.81	249264.0	7775585.0	232
2013-11-10	31.0	31.25	30.9	31.0	0.12	0.39	142846.0	4430804.25	133
2013-11-07	30.9	31.0	30.75	30.88	0.0	0.0	169860.0	5241232.5	144
2013-11-06	31.25	31.25	30.75	30.88	-0.25	-0.8	143092.0	4433409.0	201
2013-11-05	30.65	31.65	30.65	31.13	0.5	1.63	439156.0	13684223.5	380
2013-11-04	31.0	31.0	30.65	30.63	-0.37	-1.19	105978.0	3255797.25	119
2013-11-03	31.15	31.25	30.9	31.0	0.12	0.39	164224.0	5098403.25	155
2013-10-31	30.4	31.0	30.4	30.88	0.38	1.25	203018.0	6230971.75	182
2013-10-30	30.65	30.75	30.4	30.5	0.0	0.0	247468.0	7552928.25	226
2013-10-29	30.9	30.9	30.25	30.5	-0.88	-2.8	643098.0	19646343.25	556
2013-10-28	31.5	31.5	31.15	31.38	0.0	0.0	318658.0	9974044.25	261
2013-10-27	31.15	31.5	31.15	31.38	0.0	0.0	136632.0	4277144.0	168
2013-10-24	31.4	31.65	31.25	31.38	0.0	0.0	124140.0	3906829.0	151
2013-10-23	31.5	31.9	31.4	31.38	-0.37	-1.17	191342.0	6051217.75	210
2013-10-22	31.0	31.75	31.0	31.75	0.62	1.99	197424.0	6206880.5	178
2013-10-21	31.4	31.5	30.9	31.13	-0.12	-0.38	172514.0	5379031.75	204
2013-10-20	30.75	31.25	30.75	31.25	1.12	3.72	157542.0	4872889.0	192
2013-10-10	30.4	30.4	30.15	30.13	-0.25	-0.82	158702.0	4805816.75	178
2013-10-09	30.0	30.75	29.75	30.38	0.25	0.83	418242.0	12659608.75	314
2013-10-08	29.75	30.25	29.75	30.13	0.25	0.84	202322.0	6077862.5	213
2013-10-07	30.75	30.75	29.9	29.88	-0.87	-2.83	516104.0	15569168.0	383
2013-10-06	31.25	31.25	29.75	30.75	-0.38	-1.22	405760.0	12406994.0	442
2013-10-03	31.5	31.65	31.15	31.13	-0.37	-1.17	262594.0	8236355.5	358
2013-10-02	32.25	32.25	31.5	31.5	-0.75	-2.33	306132.0	9771025.5	380
2013-10-01	32.65	32.75	31.9	32.25	-0.5	-1.53	646930.0	20869854.75	700
2013-09-30	33.15	33.5	32.5	32.75	-0.13	-0.4	814670.0	26940032.0	782
2013-09-29	32.75	33.25	32.25	32.88	0.13	0.4	731860.0	23919432.0	727
2013-09-26	32.65	32.75	31.65	32.75	0.12	0.37	840566.0	26958987.75	696
2013-09-25	31.65	32.9	31.25	32.63	1.13	3.59	870956.0	28120564.0	909
2013-09-24	31.4	31.75	30.9	31.5	0.37	1.19	431708.0	13564471.25	377
2013-09-19	30.75	31.65	30.65	31.13	0.63	2.07	805312.0	25155810.25	749
2013-09-18	30.75	30.75	30.4	30.5	-0.38	-1.23	209452.0	6411329.5	264
2013-09-17	31.15	31.25	30.65	30.88	-0.12	-0.39	315504.0	9770245.5	307
2013-09-16	30.9	31.25	30.75	31.0	0.25	0.81	434056.0	13451793.25	398
2013-09-15	30.5	31.0	30.15	30.75	0.87	2.91	731708.0	22383237.5	617
2013-09-12	29.15	30.4	29.15	29.88	0.63	2.15	1310816.0	39148646.0	955
2013-09-11	29.65	29.9	28.9	29.25	-0.13	-0.44	448046.0	13094934.75	407
2013-09-10	29.15	30.15	28.65	29.38	1.38	4.93	941884.0	27675814.75	827
2013-09-09	28.65	28.9	27.65	28.0	-0.63	-2.2	697940.0	19665121.25	613
2013-09-08	29.0	29.25	28.65	28.63	0.13	0.46	350186.0	10109707.25	389
2013-09-05	29.25	29.65	28.15	28.5	-0.75	-2.56	508768.0	14672058.5	540
2013-09-04	29.25	30.0	29.15	29.25	-0.63	-2.11	678116.0	19961735.0	679
2013-09-03	31.0	31.25	29.0	29.88	-1.37	-4.38	939362.0	28418316.5	905
2013-09-02	30.75	31.25	30.5	31.25	0.87	2.86	721858.0	22298659.0	594
2013-09-01	30.0	30.5	29.75	30.38	1.25	4.29	563662.0	17005743.25	499
2013-08-29	29.65	30.0	29.0	29.13	0.0	0.0	376920.0	11097443.75	431
2013-08-28	29.25	30.5	28.5	29.13	-0.87	-2.9	816006.0	24080094.75	771
2013-08-27	32.5	32.5	29.65	30.0	-2.63	-8.06	608002.0	18834183.25	677
2013-08-26	32.25	33.15	32.15	32.63	0.25	0.77	434042.0	14160373.75	458
2013-08-25	32.75	32.9	32.25	32.38	-0.5	-1.52	386800.0	12582314.5	358
2013-08-22	32.9	33.25	32.65	32.88	-0.12	-0.36	270518.0	8893185.0	258
2013-08-21	32.65	33.25	32.4	33.0	0.62	1.91	329924.0	10861314.25	302
2013-08-20	32.75	33.0	32.4	32.38	-0.5	-1.52	216006.0	7061516.0	227
2013-08-19	32.65	33.5	32.4	32.88	0.25	0.77	385470.0	12723727.75	461
2013-08-18	32.5	32.75	32.4	32.63	0.13	0.4	175712.0	5726657.5	209
2013-08-15	32.25	32.75	32.0	32.5	0.37	1.15	165216.0	5341792.5	220
2013-08-14	32.25	32.25	31.9	32.13	-0.12	-0.37	78222.0	2510420.75	105
2013-08-13	32.4	32.4	32.0	32.25	0.5	1.57	148146.0	4781923.75	142
2013-08-05	32.0	32.15	31.65	31.75	-0.25	-0.78	197756.0	6303054.5	237
2013-08-04	32.25	32.25	31.75	32.0	0.0	0.0	80556.0	2585097.75	160
2013-08-01	31.5	32.4	31.5	32.0	0.25	0.79	171126.0	5488381.5	216
2013-07-31	32.15	32.25	31.15	31.75	-0.38	-1.18	222548.0	7096676.25	227
2013-07-30	32.5	32.65	32.0	32.13	-0.37	-1.14	165510.0	5337306.0	172
2013-07-29	32.9	32.9	32.25	32.5	-0.13	-0.4	100770.0	3281898.25	121
2013-07-28	33.15	33.15	32.5	32.63	-0.37	-1.12	97388.0	3194958.0	148
2013-07-25	32.75	33.15	32.65	33.0	0.12	0.36	132432.0	4348935.25	176
2013-07-24	33.25	33.25	32.5	32.88	-0.25	-0.75	118536.0	3898549.0	193
2013-07-23	32.65	33.5	32.65	33.13	0.5	1.53	297356.0	9855818.75	336
2013-07-22	33.0	33.25	32.65	32.63	-0.37	-1.12	150788.0	4970777.75	190
2013-07-21	32.75	33.5	32.65	33.0	0.12	0.36	238154.0	7874276.0	294
2013-07-18	33.5	33.5	32.9	32.88	-0.87	-2.58	293742.0	9743295.0	328
2013-07-17	34.0	34.25	33.65	33.75	0.0	0.0	324660.0	11007506.25	374
2013-07-16	33.15	34.5	33.15	33.75	0.62	1.87	633444.0	21513177.25	610
2013-07-15	32.75	33.5	32.65	33.13	0.13	0.39	279238.0	9235534.5	310
2013-07-14	33.25	33.5	32.9	33.0	-0.25	-0.75	253756.0	8412651.0	307
2013-07-11	33.15	34.0	33.15	33.25	0.25	0.76	565440.0	18971231.75	723
2013-07-10	32.0	33.15	32.0	33.0	1.0	3.13	360226.0	11771983.75	433
2013-07-09	32.4	32.65	32.0	32.0	-0.5	-1.54	268718.0	8674561.25	337
2013-07-08	33.0	33.15	32.5	32.5	-0.63	-1.9	349702.0	11476475.75	393
2013-07-07	33.65	33.65	33.0	33.13	-0.25	-0.75	382212.0	12713833.75	414
2013-07-04	34.0	34.15	33.15	33.38	-0.25	-0.74	692082.0	23337665.75	931
2013-07-03	33.25	35.5	32.65	33.63	0.75	2.28	3034448.0	104136032.0	2792
2013-07-02	31.25	33.15	31.25	32.88	1.63	5.22	1468828.0	47572090.5	1309
2013-07-01	31.25	31.9	31.15	31.25	0.12	0.39	286720.0	9017582.5	341
2013-06-30	30.65	31.4	30.65	31.13	0.13	0.42	381638.0	11840983.0	383
2013-06-26	31.75	31.75	31.0	31.0	-0.75	-2.36	372126.0	11679076.25	359
2013-06-25	31.5	31.75	31.4	31.75	0.12	0.38	702404.0	22233616.75	494
2013-06-24	32.65	32.65	31.4	31.63	-0.87	-2.68	872272.0	27767604.0	803
2013-06-23	32.4	32.75	31.9	32.5	0.5	1.56	1011554.0	32662482.5	837
2013-06-22	31.25	32.75	31.0	32.0	0.12	0.38	1318602.0	42138931.25	1045
2013-06-19	31.75	32.5	31.5	31.88	0.13	0.41	668294.0	21367037.5	712
2013-06-18	31.25	31.9	31.15	31.75	0.5	1.6	382892.0	12071545.0	425
2013-06-17	30.25	31.4	30.25	31.25	1.25	4.17	494142.0	15257324.5	495
2013-06-16	29.0	30.4	28.9	30.0	0.5	1.69	711066.0	21228736.75	785
2013-06-15	32.25	32.25	29.5	29.5	-3.25	-9.92	826198.0	25493916.25	1023
2013-06-12	32.5	33.25	32.25	32.75	0.37	1.14	609018.0	19938545.75	625
2013-06-11	32.15	32.5	32.0	32.38	0.13	0.4	389900.0	12581566.75	400
2013-06-10	32.75	32.75	32.15	32.25	-0.5	-1.53	260846.0	8481948.5	288
2013-06-09	32.75	32.9	32.5	32.75	0.0	0.0	328330.0	10714496.75	333
2013-06-08	32.75	33.25	32.5	32.75	0.12	0.37	334252.0	10946622.0	343
2013-06-05	32.65	33.0	32.4	32.63	-0.25	-0.76	412176.0	13523723.75	392
2013-06-04	33.65	33.9	32.5	32.88	-0.87	-2.58	471728.0	15672997.75	562
2013-06-03	34.25	34.4	33.75	33.75	-0.25	-0.74	858270.0	29189125.0	782
2013-06-02	33.25	34.5	33.15	34.0	0.87	2.63	1850856.0	62677301.75	1630
2013-06-01	31.9	33.5	31.0	33.13	0.75	2.32	613010.0	19994480.25	666
2013-05-29	32.75	32.75	32.15	32.38	-0.37	-1.13	334298.0	10862058.75	376
2013-05-28	32.75	33.0	32.65	32.75	0.0	0.0	284138.0	9315058.75	306
2013-05-27	32.9	32.9	32.5	32.75	-0.13	-0.4	323312.0	10574348.25	351
2013-05-26	33.25	33.4	32.5	32.88	-0.12	-0.36	464046.0	15379996.75	455
2013-05-25	32.9	33.9	32.5	33.0	-0.25	-0.75	968532.0	32033675.0	794
2013-05-22	33.9	33.9	33.25	33.25	-0.5	-1.48	366928.0	12294683.25	467
2013-05-21	33.4	34.25	33.15	33.75	0.25	0.75	817170.0	27483188.0	816
2013-05-20	32.65	33.65	32.25	33.5	0.62	1.89	931978.0	30693318.0	849
2013-05-19	32.75	33.65	32.25	32.88	0.13	0.4	1017572.0	33674937.25	1009
2013-05-18	31.9	32.9	30.5	32.75	1.62	5.2	1651482.0	52847400.0	1410
2013-05-15	31.5	31.5	28.9	31.13	-0.87	-2.72	1833024.0	54099098.25	1515
2013-05-14	35.4	36.0	32.0	32.0	-3.5	-9.86	704728.0	24074459.25	940
2013-05-13	36.5	37.15	34.9	35.5	-2.38	-6.28	802538.0	28808947.0	996
2013-05-12	38.65	38.65	37.75	37.88	-0.75	-1.94	333836.0	12756518.0	471
2013-05-11	38.15	39.75	38.15	38.63	0.75	1.98	1400610.0	54583807.25	1686
2013-05-08	37.15	38.4	37.0	37.88	0.63	1.69	487768.0	18291365.25	563
2013-05-07	37.5	38.0	36.9	37.25	-0.63	-1.66	289550.0	10824689.25	422
2013-05-06	38.5	38.5	37.4	37.88	-0.62	-1.61	300950.0	11463197.0	439
2013-05-05	38.75	38.75	38.4	38.5	-0.25	-0.65	365264.0	14083835.5	400
2013-05-04	38.9	39.15	38.65	38.75	0.0	0.0	355454.0	13792258.25	405
2013-05-01	38.9	38.9	38.5	38.75	0.0	0.0	289292.0	11170380.0	377
2013-04-30	39.4	39.4	38.75	38.75	-0.5	-1.27	353658.0	13824883.0	446
2013-04-29	39.4	39.65	39.0	39.25	0.25	0.64	616100.0	24221986.0	719
2013-04-28	38.9	39.0	38.5	39.0	0.25	0.65	290712.0	11303409.0	399
2013-04-27	38.25	39.75	38.0	38.75	0.75	1.97	848484.0	32998292.25	957
2013-04-24	38.75	38.75	38.0	38.0	-0.75	-1.94	283392.0	10861544.0	454
2013-04-23	39.15	39.5	38.5	38.75	-0.38	-0.97	534512.0	20761174.5	692
2013-04-22	38.25	39.9	38.25	39.13	1.13	2.97	1034244.0	40634744.0	1288
2013-04-21	37.5	38.4	37.4	38.0	0.25	0.66	589898.0	22378588.0	613
2013-04-20	37.0	38.5	37.0	37.75	0.12	0.32	762068.0	28954598.0	786
2013-04-17	40.0	40.0	37.0	37.63	-3.25	-7.95	1234862.0	47478483.5	1566
2013-04-16	41.15	42.0	40.75	40.88	-0.62	-1.49	1200606.0	49639377.25	1347
2013-04-15	40.4	42.75	40.0	41.5	1.25	3.11	2130368.0	88506111.25	2474
2013-04-14	39.9	40.9	39.65	40.25	0.12	0.3	615060.0	24867375.5	958
2013-04-13	40.5	40.9	39.9	40.13	-0.12	-0.3	562420.0	22727593.25	854
2013-04-10	40.25	40.5	39.65	40.25	-0.13	-0.32	629756.0	25233494.0	951
2013-04-09	41.15	41.4	40.25	40.38	-1.0	-2.42	947628.0	38554727.75	1276
2013-04-08	41.15	42.4	40.75	41.38	0.25	0.61	677340.0	28124661.0	1024
2013-04-07	40.4	42.5	39.9	41.13	0.63	1.56	1215164.0	50263884.75	1703
2013-04-06	41.5	41.5	40.15	40.5	-0.75	-1.82	743318.0	30199381.0	1133
2013-04-03	42.5	42.65	41.25	41.25	-1.25	-2.94	1043334.0	43683136.0	1417
2013-04-02	42.0	43.15	41.0	42.5	0.62	1.48	2197420.0	92828644.5	2807
2013-04-01	39.65	42.65	39.0	41.88	2.38	6.03	2417706.0	99867143.25	3009
2013-03-31	40.4	40.4	38.9	39.5	-1.0	-2.47	1181050.0	46820696.5	1683
2013-03-30	42.5	42.65	39.65	40.5	-1.5	-3.57	1685662.0	69915409.0	2228
2013-03-27	41.65	43.25	41.25	42.0	0.37	0.89	3087958.0	130493355.5	4126
2013-03-26	38.5	42.15	38.15	41.63	3.13	8.13	2653990.0	107648606.25	3359
2013-03-25	39.0	39.75	38.25	38.5	-0.38	-0.98	1320576.0	51733391.5	1781
2013-03-24	38.25	40.25	37.9	38.88	1.5	4.01	4045558.0	158741048.25	4618
2013-03-23	34.15	37.4	33.9	37.38	3.38	9.94	2085792.0	75095476.75	2080
2013-03-20	34.15	34.5	33.75	34.0	-0.25	-0.73	583788.0	19881062.25	797
2013-03-19	33.5	34.65	33.4	34.25	0.87	2.61	1023938.0	34757342.25	1169
2013-03-18	33.0	33.5	32.75	33.38	0.25	0.75	524810.0	17427862.0	634
2013-03-17	33.0	33.25	32.9	33.13	0.0	0.0	416178.0	13739144.0	481
2013-03-16	33.25	33.4	32.9	33.13	0.25	0.76	472540.0	15671560.75	499
2013-03-13	32.9	33.4	32.75	32.88	0.0	0.0	531986.0	17587385.5	553
2013-03-12	34.15	34.15	32.9	32.88	-1.25	-3.66	417662.0	14033337.75	502
2013-03-11	34.25	34.75	33.9	34.13	0.0	0.0	633754.0	21698382.25	597
2013-03-10	33.75	34.5	33.65	34.13	0.38	1.13	892818.0	30401749.25	784
2013-03-09	33.9	34.0	33.5	33.75	0.12	0.36	441108.0	14868018.75	465
2013-03-06	33.5	34.25	33.4	33.63	0.5	1.51	622776.0	21097744.25	673
2013-03-05	33.0	33.65	32.9	33.13	0.38	1.16	463936.0	15423516.0	560
2013-03-04	32.25	33.5	32.25	32.75	0.5	1.55	851026.0	27938206.75	914
2013-03-03	33.15	33.4	32.15	32.25	-0.75	-2.27	576574.0	18821052.25	641
2013-03-02	33.5	33.65	33.0	33.0	-0.38	-1.14	371566.0	12360885.5	433
2013-02-27	33.65	33.9	33.4	33.38	-0.12	-0.36	228694.0	7682720.0	355
2013-02-26	33.75	34.25	33.5	33.5	-0.88	-2.56	419642.0	14201116.0	486
2013-02-25	33.9	35.0	33.75	34.38	0.38	1.12	902138.0	30986783.0	864
2013-02-24	34.25	34.65	33.9	34.0	-0.38	-1.11	707756.0	24169019.25	669
2013-02-23	33.0	35.4	33.0	34.38	1.25	3.77	1257516.0	43027148.25	1178
2013-02-20	32.75	34.0	32.4	33.13	0.25	0.76	809708.0	26781670.25	841
2013-02-19	33.25	33.65	32.65	32.88	-0.12	-0.36	675454.0	22360257.5	638
2013-02-18	32.65	33.5	32.5	33.0	0.5	1.54	626822.0	20662480.75	646
2013-02-17	32.4	32.75	31.9	32.5	0.0	0.0	485742.0	15633671.75	567
2013-02-16	32.0	32.75	31.75	32.5	0.62	1.94	453020.0	14583738.0	526
2013-02-13	31.5	32.5	31.5	31.88	0.25	0.79	690672.0	22129749.0	746
2013-02-12	32.25	32.25	31.25	31.63	-1.12	-3.42	645962.0	20475725.0	737
2013-02-11	32.15	32.75	31.0	32.75	0.75	2.34	547230.0	17378165.75	703
2013-02-10	32.15	32.4	31.75	32.0	-0.38	-1.17	292940.0	9390903.25	490
2013-02-09	33.75	33.75	32.0	32.38	-1.25	-3.72	422546.0	13964716.0	596
2013-02-06	34.15	34.5	33.5	33.63	-0.5	-1.46	851624.0	28893633.5	911
2013-02-05	34.65	35.0	32.75	34.13	-0.75	-2.15	553726.0	18973083.0	721
2013-02-04	34.75	35.75	34.75	34.88	0.13	0.37	1044166.0	36766746.75	1169
2013-02-03	34.65	35.75	34.4	34.75	0.25	0.72	1214332.0	42316395.5	1219
2013-02-02	34.5	35.0	34.0	34.5	0.25	0.73	646432.0	22356461.5	772
2013-01-30	34.65	34.75	34.25	34.25	-0.38	-1.1	468270.0	16157264.75	582
2013-01-29	35.0	35.0	34.5	34.63	-0.25	-0.72	541784.0	18785331.0	684
2013-01-28	35.0	35.25	34.0	34.88	0.0	0.0	714862.0	24840817.5	969
2013-01-27	34.4	37.0	34.0	34.88	0.75	2.2	1837318.0	64990624.25	2272
2013-01-26	34.65	34.75	34.0	34.13	-0.62	-1.78	994954.0	34198969.75	1351
2013-01-23	35.75	36.15	34.5	34.75	-1.25	-3.47	658674.0	23414327.0	1148
2013-01-22	37.0	37.25	35.9	36.0	-1.25	-3.36	921870.0	33802559.5	1412
2013-01-21	35.5	37.9	35.15	37.25	1.25	3.47	2581458.0	94914950.25	3475
2013-01-20	35.5	36.75	34.9	36.0	-0.13	-0.36	1809714.0	64313944.5	2379
2013-01-19	33.9	36.5	33.65	36.13	2.5	7.43	1296960.0	45478537.25	1647
2013-01-16	33.75	34.5	33.5	33.63	-0.37	-1.09	740388.0	25223588.75	1143
2013-01-15	35.65	35.75	33.75	34.0	-1.75	-4.9	1015180.0	35350373.0	1452
2013-01-14	36.5	37.0	35.5	35.75	-0.63	-1.73	1020222.0	36798111.5	1392
2013-01-13	36.15	37.25	35.9	36.38	-0.5	-1.36	1666436.0	60941219.25	2059
2013-01-12	38.25	38.4	36.75	36.88	-1.5	-3.91	951414.0	35809262.0	1392
2013-01-09	38.9	39.15	38.4	38.38	-0.87	-2.22	1006438.0	38947584.25	1347
2013-01-08	38.9	39.5	37.5	39.25	0.25	0.64	1292482.0	49958179.5	1866
2013-01-07	39.25	39.4	38.9	39.0	-0.38	-0.96	679112.0	26529791.5	1101
2013-01-06	39.75	40.15	38.75	39.38	-0.25	-0.63	1548194.0	60765636.75	2018
2013-01-05	39.65	40.5	38.15	39.63	0.5	1.28	1750922.0	68636730.75	2693
2013-01-02	38.75	42.25	37.65	39.13	0.38	0.98	4479798.0	179445865.25	5760
2013-01-01	40.0	40.75	38.4	38.75	-0.5	-1.27	1611348.0	63741748.75	2273
2012-12-31	41.4	41.5	38.9	39.25	-1.88	-4.57	1800646.0	72156614.75	2744
2012-12-30	43.5	43.9	40.5	41.13	-2.12	-4.9	1811624.0	75469178.75	2817
2012-12-29	42.75	44.5	42.65	43.25	0.25	0.58	1903302.0	83152653.25	2970
2012-12-26	43.9	44.75	42.25	43.0	-1.25	-2.82	1910926.0	83164766.25	3015
2012-12-25	46.25	46.25	43.65	44.25	-1.63	-3.55	1613142.0	72124478.0	2705
2012-12-24	44.9	47.0	44.65	45.88	1.25	2.8	4214836.0	192191264.75	5854
2012-12-23	47.0	50.0	42.75	44.63	-2.12	-4.53	6736720.0	312515387.75	9719
2012-12-22	45.75	48.0	44.5	46.75	0.0	0.0	2456394.0	114340116.25	3466
2012-12-19	50.6	50.8	46.65	46.75	-4.0	-7.88	1438834.0	69964065.75	2823
2012-12-18	55.3	55.9	49.5	50.75	-4.25	-7.73	2710270.0	141029307.0	4686
2012-12-17	55.1	56.0	53.6	55.0	0.0	0.0	1203560.0	65683066.25	2168
2012-12-16	54.3	56.6	54.0	55.0	0.5	0.92	1037790.0	57523539.25	2084
2012-12-15	54.3	54.9	53.1	54.5	0.87	1.62	1180162.0	63696407.75	2294
2012-12-12	56.5	56.8	52.6	53.63	-2.87	-5.08	1405610.0	77072194.25	3521
2012-12-11	57.5	58.5	56.3	56.5	-0.25	-0.44	2187070.0	125032306.75	4297
2012-12-10	55.3	59.0	55.0	56.75	2.0	3.65	3688264.0	209989961.75	6504
2012-12-09	54.8	57.0	53.5	54.75	-1.5	-2.67	2521378.0	140099017.25	5974
2012-12-08	62.9	63.4	56.3	56.25	-6.25	-10.0	3288094.0	191392991.25	5366
2012-12-05	63.8	64.3	62.0	62.5	-0.5	-0.79	976612.0	61917798.0	2193
2012-12-04	63.5	65.4	62.6	63.0	0.0	0.0	1558840.0	99888947.5	3250
2012-12-03	64.3	65.8	62.6	63.0	-0.25	-0.4	1503980.0	96666607.0	4192
2012-12-02	64.1	69.0	62.9	63.25	-6.5	-9.32	3537634.0	230428447.25	8078
2012-12-01	79.4	82.0	69.8	69.75	-7.75	-10.0	2125904.0	161344425.25	5530
2012-11-28	76.1	81.5	75.1	77.5	0.5	0.65	767348.0	60226897.75	2763
2012-11-27	76.8	82.5	74.5	77.0	-1.0	-1.28	694226.0	53273200.5	1913
2012-11-26	76.8	79.9	73.0	78.0	1.0	1.3	756312.0	57882964.0	2240
2012-11-25	82.0	86.5	75.1	77.0	-6.0	-7.23	1012506.0	80708008.25	3237
2012-11-24	79.5	83.0	79.0	83.0	4.12	5.22	700670.0	56580466.0	2238
2012-11-21	78.5	81.5	77.8	78.88	-2.12	-2.62	955424.0	75643893.0	3101
2012-11-20	87.0	89.5	80.1	81.0	-5.5	-6.36	1860304.0	156037271.5	4846
2012-11-19	88.3	92.5	83.5	86.5	-5.5	-5.98	2182908.0	191475557.0	5968
2012-11-18	94.3	95.0	88.5	92.0	-5.5	-5.64	1170778.0	105926483.25	4029
2012-11-17	92.8	97.5	89.1	97.5	2.5	2.63	890558.0	82030848.5	3220
2012-11-14	93.5	99.0	91.6	95.0	-1.5	-1.55	553896.0	52982755.75	2544
2012-11-13	90.0	96.5	88.5	96.5	7.5	8.43	683056.0	62483450.0	2503
2012-11-12	86.8	91.0	86.8	89.0	-7.38	-7.66	1377466.0	120957401.5	3463
2012-11-11	105.2	106.0	96.4	96.38	-10.62	-9.93	957188.0	95448970.75	2919
2012-11-10	103.2	107.6	102.2	107.0	2.25	2.15	808870.0	84780017.5	2323
2012-11-07	109.2	110.6	104.6	104.75	-5.25	-4.77	787732.0	83808399.75	2793
2012-11-06	116.6	117.6	105.0	110.0	-4.88	-4.25	1223220.0	132397620.25	4145
2012-11-05	107.6	114.8	106.0	114.88	10.38	9.93	436600.0	48383048.75	707
2012-11-04	95.0	104.6	94.5	104.5	9.5	10.0	597792.0	60326045.0	1232
2012-11-03	94.1	99.5	92.3	95.0	0.0	0.0	629092.0	60498823.5	2101
2012-10-24	86.1	95.0	86.1	95.0	7.5	8.57	683444.0	62021400.0	2374
2012-10-23	90.3	94.0	87.5	87.5	-5.5	-5.91	595838.0	54110269.0	2407
2012-10-22	100.0	101.6	90.0	93.0	-6.0	-6.06	1216906.0	116814696.75	4022
2012-10-21	90.5	99.0	88.5	99.0	9.0	10.0	1284734.0	119142974.5	2903
2012-10-20	92.0	94.5	89.8	90.0	-2.0	-2.17	675022.0	61932600.25	2596
2012-10-17	92.8	96.8	87.8	92.0	0.25	0.27	1178164.0	110166964.25	4073
2012-10-16	83.3	91.8	82.0	91.75	8.25	9.88	879654.0	78691943.5	1621
2012-10-15	85.9	88.9	83.5	83.5	-3.5	-4.02	449670.0	38936163.5	1360
2012-10-14	83.5	90.0	82.0	87.0	2.87	3.41	550326.0	47609038.25	1908
2012-10-13	89.0	91.5	84.1	84.13	-5.37	-6.0	502630.0	44214350.75	1632
2012-10-10	81.0	89.5	80.0	89.5	8.12	9.98	550812.0	46016799.25	1331
2012-10-09	75.8	81.4	73.0	81.38	5.88	7.79	505296.0	39715701.0	930
2012-10-08	76.5	77.0	75.1	75.5	-1.0	-1.31	179634.0	13609297.75	513
2012-10-07	75.5	78.0	75.1	76.5	1.0	1.32	283084.0	21690734.75	811
2012-10-06	78.1	79.8	75.5	75.5	-4.0	-5.03	324212.0	25059514.5	1107
2012-10-03	84.5	86.5	79.0	79.5	-6.0	-7.02	770426.0	63299575.25	2277
2012-10-02	83.5	87.5	80.0	85.5	0.62	0.73	820638.0	68864238.75	2113
2012-10-01	77.8	84.9	77.0	84.88	6.25	7.95	676616.0	54162012.0	1459
2012-09-30	78.6	80.3	77.5	78.63	-1.37	-1.71	156266.0	12329278.5	479
2012-09-29	78.6	81.4	75.0	80.0	0.0	0.0	437538.0	34314424.5	1231
2012-09-26	75.5	80.0	75.5	80.0	3.62	4.74	496922.0	38774710.25	1192
2012-09-25	79.0	84.0	75.0	76.38	-3.12	-3.92	707704.0	55666778.75	1796
2012-09-24	75.6	79.9	75.0	79.5	3.5	4.61	366590.0	28470607.25	875
2012-09-22	76.5	76.8	75.0	76.0	-0.38	-0.5	77672.0	5870039.5	263
2012-09-19	75.5	77.5	75.5	76.38	0.88	1.17	86986.0	6638953.0	298
2012-09-18	76.5	76.5	75.5	75.5	-0.5	-0.66	83160.0	6287032.75	270
2012-09-17	76.8	78.0	75.0	76.0	-0.38	-0.5	191540.0	14676613.0	466
2012-09-16	76.8	77.5	76.3	76.38	0.13	0.17	179172.0	13768766.5	505
2012-09-15	78.4	78.5	76.0	76.25	-0.25	-0.33	284262.0	21961277.5	773
2012-09-12	75.8	78.6	75.5	76.5	1.0	1.32	623610.0	48114332.75	1972
2012-09-11	77.0	80.3	75.0	75.5	-5.5	-6.79	757964.0	58737637.0	2683
2012-09-10	90.0	94.3	81.0	81.0	-9.0	-10.0	626922.0	53185141.0	1564
2012-09-09	92.3	93.9	89.0	90.0	-1.75	-1.91	258236.0	23549123.0	989
2012-09-08	85.0	91.8	85.0	91.75	8.25	9.88	346012.0	30857859.75	766
2012-09-05	81.5	85.0	80.6	83.5	1.5	1.83	279598.0	23306548.25	737
2012-09-04	81.8	83.0	80.0	82.0	1.5	1.86	200972.0	16406696.0	666
2012-09-03	85.0	85.0	80.0	80.5	-2.0	-2.42	237530.0	19356027.25	930
2012-09-02	80.0	85.3	77.9	82.5	3.0	3.77	412418.0	33698060.5	1296
2012-09-01	76.6	80.5	76.4	79.5	3.0	3.92	385764.0	30091404.75	879
2012-08-29	75.5	79.5	75.0	76.5	0.5	0.66	359046.0	27766001.25	1126
2012-08-28	82.0	82.0	75.5	76.0	-6.5	-7.88	563082.0	44026485.5	1558
2012-08-27	84.9	84.9	81.5	82.5	-2.38	-2.8	124666.0	10325354.0	306
2012-08-26	86.6	86.9	84.8	84.88	-0.25	-0.29	116310.0	9973788.5	462
2012-08-25	87.3	88.8	85.0	85.13	0.13	0.15	220386.0	19227303.5	686
2012-08-15	82.8	85.4	82.0	85.0	3.0	3.66	353516.0	29601076.25	845
2012-08-14	82.5	85.0	81.5	82.0	0.37	0.45	368844.0	30584702.75	1008
2012-08-13	80.0	85.1	79.8	81.63	0.63	0.78	360876.0	29953511.5	1336
2012-08-12	85.6	88.5	81.0	81.0	-5.63	-6.5	366434.0	31044246.75	1241
2012-08-11	88.8	90.5	81.0	86.63	-0.37	-0.43	1256612.0	106387227.25	3711
2012-08-08	78.4	87.0	78.4	87.0	7.87	9.95	371570.0	30671831.75	874
2012-08-07	76.0	80.5	76.0	79.13	4.13	5.51	479230.0	37497256.25	1350
2012-08-06	75.8	76.0	74.8	75.0	-1.5	-1.96	121528.0	9138193.5	380
2012-08-05	77.0	78.5	75.5	76.5	-0.38	-0.49	447546.0	34223523.25	1117
2012-08-04	80.3	85.0	76.8	76.88	-3.12	-3.9	1428234.0	112955545.75	3503
2012-08-01	85.4	85.4	78.1	80.0	2.37	3.05	1271540.0	103928063.5	2613
2012-07-31	77.6	77.6	77.6	77.63	7.0	9.91	61952.0	4809024.0	109
2012-07-30	64.3	70.6	62.3	70.63	6.38	9.93	674500.0	44883721.25	800
2012-07-29	57.5	64.3	56.1	64.25	5.75	9.83	1401556.0	83670995.75	2181
2012-07-28	58.0	60.0	56.0	58.5	0.75	1.3	2159634.0	124863594.25	4047
2012-07-25	53.4	58.0	51.5	57.75	4.25	7.94	1124406.0	62324585.75	2537
2012-07-24	51.6	55.3	50.0	53.5	3.25	6.47	1307852.0	68830138.0	2429
2012-07-23	45.0	50.3	45.0	50.25	4.5	9.84	557336.0	26466017.75	666
2012-07-22	45.5	46.25	45.25	45.75	-0.63	-1.36	55750.0	2539398.5	119
2012-07-21	46.0	47.0	45.5	46.38	-0.12	-0.26	157534.0	7274935.25	245
2012-07-18	45.0	46.5	44.65	46.5	1.5	3.33	224120.0	10224907.25	300
2012-07-17	46.15	47.5	44.9	45.0	-1.75	-3.74	237378.0	10845423.75	259
2012-07-16	46.0	46.75	45.75	46.75	0.5	1.08	235868.0	10869723.0	292
2012-07-15	44.5	47.5	44.5	46.25	1.12	2.48	388964.0	17954328.5	571
2012-07-14	44.4	46.0	44.25	45.13	1.0	2.27	295218.0	13270111.25	344
2012-07-11	44.4	44.5	43.9	44.13	-0.25	-0.56	115674.0	5098333.0	175
2012-07-10	44.15	44.4	43.9	44.38	0.13	0.29	153754.0	6765563.0	235
2012-07-09	44.15	44.75	43.9	44.25	0.12	0.27	191758.0	8467596.75	290
2012-07-08	44.65	45.4	44.0	44.13	-0.75	-1.67	276432.0	12271084.5	509
2012-07-07	44.0	45.15	43.15	44.88	0.38	0.85	677314.0	29930926.0	802
2012-07-04	44.25	44.75	43.9	44.5	-0.13	-0.29	281142.0	12409235.25	392
2012-07-03	44.5	45.5	44.25	44.63	-0.25	-0.56	402568.0	18017094.0	539
2012-07-02	44.75	44.9	43.65	44.88	0.13	0.29	385186.0	16962502.5	444
2012-07-01	43.75	45.0	42.5	44.75	0.87	1.98	614810.0	27204390.5	891
2012-06-30	47.75	48.0	43.5	43.88	-3.5	-7.39	1279542.0	57739521.25	2343
2012-06-27	47.65	48.5	44.5	47.38	-0.87	-1.8	595076.0	27505047.5	839
2012-06-26	46.5	49.0	46.0	48.25	1.62	3.47	624008.0	29568721.25	535
2012-06-25	45.5	46.65	44.65	46.63	0.63	1.37	305294.0	13818425.5	383
2012-06-24	47.25	47.75	45.65	46.0	-1.5	-3.16	372708.0	17322975.25	620
2012-06-23	47.0	50.0	46.75	47.5	-0.25	-0.52	487092.0	23430444.75	741
2012-06-20	46.4	48.0	45.75	47.75	1.5	3.24	327066.0	15437026.0	482
2012-06-19	47.15	47.15	45.0	46.25	-1.13	-2.38	562036.0	25706776.25	770
2012-06-18	47.5	49.5	46.9	47.38	-1.25	-2.57	1134074.0	54627479.25	1724
2012-06-17	48.65	48.75	47.0	48.63	4.25	9.58	1074112.0	51894043.0	1358
2012-06-16	41.0	44.4	37.0	44.38	4.0	9.91	1035812.0	42367339.75	1454
2012-06-13	40.15	40.65	39.25	40.38	0.38	0.95	632498.0	25295470.25	739
2012-06-12	38.4	40.0	37.75	40.0	1.25	3.23	665086.0	25925620.0	893
2012-06-11	38.25	39.0	37.65	38.75	0.75	1.97	542624.0	20854333.5	655
2012-06-10	36.4	38.0	35.75	38.0	1.62	4.45	387780.0	14259406.75	629
2012-06-09	37.5	38.0	36.0	36.38	-1.0	-2.68	278054.0	10292656.0	673
2012-06-06	37.5	37.9	35.5	37.38	0.0	0.0	979468.0	36044234.5	1258
2012-06-05	38.5	38.75	36.5	37.38	-0.62	-1.63	854546.0	32226702.25	1224
2012-06-04	39.4	40.0	36.5	38.0	-1.75	-4.4	1851500.0	70190308.5	2352
2012-06-03	42.25	43.5	39.15	39.75	-3.38	-7.84	2725476.0	111167435.75	4260
2012-06-02	45.9	46.75	43.15	43.13	-3.87	-8.23	300766.0	13552968.0	596
2012-05-30	47.75	49.15	47.0	47.0	0.0	0.0	818536.0	39529630.0	1404
2012-05-29	48.0	48.0	46.9	47.0	-0.25	-0.53	122414.0	5799687.5	247
2012-05-28	47.0	49.0	47.0	47.25	0.0	0.0	606304.0	29198857.25	892
2012-05-27	46.75	48.25	46.0	47.25	0.25	0.53	393006.0	18551437.25	663
2012-05-26	47.5	47.65	47.0	47.0	0.0	0.0	70908.0	3344099.25	164
2012-05-23	47.9	49.0	47.0	47.0	-1.25	-2.59	272138.0	12967728.75	487
2012-05-22	48.65	48.9	47.75	48.25	-0.25	-0.52	202770.0	9813340.75	463
2012-05-21	47.5	49.0	46.5	48.5	1.37	2.91	334308.0	15880900.75	462
2012-05-20	47.75	48.0	47.0	47.13	0.13	0.28	82222.0	3914385.25	203
2012-05-19	47.75	49.0	46.4	47.0	-1.63	-3.35	182496.0	8781979.25	408
2012-05-16	47.4	50.0	46.0	48.63	1.5	3.18	241052.0	11625492.0	482
2012-05-15	47.5	47.65	47.0	47.13	0.13	0.28	158244.0	7474452.5	304
2012-05-14	47.0	48.0	46.5	47.0	0.0	0.0	99764.0	4716491.5	220
2012-05-13	47.75	48.25	47.0	47.0	-0.75	-1.57	178464.0	8520220.75	259
2012-05-12	49.0	49.0	45.5	47.75	-0.75	-1.55	142222.0	6705856.0	308
2012-05-09	49.0	50.5	48.0	48.5	-0.5	-1.02	387296.0	18970033.0	547
2012-05-08	49.0	49.5	48.5	49.0	0.5	1.03	129662.0	6371710.25	305
2012-05-07	49.0	50.0	48.5	48.5	-0.75	-1.52	190356.0	9350790.75	400
2012-05-06	49.0	52.1	49.0	49.25	0.5	1.03	639674.0	32055625.5	883
2012-05-05	49.5	49.75	48.75	48.75	-1.25	-2.5	219430.0	10798613.5	249
2012-05-02	49.25	50.0	48.5	50.0	1.0	2.04	269136.0	13260229.75	313
2012-05-01	48.9	49.9	48.75	49.0	0.5	1.03	245356.0	12138858.0	380
2012-04-30	49.5	49.5	48.5	48.5	-0.5	-1.02	263898.0	12901295.25	329
2012-04-29	49.65	50.0	49.0	49.0	-0.63	-1.27	198024.0	9779931.5	307
2012-04-28	50.15	50.9	49.5	49.63	-0.5	-1.0	290284.0	14510628.75	494
2012-04-25	51.4	51.8	50.0	50.13	-0.62	-1.22	421350.0	21516705.5	611
2012-04-24	50.0	52.0	49.9	50.75	0.37	0.73	685924.0	35139665.5	1099
2012-04-23	49.0	52.8	48.5	50.38	1.5	3.07	859298.0	43370574.25	1264
2012-04-22	48.5	49.5	47.65	48.88	0.38	0.78	346146.0	16801769.0	551
2012-04-21	48.65	49.25	47.65	48.5	0.25	0.52	242176.0	11769337.75	467
2012-04-18	49.5	50.5	48.15	48.25	-1.25	-2.53	791500.0	38872116.5	1160
2012-04-17	48.5	50.5	47.65	49.5	2.0	4.21	654252.0	32148073.75	1189
2012-04-16	45.5	48.5	44.5	47.5	1.5	3.26	843738.0	39975217.5	1445
2012-04-15	47.9	49.25	46.0	46.0	-2.25	-4.66	859548.0	40999622.25	1408
2012-04-14	50.0	52.5	48.25	48.25	-2.25	-4.46	1803618.0	91020255.25	2920
2012-04-11	47.75	51.8	45.75	50.5	3.37	7.15	2495510.0	123574030.0	3007
2012-04-10	43.4	47.15	42.5	47.13	4.25	9.91	1129540.0	50613560.0	1336
2012-04-09	44.0	45.65	41.75	42.88	-2.12	-4.71	1341818.0	57630134.75	1349
2012-04-08	47.75	48.0	42.75	45.0	-2.5	-5.26	914456.0	41501334.25	1201
2012-04-07	48.5	50.0	47.25	47.5	-1.0	-2.06	771272.0	37448410.25	1180
2012-04-04	48.4	50.5	47.4	48.5	0.0	0.0	785910.0	38535967.0	1129
2012-04-03	44.75	49.0	44.15	48.5	3.62	8.07	1098018.0	50535952.5	1193
2012-04-02	44.75	47.15	43.5	44.88	0.25	0.56	2351124.0	105688570.75	2777
2012-04-01	39.9	44.65	39.65	44.63	4.0	9.84	1430446.0	60643975.75	1243
2012-03-31	40.75	41.9	40.0	40.63	-0.25	-0.61	550754.0	22601512.5	546
2012-03-28	42.0	42.0	40.5	40.88	-0.75	-1.8	390184.0	16045837.75	428
2012-03-27	41.5	42.5	41.4	41.63	0.63	1.54	612744.0	25694301.5	675
2012-03-26	40.75	42.15	40.5	41.0	0.37	0.91	869194.0	35964804.75	789
2012-03-25	40.25	41.4	40.0	40.63	0.25	0.62	660452.0	26915424.25	713
2012-03-24	39.75	41.5	39.5	40.38	0.88	2.23	763480.0	31094406.25	804
2012-03-21	39.5	41.5	39.25	39.5	-0.5	-1.25	1413124.0	57264940.75	1676
2012-03-20	39.0	41.25	37.5	40.0	0.25	0.63	2003174.0	79367409.0	2237
2012-03-19	41.25	42.15	39.0	39.75	-0.75	-1.85	2882788.0	117765468.25	3192
[truncated: 654 more rows]
