# Supplementary material for: Effective short-term forecasts of Saudi stock price trends using technical indicators and large-scale multivariate time series
Source: PeerJ Comput Sci. 2023 Jan 6;9:e1205. doi: 10.7717/peerj-cs.1205 (PMC10280263; doi:10.7717/peerj-cs.1205)
Supplement: Supplemental Information 3 [file peerj-cs-09-1205-s003.zip › TASI Dataset 2021/JABAL OMAR_4250.csv]

date	open	high	low	close	change	change_percent	volume_traded	value_traded_SAR	number_trades
2020-03-19	21.82	22.34	21.5	22.18	0.36	1.65	1442427.0	31707224.46	1286
2020-03-18	21.8	22.1	21.5	21.82	0.22	1.02	952840.0	20781385.42	1048
2020-03-17	21.0	22.0	21.0	21.6	0.6	2.86	1114268.0	23992092.0	1254
2020-03-16	22.4	22.4	21.0	21.0	-1.62	-7.16	1080283.0	23588644.08	1185
2020-03-15	23.78	23.78	22.44	22.62	-0.36	-1.57	953706.0	21811790.32	1094
2020-03-12	22.5	24.1	22.04	22.98	-0.88	-3.69	2040982.0	47200894.9	1779
2020-03-11	24.94	25.3	23.5	23.86	-1.08	-4.33	1976520.0	48357474.15	2265
2020-03-10	24.88	24.94	23.22	24.94	2.26	9.96	2027617.0	48865323.84	2149
2020-03-09	22.68	23.7	22.68	22.68	-2.52	-10.0	2531421.0	57708906.26	1866
2020-03-08	27.5	27.5	25.2	25.2	-2.8	-10.0	3283427.0	84468373.15	2369
2020-03-05	29.05	29.6	27.8	28.0	-1.3	-4.44	3370335.0	96196706.4	2568
2020-03-04	29.5	29.7	29.15	29.3	-0.5	-1.68	2122239.0	62554807.45	1556
2020-03-03	29.45	30.3	29.45	29.8	1.0	3.47	4507794.0	135592439.8	2175
2020-03-02	28.7	30.35	28.4	28.8	0.85	3.04	4611392.0	136297403.55	3342
2020-03-01	27.55	28.75	26.9	27.95	-0.95	-3.29	4468722.0	125065053.95	2972
2020-02-27	30.4	30.7	28.75	28.9	-2.05	-6.62	5454948.0	160765917.5	4581
2020-02-26	29.45	31.4	29.2	30.95	1.15	3.86	7962197.0	245519234.7	6399
2020-02-25	27.6	29.95	27.6	29.8	1.9	6.81	6380813.0	184693894.7	4242
2020-02-24	29.25	29.3	27.9	27.9	-1.35	-4.62	4166655.0	118585581.25	2893
2020-02-23	28.65	29.35	28.5	29.25	0.75	2.63	4670456.0	135961686.45	3500
2020-02-20	26.95	28.5	26.95	28.5	1.55	5.75	5328666.0	147660237.65	3281
2020-02-19	26.45	27.0	26.45	26.95	0.45	1.7	1705892.0	45812738.75	1020
2020-02-18	26.6	27.0	26.5	26.5	-0.1	-0.38	1784647.0	47757663.35	1214
2020-02-17	26.25	26.8	26.1	26.6	0.35	1.33	1950801.0	51819207.55	1358
2020-02-16	26.2	26.35	26.0	26.25	0.25	0.96	1335027.0	34922572.9	937
2020-02-13	25.7	26.0	25.55	26.0	0.3	1.17	1325539.0	34172554.05	984
2020-02-12	25.6	25.8	25.5	25.7	0.2	0.78	846698.0	21695336.85	680
2020-02-11	25.05	25.7	25.05	25.5	0.3	1.19	1064284.0	27068814.2	1038
2020-02-10	24.84	25.35	24.54	25.2	0.38	1.53	931801.0	23315724.96	1134
2020-02-09	25.25	25.45	24.48	24.82	-0.53	-2.09	1544017.0	38174665.59	1552
2020-02-06	25.75	25.75	25.3	25.35	-0.2	-0.78	744308.0	19012677.05	856
2020-02-05	26.2	26.2	25.45	25.55	-0.55	-2.11	1639196.0	42266133.6	1349
2020-02-04	25.8	26.35	25.8	26.1	0.5	1.95	1764548.0	46037842.2	1237
2020-02-03	26.35	26.55	25.55	25.6	-0.85	-3.21	1546521.0	40193699.5	1582
2020-02-02	26.55	26.7	26.4	26.45	-0.35	-1.31	810353.0	21469586.25	704
2020-01-30	26.6	26.9	26.6	26.8	0.15	0.56	518529.0	13865071.85	630
2020-01-29	26.45	26.85	26.45	26.65	0.0	0.0	639416.0	17083973.75	622
2020-01-28	26.65	26.85	26.45	26.65	-0.1	-0.37	1022357.0	27210719.7	954
2020-01-27	27.1	27.2	26.65	26.75	-0.25	-0.93	1907772.0	51484592.75	1580
2020-01-26	26.65	27.2	26.45	27.0	0.25	0.93	1090077.0	29130701.55	1037
2020-01-23	27.05	27.05	26.65	26.75	-0.35	-1.29	1113681.0	29870582.7	1043
2020-01-22	26.9	27.4	26.9	27.1	0.35	1.31	2809551.0	76367194.9	2292
2020-01-21	26.3	26.9	26.2	26.75	0.45	1.71	1556275.0	41376042.15	1273
2020-01-20	26.3	26.5	26.25	26.3	-0.1	-0.38	846552.0	22309868.15	855
2020-01-19	26.5	26.6	26.35	26.4	0.1	0.38	1028645.0	27244262.05	908
2020-01-16	26.7	26.7	26.2	26.3	-0.35	-1.31	1976885.0	52199155.6	1735
2020-01-15	27.0	27.05	26.6	26.65	-0.25	-0.93	941712.0	25247396.85	918
2020-01-14	27.1	27.2	26.8	26.9	-0.1	-0.37	1366646.0	36900389.45	1156
2020-01-13	26.9	27.3	26.85	27.0	0.2	0.75	1820644.0	49302640.95	1658
2020-01-12	26.45	26.8	26.3	26.8	0.5	1.9	1408158.0	37359064.05	1030
2020-01-09	26.0	26.4	26.0	26.3	0.75	2.94	1095164.0	28681174.2	904
2020-01-08	25.6	25.85	25.2	25.55	-0.1	-0.39	1179492.0	30163292.05	1031
2020-01-07	26.05	26.25	25.65	25.65	-0.2	-0.77	920761.0	23886937.4	839
2020-01-06	25.95	26.1	25.45	25.85	-0.15	-0.58	944899.0	24357775.1	1011
2020-01-05	26.0	26.5	25.9	26.0	-0.7	-2.62	1804246.0	47250923.45	1499
2020-01-02	26.65	26.9	26.65	26.7	0.05	0.19	876100.0	23448332.45	913
2020-01-01	27.25	27.35	26.45	26.65	-0.5	-1.84	2954453.0	79614844.55	2234
2019-12-31	26.55	27.15	26.25	27.15	0.7	2.65	2413382.0	64677028.95	2128
2019-12-30	26.3	26.8	26.3	26.45	0.25	0.95	3351515.0	89186833.9	2327
2019-12-29	25.8	26.2	25.75	26.2	0.55	2.14	1481333.0	38491345.0	1194
2019-12-26	25.7	25.95	25.55	25.65	-0.05	-0.19	878713.0	22614283.75	794
2019-12-25	25.55	26.3	25.45	25.7	0.1	0.39	2427567.0	62932235.95	1746
2019-12-24	25.6	25.75	25.15	25.6	0.05	0.2	1306353.0	33215412.0	1238
2019-12-23	25.75	26.0	25.3	25.55	0.15	0.59	2059283.0	52863985.1	1837
2019-12-22	25.65	25.7	25.35	25.4	-0.2	-0.78	965667.0	24619742.9	847
2019-12-19	25.65	25.85	25.25	25.6	0.2	0.79	1307354.0	33430233.8	1248
2019-12-18	24.74	25.5	24.74	25.4	0.7	2.83	2494610.0	62923003.8	2210
2019-12-17	23.82	24.76	23.78	24.7	0.96	4.04	2033140.0	49498999.58	1989
2019-12-16	23.76	23.84	23.64	23.74	0.18	0.76	669172.0	15888374.72	817
2019-12-15	23.72	23.78	23.5	23.56	-0.1	-0.42	471931.0	11145460.38	672
2019-12-12	23.96	23.96	23.62	23.66	-0.3	-1.25	528175.0	12548068.72	679
2019-12-11	23.98	24.06	23.84	23.96	0.08	0.34	411257.0	9852947.4	629
2019-12-10	23.9	24.02	23.72	23.88	-0.02	-0.08	433286.0	10341075.3	616
2019-12-09	24.16	24.4	23.86	23.9	-0.18	-0.75	1106656.0	26744957.78	1179
2019-12-08	23.48	24.18	23.48	24.08	0.6	2.56	990377.0	23646510.44	953
2019-12-05	23.5	23.56	23.44	23.48	0.04	0.17	290864.0	6832923.8	389
2019-12-04	23.52	23.54	23.3	23.44	-0.08	-0.34	487786.0	11428647.02	613
2019-12-03	23.7	23.84	23.52	23.52	-0.36	-1.51	375075.0	8875323.14	636
2019-12-02	23.88	24.1	23.68	23.88	0.08	0.34	808354.0	19314472.46	914
2019-12-01	23.6	23.82	23.58	23.8	0.24	1.02	507186.0	12032843.86	590
2019-11-28	23.28	23.56	23.28	23.56	0.28	1.2	267598.0	6254316.34	513
2019-11-27	23.44	23.5	23.1	23.28	-0.18	-0.77	842698.0	19605643.0	1198
2019-11-26	23.7	23.74	23.36	23.46	-0.28	-1.18	675764.0	15920121.1	844
2019-11-25	23.8	23.82	23.7	23.74	-0.06	-0.25	594439.0	14111843.86	623
2019-11-24	23.94	24.06	23.74	23.8	-0.12	-0.5	736263.0	17568786.6	677
2019-11-21	24.16	24.16	23.92	23.92	-0.16	-0.66	684116.0	16429424.64	727
2019-11-20	24.02	24.16	23.92	24.08	0.08	0.33	646133.0	15541233.36	754
2019-11-19	23.8	24.1	23.78	24.0	0.16	0.67	573030.0	13697940.3	876
2019-11-18	23.78	23.9	23.5	23.84	0.04	0.17	866516.0	20562433.64	1044
2019-11-17	24.22	24.22	23.76	23.8	-0.42	-1.73	799660.0	19102608.12	1132
2019-11-14	24.32	24.38	24.2	24.22	-0.16	-0.66	264631.0	6431108.2	616
2019-11-13	24.5	24.54	24.34	24.38	-0.12	-0.49	498226.0	12186641.32	719
2019-11-12	24.58	24.58	24.5	24.5	-0.06	-0.24	555506.0	13631217.58	655
2019-11-11	24.5	24.64	24.48	24.56	0.06	0.24	693954.0	17019894.3	690
2019-11-10	24.58	24.72	24.42	24.5	-0.02	-0.08	927317.0	22731217.6	877
2019-11-07	24.56	24.78	24.32	24.52	-0.04	-0.16	1067645.0	26196208.28	1037
2019-11-06	24.76	24.8	24.56	24.56	-0.2	-0.81	343595.0	8471057.84	498
2019-11-05	24.6	24.9	24.6	24.76	0.18	0.73	473657.0	11726230.8	691
2019-11-04	24.5	24.62	24.34	24.58	0.1	0.41	561453.0	13767913.34	726
2019-11-03	24.72	24.9	24.2	24.48	-0.62	-2.47	1118246.0	27369400.6	1202
2019-10-31	25.0	25.5	25.0	25.1	-1.05	-4.02	2212507.0	55795751.8	1817
2019-10-30	26.2	26.3	25.8	26.15	0.2	0.77	835127.0	21723901.95	797
2019-10-29	26.6	26.6	25.5	25.95	-0.9	-3.35	1924534.0	49890081.6	1721
2019-10-28	27.7	27.7	26.8	26.85	-0.85	-3.07	557804.0	15202392.9	761
2019-10-27	27.65	27.95	27.5	27.7	-0.05	-0.18	382126.0	10593346.45	502
2019-10-24	27.95	27.95	27.6	27.75	-0.15	-0.54	452773.0	12561881.0	532
2019-10-23	28.0	28.2	27.7	27.9	-0.1	-0.36	523165.0	14596521.0	823
2019-10-22	27.6	28.25	27.5	28.0	0.4	1.45	1171326.0	32726640.7	1477
2019-10-21	28.0	28.1	27.3	27.6	-0.4	-1.43	1112968.0	30745208.4	1184
2019-10-20	26.95	28.35	26.8	28.0	1.6	6.06	1913948.0	52753519.45	1950
2019-10-17	26.3	26.65	26.25	26.4	0.0	0.0	384995.0	10190372.55	731
2019-10-16	26.1	26.7	25.75	26.4	0.35	1.34	1256299.0	32835391.65	1636
2019-10-15	27.3	27.3	26.0	26.05	-1.1	-4.05	866392.0	22971939.1	1009
2019-10-14	27.55	27.9	27.0	27.15	-0.45	-1.63	396253.0	10875995.4	613
2019-10-13	27.9	28.35	27.6	27.6	-0.3	-1.08	1073135.0	30123472.65	957
2019-10-10	27.7	27.9	27.2	27.9	0.4	1.45	696775.0	19198116.05	739
2019-10-09	27.75	27.95	27.25	27.5	-0.1	-0.36	1071604.0	29618194.85	936
2019-10-08	28.5	28.65	27.6	27.6	-1.2	-4.17	2240025.0	62906697.3	1782
2019-10-07	29.15	29.15	28.5	28.8	-0.2	-0.69	1273733.0	36558660.35	1051
2019-10-06	28.15	29.7	28.05	29.0	1.1	3.94	3638408.0	106251109.75	2935
2019-10-03	26.75	28.15	26.4	27.9	1.1	4.1	2093637.0	57326855.2	1909
2019-10-02	26.7	26.9	26.35	26.8	0.05	0.19	1207129.0	32205152.05	1641
2019-10-01	26.5	27.1	26.45	26.75	0.35	1.33	2093503.0	56138308.6	1890
2019-09-30	25.7	26.6	25.7	26.4	0.95	3.73	3497842.0	91696927.75	2579
2019-09-29	25.15	25.6	25.1	25.45	0.35	1.39	785500.0	19979369.3	800
2019-09-26	25.05	25.25	25.0	25.1	0.0	0.0	238128.0	5972902.6	395
2019-09-25	25.2	25.3	25.05	25.1	-0.15	-0.59	428310.0	10773404.2	524
2019-09-24	24.84	25.25	24.82	25.25	0.43	1.73	396147.0	9931236.7	545
2019-09-22	24.56	24.94	24.54	24.82	0.28	1.14	287429.0	7124366.0	375
2019-09-19	24.5	24.6	24.42	24.54	0.04	0.16	358229.0	8780207.34	402
2019-09-18	24.78	24.8	24.5	24.5	-0.12	-0.49	322594.0	7959689.8	539
2019-09-17	24.8	25.0	24.48	24.62	-0.12	-0.49	741273.0	18321247.28	852
2019-09-16	25.2	25.35	24.72	24.74	-0.36	-1.43	779151.0	19436818.6	1043
2019-09-15	25.05	25.3	24.96	25.1	-0.25	-0.99	820238.0	20599503.27	750
2019-09-12	25.45	25.6	25.35	25.35	-0.05	-0.2	517176.0	13146625.7	517
2019-09-11	25.5	25.7	25.05	25.4	0.15	0.59	856436.0	21704260.55	860
2019-09-10	25.65	25.75	25.15	25.25	-0.45	-1.75	755779.0	19184426.95	852
2019-09-09	26.0	26.05	25.7	25.7	-0.2	-0.77	600312.0	15564941.95	712
2019-09-08	25.55	25.9	25.45	25.9	0.45	1.77	508839.0	13060920.85	680
2019-09-05	25.45	25.65	25.4	25.45	0.0	0.0	510878.0	13040768.8	608
2019-09-04	25.35	25.45	25.25	25.45	0.15	0.59	520611.0	13192195.9	493
2019-09-03	25.5	25.5	25.25	25.3	-0.1	-0.39	390576.0	9897780.9	596
2019-09-02	25.5	25.5	25.05	25.4	0.1	0.4	661204.0	16704215.7	777
2019-09-01	25.35	25.55	25.05	25.3	-0.05	-0.2	488064.0	12333445.05	593
2019-08-29	25.6	25.7	25.35	25.35	-0.15	-0.59	556283.0	14182075.6	582
2019-08-28	25.1	25.6	25.05	25.5	0.4	1.59	513885.0	13060265.45	673
2019-08-27	25.4	25.45	25.0	25.1	-0.15	-0.59	1213011.0	30501802.9	987
2019-08-26	25.65	25.8	25.2	25.25	-0.4	-1.56	1587022.0	40305561.15	1436
2019-08-25	26.2	26.2	25.6	25.65	-0.75	-2.84	709194.0	18311918.9	902
2019-08-22	26.7	26.7	26.35	26.4	-0.35	-1.31	560984.0	14855801.8	807
2019-08-21	27.1	27.1	26.7	26.75	-0.35	-1.29	715076.0	19210258.35	724
2019-08-20	27.4	27.5	27.05	27.1	-0.3	-1.09	691730.0	18811309.95	835
2019-08-19	27.7	27.8	27.35	27.4	-0.2	-0.72	659352.0	18155464.15	714
2019-08-18	27.7	27.95	27.45	27.6	-0.1	-0.36	489513.0	13540696.15	506
2019-08-08	27.35	27.7	27.3	27.7	0.2	0.73	217375.0	5996148.4	389
2019-08-07	27.05	27.5	26.95	27.5	0.6	2.23	466608.0	12715127.1	662
2019-08-06	27.05	27.05	26.5	26.9	-0.15	-0.55	386431.0	10320112.4	586
2019-08-05	27.6	27.65	27.0	27.05	-0.55	-1.99	553218.0	15081248.75	788
2019-08-04	28.05	28.1	27.55	27.6	-0.55	-1.95	382693.0	10610198.05	658
2019-08-01	28.4	28.4	28.1	28.15	-0.25	-0.88	375788.0	10590582.65	475
2019-07-31	28.5	28.65	28.2	28.4	-0.2	-0.7	318315.0	9017249.6	512
2019-07-30	28.7	28.85	28.4	28.6	-0.2	-0.69	242929.0	6954234.3	368
2019-07-29	29.15	29.15	28.7	28.8	-0.3	-1.03	397629.0	11474480.65	453
2019-07-28	28.8	29.1	28.65	29.1	0.25	0.87	646672.0	18713062.5	586
2019-07-25	28.6	29.0	28.6	28.85	0.75	2.67	1216603.0	35119032.55	1184
2019-07-24	28.15	28.25	28.0	28.1	-0.15	-0.53	181377.0	5097651.9	318
2019-07-23	28.6	28.6	28.1	28.25	-0.35	-1.22	266490.0	7543760.0	477
2019-07-22	28.65	28.8	28.55	28.6	0.0	0.0	183554.0	5260753.15	266
2019-07-21	29.15	29.15	28.45	28.6	-0.7	-2.39	609423.0	17477616.9	775
2019-07-18	29.2	29.5	29.1	29.3	0.1	0.34	280051.0	8206395.85	434
2019-07-17	29.3	29.3	29.15	29.2	-0.15	-0.51	393045.0	11495905.25	409
2019-07-16	29.45	29.55	29.2	29.35	-0.15	-0.51	431816.0	12668386.55	569
2019-07-15	29.1	29.85	29.1	29.5	0.45	1.55	975397.0	28769843.25	1146
2019-07-14	28.8	29.4	28.7	29.05	0.3	1.04	996847.0	28937949.45	963
2019-07-11	28.45	28.8	28.35	28.75	0.25	0.88	695604.0	19873434.85	579
2019-07-10	28.15	28.6	28.15	28.5	0.4	1.42	452319.0	12838017.75	614
2019-07-09	28.1	28.2	28.0	28.1	0.05	0.18	289851.0	8157178.75	325
2019-07-08	28.0	28.1	27.9	28.05	0.05	0.18	226307.0	6330758.65	339
2019-07-07	28.25	28.45	28.0	28.0	-0.2	-0.71	327944.0	9222777.65	454
2019-07-04	28.3	28.35	28.15	28.2	-0.05	-0.18	152954.0	4315940.1	284
2019-07-03	28.25	28.3	28.2	28.25	-0.1	-0.35	215494.0	6094027.85	337
2019-07-02	28.7	28.7	28.3	28.35	-0.35	-1.22	347230.0	9900514.05	473
2019-07-01	28.2	28.7	28.05	28.7	0.5	1.77	358004.0	10178369.85	531
2019-06-30	28.35	28.45	28.15	28.2	-0.05	-0.18	361826.0	10228619.75	422
2019-06-27	28.0	28.25	27.8	28.25	0.3	1.07	422032.0	11830159.15	548
2019-06-26	28.1	28.15	27.9	27.95	0.05	0.18	295867.0	8287195.75	415
2019-06-25	27.5	27.95	27.4	27.9	0.45	1.64	290051.0	8013262.45	504
2019-06-24	28.0	28.15	27.2	27.45	-0.6	-2.14	599767.0	16548672.85	867
2019-06-23	28.2	28.5	28.0	28.05	-0.3	-1.06	365588.0	10299667.7	441
2019-06-20	28.6	28.7	28.2	28.35	-0.35	-1.22	597275.0	16967219.35	784
2019-06-19	29.4	29.6	28.7	28.7	-0.6	-2.05	900169.0	26317083.95	730
2019-06-18	29.6	29.85	29.25	29.3	-0.25	-0.85	538170.0	15892508.5	691
2019-06-17	28.9	29.65	28.9	29.55	0.65	2.25	1130458.0	33151771.3	1094
2019-06-16	28.8	28.9	28.5	28.9	0.05	0.17	580468.0	16662602.5	485
2019-06-13	28.75	28.85	28.3	28.85	0.0	0.0	1336431.0	38207421.5	882
2019-06-12	28.7	28.85	28.45	28.85	0.0	0.0	917091.0	26261620.75	817
2019-06-11	28.25	28.9	28.2	28.85	0.6	2.12	873700.0	24985801.7	768
2019-06-10	28.7	28.9	28.1	28.25	-0.35	-1.22	821795.0	23542288.6	944
2019-06-09	27.8	28.75	27.8	28.6	0.9	3.25	871685.0	24557752.75	880
2019-05-30	27.1	27.95	26.75	27.7	0.65	2.4	1217178.0	33537430.65	1079
2019-05-29	26.2	27.25	25.9	27.05	0.65	2.46	927418.0	24676766.3	1039
2019-05-28	25.65	26.4	25.45	26.4	0.85	3.33	983200.0	25313305.05	663
2019-05-27	25.9	26.0	25.0	25.55	-0.15	-0.58	1196139.0	30325636.85	1164
2019-05-26	26.15	26.2	25.5	25.7	-0.45	-1.72	1061291.0	27312452.55	946
2019-05-23	26.7	26.75	26.1	26.15	-0.6	-2.24	850772.0	22460765.2	933
2019-05-22	26.0	26.75	26.0	26.75	0.85	3.28	1503561.0	39729878.7	1537
2019-05-21	25.45	25.9	25.45	25.9	0.5	1.97	862869.0	22209128.6	829
2019-05-20	26.3	26.3	25.15	25.4	-1.05	-3.97	1667688.0	42628747.7	1779
2019-05-19	27.35	27.5	26.45	26.45	-1.0	-3.64	1302253.0	35160113.55	1353
2019-05-16	27.45	27.6	27.2	27.45	0.0	0.0	970781.0	26630064.2	852
2019-05-15	27.7	28.0	27.35	27.45	-0.05	-0.18	1665920.0	46125132.2	1438
2019-05-14	27.0	27.9	26.75	27.5	-0.05	-0.18	1804368.0	49445664.05	1716
2019-05-13	28.4	29.0	27.5	27.55	-1.1	-3.84	2061990.0	57977406.8	1781
2019-05-12	30.0	30.0	28.65	28.65	-1.35	-4.5	1118068.0	32840357.1	1269
2019-05-09	30.2	30.35	29.85	30.0	-0.25	-0.83	753355.0	22594608.35	887
2019-05-08	30.65	30.7	30.0	30.25	-0.55	-1.79	1181531.0	35803359.6	1427
2019-05-07	31.1	31.2	30.65	30.8	-0.3	-0.96	685364.0	21144560.35	860
2019-05-06	31.5	31.5	30.7	31.1	-0.6	-1.89	1278915.0	39761350.1	1281
2019-05-05	32.15	32.15	31.65	31.7	-0.45	-1.4	716046.0	22773929.75	696
2019-05-02	32.4	32.45	31.95	32.15	-0.1	-0.31	689480.0	22157832.25	794
2019-05-01	31.75	32.35	31.75	32.25	0.4	1.26	809921.0	25988282.65	860
2019-04-30	31.7	31.9	31.65	31.85	0.15	0.47	482593.0	15321217.0	523
2019-04-29	31.9	31.9	31.45	31.7	-0.1	-0.31	694307.0	22005080.35	822
2019-04-28	32.0	32.25	31.75	31.8	-0.25	-0.78	957654.0	30643663.35	1317
2019-04-25	32.0	32.15	31.85	32.05	0.1	0.31	596441.0	19092205.15	719
2019-04-24	32.4	32.45	31.9	31.95	-0.4	-1.24	1340757.0	43129901.85	1361
2019-04-23	33.15	33.4	32.25	32.35	-0.75	-2.27	1999431.0	65774625.3	1888
2019-04-22	32.85	33.2	32.8	33.1	0.3	0.91	2065164.0	68175864.55	1920
2019-04-21	32.3	32.8	32.25	32.8	0.45	1.39	843521.0	27469055.2	878
2019-04-18	32.3	32.4	32.15	32.35	0.05	0.15	584441.0	18867306.85	490
2019-04-17	32.2	32.7	32.2	32.3	0.1	0.31	1234017.0	40019548.5	1086
2019-04-16	32.2	32.25	32.1	32.2	0.0	0.0	388359.0	12502474.75	418
2019-04-15	32.2	32.25	32.05	32.2	-0.1	-0.31	338825.0	10892689.7	422
2019-04-14	32.2	32.35	32.15	32.3	0.05	0.16	361298.0	11647467.15	513
2019-04-11	32.4	32.4	32.15	32.25	-0.05	-0.15	301299.0	9716821.0	447
2019-04-10	32.15	32.35	32.0	32.3	0.1	0.31	432062.0	13886309.4	613
2019-04-09	32.45	32.45	32.2	32.2	-0.25	-0.77	414084.0	13371211.15	547
2019-04-08	32.15	32.5	32.05	32.45	0.3	0.93	565341.0	18250188.7	713
2019-04-07	32.2	32.5	32.05	32.15	0.25	0.78	801676.0	25840160.0	1028
2019-04-04	31.9	32.05	31.65	31.9	0.0	0.0	641103.0	20412111.15	731
2019-04-03	31.85	32.1	31.8	31.9	0.05	0.16	525015.0	16782442.05	672
2019-04-02	32.15	32.2	31.7	31.85	-0.35	-1.09	1198339.0	38193935.7	1275
2019-04-01	32.05	32.35	31.95	32.2	0.1	0.31	433653.0	13944987.2	589
2019-03-31	32.15	32.25	32.05	32.1	-0.1	-0.31	426816.0	13730271.9	536
2019-03-28	32.8	32.8	32.0	32.2	-0.6	-1.83	1378466.0	44624606.85	1303
2019-03-27	32.4	32.95	32.4	32.8	0.3	0.92	1495962.0	48995211.15	1356
2019-03-26	32.15	32.5	31.9	32.5	0.35	1.09	1165575.0	37513812.95	1052
2019-03-25	32.4	32.45	32.0	32.15	-0.3	-0.92	841979.0	27096834.85	898
2019-03-24	32.3	32.6	32.05	32.45	0.25	0.78	1529804.0	49468258.65	1607
2019-03-21	31.8	32.25	31.75	32.2	0.5	1.58	1945308.0	62254496.75	1866
2019-03-20	31.95	32.0	31.35	31.7	-0.15	-0.47	2581172.0	81582980.1	2407
2019-03-19	32.35	32.35	31.85	31.85	-0.55	-1.7	3161532.0	101476753.0	2544
2019-03-18	32.55	32.7	32.3	32.4	-0.1	-0.31	986452.0	32047244.3	1137
2019-03-17	32.8	32.85	32.5	32.5	-0.3	-0.91	1113054.0	36340296.2	1164
2019-03-14	33.0	33.0	32.7	32.8	-0.2	-0.61	1679834.0	55228403.45	1439
2019-03-13	32.9	33.2	32.7	33.0	0.15	0.46	1696356.0	55946484.1	1446
2019-03-12	33.0	33.25	32.65	32.85	-0.15	-0.45	1585935.0	52183958.75	1490
2019-03-11	33.75	33.75	32.9	33.0	-0.7	-2.08	1394871.0	46493008.65	1184
2019-03-10	33.35	34.0	33.3	33.7	0.35	1.05	1359082.0	45731338.0	960
2019-03-07	33.75	33.85	33.35	33.35	-0.5	-1.48	1131521.0	38053504.7	1061
2019-03-06	34.45	34.5	33.65	33.85	-0.45	-1.31	1909667.0	64847093.8	1596
2019-03-05	34.4	35.25	34.2	34.3	0.0	0.0	8525125.0	275488969.75	2796
2019-03-04	33.7	34.6	33.7	34.3	0.5	1.48	1446868.0	49530092.8	1675
2019-03-03	33.3	33.8	33.3	33.8	0.5	1.5	867378.0	29080766.5	852
2019-02-28	33.3	33.4	33.15	33.3	0.05	0.15	419413.0	13956817.6	481
2019-02-27	33.4	33.6	32.95	33.25	-0.05	-0.15	1180119.0	39132868.45	1046
2019-02-26	33.1	33.65	32.95	33.3	0.1	0.3	833719.0	27695184.0	845
2019-02-25	33.7	33.7	32.75	33.2	-0.55	-1.63	1259036.0	41572228.4	1412
2019-02-24	33.85	34.15	33.6	33.75	-0.1	-0.3	727793.0	24624816.15	772
2019-02-21	34.35	34.35	33.7	33.85	-0.5	-1.46	763437.0	25856043.3	773
2019-02-20	34.3	34.45	34.25	34.35	0.05	0.15	119724.0	4110644.1	261
2019-02-19	34.55	34.8	34.15	34.3	-0.2	-0.58	442632.0	15258700.3	838
2019-02-18	34.05	34.6	34.0	34.5	0.45	1.32	669152.0	22942822.75	820
2019-02-17	34.95	34.95	34.0	34.05	-0.1	-0.29	1333377.0	45735496.8	1591
2019-02-14	34.15	34.3	34.0	34.15	0.0	0.0	453049.0	15462350.4	426
2019-02-13	34.4	35.0	34.15	34.15	-0.25	-0.73	710483.0	24605684.1	835
2019-02-12	34.15	34.7	34.1	34.4	0.15	0.44	439042.0	15083250.4	623
2019-02-11	34.65	34.9	34.25	34.25	-0.5	-1.44	400835.0	13835899.8	493
2019-02-10	34.5	35.0	34.5	34.75	0.25	0.72	737105.0	25577466.65	602
2019-02-07	34.55	34.8	34.5	34.5	-0.2	-0.58	276416.0	9568157.45	304
2019-02-06	34.8	34.95	34.5	34.7	-0.1	-0.29	609283.0	20439474.2	439
2019-02-05	34.5	34.8	34.5	34.8	0.25	0.72	322185.0	11176624.0	468
2019-02-04	35.2	35.35	34.45	34.55	-0.55	-1.57	650877.0	22676518.2	722
2019-02-03	35.05	35.65	34.9	35.1	0.1	0.29	890709.0	31465347.4	923
2019-01-31	34.45	35.45	34.45	35.0	0.55	1.6	1580086.0	55418726.55	1946
2019-01-30	33.95	34.7	33.85	34.45	0.5	1.47	910373.0	31290246.25	1103
2019-01-29	34.2	34.25	33.8	33.95	-0.1	-0.29	501214.0	17040361.6	641
2019-01-28	33.65	34.4	33.65	34.05	0.4	1.19	1265596.0	43013222.15	1430
2019-01-27	33.25	33.9	33.2	33.65	0.4	1.2	914943.0	30776713.15	770
2019-01-24	33.4	33.7	32.95	33.25	-0.2	-0.6	700949.0	23370904.35	762
2019-01-23	32.9	34.05	32.9	33.45	0.95	2.92	2055834.0	69066765.55	2503
2019-01-22	32.55	32.85	32.5	32.5	-0.05	-0.15	226348.0	7387660.8	398
2019-01-21	32.45	32.55	32.1	32.55	0.1	0.31	430117.0	13920795.75	590
2019-01-20	32.9	32.9	32.3	32.45	-0.4	-1.22	336029.0	10945290.55	624
2019-01-17	33.0	33.05	32.8	32.85	-0.05	-0.15	303861.0	10003114.45	518
2019-01-16	32.5	33.25	32.5	32.9	0.4	1.23	805601.0	26549082.4	1022
2019-01-15	32.4	32.8	32.4	32.5	0.15	0.46	702311.0	22863342.6	888
2019-01-14	32.4	32.5	32.2	32.35	-0.05	-0.15	436562.0	14110059.3	593
2019-01-13	32.1	32.75	31.95	32.4	0.3	0.93	840293.0	27219765.8	1160
2019-01-10	32.6	32.7	31.95	32.1	-0.5	-1.53	732045.0	23600732.1	1234
2019-01-09	32.5	32.65	32.2	32.6	0.25	0.77	720450.0	23337246.8	1029
2019-01-08	31.45	32.45	31.4	32.35	0.8	2.54	1726418.0	55431507.65	2288
2019-01-07	32.9	32.95	31.4	31.55	-1.35	-4.1	1996173.0	64081516.05	2937
2019-01-06	33.55	33.6	32.9	32.9	-0.5	-1.5	1224636.0	40542069.3	1441
2019-01-03	33.75	33.85	33.35	33.4	-0.4	-1.18	616451.0	20690762.95	857
2019-01-02	34.1	34.1	33.7	33.8	-0.3	-0.88	331631.0	11220803.3	667
2019-01-01	34.5	34.5	34.05	34.1	-0.3	-0.87	298089.0	10176376.3	482
2018-12-31	34.35	34.5	34.2	34.4	-0.1	-0.29	91750.0	3150685.1	242
2018-12-30	34.5	34.65	34.1	34.5	0.3	0.88	174180.0	5995564.15	361
2018-12-27	34.35	34.5	34.0	34.2	0.1	0.29	342190.0	11695919.0	463
2018-12-26	34.3	34.35	34.1	34.1	-0.1	-0.29	239912.0	8201694.15	355
2018-12-25	34.6	34.6	34.15	34.2	-0.6	-1.72	430287.0	14766551.5	480
2018-12-24	34.6	35.0	34.6	34.8	0.0	0.0	212495.0	7405933.4	356
2018-12-23	34.1	34.8	33.8	34.8	0.45	1.31	331609.0	11319241.05	577
2018-12-20	35.35	35.35	34.3	34.35	-1.05	-2.97	1104899.0	38489644.5	911
2018-12-19	35.65	35.7	35.2	35.4	-0.25	-0.7	414494.0	14693034.75	551
2018-12-18	35.9	36.05	35.6	35.65	-0.35	-0.97	547650.0	19580632.3	578
2018-12-17	36.8	36.8	35.95	36.0	-0.7	-1.91	689983.0	25022600.9	719
2018-12-16	36.1	36.85	35.9	36.7	0.6	1.66	1165049.0	42460691.4	1251
2018-12-13	35.3	36.2	35.3	36.1	0.9	2.56	1851551.0	66297225.4	1225
2018-12-12	35.25	35.3	35.1	35.2	0.1	0.28	215690.0	7595752.45	331
2018-12-11	35.2	35.2	35.05	35.1	-0.05	-0.14	112891.0	3967123.95	204
2018-12-10	35.3	35.35	35.0	35.15	-0.15	-0.42	207405.0	7297750.45	284
2018-12-09	34.95	35.5	34.95	35.3	0.35	1.0	304812.0	10717783.5	405
2018-12-06	35.0	35.1	34.95	34.95	-0.15	-0.43	280917.0	9836667.85	404
2018-12-05	35.0	35.2	34.9	35.1	-0.1	-0.28	696816.0	24412617.0	626
2018-12-04	35.6	35.7	35.05	35.2	-0.4	-1.12	757361.0	26799345.1	827
2018-12-03	35.7	36.1	35.55	35.6	-0.05	-0.14	651782.0	23366951.0	729
2018-12-02	35.4	35.75	35.4	35.65	0.4	1.13	296023.0	10534680.1	474
2018-11-29	35.4	35.4	35.25	35.25	-0.05	-0.14	140868.0	4975928.95	232
2018-11-28	35.45	35.45	35.15	35.3	-0.05	-0.14	222087.0	7848030.3	308
2018-11-27	35.1	35.35	35.0	35.35	0.35	1.0	388943.0	13655593.05	449
2018-11-26	35.5	35.6	35.0	35.0	-0.45	-1.27	450919.0	15881481.35	409
2018-11-25	35.5	35.8	35.35	35.45	-0.4	-1.12	137813.0	4893416.9	259
2018-11-22	35.2	36.1	35.2	35.85	0.55	1.56	501276.0	17953883.0	594
2018-11-21	35.0	35.3	34.9	35.3	0.25	0.71	247307.0	8670558.4	440
2018-11-20	36.0	36.35	35.05	35.05	-1.0	-2.77	539740.0	19201229.75	795
2018-11-19	36.2	36.4	35.9	36.05	-0.1	-0.28	394229.0	14230043.25	418
2018-11-18	36.95	37.15	36.1	36.15	-0.85	-2.3	462306.0	16814514.65	706
2018-11-15	36.75	37.3	36.65	37.0	0.6	1.65	1057433.0	39122990.4	1253
2018-11-14	36.25	36.7	35.8	36.4	0.05	0.14	552723.0	20068377.65	623
2018-11-13	36.15	36.45	36.15	36.35	-0.05	-0.14	289474.0	10492049.85	376
2018-11-12	36.3	36.55	36.25	36.4	0.15	0.41	234073.0	8514196.75	362
2018-11-11	37.0	37.0	36.0	36.25	-0.75	-2.03	725596.0	26361703.7	926
2018-11-08	36.35	37.05	36.3	37.0	0.6	1.65	871027.0	31986641.1	1103
2018-11-07	35.85	36.55	35.75	36.4	0.55	1.53	830611.0	30120922.3	787
2018-11-06	35.95	36.05	35.7	35.85	0.05	0.14	366322.0	13155882.95	402
2018-11-05	35.85	36.1	35.6	35.8	0.0	0.0	428845.0	15370423.65	474
2018-11-04	35.75	36.1	35.7	35.8	0.0	0.0	245106.0	8781161.8	401
2018-11-01	36.0	36.15	35.6	35.8	-0.2	-0.56	390617.0	14049096.55	552
2018-10-31	36.0	36.35	35.9	36.0	0.1	0.28	1060719.0	38274497.75	743
2018-10-30	36.0	36.25	35.85	35.9	-0.3	-0.83	437510.0	15765970.0	547
2018-10-29	35.7	36.85	35.55	36.2	0.65	1.83	1829563.0	66498440.75	1601
2018-10-28	34.9	35.75	34.75	35.55	0.7	2.01	1120690.0	39596873.9	1149
2018-10-25	34.9	35.25	34.5	34.85	-0.15	-0.43	1193333.0	41697775.75	1214
2018-10-24	35.3	35.4	34.8	35.0	-0.1	-0.28	640987.0	22510772.7	833
2018-10-23	35.1	35.7	34.2	35.1	1.25	3.69	2580679.0	90518053.9	2683
2018-10-22	34.5	34.7	33.8	33.85	-0.85	-2.45	661561.0	22516964.15	892
2018-10-21	34.0	35.0	34.0	34.7	-0.45	-1.28	857754.0	29571483.35	880
2018-10-18	35.2	35.4	34.9	35.15	-0.05	-0.14	523422.0	18371691.75	539
2018-10-17	35.25	35.85	35.15	35.2	0.05	0.14	591979.0	21000649.35	689
2018-10-16	36.0	36.0	33.9	35.15	-1.05	-2.9	1006738.0	35368529.6	971
2018-10-15	34.2	36.2	34.2	36.2	1.7	4.93	880589.0	31241615.8	891
2018-10-14	36.6	36.65	33.9	34.5	-2.2	-5.99	1249316.0	43973562.55	1279
2018-10-11	36.95	37.0	36.0	36.7	-0.75	-2.0	772541.0	28323926.6	803
2018-10-10	38.7	38.7	37.4	37.45	-1.3	-3.35	702674.0	26588777.1	936
2018-10-09	39.0	39.1	38.75	38.75	-0.2	-0.51	399961.0	15553040.3	355
2018-10-08	39.0	39.25	38.8	38.95	-0.05	-0.13	365318.0	14243798.45	509
2018-10-07	39.85	39.85	38.9	39.0	-0.7	-1.76	456441.0	17889879.5	614
2018-10-04	39.7	40.1	39.5	39.7	0.05	0.13	514224.0	20459612.8	577
2018-10-03	39.9	39.9	39.4	39.65	-0.15	-0.38	338068.0	13385541.5	458
2018-10-02	39.85	40.1	39.55	39.8	0.1	0.25	944121.0	37619081.4	925
2018-10-01	39.15	39.75	39.15	39.7	0.55	1.4	732356.0	28899934.0	559
2018-09-30	39.4	39.6	38.9	39.15	-0.05	-0.13	717976.0	28133353.65	597
2018-09-27	39.65	39.65	38.8	39.2	-0.45	-1.13	660650.0	25878510.65	757
2018-09-26	40.3	40.3	39.6	39.65	-0.15	-0.38	661464.0	26407708.3	579
2018-09-25	40.0	40.5	39.75	39.8	-0.15	-0.38	576270.0	23047264.15	761
2018-09-20	40.0	40.4	39.2	39.95	0.25	0.63	1131478.0	45178280.6	1344
2018-09-19	38.25	40.0	38.25	39.7	1.4	3.66	1451132.0	57176639.5	1491
2018-09-18	38.25	39.1	38.2	38.3	0.1	0.26	838646.0	32415253.7	952
2018-09-17	37.4	39.0	37.1	38.2	0.75	2.0	1161653.0	44366012.65	1235
2018-09-16	36.6	38.95	36.45	37.45	0.85	2.32	1370909.0	51684445.3	1759
2018-09-13	36.35	36.7	36.0	36.6	0.15	0.41	344336.0	12467098.3	499
2018-09-12	36.45	36.85	36.0	36.45	0.45	1.25	538910.0	19615767.7	877
2018-09-11	36.0	36.15	35.8	36.0	0.0	0.0	144771.0	5207077.4	255
2018-09-10	36.65	36.65	35.8	36.0	-0.6	-1.64	508699.0	18397725.8	640
2018-09-09	36.95	36.95	36.3	36.6	-0.3	-0.81	572004.0	20877775.75	619
2018-09-06	37.0	37.3	36.0	36.9	-0.1	-0.27	535024.0	19668158.15	605
2018-09-05	38.5	38.5	36.0	37.0	-1.4	-3.65	918803.0	34102889.8	906
2018-09-04	38.35	38.9	38.3	38.4	0.1	0.26	558230.0	21523073.4	742
2018-09-03	37.0	38.95	37.0	38.3	1.3	3.51	1557734.0	59280485.25	2070
2018-09-02	37.0	37.05	36.6	37.0	0.05	0.14	248362.0	9163014.1	309
2018-08-30	36.8	36.95	36.45	36.95	0.15	0.41	238603.0	8729406.35	321
2018-08-29	37.0	37.0	36.7	36.8	-0.15	-0.41	246734.0	9091447.9	378
2018-08-28	37.35	37.35	36.8	36.95	-0.1	-0.27	574408.0	21277808.25	867
2018-08-27	37.1	37.9	36.55	37.05	0.95	2.63	1754488.0	65125243.25	1990
2018-08-26	36.35	36.45	36.0	36.1	0.2	0.56	515628.0	18602063.7	502
2018-08-16	36.0	36.15	35.9	35.9	-0.1	-0.28	1252861.0	45088857.1	698
2018-08-15	36.9	36.9	35.8	36.0	-0.9	-2.44	1172708.0	42376610.0	1066
2018-08-14	37.1	37.8	36.7	36.9	-0.25	-0.67	548036.0	20357985.75	640
2018-08-13	37.75	37.75	36.75	37.15	-0.5	-1.33	791195.0	29312547.35	808
2018-08-12	37.8	38.2	37.05	37.65	-1.8	-4.56	1156797.0	43605360.7	1095
2018-08-09	39.75	40.0	39.35	39.45	-0.3	-0.75	455872.0	18038090.9	521
2018-08-08	39.85	40.3	39.75	39.75	-0.3	-0.75	195662.0	7822716.35	370
2018-08-07	40.4	40.5	39.85	40.05	-0.35	-0.87	395382.0	15814368.4	518
2018-08-06	40.65	40.9	40.35	40.4	-0.4	-0.98	280980.0	11381501.35	367
2018-08-05	41.05	41.1	40.55	40.8	-0.2	-0.49	276684.0	11309938.15	434
2018-08-02	41.0	41.25	40.6	41.0	-0.15	-0.36	210528.0	8616776.8	274
2018-08-01	41.0	41.2	40.8	41.15	0.15	0.37	159790.0	6561337.1	254
2018-07-31	41.4	41.4	40.5	41.0	0.0	0.0	372462.0	15252952.1	453
2018-07-30	41.25	41.6	41.0	41.0	-0.3	-0.73	277115.0	11432890.85	415
2018-07-29	41.7	42.3	41.3	41.3	-0.7	-1.67	431293.0	17998834.1	546
2018-07-26	41.6	42.0	40.8	42.0	0.3	0.72	419958.0	17322907.8	533
2018-07-25	42.1	42.35	41.65	41.7	-0.4	-0.95	306411.0	12851991.65	409
2018-07-24	42.2	42.7	42.0	42.1	-0.25	-0.59	311549.0	13161986.1	451
2018-07-23	42.5	42.85	42.0	42.35	-0.25	-0.59	378176.0	16060007.25	473
2018-07-22	42.35	42.85	42.0	42.6	0.65	1.55	495533.0	21054025.4	573
2018-07-19	42.1	42.45	41.8	41.95	-0.15	-0.36	420540.0	17685206.35	547
2018-07-18	43.1	43.25	42.1	42.1	-1.3	-3.0	539928.0	23016406.1	791
2018-07-17	43.3	43.5	43.05	43.4	-0.1	-0.23	190950.0	8270582.15	328
2018-07-16	44.0	44.15	43.1	43.5	-0.6	-1.36	636566.0	27806652.65	635
2018-07-15	43.8	44.4	43.7	44.1	0.3	0.68	365632.0	16109336.15	588
2018-07-12	44.7	45.0	43.8	43.8	-1.0	-2.23	1012720.0	44789700.95	1179
2018-07-11	44.1	45.1	43.9	44.8	0.8	1.82	1563032.0	69644843.7	1501
2018-07-10	42.6	44.1	42.6	44.0	1.5	3.53	1689569.0	73542219.9	1795
2018-07-09	41.9	42.8	41.9	42.5	0.55	1.31	494288.0	20981244.25	562
2018-07-08	41.9	42.25	41.9	41.95	0.05	0.12	386133.0	16227028.5	407
2018-07-05	42.4	42.85	41.9	41.9	-0.35	-0.83	885920.0	37534118.3	1030
2018-07-04	41.8	42.5	41.75	42.25	0.45	1.08	1213815.0	51203758.9	915
2018-07-03	41.85	42.0	41.6	41.8	-0.05	-0.12	932724.0	39098209.65	628
2018-07-02	42.05	42.2	41.6	41.85	-0.15	-0.36	1066836.0	44708929.55	855
2018-07-01	41.1	42.8	41.1	42.0	1.05	2.56	2521219.0	106344202.9	2071
2018-06-28	39.1	41.6	38.95	40.95	1.9	4.87	3070335.0	124672987.0	3093
2018-06-27	39.15	39.15	38.8	39.05	0.25	0.64	243728.0	9502187.95	337
2018-06-26	39.55	39.55	38.8	38.8	-0.8	-2.02	537118.0	21026865.9	638
2018-06-25	39.95	39.95	39.6	39.6	-0.35	-0.88	264600.0	10505672.7	374
2018-06-24	39.95	40.15	39.85	39.95	0.2	0.5	326236.0	13045472.05	423
2018-06-21	39.7	39.9	39.35	39.75	0.2	0.51	203598.0	8060346.25	360
2018-06-20	40.2	40.2	39.1	39.55	-0.45	-1.13	405963.0	16060109.8	567
2018-06-12	39.45	40.1	38.85	40.0	0.7	1.78	890127.0	35089018.2	1165
2018-06-11	40.1	40.25	38.9	39.3	-0.8	-2.0	897875.0	35298913.35	1096
2018-06-10	41.95	41.95	40.1	40.1	-1.65	-3.95	1433602.0	58226868.8	1476
2018-06-07	42.1	43.15	41.75	41.75	-0.25	-0.6	1661616.0	70328268.2	1878
2018-06-06	41.9	42.3	41.55	42.0	0.05	0.12	716470.0	30032843.5	936
2018-06-05	41.7	42.65	41.6	41.95	0.25	0.6	1282072.0	53853623.5	1724
2018-06-04	41.4	43.7	41.0	41.7	0.5	1.21	4278709.0	181437178.9	4527
2018-06-03	38.5	41.35	38.45	41.2	2.5	6.46	3047201.0	121755628.65	3258
2018-05-31	37.1	39.0	36.95	38.7	1.6	4.31	2300178.0	87788570.65	2431
2018-05-30	37.3	38.25	36.65	37.1	0.1	0.27	1721513.0	64318410.6	1852
2018-05-29	36.75	37.8	35.2	37.0	0.25	0.68	2931817.0	107675059.75	2867
2018-05-28	38.0	38.3	36.4	36.75	-1.25	-3.29	2564530.0	95345816.5	2045
2018-05-27	39.2	39.7	37.95	38.0	-1.3	-3.31	1411955.0	54824654.95	1599
2018-05-24	40.9	41.0	36.85	39.3	-1.61	-3.94	7932059.0	302780995.75	4966
2018-05-23	42.35	42.5	40.75	40.91	-1.46	-3.45	1616035.0	67200325.95	1945
2018-05-22	42.75	42.75	41.85	42.37	-0.34	-0.8	1075001.0	45274831.4	1337
2018-05-21	44.2	44.4	42.65	42.71	-1.27	-2.89	923621.0	40037125.85	1147
2018-05-20	44.45	45.9	43.6	43.98	1.58	3.73	2031858.0	90843927.0	2363
2018-05-17	42.2	42.6	42.0	42.4	0.17	0.4	166990.0	7066795.2	292
2018-05-16	43.3	43.3	42.2	42.23	-0.93	-2.15	380536.0	16212944.85	698
2018-05-15	44.85	44.85	43.0	43.16	-1.23	-2.77	1107071.0	48301907.35	1202
2018-05-14	44.5	44.5	44.0	44.39	-0.09	-0.2	311949.0	13801664.45	572
2018-05-13	44.9	45.2	44.2	44.48	-0.39	-0.87	627367.0	27967565.45	942
2018-05-10	45.5	46.0	44.8	44.87	-1.21	-2.63	934496.0	42152550.15	1031
2018-05-09	45.8	46.5	45.65	46.08	0.31	0.68	395924.0	18194903.65	616
2018-05-08	46.55	46.55	45.2	45.77	-0.84	-1.8	630456.0	28853677.5	907
2018-05-07	46.8	47.3	46.55	46.61	-0.38	-0.81	321972.0	15066465.1	513
2018-05-06	47.15	47.7	46.8	46.99	-0.37	-0.78	743386.0	35041631.5	870
2018-05-03	47.65	47.8	47.2	47.36	-0.37	-0.78	440178.0	20894454.6	632
2018-05-02	48.35	48.95	47.65	47.73	-0.71	-1.47	1146862.0	55165691.1	1025
2018-05-01	48.9	49.3	47.9	48.44	-0.29	-0.6	1204294.0	58732344.0	1361
2018-04-30	47.95	49.2	47.6	48.73	0.88	1.84	1691869.0	81948287.85	1681
2018-04-29	47.05	48.3	47.05	47.85	0.84	1.79	1599940.0	76564259.85	1959
2018-04-26	45.45	47.25	45.25	47.01	1.68	3.71	1508337.0	70457756.65	2422
2018-04-25	45.3	45.4	45.0	45.33	-0.14	-0.31	995776.0	44952133.4	1125
2018-04-24	46.5	46.5	45.3	45.47	-0.94	-2.03	1276909.0	58629850.9	1763
2018-04-23	46.95	47.15	46.35	46.41	-0.59	-1.26	961891.0	44803661.15	1371
2018-04-22	47.4	47.5	46.9	47.0	-0.3	-0.63	943176.0	44655259.35	1024
2018-04-19	47.5	47.5	46.65	47.3	-0.1	-0.21	887692.0	41854819.75	1364
2018-04-18	48.0	48.0	47.3	47.4	-0.58	-1.21	793093.0	37780748.85	1121
2018-04-17	48.1	48.7	47.85	47.98	-0.21	-0.44	500749.0	24136726.35	731
2018-04-16	48.5	48.55	48.1	48.19	-0.2	-0.41	427610.0	20643680.95	546
2018-04-15	48.5	48.5	48.3	48.39	0.39	0.81	247931.0	11999510.8	396
2018-04-12	47.35	48.25	47.35	48.0	0.17	0.36	408098.0	19540947.0	550
2018-04-11	48.7	48.85	47.6	47.83	-1.0	-2.05	319403.0	15468149.7	566
2018-04-10	48.7	49.3	48.5	48.83	0.12	0.25	301344.0	14724940.05	422
2018-04-09	48.55	49.65	48.5	48.71	0.16	0.33	911737.0	44717337.9	953
2018-04-08	48.4	48.7	48.15	48.55	0.13	0.27	406863.0	19671378.8	506
2018-04-05	47.9	48.45	47.6	48.42	0.72	1.51	479173.0	23052017.35	687
2018-04-04	48.45	48.6	47.6	47.7	-0.36	-0.75	796037.0	38308251.1	1005
2018-04-03	48.2	48.65	47.9	48.06	-0.36	-0.74	573647.0	27648406.7	719
2018-04-02	48.85	49.0	48.1	48.42	-0.54	-1.1	276702.0	13410124.2	581
2018-04-01	47.9	49.05	47.5	48.96	-1.53	-3.03	764037.0	36986424.75	1357
2018-03-29	50.9	51.0	49.9	50.49	0.02	0.04	672070.0	33836791.15	996
2018-03-28	49.6	50.8	49.25	50.47	0.85	1.71	814876.0	40831846.4	1293
2018-03-27	48.55	50.0	48.35	49.62	1.31	2.71	785276.0	38824962.15	1321
2018-03-26	49.35	49.6	48.05	48.31	-1.18	-2.38	683131.0	33408816.8	895
2018-03-25	49.7	50.0	49.35	49.49	-0.12	-0.24	431904.0	21432812.35	552
2018-03-22	49.95	50.1	49.15	49.61	-0.21	-0.42	677419.0	33577861.2	961
2018-03-21	50.3	50.3	49.7	49.82	-0.27	-0.54	550389.0	27456054.4	755
2018-03-20	50.4	50.5	50.0	50.09	-0.26	-0.52	421483.0	21159753.9	592
2018-03-19	51.2	51.2	49.9	50.35	-0.55	-1.08	833739.0	41890506.4	1159
2018-03-18	51.4	51.5	50.8	50.9	-0.31	-0.61	512734.0	26236127.0	489
2018-03-15	51.4	51.6	50.8	51.21	-0.28	-0.54	575058.0	29487786.2	591
2018-03-14	51.5	51.8	51.1	51.49	0.07	0.14	413584.0	21282825.9	597
2018-03-13	51.9	52.2	51.3	51.42	-0.68	-1.31	623815.0	32199918.1	684
2018-03-12	52.2	52.8	52.1	52.1	0.08	0.15	482685.0	25276633.9	662
2018-03-11	51.9	52.3	51.5	52.02	0.23	0.44	207327.0	10778262.0	377
2018-03-08	51.7	52.1	51.6	51.79	0.05	0.1	267508.0	13875258.9	410
2018-03-07	52.2	52.6	51.6	51.74	-0.69	-1.32	438437.0	22782081.2	799
2018-03-06	51.2	52.5	50.8	52.43	1.9	3.76	802962.0	41621211.4	1279
2018-03-05	50.9	51.5	50.4	50.53	-0.34	-0.67	436806.0	22222179.4	1375
2018-03-04	51.9	51.9	50.8	50.87	-1.02	-1.97	400533.0	20492917.9	920
2018-03-01	52.7	53.0	51.6	51.89	-0.96	-1.82	449335.0	23372064.1	692
2018-02-28	54.0	54.0	52.6	52.85	-1.06	-1.97	349138.0	18511833.7	679
2018-02-27	54.4	54.7	53.8	53.91	-0.44	-0.81	484011.0	26229073.7	542
2018-02-26	54.7	55.1	54.3	54.35	-0.39	-0.71	191170.0	10443834.2	367
2018-02-25	55.2	55.2	54.7	54.74	-0.37	-0.67	144057.0	7906137.6	303
2018-02-22	55.8	55.8	54.7	55.11	-0.37	-0.67	384493.0	21141908.6	599
2018-02-21	54.6	56.1	54.6	55.48	0.88	1.61	295643.0	16401309.7	605
2018-02-20	55.6	55.6	54.5	54.6	-1.16	-2.08	324967.0	17848231.9	683
2018-02-19	56.5	56.7	55.3	55.76	-0.82	-1.45	339339.0	19004982.0	557
2018-02-18	56.6	56.8	56.4	56.58	-0.08	-0.14	129586.0	7328570.8	322
2018-02-15	57.0	57.2	56.4	56.66	-0.15	-0.26	344946.0	19562035.2	448
2018-02-14	56.9	57.0	56.4	56.81	-0.01	-0.02	83474.0	4730021.1	171
2018-02-13	57.5	57.6	56.7	56.82	-0.58	-1.01	222957.0	12710496.3	345
2018-02-12	57.2	58.2	57.2	57.4	0.44	0.77	212478.0	12263665.3	352
2018-02-11	57.6	57.6	56.6	56.96	-0.9	-1.56	236318.0	13474856.0	331
2018-02-08	58.1	58.1	57.5	57.86	-0.19	-0.33	231571.0	13419576.4	235
2018-02-07	59.0	59.0	58.0	58.05	-0.4	-0.68	232266.0	13562398.1	270
2018-02-06	59.0	59.3	58.3	58.45	-0.95	-1.6	620521.0	36422913.3	381
2018-02-05	59.7	59.9	58.9	59.4	-0.3	-0.5	270834.0	16075755.6	319
2018-02-04	60.2	60.2	59.7	59.7	-0.92	-1.52	351793.0	21065226.7	376
2018-02-01	60.2	60.9	60.1	60.62	0.33	0.55	425448.0	25723464.7	391
2018-01-31	61.5	61.8	60.1	60.29	-0.95	-1.55	1069530.0	65185205.6	762
2018-01-30	60.7	61.6	60.0	61.24	0.8	1.32	1205736.0	72954038.5	969
2018-01-29	59.7	60.8	59.5	60.44	0.89	1.49	606955.0	36513920.4	583
2018-01-28	59.8	59.8	59.5	59.55	-0.38	-0.63	223811.0	13339064.7	324
2018-01-25	60.0	60.0	59.7	59.93	-0.07	-0.12	128671.0	7704146.9	202
2018-01-24	59.6	60.2	59.5	60.0	0.48	0.81	174735.0	10463413.4	282
2018-01-23	59.8	60.7	59.5	59.52	-0.3	-0.5	469334.0	28119533.5	550
2018-01-22	60.2	60.3	59.7	59.82	-0.3	-0.5	174916.0	10483318.0	353
2018-01-21	60.4	60.9	60.0	60.12	-0.26	-0.43	203987.0	12300988.8	347
2018-01-18	60.0	61.0	59.5	60.38	0.44	0.73	657892.0	39717396.2	724
2018-01-17	59.5	60.3	59.5	59.94	0.09	0.15	374802.0	22475860.6	413
2018-01-16	58.5	60.3	58.4	59.85	1.35	2.31	830267.0	49443632.3	860
2018-01-15	58.3	58.8	58.3	58.5	0.11	0.19	152166.0	8896471.7	226
2018-01-14	59.0	59.0	58.2	58.39	0.11	0.19	246145.0	14374511.2	330
2018-01-11	58.4	58.6	58.0	58.28	-0.08	-0.14	192370.0	11185715.6	279
2018-01-10	58.7	59.0	58.0	58.36	-0.34	-0.58	353028.0	20563547.5	409
2018-01-09	58.8	59.2	58.6	58.7	-0.18	-0.31	135296.0	7973455.5	181
2018-01-08	59.4	59.4	58.9	58.88	-0.53	-0.89	118037.0	6975786.8	219
2018-01-07	59.4	59.7	59.2	59.41	-0.07	-0.12	105006.0	6237540.6	221
2018-01-04	59.3	59.7	59.0	59.48	0.47	0.8	257154.0	15270892.6	355
2018-01-03	58.5	59.1	58.2	59.01	0.45	0.77	126802.0	7443150.8	268
2018-01-02	58.7	59.0	58.5	58.56	0.03	0.05	104824.0	6152012.0	210
2018-01-01	59.0	59.0	58.0	58.53	-0.58	-0.98	221023.0	12943838.9	332
2017-12-31	59.4	59.5	59.0	59.11	-0.32	-0.54	461250.0	27281792.4	451
2017-12-28	59.5	60.0	59.2	59.43	-0.07	-0.12	349846.0	20896275.9	435
2017-12-27	59.4	59.7	59.4	59.5	0.01	0.02	182083.0	10840953.8	219
2017-12-26	59.4	59.5	59.3	59.49	-0.02	-0.03	169894.0	10090092.4	271
2017-12-25	59.6	59.8	59.5	59.51	-0.16	-0.27	66961.0	3992197.0	171
2017-12-24	60.0	60.0	59.6	59.67	-0.16	-0.27	110448.0	6598430.7	234
2017-12-21	59.9	60.2	59.7	59.83	-0.27	-0.45	177336.0	10629222.2	251
2017-12-20	60.5	60.5	59.4	60.1	-0.01	-0.02	389425.0	23275752.6	694
2017-12-19	59.6	60.6	59.4	60.11	0.61	1.03	613747.0	36840324.5	886
2017-12-18	59.4	59.8	59.3	59.5	0.15	0.25	297495.0	17706158.6	414
2017-12-17	59.8	60.0	59.2	59.35	-0.45	-0.75	309026.0	18422427.0	574
2017-12-14	60.6	60.6	59.4	59.8	-0.87	-1.43	336079.0	20075805.8	598
2017-12-13	60.6	61.2	60.3	60.67	0.11	0.18	152379.0	9249568.0	327
2017-12-12	61.1	61.4	60.4	60.56	-0.69	-1.13	408186.0	24801565.0	606
2017-12-11	62.3	62.5	60.8	61.25	-1.06	-1.7	699501.0	42998040.3	1093
2017-12-10	60.2	62.7	59.8	62.31	2.43	4.06	1776407.0	108560052.2	1810
2017-12-07	59.1	60.0	59.0	59.88	0.72	1.22	543677.0	32399243.4	573
2017-12-06	59.6	59.8	59.1	59.16	-0.37	-0.62	327316.0	19441768.6	454
2017-12-05	59.8	59.9	59.3	59.53	-0.35	-0.58	434243.0	25871231.0	586
2017-12-04	59.0	60.3	59.0	59.88	0.89	1.51	1509178.0	90424832.4	1444
2017-12-03	59.2	60.0	58.9	58.99	-0.08	-0.14	1144481.0	67992856.8	1461
2017-11-30	59.5	59.8	58.9	59.07	-0.49	-0.82	523497.0	31048390.8	760
2017-11-29	60.1	60.2	59.5	59.56	-0.58	-0.96	624749.0	37337687.7	626
2017-11-28	59.9	60.2	59.7	60.14	0.21	0.35	393475.0	23605933.4	304
2017-11-27	60.0	60.7	59.7	59.93	-0.05	-0.08	666691.0	40024966.8	582
2017-11-26	60.1	60.2	59.8	59.98	0.02	0.03	519544.0	31155939.0	414
2017-11-23	59.8	60.5	59.7	59.96	0.3	0.5	416776.0	25021731.3	418
2017-11-22	60.1	60.3	59.2	59.66	-0.75	-1.24	561937.0	33693245.9	706
2017-11-21	61.2	61.4	60.0	60.41	-1.02	-1.66	154597.0	9405380.3	367
2017-11-20	61.8	62.4	61.0	61.43	-0.52	-0.84	257030.0	15853419.7	450
2017-11-19	63.1	63.7	61.1	61.95	-1.91	-2.99	568778.0	35649888.1	549
2017-11-16	62.4	64.4	61.2	63.86	1.04	1.66	476244.0	30013751.0	548
2017-11-15	64.2	64.3	62.0	62.82	-2.06	-3.18	264374.0	16822105.4	481
2017-11-14	64.5	65.2	64.0	64.88	-0.31	-0.48	432321.0	27940270.7	555
2017-11-13	64.4	65.6	63.0	65.19	0.48	0.74	1797778.0	116497078.4	687
2017-11-12	62.4	65.0	62.3	64.71	0.63	0.98	395329.0	25313323.3	430
2017-11-09	62.7	64.6	62.7	64.08	0.36	0.56	177346.0	11324743.0	232
2017-11-08	62.5	64.2	62.0	63.72	0.2	0.31	143017.0	9065880.1	148
2017-11-07	62.3	63.8	61.0	63.52	1.15	1.84	502206.0	31371786.8	407
2017-11-06	60.6	62.7	60.6	62.37	0.47	0.76	233427.0	14371020.0	256
2017-11-05	60.0	62.0	59.7	61.9	0.62	1.01	204186.0	12397348.0	264
2017-11-02	60.1	61.5	60.0	61.28	0.98	1.63	80123.0	4842689.7	176
2017-11-01	61.0	61.2	60.2	60.3	-0.11	-0.18	34660.0	2096695.8	147
2017-10-31	60.6	60.9	60.0	60.41	-0.49	-0.8	125737.0	7578823.0	226
2017-10-30	61.5	61.8	60.9	60.9	-0.59	-0.96	75809.0	4636222.6	175
2017-10-29	61.5	62.2	61.3	61.49	-0.55	-0.89	65493.0	4036075.4	134
2017-10-26	61.6	62.3	61.0	62.04	0.69	1.12	97111.0	5978837.8	178
2017-10-25	59.4	61.9	59.4	61.35	1.95	3.28	74471.0	4503948.1	160
2017-10-24	60.7	60.7	59.1	59.4	-1.33	-2.19	190441.0	11399446.3	196
2017-10-23	61.9	62.0	60.6	60.73	-1.16	-1.87	132457.0	8099853.8	247
2017-10-22	62.9	63.0	61.5	61.89	-1.1	-1.75	212713.0	13267310.3	233
2017-10-19	63.1	63.1	62.8	62.99	-0.2	-0.32	84584.0	5324600.7	134
2017-10-18	63.5	63.5	63.0	63.19	-0.3	-0.47	34388.0	2176222.7	110
2017-10-17	62.8	63.5	62.7	63.49	0.52	0.83	100558.0	6367490.2	186
2017-10-16	63.5	63.5	62.6	62.97	-0.53	-0.83	74344.0	4679564.7	191
2017-10-15	64.6	65.0	63.4	63.5	-1.41	-2.17	171983.0	11056713.2	256
2017-10-12	64.1	65.0	63.0	64.91	0.02	0.03	316996.0	20263723.0	796
2017-10-11	66.6	66.6	64.8	64.89	-1.85	-2.77	219696.0	14354900.0	766
2017-10-10	66.5	66.8	66.4	66.74	0.34	0.51	87756.0	5850336.4	134
2017-10-09	66.3	66.8	66.3	66.4	-0.36	-0.54	137433.0	9143356.6	161
2017-10-08	66.5	66.8	66.2	66.76	0.26	0.39	86672.0	5771875.2	174
2017-10-05	66.3	66.7	66.2	66.5	-0.05	-0.08	73417.0	4875287.7	133
2017-10-04	66.5	66.7	66.4	66.55	0.15	0.23	75765.0	5046309.9	93
2017-10-03	66.8	66.8	66.3	66.4	-0.11	-0.17	82493.0	5481496.5	143
2017-10-02	66.6	67.0	66.5	66.51	-0.5	-0.75	55891.0	3722993.6	136
2017-10-01	66.7	67.1	66.3	67.01	-0.21	-0.31	53767.0	3587362.8	111
2017-09-28	67.0	67.3	66.5	67.22	0.34	0.51	63723.0	4264956.4	162
2017-09-27	67.0	67.0	66.0	66.88	-0.13	-0.19	132795.0	8818382.1	181
2017-09-26	67.0	67.4	67.0	67.01	-0.19	-0.28	51589.0	3462592.2	101
2017-09-25	67.2	67.7	67.0	67.2	-0.3	-0.44	97612.0	6570193.8	192
2017-09-21	66.5	67.6	66.2	67.5	0.98	1.47	206376.0	13882601.7	275
2017-09-20	66.4	67.0	65.9	66.52	0.32	0.48	143984.0	9535253.9	232
2017-09-19	67.0	67.1	66.0	66.2	-0.82	-1.22	152905.0	10160464.2	238
2017-09-18	67.0	67.2	66.9	67.02	-0.04	-0.06	59287.0	3973551.7	117
2017-09-17	67.3	67.6	67.0	67.06	-0.34	-0.5	111950.0	7534878.4	167
2017-09-14	67.3	67.5	67.1	67.4	0.04	0.06	45704.0	3073401.1	102
2017-09-13	67.3	67.7	67.3	67.36	-0.14	-0.21	63187.0	4259860.3	126
2017-09-12	68.0	68.0	67.3	67.5	-0.56	-0.82	465566.0	29300773.9	212
2017-09-11	68.4	68.6	68.0	68.06	-0.59	-0.86	66554.0	4546400.7	170
2017-09-10	68.5	69.0	68.5	68.65	-0.22	-0.32	57109.0	3916198.5	156
2017-09-07	68.5	69.0	68.2	68.87	0.37	0.54	90050.0	6177453.5	166
2017-09-06	68.0	68.7	68.0	68.5	0.54	0.79	117383.0	8031740.1	196
2017-08-29	67.7	68.0	67.4	67.96	0.46	0.68	491071.0	30914350.3	178
2017-08-28	67.1	67.8	67.0	67.5	0.29	0.43	175708.0	11834463.5	182
2017-08-27	67.2	68.0	67.1	67.21	-0.08	-0.12	126465.0	8555391.6	281
2017-08-24	66.6	67.8	66.5	67.29	0.81	1.22	599338.0	38107843.0	411
2017-08-23	66.9	67.1	66.3	66.48	-0.23	-0.34	149154.0	9945036.3	242
2017-08-22	66.5	66.8	66.1	66.71	0.25	0.38	258208.0	17148492.5	324
2017-08-21	67.6	67.8	66.3	66.46	-1.22	-1.8	429615.0	28808412.5	415
2017-08-20	68.0	68.6	67.4	67.68	-0.3	-0.44	581644.0	39465665.2	336
2017-08-17	68.0	68.4	67.7	67.98	0.08	0.12	124494.0	8470870.5	253
2017-08-16	67.4	68.0	67.0	67.9	0.8	1.19	117263.0	7918978.9	184
2017-08-15	67.2	67.4	66.6	67.1	-0.09	-0.13	104573.0	7005104.3	191
2017-08-14	66.6	67.2	66.6	67.19	0.61	0.92	132375.0	8858140.1	205
2017-08-13	66.6	66.9	66.2	66.58	-0.12	-0.18	97816.0	6503577.0	179
2017-08-10	66.4	66.8	66.1	66.7	0.21	0.32	149949.0	9953828.1	195
2017-08-09	66.7	66.9	66.4	66.49	-0.46	-0.69	95154.0	6336452.6	184
2017-08-08	66.1	67.0	66.1	66.95	0.56	0.84	213390.0	14254048.9	236
2017-08-07	66.7	67.5	66.1	66.39	-0.8	-1.19	325123.0	21751266.1	354
2017-08-06	67.6	68.5	67.0	67.19	-0.4	-0.59	168977.0	11407985.6	263
2017-08-03	67.8	67.9	67.5	67.59	-0.38	-0.56	86392.0	5845952.1	137
2017-08-02	68.6	68.6	67.9	67.97	-0.57	-0.83	68965.0	4695325.8	126
2017-08-01	68.1	69.5	68.1	68.54	0.56	0.82	62607.0	4317141.6	181
2017-07-31	68.4	68.7	67.8	67.98	-0.61	-0.89	98490.0	6713994.5	183
2017-07-30	68.5	69.0	68.2	68.59	0.32	0.47	70933.0	4862316.4	155
2017-07-27	69.0	69.0	68.1	68.27	-0.47	-0.68	70646.0	4838362.7	122
2017-07-26	68.8	69.0	68.5	68.74	-0.25	-0.36	27623.0	1900750.8	77
2017-07-25	69.0	69.0	68.6	68.99	0.0	0.0	35054.0	2414908.5	87
2017-07-24	69.0	69.0	68.7	68.99	0.02	0.03	102941.0	7094701.7	144
2017-07-23	70.1	70.3	68.7	68.97	-0.95	-1.36	133423.0	9257686.2	162
2017-07-20	69.5	70.3	69.5	69.92	0.39	0.56	85566.0	5984668.5	156
2017-07-19	69.5	70.0	69.5	69.53	-0.06	-0.09	94143.0	6570872.2	104
2017-07-18	70.0	70.0	69.5	69.59	-0.37	-0.53	110904.0	7730378.2	109
2017-07-17	70.6	71.1	69.9	69.96	-0.71	-1.0	302394.0	21246708.3	263
2017-07-16	70.1	70.7	70.1	70.67	0.61	0.87	86952.0	6113496.6	155
2017-07-13	70.4	70.7	70.0	70.06	-0.62	-0.88	260756.0	18328069.7	190
2017-07-12	70.4	70.9	70.3	70.68	0.68	0.97	121031.0	8534035.1	157
2017-07-11	70.5	70.8	70.0	70.0	-0.47	-0.67	279593.0	19640763.5	196
2017-07-10	71.5	72.0	70.3	70.47	-0.86	-1.21	263226.0	18813826.5	235
2017-07-09	71.1	72.6	71.0	71.33	-0.22	-0.31	89239.0	6417223.9	158
2017-07-06	73.4	73.4	71.5	71.55	-2.05	-2.79	50213.0	3631367.7	144
2017-07-05	74.0	74.0	73.3	73.6	-0.68	-0.92	103359.0	7625390.8	183
2017-07-04	75.0	75.0	74.0	74.28	-0.72	-0.96	57883.0	4304508.5	122
2017-07-03	74.1	75.1	73.0	75.0	0.98	1.32	418095.0	31055526.4	303
2017-07-02	72.2	75.6	72.1	74.02	0.43	0.58	1048649.0	77576293.8	545
2017-06-22	68.5	74.9	68.5	73.59	2.89	4.09	2796743.0	201050325.2	979
2017-06-21	66.7	71.5	66.5	70.7	4.29	6.46	2332583.0	162355568.9	945
2017-06-20	67.6	67.6	66.4	66.41	-0.99	-1.47	68331.0	4555910.9	118
2017-06-19	66.8	67.5	66.7	67.4	0.6	0.9	92451.0	6222087.9	140
2017-06-18	66.9	67.0	66.5	66.8	-0.15	-0.22	46905.0	3135490.0	109
2017-06-15	66.0	67.0	66.0	66.95	0.87	1.32	56321.0	3749509.6	111
2017-06-14	66.2	66.3	66.0	66.08	-0.08	-0.12	102803.0	6790119.0	103
2017-06-13	66.5	66.5	66.0	66.16	-0.26	-0.39	91884.0	6074150.0	128
2017-06-12	66.5	66.8	66.4	66.42	-0.08	-0.12	21507.0	1431569.7	78
2017-06-11	67.0	67.0	66.5	66.5	-1.1	-1.63	172427.0	11511278.1	179
2017-06-08	67.8	67.8	67.5	67.6	-0.3	-0.44	52756.0	3564768.8	107
2017-06-07	67.5	68.0	67.5	67.9	0.11	0.16	51370.0	3486846.1	100
2017-06-06	68.0	68.5	67.7	67.79	-0.73	-1.07	115237.0	7835168.9	142
2017-06-05	66.3	68.8	66.3	68.52	1.72	2.57	466923.0	31657467.6	328
2017-06-04	66.2	67.0	66.1	66.8	0.52	0.78	59827.0	3978600.3	160
2017-06-01	67.25	67.25	66.0	66.28	-0.91	-1.35	352135.0	23422105.75	229
2017-05-31	67.25	67.5	67.0	67.19	-0.3	-0.44	62836.0	4227910.0	103
2017-05-30	67.5	68.0	67.25	67.49	-0.5	-0.74	97957.0	6615247.5	109
2017-05-29	67.75	68.0	67.5	67.99	0.37	0.55	71144.0	4816728.0	89
2017-05-28	67.5	68.0	67.5	67.62	-0.07	-0.1	77561.0	5237286.5	111
2017-05-25	67.5	67.75	67.5	67.69	0.18	0.27	139643.0	9448190.5	113
2017-05-24	67.5	67.75	67.5	67.51	0.01	0.01	59398.0	4009892.0	92
2017-05-23	67.5	67.75	67.5	67.5	-0.21	-0.31	118524.0	8000641.25	106
2017-05-22	67.5	68.0	67.5	67.71	-0.25	-0.37	325172.0	21990465.5	113
2017-05-21	67.25	68.0	67.25	67.96	0.71	1.06	176474.0	11945784.75	167
2017-05-18	67.25	67.75	67.0	67.25	0.02	0.03	91888.0	6189568.75	102
2017-05-17	67.25	67.5	67.0	67.23	-0.22	-0.33	45857.0	3084072.0	89
2017-05-16	67.25	67.5	67.0	67.45	0.08	0.12	96174.0	6479795.25	125
2017-05-15	67.25	67.75	67.0	67.37	0.16	0.24	131838.0	8881710.5	114
2017-05-14	68.0	68.0	67.0	67.21	-0.99	-1.45	212184.0	14250729.0	143
2017-05-11	67.5	68.5	67.25	68.2	0.95	1.41	216983.0	14723051.75	221
2017-05-10	67.25	67.5	67.25	67.25	0.0	0.0	36541.0	2458482.5	77
2017-05-09	67.0	67.5	67.0	67.25	0.25	0.37	70614.0	4750008.0	116
2017-05-08	67.0	67.25	67.0	67.0	0.0	0.0	44602.0	2994645.75	92
2017-05-07	67.0	67.5	67.0	67.0	-0.23	-0.34	38181.0	2564515.25	102
2017-05-04	67.0	67.5	67.0	67.23	0.03	0.04	58403.0	3924362.25	94
2017-05-03	67.75	67.75	67.0	67.2	-0.3	-0.44	135933.0	9138931.0	148
2017-05-02	67.5	68.0	67.25	67.5	0.15	0.22	110252.0	7454412.25	165
2017-05-01	67.25	68.25	67.0	67.35	0.19	0.28	201711.0	13674868.0	259
2017-04-30	67.25	67.5	66.75	67.16	-0.08	-0.12	265946.0	17854755.75	212
2017-04-27	67.0	67.25	67.0	67.24	0.24	0.36	38294.0	2569025.25	86
2017-04-26	67.0	67.5	67.0	67.0	-0.02	-0.03	74183.0	4975491.0	93
2017-04-25	67.5	67.5	66.75	67.02	-0.73	-1.08	203710.0	13677497.75	234
2017-04-24	67.75	68.0	67.25	67.75	-0.23	-0.34	117422.0	7952341.5	183
2017-04-23	68.0	68.0	67.5	67.98	0.87	1.3	187537.0	12725636.5	208
2017-04-20	67.0	67.75	67.0	67.11	-0.34	-0.5	105429.0	7101537.0	207
2017-04-19	67.0	67.5	67.0	67.45	0.39	0.58	122713.0	8248723.25	167
2017-04-18	67.25	67.25	66.75	67.06	0.06	0.09	191553.0	12832695.0	213
2017-04-17	67.25	68.0	67.0	67.0	-0.2	-0.3	221265.0	14875576.25	225
2017-04-16	67.25	67.5	66.75	67.2	-0.31	-0.46	142680.0	9560544.75	276
2017-04-13	67.5	67.75	67.5	67.51	0.01	0.01	124283.0	8398139.25	171
2017-04-12	68.0	68.0	67.25	67.5	0.0	0.0	234517.0	15869914.75	223
2017-04-11	67.25	67.75	67.0	67.5	0.41	0.61	208572.0	14064199.75	240
2017-04-10	68.0	68.25	66.75	67.09	-1.12	-1.64	460015.0	31006757.0	352
2017-04-09	68.25	68.5	68.0	68.21	0.15	0.22	286945.0	19573525.0	266
2017-04-06	68.5	69.0	68.0	68.06	-0.52	-0.76	842206.0	56389372.75	496
2017-04-05	68.0	71.0	67.75	68.58	0.56	0.82	2277294.0	156052043.25	1485
2017-04-04	69.0	69.25	67.75	68.02	-0.95	-1.38	635677.0	43367002.5	486
2017-04-03	68.5	69.0	68.0	68.97	0.71	1.04	224259.0	15403649.0	190
2017-04-02	68.5	69.25	68.25	68.26	0.27	0.4	154802.0	10626484.0	250
2017-03-30	68.0	68.5	67.75	67.99	-0.09	-0.13	591127.0	39102363.25	179
2017-03-29	68.0	68.5	68.0	68.08	0.09	0.13	106233.0	7238116.75	136
2017-03-28	69.0	69.0	67.75	67.99	-0.65	-0.95	272154.0	18613643.5	173
2017-03-27	68.75	69.5	68.5	68.64	-0.44	-0.64	108305.0	7476172.75	144
2017-03-26	68.5	69.25	68.5	69.08	0.33	0.48	228490.0	15743270.25	169
2017-03-23	69.0	69.25	68.0	68.75	0.24	0.35	294814.0	20193634.0	350
2017-03-22	69.0	69.75	68.0	68.51	0.91	1.35	527556.0	36194578.5	635
2017-03-21	68.5	69.25	67.5	67.6	-0.9	-1.31	314771.0	21514867.25	279
2017-03-20	68.5	68.75	68.5	68.5	-0.04	-0.06	59106.0	4052279.25	142
2017-03-19	69.0	69.75	68.25	68.54	-0.46	-0.67	212163.0	14606174.25	266
2017-03-16	68.0	70.25	68.0	69.0	0.83	1.22	424928.0	29597086.5	391
2017-03-15	67.75	68.25	67.5	68.17	0.93	1.38	112966.0	7681868.0	203
2017-03-14	66.75	67.25	65.75	67.24	0.49	0.73	211447.0	14051812.5	237
2017-03-13	66.75	67.5	66.75	66.75	-0.05	-0.07	87545.0	5863885.5	162
2017-03-12	68.75	68.75	66.5	66.8	-1.75	-2.55	179546.0	12063244.5	285
2017-03-09	68.75	70.75	68.25	68.55	1.8	2.7	1634942.0	113817039.75	1442
2017-03-08	66.25	66.75	66.0	66.75	0.61	0.92	373789.0	24810874.75	195
2017-03-07	65.75	66.5	65.75	66.14	0.38	0.58	168421.0	11152845.0	157
2017-03-06	66.0	66.25	65.75	65.76	-0.24	-0.36	175498.0	11562754.5	154
2017-03-05	66.75	66.75	66.0	66.0	-0.76	-1.14	136084.0	9027773.25	151
2017-03-02	66.0	67.0	66.0	66.76	0.76	1.15	176482.0	11741554.0	185
2017-03-01	66.25	66.5	66.0	66.0	-0.04	-0.06	89061.0	5894057.5	100
2017-02-28	66.25	66.5	65.25	66.04	-0.12	-0.18	216968.0	14282202.25	223
2017-02-27	66.0	66.75	65.75	66.16	0.17	0.26	321096.0	21241308.75	287
2017-02-26	66.25	66.75	65.75	65.99	-0.47	-0.71	494539.0	32675032.25	284
2017-02-23	66.0	67.0	66.0	66.46	0.69	1.05	631546.0	42031979.5	552
2017-02-22	68.75	69.25	65.5	65.77	-3.15	-4.57	704666.0	46931740.25	713
2017-02-21	68.75	69.25	68.5	68.92	-0.1	-0.14	101620.0	6996030.75	205
2017-02-20	70.0	70.0	69.0	69.02	-0.96	-1.37	101071.0	6986815.25	203
2017-02-19	70.0	70.25	69.25	69.98	0.32	0.46	183228.0	12772040.0	395
2017-02-16	68.0	70.5	68.0	69.66	1.37	2.01	416373.0	29048604.25	546
2017-02-15	67.25	68.5	67.0	68.29	1.29	1.93	156967.0	10634148.0	343
2017-02-14	67.5	67.5	67.0	67.0	-0.25	-0.37	101382.0	6794425.5	189
2017-02-13	67.25	67.25	67.0	67.25	-0.06	-0.09	81165.0	5449017.75	159
2017-02-12	67.0	68.0	67.0	67.31	0.07	0.1	83562.0	5646331.75	179
2017-02-09	68.0	68.0	67.25	67.24	-0.03	-0.04	108739.0	7322148.0	159
2017-02-08	68.5	68.5	67.25	67.27	-1.43	-2.08	148653.0	10035104.25	270
2017-02-07	69.0	69.0	68.5	68.7	-0.23	-0.33	140854.0	9687363.5	131
2017-02-06	69.0	69.25	68.75	68.93	-0.22	-0.32	90842.0	6264968.75	151
2017-02-05	70.0	70.0	69.0	69.15	-0.6	-0.86	66990.0	4643230.25	128
2017-02-02	69.75	70.0	69.5	69.75	-0.13	-0.19	32424.0	2260343.75	91
2017-02-01	69.75	70.0	69.75	69.88	-0.09	-0.13	55714.0	3888172.0	104
2017-01-31	70.5	70.5	69.5	69.97	-0.18	-0.26	96852.0	6780479.75	140
2017-01-30	71.0	71.0	70.0	70.15	-0.62	-0.88	168198.0	11884171.75	200
2017-01-29	69.5	71.0	69.25	70.77	1.34	1.93	314531.0	22062311.5	322
2017-01-26	69.5	69.75	69.0	69.43	-0.32	-0.46	358557.0	24890878.25	260
2017-01-25	70.75	71.0	69.5	69.75	-0.89	-1.26	555800.0	39062689.5	439
2017-01-24	71.0	71.75	70.5	70.64	-0.5	-0.7	178973.0	12721321.25	240
2017-01-23	70.25	71.25	70.0	71.14	0.84	1.19	539317.0	37997133.25	644
2017-01-22	70.25	70.75	69.75	70.3	-0.4	-0.57	324861.0	22767733.0	326
2017-01-19	71.5	71.5	70.25	70.7	-0.5	-0.7	445939.0	31536863.0	183
2017-01-18	70.25	71.25	70.25	71.2	0.68	0.96	166647.0	11795573.5	231
2017-01-17	70.0	71.0	69.0	70.52	0.9	1.29	281269.0	19588466.5	282
2017-01-16	71.5	71.5	69.0	69.62	-1.51	-2.12	268428.0	18705626.25	340
2017-01-15	70.0	71.25	69.5	71.13	1.45	2.08	161991.0	11374411.0	207
2017-01-12	70.0	70.75	69.25	69.68	-0.27	-0.39	152383.0	10636105.0	309
2017-01-11	72.5	72.75	69.0	69.95	-2.56	-3.53	339028.0	23803540.0	543
2017-01-10	73.75	74.0	72.5	72.51	-1.32	-1.79	149742.0	10959525.0	197
2017-01-09	73.25	74.25	72.25	73.83	0.17	0.23	697759.0	51448394.0	420
2017-01-08	73.5	74.0	73.0	73.66	-0.2	-0.27	174516.0	12866166.25	222
2017-01-05	74.5	74.75	73.25	73.86	-1.03	-1.38	94956.0	7038797.0	160
2017-01-04	74.5	75.0	74.0	74.89	0.04	0.05	187825.0	14001650.75	224
2017-01-03	74.5	75.0	74.25	74.85	-0.1	-0.13	292323.0	21815018.25	215
2017-01-02	74.75	75.0	74.5	74.95	-0.01	-0.01	230485.0	17250564.25	292
2017-01-01	75.0	75.5	74.75	74.96	0.22	0.29	144964.0	10889480.5	207
2016-12-29	74.5	75.0	74.25	74.74	-0.03	-0.04	837153.0	62487666.25	373
2016-12-28	75.0	75.0	74.0	74.77	0.03	0.04	599576.0	44740265.5	450
2016-12-27	74.75	75.0	74.25	74.74	0.01	0.01	2114042.0	157968460.25	464
2016-12-26	75.0	75.0	74.25	74.73	-0.24	-0.32	688745.0	51490084.75	395
2016-12-25	75.0	75.0	74.5	74.97	-0.02	-0.03	744019.0	55724677.5	413
2016-12-22	75.0	75.0	74.75	74.99	0.02	0.03	587953.0	44079344.5	310
2016-12-21	74.75	75.0	74.75	74.97	-0.02	-0.03	482002.0	36123600.0	331
2016-12-20	74.75	75.25	74.75	74.99	0.02	0.03	630398.0	47322431.25	506
2016-12-19	74.75	75.25	74.75	74.97	-0.03	-0.04	315930.0	23689506.5	321
2016-12-18	74.75	75.25	74.5	75.0	0.12	0.16	424030.0	31736009.5	306
2016-12-15	75.0	75.25	74.75	74.88	0.02	0.03	445309.0	33392614.75	300
2016-12-14	74.75	75.25	74.25	74.86	-0.13	-0.17	272636.0	20436309.75	228
2016-12-13	74.75	75.5	74.75	74.99	-0.03	-0.04	5805346.0	435362211.25	540
2016-12-12	75.0	75.25	75.0	75.02	-0.17	-0.23	3697523.0	277329835.25	675
2016-12-11	74.75	75.25	74.75	75.19	0.17	0.23	686867.0	51527209.0	299
2016-12-08	74.5	75.25	74.5	75.02	0.02	0.03	1174710.0	88102860.5	250
2016-12-07	74.75	75.25	74.75	75.0	-0.01	-0.01	2241940.0	168147261.5	321
2016-12-06	74.5	75.25	74.5	75.01	0.01	0.01	1080431.0	81040264.75	515
2016-12-05	74.25	75.5	73.25	75.0	-0.01	-0.01	1707804.0	127397038.5	640
2016-12-04	75.5	76.0	75.0	75.01	0.01	0.01	518838.0	39011536.25	446
2016-12-01	75.5	76.0	74.75	75.0	0.0	0.0	655542.0	49213998.5	268
2016-11-30	75.0	76.0	74.75	75.0	0.02	0.03	4088328.0	306814327.75	661
2016-11-29	74.5	75.5	73.5	74.98	0.92	1.24	4216590.0	315694966.5	984
2016-11-28	70.75	74.5	70.75	74.06	2.88	4.05	1320497.0	96246879.75	751
2016-11-27	68.75	71.75	68.75	71.18	1.21	1.73	1560241.0	110880735.25	583
2016-11-24	70.0	71.0	67.0	69.97	0.21	0.3	5317005.0	371906963.25	1002
2016-11-23	66.5	70.5	66.5	69.76	3.57	5.39	6119227.0	427079167.5	1088
2016-11-22	65.0	66.5	65.0	66.19	1.59	2.46	3512519.0	230582990.25	532
2016-11-21	66.75	67.0	64.5	64.6	-2.33	-3.48	400858.0	26333437.25	461
2016-11-20	68.0	69.25	66.0	66.93	-1.22	-1.79	337058.0	22765140.0	432
2016-11-17	69.5	70.0	68.0	68.15	-1.34	-1.93	948411.0	65367410.25	541
2016-11-16	68.25	70.25	67.75	69.49	1.49	2.19	4710314.0	326700487.25	1163
2016-11-15	71.5	72.0	65.5	68.0	-3.75	-5.23	4404394.0	305973999.25	1354
2016-11-14	70.75	72.25	70.5	71.75	0.8	1.13	2816848.0	201487353.25	751
2016-11-13	69.5	71.5	69.5	70.95	1.69	2.44	3030059.0	213580927.75	845
2016-11-10	66.75	70.0	66.75	69.26	2.26	3.37	2767596.0	190826268.25	1040
2016-11-09	64.75	67.25	64.5	67.0	0.72	1.09	2344674.0	155433613.75	916
2016-11-08	65.0	66.75	65.0	66.28	1.02	1.56	1598610.0	105993937.75	631
2016-11-07	64.0	65.5	64.0	65.26	1.26	1.97	847796.0	54973567.0	524
2016-11-06	63.25	64.25	63.25	64.0	0.83	1.31	853890.0	54667459.25	402
2016-11-03	62.5	63.25	62.5	63.17	0.52	0.83	717147.0	45137323.25	340
2016-11-02	61.5	63.25	61.25	62.65	0.72	1.16	1648416.0	102595684.5	627
2016-11-01	61.25	62.0	61.0	61.93	0.99	1.62	726997.0	44779682.75	355
2016-10-31	60.5	61.0	59.75	60.94	0.34	0.56	928182.0	56094496.75	403
2016-10-30	59.5	61.5	59.5	60.6	0.64	1.07	1059698.0	64028558.0	348
2016-10-27	59.25	60.25	59.0	59.96	0.33	0.55	346360.0	20784097.5	177
2016-10-26	59.5	60.0	58.75	59.63	-0.02	-0.03	1982576.0	117669927.25	370
2016-10-25	59.5	60.5	59.25	59.65	-0.34	-0.57	1419576.0	85121805.0	391
2016-10-24	58.5	60.5	58.5	59.99	0.92	1.56	1287199.0	77133302.25	432
2016-10-23	57.0	59.25	56.5	59.07	1.76	3.07	629202.0	36619398.0	481
2016-10-20	54.5	58.5	54.5	57.31	3.33	6.17	612119.0	34747876.25	561
2016-10-19	54.0	54.0	53.0	53.98	0.07	0.13	635578.0	33912366.5	247
2016-10-18	55.0	55.5	53.5	53.91	-1.59	-2.86	190772.0	10441923.5	230
2016-10-17	56.25	56.75	55.25	55.5	-0.98	-1.74	134948.0	7525830.0	264
2016-10-16	56.5	56.75	56.25	56.48	-0.25	-0.44	376128.0	21212968.75	263
2016-10-13	54.5	56.75	54.5	56.73	1.58	2.86	681084.0	38241078.5	483
2016-10-12	53.75	55.75	53.25	55.15	1.65	3.08	1904301.0	108215505.5	475
2016-10-11	53.0	53.75	52.75	53.5	0.67	1.27	649759.0	34666080.75	406
2016-10-10	51.5	53.0	51.25	52.83	0.34	0.65	413897.0	21686698.0	256
2016-10-09	52.0	52.5	51.75	52.49	0.54	1.04	1007021.0	52611440.0	316
2016-10-06	52.0	53.5	51.75	51.95	-1.25	-2.35	473736.0	24934813.0	350
2016-10-05	51.75	54.0	51.25	53.2	1.33	2.56	663841.0	34672181.25	573
2016-10-04	48.0	52.0	47.8	51.87	4.07	8.51	1094515.0	54348782.1	794
2016-10-03	46.0	50.25	46.0	47.8	-2.78	-5.5	570669.0	27480304.1	1133
2016-10-02	51.0	51.25	50.0	50.58	-0.2	-0.39	770015.0	38986686.75	526
2016-09-29	50.5	52.0	50.0	50.78	-0.95	-1.84	819449.0	41820746.5	497
2016-09-28	53.25	54.0	51.5	51.73	-2.02	-3.76	747685.0	39365970.25	370
2016-09-27	54.25	55.25	53.75	53.75	-1.92	-3.45	806198.0	43532228.0	397
2016-09-26	56.0	56.0	55.0	55.67	-0.57	-1.01	480204.0	26639865.0	523
2016-09-25	58.0	58.25	56.0	56.24	-1.81	-3.12	191495.0	10859425.25	282
2016-09-21	59.5	59.75	57.75	58.05	-0.46	-0.79	385377.0	22613773.5	422
2016-09-20	59.5	59.5	58.5	58.51	-0.88	-1.48	550773.0	32445491.5	544
2016-09-19	59.75	60.0	58.75	59.39	-0.22	-0.37	162067.0	9613358.75	264
2016-09-18	59.75	60.0	59.0	59.61	-0.61	-1.01	87830.0	5222331.25	232
2016-09-08	60.0	60.75	59.5	60.22	0.6	1.01	291676.0	17504019.25	330
2016-09-07	60.25	61.0	59.25	59.62	-0.88	-1.45	276582.0	16506873.75	243
2016-09-06	60.75	61.0	60.5	60.5	-0.27	-0.44	76737.0	4660703.75	140
2016-09-05	61.0	61.0	60.25	60.77	0.01	0.02	125585.0	7628711.75	170
2016-09-04	59.0	61.0	59.0	60.76	1.26	2.12	161062.0	9692739.5	160
2016-09-01	59.75	60.0	59.5	59.5	-0.5	-0.83	218594.0	13024372.5	133
2016-08-31	61.0	61.0	59.75	60.0	-1.0	-1.64	237326.0	14299946.75	140
2016-08-30	60.0	61.5	60.0	61.0	1.25	2.09	197042.0	11960836.5	272
2016-08-29	59.75	60.0	59.0	59.75	-0.23	-0.38	51529.0	3074287.0	122
2016-08-28	58.5	60.5	58.5	59.98	0.38	0.64	377032.0	22661240.5	199
2016-08-25	58.5	60.0	57.0	59.6	0.44	0.74	217433.0	12605635.5	300
2016-08-24	60.25	60.5	58.5	59.16	-0.69	-1.15	229675.0	13679815.5	248
2016-08-23	60.5	60.5	59.5	59.85	-0.88	-1.45	212193.0	12777559.25	229
2016-08-22	61.5	61.5	60.5	60.73	-1.09	-1.76	155602.0	9489512.5	152
2016-08-21	61.0	62.5	61.0	61.82	0.57	0.93	555866.0	34412042.25	371
2016-08-18	61.5	61.5	60.5	61.25	-0.02	-0.03	96653.0	5906203.5	163
2016-08-17	60.75	62.0	60.75	61.27	0.27	0.44	261485.0	16054999.0	275
2016-08-16	61.5	61.5	60.75	61.0	-0.5	-0.81	186130.0	11366251.25	219
2016-08-15	62.25	62.5	61.25	61.5	-0.9	-1.44	140101.0	8646038.0	218
2016-08-14	61.5	62.75	61.5	62.4	1.27	2.08	2832822.0	160049308.0	232
2016-08-11	61.5	61.75	61.0	61.13	-0.62	-1.0	206388.0	12637059.5	311
2016-08-10	62.25	62.75	61.5	61.75	-0.73	-1.17	377009.0	23421473.25	309
2016-08-09	63.0	63.0	62.0	62.48	-0.25	-0.4	615393.0	38380545.0	420
2016-08-08	63.25	63.25	62.5	62.73	-0.27	-0.43	112669.0	7076096.5	145
2016-08-07	63.0	63.75	63.0	63.0	0.0	0.0	140118.0	8858476.5	195
2016-08-04	63.5	63.5	63.0	63.0	-0.5	-0.79	297625.0	18762567.75	223
2016-08-03	64.0	64.75	63.25	63.5	-0.73	-1.14	232741.0	14915972.5	251
2016-08-02	64.75	64.75	63.5	64.23	-0.47	-0.73	182688.0	11727722.75	238
2016-08-01	63.25	65.0	63.0	64.7	1.2	1.89	388154.0	24868979.25	309
2016-07-31	62.5	64.25	62.5	63.5	0.21	0.33	621203.0	39473033.25	361
2016-07-28	62.75	64.0	62.75	63.29	0.21	0.33	217117.0	13822145.5	226
2016-07-27	63.75	64.0	62.75	63.08	-0.6	-0.94	224535.0	14229414.25	223
2016-07-26	63.0	63.75	62.5	63.68	0.58	0.92	255353.0	16084474.25	217
2016-07-25	62.5	63.25	61.0	63.1	0.6	0.96	428511.0	26617111.75	402
2016-07-24	63.75	63.75	62.0	62.5	-1.49	-2.33	405468.0	25404502.5	350
2016-07-21	64.25	64.25	63.5	63.99	-0.15	-0.23	270069.0	17212003.0	206
2016-07-20	63.5	64.25	63.25	64.14	0.39	0.61	96359.0	6154226.25	159
2016-07-19	63.5	64.0	63.25	63.75	0.18	0.28	111160.0	7078764.25	176
2016-07-18	64.0	64.5	63.25	63.57	-0.04	-0.06	128510.0	8191994.0	212
2016-07-17	64.0	64.5	63.5	63.61	-0.57	-0.89	102377.0	6546989.0	221
2016-07-14	64.5	65.0	63.75	64.18	-0.53	-0.82	411061.0	26433987.75	350
2016-07-13	64.5	65.5	64.5	64.71	0.18	0.28	340480.0	22127440.0	345
2016-07-12	63.25	64.75	63.0	64.53	1.28	2.02	2222522.0	145819959.0	416
2016-07-11	63.25	63.75	63.0	63.25	-0.32	-0.5	127393.0	8074415.25	139
2016-07-10	63.0	64.25	63.0	63.57	0.54	0.86	176609.0	11221707.75	206
2016-06-30	63.75	63.75	62.75	63.03	-0.21	-0.33	540449.0	34176612.25	529
2016-06-29	64.25	65.25	63.0	63.24	-0.69	-1.08	754519.0	48129211.0	640
2016-06-28	65.0	67.5	63.5	63.93	-1.58	-2.41	937653.0	61409828.0	835
2016-06-27	64.0	68.75	64.0	65.51	0.9	1.39	2076802.0	138265360.75	1240
2016-06-26	60.5	64.75	60.25	64.61	1.21	1.91	758514.0	47299125.5	598
2016-06-23	62.5	63.75	62.5	63.4	0.87	1.39	344333.0	21670708.5	382
2016-06-22	64.25	64.25	62.25	62.53	-0.93	-1.47	794615.0	49932839.75	790
2016-06-21	64.5	66.25	63.25	63.46	-0.53	-0.83	1046325.0	68022158.5	875
2016-06-20	62.5	64.5	62.25	63.99	1.95	3.14	1117806.0	70940080.0	912
2016-06-19	61.5	62.5	61.0	62.04	0.79	1.29	304058.0	18785899.0	363
2016-06-16	60.75	61.5	60.5	61.25	0.93	1.54	197996.0	12099940.0	260
2016-06-15	60.5	61.5	60.0	60.32	-0.48	-0.79	196006.0	11937989.0	268
2016-06-14	61.25	61.5	60.5	60.8	-0.7	-1.14	318689.0	19455682.75	275
2016-06-13	61.25	62.0	61.0	61.5	0.48	0.79	251776.0	15508407.75	248
2016-06-12	61.0	61.75	61.0	61.02	-0.74	-1.2	127079.0	7784024.25	223
2016-06-09	61.25	62.0	61.0	61.76	1.05	1.73	331852.0	20446117.5	421
2016-06-08	61.5	63.25	60.5	60.71	-0.33	-0.54	881775.0	54677457.5	684
2016-06-07	61.5	62.25	60.0	61.04	-0.03	-0.05	528048.0	32319758.25	627
2016-06-06	57.75	61.75	57.75	61.07	3.52	6.12	679065.0	40935116.5	805
2016-06-05	58.25	59.0	57.5	57.55	-0.75	-1.29	246288.0	14390097.5	282
2016-06-02	58.5	58.75	58.0	58.3	0.23	0.4	341071.0	19899909.5	337
2016-06-01	57.25	58.25	57.0	58.07	1.12	1.97	460506.0	26530227.75	448
2016-05-31	55.0	57.0	55.0	56.95	1.88	3.41	230067.0	12993832.25	300
2016-05-30	56.25	56.75	55.0	55.07	-1.38	-2.44	222395.0	12374131.0	308
2016-05-29	56.0	57.25	56.0	56.45	-0.58	-1.02	84808.0	4786040.75	218
2016-05-26	57.25	58.0	57.0	57.03	-0.07	-0.12	233033.0	13399267.25	364
2016-05-25	57.75	59.5	55.75	57.1	-0.64	-1.11	512132.0	29554942.25	624
2016-05-24	55.5	58.0	54.25	57.74	2.6	4.72	404449.0	22762087.25	468
2016-05-23	58.0	58.25	54.75	55.14	-2.91	-5.01	679655.0	38621253.25	1532
2016-05-22	59.5	59.75	58.0	58.05	-1.33	-2.24	286512.0	16806934.5	344
2016-05-19	59.5	60.0	59.0	59.38	-0.35	-0.59	280048.0	16654626.25	337
2016-05-18	60.0	60.0	59.5	59.73	-0.13	-0.22	254072.0	15170952.0	288
2016-05-17	60.5	61.0	59.75	59.86	-0.41	-0.68	406745.0	24512983.25	454
2016-05-16	61.75	61.75	59.75	60.27	-1.37	-2.22	415407.0	25106571.25	474
2016-05-15	61.0	63.25	60.75	61.64	0.59	0.97	751899.0	46740925.0	574
2016-05-12	61.0	61.5	60.5	61.05	0.18	0.3	441067.0	26758762.75	363
2016-05-11	60.0	61.25	58.75	60.87	0.98	1.64	558965.0	33645428.25	570
2016-05-10	60.5	60.75	59.5	59.89	-0.66	-1.09	280568.0	16804038.25	426
2016-05-09	60.5	61.0	60.0	60.55	-0.42	-0.69	359840.0	21752501.5	532
2016-05-08	63.0	63.0	60.75	60.97	-1.31	-2.1	777360.0	48215575.5	673
2016-05-05	62.5	63.0	62.0	62.28	-0.04	-0.06	244649.0	15309412.0	281
2016-05-04	62.0	62.75	61.5	62.32	-0.08	-0.13	174831.0	10875413.5	229
2016-05-03	64.5	65.0	62.25	62.4	-1.75	-2.73	444833.0	28180984.0	340
2016-05-02	63.0	64.75	61.75	64.15	1.35	2.15	1110005.0	69759775.75	467
2016-05-01	64.5	64.75	62.25	62.8	-1.7	-2.64	458604.0	28933501.0	419
2016-04-28	65.75	66.0	64.0	64.5	-1.01	-1.54	495675.0	31898313.25	435
2016-04-27	66.5	67.0	65.5	65.51	-0.97	-1.46	327523.0	21641975.0	363
2016-04-26	67.0	67.0	63.75	66.48	-0.3	-0.45	1131152.0	74332788.5	804
2016-04-25	61.5	67.5	61.5	66.78	5.13	8.32	3129539.0	204626499.0	1641
2016-04-24	61.5	62.75	61.25	61.65	0.38	0.62	443615.0	27426891.25	400
2016-04-21	60.0	61.5	60.0	61.27	1.83	3.08	684085.0	41733183.25	538
2016-04-20	58.5	60.5	58.5	59.44	0.92	1.57	618456.0	36886473.75	487
2016-04-19	58.75	58.75	57.75	58.52	0.7	1.21	381922.0	22271236.75	626
2016-04-18	57.0	58.25	56.5	57.82	0.39	0.68	124907.0	7176284.0	182
2016-04-17	59.5	59.5	57.25	57.43	-1.67	-2.83	1419918.0	78010252.25	295
2016-04-14	58.0	59.25	58.0	59.1	0.58	0.99	224616.0	13190876.25	215
2016-04-13	58.75	58.75	58.0	58.52	0.55	0.95	177539.0	10340328.25	189
2016-04-12	58.0	59.25	57.75	57.97	-0.1	-0.17	306310.0	17878905.0	324
2016-04-11	57.75	59.0	57.25	58.07	0.34	0.59	379027.0	22010754.25	353
2016-04-10	57.0	57.75	57.0	57.73	0.97	1.71	202465.0	11627139.75	238
2016-04-07	56.75	57.5	56.5	56.76	0.17	0.3	130339.0	7439019.5	235
2016-04-06	58.0	58.0	56.5	56.59	-0.67	-1.17	228383.0	13024610.0	405
2016-04-05	57.0	58.0	56.75	57.26	0.03	0.05	204233.0	11697208.5	285
2016-04-04	57.0	58.5	57.0	57.23	0.75	1.33	280072.0	16116228.75	403
2016-04-03	56.0	57.0	54.0	56.48	0.43	0.77	419317.0	23179090.75	411
2016-03-31	54.75	56.5	54.0	56.05	1.31	2.39	566915.0	31517864.25	491
2016-03-30	54.5	55.75	53.75	54.74	0.34	0.62	843001.0	46103143.0	461
2016-03-29	54.5	55.25	53.5	54.4	0.09	0.17	271112.0	14670118.75	375
2016-03-28	54.75	57.0	53.25	54.31	0.26	0.48	1337692.0	74135179.5	1109
2016-03-27	58.5	59.25	53.75	54.05	-5.57	-9.34	996278.0	55899177.5	1310
2016-03-24	64.0	64.0	59.5	59.62	-4.38	-6.84	517056.0	31837675.75	811
2016-03-23	65.75	67.25	63.75	64.0	-0.66	-1.02	434726.0	28415588.5	723
2016-03-22	63.25	66.0	61.0	64.66	1.63	2.59	883417.0	56125834.5	716
2016-03-21	63.25	64.0	62.75	63.03	-0.16	-0.25	402006.0	25419445.5	376
2016-03-20	59.75	64.0	59.5	63.19	3.94	6.65	1152583.0	71420004.0	696
2016-03-17	58.75	60.0	58.75	59.25	0.27	0.46	1003173.0	59510607.25	249
2016-03-16	58.5	59.0	58.5	58.98	0.6	1.03	156404.0	9208634.0	171
2016-03-15	58.25	58.5	57.75	58.38	0.22	0.38	429998.0	24980079.25	167
2016-03-14	58.0	58.5	57.75	58.16	0.41	0.71	373197.0	21685789.5	246
2016-03-13	57.25	58.5	57.0	57.75	1.43	2.54	544336.0	31285353.0	358
2016-03-10	54.0	57.5	54.0	56.32	2.32	4.3	630512.0	35334954.75	527
2016-03-09	53.75	54.25	53.5	54.0	-0.07	-0.13	366455.0	19771202.25	198
2016-03-08	53.5	54.5	53.5	54.07	0.57	1.07	205105.0	11078433.75	185
2016-03-07	54.0	54.0	53.0	53.5	0.49	0.92	225388.0	12058905.75	199
2016-03-06	52.0	54.75	52.0	53.01	1.96	3.84	612826.0	32573465.5	569
2016-03-03	51.0	51.5	51.0	51.05	0.48	0.95	427665.0	21844401.5	281
2016-03-02	50.0	51.25	50.0	50.57	0.63	1.26	781457.0	39567418.75	513
2016-03-01	49.0	50.0	49.0	49.94	0.89	1.81	411966.0	20507518.3	359
2016-02-29	48.7	49.4	48.6	49.05	0.44	0.91	708174.0	34734089.9	356
2016-02-28	48.0	49.0	48.0	48.61	0.53	1.1	349552.0	17017689.8	290
2016-02-25	47.7	48.2	47.7	48.08	0.53	1.11	222305.0	10671628.8	207
2016-02-24	47.8	47.8	47.5	47.55	-0.44	-0.92	173014.0	8236794.1	150
2016-02-23	47.9	48.2	47.9	47.99	0.23	0.48	152199.0	7306929.2	162
2016-02-22	47.6	48.0	47.6	47.76	0.26	0.55	298913.0	14275606.1	232
2016-02-21	47.2	47.9	47.2	47.5	-0.53	-1.1	428402.0	20357119.5	478
2016-02-18	48.0	48.7	48.0	48.03	1.3	2.78	958250.0	46206242.7	532
2016-02-17	46.7	46.8	46.3	46.73	0.21	0.45	282915.0	13166072.9	289
2016-02-16	46.1	46.7	46.0	46.52	0.8	1.75	559416.0	25903294.0	423
2016-02-15	45.1	46.0	45.0	45.72	0.19	0.42	409243.0	18637597.7	506
2016-02-14	46.4	46.9	45.4	45.53	-0.33	-0.72	497107.0	22823157.2	311
2016-02-11	45.8	46.5	45.8	45.86	0.0	0.0	1506074.0	69285107.5	552
2016-02-10	45.8	46.2	45.5	45.86	-0.22	-0.48	441369.0	20237020.9	368
2016-02-09	45.9	47.2	45.5	46.08	0.38	0.83	1122720.0	51884799.3	850
2016-02-08	44.6	46.0	44.6	45.7	1.2	2.7	750679.0	34004242.8	673
2016-02-07	44.5	44.8	44.2	44.5	-1.04	-2.28	1024139.0	45576656.8	589
2016-02-04	46.5	46.5	45.3	45.54	-0.37	-0.81	1568953.0	72086120.0	829
2016-02-03	45.7	46.2	45.2	45.91	0.13	0.28	1418810.0	65203714.2	533
2016-02-02	47.1	47.1	45.7	45.78	-1.62	-3.42	2395496.0	110217065.9	1182
2016-02-01	47.7	48.5	45.9	47.4	-1.45	-2.97	4459831.0	207640370.5	2046
2016-01-31	49.5	49.7	48.5	48.85	-0.38	-0.77	2062669.0	101298284.1	1202
2016-01-28	48.1	49.9	48.1	49.23	1.13	2.35	794914.0	39187329.4	573
2016-01-27	47.9	48.5	47.9	48.1	0.3	0.63	427498.0	20566415.8	457
2016-01-26	47.6	48.3	47.4	47.8	-0.45	-0.93	442286.0	21101835.1	431
2016-01-25	48.1	49.4	47.2	48.25	-0.24	-0.49	349032.0	16839118.5	474
2016-01-24	50.5	51.25	48.0	48.49	0.76	1.59	981166.0	47802745.85	879
2016-01-21	43.0	48.0	42.5	47.73	4.09	9.37	974711.0	45148238.5	605
2016-01-20	43.0	44.0	42.0	43.64	-1.19	-2.65	637045.0	27385860.6	355
2016-01-19	43.5	45.3	43.5	44.83	2.17	5.09	866185.0	38635907.3	522
2016-01-18	41.3	44.5	41.3	42.66	0.76	1.81	1063162.0	45383586.1	1599
2016-01-17	41.7	43.0	40.8	41.9	-3.34	-7.38	1236256.0	50777491.6	707
2016-01-14	46.8	46.8	44.8	45.24	-1.88	-3.99	422291.0	19132342.0	382
2016-01-13	47.8	47.8	47.0	47.12	0.14	0.3	260747.0	12348396.4	253
2016-01-12	46.6	47.7	46.0	46.98	-0.66	-1.39	565460.0	26687275.1	406
2016-01-11	46.0	48.6	44.6	47.64	1.22	2.63	1078908.0	50193549.7	852
2016-01-10	48.5	48.8	46.0	46.42	-2.36	-4.84	563705.0	26840747.6	518
2016-01-07	50.0	50.5	48.5	48.78	-3.15	-6.07	938127.0	46599961.95	711
2016-01-06	53.75	53.75	51.5	51.93	-1.82	-3.39	346804.0	18239851.25	389
2016-01-05	53.75	54.5	53.25	53.75	0.09	0.17	157368.0	8452472.75	239
2016-01-04	55.0	55.25	53.5	53.66	-1.66	-3.0	304136.0	16622722.25	389
2016-01-03	55.75	55.75	54.75	55.32	-0.18	-0.32	312513.0	17269452.25	323
2015-12-31	56.0	56.0	55.0	55.5	-0.64	-1.14	480606.0	26683873.0	384
2015-12-30	54.0	56.75	54.0	56.14	2.39	4.45	786494.0	43473053.0	761
2015-12-29	53.75	54.0	52.75	53.75	0.0	0.0	324048.0	17318417.5	336
2015-12-28	53.75	54.0	53.25	53.75	0.02	0.04	363632.0	19549190.0	301
2015-12-27	54.5	55.0	53.25	53.73	-1.07	-1.95	451120.0	24222686.25	888
2015-12-24	55.25	55.75	54.75	54.8	-0.19	-0.35	311630.0	17193733.25	340
2015-12-23	55.0	56.0	54.75	54.99	0.01	0.02	657969.0	36573729.75	517
2015-12-22	55.0	55.25	54.5	54.98	0.43	0.79	458098.0	25135918.25	315
2015-12-21	54.25	55.5	54.25	54.55	0.3	0.55	594837.0	32702564.5	408
2015-12-20	54.5	55.0	53.75	54.25	-0.54	-0.99	469395.0	25462843.25	348
2015-12-17	54.75	55.25	54.25	54.79	0.32	0.59	888191.0	48781429.75	567
2015-12-16	53.0	55.5	52.75	54.47	1.89	3.59	1222287.0	66591809.75	993
2015-12-15	51.75	53.0	51.75	52.58	1.03	2.0	637936.0	33472112.0	447
2015-12-14	53.25	53.5	51.25	51.55	-1.39	-2.63	719050.0	37768186.25	613
2015-12-13	53.0	53.5	51.5	52.94	-1.49	-2.74	1307634.0	68519835.75	845
2015-12-10	55.5	56.75	54.25	54.43	-0.54	-0.98	1337832.0	74448865.25	780
2015-12-09	52.5	56.75	52.5	54.97	0.32	0.59	1157103.0	63831112.0	961
2015-12-08	54.25	55.75	53.75	54.65	-2.21	-3.89	1196126.0	65165357.75	995
2015-12-07	60.0	60.0	56.5	56.86	-3.61	-5.97	862142.0	50039578.5	873
2015-12-06	61.25	62.25	59.75	60.47	-1.58	-2.55	949703.0	57559762.5	930
2015-12-03	63.0	65.0	61.75	62.05	-0.59	-0.94	1443971.0	90662281.0	1411
2015-12-02	60.75	63.75	59.75	62.64	1.9	3.13	1396879.0	85571484.25	997
2015-12-01	59.5	61.0	59.5	60.74	0.94	1.57	938238.0	56576794.0	828
2015-11-30	59.0	60.0	58.5	59.8	0.77	1.3	740769.0	43988479.5	496
2015-11-29	59.5	60.0	58.75	59.03	-0.51	-0.86	459780.0	27276113.5	456
2015-11-26	58.5	60.5	58.25	59.54	1.04	1.78	1111321.0	66020834.75	864
2015-11-25	58.0	59.0	58.0	58.5	0.0	0.0	274242.0	16045850.0	240
2015-11-24	58.0	59.5	58.0	58.5	0.34	0.58	604748.0	35540894.5	414
2015-11-23	58.0	58.25	57.5	58.16	-0.41	-0.7	619007.0	35866354.25	466
2015-11-22	56.5	60.5	56.5	58.57	1.84	3.24	1319611.0	77737660.25	1183
2015-11-19	55.5	57.0	55.5	56.73	1.26	2.27	758260.0	42625230.0	551
2015-11-18	56.0	56.25	55.0	55.47	-0.41	-0.73	248341.0	13763534.5	242
2015-11-17	56.25	56.75	55.25	55.88	-0.37	-0.66	161207.0	9022058.5	165
2015-11-16	55.75	56.75	54.0	56.25	0.79	1.42	526747.0	29065761.5	362
2015-11-15	56.5	56.5	55.0	55.46	-1.5	-2.63	245784.0	13701856.0	206
2015-11-12	57.0	57.25	56.5	56.96	-0.18	-0.32	196628.0	11170913.75	178
2015-11-11	56.5	57.5	56.5	57.14	0.42	0.74	159418.0	9092101.0	198
2015-11-10	56.5	56.75	56.0	56.72	-0.09	-0.16	353298.0	19952025.0	365
2015-11-09	56.5	58.0	56.25	56.81	0.1	0.18	430204.0	24558833.25	332
2015-11-08	54.5	57.25	53.75	56.71	0.94	1.69	619251.0	34344116.25	482
2015-11-05	55.5	57.0	55.25	55.77	-0.13	-0.23	361170.0	20188791.0	313
2015-11-04	56.25	57.0	53.0	55.9	0.5	0.9	571452.0	31370352.75	739
2015-11-03	58.25	58.25	55.0	55.4	-4.07	-6.84	1202240.0	68390506.5	1041
2015-11-02	58.75	60.25	58.25	59.47	0.73	1.24	786005.0	46424270.0	618
2015-11-01	59.0	59.0	58.25	58.74	-0.76	-1.28	251458.0	14729095.25	255
2015-10-29	60.75	61.0	59.5	59.5	-0.26	-0.44	577352.0	34768949.0	346
2015-10-28	59.25	60.25	59.25	59.76	0.11	0.18	122707.0	7319568.25	233
2015-10-27	59.75	60.75	59.5	59.65	-0.11	-0.18	474754.0	28463559.5	532
2015-10-26	58.75	60.0	58.0	59.76	1.17	2.0	581454.0	34345667.0	470
2015-10-25	61.0	61.75	58.25	58.59	-2.13	-3.51	573039.0	34054965.0	587
2015-10-22	61.5	62.5	60.0	60.72	-1.07	-1.73	374003.0	22769201.25	355
2015-10-21	63.5	63.5	61.5	61.79	-2.12	-3.32	452939.0	28107465.75	448
2015-10-20	64.25	64.75	63.75	63.91	-0.34	-0.53	144984.0	9299666.5	248
2015-10-19	65.0	65.0	64.0	64.25	-0.52	-0.8	115630.0	7444505.5	209
2015-10-18	64.75	65.75	64.25	64.77	0.51	0.79	190848.0	12368186.75	243
2015-10-15	65.75	66.0	64.25	64.26	-1.25	-1.91	261568.0	17039256.0	311
2015-10-14	66.5	67.0	65.0	65.51	-1.03	-1.55	411589.0	27248234.75	371
2015-10-13	64.0	67.75	64.0	66.54	-0.16	-0.24	378676.0	25173135.25	443
2015-10-12	66.25	68.0	65.75	66.7	0.16	0.24	526591.0	35254123.25	574
2015-10-11	65.5	67.0	65.5	66.54	0.89	1.36	465470.0	30925230.25	461
2015-10-08	64.5	65.75	64.5	65.65	0.6	0.92	420421.0	27479945.75	393
2015-10-07	63.5	65.25	63.5	65.05	1.93	3.06	1079606.0	69829498.25	626
2015-10-06	63.5	64.25	63.0	63.12	-0.35	-0.55	317899.0	20184106.25	338
2015-10-05	63.75	63.75	63.25	63.47	0.24	0.38	183145.0	11618062.0	218
2015-10-04	63.75	64.25	63.0	63.23	-0.53	-0.83	318697.0	20222402.0	277
2015-10-01	63.0	64.5	63.0	63.76	-0.39	-0.61	240100.0	15348229.5	232
2015-09-30	64.0	64.25	63.25	64.15	0.31	0.49	215237.0	13748028.5	248
2015-09-29	64.75	64.75	62.5	63.84	-0.86	-1.33	595480.0	37812825.0	368
2015-09-21	62.5	65.0	62.0	64.7	2.63	4.24	757437.0	48342263.75	757
2015-09-20	62.5	62.75	62.0	62.07	-0.97	-1.54	231587.0	14417631.25	337
2015-09-17	63.5	64.25	62.75	63.04	-0.06	-0.1	571826.0	36345457.75	589
2015-09-16	63.75	64.0	63.0	63.1	0.15	0.24	463053.0	29410710.75	493
2015-09-15	63.0	63.5	61.75	62.95	-1.02	-1.59	1123297.0	70437528.75	1610
2015-09-14	66.0	66.0	63.75	63.97	-1.79	-2.72	418746.0	27197245.0	507
2015-09-13	66.75	68.25	65.25	65.76	0.05	0.08	770641.0	51749309.0	668
2015-09-10	63.75	67.0	63.75	65.71	0.59	0.91	1498804.0	98448628.75	1047
2015-09-09	62.5	65.5	62.5	65.12	3.26	5.27	1775500.0	113946844.25	1098
2015-09-08	59.75	62.0	59.25	61.86	1.86	3.1	774250.0	46789125.5	572
2015-09-07	60.0	61.25	59.5	60.0	0.61	1.03	809077.0	48930956.75	607
2015-09-06	57.25	60.0	57.0	59.39	1.34	2.31	693896.0	40881371.0	561
2015-09-03	60.0	60.0	57.75	58.05	0.0	0.0	961340.0	56194651.75	834
2015-09-02	57.5	58.25	55.25	58.05	-0.61	-1.04	2783072.0	160448282.5	1315
2015-09-01	61.25	62.5	58.0	58.66	-2.13	-3.5	1274384.0	77185255.0	907
2015-08-31	61.5	62.0	59.5	60.79	-0.84	-1.36	929408.0	56512157.0	742
2015-08-30	62.25	64.5	61.0	61.63	2.62	4.44	1853614.0	117264703.5	1103
2015-08-27	59.75	60.75	58.75	59.01	3.24	5.81	1491423.0	89060948.0	1085
2015-08-26	56.0	61.0	53.5	55.77	0.27	0.49	2917003.0	165868329.25	2125
2015-08-25	51.25	55.5	49.4	55.5	5.0	9.9	4546892.0	241495586.8	1810
2015-08-24	54.25	56.25	50.5	50.5	-5.51	-9.84	3137072.0	162760609.75	1654
2015-08-23	59.0	59.0	56.0	56.01	-6.07	-9.78	2905911.0	166468261.0	1773
2015-08-20	59.0	63.0	56.25	62.08	0.37	0.6	1657764.0	97887167.5	1362
2015-08-19	65.5	67.0	61.0	61.71	-4.71	-7.09	510571.0	32829885.75	621
2015-08-18	68.5	69.0	65.25	66.42	-2.55	-3.7	855279.0	57042634.0	493
2015-08-17	67.25	71.0	67.0	68.97	0.49	0.72	516624.0	35594801.0	571
2015-08-16	72.25	72.75	65.75	68.48	-4.17	-5.74	661821.0	45503214.25	644
2015-08-13	72.75	73.0	72.5	72.65	-0.1	-0.14	142978.0	10406377.5	174
2015-08-12	73.0	73.0	72.5	72.75	-0.25	-0.34	311460.0	22662220.0	224
2015-08-11	73.75	73.75	73.0	73.0	-0.3	-0.41	241525.0	17683534.75	247
2015-08-10	73.0	73.5	72.5	73.3	0.28	0.38	148610.0	10896726.5	191
2015-08-09	72.25	73.25	72.0	73.02	-0.3	-0.41	394792.0	28638831.5	296
2015-08-06	74.0	74.0	73.0	73.32	-0.81	-1.09	271971.0	19968698.5	248
2015-08-05	73.5	74.5	73.0	74.13	0.88	1.2	316042.0	23366601.25	323
2015-08-04	73.0	73.5	72.0	73.25	0.28	0.38	295827.0	21486871.5	330
2015-08-03	73.0	73.25	71.5	72.97	-0.33	-0.45	520894.0	37685981.75	309
2015-08-02	74.25	74.75	72.5	73.3	-1.19	-1.6	474364.0	34839318.5	365
2015-07-30	74.5	76.0	74.25	74.49	0.96	1.31	708974.0	53436879.5	641
2015-07-29	73.5	74.5	73.5	73.53	0.45	0.62	199364.0	14751487.0	230
2015-07-28	73.25	73.75	73.0	73.08	-0.42	-0.57	170859.0	12512501.75	156
2015-07-27	74.0	74.0	73.0	73.5	-0.53	-0.72	155985.0	11479340.75	192
2015-07-26	74.5	75.0	73.25	74.03	-0.52	-0.7	116474.0	8619995.25	208
2015-07-23	74.25	74.75	74.0	74.55	0.06	0.08	110007.0	8180164.25	172
2015-07-22	75.5	75.5	74.0	74.49	-0.53	-0.71	205148.0	15275913.5	219
2015-07-15	74.25	75.75	74.25	75.02	0.82	1.11	272320.0	20430735.0	302
2015-07-14	73.75	74.25	73.75	74.2	0.26	0.35	86809.0	6425642.75	154
2015-07-13	74.5	74.5	73.5	73.94	0.0	0.0	111329.0	8233934.5	201
2015-07-12	74.75	75.25	73.5	73.94	-0.7	-0.94	622620.0	46490474.5	387
2015-07-09	73.25	77.0	73.25	74.64	1.13	1.54	1268025.0	95270919.75	754
2015-07-08	73.25	73.75	73.0	73.51	0.32	0.44	181041.0	13290101.75	164
2015-07-07	73.75	73.75	73.0	73.19	-0.66	-0.89	372870.0	27326051.25	188
2015-07-06	73.5	74.25	73.25	73.85	-0.16	-0.22	280742.0	20686303.0	218
2015-07-05	74.0	74.75	73.25	74.01	-0.16	-0.22	266709.0	19752710.0	250
2015-07-02	74.0	74.25	73.5	74.17	0.3	0.41	351520.0	25974652.0	260
2015-07-01	74.5	74.5	73.75	73.87	-0.49	-0.66	453338.0	33589485.75	266
2015-06-30	73.25	74.5	72.25	74.36	-0.27	-0.36	507600.0	37310921.5	347
2015-06-29	72.0	75.0	72.0	74.63	0.92	1.25	516718.0	37967964.5	332
2015-06-28	74.5	74.5	72.0	73.71	-0.57	-0.77	425559.0	31274376.75	316
2015-06-25	73.5	74.5	73.25	74.28	0.61	0.83	361980.0	26733481.5	306
2015-06-24	73.5	74.0	73.0	73.67	0.1	0.14	308837.0	22693185.25	280
2015-06-23	74.5	74.75	73.25	73.57	0.3	0.41	451035.0	33293912.5	395
2015-06-22	74.25	74.5	73.0	73.27	-1.05	-1.41	269428.0	19854931.5	336
2015-06-21	75.25	75.25	74.25	74.32	-0.93	-1.24	219846.0	16454892.75	302
2015-06-18	75.75	75.75	75.0	75.25	-0.24	-0.32	277402.0	20936068.25	203
2015-06-17	75.5	75.75	75.25	75.49	-0.2	-0.26	167938.0	12671747.0	178
2015-06-16	76.0	76.25	75.25	75.69	-0.28	-0.37	3586496.0	252103498.5	282
2015-06-15	76.75	76.75	75.5	75.97	-0.62	-0.81	2299811.0	162815593.0	390
2015-06-14	75.5	76.75	75.5	76.59	0.59	0.78	259281.0	19780426.5	295
2015-06-11	76.0	76.5	75.5	76.0	0.45	0.6	245545.0	18666556.25	262
2015-06-10	76.0	76.25	75.5	75.55	-0.14	-0.18	291593.0	22117401.5	293
2015-06-09	76.5	76.75	74.5	75.69	-1.06	-1.38	622172.0	47200623.25	485
2015-06-08	77.0	77.25	76.5	76.75	-0.22	-0.29	257092.0	19717316.75	294
2015-06-07	77.0	77.25	76.75	76.97	-0.16	-0.21	256994.0	19791973.0	363
2015-06-04	77.25	77.5	77.0	77.13	-0.27	-0.35	457812.0	35319836.75	447
2015-06-03	77.5	77.75	77.25	77.4	-0.1	-0.13	238050.0	18425468.0	369
2015-06-02	78.25	79.25	76.75	77.5	-0.57	-0.73	2200430.0	171292683.0	1018
2015-06-01	78.75	79.5	77.0	78.07	-1.12	-1.41	1791645.0	139782302.0	991
2015-05-31	81.5	81.75	78.5	79.19	-2.04	-2.51	2594075.0	208611887.5	1470
2015-05-28	78.75	82.0	78.0	81.23	2.88	3.68	2559079.0	205963789.75	1953
2015-05-27	80.25	80.25	77.0	78.35	-1.59	-1.99	1673350.0	131123845.75	1185
2015-05-26	77.25	80.75	77.0	79.94	2.9	3.76	2055492.0	162322907.0	1317
2015-05-25	76.5	77.5	76.5	77.04	0.16	0.21	344413.0	26556189.5	279
2015-05-24	77.0	77.25	76.25	76.88	-0.13	-0.17	283277.0	21766851.0	292
2015-05-21	77.0	77.25	76.75	77.01	-0.16	-0.21	274735.0	21155621.5	269
2015-05-20	77.0	78.0	76.5	77.17	0.17	0.22	1070874.0	82895785.75	750
2015-05-19	76.5	77.5	76.0	77.0	0.03	0.04	1289393.0	98816848.75	602
2015-05-18	77.25	77.75	76.75	76.97	-0.46	-0.59	387069.0	29886535.5	381
2015-05-17	77.0	78.0	77.0	77.43	0.48	0.62	464411.0	35995277.5	479
2015-05-14	76.25	78.0	76.25	76.95	0.76	1.0	781504.0	60436214.5	657
2015-05-13	76.25	76.5	76.0	76.19	-0.2	-0.26	637316.0	48531797.0	480
2015-05-12	76.0	76.5	75.75	76.39	-0.06	-0.08	350448.0	26679194.0	408
2015-05-11	77.5	78.75	76.0	76.45	-1.05	-1.35	1074672.0	83076390.75	812
2015-05-10	78.0	78.25	75.75	77.5	0.18	0.23	1387262.0	106901187.0	849
2015-05-07	78.75	78.75	76.75	77.32	-1.57	-1.99	1309682.0	101601768.75	725
2015-05-06	78.0	79.25	78.0	78.89	0.53	0.68	650601.0	51108741.0	470
2015-05-05	79.25	79.5	78.25	78.36	-0.6	-0.76	1075516.0	84830605.75	661
2015-05-04	79.0	79.75	78.5	78.96	0.25	0.32	695563.0	54861823.5	554
2015-05-03	80.0	81.25	78.25	78.71	-0.84	-1.06	2210002.0	176196972.5	1473
2015-04-30	79.75	82.0	79.0	79.55	0.14	0.18	3591125.0	291122965.25	2073
2015-04-29	81.5	82.0	78.25	79.41	-0.69	-0.86	3252630.0	259599991.75	2175
2015-04-28	77.25	83.75	77.0	80.1	2.71	3.5	7549436.0	610653662.0	3828
2015-04-27	77.5	77.75	77.0	77.39	-0.18	-0.23	949995.0	73414767.75	633
2015-04-26	78.0	78.0	76.75	77.57	-0.02	-0.03	714536.0	55344175.75	602
2015-04-23	78.25	78.25	77.5	77.59	-0.69	-0.88	509577.0	39684818.5	520
2015-04-22	77.75	78.5	77.25	78.28	0.85	1.1	1092184.0	84994378.0	762
2015-04-21	77.5	78.0	76.75	77.43	0.07	0.09	778282.0	60148967.5	521
2015-04-20	77.25	78.25	76.5	77.36	0.26	0.34	1295836.0	100548844.75	842
2015-04-19	77.0	78.75	76.75	77.1	1.16	1.53	1222581.0	94659690.5	927
2015-04-16	77.0	77.25	75.5	75.94	-0.42	-0.55	642562.0	49103701.5	807
2015-04-15	74.5	77.25	74.5	76.36	2.54	3.44	2058729.0	156964998.75	1313
2015-04-14	78.0	78.25	72.0	73.82	-4.42	-5.65	2419067.0	183129182.25	1380
2015-04-13	78.0	79.0	78.0	78.24	-0.12	-0.15	682164.0	53470864.25	510
2015-04-12	79.75	80.25	78.0	78.36	-1.13	-1.42	1945518.0	153654181.0	1240
2015-04-09	78.0	80.5	77.75	79.49	1.53	1.96	2189055.0	173557926.0	1298
2015-04-08	78.75	79.25	77.5	77.96	-0.75	-0.95	864840.0	67830482.5	809
2015-04-07	76.75	79.5	76.5	78.71	2.69	3.54	1599473.0	125299947.75	1157
2015-04-06	76.5	77.25	76.0	76.02	0.08	0.11	582771.0	44691687.25	587
2015-04-05	77.25	78.5	75.5	75.94	-2.24	-2.87	1189598.0	91324519.75	1001
2015-04-02	78.75	79.0	76.5	78.18	0.63	0.81	1481015.0	114884053.75	1190
2015-04-01	75.5	78.75	75.5	77.55	1.58	2.08	1984007.0	153123052.75	1449
2015-03-31	78.0	78.75	74.75	75.97	-2.3	-2.94	1305142.0	99507341.75	1283
2015-03-30	80.0	80.75	77.75	78.27	-1.66	-2.08	1923316.0	152701985.75	1564
2015-03-29	78.75	81.0	77.25	79.93	4.29	5.67	3329541.0	265013983.25	1845
2015-03-26	71.25	77.25	71.0	75.64	0.72	0.96	3082036.0	229354184.0	2336
2015-03-25	82.5	83.0	74.75	74.92	-8.08	-9.73	5784944.0	441784027.0	3294
2015-03-24	82.0	83.5	80.75	83.0	-0.04	-0.05	1703428.0	139859481.5	1356
2015-03-23	83.5	83.75	81.75	83.04	-0.4	-0.48	1105841.0	91575665.0	1227
2015-03-22	82.25	85.0	81.0	83.44	2.54	3.14	2518382.0	210028711.0	2189
2015-03-19	83.5	84.5	80.5	80.9	-1.66	-2.01	2643193.0	216429823.5	2166
2015-03-18	83.25	83.5	80.25	82.56	-0.96	-1.15	2479483.0	202911605.0	1727
2015-03-17	84.0	85.0	82.5	83.52	0.07	0.08	2240358.0	187424243.5	1689
2015-03-16	85.25	86.5	82.25	83.45	-1.75	-2.05	3190372.0	268865643.5	2929
2015-03-15	81.0	86.5	79.75	85.2	2.86	3.47	7006628.0	588126955.25	4863
2015-03-12	84.25	88.75	81.5	82.34	-0.43	-0.52	16867542.0	1442182054.0	8798
2015-03-11	77.0	83.75	76.0	82.77	5.84	7.59	11547338.0	923888433.75	5104
2015-03-10	77.5	79.25	76.0	76.93	0.11	0.14	4244328.0	330281045.0	2630
2015-03-09	73.75	77.25	73.5	76.82	2.66	3.59	3591577.0	270726863.75	2438
2015-03-08	74.5	74.5	73.5	74.16	-0.29	-0.39	1332985.0	98604513.5	1168
2015-03-05	74.75	75.0	73.0	74.45	-0.33	-0.44	1866840.0	138182837.25	1860
2015-03-04	78.0	79.0	74.25	74.78	-2.82	-3.63	3425793.0	260750391.5	3079
2015-03-03	77.25	78.75	75.75	77.6	-0.3	-0.39	2686565.0	208498607.5	2187
2015-03-02	78.0	79.75	77.25	77.9	0.44	0.57	7193156.0	565424479.75	3662
2015-03-01	74.25	78.0	74.25	77.46	4.24	5.79	5787689.0	441730457.25	3105
2015-02-26	72.75	74.75	72.5	73.22	0.46	0.63	2684518.0	197863120.75	1532
2015-02-25	73.75	74.25	71.0	72.76	-1.14	-1.54	1578165.0	114570146.0	1154
2015-02-24	72.75	74.25	72.25	73.9	1.54	2.13	1148781.0	83973752.75	1121
2015-02-23	73.5	74.75	72.25	72.36	-0.51	-0.7	14087055.0	956953393.0	1731
2015-02-22	70.25	75.0	70.25	72.87	3.02	4.32	3819313.0	279647875.5	2792
2015-02-19	72.0	72.0	69.0	69.85	-2.51	-3.47	3786730.0	265358798.25	2599
2015-02-18	73.75	75.5	72.0	72.36	-0.3	-0.41	3097103.0	228900254.75	2420
2015-02-17	71.0	77.25	70.75	72.66	1.87	2.64	8402849.0	626103472.25	5091
2015-02-16	69.25	72.75	67.75	70.79	1.75	2.53	6188710.0	434786684.0	3072
2015-02-15	66.75	70.5	65.25	69.04	4.63	7.19	6471113.0	443391907.5	2759
2015-02-12	59.0	64.75	59.0	64.41	5.37	9.1	6217353.0	390499977.0	2564
2015-02-11	58.75	60.25	58.25	59.04	0.3	0.51	1504428.0	89423574.5	777
2015-02-10	60.75	61.0	58.5	58.74	-1.27	-2.12	2330796.0	139580222.75	937
2015-02-09	59.25	60.75	59.25	60.01	0.58	0.98	2080014.0	124984128.5	1021
2015-02-08	58.0	60.25	57.25	59.43	1.68	2.91	3666913.0	216633163.75	1300
2015-02-05	57.0	58.25	57.0	57.75	0.47	0.82	799111.0	46166752.75	461
2015-02-04	57.75	58.0	57.25	57.28	-0.26	-0.45	585106.0	33743220.0	363
2015-02-03	58.5	58.75	57.0	57.54	-0.3	-0.52	1487618.0	86050149.5	626
2015-02-02	58.0	58.75	57.5	57.84	-0.04	-0.07	1020072.0	59134841.25	567
2015-02-01	57.25	59.75	56.75	57.88	1.87	3.34	4123120.0	240291518.25	1569
2015-01-29	55.0	56.5	54.5	56.01	1.07	1.95	4638485.0	259376933.75	1561
2015-01-28	53.5	55.25	53.0	54.94	1.68	3.15	5572760.0	299875246.5	1372
2015-01-27	53.0	53.5	52.5	53.26	0.26	0.49	719191.0	38188625.75	383
2015-01-26	54.0	54.25	53.0	53.0	-0.57	-1.06	1405046.0	75074479.0	517
2015-01-22	53.25	53.75	53.0	53.57	0.06	0.11	1067873.0	57228315.25	370
2015-01-21	53.25	54.0	53.0	53.51	0.5	0.94	2100868.0	112620810.0	705
2015-01-20	51.75	53.5	51.75	53.01	1.17	2.26	1827561.0	96216954.25	559
2015-01-19	52.0	52.25	51.5	51.84	-0.07	-0.13	1181395.0	61352920.0	396
2015-01-18	51.75	52.5	51.75	51.91	0.39	0.76	1771165.0	92286654.25	443
2015-01-15	52.0	52.25	51.5	51.52	-0.3	-0.58	866425.0	44810060.25	422
2015-01-14	52.5	52.5	51.5	51.82	-0.7	-1.33	1653703.0	86109837.5	631
2015-01-13	52.0	52.75	51.75	52.52	0.01	0.02	1207631.0	63136590.75	395
2015-01-12	52.25	53.0	51.75	52.51	0.26	0.5	1224334.0	64155365.75	428
2015-01-11	52.0	52.5	52.0	52.25	0.26	0.5	710982.0	37040332.25	360
2015-01-08	52.75	53.5	51.75	51.99	-0.55	-1.05	1645029.0	86804225.0	741
2015-01-07	52.75	53.25	52.25	52.54	-0.25	-0.47	764475.0	40256810.25	446
2015-01-06	51.0	53.0	50.0	52.79	0.92	1.77	3284254.0	174405358.0	778
2015-01-05	52.0	52.25	51.0	51.87	-0.14	-0.27	1494823.0	77417320.0	549
2015-01-04	52.5	52.5	51.5	52.01	-0.61	-1.16	499367.0	26036844.25	278
2015-01-01	53.0	53.25	51.75	52.62	0.12	0.23	986896.0	51936912.5	372
2014-12-31	53.25	53.75	50.0	52.5	-0.76	-1.43	2461977.0	128177685.5	894
2014-12-30	53.5	53.75	52.5	53.26	-0.78	-1.44	2295555.0	122400710.75	674
2014-12-29	54.25	54.75	54.0	54.04	-0.35	-0.64	2854530.0	154557365.0	901
2014-12-28	54.25	55.25	54.0	54.39	-0.05	-0.09	1280125.0	69828867.5	741
2014-12-25	54.5	55.25	53.25	54.44	-0.6	-1.09	4166799.0	226154270.5	1552
2014-12-24	56.25	57.0	54.5	55.04	-1.01	-1.8	2846374.0	159507815.75	1373
2014-12-23	55.75	56.5	55.25	56.05	-0.65	-1.15	1469137.0	82019149.5	980
2014-12-22	58.0	58.5	55.25	56.7	-0.89	-1.55	4077550.0	231597242.25	2310
2014-12-21	55.0	58.75	53.25	57.59	3.16	5.81	8048869.0	450504418.5	3020
2014-12-18	51.0	54.75	51.0	54.43	4.52	9.06	13122980.0	703964474.5	3059
2014-12-17	48.7	50.0	48.3	49.91	1.51	3.12	1537311.0	75278736.1	818
2014-12-16	48.8	50.0	47.0	48.4	-1.46	-2.93	3011674.0	145705581.8	1521
2014-12-15	51.5	51.75	49.7	49.86	-0.83	-1.64	1376330.0	70090095.25	675
2014-12-14	51.0	51.75	50.5	50.69	-3.29	-6.09	3400747.0	173932102.5	1333
2014-12-11	50.75	55.0	49.8	53.98	2.96	5.8	8480743.0	448879456.3	1793
2014-12-10	51.75	52.5	50.75	51.02	-0.89	-1.71	1231801.0	63349114.5	525
2014-12-09	51.5	53.0	51.25	51.91	0.0	0.0	1982422.0	103504528.0	751
2014-12-08	51.25	53.75	51.25	51.91	0.66	1.29	3273415.0	172615174.75	1054
2014-12-07	51.75	51.75	51.25	51.25	-0.51	-0.99	302403.0	15591702.25	228
2014-12-04	51.5	52.0	51.25	51.76	0.45	0.88	596424.0	30759871.0	378
2014-12-03	51.0	51.75	50.75	51.31	0.49	0.96	928147.0	47597302.0	402
2014-12-02	51.0	51.75	50.75	50.82	0.18	0.36	518751.0	26529675.25	357
2014-12-01	50.25	51.5	50.25	50.64	-0.19	-0.37	1050532.0	53388104.75	631
2014-11-30	49.5	51.75	48.0	50.83	-0.68	-1.32	3303828.0	165778454.85	1062
2014-11-27	51.0	51.75	50.75	51.51	0.09	0.18	506154.0	25989078.5	285
2014-11-26	51.25	51.75	50.25	51.42	-0.05	-0.1	1256916.0	64143673.25	460
2014-11-25	52.0	52.0	51.25	51.47	-0.65	-1.25	562730.0	29004503.25	297
2014-11-24	52.25	52.75	52.0	52.12	-0.13	-0.25	207808.0	10863704.5	237
2014-11-23	52.25	53.0	52.25	52.25	0.18	0.35	9811045.0	464339982.0	370
2014-11-20	52.0	52.5	52.0	52.07	-0.1	-0.19	320404.0	16696125.25	224
2014-11-19	52.25	52.5	52.0	52.17	-0.12	-0.23	157120.0	8208519.0	186
2014-11-18	52.25	52.75	52.0	52.29	0.28	0.54	695477.0	36422345.25	329
2014-11-17	53.5	53.5	51.75	52.01	-1.49	-2.79	1237387.0	64686499.25	588
2014-11-16	54.75	54.75	53.25	53.5	-1.01	-1.85	1148274.0	61710171.0	603
2014-11-13	54.25	54.75	53.25	54.51	0.87	1.62	2387904.0	129086154.75	843
2014-11-12	54.25	54.75	53.25	53.64	-0.83	-1.52	1146773.0	61835536.75	575
2014-11-11	53.0	55.25	52.0	54.47	1.25	2.35	5268529.0	285451219.75	1416
2014-11-10	50.75	53.5	50.5	53.22	2.23	4.37	1790203.0	93612952.75	738
2014-11-09	50.75	51.25	50.25	50.99	0.45	0.89	841996.0	42718855.75	331
2014-11-06	51.0	51.25	49.9	50.54	-0.53	-1.04	1017721.0	51193620.65	639
2014-11-05	51.0	51.25	50.0	51.07	-0.46	-0.89	570778.0	28848410.5	462
2014-11-04	52.0	52.25	51.0	51.53	-0.71	-1.36	3595196.0	186677580.75	429
2014-11-03	52.0	52.25	51.5	52.24	0.34	0.66	407078.0	21118274.5	290
2014-11-02	52.25	52.5	51.75	51.9	0.48	0.93	460500.0	23986041.5	261
2014-10-30	51.75	52.0	50.75	51.42	-0.58	-1.12	493024.0	25347122.0	374
2014-10-29	52.5	52.75	52.0	52.0	-0.27	-0.52	539464.0	28271114.25	289
2014-10-28	52.25	52.75	51.75	52.27	-0.19	-0.36	525261.0	27384058.5	328
2014-10-27	53.5	53.5	52.25	52.46	-1.18	-2.2	1166309.0	61493172.5	487
2014-10-26	52.75	54.0	52.5	53.64	0.63	1.19	2411512.0	128798111.5	734
2014-10-23	50.5	53.25	50.0	53.01	1.91	3.74	4362667.0	226929758.0	1412
2014-10-22	50.5	51.5	49.7	51.1	0.95	1.89	2041217.0	103320007.0	837
2014-10-21	49.1	50.5	49.0	50.15	1.31	2.68	1719424.0	85305770.8	887
2014-10-20	49.3	49.5	48.3	48.84	-0.07	-0.14	914210.0	44514142.5	615
2014-10-19	49.8	50.75	48.4	48.91	1.76	3.73	1773311.0	87916740.9	1068
2014-10-16	45.1	49.1	45.1	47.15	-2.96	-5.91	2309211.0	109403337.9	1280
2014-10-15	51.5	52.0	50.0	50.11	-1.88	-3.62	1974713.0	99949167.75	885
2014-10-14	51.0	52.25	50.25	51.99	0.63	1.23	2290138.0	117690524.0	818
2014-10-13	49.7	52.0	49.7	51.36	1.39	2.78	1474949.0	75063108.05	841
2014-10-12	52.5	53.0	49.7	49.97	-4.75	-8.68	3553437.0	183359677.6	1398
2014-10-02	52.5	55.0	52.25	54.72	1.96	3.71	3637482.0	195810354.0	1113
2014-10-01	52.75	53.0	52.25	52.76	0.11	0.21	676776.0	35683889.75	371
2014-09-30	53.0	53.25	52.25	52.65	-0.12	-0.23	1399041.0	73977291.5	515
2014-09-29	53.0	53.0	52.5	52.77	-0.44	-0.83	1018676.0	53857846.75	509
2014-09-28	54.75	55.0	53.0	53.21	-1.69	-3.08	2836837.0	152948593.75	1128
2014-09-25	53.0	55.5	52.0	54.9	1.64	3.08	5637760.0	303508521.75	1926
2014-09-24	51.25	54.5	49.7	53.26	1.76	3.42	7551609.0	400020604.35	2492
2014-09-22	51.0	51.75	50.0	51.5	0.14	0.27	1696574.0	86179744.25	856
2014-09-21	52.25	52.5	51.25	51.36	-0.91	-1.74	1099424.0	57036216.75	510
2014-09-18	51.75	52.75	51.5	52.27	0.55	1.06	1538294.0	80418881.0	766
2014-09-17	51.25	52.0	51.25	51.72	0.5	0.98	526052.0	27231688.5	489
2014-09-16	51.25	51.75	50.75	51.22	0.0	0.0	615046.0	31432032.0	510
2014-09-15	51.5	52.0	50.5	51.22	-0.35	-0.68	971142.0	49744483.25	651
2014-09-14	52.5	52.75	51.5	51.57	-0.96	-1.83	1178510.0	61459133.25	723
2014-09-11	52.25	53.75	52.0	52.53	0.48	0.92	3218449.0	171041241.75	1348
2014-09-10	52.5	52.75	52.0	52.05	-0.48	-0.91	1274412.0	66555863.75	622
2014-09-09	52.25	52.75	52.25	52.53	0.08	0.15	857232.0	45060665.0	574
2014-09-08	52.5	52.75	52.0	52.45	0.13	0.25	871541.0	45677886.75	652
2014-09-07	51.5	52.5	51.25	52.32	1.03	2.01	1840773.0	95673239.25	934
2014-09-04	51.0	51.5	50.5	51.29	0.03	0.06	1128431.0	57550671.5	785
2014-09-03	52.0	52.0	51.0	51.26	-0.74	-1.42	1491652.0	76744338.75	940
2014-09-02	52.5	52.5	52.0	52.0	-0.5	-0.95	891383.0	46514647.25	650
2014-09-01	52.5	52.75	52.25	52.5	-0.01	-0.02	916954.0	48120363.25	423
2014-08-31	52.5	53.0	52.25	52.51	0.18	0.34	803948.0	42248970.25	564
2014-08-28	52.75	53.0	52.25	52.33	-0.39	-0.74	876644.0	46078204.0	631
2014-08-27	52.75	53.0	52.25	52.72	0.01	0.02	1281403.0	67467366.25	813
2014-08-26	52.5	53.0	52.25	52.71	-0.06	-0.11	995050.0	52315186.5	664
2014-08-25	53.75	54.0	52.5	52.77	-1.06	-1.97	2057239.0	109758665.25	1087
2014-08-24	53.75	54.0	53.5	53.83	0.08	0.15	823494.0	44329875.75	611
2014-08-21	53.75	54.25	53.25	53.75	-0.21	-0.39	1481655.0	79660629.75	923
2014-08-20	53.75	54.0	53.5	53.96	0.14	0.26	1100445.0	59080649.25	739
2014-08-19	54.5	54.5	53.5	53.82	-0.95	-1.73	1476598.0	79893849.75	870
2014-08-18	54.5	55.0	54.25	54.77	0.38	0.7	943808.0	51596428.0	674
2014-08-17	55.0	55.5	54.25	54.39	-0.33	-0.6	1968198.0	107773836.0	785
2014-08-14	54.0	55.5	53.75	54.72	0.78	1.45	2630618.0	143952506.25	1293
2014-08-13	55.5	55.75	53.75	53.94	-1.56	-2.81	3937649.0	215914984.75	1661
2014-08-12	54.25	56.0	53.75	55.5	1.22	2.25	4052646.0	223639678.0	1970
2014-08-11	53.25	54.75	52.75	54.28	1.12	2.11	5193299.0	279411361.75	1876
2014-08-10	52.5	53.75	52.25	53.16	0.44	0.83	3035121.0	160737596.25	1304
2014-08-07	52.75	53.0	52.5	52.72	0.21	0.4	940024.0	49603432.25	673
2014-08-06	52.25	52.75	52.0	52.51	-0.14	-0.27	888522.0	46565955.5	624
2014-08-05	52.75	53.0	52.25	52.65	-0.21	-0.4	1547781.0	81625604.5	953
2014-08-04	52.5	53.0	52.0	52.86	-0.08	-0.15	1723227.0	90733231.75	935
2014-08-03	50.5	53.0	49.9	52.94	2.63	5.23	4457533.0	233067664.0	1817
2014-07-24	51.5	51.75	49.9	50.31	-1.27	-2.46	2896119.0	146750835.3	1393
2014-07-23	52.5	53.25	51.5	51.58	-0.78	-1.49	4564661.0	230816092.0	1883
2014-07-22	48.8	53.5	48.6	52.36	3.62	7.43	10524498.0	544561435.9	4017
2014-07-21	48.2	48.8	48.0	48.74	0.49	1.02	421259.0	20473810.7	483
2014-07-20	48.4	49.0	48.2	48.25	-0.27	-0.56	689096.0	33414107.8	531
2014-07-17	49.0	49.0	48.5	48.52	-0.56	-1.14	537265.0	26161094.9	456
2014-07-16	49.1	49.2	48.9	49.08	-0.15	-0.3	476935.0	23396817.4	384
2014-07-15	49.5	49.5	49.2	49.23	-0.27	-0.55	318009.0	15697834.7	322
2014-07-14	49.5	49.9	49.5	49.5	0.05	0.1	621251.0	30874264.2	491
2014-07-13	49.0	49.9	48.5	49.45	0.61	1.25	1325174.0	65456489.6	862
2014-07-10	49.3	49.3	48.8	48.84	-0.36	-0.73	716072.0	35095755.8	521
2014-07-09	49.3	49.3	48.9	49.2	-0.2	-0.4	693599.0	34046116.2	584
2014-07-08	49.2	50.25	49.0	49.4	0.33	0.67	1939219.0	96370661.3	1361
2014-07-07	48.4	49.3	48.2	49.07	0.69	1.43	1213056.0	59194831.0	818
2014-07-06	48.0	48.5	47.7	48.38	0.36	0.75	1110880.0	53420604.7	770
2014-07-03	47.8	48.2	47.4	48.02	0.47	0.99	2213399.0	106083976.2	1258
2014-07-02	46.2	47.8	46.2	47.55	1.63	3.55	1700221.0	79980388.5	1243
2014-07-01	45.7	46.1	45.5	45.92	0.09	0.2	705198.0	32327549.4	620
2014-06-30	46.2	46.4	45.7	45.83	-0.37	-0.8	638991.0	29426274.8	580
2014-06-29	46.3	46.6	46.0	46.2	-0.67	-1.43	567991.0	26312551.7	439
2014-06-26	46.8	47.0	46.5	46.87	0.06	0.13	888002.0	41495747.5	664
2014-06-25	46.7	47.1	46.3	46.81	0.31	0.67	1496914.0	69970957.9	1140
2014-06-24	45.1	46.7	44.6	46.5	1.23	2.72	1931656.0	87833954.3	1400
2014-06-23	46.2	46.2	45.2	45.27	-1.27	-2.73	1656196.0	75352806.6	1203
2014-06-22	47.0	47.4	46.2	46.54	-0.63	-1.34	1466839.0	68865318.9	1006
2014-06-19	47.5	47.8	47.0	47.17	-0.11	-0.23	1620245.0	76693094.0	1019
2014-06-18	46.6	47.6	46.6	47.28	0.87	1.87	2274029.0	107008946.6	1553
2014-06-17	44.8	46.6	44.0	46.41	0.58	1.27	3900554.0	176341952.1	2473
2014-06-16	47.2	47.7	45.5	45.83	-1.65	-3.48	1998889.0	93996144.1	1421
2014-06-15	48.2	48.2	47.1	47.48	-1.16	-2.38	1472396.0	70328579.4	1232
2014-06-12	49.4	49.4	48.2	48.64	-0.8	-1.62	1627055.0	79411458.2	1468
2014-06-11	50.0	50.0	49.3	49.44	-0.57	-1.14	1321851.0	65747958.4	1156
2014-06-10	50.75	51.0	49.7	50.01	-0.43	-0.85	2164837.0	108974631.15	1407
2014-06-09	50.5	51.0	49.9	50.44	0.06	0.12	1731818.0	87258471.1	1313
2014-06-08	52.5	52.5	49.3	50.38	-1.99	-3.8	5260007.0	265803095.4	2966
2014-06-05	52.5	53.5	52.25	52.37	0.32	0.61	3351052.0	176626186.25	2132
2014-06-04	52.25	52.75	51.25	52.05	-1.11	-2.09	6363077.0	331039391.0	2698
2014-06-03	54.0	54.25	52.75	53.16	-0.33	-0.62	4150563.0	221480093.5	2262
2014-06-02	52.75	54.25	52.5	53.49	0.95	1.81	8871936.0	473697781.25	3734
2014-06-01	52.25	53.0	51.5	52.54	0.4	0.77	4356438.0	228472094.5	2163
2014-05-29	52.25	53.0	50.75	52.14	-0.03	-0.06	4613622.0	239674026.5	2451
2014-05-28	52.75	53.25	51.75	52.17	-0.46	-0.87	7267062.0	381236995.25	3236
2014-05-27	51.0	53.0	51.0	52.63	2.6	5.2	12441482.0	648836172.0	6137
2014-05-26	49.3	50.5	49.2	50.03	0.82	1.67	5002840.0	248502441.25	2128
2014-05-25	48.8	49.9	48.6	49.21	0.29	0.59	4225307.0	208621893.6	1972
2014-05-22	49.1	49.6	48.8	48.92	-0.03	-0.06	3510589.0	172547203.0	1582
2014-05-21	48.9	49.3	48.7	48.95	0.07	0.14	4614233.0	226338201.6	1983
2014-05-20	48.0	49.2	48.0	48.88	0.76	1.58	6301595.0	307252156.9	2787
2014-05-19	48.6	48.6	47.8	48.12	-0.32	-0.66	2345003.0	112690662.4	1719
2014-05-18	48.6	49.4	48.3	48.44	-0.07	-0.14	4774137.0	233229668.7	2275
2014-05-15	48.3	49.1	48.2	48.51	0.23	0.48	4722241.0	229876714.2	2376
2014-05-14	48.0	48.8	47.8	48.28	0.2	0.42	3675629.0	177599123.8	1972
2014-05-13	48.5	48.8	47.9	48.08	-0.02	-0.04	2937647.0	141588340.6	1947
2014-05-12	48.1	48.3	47.8	48.1	-0.12	-0.25	1826071.0	87802514.7	1458
2014-05-11	48.6	49.6	48.1	48.22	-0.16	-0.33	4954653.0	241669366.1	3288
2014-05-08	47.0	49.5	46.8	48.38	1.43	3.05	9301529.0	450186541.4	5113
2014-05-07	47.3	47.3	46.6	46.95	-0.34	-0.72	1650966.0	77479203.1	1156
2014-05-06	47.4	47.9	47.1	47.29	-0.09	-0.19	2662079.0	126637740.9	1486
2014-05-05	47.9	48.2	47.3	47.38	-0.35	-0.73	1737149.0	82690354.5	1626
2014-05-04	46.5	48.6	46.5	47.73	1.37	2.96	6527619.0	311300053.0	3662
2014-05-01	47.5	47.5	46.2	46.36	-1.27	-2.67	3614999.0	169717943.4	2399
2014-04-30	48.8	48.9	47.4	47.63	-0.88	-1.81	3535527.0	169585493.6	3184
2014-04-29	46.2	51.0	45.7	48.51	2.09	4.5	23481364.0	1139403447.85	12105
2014-04-28	42.3	46.5	42.3	46.42	4.1	9.69	21366398.0	963444106.2	7491
2014-04-27	42.3	42.5	42.0	42.32	0.11	0.26	1375541.0	58129070.1	859
2014-04-24	42.0	42.3	41.8	42.21	0.26	0.62	1011104.0	42517145.0	730
2014-04-23	42.4	42.4	41.9	41.95	-0.35	-0.83	1162108.0	48907209.2	796
2014-04-22	42.3	42.4	42.1	42.3	-0.02	-0.05	812538.0	34340191.3	603
2014-04-21	42.7	42.8	42.2	42.32	-0.37	-0.87	1491955.0	63243778.8	877
2014-04-20	42.0	42.8	42.0	42.69	0.26	0.61	2571329.0	108925574.8	1361
2014-04-17	42.6	42.8	42.0	42.43	0.04	0.09	2384609.0	101149522.5	1419
2014-04-16	40.8	42.8	40.8	42.39	1.52	3.72	5380803.0	226843475.5	2754
2014-04-15	40.2	41.0	40.1	40.87	0.68	1.69	2434129.0	99069051.5	1210
2014-04-14	40.3	40.3	40.1	40.19	-0.03	-0.07	1057969.0	42535358.3	713
2014-04-13	40.7	40.8	40.1	40.22	-0.68	-1.66	1089280.0	43978718.8	929
2014-04-10	41.2	41.4	40.8	40.9	-0.4	-0.97	922379.0	37826120.8	773
2014-04-09	41.3	41.5	41.1	41.3	-0.1	-0.24	1132231.0	46775642.7	938
2014-04-08	41.4	41.6	41.2	41.4	0.0	0.0	1191426.0	49296390.5	819
2014-04-07	41.5	41.5	41.1	41.4	0.0	0.0	904561.0	37387968.7	789
2014-04-06	41.6	41.9	41.4	41.4	-0.2	-0.48	1219525.0	50727636.2	908
2014-04-03	41.8	41.9	41.4	41.6	-0.2	-0.48	1874335.0	77902175.5	1125
2014-04-02	41.3	42.0	41.3	41.8	0.6	1.46	3865225.0	160694612.9	1580
2014-04-01	41.2	41.4	41.1	41.2	0.1	0.24	862226.0	35608482.9	756
2014-03-31	41.6	41.6	41.0	41.1	-0.5	-1.2	1389489.0	57262922.5	1068
2014-03-30	41.5	41.8	41.3	41.6	0.1	0.24	1968531.0	81891746.7	1072
2014-03-27	41.8	41.9	41.4	41.5	-0.3	-0.72	1051886.0	43782217.3	1029
2014-03-26	41.7	42.0	41.5	41.8	0.2	0.48	1195424.0	49891933.3	932
2014-03-25	41.8	42.1	41.5	41.6	-0.2	-0.48	2289643.0	95762475.3	1272
2014-03-24	42.0	42.0	41.4	41.8	-0.3	-0.71	1890969.0	78927668.0	1196
2014-03-23	42.0	42.3	41.8	42.1	0.1	0.24	2943780.0	123786886.8	1473
2014-03-20	42.2	42.3	41.6	42.0	-0.2	-0.47	1711995.0	71898920.3	1272
2014-03-19	42.4	42.8	42.1	42.2	-0.2	-0.47	1402455.0	59370474.5	1228
2014-03-18	43.4	43.8	42.3	42.4	-0.7	-1.62	2979285.0	128277965.0	1994
2014-03-17	42.7	43.6	42.4	43.1	0.4	0.94	9110116.0	391762127.9	2114
2014-03-16	43.4	43.4	42.7	42.7	-0.7	-1.61	1859436.0	80005077.2	1399
2014-03-13	43.6	44.0	43.4	43.4	-0.2	-0.46	1675897.0	73078612.9	1506
2014-03-12	42.8	44.2	42.4	43.6	0.8	1.87	4955961.0	215478316.6	3522
2014-03-11	43.3	43.4	42.1	42.8	-0.6	-1.38	6020089.0	257421418.3	3741
2014-03-10	44.6	44.6	43.3	43.4	-1.2	-2.69	4129334.0	180435813.2	2762
2014-03-09	44.8	45.4	44.3	44.6	0.1	0.22	5058353.0	226526144.0	3005
2014-03-06	45.3	45.9	44.3	44.5	0.2	0.45	4665390.0	209934293.9	3597
2014-03-05	44.0	46.2	43.7	44.3	0.7	1.61	12986578.0	585356151.0	7987
2014-03-04	41.4	43.8	41.3	43.6	2.9	7.13	15265004.0	652611645.1	5959
2014-03-03	41.1	43.8	40.5	40.7	-0.8	-1.93	24083575.0	1007866400.2	10777
2014-03-02	37.9	41.9	37.9	41.5	3.4	8.92	25135443.0	1020161890.3	6072
2014-02-27	37.5	38.5	37.5	38.1	0.5	1.33	2366795.0	90092612.9	1507
2014-02-26	37.9	37.9	37.4	37.6	-0.3	-0.79	1727808.0	65037674.5	1171
2014-02-25	38.5	38.9	37.8	37.9	-0.4	-1.04	3696141.0	141174363.4	2048
2014-02-24	36.0	39.7	36.0	38.3	2.0	5.51	14891563.0	569193106.5	4590
2014-02-23	37.0	37.8	36.1	36.3	-0.7	-1.89	5993990.0	221292305.8	2620
2014-02-20	34.7	37.4	34.6	37.0	2.3	6.63	17861706.0	651741086.5	4635
2014-02-19	33.9	35.1	33.8	34.7	0.7	2.06	5965635.0	206683749.0	1995
2014-02-18	33.0	34.4	32.9	34.0	1.0	3.03	7662243.0	259505852.1	2222
2014-02-17	32.9	33.2	32.8	33.0	0.1	0.3	1841072.0	60683481.5	726
2014-02-16	32.8	33.2	32.7	32.9	0.2	0.61	1911005.0	62918100.4	915
2014-02-13	32.6	32.8	32.5	32.7	0.1	0.31	1223173.0	39945742.2	525
2014-02-12	32.7	32.8	32.5	32.6	0.0	0.0	1147402.0	37497220.9	492
2014-02-11	32.8	32.9	32.5	32.6	-0.2	-0.61	1201699.0	39240872.8	590
2014-02-10	32.8	33.0	32.7	32.8	0.0	0.0	1349371.0	44302822.1	462
2014-02-09	32.7	33.1	32.7	32.8	0.2	0.61	2572453.0	84748510.4	1008
2014-02-06	32.4	32.7	32.3	32.6	0.2	0.62	2323416.0	75638399.8	783
2014-02-05	32.6	32.7	32.4	32.4	0.0	0.0	2194696.0	71402705.3	618
2014-02-04	32.1	32.7	31.9	32.4	-0.1	-0.31	2815104.0	91348539.2	970
2014-02-03	32.5	33.0	32.2	32.5	-0.1	-0.31	3430279.0	111412922.1	1391
2014-02-02	31.7	33.5	31.5	32.6	1.1	3.49	12980478.0	424059207.5	3935
2014-01-30	31.1	31.8	31.1	31.5	0.3	0.96	3181133.0	100199791.9	1302
2014-01-29	31.1	31.3	31.1	31.2	0.1	0.32	2845435.0	88810960.5	847
2014-01-28	31.0	31.3	31.0	31.1	0.0	0.0	1937971.0	60371076.4	684
2014-01-27	31.4	31.5	31.0	31.1	-0.2	-0.64	1506951.0	47023286.5	731
2014-01-26	31.1	31.4	30.5	31.3	-0.1	-0.32	2064773.0	64266657.3	821
2014-01-23	31.3	31.8	31.3	31.4	0.1	0.32	2006876.0	63228830.7	651
2014-01-22	31.3	31.5	31.2	31.3	-0.1	-0.32	1433436.0	44973614.9	601
2014-01-21	31.6	31.7	31.1	31.4	-0.3	-0.95	1959123.0	61431903.6	829
2014-01-20	31.5	31.8	31.5	31.7	0.2	0.63	2010172.0	63666520.5	751
2014-01-19	31.3	31.6	31.2	31.5	0.2	0.64	2370259.0	74551184.4	790
2014-01-16	31.4	31.6	31.3	31.3	0.0	0.0	1453958.0	45657092.8	663
2014-01-15	31.3	31.7	31.3	31.3	-0.1	-0.32	1810472.0	56993411.5	662
2014-01-14	31.5	31.6	31.3	31.4	-0.2	-0.63	2029790.0	63804817.3	665
2014-01-13	31.6	31.7	31.4	31.6	0.0	0.0	1615090.0	50971802.9	732
2014-01-12	31.7	31.7	31.4	31.6	-0.1	-0.32	1526393.0	48157161.2	684
2014-01-09	31.6	31.9	31.3	31.7	0.1	0.32	2348167.0	74354628.2	1021
2014-01-08	31.1	32.0	30.8	31.6	0.5	1.61	5361871.0	168896015.4	2131
2014-01-07	31.5	31.5	31.0	31.1	-0.4	-1.27	2887452.0	90472619.7	1121
2014-01-06	31.6	32.0	31.3	31.5	0.0	0.0	5663021.0	179556754.7	2310
2014-01-05	30.1	31.6	30.0	31.5	1.6	5.35	9577605.0	294756496.5	3410
2014-01-02	29.3	30.3	29.2	29.9	0.4	1.36	3689936.0	109929121.2	1488
2014-01-01	29.2	29.6	29.2	29.5	0.3	1.03	1398848.0	41090859.8	687
2013-12-31	29.4	29.4	29.2	29.2	-0.1	-0.34	747178.0	21897322.7	366
2013-12-30	29.3	29.5	29.2	29.3	0.0	0.0	711769.0	20882340.3	473
2013-12-29	29.5	29.5	29.2	29.3	-0.2	-0.68	956910.0	28040976.5	506
2013-12-26	29.4	29.6	29.0	29.5	0.2	0.68	1902872.0	55728094.1	856
2013-12-25	29.4	29.5	29.2	29.3	-0.1	-0.34	865510.0	25358251.5	461
2013-12-24	29.4	29.6	29.4	29.4	-0.1	-0.34	677181.0	19954050.4	520
2013-12-23	29.6	29.7	29.4	29.5	-0.1	-0.34	572959.0	16933837.2	380
2013-12-22	29.6	29.8	29.5	29.6	-0.2	-0.67	1805101.0	53463032.6	607
2013-12-19	29.7	29.9	29.7	29.8	0.0	0.0	858279.0	25562649.2	435
2013-12-18	29.6	29.9	29.5	29.8	0.2	0.68	1104391.0	32748590.3	564
2013-12-17	29.8	29.9	29.5	29.6	-0.1	-0.34	2887688.0	84599313.8	504
2013-12-16	29.7	29.7	29.5	29.7	0.0	0.0	518960.0	15376138.0	398
2013-12-15	29.7	29.9	29.6	29.7	0.0	0.0	953420.0	28355565.0	487
2013-12-12	29.6	29.9	29.6	29.7	-0.1	-0.34	985810.0	29319629.2	623
2013-12-11	29.5	29.8	29.5	29.8	0.2	0.68	1180151.0	35062436.9	650
2013-12-10	29.6	29.8	29.5	29.6	0.1	0.34	1849547.0	54802131.8	1005
2013-12-09	29.2	30.2	29.2	29.5	0.5	1.72	5478604.0	162631526.1	2254
2013-12-08	28.6	29.1	28.6	29.0	0.3	1.05	2018103.0	58314116.7	924
2013-12-05	29.0	29.2	28.5	28.7	-0.4	-1.37	2388178.0	68804592.0	1178
2013-12-04	29.0	29.1	28.7	29.1	0.1	0.34	2533705.0	73299493.7	824
2013-12-03	29.6	29.7	28.9	29.0	-0.8	-2.68	3021193.0	88569144.1	1372
2013-12-02	29.5	29.8	29.4	29.8	0.2	0.68	1265498.0	37419038.7	790
2013-12-01	30.0	30.0	29.5	29.6	-0.5	-1.66	1970829.0	58574995.9	1052
2013-11-28	30.0	30.3	30.0	30.1	0.1	0.33	839603.0	25300967.5	392
2013-11-27	29.9	30.0	29.8	30.0	0.1	0.33	719199.0	21525738.4	541
2013-11-26	30.1	30.3	29.9	29.9	-0.3	-0.99	1223759.0	36770641.0	638
2013-11-25	30.4	30.4	30.1	30.2	-0.2	-0.66	1057323.0	31969925.3	576
2013-11-24	30.3	30.5	30.1	30.4	0.0	0.0	10782856.0	330310254.2	737
2013-11-21	30.3	30.5	30.3	30.4	0.0	0.0	983699.0	29907156.3	599
2013-11-20	30.3	30.5	30.3	30.4	0.1	0.33	1561864.0	47473796.7	791
2013-11-19	30.7	30.7	30.3	30.3	-0.4	-1.3	1327499.0	40486860.2	691
2013-11-18	30.7	30.9	30.7	30.7	0.0	0.0	1277757.0	39339397.0	599
2013-11-17	30.6	30.9	30.6	30.7	0.0	0.0	1245737.0	38287249.9	634
2013-11-14	30.7	30.8	30.5	30.7	0.0	0.0	741718.0	22716497.0	570
2013-11-13	30.6	31.0	30.5	30.7	0.2	0.66	2351481.0	72364341.3	1168
2013-11-12	31.2	31.5	30.5	30.5	-0.7	-2.24	3425495.0	106122447.6	1310
2013-11-11	31.5	31.6	31.2	31.2	-0.3	-0.95	1615796.0	50623804.4	747
2013-11-10	32.0	32.1	31.2	31.5	-0.5	-1.56	4796990.0	151517481.8	1673
2013-11-07	32.2	32.6	31.8	32.0	-0.2	-0.62	3634991.0	117225219.7	1254
2013-11-06	32.5	32.5	32.2	32.2	-0.2	-0.62	1105795.0	35797306.8	662
2013-11-05	32.0	32.4	31.9	32.4	0.4	1.25	1928210.0	62006268.5	940
2013-11-04	31.8	32.1	31.6	32.0	0.2	0.63	1926484.0	61385159.6	811
2013-11-03	31.8	32.2	31.7	31.8	0.1	0.32	1390099.0	44330773.1	712
2013-10-31	31.5	32.1	31.3	31.7	0.2	0.63	1914262.0	60747782.7	891
2013-10-30	31.5	31.6	31.3	31.5	0.1	0.32	989228.0	31142732.3	529
2013-10-29	31.5	31.6	31.3	31.4	-0.2	-0.63	846817.0	26614974.8	516
2013-10-28	31.8	31.8	31.1	31.6	-0.2	-0.63	1972370.0	62091222.4	869
2013-10-27	31.8	32.1	31.7	31.8	-0.1	-0.31	947906.0	30241869.2	520
2013-10-24	31.7	32.2	31.6	31.9	0.2	0.63	2327848.0	74295596.3	951
2013-10-23	31.6	31.7	31.4	31.7	0.0	0.0	1406971.0	44414828.6	658
2013-10-22	31.7	32.0	31.5	31.7	0.0	0.0	2825935.0	89853205.7	981
2013-10-21	31.2	31.7	31.0	31.7	0.5	1.6	2321284.0	72687002.0	1059
2013-10-20	30.8	31.3	30.7	31.2	0.8	2.63	2216304.0	68970426.4	907
2013-10-10	30.6	30.9	30.4	30.4	-0.3	-0.98	2977417.0	91092855.2	1152
2013-10-09	30.2	30.8	30.0	30.7	0.3	0.99	2592946.0	79065335.3	1136
2013-10-08	30.5	30.8	30.0	30.4	-0.1	-0.33	2806114.0	85270705.0	1262
2013-10-07	30.4	31.1	30.1	30.5	-0.1	-0.33	2883662.0	88458413.8	1444
2013-10-06	31.0	31.0	30.1	30.6	-0.3	-0.97	1631964.0	49852257.1	1141
2013-10-03	31.2	31.5	30.8	30.9	0.0	0.0	3717975.0	115878894.3	1913
2013-10-02	30.8	31.3	30.6	30.9	0.2	0.65	2875057.0	89011019.3	1219
2013-10-01	30.5	30.8	30.4	30.7	0.1	0.33	1936773.0	59174083.0	1045
2013-09-30	30.7	30.8	30.5	30.6	-0.1	-0.33	875530.0	26856718.7	646
2013-09-29	30.7	30.9	30.4	30.7	0.0	0.0	1992854.0	61160097.3	938
2013-09-26	30.8	30.9	30.6	30.7	-0.3	-0.97	830887.0	25575175.7	589
2013-09-25	30.9	31.1	30.7	31.0	0.2	0.65	1527360.0	47182257.1	790
2013-09-24	31.1	31.1	30.8	30.8	-0.2	-0.65	930145.0	28775524.1	627
2013-09-19	31.1	31.3	30.9	31.0	0.1	0.32	1652492.0	51274171.6	869
2013-09-18	31.1	31.1	30.7	30.9	-0.1	-0.32	1012523.0	31322068.0	690
2013-09-17	31.4	31.4	30.9	31.0	-0.4	-1.27	3130890.0	97328947.9	1391
2013-09-16	31.2	31.6	31.1	31.4	0.2	0.64	2301355.0	72071514.9	1127
2013-09-15	31.0	31.4	30.9	31.2	0.7	2.3	3922020.0	122099622.6	1626
2013-09-12	30.3	30.9	30.3	30.5	0.2	0.66	3100625.0	94786830.1	1290
2013-09-11	30.8	31.1	30.2	30.3	-0.4	-1.3	3182809.0	97000896.2	1483
2013-09-10	30.0	30.7	30.0	30.7	1.6	5.5	5310382.0	161554798.3	2021
2013-09-09	29.0	29.1	28.4	29.1	0.3	1.04	2905897.0	83750310.5	1450
2013-09-08	28.6	29.5	28.6	28.8	0.4	1.41	3324908.0	96510913.9	1627
2013-09-05	28.6	29.0	28.1	28.4	-0.3	-1.05	2374219.0	67468995.0	1157
2013-09-04	29.4	29.4	28.6	28.7	-0.9	-3.04	2845315.0	82300818.6	1599
2013-09-03	30.4	30.4	29.5	29.6	-0.7	-2.31	3997179.0	119298361.1	1777
2013-09-02	31.2	31.2	29.8	30.3	-0.7	-2.26	4408320.0	134045467.2	2065
2013-09-01	30.2	31.1	30.2	31.0	1.2	4.03	5478216.0	168910789.7	1854
2013-08-29	30.0	30.5	29.6	29.8	0.0	0.0	3595958.0	107602660.4	1614
2013-08-28	28.6	30.3	28.3	29.8	-0.2	-0.67	5392955.0	160098106.1	2154
2013-08-27	32.0	32.0	29.9	30.0	-2.4	-7.41	4276571.0	131947879.6	2304
2013-08-26	32.6	33.0	32.2	32.4	-0.3	-0.92	2166382.0	70325831.3	1333
2013-08-25	33.5	33.6	32.4	32.7	-0.8	-2.39	2193865.0	72245702.2	1284
2013-08-22	33.6	33.8	33.4	33.5	-0.2	-0.59	1451659.0	48722428.4	1002
2013-08-21	33.2	33.8	33.1	33.7	0.5	1.51	2459521.0	82018374.8	1224
2013-08-20	32.8	33.4	32.6	33.2	0.4	1.22	9129121.0	281414924.4	1447
2013-08-19	32.6	32.8	32.4	32.8	0.0	0.0	1550751.0	50657153.3	864
2013-08-18	33.0	33.0	32.4	32.8	-0.1	-0.3	1974745.0	64607743.5	1125
2013-08-15	33.0	33.3	32.5	32.9	-0.1	-0.3	2317612.0	76247995.2	1316
2013-08-14	33.7	33.7	32.7	33.0	-0.7	-2.08	2671559.0	88593651.9	1391
2013-08-13	34.0	34.1	33.4	33.7	-0.1	-0.3	2887583.0	97236498.2	1337
2013-08-05	33.5	34.1	33.3	33.8	0.3	0.9	3107865.0	104763799.8	1589
2013-08-04	33.8	33.9	33.3	33.5	-0.6	-1.76	3151921.0	105903128.1	1706
2013-08-01	34.3	34.3	33.7	34.1	-0.1	-0.29	2827210.0	95948746.2	1524
2013-07-31	35.0	35.1	34.0	34.2	-0.7	-2.01	3360993.0	116575622.0	1498
2013-07-30	35.0	35.2	34.8	34.9	-0.1	-0.29	3460458.0	121013111.9	1550
2013-07-29	34.8	35.5	34.7	35.0	0.2	0.57	6340768.0	222392433.9	2313
2013-07-28	34.8	35.2	34.6	34.8	0.0	0.0	5463176.0	190763943.3	2000
2013-07-25	34.1	34.9	33.5	34.8	0.9	2.65	6489922.0	222625223.0	2909
2013-07-24	34.7	35.1	33.8	33.9	-0.7	-2.02	4997650.0	172307285.4	2543
2013-07-23	34.4	35.4	34.4	34.6	0.3	0.87	7957021.0	277610673.6	3396
2013-07-22	33.1	34.6	33.0	34.3	1.3	3.94	10632043.0	361883073.3	4166
2013-07-21	32.4	33.0	32.3	33.0	0.6	1.85	4624679.0	151813820.6	1789
2013-07-18	32.7	32.8	32.3	32.4	-0.4	-1.22	2528531.0	82152353.7	1355
2013-07-17	32.7	33.3	32.4	32.8	0.0	0.0	7887195.0	258333246.3	2766
2013-07-16	32.4	33.2	32.2	32.8	0.2	0.61	6155278.0	201372899.7	3055
2013-07-15	33.3	33.5	32.3	32.6	-0.4	-1.21	8445939.0	277205644.6	4724
2013-07-14	31.4	33.8	31.2	33.0	2.1	6.8	20250630.0	658768406.5	8595
2013-07-11	29.7	31.0	29.6	30.9	1.3	4.39	11798107.0	358152360.2	4399
2013-07-10	28.9	29.6	28.7	29.6	0.7	2.42	3967865.0	115746196.0	1449
2013-07-09	28.7	29.0	28.7	28.9	0.2	0.7	1546695.0	44592381.1	633
2013-07-08	28.8	28.8	28.6	28.7	-0.2	-0.69	1336862.0	38408323.1	650
2013-07-07	28.8	29.0	28.7	28.9	0.2	0.7	2001102.0	57734658.0	867
2013-07-04	28.7	28.9	28.6	28.7	0.1	0.35	1985717.0	57170029.2	796
2013-07-03	28.7	28.8	28.5	28.6	-0.2	-0.69	1107855.0	31760657.6	623
2013-07-02	28.7	28.9	28.6	28.8	0.1	0.35	2118936.0	60900877.1	963
2013-07-01	28.5	28.7	28.3	28.7	0.2	0.7	3235196.0	92197524.1	1077
2013-06-30	28.9	28.9	28.4	28.5	-0.4	-1.38	2746058.0	78778645.7	1027
2013-06-26	28.7	29.2	28.6	28.9	0.2	0.7	5855042.0	169290124.7	1377
2013-06-25	28.7	28.8	28.6	28.7	0.1	0.35	1744126.0	50057578.4	959
2013-06-24	28.8	28.9	28.5	28.6	-0.2	-0.69	2719281.0	77916753.6	1179
2013-06-23	28.9	29.1	28.7	28.8	0.0	0.0	3260539.0	94191303.4	1438
2013-06-22	28.3	29.0	28.1	28.8	0.3	1.05	5251500.0	151092355.4	1985
2013-06-19	28.5	28.8	28.2	28.5	0.1	0.35	5487307.0	156582896.4	2046
2013-06-18	28.2	28.8	28.1	28.4	0.4	1.43	6027472.0	171173425.1	2421
2013-06-17	28.0	28.7	27.9	28.0	0.4	1.45	7397792.0	209554753.3	2749
2013-06-16	27.1	28.0	26.8	27.6	0.4	1.47	6043215.0	166556670.3	2489
2013-06-15	28.6	28.6	26.2	27.2	-1.9	-6.53	8087577.0	225030957.8	3199
2013-06-12	29.0	29.3	28.8	29.1	0.1	0.34	3557048.0	103360602.1	1766
2013-06-11	28.9	29.6	28.7	29.0	0.2	0.69	8985964.0	262361362.1	3706
2013-06-10	28.5	29.1	28.4	28.8	0.3	1.05	8853002.0	255523383.1	3315
2013-06-09	28.3	28.6	28.2	28.5	0.3	1.06	2022477.0	57413401.8	1246
2013-06-08	28.6	28.7	28.2	28.2	-0.1	-0.35	2652109.0	75549207.4	1337
2013-06-05	28.2	28.7	28.1	28.3	0.1	0.35	3575630.0	101559865.8	1552
2013-06-04	28.0	28.9	28.0	28.2	-0.3	-1.05	4455641.0	126660651.6	1869
2013-06-03	28.7	28.8	28.3	28.5	-0.2	-0.7	4991198.0	142479258.6	1727
2013-06-02	28.8	29.1	28.5	28.7	-0.1	-0.35	2568076.0	73946731.7	1188
2013-06-01	29.0	29.3	28.5	28.8	-0.1	-0.35	4794113.0	138425697.4	1923
2013-05-29	28.9	29.0	28.5	28.9	0.1	0.35	3728197.0	107369385.8	1714
2013-05-28	28.1	28.8	28.1	28.8	0.8	2.86	3639037.0	103834338.3	1924
2013-05-27	28.2	28.3	27.8	28.0	-0.1	-0.36	1705946.0	47772438.6	1121
2013-05-26	28.5	28.6	28.1	28.1	-0.2	-0.71	2360148.0	66749789.8	1505
2013-05-25	28.0	28.8	28.0	28.3	-0.7	-2.41	3748779.0	106565079.9	1930
2013-05-22	28.8	29.0	28.2	29.0	0.1	0.35	5302052.0	152201464.2	2608
2013-05-21	29.3	29.6	28.7	28.9	-0.6	-2.03	3803974.0	110661033.3	2425
2013-05-20	29.5	30.2	29.2	29.5	-0.4	-1.34	6570270.0	195482760.4	3350
2013-05-19	28.5	30.1	28.0	29.9	1.5	5.28	14674892.0	426395673.2	4966
2013-05-18	27.0	28.4	26.9	28.4	1.5	5.58	14778166.0	405827869.3	4243
2013-05-15	26.4	27.0	25.8	26.9	0.6	2.28	10078559.0	267928756.5	3451
2013-05-14	26.2	26.8	25.8	26.3	0.3	1.15	6002992.0	157945368.8	2486
2013-05-13	25.4	26.6	25.2	26.0	0.6	2.36	10719986.0	279827834.5	4305
2013-05-12	25.8	25.8	25.3	25.4	-0.4	-1.55	1317925.0	33654094.3	671
2013-05-11	25.7	26.0	25.7	25.8	0.0	0.0	966615.0	24951019.7	626
2013-05-08	25.7	25.8	25.6	25.8	0.1	0.39	617587.0	15866433.5	537
2013-05-07	25.7	25.9	25.6	25.7	0.0	0.0	1577248.0	38915284.2	697
2013-05-06	25.8	25.9	25.5	25.7	-0.2	-0.77	4573336.0	115809254.3	883
2013-05-05	25.7	26.2	25.5	25.9	0.1	0.39	3171594.0	82191252.0	1319
2013-05-04	25.9	26.0	25.5	25.8	0.1	0.39	2155951.0	55603592.8	1027
2013-05-01	25.6	26.2	25.4	25.7	0.1	0.39	9725215.0	249644167.1	2179
2013-04-30	25.5	25.8	25.3	25.6	0.2	0.79	4646263.0	117358823.4	950
2013-04-29	25.3	25.8	25.2	25.4	0.1	0.4	1860623.0	47417479.1	1105
2013-04-28	25.3	25.5	25.0	25.3	-0.1	-0.39	1332896.0	33681709.7	837
2013-04-27	25.4	25.7	25.2	25.4	-0.1	-0.39	781553.0	19896623.2	650
2013-04-24	25.6	25.6	25.4	25.5	-0.2	-0.78	872538.0	22253894.8	611
2013-04-23	25.8	25.9	25.4	25.7	-0.3	-1.15	1579289.0	40474457.2	940
2013-04-22	26.0	26.2	25.8	26.0	-0.1	-0.38	1546732.0	40192719.1	931
2013-04-21	25.8	26.4	25.8	26.1	0.3	1.16	2542572.0	66292457.6	1340
2013-04-20	24.5	25.9	24.35	25.8	1.3	5.31	3396946.0	85537795.75	1772
2013-04-17	24.35	24.65	24.15	24.5	0.2	0.82	1491137.0	36407966.55	965
2013-04-16	24.5	24.5	24.2	24.3	-0.35	-1.42	1133291.0	27563122.1	681
2013-04-15	24.8	24.9	24.55	24.65	-0.05	-0.2	1042719.0	25782253.35	673
2013-04-14	24.85	24.85	24.45	24.7	-0.15	-0.6	5600972.0	139606561.7	893
2013-04-13	25.1	25.3	24.8	24.85	-0.35	-1.39	1226489.0	30701611.95	862
2013-04-10	25.6	25.6	25.0	25.2	-0.5	-1.95	1341496.0	33974659.1	924
2013-04-09	25.8	25.9	25.5	25.7	-0.1	-0.39	5412846.0	136140555.5	794
2013-04-08	25.9	26.1	25.7	25.8	0.0	0.0	1812144.0	46855497.8	965
2013-04-07	25.6	26.0	25.2	25.8	0.3	1.18	3076032.0	79241936.4	1072
2013-04-06	26.9	26.9	25.4	25.5	-1.2	-4.49	4824362.0	125217082.0	1892
2013-04-03	27.1	27.4	26.6	26.7	-0.3	-1.11	3906403.0	105363367.0	1587
2013-04-02	26.1	27.0	26.0	27.0	1.1	4.25	4353094.0	115598301.0	1754
2013-04-01	25.8	26.0	25.6	25.9	0.3	1.17	1773808.0	45781823.0	808
2013-03-31	25.7	26.0	25.5	25.6	-0.3	-1.16	2171976.0	55742138.7	886
2013-03-30	26.2	26.6	25.5	25.9	-0.3	-1.15	3433087.0	89597614.9	1498
2013-03-27	26.4	26.8	25.7	26.2	-0.1	-0.38	5361193.0	141400028.3	2215
2013-03-26	25.3	27.5	25.2	26.3	1.0	3.95	11102961.0	290944243.7	3933
2013-03-25	24.8	25.3	24.75	25.3	0.5	2.02	1988657.0	49696431.0	978
2013-03-24	24.45	25.0	24.3	24.8	0.4	1.64	3953958.0	98144866.65	1242
2013-03-23	24.45	24.5	24.2	24.4	-0.05	-0.2	2056591.0	50089489.85	902
2013-03-20	24.15	24.8	24.15	24.45	0.2	0.82	2280247.0	55686583.75	1018
2013-03-19	23.9	24.55	23.85	24.25	0.4	1.68	4601659.0	111818798.1	1551
2013-03-18	23.9	24.0	23.65	23.85	-0.1	-0.42	1944619.0	46259257.95	720
2013-03-17	23.9	24.15	23.85	23.95	0.05	0.21	2267629.0	54404183.25	903
2013-03-16	23.45	24.0	23.45	23.9	0.5	2.14	2213689.0	52724311.45	840
2013-03-13	23.0	23.4	22.95	23.4	0.4	1.74	1728701.0	40151006.65	742
2013-03-12	23.15	23.2	22.85	23.0	-0.15	-0.65	2058614.0	47349271.25	651
2013-03-11	23.3	23.3	22.95	23.15	0.05	0.22	1955454.0	45147965.05	797
2013-03-10	22.7	23.35	22.65	23.1	0.3	1.32	2561077.0	58939592.85	1134
2013-03-09	22.55	22.95	22.55	22.8	0.4	1.79	2436513.0	55542557.8	880
2013-03-06	22.2	22.45	22.15	22.4	0.35	1.59	653684.0	14602174.35	408
2013-03-05	22.05	22.4	22.05	22.05	-0.1	-0.45	848567.0	18910628.4	416
2013-03-04	22.15	22.25	22.05	22.15	-0.2	-0.89	673574.0	14920685.3	408
2013-03-03	22.3	22.45	22.15	22.35	0.0	0.0	1384496.0	30900806.1	462
2013-03-02	22.5	22.55	22.25	22.35	-0.05	-0.22	1096930.0	24521778.75	561
2013-02-27	22.5	22.65	22.35	22.4	-0.05	-0.22	1441719.0	32448485.4	703
2013-02-26	22.5	22.65	22.35	22.45	-0.25	-1.1	1104166.0	24826874.3	535
2013-02-25	22.6	22.95	22.6	22.7	0.05	0.22	1346108.0	30575233.75	652
2013-02-24	22.8	22.8	22.6	22.65	-0.2	-0.88	1571952.0	35663646.7	663
2013-02-23	22.8	23.0	22.75	22.85	-0.05	-0.22	787209.0	17996721.5	563
2013-02-20	23.05	23.2	22.8	22.9	0.0	0.0	1961733.0	45143324.8	733
2013-02-19	23.25	23.25	22.65	22.9	-0.4	-1.72	1879389.0	43123721.15	841
2013-02-18	23.4	23.6	23.25	23.3	-0.1	-0.43	1965265.0	45982082.4	1148
2013-02-17	23.45	24.2	23.15	23.4	0.1	0.43	8209303.0	194053763.6	2892
2013-02-16	22.7	24.2	22.65	23.3	0.6	2.64	10992117.0	256596901.95	3418
2013-02-13	21.85	22.7	21.8	22.7	0.8	3.65	6574495.0	146861440.35	2111
2013-02-12	21.45	21.9	21.4	21.9	0.45	2.1	1583618.0	34229670.6	620
2013-02-11	21.5	21.55	21.4	21.45	-0.05	-0.23	1353653.0	29093571.05	461
2013-02-10	21.45	21.55	21.4	21.5	-0.05	-0.23	991825.0	21289061.25	479
2013-02-09	21.45	21.55	21.25	21.55	0.1	0.47	1466939.0	31405725.65	582
2013-02-06	21.5	21.7	21.35	21.45	-0.1	-0.46	2155799.0	46471588.65	579
2013-02-05	21.6	21.6	21.3	21.55	-0.1	-0.46	2015628.0	43298523.95	735
2013-02-04	21.6	21.95	21.5	21.65	0.15	0.7	2785949.0	60721366.3	925
2013-02-03	21.9	21.95	21.4	21.5	-0.35	-1.6	3472786.0	75057170.85	874
2013-02-02	21.75	22.0	21.65	21.85	0.25	1.16	3531702.0	77183190.5	1046
2013-01-30	21.3	21.6	21.2	21.6	0.3	1.41	1239923.0	26467593.65	561
2013-01-29	21.25	21.5	21.15	21.3	-0.05	-0.23	1484598.0	31613524.7	588
2013-01-28	21.4	21.7	21.2	21.35	-0.1	-0.47	2297030.0	49202547.5	799
2013-01-27	21.1	21.45	20.95	21.45	0.45	2.14	3115678.0	65853863.9	878
2013-01-26	20.8	21.05	20.7	21.0	0.1	0.48	1183430.0	24785308.25	542
2013-01-23	21.1	21.1	20.7	20.9	-0.25	-1.18	1595753.0	33398226.55	571
2013-01-22	20.9	21.2	20.8	21.15	0.2	0.95	1555434.0	32560238.95	536
2013-01-21	21.25	21.25	20.8	20.95	-0.35	-1.64	3048979.0	63838343.45	817
2013-01-20	21.05	21.55	20.9	21.3	0.3	1.43	4905664.0	104427752.7	1433
2013-01-19	20.25	21.15	20.2	21.0	0.65	3.19	3722341.0	77732490.5	1144
2013-01-16	20.15	20.4	20.05	20.35	0.1	0.49	1220508.0	24708055.7	492
2013-01-15	20.55	20.55	20.0	20.25	-0.35	-1.7	1579146.0	31980001.2	760
2013-01-14	20.85	20.9	20.5	20.6	-0.4	-1.9	3123770.0	64583728.5	1014
2013-01-13	21.5	21.5	20.8	21.0	-0.45	-2.1	2697731.0	56818394.5	1045
2013-01-12	21.45	21.5	21.25	21.45	0.25	1.18	3729194.0	79790225.25	1056
2013-01-09	20.85	21.4	20.8	21.2	0.3	1.44	4430282.0	93532310.35	1384
2013-01-08	20.6	20.9	20.45	20.9	0.25	1.21	2910320.0	60142594.4	834
2013-01-07	20.75	20.9	20.45	20.65	-0.05	-0.24	2112677.0	43764751.85	636
2013-01-06	20.35	20.9	20.25	20.7	0.0	0.0	3284886.0	67961790.05	990
2013-01-05	20.1	21.0	20.0	20.7	0.5	2.48	3753352.0	77368018.85	1306
2013-01-02	19.15	20.3	19.15	20.2	1.05	5.48	4008213.0	79305836.1	1218
2013-01-01	19.1	19.2	19.0	19.15	0.15	0.79	1042725.0	19930400.8	394
2012-12-31	19.2	19.2	18.95	19.0	-0.25	-1.3	1451470.0	27610070.0	537
2012-12-30	19.35	19.45	19.05	19.25	-0.2	-1.03	1144112.0	22031500.45	556
2012-12-29	19.0	19.5	19.0	19.45	0.35	1.83	1658637.0	32025782.2	703
2012-12-26	18.8	19.2	18.6	19.1	0.35	1.87	2310166.0	43643959.05	809
2012-12-25	18.85	18.9	18.75	18.75	-0.15	-0.79	640792.0	12048941.2	372
2012-12-24	18.75	18.9	18.7	18.9	0.15	0.8	636845.0	11957787.75	422
2012-12-23	18.75	18.9	18.65	18.75	0.0	0.0	834304.0	15652206.35	444
2012-12-22	18.85	18.85	18.5	18.75	-0.05	-0.27	993107.0	18525917.8	461
2012-12-19	18.85	18.9	18.8	18.8	-0.1	-0.53	657267.0	12380960.15	345
2012-12-18	19.0	19.05	18.85	18.9	-0.05	-0.26	786640.0	14924488.5	486
2012-12-17	19.05	19.1	18.85	18.95	-0.15	-0.79	907490.0	17198663.65	491
2012-12-16	18.95	19.1	18.85	19.1	0.15	0.79	1423314.0	27077114.5	530
2012-12-15	19.0	19.05	18.85	18.95	-0.05	-0.26	1179731.0	22365006.85	550
2012-12-12	18.8	19.0	18.65	19.0	0.25	1.33	1700519.0	32123391.3	684
2012-12-11	18.6	18.75	18.55	18.75	0.15	0.81	670421.0	12492049.95	315
2012-12-10	18.6	18.65	18.5	18.6	-0.1	-0.53	856001.0	15924610.85	375
2012-12-09	19.05	19.05	18.6	18.7	-0.25	-1.32	1213241.0	22842032.75	461
2012-12-08	18.7	19.15	18.7	18.95	0.25	1.34	1422492.0	27042091.1	520
2012-12-05	18.5	18.85	18.45	18.7	0.15	0.81	1597222.0	29860349.2	631
2012-12-04	18.5	18.6	18.45	18.55	0.0	0.0	754364.0	13954288.1	361
2012-12-03	18.55	18.6	18.45	18.55	-0.05	-0.27	1068458.0	19789067.6	521
2012-12-02	18.55	18.65	18.3	18.6	0.1	0.54	1026238.0	18956546.7	506
2012-12-01	18.6	19.0	18.4	18.5	0.1	0.54	2507649.0	46632509.25	836
2012-11-28	18.05	18.4	18.0	18.4	0.4	2.22	1300598.0	23753656.75	527
2012-11-27	18.55	18.55	18.0	18.0	-0.45	-2.44	2132089.0	38822910.0	698
2012-11-26	18.8	19.0	17.9	18.45	-0.45	-2.38	3292791.0	60570632.45	1087
2012-11-25	18.9	18.9	18.25	18.9	-0.05	-0.26	2218868.0	40987324.75	762
2012-11-24	18.95	19.05	18.8	18.95	0.15	0.8	790179.0	14956461.35	401
2012-11-21	18.85	19.15	18.7	18.8	-0.05	-0.27	1747946.0	33037357.6	674
2012-11-20	19.0	19.2	18.7	18.85	-0.2	-1.05	1992910.0	37771939.9	689
2012-11-19	19.75	19.85	18.6	19.05	-0.7	-3.54	1613784.0	30939751.0	637
2012-11-18	19.95	19.95	19.75	19.75	-0.15	-0.75	697835.0	13842575.5	323
2012-11-17	19.85	20.0	19.75	19.9	-0.05	-0.25	526494.0	10473821.5	282
2012-11-14	19.95	20.1	19.85	19.95	-0.05	-0.25	588978.0	11756323.7	389
2012-11-13	20.4	20.4	19.85	20.0	-0.4	-1.96	1451893.0	29159897.6	631
2012-11-12	20.35	20.45	20.25	20.4	-0.1	-0.49	762913.0	15498521.7	339
2012-11-11	20.6	20.6	20.3	20.5	0.1	0.49	631729.0	12897026.0	426
2012-11-10	20.3	20.6	20.2	20.4	-0.05	-0.24	1208609.0	24672040.85	469
2012-11-07	20.8	20.95	20.25	20.45	-0.05	-0.24	2295599.0	47153687.35	786
2012-11-06	20.05	20.85	20.05	20.5	0.35	1.74	2342616.0	47911900.4	747
2012-11-05	20.15	20.2	20.0	20.15	-0.05	-0.25	684801.0	13770750.7	339
2012-11-04	20.25	20.25	20.05	20.2	-0.05	-0.25	810082.0	16329637.2	348
2012-11-03	20.25	20.4	20.1	20.25	-0.05	-0.25	1035474.0	20945139.5	405
2012-10-24	19.6	20.3	19.5	20.3	0.55	2.78	3357252.0	67122984.3	989
2012-10-23	19.9	20.05	19.7	19.75	-0.1	-0.5	1588122.0	31596425.9	576
2012-10-22	19.75	20.1	19.55	19.85	0.1	0.51	2956543.0	58752304.0	871
2012-10-21	19.75	20.0	19.6	19.75	0.0	0.0	1697255.0	33576090.65	581
2012-10-20	19.5	19.8	19.35	19.75	0.05	0.25	1077963.0	21111330.0	546
2012-10-17	19.6	19.7	19.35	19.7	0.1	0.51	2102175.0	41037682.6	616
2012-10-16	18.95	19.65	18.95	19.6	0.6	3.16	4497967.0	87031112.65	1132
2012-10-15	18.85	19.05	18.75	19.0	0.15	0.8	979364.0	18520589.2	461
2012-10-14	18.85	19.1	18.8	18.85	-0.15	-0.79	1439467.0	27309834.7	456
2012-10-13	19.4	19.45	18.9	19.0	-0.5	-2.56	1632159.0	31239531.75	536
2012-10-10	19.3	19.7	19.25	19.5	0.15	0.78	2253400.0	43932280.95	707
2012-10-09	19.5	19.5	19.3	19.35	0.0	0.0	641807.0	12453138.05	331
2012-10-08	19.35	19.5	19.0	19.35	-0.1	-0.51	1336737.0	25695810.1	540
2012-10-07	19.7	19.8	19.3	19.45	-0.4	-2.02	1313499.0	25581755.05	594
2012-10-06	19.2	19.9	19.2	19.85	0.7	3.66	1999235.0	39289595.85	689
2012-10-03	19.05	19.3	19.0	19.15	0.05	0.26	1275796.0	24441982.1	469
2012-10-02	19.0	19.15	18.75	19.1	0.25	1.33	1391024.0	26420684.1	548
2012-10-01	18.4	19.0	18.4	18.85	0.55	3.01	1159135.0	21657293.1	592
2012-09-30	18.7	18.85	18.2	18.3	-0.4	-2.14	2148530.0	39623819.45	753
2012-09-29	18.9	19.0	18.5	18.7	-0.2	-1.06	3190668.0	60002846.4	851
2012-09-26	19.25	19.25	18.85	18.9	-0.4	-2.07	1609018.0	30565591.75	738
2012-09-25	19.4	19.5	19.2	19.3	-0.15	-0.77	897072.0	17325732.0	457
2012-09-24	19.7	19.7	19.15	19.45	-0.3	-1.52	1471972.0	28540247.25	574
2012-09-22	19.75	19.9	19.7	19.75	0.0	0.0	1258653.0	24889224.95	478
2012-09-19	19.9	19.95	19.65	19.75	-0.15	-0.75	1089858.0	21574773.2	571
2012-09-18	20.05	20.05	19.8	19.9	-0.15	-0.75	1067884.0	21270735.75	608
2012-09-17	19.85	20.1	19.85	20.05	0.15	0.75	1374675.0	27429644.9	581
2012-09-16	19.95	20.05	19.9	19.9	-0.05	-0.25	1599976.0	31896790.9	499
2012-09-15	20.05	20.25	19.95	19.95	-0.05	-0.25	918072.0	18458409.0	620
2012-09-12	19.8	20.0	19.75	20.0	0.1	0.5	1723740.0	34318618.15	557
2012-09-11	19.8	20.0	19.7	19.9	0.0	0.0	962734.0	19154652.7	534
2012-09-10	20.0	20.05	19.75	19.9	-0.1	-0.5	755750.0	15037188.85	488
2012-09-09	20.05	20.05	19.85	20.0	0.0	0.0	1226058.0	24466381.4	668
2012-09-08	20.1	20.2	19.95	20.0	0.1	0.5	1598645.0	32110439.4	700
2012-09-05	19.7	20.1	19.6	19.9	0.1	0.51	1564701.0	31062476.5	797
2012-09-04	20.1	20.1	19.7	19.8	-0.3	-1.49	1665234.0	33077258.1	801
2012-09-03	20.7	20.7	20.05	20.1	-0.6	-2.9	3488549.0	71012326.4	1268
2012-09-02	20.85	20.85	20.6	20.7	-0.1	-0.48	1603349.0	33313153.65	520
2012-09-01	20.8	21.05	20.8	20.8	0.15	0.73	1442749.0	30141868.45	683
2012-08-29	20.65	20.8	20.5	20.65	0.0	0.0	1609672.0	33236891.9	704
2012-08-28	21.05	21.1	20.6	20.65	-0.4	-1.9	2626881.0	54969380.2	867
2012-08-27	20.7	21.2	20.6	21.05	0.45	2.18	3515281.0	73777531.65	1300
2012-08-26	20.45	20.9	20.2	20.6	0.1	0.49	3312755.0	68197791.95	1031
2012-08-25	20.05	20.5	20.0	20.5	0.75	3.8	2503814.0	50452124.4	852
2012-08-15	19.3	19.95	19.25	19.75	0.45	2.33	2536579.0	50070493.95	1052
2012-08-14	19.1	19.6	19.1	19.3	0.1	0.52	1774535.0	34265338.1	607
2012-08-13	19.1	19.4	19.0	19.2	0.1	0.52	1760152.0	33798377.55	632
2012-08-12	19.0	19.1	18.85	19.1	0.05	0.26	547335.0	10403992.7	409
2012-08-11	19.0	19.15	18.9	19.05	0.1	0.53	693720.0	13189135.5	472
2012-08-08	19.1	19.15	18.95	18.95	-0.15	-0.79	1383285.0	26348118.2	464
2012-08-07	19.1	19.2	19.0	19.1	0.0	0.0	1448392.0	27693073.65	500
2012-08-06	19.3	19.3	19.05	19.1	-0.2	-1.04	1414078.0	27114290.45	552
2012-08-05	19.15	19.3	19.05	19.3	0.0	0.0	982824.0	18853500.15	567
2012-08-04	19.15	19.55	19.15	19.3	0.2	1.05	1383509.0	26754677.5	682
2012-08-01	18.95	19.2	18.9	19.1	0.05	0.26	778996.0	14868788.0	472
2012-07-31	18.75	19.05	18.6	19.05	0.3	1.6	1441242.0	27257825.55	658
2012-07-30	18.6	18.75	18.5	18.75	0.2	1.08	1114421.0	20741160.4	471
2012-07-29	18.55	18.65	18.45	18.55	-0.05	-0.27	623843.0	11563360.7	398
2012-07-28	18.45	18.75	18.4	18.6	0.35	1.92	2162939.0	40297321.05	635
2012-07-25	18.15	18.4	18.15	18.25	-0.05	-0.27	1602505.0	29320381.1	453
2012-07-24	18.2	18.35	18.1	18.3	0.1	0.55	707352.0	12910556.75	397
2012-07-23	18.35	18.4	18.0	18.2	-0.25	-1.36	1009578.0	18410529.6	534
2012-07-22	18.1	18.45	17.95	18.45	0.3	1.65	1187673.0	21569327.8	552
2012-07-21	17.6	18.25	17.6	18.15	0.45	2.54	912824.0	16380977.55	444
2012-07-18	17.6	17.95	17.55	17.7	0.0	0.0	821431.0	14594735.05	554
2012-07-17	17.7	18.15	17.65	17.7	0.0	0.0	1621997.0	28998260.3	818
2012-07-16	17.65	17.95	17.2	17.7	0.05	0.28	780595.0	13712490.45	567
2012-07-15	17.7	17.85	17.55	17.65	-0.15	-0.84	675238.0	11947609.25	449
2012-07-14	17.9	18.15	17.65	17.8	-0.05	-0.28	1313642.0	23450362.35	779
2012-07-11	18.25	18.3	17.8	17.85	-0.6	-3.25	1308206.0	23636030.15	572
2012-07-10	18.7	18.8	18.3	18.45	-0.25	-1.34	882709.0	16327060.4	531
2012-07-09	19.05	19.2	18.6	18.7	-0.3	-1.58	1149313.0	21695658.0	640
2012-07-08	19.25	19.35	19.0	19.0	-0.35	-1.81	1474723.0	28200876.75	726
2012-07-07	18.95	19.5	18.8	19.35	0.3	1.57	2206366.0	42496175.6	998
2012-07-04	19.0	19.6	18.95	19.05	0.05	0.26	3341711.0	64157680.45	1364
2012-07-03	18.15	19.35	17.95	19.0	1.0	5.56	5633399.0	105293261.95	1854
2012-07-02	17.3	18.25	17.25	18.0	0.7	4.05	3709773.0	66268516.95	1361
2012-07-01	17.25	17.45	17.25	17.3	0.05	0.29	897813.0	15558604.35	434
2012-06-30	17.4	17.5	17.2	17.25	0.2	1.17	1668503.0	29075577.15	641
2012-06-27	17.2	17.2	16.8	17.05	-0.15	-0.87	2809019.0	47972157.1	758
2012-06-26	17.1	17.35	17.05	17.2	0.05	0.29	1192871.0	20519467.25	493
2012-06-25	17.3	17.35	17.1	17.15	-0.15	-0.87	937627.0	16138827.7	470
2012-06-24	17.25	17.35	17.15	17.3	0.05	0.29	1388170.0	23945437.1	610
2012-06-23	17.4	17.45	17.2	17.25	-0.25	-1.43	665253.0	11543211.35	481
2012-06-20	17.55	17.55	17.45	17.5	0.0	0.0	1409694.0	24666856.65	681
2012-06-19	17.5	17.6	17.4	17.5	0.05	0.29	1693240.0	29582860.3	983
2012-06-18	17.5	17.65	17.3	17.45	0.15	0.87	2541006.0	44399107.0	1067
2012-06-17	16.95	17.35	16.95	17.3	0.35	2.06	1916098.0	32861187.2	787
2012-06-16	17.2	17.5	16.25	16.95	-0.1	-0.59	3483346.0	59277477.75	1276
2012-06-13	17.15	17.2	16.95	17.05	0.0	0.0	999493.0	17013881.75	512
2012-06-12	17.05	17.15	16.85	17.05	-0.15	-0.87	1557896.0	26485614.85	735
2012-06-11	17.3	17.6	17.05	17.2	-0.05	-0.29	3900016.0	67739981.15	1191
2012-06-10	16.8	17.25	16.65	17.25	0.5	2.99	2566207.0	43650939.0	882
2012-06-09	16.85	17.05	16.5	16.75	0.25	1.52	2832707.0	47431260.65	1021
2012-06-06	17.1	17.25	16.35	16.5	-0.55	-3.23	4174017.0	70258886.8	1300
2012-06-05	17.3	17.35	17.0	17.05	-0.15	-0.87	2477160.0	42584191.7	889
2012-06-04	17.1	17.35	16.85	17.2	0.0	0.0	2458456.0	42111430.7	972
2012-06-03	17.0	17.3	16.8	17.2	0.35	2.08	3275596.0	55813373.5	1157
2012-06-02	17.2	17.75	16.85	16.85	-1.75	-9.41	4926636.0	85560214.7	1545
2012-05-30	18.95	18.95	18.2	18.6	-0.35	-1.85	4044707.0	75217368.25	1372
2012-05-29	19.15	19.25	18.9	18.95	-0.05	-0.26	2619013.0	49798508.35	1116
2012-05-28	19.2	19.25	18.95	19.0	0.0	0.0	4225981.0	80525522.45	1514
2012-05-27	19.4	19.45	18.95	19.0	-0.45	-2.31	2617161.0	50223416.3	1117
2012-05-26	19.6	19.75	19.35	19.45	-0.1	-0.51	2465314.0	48258915.7	930
2012-05-23	19.45	19.65	19.35	19.55	-0.1	-0.51	3025005.0	59071756.15	1069
2012-05-22	19.5	19.9	19.5	19.65	0.35	1.81	6146135.0	121333728.1	1639
2012-05-21	19.2	19.3	19.0	19.3	0.2	1.05	3299216.0	63206962.25	1124
2012-05-20	19.3	19.35	19.0	19.1	0.1	0.53	3598443.0	69017072.4	1135
2012-05-19	19.05	19.45	19.0	19.0	-0.45	-2.31	4558567.0	87680308.4	1281
2012-05-16	19.35	19.6	19.15	19.45	-0.2	-1.02	4394772.0	85410558.85	1479
2012-05-15	19.4	19.8	19.3	19.65	0.3	1.55	5528555.0	108274749.2	1621
2012-05-14	19.3	19.65	19.0	19.35	0.05	0.26	7268972.0	141086603.85	2217
2012-05-13	20.05	20.1	19.2	19.3	-0.7	-3.5	6998796.0	138354187.85	1933
2012-05-12	19.75	20.25	18.75	20.0	0.15	0.76	6484890.0	127292340.0	2175
2012-05-09	20.55	20.65	19.75	19.85	-0.95	-4.57	8958450.0	179880438.65	3256
2012-05-08	21.2	21.35	20.7	20.8	-0.3	-1.42	4046504.0	84744611.3	1923
2012-05-07	21.5	21.5	20.75	21.1	-0.65	-2.99	11014854.0	232331054.85	3412
2012-05-06	22.4	22.4	21.65	21.75	-0.6	-2.68	9858549.0	216594312.3	3432
2012-05-05	22.2	22.45	21.95	22.35	-0.35	-1.54	10651816.0	236546212.0	3220
2012-05-02	22.45	23.0	22.3	22.7	0.8	3.65	25396296.0	576063421.35	6973
2012-05-01	22.05	22.25	21.6	21.9	-0.1	-0.45	11691699.0	255800276.85	3718
2012-04-30	22.1	22.2	21.65	22.0	-0.2	-0.9	7929709.0	173772546.2	2763
2012-04-29	22.55	22.85	22.1	22.2	-0.4	-1.77	13173876.0	295549899.35	4515
2012-04-28	23.4	23.45	22.55	22.6	-0.3	-1.31	16218687.0	371773625.5	5637
2012-04-25	22.0	23.35	21.95	22.9	0.95	4.33	27814634.0	631008975.55	7845
2012-04-24	21.4	22.15	21.3	21.95	0.55	2.57	19961377.0	433993133.9	5051
2012-04-23	21.3	22.05	21.1	21.4	0.05	0.23	29553852.0	641987035.45	7450
2012-04-22	21.35	21.75	21.2	21.35	0.0	0.0	13743217.0	295578222.6	4084
2012-04-21	21.15	21.75	20.8	21.35	0.2	0.95	17412873.0	369678865.2	5979
2012-04-18	20.15	21.35	20.0	21.15	1.1	5.49	27258823.0	568772059.95	7824
2012-04-17	19.25	20.15	19.1	20.05	1.0	5.25	12120200.0	238671650.85	3546
2012-04-16	19.5	19.75	18.7	19.05	-0.45	-2.31	10764472.0	206860016.4	3648
2012-04-15	19.4	20.45	19.2	19.5	-0.35	-1.76	24553395.0	489436159.6	7611
2012-04-14	18.95	19.95	18.95	19.85	1.25	6.72	19740986.0	385554318.1	6167
2012-04-11	18.0	18.7	17.35	18.6	0.25	1.36	8505429.0	153426300.7	2538
2012-04-10	18.85	18.95	18.3	18.35	-0.55	-2.91	4086540.0	76366368.05	1546
2012-04-09	18.7	19.0	18.5	18.9	0.1	0.53	3135105.0	58872173.7	1398
2012-04-08	19.1	19.35	18.1	18.8	-0.3	-1.57	9467510.0	179638752.05	2639
2012-04-07	19.0	19.2	19.0	19.1	-0.25	-1.29	5206401.0	99402921.3	1555
2012-04-04	19.45	19.5	19.3	19.35	-0.15	-0.77	2969647.0	57560114.6	1251
2012-04-03	19.5	19.6	19.3	19.5	0.0	0.0	5522889.0	107338162.4	1692
2012-04-02	19.7	19.75	19.4	19.5	-0.2	-1.02	3604075.0	70379193.15	1340
2012-04-01	19.35	19.95	19.35	19.7	0.4	2.07	5553612.0	109210018.5	2138
2012-03-31	19.6	19.6	19.25	19.3	-0.2	-1.03	3349554.0	64925018.85	1503
2012-03-28	19.5	19.75	18.85	19.5	-0.05	-0.26	6569744.0	127230106.95	2144
2012-03-27	20.4	20.4	19.5	19.55	-0.6	-2.98	10075933.0	199842818.1	3095
2012-03-26	19.3	20.2	19.2	20.15	1.0	5.22	13387950.0	263193739.6	4371
2012-03-25	19.35	19.45	19.0	19.15	-0.05	-0.26	7835312.0	150841124.3	2361
2012-03-24	17.9	19.2	17.9	19.2	1.3	7.26	12525982.0	234658632.35	3255
2012-03-21	17.5	18.0	17.5	17.9	0.0	0.0	5098940.0	90752892.45	1662
2012-03-20	18.0	18.1	17.65	17.9	-0.2	-1.1	7310720.0	130924827.85	2038
2012-03-19	17.5	18.4	17.5	18.1	0.7	4.02	20421447.0	367703686.3	4773
[truncated: 1,073 more rows]
