# Supplementary material for: Effective short-term forecasts of Saudi stock price trends using technical indicators and large-scale multivariate time series
Source: PeerJ Comput Sci. 2023 Jan 6;9:e1205. doi: 10.7717/peerj-cs.1205 (PMC10280263; doi:10.7717/peerj-cs.1205)
Supplement: Supplemental Information 3 [file peerj-cs-09-1205-s003.zip › TASI Dataset 2021/ARABIAN SHIELD_8070.csv]

date	open	high	low	close	change	change_percent	volume_traded	value_traded_SAR	number_trades
2020-03-19	11.0	11.36	10.9	11.36	0.16	1.43	265714.0	2982038.68	293
2020-03-18	11.4	11.44	11.04	11.2	-0.04	-0.36	200541.0	2250908.34	274
2020-03-17	11.0	11.6	11.0	11.24	0.34	3.12	160232.0	1806925.28	234
2020-03-16	11.5	11.64	10.9	10.9	-0.6	-5.22	525844.0	6023781.62	371
2020-03-15	11.96	12.0	11.5	11.5	-0.2	-1.71	207935.0	2431532.04	270
2020-03-12	11.3	11.8	11.18	11.7	-0.48	-3.94	258956.0	2979460.06	297
2020-03-11	12.98	12.98	11.78	12.18	-0.48	-3.79	727066.0	8969244.7	914
2020-03-10	12.2	12.9	11.9	12.66	0.76	6.39	735245.0	9050276.2	597
2020-03-09	11.9	12.0	11.9	11.9	-1.32	-9.98	472324.0	5622445.36	342
2020-03-08	13.8	13.98	13.22	13.22	-1.46	-9.95	290920.0	3948400.96	344
2020-03-05	15.02	15.3	14.66	14.68	-0.24	-1.61	479012.0	7197130.52	553
2020-03-04	14.44	15.08	14.44	14.92	0.12	0.81	240292.0	3577390.66	262
2020-03-03	14.34	14.9	14.34	14.8	0.64	4.52	238465.0	3466718.28	238
2020-03-02	14.98	15.3	14.0	14.16	-0.42	-2.88	561602.0	8292654.34	541
2020-03-01	14.8	14.8	14.3	14.58	-0.42	-2.8	191850.0	2782658.58	218
2020-02-27	14.88	15.18	14.88	15.0	0.1	0.67	255909.0	3836121.1	251
2020-02-26	15.0	15.1	14.88	14.9	-0.32	-2.1	269105.0	4028414.24	367
2020-02-25	15.4	15.66	15.0	15.22	-0.48	-3.06	615212.0	9320083.88	751
2020-02-24	16.7	16.7	15.7	15.7	-1.0	-5.99	389639.0	6281124.38	422
2020-02-23	16.62	16.76	16.56	16.7	0.08	0.48	314638.0	5248028.9	367
2020-02-20	16.6	16.7	16.5	16.62	0.04	0.24	321494.0	5337187.96	351
2020-02-19	16.42	16.62	16.42	16.58	0.18	1.1	202019.0	3341047.92	258
2020-02-18	16.7	16.7	16.4	16.4	-0.2	-1.2	115870.0	1910807.36	191
2020-02-17	16.44	16.9	16.44	16.6	0.18	1.1	322002.0	5366555.46	466
2020-02-16	16.4	16.46	16.34	16.42	0.0	0.0	196806.0	3228684.02	290
2020-02-13	16.72	16.72	16.3	16.42	-0.18	-1.08	190075.0	3144119.36	254
2020-02-12	16.72	16.9	16.6	16.6	-0.3	-1.78	162747.0	2717112.68	233
2020-02-11	17.04	17.1	16.8	16.9	-0.12	-0.71	276013.0	4682944.04	431
2020-02-10	16.98	17.08	16.76	17.02	0.12	0.71	323974.0	5489365.36	422
2020-02-09	17.84	17.84	16.84	16.9	-0.8	-4.52	490865.0	8435904.4	500
2020-02-06	18.0	18.0	17.5	17.7	-0.22	-1.23	337938.0	5991692.62	423
2020-02-05	18.18	18.2	17.88	17.92	-0.24	-1.32	248153.0	4483674.1	291
2020-02-04	18.12	18.16	17.8	18.16	0.26	1.45	203416.0	3667689.76	326
2020-02-03	18.2	18.22	17.84	17.9	-0.1	-0.56	504146.0	9102538.38	612
2020-02-02	17.5	18.16	17.5	18.0	0.0	0.0	998552.0	17779192.48	943
2020-01-30	17.7	18.0	17.6	18.0	0.3	1.69	464245.0	8306834.46	489
2020-01-29	17.58	17.98	17.5	17.7	0.12	0.68	575011.0	10262491.1	546
2020-01-28	17.9	18.08	17.4	17.58	-0.36	-2.01	460279.0	8224832.96	505
2020-01-27	18.46	18.56	17.9	17.94	-0.42	-2.29	712377.0	13031514.56	843
2020-01-26	18.18	18.4	17.9	18.36	0.16	0.88	608577.0	11091265.28	664
2020-01-23	18.1	18.26	17.96	18.2	0.0	0.0	439361.0	7957868.68	279
2020-01-22	18.1	18.24	18.06	18.2	0.14	0.78	438473.0	7959990.58	596
2020-01-21	17.82	18.48	17.52	18.06	0.26	1.46	1085283.0	19530096.32	1012
2020-01-20	17.9	17.98	17.6	17.8	-0.02	-0.11	436339.0	7764983.66	516
2020-01-19	17.34	17.88	17.26	17.82	0.6	3.48	1354536.0	23837882.68	976
2020-01-16	17.14	17.32	17.14	17.22	0.08	0.47	747040.0	12851013.08	467
2020-01-15	17.0	17.2	16.96	17.14	0.22	1.3	640365.0	10950306.88	446
2020-01-14	16.8	16.94	16.72	16.92	0.08	0.48	524035.0	8834748.28	366
2020-01-13	16.52	16.88	16.52	16.84	0.18	1.08	214186.0	3591707.28	227
2020-01-12	16.5	16.76	16.5	16.66	0.28	1.71	217957.0	3623698.1	289
2020-01-09	16.12	16.38	16.12	16.38	0.42	2.63	570462.0	9275168.02	364
2020-01-08	15.28	15.96	15.28	15.96	-0.28	-1.72	800920.0	12545057.54	573
2020-01-07	16.2	16.28	16.0	16.24	0.24	1.5	646022.0	10466415.06	431
2020-01-06	16.3	16.3	15.5	16.0	-0.24	-1.48	1323764.0	20768825.74	1023
2020-01-05	16.92	16.92	16.2	16.24	-0.94	-5.47	942387.0	15629928.6	793
2020-01-02	17.24	17.44	17.16	17.18	-0.22	-1.26	701840.0	12107177.26	623
2020-01-01	17.3	17.46	17.02	17.4	0.08	0.46	324856.0	5619548.7	303
2019-12-31	17.18	17.36	17.0	17.32	0.14	0.81	515673.0	8861981.0	432
2019-12-30	16.98	17.18	16.74	17.18	0.18	1.06	656957.0	11136174.66	467
2019-12-29	16.48	17.0	16.32	17.0	0.6	3.66	685984.0	11458982.78	514
2019-12-26	16.3	16.42	16.2	16.4	0.12	0.74	332500.0	5414941.24	327
2019-12-25	16.28	16.36	15.84	16.28	0.02	0.12	676977.0	10969909.66	553
2019-12-24	15.82	16.42	15.74	16.26	0.4	2.52	1197487.0	19303874.94	958
2019-12-23	15.44	15.9	15.36	15.86	0.5	3.26	775063.0	12156362.54	609
2019-12-22	15.1	15.5	15.1	15.36	0.32	2.13	438967.0	6713302.34	390
2019-12-19	15.14	15.3	14.96	15.04	-0.22	-1.44	405680.0	6121156.8	483
2019-12-18	14.5	15.86	14.5	15.26	0.8	5.53	2107488.0	32124195.34	1618
2019-12-17	14.1	14.46	14.1	14.46	0.38	2.7	581208.0	8318865.86	450
2019-12-16	13.88	14.08	13.88	14.08	0.18	1.29	137568.0	1918878.2	137
2019-12-15	13.8	13.94	13.8	13.9	0.1	0.72	120035.0	1667108.4	129
2019-12-12	14.1	14.1	13.78	13.8	-0.2	-1.43	192050.0	2664629.34	161
2019-12-11	13.94	14.0	13.94	14.0	0.04	0.29	112879.0	1578003.2	121
2019-12-10	13.78	13.98	13.74	13.96	0.06	0.43	347776.0	4820986.26	214
2019-12-09	13.74	13.94	13.7	13.9	0.16	1.16	174177.0	2403574.24	149
2019-12-08	13.7	13.78	13.66	13.74	0.08	0.59	209649.0	2872838.6	151
2019-12-05	13.46	13.74	13.46	13.66	0.26	1.94	85152.0	1155354.54	165
2019-12-04	13.56	13.56	13.3	13.4	-0.18	-1.33	155907.0	2093462.8	184
2019-12-03	13.94	13.94	13.54	13.58	-0.42	-3.0	234977.0	3216973.66	201
2019-12-02	13.8	14.0	13.74	14.0	0.22	1.6	68754.0	948750.26	89
2019-12-01	13.7	13.84	13.7	13.78	0.08	0.58	74152.0	1023486.06	91
2019-11-28	13.82	13.84	13.66	13.7	-0.1	-0.72	251819.0	3463008.36	154
2019-11-27	13.8	13.84	13.74	13.8	-0.18	-1.29	88107.0	1216040.04	109
2019-11-26	13.88	13.98	13.8	13.98	0.14	1.01	72201.0	1001787.62	100
2019-11-25	13.9	14.0	13.78	13.84	-0.16	-1.14	194755.0	2703855.04	194
2019-11-24	13.96	14.1	13.96	14.0	-0.02	-0.14	61717.0	865991.94	96
2019-11-21	14.12	14.12	14.02	14.02	-0.22	-1.54	152748.0	2153548.52	142
2019-11-20	14.24	14.26	14.1	14.24	0.04	0.28	186950.0	2652512.06	148
2019-11-19	14.26	14.36	14.02	14.2	0.04	0.28	272092.0	3859108.08	326
2019-11-18	13.66	14.16	13.66	14.16	0.5	3.66	510093.0	7116500.12	443
2019-11-17	13.72	13.78	13.5	13.66	-0.04	-0.29	205290.0	2794154.36	217
2019-11-14	13.72	13.82	13.7	13.7	-0.1	-0.72	109735.0	1512283.98	218
2019-11-13	14.04	14.1	13.8	13.8	-0.3	-2.13	127691.0	1778500.42	201
2019-11-12	14.04	14.18	14.04	14.1	-0.12	-0.84	85037.0	1199813.96	121
2019-11-11	13.96	14.22	13.86	14.22	0.34	2.45	197515.0	2761454.76	233
2019-11-10	13.82	14.08	13.82	13.88	0.06	0.43	230285.0	3209332.74	306
2019-11-07	13.7	13.84	13.6	13.82	0.14	1.02	234707.0	3217703.12	277
2019-11-06	13.5	13.68	13.44	13.68	0.1	0.74	178439.0	2414693.82	257
2019-11-05	13.3	13.68	13.28	13.58	0.3	2.26	355985.0	4799337.08	423
2019-11-04	13.2	13.36	13.2	13.28	0.0	0.0	238662.0	3168496.38	297
2019-11-03	13.5	13.5	13.0	13.28	-0.74	-5.28	732893.0	9756977.66	1013
2019-10-31	14.1	14.28	13.82	14.02	0.02	0.14	266776.0	3751671.9	362
2019-10-30	13.8	14.1	13.8	14.0	0.22	1.6	192228.0	2679123.46	341
2019-10-29	14.0	14.02	13.72	13.78	-0.42	-2.96	188911.0	2616810.96	555
2019-10-28	14.4	14.4	14.2	14.2	-0.22	-1.53	149396.0	2132106.48	317
2019-10-27	14.48	14.6	14.38	14.42	-0.08	-0.55	155564.0	2245905.66	231
2019-10-24	14.5	14.56	14.26	14.5	0.04	0.28	294987.0	4251887.48	408
2019-10-23	14.6	14.82	14.46	14.46	-0.14	-0.96	436645.0	6397459.78	710
2019-10-22	14.44	14.76	14.22	14.6	0.28	1.96	1916887.0	27631491.6	1276
2019-10-21	14.12	14.52	14.12	14.32	0.12	0.85	297812.0	4252809.68	383
2019-10-20	14.0	14.3	13.98	14.2	0.4	2.9	353694.0	4991864.54	377
2019-10-17	13.8	13.88	13.76	13.8	0.0	0.0	164117.0	2269414.56	216
2019-10-16	14.02	14.1	13.7	13.8	-0.22	-1.57	252975.0	3509025.42	350
2019-10-15	14.28	14.28	14.02	14.02	-0.14	-0.99	181163.0	2562892.16	210
2019-10-14	14.44	14.5	14.14	14.16	-0.28	-1.94	188030.0	2690571.92	220
2019-10-13	14.56	14.8	14.4	14.44	-0.34	-2.3	216536.0	3161656.66	218
2019-10-10	15.1	15.1	14.6	14.78	-0.32	-2.12	422901.0	6236250.04	349
2019-10-09	15.34	15.34	15.1	15.1	-0.26	-1.69	222744.0	3397494.88	145
2019-10-08	15.56	15.6	15.36	15.36	-0.2	-1.29	405969.0	6264100.64	217
2019-10-07	15.7	15.72	15.52	15.56	-0.16	-1.02	616290.0	9633748.74	297
2019-10-06	15.74	15.76	15.7	15.72	0.02	0.13	547193.0	8600467.4	228
2019-10-03	15.94	15.96	15.7	15.7	-0.26	-1.63	511714.0	8075995.26	292
2019-10-02	15.82	15.96	15.66	15.96	0.12	0.76	363117.0	5727436.52	305
2019-10-01	15.76	16.0	15.68	15.84	0.1	0.64	378150.0	5995987.4	357
2019-09-30	15.6	15.8	15.6	15.74	0.16	1.03	140607.0	2209950.46	173
2019-09-29	15.5	15.6	15.5	15.58	0.1	0.65	89295.0	1389123.5	107
2019-09-26	15.62	15.62	15.42	15.48	-0.08	-0.51	139001.0	2156033.02	151
2019-09-25	15.58	15.64	15.44	15.56	-0.02	-0.13	172051.0	2671800.52	177
2019-09-24	15.36	15.58	15.34	15.58	0.2	1.3	141897.0	2189410.58	175
2019-09-22	15.22	15.5	15.22	15.38	0.18	1.18	116565.0	1784582.46	93
2019-09-19	15.2	15.24	15.0	15.2	-0.06	-0.39	89692.0	1358009.0	121
2019-09-18	15.24	15.32	15.2	15.26	0.06	0.39	76775.0	1171001.52	67
2019-09-17	15.2	15.4	15.18	15.2	-0.02	-0.13	129486.0	1974467.64	80
2019-09-16	15.5	15.5	15.14	15.22	-0.12	-0.78	85791.0	1310158.84	130
2019-09-15	15.2	15.4	15.2	15.34	-0.06	-0.39	69958.0	1072457.36	64
2019-09-12	15.34	15.5	15.34	15.4	-0.14	-0.9	67144.0	1035683.68	115
2019-09-11	15.5	15.54	15.12	15.54	-0.06	-0.38	219547.0	3349148.54	259
2019-09-10	15.8	15.8	15.56	15.6	-0.22	-1.39	119966.0	1877589.52	124
2019-09-09	16.0	16.04	15.8	15.82	-0.28	-1.74	79766.0	1270168.56	125
2019-09-08	16.0	16.12	15.88	16.1	0.14	0.88	195779.0	3138578.92	220
2019-09-05	15.8	16.14	15.68	15.96	0.28	1.79	409231.0	6543854.8	460
2019-09-04	15.22	15.68	15.22	15.68	0.46	3.02	183486.0	2840167.52	226
2019-09-03	15.52	15.68	15.22	15.22	-0.48	-3.06	69480.0	1077400.76	89
2019-09-02	15.32	15.7	15.3	15.7	0.2	1.29	73640.0	1137680.92	110
2019-09-01	15.3	15.5	15.18	15.5	0.2	1.31	76203.0	1165446.52	105
2019-08-29	15.64	15.64	15.3	15.3	-0.34	-2.17	57751.0	890865.36	96
2019-08-28	15.3	15.64	15.3	15.64	0.34	2.22	114619.0	1766830.64	139
2019-08-27	15.54	15.54	15.2	15.3	-0.24	-1.54	105154.0	1616302.16	139
2019-08-26	15.6	15.68	15.46	15.54	-0.06	-0.38	82663.0	1285435.8	144
2019-08-25	15.84	15.86	15.5	15.6	-0.6	-3.7	87222.0	1370546.16	116
2019-08-22	16.0	16.2	15.9	16.2	0.12	0.75	56354.0	900566.56	91
2019-08-21	16.3	16.3	16.04	16.08	-0.32	-1.95	107733.0	1737429.82	148
2019-08-20	16.5	16.56	16.4	16.4	-0.16	-0.97	29139.0	479357.7	62
2019-08-19	16.08	16.56	16.04	16.56	0.3	1.85	154585.0	2524550.86	195
2019-08-18	16.14	16.32	16.0	16.26	0.06	0.37	73775.0	1188058.3	145
2019-08-08	15.9	16.22	15.8	16.2	0.0	0.0	103094.0	1655270.96	127
2019-08-07	15.56	16.2	15.56	16.2	0.64	4.11	69621.0	1096857.58	155
2019-08-06	15.86	15.86	15.5	15.56	-0.48	-2.99	88417.0	1384675.06	134
2019-08-05	16.02	16.2	15.86	16.04	-0.36	-2.2	175632.0	2805335.66	260
2019-08-04	16.84	16.84	16.4	16.4	-0.54	-3.19	137305.0	2267832.22	239
2019-08-01	16.98	17.0	16.84	16.94	-0.06	-0.35	151531.0	2563376.3	167
2019-07-31	16.8	17.0	16.8	17.0	0.0	0.0	112717.0	1900700.3	124
2019-07-30	17.12	17.12	16.82	17.0	-0.18	-1.05	91552.0	1558594.34	133
2019-07-29	17.2	17.3	17.1	17.18	0.02	0.12	170375.0	2922866.04	148
2019-07-28	17.04	17.18	17.04	17.16	0.02	0.12	130632.0	2237002.28	172
2019-07-25	17.08	17.14	16.98	17.14	0.06	0.35	136407.0	2327745.0	133
2019-07-24	16.9	17.08	16.68	17.08	0.18	1.07	146261.0	2462683.74	171
2019-07-23	17.0	17.1	16.8	16.9	-0.24	-1.4	186214.0	3146208.18	228
2019-07-22	17.22	17.22	16.94	17.14	-0.06	-0.35	133393.0	2287764.34	181
2019-07-21	17.1	17.2	16.6	17.2	0.1	0.58	354472.0	5982000.58	386
2019-07-18	16.96	17.3	16.96	17.1	0.18	1.06	529593.0	9066916.86	555
2019-07-17	16.9	16.96	16.8	16.92	0.08	0.48	189069.0	3191240.46	210
2019-07-16	17.02	17.1	16.84	16.84	-0.16	-0.94	602635.0	10237232.64	584
2019-07-15	16.88	17.0	16.8	17.0	0.02	0.12	213700.0	3612071.38	233
2019-07-14	16.82	16.98	16.82	16.98	0.14	0.83	363280.0	6142349.54	377
2019-07-11	16.5	16.94	16.4	16.84	0.44	2.68	783185.0	13067665.3	764
2019-07-10	16.2	16.4	16.16	16.4	0.28	1.74	369284.0	6009871.28	405
2019-07-09	16.0	16.12	15.94	16.12	0.28	1.77	267006.0	4280762.58	288
2019-07-08	15.78	15.84	15.68	15.84	0.06	0.38	168176.0	2648148.12	177
2019-07-07	15.9	15.9	15.7	15.78	-0.12	-0.75	121809.0	1922054.98	128
2019-07-04	16.02	16.08	15.9	15.9	-0.1	-0.63	161555.0	2584300.66	173
2019-07-03	15.82	16.04	15.76	16.0	0.3	1.91	257468.0	4103283.96	236
2019-07-02	15.8	15.9	15.7	15.7	-0.08	-0.51	159502.0	2518182.46	187
2019-07-01	15.62	15.9	15.62	15.78	0.14	0.9	238668.0	3766887.36	279
2019-06-30	15.56	15.76	15.5	15.64	0.1	0.64	160308.0	2502523.52	206
2019-06-27	15.5	15.62	15.5	15.54	0.14	0.91	83970.0	1306895.74	115
2019-06-26	15.5	15.62	15.4	15.4	0.0	0.0	113085.0	1751723.88	148
2019-06-25	15.28	15.5	15.28	15.4	-0.1	-0.65	80834.0	1247192.96	88
2019-06-24	15.7	15.7	15.2	15.5	-0.12	-0.77	118724.0	1832430.4	180
2019-06-23	15.82	15.82	15.56	15.62	-0.08	-0.51	106290.0	1662803.52	123
2019-06-20	15.8	15.88	15.6	15.7	-0.1	-0.63	213724.0	3360955.5	220
2019-06-19	16.12	16.12	15.78	15.8	-0.2	-1.25	179643.0	2867228.44	206
2019-06-18	16.08	16.1	15.9	16.0	-0.16	-0.99	265891.0	4252890.64	286
2019-06-17	16.08	16.26	16.0	16.16	0.16	1.0	202481.0	3266844.72	252
2019-06-16	15.44	16.0	15.4	16.0	0.62	4.03	146987.0	2300708.86	204
2019-06-13	16.0	16.1	15.38	15.38	-0.76	-4.71	498113.0	7860729.14	382
2019-06-12	16.28	16.6	16.02	16.14	-0.16	-0.98	343012.0	5577387.66	346
2019-06-11	15.58	16.34	15.5	16.3	0.82	5.3	519946.0	8322838.12	472
2019-06-10	15.22	15.6	15.22	15.48	0.14	0.91	195416.0	3018803.82	231
2019-06-09	15.1	15.4	15.04	15.34	0.4	2.68	284834.0	4331613.24	278
2019-05-30	15.0	15.06	14.9	14.94	-0.12	-0.8	144375.0	2161730.12	149
2019-05-29	15.1	15.1	14.82	15.06	0.16	1.07	131402.0	1966448.64	171
2019-05-28	15.0	15.02	14.86	14.9	0.0	0.0	152593.0	2278171.14	212
2019-05-27	14.94	14.94	14.8	14.9	0.1	0.68	57024.0	847458.5	138
2019-05-26	15.16	15.16	14.74	14.8	-0.24	-1.6	134067.0	1991361.6	235
2019-05-23	15.08	15.16	14.94	15.04	0.0	0.0	98771.0	1484947.68	173
2019-05-22	15.28	15.32	15.02	15.04	-0.24	-1.57	141530.0	2149196.08	243
2019-05-21	15.08	15.6	15.08	15.28	0.32	2.14	239232.0	3670117.3	302
2019-05-20	15.04	15.2	14.9	14.96	-0.28	-1.84	177474.0	2662204.12	239
2019-05-19	15.7	15.7	15.0	15.24	-0.56	-3.54	376134.0	5728698.16	414
2019-05-16	15.7	15.8	15.4	15.8	0.24	1.54	235255.0	3654932.9	218
2019-05-15	15.3	15.82	15.3	15.56	0.4	2.64	407934.0	6316468.58	402
2019-05-14	15.7	16.1	14.5	15.16	-0.78	-4.89	679091.0	10487264.76	678
2019-05-13	16.8	16.8	15.94	15.94	-1.76	-9.94	1139998.0	18247603.98	842
2019-05-12	18.0	18.0	17.2	17.7	-0.06	-0.34	267272.0	4680108.06	349
2019-05-09	17.88	18.02	17.74	17.76	-0.12	-0.67	164843.0	2944446.08	262
2019-05-08	17.74	18.0	17.6	17.88	-0.16	-0.89	178653.0	3175285.82	297
2019-05-07	18.0	18.44	17.8	18.04	0.04	0.22	258795.0	4666932.48	348
2019-05-06	18.08	18.28	17.8	18.0	-0.6	-3.23	379446.0	6832088.7	569
2019-05-05	19.22	19.28	18.6	18.6	-0.58	-3.02	408471.0	7674667.32	586
2019-05-02	19.46	19.56	19.0	19.18	-0.38	-1.94	333824.0	6435738.16	396
2019-05-01	19.42	19.8	19.0	19.56	0.26	1.35	698781.0	13555218.56	865
2019-04-30	19.9	19.96	19.3	19.3	-0.6	-3.02	395579.0	7803203.52	588
2019-04-29	19.8	20.48	19.64	19.9	0.0	0.0	562685.0	11258718.6	621
2019-04-28	20.0	20.3	19.9	19.9	-0.14	-0.7	298901.0	6008196.28	450
2019-04-25	20.5	20.74	19.9	20.04	-0.34	-1.67	1170191.0	23792578.72	1545
2019-04-24	19.66	20.4	19.54	20.38	0.74	3.77	1230116.0	24548247.14	1221
2019-04-23	19.14	19.64	19.14	19.64	0.38	1.97	542638.0	10554273.3	465
2019-04-22	19.4	19.44	19.12	19.26	-0.18	-0.93	307710.0	5935008.24	266
2019-04-21	19.12	19.66	19.12	19.44	0.3	1.57	429728.0	8366492.06	553
2019-04-18	19.06	19.24	19.06	19.14	-0.06	-0.31	153404.0	2939400.28	181
2019-04-17	19.48	19.5	19.1	19.2	-0.36	-1.84	501556.0	9656599.88	427
2019-04-16	19.58	19.7	19.5	19.56	-0.02	-0.1	348798.0	6822622.74	307
2019-04-15	19.4	19.66	19.4	19.58	0.14	0.72	444649.0	8692550.82	399
2019-04-14	19.22	19.9	19.14	19.44	0.14	0.73	637863.0	12502252.7	661
2019-04-11	19.28	19.58	19.0	19.3	0.02	0.1	851602.0	16422834.58	832
2019-04-10	18.8	19.86	18.8	19.28	0.54	2.88	2108819.0	40760678.14	1732
2019-04-09	18.6	18.84	18.5	18.74	0.18	0.97	615582.0	11532763.12	535
2019-04-08	18.38	18.66	18.3	18.56	0.16	0.87	485014.0	8979342.96	476
2019-04-07	17.94	18.48	17.94	18.4	0.46	2.56	759382.0	13888566.34	672
2019-04-04	17.6	18.12	17.6	17.94	0.34	1.93	538663.0	9624758.38	510
2019-04-03	17.6	17.76	17.56	17.6	0.04	0.23	169835.0	2996727.98	233
2019-04-02	17.58	18.0	17.52	17.56	0.04	0.23	447173.0	7932832.5	604
2019-04-01	17.38	17.52	17.32	17.52	0.14	0.81	147611.0	2572851.66	211
2019-03-31	17.18	17.38	17.1	17.38	0.04	0.23	231330.0	3982596.7	362
2019-03-28	17.6	17.6	17.3	17.34	-0.3	-1.7	171364.0	2995496.72	205
2019-03-27	17.4	17.7	17.4	17.64	0.16	0.92	129905.0	2292681.34	206
2019-03-26	17.98	17.98	17.3	17.48	-0.4	-2.24	355313.0	6269184.08	399
2019-03-25	18.26	18.3	17.8	17.88	-0.44	-2.4	293101.0	5260676.26	415
2019-03-24	18.44	18.44	18.24	18.32	-0.18	-0.97	127135.0	2332824.2	171
2019-03-21	18.6	18.6	18.38	18.5	-0.28	-1.49	290142.0	5366665.78	406
2019-03-20	18.8	18.92	18.7	18.78	-0.04	-0.21	136916.0	2574444.54	209
2019-03-19	19.14	19.18	18.78	18.82	-0.32	-1.67	311007.0	5888552.14	306
2019-03-18	19.1	19.28	18.94	19.14	0.04	0.21	331505.0	6323020.0	380
2019-03-17	18.84	19.1	18.66	19.1	0.26	1.38	257442.0	4853950.34	256
2019-03-14	19.0	19.12	18.72	18.84	-0.16	-0.84	142425.0	2699961.28	223
2019-03-13	19.1	19.16	18.86	19.0	-0.04	-0.21	117134.0	2225105.64	214
2019-03-12	18.66	19.12	18.58	19.04	0.54	2.92	453245.0	8605938.46	639
2019-03-11	18.82	19.2	18.48	18.5	-0.3	-1.6	408702.0	7724785.58	553
2019-03-10	18.5	19.0	18.5	18.8	0.3	1.62	304004.0	5695144.18	318
2019-03-07	18.5	18.64	18.38	18.5	0.0	0.0	113349.0	2094461.4	160
2019-03-06	18.56	18.56	18.48	18.5	-0.02	-0.11	58156.0	1076173.52	128
2019-03-05	18.64	18.68	18.52	18.52	-0.18	-0.96	100508.0	1866890.02	155
2019-03-04	18.76	18.76	18.54	18.7	0.0	0.0	124063.0	2311675.82	144
2019-03-03	18.5	18.76	18.48	18.7	0.22	1.19	128624.0	2390360.9	178
2019-02-28	18.54	18.62	18.46	18.48	-0.14	-0.75	132088.0	2446697.1	159
2019-02-27	18.7	18.7	18.5	18.62	-0.08	-0.43	60482.0	1124862.38	95
2019-02-26	18.5	18.7	18.46	18.7	0.1	0.54	69521.0	1294804.58	92
2019-02-25	18.46	18.6	18.28	18.6	0.1	0.54	305324.0	5619938.46	377
2019-02-24	18.6	18.76	18.46	18.5	-0.1	-0.54	110074.0	2042038.6	154
2019-02-21	18.72	18.8	18.6	18.6	-0.02	-0.11	143270.0	2675859.78	146
2019-02-20	18.5	18.86	18.5	18.62	0.08	0.43	231983.0	4332737.94	298
2019-02-19	18.5	18.56	18.42	18.54	0.04	0.22	105049.0	1942728.18	161
2019-02-18	18.6	18.76	18.42	18.5	-0.04	-0.22	130581.0	2422951.56	204
2019-02-17	18.46	18.64	18.38	18.54	0.14	0.76	197878.0	3649487.42	237
2019-02-14	18.62	18.62	18.36	18.4	-0.18	-0.97	301113.0	5545598.98	291
2019-02-13	18.34	18.98	18.34	18.58	0.22	1.2	583285.0	10931187.44	658
2019-02-12	18.3	18.4	18.3	18.36	0.06	0.33	72064.0	1321150.54	136
2019-02-11	18.5	18.5	18.3	18.3	-0.26	-1.4	102425.0	1884357.5	145
2019-02-10	18.4	18.68	18.38	18.56	0.18	0.98	89029.0	1648322.28	134
2019-02-07	18.32	18.8	18.32	18.38	0.04	0.22	206006.0	3811499.2	310
2019-02-06	18.74	18.74	18.34	18.34	-0.34	-1.82	200497.0	3718145.62	273
2019-02-05	18.62	18.8	18.56	18.68	-0.1	-0.53	273682.0	5097921.96	227
2019-02-04	18.82	18.82	18.52	18.78	-0.02	-0.11	201519.0	3769782.48	232
2019-02-03	19.02	19.16	18.74	18.8	-0.14	-0.74	310684.0	5890588.72	371
2019-01-31	18.8	19.22	18.66	18.94	0.14	0.74	856584.0	16261501.12	767
2019-01-30	18.42	18.8	18.42	18.8	0.4	2.17	687546.0	12792260.78	476
2019-01-29	18.3	18.4	18.26	18.4	0.1	0.55	273485.0	5009625.36	220
2019-01-28	18.28	18.34	18.2	18.3	0.08	0.44	286606.0	5235437.8	292
2019-01-27	18.36	18.36	18.22	18.22	-0.18	-0.98	219176.0	4008487.9	273
2019-01-24	18.4	18.42	18.3	18.4	-0.08	-0.43	120286.0	2209545.52	161
2019-01-23	18.46	18.5	18.34	18.48	-0.04	-0.22	170503.0	3143217.14	253
2019-01-22	18.5	18.56	18.42	18.52	-0.02	-0.11	82243.0	1519465.16	150
2019-01-21	18.5	18.56	18.22	18.54	-0.04	-0.22	318696.0	5893604.0	202
2019-01-20	18.66	18.68	18.5	18.58	-0.06	-0.32	101433.0	1880610.36	164
2019-01-17	18.56	18.64	18.44	18.64	0.0	0.0	171861.0	3182718.06	241
2019-01-16	18.64	18.64	18.46	18.64	-0.06	-0.32	263727.0	4896535.26	324
2019-01-15	18.78	18.96	18.62	18.7	0.06	0.32	239833.0	4494229.52	317
2019-01-14	18.62	18.78	18.6	18.64	-0.16	-0.85	209614.0	3916118.42	303
2019-01-13	18.6	18.92	18.6	18.8	-0.1	-0.53	206902.0	3894381.98	266
2019-01-10	18.96	19.08	18.72	18.9	0.02	0.11	384476.0	7261051.16	526
2019-01-09	19.3	19.42	18.88	18.88	-0.34	-1.77	560999.0	10706104.0	644
2019-01-08	19.06	19.9	19.02	19.22	0.26	1.37	1631600.0	31737516.04	1822
2019-01-07	18.5	18.98	18.46	18.96	0.42	2.27	584369.0	10994071.14	650
2019-01-06	18.5	18.54	18.42	18.54	0.04	0.22	199990.0	3693881.18	226
2019-01-03	18.62	18.62	18.24	18.5	0.0	0.0	292574.0	5382152.86	301
2019-01-02	18.5	18.62	18.46	18.5	-0.04	-0.22	179242.0	3317536.5	191
2019-01-01	18.38	18.66	18.3	18.54	0.14	0.76	134307.0	2491851.38	209
2018-12-31	18.4	18.54	18.38	18.4	0.0	0.0	121523.0	2242752.12	194
2018-12-30	18.32	18.58	18.32	18.4	0.1	0.55	128485.0	2372611.16	139
2018-12-27	18.3	18.5	18.26	18.3	0.12	0.66	204914.0	3759652.62	240
2018-12-26	18.48	18.8	18.1	18.18	-0.28	-1.52	239831.0	4429066.4	279
2018-12-25	18.82	18.82	18.36	18.46	-0.44	-2.33	152438.0	2814743.16	201
2018-12-24	18.66	19.08	18.66	18.9	-0.08	-0.42	288273.0	5439772.64	294
2018-12-23	17.3	19.0	17.3	18.98	0.52	2.82	598497.0	10955742.76	561
2018-12-20	18.9	19.04	18.16	18.46	-0.62	-3.25	487993.0	9098548.68	511
2018-12-19	19.46	19.46	19.0	19.08	-0.46	-2.35	391184.0	7514424.16	458
2018-12-18	19.9	19.9	19.3	19.54	-0.42	-2.1	917646.0	17875506.96	930
2018-12-17	20.18	20.18	19.8	19.96	-0.04	-0.2	605706.0	12080587.18	569
2018-12-16	19.78	20.36	19.78	20.0	0.28	1.42	1432459.0	28763080.14	1329
2018-12-13	19.26	19.72	19.16	19.72	0.54	2.82	1004235.0	19408427.08	754
2018-12-12	18.84	19.18	18.84	19.18	0.34	1.8	631669.0	12033157.24	580
2018-12-11	18.7	18.84	18.64	18.84	0.12	0.64	358113.0	6710434.4	356
2018-12-10	19.2	19.3	18.56	18.72	-0.28	-1.47	766803.0	14441963.58	796
2018-12-09	18.4	19.24	18.34	19.0	0.7	3.83	1422553.0	26692975.98	1387
2018-12-06	18.3	18.5	18.16	18.3	0.12	0.66	1030387.0	18891434.06	943
2018-12-05	17.88	18.2	17.68	18.18	0.24	1.34	602999.0	10844939.42	649
2018-12-04	17.8	17.94	17.76	17.94	0.04	0.22	572851.0	10208553.0	535
2018-12-03	18.22	18.38	17.9	17.9	-0.32	-1.76	551548.0	9957892.42	586
2018-12-02	17.8	18.3	17.78	18.22	0.62	3.52	624838.0	11275998.96	603
2018-11-29	17.38	17.78	17.38	17.6	0.32	1.85	427403.0	7523381.9	510
2018-11-28	17.24	17.38	17.14	17.28	0.1	0.58	233690.0	4042676.1	295
2018-11-27	17.18	17.2	17.1	17.18	0.06	0.35	231720.0	3976215.96	228
2018-11-26	17.24	17.24	16.9	17.12	-0.06	-0.35	238822.0	4073763.44	234
2018-11-25	17.12	17.4	17.0	17.18	-0.22	-1.26	164293.0	2828928.94	190
2018-11-22	17.42	17.56	17.38	17.4	0.02	0.12	263740.0	4599776.74	248
2018-11-21	17.14	17.4	17.02	17.38	0.32	1.88	248970.0	4273437.22	322
2018-11-20	17.44	17.5	17.06	17.06	-0.44	-2.51	145123.0	2511366.82	224
2018-11-19	17.38	17.74	17.3	17.5	0.26	1.51	127775.0	2239503.3	183
2018-11-18	18.04	18.04	17.24	17.24	-0.84	-4.65	282933.0	5022301.5	325
2018-11-15	18.1	18.18	18.02	18.08	-0.08	-0.44	224002.0	4053953.76	199
2018-11-14	18.1	18.16	18.0	18.16	-0.2	-1.09	278909.0	5044189.12	298
2018-11-13	18.3	18.44	18.24	18.36	0.02	0.11	419497.0	7693583.18	453
2018-11-12	17.8	18.34	17.7	18.34	0.4	2.23	657800.0	11845563.88	642
2018-11-11	18.62	19.0	17.8	17.94	-1.06	-5.58	944679.0	16984846.32	1071
2018-11-08	19.3	19.38	19.0	19.0	-0.26	-1.35	433120.0	8316632.96	517
2018-11-07	19.12	19.28	19.02	19.26	-0.02	-0.1	300578.0	5748477.38	402
2018-11-06	19.44	19.56	19.26	19.28	-0.2	-1.03	309951.0	6011667.26	479
2018-11-05	19.28	19.5	18.7	19.48	0.34	1.78	476673.0	9139818.32	593
2018-11-04	18.98	19.18	18.9	19.14	0.24	1.27	407769.0	7765377.98	505
2018-11-01	19.36	19.44	18.9	18.9	-0.46	-2.38	440147.0	8457398.48	567
2018-10-31	19.2	19.42	19.0	19.36	0.24	1.26	707952.0	13673155.46	632
2018-10-30	18.8	19.18	18.54	19.12	0.36	1.92	742389.0	13993236.98	851
2018-10-29	17.74	18.8	17.74	18.76	0.94	5.27	1200601.0	21963605.94	1130
2018-10-28	17.64	17.88	17.5	17.82	0.28	1.6	371469.0	6596229.76	485
2018-10-25	17.8	17.86	17.46	17.54	-0.26	-1.46	693877.0	12221553.02	723
2018-10-24	16.66	17.8	16.66	17.8	1.06	6.33	1025822.0	17741171.44	1113
2018-10-23	16.04	16.82	16.04	16.74	0.72	4.49	931137.0	15432827.94	987
2018-10-22	17.14	17.14	16.02	16.02	-1.12	-6.53	283255.0	4746911.96	367
2018-10-21	16.32	17.3	16.2	17.14	-0.2	-1.15	465557.0	7898558.58	541
2018-10-18	17.1	17.46	17.0	17.34	0.34	2.0	589523.0	10202062.12	533
2018-10-17	16.62	17.36	16.6	17.0	0.46	2.78	873895.0	14886278.86	1009
2018-10-16	16.5	17.36	16.12	16.54	0.58	3.63	1762170.0	29448402.76	2322
2018-10-15	15.5	16.1	15.4	15.96	0.74	4.86	776514.0	12212668.9	770
2018-10-14	17.0	17.0	15.22	15.22	-1.68	-9.94	485231.0	7605402.2	797
2018-10-11	17.5	17.5	16.8	16.9	-1.0	-5.59	412557.0	7053106.64	730
2018-10-10	18.32	18.36	17.88	17.9	-0.46	-2.51	426279.0	7672386.06	1136
2018-10-09	18.82	18.82	18.3	18.36	-0.16	-0.86	202885.0	3737115.08	357
2018-10-08	18.52	18.58	18.38	18.52	-0.18	-0.96	176389.0	3263290.52	240
2018-10-07	18.6	18.78	18.5	18.7	-0.08	-0.43	190257.0	3540098.02	237
2018-10-04	18.7	18.86	18.7	18.78	-0.02	-0.11	114004.0	2139760.58	194
2018-10-03	18.68	18.88	18.54	18.8	0.22	1.18	110080.0	2062256.84	224
2018-10-02	18.84	18.84	18.56	18.58	-0.26	-1.38	245346.0	4583331.36	309
2018-10-01	18.86	18.98	18.7	18.84	0.02	0.11	227238.0	4279782.06	309
2018-09-30	18.98	18.98	18.58	18.82	0.06	0.32	249766.0	4694494.16	336
2018-09-27	18.36	18.76	18.34	18.76	0.4	2.18	347467.0	6438345.16	414
2018-09-26	18.3	18.36	18.24	18.36	0.12	0.66	195100.0	3569291.16	278
2018-09-25	18.36	18.36	18.18	18.24	-0.04	-0.22	214220.0	3913673.6	263
2018-09-20	18.36	18.4	18.16	18.28	-0.02	-0.11	292725.0	5349040.64	325
2018-09-19	17.86	18.3	17.86	18.3	0.3	1.67	280055.0	5058997.9	352
2018-09-18	18.0	18.02	17.8	18.0	0.04	0.22	224429.0	4026869.24	377
2018-09-17	17.7	17.96	17.52	17.96	0.22	1.24	303966.0	5380744.14	408
2018-09-16	18.18	18.24	17.5	17.74	-0.5	-2.74	336940.0	6050330.58	556
2018-09-13	18.2	18.24	18.02	18.24	-0.1	-0.55	229785.0	4165019.46	290
2018-09-12	18.68	18.68	18.24	18.34	-0.16	-0.86	183726.0	3379920.7	258
2018-09-11	18.3	18.68	18.3	18.5	0.1	0.54	181710.0	3368849.02	328
2018-09-10	18.4	18.74	18.2	18.4	0.08	0.44	286994.0	5288833.64	434
2018-09-09	18.5	18.5	18.1	18.32	0.02	0.11	146555.0	2678121.98	254
2018-09-06	18.36	18.44	17.9	18.3	0.0	0.0	341481.0	6202054.34	509
2018-09-05	19.3	19.38	17.6	18.3	-1.2	-6.15	467421.0	8734286.1	779
2018-09-04	19.62	19.62	19.3	19.5	-0.08	-0.41	189869.0	3700291.0	283
2018-09-03	19.42	19.84	19.36	19.58	0.16	0.82	393073.0	7701571.02	621
2018-09-02	19.38	19.44	19.0	19.42	-0.02	-0.1	285374.0	5485724.7	490
2018-08-30	19.8	19.86	19.4	19.44	-0.46	-2.31	431848.0	8444067.54	611
2018-08-29	20.1	20.12	19.82	19.9	-0.16	-0.8	285940.0	5715256.34	397
2018-08-28	20.0	20.2	19.98	20.06	0.06	0.3	505002.0	10143432.84	613
2018-08-27	19.96	20.08	19.7	20.0	0.06	0.3	564659.0	11253254.58	788
2018-08-26	20.04	20.34	19.9	19.94	0.48	2.47	1152860.0	23171720.12	1510
2018-08-16	19.5	19.68	19.44	19.46	-0.02	-0.1	401556.0	7838294.28	507
2018-08-15	19.5	19.72	19.34	19.48	0.02	0.1	427780.0	8341432.54	632
2018-08-14	19.14	19.66	19.12	19.46	0.26	1.35	831057.0	16114270.54	1086
2018-08-13	19.72	19.76	19.18	19.2	-0.44	-2.24	616057.0	11988963.68	845
2018-08-12	19.92	20.1	19.52	19.64	-0.24	-1.21	851746.0	16868811.82	1002
2018-08-09	19.94	20.32	19.86	19.88	0.02	0.1	2285981.0	45852668.36	3722
2018-08-08	19.82	20.48	19.54	19.86	-0.02	-0.1	2720730.0	54270484.82	4399
2018-08-07	20.9	20.9	19.8	19.88	-0.98	-4.7	1331800.0	27101469.96	2522
2018-08-06	21.0	21.18	20.5	20.86	0.08	0.38	793664.0	16500337.92	1779
2018-08-05	22.1	22.12	20.7	20.78	-1.42	-6.4	1340685.0	28258807.9	2091
2018-08-02	23.1	23.38	22.2	22.2	-2.46	-9.98	1086403.0	24509717.58	1508
2018-08-01	24.94	25.1	24.66	24.66	-0.34	-1.36	57718.0	1436977.31	115
2018-07-31	25.4	25.7	25.0	25.0	-0.15	-0.6	223591.0	5651050.0	274
2018-07-30	24.92	25.85	24.74	25.15	-0.05	-0.2	152596.0	3852381.17	244
2018-07-29	25.2	25.2	24.9	25.2	0.0	0.0	27053.0	676677.6	74
2018-07-26	25.75	25.75	25.15	25.2	-0.55	-2.14	48863.0	1238001.7	113
2018-07-25	26.0	26.0	25.75	25.75	-0.2	-0.77	32414.0	840044.25	67
2018-07-24	26.25	26.25	25.95	25.95	-0.3	-1.14	103790.0	2716951.15	97
2018-07-23	26.5	26.5	26.15	26.25	-0.25	-0.94	66649.0	1755094.2	101
2018-07-22	26.5	26.5	26.3	26.5	0.2	0.76	32396.0	857021.5	58
2018-07-19	26.6	26.65	26.15	26.3	0.0	0.0	60674.0	1603504.2	88
2018-07-18	26.3	26.8	26.3	26.3	0.0	0.0	168037.0	4468613.85	245
2018-07-17	26.3	26.3	26.15	26.3	-0.05	-0.19	45955.0	1205796.25	87
2018-07-16	26.4	26.4	26.0	26.35	0.05	0.19	54267.0	1420070.5	106
2018-07-15	26.1	26.55	26.0	26.3	0.2	0.77	101432.0	2670450.5	125
2018-07-12	26.05	26.3	25.85	26.1	0.05	0.19	63305.0	1650212.45	107
2018-07-11	25.8	26.5	25.8	26.05	0.3	1.17	149943.0	3931191.8	238
2018-07-10	26.2	26.2	25.75	25.75	-0.35	-1.34	105560.0	2732312.75	186
2018-07-09	26.45	26.45	26.0	26.1	-0.35	-1.32	213183.0	5596277.15	144
2018-07-08	25.95	26.7	25.95	26.45	0.25	0.95	85506.0	2255234.6	140
2018-07-05	26.8	26.9	26.05	26.2	-0.65	-2.42	65648.0	1745609.3	163
2018-07-04	26.75	26.85	26.6	26.85	0.05	0.19	60743.0	1623295.25	130
2018-07-03	27.2	27.2	26.8	26.8	-0.6	-2.19	111604.0	3012268.2	223
2018-07-02	27.15	27.6	27.0	27.4	0.15	0.55	133675.0	3636660.5	234
2018-07-01	27.15	27.5	27.1	27.25	-0.05	-0.18	85675.0	2339305.2	123
2018-06-28	27.9	28.0	27.05	27.3	-0.5	-1.8	306685.0	8406613.85	466
2018-06-27	26.85	28.1	26.5	27.8	1.15	4.32	677988.0	18648697.15	927
2018-06-26	26.35	27.0	26.15	26.65	0.05	0.19	226074.0	6028195.0	372
2018-06-25	25.9	26.7	25.9	26.6	0.65	2.5	311901.0	8187054.55	475
2018-06-24	25.4	25.95	25.4	25.95	0.6	2.37	310269.0	7977595.65	335
2018-06-21	24.9	25.4	24.9	25.35	0.45	1.81	60093.0	1516139.98	121
2018-06-20	24.8	25.25	24.6	24.9	-0.15	-0.6	74278.0	1848582.8	120
2018-06-12	24.7	25.1	24.7	25.05	0.11	0.44	34140.0	852604.5	155
2018-06-11	24.8	24.98	24.6	24.94	-0.04	-0.16	22932.0	568565.56	109
2018-06-10	25.1	25.1	24.98	24.98	-0.17	-0.68	51272.0	1282489.89	107
2018-06-07	25.15	25.25	25.1	25.15	-0.1	-0.4	37695.0	949160.05	98
2018-06-06	25.5	25.65	25.25	25.25	0.05	0.2	81273.0	2069549.95	137
2018-06-05	25.1	25.5	25.05	25.2	-0.05	-0.2	70567.0	1785518.0	134
2018-06-04	25.1	25.25	25.0	25.25	0.05	0.2	45968.0	1153717.8	116
2018-06-03	25.5	25.5	25.0	25.2	0.15	0.6	56882.0	1426590.6	112
2018-05-31	25.3	25.3	25.05	25.05	-0.05	-0.2	30210.0	759982.4	93
2018-05-30	25.35	25.35	24.98	25.1	-0.05	-0.2	89931.0	2254583.15	134
2018-05-29	25.3	25.7	25.05	25.15	-0.25	-0.98	76352.0	1938603.7	161
2018-05-28	24.9	25.95	24.9	25.4	0.4	1.6	105053.0	2659860.64	235
2018-05-27	25.3	25.45	24.9	25.0	-0.8	-3.1	103837.0	2607034.24	228
2018-05-24	25.5	26.0	25.4	25.71	-0.52	-1.98	210291.0	5412800.75	498
2018-05-23	27.0	27.3	26.1	26.23	-0.75	-2.78	137964.0	3679879.15	396
2018-05-22	28.0	28.8	26.9	26.98	0.21	0.78	527441.0	14618140.35	1196
2018-05-21	25.95	26.95	25.95	26.77	0.81	3.12	377732.0	9940736.3	515
2018-05-20	26.0	26.2	25.85	25.96	0.03	0.12	78468.0	2039037.65	127
2018-05-17	26.0	26.15	25.85	25.93	-0.06	-0.23	194051.0	5045741.25	177
2018-05-16	26.35	26.35	25.45	25.99	-0.19	-0.73	371406.0	9609592.15	290
2018-05-15	26.75	26.75	26.0	26.18	-0.43	-1.62	183417.0	4830792.2	256
2018-05-14	26.15	26.9	26.15	26.61	0.43	1.64	209894.0	5580623.0	336
2018-05-13	26.0	26.45	25.4	26.18	-0.13	-0.49	404402.0	10541768.0	451
2018-05-10	26.55	26.75	26.0	26.31	-0.22	-0.83	249620.0	6569871.7	340
2018-05-09	27.25	27.25	26.0	26.53	-0.69	-2.53	435954.0	11616725.05	569
2018-05-08	28.6	28.6	27.15	27.22	-1.41	-4.92	391565.0	10778337.15	524
2018-05-07	28.75	29.0	28.55	28.63	-0.03	-0.1	287463.0	8272100.75	442
2018-05-06	28.55	28.8	28.55	28.66	0.13	0.46	240983.0	6909835.6	254
2018-05-03	28.45	28.65	28.35	28.53	-0.04	-0.14	110163.0	3139668.3	166
2018-05-02	28.7	28.8	28.35	28.57	-0.23	-0.8	157605.0	4503149.65	229
2018-05-01	28.95	29.0	28.65	28.8	0.01	0.03	194999.0	5618574.7	477
2018-04-30	29.25	29.25	28.5	28.79	-0.47	-1.61	349395.0	10077337.8	505
2018-04-29	29.85	29.9	29.2	29.26	-0.57	-1.91	512702.0	15073667.3	621
2018-04-26	30.25	30.25	29.75	29.83	-0.44	-1.45	239516.0	7173746.55	286
2018-04-25	30.55	30.6	30.25	30.27	-0.26	-0.85	112106.0	3410623.9	169
2018-04-24	30.85	30.95	30.45	30.53	-0.32	-1.04	187529.0	5750355.95	224
2018-04-23	31.3	31.3	30.8	30.85	-0.26	-0.84	271337.0	8396701.2	252
2018-04-22	31.15	31.4	30.95	31.11	-0.05	-0.16	241269.0	7512364.35	259
2018-04-19	31.2	31.6	31.15	31.16	0.11	0.35	476384.0	14898137.3	443
2018-04-18	30.95	31.15	30.85	31.05	-0.03	-0.1	98883.0	3066730.2	181
2018-04-17	31.25	31.35	31.0	31.08	-0.19	-0.61	113982.0	3545902.8	189
2018-04-16	30.85	31.35	30.75	31.27	0.19	0.61	143852.0	4480569.25	211
2018-04-15	30.05	31.15	30.05	31.08	1.12	3.74	196448.0	6038605.5	253
2018-04-12	30.55	30.55	29.8	29.96	-0.33	-1.09	217559.0	6528795.95	263
2018-04-11	31.2	31.55	30.15	30.29	-0.86	-2.76	243753.0	7568416.85	416
2018-04-10	31.35	31.4	31.05	31.15	-0.22	-0.7	126389.0	3949914.0	240
2018-04-09	31.55	31.55	31.35	31.37	-0.18	-0.57	117177.0	3688881.75	153
2018-04-08	31.65	31.75	31.55	31.55	0.06	0.19	88409.0	2797297.55	142
2018-04-05	31.65	31.65	31.4	31.49	-0.1	-0.32	107574.0	3392147.0	145
2018-04-04	31.6	31.7	31.35	31.59	0.1	0.32	117680.0	3715610.4	184
2018-04-03	31.75	31.85	31.35	31.49	-0.18	-0.57	197084.0	6226636.05	299
2018-04-02	30.65	32.3	30.65	31.67	0.6	1.93	614168.0	19509257.95	1106
2018-04-01	30.65	31.15	30.65	31.07	0.36	1.17	119682.0	3697834.4	218
2018-03-29	30.9	31.05	30.55	30.71	-0.16	-0.52	279608.0	8601484.75	381
2018-03-28	30.25	31.65	30.25	30.87	0.95	3.18	802754.0	24803919.05	1291
2018-03-27	29.9	30.1	29.85	29.92	0.07	0.23	198918.0	5956862.05	247
2018-03-26	29.95	30.25	29.8	29.85	-0.1	-0.33	234462.0	7016212.75	336
2018-03-25	30.15	30.15	29.8	29.95	-0.55	-1.8	172556.0	5184362.2	301
2018-03-22	30.95	30.95	30.45	30.5	-0.33	-1.07	117407.0	3595071.55	227
2018-03-21	31.0	31.15	30.7	30.83	-0.32	-1.03	139913.0	4323124.35	327
2018-03-20	31.0	31.2	30.65	31.15	-0.16	-0.51	120614.0	3747956.05	174
2018-03-19	31.25	31.4	31.15	31.31	0.1	0.32	114905.0	3594167.55	216
2018-03-18	31.65	31.8	31.0	31.21	0.08	0.26	431798.0	13549007.95	485
2018-03-15	32.25	32.25	30.35	31.13	-1.12	-3.47	457616.0	14296236.6	721
2018-03-14	32.25	32.4	32.1	32.25	-0.04	-0.12	432203.0	13943260.7	579
2018-03-13	33.15	33.15	32.25	32.29	-0.51	-1.55	654059.0	21300150.1	753
2018-03-12	32.25	33.0	32.15	32.8	0.59	1.83	381174.0	12429396.6	451
2018-03-11	32.0	32.45	32.0	32.21	0.15	0.47	178962.0	5773195.15	330
2018-03-08	32.1	32.3	32.05	32.06	-0.07	-0.22	84921.0	2729463.3	158
2018-03-07	31.95	32.45	31.95	32.13	0.1	0.31	185427.0	5977602.5	316
2018-03-06	32.05	32.15	31.8	32.03	0.0	0.0	145301.0	4642118.9	184
2018-03-05	32.1	32.35	32.0	32.03	-0.06	-0.19	155058.0	4981876.1	228
2018-03-04	32.15	32.6	31.8	32.09	0.38	1.2	275043.0	8856479.55	438
2018-03-01	31.65	31.95	31.6	31.71	-0.04	-0.13	90534.0	2872148.7	212
2018-02-28	31.8	32.15	31.55	31.75	0.0	0.0	177704.0	5648759.5	378
2018-02-27	32.15	32.25	31.7	31.75	-0.5	-1.55	214623.0	6857624.75	318
2018-02-26	32.35	32.45	32.1	32.25	-0.1	-0.31	177107.0	5712065.8	237
2018-02-25	32.0	32.55	31.95	32.35	0.18	0.56	200165.0	6439934.0	315
2018-02-22	32.0	32.55	31.85	32.17	0.07	0.22	245103.0	7878645.1	359
2018-02-21	32.05	32.35	32.0	32.1	-0.11	-0.34	122784.0	3949870.0	343
2018-02-20	32.25	32.45	31.85	32.21	-0.2	-0.62	186272.0	5991128.55	515
2018-02-19	32.55	32.8	32.2	32.41	-0.08	-0.25	442797.0	14360283.65	729
2018-02-18	33.65	34.0	32.4	32.49	0.44	1.37	1553738.0	51239334.5	2118
2018-02-15	31.6	32.55	31.6	32.05	0.16	0.5	841464.0	27105943.9	778
2018-02-14	31.25	32.05	31.25	31.89	0.79	2.54	398817.0	12597700.25	629
2018-02-13	33.35	33.65	30.95	31.1	-0.87	-2.72	1429907.0	46512948.05	2034
2018-02-12	31.35	32.15	31.15	31.97	0.65	2.08	170118.0	5381572.35	390
2018-02-11	32.0	32.0	31.0	31.32	-0.73	-2.28	408360.0	12916489.55	376
2018-02-08	32.0	32.1	31.65	32.05	0.15	0.47	272478.0	8713542.7	571
2018-02-07	31.65	32.65	31.65	31.9	0.11	0.35	274023.0	8802281.95	437
2018-02-06	31.55	32.35	31.35	31.79	-0.1	-0.31	413048.0	13185541.7	549
2018-02-05	32.05	33.05	31.8	31.89	-0.34	-1.05	345936.0	11254023.95	454
2018-02-04	30.35	32.95	30.35	32.23	1.83	6.02	1022558.0	32697884.9	1579
2018-02-01	30.65	30.75	30.35	30.4	-0.07	-0.23	69318.0	2119358.5	144
2018-01-31	30.75	31.25	30.45	30.47	-0.38	-1.23	193337.0	5948241.9	345
2018-01-30	30.0	31.2	29.85	30.85	0.76	2.53	227390.0	6992178.7	432
2018-01-29	30.4	30.75	29.65	30.09	-0.56	-1.83	327140.0	9901974.1	534
2018-01-28	29.15	31.35	29.15	30.65	1.58	5.44	668670.0	20380944.9	1085
2018-01-25	28.65	29.2	28.65	29.07	0.48	1.68	160017.0	4622257.6	196
2018-01-24	28.65	28.65	28.35	28.59	-0.09	-0.31	102333.0	2920610.75	157
2018-01-23	28.65	28.9	28.6	28.68	0.1	0.35	112809.0	3247490.85	172
2018-01-22	28.75	28.75	28.45	28.58	-0.09	-0.31	110097.0	3145684.35	154
2018-01-21	28.05	28.85	28.05	28.67	0.74	2.65	485562.0	13882540.4	564
2018-01-18	28.0	28.05	27.75	27.93	-0.06	-0.21	143802.0	4010757.85	260
2018-01-17	27.05	28.65	27.0	27.99	0.88	3.25	895850.0	25194297.95	1074
2018-01-16	26.85	27.15	26.85	27.11	0.25	0.93	92555.0	2499726.65	155
2018-01-15	27.35	27.35	26.75	26.86	-0.37	-1.36	154455.0	4174142.35	291
2018-01-14	27.25	27.45	27.2	27.23	-0.04	-0.15	69476.0	1896688.9	101
2018-01-11	27.25	27.45	27.25	27.27	-0.07	-0.26	50121.0	1370519.4	86
2018-01-10	27.55	27.65	27.25	27.34	-0.19	-0.69	72183.0	1977716.95	125
2018-01-09	27.65	27.95	27.45	27.53	0.0	0.0	70086.0	1942632.1	144
2018-01-08	27.35	27.85	27.35	27.53	0.18	0.66	107940.0	2986381.35	221
2018-01-07	27.5	27.55	27.2	27.35	-0.32	-1.16	99044.0	2713127.5	206
2018-01-04	27.65	27.75	27.55	27.67	0.03	0.11	32828.0	907623.3	55
2018-01-03	27.7	27.7	27.35	27.64	0.17	0.62	49223.0	1352608.1	77
2018-01-02	27.95	27.95	27.45	27.47	-0.39	-1.4	43248.0	1199264.65	93
2018-01-01	27.65	27.95	25.35	27.86	-0.12	-0.43	89256.0	2458295.5	175
2017-12-31	28.2	28.45	27.95	27.98	-0.36	-1.27	122372.0	3446640.3	175
2017-12-28	28.6	28.6	28.35	28.34	-0.21	-0.74	54012.0	1535383.1	94
2017-12-27	28.35	28.55	28.35	28.55	0.19	0.67	61925.0	1762205.2	126
2017-12-26	28.55	28.6	28.25	28.36	-0.08	-0.28	124850.0	3547676.5	179
2017-12-25	28.8	29.1	28.4	28.44	-0.33	-1.15	343929.0	9875891.25	361
2017-12-24	28.75	28.95	28.45	28.77	-0.06	-0.21	144816.0	4151240.1	190
2017-12-21	28.75	29.2	28.65	28.83	0.01	0.03	183266.0	5302118.85	249
2017-12-20	28.75	28.85	28.55	28.82	0.05	0.17	89084.0	2556238.4	146
2017-12-19	28.55	28.8	28.45	28.77	0.24	0.84	161996.0	4643567.45	199
2017-12-18	28.45	28.65	28.4	28.53	0.04	0.14	42188.0	1203187.35	69
2017-12-17	28.65	28.65	28.25	28.49	0.09	0.32	72702.0	2070344.5	85
2017-12-14	28.4	28.55	28.25	28.4	0.0	0.0	35544.0	1009990.9	49
2017-12-13	28.45	28.65	28.35	28.4	-0.02	-0.07	43629.0	1240652.05	64
2017-12-12	28.5	28.65	28.35	28.42	-0.13	-0.46	62402.0	1775903.35	128
2017-12-11	28.85	29.0	28.55	28.55	-0.04	-0.14	71457.0	2055174.25	125
2017-12-10	28.0	29.0	28.0	28.59	0.21	0.74	184212.0	5277602.15	249
2017-12-07	28.4	28.45	28.0	28.38	0.17	0.6	97220.0	2747298.0	140
2017-12-06	28.45	28.65	28.1	28.21	-0.24	-0.84	73763.0	2096101.85	110
2017-12-05	28.75	29.05	28.4	28.45	-0.49	-1.69	119127.0	3413058.65	186
2017-12-04	28.9	29.05	28.65	28.94	0.16	0.56	269162.0	7771571.8	271
2017-12-03	28.65	29.0	28.65	28.78	0.24	0.84	206328.0	5943870.95	279
2017-11-30	29.0	29.25	28.45	28.54	0.66	2.37	526874.0	15202017.45	803
2017-11-29	27.65	28.0	27.45	27.88	0.16	0.58	287174.0	7997532.35	327
2017-11-28	27.65	28.0	27.6	27.72	0.05	0.18	138740.0	3847529.75	195
2017-11-27	27.8	28.25	27.45	27.67	-0.02	-0.07	232344.0	6489465.55	388
2017-11-26	27.45	27.8	27.3	27.69	0.62	2.29	412470.0	11356320.6	419
2017-11-23	27.05	27.75	26.95	27.07	0.12	0.45	323973.0	8860941.05	415
2017-11-22	26.45	27.75	26.45	26.95	0.33	1.24	269883.0	7301470.05	524
2017-11-21	27.05	27.25	26.45	26.62	-0.5	-1.84	188649.0	5038113.45	295
2017-11-20	27.25	27.85	27.05	27.12	-0.47	-1.7	108848.0	2975543.35	187
2017-11-19	28.0	28.0	26.95	27.59	-0.27	-0.97	161333.0	4417648.1	299
2017-11-16	27.05	28.0	26.9	27.86	0.66	2.43	215990.0	5938726.4	430
2017-11-15	28.0	28.55	27.15	27.2	-0.81	-2.89	234452.0	6512338.65	399
2017-11-14	26.75	29.15	26.65	28.01	1.24	4.63	560579.0	15772044.4	906
2017-11-13	26.65	27.0	26.5	26.77	0.22	0.83	61259.0	1636447.85	125
2017-11-12	26.8	27.2	26.35	26.55	-0.04	-0.15	149796.0	4009494.0	222
2017-11-09	25.95	26.65	25.95	26.59	0.52	1.99	133467.0	3535865.6	273
2017-11-08	25.35	26.35	24.34	26.07	0.71	2.8	253980.0	6468934.0	470
2017-11-07	27.35	27.35	24.8	25.36	-1.61	-5.97	245753.0	6308280.75	421
2017-11-06	27.55	27.55	26.8	26.97	-0.62	-2.25	108822.0	2970875.15	235
2017-11-05	28.0	28.6	27.25	27.59	-0.64	-2.27	278697.0	7741649.65	410
2017-11-02	29.35	29.35	28.0	28.23	-0.64	-2.22	250347.0	7152174.05	431
2017-11-01	28.05	29.65	27.65	28.87	0.82	2.92	664949.0	19062183.2	950
2017-10-31	29.65	30.0	27.95	28.05	-1.33	-4.53	599370.0	17364113.0	938
2017-10-30	27.6	29.95	27.35	29.38	2.11	7.74	1166223.0	33707292.3	1493
2017-10-29	25.05	27.25	24.88	27.27	2.46	9.92	773016.0	20354453.4	799
2017-10-26	23.98	25.15	23.68	24.81	1.04	4.38	289988.0	7140435.3	433
2017-10-25	24.28	24.28	23.44	23.77	0.06	0.25	103572.0	2465914.4	207
2017-10-24	24.78	24.8	23.5	23.71	-1.22	-4.89	126446.0	3043343.6	238
2017-10-23	25.75	25.75	24.68	24.93	-0.86	-3.33	86601.0	2164798.0	177
2017-10-22	26.05	26.05	25.75	25.79	-0.14	-0.54	22145.0	573413.35	67
2017-10-19	26.15	26.35	25.85	25.93	-0.14	-0.54	43371.0	1130073.95	90
2017-10-18	26.35	26.55	26.05	26.07	-0.27	-1.03	60869.0	1600690.9	92
2017-10-17	26.2	26.35	26.05	26.34	0.13	0.5	65570.0	1719249.65	99
2017-10-16	26.0	26.2	25.65	26.21	0.15	0.58	68369.0	1774594.6	107
2017-10-15	26.65	26.65	26.0	26.06	-0.23	-0.87	72380.0	1899283.8	126
2017-10-12	26.0	26.65	25.75	26.29	0.5	1.94	64346.0	1690657.95	138
2017-10-11	26.65	26.65	25.45	25.79	-1.13	-4.2	127541.0	3339571.2	207
2017-10-10	27.6	27.6	26.9	26.92	-0.71	-2.57	38856.0	1064092.65	82
2017-10-09	27.8	27.8	27.45	27.63	-0.36	-1.29	44433.0	1227521.5	85
2017-10-08	28.2	28.35	27.7	27.99	-0.18	-0.64	95126.0	2670453.75	155
2017-10-05	28.35	28.55	28.15	28.17	-0.08	-0.28	92276.0	2614950.1	131
2017-10-04	28.1	28.35	28.1	28.25	0.13	0.46	100178.0	2831529.05	149
2017-10-03	28.05	28.5	28.0	28.12	0.06	0.21	170727.0	4824967.65	221
2017-10-02	27.45	28.55	27.45	28.06	0.34	1.23	361656.0	10164665.85	577
2017-10-01	27.05	27.95	27.0	27.72	0.12	0.43	75854.0	2086807.5	195
2017-09-28	27.6	27.75	27.45	27.6	-0.03	-0.11	74865.0	2064770.15	154
2017-09-27	27.45	28.2	27.45	27.63	0.4	1.47	211841.0	5892788.25	407
2017-09-26	27.6	27.75	27.25	27.23	-0.37	-1.34	119178.0	3271801.35	191
2017-09-25	27.8	28.0	27.55	27.6	-0.27	-0.97	118485.0	3288933.4	142
2017-09-21	28.0	28.05	27.85	27.87	-0.01	-0.04	64301.0	1793955.85	135
2017-09-20	28.15	28.15	27.7	27.88	-0.04	-0.14	78039.0	2179360.9	201
2017-09-19	28.0	28.25	27.75	27.92	-0.39	-1.38	220448.0	6163671.55	372
2017-09-18	28.0	29.15	28.0	28.31	0.33	1.18	582644.0	16654321.0	881
2017-09-17	28.0	28.2	27.65	27.98	-0.06	-0.21	170955.0	4793956.95	245
2017-09-14	28.6	28.6	28.0	28.04	-0.39	-1.37	221847.0	6263655.4	365
2017-09-13	28.65	29.35	28.35	28.43	0.19	0.67	638465.0	18407327.4	1052
2017-09-12	26.7	29.45	26.65	28.24	1.36	5.06	1175894.0	33354355.6	1729
2017-09-11	28.0	28.0	26.6	26.88	-1.2	-4.27	494252.0	13521403.15	543
2017-09-10	28.0	28.15	28.0	28.08	0.09	0.32	49349.0	1384705.95	59
2017-09-07	28.0	28.15	28.0	27.99	-0.04	-0.14	24894.0	698036.35	66
2017-09-06	28.35	28.35	28.0	28.03	-0.18	-0.64	75683.0	2129107.75	103
2017-08-29	28.35	28.35	28.15	28.21	-0.12	-0.42	34257.0	968184.55	55
2017-08-28	28.05	28.65	28.05	28.33	0.19	0.68	124329.0	3530853.4	214
2017-08-27	28.55	28.65	27.9	28.14	-0.28	-0.99	124514.0	3502434.1	165
2017-08-24	28.65	28.75	28.4	28.42	-0.24	-0.84	57620.0	1647447.05	118
2017-08-23	28.4	29.05	28.4	28.66	0.03	0.1	144293.0	4155469.95	239
2017-08-22	28.95	29.35	28.35	28.63	-0.7	-2.39	168254.0	4865287.2	271
2017-08-21	29.25	29.75	28.95	29.33	0.42	1.45	532779.0	15630946.6	749
2017-08-20	28.45	29.35	28.35	28.91	-2.41	-7.69	1150667.0	33074721.2	1506
2017-08-17	31.15	31.35	30.95	31.32	0.18	0.58	77396.0	2418799.2	133
2017-08-16	31.35	31.55	30.95	31.14	-0.12	-0.38	132603.0	4132533.1	194
2017-08-15	31.5	31.75	31.2	31.26	-0.23	-0.73	92189.0	2898266.45	167
2017-08-14	31.35	31.85	31.35	31.49	0.02	0.06	175052.0	5521996.65	282
2017-08-13	31.35	31.75	31.35	31.47	-0.1	-0.32	137885.0	4348163.7	186
2017-08-10	31.35	32.35	31.0	31.57	0.3	0.96	604136.0	19237553.45	890
2017-08-09	30.95	31.35	30.95	31.27	0.29	0.94	115554.0	3605695.25	157
2017-08-08	31.4	31.4	30.8	30.98	-0.47	-1.49	168944.0	5255774.0	256
2017-08-07	31.65	31.65	31.35	31.45	-0.22	-0.69	60639.0	1912989.2	100
2017-08-06	31.6	31.85	31.6	31.67	-0.05	-0.16	51059.0	1620813.7	87
2017-08-03	31.7	31.85	31.55	31.72	-0.21	-0.66	81905.0	2592344.85	151
2017-08-02	32.0	32.0	31.65	31.93	0.0	0.0	37526.0	1194661.2	53
2017-08-01	32.05	32.15	31.85	31.93	-0.04	-0.13	52707.0	1683285.65	94
2017-07-31	32.0	32.15	31.85	31.97	-0.02	-0.06	57852.0	1853100.8	123
2017-07-30	32.0	32.4	31.95	31.99	-0.07	-0.22	165737.0	5321538.5	266
2017-07-27	32.0	32.15	31.85	32.06	0.11	0.34	79022.0	2525109.4	141
2017-07-26	32.0	32.15	31.85	31.95	0.0	0.0	71084.0	2271820.5	128
2017-07-25	32.05	32.15	31.8	31.95	-0.16	-0.5	71463.0	2284004.8	145
2017-07-24	32.2	32.2	31.9	32.11	-0.03	-0.09	109365.0	3506348.25	188
2017-07-23	32.4	33.2	32.1	32.14	0.29	0.91	661185.0	21556302.9	806
2017-07-20	31.75	32.25	31.75	31.85	0.3	0.95	332391.0	10647562.05	444
2017-07-19	31.7	32.85	31.35	31.55	-0.24	-0.75	438036.0	14054654.0	596
2017-07-18	32.0	32.05	31.75	31.79	-0.22	-0.69	106005.0	3378585.85	162
2017-07-17	32.55	32.55	32.0	32.01	-0.26	-0.81	84119.0	2703728.05	152
2017-07-16	32.05	32.65	32.05	32.27	0.36	1.13	220919.0	7156550.15	300
2017-07-13	32.15	32.35	31.85	31.91	-0.22	-0.68	76476.0	2451107.0	161
2017-07-12	31.85	33.15	31.8	32.13	0.17	0.53	301029.0	9796976.75	503
2017-07-11	32.75	32.8	31.85	31.96	-0.71	-2.17	174275.0	5618267.0	313
2017-07-10	32.0	33.35	32.0	32.67	0.7	2.19	385629.0	12633500.8	585
2017-07-09	31.8	32.0	31.75	31.97	0.22	0.69	108374.0	3455890.6	171
2017-07-06	31.55	31.85	31.55	31.75	0.14	0.44	61760.0	1955717.15	105
2017-07-05	31.75	31.9	31.55	31.61	-0.08	-0.25	82044.0	2597042.95	97
2017-07-04	31.65	31.85	31.65	31.69	-0.24	-0.75	107996.0	3432271.45	179
2017-07-03	32.05	32.4	31.65	31.93	-0.07	-0.22	192801.0	6161174.05	297
2017-07-02	31.35	32.15	31.35	32.0	0.69	2.2	111509.0	3553531.5	197
2017-06-22	31.7	31.7	31.15	31.31	-0.27	-0.85	114762.0	3594689.65	209
2017-06-21	31.65	31.8	31.55	31.58	0.0	0.0	96857.0	3068800.95	147
2017-06-20	31.65	32.2	31.55	31.58	-0.2	-0.63	94893.0	3017343.0	134
2017-06-19	31.85	32.25	31.6	31.78	0.03	0.09	187497.0	5966765.75	209
2017-06-18	32.25	32.4	31.65	31.75	-0.31	-0.97	95051.0	3038397.3	120
2017-06-15	32.35	32.45	31.85	32.06	-0.61	-1.87	118586.0	3820294.65	204
2017-06-14	32.55	33.35	32.55	32.67	0.24	0.74	113105.0	3728414.05	312
2017-06-13	33.1	33.1	32.5	32.43	-0.2	-0.61	47355.0	1548332.8	109
2017-06-12	32.65	32.95	32.6	32.63	0.1	0.31	41448.0	1357312.25	89
2017-06-11	33.4	33.45	32.65	32.53	-0.61	-1.84	66705.0	2199245.95	155
2017-06-08	33.95	33.95	33.0	33.14	-0.75	-2.21	125195.0	4176806.9	209
2017-06-07	33.75	34.55	33.6	33.89	0.5	1.5	147404.0	5007495.5	328
2017-06-06	33.45	35.0	32.6	33.39	-0.02	-0.06	440313.0	14916499.3	689
2017-06-05	32.05	34.65	32.05	33.41	1.28	3.98	488453.0	16409721.45	607
2017-06-04	32.0	32.35	31.95	32.13	0.18	0.56	96896.0	3119761.95	136
2017-06-01	31.65	33.05	31.65	31.95	0.07	0.22	444447.0	14481705.4	563
2017-05-31	32.35	32.95	31.85	31.88	-0.34	-1.06	128312.0	4145605.0	229
2017-05-30	31.45	32.55	31.45	32.22	0.83	2.64	199799.0	6411665.3	376
2017-05-29	31.35	31.75	31.2	31.39	-0.06	-0.19	119550.0	3749718.4	246
2017-05-28	31.35	32.8	31.15	31.45	-0.28	-0.88	260700.0	8345008.1	582
2017-05-25	31.55	33.5	30.85	31.73	0.42	1.34	668196.0	21727605.85	1219
2017-05-24	32.35	32.35	31.25	31.31	-0.94	-2.91	64470.0	2046074.7	143
2017-05-23	32.65	32.8	32.2	32.25	-0.72	-2.18	72831.0	2364014.8	133
2017-05-22	33.15	33.25	32.95	32.97	-0.17	-0.51	57293.0	1897361.7	98
2017-05-21	33.65	33.65	33.0	33.14	-0.04	-0.12	109068.0	3626138.6	141
2017-05-18	32.85	33.85	32.85	33.18	0.05	0.15	232080.0	7750913.7	340
2017-05-17	33.5	33.5	33.0	33.13	-0.34	-1.02	118445.0	3937309.65	194
2017-05-16	33.15	33.65	33.15	33.47	0.15	0.45	115308.0	3852172.9	216
2017-05-15	32.75	34.15	32.6	33.32	0.66	2.02	310170.0	10391312.6	462
2017-05-14	33.0	33.0	32.65	32.66	-0.23	-0.7	58311.0	1911184.7	144
2017-05-11	33.5	33.5	32.8	32.89	-0.7	-2.08	106224.0	3517515.1	271
2017-05-10	33.0	34.65	32.8	33.59	0.24	0.72	313289.0	10552822.85	548
2017-05-09	34.5	34.65	33.0	33.35	-0.94	-2.74	283665.0	9531537.55	541
2017-05-08	32.75	35.85	32.05	34.29	1.58	4.83	919811.0	31659762.55	1180
2017-05-07	33.25	33.25	32.65	32.71	-0.56	-1.68	93732.0	3085309.2	150
2017-05-04	33.65	33.85	33.2	33.27	-0.69	-2.03	148140.0	4948340.1	239
2017-05-03	34.65	34.65	33.85	33.96	-0.41	-1.19	85635.0	2926327.5	151
2017-05-02	34.85	35.15	34.15	34.37	-0.4	-1.15	179102.0	6214697.75	238
2017-05-01	35.0	35.35	34.65	34.77	-0.08	-0.23	190382.0	6658482.0	283
2017-04-30	35.5	35.5	34.65	34.85	-0.58	-1.64	137615.0	4817943.75	227
2017-04-27	35.5	35.85	35.35	35.43	-0.47	-1.31	69609.0	2474655.75	119
2017-04-26	36.0	36.0	35.5	35.9	0.13	0.36	79535.0	2852355.0	117
2017-04-25	36.85	37.15	35.35	35.77	-0.82	-2.24	238392.0	8639206.75	388
2017-04-24	36.0	37.0	36.0	36.59	0.93	2.61	370676.0	13515340.0	419
2017-04-23	36.35	36.5	35.5	35.66	-0.15	-0.42	126467.0	4542352.25	184
2017-04-20	37.0	37.35	35.65	35.81	-1.13	-3.06	64611.0	2350860.0	171
2017-04-19	37.15	37.35	36.65	36.94	-0.38	-1.02	44106.0	1632669.0	107
2017-04-18	37.65	37.85	37.15	37.32	-0.33	-0.88	64985.0	2435614.0	104
2017-04-17	37.5	37.85	37.5	37.65	0.15	0.4	95028.0	3580110.75	183
2017-04-16	38.0	38.15	36.85	37.5	-0.78	-2.04	129282.0	4847688.0	243
2017-04-13	38.65	39.0	38.15	38.28	-0.33	-0.85	83181.0	3208827.75	184
2017-04-12	38.65	39.15	38.5	38.61	-0.27	-0.69	176834.0	6863958.75	323
2017-04-11	38.15	40.0	38.0	38.88	0.59	1.54	585812.0	22929838.75	899
2017-04-10	38.35	38.5	38.0	38.29	0.28	0.74	61097.0	2333964.75	148
2017-04-09	39.0	39.0	38.0	38.01	-0.82	-2.11	149231.0	5717518.0	260
2017-04-06	38.65	39.35	38.65	38.83	0.0	0.0	115301.0	4491195.5	192
2017-04-05	39.0	39.65	38.5	38.83	0.0	0.0	218276.0	8513975.75	357
2017-04-04	39.0	39.0	38.65	38.83	-0.06	-0.15	70343.0	2732832.25	149
2017-04-03	39.0	39.35	38.85	38.89	-0.25	-0.64	85575.0	3344227.75	180
2017-04-02	39.0	39.65	38.65	39.14	-0.47	-1.19	292436.0	11411719.25	503
2017-03-30	40.15	40.35	39.5	39.61	-0.44	-1.1	202844.0	8090217.5	365
2017-03-29	40.0	40.85	40.0	40.05	0.09	0.23	426725.0	17255469.75	616
2017-03-28	39.65	40.15	39.5	39.96	0.27	0.68	130991.0	5210262.5	248
2017-03-27	39.85	40.5	39.35	39.69	0.31	0.79	328319.0	13087436.25	603
2017-03-26	40.0	40.5	39.35	39.38	-0.31	-0.78	266124.0	10641527.0	389
2017-03-23	39.35	40.0	39.35	39.69	0.51	1.3	104525.0	4145695.0	220
2017-03-22	39.65	40.0	38.85	39.18	-0.85	-2.12	233015.0	9146609.25	469
2017-03-21	40.35	40.5	39.85	40.03	-0.13	-0.32	200774.0	8062349.0	382
2017-03-20	41.35	41.35	40.0	40.16	-1.13	-2.74	547367.0	22174500.5	1034
2017-03-19	40.0	42.5	39.65	41.29	1.62	4.08	1165985.0	48466923.25	1346
2017-03-16	39.65	40.5	39.5	39.67	0.14	0.35	192239.0	7686485.5	406
2017-03-15	40.0	40.0	39.35	39.53	0.07	0.18	190361.0	7586332.75	330
2017-03-14	39.35	39.65	38.0	39.46	0.11	0.28	352718.0	13619478.25	514
2017-03-13	40.0	40.65	39.35	39.35	-1.15	-2.84	320058.0	12787333.0	566
2017-03-12	41.65	41.65	40.0	40.5	-0.42	-1.03	285846.0	11675537.0	384
2017-03-09	41.5	41.65	40.85	40.92	-0.83	-1.99	226236.0	9273093.75	370
2017-03-08	41.35	42.15	41.35	41.75	0.2	0.48	221022.0	9243056.25	416
2017-03-07	40.65	42.0	40.65	41.55	-0.53	-1.26	667284.0	27558600.75	826
2017-03-06	41.0	43.15	40.65	42.08	0.89	2.16	590507.0	24806882.0	912
2017-03-05	42.15	42.15	41.15	41.19	-0.84	-2.0	170795.0	7075355.75	364
2017-03-02	42.15	42.65	41.65	42.03	-0.34	-0.8	290829.0	12235961.5	630
2017-03-01	43.0	43.15	41.65	42.37	-0.11	-0.26	442836.0	18777720.0	670
2017-02-28	41.35	43.35	41.0	42.48	1.38	3.36	809925.0	34299070.75	1294
2017-02-27	43.35	43.5	40.85	41.1	-1.68	-3.93	919817.0	38322351.75	1573
2017-02-26	42.5	44.65	42.15	42.78	0.97	2.32	1217907.0	52937142.0	1941
2017-02-23	37.85	41.85	37.65	41.81	3.78	9.94	2021501.0	81612888.25	2452
2017-02-22	38.15	38.5	37.85	38.03	-0.03	-0.08	487017.0	18614163.0	656
2017-02-21	38.0	38.35	37.35	38.06	0.02	0.05	534893.0	20179455.0	901
2017-02-20	37.5	38.85	36.0	38.04	0.57	1.52	1556390.0	58605589.75	2433
2017-02-19	38.5	38.5	37.35	37.47	-0.66	-1.73	329070.0	12496364.75	675
2017-02-16	38.65	38.85	38.0	38.13	-0.18	-0.47	534626.0	20545221.5	941
2017-02-15	38.85	39.15	38.15	38.31	0.02	0.05	510318.0	19666192.5	969
2017-02-14	38.65	41.15	38.0	38.29	0.09	0.24	2445305.0	96930652.5	3296
2017-02-13	38.85	38.85	37.85	38.2	-0.31	-0.8	406187.0	15502685.5	702
2017-02-12	38.65	39.15	38.35	38.51	0.15	0.39	395345.0	15315907.0	750
2017-02-09	39.35	39.65	37.85	38.36	-0.77	-1.97	857469.0	33083702.25	1394
2017-02-08	41.0	41.15	38.65	39.13	-1.32	-3.26	893060.0	35413271.25	1518
2017-02-07	39.0	41.65	38.85	40.45	1.67	4.31	1432482.0	58043918.75	2149
2017-02-06	39.0	39.85	37.85	38.78	-0.24	-0.62	1605509.0	62580958.75	2246
2017-02-05	41.65	42.5	38.65	39.02	-2.65	-6.36	1417580.0	57657582.0	2187
2017-02-02	43.0	44.35	40.85	41.67	-1.38	-3.21	1283922.0	55186002.5	2381
2017-02-01	44.5	45.5	42.35	43.05	-1.34	-3.02	1255842.0	55821979.25	2043
2017-01-31	44.35	45.35	43.35	44.39	0.82	1.88	1561584.0	69677349.0	2294
2017-01-30	41.65	45.0	41.0	43.57	2.16	5.22	2165052.0	93224157.0	2822
2017-01-29	40.35	42.15	40.35	41.41	1.54	3.86	1567017.0	64766445.5	2333
2017-01-26	38.65	41.0	38.0	39.87	1.21	3.13	2078796.0	82269966.0	2730
2017-01-25	39.35	40.15	38.0	38.66	-0.15	-0.39	1496813.0	58358515.25	1980
2017-01-24	37.85	39.5	37.5	38.81	1.23	3.27	2009633.0	77838489.0	2500
2017-01-23	36.0	38.85	35.5	37.58	1.63	4.53	2534337.0	95289895.0	3110
2017-01-22	37.0	37.35	35.65	35.95	-0.74	-2.02	994055.0	36121772.5	1670
2017-01-19	37.0	38.15	35.5	36.69	0.86	2.4	2681874.0	98587605.0	3695
2017-01-18	34.0	35.85	34.0	35.83	3.17	9.71	1854404.0	65893963.25	1326
2017-01-17	32.8	33.25	31.15	32.66	0.37	1.15	1465196.0	47046986.9	2682
2017-01-16	33.65	34.15	31.35	32.29	-0.92	-2.77	1483836.0	48940889.25	2805
2017-01-15	32.65	34.85	32.35	33.21	0.92	2.85	2970453.0	100666823.35	4098
2017-01-12	34.0	34.5	31.35	32.29	-0.7	-2.12	2515679.0	82794947.7	4288
2017-01-11	35.85	36.5	30.65	32.99	-0.21	-0.63	6455390.0	222650249.8	7607
2017-01-10	27.2	33.2	27.2	33.2	3.0	9.93	1740804.0	52826566.6	1628
2017-01-09	30.2	30.2	30.2	30.2	-3.33	-9.93	125429.0	3787940.7	138
2017-01-08	36.5	37.35	32.85	33.53	-1.3	-3.73	3450275.0	123450195.25	4151
2017-01-05	32.15	34.85	32.0	34.83	3.05	9.6	2876525.0	97162414.8	2818
2017-01-04	29.95	31.8	29.8	31.78	2.85	9.85	4119006.0	128504790.7	3640
2017-01-03	26.15	28.95	25.55	28.93	2.59	9.83	2078388.0	58018798.5	2023
2017-01-02	26.8	26.85	26.25	26.34	-0.36	-1.35	430916.0	11448377.5	614
2017-01-01	27.35	27.4	26.65	26.7	-0.25	-0.93	552864.0	14897267.8	701
2016-12-29	27.4	27.8	26.85	26.95	-0.48	-1.75	799905.0	21910047.8	1040
2016-12-28	27.65	28.15	27.2	27.43	-0.09	-0.33	1755249.0	48512298.2	2120
2016-12-27	28.0	28.85	26.95	27.52	-0.63	-2.24	4774193.0	132986155.9	5420
2016-12-26	27.0	28.6	26.05	28.15	2.15	8.27	5518260.0	151446700.8	5468
2016-12-25	24.28	26.0	24.08	26.0	2.33	9.84	2155374.0	54189604.4	2256
2016-12-22	22.6	23.68	22.34	23.67	2.14	9.94	2379188.0	55841362.1	1136
2016-12-21	19.8	21.54	19.8	21.53	1.9	9.68	1745813.0	36633089.5	1340
2016-12-20	19.6	20.0	19.2	19.63	0.06	0.31	156633.0	3057477.7	181
2016-12-19	19.94	20.48	19.54	19.57	-0.36	-1.81	288840.0	5819131.2	319
2016-12-18	19.74	20.08	19.68	19.93	0.28	1.42	210834.0	4195900.7	220
2016-12-15	19.4	19.94	19.34	19.65	0.18	0.92	213639.0	4207148.5	171
2016-12-14	19.6	19.8	19.08	19.47	-0.28	-1.42	266294.0	5176391.2	275
2016-12-13	19.0	20.34	19.0	19.75	0.27	1.39	647747.0	12864608.8	561
2016-12-12	19.94	20.34	19.28	19.48	-0.48	-2.4	884834.0	17434759.4	528
2016-12-11	20.0	20.4	19.88	19.96	0.39	1.99	477762.0	9588178.1	383
2016-12-08	18.54	19.94	18.48	19.57	0.88	4.71	868835.0	16783321.2	516
2016-12-07	19.34	19.34	18.68	18.69	-0.47	-2.45	419229.0	7930844.5	284
2016-12-06	18.88	19.6	18.88	19.16	0.37	1.97	334518.0	6429594.7	259
2016-12-05	18.68	18.94	18.54	18.79	0.22	1.18	374993.0	7036616.4	237
2016-12-04	18.4	18.74	18.2	18.57	0.24	1.31	661481.0	12198133.6	453
2016-12-01	18.48	18.54	18.34	18.33	0.1	0.55	368759.0	6791343.3	216
2016-11-30	18.34	18.6	18.08	18.23	0.14	0.77	406902.0	7447394.9	289
2016-11-29	17.68	18.6	17.68	18.09	0.22	1.23	520277.0	9473720.8	396
2016-11-28	17.88	18.14	17.8	17.87	-0.1	-0.56	282777.0	5080339.0	264
2016-11-27	17.94	18.68	17.88	17.97	-0.19	-1.05	560741.0	10190004.7	538
2016-11-24	19.08	19.08	17.94	18.16	-0.76	-4.02	906314.0	16609287.5	765
2016-11-23	18.68	19.28	18.6	18.92	0.99	5.52	1773360.0	33420759.2	1990
2016-11-22	16.28	17.94	16.28	17.93	1.62	9.93	2192858.0	38796848.9	829
2016-11-21	16.24	16.54	16.04	16.31	0.24	1.49	280713.0	4577136.4	263
2016-11-20	15.84	16.2	15.84	16.07	0.25	1.58	252353.0	4050298.65	187
2016-11-17	15.48	16.0	15.48	15.82	0.37	2.39	436400.0	6912078.8	268
2016-11-16	15.34	15.6	15.34	15.45	0.24	1.58	200517.0	3100396.65	188
2016-11-15	15.14	15.54	15.08	15.21	0.03	0.2	132734.0	2024619.15	164
2016-11-14	15.4	15.6	15.1	15.18	-0.13	-0.85	196977.0	3034988.75	184
2016-11-13	14.98	15.4	14.98	15.31	0.47	3.17	307019.0	4679701.85	229
2016-11-10	14.88	15.14	14.68	14.84	0.16	1.09	333900.0	4981535.95	227
2016-11-09	14.38	14.74	14.34	14.68	0.0	0.0	198791.0	2902492.45	165
2016-11-08	14.64	14.9	14.6	14.68	0.15	1.03	402273.0	5931961.75	273
2016-11-07	14.6	14.8	14.54	14.53	0.0	0.0	141719.0	2071844.2	116
2016-11-06	14.38	14.58	14.38	14.53	0.18	1.25	151448.0	2194921.2	126
2016-11-03	14.28	14.54	14.28	14.35	0.13	0.91	112842.0	1625161.75	108
2016-11-02	14.48	14.5	14.2	14.22	-0.33	-2.27	111477.0	1600107.75	131
2016-11-01	14.4	15.14	14.34	14.55	0.25	1.75	522575.0	7695351.35	462
2016-10-31	14.38	14.6	14.24	14.3	-0.01	-0.07	270008.0	3888852.45	215
2016-10-30	14.4	14.5	14.24	14.31	0.08	0.56	193691.0	2784714.2	154
2016-10-27	14.1	14.38	14.1	14.23	-0.01	-0.07	197796.0	2816594.65	199
2016-10-26	14.2	14.54	14.2	14.24	-0.26	-1.79	265070.0	3799359.45	245
2016-10-25	14.48	15.2	14.48	14.5	0.22	1.54	687947.0	10160636.25	522
2016-10-24	14.18	14.54	14.18	14.28	0.11	0.78	212247.0	3046623.5	203
2016-10-23	13.84	14.3	13.84	14.17	0.24	1.72	126758.0	1788332.45	137
2016-10-20	14.0	14.2	13.68	13.93	0.32	2.35	350915.0	4912376.0	219
2016-10-19	13.5	13.68	13.0	13.61	0.58	4.45	306212.0	4085528.1	385
2016-10-18	13.74	14.14	12.8	13.03	-1.04	-7.39	202896.0	2745379.35	223
2016-10-17	14.0	14.54	13.34	14.07	0.16	1.15	194825.0	2725941.55	268
2016-10-16	14.34	14.34	13.6	13.91	-0.49	-3.4	442602.0	6170934.1	441
2016-10-13	13.18	14.4	13.0	14.4	1.29	9.84	923493.0	12932466.95	433
2016-10-12	12.88	13.18	12.88	13.11	0.24	1.86	121091.0	1580239.3	94
2016-10-11	12.8	13.08	12.8	12.87	0.24	1.9	124092.0	1607051.1	101
2016-10-10	12.54	12.68	12.54	12.63	0.1	0.8	63038.0	795894.8	71
2016-10-09	12.94	12.94	12.38	12.53	-0.37	-2.87	372077.0	4735005.0	190
2016-10-06	13.28	13.3	12.88	12.9	-0.13	-1.0	279284.0	3672781.8	165
2016-10-05	12.54	13.34	12.4	13.03	0.46	3.66	444825.0	5753711.7	238
2016-10-04	12.2	12.74	12.14	12.57	0.34	2.78	315905.0	3887586.05	139
2016-10-03	12.34	12.38	11.74	12.23	0.27	2.26	336647.0	4095598.0	148
2016-10-02	12.8	12.88	11.7	11.96	-0.53	-4.24	340442.0	4304028.3	175
2016-09-29	12.2	12.48	12.0	12.49	0.61	5.13	200654.0	2471825.75	198
2016-09-28	12.2	12.7	11.94	11.88	-0.69	-5.49	379268.0	4664942.75	263
2016-09-27	13.4	13.58	12.58	12.57	-1.39	-9.96	441980.0	5840545.1	234
2016-09-26	13.8	14.0	13.74	13.96	0.34	2.5	300563.0	4171714.65	178
2016-09-25	13.44	13.74	13.4	13.62	-0.18	-1.3	96063.0	1301322.2	86
2016-09-21	13.88	13.88	13.68	13.8	0.05	0.36	92780.0	1275526.65	83
2016-09-20	13.4	14.0	13.34	13.75	0.3	2.23	131769.0	1804952.45	114
2016-09-19	14.4	14.48	13.34	13.45	-0.89	-6.21	323804.0	4449288.8	206
2016-09-18	14.4	14.44	14.24	14.34	-0.17	-1.17	111444.0	1598975.6	95
2016-09-08	14.54	14.54	14.4	14.51	0.05	0.35	180228.0	2610467.15	142
2016-09-07	14.44	14.68	14.44	14.46	0.04	0.28	192146.0	2788460.0	175
2016-09-06	14.54	14.68	14.4	14.42	-0.15	-1.03	174833.0	2534495.75	125
2016-09-05	14.38	14.64	14.34	14.57	0.22	1.53	280518.0	4067544.85	242
2016-09-04	14.28	14.4	14.2	14.35	0.16	1.13	275441.0	3941504.95	213
2016-09-01	14.58	14.68	14.0	14.19	-0.58	-3.93	516890.0	7360509.05	427
2016-08-31	15.34	15.38	14.7	14.77	-0.52	-3.4	472266.0	7118372.6	436
2016-08-30	15.74	15.84	15.24	15.29	-0.48	-3.04	1191339.0	18464800.8	774
2016-08-29	16.28	16.28	15.74	15.77	-0.28	-1.74	554354.0	8827567.75	408
2016-08-28	16.4	16.64	16.04	16.05	-0.35	-2.13	579834.0	9413152.75	562
2016-08-25	16.28	16.54	16.0	16.4	-0.05	-0.3	444348.0	7264903.55	305
2016-08-24	16.2	16.64	15.94	16.45	0.4	2.49	614676.0	10092081.8	466
2016-08-23	15.88	16.14	15.8	16.05	0.07	0.44	171099.0	2739269.5	139
2016-08-22	15.94	16.24	15.5	15.98	0.32	2.04	371327.0	5930901.7	329
2016-08-21	16.04	16.34	15.68	15.66	-0.11	-0.7	320385.0	5133344.85	237
2016-08-18	15.68	15.94	15.4	15.77	-0.06	-0.38	182147.0	2856804.0	166
2016-08-17	16.04	16.08	15.8	15.83	-0.2	-1.25	186291.0	2967964.3	155
2016-08-16	16.4	16.4	16.0	16.03	-0.38	-2.32	377424.0	6115690.8	234
2016-08-15	16.64	16.68	16.4	16.41	-0.17	-1.03	438503.0	7254119.65	237
2016-08-14	16.64	16.74	16.58	16.58	0.02	0.12	398334.0	6633632.55	296
2016-08-11	16.34	16.68	16.24	16.56	0.17	1.04	680253.0	11217099.15	425
2016-08-10	16.4	17.34	16.34	16.39	-0.03	-0.18	1441920.0	24089888.3	957
2016-08-09	15.9	16.48	15.9	16.42	0.55	3.47	589509.0	9577546.9	431
2016-08-08	15.6	16.14	15.6	15.87	0.34	2.19	439815.0	6977095.5	338
2016-08-07	15.54	15.74	15.5	15.53	0.1	0.65	99929.0	1559344.8	97
2016-08-04	15.6	15.84	15.4	15.43	-0.12	-0.77	271178.0	4249030.4	252
2016-08-03	15.28	15.88	15.28	15.55	0.23	1.5	282111.0	4425000.45	250
2016-08-02	15.48	15.48	15.14	15.32	-0.23	-1.48	264930.0	4051400.75	172
2016-08-01	15.5	15.64	15.38	15.55	0.15	0.97	270350.0	4199532.85	192
2016-07-31	16.0	16.0	15.1	15.4	-0.36	-2.28	385046.0	5934001.95	272
2016-07-28	16.34	16.34	15.6	15.76	-0.53	-3.25	543810.0	8633847.05	396
2016-07-27	16.34	16.48	16.14	16.29	-0.11	-0.67	181878.0	2973504.35	275
2016-07-26	16.4	16.64	16.18	16.4	-0.02	-0.12	487838.0	7983236.9	360
2016-07-25	16.68	16.74	16.28	16.42	-0.21	-1.26	448203.0	7360455.1	387
2016-07-24	17.2	17.8	16.54	16.63	0.07	0.42	1476269.0	25205786.25	1014
2016-07-21	16.54	16.68	16.48	16.56	-0.01	-0.06	120416.0	1995503.1	118
2016-07-20	16.68	17.0	16.5	16.57	-0.07	-0.42	381531.0	6390139.8	270
2016-07-19	16.4	16.68	16.38	16.64	0.12	0.73	242559.0	4021137.9	199
2016-07-18	16.8	16.88	16.48	16.52	-0.33	-1.96	471597.0	7815402.3	296
2016-07-17	17.14	17.14	16.68	16.85	-0.07	-0.41	727089.0	12328042.7	543
2016-07-14	15.74	17.28	15.74	16.92	1.13	7.16	2137904.0	35632533.25	1136
2016-07-13	15.84	15.88	15.78	15.79	0.05	0.32	220091.0	3480484.35	159
2016-07-12	15.68	15.88	15.68	15.74	0.11	0.7	378503.0	5963170.95	217
2016-07-11	15.74	15.9	15.64	15.63	-0.17	-1.08	308615.0	4852333.45	203
2016-07-10	15.5	16.28	15.28	15.8	0.63	4.15	529031.0	8315240.05	329
2016-06-30	15.64	15.64	15.08	15.17	-0.4	-2.57	398135.0	6094388.35	284
2016-06-29	15.68	15.74	15.34	15.57	-0.1	-0.64	429572.0	6686908.1	256
2016-06-28	15.68	15.88	15.58	15.67	0.02	0.13	476610.0	7496421.55	412
2016-06-27	15.0	16.0	14.94	15.65	0.8	5.39	803655.0	12517284.4	551
2016-06-26	14.0	14.9	14.0	14.85	-0.34	-2.24	260334.0	3764521.4	224
2016-06-23	15.14	15.4	15.14	15.19	0.02	0.13	105971.0	1610486.65	79
2016-06-22	15.34	15.44	15.2	15.17	-0.16	-1.04	45525.0	697145.85	55
2016-06-21	15.48	15.48	15.34	15.33	-0.12	-0.78	93989.0	1444954.6	76
2016-06-20	15.38	15.5	15.34	15.45	0.08	0.52	34827.0	537318.3	41
2016-06-19	15.4	15.6	15.34	15.37	-0.04	-0.26	57258.0	884911.45	72
2016-06-16	15.5	15.5	15.28	15.41	-0.12	-0.77	145106.0	2235156.8	118
2016-06-15	15.6	15.7	15.34	15.53	-0.1	-0.64	256974.0	3991064.65	170
2016-06-14	15.48	15.8	15.4	15.63	0.12	0.77	265827.0	4151558.95	182
2016-06-13	15.68	15.74	15.48	15.51	-0.04	-0.26	303024.0	4718076.5	203
2016-06-12	15.34	15.74	15.2	15.55	0.27	1.77	405860.0	6290135.75	262
2016-06-09	15.3	15.38	15.14	15.28	0.02	0.13	200481.0	3060479.4	111
2016-06-08	15.14	15.44	15.14	15.26	0.05	0.33	198527.0	3034517.7	125
2016-06-07	15.14	15.24	15.0	15.21	0.12	0.8	105174.0	1590498.7	79
2016-06-06	14.84	15.1	14.8	15.09	0.24	1.62	166901.0	2502544.2	98
2016-06-05	14.98	15.08	14.84	14.85	-0.14	-0.93	144792.0	2159955.95	104
2016-06-02	15.0	15.44	14.94	14.99	0.04	0.27	379794.0	5756903.3	348
2016-06-01	14.8	15.0	14.8	14.95	-0.03	-0.2	130913.0	1950723.35	109
2016-05-31	15.0	15.08	14.84	14.98	0.16	1.08	149066.0	2229401.85	115
2016-05-30	15.08	15.08	14.68	14.82	-0.26	-1.72	219804.0	3279164.0	124
2016-05-29	15.0	15.24	14.98	15.08	0.09	0.6	306597.0	4616184.7	177
2016-05-26	15.0	15.3	14.88	14.99	0.06	0.4	570729.0	8580569.7	428
2016-05-25	14.88	15.1	14.78	14.93	0.22	1.5	567467.0	8492851.35	343
2016-05-24	14.5	14.88	14.28	14.71	0.21	1.45	310272.0	4505261.1	269
2016-05-23	16.0	16.0	14.5	14.5	-1.59	-9.88	933248.0	14083033.45	588
2016-05-22	16.5	16.68	16.0	16.09	-0.44	-2.66	711434.0	11686447.05	448
2016-05-19	16.94	17.0	16.5	16.53	-0.42	-2.48	1149981.0	19151718.05	667
2016-05-18	16.88	17.88	16.8	16.95	0.15	0.89	3332325.0	57899066.9	1866
2016-05-17	16.74	16.88	16.68	16.8	0.17	1.02	469809.0	7863295.35	218
2016-05-16	17.0	17.0	16.4	16.63	-0.24	-1.42	520170.0	8640551.8	317
2016-05-15	16.8	17.0	16.64	16.87	0.19	1.14	800918.0	13483866.7	343
2016-05-12	16.88	16.94	16.68	16.68	-0.14	-0.83	403955.0	6789845.6	236
2016-05-11	16.94	17.0	16.68	16.82	-0.01	-0.06	709941.0	11961151.4	410
2016-05-10	17.08	17.2	16.8	16.83	-0.19	-1.12	546359.0	9282374.6	328
2016-05-09	17.0	17.14	16.8	17.02	0.11	0.65	1108187.0	18840610.8	529
2016-05-08	16.34	17.2	16.34	16.91	0.62	3.81	1253445.0	21172141.25	591
2016-05-05	16.3	16.4	16.2	16.29	0.2	1.24	308057.0	5019307.25	245
2016-05-04	16.5	16.58	15.9	16.09	-0.42	-2.54	691767.0	11210250.8	380
2016-05-03	17.14	17.2	16.4	16.51	-0.48	-2.83	681473.0	11415691.6	447
2016-05-02	17.2	17.4	16.88	16.99	-0.04	-0.23	790679.0	13496535.9	471
2016-05-01	16.94	17.4	16.48	17.03	0.31	1.85	771011.0	13082967.2	458
2016-04-28	16.74	17.08	16.68	16.72	-0.08	-0.48	421838.0	7100759.5	267
2016-04-27	16.94	17.28	16.74	16.8	-0.1	-0.59	539006.0	9157015.2	367
2016-04-26	16.8	17.34	16.58	16.9	-0.07	-0.41	923732.0	15662781.6	561
2016-04-25	16.28	17.28	16.08	16.97	0.81	5.01	2261967.0	37894778.8	1252
2016-04-24	15.84	16.34	15.74	16.16	0.41	2.6	884352.0	14090601.1	493
2016-04-21	15.98	15.98	15.7	15.75	-0.13	-0.82	770046.0	12163372.6	453
2016-04-20	16.04	16.1	15.8	15.88	0.1	0.63	736688.0	11764764.05	555
2016-04-19	15.78	15.84	15.5	15.78	0.22	1.41	1015608.0	15928903.1	599
2016-04-18	15.24	16.08	15.24	15.56	0.41	2.71	2230544.0	35098147.3	1361
2016-04-17	15.34	15.44	15.14	15.15	-0.12	-0.79	280325.0	4284001.05	221
2016-04-14	15.44	15.58	15.14	15.27	-0.38	-2.43	715827.0	10988792.15	429
2016-04-13	15.8	15.88	15.6	15.65	-0.09	-0.57	524741.0	8259774.45	315
2016-04-12	15.68	15.8	15.64	15.74	0.21	1.35	504257.0	7927659.95	327
2016-04-11	15.8	15.8	15.54	15.53	-0.3	-1.9	553332.0	8643091.25	390
2016-04-10	15.78	16.0	15.7	15.83	0.23	1.47	688154.0	10891611.2	369
2016-04-07	15.9	15.98	15.54	15.6	-0.13	-0.83	982122.0	15492521.45	551
2016-04-06	15.34	15.8	15.3	15.73	0.41	2.68	897144.0	13961455.15	666
2016-04-05	15.14	15.48	15.08	15.32	0.0	0.0	219555.0	3353000.5	237
2016-04-04	15.18	15.58	15.08	15.32	0.43	2.89	401289.0	6153099.45	341
2016-04-03	15.08	15.4	14.4	14.89	-0.45	-2.93	283809.0	4221023.8	241
2016-03-31	15.5	15.68	15.14	15.34	-0.36	-2.29	418494.0	6462354.5	334
2016-03-30	15.34	15.78	15.2	15.7	0.63	4.18	854484.0	13273787.8	538
2016-03-29	15.24	15.34	14.9	15.07	-0.14	-0.92	417183.0	6329666.75	320
2016-03-28	15.74	15.74	15.18	15.21	-0.33	-2.12	479876.0	7405860.7	327
2016-03-27	15.74	15.94	15.48	15.54	-0.25	-1.58	542870.0	8502344.4	374
2016-03-24	16.14	16.18	15.74	15.79	-0.36	-2.23	1019729.0	16309936.65	513
2016-03-23	15.8	16.2	15.7	16.15	0.33	2.09	1207911.0	19241738.4	924
2016-03-22	16.04	16.28	15.68	15.82	-0.02	-0.13	1438758.0	23004917.2	807
2016-03-21	15.8	15.98	15.58	15.84	0.09	0.57	1171215.0	18506155.85	532
2016-03-20	15.64	15.84	15.58	15.75	0.24	1.55	915969.0	14369422.6	420
2016-03-17	15.64	15.7	15.48	15.51	0.04	0.26	537497.0	8372889.2	352
2016-03-16	15.74	15.74	15.38	15.47	-0.06	-0.39	1143189.0	17721541.75	637
2016-03-15	14.9	16.1	14.88	15.53	0.54	3.6	2192697.0	34119722.2	1360
2016-03-14	15.64	15.8	14.94	14.99	-0.64	-4.09	1275414.0	19722519.4	895
2016-03-13	15.4	16.14	15.4	15.63	0.32	2.09	1275368.0	20025671.85	763
2016-03-10	15.58	15.68	15.24	15.31	-0.15	-0.97	973284.0	15087139.25	575
2016-03-09	15.28	15.68	15.14	15.46	0.11	0.72	1352883.0	20815083.0	786
2016-03-08	15.14	15.8	15.1	15.35	0.31	2.06	2458863.0	37797661.55	1300
2016-03-07	15.08	15.2	14.84	15.04	0.01	0.07	2795942.0	41965015.4	1260
2016-03-06	14.7	15.1	14.64	15.03	0.52	3.58	1846601.0	27472345.45	816
2016-03-03	14.6	14.74	14.44	14.51	0.0	0.0	978702.0	14221696.0	465
2016-03-02	14.5	14.94	14.44	14.51	0.12	0.83	2369861.0	34741829.2	1251
2016-03-01	14.5	14.5	14.3	14.39	0.03	0.21	1095281.0	15800783.5	571
2016-02-29	14.44	14.64	14.34	14.36	-0.04	-0.28	1137734.0	16468208.25	622
2016-02-28	14.58	14.58	14.34	14.4	0.18	1.27	845865.0	12174652.9	381
2016-02-25	13.98	14.6	13.98	14.22	0.33	2.38	945023.0	13477958.4	580
2016-02-24	14.14	14.28	13.8	13.89	-0.48	-3.34	950546.0	13336134.75	520
2016-02-23	14.48	14.58	14.04	14.37	0.0	0.0	827471.0	11860345.5	524
2016-02-22	14.18	14.5	14.18	14.37	0.39	2.79	904916.0	12991255.05	547
2016-02-21	13.6	14.14	13.6	13.98	0.17	1.23	812633.0	11327361.45	457
2016-02-18	13.54	13.98	13.3	13.81	0.68	5.18	1252062.0	17104524.5	893
2016-02-17	13.2	13.6	13.08	13.13	-0.07	-0.53	1143315.0	15185422.75	814
2016-02-16	12.54	13.2	12.24	13.2	1.19	9.91	1847495.0	23749903.55	862
2016-02-15	11.8	12.24	11.6	12.01	0.46	3.98	591309.0	7083222.4	415
2016-02-14	13.24	13.34	11.54	11.55	-1.25	-9.77	621891.0	7658707.45	420
2016-02-11	13.74	13.78	12.74	12.8	-0.99	-7.18	335937.0	4439419.3	293
2016-02-10	14.0	14.1	12.64	13.79	-0.22	-1.57	913593.0	12458506.7	573
2016-02-09	14.28	14.28	14.0	14.01	-0.24	-1.68	541838.0	7676258.7	374
2016-02-08	13.94	14.64	13.94	14.25	0.41	2.96	1864646.0	26693133.75	1000
2016-02-07	14.14	14.2	13.68	13.84	-0.39	-2.74	545699.0	7628051.1	441
2016-02-04	14.44	14.54	14.2	14.23	0.1	0.71	1553628.0	22265172.7	720
2016-02-03	14.0	14.34	14.0	14.13	-0.06	-0.42	989904.0	14032011.4	613
2016-02-02	14.38	14.68	14.08	14.19	-0.25	-1.73	1210824.0	17444855.85	642
2016-02-01	14.2	14.64	14.14	14.44	0.17	1.19	1268637.0	18285991.05	637
2016-01-31	14.44	14.68	14.2	14.27	0.04	0.28	911361.0	13207272.3	592
2016-01-28	14.24	14.5	14.2	14.23	0.07	0.49	809013.0	11588238.05	574
2016-01-27	13.88	14.6	13.88	14.16	0.2	1.43	1437978.0	20483411.45	973
2016-01-26	12.88	14.14	12.4	13.96	0.75	5.68	903225.0	11956214.65	673
2016-01-25	13.34	13.64	13.08	13.21	-0.54	-3.93	916505.0	12161425.05	580
2016-01-24	14.28	14.54	13.68	13.75	0.41	3.07	640635.0	9029058.6	402
2016-01-21	13.8	13.8	13.04	13.34	-0.23	-1.69	488181.0	6540627.55	477
2016-01-20	13.34	14.3	13.04	13.57	0.54	4.14	1293146.0	17874793.75	931
2016-01-19	11.88	13.08	11.88	13.03	1.15	9.68	537227.0	6768958.15	353
2016-01-18	12.0	12.0	10.78	11.88	0.01	0.08	887382.0	10213830.95	688
2016-01-17	11.88	11.98	11.88	11.87	-1.3	-9.87	139145.0	1651791.9	99
2016-01-14	14.2	14.28	13.18	13.17	-1.45	-9.92	668927.0	8924123.95	474
2016-01-13	15.2	15.2	14.5	14.62	-0.23	-1.55	265998.0	3921619.75	286
2016-01-12	14.48	15.3	14.38	14.85	-0.18	-1.2	617396.0	9149005.3	427
2016-01-11	14.7	15.18	14.18	15.03	0.09	0.6	843609.0	12500682.2	699
2016-01-10	16.04	16.3	14.8	14.94	-1.08	-6.74	668294.0	10507296.75	454
2016-01-07	16.68	16.88	15.74	16.02	-1.21	-7.02	540387.0	8877002.75	473
2016-01-06	17.54	18.14	16.8	17.23	-0.18	-1.03	1825257.0	32237090.5	1203
2016-01-05	17.48	17.68	17.08	17.41	0.04	0.23	1174049.0	20469365.0	930
2016-01-04	18.2	18.34	17.2	17.37	-0.95	-5.19	1008936.0	17858862.8	649
2016-01-03	18.34	18.54	18.08	18.32	0.69	3.91	1478027.0	27048787.9	986
2015-12-31	17.88	17.88	17.34	17.63	-0.12	-0.68	876357.0	15424198.1	604
2015-12-30	17.2	18.0	17.08	17.75	0.64	3.74	1375181.0	24206778.1	805
2015-12-29	16.38	17.2	16.2	17.11	0.78	4.78	937244.0	15661293.8	604
2015-12-28	16.34	16.48	16.2	16.33	0.02	0.12	176475.0	2877885.65	158
2015-12-27	16.54	16.54	16.2	16.31	-0.26	-1.57	340829.0	5555595.2	245
2015-12-24	16.88	16.94	16.54	16.57	-0.14	-0.84	358311.0	5976474.8	266
2015-12-23	17.48	17.48	16.6	16.71	-0.68	-3.91	834183.0	14243094.9	485
2015-12-22	17.08	17.74	17.0	17.39	0.34	1.99	927779.0	16147143.3	550
2015-12-21	16.94	17.2	16.74	17.05	0.2	1.19	739179.0	12554626.8	331
2015-12-20	16.68	17.08	16.68	16.85	-0.48	-2.77	238959.0	4046114.8	186
2015-12-17	17.08	17.4	17.08	17.33	0.28	1.64	312546.0	5400123.5	215
2015-12-16	17.6	17.74	17.0	17.05	-0.42	-2.4	363879.0	6309280.7	249
2015-12-15	17.68	17.68	17.08	17.47	0.53	3.13	439959.0	7663282.4	266
2015-12-14	17.68	18.28	16.8	16.94	-0.55	-3.14	644045.0	11406049.3	679
2015-12-13	18.68	19.0	17.4	17.49	-1.84	-9.52	779843.0	13913983.2	572
2015-12-10	20.2	20.28	19.28	19.33	-0.72	-3.59	754214.0	14838735.3	481
2015-12-09	19.68	20.48	19.48	20.05	0.47	2.4	2330760.0	46817544.0	1400
2015-12-08	19.2	19.74	18.68	19.58	0.18	0.93	327942.0	6314210.8	297
2015-12-07	19.54	19.68	19.34	19.4	-0.16	-0.82	214053.0	4176170.1	182
2015-12-06	19.6	19.74	19.4	19.56	-0.05	-0.25	195411.0	3835206.6	127
2015-12-03	19.74	19.8	19.48	19.61	-0.24	-1.21	268802.0	5288708.7	210
2015-12-02	19.94	20.0	19.8	19.85	-0.07	-0.35	464168.0	9225804.5	270
2015-12-01	20.14	20.14	19.74	19.92	-0.09	-0.45	631746.0	12585038.0	244
2015-11-30	20.0	20.2	19.94	20.01	0.0	0.0	310037.0	6203916.9	199
2015-11-29	19.94	20.08	19.8	20.01	0.13	0.65	122454.0	2442451.0	114
2015-11-26	20.08	20.14	19.88	19.88	-0.07	-0.35	239264.0	4781243.3	195
2015-11-25	19.8	20.2	19.68	19.95	0.22	1.12	226106.0	4506569.6	196
2015-11-24	19.94	20.0	19.68	19.73	-0.12	-0.6	104430.0	2077025.9	112
2015-11-23	20.08	20.08	19.8	19.85	-0.16	-0.8	151956.0	3024782.8	139
2015-11-22	20.2	20.2	19.94	20.01	0.14	0.7	406223.0	8131320.7	254
2015-11-19	19.88	19.94	19.6	19.87	0.12	0.61	237785.0	4697068.7	143
2015-11-18	19.6	19.88	19.6	19.75	-0.02	-0.1	86064.0	1699632.3	74
2015-11-17	19.94	19.94	19.68	19.77	-0.14	-0.7	197832.0	3911421.8	144
2015-11-16	20.0	20.08	19.8	19.91	-0.01	-0.05	110375.0	2202597.6	123
2015-11-15	19.34	20.0	19.28	19.92	-0.07	-0.35	237129.0	4642452.1	235
2015-11-12	20.2	20.28	19.88	19.99	-0.14	-0.7	96161.0	1933470.3	132
2015-11-11	20.14	20.34	20.08	20.13	0.06	0.3	224846.0	4540873.5	206
2015-11-10	20.28	20.28	19.8	20.07	-0.06	-0.3	237953.0	4759508.6	205
2015-11-09	20.28	20.48	20.0	20.13	-0.08	-0.4	331961.0	6707001.8	264
2015-11-08	19.74	20.28	19.54	20.21	0.15	0.75	324285.0	6469289.3	283
2015-11-05	20.94	20.94	19.8	20.06	-0.39	-1.91	668319.0	13532351.2	615
2015-11-04	20.0	21.0	20.0	20.45	0.53	2.66	851408.0	17503289.3	637
2015-11-03	19.4	20.14	19.34	19.92	0.59	3.05	592785.0	11618782.5	542
2015-11-02	19.28	19.6	19.2	19.33	0.21	1.1	465107.0	9012822.6	380
2015-11-01	19.0	19.8	18.54	19.12	0.17	0.9	653999.0	12586431.1	639
2015-10-29	19.48	19.48	18.8	18.95	-0.03	-0.16	283826.0	5418264.8	314
2015-10-28	18.94	19.2	17.54	18.98	0.39	2.1	625013.0	11602779.6	708
2015-10-27	20.4	20.54	18.48	18.59	-1.91	-9.32	618867.0	12063088.3	754
2015-10-26	21.6	22.2	20.4	20.5	-0.95	-4.43	1729995.0	36877308.4	1330
2015-10-25	20.68	22.0	20.68	21.45	1.14	5.61	815054.0	17500138.3	781
2015-10-22	20.0	20.74	19.28	20.31	0.29	1.45	466635.0	9199229.4	394
2015-10-21	20.94	21.08	19.94	20.02	-0.85	-4.07	370553.0	7505023.2	371
2015-10-20	21.68	22.0	20.88	20.87	-0.67	-3.11	353603.0	7582349.3	433
2015-10-19	19.88	21.74	19.8	21.54	1.71	8.62	826763.0	17433474.8	678
2015-10-18	19.4	20.48	19.2	19.83	0.8	4.2	544572.0	10818875.5	466
2015-10-15	18.54	19.14	18.54	19.03	0.56	3.03	565418.0	10708669.2	405
2015-10-14	18.48	18.8	18.28	18.47	0.01	0.05	206264.0	3816766.8	197
2015-10-13	18.0	19.34	18.0	18.46	0.2	1.1	748302.0	14036268.9	522
2015-10-12	18.54	18.54	18.2	18.26	-0.16	-0.87	322485.0	5909803.0	212
2015-10-11	18.4	18.74	18.28	18.42	0.16	0.88	524919.0	9694728.7	383
2015-10-08	17.8	19.14	17.54	18.26	0.47	2.64	1385261.0	25728523.9	1035
2015-10-07	17.68	17.94	17.34	17.79	0.47	2.71	670301.0	11792909.5	400
2015-10-06	17.2	17.54	17.08	17.32	0.16	0.93	571010.0	9912963.3	350
2015-10-05	16.58	17.34	16.58	17.16	0.64	3.87	614081.0	10471577.45	403
2015-10-04	16.3	16.6	16.04	16.52	0.31	1.91	183216.0	3004187.7	186
2015-10-01	16.3	16.54	16.2	16.21	-0.1	-0.61	226568.0	3703914.55	200
2015-09-30	16.34	16.44	16.18	16.31	0.18	1.12	177059.0	2883903.55	125
2015-09-29	16.2	16.34	16.14	16.13	-0.11	-0.68	138774.0	2249498.4	102
2015-09-21	16.3	16.4	16.18	16.24	-0.07	-0.43	126666.0	2057037.4	147
2015-09-20	16.6	16.68	16.28	16.31	-0.26	-1.57	95634.0	1568923.05	110
2015-09-17	16.8	16.88	16.5	16.57	-0.2	-1.19	497730.0	8301253.45	250
2015-09-16	17.0	17.4	16.68	16.77	0.06	0.36	797337.0	13571782.0	552
2015-09-15	16.6	16.88	16.14	16.71	0.1	0.6	168696.0	2801981.3	169
2015-09-14	16.8	17.08	16.54	16.61	-0.4	-2.35	333903.0	5575565.55	260
2015-09-13	17.14	17.4	17.0	17.01	-0.09	-0.53	417461.0	7179208.2	340
2015-09-10	17.2	17.4	17.0	17.1	-0.23	-1.33	646740.0	11129513.8	479
2015-09-09	17.0	17.48	16.94	17.33	0.54	3.22	910259.0	15591387.9	572
2015-09-08	16.8	17.08	16.34	16.79	0.26	1.57	697154.0	11710879.4	476
2015-09-07	16.48	16.94	16.4	16.53	0.25	1.54	688797.0	11499486.85	531
2015-09-06	15.68	16.34	15.54	16.28	0.47	2.97	644627.0	10385341.1	486
2015-09-03	16.04	16.18	15.48	15.81	-0.02	-0.13	722058.0	11438548.65	504
2015-09-02	15.68	16.28	15.6	15.83	-0.31	-1.92	280436.0	4434842.85	262
2015-09-01	16.3	16.68	16.08	16.14	-0.22	-1.34	244457.0	3994942.45	257
2015-08-31	16.68	16.68	16.2	16.36	-0.3	-1.8	322923.0	5312936.45	296
2015-08-30	16.94	17.08	16.5	16.66	0.42	2.59	830874.0	13973942.3	658
2015-08-27	16.88	17.2	16.1	16.24	0.03	0.19	1080027.0	18083349.55	871
2015-08-26	17.14	17.48	15.84	16.21	-1.35	-7.69	2671785.0	45088558.3	1930
2015-08-25	16.0	17.94	15.08	17.56	0.83	4.96	4454934.0	72927223.2	3255
2015-08-24	17.34	18.14	16.74	16.73	-1.8	-9.71	1473576.0	24936808.1	735
2015-08-23	18.54	19.14	18.54	18.53	-2.04	-9.92	1059408.0	19897487.1	793
2015-08-20	18.8	20.8	18.68	20.57	-0.16	-0.77	1948373.0	37927917.3	1506
2015-08-19	23.8	23.88	20.74	20.73	-2.26	-9.83	344169.0	7420581.5	304
2015-08-18	24.14	24.14	22.34	22.99	-1.54	-6.28	94247.0	2167229.7	128
2015-08-17	24.88	25.0	24.28	24.53	-0.48	-1.92	75996.0	1865899.2	88
2015-08-16	25.55	25.6	24.4	25.01	-0.33	-1.3	110934.0	2763124.8	144
2015-08-13	25.45	25.65	25.35	25.34	-0.04	-0.16	109677.0	2790901.9	123
2015-08-12	25.2	25.75	25.2	25.38	-0.27	-1.05	74187.0	1883995.1	87
2015-08-11	25.6	26.0	25.6	25.65	-0.11	-0.43	136976.0	3537501.2	144
2015-08-10	25.85	25.85	25.45	25.76	-0.04	-0.16	295574.0	7596997.0	239
2015-08-09	25.05	26.0	25.05	25.8	0.51	2.02	107175.0	2747249.1	150
2015-08-06	25.05	25.65	25.05	25.29	0.01	0.04	261752.0	6645941.5	322
2015-08-05	25.15	25.6	24.88	25.28	0.29	1.16	193386.0	4874775.4	179
2015-08-04	24.68	25.0	24.4	24.99	0.16	0.64	83436.0	2063389.8	86
2015-08-03	24.4	25.05	24.4	24.83	0.01	0.04	117647.0	2906220.6	111
2015-08-02	26.0	26.0	24.68	24.82	-1.37	-5.23	156681.0	3930215.8	196
2015-07-30	26.45	26.45	26.0	26.19	-0.28	-1.06	95640.0	2505368.3	147
2015-07-29	26.75	26.8	26.4	26.47	-0.46	-1.71	404837.0	10746957.8	396
2015-07-28	26.4	26.95	26.4	26.93	0.29	1.09	194408.0	5197102.1	174
2015-07-27	27.25	27.25	26.4	26.64	-0.63	-2.31	162438.0	4359155.1	253
2015-07-26	26.8	27.35	26.55	27.27	0.59	2.21	663305.0	17947287.4	479
2015-07-23	26.0	26.95	25.95	26.68	0.79	3.05	496179.0	13141348.4	397
2015-07-22	25.75	26.15	25.75	25.89	-0.04	-0.15	138440.0	3590436.5	170
2015-07-15	25.45	26.35	25.45	25.93	0.14	0.54	227790.0	5916792.7	252
2015-07-14	26.4	26.6	25.65	25.79	-0.38	-1.45	112440.0	2938953.5	169
2015-07-13	25.8	26.35	25.45	26.17	0.49	1.91	151541.0	3931189.2	168
2015-07-12	25.35	25.75	25.35	25.68	0.45	1.78	98357.0	2515433.4	115
2015-07-09	24.4	25.35	24.4	25.23	0.62	2.52	173220.0	4340203.0	150
2015-07-08	24.74	24.8	24.6	24.61	-0.22	-0.89	90650.0	2240932.6	92
2015-07-07	24.88	25.15	24.68	24.83	-0.01	-0.04	125244.0	3110745.7	134
2015-07-06	24.74	25.35	24.74	24.84	-0.51	-2.01	118722.0	2968571.8	136
2015-07-05	25.95	25.95	25.35	25.35	-0.2	-0.78	193647.0	4957182.7	186
2015-07-02	25.15	25.85	24.88	25.55	0.29	1.15	346232.0	8815971.6	314
2015-07-01	24.6	25.55	24.48	25.26	0.32	1.28	239615.0	5998635.3	177
2015-06-30	24.68	24.94	24.2	24.94	0.15	0.61	215933.0	5301935.6	222
2015-06-29	25.35	25.75	24.28	24.79	-0.46	-1.82	508793.0	12742437.8	562
2015-06-28	25.25	25.35	24.94	25.25	-0.03	-0.12	289605.0	7283106.5	228
2015-06-25	25.45	25.45	25.0	25.28	-0.12	-0.47	276189.0	6965360.2	292
2015-06-24	26.05	26.25	25.2	25.4	-0.85	-3.24	676560.0	17215393.1	575
2015-06-23	25.45	26.55	25.45	26.25	0.98	3.88	402426.0	10466798.4	601
2015-06-22	25.2	25.4	25.0	25.27	-0.02	-0.08	116423.0	2931834.1	134
2015-06-21	25.6	25.65	25.0	25.29	-0.24	-0.94	285936.0	7252324.4	262
2015-06-18	26.25	26.45	25.35	25.53	-0.64	-2.45	243507.0	6317878.4	320
2015-06-17	26.75	26.8	26.15	26.17	-0.64	-2.39	293997.0	7763429.6	431
2015-06-16	26.55	28.65	26.55	26.81	0.48	1.82	1468424.0	40532370.6	1595
2015-06-15	26.05	26.35	25.8	26.33	0.41	1.58	399008.0	10401434.9	397
2015-06-14	27.45	27.85	25.75	25.92	-1.65	-5.98	783926.0	20800765.1	855
2015-06-11	28.0	28.0	27.4	27.57	-0.5	-1.78	396710.0	11022548.7	279
2015-06-10	28.25	28.35	28.0	28.07	0.01	0.04	247512.0	6956407.1	130
2015-06-09	28.55	28.55	27.85	28.06	-0.52	-1.82	481805.0	13576150.3	292
2015-06-08	28.45	28.85	28.45	28.58	-0.11	-0.38	257931.0	7394211.1	227
2015-06-07	29.05	29.05	28.45	28.69	-0.41	-1.41	278309.0	7974666.7	258
2015-06-04	28.85	29.25	28.35	29.1	0.04	0.14	434853.0	12568769.7	350
2015-06-03	29.6	29.85	29.0	29.06	-0.43	-1.46	845990.0	24851193.2	526
2015-06-02	30.35	30.45	29.35	29.49	-0.67	-2.22	755159.0	22590430.6	612
2015-06-01	29.45	30.35	29.4	30.16	0.44	1.48	299498.0	8936691.8	255
2015-05-31	29.85	29.85	29.35	29.72	-0.11	-0.37	434417.0	12837945.4	265
2015-05-28	29.95	30.2	29.65	29.83	-0.42	-1.39	471297.0	14092392.3	427
2015-05-27	30.35	31.35	29.75	30.25	0.18	0.6	1086594.0	33219900.4	896
2015-05-26	30.2	30.45	29.8	30.07	0.04	0.13	388697.0	11757075.2	350
2015-05-25	29.15	30.35	28.8	30.03	0.99	3.41	705366.0	20765849.1	537
2015-05-24	30.2	30.2	29.0	29.04	-1.18	-3.9	653400.0	19229412.3	608
2015-05-21	30.2	30.35	30.0	30.22	0.02	0.07	465830.0	14049473.1	348
2015-05-20	29.95	30.4	29.4	30.2	0.35	1.17	507497.0	15167772.5	347
2015-05-19	29.65	30.35	29.65	29.85	0.18	0.61	573477.0	17215177.6	467
2015-05-18	29.25	29.95	29.15	29.67	0.37	1.26	529086.0	15618752.8	420
2015-05-17	28.85	29.45	28.65	29.3	0.49	1.7	600744.0	17560808.8	530
2015-05-14	28.4	29.15	28.25	28.81	0.41	1.44	699171.0	20150633.0	532
2015-05-13	28.35	28.8	28.2	28.4	0.21	0.74	340524.0	9709400.7	320
2015-05-12	28.15	28.25	27.85	28.19	0.03	0.11	306246.0	8606611.2	222
2015-05-11	28.35	28.6	27.4	28.16	-0.17	-0.6	678038.0	19008532.7	515
2015-05-10	28.0	28.8	27.85	28.33	0.48	1.72	825401.0	23397926.5	620
2015-05-07	28.15	28.15	27.45	27.85	-0.12	-0.43	650067.0	18007711.9	462
2015-05-06	27.35	28.15	27.05	27.97	0.64	2.34	930510.0	25889866.5	678
2015-05-05	27.25	27.65	27.2	27.33	-0.1	-0.36	351987.0	9656843.5	250
2015-05-04	27.4	27.65	26.85	27.43	0.14	0.51	353903.0	9676214.0	315
2015-05-03	27.85	28.0	26.0	27.29	-0.48	-1.73	854790.0	23451397.8	523
2015-04-30	27.55	28.25	27.35	27.77	0.29	1.06	1248629.0	34720987.6	796
2015-04-29	27.55	27.95	27.4	27.48	0.15	0.55	921093.0	25429018.7	651
2015-04-28	27.45	27.75	27.05	27.33	0.0	0.0	1255922.0	34389979.8	723
2015-04-27	26.8	27.4	26.8	27.33	0.61	2.28	1065992.0	28950806.8	776
2015-04-26	25.85	27.0	25.75	26.72	0.81	3.13	1151454.0	30464549.4	769
2015-04-23	25.8	26.0	25.8	25.91	0.17	0.66	300215.0	7770243.6	229
2015-04-22	25.65	26.25	25.6	25.74	0.23	0.9	715958.0	18511952.2	485
2015-04-21	25.45	25.75	25.35	25.51	0.0	0.0	332718.0	8511521.5	311
2015-04-20	25.4	25.8	25.15	25.51	0.15	0.59	739152.0	18819881.3	471
2015-04-19	25.2	25.55	25.05	25.36	0.31	1.24	583664.0	14759990.7	353
2015-04-16	25.25	25.25	24.8	25.05	0.14	0.56	600851.0	15032411.1	424
2015-04-15	24.2	25.4	24.0	24.91	1.29	5.46	2003381.0	49692172.9	1356
2015-04-14	24.0	24.08	23.54	23.62	-0.37	-1.54	476976.0	11368402.9	349
2015-04-13	23.8	24.08	23.48	23.99	0.43	1.83	448403.0	10687930.8	269
2015-04-12	23.8	24.08	23.54	23.56	0.04	0.17	396290.0	9427877.7	292
2015-04-09	23.68	23.8	23.48	23.52	-0.09	-0.38	252635.0	5969301.8	167
2015-04-08	23.94	24.0	23.54	23.61	0.0	0.0	472734.0	11238286.6	337
2015-04-07	23.6	24.08	23.54	23.61	-0.24	-1.01	580338.0	13772086.2	475
2015-04-06	22.6	24.0	22.08	23.85	1.36	6.05	864011.0	20210161.4	885
2015-04-05	22.94	23.08	21.34	22.49	-0.33	-1.45	542226.0	11997939.3	582
2015-04-02	24.14	24.2	22.4	22.82	-1.11	-4.64	512430.0	11979702.9	478
2015-04-01	23.94	24.2	23.68	23.93	0.14	0.59	290519.0	6967435.1	346
2015-03-31	24.8	25.0	23.4	23.79	-0.93	-3.76	626700.0	15230070.4	704
2015-03-30	25.25	25.75	24.34	24.72	-0.61	-2.41	989142.0	24960935.1	847
2015-03-29	25.05	25.65	25.0	25.33	0.72	2.93	860583.0	21732689.3	739
2015-03-26	23.34	26.0	23.0	24.61	-0.7	-2.77	1538769.0	37942716.3	1357
2015-03-25	28.2	28.6	25.25	25.31	-2.72	-9.7	2885451.0	77590626.1	2156
2015-03-24	27.2	28.25	27.2	28.03	0.71	2.6	2068302.0	57663844.7	1655
2015-03-23	27.35	27.65	27.15	27.32	0.01	0.04	564248.0	15435561.7	430
2015-03-22	27.15	27.55	26.8	27.31	0.32	1.19	801906.0	21815910.2	585
2015-03-19	27.2	27.4	26.65	26.99	0.06	0.22	746441.0	20161463.8	635
2015-03-18	27.15	28.15	24.74	26.93	-0.31	-1.14	1557081.0	42422961.9	1422
2015-03-17	27.05	27.35	26.75	27.24	0.2	0.74	674873.0	18220753.3	608
2015-03-16	27.25	28.35	26.65	27.04	-0.07	-0.26	3114774.0	85810990.4	2223
2015-03-15	26.95	27.6	26.55	27.11	0.18	0.67	1712501.0	46605799.1	1055
2015-03-12	26.8	27.95	26.65	26.93	0.28	1.05	1916435.0	52269466.6	1460
2015-03-11	26.25	26.85	26.05	26.65	0.38	1.45	902355.0	24001145.8	691
2015-03-10	26.45	26.55	26.15	26.27	-0.22	-0.83	408717.0	10749270.6	294
2015-03-09	26.85	26.95	26.4	26.49	-0.36	-1.34	638225.0	16951477.9	528
2015-03-08	27.4	27.45	26.8	26.85	-0.43	-1.58	1235739.0	33531457.4	742
2015-03-05	27.0	27.55	27.0	27.28	0.39	1.45	1449297.0	39526865.0	1134
2015-03-04	26.25	27.2	26.2	26.89	0.66	2.52	1882701.0	50462058.2	1635
2015-03-03	26.25	26.4	26.0	26.23	0.05	0.19	815315.0	21351926.0	523
2015-03-02	26.15	26.4	26.05	26.18	-0.05	-0.19	381605.0	10007350.4	345
2015-03-01	26.25	26.25	26.0	26.23	0.18	0.69	525792.0	13741220.0	372
2015-02-26	26.25	26.55	26.0	26.05	-0.32	-1.21	684162.0	17919719.6	518
2015-02-25	26.8	26.85	26.25	26.37	-0.56	-2.08	861231.0	22850450.2	618
2015-02-24	26.8	27.05	26.65	26.93	0.04	0.15	1092032.0	29407964.7	505
2015-02-23	26.95	27.2	26.85	26.89	-0.08	-0.3	777527.0	20990599.2	494
2015-02-22	27.55	27.65	26.8	26.97	-0.36	-1.32	1159905.0	31562222.6	716
2015-02-19	27.25	27.65	26.95	27.33	0.02	0.07	972927.0	26611111.6	742
2015-02-18	27.0	27.45	26.95	27.31	0.44	1.64	1240731.0	33685502.3	766
2015-02-17	28.2	28.75	26.65	26.87	-1.2	-4.28	1760874.0	49242131.6	1285
2015-02-16	29.85	29.95	27.95	28.07	-1.62	-5.46	2077400.0	59865258.5	1954
2015-02-15	29.8	30.45	29.65	29.69	0.0	0.0	2015475.0	60545326.3	978
2015-02-12	29.65	30.15	29.6	29.69	0.07	0.24	860330.0	25665442.2	666
2015-02-11	29.65	30.45	29.55	29.62	0.04	0.14	1887173.0	56448548.9	1183
2015-02-10	28.8	30.25	28.8	29.58	0.95	3.32	2899976.0	85805206.1	1964
2015-02-09	28.95	29.05	28.6	28.63	-0.16	-0.56	688235.0	19855169.0	516
2015-02-08	29.0	29.4	28.75	28.79	-0.14	-0.48	813554.0	23620291.2	648
2015-02-05	29.0	29.55	28.8	28.93	-0.52	-1.77	841464.0	24561374.3	673
2015-02-04	28.65	29.8	28.65	29.45	0.86	3.01	1924944.0	56156199.3	1245
2015-02-03	28.85	28.85	28.4	28.59	-0.27	-0.94	825906.0	23685171.9	657
2015-02-02	28.55	29.2	28.4	28.86	0.19	0.66	892724.0	25658124.8	664
2015-02-01	28.95	29.75	28.6	28.67	0.37	1.31	1525557.0	44296120.1	1116
2015-01-29	28.2	28.6	27.75	28.3	0.25	0.89	944379.0	26683271.2	849
2015-01-28	27.25	28.4	26.75	28.05	1.12	4.16	1735374.0	47740233.3	1332
2015-01-27	26.55	27.15	26.4	26.93	0.43	1.62	992507.0	26610827.8	692
2015-01-26	26.05	26.85	25.95	26.5	0.5	1.92	718068.0	18946513.3	597
2015-01-22	25.8	26.35	25.8	26.0	-0.02	-0.08	487040.0	12727165.8	477
2015-01-21	26.25	27.35	25.95	26.02	-0.19	-0.72	1326207.0	35167469.0	1062
2015-01-20	25.75	26.4	25.35	26.21	0.58	2.26	1016333.0	26285707.1	813
2015-01-19	25.35	26.0	25.35	25.63	0.46	1.83	727226.0	18639426.5	782
2015-01-18	25.35	25.85	25.05	25.17	0.56	2.28	1443908.0	36708912.7	1344
2015-01-15	27.35	27.85	24.34	24.61	-1.92	-7.24	4590902.0	118896219.0	4822
2015-01-14	24.34	26.55	24.34	26.53	2.39	9.9	1881479.0	49023903.7	1194
2015-01-13	23.0	24.34	22.08	24.14	0.55	2.33	721169.0	17208738.1	650
2015-01-12	24.48	24.54	23.34	23.59	-0.5	-2.08	563358.0	13622065.4	582
2015-01-11	23.94	24.34	23.68	24.09	0.02	0.08	689472.0	16584167.1	713
2015-01-08	24.34	25.0	23.8	24.07	-0.23	-0.95	1812815.0	44443891.0	1755
2015-01-07	22.68	24.4	22.34	24.3	2.1	9.46	1569990.0	37300560.2	1045
2015-01-06	21.14	22.28	21.0	22.2	-0.61	-2.67	1362683.0	29298390.0	1196
2015-01-05	24.34	24.48	22.54	22.81	-2.12	-8.5	1447745.0	34422793.7	1415
2015-01-04	27.45	27.45	24.6	24.93	-0.07	-0.28	4132434.0	108936852.5	3219
2015-01-01	23.48	25.0	23.48	25.0	2.22	9.75	405258.0	10027791.6	273
2014-12-31	24.88	25.35	21.94	22.78	-1.57	-6.45	1366860.0	31313244.6	1095
2014-12-30	25.35	26.05	24.14	24.35	-2.35	-8.8	583001.0	14764341.7	616
2014-12-29	27.6	27.65	26.35	26.7	-0.55	-2.02	871712.0	23625657.5	836
2014-12-28	26.15	27.55	26.05	27.25	1.36	5.25	828183.0	22112803.1	740
2014-12-25	26.65	26.65	25.6	25.89	-0.95	-3.54	1023222.0	26757429.2	933
2014-12-24	27.0	27.75	26.65	26.84	0.04	0.15	1472055.0	40076721.3	1247
2014-12-23	26.6	27.2	26.4	26.8	0.15	0.56	1479900.0	39722186.4	1202
2014-12-22	26.4	27.25	25.15	26.65	0.14	0.53	2200898.0	58774359.7	1785
2014-12-21	28.35	28.45	26.05	26.51	-1.1	-3.98	699485.0	18872562.6	740
2014-12-18	28.05	28.65	27.45	27.61	1.09	4.11	651555.0	18376731.5	500
2014-12-17	26.65	27.35	24.08	26.52	-0.21	-0.79	750891.0	18651413.6	555
2014-12-16	29.35	29.8	26.75	26.73	-2.9	-9.79	391898.0	10796626.4	349
2014-12-15	31.65	32.0	28.25	29.63	-1.73	-5.52	446112.0	13464442.9	404
2014-12-14	31.35	32.45	30.75	31.36	-0.57	-1.79	190128.0	6030200.3	340
2014-12-11	31.0	32.05	30.45	31.93	0.48	1.53	379545.0	11929012.8	561
2014-12-10	30.45	31.8	30.25	31.45	0.81	2.64	437355.0	13516388.2	388
2014-12-09	30.95	30.95	30.05	30.64	-0.76	-2.42	309002.0	9409933.8	322
2014-12-08	32.0	32.05	31.25	31.4	-0.75	-2.33	656979.0	20773284.0	534
2014-12-07	33.5	35.35	31.85	32.15	-1.18	-3.54	1454102.0	49259308.65	1133
2014-12-04	33.5	33.85	33.2	33.33	0.34	1.03	360476.0	12071648.75	354
2014-12-03	32.05	33.2	32.05	32.99	0.94	2.93	940214.0	30945934.3	570
2014-12-02	32.35	32.4	31.6	32.05	0.15	0.47	603240.0	19213815.3	390
2014-12-01	31.25	32.35	31.2	31.9	1.12	3.64	338067.0	10762616.5	267
2014-11-30	29.4	31.4	29.4	30.78	-1.22	-3.81	360245.0	11064070.3	244
2014-11-27	31.85	32.15	31.55	32.0	-0.03	-0.09	302169.0	9640517.0	210
2014-11-26	32.65	32.65	31.45	32.03	-1.07	-3.23	489056.0	15720052.2	352
2014-11-25	34.0	34.65	32.75	33.1	-0.49	-1.46	721838.0	24568166.15	588
2014-11-24	33.35	34.5	33.15	33.59	0.67	2.04	1050186.0	35402387.15	834
2014-11-23	32.35	33.5	32.35	32.92	0.84	2.62	606273.0	20028248.6	423
2014-11-20	31.85	32.45	31.75	32.08	0.25	0.79	327603.0	10516408.6	291
2014-11-19	32.0	32.35	31.65	31.83	0.0	0.0	157344.0	5028348.8	167
2014-11-18	31.65	32.2	31.05	31.83	0.83	2.68	224952.0	7106935.8	216
2014-11-17	31.4	31.65	30.0	31.0	-0.49	-1.56	217305.0	6717298.3	217
2014-11-16	31.6	32.4	31.2	31.49	-0.2	-0.63	207015.0	6544803.5	225
2014-11-13	32.05	32.15	31.55	31.69	-0.42	-1.31	195110.0	6211303.4	205
2014-11-12	31.45	33.0	31.25	32.11	0.74	2.36	577059.0	18592868.6	516
2014-11-11	31.6	31.65	31.35	31.37	-0.42	-1.32	177095.0	5570786.8	166
2014-11-10	31.45	32.15	31.35	31.79	0.31	0.98	271349.0	8602539.3	202
2014-11-09	31.55	31.55	31.15	31.48	-0.05	-0.16	187026.0	5871178.5	148
2014-11-06	31.65	31.65	31.25	31.53	0.05	0.16	306300.0	9618297.2	189
2014-11-05	30.65	31.65	30.0	31.48	0.59	1.91	344700.0	10661611.5	278
2014-11-04	31.35	31.65	30.65	30.89	-0.81	-2.56	288978.0	9027918.5	216
2014-11-03	31.6	31.85	31.4	31.7	-0.04	-0.13	191078.0	6049980.5	170
2014-11-02	32.0	32.4	31.4	31.74	0.33	1.05	423395.0	13539675.7	384
2014-10-30	32.4	32.4	30.55	31.41	-1.12	-3.44	561636.0	17748508.2	595
2014-10-29	32.35	33.85	32.25	32.53	0.21	0.65	1492653.0	49317882.1	1281
2014-10-28	31.25	32.95	31.25	32.32	0.56	1.76	738942.0	23784382.9	664
2014-10-27	32.15	32.35	31.65	31.76	-0.41	-1.27	416286.0	13341287.9	342
2014-10-26	32.0	32.6	31.65	32.17	0.88	2.81	504669.0	16275135.2	482
2014-10-23	31.0	31.4	30.45	31.29	-0.24	-0.76	431952.0	13418878.9	457
2014-10-22	31.8	32.6	31.25	31.53	0.36	1.15	777357.0	24797678.3	684
2014-10-21	30.8	31.85	30.55	31.17	0.46	1.5	594567.0	18545726.7	623
2014-10-20	31.6	31.95	30.05	30.71	-0.16	-0.52	985610.0	30794993.4	1119
2014-10-19	29.45	30.85	29.05	30.87	2.79	9.94	958694.0	29063506.1	587
2014-10-16	29.95	30.05	27.55	28.08	-2.4	-7.87	672356.0	19093024.9	548
2014-10-15	30.85	31.2	30.0	30.48	-0.51	-1.65	616977.0	18835160.9	475
2014-10-14	31.8	31.95	30.65	30.99	-0.98	-3.07	445115.0	13869325.2	482
2014-10-13	31.25	32.35	30.0	31.97	1.3	4.24	672369.0	21224168.4	547
2014-10-12	33.0	34.5	30.65	30.67	-3.34	-9.82	815633.0	26050274.3	611
2014-10-02	35.0	35.0	33.35	34.01	-1.1	-3.13	676635.0	23388874.25	519
2014-10-01	34.65	35.85	34.65	35.11	0.2	0.57	692975.0	24501535.25	572
2014-09-30	33.85	35.15	33.65	34.91	1.04	3.07	931734.0	32059820.5	723
2014-09-29	34.35	34.65	33.2	33.87	-0.54	-1.57	1547277.0	52471395.7	832
2014-09-28	36.15	36.15	33.05	34.41	-1.39	-3.88	2027498.0	69957370.85	1177
2014-09-25	36.35	36.35	35.5	35.8	-0.31	-0.86	603420.0	21680357.25	403
2014-09-24	36.65	37.0	35.35	36.11	-1.03	-2.77	1080254.0	39059389.75	677
2014-09-22	37.0	37.35	36.35	37.14	-0.35	-0.93	710922.0	26307432.5	532
2014-09-21	38.35	38.85	37.0	37.49	-0.45	-1.19	1458642.0	55658540.75	968
2014-09-18	37.5	39.15	37.35	37.94	0.67	1.8	2947274.0	112693214.5	1741
2014-09-17	37.35	37.65	37.15	37.27	0.19	0.51	824808.0	30833461.25	519
2014-09-16	37.65	37.85	37.0	37.08	-0.46	-1.23	1062251.0	39626872.75	589
2014-09-15	37.65	38.5	37.35	37.54	0.19	0.51	2579778.0	97291095.5	1370
2014-09-14	37.35	38.0	37.0	37.35	0.08	0.21	1185272.0	44403391.25	635
2014-09-11	37.0	37.5	36.85	37.27	0.36	0.98	603785.0	22500972.25	405
2014-09-10	37.65	37.65	36.85	36.91	-0.74	-1.97	681615.0	25394077.25	464
2014-09-09	37.65	37.85	37.35	37.65	-0.1	-0.26	749324.0	28157621.75	438
2014-09-08	38.0	38.5	37.5	37.75	-0.1	-0.26	765609.0	28980961.25	507
2014-09-07	37.35	38.15	36.85	37.85	0.66	1.77	988388.0	37019146.25	751
2014-09-04	37.85	37.85	37.0	37.19	-0.5	-1.33	499896.0	18700592.5	400
2014-09-03	37.85	38.35	37.35	37.69	0.1	0.27	820830.0	31123599.25	539
2014-09-02	37.65	38.0	37.35	37.59	-0.41	-1.08	669693.0	25254227.25	587
2014-09-01	38.0	38.65	37.15	38.0	-0.09	-0.24	1513919.0	57306400.25	1114
2014-08-31	38.35	40.0	37.85	38.09	0.32	0.85	2721129.0	106124288.0	1834
2014-08-28	36.5	38.35	36.5	37.77	1.48	4.08	3015698.0	112796303.0	1818
2014-08-27	36.0	36.5	35.65	36.29	0.62	1.74	1760580.0	63598775.5	715
2014-08-26	35.15	36.35	34.5	35.67	0.31	0.88	2320827.0	82572358.0	866
2014-08-25	36.65	36.85	35.0	35.36	-1.45	-3.94	869448.0	31252011.75	643
2014-08-24	36.35	37.35	36.15	36.81	0.5	1.38	723309.0	26667229.0	590
2014-08-21	36.15	36.65	35.85	36.31	0.14	0.39	496148.0	18021314.25	433
2014-08-20	36.65	36.65	36.15	36.17	-0.48	-1.31	287891.0	10470845.75	258
2014-08-19	36.5	37.15	36.5	36.65	0.3	0.83	554691.0	20434836.75	505
2014-08-18	36.35	36.65	36.0	36.35	0.21	0.58	506703.0	18411340.25	387
2014-08-17	36.0	36.15	35.65	36.14	0.23	0.64	426657.0	15344993.5	325
2014-08-14	36.15	36.35	35.65	35.91	-0.26	-0.72	509156.0	18304379.5	434
2014-08-13	36.35	36.5	36.0	36.17	-0.02	-0.06	346514.0	12543957.25	301
2014-08-12	36.5	37.35	36.15	36.19	-0.24	-0.66	966150.0	35421878.25	705
2014-08-11	36.85	36.85	36.35	36.43	-0.19	-0.52	544089.0	19914596.75	456
2014-08-10	36.0	37.15	35.85	36.62	0.68	1.89	587979.0	21496762.75	533
2014-08-07	35.65	37.0	35.35	35.94	0.58	1.64	1250013.0	45226781.5	965
2014-08-06	35.85	36.15	35.15	35.36	-0.45	-1.26	1140788.0	40554942.0	893
2014-08-05	36.5	36.5	35.15	35.81	-0.54	-1.49	1359491.0	48606336.5	882
2014-08-04	37.0	37.65	36.15	36.35	-0.56	-1.52	1127897.0	41587998.25	827
2014-08-03	37.65	37.85	36.65	36.91	-0.53	-1.42	918080.0	34068047.0	566
2014-07-24	36.0	37.65	36.0	37.44	0.7	1.91	587819.0	21870593.5	496
2014-07-23	37.35	38.0	36.5	36.74	-0.51	-1.37	670437.0	24969696.75	459
2014-07-22	37.35	37.65	37.0	37.25	-0.2	-0.53	436589.0	16299885.75	338
2014-07-21	37.65	37.85	37.15	37.45	-0.16	-0.43	335207.0	12566624.75	251
2014-07-20	37.5	38.5	37.35	37.61	-0.02	-0.05	646821.0	24412594.0	519
2014-07-17	37.85	39.35	37.5	37.63	0.02	0.05	1148897.0	44133573.25	986
2014-07-16	37.0	37.65	36.85	37.61	0.56	1.51	576980.0	21485926.75	278
2014-07-15	37.35	38.15	36.85	37.05	-0.29	-0.78	614423.0	22986829.5	482
2014-07-14	37.65	38.0	37.15	37.34	-0.23	-0.61	252390.0	9497659.75	269
2014-07-13	37.15	37.85	36.65	37.57	0.16	0.43	445542.0	16620210.0	378
2014-07-10	38.35	38.35	37.0	37.41	-0.92	-2.4	494061.0	18658908.0	290
2014-07-09	38.5	38.65	38.15	38.33	-0.08	-0.21	253793.0	9724706.0	152
2014-07-08	38.65	38.85	38.15	38.41	-0.34	-0.88	552329.0	21266904.5	271
2014-07-07	38.65	39.0	38.5	38.75	-0.06	-0.15	490319.0	19004189.75	295
2014-07-06	39.35	39.35	38.5	38.81	-0.3	-0.77	614049.0	23882201.25	405
2014-07-03	39.0	39.85	38.85	39.11	-0.14	-0.36	683411.0	26816105.25	453
2014-07-02	38.35	40.15	38.15	39.25	0.73	1.9	844215.0	33301054.25	704
2014-07-01	37.85	38.85	37.35	38.52	0.56	1.48	1351367.0	51349961.25	583
2014-06-30	38.5	38.65	37.85	37.96	-0.75	-1.94	500477.0	19154480.25	352
2014-06-29	39.15	39.35	38.65	38.71	-0.65	-1.65	466230.0	18171654.75	384
2014-06-26	39.65	40.35	39.15	39.36	-0.41	-1.03	1082820.0	42958963.75	987
2014-06-25	39.35	40.85	38.85	39.77	0.74	1.9	1480377.0	58736163.5	1137
2014-06-24	39.0	39.65	38.65	39.03	0.24	0.62	1328945.0	51789379.5	826
2014-06-23	39.15	39.85	37.5	38.79	0.02	0.05	2254275.0	87669297.75	1463
2014-06-22	38.5	39.5	37.85	38.77	0.65	1.71	1543152.0	59503680.0	1243
2014-06-19	37.85	40.15	37.85	38.12	0.17	0.45	2842625.0	110117375.0	2552
2014-06-18	37.15	38.65	36.85	37.95	1.04	2.82	1205480.0	45654714.0	1103
2014-06-17	35.15	37.85	34.65	36.91	2.18	6.28	1060167.0	38707320.25	930
2014-06-16	35.65	36.15	34.65	34.73	-0.91	-2.55	316377.0	11162854.5	339
2014-06-15	34.65	36.85	33.35	35.64	0.57	1.63	1138904.0	40653255.0	1103
2014-06-12	35.5	36.35	34.85	35.07	-0.44	-1.24	647171.0	22892556.25	502
2014-06-11	36.0	36.5	35.0	35.51	-0.49	-1.36	1408605.0	50177196.25	1288
2014-06-10	32.95	36.0	32.95	36.0	3.26	9.96	2357654.0	82416295.95	1381
2014-06-09	31.85	33.05	31.65	32.74	0.41	1.27	846983.0	27549044.8	576
2014-06-08	35.0	35.0	31.15	32.33	-2.25	-6.51	2121390.0	66972406.5	1275
2014-06-05	35.85	35.85	34.0	34.58	-1.42	-3.94	393333.0	13849363.75	276
2014-06-04	36.35	36.35	35.85	36.0	-0.24	-0.66	147365.0	5309001.75	144
2014-06-03	36.65	36.65	35.85	36.24	0.11	0.3	438291.0	15802833.0	358
2014-06-02	35.85	37.65	35.85	36.13	0.27	0.75	1052951.0	38704396.25	912
2014-06-01	36.0	36.15	35.35	35.86	-0.09	-0.25	261720.0	9369385.25	192
2014-05-29	36.5	36.65	35.35	35.95	-0.47	-1.29	342674.0	12349134.75	309
2014-05-28	36.15	36.65	35.85	36.42	0.14	0.39	350717.0	12753182.25	296
2014-05-27	36.35	37.0	36.0	36.28	-0.07	-0.19	437571.0	16002843.75	273
2014-05-26	36.5	37.35	36.35	36.35	-0.04	-0.11	621722.0	22849510.0	390
2014-05-25	36.35	37.0	36.0	36.39	-0.72	-1.94	488901.0	17834334.75	364
2014-05-22	36.85	38.0	36.65	37.11	0.47	1.28	836001.0	31286259.5	605
2014-05-21	36.85	37.0	36.15	36.64	-0.39	-1.05	917991.0	33563571.75	672
2014-05-20	37.35	38.0	35.35	37.03	-0.19	-0.51	1151415.0	42609800.75	643
2014-05-19	39.0	39.0	37.15	37.22	-1.67	-4.29	768611.0	29035894.0	569
2014-05-18	39.15	39.15	38.5	38.89	-0.51	-1.29	417029.0	16193821.0	408
2014-05-15	39.65	39.85	39.0	39.4	0.03	0.08	506181.0	20012961.0	533
2014-05-14	38.65	41.0	38.5	39.37	0.65	1.68	1954131.0	77553660.25	1347
2014-05-13	38.85	39.15	38.5	38.72	-0.24	-0.62	602364.0	23344318.25	451
2014-05-12	38.65	39.5	38.15	38.96	0.57	1.48	1243832.0	48418954.75	814
2014-05-11	37.5	38.5	37.35	38.39	1.02	2.73	1334015.0	50941634.5	971
2014-05-08	37.35	37.85	37.35	37.37	-0.04	-0.11	981356.0	36811594.5	616
2014-05-07	36.85	38.0	36.65	37.41	0.4	1.08	953258.0	35636552.25	764
2014-05-06	37.5	37.65	36.65	37.01	-0.36	-0.96	618365.0	23010846.5	585
2014-05-05	36.65	37.5	36.5	37.37	0.32	0.86	905987.0	33480319.5	767
2014-05-04	37.85	38.35	36.85	37.05	-1.05	-2.76	837915.0	31514321.25	829
2014-05-01	37.35	38.65	37.35	38.1	0.57	1.52	1816862.0	68993266.5	1413
2014-04-30	37.5	38.5	37.35	37.53	-0.14	-0.37	1239266.0	46910626.0	1261
2014-04-29	36.65	39.0	35.5	37.67	0.91	2.48	3507323.0	131151631.5	2513
2014-04-28	37.0	37.35	35.85	36.76	-0.41	-1.1	1457643.0	53125146.5	1176
2014-04-27	36.65	38.65	36.15	37.17	1.1	3.05	2648789.0	98448823.0	2303
2014-04-24	35.35	36.35	35.0	36.07	0.18	0.5	1907300.0	67939932.75	1881
2014-04-23	34.0	36.35	33.65	35.89	2.28	6.78	3889931.0	136863418.75	2559
2014-04-22	33.5	35.0	33.0	33.61	-0.2	-0.59	3353958.0	113367342.4	2983
2014-04-21	31.4	34.15	30.4	33.81	2.5	7.98	5079023.0	164336429.5	3585
2014-04-20	31.2	32.35	31.05	31.31	0.94	3.1	3874283.0	122921633.5	2747
2014-04-17	28.8	30.8	28.65	30.37	1.53	5.31	4716774.0	139861497.4	2698
2014-04-16	29.35	30.0	28.45	28.84	-0.43	-1.47	4334201.0	125620343.9	2994
2014-04-15	28.4	30.75	27.65	29.27	1.3	4.65	8611272.0	252196259.9	5710
2014-04-14	28.8	29.6	27.55	27.97	0.97	3.59	5937003.0	169216314.4	4300
2014-04-13	25.85	27.0	25.35	27.0	2.4	9.76	1774013.0	46738477.7	663
2014-04-10	22.48	24.6	22.48	24.6	2.2	9.82	5977139.0	143052868.8	2970
2014-04-09	22.28	22.88	22.0	22.4	0.2	0.9	1608507.0	36032990.2	888
2014-04-08	22.14	22.34	22.0	22.2	0.0	0.0	594618.0	13183350.2	355
2014-04-07	22.14	22.34	21.94	22.2	0.13	0.59	587559.0	12987747.3	353
2014-04-06	21.88	22.14	21.54	22.07	0.14	0.64	680666.0	14867386.6	487
2014-04-03	22.2	22.28	21.88	21.93	-0.2	-0.9	641396.0	14157342.2	384
2014-04-02	22.14	22.34	22.08	22.13	0.0	0.0	375200.0	8339299.7	242
2014-04-01	22.14	22.34	22.08	22.13	-0.07	-0.32	267023.0	5928236.7	254
2014-03-31	22.48	22.54	22.08	22.2	-0.27	-1.2	392288.0	8747414.5	313
2014-03-30	22.4	22.74	22.4	22.47	0.2	0.9	408492.0	9193604.8	311
2014-03-27	22.6	22.94	22.2	22.27	-0.4	-1.76	759809.0	17133235.4	578
2014-03-26	22.48	23.0	22.34	22.67	0.27	1.21	1012202.0	22962658.1	658
2014-03-25	22.6	22.6	22.2	22.4	-0.07	-0.31	273789.0	6132632.9	231
2014-03-24	22.48	22.54	22.28	22.47	0.07	0.31	342179.0	7668449.7	256
2014-03-23	22.6	22.6	22.34	22.4	-0.07	-0.31	237990.0	5343879.2	189
2014-03-20	22.8	22.94	22.48	22.47	-0.2	-0.88	405833.0	9152532.2	359
2014-03-19	23.0	23.08	22.68	22.67	-0.4	-1.73	860033.0	19620614.9	429
2014-03-18	23.0	23.28	22.8	23.07	0.14	0.61	675978.0	15570069.4	387
2014-03-17	23.2	23.28	22.94	22.93	-0.2	-0.86	461270.0	10655748.3	356
2014-03-16	23.28	23.54	23.08	23.13	0.06	0.26	731789.0	17067650.9	523
2014-03-13	22.94	23.8	22.94	23.07	0.2	0.87	1671836.0	39226496.4	1139
2014-03-12	22.94	23.28	22.74	22.87	-0.2	-0.87	748257.0	17183239.9	572
2014-03-11	23.34	23.54	22.8	23.07	-0.06	-0.26	1043061.0	24283451.8	751
2014-03-10	23.0	23.8	22.8	23.13	0.33	1.45	3182232.0	74217818.0	1971
2014-03-09	22.14	23.2	22.14	22.8	0.8	3.64	2489196.0	56641416.1	1611
2014-03-06	22.0	22.14	21.8	22.0	0.13	0.59	416145.0	9138938.6	339
2014-03-05	21.94	22.34	21.6	21.87	-0.06	-0.27	571415.0	12568634.2	501
2014-03-04	21.74	22.0	21.74	21.93	0.26	1.2	428180.0	9370655.2	336
2014-03-03	22.08	22.08	21.48	21.67	-0.33	-1.5	299193.0	6493704.7	324
2014-03-02	22.2	22.34	21.88	22.0	-0.13	-0.59	295274.0	6531213.8	292
2014-02-27	22.34	22.34	22.08	22.13	-0.2	-0.9	195384.0	4341409.9	194
2014-02-26	22.48	22.48	22.28	22.33	-0.14	-0.62	217569.0	4859722.4	209
2014-02-25	22.54	22.6	22.4	22.47	0.0	0.0	255903.0	5754869.8	235
2014-02-24	22.34	22.68	22.34	22.47	0.07	0.31	560553.0	12626941.4	397
2014-02-23	22.48	22.68	22.34	22.4	0.07	0.31	520634.0	11705964.9	377
2014-02-20	22.34	22.54	22.0	22.33	0.06	0.27	503267.0	11209646.7	400
2014-02-19	22.68	22.74	22.28	22.27	-0.46	-2.02	755354.0	16956946.9	613
2014-02-18	22.48	22.88	22.4	22.73	0.4	1.79	1254894.0	28365023.1	994
2014-02-17	21.94	23.28	21.94	22.33	0.66	3.05	3885090.0	87908093.0	2651
2014-02-16	21.2	21.74	21.14	21.67	0.47	2.22	438549.0	9435238.1	362
2014-02-13	21.48	21.6	21.2	21.2	-0.27	-1.26	245532.0	5239273.9	197
2014-02-12	21.48	21.6	21.4	21.47	0.0	0.0	154496.0	3318897.5	167
2014-02-11	21.68	21.68	21.4	21.47	-0.2	-0.92	299739.0	6436711.7	231
2014-02-10	21.74	22.08	21.54	21.67	0.0	0.0	985391.0	21423614.6	575
2014-02-09	21.48	22.0	21.34	21.67	0.27	1.26	1091696.0	23667171.1	761
2014-02-06	21.4	21.6	21.4	21.4	0.07	0.33	581321.0	12493481.9	421
2014-02-05	21.28	21.4	21.2	21.33	0.0	0.0	349068.0	7431374.5	235
2014-02-04	21.08	21.4	21.0	21.33	-0.14	-0.65	122087.0	2597103.3	127
2014-02-03	21.28	21.54	21.2	21.47	0.14	0.66	120815.0	2578921.1	145
2014-02-02	21.54	21.6	21.28	21.33	-0.2	-0.93	249869.0	5356061.3	166
2014-01-30	21.4	21.6	21.4	21.53	-0.07	-0.32	113277.0	2436774.6	145
2014-01-29	21.68	21.74	21.48	21.6	0.07	0.33	257801.0	5576613.6	228
2014-01-28	21.6	21.94	21.34	21.53	-0.07	-0.32	209658.0	4530548.0	273
2014-01-27	20.8	22.28	20.8	21.6	1.0	4.85	1049301.0	22796185.9	1063
2014-01-26	20.8	20.88	20.54	20.6	-0.4	-1.9	213827.0	4436859.6	226
2014-01-23	21.0	21.2	20.74	21.0	-0.13	-0.62	328187.0	6864588.1	341
2014-01-22	21.8	21.88	19.94	21.13	-0.74	-3.38	497906.0	10509953.4	536
2014-01-21	22.0	22.08	21.8	21.87	0.0	0.0	212654.0	4656834.8	210
2014-01-20	21.8	22.0	21.74	21.87	0.2	0.92	224036.0	4893218.8	196
2014-01-19	21.8	22.0	21.4	21.67	-0.33	-1.5	189584.0	4130316.7	204
2014-01-16	22.14	22.14	21.88	22.0	-0.27	-1.21	313749.0	6913116.6	327
2014-01-15	22.54	22.54	22.14	22.27	-0.26	-1.15	433731.0	9674805.2	405
2014-01-14	22.48	22.88	22.4	22.53	0.0	0.0	377408.0	8532490.2	359
2014-01-13	22.68	22.68	22.4	22.53	-0.2	-0.88	366359.0	8270193.9	330
2014-01-12	22.68	22.88	22.6	22.73	0.06	0.26	344210.0	7815847.4	348
2014-01-09	22.68	22.8	22.6	22.67	-0.06	-0.26	263786.0	5977453.8	235
2014-01-08	22.68	22.94	22.54	22.73	0.0	0.0	542838.0	12368128.7	391
2014-01-07	22.74	22.74	22.54	22.73	0.13	0.58	312771.0	7086788.8	230
2014-01-06	22.68	22.8	22.48	22.6	-0.13	-0.57	276740.0	6262823.6	276
2014-01-05	23.0	23.0	22.68	22.73	-0.34	-1.47	395193.0	8993827.1	328
2014-01-02	23.2	23.2	22.88	23.07	-0.2	-0.86	541886.0	12471445.4	426
2014-01-01	23.54	23.6	23.14	23.27	-0.2	-0.85	666995.0	15570492.3	551
2013-12-31	23.08	23.68	22.94	23.47	0.4	1.73	1647360.0	38570553.0	1136
2013-12-30	23.2	23.2	22.88	23.07	0.0	0.0	493884.0	11390384.1	410
2013-12-29	23.14	23.14	22.8	23.07	0.07	0.3	351690.0	8087201.1	284
2013-12-26	23.08	23.2	22.94	23.0	-0.27	-1.16	532980.0	12310975.2	312
2013-12-25	23.2	23.28	22.94	23.27	0.14	0.61	445788.0	10312922.6	346
2013-12-24	23.14	23.28	22.8	23.13	0.13	0.57	391158.0	9010656.5	276
2013-12-23	23.48	23.48	22.94	23.0	-0.33	-1.41	572499.0	13290070.3	388
2013-12-22	23.2	23.54	23.2	23.33	0.13	0.56	1151091.0	26926222.6	571
2013-12-19	23.28	23.54	23.0	23.2	0.07	0.3	747717.0	17417942.3	578
2013-12-18	22.94	23.34	22.68	23.13	0.26	1.14	564602.0	13018665.8	512
2013-12-17	23.48	23.6	22.88	22.87	-0.6	-2.56	715725.0	16556229.6	664
2013-12-16	22.74	23.88	22.74	23.47	0.8	3.53	1423485.0	33345481.0	1062
2013-12-15	22.2	22.8	22.2	22.67	0.54	2.44	866636.0	19571383.3	625
2013-12-12	22.0	22.34	21.74	22.13	0.2	0.91	306257.0	6767267.6	281
2013-12-11	21.88	22.0	21.74	21.93	0.0	0.0	156083.0	3415766.0	178
2013-12-10	22.08	22.08	21.94	21.93	-0.2	-0.9	132446.0	2915893.9	149
2013-12-09	22.2	22.28	22.08	22.13	0.06	0.27	164684.0	3647391.5	167
2013-12-08	22.14	22.6	22.08	22.07	0.14	0.64	359657.0	8008496.0	334
2013-12-05	22.0	22.14	21.88	21.93	0.0	0.0	82077.0	1804458.7	115
2013-12-04	21.88	22.14	21.74	21.93	0.13	0.6	222947.0	4901185.4	253
2013-12-03	21.88	22.48	21.8	21.8	-0.13	-0.59	570992.0	12638653.4	488
2013-12-02	22.0	22.08	21.88	21.93	-0.07	-0.32	145464.0	3193636.8	177
2013-12-01	22.2	22.2	21.94	22.0	0.0	0.0	298049.0	6565693.0	285
2013-11-28	22.2	22.4	22.0	22.0	-0.2	-0.9	171723.0	3809727.8	228
2013-11-27	22.28	22.34	22.14	22.2	0.0	0.0	182478.0	4062433.8	199
2013-11-26	22.4	22.6	22.2	22.2	-0.2	-0.89	324792.0	7292561.1	303
2013-11-25	22.34	22.48	22.2	22.4	0.0	0.0	166556.0	3717848.0	153
2013-11-24	22.54	22.54	22.4	22.4	-0.13	-0.58	194214.0	4366553.8	169
2013-11-21	22.68	22.74	22.48	22.53	-0.07	-0.31	186987.0	4216017.2	175
2013-11-20	22.54	22.74	22.54	22.6	0.0	0.0	213570.0	4838545.9	188
2013-11-19	22.74	22.74	22.34	22.6	-0.13	-0.57	399522.0	8993706.7	281
2013-11-18	22.74	22.8	22.6	22.73	-0.07	-0.31	231569.0	5257611.6	232
2013-11-17	22.8	22.94	22.74	22.8	0.0	0.0	309650.0	7055662.3	291
2013-11-14	22.8	23.0	22.74	22.8	-0.07	-0.31	325349.0	7434796.9	320
2013-11-13	22.8	23.2	22.68	22.87	0.14	0.62	904520.0	20748216.6	697
2013-11-12	23.2	23.2	22.74	22.73	-0.34	-1.47	733070.0	16824777.8	521
2013-11-11	23.0	23.28	23.0	23.07	-0.06	-0.26	588068.0	13594759.6	434
2013-11-10	23.08	23.14	22.94	23.13	0.13	0.57	301482.0	6951833.1	286
2013-11-07	23.28	23.28	23.0	23.0	-0.13	-0.56	474207.0	10953948.7	396
2013-11-06	23.08	23.4	23.08	23.13	0.06	0.26	546998.0	12703051.8	472
2013-11-05	22.68	23.28	22.68	23.07	-0.06	-0.26	807911.0	18624446.8	500
2013-11-04	23.2	23.28	23.08	23.13	-0.07	-0.3	175067.0	4055434.8	181
2013-11-03	23.28	23.54	23.2	23.2	0.07	0.3	314550.0	7345396.5	224
2013-10-31	23.48	23.48	23.14	23.13	-0.4	-1.7	547362.0	12769027.3	443
2013-10-30	23.94	23.94	23.54	23.53	-0.4	-1.67	699389.0	16583809.1	624
2013-10-29	23.68	24.34	23.48	23.93	0.26	1.1	2046023.0	48890645.3	1376
2013-10-28	23.0	23.74	23.0	23.67	0.67	2.91	1478990.0	34614640.3	1071
2013-10-27	22.94	23.08	22.74	23.0	0.07	0.31	325698.0	7487210.0	262
2013-10-24	23.08	23.2	22.94	22.93	-0.14	-0.61	369498.0	8506357.0	329
2013-10-23	23.08	23.2	22.88	23.07	0.07	0.3	445980.0	10279090.9	371
2013-10-22	22.6	23.28	22.48	23.0	0.4	1.77	567726.0	12983434.8	474
2013-10-21	22.54	22.68	22.48	22.6	0.07	0.31	275553.0	6223455.2	278
2013-10-20	22.54	22.88	22.48	22.53	0.26	1.17	445742.0	10082269.3	389
2013-10-10	22.28	22.34	22.14	22.27	-0.06	-0.27	387510.0	8611088.1	443
2013-10-09	22.34	22.6	22.2	22.33	-0.14	-0.62	447296.0	10008230.6	475
2013-10-08	22.54	22.6	22.14	22.47	-0.13	-0.58	401147.0	8975469.2	437
2013-10-07	22.68	23.14	22.48	22.6	-0.07	-0.31	671469.0	15297504.4	764
2013-10-06	23.2	23.34	21.4	22.67	-0.66	-2.83	1061897.0	23825617.0	1038
2013-10-03	23.54	23.6	23.28	23.33	-0.27	-1.14	389912.0	9140969.3	406
2013-10-02	23.74	23.88	23.54	23.6	0.0	0.0	565356.0	13401031.0	486
2013-10-01	23.6	23.74	23.54	23.6	-0.13	-0.55	544395.0	12851777.0	431
2013-09-30	23.68	23.88	23.6	23.73	0.0	0.0	409241.0	9709463.2	410
2013-09-29	23.8	24.0	23.6	23.73	-0.07	-0.29	428349.0	10180914.6	460
2013-09-26	24.14	24.28	23.68	23.8	-0.33	-1.37	1047831.0	25032222.0	854
2013-09-25	23.68	24.4	23.68	24.13	0.4	1.69	1862627.0	44950790.6	1153
2013-09-24	23.94	23.94	23.34	23.73	-0.07	-0.29	768300.0	18259961.2	682
2013-09-19	24.14	24.2	23.8	23.8	-0.2	-0.83	854691.0	20480888.9	733
2013-09-18	24.2	24.34	23.8	24.0	-0.13	-0.54	1195305.0	28823895.6	898
2013-09-17	24.0	24.54	23.94	24.13	0.13	0.54	1533752.0	37146278.7	1147
2013-09-16	23.88	24.14	23.68	24.0	0.13	0.54	1959914.0	47009510.5	1296
2013-09-15	24.68	24.68	23.34	23.87	0.07	0.29	3300222.0	78866328.5	2564
2013-09-12	23.14	24.2	22.94	23.8	0.53	2.28	3961338.0	94170756.6	2760
2013-09-11	25.85	25.85	23.14	23.27	-2.4	-9.35	6261480.0	151214268.2	5084
2013-09-10	27.35	27.35	25.6	25.67	-0.33	-1.27	4553918.0	119646758.8	3253
2013-09-09	27.6	27.65	25.65	26.0	-1.6	-5.8	1495233.0	39533061.0	1574
2013-09-08	28.55	28.95	27.6	27.6	-0.4	-1.43	1070156.0	30241340.0	985
2013-09-05	27.75	29.15	27.6	28.0	-0.2	-0.71	1424597.0	40229493.3	1637
2013-09-04	29.65	30.2	28.2	28.2	-1.93	-6.41	1413890.0	41705946.0	1343
2013-09-03	31.95	31.95	29.4	30.13	-1.67	-5.25	1700418.0	51834430.5	1557
2013-09-02	32.15	32.25	31.55	31.8	0.0	0.0	2017116.0	64453688.1	1765
2013-09-01	32.05	32.25	31.55	31.8	0.2	0.63	2306912.0	73644912.0	2102
2013-08-29	31.4	32.0	31.2	31.6	0.6	1.94	568550.0	17978086.1	621
2013-08-28	29.75	32.4	29.75	31.0	-0.67	-2.12	851204.0	26904200.2	909
2013-08-27	33.65	34.0	30.95	31.67	-2.5	-7.32	1029908.0	33327779.35	1157
2013-08-26	34.15	34.5	33.5	34.17	0.0	0.0	939752.0	31933925.5	830
2013-08-25	35.35	35.5	33.35	34.17	-1.0	-2.84	1392635.0	47668437.5	1540
2013-08-22	34.65	37.5	34.65	35.17	0.17	0.49	3694638.0	133352165.0	2793
2013-08-21	33.35	35.35	33.15	35.0	1.67	5.01	1455704.0	50102626.1	1348
2013-08-20	33.35	34.65	32.8	33.33	0.0	0.0	1504326.0	50502632.3	1551
2013-08-19	34.65	35.0	33.2	33.33	-2.0	-5.66	2012528.0	68478381.0	1857
2013-08-18	34.5	35.65	34.0	35.33	0.83	2.41	1974281.0	69221398.25	1658
2013-08-15	31.95	34.85	31.85	34.5	2.57	8.05	3377811.0	113614894.85	2379
2013-08-14	32.6	32.6	31.8	31.93	-0.74	-2.27	718553.0	23099834.0	686
2013-08-13	33.35	33.35	32.45	32.67	-0.46	-1.39	733196.0	24128190.3	840
2013-08-05	31.85	33.15	31.75	33.13	1.46	4.61	1536048.0	49816936.2	1181
2013-08-04	32.0	32.0	31.45	31.67	-0.33	-1.03	932706.0	29581069.4	753
2013-08-01	31.05	32.0	30.95	32.0	0.8	2.56	712409.0	22410897.6	521
2013-07-31	31.25	31.25	30.8	31.2	-0.13	-0.41	362789.0	11277821.6	317
2013-07-30	31.4	31.55	31.15	31.33	0.13	0.42	328662.0	10289299.7	202
2013-07-29	31.45	31.6	31.15	31.2	-0.2	-0.64	174660.0	5469324.5	193
2013-07-28	31.55	31.75	31.25	31.4	0.0	0.0	339434.0	10698233.4	276
2013-07-25	31.35	31.85	31.15	31.4	0.13	0.42	1017609.0	32077737.4	690
2013-07-24	30.8	31.8	30.45	31.27	0.6	1.96	1518521.0	47429964.6	1135
2013-07-23	31.2	31.2	30.4	30.67	-0.53	-1.7	549705.0	16959865.8	574
2013-07-22	31.6	31.85	30.95	31.2	-0.27	-0.86	835754.0	26212150.1	575
2013-07-21	31.15	32.0	31.05	31.47	0.27	0.87	434895.0	13675437.8	468
2013-07-18	31.65	32.0	31.2	31.2	-0.53	-1.67	627167.0	19783616.6	561
2013-07-17	31.8	31.95	31.65	31.73	0.0	0.0	239240.0	7598095.0	274
2013-07-16	32.0	32.2	31.65	31.73	-0.14	-0.44	488684.0	15620316.5	413
2013-07-15	31.85	32.15	31.6	31.87	-0.06	-0.19	320882.0	10217159.9	319
2013-07-14	32.15	32.2	31.85	31.93	-0.2	-0.62	173918.0	5563989.7	246
2013-07-11	32.25	32.4	31.85	32.13	-0.2	-0.62	343721.0	11034171.8	389
2013-07-10	32.4	32.65	32.25	32.33	-0.14	-0.43	260486.0	8458176.8	273
2013-07-09	32.25	32.75	32.0	32.47	0.2	0.62	1337196.0	43364356.0	1155
2013-07-08	32.35	32.4	32.05	32.27	-0.13	-0.4	378657.0	12190622.4	415
2013-07-07	32.55	32.65	32.15	32.4	0.13	0.4	433478.0	14043874.4	505
2013-07-04	32.6	32.8	32.2	32.27	0.4	1.26	791136.0	25753536.0	878
2013-07-03	32.65	33.05	31.85	31.87	-0.8	-2.45	1150644.0	37682556.8	1201
2013-07-02	32.35	32.8	32.15	32.67	0.4	1.24	599199.0	19424407.2	540
2013-07-01	32.4	32.65	32.15	32.27	0.27	0.84	523194.0	16911031.6	504
2013-06-30	31.75	32.95	31.75	32.0	0.27	0.85	1084884.0	34963879.6	971
2013-06-26	33.15	33.25	31.75	31.73	-1.27	-3.85	839088.0	27317424.8	1131
2013-06-25	33.0	34.35	32.95	33.0	0.2	0.61	1863968.0	62363576.85	1920
2013-06-24	33.15	33.5	32.75	32.8	-0.47	-1.41	776016.0	25605863.7	884
2013-06-23	33.05	33.65	33.05	33.27	0.2	0.6	1000479.0	33350178.8	1149
2013-06-22	32.65	33.5	32.15	33.07	0.07	0.21	2294180.0	75732622.6	1935
2013-06-19	34.0	34.15	33.0	33.0	-0.67	-1.99	1304334.0	43827596.2	1386
2013-06-18	33.65	34.65	33.15	33.67	0.0	0.0	2396379.0	81319818.75	2220
2013-06-17	31.85	34.35	31.65	33.67	2.2	6.99	2901366.0	94599325.0	2610
2013-06-16	30.65	32.4	30.65	31.47	0.4	1.29	2762181.0	87586349.8	2872
2013-06-15	33.05	33.25	31.05	31.07	-3.43	-9.94	4511958.0	144835733.5	4834
2013-06-12	34.65	35.15	33.85	34.5	-0.33	-0.95	1604769.0	55452009.25	2048
2013-06-11	35.35	35.85	34.5	34.83	-0.5	-1.42	2303153.0	80994102.5	2656
2013-06-10	37.65	38.5	35.0	35.33	-2.67	-7.03	5209211.0	191839317.75	5751
2013-06-09	34.85	38.0	34.35	38.0	3.33	9.6	2808813.0	102056519.25	2546
2013-06-08	35.0	36.0	34.0	34.67	0.0	0.0	1809740.0	63610440.25	1720
2013-06-05	34.85	36.65	33.85	34.67	-0.16	-0.46	2879483.0	102397234.5	3234
2013-06-04	36.65	37.35	34.35	34.83	-1.34	-3.7	3221528.0	114575138.0	3633
2013-06-03	32.95	36.15	32.65	36.17	3.24	9.84	3150420.0	110054171.3	2428
2013-06-02	33.05	33.15	32.65	32.93	-0.14	-0.42	830306.0	27295370.8	1084
2013-06-01	32.65	33.65	32.35	33.07	0.07	0.21	1030443.0	34073830.35	1197
2013-05-29	33.85	34.65	32.8	33.0	-1.0	-2.94	1570938.0	52651763.2	1910
2013-05-28	33.85	35.85	33.2	34.0	0.33	0.98	3034368.0	105224303.65	2729
2013-05-27	32.2	34.35	32.2	33.67	1.4	4.34	1995329.0	66841523.25	1961
2013-05-26	32.55	33.25	32.25	32.27	-0.2	-0.62	728246.0	23875352.6	954
2013-05-25	32.75	32.85	32.2	32.47	-0.13	-0.4	521988.0	17005889.3	800
2013-05-22	33.65	33.85	32.45	32.6	-0.73	-2.19	1449633.0	47866542.45	2018
2013-05-21	31.0	34.0	30.85	33.33	2.26	7.27	2530269.0	82897011.1	2475
2013-05-20	31.45	31.55	30.65	31.07	-0.33	-1.05	885897.0	27528260.8	1174
2013-05-19	32.05	32.15	30.85	31.4	-0.27	-0.85	1160799.0	36771493.8	1435
2013-05-18	30.65	32.05	30.65	31.67	1.87	6.28	1380344.0	43223429.0	1328
2013-05-15	27.45	30.0	25.4	29.8	1.6	5.67	2482262.0	66270988.0	2341
2013-05-14	31.45	31.95	28.05	28.2	-2.93	-9.41	1897601.0	57362839.3	1941
2013-05-13	31.35	32.85	30.0	31.13	-1.14	-3.53	2185764.0	68834330.7	2386
2013-05-12	34.35	34.85	32.05	32.27	-1.9	-5.56	2367773.0	79002073.85	2591
2013-05-11	34.35	34.65	33.35	34.17	0.0	0.0	1534581.0	52216784.5	1464
2013-05-08	34.65	35.15	33.85	34.17	-0.16	-0.47	1430897.0	49077514.5	1876
2013-05-07	32.65	35.15	32.55	34.33	1.6	4.89	2847950.0	96640270.5	2288
2013-05-06	32.85	33.15	32.2	32.73	-0.07	-0.21	621219.0	20324900.2	686
2013-05-05	33.35	33.85	32.75	32.8	-0.4	-1.2	948626.0	31477279.9	1204
2013-05-04	32.4	33.85	32.4	33.2	0.93	2.88	2180123.0	72327401.25	1866
2013-05-01	31.65	32.8	31.4	32.27	0.07	0.22	1337465.0	42982622.0	1499
2013-04-30	32.25	32.85	32.15	32.2	-0.33	-1.01	799935.0	26006801.0	921
2013-04-29	32.25	33.0	32.15	32.53	0.33	1.02	1605407.0	52336792.5	1657
2013-04-28	31.55	32.85	31.45	32.2	0.87	2.78	2108436.0	67943339.5	2431
2013-04-27	30.35	31.85	30.2	31.33	1.13	3.74	2636937.0	82009202.4	2444
2013-04-24	30.15	31.35	29.8	30.2	0.13	0.43	2676755.0	81905853.5	3415
2013-04-23	32.45	32.75	30.05	30.07	-2.2	-6.82	5474765.0	173558544.2	6075
2013-04-22	29.4	32.25	29.35	32.27	2.94	10.02	4075820.0	126892598.4	3100
2013-04-21	28.65	29.85	28.65	29.33	0.66	2.3	1591883.0	46704218.9	1394
2013-04-20	27.65	29.15	27.65	28.67	1.07	3.88	1557332.0	44650890.2	1392
2013-04-17	29.15	29.95	26.25	27.6	-1.53	-5.25	3488570.0	99799717.1	3354
2013-04-16	28.15	30.65	28.05	29.13	0.0	0.0	2088516.0	61183384.1	1958
2013-04-15	28.45	29.65	27.6	29.13	0.53	1.85	2824052.0	81428362.6	2551
2013-04-14	28.15	30.15	27.65	28.6	0.67	2.4	5105225.0	149256184.6	4222
2013-04-13	25.45	27.95	25.45	27.93	2.53	9.96	4324469.0	119454766.9	2187
2013-04-10	24.74	25.65	24.6	25.4	0.33	1.32	1210602.0	30384780.5	848
2013-04-09	25.15	25.45	24.74	25.07	0.14	0.56	1670453.0	41926043.1	956
2013-04-08	24.54	25.35	24.08	24.93	0.66	2.72	2482547.0	61644285.3	1757
2013-04-07	23.28	24.8	23.2	24.27	1.0	4.3	3130794.0	75670378.4	2063
2013-04-06	23.34	23.54	23.08	23.27	-0.33	-1.4	727526.0	16941253.3	516
2013-04-03	23.68	23.88	23.28	23.6	0.07	0.3	1190700.0	27998816.0	771
2013-04-02	22.94	23.74	22.94	23.53	0.66	2.89	1176033.0	27501584.7	923
2013-04-01	22.74	23.28	22.6	22.87	0.34	1.51	815130.0	18695597.8	631
2013-03-31	22.74	22.8	22.0	22.53	-0.14	-0.62	351503.0	7923335.5	358
2013-03-30	22.88	23.14	22.28	22.67	-0.26	-1.13	679941.0	15532868.5	618
2013-03-27	23.14	23.14	22.74	22.93	-0.2	-0.86	554565.0	12727169.6	364
2013-03-26	23.14	23.48	22.94	23.13	-0.14	-0.6	456846.0	10614811.1	350
2013-03-25	23.34	23.68	23.28	23.27	-0.13	-0.56	581828.0	13631285.1	449
2013-03-24	23.8	23.94	23.28	23.4	-0.33	-1.39	1035237.0	24438452.6	764
2013-03-23	22.94	24.0	22.68	23.73	1.06	4.68	1500060.0	34941698.6	1164
2013-03-20	22.54	22.94	22.54	22.67	0.14	0.62	583635.0	13272002.9	524
2013-03-19	22.08	22.8	22.08	22.53	0.53	2.41	1760067.0	39607936.3	1293
2013-03-18	22.0	22.14	21.8	22.0	-0.07	-0.32	898998.0	19741860.0	688
2013-03-17	22.28	22.28	21.94	22.07	0.0	0.0	1010456.0	22330812.8	725
2013-03-16	22.08	22.34	22.0	22.07	-0.06	-0.27	853424.0	18897541.1	754
2013-03-13	21.88	22.2	21.68	22.13	0.0	0.0	937116.0	20590346.3	768
2013-03-12	22.74	22.74	21.74	22.13	-0.74	-3.24	1454637.0	32289238.0	1020
2013-03-11	23.0	23.0	22.68	22.87	-0.2	-0.87	941840.0	21539836.0	628
2013-03-10	23.08	23.54	22.8	23.07	0.07	0.3	984093.0	22809705.4	793
2013-03-09	22.94	23.2	22.8	23.0	0.13	0.57	560775.0	12917096.6	444
2013-03-06	22.94	23.14	22.8	22.87	-0.06	-0.26	671621.0	15425532.2	514
2013-03-05	22.74	23.08	22.48	22.93	0.06	0.26	428352.0	9759538.1	386
2013-03-04	22.88	22.94	22.6	22.87	-0.26	-1.12	419060.0	9534961.8	434
2013-03-03	23.48	23.54	22.74	23.13	-0.34	-1.45	600582.0	13859840.9	610
2013-03-02	22.8	23.74	22.74	23.47	0.87	3.85	1301489.0	30333304.8	1119
2013-02-27	22.74	22.94	22.48	22.6	-0.13	-0.57	596463.0	13532547.3	526
2013-02-26	23.2	23.2	22.68	22.73	-0.34	-1.47	393093.0	8959959.1	441
2013-02-25	23.48	23.48	23.0	23.07	-0.4	-1.7	296771.0	6885463.9	363
2013-02-24	23.94	23.94	23.2	23.47	-0.46	-1.92	510042.0	11977148.6	517
2013-02-23	24.0	24.0	23.6	23.93	-0.07	-0.29	380580.0	9071892.1	392
2013-02-20	24.28	24.28	23.94	24.0	-0.2	-0.83	596390.0	14334661.1	583
2013-02-19	24.4	24.88	23.88	24.2	-0.27	-1.1	1378161.0	33560728.2	964
2013-02-18	23.74	24.88	23.48	24.47	0.6	2.51	2280548.0	55555232.4	1887
2013-02-17	22.74	24.68	22.4	23.87	1.07	4.69	2805779.0	66561585.4	2125
2013-02-16	22.68	22.94	22.68	22.8	0.27	1.2	704412.0	16037066.6	536
2013-02-13	22.48	22.94	22.08	22.53	-0.14	-0.62	1113008.0	25127073.6	908
2013-02-12	22.34	22.68	21.68	22.67	0.34	1.52	1139184.0	25072782.0	743
2013-02-11	22.4	22.8	22.28	22.33	-0.2	-0.89	660533.0	14853414.3	598
2013-02-10	22.88	22.94	22.2	22.53	-0.4	-1.74	463193.0	10462653.5	455
2013-02-09	22.88	23.54	22.8	22.93	0.13	0.57	994799.0	23050138.4	804
2013-02-06	23.6	23.68	22.8	22.8	-0.73	-3.1	825696.0	19260939.0	658
2013-02-05	24.4	24.4	23.08	23.53	-0.87	-3.57	860706.0	20521860.5	682
2013-02-04	24.94	24.94	24.4	24.4	-0.47	-1.89	657981.0	16257350.9	477
2013-02-03	25.15	25.2	24.68	24.87	-0.13	-0.52	766824.0	19078345.3	641
2013-02-02	24.4	25.35	24.34	25.0	0.6	2.46	1580525.0	39374138.5	1089
2013-01-30	24.6	24.68	24.34	24.4	-0.07	-0.29	467865.0	11464605.2	420
2013-01-29	24.6	24.68	24.34	24.47	-0.06	-0.24	474828.0	11634708.4	470
2013-01-28	24.6	24.74	24.54	24.53	-0.2	-0.81	408447.0	10061191.6	377
2013-01-27	24.88	24.94	24.34	24.73	-0.2	-0.8	603504.0	14909547.7	468
2013-01-26	24.74	25.0	24.48	24.93	0.4	1.63	634490.0	15710437.8	554
2013-01-23	24.94	24.94	24.4	24.53	-0.4	-1.6	484481.0	12000358.4	414
2013-01-22	25.35	25.35	24.88	24.93	-0.47	-1.85	689321.0	17279212.1	519
2013-01-21	25.2	25.4	25.0	25.4	0.2	0.79	703548.0	17710190.5	576
2013-01-20	25.05	26.0	24.8	25.2	0.13	0.52	2031869.0	51315546.8	1147
2013-01-19	24.94	25.2	24.6	25.07	0.2	0.8	804302.0	20040900.7	634
2013-01-16	24.88	25.2	24.88	24.87	-0.06	-0.24	432206.0	10805290.9	472
2013-01-15	25.35	25.45	24.68	24.93	-0.47	-1.85	710414.0	17813091.7	584
2013-01-14	25.05	25.55	25.05	25.4	0.0	0.0	717531.0	18137550.8	662
2013-01-13	26.0	26.0	25.4	25.4	-0.8	-3.05	1146977.0	29373982.8	946
2013-01-12	26.15	26.35	25.4	26.2	0.13	0.5	1253231.0	32385394.5	1008
2013-01-09	26.2	26.65	25.95	26.07	-0.13	-0.5	1227026.0	32182165.1	1222
2013-01-08	27.0	27.0	25.75	26.2	-0.8	-2.96	2023757.0	53142069.2	1632
2013-01-07	27.25	27.6	26.95	27.0	-0.2	-0.74	1166739.0	31650319.4	1149
2013-01-06	27.95	28.25	26.85	27.2	-0.8	-2.86	2661299.0	72984713.9	2508
2013-01-05	30.4	30.45	27.8	28.0	-2.6	-8.5	3468267.0	100478255.2	3052
2013-01-02	31.45	31.85	29.8	30.6	-0.73	-2.33	3012548.0	92055695.2	2326
2013-01-01	32.05	32.2	31.35	31.33	-0.6	-1.88	2233946.0	70891054.6	1632
2012-12-31	32.0	32.35	31.35	31.93	0.13	0.41	1643865.0	52322708.1	1089
2012-12-30	31.8	32.25	31.4	31.8	0.07	0.22	2311497.0	73677313.3	1412
2012-12-29	31.35	31.8	31.35	31.73	0.13	0.41	1539300.0	48492063.5	923
2012-12-26	31.45	31.65	30.75	31.6	0.07	0.22	2220702.0	69450609.5	1608
2012-12-25	32.2	32.25	31.45	31.53	-0.74	-2.29	1793592.0	57200304.8	1591
2012-12-24	32.45	34.15	32.15	32.27	-0.26	-0.8	6520083.0	214068125.25	3880
2012-12-23	32.45	33.05	31.85	32.53	0.13	0.4	3948014.0	128040292.8	2309
2012-12-22	32.25	32.95	31.95	32.4	0.07	0.22	1947209.0	62774930.8	1048
2012-12-19	32.45	32.45	32.05	32.33	-0.07	-0.22	1078272.0	34823006.1	816
2012-12-18	32.65	32.95	32.15	32.4	-0.33	-1.01	2217524.0	72157828.3	1553
2012-12-17	32.6	33.2	32.4	32.73	0.06	0.18	2409990.0	78981331.6	1555
2012-12-16	32.45	33.25	32.25	32.67	0.14	0.43	2183217.0	71353977.0	1679
2012-12-15	33.2	33.35	32.4	32.53	-0.4	-1.21	3047307.0	99608584.3	2064
2012-12-12	32.35	33.25	32.15	32.93	0.8	2.49	3463058.0	113095129.6	2539
2012-12-11	32.4	32.45	31.85	32.13	-0.07	-0.22	1774926.0	56925929.0	1897
2012-12-10	32.0	33.2	31.85	32.2	0.13	0.41	3217802.0	104676445.8	3042
2012-12-09	32.25	32.35	31.85	32.07	0.0	0.0	1410456.0	45233730.0	1436
2012-12-08	31.65	32.4	31.45	32.07	0.0	0.0	1515848.0	48687137.5	1573
2012-12-05	32.0	32.6	31.65	32.07	0.0	0.0	2432583.0	78359992.1	2401
2012-12-04	34.15	34.15	32.05	32.07	-2.43	-7.04	4548447.0	149209796.55	4669
2012-12-03	31.55	34.65	31.55	34.5	2.77	8.73	4387970.0	143402413.65	3575
2012-12-02	32.0	32.05	31.45	31.73	-0.34	-1.06	2603439.0	82652308.6	2536
2012-12-01	32.65	33.0	31.95	32.07	-0.2	-0.62	3331137.0	107969424.5	2868
2012-11-28	32.65	33.15	31.6	32.27	0.27	0.84	2323848.0	75311884.3	2835
2012-11-27	32.15	35.35	30.65	32.0	-1.0	-3.03	4859121.0	161149708.35	5643
2012-11-26	35.5	36.35	33.0	33.0	-3.67	-10.01	1531995.0	52118782.35	1638
2012-11-25	40.85	40.85	36.65	36.67	-4.0	-9.84	2074196.0	79931782.75	2312
2012-11-24	39.35	41.65	39.35	40.67	0.34	0.84	2108804.0	85739367.0	2620
2012-11-21	41.85	42.65	40.35	40.33	-4.34	-9.72	2731716.0	112910370.75	3008
2012-11-20	51.7	52.7	44.65	44.67	-4.83	-9.76	3156230.0	146148851.0	2988
2012-11-19	49.15	49.5	47.35	49.5	4.5	10.0	1359056.0	66829675.25	1123
2012-11-18	42.5	45.35	42.15	45.0	2.67	6.31	1936412.0	83641820.25	1533
2012-11-17	40.65	42.65	40.65	42.33	1.0	2.42	892605.0	37169148.25	1003
2012-11-14	42.35	44.0	40.65	41.33	-0.84	-1.99	2457632.0	103810061.75	2194
2012-11-13	43.35	44.65	41.35	42.17	-1.5	-3.43	2147769.0	93077415.0	2300
2012-11-12	43.0	44.0	41.85	43.67	0.5	1.16	2479709.0	105990680.25	2754
2012-11-11	39.35	43.15	39.35	43.17	3.17	7.93	2552109.0	103422492.25	2248
2012-11-10	38.65	40.15	38.5	40.0	1.17	3.01	1463943.0	57996083.75	1423
2012-11-07	37.85	39.15	37.0	38.83	1.0	2.64	2251967.0	85637040.25	2250
2012-11-06	38.65	39.35	37.5	37.83	-0.84	-2.17	2290092.0	87284798.0	2176
2012-11-05	36.5	38.65	36.35	38.67	1.67	4.51	2372627.0	88525001.0	1970
2012-11-04	36.65	37.85	35.65	37.0	0.33	0.9	3945645.0	145203296.25	3350
2012-11-03	33.65	37.15	33.5	36.67	2.5	7.32	2615375.0	92079952.5	2198
2012-10-24	32.65	35.65	31.35	34.17	0.97	2.92	4100120.0	140088422.45	3586
2012-10-23	36.5	36.5	32.95	33.2	-2.8	-7.78	4982313.0	170961019.15	4327
2012-10-22	34.0	36.15	33.15	36.0	2.0	5.88	6418131.0	221623819.3	5591
2012-10-21	31.45	34.0	31.35	34.0	3.0	9.68	6237120.0	205389461.25	4605
2012-10-20	30.55	31.95	30.0	31.0	-0.13	-0.42	4488242.0	139969781.0	2878
2012-10-17	31.0	31.45	30.8	31.13	0.2	0.65	2810369.0	87226653.5	2279
2012-10-16	29.6	31.35	29.25	30.93	1.26	4.25	4234632.0	128009423.8	3609
2012-10-15	30.2	30.65	28.85	29.67	-0.8	-2.63	5725391.0	171105625.6	5285
2012-10-14	32.95	33.15	29.6	30.47	-2.4	-7.3	6081806.0	185875166.1	5613
2012-10-13	32.35	33.2	30.65	32.87	0.07	0.21	2989571.0	96275668.6	2873
2012-10-10	32.65	33.2	31.05	32.8	0.6	1.86	6184562.0	199650713.0	5264
2012-10-09	29.6	32.25	29.55	32.2	2.53	8.53	6594087.0	204658378.0	5433
2012-10-08	29.0	31.0	28.45	29.67	0.8	2.77	6871010.0	203179607.3	5608
2012-10-07	26.2	28.85	26.2	28.87	2.6	9.9	8612202.0	240885470.3	3919
2012-10-06	25.35	26.35	25.25	26.27	1.2	4.79	3218367.0	82637767.7	1268
2012-10-03	25.35	25.75	24.88	25.07	-0.06	-0.24	1504712.0	38008042.8	1197
2012-10-02	25.05	25.55	24.74	25.13	0.06	0.24	2149172.0	54197754.8	1249
2012-10-01	25.05	25.35	24.74	25.07	0.14	0.56	1547375.0	38732689.5	1056
2012-09-30	25.05	25.8	24.48	24.93	-0.07	-0.28	1769760.0	44274162.0	1374
2012-09-29	25.55	27.05	24.2	25.0	-0.53	-2.08	4037781.0	104892155.5	2893
2012-09-26	26.8	27.35	25.05	25.53	-1.07	-4.02	5127350.0	136605574.3	3673
2012-09-25	26.6	26.85	25.75	26.6	0.2	0.76	3980034.0	104638650.1	2256
2012-09-24	26.15	26.85	24.68	26.4	0.4	1.54	4627533.0	119686157.8	2883
2012-09-22	25.75	26.75	25.35	26.0	0.4	1.56	6289427.0	163539912.8	3528
2012-09-19	25.65	26.8	25.15	25.6	-0.07	-0.27	4339242.0	111445679.8	2931
2012-09-18	25.15	26.95	24.68	25.67	0.47	1.87	3687926.0	94769279.4	2187
2012-09-17	24.68	25.55	24.6	25.2	0.67	2.73	2248028.0	56417942.4	1507
2012-09-16	24.34	25.95	24.0	24.53	0.2	0.82	3167586.0	78765883.5	1861
2012-09-15	24.48	24.48	23.94	24.33	0.2	0.83	1063325.0	25714796.4	813
2012-09-12	24.54	24.68	23.94	24.13	-0.14	-0.58	694787.0	16870237.8	530
2012-09-11	24.28	24.6	24.0	24.27	0.27	1.13	733751.0	17809897.0	636
2012-09-10	24.34	24.94	23.88	24.0	-0.33	-1.36	1423494.0	34698277.7	1171
2012-09-09	25.15	25.35	24.14	24.33	-0.94	-3.72	1874043.0	46316835.6	1409
2012-09-08	25.0	26.05	24.74	25.27	0.4	1.61	2457180.0	62409588.2	1531
2012-09-05	24.88	25.05	24.68	24.87	-0.06	-0.24	680720.0	16877605.9	520
2012-09-04	25.0	25.2	24.54	24.93	0.0	0.0	1167237.0	28993684.6	896
2012-09-03	25.15	25.35	24.74	24.93	-0.2	-0.8	1078482.0	26919441.1	898
2012-09-02	24.68	25.65	24.08	25.13	0.46	1.86	2697137.0	67301129.3	2034
2012-09-01	27.2	27.4	24.68	24.67	-2.73	-9.96	5009523.0	129746509.2	3045
2012-08-29	25.45	27.65	25.05	27.4	2.13	8.43	2927316.0	77830319.3	1780
2012-08-28	25.05	25.65	24.88	25.27	0.07	0.28	1189712.0	30018423.5	729
2012-08-27	25.0	25.6	24.6	25.2	0.0	0.0	1548102.0	38796584.5	1053
2012-08-26	26.0	26.0	25.15	25.2	-0.8	-3.08	1097472.0	27988914.4	822
2012-08-25	26.2	26.55	25.65	26.0	0.73	2.89	1298384.0	33990683.4	915
2012-08-15	24.54	25.55	24.14	25.27	0.94	3.86	2214794.0	55293893.5	1691
2012-08-14	22.94	24.74	22.94	24.33	1.73	7.65	2171816.0	51440892.8	1661
2012-08-13	22.54	23.6	22.48	22.6	0.0	0.0	1356047.0	31111397.4	934
2012-08-12	23.14	23.34	22.34	22.6	-0.4	-1.74	801626.0	18270433.3	592
2012-08-11	23.14	23.48	22.94	23.0	-0.07	-0.3	939911.0	21779605.6	801
2012-08-08	23.6	24.08	22.48	23.07	-0.4	-1.7	2438714.0	56288464.5	1874
2012-08-07	21.94	23.48	21.68	23.47	2.14	10.03	2839143.0	65850097.5	1550
2012-08-06	23.28	23.54	21.14	21.33	-2.14	-9.12	672315.0	15144169.5	687
2012-08-05	24.68	25.65	23.48	23.47	-1.0	-4.09	2328632.0	57118985.6	1899
2012-08-04	22.34	24.48	22.34	24.47	2.2	9.88	1503323.0	35120169.1	1015
2012-08-01	22.28	22.48	21.94	22.27	0.0	0.0	622133.0	13827339.9	483
2012-07-31	22.0	22.68	21.88	22.27	0.14	0.63	773099.0	17206957.1	632
2012-07-30	21.88	22.6	21.4	22.13	-0.14	-0.63	1276965.0	28091862.8	898
2012-07-29	21.54	23.08	21.54	22.27	1.14	5.4	2060808.0	46220533.6	1403
2012-07-28	21.2	21.68	21.0	21.13	0.06	0.28	784724.0	16797518.7	581
2012-07-25	20.6	21.48	20.6	21.07	0.2	0.96	720419.0	15207629.5	532
2012-07-24	20.6	20.88	20.2	20.87	0.27	1.31	465210.0	9518539.6	382
2012-07-23	20.88	21.14	20.4	20.6	-0.13	-0.63	513764.0	10653537.7	518
2012-07-22	21.34	21.4	20.48	20.73	-0.14	-0.67	816788.0	17028284.0	726
2012-07-21	19.34	20.88	19.28	20.87	1.87	9.84	1046334.0	21259261.6	757
2012-07-18	19.2	19.54	18.8	19.0	-0.33	-1.71	564623.0	10821922.4	683
2012-07-17	21.14	21.8	19.2	19.33	-1.94	-9.12	963312.0	19503159.7	861
2012-07-16	22.0	22.34	21.28	21.27	-0.73	-3.32	963054.0	21031180.8	788
2012-07-15	22.54	22.68	22.0	22.0	-0.4	-1.79	1118019.0	24886795.9	860
2012-07-14	22.54	23.28	21.68	22.4	0.2	0.9	2494023.0	55858395.6	1841
2012-07-11	22.4	23.0	21.88	22.2	0.07	0.32	2713445.0	60488171.9	2189
2012-07-10	21.94	23.48	21.6	22.13	-1.0	-4.32	4223646.0	94552944.7	3565
2012-07-09	26.4	26.4	23.14	23.13	-2.54	-9.89	4510211.0	108839169.2	3377
2012-07-08	25.35	25.65	25.35	25.67	2.34	10.03	1048547.0	26877576.8	311
2012-07-07	21.4	23.34	21.34	23.33	2.06	9.69	293768.0	6732797.7	214
2012-07-04	20.4	21.34	20.4	21.27	0.8	3.91	536175.0	11202410.6	335
2012-07-03	20.14	20.88	20.14	20.47	0.27	1.34	455799.0	9331558.4	265
2012-07-02	20.0	20.68	20.0	20.2	-0.07	-0.35	334406.0	6833705.7	243
2012-07-01	20.54	20.54	20.14	20.27	-0.06	-0.3	188955.0	3833264.8	168
2012-06-30	20.6	21.0	20.0	20.33	0.33	1.65	690777.0	14061469.1	508
2012-06-27	19.48	20.8	18.74	20.0	0.4	2.04	1532102.0	30287896.0	976
2012-06-26	18.68	19.68	18.68	19.6	0.13	0.67	569022.0	10970158.3	351
2012-06-25	19.08	19.88	19.08	19.47	0.27	1.41	1027763.0	19950510.4	448
2012-06-24	19.2	19.48	18.54	19.2	0.27	1.43	326147.0	6250646.7	275
2012-06-23	18.88	20.34	18.88	18.93	0.06	0.32	1748127.0	33985437.7	872
2012-06-20	17.54	18.94	17.4	18.87	1.54	8.89	1836753.0	33483678.0	803
2012-06-19	17.6	17.74	17.2	17.33	-0.07	-0.4	764526.0	13346612.5	363
2012-06-18	17.34	18.08	16.74	17.4	0.2	1.16	1501248.0	26320520.6	860
2012-06-17	17.2	17.28	16.88	17.2	0.13	0.76	680040.0	11589423.6	489
2012-06-16	18.14	18.6	16.2	17.07	-0.93	-5.17	2830707.0	47771207.7	1358
2012-06-13	17.54	18.54	17.48	18.0	0.73	4.23	724275.0	13033421.2	555
2012-06-12	16.74	17.68	16.68	17.27	0.27	1.59	301634.0	5175838.2	238
2012-06-11	17.14	17.34	16.94	17.0	0.07	0.41	341153.0	5842714.1	211
2012-06-10	16.6	17.2	16.6	16.93	0.2	1.2	211736.0	3585957.2	167
2012-06-09	16.88	17.14	16.28	16.73	0.26	1.58	357126.0	5961995.6	290
2012-06-06	17.74	17.8	16.4	16.47	-1.0	-5.72	366522.0	6298271.1	344
2012-06-05	18.0	18.54	17.48	17.47	-0.2	-1.13	1388733.0	24918354.9	1157
2012-06-04	19.2	19.2	17.68	17.67	-1.6	-8.3	1126140.0	20763240.4	784
2012-06-03	19.68	19.94	18.88	19.27	-0.13	-0.67	217341.0	4204515.6	225
2012-06-02	18.74	19.74	18.68	19.4	-0.73	-3.63	194162.0	3739598.9	190
2012-05-30	19.88	20.2	19.6	20.13	0.2	1.0	429213.0	8551585.9	236
2012-05-29	20.0	20.28	19.68	19.93	0.06	0.3	366429.0	7311229.2	279
2012-05-28	19.74	20.4	19.6	19.87	0.07	0.35	573960.0	11436535.6	486
2012-05-27	19.34	19.8	19.08	19.8	0.6	3.13	388778.0	7566413.3	284
2012-05-26	19.4	19.4	19.14	19.2	0.0	0.0	123798.0	2387913.1	140
2012-05-23	19.54	19.54	19.2	19.2	-0.4	-2.04	278736.0	5393409.1	188
2012-05-22	19.8	19.88	19.6	19.6	-0.07	-0.36	301037.0	5932668.5	202
2012-05-21	19.68	19.74	19.4	19.67	0.07	0.36	494195.0	9677602.0	258
2012-05-20	19.54	19.8	19.34	19.6	0.33	1.71	333288.0	6514380.9	225
2012-05-19	19.4	19.94	19.08	19.27	-0.66	-3.31	611862.0	11964046.6	490
2012-05-16	19.48	20.08	19.0	19.93	0.13	0.66	540501.0	10595782.9	379
2012-05-15	19.54	20.08	18.94	19.8	0.13	0.66	1256441.0	24615796.7	1024
2012-05-14	21.48	21.54	19.68	19.67	-2.13	-9.77	1398521.0	28533345.6	1032
2012-05-13	21.8	22.2	21.34	21.8	-0.2	-0.91	469934.0	10186083.5	387
2012-05-12	22.0	22.0	20.14	22.0	-0.2	-0.9	263882.0	5614424.0	231
2012-05-09	22.34	22.54	21.94	22.2	-0.33	-1.46	220538.0	4899349.9	242
2012-05-08	22.74	22.74	22.4	22.53	-0.07	-0.31	130311.0	2938568.0	104
2012-05-07	22.28	22.68	22.28	22.6	0.13	0.58	202599.0	4558145.4	207
2012-05-06	22.48	22.88	22.28	22.47	0.07	0.31	452031.0	10224131.9	325
2012-05-05	23.0	23.0	22.4	22.4	-1.0	-4.27	379710.0	8607548.1	348
2012-05-02	23.68	23.74	23.2	23.4	-0.4	-1.68	254244.0	5969970.3	280
2012-05-01	23.88	24.14	23.54	23.8	-0.13	-0.54	373269.0	8908502.3	382
2012-04-30	24.0	24.2	23.48	23.93	-0.14	-0.58	468306.0	11128832.6	448
2012-04-29	23.2	24.68	22.74	24.07	1.07	4.65	2428167.0	58229047.3	1761
2012-04-28	23.08	23.28	22.88	23.0	0.27	1.19	317951.0	7332565.4	246
2012-04-25	22.94	23.14	22.74	22.73	-0.2	-0.87	231990.0	5323588.1	185
2012-04-24	23.14	23.4	22.68	22.93	-0.27	-1.16	277550.0	6414433.5	266
2012-04-23	22.54	23.28	22.54	23.2	0.47	2.07	312786.0	7132503.4	301
2012-04-22	23.0	23.08	22.54	22.73	-0.2	-0.87	250085.0	5692744.0	222
2012-04-21	22.48	23.08	22.48	22.93	0.66	2.96	245703.0	5597605.4	243
2012-04-18	22.88	22.88	22.08	22.27	-1.0	-4.3	463680.0	10435676.0	346
2012-04-17	23.14	23.54	22.68	23.27	0.6	2.65	433557.0	9996510.3	409
2012-04-16	22.28	23.08	22.0	22.67	-0.06	-0.26	264467.0	5954415.7	252
2012-04-15	23.54	23.68	22.68	22.73	-0.8	-3.4	397688.0	9300707.4	284
2012-04-14	23.68	23.74	23.34	23.53	0.26	1.12	535269.0	12576078.7	384
2012-04-11	23.28	24.6	22.48	23.27	0.27	1.17	1426991.0	33818626.1	1226
2012-04-10	23.34	23.48	22.68	23.0	-0.13	-0.56	362178.0	8414453.5	267
2012-04-09	23.28	23.34	22.48	23.13	-0.34	-1.45	424469.0	9730980.8	313
2012-04-08	23.4	23.6	21.4	23.47	0.07	0.3	473430.0	10857682.0	374
2012-04-07	22.94	23.68	22.94	23.4	0.13	0.56	415053.0	9704950.7	290
2012-04-04	23.54	23.6	23.2	23.27	-0.2	-0.85	759557.0	17728148.9	435
2012-04-03	22.8	24.14	22.8	23.47	0.67	2.94	1864575.0	44097623.5	1084
2012-04-02	22.14	22.8	22.0	22.8	0.47	2.1	584732.0	13052225.9	380
2012-04-01	22.4	22.54	22.14	22.33	-0.07	-0.31	358956.0	8013971.8	321
2012-03-31	22.48	22.6	22.34	22.4	0.0	0.0	335321.0	7542503.2	294
2012-03-28	22.68	22.74	22.34	22.4	-0.2	-0.88	339459.0	7630657.5	334
2012-03-27	22.2	23.0	22.2	22.6	0.27	1.21	669411.0	15220635.7	441
2012-03-26	22.74	22.74	22.2	22.33	-0.34	-1.5	291327.0	6536839.4	268
2012-03-25	22.68	23.08	22.0	22.67	-0.2	-0.87	506208.0	11503651.5	387
2012-03-24	22.88	22.88	22.68	22.87	0.0	0.0	369561.0	8422947.6	292
2012-03-21	22.94	23.08	22.4	22.87	-0.13	-0.57	334560.0	7620817.4	253
2012-03-20	23.0	23.0	22.08	23.0	-0.2	-0.86	411381.0	9336096.4	378
2012-03-19	23.34	23.34	22.68	23.2	-0.27	-1.15	729362.0	16840146.0	534
[truncated: 1,179 more rows]
