# Supplementary material for: Effective short-term forecasts of Saudi stock price trends using technical indicators and large-scale multivariate time series
Source: PeerJ Comput Sci. 2023 Jan 6;9:e1205. doi: 10.7717/peerj-cs.1205 (PMC10280263; doi:10.7717/peerj-cs.1205)
Supplement: Supplemental Information 3 [file peerj-cs-09-1205-s003.zip › TASI Dataset 2021/SFICO_6050.csv]

date	open	high	low	close	change	change_percent	volume_traded	value_traded_SAR	number_trades
2020-03-19	34.4	35.5	33.9	35.15	0.3	0.86	225823.0	7874790.1	699
2020-03-18	35.0	35.75	34.5	34.85	-0.15	-0.43	278290.0	9792728.0	741
2020-03-17	33.9	36.0	33.9	35.00	0.05	0.14	549268.0	19376395.25	1319
2020-03-16	36.0	36.0	33.7	34.95	-2.35	-6.3	220425.0	7682807.8	631
2020-03-15	39.0	40.0	36.2	37.30	-0.05	-0.13	412427.0	15780556.1	1271
2020-03-12	37.0	38.75	37.0	37.35	-1.65	-4.23	97475.0	3658478.8	383
2020-03-11	40.8	41.5	37.85	39.00	-1.6	-3.94	317326.0	12727996.7	1010
2020-03-10	39.4	41.0	38.9	40.60	2.6	6.84	270284.0	10801858.65	644
2020-03-09	37.65	38.9	37.65	38.00	-3.8	-9.09	196101.0	7439894.15	457
2020-03-08	40.0	41.9	39.0	41.80	-1.5	-3.46	208688.0	8308837.0	644
2020-03-05	44.65	44.7	43.0	43.30	-0.75	-1.7	114121.0	5010686.8	475
2020-03-04	43.8	44.95	43.0	44.05	-0.05	-0.11	161636.0	7148342.55	668
2020-03-03	43.0	44.3	42.6	44.10	1.3	3.04	223883.0	9806680.2	781
2020-03-02	43.5	44.0	41.3	42.80	0.95	2.27	169904.0	7303289.2	617
2020-03-01	42.0	44.0	41.65	41.85	-3.95	-8.62	324264.0	13784487.65	883
2020-02-27	47.6	47.6	45.0	45.80	-1.9	-3.98	304396.0	14039088.9	994
2020-02-26	49.1	49.4	47.5	47.70	-1.65	-3.34	299141.0	14397994.45	925
2020-02-25	49.45	50.6	48.55	49.35	-0.1	-0.2	163388.0	8088110.05	672
2020-02-24	51.0	51.6	48.9	49.45	-1.55	-3.04	365832.0	18356678.3	1286
2020-02-23	51.1	51.5	50.8	51.00	0.1	0.2	294201.0	15061820.4	786
2020-02-20	50.6	51.1	50.4	50.90	0.7	1.39	206914.0	10525441.7	731
2020-02-19	51.4	51.5	50.1	50.20	-1.0	-1.95	300574.0	15277893.8	998
2020-02-18	51.6	52.3	50.9	51.20	-0.3	-0.58	542683.0	28044263.1	1603
2020-02-17	51.7	52.2	51.0	51.50	-0.1	-0.19	347408.0	17857409.0	1047
2020-02-16	51.0	53.0	50.7	51.60	1.6	3.2	802435.0	41745440.4	2448
2020-02-13	50.6	51.5	49.9	50.00	-0.9	-1.77	372691.0	18866965.5	1308
2020-02-12	52.1	52.4	50.6	50.90	-1.5	-2.86	390418.0	20107680.8	1297
2020-02-11	53.5	54.1	52.0	52.40	-0.7	-1.32	1017561.0	54133160.0	2929
2020-02-10	49.8	53.5	49.65	53.10	3.5	7.06	1608027.0	83241895.05	3800
2020-02-09	49.25	51.2	48.0	49.60	0.45	0.92	935660.0	46899965.35	2919
2020-02-06	50.1	50.3	49.15	49.15	-0.8	-1.6	294342.0	14622790.2	1099
2020-02-05	49.4	50.2	49.1	49.95	0.7	1.42	532529.0	26465915.3	1595
2020-02-04	50.0	50.0	49.1	49.25	-0.4	-0.81	200401.0	9943630.55	748
2020-02-03	50.4	50.7	49.5	49.65	-0.25	-0.5	627275.0	31364486.6	1732
2020-02-02	51.5	51.8	49.8	49.90	0.3	0.6	1599516.0	81531124.85	3845
2020-01-30	49.75	50.4	49.55	49.60	-0.15	-0.3	117632.0	5870892.55	461
2020-01-29	50.7	50.9	49.75	49.75	-0.55	-1.09	132933.0	6668815.5	526
2020-01-28	50.6	51.2	50.0	50.30	-0.4	-0.79	121242.0	6118397.7	354
2020-01-27	51.3	51.6	50.6	50.70	-0.5	-0.98	136042.0	6968766.0	448
2020-01-26	50.6	51.6	50.6	51.20	0.1	0.2	135051.0	6912705.5	432
2020-01-23	51.4	51.6	51.0	51.10	-0.3	-0.58	157893.0	8089112.6	536
2020-01-22	51.2	51.6	51.1	51.40	0.0	0.0	176109.0	9039454.2	411
2020-01-21	51.0	52.0	51.0	51.40	0.4	0.78	392042.0	20199196.7	1035
2020-01-20	51.3	51.8	51.0	51.00	-0.5	-0.97	296992.0	15231381.2	804
2020-01-19	51.4	51.7	51.0	51.50	0.3	0.59	154053.0	7904975.5	509
2020-01-16	51.5	52.1	51.1	51.20	-0.4	-0.78	236926.0	12230476.3	800
2020-01-15	51.4	52.1	51.3	51.60	0.2	0.39	217637.0	11256218.0	604
2020-01-14	51.4	52.3	51.1	51.40	0.1	0.19	256456.0	13286246.8	803
2020-01-13	51.2	51.6	50.6	51.30	-0.1	-0.19	171470.0	8796115.4	671
2020-01-12	51.5	52.2	51.0	51.40	0.4	0.78	458921.0	23709173.8	1328
2020-01-09	49.5	52.0	49.5	51.00	2.75	5.7	841643.0	42998123.7	2450
2020-01-08	50.4	51.2	47.2	48.25	-3.25	-6.31	761778.0	37771743.25	2239
2020-01-07	53.4	54.7	51.5	51.50	-2.0	-3.74	1431376.0	76636782.7	3776
2020-01-06	49.15	53.5	48.05	53.50	4.8	9.86	1467384.0	75811132.15	3110
2020-01-05	49.0	50.8	48.6	48.70	-1.5	-2.99	395815.0	19793631.9	1128
2020-01-02	49.05	51.0	49.05	50.20	0.95	1.93	508442.0	25477442.35	1515
2020-01-01	49.65	50.6	49.0	49.25	-0.5	-1.01	410494.0	20411424.55	1418
2019-12-31	48.2	51.0	48.05	49.75	1.65	3.43	1135370.0	56470524.55	2789
2019-12-30	47.65	49.05	47.65	48.10	0.5	1.05	554541.0	26892467.8	1317
2019-12-29	47.45	48.2	47.45	47.60	0.4	0.85	201764.0	9638684.5	633
2019-12-26	47.0	47.95	46.85	47.20	0.1	0.21	211843.0	10050496.3	588
2019-12-25	47.5	48.2	46.9	47.10	-0.35	-0.74	196491.0	9328007.95	615
2019-12-24	48.3	48.7	47.4	47.45	-0.25	-0.52	280789.0	13460522.55	845
2019-12-23	46.3	49.8	46.3	47.70	1.55	3.36	710799.0	34444484.75	2066
2019-12-22	45.2	46.6	45.0	46.15	1.15	2.56	340146.0	15634307.3	891
2019-12-19	44.8	45.65	44.8	45.00	0.3	0.67	252458.0	11413053.75	566
2019-12-18	44.4	45.1	44.4	44.70	0.25	0.56	68870.0	3080424.8	236
2019-12-17	44.35	45.1	44.35	44.45	-0.05	-0.11	86815.0	3878987.3	389
2019-12-16	44.3	44.65	44.3	44.50	0.25	0.56	58745.0	2614329.1	224
2019-12-15	44.45	44.6	44.25	44.25	-0.05	-0.11	45623.0	2024977.9	230
2019-12-12	44.55	45.5	44.15	44.30	-0.25	-0.56	160486.0	7170438.3	603
2019-12-11	45.0	45.0	44.5	44.55	-0.45	-1.0	47335.0	2116408.25	230
2019-12-10	44.6	45.5	44.6	45.00	0.45	1.01	130772.0	5892478.0	461
2019-12-09	44.9	45.0	44.55	44.55	-0.35	-0.78	89484.0	4003443.75	345
2019-12-08	44.95	45.25	44.7	44.90	0.05	0.11	61383.0	2761412.9	219
2019-12-05	45.3	45.75	44.6	44.85	-0.45	-0.99	96289.0	4335073.25	324
2019-12-04	45.2	46.0	45.2	45.30	0.05	0.11	114625.0	5216898.3	436
2019-12-03	45.0	45.9	44.8	45.25	0.5	1.12	186612.0	8453670.45	819
2019-12-02	44.65	45.7	44.45	44.75	0.5	1.13	184517.0	8298203.15	736
2019-12-01	44.4	44.9	43.9	44.25	-0.25	-0.56	86262.0	3836851.8	356
2019-11-28	44.05	44.7	44.05	44.50	0.45	1.02	65333.0	2901323.1	242
2019-11-27	44.4	45.25	44.0	44.05	-0.15	-0.34	133134.0	5947382.15	483
2019-11-26	44.65	46.0	44.2	44.20	-0.2	-0.45	290952.0	13175315.65	1130
2019-11-25	43.8	44.65	43.6	44.40	0.4	0.91	116676.0	5164379.6	454
2019-11-24	44.85	44.9	44.0	44.00	-0.7	-1.57	96341.0	4286526.55	369
2019-11-21	45.1	45.2	44.7	44.70	-0.5	-1.11	144902.0	6511985.1	534
2019-11-20	44.9	46.4	44.7	45.20	0.35	0.78	420705.0	19158603.35	1350
2019-11-19	44.95	45.6	44.7	44.85	-0.1	-0.22	167019.0	7528550.45	681
2019-11-18	45.3	45.8	44.5	44.95	0.4	0.9	249778.0	11278065.55	934
2019-11-17	46.0	46.85	44.5	44.55	-1.45	-3.15	405315.0	18475528.1	1420
2019-11-14	44.0	47.0	43.6	46.00	2.5	5.75	883506.0	40464565.4	2916
2019-11-13	47.4	47.9	43.5	43.50	-2.8	-6.05	811240.0	37393750.8	2669
2019-11-12	42.4	46.3	42.0	46.30	4.2	9.98	762902.0	34222338.75	1833
2019-11-11	41.4	42.7	40.95	42.10	1.0	2.43	429701.0	17975592.75	1127
2019-11-10	40.0	41.55	40.0	41.10	1.05	2.62	207935.0	8541258.65	782
2019-11-07	40.9	41.2	40.05	40.05	-0.8	-1.96	242117.0	9835187.55	923
2019-11-06	41.1	43.0	40.75	40.85	1.15	2.9	719437.0	30222235.9	2269
2019-11-05	39.05	39.7	39.0	39.70	0.7	1.79	67867.0	2681441.6	348
2019-11-04	38.9	39.5	38.8	39.00	0.1	0.26	69646.0	2722716.7	348
2019-11-03	39.9	39.9	38.1	38.90	-1.05	-2.63	68588.0	2668359.9	337
2019-10-31	40.0	40.3	39.9	39.95	0.15	0.38	68984.0	2762450.95	235
2019-10-30	39.5	40.2	39.5	39.80	0.3	0.76	96265.0	3844956.1	436
2019-10-29	41.5	41.5	39.5	39.50	-1.5	-3.66	89370.0	3603180.0	406
2019-10-28	41.8	41.8	40.95	41.00	-0.95	-2.26	142939.0	5909893.55	418
2019-10-27	42.0	42.0	41.5	41.95	0.1	0.24	71356.0	2984120.95	346
2019-10-24	42.4	43.0	41.85	41.85	-0.2	-0.48	130598.0	5520845.6	419
2019-10-23	41.5	43.5	41.5	42.05	0.8	1.94	521826.0	22300523.5	1325
2019-10-22	41.6	41.6	41.1	41.25	0.05	0.12	70424.0	2910286.85	242
2019-10-21	42.1	42.1	41.1	41.20	-0.6	-1.44	65916.0	2735345.15	263
2019-10-20	41.7	42.3	41.6	41.80	0.7	1.7	115055.0	4816450.1	362
2019-10-17	41.85	41.85	40.85	41.10	0.25	0.61	131521.0	5420665.2	476
2019-10-16	42.0	42.1	39.9	40.85	-0.9	-2.16	201643.0	8239457.75	719
2019-10-15	43.5	44.35	41.15	41.75	0.95	2.33	334869.0	14414618.15	1184
2019-10-14	42.7	42.9	40.8	40.80	-2.0	-4.67	96639.0	4043650.45	443
2019-10-13	44.0	44.2	42.7	42.80	-1.2	-2.73	107533.0	4664957.0	314
2019-10-10	44.4	44.75	43.8	44.00	-0.5	-1.12	78046.0	3456027.4	349
2019-10-09	44.8	44.9	44.3	44.50	-0.4	-0.89	72759.0	3249793.9	278
2019-10-08	44.8	46.0	44.7	44.90	0.1	0.22	312667.0	14214553.1	914
2019-10-07	45.65	45.65	44.75	44.80	-0.7	-1.54	113117.0	5095918.65	584
2019-10-06	46.2	46.2	45.4	45.50	-0.5	-1.09	161133.0	7375602.5	655
2019-10-03	45.5	46.9	45.5	46.00	0.75	1.66	520288.0	24052357.75	1477
2019-10-02	44.7	45.9	44.4	45.25	0.4	0.89	323353.0	14670057.0	912
2019-10-01	45.35	45.65	44.8	44.85	-0.45	-0.99	101545.0	4584308.25	386
2019-09-30	45.45	46.0	45.3	45.30	-0.2	-0.44	128395.0	5864392.25	475
2019-09-29	44.4	45.7	44.4	45.50	1.0	2.25	204033.0	9238503.65	605
2019-09-26	44.2	45.45	44.2	44.50	0.35	0.79	307757.0	13834143.85	863
2019-09-25	44.75	44.75	44.0	44.15	-0.35	-0.79	86433.0	3843785.1	368
2019-09-24	44.1	44.85	44.1	44.50	0.6	1.37	139801.0	6220420.5	545
2019-09-22	43.9	44.4	43.8	43.90	0.0	0.0	70562.0	3109083.65	323
2019-09-19	44.8	45.45	43.9	43.90	-0.75	-1.68	166789.0	7448653.9	649
2019-09-18	44.45	46.2	43.95	44.65	0.7	1.59	374185.0	16891735.1	1025
2019-09-17	44.2	44.5	43.85	43.95	-0.3	-0.68	72171.0	3187155.1	297
2019-09-16	44.6	45.25	44.05	44.25	-0.1	-0.23	115635.0	5170546.15	445
2019-09-15	43.6	44.8	43.6	44.35	-0.45	-1.0	52144.0	2312952.95	265
2019-09-12	44.65	45.25	44.65	44.80	0.3	0.67	82710.0	3720075.9	380
2019-09-11	46.6	46.6	44.1	44.50	-2.1	-4.51	126106.0	5648792.8	582
2019-09-10	47.6	47.85	46.5	46.60	-0.95	-2.0	78572.0	3706222.55	346
2019-09-09	47.7	48.05	47.5	47.55	-0.1	-0.21	69058.0	3296880.05	271
2019-09-08	48.25	48.5	47.65	47.65	-0.35	-0.73	71963.0	3456446.95	286
2019-09-05	48.7	48.75	48.0	48.00	-0.25	-0.52	94521.0	4573425.05	371
2019-09-04	48.35	48.85	48.2	48.25	-0.1	-0.21	85658.0	4154928.35	426
2019-09-03	48.15	48.45	47.5	48.35	0.25	0.52	123689.0	5935272.0	555
2019-09-02	47.25	48.8	47.0	48.10	1.2	2.56	186572.0	8954821.15	787
2019-09-01	47.95	47.95	46.85	46.90	-0.8	-1.68	73038.0	3444944.55	299
2019-08-29	48.0	48.15	47.7	47.70	-0.2	-0.42	55935.0	2679241.2	263
2019-08-28	47.95	48.8	47.9	47.90	0.15	0.31	119087.0	5754667.95	475
2019-08-27	49.0	49.2	47.65	47.75	-0.75	-1.55	77333.0	3728970.25	420
2019-08-26	48.0	48.7	47.65	48.50	0.55	1.15	115292.0	5550372.05	553
2019-08-25	49.5	49.5	47.9	47.95	-1.45	-2.94	199469.0	9614060.05	772
2019-08-22	50.5	51.2	49.4	49.40	-1.5	-2.95	152381.0	7628514.5	624
2019-08-21	52.2	52.2	50.8	50.90	-1.5	-2.86	224499.0	11511683.4	757
2019-08-20	52.6	53.7	52.4	52.40	-0.1	-0.19	281724.0	14937403.4	875
2019-08-19	52.0	52.8	51.8	52.50	0.6	1.16	120205.0	6286765.1	483
2019-08-18	52.1	52.3	51.8	51.90	0.1	0.19	86265.0	4488663.3	318
2019-08-08	52.5	52.5	51.7	51.80	-0.4	-0.77	89947.0	4674468.2	374
2019-08-07	51.0	52.8	50.7	52.20	1.2	2.35	265571.0	13828539.0	912
2019-08-06	51.0	51.3	50.6	51.00	-0.3	-0.58	104079.0	5300473.6	403
2019-08-05	51.5	51.8	51.0	51.30	0.0	0.0	69165.0	3545067.9	341
2019-08-04	51.7	52.1	51.2	51.30	-0.6	-1.16	101663.0	5245390.6	391
2019-08-01	51.7	53.0	51.5	51.90	0.3	0.58	429998.0	22543954.7	1204
2019-07-31	51.1	51.8	50.9	51.60	0.5	0.98	91834.0	4707575.1	430
2019-07-30	51.7	52.0	51.1	51.10	-0.6	-1.16	99897.0	5163336.0	434
2019-07-29	52.8	52.8	51.5	51.70	-1.0	-1.9	121717.0	6343673.8	533
2019-07-28	51.8	53.2	51.7	52.70	1.0	1.93	249233.0	13102420.9	1026
2019-07-25	52.2	52.2	51.3	51.70	-0.4	-0.77	180656.0	9361181.5	826
2019-07-24	51.9	52.7	51.5	52.10	-0.2	-0.38	345623.0	18015546.1	1088
2019-07-23	55.1	55.2	52.3	52.30	-2.9	-5.25	312852.0	16782475.6	1027
2019-07-22	55.7	55.9	55.0	55.20	-0.3	-0.54	151790.0	8406852.0	496
2019-07-21	55.5	55.7	55.0	55.50	-0.2	-0.36	293706.0	16248123.5	771
2019-07-18	55.9	56.5	55.5	55.70	0.1	0.18	426552.0	23860458.3	1201
2019-07-17	55.5	56.9	55.4	55.60	0.4	0.72	790700.0	44348038.6	1764
2019-07-16	55.4	55.7	55.1	55.20	0.0	0.0	190517.0	10550287.5	536
2019-07-15	55.0	56.2	54.9	55.20	0.2	0.36	523337.0	29095756.1	1431
2019-07-14	55.1	55.3	54.8	55.00	0.5	0.92	170547.0	9377265.7	499
2019-07-11	54.4	55.2	54.3	54.50	0.2	0.37	416888.0	22860905.4	1116
2019-07-10	54.2	54.5	54.2	54.30	0.1	0.18	84426.0	4586097.8	271
2019-07-09	54.2	54.4	54.0	54.20	0.0	0.0	103081.0	5589312.3	326
2019-07-08	54.4	54.7	53.9	54.20	-0.3	-0.55	167291.0	9073940.2	552
2019-07-07	54.8	55.4	54.4	54.50	-0.1	-0.18	170776.0	9358235.1	632
2019-07-04	54.4	55.5	54.4	54.60	0.3	0.55	501617.0	27628277.9	1200
2019-07-03	54.8	55.0	54.2	54.30	-0.2	-0.37	279173.0	15240432.4	805
2019-07-02	54.3	54.5	53.5	54.50	0.3	0.55	188079.0	10171654.8	659
2019-07-01	54.6	55.0	54.2	54.20	-0.3	-0.55	136194.0	7437231.2	541
2019-06-30	54.3	55.1	54.2	54.50	0.6	1.11	337544.0	18444976.7	968
2019-06-27	54.3	54.4	53.9	53.90	-0.1	-0.19	174516.0	9443122.8	631
2019-06-26	53.8	54.5	53.6	54.00	0.4	0.75	322278.0	17412211.8	914
2019-06-25	53.7	54.0	53.0	53.60	0.5	0.94	159290.0	8523737.2	596
2019-06-24	54.5	54.7	52.6	53.10	-1.0	-1.85	193799.0	10353666.3	836
2019-06-23	54.5	55.2	54.1	54.10	0.0	0.0	220854.0	12083190.3	726
2019-06-20	55.7	55.7	54.1	54.10	-1.4	-2.52	268445.0	14715919.1	1110
2019-06-19	56.6	57.3	55.5	55.50	-0.9	-1.6	408428.0	23098466.0	1217
2019-06-18	56.7	57.1	55.8	56.40	-0.1	-0.18	445114.0	25157400.5	1484
2019-06-17	56.6	57.8	56.4	56.50	0.4	0.71	693931.0	39608345.9	1774
2019-06-16	55.9	56.7	55.6	56.10	1.1	2.0	313407.0	17570316.3	1075
2019-06-13	57.0	58.4	54.8	55.00	-1.8	-3.17	995958.0	56826120.4	2630
2019-06-12	55.4	57.8	55.4	56.80	1.1	1.97	1186284.0	67050854.4	2658
2019-06-11	54.4	57.1	54.3	55.70	1.2	2.2	1039916.0	58041495.0	2545
2019-06-10	52.9	56.4	52.7	54.50	1.9	3.61	949853.0	52031421.3	2539
2019-06-09	51.8	53.4	51.8	52.60	1.6	3.14	357801.0	18845559.3	967
2019-05-30	51.7	53.0	50.7	51.00	-0.4	-0.78	537677.0	27848017.1	1344
2019-05-29	49.75	54.4	49.6	51.40	1.9	3.84	1218688.0	64191608.95	2788
2019-05-28	50.8	51.0	49.4	49.50	-0.9	-1.79	230515.0	11535695.25	876
2019-05-27	51.5	51.6	49.3	50.40	-0.7	-1.37	241423.0	12169541.95	965
2019-05-26	52.7	53.6	50.5	51.10	-1.2	-2.29	314315.0	16385588.4	1156
2019-05-23	53.9	53.9	52.3	52.30	-1.5	-2.79	89622.0	4754949.0	398
2019-05-22	54.7	54.8	53.0	53.80	-0.6	-1.1	252688.0	13597879.2	740
2019-05-21	53.3	55.0	53.3	54.40	1.5	2.84	372720.0	20192221.8	1222
2019-05-20	53.1	54.8	52.5	52.90	0.0	0.0	500845.0	26796925.7	1583
2019-05-19	56.0	56.9	52.8	52.90	-1.3	-2.4	1335975.0	73941053.6	3565
2019-05-16	49.75	54.2	49.4	54.20	4.9	9.94	966776.0	50888144.0	1904
2019-05-15	50.0	50.7	49.3	49.30	1.1	2.28	242937.0	12113855.15	796
2019-05-14	49.1	51.6	46.85	48.20	-1.4	-2.82	415313.0	20593579.45	1252
2019-05-13	50.0	52.1	48.5	49.60	-1.5	-2.94	232374.0	11624711.75	882
2019-05-12	54.5	54.5	51.1	51.10	-3.2	-5.89	140507.0	7371845.1	685
2019-05-09	55.7	56.1	54.3	54.30	-1.1	-1.99	114500.0	6312603.7	508
2019-05-08	55.3	56.1	55.0	55.40	0.1	0.18	106513.0	5909953.1	476
2019-05-07	55.7	56.2	55.3	55.30	-0.2	-0.36	70137.0	3900446.2	378
2019-05-06	56.3	57.3	54.8	55.50	-0.7	-1.25	218200.0	12194673.8	794
2019-05-05	56.5	58.5	56.0	56.20	-0.4	-0.71	356035.0	20246900.1	1312
2019-05-02	57.0	57.2	56.5	56.60	-0.3	-0.53	86517.0	4916242.9	412
2019-05-01	57.6	57.6	56.8	56.90	-0.5	-0.87	169455.0	9687824.4	676
2019-04-30	58.0	58.0	57.3	57.40	-0.6	-1.03	131605.0	7587666.1	684
2019-04-29	57.4	59.4	56.7	58.00	1.0	1.75	718540.0	41802364.0	2669
2019-04-28	58.2	58.6	56.6	57.00	-0.9	-1.55	282115.0	16184145.1	1369
2019-04-25	59.0	60.0	57.9	57.90	-1.2	-2.03	216382.0	12761152.9	992
2019-04-24	60.9	61.3	59.0	59.10	-1.7	-2.8	306792.0	18391125.1	1198
2019-04-23	61.0	62.5	60.8	60.80	0.7	1.16	590742.0	36402483.6	2054
2019-04-22	59.4	62.5	59.4	60.10	0.4	0.67	713646.0	43721741.3	2447
2019-04-21	61.2	61.5	59.4	59.70	-1.3	-2.13	365370.0	22041158.5	1400
2019-04-18	62.4	62.4	61.0	61.00	-1.3	-2.09	207234.0	12814705.8	735
2019-04-17	62.9	63.0	62.0	62.30	-0.4	-0.64	143573.0	8961348.1	603
2019-04-16	63.0	63.2	62.5	62.70	-0.2	-0.32	142390.0	8951310.3	531
2019-04-15	63.0	63.4	62.8	62.90	-0.2	-0.32	123960.0	7812885.8	414
2019-04-14	62.9	63.7	62.8	63.10	0.2	0.32	181133.0	11449285.4	643
2019-04-11	63.6	63.9	62.9	62.90	-0.7	-1.1	216853.0	13718451.5	663
2019-04-10	62.9	64.0	62.8	63.60	0.8	1.27	251035.0	15891087.3	760
2019-04-09	63.0	63.2	62.6	62.80	-0.1	-0.16	141291.0	8894879.9	560
2019-04-08	62.7	63.5	62.6	62.90	0.2	0.32	205514.0	12947137.8	596
2019-04-07	62.6	63.3	62.4	62.70	0.1	0.16	282952.0	17778266.1	858
2019-04-04	64.0	64.3	62.0	62.60	-1.3	-2.03	304151.0	19264026.4	932
2019-04-03	63.9	65.0	63.4	63.90	0.1	0.16	411666.0	26497987.3	1345
2019-04-02	64.3	64.5	63.7	63.80	-0.5	-0.78	187425.0	11991170.8	736
2019-04-01	64.7	65.1	64.0	64.30	0.0	0.0	237664.0	15346272.0	827
2019-03-31	63.2	65.7	63.0	64.30	0.6	0.94	582769.0	37886815.9	1844
2019-03-28	64.6	64.6	63.7	63.70	-0.7	-1.09	115338.0	7399596.4	526
2019-03-27	64.0	64.8	64.0	64.40	0.2	0.31	144127.0	9266261.9	591
2019-03-26	64.9	65.3	64.2	64.20	-0.7	-1.08	144486.0	9354585.4	663
2019-03-25	65.3	65.9	64.7	64.90	-0.4	-0.61	240310.0	15653900.5	873
2019-03-24	65.5	66.5	65.2	65.30	-0.2	-0.31	336289.0	22111614.2	1108
2019-03-21	65.7	66.3	65.3	65.50	-0.1	-0.15	456865.0	30058692.9	1625
2019-03-20	66.5	67.5	65.4	65.60	-0.5	-0.76	896852.0	59669946.0	2570
2019-03-19	63.4	69.6	63.3	66.10	2.8	4.42	2753950.0	184426661.2	6304
2019-03-18	63.2	63.9	63.2	63.30	-0.2	-0.31	160422.0	10182024.0	622
2019-03-17	63.7	64.2	63.2	63.50	-0.2	-0.31	215345.0	13706883.9	807
2019-03-14	64.9	64.9	63.7	63.70	-1.0	-1.55	367268.0	23573106.3	1235
2019-03-13	63.1	65.6	63.1	64.70	1.6	2.54	967178.0	62447228.5	2794
2019-03-12	63.2	64.0	62.8	63.10	-0.1	-0.16	217421.0	13765791.6	850
2019-03-11	63.7	63.8	62.8	63.20	-0.4	-0.63	238696.0	15097851.1	817
2019-03-10	64.9	65.3	63.5	63.60	-1.3	-2.0	262819.0	16978040.5	984
2019-03-07	65.5	67.0	64.6	64.90	-0.8	-1.22	656797.0	43207840.2	2205
2019-03-06	66.4	66.6	65.5	65.70	-0.6	-0.9	219909.0	14527588.9	898
2019-03-05	66.7	66.8	66.2	66.30	-0.2	-0.3	216557.0	14394585.3	742
2019-03-04	66.7	67.3	66.4	66.50	-0.1	-0.15	331235.0	22125695.2	907
2019-03-03	66.7	67.1	66.4	66.60	-0.1	-0.15	216170.0	14423513.8	704
2019-02-28	66.4	68.1	66.4	66.70	0.2	0.3	967443.0	65074814.4	2377
2019-02-27	67.0	67.1	66.3	66.50	-0.4	-0.6	234155.0	15596155.2	839
2019-02-26	67.4	68.0	66.6	66.90	-0.5	-0.74	486563.0	32737125.1	1536
2019-02-25	66.7	67.9	66.6	67.40	0.9	1.35	677152.0	45585687.9	2079
2019-02-24	66.4	67.8	66.4	66.50	0.0	0.0	423392.0	28392018.7	1220
2019-02-21	67.0	67.2	66.3	66.50	-0.4	-0.6	161977.0	10795328.0	634
2019-02-20	67.0	67.4	66.6	66.90	0.2	0.3	248545.0	16646470.5	900
2019-02-19	66.3	67.9	66.2	66.70	0.3	0.45	602546.0	40365065.2	1784
2019-02-18	67.0	67.5	66.0	66.40	-0.6	-0.9	346120.0	23075333.4	1226
2019-02-17	68.0	68.4	66.6	67.00	-0.5	-0.74	395486.0	26628684.0	1446
2019-02-14	65.6	68.6	65.4	67.50	1.9	2.9	1101461.0	74319949.7	3564
2019-02-13	66.9	67.5	65.6	65.60	-1.2	-1.8	324107.0	21550130.2	1427
2019-02-12	67.3	68.2	66.7	66.80	-0.7	-1.04	487994.0	32942379.9	1715
2019-02-11	69.0	69.5	67.2	67.50	-1.5	-2.17	569002.0	38838678.9	2055
2019-02-10	69.7	70.0	68.8	69.00	-0.7	-1.0	415096.0	28829089.2	1672
2019-02-07	71.5	71.6	69.7	69.70	-1.6	-2.24	601577.0	42583817.9	2015
2019-02-06	70.3	72.0	70.2	71.30	1.3	1.86	1476009.0	104901640.6	3993
2019-02-05	70.0	71.9	69.6	70.00	0.2	0.29	1349576.0	95452506.8	3567
2019-02-04	70.0	70.7	69.4	69.80	0.1	0.14	582393.0	40791079.9	2201
2019-02-03	68.9	71.7	68.4	69.70	1.2	1.75	1561771.0	109489861.0	4750
2019-01-31	70.0	71.0	68.2	68.50	-1.4	-2.0	840130.0	58478584.2	3170
2019-01-30	71.3	73.1	69.7	69.90	-1.4	-1.96	2074334.0	148512991.3	5835
2019-01-29	70.5	74.5	68.2	71.30	2.0	2.89	4454375.0	317445845.1	12375
2019-01-28	63.0	69.3	62.8	69.30	6.3	10.0	2166785.0	144507409.7	4326
2019-01-27	63.5	64.4	62.8	63.00	-0.1	-0.16	467272.0	29689101.0	1541
2019-01-24	63.0	64.6	62.7	63.10	0.5	0.8	1081833.0	68935955.0	3263
2019-01-23	62.6	63.7	62.4	62.60	0.0	0.0	572670.0	36066108.6	1790
2019-01-22	63.2	63.5	62.3	62.60	-0.3	-0.48	528048.0	33148921.1	1702
2019-01-21	62.0	64.9	61.8	62.90	1.0	1.62	1583215.0	100830892.6	4566
2019-01-20	63.0	63.5	61.9	61.90	-0.9	-1.43	623992.0	39134564.1	2386
2019-01-17	63.8	64.4	62.3	62.80	-1.0	-1.57	690500.0	43787166.2	2537
2019-01-16	65.2	66.0	63.1	63.80	-1.3	-2.0	1097451.0	70906000.4	3788
2019-01-15	68.2	69.7	65.1	65.10	0.1	0.15	1812822.0	122572856.9	5457
2019-01-14	66.0	67.7	64.2	65.00	-1.3	-1.96	1921967.0	126629348.7	5873
2019-01-13	67.4	68.1	66.0	66.30	-1.0	-1.49	823449.0	55315472.4	2795
2019-01-10	69.5	70.0	66.8	67.30	-2.1	-3.03	1479945.0	101446475.9	4951
2019-01-09	69.3	70.8	68.8	69.40	0.1	0.14	1369027.0	95523433.6	4483
2019-01-08	70.4	72.5	63.6	69.30	-1.3	-1.84	4146737.0	282572170.7	11656
2019-01-07	72.7	72.8	70.0	70.60	-2.1	-2.89	751755.0	53646392.5	3083
2019-01-06	72.4	73.9	71.9	72.70	-0.1	-0.14	827123.0	60264500.0	3062
2019-01-03	72.8	74.1	71.7	72.80	0.6	0.83	1833596.0	133823728.5	5587
2019-01-02	71.6	73.3	70.6	72.20	0.8	1.12	2233032.0	160635939.1	7440
2019-01-01	79.6	80.7	70.5	71.40	-6.9	-8.81	3564922.0	275782176.5	10521
2018-12-31	76.0	78.3	73.2	78.30	7.1	9.97	4305699.0	328900885.9	9456
2018-12-30				71.20	0.0	0.0	0.0	0.0	0
2018-12-27				71.20	0.0	0.0	0.0	0.0	0
2018-12-26	65.47	71.2	64.97	71.20	6.43	9.93	2888629.0	198648835.3	7980
2018-12-25	66.26	67.15	63.59	64.77	-0.7	-1.07	1741000.0	114177228.75	5773
2018-12-24	65.57	70.02	60.52	65.47	-1.78	-2.65	3912672.0	256272771.25	13051
2018-12-23	73.67	77.63	67.25	67.25	-7.41	-9.92	2044507.0	153370193.95	7016
2018-12-20	75.16	79.31	73.77	74.66	1.78	2.44	3673850.0	283591949.15	10382
2018-12-19	66.46	72.88	65.86	72.88	6.62	9.99	2829060.0	194277786.2	8033
2018-12-18	64.28	66.26	63.09	66.26	5.24	8.59	2626960.0	169887577.65	7204
2018-12-17	55.28	61.02	54.79	61.02	5.54	9.99	1685986.0	98770482.35	3191
2018-12-16	55.97	56.07	55.18	55.48	-0.49	-0.88	333899.0	18563341.9	1136
2018-12-13	55.97	56.27	55.58	55.97	0.29	0.52	376778.0	21051594.85	1235
2018-12-12	55.38	56.37	54.89	55.68	0.2	0.36	477462.0	26586266.0	1612
2018-12-11	56.17	56.67	55.18	55.48	-0.69	-1.23	557442.0	31089004.45	1778
2018-12-10	57.36	57.56	55.78	56.17	-0.5	-0.88	583820.0	33011858.2	1870
2018-12-09	56.37	57.36	55.78	56.67	0.89	1.6	622365.0	35111890.15	2030
2018-12-06	54.89	58.05	54.89	55.78	0.99	1.81	1277888.0	72183825.9	3522
2018-12-05	54.49	55.97	54.09	54.79	0.0	0.0	617636.0	33980914.25	1917
2018-12-04	54.98	56.37	54.59	54.79	0.2	0.37	995302.0	55108218.6	2984
2018-12-03	53.2	58.05	52.61	54.59	1.78	3.37	3372848.0	188248225.9	6950
2018-12-02	52.71	53.2	52.22	52.81	0.59	1.13	381904.0	20074742.65	1089
2018-11-29	52.91	53.8	52.02	52.22	-0.79	-1.49	598918.0	31740423.85	1630
2018-11-28	53.7	54.39	52.51	53.01	-0.99	-1.83	761188.0	40726336.85	2018
2018-11-27	54.0	54.79	53.7	54.00	0.3	0.56	713264.0	38737593.65	1939
2018-11-26	54.0	55.38	53.4	53.70	0.4	0.75	1106485.0	59923363.75	2924
2018-11-25	52.81	55.28	52.71	53.30	-0.3	-0.56	718122.0	38853971.05	2303
2018-11-22	54.89	55.18	53.4	53.60	-0.4	-0.74	557629.0	30227383.4	1967
2018-11-21	55.38	56.37	53.8	54.00	-1.28	-2.32	858252.0	47039169.85	3036
2018-11-20	57.36	58.35	54.79	55.28	-0.2	-0.36	2024669.0	115203420.4	5612
2018-11-19	51.42	55.48	51.42	55.48	5.04	9.99	2744830.0	148612752.6	5192
2018-11-18	51.52	53.4	50.44	50.44	-1.97	-3.76	506713.0	26142249.25	1855
2018-11-15	53.8	54.69	51.92	52.41	-1.88	-3.46	901668.0	47920675.3	2668
2018-11-14	54.0	56.37	53.4	54.29	-0.4	-0.73	1387564.0	76316655.45	4077
2018-11-13	53.3	56.96	51.62	54.69	1.88	3.56	2241257.0	122717829.45	6272
2018-11-12	56.96	56.96	50.73	52.81	0.2	0.38	2772460.0	148287850.85	7757
2018-11-11	52.61	52.61	52.61	52.61	4.75	9.92	119318.0	6277413.8	236
2018-11-08	46.28	47.86	45.69	47.86	4.35	10.0	704095.0	33345673.4	1105
2018-11-07	45.29	46.12	42.52	43.51	-1.78	-3.93	841702.0	37389815.86	3087
2018-11-06	45.53	47.43	44.7	45.29	0.23	0.51	1208223.0	55855095.78	3880
2018-11-05	45.09	47.75	43.91	45.06	1.63	3.75	2022965.0	94199751.46	5211
2018-11-04	40.55	43.43	39.56	43.43	3.91	9.89	1861200.0	77445074.82	4600
2018-11-01	46.68	46.68	39.04	39.52	-2.92	-6.88	3056357.0	133076881.06	6914
2018-10-31	40.15	42.44	40.11	42.44	3.83	9.92	593137.0	24738034.12	856
2018-10-30	38.57	38.61	36.63	38.61	3.48	9.91	651950.0	24723026.2	1315
2018-10-29	35.13	35.13	35.13	35.13	3.17	9.92	46189.0	1622447.04	124
2018-10-28	29.35	31.96	29.35	31.96	2.89	9.94	177580.0	5501938.88	446
2018-10-25	29.43	29.67	28.88	29.07	0.07	0.24	248233.0	7265029.2	698
2018-10-24	28.09	30.02	28.09	29.00	0.8	2.84	371201.0	10872380.6	1148
2018-10-23	27.49	28.68	27.41	28.20	0.71	2.58	242017.0	6787129.62	765
2018-10-22	28.44	29.0	27.1	27.49	-0.95	-3.34	149280.0	4204063.92	542
2018-10-21	29.27	29.27	27.69	28.44	-1.35	-4.53	202551.0	5805497.86	625
2018-10-18	29.79	30.26	29.67	29.79	-0.12	-0.4	169572.0	5075269.5	547
2018-10-17	29.98	30.1	29.67	29.91	0.44	1.49	133602.0	3996769.28	425
2018-10-16	30.14	30.14	27.69	29.47	-1.27	-4.13	246402.0	7271102.9	823
2018-10-15	30.42	31.25	30.14	30.74	0.83	2.77	193203.0	5895350.44	647
2018-10-14	33.47	33.47	29.83	29.91	-3.2	-9.66	296468.0	9139557.66	1133
2018-10-11	34.41	34.41	32.95	33.11	-1.5	-4.33	376212.0	12736036.68	1318
2018-10-10	34.1	35.21	33.9	34.61	0.67	1.97	655530.0	22711481.78	1686
2018-10-09	33.94	34.1	33.82	33.94	-0.08	-0.24	94853.0	3220082.2	392
2018-10-08	34.02	34.61	33.86	34.02	0.08	0.24	202916.0	6947018.82	793
2018-10-07	34.14	34.81	33.7	33.94	0.12	0.35	317442.0	10860438.52	1166
2018-10-04	33.82	34.61	33.82	33.82	-0.32	-0.94	200135.0	6833332.22	829
2018-10-03	34.26	34.37	33.9	34.14	0.12	0.35	187038.0	6378420.4	580
2018-10-02	33.74	34.85	33.39	34.02	0.36	1.07	492828.0	16862917.12	1640
2018-10-01	34.18	34.18	33.43	33.66	-0.44	-1.29	198783.0	6710942.88	795
2018-09-30	35.05	35.05	34.02	34.10	-0.51	-1.47	227988.0	7832668.22	863
2018-09-27	34.61	35.6	34.02	34.61	0.59	1.73	628412.0	21927197.16	1920
2018-09-26	33.23	34.97	32.87	34.02	0.83	2.5	934891.0	31914016.12	2981
2018-09-25	34.22	34.22	32.87	33.19	-0.43	-1.28	414308.0	13870568.34	1437
2018-09-20	35.44	35.52	33.54	33.62	-1.74	-4.92	525601.0	18107443.12	1747
2018-09-19	36.0	37.18	35.32	35.36	-0.4	-1.12	572148.0	20603672.44	1848
2018-09-18	36.79	36.79	35.52	35.76	-0.95	-2.59	322928.0	11616583.78	1294
2018-09-17	36.79	37.94	36.39	36.71	-0.24	-0.65	252695.0	9343049.12	1178
2018-09-16	38.77	39.36	36.63	36.95	-1.62	-4.2	233646.0	8995368.2	1096
2018-09-13	39.79	39.79	38.57	38.57	-1.42	-3.55	204007.0	8001360.78	834
2018-09-12	41.57	42.41	38.96	39.99	-1.58	-3.8	272770.0	11257476.82	1079
2018-09-11	43.12	43.12	40.94	41.57	-1.31	-3.06	246336.0	10247454.28	951
2018-09-10	43.63	43.75	42.76	42.88	-0.63	-1.45	96151.0	4164006.74	427
2018-09-09	43.51	44.7	43.35	43.51	0.2	0.46	128030.0	5622694.36	636
2018-09-06	43.91	44.03	42.52	43.31	-0.4	-0.92	478019.0	21204888.2	363
2018-09-05	45.49	45.69	43.51	43.71	-2.06	-4.5	89231.0	3964961.44	603
2018-09-04	46.08	46.6	45.65	45.77	-0.23	-0.5	51181.0	2358427.78	371
2018-09-03	45.69	47.82	45.69	46.00	0.35	0.77	169462.0	7948106.76	813
2018-09-02	46.64	46.68	45.65	45.65	-0.83	-1.79	61922.0	2858245.88	367
2018-08-30	47.82	48.06	46.48	46.48	-0.59	-1.25	127102.0	6026044.5	621
2018-08-29	46.68	48.3	46.48	47.07	0.31	0.66	286313.0	13588297.9	1248
2018-08-28	47.67	49.41	46.72	46.76	-0.51	-1.08	211997.0	10168047.36	1269
2018-08-27	50.63	51.62	47.11	47.27	-1.74	-3.55	820122.0	41204705.02	2733
2018-08-26	44.7	49.01	44.7	49.01	4.43	9.94	151162.0	7299540.48	404
2018-08-16	44.5	44.58	44.5	44.58	0.04	0.09	10734.0	477446.98	92
2018-08-15	44.54	45.02	44.54	44.54	0.04	0.09	9454.0	422763.22	82
2018-08-14	45.29	45.37	44.5	44.50	-0.36	-0.8	14563.0	653208.92	116
2018-08-13	45.65	45.73	44.78	44.86	-0.63	-1.38	29560.0	1338446.1	142
2018-08-12	44.9	45.49	44.7	45.49	-0.83	-1.79	18946.0	857768.04	148
2018-08-09	46.48	46.87	45.97	46.32	-0.08	-0.17	16107.0	746217.86	125
2018-08-08	46.4	46.8	46.4	46.40	-0.36	-0.77	20524.0	956253.48	118
2018-08-07	46.48	47.47	46.48	46.76	-0.31	-0.66	44846.0	2100318.9	247
2018-08-06	48.02	48.06	47.07	47.07	-0.44	-0.93	35680.0	1699521.78	173
2018-08-05	48.06	48.26	47.47	47.51	-1.22	-2.5	49494.0	2359154.08	215
2018-08-02	48.85	49.45	48.66	48.73	-0.32	-0.65	25282.0	1238335.1	87
2018-08-01	47.86	50.24	47.86	49.05	1.19	2.49	104549.0	5154986.43	455
2018-07-31	48.18	49.37	47.86	47.86	-0.12	-0.25	42805.0	2079350.4	206
2018-07-30	47.78	48.34	47.78	47.98	-0.28	-0.58	6623.0	318424.14	60
2018-07-29	48.06	48.34	47.71	48.26	-0.4	-0.82	16658.0	800419.54	110
2018-07-26	48.46	49.17	48.46	48.66	0.28	0.58	15097.0	735526.58	119
2018-07-25	48.93	49.05	48.34	48.38	-0.43	-0.88	10633.0	517348.54	98
2018-07-24	48.93	49.45	48.69	48.81	-0.64	-1.29	31768.0	1560423.17	147
2018-07-23	50.14	50.44	48.85	49.45	-0.99	-1.96	56497.0	2814443.5	240
2018-07-22	50.44	51.03	50.14	50.44	0.0	0.0	49887.0	2521584.4	288
2018-07-19	50.44	50.44	50.04	50.44	0.0	0.0	15415.0	774113.95	113
2018-07-18	50.14	50.63	49.94	50.44	0.5	1.0	64277.0	3233967.6	255
2018-07-17	50.34	50.34	49.94	49.94	-0.59	-1.17	41597.0	2081684.2	165
2018-07-16	50.24	51.03	49.84	50.53	0.39	0.78	55436.0	2794437.3	293
2018-07-15	50.63	50.63	49.74	50.14	-0.39	-0.77	66135.0	3313891.25	283
2018-07-12	50.24	51.23	50.24	50.53	-0.3	-0.59	30976.0	1570317.3	165
2018-07-11	50.73	51.23	50.44	50.83	0.1	0.2	26270.0	1331438.55	138
2018-07-10	50.53	51.42	50.44	50.73	0.29	0.57	76999.0	3926859.35	274
2018-07-09	50.53	50.63	49.45	50.44	-0.49	-0.96	36616.0	1839995.15	180
2018-07-08	50.44	51.03	50.44	50.93	-0.2	-0.39	46263.0	2347750.75	179
2018-07-05	51.13	52.81	51.03	51.13	-0.2	-0.39	155012.0	8052087.4	598
2018-07-04	51.03	51.33	50.83	51.33	0.1	0.2	25074.0	1281206.85	132
2018-07-03	51.33	51.62	50.83	51.23	0.0	0.0	32005.0	1637921.75	156
2018-07-02	51.62	51.62	50.83	51.23	-0.19	-0.37	25246.0	1294933.05	132
2018-07-01	51.62	52.41	51.42	51.42	-0.6	-1.15	35157.0	1822905.6	143
2018-06-28	51.42	53.4	51.33	52.02	0.69	1.34	186977.0	9830017.95	745
2018-06-27	51.33	52.02	51.13	51.33	0.3	0.59	51032.0	2633634.95	254
2018-06-26	51.42	52.02	51.03	51.03	-0.2	-0.39	53334.0	2749861.0	249
2018-06-25	51.42	52.12	50.83	51.23	0.0	0.0	83890.0	4330786.75	340
2018-06-24	51.42	51.82	51.03	51.23	0.3	0.59	34474.0	1774500.5	189
2018-06-21	50.83	52.41	50.83	50.93	0.3	0.59	56292.0	2910315.1	269
2018-06-20	52.02	52.02	50.24	50.63	-0.6	-1.17	39405.0	1990802.3	221
2018-06-12	50.83	51.23	50.63	51.23	0.0	0.0	21418.0	1089986.1	105
2018-06-11	51.42	52.41	51.23	51.23	0.3	0.59	19548.0	1009504.4	126
2018-06-10	51.72	53.01	50.73	50.93	-1.48	-2.82	26858.0	1397570.6	118
2018-06-07	52.41	53.2	52.41	52.41	0.0	0.0	31827.0	1677280.4	142
2018-06-06	53.01	53.4	52.41	52.41	-0.1	-0.19	25660.0	1354325.3	105
2018-06-05	52.81	52.81	52.41	52.51	0.1	0.19	15171.0	797959.75	80
2018-06-04	52.41	53.01	52.41	52.41	-0.1	-0.19	20281.0	1069494.7	115
2018-06-03	52.12	53.5	52.02	52.51	-0.2	-0.38	50124.0	2632899.9	253
2018-05-31	50.63	53.6	50.63	52.71	2.87	5.76	146236.0	7709454.25	828
2018-05-30	52.02	52.41	49.45	49.84	-2.57	-4.9	54760.0	2760994.09	270
2018-05-29	52.81	52.81	52.41	52.41	-0.4	-0.76	22627.0	1190883.95	95
2018-05-28	53.6	53.6	52.61	52.81	-0.3	-0.56	25287.0	1336295.7	125
2018-05-27	54.39	54.39	53.11	53.11	-1.66	-3.03	46036.0	2463912.75	221
2018-05-24	55.78	56.37	54.39	54.77	-0.77	-1.39	90142.0	4990579.9	277
2018-05-23	55.87	57.75	55.48	55.54	-0.02	-0.04	154022.0	8683388.8	503
2018-05-22	55.18	56.07	55.18	55.56	0.26	0.47	53284.0	2965902.45	211
2018-05-21	55.68	57.16	55.08	55.30	-0.87	-1.55	86216.0	4812042.1	412
2018-05-20	54.39	56.47	54.29	56.17	2.14	3.96	155899.0	8669139.25	512
2018-05-17	53.6	54.39	53.6	54.03	0.01	0.02	28353.0	1535573.25	158
2018-05-16	54.09	54.69	53.8	54.02	-0.19	-0.35	64387.0	3489206.95	224
2018-05-15	54.39	54.98	54.09	54.21	0.21	0.39	90051.0	4908121.9	323
2018-05-14	54.59	54.98	53.9	54.00	-0.49	-0.9	58852.0	3192655.3	277
2018-05-13	54.0	55.08	54.0	54.49	0.83	1.55	76151.0	4159587.5	317
2018-05-10	52.81	54.98	52.81	53.66	0.5	0.94	134605.0	7256874.85	553
2018-05-09	53.4	54.39	53.01	53.16	-0.84	-1.56	48811.0	2613042.55	362
2018-05-08	55.58	55.68	52.22	54.00	-2.17	-3.86	146634.0	7924708.3	648
2018-05-07	57.26	57.26	55.78	56.17	-1.11	-1.94	93506.0	5275047.75	372
2018-05-06	57.46	58.54	57.16	57.28	-0.51	-0.88	222703.0	12871929.5	665
2018-05-03	58.94	58.94	57.36	57.79	-0.52	-0.89	240947.0	14000407.85	850
2018-05-02	57.36	59.93	56.96	58.31	0.81	1.41	905098.0	53192809.2	2455
2018-05-01	58.15	58.25	57.36	57.50	-0.37	-0.64	90092.0	5193571.65	339
2018-04-30	58.35	59.34	57.75	57.87	-0.2	-0.34	369838.0	21621699.45	983
2018-04-29	58.94	59.14	57.95	58.07	-0.49	-0.84	153172.0	8949443.6	565
2018-04-26	58.15	59.14	57.46	58.56	0.61	1.05	233213.0	13636378.05	837
2018-04-25	58.54	58.54	57.85	57.95	-0.42	-0.72	69378.0	4025700.7	271
2018-04-24	59.04	60.13	57.85	58.37	-0.47	-0.8	269798.0	15954263.3	769
2018-04-23	61.31	61.31	58.74	58.84	-0.73	-1.23	332835.0	19995493.55	1008
2018-04-22	57.75	59.83	57.36	59.57	1.7	2.94	757661.0	44767879.1	1910
2018-04-19	58.15	58.45	57.36	57.87	-0.08	-0.14	122866.0	7117799.75	484
2018-04-18	57.95	58.74	57.85	57.95	-0.2	-0.34	81620.0	4750953.55	288
2018-04-17	58.64	58.64	57.85	58.15	-0.37	-0.63	81273.0	4729082.4	324
2018-04-16	57.65	59.24	57.36	58.52	0.93	1.61	223812.0	13063982.6	757
2018-04-15	56.76	57.85	56.76	57.59	1.62	2.89	76070.0	4359293.0	383
2018-04-12	56.76	57.06	54.98	55.97	0.29	0.52	68213.0	3824630.3	312
2018-04-11	57.85	58.25	53.4	55.68	-2.41	-4.15	73024.0	4149820.15	350
2018-04-10	57.85	59.14	57.85	58.09	0.75	1.31	271631.0	15901770.4	996
2018-04-09	58.35	58.35	57.26	57.34	-0.69	-1.19	38752.0	2235797.6	243
2018-04-08	57.95	58.54	57.65	58.03	-0.12	-0.21	70536.0	4102111.2	276
2018-04-05	57.56	58.54	57.56	58.15	-0.14	-0.24	40107.0	2332780.45	163
2018-04-04	58.15	58.54	58.05	58.29	0.14	0.24	62405.0	3636815.4	173
2018-04-03	58.05	59.14	57.95	58.15	-0.1	-0.17	74998.0	4383272.7	307
2018-04-02	58.74	58.74	57.95	58.25	-0.31	-0.53	16395.0	953784.95	92
2018-04-01	59.34	59.53	58.35	58.56	0.09	0.15	48236.0	2841428.2	216
2018-03-29	57.75	58.94	57.36	58.47	1.01	1.76	98249.0	5727804.7	410
2018-03-28	57.46	57.75	53.6	57.46	-0.77	-1.32	80444.0	4563102.5	424
2018-03-27	58.54	58.54	58.15	58.23	-0.12	-0.21	36401.0	2123257.2	165
2018-03-26	58.64	59.34	58.35	58.35	-0.35	-0.6	58439.0	3434294.4	265
2018-03-25	59.04	59.53	58.64	58.70	-0.6	-1.01	57755.0	3405817.9	254
2018-03-22	59.53	59.83	59.24	59.30	-0.29	-0.49	47563.0	2828172.8	221
2018-03-21	59.73	59.83	59.14	59.59	0.35	0.59	80385.0	4789058.9	271
2018-03-20	59.34	59.53	59.04	59.24	-0.04	-0.07	38184.0	2261905.1	165
2018-03-19	59.34	59.83	59.24	59.28	0.08	0.14	62988.0	3744123.35	269
2018-03-18	59.04	59.73	59.04	59.20	-0.31	-0.52	55358.0	3278736.7	302
2018-03-15	60.23	60.72	58.45	59.51	-0.6	-1.0	160935.0	9611282.65	606
2018-03-14	60.13	60.62	59.83	60.11	0.34	0.57	253870.0	15280285.75	776
2018-03-13	58.94	60.82	58.94	59.77	0.73	1.24	293319.0	17594197.15	1025
2018-03-12	59.73	60.03	58.94	59.04	-0.37	-0.62	168981.0	10049439.0	632
2018-03-11	59.63	60.32	59.34	59.41	-0.16	-0.27	147942.0	8850857.05	559
2018-03-08	59.63	60.62	59.14	59.57	-0.2	-0.33	243686.0	14558114.6	1090
2018-03-07	60.72	61.51	59.53	59.77	-0.32	-0.53	272670.0	16464474.75	1240
2018-03-06	60.32	62.6	59.93	60.09	0.3	0.5	562849.0	34580865.15	2440
2018-03-05	63.19	65.27	59.14	59.79	-2.83	-4.52	1048234.0	65893265.55	3963
2018-03-04	57.36	62.8	57.36	62.62	5.52	9.67	797265.0	48181944.45	2555
2018-03-01	57.36	58.54	56.86	57.10	-0.34	-0.59	110508.0	6376581.1	495
2018-02-28	57.95	58.25	57.36	57.44	-1.08	-1.85	150209.0	8653694.85	460
2018-02-27	59.73	60.52	58.35	58.52	-0.84	-1.42	136430.0	8136091.55	581
2018-02-26	60.03	60.82	58.94	59.36	0.06	0.1	202983.0	12160126.9	587
2018-02-25	58.94	61.31	58.94	59.30	0.44	0.75	203755.0	12232500.7	874
2018-02-22	61.31	63.79	58.74	58.86	-1.86	-3.06	627130.0	38833629.8	2261
2018-02-21	55.18	60.72	55.18	60.72	5.48	9.92	415104.0	24395165.4	1368
2018-02-20	54.89	55.58	54.79	55.24	0.26	0.47	26157.0	1442080.85	195
2018-02-19	55.18	55.38	54.79	54.98	-0.14	-0.25	27387.0	1510682.6	137
2018-02-18	56.17	56.17	54.39	55.12	-0.68	-1.22	54861.0	3033729.3	204
2018-02-15	55.78	56.76	55.38	55.80	1.05	1.92	109683.0	6156768.35	443
2018-02-14	54.39	54.79	53.6	54.75	0.64	1.18	29850.0	1625162.55	189
2018-02-13	54.79	54.89	53.4	54.11	-0.54	-0.99	35574.0	1932127.7	239
2018-02-12	54.69	55.38	54.39	54.65	0.73	1.35	39766.0	2179988.2	173
2018-02-11	54.29	55.48	53.8	53.92	-1.0	-1.82	34359.0	1867698.0	175
2018-02-08	54.39	55.58	54.39	54.92	-0.06	-0.11	20373.0	1120082.95	157
2018-02-07	57.16	57.56	54.59	54.98	-1.8	-3.17	66465.0	3762408.8	248
2018-02-06	57.36	57.36	56.37	56.78	-1.41	-2.42	37716.0	2144784.6	196
2018-02-05	57.56	58.25	57.36	58.19	0.42	0.73	33854.0	1958341.85	177
2018-02-04	57.95	57.95	57.36	57.77	-0.28	-0.48	42015.0	2422425.55	152
2018-02-01	58.54	58.74	57.85	58.05	-0.2	-0.34	28273.0	1647056.05	114
2018-01-31	57.95	58.35	57.75	58.25	0.18	0.31	30271.0	1760074.55	138
2018-01-30	58.35	58.74	58.05	58.07	0.02	0.03	38892.0	2268253.35	153
2018-01-29	58.45	59.34	57.85	58.05	0.28	0.48	188574.0	11049738.05	624
2018-01-28	58.25	58.25	57.75	57.77	0.02	0.03	38649.0	2243637.85	113
2018-01-25	57.46	57.75	57.36	57.75	0.16	0.28	29775.0	1716541.2	111
2018-01-24	57.46	57.85	56.96	57.59	0.31	0.54	37138.0	2136773.5	190
2018-01-23	57.36	58.05	57.16	57.28	-0.24	-0.42	37860.0	2185577.55	155
2018-01-22	58.25	58.35	57.46	57.52	-0.29	-0.5	29029.0	1682500.4	128
2018-01-21	57.56	58.35	57.56	57.81	0.25	0.43	55505.0	3223566.2	194
2018-01-18	58.15	58.15	57.46	57.56	-0.39	-0.67	40973.0	2370742.55	201
2018-01-17	57.95	58.74	57.75	57.95	0.08	0.14	87976.0	5116863.9	329
2018-01-16	58.15	58.35	57.85	57.87	-0.46	-0.79	46623.0	2709768.85	172
2018-01-15	58.54	58.94	57.95	58.33	-0.35	-0.6	86611.0	5053906.25	283
2018-01-14	58.54	59.34	58.45	58.68	0.55	0.95	209635.0	12338757.15	594
2018-01-11	58.05	58.25	57.85	58.13	0.2	0.35	58987.0	3424592.35	175
2018-01-10	58.05	59.04	57.85	57.93	-0.02	-0.03	78319.0	4571245.0	292
2018-01-09	58.15	58.54	57.95	57.95	-0.28	-0.48	37978.0	2207059.25	176
2018-01-08	58.15	59.34	57.85	58.23	0.1	0.17	243193.0	14263813.5	821
2018-01-07	57.75	58.54	57.75	58.13	0.34	0.59	38215.0	2221161.55	219
2018-01-04	58.05	58.15	57.65	57.79	0.08	0.14	55500.0	3214086.75	283
2018-01-03	58.35	58.94	57.56	57.71	-0.02	-0.03	101561.0	5922110.3	467
2018-01-02	58.05	58.64	57.46	57.73	-0.46	-0.79	84649.0	4908551.4	330
2018-01-01	59.34	59.73	57.95	58.19	-1.2	-2.02	169387.0	10003276.7	595
2017-12-31	59.73	61.51	59.04	59.39	-0.04	-0.07	665764.0	40163547.85	1545
2017-12-28	59.53	59.83	59.34	59.43	-0.1	-0.17	108427.0	6460486.25	363
2017-12-27	60.32	60.42	59.34	59.53	-0.32	-0.53	170679.0	10209112.85	636
2017-12-26	59.53	60.52	59.34	59.85	0.53	0.89	152746.0	9158245.75	563
2017-12-25	58.94	60.72	58.35	59.32	0.3	0.51	243371.0	14533124.5	818
2017-12-24	59.34	59.83	58.94	59.02	0.14	0.24	121053.0	7184137.15	375
2017-12-21	59.14	59.63	58.54	58.88	0.22	0.38	107111.0	6336594.8	376
2017-12-20	59.14	59.14	58.64	58.66	-0.36	-0.61	40364.0	2374568.35	193
2017-12-19	59.34	60.13	58.74	59.02	-0.2	-0.34	107885.0	6403709.8	392
2017-12-18	59.93	60.23	58.94	59.22	0.06	0.1	115627.0	6895603.75	417
2017-12-17	58.74	60.82	58.74	59.16	0.66	1.13	212080.0	12679773.7	781
2017-12-14	57.95	60.13	57.65	58.50	0.83	1.44	303447.0	17893421.2	935
2017-12-13	57.65	58.15	57.46	57.67	-0.32	-0.55	37938.0	2192069.1	168
2017-12-12	58.64	58.74	57.75	57.99	-0.12	-0.21	77709.0	4517096.55	344
2017-12-11	58.15	60.32	57.85	58.11	0.04	0.07	222268.0	13124883.3	844
2017-12-10	57.75	58.25	57.75	58.07	0.51	0.89	69484.0	4032053.4	240
2017-12-07	58.35	58.45	57.36	57.56	-0.83	-1.42	62163.0	3592480.95	304
2017-12-06	58.74	59.83	58.15	58.39	-0.41	-0.7	72126.0	4246848.75	345
2017-12-05	58.54	60.42	58.35	58.80	0.55	0.94	263152.0	15702783.0	923
2017-12-04	58.15	60.13	57.56	58.25	0.32	0.55	112826.0	6612303.05	516
2017-12-03	57.36	58.35	57.26	57.93	0.81	1.42	57960.0	3357363.7	291
2017-11-30	57.26	57.56	56.76	57.12	-0.02	-0.04	24882.0	1424313.95	187
2017-11-29	56.96	59.04	56.76	57.14	0.47	0.83	146165.0	8446038.95	554
2017-11-28	57.16	57.56	56.57	56.67	-0.51	-0.89	36930.0	2109723.35	224
2017-11-27	57.36	59.24	56.67	57.18	-0.12	-0.21	152994.0	8807418.85	655
2017-11-26	54.98	59.83	54.49	57.30	2.83	5.2	307051.0	17703675.95	773
2017-11-23	54.09	54.79	54.0	54.47	0.59	1.1	33492.0	1817786.05	239
2017-11-22	54.0	54.39	53.4	53.88	0.22	0.41	27729.0	1498289.8	135
2017-11-21	52.81	54.19	52.41	53.66	0.36	0.68	40390.0	2165462.0	255
2017-11-20	53.5	54.39	53.01	53.30	-0.24	-0.45	45174.0	2421046.6	212
2017-11-19	56.37	56.47	53.01	53.54	-2.41	-4.31	120767.0	6551460.1	484
2017-11-16	57.16	57.75	55.58	55.95	-1.63	-2.83	31533.0	1791966.35	177
2017-11-15	57.36	58.94	57.36	57.58	0.76	1.34	98573.0	5726788.2	392
2017-11-14	55.38	58.54	55.38	56.82	0.77	1.37	84634.0	4862003.8	444
2017-11-13	55.48	56.57	54.69	56.05	0.04	0.07	35765.0	1989525.1	210
2017-11-12	58.94	58.94	55.18	56.01	-0.44	-0.78	67806.0	3888346.5	388
2017-11-09	52.41	56.57	52.22	56.45	5.03	9.78	154418.0	8562792.2	579
2017-11-08	51.42	52.02	48.85	51.42	0.06	0.12	48606.0	2471698.95	238
2017-11-07	57.06	57.06	51.33	51.36	-5.62	-9.86	69252.0	3648273.95	303
2017-11-06	57.56	57.75	56.67	56.98	-0.28	-0.49	56799.0	3252782.2	199
2017-11-05	56.96	58.45	53.01	57.26	-1.6	-2.72	59354.0	3365699.95	271
2017-11-02	59.34	59.73	58.25	58.86	-0.34	-0.57	71740.0	4233693.1	291
2017-11-01	58.25	59.93	57.85	59.20	1.37	2.37	166158.0	9795929.45	575
2017-10-31	57.95	58.15	57.36	57.83	0.16	0.28	39451.0	2279521.75	161
2017-10-30	57.06	58.94	57.06	57.67	0.09	0.16	137572.0	7976991.9	400
2017-10-29	57.16	57.65	57.06	57.58	0.62	1.09	28476.0	1633959.45	174
2017-10-26	57.06	57.36	56.76	56.96	-0.6	-1.04	14577.0	831319.0	83
2017-10-25	57.06	57.95	56.67	57.56	0.95	1.68	22074.0	1263744.55	152
2017-10-24	56.96	58.15	56.37	56.61	-0.15	-0.26	48353.0	2781000.55	288
2017-10-23	57.36	57.36	56.37	56.76	-1.05	-1.82	34883.0	1980745.25	177
2017-10-22	57.95	58.74	57.75	57.81	-0.34	-0.58	16887.0	979815.9	156
2017-10-19	58.54	58.94	57.65	58.15	-0.59	-1.0	49430.0	2886494.8	207
2017-10-18	58.74	59.43	58.15	58.74	-0.08	-0.14	39046.0	2303913.65	190
2017-10-17	59.14	59.73	58.35	58.82	0.41	0.7	115562.0	6823903.15	372
2017-10-16	57.36	58.54	57.06	58.41	0.97	1.69	78795.0	4564635.7	294
2017-10-15	58.35	58.35	56.96	57.44	0.58	1.02	49170.0	2835258.05	209
2017-10-12	52.91	57.36	52.91	56.86	1.58	2.86	99285.0	5554642.35	365
2017-10-11	58.54	59.14	54.0	55.28	-3.62	-6.15	130809.0	7314523.8	499
2017-10-10	60.03	60.13	58.74	58.90	-0.4	-0.67	52118.0	3109562.6	289
2017-10-09	61.02	61.41	59.14	59.30	-1.93	-3.15	59185.0	3575906.5	277
2017-10-08	61.51	62.2	60.92	61.23	-0.34	-0.55	54176.0	3341300.65	252
2017-10-05	61.51	62.01	61.31	61.57	0.06	0.1	51968.0	3207441.6	241
2017-10-04	62.4	62.7	61.12	61.51	-0.57	-0.92	120734.0	7468999.75	405
2017-10-03	61.91	63.19	61.91	62.08	0.02	0.03	177978.0	11149027.35	459
2017-10-02	62.99	63.29	61.91	62.06	-0.76	-1.21	127012.0	7942958.7	373
2017-10-01	61.31	63.59	61.02	62.82	1.19	1.93	235743.0	14732202.55	876
2017-09-28	62.01	62.3	61.31	61.63	-0.04	-0.06	55544.0	3420903.7	310
2017-09-27	63.29	63.29	61.31	61.67	-1.58	-2.5	123164.0	7669386.1	468
2017-09-26	63.59	63.79	63.19	63.25	-0.3	-0.47	57852.0	3672893.05	210
2017-09-25	64.28	64.28	63.09	63.55	-0.81	-1.26	186706.0	11868628.35	554
2017-09-21	65.07	65.27	64.18	64.36	-0.02	-0.03	253378.0	16415932.4	622
2017-09-20	64.08	65.17	63.59	64.38	1.03	1.63	365654.0	23549116.9	1036
2017-09-19	63.29	65.07	62.8	63.35	0.36	0.57	506853.0	32447830.15	1419
2017-09-18	62.1	64.48	61.71	62.99	0.93	1.5	447005.0	28309166.05	1264
2017-09-17	62.7	62.7	61.81	62.06	-0.08	-0.13	67741.0	4209515.55	239
2017-09-14	61.61	62.6	61.12	62.14	0.51	0.83	133023.0	8236505.25	433
2017-09-13	62.2	62.5	61.51	61.63	-0.18	-0.29	87778.0	5433271.4	329
2017-09-12	62.99	62.99	61.61	61.81	-1.14	-1.81	138127.0	8616555.95	516
2017-09-11	63.39	63.98	62.8	62.95	0.07	0.11	163784.0	10381421.0	502
2017-09-10	62.5	63.79	62.5	62.88	0.7	1.13	269356.0	17042283.75	835
2017-09-07	62.2	62.7	61.81	62.18	0.02	0.03	103503.0	6442465.35	400
2017-09-06	61.91	62.9	61.02	62.16	1.0	1.64	115291.0	7176198.9	516
2017-08-29	62.5	62.5	60.82	61.16	-1.42	-2.27	116963.0	7215973.85	503
2017-08-28	62.9	63.19	62.5	62.58	-0.2	-0.32	94670.0	5942145.55	408
2017-08-27	62.99	63.79	62.3	62.78	0.46	0.74	255222.0	16116579.95	1109
2017-08-24	62.4	64.28	61.81	62.32	0.65	1.05	438959.0	27728110.15	1679
2017-08-23	59.34	63.19	59.34	61.67	1.42	2.36	335001.0	20697864.2	1149
2017-08-22	61.12	61.41	60.03	60.25	-0.75	-1.23	85358.0	5201786.2	419
2017-08-21	61.71	61.71	60.72	61.00	-0.02	-0.03	121687.0	7457994.65	453
2017-08-20	61.12	61.81	60.72	61.02	0.48	0.79	162507.0	9949103.9	626
2017-08-17	61.51	61.91	60.13	60.54	-1.17	-1.9	159543.0	9746992.45	681
2017-08-16	61.71	62.2	60.13	61.71	0.24	0.39	237942.0	14575488.1	870
2017-08-15	63.79	64.48	60.13	61.47	-2.02	-3.18	270493.0	17202085.5	910
2017-08-14	63.79	64.28	63.19	63.49	-0.28	-0.44	192978.0	12299552.9	777
2017-08-13	64.77	64.97	63.09	63.77	0.06	0.09	286504.0	18358723.9	1077
2017-08-10	63.09	65.47	63.09	63.71	1.45	2.33	544488.0	35021159.7	2044
2017-08-09	62.6	65.07	61.31	62.26	-0.58	-0.92	796695.0	50339220.75	2785
2017-08-08	64.48	69.13	61.91	62.84	-1.54	-2.39	1634021.0	107721459.3	5092
2017-08-07	58.54	64.48	58.05	64.38	5.74	9.79	1404519.0	86678054.55	3505
2017-08-06	55.38	59.14	55.38	58.64	2.13	3.77	395067.0	22838477.15	1485
2017-08-03	56.96	56.96	55.38	56.51	-0.23	-0.41	181218.0	10204624.75	994
2017-08-02	57.85	58.35	56.37	56.74	-1.29	-2.22	304721.0	17535511.3	1150
2017-08-01	58.84	59.24	57.75	58.03	-0.24	-0.41	368784.0	21554148.05	1265
2017-07-31	60.72	62.3	57.46	58.27	-1.94	-3.22	1138348.0	69412251.3	3261
2017-07-30	57.56	61.61	56.86	60.21	2.87	5.01	457244.0	27032874.5	1399
2017-07-27	57.16	58.54	56.96	57.34	0.4	0.7	486208.0	28031909.25	1319
2017-07-26	57.16	57.85	56.37	56.94	0.41	0.73	404025.0	23182383.95	1131
2017-07-25	56.86	57.56	56.47	56.53	-0.37	-0.65	160659.0	9156931.9	626
2017-07-24	56.86	57.65	56.76	56.90	0.12	0.21	128759.0	7348196.75	498
2017-07-23	56.76	57.95	56.37	56.78	0.35	0.62	269618.0	15407953.45	808
2017-07-20	56.67	57.36	56.37	56.43	0.2	0.36	144661.0	8213433.6	590
2017-07-19	57.56	57.75	56.07	56.23	-0.42	-0.74	172969.0	9845543.25	684
2017-07-18	55.48	57.85	55.38	56.65	0.95	1.71	264133.0	15013593.3	1082
2017-07-17	57.75	58.74	55.18	55.70	-1.7	-2.96	469004.0	26713780.8	1530
2017-07-16	53.6	58.45	53.2	57.40	4.2	7.89	1120921.0	63198223.85	2190
2017-07-13	52.71	54.0	52.41	53.20	0.89	1.7	216826.0	11567728.15	664
2017-07-12	51.62	54.19	51.62	52.31	0.59	1.14	314409.0	16668949.05	900
2017-07-11	52.31	52.41	51.72	51.72	-0.18	-0.35	126546.0	6591794.65	353
2017-07-10	51.92	52.71	51.52	51.90	-0.24	-0.46	109949.0	5730174.6	383
2017-07-09	52.41	52.51	51.82	52.14	0.12	0.23	65317.0	3400598.3	266
2017-07-06	52.81	53.2	51.92	52.02	-0.59	-1.12	101858.0	5344372.8	343
2017-07-05	53.3	53.3	52.02	52.61	-0.2	-0.38	92310.0	4857624.9	339
2017-07-04	53.4	54.49	52.71	52.81	-0.47	-0.88	260022.0	13946170.2	747
2017-07-03	51.23	53.8	51.03	53.28	2.19	4.29	421865.0	22339000.85	1178
2017-07-02	51.23	51.42	50.73	51.09	0.58	1.15	64003.0	3269091.5	355
2017-06-22	51.72	51.72	50.44	50.51	-0.72	-1.41	106471.0	5427426.8	468
2017-06-21	51.42	51.72	50.93	51.23	0.1	0.2	82863.0	4258853.85	356
2017-06-20	52.12	53.6	50.63	51.13	-0.67	-1.29	223532.0	11716228.8	882
2017-06-19	52.71	52.71	51.42	51.80	-0.45	-0.86	92552.0	4790496.65	366
2017-06-18	52.71	53.4	52.02	52.25	0.0	0.0	121032.0	6378347.4	532
2017-06-15	51.13	53.8	50.63	52.25	1.3	2.55	247309.0	13000276.9	845
2017-06-14	51.82	52.61	50.83	50.95	-0.36	-0.7	109008.0	5662416.65	403
2017-06-13	52.51	52.81	51.23	51.31	-0.83	-1.59	92976.0	4836486.4	366
2017-06-12	53.6	53.7	51.52	52.14	-1.22	-2.29	105993.0	5574368.15	442
2017-06-11	55.28	55.58	53.01	53.36	-0.58	-1.08	232524.0	12646182.0	902
2017-06-08	55.08	55.87	53.8	53.94	-0.79	-1.44	156263.0	8597369.0	712
2017-06-07	54.19	56.57	54.09	54.73	0.18	0.33	355007.0	19687602.1	1273
2017-06-06	57.06	57.16	54.0	54.55	-2.33	-4.1	317016.0	17640771.7	1223
2017-06-05	56.07	58.64	55.38	56.88	0.77	1.37	686105.0	39368334.55	2180
2017-06-04	58.54	59.73	55.48	56.11	0.47	0.84	940234.0	54461013.8	2800
2017-06-01	51.42	56.37	50.04	55.64	4.26	8.29	917167.0	49654608.6	2274
2017-05-31	52.22	55.18	51.03	51.38	0.75	1.48	432204.0	22981392.0	1589
2017-05-30	46.28	50.63	46.28	50.63	4.57	9.92	191296.0	9418931.6	669
2017-05-29	45.29	46.38	44.6	46.06	1.02	2.26	81185.0	3681717.4	343
2017-05-28	48.16	48.26	44.8	45.04	-3.48	-7.17	105492.0	4862039.6	399
2017-05-25	49.84	49.84	48.46	48.52	-0.69	-1.4	49630.0	2425860.5	215
2017-05-24	50.04	50.83	49.05	49.21	-0.26	-0.53	115682.0	5797206.2	462
2017-05-23	50.44	50.44	49.15	49.47	-1.06	-2.1	81145.0	4050525.65	355
2017-05-22	51.03	51.82	50.44	50.53	-0.58	-1.13	128080.0	6557447.9	394
2017-05-21	51.23	52.41	50.83	51.11	0.12	0.24	227334.0	11777801.5	636
2017-05-18	51.62	52.02	50.63	50.99	-0.65	-1.26	169532.0	8690328.1	631
2017-05-17	51.82	53.2	50.83	51.64	-0.81	-1.54	433201.0	22554534.9	1206
2017-05-16	53.6	55.38	52.02	52.45	-0.48	-0.91	584698.0	31587816.1	1688
2017-05-15	49.45	53.4	48.95	52.93	4.24	8.71	558423.0	28523134.15	1643
2017-05-14	48.66	52.02	48.26	48.69	0.45	0.93	421835.0	21101757.9	1228
2017-05-11	47.77	49.15	47.67	48.24	0.24	0.5	206033.0	9961545.4	623
2017-05-10	48.26	48.36	47.77	48.00	-0.1	-0.21	23757.0	1142152.1	131
2017-05-09	48.26	48.46	48.06	48.10	-0.12	-0.25	47651.0	2298549.25	217
2017-05-08	48.06	48.66	47.86	48.22	0.38	0.79	55574.0	2680280.0	208
2017-05-07	48.46	48.46	47.47	47.84	-0.66	-1.36	100194.0	4801204.5	395
2017-05-04	47.67	49.45	47.67	48.50	0.38	0.79	175557.0	8535978.7	719
2017-05-03	49.84	50.04	47.86	48.12	-1.92	-3.84	117727.0	5773879.9	432
2017-05-02	50.83	50.83	49.84	50.04	-0.85	-1.67	86991.0	4367239.3	311
2017-05-01	50.83	51.82	50.63	50.89	0.04	0.08	122277.0	6248941.7	402
2017-04-30	51.42	51.42	50.63	50.85	-0.08	-0.16	63317.0	3225333.0	222
2017-04-27	50.63	51.03	50.44	50.93	0.0	0.0	89952.0	4571299.3	334
2017-04-26	51.82	51.82	50.83	50.93	-0.59	-1.15	81900.0	4194851.4	314
2017-04-25	51.62	52.81	50.44	51.52	0.31	0.61	236843.0	12173738.3	853
2017-04-24	51.42	52.02	51.03	51.21	-0.49	-0.95	132992.0	6828189.6	589
2017-04-23	53.01	54.39	50.04	51.70	-1.7	-3.18	428601.0	22261981.4	1566
2017-04-20	60.32	62.9	53.4	53.40	-5.8	-9.8	1195616.0	69718016.2	4062
2017-04-19	57.36	60.72	57.16	59.20	1.29	2.23	266509.0	15779673.1	907
2017-04-18	59.53	59.53	57.75	57.91	-1.33	-2.25	169443.0	9899289.1	623
2017-04-17	57.16	61.71	56.57	59.24	2.22	3.89	789648.0	47197612.75	2086
2017-04-16	57.75	57.95	56.57	57.02	-0.89	-1.54	105051.0	6004374.4	352
2017-04-13	57.75	58.54	57.75	57.91	-0.06	-0.1	77142.0	4473427.2	305
2017-04-12	58.54	58.54	57.16	57.97	-0.42	-0.72	87979.0	5091828.35	471
2017-04-11	59.34	59.53	58.15	58.39	-0.69	-1.17	77993.0	4612504.3	403
2017-04-10	59.53	59.93	58.94	59.08	-0.31	-0.52	94424.0	5603116.8	352
2017-04-09	59.93	59.93	59.34	59.39	-0.16	-0.27	38959.0	2320853.2	214
2017-04-06	60.13	60.32	59.53	59.55	-0.54	-0.9	54200.0	3244072.1	273
2017-04-05	59.93	60.92	59.93	60.09	0.38	0.64	143407.0	8640640.3	504
2017-04-04	59.34	61.71	59.34	59.71	0.47	0.79	237910.0	14376894.1	887
2017-04-03	59.34	59.93	59.34	59.24	-0.31	-0.52	33724.0	2005148.25	167
2017-04-02	59.53	60.13	59.34	59.55	0.25	0.42	34878.0	2079311.55	179
2017-03-30	59.93	59.93	59.34	59.30	-0.31	-0.52	49155.0	2925910.45	217
2017-03-29	60.13	60.13	59.53	59.61	-0.32	-0.53	95240.0	5701987.95	307
2017-03-28	59.53	61.51	59.53	59.93	0.63	1.06	171922.0	10367499.55	699
2017-03-27	59.34	59.93	58.94	59.30	-0.47	-0.79	63714.0	3793484.0	261
2017-03-26	60.72	60.72	59.53	59.77	-0.38	-0.63	57937.0	3482214.0	229
2017-03-23	60.32	60.92	60.13	60.15	0.54	0.91	69898.0	4221590.85	329
2017-03-22	60.32	60.32	58.15	59.61	-1.39	-2.28	79403.0	4715203.1	393
2017-03-21	61.51	62.3	60.92	61.00	-0.25	-0.41	96759.0	5946171.7	387
2017-03-20	61.91	61.91	61.12	61.25	-0.8	-1.29	94811.0	5828095.65	374
2017-03-19	62.5	64.08	61.71	62.05	0.42	0.68	293450.0	18374567.4	1015
2017-03-16	60.92	62.7	60.72	61.63	1.01	1.67	246981.0	15245416.2	917
2017-03-15	61.12	61.71	60.13	60.62	-0.26	-0.43	112293.0	6819530.75	570
2017-03-14	62.5	64.68	59.93	60.88	0.48	0.79	255461.0	15921308.85	1287
2017-03-13	59.93	61.51	59.93	60.40	-1.11	-1.8	65229.0	3957356.7	373
2017-03-12	61.12	63.09	61.12	61.51	-2.43	-3.8	48475.0	3001102.9	307
2017-03-09	65.66	65.66	63.29	63.94	-2.46	-3.7	97098.0	6243834.15	418
2017-03-08	65.07	67.05	64.68	66.40	0.91	1.39	75928.0	4994580.25	301
2017-03-07	64.87	65.86	64.28	65.49	0.42	0.65	83744.0	5461723.7	331
2017-03-06	66.26	67.05	63.49	65.07	-0.79	-1.2	77191.0	5042821.35	327
2017-03-05	66.26	66.65	65.47	65.86	-0.48	-0.72	70360.0	4641690.9	281
2017-03-02	65.86	67.44	65.86	66.34	0.48	0.73	93223.0	6218736.65	371
2017-03-01	64.87	67.84	63.88	65.86	1.86	2.91	201791.0	13316699.3	863
2017-02-28	63.49	64.08	62.5	64.00	0.31	0.49	38246.0	2417908.25	249
2017-02-27	65.07	66.26	63.49	63.69	-2.05	-3.12	41717.0	2699853.95	260
2017-02-26	66.26	66.26	65.07	65.74	-1.07	-1.6	60131.0	3948543.0	311
2017-02-23	67.25	67.25	66.26	66.81	-0.42	-0.62	37052.0	2469151.45	234
2017-02-22	68.04	68.04	67.05	67.23	-0.27	-0.4	67240.0	4535446.8	301
2017-02-21	68.04	68.04	66.46	67.50	-0.2	-0.3	46260.0	3108711.05	308
2017-02-20	69.42	70.21	67.25	67.70	-1.33	-1.93	199576.0	13761486.55	652
2017-02-19	68.83	70.21	68.24	69.03	0.64	0.94	197446.0	13693063.7	622
2017-02-16	68.83	68.83	68.24	68.39	-0.32	-0.47	50913.0	3491799.6	222
2017-02-15	68.63	68.83	68.24	68.71	0.32	0.47	59428.0	4085314.7	213
2017-02-14	69.03	69.42	68.24	68.39	-0.54	-0.78	111301.0	7654727.0	465
2017-02-13	69.82	73.58	68.63	68.93	-0.1	-0.14	662482.0	46947371.55	1923
2017-02-12	69.82	69.82	68.83	69.03	0.16	0.23	72005.0	5002239.55	277
2017-02-09	68.24	70.21	68.24	68.87	0.48	0.7	99357.0	6885124.9	338
2017-02-08	69.42	69.42	68.24	68.39	-0.48	-0.7	29364.0	2014045.4	141
2017-02-07	69.42	69.42	68.83	68.87	-0.43	-0.62	30684.0	2114282.25	150
2017-02-06	68.83	69.42	68.63	69.30	0.31	0.45	26172.0	1808419.9	154
2017-02-05	69.62	69.62	68.04	68.99	-0.51	-0.73	52352.0	3611655.1	266
2017-02-02	69.82	70.21	69.42	69.50	0.0	0.0	69921.0	4882244.0	246
2017-02-01	68.63	69.82	68.63	69.50	0.83	1.21	54173.0	3749961.95	197
2017-01-31	69.03	69.42	68.24	68.67	0.06	0.09	36655.0	2520291.9	163
2017-01-30	69.82	69.82	68.63	68.61	-1.17	-1.68	54807.0	3799156.1	171
2017-01-29	69.42	69.82	68.83	69.78	0.85	1.23	53684.0	3723566.85	172
2017-01-26	69.82	70.41	68.83	68.93	-1.32	-1.88	68841.0	4789230.35	304
2017-01-25	71.0	71.0	70.21	70.25	-0.64	-0.9	35188.0	2475821.4	211
2017-01-24	68.83	72.78	68.83	70.89	3.03	4.47	272456.0	19427298.35	1018
2017-01-23	67.44	68.04	67.44	67.86	0.73	1.09	41701.0	2828762.6	205
2017-01-22	65.66	67.44	65.66	67.13	1.49	2.27	33811.0	2256593.0	164
2017-01-19	66.46	66.46	65.66	65.64	-0.26	-0.39	14522.0	955123.85	121
2017-01-18	66.26	66.65	65.86	65.90	-0.06	-0.09	25890.0	1718054.65	144
2017-01-17	64.87	66.26	63.49	65.96	1.42	2.2	20934.0	1359364.1	194
2017-01-16	66.26	66.26	64.08	64.54	-2.01	-3.02	24674.0	1610269.1	194
2017-01-15	67.05	67.25	66.46	66.55	-0.04	-0.06	12579.0	840486.65	104
2017-01-12	66.46	67.84	66.26	66.59	-0.32	-0.48	26102.0	1748204.6	241
2017-01-11	69.42	69.42	66.65	66.91	-1.64	-2.39	77955.0	5269599.35	352
2017-01-10	67.44	69.62	67.44	68.55	0.63	0.93	66435.0	4557413.45	359
2017-01-09	69.42	69.42	66.26	67.92	-1.42	-2.05	43489.0	2935158.8	313
2017-01-08	69.03	70.41	69.03	69.34	-0.5	-0.72	30797.0	2152363.95	198
2017-01-05	70.61	71.0	67.44	69.84	-0.79	-1.12	90838.0	6322329.95	455
2017-01-04	71.8	72.59	70.41	70.63	-1.11	-1.55	93186.0	6665078.4	359
2017-01-03	72.19	72.78	71.4	71.74	-0.37	-0.51	63467.0	4595081.4	222
2017-01-02	74.17	74.17	71.4	72.11	-1.68	-2.28	92650.0	6786543.95	348
2017-01-01	71.99	73.77	71.99	73.79	-0.06	-0.08	114396.0	8400677.4	376
2016-12-29	73.77	74.37	73.38	73.85	0.31	0.42	319714.0	23633047.65	801
2016-12-28	73.38	73.77	72.98	73.54	0.38	0.52	270869.0	19884649.2	579
2016-12-27	72.98	74.96	72.19	73.16	0.32	0.44	421125.0	30969503.25	822
2016-12-26	73.58	73.58	71.99	72.84	-0.16	-0.22	178429.0	12994302.7	558
2016-12-25	71.99	73.38	71.4	73.00	2.11	2.98	279132.0	20236774.95	826
2016-12-22	68.24	71.8	68.24	70.89	2.69	3.94	408046.0	28776958.65	1178
2016-12-21	67.84	68.83	67.84	68.20	1.01	1.5	79880.0	5447191.2	385
2016-12-20	68.04	69.03	66.26	67.19	-1.42	-2.07	77821.0	5243826.9	494
2016-12-19	70.41	71.2	68.63	68.61	-1.74	-2.47	155782.0	10901040.8	698
2016-12-18	69.62	71.4	69.03	70.35	1.58	2.3	249299.0	17513368.65	846
2016-12-15	67.84	69.03	65.86	68.77	0.32	0.47	169858.0	11505617.9	774
2016-12-14	71.4	71.8	68.04	68.45	-2.91	-4.08	225124.0	15634606.7	996
2016-12-13	69.82	74.96	69.03	71.36	1.11	1.58	628554.0	45536782.65	2267
2016-12-12	73.38	74.17	69.82	70.25	-2.5	-3.44	605009.0	43444495.5	1986
2016-12-11	72.59	73.58	69.03	72.75	1.29	1.81	710968.0	51124013.65	2421
2016-12-08	74.17	75.36	71.0	71.46	-0.28	-0.39	639461.0	47242432.45	2275
2016-12-07	66.26	71.8	66.26	71.74	6.35	9.71	754535.0	52999467.1	1797
2016-12-06	64.68	65.86	64.68	65.39	0.69	1.07	173575.0	11379704.25	558
2016-12-05	64.68	65.47	64.68	64.70	-0.53	-0.81	75025.0	4859937.15	289
2016-12-04	65.66	65.86	64.08	65.23	0.16	0.25	105249.0	6861199.55	445
2016-12-01	65.47	66.26	64.87	65.07	0.28	0.43	119155.0	7787982.45	411
2016-11-30	64.87	66.26	64.68	64.79	0.85	1.33	160519.0	10534096.3	519
2016-11-29	65.07	65.66	63.88	63.94	-1.23	-1.89	125099.0	8116455.65	467
2016-11-28	64.87	66.65	64.28	65.17	1.33	2.08	360398.0	23621014.25	1131
2016-11-27	61.91	66.46	61.51	63.84	2.37	3.86	638829.0	41055395.95	1858
2016-11-24	63.09	63.88	58.94	61.47	-1.21	-1.93	262131.0	16184821.55	809
2016-11-23	62.5	63.88	62.3	62.68	0.79	1.28	214404.0	13548609.15	762
2016-11-22	65.07	65.66	59.34	61.89	-3.22	-4.95	302874.0	18661652.9	1386
2016-11-21	67.05	67.25	64.68	65.11	-1.29	-1.94	121290.0	7991563.55	557
2016-11-20	65.86	67.25	65.07	66.40	1.17	1.79	220587.0	14643171.4	774
2016-11-17	65.47	67.44	64.28	65.23	0.53	0.82	259663.0	17097244.3	953
2016-11-16	63.49	65.86	63.29	64.70	1.8	2.86	289226.0	18772190.4	888
2016-11-15	62.5	65.66	61.71	62.90	0.6	0.96	212708.0	13569785.65	972
2016-11-14	62.7	65.07	61.71	62.30	-2.3	-3.56	130683.0	8342860.95	615
2016-11-13	61.91	66.26	61.71	64.60	2.81	4.55	412999.0	26682415.25	1302
2016-11-10	62.3	63.09	61.71	61.79	0.28	0.46	130792.0	8169542.65	541
2016-11-09	58.74	62.3	57.75	61.51	-0.44	-0.71	122598.0	7482738.95	647
2016-11-08	61.71	64.87	61.71	61.95	0.12	0.19	359797.0	22809926.95	1303
2016-11-07	61.51	62.7	61.12	61.83	0.52	0.85	131131.0	8089393.1	624
2016-11-06	60.72	63.29	59.93	61.31	0.59	0.97	220134.0	13651489.85	1561
2016-11-03	63.49	65.47	59.93	60.72	0.63	1.05	977244.0	61535593.75	3240
2016-11-02	57.75	60.13	57.16	60.09	5.3	9.67	595035.0	35236997.2	1515
2016-11-01	50.04	54.79	50.04	54.79	4.81	9.62	244544.0	12815088.7	768
2016-10-31	49.45	50.63	49.45	49.98	0.38	0.77	143919.0	7201922.4	297
2016-10-30	49.25	49.84	48.95	49.60	0.73	1.49	64736.0	3201510.35	166
2016-10-27	48.46	49.84	48.46	48.87	0.33	0.68	131608.0	6462165.55	284
2016-10-26	48.95	48.95	47.86	48.54	-0.85	-1.72	81928.0	3977790.95	204
2016-10-25	49.25	49.45	48.95	49.39	0.42	0.86	21224.0	1044854.25	101
2016-10-24	48.75	49.84	48.75	48.97	0.47	0.97	70848.0	3498769.95	200
2016-10-23	46.87	48.95	46.87	48.50	1.64	3.5	160117.0	7746634.0	344
2016-10-20	46.28	47.37	45.29	46.86	0.64	1.38	118936.0	5545405.9	328
2016-10-19	45.49	47.07	45.0	46.22	0.63	1.38	52153.0	2391754.1	205
2016-10-18	47.67	48.46	45.0	45.59	-1.58	-3.35	66365.0	3124970.4	240
2016-10-17	47.86	48.16	47.07	47.17	-0.69	-1.44	17212.0	818581.45	92
2016-10-16	47.67	49.25	47.67	47.86	0.53	1.12	87206.0	4214352.2	265
2016-10-13	48.16	48.46	47.07	47.33	-0.73	-1.52	90991.0	4370548.3	300
2016-10-12	48.16	48.46	47.67	48.06	-0.32	-0.66	82970.0	4000200.45	215
2016-10-11	47.67	48.75	47.67	48.38	1.21	2.57	76974.0	3705585.3	268
2016-10-10	47.07	49.25	46.87	47.17	0.43	0.92	107509.0	5156012.4	448
2016-10-09	49.84	49.84	45.79	46.74	-2.81	-5.67	89264.0	4328051.55	370
2016-10-06	47.67	50.83	47.37	49.55	2.16	4.56	253167.0	12459565.3	721
2016-10-05	46.58	47.67	46.28	47.39	1.17	2.53	124247.0	5843056.2	369
2016-10-04	46.58	47.07	44.5	46.22	0.12	0.26	93825.0	4281653.9	331
2016-10-03	47.67	47.67	42.92	46.10	-0.85	-1.81	83326.0	3812777.25	366
2016-10-02	51.62	52.22	46.87	46.95	-4.99	-9.61	110964.0	5455726.45	301
2016-09-29	50.63	53.01	48.75	51.94	0.69	1.35	77295.0	3958997.0	332
2016-09-28	53.2	55.58	50.63	51.25	-3.02	-5.56	53078.0	2809819.45	219
2016-09-27	54.59	58.15	54.19	54.27	-5.88	-9.78	54731.0	3060909.05	262
2016-09-26	59.93	60.72	59.93	60.15	0.32	0.53	20397.0	1226015.05	98
2016-09-25	61.12	61.71	58.94	59.83	0.06	0.1	28340.0	1714355.45	189
2016-09-21	60.72	60.72	59.53	59.77	-0.16	-0.27	25645.0	1539548.45	152
2016-09-20	59.34	60.13	57.36	59.93	1.07	1.82	30783.0	1814861.85	189
2016-09-19	63.09	64.28	58.15	58.86	-5.04	-7.89	40708.0	2498849.85	263
2016-09-18	64.68	64.68	63.88	63.90	-0.95	-1.46	38149.0	2445211.55	158
2016-09-08	65.86	66.46	64.68	64.85	-0.89	-1.35	134158.0	8805310.8	661
2016-09-07	64.08	66.65	63.88	65.74	1.8	2.82	322337.0	21139577.3	1104
2016-09-06	64.68	64.68	63.49	63.94	-0.6	-0.93	41427.0	2657839.55	181
2016-09-05	64.08	64.87	63.88	64.54	0.64	1.0	55659.0	3580701.8	224
2016-09-04	63.88	64.28	63.88	63.90	0.21	0.33	38712.0	2476884.65	185
2016-09-01	64.68	64.87	63.49	63.69	-1.16	-1.79	32416.0	2072610.3	204
2016-08-31	66.26	67.05	64.87	64.85	-0.95	-1.44	54047.0	3584714.15	230
2016-08-30	65.47	67.05	65.07	65.80	0.69	1.06	58151.0	3839788.55	272
2016-08-29	65.66	65.66	64.87	65.11	0.26	0.4	48553.0	3168116.1	192
2016-08-28	64.68	65.07	64.68	64.85	1.06	1.66	20256.0	1313711.15	152
2016-08-25	65.07	65.07	63.29	63.79	-1.48	-2.27	42385.0	2716061.85	237
2016-08-24	66.65	67.05	65.07	65.27	-1.23	-1.85	34820.0	2301909.95	173
2016-08-23	66.26	67.05	66.26	66.50	0.0	0.0	19318.0	1286794.55	120
2016-08-22	67.25	67.25	66.46	66.50	-1.8	-2.64	20834.0	1389449.3	156
2016-08-21	68.63	68.83	68.24	68.30	0.16	0.23	39792.0	2726609.1	176
2016-08-18	68.83	69.42	66.46	68.14	-0.06	-0.09	47317.0	3205630.4	336
2016-08-17	69.42	70.41	67.44	68.20	-1.04	-1.5	88518.0	6107617.2	482
2016-08-16	71.2	72.98	68.83	69.24	-1.96	-2.75	197675.0	14079651.05	826
2016-08-15	69.82	72.59	69.82	71.20	1.9	2.74	321080.0	22876943.5	1168
2016-08-14	69.82	69.82	69.03	69.30	0.31	0.45	42582.0	2961471.6	177
2016-08-11	69.03	69.03	68.63	68.99	-0.31	-0.45	22308.0	1536957.05	131
2016-08-10	69.82	69.82	68.83	69.30	-0.42	-0.6	53925.0	3735666.95	243
2016-08-09	69.62	71.2	69.42	69.72	0.63	0.91	128875.0	9028764.95	498
2016-08-08	69.42	71.0	68.83	69.09	-0.53	-0.76	130366.0	9112489.9	606
2016-08-07	70.61	74.17	68.63	69.62	-0.26	-0.37	332658.0	23807651.2	1309
2016-08-04	67.25	72.78	67.25	69.88	3.54	5.34	509329.0	36525257.5	1375
2016-08-03	63.88	66.65	63.88	66.34	-0.57	-0.85	36062.0	2368409.45	185
2016-08-02	67.44	67.44	66.26	66.91	-1.7	-2.48	26766.0	1785234.25	135
2016-08-01	69.62	69.62	68.04	68.61	1.07	1.58	20618.0	1413311.3	143
2016-07-31	69.42	69.62	66.46	67.54	-1.13	-1.65	22246.0	1516149.4	124
2016-07-28	69.82	71.8	68.63	68.67	-1.11	-1.59	49781.0	3474539.6	256
2016-07-27	70.21	70.61	69.62	69.78	-0.26	-0.37	18802.0	1318494.55	115
2016-07-26	71.0	71.0	69.82	70.04	-0.85	-1.2	16714.0	1174958.5	83
2016-07-25	70.41	71.4	70.21	70.89	0.42	0.6	19429.0	1373563.6	110
2016-07-24	71.4	71.8	71.0	70.47	-0.89	-1.25	22263.0	1589621.3	89
2016-07-21	72.19	72.19	71.2	71.36	-0.59	-0.82	50016.0	3584873.3	161
2016-07-20	72.19	72.19	71.4	71.95	-0.04	-0.06	47251.0	3398300.85	162
2016-07-19	71.4	72.98	71.4	71.99	0.04	0.06	70794.0	5118775.0	259
2016-07-18	73.38	73.38	71.99	71.95	-1.21	-1.65	90326.0	6533829.35	310
2016-07-17	72.78	74.17	72.59	73.16	1.05	1.46	178496.0	13087153.25	429
2016-07-14	72.59	73.77	71.99	72.11	-0.04	-0.06	154172.0	11240037.95	483
2016-07-13	72.59	72.98	71.99	72.15	0.2	0.28	89020.0	6453609.0	320
2016-07-12	71.4	72.78	71.4	71.95	0.59	0.83	85983.0	6206492.5	268
2016-07-11	70.21	72.98	70.21	71.36	1.01	1.44	121586.0	8739811.1	393
2016-07-10	70.41	70.61	69.62	70.35	1.11	1.6	25523.0	1794523.35	136
2016-06-30	70.61	71.99	68.83	69.24	-1.59	-2.24	87674.0	6193799.95	306
2016-06-29	71.4	71.99	70.61	70.83	-0.69	-0.96	36018.0	2564837.5	171
2016-06-28	71.4	71.99	71.2	71.52	-0.06	-0.08	31822.0	2275165.45	136
2016-06-27	71.4	72.98	71.2	71.58	0.85	1.2	98801.0	7109305.35	313
2016-06-26	66.26	71.0	65.86	70.73	-2.02	-2.78	140647.0	9667114.55	397
2016-06-23	72.98	72.98	71.4	72.75	-0.15	-0.21	39899.0	2884141.65	148
2016-06-22	73.38	73.58	72.59	72.90	-0.16	-0.22	67015.0	4890948.0	160
2016-06-21	73.38	73.77	72.78	73.06	0.06	0.08	55171.0	4048166.3	172
2016-06-20	72.59	72.98	71.99	73.00	0.73	1.01	52715.0	3832225.05	186
2016-06-19	71.4	72.78	71.4	72.27	1.13	1.59	54126.0	3899856.85	246
2016-06-16	73.38	73.77	70.41	71.14	-2.4	-3.26	95812.0	6906730.25	325
2016-06-15	74.17	74.96	73.38	73.54	-0.73	-0.98	125057.0	9252284.0	402
2016-06-14	74.17	75.16	74.17	74.27	-0.22	-0.3	93730.0	6983823.6	312
2016-06-13	73.38	74.96	72.98	74.49	0.89	1.21	103781.0	7716446.25	363
2016-06-12	72.98	73.77	71.8	73.60	-1.14	-1.53	196635.0	14324357.7	742
2016-06-09	75.16	75.75	72.19	74.74	0.73	0.99	394783.0	29491891.65	1156
2016-06-08	71.4	75.16	71.4	74.01	3.18	4.49	359958.0	26470177.3	1076
2016-06-07	70.41	71.4	69.82	70.83	0.89	1.27	89186.0	6300959.9	265
2016-06-06	69.82	70.41	69.42	69.94	0.6	0.87	45445.0	3178162.4	191
2016-06-05	69.82	70.61	69.42	69.34	-0.54	-0.77	49605.0	3470748.65	204
2016-06-02	69.82	71.4	69.82	69.88	0.0	0.0	105420.0	7429069.1	340
2016-06-01	69.62	71.4	69.42	69.88	0.32	0.46	151001.0	10646194.8	591
2016-05-31	69.62	71.0	69.03	69.56	0.73	1.06	73156.0	5101418.15	311
2016-05-30	67.25	71.2	67.25	68.83	1.54	2.29	247138.0	17217058.3	887
2016-05-29	69.03	69.82	66.65	67.29	-1.38	-2.01	115762.0	7920258.1	503
2016-05-26	67.44	73.58	67.44	68.67	1.01	1.49	402450.0	28632193.45	1368
2016-05-25	67.25	68.24	66.65	67.66	1.7	2.58	94148.0	6364322.85	412
2016-05-24	65.07	66.65	64.87	65.96	0.95	1.46	91276.0	5982341.3	411
2016-05-23	71.4	71.4	64.87	65.01	-6.83	-9.51	177435.0	11937940.7	787
2016-05-22	72.98	73.38	71.8	71.84	-1.16	-1.59	53338.0	3875207.0	282
2016-05-19	74.17	74.17	72.78	73.00	-1.01	-1.36	89808.0	6587388.65	380
2016-05-18	74.56	74.96	73.77	74.01	-0.69	-0.92	129312.0	9619535.8	492
2016-05-17	73.77	76.15	73.58	74.70	1.06	1.44	632148.0	47508822.75	1629
2016-05-16	73.77	74.37	72.98	73.64	-0.05	-0.07	89432.0	6580579.0	373
2016-05-15	73.77	74.56	73.38	73.69	0.05	0.07	147263.0	10901714.75	627
2016-05-12	74.17	75.16	73.58	73.64	-0.31	-0.42	233428.0	17342821.45	869
2016-05-11	74.96	77.33	73.58	73.95	0.0	0.0	583178.0	43899000.95	1805
2016-05-10	72.78	78.32	71.8	73.95	0.73	1.0	800274.0	60253094.35	2528
2016-05-09	74.37	75.16	71.99	73.22	-2.33	-3.08	431626.0	31735876.5	1688
2016-05-08	71.2	77.14	70.61	75.55	5.2	7.39	880196.0	65268875.2	2405
2016-05-05	69.62	72.98	69.62	70.35	1.9	2.78	286548.0	20501870.05	855
2016-05-04	69.82	69.82	67.84	68.45	-1.27	-1.82	60286.0	4148770.35	276
2016-05-03	71.2	71.2	69.42	69.72	-1.01	-1.43	75450.0	5291124.2	291
2016-05-02	70.61	71.4	69.62	70.73	0.0	0.0	97374.0	6887777.2	392
2016-05-01	71.4	71.99	70.41	70.73	-0.79	-1.1	86354.0	6135759.65	358
2016-04-28	72.78	73.58	71.4	71.52	-1.38	-1.89	165297.0	12007047.85	587
2016-04-27	73.38	74.37	72.59	72.90	1.06	1.48	265315.0	19449315.7	904
2016-04-26	69.82	72.78	68.83	71.84	2.54	3.67	630449.0	44530569.35	1547
2016-04-25	69.03	71.0	68.63	69.30	1.06	1.55	324953.0	22553598.35	1032
2016-04-24	67.84	69.03	67.25	68.24	1.49	2.23	276941.0	18901283.3	794
2016-04-21	67.25	67.44	66.65	66.75	0.0	0.0	102929.0	6908248.5	395
2016-04-20	66.46	68.04	66.46	66.75	0.0	0.0	168764.0	11361447.95	548
2016-04-19	66.26	67.25	66.26	66.75	1.01	1.54	111929.0	7477845.5	431
2016-04-18	66.26	66.26	65.07	65.74	-0.97	-1.45	104231.0	6846240.75	383
2016-04-17	68.24	68.63	66.26	66.71	0.06	0.09	207806.0	13981083.4	655
2016-04-14	68.63	68.63	66.46	66.65	-1.43	-2.1	112999.0	7594276.35	454
2016-04-13	67.05	69.82	67.05	68.08	1.8	2.72	411225.0	28261337.8	1202
2016-04-12	65.66	67.25	65.66	66.28	0.64	0.98	129539.0	8603054.25	403
2016-04-11	65.86	67.25	65.47	65.64	0.0	0.0	215014.0	14248395.45	678
2016-04-10	65.66	66.46	65.47	65.64	0.85	1.31	199124.0	13134500.4	726
2016-04-07	64.87	66.46	64.28	64.79	0.15	0.23	250706.0	16417905.8	798
2016-04-06	64.68	66.65	64.08	64.64	0.7	1.09	388733.0	25391344.2	1263
2016-04-05	61.12	67.05	61.12	63.94	2.75	4.49	479916.0	30569700.85	1455
2016-04-04	58.94	62.5	58.94	61.19	0.31	0.51	190113.0	11712816.2	697
2016-04-03	61.91	65.86	60.92	60.88	-6.62	-9.81	317380.0	19569648.15	1141
2016-03-31	67.44	69.42	67.44	67.50	-7.3	-9.76	349486.0	23776738.25	1303
2016-03-30	74.56	75.75	74.37	74.80	0.63	0.85	105605.0	7936426.05	422
2016-03-29	72.98	76.15	72.78	74.17	1.23	1.69	287951.0	21546668.55	1032
2016-03-28	74.56	74.96	71.99	72.94	-1.29	-1.74	92621.0	6816223.8	395
2016-03-27	74.17	76.74	74.17	74.23	-2.47	-3.22	85066.0	6377879.6	421
2016-03-24	77.93	77.93	76.54	76.70	-2.14	-2.71	138958.0	10712848.7	655
2016-03-23	80.3	80.3	78.72	78.84	-1.26	-1.57	238128.0	18922777.6	860
2016-03-22	79.71	83.07	79.51	80.10	0.69	0.87	760566.0	61501498.65	2219
2016-03-21	80.3	81.09	79.11	79.41	-0.48	-0.6	353184.0	28336818.8	1093
2016-03-20	80.5	81.09	79.51	79.89	0.58	0.73	143573.0	11497107.7	604
2016-03-17	81.29	81.49	79.11	79.31	-0.99	-1.23	355175.0	28573634.35	1097
2016-03-16	80.3	81.49	79.51	80.30	0.95	1.2	373600.0	30072268.0	1282
2016-03-15	78.32	81.09	78.12	79.35	1.36	1.74	449129.0	35774960.75	1577
2016-03-14	79.91	81.88	77.53	77.99	-1.58	-1.99	412251.0	33028584.55	1463
2016-03-13	78.32	81.49	77.33	79.57	2.12	2.74	479827.0	38347817.05	1502
2016-03-10	79.11	79.91	76.74	77.45	-1.01	-1.29	121294.0	9523655.95	581
2016-03-09	80.3	80.3	78.32	78.46	-1.64	-2.05	209767.0	16638099.1	920
2016-03-08	81.09	82.28	79.71	80.10	-0.2	-0.25	700901.0	56542072.4	2377
2016-03-07	75.95	82.87	74.56	80.30	4.86	6.44	1591695.0	127162759.95	4034
2016-03-06	75.36	76.15	75.16	75.44	1.01	1.36	218327.0	16520784.2	844
2016-03-03	76.54	77.33	74.17	74.43	-1.06	-1.4	296203.0	22358782.85	1171
2016-03-02	75.36	78.32	74.96	75.49	0.79	1.06	463174.0	35510085.75	1679
2016-03-01	73.58	77.14	73.58	74.70	1.86	2.55	595270.0	44904022.65	1813
2016-02-29	73.77	74.96	72.78	72.84	-0.8	-1.09	179150.0	13232358.25	717
2016-02-28	73.38	74.17	73.38	73.64	1.17	1.61	120950.0	8924748.4	493
2016-02-25	72.98	74.56	72.19	72.47	0.42	0.58	257212.0	18821911.7	860
2016-02-24	72.98	74.56	71.4	72.05	-1.49	-2.03	275377.0	20169841.0	912
2016-02-23	73.58	74.37	73.38	73.54	0.22	0.3	289726.0	21387867.7	1007
2016-02-22	71.99	75.75	71.99	73.32	2.28	3.21	569914.0	42018239.0	1928
2016-02-21	71.99	74.56	70.41	71.04	0.53	0.75	418730.0	30289548.65	1639
2016-02-18	68.83	72.19	68.63	70.51	2.53	3.72	530201.0	37254892.95	1737
2016-02-17	66.65	69.42	66.46	67.98	1.43	2.15	248670.0	16972936.3	765
2016-02-16	66.46	69.62	64.68	66.55	1.28	1.96	337767.0	22699603.95	1219
2016-02-15	61.91	65.86	59.93	65.27	4.77	7.88	279788.0	17880523.0	1109
2016-02-14	68.83	70.41	60.13	60.50	-6.05	-9.09	325076.0	21332590.85	1392
2016-02-11	73.38	77.53	65.86	66.55	-5.82	-8.04	806781.0	59691689.05	2731
2016-02-10	71.8	73.58	71.8	72.37	0.06	0.08	182159.0	13223693.75	703
2016-02-09	71.4	75.95	71.4	72.31	-1.07	-1.46	438381.0	32513362.95	1520
2016-02-08	74.17	77.14	72.59	73.38	-0.16	-0.22	290037.0	21709610.65	1147
2016-02-07	71.2	76.74	69.82	73.54	2.24	3.14	578914.0	42471889.85	2164
2016-02-04	71.99	74.17	69.42	71.30	2.31	3.35	548008.0	39220993.45	1847
2016-02-03	67.05	69.42	67.05	68.99	2.08	3.11	169798.0	11600459.9	648
2016-02-02	66.65	70.41	66.26	66.91	-0.63	-0.93	393051.0	27091486.75	1395
2016-02-01	67.84	72.59	67.05	67.54	0.04	0.06	539985.0	37767090.8	1858
2016-01-31	63.09	67.44	62.5	67.50	5.93	9.63	348709.0	22992328.4	818
2016-01-28	60.32	63.09	59.34	61.57	2.37	4.0	368950.0	22578200.1	1230
2016-01-27	62.3	62.3	58.94	59.20	-0.89	-1.48	154486.0	9352946.85	656
2016-01-26	59.34	63.88	59.34	60.09	1.07	1.81	608546.0	37451578.6	1884
2016-01-25	53.4	58.94	52.61	59.02	5.12	9.5	389541.0	22209310.05	806
2016-01-24	56.17	56.96	53.4	53.90	1.11	2.1	109042.0	5967766.8	417
2016-01-21	52.22	54.59	51.82	52.79	-2.27	-4.12	178180.0	9448697.25	637
2016-01-20	58.15	58.15	54.98	55.06	-6.04	-9.89	218723.0	12193125.05	669
2016-01-19	60.72	61.71	59.53	61.10	2.65	4.53	225495.0	13745001.55	672
2016-01-18	53.4	60.92	53.4	58.45	-0.31	-0.53	299844.0	17575511.5	936
2016-01-17	58.74	58.94	58.74	58.76	-6.35	-9.75	46883.0	2755694.9	206
2016-01-14	71.4	71.4	65.07	65.11	-7.1	-9.83	107844.0	7201483.35	551
2016-01-13	72.19	74.56	71.8	72.21	-0.63	-0.86	139732.0	10149436.1	603
2016-01-12	75.36	75.36	72.59	72.84	-2.24	-2.98	137430.0	10197217.5	565
2016-01-11	76.74	76.74	73.58	75.08	2.49	3.43	291913.0	21905196.85	1118
2016-01-10	80.3	80.5	71.8	72.59	-6.25	-7.93	176184.0	13488333.2	916
2016-01-07	79.51	83.66	77.93	78.84	-6.07	-7.15	261417.0	21196828.05	1128
2016-01-06	86.83	89.2	82.08	84.91	-1.54	-1.78	386051.0	33490944.5	1699
2016-01-05	86.23	88.41	85.05	86.45	0.16	0.19	276982.0	23935658.35	1467
2016-01-04	86.23	92.37	85.84	86.29	0.15	0.17	821873.0	73252205.2	3242
2016-01-03	86.04	87.82	85.44	86.14	0.42	0.49	255775.0	22137135.95	1165
2015-12-31	88.41	89.2	85.25	85.72	-3.16	-3.56	308529.0	26881609.75	1386
2015-12-30	85.05	89.99	84.65	88.88	3.54	4.15	451361.0	39289434.1	1749
2015-12-29	84.45	86.63	83.07	85.34	0.31	0.36	292881.0	24938304.2	1178
2015-12-28	84.45	89.2	83.66	85.03	0.38	0.45	445201.0	38472468.0	1977
2015-12-27	87.03	87.03	83.47	84.65	-0.48	-0.56	209804.0	17787141.0	1041
2015-12-24	85.84	90.19	84.26	85.13	0.85	1.01	731760.0	63873265.25	3192
2015-12-23	92.56	95.13	83.07	84.28	-4.92	-5.52	1125520.0	101848874.2	4062
2015-12-22	82.08	89.2	82.08	89.20	7.99	9.84	564258.0	48839427.5	2916
2015-12-21	82.67	82.67	80.5	81.21	-0.63	-0.77	143350.0	11648855.15	675
2015-12-20	81.09	85.84	81.09	81.84	0.85	1.05	451677.0	37793510.75	1749
2015-12-17	79.91	83.07	79.91	80.99	1.26	1.58	227647.0	18574714.1	918
2015-12-16	79.91	81.49	79.11	79.73	0.48	0.61	143876.0	11527119.75	659
2015-12-15	78.72	80.5	78.72	79.25	1.7	2.19	111120.0	8841243.7	617
2015-12-14	81.29	85.05	76.74	77.55	-2.75	-3.42	386640.0	31894468.1	1546
2015-12-13	77.33	82.08	77.33	80.30	-4.45	-5.25	229717.0	18351197.5	1022
2015-12-10	85.25	89.0	83.66	84.75	-2.49	-2.85	125824.0	10982144.45	729
2015-12-09	89.4	90.19	86.04	87.24	-1.64	-1.85	79918.0	7045944.6	566
2015-12-08	87.62	91.57	87.62	88.88	-1.11	-1.23	253460.0	22820793.0	1205
2015-12-07	90.78	92.37	89.0	89.99	-0.12	-0.13	180907.0	16400285.8	906
2015-12-06	89.99	92.17	89.2	90.11	-0.16	-0.18	173010.0	15722917.4	850
2015-12-03	92.56	93.16	89.99	90.27	-3.12	-3.34	240959.0	22119417.45	1165
2015-12-02	92.37	95.33	91.77	93.39	1.06	1.15	464839.0	43489132.5	1492
2015-12-01	92.56	93.35	92.17	92.33	-0.09	-0.1	242691.0	22505531.2	1104
2015-11-30	90.98	94.54	90.78	92.42	1.26	1.38	505105.0	46765254.55	1874
2015-11-29	93.16	93.75	90.98	91.16	-0.95	-1.03	195126.0	17974226.75	1052
2015-11-26	93.75	96.91	91.77	92.11	-0.65	-0.7	480260.0	45370707.35	2234
2015-11-25	91.38	95.53	90.59	92.76	1.54	1.69	553775.0	51593080.25	2369
2015-11-24	90.98	95.33	89.4	91.22	0.91	1.01	515287.0	47689680.75	2534
2015-11-23	100.38	100.38	89.99	90.31	-9.37	-9.4	473168.0	45283799.65	2523
2015-11-22	98.5	105.32	94.15	99.68	1.32	1.34	962796.0	96945963.6	4289
2015-11-19	100.87	105.81	96.12	98.36	0.95	0.98	1054026.0	107804265.95	4797
2015-11-18	93.16	97.51	91.77	97.41	8.74	9.86	625852.0	59619437.7	1815
2015-11-17	81.29	88.61	81.29	88.67	8.03	9.96	308651.0	26371390.15	1106
2015-11-16	79.71	81.29	79.51	80.64	0.44	0.55	102038.0	8198105.7	474
2015-11-15	82.08	82.87	79.71	80.20	-4.08	-4.84	109204.0	8826358.45	593
2015-11-12	84.65	87.03	83.86	84.28	0.04	0.05	225582.0	19302663.75	1051
2015-11-11	84.65	85.25	83.47	84.24	-0.41	-0.48	85914.0	7223559.45	453
2015-11-10	84.65	87.62	83.66	84.65	2.21	2.68	346099.0	29683594.45	1568
2015-11-09	82.87	84.65	81.09	82.44	-0.1	-0.12	158643.0	13126259.3	735
2015-11-08	79.51	85.25	79.11	82.54	0.91	1.11	290708.0	24184953.7	1214
2015-11-05	83.07	85.84	80.5	81.63	-0.11	-0.13	179892.0	14951899.45	796
2015-11-04	79.51	83.66	79.51	81.74	2.86	3.63	154593.0	12489599.85	499
2015-11-03	79.51	80.5	78.32	78.88	-0.53	-0.67	48496.0	3848336.55	256
2015-11-02	77.14	81.49	76.54	79.41	2.43	3.16	125032.0	9908167.25	579
2015-11-01	78.92	78.92	75.75	76.98	-2.05	-2.59	29339.0	2260436.9	196
2015-10-29	79.91	81.49	78.92	79.03	-0.6	-0.75	66579.0	5345519.65	364
2015-10-28	79.51	80.3	75.36	79.63	0.54	0.68	60991.0	4748819.45	336
2015-10-27	83.86	83.86	78.92	79.09	-4.55	-5.44	54035.0	4432943.55	241
2015-10-26	83.66	84.65	82.08	83.64	0.85	1.03	67079.0	5595323.05	341
2015-10-25	83.47	86.23	82.28	82.79	1.16	1.42	99877.0	8421660.75	537
2015-10-22	84.65	85.44	79.91	81.63	-3.71	-4.35	95491.0	7838800.65	458
2015-10-21	88.41	89.79	84.65	85.34	-4.39	-4.89	61448.0	5357248.05	328
2015-10-20	90.19	91.57	89.4	89.73	-0.48	-0.53	87671.0	7953328.45	418
2015-10-19	90.59	91.38	89.99	90.21	-0.38	-0.42	57591.0	5224874.9	309
2015-10-18	91.77	92.17	90.19	90.59	0.32	0.35	49484.0	4500039.6	304
2015-10-15	91.77	92.96	90.19	90.27	-1.96	-2.13	55905.0	5125722.75	307
2015-10-14	93.95	93.95	90.98	92.23	-1.48	-1.58	89282.0	8265978.95	444
2015-10-13	92.56	96.32	92.17	93.71	2.12	2.31	330907.0	31301250.85	1340
2015-10-12	90.98	95.13	89.99	91.59	0.85	0.94	190928.0	17665293.4	899
2015-10-11	90.59	92.17	90.59	90.74	0.69	0.77	133646.0	12198518.7	592
2015-10-08	89.99	90.59	89.79	90.05	-0.48	-0.53	86072.0	7749830.4	381
2015-10-07	89.99	90.98	89.99	90.53	0.8	0.89	87196.0	7894220.05	418
2015-10-06	90.19	90.98	89.4	89.73	-0.48	-0.53	85218.0	7681520.15	390
2015-10-05	89.79	90.59	89.0	90.21	1.07	1.2	107242.0	9617706.6	439
2015-10-04	89.79	89.99	88.41	89.14	1.05	1.19	56785.0	5070778.5	361
2015-10-01	90.59	90.98	87.42	88.09	-1.86	-2.07	92925.0	8367917.25	460
2015-09-30	89.2	91.38	89.0	89.95	1.32	1.49	94862.0	8550344.6	518
2015-09-29	87.82	89.4	87.62	88.63	0.48	0.54	74909.0	6640738.4	422
2015-09-21	90.59	90.98	87.82	88.15	-1.64	-1.83	112714.0	10026829.45	638
2015-09-20	89.0	93.16	89.0	89.79	1.16	1.31	307444.0	28003559.1	1445
2015-09-17	90.59	91.57	88.41	88.63	-1.26	-1.4	100294.0	8999617.15	559
2015-09-16	90.59	93.35	89.4	89.89	0.95	1.07	159538.0	14660809.2	1010
2015-09-15	89.79	92.37	88.61	88.94	-2.65	-2.89	171927.0	15451060.8	966
2015-09-14	95.33	96.12	90.59	91.59	-4.34	-4.52	237692.0	22171080.3	1351
2015-09-13	100.38	100.87	95.13	95.93	-3.5	-3.52	142640.0	14076936.35	843
2015-09-10	99.39	102.35	98.69	99.43	-1.04	-1.04	249285.0	25008650.4	1277
2015-09-09	100.38	103.34	98.3	100.47	1.89	1.92	406279.0	40908817.95	1828
2015-09-08	100.38	100.87	97.9	98.58	-0.85	-0.85	240275.0	23789719.45	1393
2015-09-07	96.91	101.86	96.91	99.43	3.25	3.38	373044.0	37313056.25	2089
2015-09-06	88.21	97.51	87.82	96.18	6.5	7.25	580817.0	54830713.0	2874
2015-09-03	88.41	92.17	85.25	89.68	3.49	4.05	589040.0	52312539.0	2823
2015-09-02	77.53	86.83	75.75	86.19	6.62	8.32	334290.0	27649190.6	1662
2015-09-01	86.83	88.41	78.12	79.57	-4.35	-5.18	466551.0	39576889.7	2101
2015-08-31	78.32	83.86	76.15	83.92	7.58	9.93	325014.0	26523656.9	1093
2015-08-30	76.54	77.93	74.56	76.34	1.79	2.4	59841.0	4577729.1	304
2015-08-27	73.77	75.16	73.77	74.55	3.19	4.47	87075.0	6486554.45	350
2015-08-26	72.19	76.15	70.41	71.36	-1.27	-1.75	149015.0	10887444.5	737
2015-08-25	69.42	72.78	67.05	72.63	4.71	6.93	107772.0	7620033.95	610
2015-08-24	74.17	75.95	67.84	67.92	-7.16	-9.54	98900.0	6973476.45	487
2015-08-23	77.14	78.92	74.96	75.08	-8.09	-9.73	117846.0	9087602.85	442
2015-08-20	79.51	83.86	78.72	83.17	0.89	1.08	80934.0	6571042.15	369
2015-08-19	87.82	87.82	82.08	82.28	-5.71	-6.49	75251.0	6402963.0	383
2015-08-18	95.53	95.53	86.23	87.99	-7.62	-7.97	41411.0	3696144.55	285
2015-08-17	97.51	98.5	95.33	95.61	-1.48	-1.52	32348.0	3106183.6	197
2015-08-16	102.85	103.34	95.33	97.09	-5.24	-5.12	36372.0	3639805.05	266
2015-08-13	103.34	103.84	101.86	102.33	-0.16	-0.16	26680.0	2739601.95	155
2015-08-12	103.34	103.34	100.38	102.49	-1.7	-1.63	33577.0	3425109.65	193
2015-08-11	106.31	106.8	101.86	104.19	-2.0	-1.88	37376.0	3961981.3	221
2015-08-10	105.81	107.3	105.81	106.19	1.8	1.72	63519.0	6748148.8	349
2015-08-09	103.84	104.33	101.86	104.39	-0.28	-0.27	56524.0	5860095.75	305
2015-08-06	107.3	107.3	103.84	104.67	-2.49	-2.32	40205.0	4246155.0	302
2015-08-05	108.29	109.28	106.8	107.16	-0.99	-0.92	55085.0	5942066.8	283
2015-08-04	109.28	110.76	106.8	108.15	0.67	0.62	92513.0	10057819.0	566
2015-08-03	108.29	110.76	106.8	107.48	0.32	0.3	55312.0	5937935.85	321
2015-08-02	115.7	115.7	105.81	107.16	-7.2	-6.3	88512.0	9776797.75	543
2015-07-30	114.22	117.68	113.73	114.36	1.33	1.18	208731.0	24243824.2	1089
2015-07-29	113.73	113.73	113.23	113.03	0.0	0.0	19525.0	2212067.35	145
2015-07-28	113.23	114.72	112.74	113.03	-0.68	-0.6	24593.0	2786285.65	183
2015-07-27	114.72	115.7	113.23	113.71	-1.38	-1.2	48259.0	5526105.3	273
2015-07-26	116.2	116.2	114.72	115.09	-0.48	-0.42	37099.0	4284111.35	227
2015-07-23	115.21	117.19	114.22	115.57	0.8	0.7	72144.0	8366163.35	436
2015-07-22	115.7	115.7	114.22	114.77	1.22	1.07	56632.0	6512925.7	247
2015-07-15	115.21	115.21	112.24	113.55	-1.28	-1.11	68059.0	7786518.65	331
2015-07-14	116.69	116.69	114.72	114.83	-0.64	-0.55	50587.0	5832453.75	322
2015-07-13	113.73	118.67	113.73	115.47	1.23	1.08	140310.0	16359575.15	738
2015-07-12	114.72	115.7	113.73	114.24	-0.28	-0.24	74768.0	8557120.5	365
2015-07-09	113.73	115.21	113.73	114.52	-1.16	-1.0	65731.0	7535835.85	432
2015-07-08	116.69	120.65	115.21	115.68	-1.15	-0.98	81455.0	9534809.3	567
2015-07-07	120.15	121.14	116.69	116.83	-2.45	-2.05	59623.0	7075314.9	487
2015-07-06	115.21	125.59	115.21	119.28	5.14	4.5	313259.0	38072559.0	1617
2015-07-05	114.72	115.21	113.73	114.14	-0.69	-0.6	25223.0	2886792.45	143
2015-07-02	116.69	116.69	114.72	114.83	-1.17	-1.01	28848.0	3327402.35	208
2015-07-01	115.21	120.15	113.73	116.00	1.96	1.72	94184.0	10984372.45	512
2015-06-30	113.73	115.21	112.24	114.04	-1.11	-0.96	71738.0	8180666.05	401
2015-06-29	115.21	116.69	113.23	115.15	-3.64	-3.06	43922.0	5041607.0	315
2015-06-28	122.63	122.63	117.68	118.79	-2.93	-2.41	53076.0	6376700.6	347
2015-06-25	120.65	124.11	120.65	121.72	0.97	0.8	100020.0	12191472.85	588
2015-06-24	121.14	121.64	120.65	120.75	-0.53	-0.44	29686.0	3587762.15	166
2015-06-23	121.14	122.13	119.66	121.28	0.85	0.71	35264.0	4257214.95	232
2015-06-22	121.64	122.13	119.17	120.43	-1.29	-1.06	36764.0	4430434.2	230
2015-06-21	125.59	126.09	119.17	121.72	-2.47	-1.99	45248.0	5575604.45	287
2015-06-18	126.09	126.09	124.11	124.19	-1.76	-1.4	33804.0	4220231.8	171
2015-06-17	124.11	127.08	122.63	125.95	2.59	2.1	115406.0	14436762.8	576
2015-06-16	126.09	126.09	122.63	123.36	-1.96	-1.56	41027.0	5105622.35	255
2015-06-15	123.62	128.56	123.12	125.32	2.18	1.77	172954.0	21907629.45	929
2015-06-14	122.63	124.11	121.64	123.14	0.85	0.7	56621.0	6950455.2	325
2015-06-11	124.11	124.11	122.13	122.29	-1.27	-1.03	36680.0	4503184.5	243
2015-06-10	124.11	124.6	122.63	123.56	0.68	0.55	34745.0	4291944.85	209
2015-06-09	127.08	127.08	121.14	122.88	-4.59	-3.6	109749.0	13464563.25	620
2015-06-08	127.57	129.05	127.08	127.47	-0.81	-0.63	25468.0	3256805.95	176
2015-06-07	130.54	130.54	127.08	128.28	-2.12	-1.63	54315.0	6986302.3	320
2015-06-04	132.52	132.52	130.04	130.40	-1.52	-1.15	78477.0	10273324.4	427
2015-06-03	131.53	135.98	131.03	131.92	1.11	0.85	336838.0	44935054.2	1270
2015-06-02	130.04	131.53	129.55	130.81	1.1	0.85	147569.0	19272488.3	561
2015-06-01	130.54	130.54	128.56	129.71	-0.79	-0.61	64031.0	8297582.05	363
2015-05-31	132.02	132.02	130.04	130.50	-0.73	-0.56	70307.0	9211519.1	373
2015-05-28	132.02	132.52	131.03	131.23	-0.38	-0.29	96325.0	12703821.9	417
2015-05-27	132.52	132.52	131.53	131.61	-0.06	-0.05	66749.0	8802791.05	311
2015-05-26	133.5	133.5	131.53	131.67	-0.94	-0.71	118128.0	15628334.9	565
2015-05-25	134.0	135.48	132.52	132.61	-0.32	-0.24	292381.0	39165327.2	1142
2015-05-24	131.03	134.0	130.54	132.93	1.86	1.42	262805.0	34762952.6	1106
2015-05-21	132.02	132.02	130.54	131.07	-0.12	-0.09	139930.0	18381192.8	646
2015-05-20	132.02	134.99	130.54	131.19	-0.2	-0.15	284022.0	37591277.45	1179
2015-05-19	132.02	133.01	130.54	131.39	-0.33	-0.25	107283.0	14147270.25	498
2015-05-18	132.02	132.52	131.03	131.72	-0.32	-0.24	74814.0	9860579.35	401
2015-05-17	132.02	133.5	131.03	132.04	0.59	0.45	82789.0	10930522.85	399
2015-05-14	132.52	132.52	131.53	131.45	-0.85	-0.64	50024.0	6599004.4	309
2015-05-13	133.01	133.01	131.53	132.30	-0.37	-0.28	55246.0	7294675.6	332
2015-05-12	130.54	133.01	130.54	132.67	1.54	1.17	56615.0	7485571.75	381
2015-05-11	135.98	135.98	130.04	131.13	-4.23	-3.13	132780.0	17778078.55	717
2015-05-10	136.47	136.97	134.99	135.36	-0.28	-0.21	107064.0	14558537.5	456
2015-05-07	136.97	137.95	134.49	135.64	-0.57	-0.42	199639.0	27234232.3	842
2015-05-06	134.99	138.94	134.99	136.21	1.22	0.9	235431.0	32257876.1	830
2015-05-05	136.97	136.97	134.99	134.99	-1.01	-0.74	126330.0	17185832.8	588
2015-05-04	136.47	137.46	133.5	136.00	1.01	0.75	173863.0	23674587.4	864
2015-05-03	136.97	141.91	132.52	134.99	-1.64	-1.2	326200.0	44705783.0	1319
2015-04-30	137.46	139.44	136.47	136.63	-0.59	-0.43	105341.0	14509725.8	535
2015-04-29	139.93	139.93	136.47	137.22	-1.01	-0.73	164748.0	22637204.6	688
2015-04-28	138.94	140.43	137.46	138.23	-0.69	-0.5	124944.0	17358352.5	578
2015-04-27	141.91	141.91	137.95	138.92	-2.16	-1.53	244540.0	34230723.5	988
2015-04-26	137.95	143.89	137.95	141.08	4.11	3.0	362595.0	51284067.8	1533
2015-04-23	135.98	138.94	134.99	136.97	2.61	1.94	455286.0	62401736.3	1604
2015-04-22	134.49	137.46	133.01	134.36	2.6	1.97	394652.0	53352882.9	1464
2015-04-21	132.52	134.0	130.54	131.76	0.41	0.31	156612.0	20716047.65	770
2015-04-20	131.03	136.47	130.04	131.35	0.79	0.61	385201.0	51068755.8	1473
2015-04-19	131.53	132.52	129.55	130.56	0.38	0.29	259554.0	34080774.6	815
2015-04-16	132.52	133.01	129.55	130.18	-1.96	-1.48	222097.0	29226280.55	986
2015-04-15	133.01	134.49	132.02	132.14	0.42	0.32	396954.0	52664098.85	1054
2015-04-14	133.01	133.5	131.53	131.72	-0.48	-0.36	66494.0	8811347.4	302
2015-04-13	129.55	133.01	129.55	132.20	0.48	0.36	66634.0	8799206.8	370
2015-04-12	133.5	134.49	131.53	131.72	-1.21	-0.91	103445.0	13797959.4	442
2015-04-09	132.52	134.0	132.52	132.93	-0.32	-0.24	81449.0	10852576.3	449
2015-04-08	137.46	137.46	133.01	133.25	-4.51	-3.27	280753.0	37850569.8	1234
2015-04-07	133.5	139.44	133.5	137.76	4.83	3.63	149321.0	20303941.6	675
2015-04-06	133.01	134.49	131.53	132.93	0.73	0.55	59531.0	7921503.3	322
2015-04-05	139.93	139.93	130.04	132.20	-4.55	-3.33	101163.0	13465692.8	625
2015-04-02	142.9	143.39	134.0	136.75	-4.65	-3.29	59396.0	8344108.7	448
2015-04-01	142.9	146.36	140.92	141.40	-0.15	-0.11	124792.0	17919128.2	781
2015-03-31	143.39	146.36	140.43	141.55	-3.72	-2.56	115234.0	16544546.9	654
2015-03-30	148.34	150.81	142.9	145.27	-2.34	-1.59	145467.0	21525500.9	687
2015-03-29	148.34	149.82	144.38	147.61	5.09	3.57	102031.0	15033273.9	614
2015-03-26	132.52	146.86	132.52	142.52	-4.39	-2.99	206169.0	28675294.5	983
2015-03-25	162.68	163.17	146.86	146.91	-15.67	-9.64	126940.0	19500915.2	859
2015-03-24	164.16	164.66	160.7	162.58	-1.07	-0.65	112662.0	18385951.8	738
2015-03-23	166.63	168.12	163.67	163.65	-3.16	-1.89	149743.0	24697778.7	912
2015-03-22	174.55	175.04	165.15	166.81	-5.34	-3.1	195705.0	33255013.1	1203
2015-03-19	170.59	175.53	164.66	172.15	7.61	4.63	237637.0	40642598.7	1233
2015-03-18	166.14	167.62	158.72	164.54	-2.87	-1.71	70256.0	11521396.7	341
2015-03-17	165.64	167.62	164.66	167.41	0.82	0.49	84158.0	13984889.7	436
2015-03-16	167.13	171.08	164.66	166.59	-0.91	-0.54	156873.0	26265936.0	838
2015-03-15	169.6	171.58	166.63	167.50	-4.02	-2.34	98811.0	16651177.7	528
2015-03-12	173.56	173.56	171.08	171.52	-1.6	-0.92	108489.0	18671914.6	608
2015-03-11	175.53	176.52	172.07	173.12	-4.65	-2.62	120820.0	20991121.6	784
2015-03-10	182.46	183.94	177.51	177.77	-4.29	-2.36	176451.0	31653410.3	1046
2015-03-09	179.49	182.95	178.5	182.06	2.37	1.32	147467.0	26565998.2	898
2015-03-08	179.98	180.97	177.02	179.69	2.46	1.39	252179.0	45055273.9	1718
2015-03-05	165.15	181.47	164.66	177.23	11.47	6.92	379986.0	65544905.1	1516
2015-03-04	166.14	167.13	164.66	165.76	0.31	0.19	108494.0	17990506.8	540
2015-03-03	169.11	171.08	164.66	165.45	-3.54	-2.09	223341.0	37575347.3	1212
2015-03-02	163.67	170.59	163.67	168.99	5.4	3.3	282127.0	47156867.5	1101
2015-03-01	164.66	164.66	163.17	163.59	-1.05	-0.64	43590.0	7135465.4	266
2015-02-26	165.64	166.14	164.16	164.64	-0.06	-0.04	118684.0	19593545.9	448
2015-02-25	164.66	165.64	164.16	164.70	0.16	0.1	142239.0	23462076.0	556
2015-02-24	164.66	165.64	164.16	164.54	0.48	0.29	108181.0	17811967.6	443
2015-02-23	164.16	167.13	163.17	164.06	-0.1	-0.06	249764.0	41249083.1	970
2015-02-22	165.15	166.14	163.67	164.16	0.04	0.02	98897.0	16267725.1	505
2015-02-19	164.66	166.63	163.67	164.12	-0.26	-0.16	246011.0	40541406.3	1077
2015-02-18	165.15	166.14	162.68	164.38	0.16	0.1	199014.0	32655824.5	858
2015-02-17	165.64	170.59	163.17	164.22	0.57	0.35	560069.0	93025221.6	2490
2015-02-16	164.16	164.66	162.68	163.65	0.28	0.17	161452.0	26468871.4	738
2015-02-15	160.7	164.16	159.22	163.37	4.96	3.13	175363.0	28456054.0	874
2015-02-12	154.77	160.21	154.77	158.41	1.33	0.85	112972.0	17868642.8	586
2015-02-11	162.68	162.68	156.74	157.08	-4.49	-2.78	67544.0	10866422.6	434
2015-02-10	164.66	165.64	160.7	161.57	-2.27	-1.39	136158.0	22175444.5	762
2015-02-09	166.63	167.13	161.69	163.84	-0.22	-0.13	245708.0	40303949.8	1203
2015-02-08	160.7	165.64	160.7	164.06	5.08	3.2	194753.0	31681975.8	697
2015-02-05	160.21	161.69	158.23	158.98	-1.48	-0.92	108125.0	17353977.8	625
2015-02-04	163.17	164.66	159.71	160.46	-1.01	-0.63	193012.0	31269899.8	1014
2015-02-03	165.64	170.09	158.72	161.47	-4.71	-2.83	614797.0	101008661.4	2638
2015-02-02	154.27	169.11	153.28	166.18	11.97	7.76	350945.0	56512270.0	1360
2015-02-01	154.77	157.24	150.32	154.21	4.55	3.04	238136.0	36738660.2	1087
2015-01-29	150.32	152.79	148.34	149.66	0.0	0.0	160412.0	24140619.8	691
2015-01-28	148.83	156.25	148.34	149.66	3.54	2.42	280037.0	42460330.8	1274
2015-01-27	143.89	146.86	143.89	146.12	2.29	1.59	110640.0	16074127.8	529
2015-01-26	145.37	146.86	142.9	143.83	1.37	0.96	100764.0	14536007.8	580
2015-01-22	142.9	146.36	141.91	142.46	-1.74	-1.21	136991.0	19739859.2	819
2015-01-21	140.43	151.8	140.43	144.20	3.59	2.55	445277.0	64937427.0	1986
2015-01-20	142.41	142.9	140.43	140.61	0.38	0.27	61569.0	8702042.4	330
2015-01-19	139.44	144.38	139.44	140.23	0.42	0.3	165148.0	23396637.7	689
2015-01-18	140.92	141.42	138.94	139.81	0.63	0.45	71542.0	10023277.6	342
2015-01-15	142.9	144.88	137.95	139.18	-2.69	-1.9	135826.0	19369115.2	676
2015-01-14	142.41	144.38	141.91	141.87	0.51	0.36	121149.0	17333305.9	552
2015-01-13	139.44	142.41	137.46	141.36	0.12	0.08	52815.0	7443775.1	441
2015-01-12	140.43	146.86	137.46	141.24	2.0	1.44	225682.0	32249666.3	1134
2015-01-11	141.42	141.91	138.94	139.24	-2.22	-1.57	64043.0	8995590.7	488
2015-01-08	143.89	144.88	141.42	141.46	0.1	0.07	134760.0	19213131.6	831
2015-01-07	143.39	146.86	140.43	141.36	-2.05	-1.43	161194.0	23153858.2	1095
2015-01-06	130.04	147.35	123.12	143.41	8.58	6.36	126131.0	16579688.25	829
2015-01-05	141.42	141.42	133.01	134.83	-7.2	-5.07	85511.0	11772286.4	605
2015-01-04	144.38	147.35	141.42	142.03	-2.55	-1.76	69387.0	10037948.7	505
2015-01-01	147.35	149.33	143.39	144.58	-1.54	-1.05	148168.0	21722655.6	854
2014-12-31	151.31	152.79	135.48	146.12	-3.92	-2.61	116655.0	16868760.5	739
2014-12-30	150.81	157.24	148.83	150.04	-9.95	-6.22	130609.0	19917332.8	749
2014-12-29	165.64	165.64	159.22	159.99	-4.29	-2.61	170269.0	27711089.9	836
2014-12-28	161.69	167.62	160.7	164.28	3.88	2.42	167063.0	27605008.6	879
2014-12-25	164.16	165.64	158.72	160.40	-4.14	-2.52	109386.0	17733850.0	751
2014-12-24	167.13	170.59	163.17	164.54	-2.27	-1.36	269781.0	45330966.4	1316
2014-12-23	162.18	167.62	158.72	166.81	3.44	2.11	232295.0	38212581.0	1251
2014-12-22	162.18	166.14	158.72	163.37	2.02	1.25	189847.0	30997976.0	911
2014-12-21	166.14	166.14	157.73	161.35	0.04	0.02	208680.0	33551131.3	1203
2014-12-18	169.11	171.08	157.73	161.31	1.48	0.93	596908.0	99491637.6	2705
2014-12-17	161.69	163.17	142.9	159.83	1.54	0.97	149376.0	22505381.9	1028
2014-12-16	166.63	172.07	158.23	158.29	-17.15	-9.78	176056.0	28544437.9	1087
2014-12-15	169.6	182.46	166.63	175.44	9.32	5.61	452898.0	80830550.8	1609
2014-12-14	169.6	171.58	160.7	166.12	-10.28	-5.83	69358.0	11738910.6	309
2014-12-11	172.57	179.0	172.57	176.40	-3.07	-1.71	82032.0	14485859.0	466
2014-12-10	178.5	189.87	175.53	179.47	-0.63	-0.35	257553.0	47371977.0	1349
2014-12-09	177.02	180.97	172.57	180.10	-1.01	-0.56	65366.0	11552804.6	398
2014-12-08	185.42	188.39	179.49	181.11	-3.76	-2.03	129316.0	23935485.0	667
2014-12-07	182.46	189.38	182.46	184.87	2.12	1.16	303764.0	56581633.1	1149
2014-12-04	180.97	184.93	179.49	182.75	3.06	1.7	114767.0	20871549.6	545
2014-12-03	178.01	180.97	177.02	179.69	1.7	0.96	114908.0	20596498.4	474
2014-12-02	179.98	180.97	178.01	177.99	1.17	0.66	63855.0	11442232.7	417
2014-12-01	175.04	184.93	175.04	176.82	3.44	1.98	222864.0	40184959.1	1124
2014-11-30	170.09	178.01	170.09	173.38	-5.71	-3.19	80636.0	14077703.2	443
2014-11-27	179.49	180.48	178.5	179.09	-0.1	-0.06	87961.0	15780302.7	546
2014-11-26	178.5	182.95	177.51	179.19	0.25	0.14	163657.0	29403295.1	918
2014-11-25	178.5	179.98	177.02	178.94	0.22	0.12	122570.0	21916358.8	570
2014-11-24	179.98	181.96	178.5	178.72	0.16	0.09	222441.0	40039645.0	1015
2014-11-23	178.5	180.48	176.52	178.56	1.48	0.84	148614.0	26498193.1	683
2014-11-20	179.98	179.98	177.02	177.08	-0.81	-0.46	57468.0	10214944.0	440
2014-11-19	178.5	178.5	177.02	177.89	-0.04	-0.02	59599.0	10603931.7	398
2014-11-18	180.97	180.97	177.02	177.93	-2.65	-1.47	121895.0	21835296.8	644
2014-11-17	174.55	181.96	171.58	180.58	4.77	2.71	149697.0	26538872.5	768
2014-11-16	174.05	177.51	174.05	175.81	0.95	0.54	67712.0	11926037.1	319
2014-11-13	176.52	177.51	174.05	174.86	-1.01	-0.57	52044.0	9138043.9	335
2014-11-12	174.55	179.49	174.55	175.87	0.43	0.25	111766.0	19753120.6	467
2014-11-11	174.55	177.51	174.05	175.44	0.1	0.06	133366.0	23459601.3	613
2014-11-10	174.05	177.02	172.57	175.34	0.58	0.33	86644.0	15093579.3	550
2014-11-09	176.52	179.98	174.05	174.76	-2.75	-1.55	162999.0	28762972.3	1000
2014-11-06	170.59	179.49	167.13	177.51	8.96	5.32	163350.0	28176761.9	869
2014-11-05	162.18	169.6	161.69	168.55	3.54	2.15	152471.0	25324951.9	830
2014-11-04	169.6	173.06	162.18	165.01	-7.26	-4.21	175396.0	29637065.0	1049
2014-11-03	170.59	174.05	167.13	172.27	2.75	1.62	302379.0	51445277.5	1511
2014-11-02	169.11	173.56	164.16	169.52	-7.87	-4.44	526565.0	88960141.6	2593
2014-10-30	180.48	180.97	175.53	177.39	-5.24	-2.87	149134.0	26452913.1	916
2014-10-29	185.42	186.41	181.96	182.63	-2.08	-1.13	90231.0	16662923.4	506
2014-10-28	184.43	185.42	182.46	184.71	0.79	0.43	61530.0	11330823.5	377
2014-10-27	185.42	185.92	182.95	183.92	-0.89	-0.48	77895.0	14395482.1	469
2014-10-26	183.94	186.41	182.95	184.81	2.22	1.22	101576.0	18836308.0	562
2014-10-23	184.43	185.42	181.47	182.59	-3.01	-1.62	169094.0	31012452.4	890
2014-10-22	186.41	189.87	182.46	185.60	0.67	0.36	559232.0	104626247.6	2086
2014-10-21	173.06	186.91	173.06	184.93	12.13	7.02	398744.0	72510234.2	1794
2014-10-20	173.56	174.05	170.09	172.80	0.0	0.0	100704.0	17370281.7	643
2014-10-19	177.51	178.5	171.58	172.80	3.4	2.01	169833.0	29491703.0	1038
2014-10-16	182.46	185.42	169.6	169.40	-18.54	-9.86	202069.0	34872310.3	1312
2014-10-15	191.85	194.32	187.9	187.94	-3.65	-1.91	120910.0	23108656.9	919
2014-10-14	193.83	193.83	188.39	191.59	-3.76	-1.92	117670.0	22473602.6	806
2014-10-13	188.39	195.81	183.94	195.35	3.7	1.93	214029.0	41075409.5	1319
2014-10-12	205.2	206.69	191.85	191.65	-20.85	-9.81	130104.0	25922944.1	959
2014-10-02	216.08	216.08	211.14	212.50	-3.76	-1.74	201109.0	42875509.4	1132
2014-10-01	217.07	220.04	216.08	216.26	-0.22	-0.1	179067.0	39028245.2	1118
2014-09-30	216.08	217.56	215.59	216.48	1.17	0.54	155952.0	33772334.3	824
2014-09-29	216.08	219.54	215.09	215.31	-1.42	-0.66	212108.0	46024176.0	1033
2014-09-28	221.52	222.01	216.08	216.73	-4.35	-1.97	121541.0	26549732.2	879
2014-09-25	223.5	224.98	220.04	221.08	-1.84	-0.83	122716.0	27290623.3	734
2014-09-24	226.46	226.96	220.53	222.92	-3.35	-1.48	180247.0	40279438.6	1101
2014-09-22	224.49	227.95	223.0	226.27	1.17	0.52	202788.0	45621584.3	1255
2014-09-21	230.91	231.41	224.49	225.10	-5.62	-2.44	210229.0	48085684.8	1175
2014-09-18	231.9	232.4	230.42	230.72	-0.37	-0.16	138025.0	31896756.3	791
2014-09-17	231.41	232.89	230.42	231.09	0.16	0.07	198131.0	45874923.6	981
2014-09-16	232.4	233.88	230.42	230.93	-0.04	-0.02	217667.0	50398047.1	1153
2014-09-15	231.41	237.84	229.92	230.97	-0.54	-0.23	935051.0	218852526.4	3950
2014-09-14	231.41	234.87	230.91	231.51	1.17	0.51	401617.0	93526748.2	1737
2014-09-11	230.42	233.39	229.43	230.34	0.53	0.23	291327.0	67527359.2	1591
2014-09-10	231.41	231.9	229.43	229.81	-1.6	-0.69	221036.0	50896782.8	1125
2014-09-09	233.88	233.88	231.41	231.41	-1.42	-0.61	273220.0	63514418.3	1231
2014-09-08	231.9	233.88	230.42	232.83	0.95	0.41	443550.0	103038971.8	1882
2014-09-07	230.42	234.37	229.92	231.88	-0.58	-0.25	332018.0	77030813.3	1685
2014-09-04	234.87	234.87	231.41	232.46	-1.8	-0.77	266794.0	62119863.9	1635
2014-09-03	235.36	238.83	233.39	234.26	0.58	0.25	804225.0	189658802.6	3765
2014-09-02	231.41	234.87	230.42	233.68	2.39	1.03	493548.0	114954841.8	2376
2014-09-01	232.4	234.37	230.91	231.29	0.51	0.22	337022.0	78507054.5	1993
2014-08-31	230.91	231.9	229.43	230.78	1.23	0.54	196307.0	45302558.2	968
2014-08-28	231.41	232.4	228.94	229.55	-2.12	-0.92	175289.0	40389146.0	1065
2014-08-27	232.4	233.39	230.42	231.67	1.27	0.55	356188.0	82544993.5	1927
2014-08-26	225.47	233.39	225.47	230.40	5.62	2.5	529575.0	122187187.2	3089
2014-08-25	234.87	234.87	219.54	224.78	-9.85	-4.2	657375.0	150089975.6	3887
2014-08-24	240.31	241.79	233.88	234.63	0.26	0.11	840389.0	200673744.5	4000
2014-08-21	230.91	236.85	230.42	234.37	4.19	1.82	994088.0	232541047.5	4234
2014-08-20	231.9	236.35	229.92	230.18	-0.91	-0.39	598083.0	139261904.5	2901
2014-08-19	229.43	233.88	229.43	231.09	1.7	0.74	745788.0	172430352.5	3239
2014-08-18	225.97	231.41	225.47	229.39	3.34	1.48	730715.0	167218358.8	3566
2014-08-17	226.96	231.41	225.47	226.05	-1.22	-0.54	518471.0	118490638.6	2517
2014-08-14	229.92	239.32	224.98	227.27	-1.71	-0.75	2332338.0	545945734.4	9401
2014-08-13	218.55	235.36	218.06	228.98	10.45	4.78	1498363.0	340003196.3	6389
2014-08-12	218.06	222.01	217.07	218.53	0.95	0.44	314377.0	68919333.3	1475
2014-08-11	218.55	219.54	216.57	217.58	-0.75	-0.34	178660.0	38953245.8	1006
2014-08-10	217.07	220.53	216.57	218.33	2.17	1.0	437281.0	95552383.5	1828
2014-08-07	217.07	218.06	215.59	216.16	-0.47	-0.22	153232.0	33254783.9	1015
2014-08-06	216.57	219.54	216.08	216.63	0.0	0.0	214210.0	46593167.1	1390
2014-08-05	216.08	226.96	215.59	216.63	0.69	0.32	834724.0	184689852.6	4431
2014-08-04	217.56	221.52	214.1	215.94	-1.17	-0.54	510019.0	111171948.8	2700
2014-08-03	201.25	219.54	201.25	217.11	16.58	8.27	579017.0	122937507.9	3019
2014-07-24	202.23	202.23	200.26	200.53	-1.27	-0.63	77302.0	15546318.5	577
2014-07-23	202.73	203.72	201.25	201.80	-0.85	-0.42	64869.0	13138304.9	408
2014-07-22	200.75	205.2	200.75	202.65	2.53	1.26	91712.0	18623273.4	516
2014-07-21	198.28	200.75	198.28	200.12	2.08	1.05	56684.0	11325055.2	391
2014-07-20	202.73	202.73	196.8	198.04	-4.99	-2.46	94167.0	18824250.0	680
2014-07-17	204.21	205.7	202.23	203.03	-1.74	-0.85	107004.0	21917269.2	658
2014-07-16	205.2	206.69	204.21	204.77	-0.75	-0.36	51490.0	10562855.4	394
2014-07-15	205.2	207.67	205.2	205.52	-0.16	-0.08	62868.0	12965273.7	417
2014-07-14	205.7	208.17	204.71	205.68	-0.21	-0.1	107950.0	22273073.7	667
2014-07-13	204.71	209.16	204.71	205.89	1.0	0.49	215651.0	44584336.1	1163
2014-07-10	206.69	206.69	204.21	204.89	-1.74	-0.84	93324.0	19155945.0	630
2014-07-09	207.67	208.17	205.2	206.63	-0.91	-0.44	90083.0	18622948.6	499
2014-07-08	208.17	209.16	207.18	207.54	0.28	0.14	117844.0	24504171.4	633
2014-07-07	207.67	209.65	206.69	207.26	0.48	0.23	122432.0	25461362.8	694
2014-07-06	206.69	209.16	204.21	206.78	0.06	0.03	223285.0	46225219.6	1260
2014-07-03	210.15	210.64	205.2	206.72	-2.4	-1.15	164007.0	34215398.1	1147
2014-07-02	207.18	212.62	206.69	209.12	3.56	1.73	361939.0	75927529.1	2046
2014-07-01	203.72	208.66	203.72	205.56	1.37	0.67	279190.0	57570015.6	1367
2014-06-30	204.21	207.67	202.73	204.19	-1.96	-0.95	291825.0	59719030.1	1700
2014-06-29	209.16	210.64	205.2	206.15	-5.08	-2.4	385768.0	80029102.4	2090
2014-06-26	214.1	220.04	209.16	211.23	-3.07	-1.43	1019913.0	219409724.7	5446
2014-06-25	203.22	217.56	200.75	214.30	12.38	6.13	1025980.0	216745064.3	5580
2014-06-24	196.8	203.22	192.84	201.92	4.51	2.28	971299.0	192353695.1	3896
2014-06-23	201.25	204.71	194.32	197.41	-9.85	-4.75	619773.0	122674830.6	3510
2014-06-22	217.56	219.05	205.2	207.26	-10.07	-4.63	367254.0	77795013.8	2210
2014-06-19	220.04	223.5	216.08	217.33	-2.31	-1.05	307373.0	67779405.6	1999
2014-06-18	220.53	222.01	217.07	219.64	0.83	0.38	303818.0	66740689.6	1830
2014-06-17	222.01	226.46	209.16	218.81	-3.86	-1.73	562660.0	123064142.0	3313
2014-06-16	235.36	237.84	220.04	222.67	-12.12	-5.16	422433.0	97858911.6	2814
2014-06-15	232.89	239.32	227.95	234.79	-2.81	-1.18	516643.0	121620456.7	2863
2014-06-12	241.3	244.76	236.35	237.60	-4.17	-1.72	342258.0	82524316.4	2100
2014-06-11	236.85	245.25	233.88	241.77	3.85	1.62	623428.0	149824584.3	3848
2014-06-10	243.77	244.76	235.36	237.92	-5.45	-2.24	340257.0	81729428.5	2437
2014-06-09	245.25	247.73	242.29	243.37	0.31	0.13	474942.0	116228525.6	2639
2014-06-08	243.77	248.22	230.42	243.06	0.75	0.31	1114994.0	269747877.6	5842
2014-06-05	247.73	249.7	238.33	242.31	-4.55	-1.84	629666.0	154765574.8	3422
2014-06-04	247.23	250.69	246.24	246.86	-0.91	-0.37	735097.0	182853447.4	3743
2014-06-03	245.75	252.67	245.75	247.77	2.81	1.15	1164864.0	290332788.2	5299
2014-06-02	250.2	250.69	243.77	244.96	-4.45	-1.78	423117.0	104543811.1	2744
2014-06-01	251.68	254.15	248.71	249.41	0.7	0.28	748304.0	187986375.6	4159
2014-05-29	250.2	256.13	243.77	248.71	-0.32	-0.13	1296322.0	324741856.6	7206
2014-05-28	248.71	259.59	246.24	249.03	-0.32	-0.13	1941509.0	491083274.4	9855
2014-05-27	258.11	263.05	247.23	249.35	-5.4	-2.12	2627812.0	677235809.3	12573
2014-05-26	244.76	259.1	242.78	254.75	12.86	5.32	3219527.0	814411040.1	13755
2014-05-25	232.89	248.71	230.42	241.89	-0.32	-0.13	1612393.0	390161175.3	8402
2014-05-22	244.76	259.59	238.33	242.21	-0.73	-0.3	3405562.0	848030162.8	15803
2014-05-21	223.99	244.76	222.51	242.94	20.12	9.03	2683484.0	632897520.7	9172
2014-05-20	218.55	223.99	218.55	222.82	4.7	2.15	1104952.0	244671553.0	3879
2014-05-19	225.97	225.97	215.09	218.12	-6.92	-3.08	627591.0	137847367.2	3046
2014-05-18	224.98	227.45	223.5	225.04	-0.38	-0.17	340559.0	76639911.8	1805
2014-05-15	227.45	228.94	224.98	225.42	-3.28	-1.43	411564.0	93338994.7	2240
2014-05-14	230.42	233.88	227.45	228.70	-0.95	-0.41	747163.0	172875354.1	3607
2014-05-13	229.43	232.89	227.95	229.65	1.11	0.49	875251.0	201626739.1	3955
2014-05-12	225.97	231.41	225.47	228.54	3.82	1.7	1176127.0	269012077.3	4787
2014-05-11	223.99	227.45	218.55	224.72	2.11	0.95	1263783.0	283343902.7	5152
2014-05-08	223.99	228.94	222.01	222.61	-1.06	-0.47	1393467.0	314236113.8	6018
2014-05-07	222.01	225.47	220.04	223.67	3.54	1.61	1583848.0	353952073.1	5939
2014-05-06	213.11	222.01	212.62	220.13	7.57	3.56	1995673.0	435357373.9	7280
2014-05-05	212.62	215.09	211.14	212.56	0.28	0.13	456539.0	97248350.5	1975
2014-05-04	212.62	216.08	211.14	212.28	1.05	0.5	638536.0	136515700.4	2363
2014-05-01	212.12	212.62	210.64	211.23	-0.38	-0.18	153023.0	32388943.8	944
2014-04-30	213.11	215.09	211.14	211.61	0.0	0.0	453355.0	96545908.0	1729
2014-04-29	212.12	214.6	210.64	211.61	-0.67	-0.32	378156.0	80389880.7	1842
2014-04-28	215.59	217.07	211.63	212.28	-2.71	-1.26	477310.0	102302286.2	2440
2014-04-27	209.16	216.08	209.16	214.99	5.18	2.47	613914.0	130999991.7	2342
2014-04-24	209.65	210.15	204.71	209.81	-0.26	-0.12	338730.0	70518500.3	1648
2014-04-23	215.59	216.08	207.18	210.07	-3.76	-1.76	411011.0	86891779.7	2281
2014-04-22	215.09	218.06	212.62	213.83	-0.69	-0.32	465944.0	100251217.3	2097
2014-04-21	213.11	219.54	210.64	214.52	1.43	0.67	839898.0	181146879.7	3764
2014-04-20	211.14	216.57	210.15	213.09	2.61	1.24	490009.0	104614888.2	2598
2014-04-17	216.08	216.57	209.16	210.48	-4.77	-2.22	437507.0	92847264.4	2398
2014-04-16	216.08	223.5	214.1	215.25	-0.16	-0.07	911836.0	198908980.1	4536
2014-04-15	211.14	219.05	209.16	215.41	7.2	3.46	1133247.0	242754521.8	5027
2014-04-14	203.22	213.11	201.25	208.21	7.24	3.6	1133655.0	236640926.2	5701
2014-04-13	211.63	214.1	196.3	200.97	-12.38	-5.8	1087213.0	223818888.0	6625
2014-04-10	220.04	227.95	212.12	213.35	1.07	0.5	2193972.0	481928942.8	11242
2014-04-09	223.5	239.32	201.25	212.28	-9.0	-4.07	3212533.0	726165748.2	15760
2014-04-08	206.69	221.52	204.71	221.28	20.11	10.0	2654618.0	572880156.1	10132
2014-04-07	183.94	201.25	182.95	201.17	18.0	9.83	1895037.0	367762450.3	7412
2014-04-06	177.51	185.42	177.02	183.17	6.88	3.9	1170640.0	213322486.9	4283
2014-04-03	175.04	180.48	174.55	176.29	1.59	0.91	1107343.0	197256937.5	3722
2014-04-02	175.53	177.51	174.05	174.70	0.0	0.0	355891.0	62569585.1	1555
2014-04-01	173.06	175.53	172.07	174.70	2.11	1.22	517480.0	90210158.2	1891
2014-03-31	171.58	173.06	170.09	172.59	1.59	0.93	311183.0	53399444.5	1171
2014-03-30	172.57	173.06	170.09	171.00	1.06	0.62	212543.0	36430959.3	959
2014-03-27	172.07	176.52	169.6	169.94	-1.06	-0.62	801772.0	139163140.2	2984
2014-03-26	170.09	172.57	169.6	171.00	2.11	1.25	452568.0	77615528.7	1641
2014-03-25	169.6	171.08	168.12	168.89	0.0	0.0	296222.0	50288133.5	1170
2014-03-24	167.13	171.58	166.63	168.89	1.6	0.96	549543.0	93349669.0	2204
2014-03-23	166.14	167.62	165.64	167.29	1.59	0.96	154469.0	25768115.0	714
2014-03-20	167.62	168.12	165.15	165.70	-2.12	-1.26	143722.0	23879421.2	809
2014-03-19	168.12	169.11	166.63	167.82	0.53	0.32	159688.0	26779510.1	792
2014-03-18	169.6	170.09	166.14	167.29	-1.06	-0.63	289094.0	48614355.5	1264
2014-03-17	165.15	171.08	164.66	168.35	3.71	2.25	583012.0	98290059.2	2365
2014-03-16	166.14	168.12	164.66	164.64	-2.11	-1.27	206729.0	34328836.7	1037
2014-03-13	169.6	173.06	166.14	166.75	2.11	1.28	1117840.0	190404933.7	4186
2014-03-12	163.17	167.62	162.18	164.64	2.12	1.3	665712.0	109896579.8	2221
2014-03-11	162.68	166.63	161.69	162.52	0.51	0.31	496552.0	81633915.0	1711
2014-03-10	159.71	165.15	159.22	162.01	1.61	1.0	562410.0	91654730.6	1964
2014-03-09	157.73	162.18	157.24	160.40	3.16	2.01	326979.0	52314367.4	1110
2014-03-06	157.24	158.23	156.74	157.24	0.0	0.0	72743.0	11457583.4	381
2014-03-05	157.73	158.23	156.25	157.24	-1.05	-0.66	130891.0	20571990.1	669
2014-03-04	157.24	158.23	157.24	158.29	1.59	1.01	61735.0	9748981.3	325
2014-03-03	157.73	157.73	155.76	156.70	-1.05	-0.67	99628.0	15637326.1	558
2014-03-02	158.72	159.71	157.24	157.75	-1.61	-1.01	90472.0	14335074.9	489
2014-02-27	159.22	159.71	158.72	159.36	0.0	0.0	86036.0	13710756.3	412
2014-02-26	159.71	160.7	158.72	159.36	0.0	0.0	161452.0	25777599.0	671
2014-02-25	158.72	161.69	158.72	159.36	1.07	0.68	239985.0	38378857.1	1020
2014-02-24	159.22	159.22	157.73	158.29	-0.53	-0.33	85697.0	13579831.2	475
2014-02-23	160.21	160.7	158.72	158.82	-1.07	-0.67	153356.0	24476395.6	838
2014-02-20	157.73	164.66	157.73	159.89	2.65	1.69	757804.0	122511399.4	2957
2014-02-19	156.74	157.73	156.25	157.24	0.54	0.34	53666.0	8422436.6	342
2014-02-18	157.24	157.73	156.25	156.70	0.0	0.0	88189.0	13843429.7	390
2014-02-17	157.24	158.23	155.76	156.70	0.53	0.34	180571.0	28342852.8	718
2014-02-16	155.76	158.72	155.76	156.17	1.05	0.68	205674.0	32313640.4	788
2014-02-13	156.25	156.25	154.77	155.12	-0.52	-0.33	41111.0	6385705.3	209
2014-02-12	156.25	156.74	155.26	155.64	0.52	0.34	46870.0	7304276.8	253
2014-02-11	155.76	157.24	155.26	155.12	-0.52	-0.33	90121.0	14058733.9	414
2014-02-10	155.76	156.74	154.77	155.64	0.0	0.0	98677.0	15384121.0	439
2014-02-09	155.76	156.74	155.26	155.64	0.52	0.34	74572.0	11603253.1	360
2014-02-06	155.26	155.76	154.27	155.12	0.0	0.0	55131.0	8537265.1	275
2014-02-05	155.26	155.76	154.77	155.12	0.53	0.34	40371.0	6253505.7	228
2014-02-04	154.77	156.25	154.27	154.59	-1.58	-1.01	131548.0	20361080.0	540
2014-02-03	154.27	159.71	154.27	156.17	1.58	1.02	319615.0	50490706.2	1406
2014-02-02	154.27	155.26	154.27	154.59	0.0	0.0	62742.0	9694722.6	275
2014-01-30	154.27	155.76	154.27	154.59	-0.53	-0.34	62450.0	9660919.7	320
2014-01-29	154.77	156.74	153.28	155.12	2.11	1.38	112693.0	17520794.6	516
2014-01-28	153.28	154.27	151.8	153.01	0.54	0.35	46422.0	7108759.6	343
2014-01-27	155.76	156.25	152.29	152.47	-3.7	-2.37	129685.0	20007133.4	641
2014-01-26	156.25	156.74	155.26	156.17	-1.58	-1.0	78198.0	12195420.5	442
2014-01-23	157.24	158.72	156.25	157.75	0.51	0.32	101201.0	15952605.2	486
2014-01-22	159.71	160.21	153.28	157.24	-2.65	-1.66	118163.0	18654894.7	607
2014-01-21	159.22	159.71	158.72	159.89	0.53	0.33	83881.0	13372266.4	375
2014-01-20	159.71	159.71	158.72	159.36	0.0	0.0	49626.0	7895987.3	286
2014-01-19	159.22	159.71	158.72	159.36	-0.53	-0.33	100690.0	16022436.0	430
2014-01-16	162.18	162.18	158.72	159.89	-2.12	-1.31	149213.0	23929377.1	609
2014-01-15	161.69	162.18	160.21	162.01	0.54	0.33	144833.0	23371535.5	581
2014-01-14	162.68	162.68	160.21	161.47	-1.05	-0.65	98892.0	15953897.2	556
2014-01-13	161.69	163.67	160.21	162.52	2.12	1.32	346842.0	56426267.1	1390
2014-01-12	160.21	162.68	159.71	160.40	0.51	0.32	130735.0	21062530.0	644
2014-01-09	159.71	160.21	158.23	159.89	0.0	0.0	136907.0	21813894.7	631
2014-01-08	159.22	160.21	158.72	159.89	0.53	0.33	88401.0	14100855.7	523
2014-01-07	161.69	162.18	158.72	159.36	-2.11	-1.31	161249.0	25841669.3	869
2014-01-06	160.7	165.64	160.7	161.47	1.58	0.99	319395.0	52047556.6	1725
2014-01-05	160.21	162.68	159.22	159.89	-0.51	-0.32	173690.0	27918751.6	867
2014-01-02	162.68	163.17	159.22	160.40	-1.07	-0.66	214212.0	34473379.9	1189
2014-01-01	164.66	165.15	161.69	161.47	-2.12	-1.3	233743.0	38130905.4	1047
2013-12-31	166.63	166.63	163.17	163.59	-2.65	-1.59	313417.0	51614777.8	1707
2013-12-30	169.11	171.58	165.64	166.24	-1.05	-0.63	713741.0	120614714.9	3402
2013-12-29	173.06	180.48	167.13	167.29	-4.76	-2.77	2693157.0	462523535.9	9174
2013-12-26	156.74	172.07	156.25	172.05	15.35	9.8	1304227.0	218544930.2	3618
2013-12-25	154.27	157.73	154.27	156.70	2.11	1.36	338786.0	52910953.0	1136
2013-12-24	154.77	155.26	154.27	154.59	0.0	0.0	40572.0	6265949.7	214
2013-12-23	155.26	155.26	154.27	154.59	-0.53	-0.34	36344.0	5617427.2	237
2013-12-22	154.77	156.25	154.77	155.12	0.53	0.34	65851.0	10211385.3	359
2013-12-19	155.26	155.76	154.27	154.59	0.0	0.0	72901.0	11284242.3	411
2013-12-18	154.27	155.76	154.27	154.59	0.54	0.35	80135.0	12400620.2	367
2013-12-17	154.27	154.77	153.28	154.05	-0.54	-0.35	50888.0	7835530.8	299
2013-12-16	154.77	154.77	153.28	154.59	0.0	0.0	61045.0	9394075.5	361
2013-12-15	154.27	155.26	153.28	154.59	0.54	0.35	70979.0	10949270.0	374
2013-12-12	156.25	156.25	154.27	154.05	-2.12	-1.36	83081.0	12848847.4	456
2013-12-11	155.76	157.73	155.26	156.17	2.12	1.38	220036.0	34440473.5	1144
2013-12-10	155.26	155.26	154.27	154.05	-0.54	-0.35	29974.0	4627419.6	201
2013-12-09	154.77	155.26	153.28	154.59	0.0	0.0	45965.0	7092860.0	241
2013-12-08	154.77	154.77	154.27	154.59	1.07	0.7	45746.0	7059871.9	219
2013-12-05	151.8	154.77	151.8	153.52	1.05	0.69	51660.0	7930739.2	297
2013-12-04	152.29	152.79	150.81	152.47	0.0	0.0	60005.0	9114365.6	415
2013-12-03	155.26	155.26	152.29	152.47	-2.12	-1.37	55394.0	8533844.7	346
2013-12-02	154.77	156.25	154.27	154.59	0.0	0.0	49787.0	7708023.7	242
2013-12-01	155.76	156.25	154.77	154.59	-1.05	-0.67	25380.0	3944501.0	204
2013-11-28	154.77	155.76	154.27	155.64	1.05	0.68	42997.0	6669861.9	246
2013-11-27	154.27	155.76	154.27	154.59	0.54	0.35	30656.0	4750082.4	200
2013-11-26	154.77	155.26	154.27	154.05	-1.07	-0.69	36112.0	5588313.0	233
2013-11-25	155.76	156.25	155.26	155.12	-0.52	-0.33	21304.0	3307461.8	156
2013-11-24	156.25	156.74	155.26	155.64	-0.53	-0.34	33472.0	5219274.7	191
2013-11-21	155.76	156.74	155.76	156.17	0.53	0.34	31700.0	4938562.5	201
2013-11-20	155.26	156.74	155.26	155.64	0.0	0.0	50542.0	7888810.2	234
2013-11-19	156.74	157.24	154.27	155.64	-1.6	-1.02	56569.0	8803589.5	340
2013-11-18	158.23	158.23	157.24	157.24	-1.05	-0.66	41988.0	6613480.8	234
2013-11-17	157.73	159.22	157.73	158.29	1.05	0.67	88433.0	14009797.1	449
2013-11-14	156.74	157.24	156.74	157.24	1.07	0.69	63376.0	9953664.5	331
2013-11-13	156.74	157.24	155.76	156.17	-0.53	-0.34	46156.0	7218117.5	286
2013-11-12	157.24	157.73	156.74	156.70	-0.54	-0.34	64422.0	10114519.0	337
2013-11-11	157.24	158.23	156.74	157.24	0.0	0.0	53972.0	8498257.3	284
2013-11-10	157.24	157.73	156.74	157.24	0.0	0.0	57657.0	9077232.0	256
2013-11-07	157.73	158.23	156.74	157.24	-0.51	-0.32	56622.0	8911805.3	355
2013-11-06	159.22	159.71	157.73	157.75	-1.61	-1.01	82509.0	13090334.2	365
2013-11-05	160.21	161.69	158.23	159.36	0.0	0.0	264642.0	42378435.9	1148
2013-11-04	156.25	159.22	156.25	159.36	3.19	2.04	259874.0	41018261.8	1106
2013-11-03	155.26	156.25	155.26	156.17	1.05	0.68	72354.0	11268363.0	380
2013-10-31	154.27	155.26	153.28	155.12	0.0	0.0	41223.0	6356958.2	267
2013-10-30	156.25	156.25	154.27	155.12	0.53	0.34	42837.0	6638136.2	249
2013-10-29	155.76	155.76	154.77	154.59	-1.58	-1.01	36689.0	5688826.5	238
2013-10-28	156.74	156.74	155.26	156.17	0.0	0.0	58663.0	9128633.5	287
2013-10-27	156.25	156.74	155.76	156.17	0.0	0.0	54970.0	8594879.2	317
2013-10-24	156.74	156.74	155.26	156.17	0.0	0.0	69609.0	10856136.7	338
2013-10-23	156.25	158.23	155.26	156.17	1.05	0.68	167789.0	26271777.9	751
2013-10-22	155.76	156.74	155.26	155.12	-0.52	-0.33	105215.0	16385933.3	485
2013-10-21	155.76	156.25	154.77	155.64	0.52	0.34	79796.0	12408899.0	397
2013-10-20	155.26	156.74	154.27	155.12	2.65	1.74	114785.0	17786243.5	565
2013-10-10	152.29	152.79	151.8	152.47	0.53	0.35	54505.0	8303986.8	436
2013-10-09	153.28	153.28	150.81	151.94	-1.58	-1.03	107916.0	16387670.6	720
2013-10-08	157.24	157.24	153.28	153.52	-3.72	-2.37	178498.0	27613594.5	976
2013-10-07	156.74	164.16	156.74	157.24	3.72	2.42	657458.0	105226470.1	2876
2013-10-06	156.25	157.24	149.82	153.52	-2.12	-1.36	140670.0	21608661.7	749
2013-10-03	156.74	157.24	155.26	155.64	-1.06	-0.68	79946.0	12463474.0	404
2013-10-02	157.73	158.23	156.25	156.70	-0.54	-0.34	92340.0	14533017.4	430
2013-10-01	157.73	157.73	156.25	157.24	0.0	0.0	122939.0	19301789.0	523
2013-09-30	156.74	158.72	156.74	157.24	0.0	0.0	125994.0	19858038.0	505
2013-09-29	157.73	159.22	156.25	157.24	-1.05	-0.66	85856.0	13544662.7	464
2013-09-26	162.68	162.68	158.23	158.29	-4.23	-2.6	149923.0	23927449.9	851
2013-09-25	163.17	163.17	162.18	162.52	0.0	0.0	45518.0	7391590.0	308
2013-09-24	162.68	163.17	161.69	162.52	0.0	0.0	105996.0	17211820.7	504
2013-09-19	163.17	164.16	161.69	162.52	1.58	0.98	263597.0	42892550.4	1183
2013-09-18	166.63	169.6	160.7	160.94	-4.23	-2.56	1008733.0	167006235.5	3220
2013-09-17	160.7	166.14	159.22	165.17	4.77	2.97	587297.0	95509176.5	1943
2013-09-16	159.22	162.68	158.23	160.40	2.11	1.33	301290.0	48402464.0	1237
2013-09-15	156.25	158.23	155.76	158.29	4.77	3.11	222394.0	34839812.2	912
2013-09-12	154.27	155.76	153.28	153.52	0.51	0.33	274452.0	42436450.1	1002
2013-09-11	152.79	154.77	151.31	153.01	0.54	0.35	352202.0	53909949.8	1423
2013-09-10	149.82	152.79	149.33	152.47	8.46	5.87	285097.0	43074897.9	1255
2013-09-09	142.9	146.86	139.93	144.01	1.6	1.12	391640.0	56271080.7	1603
2013-09-08	147.35	147.84	141.91	142.41	-1.6	-1.11	117033.0	16950599.4	637
2013-09-05	147.35	149.33	142.9	144.01	-3.16	-2.15	188870.0	27467087.6	923
2013-09-04	150.81	150.81	147.35	147.17	-4.23	-2.79	160252.0	23879875.9	809
2013-09-03	156.74	157.24	148.34	151.40	-3.72	-2.4	200609.0	30661086.5	1054
2013-09-02	156.74	156.74	154.27	155.12	-0.52	-0.33	140409.0	21836176.5	666
2013-09-01	154.27	156.25	152.29	155.64	6.89	4.63	197262.0	30523608.8	1007
2013-08-29	153.28	156.25	148.83	148.75	-2.12	-1.41	201254.0	30653040.9	1118
2013-08-28	149.82	156.25	145.37	150.87	-2.14	-1.4	459788.0	70167038.4	1964
2013-08-27	169.6	169.6	152.79	153.01	-16.93	-9.96	508670.0	81345496.9	2253
2013-08-26	173.56	175.04	169.6	169.94	-3.18	-1.84	464129.0	80012256.4	1892
2013-08-25	174.05	175.53	171.08	173.12	2.65	1.55	860915.0	149625106.1	3426
2013-08-22	170.09	171.08	169.11	170.47	1.07	0.63	200127.0	34070983.2	918
2013-08-21	170.09	171.08	169.11	169.40	0.0	0.0	156080.0	26531232.4	760
2013-08-20	168.12	170.09	167.13	169.40	1.05	0.62	217585.0	36719878.8	790
2013-08-19	167.62	169.11	167.62	168.35	0.53	0.32	73712.0	12399117.4	455
2013-08-18	168.12	169.6	167.13	167.82	-1.58	-0.93	135025.0	22726179.3	584
2013-08-15	170.09	171.08	169.11	169.40	-0.54	-0.32	83572.0	14180789.4	490
2013-08-14	169.6	172.57	168.12	169.94	0.54	0.32	248902.0	42537751.4	982
2013-08-13	170.09	170.59	169.11	169.40	1.05	0.62	108464.0	18379831.3	501
2013-08-05	166.14	169.6	166.14	168.35	2.11	1.27	183350.0	30852980.8	877
2013-08-04	166.14	166.63	165.15	166.24	0.0	0.0	55262.0	9180528.0	376
2013-08-01	167.13	167.13	164.16	166.24	-1.05	-0.63	100924.0	16755267.0	597
2013-07-31	168.12	169.11	166.63	167.29	-0.53	-0.32	123522.0	20726507.9	569
2013-07-30	167.13	168.12	166.63	167.82	1.07	0.64	57497.0	9626811.8	348
2013-07-29	169.6	170.09	166.63	166.75	-3.19	-1.88	133019.0	22416577.5	629
2013-07-28	170.59	172.07	170.09	169.94	-0.53	-0.31	87298.0	14892886.5	492
2013-07-25	169.6	173.06	167.62	170.47	1.07	0.63	248613.0	42371938.8	1060
2013-07-24	171.58	172.57	169.11	169.40	-1.6	-0.94	214597.0	36578720.2	927
2013-07-23	167.62	173.06	167.62	171.00	3.18	1.89	540222.0	92188329.3	2005
2013-07-22	167.13	168.12	166.14	167.82	-0.53	-0.31	123340.0	20642765.1	657
2013-07-21	166.14	168.12	166.14	168.35	2.11	1.27	79783.0	13378026.0	372
2013-07-18	167.62	168.12	166.14	166.24	-2.65	-1.57	110546.0	18527124.5	487
2013-07-17	169.6	169.6	167.13	168.89	0.0	0.0	115453.0	19416083.1	520
2013-07-16	168.12	169.6	167.13	168.89	1.07	0.64	159960.0	26953048.9	735
2013-07-15	167.62	170.09	166.63	167.82	1.07	0.64	288756.0	48606683.8	1342
2013-07-14	166.14	169.11	166.14	166.75	1.58	0.96	217641.0	36464863.0	959
2013-07-11	165.64	166.14	165.15	165.17	-0.53	-0.32	82322.0	13630907.9	416
2013-07-10	166.14	166.14	164.16	165.70	0.0	0.0	84061.0	13884728.8	398
2013-07-09	164.66	167.13	164.66	165.70	1.06	0.64	241656.0	40156433.1	1013
2013-07-08	165.64	166.63	164.16	164.64	-1.06	-0.64	126224.0	20870051.3	678
2013-07-07	165.64	167.13	165.15	165.70	0.0	0.0	124772.0	20752059.3	632
2013-07-04	166.63	167.62	164.66	165.70	-0.54	-0.32	196338.0	32648153.0	914
2013-07-03	165.64	167.13	165.15	166.24	0.0	0.0	176603.0	29328355.8	819
2013-07-02	165.15	166.63	163.67	166.24	1.07	0.65	172633.0	28515856.4	770
2013-07-01	165.64	166.14	164.66	165.17	0.53	0.32	106621.0	17625279.3	601
2013-06-30	162.68	167.13	161.69	164.64	0.52	0.32	280993.0	46341755.8	1425
2013-06-26	169.6	169.6	163.67	164.12	-4.23	-2.51	321091.0	53348836.3	1831
2013-06-25	170.09	175.53	167.62	168.35	2.11	1.27	1125117.0	194108290.6	5315
2013-06-24	162.18	166.63	161.69	166.24	3.72	2.29	524964.0	86347812.2	2372
2013-06-23	162.18	163.67	162.18	162.52	0.51	0.31	121300.0	19751170.0	622
2013-06-22	160.7	163.67	158.23	162.01	0.0	0.0	215463.0	34773599.2	979
2013-06-19	160.7	165.15	160.7	162.01	0.54	0.33	217804.0	35444999.2	1199
2013-06-18	158.72	164.66	158.72	161.47	4.77	3.04	320459.0	52117836.5	1819
2013-06-17	152.79	158.72	152.79	156.70	4.76	3.13	115182.0	17969404.3	724
2013-06-16	148.34	153.28	148.34	151.94	3.7	2.5	131172.0	19833673.3	874
2013-06-15	162.68	162.68	148.34	148.24	-16.4	-9.96	222297.0	34730429.3	1248
2013-06-12	164.16	165.15	164.16	164.64	0.0	0.0	51006.0	8396628.6	314
2013-06-11	165.64	165.64	163.67	164.64	-0.53	-0.32	78934.0	12989972.4	432
2013-06-10	166.14	166.63	164.66	165.17	-1.07	-0.64	114033.0	18880445.6	544
2013-06-09	166.14	167.13	165.15	166.24	1.07	0.65	161943.0	26943365.1	792
2013-06-08	165.64	167.62	165.15	165.17	0.53	0.32	195116.0	32488520.6	878
2013-06-05	163.67	165.15	162.18	164.64	0.52	0.32	141050.0	23174085.3	716
2013-06-04	166.14	168.12	163.17	164.12	-1.58	-0.95	347533.0	57660474.6	1315
2013-06-03	166.63	166.63	165.64	165.70	0.0	0.0	101249.0	16813064.6	613
2013-06-02	165.64	168.12	165.15	165.70	-0.54	-0.32	152027.0	25312955.8	832
2013-06-01	166.14	166.63	164.66	166.24	-0.51	-0.31	105968.0	17564647.5	655
2013-05-29	167.13	170.09	166.14	166.75	0.0	0.0	278563.0	46900401.3	1464
2013-05-28	166.63	167.62	166.63	166.75	0.51	0.31	123132.0	20596359.9	657
2013-05-27	166.14	167.62	165.64	166.24	0.0	0.0	103258.0	17177642.6	599
2013-05-26	166.63	167.62	165.64	166.24	-0.51	-0.31	138575.0	23113219.1	784
2013-05-25	166.63	167.13	164.66	166.75	-0.54	-0.32	137999.0	22924246.1	795
2013-05-22	167.62	171.08	166.14	167.29	0.0	0.0	280699.0	47224415.6	1575
2013-05-21	167.13	167.62	166.14	167.29	0.0	0.0	69941.0	11697808.2	527
2013-05-20	167.62	169.6	165.64	167.29	0.54	0.32	197813.0	33152884.3	1082
2013-05-19	166.63	169.6	164.66	166.75	0.51	0.31	243180.0	40725095.9	1399
2013-05-18	159.22	166.63	157.73	166.24	8.49	5.38	380505.0	62125968.9	1780
2013-05-15	158.23	160.21	147.84	157.75	-2.65	-1.65	350988.0	53682739.6	2045
2013-05-14	169.11	169.6	155.76	160.40	-6.89	-4.12	268358.0	44096872.8	1562
2013-05-13	172.07	172.07	159.71	167.29	-9.0	-5.11	500852.0	84014582.9	2688
2013-05-12	179.0	179.49	175.04	176.29	-2.65	-1.48	291449.0	51549851.6	1532
2013-05-11	179.98	182.46	178.01	178.94	0.54	0.3	380690.0	68575067.3	1992
2013-05-08	179.0	181.47	177.02	178.40	0.0	0.0	559487.0	100262611.4	2755
2013-05-07	172.57	185.42	171.08	178.40	4.76	2.74	864289.0	154883272.4	4237
2013-05-06	177.02	177.02	171.58	173.64	-2.13	-1.21	311738.0	54109056.2	1649
2013-05-05	173.06	181.47	173.06	175.77	3.18	1.84	774647.0	138193319.4	4199
2013-05-04	171.58	173.06	171.08	172.59	2.65	1.56	225717.0	38852225.9	991
2013-05-01	170.09	171.08	169.11	169.94	0.0	0.0	118060.0	20056727.6	711
2013-04-30	170.59	171.58	169.11	169.94	-0.53	-0.31	147050.0	25053911.3	774
2013-04-29	171.58	171.58	169.11	170.47	-0.53	-0.31	145281.0	24701060.1	704
2013-04-28	170.59	172.57	170.09	171.00	0.53	0.31	139219.0	23813887.1	808
2013-04-27	170.59	172.07	169.6	170.47	1.07	0.63	198082.0	33769371.9	986
2013-04-24	171.08	172.57	169.6	169.40	-2.12	-1.24	121053.0	20664619.9	823
2013-04-23	170.59	173.56	169.6	171.52	1.58	0.93	283501.0	48662696.7	1464
2013-04-22	167.62	170.59	167.13	169.94	2.65	1.58	194408.0	32879050.0	1186
2013-04-21	168.12	169.6	166.14	167.29	-0.53	-0.32	189569.0	31774295.8	1109
2013-04-20	166.63	171.58	166.14	167.82	0.53	0.32	200224.0	33740647.6	1156
2013-04-17	179.98	179.98	163.17	167.29	-13.23	-7.33	341638.0	58386448.4	2057
2013-04-16	179.49	182.95	177.51	180.52	-2.11	-1.16	366485.0	66016979.6	2199
2013-04-15	185.92	185.92	178.5	182.63	-2.65	-1.43	631859.0	115387566.1	2925
2013-04-14	185.42	193.83	184.43	185.28	3.69	2.03	1172638.0	221168483.2	5594
2013-04-13	173.56	185.42	173.56	181.59	7.95	4.58	845221.0	153563014.3	4018
2013-04-10	178.01	179.0	170.09	173.64	-4.25	-2.39	369453.0	64599171.1	2310
2013-04-09	180.97	190.37	178.01	177.89	-1.58	-0.88	1161960.0	213568438.1	5792
2013-04-08	168.12	179.98	167.13	179.47	12.72	7.63	1021051.0	179449084.5	4278
2013-04-07	164.16	170.09	163.67	166.75	4.23	2.6	711965.0	119180807.8	3104
2013-04-06	164.16	165.15	159.22	162.52	-2.65	-1.6	248056.0	40362437.3	1310
2013-04-03	165.15	165.64	164.16	165.17	0.53	0.32	144015.0	23738196.0	753
2013-04-02	165.64	166.14	164.16	164.64	-0.53	-0.32	132336.0	21812084.2	717
2013-04-01	164.66	167.13	164.16	165.17	0.53	0.32	227278.0	37694324.2	1045
2013-03-31	165.64	166.14	163.67	164.64	0.0	0.0	143765.0	23666858.3	904
2013-03-30	164.66	167.62	162.68	164.64	1.59	0.98	494406.0	81859079.9	2203
2013-03-27	161.69	166.14	161.69	163.05	1.58	0.98	419986.0	68946219.6	2092
2013-03-26	160.7	162.18	160.21	161.47	0.0	0.0	58898.0	9495565.4	392
2013-03-25	160.7	162.68	160.7	161.47	-0.54	-0.33	66152.0	10677778.2	423
2013-03-24	163.17	163.67	160.7	162.01	-0.51	-0.31	127949.0	20758430.9	728
2013-03-23	161.69	164.16	161.69	162.52	1.58	0.98	154583.0	25146193.1	769
2013-03-20	162.18	162.68	160.7	160.94	-0.53	-0.33	106481.0	17219876.4	606
2013-03-19	160.21	163.17	160.21	161.47	1.07	0.67	128193.0	20743878.1	742
2013-03-18	162.68	162.68	160.21	160.40	-2.65	-1.63	93218.0	15031146.2	606
2013-03-17	162.68	165.15	162.18	163.05	1.58	0.98	235448.0	38428135.1	1221
2013-03-16	160.21	161.69	158.72	161.47	3.18	2.01	171378.0	27438276.9	886
2013-03-13	155.76	158.72	153.28	158.29	4.24	2.75	125473.0	19604601.3	790
2013-03-12	160.21	160.21	154.27	154.05	-6.89	-4.28	116315.0	18454109.1	725
2013-03-11	159.71	162.68	159.71	160.94	1.05	0.66	127587.0	20575202.8	587
2013-03-10	160.21	160.7	159.22	159.89	-0.51	-0.32	46027.0	7364881.5	320
2013-03-09	160.21	162.18	159.71	160.40	1.04	0.65	74766.0	12038846.1	467
2013-03-06	159.71	160.7	158.72	159.36	0.0	0.0	57318.0	9167404.6	407
2013-03-05	158.72	160.21	158.23	159.36	1.07	0.68	65287.0	10411932.5	462
2013-03-04	159.71	161.69	156.74	158.29	-2.11	-1.32	104907.0	16672389.5	711
2013-03-03	164.16	164.16	159.22	160.40	-3.19	-1.95	84940.0	13709459.5	521
2013-03-02	165.64	165.64	163.67	163.59	-0.53	-0.32	81832.0	13450485.8	486
2013-02-27	164.66	165.15	163.17	164.12	1.07	0.66	103432.0	16962729.5	590
2013-02-26	164.16	164.16	158.72	163.05	-2.12	-1.28	116901.0	18971934.8	777
2013-02-25	169.6	171.08	165.15	165.17	-4.77	-2.81	151184.0	25439762.4	960
2013-02-24	172.57	174.05	169.11	169.94	-2.65	-1.54	148807.0	25509069.4	895
2013-02-23	173.56	175.04	172.07	172.59	0.0	0.0	134090.0	23279076.6	826
2013-02-20	171.08	174.05	170.59	172.59	1.07	0.62	307224.0	52969549.5	1633
2013-02-19	172.57	173.56	167.62	171.52	-1.6	-0.92	259038.0	44293965.4	1541
2013-02-18	171.58	175.53	171.08	173.12	2.12	1.24	465441.0	80569702.2	2352
2013-02-17	170.09	172.07	169.6	171.00	1.06	0.62	205856.0	35153120.7	1096
2013-02-16	170.09	171.08	169.11	169.94	0.0	0.0	166502.0	28290254.7	1018
2013-02-13	173.56	175.04	170.09	169.94	-2.65	-1.54	414500.0	71525979.2	2477
2013-02-12	176.52	185.42	171.58	172.59	-2.11	-1.21	1501526.0	268674494.2	6781
2013-02-11	172.07	175.53	172.07	174.70	3.18	1.85	464058.0	80759565.2	2240
2013-02-10	171.58	173.06	170.59	171.52	2.12	1.25	212946.0	36549381.6	1248
2013-02-09	167.62	171.08	167.13	169.40	2.65	1.59	134311.0	22712633.7	852
2013-02-06	171.08	172.57	166.63	166.75	-2.65	-1.56	175397.0	29707315.4	1103
2013-02-05	171.08	174.05	166.63	169.40	-2.12	-1.24	245320.0	41896850.5	1419
2013-02-04	169.6	173.06	169.11	171.52	2.12	1.25	210777.0	36134419.5	1238
2013-02-03	173.56	174.05	169.6	169.40	-3.72	-2.15	151490.0	25832889.7	999
2013-02-02	174.55	175.04	171.58	173.12	0.0	0.0	182541.0	31725193.9	1017
2013-01-30	175.04	177.02	172.57	173.12	-2.12	-1.21	357746.0	62564497.6	1772
2013-01-29	173.56	179.0	173.56	175.24	3.19	1.85	705029.0	123937922.5	3232
2013-01-28	168.12	174.05	168.12	172.05	4.23	2.52	519085.0	88829387.4	2328
2013-01-27	167.13	170.59	166.14	167.82	0.53	0.32	303166.0	51146400.0	1606
2013-01-26	165.15	167.13	163.67	167.29	3.17	1.93	174195.0	28852912.0	947
2013-01-23	164.66	166.63	162.68	164.12	-0.52	-0.32	125481.0	20742568.9	841
2013-01-22	165.15	168.12	164.66	164.64	-0.53	-0.32	147188.0	24492699.2	959
2013-01-21	168.12	168.12	163.67	165.17	-3.18	-1.89	205638.0	34171867.5	1152
2013-01-20	167.13	174.05	165.15	168.35	0.53	0.32	446519.0	75912609.6	2098
2013-01-19	168.12	169.11	167.13	167.82	-1.07	-0.63	85453.0	14362211.4	633
2013-01-16	170.59	170.59	167.62	168.89	-0.51	-0.3	150704.0	25484213.1	917
2013-01-15	170.59	173.06	168.12	169.40	0.0	0.0	334463.0	57070219.4	1758
2013-01-14	168.12	172.07	166.63	169.40	1.58	0.94	266096.0	45262152.7	1608
2013-01-13	172.07	172.07	167.13	167.82	-5.3	-3.06	237492.0	40293203.8	1443
2013-01-12	177.02	177.51	173.06	173.12	-2.12	-1.21	272369.0	47741918.6	1504
2013-01-09	172.57	178.01	171.08	175.24	3.19	1.85	523225.0	91476884.3	2766
2013-01-08	175.53	176.52	169.11	172.05	-4.24	-2.41	371689.0	63851089.7	2146
2013-01-07	179.98	180.97	173.56	176.29	-2.65	-1.48	500513.0	88608145.3	2473
2013-01-06	180.97	184.93	178.01	178.94	-1.58	-0.88	609403.0	110380768.8	3352
2013-01-05	172.57	185.42	171.58	180.52	11.12	6.56	1185261.0	215530057.1	5688
2013-01-02	163.17	173.56	160.7	169.40	6.88	4.23	1064067.0	179557615.1	4371
2013-01-01	165.15	167.13	162.18	162.52	1.05	0.65	325650.0	53688344.2	1623
2012-12-31	164.16	170.09	159.71	161.47	-2.65	-1.61	563085.0	92965775.4	3119
2012-12-30	166.63	179.0	163.67	164.12	-3.17	-1.89	1547328.0	263525100.5	7693
2012-12-29	152.29	167.13	152.29	167.29	14.82	9.72	552591.0	88211736.6	2197
2012-12-26	151.8	152.29	149.82	152.47	0.53	0.35	93600.0	14161976.0	454
2012-12-25	153.28	153.28	150.81	151.94	-2.11	-1.37	65871.0	10026577.0	398
2012-12-24	154.27	154.27	152.79	154.05	-0.54	-0.35	53917.0	8285796.0	346
2012-12-23	155.76	155.76	153.28	154.59	-0.53	-0.34	52278.0	8052580.4	298
2012-12-22	155.26	156.25	153.28	155.12	0.53	0.34	87361.0	13508154.8	437
2012-12-19	155.26	156.25	153.28	154.59	-0.53	-0.34	80342.0	12441070.8	426
2012-12-18	157.24	157.24	153.28	155.12	-1.58	-1.01	54399.0	8490036.8	354
2012-12-17	159.22	159.22	156.25	156.70	-1.59	-1.0	91755.0	14470108.3	481
2012-12-16	156.74	159.71	155.26	158.29	2.12	1.36	202081.0	31887774.9	764
2012-12-15	156.25	157.24	155.26	156.17	1.58	1.02	59765.0	9320472.9	337
2012-12-12	154.77	155.26	152.79	154.59	1.07	0.7	49338.0	7609356.5	271
2012-12-11	152.79	154.77	152.29	153.52	0.51	0.33	45900.0	7063199.8	273
2012-12-10	154.27	154.27	152.79	153.01	-1.58	-1.02	61933.0	9512587.4	363
2012-12-09	157.73	158.72	154.77	154.59	-3.7	-2.34	70379.0	11042256.1	471
2012-12-08	157.73	158.72	157.24	158.29	1.59	1.01	75962.0	12003789.5	370
2012-12-05	157.73	159.22	156.74	156.70	-1.05	-0.67	101086.0	15968229.7	584
2012-12-04	154.27	162.68	152.79	157.75	3.7	2.4	356251.0	56341603.3	1769
2012-12-03	152.79	155.26	151.8	154.05	1.58	1.04	132792.0	20402727.5	787
2012-12-02	151.8	152.29	150.32	152.47	0.53	0.35	77424.0	11727471.3	482
2012-12-01	149.82	152.29	149.82	151.94	4.77	3.24	102534.0	15492486.3	591
2012-11-28	144.38	149.33	144.38	147.17	0.0	0.0	105716.0	15648631.2	698
2012-11-27	148.83	148.83	144.38	147.17	-2.12	-1.42	106982.0	15691066.4	693
2012-11-26	145.37	149.82	141.42	149.29	4.77	3.3	150109.0	21969462.9	1093
2012-11-25	154.77	155.26	144.38	144.52	-10.07	-6.51	110645.0	16458235.4	802
2012-11-24	154.27	155.26	153.28	154.59	2.12	1.39	37136.0	5736656.9	256
2012-11-21	154.77	155.76	152.29	152.47	-2.65	-1.71	55472.0	8536193.8	408
2012-11-20	157.24	157.73	152.29	155.12	-1.58	-1.01	102099.0	15796168.6	651
2012-11-19	158.72	160.21	148.34	156.70	-1.59	-1.0	136541.0	21111538.4	811
2012-11-18	162.68	164.66	157.73	158.29	-3.18	-1.97	166456.0	26880766.5	702
2012-11-17	160.7	162.68	158.72	161.47	-0.54	-0.33	112347.0	18036495.1	590
2012-11-14	165.15	166.14	159.71	162.01	-2.63	-1.6	189946.0	31090866.6	913
2012-11-13	165.15	167.13	163.67	164.64	0.52	0.32	247926.0	41119968.1	1021
2012-11-12	166.63	167.62	163.17	164.12	-3.17	-1.89	107139.0	17740595.6	697
2012-11-11	169.6	173.06	164.66	167.29	-1.6	-0.95	311371.0	52859882.3	1756
2012-11-10	163.17	169.6	162.18	168.89	4.25	2.58	190044.0	31425082.6	976
2012-11-07	165.15	167.13	164.16	164.64	0.52	0.32	130758.0	21654295.2	749
2012-11-06	163.17	166.14	162.18	164.12	2.11	1.3	211897.0	34774492.2	1081
2012-11-05	158.23	162.68	157.73	162.01	4.26	2.7	185773.0	29809736.7	968
2012-11-04	158.23	159.71	157.24	157.75	1.05	0.67	92640.0	14657413.7	504
2012-11-03	156.74	157.24	155.76	156.70	1.06	0.68	35701.0	5587995.7	242
2012-10-24	155.26	157.24	154.77	155.64	-1.06	-0.68	53155.0	8290188.5	364
2012-10-23	158.23	158.23	156.74	156.70	-2.12	-1.33	35358.0	5578263.7	277
2012-10-22	160.21	160.21	156.74	158.82	0.53	0.33	63498.0	10025985.8	461
2012-10-21	156.25	161.69	156.25	158.29	2.12	1.36	187364.0	29807779.9	962
2012-10-20	155.26	156.74	152.29	156.17	0.0	0.0	81527.0	12667139.2	525
2012-10-17	155.76	156.74	155.26	156.17	1.58	1.02	59681.0	9300040.6	399
2012-10-16	155.76	157.73	154.27	154.59	-0.53	-0.34	75433.0	11740008.7	469
2012-10-15	152.29	155.76	152.29	155.12	3.18	2.09	59881.0	9231444.2	418
2012-10-14	150.81	153.28	149.33	151.94	-0.53	-0.35	55282.0	8406629.0	388
2012-10-13	159.22	159.22	147.35	152.47	-5.82	-3.68	77951.0	11881091.0	582
2012-10-10	158.72	159.71	157.73	158.29	-1.07	-0.67	48999.0	7780221.9	358
2012-10-09	160.21	160.21	158.72	159.36	-1.04	-0.65	35978.0	5748599.2	274
2012-10-08	162.68	162.68	158.72	160.40	-2.65	-1.63	68699.0	11012129.4	473
2012-10-07	166.14	166.63	159.71	163.05	-2.65	-1.6	130326.0	21219042.4	766
2012-10-06	167.62	168.12	165.64	165.70	-0.54	-0.32	72989.0	12210371.5	500
2012-10-03	163.17	171.58	162.18	166.24	2.65	1.62	273628.0	45965257.1	1718
2012-10-02	166.14	166.14	163.17	163.59	-1.05	-0.64	97762.0	16108294.5	509
2012-10-01	159.71	165.15	159.71	164.64	5.28	3.31	119237.0	19479311.7	721
2012-09-30	159.71	162.18	154.77	159.36	0.0	0.0	112421.0	17841015.6	770
2012-09-29	165.64	167.13	159.22	159.36	-7.93	-4.74	135934.0	22263742.5	937
2012-09-26	173.06	173.06	166.14	167.29	-6.35	-3.66	100354.0	17065215.7	673
2012-09-25	173.06	173.56	170.59	173.64	1.59	0.92	88996.0	15309597.1	598
2012-09-24	176.52	176.52	170.09	172.05	-3.19	-1.82	121989.0	20959017.2	761
2012-09-22	177.51	179.0	173.56	175.24	-1.05	-0.6	109695.0	19308201.7	779
2012-09-19	180.97	181.47	174.05	176.29	-4.23	-2.34	119989.0	21359653.4	942
2012-09-18	181.96	184.43	180.48	180.52	-2.65	-1.45	143889.0	26222850.3	825
2012-09-17	183.94	184.93	181.47	183.17	-1.07	-0.58	101357.0	18570759.4	646
2012-09-16	184.93	185.42	183.94	184.24	0.0	0.0	110344.0	20332512.7	649
2012-09-15	185.92	186.91	184.43	184.24	0.0	0.0	115876.0	21483040.2	707
2012-09-12	186.91	187.4	184.43	184.24	-2.11	-1.13	254801.0	47378241.7	1207
2012-09-11	183.94	189.87	183.94	186.35	2.65	1.44	625313.0	117028921.4	2348
2012-09-10	186.41	186.91	182.46	183.70	-1.58	-0.85	288531.0	53120379.5	1203
2012-09-09	184.93	188.39	184.43	185.28	0.51	0.28	362601.0	67555427.1	1415
2012-09-08	184.43	186.41	182.95	184.77	2.65	1.46	295564.0	54592802.9	1359
2012-09-05	182.95	184.93	181.47	182.12	-1.58	-0.86	166603.0	30432666.3	1028
2012-09-04	185.92	185.92	180.97	183.70	-2.12	-1.14	220853.0	40386075.8	1385
2012-09-03	187.9	188.39	184.43	185.82	-1.07	-0.57	327757.0	61154539.1	1732
2012-09-02	185.92	190.37	185.42	186.89	1.61	0.87	587439.0	110290036.3	3145
2012-09-01	181.47	196.8	180.48	185.28	5.81	3.24	2014317.0	382696993.1	7231
2012-08-29	178.5	181.96	178.5	179.47	0.0	0.0	203351.0	36607732.7	1249
2012-08-28	180.48	183.94	177.02	179.47	1.07	0.6	292356.0	52810121.1	1701
2012-08-27	179.0	185.92	176.52	178.40	-0.54	-0.3	549448.0	99527898.8	3145
2012-08-26	179.98	188.39	178.01	178.94	5.3	3.05	783822.0	142966396.9	4394
2012-08-25	162.18	173.56	159.71	173.64	15.35	9.7	322172.0	54062788.8	1368
2012-08-15	155.76	158.23	155.76	158.29	1.59	1.01	61751.0	9683553.0	444
2012-08-14	158.72	159.22	156.25	156.70	-1.59	-1.0	74586.0	11758571.2	510
2012-08-13	160.7	162.18	158.23	158.29	-2.65	-1.65	101054.0	16213669.7	584
2012-08-12	160.7	163.67	160.21	160.94	0.0	0.0	166094.0	26840645.6	782
2012-08-11	163.67	163.67	160.21	160.94	-0.53	-0.33	89819.0	14540201.2	544
2012-08-08	166.14	167.13	160.7	161.47	-3.7	-2.24	240065.0	39440503.3	1244
2012-08-07	166.63	170.09	164.66	165.17	-0.53	-0.32	351106.0	58678303.3	1630
2012-08-06	158.72	171.58	158.72	165.70	6.34	3.98	856827.0	141575242.4	3416
2012-08-05	162.18	162.18	158.72	159.36	-2.11	-1.31	182772.0	29179002.4	1000
2012-08-04	161.69	166.63	160.7	161.47	3.18	2.01	323520.0	52721190.8	1382
2012-08-01	152.79	164.66	151.31	158.29	5.82	3.82	747008.0	119010505.9	3093
2012-07-31	151.31	153.28	149.33	152.47	1.6	1.06	293423.0	44534200.8	1257
2012-07-30	149.82	154.77	149.82	150.87	2.63	1.77	308125.0	46959231.1	1430
2012-07-29	144.88	149.82	144.88	148.24	3.72	2.57	228598.0	33741497.6	1048
2012-07-28	142.9	146.86	142.9	144.52	3.16	2.24	136627.0	19769344.6	693
2012-07-25	139.44	141.91	138.94	141.36	1.61	1.15	107532.0	15084659.8	648
2012-07-24	138.94	139.93	137.95	139.75	0.51	0.37	53491.0	7420953.9	306
2012-07-23	139.93	139.93	137.95	139.24	-1.05	-0.75	66807.0	9282921.6	424
2012-07-22	139.44	141.91	138.94	140.29	1.05	0.75	63973.0	8947438.5	427
2012-07-21	139.93	140.92	138.94	139.24	1.07	0.77	98541.0	13740953.4	527
2012-07-18	134.49	139.44	134.0	138.17	3.7	2.75	134771.0	18526105.6	753
2012-07-17	139.44	140.43	133.5	134.47	-4.24	-3.06	103710.0	14221062.6	708
2012-07-16	142.9	143.39	137.95	138.71	-3.16	-2.23	113305.0	15881457.0	648
2012-07-15	144.88	146.86	140.92	141.87	-3.19	-2.2	159449.0	22912588.7	844
2012-07-14	148.83	148.83	142.9	145.06	-1.06	-0.73	117756.0	17081557.3	615
2012-07-11	148.34	149.33	144.38	146.12	-1.59	-1.08	67248.0	9911272.0	413
2012-07-10	149.33	151.31	147.84	147.71	-2.11	-1.41	149486.0	22342258.6	810
2012-07-09	155.26	155.26	148.83	149.82	-5.82	-3.74	120901.0	18325250.1	743
2012-07-08	154.27	156.25	154.27	155.64	2.12	1.38	134593.0	20879220.4	646
2012-07-07	149.82	154.27	149.82	153.52	3.16	2.1	145208.0	22138540.7	710
2012-07-04	150.32	152.29	149.82	150.36	0.54	0.36	228146.0	34406893.2	940
2012-07-03	151.31	152.79	149.82	149.82	-0.54	-0.36	147926.0	22334044.7	700
2012-07-02	146.36	153.28	146.36	150.36	4.24	2.9	222052.0	33241032.7	1091
2012-07-01	144.88	147.84	142.9	146.12	1.6	1.11	144928.0	21041256.3	856
2012-06-30	145.37	147.35	143.39	144.52	1.05	0.73	71230.0	10336076.0	504
2012-06-27	151.8	151.8	137.46	143.47	-7.93	-5.24	153436.0	22123926.7	1024
2012-06-26	150.32	151.8	149.82	151.40	0.53	0.35	62486.0	9455632.2	419
2012-06-25	153.28	155.26	150.81	150.87	-1.6	-1.05	131744.0	20161649.1	700
2012-06-24	153.28	155.76	151.31	152.47	0.0	0.0	124671.0	19053542.0	774
2012-06-23	154.77	159.22	151.8	152.47	-2.65	-1.71	350904.0	54995980.5	1846
2012-06-20	155.76	157.24	154.27	155.12	1.07	0.69	183100.0	28429299.0	1067
2012-06-19	152.79	155.76	151.8	154.05	2.65	1.75	157762.0	24300607.8	934
2012-06-18	151.8	152.29	149.82	151.40	2.11	1.41	143527.0	21716042.6	775
2012-06-17	146.36	154.27	146.36	149.29	2.12	1.44	248729.0	37353832.6	1255
2012-06-16	148.83	150.32	134.99	147.17	-0.54	-0.37	178332.0	26110609.4	992
2012-06-13	149.33	149.33	146.86	147.71	0.54	0.37	74079.0	10952912.7	459
2012-06-12	147.84	148.34	144.88	147.17	-1.58	-1.06	73479.0	10809990.8	549
2012-06-11	147.84	151.8	146.36	148.75	3.16	2.17	151099.0	22565002.2	824
2012-06-10	144.38	146.36	142.41	145.59	1.58	1.1	91184.0	13195959.9	502
2012-06-09	144.88	147.35	137.95	144.01	1.6	1.12	88437.0	12677996.6	609
2012-06-06	151.8	152.79	138.94	142.41	-8.99	-5.94	93418.0	13852018.3	716
2012-06-05	154.27	154.77	150.81	151.40	-1.61	-1.05	112209.0	17160481.7	599
2012-06-04	153.28	154.77	150.81	153.01	-1.04	-0.68	63222.0	9680939.4	449
2012-06-03	153.28	155.26	151.31	154.05	2.65	1.75	91486.0	14009550.5	648
2012-06-02	151.8	158.23	151.31	151.40	-16.42	-9.78	166775.0	25809556.9	1061
2012-05-30	170.09	172.57	166.14	167.82	-2.12	-1.25	164584.0	27925301.0	978
2012-05-29	171.58	172.07	169.6	169.94	-0.53	-0.31	80503.0	13716598.7	512
2012-05-28	170.59	172.07	169.11	170.47	2.12	1.26	121472.0	20746552.4	755
2012-05-27	170.09	171.08	167.62	168.35	-1.59	-0.94	77981.0	13201550.2	557
2012-05-26	171.58	172.07	170.09	169.94	-0.53	-0.31	81037.0	13868913.4	538
2012-05-23	173.06	173.06	170.59	170.47	-3.7	-2.12	127408.0	21854087.6	916
2012-05-22	171.58	179.49	171.58	174.17	4.23	2.49	416465.0	73188983.8	2537
2012-05-21	170.59	171.58	169.11	169.94	0.0	0.0	97543.0	16601458.6	693
2012-05-20	173.06	174.05	169.11	169.94	-1.58	-0.92	237132.0	40432535.7	1537
2012-05-19	163.17	179.98	161.69	171.52	6.35	3.84	374373.0	64594381.5	2599
2012-05-16	164.16	166.14	163.17	165.17	-1.58	-0.95	94232.0	15498591.0	644
2012-05-15	163.17	170.09	162.68	166.75	3.16	1.93	190917.0	31773774.1	1133
2012-05-14	167.13	167.62	162.68	163.59	-5.81	-3.43	110168.0	18252092.7	706
2012-05-13	172.57	174.05	169.6	169.40	-5.3	-3.03	88242.0	15173747.6	578
2012-05-12	175.04	175.53	158.72	174.70	-0.54	-0.31	130986.0	22016628.3	972
2012-05-09	180.48	180.97	174.55	175.24	-6.88	-3.78	114283.0	20310675.6	882
2012-05-08	184.43	184.43	180.97	182.12	-0.51	-0.28	109412.0	19930581.7	655
2012-05-07	182.46	183.94	180.48	182.63	-1.61	-0.87	84274.0	15354084.0	582
2012-05-06	182.95	186.41	181.96	184.24	1.61	0.88	181214.0	33329613.1	1111
2012-05-05	182.95	183.94	180.48	182.63	-3.19	-1.72	104827.0	19063883.4	830
2012-05-02	186.91	191.36	185.42	185.82	0.0	0.0	285647.0	53637538.0	1702
2012-05-01	185.42	187.9	184.43	185.82	0.54	0.29	238376.0	44365358.4	1096
2012-04-30	185.42	186.41	181.96	185.28	0.0	0.0	81791.0	15030278.6	615
2012-04-29	188.39	188.88	184.43	185.28	-3.19	-1.69	123735.0	23045868.0	828
2012-04-28	189.38	189.87	187.4	188.47	0.0	0.0	141784.0	26775141.4	941
2012-04-25	191.36	192.35	187.9	188.47	-1.58	-0.83	337940.0	64293584.2	2023
2012-04-24	179.98	193.83	178.5	190.05	10.05	5.58	737399.0	138101619.3	3586
2012-04-23	181.96	182.95	178.01	180.00	-3.7	-2.01	103445.0	18617244.8	776
2012-04-22	182.95	185.92	181.96	183.70	0.53	0.29	176330.0	32447788.9	956
2012-04-21	179.98	184.43	179.98	183.17	4.23	2.36	163278.0	29855991.8	1020
2012-04-18	181.47	181.96	178.01	178.94	0.54	0.3	117769.0	21154412.4	896
2012-04-17	177.51	179.0	175.04	178.40	6.35	3.69	132218.0	23467891.1	988
2012-04-16	178.5	181.47	165.15	172.05	-8.47	-4.69	198675.0	34714012.3	1347
2012-04-15	187.9	188.88	179.98	180.52	-9.0	-4.75	179444.0	33252009.1	1114
2012-04-14	192.35	192.35	188.39	189.52	-2.13	-1.11	145536.0	27681897.5	932
2012-04-11	191.85	192.84	188.88	191.65	-3.17	-1.63	191988.0	36547462.0	1187
2012-04-10	199.27	200.26	191.36	194.82	-3.7	-1.86	128091.0	25162177.6	924
2012-04-09	197.78	200.26	196.3	198.52	0.52	0.26	138948.0	27532146.8	981
2012-04-08	203.72	203.72	191.85	198.00	-5.82	-2.86	279037.0	55777658.3	1635
2012-04-07	201.74	204.71	201.25	203.82	1.59	0.79	230069.0	46764518.6	1241
2012-04-04	204.21	204.21	201.25	202.23	-2.12	-1.04	215168.0	43599917.7	1372
2012-04-03	204.21	207.67	203.22	204.35	0.53	0.26	343532.0	70529477.1	2020
2012-04-02	201.74	204.71	199.76	203.82	2.65	1.32	417837.0	84472471.6	2287
2012-04-01	204.21	205.2	200.75	201.17	-4.23	-2.06	341256.0	69270074.9	2015
2012-03-31	203.22	213.11	203.22	205.40	3.17	1.57	653998.0	135564081.5	2976
2012-03-28	202.23	205.2	198.28	202.23	-0.54	-0.27	374447.0	75649572.3	2018
2012-03-27	205.2	205.7	201.25	202.77	-3.16	-1.53	214168.0	43522941.8	1474
2012-03-26	207.67	208.66	204.71	205.93	-1.61	-0.78	162133.0	33498758.6	1171
2012-03-25	208.66	209.16	206.69	207.54	-1.04	-0.5	243120.0	50545494.9	1539
2012-03-24	210.15	211.14	207.67	208.58	0.53	0.25	251921.0	52662450.9	1438
2012-03-21	207.18	212.12	206.69	208.05	-1.07	-0.51	411904.0	86154094.3	2182
2012-03-20	210.15	210.64	206.69	209.12	-2.11	-1.0	316173.0	66028091.2	1915
2012-03-19	216.08	217.07	210.15	211.23	-7.42	-3.39	631395.0	134796872.5	3638
[truncated: 2,559 more rows]
