# Supplementary material for: Effective short-term forecasts of Saudi stock price trends using technical indicators and large-scale multivariate time series
Source: PeerJ Comput Sci. 2023 Jan 6;9:e1205. doi: 10.7717/peerj-cs.1205 (PMC10280263; doi:10.7717/peerj-cs.1205)
Supplement: Supplemental Information 3 [file peerj-cs-09-1205-s003.zip › TASI Dataset 2021/ASEER_4080.csv]

date	open	high	low	close	change	change_percent	volume_traded	value_traded_SAR	number_trades
2020-03-19	7.85	8.3	7.8	8.3	0.4	5.06	594953.0	4785299.23	692
2020-03-18	7.81	8.2	7.81	7.9	-0.07	-0.88	707240.0	5663397.87	643
2020-03-17	7.98	8.01	7.81	7.97	0.13	1.66	341148.0	2710752.88	473
2020-03-16	8.05	8.28	7.8	7.84	-0.5	-6.0	460102.0	3711655.22	553
2020-03-15	8.7	8.74	8.2	8.34	-0.16	-1.88	385719.0	3259962.58	372
2020-03-12	8.22	8.58	8.2	8.5	-0.35	-3.95	497133.0	4199313.87	510
2020-03-11	9.12	9.25	8.71	8.85	-0.27	-2.96	565787.0	5102390.45	609
2020-03-10	8.8	9.19	8.8	9.12	0.6	7.04	745048.0	6684037.5	675
2020-03-09	8.3	8.8	8.25	8.52	-0.63	-6.89	467650.0	3957154.39	561
2020-03-08	9.32	9.6	9.15	9.15	-1.01	-9.94	669820.0	6192955.58	630
2020-03-05	10.4	10.58	10.12	10.16	-0.16	-1.55	788748.0	8152939.52	713
2020-03-04	10.04	10.5	9.98	10.32	0.16	1.57	878153.0	9027777.45	1006
2020-03-03	10.18	10.18	9.96	10.16	0.26	2.63	1116496.0	11237302.35	848
2020-03-02	10.76	10.88	9.73	9.9	-0.66	-6.25	1654568.0	17131934.81	1300
2020-03-01	10.78	10.9	10.4	10.56	-0.52	-4.69	769958.0	8204725.54	745
2020-02-27	11.14	11.2	10.86	11.08	-0.04	-0.36	883430.0	9705752.48	835
2020-02-26	10.84	11.24	10.74	11.12	0.18	1.65	1433892.0	15790903.14	1286
2020-02-25	10.54	10.98	10.54	10.94	0.24	2.24	769377.0	8269401.74	735
2020-02-24	11.38	11.38	10.66	10.7	-0.7	-6.14	1617358.0	17716276.92	1425
2020-02-23	11.5	11.68	11.32	11.4	0.04	0.35	2197923.0	25227081.86	1630
2020-02-20	11.04	11.46	10.94	11.36	0.34	3.09	1841920.0	20620351.42	1458
2020-02-19	10.64	11.3	10.6	11.02	0.4	3.77	2179097.0	24122768.04	1749
2020-02-18	10.66	10.84	10.6	10.62	-0.04	-0.38	266797.0	2850469.32	338
2020-02-17	10.7	10.72	10.62	10.66	-0.04	-0.37	401496.0	4286818.0	378
2020-02-16	10.82	10.94	10.7	10.7	-0.12	-1.11	304091.0	3274645.96	344
2020-02-13	10.9	11.06	10.5	10.82	0.08	0.74	742383.0	8050729.26	739
2020-02-12	10.86	10.94	10.68	10.74	-0.12	-1.1	454793.0	4912228.98	519
2020-02-11	11.06	11.2	10.84	10.86	-0.24	-2.16	678846.0	7476671.06	709
2020-02-10	11.0	11.34	10.84	11.1	0.26	2.4	1568690.0	17517059.22	1296
2020-02-09	10.74	11.08	10.66	10.84	0.04	0.37	935224.0	10158775.52	847
2020-02-06	10.82	11.14	10.64	10.8	0.06	0.56	891447.0	9742104.9	991
2020-02-05	10.98	11.04	10.66	10.74	-0.24	-2.19	1014217.0	10974649.86	926
2020-02-04	11.02	11.32	10.86	10.98	0.08	0.73	3978369.0	44234564.72	2562
2020-02-03	10.08	11.08	10.0	10.9	0.82	8.13	3611317.0	38547410.56	2542
2020-02-02	10.28	10.28	10.0	10.08	-0.16	-1.56	635706.0	6415058.1	470
2020-01-30	10.22	10.24	10.18	10.24	0.04	0.39	246854.0	2523052.08	205
2020-01-29	10.14	10.36	10.14	10.2	-0.06	-0.58	502922.0	5158124.5	438
2020-01-28	10.16	10.26	10.06	10.26	0.0	0.0	411685.0	4185388.28	402
2020-01-27	10.26	10.34	10.14	10.26	-0.02	-0.19	358183.0	3670298.36	299
2020-01-26	10.18	10.32	10.18	10.28	-0.02	-0.19	312616.0	3204704.04	301
2020-01-23	10.36	10.42	10.18	10.3	-0.08	-0.77	585636.0	6037410.2	428
2020-01-22	10.38	10.46	10.36	10.38	0.0	0.0	490010.0	5101958.26	395
2020-01-21	10.36	10.4	10.26	10.38	0.06	0.58	457098.0	4715190.9	395
2020-01-20	10.4	10.46	10.3	10.32	-0.08	-0.77	583282.0	6062571.4	481
2020-01-19	10.18	10.5	10.18	10.4	0.28	2.77	1441089.0	14943888.16	895
2020-01-16	10.2	10.2	10.1	10.12	0.0	0.0	460992.0	4669731.04	362
2020-01-15	10.22	10.38	10.12	10.12	-0.12	-1.17	910256.0	9337072.16	610
2020-01-14	10.12	10.26	10.0	10.24	0.2	1.99	1601028.0	16259043.0	1165
2020-01-13	9.78	10.1	9.75	10.04	0.3	3.08	2091781.0	20866647.05	1415
2020-01-12	9.75	9.78	9.67	9.74	0.09	0.93	774912.0	7532085.62	597
2020-01-09	9.68	9.75	9.63	9.65	0.15	1.58	1186332.0	11473747.92	858
2020-01-08	9.5	9.81	9.4	9.5	-0.26	-2.66	1541645.0	14877018.51	1217
2020-01-07	9.25	9.94	9.25	9.76	0.66	7.25	3982356.0	38633512.4	3219
2020-01-06	9.15	9.21	9.01	9.1	-0.06	-0.66	511046.0	4655639.19	464
2020-01-05	9.16	9.32	9.16	9.16	-0.2	-2.14	670012.0	6182220.8	466
2020-01-02	9.22	9.38	9.22	9.36	0.14	1.52	873311.0	8124016.12	612
2020-01-01	9.1	9.25	9.1	9.22	0.14	1.54	1002142.0	9197365.19	479
2019-12-31	9.04	9.16	9.02	9.08	-0.02	-0.22	644840.0	5872643.26	388
2019-12-30	9.18	9.26	9.1	9.1	-0.06	-0.66	883774.0	8108863.52	584
2019-12-29	9.12	9.25	9.12	9.16	0.08	0.88	1090487.0	10004829.54	601
2019-12-26	8.9	9.19	8.9	9.08	0.19	2.14	1918441.0	17439668.85	1283
2019-12-25	8.97	8.97	8.86	8.89	-0.08	-0.89	1031284.0	9200646.37	654
2019-12-24	8.85	8.99	8.82	8.97	0.12	1.36	1005619.0	8962227.01	494
2019-12-23	8.73	8.89	8.73	8.85	0.15	1.72	716783.0	6335968.21	622
2019-12-22	8.68	8.73	8.64	8.7	0.0	0.0	749620.0	6528147.45	370
2019-12-19	8.68	8.75	8.64	8.7	0.04	0.46	517061.0	4501726.44	342
2019-12-18	8.54	8.69	8.54	8.66	0.13	1.52	389608.0	3362909.6	278
2019-12-17	8.58	8.6	8.5	8.53	-0.04	-0.47	836768.0	7137374.73	513
2019-12-16	8.6	8.6	8.54	8.57	0.06	0.71	211381.0	1813879.73	236
2019-12-15	8.49	8.59	8.49	8.51	0.02	0.24	394885.0	3369367.13	346
2019-12-12	8.51	8.6	8.48	8.49	-0.03	-0.35	391738.0	3341850.49	332
2019-12-11	8.48	8.59	8.47	8.52	0.02	0.24	294689.0	2512134.1	348
2019-12-10	8.49	8.52	8.45	8.5	0.0	0.0	133366.0	1132503.38	188
2019-12-09	8.5	8.55	8.45	8.5	0.01	0.12	449886.0	3816438.12	429
2019-12-08	8.44	8.5	8.44	8.49	0.04	0.47	193061.0	1635004.37	191
2019-12-05	8.41	8.47	8.4	8.45	-0.02	-0.24	92771.0	782726.75	113
2019-12-04	8.45	8.47	8.39	8.47	0.01	0.12	254828.0	2145492.62	250
2019-12-03	8.5	8.5	8.45	8.46	-0.04	-0.47	75187.0	637072.48	134
2019-12-02	8.54	8.56	8.5	8.5	0.0	0.0	111498.0	951530.81	130
2019-12-01	8.5	8.52	8.48	8.5	0.09	1.07	74365.0	631552.47	109
2019-11-28	8.4	8.41	8.4	8.41	0.01	0.12	50036.0	422007.89	130
2019-11-27	8.38	8.43	8.38	8.4	0.0	0.0	244317.0	2052623.16	136
2019-11-26	8.3	8.41	8.3	8.4	0.11	1.33	290521.0	2435011.1	212
2019-11-25	8.3	8.3	8.27	8.29	0.01	0.12	126434.0	1047328.56	151
2019-11-24	8.34	8.34	8.28	8.28	-0.1	-1.19	94646.0	787403.3	143
2019-11-21	8.38	8.42	8.36	8.38	0.06	0.72	222295.0	1865382.95	193
2019-11-20	8.33	8.34	8.32	8.32	0.02	0.24	94761.0	789270.94	83
2019-11-19	8.36	8.36	8.3	8.3	-0.07	-0.84	228112.0	1900334.34	249
2019-11-18	8.38	8.38	8.32	8.37	-0.04	-0.48	157921.0	1320005.96	243
2019-11-17	8.5	8.5	8.4	8.41	-0.09	-1.06	103899.0	876756.22	125
2019-11-14	8.45	8.55	8.42	8.5	0.0	0.0	155830.0	1324333.97	126
2019-11-13	8.55	8.55	8.46	8.5	-0.05	-0.58	75176.0	638869.43	131
2019-11-12	8.51	8.56	8.51	8.55	0.05	0.59	101751.0	869123.06	169
2019-11-11	8.5	8.52	8.44	8.5	0.0	0.0	204382.0	1736133.54	255
2019-11-10	8.5	8.6	8.5	8.5	-0.2	-2.3	356521.0	3038919.71	471
2019-11-07	8.62	8.7	8.6	8.7	0.05	0.58	187848.0	1624105.49	219
2019-11-06	8.74	8.74	8.65	8.65	-0.1	-1.14	161869.0	1402553.09	189
2019-11-05	8.74	8.75	8.69	8.75	0.02	0.23	87669.0	764281.72	107
2019-11-04	8.73	8.73	8.63	8.73	0.11	1.28	102747.0	893086.84	125
2019-11-03	8.63	8.69	8.6	8.62	-0.08	-0.92	125996.0	1089054.12	154
2019-10-31	8.75	8.8	8.7	8.7	-0.12	-1.36	266568.0	2327040.56	231
2019-10-30	8.72	8.82	8.71	8.82	0.12	1.38	100504.0	879185.59	138
2019-10-29	8.81	8.83	8.7	8.7	-0.24	-2.68	206624.0	1811073.46	287
2019-10-28	9.02	9.02	8.91	8.94	-0.06	-0.67	104486.0	935725.19	99
2019-10-27	9.0	9.05	8.87	9.0	0.01	0.11	158653.0	1422673.72	241
2019-10-24	9.08	9.1	8.94	8.99	-0.02	-0.22	277228.0	2504855.46	221
2019-10-23	9.05	9.1	9.01	9.01	-0.04	-0.44	229547.0	2076824.51	145
2019-10-22	9.1	9.12	9.05	9.05	-0.02	-0.22	70600.0	641861.06	112
2019-10-21	9.08	9.09	9.07	9.07	0.0	0.0	63227.0	573984.13	122
2019-10-20	9.0	9.1	9.0	9.07	0.11	1.23	130192.0	1181370.24	197
2019-10-17	8.92	9.0	8.91	8.96	0.0	0.0	60782.0	544733.34	99
2019-10-16	8.9	8.96	8.8	8.96	0.06	0.67	172023.0	1529076.95	210
2019-10-15	8.93	8.93	8.85	8.9	-0.03	-0.34	79535.0	708109.78	81
2019-10-14	8.98	8.98	8.91	8.93	0.03	0.34	48003.0	428518.28	72
2019-10-13	9.0	9.0	8.9	8.9	-0.1	-1.11	98103.0	878053.29	107
2019-10-10	9.02	9.02	8.81	9.0	-0.02	-0.22	125462.0	1123248.28	193
2019-10-09	9.02	9.03	8.98	9.02	-0.08	-0.88	109955.0	990612.78	125
2019-10-08	9.13	9.13	9.0	9.1	-0.03	-0.33	238922.0	2158293.64	302
2019-10-07	9.2	9.23	9.13	9.13	-0.06	-0.65	288356.0	2649525.54	295
2019-10-06	9.15	9.25	9.15	9.19	-0.04	-0.43	304296.0	2802438.73	171
2019-10-03	9.13	9.23	9.07	9.23	0.1	1.1	303699.0	2781795.73	341
2019-10-02	9.19	9.35	9.13	9.13	0.03	0.33	1057389.0	9767958.0	798
2019-10-01	9.1	9.22	9.07	9.1	0.0	0.0	623372.0	5700720.32	396
2019-09-30	8.97	9.2	8.97	9.1	0.13	1.45	747897.0	6801276.44	564
2019-09-29	9.02	9.05	8.97	8.97	0.06	0.67	135170.0	1217163.92	134
2019-09-26	8.99	9.11	8.91	8.91	-0.01	-0.11	764841.0	6897916.55	568
2019-09-25	8.78	9.0	8.77	8.92	0.13	1.48	681467.0	6070899.71	465
2019-09-24	8.73	8.83	8.73	8.79	0.06	0.69	382773.0	3358988.23	267
2019-09-22	8.68	8.74	8.68	8.73	0.05	0.58	198491.0	1728488.46	195
2019-09-19	8.72	8.72	8.67	8.68	-0.08	-0.91	611598.0	5311956.27	342
2019-09-18	8.8	8.8	8.72	8.76	0.06	0.69	111943.0	979446.48	151
2019-09-17	8.8	8.8	8.7	8.7	-0.09	-1.02	145911.0	1275313.7	221
2019-09-16	8.79	8.79	8.7	8.79	0.09	1.03	265347.0	2320168.88	453
2019-09-15	8.7	8.78	8.68	8.7	-0.05	-0.57	195037.0	1700812.86	273
2019-09-12	8.88	8.88	8.75	8.75	-0.08	-0.91	163773.0	1443164.56	218
2019-09-11	8.92	8.92	8.81	8.83	-0.12	-1.34	94697.0	838691.65	155
2019-09-10	8.95	9.0	8.85	8.95	-0.04	-0.44	316992.0	2839531.22	339
2019-09-09	8.96	8.99	8.95	8.99	0.01	0.11	174529.0	1566409.96	215
2019-09-08	8.91	9.05	8.89	8.98	0.07	0.79	344342.0	3085620.45	230
2019-09-05	8.89	8.95	8.82	8.91	0.03	0.34	366007.0	3259405.79	246
2019-09-04	8.8	8.88	8.8	8.88	0.08	0.91	188048.0	1660038.54	235
2019-09-03	8.81	8.82	8.75	8.8	0.01	0.11	152777.0	1344318.77	193
2019-09-02	8.78	8.85	8.75	8.79	-0.01	-0.11	256608.0	2259595.67	252
2019-09-01	8.92	8.92	8.4	8.8	-0.12	-1.35	227649.0	2003258.07	293
2019-08-29	9.05	9.05	8.9	8.92	-0.12	-1.33	342769.0	3069400.77	339
2019-08-28	9.0	9.08	8.98	9.04	-0.03	-0.33	559234.0	5041279.7	418
2019-08-27	9.01	9.15	8.97	9.07	0.07	0.78	975318.0	8839091.57	598
2019-08-26	8.91	9.06	8.89	9.0	0.1	1.12	251716.0	2257151.79	299
2019-08-25	8.94	8.97	8.9	8.9	-0.07	-0.78	119876.0	1072304.96	218
2019-08-22	9.05	9.06	8.96	8.97	-0.06	-0.66	423474.0	3813685.05	337
2019-08-21	9.05	9.07	9.01	9.03	-0.04	-0.44	252545.0	2285384.55	180
2019-08-20	9.14	9.14	9.05	9.07	-0.05	-0.55	324304.0	2946144.77	232
2019-08-19	9.12	9.16	9.1	9.12	0.02	0.22	381783.0	3480094.69	243
2019-08-18	9.11	9.16	9.1	9.1	-0.08	-0.87	224344.0	2045209.32	198
2019-08-08	9.12	9.18	9.11	9.18	0.08	0.88	189421.0	1730282.29	241
2019-08-07	9.35	9.44	9.1	9.1	-0.11	-1.19	614107.0	5681329.23	438
2019-08-06	9.2	9.28	9.2	9.21	0.01	0.11	131659.0	1216018.72	146
2019-08-05	9.19	9.4	9.19	9.2	0.0	0.0	491381.0	4574975.21	430
2019-08-04	9.11	9.25	9.08	9.2	0.04	0.44	192633.0	1764656.43	275
2019-08-01	9.1	9.19	9.1	9.16	-0.04	-0.43	100820.0	923946.13	156
2019-07-31	9.26	9.35	9.18	9.2	0.05	0.55	235191.0	2171188.11	274
2019-07-30	9.23	9.29	9.12	9.15	-0.1	-1.08	179247.0	1648783.57	348
2019-07-29	9.34	9.34	9.25	9.25	-0.1	-1.07	93168.0	864496.85	200
2019-07-28	9.32	9.4	9.31	9.35	0.05	0.54	207262.0	1940492.15	273
2019-07-25	9.22	9.3	9.18	9.3	0.02	0.22	136409.0	1261128.71	158
2019-07-24	9.03	9.28	9.01	9.28	0.28	3.11	212385.0	1939538.29	231
2019-07-23	9.19	9.19	9.0	9.0	-0.2	-2.17	248405.0	2255785.98	285
2019-07-22	9.17	9.23	9.13	9.2	-0.01	-0.11	224098.0	2057732.03	179
2019-07-21	9.3	9.3	9.13	9.21	-0.12	-1.29	408656.0	3759290.54	369
2019-07-18	9.51	9.51	9.33	9.33	-0.18	-1.89	451440.0	4255157.25	412
2019-07-17	9.5	9.59	9.42	9.51	0.02	0.21	395821.0	3757495.76	341
2019-07-16	9.43	9.56	9.36	9.49	0.08	0.85	661619.0	6254934.25	635
2019-07-15	9.12	9.43	9.09	9.41	0.31	3.41	752101.0	6985986.75	607
2019-07-14	9.05	9.2	9.05	9.1	-0.03	-0.33	201727.0	1846745.08	241
2019-07-11	9.11	9.14	9.1	9.13	0.0	0.0	122458.0	1118020.99	136
2019-07-10	9.03	9.18	9.02	9.13	0.08	0.88	454327.0	4138877.26	310
2019-07-09	9.05	9.07	9.02	9.05	0.01	0.11	93822.0	848267.71	148
2019-07-08	9.09	9.1	9.04	9.04	-0.06	-0.66	127853.0	1157180.13	188
2019-07-07	9.02	9.1	9.0	9.1	0.04	0.44	161742.0	1462370.45	202
2019-07-04	9.05	9.1	9.0	9.06	0.01	0.11	253880.0	2300830.3	265
2019-07-03	8.99	9.05	8.95	9.05	0.05	0.56	226162.0	2030188.36	200
2019-07-02	9.01	9.05	8.96	9.0	-0.02	-0.22	163321.0	1473180.44	173
2019-07-01	8.96	9.04	8.95	9.02	0.02	0.22	208442.0	1875607.34	127
2019-06-30	8.96	9.03	8.96	9.0	0.08	0.9	298826.0	2689455.5	253
2019-06-27	8.9	8.93	8.89	8.92	0.02	0.22	86032.0	766253.2	93
2019-06-26	8.93	8.96	8.88	8.9	-0.03	-0.34	258275.0	2299426.02	136
2019-06-25	8.9	8.93	8.84	8.93	0.04	0.45	151576.0	1346664.48	151
2019-06-24	8.92	8.95	8.8	8.89	-0.03	-0.34	140939.0	1245101.18	187
2019-06-23	9.0	9.02	8.92	8.92	-0.12	-1.33	121101.0	1087708.34	140
2019-06-20	8.96	9.08	8.9	9.04	0.08	0.89	808542.0	7294887.63	486
2019-06-19	9.0	9.04	8.96	8.96	-0.04	-0.44	346198.0	3118180.31	252
2019-06-18	9.01	9.05	8.98	9.0	-0.04	-0.44	267075.0	2405627.89	233
2019-06-17	8.93	9.06	8.9	9.04	0.16	1.8	530078.0	4775502.92	357
2019-06-16	8.94	8.94	8.82	8.88	0.02	0.23	284669.0	2523858.24	191
2019-06-13	8.92	9.0	8.83	8.86	-0.2	-2.21	703933.0	6278016.84	412
2019-06-12	8.99	9.12	8.9	9.06	0.08	0.89	1008451.0	9117908.7	627
2019-06-11	8.72	8.98	8.72	8.98	0.33	3.82	487269.0	4313989.64	308
2019-06-10	8.7	8.75	8.64	8.65	-0.01	-0.12	209575.0	1823052.99	224
2019-06-09	8.59	8.71	8.57	8.66	0.1	1.17	210316.0	1818424.34	244
2019-05-30	8.42	8.78	8.4	8.56	-0.02	-0.23	456653.0	3901449.6	361
2019-05-29	8.48	8.58	8.28	8.58	-0.03	-0.35	357239.0	3008368.95	348
2019-05-28	8.21	8.61	8.16	8.61	0.44	5.39	418860.0	3552443.7	434
2019-05-27	8.2	8.23	8.16	8.17	-0.05	-0.61	107184.0	877400.38	163
2019-05-26	8.2	8.27	8.14	8.22	0.07	0.86	145918.0	1194574.35	240
2019-05-23	8.25	8.25	8.15	8.15	-0.15	-1.81	206755.0	1697154.62	244
2019-05-22	8.31	8.33	8.25	8.3	0.02	0.24	257896.0	2136640.74	220
2019-05-21	8.27	8.3	8.2	8.28	-0.01	-0.12	309113.0	2559175.62	242
2019-05-20	8.23	8.29	8.15	8.29	-0.01	-0.12	138122.0	1133016.39	191
2019-05-19	8.31	8.4	8.28	8.3	-0.11	-1.31	204319.0	1703744.75	224
2019-05-16	8.35	8.46	8.31	8.41	0.11	1.33	178378.0	1494032.25	194
2019-05-15	8.3	8.4	8.25	8.3	0.21	2.6	301926.0	2510164.73	313
2019-05-14	8.5	8.7	8.09	8.09	-0.51	-5.93	536430.0	4564911.79	457
2019-05-13	8.9	8.95	8.5	8.6	-0.3	-3.37	412238.0	3568496.59	428
2019-05-12	8.92	8.92	8.84	8.9	-0.06	-0.67	267995.0	2382303.57	198
2019-05-09	8.97	8.97	8.9	8.96	-0.01	-0.11	265366.0	2366108.39	197
2019-05-08	8.9	8.97	8.89	8.97	0.07	0.79	107939.0	961958.57	143
2019-05-07	8.94	8.94	8.89	8.9	-0.04	-0.45	108727.0	969450.25	170
2019-05-06	8.9	8.94	8.71	8.94	0.04	0.45	208274.0	1840030.36	281
2019-05-05	8.96	9.0	8.87	8.9	-0.28	-3.05	523133.0	4680240.0	439
2019-05-02	9.36	9.36	9.17	9.18	-0.16	-1.71	469888.0	4351180.69	328
2019-05-01	9.15	9.34	9.07	9.34	0.16	1.74	650774.0	5999777.58	508
2019-04-30	8.93	9.18	8.92	9.18	0.18	2.0	522210.0	4750694.85	416
2019-04-29	8.93	9.01	8.92	9.0	0.04	0.45	247185.0	2217352.92	216
2019-04-28	8.93	9.0	8.93	8.96	0.04	0.45	189891.0	1702398.01	172
2019-04-25	8.93	8.94	8.88	8.92	-0.01	-0.11	186667.0	1663352.61	227
2019-04-24	8.89	9.0	8.85	8.93	0.06	0.68	262414.0	2337044.24	266
2019-04-23	8.86	8.93	8.8	8.87	0.01	0.11	240609.0	2133769.55	252
2019-04-22	8.91	8.91	8.82	8.86	-0.04	-0.45	296537.0	2628067.79	298
2019-04-21	9.0	9.0	8.9	8.9	-0.1	-1.11	514147.0	4603417.71	340
2019-04-18	9.0	9.0	8.96	9.0	0.0	0.0	349675.0	3140081.76	309
2019-04-17	9.03	9.1	8.99	9.0	-0.05	-0.55	727558.0	6562623.35	505
2019-04-16	9.04	9.12	9.04	9.05	0.01	0.11	316379.0	2872521.18	365
2019-04-15	9.04	9.05	9.0	9.04	0.04	0.44	380119.0	3433063.11	371
2019-04-14	9.01	9.05	9.0	9.0	-0.07	-0.77	241904.0	2181723.29	303
2019-04-11	9.14	9.18	9.05	9.07	-0.05	-0.55	493139.0	4479802.97	452
2019-04-10	9.2	9.22	9.08	9.12	-0.03	-0.33	803676.0	7327978.23	509
2019-04-09	9.18	9.2	9.15	9.15	-0.05	-0.54	89391.0	820323.83	189
2019-04-08	9.18	9.2	9.14	9.2	0.05	0.55	131121.0	1201279.79	201
2019-04-07	9.24	9.24	9.15	9.15	-0.03	-0.33	170971.0	1570417.82	200
2019-04-04	9.2	9.29	9.17	9.18	-0.02	-0.22	142730.0	1314361.95	189
2019-04-03	9.18	9.2	9.16	9.2	-0.01	-0.11	227266.0	2084686.54	237
2019-04-02	9.25	9.25	9.16	9.21	0.01	0.11	257892.0	2368733.26	275
2019-04-01	9.13	9.24	9.06	9.2	0.06	0.66	288921.0	2660385.8	322
2019-03-31	9.38	9.4	9.06	9.14	-0.29	-3.08	300363.0	2770574.06	309
2019-03-28	9.46	9.47	9.43	9.43	-0.07	-0.74	123744.0	1170860.74	189
2019-03-27	9.49	9.55	9.49	9.5	0.04	0.42	107641.0	1023785.53	135
2019-03-26	9.5	9.52	9.46	9.46	-0.05	-0.53	183551.0	1742499.17	188
2019-03-25	9.51	9.53	9.49	9.51	-0.02	-0.21	248576.0	2362492.34	219
2019-03-24	9.57	9.6	9.52	9.53	-0.11	-1.14	181674.0	1737496.72	145
2019-03-21	9.6	9.65	9.58	9.64	0.04	0.42	226369.0	2175812.99	217
2019-03-20	9.69	9.7	9.6	9.6	-0.12	-1.23	351153.0	3389732.23	275
2019-03-19	9.68	9.95	9.66	9.72	0.02	0.21	618545.0	6054325.32	469
2019-03-18	9.62	9.7	9.61	9.7	0.08	0.83	484460.0	4673148.24	335
2019-03-17	9.54	9.64	9.51	9.62	0.12	1.26	365722.0	3501000.31	311
2019-03-14	9.43	9.5	9.43	9.5	0.12	1.28	396477.0	3757017.73	271
2019-03-13	9.44	9.44	9.37	9.38	-0.06	-0.64	346754.0	3267719.97	140
2019-03-12	9.34	9.45	9.3	9.44	0.05	0.53	205475.0	1928630.14	174
2019-03-11	9.42	9.44	9.39	9.39	-0.03	-0.32	160385.0	1508633.03	191
2019-03-10	9.4	9.55	9.39	9.42	0.02	0.21	477845.0	4514887.63	404
2019-03-07	9.4	9.47	9.4	9.4	0.0	0.0	161073.0	1518937.19	164
2019-03-06	9.44	9.49	9.4	9.4	-0.05	-0.53	165219.0	1560970.94	161
2019-03-05	9.47	9.47	9.44	9.45	-0.05	-0.53	190372.0	1800509.28	175
2019-03-04	9.48	9.54	9.48	9.5	0.01	0.11	119149.0	1132134.51	173
2019-03-03	9.4	9.5	9.3	9.49	0.09	0.96	166309.0	1563845.4	133
2019-02-28	9.4	9.41	9.4	9.4	-0.06	-0.63	79277.0	745451.84	88
2019-02-27	9.4	9.46	9.38	9.46	0.06	0.64	118643.0	1116212.13	141
2019-02-26	9.4	9.41	9.37	9.4	-0.02	-0.21	117346.0	1102807.11	224
2019-02-25	9.47	9.47	9.4	9.42	-0.06	-0.63	120078.0	1131989.37	158
2019-02-24	9.52	9.54	9.47	9.48	-0.01	-0.11	128036.0	1215655.64	117
2019-02-21	9.5	9.53	9.47	9.49	-0.03	-0.32	60253.0	572359.6	104
2019-02-20	9.53	9.53	9.49	9.52	0.0	0.0	202814.0	1927776.7	166
2019-02-19	9.53	9.58	9.5	9.52	-0.01	-0.1	118841.0	1131048.37	138
2019-02-18	9.6	9.6	9.53	9.53	-0.07	-0.73	77992.0	747199.0	151
2019-02-17	9.65	9.65	9.58	9.6	-0.04	-0.41	200383.0	1924145.46	131
2019-02-14	9.62	9.66	9.54	9.64	0.0	0.0	163673.0	1572856.71	225
2019-02-13	9.8	9.8	9.62	9.64	-0.16	-1.63	236507.0	2297665.89	251
2019-02-12	9.53	9.93	9.53	9.8	0.3	3.16	784723.0	7675285.14	603
2019-02-11	9.6	9.65	9.5	9.5	-0.04	-0.42	150583.0	1443965.43	203
2019-02-10	9.62	9.62	9.46	9.54	-0.02	-0.21	192918.0	1837148.17	216
2019-02-07	9.66	9.74	9.56	9.56	-0.14	-1.44	116749.0	1128293.45	160
2019-02-06	9.74	9.75	9.69	9.7	0.02	0.21	112246.0	1092226.77	120
2019-02-05	9.68	9.75	9.67	9.68	0.02	0.21	118719.0	1150722.13	173
2019-02-04	9.79	9.79	9.63	9.66	-0.14	-1.43	173812.0	1685928.32	228
2019-02-03	9.8	9.87	9.72	9.8	0.06	0.62	325830.0	3194792.07	261
2019-01-31	9.8	9.95	9.74	9.74	0.0	0.0	540347.0	5331819.54	509
2019-01-30	9.66	9.83	9.6	9.74	0.12	1.25	433077.0	4207398.02	316
2019-01-29	9.7	9.71	9.58	9.62	-0.1	-1.03	256478.0	2474858.61	296
2019-01-28	9.65	9.76	9.59	9.72	0.04	0.41	605599.0	5870910.85	498
2019-01-27	9.4	9.68	9.37	9.68	0.33	3.53	520149.0	4960077.36	396
2019-01-24	9.3	9.36	9.3	9.35	0.03	0.32	111561.0	1042120.02	137
2019-01-23	9.33	9.35	9.3	9.32	-0.01	-0.11	144843.0	1350129.29	165
2019-01-22	9.29	9.35	9.29	9.33	0.02	0.21	151362.0	1411564.67	172
2019-01-21	9.27	9.31	9.24	9.31	0.05	0.54	110055.0	1020247.93	173
2019-01-20	9.35	9.35	9.25	9.26	-0.04	-0.43	224668.0	2089354.91	105
2019-01-17	9.25	9.33	9.23	9.3	0.0	0.0	183527.0	1706383.39	183
2019-01-16	9.34	9.34	9.25	9.3	0.01	0.11	88952.0	825816.84	129
2019-01-15	9.27	9.33	9.25	9.29	-0.05	-0.54	62157.0	577366.65	107
2019-01-14	9.3	9.35	9.26	9.34	0.03	0.32	97735.0	908144.76	170
2019-01-13	9.33	9.38	9.31	9.31	0.0	0.0	109041.0	1018989.26	137
2019-01-10	9.39	9.5	9.3	9.31	-0.11	-1.17	306049.0	2868457.99	357
2019-01-09	9.47	9.52	9.39	9.42	0.02	0.21	320213.0	3019304.95	246
2019-01-08	9.36	9.54	9.26	9.4	0.07	0.75	997823.0	9402744.37	636
2019-01-07	9.19	9.4	9.19	9.33	0.13	1.41	413269.0	3862892.13	319
2019-01-06	9.3	9.3	9.18	9.2	-0.06	-0.65	148032.0	1365103.64	163
2019-01-03	9.2	9.32	9.15	9.26	0.04	0.43	76688.0	706805.57	121
2019-01-02	9.31	9.31	9.18	9.22	-0.15	-1.6	179941.0	1659193.83	189
2019-01-01	9.21	9.37	9.15	9.37	0.16	1.74	58760.0	545676.17	103
2018-12-31	9.4	9.4	9.2	9.21	-0.11	-1.18	88179.0	820598.73	134
2018-12-30	9.2	9.36	9.2	9.32	0.05	0.54	110320.0	1025210.88	114
2018-12-27	9.22	9.27	9.16	9.27	0.07	0.76	278572.0	2561815.89	218
2018-12-26	9.25	9.25	9.18	9.2	0.02	0.22	38503.0	355052.41	81
2018-12-25	9.08	9.22	9.08	9.18	0.0	0.0	124866.0	1141255.34	185
2018-12-24	9.31	9.31	9.12	9.18	-0.07	-0.76	95388.0	877720.27	135
2018-12-23	9.18	9.26	9.08	9.25	-0.03	-0.32	278224.0	2556357.04	191
2018-12-20	9.45	9.45	9.2	9.28	-0.1	-1.07	185956.0	1734700.07	199
2018-12-19	9.4	9.42	9.26	9.38	-0.12	-1.26	128628.0	1200942.63	229
2018-12-18	9.63	9.63	9.5	9.5	-0.09	-0.94	177773.0	1696596.27	198
2018-12-17	9.5	9.7	9.5	9.59	0.14	1.48	548403.0	5252248.33	494
2018-12-16	9.3	9.5	9.27	9.45	0.16	1.72	549599.0	5161944.97	336
2018-12-13	9.35	9.39	9.27	9.29	-0.01	-0.11	216129.0	2012903.9	183
2018-12-12	9.19	9.37	9.19	9.3	0.14	1.53	656606.0	6114397.2	446
2018-12-11	9.1	9.22	9.1	9.16	0.06	0.66	289203.0	2648095.78	376
2018-12-10	9.06	9.14	9.06	9.1	-0.03	-0.33	117838.0	1072524.39	196
2018-12-09	9.12	9.14	9.06	9.13	-0.02	-0.22	171353.0	1559343.02	228
2018-12-06	9.16	9.19	9.1	9.15	-0.05	-0.54	195990.0	1791246.43	240
2018-12-05	9.16	9.2	9.13	9.2	-0.04	-0.43	153460.0	1407340.73	206
2018-12-04	9.27	9.3	9.18	9.24	-0.06	-0.65	275306.0	2544379.84	298
2018-12-03	9.3	9.35	9.22	9.3	0.01	0.11	240675.0	2239099.16	303
2018-12-02	9.2	9.3	9.2	9.29	0.07	0.76	314040.0	2908446.56	218
2018-11-29	9.21	9.22	9.14	9.22	0.01	0.11	169852.0	1560371.76	207
2018-11-28	9.1	9.22	9.08	9.21	0.11	1.21	249014.0	2278344.91	268
2018-11-27	9.09	9.15	9.08	9.1	0.02	0.22	217427.0	1978854.97	267
2018-11-26	9.18	9.18	9.07	9.08	-0.02	-0.22	301798.0	2746011.16	311
2018-11-25	9.11	9.25	9.04	9.1	-0.03	-0.33	512872.0	4684235.74	406
2018-11-22	9.0	9.15	8.99	9.13	0.18	2.01	348026.0	3160902.61	337
2018-11-21	8.85	9.03	8.85	8.95	0.03	0.34	384690.0	3443170.29	393
2018-11-20	9.1	9.15	8.92	8.92	-0.2	-2.19	615779.0	5549704.13	534
2018-11-19	9.2	9.24	9.02	9.12	-0.03	-0.33	563529.0	5144845.47	507
2018-11-18	9.28	9.6	9.15	9.15	-0.09	-0.97	1903536.0	17819465.31	1312
2018-11-15	9.3	9.45	9.24	9.24	-0.1	-1.07	428062.0	3988545.61	313
2018-11-14	9.2	9.44	9.15	9.34	0.04	0.43	266492.0	2476518.04	371
2018-11-13	9.21	9.4	9.2	9.3	0.05	0.54	195756.0	1811578.02	254
2018-11-12	9.26	9.35	9.25	9.25	0.05	0.54	116786.0	1083807.53	123
2018-11-11	9.45	9.45	9.2	9.2	-0.28	-2.95	220731.0	2048646.8	155
2018-11-08	9.45	9.48	9.41	9.48	-0.12	-1.25	180149.0	1701788.96	163
2018-11-07	9.6	9.6	9.6	9.6	0.03	0.31	17728.0	169879.76	62
2018-11-06	9.57	9.58	9.57	9.57	0.01	0.1	52096.0	498063.59	92
2018-11-05	9.42	9.64	9.42	9.56	0.06	0.63	200796.0	1923823.17	164
2018-11-04	9.6	9.6	9.5	9.5	-0.14	-1.45	147539.0	1406048.45	126
2018-11-01	9.6	9.7	9.55	9.64	0.0	0.0	245398.0	2361214.39	188
2018-10-31	9.46	9.64	9.46	9.64	0.21	2.23	234304.0	2236719.38	249
2018-10-30	9.34	9.45	9.31	9.43	0.08	0.86	210558.0	1976159.2	163
2018-10-29	9.2	9.49	9.2	9.35	0.15	1.63	276097.0	2581086.69	184
2018-10-28	9.05	9.2	9.01	9.2	0.24	2.68	265873.0	2413324.12	203
2018-10-25	8.94	9.12	8.82	8.96	0.06	0.67	214908.0	1936256.83	217
2018-10-24	8.82	8.95	8.7	8.9	0.1	1.14	162684.0	1443092.75	218
2018-10-23	8.59	8.86	8.55	8.8	0.3	3.53	322942.0	2803410.56	297
2018-10-22	8.59	8.6	8.5	8.5	-0.13	-1.51	144763.0	1237945.31	275
2018-10-21	8.55	8.73	8.55	8.63	-0.27	-3.03	323025.0	2788621.59	323
2018-10-18	9.0	9.0	8.89	8.9	-0.1	-1.11	298008.0	2657940.56	259
2018-10-17	9.0	9.07	8.95	9.0	0.01	0.11	272963.0	2459176.58	298
2018-10-16	9.21	9.21	8.55	8.99	-0.41	-4.36	892551.0	7967765.28	624
2018-10-15	9.39	9.4	9.19	9.4	0.24	2.62	292906.0	2708181.17	282
2018-10-14	9.53	9.6	8.94	9.16	-0.59	-6.05	184675.0	1717176.32	239
2018-10-11	9.9	9.9	9.7	9.75	-0.24	-2.4	179140.0	1754230.95	189
2018-10-10	9.97	9.99	9.9	9.99	0.0	0.0	181155.0	1801242.65	167
2018-10-09	10.0	10.04	9.96	9.99	-0.07	-0.7	167292.0	1672657.34	152
2018-10-08	10.12	10.18	10.02	10.06	0.08	0.8	317138.0	3200606.72	342
2018-10-07	10.02	10.08	9.98	9.98	-0.1	-0.99	174055.0	1741663.16	163
2018-10-04	10.02	10.32	9.98	10.08	0.04	0.4	722593.0	7360857.24	689
2018-10-03	10.0	10.04	9.95	10.04	0.07	0.7	65589.0	654801.29	94
2018-10-02	9.96	10.0	9.9	9.97	-0.09	-0.89	95658.0	951577.66	152
2018-10-01	10.04	10.06	10.0	10.06	0.0	0.0	49448.0	495194.2	94
2018-09-30	9.96	10.06	9.96	10.06	0.08	0.8	63486.0	634291.52	95
2018-09-27	9.9	9.98	9.85	9.98	0.06	0.6	170596.0	1689555.37	184
2018-09-26	9.92	9.97	9.87	9.92	-0.12	-1.2	200461.0	1989161.57	196
2018-09-25	10.28	10.28	9.95	10.04	-0.02	-0.2	114189.0	1149804.73	158
2018-09-20	10.06	10.06	9.95	10.06	0.04	0.4	111978.0	1119603.72	103
2018-09-19	9.95	10.02	9.93	10.02	0.07	0.7	75438.0	752280.52	106
2018-09-18	9.95	9.98	9.94	9.95	0.01	0.1	50620.0	503491.5	97
2018-09-17	9.9	9.95	9.88	9.94	0.04	0.4	132710.0	1315764.09	132
2018-09-16	10.06	10.06	9.82	9.9	-0.16	-1.59	79514.0	789091.9	107
2018-09-13	9.78	10.1	9.75	10.06	0.27	2.76	151331.0	1498260.98	231
2018-09-12	9.94	9.95	9.75	9.79	-0.16	-1.61	99248.0	980001.8	156
2018-09-11	9.92	10.0	9.92	9.95	0.01	0.1	24600.0	244717.6	95
2018-09-10	10.04	10.04	9.92	9.94	-0.12	-1.19	86370.0	862167.21	135
2018-09-09	10.0	10.08	9.96	10.06	-0.02	-0.2	120228.0	1205071.54	95
2018-09-06	10.04	10.1	9.94	10.08	0.02	0.2	134150.0	1343632.52	168
2018-09-05	10.48	10.5	9.9	10.06	-0.42	-4.01	228788.0	2314270.61	236
2018-09-04	10.5	10.56	10.46	10.48	0.02	0.19	76514.0	803647.94	95
2018-09-03	10.56	10.66	10.46	10.46	-0.06	-0.57	103445.0	1090805.26	112
2018-09-02	10.5	10.52	10.42	10.52	-0.04	-0.38	70264.0	736074.78	86
2018-08-30	10.5	10.56	10.46	10.56	0.04	0.38	71098.0	746146.6	92
2018-08-29	10.66	10.7	10.5	10.52	-0.12	-1.13	133560.0	1415133.3	192
2018-08-28	10.6	10.64	10.5	10.64	0.04	0.38	135635.0	1433701.2	162
2018-08-27	10.5	10.6	10.5	10.6	0.08	0.76	146796.0	1545270.78	151
2018-08-26	10.6	10.6	10.52	10.52	0.06	0.57	36334.0	383293.68	67
2018-08-16	10.44	10.46	10.44	10.46	0.08	0.77	27588.0	287841.86	81
2018-08-15	10.34	10.44	10.34	10.38	-0.1	-0.95	51820.0	538341.24	96
2018-08-14	10.5	10.6	10.48	10.48	-0.06	-0.57	157315.0	1653515.64	162
2018-08-13	10.54	10.62	10.38	10.54	-0.3	-2.77	96794.0	1019551.1	128
2018-08-12	10.76	10.84	10.56	10.84	-0.04	-0.37	116530.0	1240045.66	131
2018-08-09	10.7	10.96	10.62	10.88	0.02	0.18	136861.0	1471371.52	189
2018-08-08	10.98	10.98	10.8	10.86	-0.16	-1.45	202471.0	2199976.58	194
2018-08-07	10.9	11.02	10.9	11.02	0.12	1.1	86807.0	949896.62	91
2018-08-06	10.9	11.04	10.88	10.9	0.0	0.0	86789.0	952184.32	108
2018-08-05	11.0	11.02	10.88	10.9	-0.14	-1.27	199540.0	2190603.38	167
2018-08-02	11.04	11.1	11.02	11.04	-0.08	-0.72	45050.0	498286.58	110
2018-08-01	11.22	11.4	11.1	11.12	-0.06	-0.54	131900.0	1476722.38	165
2018-07-31	11.2	11.2	11.16	11.18	0.0	0.0	55695.0	623082.04	106
2018-07-30	11.14	11.2	11.12	11.18	0.04	0.36	69321.0	775087.18	81
2018-07-29	11.12	11.24	11.12	11.14	-0.18	-1.59	77444.0	865742.76	115
2018-07-26	11.42	11.44	11.3	11.32	-0.16	-1.39	78686.0	893749.7	150
2018-07-25	11.56	11.68	11.48	11.48	-0.1	-0.86	169681.0	1958391.56	144
2018-07-24	11.74	11.74	11.5	11.58	-0.16	-1.36	206128.0	2396796.32	160
2018-07-23	11.86	11.86	11.66	11.74	-0.06	-0.51	235254.0	2761265.18	182
2018-07-22	11.62	11.88	11.62	11.8	0.22	1.9	308403.0	3626445.68	301
2018-07-19	11.64	11.68	11.58	11.58	-0.1	-0.86	110860.0	1288838.56	91
2018-07-18	11.62	11.7	11.6	11.68	-0.06	-0.51	83255.0	970074.02	95
2018-07-17	11.66	11.74	11.64	11.74	-0.02	-0.17	67400.0	786111.1	93
2018-07-16	11.62	11.76	11.62	11.76	-0.02	-0.17	48061.0	563338.28	63
2018-07-15	11.76	11.84	11.7	11.78	0.06	0.51	161263.0	1893872.8	138
2018-07-12	11.62	11.72	11.6	11.72	0.08	0.69	95262.0	1111504.78	112
2018-07-11	11.68	11.7	11.6	11.64	0.0	0.0	97208.0	1132332.5	115
2018-07-10	11.66	11.66	11.56	11.64	-0.04	-0.34	191763.0	2225372.94	173
2018-07-09	11.72	11.74	11.68	11.68	-0.04	-0.34	196072.0	2293552.08	123
2018-07-08	11.7	11.8	11.66	11.72	0.0	0.0	65826.0	770844.04	101
2018-07-05	11.8	11.8	11.72	11.72	-0.08	-0.68	44178.0	520389.84	75
2018-07-04	11.74	11.8	11.72	11.8	0.0	0.0	96327.0	1131884.44	117
2018-07-03	11.78	11.82	11.78	11.8	0.0	0.0	47948.0	565510.86	82
2018-07-02	11.8	11.8	11.76	11.8	0.0	0.0	134215.0	1582765.02	85
2018-07-01	11.9	11.9	11.72	11.8	-0.1	-0.84	132451.0	1567486.44	118
2018-06-28	12.0	12.0	11.86	11.9	-0.08	-0.67	219735.0	2614522.94	175
2018-06-27	11.88	12.1	11.88	11.98	0.1	0.84	434477.0	5203713.92	264
2018-06-26	11.88	11.94	11.82	11.88	-0.02	-0.17	181588.0	2159661.66	135
2018-06-25	11.82	11.9	11.8	11.9	0.1	0.85	265583.0	3141306.6	177
2018-06-24	11.84	11.84	11.8	11.8	0.0	0.0	109470.0	1291926.5	95
2018-06-21	11.8	11.8	11.8	11.8	0.06	0.51	26134.0	308116.6	58
2018-06-20	11.8	11.8	11.72	11.74	-0.06	-0.51	50224.0	590009.88	64
2018-06-12	11.64	11.8	11.62	11.8	0.08	0.68	70315.0	825226.3	73
2018-06-11	11.82	11.82	11.6	11.72	-0.1	-0.85	102854.0	1202633.78	120
2018-06-10	11.9	11.9	11.72	11.82	-0.08	-0.67	133000.0	1565816.66	103
2018-06-07	11.88	11.9	11.8	11.9	0.06	0.51	47254.0	561224.54	107
2018-06-06	11.86	11.94	11.84	11.84	-0.06	-0.5	117718.0	1400559.52	125
2018-06-05	11.84	11.9	11.82	11.9	0.04	0.34	52407.0	621101.74	77
2018-06-04	11.9	11.94	11.8	11.86	0.06	0.51	93907.0	1116125.56	125
2018-06-03	11.76	11.84	11.76	11.8	0.04	0.34	68094.0	803545.64	68
2018-05-31	11.8	11.84	11.76	11.76	0.0	0.0	79188.0	934488.48	93
2018-05-30	11.8	11.8	11.7	11.76	0.0	0.0	81435.0	956233.78	113
2018-05-29	11.9	11.9	11.7	11.76	-0.14	-1.18	116989.0	1381334.58	112
2018-05-28	11.92	11.92	11.84	11.9	-0.14	-1.16	116582.0	1385044.78	126
2018-05-27	12.32	12.32	11.94	12.04	-0.1	-0.82	185245.0	2257094.88	171
2018-05-24	12.16	12.2	12.0	12.11	0.02	0.17	260809.0	3145938.74	188
2018-05-23	12.24	12.24	12.0	12.09	-0.03	-0.25	275802.0	3334229.62	227
2018-05-22	12.04	12.26	12.04	12.12	0.14	1.17	610676.0	7431296.24	462
2018-05-21	11.86	12.02	11.84	11.98	0.1	0.84	204561.0	2442965.4	166
2018-05-20	11.9	11.9	11.84	11.88	0.02	0.17	60867.0	724068.8	88
2018-05-17	11.64	11.9	11.6	11.86	0.13	1.11	122789.0	1443860.36	144
2018-05-16	11.7	11.8	11.6	11.73	-0.04	-0.34	173599.0	2036904.38	145
2018-05-15	11.86	11.92	11.76	11.77	-0.12	-1.01	180271.0	2134384.54	144
2018-05-14	11.86	11.92	11.84	11.89	-0.01	-0.08	161822.0	1923179.22	130
2018-05-13	11.8	12.0	11.8	11.9	0.19	1.62	177495.0	2111458.96	202
2018-05-10	11.64	11.74	11.52	11.71	0.07	0.6	165017.0	1921020.4	173
2018-05-09	11.86	11.86	11.52	11.64	-0.05	-0.43	136826.0	1587727.52	130
2018-05-08	11.68	11.72	11.46	11.69	-0.05	-0.43	216121.0	2507901.66	237
2018-05-07	11.88	11.88	11.7	11.74	-0.13	-1.1	103573.0	1218868.06	122
2018-05-06	11.9	11.92	11.84	11.87	0.07	0.59	222541.0	2643609.8	107
2018-05-03	11.9	11.9	11.72	11.8	-0.08	-0.67	225167.0	2661512.06	195
2018-05-02	12.08	12.18	11.88	11.88	-0.23	-1.9	339285.0	4071422.82	258
2018-05-01	12.3	12.3	12.04	12.11	-0.09	-0.74	460205.0	5585563.44	289
2018-04-30	12.1	12.34	12.0	12.2	0.13	1.08	766223.0	9320102.38	440
2018-04-29	12.24	12.26	12.06	12.07	-0.09	-0.74	481373.0	5847347.22	261
2018-04-26	12.16	12.32	12.04	12.16	0.09	0.75	1056332.0	12895593.18	727
2018-04-25	11.84	12.2	11.82	12.07	0.27	2.29	921134.0	11016910.26	443
2018-04-24	11.7	11.98	11.7	11.8	0.09	0.77	768648.0	9123127.16	386
2018-04-23	11.76	11.84	11.7	11.71	-0.02	-0.17	449879.0	5286231.32	256
2018-04-22	11.68	11.86	11.68	11.73	-0.03	-0.26	318285.0	3749481.68	223
2018-04-19	11.72	11.86	11.68	11.76	0.02	0.17	439943.0	5175748.44	297
2018-04-18	11.8	11.8	11.7	11.74	0.0	0.0	390048.0	4582123.4	270
2018-04-17	11.66	11.88	11.66	11.74	0.1	0.86	633452.0	7435884.94	431
2018-04-16	11.54	11.68	11.52	11.64	0.11	0.95	347317.0	4030898.02	282
2018-04-15	11.4	11.7	11.4	11.53	0.15	1.32	491940.0	5668186.68	284
2018-04-12	11.42	11.7	11.32	11.38	-0.04	-0.35	629321.0	7224235.4	423
2018-04-11	11.4	11.9	11.2	11.42	0.04	0.35	2010819.0	23466808.98	1240
2018-04-10	11.44	11.44	11.38	11.38	-0.06	-0.52	216507.0	2471826.1	147
2018-04-09	11.5	11.52	11.42	11.44	-0.01	-0.09	227840.0	2614045.72	148
2018-04-08	11.54	11.58	11.42	11.45	-0.07	-0.61	264596.0	3046644.24	194
2018-04-05	11.4	11.56	11.4	11.52	0.11	0.96	421151.0	4837828.38	250
2018-04-04	11.4	11.48	11.38	11.41	0.08	0.71	348706.0	3987431.92	224
2018-04-03	11.12	11.48	11.12	11.33	0.2	1.8	487086.0	5527573.34	455
2018-04-02	11.12	11.16	11.06	11.13	0.01	0.09	152173.0	1690214.52	178
2018-04-01	10.96	11.14	10.92	11.12	0.1	0.91	319893.0	3534021.64	241
2018-03-29	11.16	11.2	10.94	11.02	-0.08	-0.72	278777.0	3076569.1	258
2018-03-28	11.16	11.2	11.06	11.1	-0.15	-1.33	384458.0	4272322.68	365
2018-03-27	11.24	11.4	11.22	11.25	-0.02	-0.18	490601.0	5535857.78	393
2018-03-26	11.48	11.5	11.2	11.27	-0.21	-1.83	631849.0	7179856.78	539
2018-03-25	11.46	11.54	11.46	11.48	-0.01	-0.09	129365.0	1487634.32	117
2018-03-22	11.5	11.5	11.44	11.49	-0.06	-0.52	556689.0	6398125.44	216
2018-03-21	11.44	11.6	11.44	11.55	0.12	1.05	480780.0	5541241.22	243
2018-03-20	11.58	11.58	11.38	11.43	-0.14	-1.21	897486.0	10276224.96	521
2018-03-19	11.64	11.78	11.56	11.57	-0.1	-0.86	781912.0	9069927.58	426
2018-03-18	11.8	11.8	11.66	11.67	-0.12	-1.02	144346.0	1690470.0	129
2018-03-15	11.8	11.86	11.68	11.79	-0.01	-0.08	281645.0	3316419.48	217
2018-03-14	11.7	11.9	11.7	11.8	0.11	0.94	258611.0	3050270.62	215
2018-03-13	11.74	11.74	11.66	11.69	-0.02	-0.17	273154.0	3194096.28	172
2018-03-12	11.7	11.8	11.66	11.71	0.07	0.6	285020.0	3341083.96	225
2018-03-11	11.72	11.72	11.6	11.64	0.05	0.43	284216.0	3311656.62	232
2018-03-08	11.56	11.62	11.56	11.59	0.01	0.09	216452.0	2510164.14	172
2018-03-07	11.52	11.6	11.48	11.58	0.06	0.52	154750.0	1782776.6	199
2018-03-06	11.6	11.64	11.48	11.52	-0.07	-0.6	212205.0	2447614.88	303
2018-03-05	11.82	11.86	11.52	11.59	-0.19	-1.61	383987.0	4499761.58	416
2018-03-04	11.5	12.0	11.3	11.78	0.39	3.42	1542606.0	18210787.5	1024
2018-03-01	11.12	11.92	11.12	11.39	0.22	1.97	1899361.0	21862216.62	1442
2018-02-28	10.98	11.2	10.78	11.17	0.01	0.09	1794902.0	19783159.84	1258
2018-02-27	11.16	11.24	11.16	11.16	-1.24	-10.0	1576004.0	17609581.24	865
2018-02-26	12.5	12.5	12.38	12.4	-0.08	-0.64	456271.0	5669183.86	369
2018-02-25	12.44	12.64	12.44	12.48	0.12	0.97	1126256.0	14098809.54	795
2018-02-22	12.22	12.4	12.18	12.36	0.16	1.31	287194.0	3519312.96	246
2018-02-21	12.18	12.34	12.16	12.2	0.02	0.16	292587.0	3577185.62	256
2018-02-20	12.2	12.22	12.14	12.18	-0.02	-0.16	162072.0	1973471.32	156
2018-02-19	12.2	12.24	12.16	12.2	0.0	0.0	135945.0	1657926.64	133
2018-02-18	12.36	12.36	12.18	12.2	-0.1	-0.81	268789.0	3292176.78	186
2018-02-15	12.32	12.36	12.28	12.3	0.05	0.41	338214.0	4160090.78	203
2018-02-14	12.2	12.28	12.16	12.25	0.1	0.82	131962.0	1615891.64	127
2018-02-13	12.24	12.28	12.12	12.15	-0.02	-0.16	289267.0	3527661.04	233
2018-02-12	12.06	12.2	12.02	12.17	0.13	1.08	169342.0	2059665.1	165
2018-02-11	12.04	12.14	11.9	12.04	-0.18	-1.47	440213.0	5280578.92	376
2018-02-08	12.2	12.3	12.18	12.22	-0.07	-0.57	267885.0	3277904.58	248
2018-02-07	12.4	12.48	12.26	12.29	-0.09	-0.73	474372.0	5876853.22	309
2018-02-06	12.5	12.5	12.32	12.38	-0.29	-2.29	549270.0	6818468.52	480
2018-02-05	12.72	12.72	12.64	12.67	-0.05	-0.39	275270.0	3487854.62	276
2018-02-04	12.7	12.76	12.68	12.72	-0.05	-0.39	309839.0	3937817.72	275
2018-02-01	12.76	12.86	12.72	12.77	0.03	0.24	524895.0	6712152.04	374
2018-01-31	13.02	13.04	12.68	12.74	-0.37	-2.82	1754131.0	22479873.7	1115
2018-01-30	13.2	13.24	13.06	13.11	-0.01	-0.08	587110.0	7712058.28	443
2018-01-29	12.94	13.18	12.94	13.12	0.22	1.71	1600467.0	20932121.88	977
2018-01-28	12.5	12.92	12.5	12.9	0.44	3.53	1190853.0	15238014.64	771
2018-01-25	12.46	12.48	12.4	12.46	0.0	0.0	157304.0	1955520.24	159
2018-01-24	12.44	12.54	12.4	12.46	-0.04	-0.32	185904.0	2314875.46	179
2018-01-23	12.52	12.68	12.48	12.5	-0.03	-0.24	189073.0	2372690.04	200
2018-01-22	12.6	12.7	12.5	12.53	-0.15	-1.18	332585.0	4196142.4	235
2018-01-21	12.74	12.78	12.62	12.68	-0.06	-0.47	301441.0	3828526.38	177
2018-01-18	12.76	12.76	12.66	12.74	-0.02	-0.16	279015.0	3544246.0	191
2018-01-17	12.68	12.78	12.68	12.76	0.06	0.47	224655.0	2858530.42	167
2018-01-16	12.78	12.86	12.68	12.7	0.0	0.0	500989.0	6408804.28	270
2018-01-15	12.72	12.78	12.68	12.7	-0.07	-0.55	359418.0	4572704.42	152
2018-01-14	12.62	12.86	12.6	12.77	0.2	1.59	826271.0	10536365.1	370
2018-01-11	12.5	12.58	12.48	12.57	0.07	0.56	275018.0	3445286.56	197
2018-01-10	12.54	12.58	12.44	12.5	-0.06	-0.48	122776.0	1534256.76	148
2018-01-09	12.62	12.64	12.48	12.56	-0.05	-0.4	456844.0	5746881.12	274
2018-01-08	12.7	12.7	12.6	12.61	-0.09	-0.71	272733.0	3450871.88	349
2018-01-07	12.78	12.84	12.7	12.7	-0.04	-0.31	403226.0	5142534.84	270
2018-01-04	12.78	12.8	12.68	12.74	0.06	0.47	252438.0	3210238.0	179
2018-01-03	12.82	12.82	12.6	12.68	-0.12	-0.94	420250.0	5335040.34	310
2018-01-02	12.86	12.92	12.7	12.8	0.0	0.0	529763.0	6770523.1	293
2018-01-01	12.84	12.92	12.7	12.8	-0.14	-1.08	580734.0	7445705.24	374
2017-12-31	12.96	12.98	12.84	12.94	0.1	0.78	628007.0	8106827.24	354
2017-12-28	12.76	12.9	12.76	12.84	0.04	0.31	431646.0	5542021.62	340
2017-12-27	12.74	12.86	12.74	12.8	0.08	0.63	577515.0	7396837.24	354
2017-12-26	12.74	12.78	12.58	12.72	-0.04	-0.31	822461.0	10423727.04	573
2017-12-25	12.88	13.02	12.74	12.76	-0.12	-0.93	1156493.0	14917466.74	829
2017-12-24	12.78	12.96	12.72	12.88	0.11	0.86	1126981.0	14487740.22	733
2017-12-21	12.88	12.98	12.74	12.77	0.01	0.08	1514161.0	19490021.12	1185
2017-12-20	12.62	12.9	12.56	12.76	0.18	1.43	1176673.0	14944021.26	715
2017-12-19	12.74	12.74	12.56	12.58	-0.13	-1.02	1182977.0	14943163.36	596
2017-12-18	12.58	12.78	12.58	12.71	0.19	1.52	1726095.0	21854590.06	875
2017-12-17	12.5	12.58	12.48	12.52	0.04	0.32	644780.0	8076288.6	359
2017-12-14	12.46	12.58	12.44	12.48	0.06	0.48	655898.0	8194711.98	404
2017-12-13	12.28	12.44	12.26	12.42	0.11	0.89	549856.0	6792935.72	402
2017-12-12	12.3	12.38	12.24	12.31	0.04	0.33	707929.0	8713924.84	390
2017-12-11	12.6	12.6	12.2	12.27	-0.23	-1.84	1073759.0	13333265.12	613
2017-12-10	12.36	12.66	12.32	12.5	0.24	1.96	1435730.0	17945288.78	727
2017-12-07	12.14	12.3	12.06	12.26	0.14	1.16	1353229.0	16462968.6	759
2017-12-06	12.08	12.5	12.04	12.12	0.03	0.25	2170609.0	26673646.66	1127
2017-12-05	11.96	12.14	11.88	12.09	0.01	0.08	1302071.0	15652521.82	687
2017-12-04	12.2	12.24	12.04	12.08	-0.11	-0.9	1727736.0	20927577.5	868
2017-12-03	11.84	12.26	11.84	12.19	0.39	3.31	2930998.0	35432029.12	1033
2017-11-30	11.68	11.84	11.66	11.8	0.12	1.03	1323688.0	15549944.86	584
2017-11-29	11.76	11.86	11.6	11.68	-0.03	-0.26	1758335.0	20575576.32	797
2017-11-28	11.6	11.84	11.44	11.71	0.23	2.0	3623118.0	42515441.86	1544
2017-11-27	11.42	11.62	11.36	11.48	0.09	0.79	3455032.0	39684810.4	1156
2017-11-26	11.4	11.54	11.34	11.39	0.11	0.98	2086828.0	23820109.38	910
2017-11-23	11.24	11.38	11.14	11.28	0.14	1.26	2560065.0	28865946.28	924
2017-11-22	11.04	11.32	11.04	11.14	0.13	1.18	656366.0	7337865.16	460
2017-11-21	10.86	11.16	10.72	11.01	0.13	1.19	720173.0	7924958.44	413
2017-11-20	11.16	11.16	10.88	10.88	-0.24	-2.16	427640.0	4702796.44	368
2017-11-19	11.26	11.28	11.0	11.12	-0.1	-0.89	556392.0	6198413.34	348
2017-11-16	11.38	11.42	11.16	11.22	-0.09	-0.8	764430.0	8638647.34	507
2017-11-15	11.4	11.64	11.26	11.31	-0.02	-0.18	1542688.0	17724361.7	896
2017-11-14	11.2	11.4	11.12	11.33	0.2	1.8	2249378.0	25260839.66	1634
2017-11-13	11.1	11.2	11.08	11.13	0.05	0.45	639913.0	7118641.78	1013
2017-11-12	11.36	11.56	11.0	11.08	-0.13	-1.16	1558731.0	17684396.84	1120
2017-11-09	11.0	11.38	10.98	11.21	0.21	1.91	2529507.0	28220028.62	1028
2017-11-08	11.4	11.4	10.68	11.0	-0.34	-3.0	2403982.0	26294661.58	1353
2017-11-07	12.6	12.6	11.34	11.34	-1.25	-9.93	647424.0	7643094.08	550
2017-11-06	12.8	13.06	12.6	12.59	-0.3	-2.33	613610.0	7789152.94	587
2017-11-05	13.1	13.7	12.86	12.89	-1.04	-7.47	1279010.0	16666064.94	985
2017-11-02	14.22	14.22	13.9	13.93	-0.19	-1.35	297523.0	4155965.08	250
2017-11-01	14.2	14.24	14.1	14.12	-0.1	-0.7	119970.0	1700528.38	144
2017-10-31	14.04	14.24	13.96	14.22	0.17	1.21	66827.0	941735.24	120
2017-10-30	14.06	14.08	13.92	14.05	0.02	0.14	72036.0	1010379.82	156
2017-10-29	14.0	14.04	13.96	14.03	0.08	0.57	95750.0	1341153.06	89
2017-10-26	13.98	14.0	13.92	13.95	-0.04	-0.29	47516.0	662752.72	80
2017-10-25	13.84	14.0	13.84	13.99	0.13	0.94	90510.0	1263320.24	120
2017-10-24	13.9	13.9	13.9	13.86	-0.14	-1.0	33405.0	464152.54	65
2017-10-23	14.1	14.14	13.88	14.0	-0.21	-1.48	90484.0	1265155.76	158
2017-10-22	14.22	14.28	14.16	14.21	-0.06	-0.42	51066.0	726035.66	69
2017-10-19	14.1	14.28	14.1	14.27	0.11	0.78	98484.0	1401696.56	131
2017-10-18	14.42	14.44	14.0	14.16	-0.42	-2.88	128382.0	1842839.96	149
2017-10-17	14.46	14.6	14.46	14.58	0.04	0.28	33877.0	491679.88	54
2017-10-16	14.5	14.52	14.5	14.54	0.09	0.62	34876.0	506102.94	41
2017-10-15	14.7	14.7	14.42	14.45	-0.27	-1.83	34495.0	501031.02	65
2017-10-12	14.5	14.7	14.48	14.72	0.38	2.65	48253.0	700747.4	89
2017-10-11	14.52	14.52	14.1	14.34	-0.45	-3.04	89881.0	1293735.78	194
2017-10-10	15.0	15.0	14.8	14.79	-0.15	-1.0	28972.0	431041.86	64
2017-10-09	14.9	14.96	14.86	14.94	-0.07	-0.47	30506.0	454799.22	78
2017-10-08	15.0	15.16	14.96	15.01	0.04	0.27	57120.0	858766.38	128
2017-10-05	14.98	15.0	14.9	14.97	-0.02	-0.13	87297.0	1305285.52	106
2017-10-04	15.08	15.08	15.0	14.99	-0.01	-0.07	98520.0	1479590.8	129
2017-10-03	15.1	15.1	15.0	15.0	-0.07	-0.46	72656.0	1093937.14	111
2017-10-02	15.0	15.34	15.0	15.07	-0.12	-0.79	109628.0	1654959.32	159
2017-10-01	15.3	15.32	15.1	15.19	-0.09	-0.59	105656.0	1603681.62	106
2017-09-28	15.3	15.3	15.24	15.28	-0.1	-0.65	68176.0	1042059.34	93
2017-09-27	15.62	15.62	15.26	15.38	0.04	0.26	80761.0	1235912.78	104
2017-09-26	15.2	15.5	15.2	15.34	0.16	1.05	120646.0	1848287.92	180
2017-09-25	15.42	15.42	15.04	15.18	-0.22	-1.43	77130.0	1174838.86	180
2017-09-21	15.5	15.6	15.4	15.4	0.0	0.0	65058.0	1004416.48	89
2017-09-20	15.48	15.52	15.4	15.4	-0.08	-0.52	81240.0	1255056.78	95
2017-09-19	15.7	15.7	15.48	15.48	-0.19	-1.21	127092.0	1973880.86	130
2017-09-18	15.52	15.7	15.5	15.67	0.1	0.64	155264.0	2428826.9	199
2017-09-17	15.5	15.62	15.44	15.57	0.09	0.58	91938.0	1428046.06	94
2017-09-14	15.46	15.5	15.46	15.48	-0.01	-0.06	40581.0	627873.08	60
2017-09-13	15.54	15.54	15.5	15.49	-0.04	-0.26	72660.0	1126586.86	94
2017-09-12	15.58	15.6	15.5	15.53	-0.05	-0.32	151633.0	2356292.8	131
2017-09-11	15.6	15.6	15.5	15.58	0.0	0.0	130112.0	2026096.62	135
2017-09-10	15.6	15.68	15.5	15.58	-0.07	-0.45	152127.0	2364456.68	199
2017-09-07	15.6	15.7	15.44	15.65	0.01	0.06	157471.0	2457916.22	193
2017-09-06	15.9	15.9	15.62	15.64	-0.24	-1.51	123234.0	1939041.18	195
2017-08-29	15.88	15.88	15.84	15.88	-0.02	-0.13	39022.0	618969.02	63
2017-08-28	15.86	16.0	15.86	15.9	0.04	0.25	48931.0	777651.96	61
2017-08-27	15.9	15.9	15.86	15.86	-0.04	-0.25	43508.0	691417.24	48
2017-08-24	15.96	15.96	15.9	15.9	-0.08	-0.5	31973.0	508677.46	63
2017-08-23	16.08	16.12	16.0	15.98	-0.02	-0.13	52735.0	846847.02	100
2017-08-22	16.0	16.1	16.0	16.0	0.01	0.06	45173.0	724543.42	65
2017-08-21	15.96	16.1	15.9	15.99	0.03	0.19	60329.0	966635.8	99
2017-08-20	14.5	16.0	14.5	15.96	-0.1	-0.62	81309.0	1277086.52	144
2017-08-17	16.0	16.12	16.0	16.06	-0.02	-0.12	25383.0	407450.32	62
2017-08-16	16.02	16.1	15.98	16.08	0.07	0.44	91021.0	1458203.56	90
2017-08-15	16.12	16.12	16.0	16.01	-0.12	-0.74	100954.0	1620522.22	85
2017-08-14	16.08	16.22	16.08	16.13	-0.04	-0.25	73044.0	1180520.38	102
2017-08-13	16.2	16.3	16.02	16.17	0.07	0.43	91202.0	1476919.3	134
2017-08-10	16.08	16.2	16.02	16.1	0.07	0.44	99987.0	1609252.26	127
2017-08-09	16.0	16.2	16.0	16.03	-0.09	-0.56	141788.0	2281876.36	260
2017-08-08	15.98	16.7	15.9	16.12	0.22	1.38	501562.0	8204201.62	532
2017-08-07	15.84	15.92	15.66	15.9	-0.12	-0.75	195534.0	3077480.98	253
2017-08-06	16.18	16.18	15.92	16.02	-0.09	-0.56	55448.0	889392.36	80
2017-08-03	16.38	16.4	16.04	16.11	-0.19	-1.17	170405.0	2782736.28	121
2017-08-02	16.2	16.42	16.16	16.3	0.14	0.87	120085.0	1958531.98	144
2017-08-01	16.04	16.2	15.84	16.16	0.22	1.38	102673.0	1641985.62	160
2017-07-31	15.9	16.0	15.84	15.94	-0.05	-0.31	48721.0	775117.96	84
2017-07-30	16.08	16.08	15.84	15.99	0.05	0.31	34432.0	549563.58	52
2017-07-27	15.9	15.96	15.8	15.94	-0.01	-0.06	27168.0	430726.3	63
2017-07-26	16.3	16.36	15.8	15.95	-0.34	-2.09	100042.0	1617000.22	135
2017-07-25	16.56	16.58	16.3	16.29	-0.1	-0.61	83043.0	1362783.66	120
2017-07-24	16.28	16.52	16.14	16.39	0.0	0.0	208605.0	3419427.7	128
2017-07-23	16.46	16.48	16.32	16.39	-0.11	-0.67	41120.0	674885.2	54
2017-07-20	16.72	16.72	16.5	16.5	-0.19	-1.14	46290.0	767135.14	58
2017-07-19	16.7	16.7	16.6	16.69	0.23	1.4	29956.0	499010.66	30
2017-07-18	16.4	16.76	16.4	16.46	-0.04	-0.24	32248.0	532365.18	52
2017-07-17	16.6	16.72	16.5	16.5	-0.26	-1.55	104038.0	1724207.76	96
2017-07-16	17.0	17.0	16.72	16.76	-0.04	-0.24	77738.0	1307720.76	81
2017-07-13	17.0	17.0	16.8	16.8	-0.1	-0.59	108595.0	1834585.66	59
2017-07-12	16.92	17.0	16.9	16.9	0.08	0.48	59165.0	1003453.38	39
2017-07-11	16.42	17.1	16.42	16.82	-0.16	-0.94	25860.0	436404.48	36
2017-07-10	17.2	17.2	16.98	16.98	-0.2	-1.16	55353.0	950214.5	62
2017-07-09	17.0	17.2	17.0	17.18	0.26	1.54	169121.0	2899514.82	116
2017-07-06	17.0	17.02	16.8	16.92	-0.04	-0.24	70132.0	1190657.84	37
2017-07-05	16.8	17.0	16.54	16.96	0.22	1.31	148820.0	2504236.76	118
2017-07-04	16.6	16.82	16.6	16.74	0.32	1.95	156079.0	2606584.98	138
2017-07-03	16.34	16.48	16.1	16.42	0.12	0.74	47170.0	766528.78	51
2017-07-02	16.34	16.4	16.24	16.3	-0.04	-0.24	95176.0	1554827.66	66
2017-06-22	16.34	16.48	16.28	16.34	0.04	0.25	107839.0	1758677.74	80
2017-06-21	16.26	16.32	16.0	16.3	0.31	1.94	229050.0	3711565.94	123
2017-06-20	16.3	16.3	15.98	15.99	-0.2	-1.24	52808.0	852236.32	92
2017-06-19	15.5	16.2	15.5	16.19	0.71	4.59	163607.0	2605631.24	115
2017-06-18	15.48	15.48	15.48	15.48	0.0	0.0	9059.0	139247.54	28
2017-06-15	15.44	15.54	15.32	15.48	0.01	0.06	18717.0	288353.4	38
2017-06-14	15.48	15.6	15.44	15.47	-0.15	-0.96	43484.0	673007.84	49
2017-06-13	15.44	15.68	15.34	15.62	-0.14	-0.89	28011.0	432686.3	41
2017-06-12	15.94	15.94	15.06	15.76	0.0	0.0	26588.0	409701.38	59
2017-06-11	16.0	16.0	15.8	15.76	-0.16	-1.01	34032.0	541756.98	42
2017-06-08	16.16	16.16	15.7	15.92	-0.12	-0.75	24180.0	384069.74	59
2017-06-07	16.1	16.14	16.0	16.04	0.23	1.45	26656.0	427585.2	41
2017-06-06	16.22	16.26	15.76	15.81	-0.38	-2.35	47485.0	761209.94	52
2017-06-05	16.3	16.3	15.58	16.19	0.09	0.56	58444.0	935503.46	73
2017-06-04	16.0	16.18	16.0	16.1	0.09	0.56	29785.0	478193.66	39
2017-06-01	16.0	16.1	15.85	16.01	0.0	0.0	43806.0	700876.15	70
2017-05-31	16.4	16.4	16.0	16.01	-0.19	-1.17	44820.0	730102.0	84
2017-05-30	16.15	16.35	16.1	16.2	0.04	0.25	192337.0	3108284.75	125
2017-05-29	16.1	16.2	16.0	16.16	-0.19	-1.16	85528.0	1375435.8	63
2017-05-28	16.05	16.05	15.8	16.35	-0.09	-0.55	4152840.0	61694013.35	50
2017-05-25	16.4	16.4	16.4	16.44	0.04	0.24	58168.0	954124.9	37
2017-05-24	16.5	16.5	16.4	16.4	-0.1	-0.61	109051.0	1798654.35	34
2017-05-23	16.6	16.6	16.4	16.5	-0.36	-2.14	51411.0	849680.8	70
2017-05-22	16.95	16.95	16.85	16.86	-0.15	-0.88	19834.0	335765.7	31
2017-05-21	17.05	17.1	16.95	17.01	0.11	0.65	35658.0	607519.35	36
2017-05-18	17.0	17.05	16.85	16.9	-0.11	-0.65	30430.0	516395.45	43
2017-05-17	17.15	17.15	16.8	17.01	0.01	0.06	69394.0	1177296.65	78
2017-05-16	16.75	17.2	16.75	17.0	0.4	2.41	75531.0	1289634.0	144
2017-05-15	16.65	16.8	16.65	16.6	0.07	0.42	24543.0	410199.1	38
2017-05-14	16.7	16.7	16.5	16.53	-0.08	-0.48	42990.0	712143.45	50
2017-05-11	16.85	16.85	16.5	16.61	-0.28	-1.66	120349.0	2006807.0	132
2017-05-10	17.35	17.4	16.8	16.89	-0.24	-1.4	379807.0	6448417.2	199
2017-05-09	17.05	17.15	17.0	17.13	0.18	1.06	16131.0	275649.9	52
2017-05-08	16.95	17.0	16.85	16.95	-0.05	-0.29	25794.0	436667.8	37
2017-05-07	17.2	17.2	16.9	17.0	-0.1	-0.58	19464.0	331108.4	42
2017-05-04	17.2	17.2	17.05	17.1	-0.1	-0.58	16802.0	287831.95	46
2017-05-03	17.3	17.35	17.2	17.2	-0.16	-0.92	49744.0	858357.1	60
2017-05-02	17.35	17.4	17.3	17.36	-0.01	-0.06	41453.0	718679.85	45
2017-05-01	17.4	17.55	17.35	17.37	0.02	0.12	53771.0	938250.8	76
2017-04-30	17.2	17.45	17.2	17.35	0.1	0.58	56424.0	978269.05	54
2017-04-27	17.1	17.25	17.1	17.25	0.09	0.52	55852.0	959959.1	93
2017-04-26	17.3	17.3	17.1	17.16	-0.25	-1.44	186125.0	3207472.85	135
2017-04-25	17.4	17.9	17.15	17.41	-0.08	-0.46	428988.0	7545920.6	263
2017-04-24	17.65	17.7	17.5	17.49	-0.68	-3.74	300021.0	5279899.4	226
2017-04-23	18.25	18.35	18.0	18.17	-0.04	-0.22	384754.0	6982184.8	270
2017-04-20	18.4	18.5	18.15	18.21	-0.18	-0.98	358226.0	6562349.9	250
2017-04-19	18.0	18.4	17.95	18.39	0.38	2.11	426415.0	7786557.1	280
2017-04-18	18.25	18.35	18.0	18.01	-0.31	-1.69	152584.0	2763303.3	156
2017-04-17	18.4	18.4	18.2	18.32	0.12	0.66	91324.0	1671672.9	106
2017-04-16	18.1	18.4	18.1	18.2	0.07	0.39	152648.0	2792923.05	150
2017-04-13	18.4	18.5	18.1	18.13	-0.23	-1.25	253535.0	4645802.25	224
2017-04-12	18.25	18.5	18.2	18.36	0.21	1.16	386006.0	7102660.75	365
2017-04-11	17.8	18.3	17.8	18.15	0.32	1.79	500778.0	9079862.4	442
2017-04-10	17.8	17.85	17.65	17.83	0.1	0.56	106801.0	1896752.75	114
2017-04-09	17.85	18.0	17.7	17.73	0.01	0.06	291893.0	5198467.8	295
2017-04-06	17.75	17.8	17.7	17.72	0.0	0.0	154934.0	2748947.95	175
2017-04-05	17.5	17.75	17.5	17.72	0.28	1.61	242144.0	4267434.95	280
2017-04-04	17.55	17.6	17.3	17.44	-0.17	-0.97	137923.0	2406350.45	266
2017-04-03	17.8	17.8	17.55	17.61	0.06	0.34	135242.0	2386602.5	167
2017-04-02	17.7	17.75	17.5	17.55	0.05	0.29	197614.0	3483338.35	204
2017-03-30	17.2	17.7	17.2	17.5	0.32	1.86	613636.0	10738049.1	442
2017-03-29	17.2	17.25	17.15	17.18	0.03	0.17	29186.0	502023.85	53
2017-03-28	17.1	17.2	17.05	17.15	0.14	0.82	46624.0	798044.6	59
2017-03-27	17.05	17.1	17.0	17.01	-0.12	-0.7	75868.0	1293773.8	115
2017-03-26	17.2	17.3	17.1	17.13	0.18	1.06	73685.0	1268346.75	104
2017-03-23	17.05	17.1	16.95	16.95	0.14	0.83	146136.0	2486232.0	142
2017-03-22	16.9	17.0	16.8	16.81	-0.27	-1.58	99207.0	1673983.75	138
2017-03-21	17.1	17.4	17.0	17.08	-0.02	-0.12	130100.0	2243444.25	177
2017-03-20	17.25	17.35	17.1	17.1	-0.17	-0.98	102589.0	1767353.1	239
2017-03-19	17.4	17.5	17.25	17.27	-0.1	-0.58	112355.0	1955285.25	112
2017-03-16	17.2	17.45	17.15	17.37	0.37	2.18	179911.0	3116712.25	187
2017-03-15	16.1	17.25	16.1	17.0	-0.02	-0.12	119624.0	2043730.5	155
2017-03-14	16.6	17.15	16.4	17.02	0.26	1.55	121041.0	2010125.75	152
2017-03-13	16.9	17.0	16.75	16.76	-0.07	-0.42	53845.0	909398.3	100
2017-03-12	16.75	17.1	16.7	16.83	-0.15	-0.88	39209.0	664156.55	59
2017-03-09	17.05	17.05	16.95	16.98	-0.29	-1.68	109712.0	1864895.05	192
2017-03-08	17.4	17.4	17.15	17.27	-0.07	-0.4	73911.0	1272673.9	115
2017-03-07	17.15	17.4	17.15	17.34	0.04	0.23	55121.0	954855.8	104
2017-03-06	17.3	17.4	17.2	17.3	-0.04	-0.23	61739.0	1066957.15	72
2017-03-05	17.6	17.6	17.35	17.34	-0.25	-1.42	188962.0	3284633.75	116
2017-03-02	17.5	17.75	17.4	17.59	0.23	1.32	167321.0	2937312.35	157
2017-03-01	17.45	17.6	17.0	17.36	0.11	0.64	113158.0	1961786.75	147
2017-02-28	17.25	17.3	17.1	17.25	0.03	0.17	78830.0	1360093.05	109
2017-02-27	17.6	17.6	17.2	17.22	-0.38	-2.16	124834.0	2173919.85	150
2017-02-26	17.4	17.7	17.35	17.6	0.01	0.06	95336.0	1663611.25	163
2017-02-23	17.3	18.0	17.3	17.59	0.24	1.38	305181.0	5406978.4	372
2017-02-22	17.35	17.4	17.3	17.35	0.11	0.64	31800.0	551917.85	48
2017-02-21	17.4	17.45	17.2	17.24	-0.21	-1.2	64997.0	1123880.85	85
2017-02-20	17.45	17.5	17.35	17.45	-0.01	-0.06	54029.0	943534.5	82
2017-02-19	17.55	17.55	17.35	17.46	-0.08	-0.46	75198.0	1312642.95	89
2017-02-16	17.45	17.7	17.45	17.54	0.05	0.29	95373.0	1675715.6	127
2017-02-15	17.2	17.55	17.1	17.49	0.25	1.45	142120.0	2476232.75	164
2017-02-14	17.35	17.35	17.2	17.24	-0.11	-0.63	80774.0	1393294.5	94
2017-02-13	17.3	17.5	17.3	17.35	0.05	0.29	130550.0	2271499.8	88
2017-02-12	17.4	17.45	17.3	17.3	0.05	0.29	60226.0	1046465.1	89
2017-02-09	17.1	17.35	17.0	17.25	0.15	0.88	72634.0	1246654.0	123
2017-02-08	17.1	17.35	17.0	17.1	-0.17	-0.98	101069.0	1731146.25	148
2017-02-07	17.35	17.4	17.25	17.27	-0.09	-0.52	74877.0	1294330.4	100
2017-02-06	17.4	17.4	17.35	17.36	0.01	0.06	51883.0	900835.65	63
2017-02-05	17.6	17.6	17.3	17.35	-0.03	-0.17	64458.0	1120411.05	81
2017-02-02	17.6	17.8	17.3	17.38	-0.22	-1.25	209861.0	3694840.05	245
2017-02-01	17.4	17.85	17.4	17.6	0.11	0.63	354963.0	6260983.1	343
2017-01-31	17.25	17.65	17.1	17.49	0.19	1.1	146767.0	2543391.1	153
2017-01-30	17.3	17.6	17.3	17.3	-0.19	-1.09	79801.0	1391074.85	142
2017-01-29	17.3	17.5	17.25	17.49	0.15	0.87	87726.0	1528715.7	133
2017-01-26	17.6	17.65	17.25	17.34	-0.16	-0.91	196946.0	3421656.65	160
2017-01-25	17.5	17.6	17.35	17.5	0.16	0.92	289313.0	5054852.0	249
2017-01-24	17.15	17.55	17.15	17.34	0.26	1.52	300987.0	5234562.9	291
2017-01-23	17.3	17.4	17.0	17.08	-0.17	-0.99	236352.0	4074841.15	272
2017-01-22	16.35	17.45	16.05	17.25	0.9	5.5	528547.0	8902282.5	572
2017-01-19	16.1	16.5	16.1	16.35	-0.92	-5.33	426297.0	6969842.85	476
2017-01-18	17.1	17.6	17.1	17.27	-0.29	-1.65	145575.0	2537750.25	157
2017-01-17	17.6	17.65	17.15	17.56	0.18	1.04	263959.0	4593027.15	219
2017-01-16	17.4	17.8	17.35	17.38	-0.28	-1.59	163385.0	2861440.05	179
2017-01-15	17.3	17.8	17.3	17.66	0.36	2.08	174778.0	3051072.6	177
2017-01-12	17.4	17.65	17.1	17.3	-0.1	-0.57	96449.0	1675898.85	176
2017-01-11	17.75	17.75	17.4	17.4	-0.28	-1.58	171674.0	3004935.15	168
2017-01-10	17.2	18.1	17.2	17.68	0.16	0.91	295973.0	5244320.85	309
2017-01-09	17.9	17.9	17.4	17.52	-0.24	-1.35	212089.0	3747658.65	268
2017-01-08	18.15	18.2	17.75	17.76	-0.4	-2.2	288169.0	5161854.55	319
2017-01-05	18.45	18.45	18.0	18.16	-0.2	-1.09	318726.0	5808633.15	340
2017-01-04	18.8	18.85	18.3	18.36	-0.44	-2.34	515610.0	9584386.85	479
2017-01-03	18.9	19.05	18.3	18.8	-0.05	-0.27	1610641.0	30318328.5	1119
2017-01-02	18.2	19.45	18.0	18.85	0.76	4.2	2346525.0	44354498.25	1634
2017-01-01	17.9	18.15	17.85	18.09	0.14	0.78	240391.0	4323928.95	261
2016-12-29	17.8	18.0	17.8	17.95	0.1	0.56	132067.0	2365873.05	144
2016-12-28	17.95	18.05	17.85	17.85	-0.06	-0.34	301528.0	5405657.25	228
2016-12-27	18.05	18.2	17.8	17.91	0.03	0.17	281488.0	5058237.5	252
2016-12-26	18.05	18.1	17.75	17.88	-0.06	-0.33	168636.0	3023789.9	263
2016-12-25	17.8	18.3	17.6	17.94	0.35	1.99	818135.0	14726666.5	706
2016-12-22	17.65	17.9	17.45	17.59	0.53	3.11	420767.0	7432161.75	504
2016-12-21	17.5	17.55	17.0	17.06	0.04	0.24	85611.0	1469256.8	156
2016-12-20	17.4	17.7	16.85	17.02	-0.57	-3.24	262243.0	4501532.1	256
2016-12-19	18.25	18.6	17.5	17.59	-0.62	-3.4	492335.0	8885613.45	423
2016-12-18	17.5	18.7	17.45	18.21	0.96	5.57	1058882.0	19216655.7	789
2016-12-15	16.4	17.35	16.4	17.25	0.58	3.48	193144.0	3275556.4	200
2016-12-14	17.2	17.2	16.65	16.67	-0.71	-4.09	289949.0	4937869.15	263
2016-12-13	17.4	17.7	16.65	17.38	0.16	0.93	922565.0	15864388.35	707
2016-12-12	16.25	17.8	16.25	17.22	1.03	6.36	1679948.0	28913941.45	966
2016-12-11	16.3	16.55	16.0	16.19	0.19	1.19	423288.0	6912827.0	278
2016-12-08	16.3	16.3	15.95	16.0	-0.14	-0.87	437196.0	7029598.35	221
2016-12-07	15.9	16.45	15.9	16.14	0.27	1.7	694514.0	11253915.4	420
2016-12-06	15.15	15.95	15.15	15.87	0.68	4.48	1479825.0	23317429.0	692
2016-12-05	15.05	15.3	14.95	15.19	0.05	0.33	951230.0	14376613.15	358
2016-12-04	15.05	15.35	15.05	15.14	0.19	1.27	1225602.0	18628188.2	670
2016-12-01	15.0	15.1	14.9	14.95	0.15	1.01	807749.0	12107097.8	298
2016-11-30	15.0	15.05	14.8	14.8	-0.06	-0.4	664407.0	9929711.7	332
2016-11-29	14.55	15.1	14.55	14.86	0.21	1.43	2290730.0	34119888.7	1111
2016-11-28	14.5	14.85	14.4	14.65	0.22	1.52	864891.0	12693223.45	442
2016-11-27	14.0	14.55	14.0	14.43	0.17	1.19	579524.0	8328730.9	334
2016-11-24	14.35	14.55	14.0	14.26	-0.09	-0.63	1482397.0	21151594.15	815
2016-11-23	13.9	14.7	13.85	14.35	0.54	3.91	5369068.0	77137172.15	2104
2016-11-22	13.55	13.95	13.35	13.81	0.27	1.99	2066996.0	28432749.95	1029
2016-11-21	13.6	13.7	13.45	13.54	0.03	0.22	1370412.0	18594256.35	711
2016-11-20	13.55	13.7	13.4	13.51	-0.1	-0.73	870955.0	11797167.95	410
2016-11-17	13.8	13.85	13.45	13.61	-0.09	-0.66	1119938.0	15230888.95	590
2016-11-16	13.45	13.9	13.45	13.7	0.38	2.85	1560744.0	21416767.75	744
2016-11-15	13.35	13.9	13.15	13.32	-0.15	-1.11	1910840.0	25889757.3	1186
2016-11-14	13.75	13.95	13.3	13.47	-0.18	-1.32	4916429.0	66883077.35	2417
2016-11-13	13.45	13.75	13.4	13.65	0.24	1.79	856128.0	11611247.1	485
2016-11-10	13.15	13.6	13.15	13.41	0.39	3.0	1119361.0	14956035.6	526
2016-11-09	12.85	13.25	12.7	13.02	0.0	0.0	549644.0	7160936.6	304
2016-11-08	12.75	13.2	12.65	13.02	0.41	3.25	831415.0	10670926.7	544
2016-11-07	12.55	12.7	12.55	12.61	0.11	0.88	323931.0	4089157.4	192
2016-11-06	12.45	12.6	12.35	12.5	-0.09	-0.71	349036.0	4354419.9	314
2016-11-03	12.8	12.9	12.55	12.59	-0.23	-1.79	683950.0	8698426.6	567
2016-11-02	12.05	13.05	12.0	12.82	0.75	6.21	1738816.0	21762513.45	1079
2016-11-01	12.0	12.45	11.95	12.07	0.17	1.43	1245763.0	15264422.3	744
2016-10-31	11.9	12.0	11.85	11.9	-0.02	-0.17	178931.0	2136986.0	145
2016-10-30	11.95	12.05	11.9	11.92	-0.01	-0.08	247084.0	2954768.65	141
2016-10-27	11.9	12.1	11.85	11.93	-0.05	-0.42	331677.0	3971664.95	228
2016-10-26	11.9	12.2	11.65	11.98	-0.04	-0.33	727987.0	8756921.25	493
2016-10-25	12.0	12.1	11.9	12.02	0.09	0.75	903586.0	10845817.7	552
2016-10-24	11.75	12.1	11.5	11.93	0.31	2.67	1174885.0	13880119.25	663
2016-10-23	11.6	11.7	11.5	11.62	0.17	1.48	729202.0	8434882.25	455
2016-10-20	11.7	11.7	11.0	11.45	-0.18	-1.55	672702.0	7609300.4	589
2016-10-19	12.3	12.5	11.45	11.63	-1.06	-8.35	2551376.0	29541066.0	1414
2016-10-18	13.0	13.15	12.65	12.69	-0.58	-4.37	62164.0	799973.6	98
2016-10-17	13.7	13.7	13.25	13.27	-0.38	-2.78	257227.0	3471129.5	193
2016-10-16	13.65	13.9	13.6	13.65	-0.26	-1.87	76698.0	1047232.05	142
2016-10-13	13.7	14.2	13.7	13.91	-0.04	-0.29	78177.0	1097113.4	101
2016-10-12	13.9	14.1	13.9	13.95	0.17	1.23	39711.0	554053.55	80
2016-10-11	13.45	13.75	13.4	13.78	0.44	3.3	97353.0	1327272.5	166
2016-10-10	13.0	13.6	13.0	13.34	0.29	2.22	89504.0	1190566.35	140
2016-10-09	13.45	13.45	13.05	13.05	-0.4	-2.97	68822.0	918739.8	49
2016-10-06	13.6	13.65	13.35	13.45	-0.08	-0.59	207069.0	2794852.55	144
2016-10-05	12.9	13.55	12.9	13.53	0.56	4.32	84180.0	1108844.85	122
2016-10-04	12.15	13.0	12.15	12.97	0.26	2.05	105366.0	1335392.85	91
2016-10-03	12.0	12.8	12.0	12.71	0.51	4.18	240566.0	2988462.8	324
2016-10-02	13.1	13.2	12.05	12.2	-0.81	-6.23	333185.0	4214598.55	325
2016-09-29	12.7	13.05	11.9	13.01	0.26	2.04	1175230.0	14466145.9	893
2016-09-28	14.15	14.15	12.75	12.75	-1.4	-9.89	396168.0	5161687.15	195
2016-09-27	14.8	14.8	14.1	14.15	-0.85	-5.67	312271.0	4472075.2	188
2016-09-26	15.2	15.2	15.0	15.0	-0.04	-0.27	26006.0	392483.85	42
2016-09-25	15.0	15.25	15.0	15.04	0.04	0.27	60741.0	913219.5	68
2016-09-21	14.8	15.05	14.8	15.0	0.11	0.74	144632.0	2166774.45	97
2016-09-20	14.75	15.0	14.75	14.89	-0.13	-0.87	103671.0	1548357.45	73
2016-09-19	15.55	15.55	14.7	15.02	-0.38	-2.47	67913.0	1017766.2	83
2016-09-18	15.5	15.65	15.35	15.4	-0.14	-0.9	44917.0	695872.35	54
2016-09-08	15.45	15.7	15.4	15.54	-0.01	-0.06	55467.0	863214.25	52
2016-09-07	15.65	15.75	15.5	15.55	-0.26	-1.64	70083.0	1093404.85	84
2016-09-06	16.0	16.0	15.8	15.81	-0.19	-1.19	62700.0	994155.9	66
2016-09-05	15.85	16.35	15.85	16.0	0.22	1.39	289589.0	4669239.35	233
2016-09-04	15.1	15.85	15.0	15.78	0.48	3.14	191433.0	2982692.3	177
2016-09-01	15.2	15.45	15.0	15.3	-0.28	-1.8	161174.0	2456743.85	125
2016-08-31	15.45	15.7	15.45	15.58	0.06	0.39	223068.0	3475292.3	133
2016-08-30	15.55	15.7	15.5	15.52	-0.03	-0.19	103755.0	1616597.05	146
2016-08-29	15.1	15.7	15.1	15.55	0.52	3.46	404074.0	6195826.95	271
2016-08-28	14.0	15.1	14.0	15.03	0.72	5.03	389706.0	5741283.3	275
2016-08-25	14.05	14.45	14.05	14.31	-0.21	-1.45	147588.0	2105105.55	135
2016-08-24	15.1	15.25	14.5	14.52	-0.23	-1.56	200163.0	2984980.5	195
2016-08-23	14.55	14.8	14.55	14.75	0.11	0.75	99373.0	1461802.1	92
2016-08-22	14.9	14.9	14.5	14.64	-0.31	-2.07	238329.0	3485029.05	211
2016-08-21	14.4	15.2	14.4	14.95	-0.23	-1.52	232490.0	3474824.0	177
2016-08-18	15.4	15.45	14.8	15.18	-0.2	-1.3	330859.0	4992503.2	278
2016-08-17	15.75	15.8	15.3	15.38	-0.49	-3.09	179978.0	2798709.35	212
2016-08-16	16.0	16.0	15.85	15.87	-0.09	-0.56	99690.0	1584147.35	102
2016-08-15	16.0	16.1	15.95	15.96	-0.06	-0.37	144650.0	2317490.4	128
2016-08-14	16.0	16.15	16.0	16.02	0.11	0.69	132418.0	2127652.5	121
2016-08-11	15.9	16.0	15.85	15.91	-0.09	-0.56	156122.0	2485712.35	149
2016-08-10	16.05	16.15	15.95	16.0	-0.16	-0.99	156346.0	2507991.05	168
2016-08-09	16.1	16.2	16.0	16.16	0.13	0.81	279422.0	4495597.0	240
2016-08-08	15.95	16.1	15.65	16.03	0.19	1.2	419588.0	6656229.55	391
2016-08-07	15.85	15.9	15.5	15.84	0.2	1.28	338601.0	5319702.55	317
2016-08-04	15.6	15.95	15.45	15.64	0.15	0.97	459433.0	7196851.55	354
2016-08-03	16.0	16.0	15.35	15.49	-0.43	-2.7	703273.0	11003365.35	450
2016-08-02	15.25	16.55	15.25	15.92	0.61	3.98	2159222.0	34545634.45	1338
2016-08-01	15.2	15.4	15.1	15.31	0.14	0.92	574010.0	8745883.35	347
2016-07-31	15.75	16.0	14.9	15.17	-0.73	-4.59	979129.0	14900952.15	762
2016-07-28	16.5	16.7	15.8	15.9	-0.85	-5.07	1090424.0	17586809.1	743
2016-07-27	18.0	18.2	16.75	16.75	-1.84	-9.9	838345.0	14400842.35	477
2016-07-26	18.65	18.65	18.6	18.59	-0.16	-0.85	23726.0	441888.4	30
2016-07-25	18.85	18.85	18.6	18.75	0.06	0.32	31054.0	582320.85	50
2016-07-24	18.85	19.0	18.65	18.69	-0.31	-1.63	35717.0	673710.55	40
2016-07-21	19.15	19.15	18.95	19.0	-0.05	-0.26	65162.0	1240644.15	62
2016-07-20	19.0	19.2	18.85	19.05	0.01	0.05	142424.0	2722414.45	128
2016-07-19	19.15	19.25	19.0	19.04	-0.16	-0.83	78231.0	1494126.25	74
2016-07-18	19.2	19.45	19.2	19.2	0.0	0.0	36794.0	710270.7	61
2016-07-17	19.1	19.25	19.1	19.2	0.15	0.79	43093.0	826893.05	52
2016-07-14	19.2	19.2	19.0	19.05	-0.19	-0.99	58604.0	1118308.95	125
2016-07-13	18.9	19.4	18.85	19.24	0.48	2.56	271471.0	5199387.8	174
2016-07-12	18.45	18.8	18.45	18.76	0.28	1.52	121950.0	2280076.25	98
2016-07-11	18.55	18.55	18.4	18.48	-0.03	-0.16	70112.0	1297110.7	64
2016-07-10	18.4	18.65	18.35	18.51	0.04	0.22	74628.0	1383611.85	52
2016-06-30	18.75	18.95	18.45	18.47	-0.08	-0.43	64744.0	1202050.8	76
2016-06-29	18.6	18.6	18.4	18.55	0.06	0.32	31011.0	575340.75	41
2016-06-28	18.4	18.6	18.35	18.49	0.09	0.49	73229.0	1351498.25	80
2016-06-27	18.5	18.7	18.35	18.4	0.0	0.0	62759.0	1162964.7	48
2016-06-26	17.5	18.4	17.5	18.4	-0.42	-2.23	115279.0	2095302.55	90
2016-06-23	18.9	18.9	18.75	18.82	-0.03	-0.16	14056.0	264179.15	42
2016-06-22	18.8	18.85	18.7	18.85	0.1	0.53	25555.0	480099.5	45
2016-06-21	18.7	18.9	18.65	18.75	0.16	0.86	46896.0	877387.45	58
2016-06-20	18.95	18.95	18.25	18.59	-0.38	-2.0	91359.0	1715385.55	74
2016-06-19	19.0	19.3	19.0	18.97	0.12	0.64	94428.0	1807639.35	91
2016-06-16	18.9	18.9	18.55	18.85	-0.03	-0.16	106285.0	1992333.8	86
2016-06-15	19.2	19.2	18.85	18.88	-0.33	-1.72	65007.0	1237456.2	88
2016-06-14	18.9	19.25	18.9	19.21	0.18	0.95	47578.0	911440.85	69
2016-06-13	19.0	19.2	18.9	19.03	-0.06	-0.31	104162.0	1986473.55	88
2016-06-12	19.35	19.35	19.05	19.09	-0.36	-1.85	120610.0	2317314.25	88
2016-06-09	19.6	19.7	19.3	19.45	-0.19	-0.97	99834.0	1949086.25	99
2016-06-08	19.2	20.2	19.15	19.64	0.53	2.77	363726.0	7178716.2	302
2016-06-07	18.8	19.15	18.8	19.11	0.48	2.58	131759.0	2508113.8	122
2016-06-06	18.5	18.8	18.5	18.63	0.04	0.22	65508.0	1219849.1	151
2016-06-05	19.0	19.0	18.55	18.59	-0.47	-2.47	90681.0	1710591.65	105
2016-06-02	18.9	19.1	18.9	19.06	0.07	0.37	128286.0	2436519.85	138
2016-06-01	18.8	19.4	18.75	18.99	0.33	1.77	451615.0	8587170.5	402
2016-05-31	18.65	18.7	18.25	18.66	0.22	1.19	98875.0	1834115.05	91
2016-05-30	18.65	18.8	18.35	18.44	-0.2	-1.07	53837.0	995441.65	79
2016-05-29	18.9	18.9	18.5	18.64	-0.12	-0.64	70247.0	1316457.6	84
2016-05-26	19.2	19.2	18.7	18.76	-0.31	-1.63	124231.0	2357689.2	151
2016-05-25	19.1	19.2	19.0	19.07	0.12	0.63	107154.0	2043320.4	110
2016-05-24	18.7	19.0	18.7	18.95	0.11	0.58	84369.0	1594895.9	120
2016-05-23	20.2	20.2	18.7	18.84	-1.36	-6.73	300099.0	5746851.95	502
2016-05-22	20.65	20.75	20.15	20.2	-0.49	-2.37	206782.0	4216131.5	166
2016-05-19	20.8	20.8	20.65	20.69	-0.14	-0.67	70730.0	1466391.5	80
2016-05-18	20.8	20.95	20.8	20.83	-0.12	-0.57	115985.0	2420965.3	114
2016-05-17	21.05	21.1	20.9	20.95	0.03	0.14	81718.0	1718349.25	73
2016-05-16	21.1	21.2	20.8	20.92	0.06	0.29	153377.0	3215175.8	135
2016-05-15	20.85	21.15	20.85	20.86	-0.05	-0.24	192588.0	4036664.7	181
2016-05-12	20.8	21.55	20.8	20.91	0.2	0.97	585777.0	12399414.05	486
2016-05-11	21.05	21.05	20.65	20.71	-0.15	-0.72	131245.0	2732163.0	139
2016-05-10	21.0	21.1	20.85	20.86	-0.27	-1.28	160684.0	3365623.6	137
2016-05-09	20.8	21.4	20.8	21.13	0.19	0.91	293588.0	6224710.9	237
2016-05-08	21.0	21.1	20.85	20.94	0.02	0.1	115644.0	2426479.55	122
2016-05-05	21.0	21.2	20.9	20.92	0.02	0.1	122740.0	2583105.8	153
2016-05-04	21.9	21.9	20.9	20.9	-1.03	-4.7	472314.0	10009175.85	300
2016-05-03	21.95	22.15	21.9	21.93	0.06	0.27	311489.0	6857301.4	198
2016-05-02	22.1	22.15	21.85	21.87	-0.25	-1.13	363475.0	7994908.95	266
2016-05-01	22.15	22.35	22.05	22.12	0.01	0.05	418464.0	9283496.55	302
2016-04-28	21.55	22.6	21.5	22.11	0.58	2.69	1199471.0	26502395.9	807
2016-04-27	21.6	21.6	21.4	21.53	0.04	0.19	159138.0	3427356.85	136
2016-04-26	21.4	21.5	21.15	21.49	0.08	0.37	180782.0	3877382.9	121
2016-04-25	21.6	21.7	21.15	21.41	-0.14	-0.65	204401.0	4390335.6	153
2016-04-24	20.1	21.6	20.1	21.55	-0.76	-3.41	1725235.0	36013376.35	1022
2016-04-21	22.3	22.4	22.25	22.31	0.08	0.36	67901.0	1514292.75	80
2016-04-20	22.05	22.4	22.05	22.23	0.15	0.68	113300.0	2525278.35	117
2016-04-19	21.8	22.1	21.8	22.08	0.45	2.08	74288.0	1635247.5	69
2016-04-18	21.65	22.0	21.5	21.63	-0.27	-1.23	291488.0	6332356.4	502
2016-04-17	21.65	22.1	21.65	21.9	-0.5	-2.23	67118.0	1472320.9	82
2016-04-14	22.3	22.7	22.3	22.4	0.07	0.31	56415.0	1272597.9	71
2016-04-13	22.1	22.65	22.05	22.33	0.35	1.59	289130.0	6471160.95	239
2016-04-12	21.6	22.25	21.6	21.98	-0.83	-3.64	277600.0	6121931.35	279
2016-04-11	22.3	22.85	22.3	22.81	0.48	2.15	281699.0	6383562.3	214
2016-04-10	22.65	22.8	22.25	22.33	-0.28	-1.24	180944.0	4077688.85	181
2016-04-07	22.4	22.65	22.4	22.61	0.27	1.21	145415.0	3262582.1	125
2016-04-06	22.2	22.45	22.0	22.34	0.41	1.87	133865.0	2987877.25	161
2016-04-05	21.3	22.1	21.2	21.93	0.58	2.72	232306.0	5057576.65	195
2016-04-04	20.9	21.35	20.9	21.35	0.45	2.15	58524.0	1239628.5	59
2016-04-03	20.75	20.95	20.7	20.9	-0.32	-1.51	131601.0	2739199.8	129
2016-03-31	21.35	21.35	21.1	21.22	-0.03	-0.14	60759.0	1290286.25	76
2016-03-30	21.5	21.5	21.2	21.25	-0.08	-0.38	131636.0	2806238.55	121
2016-03-29	21.1	21.5	20.8	21.33	0.49	2.35	138639.0	2934846.85	145
2016-03-28	20.9	21.0	20.6	20.84	0.15	0.72	123080.0	2558288.4	95
2016-03-27	20.7	20.95	20.55	20.69	-0.13	-0.62	142434.0	2944282.1	97
2016-03-24	20.8	21.0	20.7	20.82	-0.13	-0.62	197978.0	4129112.8	153
2016-03-23	20.9	21.2	20.85	20.95	-0.11	-0.52	145340.0	3057545.55	188
2016-03-22	21.45	21.45	20.8	21.06	-0.37	-1.73	285215.0	5998689.2	294
2016-03-21	21.5	21.85	21.2	21.43	-0.06	-0.28	421458.0	9091735.35	342
2016-03-20	21.15	21.85	21.15	21.49	0.56	2.68	711269.0	15348072.85	612
2016-03-17	21.0	21.0	20.7	20.93	0.19	0.92	312257.0	6519059.65	273
2016-03-16	20.6	20.95	20.15	20.74	0.19	0.92	303446.0	6215687.95	289
2016-03-15	20.5	20.6	20.35	20.55	0.11	0.54	92384.0	1889586.4	99
2016-03-14	20.9	20.9	20.25	20.44	-0.39	-1.87	260938.0	5337081.55	239
2016-03-13	20.7	21.2	20.25	20.83	0.36	1.76	397151.0	8226846.15	288
2016-03-10	20.5	20.75	20.4	20.47	0.05	0.24	88670.0	1824205.35	111
2016-03-09	20.3	20.7	20.3	20.42	-0.17	-0.83	103600.0	2126131.3	139
2016-03-08	20.3	20.7	20.2	20.59	0.3	1.48	215981.0	4422283.1	202
2016-03-07	20.45	20.55	20.2	20.29	-0.21	-1.02	266219.0	5423213.55	209
2016-03-06	20.55	20.8	20.4	20.5	0.14	0.69	386915.0	7992543.0	326
2016-03-03	19.8	20.6	19.8	20.36	0.55	2.78	706477.0	14388423.5	547
2016-03-02	19.6	20.4	19.45	19.81	0.36	1.85	560251.0	11131197.85	505
2016-03-01	19.4	19.7	19.4	19.45	0.21	1.09	314162.0	6150179.15	289
2016-02-29	19.6	19.85	19.2	19.24	-0.14	-0.72	772545.0	15158601.7	696
2016-02-28	19.45	19.6	19.2	19.38	0.35	1.84	597547.0	11591792.25	464
2016-02-25	18.8	19.45	18.8	19.03	0.28	1.49	422297.0	8082423.75	381
2016-02-24	19.6	19.6	18.7	18.75	-1.06	-5.35	907821.0	17307862.2	602
2016-02-23	20.15	20.3	19.75	19.81	-0.27	-1.34	619710.0	12387194.65	540
2016-02-22	19.15	20.2	19.15	20.08	1.07	5.63	1146106.0	22758827.25	626
2016-02-21	18.8	19.3	18.6	19.01	-0.04	-0.21	174792.0	3327564.65	222
2016-02-18	18.25	19.35	17.85	19.05	1.04	5.77	696569.0	12958216.35	708
2016-02-17	16.6	18.2	16.6	18.01	1.46	8.82	750601.0	13138568.5	585
2016-02-16	16.9	16.9	16.1	16.55	0.18	1.1	772993.0	12847533.35	502
2016-02-15	16.5	16.65	15.7	16.37	0.14	0.86	908451.0	14908678.85	595
2016-02-14	18.1	18.1	16.15	16.23	-1.66	-9.28	546492.0	9444642.0	373
2016-02-11	19.1	19.2	17.7	17.89	-1.34	-6.97	243803.0	4487743.2	280
2016-02-10	19.2	19.9	19.0	19.23	-0.28	-1.44	365245.0	7085213.05	276
2016-02-09	19.8	20.0	19.5	19.51	-0.49	-2.45	263596.0	5235440.1	211
2016-02-08	20.55	20.9	19.9	20.0	-0.6	-2.91	123613.0	2523968.65	134
2016-02-07	20.95	20.95	20.55	20.6	-0.25	-1.2	39174.0	811529.85	48
2016-02-04	20.9	21.15	20.8	20.85	0.15	0.72	138705.0	2910490.45	130
2016-02-03	20.6	20.8	20.45	20.7	-0.05	-0.24	82358.0	1699179.3	72
2016-02-02	20.7	21.5	20.7	20.75	-0.18	-0.86	146864.0	3092300.65	100
2016-02-01	20.9	21.05	20.55	20.93	0.14	0.67	127385.0	2666353.4	113
2016-01-31	20.7	21.05	20.7	20.79	0.24	1.17	426941.0	8922448.35	310
2016-01-28	19.9	20.85	19.9	20.55	0.72	3.63	328944.0	6765270.8	326
2016-01-27	20.2	20.2	19.8	19.83	-0.21	-1.05	119383.0	2395353.25	162
2016-01-26	19.7	20.05	19.1	20.04	0.12	0.6	256991.0	5001199.75	253
2016-01-25	20.5	20.5	19.7	19.92	-0.47	-2.31	119201.0	2382350.8	122
2016-01-24	21.25	21.25	20.3	20.39	1.04	5.37	144100.0	2981852.2	119
2016-01-21	18.9	19.6	18.6	19.35	-0.01	-0.05	98996.0	1909179.35	107
2016-01-20	19.0	19.8	19.0	19.36	-1.63	-7.77	130894.0	2554926.15	136
2016-01-19	20.5	21.2	20.3	20.99	1.44	7.37	131046.0	2705834.7	129
2016-01-18	19.2	20.1	18.5	19.55	0.48	2.52	222919.0	4232150.25	151
2016-01-17	19.1	19.1	18.2	19.07	-0.59	-3.0	122025.0	2261256.1	99
2016-01-14	20.5	20.6	19.0	19.66	-0.59	-2.91	154320.0	3067904.65	153
2016-01-13	20.4	20.6	20.25	20.25	0.05	0.25	48740.0	992584.15	44
2016-01-12	20.7	20.7	20.0	20.2	-0.6	-2.88	277401.0	5634455.25	194
2016-01-11	20.4	21.0	20.4	20.8	0.29	1.41	95167.0	1970314.1	103
2016-01-10	20.8	21.1	20.4	20.51	-0.48	-2.29	73147.0	1515121.6	83
2016-01-07	21.2	21.7	20.65	20.99	-0.87	-3.98	168082.0	3542752.25	155
2016-01-06	22.5	22.9	21.7	21.86	-0.73	-3.23	177050.0	3913912.5	126
2016-01-05	22.55	23.1	22.2	22.59	-0.31	-1.35	146975.0	3326341.2	124
2016-01-04	23.2	23.75	22.75	22.9	-0.62	-2.64	121657.0	2838974.15	129
2016-01-03	23.5	23.65	23.35	23.52	0.07	0.3	159887.0	3757984.6	134
2015-12-31	22.75	23.7	22.75	23.45	0.57	2.49	144086.0	3359305.25	139
2015-12-30	22.7	23.2	22.7	22.88	0.13	0.57	103821.0	2389636.7	92
2015-12-29	21.2	22.8	21.2	22.75	-0.17	-0.74	80736.0	1809732.55	94
2015-12-28	23.0	23.0	22.55	22.92	0.14	0.61	123201.0	2817548.8	103
2015-12-27	22.25	22.85	22.25	22.78	0.21	0.93	147756.0	3342911.6	89
2015-12-24	22.7	22.75	22.45	22.57	-0.06	-0.27	486590.0	10986515.9	234
2015-12-23	23.0	23.1	22.55	22.63	0.18	0.8	570672.0	13017553.6	401
2015-12-22	22.4	22.75	22.2	22.45	0.3	1.35	262282.0	5895368.7	227
2015-12-21	21.5	22.45	21.4	22.15	0.86	4.04	461631.0	10075276.35	411
2015-12-20	21.0	21.5	21.0	21.29	-0.04	-0.19	255083.0	5427463.8	239
2015-12-17	21.2	21.5	21.2	21.33	0.19	0.9	297305.0	6357901.95	247
2015-12-16	21.25	21.4	21.1	21.14	0.15	0.71	506752.0	10758028.7	402
2015-12-15	20.6	21.4	20.5	20.99	0.55	2.69	569391.0	11970103.0	400
2015-12-14	20.25	21.0	20.15	20.44	0.21	1.04	491155.0	10148295.25	394
2015-12-13	19.55	20.4	19.55	20.23	-0.42	-2.03	321519.0	6450014.25	294
2015-12-10	20.3	21.2	20.15	20.65	0.51	2.53	916066.0	18989815.85	728
2015-12-09	19.5	20.3	19.5	20.14	0.69	3.55	659790.0	13185550.1	421
2015-12-08	19.6	19.85	19.35	19.45	-0.6	-2.99	261215.0	5117131.15	288
2015-12-07	20.6	20.6	20.0	20.05	-0.56	-2.72	282590.0	5740102.8	261
2015-12-06	20.55	20.75	20.5	20.61	-0.11	-0.53	219180.0	4519063.95	193
2015-12-03	21.0	21.0	20.7	20.72	-0.45	-2.13	292061.0	6094041.2	247
2015-12-02	21.1	21.4	21.0	21.17	-0.08	-0.38	783938.0	16640944.45	545
2015-12-01	20.6	21.45	20.55	21.25	0.65	3.16	548315.0	11506756.95	374
2015-11-30	20.6	20.65	20.5	20.6	0.06	0.29	168853.0	3476561.3	186
2015-11-29	20.6	20.75	20.55	20.54	-0.06	-0.29	137499.0	2836444.95	121
2015-11-26	20.6	20.95	20.6	20.6	-0.01	-0.05	254473.0	5277827.7	229
2015-11-25	20.7	20.75	20.6	20.61	-0.13	-0.63	137843.0	2851277.25	157
2015-11-24	20.55	21.1	20.55	20.74	-0.09	-0.43	193611.0	4043909.45	207
2015-11-23	21.3	21.3	20.75	20.83	-0.36	-1.7	387077.0	8141924.0	331
2015-11-22	21.0	21.55	20.9	21.19	0.48	2.32	1252787.0	26695894.35	824
2015-11-19	20.6	20.8	20.5	20.71	0.25	1.22	278759.0	5769491.0	234
2015-11-18	20.3	20.6	20.3	20.46	-0.03	-0.15	202938.0	4146291.15	184
2015-11-17	20.6	20.6	20.35	20.49	0.07	0.34	277810.0	5690298.15	220
2015-11-16	20.4	20.7	20.3	20.42	0.39	1.95	772754.0	15845152.35	534
2015-11-15	20.0	21.1	19.9	20.03	-0.81	-3.89	1801119.0	37030852.05	1146
2015-11-12	20.7	21.2	20.65	20.84	0.13	0.63	342346.0	7167689.2	287
2015-11-11	21.95	21.95	20.65	20.71	0.17	0.83	354434.0	7455592.25	321
2015-11-10	20.45	21.25	20.35	20.54	0.08	0.39	354345.0	7329304.75	356
2015-11-09	20.35	20.5	20.3	20.46	0.15	0.74	166903.0	3410054.25	154
2015-11-08	19.7	20.45	19.6	20.31	0.32	1.6	362035.0	7259338.8	247
2015-11-05	20.2	20.5	19.9	19.99	-0.32	-1.58	293810.0	5926967.6	262
2015-11-04	20.1	20.4	19.75	20.31	0.47	2.37	236699.0	4770415.35	202
2015-11-03	20.45	20.6	19.8	19.84	-0.39	-1.93	210021.0	4236947.4	252
2015-11-02	20.0	20.65	19.95	20.23	0.36	1.81	223586.0	4542330.25	259
2015-11-01	20.1	20.1	19.55	19.87	-0.28	-1.39	127853.0	2531205.45	188
2015-10-29	20.3	20.95	19.95	20.15	0.41	2.08	585906.0	11941275.1	575
2015-10-28	19.5	19.9	19.25	19.74	0.01	0.05	311974.0	6142593.65	280
2015-10-27	20.65	20.85	19.2	19.73	-0.94	-4.55	226485.0	4622528.05	224
2015-10-26	20.3	20.75	20.05	20.67	0.31	1.52	208002.0	4240341.15	239
2015-10-25	20.95	20.95	20.35	20.36	-0.39	-1.88	201801.0	4166483.65	216
2015-10-22	21.15	21.45	20.3	20.75	-0.43	-2.03	302317.0	6243031.1	266
2015-10-21	21.35	21.7	21.1	21.18	-0.69	-3.16	198954.0	4244082.55	182
2015-10-20	22.3	22.4	21.85	21.87	-0.57	-2.54	414247.0	9172487.15	324
2015-10-19	22.7	22.75	22.4	22.44	-0.37	-1.62	148683.0	3356148.0	158
2015-10-18	22.9	23.1	22.55	22.81	-0.67	-2.85	760342.0	17332460.2	416
2015-10-15	23.65	23.7	23.3	23.48	-0.01	-0.04	166224.0	3914680.9	172
2015-10-14	23.55	23.65	23.4	23.49	-0.11	-0.47	104990.0	2471578.95	111
2015-10-13	23.75	23.9	23.55	23.6	-0.26	-1.09	102749.0	2438298.2	115
2015-10-12	24.6	24.6	23.8	23.86	-0.44	-1.81	314786.0	7585678.7	319
2015-10-11	23.2	24.45	23.2	24.3	1.33	5.79	662538.0	15817012.3	331
2015-10-08	22.6	23.1	22.45	22.97	0.37	1.64	204454.0	4674941.0	157
2015-10-07	22.15	22.75	22.15	22.6	0.56	2.54	176851.0	3976105.2	139
2015-10-06	22.0	22.2	21.9	22.04	0.14	0.64	178847.0	3943725.25	140
2015-10-05	21.8	22.15	21.8	21.9	0.19	0.88	212323.0	4670785.45	163
2015-10-04	21.6	21.8	21.45	21.71	0.2	0.93	306197.0	6601334.85	156
2015-10-01	21.7	21.8	21.5	21.51	-0.09	-0.42	125004.0	2709811.0	97
2015-09-30	21.75	21.85	21.55	21.6	0.03	0.14	132809.0	2884225.8	122
2015-09-29	21.1	21.8	21.1	21.57	-0.17	-0.78	267689.0	5744275.4	186
2015-09-21	21.65	21.75	21.3	21.74	0.35	1.64	81226.0	1758226.4	91
2015-09-20	21.5	21.7	21.0	21.39	-0.55	-2.51	141333.0	3033692.75	185
2015-09-17	22.35	22.35	21.85	21.94	-0.19	-0.86	248697.0	5480406.9	200
2015-09-16	22.1	22.35	22.0	22.13	0.13	0.59	229085.0	5078815.0	195
2015-09-15	22.0	22.4	21.5	22.0	-0.17	-0.77	662932.0	14420995.2	408
2015-09-14	22.55	22.8	22.1	22.17	-0.55	-2.42	149391.0	3352563.3	165
2015-09-13	23.1	23.3	22.6	22.72	-0.15	-0.66	431070.0	9914629.95	347
2015-09-10	23.0	23.0	22.5	22.87	-0.21	-0.91	298320.0	6803576.05	294
2015-09-09	22.0	23.35	21.95	23.08	1.22	5.58	1388873.0	31270739.25	680
2015-09-08	20.9	22.1	20.6	21.86	1.01	4.84	786009.0	16729581.2	596
2015-09-07	20.6	21.5	20.6	20.85	0.39	1.91	576265.0	12116220.05	450
2015-09-06	20.1	20.6	20.1	20.46	0.05	0.24	110995.0	2267243.5	141
2015-09-03	20.9	21.0	20.3	20.41	-0.12	-0.58	386452.0	7979226.8	346
2015-09-02	20.2	20.6	20.0	20.53	-0.07	-0.34	448227.0	9103298.15	377
2015-09-01	21.3	21.3	20.55	20.6	-0.5	-2.37	308454.0	6450693.5	392
2015-08-31	21.2	21.35	20.75	21.1	-0.3	-1.4	389049.0	8184987.7	436
2015-08-30	23.05	23.4	21.25	21.4	-0.65	-2.95	1770843.0	39318075.4	1164
2015-08-27	20.85	22.05	20.75	22.05	1.98	9.87	1242460.0	26841351.45	646
2015-08-26	20.1	20.7	20.0	20.07	-0.77	-3.69	525662.0	10675956.4	473
2015-08-25	19.6	20.95	19.3	20.84	1.49	7.7	1316843.0	26748837.4	770
2015-08-24	20.45	20.75	19.0	19.35	-1.1	-5.38	1004581.0	19808538.0	730
2015-08-23	20.45	21.35	20.45	20.45	-2.23	-9.83	2854958.0	59052878.85	1326
2015-08-20	21.8	22.95	20.5	22.68	0.61	2.76	1584350.0	34283715.0	955
2015-08-19	23.5	23.65	21.7	22.07	-1.42	-6.05	709844.0	16165491.75	562
2015-08-18	25.2	25.3	23.05	23.49	-2.09	-8.17	1994509.0	46708163.0	786
2015-08-17	26.0	26.4	25.1	25.58	-0.74	-2.81	475865.0	12244775.8	315
2015-08-16	27.3	27.3	26.0	26.32	-0.89	-3.27	453799.0	12143579.3	251
2015-08-13	27.7	27.7	27.1	27.21	-0.25	-0.91	85518.0	2345154.0	83
2015-08-12	27.3	27.7	27.0	27.46	-0.37	-1.33	234168.0	6421841.6	149
2015-08-11	28.1	28.2	27.5	27.83	-0.19	-0.68	267441.0	7478179.4	167
2015-08-10	27.1	28.3	27.1	28.02	0.83	3.05	474825.0	13197274.2	226
2015-08-09	26.8	27.4	26.8	27.19	-0.26	-0.95	146788.0	4003457.5	131
2015-08-06	27.9	27.9	26.7	27.45	-0.4	-1.44	409893.0	11150489.1	246
2015-08-05	27.5	28.0	27.2	27.85	0.49	1.79	284107.0	7839273.3	164
2015-08-04	26.8	27.5	26.8	27.36	0.33	1.22	219675.0	5963925.5	162
2015-08-03	27.0	27.2	26.6	27.03	0.02	0.07	512417.0	13782252.1	176
2015-08-02	27.9	27.9	26.7	27.01	-0.98	-3.5	477185.0	12985579.0	294
2015-07-30	27.8	28.2	27.7	27.99	0.39	1.41	332582.0	9275974.1	156
2015-07-29	27.9	28.0	27.6	27.6	-0.1	-0.36	174720.0	4860364.9	115
2015-07-28	27.7	27.9	27.6	27.7	-0.13	-0.47	261243.0	7250024.9	168
2015-07-27	28.3	28.4	27.7	27.83	-0.76	-2.66	245444.0	6896149.6	204
2015-07-26	28.6	28.7	28.4	28.59	0.09	0.32	199380.0	5683659.9	124
2015-07-23	28.6	28.6	28.4	28.5	-0.1	-0.35	315315.0	8989576.2	151
2015-07-22	28.8	28.9	28.6	28.6	-0.02	-0.07	237629.0	6820146.5	169
2015-07-15	28.6	28.8	28.5	28.62	0.02	0.07	376372.0	10786861.6	242
2015-07-14	28.9	28.9	28.5	28.6	-0.24	-0.83	421649.0	12088687.4	264
2015-07-13	29.0	29.0	28.7	28.84	-0.06	-0.21	270668.0	7797596.9	141
2015-07-12	28.8	29.1	28.7	28.9	0.21	0.73	315245.0	9114542.3	194
2015-07-09	28.5	29.0	28.5	28.69	0.36	1.27	458709.0	13167485.5	249
2015-07-08	28.3	28.5	28.1	28.33	-0.04	-0.14	299544.0	8479496.2	232
2015-07-07	28.8	28.9	28.2	28.37	-0.48	-1.66	995608.0	28418195.7	651
2015-07-06	28.5	29.2	28.5	28.85	0.03	0.1	714176.0	20560346.8	329
2015-07-05	28.5	28.9	28.4	28.82	0.07	0.24	404652.0	11592173.8	210
2015-07-02	28.5	29.0	28.2	28.75	0.27	0.95	747339.0	21397890.3	396
2015-07-01	28.3	28.5	28.0	28.48	0.18	0.64	478023.0	13521494.4	263
2015-06-30	28.0	28.4	27.2	28.3	-0.21	-0.74	1208692.0	33662768.5	736
2015-06-29	29.0	29.0	28.0	28.51	-0.88	-2.99	958418.0	27144309.4	616
2015-06-28	29.8	30.0	29.2	29.39	-0.41	-1.38	1043682.0	30990224.9	533
2015-06-25	30.0	30.2	29.8	29.8	-0.06	-0.2	722651.0	21641465.3	486
2015-06-24	29.7	30.2	29.4	29.86	0.25	0.84	1707518.0	50990463.3	988
2015-06-23	29.6	30.2	29.3	29.61	0.24	0.82	2472314.0	73749207.1	1331
2015-06-22	28.5	29.5	28.5	29.37	0.56	1.94	1419254.0	41101910.0	694
2015-06-21	28.9	29.6	28.4	28.81	-0.11	-0.38	2237686.0	65033269.6	1136
2015-06-18	28.8	29.3	28.7	28.92	0.19	0.66	843055.0	24467544.1	587
2015-06-17	28.5	29.1	28.3	28.73	0.25	0.88	1618445.0	46668755.6	869
2015-06-16	28.6	28.7	28.4	28.48	-0.2	-0.7	399995.0	11417796.5	255
2015-06-15	29.3	29.3	28.6	28.68	-0.47	-1.61	621009.0	17924563.8	319
2015-06-14	28.3	29.3	28.3	29.15	1.01	3.59	1333603.0	38478334.9	528
2015-06-11	28.3	28.8	28.1	28.14	0.01	0.04	1392403.0	39639227.8	685
2015-06-10	28.2	28.4	28.1	28.13	-0.04	-0.14	569702.0	16111934.7	303
2015-06-09	28.3	28.4	27.8	28.17	-0.19	-0.67	595041.0	16722444.6	510
2015-06-08	28.6	29.0	28.3	28.36	0.0	0.0	967126.0	27691369.6	547
2015-06-07	28.7	28.7	28.2	28.36	-0.41	-1.43	363917.0	10353599.6	250
2015-06-04	28.7	28.9	28.4	28.77	0.07	0.24	661408.0	18911056.7	342
2015-06-03	28.9	29.0	28.7	28.7	-0.12	-0.42	426241.0	12306266.5	264
2015-06-02	28.8	28.9	28.5	28.82	0.14	0.49	518515.0	14886579.9	302
2015-06-01	28.6	28.8	28.4	28.68	0.07	0.24	436462.0	12468631.7	326
2015-05-31	29.2	29.2	28.5	28.61	-0.48	-1.65	794799.0	22993714.8	430
2015-05-28	28.8	29.2	28.8	29.09	0.2	0.69	804443.0	23328156.1	442
2015-05-27	29.1	29.2	28.8	28.89	-0.22	-0.76	705422.0	20454716.2	398
2015-05-26	29.3	29.4	29.0	29.11	-0.13	-0.44	984007.0	28776583.6	458
2015-05-25	29.2	29.3	29.1	29.24	0.0	0.0	630077.0	18399034.5	388
2015-05-24	29.1	29.4	29.0	29.24	0.18	0.62	1758776.0	51344603.2	830
2015-05-21	28.8	29.3	28.6	29.06	0.25	0.87	1470754.0	42577731.6	617
2015-05-20	29.1	29.3	28.8	28.81	-0.44	-1.5	605371.0	17543357.4	424
2015-05-19	28.7	29.3	28.7	29.25	0.51	1.77	1391878.0	40545638.7	815
2015-05-18	28.8	28.9	28.6	28.74	0.05	0.17	546450.0	15681468.9	390
2015-05-17	28.9	29.1	28.6	28.69	0.04	0.14	881269.0	25454907.7	441
2015-05-14	28.7	29.0	28.5	28.65	0.0	0.0	677402.0	19436378.1	330
2015-05-13	28.8	28.9	28.5	28.65	-0.15	-0.52	483665.0	13856711.1	289
2015-05-12	28.5	28.9	28.4	28.8	0.32	1.12	518010.0	14859574.5	345
2015-05-11	29.3	29.5	28.3	28.48	-0.92	-3.13	1763927.0	51195157.2	965
2015-05-10	28.7	29.5	28.3	29.4	1.04	3.67	1762774.0	51189474.8	667
2015-05-07	28.6	28.6	28.1	28.36	-0.24	-0.84	418470.0	11876531.5	291
2015-05-06	28.6	28.8	28.3	28.6	-0.1	-0.35	995898.0	28514474.1	435
2015-05-05	28.9	29.4	28.6	28.7	-0.26	-0.9	1933450.0	56039183.4	882
2015-05-04	28.5	29.3	28.5	28.96	0.5	1.76	1110772.0	32131389.8	443
2015-05-03	28.7	28.9	28.4	28.46	-0.12	-0.42	1219619.0	34940784.2	475
2015-04-30	29.0	29.1	28.5	28.58	-0.25	-0.87	964489.0	27750889.8	419
2015-04-29	29.1	29.4	28.5	28.83	-0.07	-0.24	1149997.0	33166782.1	504
2015-04-28	28.8	29.3	28.5	28.9	0.08	0.28	1195503.0	34640644.6	575
2015-04-27	28.5	29.2	28.2	28.82	0.47	1.66	1841288.0	52956453.9	795
2015-04-26	28.4	28.7	28.2	28.35	0.2	0.71	1279808.0	36365963.8	564
2015-04-23	28.2	28.2	27.6	28.15	0.04	0.14	569675.0	15960145.1	300
2015-04-22	28.5	28.6	27.9	28.11	0.08	0.29	1767713.0	49848827.5	626
2015-04-21	27.8	28.5	27.6	28.03	0.88	3.24	2930327.0	82274041.8	899
2015-04-20	27.5	27.7	27.0	27.15	-0.25	-0.91	1019218.0	27710822.0	433
2015-04-19	27.0	27.8	27.0	27.4	0.83	3.12	976537.0	26730509.9	510
2015-04-16	26.6	26.8	26.4	26.57	0.28	1.07	645300.0	17143567.5	358
2015-04-15	26.2	26.7	26.1	26.29	0.48	1.86	756184.0	19963424.1	383
2015-04-14	25.9	26.5	25.8	25.81	-0.2	-0.77	534433.0	13924849.5	315
2015-04-13	25.8	26.3	25.8	26.01	0.03	0.12	438349.0	11430238.6	280
2015-04-12	25.9	26.7	25.8	25.98	0.27	1.05	1194844.0	31386886.4	813
2015-04-09	25.4	26.1	25.3	25.71	0.21	0.82	526740.0	13590435.3	350
2015-04-08	25.4	26.3	25.2	25.5	0.35	1.39	1433739.0	37114451.2	827
2015-04-07	24.3	25.4	24.25	25.15	1.01	4.18	800864.0	19847397.95	476
2015-04-06	24.3	24.55	24.0	24.14	-0.17	-0.7	975358.0	23592950.75	618
2015-04-05	25.2	25.3	24.0	24.31	-1.02	-4.03	645509.0	15855214.2	593
2015-04-02	26.0	26.4	25.0	25.33	-1.64	-6.08	698069.0	17987393.7	724
2015-04-01	27.1	27.5	26.7	26.97	-0.06	-0.22	400822.0	10820904.7	373
2015-03-31	27.3	27.7	26.2	27.03	-0.52	-1.89	433381.0	11756737.6	409
2015-03-30	27.5	28.3	27.2	27.55	0.14	0.51	749909.0	20917404.5	438
2015-03-29	26.8	27.6	26.5	27.41	1.15	4.38	666273.0	18167541.1	357
2015-03-26	25.1	26.6	25.1	26.26	-0.28	-1.06	683180.0	17823238.1	435
2015-03-25	28.7	28.7	26.1	26.54	-2.13	-7.43	1105935.0	30206710.3	591
2015-03-24	29.0	29.2	28.5	28.67	-0.53	-1.82	805901.0	23213371.1	373
2015-03-23	29.3	29.7	28.6	29.2	0.02	0.07	1085490.0	31773686.8	613
2015-03-22	28.3	29.3	28.1	29.18	1.26	4.51	1441004.0	41523213.7	832
2015-03-19	28.3	28.6	27.8	27.92	0.13	0.47	709702.0	19971577.0	385
2015-03-18	27.7	27.9	26.5	27.79	-0.18	-0.64	642752.0	17618632.9	528
2015-03-17	28.5	28.8	27.8	27.97	-0.38	-1.34	923808.0	26020409.4	500
2015-03-16	29.9	30.0	27.3	28.35	-1.64	-5.47	1381601.0	39808168.9	763
2015-03-15	29.8	30.3	29.7	29.99	-0.02	-0.07	770633.0	23135043.8	388
2015-03-12	30.3	30.5	30.0	30.01	-0.18	-0.6	1211846.0	36613989.5	454
2015-03-11	30.3	30.6	29.8	30.19	-0.24	-0.79	1853417.0	55866742.9	953
2015-03-10	29.4	30.6	29.3	30.43	0.96	3.26	4046376.0	121304268.9	1734
2015-03-09	29.5	29.8	29.2	29.47	0.02	0.07	862869.0	25458566.3	530
2015-03-08	29.0	29.8	28.8	29.45	0.38	1.31	1343469.0	39518588.4	855
2015-03-05	28.7	29.1	28.4	29.07	0.44	1.54	891018.0	25737907.4	412
2015-03-04	28.9	28.9	28.5	28.63	-0.18	-0.62	704811.0	20240265.0	420
2015-03-03	27.9	29.0	27.9	28.81	0.95	3.41	1955057.0	55658404.0	1082
2015-03-02	27.8	27.9	27.5	27.86	0.07	0.25	554075.0	15368713.3	323
2015-03-01	27.9	28.0	27.7	27.79	0.08	0.29	363085.0	10103452.7	187
2015-02-26	28.0	28.2	27.7	27.71	-0.23	-0.82	334071.0	9315047.9	187
2015-02-25	27.8	28.0	27.7	27.94	0.05	0.18	187567.0	5227851.8	148
2015-02-24	27.6	27.9	27.5	27.89	0.23	0.83	285981.0	7921142.9	165
2015-02-23	27.9	28.0	27.6	27.66	-0.29	-1.04	268278.0	7458337.8	171
2015-02-22	28.2	28.4	27.8	27.95	-0.16	-0.57	474955.0	13356021.0	347
2015-02-19	27.5	28.3	27.5	28.11	0.3	1.08	354074.0	9866832.4	260
2015-02-18	28.0	28.1	27.3	27.81	-0.23	-0.82	1093701.0	30313248.7	563
2015-02-17	28.6	28.8	27.8	28.04	-0.66	-2.3	1128149.0	32078630.5	520
2015-02-16	29.1	29.2	28.6	28.7	-0.26	-0.9	843474.0	24373667.9	426
2015-02-15	28.7	29.0	28.6	28.96	0.65	2.3	828462.0	23918580.2	485
2015-02-12	28.1	28.7	28.1	28.31	0.07	0.25	846296.0	24058054.2	463
2015-02-11	28.7	28.9	28.1	28.24	-0.49	-1.71	1340327.0	38288753.2	636
2015-02-10	28.8	29.2	28.6	28.73	0.01	0.03	2159482.0	62514632.6	975
2015-02-09	28.9	29.1	28.5	28.72	-0.09	-0.31	973182.0	27955399.7	504
2015-02-08	29.0	29.0	28.6	28.81	0.12	0.42	960579.0	27734433.7	531
2015-02-05	28.5	29.3	28.5	28.69	-0.27	-0.93	821530.0	23777374.3	468
2015-02-04	29.4	29.8	28.9	28.96	-0.34	-1.16	890356.0	26085240.1	620
2015-02-03	29.2	30.1	28.9	29.3	0.65	2.27	2938048.0	86770799.2	1267
2015-02-02	27.7	28.8	27.6	28.65	0.8	2.87	1097889.0	31111614.0	512
2015-02-01	28.0	28.2	27.7	27.85	0.86	3.19	1063887.0	29749487.1	499
2015-01-29	26.9	27.1	26.5	26.99	-0.01	-0.04	962303.0	25860856.5	426
2015-01-28	26.2	27.1	26.2	27.0	0.93	3.57	2443432.0	65564802.9	685
2015-01-27	26.1	26.7	26.0	26.07	0.08	0.31	1580221.0	41446314.7	667
2015-01-26	25.6	26.7	25.6	25.99	0.69	2.73	1027427.0	26789448.2	512
2015-01-22	25.1	25.6	25.1	25.3	0.02	0.08	410533.0	10437769.3	231
2015-01-21	25.8	25.8	25.0	25.28	-0.27	-1.06	1021515.0	25984462.2	509
2015-01-20	24.9	25.8	24.9	25.55	0.67	2.69	903872.0	22971477.0	489
2015-01-19	25.2	25.5	24.85	24.88	-0.23	-0.92	436981.0	10978929.1	316
2015-01-18	24.3	25.2	24.3	25.11	0.72	2.95	750234.0	18585999.85	373
2015-01-15	24.85	25.0	24.3	24.39	-0.38	-1.53	703251.0	17402368.9	392
2015-01-14	24.8	25.1	24.6	24.77	0.19	0.77	630630.0	15650864.65	404
2015-01-13	24.3	24.7	24.05	24.58	-0.13	-0.53	507976.0	12448855.2	347
2015-01-12	24.45	25.0	24.4	24.71	0.22	0.9	773901.0	19119469.4	462
2015-01-11	24.3	24.55	24.15	24.49	0.18	0.74	531959.0	12980171.3	385
2015-01-08	24.55	24.8	24.3	24.31	0.04	0.16	864238.0	21228819.95	559
2015-01-07	24.1	24.65	23.8	24.27	0.09	0.37	1886468.0	45702804.3	1062
2015-01-06	22.5	24.3	22.5	24.18	0.28	1.17	463394.0	10833494.7	370
2015-01-05	23.8	24.5	23.8	23.9	-0.63	-2.57	312938.0	7556219.1	323
2015-01-04	24.5	24.8	24.15	24.53	-0.15	-0.61	313864.0	7723362.6	294
2015-01-01	24.0	24.95	23.6	24.68	1.03	4.36	812276.0	19809670.8	603
2014-12-31	24.95	25.1	22.35	23.65	-1.0	-4.06	1665733.0	39668157.8	856
2014-12-30	25.3	25.5	24.55	24.65	-1.61	-6.13	1337885.0	33395047.9	838
2014-12-29	26.7	27.2	26.2	26.26	-0.22	-0.83	905120.0	24188968.4	517
2014-12-28	25.2	26.6	25.1	26.48	1.48	5.92	1494248.0	38716967.6	574
2014-12-25	24.8	25.4	24.6	25.0	0.02	0.08	873541.0	21833821.9	624
2014-12-24	25.1	26.0	24.9	24.98	0.1	0.4	2117801.0	53752050.5	1099
2014-12-23	24.9	25.4	24.7	24.88	-0.34	-1.35	912123.0	22841328.2	483
2014-12-22	25.0	26.1	24.4	25.22	0.38	1.53	1536975.0	38749310.25	803
2014-12-21	25.7	25.7	23.05	24.84	0.72	2.99	1658402.0	40595386.45	693
2014-12-18	23.0	24.2	22.7	24.12	2.08	9.44	901711.0	21495291.4	457
2014-12-17	20.6	22.1	19.7	22.04	1.94	9.65	560191.0	11757575.35	425
2014-12-16	20.7	21.3	19.9	20.1	-1.98	-8.97	709695.0	14590248.3	498
2014-12-15	24.6	24.85	21.95	22.08	-2.21	-9.1	756078.0	17823333.9	498
2014-12-14	24.4	24.95	24.0	24.29	-1.28	-5.01	733280.0	17984309.55	365
2014-12-11	24.9	25.8	24.15	25.57	-0.01	-0.04	1046125.0	26003942.3	536
2014-12-10	26.7	26.8	25.3	25.58	-1.01	-3.8	919018.0	23661964.9	455
2014-12-09	25.9	26.9	25.5	26.59	-0.01	-0.04	958579.0	25018861.6	368
2014-12-08	26.8	27.7	26.4	26.6	-0.49	-1.81	818211.0	22103686.4	461
2014-12-07	26.3	27.3	26.3	27.09	0.67	2.54	607520.0	16259836.5	426
2014-12-04	26.0	26.6	26.0	26.42	0.54	2.09	612748.0	16124995.6	362
2014-12-03	25.3	26.1	25.3	25.88	0.35	1.37	642129.0	16494736.3	403
2014-12-02	26.0	26.3	25.5	25.53	-0.05	-0.2	723290.0	18728337.0	463
2014-12-01	25.2	25.8	25.2	25.58	0.16	0.63	1362264.0	34720395.5	780
2014-11-30	26.0	26.6	25.1	25.42	-1.79	-6.58	973472.0	25014900.1	597
2014-11-27	27.0	27.5	26.6	27.21	-0.21	-0.77	1046821.0	28369331.0	613
2014-11-26	28.0	28.0	27.0	27.42	-0.7	-2.49	524442.0	14407962.1	416
2014-11-25	28.5	28.5	27.8	28.12	-0.64	-2.23	759149.0	21379307.6	479
2014-11-24	29.2	29.2	28.6	28.76	-0.37	-1.27	541374.0	15660235.1	299
2014-11-23	28.8	29.4	28.8	29.13	0.65	2.28	851897.0	24741986.6	407
2014-11-20	28.4	28.9	28.3	28.48	0.19	0.67	502133.0	14338904.2	302
2014-11-19	28.2	28.7	28.0	28.29	0.2	0.71	727985.0	20586891.5	509
2014-11-18	27.8	28.2	27.8	28.09	0.21	0.75	678173.0	19004534.2	469
2014-11-17	29.4	29.4	27.8	27.88	-1.42	-4.85	1051896.0	29730682.9	764
2014-11-16	29.8	29.9	29.2	29.3	-0.67	-2.24	366979.0	10836052.7	417
2014-11-13	29.7	30.6	29.5	29.97	0.27	0.91	1260952.0	38045588.1	672
2014-11-12	29.5	29.9	29.5	29.7	0.19	0.64	336907.0	10026427.9	274
2014-11-11	29.9	30.1	29.4	29.51	-0.74	-2.45	615825.0	18357060.0	402
2014-11-10	30.1	30.4	29.6	30.25	0.32	1.07	737242.0	22124835.5	524
2014-11-09	29.3	30.1	29.0	29.93	0.73	2.5	680440.0	20042716.3	481
2014-11-06	28.8	29.5	28.5	29.2	0.47	1.64	465778.0	13533425.6	367
2014-11-05	29.0	29.2	27.8	28.73	-0.33	-1.14	856067.0	24268521.6	724
2014-11-04	29.8	30.2	28.9	29.06	-1.14	-3.77	1033297.0	30596538.2	692
2014-11-03	29.9	30.7	29.8	30.2	0.27	0.9	778610.0	23570685.2	449
2014-11-02	29.7	30.1	29.7	29.93	0.53	1.8	683719.0	20420658.6	495
2014-10-30	29.8	30.0	29.1	29.4	-0.6	-2.0	981565.0	28939945.7	741
2014-10-29	31.5	31.5	29.8	30.0	-1.86	-5.84	2374328.0	72946805.8	1484
2014-10-28	31.6	32.1	31.0	31.86	0.2	0.63	746599.0	23578777.6	398
2014-10-27	32.0	32.3	31.1	31.66	-0.39	-1.22	1060505.0	33705848.2	584
2014-10-26	31.6	32.4	31.6	32.05	0.49	1.55	728437.0	23386841.7	397
2014-10-23	30.9	31.7	30.9	31.56	-0.26	-0.82	761481.0	23878883.7	647
2014-10-22	31.3	32.4	30.0	31.82	0.74	2.38	2528768.0	79405729.8	1587
2014-10-21	29.9	31.3	29.9	31.08	1.17	3.91	1280735.0	39300859.8	662
2014-10-20	30.2	30.2	29.3	29.91	-0.11	-0.37	757998.0	22588966.2	501
2014-10-19	30.4	30.5	29.2	30.02	0.98	3.37	731517.0	21863254.8	488
2014-10-16	30.6	31.0	28.2	29.04	-2.23	-7.13	1795818.0	52250517.2	915
2014-10-15	31.8	32.2	31.2	31.27	-0.93	-2.89	873263.0	27582083.7	550
2014-10-14	32.5	32.6	31.3	32.2	-0.98	-2.95	1604995.0	51396270.0	710
2014-10-13	32.0	33.3	31.1	33.18	1.27	3.98	777460.0	25159691.7	498
2014-10-12	34.0	34.8	31.7	31.91	-3.28	-9.32	1426729.0	47045059.6	822
2014-10-02	34.5	35.3	34.3	35.19	0.24	0.69	545197.0	19081787.2	343
2014-10-01	35.1	35.4	34.7	34.95	-0.27	-0.77	671640.0	23520405.4	378
2014-09-30	35.4	35.7	35.0	35.22	0.0	0.0	998682.0	35233592.4	483
2014-09-29	34.5	35.5	34.3	35.22	1.25	3.68	1810785.0	62925088.4	676
2014-09-28	34.2	34.6	33.7	33.97	0.14	0.41	950406.0	32481084.4	482
2014-09-25	33.9	34.5	33.6	33.83	0.18	0.53	584022.0	19795138.6	332
2014-09-24	34.0	34.0	32.9	33.65	-0.5	-1.46	663895.0	22190109.6	478
2014-09-22	34.3	34.5	33.5	34.15	-0.32	-0.93	692769.0	23552430.5	414
2014-09-21	34.9	35.0	34.4	34.47	-0.28	-0.81	313677.0	10899253.6	230
2014-09-18	35.0	35.1	34.7	34.75	-0.25	-0.71	233278.0	8134859.7	184
2014-09-17	34.9	35.2	34.8	35.0	0.14	0.4	313429.0	10975313.3	214
2014-09-16	34.4	35.0	34.3	34.86	0.49	1.43	599933.0	20862961.0	352
2014-09-15	34.8	35.0	33.9	34.37	-0.42	-1.21	706151.0	24383339.2	626
2014-09-14	35.0	35.3	34.7	34.79	-0.35	-1.0	528908.0	18578268.1	343
2014-09-11	35.2	35.6	35.0	35.14	0.07	0.2	1193776.0	42164911.8	610
2014-09-10	35.3	35.5	34.9	35.07	-0.3	-0.85	742459.0	26044850.3	546
2014-09-09	35.4	35.6	35.2	35.37	-0.32	-0.9	1146550.0	40582819.2	561
2014-09-08	35.7	35.8	35.5	35.69	-0.03	-0.08	404110.0	14373120.4	280
2014-09-07	35.6	35.9	35.5	35.72	0.12	0.34	577281.0	20620059.9	320
2014-09-04	35.5	35.7	35.3	35.6	0.06	0.17	453782.0	16119019.4	290
2014-09-03	35.6	35.8	35.4	35.54	-0.16	-0.45	681177.0	24232220.4	419
2014-09-02	35.8	35.8	35.5	35.7	-0.12	-0.34	396323.0	14146315.5	290
2014-09-01	36.1	36.1	35.6	35.82	-0.19	-0.53	578622.0	20741303.9	453
2014-08-31	36.4	36.4	35.8	36.01	-0.07	-0.19	1031028.0	37266855.5	696
2014-08-28	35.5	36.5	35.2	36.08	0.54	1.52	2618765.0	94351690.2	1483
2014-08-27	35.2	36.0	35.2	35.54	0.7	2.01	4260024.0	151701625.7	2581
2014-08-26	33.2	35.0	33.0	34.84	1.71	5.16	3742002.0	127451128.2	1637
2014-08-25	33.0	33.8	32.1	33.13	0.19	0.58	2839785.0	94287184.6	1557
2014-08-24	32.9	33.1	32.8	32.94	0.1	0.3	757232.0	24955716.8	352
2014-08-21	33.1	33.1	32.8	32.84	-0.17	-0.51	668807.0	22016370.4	384
2014-08-20	33.1	33.5	33.0	33.01	-0.18	-0.54	1223419.0	40640330.8	548
2014-08-19	33.1	33.4	33.1	33.19	0.09	0.27	453528.0	15064017.3	296
2014-08-18	33.2	33.5	32.8	33.1	0.07	0.21	1334608.0	44211954.5	619
2014-08-17	33.2	33.5	33.0	33.03	-0.11	-0.33	763009.0	25345218.6	461
2014-08-14	33.2	33.4	32.9	33.14	0.03	0.09	920447.0	30536661.4	521
2014-08-13	33.5	33.5	33.0	33.11	-0.17	-0.51	844911.0	28004468.2	450
2014-08-12	33.3	33.5	33.2	33.28	-0.13	-0.39	541557.0	18057906.2	279
2014-08-11	33.5	33.8	33.3	33.41	-0.19	-0.57	537482.0	17972429.0	318
2014-08-10	33.6	33.9	33.0	33.6	0.12	0.36	994043.0	33290058.8	447
2014-08-07	32.8	34.2	32.8	33.48	0.65	1.98	2080929.0	69937328.3	841
2014-08-06	32.8	33.1	32.5	32.83	-0.29	-0.88	736957.0	24291142.7	314
2014-08-05	33.0	33.4	32.5	33.12	0.15	0.45	860470.0	28427278.1	493
2014-08-04	32.3	33.2	32.2	32.97	0.7	2.17	1795232.0	58765355.7	737
2014-08-03	32.2	32.3	32.1	32.27	0.07	0.22	379339.0	12220668.9	263
2014-07-24	32.3	32.4	31.9	32.2	0.0	0.0	880851.0	28336958.1	399
2014-07-23	32.5	32.7	32.2	32.2	-0.27	-0.83	910477.0	29522074.7	427
2014-07-22	32.3	32.8	31.9	32.47	0.27	0.84	2133910.0	68997046.0	862
2014-07-21	32.4	32.6	32.1	32.2	0.54	1.71	2488796.0	80429958.2	969
2014-07-20	32.0	32.0	31.3	31.66	-0.37	-1.16	922202.0	29275033.2	530
2014-07-17	31.0	32.2	30.9	32.03	0.92	2.96	2624652.0	83245930.3	1067
2014-07-16	31.0	31.5	30.8	31.11	0.02	0.06	685245.0	21422417.4	342
2014-07-15	31.3	31.3	30.9	31.09	-0.04	-0.13	428957.0	13316963.6	248
2014-07-14	31.0	31.3	30.8	31.13	0.38	1.24	724553.0	22544807.2	386
2014-07-13	30.5	31.0	30.4	30.75	0.43	1.42	1131535.0	34777407.0	620
2014-07-10	30.2	30.4	30.0	30.32	0.22	0.73	619206.0	18691839.4	314
2014-07-09	30.2	30.3	30.0	30.1	-0.13	-0.43	507816.0	15294390.1	267
2014-07-08	30.2	30.4	30.0	30.23	0.02	0.07	435919.0	13165613.2	275
2014-07-07	29.9	30.5	29.7	30.21	0.26	0.87	813562.0	24620322.9	481
2014-07-06	30.0	30.2	29.7	29.95	-0.06	-0.2	527991.0	15799226.2	374
2014-07-03	30.4	30.4	29.9	30.01	-0.37	-1.22	999570.0	30099851.6	650
2014-07-02	30.6	30.7	30.3	30.38	-0.08	-0.26	833760.0	25406678.9	486
2014-07-01	30.5	31.1	30.3	30.46	0.05	0.16	1843632.0	56535752.9	1078
2014-06-30	30.1	30.8	29.9	30.41	0.72	2.43	1991170.0	60514216.9	1403
2014-06-29	28.8	30.0	28.0	29.69	0.29	0.99	1368938.0	39941729.0	671
2014-06-26	29.2	29.6	28.8	29.4	0.36	1.24	1279060.0	37454306.5	614
2014-06-25	29.2	29.5	28.9	29.04	0.15	0.52	1073111.0	31417595.0	678
2014-06-24	28.9	29.1	28.5	28.89	0.1	0.35	1900020.0	54841423.6	1174
2014-06-23	27.9	29.0	27.5	28.79	0.44	1.55	4749711.0	134591471.9	1963
2014-06-22	29.5	29.7	28.1	28.35	-1.07	-3.64	1552980.0	44929681.8	857
2014-06-19	30.0	30.1	29.3	29.42	-0.64	-2.13	918772.0	27293526.0	588
2014-06-18	30.2	30.4	29.8	30.06	0.05	0.17	852758.0	25635045.2	473
2014-06-17	29.0	30.2	28.8	30.01	0.67	2.28	1736520.0	51274589.8	858
2014-06-16	30.7	31.2	29.1	29.34	-1.55	-5.02	1219906.0	37067120.3	803
2014-06-15	31.3	31.4	30.3	30.89	-0.76	-2.4	1050442.0	32426852.7	766
2014-06-12	31.8	32.2	31.3	31.65	-0.29	-0.91	844169.0	26794204.7	539
2014-06-11	32.9	32.9	31.9	31.94	-0.81	-2.47	1223184.0	39391026.0	862
2014-06-10	33.3	33.4	32.4	32.75	-0.64	-1.92	1064152.0	34999055.7	640
2014-06-09	33.3	33.8	33.1	33.39	0.19	0.57	838284.0	28013065.4	422
2014-06-08	33.5	33.9	32.5	33.2	-0.18	-0.54	2142669.0	71634593.5	1034
2014-06-05	33.4	33.6	33.2	33.38	0.08	0.24	827300.0	27627700.5	363
2014-06-04	33.1	33.5	33.0	33.3	0.35	1.06	875526.0	29082376.9	425
2014-06-03	33.1	33.1	32.8	32.95	-0.2	-0.6	689855.0	22736833.1	465
2014-06-02	33.5	33.6	32.9	33.15	-0.33	-0.99	1687112.0	55960567.7	790
2014-06-01	32.8	33.6	32.5	33.48	0.89	2.73	1955754.0	64923616.6	923
2014-05-29	32.5	33.1	32.4	32.59	-0.25	-0.76	1152220.0	37757934.8	730
2014-05-28	32.7	33.1	32.5	32.84	0.32	0.98	1899409.0	62443600.1	1028
2014-05-27	32.2	32.9	32.2	32.52	0.3	0.93	2547321.0	82804875.4	963
2014-05-26	32.2	32.8	32.2	32.22	0.05	0.16	994909.0	32292078.5	528
2014-05-25	31.4	32.5	31.4	32.17	0.36	1.13	2067421.0	66272850.4	879
2014-05-22	31.9	32.0	31.5	31.81	-0.09	-0.28	1347888.0	42782865.0	642
2014-05-21	31.8	32.0	31.4	31.9	0.36	1.14	2366032.0	75169884.2	1109
2014-05-20	30.8	31.8	30.5	31.54	0.8	2.6	2704352.0	84361337.6	1194
2014-05-19	30.8	30.9	30.2	30.74	-0.12	-0.39	2343474.0	71651998.2	990
2014-05-18	31.2	31.4	30.7	30.86	-0.25	-0.8	1788846.0	55358670.2	839
2014-05-15	30.9	31.5	30.9	31.11	0.22	0.71	2014992.0	62779637.2	949
2014-05-14	31.0	31.3	30.3	30.89	-0.07	-0.23	2858821.0	87921082.0	1077
2014-05-13	31.3	31.7	30.8	30.96	-0.24	-0.77	1391815.0	43562068.4	720
2014-05-12	30.3	31.7	30.0	31.2	0.99	3.28	2980974.0	92177853.0	1613
2014-05-11	30.4	30.7	30.0	30.21	-0.15	-0.49	1566684.0	47405115.6	864
2014-05-08	31.1	31.3	30.2	30.36	-0.61	-1.97	2255649.0	68808933.8	1306
2014-05-07	29.7	31.3	29.6	30.97	1.47	4.98	6535729.0	199971334.2	2655
2014-05-06	29.0	29.8	28.8	29.5	0.53	1.83	1805773.0	53221922.1	847
2014-05-05	29.2	29.2	28.3	28.97	-0.2	-0.69	1417901.0	41032019.5	668
2014-05-04	29.7	29.9	29.1	29.17	-0.42	-1.42	1826143.0	53836443.7	883
2014-05-01	29.7	30.5	29.2	29.59	-0.04	-0.13	2903663.0	86781192.7	1514
2014-04-30	28.2	30.5	28.0	29.63	1.51	5.37	9045165.0	268243221.7	3885
2014-04-29	27.6	28.3	27.4	28.12	-0.38	-1.33	3729244.0	103920820.2	1783
2014-04-28	28.1	28.8	27.9	28.5	0.39	1.39	5455139.0	154960037.4	1691
2014-04-27	28.1	28.4	27.9	28.11	-0.13	-0.46	1541178.0	43343555.5	717
2014-04-24	27.9	28.4	27.9	28.24	0.46	1.66	5441463.0	153596881.3	2074
2014-04-23	27.9	28.0	27.5	27.78	-0.04	-0.14	1556729.0	43183242.1	617
2014-04-22	27.2	28.1	27.2	27.82	0.58	2.13	3210592.0	88800138.8	1206
2014-04-21	28.0	28.6	27.0	27.24	0.27	1.0	6584014.0	183595061.1	2353
2014-04-20	27.7	27.9	26.6	26.97	-0.73	-2.64	2825224.0	76444625.7	1053
2014-04-17	27.5	28.1	27.4	27.7	0.15	0.54	1705736.0	47499621.1	719
2014-04-16	27.3	27.9	27.1	27.55	0.48	1.77	1911580.0	52532500.9	786
2014-04-15	26.2	27.4	26.0	27.07	0.99	3.8	3107720.0	83630241.1	1075
2014-04-14	26.0	26.3	25.8	26.08	0.08	0.31	1047585.0	27400088.3	404
2014-04-13	25.3	26.2	25.3	26.0	0.2	0.78	1216936.0	31448677.6	438
2014-04-10	26.1	26.4	25.6	25.8	-0.3	-1.15	1169587.0	30317698.0	465
2014-04-09	26.4	27.1	25.3	26.1	-0.3	-1.14	3030442.0	80392428.9	1191
2014-04-08	25.5	26.7	25.4	26.4	0.9	3.53	4857258.0	127087839.5	1626
2014-04-07	25.4	25.5	25.1	25.5	0.1	0.39	705819.0	17851563.0	374
2014-04-06	25.6	25.6	25.3	25.4	-0.2	-0.78	699703.0	17798881.3	326
2014-04-03	25.6	25.7	25.4	25.6	-0.1	-0.39	1043410.0	26669901.7	422
2014-04-02	25.7	25.8	25.5	25.7	0.1	0.39	1550465.0	39777727.8	523
2014-04-01	25.5	25.9	25.4	25.6	0.1	0.39	1144200.0	29284474.8	482
2014-03-31	25.3	25.6	25.3	25.5	0.2	0.79	1061172.0	27017329.7	405
2014-03-30	25.3	25.6	25.1	25.3	0.0	0.0	888147.0	22514677.8	408
2014-03-27	25.6	25.7	25.0	25.3	-0.4	-1.56	1100297.0	27931100.4	502
2014-03-26	25.9	26.0	25.6	25.7	0.0	0.0	1110386.0	28677523.6	473
2014-03-25	25.4	25.9	25.2	25.7	0.3	1.18	1134210.0	29116531.1	575
2014-03-24	25.4	25.6	25.3	25.4	0.0	0.0	650669.0	16528348.2	340
2014-03-23	25.0	25.5	24.9	25.4	0.4	1.6	1125214.0	28422404.7	463
2014-03-20	25.0	25.1	24.85	25.0	-0.1	-0.4	1103469.0	27554075.15	569
2014-03-19	25.2	25.4	25.0	25.1	-0.2	-0.79	1391939.0	35016076.6	612
2014-03-18	25.2	25.7	24.9	25.3	0.1	0.4	3369207.0	85336919.7	1539
2014-03-17	25.6	26.0	25.0	25.2	-0.3	-1.18	2453098.0	62555762.4	1233
2014-03-16	24.85	25.6	24.75	25.5	0.65	2.62	2953957.0	74869375.35	1163
2014-03-13	24.5	25.2	24.45	24.85	0.3	1.22	2842811.0	70816106.95	1056
2014-03-12	24.5	24.55	24.3	24.55	-0.05	-0.2	1190806.0	29099534.3	468
2014-03-11	24.5	24.65	24.4	24.6	0.05	0.2	1536124.0	37668846.25	570
2014-03-10	24.65	24.7	24.4	24.55	-0.1	-0.41	1480325.0	36374408.4	577
2014-03-09	24.4	24.9	24.35	24.65	0.35	1.44	2114306.0	52012432.7	807
2014-03-06	24.5	24.7	24.2	24.3	-0.25	-1.02	2380075.0	58229014.8	945
2014-03-05	24.7	24.85	23.8	24.55	-0.1	-0.41	2821641.0	69180684.5	1547
2014-03-04	24.25	24.85	24.2	24.65	0.5	2.07	2473370.0	60843010.75	1111
2014-03-03	24.2	24.35	23.9	24.15	-0.1	-0.41	2217919.0	53530463.25	1142
2014-03-02	24.05	24.25	23.85	24.25	0.2	0.83	2167833.0	52151553.75	892
2014-02-27	24.4	24.7	24.0	24.05	-0.25	-1.03	1273350.0	31081020.35	718
2014-02-26	23.9	24.5	23.85	24.3	0.35	1.46	1500402.0	36303678.3	683
2014-02-25	23.7	24.05	23.7	23.95	0.25	1.05	1204367.0	28812407.55	592
2014-02-24	23.55	23.8	23.5	23.7	0.1	0.42	1193570.0	28256503.25	474
2014-02-23	23.6	23.8	23.5	23.6	0.0	0.0	732207.0	17308990.9	352
2014-02-20	23.25	23.75	23.25	23.6	0.3	1.29	1941864.0	45673876.3	758
2014-02-19	22.85	23.4	22.85	23.3	0.45	1.97	1045836.0	24250104.1	468
2014-02-18	22.8	22.9	22.8	22.85	0.05	0.22	219546.0	5018017.35	106
2014-02-17	22.8	23.0	22.7	22.8	0.0	0.0	242257.0	5534292.9	146
2014-02-16	23.0	23.05	22.8	22.8	-0.15	-0.65	337873.0	7748575.3	175
2014-02-13	23.1	23.1	22.85	22.95	-0.1	-0.43	242755.0	5572938.25	158
2014-02-12	22.8	23.15	22.8	23.05	0.3	1.32	610115.0	14046399.9	302
2014-02-11	22.55	22.85	22.55	22.75	0.15	0.66	489722.0	11140010.2	219
2014-02-10	22.5	22.8	22.45	22.6	0.05	0.22	322919.0	7304363.35	224
2014-02-09	22.6	22.7	22.5	22.55	0.0	0.0	401382.0	9070460.7	195
2014-02-06	22.45	22.65	22.4	22.55	0.1	0.45	183291.0	4134419.95	120
2014-02-05	22.35	22.6	22.3	22.45	0.2	0.9	246791.0	5537057.45	173
2014-02-04	22.05	22.4	22.05	22.25	-0.2	-0.89	505411.0	11241930.5	279
2014-02-03	22.6	22.7	22.45	22.45	-0.15	-0.66	314493.0	7092954.55	236
2014-02-02	22.7	22.85	22.6	22.6	-0.2	-0.88	353045.0	8020640.85	214
2014-01-30	22.75	22.85	22.7	22.8	-0.05	-0.22	165330.0	3763374.0	126
2014-01-29	22.8	22.95	22.75	22.85	0.2	0.88	361463.0	8249867.05	231
2014-01-28	22.6	22.75	22.55	22.65	0.05	0.22	333188.0	7553942.95	231
2014-01-27	22.75	22.85	22.6	22.6	-0.15	-0.66	419761.0	9524725.15	284
2014-01-26	22.8	22.8	22.55	22.75	-0.25	-1.09	530234.0	12035422.85	323
2014-01-23	23.25	23.25	22.9	23.0	-0.15	-0.65	1304649.0	30057464.1	492
2014-01-22	23.5	23.55	23.1	23.15	-0.3	-1.28	617396.0	14386866.8	327
2014-01-21	23.65	23.7	23.1	23.45	-0.25	-1.05	869337.0	20300941.8	446
2014-01-20	23.4	23.7	23.35	23.7	0.25	1.07	705980.0	16613677.55	248
2014-01-19	23.25	23.55	23.2	23.45	0.1	0.43	363941.0	8513692.4	204
2014-01-16	23.6	23.85	23.35	23.35	-0.25	-1.06	772642.0	18268036.3	302
2014-01-15	23.6	23.85	23.55	23.6	0.05	0.21	951104.0	22537789.2	391
2014-01-14	23.35	23.75	23.35	23.55	0.2	0.86	1451373.0	34221698.15	586
2014-01-13	23.25	23.7	23.1	23.35	0.1	0.43	1435064.0	33672486.65	583
2014-01-12	23.3	23.35	23.0	23.25	0.0	0.0	1008331.0	23364638.7	415
2014-01-09	23.3	23.4	23.1	23.25	0.0	0.0	588268.0	13694332.35	344
2014-01-08	23.2	23.45	23.15	23.25	0.0	0.0	612121.0	14240325.15	319
2014-01-07	23.1	23.4	23.05	23.25	0.15	0.65	1016365.0	23636924.45	514
2014-01-06	23.05	23.2	23.0	23.1	0.05	0.22	763370.0	17651185.05	327
2014-01-05	23.35	23.5	23.0	23.05	-0.25	-1.07	1320018.0	30576665.85	617
2014-01-02	23.4	23.45	23.3	23.3	-0.05	-0.21	501969.0	11726441.25	248
2014-01-01	23.3	23.55	23.2	23.35	0.1	0.43	415340.0	9720562.5	294
2013-12-31	23.3	23.3	23.2	23.25	0.0	0.0	277818.0	6457656.75	193
2013-12-30	23.15	23.4	23.15	23.25	0.15	0.65	1277282.0	29718913.45	560
2013-12-29	23.3	23.3	22.9	23.1	-0.15	-0.65	839337.0	19342598.4	364
2013-12-26	23.4	23.45	23.1	23.25	0.1	0.43	427434.0	9945940.45	290
2013-12-25	23.3	23.5	23.15	23.15	-0.2	-0.86	372081.0	8677741.6	147
2013-12-24	23.25	23.55	23.2	23.35	0.1	0.43	466040.0	10913622.75	238
2013-12-23	23.6	23.75	23.2	23.25	-0.35	-1.48	514227.0	12067226.9	286
2013-12-22	23.8	24.0	23.6	23.6	-0.2	-0.84	469308.0	11159488.45	216
2013-12-19	23.65	24.0	23.65	23.8	0.15	0.63	912242.0	21782860.05	412
2013-12-18	23.1	23.65	23.1	23.65	0.45	1.94	559960.0	13089397.05	379
2013-12-17	23.3	23.5	23.0	23.2	-0.3	-1.28	486304.0	11291666.95	322
2013-12-16	23.5	23.65	23.15	23.5	-0.1	-0.42	684241.0	16005313.5	286
2013-12-15	23.7	23.85	23.5	23.6	-0.1	-0.42	385034.0	9141502.5	266
2013-12-12	23.5	23.75	23.35	23.7	0.1	0.42	298580.0	7036085.9	198
2013-12-11	23.75	23.8	23.55	23.6	-0.2	-0.84	373954.0	8847056.9	292
2013-12-10	23.95	24.0	23.65	23.8	-0.15	-0.63	767731.0	18266494.1	544
2013-12-09	23.3	24.2	23.3	23.95	0.55	2.35	4037561.0	96386848.1	1372
2013-12-08	22.7	23.5	22.5	23.4	0.8	3.54	3147742.0	72166562.15	1008
2013-12-05	21.85	22.6	21.85	22.6	0.75	3.43	1796630.0	39955668.2	609
2013-12-04	21.9	22.1	21.8	21.85	-0.1	-0.46	485757.0	10639101.4	247
2013-12-03	22.25	22.25	21.75	21.95	-0.2	-0.9	2427000.0	53481598.3	550
2013-12-02	21.8	22.3	21.8	22.15	0.45	2.07	1783652.0	39413231.6	733
2013-12-01	21.65	21.8	21.6	21.7	0.05	0.23	469173.0	10184499.65	196
2013-11-28	21.85	21.85	21.6	21.65	-0.15	-0.69	473335.0	10275094.1	222
2013-11-27	21.6	21.8	21.5	21.8	0.15	0.69	333487.0	7218989.3	246
2013-11-26	21.9	21.9	21.5	21.65	-0.25	-1.14	478257.0	10387278.8	265
2013-11-25	22.2	22.25	21.85	21.9	-0.2	-0.9	523883.0	11532287.2	307
2013-11-24	21.6	22.2	21.55	22.1	0.5	2.31	1313945.0	28875044.15	533
2013-11-21	21.7	21.8	21.55	21.6	-0.05	-0.23	245609.0	5321223.05	145
2013-11-20	21.65	21.7	21.55	21.65	0.1	0.46	194109.0	4201489.85	144
2013-11-19	21.5	21.8	21.2	21.55	0.0	0.0	745077.0	16099166.2	344
2013-11-18	21.6	21.65	21.45	21.55	-0.05	-0.23	299986.0	6459864.45	208
2013-11-17	21.6	21.85	21.5	21.6	0.0	0.0	728626.0	15775752.4	283
2013-11-14	21.6	21.75	21.55	21.6	0.05	0.23	232241.0	5028956.65	171
2013-11-13	21.75	21.75	21.45	21.55	-0.25	-1.15	511245.0	11048625.75	304
2013-11-12	21.8	22.1	21.75	21.8	-0.05	-0.23	1078919.0	23653537.9	361
2013-11-11	21.85	21.95	21.7	21.85	-0.1	-0.46	604041.0	13176903.4	298
2013-11-10	22.2	22.3	21.9	21.95	-0.2	-0.9	868774.0	19167883.1	380
2013-11-07	22.1	22.2	21.85	22.15	0.1	0.45	1086855.0	23942941.3	420
2013-11-06	22.0	22.25	21.8	22.05	0.1	0.46	1737996.0	38284281.7	690
2013-11-05	21.6	22.1	21.45	21.95	0.45	2.09	2629226.0	57296667.7	1051
2013-11-04	21.0	21.5	21.0	21.5	0.45	2.14	1150532.0	24478198.85	523
2013-11-03	21.0	21.55	21.0	21.05	0.0	0.0	1540445.0	32830735.25	661
2013-10-31	20.95	21.05	20.8	21.05	0.05	0.24	532209.0	11138759.6	286
2013-10-30	21.1	21.15	20.75	21.0	-0.05	-0.24	980399.0	20512907.1	544
2013-10-29	21.4	21.45	21.0	21.05	-0.3	-1.41	987824.0	20972133.35	543
2013-10-28	20.85	21.65	20.85	21.35	0.45	2.15	2449469.0	52304798.9	1112
2013-10-27	20.85	21.1	20.65	20.9	-0.25	-1.18	2035451.0	42627995.2	916
2013-10-24	20.3	21.25	20.3	21.15	0.7	3.42	3011751.0	62935527.0	1205
2013-10-23	20.15	20.45	20.05	20.45	0.2	0.99	553331.0	11230490.3	329
2013-10-22	20.45	20.5	20.15	20.25	-0.2	-0.98	1217291.0	24800746.75	495
2013-10-21	19.55	20.55	19.5	20.45	0.9	4.6	2722886.0	54895974.65	1174
2013-10-20	19.65	19.7	19.4	19.55	0.1	0.51	1689674.0	33011165.2	680
2013-10-10	19.6	19.7	19.35	19.45	0.0	0.0	423798.0	8249980.85	313
2013-10-09	19.0	20.0	19.0	19.45	0.6	3.18	3108564.0	60814107.0	1232
2013-10-08	18.8	19.0	18.65	18.85	0.0	0.0	220706.0	4149592.8	119
2013-10-07	19.0	19.0	18.75	18.85	-0.15	-0.79	311761.0	5883755.85	113
2013-10-06	19.05	19.15	18.65	19.0	-0.1	-0.52	466614.0	8807754.4	209
2013-10-03	19.1	19.15	18.95	19.1	0.0	0.0	339921.0	6472498.7	188
2013-10-02	19.2	19.2	19.0	19.1	-0.1	-0.52	346077.0	6610387.2	175
2013-10-01	19.05	19.3	19.05	19.2	0.1	0.52	273845.0	5255770.15	131
2013-09-30	19.15	19.2	19.0	19.1	-0.1	-0.52	152727.0	2918613.55	91
2013-09-29	19.05	19.2	18.95	19.2	0.15	0.79	133434.0	2540910.6	114
2013-09-26	19.25	19.35	19.05	19.05	-0.2	-1.04	319250.0	6106713.95	190
2013-09-25	19.25	19.35	19.2	19.25	-0.1	-0.52	156409.0	3015812.2	92
2013-09-24	19.5	19.5	19.15	19.35	-0.05	-0.26	355246.0	6840410.5	197
2013-09-19	19.55	19.6	19.35	19.4	-0.05	-0.26	501462.0	9754094.5	261
2013-09-18	19.4	19.8	19.25	19.45	0.05	0.26	970797.0	18988807.2	452
2013-09-17	19.2	19.4	19.0	19.4	0.2	1.04	555289.0	10689003.5	293
2013-09-16	19.2	19.25	19.05	19.2	0.0	0.0	401855.0	7702302.2	210
2013-09-15	18.75	19.2	18.75	19.2	0.65	3.5	613805.0	11634746.05	301
2013-09-12	18.35	18.65	18.35	18.55	0.3	1.64	1227730.0	22716057.1	455
2013-09-11	18.1	18.35	18.05	18.25	0.1	0.55	522701.0	9519585.65	241
2013-09-10	18.2	18.3	18.05	18.15	0.45	2.54	619602.0	11253959.4	279
2013-09-09	17.65	17.7	17.45	17.7	0.1	0.57	221586.0	3902481.9	130
2013-09-08	17.65	17.85	17.55	17.6	-0.05	-0.28	495997.0	8777763.2	219
2013-09-05	17.5	17.75	17.45	17.65	0.05	0.28	290499.0	5113700.1	131
2013-09-04	17.8	17.85	17.5	17.6	-0.3	-1.68	579183.0	10235767.65	237
2013-09-03	18.2	18.35	17.85	17.9	-0.3	-1.65	968444.0	17492500.2	359
2013-09-02	18.3	18.45	18.05	18.2	-0.1	-0.55	871793.0	15899070.55	256
2013-09-01	18.0	18.35	18.0	18.3	0.4	2.23	485779.0	8866430.8	200
2013-08-29	18.2	18.45	17.9	17.9	-0.15	-0.83	554837.0	10039846.2	265
2013-08-28	18.0	18.25	17.85	18.05	-0.15	-0.82	721296.0	13009497.45	368
2013-08-27	19.5	19.5	18.15	18.2	-1.5	-7.61	1168832.0	22003481.4	534
2013-08-26	19.85	19.95	19.55	19.7	-0.3	-1.5	607956.0	11985368.1	250
2013-08-25	20.1	20.1	19.65	20.0	-0.1	-0.5	820598.0	16274161.6	349
2013-08-22	20.2	20.25	20.0	20.1	-0.15	-0.74	1120683.0	22568385.5	337
2013-08-21	19.9	20.25	19.9	20.25	0.35	1.76	814352.0	16356937.7	307
2013-08-20	19.85	20.05	19.85	19.9	0.05	0.25	538685.0	10748985.7	234
2013-08-19	19.85	20.05	19.65	19.85	0.0	0.0	580145.0	11538923.55	256
2013-08-18	19.9	19.9	19.8	19.85	-0.05	-0.25	326270.0	6482557.55	193
2013-08-15	19.85	20.0	19.8	19.9	0.0	0.0	487266.0	9713603.75	215
2013-08-14	19.9	19.95	19.75	19.9	-0.1	-0.5	407868.0	8093299.45	221
2013-08-13	20.05	20.15	19.9	20.0	-0.05	-0.25	765427.0	15313208.5	329
2013-08-05	20.2	20.4	20.0	20.05	0.0	0.0	882637.0	17773179.9	484
2013-08-04	20.0	20.7	20.0	20.05	0.2	1.01	2687240.0	54721567.45	1246
2013-08-01	19.35	20.0	19.2	19.85	0.5	2.58	1936580.0	38195441.2	726
2013-07-31	19.2	19.4	19.1	19.35	0.1	0.52	1020369.0	19696321.45	272
2013-07-30	18.95	19.35	18.85	19.25	0.3	1.58	821150.0	15689818.9	383
2013-07-29	19.0	19.15	18.9	18.95	-0.05	-0.26	528063.0	10025132.3	210
2013-07-28	19.3	19.45	18.9	19.0	-0.2	-1.04	979983.0	18733175.85	429
2013-07-25	19.1	19.45	19.05	19.2	0.1	0.52	707033.0	13622995.2	309
2013-07-24	19.15	19.25	18.9	19.1	0.0	0.0	735896.0	14041852.2	335
2013-07-23	18.7	19.3	18.7	19.1	0.35	1.87	1320757.0	25160018.15	520
2013-07-22	18.85	18.95	18.7	18.75	0.0	0.0	673363.0	12663687.6	268
2013-07-21	18.55	18.95	18.55	18.75	0.0	0.0	719380.0	13504765.9	348
2013-07-18	18.9	18.9	18.7	18.75	-0.2	-1.06	291292.0	5467103.6	191
2013-07-17	18.75	19.0	18.4	18.95	0.2	1.07	1006648.0	18775714.6	482
2013-07-16	18.85	18.85	18.5	18.75	-0.1	-0.53	1539560.0	28655918.1	536
2013-07-15	19.3	19.3	18.8	18.85	-0.45	-2.33	817766.0	15582849.7	418
2013-07-14	19.4	19.55	19.3	19.3	-0.1	-0.52	666025.0	12940916.85	326
2013-07-11	19.1	19.7	19.05	19.4	0.35	1.84	2535854.0	49282320.2	1027
2013-07-10	18.85	19.1	18.85	19.05	0.15	0.79	388336.0	7366714.4	183
2013-07-09	19.1	19.1	18.9	18.9	-0.15	-0.79	501221.0	9510276.05	234
2013-07-08	19.0	19.05	18.75	19.05	0.15	0.79	814198.0	15379727.0	280
2013-07-07	19.05	19.2	18.9	18.9	-0.15	-0.79	1096041.0	20883141.4	458
2013-07-04	18.4	19.1	18.4	19.05	0.65	3.53	1735835.0	32794321.75	703
2013-07-03	18.35	18.75	18.25	18.4	0.05	0.27	2166704.0	40134819.75	651
2013-07-02	18.55	18.55	18.35	18.35	-0.1	-0.54	910279.0	16787615.0	426
2013-07-01	17.85	18.55	17.85	18.45	0.7	3.94	1956850.0	35726840.8	702
2013-06-30	17.8	17.9	17.7	17.75	0.0	0.0	503967.0	8973874.1	194
2013-06-26	18.0	18.05	17.75	17.75	-0.3	-1.66	1124966.0	20154437.95	321
2013-06-25	18.0	18.15	17.95	18.05	0.1	0.56	857839.0	15480360.7	254
2013-06-24	17.95	18.0	17.7	17.95	0.0	0.0	1394913.0	24897554.45	462
2013-06-23	17.6	18.1	17.6	17.95	0.5	2.87	2047342.0	36555953.25	656
2013-06-22	17.15	17.5	17.1	17.45	0.0	0.0	878113.0	15252623.4	306
2013-06-19	17.5	17.5	17.3	17.45	-0.1	-0.57	422425.0	7357894.8	232
2013-06-18	17.65	17.7	17.45	17.55	0.1	0.57	995393.0	17498953.8	303
2013-06-17	17.35	17.6	17.3	17.45	0.15	0.87	958184.0	16737525.45	360
2013-06-16	16.75	17.3	16.75	17.3	0.3	1.76	2225286.0	37832677.45	655
2013-06-15	17.8	17.9	16.4	17.0	-1.15	-6.34	2139064.0	37293359.9	802
2013-06-12	18.0	18.2	18.0	18.15	0.05	0.28	1311363.0	23709986.35	510
2013-06-11	17.95	18.2	17.75	18.1	0.1	0.56	1875930.0	33764951.35	686
2013-06-10	17.7	18.25	17.7	18.0	0.3	1.69	3556240.0	64158090.7	1406
2013-06-09	17.8	17.9	17.55	17.7	-0.1	-0.56	3052411.0	54039712.9	1055
2013-06-08	17.2	17.9	17.2	17.8	0.65	3.79	4774669.0	83848982.9	1492
2013-06-05	16.95	17.15	16.95	17.15	0.15	0.88	1467178.0	25017294.35	452
2013-06-04	16.95	17.1	16.85	17.0	0.1	0.59	2297518.0	38988658.4	626
2013-06-03	16.85	16.9	16.75	16.9	0.0	0.0	1905838.0	32053760.6	531
2013-06-02	16.9	16.95	16.8	16.9	-0.05	-0.29	541743.0	9136153.8	204
2013-06-01	16.85	16.95	16.8	16.95	0.05	0.3	346067.0	5843069.25	152
2013-05-29	17.0	17.05	16.9	16.9	-0.1	-0.59	705906.0	12005146.25	242
2013-05-28	16.9	17.05	16.9	17.0	0.1	0.59	1033745.0	17575695.4	272
2013-05-27	16.95	17.0	16.85	16.9	-0.05	-0.29	630874.0	10663235.7	313
2013-05-26	16.9	17.1	16.85	16.95	0.1	0.59	1315953.0	22360965.75	556
2013-05-25	16.9	16.95	16.85	16.85	-0.15	-0.88	623812.0	10542914.65	215
2013-05-22	17.0	17.05	16.95	17.0	-0.05	-0.29	601155.0	10213297.9	213
2013-05-21	17.0	17.15	16.95	17.05	0.05	0.29	848348.0	14454369.7	367
2013-05-20	16.85	17.15	16.8	17.0	0.2	1.19	2183770.0	37117374.2	761
2013-05-19	16.8	16.85	16.7	16.8	0.05	0.3	1721035.0	28838203.45	561
2013-05-18	16.55	16.8	16.55	16.75	0.15	0.9	1135429.0	18933776.5	329
2013-05-15	16.65	16.75	16.35	16.6	-0.1	-0.6	1084147.0	17907466.6	343
2013-05-14	16.85	16.85	16.6	16.7	-0.15	-0.89	550810.0	9211696.95	244
2013-05-13	16.95	16.95	16.65	16.85	-0.05	-0.3	830039.0	13939117.2	350
2013-05-12	16.75	17.4	16.65	16.9	0.15	0.9	2708665.0	46084169.45	896
2013-05-11	16.8	16.85	16.7	16.75	0.0	0.0	466244.0	7826921.45	160
2013-05-08	16.7	16.8	16.65	16.75	0.05	0.3	342471.0	5729682.1	142
2013-05-07	16.7	16.75	16.65	16.7	0.0	0.0	116532.0	1945294.6	86
2013-05-06	16.7	16.8	16.7	16.7	-0.1	-0.6	365567.0	6113597.15	182
2013-05-05	16.8	16.8	16.7	16.8	0.05	0.3	438160.0	7350514.65	147
2013-05-04	16.7	16.8	16.7	16.75	0.1	0.6	748386.0	12535245.75	228
2013-05-01	16.7	16.7	16.6	16.65	-0.05	-0.3	375666.0	6252414.45	207
2013-04-30	16.75	16.8	16.7	16.7	-0.1	-0.6	537453.0	8985853.7	145
2013-04-29	16.8	16.85	16.75	16.8	0.0	0.0	535715.0	8994166.05	150
2013-04-28	16.7	16.85	16.65	16.8	0.05	0.3	452568.0	7562122.6	198
2013-04-27	16.75	16.8	16.65	16.75	0.0	0.0	850003.0	14213613.5	267
2013-04-24	16.95	16.95	16.6	16.75	-0.2	-1.18	871663.0	14644948.75	353
2013-04-23	17.05	17.1	16.85	16.95	-1.05	-5.83	1776823.0	30151535.75	630
2013-04-22	18.0	18.1	17.9	18.0	-0.15	-0.83	1592555.0	28721375.95	514
2013-04-21	18.15	18.25	17.95	18.15	0.05	0.28	1695219.0	30617799.1	490
2013-04-20	17.9	18.15	17.8	18.1	0.3	1.69	1733965.0	31229903.65	464
2013-04-17	17.9	17.95	17.6	17.8	-0.15	-0.84	976927.0	17383168.15	355
2013-04-16	17.85	18.0	17.8	17.95	-0.1	-0.55	846746.0	15158357.15	323
2013-04-15	18.15	18.25	17.9	18.05	-0.05	-0.28	1487169.0	26878690.35	524
2013-04-14	17.8	18.15	17.8	18.1	0.2	1.12	1457048.0	26207375.6	496
2013-04-13	17.8	18.05	17.7	17.9	0.15	0.85	1038803.0	18589923.75	383
2013-04-10	17.75	17.95	17.7	17.75	0.05	0.28	1280740.0	22841969.8	417
2013-04-09	17.5	17.8	17.45	17.7	0.15	0.85	1029663.0	18159054.9	330
2013-04-08	17.35	17.75	17.3	17.55	0.25	1.45	1403286.0	24616311.65	504
2013-04-07	17.3	17.35	17.0	17.3	0.0	0.0	532072.0	9165182.3	240
2013-04-06	17.55	17.55	17.05	17.3	-0.35	-1.98	1189791.0	20533088.65	493
2013-04-03	17.85	17.85	17.55	17.65	-0.15	-0.84	663745.0	11711167.85	299
2013-04-02	17.7	18.0	17.7	17.8	0.1	0.56	1352051.0	24142038.15	533
2013-04-01	17.3	17.75	17.25	17.7	0.35	2.02	1111902.0	19495352.05	379
2013-03-31	17.65	17.7	17.3	17.35	-0.25	-1.42	1147551.0	20037671.75	447
2013-03-30	17.2	17.85	17.2	17.6	0.4	2.33	2520218.0	44244813.25	972
2013-03-27	17.15	17.25	17.15	17.2	0.0	0.0	600176.0	10320325.15	194
2013-03-26	17.2	17.3	17.1	17.2	-0.05	-0.29	995093.0	17127272.55	302
2013-03-25	17.15	17.25	17.05	17.25	0.2	1.17	483482.0	8310179.05	258
2013-03-24	17.0	17.15	16.95	17.05	0.1	0.59	744834.0	12735000.5	303
2013-03-23	16.9	17.05	16.85	16.95	0.1	0.59	786362.0	13335337.65	313
2013-03-20	16.8	16.85	16.7	16.85	0.15	0.9	582705.0	9787503.35	188
2013-03-19	16.75	16.8	16.65	16.7	0.0	0.0	263306.0	4405393.95	126
2013-03-18	16.75	16.8	16.6	16.7	-0.15	-0.89	606749.0	10152229.35	200
2013-03-17	16.7	16.95	16.65	16.85	0.2	1.2	704961.0	11826007.1	301
2013-03-16	16.65	16.7	16.6	16.65	0.1	0.6	474508.0	7896311.3	197
2013-03-13	16.5	16.65	16.4	16.55	0.05	0.3	443621.0	7342223.55	172
2013-03-12	16.65	16.65	16.4	16.5	-0.2	-1.2	489908.0	8098549.9	217
2013-03-11	16.5	16.8	16.5	16.7	0.15	0.91	806361.0	13427914.45	297
2013-03-10	16.6	16.65	16.3	16.55	-0.1	-0.6	1530983.0	25216850.8	481
2013-03-09	16.7	16.8	16.6	16.65	0.0	0.0	530631.0	8858679.95	233
2013-03-06	16.95	16.95	16.55	16.65	-0.25	-1.48	886852.0	14844011.2	398
2013-03-05	16.45	17.25	16.4	16.9	0.45	2.74	1204649.0	20335256.8	529
2013-03-04	16.4	16.5	16.35	16.45	-0.05	-0.3	223550.0	3670194.9	110
2013-03-03	16.55	16.65	16.45	16.5	-0.15	-0.9	455422.0	7533534.85	186
2013-03-02	16.9	16.95	16.35	16.65	-0.2	-1.19	981996.0	16366694.8	371
2013-02-27	16.95	16.95	16.85	16.85	-0.05	-0.3	285357.0	4820054.2	118
2013-02-26	17.0	17.0	16.8	16.9	-0.15	-0.88	196415.0	3321770.9	134
2013-02-25	17.1	17.15	17.0	17.05	-0.05	-0.29	402112.0	6871829.85	129
2013-02-24	17.05	17.15	17.05	17.1	0.05	0.29	281491.0	4813883.35	100
2013-02-23	17.15	17.15	17.05	17.05	-0.05	-0.29	146760.0	2508593.55	102
2013-02-20	17.1	17.15	17.05	17.1	0.0	0.0	169413.0	2898382.3	114
2013-02-19	17.2	17.2	16.95	17.1	-0.1	-0.58	455958.0	7780332.4	181
2013-02-18	17.25	17.3	17.15	17.2	-0.05	-0.29	306056.0	5264391.55	135
2013-02-17	17.35	17.35	17.2	17.25	-0.1	-0.58	187801.0	3242900.9	97
2013-02-16	17.25	17.4	17.2	17.35	0.05	0.29	441180.0	7639900.7	192
2013-02-13	17.2	17.35	17.15	17.3	0.15	0.87	768945.0	13260784.75	322
2013-02-12	17.2	17.25	17.1	17.15	-0.1	-0.58	485972.0	8337668.55	205
2013-02-11	17.2	17.25	17.15	17.25	0.05	0.29	464813.0	7994792.85	178
2013-02-10	17.2	17.3	17.1	17.2	0.0	0.0	407954.0	7021933.8	158
2013-02-09	17.2	17.25	17.1	17.2	0.0	0.0	360607.0	6187499.45	132
2013-02-06	17.25	17.3	17.1	17.2	0.0	0.0	519940.0	8957461.15	214
2013-02-05	17.2	17.2	17.05	17.2	-0.05	-0.29	526699.0	9032117.0	270
2013-02-04	17.3	17.4	17.25	17.25	-0.1	-0.58	688178.0	11926537.15	217
2013-02-03	17.3	17.6	17.25	17.35	0.05	0.29	2918974.0	50751550.6	749
2013-02-02	17.35	17.5	17.3	17.3	-0.05	-0.29	571752.0	9930636.15	245
2013-01-30	17.4	17.45	17.3	17.35	0.0	0.0	391483.0	6788319.55	224
2013-01-29	17.25	17.45	17.15	17.35	0.05	0.29	1055290.0	18269737.1	460
2013-01-28	17.35	17.4	17.2	17.3	-0.05	-0.29	440103.0	7621101.75	184
2013-01-27	17.2	17.4	17.2	17.35	0.15	0.87	670087.0	11583479.6	262
2013-01-26	17.2	17.25	17.15	17.2	0.0	0.0	409270.0	7037527.25	136
2013-01-23	17.2	17.25	17.1	17.2	0.1	0.58	399363.0	6860433.0	159
2013-01-22	17.05	17.25	17.05	17.1	0.0	0.0	207868.0	3563114.4	157
2013-01-21	17.05	17.15	17.0	17.1	-0.15	-0.87	478002.0	8157194.5	253
2013-01-20	17.3	17.35	17.0	17.25	-0.05	-0.29	423585.0	7298933.15	234
2013-01-19	17.25	17.4	17.25	17.3	0.15	0.87	540786.0	9364283.8	241
2013-01-16	17.15	17.15	17.05	17.15	0.0	0.0	359067.0	6146699.95	191
2013-01-15	17.3	17.3	17.15	17.15	-0.1	-0.58	306404.0	5270485.75	160
2013-01-14	17.35	17.4	17.1	17.25	-0.1	-0.58	710993.0	12256462.3	289
2013-01-13	17.45	17.5	17.25	17.35	-0.1	-0.57	310346.0	5388879.2	147
2013-01-12	17.3	17.45	17.25	17.45	0.2	1.16	587987.0	10205315.1	224
2013-01-09	17.25	17.35	17.2	17.25	0.0	0.0	460158.0	7947817.5	191
2013-01-08	17.3	17.35	17.05	17.25	-0.1	-0.58	730100.0	12541623.15	295
2013-01-07	17.3	17.4	17.3	17.35	-0.05	-0.29	232009.0	4024797.7	145
2013-01-06	17.5	17.55	17.3	17.4	-0.1	-0.57	898266.0	15657717.1	332
2013-01-05	17.3	17.55	17.3	17.5	0.2	1.16	1134499.0	19756001.7	363
2013-01-02	17.15	17.45	17.15	17.3	0.2	1.17	846252.0	14675431.75	324
2013-01-01	17.0	17.35	16.9	17.1	0.55	3.32	1940478.0	33148458.85	730
2012-12-31	16.6	16.95	16.4	16.55	-0.25	-1.49	560231.0	9364048.05	335
2012-12-30	16.45	16.85	16.45	16.8	0.25	1.51	1021119.0	17070525.45	461
2012-12-29	16.2	16.65	16.2	16.55	0.4	2.48	980528.0	16105752.4	353
2012-12-26	16.0	16.45	15.9	16.15	0.15	0.94	560253.0	9087785.35	243
2012-12-25	16.05	16.3	16.0	16.0	-0.1	-0.62	437674.0	7049639.75	271
2012-12-24	16.05	16.2	15.9	16.1	-0.05	-0.31	412781.0	6629375.4	151
2012-12-23	16.15	16.25	16.1	16.15	0.0	0.0	262631.0	4249168.7	158
2012-12-22	16.2	16.3	16.15	16.15	-0.2	-1.22	342805.0	5550929.65	173
2012-12-19	16.15	16.35	16.1	16.35	0.2	1.24	421124.0	6820905.6	191
2012-12-18	16.2	16.25	16.1	16.15	0.05	0.31	423259.0	6847842.45	209
2012-12-17	16.1	16.3	16.0	16.1	-0.2	-1.23	576856.0	9301494.85	331
2012-12-16	15.8	16.55	15.8	16.3	0.5	3.16	1432892.0	23355326.35	608
2012-12-15	15.9	15.95	15.75	15.8	0.0	0.0	462681.0	7334133.65	196
2012-12-12	15.4	15.9	15.35	15.8	0.45	2.93	1216612.0	19085161.55	492
2012-12-11	15.3	15.4	15.3	15.35	0.1	0.66	241914.0	3716798.35	80
2012-12-10	15.35	15.5	15.25	15.25	-0.15	-0.97	534947.0	8228056.25	191
2012-12-09	15.6	15.6	15.35	15.4	-0.2	-1.28	284750.0	4396006.15	180
2012-12-08	15.7	15.7	15.6	15.6	0.1	0.65	143027.0	2237264.05	107
2012-12-05	15.25	15.6	15.25	15.5	0.2	1.31	373289.0	5777477.45	186
2012-12-04	15.35	15.35	15.2	15.3	-0.05	-0.33	161953.0	2472585.4	110
2012-12-03	15.25	15.45	15.2	15.35	0.1	0.66	307611.0	4707695.85	145
2012-12-02	15.3	15.3	15.0	15.25	0.1	0.66	442223.0	6672584.0	227
2012-12-01	15.0	15.2	15.0	15.15	0.25	1.68	335106.0	5066182.1	141
2012-11-28	14.6	14.9	14.6	14.9	0.2	1.36	290580.0	4294153.55	157
2012-11-27	14.95	14.95	14.65	14.7	-0.2	-1.34	130671.0	1933712.75	130
2012-11-26	15.0	15.0	14.3	14.9	0.0	0.0	198683.0	2919935.3	162
2012-11-25	15.6	15.6	14.8	14.9	-0.8	-5.1	389633.0	5864077.25	247
2012-11-24	15.7	15.7	15.55	15.7	0.2	1.29	149661.0	2339295.65	79
2012-11-21	15.6	15.6	15.35	15.5	-0.15	-0.96	129871.0	2011417.75	104
2012-11-20	15.75	15.75	15.35	15.65	-0.05	-0.32	128336.0	2000122.45	109
2012-11-19	16.0	16.05	15.45	15.7	-0.3	-1.88	211612.0	3333787.15	169
2012-11-18	15.9	16.1	15.9	16.0	0.1	0.63	160516.0	2564955.3	91
2012-11-17	16.0	16.0	15.8	15.9	-0.15	-0.93	117640.0	1872867.05	91
2012-11-14	16.1	16.1	16.0	16.05	-0.1	-0.62	178208.0	2859186.15	95
2012-11-13	16.15	16.15	15.95	16.15	0.05	0.31	230970.0	3702840.0	140
2012-11-12	16.25	16.3	16.1	16.1	-0.15	-0.92	173973.0	2813781.3	104
2012-11-11	16.4	16.4	16.2	16.25	-0.2	-1.22	246424.0	4022055.55	136
2012-11-10	16.4	16.5	16.35	16.45	-0.2	-1.2	227251.0	3733619.4	144
2012-11-07	16.7	16.75	16.55	16.65	0.0	0.0	167058.0	2782483.25	113
2012-11-06	16.6	16.75	16.6	16.65	0.05	0.3	292274.0	4867960.85	144
2012-11-05	16.5	16.65	16.4	16.6	0.05	0.3	370665.0	6129849.35	178
2012-11-04	16.4	16.55	16.25	16.55	0.2	1.22	474542.0	7781375.0	237
2012-11-03	16.2	16.4	16.1	16.35	0.3	1.87	418948.0	6806420.5	221
2012-10-24	15.9	16.45	15.9	16.05	0.25	1.58	752559.0	12148062.1	347
2012-10-23	15.6	16.0	15.6	15.8	-0.1	-0.63	179566.0	2845596.5	102
2012-10-22	15.95	16.0	15.65	15.9	-0.1	-0.63	223543.0	3542008.55	139
2012-10-21	16.1	16.2	15.85	16.0	-0.15	-0.93	303458.0	4861024.2	148
2012-10-20	16.0	16.2	15.95	16.15	0.05	0.31	225527.0	3627019.05	123
2012-10-17	15.75	16.25	15.75	16.1	0.5	3.21	427323.0	6871005.05	253
2012-10-16	15.55	15.7	15.45	15.6	0.05	0.32	86412.0	1350754.75	69
2012-10-15	15.45	15.6	15.45	15.55	0.2	1.3	188341.0	2930513.0	94
2012-10-14	15.4	15.5	15.25	15.35	-0.05	-0.32	259014.0	3985180.45	143
2012-10-13	16.05	16.05	15.35	15.4	-0.7	-4.35	207086.0	3230640.2	154
2012-10-10	16.15	16.2	15.85	16.1	-0.1	-0.62	175983.0	2833062.85	126
2012-10-09	16.2	16.25	16.1	16.2	-0.1	-0.61	173283.0	2805858.3	111
2012-10-08	16.4	16.4	16.1	16.3	-0.1	-0.61	132151.0	2147224.8	99
2012-10-07	16.45	16.55	16.25	16.4	-0.2	-1.2	282050.0	4626794.5	167
2012-10-06	16.85	16.9	16.6	16.6	-0.1	-0.6	267596.0	4489532.8	157
2012-10-03	16.45	16.85	16.45	16.7	-0.1	-0.6	410845.0	6806531.65	224
2012-10-02	16.8	16.9	16.7	16.8	-0.15	-0.88	215459.0	3626973.65	98
2012-10-01	16.5	16.95	16.5	16.95	0.4	2.42	420179.0	7034785.25	166
2012-09-30	16.55	16.65	16.3	16.55	-0.2	-1.19	281160.0	4626779.95	214
2012-09-29	16.85	16.85	16.15	16.75	0.05	0.3	757072.0	12552515.25	307
2012-09-26	17.0	17.0	16.7	16.7	-0.4	-2.34	302746.0	5109868.85	177
2012-09-25	17.0	17.1	16.7	17.1	0.1	0.59	315245.0	5326991.35	183
2012-09-24	17.05	17.05	16.6	17.0	-0.05	-0.29	791067.0	13280482.6	300
2012-09-22	17.2	17.2	16.95	17.05	-0.2	-1.16	563956.0	9614380.0	271
2012-09-19	17.5	17.55	17.0	17.25	-0.2	-1.15	486165.0	8385443.25	270
2012-09-18	17.6	17.65	17.35	17.45	-0.1	-0.57	710526.0	12448778.85	246
2012-09-17	17.55	17.65	17.5	17.55	-0.05	-0.28	627170.0	11026563.15	289
2012-09-16	17.6	17.7	17.55	17.6	0.0	0.0	1017027.0	17939557.6	341
2012-09-15	17.6	17.65	17.55	17.6	0.15	0.86	873120.0	15364869.5	309
2012-09-12	17.5	17.6	17.35	17.45	0.0	0.0	506536.0	8848188.2	254
2012-09-11	17.5	17.7	17.45	17.45	0.0	0.0	934355.0	16379778.2	464
2012-09-10	17.3	17.55	17.2	17.45	0.15	0.87	1443847.0	25113770.4	557
2012-09-09	17.2	17.3	17.05	17.3	0.05	0.29	567688.0	9766976.35	328
2012-09-08	17.15	17.25	17.0	17.25	0.35	2.07	843790.0	14465726.4	331
2012-09-05	17.0	17.05	16.9	16.9	-0.1	-0.59	554682.0	9409768.85	246
2012-09-04	17.15	17.2	16.9	17.0	-0.25	-1.45	949877.0	16178645.3	331
2012-09-03	17.2	17.25	17.1	17.25	0.05	0.29	677300.0	11633095.1	314
2012-09-02	17.3	17.3	17.05	17.2	-0.1	-0.58	673224.0	11564926.4	313
2012-09-01	17.35	17.5	17.2	17.3	0.0	0.0	769586.0	13354404.15	285
2012-08-29	17.25	17.3	17.15	17.3	0.0	0.0	493491.0	8506823.25	255
2012-08-28	17.5	17.55	17.2	17.3	-0.25	-1.42	976069.0	16980736.15	568
2012-08-27	17.4	17.9	17.35	17.55	0.0	0.0	1427485.0	25147715.75	690
2012-08-26	17.75	17.75	17.35	17.55	-0.15	-0.85	1165703.0	20405999.05	549
2012-08-25	16.9	17.75	16.8	17.7	0.85	5.04	2776096.0	47531814.0	879
2012-08-15	16.45	16.85	16.4	16.85	0.3	1.81	905455.0	15012329.65	374
2012-08-14	16.2	16.55	16.05	16.55	0.3	1.85	821816.0	13372827.3	239
2012-08-13	16.4	16.4	16.2	16.25	-0.2	-1.22	474173.0	7740812.3	191
2012-08-12	16.5	16.5	16.25	16.45	-0.05	-0.3	556488.0	9113036.15	240
2012-08-11	16.6	16.7	16.45	16.5	0.0	0.0	617046.0	10227248.6	302
2012-08-08	16.7	16.85	16.35	16.5	-0.2	-1.2	1527070.0	25327256.95	602
2012-08-07	16.5	16.7	16.4	16.7	0.25	1.52	1333085.0	22022416.05	552
2012-08-06	16.1	17.0	16.1	16.45	0.3	1.86	2429112.0	40103380.9	884
2012-08-05	16.1	16.25	16.0	16.15	0.1	0.62	1324829.0	21387005.8	519
2012-08-04	16.15	16.25	16.05	16.05	0.0	0.0	1030914.0	16637749.95	400
2012-08-01	16.0	16.2	15.9	16.05	0.05	0.31	1454639.0	23418812.8	476
2012-07-31	15.9	16.15	15.85	16.0	0.15	0.95	855889.0	13705602.85	338
2012-07-30	15.85	16.1	15.8	15.85	0.0	0.0	1467565.0	23402096.3	474
2012-07-29	15.7	15.9	15.65	15.85	0.1	0.63	1113162.0	17581192.85	377
2012-07-28	15.6	15.8	15.6	15.75	0.2	1.29	400682.0	6286617.7	208
2012-07-25	15.25	15.55	15.25	15.55	0.2	1.3	327764.0	5072042.6	147
2012-07-24	15.35	15.5	15.15	15.35	-0.05	-0.32	573119.0	8780836.65	233
2012-07-23	15.6	15.6	15.4	15.4	-0.2	-1.28	375691.0	5842677.0	186
2012-07-22	15.55	15.65	15.55	15.6	-0.1	-0.64	262562.0	4096816.15	142
2012-07-21	15.5	15.7	15.5	15.7	-0.2	-1.26	331770.0	5173927.15	200
2012-07-18	15.45	16.0	15.45	15.9	0.45	2.91	464042.0	7322469.5	247
2012-07-17	15.55	15.7	15.45	15.45	-0.25	-1.59	236679.0	3681566.05	131
2012-07-16	15.7	15.75	15.5	15.7	0.0	0.0	295523.0	4622362.35	147
2012-07-15	15.75	15.75	15.3	15.7	-0.2	-1.26	223584.0	3490935.7	173
2012-07-14	15.9	16.15	15.75	15.9	0.0	0.0	200179.0	3187375.5	129
2012-07-11	16.0	16.0	15.65	15.9	-0.15	-0.93	217431.0	3439021.35	156
2012-07-10	16.15	16.4	15.85	16.05	-0.2	-1.23	365525.0	5911009.25	251
2012-07-09	16.55	16.55	16.15	16.25	-0.3	-1.81	401606.0	6545113.0	261
2012-07-08	16.4	16.65	16.2	16.55	0.15	0.91	440003.0	7227027.15	326
2012-07-07	16.4	16.55	16.3	16.4	-0.2	-1.2	583625.0	9560030.85	310
2012-07-04	16.8	16.8	16.4	16.6	-0.3	-1.78	555419.0	9203642.35	341
2012-07-03	16.4	17.0	16.3	16.9	0.5	3.05	1947606.0	32525860.85	604
2012-07-02	15.4	16.45	15.4	16.4	1.0	6.49	1621004.0	25941367.9	769
2012-07-01	15.5	15.5	15.3	15.4	-0.05	-0.32	265394.0	4086264.7	175
2012-06-30	15.35	15.6	15.25	15.45	0.35	2.32	719462.0	11057649.65	278
2012-06-27	15.4	15.5	14.6	15.1	-0.4	-2.58	929048.0	13981498.2	415
2012-06-26	15.6	15.7	15.35	15.5	-0.15	-0.96	1530054.0	23745969.6	446
2012-06-25	15.75	15.9	15.5	15.65	-0.15	-0.95	730976.0	11456695.45	333
2012-06-24	15.9	16.0	15.65	15.8	-0.2	-1.25	511099.0	8065097.5	339
2012-06-23	16.05	16.15	15.9	16.0	-0.3	-1.84	1200977.0	19258041.55	344
2012-06-20	16.35	16.5	16.2	16.3	0.0	0.0	797013.0	13000102.8	387
2012-06-19	16.35	16.45	16.15	16.3	0.0	0.0	852021.0	13894868.95	405
2012-06-18	15.9	16.4	15.8	16.3	0.55	3.49	1261693.0	20301319.2	478
2012-06-17	15.8	15.8	15.7	15.75	0.0	0.0	297223.0	4677667.05	184
2012-06-16	16.05	16.15	15.4	15.75	-0.1	-0.63	614883.0	9753710.15	330
2012-06-13	15.9	16.0	15.7	15.85	0.05	0.32	859112.0	13664323.35	341
2012-06-12	15.85	16.0	15.7	15.8	-0.25	-1.56	727457.0	11543556.95	374
2012-06-11	16.1	16.35	16.0	16.05	0.05	0.31	1259817.0	20408207.75	454
2012-06-10	15.8	16.0	15.65	16.0	0.2	1.27	541230.0	8590948.2	278
2012-06-09	16.05	16.4	15.65	15.8	-0.1	-0.63	669492.0	10682515.85	365
2012-06-06	16.35	16.45	15.6	15.9	-0.35	-2.15	690065.0	11070654.45	362
2012-06-05	16.4	16.5	16.1	16.25	-0.25	-1.52	1150328.0	18760507.95	489
2012-06-04	16.3	16.55	15.95	16.5	0.15	0.92	831831.0	13603326.8	379
2012-06-03	16.15	16.45	16.0	16.35	0.35	2.19	698534.0	11306739.7	365
2012-06-02	17.3	17.3	16.0	16.0	-1.7	-9.6	1384912.0	23074708.65	564
2012-05-30	18.05	18.05	17.5	17.7	-0.3	-1.67	584051.0	10398641.5	400
2012-05-29	18.45	18.45	18.0	18.0	-0.3	-1.64	756095.0	13733751.55	265
2012-05-28	18.25	18.45	18.0	18.3	0.2	1.1	848554.0	15431027.75	383
2012-05-27	18.35	18.35	17.95	18.1	-0.2	-1.09	784146.0	14185163.5	364
2012-05-26	18.5	18.6	18.2	18.3	-0.25	-1.35	925232.0	17052397.1	306
2012-05-23	18.8	18.8	18.35	18.55	-0.4	-2.11	1799383.0	33377244.05	690
2012-05-22	18.75	18.95	18.55	18.95	0.4	2.16	1283982.0	24119197.15	518
2012-05-21	18.05	18.8	18.0	18.55	0.6	3.34	1986305.0	36689233.3	858
2012-05-20	17.9	18.25	17.55	17.95	0.2	1.13	1218012.0	21868890.25	535
2012-05-19	18.25	18.25	17.7	17.75	-0.55	-3.01	645961.0	11561647.2	345
2012-05-16	18.15	18.3	17.9	18.3	-0.05	-0.27	1619942.0	29224408.4	593
2012-05-15	18.05	18.6	18.05	18.35	-0.25	-1.34	2335295.0	42948667.85	939
2012-05-14	18.65	19.05	18.4	18.6	-0.3	-1.59	2070540.0	38654319.65	658
2012-05-13	19.7	19.75	18.85	18.9	-0.8	-4.06	1084726.0	21044675.8	558
2012-05-12	19.65	19.8	18.8	19.7	-0.05	-0.25	2204748.0	42419157.45	870
2012-05-09	20.25	20.35	19.6	19.75	-0.7	-3.42	1769193.0	35301022.1	816
2012-05-08	20.55	20.6	20.35	20.45	-0.15	-0.73	1167987.0	23906789.75	579
2012-05-07	20.3	20.6	20.1	20.6	0.15	0.73	2286865.0	46494614.05	948
2012-05-06	20.5	20.7	20.15	20.45	0.05	0.25	2589726.0	52968561.95	1059
2012-05-05	20.2	20.6	19.9	20.4	-0.5	-2.39	5642023.0	114032378.45	2033
2012-05-02	20.45	21.75	20.25	20.9	0.15	0.72	10745823.0	225894919.05	4333
2012-05-01	19.3	21.2	19.2	20.75	1.45	7.51	9934706.0	201902802.45	3357
2012-04-30	19.2	19.35	19.05	19.3	0.15	0.78	1785248.0	34245049.8	805
2012-04-29	19.1	19.55	18.85	19.15	0.05	0.26	4369993.0	83917624.7	1802
2012-04-28	19.1	19.15	18.95	19.1	0.1	0.53	1490297.0	28370084.4	827
2012-04-25	19.15	19.15	18.9	19.0	-0.1	-0.52	1428498.0	27170182.8	760
2012-04-24	18.75	19.1	18.6	19.1	0.5	2.69	1595127.0	29880413.55	754
2012-04-23	18.6	19.05	18.55	18.6	-0.4	-2.11	2453888.0	45926098.7	1122
2012-04-22	19.25	19.4	18.9	19.0	-0.2	-1.04	4690171.0	89931993.2	1518
2012-04-21	19.2	19.45	19.05	19.2	0.1	0.52	2860814.0	54868656.15	1247
2012-04-18	19.65	19.8	18.65	19.1	-0.45	-2.3	3354783.0	64178536.3	1146
2012-04-17	18.9	19.55	18.75	19.55	0.95	5.11	2661364.0	51022179.05	986
2012-04-16	19.15	19.45	18.0	18.6	-0.7	-3.63	2852196.0	53364346.1	1104
2012-04-15	19.55	19.95	19.1	19.3	-0.85	-4.22	2680739.0	52639892.15	1101
2012-04-14	20.85	21.0	20.15	20.15	-0.75	-3.59	2218457.0	45598363.2	1014
2012-04-11	20.95	21.1	20.05	20.9	-0.35	-1.65	2727963.0	56342158.8	1119
2012-04-10	21.9	22.2	20.95	21.25	-0.65	-2.97	2704060.0	58643686.3	1298
2012-04-09	21.4	21.9	21.25	21.9	0.25	1.15	2320543.0	49876346.95	984
2012-04-08	22.65	22.75	21.0	21.65	-1.0	-4.42	2970765.0	64870754.8	1347
2012-04-07	22.9	22.9	22.0	22.65	-0.35	-1.52	2474842.0	56104307.7	1178
2012-04-04	23.05	23.2	22.75	23.0	-0.1	-0.43	2997934.0	68859651.4	1291
2012-04-03	23.15	23.3	22.85	23.1	0.1	0.43	3575266.0	82595659.25	1649
2012-04-02	22.55	23.35	22.45	23.0	0.45	2.0	8945611.0	205465511.5	3013
2012-04-01	22.25	22.7	22.1	22.55	0.2	0.89	2965063.0	66388004.6	1334
2012-03-31	22.3	22.5	22.25	22.35	0.05	0.22	1821402.0	40732679.2	858
2012-03-28	22.3	22.4	21.9	22.3	-0.2	-0.89	2883864.0	64028960.85	1133
2012-03-27	22.9	22.95	22.35	22.5	-0.35	-1.53	2016187.0	45516606.55	962
2012-03-26	23.35	23.5	22.75	22.85	-0.65	-2.77	3181453.0	73273328.8	1508
2012-03-25	22.95	23.9	22.95	23.5	0.6	2.62	5750675.0	134941493.3	1917
2012-03-24	22.6	23.0	22.35	22.9	0.4	1.78	3599965.0	81780222.7	1474
2012-03-21	22.45	22.7	22.3	22.5	0.05	0.22	2813083.0	63335630.75	1077
2012-03-20	22.4	23.0	22.25	22.45	-0.05	-0.22	3399004.0	76995308.5	1621
2012-03-19	23.05	23.3	22.2	22.5	-0.3	-1.32	5795586.0	132927695.65	2233
[truncated: 2,724 more rows]
