# Supplementary material for: Effective short-term forecasts of Saudi stock price trends using technical indicators and large-scale multivariate time series
Source: PeerJ Comput Sci. 2023 Jan 6;9:e1205. doi: 10.7717/peerj-cs.1205 (PMC10280263; doi:10.7717/peerj-cs.1205)
Supplement: Supplemental Information 3 [file peerj-cs-09-1205-s003.zip › TASI Dataset 2021/SRMG_4210.csv]

date	open	high	low	close	change	change_percent	volume_traded	value_traded_SAR	number_trades
2020-03-19	54.0	56.5	53.8	54.7	-0.1	-0.18	527927.0	28942441.5	1458
2020-03-18	54.8	57.0	53.8	54.8	-0.2	-0.36	166995.0	9245797.1	731
2020-03-17	53.0	57.0	52.1	55.0	0.5	0.92	199025.0	10841854.0	894
2020-03-16	56.0	57.0	52.6	54.5	-2.3	-4.05	77682.0	4307529.8	360
2020-03-15	58.6	59.5	55.8	56.8	-0.2	-0.35	165116.0	9375036.8	521
2020-03-12	54.1	58.0	54.1	57.0	-2.0	-3.39	132629.0	7484140.3	474
2020-03-11	63.3	63.3	58.0	59.0	-3.7	-5.9	199804.0	12145370.2	847
2020-03-10	59.8	62.7	57.1	62.7	5.7	10.0	159900.0	9553682.0	813
2020-03-09	56.6	60.0	56.6	57.0	-5.8	-9.24	145261.0	8385757.0	685
2020-03-08	64.1	65.5	62.8	62.8	-6.9	-9.9	154153.0	9828081.2	548
2020-03-05	69.4	72.1	69.2	69.7	0.8	1.16	182016.0	12841742.1	769
2020-03-04	67.3	69.0	67.1	68.9	-0.1	-0.14	62244.0	4255643.2	302
2020-03-03	67.8	69.0	67.4	69.0	2.6	3.92	86106.0	5864814.6	327
2020-03-02	69.0	69.0	66.0	66.4	0.5	0.76	130067.0	8794519.7	532
2020-03-01	66.2	68.4	65.2	65.9	-3.8	-5.45	76125.0	5089328.7	448
2020-02-27	72.0	72.0	69.1	69.7	-3.3	-4.52	87656.0	6169617.3	609
2020-02-26	72.5	73.3	72.3	73.0	-0.7	-0.95	62530.0	4549261.1	313
2020-02-25	74.0	74.0	71.3	73.7	0.5	0.68	72834.0	5293030.2	501
2020-02-24	75.2	75.5	73.2	73.2	-2.8	-3.68	71489.0	5321608.6	433
2020-02-23	75.6	76.2	75.3	76.0	0.0	0.0	36645.0	2774829.8	158
2020-02-20	76.3	76.4	75.5	76.0	0.1	0.13	71220.0	5417572.2	320
2020-02-19	75.0	76.2	74.6	75.9	1.0	1.34	83697.0	6309937.0	365
2020-02-18	75.6	76.0	74.9	74.9	-1.3	-1.71	48725.0	3667970.1	247
2020-02-17	76.2	76.8	75.6	76.2	-0.2	-0.26	41763.0	3174338.8	225
2020-02-16	76.7	77.0	76.0	76.4	-0.8	-1.04	32652.0	2494751.9	183
2020-02-13	77.3	78.2	76.0	77.2	0.1	0.13	124567.0	9625613.0	490
2020-02-12	75.0	77.3	74.0	77.1	2.2	2.94	158864.0	12121166.4	643
2020-02-11	75.0	75.2	74.4	74.9	-0.3	-0.4	61013.0	4562949.6	292
2020-02-10	75.0	75.4	74.5	75.2	0.5	0.67	59654.0	4466364.0	274
2020-02-09	75.0	75.8	74.6	74.7	-0.8	-1.06	52201.0	3921830.2	271
2020-02-06	75.4	76.0	74.4	75.5	-0.2	-0.26	98166.0	7371029.6	436
2020-02-05	76.0	77.8	74.9	75.7	0.3	0.4	212588.0	16285259.6	929
2020-02-04	75.3	75.6	74.6	75.4	0.4	0.53	76292.0	5735991.3	407
2020-02-03	74.0	77.0	74.0	75.0	1.0	1.35	183704.0	13865167.4	877
2020-02-02	75.7	75.7	73.5	74.0	-2.1	-2.76	89771.0	6687431.2	409
2020-01-30	75.6	76.7	75.6	76.1	-0.1	-0.13	64893.0	4948964.9	374
2020-01-29	76.4	77.0	75.5	76.2	-0.1	-0.13	56566.0	4314385.0	330
2020-01-28	77.0	77.2	75.0	76.3	-1.2	-1.55	92729.0	7044644.7	498
2020-01-27	78.2	78.2	77.0	77.5	-0.9	-1.15	40673.0	3156721.9	291
2020-01-26	78.2	78.7	77.4	78.4	0.1	0.13	64313.0	5016485.2	351
2020-01-23	79.5	79.7	77.6	78.3	-1.6	-2.0	105157.0	8276339.1	467
2020-01-22	80.0	81.3	79.5	79.9	-0.1	-0.13	160600.0	12892519.4	600
2020-01-21	80.0	80.0	79.4	80.0	-0.5	-0.62	48561.0	3872511.4	314
2020-01-20	81.1	81.1	80.0	80.5	-0.3	-0.37	112912.0	9064819.6	324
2020-01-19	81.5	81.5	80.0	80.8	0.6	0.75	117599.0	9500515.6	470
2020-01-16	80.0	80.3	79.0	80.2	0.2	0.25	90934.0	7255001.3	511
2020-01-15	80.7	80.8	79.6	80.0	-0.8	-0.99	165781.0	13280880.9	690
2020-01-14	78.4	82.7	78.4	80.8	2.8	3.59	675830.0	54825175.3	2299
2020-01-13	77.6	78.4	76.7	78.0	0.4	0.52	150579.0	11698493.1	820
2020-01-12	75.5	78.5	75.5	77.6	2.6	3.47	249259.0	19293069.8	928
2020-01-09	74.8	75.0	74.1	75.0	2.5	3.45	126377.0	9435196.1	434
2020-01-08	70.2	73.0	70.2	72.5	-1.5	-2.03	173487.0	12531535.9	1138
2020-01-07	75.1	75.3	74.0	74.0	-0.3	-0.4	126234.0	9441315.9	558
2020-01-06	73.0	75.2	71.7	74.3	0.8	1.09	256917.0	18869405.1	1602
2020-01-05	75.0	76.5	73.0	73.5	-5.1	-6.49	494945.0	37060692.6	1672
2020-01-02	78.2	78.8	77.1	78.6	0.6	0.77	154116.0	12026399.2	703
2020-01-01	77.7	79.3	76.8	78.0	0.3	0.39	166288.0	12980349.4	768
2019-12-31	78.5	80.0	76.8	77.7	-1.0	-1.27	254978.0	19966528.5	929
2019-12-30	79.8	80.7	77.6	78.7	-1.1	-1.38	639519.0	50595694.9	2380
2019-12-29	72.5	79.8	72.5	79.8	7.2	9.92	949199.0	73764289.8	2403
2019-12-26	73.4	73.5	72.3	72.6	-1.3	-1.76	160273.0	11683462.6	559
2019-12-25	74.8	75.1	73.0	73.9	-0.6	-0.81	324803.0	24053190.5	959
2019-12-24	70.0	75.9	69.2	74.5	4.7	6.73	781490.0	57021450.8	2416
2019-12-23	67.0	70.0	66.5	69.8	2.8	4.18	467758.0	32169276.8	1523
2019-12-22	66.4	67.5	65.8	67.0	1.1	1.67	181345.0	12096463.9	539
2019-12-19	65.2	66.5	65.0	65.9	0.5	0.76	160054.0	10517112.5	524
2019-12-18	64.7	65.4	64.4	65.4	0.9	1.4	61335.0	3981722.7	260
2019-12-17	64.6	65.1	64.4	64.5	-0.1	-0.15	68340.0	4422064.4	316
2019-12-16	64.4	65.8	64.3	64.6	0.1	0.16	99833.0	6487855.5	392
2019-12-15	64.8	65.0	64.1	64.5	0.0	0.0	35824.0	2309648.7	179
2019-12-12	65.5	65.5	64.0	64.5	-1.4	-2.12	109161.0	7064408.9	426
2019-12-11	66.0	66.0	65.2	65.9	0.4	0.61	98019.0	6423952.5	348
2019-12-10	67.0	67.0	65.4	65.5	-1.5	-2.24	84198.0	5565717.1	408
2019-12-09	66.2	67.1	66.1	67.0	1.0	1.52	113696.0	7598266.9	413
2019-12-08	65.2	66.0	65.2	66.0	0.3	0.46	32083.0	2108533.0	180
2019-12-05	65.3	66.8	65.0	65.7	0.2	0.31	45285.0	2985629.6	317
2019-12-04	65.0	65.5	64.8	65.5	0.2	0.31	30152.0	1962455.1	171
2019-12-03	65.2	65.4	64.9	65.3	0.2	0.31	52780.0	3435952.0	195
2019-12-02	65.0	65.8	65.0	65.1	-0.3	-0.46	50883.0	3329584.9	234
2019-12-01	65.3	65.5	65.0	65.4	0.3	0.46	38165.0	2494072.1	127
2019-11-28	65.4	65.9	64.9	65.1	-0.2	-0.31	73827.0	4814955.6	240
2019-11-27	65.0	65.3	64.9	65.3	0.0	0.0	35669.0	2319505.9	167
2019-11-26	65.1	65.4	65.0	65.3	-0.2	-0.31	56235.0	3660337.8	198
2019-11-25	65.5	65.5	64.9	65.5	0.0	0.0	84951.0	5542179.2	249
2019-11-24	66.3	66.4	65.2	65.5	-0.4	-0.61	40328.0	2644940.3	196
2019-11-21	66.2	66.3	65.1	65.9	-0.6	-0.9	56492.0	3711370.9	258
2019-11-20	66.0	67.0	66.0	66.5	0.5	0.76	55536.0	3694747.0	300
2019-11-19	64.8	67.8	64.8	66.0	1.0	1.54	331446.0	22116914.5	1152
2019-11-18	64.7	65.0	64.3	65.0	0.3	0.46	61288.0	3963182.2	322
2019-11-17	65.5	65.5	64.4	64.7	-0.6	-0.92	53416.0	3466330.4	290
2019-11-14	65.5	65.7	64.8	65.3	-0.6	-0.91	120903.0	7873913.8	503
2019-11-13	67.7	68.0	65.6	65.9	-1.6	-2.37	144579.0	9621768.9	629
2019-11-12	67.5	68.0	67.1	67.5	-0.5	-0.74	88940.0	5997219.2	400
2019-11-11	67.9	68.4	67.3	68.0	-0.2	-0.29	156413.0	10598315.0	421
2019-11-10	68.3	68.5	67.8	68.2	0.2	0.29	111061.0	7563300.1	382
2019-11-07	67.4	69.0	67.0	68.0	0.9	1.34	320870.0	21865797.9	1036
2019-11-06	67.4	67.8	67.0	67.1	-0.6	-0.89	80258.0	5398047.5	415
2019-11-05	67.2	68.3	66.8	67.7	0.2	0.3	234269.0	15781861.9	974
2019-11-04	67.0	69.8	67.0	67.5	2.0	3.05	566182.0	38788002.2	1677
2019-11-03	65.0	66.8	64.2	65.5	-0.9	-1.36	204436.0	13341902.3	781
2019-10-31	65.0	68.0	65.0	66.4	1.5	2.31	452816.0	30224356.5	1513
2019-10-30	64.0	65.4	64.0	64.9	1.2	1.88	192395.0	12453731.8	671
2019-10-29	65.0	65.5	63.5	63.7	-2.3	-3.48	312892.0	20080012.4	1507
2019-10-28	68.8	69.0	65.8	66.0	-3.0	-4.35	399019.0	26845732.6	1385
2019-10-27	64.5	70.0	64.2	69.0	4.6	7.14	845274.0	57248777.3	2293
2019-10-24	63.8	64.8	63.6	64.4	0.5	0.78	136933.0	8807488.9	504
2019-10-23	62.9	64.3	62.6	63.9	1.4	2.24	361337.0	23006941.8	907
2019-10-22	63.7	63.7	62.4	62.5	-1.1	-1.73	282503.0	17757275.8	759
2019-10-21	65.1	65.2	63.3	63.6	-1.4	-2.15	191454.0	12296106.7	734
2019-10-20	66.4	66.4	65.0	65.0	0.2	0.31	222993.0	14629040.5	661
2019-10-17	64.1	65.5	63.5	64.8	0.9	1.41	172365.0	11186767.6	717
2019-10-16	62.6	63.9	62.2	63.9	1.2	1.91	108396.0	6826408.0	539
2019-10-15	63.0	64.6	62.2	62.7	0.1	0.16	155092.0	9826775.1	827
2019-10-14	64.0	65.1	62.6	62.6	-1.3	-2.03	258365.0	16566304.8	1086
2019-10-13	66.8	67.5	63.8	63.9	-2.8	-4.2	268084.0	17627383.3	1241
2019-10-10	62.4	67.5	62.2	66.7	4.7	7.58	1040520.0	68199362.0	3260
2019-10-09	67.0	67.2	60.8	62.0	-5.0	-7.46	1262331.0	80936485.9	3519
2019-10-08	70.2	70.2	66.1	67.0	-3.5	-4.96	878992.0	59589796.6	2169
2019-10-07	72.7	73.3	70.4	70.5	-2.9	-3.95	630037.0	45050847.7	1891
2019-10-06	75.0	75.0	73.4	73.4	-1.4	-1.87	222491.0	16566441.9	1212
2019-10-03	78.5	78.5	74.5	74.8	-4.1	-5.2	497917.0	37758435.8	1512
2019-10-02	79.0	79.5	78.6	78.9	-0.2	-0.25	81078.0	6400088.9	387
2019-10-01	79.7	80.0	79.1	79.1	-0.7	-0.88	117169.0	9330637.9	501
2019-09-30	80.1	81.0	79.8	79.8	-0.3	-0.37	306928.0	24626345.7	775
2019-09-29	79.9	80.4	78.5	80.1	0.2	0.25	215614.0	17190421.8	691
2019-09-26	80.4	80.8	79.6	79.9	-0.1	-0.13	219303.0	17598075.8	937
2019-09-25	82.6	82.6	79.5	80.0	-2.8	-3.38	531419.0	42875253.8	2864
2019-09-24	83.5	83.5	82.5	82.8	-0.6	-0.72	207119.0	17185132.8	691
2019-09-22	85.5	85.6	83.4	83.4	-2.3	-2.68	289397.0	24369219.2	866
2019-09-19	87.5	87.7	85.7	85.7	-1.8	-2.06	497638.0	42762191.4	807
2019-09-18	87.6	88.1	87.1	87.5	1.5	1.74	20329.0	1784999.9	144
2019-09-17	89.2	89.2	86.0	86.0	-2.8	-3.15	102957.0	9121460.7	256
2019-09-16	88.9	89.9	87.9	88.8	0.8	0.91	48213.0	4275518.4	298
2019-09-15	82.5	88.3	82.5	88.0	-1.9	-2.11	30495.0	2617161.5	178
2019-09-12	88.0	89.9	88.0	89.9	2.0	2.28	27546.0	2462607.4	200
2019-09-11	88.0	88.5	87.0	87.9	-1.3	-1.46	18276.0	1604974.7	250
2019-09-10	89.3	89.5	88.5	89.2	-0.6	-0.67	12284.0	1090936.9	141
2019-09-09	88.8	89.8	88.5	89.8	0.8	0.9	31308.0	2793746.8	245
2019-09-08	90.0	90.0	88.8	89.0	-0.9	-1.0	31750.0	2830992.1	173
2019-09-05	90.0	90.5	89.6	89.9	-0.1	-0.11	24209.0	2178236.4	214
2019-09-04	88.5	90.0	88.5	90.0	1.4	1.58	35153.0	3144071.7	310
2019-09-03	90.4	90.4	88.6	88.6	-1.4	-1.56	22364.0	1997310.5	278
2019-09-02	88.2	90.3	88.0	90.0	1.4	1.58	43468.0	3879823.6	343
2019-09-01	90.0	90.1	86.0	88.6	-1.4	-1.56	32042.0	2836760.3	298
2019-08-29	92.0	92.2	90.0	90.0	-2.9	-3.12	64270.0	5847215.8	420
2019-08-28	93.6	93.8	92.5	92.9	-3.0	-3.13	52698.0	4918567.1	353
2019-08-27	92.5	95.9	92.0	95.9	4.5	4.92	465709.0	44297347.7	1230
2019-08-26	91.1	92.5	90.6	91.4	0.1	0.11	51997.0	4762514.0	446
2019-08-25	91.1	91.5	90.9	91.3	-0.9	-0.98	35467.0	3231789.7	251
2019-08-22	91.2	92.2	91.0	92.2	1.1	1.21	33757.0	3088143.4	282
2019-08-21	92.4	92.4	91.0	91.1	-1.2	-1.3	41884.0	3834652.0	330
2019-08-20	93.0	94.0	91.7	92.3	1.6	1.76	215721.0	20075601.1	1196
2019-08-19	90.8	92.5	90.4	90.7	-0.2	-0.22	87084.0	7970402.4	1125
2019-08-18	91.2	91.3	90.4	90.9	0.4	0.44	31296.0	2840766.5	208
2019-08-08	90.0	91.5	89.5	90.5	0.6	0.67	53379.0	4821691.5	364
2019-08-07	89.9	90.7	89.0	89.9	0.0	0.0	29031.0	2608391.7	252
2019-08-06	85.0	89.9	85.0	89.9	-0.1	-0.11	97272.0	8593947.5	880
2019-08-05	91.7	92.0	90.0	90.0	-1.8	-1.96	48016.0	4362994.4	835
2019-08-04	88.5	92.5	88.0	91.8	3.3	3.73	86246.0	7817546.0	624
2019-08-01	90.1	90.2	88.5	88.5	-1.8	-1.99	63746.0	5695977.7	747
2019-07-31	90.3	91.7	89.9	90.3	-0.1	-0.11	108923.0	9854197.9	727
2019-07-30	90.4	92.5	89.5	90.4	-0.3	-0.33	81827.0	7446373.8	504
2019-07-29	92.5	93.4	90.2	90.7	-2.3	-2.47	77865.0	7146537.3	761
2019-07-28	92.3	93.5	92.2	93.0	0.0	0.0	37564.0	3497921.4	198
2019-07-25	93.6	93.6	92.0	93.0	-0.1	-0.11	42859.0	3966477.1	287
2019-07-24	92.5	94.9	92.5	93.1	0.3	0.32	154708.0	14484439.3	617
2019-07-23	92.8	94.5	92.8	92.8	0.6	0.65	123876.0	11611004.2	639
2019-07-22	94.3	94.3	92.2	92.2	-1.8	-1.91	72166.0	6717331.1	402
2019-07-21	96.0	96.0	93.3	94.0	-2.5	-2.59	370891.0	34889080.4	712
2019-07-18	97.0	97.9	96.5	96.5	-1.0	-1.03	98391.0	9557242.7	484
2019-07-17	98.2	98.4	96.8	97.5	-0.5	-0.51	91983.0	8975655.1	435
2019-07-16	98.5	98.5	97.5	98.0	-0.4	-0.41	164349.0	16097790.1	427
2019-07-15	98.2	99.4	98.1	98.4	-0.1	-0.1	513851.0	50621259.4	465
2019-07-14	98.8	99.5	98.5	98.5	-0.2	-0.2	70925.0	7008759.4	259
2019-07-11	99.2	99.5	98.4	98.7	-0.6	-0.6	89721.0	8869208.6	439
2019-07-10	98.1	100.6	98.1	99.3	1.3	1.33	217452.0	21677746.9	743
2019-07-09	98.1	99.2	98.0	98.0	-0.4	-0.41	140388.0	13792057.0	467
2019-07-08	98.0	99.1	97.6	98.4	0.5	0.51	144139.0	14171533.0	579
2019-07-07	99.0	100.0	97.5	97.9	-1.3	-1.31	121211.0	12001036.8	613
2019-07-04	99.8	101.0	98.2	99.2	-0.6	-0.6	184062.0	18351031.5	800
2019-07-03	102.6	104.2	99.3	99.8	-1.2	-1.19	533327.0	54421504.9	1801
2019-07-02	94.7	101.2	94.7	101.0	6.0	6.32	457340.0	44915863.2	1337
2019-07-01	94.5	95.4	93.8	95.0	0.5	0.53	280816.0	26532872.4	726
2019-06-30	94.0	94.9	91.0	94.5	0.7	0.75	419865.0	38947589.8	1655
2019-06-27	91.9	93.9	91.8	93.8	1.6	1.74	187829.0	17461129.8	813
2019-06-26	90.1	92.2	90.1	92.2	2.1	2.33	54907.0	5018835.5	346
2019-06-25	91.0	91.0	89.7	90.1	-0.4	-0.44	33951.0	3068908.6	227
2019-06-24	90.5	91.3	89.6	90.5	-0.8	-0.88	65156.0	5899984.0	349
2019-06-23	93.0	93.8	91.0	91.3	-1.6	-1.72	120979.0	11105387.0	545
2019-06-20	92.1	94.6	90.1	92.9	0.9	0.98	415512.0	38463652.8	1590
2019-06-19	92.7	93.9	92.0	92.0	-0.6	-0.65	77180.0	7160791.5	412
2019-06-18	94.0	95.0	92.5	92.6	-1.4	-1.49	190387.0	17862221.2	787
2019-06-17	92.3	94.8	92.0	94.0	2.0	2.17	249486.0	23354277.0	970
2019-06-16	92.1	92.9	91.2	92.0	0.5	0.55	101735.0	9365745.8	513
2019-06-13	93.5	93.5	91.2	91.5	-2.5	-2.66	161688.0	14898211.0	761
2019-06-12	95.0	95.8	93.6	94.0	-1.6	-1.67	231674.0	21919213.4	896
2019-06-11	93.0	96.9	91.8	95.6	2.2	2.36	309200.0	29273726.4	1293
2019-06-10	96.0	96.4	91.7	93.4	-2.6	-2.71	271051.0	25340914.9	1234
2019-06-09	96.0	98.0	96.0	96.0	1.0	1.05	189228.0	18317691.5	662
2019-05-30	90.2	97.0	90.2	95.0	4.8	5.32	713171.0	66967172.1	2128
2019-05-29	85.1	91.6	84.0	90.2	3.9	4.52	483969.0	42983116.3	2137
2019-05-28	80.4	86.3	79.2	86.3	5.8	7.2	334152.0	28319398.4	1056
2019-05-27	79.9	80.5	78.7	80.5	0.6	0.75	49822.0	3968950.6	296
2019-05-26	81.0	81.2	79.0	79.9	-0.7	-0.87	73807.0	5919871.2	345
2019-05-23	83.0	83.6	80.0	80.6	-1.9	-2.3	211454.0	17413836.6	637
2019-05-22	83.1	86.0	82.5	82.5	-0.3	-0.36	294850.0	24765521.5	1061
2019-05-21	83.0	83.4	82.0	82.8	0.9	1.1	78777.0	6516361.2	395
2019-05-20	82.2	84.0	81.0	81.9	-0.6	-0.73	177047.0	14601658.1	755
2019-05-19	82.2	85.2	82.2	82.5	-1.9	-2.25	130759.0	10885600.0	562
2019-05-16	82.2	87.2	80.5	84.4	2.4	2.93	301921.0	25586273.1	1599
2019-05-15	83.0	84.0	81.7	82.0	1.0	1.23	128717.0	10628546.1	613
2019-05-14	85.0	86.5	77.5	81.0	-5.1	-5.92	374707.0	30707419.3	1214
2019-05-13	87.6	87.9	86.0	86.1	-1.9	-2.16	148736.0	12892935.5	719
2019-05-12	87.5	89.0	84.3	88.0	1.5	1.73	283130.0	24588134.3	1270
2019-05-09	82.6	88.2	81.4	86.5	4.3	5.23	596957.0	51155135.7	2869
2019-05-08	85.3	86.2	81.2	82.2	-2.8	-3.29	294391.0	24661731.2	1545
2019-05-07	87.8	90.8	84.5	85.0	-3.2	-3.63	658684.0	57672960.7	2649
2019-05-06	83.2	88.5	82.1	88.2	7.7	9.57	1136799.0	98363016.9	3436
2019-05-05	73.2	80.5	73.2	80.5	7.3	9.97	691244.0	53617837.9	1326
2019-05-02	73.5	73.5	71.9	73.2	-0.1	-0.14	107741.0	7807577.6	455
2019-05-01	73.9	74.4	72.6	73.3	-0.2	-0.27	154949.0	11394980.5	594
2019-04-30	72.1	74.1	71.9	73.5	1.4	1.94	426186.0	31105428.5	1129
2019-04-29	70.5	72.3	69.9	72.1	1.7	2.41	352406.0	25157185.7	1064
2019-04-28	67.7	71.3	67.7	70.4	2.7	3.99	390115.0	27280407.4	1332
2019-04-25	66.9	67.9	66.7	67.7	0.7	1.04	104171.0	7017457.7	368
2019-04-24	67.8	68.0	66.8	67.0	-0.5	-0.74	264574.0	17770281.1	457
2019-04-23	67.0	69.7	67.0	67.5	0.6	0.9	1262013.0	85660013.6	1158
2019-04-22	68.5	68.7	66.7	66.9	-1.6	-2.34	293758.0	19833266.0	685
2019-04-21	70.0	70.1	68.5	68.5	-1.9	-2.7	278726.0	19279210.0	727
2019-04-18	71.3	71.5	70.1	70.4	-0.6	-0.85	424117.0	30122144.8	1009
2019-04-17	69.0	71.9	65.5	71.0	1.5	2.16	1335446.0	91965888.0	3062
2019-04-16	71.2	72.3	69.0	69.5	-1.9	-2.66	483994.0	33914091.0	1357
2019-04-15	72.0	72.8	71.0	71.4	-0.6	-0.83	270549.0	19472771.3	777
2019-04-14	72.6	73.1	71.8	72.0	-0.8	-1.1	90040.0	6517127.7	394
2019-04-11	73.0	75.2	72.5	72.8	-0.1	-0.14	437478.0	32101512.9	1056
2019-04-10	73.4	73.4	72.7	72.9	-0.1	-0.14	146142.0	10663778.9	412
2019-04-09	74.0	74.1	72.9	73.0	-1.1	-1.48	118387.0	8713208.9	495
2019-04-08	74.1	75.2	73.6	74.1	0.1	0.14	129376.0	9633425.8	486
2019-04-07	75.5	76.0	74.0	74.0	-2.0	-2.63	86639.0	6496004.9	384
2019-04-04	76.6	77.0	75.5	76.0	-0.6	-0.78	175755.0	13430887.5	466
2019-04-03	77.8	78.4	76.0	76.6	-1.4	-1.79	138610.0	10652177.2	608
2019-04-02	78.6	78.7	77.7	78.0	-1.0	-1.27	58966.0	4617543.8	231
2019-04-01	79.0	79.6	78.5	79.0	0.0	0.0	68505.0	5408335.3	255
2019-03-31	78.5	79.9	78.0	79.0	-0.9	-1.13	106694.0	8416712.3	368
2019-03-28	80.0	80.4	79.3	79.9	0.2	0.25	82071.0	6553245.0	264
2019-03-27	80.0	80.0	79.0	79.7	0.1	0.13	92497.0	7340189.5	337
2019-03-26	79.1	82.0	78.0	79.6	0.6	0.76	250730.0	20132220.3	951
2019-03-25	80.3	80.3	77.6	79.0	-1.2	-1.5	101506.0	8004302.0	396
2019-03-24	81.4	81.4	80.2	80.2	-1.2	-1.47	39834.0	3213739.6	173
2019-03-21	81.7	82.0	81.2	81.4	-0.3	-0.37	45707.0	3728699.2	207
2019-03-20	82.0	82.1	81.4	81.7	-0.5	-0.61	51362.0	4201548.7	187
2019-03-19	82.4	82.8	82.0	82.2	-0.2	-0.24	169499.0	13955699.3	317
2019-03-18	81.5	82.4	81.3	82.4	0.6	0.73	80864.0	6625666.8	255
2019-03-17	81.2	82.0	81.2	81.8	0.5	0.62	50948.0	4161677.2	147
2019-03-14	82.1	82.1	81.3	81.3	-1.0	-1.22	112827.0	9204992.0	315
2019-03-13	80.8	82.7	80.7	82.3	1.6	1.98	118167.0	9653174.2	430
2019-03-12	80.1	80.7	79.7	80.7	0.7	0.88	24906.0	1993186.2	180
2019-03-11	80.1	80.9	80.0	80.0	-0.9	-1.11	28801.0	2312488.2	201
2019-03-10	81.4	81.5	80.9	80.9	-0.2	-0.25	29079.0	2364240.4	133
2019-03-07	82.1	82.1	81.0	81.1	-1.0	-1.22	48056.0	3915203.0	291
2019-03-06	82.0	83.3	82.0	82.1	-0.3	-0.36	81906.0	6765792.0	387
2019-03-05	82.0	82.4	81.5	82.4	-0.1	-0.12	45211.0	3704244.5	291
2019-03-04	82.0	82.5	82.0	82.5	0.0	0.0	31414.0	2583476.2	193
2019-03-03	82.3	82.5	82.0	82.5	0.0	0.0	35684.0	2937048.0	152
2019-02-28	82.6	82.6	82.0	82.5	-0.2	-0.24	31451.0	2589123.0	226
2019-02-27	83.5	83.5	82.4	82.7	-0.5	-0.6	83222.0	6880661.7	289
2019-02-26	82.9	84.5	82.7	83.2	0.2	0.24	113409.0	9487480.7	389
2019-02-25	82.8	83.0	82.6	83.0	-0.1	-0.12	25510.0	2113921.0	115
2019-02-24	83.2	83.4	82.8	83.1	-0.1	-0.12	37817.0	3147424.4	121
2019-02-21	83.8	83.8	83.2	83.2	-0.6	-0.72	27545.0	2297013.6	134
2019-02-20	83.0	83.8	83.0	83.8	0.4	0.48	23296.0	1942503.2	134
2019-02-19	84.0	84.0	83.3	83.4	-0.3	-0.36	24321.0	2029703.4	140
2019-02-18	83.5	84.1	83.5	83.7	0.2	0.24	42600.0	3571513.2	181
2019-02-17	83.6	83.8	83.4	83.5	-0.3	-0.36	38476.0	3217684.1	152
2019-02-14	83.9	83.9	83.5	83.8	0.0	0.0	20652.0	1727986.4	206
2019-02-13	84.2	84.2	83.7	83.8	-0.2	-0.24	53409.0	4475797.1	195
2019-02-12	84.9	84.9	83.9	84.0	-0.4	-0.47	80117.0	6750347.2	311
2019-02-11	85.6	85.9	84.0	84.4	-1.1	-1.29	133810.0	11358519.6	535
2019-02-10	85.5	85.6	84.5	85.5	0.5	0.59	52564.0	4474280.4	207
2019-02-07	84.7	85.2	84.7	85.0	0.2	0.24	67382.0	5726263.7	383
2019-02-06	85.8	86.3	84.7	84.8	-1.5	-1.74	106387.0	9059735.4	414
2019-02-05	86.5	86.5	85.2	86.3	-0.3	-0.35	52319.0	4500472.3	577
2019-02-04	86.5	86.7	86.0	86.6	0.2	0.23	62954.0	5439922.2	271
2019-02-03	85.7	88.4	85.7	86.4	0.1	0.12	122003.0	10610594.3	431
2019-01-31	86.0	86.4	85.5	86.3	0.3	0.35	96249.0	8278593.1	375
2019-01-30	85.2	86.0	85.0	86.0	0.5	0.58	64996.0	5554473.2	317
2019-01-29	84.8	85.9	84.5	85.5	-0.2	-0.23	100503.0	8557308.4	557
2019-01-28	84.6	87.2	84.0	85.7	1.2	1.42	280050.0	23919428.6	1111
2019-01-27	86.4	86.7	84.3	84.5	-1.8	-2.09	178893.0	15309588.9	791
2019-01-24	92.0	92.4	86.3	86.3	-4.8	-5.27	304572.0	27168414.9	1363
2019-01-23	86.6	93.6	86.6	91.1	5.0	5.81	529443.0	48188984.5	1887
2019-01-22	84.5	88.0	84.3	86.1	1.3	1.53	176213.0	15290518.4	905
2019-01-21	85.0	85.6	84.2	84.8	-0.2	-0.24	69216.0	5872867.8	340
2019-01-20	86.2	88.0	84.9	85.0	-1.0	-1.16	106575.0	9209679.2	553
2019-01-17	84.5	88.8	83.7	86.0	2.0	2.38	369125.0	32093563.2	1600
2019-01-16	83.8	84.5	83.5	84.0	0.6	0.72	66677.0	5600440.5	284
2019-01-15	83.3	83.8	83.1	83.4	0.1	0.12	30363.0	2532811.1	180
2019-01-14	83.2	84.2	83.2	83.3	-0.1	-0.12	71716.0	6010373.4	356
2019-01-13	83.9	84.2	83.2	83.4	0.4	0.48	53494.0	4477407.1	260
2019-01-10	84.1	84.7	83.0	83.0	-1.0	-1.19	68356.0	5722968.7	307
2019-01-09	83.3	86.9	83.1	84.0	0.9	1.08	204730.0	17430050.3	822
2019-01-08	83.3	83.6	82.5	83.1	-0.1	-0.12	34987.0	2910213.2	236
2019-01-07	83.4	83.4	82.9	83.2	0.1	0.12	35803.0	2976086.6	212
2019-01-06	83.5	83.6	82.9	83.1	-0.2	-0.24	46959.0	3907644.3	207
2019-01-03	82.9	84.7	82.5	83.3	0.9	1.09	93425.0	7805422.1	484
2019-01-02	82.4	83.5	82.1	82.4	0.1	0.12	59017.0	4889991.1	279
2019-01-01	82.8	83.4	81.0	82.3	-0.5	-0.6	34277.0	2824035.5	200
2018-12-31	84.0	84.0	82.5	82.8	-0.8	-0.96	46179.0	3841589.4	180
2018-12-30	84.4	84.4	83.5	83.6	0.0	0.0	25824.0	2164338.5	148
2018-12-27	84.8	84.8	82.9	83.6	0.4	0.48	46504.0	3906234.8	293
2018-12-26	83.4	84.9	82.5	83.2	0.7	0.85	96939.0	8135874.1	422
2018-12-25	83.0	83.5	82.0	82.5	-1.7	-2.02	95790.0	7902267.9	439
2018-12-24	82.5	87.8	82.5	84.2	1.3	1.57	267927.0	22754262.7	1132
2018-12-23	77.0	84.0	77.0	82.9	-2.2	-2.59	171707.0	14076357.6	791
2018-12-20	88.0	88.6	84.5	85.1	-3.4	-3.84	146512.0	12763654.9	635
2018-12-19	90.5	92.0	88.2	88.5	-2.0	-2.21	183994.0	16561131.6	825
2018-12-18	91.1	91.6	90.4	90.5	-0.5	-0.55	63340.0	5755369.1	383
2018-12-17	90.6	91.7	90.6	91.0	-0.3	-0.33	54950.0	5017368.2	323
2018-12-16	91.9	92.3	91.0	91.3	-0.6	-0.65	61152.0	5598828.3	251
2018-12-13	91.7	93.0	91.6	91.9	-0.1	-0.11	104462.0	9650806.0	409
2018-12-12	92.2	92.5	91.3	92.0	0.6	0.66	34349.0	3155982.3	268
2018-12-11	92.6	92.6	91.2	91.4	-0.4	-0.44	28806.0	2639764.1	214
2018-12-10	92.1	93.0	91.2	91.8	-0.6	-0.65	48631.0	4471717.0	334
2018-12-09	94.0	94.1	92.0	92.4	-0.5	-0.54	94024.0	8723514.5	456
2018-12-06	91.7	95.8	91.7	92.9	1.2	1.31	420289.0	39517386.1	1815
2018-12-05	90.5	92.0	90.5	91.7	0.1	0.11	40418.0	3688355.9	281
2018-12-04	92.1	93.8	91.0	91.6	0.0	0.0	186180.0	17248195.7	767
2018-12-03	91.5	91.9	90.2	91.6	0.2	0.22	62627.0	5721233.7	366
2018-12-02	92.3	92.8	91.1	91.4	0.6	0.66	35795.0	3277450.9	235
2018-11-29	91.8	92.0	90.0	90.8	-0.9	-0.98	53835.0	4900167.9	317
2018-11-28	92.5	92.5	89.2	91.7	0.2	0.22	141677.0	12864318.7	754
2018-11-27	86.0	94.6	85.6	91.5	5.2	6.03	361413.0	33158504.7	1484
2018-11-26	88.0	88.0	85.0	86.3	-0.7	-0.8	281688.0	24241618.9	1179
2018-11-25	90.8	90.8	87.0	87.0	-4.2	-4.61	87583.0	7785476.1	531
2018-11-22	92.0	92.6	91.2	91.2	-0.3	-0.33	52234.0	4796741.3	287
2018-11-21	91.0	92.6	90.0	91.5	1.5	1.67	61865.0	5658403.6	414
2018-11-20	92.2	93.1	90.0	90.0	-2.5	-2.7	56983.0	5256638.2	332
2018-11-19	92.2	93.5	92.0	92.5	0.3	0.33	36646.0	3396431.6	228
2018-11-18	95.0	95.0	92.0	92.2	-2.9	-3.05	60700.0	5664760.2	297
2018-11-15	96.0	96.2	95.1	95.1	-0.7	-0.73	48342.0	4631622.9	230
2018-11-14	95.0	97.5	95.0	95.8	-0.1	-0.1	197532.0	19065340.4	755
2018-11-13	96.0	97.0	95.8	95.9	-0.6	-0.62	85383.0	8219439.2	364
2018-11-12	96.5	97.9	96.0	96.5	0.3	0.31	138109.0	13382677.0	607
2018-11-11	95.1	96.9	94.1	96.2	1.2	1.26	106844.0	10263758.7	450
2018-11-08	97.0	97.0	95.0	95.0	-1.0	-1.04	63974.0	6144936.8	239
2018-11-07	97.8	98.0	95.7	96.0	-1.5	-1.54	76529.0	7369752.0	381
2018-11-06	97.0	98.0	96.0	97.5	1.5	1.56	163006.0	15839759.4	580
2018-11-05	96.1	97.3	95.7	96.0	-0.7	-0.72	118507.0	11446237.3	565
2018-11-04	97.5	98.5	96.5	96.7	0.2	0.21	123945.0	12064874.1	512
2018-11-01	97.9	100.0	95.6	96.5	-0.8	-0.82	218800.0	21542265.0	1027
2018-10-31	95.0	99.8	94.3	97.3	3.1	3.29	450107.0	44012765.6	1675
2018-10-30	94.1	96.5	93.5	94.2	0.2	0.21	179996.0	17163754.8	736
2018-10-29	93.2	97.0	92.6	94.0	1.0	1.08	468423.0	44468559.1	1570
2018-10-28	93.0	93.9	91.0	93.0	0.0	0.0	105708.0	9833649.0	499
2018-10-25	92.0	95.0	92.0	93.0	2.0	2.2	351466.0	32824127.2	1270
2018-10-24	83.9	91.0	83.6	91.0	8.2	9.9	396863.0	34627633.4	1261
2018-10-23	80.3	85.5	80.0	82.8	1.3	1.6	321511.0	26815176.1	1063
2018-10-22	84.0	86.0	81.2	81.5	-2.5	-2.98	225972.0	18967214.4	1056
2018-10-21	81.2	85.5	81.2	84.0	-3.2	-3.67	182443.0	15342705.6	796
2018-10-18	88.2	89.2	87.0	87.2	-1.0	-1.13	183710.0	16133482.2	809
2018-10-17	88.7	90.5	88.1	88.2	-0.2	-0.23	139430.0	12440141.5	624
2018-10-16	92.6	92.6	86.0	88.4	-4.4	-4.74	334335.0	29714770.6	1398
2018-10-15	87.3	93.0	85.4	92.8	7.6	8.92	408285.0	36799327.4	1246
2018-10-14	95.0	95.0	85.1	85.2	-9.3	-9.84	223107.0	19654894.1	987
2018-10-11	94.3	96.6	93.2	94.5	-3.5	-3.57	97401.0	9294567.6	535
2018-10-10	100.2	100.8	98.0	98.0	-1.8	-1.8	29157.0	2900511.9	232
2018-10-09	100.2	100.6	99.5	99.8	-1.0	-0.99	42130.0	4210432.4	195
2018-10-08	99.2	101.6	99.2	100.8	0.9	0.9	77996.0	7849766.3	373
2018-10-07	101.8	101.8	99.8	99.9	-1.5	-1.48	58899.0	5921221.7	315
2018-10-04	102.2	102.6	101.0	101.4	-0.6	-0.59	81925.0	8325183.0	391
2018-10-03	102.8	103.2	101.8	102.0	-0.6	-0.58	63649.0	6519687.6	361
2018-10-02	101.4	103.4	100.8	102.6	1.2	1.18	141513.0	14440167.2	712
2018-10-01	102.2	103.0	101.0	101.4	-0.6	-0.59	83437.0	8502278.0	492
2018-09-30	100.4	103.0	100.4	102.0	2.3	2.31	258433.0	26378703.8	935
2018-09-27	100.6	101.0	99.2	99.7	-0.5	-0.5	50783.0	5086538.8	343
2018-09-26	101.0	101.6	99.8	100.2	-0.6	-0.6	60783.0	6113402.7	293
2018-09-25	101.0	101.6	100.2	100.8	0.6	0.6	52156.0	5256174.8	304
2018-09-20	101.0	102.0	100.0	100.2	-0.6	-0.6	62174.0	6270038.6	311
2018-09-19	100.0	101.2	99.8	100.8	0.8	0.8	40025.0	4025828.6	246
2018-09-18	100.8	101.2	99.8	100.0	-0.2	-0.2	48283.0	4850961.3	324
2018-09-17	100.0	102.4	99.4	100.2	-0.8	-0.79	97911.0	9907543.5	493
2018-09-16	102.0	102.8	100.0	101.0	-1.6	-1.56	95865.0	9726087.6	443
2018-09-13	100.8	102.6	97.6	102.6	1.6	1.58	109835.0	11000059.2	536
2018-09-12	101.2	102.6	98.7	101.0	-0.8	-0.79	86192.0	8662107.8	429
2018-09-11	102.8	103.0	100.8	101.8	-1.6	-1.55	81230.0	8256389.2	377
2018-09-10	104.0	104.8	101.0	103.4	0.4	0.39	203131.0	20923130.4	672
2018-09-09	100.2	104.0	99.5	103.0	3.0	3.0	189336.0	19376475.8	754
2018-09-06	98.0	101.4	96.5	100.0	1.3	1.32	240028.0	23812232.7	873
2018-09-05	103.8	103.8	95.0	98.7	-4.9	-4.73	233087.0	23217239.9	968
2018-09-04	102.2	105.0	102.2	103.6	1.4	1.37	203015.0	21058594.4	819
2018-09-03	101.0	103.0	101.0	102.2	1.2	1.19	120649.0	12331569.8	540
2018-09-02	101.0	102.2	100.6	101.0	-0.6	-0.59	106483.0	10789205.0	406
2018-08-30	101.0	102.8	100.8	101.6	0.6	0.59	128300.0	13043135.0	618
2018-08-29	102.2	102.4	100.0	101.0	-1.2	-1.17	85541.0	8673187.2	376
2018-08-28	101.2	103.2	101.2	102.2	0.8	0.79	99861.0	10222186.6	579
2018-08-27	102.0	103.0	100.0	101.4	-1.0	-0.98	116975.0	11874497.2	623
2018-08-26	103.8	104.4	101.4	102.4	3.1	3.12	206234.0	21255227.4	1038
2018-08-16	99.9	100.8	97.0	99.3	-0.1	-0.1	142812.0	14118055.2	920
2018-08-15	100.2	102.4	98.0	99.4	0.1	0.1	178853.0	17898286.9	997
2018-08-14	95.1	102.2	95.1	99.3	4.6	4.86	419924.0	41560470.2	2226
2018-08-13	98.8	99.8	93.5	94.7	-4.3	-4.34	208659.0	20050257.9	1149
2018-08-12	103.0	103.8	98.2	99.0	-3.6	-3.51	134391.0	13624292.1	949
2018-08-09	105.0	105.8	102.6	102.6	-2.4	-2.29	128927.0	13435685.6	685
2018-08-08	105.0	107.8	104.0	105.0	0.8	0.77	269932.0	28608566.8	1170
2018-08-07	105.0	106.4	103.2	104.2	-1.0	-0.95	175777.0	18430467.4	906
2018-08-06	104.6	108.4	103.0	105.2	2.0	1.94	406504.0	43044835.4	1801
2018-08-05	108.0	108.6	102.6	103.2	-3.6	-3.37	248641.0	26094680.4	1243
2018-08-02	108.2	109.6	105.8	106.8	-0.8	-0.74	348084.0	37533324.6	1709
2018-08-01	111.0	115.0	107.4	107.6	-1.8	-1.65	878024.0	97614282.2	3901
2018-07-31	99.7	109.4	98.2	109.4	9.9	9.95	520197.0	54793844.8	1802
2018-07-30	104.8	104.8	98.2	99.5	-0.3	-0.3	269785.0	27530759.5	1360
2018-07-29	102.4	102.6	98.0	99.8	-2.4	-2.35	205784.0	20555249.1	1005
2018-07-26	105.2	106.8	102.0	102.2	-3.8	-3.58	179437.0	18683633.2	874
2018-07-25	102.8	106.0	102.8	106.0	3.2	3.11	204967.0	21454465.2	1225
2018-07-24	103.6	104.8	102.4	102.8	-0.2	-0.19	153899.0	15908247.0	742
2018-07-23	105.6	107.8	102.6	103.0	-2.6	-2.46	339387.0	35731032.2	1656
2018-07-22	107.0	111.0	105.0	105.6	-0.4	-0.38	736743.0	79983396.0	3035
2018-07-19	97.0	106.0	96.0	106.0	9.5	9.84	898130.0	91651624.5	2818
2018-07-18	95.0	96.5	94.0	96.5	1.0	1.05	109528.0	10429649.1	608
2018-07-17	95.0	97.6	94.0	95.5	0.7	0.74	142402.0	13630829.7	768
2018-07-16	97.5	97.7	94.0	94.8	-2.2	-2.27	144883.0	13848569.9	808
2018-07-15	93.0	98.0	93.0	97.0	4.2	4.53	327620.0	31441973.4	1454
2018-07-12	91.4	94.7	90.6	92.8	1.1	1.2	159626.0	14851950.6	805
2018-07-11	91.2	91.9	90.7	91.7	0.5	0.55	60355.0	5508128.5	389
2018-07-10	92.0	92.0	90.0	91.2	-0.6	-0.65	124884.0	11355450.7	604
2018-07-09	93.2	93.7	91.3	91.8	-1.8	-1.92	49550.0	4594308.9	323
2018-07-08	94.5	95.0	92.8	93.6	-0.2	-0.21	67738.0	6358476.0	469
2018-07-05	96.3	97.0	93.8	93.8	-2.8	-2.9	48834.0	4663211.9	388
2018-07-04	96.0	98.3	95.2	96.6	0.8	0.84	113010.0	10951378.2	691
2018-07-03	96.5	96.8	95.0	95.8	-1.2	-1.24	61115.0	5862986.7	415
2018-07-02	97.1	99.1	96.4	97.0	-1.0	-1.02	96846.0	9450756.6	613
2018-07-01	98.4	98.6	95.1	98.0	-0.1	-0.1	125429.0	12247822.5	687
2018-06-28	98.9	102.2	96.5	98.1	0.1	0.1	498533.0	49376526.5	2224
2018-06-27	91.0	98.2	90.9	98.0	7.9	8.77	436729.0	41214674.5	2048
2018-06-26	89.3	91.4	88.5	90.1	0.6	0.67	121755.0	10952542.3	623
2018-06-25	87.4	90.7	86.9	89.5	2.1	2.4	214337.0	19065514.1	963
2018-06-24	88.0	89.0	87.0	87.4	0.0	0.0	119403.0	10478953.4	512
2018-06-21	87.5	89.4	86.8	87.4	0.3	0.34	74722.0	6568160.5	601
2018-06-20	91.8	92.8	87.0	87.1	-0.4	-0.46	119727.0	10694346.2	724
2018-06-12	83.0	90.0	82.0	87.5	4.4	5.29	162385.0	14014435.3	1028
2018-06-11	88.3	88.8	82.8	83.1	-4.9	-5.57	91387.0	7800306.9	584
2018-06-10	89.9	90.0	87.6	88.0	-1.9	-2.11	36040.0	3182681.8	307
2018-06-07	90.0	90.1	89.2	89.9	0.2	0.22	40352.0	3620228.4	318
2018-06-06	91.8	91.8	89.6	89.7	-2.0	-2.18	135146.0	12248754.6	632
2018-06-05	91.0	93.0	91.0	91.7	0.6	0.66	42307.0	3900214.7	253
2018-06-04	92.5	93.2	91.0	91.1	-1.4	-1.51	55917.0	5154686.2	318
2018-06-03	94.2	94.7	92.2	92.5	-0.8	-0.86	51926.0	4876372.0	319
2018-05-31	93.0	94.7	92.6	93.3	0.9	0.97	73660.0	6887762.6	473
2018-05-30	90.5	94.0	89.5	92.4	1.9	2.1	82605.0	7611593.5	531
2018-05-29	90.8	91.1	89.9	90.5	-0.5	-0.55	41791.0	3781117.5	296
2018-05-28	91.5	92.5	90.1	91.0	-0.6	-0.66	68580.0	6269174.3	474
2018-05-27	93.0	94.1	91.2	91.6	-1.0	-1.08	60512.0	5601473.8	378
2018-05-24	95.0	96.5	92.1	92.53	-2.18	-2.3	132305.0	12453201.9	751
2018-05-23	92.5	96.6	92.0	94.71	2.73	2.97	181114.0	17059027.8	1009
2018-05-22	92.4	92.6	90.4	91.98	0.89	0.98	89657.0	8208305.1	552
2018-05-21	95.6	96.4	91.0	91.09	-4.06	-4.27	214288.0	20022679.4	1130
2018-05-20	88.1	95.9	88.1	95.15	7.38	8.41	418876.0	38795910.4	1861
2018-05-17	90.1	90.7	87.2	87.77	-2.06	-2.29	155996.0	13905891.9	801
2018-05-16	90.9	93.5	89.0	89.83	-1.11	-1.22	203702.0	18590664.9	1214
2018-05-15	96.1	97.5	90.6	90.94	-4.77	-4.98	287055.0	26740159.5	1699
2018-05-14	98.0	98.1	95.6	95.71	-1.46	-1.5	112528.0	10882298.3	721
2018-05-13	97.0	102.4	96.5	97.17	0.46	0.48	279382.0	27653986.9	1557
2018-05-10	98.5	99.3	95.4	96.71	-0.59	-0.61	192145.0	18669479.5	1199
2018-05-09	98.0	103.2	96.0	97.3	-0.02	-0.02	459228.0	45658670.2	2702
2018-05-08	104.2	105.6	96.4	97.32	-7.39	-7.06	341179.0	34020955.2	1970
2018-05-07	104.6	109.0	103.6	104.71	-0.46	-0.44	343411.0	36427697.2	1836
2018-05-06	113.8	115.0	104.0	105.17	-6.53	-5.85	274246.0	30288407.0	1586
2018-05-03	115.8	116.4	110.0	111.7	-3.9	-3.37	167888.0	19029661.2	1035
2018-05-02	117.0	117.2	111.8	115.6	-0.64	-0.55	183682.0	21112231.4	1118
2018-05-01	117.6	121.6	115.4	116.24	-0.11	-0.09	294852.0	34810326.6	1560
2018-04-30	112.6	121.6	110.2	116.35	3.03	2.67	793081.0	92379878.6	3530
2018-04-29	119.0	119.0	112.6	113.32	-3.44	-2.95	424669.0	49297121.4	2347
2018-04-26	123.8	126.8	113.0	116.76	-2.53	-2.12	1027260.0	123949441.4	5067
2018-04-25	109.0	121.0	107.6	119.29	9.07	8.23	882390.0	102331437.4	3577
2018-04-24	106.2	112.6	102.0	110.22	7.82	7.64	982892.0	107144942.4	3352
2018-04-23	93.0	102.4	92.2	102.4	9.27	9.95	498685.0	48678359.5	1449
2018-04-22	93.2	94.7	91.7	93.13	1.73	1.89	581517.0	54406085.1	2026
2018-04-19	83.5	91.4	83.4	91.4	8.24	9.91	809511.0	71448767.3	1777
2018-04-18	83.6	83.6	82.5	83.16	-0.16	-0.19	138303.0	11478464.4	356
2018-04-17	81.8	84.0	81.8	83.32	1.41	1.72	399495.0	33235319.2	1022
2018-04-16	81.6	82.2	81.4	81.91	0.12	0.15	145864.0	11920241.5	422
2018-04-15	80.3	82.3	80.3	81.79	2.48	3.13	207215.0	16931154.8	650
2018-04-12	79.6	80.0	78.2	79.31	-0.78	-0.97	174483.0	13849427.1	448
2018-04-11	82.4	82.6	78.5	80.09	-2.23	-2.71	147514.0	11935699.0	499
2018-04-10	82.4	82.6	81.4	82.32	0.1	0.12	87748.0	7205150.8	285
2018-04-09	83.0	83.0	82.0	82.22	-0.79	-0.95	104903.0	8655517.2	362
2018-04-08	82.4	83.2	81.4	83.01	0.57	0.69	210511.0	17319302.2	563
2018-04-05	84.0	84.9	82.0	82.44	-0.74	-0.89	371624.0	30893230.8	886
2018-04-04	82.7	84.4	81.4	83.18	0.76	0.92	415335.0	34470602.1	1249
2018-04-03	81.0	85.0	80.5	82.42	0.95	1.17	361582.0	29848352.3	1091
2018-04-02	80.8	82.0	80.1	81.47	0.69	0.85	261143.0	21208710.0	747
2018-04-01	79.2	81.0	78.8	80.78	2.25	2.87	312817.0	24973793.6	894
2018-03-29	78.3	79.1	77.4	78.53	0.6	0.77	290811.0	22787779.2	708
2018-03-28	78.0	78.3	77.5	77.93	-0.61	-0.78	155607.0	12103676.3	375
2018-03-27	79.5	79.8	77.5	78.54	-0.74	-0.93	345471.0	27086863.5	783
2018-03-26	78.5	79.8	77.9	79.28	0.68	0.87	204186.0	16124836.5	625
2018-03-25	76.9	79.2	76.6	78.6	1.17	1.51	214723.0	16776069.1	696
2018-03-22	77.3	78.9	76.0	77.43	-0.28	-0.36	315571.0	24454750.2	654
2018-03-21	79.6	79.7	76.5	77.71	-1.9	-2.39	280485.0	22018502.7	540
2018-03-20	79.0	80.0	78.2	79.61	0.37	0.47	149866.0	11892614.0	479
2018-03-19	80.8	81.3	79.0	79.24	-0.79	-0.99	339688.0	27072136.8	866
2018-03-18	78.0	82.3	77.8	80.03	2.4	3.09	537718.0	43035586.9	1652
2018-03-15	77.4	78.4	76.6	77.63	0.61	0.79	205372.0	15898493.3	626
2018-03-14	76.6	78.6	76.5	77.02	0.13	0.17	311735.0	24204032.4	847
2018-03-13	76.4	77.8	76.3	76.89	0.46	0.6	172240.0	13238567.8	477
2018-03-12	77.0	77.7	75.9	76.43	-0.56	-0.73	491441.0	37684073.3	968
2018-03-11	77.4	77.4	76.0	76.99	0.34	0.44	107005.0	8214448.5	454
2018-03-08	77.6	78.2	76.1	76.65	-0.86	-1.11	157506.0	12159612.5	566
2018-03-07	77.5	78.0	76.8	77.51	0.3	0.39	178198.0	13792517.8	536
2018-03-06	76.6	78.0	76.5	77.21	0.73	0.95	204089.0	15783669.5	675
2018-03-05	76.5	79.3	76.1	76.48	0.01	0.01	465548.0	36094797.8	1440
2018-03-04	74.6	77.1	73.8	76.47	2.55	3.45	452325.0	34376963.3	1136
2018-03-01	73.7	75.1	73.4	73.92	-0.24	-0.32	171115.0	12690147.5	596
2018-02-28	75.3	75.3	73.7	74.16	-1.29	-1.71	178830.0	13319550.6	625
2018-02-27	76.0	77.0	75.1	75.45	-0.39	-0.51	285521.0	21755687.5	846
2018-02-26	75.0	77.0	74.7	75.84	1.07	1.43	497101.0	37735052.7	1454
2018-02-25	75.3	75.6	74.5	74.77	-0.08	-0.11	161572.0	12116779.8	569
2018-02-22	74.5	75.9	73.7	74.85	0.05	0.07	281520.0	21031793.6	930
2018-02-21	75.9	76.2	74.5	74.8	-0.87	-1.15	214904.0	16195395.7	775
2018-02-20	76.0	76.6	74.5	75.67	0.07	0.09	374233.0	28250544.8	1270
2018-02-19	79.6	80.7	74.5	75.6	-4.36	-5.45	782492.0	61045558.1	2442
2018-02-18	79.3	83.5	77.5	79.96	1.13	1.43	1089261.0	87705249.8	2952
2018-02-15	74.3	80.5	74.3	78.83	5.06	6.86	1098667.0	85038037.9	2753
2018-02-14	72.1	74.1	72.0	73.77	1.65	2.29	468622.0	34241073.3	1218
2018-02-13	72.3	73.0	71.0	72.12	0.22	0.31	351082.0	25402396.6	1000
2018-02-12	69.9	72.7	69.7	71.9	2.31	3.32	440652.0	31484713.6	1293
2018-02-11	70.2	71.0	69.2	69.59	-0.42	-0.6	301688.0	21077373.1	1059
2018-02-08	70.0	71.4	69.3	70.01	0.16	0.23	198572.0	14011041.6	778
2018-02-07	70.7	74.0	69.6	69.85	-0.08	-0.11	655489.0	47265302.9	1919
2018-02-06	70.0	71.6	68.0	69.93	-1.22	-1.71	469394.0	32835383.9	1546
2018-02-05	75.5	76.8	71.0	71.15	-3.35	-4.5	1020179.0	75411776.5	2906
2018-02-04	67.5	74.5	66.9	74.5	6.76	9.98	2395422.0	162557754.6	1031
2018-02-01	67.2	68.2	67.0	67.74	0.89	1.33	205993.0	13937505.3	809
2018-01-31	67.5	68.1	66.5	66.85	-0.83	-1.23	107913.0	7261107.3	391
2018-01-30	67.0	68.0	66.7	67.68	0.77	1.15	152319.0	10247570.7	451
2018-01-29	68.5	68.5	66.5	66.91	-1.28	-1.88	104943.0	7104464.2	424
2018-01-28	67.9	69.5	67.6	68.19	1.02	1.52	304850.0	20872989.1	1095
2018-01-25	65.5	68.0	65.5	67.17	1.61	2.46	533112.0	35912675.1	1491
2018-01-24	66.2	66.3	65.5	65.56	-0.38	-0.58	122128.0	8046346.5	402
2018-01-23	66.0	66.6	65.8	65.94	-0.12	-0.18	113130.0	7484920.9	390
2018-01-22	66.6	67.7	66.0	66.06	-0.5	-0.75	269800.0	17991585.5	958
2018-01-21	65.6	68.3	65.5	66.56	0.61	0.92	536705.0	35948844.9	1660
2018-01-18	67.1	68.5	65.8	65.95	-1.11	-1.66	488572.0	32714246.3	1620
2018-01-17	65.0	68.8	64.2	67.06	1.33	2.02	597739.0	39655487.3	1933
2018-01-16	68.0	69.7	65.1	65.73	-0.07	-0.11	1067488.0	72433624.5	2470
2018-01-15	60.2	65.8	59.9	65.8	5.98	10.0	584504.0	37079412.0	1225
2018-01-14	59.2	60.0	59.0	59.82	0.26	0.44	86280.0	5139449.6	255
2018-01-11	59.8	59.9	59.2	59.56	0.15	0.25	73271.0	4367186.2	247
2018-01-10	60.0	60.0	59.4	59.41	-0.34	-0.57	57825.0	3446429.6	175
2018-01-09	60.0	60.9	59.3	59.75	-0.32	-0.53	175117.0	10543117.8	484
2018-01-08	60.5	60.5	59.8	60.07	0.01	0.02	76044.0	4570191.2	255
2018-01-07	59.4	60.5	59.0	60.06	0.94	1.59	242965.0	14562793.2	732
2018-01-04	59.0	59.4	58.7	59.12	-0.08	-0.14	79254.0	4678026.4	229
2018-01-03	59.0	59.5	58.0	59.2	0.08	0.14	112505.0	6614012.2	416
2018-01-02	59.4	60.3	59.0	59.12	-0.39	-0.66	157447.0	9374452.2	511
2018-01-01	59.3	60.3	58.5	59.51	0.35	0.59	147571.0	8791668.8	570
2017-12-31	59.2	60.6	59.0	59.16	-0.59	-0.99	203782.0	12172563.1	535
2017-12-28	59.8	61.6	59.3	59.75	0.22	0.37	579457.0	35128668.1	1362
2017-12-27	60.2	60.2	59.4	59.53	-0.1	-0.17	136731.0	8166558.2	349
2017-12-26	59.0	60.5	59.0	59.63	0.5	0.85	202316.0	12081507.2	620
2017-12-25	59.6	59.9	58.5	59.13	-0.66	-1.1	137101.0	8114879.1	543
2017-12-24	61.0	61.6	59.5	59.79	0.56	0.95	223789.0	13580849.1	694
2017-12-21	60.0	60.7	59.0	59.23	-0.97	-1.61	200645.0	11968377.3	615
2017-12-20	61.2	61.5	60.0	60.2	-0.51	-0.84	165033.0	10011840.6	548
2017-12-19	61.2	61.9	60.0	60.71	-0.1	-0.16	310729.0	18992263.9	939
2017-12-18	59.5	62.9	59.4	60.81	1.69	2.86	522575.0	32063569.0	1527
2017-12-17	59.2	59.7	58.1	59.12	-0.6	-1.0	121138.0	7153110.7	452
2017-12-14	61.2	61.5	57.0	59.72	-1.39	-2.27	251098.0	15117623.5	747
2017-12-13	60.7	63.0	60.2	61.11	0.46	0.76	427185.0	26441705.1	1290
2017-12-12	61.6	61.6	60.4	60.65	-1.31	-2.11	148637.0	9088594.7	451
2017-12-11	62.6	62.6	61.5	61.96	-0.62	-0.99	139854.0	8670035.0	477
2017-12-10	62.6	63.2	62.2	62.58	0.67	1.08	163916.0	10273016.3	554
2017-12-07	62.5	62.7	61.5	61.91	-0.51	-0.82	144941.0	8982908.4	518
2017-12-06	62.5	64.1	62.0	62.42	-0.05	-0.08	353316.0	22290752.7	1030
2017-12-05	62.9	63.7	62.0	62.47	-0.82	-1.3	232948.0	14636399.3	751
2017-12-04	63.0	65.3	61.0	63.29	2.29	3.75	1031783.0	65071536.1	2747
2017-12-03	56.4	61.0	55.8	61.0	5.52	9.95	498761.0	29373603.2	956
2017-11-30	55.1	56.3	54.7	55.48	0.46	0.84	258996.0	14386546.0	685
2017-11-29	54.7	56.1	54.6	55.02	0.51	0.94	325132.0	18001386.5	858
2017-11-28	54.5	55.5	54.1	54.51	0.0	0.0	202442.0	11075837.2	565
2017-11-27	53.7	56.2	53.6	54.51	0.72	1.34	671023.0	36916184.3	1619
2017-11-26	53.6	54.2	53.1	53.79	0.6	1.13	206147.0	11070196.5	624
2017-11-23	52.5	54.8	52.1	53.19	1.06	2.03	348012.0	18629678.6	1067
2017-11-22	55.3	56.0	51.7	52.13	-0.27	-0.52	807507.0	43561976.3	2005
2017-11-21	48.0	52.4	47.75	52.4	4.71	9.88	565077.0	28968497.75	865
2017-11-20	50.5	50.5	47.15	47.69	-3.04	-5.99	279681.0	13716450.3	827
2017-11-19	53.0	53.0	50.3	50.73	-2.1	-3.98	163709.0	8376337.1	500
2017-11-16	53.3	53.8	52.4	52.83	-0.65	-1.22	118415.0	6292754.2	355
2017-11-15	53.3	54.4	53.3	53.48	0.0	0.0	156071.0	8396931.0	485
2017-11-14	53.1	54.1	53.0	53.48	0.18	0.34	136871.0	7328280.5	419
2017-11-13	54.5	54.5	52.8	53.3	-0.17	-0.32	156779.0	8360420.2	442
2017-11-12	55.4	55.7	53.1	53.47	-1.46	-2.66	247359.0	13494688.6	743
2017-11-09	53.1	56.8	52.5	54.93	1.56	2.92	702414.0	38694354.4	1787
2017-11-08	54.8	55.9	51.8	53.37	-1.43	-2.61	558653.0	29791434.7	1521
2017-11-07	61.0	61.0	54.8	54.8	-6.06	-9.96	393563.0	22359058.7	1186
2017-11-06	64.9	64.9	60.0	60.86	-2.29	-3.63	439257.0	27393374.4	1286
2017-11-05	61.1	63.6	60.0	63.15	-0.04	-0.06	266347.0	16416066.8	924
2017-11-02	63.4	64.8	62.9	63.19	-0.16	-0.25	459308.0	29311956.9	1251
2017-11-01	63.6	64.0	63.1	63.35	-0.06	-0.09	74129.0	4702866.3	281
2017-10-31	63.0	64.0	62.6	63.41	0.33	0.52	166608.0	10544092.8	457
2017-10-30	62.5	65.1	62.5	63.08	0.55	0.88	345138.0	22001515.4	1052
2017-10-29	62.5	62.9	62.1	62.53	0.02	0.03	54341.0	3396739.5	249
2017-10-26	63.5	63.5	62.3	62.51	-0.98	-1.54	59938.0	3755358.3	245
2017-10-25	63.9	64.4	63.0	63.49	0.29	0.46	78668.0	4989591.2	273
2017-10-24	63.6	66.0	63.0	63.2	-0.62	-0.97	230794.0	14817115.1	735
2017-10-23	65.5	65.5	63.3	63.82	-1.89	-2.88	98028.0	6311058.1	344
2017-10-22	66.0	66.6	65.4	65.71	-0.18	-0.27	100975.0	6661236.5	375
2017-10-19	67.0	67.0	65.5	65.89	-0.72	-1.08	130944.0	8667238.6	407
2017-10-18	68.0	70.0	66.5	66.61	0.04	0.06	347747.0	23711042.6	1071
2017-10-17	65.8	67.0	65.7	66.57	0.71	1.08	139777.0	9275274.5	640
2017-10-16	66.6	66.6	65.3	65.86	-0.57	-0.86	99514.0	6555745.9	367
2017-10-15	67.2	68.0	66.3	66.43	-0.1	-0.15	154056.0	10336107.5	548
2017-10-12	65.2	67.4	64.7	66.53	0.3	0.45	156060.0	10365038.1	617
2017-10-11	69.0	69.7	65.0	66.23	-2.31	-3.37	197935.0	13258530.6	711
2017-10-10	68.4	71.4	68.0	68.54	0.14	0.2	343423.0	24020374.0	1224
2017-10-09	70.0	70.6	68.0	68.4	-1.99	-2.83	121484.0	8393586.0	519
2017-10-08	71.0	71.1	70.0	70.39	-0.5	-0.71	118503.0	8363221.1	380
2017-10-05	71.3	71.9	70.7	70.89	-0.51	-0.71	130805.0	9322279.6	471
2017-10-04	70.2	73.5	70.0	71.4	0.75	1.06	510377.0	36786898.0	1521
2017-10-03	71.1	71.1	70.5	70.65	-0.18	-0.25	67137.0	4748143.1	336
2017-10-02	71.0	71.5	70.6	70.83	-0.35	-0.49	74325.0	5276012.4	333
2017-10-01	71.1	71.6	70.5	71.18	-0.27	-0.38	143832.0	10219306.8	505
2017-09-28	72.0	72.4	71.2	71.45	-0.4	-0.56	103769.0	7435673.1	434
2017-09-27	71.5	73.1	71.2	71.85	0.06	0.08	254244.0	18381802.9	764
2017-09-26	72.6	72.7	71.5	71.79	-0.62	-0.86	151570.0	10938070.0	470
2017-09-25	73.3	73.7	72.0	72.41	-0.62	-0.85	321770.0	23407725.7	955
2017-09-21	73.0	75.6	72.2	73.03	3.25	4.66	1103320.0	81755410.7	2701
2017-09-20	70.5	72.3	69.0	69.78	-0.71	-1.01	473333.0	33457870.6	1602
2017-09-19	72.5	73.0	69.0	70.49	-1.92	-2.65	217400.0	15589049.7	881
2017-09-18	72.4	74.0	71.8	72.41	0.21	0.29	438840.0	32072664.3	1412
2017-09-17	73.0	73.6	72.0	72.2	-0.68	-0.93	273169.0	19865343.0	875
2017-09-14	74.1	74.3	72.4	72.88	-1.44	-1.94	273860.0	20085300.4	916
2017-09-13	74.4	75.9	73.9	74.32	0.22	0.3	477360.0	35672795.5	1325
2017-09-12	73.0	75.9	71.1	74.1	1.09	1.49	934782.0	69379920.4	2781
2017-09-11	75.4	75.4	72.5	73.01	-1.93	-2.58	382379.0	28356226.8	1389
2017-09-10	76.0	77.3	74.0	74.94	-1.25	-1.64	757501.0	57428733.7	2319
2017-09-07	74.9	78.5	73.9	76.19	3.89	5.38	1891590.0	143953502.5	4568
2017-09-06	66.4	72.3	66.4	72.3	6.54	9.95	1162901.0	81798062.2	2556
2017-08-29	65.9	67.0	64.9	65.76	0.26	0.4	470684.0	31096455.3	1590
2017-08-28	66.5	66.8	65.4	65.5	-0.55	-0.83	194842.0	12908429.2	690
2017-08-27	66.6	67.4	65.9	66.05	-0.16	-0.24	245374.0	16324262.7	968
2017-08-24	67.2	68.0	66.1	66.21	-0.65	-0.97	492300.0	32927809.0	1663
2017-08-23	66.0	69.0	65.1	66.86	0.78	1.18	835195.0	55957895.8	2458
2017-08-22	67.7	69.0	65.7	66.08	-1.35	-2.0	619022.0	41809555.0	2013
2017-08-21	69.0	70.3	66.5	67.43	-1.87	-2.7	674665.0	46108655.1	2170
2017-08-20	70.0	71.7	68.0	69.3	1.2	1.76	1251344.0	87508794.0	3921
2017-08-17	64.0	69.2	62.7	68.1	5.17	8.22	2112228.0	141529087.1	4989
2017-08-16	65.0	67.3	60.1	62.93	-3.22	-4.87	1660244.0	105760581.2	5162
2017-08-15	71.0	74.3	66.0	66.15	-7.14	-9.74	1356091.0	95547642.2	4364
2017-08-14	75.9	76.7	73.0	73.29	-2.92	-3.83	467913.0	35077198.6	1934
2017-08-13	80.0	80.4	75.8	76.21	0.92	1.22	783792.0	61464349.6	2716
2017-08-10	76.0	82.3	74.5	75.29	-1.78	-2.31	1725947.0	135220501.8	5602
2017-08-09	81.0	83.4	75.2	77.07	-4.13	-5.09	1418143.0	114674097.2	4417
2017-08-08	82.0	84.1	80.2	81.2	-1.13	-1.37	1153735.0	94959015.0	3584
2017-08-07	81.1	85.8	79.7	82.33	1.22	1.5	1641931.0	136788260.0	4705
2017-08-06	80.0	84.1	79.0	81.11	1.51	1.9	1889414.0	154615436.7	5732
2017-08-03	72.3	79.6	68.6	79.6	7.23	9.99	1945103.0	146986695.2	4589
2017-08-02	75.0	75.3	71.5	72.37	-2.23	-2.99	745006.0	54979801.0	2144
2017-08-01	76.5	76.9	73.4	74.6	0.29	0.39	1113366.0	83301981.1	3253
2017-07-31	74.9	77.5	70.6	74.31	1.01	1.38	2635375.0	198904994.1	6153
2017-07-30	68.4	73.3	67.1	73.3	6.64	9.96	2436228.0	172853478.7	5088
2017-07-27	66.9	70.0	59.0	66.66	2.76	4.32	4384858.0	291253995.0	8806
2017-07-26	62.0	63.9	61.5	63.9	5.8	9.98	1833527.0	116495722.1	2178
2017-07-25	53.2	58.1	52.9	58.1	5.2	9.83	1185650.0	65631946.3	2213
2017-07-24	52.7	53.5	51.9	52.9	0.12	0.23	803890.0	42357879.3	1792
2017-07-23	54.5	54.5	52.4	52.78	-0.09	-0.17	1143774.0	60706895.6	2622
2017-07-20	53.5	54.7	50.7	52.87	1.4	2.72	2190769.0	114956501.2	4691
2017-07-19	55.0	57.7	48.2	51.47	-1.63	-3.07	3140010.0	166277303.35	6707
2017-07-18	59.0	63.9	53.0	53.1	-5.7	-9.69	3898051.0	233719681.3	6796
2017-07-17	58.5	58.8	53.0	58.8	5.3	9.91	2995692.0	168860090.3	5492
2017-07-16	53.5	53.5	52.0	53.5	4.85	9.97	174356.0	9317605.6	227
2017-07-13	43.1	48.65	41.8	48.65	4.4	9.94	2347135.0	111462621.2	2613
2017-07-12	51.5	54.0	44.25	44.25	-4.9	-9.97	2550893.0	130776059.5	3978
2017-07-11	46.0	49.15	46.0	49.15	4.45	9.96	1044791.0	50560077.65	1413
2017-07-10	41.05	44.7	40.5	44.7	4.02	9.88	1311142.0	57341963.5	1494
2017-07-09	37.3	41.0	37.0	40.68	3.4	9.12	1340111.0	53308321.25	1777
2017-07-06	35.7	38.5	35.25	37.28	1.67	4.69	1194771.0	44209275.9	1889
2017-07-05	36.5	37.45	35.1	35.61	-0.44	-1.22	549136.0	19863031.9	1038
2017-07-04	37.0	39.0	34.5	36.05	0.15	0.42	1860010.0	68939145.25	2850
2017-07-03	33.25	35.9	33.1	35.9	3.25	9.95	974221.0	33975939.85	952
2017-07-02	29.7	32.65	29.5	32.65	2.96	9.97	799688.0	25274716.6	608
2017-06-22	29.7	30.0	29.5	29.69	-0.03	-0.1	126863.0	3773202.1	200
2017-06-21	30.0	30.4	29.1	29.72	0.44	1.5	292761.0	8691120.55	330
2017-06-20	29.0	30.35	29.0	29.28	0.3	1.04	269558.0	8015105.4	427
2017-06-19	29.0	29.1	28.5	28.98	0.05	0.17	60161.0	1736757.4	164
2017-06-18	28.6	29.0	28.45	28.93	0.14	0.49	28681.0	823061.55	52
2017-06-15	29.2	29.5	28.6	28.79	-0.28	-0.96	152870.0	4476523.25	249
2017-06-14	28.65	29.3	28.65	29.07	0.42	1.47	53948.0	1560310.3	119
2017-06-13	29.3	29.3	28.6	28.65	-0.69	-2.35	64672.0	1876201.7	180
2017-06-12	29.8	29.8	29.3	29.34	-0.24	-0.81	68488.0	2018411.3	95
2017-06-11	29.4	30.9	29.2	29.58	0.06	0.2	155250.0	4665056.0	316
2017-06-08	29.4	29.6	29.2	29.52	-0.18	-0.61	47030.0	1381177.05	87
2017-06-07	29.6	29.7	29.4	29.7	0.19	0.64	33161.0	980987.05	101
2017-06-06	29.7	29.9	29.5	29.51	-0.72	-2.38	153140.0	4536375.7	235
2017-06-05	30.6	30.7	29.7	30.23	-0.84	-2.7	290915.0	8791440.6	458
2017-06-04	29.8	31.4	29.15	31.07	1.85	6.33	345469.0	10526948.65	459
2017-06-01	29.3	29.6	29.1	29.22	-0.48	-1.62	90483.0	2657821.8	176
2017-05-31	29.5	30.0	29.5	29.7	0.15	0.51	42226.0	1254871.6	116
2017-05-30	29.4	29.9	29.4	29.55	0.05	0.17	85653.0	2540846.7	153
2017-05-29	29.3	29.6	28.5	29.5	0.33	1.13	139788.0	4067434.3	187
2017-05-28	30.4	30.4	28.8	29.17	-0.77	-2.57	143885.0	4224574.6	246
2017-05-25	29.5	31.2	29.3	29.94	0.33	1.11	350351.0	10612302.3	531
2017-05-24	30.2	30.3	29.4	29.61	-0.53	-1.76	176257.0	5262813.7	273
2017-05-23	30.5	32.1	29.8	30.14	-0.98	-3.15	483010.0	15118429.7	658
2017-05-22	29.6	31.8	29.5	31.12	1.6	5.42	860779.0	26602790.6	1018
2017-05-21	29.1	29.6	28.9	29.52	0.81	2.82	171132.0	5005673.9	246
2017-05-18	28.9	29.1	28.7	28.71	-0.43	-1.48	84719.0	2451104.5	125
2017-05-17	29.5	29.5	28.7	29.14	-0.25	-0.85	235738.0	6827466.4	286
2017-05-16	28.6	29.5	28.2	29.39	0.89	3.12	437645.0	12659484.8	482
2017-05-15	27.5	28.6	27.4	28.5	0.99	3.6	536982.0	15170178.4	595
2017-05-14	27.6	27.7	27.3	27.51	-0.49	-1.75	221829.0	6097641.4	179
2017-05-11	28.4	28.5	27.6	28.0	-0.17	-0.6	170012.0	4761167.4	265
2017-05-10	27.7	28.4	27.7	28.17	0.36	1.29	81372.0	2283225.9	160
2017-05-09	27.9	27.9	27.7	27.81	-0.09	-0.32	47113.0	1310628.1	117
2017-05-08	27.6	27.9	27.5	27.9	0.21	0.76	66099.0	1829587.0	110
2017-05-07	27.7	27.8	27.2	27.69	-0.11	-0.4	98793.0	2715938.9	117
2017-05-04	28.2	28.2	27.7	27.8	-0.25	-0.89	98976.0	2757935.4	188
2017-05-03	28.5	28.8	28.0	28.05	0.22	0.79	425731.0	12129834.9	547
2017-05-02	27.8	28.1	27.7	27.83	0.26	0.94	129602.0	3617234.6	219
2017-05-01	27.7	27.9	27.5	27.57	-0.23	-0.83	119272.0	3296670.7	177
2017-04-30	27.0	28.2	27.0	27.8	0.2	0.72	159844.0	4454902.3	208
2017-04-27	27.6	27.8	27.5	27.6	0.07	0.25	116734.0	3230805.4	214
2017-04-26	27.7	27.9	27.5	27.53	-0.21	-0.76	178294.0	4924597.7	275
2017-04-25	27.3	29.0	26.9	27.74	0.64	2.36	780300.0	22034057.7	987
2017-04-24	26.8	27.3	26.7	27.1	0.17	0.63	96206.0	2588790.9	187
2017-04-23	26.2	27.1	26.2	26.93	0.54	2.05	157306.0	4231734.2	270
2017-04-20	27.3	27.3	26.2	26.39	-1.11	-4.04	149805.0	4032984.2	256
2017-04-19	27.6	27.6	27.0	27.5	-0.1	-0.36	101019.0	2758561.2	190
2017-04-18	28.0	28.0	27.6	27.6	-0.35	-1.25	125360.0	3482212.9	224
2017-04-17	27.9	28.1	27.8	27.95	-0.22	-0.78	140615.0	3930097.7	238
2017-04-16	28.1	28.5	27.6	28.17	0.29	1.04	550380.0	15494457.8	699
2017-04-13	28.2	28.2	27.8	27.88	-0.24	-0.85	155638.0	4370902.0	225
2017-04-12	27.7	28.2	27.7	28.12	0.33	1.19	174467.0	4876968.4	242
2017-04-11	28.0	28.1	27.8	27.79	-0.23	-0.82	126906.0	3542049.6	223
2017-04-10	28.3	28.3	27.9	28.02	-0.03	-0.11	137611.0	3858289.5	241
2017-04-09	28.2	29.2	28.0	28.05	0.02	0.07	556036.0	15870763.2	739
2017-04-06	28.0	28.2	28.0	28.03	-0.15	-0.53	95052.0	2667627.9	156
2017-04-05	28.0	28.3	28.0	28.18	0.12	0.43	124347.0	3500744.3	207
2017-04-04	28.1	28.2	27.8	28.06	-0.11	-0.39	126810.0	3557632.4	213
2017-04-03	28.4	28.5	28.1	28.17	-0.32	-1.12	153390.0	4341153.4	217
2017-04-02	28.3	28.9	28.2	28.49	0.17	0.6	262845.0	7505758.9	344
2017-03-30	28.3	28.5	28.1	28.32	0.15	0.53	249869.0	7071200.3	332
2017-03-29	28.2	28.3	28.0	28.17	0.16	0.57	115330.0	3247115.2	223
2017-03-28	28.0	28.3	27.8	28.01	0.18	0.65	161978.0	4536790.2	284
2017-03-27	27.6	28.4	27.6	27.83	-0.14	-0.5	264039.0	7377247.9	444
2017-03-26	28.5	28.5	27.9	27.97	-0.29	-1.03	335568.0	9432811.5	374
2017-03-23	28.3	28.8	28.0	28.26	0.12	0.43	466201.0	13261354.7	605
2017-03-22	28.5	28.8	27.8	28.14	-0.89	-3.07	599307.0	16874627.0	765
2017-03-21	29.9	30.2	28.8	29.03	-0.93	-3.1	537233.0	15785444.7	663
2017-03-20	29.9	30.9	29.8	29.96	0.46	1.56	1042452.0	31630764.2	1111
2017-03-19	29.0	29.8	28.5	29.5	0.67	2.32	609556.0	17779051.0	701
2017-03-16	29.0	29.4	28.6	28.83	0.28	0.98	389361.0	11245132.3	609
2017-03-15	28.8	29.0	28.4	28.55	0.09	0.32	458671.0	13131052.9	556
2017-03-14	27.5	28.8	26.8	28.46	1.1	4.02	653018.0	18241750.9	1047
2017-03-13	28.2	29.0	27.1	27.36	-0.82	-2.91	473629.0	13355106.1	656
2017-03-12	29.0	29.8	28.0	28.18	-0.84	-2.89	625790.0	18060196.0	846
2017-03-09	29.5	29.5	28.4	29.02	-0.87	-2.91	486626.0	14129965.5	663
2017-03-08	31.3	31.8	29.7	29.89	-1.21	-3.89	1366944.0	41723953.7	1639
2017-03-07	28.3	31.1	28.2	31.1	2.78	9.82	2002931.0	61181327.3	1657
2017-03-06	28.2	28.4	27.6	28.32	0.15	0.53	141101.0	3959262.9	253
2017-03-05	28.7	28.7	28.0	28.17	-0.47	-1.64	212880.0	6029108.0	429
2017-03-02	28.2	30.3	27.9	28.64	0.89	3.21	1069854.0	31291118.4	1266
2017-03-01	27.8	28.5	27.2	27.75	0.0	0.0	594812.0	16535648.7	813
2017-02-28	29.4	29.4	26.3	27.75	-1.41	-4.84	1704516.0	46527141.6	1760
2017-02-27	30.6	30.6	29.0	29.16	-1.57	-5.11	301451.0	9036683.0	497
2017-02-26	30.8	30.9	30.6	30.73	-0.33	-1.06	190838.0	5870804.5	227
2017-02-23	31.2	31.3	30.8	31.06	-0.15	-0.48	94462.0	2931444.2	176
2017-02-22	31.0	31.5	31.0	31.21	-0.11	-0.35	120427.0	3765766.4	192
2017-02-21	31.0	31.6	30.2	31.32	-0.07	-0.22	210218.0	6551682.3	301
2017-02-20	31.9	31.9	31.2	31.39	-0.65	-2.03	236931.0	7473455.6	317
2017-02-19	32.3	32.6	31.9	32.04	-0.32	-0.99	174334.0	5634491.4	203
2017-02-16	32.3	32.4	32.2	32.36	-0.01	-0.03	127436.0	4120406.5	204
2017-02-15	32.3	32.7	32.0	32.37	0.32	1.0	667120.0	21573928.1	644
2017-02-14	31.8	32.2	31.6	32.05	0.39	1.23	194163.0	6196698.2	332
2017-02-13	32.0	32.2	31.4	31.66	-0.31	-0.97	620288.0	19736012.0	923
2017-02-12	32.2	32.4	31.9	31.97	-0.12	-0.37	253066.0	8132469.8	367
2017-02-09	31.5	33.3	31.5	32.09	0.29	0.91	909988.0	29732528.9	1110
2017-02-08	32.1	32.2	31.5	31.8	-0.42	-1.3	191064.0	6086479.1	298
2017-02-07	32.6	32.6	32.0	32.22	0.11	0.34	204367.0	6577133.2	273
2017-02-06	32.2	32.6	31.8	32.11	-0.17	-0.53	302516.0	9721369.5	400
2017-02-05	33.2	33.5	32.2	32.28	-1.01	-3.03	713651.0	23389033.7	1204
2017-02-02	34.1	34.3	33.2	33.29	-0.35	-1.04	616471.0	20811604.9	598
2017-02-01	32.9	34.2	32.7	33.64	0.91	2.78	862501.0	28959919.0	832
2017-01-31	32.9	33.0	32.5	32.73	0.01	0.03	205714.0	6717473.1	258
2017-01-30	32.8	33.2	32.6	32.72	0.11	0.34	353661.0	11663205.6	455
2017-01-29	32.5	32.9	32.5	32.61	-0.08	-0.24	78029.0	2548422.2	153
2017-01-26	32.9	33.2	32.6	32.69	-0.03	-0.09	317985.0	10455395.3	380
2017-01-25	32.9	33.0	32.6	32.72	-0.09	-0.27	137530.0	4504946.8	226
2017-01-24	33.0	33.2	32.8	32.81	-0.14	-0.42	144614.0	4773267.0	204
2017-01-23	32.7	33.4	32.5	32.95	0.26	0.8	557497.0	18438214.5	637
2017-01-22	32.4	33.6	32.3	32.69	0.98	3.09	748812.0	24607560.6	851
2017-01-19	31.0	32.7	30.6	31.71	0.67	2.16	793563.0	25372282.6	1021
2017-01-18	31.3	32.1	30.1	31.04	-0.02	-0.06	425939.0	13300593.6	619
2017-01-17	31.0	31.2	30.0	31.06	-0.16	-0.51	194910.0	5979953.3	359
2017-01-16	31.4	31.6	30.7	31.22	-0.31	-0.98	208576.0	6487835.2	326
2017-01-15	31.5	31.9	31.3	31.53	0.0	0.0	212307.0	6708068.3	309
2017-01-12	31.7	32.0	30.5	31.53	0.37	1.19	159917.0	5027290.2	345
2017-01-11	32.3	32.4	31.0	31.16	-0.88	-2.75	184500.0	5867024.7	342
2017-01-10	31.1	32.9	30.6	32.04	0.54	1.71	413469.0	13260969.3	698
2017-01-09	32.4	32.4	30.3	31.5	-1.14	-3.49	321138.0	10066190.9	449
2017-01-08	33.0	33.1	32.5	32.64	-0.37	-1.12	172477.0	5641719.7	290
2017-01-05	33.4	33.5	32.9	33.01	-0.32	-0.96	232488.0	7711630.6	331
2017-01-04	33.3	34.2	33.0	33.33	0.24	0.73	700032.0	23525574.9	846
2017-01-03	33.1	33.4	32.8	33.09	0.08	0.24	165371.0	5468038.0	295
2017-01-02	33.0	33.5	32.8	33.01	-0.07	-0.21	345609.0	11448471.6	559
2017-01-01	33.6	34.0	33.0	33.08	-0.8	-2.36	411337.0	13758508.4	580
2016-12-29	34.0	34.3	33.7	33.88	-0.3	-0.88	370248.0	12581067.2	620
2016-12-28	34.6	34.8	34.1	34.18	-0.36	-1.04	580407.0	19971243.2	959
2016-12-27	35.0	36.0	34.4	34.54	0.79	2.34	1666078.0	58467815.6	2046
2016-12-26	34.8	34.8	33.5	33.75	-0.64	-1.86	1107631.0	37619397.1	1514
2016-12-25	35.0	35.6	34.3	34.39	0.18	0.53	2340231.0	81936623.5	2809
2016-12-22	32.3	34.8	32.2	34.21	2.36	7.41	3484118.0	116960916.7	3926
2016-12-21	32.2	32.3	31.6	31.85	-0.16	-0.5	337104.0	10739361.6	482
2016-12-20	32.6	32.7	31.8	32.01	-0.57	-1.75	382511.0	12291811.0	593
2016-12-19	32.9	33.3	32.4	32.58	-0.08	-0.24	513635.0	16898731.8	900
2016-12-18	32.7	32.9	32.5	32.66	0.2	0.62	532430.0	17406950.6	886
2016-12-15	32.3	33.2	32.0	32.46	0.24	0.74	596556.0	19434101.2	937
2016-12-14	31.7	33.6	31.7	32.22	0.58	1.83	1735684.0	57167652.7	2300
2016-12-13	32.6	33.0	31.5	31.64	-1.29	-3.92	783550.0	25092244.0	1026
2016-12-12	33.8	33.8	32.8	32.93	-0.59	-1.76	439406.0	14606368.9	561
2016-12-11	33.4	33.9	33.3	33.52	0.34	1.02	548188.0	18396748.4	709
2016-12-08	33.6	33.7	33.0	33.18	-0.3	-0.9	500018.0	16643862.6	707
2016-12-07	33.9	34.1	33.4	33.48	-0.19	-0.56	807660.0	27234568.2	1012
2016-12-06	33.5	33.9	33.3	33.67	0.12	0.36	674846.0	22669233.5	823
2016-12-05	33.2	34.0	32.7	33.55	0.56	1.7	1210222.0	40420302.5	1398
2016-12-04	33.9	34.2	32.9	32.99	-0.13	-0.39	932944.0	31185752.0	1314
2016-12-01	33.5	34.1	33.0	33.12	-0.04	-0.12	1332136.0	44646245.2	2629
2016-11-30	33.8	33.9	33.0	33.16	-0.22	-0.66	735889.0	24631694.9	997
2016-11-29	32.9	34.7	32.5	33.38	0.69	2.11	2585481.0	87218004.6	3042
2016-11-28	32.9	33.2	32.2	32.69	0.02	0.06	775184.0	25352827.4	1324
2016-11-27	32.8	34.0	32.4	32.67	0.21	0.65	1201731.0	39981208.7	1613
2016-11-24	34.0	34.3	31.8	32.46	-0.53	-1.61	2632876.0	87187198.2	2984
2016-11-23	30.7	33.0	30.3	32.99	2.95	9.82	2999342.0	98020298.9	2166
2016-11-22	30.2	31.0	29.8	30.04	-0.36	-1.18	741789.0	22421433.7	1201
2016-11-21	31.5	31.6	30.1	30.4	-0.98	-3.12	1039200.0	32167557.5	1525
2016-11-20	32.0	32.0	30.1	31.38	-0.01	-0.03	995250.0	30878141.4	1660
2016-11-17	30.8	32.5	29.5	31.39	0.4	1.29	1725939.0	54007523.2	2578
2016-11-16	30.5	31.8	30.2	30.99	1.32	4.45	1931601.0	59898931.1	2435
2016-11-15	28.8	30.4	27.0	29.67	1.97	7.11	3228205.0	93152594.6	3886
2016-11-14	27.0	27.7	26.4	27.7	2.5	9.92	1644112.0	45155682.1	931
2016-11-13	23.65	25.2	23.4	25.2	2.25	9.8	598083.0	14613842.75	538
2016-11-10	21.05	22.95	21.0	22.95	2.06	9.86	2000366.0	44394032.95	1665
2016-11-09	19.6	21.1	19.6	20.89	-0.03	-0.14	1617181.0	33493665.65	1658
2016-11-08	19.4	21.1	19.3	20.92	1.64	8.51	1912305.0	39052498.4	1989
2016-11-07	19.0	19.5	18.95	19.28	0.33	1.74	683366.0	13122417.05	625
2016-11-06	18.9	19.1	18.6	18.95	0.03	0.16	212162.0	4025906.5	200
2016-11-03	18.9	19.15	18.85	18.92	0.28	1.5	447756.0	8514726.9	436
2016-11-02	19.25	19.4	18.6	18.64	-0.68	-3.52	637489.0	12115243.05	600
2016-11-01	19.1	19.55	19.0	19.32	0.25	1.31	720771.0	13919814.85	613
2016-10-31	19.1	19.2	19.0	19.07	-0.07	-0.37	345882.0	6611405.2	343
2016-10-30	19.25	19.45	19.05	19.14	0.04	0.21	656469.0	12643841.6	648
2016-10-27	19.0	19.4	18.95	19.1	0.11	0.58	558279.0	10716318.25	563
2016-10-26	18.95	19.65	18.85	18.99	0.06	0.32	795845.0	15305310.4	864
2016-10-25	18.85	19.4	18.8	18.93	0.16	0.85	577510.0	10966089.15	518
2016-10-24	18.8	19.1	18.7	18.77	0.04	0.21	518078.0	9808762.1	497
2016-10-23	18.4	19.0	18.2	18.73	0.36	1.96	572987.0	10659941.4	689
2016-10-20	17.35	18.75	17.35	18.37	0.14	0.77	724980.0	13181038.0	899
2016-10-19	18.2	18.5	17.35	18.23	0.18	1.0	734981.0	13227573.25	881
2016-10-18	19.95	20.15	17.85	18.05	-1.78	-8.98	812515.0	15369018.35	763
2016-10-17	20.75	20.75	19.6	19.83	0.59	3.07	1164869.0	23253999.35	1377
2016-10-16	19.55	19.85	19.1	19.24	-0.26	-1.33	491588.0	9568435.95	657
2016-10-13	19.45	20.7	19.35	19.5	-0.16	-0.81	1296780.0	25841771.95	1375
2016-10-12	19.55	19.9	19.3	19.66	0.2	1.03	462869.0	9080292.75	652
2016-10-11	18.9	20.0	18.9	19.46	0.47	2.47	722679.0	14064425.05	851
2016-10-10	18.7	19.2	18.6	18.99	0.23	1.23	246588.0	4675364.7	354
2016-10-09	18.75	19.6	18.65	18.76	0.12	0.64	761740.0	14545192.85	925
2016-10-06	18.5	20.0	18.35	18.64	0.22	1.19	1594921.0	30514709.05	1490
2016-10-05	18.7	18.85	18.3	18.42	-0.25	-1.34	807968.0	14916430.1	846
2016-10-04	18.8	19.3	17.85	18.67	0.29	1.58	741446.0	13713385.6	922
2016-10-03	19.3	19.4	17.5	18.38	-0.72	-3.77	795720.0	14548096.6	938
2016-10-02	21.4	21.65	19.1	19.1	-2.11	-9.95	551629.0	11315102.9	755
2016-09-29	22.35	23.2	20.3	21.21	-1.01	-4.55	761496.0	16524103.5	1181
2016-09-28	24.05	25.3	22.2	22.22	-2.42	-9.82	462151.0	10733353.85	611
2016-09-27	26.9	26.9	24.6	24.64	-2.66	-9.74	338632.0	8593288.7	490
2016-09-26	27.4	27.6	27.2	27.3	0.0	0.0	96317.0	2638938.0	214
2016-09-25	27.6	27.6	26.9	27.3	-0.3	-1.09	156101.0	4239304.2	294
2016-09-21	28.0	28.8	27.5	27.6	0.6	2.22	472318.0	13201662.1	836
2016-09-20	27.0	27.5	26.1	27.0	0.06	0.22	189002.0	5077030.7	348
2016-09-19	28.4	28.8	25.9	26.94	-1.52	-5.34	297351.0	8040080.6	469
2016-09-18	29.6	29.6	28.4	28.46	-1.16	-3.92	203592.0	5878738.1	391
2016-09-08	28.1	30.6	28.1	29.62	1.74	6.24	1028721.0	30340847.9	1304
2016-09-07	28.2	28.3	27.8	27.88	-0.51	-1.8	121848.0	3414804.4	280
2016-09-06	28.8	29.1	28.3	28.39	-0.38	-1.32	209738.0	6003051.0	304
2016-09-05	28.5	29.2	28.4	28.77	0.1	0.35	282498.0	8128504.8	478
2016-09-04	28.4	29.0	28.3	28.67	0.4	1.41	403243.0	11572324.1	604
2016-09-01	30.3	30.3	28.0	28.27	-2.01	-6.64	432684.0	12366417.5	884
2016-08-31	30.3	31.4	29.6	30.28	0.58	1.95	815345.0	24998643.4	1311
2016-08-30	29.4	29.9	29.3	29.7	0.4	1.37	181434.0	5376601.2	276
2016-08-29	29.8	29.9	29.1	29.3	-0.66	-2.2	133509.0	3936271.6	285
2016-08-28	30.2	30.4	29.6	29.96	0.99	3.42	381339.0	11430534.1	578
2016-08-25	30.0	30.8	27.8	28.97	-1.86	-6.03	785469.0	22829799.3	1281
2016-08-24	32.3	34.0	30.4	30.83	-1.41	-4.37	972819.0	32144058.4	1621
2016-08-23	34.0	34.1	31.7	32.24	-2.08	-6.06	354926.0	11754823.4	582
2016-08-22	35.8	35.8	34.1	34.32	-1.6	-4.45	111510.0	3860507.4	258
2016-08-21	36.5	36.7	35.9	35.92	-0.46	-1.26	98576.0	3565841.0	170
2016-08-18	37.0	37.1	36.0	36.38	-0.38	-1.03	112474.0	4100288.8	214
2016-08-17	37.5	37.8	36.7	36.76	-1.1	-2.91	66952.0	2493465.5	128
2016-08-16	38.0	38.0	37.8	37.86	-0.2	-0.53	51575.0	1953542.4	85
2016-08-15	38.1	38.3	38.0	38.06	-0.24	-0.63	28491.0	1084459.5	100
2016-08-14	38.3	39.0	38.0	38.3	0.3	0.79	180718.0	6946521.4	260
2016-08-11	37.6	38.1	37.6	38.0	-0.15	-0.39	92253.0	3500416.8	151
2016-08-10	38.6	38.6	37.9	38.15	-0.28	-0.73	92020.0	3513285.8	191
2016-08-09	38.5	38.9	38.0	38.43	0.43	1.13	104267.0	3997177.3	235
2016-08-08	37.0	39.0	36.8	38.0	1.25	3.4	313296.0	11928129.5	573
2016-08-07	37.3	37.7	36.7	36.75	-0.9	-2.39	130742.0	4847506.8	286
2016-08-04	40.4	40.4	37.3	37.65	-2.35	-5.88	575989.0	22538970.0	1159
2016-08-03	36.4	40.1	35.9	40.0	3.46	9.47	920748.0	35624492.3	1415
2016-08-02	37.6	37.7	36.0	36.54	-1.84	-4.79	234578.0	8569001.2	405
2016-08-01	38.7	38.8	38.0	38.38	-0.08	-0.21	100198.0	3834670.3	229
2016-07-31	39.0	39.5	38.2	38.46	-1.54	-3.85	250727.0	9670266.1	375
2016-07-28	40.5	41.5	39.9	40.0	-0.78	-1.91	193162.0	7813871.8	261
2016-07-27	41.2	41.3	40.5	40.78	-0.38	-0.92	72445.0	2963673.5	232
2016-07-26	40.4	42.0	40.2	41.16	0.53	1.3	333523.0	13716738.3	470
2016-07-25	40.0	40.9	39.6	40.63	0.52	1.3	75291.0	3027630.4	187
2016-07-24	41.3	41.3	40.0	40.11	-0.95	-2.31	80426.0	3265494.9	155
2016-07-21	41.6	41.6	41.0	41.06	-0.61	-1.46	119589.0	4924221.3	178
2016-07-20	42.1	42.1	41.6	41.67	-0.16	-0.38	90805.0	3794802.4	146
2016-07-19	42.1	42.4	41.6	41.83	-0.1	-0.24	184606.0	7733994.4	298
2016-07-18	41.3	44.2	41.3	41.93	0.72	1.75	1094549.0	46989049.9	1338
2016-07-17	41.0	41.5	40.9	41.21	0.1	0.24	153440.0	6326411.0	205
2016-07-14	41.3	41.4	40.8	41.11	-0.11	-0.27	343955.0	14105802.8	333
2016-07-13	41.2	41.6	40.8	41.22	-0.06	-0.15	329106.0	13535944.2	418
2016-07-12	41.0	41.4	41.0	41.28	0.34	0.83	129855.0	5343000.8	205
2016-07-11	41.1	41.4	40.6	40.94	-0.19	-0.46	208881.0	8558229.7	256
2016-07-10	41.3	42.0	41.0	41.13	0.1	0.24	104257.0	4312089.0	196
2016-06-30	41.2	41.4	40.6	41.03	-0.14	-0.34	157548.0	6453113.8	267
2016-06-29	42.0	42.3	41.1	41.17	-0.8	-1.91	191104.0	7937719.8	328
2016-06-28	41.0	43.0	41.0	41.97	0.94	2.29	712714.0	29955725.7	1044
2016-06-27	41.1	41.8	40.7	41.03	0.18	0.44	264852.0	10899687.3	409
2016-06-26	39.0	41.0	38.3	40.85	-1.66	-3.9	392046.0	15694097.6	581
2016-06-23	42.1	42.6	42.1	42.51	0.1	0.24	155071.0	6567367.5	202
2016-06-22	43.4	44.3	42.3	42.41	-0.89	-2.06	245845.0	10604581.3	405
2016-06-21	42.7	44.7	42.7	43.3	0.66	1.55	594550.0	26081683.2	784
2016-06-20	43.2	43.2	42.5	42.64	-0.29	-0.68	115068.0	4921604.5	189
2016-06-19	42.7	43.4	42.7	42.93	0.37	0.87	206646.0	8873192.3	319
2016-06-16	43.7	43.9	42.4	42.56	-0.95	-2.18	233361.0	10010665.0	387
2016-06-15	43.8	44.6	42.7	43.51	-0.31	-0.71	293977.0	12905834.9	480
2016-06-14	44.1	44.1	43.5	43.82	-0.27	-0.61	174807.0	7661129.6	318
2016-06-13	44.7	45.4	44.0	44.09	-0.96	-2.13	284326.0	12655408.6	482
2016-06-12	43.5	46.6	43.2	45.05	1.58	3.63	1067140.0	48309706.8	1539
2016-06-09	43.5	44.3	43.4	43.47	0.14	0.32	334709.0	14654508.1	521
2016-06-08	43.3	43.8	43.1	43.33	0.0	0.0	276588.0	12022034.4	399
2016-06-07	43.2	43.4	43.0	43.33	0.21	0.49	192869.0	8322900.6	261
2016-06-06	43.2	43.5	42.7	43.12	0.17	0.4	144554.0	6217073.0	207
2016-06-05	44.0	44.4	42.8	42.95	-0.72	-1.65	604365.0	26467652.6	812
2016-06-02	43.7	44.3	43.5	43.67	-0.31	-0.7	318297.0	13944900.1	446
2016-06-01	44.5	44.5	43.9	43.98	-0.38	-0.86	223232.0	9834666.3	407
2016-05-31	44.1	45.6	43.5	44.36	0.49	1.12	1480178.0	65846820.8	1684
2016-05-30	45.3	45.7	43.5	43.87	-1.45	-3.2	390799.0	17284135.6	565
2016-05-29	44.7	47.0	44.7	45.32	0.08	0.18	900956.0	41141800.9	1155
2016-05-26	46.5	46.8	45.1	45.24	-1.08	-2.33	386663.0	17712768.8	723
2016-05-25	47.1	48.4	45.6	46.32	-0.55	-1.17	901387.0	42385170.7	1399
2016-05-24	43.3	46.9	42.9	46.87	3.31	7.6	1243773.0	56360830.1	1849
2016-05-23	47.9	47.9	43.4	43.56	-4.06	-8.53	687218.0	31219000.4	1376
2016-05-22	48.5	49.3	47.3	47.62	0.24	0.51	819550.0	39494818.0	1231
2016-05-19	48.8	49.6	47.2	47.38	-1.56	-3.19	692113.0	33423412.7	1298
2016-05-18	49.3	50.5	48.7	48.94	-0.7	-1.41	833490.0	41331367.3	1435
2016-05-17	50.75	51.75	49.4	49.64	-0.96	-1.9	1927968.0	97091277.3	2695
2016-05-16	50.25	51.25	48.0	50.6	0.86	1.73	2761986.0	137696831.8	3517
2016-05-15	48.7	51.25	47.7	49.74	1.57	3.26	2153501.0	106584702.85	2838
2016-05-12	47.6	50.25	47.5	48.17	1.34	2.86	2495780.0	121953153.85	3464
2016-05-11	48.0	49.6	46.4	46.83	1.73	3.84	4293731.0	207374206.9	4275
2016-05-10	41.0	45.1	40.8	45.1	4.1	10.0	1585742.0	69366976.3	1396
2016-05-09	40.5	42.6	40.0	41.0	0.76	1.89	1429797.0	59145827.4	1627
2016-05-08	40.5	40.5	40.0	40.24	0.02	0.05	243779.0	9789388.9	322
2016-05-05	39.7	40.4	39.7	40.22	0.33	0.83	118277.0	4745725.4	205
2016-05-04	39.7	40.9	39.6	39.89	-0.09	-0.23	401470.0	16239623.2	652
2016-05-03	40.3	40.4	39.3	39.98	-0.22	-0.55	181875.0	7261506.3	313
2016-05-02	40.8	40.8	40.0	40.2	-0.38	-0.94	146834.0	5899857.9	238
2016-05-01	40.9	41.1	40.5	40.58	-0.22	-0.54	152669.0	6221490.5	221
2016-04-28	41.4	41.4	40.6	40.8	-0.33	-0.8	338272.0	13876433.5	356
2016-04-27	41.5	41.7	41.0	41.13	-0.16	-0.39	331220.0	13694954.6	478
2016-04-26	41.1	42.2	40.8	41.29	0.39	0.95	591711.0	24607491.9	730
2016-04-25	41.0	41.3	40.6	40.9	-0.11	-0.27	370888.0	15182283.1	482
2016-04-24	41.3	41.4	40.9	41.01	-0.4	-0.97	478807.0	19684191.0	601
2016-04-21	41.8	43.0	41.2	41.41	0.21	0.51	876671.0	36697845.3	987
2016-04-20	41.3	41.3	40.8	41.2	-0.05	-0.12	183348.0	7537922.6	306
2016-04-19	40.4	41.6	40.3	41.25	0.99	2.46	438611.0	17992093.1	613
2016-04-18	39.5	41.0	39.0	40.26	0.28	0.7	513470.0	20809968.1	882
2016-04-17	40.4	40.4	39.7	39.98	-0.58	-1.43	296105.0	11849805.5	334
2016-04-14	40.6	41.3	40.5	40.56	0.03	0.07	215719.0	8789809.0	343
2016-04-13	41.0	41.0	40.5	40.53	-0.34	-0.83	233535.0	9520499.0	336
2016-04-12	40.7	41.2	40.7	40.87	0.13	0.32	439196.0	17970762.6	597
2016-04-11	40.9	42.6	40.6	40.74	-0.13	-0.32	814767.0	33895007.9	1125
2016-04-10	41.2	41.2	40.6	40.87	0.45	1.11	281284.0	11497286.0	374
2016-04-07	40.9	41.1	40.4	40.42	-0.1	-0.25	291872.0	11882438.0	494
2016-04-06	40.6	41.3	40.4	40.52	-0.2	-0.49	410981.0	16790510.5	744
2016-04-05	40.8	42.3	39.8	40.72	-1.35	-3.21	1247651.0	51254288.5	2210
2016-04-04	38.0	42.2	38.0	42.07	3.55	9.22	715564.0	28952507.6	1153
2016-04-03	39.5	40.1	36.6	38.52	-2.05	-5.05	429791.0	16443464.9	847
2016-03-31	41.5	41.5	40.0	40.57	-0.7	-1.7	280794.0	11458538.9	485
2016-03-30	41.9	42.3	41.0	41.27	-0.61	-1.46	398370.0	16478806.3	633
2016-03-29	43.8	43.8	41.2	41.88	-1.86	-4.25	613907.0	25839246.2	1109
2016-03-28	42.6	45.1	42.0	43.74	2.58	6.27	1625956.0	71532754.3	2011
2016-03-27	42.0	42.1	41.0	41.16	-0.48	-1.15	194011.0	8054709.5	418
2016-03-24	42.1	42.7	40.8	41.64	-0.8	-1.89	488854.0	20351739.4	696
2016-03-23	42.5	42.8	42.2	42.44	-0.32	-0.75	228508.0	9719501.9	406
2016-03-22	42.3	43.5	42.0	42.76	0.31	0.73	687880.0	29389708.0	899
2016-03-21	43.7	43.7	42.3	42.45	-0.99	-2.28	435617.0	18714584.4	667
2016-03-20	43.1	44.6	43.1	43.44	0.29	0.67	1043115.0	45738254.6	1222
2016-03-17	44.6	44.9	42.8	43.15	-0.79	-1.8	1516371.0	66483293.2	1958
2016-03-16	40.3	44.0	39.8	43.94	3.87	9.66	1935842.0	82667251.4	2295
2016-03-15	40.5	40.9	39.8	40.07	-0.76	-1.86	254641.0	10245529.9	495
2016-03-14	41.4	42.1	40.6	40.83	-0.75	-1.8	573267.0	23849414.0	792
2016-03-13	42.2	42.4	41.5	41.58	-0.1	-0.24	344960.0	14405456.5	453
2016-03-10	41.0	42.5	41.0	41.68	0.74	1.81	1301785.0	54435554.1	1584
2016-03-09	41.6	41.6	40.7	40.94	-0.84	-2.01	380587.0	15654559.5	560
2016-03-08	42.0	42.4	41.6	41.78	-0.09	-0.21	548982.0	23016538.2	661
2016-03-07	42.6	42.6	41.6	41.87	-0.23	-0.55	581801.0	24430741.0	780
2016-03-06	42.0	43.6	41.8	42.1	0.82	1.99	1176387.0	50312690.1	1508
2016-03-03	41.7	42.3	41.0	41.28	-0.36	-0.86	439846.0	18273188.5	819
2016-03-02	42.6	42.7	41.3	41.64	-0.59	-1.4	398593.0	16716061.0	667
2016-03-01	43.0	43.0	42.0	42.23	0.01	0.02	469279.0	19941276.8	680
2016-02-29	42.8	43.6	42.0	42.22	-0.57	-1.33	761835.0	32686066.4	1102
2016-02-28	43.0	43.5	42.6	42.79	0.9	2.15	372718.0	15966419.0	684
2016-02-25	42.2	43.4	41.4	41.89	0.08	0.19	925586.0	39265839.0	1493
2016-02-24	43.8	45.1	41.2	41.81	-1.99	-4.54	2466111.0	107672192.8	3825
2016-02-23	40.1	43.8	39.6	43.8	3.94	9.88	2995173.0	125807936.5	3401
2016-02-22	39.7	40.5	39.4	39.86	0.56	1.42	901294.0	35999732.0	1178
2016-02-21	40.0	40.7	39.1	39.3	-0.59	-1.48	814839.0	32523287.0	1158
2016-02-18	40.6	41.5	39.4	39.89	0.65	1.66	1305287.0	52450726.4	1952
2016-02-17	38.7	41.1	38.4	39.24	0.4	1.03	1240018.0	49161834.4	1815
2016-02-16	40.5	41.3	37.9	38.84	-0.46	-1.17	1468874.0	58053023.8	2438
2016-02-15	36.2	39.6	36.0	39.3	3.23	8.95	1546765.0	58488649.9	2364
2016-02-14	41.3	42.4	36.0	36.07	-3.88	-9.71	1283795.0	50176072.3	1898
2016-02-11	44.8	45.3	39.9	39.95	-4.37	-9.86	810819.0	34702659.3	1677
2016-02-10	44.0	47.2	42.9	44.32	0.11	0.25	1602581.0	72531911.0	2806
2016-02-09	44.8	46.1	43.8	44.21	-1.18	-2.6	812368.0	36400194.3	1549
2016-02-08	47.0	47.4	44.4	45.39	-0.63	-1.37	736169.0	33991345.3	1370
2016-02-07	47.0	47.6	45.7	46.02	-0.61	-1.31	785217.0	36697504.8	1406
2016-02-04	47.8	48.9	46.0	46.63	0.66	1.44	1192519.0	56853938.5	2022
2016-02-03	46.0	48.2	45.3	45.97	0.62	1.37	1432364.0	66879058.7	2249
2016-02-02	46.5	51.0	44.6	45.35	-2.61	-5.44	3875349.0	184430722.65	6025
2016-02-01	51.25	53.0	46.5	47.96	-2.04	-4.08	3263783.0	165673657.35	4912
2016-01-31	46.5	50.0	46.5	50.0	4.34	9.51	1311677.0	64464439.2	1664
2016-01-28	43.1	45.7	42.0	45.66	4.06	9.76	2508040.0	111680866.3	3424
2016-01-27	39.1	41.6	38.6	41.6	3.72	9.82	1778299.0	72786385.1	2079
2016-01-26	38.8	39.2	37.4	37.88	-1.88	-4.73	997582.0	38088629.7	1825
2016-01-25	40.7	40.8	39.0	39.76	-0.6	-1.49	920926.0	36682435.9	1531
2016-01-24	43.0	43.0	39.2	40.36	-0.07	-0.17	1677473.0	68703137.5	2548
2016-01-21	40.5	42.0	39.1	40.43	0.91	2.3	1280942.0	52361236.6	1958
2016-01-20	39.5	41.3	38.0	39.52	0.82	2.12	2376324.0	95587570.9	3628
2016-01-19	36.9	38.7	36.1	38.7	3.45	9.79	414573.0	15594537.4	580
2016-01-18	33.8	37.3	33.8	35.25	-2.25	-6.0	2965783.0	104456792.5	3871
2016-01-17	37.5	37.5	37.5	37.5	-4.1	-9.86	56883.0	2133112.5	93
2016-01-14	44.8	45.7	41.6	41.6	-4.52	-9.8	1095041.0	46600928.6	1846
2016-01-13	48.8	50.0	45.3	46.12	-2.77	-5.67	2696720.0	127632171.9	5464
2016-01-12	52.5	52.5	48.1	48.89	-4.06	-7.67	1583316.0	80362343.15	2744
2016-01-11	55.0	56.25	51.0	52.95	-1.9	-3.46	2098269.0	112953402.0	3361
2016-01-10	56.75	58.25	53.75	54.85	-0.72	-1.3	1333559.0	75162459.25	2223
2016-01-07	58.0	59.5	54.5	55.57	-3.11	-5.3	2408884.0	136689689.25	4139
2016-01-06	58.75	62.75	55.0	58.68	1.43	2.5	3880221.0	231369603.25	5042
2016-01-05	52.75	57.25	52.75	57.25	5.15	9.88	2322376.0	129319098.75	3093
2016-01-04	57.25	57.5	51.75	52.1	-5.32	-9.27	1722031.0	94265556.25	2906
2016-01-03	58.5	58.5	57.25	57.42	-0.35	-0.61	896673.0	51781283.0	1367
2015-12-31	56.75	59.25	56.5	57.77	1.38	2.45	1856768.0	107764617.75	3037
2015-12-30	57.0	57.75	56.0	56.39	-0.7	-1.23	1716303.0	97481754.25	2735
2015-12-29	58.0	59.75	55.25	57.09	-1.1	-1.89	3780412.0	218855470.75	5304
2015-12-28	54.0	59.0	52.5	58.19	4.04	7.46	3201167.0	177342599.25	4728
2015-12-27	58.5	59.5	52.25	54.15	-2.35	-4.16	3247356.0	184810303.5	5068
2015-12-24	52.25	56.5	51.25	56.5	5.01	9.73	2250733.0	122893757.75	2721
2015-12-23	53.0	53.5	50.0	51.49	-0.75	-1.44	991065.0	51406208.75	1808
2015-12-22	52.75	53.5	50.75	52.24	0.97	1.89	1805279.0	94174509.75	2876
2015-12-21	53.75	56.25	49.9	51.27	-3.2	-5.87	3884788.0	205435250.6	6100
2015-12-20	59.0	61.5	54.25	54.47	-5.63	-9.37	2586461.0	151788879.25	4503
2015-12-17	58.75	61.75	57.5	60.1	3.66	6.48	3208518.0	190807548.5	4636
2015-12-16	57.25	57.25	50.5	56.44	4.19	8.02	5064543.0	280458604.0	7423
2015-12-15	52.25	52.25	51.75	52.25	4.75	10.0	191623.0	10011029.0	245
2015-12-14	44.5	47.5	44.0	47.5	4.24	9.8	992943.0	46486831.9	1053
2015-12-13	44.0	44.2	41.1	43.26	-1.36	-3.05	2058969.0	88297615.4	3282
2015-12-10	46.4	46.9	44.1	44.62	0.13	0.29	2286583.0	103187717.4	4055
2015-12-09	45.7	49.5	42.3	44.49	-1.22	-2.67	4095832.0	187019445.7	8584
2015-12-08	46.0	55.5	45.5	45.71	-4.79	-9.49	4786087.0	240577664.15	7116
2015-12-07	61.5	61.5	50.5	50.5	-5.5	-9.82	5782770.0	318768111.75	8892
2015-12-06	56.0	56.0	54.75	56.0	5.0	9.8	244048.0	13662288.0	251
2015-12-03	51.0	51.0	49.8	51.0	4.5	9.68	610547.0	30916878.2	684
2015-12-02	44.8	46.5	44.1	46.5	4.2	9.93	914843.0	41891337.1	1005
2015-12-01	40.0	42.3	39.6	42.3	3.8	9.87	4103699.0	171309348.3	2739
2015-11-30	35.7	38.5	35.7	38.5	3.48	9.94	3483072.0	129632151.1	2839
2015-11-29	33.7	35.4	33.4	35.02	2.13	6.48	6589757.0	226702989.1	2602
2015-11-26	32.6	34.0	32.4	32.89	0.39	1.2	2190111.0	73028062.8	2438
2015-11-25	31.2	34.0	31.2	32.5	0.39	1.21	9641430.0	327440792.4	4450
2015-11-24	30.4	32.5	30.2	32.11	2.51	8.48	4836975.0	151476344.3	3900
2015-11-23	27.3	29.7	26.8	29.6	2.55	9.43	3102921.0	88157993.7	2718
2015-11-22	26.4	27.5	26.4	27.05	0.48	1.81	1194378.0	32327822.0	1087
2015-11-19	26.9	27.5	26.0	26.57	0.05	0.19	2554100.0	69001934.5	2529
2015-11-18	25.0	27.7	24.4	26.52	1.15	4.53	2830336.0	73720845.3	2773
2015-11-17	26.0	26.8	24.95	25.37	-0.61	-2.35	2019262.0	52680871.5	1913
2015-11-16	25.5	26.5	24.05	25.98	1.35	5.48	3471730.0	88982022.3	3098
2015-11-15	20.8	24.9	20.8	24.63	1.98	8.74	2823607.0	66208139.0	3012
2015-11-12	24.95	24.95	22.4	22.65	-2.11	-8.52	1499055.0	35283551.7	1816
2015-11-11	26.0	26.0	24.55	24.76	-0.92	-3.58	1156857.0	29131216.95	1452
2015-11-10	26.9	27.4	25.5	25.68	-1.36	-5.03	1973383.0	52028673.8	2078
2015-11-09	26.0	27.6	25.2	27.04	0.47	1.77	3816799.0	101260141.7	3518
2015-11-08	29.3	29.3	24.8	26.57	-0.1	-0.37	5213279.0	143084381.4	4265
2015-11-05	26.7	26.7	25.2	26.67	2.32	9.53	2215620.0	59122504.7	369
2015-11-04	24.35	24.35	24.35	24.35	2.2	9.93	106956.0	2604378.6	58
2015-11-03	22.15	22.15	22.15	22.15	2.0	9.93	39862.0	882943.3	55
2015-11-02	20.15	20.15	20.15	20.15	1.8	9.81	170791.0	3441438.65	79
2015-11-01				18.35	0.0	0.0	44164473.0	1545756555.0	9
2015-10-29				18.35	0.0	0.0	0.0	0.0	0
2015-10-28	20.9	20.9	17.35	18.35	-0.65	-3.42	3193674.0	63794485.7	2420
2015-10-27	18.5	19.0	18.05	19.0	1.7	9.83	2003421.0	37969738.9	507
2015-10-26	16.35	17.3	16.3	17.3	1.55	9.84	940720.0	16014573.75	689
2015-10-25	14.5	15.75	14.5	15.75	1.4	9.76	910042.0	13989572.9	576
2015-10-22	13.3	14.35	13.3	14.35	1.3	9.96	352441.0	4964422.3	314
2015-10-21	13.5	13.6	13.0	13.05	-0.97	-6.92	111120.0	1489154.2	130
2015-10-20	14.1	14.2	13.9	14.02	-0.16	-1.13	43909.0	615815.4	71
2015-10-19	14.05	14.4	13.95	14.18	-0.03	-0.21	224058.0	3157666.8	186
2015-10-18	14.15	14.25	14.0	14.21	0.41	2.97	64175.0	905833.35	71
2015-10-15	13.85	14.0	13.85	13.8	-0.12	-0.86	25590.0	356530.2	50
2015-10-14	14.0	14.0	13.9	13.92	0.07	0.51	25390.0	355381.2	47
2015-10-13	13.8	13.95	13.8	13.85	-0.1	-0.72	34425.0	477330.25	51
2015-10-12	14.0	14.15	14.0	13.95	0.03	0.22	48871.0	687553.5	64
2015-10-11	13.95	14.0	13.65	13.92	0.19	1.38	180102.0	2491441.9	145
2015-10-08	13.4	14.15	13.4	13.73	0.5	3.78	323055.0	4453850.5	322
2015-10-07	13.15	13.3	13.1	13.23	0.23	1.77	55651.0	735250.95	66
2015-10-06	13.2	13.35	13.0	13.0	-0.08	-0.61	84059.0	1108658.15	112
2015-10-05	13.0	13.2	12.95	13.08	0.23	1.79	71470.0	930296.1	69
2015-10-04	12.8	12.9	12.8	12.85	0.14	1.1	26722.0	343278.35	34
2015-10-01	13.0	13.05	12.7	12.71	-0.14	-1.09	43754.0	563784.8	66
2015-09-30	13.0	13.0	12.85	12.85	0.0	0.0	47172.0	608663.95	58
2015-09-29	12.85	13.05	12.7	12.85	-0.05	-0.39	113812.0	1464797.1	115
2015-09-21	13.05	13.05	12.85	12.9	-0.15	-1.15	51463.0	666304.8	64
2015-09-20	12.95	13.3	12.9	13.05	0.0	0.0	83266.0	1089799.7	117
2015-09-17	13.3	13.3	13.2	13.05	-0.3	-2.25	44373.0	588869.0	42
2015-09-16	13.5	13.5	13.3	13.35	-0.05	-0.37	67469.0	902209.4	59
2015-09-15	13.4	13.5	13.4	13.4	0.0	0.0	52057.0	698892.4	53
2015-09-14	13.45	13.6	13.4	13.4	-0.07	-0.52	83173.0	1117922.5	90
2015-09-13	13.5	13.8	13.45	13.47	-0.02	-0.15	125566.0	1708913.1	142
2015-09-10	13.1	13.5	13.1	13.49	0.08	0.6	71609.0	953008.4	110
2015-09-09	13.25	13.6	13.2	13.41	0.36	2.76	149725.0	2000458.1	154
2015-09-08	12.95	13.05	12.9	13.05	0.1	0.77	51305.0	665355.3	59
2015-09-07	13.0	13.15	12.95	12.95	0.2	1.57	114161.0	1487365.25	133
2015-09-06	12.8	12.9	12.75	12.75	-0.1	-0.78	59057.0	757419.3	73
2015-09-03	12.9	13.05	12.85	12.85	0.14	1.1	82112.0	1060748.25	94
2015-09-02	12.55	12.8	12.5	12.71	-0.36	-2.75	197955.0	2495108.7	148
2015-09-01	13.3	13.3	13.1	13.07	-0.18	-1.36	30892.0	407287.5	60
2015-08-31	13.5	13.5	13.25	13.25	-0.51	-3.71	118389.0	1580915.2	132
2015-08-30	14.4	14.4	13.8	13.76	-0.01	-0.07	55880.0	784852.45	69
2015-08-27	13.5	13.8	13.4	13.77	0.77	5.92	126668.0	1734559.7	103
2015-08-26	12.8	13.4	12.8	13.0	-0.32	-2.4	68671.0	898504.6	94
2015-08-25	12.8	13.5	12.8	13.32	0.79	6.3	137340.0	1799691.7	149
2015-08-24	13.4	13.5	12.25	12.53	-0.88	-6.56	103507.0	1308581.7	120
2015-08-23	13.7	13.9	13.5	13.41	-0.84	-5.89	49299.0	676922.55	84
2015-08-20	13.7	14.2	13.7	14.25	0.09	0.64	70429.0	990525.2	73
2015-08-19	14.7	14.7	14.4	14.16	-0.53	-3.61	83794.0	1213770.2	88
2015-08-18	15.6	15.6	14.3	14.69	-0.98	-6.25	63914.0	954414.5	84
2015-08-17	15.2	16.0	15.2	15.67	-0.33	-2.06	74572.0	1177398.6	72
2015-08-16	16.4	16.4	15.9	16.0	-0.36	-2.2	35567.0	574121.85	55
2015-08-13	16.45	16.5	16.25	16.36	0.01	0.06	52826.0	864668.8	56
2015-08-12	16.4	16.5	16.25	16.35	-0.4	-2.39	59408.0	971806.95	69
2015-08-11	17.0	17.0	16.7	16.75	-0.11	-0.65	7713.0	129453.9	25
2015-08-10	16.6	16.9	16.6	16.86	0.16	0.96	52592.0	883082.5	55
2015-08-09	16.45	16.85	16.45	16.7	0.3	1.83	50865.0	848963.6	57
2015-08-06	16.6	16.75	16.35	16.4	-0.45	-2.67	42566.0	703514.6	56
2015-08-05	17.0	17.15	16.8	16.85	0.0	0.0	69635.0	1180992.15	47
2015-08-04	16.45	17.35	16.45	16.85	0.25	1.51	146642.0	2479174.65	151
2015-08-03	16.5	16.6	16.45	16.6	0.15	0.91	17978.0	297172.6	37
2015-08-02	16.8	16.8	16.4	16.45	-0.5	-2.95	30164.0	499495.0	53
2015-07-30	17.2	17.2	16.9	16.95	-0.14	-0.82	75896.0	1290331.9	70
2015-07-29	17.0	17.2	16.95	17.09	0.19	1.12	38870.0	662495.0	36
2015-07-28	17.0	17.2	16.85	16.9	0.03	0.18	60144.0	1023606.3	110
2015-07-27	16.95	16.95	16.85	16.87	-0.18	-1.06	45519.0	768245.6	66
2015-07-26	17.25	17.25	17.0	17.05	-0.26	-1.5	33113.0	568454.0	60
2015-07-23	17.35	17.5	17.3	17.31	-0.18	-1.03	32984.0	573762.25	69
2015-07-22	17.45	17.6	17.3	17.49	-0.06	-0.34	78135.0	1364519.65	96
2015-07-15	16.8	18.25	16.8	17.55	0.95	5.72	828707.0	14768521.95	592
2015-07-14	16.55	16.75	16.55	16.6	-0.1	-0.6	31958.0	533887.15	40
2015-07-13	16.8	16.9	16.6	16.7	0.02	0.12	95670.0	1599297.1	58
2015-07-12	16.8	16.8	16.6	16.68	0.04	0.24	24537.0	410139.85	56
2015-07-09	16.65	16.9	16.6	16.64	0.14	0.85	45785.0	764041.75	68
2015-07-08	16.55	16.55	16.45	16.5	-0.21	-1.26	22358.0	369447.85	40
2015-07-07	16.8	16.95	16.5	16.71	0.08	0.48	63989.0	1067049.15	90
2015-07-06	17.05	17.1	16.6	16.63	-0.17	-1.01	79232.0	1338432.85	101
2015-07-05	16.85	17.1	16.55	16.8	-0.16	-0.94	38672.0	651027.85	55
2015-07-02	17.15	17.15	17.0	16.96	0.01	0.06	24223.0	413500.25	39
2015-07-01	16.95	17.15	16.85	16.95	-0.19	-1.11	78575.0	1331607.05	50
2015-06-30	16.8	17.15	16.8	17.14	0.07	0.41	15849.0	269825.65	37
2015-06-29	17.3	17.3	16.9	17.07	-0.42	-2.4	85718.0	1460260.9	74
2015-06-28	17.75	17.75	17.45	17.49	-0.31	-1.74	45516.0	798316.9	53
2015-06-25	17.8	17.9	17.75	17.8	0.05	0.28	46127.0	823758.8	50
2015-06-24	17.6	17.95	17.55	17.75	-0.15	-0.84	95812.0	1697995.1	77
2015-06-23	17.95	17.95	17.9	17.9	0.0	0.0	13885.0	248573.25	15
2015-06-22	17.9	17.9	17.9	17.9	-0.1	-0.56	6699.0	119995.6	16
2015-06-21	18.2	18.2	18.0	18.0	-0.2	-1.1	21441.0	387216.55	46
2015-06-18	18.1	18.2	18.1	18.2	0.2	1.11	3751.0	68018.35	14
2015-06-17	18.1	18.1	18.0	18.0	-0.2	-1.1	10258.0	185580.05	23
2015-06-16	18.2	18.3	18.2	18.2	0.04	0.22	46763.0	851373.7	30
2015-06-15	18.3	18.45	18.15	18.16	-0.12	-0.66	77362.0	1415467.7	73
2015-06-14	18.2	18.5	18.2	18.28	0.22	1.22	43088.0	786953.5	65
2015-06-11	18.05	18.1	18.0	18.06	-0.09	-0.5	24207.0	437323.1	41
2015-06-10	18.1	18.2	18.1	18.15	0.0	0.0	24225.0	439698.85	42
2015-06-09	18.15	18.15	18.1	18.15	-0.05	-0.27	26742.0	484923.55	34
2015-06-08	18.2	18.6	18.15	18.2	0.0	0.0	94510.0	1733981.9	125
2015-06-07	18.5	18.5	18.25	18.2	-0.1	-0.55	55899.0	1024165.45	51
2015-06-04	18.3	18.35	18.3	18.3	-0.08	-0.44	24087.0	441198.85	44
2015-06-03	18.35	18.9	18.15	18.38	0.13	0.71	214807.0	3962010.9	186
2015-06-02	18.25	18.45	18.2	18.25	-0.05	-0.27	55699.0	1018200.3	73
2015-06-01	18.6	18.6	18.2	18.3	-0.22	-1.19	102241.0	1876461.35	135
2015-05-31	18.5	19.2	18.5	18.52	0.27	1.48	321406.0	6038046.35	314
2015-05-28	18.45	18.45	18.25	18.25	-0.2	-1.08	55262.0	1013894.25	71
2015-05-27	18.45	18.8	18.45	18.45	-0.01	-0.05	241096.0	4481417.45	183
2015-05-26	18.2	18.7	18.2	18.46	0.22	1.21	165003.0	3040137.05	140
2015-05-25	18.4	18.45	18.1	18.24	0.0	0.0	138464.0	2537833.65	120
2015-05-24	17.9	18.45	17.85	18.24	0.29	1.62	91538.0	1659873.85	97
2015-05-21	18.05	18.05	17.8	17.95	-0.07	-0.39	55246.0	989671.1	70
2015-05-20	18.1	18.3	18.0	18.02	-0.17	-0.93	85653.0	1549914.35	79
2015-05-19	18.35	18.4	17.95	18.19	-0.15	-0.82	247541.0	4482056.2	155
2015-05-18	18.2	18.5	18.15	18.34	0.24	1.33	232546.0	4269491.9	209
2015-05-17	17.95	18.1	17.95	18.1	0.24	1.34	136509.0	2464833.6	91
2015-05-14	17.95	18.05	17.85	17.86	-0.06	-0.33	105438.0	1894469.0	107
2015-05-13	18.1	18.2	17.9	17.92	-0.18	-0.99	189551.0	3412107.75	142
2015-05-12	18.1	18.3	17.9	18.1	0.01	0.06	152187.0	2743887.2	142
2015-05-11	18.7	18.75	18.0	18.09	-0.63	-3.37	92766.0	1707281.4	122
2015-05-10	18.9	18.9	18.7	18.72	-0.1	-0.53	110158.0	2066518.85	81
2015-05-07	19.4	19.4	18.75	18.82	-0.66	-3.39	474428.0	9002951.95	273
2015-05-06	19.8	19.95	19.4	19.48	-0.22	-1.12	86308.0	1695114.3	103
2015-05-05	19.85	20.2	19.7	19.7	-0.06	-0.3	146327.0	2909714.45	158
2015-05-04	19.95	19.95	19.7	19.76	0.03	0.15	38188.0	754611.65	61
2015-05-03	19.85	20.2	19.6	19.73	-0.07	-0.35	307334.0	6120939.5	165
2015-04-30	19.9	19.95	19.8	19.8	-0.1	-0.5	355849.0	7061625.9	162
2015-04-29	19.95	20.45	19.65	19.9	0.63	3.27	1183753.0	23733182.5	849
2015-04-28	19.25	19.65	19.05	19.27	0.13	0.68	649414.0	12567148.45	475
2015-04-27	18.9	19.2	18.7	19.14	0.14	0.74	316718.0	5994714.1	215
2015-04-26	18.8	19.0	18.7	19.0	0.3	1.6	146813.0	2767263.9	139
2015-04-23	19.1	19.1	18.5	18.7	-0.36	-1.89	382909.0	7197316.95	267
2015-04-22	19.6	19.8	19.0	19.06	-0.29	-1.5	659774.0	12865851.65	353
2015-04-21	19.2	19.6	19.0	19.35	0.41	2.16	753565.0	14575031.9	501
2015-04-20	18.3	19.2	17.75	18.94	0.67	3.67	475002.0	8797171.0	336
2015-04-19	17.55	18.9	17.55	18.27	0.92	5.3	490938.0	8919685.35	370
2015-04-16	17.5	17.7	17.3	17.35	-0.04	-0.23	135166.0	2354718.05	115
2015-04-15	17.15	17.45	17.05	17.39	0.29	1.7	142701.0	2459734.25	141
2015-04-14	17.0	17.2	17.0	17.1	0.09	0.53	71217.0	1217559.85	75
2015-04-13	17.0	17.2	17.0	17.01	0.0	0.0	162294.0	2765404.35	160
2015-04-12	17.15	17.25	17.0	17.01	-0.12	-0.7	261028.0	4467260.1	195
2015-04-09	16.95	17.45	16.95	17.13	0.12	0.71	160432.0	2755945.9	150
2015-04-08	17.0	17.2	17.0	17.01	0.0	0.0	74672.0	1275660.0	101
2015-04-07	16.9	17.2	16.9	17.01	0.2	1.19	203126.0	3458050.2	198
2015-04-06	17.15	17.4	16.7	16.81	-0.19	-1.12	588384.0	9936473.05	444
2015-04-05	17.0	17.2	16.8	17.0	-0.31	-1.79	80899.0	1374734.3	83
2015-04-02	17.2	18.2	17.05	17.31	0.42	2.49	611871.0	10766803.05	707
2015-04-01	16.5	17.0	16.5	16.89	0.34	2.05	171722.0	2884794.9	214
2015-03-31	16.9	16.9	16.4	16.55	-0.32	-1.9	92071.0	1528710.7	139
2015-03-30	16.9	17.15	16.85	16.87	-0.05	-0.3	130816.0	2223967.2	117
2015-03-29	16.8	17.45	16.75	16.92	0.51	3.11	195891.0	3331655.95	251
2015-03-26	15.9	16.75	15.15	16.41	0.05	0.31	154588.0	2476259.25	193
2015-03-25	17.9	17.9	16.25	16.36	-1.64	-9.11	280580.0	4759381.7	317
2015-03-24	18.15	18.15	17.85	18.0	-0.18	-0.99	153143.0	2756784.3	157
2015-03-23	18.35	18.5	18.0	18.18	-0.02	-0.11	200885.0	3672023.75	240
2015-03-22	18.0	18.7	17.95	18.2	0.49	2.77	406349.0	7468858.5	421
2015-03-19	17.4	18.45	17.2	17.71	0.53	3.08	322530.0	5763080.35	396
2015-03-18	17.75	17.75	17.0	17.18	-0.55	-3.1	113834.0	1965557.05	168
2015-03-17	17.9	17.9	17.7	17.73	-0.18	-1.01	37266.0	663683.8	75
2015-03-16	18.0	18.1	17.8	17.91	-0.02	-0.11	99586.0	1791282.9	134
2015-03-15	18.1	18.1	17.8	17.93	-0.22	-1.21	107481.0	1927175.55	149
2015-03-12	18.1	18.2	18.1	18.15	-0.07	-0.38	87185.0	1581225.45	96
2015-03-11	17.8	18.25	17.75	18.22	0.08	0.44	177880.0	3203987.75	160
2015-03-10	18.25	18.3	18.0	18.14	-0.07	-0.38	155987.0	2832571.5	156
2015-03-09	18.3	18.4	18.1	18.21	-0.13	-0.71	299242.0	5456792.35	227
2015-03-08	18.2	18.35	18.1	18.34	0.06	0.33	331855.0	6030960.5	253
2015-03-05	18.3	18.35	18.2	18.28	-0.04	-0.22	88737.0	1621594.25	88
2015-03-04	18.25	18.6	18.25	18.32	-0.04	-0.22	179809.0	3302538.9	184
2015-03-03	18.3	18.4	18.25	18.36	0.09	0.49	156077.0	2859619.0	140
2015-03-02	18.4	18.4	18.15	18.27	-0.14	-0.76	93577.0	1710975.15	139
2015-03-01	19.0	19.0	18.2	18.41	-0.42	-2.23	197802.0	3663483.7	198
2015-02-26	18.6	18.9	18.5	18.83	0.08	0.43	83727.0	1570336.75	98
2015-02-25	18.75	18.8	18.65	18.75	-0.01	-0.05	123604.0	2313964.75	85
2015-02-24	18.8	19.0	18.7	18.76	-0.05	-0.27	118929.0	2238948.2	102
2015-02-23	18.9	19.1	18.75	18.81	-0.14	-0.74	138687.0	2628491.85	92
2015-02-22	18.85	19.1	18.8	18.95	0.05	0.26	224410.0	4256653.45	148
2015-02-19	18.85	19.15	18.7	18.9	0.02	0.11	264703.0	5000577.65	239
2015-02-18	18.9	18.9	18.6	18.88	0.03	0.16	232759.0	4357605.35	206
2015-02-17	19.4	19.4	18.65	18.85	-0.55	-2.84	617621.0	11739454.3	421
2015-02-16	19.5	19.5	19.35	19.4	-0.11	-0.56	219101.0	4253410.75	184
2015-02-15	19.55	19.6	19.25	19.51	0.08	0.41	467475.0	9094540.8	367
2015-02-12	19.1	19.55	18.8	19.43	0.41	2.16	723505.0	13921126.55	470
2015-02-11	19.2	19.45	19.0	19.02	-0.31	-1.6	376770.0	7249382.45	253
2015-02-10	19.25	19.85	19.0	19.33	0.04	0.21	795846.0	15412208.9	546
2015-02-09	19.6	19.7	19.25	19.29	-0.31	-1.58	467010.0	9081457.65	389
2015-02-08	19.75	19.95	19.3	19.6	0.2	1.03	839459.0	16406642.4	534
2015-02-05	19.25	19.95	19.2	19.4	-0.08	-0.41	380732.0	7419686.95	424
2015-02-04	20.0	20.0	19.3	19.48	-0.32	-1.62	582032.0	11428844.75	590
2015-02-03	19.35	20.6	19.0	19.8	0.7	3.66	1650896.0	32867104.45	1461
2015-02-02	19.6	19.9	19.0	19.1	-0.15	-0.78	1350066.0	26193492.7	1166
2015-02-01	18.5	19.25	18.5	19.25	1.74	9.94	1360745.0	25952171.55	720
2015-01-29	17.5	17.75	17.25	17.51	0.07	0.4	537809.0	9421103.25	456
2015-01-28	17.7	17.8	17.25	17.44	-0.1	-0.57	541381.0	9480171.0	535
2015-01-27	17.65	18.25	17.3	17.54	0.64	3.79	1237602.0	22066739.95	1030
2015-01-26	15.7	16.9	15.6	16.9	1.5	9.74	860871.0	14415875.6	407
2015-01-22	15.4	15.5	15.3	15.4	0.02	0.13	139123.0	2142567.4	175
2015-01-21	15.7	15.75	15.15	15.38	-0.4	-2.53	243754.0	3793519.85	220
2015-01-20	15.95	15.95	15.6	15.78	-0.21	-1.31	131269.0	2079992.4	144
2015-01-19	16.2	16.2	15.9	15.99	-0.06	-0.37	221019.0	3538386.9	196
2015-01-18	16.0	16.25	15.75	16.05	0.1	0.63	238479.0	3826248.25	211
2015-01-15	16.05	16.15	15.8	15.95	-0.04	-0.25	181684.0	2905276.15	186
2015-01-14	16.15	16.15	15.95	15.99	0.05	0.31	289795.0	4650506.9	218
2015-01-13	15.05	16.65	15.05	15.94	0.21	1.34	771178.0	12381727.75	812
2015-01-12	16.0	16.0	15.75	15.73	-0.27	-1.69	215298.0	3423778.05	306
2015-01-11	16.15	16.35	15.85	16.0	-0.15	-0.93	496411.0	7991981.9	511
2015-01-08	16.25	16.75	16.1	16.15	-0.1	-0.62	660883.0	10840430.35	738
2015-01-07	16.55	17.3	15.8	16.25	0.5	3.17	1435965.0	24301840.0	1216
2015-01-06	13.7	15.75	13.45	15.75	1.41	9.83	753043.0	10870781.1	677
2015-01-05	15.2	15.2	14.25	14.34	-1.08	-7.0	532317.0	7877041.75	419
2015-01-04	16.0	16.0	15.3	15.42	-0.6	-3.75	482281.0	7541554.9	493
2015-01-01	16.8	16.95	15.9	16.02	-0.6	-3.61	916047.0	14968998.25	995
2014-12-31	18.75	20.0	16.6	16.62	-1.77	-9.62	2623025.0	45204043.5	1799
2014-12-30	18.0	19.4	17.6	18.39	0.59	3.31	1691532.0	31781137.55	1549
2014-12-29	17.5	17.8	17.0	17.8	1.6	9.88	689964.0	12177781.95	307
2014-12-28	15.0	16.2	15.0	16.2	1.44	9.76	222033.0	3508532.1	119
2014-12-25	14.65	14.85	14.5	14.76	0.02	0.14	234633.0	3451340.55	275
2014-12-24	14.85	15.15	14.65	14.74	0.04	0.27	550141.0	8230829.8	419
2014-12-23	14.55	14.85	14.55	14.7	0.15	1.03	222239.0	3267019.2	212
2014-12-22	14.45	14.7	14.3	14.55	0.07	0.48	285374.0	4152886.3	202
2014-12-21	15.3	15.3	14.3	14.48	0.01	0.07	364937.0	5295797.75	325
2014-12-18	13.7	14.5	13.6	14.47	1.26	9.54	421038.0	5943793.6	353
2014-12-17	14.15	14.15	12.8	13.21	-0.94	-6.64	543236.0	7203317.15	325
2014-12-16	15.0	15.0	14.15	14.15	-1.55	-9.87	183094.0	2605393.55	139
2014-12-15	16.6	16.6	15.7	15.7	-0.84	-5.08	48327.0	785943.55	67
2014-12-14	16.9	17.0	16.4	16.54	-0.34	-2.01	36182.0	609869.9	36
2014-12-11	16.0	17.05	16.0	16.88	-0.01	-0.06	47311.0	777446.95	93
2014-12-10	16.9	16.95	16.8	16.89	-0.05	-0.3	69480.0	1174157.9	63
2014-12-09	17.05	17.2	16.75	16.94	-0.28	-1.63	67497.0	1147262.05	78
2014-12-08	17.5	17.6	17.2	17.22	-0.4	-2.27	47904.0	832409.7	57
2014-12-07	17.55	17.85	17.55	17.62	-0.02	-0.11	73878.0	1307144.75	83
2014-12-04	17.3	17.7	17.3	17.64	0.33	1.91	57968.0	1016142.8	79
2014-12-03	17.2	17.35	17.0	17.31	0.15	0.87	39485.0	680124.1	67
2014-12-02	17.15	17.3	17.1	17.16	0.14	0.82	109049.0	1877985.45	96
2014-12-01	16.85	17.25	16.8	17.02	0.03	0.18	178128.0	3031411.7	158
2014-11-30	17.55	18.1	16.95	16.99	-1.23	-6.75	127293.0	2204754.75	146
2014-11-27	18.4	18.65	18.15	18.22	-0.15	-0.82	166857.0	3055332.6	168
2014-11-26	18.55	18.55	18.2	18.37	-0.43	-2.29	75596.0	1396400.8	86
2014-11-25	18.8	19.0	18.7	18.8	-0.05	-0.27	41310.0	777922.7	67
2014-11-24	19.15	19.15	18.85	18.85	-0.2	-1.05	28184.0	534350.5	52
2014-11-23	19.0	19.05	18.9	19.05	0.22	1.17	30095.0	571344.05	68
2014-11-20	18.65	18.95	18.65	18.83	0.21	1.13	55308.0	1040085.9	82
2014-11-19	18.9	19.0	18.5	18.62	-0.28	-1.48	86500.0	1622010.6	98
2014-11-18	18.8	19.0	18.55	18.9	0.18	0.96	63344.0	1191398.65	69
2014-11-17	18.9	19.0	18.6	18.72	-0.33	-1.73	39744.0	747321.8	70
2014-11-16	19.3	19.45	19.05	19.05	-0.22	-1.14	69015.0	1325120.75	81
2014-11-13	18.95	19.55	18.8	19.27	0.32	1.69	216602.0	4172817.7	201
2014-11-12	18.8	18.95	18.75	18.95	0.18	0.96	73349.0	1382300.9	109
2014-11-11	19.05	19.1	18.7	18.77	-0.43	-2.24	81759.0	1547628.35	113
2014-11-10	19.2	19.25	19.1	19.2	0.12	0.63	45210.0	867059.15	68
2014-11-09	19.0	19.15	19.0	19.08	0.03	0.16	59173.0	1128382.25	73
2014-11-06	19.1	19.1	19.0	19.05	0.0	0.0	50367.0	959522.0	54
2014-11-05	18.9	19.15	18.7	19.05	0.05	0.26	115935.0	2195013.8	111
2014-11-04	19.1	19.2	19.0	19.0	-0.3	-1.55	121657.0	2314587.35	119
2014-11-03	19.25	19.45	19.2	19.3	0.04	0.21	102102.0	1974758.25	108
2014-11-02	19.1	19.35	19.1	19.26	0.31	1.64	132877.0	2553278.5	143
2014-10-30	19.15	19.15	18.85	18.95	-0.35	-1.81	134425.0	2550870.65	177
2014-10-29	20.05	20.05	19.25	19.3	-0.89	-4.41	213687.0	4210200.0	232
2014-10-28	20.0	20.4	19.8	20.19	0.18	0.9	67048.0	1343961.5	103
2014-10-27	20.0	20.4	19.85	20.01	0.05	0.25	213422.0	4284666.7	223
2014-10-26	19.95	20.0	19.75	19.96	0.26	1.32	51839.0	1031156.4	68
2014-10-23	19.6	19.8	19.4	19.7	0.0	0.0	52308.0	1023459.95	72
2014-10-22	19.6	20.1	19.2	19.7	0.17	0.87	146000.0	2875211.1	131
2014-10-21	19.35	19.6	19.3	19.53	0.18	0.93	114683.0	2229010.0	129
2014-10-20	19.05	19.4	18.95	19.35	0.33	1.74	46952.0	901299.3	63
2014-10-19	19.35	19.35	18.9	19.02	0.35	1.87	43936.0	838435.05	70
2014-10-16	19.6	19.6	18.1	18.67	-1.1	-5.56	97459.0	1854035.8	134
2014-10-15	19.75	19.9	19.55	19.77	-0.13	-0.65	53971.0	1066323.6	89
2014-10-14	19.9	19.95	19.6	19.9	-0.02	-0.1	53517.0	1060284.65	65
2014-10-13	19.5	19.95	19.5	19.92	0.42	2.15	60829.0	1200392.75	78
2014-10-12	20.55	20.9	19.25	19.5	-1.5	-7.14	146619.0	2960779.75	152
2014-10-02	21.0	21.1	20.9	21.0	-0.03	-0.14	65888.0	1382258.15	74
2014-10-01	21.05	21.1	21.0	21.03	-0.03	-0.14	69600.0	1465062.35	75
2014-09-30	21.05	21.15	21.05	21.06	-0.03	-0.14	129817.0	2738713.5	81
2014-09-29	21.05	21.15	21.0	21.09	-0.03	-0.14	72260.0	1521454.2	74
2014-09-28	21.15	21.15	21.0	21.12	-0.08	-0.38	82110.0	1729024.8	86
2014-09-25	21.25	21.3	21.0	21.2	-0.04	-0.19	126049.0	2666213.3	119
2014-09-24	21.0	21.3	20.85	21.24	0.0	0.0	204728.0	4309377.4	172
2014-09-22	21.2	21.3	21.0	21.24	-0.11	-0.52	195790.0	4145027.9	122
2014-09-21	21.4	21.55	21.3	21.35	-0.06	-0.28	176200.0	3770151.55	114
2014-09-18	21.35	21.6	21.3	21.41	0.04	0.19	430525.0	9214146.6	196
2014-09-17	21.45	21.55	21.2	21.37	-0.18	-0.84	452473.0	9670543.95	280
2014-09-16	21.55	21.65	21.55	21.55	0.09	0.42	133039.0	2872455.05	128
2014-09-15	21.45	21.6	21.35	21.46	0.04	0.19	160465.0	3441589.15	172
2014-09-14	21.75	21.85	21.35	21.42	-0.33	-1.52	321294.0	6939894.2	310
2014-09-11	21.5	22.1	21.4	21.75	0.34	1.59	1384913.0	30236486.65	652
2014-09-10	21.3	21.75	21.2	21.41	0.13	0.61	728965.0	15635348.3	428
2014-09-09	21.35	21.35	21.15	21.28	-0.02	-0.09	278452.0	5917602.35	182
2014-09-08	21.3	21.3	21.2	21.3	0.02	0.09	161515.0	3433808.7	138
2014-09-07	21.25	21.3	21.2	21.28	0.02	0.09	317522.0	6738978.35	203
2014-09-04	21.3	21.3	21.2	21.26	0.03	0.14	258524.0	5493449.8	163
2014-09-03	21.25	21.3	21.15	21.23	0.06	0.28	245960.0	5216150.6	162
2014-09-02	21.2	21.4	21.1	21.17	0.02	0.09	349979.0	7419947.35	260
2014-09-01	21.1	21.3	21.05	21.15	0.06	0.28	313279.0	6632074.4	268
2014-08-31	21.1	21.2	21.0	21.09	0.04	0.19	297742.0	6276080.75	247
2014-08-28	21.15	21.2	21.0	21.05	-0.1	-0.47	467916.0	9854295.4	288
2014-08-27	21.15	21.25	20.95	21.15	-0.04	-0.19	668929.0	14120122.75	349
2014-08-26	20.9	21.45	20.9	21.19	-0.03	-0.14	354768.0	7527364.2	325
2014-08-25	22.0	22.05	20.55	21.22	-0.36	-1.67	998544.0	21506431.2	846
2014-08-24	20.9	21.7	20.9	21.58	0.75	3.6	641648.0	13673649.45	401
2014-08-21	21.1	21.1	20.75	20.83	-0.25	-1.19	219245.0	4579963.95	207
2014-08-20	21.05	21.7	21.0	21.08	0.27	1.3	1115995.0	23743310.05	674
2014-08-19	20.65	20.95	20.6	20.81	0.11	0.53	365666.0	7605948.8	244
2014-08-18	20.7	20.7	20.55	20.7	0.01	0.05	280610.0	5789566.95	194
2014-08-17	20.6	20.75	20.6	20.69	0.05	0.24	118425.0	2447432.4	96
2014-08-14	20.5	20.75	20.5	20.64	0.09	0.44	144550.0	2979279.55	107
2014-08-13	20.6	20.7	20.5	20.55	-0.14	-0.68	159604.0	3283230.25	117
2014-08-12	20.65	20.7	20.6	20.69	0.11	0.53	70552.0	1456510.85	99
2014-08-11	20.8	20.8	20.55	20.58	-0.27	-1.29	319991.0	6619571.85	185
2014-08-10	21.0	21.1	20.75	20.85	-0.08	-0.38	326330.0	6813005.95	168
2014-08-07	20.55	21.6	20.35	20.93	0.23	1.11	1002089.0	21226555.5	597
2014-08-06	20.4	21.15	20.35	20.7	0.28	1.37	555989.0	11564458.55	397
2014-08-05	20.55	20.7	20.35	20.42	-0.23	-1.11	207971.0	4267762.6	195
2014-08-04	20.5	20.75	20.5	20.65	0.22	1.08	101047.0	2081416.35	93
2014-08-03	20.1	20.45	19.95	20.43	0.27	1.34	118701.0	2412320.2	127
2014-07-24	20.2	20.25	20.15	20.16	-0.1	-0.49	63254.0	1278025.25	77
2014-07-23	20.2	20.4	20.2	20.26	0.06	0.3	114037.0	2313051.85	91
2014-07-22	20.1	20.25	20.05	20.2	0.11	0.55	106016.0	2137342.5	121
2014-07-21	19.8	20.2	19.8	20.09	0.19	0.95	241239.0	4834174.5	161
2014-07-20	19.95	19.95	19.75	19.9	-0.14	-0.7	71956.0	1428900.35	104
2014-07-17	20.05	20.05	19.95	20.04	-0.09	-0.45	93882.0	1877271.45	106
2014-07-16	20.05	20.15	20.05	20.13	-0.02	-0.1	70734.0	1423994.15	76
2014-07-15	20.05	20.2	19.95	20.15	0.09	0.45	153613.0	3082762.3	127
2014-07-14	20.05	20.1	20.0	20.06	0.04	0.2	45752.0	916932.4	75
2014-07-13	20.0	20.1	19.95	20.02	-0.01	-0.05	130361.0	2607240.3	127
2014-07-10	20.1	20.1	20.0	20.03	-0.12	-0.6	122841.0	2465653.0	115
2014-07-09	20.1	20.15	20.05	20.15	0.08	0.4	130232.0	2616217.25	125
2014-07-08	20.1	20.7	20.0	20.07	-0.01	-0.05	595556.0	12046257.3	456
2014-07-07	20.25	20.35	19.95	20.08	-0.17	-0.84	576069.0	11576755.5	405
2014-07-06	20.35	20.4	20.1	20.25	-0.07	-0.34	162207.0	3291309.6	216
2014-07-03	20.6	20.6	20.25	20.32	-0.28	-1.36	419547.0	8555566.85	256
2014-07-02	20.55	20.65	20.5	20.6	0.03	0.15	292978.0	6021103.55	209
2014-07-01	20.7	20.75	20.5	20.57	-0.28	-1.34	338116.0	6963306.45	232
2014-06-30	21.0	21.0	20.75	20.85	-0.11	-0.52	91876.0	1915084.0	99
2014-06-29	20.9	21.05	20.8	20.96	0.0	0.0	125655.0	2628888.35	117
2014-06-26	20.95	21.0	20.7	20.96	0.12	0.58	218387.0	4553420.4	200
2014-06-25	20.7	20.95	20.5	20.84	0.33	1.61	253420.0	5242945.9	214
2014-06-24	20.3	20.65	20.0	20.51	0.21	1.03	367325.0	7446544.1	230
2014-06-23	20.4	20.4	20.0	20.3	-0.21	-1.02	217295.0	4400321.15	183
2014-06-22	20.6	20.75	20.4	20.51	-0.04	-0.19	97845.0	2009893.3	126
2014-06-19	20.75	20.8	20.5	20.55	-0.13	-0.63	80580.0	1660126.2	111
2014-06-18	20.45	20.7	20.45	20.68	0.18	0.88	86971.0	1791647.7	110
2014-06-17	20.85	20.9	20.2	20.5	-0.08	-0.39	119660.0	2461741.65	160
2014-06-16	21.0	21.45	20.45	20.58	-0.46	-2.19	520233.0	10924064.0	377
2014-06-15	20.7	21.2	20.65	21.04	0.11	0.53	431242.0	9079745.75	288
2014-06-12	20.65	21.25	20.65	20.93	0.23	1.11	261463.0	5502072.7	228
2014-06-11	20.5	20.9	20.4	20.7	0.18	0.88	210687.0	4340558.0	162
2014-06-10	20.6	20.65	20.45	20.52	-0.06	-0.29	144664.0	2971611.15	139
2014-06-09	20.5	20.7	20.2	20.58	0.17	0.83	144406.0	2967162.3	138
2014-06-08	21.05	21.1	20.0	20.41	-0.7	-3.32	387168.0	7922653.1	342
2014-06-05	21.2	21.25	21.1	21.11	-0.08	-0.38	234902.0	4967629.65	138
2014-06-04	21.1	21.25	21.1	21.19	0.04	0.19	228513.0	4843755.35	152
2014-06-03	21.25	21.25	21.1	21.15	-0.09	-0.42	236234.0	5002314.55	191
2014-06-02	21.2	21.25	21.1	21.24	0.04	0.19	108952.0	2309002.1	109
2014-06-01	21.2	21.3	21.15	21.2	0.01	0.05	337967.0	7173529.0	252
2014-05-29	21.5	21.55	21.15	21.19	-0.35	-1.62	533073.0	11393836.6	409
2014-05-28	21.85	21.9	21.45	21.54	-0.19	-0.87	422073.0	9153381.15	304
2014-05-27	21.8	22.05	21.65	21.73	-0.15	-0.69	583176.0	12746108.6	425
2014-05-26	22.1	22.2	21.8	21.88	-0.2	-0.91	859982.0	18879304.05	552
2014-05-25	21.2	22.5	21.2	22.08	0.73	3.42	2117516.0	46681999.7	1380
2014-05-22	21.3	21.4	21.1	21.35	0.09	0.42	536168.0	11398665.2	377
2014-05-21	21.25	21.45	21.15	21.26	-0.07	-0.33	374428.0	7983022.8	232
2014-05-20	21.6	21.6	21.25	21.33	-0.15	-0.7	417280.0	8935932.8	275
2014-05-19	21.9	21.95	21.05	21.48	-0.38	-1.74	1046930.0	22462072.4	611
2014-05-18	21.35	22.1	21.15	21.86	0.46	2.15	1263361.0	27482017.85	620
2014-05-15	21.5	21.5	21.2	21.4	-0.11	-0.51	423052.0	9048279.55	287
2014-05-14	21.3	21.7	21.1	21.51	0.22	1.03	895381.0	19131055.65	478
2014-05-13	21.55	21.7	21.2	21.29	-0.18	-0.84	799164.0	17068011.05	593
2014-05-12	20.7	21.85	20.7	21.47	0.84	4.07	1939187.0	41252905.45	989
2014-05-11	20.75	20.8	20.5	20.63	-0.18	-0.86	574368.0	11876264.3	413
2014-05-08	20.9	20.9	20.65	20.81	-0.08	-0.38	704561.0	14648304.35	390
2014-05-07	21.0	21.2	20.85	20.89	-0.18	-0.85	791313.0	16612078.9	398
2014-05-06	21.6	21.6	21.0	21.07	-0.4	-1.86	1217350.0	25759264.5	533
2014-05-05	21.1	21.6	20.9	21.47	0.45	2.14	1049644.0	22312194.2	502
2014-05-04	21.0	21.45	20.95	21.02	0.13	0.62	760513.0	16173768.0	457
2014-05-01	21.2	21.25	20.85	20.89	-0.21	-1.0	1092824.0	23003515.15	481
2014-04-30	21.25	21.6	20.85	21.1	-0.03	-0.14	1914702.0	40712322.35	986
2014-04-29	20.2	21.45	20.2	21.13	0.89	4.4	4145162.0	86511470.95	1713
2014-04-28	20.15	20.3	20.0	20.24	0.12	0.6	1141430.0	23025960.45	567
2014-04-27	20.15	20.4	20.0	20.12	-0.01	-0.05	1283519.0	25962376.75	658
2014-04-24	20.2	20.65	20.0	20.13	0.01	0.05	2750863.0	55845924.3	1284
2014-04-23	19.75	20.6	19.6	20.12	0.42	2.13	2441614.0	49270777.3	1178
2014-04-22	19.65	19.8	19.55	19.7	0.05	0.25	327836.0	6459955.35	207
2014-04-21	19.6	19.7	19.45	19.65	-0.09	-0.46	608644.0	11918804.65	304
2014-04-20	19.65	19.75	19.65	19.74	0.08	0.41	329213.0	6489899.4	204
2014-04-17	19.75	19.9	19.65	19.66	-0.05	-0.25	503924.0	9977542.9	345
2014-04-16	19.85	19.9	19.65	19.71	-0.08	-0.4	447444.0	8841795.1	286
2014-04-15	19.85	19.95	19.75	19.79	-0.04	-0.2	583025.0	11579388.75	290
2014-04-14	19.4	20.0	19.4	19.83	0.41	2.11	1146052.0	22680678.0	565
2014-04-13	19.5	19.5	19.4	19.42	-0.18	-0.92	183744.0	3572623.55	203
2014-04-10	19.6	19.65	19.4	19.6	0.05	0.26	368356.0	7199038.3	262
2014-04-09	19.7	19.9	19.4	19.55	-0.15	-0.76	1333940.0	26305514.85	668
2014-04-08	19.7	19.85	19.5	19.7	0.05	0.25	602977.0	11883620.0	308
2014-04-07	19.65	19.9	19.65	19.65	-0.05	-0.25	1227378.0	24279248.3	392
2014-04-06	19.9	19.9	19.65	19.7	-0.2	-1.01	745810.0	14720872.6	381
2014-04-03	19.95	19.95	19.8	19.9	-0.05	-0.25	279388.0	5549790.25	243
2014-04-02	19.95	20.0	19.85	19.95	0.0	0.0	325688.0	6494257.3	186
2014-04-01	19.9	19.95	19.85	19.95	0.05	0.25	252013.0	5013713.45	131
2014-03-31	19.95	20.0	19.85	19.9	0.0	0.0	348443.0	6936518.85	227
2014-03-30	19.95	19.95	19.85	19.9	0.0	0.0	160781.0	3199463.35	141
2014-03-27	19.95	19.95	19.8	19.9	-0.05	-0.25	209520.0	4163347.75	163
2014-03-26	19.95	20.0	19.85	19.95	0.0	0.0	390687.0	7786037.25	271
2014-03-25	19.95	20.0	19.75	19.95	0.05	0.25	473043.0	9413773.8	314
2014-03-24	19.9	19.9	19.85	19.9	0.0	0.0	150227.0	2984493.65	109
2014-03-23	19.85	19.95	19.8	19.9	0.1	0.51	230362.0	4579165.2	160
2014-03-20	19.85	19.9	19.75	19.8	-0.1	-0.5	230061.0	4557639.0	217
2014-03-19	19.9	19.95	19.85	19.9	-0.05	-0.25	248033.0	4936745.65	222
2014-03-18	19.95	20.3	19.85	19.95	0.0	0.0	1235747.0	24770242.45	652
2014-03-17	19.95	20.05	19.9	19.95	0.0	0.0	278108.0	5556994.6	197
2014-03-16	20.0	20.0	19.9	19.95	-0.05	-0.25	218197.0	4356947.75	154
2014-03-13	20.0	20.0	19.9	20.0	0.0	0.0	281278.0	5620502.65	171
2014-03-12	20.0	20.05	19.9	20.0	-0.05	-0.25	273398.0	5451501.25	203
2014-03-11	19.9	20.05	19.9	20.05	0.1	0.5	448331.0	8959616.4	260
2014-03-10	19.95	19.95	19.8	19.95	-0.05	-0.25	287732.0	5731816.85	210
2014-03-09	19.9	20.05	19.9	20.0	0.1	0.5	432381.0	8635837.6	262
2014-03-06	19.9	20.0	19.75	19.9	0.2	1.02	431321.0	8561810.6	304
2014-03-05	20.1	20.15	19.6	19.7	-0.3	-1.5	788152.0	15652397.25	578
2014-03-04	20.2	20.3	19.95	20.0	-0.1	-0.5	1539948.0	30887275.1	745
2014-03-03	20.0	20.8	19.95	20.1	0.1	0.5	1012662.0	20480328.45	692
2014-03-02	19.95	20.05	19.9	20.0	0.05	0.25	258396.0	5158532.45	229
2014-02-27	20.0	20.05	19.95	19.95	0.0	0.0	212200.0	4241083.05	155
2014-02-26	20.05	20.05	19.95	19.95	-0.1	-0.5	314919.0	6302722.65	185
2014-02-25	20.05	20.1	19.95	20.05	0.05	0.25	303507.0	6078970.4	199
2014-02-24	20.0	20.1	20.0	20.0	-0.05	-0.25	575399.0	11529496.45	280
2014-02-23	20.05	20.1	19.95	20.05	-0.1	-0.5	306710.0	6139777.05	201
2014-02-20	20.15	20.15	20.05	20.15	-0.05	-0.25	235074.0	4722557.3	139
2014-02-19	20.2	20.35	20.1	20.2	-0.1	-0.49	126699.0	2557531.1	141
2014-02-18	20.1	20.45	20.05	20.3	0.1	0.5	515270.0	10416244.45	337
2014-02-17	20.15	20.3	20.15	20.2	0.0	0.0	171988.0	3481267.5	153
2014-02-16	20.15	20.25	20.05	20.2	0.15	0.75	165597.0	3336804.75	182
2014-02-13	20.3	20.3	19.95	20.05	-0.3	-1.47	483965.0	9734751.3	385
2014-02-12	20.6	20.7	20.3	20.35	-0.3	-1.45	308966.0	6328422.65	268
2014-02-11	20.75	20.85	20.55	20.65	-0.2	-0.96	138581.0	2861535.1	128
2014-02-10	20.75	20.85	20.7	20.85	0.0	0.0	95751.0	1990950.35	102
2014-02-09	20.95	21.0	20.8	20.85	0.0	0.0	118195.0	2470552.15	137
2014-02-06	20.85	21.05	20.8	20.85	0.0	0.0	217022.0	4543449.5	204
2014-02-05	20.9	21.05	20.7	20.85	-0.05	-0.24	196575.0	4109974.55	170
2014-02-04	20.7	20.9	20.6	20.9	-0.1	-0.48	141628.0	2943628.7	136
2014-02-03	20.85	21.0	20.8	21.0	0.0	0.0	292422.0	6115096.5	265
2014-02-02	21.2	21.2	20.9	21.0	-0.25	-1.18	294783.0	6203837.9	298
2014-01-30	21.5	21.5	21.1	21.25	-0.3	-1.39	375640.0	7988047.25	352
2014-01-29	21.5	21.9	21.15	21.55	0.05	0.23	899405.0	19243217.15	700
2014-01-28	21.75	22.3	21.45	21.5	0.6	2.87	1953825.0	42817373.95	1513
2014-01-27	20.6	21.1	20.5	20.9	0.3	1.46	375836.0	7818230.9	269
2014-01-26	20.3	20.6	20.3	20.6	0.0	0.0	59954.0	1227698.4	96
2014-01-23	20.65	20.75	20.4	20.6	0.2	0.98	91867.0	1892026.5	127
2014-01-22	20.9	20.9	20.3	20.4	-0.6	-2.86	204800.0	4211854.15	199
2014-01-21	20.65	21.0	20.3	21.0	-0.1	-0.47	271615.0	5579949.25	280
2014-01-20	21.2	21.3	21.0	21.1	-0.25	-1.17	77263.0	1636048.0	104
2014-01-19	21.4	21.5	21.25	21.35	-0.15	-0.7	91695.0	1958158.15	86
2014-01-16	21.55	21.6	21.4	21.5	-0.1	-0.46	183884.0	3953309.95	156
2014-01-15	21.65	21.8	21.5	21.6	-0.15	-0.69	158364.0	3416625.4	174
2014-01-14	22.0	22.0	21.5	21.75	-0.1	-0.46	210280.0	4558448.45	233
2014-01-13	22.1	22.1	21.5	21.85	-0.15	-0.68	270864.0	5899591.6	206
2014-01-12	21.6	22.2	21.3	22.0	0.4	1.85	639022.0	13984915.1	408
2014-01-09	21.3	21.95	21.3	21.6	0.2	0.93	581243.0	12628217.2	411
2014-01-08	21.5	21.5	21.25	21.4	-0.2	-0.93	81799.0	1745542.2	118
2014-01-07	21.45	21.6	21.15	21.6	0.15	0.7	249611.0	5316864.0	194
2014-01-06	21.3	21.55	21.3	21.45	-0.2	-0.92	270991.0	5795868.9	221
2014-01-05	21.7	21.95	21.6	21.65	0.0	0.0	326467.0	7103150.5	202
2014-01-02	21.3	22.0	21.3	21.65	0.35	1.64	349845.0	7594055.95	285
2014-01-01	21.4	21.45	21.2	21.3	-0.15	-0.7	122209.0	2603475.85	137
2013-12-31	21.15	21.6	21.15	21.45	0.15	0.7	202644.0	4329160.4	182
2013-12-30	21.35	21.35	21.15	21.3	0.0	0.0	169740.0	3608357.2	137
2013-12-29	21.15	21.45	21.1	21.3	0.3	1.43	294731.0	6264322.65	282
2013-12-26	21.05	21.1	20.95	21.0	-0.15	-0.71	128373.0	2696599.05	108
2013-12-25	21.0	21.2	20.9	21.15	-0.05	-0.24	96750.0	2033532.0	134
2013-12-24	21.3	21.4	20.95	21.2	-0.15	-0.7	180699.0	3817753.2	217
2013-12-23	20.6	21.6	20.6	21.35	0.6	2.89	644174.0	13652758.7	526
2013-12-22	20.35	20.9	20.3	20.75	0.25	1.22	268612.0	5537944.6	265
2013-12-19	20.75	20.8	20.3	20.5	-0.25	-1.2	259104.0	5326578.65	291
2013-12-18	21.2	21.5	20.5	20.75	-0.95	-4.38	732809.0	15417161.95	665
2013-12-17	22.1	22.75	21.35	21.7	-0.3	-1.36	1170400.0	25702794.1	1032
2013-12-16	20.7	22.0	20.7	22.0	2.0	10.0	1904651.0	41496697.2	1195
2013-12-15	19.7	20.05	19.7	20.0	0.3	1.52	172876.0	3446810.6	145
2013-12-12	19.6	19.7	19.55	19.7	0.05	0.25	66349.0	1300929.1	75
2013-12-11	19.7	19.85	19.55	19.65	-0.05	-0.25	77590.0	1527335.8	111
2013-12-10	19.8	19.9	19.7	19.7	-0.15	-0.76	96194.0	1902603.6	79
2013-12-09	19.6	19.85	19.6	19.85	0.1	0.51	134195.0	2650668.55	129
2013-12-08	19.8	19.8	19.65	19.75	-0.05	-0.25	73081.0	1441571.35	97
2013-12-05	19.75	19.8	19.65	19.8	0.05	0.25	34759.0	686702.4	54
2013-12-04	19.55	19.75	19.4	19.75	0.2	1.02	194766.0	3807944.3	167
2013-12-03	20.0	20.15	19.55	19.55	-0.45	-2.25	169385.0	3370752.2	183
2013-12-02	19.7	20.0	19.7	20.0	0.3	1.52	205439.0	4086029.3	196
2013-12-01	19.7	19.8	19.6	19.7	0.15	0.77	88070.0	1735856.75	114
2013-11-28	19.5	19.6	19.5	19.55	0.05	0.26	29904.0	583847.9	47
2013-11-27	19.4	19.5	19.4	19.5	0.0	0.0	21438.0	416735.7	40
2013-11-26	19.5	19.55	19.45	19.5	-0.05	-0.26	76879.0	1499915.0	69
2013-11-25	19.55	19.55	19.45	19.55	-0.05	-0.26	52078.0	1016635.5	70
2013-11-24	19.7	19.7	19.55	19.6	-0.1	-0.51	106188.0	2082932.4	118
2013-11-21	19.75	19.75	19.65	19.7	-0.1	-0.51	87779.0	1726883.5	83
2013-11-20	19.8	19.8	19.7	19.8	0.0	0.0	54627.0	1077011.4	66
2013-11-19	19.9	19.95	19.7	19.8	-0.05	-0.25	54894.0	1087507.65	92
2013-11-18	19.85	19.95	19.8	19.85	-0.15	-0.75	65378.0	1298113.9	81
2013-11-17	20.0	20.05	19.75	20.0	0.0	0.0	342068.0	6808915.45	239
2013-11-14	19.55	20.25	19.5	20.0	0.4	2.04	566397.0	11270263.3	439
2013-11-13	19.5	19.6	19.5	19.6	0.0	0.0	67111.0	1312154.3	81
2013-11-12	19.65	19.65	19.55	19.6	-0.1	-0.51	75363.0	1476849.7	89
2013-11-11	19.65	19.7	19.55	19.7	0.0	0.0	24039.0	472497.35	44
2013-11-10	19.6	19.7	19.55	19.7	0.05	0.25	72208.0	1416974.15	63
2013-11-07	19.6	19.65	19.5	19.65	0.05	0.26	109534.0	2143694.95	87
2013-11-06	19.6	19.65	19.55	19.6	0.0	0.0	72502.0	1421659.1	70
2013-11-05	19.65	19.65	19.55	19.6	-0.1	-0.51	74631.0	1462689.45	78
2013-11-04	19.6	19.75	19.6	19.7	-0.05	-0.25	50740.0	997172.2	67
2013-11-03	19.6	19.8	19.4	19.75	0.25	1.28	101742.0	1993628.1	127
2013-10-31	19.35	19.85	19.25	19.5	0.15	0.78	138229.0	2705359.35	153
2013-10-30	19.4	19.4	19.3	19.35	0.05	0.26	64995.0	1255146.0	45
2013-10-29	19.35	19.35	19.25	19.3	-0.05	-0.26	38930.0	750557.0	54
2013-10-28	19.4	19.4	19.25	19.35	-0.15	-0.77	61793.0	1192515.35	75
2013-10-27	19.5	19.5	19.2	19.5	-0.15	-0.76	187609.0	3630195.0	149
2013-10-24	19.6	19.65	19.6	19.65	0.05	0.26	39461.0	774749.1	51
2013-10-23	19.7	19.9	19.55	19.6	-0.1	-0.51	94416.0	1860931.85	82
2013-10-22	19.8	19.8	19.65	19.7	-0.15	-0.76	80225.0	1580754.05	97
2013-10-21	19.6	19.9	19.55	19.85	0.25	1.28	171010.0	3363547.45	134
2013-10-20	19.65	19.8	19.0	19.6	0.15	0.77	339801.0	6629221.0	228
2013-10-10	19.35	19.5	19.2	19.45	0.1	0.52	120249.0	2323427.85	133
2013-10-09	19.25	19.45	19.2	19.35	-0.05	-0.26	66965.0	1294731.15	88
2013-10-08	19.75	19.85	18.9	19.4	-0.5	-2.51	316953.0	6117931.35	304
2013-10-07	20.0	20.05	19.5	19.9	-0.35	-1.73	187086.0	3693144.9	205
2013-10-06	20.55	20.6	19.75	20.25	-0.25	-1.22	160818.0	3246304.4	164
2013-10-03	20.55	21.0	20.3	20.5	0.05	0.24	497910.0	10305749.6	384
2013-10-02	20.15	20.55	20.15	20.45	0.2	0.99	230535.0	4706653.0	127
2013-10-01	20.1	20.25	20.05	20.25	0.15	0.75	96196.0	1940194.75	78
2013-09-30	20.15	20.3	20.1	20.1	-0.1	-0.5	85566.0	1726813.55	63
2013-09-29	20.25	20.25	20.15	20.2	0.0	0.0	57091.0	1153905.65	58
2013-09-26	20.15	20.55	20.0	20.2	0.05	0.25	193914.0	3935600.95	146
2013-09-25	20.2	20.4	20.15	20.15	-0.25	-1.23	119648.0	2420201.85	122
2013-09-24	20.15	20.4	20.1	20.4	0.15	0.74	56264.0	1140706.8	100
2013-09-19	20.5	20.5	20.15	20.25	-0.25	-1.22	215932.0	4375991.15	185
2013-09-18	20.45	20.6	20.3	20.5	0.0	0.0	216685.0	4427282.05	159
2013-09-17	20.25	20.65	20.1	20.5	0.35	1.74	409319.0	8328992.85	252
2013-09-16	19.9	20.25	19.75	20.15	0.3	1.51	478356.0	9558572.7	270
2013-09-15	19.9	20.0	19.05	19.85	0.05	0.25	326104.0	6463217.1	209
2013-09-12	19.45	19.85	19.45	19.8	0.2	1.02	242723.0	4779238.05	162
2013-09-11	19.65	19.65	19.5	19.6	0.05	0.26	148296.0	2895152.85	93
2013-09-10	19.5	19.7	19.45	19.55	0.45	2.36	267567.0	5228377.95	163
2013-09-09	19.1	19.2	18.9	19.1	-0.1	-0.52	40225.0	765022.75	75
2013-09-08	19.5	19.5	19.2	19.2	-0.2	-1.03	45030.0	869565.5	65
2013-09-05	19.45	19.45	19.05	19.4	-0.1	-0.51	67220.0	1297020.3	87
2013-09-04	19.3	19.5	19.2	19.5	-0.1	-0.51	88553.0	1713105.95	79
2013-09-03	19.85	19.9	19.2	19.6	-0.35	-1.75	198425.0	3881676.55	181
2013-09-02	19.4	19.95	19.3	19.95	0.5	2.57	102106.0	1997607.85	122
2013-09-01	19.1	19.6	18.95	19.45	0.55	2.91	145448.0	2805067.6	153
2013-08-29	19.3	19.35	18.8	18.9	-0.25	-1.31	81224.0	1545365.5	119
2013-08-28	18.5	19.2	18.4	19.15	0.25	1.32	83719.0	1577974.6	113
2013-08-27	19.6	19.6	18.9	18.9	-0.9	-4.55	191317.0	3664862.1	178
2013-08-26	19.9	19.9	19.6	19.8	-0.2	-1.0	268833.0	5309945.45	247
2013-08-25	20.3	20.35	19.95	20.0	-0.25	-1.23	239807.0	4811605.2	192
2013-08-22	20.25	20.35	20.2	20.25	-0.1	-0.49	73102.0	1478990.05	85
2013-08-21	20.15	20.35	20.1	20.35	0.15	0.74	136553.0	2754363.05	132
2013-08-20	20.3	20.3	20.1	20.2	-0.1	-0.49	127754.0	2578186.9	121
2013-08-19	20.3	20.35	20.2	20.3	-0.1	-0.49	82550.0	1671080.5	83
2013-08-18	20.35	20.45	20.3	20.4	0.0	0.0	44371.0	903555.0	86
2013-08-15	20.35	20.55	20.2	20.4	0.15	0.74	153910.0	3127639.55	175
2013-08-14	20.4	20.8	20.25	20.25	-0.15	-0.74	285435.0	5846029.0	356
2013-08-13	19.8	21.3	19.8	20.4	0.6	3.03	920477.0	19001446.9	747
2013-08-05	19.75	19.9	19.7	19.8	0.05	0.25	59418.0	1176055.2	82
2013-08-04	19.7	19.8	19.65	19.75	0.0	0.0	31348.0	618723.2	52
2013-08-01	19.65	19.75	19.6	19.75	0.05	0.25	55880.0	1098155.3	70
2013-07-31	19.7	19.9	19.6	19.7	-0.05	-0.25	103240.0	2040648.85	109
2013-07-30	19.55	19.8	19.5	19.75	0.15	0.77	312299.0	6154211.65	180
2013-07-29	19.55	19.6	19.5	19.6	0.0	0.0	58337.0	1140907.25	68
2013-07-28	19.55	19.6	19.5	19.6	0.05	0.26	48671.0	951773.1	64
2013-07-25	19.6	19.6	19.55	19.55	-0.05	-0.26	81002.0	1584198.7	63
2013-07-24	19.7	19.7	19.55	19.6	-0.1	-0.51	125336.0	2456785.5	98
2013-07-23	19.75	19.75	19.65	19.7	-0.05	-0.25	72719.0	1430737.45	81
2013-07-22	19.7	19.75	19.6	19.75	0.1	0.51	70670.0	1390445.05	69
2013-07-21	19.6	19.8	19.5	19.65	0.0	0.0	168863.0	3304676.25	137
2013-07-18	19.65	19.8	19.5	19.65	-0.15	-0.76	96106.0	1883503.55	91
2013-07-17	19.85	19.85	19.75	19.8	-0.1	-0.5	25954.0	514099.6	35
2013-07-16	19.9	19.95	19.9	19.9	-0.05	-0.25	71859.0	1430590.1	62
2013-07-15	19.75	19.95	19.65	19.95	0.2	1.01	69634.0	1380099.9	70
2013-07-14	19.7	19.8	19.7	19.75	0.0	0.0	102097.0	2014879.7	90
2013-07-11	19.65	19.8	19.65	19.75	0.05	0.25	39091.0	769234.5	44
2013-07-10	19.7	19.8	19.7	19.7	-0.1	-0.51	41173.0	811454.6	39
2013-07-09	19.6	19.8	19.5	19.8	0.2	1.02	133054.0	2618174.85	108
2013-07-08	19.55	19.9	19.5	19.6	0.05	0.26	164471.0	3240002.2	148
2013-07-07	19.55	19.6	19.5	19.55	0.05	0.26	75289.0	1471294.95	94
2013-07-04	19.55	19.65	19.5	19.5	0.0	0.0	117855.0	2309731.85	109
2013-07-03	19.75	19.75	19.5	19.5	-0.25	-1.27	169651.0	3324518.05	220
2013-07-02	19.8	19.85	19.7	19.75	-0.1	-0.5	139464.0	2758004.1	140
2013-07-01	20.65	20.8	19.65	19.85	-0.45	-2.22	795531.0	15966340.0	686
2013-06-30	19.75	20.75	19.75	20.3	0.9	4.64	874646.0	17762935.75	844
2013-06-26	19.45	19.65	19.05	19.4	-0.05	-0.26	293315.0	5684646.6	246
2013-06-25	19.55	19.6	19.45	19.45	-0.05	-0.26	55914.0	1091122.4	91
2013-06-24	19.55	19.65	19.5	19.5	-0.15	-0.76	75400.0	1473590.75	125
2013-06-23	19.55	19.65	19.4	19.65	0.15	0.77	84478.0	1649129.8	127
2013-06-22	19.35	19.7	19.3	19.5	-0.1	-0.51	132910.0	2585021.55	168
2013-06-19	19.6	19.7	19.55	19.6	-0.1	-0.51	63032.0	1236238.05	96
2013-06-18	19.75	19.75	19.4	19.7	0.0	0.0	257780.0	5044811.55	242
2013-06-17	19.4	19.7	19.35	19.7	0.5	2.6	111320.0	2178362.05	105
2013-06-16	18.75	19.3	18.75	19.2	0.2	1.05	123983.0	2364770.5	135
2013-06-15	20.0	20.0	18.75	19.0	-1.1	-5.47	201729.0	3942378.8	214
2013-06-12	20.05	20.65	20.05	20.1	0.1	0.5	416565.0	8489168.35	416
2013-06-11	20.1	20.1	20.0	20.0	-0.2	-0.99	73359.0	1469131.65	90
2013-06-10	20.2	20.25	20.05	20.2	-0.15	-0.74	81139.0	1634771.9	149
2013-06-09	20.15	20.45	20.15	20.35	0.15	0.74	192445.0	3898430.0	177
2013-06-08	19.95	20.35	19.9	20.2	0.35	1.76	356759.0	7194324.15	325
2013-06-05	20.0	20.0	19.8	19.85	-0.1	-0.5	88835.0	1762270.0	109
2013-06-04	20.0	20.0	19.9	19.95	-0.1	-0.5	121569.0	2423641.05	122
2013-06-03	19.85	20.25	19.8	20.05	0.2	1.01	306060.0	6128506.5	287
2013-06-02	20.0	20.1	19.8	19.85	0.0	0.0	158869.0	3155100.8	173
2013-06-01	19.7	19.9	19.7	19.85	-0.05	-0.25	162239.0	3212307.95	186
2013-05-29	20.05	20.2	19.75	19.9	-0.2	-1.0	292406.0	5843187.85	299
2013-05-28	20.5	20.65	20.0	20.1	-0.4	-1.95	512672.0	10374686.85	426
2013-05-27	20.95	21.05	20.5	20.5	-0.45	-2.15	400940.0	8303279.0	427
2013-05-26	19.75	21.35	19.7	20.95	1.25	6.35	1059301.0	21741092.8	854
2013-05-25	19.45	19.75	19.35	19.7	0.25	1.29	338880.0	6635117.7	276
2013-05-22	19.3	19.5	19.3	19.45	0.05	0.26	70962.0	1377482.05	101
2013-05-21	19.4	19.55	19.35	19.4	-0.05	-0.26	100997.0	1960821.5	129
2013-05-20	19.5	19.5	19.3	19.45	-0.05	-0.26	193317.0	3749412.8	162
2013-05-19	19.45	19.6	19.25	19.5	0.1	0.52	156603.0	3036704.3	184
2013-05-18	19.25	19.4	19.1	19.4	0.35	1.84	264458.0	5094620.9	251
2013-05-15	20.3	20.3	18.55	19.05	-1.4	-6.85	473876.0	9087042.55	465
2013-05-14	20.6	20.6	20.3	20.45	-0.2	-0.97	68085.0	1393827.55	113
2013-05-13	20.75	20.75	20.4	20.65	-0.25	-1.2	138333.0	2843820.45	181
2013-05-12	20.8	21.0	20.8	20.9	0.0	0.0	85518.0	1783075.15	123
2013-05-11	20.9	20.95	20.9	20.9	0.05	0.24	42217.0	882613.1	77
2013-05-08	21.0	21.05	20.8	20.85	-0.1	-0.48	110625.0	2318567.6	107
2013-05-07	20.95	21.2	20.9	20.95	0.0	0.0	182284.0	3838494.55	186
2013-05-06	20.95	21.05	20.85	20.95	0.0	0.0	157882.0	3307336.5	148
2013-05-05	21.2	21.2	20.9	20.95	-0.2	-0.95	273572.0	5761362.15	270
2013-05-04	21.5	21.6	21.15	21.15	0.15	0.71	854147.0	18252044.8	593
2013-05-01	20.6	21.1	20.55	21.0	0.3	1.45	353910.0	7376031.5	199
2013-04-30	20.65	20.75	20.5	20.7	0.1	0.49	242109.0	4988939.0	197
2013-04-29	20.8	20.85	20.5	20.6	-0.15	-0.72	262411.0	5420490.95	207
2013-04-28	20.75	20.9	20.7	20.75	-0.2	-0.95	152700.0	3172311.9	154
2013-04-27	20.7	21.0	20.6	20.95	0.3	1.45	382309.0	7938369.35	333
2013-04-24	20.7	20.8	20.6	20.65	-0.1	-0.48	257494.0	5333800.55	207
2013-04-23	20.85	20.85	20.7	20.75	-0.15	-0.72	128179.0	2659524.8	139
2013-04-22	20.65	20.9	20.6	20.9	0.15	0.72	187638.0	3898722.55	167
2013-04-21	20.9	20.9	20.5	20.75	-0.35	-1.66	198232.0	4100366.15	196
2013-04-20	20.7	21.1	20.7	21.1	0.3	1.44	142102.0	2965806.5	177
2013-04-17	21.1	21.15	20.6	20.8	-0.25	-1.19	238591.0	4970819.85	247
2013-04-16	21.0	21.2	21.0	21.05	-0.25	-1.17	256521.0	5402174.2	254
2013-04-15	21.5	21.5	21.3	21.3	-0.15	-0.7	229542.0	4904785.2	167
2013-04-14	21.6	21.65	21.35	21.45	-0.25	-1.15	687649.0	14757081.45	462
2013-04-13	21.55	21.8	21.55	21.7	0.15	0.7	223523.0	4851324.35	197
2013-04-10	21.8	21.9	21.55	21.55	-0.25	-1.15	285633.0	6200403.95	318
2013-04-09	21.9	22.1	21.7	21.8	-0.1	-0.46	354622.0	7757613.3	287
2013-04-08	21.45	22.0	21.45	21.9	0.55	2.58	236876.0	5131139.5	274
2013-04-07	21.4	21.65	21.3	21.35	-0.05	-0.23	128710.0	2759962.95	197
2013-04-06	21.7	21.7	21.25	21.4	-0.45	-2.06	209200.0	4491303.0	220
2013-04-03	21.8	21.95	21.65	21.85	0.05	0.23	188893.0	4117272.85	219
2013-04-02	21.8	22.1	21.7	21.8	-0.15	-0.68	404949.0	8865038.45	394
2013-04-01	21.8	22.0	21.75	21.95	-0.05	-0.23	171286.0	3745170.9	232
2013-03-31	22.1	22.15	21.8	22.0	-0.1	-0.45	170154.0	3732765.8	196
2013-03-30	22.05	22.25	21.8	22.1	-0.05	-0.23	335579.0	7390546.95	328
2013-03-27	22.4	22.6	21.95	22.15	0.05	0.23	425820.0	9443986.6	368
2013-03-26	22.3	22.6	21.7	22.1	-0.25	-1.12	506349.0	11203706.65	616
2013-03-25	21.1	22.9	21.1	22.35	1.3	6.18	1047933.0	23221135.55	842
2013-03-24	21.1	21.1	21.0	21.05	0.0	0.0	93687.0	1972931.5	111
2013-03-23	21.05	21.05	21.0	21.05	0.05	0.24	110607.0	2326449.55	111
2013-03-20	21.15	21.2	20.95	21.0	-0.1	-0.47	161379.0	3397099.2	192
2013-03-19	21.25	21.35	21.0	21.1	-0.15	-0.71	316300.0	6679858.45	310
2013-03-18	21.2	21.3	21.05	21.25	-0.85	-3.85	392615.0	8323938.85	383
2013-03-17	22.15	22.2	21.8	22.1	0.05	0.23	138969.0	3065866.75	206
2013-03-16	22.0	22.15	22.0	22.05	0.1	0.46	98745.0	2180470.2	148
2013-03-13	22.1	22.15	21.95	21.95	-0.25	-1.13	162986.0	3591894.2	209
2013-03-12	22.35	22.5	22.1	22.2	-0.2	-0.89	141403.0	3154444.4	181
2013-03-11	22.2	22.45	22.15	22.4	0.15	0.67	108714.0	2426932.3	105
2013-03-10	22.15	22.35	22.15	22.25	0.05	0.23	120847.0	2692490.9	123
2013-03-09	22.15	22.25	22.1	22.2	0.15	0.68	109328.0	2428122.1	142
2013-03-06	22.1	22.15	22.0	22.05	0.05	0.23	128066.0	2828214.5	155
2013-03-05	22.0	22.05	21.9	22.0	0.0	0.0	39592.0	870168.65	91
2013-03-04	22.0	22.15	21.9	22.0	0.0	0.0	148952.0	3274137.65	175
2013-03-03	22.1	22.1	21.95	22.0	-0.1	-0.45	76777.0	1693788.35	120
2013-03-02	22.1	22.35	22.0	22.1	0.0	0.0	149470.0	3305775.75	188
2013-02-27	22.15	22.4	22.1	22.1	-0.05	-0.23	95516.0	2119481.9	148
2013-02-26	22.1	22.15	22.05	22.15	-0.05	-0.23	118011.0	2606144.45	149
2013-02-25	22.5	22.8	22.1	22.2	-0.2	-0.89	370166.0	8272720.2	385
2013-02-24	21.95	22.55	21.95	22.4	0.45	2.05	407312.0	9068052.05	421
2013-02-23	22.05	22.15	21.9	21.95	-0.05	-0.23	110988.0	2441580.4	126
2013-02-20	22.1	22.2	21.85	22.0	-0.15	-0.68	220138.0	4844320.2	241
2013-02-19	22.15	22.15	21.9	22.15	0.0	0.0	182871.0	4032912.35	191
2013-02-18	22.3	22.35	22.1	22.15	-0.15	-0.67	157498.0	3500437.0	181
2013-02-17	22.6	22.65	22.2	22.3	-0.25	-1.11	258147.0	5802095.65	265
2013-02-16	22.1	22.7	22.0	22.55	0.45	2.04	344250.0	7699120.75	405
2013-02-13	22.15	22.4	22.05	22.1	-0.1	-0.45	226039.0	5015033.5	254
2013-02-12	22.3	22.3	22.1	22.2	-0.1	-0.45	128846.0	2859324.25	186
2013-02-11	22.65	22.7	22.25	22.3	0.05	0.22	410756.0	9240914.15	471
2013-02-10	22.2	22.45	22.15	22.25	0.05	0.23	171981.0	3830413.2	186
2013-02-09	21.9	22.5	21.9	22.2	0.35	1.6	399742.0	8905012.5	449
2013-02-06	22.3	22.3	21.75	21.85	-0.3	-1.35	229407.0	5057283.45	281
2013-02-05	22.4	22.4	21.9	22.15	-0.35	-1.56	263843.0	5854519.0	378
2013-02-04	22.5	22.6	22.4	22.5	0.05	0.22	227933.0	5131726.2	238
2013-02-03	22.65	22.75	22.35	22.45	-0.35	-1.54	284169.0	6392493.9	267
2013-02-02	22.85	22.9	22.7	22.8	0.15	0.66	221707.0	5049836.3	230
2013-01-30	23.1	23.1	22.55	22.65	-0.45	-1.95	658369.0	15034146.35	659
2013-01-29	23.5	23.6	23.0	23.1	-0.6	-2.53	741634.0	17197259.5	653
2013-01-28	23.25	23.7	23.25	23.7	0.45	1.94	242015.0	5677923.2	181
2013-01-27	23.4	23.5	23.15	23.25	-0.05	-0.21	205080.0	4776124.95	276
2013-01-26	23.35	23.7	23.3	23.3	-0.05	-0.21	168165.0	3942933.15	195
2013-01-23	23.55	23.75	23.1	23.35	-0.2	-0.85	176716.0	4139950.9	211
2013-01-22	23.4	23.55	23.35	23.55	0.1	0.43	79312.0	1857421.15	109
2013-01-21	23.5	23.55	23.35	23.45	-0.25	-1.05	184631.0	4332638.85	179
2013-01-20	23.75	24.0	23.55	23.7	0.15	0.64	232333.0	5509357.25	286
2013-01-19	23.45	23.55	23.35	23.55	0.1	0.43	78072.0	1827504.4	140
2013-01-16	23.4	23.45	23.3	23.45	-0.05	-0.21	82640.0	1930269.7	117
2013-01-15	23.6	23.65	23.4	23.5	-0.1	-0.42	120696.0	2837720.6	153
2013-01-14	23.25	23.8	23.15	23.6	0.25	1.07	121335.0	2845890.0	192
2013-01-13	23.5	23.5	23.3	23.35	-0.15	-0.64	186470.0	4358337.85	205
2013-01-12	23.5	23.65	23.5	23.5	-0.1	-0.42	114290.0	2691223.7	156
2013-01-09	23.75	23.75	23.3	23.6	-0.1	-0.42	442935.0	10399111.8	401
2013-01-08	24.0	24.05	23.6	23.7	-0.3	-1.25	478330.0	11390287.1	370
2013-01-07	23.8	24.0	23.75	24.0	0.15	0.63	216920.0	5169220.2	236
2013-01-06	24.0	24.1	23.75	23.85	-0.25	-1.04	393185.0	9412176.45	421
2013-01-05	24.3	24.3	23.95	24.1	0.2	0.84	425932.0	10264194.2	419
2013-01-02	24.0	24.25	23.75	23.9	0.0	0.0	641421.0	15359694.05	586
2013-01-01	24.0	24.35	23.9	23.9	-0.05	-0.21	695089.0	16738484.25	672
2012-12-31	24.4	24.4	23.8	23.95	-0.7	-2.84	277268.0	6684202.4	378
2012-12-30	24.8	24.8	24.35	24.65	-0.2	-0.8	161193.0	3943636.65	250
2012-12-29	24.8	25.0	24.75	24.85	0.15	0.61	140049.0	3478396.7	169
2012-12-26	24.85	25.2	24.55	24.7	0.1	0.41	267883.0	6646208.45	337
2012-12-25	24.3	24.9	24.2	24.6	0.3	1.23	236499.0	5800416.4	278
2012-12-24	24.3	24.7	24.1	24.3	0.0	0.0	162396.0	3957223.35	215
2012-12-23	24.8	24.8	24.0	24.3	-0.5	-2.02	285944.0	6935376.55	366
2012-12-22	24.7	24.8	24.45	24.8	-0.2	-0.8	130272.0	3204573.15	191
2012-12-19	25.0	25.0	24.6	25.0	0.0	0.0	146434.0	3638762.0	182
2012-12-18	25.3	25.5	24.85	25.0	-0.5	-1.96	635891.0	15936024.85	657
2012-12-17	26.7	26.8	25.1	25.5	-1.5	-5.56	387822.0	10053647.0	405
2012-12-16	26.8	27.2	26.2	27.0	0.0	0.0	209421.0	5592187.2	228
2012-12-15	26.9	27.4	26.5	27.0	0.1	0.37	320003.0	8633113.9	302
2012-12-12	26.3	27.2	25.8	26.9	0.5	1.89	689573.0	18352752.8	642
2012-12-11	25.0	26.5	25.0	26.4	1.3	5.18	543917.0	14098100.8	413
2012-12-10	25.3	25.5	24.95	25.1	-0.1	-0.4	125718.0	3168892.05	110
2012-12-09	25.0	25.4	24.95	25.2	-0.2	-0.79	110098.0	2763422.75	127
2012-12-08	25.0	25.4	24.9	25.4	0.3	1.2	165709.0	4164166.5	171
2012-12-05	24.75	25.1	23.9	25.1	0.4	1.62	144927.0	3586881.15	139
2012-12-04	24.45	24.7	24.35	24.7	0.2	0.82	231979.0	5688740.35	183
2012-12-03	23.9	24.65	23.8	24.5	0.6	2.51	347523.0	8362023.6	222
2012-12-02	23.9	23.9	23.8	23.9	0.0	0.0	23963.0	571707.1	58
2012-12-01	23.25	24.1	23.25	23.9	0.35	1.49	69023.0	1642961.35	91
2012-11-28	23.45	23.6	22.75	23.55	0.2	0.86	64615.0	1502656.0	114
2012-11-27	23.2	23.35	23.1	23.35	-0.15	-0.64	16557.0	384048.25	49
2012-11-26	22.5	23.5	21.7	23.5	0.85	3.75	166369.0	3762255.15	239
2012-11-25	23.75	23.75	22.0	22.65	-1.15	-4.83	161995.0	3683685.0	251
2012-11-24	23.75	23.9	23.6	23.8	0.05	0.21	42457.0	1008552.1	53
2012-11-21	23.6	24.0	23.45	23.75	-0.25	-1.04	61587.0	1456940.5	84
2012-11-20	23.9	24.1	23.3	24.0	0.3	1.27	46107.0	1095324.45	85
2012-11-19	24.3	24.3	23.4	23.7	-0.45	-1.86	109319.0	2598790.7	138
2012-11-18	23.85	24.55	23.6	24.15	0.4	1.68	322561.0	7784211.7	342
2012-11-17	23.65	23.95	23.2	23.75	-0.1	-0.42	129783.0	3046338.0	188
2012-11-14	24.05	24.45	23.65	23.85	-0.4	-1.65	181682.0	4341693.0	211
2012-11-13	24.65	24.8	23.9	24.25	-0.45	-1.82	256507.0	6232829.45	349
2012-11-12	24.0	25.1	23.95	24.7	0.55	2.28	923911.0	22806962.15	794
2012-11-11	24.05	24.45	23.9	24.15	0.05	0.21	168980.0	4074667.75	175
2012-11-10	24.45	24.45	24.05	24.1	-0.3	-1.23	209330.0	5054109.55	188
2012-11-07	24.05	24.6	23.85	24.4	0.4	1.67	372148.0	9043992.6	335
2012-11-06	23.85	24.0	23.7	24.0	0.1	0.42	129418.0	3084102.1	145
2012-11-05	23.85	24.05	23.8	23.9	0.05	0.21	130545.0	3123821.0	163
2012-11-04	23.7	23.85	23.5	23.85	0.15	0.63	139368.0	3293733.15	167
2012-11-03	24.0	24.0	23.5	23.7	-0.1	-0.42	175029.0	4149541.55	173
2012-10-24	23.1	23.85	23.1	23.8	-0.05	-0.21	96500.0	2279831.5	118
2012-10-23	23.75	24.0	23.6	23.85	-0.05	-0.21	95097.0	2267973.9	133
2012-10-22	24.2	24.3	23.7	23.9	-0.3	-1.24	225390.0	5390823.8	206
2012-10-21	24.35	24.4	23.9	24.2	-0.15	-0.62	268445.0	6483188.05	253
2012-10-20	23.8	24.5	23.6	24.35	0.4	1.67	379603.0	9151228.7	351
2012-10-17	23.7	24.1	23.7	23.95	0.25	1.05	364716.0	8728396.0	310
2012-10-16	23.6	24.1	23.3	23.7	0.55	2.38	427557.0	10186172.1	384
2012-10-15	23.2	23.45	23.1	23.15	-0.15	-0.64	115466.0	2685038.9	168
2012-10-14	23.4	23.45	23.0	23.3	-0.1	-0.43	98368.0	2284836.8	145
2012-10-13	23.0	24.3	23.0	23.4	0.4	1.74	328394.0	7732717.3	386
2012-10-10	23.0	23.45	22.65	23.0	-0.15	-0.65	322434.0	7411911.45	373
2012-10-09	23.6	23.6	23.0	23.15	-0.4	-1.7	278128.0	6457893.2	344
2012-10-08	24.5	24.5	23.5	23.55	-0.95	-3.88	302171.0	7192867.9	271
2012-10-07	24.0	24.6	23.65	24.5	0.9	3.81	930883.0	22507216.55	830
2012-10-06	23.2	23.6	23.2	23.6	0.45	1.94	105312.0	2462716.5	148
2012-10-03	23.25	23.35	23.1	23.15	-0.3	-1.28	52172.0	1212282.65	80
2012-10-02	23.2	23.45	23.2	23.45	0.2	0.86	65091.0	1514724.25	80
2012-10-01	23.1	23.5	23.05	23.25	0.2	0.87	134911.0	3126836.8	225
2012-09-30	23.2	23.25	22.85	23.05	-0.35	-1.5	136190.0	3144945.3	192
2012-09-29	23.7	24.1	23.35	23.4	-0.35	-1.47	229630.0	5448361.35	310
2012-09-26	23.9	23.9	23.6	23.75	-0.15	-0.63	75635.0	1800261.55	113
2012-09-25	23.9	24.15	23.9	23.9	-0.15	-0.62	54311.0	1304704.75	81
2012-09-24	24.1	24.2	23.8	24.05	-0.05	-0.21	108389.0	2597622.55	155
2012-09-22	24.15	24.2	24.05	24.1	-0.2	-0.82	87961.0	2121255.15	109
2012-09-19	24.2	24.3	24.0	24.3	0.1	0.41	143804.0	3464318.4	180
2012-09-18	24.45	24.45	24.05	24.2	-0.3	-1.22	305943.0	7401315.7	350
2012-09-17	24.6	24.7	24.35	24.5	-0.2	-0.81	181362.0	4451866.55	212
2012-09-16	24.7	24.75	24.5	24.7	0.0	0.0	139862.0	3447470.65	183
2012-09-15	24.9	24.95	24.6	24.7	-0.05	-0.2	278929.0	6907880.7	295
2012-09-12	24.65	24.8	24.4	24.75	0.25	1.02	239194.0	5881188.95	273
2012-09-11	24.3	24.75	24.3	24.5	0.2	0.82	223690.0	5477271.25	274
2012-09-10	24.3	24.4	24.05	24.3	-0.1	-0.41	108027.0	2619204.9	185
2012-09-09	24.45	24.5	24.3	24.4	-0.1	-0.41	172525.0	4206517.8	233
2012-09-08	24.5	24.6	24.3	24.5	0.15	0.62	184269.0	4513826.85	220
2012-09-05	24.4	24.5	24.25	24.35	-0.15	-0.61	191913.0	4680722.85	203
2012-09-04	24.8	24.8	24.45	24.5	-0.25	-1.01	167625.0	4120209.35	184
2012-09-03	24.8	24.95	24.7	24.75	0.0	0.0	257577.0	6379788.55	211
2012-09-02	24.9	24.9	24.7	24.75	-0.1	-0.4	238012.0	5894532.9	241
2012-09-01	25.4	25.5	24.8	24.85	-0.15	-0.6	872797.0	21956264.45	689
2012-08-29	24.9	25.5	24.9	25.0	0.1	0.4	973613.0	24541080.95	636
2012-08-28	24.8	24.9	24.75	24.9	0.0	0.0	225460.0	5596617.45	171
2012-08-27	25.0	25.1	24.9	24.9	-0.2	-0.8	110867.0	2769395.2	145
2012-08-26	24.9	25.3	24.7	25.1	0.3	1.21	202253.0	5037326.35	221
2012-08-25	24.9	24.9	24.6	24.8	0.1	0.4	234130.0	5799650.05	277
2012-08-15	24.35	24.7	24.35	24.7	0.05	0.2	100159.0	2450616.05	148
2012-08-14	24.55	24.7	24.45	24.65	0.1	0.41	38218.0	937321.9	85
2012-08-13	24.65	24.75	24.55	24.55	-0.15	-0.61	61586.0	1517707.25	101
2012-08-12	24.9	24.9	24.55	24.7	-0.15	-0.6	176320.0	4354867.35	145
2012-08-11	25.0	25.4	24.8	24.85	-0.05	-0.2	377159.0	9435953.75	367
2012-08-08	24.9	25.0	24.8	24.9	-0.05	-0.2	185093.0	4609463.75	207
2012-08-07	25.0	25.1	24.85	24.95	0.05	0.2	230683.0	5758360.4	242
2012-08-06	25.4	25.6	24.9	24.9	-0.5	-1.97	300974.0	7559295.5	281
2012-08-05	25.5	25.7	25.2	25.4	-0.2	-0.78	175651.0	4468481.5	194
2012-08-04	26.0	27.0	25.6	25.6	-0.5	-1.92	1051726.0	27365006.4	749
2012-08-01	25.4	26.1	25.3	26.1	0.3	1.16	242925.0	6229449.6	274
2012-07-31	26.0	26.1	25.5	25.8	-0.5	-1.9	252852.0	6503869.7	336
2012-07-30	24.8	26.4	24.8	26.3	1.7	6.91	560022.0	14414430.5	442
2012-07-29	24.35	24.6	24.1	24.6	0.0	0.0	117408.0	2856147.2	143
2012-07-28	24.0	24.9	24.0	24.6	0.6	2.5	307558.0	7540404.65	278
2012-07-25	24.05	24.2	23.6	24.0	-0.15	-0.62	172298.0	4121859.0	204
2012-07-24	24.45	24.45	24.1	24.15	-0.1	-0.41	40368.0	976124.4	80
2012-07-23	24.4	24.5	24.25	24.25	-0.35	-1.42	72576.0	1766793.05	113
2012-07-22	24.8	24.8	24.4	24.6	0.0	0.0	60093.0	1474184.3	89
2012-07-21	24.55	25.1	24.5	24.6	-0.15	-0.61	53930.0	1331774.1	83
2012-07-18	24.6	25.0	24.5	24.75	0.1	0.41	242860.0	6004401.05	210
2012-07-17	24.55	24.65	24.25	24.65	0.15	0.61	132216.0	3228660.95	121
2012-07-16	25.1	25.2	24.5	24.5	-0.5	-2.0	123637.0	3055705.25	157
2012-07-15	25.2	25.3	24.9	25.0	-0.4	-1.57	165967.0	4152742.25	252
2012-07-14	25.8	25.8	25.4	25.4	-0.3	-1.17	134683.0	3446539.2	226
2012-07-11	25.7	26.0	25.4	25.7	0.0	0.0	389981.0	9963600.0	278
2012-07-10	25.9	25.9	25.4	25.7	-0.2	-0.77	137295.0	3521391.9	171
2012-07-09	26.3	26.5	25.9	25.9	-0.1	-0.38	456014.0	11882332.1	501
2012-07-08	25.9	26.7	25.6	26.0	0.2	0.78	583301.0	15168137.3	496
2012-07-07	25.8	26.1	25.3	25.8	-0.2	-0.77	331362.0	8551155.8	359
2012-07-04	27.0	27.7	25.8	26.0	-1.1	-4.06	817772.0	21584331.2	941
2012-07-03	27.8	28.8	26.9	27.1	-0.1	-0.37	1715560.0	47060920.0	1352
2012-07-02	27.5	27.8	26.5	27.2	-0.4	-1.45	452095.0	12150563.6	527
2012-07-01	27.2	27.7	26.2	27.6	0.4	1.47	309842.0	8296586.0	302
2012-06-30	25.9	27.4	25.0	27.2	2.25	9.02	919996.0	24316010.8	700
2012-06-27	25.2	25.2	24.2	24.95	-0.05	-0.2	136845.0	3395365.9	177
2012-06-26	24.7	25.2	24.7	25.0	0.15	0.6	110880.0	2764723.5	152
2012-06-25	24.9	25.1	24.75	24.85	0.0	0.0	96234.0	2393455.45	145
2012-06-24	25.1	25.2	24.85	24.85	-0.45	-1.78	158841.0	3968620.45	164
2012-06-23	25.2	25.9	25.0	25.3	-0.1	-0.39	303492.0	7691999.5	314
2012-06-20	25.5	25.7	25.0	25.4	0.1	0.4	433404.0	10961197.9	453
2012-06-19	25.4	26.1	25.2	25.3	-0.2	-0.78	629606.0	16065462.8	696
2012-06-18	25.8	26.2	25.2	25.5	-0.2	-0.78	584504.0	14988772.4	707
2012-06-17	26.6	27.1	25.6	25.7	-1.2	-4.46	1395213.0	36520472.0	1418
2012-06-16	26.8	27.0	23.0	26.9	2.35	9.57	2833129.0	73409795.6	2351
2012-06-13	23.9	24.9	23.9	24.55	0.65	2.72	492967.0	12057665.25	438
2012-06-12	24.0	24.0	23.7	23.9	-0.2	-0.83	108797.0	2595715.45	137
2012-06-11	24.1	24.75	23.9	24.1	0.05	0.21	293733.0	7115417.1	375
2012-06-10	23.85	24.2	23.7	24.05	0.1	0.42	103285.0	2467942.25	175
2012-06-09	24.7	24.7	23.5	23.95	-0.45	-1.84	203937.0	4885446.2	306
2012-06-06	25.9	26.3	23.1	24.4	-1.1	-4.31	700091.0	16997536.1	543
2012-06-05	25.5	26.9	25.3	25.5	0.5	2.0	651628.0	17072342.7	767
2012-06-04	24.55	25.6	24.2	25.0	0.0	0.0	60297.0	1503250.7	115
2012-06-03	25.0	25.7	24.55	25.0	0.1	0.4	158803.0	3977691.35	234
2012-06-02	25.9	26.5	24.75	24.9	-1.9	-7.09	212873.0	5418234.2	323
2012-05-30	26.2	27.4	25.6	26.8	0.2	0.75	779891.0	20688371.3	845
2012-05-29	25.4	26.9	25.1	26.6	1.3	5.14	630403.0	16456906.4	601
2012-05-28	25.3	25.9	25.1	25.3	0.0	0.0	124674.0	3170342.7	200
2012-05-27	25.6	26.2	25.1	25.3	-0.3	-1.17	343428.0	8783224.1	327
2012-05-26	25.9	26.2	25.5	25.6	-0.1	-0.39	57680.0	1483943.5	130
2012-05-23	25.4	26.9	25.1	25.7	0.0	0.0	432509.0	11223978.9	497
2012-05-22	26.1	26.8	25.5	25.7	-0.3	-1.15	757638.0	19678113.7	635
2012-05-21	24.95	26.4	24.9	26.0	1.1	4.42	524840.0	13502982.0	555
2012-05-20	23.65	25.0	23.65	24.9	1.1	4.62	538987.0	13290822.95	493
2012-05-19	24.2	24.4	23.8	23.8	-0.8	-3.25	212237.0	5098897.2	326
2012-05-16	25.6	25.9	24.0	24.6	-1.3	-5.02	674361.0	16764112.7	696
2012-05-15	25.7	26.0	24.9	25.9	0.5	1.97	521423.0	13211740.55	623
2012-05-14	26.1	27.5	25.1	25.4	-1.4	-5.22	843625.0	22209530.5	945
2012-05-13	26.5	28.0	26.0	26.8	0.1	0.37	1105271.0	29742879.4	920
2012-05-12	26.0	27.0	23.6	26.7	0.7	2.69	739002.0	18774104.6	548
2012-05-09	25.4	27.3	25.4	26.0	0.3	1.17	1808221.0	47664477.7	1212
2012-05-08	24.8	26.2	24.55	25.7	0.9	3.63	772367.0	19820580.3	636
2012-05-07	24.7	25.1	24.1	24.8	0.4	1.64	201361.0	4975398.5	303
2012-05-06	24.7	25.5	24.35	24.4	-0.55	-2.2	500045.0	12491047.45	516
2012-05-05	23.5	25.7	22.6	24.95	1.05	4.39	682240.0	16947441.95	652
2012-05-02	24.3	24.3	23.8	23.9	-0.5	-2.05	210208.0	5043194.05	303
2012-05-01	24.1	24.65	24.0	24.4	0.05	0.21	117831.0	2867481.75	215
2012-04-30	24.1	24.35	23.5	24.35	0.2	0.83	90305.0	2167810.95	170
2012-04-29	24.8	25.3	23.95	24.15	-0.95	-3.78	410969.0	10038965.25	472
2012-04-28	24.2	25.8	24.2	25.1	1.1	4.58	795465.0	20027485.9	713
2012-04-25	22.35	24.5	22.05	24.0	1.35	5.96	798426.0	18527890.25	867
2012-04-24	21.55	22.9	21.45	22.65	1.15	5.35	134726.0	2999058.5	162
2012-04-23	21.55	21.95	21.5	21.5	-0.25	-1.15	144263.0	3122201.2	181
2012-04-22	21.6	21.8	21.45	21.75	0.05	0.23	130557.0	2827002.45	191
2012-04-21	21.35	21.7	21.3	21.7	0.5	2.36	160602.0	3450385.7	221
2012-04-18	21.5	21.7	21.15	21.2	-0.8	-3.64	314222.0	6722176.7	460
2012-04-17	21.8	22.5	21.7	22.0	0.35	1.62	275874.0	6087364.25	352
2012-04-16	22.9	23.2	21.0	21.65	-1.35	-5.87	464619.0	10003411.05	390
2012-04-15	23.0	23.3	22.8	23.0	-0.4	-1.71	116353.0	2683510.1	161
2012-04-14	23.55	23.75	23.15	23.4	-0.15	-0.64	144412.0	3383153.85	184
2012-04-11	23.65	23.8	23.0	23.55	-0.45	-1.87	152913.0	3585599.2	228
2012-04-10	23.6	24.95	23.5	24.0	0.45	1.91	378478.0	9167493.85	412
2012-04-09	23.5	23.75	23.1	23.55	0.1	0.43	117924.0	2764550.65	191
2012-04-08	25.0	25.2	22.55	23.45	-1.55	-6.2	384224.0	9233803.15	413
2012-04-07	25.7	26.0	24.95	25.0	-0.9	-3.47	475555.0	12115736.45	559
2012-04-04	25.2	26.3	24.9	25.9	0.5	1.97	691577.0	17797948.55	660
2012-04-03	25.9	25.9	25.4	25.4	-0.5	-1.93	180815.0	4634497.3	270
2012-04-02	25.3	25.9	25.0	25.9	0.8	3.19	361673.0	9191742.1	345
2012-04-01	24.65	25.3	24.6	25.1	0.25	1.01	217444.0	5437402.05	212
2012-03-31	24.65	24.95	24.65	24.85	0.2	0.81	147429.0	3653266.7	197
2012-03-28	24.9	24.9	24.6	24.65	-0.45	-1.79	160013.0	3950086.6	240
2012-03-27	25.3	25.5	24.65	25.1	-0.4	-1.57	723021.0	18049690.2	660
2012-03-26	26.2	26.2	25.1	25.5	-0.6	-2.3	328682.0	8418783.2	293
2012-03-25	26.0	26.2	25.8	26.1	0.1	0.38	305770.0	7955778.4	225
2012-03-24	25.6	26.1	25.4	26.0	0.4	1.56	343908.0	8879747.6	289
2012-03-21	25.6	25.9	25.3	25.6	-0.1	-0.39	93137.0	2379629.2	171
2012-03-20	25.6	26.0	25.2	25.7	0.3	1.18	151261.0	3881450.2	228
2012-03-19	25.8	26.0	25.4	25.4	-0.3	-1.17	306662.0	7888259.4	315
[truncated: 1,464 more rows]
