# Supplementary material for: Effective short-term forecasts of Saudi stock price trends using technical indicators and large-scale multivariate time series
Source: PeerJ Comput Sci. 2023 Jan 6;9:e1205. doi: 10.7717/peerj-cs.1205 (PMC10280263; doi:10.7717/peerj-cs.1205)
Supplement: Supplemental Information 3 [file peerj-cs-09-1205-s003.zip › TASI Dataset 2021/JAZADCO_6090.csv]

date	open	high	low	close	change	change_percent	volume_traded	value_traded_SAR	number_trades
2020-03-19	9.11	9.35	9.11	9.23	-0.05	-0.54	403159.0	3731993.84	375
2020-03-18	9.14	9.3	8.97	9.28	0.04	0.43	642198.0	5882254.64	622
2020-03-17	9.28	9.58	9.14	9.24	-0.04	-0.43	969688.0	8989862.36	806
2020-03-16	9.7	9.7	9.16	9.28	-0.5	-5.11	313901.0	2962634.59	301
2020-03-15	9.94	10.08	9.76	9.78	0.04	0.41	177298.0	1743899.88	291
2020-03-12	9.6	9.9	9.3	9.74	-0.14	-1.42	331050.0	3205239.56	448
2020-03-11	10.08	10.08	9.6	9.88	0.08	0.82	610186.0	6047148.37	786
2020-03-10	9.32	10.0	9.31	9.8	0.62	6.75	581919.0	5583102.04	713
2020-03-09	9.36	9.48	9.18	9.18	-1.02	-10.0	410270.0	3805664.89	570
2020-03-08	10.2	10.28	9.94	10.2	-0.68	-6.25	502502.0	5068194.42	577
2020-03-05	11.04	11.1	10.78	10.88	-0.06	-0.55	442487.0	4841044.18	464
2020-03-04	10.72	10.98	10.7	10.94	0.02	0.18	247529.0	2687322.94	296
2020-03-03	10.62	10.94	10.54	10.92	0.44	4.2	499744.0	5340020.8	467
2020-03-02	11.14	11.22	10.3	10.48	-0.54	-4.9	729318.0	7927254.88	802
2020-03-01	11.3	11.3	10.9	11.02	-0.38	-3.33	363645.0	4019191.48	427
2020-02-27	11.48	11.64	11.32	11.4	-0.2	-1.72	343629.0	3941372.86	313
2020-02-26	11.56	11.66	11.5	11.6	-0.18	-1.53	373578.0	4324573.7	361
2020-02-25	11.54	11.78	11.44	11.78	0.18	1.55	306797.0	3555805.56	420
2020-02-24	12.32	12.32	11.54	11.6	-0.78	-6.3	790669.0	9459912.1	838
2020-02-23	12.26	12.5	12.22	12.38	0.12	0.98	705734.0	8726101.48	597
2020-02-20	12.48	12.48	12.24	12.26	-0.14	-1.13	413998.0	5116112.44	449
2020-02-19	12.26	12.48	12.26	12.4	0.22	1.81	797475.0	9886871.76	617
2020-02-18	12.02	12.18	12.02	12.18	0.18	1.5	331597.0	4009136.26	348
2020-02-17	12.06	12.06	11.92	12.0	0.0	0.0	353373.0	4232640.68	372
2020-02-16	12.2	12.24	12.0	12.0	-0.2	-1.64	348444.0	4214189.6	323
2020-02-13	12.14	12.34	12.04	12.2	0.04	0.33	523533.0	6378278.42	449
2020-02-12	12.28	12.32	12.12	12.16	-0.28	-2.25	332866.0	4074119.14	361
2020-02-11	12.4	12.44	12.3	12.44	0.0	0.0	402329.0	4976824.76	368
2020-02-10	12.5	12.6	12.3	12.44	-0.02	-0.16	524499.0	6544346.8	497
2020-02-09	12.5	12.56	12.2	12.46	0.12	0.97	1595554.0	19799654.68	1164
2020-02-06	12.6	12.82	12.3	12.34	-0.16	-1.28	2985813.0	37802111.96	1883
2020-02-05	12.32	12.5	12.32	12.5	0.18	1.46	1558045.0	19368052.14	810
2020-02-04	12.48	12.5	12.3	12.32	-0.12	-0.96	458437.0	5678238.8	375
2020-02-03	12.26	12.46	12.24	12.44	0.2	1.63	1290118.0	15957701.26	653
2020-02-02	12.36	12.36	12.12	12.24	-0.12	-0.97	851694.0	10435215.94	433
2020-01-30	12.18	12.46	12.14	12.36	0.2	1.64	657950.0	8117273.5	557
2020-01-29	12.38	12.4	12.12	12.16	-0.18	-1.46	703458.0	8653651.22	511
2020-01-28	12.34	12.5	12.3	12.34	-0.04	-0.32	601624.0	7462320.46	517
2020-01-27	12.3	12.72	12.3	12.38	0.14	1.14	3025876.0	37841219.64	2314
2020-01-26	12.1	12.28	12.1	12.24	0.1	0.82	509244.0	6208471.46	513
2020-01-23	12.2	12.2	12.12	12.14	-0.06	-0.49	388709.0	4722283.2	399
2020-01-22	12.12	12.3	12.1	12.2	0.08	0.66	1008652.0	12312429.34	677
2020-01-21	12.22	12.26	12.12	12.12	-0.06	-0.49	835672.0	10178046.26	681
2020-01-20	12.28	12.3	12.16	12.18	-0.08	-0.65	951758.0	11640456.06	756
2020-01-19	12.18	12.36	12.1	12.26	0.22	1.83	1489506.0	18234156.2	1329
2020-01-16	11.96	12.18	11.94	12.04	0.1	0.84	1492806.0	18033303.36	1398
2020-01-15	12.06	12.26	11.94	11.94	-0.08	-0.67	2260244.0	27392185.4	1908
2020-01-14	11.68	12.04	11.68	12.02	0.34	2.91	1861297.0	22176200.52	1271
2020-01-13	11.52	11.68	11.52	11.68	0.12	1.04	420411.0	4882856.14	407
2020-01-12	11.6	11.66	11.54	11.56	-0.02	-0.17	338933.0	3923278.74	327
2020-01-09	11.2	11.6	11.2	11.58	0.48	4.32	492286.0	5641918.84	597
2020-01-08	11.1	11.3	10.98	11.1	-0.3	-2.63	494888.0	5492032.56	527
2020-01-07	11.46	11.54	11.3	11.4	0.04	0.35	288938.0	3310529.12	272
2020-01-06	11.38	11.4	11.34	11.36	-0.04	-0.35	322508.0	3666707.8	289
2020-01-05	11.66	11.66	11.38	11.4	-0.4	-3.39	509300.0	5865536.36	615
2020-01-02	11.9	12.02	11.76	11.8	-0.08	-0.67	679588.0	8074818.98	618
2020-01-01	11.74	11.92	11.6	11.88	0.18	1.54	835648.0	9798127.08	684
2019-12-31	11.38	11.7	11.36	11.7	0.2	1.74	585397.0	6719964.2	576
2019-12-30	11.8	11.8	11.5	11.5	-0.2	-1.71	674091.0	7883071.58	550
2019-12-29	11.8	11.8	11.54	11.7	-0.02	-0.17	802482.0	9339864.64	726
2019-12-26	11.2	11.86	11.2	11.72	0.56	5.02	2061457.0	23963075.68	1755
2019-12-25	10.96	11.18	10.96	11.16	0.2	1.82	641117.0	7123964.54	539
2019-12-24	11.0	11.0	10.88	10.96	0.0	0.0	550604.0	6018395.62	490
2019-12-23	10.88	11.08	10.86	10.96	0.14	1.29	1015789.0	11154065.32	745
2019-12-22	10.62	10.86	10.58	10.82	0.2	1.88	621535.0	6665379.4	485
2019-12-19	10.52	10.62	10.5	10.62	0.06	0.57	342664.0	3620445.0	341
2019-12-18	10.52	10.56	10.48	10.56	0.06	0.57	367314.0	3861481.84	336
2019-12-17	10.54	10.58	10.48	10.5	0.02	0.19	348392.0	3666736.1	313
2019-12-16	10.56	10.76	10.48	10.48	-0.16	-1.5	1330420.0	14013168.9	1098
2019-12-15	10.56	10.64	10.5	10.64	-0.02	-0.19	238991.0	2525709.02	220
2019-12-12	10.6	10.7	10.52	10.66	-0.04	-0.37	99419.0	1052824.3	153
2019-12-11	10.48	10.72	10.44	10.7	0.16	1.52	215264.0	2268942.64	257
2019-12-10	10.62	10.72	10.4	10.54	-0.14	-1.31	187737.0	1986252.14	270
2019-12-09	10.48	10.78	10.48	10.68	0.22	2.1	400803.0	4249858.38	478
2019-12-08	10.4	10.46	10.34	10.46	0.06	0.58	198209.0	2063454.8	200
2019-12-05	10.34	10.4	10.3	10.4	0.04	0.39	96962.0	1001319.86	139
2019-12-04	10.34	10.42	10.3	10.36	0.04	0.39	172790.0	1788474.72	175
2019-12-03	10.36	10.36	10.3	10.32	-0.04	-0.39	149002.0	1537005.76	207
2019-12-02	10.36	10.52	10.28	10.36	-0.04	-0.38	408928.0	4245214.54	415
2019-12-01	10.24	10.48	10.24	10.4	0.08	0.78	430874.0	4478814.54	514
2019-11-28	10.12	10.36	10.12	10.32	0.26	2.58	519071.0	5337031.64	728
2019-11-27	10.08	10.14	10.06	10.06	0.0	0.0	170922.0	1726045.22	253
2019-11-26	10.08	10.1	10.0	10.06	0.06	0.6	287150.0	2887721.44	350
2019-11-25	10.02	10.3	9.98	10.0	-0.1	-0.99	457699.0	4603991.39	540
2019-11-24	10.2	10.24	10.0	10.1	-0.12	-1.17	403875.0	4090738.82	453
2019-11-21	10.2	10.24	10.18	10.22	-0.02	-0.2	401391.0	4095831.04	338
2019-11-20	10.38	10.38	10.24	10.24	-0.12	-1.16	383723.0	3960202.16	355
2019-11-19	10.3	10.44	10.3	10.36	0.08	0.78	510900.0	5299999.64	499
2019-11-18	10.48	10.48	10.16	10.28	-0.22	-2.1	1249553.0	12866088.68	1134
2019-11-17	11.1	11.14	10.5	10.5	-0.6	-5.41	661142.0	7109059.62	455
2019-11-14	11.44	11.46	11.1	11.1	-0.34	-2.97	598701.0	6746138.24	552
2019-11-13	11.52	11.52	11.4	11.44	-0.06	-0.52	294704.0	3383733.4	278
2019-11-12	11.44	11.6	11.42	11.5	0.02	0.17	321970.0	3703093.3	302
2019-11-11	11.46	11.5	11.42	11.48	0.02	0.17	168788.0	1935628.38	225
2019-11-10	11.4	11.58	11.4	11.46	0.06	0.53	190652.0	2186141.42	207
2019-11-07	11.4	11.48	11.3	11.4	-0.1	-0.87	166981.0	1904146.44	219
2019-11-06	11.52	11.54	11.4	11.5	-0.02	-0.17	152765.0	1752629.1	159
2019-11-05	11.4	11.58	11.4	11.52	0.12	1.05	115522.0	1331085.02	172
2019-11-04	11.5	11.5	11.2	11.4	-0.06	-0.52	162628.0	1852950.18	231
2019-11-03	11.6	11.64	11.46	11.46	-0.14	-1.21	122950.0	1420119.48	150
2019-10-31	11.76	11.76	11.6	11.6	-0.1	-0.85	76096.0	888503.62	119
2019-10-30	11.7	11.86	11.7	11.7	0.08	0.69	92278.0	1084491.32	157
2019-10-29	11.5	11.98	11.5	11.62	-0.34	-2.84	118625.0	1387087.98	184
2019-10-28	11.86	12.18	11.84	11.96	0.12	1.01	433062.0	5215478.66	429
2019-10-27	11.84	11.84	11.72	11.84	0.14	1.2	113514.0	1340493.22	136
2019-10-24	11.74	11.8	11.7	11.7	-0.1	-0.85	149877.0	1757717.22	140
2019-10-23	11.7	11.8	11.7	11.8	0.1	0.85	245968.0	2891176.04	239
2019-10-22	11.8	11.8	11.7	11.7	-0.04	-0.34	201051.0	2355128.82	195
2019-10-21	11.94	11.96	11.7	11.74	-0.22	-1.84	168184.0	1978051.04	233
2019-10-20	11.46	12.3	11.46	11.96	0.56	4.91	511008.0	6061856.66	480
2019-10-17	11.36	11.44	11.36	11.4	-0.06	-0.52	42361.0	482757.32	104
2019-10-16	11.24	11.46	11.22	11.46	0.1	0.88	68819.0	777648.96	139
2019-10-15	11.3	11.4	11.1	11.36	0.06	0.53	97461.0	1103070.3	135
2019-10-14	11.4	11.4	11.24	11.3	-0.2	-1.74	218994.0	2477151.86	273
2019-10-13	11.5	11.7	11.5	11.5	-0.06	-0.52	51419.0	596763.2	74
2019-10-10	11.62	11.8	11.4	11.56	-0.12	-1.03	345923.0	3998681.16	382
2019-10-09	12.08	12.1	11.68	11.68	-0.46	-3.79	350743.0	4170730.32	288
2019-10-08	12.18	12.28	12.02	12.14	-0.08	-0.65	204146.0	2474837.04	226
2019-10-07	12.42	12.42	12.22	12.22	-0.16	-1.29	213716.0	2630548.84	204
2019-10-06	12.26	12.46	12.26	12.38	0.14	1.14	683094.0	8444362.88	430
2019-10-03	12.08	12.34	12.0	12.24	0.14	1.16	490382.0	5988291.7	470
2019-10-02	12.18	12.2	12.1	12.1	-0.1	-0.82	178720.0	2173198.64	196
2019-10-01	12.06	12.2	11.96	12.2	0.16	1.33	307490.0	3706325.88	236
2019-09-30	12.02	12.06	11.94	12.04	0.04	0.33	193172.0	2317209.58	131
2019-09-29	12.08	12.08	11.96	12.0	-0.02	-0.17	45294.0	543670.32	80
2019-09-26	12.0	12.06	11.96	12.02	0.02	0.17	123787.0	1487026.2	162
2019-09-25	12.04	12.08	11.94	12.0	-0.04	-0.33	158507.0	1900958.26	163
2019-09-24	11.98	12.1	11.98	12.04	0.04	0.33	122473.0	1472627.06	139
2019-09-22	12.0	12.08	11.8	12.0	0.06	0.5	69974.0	834038.94	140
2019-09-19	11.7	11.94	11.7	11.94	0.22	1.88	77006.0	906744.26	151
2019-09-18	11.96	11.96	11.7	11.72	-0.08	-0.68	50340.0	591941.06	127
2019-09-17	11.74	11.88	11.72	11.8	0.06	0.51	54447.0	641815.66	103
2019-09-16	11.82	11.82	11.74	11.74	0.0	0.0	56601.0	665259.58	92
2019-09-15	11.6	12.0	11.6	11.74	0.0	0.0	133065.0	1565634.7	251
2019-09-12	11.66	11.94	11.66	11.74	0.06	0.51	83912.0	988034.88	164
2019-09-11	11.94	11.94	11.5	11.68	-0.34	-2.83	222345.0	2598976.32	284
2019-09-10	12.1	12.1	11.92	12.02	-0.1	-0.83	275155.0	3305517.6	231
2019-09-09	12.06	12.12	12.02	12.12	0.04	0.33	158760.0	1916204.12	201
2019-09-08	12.1	12.16	12.0	12.08	-0.04	-0.33	433635.0	5227425.96	249
2019-09-05	12.24	12.24	12.06	12.12	-0.1	-0.82	153941.0	1868958.96	239
2019-09-04	12.48	12.48	12.1	12.22	-0.12	-0.97	306688.0	3751435.06	253
2019-09-03	12.12	12.58	12.12	12.34	0.18	1.48	738036.0	9138133.1	563
2019-09-02	12.16	12.18	12.16	12.16	0.04	0.33	35375.0	430194.06	47
2019-09-01	12.12	12.2	12.1	12.12	-0.1	-0.82	77105.0	934798.88	88
2019-08-29	12.24	12.3	12.12	12.22	-0.02	-0.16	170237.0	2079973.16	198
2019-08-28	11.9	12.24	11.9	12.24	0.32	2.68	174595.0	2100355.84	162
2019-08-27	12.0	12.0	11.8	11.92	-0.08	-0.67	72055.0	857579.22	107
2019-08-26	11.92	12.0	11.9	12.0	0.08	0.67	94650.0	1129923.1	142
2019-08-25	12.2	12.24	11.92	11.92	-0.2	-1.65	148218.0	1791949.88	206
2019-08-22	12.18	12.18	12.1	12.12	-0.04	-0.33	108307.0	1314242.3	85
2019-08-21	12.16	12.24	12.14	12.16	0.0	0.0	55169.0	671969.9	83
2019-08-20	12.24	12.26	12.16	12.16	-0.04	-0.33	35769.0	436849.08	70
2019-08-19	12.2	12.36	12.18	12.2	0.0	0.0	98541.0	1207252.4	166
2019-08-18	12.1	12.26	12.1	12.2	0.1	0.83	131992.0	1604259.8	219
2019-08-08	12.28	12.28	12.1	12.1	-0.18	-1.47	165579.0	2008219.64	182
2019-08-07	12.26	12.32	12.2	12.28	0.06	0.49	51667.0	633898.36	102
2019-08-06	12.28	12.28	12.0	12.22	-0.08	-0.65	129253.0	1567563.16	154
2019-08-05	12.42	12.42	12.2	12.3	-0.12	-0.97	101364.0	1246221.28	123
2019-08-04	12.5	12.56	12.42	12.42	-0.2	-1.58	89162.0	1112093.26	137
2019-08-01	12.7	12.7	12.54	12.62	-0.02	-0.16	132798.0	1671705.32	139
2019-07-31	12.7	12.7	12.6	12.64	-0.04	-0.32	83701.0	1057457.5	82
2019-07-30	12.7	12.7	12.6	12.68	-0.02	-0.16	63072.0	798335.2	105
2019-07-29	12.74	12.82	12.6	12.7	-0.18	-1.4	145774.0	1856317.62	185
2019-07-28	12.68	12.98	12.68	12.88	0.24	1.9	194076.0	2500837.24	239
2019-07-25	12.62	12.78	12.54	12.64	-0.04	-0.32	133773.0	1690743.48	181
2019-07-24	12.8	12.88	12.6	12.68	-0.18	-1.4	252374.0	3205880.8	297
2019-07-23	12.86	13.04	12.78	12.86	0.1	0.78	587420.0	7584418.64	557
2019-07-22	12.42	12.96	12.42	12.76	0.34	2.74	1171845.0	14989874.68	1114
2019-07-21	12.32	12.42	12.18	12.42	0.02	0.16	330698.0	4081938.52	283
2019-07-18	12.58	12.58	12.38	12.4	-0.16	-1.27	281694.0	3516032.56	318
2019-07-17	12.42	12.66	12.38	12.56	0.18	1.45	893181.0	11210520.4	725
2019-07-16	12.16	12.6	12.16	12.38	0.26	2.15	2020719.0	25027509.98	1365
2019-07-15	12.1	12.14	12.06	12.12	0.04	0.33	824117.0	9974197.44	374
2019-07-14	12.12	12.2	12.08	12.08	-0.02	-0.17	713209.0	8649619.8	503
2019-07-11	12.2	12.22	12.06	12.1	-0.08	-0.66	622782.0	7539351.56	430
2019-07-10	12.24	12.34	12.16	12.18	-0.06	-0.49	892393.0	10913949.1	530
2019-07-09	12.2	12.24	12.1	12.24	0.04	0.33	384885.0	4690910.96	354
2019-07-08	12.42	12.42	12.1	12.2	-0.22	-1.77	540728.0	6606421.9	575
2019-07-07	12.52	12.52	12.42	12.42	-0.16	-1.27	58921.0	735476.1	112
2019-07-04	12.58	12.6	12.5	12.58	-0.02	-0.16	87849.0	1102066.98	132
2019-07-03	12.64	12.64	12.6	12.6	-0.04	-0.32	70338.0	887520.52	65
2019-07-02	12.6	12.66	12.58	12.64	0.04	0.32	42874.0	540776.28	73
2019-07-01	12.62	12.66	12.54	12.6	-0.06	-0.47	66608.0	839243.96	87
2019-06-30	12.66	12.74	12.62	12.66	-0.02	-0.16	186044.0	2358151.7	186
2019-06-27	12.66	12.7	12.6	12.68	0.02	0.16	83615.0	1057089.1	130
2019-06-26	12.58	12.66	12.52	12.66	0.08	0.64	74111.0	932593.94	124
2019-06-25	12.6	12.6	12.48	12.58	0.02	0.16	152055.0	1903943.1	204
2019-06-24	12.6	12.68	12.56	12.56	-0.16	-1.26	69846.0	881030.94	143
2019-06-23	12.8	12.8	12.64	12.72	-0.16	-1.24	57974.0	738015.98	116
2019-06-20	12.8	12.88	12.7	12.88	0.04	0.31	126666.0	1617067.06	135
2019-06-19	12.92	12.96	12.8	12.84	-0.06	-0.47	118519.0	1528881.82	166
2019-06-18	12.98	13.08	12.9	12.9	-0.1	-0.77	380778.0	4943759.42	324
2019-06-17	13.02	13.02	12.92	13.0	0.0	0.0	474809.0	6160255.98	471
2019-06-16	13.0	13.14	12.9	13.0	0.0	0.0	204108.0	2653645.16	150
2019-06-13	13.1	13.14	12.9	13.0	-0.1	-0.76	155931.0	2035901.12	198
2019-06-12	13.0	13.2	13.0	13.1	-0.08	-0.61	197945.0	2595829.36	182
2019-06-11	13.0	13.2	13.0	13.18	0.18	1.38	331024.0	4344885.7	199
2019-06-10	12.78	13.0	12.74	13.0	0.22	1.72	516006.0	6630381.96	368
2019-06-09	13.0	13.0	12.76	12.78	0.0	0.0	235313.0	3015512.9	279
2019-05-30	12.78	12.8	12.78	12.78	0.0	0.0	27476.0	351167.84	52
2019-05-29	12.72	12.78	12.72	12.78	-0.02	-0.16	10701.0	136408.1	22
2019-05-28	12.6	12.8	12.6	12.8	0.02	0.16	41820.0	529015.06	106
2019-05-27	12.6	12.78	12.6	12.78	0.0	0.0	39235.0	500527.72	65
2019-05-26	12.9	12.9	12.7	12.78	-0.14	-1.08	56325.0	719316.32	91
2019-05-23	12.9	12.92	12.82	12.92	0.02	0.16	41184.0	529785.64	92
2019-05-22	12.92	13.0	12.9	12.9	-0.1	-0.77	48243.0	625268.36	82
2019-05-21	13.0	13.0	12.8	13.0	0.0	0.0	161697.0	2080168.9	222
2019-05-20	12.5	13.48	12.5	13.0	0.74	6.04	466952.0	6133676.7	546
2019-05-19	12.96	13.0	12.26	12.26	-1.0	-7.54	86951.0	1106886.16	187
2019-05-16	12.98	13.26	12.98	13.26	0.18	1.38	47947.0	628632.1	99
2019-05-15	13.0	13.2	12.98	13.08	0.08	0.62	160714.0	2094697.94	220
2019-05-14	13.0	13.06	12.7	13.0	-0.18	-1.37	231029.0	2991424.16	277
2019-05-13	13.2	13.36	13.0	13.18	-0.32	-2.37	58576.0	776101.72	144
2019-05-12	13.66	13.66	13.36	13.5	-0.3	-2.17	143477.0	1936724.26	220
2019-05-09	13.84	13.84	13.66	13.8	-0.1	-0.72	49167.0	675227.18	81
2019-05-08	13.92	13.92	13.72	13.9	-0.08	-0.57	124431.0	1716486.94	131
2019-05-07	13.76	13.98	13.76	13.98	0.08	0.58	60075.0	830226.96	90
2019-05-06	13.82	13.9	13.8	13.9	-0.04	-0.29	122684.0	1698369.22	105
2019-05-05	13.74	13.94	13.72	13.94	0.18	1.31	153349.0	2116795.84	176
2019-05-02	14.0	14.04	13.7	13.76	-0.3	-2.13	236759.0	3284290.4	287
2019-05-01	14.06	14.12	13.98	14.06	0.06	0.43	355854.0	4992720.94	259
2019-04-30	14.08	14.18	13.98	14.0	-0.06	-0.43	194786.0	2737589.46	202
2019-04-29	14.1	14.1	13.9	14.06	0.06	0.43	112041.0	1568568.24	119
2019-04-28	14.0	14.04	13.94	14.0	0.02	0.14	81784.0	1143363.34	131
2019-04-25	13.98	14.08	13.92	13.98	0.06	0.43	96608.0	1351944.58	122
2019-04-24	14.0	14.0	13.92	13.92	-0.1	-0.71	100091.0	1394962.58	98
2019-04-23	14.1	14.1	14.0	14.02	-0.12	-0.85	145731.0	2046047.6	171
2019-04-22	14.28	14.32	14.04	14.14	-0.16	-1.12	368934.0	5218162.54	342
2019-04-21	14.04	14.4	14.04	14.3	0.3	2.14	704976.0	10031816.16	563
2019-04-18	13.92	14.16	13.92	14.0	0.2	1.45	399006.0	5602171.56	451
2019-04-17	14.12	14.28	13.8	13.8	-0.32	-2.27	433420.0	6119763.62	374
2019-04-16	14.1	14.3	14.06	14.12	0.0	0.0	510079.0	7232824.38	355
2019-04-15	14.1	14.2	14.04	14.12	0.02	0.14	255404.0	3602195.06	204
2019-04-14	13.82	14.58	13.8	14.1	0.2	1.44	1133158.0	16072491.12	782
2019-04-11	13.96	13.96	13.8	13.9	-0.12	-0.86	176948.0	2450750.44	171
2019-04-10	14.0	14.06	13.94	14.02	0.0	0.0	248511.0	3477249.56	165
2019-04-09	13.9	14.1	13.84	14.02	0.08	0.57	669268.0	9354962.42	439
2019-04-08	13.68	14.0	13.62	13.94	0.34	2.5	620649.0	8599589.42	454
2019-04-07	13.68	13.7	13.6	13.6	-0.1	-0.73	164477.0	2247172.82	139
2019-04-04	13.7	13.84	13.64	13.7	-0.06	-0.44	292471.0	4012516.76	258
2019-04-03	13.74	13.86	13.72	13.76	0.0	0.0	160408.0	2210940.06	114
2019-04-02	13.8	13.8	13.66	13.76	-0.06	-0.43	135198.0	1853250.26	136
2019-04-01	13.7	13.82	13.64	13.82	0.06	0.44	399807.0	5478981.92	189
2019-03-31	13.8	13.84	13.7	13.76	-0.04	-0.29	109164.0	1499951.78	158
2019-03-28	13.88	13.9	13.7	13.8	-0.16	-1.15	275638.0	3806234.88	241
2019-03-27	13.82	14.0	13.8	13.96	0.04	0.29	272259.0	3780148.98	251
2019-03-26	14.04	14.08	13.8	13.92	-0.12	-0.85	346956.0	4838020.92	357
2019-03-25	13.86	14.1	13.84	14.04	0.18	1.3	766983.0	10718697.18	620
2019-03-24	13.72	13.92	13.64	13.86	0.14	1.02	520013.0	7182876.78	318
2019-03-21	13.76	13.76	13.62	13.72	-0.06	-0.44	77744.0	1063234.84	127
2019-03-20	13.72	13.78	13.64	13.78	0.12	0.88	178862.0	2450539.72	156
2019-03-19	13.7	13.74	13.64	13.66	-0.04	-0.29	178318.0	2439898.98	156
2019-03-18	13.68	13.7	13.56	13.7	0.1	0.74	188269.0	2566602.28	180
2019-03-17	13.66	13.8	13.6	13.6	-0.06	-0.44	153445.0	2094061.0	168
2019-03-14	13.66	13.72	13.44	13.66	-0.18	-1.3	240180.0	3268029.32	291
2019-03-13	13.7	13.84	13.7	13.84	-0.02	-0.14	203219.0	2793538.16	217
2019-03-12	13.74	13.86	13.7	13.86	0.12	0.87	120625.0	1662168.02	89
2019-03-11	13.72	13.86	13.72	13.74	-0.16	-1.15	61869.0	852983.36	92
2019-03-10	13.74	13.9	13.7	13.9	0.12	0.87	122472.0	1687282.26	151
2019-03-07	13.94	13.96	13.78	13.78	-0.1	-0.72	162178.0	2250203.0	193
2019-03-06	13.68	13.92	13.64	13.88	0.22	1.61	222305.0	3072128.14	248
2019-03-05	13.72	13.74	13.66	13.66	-0.12	-0.87	85406.0	1170432.24	93
2019-03-04	13.8	13.8	13.74	13.78	0.04	0.29	52832.0	728078.82	64
2019-03-03	13.7	13.82	13.52	13.74	0.14	1.03	146878.0	2012604.08	255
2019-02-28	13.72	13.72	13.54	13.6	-0.14	-1.02	165003.0	2247200.28	234
2019-02-27	13.76	13.76	13.7	13.74	-0.04	-0.29	99723.0	1368848.08	102
2019-02-26	13.84	13.84	13.74	13.78	-0.12	-0.86	110211.0	1519039.16	157
2019-02-25	13.86	13.9	13.74	13.9	0.02	0.14	143452.0	1977671.16	128
2019-02-24	13.94	13.96	13.88	13.88	-0.12	-0.86	105876.0	1472046.68	112
2019-02-21	13.94	14.0	13.86	14.0	0.1	0.72	153132.0	2134417.56	127
2019-02-20	14.0	14.0	13.86	13.9	0.0	0.0	62315.0	867663.36	92
2019-02-19	13.9	14.02	13.7	13.9	0.02	0.14	286990.0	3976270.0	287
2019-02-18	14.02	14.14	13.88	13.88	-0.12	-0.86	302405.0	4251280.02	336
2019-02-17	13.8	14.16	13.8	14.0	0.18	1.3	376791.0	5278281.88	373
2019-02-14	13.82	13.84	13.78	13.82	-0.08	-0.58	136368.0	1883727.7	137
2019-02-13	13.92	13.96	13.8	13.9	-0.06	-0.43	186968.0	2590330.02	210
2019-02-12	13.84	14.04	13.84	13.96	0.1	0.72	478594.0	6662031.42	376
2019-02-11	13.98	14.0	13.86	13.86	-0.08	-0.57	152249.0	2115918.54	150
2019-02-10	13.96	14.06	13.94	13.94	0.04	0.29	121442.0	1696804.6	158
2019-02-07	14.0	14.0	13.86	13.9	-0.12	-0.86	304418.0	4235702.7	312
2019-02-06	13.96	14.26	13.9	14.02	0.12	0.86	1608970.0	22695967.56	1216
2019-02-05	13.8	13.92	13.8	13.9	0.08	0.58	130581.0	1807956.86	123
2019-02-04	13.8	13.86	13.76	13.82	-0.02	-0.14	217390.0	2999851.14	202
2019-02-03	13.96	13.96	13.8	13.84	-0.12	-0.86	489721.0	6782188.14	281
2019-01-31	14.14	14.2	13.96	13.96	-0.2	-1.41	338372.0	4752334.44	280
2019-01-30	14.24	14.24	14.16	14.16	-0.04	-0.28	84687.0	1202770.06	101
2019-01-29	14.2	14.24	14.1	14.2	0.0	0.0	149353.0	2117425.9	86
2019-01-28	14.2	14.22	14.1	14.2	-0.02	-0.14	435332.0	6157077.8	173
2019-01-27	14.2	14.24	14.14	14.22	0.02	0.14	102978.0	1460090.88	96
2019-01-24	14.28	14.4	14.16	14.2	-0.04	-0.28	308651.0	4394883.32	204
2019-01-23	14.18	14.24	14.18	14.24	-0.04	-0.28	104565.0	1485109.86	76
2019-01-22	14.16	14.34	14.16	14.28	0.08	0.56	80003.0	1136848.5	90
2019-01-21	14.18	14.26	14.14	14.2	-0.08	-0.56	103027.0	1462732.3	96
2019-01-20	14.1	14.4	14.1	14.28	0.26	1.85	415182.0	5904613.3	328
2019-01-17	13.9	14.08	13.8	14.02	0.06	0.43	154354.0	2156795.82	146
2019-01-16	13.9	14.1	13.9	13.96	0.06	0.43	147333.0	2062094.22	131
2019-01-15	13.92	13.96	13.84	13.9	0.0	0.0	62423.0	868842.78	75
2019-01-14	13.92	14.0	13.9	13.9	-0.08	-0.57	73136.0	1019683.6	88
2019-01-13	14.0	14.06	13.98	13.98	0.02	0.14	89126.0	1249173.58	130
2019-01-10	14.02	14.08	13.9	13.96	-0.12	-0.85	244961.0	3427545.28	258
2019-01-09	14.1	14.12	14.0	14.08	-0.04	-0.28	120252.0	1691111.22	145
2019-01-08	14.12	14.12	13.96	14.12	-0.02	-0.14	177424.0	2490069.16	275
2019-01-07	14.42	14.5	14.08	14.14	-0.28	-1.94	243168.0	3452838.16	371
2019-01-06	14.6	14.6	14.4	14.42	-0.18	-1.23	129575.0	1873348.86	135
2019-01-03	14.74	14.74	14.4	14.6	-0.1	-0.68	152129.0	2203626.02	206
2019-01-02	14.52	14.7	14.52	14.7	0.0	0.0	53423.0	778556.92	74
2019-01-01	14.7	14.7	14.6	14.7	-0.1	-0.68	52802.0	772803.28	63
2018-12-31	14.8	14.96	14.7	14.8	0.0	0.0	158008.0	2343300.84	204
2018-12-30	14.9	14.9	14.6	14.8	0.3	2.07	257537.0	3794521.04	318
2018-12-27	14.64	14.7	14.46	14.5	0.0	0.0	56709.0	825799.72	77
2018-12-26	14.38	14.6	14.38	14.5	0.1	0.69	157534.0	2278897.76	114
2018-12-25	14.3	14.48	14.2	14.4	0.02	0.14	118537.0	1695731.84	126
2018-12-24	14.42	14.66	14.38	14.38	-0.12	-0.83	170769.0	2471788.16	170
2018-12-23	14.32	14.76	14.2	14.5	0.1	0.69	146626.0	2124973.94	157
2018-12-20	15.0	15.0	14.32	14.4	-0.22	-1.5	471955.0	6955772.24	411
2018-12-19	14.48	15.0	14.48	14.62	0.32	2.24	466571.0	6879547.18	518
2018-12-18	14.86	14.94	14.3	14.3	-0.6	-4.03	360390.0	5301891.9	360
2018-12-17	14.92	14.94	14.8	14.9	-0.08	-0.53	105603.0	1568313.4	147
2018-12-16	15.04	15.04	14.88	14.98	-0.04	-0.27	145697.0	2178980.68	113
2018-12-13	14.88	15.12	14.82	15.02	0.22	1.49	378715.0	5669359.68	333
2018-12-12	14.82	14.88	14.48	14.8	-0.1	-0.67	267393.0	3937000.88	235
2018-12-11	14.78	14.9	14.68	14.9	0.0	0.0	290263.0	4285072.58	253
2018-12-10	15.04	15.18	14.7	14.9	-0.26	-1.72	659043.0	9847424.88	435
2018-12-09	15.0	15.88	14.8	15.16	0.16	1.07	1523572.0	23485625.26	1275
2018-12-06	14.76	15.0	14.76	15.0	0.22	1.49	980282.0	14618497.52	609
2018-12-05	14.06	14.78	14.0	14.78	0.7	4.97	752596.0	10865949.58	613
2018-12-04	14.22	14.22	14.06	14.08	-0.18	-1.26	157051.0	2211582.08	138
2018-12-03	14.16	14.32	14.04	14.26	0.12	0.85	395851.0	5622015.78	196
2018-12-02	14.1	14.14	13.98	14.14	0.06	0.43	210258.0	2960831.72	145
2018-11-29	14.0	14.08	13.9	14.08	0.04	0.28	159404.0	2228797.02	163
2018-11-28	14.0	14.04	13.88	14.04	0.04	0.29	267234.0	3718846.2	189
2018-11-27	13.9	14.0	13.88	14.0	0.1	0.72	326587.0	4549914.34	291
2018-11-26	14.02	14.02	13.84	13.9	-0.08	-0.57	217593.0	3035395.6	208
2018-11-25	14.04	14.1	13.94	13.98	-0.1	-0.71	219905.0	3082280.56	199
2018-11-22	14.04	14.2	13.96	14.08	0.08	0.57	386771.0	5457060.04	299
2018-11-21	13.76	14.1	13.76	14.0	-0.1	-0.71	334048.0	4639827.9	188
2018-11-20	14.1	14.26	13.96	14.1	-0.18	-1.26	311283.0	4384424.04	248
2018-11-19	14.48	14.48	14.24	14.28	0.28	2.0	191891.0	2759422.02	193
2018-11-18	14.3	14.5	14.0	14.0	-0.3	-2.1	170544.0	2434544.7	216
2018-11-15	14.0	14.8	14.0	14.3	0.22	1.56	553721.0	7979343.1	421
2018-11-14	14.0	14.08	13.92	14.08	-0.02	-0.14	101080.0	1414979.74	81
2018-11-13	14.3	14.36	14.0	14.1	-0.1	-0.7	219863.0	3109465.56	172
2018-11-12	14.1	14.26	13.94	14.2	0.14	1.0	419864.0	5927956.84	175
2018-11-11	13.9	14.06	13.86	14.06	0.0	0.0	47343.0	662197.72	58
2018-11-08	14.14	14.16	13.9	14.06	-0.04	-0.28	116608.0	1632125.72	122
2018-11-07	14.04	14.14	14.0	14.1	0.04	0.28	119894.0	1685211.64	91
2018-11-06	14.1	14.18	14.06	14.06	-0.14	-0.99	96204.0	1356889.26	108
2018-11-05	14.38	14.4	14.02	14.2	-0.1	-0.7	137184.0	1947365.0	188
2018-11-04	14.32	14.44	14.0	14.3	-0.14	-0.97	193445.0	2738138.14	190
2018-11-01	14.74	14.9	14.3	14.44	-0.2	-1.37	187092.0	2723890.86	233
2018-10-31	14.5	14.78	14.5	14.64	0.24	1.67	202050.0	2945539.34	150
2018-10-30	14.2	14.4	14.18	14.4	0.18	1.27	179087.0	2561810.94	157
2018-10-29	14.44	14.48	14.1	14.22	-0.04	-0.28	379877.0	5397570.34	396
2018-10-28	13.98	14.7	13.9	14.26	0.24	1.71	473172.0	6783913.94	386
2018-10-25	13.8	14.1	13.8	14.02	0.22	1.59	167366.0	2335010.02	139
2018-10-24	13.6	13.82	13.5	13.8	0.24	1.77	124114.0	1700176.98	134
2018-10-23	13.5	13.58	13.18	13.56	0.16	1.19	179754.0	2416479.96	195
2018-10-22	13.36	13.5	13.12	13.4	0.0	0.0	195701.0	2619576.52	137
2018-10-21	13.3	13.42	13.0	13.4	-0.18	-1.33	239511.0	3183333.84	203
2018-10-18	13.44	13.58	13.36	13.58	-0.02	-0.15	219053.0	2957193.9	219
2018-10-17	13.7	13.8	13.48	13.6	-0.22	-1.59	480088.0	6503673.62	806
2018-10-16	13.1	14.0	13.1	13.82	-0.22	-1.57	277274.0	3737179.9	269
2018-10-15	13.84	14.04	13.72	14.04	0.18	1.3	172995.0	2406960.6	142
2018-10-14	14.46	14.46	13.28	13.86	-0.88	-5.97	234040.0	3229720.52	191
2018-10-11	14.94	14.94	14.5	14.74	-0.26	-1.73	94081.0	1382237.32	112
2018-10-10	15.0	15.1	14.9	15.0	0.0	0.0	79851.0	1196912.08	76
2018-10-09	15.2	15.2	14.98	15.0	-0.32	-2.09	146511.0	2203892.28	131
2018-10-08	15.04	15.32	15.0	15.32	0.14	0.92	46466.0	702545.18	78
2018-10-07	15.24	15.38	15.08	15.18	-0.02	-0.13	137123.0	2090984.86	154
2018-10-04	15.12	15.22	15.04	15.2	0.08	0.53	271608.0	4101458.58	108
2018-10-03	15.18	15.18	15.04	15.12	-0.08	-0.53	76121.0	1148449.4	72
2018-10-02	15.26	15.26	15.1	15.2	-0.02	-0.13	100540.0	1523472.18	132
2018-10-01	15.34	15.34	15.14	15.22	-0.02	-0.13	88301.0	1344177.62	95
2018-09-30	15.22	15.28	15.16	15.24	-0.1	-0.65	196863.0	2993250.4	168
2018-09-27	15.26	15.36	15.26	15.34	-0.06	-0.39	56009.0	856995.1	44
2018-09-26	15.34	15.4	15.2	15.4	0.02	0.13	134939.0	2065184.76	143
2018-09-25	15.36	15.42	15.3	15.38	0.0	0.0	52554.0	807083.44	74
2018-09-20	15.32	15.38	15.2	15.38	0.02	0.13	76985.0	1177735.36	84
2018-09-19	15.5	15.5	15.3	15.36	-0.14	-0.9	97429.0	1495659.98	92
2018-09-18	15.6	15.6	15.3	15.5	-0.14	-0.9	105724.0	1634886.44	97
2018-09-17	15.36	15.64	15.2	15.64	0.16	1.03	114995.0	1778522.26	93
2018-09-16	15.5	15.5	15.02	15.48	-0.12	-0.77	99107.0	1519221.64	126
2018-09-13	15.74	15.74	15.3	15.6	-0.02	-0.13	123749.0	1917274.16	130
2018-09-12	15.74	15.74	15.4	15.62	-0.24	-1.51	114158.0	1778085.54	113
2018-09-11	15.62	15.9	15.62	15.86	0.12	0.76	36552.0	577419.0	71
2018-09-10	15.92	16.0	15.74	15.74	-0.26	-1.63	79189.0	1258299.22	85
2018-09-09	15.94	16.06	15.64	16.0	-0.08	-0.5	321075.0	5082243.68	196
2018-09-06	15.78	16.08	15.0	16.08	0.28	1.77	327481.0	5152766.94	242
2018-09-05	16.18	16.18	15.04	15.8	-0.54	-3.3	351395.0	5519507.98	309
2018-09-04	16.38	16.5	15.62	16.34	0.0	0.0	469816.0	7656412.68	282
2018-09-03	16.44	16.5	16.12	16.34	-0.12	-0.73	330076.0	5401922.28	265
2018-09-02	16.56	16.8	16.22	16.46	0.06	0.37	510684.0	8435680.46	555
2018-08-30	16.0	16.66	15.72	16.4	0.3	1.86	691056.0	11161930.02	427
2018-08-29	16.14	16.14	15.94	16.1	-0.04	-0.25	37640.0	603850.0	36
2018-08-28	16.08	16.14	15.96	16.14	0.02	0.12	148098.0	2383583.26	76
2018-08-27	16.06	16.14	16.04	16.12	0.06	0.37	92930.0	1494369.6	86
2018-08-26	16.0	16.08	15.9	16.06	0.06	0.38	126494.0	2031807.12	81
2018-08-16	15.72	16.0	15.62	16.0	0.38	2.43	388919.0	6165194.48	228
2018-08-15	15.8	15.9	15.54	15.62	-0.16	-1.01	67939.0	1065768.68	81
2018-08-14	15.78	15.98	15.6	15.78	0.02	0.13	82744.0	1301504.7	122
2018-08-13	15.5	15.88	15.22	15.76	0.04	0.25	255962.0	3983309.68	177
2018-08-12	16.0	16.0	15.2	15.72	-0.28	-1.75	78751.0	1239488.72	81
2018-08-09	16.0	16.0	15.9	16.0	0.02	0.13	148298.0	2369626.8	94
2018-08-08	15.86	15.98	15.84	15.98	0.26	1.65	325849.0	5179895.74	81
2018-08-07	15.98	15.98	15.7	15.72	-0.22	-1.38	75239.0	1189649.06	79
2018-08-06	16.0	16.14	15.92	15.94	-0.06	-0.38	500633.0	8033706.86	120
2018-08-05	15.9	16.0	15.7	16.0	0.4	2.56	56070.0	890906.54	75
2018-08-02	15.8	15.8	15.4	15.6	-0.2	-1.27	118184.0	1855733.28	86
2018-08-01	15.9	15.98	15.78	15.8	-0.1	-0.63	110921.0	1756751.5	81
2018-07-31	16.0	16.18	15.9	15.9	-0.22	-1.36	308143.0	4938751.56	159
2018-07-30	16.1	16.2	15.9	16.12	0.12	0.75	165076.0	2662535.84	163
2018-07-29	15.6	16.1	15.6	16.0	0.2	1.27	351041.0	5589080.26	123
2018-07-26	15.36	15.8	15.36	15.8	0.18	1.15	67310.0	1051412.6	69
2018-07-25	15.6	15.62	15.42	15.62	-0.14	-0.89	61030.0	949771.16	71
2018-07-24	15.5	15.76	15.34	15.76	0.08	0.51	167262.0	2588986.4	276
2018-07-23	15.74	15.8	15.54	15.68	-0.08	-0.51	104305.0	1636098.36	117
2018-07-22	15.86	16.2	15.68	15.76	0.04	0.25	383921.0	6111176.08	297
2018-07-19	15.64	15.76	15.64	15.72	0.1	0.64	23857.0	374217.76	25
2018-07-18	15.98	15.98	15.56	15.62	-0.14	-0.89	54539.0	855731.5	58
2018-07-17	15.56	15.76	15.54	15.76	0.06	0.38	50386.0	785483.64	67
2018-07-16	15.68	15.88	15.66	15.7	-0.1	-0.63	60952.0	957558.98	30
2018-07-15	15.76	15.8	15.66	15.8	0.06	0.38	84389.0	1328593.34	65
2018-07-12	15.76	15.8	15.34	15.74	-0.02	-0.13	291464.0	4512020.76	249
2018-07-11	15.76	15.84	15.56	15.76	-0.18	-1.13	163351.0	2564244.12	138
2018-07-10	15.8	15.94	15.72	15.94	-0.06	-0.38	120863.0	1912025.76	111
2018-07-09	15.92	16.14	15.76	16.0	-0.2	-1.23	54684.0	871060.3	60
2018-07-08	15.98	16.2	15.8	16.2	0.2	1.25	83666.0	1335732.94	66
2018-07-05	16.06	16.12	16.0	16.0	-0.06	-0.37	117293.0	1882794.96	37
2018-07-04	16.1	16.1	16.0	16.06	-0.08	-0.5	11153.0	178969.08	13
2018-07-03	16.14	16.14	16.08	16.14	0.0	0.0	7260.0	116935.12	15
2018-07-02	16.0	16.2	16.0	16.14	-0.06	-0.37	135520.0	2190801.88	74
2018-07-01	16.28	16.28	16.2	16.2	0.0	0.0	101804.0	1650143.4	56
2018-06-28	16.0	16.26	15.96	16.2	0.16	1.0	156651.0	2527916.68	82
2018-06-27	16.2	16.24	16.04	16.04	-0.16	-0.99	181258.0	2926946.8	114
2018-06-26	15.9	16.2	15.88	16.2	0.2	1.25	125172.0	2004365.66	76
2018-06-25	15.98	16.1	15.8	16.0	0.0	0.0	238510.0	3814617.78	104
2018-06-24	15.7	16.0	15.7	16.0	0.3	1.91	83756.0	1323475.5	88
2018-06-21	15.86	15.96	15.6	15.7	-0.1	-0.63	63314.0	996505.0	49
2018-06-20	15.4	15.8	15.4	15.8	0.2	1.28	87056.0	1361417.12	97
2018-06-12	14.9	15.6	14.86	15.6	0.52	3.45	296752.0	4548681.76	200
2018-06-11	15.04	15.08	14.76	15.08	0.08	0.53	287138.0	4306330.34	98
2018-06-10	14.9	15.1	14.9	15.0	0.1	0.67	139192.0	2088357.24	81
2018-06-07	14.92	15.02	14.9	14.9	-0.14	-0.93	323689.0	4845550.9	147
2018-06-06	15.1	15.2	15.02	15.04	-0.16	-1.05	146002.0	2202404.68	104
2018-06-05	15.02	15.2	14.92	15.2	0.2	1.33	172447.0	2599610.9	121
2018-06-04	15.22	15.24	14.88	15.0	-0.22	-1.45	346020.0	5206981.72	214
2018-06-03	15.32	15.32	15.08	15.22	-0.14	-0.91	260353.0	3946808.36	208
2018-05-31	15.28	15.66	15.24	15.36	0.18	1.19	340525.0	5234766.08	229
2018-05-30	15.04	15.18	14.9	15.18	0.18	1.2	541003.0	8118267.98	123
2018-05-29	14.9	15.1	14.9	15.0	-0.08	-0.53	80777.0	1207699.16	67
2018-05-28	14.84	15.08	14.82	15.08	0.12	0.8	758345.0	11297623.74	91
2018-05-27	15.1	15.2	14.94	14.96	-0.08	-0.53	438951.0	6608573.9	104
2018-05-24	15.0	15.12	14.94	15.04	-0.09	-0.59	132525.0	1991132.24	125
2018-05-23	15.1	15.18	14.96	15.13	-0.12	-0.79	167052.0	2513576.28	154
2018-05-22	15.2	15.32	14.96	15.25	0.07	0.46	162877.0	2463051.22	149
2018-05-21	14.84	15.3	14.8	15.18	0.61	4.19	757241.0	11399315.06	438
2018-05-20	14.06	14.7	14.06	14.57	0.63	4.52	304258.0	4386062.7	351
2018-05-17	13.54	14.1	13.4	13.94	0.34	2.5	341271.0	4702118.06	366
2018-05-16	14.02	14.02	13.4	13.6	-0.6	-4.23	950696.0	12912041.8	888
2018-05-15	14.74	14.78	14.06	14.2	-0.59	-3.99	332890.0	4796255.8	418
2018-05-14	14.8	14.82	14.7	14.79	-0.04	-0.27	69832.0	1031051.52	88
2018-05-13	14.84	14.88	14.7	14.83	0.04	0.27	365571.0	5404879.3	168
2018-05-10	14.88	15.0	14.6	14.79	0.17	1.16	212024.0	3120952.88	247
2018-05-09	15.26	15.3	14.38	14.62	-0.64	-4.19	672487.0	9943319.96	541
2018-05-08	15.5	15.56	15.18	15.26	-0.36	-2.3	257495.0	3947483.82	157
2018-05-07	15.66	15.9	15.48	15.62	0.08	0.51	625672.0	9802551.1	306
2018-05-06	15.66	16.16	15.34	15.54	-0.09	-0.58	514821.0	8059277.16	534
2018-05-03	16.56	16.56	15.34	15.63	-0.84	-5.1	594117.0	9417616.16	457
2018-05-02	16.82	16.88	16.38	16.47	-0.42	-2.49	226996.0	3786035.66	204
2018-05-01	17.0	17.0	16.84	16.89	-0.15	-0.88	320136.0	5422589.82	124
2018-04-30	17.04	17.1	17.0	17.04	-0.04	-0.23	128485.0	2191357.02	105
2018-04-29	17.0	17.1	17.0	17.08	0.03	0.18	98295.0	1677588.8	101
2018-04-26	16.96	17.0	16.94	17.05	0.09	0.53	39894.0	677996.2	43
2018-04-25	16.98	17.06	16.96	16.96	-0.02	-0.12	143238.0	2434566.62	85
2018-04-24	17.0	17.2	16.96	16.98	-0.06	-0.35	252765.0	4314924.24	155
2018-04-23	16.98	17.2	16.98	17.04	0.05	0.29	180203.0	3078122.76	96
2018-04-22	17.0	17.0	16.92	16.99	-0.01	-0.06	118717.0	2015599.66	90
2018-04-19	17.0	17.1	17.0	17.0	-0.02	-0.12	253032.0	4310552.36	138
2018-04-18	17.1	17.14	16.94	17.02	-0.08	-0.47	326480.0	5574477.38	183
2018-04-17	17.3	17.3	17.1	17.1	-0.21	-1.21	226854.0	3887492.56	113
2018-04-16	17.38	17.4	17.24	17.31	0.1	0.58	101377.0	1756702.16	67
2018-04-15	16.92	17.3	16.92	17.21	0.26	1.53	133246.0	2289451.66	96
2018-04-12	16.54	17.48	16.54	16.95	0.05	0.3	156741.0	2652057.26	141
2018-04-11	17.3	17.34	16.5	16.9	-0.44	-2.54	294808.0	5016692.22	202
2018-04-10	17.36	17.5	17.3	17.34	-0.02	-0.12	197419.0	3436520.16	164
2018-04-09	17.14	17.4	17.14	17.36	0.2	1.17	235070.0	4060088.36	179
2018-04-08	17.16	17.16	17.02	17.16	0.04	0.23	58819.0	1006031.66	72
2018-04-05	17.18	17.18	17.06	17.12	0.07	0.41	116902.0	2003827.54	118
2018-04-04	17.02	17.2	17.0	17.05	0.03	0.18	140611.0	2404160.26	102
2018-04-03	16.86	17.1	16.86	17.02	-0.09	-0.53	139920.0	2379221.04	145
2018-04-02	17.24	17.24	17.06	17.11	-0.01	-0.06	111590.0	1913478.74	137
2018-04-01	17.02	17.28	16.98	17.12	0.11	0.65	504799.0	8637299.42	364
2018-03-29	16.96	17.04	16.52	17.01	0.17	1.01	144967.0	2438011.56	119
2018-03-28	16.88	16.96	16.8	16.84	-0.07	-0.41	231298.0	3900248.14	155
2018-03-27	16.9	17.0	16.6	16.91	0.12	0.71	994494.0	16795253.44	609
2018-03-26	16.8	16.9	16.02	16.79	-0.09	-0.53	469355.0	7752574.56	313
2018-03-25	16.88	16.9	16.8	16.88	0.1	0.6	133634.0	2254337.04	92
2018-03-22	16.88	17.12	16.72	16.78	-0.1	-0.59	566355.0	9552571.54	303
2018-03-21	16.92	17.0	16.7	16.88	-0.02	-0.12	121714.0	2052581.94	125
2018-03-20	17.0	17.0	16.9	16.9	-0.1	-0.59	184585.0	3124698.04	106
2018-03-19	16.9	17.1	16.8	17.0	0.01	0.06	252922.0	4289565.4	111
2018-03-18	17.26	17.3	16.8	16.99	-0.2	-1.16	427992.0	7282389.48	238
2018-03-15	17.3	17.4	17.18	17.19	-0.19	-1.09	215876.0	3724533.28	153
2018-03-14	17.4	17.54	17.3	17.38	0.03	0.17	104675.0	1822614.94	80
2018-03-13	17.5	17.5	17.3	17.35	-0.13	-0.74	215570.0	3742062.74	150
2018-03-12	17.58	17.68	17.36	17.48	-0.1	-0.57	188603.0	3299080.8	163
2018-03-11	17.6	17.6	17.48	17.58	0.16	0.92	232094.0	4076486.36	101
2018-03-08	17.46	17.54	17.4	17.42	-0.03	-0.17	17076.0	298244.24	23
2018-03-07	17.3	17.6	17.3	17.45	0.11	0.63	56606.0	991379.58	55
2018-03-06	17.3	17.5	17.3	17.34	-0.1	-0.57	75449.0	1310494.88	86
2018-03-05	17.54	17.54	17.42	17.44	-0.15	-0.85	63633.0	1113525.02	55
2018-03-04	17.5	17.68	17.36	17.59	0.16	0.92	46955.0	819154.04	68
2018-03-01	17.4	17.56	17.32	17.43	-0.17	-0.97	100613.0	1751905.22	110
2018-02-28	17.8	17.84	17.52	17.6	-0.24	-1.35	97890.0	1723360.38	123
2018-02-27	18.0	18.0	17.8	17.84	0.02	0.11	73528.0	1313483.48	68
2018-02-26	17.84	18.0	17.8	17.82	-0.09	-0.5	88532.0	1585386.74	110
2018-02-25	17.86	18.2	17.8	17.91	0.15	0.84	174732.0	3135366.16	166
2018-02-22	18.3	18.7	17.6	17.76	-0.61	-3.32	671175.0	12209831.3	452
2018-02-21	18.0	18.48	17.88	18.37	0.37	2.06	516651.0	9385145.76	416
2018-02-20	17.9	18.12	17.9	18.0	0.1	0.56	330782.0	5968144.94	217
2018-02-19	18.0	18.16	17.86	17.9	0.02	0.11	433417.0	7803570.74	275
2018-02-18	17.68	18.22	17.68	17.88	0.25	1.42	1335751.0	24003292.94	673
2018-02-15	17.6	17.68	17.56	17.63	0.03	0.17	287602.0	5066008.76	276
2018-02-14	17.54	17.66	17.54	17.6	0.16	0.92	198597.0	3493073.0	135
2018-02-13	17.5	17.6	17.42	17.44	0.04	0.23	56301.0	986150.26	49
2018-02-12	17.2	17.5	17.2	17.4	0.04	0.23	46008.0	802385.16	44
2018-02-11	17.5	17.5	17.0	17.36	-0.15	-0.86	87036.0	1497358.58	81
2018-02-08	17.5	17.62	17.26	17.51	0.35	2.04	138552.0	2426308.34	111
2018-02-07	17.5	17.7	17.16	17.16	-0.25	-1.44	283980.0	4906354.96	98
2018-02-06	17.3	17.78	17.18	17.41	-0.18	-1.02	184493.0	3235906.56	154
2018-02-05	17.7	17.7	17.54	17.59	-0.15	-0.85	224163.0	3949264.24	117
2018-02-04	17.88	17.88	17.62	17.74	-0.05	-0.28	122981.0	2180466.18	82
2018-02-01	17.84	17.98	17.7	17.79	0.1	0.57	233982.0	4169262.6	130
2018-01-31	17.84	17.9	17.66	17.69	0.05	0.28	71498.0	1270684.7	77
2018-01-30	17.6	17.78	17.6	17.64	-0.03	-0.17	91992.0	1624360.66	86
2018-01-29	17.6	18.0	17.6	17.67	0.21	1.2	404099.0	7216079.04	294
2018-01-28	17.3	17.5	17.28	17.46	0.19	1.1	79222.0	1376816.32	92
2018-01-25	17.4	17.4	17.2	17.27	-0.05	-0.29	111752.0	1932513.84	112
2018-01-24	17.66	17.7	17.3	17.32	-0.34	-1.93	117891.0	2057832.1	159
2018-01-23	17.42	17.92	17.3	17.66	0.17	0.97	329963.0	5787964.18	279
2018-01-22	17.4	17.96	17.3	17.49	0.17	0.98	244013.0	4304769.32	324
2018-01-21	17.4	17.58	17.3	17.32	-0.19	-1.09	145244.0	2527961.9	217
2018-01-18	18.0	18.02	17.4	17.51	-0.52	-2.88	530116.0	9347115.5	473
2018-01-17	16.7	18.2	16.68	18.03	1.3	7.77	1386475.0	24518250.56	980
2018-01-16	16.96	16.96	16.7	16.73	-0.11	-0.65	260405.0	4363179.48	204
2018-01-15	16.92	16.92	16.8	16.84	-0.08	-0.47	65630.0	1107125.32	69
2018-01-14	16.94	17.0	16.88	16.92	0.11	0.65	91476.0	1547075.46	80
2018-01-11	16.9	17.0	16.76	16.81	-0.15	-0.88	144690.0	2438587.04	134
2018-01-10	16.92	17.04	16.9	16.96	-0.07	-0.41	105523.0	1790232.2	68
2018-01-09	16.96	17.08	16.86	17.03	0.09	0.53	70213.0	1190255.8	84
2018-01-08	17.1	17.14	16.7	16.94	-0.19	-1.11	142737.0	2429328.76	148
2018-01-07	17.18	17.18	17.0	17.13	-0.03	-0.17	171161.0	2921914.92	273
2018-01-04	17.2	17.38	17.04	17.16	-0.02	-0.12	113743.0	1954506.58	156
2018-01-03	16.98	17.34	16.8	17.18	0.31	1.84	254815.0	4381715.94	202
2018-01-02	16.62	17.36	16.6	16.87	0.27	1.63	290943.0	4966309.52	392
2018-01-01	16.8	17.0	16.58	16.6	-0.43	-2.52	123848.0	2076848.38	156
2017-12-31	17.2	17.2	16.92	17.03	-0.24	-1.39	218278.0	3727849.66	255
2017-12-28	17.3	17.4	17.24	17.27	0.04	0.23	107113.0	1854198.24	108
2017-12-27	17.2	17.5	17.02	17.23	0.14	0.82	234016.0	4045111.42	209
2017-12-26	17.14	17.2	16.8	17.09	0.08	0.47	228693.0	3885292.0	270
2017-12-25	17.36	17.38	16.9	17.01	-0.35	-2.02	239137.0	4100616.7	251
2017-12-24	17.38	17.64	17.24	17.36	-0.05	-0.29	237036.0	4125811.6	269
2017-12-21	17.78	17.8	17.4	17.41	-0.19	-1.08	277764.0	4866287.32	279
2017-12-20	17.96	17.96	17.6	17.6	-0.16	-0.9	189959.0	3368208.4	145
2017-12-19	17.8	17.9	17.64	17.76	-0.02	-0.11	240645.0	4274989.78	169
2017-12-18	18.0	18.0	17.66	17.78	-0.14	-0.78	326975.0	5821368.9	206
2017-12-17	17.52	18.1	17.52	17.92	0.36	2.05	339936.0	6094148.98	280
2017-12-14	17.64	17.68	17.52	17.56	-0.13	-0.73	141825.0	2496629.54	134
2017-12-13	17.66	17.78	17.52	17.69	-0.03	-0.17	99901.0	1757383.44	118
2017-12-12	17.68	17.84	17.66	17.72	0.04	0.23	104774.0	1859640.96	127
2017-12-11	17.76	17.84	17.68	17.68	-0.03	-0.17	243852.0	4323144.14	167
2017-12-10	17.56	17.9	17.56	17.71	-0.15	-0.84	445318.0	7906751.2	268
2017-12-07	17.9	18.0	17.86	17.86	-0.17	-0.94	96752.0	1732121.5	68
2017-12-06	18.0	18.16	17.8	18.03	0.03	0.17	298065.0	5367867.58	158
2017-12-05	18.2	18.3	17.98	18.0	-0.23	-1.26	87796.0	1593329.68	102
2017-12-04	18.5	18.5	18.2	18.23	-0.25	-1.35	187883.0	3440399.08	161
2017-12-03	17.8	18.8	17.8	18.48	0.81	4.58	345507.0	6292100.04	267
2017-11-30	17.5	17.9	17.5	17.67	-0.03	-0.17	107428.0	1903832.34	155
2017-11-29	17.54	17.78	17.54	17.7	0.17	0.97	162608.0	2874441.32	216
2017-11-28	17.7	17.7	17.42	17.53	-0.27	-1.52	312313.0	5479976.36	273
2017-11-27	18.0	18.1	17.8	17.8	-0.19	-1.06	172482.0	3081915.58	116
2017-11-26	18.0	18.02	17.98	17.99	0.04	0.22	108075.0	1944869.14	79
2017-11-23	17.98	18.1	17.88	17.95	0.02	0.11	135027.0	2428750.54	93
2017-11-22	17.98	18.02	17.82	17.93	0.27	1.53	47256.0	850041.54	76
2017-11-21	17.5	18.0	17.24	17.66	0.12	0.68	83107.0	1482921.96	108
2017-11-20	18.2	18.32	17.36	17.54	-0.68	-3.73	170950.0	3097060.08	104
2017-11-19	18.42	18.54	18.2	18.22	-0.38	-2.04	52682.0	970036.6	82
2017-11-16	18.5	18.98	17.5	18.6	0.11	0.59	314681.0	5763248.56	252
2017-11-15	18.5	19.0	18.4	18.49	0.24	1.32	340887.0	6359367.86	235
2017-11-14	18.0	18.48	17.9	18.25	0.36	2.01	184579.0	3352717.34	160
2017-11-13	18.0	18.0	17.88	17.89	-0.03	-0.17	69711.0	1250232.76	55
2017-11-12	18.0	18.1	17.74	17.92	0.08	0.45	78352.0	1406574.56	102
2017-11-09	17.9	18.06	17.64	17.84	0.69	4.02	162575.0	2899683.26	160
2017-11-08	17.3	17.3	16.7	17.15	0.17	1.0	178832.0	3027924.28	157
2017-11-07	18.9	18.98	16.98	16.98	-1.88	-9.97	678155.0	11826475.46	423
2017-11-06	18.9	19.04	18.44	18.86	0.0	0.0	200862.0	3797741.44	146
2017-11-05	17.5	19.3	17.5	18.86	-0.44	-2.28	206428.0	3864973.94	174
2017-11-02	19.5	19.5	19.16	19.3	-0.08	-0.41	176555.0	3414975.36	97
2017-11-01	19.8	19.8	19.26	19.38	-0.26	-1.32	263992.0	5147470.58	135
2017-10-31	19.7	19.8	19.44	19.64	-0.16	-0.81	495115.0	9706360.54	137
2017-10-30	20.0	20.18	19.8	19.8	-0.17	-0.85	190006.0	3793103.98	141
2017-10-29	19.7	20.0	19.7	19.97	0.12	0.6	184255.0	3672804.82	134
2017-10-26	19.5	20.0	19.38	19.85	0.18	0.92	280647.0	5518953.82	166
2017-10-25	19.74	19.8	19.68	19.67	-0.08	-0.41	112810.0	2226298.14	102
2017-10-24	19.74	19.9	19.7	19.75	-0.17	-0.85	160705.0	3178763.26	122
2017-10-23	19.96	19.96	19.5	19.92	-0.05	-0.25	152919.0	3016841.5	153
2017-10-22	20.0	20.02	19.68	19.97	0.03	0.15	306543.0	6103967.0	220
2017-10-19	19.4	20.44	19.4	19.94	0.52	2.68	1088545.0	21819695.9	710
2017-10-18	19.04	19.96	19.04	19.42	0.42	2.21	702304.0	13720298.36	386
2017-10-17	19.0	19.02	18.88	19.0	0.06	0.32	110859.0	2105206.7	104
2017-10-16	19.0	19.02	18.88	18.94	0.03	0.16	113424.0	2149372.26	92
2017-10-15	19.0	19.26	18.88	18.91	-0.08	-0.42	259551.0	4939263.46	164
2017-10-12	18.44	19.0	17.72	18.99	0.49	2.65	229319.0	4241408.68	235
2017-10-11	18.86	19.0	18.2	18.5	-0.43	-2.27	402144.0	7509657.74	178
2017-10-10	19.58	19.78	18.86	18.93	-0.32	-1.66	521718.0	10064709.24	433
2017-10-09	19.0	19.42	19.0	19.25	0.46	2.45	626723.0	12025630.32	418
2017-10-08	18.68	19.0	18.66	18.79	0.19	1.02	473529.0	8913181.54	248
2017-10-05	18.6	18.74	18.46	18.6	0.0	0.0	290898.0	5408854.98	112
2017-10-04	18.52	18.8	18.52	18.6	0.12	0.65	226305.0	4213823.7	126
2017-10-03	18.08	18.56	18.08	18.48	0.18	0.98	231829.0	4272701.76	170
2017-10-02	18.28	18.32	18.22	18.3	-0.05	-0.27	99772.0	1825556.02	80
2017-10-01	18.6	18.6	18.2	18.35	-0.15	-0.81	392066.0	7212749.82	166
2017-09-28	18.34	18.84	18.22	18.5	0.21	1.15	517687.0	9585729.12	435
2017-09-27	17.98	18.34	17.88	18.29	0.48	2.7	419033.0	7626768.18	251
2017-09-26	17.74	18.0	17.66	17.81	0.07	0.39	173973.0	3111432.28	87
2017-09-25	17.92	17.92	17.4	17.74	-0.25	-1.39	146397.0	2583842.7	115
2017-09-21	18.02	18.1	17.98	17.99	-0.01	-0.06	115980.0	2090909.4	72
2017-09-20	18.06	18.06	17.9	18.0	-0.04	-0.22	87230.0	1568451.56	63
2017-09-19	18.0	18.2	18.0	18.04	0.02	0.11	153822.0	2781749.62	80
2017-09-18	17.98	18.08	17.98	18.02	0.02	0.11	82059.0	1479142.14	66
2017-09-17	18.14	18.3	17.8	18.0	-0.14	-0.77	561727.0	10104121.66	349
2017-09-14	18.1	18.28	17.9	18.14	-0.06	-0.33	472728.0	8580569.04	171
2017-09-13	18.32	18.46	18.02	18.2	-0.18	-0.98	589506.0	10783965.7	200
2017-09-12	18.44	18.6	18.2	18.38	0.2	1.1	899838.0	16635965.36	418
2017-09-11	17.28	18.44	17.28	18.18	0.99	5.76	969994.0	17304373.72	526
2017-09-10	17.08	17.38	17.08	17.19	0.01	0.06	135677.0	2339065.1	130
2017-09-07	17.26	17.48	17.08	17.18	-0.12	-0.69	431435.0	7443229.32	176
2017-09-06	17.54	17.54	17.2	17.3	0.0	0.0	213243.0	3699217.8	178
2017-08-29	17.0	17.54	16.9	17.3	0.38	2.25	695887.0	12015128.28	502
2017-08-28	16.68	17.0	16.68	16.92	0.12	0.71	131270.0	2224935.62	87
2017-08-27	16.6	17.06	16.5	16.8	0.16	0.96	348762.0	5895770.02	203
2017-08-24	16.3	16.96	16.3	16.64	-0.24	-1.42	483559.0	8137323.82	169
2017-08-23	16.8	16.94	16.6	16.88	0.11	0.66	503915.0	8511732.72	193
2017-08-22	16.54	16.8	16.54	16.77	0.23	1.39	337872.0	5639819.36	196
2017-08-21	16.28	16.6	16.28	16.54	0.14	0.85	435573.0	7183569.72	169
2017-08-20	16.4	16.52	16.26	16.4	0.18	1.11	561834.0	9189870.88	219
2017-08-17	16.02	16.6	16.0	16.22	0.23	1.44	1126553.0	18404207.1	732
2017-08-16	15.84	16.2	15.8	15.99	0.18	1.14	680169.0	10885148.16	449
2017-08-15	15.86	15.94	15.5	15.81	-0.05	-0.32	602505.0	9484168.14	391
2017-08-14	15.78	15.92	15.58	15.86	0.17	1.08	269954.0	4247639.2	185
2017-08-13	15.7	15.88	15.6	15.69	-0.04	-0.25	118426.0	1858797.48	130
2017-08-10	16.0	16.02	15.7	15.73	-0.16	-1.01	543139.0	8600032.84	268
2017-08-09	15.94	15.96	15.48	15.89	0.18	1.15	661510.0	10332880.64	272
2017-08-08	16.1	16.1	15.62	15.71	-0.33	-2.06	490300.0	7784306.4	300
2017-08-07	15.86	16.22	15.8	16.04	0.12	0.75	357067.0	5736409.96	263
2017-08-06	15.8	15.98	15.64	15.92	0.13	0.82	135472.0	2154033.14	135
2017-08-03	15.3	15.88	15.3	15.79	0.48	3.14	196794.0	3090493.6	162
2017-08-02	15.58	15.7	15.3	15.31	-0.38	-2.42	151262.0	2335960.12	150
2017-08-01	15.38	16.1	15.24	15.69	0.37	2.42	440855.0	6950429.56	285
2017-07-31	15.2	15.4	15.16	15.32	-0.12	-0.78	107083.0	1638104.68	79
2017-07-30	15.4	15.5	15.12	15.44	0.2	1.31	115715.0	1774701.66	126
2017-07-27	15.56	15.64	15.12	15.24	-0.42	-2.68	319800.0	4909336.26	220
2017-07-26	16.0	16.08	15.6	15.66	-0.33	-2.06	290059.0	4604890.82	239
2017-07-25	15.5	16.1	15.14	15.99	0.61	3.97	406158.0	6423498.4	273
2017-07-24	15.12	15.66	14.9	15.38	0.17	1.12	431895.0	6633384.9	279
2017-07-23	15.4	15.46	15.04	15.21	-0.22	-1.43	407571.0	6208226.06	166
2017-07-20	15.48	15.5	15.2	15.43	0.25	1.65	504985.0	7793486.24	270
2017-07-19	15.2	15.28	15.0	15.18	0.0	0.0	272970.0	4131730.6	261
2017-07-18	14.54	15.3	14.54	15.18	0.62	4.26	667787.0	9985327.4	392
2017-07-17	14.6	14.6	14.5	14.56	0.06	0.41	206195.0	3001994.38	84
2017-07-16	14.36	14.78	14.36	14.5	0.15	1.05	207882.0	3039817.0	194
2017-07-13	14.32	14.54	14.3	14.35	-0.03	-0.21	135328.0	1957825.38	112
2017-07-12	14.4	14.48	14.32	14.38	-0.05	-0.35	245242.0	3533760.56	97
2017-07-11	14.52	14.54	14.4	14.43	0.03	0.21	76344.0	1107531.02	76
2017-07-10	14.22	14.46	14.22	14.4	0.08	0.56	39304.0	565414.7	73
2017-07-09	14.18	14.58	14.18	14.32	-0.02	-0.14	57293.0	827521.48	64
2017-07-06	14.48	14.5	14.3	14.34	-0.01	-0.07	213896.0	3092769.08	82
2017-07-05	14.5	14.7	14.34	14.35	-0.23	-1.58	118258.0	1710233.22	122
2017-07-04	14.68	14.68	14.5	14.58	-0.02	-0.14	71489.0	1043971.04	64
2017-07-03	14.7	14.88	14.5	14.6	0.01	0.07	134077.0	1967255.18	115
2017-07-02	14.0	15.0	14.0	14.59	0.51	3.62	451854.0	6586636.86	345
2017-06-22	13.22	14.2	13.22	14.08	0.9	6.83	466747.0	6418661.4	260
2017-06-21	13.2	13.4	13.02	13.18	0.1	0.76	156808.0	2066913.12	98
2017-06-20	13.48	13.48	13.08	13.08	-0.22	-1.65	44718.0	587288.16	45
2017-06-19	13.0	13.48	13.0	13.3	0.3	2.31	65226.0	857029.74	41
2017-06-18	12.72	13.0	12.72	13.0	0.0	0.0	52285.0	676810.66	41
2017-06-15	12.72	13.0	12.64	13.0	0.0	0.0	68841.0	892846.16	48
2017-06-14	12.62	13.02	12.6	13.0	0.28	2.2	221985.0	2852609.74	105
2017-06-13	12.7	12.72	12.7	12.72	0.02	0.16	9960.0	126630.76	13
2017-06-12	12.98	12.98	12.98	12.7	-0.2	-1.55	10266.0	131727.5	30
2017-06-11	13.0	13.04	12.9	12.9	-0.14	-1.07	60977.0	791496.06	72
2017-06-08	13.14	13.14	13.0	13.04	-0.15	-1.14	45657.0	596951.88	53
2017-06-07	13.22	13.24	13.14	13.19	-0.1	-0.75	49795.0	656921.26	60
2017-06-06	13.42	13.44	13.28	13.29	-0.1	-0.75	54200.0	724962.38	47
2017-06-05	13.4	13.44	13.26	13.39	-0.05	-0.37	97868.0	1308282.8	105
2017-06-04	13.5	13.56	13.32	13.44	-0.05	-0.37	238600.0	3199693.22	124
2017-06-01	13.5	13.95	13.4	13.49	-0.01	-0.07	504974.0	6908024.45	219
2017-05-31	13.55	13.6	13.45	13.5	-0.05	-0.37	81754.0	1106278.7	65
2017-05-30	13.55	13.85	13.5	13.55	0.11	0.82	454970.0	6211740.65	155
2017-05-29	12.9	13.45	12.9	13.44	0.44	3.38	159026.0	2109480.35	86
2017-05-28	13.3	13.3	13.0	13.0	-0.36	-2.69	112288.0	1471708.95	91
2017-05-25	13.4	13.6	13.3	13.36	0.0	0.0	494069.0	6625240.7	144
2017-05-24	13.7	13.7	13.35	13.36	-0.27	-1.98	392239.0	5292589.25	210
2017-05-23	13.4	13.65	13.3	13.63	0.13	0.96	666435.0	8996407.8	295
2017-05-22	13.7	13.7	13.5	13.5	-0.19	-1.39	366047.0	4972804.95	242
2017-05-21	13.8	14.0	13.5	13.69	0.18	1.33	1799106.0	24851447.65	765
2017-05-18	13.55	13.7	13.5	13.51	-0.09	-0.66	281547.0	3824494.1	261
2017-05-17	13.55	13.7	13.55	13.6	-0.01	-0.07	233559.0	3180020.05	130
2017-05-16	13.85	13.95	13.6	13.61	-0.22	-1.59	622353.0	8583294.5	414
2017-05-15	13.65	13.95	13.6	13.83	0.2	1.47	400722.0	5528232.1	258
2017-05-14	13.65	13.9	13.6	13.63	-0.07	-0.51	387428.0	5347900.4	163
2017-05-11	13.7	13.85	13.7	13.7	-0.05	-0.36	113792.0	1563887.5	65
2017-05-10	13.55	13.85	13.5	13.75	0.26	1.93	270677.0	3697733.95	120
2017-05-09	13.7	13.7	13.5	13.49	-0.21	-1.53	165481.0	2258095.15	88
2017-05-08	13.5	13.9	13.4	13.7	0.14	1.03	197327.0	2699021.1	151
2017-05-07	13.7	13.7	13.3	13.56	-0.19	-1.38	587192.0	7909860.1	202
2017-05-04	13.65	13.85	13.65	13.75	-0.05	-0.36	182271.0	2508095.35	120
2017-05-03	13.85	13.9	13.6	13.8	-0.24	-1.71	757906.0	10419160.35	299
2017-05-02	14.35	14.35	13.85	14.04	-0.31	-2.16	1254912.0	17588048.2	497
2017-05-01	14.4	14.55	14.35	14.35	0.02	0.14	516140.0	7456728.25	273
2017-04-30	14.2	14.35	14.2	14.33	0.13	0.92	353239.0	5056286.7	210
2017-04-27	14.15	14.25	14.05	14.2	-0.05	-0.35	396515.0	5613807.05	281
2017-04-26	14.25	14.4	14.2	14.25	-0.05	-0.35	213132.0	3050027.6	140
2017-04-25	14.3	14.5	14.2	14.3	0.0	0.0	407457.0	5851379.25	279
2017-04-24	14.05	14.85	14.0	14.3	0.16	1.13	1132140.0	16296944.55	591
2017-04-23	14.0	14.15	14.0	14.14	0.22	1.58	389123.0	5470879.45	272
2017-04-20	13.9	14.25	13.85	13.92	0.01	0.07	446987.0	6293453.95	346
2017-04-19	13.85	13.9	13.8	13.91	0.01	0.07	186471.0	2581819.85	115
2017-04-18	14.0	14.0	13.85	13.9	-0.11	-0.79	254261.0	3549563.7	158
2017-04-17	13.9	14.05	13.9	14.01	0.06	0.43	395136.0	5520632.55	203
2017-04-16	14.1	14.1	13.85	13.95	-0.16	-1.13	257909.0	3594839.65	267
2017-04-13	14.2	14.2	14.1	14.11	-0.06	-0.42	223811.0	3168773.6	130
2017-04-12	14.15	14.25	14.15	14.17	0.02	0.14	216498.0	3071495.95	131
2017-04-11	14.15	14.2	14.15	14.15	-0.01	-0.07	225961.0	3204978.25	141
2017-04-10	14.0	14.2	14.0	14.16	0.09	0.64	174143.0	2458025.85	264
2017-04-09	14.3	14.3	14.05	14.07	-0.11	-0.78	211661.0	3003828.7	276
2017-04-06	14.15	14.3	14.1	14.18	0.0	0.0	406245.0	5773466.3	370
2017-04-05	14.05	14.4	14.0	14.18	-0.07	-0.49	712898.0	10122817.8	434
2017-04-04	14.2	14.45	14.1	14.25	-0.07	-0.49	999811.0	14292119.35	546
2017-04-03	14.5	14.5	14.2	14.32	-0.09	-0.62	610568.0	8743901.7	365
2017-04-02	14.1	14.75	14.1	14.41	0.68	4.95	1977414.0	28613867.7	1126
2017-03-30	13.5	14.0	13.35	13.73	0.23	1.7	577283.0	7899002.05	243
2017-03-29	13.5	13.55	13.4	13.5	0.06	0.45	223511.0	3011324.15	134
2017-03-28	13.3	13.45	13.25	13.44	0.15	1.13	153574.0	2054369.55	123
2017-03-27	13.5	13.5	13.25	13.29	-0.19	-1.41	221505.0	2960967.7	158
2017-03-26	13.6	13.6	13.4	13.48	0.05	0.37	236663.0	3190000.1	176
2017-03-23	13.2	13.6	13.1	13.43	0.18	1.36	1062375.0	14294662.7	551
2017-03-22	13.3	13.3	13.05	13.25	-0.05	-0.38	720809.0	9507514.3	233
2017-03-21	13.45	13.65	13.3	13.3	-0.2	-1.48	595823.0	7997862.75	246
2017-03-20	13.75	13.75	13.5	13.5	-0.19	-1.39	410282.0	5585335.25	228
2017-03-19	13.7	13.95	13.65	13.69	0.0	0.0	1032122.0	14225966.6	416
2017-03-16	13.5	13.75	13.4	13.69	0.27	2.01	940275.0	12797240.4	459
2017-03-15	13.3	13.45	13.3	13.42	0.14	1.05	697117.0	9324235.15	265
2017-03-14	13.0	13.3	12.85	13.28	0.28	2.15	660387.0	8642194.55	419
2017-03-13	13.4	13.4	12.9	13.0	-0.4	-2.99	702655.0	9275038.45	312
2017-03-12	13.0	13.55	12.95	13.4	0.3	2.29	1199573.0	15995685.95	556
2017-03-09	13.2	13.2	12.9	13.1	-0.12	-0.91	1097194.0	14325330.85	434
2017-03-08	13.65	13.65	13.15	13.22	-0.39	-2.87	1308505.0	17493567.1	484
2017-03-07	13.7	13.7	13.55	13.61	-0.05	-0.37	972046.0	13262046.45	380
2017-03-06	13.4	13.7	13.1	13.66	0.31	2.32	1225263.0	16419913.25	650
2017-03-05	13.6	13.85	13.3	13.35	-0.17	-1.26	1504298.0	20423723.1	651
2017-03-02	13.35	14.15	13.25	13.52	0.29	2.19	4282506.0	58629701.2	1755
2017-03-01	13.25	13.55	13.2	13.23	-0.02	-0.15	2129894.0	28444367.6	812
2017-02-28	12.55	13.35	12.45	13.25	0.43	3.35	2213492.0	28675048.45	758
2017-02-27	13.2	13.2	12.7	12.82	-0.39	-2.95	2609990.0	33794038.5	943
2017-02-26	12.75	13.55	12.75	13.21	0.25	1.93	3261618.0	43181754.4	1284
2017-02-23	12.6	13.2	12.6	12.96	0.35	2.78	3436883.0	44509948.05	1607
2017-02-22	13.0	13.1	12.55	12.61	-0.32	-2.47	3401381.0	43471808.2	1453
2017-02-21	12.05	13.05	11.9	12.93	0.93	7.75	7357194.0	91463455.2	2553
2017-02-20	11.75	12.1	11.7	12.0	0.27	2.3	3537946.0	42113733.7	1136
2017-02-19	11.7	11.8	11.65	11.73	0.03	0.26	771867.0	9047985.1	325
2017-02-16	11.8	11.8	11.7	11.7	-0.05	-0.43	873720.0	10259336.4	330
2017-02-15	11.75	11.8	11.7	11.75	0.02	0.17	1431545.0	16826021.8	449
2017-02-14	11.75	11.9	11.65	11.73	0.02	0.17	2388675.0	28056785.9	793
2017-02-13	11.7	11.75	11.6	11.71	0.1	0.86	1293064.0	15094596.3	497
2017-02-12	11.5	11.7	11.5	11.61	0.12	1.04	1184001.0	13756444.85	477
2017-02-09	11.5	11.6	11.4	11.49	-0.05	-0.43	891050.0	10248890.3	360
2017-02-08	11.65	11.65	11.35	11.54	-0.06	-0.52	1725434.0	19794848.3	708
2017-02-07	11.75	11.8	11.6	11.6	-0.07	-0.6	1035533.0	12107106.3	482
2017-02-06	11.3	11.85	11.3	11.67	0.37	3.27	2946699.0	34440991.2	1296
2017-02-05	11.4	11.55	11.25	11.3	-0.12	-1.05	848431.0	9685922.8	393
2017-02-02	11.4	11.55	11.4	11.42	0.09	0.79	1363884.0	15626874.8	472
2017-02-01	11.3	11.35	11.25	11.33	0.03	0.27	599405.0	6775493.05	289
2017-01-31	11.2	11.3	11.15	11.3	0.05	0.44	568309.0	6372031.5	296
2017-01-30	11.45	11.5	11.2	11.25	-0.22	-1.92	990040.0	11266919.45	369
2017-01-29	11.45	11.55	11.4	11.47	0.03	0.26	872390.0	10020932.45	332
2017-01-26	11.45	11.55	11.35	11.44	0.03	0.26	731072.0	8374838.6	360
2017-01-25	11.55	11.65	11.4	11.41	-0.17	-1.47	1117349.0	12860627.1	466
2017-01-24	11.45	11.8	11.4	11.58	0.19	1.67	1520011.0	17653773.1	633
2017-01-23	11.3	11.45	11.3	11.39	0.12	1.06	893024.0	10168497.55	324
2017-01-22	11.0	11.35	10.95	11.27	0.26	2.36	1538012.0	17182023.4	497
2017-01-19	10.85	11.1	10.75	11.01	-0.2	-1.78	2552248.0	27946421.4	744
2017-01-18	11.25	11.45	11.15	11.21	-0.02	-0.18	1817745.0	20516542.45	626
2017-01-17	10.95	11.25	10.8	11.23	0.24	2.18	1894324.0	20870821.4	694
2017-01-16	11.45	11.45	10.95	10.99	-0.42	-3.68	2081704.0	23315176.5	682
2017-01-15	11.45	11.45	11.3	11.41	0.01	0.09	1218391.0	13866523.95	428
2017-01-12	11.75	11.8	11.25	11.4	-0.25	-2.15	3561889.0	41043472.0	1197
2017-01-11	12.05	12.15	11.6	11.65	-0.37	-3.08	4924062.0	58737062.15	1318
2017-01-10	11.7	12.1	11.65	12.02	0.27	2.3	7159892.0	85327673.1	1820
2017-01-09	11.7	11.85	11.5	11.75	0.0	0.0	3388249.0	39498016.05	1025
2017-01-08	11.55	11.8	11.5	11.75	0.27	2.35	1529636.0	17775272.35	530
2017-01-05	11.4	11.5	11.3	11.48	0.08	0.7	1049713.0	11995595.35	457
2017-01-04	11.6	11.65	11.35	11.4	-0.17	-1.47	1200477.0	13802342.95	490
2017-01-03	11.6	11.65	11.45	11.57	-0.06	-0.52	1510197.0	17424991.35	580
2017-01-02	11.75	11.75	11.6	11.63	-0.03	-0.26	2745161.0	32061149.25	871
2017-01-01	11.6	11.85	11.55	11.66	0.57	5.14	5527578.0	64605871.6	1974
2016-12-29	10.95	11.4	10.95	11.09	0.16	1.46	6050206.0	67507177.4	2082
2016-12-28	10.85	11.1	10.8	10.93	0.13	1.2	3685347.0	40547887.45	1077
2016-12-27	10.65	10.85	10.55	10.8	0.22	2.08	1659592.0	17799125.35	540
2016-12-26	10.55	10.75	10.4	10.58	0.07	0.67	2203348.0	23373893.5	815
2016-12-25	10.3	10.6	10.25	10.51	0.28	2.74	2141605.0	22421859.6	774
2016-12-22	10.2	10.3	10.1	10.23	0.08	0.79	514036.0	5237634.1	236
2016-12-21	10.2	10.2	10.0	10.15	0.04	0.4	838022.0	8484976.0	304
2016-12-20	10.15	10.2	10.0	10.11	-0.1	-0.98	877245.0	8831308.95	436
2016-12-19	10.55	10.6	10.2	10.21	-0.31	-2.95	1493291.0	15531715.05	494
2016-12-18	10.4	10.6	10.35	10.52	0.25	2.43	1653660.0	17370122.3	510
2016-12-15	10.05	10.3	9.95	10.27	0.12	1.18	1948542.0	19689102.9	740
2016-12-14	10.6	10.65	10.1	10.15	-0.4	-3.79	1636802.0	16954311.95	701
2016-12-13	10.7	10.85	10.5	10.55	-0.21	-1.95	2332410.0	24779379.35	788
2016-12-12	11.05	11.2	10.7	10.76	-0.14	-1.28	2976908.0	32588309.4	1141
2016-12-11	10.8	11.0	10.8	10.9	0.23	2.16	1670401.0	18219974.95	529
2016-12-08	10.7	10.9	10.65	10.67	0.03	0.28	2467644.0	26556000.3	801
2016-12-07	10.5	10.85	10.45	10.64	0.17	1.62	4762374.0	50754476.8	1398
2016-12-06	10.3	10.5	10.25	10.47	0.22	2.15	2108873.0	21947540.1	683
2016-12-05	10.15	10.3	10.05	10.25	0.04	0.39	1251444.0	12765584.75	504
2016-12-04	10.25	10.45	10.15	10.21	0.06	0.59	2812178.0	28971844.2	891
2016-12-01	10.2	10.25	10.1	10.15	0.06	0.59	1225342.0	12472523.7	427
2016-11-30	10.1	10.2	10.05	10.09	0.05	0.5	1253769.0	12716413.3	481
2016-11-29	10.3	10.4	9.95	10.04	-0.22	-2.14	3104372.0	31387038.3	1152
2016-11-28	10.2	10.5	10.05	10.26	0.09	0.88	3887039.0	40176863.45	1147
2016-11-27	9.85	10.3	9.8	10.17	0.3	3.04	2800523.0	28332943.9	883
2016-11-24	10.0	10.2	9.8	9.87	-0.08	-0.8	1740361.0	17436352.9	681
2016-11-23	9.75	10.05	9.75	9.95	0.18	1.84	1653653.0	16455823.8	718
2016-11-22	9.65	9.8	9.45	9.77	0.07	0.72	1699034.0	16432222.35	951
2016-11-21	9.7	9.95	9.6	9.7	-0.01	-0.1	2533216.0	24853255.25	1154
2016-11-20	9.35	9.8	9.3	9.71	0.28	2.97	3844320.0	36890019.2	1000
2016-11-17	9.45	9.5	9.35	9.43	-0.04	-0.42	1026909.0	9690790.3	374
2016-11-16	9.2	9.5	9.2	9.47	0.34	3.72	1383650.0	12977730.35	475
2016-11-15	9.25	9.4	9.05	9.13	-0.15	-1.62	857941.0	7881730.95	448
2016-11-14	9.5	9.6	9.2	9.28	-0.2	-2.11	1513252.0	14244142.0	608
2016-11-13	9.3	9.55	9.3	9.48	0.24	2.6	1531697.0	14462093.55	575
2016-11-10	9.25	9.3	9.15	9.24	0.13	1.43	1895345.0	17482058.25	650
2016-11-09	8.65	9.2	8.6	9.11	0.22	2.47	1333456.0	11852890.1	618
2016-11-08	8.9	9.0	8.85	8.89	0.04	0.45	1288811.0	11492195.7	563
2016-11-07	8.85	8.95	8.8	8.85	-0.02	-0.23	1108096.0	9791689.1	540
2016-11-06	8.55	9.0	8.55	8.87	0.23	2.66	1651924.0	14611063.8	668
2016-11-03	8.5	8.7	8.5	8.64	0.09	1.05	707959.0	6111234.15	250
2016-11-02	8.75	8.95	8.5	8.55	-0.2	-2.29	1298731.0	11324955.25	577
2016-11-01	8.7	8.9	8.55	8.75	0.07	0.81	2309276.0	20256762.45	765
2016-10-31	8.55	8.75	8.5	8.68	0.18	2.12	680199.0	5875413.9	378
2016-10-30	8.45	8.55	8.45	8.5	0.1	1.19	510970.0	4346500.75	214
2016-10-27	8.35	8.55	8.3	8.4	0.04	0.48	701820.0	5909501.25	322
2016-10-26	8.3	8.55	8.3	8.36	-0.07	-0.83	537416.0	4522886.6	303
2016-10-25	8.45	8.6	8.4	8.43	-0.03	-0.35	711128.0	6039077.6	338
2016-10-24	8.4	8.85	8.3	8.46	0.16	1.93	1664479.0	14303646.35	705
2016-10-23	8.1	8.35	8.1	8.3	0.23	2.85	719243.0	5932391.7	268
2016-10-20	8.0	8.15	7.95	8.07	0.08	1.0	692126.0	5577458.35	253
2016-10-19	8.05	8.05	7.65	7.99	0.07	0.88	993342.0	7843418.35	388
2016-10-18	7.9	8.1	7.8	7.92	-0.11	-1.37	591024.0	4706100.45	208
2016-10-17	8.2	8.2	7.9	8.03	-0.13	-1.59	573503.0	4604098.75	234
2016-10-16	8.15	8.25	8.15	8.16	-0.03	-0.37	583810.0	4780571.9	184
2016-10-13	8.2	8.4	8.15	8.19	0.02	0.24	1005915.0	8321780.3	282
2016-10-12	8.15	8.35	8.1	8.17	0.02	0.25	755437.0	6209051.4	318
2016-10-11	8.1	8.3	8.1	8.15	0.08	0.99	670720.0	5501905.7	298
2016-10-10	7.9	8.1	7.85	8.07	0.12	1.51	374800.0	2998060.25	194
2016-10-09	8.1	8.25	7.95	7.95	-0.26	-3.17	779749.0	6305400.8	378
2016-10-06	8.2	8.3	8.1	8.21	0.03	0.37	523085.0	4292116.85	278
2016-10-05	8.0	8.25	7.95	8.18	0.18	2.25	689971.0	5587042.05	288
2016-10-04	7.85	8.05	7.65	8.0	0.15	1.91	531481.0	4173066.5	271
2016-10-03	7.5	7.95	7.4	7.85	0.21	2.75	735421.0	5669631.3	411
2016-10-02	8.4	8.55	7.6	7.64	-0.78	-9.26	727529.0	5918586.5	421
2016-09-29	8.1	8.55	8.0	8.42	0.15	1.81	704172.0	5873794.4	383
2016-09-28	9.0	9.1	8.1	8.27	-0.73	-8.11	976565.0	8268041.9	569
2016-09-27	9.6	9.6	8.9	9.0	-0.79	-8.07	672003.0	6248699.55	365
2016-09-26	9.9	9.95	9.75	9.79	-0.02	-0.2	351312.0	3463502.65	173
2016-09-25	9.9	9.9	9.7	9.81	-0.05	-0.51	188008.0	1836332.4	139
2016-09-21	9.95	9.95	9.8	9.86	-0.03	-0.3	193807.0	1915595.55	130
2016-09-20	9.8	9.9	9.55	9.89	0.09	0.92	269646.0	2633784.1	197
2016-09-19	10.05	10.05	9.6	9.8	-0.25	-2.49	441540.0	4338063.95	261
2016-09-18	10.2	10.2	10.0	10.05	-0.16	-1.57	253763.0	2553380.25	178
2016-09-08	10.15	10.25	10.15	10.21	0.05	0.49	252713.0	2577071.5	177
2016-09-07	10.3	10.3	10.15	10.16	-0.18	-1.74	511537.0	5227620.8	223
2016-09-06	10.35	10.4	10.2	10.34	0.02	0.19	503402.0	5190505.5	277
2016-09-05	10.3	10.4	10.25	10.32	0.03	0.29	749181.0	7746667.6	353
2016-09-04	10.35	10.5	10.2	10.29	0.01	0.1	1203210.0	12439100.4	555
2016-09-01	10.35	10.45	10.0	10.28	-0.07	-0.68	1190886.0	12193966.0	647
2016-08-31	10.2	10.5	10.2	10.35	0.23	2.27	2516626.0	26128783.35	1174
2016-08-30	10.05	10.25	10.05	10.12	0.03	0.3	595891.0	6044657.35	238
2016-08-29	10.1	10.2	10.0	10.09	0.01	0.1	830786.0	8389592.8	464
2016-08-28	9.85	10.1	9.85	10.08	0.22	2.23	885022.0	8838041.6	375
2016-08-25	9.9	9.95	9.8	9.86	-0.1	-1.0	588231.0	5804664.75	333
2016-08-24	10.15	10.15	9.9	9.96	-0.15	-1.48	772389.0	7768713.1	371
2016-08-23	10.05	10.2	9.95	10.11	0.08	0.8	642901.0	6477506.9	370
2016-08-22	10.4	10.4	9.95	10.03	-0.44	-4.2	1251865.0	12622183.9	702
2016-08-21	10.65	10.65	10.5	10.47	-0.12	-1.13	422945.0	4453362.35	254
2016-08-18	10.8	10.8	10.4	10.59	-0.16	-1.49	825309.0	8718801.7	539
2016-08-17	11.3	11.3	10.7	10.75	-0.55	-4.87	905743.0	9941116.45	543
2016-08-16	11.4	11.5	11.3	11.3	-0.1	-0.88	365114.0	4157121.3	187
2016-08-15	11.55	11.55	11.4	11.4	-0.1	-0.87	412925.0	4727215.4	217
2016-08-14	11.5	11.6	11.5	11.5	0.04	0.35	353161.0	4071987.75	169
2016-08-11	11.4	11.55	11.35	11.46	0.06	0.53	613914.0	7019858.55	201
2016-08-10	11.5	11.55	11.35	11.4	-0.04	-0.35	583122.0	6687139.85	209
2016-08-09	11.35	11.5	11.35	11.44	0.1	0.88	408377.0	4660318.8	177
2016-08-08	11.3	11.45	11.25	11.34	-0.01	-0.09	616559.0	6981935.7	240
2016-08-07	11.3	11.45	11.3	11.35	0.1	0.89	508250.0	5770492.75	215
2016-08-04	11.45	11.65	11.2	11.25	-0.14	-1.23	983059.0	11261265.45	519
2016-08-03	11.25	11.45	11.25	11.39	0.14	1.24	756862.0	8594746.25	333
2016-08-02	11.3	11.4	11.2	11.25	-0.09	-0.79	929194.0	10471425.7	432
2016-08-01	11.3	11.45	11.0	11.34	0.17	1.52	743556.0	8394806.0	393
2016-07-31	11.5	11.6	11.15	11.17	-0.33	-2.87	893170.0	10101390.7	531
2016-07-28	11.95	11.95	11.25	11.5	-0.44	-3.69	2538027.0	29228349.25	1056
2016-07-27	11.85	12.15	11.85	11.94	0.09	0.76	1280814.0	15372526.8	668
2016-07-26	12.0	12.0	11.8	11.85	-0.14	-1.17	251741.0	2991615.85	161
2016-07-25	11.8	12.05	11.7	11.99	0.18	1.52	368824.0	4371387.75	255
2016-07-24	12.05	12.05	11.75	11.81	-0.24	-1.99	583729.0	6927565.7	341
2016-07-21	12.15	12.2	12.0	12.05	-0.1	-0.82	760650.0	9187462.1	382
2016-07-20	12.3	12.3	12.15	12.15	-0.14	-1.14	449431.0	5495949.9	211
2016-07-19	12.45	12.5	12.25	12.29	-0.16	-1.29	1106850.0	13659835.65	476
2016-07-18	12.4	12.45	12.25	12.45	0.06	0.48	805888.0	9968705.0	342
2016-07-17	12.15	12.4	12.15	12.39	0.14	1.14	866181.0	10669725.8	337
2016-07-14	12.25	12.4	12.2	12.25	-0.04	-0.33	1181905.0	14533557.1	368
2016-07-13	12.25	12.45	12.25	12.29	0.15	1.24	2188226.0	27021464.85	666
2016-07-12	12.2	12.35	12.1	12.14	-0.06	-0.49	2325992.0	28512346.95	718
2016-07-11	12.0	12.3	12.0	12.2	0.29	2.43	4236087.0	51555389.7	1072
2016-07-10	11.9	12.0	11.9	11.91	0.07	0.59	694912.0	8304197.55	305
2016-06-30	12.0	12.05	11.8	11.84	-0.1	-0.84	463984.0	5517195.45	267
2016-06-29	12.1	12.1	11.9	11.94	-0.01	-0.08	800071.0	9614673.3	262
2016-06-28	12.0	12.1	11.95	11.95	-0.12	-0.99	800910.0	9615475.1	290
2016-06-27	11.95	12.45	11.9	12.07	0.23	1.94	3263375.0	39742132.0	815
2016-06-26	11.35	11.85	11.35	11.84	-0.38	-3.11	1849559.0	21638455.2	522
2016-06-23	12.1	12.3	12.05	12.22	0.08	0.66	935069.0	11366409.55	296
2016-06-22	11.9	12.2	11.9	12.14	0.29	2.45	2199853.0	26528161.8	513
2016-06-21	11.9	11.95	11.85	11.85	-0.03	-0.25	222939.0	2650191.15	107
2016-06-20	12.0	12.0	11.85	11.88	-0.03	-0.25	330628.0	3947661.15	120
2016-06-19	11.9	12.05	11.9	11.91	0.02	0.17	604844.0	7238692.2	247
2016-06-16	12.0	12.0	11.85	11.89	-0.05	-0.42	475486.0	5666249.65	248
2016-06-15	11.9	12.1	11.85	11.94	0.09	0.76	1209090.0	14480528.4	453
2016-06-14	11.8	11.9	11.75	11.85	0.0	0.0	566091.0	6699234.6	220
2016-06-13	11.85	11.9	11.8	11.85	0.04	0.34	405933.0	4810177.4	189
2016-06-12	11.8	11.85	11.75	11.81	-0.09	-0.76	526113.0	6217358.4	241
2016-06-09	12.05	12.05	11.9	11.9	-0.11	-0.92	655889.0	7845817.6	278
2016-06-08	11.95	12.15	11.9	12.01	0.11	0.92	1431407.0	17253163.3	592
2016-06-07	11.7	11.95	11.65	11.9	0.26	2.23	1619196.0	19139958.6	524
2016-06-06	11.6	11.7	11.55	11.64	0.04	0.34	439461.0	5094547.5	183
2016-06-05	11.8	11.8	11.6	11.6	-0.17	-1.44	758527.0	8882249.6	377
2016-06-02	11.8	11.85	11.75	11.77	0.0	0.0	1098201.0	12951225.75	430
2016-06-01	11.75	11.85	11.7	11.77	0.02	0.17	1938496.0	22833079.2	639
2016-05-31	11.6	11.8	11.6	11.75	0.2	1.73	1267771.0	14834658.55	474
2016-05-30	11.7	11.8	11.5	11.55	-0.17	-1.45	1416468.0	16444881.65	535
2016-05-29	11.9	11.95	11.55	11.72	-0.17	-1.43	1630739.0	19096564.85	709
2016-05-26	12.0	12.15	11.85	11.89	-0.06	-0.5	2857260.0	34405592.55	1079
2016-05-25	12.1	12.2	11.9	11.95	0.05	0.42	4153028.0	50110412.7	1369
2016-05-24	11.6	11.95	11.5	11.9	0.34	2.94	2828170.0	33058480.55	992
2016-05-23	12.5	12.5	11.45	11.56	-0.99	-7.89	2597671.0	30974310.8	1400
2016-05-22	12.75	12.75	12.5	12.55	-0.23	-1.8	1797931.0	22721242.05	811
2016-05-19	13.05	13.05	12.7	12.78	-0.23	-1.77	1636396.0	20990679.6	785
2016-05-18	13.2	13.2	13.0	13.01	-0.16	-1.21	1318875.0	17280865.9	678
2016-05-17	13.1	13.4	13.0	13.17	0.1	0.77	3782615.0	49997503.4	1626
2016-05-16	13.0	13.1	12.85	13.07	0.18	1.4	2930015.0	38017565.4	1164
2016-05-15	12.9	13.15	12.85	12.89	0.08	0.62	4306306.0	55908014.5	1645
2016-05-12	12.8	13.2	12.75	12.81	0.05	0.39	5784001.0	75160745.65	2410
2016-05-11	12.85	12.95	12.7	12.76	0.0	0.0	2128568.0	27312691.45	813
2016-05-10	12.8	12.9	12.65	12.76	-0.08	-0.62	2150440.0	27473593.85	917
2016-05-09	12.85	12.95	12.7	12.84	0.03	0.23	1646278.0	21106675.65	651
2016-05-08	12.85	13.1	12.7	12.81	0.05	0.39	4560698.0	58798374.85	1458
2016-05-05	12.75	13.0	12.7	12.76	0.07	0.55	2803434.0	36009184.9	1263
2016-05-04	13.5	13.5	12.6	12.69	-0.77	-5.72	5196914.0	67097065.1	1861
2016-05-03	13.9	13.95	13.4	13.46	-0.37	-2.68	2306664.0	31457542.95	935
2016-05-02	13.75	13.9	13.55	13.83	0.08	0.58	2736083.0	37564339.25	987
2016-05-01	14.05	14.3	13.6	13.75	-0.2	-1.43	3076826.0	42711602.9	1373
2016-04-28	13.9	14.4	13.9	13.95	0.1	0.72	5452827.0	77224925.95	2029
2016-04-27	13.7	14.05	13.7	13.85	0.21	1.54	3632277.0	50538035.2	1363
2016-04-26	13.65	13.85	13.5	13.64	-0.01	-0.07	3601290.0	49397542.7	1284
2016-04-25	13.6	13.75	13.45	13.65	0.01	0.07	3520192.0	47781836.1	1140
2016-04-24	13.7	13.85	13.6	13.64	0.11	0.81	3720377.0	50958653.0	1267
2016-04-21	13.45	13.6	13.4	13.53	0.11	0.82	1295577.0	17498404.15	653
2016-04-20	13.55	13.65	13.4	13.42	-0.09	-0.67	1075394.0	14546194.7	652
2016-04-19	13.45	13.65	13.4	13.51	0.04	0.3	2308260.0	31200925.7	1041
2016-04-18	13.6	13.9	13.4	13.47	-0.32	-2.32	5407196.0	74110927.5	2421
2016-04-17	13.4	14.05	12.85	13.79	0.39	2.91	11810888.0	160545819.95	4177
2016-04-14	14.0	14.15	13.2	13.4	-0.73	-5.17	8586699.0	118097024.9	2718
2016-04-13	15.25	15.35	14.0	14.13	-1.13	-7.4	4399338.0	64556614.35	2384
2016-04-12	15.9	16.2	15.1	15.26	-0.63	-3.96	8136420.0	125783345.2	3526
2016-04-11	14.7	15.9	14.45	15.89	1.42	9.81	5951705.0	92045710.5	1955
2016-04-10	13.45	14.7	13.45	14.47	1.01	7.5	4454571.0	63125481.9	1381
2016-04-07	13.3	13.95	13.3	13.46	0.3	2.28	3100706.0	42178256.55	906
2016-04-06	13.1	13.6	12.8	13.16	0.16	1.23	3925402.0	51804350.85	1224
2016-04-05	12.2	13.15	12.1	13.0	0.8	6.56	4121708.0	52527357.9	951
2016-04-04	12.0	12.4	12.0	12.2	0.3	2.52	1918454.0	23427698.65	459
2016-04-03	12.1	12.1	11.7	11.9	-0.29	-2.38	732029.0	8719213.45	298
2016-03-31	12.05	12.55	11.95	12.19	0.14	1.16	1114259.0	13605454.6	413
2016-03-30	12.05	12.15	12.05	12.05	-0.01	-0.08	348860.0	4213831.05	143
2016-03-29	12.0	12.1	12.0	12.06	-0.08	-0.66	126793.0	1526279.7	109
2016-03-28	12.1	12.15	12.0	12.14	0.07	0.58	258991.0	3120671.15	149
2016-03-27	12.15	12.25	12.0	12.07	-0.09	-0.74	358931.0	4337662.3	200
2016-03-24	12.25	12.3	12.0	12.16	-0.14	-1.14	329631.0	4004785.3	212
2016-03-23	12.45	12.55	12.3	12.3	-0.16	-1.28	374509.0	4646680.2	218
2016-03-22	12.65	12.65	12.3	12.46	-0.1	-0.8	600457.0	7498085.2	261
2016-03-21	12.6	12.8	12.55	12.56	0.01	0.08	1020781.0	12980190.3	406
2016-03-20	12.6	12.65	12.5	12.55	0.06	0.48	485064.0	6099601.1	256
2016-03-17	12.65	12.7	12.45	12.49	0.04	0.32	731085.0	9205470.05	320
2016-03-16	12.0	12.7	11.95	12.45	0.52	4.36	2379113.0	29466146.75	854
2016-03-15	11.9	12.0	11.85	11.93	-0.06	-0.5	479115.0	5703994.05	268
2016-03-14	12.3	12.35	11.95	11.99	-0.23	-1.88	807401.0	9751747.25	328
2016-03-13	12.3	12.5	12.15	12.22	0.01	0.08	1157603.0	14249540.15	451
2016-03-10	12.3	12.35	12.15	12.21	-0.04	-0.33	708474.0	8659825.2	303
2016-03-09	12.15	12.4	12.1	12.25	0.04	0.33	1115756.0	13699418.15	520
2016-03-08	12.2	12.45	12.1	12.21	0.08	0.66	1454439.0	17844650.45	693
2016-03-07	12.1	12.4	11.95	12.13	0.13	1.08	2383426.0	29015407.45	928
2016-03-06	12.0	12.15	11.95	12.0	0.17	1.44	1499024.0	18066405.7	730
2016-03-03	12.05	12.15	11.65	11.83	-0.2	-1.66	947382.0	11305256.35	544
2016-03-02	12.2	12.25	11.75	12.03	0.03	0.25	1482132.0	17825176.0	814
2016-03-01	12.05	12.4	12.0	12.0	0.08	0.67	2296733.0	27994378.45	1032
2016-02-29	12.05	12.2	11.85	11.92	-0.16	-1.32	1110761.0	13328962.3	553
2016-02-28	11.95	12.25	11.9	12.08	0.22	1.85	3360981.0	40689513.9	1328
2016-02-25	11.0	12.0	11.0	11.86	0.9	8.21	3838772.0	44329051.55	1379
2016-02-24	11.05	11.2	10.9	10.96	-0.2	-1.79	966870.0	10659719.1	389
2016-02-23	11.15	11.2	11.0	11.16	0.07	0.63	994358.0	11053713.6	424
2016-02-22	10.9	11.15	10.75	11.09	0.34	3.16	2422365.0	26714684.05	903
2016-02-21	10.8	11.05	10.55	10.75	0.37	3.56	2331534.0	25209792.05	992
2016-02-18	10.15	10.45	10.1	10.38	0.39	3.9	1713707.0	17566388.15	790
2016-02-17	9.75	10.05	9.75	9.99	0.29	2.99	1447016.0	14313291.4	589
2016-02-16	9.9	10.05	9.55	9.7	0.03	0.31	2479517.0	24368425.4	890
2016-02-15	9.35	9.8	9.2	9.67	0.38	4.09	2142610.0	20432096.5	857
2016-02-14	10.5	10.6	9.25	9.29	-0.97	-9.45	2177484.0	21777252.15	1010
2016-02-11	11.15	11.3	10.2	10.26	-0.96	-8.56	2931389.0	31529171.85	1365
2016-02-10	11.2	11.5	11.2	11.22	-0.11	-0.97	2095869.0	23667873.05	752
2016-02-09	11.2	11.75	11.0	11.33	0.02	0.18	3158147.0	36195995.1	1147
2016-02-08	11.6	11.75	11.2	11.31	-0.18	-1.57	2525884.0	29038266.85	942
2016-02-07	11.85	12.0	11.4	11.49	-0.31	-2.63	2765502.0	32266323.95	1011
2016-02-04	11.9	12.15	11.75	11.8	0.1	0.85	3089742.0	36832709.85	1280
2016-02-03	11.55	11.75	11.45	11.7	0.14	1.21	2208416.0	25672403.3	819
2016-02-02	11.75	11.95	11.45	11.56	-0.29	-2.45	3968893.0	46411570.8	1404
2016-02-01	11.6	12.1	11.5	11.85	0.28	2.42	5837549.0	69409460.9	2073
2016-01-31	11.55	12.05	11.5	11.57	0.19	1.67	7991205.0	94072844.4	2836
2016-01-28	11.45	11.75	11.35	11.38	0.03	0.26	8419503.0	96655817.65	2854
2016-01-27	11.5	11.6	11.25	11.35	-0.06	-0.53	3019270.0	34607252.25	1422
2016-01-26	11.4	11.75	11.1	11.41	-0.18	-1.55	4199389.0	48076144.45	1759
2016-01-25	11.85	11.85	11.25	11.59	-0.28	-2.36	4808699.0	55653080.2	2487
2016-01-24	12.7	12.8	11.8	11.87	0.02	0.17	5017847.0	60704364.65	2239
2016-01-21	11.8	12.3	11.0	11.85	0.09	0.77	3588235.0	42525911.1	2103
2016-01-20	12.4	12.45	11.75	11.76	-1.28	-9.82	4438866.0	53695043.95	2264
2016-01-19	13.7	13.7	12.9	13.04	0.35	2.76	2013527.0	26471686.7	1312
2016-01-18	11.5	12.85	11.5	12.69	0.94	8.0	2121812.0	26044395.55	1460
2016-01-17	12.5	12.5	11.75	11.75	-1.28	-9.82	870319.0	10244686.55	339
2016-01-14	14.1	14.1	13.0	13.03	-1.39	-9.64	1059417.0	14010804.0	643
2016-01-13	14.75	14.8	14.1	14.42	-0.01	-0.07	384709.0	5584843.05	331
2016-01-12	14.9	15.05	14.4	14.43	-0.91	-5.93	852014.0	12552096.45	561
2016-01-11	14.7	15.65	14.45	15.34	0.19	1.25	916502.0	13896400.25	598
2016-01-10	16.85	16.85	15.15	15.15	-1.63	-9.71	642030.0	10167521.75	406
2016-01-07	16.8	17.05	16.6	16.78	-0.5	-2.89	510688.0	8613879.05	343
2016-01-06	17.3	17.5	17.0	17.28	-0.07	-0.4	1269394.0	21759720.6	678
2016-01-05	17.2	17.4	17.0	17.35	0.08	0.46	1041097.0	17919289.45	589
2016-01-04	17.55	17.95	17.05	17.27	-0.15	-0.86	3602434.0	62802111.25	1594
2016-01-03	17.15	17.5	16.95	17.42	0.26	1.52	1861963.0	31889956.45	1053
2015-12-31	17.1	17.5	16.95	17.16	-0.01	-0.06	1658698.0	28561974.35	938
2015-12-30	16.8	17.65	16.5	17.17	0.31	1.84	3501050.0	59654379.55	1939
2015-12-29	16.65	16.95	16.1	16.86	0.03	0.18	1277988.0	21061457.95	942
2015-12-28	16.6	17.1	16.45	16.83	0.1	0.6	1544711.0	25874703.25	876
2015-12-27	16.9	17.15	16.55	16.73	0.04	0.24	2765677.0	46460604.05	1650
2015-12-24	16.7	16.95	16.0	16.69	0.02	0.12	3838475.0	62849895.75	2563
2015-12-23	15.7	17.0	15.5	16.67	1.08	6.93	3177101.0	51245485.0	1574
2015-12-22	15.5	15.8	15.45	15.59	0.19	1.23	1373359.0	21399173.15	739
2015-12-21	15.05	15.5	14.9	15.4	0.32	2.12	2620333.0	39878440.25	1265
2015-12-20	15.1	15.15	14.85	15.08	-0.21	-1.37	1086324.0	16260097.9	593
2015-12-17	14.75	15.35	14.7	15.29	0.58	3.94	1644115.0	24817017.85	746
2015-12-16	14.9	15.2	14.3	14.71	0.24	1.66	1319985.0	19488594.25	763
2015-12-15	14.1	15.0	14.1	14.47	0.39	2.77	946775.0	13811114.95	688
2015-12-14	14.55	14.75	13.9	14.08	-0.38	-2.63	1051804.0	15213579.85	521
2015-12-13	13.4	14.55	13.4	14.46	0.16	1.12	985639.0	13829450.4	649
2015-12-10	14.65	14.7	14.25	14.3	-0.37	-2.52	686884.0	9953731.05	380
2015-12-09	14.75	15.1	14.4	14.67	0.12	0.82	1027655.0	15100637.2	538
2015-12-08	14.7	15.2	14.4	14.55	-0.45	-3.0	698771.0	10354315.45	599
2015-12-07	15.35	15.35	15.0	15.0	-0.36	-2.34	929208.0	14019757.0	599
2015-12-06	15.45	15.7	15.3	15.36	-0.17	-1.09	1223886.0	18923495.3	637
2015-12-03	15.8	16.1	15.5	15.53	-0.49	-3.06	1207444.0	19079754.25	693
2015-12-02	16.25	16.25	15.95	16.02	-0.23	-1.42	1265063.0	20367806.3	548
2015-12-01	16.35	16.35	16.15	16.25	-0.04	-0.25	640146.0	10379216.6	460
2015-11-30	16.5	16.5	16.1	16.29	-0.2	-1.21	1587980.0	25809118.95	971
2015-11-29	17.2	17.25	16.4	16.49	-0.66	-3.85	3351242.0	55885574.8	1924
2015-11-26	15.95	17.2	15.95	17.15	1.49	9.51	6794724.0	114309407.4	2320
2015-11-25	15.65	16.15	15.45	15.66	0.11	0.71	1031248.0	16249234.45	617
2015-11-24	15.6	15.75	15.4	15.55	0.0	0.0	855755.0	13347514.1	447
2015-11-23	15.45	15.7	15.4	15.55	0.05	0.32	910941.0	14154958.9	418
2015-11-22	15.4	15.6	15.3	15.5	0.2	1.31	1300435.0	20139978.75	493
2015-11-19	15.35	15.6	15.25	15.3	0.06	0.39	1037683.0	15970034.95	671
2015-11-18	15.3	15.7	15.05	15.24	-0.18	-1.17	1923394.0	29559086.0	923
2015-11-17	15.7	15.75	15.35	15.42	-0.15	-0.96	918139.0	14284554.15	529
2015-11-16	15.7	15.95	15.55	15.57	-0.05	-0.32	946951.0	14889031.95	736
2015-11-15	15.5	15.9	15.3	15.62	-0.45	-2.8	1532995.0	23996675.35	811
2015-11-12	16.25	16.5	15.95	16.07	0.02	0.12	2042990.0	32937339.1	1147
2015-11-11	15.65	16.3	15.4	16.05	0.41	2.62	1428189.0	22601432.05	721
2015-11-10	15.6	15.8	15.15	15.64	0.16	1.03	1644097.0	25353045.1	936
2015-11-09	15.55	16.05	14.65	15.48	0.18	1.18	3972500.0	60953533.65	2060
2015-11-08	14.1	15.3	13.95	15.3	1.36	9.76	2734743.0	40318718.85	1283
2015-11-05	13.55	14.0	13.4	13.94	0.47	3.49	1362527.0	18856890.85	632
2015-11-04	13.3	13.55	12.9	13.47	0.39	2.98	722502.0	9609993.8	363
2015-11-03	13.4	13.4	12.95	13.08	-0.09	-0.68	601329.0	7948271.5	381
2015-11-02	12.9	13.25	12.75	13.17	0.38	2.97	472787.0	6199215.25	169
2015-11-01	12.75	12.8	12.45	12.79	-0.13	-1.01	366139.0	4642864.4	202
2015-10-29	13.0	13.15	12.85	12.92	0.08	0.62	631394.0	8197078.8	349
2015-10-28	12.65	13.0	12.2	12.84	0.25	1.99	818825.0	10294678.35	777
2015-10-27	13.5	13.6	12.4	12.59	-1.01	-7.43	741707.0	9735104.5	431
2015-10-26	13.6	13.65	13.1	13.6	0.05	0.37	736100.0	9891644.7	389
2015-10-25	13.65	13.9	13.4	13.55	0.03	0.22	1246896.0	16971582.0	609
2015-10-22	13.45	13.6	13.1	13.52	0.11	0.82	1435942.0	19261400.8	541
2015-10-21	13.25	13.65	13.0	13.41	0.12	0.9	1636248.0	21774092.9	674
2015-10-20	13.2	13.55	13.2	13.29	0.06	0.45	1457317.0	19465231.15	483
2015-10-19	13.3	13.35	13.15	13.23	-0.04	-0.3	1292430.0	17136818.8	471
2015-10-18	13.3	13.4	13.0	13.27	0.14	1.07	1364409.0	18106461.05	588
2015-10-15	13.4	13.45	13.0	13.13	-0.35	-2.6	1482071.0	19544562.75	697
2015-10-14	13.7	14.0	13.3	13.48	-0.05	-0.37	2495459.0	34169285.05	1354
2015-10-13	12.85	13.65	12.75	13.53	0.62	4.8	2042914.0	27354668.35	794
2015-10-12	12.8	13.2	12.7	12.91	0.17	1.33	1954187.0	25127639.6	443
2015-10-11	12.15	12.8	12.15	12.74	0.44	3.58	1997117.0	25103434.95	708
2015-10-08	11.55	12.45	11.55	12.3	0.75	6.49	1670207.0	20098628.1	733
2015-10-07	11.3	11.6	11.3	11.55	0.3	2.67	554653.0	6353297.85	204
2015-10-06	11.3	11.5	11.2	11.25	0.05	0.45	845767.0	9594089.25	314
2015-10-05	11.25	11.35	11.05	11.2	0.05	0.45	222818.0	2513869.1	109
2015-10-04	11.05	11.35	11.05	11.15	0.16	1.46	181104.0	2034039.3	105
2015-10-01	11.15	11.2	11.0	10.99	-0.13	-1.17	165060.0	1833219.8	82
2015-09-30	11.15	11.2	11.1	11.12	0.02	0.18	192989.0	2150354.85	103
2015-09-29	11.05	11.1	11.0	11.1	-0.15	-1.33	134381.0	1485320.05	90
2015-09-21	11.15	11.3	11.15	11.25	0.12	1.08	292319.0	3279854.85	145
2015-09-20	11.05	11.4	11.05	11.13	-0.09	-0.8	244521.0	2726275.35	176
2015-09-17	11.5	11.5	11.2	11.22	-0.23	-2.01	209982.0	2389116.0	140
2015-09-16	11.65	11.8	11.45	11.45	-0.15	-1.29	772820.0	8948852.7	296
2015-09-15	11.75	11.75	11.55	11.6	-0.18	-1.53	491970.0	5721274.05	216
2015-09-14	11.75	11.85	11.7	11.78	0.0	0.0	329936.0	3871666.2	165
2015-09-13	11.8	12.0	11.75	11.78	0.09	0.77	626618.0	7433254.05	246
2015-09-10	11.55	11.8	11.55	11.69	-0.01	-0.09	899041.0	10459941.5	294
2015-09-09	11.65	11.8	11.55	11.7	0.29	2.54	1213080.0	14137410.1	435
2015-09-08	11.0	11.5	11.0	11.41	0.41	3.73	1198165.0	13451790.9	465
2015-09-07	10.95	11.1	10.95	11.0	0.14	1.29	561510.0	6184453.4	233
2015-09-06	10.75	11.0	10.7	10.86	-0.03	-0.28	549515.0	5983627.95	299
2015-09-03	10.95	11.05	10.8	10.89	0.05	0.46	431441.0	4707632.15	224
2015-09-02	10.65	10.9	10.55	10.84	0.03	0.28	572708.0	6122827.5	306
2015-09-01	11.05	11.1	10.75	10.81	-0.23	-2.08	630223.0	6914326.45	274
2015-08-31	10.65	11.2	10.65	11.04	0.18	1.66	982964.0	10791130.55	450
2015-08-30	11.25	11.3	10.8	10.86	-0.05	-0.46	804869.0	8911419.0	414
2015-08-27	10.95	11.2	10.9	10.91	0.26	2.44	1173962.0	12953500.85	444
2015-08-26	11.0	11.05	10.6	10.65	-0.35	-3.18	917037.0	10008326.8	440
2015-08-25	10.2	11.0	10.1	11.0	1.0	10.0	1314840.0	14145492.2	498
2015-08-24	10.4	11.1	9.95	10.0	-0.76	-7.06	797358.0	8264229.3	456
2015-08-23	11.15	11.25	10.6	10.76	-0.99	-8.43	613028.0	6793596.85	341
2015-08-20	11.05	11.85	10.85	11.75	0.48	4.26	914596.0	10362619.95	461
2015-08-19	11.85	12.0	11.2	11.27	-0.63	-5.29	605872.0	7084106.45	375
2015-08-18	12.3	12.3	11.6	11.9	-0.44	-3.57	766639.0	9171713.35	433
2015-08-17	12.3	12.5	12.3	12.34	-0.15	-1.2	432104.0	5343294.75	251
2015-08-16	12.8	12.85	12.35	12.49	-0.29	-2.27	446787.0	5617594.15	298
2015-08-13	12.9	12.95	12.75	12.78	-0.02	-0.16	476625.0	6121194.3	218
2015-08-12	12.75	12.8	12.5	12.8	-0.1	-0.78	804342.0	10191367.1	444
2015-08-11	13.2	13.25	12.85	12.9	-0.27	-2.05	574702.0	7495859.4	350
2015-08-10	13.1	13.2	13.05	13.17	0.12	0.92	525451.0	6903539.1	261
2015-08-09	12.75	13.05	12.65	13.05	0.18	1.4	590280.0	7624331.15	303
2015-08-06	13.3	13.3	12.7	12.87	-0.51	-3.81	1548985.0	20064481.35	802
2015-08-05	13.5	13.55	13.3	13.38	-0.05	-0.37	497067.0	6673194.25	227
2015-08-04	13.45	13.5	13.15	13.43	-0.01	-0.07	336934.0	4499060.45	194
2015-08-03	13.2	13.6	13.0	13.44	0.23	1.74	748554.0	9913727.45	392
2015-08-02	14.35	14.35	13.05	13.21	-1.24	-8.58	2270636.0	30222031.0	947
2015-07-30	14.45	14.5	14.35	14.45	0.06	0.42	727106.0	10479297.05	362
2015-07-29	14.55	14.55	14.35	14.39	-0.03	-0.21	389040.0	5627248.65	258
2015-07-28	14.7	14.7	14.4	14.42	-0.26	-1.77	651996.0	9462276.95	389
2015-07-27	15.05	15.05	14.65	14.68	-0.38	-2.52	847494.0	12597671.85	363
2015-07-26	15.2	15.35	15.05	15.06	0.0	0.0	1087281.0	16513204.85	428
2015-07-23	15.05	15.3	15.0	15.06	0.01	0.07	1225073.0	18504347.4	474
2015-07-22	15.25	15.25	14.9	15.05	-0.08	-0.53	1229762.0	18523331.4	421
2015-07-15	15.0	15.2	14.95	15.13	0.19	1.27	899123.0	13549549.65	316
2015-07-14	14.8	15.05	14.75	14.94	0.14	0.95	401048.0	5975543.45	218
2015-07-13	14.95	14.95	14.7	14.8	-0.05	-0.34	398708.0	5919885.6	157
2015-07-12	14.85	15.0	14.8	14.85	0.06	0.41	386695.0	5754543.9	203
2015-07-09	14.75	14.85	14.65	14.79	0.04	0.27	642496.0	9478518.9	294
2015-07-08	14.6	14.8	14.6	14.75	0.05	0.34	195455.0	2868583.35	98
2015-07-07	14.65	14.95	14.6	14.7	-0.05	-0.34	312563.0	4588451.2	156
2015-07-06	14.5	14.85	14.45	14.75	0.15	1.03	1089651.0	16036745.25	428
2015-07-05	14.7	14.8	14.55	14.6	-0.06	-0.41	529310.0	7756035.0	318
2015-07-02	14.95	14.95	14.6	14.66	-0.19	-1.28	341150.0	5012906.6	197
2015-07-01	14.75	14.95	14.75	14.85	0.07	0.47	254936.0	3784336.4	175
2015-06-30	14.5	14.95	14.15	14.78	0.17	1.16	1209226.0	17744749.2	297
2015-06-29	14.95	14.95	14.4	14.61	-0.55	-3.63	652566.0	9513004.8	421
2015-06-28	15.5	15.7	15.1	15.16	-0.27	-1.75	680220.0	10482439.0	401
2015-06-25	15.05	16.25	15.05	15.43	0.41	2.73	2624536.0	40996481.5	1325
2015-06-24	15.05	15.1	14.9	15.02	0.12	0.81	262625.0	3942015.05	155
2015-06-23	15.0	15.0	14.85	14.9	0.0	0.0	146573.0	2184976.3	127
2015-06-22	15.1	15.1	14.75	14.9	-0.18	-1.19	220514.0	3286030.95	223
2015-06-21	15.45	15.45	15.0	15.08	-0.37	-2.39	211470.0	3211049.25	192
2015-06-18	15.5	15.55	15.4	15.45	-0.07	-0.45	111924.0	1730145.2	75
2015-06-17	15.65	15.65	15.45	15.52	-0.13	-0.83	156546.0	2431124.6	131
2015-06-16	15.45	15.8	15.4	15.65	0.15	0.97	499659.0	7784316.65	277
2015-06-15	15.75	15.75	15.45	15.5	-0.2	-1.27	509542.0	7930145.2	262
2015-06-14	15.1	16.0	15.1	15.7	0.6	3.97	405399.0	6260652.35	258
2015-06-11	15.1	15.15	15.05	15.1	-0.05	-0.33	179871.0	2716123.6	114
2015-06-10	15.2	15.25	15.1	15.15	0.05	0.33	262041.0	3971460.75	180
2015-06-09	15.35	15.35	14.9	15.1	-0.37	-2.39	567449.0	8571985.3	374
2015-06-08	15.6	15.65	15.4	15.47	-0.09	-0.58	253656.0	3947910.2	188
2015-06-07	15.8	15.8	15.55	15.56	-0.29	-1.83	313334.0	4905590.9	218
2015-06-04	15.95	16.0	15.8	15.85	-0.11	-0.69	304432.0	4835842.05	174
2015-06-03	16.0	16.1	15.9	15.96	0.02	0.13	682908.0	10936260.2	319
2015-06-02	15.8	16.1	15.75	15.94	0.19	1.21	997954.0	15898121.5	417
2015-06-01	15.7	15.85	15.65	15.75	0.02	0.13	813577.0	12813895.6	384
2015-05-31	15.95	15.95	15.7	15.73	-0.13	-0.82	739341.0	11654895.65	323
2015-05-28	15.9	16.05	15.8	15.86	-0.04	-0.25	544321.0	8661082.35	374
2015-05-27	16.05	16.1	15.9	15.9	-0.17	-1.06	462911.0	7404532.0	239
2015-05-26	16.1	16.2	15.95	16.07	-0.01	-0.06	926611.0	14910421.3	372
2015-05-25	16.3	16.3	15.95	16.08	-0.08	-0.5	1818208.0	29338252.0	642
2015-05-24	16.05	16.25	15.85	16.16	0.21	1.32	3070060.0	49387380.65	1120
2015-05-21	15.65	16.05	15.55	15.95	0.36	2.31	2637674.0	41796404.9	1055
2015-05-20	15.4	15.7	15.4	15.59	0.14	0.91	1181651.0	18402683.7	448
2015-05-19	15.55	15.55	15.45	15.45	-0.05	-0.32	324131.0	5017272.1	185
2015-05-18	15.5	15.65	15.45	15.5	0.05	0.32	679499.0	10541761.1	266
2015-05-17	15.45	15.55	15.4	15.45	0.09	0.59	394118.0	6093096.65	216
2015-05-14	15.4	15.45	15.35	15.36	0.01	0.07	298226.0	4592417.8	158
2015-05-13	15.45	15.45	15.25	15.35	-0.03	-0.2	268871.0	4125710.25	182
2015-05-12	15.4	15.45	15.25	15.38	0.02	0.13	377665.0	5790461.3	221
2015-05-11	15.75	15.75	15.3	15.36	-0.29	-1.85	633514.0	9877049.0	315
2015-05-10	15.6	15.75	15.55	15.65	0.05	0.32	448985.0	7024996.35	227
2015-05-07	15.75	15.75	15.5	15.6	-0.03	-0.19	462821.0	7212076.45	309
2015-05-06	15.7	15.8	15.55	15.63	-0.02	-0.13	684399.0	10747290.85	334
2015-05-05	15.9	15.95	15.55	15.65	-0.15	-0.95	1259705.0	19801254.95	596
2015-05-04	15.7	16.05	15.7	15.8	0.18	1.15	1430609.0	22677859.45	639
2015-05-03	15.55	16.05	15.45	15.62	0.17	1.1	4797262.0	75983501.85	2038
2015-04-30	15.5	15.65	15.4	15.45	-0.05	-0.32	1736187.0	26972571.55	736
2015-04-29	15.5	15.7	15.15	15.5	0.11	0.71	3111750.0	47987463.1	1083
2015-04-28	15.45	15.55	15.35	15.39	-0.05	-0.32	1340919.0	20702906.65	488
2015-04-27	15.65	15.7	15.4	15.44	-0.08	-0.52	1285188.0	20005209.6	637
2015-04-26	15.15	15.8	15.15	15.52	0.49	3.26	2684123.0	41513422.1	1086
2015-04-23	15.0	15.15	14.95	15.03	0.04	0.27	590610.0	8883576.05	284
2015-04-22	15.15	15.25	14.9	14.99	0.01	0.07	875394.0	13216744.35	411
2015-04-21	14.85	15.05	14.8	14.98	0.04	0.27	483672.0	7223912.8	270
2015-04-20	15.0	15.1	14.85	14.94	-0.26	-1.71	742689.0	11115944.1	420
2015-04-19	15.05	15.5	15.05	15.2	0.42	2.84	1176420.0	17920882.4	457
2015-04-16	14.95	15.0	14.75	14.78	-0.1	-0.67	760779.0	11295277.6	350
2015-04-15	14.75	14.9	14.7	14.88	0.26	1.78	747030.0	11056351.15	272
2015-04-14	14.7	14.85	14.6	14.62	-0.13	-0.88	745523.0	10958738.0	259
2015-04-13	14.55	14.85	14.55	14.75	0.21	1.44	491078.0	7224968.8	207
2015-04-12	14.6	14.8	14.5	14.54	-0.06	-0.41	669241.0	9818776.1	312
2015-04-09	14.2	14.6	14.15	14.6	0.26	1.81	783025.0	11362752.75	231
2015-04-08	14.35	14.6	14.3	14.34	0.04	0.28	1219300.0	17650455.15	352
2015-04-07	13.95	14.35	13.95	14.3	0.43	3.1	878039.0	12446917.55	352
2015-04-06	13.9	14.0	13.8	13.87	0.0	0.0	440765.0	6117562.4	237
2015-04-05	14.05	14.05	13.55	13.87	-0.23	-1.63	573475.0	7902314.2	328
2015-04-02	14.65	14.7	13.85	14.1	-0.41	-2.83	458568.0	6544226.1	314
2015-04-01	14.3	14.7	14.3	14.51	0.18	1.26	382310.0	5559606.65	254
2015-03-31	14.5	14.7	14.15	14.33	-0.24	-1.65	441105.0	6359560.55	352
2015-03-30	14.65	14.9	14.45	14.57	-0.1	-0.68	512537.0	7543497.75	351
2015-03-29	14.45	14.7	14.3	14.67	0.53	3.75	575538.0	8352324.7	338
2015-03-26	13.45	14.35	13.45	14.14	-0.24	-1.67	804513.0	11237353.0	560
2015-03-25	15.85	15.85	14.3	14.38	-1.48	-9.33	1144291.0	17295182.25	653
2015-03-24	16.1	16.2	15.8	15.86	-0.26	-1.61	1190421.0	18972226.45	440
2015-03-23	16.05	16.3	15.85	16.12	0.09	0.56	1076438.0	17305714.85	458
2015-03-22	15.6	16.3	15.45	16.03	0.58	3.75	1083862.0	17142958.9	501
2015-03-19	15.3	15.6	15.15	15.45	0.34	2.25	1126815.0	17324229.55	543
2015-03-18	15.55	15.6	14.5	15.11	-0.49	-3.14	983960.0	14836136.55	561
2015-03-17	15.95	16.05	15.5	15.6	-0.4	-2.5	917085.0	14482881.2	443
2015-03-16	16.5	16.5	15.9	16.0	-0.52	-3.15	726491.0	11771404.7	442
2015-03-15	16.6	16.7	16.5	16.52	-0.17	-1.02	637367.0	10570224.15	263
2015-03-12	16.8	16.85	16.65	16.69	-0.11	-0.65	874554.0	14663775.5	332
2015-03-11	16.75	16.95	16.7	16.8	-0.04	-0.24	861791.0	14467055.15	341
2015-03-10	16.7	16.9	16.65	16.84	0.16	0.96	1424844.0	23915450.7	427
2015-03-09	16.6	16.9	16.6	16.68	0.08	0.48	1371450.0	22947861.3	500
2015-03-08	16.7	16.7	16.55	16.6	0.0	0.0	633998.0	10535277.2	254
2015-03-05	16.5	16.65	16.5	16.6	0.1	0.61	774128.0	12832994.9	246
2015-03-04	16.5	16.6	16.45	16.5	0.03	0.18	655138.0	10822277.3	253
2015-03-03	16.35	16.6	16.35	16.47	0.12	0.73	1442533.0	23803131.75	491
2015-03-02	16.3	16.4	16.25	16.35	0.05	0.31	359723.0	5868970.05	191
2015-03-01	16.45	16.5	16.25	16.3	-0.08	-0.49	653427.0	10677263.55	287
2015-02-26	16.55	16.55	16.35	16.38	-0.1	-0.61	354706.0	5831989.8	238
2015-02-25	16.6	16.65	16.4	16.48	-0.1	-0.6	533286.0	8807652.3	288
2015-02-24	16.5	16.75	16.45	16.58	0.11	0.67	1186277.0	19714779.4	553
2015-02-23	16.75	16.95	16.4	16.47	-0.27	-1.61	1610828.0	26930947.3	635
2015-02-22	16.85	17.15	16.65	16.74	0.06	0.36	2964777.0	50092858.8	964
2015-02-19	16.65	16.9	16.55	16.68	-0.1	-0.6	2385474.0	39845599.9	865
2015-02-18	16.45	16.85	16.45	16.78	0.28	1.7	1046193.0	17451012.8	486
2015-02-17	16.65	16.9	16.45	16.5	-0.24	-1.43	790389.0	13209212.05	341
2015-02-16	16.95	17.0	16.6	16.74	-0.2	-1.18	1015759.0	17153902.5	403
2015-02-15	16.95	17.05	16.8	16.94	0.22	1.32	1108713.0	18763912.35	477
2015-02-12	16.1	16.8	16.1	16.72	0.59	3.66	2043876.0	33773904.95	910
2015-02-11	16.85	16.85	16.0	16.13	-0.73	-4.33	957157.0	15792104.6	519
2015-02-10	16.95	17.05	16.75	16.86	-0.12	-0.71	862103.0	14580456.65	273
2015-02-09	17.0	17.1	16.85	16.98	-0.02	-0.12	950093.0	16158263.2	380
2015-02-08	16.9	17.15	16.75	17.0	0.26	1.55	1514783.0	25746346.7	694
2015-02-05	16.5	16.9	16.45	16.74	0.09	0.54	1656206.0	27620797.9	745
2015-02-04	16.8	17.05	16.6	16.65	-0.1	-0.6	1154240.0	19453090.25	569
2015-02-03	16.7	17.3	16.55	16.75	0.13	0.78	3706925.0	63084608.75	1638
2015-02-02	16.4	16.7	16.35	16.62	0.21	1.28	1090966.0	18046649.55	449
2015-02-01	16.7	16.8	16.4	16.41	0.38	2.37	1050998.0	17359486.75	544
2015-01-29	16.35	16.35	15.8	16.03	-0.26	-1.6	2453549.0	39318711.65	1055
2015-01-28	15.35	16.5	15.35	16.29	0.85	5.51	2317554.0	36723523.6	673
2015-01-27	14.8	15.5	14.8	15.44	0.64	4.32	1437655.0	21695767.5	531
2015-01-26	14.8	14.85	14.65	14.8	0.2	1.37	426456.0	6290559.4	228
2015-01-22	14.45	14.65	14.4	14.6	0.1	0.69	267153.0	3893563.25	175
2015-01-21	14.75	14.75	14.5	14.5	-0.19	-1.29	507502.0	7439982.25	260
2015-01-20	14.75	14.8	14.65	14.69	-0.04	-0.27	341002.0	5025126.65	181
2015-01-19	15.05	15.05	14.65	14.73	-0.32	-2.13	1979714.0	29412006.4	605
2015-01-18	14.8	15.1	14.8	15.05	0.4	2.73	816883.0	12246455.85	349
2015-01-15	15.0	15.0	14.6	14.65	-0.11	-0.75	881691.0	13085090.25	337
2015-01-14	14.7	14.95	14.6	14.76	0.19	1.3	704584.0	10452385.7	341
2015-01-13	14.2	14.65	14.1	14.57	0.17	1.18	716502.0	10280529.0	384
2015-01-12	14.3	14.55	14.2	14.4	0.06	0.42	808003.0	11665190.35	398
2015-01-11	14.35	14.5	14.2	14.34	0.14	0.99	837649.0	12000670.35	470
2015-01-08	14.35	14.5	14.15	14.2	0.01	0.07	1200902.0	17246919.65	530
2015-01-07	13.95	14.35	13.9	14.19	0.35	2.53	1112481.0	15741946.85	591
2015-01-06	13.55	13.95	13.3	13.84	-0.07	-0.5	561553.0	7596900.55	414
2015-01-05	14.0	14.25	13.9	13.91	-0.44	-3.07	353145.0	4959601.95	269
2015-01-04	14.25	14.6	14.0	14.35	-0.11	-0.76	490485.0	7079331.2	315
2015-01-01	14.15	14.55	13.85	14.46	0.47	3.36	962666.0	13724086.15	485
2014-12-31	14.8	15.1	13.35	13.99	-0.7	-4.77	1358433.0	19184654.8	858
2014-12-30	15.25	15.35	14.4	14.69	-1.03	-6.55	1189681.0	17945697.85	587
2014-12-29	15.6	15.95	15.3	15.72	0.23	1.48	1707833.0	26626146.7	818
2014-12-28	14.95	15.65	14.95	15.49	0.71	4.8	1630140.0	25034040.85	758
2014-12-25	14.4	14.85	14.3	14.78	0.28	1.93	1799689.0	26444997.75	572
2014-12-24	14.4	14.75	14.4	14.5	0.22	1.54	2269233.0	33058510.65	768
2014-12-23	13.65	14.35	13.6	14.28	0.5	3.63	2274414.0	31935617.1	772
2014-12-22	13.65	14.05	13.45	13.78	0.08	0.58	1470047.0	20328441.35	651
2014-12-21	14.2	14.2	13.2	13.7	0.15	1.11	2374190.0	32545972.95	1067
2014-12-18	12.95	13.55	12.95	13.55	1.21	9.81	1402854.0	18657098.45	561
2014-12-17	12.3	12.4	11.55	12.34	0.14	1.15	1229982.0	14726703.9	659
2014-12-16	12.6	12.8	12.2	12.2	-1.32	-9.76	985784.0	12163883.95	491
2014-12-15	15.0	15.15	13.45	13.52	-1.4	-9.38	1678865.0	24406653.75	885
2014-12-14	15.55	15.55	14.8	14.92	-1.11	-6.92	701237.0	10688521.1	416
2014-12-11	15.8	16.15	15.4	16.03	-0.26	-1.6	708617.0	11234989.5	385
2014-12-10	16.55	16.65	15.95	16.29	-0.23	-1.39	573933.0	9366023.2	425
2014-12-09	16.3	16.75	16.0	16.52	-0.18	-1.08	1523783.0	25003792.35	720
2014-12-08	17.2	17.35	16.55	16.7	-0.35	-2.05	1604099.0	27277630.5	685
2014-12-07	16.7	17.2	16.65	17.05	0.24	1.43	1783244.0	30298826.45	587
2014-12-04	16.7	16.9	16.7	16.81	0.22	1.33	859286.0	14439277.7	381
2014-12-03	16.5	16.75	16.4	16.59	0.12	0.73	949825.0	15767928.3	369
2014-12-02	16.8	16.95	16.35	16.47	-0.17	-1.02	1144447.0	19086795.35	530
2014-12-01	16.45	16.85	16.45	16.64	0.14	0.85	785599.0	13078391.7	429
2014-11-30	16.3	16.95	16.25	16.5	-1.01	-5.77	1497882.0	24792430.8	558
2014-11-27	17.45	17.7	17.35	17.51	-0.04	-0.23	1034845.0	18152799.35	340
2014-11-26	17.9	17.9	17.3	17.55	-0.31	-1.74	1436761.0	25257844.6	455
2014-11-25	17.95	18.3	17.7	17.86	-0.15	-0.83	1737120.0	31190416.4	704
2014-11-24	18.15	18.15	17.95	18.01	0.02	0.11	1638544.0	29533134.65	429
2014-11-23	18.05	18.15	17.95	17.99	0.11	0.62	1041245.0	18776259.3	382
2014-11-20	17.75	18.2	17.6	17.88	0.21	1.19	1858342.0	33373072.25	802
2014-11-19	17.95	17.95	17.65	17.67	-0.19	-1.06	764853.0	13595286.7	323
2014-11-18	17.55	17.95	17.55	17.86	0.31	1.77	1175110.0	20863172.2	343
2014-11-17	18.05	18.05	17.15	17.55	-0.63	-3.47	1213049.0	21384930.1	612
2014-11-16	18.5	18.75	18.0	18.18	-0.35	-1.89	1430455.0	26279731.0	616
2014-11-13	18.65	18.85	18.4	18.53	-0.17	-0.91	1355275.0	25272076.15	498
2014-11-12	18.55	18.8	18.5	18.7	0.14	0.75	1139827.0	21306981.15	411
2014-11-11	18.4	18.75	18.15	18.56	0.05	0.27	2309435.0	42842853.55	687
2014-11-10	18.55	18.65	18.4	18.51	0.05	0.27	902362.0	16695216.65	402
2014-11-09	18.3	18.55	18.2	18.46	0.2	1.1	510111.0	9380562.35	307
2014-11-06	18.5	18.55	18.15	18.26	-0.09	-0.49	451409.0	8270423.75	289
2014-11-05	18.35	18.5	17.6	18.35	-0.2	-1.08	1506266.0	27131160.75	794
2014-11-04	18.95	19.15	18.5	18.55	-0.52	-2.73	1686216.0	31813214.0	693
2014-11-03	18.55	19.1	18.45	19.07	0.56	3.03	1695519.0	31975096.25	679
2014-11-02	18.65	18.7	18.35	18.51	0.21	1.15	1359831.0	25112617.0	497
2014-10-30	17.9	18.55	17.7	18.3	0.12	0.66	1316687.0	23761762.4	570
2014-10-29	18.7	18.7	18.05	18.18	-0.35	-1.89	811550.0	14987583.45	454
2014-10-28	18.05	18.7	17.9	18.53	0.48	2.66	1349210.0	24675326.25	581
2014-10-27	18.15	18.3	17.95	18.05	0.15	0.84	1763655.0	31920724.8	722
2014-10-26	17.65	18.1	17.65	17.9	0.27	1.53	1144563.0	20568265.55	525
2014-10-23	17.55	17.75	17.45	17.63	-0.28	-1.56	1018513.0	17959773.65	493
2014-10-22	17.75	17.95	17.2	17.91	0.3	1.7	2126503.0	37586724.65	854
2014-10-21	16.8	17.9	16.8	17.61	0.78	4.63	3029292.0	53111377.7	1093
2014-10-20	16.85	16.95	16.5	16.83	0.05	0.3	804351.0	13473830.85	503
2014-10-19	17.0	17.3	16.55	16.78	0.39	2.38	1528324.0	25701077.05	720
2014-10-16	17.5	17.6	16.3	16.39	-1.67	-9.25	2382579.0	39721632.35	1056
2014-10-15	18.45	18.55	18.0	18.06	-0.48	-2.59	680791.0	12434432.9	424
2014-10-14	18.75	18.75	18.2	18.54	-0.3	-1.59	726843.0	13454877.1	417
2014-10-13	18.3	18.9	18.2	18.84	0.34	1.84	1169110.0	21736973.4	541
2014-10-12	20.0	20.0	18.4	18.5	-1.89	-9.27	1424048.0	27471675.35	721
2014-10-02	20.25	20.4	20.15	20.39	-0.21	-1.02	553506.0	11252011.45	388
2014-10-01	20.75	20.8	20.55	20.6	-0.15	-0.72	660336.0	13638136.3	390
2014-09-30	20.7	20.95	20.65	20.75	0.06	0.29	1089467.0	22612791.85	561
2014-09-29	20.65	20.75	20.55	20.69	0.08	0.39	702827.0	14507678.1	349
2014-09-28	21.0	21.0	20.55	20.61	-0.34	-1.62	984145.0	20433411.7	439
2014-09-25	21.1	21.25	20.85	20.95	-0.15	-0.71	887091.0	18608631.4	494
2014-09-24	21.7	21.75	20.85	21.1	-0.53	-2.45	1355061.0	28714119.95	744
2014-09-22	21.8	21.8	21.4	21.63	-0.26	-1.19	818637.0	17670105.1	593
2014-09-21	22.2	22.2	21.8	21.89	-0.18	-0.82	576673.0	12691492.3	434
2014-09-18	22.05	22.25	21.95	22.07	0.01	0.05	1343492.0	29675931.05	657
2014-09-17	21.95	22.2	21.85	22.06	0.16	0.73	916550.0	20211590.55	595
2014-09-16	22.1	22.35	21.75	21.9	0.04	0.18	1502645.0	33152462.5	820
2014-09-15	22.05	22.15	21.8	21.86	-0.18	-0.82	903300.0	19826836.7	580
2014-09-14	22.3	22.45	22.0	22.04	-0.34	-1.52	1138461.0	25290228.95	642
2014-09-11	22.7	22.85	22.25	22.38	-0.32	-1.41	1750314.0	39542323.9	931
2014-09-10	22.9	23.0	22.7	22.7	-0.22	-0.96	2405166.0	54930164.6	1002
2014-09-09	22.9	23.1	22.85	22.92	0.03	0.13	2569482.0	58987660.85	1116
2014-09-08	22.4	23.05	22.3	22.89	0.52	2.32	6503388.0	148241447.9	2005
2014-09-07	22.2	22.5	22.2	22.37	0.18	0.81	1911527.0	42734709.55	696
2014-09-04	21.95	22.25	21.9	22.19	0.27	1.23	1613150.0	35591591.85	676
2014-09-03	21.95	22.1	21.85	21.92	-0.07	-0.32	1018997.0	22407851.9	557
2014-09-02	22.05	22.05	21.85	21.99	-0.02	-0.09	1001225.0	21995363.6	456
2014-09-01	21.95	22.3	21.95	22.01	0.07	0.32	2143414.0	47359218.0	800
2014-08-31	21.9	22.0	21.8	21.94	0.18	0.83	895637.0	19598775.7	448
2014-08-28	21.9	22.0	21.75	21.76	-0.08	-0.37	861442.0	18824955.25	482
2014-08-27	21.8	21.95	21.8	21.84	0.1	0.46	1381538.0	30200121.2	676
2014-08-26	21.6	21.8	21.5	21.74	0.15	0.69	1375344.0	29818732.7	628
2014-08-25	22.3	22.35	21.35	21.59	-0.74	-3.31	3396883.0	74238413.05	1614
2014-08-24	22.9	22.9	22.2	22.33	-0.45	-1.98	2425084.0	54673314.15	1048
2014-08-21	22.9	23.1	22.75	22.78	-0.09	-0.39	2110189.0	48330367.1	959
2014-08-20	23.35	23.45	22.85	22.87	-0.33	-1.42	4034166.0	93304849.35	1794
2014-08-19	22.8	23.3	22.7	23.2	0.52	2.29	6984091.0	160701135.6	2419
2014-08-18	22.35	22.9	22.35	22.68	0.49	2.21	3147003.0	71232646.9	1522
2014-08-17	21.9	22.4	21.85	22.19	0.33	1.51	2886174.0	63801041.4	1093
2014-08-14	21.9	22.05	21.75	21.86	-0.04	-0.18	2838621.0	62274059.65	900
2014-08-13	21.8	22.0	21.8	21.9	0.0	0.0	1946533.0	42687361.35	822
2014-08-12	21.95	22.1	21.85	21.9	-0.05	-0.23	2451696.0	53846909.05	961
2014-08-11	22.0	22.1	21.9	21.95	-0.01	-0.05	2060990.0	45363165.3	746
2014-08-10	22.05	22.15	21.9	21.96	-0.06	-0.27	1204739.0	26487743.35	698
2014-08-07	21.8	22.1	21.8	22.02	0.23	1.06	2294841.0	50380550.1	1049
2014-08-06	21.55	21.9	21.45	21.79	0.26	1.21	3049774.0	66287357.6	1155
2014-08-05	21.6	21.7	21.45	21.53	0.12	0.56	1562774.0	33700257.9	806
2014-08-04	21.3	21.5	21.2	21.41	0.09	0.42	1494412.0	31929589.05	713
2014-08-03	21.3	21.4	21.1	21.32	0.25	1.19	1181967.0	25120326.9	613
2014-07-24	20.9	21.15	20.85	21.07	0.11	0.52	1233180.0	25848736.35	572
2014-07-23	21.0	21.05	20.9	20.96	0.05	0.24	1025418.0	21499712.9	475
2014-07-22	21.1	21.2	20.8	20.91	-0.08	-0.38	1317105.0	27655072.25	677
2014-07-21	20.7	21.0	20.65	20.99	0.3	1.45	1118840.0	23307128.3	597
2014-07-20	20.75	20.8	20.5	20.69	-0.13	-0.62	771639.0	15965985.2	448
2014-07-17	20.35	21.0	20.35	20.82	0.52	2.56	2276926.0	47255031.45	1227
2014-07-16	20.3	20.5	20.2	20.3	0.01	0.05	1209987.0	24601813.75	496
2014-07-15	20.35	20.4	20.2	20.29	0.0	0.0	792088.0	16069789.5	390
2014-07-14	20.15	20.35	20.1	20.29	0.12	0.59	1490894.0	30208780.4	670
2014-07-13	20.65	20.65	20.15	20.17	-0.51	-2.47	1533504.0	31247998.85	863
2014-07-10	21.1	21.15	20.65	20.68	-0.49	-2.31	1794717.0	37395924.4	975
2014-07-09	21.45	21.5	21.15	21.17	-0.21	-0.98	672679.0	14324977.1	446
2014-07-08	21.3	21.75	21.25	21.38	0.07	0.33	1413034.0	30289376.45	671
2014-07-07	21.3	21.45	21.2	21.31	-0.07	-0.33	654598.0	13952537.75	395
2014-07-06	21.65	21.7	21.3	21.38	-0.23	-1.06	954522.0	20545505.9	481
2014-07-03	21.6	21.95	21.5	21.61	0.02	0.09	1266958.0	27506274.6	747
2014-07-02	21.6	21.7	21.4	21.59	0.12	0.56	747681.0	16096704.45	502
2014-07-01	20.85	21.8	20.8	21.47	0.71	3.42	1400390.0	29924942.65	948
2014-06-30	20.8	20.85	20.5	20.76	-0.09	-0.43	773983.0	16032916.4	443
2014-06-29	20.85	21.1	20.65	20.85	-0.26	-1.23	601756.0	12562230.45	384
2014-06-26	21.1	21.4	21.0	21.11	0.05	0.24	1152399.0	24386735.05	635
2014-06-25	20.8	21.2	20.7	21.06	0.53	2.58	2152955.0	45286848.25	978
2014-06-24	20.25	20.6	20.0	20.53	0.24	1.18	1671053.0	33801963.55	758
2014-06-23	20.7	20.7	19.8	20.29	-0.6	-2.87	2815959.0	56684953.55	1311
2014-06-22	21.5	21.75	20.75	20.89	-0.74	-3.42	1693663.0	36068352.0	984
2014-06-19	22.05	22.05	21.55	21.63	-0.41	-1.86	1256064.0	27398365.05	818
2014-06-18	22.1	22.15	21.85	22.04	0.04	0.18	1174610.0	25854489.65	690
2014-06-17	21.95	22.3	21.3	22.0	-0.08	-0.36	2316666.0	50823601.85	1537
2014-06-16	23.4	23.5	21.95	22.08	-0.93	-4.04	4971444.0	113823617.9	2568
2014-06-15	22.65	23.15	22.4	23.01	0.01	0.04	3433615.0	78310796.35	1385
2014-06-12	23.3	23.3	22.9	23.0	-0.26	-1.12	1479699.0	34138957.55	824
2014-06-11	23.5	23.55	23.2	23.26	-0.16	-0.68	2402844.0	56156434.95	1178
2014-06-10	23.1	23.75	23.05	23.42	0.33	1.43	6028219.0	140916935.45	2225
2014-06-09	23.2	23.25	23.0	23.09	-0.09	-0.39	1897284.0	43848301.3	857
2014-06-08	22.85	23.5	22.5	23.18	0.33	1.44	7323913.0	168769041.1	2734
2014-06-05	22.85	23.2	22.8	22.85	0.05	0.22	2766564.0	63578742.0	1375
2014-06-04	22.6	23.1	22.45	22.8	0.25	1.11	5027115.0	114892567.45	1831
2014-06-03	22.6	22.75	22.5	22.55	-0.05	-0.22	2185548.0	49462978.95	993
2014-06-02	22.5	22.9	22.5	22.6	0.01	0.04	2746096.0	62331317.1	1200
2014-06-01	22.2	23.1	22.15	22.59	0.41	1.85	6694340.0	152049277.75	2787
2014-05-29	22.4	22.55	21.95	22.18	-0.11	-0.49	1743142.0	38780253.4	1013
2014-05-28	22.5	22.6	22.1	22.29	-0.21	-0.93	1880117.0	42088313.85	1027
2014-05-27	22.9	22.95	22.4	22.5	-0.3	-1.32	1620914.0	36820152.4	970
2014-05-26	22.95	23.2	22.75	22.8	0.07	0.31	2563922.0	58813169.2	1418
2014-05-25	21.7	23.0	21.7	22.73	0.72	3.27	4923210.0	111081507.7	2284
2014-05-22	21.75	22.2	21.75	22.01	0.24	1.1	3629042.0	79830361.9	1620
2014-05-21	21.55	21.85	21.5	21.77	0.22	1.02	2503235.0	54214826.65	1032
2014-05-20	21.4	21.65	21.35	21.55	0.15	0.7	2556317.0	54963495.15	1292
2014-05-19	21.85	21.85	21.0	21.4	-0.37	-1.7	3090015.0	65952528.65	1556
2014-05-18	21.7	21.9	21.5	21.77	0.35	1.63	3303029.0	71749940.95	1495
2014-05-15	21.25	21.6	20.95	21.42	0.22	1.04	4064618.0	86210564.1	1596
2014-05-14	20.8	21.95	20.75	21.2	0.44	2.12	8481163.0	181224492.35	3078
2014-05-13	20.85	20.9	20.7	20.76	0.03	0.14	4873934.0	101377157.3	1301
2014-05-12	20.3	20.75	20.25	20.73	0.44	2.17	3022701.0	62120345.0	1059
2014-05-11	20.4	20.45	20.05	20.29	0.01	0.05	2512043.0	50855931.65	840
2014-05-08	20.05	20.35	20.0	20.28	0.27	1.35	3283705.0	66263427.8	1019
2014-05-07	20.0	20.2	19.95	20.01	-0.07	-0.35	1184982.0	23763898.0	506
2014-05-06	19.95	20.3	19.9	20.08	0.12	0.6	2583359.0	51903698.35	953
2014-05-05	20.2	20.2	19.85	19.96	-0.21	-1.04	2221879.0	44376120.6	824
2014-05-04	20.4	20.65	20.1	20.17	-0.21	-1.03	1852272.0	37783167.8	784
2014-05-01	20.35	20.85	20.2	20.38	0.16	0.79	1909639.0	39132375.5	991
2014-04-30	20.0	20.9	19.9	20.22	0.52	2.64	9153371.0	187226695.6	2919
2014-04-29	19.25	20.1	19.2	19.7	0.46	2.39	3496357.0	68820271.7	1203
2014-04-28	19.55	19.7	19.15	19.24	-0.36	-1.84	1794254.0	34881510.85	633
2014-04-27	19.35	19.8	19.25	19.6	0.29	1.5	2090467.0	40901283.75	863
2014-04-24	18.9	19.5	18.8	19.31	0.22	1.15	2968173.0	56775769.05	849
2014-04-23	19.35	19.45	19.0	19.09	-0.24	-1.24	1482745.0	28463420.2	515
2014-04-22	19.25	19.35	19.2	19.33	0.13	0.68	1364410.0	26305851.4	412
2014-04-21	19.25	19.3	19.0	19.2	-0.04	-0.21	1471403.0	28198600.45	535
2014-04-20	19.45	19.5	19.15	19.24	0.01	0.05	1819397.0	35084898.05	696
2014-04-17	19.1	19.7	18.8	19.23	0.08	0.42	5659101.0	109331870.1	1712
2014-04-16	18.9	19.2	18.85	19.15	0.27	1.43	3556179.0	67883513.5	901
2014-04-15	18.6	19.05	18.6	18.88	0.27	1.45	3793804.0	71315964.15	894
2014-04-14	18.25	18.7	18.2	18.61	0.37	2.03	1710455.0	31770463.4	501
2014-04-13	18.2	18.4	18.1	18.24	-0.21	-1.14	687634.0	12555325.0	299
2014-04-10	18.65	18.75	18.35	18.45	-0.15	-0.81	1860976.0	34471423.55	586
2014-04-09	19.15	19.4	18.1	18.6	-0.45	-2.36	7409809.0	140301738.5	2004
2014-04-08	18.75	19.25	18.75	19.05	0.45	2.42	7910725.0	150193175.55	1930
2014-04-07	18.4	18.8	18.3	18.6	0.2	1.09	3162221.0	58743959.4	790
2014-04-06	18.45	18.6	18.35	18.4	0.0	0.0	2546228.0	47080320.75	506
2014-04-03	18.6	18.7	18.4	18.4	-0.2	-1.08	2271895.0	42208578.65	513
2014-04-02	18.65	18.75	18.55	18.6	0.0	0.0	936366.0	17447706.25	286
2014-04-01	18.5	18.75	18.45	18.6	0.1	0.54	1339740.0	24919876.3	325
2014-03-31	18.45	18.6	18.35	18.5	0.0	0.0	2143018.0	39617306.65	353
2014-03-30	18.5	18.65	18.45	18.5	0.05	0.27	1074012.0	19922471.85	279
2014-03-27	18.55	18.8	18.4	18.45	-0.1	-0.54	2351516.0	43734311.55	595
2014-03-26	18.35	18.65	18.3	18.55	0.2	1.09	2454418.0	45375354.55	588
2014-03-25	18.3	18.45	18.25	18.35	0.0	0.0	1239825.0	22761408.35	396
2014-03-24	18.15	18.4	18.1	18.35	0.2	1.1	1468410.0	26871497.45	361
2014-03-23	18.15	18.25	18.1	18.15	0.05	0.28	664858.0	12077451.65	230
2014-03-20	18.1	18.2	18.05	18.1	-0.05	-0.28	572797.0	10371056.55	248
2014-03-19	18.3	18.3	18.15	18.15	-0.1	-0.55	631614.0	11504195.1	313
2014-03-18	18.45	18.5	18.15	18.25	-0.15	-0.82	1183184.0	21695626.2	486
2014-03-17	18.3	18.55	18.25	18.4	0.2	1.1	2397709.0	44126715.9	825
2014-03-16	18.05	18.4	17.95	18.2	0.1	0.55	2215149.0	40242718.45	687
2014-03-13	18.05	18.2	18.0	18.1	0.05	0.28	1879928.0	34013308.4	540
2014-03-12	18.1	18.35	17.95	18.05	-0.15	-0.82	3234035.0	58381632.65	1138
2014-03-11	18.0	18.55	17.95	18.2	0.25	1.39	4703024.0	86217301.45	1400
2014-03-10	17.85	18.15	17.75	17.95	0.05	0.28	5130342.0	92406850.0	1462
2014-03-09	17.75	18.1	17.7	17.9	0.2	1.13	2911946.0	52002354.6	697
2014-03-06	17.55	17.75	17.55	17.7	0.1	0.57	1336817.0	23609571.65	359
2014-03-05	17.7	17.8	17.45	17.6	-0.1	-0.56	2390657.0	42114077.2	651
2014-03-04	17.5	17.75	17.5	17.7	0.15	0.85	1826516.0	32265876.85	387
2014-03-03	17.6	17.6	17.35	17.55	-0.05	-0.28	1577822.0	27586496.6	442
2014-03-02	18.0	18.0	17.6	17.6	-0.1	-0.56	1568596.0	27841639.4	506
2014-02-27	17.75	17.8	17.65	17.7	-0.05	-0.28	1864688.0	33031009.35	410
2014-02-26	17.75	17.95	17.65	17.75	-0.05	-0.28	2265649.0	40307904.9	682
2014-02-25	17.65	17.8	17.65	17.8	0.1	0.56	1905903.0	33782344.8	459
2014-02-24	17.7	17.8	17.6	17.7	-0.1	-0.56	1619423.0	28638019.05	595
2014-02-23	17.65	18.0	17.65	17.8	0.15	0.85	1640905.0	29235060.95	520
2014-02-20	17.85	18.0	17.6	17.65	-0.2	-1.12	2693176.0	48054414.2	839
2014-02-19	17.65	18.05	17.55	17.85	0.2	1.13	2769434.0	49455783.5	787
2014-02-18	17.65	17.75	17.5	17.65	0.0	0.0	695953.0	12242584.0	273
2014-02-17	17.5	17.7	17.45	17.65	0.15	0.86	914329.0	16051637.85	339
2014-02-16	17.45	17.6	17.4	17.5	-0.05	-0.28	1127312.0	19772670.5	361
2014-02-13	17.6	17.6	17.35	17.55	-0.05	-0.28	854889.0	14944823.0	346
2014-02-12	17.7	17.8	17.55	17.6	-0.05	-0.28	1202676.0	21186704.85	460
2014-02-11	17.95	18.1	17.6	17.65	-0.25	-1.4	2940138.0	52614396.2	987
2014-02-10	17.5	18.2	17.35	17.9	0.35	1.99	4468754.0	79780438.05	1365
2014-02-09	17.4	17.6	17.3	17.55	0.2	1.15	1368572.0	23877015.3	496
2014-02-06	17.25	17.4	17.1	17.35	0.1	0.58	1142980.0	19754301.55	366
2014-02-05	17.2	17.25	17.15	17.25	0.1	0.58	403193.0	6934530.6	200
2014-02-04	16.85	17.2	16.8	17.15	0.1	0.59	635237.0	10823738.3	257
2014-02-03	17.0	17.1	16.9	17.05	0.0	0.0	489996.0	8333931.35	230
2014-02-02	17.15	17.25	17.0	17.05	-0.1	-0.58	504078.0	8651347.35	231
2014-01-30	16.85	17.35	16.85	17.15	0.25	1.48	1642600.0	28135381.75	584
2014-01-29	16.95	17.0	16.85	16.9	-0.05	-0.29	435424.0	7374492.7	183
2014-01-28	16.9	17.0	16.85	16.95	0.05	0.3	409815.0	6930613.55	153
2014-01-27	16.95	17.0	16.85	16.9	-0.1	-0.59	241554.0	4085950.25	131
2014-01-26	17.0	17.1	16.45	17.0	-0.1	-0.58	614562.0	10385945.35	253
2014-01-23	17.0	17.1	16.95	17.1	0.05	0.29	670921.0	11430324.7	205
2014-01-22	16.8	17.1	16.75	17.05	0.2	1.19	628864.0	10682055.5	279
2014-01-21	16.85	16.9	16.65	16.85	-0.05	-0.3	382905.0	6427900.4	208
2014-01-20	16.9	16.9	16.8	16.9	-0.05	-0.29	460471.0	7752089.85	227
2014-01-19	17.1	17.1	16.7	16.95	-0.2	-1.17	775502.0	13141231.25	366
2014-01-16	17.15	17.25	17.05	17.15	0.0	0.0	810521.0	13910100.45	309
2014-01-15	17.15	17.3	17.1	17.15	0.0	0.0	857408.0	14749088.2	311
2014-01-14	17.05	17.15	17.0	17.15	0.1	0.59	324556.0	5533792.5	216
2014-01-13	17.2	17.2	17.05	17.05	-0.15	-0.87	484123.0	8283902.6	254
2014-01-12	17.3	17.3	17.1	17.2	-0.05	-0.29	855003.0	14724575.35	260
2014-01-09	17.25	17.35	17.25	17.25	0.0	0.0	492569.0	8505919.15	205
2014-01-08	17.15	17.35	17.15	17.25	0.1	0.58	970808.0	16782572.8	377
2014-01-07	17.2	17.2	17.1	17.15	-0.05	-0.29	493880.0	8469852.5	170
2014-01-06	17.15	17.25	17.05	17.2	0.05	0.29	764752.0	13121096.15	274
2014-01-05	17.2	17.25	17.1	17.15	-0.1	-0.58	434372.0	7452100.6	263
2014-01-02	17.35	17.35	17.1	17.25	-0.15	-0.86	1102856.0	18985842.9	525
2014-01-01	17.45	17.55	17.35	17.4	-0.05	-0.29	865878.0	15106695.4	355
2013-12-31	17.45	17.6	17.35	17.45	0.05	0.29	1056429.0	18456592.3	448
2013-12-30	17.45	17.7	17.25	17.4	-0.05	-0.29	3553702.0	61982577.7	1269
2013-12-29	17.15	17.85	17.1	17.45	0.4	2.35	6376264.0	111658798.95	2177
2013-12-26	16.8	17.25	16.8	17.05	0.2	1.19	2520014.0	43031172.75	894
2013-12-25	16.9	16.95	16.8	16.85	-0.05	-0.3	385377.0	6494829.4	175
2013-12-24	16.6	16.95	16.6	16.9	0.3	1.81	1548801.0	26010027.8	445
2013-12-23	16.8	16.8	16.6	16.6	-0.15	-0.9	735356.0	12251065.85	249
2013-12-22	16.9	16.9	16.7	16.75	-0.05	-0.3	670631.0	11296678.55	286
2013-12-19	16.65	16.95	16.6	16.8	0.15	0.9	1799934.0	30209672.3	497
2013-12-18	16.6	16.7	16.55	16.65	0.0	0.0	462253.0	7680789.05	182
2013-12-17	16.65	16.7	16.55	16.65	0.0	0.0	641219.0	10659682.85	197
2013-12-16	16.75	16.8	16.65	16.65	-0.1	-0.6	305559.0	5097970.3	154
2013-12-15	16.75	16.85	16.7	16.75	0.0	0.0	398253.0	6666876.1	207
2013-12-12	16.9	16.9	16.7	16.75	-0.2	-1.18	850013.0	14240164.65	485
2013-12-11	16.85	17.05	16.85	16.95	0.05	0.3	563530.0	9549562.35	198
2013-12-10	17.1	17.15	16.85	16.9	-0.2	-1.17	750447.0	12776795.0	253
2013-12-09	17.15	17.2	17.05	17.1	0.1	0.59	605508.0	10369718.7	291
2013-12-08	16.55	17.2	16.55	17.0	0.45	2.72	3441096.0	58202343.25	866
2013-12-05	16.5	16.55	16.5	16.55	0.05	0.3	548299.0	9066813.45	144
2013-12-04	16.55	16.55	16.4	16.5	-0.05	-0.3	626972.0	10340192.55	188
2013-12-03	16.75	16.8	16.55	16.55	-0.2	-1.19	1119314.0	18696975.0	516
2013-12-02	16.65	16.75	16.65	16.75	0.1	0.6	641896.0	10714611.65	287
2013-12-01	16.5	16.75	16.5	16.65	0.15	0.91	1714578.0	28533127.2	463
2013-11-28	16.4	16.5	16.4	16.5	0.05	0.3	370433.0	6099838.5	155
2013-11-27	16.4	16.55	16.4	16.45	-0.05	-0.3	496414.0	8172946.45	203
2013-11-26	16.6	16.6	16.45	16.5	-0.15	-0.9	581970.0	9610231.05	219
2013-11-25	16.7	16.7	16.55	16.65	-0.1	-0.6	946813.0	15754787.2	258
2013-11-24	16.75	16.9	16.7	16.75	-0.05	-0.3	790383.0	13266148.2	332
2013-11-21	16.7	16.8	16.65	16.8	0.1	0.6	1196115.0	20037638.25	380
2013-11-20	16.55	16.8	16.55	16.7	0.1	0.6	1321615.0	22086835.45	406
2013-11-19	16.65	16.65	16.5	16.6	-0.05	-0.3	1000127.0	16572356.35	315
2013-11-18	16.5	16.75	16.5	16.65	0.25	1.52	2001353.0	33264942.8	719
2013-11-17	16.4	16.65	16.4	16.4	0.0	0.0	3073384.0	50782337.15	859
2013-11-14	16.35	16.4	16.3	16.4	0.05	0.31	527373.0	8607506.2	169
2013-11-13	16.3	16.4	16.25	16.35	0.05	0.31	657871.0	10732807.2	179
2013-11-12	16.35	16.4	16.25	16.3	0.05	0.31	721739.0	11796823.5	271
2013-11-11	16.35	16.4	16.25	16.25	-0.1	-0.61	504373.0	8231652.85	202
2013-11-10	16.3	16.45	16.3	16.35	0.1	0.62	766869.0	12543502.85	255
2013-11-07	16.4	16.45	16.2	16.25	-0.1	-0.61	794268.0	12916458.8	366
2013-11-06	16.45	16.55	16.35	16.35	-0.1	-0.61	395971.0	6503924.3	219
2013-11-05	16.25	16.55	16.25	16.45	0.2	1.23	1243472.0	20391469.3	482
2013-11-04	16.2	16.4	16.15	16.25	0.1	0.62	810509.0	13168955.85	368
2013-11-03	16.15	16.3	16.1	16.15	0.0	0.0	685323.0	11080688.55	304
2013-10-31	16.05	16.2	16.0	16.15	0.05	0.31	486429.0	7826336.85	229
2013-10-30	16.25	16.3	16.0	16.1	-0.2	-1.23	541612.0	8761006.8	303
2013-10-29	16.1	16.3	16.0	16.3	0.15	0.93	438368.0	7082655.15	200
2013-10-28	16.2	16.2	16.1	16.15	-0.1	-0.62	184933.0	2988226.05	113
2013-10-27	16.15	16.25	16.1	16.25	0.05	0.31	283140.0	4582912.4	145
2013-10-24	16.15	16.25	16.15	16.2	-0.05	-0.31	421160.0	6812344.65	165
2013-10-23	16.25	16.3	16.15	16.25	0.0	0.0	214490.0	3480696.35	127
2013-10-22	16.35	16.4	16.2	16.25	-0.1	-0.61	835022.0	13613523.2	241
2013-10-21	16.25	16.45	16.2	16.35	0.05	0.31	998911.0	16300452.7	317
2013-10-20	16.15	16.35	16.15	16.3	0.3	1.88	588063.0	9572998.45	239
2013-10-10	15.85	16.2	15.85	16.0	0.15	0.95	960851.0	15410944.05	391
2013-10-09	15.6	15.9	15.6	15.85	0.05	0.32	302839.0	4790631.5	154
2013-10-08	15.7	15.8	15.6	15.8	0.05	0.32	173971.0	2735597.3	116
2013-10-07	15.9	15.95	15.7	15.75	-0.25	-1.56	565591.0	8938831.15	269
2013-10-06	16.15	16.15	15.85	16.0	-0.15	-0.93	795067.0	12721150.55	293
2013-10-03	16.2	16.3	16.15	16.15	-0.05	-0.31	264135.0	4280075.8	124
2013-10-02	16.35	16.4	16.2	16.2	-0.15	-0.92	647453.0	10534183.05	237
2013-10-01	16.3	16.45	16.25	16.35	-0.05	-0.3	484762.0	7937559.4	225
2013-09-30	16.1	16.45	16.1	16.4	0.25	1.55	1078303.0	17556740.9	328
2013-09-29	16.2	16.25	16.15	16.15	-0.1	-0.62	338619.0	5483559.35	167
2013-09-26	16.3	16.45	16.15	16.25	-0.05	-0.31	693764.0	11284388.15	241
2013-09-25	16.15	16.55	16.15	16.3	0.1	0.62	1268131.0	20727318.85	419
2013-09-24	16.25	16.3	16.1	16.2	0.0	0.0	1053246.0	17080509.3	324
2013-09-19	16.1	16.45	16.0	16.2	0.2	1.25	3050123.0	49512553.7	953
2013-09-18	16.0	16.1	15.9	16.0	-0.05	-0.31	1043181.0	16681706.05	311
2013-09-17	16.1	16.2	15.9	16.05	0.0	0.0	1656543.0	26579902.3	512
2013-09-16	16.1	16.1	15.95	16.05	-0.05	-0.31	1161063.0	18603319.35	407
2013-09-15	16.05	16.2	15.95	16.1	0.3	1.9	1886103.0	30301718.05	561
2013-09-12	15.75	15.95	15.75	15.8	0.1	0.64	1737444.0	27534579.4	659
2013-09-11	15.15	16.0	15.05	15.7	0.65	4.32	2825232.0	43694725.55	996
2013-09-10	15.0	15.15	14.95	15.05	0.5	3.44	1705171.0	25612821.1	514
2013-09-09	14.35	14.6	14.2	14.55	0.2	1.39	654051.0	9439644.0	289
2013-09-08	14.6	14.65	14.35	14.35	-0.1	-0.69	530346.0	7701885.5	213
2013-09-05	14.6	14.8	14.2	14.45	-0.2	-1.37	701528.0	10165049.15	369
2013-09-04	15.0	15.05	14.65	14.65	-0.5	-3.3	829149.0	12284988.85	467
2013-09-03	15.6	15.7	15.1	15.15	-0.5	-3.19	1046552.0	16015249.5	462
2013-09-02	15.6	15.75	15.4	15.65	0.05	0.32	1220214.0	18981351.55	413
2013-09-01	15.45	15.7	15.35	15.6	0.35	2.3	1207407.0	18739231.8	377
2013-08-29	15.45	15.55	15.15	15.25	-0.05	-0.33	535464.0	8212144.85	352
2013-08-28	15.0	15.55	14.95	15.3	0.0	0.0	1381232.0	21182951.65	516
2013-08-27	16.65	16.65	15.3	15.3	-1.55	-9.2	1492545.0	23880041.35	723
2013-08-26	17.0	17.05	16.85	16.85	-0.2	-1.17	823177.0	13948794.5	382
2013-08-25	17.05	17.2	17.0	17.05	-0.1	-0.58	759226.0	12970960.2	369
2013-08-22	17.25	17.25	17.1	17.15	-0.05	-0.29	514653.0	8836658.2	243
2013-08-21	17.2	17.3	17.15	17.2	0.1	0.58	1173093.0	20187635.9	441
2013-08-20	17.0	17.3	17.0	17.1	0.05	0.29	2181583.0	37370157.35	654
2013-08-19	16.95	17.05	16.9	17.05	0.05	0.29	659249.0	11190074.3	281
2013-08-18	17.05	17.1	17.0	17.0	-0.1	-0.58	631302.0	10759289.85	275
2013-08-15	16.95	17.15	16.95	17.1	0.15	0.88	746514.0	12736748.15	339
2013-08-14	16.95	17.1	16.9	16.95	-0.05	-0.29	353837.0	6002273.2	221
2013-08-13	16.95	17.05	16.9	17.0	0.15	0.89	624452.0	10604429.5	235
2013-08-05	16.9	17.0	16.85	16.85	-0.05	-0.3	660639.0	11171722.95	309
2013-08-04	16.85	17.0	16.85	16.9	-0.05	-0.29	469742.0	7936236.5	242
2013-08-01	16.9	17.0	16.9	16.95	-0.05	-0.29	422383.0	7147612.2	212
2013-07-31	17.05	17.05	16.95	17.0	-0.05	-0.29	699092.0	11882503.05	323
2013-07-30	17.05	17.05	16.9	17.05	-0.05	-0.29	563443.0	9563283.85	291
2013-07-29	17.1	17.2	17.0	17.1	-0.05	-0.29	694685.0	11859786.35	306
2013-07-28	17.05	17.2	16.95	17.15	0.1	0.59	908888.0	15504171.65	404
2013-07-25	16.85	17.35	16.75	17.05	0.2	1.19	2325214.0	39751284.8	961
2013-07-24	16.9	16.95	16.8	16.85	-0.05	-0.3	848724.0	14300384.15	396
2013-07-23	17.0	17.05	16.8	16.9	-0.05	-0.29	737843.0	12467608.55	344
2013-07-22	16.9	17.1	16.9	16.95	0.05	0.3	980167.0	16665649.05	419
2013-07-21	16.75	16.95	16.55	16.9	0.15	0.9	842306.0	14172004.75	393
2013-07-18	17.1	17.1	16.75	16.75	-0.45	-2.62	1129460.0	19134901.5	594
2013-07-17	17.45	17.5	17.0	17.2	-0.35	-1.99	2321949.0	39936737.8	1208
2013-07-16	17.6	17.7	17.45	17.55	-0.1	-0.57	665993.0	11693885.8	371
2013-07-15	17.4	17.7	17.35	17.65	0.25	1.44	1415610.0	24827320.65	700
2013-07-14	17.25	17.4	17.25	17.4	0.3	1.75	1214644.0	21052997.3	674
2013-07-11	16.95	17.2	16.9	17.1	0.15	0.88	780864.0	13307792.5	389
2013-07-10	16.95	17.1	16.9	16.95	0.0	0.0	644924.0	10963372.5	297
2013-07-09	16.85	17.05	16.75	16.95	0.15	0.89	1214546.0	20562220.6	621
2013-07-08	17.2	17.2	16.7	16.8	-0.4	-2.33	2661662.0	44933315.15	1112
2013-07-07	17.25	17.25	17.1	17.2	0.1	0.58	746353.0	12830875.2	376
2013-07-04	17.2	17.45	17.0	17.1	0.0	0.0	1606817.0	27687029.35	687
2013-07-03	16.8	17.25	16.75	17.1	0.3	1.79	1801533.0	30731969.8	811
2013-07-02	17.0	17.05	16.7	16.8	-0.1	-0.59	1067599.0	18010556.2	503
2013-07-01	16.3	17.0	16.25	16.9	0.6	3.68	3120245.0	51962799.55	1044
2013-06-30	16.3	16.45	16.2	16.3	-0.05	-0.31	649663.0	10577478.7	347
2013-06-26	16.45	16.55	16.35	16.35	-0.15	-0.91	611532.0	10054399.8	311
2013-06-25	16.35	16.75	16.35	16.5	0.1	0.61	2185131.0	36092551.0	719
2013-06-24	16.5	16.55	16.3	16.4	-0.2	-1.2	1135107.0	18656334.9	479
2013-06-23	16.4	16.6	16.3	16.6	0.25	1.53	1860168.0	30601795.8	639
2013-06-22	16.1	16.35	16.0	16.35	0.1	0.62	1523633.0	24706390.45	528
2013-06-19	16.25	16.4	16.2	16.25	0.1	0.62	1294003.0	21062529.9	560
2013-06-18	16.2	16.3	16.15	16.15	0.0	0.0	990924.0	16071355.6	502
2013-06-17	15.95	16.25	15.95	16.15	0.15	0.94	1974134.0	31867553.8	651
2013-06-16	15.4	16.1	15.2	16.0	0.55	3.56	2635580.0	41327975.7	1070
2013-06-15	16.8	16.9	15.45	15.45	-1.7	-9.91	1962852.0	31880358.2	944
2013-06-12	17.1	17.15	17.0	17.15	0.0	0.0	948159.0	16207884.9	356
2013-06-11	17.2	17.2	17.0	17.15	-0.05	-0.29	985902.0	16860726.3	484
2013-06-10	17.25	17.35	17.15	17.2	-0.05	-0.29	833186.0	14355449.8	409
2013-06-09	17.2	17.45	17.15	17.25	0.0	0.0	706908.0	12241524.6	357
2013-06-08	17.25	17.35	17.15	17.25	0.05	0.29	1024446.0	17675491.95	542
2013-06-05	17.1	17.25	17.0	17.2	-0.05	-0.29	1109501.0	19023497.85	488
2013-06-04	17.45	17.5	17.0	17.25	-0.05	-0.29	1515518.0	26180461.35	758
2013-06-03	17.4	17.7	17.3	17.3	-0.2	-1.14	1948610.0	34054166.35	868
2013-06-02	17.25	17.65	17.25	17.5	-0.05	-0.28	2679231.0	46825640.9	1300
2013-06-01	18.15	18.25	17.45	17.55	-0.25	-1.4	9111912.0	163307740.5	3140
2013-05-29	18.25	18.45	17.6	17.8	-0.4	-2.2	4131238.0	74723193.1	1374
2013-05-28	17.7	18.35	17.7	18.2	0.55	3.12	5524674.0	99940912.2	1902
2013-05-27	17.45	17.8	17.4	17.65	0.15	0.86	3280318.0	57746860.1	1304
2013-05-26	16.95	17.5	16.9	17.5	0.55	3.24	4871441.0	83802915.6	1630
2013-05-25	16.3	16.95	16.3	16.95	0.6	3.67	2304652.0	38549766.4	824
2013-05-22	16.5	16.5	16.3	16.35	-0.15	-0.91	497292.0	8145891.5	265
2013-05-21	16.45	16.55	16.35	16.5	0.1	0.61	389915.0	6410998.8	179
2013-05-20	16.35	16.6	16.35	16.4	0.05	0.31	989682.0	16329070.5	392
2013-05-19	16.3	16.4	16.2	16.35	0.0	0.0	608288.0	9935304.25	306
2013-05-18	16.1	16.35	16.05	16.35	0.25	1.55	1049760.0	17010018.9	422
2013-05-15	16.05	16.2	15.8	16.1	-0.05	-0.31	885446.0	14104985.15	351
2013-05-14	16.2	16.5	16.05	16.15	-0.05	-0.31	1128186.0	18334197.6	413
2013-05-13	16.55	16.55	16.15	16.2	-0.45	-2.7	1062516.0	17399968.7	393
2013-05-12	16.7	16.75	16.6	16.65	0.0	0.0	394291.0	6567054.55	176
2013-05-11	16.75	16.8	16.65	16.65	0.0	0.0	405154.0	6763621.35	191
2013-05-08	16.75	16.75	16.6	16.65	-0.05	-0.3	323375.0	5392880.8	153
2013-05-07	16.65	16.75	16.55	16.7	0.0	0.0	800938.0	13332527.2	292
2013-05-06	16.85	16.9	16.7	16.7	-0.2	-1.18	911451.0	15291350.65	300
2013-05-05	16.9	17.0	16.8	16.9	-0.1	-0.59	1012721.0	17102687.9	332
2013-05-04	16.95	17.0	16.8	17.0	0.2	1.19	1027639.0	17370712.05	333
2013-05-01	16.8	16.9	16.7	16.8	0.0	0.0	880490.0	14759668.45	376
2013-04-30	17.0	17.0	16.75	16.8	-0.1	-0.59	1012649.0	17072871.2	393
2013-04-29	16.95	17.0	16.75	16.9	0.0	0.0	1278929.0	21526943.95	411
2013-04-28	16.7	16.95	16.55	16.9	0.25	1.5	1158403.0	19463015.25	515
2013-04-27	16.75	17.05	16.55	16.65	0.05	0.3	3516853.0	59217279.0	1075
2013-04-24	16.8	16.9	16.6	16.6	-0.15	-0.9	718751.0	12005946.25	431
2013-04-23	16.3	17.05	16.3	16.75	0.5	3.08	4615459.0	77633413.55	1559
2013-04-22	16.0	16.45	16.0	16.25	0.2	1.25	1339101.0	21682267.95	586
2013-04-21	16.15	16.2	15.95	16.05	-0.1	-0.62	869891.0	13950396.55	375
2013-04-20	16.1	16.3	16.05	16.15	0.05	0.31	1082648.0	17476774.15	429
2013-04-17	16.5	16.55	15.8	16.1	-0.5	-3.01	1165475.0	18809197.4	620
2013-04-16	16.4	16.9	16.4	16.6	0.1	0.61	2266624.0	37691068.5	922
2013-04-15	16.6	16.65	16.45	16.5	-0.1	-0.6	1242895.0	20578997.5	494
2013-04-14	16.5	16.7	16.45	16.6	0.15	0.91	2164236.0	35839407.25	682
2013-04-13	16.25	16.6	16.2	16.45	0.35	2.17	1893234.0	31131980.45	819
2013-04-10	16.0	16.25	15.9	16.1	0.15	0.94	1749111.0	28143877.6	603
2013-04-09	16.05	16.2	15.9	15.95	-0.05	-0.31	1561674.0	25020827.0	624
2013-04-08	15.55	16.1	15.5	16.0	0.55	3.56	2485541.0	39443668.0	891
2013-04-07	15.4	15.55	15.3	15.45	0.0	0.0	852488.0	13148352.4	376
2013-04-06	15.8	15.8	15.25	15.45	-0.4	-2.52	1365725.0	21155875.4	635
2013-04-03	16.05	16.05	15.75	15.85	-0.15	-0.94	626432.0	9963506.9	307
2013-04-02	15.8	16.0	15.8	16.0	0.2	1.27	686649.0	10918900.85	355
2013-04-01	16.15	16.15	15.8	15.8	-0.3	-1.86	1298879.0	20804085.65	449
2013-03-31	16.2	16.3	16.05	16.1	-0.15	-0.92	926954.0	14996375.2	416
2013-03-30	16.3	16.5	16.0	16.25	-0.1	-0.61	2585383.0	42198302.75	802
2013-03-27	16.65	16.65	16.25	16.35	-0.2	-1.21	2048415.0	33843992.75	820
2013-03-26	16.25	16.55	16.2	16.55	0.2	1.22	1474199.0	24099782.55	446
2013-03-25	16.45	16.5	16.2	16.35	-0.05	-0.3	1135276.0	18536167.45	470
2013-03-24	16.5	16.8	16.3	16.4	0.05	0.31	3324320.0	55022053.7	1326
2013-03-23	16.25	16.4	16.15	16.35	0.15	0.93	1698421.0	27642349.55	622
2013-03-20	16.0	16.3	15.95	16.2	0.2	1.25	2816177.0	45506207.5	903
2013-03-19	16.0	16.05	15.95	16.0	0.05	0.31	622915.0	9955698.4	306
2013-03-18	16.0	16.05	15.9	15.95	-0.2	-1.24	1413768.0	22588321.45	456
2013-03-17	16.05	16.15	15.95	16.15	0.15	0.94	1383906.0	22226199.45	475
2013-03-16	16.05	16.2	15.9	16.0	0.0	0.0	1981657.0	31820135.45	574
2013-03-13	15.7	16.0	15.6	16.0	0.2	1.27	855406.0	13560428.5	469
2013-03-12	16.1	16.15	15.7	15.8	-0.4	-2.47	2626082.0	42034636.35	750
2013-03-11	15.9	16.5	15.85	16.2	0.3	1.89	7242182.0	117483907.7	1890
2013-03-10	15.65	16.0	15.6	15.9	0.2	1.27	3914159.0	61883416.05	1105
2013-03-09	15.2	15.8	15.2	15.7	0.5	3.29	3570871.0	55495124.7	1216
2013-03-06	15.3	15.35	15.1	15.2	-0.2	-1.3	2204949.0	33558734.45	640
2013-03-05	15.15	15.45	15.1	15.4	0.25	1.65	1913454.0	29260686.05	521
2013-03-04	15.05	15.2	14.95	15.15	0.0	0.0	1457458.0	21973488.4	551
2013-03-03	15.45	15.5	15.15	15.15	-0.4	-2.57	2569730.0	39302588.15	791
2013-03-02	15.6	15.95	15.35	15.55	0.15	0.97	5754703.0	90267553.85	1566
2013-02-27	14.85	15.65	14.85	15.4	0.55	3.7	7776429.0	119156788.1	2469
2013-02-26	14.8	14.85	14.7	14.85	-0.05	-0.34	745769.0	11018689.5	315
2013-02-25	14.9	14.9	14.75	14.9	0.05	0.34	534611.0	7928383.3	242
2013-02-24	14.85	14.95	14.8	14.85	0.0	0.0	930559.0	13854402.5	300
2013-02-23	14.85	14.9	14.8	14.85	-0.05	-0.34	487526.0	7229240.5	248
2013-02-20	14.85	14.95	14.8	14.9	-0.05	-0.33	644449.0	9570971.65	288
2013-02-19	14.85	14.95	14.7	14.95	0.05	0.34	997868.0	14807423.7	406
2013-02-18	15.05	15.1	14.9	14.9	-0.1	-0.67	962431.0	14409484.0	380
2013-02-17	14.95	15.15	14.9	15.0	0.05	0.33	1246587.0	18719951.2	378
2013-02-16	14.95	14.95	14.85	14.95	0.0	0.0	499001.0	7443257.0	233
2013-02-13	15.05	15.15	14.9	14.95	-0.15	-0.99	904047.0	13567977.6	417
2013-02-12	14.95	15.15	14.85	15.1	0.15	1.0	1816253.0	27297603.1	662
2013-02-11	14.8	14.95	14.8	14.95	0.2	1.36	1017152.0	15128436.3	377
2013-02-10	14.75	14.9	14.65	14.75	0.0	0.0	1179934.0	17433614.8	462
2013-02-09	14.85	14.95	14.7	14.75	-0.15	-1.01	733693.0	10869319.95	478
2013-02-06	15.3	15.4	14.75	14.9	-0.3	-1.97	1555866.0	23460455.15	554
2013-02-05	15.3	15.4	15.05	15.2	-0.15	-0.98	1468670.0	22354217.75	542
2013-02-04	15.35	15.45	15.3	15.35	-0.05	-0.32	1052916.0	16169147.5	384
2013-02-03	15.65	15.65	15.35	15.4	-0.2	-1.28	968711.0	14961082.75	421
2013-02-02	15.75	15.9	15.5	15.6	0.0	0.0	1541226.0	24162480.65	622
2013-01-30	15.35	15.65	15.3	15.6	0.25	1.63	2040044.0	31588753.0	688
2013-01-29	15.15	15.4	15.15	15.35	0.2	1.32	2012553.0	30786599.2	550
2013-01-28	15.3	15.35	15.1	15.15	-0.2	-1.3	927117.0	14094492.3	389
2013-01-27	15.45	15.45	15.25	15.35	-0.1	-0.65	1036059.0	15900047.25	385
2013-01-26	15.3	15.45	15.05	15.45	0.05	0.32	1197123.0	18269329.55	533
2013-01-23	15.6	15.65	15.2	15.4	-0.25	-1.6	661152.0	10201288.8	408
2013-01-22	15.6	15.7	15.5	15.65	-0.05	-0.32	414305.0	6467618.25	227
2013-01-21	15.8	15.85	15.4	15.7	-0.05	-0.32	1205696.0	18845093.1	569
2013-01-20	15.7	15.85	15.6	15.75	0.0	0.0	585657.0	9208440.4	248
2013-01-19	15.7	15.8	15.7	15.75	0.0	0.0	440071.0	6922494.25	188
2013-01-16	15.75	15.8	15.65	15.75	-0.05	-0.32	421908.0	6629685.35	235
2013-01-15	15.8	15.85	15.65	15.8	0.0	0.0	565634.0	8909348.0	293
2013-01-14	15.75	15.85	15.65	15.8	0.1	0.64	762559.0	12030677.45	358
2013-01-13	16.0	16.0	15.65	15.7	-0.25	-1.57	1111853.0	17593286.1	465
2013-01-12	15.8	16.2	15.75	15.95	0.2	1.27	1499940.0	24007225.7	683
2013-01-09	15.8	15.9	15.7	15.75	-0.1	-0.63	956711.0	15107831.5	455
2013-01-08	16.1	16.15	15.6	15.85	-0.3	-1.86	1328670.0	21040720.9	651
2013-01-07	16.15	16.3	16.1	16.15	-0.05	-0.31	1442357.0	23359112.4	631
2013-01-06	15.9	16.3	15.9	16.2	0.35	2.21	2867455.0	46245901.75	1243
2013-01-05	15.65	16.05	15.65	15.85	0.35	2.26	2308390.0	36640159.75	989
2013-01-02	15.25	15.6	15.25	15.5	0.15	0.98	1464813.0	22652678.5	689
2013-01-01	15.25	15.45	15.15	15.35	0.15	0.99	1599252.0	24495690.55	726
2012-12-31	15.55	15.6	15.05	15.2	-0.3	-1.94	1556119.0	23775595.05	785
2012-12-30	15.8	16.0	15.5	15.5	-0.2	-1.27	3304462.0	52100933.55	1355
2012-12-29	15.35	15.7	15.35	15.7	0.35	2.28	1100239.0	17094236.95	528
2012-12-26	15.4	15.45	15.3	15.35	-0.05	-0.32	598080.0	9181505.65	294
2012-12-25	15.65	15.7	15.4	15.4	-0.2	-1.28	689497.0	10691206.4	373
2012-12-24	15.95	16.1	15.55	15.6	-0.2	-1.27	1750173.0	27670488.8	880
2012-12-23	15.7	16.05	15.6	15.8	0.05	0.32	1779196.0	28176443.7	750
2012-12-22	15.45	15.75	15.2	15.75	0.3	1.94	1501288.0	23146374.0	698
2012-12-19	15.45	15.6	15.3	15.45	0.1	0.65	765306.0	11789733.6	346
2012-12-18	15.55	15.65	15.3	15.35	-0.1	-0.65	543194.0	8419955.75	308
2012-12-17	15.45	15.6	15.45	15.45	0.0	0.0	474136.0	7345212.45	191
2012-12-16	15.55	15.6	15.45	15.45	-0.1	-0.64	630424.0	9780458.3	237
2012-12-15	15.45	15.55	15.35	15.55	0.2	1.3	484774.0	7499109.0	310
2012-12-12	15.4	15.5	15.25	15.35	-0.05	-0.32	528188.0	8117412.4	338
2012-12-11	15.25	15.65	15.25	15.4	0.15	0.98	950134.0	14648457.6	537
2012-12-10	15.3	15.45	15.2	15.25	-0.25	-1.61	644340.0	9904830.35	360
2012-12-09	15.9	16.0	15.5	15.5	-0.55	-3.43	1597124.0	25129308.7	897
2012-12-08	15.65	16.1	15.6	16.05	0.45	2.88	2846687.0	45020798.0	953
2012-12-05	15.7	15.7	15.45	15.6	-0.05	-0.32	798412.0	12408938.55	407
2012-12-04	15.45	15.65	15.25	15.65	0.15	0.97	818968.0	12684586.2	477
2012-12-03	15.65	15.9	15.45	15.5	-0.25	-1.59	1723415.0	26883916.6	694
2012-12-02	15.35	15.9	15.1	15.75	0.5	3.28	1721729.0	26868041.0	828
2012-12-01	15.1	15.3	14.9	15.25	0.4	2.69	1454420.0	21948035.55	731
2012-11-28	14.3	14.85	14.1	14.85	0.75	5.32	1224871.0	17822125.15	649
2012-11-27	14.1	14.45	14.0	14.1	-0.1	-0.7	1102733.0	15687460.5	495
2012-11-26	14.2	14.3	13.45	14.2	0.0	0.0	889562.0	12341147.2	491
2012-11-25	14.85	14.85	14.0	14.2	-0.8	-5.33	734309.0	10615407.6	482
2012-11-24	15.0	15.05	14.85	15.0	0.2	1.35	496566.0	7430991.1	307
2012-11-21	14.85	14.9	14.65	14.8	-0.1	-0.67	609452.0	8989057.25	401
2012-11-20	15.1	15.1	14.6	14.9	-0.15	-1.0	772437.0	11467671.85	453
2012-11-19	15.45	15.55	14.7	15.05	-0.3	-1.95	803613.0	12064212.55	570
2012-11-18	15.4	15.55	15.15	15.35	0.0	0.0	473490.0	7305589.5	303
2012-11-17	15.4	15.5	15.1	15.35	-0.05	-0.32	600508.0	9176867.8	424
2012-11-14	15.7	15.75	15.35	15.4	-0.2	-1.28	578118.0	9005923.25	374
2012-11-13	15.5	15.85	15.5	15.6	0.05	0.32	1054918.0	16545383.75	577
2012-11-12	15.7	15.8	15.45	15.55	-0.3	-1.89	724852.0	11303235.4	504
2012-11-11	16.4	16.4	15.7	15.85	-0.4	-2.46	2127401.0	34004358.6	1250
2012-11-10	15.55	16.35	15.35	16.25	0.6	3.83	1463188.0	23177078.05	805
2012-11-07	15.7	15.8	15.55	15.65	0.1	0.64	492050.0	7678638.05	273
2012-11-06	15.45	15.75	15.45	15.55	0.2	1.3	869248.0	13561842.8	404
2012-11-05	15.2	15.45	15.15	15.35	0.15	0.99	826725.0	12673512.3	402
2012-11-04	14.95	15.4	14.95	15.2	0.25	1.67	668107.0	10175330.65	376
2012-11-03	14.8	15.0	14.75	14.95	0.2	1.36	383719.0	5711627.15	280
2012-10-24	14.65	14.85	14.5	14.75	-0.05	-0.34	606763.0	8946746.65	321
2012-10-23	14.85	14.9	14.7	14.8	-0.2	-1.33	819578.0	12139604.85	419
2012-10-22	14.85	15.15	14.85	15.0	0.0	0.0	804365.0	12059133.85	439
2012-10-21	15.1	15.3	14.95	15.0	-0.15	-0.99	874221.0	13210290.35	444
2012-10-20	14.9	15.15	14.85	15.15	0.1	0.66	614580.0	9261496.75	350
2012-10-17	14.95	15.1	14.95	15.05	0.15	1.01	641847.0	9647976.2	422
2012-10-16	15.1	15.3	14.9	14.9	-0.1	-0.67	797086.0	12047250.55	488
2012-10-15	14.65	15.05	14.6	15.0	0.3	2.04	773636.0	11439032.35	399
2012-10-14	14.85	14.85	14.55	14.7	-0.05	-0.34	819497.0	12035344.25	477
2012-10-13	15.5	15.5	14.35	14.75	-0.8	-5.14	737276.0	10947984.1	548
2012-10-10	15.65	15.8	15.55	15.55	-0.2	-1.27	402963.0	6322327.65	311
2012-10-09	15.75	15.9	15.65	15.75	-0.15	-0.94	483063.0	7632262.4	325
2012-10-08	16.0	16.0	15.8	15.9	-0.1	-0.63	423285.0	6724353.4	353
2012-10-07	16.2	16.3	15.8	16.0	-0.2	-1.23	1030365.0	16493336.15	753
2012-10-06	16.5	16.65	16.15	16.2	-0.25	-1.52	954026.0	15666774.7	607
2012-10-03	16.2	16.95	16.05	16.45	0.35	2.17	2396721.0	39637242.7	1473
2012-10-02	16.25	16.35	16.0	16.1	-0.15	-0.92	902633.0	14573547.2	537
2012-10-01	16.15	16.25	16.0	16.25	0.25	1.56	1764651.0	28456938.9	808
2012-09-30	16.4	16.45	15.6	16.0	-0.3	-1.84	1551417.0	24825039.55	914
2012-09-29	16.9	16.95	16.15	16.3	-0.65	-3.83	1529299.0	25326566.45	847
2012-09-26	17.5	17.5	16.9	16.95	-0.6	-3.42	1133143.0	19549202.75	694
2012-09-25	17.65	17.75	17.2	17.55	-0.05	-0.28	1574243.0	27424586.35	848
2012-09-24	18.3	18.3	17.15	17.6	-0.65	-3.56	2112294.0	37128748.25	1148
2012-09-22	18.45	18.65	17.9	18.25	-0.3	-1.62	1647804.0	30028891.55	852
2012-09-19	19.2	19.35	18.4	18.55	-0.55	-2.88	2775112.0	52424430.8	1174
2012-09-18	18.85	19.25	18.75	19.1	0.3	1.6	3723975.0	70768816.05	1686
2012-09-17	18.8	18.8	18.55	18.8	0.1	0.53	1286293.0	24022447.65	533
2012-09-16	18.6	18.85	18.5	18.7	0.1	0.54	1527303.0	28510643.4	708
2012-09-15	18.5	18.6	18.4	18.6	0.3	1.64	1085049.0	20061462.05	555
2012-09-12	18.6	18.7	18.25	18.3	-0.25	-1.35	1301631.0	24060006.25	741
2012-09-11	18.5	18.95	18.4	18.55	0.2	1.09	2738609.0	50993381.9	1333
2012-09-10	18.05	18.9	17.85	18.35	0.4	2.23	5135974.0	93981528.65	2188
2012-09-09	17.95	18.15	17.85	17.95	0.05	0.28	2263119.0	40704138.6	879
2012-09-08	17.9	18.15	17.8	17.9	0.2	1.13	2583921.0	46458073.35	962
2012-09-05	17.7	17.75	17.5	17.7	-0.05	-0.28	1322872.0	23316963.65	671
2012-09-04	17.85	17.85	17.55	17.75	-0.05	-0.28	2273605.0	40147319.4	919
2012-09-03	17.75	18.05	17.55	17.8	0.05	0.28	3310383.0	58967501.1	1318
2012-09-02	17.55	17.95	17.5	17.75	0.1	0.57	1496877.0	26532219.8	714
2012-09-01	17.6	18.05	17.5	17.65	0.15	0.86	2385979.0	42374472.6	1034
2012-08-29	17.45	17.55	17.4	17.5	0.05	0.29	810759.0	14166133.1	469
2012-08-28	17.7	17.8	17.35	17.45	-0.3	-1.69	1405944.0	24739486.4	706
2012-08-27	17.5	17.9	17.45	17.75	0.25	1.43	1774417.0	31453777.5	725
2012-08-26	17.65	17.7	17.4	17.5	0.0	0.0	1535563.0	26886271.2	775
2012-08-25	17.1	17.65	17.05	17.5	0.6	3.55	2777745.0	48257597.5	1128
2012-08-15	16.55	16.9	16.5	16.9	0.4	2.42	758736.0	12627907.9	533
2012-08-14	16.75	16.85	16.4	16.5	-0.2	-1.2	821861.0	13622302.3	581
2012-08-13	17.0	17.15	16.6	16.7	-0.35	-2.05	841780.0	14285032.6	522
2012-08-12	17.2	17.2	16.9	17.05	0.0	0.0	729482.0	12409975.35	458
2012-08-11	17.05	17.2	17.0	17.05	0.05	0.29	1010982.0	17280376.25	573
2012-08-08	17.3	17.35	16.9	17.0	-0.25	-1.45	1297711.0	22215068.5	838
2012-08-07	17.55	17.7	17.2	17.25	-0.2	-1.15	2012682.0	35022869.4	978
2012-08-06	17.2	18.05	17.2	17.45	0.3	1.75	3208885.0	56636993.4	1604
2012-08-05	17.05	17.25	17.0	17.15	0.05	0.29	591273.0	10119740.5	465
2012-08-04	17.25	17.5	17.0	17.1	0.05	0.29	1267742.0	21906990.85	654
2012-08-01	17.2	17.6	16.95	17.05	-0.1	-0.58	1960779.0	33972851.0	1087
2012-07-31	17.0	17.4	16.8	17.15	0.3	1.78	1461804.0	25110383.55	798
2012-07-30	16.05	17.45	16.05	16.85	0.85	5.31	2933687.0	49755774.45	1619
2012-07-29	15.5	16.1	15.5	16.0	0.45	2.89	2042188.0	32464666.0	1058
2012-07-28	15.45	15.7	15.4	15.55	0.35	2.3	1791166.0	27805577.55	825
2012-07-25	15.1	15.5	15.05	15.2	0.05	0.33	1127209.0	17213209.05	583
2012-07-24	15.1	15.15	14.9	15.15	0.05	0.33	749904.0	11277912.1	376
2012-07-23	15.25	15.45	15.0	15.1	-0.35	-2.27	1059401.0	16176617.15	500
2012-07-22	15.0	15.7	15.0	15.45	0.35	2.32	1540231.0	23684553.15	892
2012-07-21	14.8	15.25	14.75	15.1	0.3	2.03	956874.0	14375207.85	591
2012-07-18	14.25	14.95	14.15	14.8	0.55	3.86	1454737.0	21209798.15	760
2012-07-17	14.65	14.8	14.2	14.25	-0.4	-2.73	1044939.0	15141556.65	616
2012-07-16	14.8	14.85	14.6	14.65	-0.15	-1.01	865653.0	12707861.8	477
2012-07-15	14.95	14.95	14.8	14.8	-0.25	-1.66	561828.0	8348947.15	415
2012-07-14	15.15	15.15	14.85	15.05	0.05	0.33	641234.0	9614495.6	408
2012-07-11	15.5	15.55	14.8	15.0	-0.55	-3.54	961033.0	14609534.7	609
2012-07-10	15.6	15.75	15.3	15.55	-0.1	-0.64	1048398.0	16300946.15	681
2012-07-09	16.1	16.15	15.55	15.65	-0.55	-3.4	1932248.0	30496197.75	1184
2012-07-08	15.75	16.3	15.65	16.2	0.5	3.18	1833823.0	29137203.45	935
2012-07-07	15.45	15.9	15.35	15.7	0.25	1.62	1344021.0	20963020.8	800
2012-07-04	15.45	15.95	15.3	15.45	0.1	0.65	2504529.0	39115029.5	1259
2012-07-03	15.3	15.65	15.2	15.35	0.15	0.99	2303986.0	35643644.7	1016
2012-07-02	15.05	15.3	14.95	15.2	0.15	1.0	1918767.0	29113658.95	760
2012-07-01	14.8	15.1	14.55	15.05	0.2	1.35	1518499.0	22470487.55	745
2012-06-30	14.95	15.1	14.55	14.85	0.25	1.71	1350012.0	19947351.65	766
2012-06-27	15.45	15.5	14.15	14.6	-0.9	-5.81	2053968.0	30264781.15	1140
2012-06-26	15.35	15.5	15.3	15.5	0.15	0.98	942650.0	14529442.55	522
2012-06-25	15.9	16.05	15.3	15.35	-0.45	-2.85	1791842.0	28282693.8	980
2012-06-24	16.15	16.25	15.7	15.8	-0.35	-2.17	1831448.0	29115445.95	1044
2012-06-23	16.05	16.75	16.0	16.15	0.0	0.0	4969536.0	81551160.8	2192
2012-06-20	16.35	16.4	16.0	16.15	-0.05	-0.31	1555400.0	25256907.65	842
2012-06-19	16.0	16.6	15.85	16.2	0.25	1.57	3685586.0	59913920.75	1706
2012-06-18	15.6	16.0	15.5	15.95	0.55	3.57	2160741.0	33967224.0	986
2012-06-17	15.4	15.55	15.3	15.4	0.05	0.33	1421636.0	21950417.6	730
2012-06-16	15.65	15.75	14.1	15.35	0.05	0.33	2618716.0	39826689.75	1451
2012-06-13	15.5	15.6	15.25	15.3	0.0	0.0	1370929.0	21161318.7	773
2012-06-12	15.25	15.55	15.2	15.3	-0.3	-1.92	1634465.0	25109653.45	891
2012-06-11	15.2	16.0	15.0	15.6	0.6	4.0	5009205.0	78037345.85	2247
2012-06-10	14.5	15.05	14.45	15.0	0.5	3.45	2749752.0	40570182.3	1267
2012-06-09	15.15	15.2	14.1	14.5	-0.1	-0.68	2562220.0	37210719.35	1373
2012-06-06	15.8	16.0	14.05	14.6	-0.95	-6.11	3158192.0	48553577.05	1672
2012-06-05	16.1	16.2	15.5	15.55	-0.5	-3.12	1932513.0	30832967.3	1145
2012-06-04	16.0	16.15	15.85	16.05	-0.15	-0.93	1432941.0	22932320.1	783
2012-06-03	16.3	16.45	15.5	16.2	-0.1	-0.61	3237804.0	52148458.5	1625
2012-06-02	16.5	17.0	16.3	16.3	-1.8	-9.94	2898791.0	48222098.7	1703
2012-05-30	18.35	18.55	17.9	18.1	-0.25	-1.36	1843598.0	33648435.35	1043
2012-05-29	18.75	18.8	18.35	18.35	-0.35	-1.87	908085.0	16847070.05	604
2012-05-28	18.55	18.7	18.5	18.7	0.3	1.63	1484465.0	27547161.55	801
2012-05-27	18.75	18.8	18.25	18.4	-0.35	-1.87	1532218.0	28395223.3	947
2012-05-26	18.95	19.0	18.75	18.75	-0.1	-0.53	978607.0	18450679.1	570
2012-05-23	18.9	19.05	18.75	18.85	-0.3	-1.57	1053469.0	19905694.35	637
2012-05-22	19.4	19.65	19.15	19.15	0.05	0.26	3836849.0	74683472.05	1593
2012-05-21	18.85	19.25	18.75	19.1	0.3	1.6	1822006.0	34673220.5	954
2012-05-20	18.8	18.9	18.6	18.8	0.2	1.08	1358382.0	25465598.5	784
2012-05-19	18.55	19.2	18.5	18.6	-0.35	-1.85	2316143.0	43474882.4	1482
2012-05-16	18.7	19.0	18.5	18.95	-0.1	-0.52	1707169.0	31992259.65	1114
2012-05-15	18.8	19.25	18.55	19.05	0.35	1.87	2297206.0	43570152.35	1291
2012-05-14	19.05	19.25	18.55	18.7	-0.6	-3.11	1444534.0	27284445.0	1052
2012-05-13	20.15	20.15	19.1	19.3	-0.9	-4.46	2591958.0	50977233.9	1587
2012-05-12	20.05	20.3	18.6	20.2	-0.15	-0.74	2089642.0	41010757.15	1430
2012-05-09	21.6	21.8	20.15	20.35	-1.55	-7.08	2169569.0	45637229.2	1684
2012-05-08	22.0	22.1	21.8	21.9	-0.2	-0.9	1113823.0	24451331.95	766
2012-05-07	21.65	22.15	21.55	22.1	0.1	0.45	2702133.0	59417055.55	1546
2012-05-06	22.3	22.8	21.8	22.0	-0.15	-0.68	3661355.0	81970257.35	2486
2012-05-05	21.9	22.2	21.5	22.15	-0.25	-1.12	2490711.0	54251109.5	1687
2012-05-02	23.0	23.1	22.25	22.4	-0.6	-2.61	4279682.0	96838122.15	2742
2012-05-01	21.75	23.75	21.65	23.0	1.35	6.24	12882161.0	295361745.3	5798
2012-04-30	21.65	21.9	21.2	21.65	-0.05	-0.23	1875795.0	40451300.85	1143
2012-04-29	22.15	22.25	21.65	21.7	-0.5	-2.25	2370928.0	52088149.95	1430
2012-04-28	21.7	22.25	21.5	22.2	0.75	3.5	4712508.0	103564895.55	2110
2012-04-25	21.4	22.0	21.25	21.45	0.25	1.18	4626649.0	100154979.8	2690
2012-04-24	20.35	21.85	20.25	21.2	0.8	3.92	4536466.0	95127996.65	2717
2012-04-23	20.7	20.8	20.15	20.4	-0.5	-2.39	1753552.0	35879357.95	1091
2012-04-22	21.35	21.4	20.7	20.9	-0.4	-1.88	2494355.0	52489278.6	1488
2012-04-21	20.8	21.3	20.8	21.3	0.95	4.67	2960525.0	62240413.4	1708
2012-04-18	21.1	21.15	20.3	20.35	-0.65	-3.1	2348867.0	48602531.15	1650
2012-04-17	20.4	21.3	20.4	21.0	0.8	3.96	4021091.0	83841593.65	2298
2012-04-16	21.25	21.55	19.45	20.2	-1.05	-4.94	3147448.0	64430369.0	1888
2012-04-15	21.5	21.85	21.2	21.25	-0.5	-2.3	1487396.0	32070804.85	1178
2012-04-14	22.1	22.2	21.6	21.75	-0.3	-1.36	1422282.0	31094910.55	1065
2012-04-11	22.1	22.5	21.45	22.05	-0.5	-2.22	2623664.0	57668955.05	1559
2012-04-10	23.6	23.6	22.4	22.55	-0.95	-4.04	2961469.0	68192975.7	2001
2012-04-09	22.25	23.9	22.2	23.5	1.4	6.33	7116338.0	165985416.85	4630
2012-04-08	23.65	23.7	21.3	22.1	-1.55	-6.55	4457829.0	100992761.9	2859
2012-04-07	23.75	24.05	23.3	23.65	-0.15	-0.63	3284240.0	77753475.4	2019
2012-04-04	23.8	23.9	23.6	23.8	-0.05	-0.21	2342020.0	55633174.15	1571
2012-04-03	23.9	24.1	23.8	23.85	-0.1	-0.42	4234880.0	101372179.65	2056
2012-04-02	24.1	24.15	23.75	23.95	-0.25	-1.03	3063352.0	73337952.9	1814
2012-04-01	24.15	24.35	24.0	24.2	-0.05	-0.21	2903732.0	70186233.75	1376
2012-03-31	24.15	24.3	24.0	24.25	0.15	0.62	2958809.0	71239962.9	1723
2012-03-28	23.95	24.4	23.85	24.1	0.1	0.42	5775240.0	139461739.95	1903
2012-03-27	24.4	24.4	23.85	24.0	-0.4	-1.64	3791811.0	91418774.0	1962
2012-03-26	24.65	24.75	24.25	24.4	-0.1	-0.41	3013300.0	73981284.35	1800
2012-03-25	24.3	24.6	24.2	24.5	0.25	1.03	3947344.0	96524490.05	1849
2012-03-24	24.4	24.6	24.2	24.25	0.0	0.0	2660142.0	65002896.55	1496
2012-03-21	23.8	24.35	23.75	24.25	0.25	1.04	3259077.0	78293191.85	1901
2012-03-20	24.35	24.5	23.9	24.0	-0.5	-2.04	3422998.0	82883590.0	2042
2012-03-19	24.95	25.0	24.25	24.5	-0.5	-2.0	4720659.0	116518110.8	2750
[truncated: 2,755 more rows]
