# Supplementary material for: Effective short-term forecasts of Saudi stock price trends using technical indicators and large-scale multivariate time series
Source: PeerJ Comput Sci. 2023 Jan 6;9:e1205. doi: 10.7717/peerj-cs.1205 (PMC10280263; doi:10.7717/peerj-cs.1205)
Supplement: Supplemental Information 3 [file peerj-cs-09-1205-s003.zip › TASI Dataset 2021/SIPCHEM_2310.csv]

date	open	high	low	close	change	change_percent	volume_traded	value_traded_SAR	number_trades
2020-03-19	11.3	11.68	11.2	11.4	0.1	0.88	3966702.0	45421226.2	2405
2020-03-18	11.3	11.56	11.3	11.3	-0.14	-1.22	2399263.0	27334746.74	1645
2020-03-17	11.28	11.54	11.04	11.44	0.18	1.6	3340659.0	37942536.28	1954
2020-03-16	11.64	11.64	11.26	11.26	-0.46	-3.92	2293438.0	26138451.18	2263
2020-03-15	12.1	12.2	11.68	11.72	-0.3	-2.5	2569888.0	30585157.98	1763
2020-03-12	12.0	12.14	11.5	12.02	-0.36	-2.91	1928266.0	22994803.46	2017
2020-03-11	13.0	13.08	12.26	12.38	-0.54	-4.18	3185979.0	40116036.06	2470
2020-03-10	12.32	12.92	12.08	12.92	0.96	8.03	4422921.0	55063133.0	3458
2020-03-09	11.96	12.12	11.96	11.96	-1.32	-9.94	5826706.0	69737810.92	2416
2020-03-08	13.5	13.74	13.28	13.28	-1.46	-9.91	2576666.0	34610817.2	2745
2020-03-05	15.02	15.06	14.72	14.74	-0.16	-1.07	1773998.0	26376365.48	1940
2020-03-04	14.8	14.96	14.7	14.9	-0.08	-0.53	1569771.0	23348072.3	1696
2020-03-03	15.2	15.22	14.9	14.98	0.08	0.54	3614808.0	54255417.82	1872
2020-03-02	15.1	15.28	14.9	14.9	0.0	0.0	1994294.0	30185193.1	1920
2020-03-01	15.16	15.2	14.9	14.9	-0.7	-4.49	2006343.0	30155145.52	1715
2020-02-27	15.2	15.6	15.04	15.6	0.32	2.09	2118639.0	32268752.8	2150
2020-02-26	15.4	15.4	15.18	15.28	-0.22	-1.42	2342684.0	35182191.64	2298
2020-02-25	15.72	15.78	15.4	15.5	-0.3	-1.9	3079615.0	48010918.5	2595
2020-02-24	16.4	16.4	15.8	15.8	-0.68	-4.13	3171187.0	50742638.98	2251
2020-02-23	16.8	16.96	16.42	16.48	-0.3	-1.79	1288074.0	21330386.12	1434
2020-02-20	16.44	16.78	16.42	16.78	0.36	2.19	847034.0	14064728.66	1009
2020-02-19	16.14	16.42	16.12	16.42	0.32	1.99	777598.0	12660058.42	893
2020-02-18	16.28	16.28	16.08	16.1	-0.1	-0.62	870637.0	14047778.08	853
2020-02-17	16.14	16.36	16.1	16.2	0.1	0.62	1133478.0	18322663.58	960
2020-02-16	16.26	16.26	16.0	16.1	-0.14	-0.86	995314.0	16032551.72	901
2020-02-13	16.44	16.5	16.18	16.24	-0.26	-1.58	1187303.0	19342545.96	1145
2020-02-12	16.72	16.78	16.42	16.5	-0.18	-1.08	1237909.0	20461241.44	1215
2020-02-11	16.36	16.76	16.26	16.68	0.38	2.33	1936958.0	32070064.16	1547
2020-02-10	16.14	16.48	16.1	16.3	0.1	0.62	1415653.0	23087534.86	1064
2020-02-09	16.4	16.46	16.08	16.2	-0.28	-1.7	1395589.0	22623731.0	1243
2020-02-06	16.74	16.82	16.48	16.48	-0.24	-1.44	1162899.0	19375605.26	1211
2020-02-05	16.82	16.88	16.62	16.72	-0.08	-0.48	872996.0	14625620.68	1007
2020-02-04	16.84	16.9	16.6	16.8	-0.02	-0.12	1610453.0	26691098.24	1501
2020-02-03	17.04	17.1	16.82	16.82	-0.26	-1.52	1394901.0	23588836.62	1599
2020-02-02	17.1	17.18	16.9	17.08	-0.2	-1.16	1309447.0	22344949.16	1100
2020-01-30	17.14	17.3	17.1	17.28	0.08	0.47	1052674.0	18127006.22	971
2020-01-29	17.12	17.32	17.06	17.2	-0.02	-0.12	1410174.0	24263216.0	1123
2020-01-28	17.2	17.36	17.1	17.22	-0.06	-0.35	1823379.0	31377959.6	1802
2020-01-27	17.7	17.7	17.28	17.28	-0.42	-2.37	1062896.0	18612934.2	1336
2020-01-26	18.0	18.0	17.66	17.7	-0.36	-1.99	1883430.0	33522787.0	1593
2020-01-23	18.16	18.2	18.02	18.06	-0.18	-0.99	1880247.0	34077508.12	1156
2020-01-22	18.24	18.38	18.22	18.24	-0.02	-0.11	1159839.0	21219377.12	877
2020-01-21	18.22	18.34	18.22	18.26	0.04	0.22	1284726.0	23487338.0	1010
2020-01-20	18.26	18.28	18.16	18.22	0.0	0.0	795341.0	14494173.4	946
2020-01-19	18.26	18.38	18.18	18.22	-0.04	-0.22	1616665.0	29556711.34	980
2020-01-16	18.38	18.38	18.12	18.26	-0.06	-0.33	1745422.0	31827891.6	1234
2020-01-15	18.38	18.48	18.32	18.32	-0.08	-0.43	1625416.0	29899569.82	1100
2020-01-14	18.46	18.64	18.38	18.4	0.0	0.0	3408103.0	62996962.82	2221
2020-01-13	18.12	18.4	18.12	18.4	0.3	1.66	3029728.0	55466706.08	1797
2020-01-12	17.86	18.18	17.86	18.1	0.34	1.91	2351052.0	42453534.4	1731
2020-01-09	17.38	17.76	17.38	17.76	0.56	3.26	2120449.0	37356253.96	3307
2020-01-08	16.84	17.38	16.84	17.2	-0.1	-0.58	2297979.0	39540826.74	1428
2020-01-07	17.46	17.48	17.14	17.3	0.02	0.12	1243943.0	21567037.36	987
2020-01-06	17.2	17.42	16.96	17.28	-0.02	-0.12	3341633.0	57431048.62	1711
2020-01-05	17.38	17.64	17.2	17.3	-0.56	-3.14	3527749.0	61574531.74	1823
2020-01-02	17.92	17.94	17.82	17.86	-0.08	-0.45	1071990.0	19144916.2	1273
2020-01-01	17.96	18.04	17.92	17.94	-0.02	-0.11	733262.0	13182901.18	620
2019-12-31	17.9	18.04	17.76	17.96	0.06	0.34	1011928.0	18131522.24	1117
2019-12-30	18.1	18.1	17.9	17.9	-0.18	-1.0	1577979.0	28393829.72	1332
2019-12-29	17.88	18.08	17.88	18.08	0.26	1.46	2650635.0	47627911.2	1822
2019-12-26	17.56	17.9	17.44	17.82	0.28	1.6	2272433.0	40140641.1	1480
2019-12-25	17.7	17.72	17.5	17.54	-0.14	-0.79	1393700.0	24485296.08	1037
2019-12-24	17.7	17.74	17.54	17.68	-0.02	-0.11	1884649.0	33100690.98	1346
2019-12-23	17.54	17.74	17.5	17.7	0.18	1.03	2269768.0	40052071.34	1607
2019-12-22	17.42	17.52	17.38	17.52	0.1	0.57	1144135.0	19968665.3	991
2019-12-19	17.52	17.68	17.42	17.42	-0.08	-0.46	2840121.0	49743766.06	1725
2019-12-18	17.58	17.6	17.4	17.5	-0.1	-0.57	2239302.0	38876426.7	1735
2019-12-17	17.5	17.62	17.3	17.6	0.16	0.92	2601711.0	45478232.12	1955
2019-12-16	17.06	17.6	17.06	17.44	0.4	2.35	5413486.0	93878545.12	3475
2019-12-15	16.6	17.08	16.42	17.04	0.62	3.78	3262166.0	54375462.14	10819
2019-12-12	17.06	17.08	16.42	16.42	-0.58	-3.41	4545246.0	76301544.14	4594
2019-12-11	16.2	17.1	16.2	17.0	0.86	5.33	5094172.0	84316383.18	3203
2019-12-10	16.2	16.26	16.08	16.14	-0.12	-0.74	2944509.0	47663592.24	1765
2019-12-09	16.0	16.42	16.0	16.26	0.66	4.23	5839377.0	94559164.8	4668
2019-12-08	15.24	15.66	15.24	15.6	0.4	2.63	2621628.0	40612901.7	1551
2019-12-05	15.0	15.2	14.98	15.2	0.26	1.74	1962894.0	29601116.14	1787
2019-12-04	15.1	15.16	14.82	14.94	-0.14	-0.93	2572976.0	38470763.06	2913
2019-12-03	15.54	15.58	14.98	15.08	-0.42	-2.71	3096703.0	47197673.62	3615
2019-12-02	15.66	15.7	15.5	15.5	-0.22	-1.4	1139060.0	17724037.84	1567
2019-12-01	15.6	15.72	15.6	15.72	0.12	0.77	787534.0	12325994.82	597
2019-11-28	15.74	15.8	15.54	15.6	-0.18	-1.14	1581019.0	24593112.96	1842
2019-11-27	15.98	15.98	15.7	15.78	0.06	0.38	920070.0	14523947.06	1183
2019-11-26	15.88	15.96	15.72	15.72	-0.18	-1.13	1798477.0	28404892.8	1460
2019-11-25	15.94	15.96	15.88	15.9	-0.02	-0.13	1249940.0	19757254.82	1095
2019-11-24	16.06	16.08	15.9	15.92	-0.18	-1.12	1557917.0	24920005.4	1185
2019-11-21	16.06	16.16	16.04	16.1	0.0	0.0	1847847.0	29700858.08	1110
2019-11-20	16.16	16.16	16.06	16.1	-0.06	-0.37	1753604.0	28066955.96	1044
2019-11-19	16.1	16.16	16.08	16.16	0.06	0.37	1464241.0	23586736.0	782
2019-11-18	16.14	16.24	16.0	16.1	-0.04	-0.25	1625235.0	26159884.86	1301
2019-11-17	16.2	16.22	16.1	16.14	-0.04	-0.25	758239.0	12236412.74	702
2019-11-14	16.12	16.26	16.12	16.18	0.08	0.5	935592.0	15009783.96	830
2019-11-13	16.28	16.36	16.08	16.1	-0.16	-0.98	1664486.0	27004344.62	1247
2019-11-12	16.32	16.38	16.26	16.26	-0.08	-0.49	1059142.0	17289210.22	986
2019-11-11	16.28	16.38	16.28	16.34	0.08	0.49	851663.0	13902814.6	799
2019-11-10	16.12	16.34	16.12	16.26	0.16	0.99	1795329.0	29154649.46	1244
2019-11-07	16.16	16.38	16.06	16.1	-0.04	-0.25	2553866.0	41409166.0	1511
2019-11-06	16.28	16.42	16.14	16.14	-0.16	-0.98	1427782.0	23212863.64	1102
2019-11-05	16.32	16.38	16.2	16.3	-0.02	-0.12	2318292.0	37777774.46	2085
2019-11-04	16.2	16.32	16.2	16.32	0.06	0.37	378613.0	6162759.24	525
2019-11-03	16.36	16.36	16.2	16.26	-0.18	-1.09	920566.0	14968312.66	911
2019-10-31	16.4	16.46	16.38	16.44	-0.06	-0.36	576475.0	9464333.68	764
2019-10-30	16.34	16.5	16.22	16.5	0.18	1.1	1204824.0	19637837.86	1123
2019-10-29	16.48	16.48	16.26	16.32	-0.18	-1.09	1438912.0	23511388.26	1597
2019-10-28	16.6	16.62	16.5	16.5	-0.16	-0.96	902836.0	14935701.12	883
2019-10-27	16.54	16.68	16.44	16.66	0.06	0.36	486239.0	8051826.26	473
2019-10-24	16.52	16.6	16.44	16.6	0.08	0.48	960231.0	15855088.16	917
2019-10-23	16.5	16.58	16.4	16.52	-0.48	-2.82	2163578.0	35703653.18	1949
2019-10-22	16.98	17.08	16.8	17.0	0.02	0.12	837918.0	14195790.8	1017
2019-10-21	17.28	17.28	16.88	16.98	-0.26	-1.51	1083734.0	18421726.56	929
2019-10-20	16.84	17.28	16.8	17.24	0.54	3.23	2301657.0	39145162.74	1251
2019-10-17	16.28	16.7	16.22	16.7	0.42	2.58	958034.0	15801129.78	1336
2019-10-16	16.48	16.52	16.08	16.28	-0.2	-1.21	2258770.0	36668165.66	2003
2019-10-15	16.58	16.72	16.4	16.48	-0.18	-1.08	1088127.0	17964596.9	10593
2019-10-14	16.5	16.66	16.44	16.66	0.16	0.97	1701691.0	28190641.3	694
2019-10-13	16.42	16.68	16.4	16.5	0.0	0.0	855313.0	14146962.96	717
2019-10-10	16.26	16.56	16.2	16.5	0.24	1.48	855250.0	14024665.96	962
2019-10-09	16.62	16.66	16.26	16.26	-0.24	-1.45	1318380.0	21622887.1	15730
2019-10-08	16.8	16.8	16.44	16.5	-0.24	-1.43	1283067.0	21259592.6	1140
2019-10-07	17.08	17.12	16.74	16.74	-0.3	-1.76	994876.0	16849424.86	880
2019-10-06	16.88	17.3	16.88	17.04	0.16	0.95	1195877.0	20416883.02	1026
2019-10-03	17.0	17.0	16.86	16.88	-0.88	-4.95	1847788.0	31336027.92	4290
2019-10-02	17.92	18.0	17.7	17.76	-0.18	-1.0	2388098.0	42568402.12	1330
2019-10-01	18.08	18.14	17.92	17.94	-0.08	-0.44	1995848.0	35952259.38	1270
2019-09-30	18.24	18.36	18.0	18.02	-0.22	-1.21	2353464.0	42724642.88	1512
2019-09-29	18.06	18.24	18.02	18.24	0.3	1.67	948521.0	17221998.44	997
2019-09-26	17.7	18.1	17.7	17.94	0.48	2.75	2983394.0	53702322.24	1724
2019-09-25	17.4	17.64	17.2	17.46	0.26	1.51	2301013.0	40197584.5	1781
2019-09-24	16.74	17.2	16.7	17.2	0.54	3.24	1346053.0	22937817.42	1323
2019-09-22	16.22	16.72	16.22	16.66	0.4	2.46	1437476.0	23800031.44	815
2019-09-19	16.12	16.3	16.04	16.26	0.14	0.87	3730053.0	60494322.86	1814
2019-09-18	16.46	16.48	16.08	16.12	-0.14	-0.86	2405844.0	39032000.2	1950
2019-09-17	16.48	16.52	16.16	16.26	-0.28	-1.69	1565514.0	25484602.18	1661
2019-09-16	16.6	16.88	16.32	16.54	-0.16	-0.96	1629929.0	27016794.42	1522
2019-09-15	16.5	16.78	16.14	16.7	-0.18	-1.07	1161908.0	19271156.76	1247
2019-09-12	16.82	17.06	16.64	16.88	0.04	0.24	1314422.0	22217719.06	1268
2019-09-11	17.0	17.0	16.54	16.84	-0.16	-0.94	2048030.0	34138191.52	1888
2019-09-10	17.6	17.6	16.96	17.0	-0.64	-3.63	2219212.0	38277392.72	1860
2019-09-09	17.62	17.7	17.56	17.64	-0.04	-0.23	1590274.0	28050656.86	1483
2019-09-08	17.92	17.92	17.68	17.68	-0.16	-0.9	1261696.0	22441856.44	932
2019-09-05	17.92	18.02	17.78	17.84	-0.06	-0.34	1168846.0	20884473.76	964
2019-09-04	17.76	17.92	17.68	17.9	0.12	0.67	1199975.0	21381276.44	1135
2019-09-03	18.06	18.06	17.7	17.78	-0.26	-1.44	1236518.0	22109339.04	1439
2019-09-02	18.04	18.12	17.92	18.04	0.08	0.45	1370187.0	24669958.02	1207
2019-09-01	18.2	18.3	17.9	17.96	-0.12	-0.66	1071709.0	19340778.68	907
2019-08-29	18.48	18.6	18.08	18.08	-0.4	-2.16	1642619.0	30135686.32	1533
2019-08-28	18.44	18.68	18.34	18.48	-0.36	-1.91	1655029.0	30625608.8	1152
2019-08-27	18.44	18.84	18.0	18.84	0.52	2.84	16868418.0	314840151.28	6204
2019-08-26	18.24	18.5	18.12	18.32	-0.06	-0.33	2515580.0	46010271.14	1957
2019-08-25	19.04	19.04	18.36	18.38	-0.82	-4.27	1496230.0	27939742.44	1191
2019-08-22	19.5	19.56	19.08	19.2	-0.3	-1.54	3927255.0	76571435.4	1383
2019-08-21	19.7	19.78	19.34	19.5	-0.24	-1.22	1106330.0	21575617.86	1141
2019-08-20	19.78	19.96	19.72	19.74	0.0	0.0	942836.0	18685475.12	846
2019-08-19	19.92	20.08	19.74	19.74	-0.18	-0.9	928344.0	18522245.8	3005
2019-08-18	19.7	19.94	19.7	19.92	0.0	0.0	442278.0	8770304.66	501
2019-08-08	19.52	19.92	19.52	19.92	0.42	2.15	1230345.0	24252628.3	824
2019-08-07	19.6	19.76	19.5	19.5	0.0	0.0	863223.0	16906863.32	573
2019-08-06	19.3	19.5	19.06	19.5	-0.06	-0.31	1430798.0	27576579.26	1702
2019-08-05	19.92	19.92	19.5	19.56	-0.36	-1.81	1849994.0	36364218.0	2146
2019-08-04	19.96	20.04	19.8	19.92	-0.08	-0.4	554859.0	11034613.4	557
2019-08-01	20.0	20.18	19.94	20.0	-0.02	-0.1	726982.0	14562578.14	1166
2019-07-31	20.06	20.2	19.98	20.02	-0.18	-0.89	1318548.0	26424866.7	1215
2019-07-30	20.38	20.38	20.16	20.2	-0.14	-0.69	815100.0	16507801.42	702
2019-07-29	20.24	20.5	20.22	20.34	-0.02	-0.1	1420232.0	28965438.8	1657
2019-07-28	20.2	20.38	20.12	20.36	0.16	0.79	430006.0	8731872.22	521
2019-07-25	19.5	20.2	19.5	20.2	1.0	5.21	3664469.0	73066476.12	1837
2019-07-24	19.44	19.46	19.14	19.2	-0.22	-1.13	1106928.0	21359113.48	902
2019-07-23	19.96	19.96	19.42	19.42	-0.48	-2.41	1707806.0	33490429.4	1119
2019-07-22	20.08	20.18	19.9	19.9	-0.28	-1.39	1490904.0	29854220.72	981
2019-07-21	20.7	20.7	20.0	20.18	-0.6	-2.89	1315197.0	26693300.2	1004
2019-07-18	20.9	20.9	20.76	20.78	-0.14	-0.67	1945726.0	40566834.08	916
2019-07-17	20.96	21.06	20.92	20.92	-0.04	-0.19	1522326.0	31939309.18	734
2019-07-16	20.8	20.96	20.74	20.96	0.22	1.06	1384404.0	28845897.66	612
2019-07-15	20.88	20.88	20.74	20.74	-0.12	-0.58	1595789.0	33198131.88	437
2019-07-14	20.88	20.94	20.82	20.86	-0.02	-0.1	1190091.0	24827723.44	501
2019-07-11	20.68	20.9	20.66	20.88	0.18	0.87	2175298.0	45079140.88	825
2019-07-10	20.76	20.92	20.68	20.7	-0.1	-0.48	1677150.0	34828102.2	740
2019-07-09	20.74	20.88	20.7	20.8	0.0	0.0	465298.0	9661918.84	500
2019-07-08	20.92	20.92	20.7	20.8	-0.24	-1.14	1412621.0	29376756.06	611
2019-07-07	21.1	21.14	21.0	21.04	-0.12	-0.57	695402.0	14634264.22	368
2019-07-04	20.94	21.2	20.94	21.16	0.1	0.47	751528.0	15882587.06	454
2019-07-03	21.0	21.1	20.92	21.06	0.02	0.1	734634.0	15450615.72	526
2019-07-02	20.8	21.08	20.72	21.04	0.22	1.06	1643214.0	34448340.24	1071
2019-07-01	20.76	20.86	20.7	20.82	-0.04	-0.19	1126603.0	23383834.3	678
2019-06-30	20.8	20.9	20.74	20.86	0.18	0.87	851190.0	17741365.1	475
2019-06-27	20.8	20.9	20.68	20.68	-0.12	-0.58	575383.0	11940190.56	679
2019-06-26	20.98	20.98	20.64	20.8	0.02	0.1	1780347.0	37004934.94	1408
2019-06-25	20.48	20.78	20.26	20.78	0.42	2.06	1655418.0	33753539.46	708
2019-06-24	20.56	20.8	20.12	20.36	-0.42	-2.02	1637536.0	33617152.02	1130
2019-06-23	20.9	21.1	20.6	20.78	-0.14	-0.67	1751023.0	36562173.8	815
2019-06-20	21.2	21.2	20.8	20.92	-0.3	-1.41	6561439.0	137371881.02	2857
2019-06-19	21.48	21.56	21.2	21.22	-0.22	-1.03	2604325.0	55768435.28	1020
2019-06-18	21.48	21.7	21.4	21.44	-0.06	-0.28	1753372.0	37720258.04	993
2019-06-17	21.54	21.54	21.36	21.5	0.12	0.56	1885652.0	40375597.34	1028
2019-06-16	21.7	21.72	21.36	21.38	-0.34	-1.57	1924844.0	41344508.22	982
2019-06-13	21.84	21.9	21.72	21.72	-0.28	-1.27	1275517.0	27800810.88	938
2019-06-12	21.98	22.0	21.8	22.0	0.02	0.09	1691734.0	37073635.74	1300
2019-06-11	22.08	22.08	21.88	21.98	-0.14	-0.63	1939747.0	42653061.48	1459
2019-06-10	22.04	22.2	21.98	22.12	0.16	0.73	2090296.0	46179680.44	1420
2019-06-09	21.6	22.04	21.28	21.96	0.56	2.62	3063511.0	66642816.06	1344
2019-05-30	20.54	21.4	20.5	21.4	0.86	4.19	1473188.0	30882179.34	1368
2019-05-29	20.82	20.84	20.4	20.54	-0.28	-1.34	1792254.0	36837053.2	1429
2019-05-28	21.14	21.18	20.12	20.82	-0.22	-1.05	13625373.0	282616481.56	4585
2019-05-27	21.08	21.2	20.7	21.04	-0.04	-0.19	1908485.0	39970377.6	1442
2019-05-26	21.7	21.88	20.78	21.08	-0.92	-4.18	2294473.0	48460365.62	1901
2019-05-23	22.3	22.48	21.92	22.0	-0.7	-3.08	3381180.0	74586640.48	1943
2019-05-22	21.5	22.7	21.5	22.7	1.2	5.58	7904084.0	175999325.28	2102
2019-05-21	20.82	21.5	20.72	21.5	0.7	3.37	2304500.0	48793524.92	1443
2019-05-20	20.68	21.0	19.9	20.8	0.08	0.39	715109.0	14762593.32	597
2019-05-19	21.3	21.46	20.7	20.72	-0.66	-3.09	590782.0	12359513.1	551
2019-05-16	21.84	21.98	21.3	21.38	-0.6	-2.73	921328.0	19818605.3	761
2019-05-15	21.8	22.16	21.74	21.98	0.28	1.29	1698583.0	37281615.0	1129
2019-05-14	21.1	21.96	20.66	21.7	0.0	0.0	547266.0	11763200.92	511
2019-05-13	21.42	22.18	21.42	21.7	-0.24	-1.09	1582522.0	34529185.86	942
2019-05-12	21.58	22.1	21.26	21.94	0.36	1.67	1668574.0	36267916.98	691
2019-05-09	21.76	21.76	21.46	21.58	-0.2	-0.92	802964.0	17362961.86	614
2019-05-08	22.16	22.18	21.6	21.78	-0.38	-1.71	273841.0	5965550.88	389
2019-05-07	21.6	22.22	21.5	22.16	0.56	2.59	827874.0	18191973.54	656
2019-05-06	21.12	21.6	20.78	21.6	0.4	1.89	374077.0	7929962.58	559
2019-05-05	21.8	21.8	21.2	21.2	-0.64	-2.93	303307.0	6471425.98	334
2019-05-02	21.64	22.18	21.54	21.84	0.2	0.92	790768.0	17320721.44	641
2019-05-01	21.62	21.64	21.48	21.64	0.0	0.0	195668.0	4225812.24	355
2019-04-30	21.34	21.7	21.32	21.64	0.42	1.98	1736979.0	37402601.3	1114
2019-04-29	21.22	21.24	21.08	21.22	-0.04	-0.19	185051.0	3922809.64	267
2019-04-28	21.4	21.4	21.0	21.26	-0.16	-0.75	159774.0	3384749.88	221
2019-04-25	21.08	21.46	21.08	21.42	0.34	1.61	1168401.0	24978117.7	731
2019-04-24	21.0	21.12	20.8	21.08	0.1	0.48	347588.0	7293014.34	433
2019-04-23	21.1	21.3	20.9	20.98	-0.02	-0.1	993114.0	20993762.58	734
2019-04-22	21.08	21.18	21.0	21.0	-0.08	-0.38	542423.0	11438265.66	436
2019-04-21	20.8	21.08	20.8	21.08	0.28	1.35	379324.0	7937423.14	263
2019-04-18	20.78	20.82	20.68	20.8	-0.02	-0.1	320221.0	6646201.54	288
2019-04-17	20.84	20.84	20.6	20.82	0.02	0.1	584238.0	12099207.62	485
2019-04-16	20.92	20.96	20.78	20.8	-0.18	-0.86	542889.0	11324703.94	363
2019-04-15	20.76	21.0	20.76	20.98	0.08	0.38	333497.0	6989576.78	375
2019-04-14	20.7	21.0	20.7	20.9	-0.14	-0.67	277074.0	5775056.94	297
2019-04-11	21.1	21.14	21.02	21.04	0.08	0.38	249359.0	5255541.36	257
2019-04-10	21.06	21.06	20.86	20.96	-0.12	-0.57	251968.0	5273048.76	315
2019-04-09	20.94	21.1	20.94	21.08	0.12	0.57	705600.0	14846286.28	578
2019-04-08	20.62	20.96	20.6	20.96	0.3	1.45	394349.0	8194660.18	406
2019-04-07	20.88	20.88	20.62	20.66	-0.22	-1.05	282568.0	5851358.8	323
2019-04-04	20.8	20.96	20.7	20.88	0.06	0.29	614312.0	12812283.22	689
2019-04-03	20.58	20.86	20.58	20.82	0.3	1.46	1440449.0	29919676.88	1088
2019-04-02	20.28	20.52	20.28	20.52	0.24	1.18	897784.0	18273350.18	851
2019-04-01	20.22	20.3	20.14	20.28	0.12	0.6	633236.0	12830734.12	641
2019-03-31	20.34	20.34	20.12	20.16	-0.18	-0.88	326025.0	6580187.34	298
2019-03-28	20.4	20.4	20.28	20.34	-0.04	-0.2	306596.0	6248585.9	419
2019-03-27	20.36	20.4	20.26	20.38	0.04	0.2	384575.0	7828060.22	454
2019-03-26	20.46	20.46	20.1	20.34	0.0	0.0	263597.0	5348771.38	405
2019-03-25	20.3	20.38	20.18	20.34	0.02	0.1	410585.0	8328654.36	493
2019-03-24	20.38	20.46	20.3	20.32	-0.18	-0.88	192772.0	3927749.88	255
2019-03-21	20.38	20.6	20.38	20.5	0.14	0.69	621951.0	12744535.56	781
2019-03-20	20.36	20.42	20.22	20.36	0.0	0.0	510216.0	10392159.68	470
2019-03-19	20.38	20.38	20.26	20.36	-0.02	-0.1	696900.0	14156665.58	584
2019-03-18	20.46	20.52	20.3	20.38	-0.08	-0.39	515132.0	10492574.96	575
2019-03-17	20.5	20.78	20.4	20.46	-0.34	-1.63	333123.0	6827838.7	364
2019-03-14	20.5	20.84	20.4	20.8	0.26	1.27	1259630.0	26147875.26	851
2019-03-13	20.14	20.54	20.08	20.54	0.46	2.29	503635.0	10248605.98	604
2019-03-12	20.02	20.3	20.02	20.08	-0.14	-0.69	397613.0	8025254.78	426
2019-03-11	20.2	20.34	20.2	20.22	-0.1	-0.49	142827.0	2893342.04	304
2019-03-10	20.4	20.7	20.18	20.32	-0.08	-0.39	386048.0	7845810.0	267
2019-03-07	20.8	20.82	20.3	20.4	-0.3	-1.45	344877.0	7040516.98	462
2019-03-06	20.78	20.8	20.64	20.7	-0.02	-0.1	172156.0	3568671.74	304
2019-03-05	20.82	20.86	20.6	20.72	0.0	0.0	361255.0	7480394.02	342
2019-03-04	20.08	20.72	20.08	20.72	0.66	3.29	1539210.0	31515185.74	836
2019-03-03	20.02	20.06	19.84	20.06	0.02	0.1	225541.0	4503788.76	285
2019-02-28	20.1	20.2	19.94	20.04	-0.06	-0.3	350522.0	7019987.16	425
2019-02-27	20.22	20.28	20.0	20.1	0.0	0.0	565722.0	11362621.06	420
2019-02-26	19.62	20.22	19.62	20.1	0.38	1.93	872449.0	17426963.98	606
2019-02-25	19.9	19.9	19.62	19.72	-0.18	-0.9	305916.0	6031716.88	315
2019-02-24	19.84	19.9	19.64	19.9	0.0	0.0	225599.0	4470751.04	177
2019-02-21	19.88	19.92	19.8	19.9	0.04	0.2	284481.0	5642724.02	279
2019-02-20	19.8	19.86	19.74	19.86	0.0	0.0	319011.0	6316441.18	344
2019-02-19	19.66	19.96	19.64	19.86	0.22	1.12	1234680.0	24480364.18	880
2019-02-18	19.44	19.66	19.36	19.64	0.22	1.13	516043.0	10066622.56	512
2019-02-17	19.44	19.64	19.42	19.42	-0.02	-0.1	505821.0	9890277.08	567
2019-02-14	19.04	19.44	19.04	19.44	0.44	2.32	1367315.0	26341401.34	1430
2019-02-13	18.84	19.16	18.8	19.0	0.3	1.6	1163886.0	22135377.6	1260
2019-02-12	18.74	18.8	18.62	18.7	-0.1	-0.53	529563.0	9898978.56	948
2019-02-11	18.84	18.84	18.76	18.8	-0.14	-0.74	292187.0	5495524.1	289
2019-02-10	19.0	19.0	18.8	18.94	-0.06	-0.32	279529.0	5272533.62	315
2019-02-07	19.0	19.06	18.96	19.0	0.0	0.0	530771.0	10080827.98	400
2019-02-06	19.0	19.12	18.94	19.0	-0.04	-0.21	253082.0	4812342.58	293
2019-02-05	18.92	19.04	18.9	19.04	0.14	0.74	301763.0	5724451.98	686
2019-02-04	19.02	19.1	18.88	18.9	-0.14	-0.74	315505.0	5994279.78	697
2019-02-03	19.02	19.12	19.0	19.04	0.04	0.21	154448.0	2940989.18	252
2019-01-31	19.0	19.18	18.92	19.0	0.06	0.32	554504.0	10548380.74	624
2019-01-30	18.72	19.0	18.72	18.94	0.2	1.07	482364.0	9121049.82	544
2019-01-29	18.68	18.8	18.6	18.74	0.06	0.32	512719.0	9594132.3	560
2019-01-28	18.54	18.84	18.48	18.68	0.18	0.97	878100.0	16363734.12	1102
2019-01-27	18.8	18.84	18.48	18.5	-0.28	-1.49	593193.0	11085786.9	655
2019-01-24	19.18	19.18	18.76	18.78	-0.4	-2.09	1660198.0	31244565.94	1676
2019-01-23	19.26	19.26	19.16	19.18	-0.02	-0.1	888902.0	17066552.56	732
2019-01-22	19.2	19.24	19.16	19.2	0.0	0.0	1162366.0	22317221.14	691
2019-01-21	19.3	19.32	18.88	19.2	-0.2	-1.03	961577.0	18400959.12	1142
2019-01-20	19.5	19.6	19.4	19.4	0.0	0.0	1072876.0	20919911.4	629
2019-01-17	19.38	19.48	19.2	19.4	0.06	0.31	1623396.0	31392606.78	1120
2019-01-16	19.5	19.5	19.3	19.34	-0.12	-0.62	409675.0	7954379.9	495
2019-01-15	19.7	19.72	19.4	19.46	-0.28	-1.42	1619235.0	31619039.46	1166
2019-01-14	19.82	19.86	19.52	19.74	-0.1	-0.5	687157.0	13533118.58	698
2019-01-13	20.04	20.1	19.8	19.84	-0.2	-1.0	368123.0	7329815.84	444
2019-01-10	19.86	20.22	19.86	20.04	0.18	0.91	616035.0	12370797.88	699
2019-01-09	19.94	20.02	19.8	19.86	0.0	0.0	391225.0	7786172.64	443
2019-01-08	19.86	20.06	19.74	19.86	-0.04	-0.2	785816.0	15606678.24	641
2019-01-07	19.2	20.0	19.04	19.9	0.7	3.65	1086621.0	21228986.84	828
2019-01-06	19.26	19.34	19.18	19.2	0.0	0.0	343046.0	6607422.28	344
2019-01-03	19.46	19.46	19.14	19.2	-0.26	-1.34	581414.0	11174058.48	620
2019-01-02	19.6	19.6	19.36	19.46	-0.54	-2.7	618814.0	12040016.24	654
2019-01-01	20.0	20.02	19.84	20.0	0.04	0.2	291432.0	5813589.6	282
2018-12-31	20.06	20.08	19.84	19.96	0.02	0.1	283269.0	5662896.24	293
2018-12-30	19.86	20.08	19.72	19.94	0.24	1.22	176058.0	3510554.54	220
2018-12-27	20.0	20.04	19.6	19.7	0.2	1.03	398481.0	7904693.4	388
2018-12-26	19.5	19.58	19.3	19.5	0.06	0.31	114456.0	2230019.22	201
2018-12-25	19.5	19.5	19.0	19.44	-0.14	-0.72	586398.0	11229592.26	605
2018-12-24	19.8	20.0	19.58	19.58	0.02	0.1	795742.0	15752596.46	712
2018-12-23	19.58	19.7	19.2	19.56	-0.34	-1.71	687115.0	13397197.12	428
2018-12-20	20.54	20.54	19.76	19.9	-0.6	-2.93	645009.0	12907083.0	626
2018-12-19	20.54	20.62	20.48	20.5	-0.1	-0.49	771716.0	15837790.74	578
2018-12-18	20.7	20.74	20.5	20.6	-0.1	-0.48	344240.0	7105235.58	331
2018-12-17	20.5	20.72	20.5	20.7	0.18	0.88	197923.0	4084562.08	306
2018-12-16	20.7	20.7	20.5	20.52	-0.36	-1.72	461819.0	9504468.84	679
2018-12-13	20.92	21.0	20.88	20.88	-0.04	-0.19	135365.0	2834490.46	244
2018-12-12	20.84	20.96	20.82	20.92	0.1	0.48	169084.0	3531202.68	261
2018-12-11	20.74	20.9	20.58	20.82	0.22	1.07	604264.0	12572343.84	559
2018-12-10	20.7	20.88	20.5	20.6	-0.06	-0.29	358069.0	7417425.3	335
2018-12-09	20.88	21.0	20.66	20.66	-0.06	-0.29	212097.0	4415386.62	259
2018-12-06	21.0	21.1	20.7	20.72	-0.36	-1.71	1188891.0	24771442.94	911
2018-12-05	21.0	21.16	20.88	21.08	-0.22	-1.03	664698.0	13960277.68	573
2018-12-04	21.28	21.4	21.0	21.3	-0.1	-0.47	1455388.0	30973756.84	941
2018-12-03	21.2	21.42	21.2	21.4	0.3	1.42	1120289.0	23865452.1	770
2018-12-02	20.44	21.18	20.36	21.1	0.8	3.94	992862.0	20568817.64	767
2018-11-29	20.28	20.36	20.24	20.3	0.02	0.1	399690.0	8110500.08	304
2018-11-28	20.2	20.28	20.04	20.28	0.08	0.4	598485.0	12072051.24	489
2018-11-27	19.8	20.2	19.78	20.2	0.32	1.61	527396.0	10492947.26	397
2018-11-26	19.82	19.9	19.74	19.88	0.1	0.51	748039.0	14792224.7	437
2018-11-25	19.9	19.94	19.72	19.78	-0.28	-1.4	367619.0	7285217.12	474
2018-11-22	19.76	20.08	19.76	20.06	0.32	1.62	399935.0	7972507.54	476
2018-11-21	19.9	19.96	19.7	19.74	-0.3	-1.5	503871.0	9989846.58	390
2018-11-20	20.0	20.08	19.9	20.04	0.04	0.2	255975.0	5129746.94	226
2018-11-19	19.88	20.12	19.88	20.0	0.12	0.6	367279.0	7340742.64	457
2018-11-18	20.16	20.16	19.66	19.88	-0.32	-1.58	764694.0	15196086.48	590
2018-11-15	20.28	20.28	20.04	20.2	0.1	0.5	419527.0	8451772.3	527
2018-11-14	20.4	20.4	20.02	20.1	-0.68	-3.27	899828.0	18143018.6	1333
2018-11-13	21.1	21.1	20.7	20.78	-0.44	-2.07	703195.0	14695553.06	1210
2018-11-12	21.02	21.38	21.02	21.22	-0.08	-0.38	509383.0	10837680.32	542
2018-11-11	21.76	21.76	21.0	21.3	-0.46	-2.11	384854.0	8182656.18	1353
2018-11-08	21.88	21.9	21.5	21.76	-0.12	-0.55	591718.0	12827838.42	369
2018-11-07	21.86	21.98	21.8	21.88	-0.16	-0.73	262247.0	5746591.12	295
2018-11-06	22.1	22.12	21.96	22.04	0.02	0.09	263438.0	5806737.98	701
2018-11-05	22.06	22.4	21.96	22.02	0.04	0.18	738013.0	16343817.54	700
2018-11-04	21.88	22.0	21.8	21.98	0.1	0.46	876450.0	19232461.48	483
2018-11-01	21.92	22.0	21.8	21.88	-0.1	-0.45	456462.0	10012823.6	800
2018-10-31	21.8	22.04	21.8	21.98	0.18	0.83	739938.0	16255175.54	508
2018-10-30	22.0	22.2	21.76	21.8	-0.2	-0.91	396258.0	8694147.32	736
2018-10-29	21.18	22.34	21.18	22.0	0.84	3.97	1613385.0	35458485.18	1619
2018-10-28	21.14	21.5	21.0	21.16	0.06	0.28	755675.0	16042579.3	647
2018-10-25	19.82	21.16	19.82	21.1	1.36	6.89	6997090.0	145952608.72	1993
2018-10-24	20.0	20.2	19.58	19.74	-0.34	-1.69	1443495.0	28621813.56	1322
2018-10-23	19.8	20.64	19.42	20.08	0.58	2.97	1977597.0	39624260.36	1322
2018-10-22	20.22	20.3	19.5	19.5	-0.66	-3.27	1899774.0	37981138.1	1337
2018-10-21	19.5	20.62	19.5	20.16	-0.72	-3.45	2566500.0	51889876.38	1677
2018-10-18	20.2	20.94	20.1	20.88	0.68	3.37	1232761.0	25316917.16	999
2018-10-17	20.62	20.98	20.2	20.2	-0.42	-2.04	888088.0	18434070.5	765
2018-10-16	20.0	20.64	18.96	20.62	0.2	0.98	2553735.0	51668673.86	1487
2018-10-15	19.5	20.6	19.12	20.42	1.52	8.04	1551974.0	30692906.94	1269
2018-10-14	20.12	20.42	18.72	18.9	-1.48	-7.26	1367261.0	26606270.16	1317
2018-10-11	20.52	20.9	20.0	20.38	-0.8	-3.78	1007699.0	20604170.16	1323
2018-10-10	21.3	21.5	21.16	21.18	-0.12	-0.56	1080565.0	23024449.28	737
2018-10-09	21.36	21.46	21.1	21.3	0.02	0.09	625773.0	13288202.34	1536
2018-10-08	21.76	21.78	21.2	21.28	-0.52	-2.39	775251.0	16618316.86	3356
2018-10-07	22.0	22.1	21.76	21.8	-0.48	-2.15	1371372.0	30033380.7	1718
2018-10-04	22.8	22.8	22.28	22.28	-0.36	-1.59	617071.0	13908199.76	606
2018-10-03	22.76	22.98	22.46	22.64	0.1	0.44	1313945.0	29816632.44	956
2018-10-02	23.0	23.2	22.5	22.54	-0.42	-1.83	2237832.0	51575406.7	1270
2018-10-01	22.6	22.96	22.52	22.96	0.38	1.68	1155643.0	26291053.78	759
2018-09-30	22.0	22.66	22.0	22.58	0.58	2.64	1359404.0	30361914.16	789
2018-09-27	21.86	22.08	21.8	22.0	0.28	1.29	1134265.0	24910043.46	642
2018-09-26	21.44	22.04	21.44	21.72	0.22	1.02	1634169.0	35722160.96	1483
2018-09-25	20.7	22.04	20.7	21.5	1.06	5.19	1343499.0	28863080.68	1484
2018-09-20	20.0	20.54	19.96	20.44	0.48	2.4	760561.0	15435262.96	901
2018-09-19	19.54	20.0	19.54	19.96	0.42	2.15	798601.0	15783171.64	942
2018-09-18	19.22	19.62	19.0	19.54	0.2	1.03	322419.0	6233371.9	738
2018-09-17	19.0	19.4	18.6	19.34	0.32	1.68	841180.0	15916271.38	971
2018-09-16	19.94	19.94	18.74	19.02	-0.96	-4.8	774471.0	15083399.6	952
2018-09-13	19.6	20.0	19.6	19.98	0.2	1.01	474253.0	9444254.62	653
2018-09-12	19.8	20.0	19.66	19.78	0.0	0.0	177342.0	3524462.7	356
2018-09-11	19.96	20.0	19.78	19.78	-0.18	-0.9	264942.0	5264179.28	392
2018-09-10	20.02	20.02	19.92	19.96	0.06	0.3	548691.0	10962911.04	607
2018-09-09	20.0	20.1	19.86	19.9	-0.14	-0.7	404154.0	8045305.96	429
2018-09-06	19.7	20.06	19.56	20.04	0.36	1.83	1335486.0	26560744.92	1076
2018-09-05	20.52	20.52	19.2	19.68	-0.82	-4.0	1622520.0	32466562.96	1526
2018-09-04	20.38	20.56	20.34	20.5	0.14	0.69	1261503.0	25811765.78	734
2018-09-03	20.5	20.5	20.3	20.36	-0.12	-0.59	926393.0	18890821.58	802
2018-09-02	20.8	20.8	20.4	20.48	-0.32	-1.54	586980.0	12054688.96	500
2018-08-30	21.2	21.2	20.14	20.8	-0.38	-1.79	654645.0	13610758.22	664
2018-08-29	21.32	21.36	21.12	21.18	-0.2	-0.94	450873.0	9561497.88	540
2018-08-28	21.6	21.6	21.38	21.38	-0.12	-0.56	390181.0	8380862.96	599
2018-08-27	21.76	21.76	21.46	21.5	-0.22	-1.01	404954.0	8744601.62	449
2018-08-26	21.98	22.0	21.6	21.72	0.34	1.59	651322.0	14132908.34	376
2018-08-16	21.52	21.54	21.3	21.38	-0.14	-0.65	467437.0	9993262.86	882
2018-08-15	21.64	21.66	21.48	21.52	-0.12	-0.55	235766.0	5082173.68	468
2018-08-14	21.66	21.9	21.5	21.64	0.0	0.0	990635.0	21557740.34	731
2018-08-13	22.0	22.0	21.5	21.64	-0.4	-1.81	645760.0	14068880.16	806
2018-08-12	22.14	22.2	22.0	22.04	-0.28	-1.25	836160.0	18465327.94	603
2018-08-09	22.4	22.44	22.32	22.32	-0.12	-0.53	344155.0	7706969.7	248
2018-08-08	22.6	22.6	22.42	22.44	-0.1	-0.44	249734.0	5623483.6	288
2018-08-07	22.48	22.54	22.34	22.54	0.2	0.9	440032.0	9867773.72	313
2018-08-06	22.38	22.4	22.3	22.34	-0.04	-0.18	199444.0	4460920.9	222
2018-08-05	22.28	22.4	22.28	22.38	0.0	0.0	326582.0	7304744.78	302
2018-08-02	22.5	22.52	22.38	22.38	-0.52	-2.27	579710.0	13014451.56	645
2018-08-01	23.18	23.22	22.9	22.9	-0.28	-1.21	1562885.0	35954746.08	977
2018-07-31	22.92	23.18	22.92	23.18	0.3	1.31	1479598.0	34181400.94	1159
2018-07-30	22.68	22.9	22.68	22.88	0.1	0.44	855273.0	19494480.98	670
2018-07-29	23.0	23.0	22.68	22.78	-0.2	-0.87	1188221.0	27054025.1	739
2018-07-26	23.02	23.22	22.82	22.98	-0.02	-0.09	1639732.0	37824860.1	1281
2018-07-25	22.82	23.1	22.46	23.0	0.36	1.59	3453450.0	78631662.6	2111
2018-07-24	23.06	23.06	22.3	22.64	-0.38	-1.65	1453829.0	32927951.66	1043
2018-07-23	23.1	23.28	22.96	23.02	0.12	0.52	1802990.0	41624678.06	1112
2018-07-22	22.62	22.96	22.6	22.9	0.36	1.6	779145.0	17706333.06	707
2018-07-19	22.5	22.72	22.34	22.54	-0.1	-0.44	1564829.0	35156511.06	879
2018-07-18	23.0	23.0	22.38	22.64	-0.34	-1.48	668216.0	15177508.52	669
2018-07-17	23.28	23.28	22.96	22.98	-0.34	-1.46	951249.0	21913262.08	756
2018-07-16	23.3	23.38	23.06	23.32	0.04	0.17	511830.0	11885276.46	395
2018-07-15	23.42	23.5	23.18	23.28	-0.16	-0.68	366270.0	8551902.7	439
2018-07-12	23.4	23.44	23.26	23.44	-0.02	-0.09	432874.0	10101181.3	354
2018-07-11	23.38	23.5	23.3	23.46	0.1	0.43	814400.0	19059018.98	631
2018-07-10	23.4	23.5	23.32	23.36	-0.06	-0.26	1088143.0	25509053.04	723
2018-07-09	23.3	23.46	23.16	23.42	0.24	1.04	1266827.0	29501955.16	794
2018-07-08	22.9	23.24	22.7	23.18	0.34	1.49	507726.0	11665548.08	428
2018-07-05	23.0	23.02	22.7	22.84	-0.16	-0.7	607929.0	13952035.06	377
2018-07-04	22.74	23.08	22.66	23.0	0.22	0.97	771247.0	17691866.08	546
2018-07-03	22.9	22.98	22.66	22.78	-0.1	-0.44	655824.0	14900065.28	596
2018-07-02	23.0	23.3	22.78	22.88	-0.24	-1.04	1318320.0	30257753.36	904
2018-07-01	22.8	23.12	22.78	23.12	0.7	3.12	2080656.0	47843527.88	1112
2018-06-28	22.0	22.48	22.0	22.42	0.42	1.91	1085554.0	24233317.88	815
2018-06-27	21.64	22.0	21.58	22.0	0.46	2.14	632673.0	13769603.9	568
2018-06-26	21.62	21.8	21.5	21.54	-0.16	-0.74	539767.0	11676126.5	387
2018-06-25	21.72	21.76	21.56	21.7	-0.04	-0.18	514370.0	11166262.36	481
2018-06-24	21.3	21.82	21.3	21.74	0.46	2.16	822966.0	17815243.92	585
2018-06-21	21.28	21.3	21.08	21.28	0.18	0.85	397850.0	8420797.36	308
2018-06-20	21.38	21.38	21.1	21.1	-0.3	-1.4	543774.0	11546933.84	354
2018-06-12	21.4	21.48	21.2	21.4	0.06	0.28	923869.0	19729725.5	536
2018-06-11	21.32	21.4	21.22	21.34	-0.06	-0.28	761946.0	16247165.46	506
2018-06-10	21.5	21.5	21.2	21.4	-0.04	-0.19	1017990.0	21670687.32	421
2018-06-07	21.3	21.44	21.2	21.44	0.18	0.85	666507.0	14202644.64	522
2018-06-06	21.32	21.62	21.14	21.26	-0.08	-0.37	1332385.0	28430339.04	956
2018-06-05	21.46	21.52	21.3	21.34	-0.16	-0.74	620118.0	13262538.62	551
2018-06-04	21.5	21.84	21.4	21.5	0.0	0.0	1167250.0	25259198.4	1191
2018-06-03	21.3	21.6	21.3	21.5	0.3	1.42	1430309.0	30698245.32	1098
2018-05-31	20.7	21.2	20.6	21.2	0.56	2.71	1322206.0	27658673.58	831
2018-05-30	20.42	20.64	20.42	20.64	0.14	0.68	404334.0	8312808.04	314
2018-05-29	20.5	20.64	20.48	20.5	0.04	0.2	271818.0	5590516.58	313
2018-05-28	20.5	20.5	20.32	20.46	0.06	0.29	401573.0	8199327.6	274
2018-05-27	20.6	20.72	20.34	20.4	-0.14	-0.68	525477.0	10793641.1	408
2018-05-24	20.6	20.68	20.48	20.51	-0.08	-0.39	650254.0	13394373.4	429
2018-05-23	20.78	20.78	20.52	20.59	-0.1	-0.48	638284.0	13163668.58	421
2018-05-22	20.44	20.88	20.4	20.69	0.25	1.22	672173.0	13901507.8	577
2018-05-21	20.46	20.5	20.36	20.44	-0.02	-0.1	310953.0	6344759.74	300
2018-05-20	20.42	20.66	20.4	20.46	0.09	0.44	366503.0	7526374.06	403
2018-05-17	20.26	20.46	20.22	20.37	0.07	0.34	232762.0	4733092.3	276
2018-05-16	20.6	20.62	20.26	20.3	-0.29	-1.41	539608.0	11004337.14	815
2018-05-15	20.78	20.88	20.46	20.59	-0.13	-0.63	845880.0	17490668.26	771
2018-05-14	20.44	20.86	20.44	20.72	0.34	1.67	1350960.0	27911688.0	1084
2018-05-13	20.12	20.46	20.12	20.38	0.29	1.44	770484.0	15684728.62	702
2018-05-10	20.14	20.36	19.86	20.09	-0.03	-0.15	1285918.0	25847954.06	1061
2018-05-09	20.4	20.64	20.08	20.12	-0.17	-0.84	1353861.0	27624382.26	1033
2018-05-08	20.86	20.88	20.2	20.29	-0.59	-2.83	1225267.0	25087735.18	1105
2018-05-07	20.86	21.1	20.66	20.88	0.02	0.1	2566595.0	52930460.68	1587
2018-05-06	20.76	21.3	20.76	20.86	0.18	0.87	1392407.0	29265543.54	1311
2018-05-03	20.72	21.02	20.64	20.68	-0.04	-0.19	1078592.0	22468908.8	990
2018-05-02	20.54	21.04	20.48	20.72	0.37	1.82	2961830.0	61496170.18	2353
2018-05-01	20.84	20.98	19.94	20.35	-0.48	-2.3	4517003.0	92303584.04	3327
2018-04-30	21.8	21.8	20.76	20.83	-0.99	-4.54	3344097.0	70643550.78	2648
2018-04-29	23.0	23.0	21.78	21.82	-1.23	-5.34	2720565.0	60556809.7	2470
2018-04-26	23.24	23.4	22.5	23.05	-1.15	-4.75	4766487.0	109226324.5	2928
2018-04-25	24.18	24.3	23.86	24.2	0.13	0.54	1647709.0	39640840.9	886
2018-04-24	23.84	24.14	23.66	24.07	0.35	1.48	2790664.0	66877184.42	1451
2018-04-23	23.5	23.84	23.48	23.72	0.29	1.24	1066477.0	25267908.16	771
2018-04-22	23.4	23.8	23.4	23.43	-0.13	-0.55	1050286.0	24669272.6	753
2018-04-19	23.16	23.9	23.14	23.56	0.43	1.86	3167927.0	74599351.62	1936
2018-04-18	22.86	23.24	22.78	23.13	0.28	1.23	1866918.0	43023056.02	1155
2018-04-17	22.94	23.0	22.72	22.85	-0.04	-0.17	699896.0	15996068.88	606
2018-04-16	22.74	23.0	22.74	22.89	0.26	1.15	999468.0	22866580.42	690
2018-04-15	22.04	22.72	22.04	22.63	0.63	2.86	1247258.0	28141915.28	881
2018-04-12	21.86	22.34	21.52	22.0	-0.11	-0.5	1160203.0	25391042.34	958
2018-04-11	22.64	22.76	21.68	22.11	-0.56	-2.47	1419066.0	31824857.5	1018
2018-04-10	22.82	22.82	22.64	22.67	-0.22	-0.96	884555.0	20096423.44	957
2018-04-09	23.08	23.12	22.86	22.89	-0.13	-0.56	1220502.0	28033237.42	1308
2018-04-08	22.96	23.6	22.9	23.02	0.08	0.35	2382521.0	55383813.52	1518
2018-04-05	21.76	22.98	21.74	22.94	1.22	5.62	2923889.0	65925666.62	1901
2018-04-04	21.54	21.76	21.5	21.72	0.26	1.21	1143718.0	24804859.24	569
2018-04-03	21.34	21.5	21.24	21.46	0.16	0.75	686286.0	14694285.3	499
2018-04-02	21.24	21.6	21.1	21.3	-0.18	-0.84	877955.0	18757117.88	732
2018-04-01	21.26	22.0	21.26	21.48	0.29	1.37	1289071.0	27886576.76	869
2018-03-29	21.98	21.98	21.08	21.19	-0.43	-1.99	1781261.0	38058804.54	1289
2018-03-28	21.8	21.82	21.4	21.62	-0.1	-0.46	1134309.0	24479804.24	1073
2018-03-27	21.2	21.8	21.2	21.72	0.61	2.89	1862422.0	40220014.98	1124
2018-03-26	20.9	21.22	20.7	21.11	0.19	0.91	824614.0	17332915.2	595
2018-03-25	21.3	21.3	20.9	20.92	-0.07	-0.33	826231.0	17396589.3	1520
2018-03-22	20.76	21.04	20.76	20.99	0.13	0.62	1087291.0	22784942.7	669
2018-03-21	20.6	20.88	20.6	20.86	0.41	2.0	1582584.0	32797481.8	767
2018-03-20	20.56	20.58	20.3	20.45	-0.22	-1.06	686919.0	14068746.7	494
2018-03-19	20.72	20.72	20.6	20.67	0.01	0.05	1229521.0	25385306.02	728
2018-03-18	20.8	20.88	20.52	20.66	-0.09	-0.43	871744.0	18037059.84	696
2018-03-15	20.66	21.36	20.5	20.75	0.34	1.67	3729923.0	77659495.7	3176
2018-03-14	20.6	20.7	20.36	20.41	-0.08	-0.39	1643106.0	33782035.56	1261
2018-03-13	20.06	21.0	20.06	20.49	0.52	2.6	3781103.0	77591316.76	2635
2018-03-12	19.6	20.02	19.58	19.97	0.51	2.62	2266295.0	44842651.84	1260
2018-03-11	19.18	19.6	19.16	19.46	0.41	2.15	2242555.0	43499507.2	1168
2018-03-08	19.06	19.1	18.94	19.05	0.07	0.37	433343.0	8260476.66	282
2018-03-07	19.0	19.2	18.94	18.98	-0.08	-0.42	927743.0	17724768.72	468
2018-03-06	18.96	19.12	18.9	19.06	0.15	0.79	1292843.0	24604232.66	592
2018-03-05	18.7	18.96	18.7	18.91	0.16	0.85	1322661.0	24958927.8	555
2018-03-04	18.54	18.88	18.54	18.75	0.01	0.05	1507668.0	28318197.34	580
2018-03-01	18.56	18.8	18.56	18.74	0.16	0.86	1109020.0	20735294.48	566
2018-02-28	18.58	18.74	18.42	18.58	0.01	0.05	721611.0	13395869.46	603
2018-02-27	18.9	19.0	18.54	18.57	-0.22	-1.17	1579751.0	29545569.54	1007
2018-02-26	18.84	19.28	18.74	18.79	-0.01	-0.05	1950192.0	36968641.66	917
2018-02-25	18.8	18.84	18.76	18.8	0.09	0.48	1062050.0	19976953.8	492
2018-02-22	18.8	18.84	18.36	18.71	-0.07	-0.37	795386.0	14792163.86	434
2018-02-21	18.66	18.8	18.66	18.78	0.11	0.59	1172688.0	21988525.44	528
2018-02-20	18.2	18.72	18.2	18.67	0.46	2.53	2223648.0	41359838.6	898
2018-02-19	18.22	18.24	18.08	18.21	0.07	0.39	978969.0	17753323.36	384
2018-02-18	18.14	18.22	18.06	18.14	0.01	0.06	881669.0	16012357.64	332
2018-02-15	18.04	18.24	18.04	18.13	0.2	1.12	562517.0	10214381.6	322
2018-02-14	18.02	18.12	17.9	17.93	-0.2	-1.1	803394.0	14476223.7	390
2018-02-13	18.2	18.2	17.98	18.13	0.0	0.0	833761.0	15099399.54	457
2018-02-12	17.66	18.18	17.56	18.13	0.59	3.36	1188691.0	21261973.42	538
2018-02-11	17.62	17.72	17.24	17.54	-0.3	-1.68	1080969.0	18832496.84	744
2018-02-08	17.9	17.98	17.82	17.84	-0.08	-0.45	622290.0	11133381.72	452
2018-02-07	18.28	18.32	17.9	17.92	-0.2	-1.1	1689583.0	30625084.46	880
2018-02-06	18.52	18.52	18.02	18.12	-0.69	-3.67	2164771.0	39436932.66	1406
2018-02-05	18.6	18.9	18.6	18.81	0.12	0.64	1261407.0	23750667.56	682
2018-02-04	18.64	18.74	18.52	18.69	0.04	0.21	659202.0	12263183.16	499
2018-02-01	18.8	18.88	18.62	18.65	-0.11	-0.59	623397.0	11670245.02	379
2018-01-31	18.92	18.94	18.64	18.76	-0.14	-0.74	1349271.0	25379301.44	643
2018-01-30	18.84	18.92	18.72	18.9	0.13	0.69	1045570.0	19687333.64	691
2018-01-29	19.0	19.1	18.6	18.77	0.28	1.51	3910583.0	73789828.6	2076
2018-01-28	18.3	18.54	18.3	18.49	0.09	0.49	1400765.0	25870284.74	593
2018-01-25	18.22	18.5	18.16	18.4	0.22	1.21	1391514.0	25443457.12	1180
2018-01-24	18.44	18.56	18.12	18.18	-0.13	-0.71	1073110.0	19712342.78	525
2018-01-23	18.1	18.4	18.1	18.31	0.03	0.16	387646.0	7086912.64	259
2018-01-22	18.1	18.4	18.1	18.28	0.19	1.05	1161458.0	21246060.7	440
2018-01-21	18.04	18.32	18.02	18.09	0.11	0.61	928913.0	16855488.8	413
2018-01-18	18.12	18.14	17.94	17.98	-0.13	-0.72	615820.0	11089955.78	320
2018-01-17	18.1	18.12	17.96	18.11	0.02	0.11	1283640.0	23136632.88	524
2018-01-16	18.1	18.4	18.06	18.09	0.02	0.11	1223610.0	22252836.88	601
2018-01-15	18.16	18.2	18.0	18.07	-0.04	-0.22	802232.0	14526044.1	423
2018-01-14	17.96	18.18	17.96	18.11	0.06	0.33	725181.0	13085831.62	364
2018-01-11	17.94	18.22	17.92	18.05	0.09	0.5	655422.0	11816468.58	392
2018-01-10	18.0	18.38	17.86	17.96	0.05	0.28	1389237.0	25158307.64	1215
2018-01-09	17.9	18.26	17.8	17.91	0.02	0.11	907851.0	16377166.26	530
2018-01-08	17.6	17.98	17.6	17.89	0.37	2.11	647615.0	11585890.34	481
2018-01-07	17.32	17.82	17.3	17.52	0.27	1.57	685388.0	12065653.6	494
2018-01-04	17.1	17.3	17.0	17.25	0.25	1.47	412527.0	7067199.88	317
2018-01-03	17.1	17.2	16.94	17.0	-0.19	-1.11	540818.0	9207813.02	230
2018-01-02	17.18	17.3	17.16	17.19	0.02	0.12	326850.0	5623528.68	147
2018-01-01	17.4	17.4	17.0	17.17	-0.28	-1.6	567120.0	9758275.3	250
2017-12-31	17.96	17.96	17.44	17.45	-0.08	-0.46	339172.0	5985489.06	293
2017-12-28	17.5	17.74	17.3	17.53	0.1	0.57	578117.0	10120668.6	303
2017-12-27	17.24	17.46	17.22	17.43	0.22	1.28	400947.0	6970901.76	284
2017-12-26	17.0	17.22	17.0	17.21	0.09	0.53	458097.0	7833124.6	261
2017-12-25	17.16	17.16	16.92	17.12	-0.01	-0.06	310630.0	5286002.72	219
2017-12-24	16.94	17.16	16.92	17.13	0.01	0.06	429034.0	7304198.88	324
2017-12-21	17.1	17.18	16.92	17.12	0.07	0.41	528952.0	9043465.34	386
2017-12-20	16.9	17.08	16.82	17.05	0.15	0.89	694885.0	11798483.2	345
2017-12-19	16.86	16.98	16.66	16.9	0.12	0.72	651764.0	10954880.62	276
2017-12-18	16.6	16.82	16.6	16.78	0.11	0.66	550343.0	9193086.02	259
2017-12-17	16.6	16.74	16.56	16.67	0.06	0.36	361343.0	6008548.6	198
2017-12-14	16.4	16.64	16.28	16.61	0.17	1.03	473764.0	7844066.34	253
2017-12-13	16.44	16.48	16.2	16.44	0.17	1.04	384161.0	6285299.28	268
2017-12-12	16.2	16.44	16.14	16.27	0.16	0.99	469345.0	7642992.78	323
2017-12-11	16.42	16.44	16.1	16.11	-0.25	-1.53	1110137.0	18112139.4	410
2017-12-10	16.38	16.4	16.1	16.36	0.29	1.8	1439856.0	23383950.04	750
2017-12-07	15.42	16.2	15.4	16.07	0.56	3.61	1037925.0	16409874.66	642
2017-12-06	15.7	15.7	15.4	15.51	-0.15	-0.96	531649.0	8259173.08	283
2017-12-05	15.4	15.68	15.36	15.66	0.15	0.97	371045.0	5767980.12	221
2017-12-04	15.36	15.58	15.3	15.51	0.13	0.85	1022293.0	15822400.02	368
2017-12-03	15.12	15.4	15.12	15.38	0.35	2.33	920211.0	14077945.78	376
2017-11-30	15.06	15.12	14.96	15.03	0.04	0.27	482881.0	7278432.74	187
2017-11-29	15.08	15.12	14.88	14.99	-0.05	-0.33	1151672.0	17311990.24	338
2017-11-28	14.84	15.12	14.8	15.04	0.21	1.42	609619.0	9148723.48	326
2017-11-27	14.9	14.92	14.76	14.83	0.0	0.0	545993.0	8108901.52	286
2017-11-26	14.74	14.9	14.74	14.83	0.15	1.02	713004.0	10571737.32	434
2017-11-23	14.52	14.7	14.52	14.68	0.17	1.17	403543.0	5896195.56	239
2017-11-22	14.42	14.56	14.4	14.51	0.12	0.83	507006.0	7346295.68	157
2017-11-21	14.54	14.54	14.24	14.39	-0.19	-1.3	517489.0	7460060.94	302
2017-11-20	14.6	14.64	14.52	14.58	-0.09	-0.61	242276.0	3534553.66	184
2017-11-19	14.7	14.76	14.6	14.67	-0.08	-0.54	360699.0	5295995.2	219
2017-11-16	14.7	14.8	14.62	14.75	0.04	0.27	604119.0	8874122.14	267
2017-11-15	14.92	14.92	14.7	14.71	-0.21	-1.41	544472.0	8051384.52	293
2017-11-14	14.7	14.98	14.7	14.92	0.33	2.26	995332.0	14848802.54	337
2017-11-13	14.58	14.64	14.5	14.59	0.03	0.21	327757.0	4767583.76	258
2017-11-12	14.74	14.8	14.52	14.56	-0.24	-1.62	326431.0	4793878.18	300
2017-11-09	14.68	14.9	14.68	14.8	0.0	0.0	570410.0	8458142.92	277
2017-11-08	14.9	14.96	14.64	14.8	-0.17	-1.14	716292.0	10626692.88	368
2017-11-07	15.0	15.1	13.8	14.97	-0.02	-0.13	3036502.0	45269456.42	832
2017-11-06	15.0	15.02	14.84	14.99	0.08	0.54	779408.0	11652283.3	385
2017-11-05	15.0	15.04	14.88	14.91	-0.27	-1.78	1287064.0	19262406.64	508
2017-11-02	15.26	15.26	15.08	15.18	-0.01	-0.07	415471.0	6302974.48	232
2017-11-01	15.04	15.24	15.02	15.19	0.19	1.27	663440.0	10025502.04	311
2017-10-31	15.0	15.02	14.92	15.0	0.01	0.07	358928.0	5376714.98	199
2017-10-30	15.2	15.22	14.98	14.99	-0.12	-0.79	1053253.0	15919508.1	356
2017-10-29	15.06	15.14	15.02	15.11	0.14	0.94	1185373.0	17886966.5	392
2017-10-26	15.0	15.06	14.9	14.97	-0.06	-0.4	398197.0	5955568.72	319
2017-10-25	15.4	15.5	14.94	15.03	0.05	0.33	1660222.0	25057525.96	624
2017-10-24	15.2	15.4	14.92	14.98	-0.28	-1.83	603165.0	9137347.0	359
2017-10-23	15.28	15.34	15.08	15.26	0.03	0.2	918359.0	13972433.48	476
2017-10-22	15.18	15.26	15.14	15.23	0.09	0.59	492494.0	7483598.82	270
2017-10-19	15.02	15.16	15.0	15.14	0.18	1.2	695067.0	10503414.8	282
2017-10-18	15.0	15.04	14.86	14.96	-0.14	-0.93	569576.0	8522467.46	317
2017-10-17	15.0	15.16	14.86	15.1	0.19	1.27	785746.0	11797263.26	328
2017-10-16	14.74	14.96	14.64	14.91	0.12	0.81	926070.0	13726323.58	399
2017-10-15	15.0	15.0	14.7	14.79	-0.18	-1.2	338602.0	5030087.76	213
2017-10-12	14.98	15.1	14.6	14.97	0.12	0.81	775619.0	11574936.76	299
2017-10-11	15.0	15.12	14.76	14.85	-0.24	-1.59	777447.0	11580694.4	334
2017-10-10	15.5	15.52	14.98	15.09	-0.34	-2.2	588725.0	9007874.48	345
2017-10-09	15.46	15.52	15.4	15.43	-0.08	-0.52	492485.0	7618977.9	211
2017-10-08	15.5	15.58	15.48	15.51	-0.05	-0.32	441483.0	6850082.7	156
2017-10-05	15.56	15.6	15.52	15.56	-0.01	-0.06	180609.0	2812045.72	141
2017-10-04	15.58	15.6	15.5	15.57	0.07	0.45	484672.0	7539793.16	237
2017-10-03	15.5	15.58	15.38	15.5	0.1	0.65	329454.0	5113745.86	233
2017-10-02	15.58	15.62	15.4	15.4	-0.19	-1.22	680037.0	10124961.1	272
2017-10-01	15.58	15.68	15.5	15.59	-0.18	-1.14	571212.0	8898199.46	321
2017-09-28	15.72	15.8	15.64	15.77	0.05	0.32	301320.0	4737325.34	232
2017-09-27	15.7	15.86	15.68	15.72	0.0	0.0	346452.0	5459183.24	231
2017-09-26	15.8	15.88	15.7	15.72	0.05	0.32	494574.0	7794747.94	341
2017-09-25	15.74	15.74	15.46	15.67	-0.05	-0.32	1061102.0	16521643.3	510
2017-09-21	15.78	15.8	15.7	15.72	0.03	0.19	1068963.0	16856132.6	475
2017-09-20	15.26	15.8	15.26	15.69	0.44	2.89	1293621.0	20020828.32	626
2017-09-19	15.48	15.6	15.24	15.25	-0.3	-1.93	1114164.0	17179259.8	477
2017-09-18	15.5	15.86	15.44	15.55	0.08	0.52	2016433.0	31717449.48	752
2017-09-17	15.08	15.52	15.06	15.47	0.48	3.2	1133287.0	17315346.62	600
2017-09-14	15.06	15.08	14.92	14.99	0.0	0.0	637739.0	9561909.5	252
2017-09-13	14.8	15.06	14.8	14.99	0.18	1.22	3179346.0	47660113.16	801
2017-09-12	14.82	14.88	14.78	14.81	0.03	0.2	448189.0	6641658.68	247
2017-09-11	14.88	14.98	14.76	14.78	-0.04	-0.27	1108365.0	16455289.84	429
2017-09-10	14.52	14.88	14.52	14.82	0.22	1.51	933131.0	13692589.86	471
2017-09-07	14.4	14.7	14.2	14.6	0.21	1.46	1450540.0	20984983.1	624
2017-09-06	14.22	14.42	14.22	14.39	0.19	1.34	505768.0	7243691.9	284
2017-08-29	14.32	14.32	14.18	14.2	-0.09	-0.63	891829.0	12697628.34	327
2017-08-28	14.28	14.36	14.26	14.29	-0.03	-0.21	8839517.0	126399831.0	595
2017-08-27	14.26	14.38	14.22	14.32	0.06	0.42	684617.0	9805433.74	314
2017-08-24	14.26	14.34	14.2	14.26	0.0	0.0	574142.0	8190017.62	349
2017-08-23	14.52	14.7	14.26	14.26	-0.13	-0.9	1202065.0	17422561.54	773
2017-08-22	14.16	14.44	14.16	14.39	0.2	1.41	899999.0	12882987.54	868
2017-08-21	14.08	14.24	14.08	14.19	0.13	0.92	985287.0	13940736.92	549
2017-08-20	14.0	14.1	14.0	14.06	0.06	0.43	526048.0	7401138.8	424
2017-08-17	14.0	14.02	13.98	14.0	0.01	0.07	227189.0	3180258.38	197
2017-08-16	14.0	14.02	13.94	13.99	-0.01	-0.07	390200.0	5456146.66	247
2017-08-15	14.0	14.04	13.98	14.0	0.0	0.0	1421738.0	19908867.26	696
2017-08-14	14.08	14.08	14.0	14.0	-0.04	-0.28	392253.0	5507550.6	345
2017-08-13	14.06	14.08	14.0	14.04	0.01	0.07	522847.0	7336911.14	365
2017-08-10	14.08	14.08	13.96	14.03	0.01	0.07	995593.0	13945690.02	607
2017-08-09	14.06	14.1	14.0	14.02	-0.03	-0.21	847936.0	11909487.56	839
2017-08-08	14.0	14.12	13.98	14.05	0.04	0.29	1725454.0	24218586.16	805
2017-08-07	14.0	14.06	13.92	14.01	-0.05	-0.36	786269.0	10999274.1	634
2017-08-06	14.0	14.16	14.0	14.06	-0.05	-0.35	448968.0	6323745.92	567
2017-08-03	14.32	14.32	14.1	14.11	-0.23	-1.6	1134208.0	16134836.04	903
2017-08-02	14.4	14.44	14.16	14.34	-0.11	-0.76	446716.0	6372211.64	438
2017-08-01	14.6	14.72	14.44	14.45	-0.14	-0.96	678946.0	9906076.12	537
2017-07-31	14.7	14.78	14.56	14.59	0.06	0.41	945410.0	13822984.88	705
2017-07-30	15.0	15.0	14.5	14.53	-0.46	-3.07	411093.0	6109894.32	361
2017-07-27	14.7	15.28	14.7	14.99	0.31	2.11	2288985.0	34593356.16	1280
2017-07-26	14.22	15.16	14.2	14.68	0.57	4.04	3097950.0	45421028.82	1796
2017-07-25	14.14	14.14	14.08	14.11	-0.03	-0.21	149275.0	2105800.74	139
2017-07-24	14.18	14.2	14.12	14.14	-0.03	-0.21	280069.0	3965967.48	176
2017-07-23	14.12	14.18	14.12	14.17	0.02	0.14	391502.0	5539927.02	256
2017-07-20	14.0	14.2	13.96	14.15	0.14	1.0	435520.0	6131761.32	353
2017-07-19	14.12	14.12	13.92	14.01	-0.03	-0.21	404056.0	5657959.16	306
2017-07-18	14.1	14.2	14.04	14.04	-0.11	-0.78	366394.0	5158329.94	261
2017-07-17	14.2	14.2	14.06	14.15	-0.03	-0.21	694998.0	9814206.38	399
2017-07-16	14.26	14.3	14.16	14.18	-0.03	-0.21	845787.0	12016573.82	602
2017-07-13	14.24	14.26	14.16	14.21	0.0	0.0	544667.0	7737039.08	261
2017-07-12	14.02	14.26	14.02	14.21	0.21	1.5	870366.0	12330330.34	441
2017-07-11	14.12	14.12	14.0	14.0	-0.12	-0.85	366704.0	5152540.54	412
2017-07-10	14.16	14.18	14.1	14.12	-0.02	-0.14	416856.0	5896471.7	321
2017-07-09	14.16	14.2	14.1	14.14	-0.01	-0.07	318054.0	4501707.02	188
2017-07-06	14.1	14.16	14.08	14.15	0.05	0.35	242624.0	3425190.56	207
2017-07-05	14.1	14.18	14.08	14.1	0.01	0.07	377071.0	5327352.86	288
2017-07-04	14.2	14.2	14.08	14.09	-0.11	-0.77	507875.0	7168044.0	327
2017-07-03	14.22	14.3	14.04	14.2	0.03	0.21	616028.0	8697734.56	399
2017-07-02	14.5	14.7	14.14	14.17	0.09	0.64	701638.0	10031437.22	459
2017-06-22	14.02	14.24	13.82	14.08	-0.01	-0.07	1063619.0	14965432.88	442
2017-06-21	13.5	14.2	13.48	14.09	0.68	5.07	2359130.0	32824293.5	715
2017-06-20	13.54	13.54	13.3	13.41	-0.08	-0.59	869017.0	11624845.72	410
2017-06-19	13.0	13.54	13.0	13.49	0.44	3.37	1358447.0	18031531.98	544
2017-06-18	12.92	13.12	12.76	13.05	0.07	0.54	309230.0	4006191.82	251
2017-06-15	13.14	13.14	12.94	12.98	-0.15	-1.14	424020.0	5532841.28	216
2017-06-14	13.08	13.2	13.04	13.13	0.09	0.69	340511.0	4460243.5	181
2017-06-13	13.18	13.2	13.02	13.04	-0.15	-1.14	631158.0	8241751.32	266
2017-06-12	13.1	13.4	12.98	13.19	0.1	0.76	563485.0	7414391.46	359
2017-06-11	13.38	13.44	13.02	13.09	-0.32	-2.39	649544.0	8552744.92	306
2017-06-08	13.74	13.74	13.4	13.41	-0.4	-2.9	848695.0	11444968.28	351
2017-06-07	13.98	13.98	13.68	13.81	-0.12	-0.86	549286.0	7567997.52	400
2017-06-06	14.16	14.2	13.9	13.93	-0.31	-2.18	767212.0	10793593.52	497
2017-06-05	14.42	14.42	14.0	14.24	-0.15	-1.04	538128.0	7618458.34	357
2017-06-04	14.1	14.48	14.1	14.39	0.3	2.13	610916.0	8684845.14	268
2017-06-01	14.15	14.3	14.0	14.09	-0.17	-1.19	444725.0	6293454.05	242
2017-05-31	14.3	14.4	14.25	14.26	-0.09	-0.63	634782.0	9106645.45	291
2017-05-30	14.4	14.55	14.35	14.35	0.02	0.14	476921.0	6885970.5	312
2017-05-29	14.2	14.4	14.15	14.33	0.1	0.7	205745.0	2942564.6	172
2017-05-28	14.9	14.9	14.15	14.23	-0.64	-4.3	636602.0	9109145.0	346
2017-05-25	15.15	15.35	14.85	14.87	-0.47	-3.06	636470.0	9630034.8	363
2017-05-24	15.5	15.5	15.1	15.34	-0.29	-1.86	829030.0	12668504.95	589
2017-05-23	15.9	15.9	15.5	15.63	-0.36	-2.25	940594.0	14736507.2	529
2017-05-22	16.05	16.05	15.9	15.99	-0.09	-0.56	1166165.0	18656557.6	437
2017-05-21	16.3	16.3	16.0	16.08	0.08	0.5	898677.0	14479995.2	388
2017-05-18	15.85	16.1	15.85	16.0	0.05	0.31	493028.0	7885284.7	312
2017-05-17	16.1	16.1	15.9	15.95	-0.17	-1.05	463188.0	7419615.05	452
2017-05-16	16.2	16.3	16.05	16.12	-0.08	-0.49	840077.0	13595944.5	457
2017-05-15	15.95	16.25	15.9	16.2	0.36	2.27	687811.0	11084666.2	370
2017-05-14	16.2	16.2	15.75	15.84	-0.26	-1.61	699194.0	11108159.8	809
2017-05-11	17.0	17.0	15.9	16.1	-0.69	-4.11	1747428.0	28781554.35	1010
2017-05-10	17.55	17.55	16.75	16.79	-0.33	-1.93	2422915.0	41341124.65	1001
2017-05-09	17.1	17.25	17.0	17.12	-0.07	-0.41	594641.0	10167029.9	334
2017-05-08	17.4	17.6	17.15	17.19	-0.28	-1.6	869421.0	15095004.2	490
2017-05-07	17.35	17.5	17.25	17.47	-0.01	-0.06	454935.0	7920964.45	256
2017-05-04	17.55	17.55	17.15	17.48	-0.18	-1.02	576026.0	10011201.55	393
2017-05-03	17.5	17.85	17.5	17.66	-0.37	-2.05	820186.0	14459885.9	475
2017-05-02	17.95	18.05	17.8	18.03	0.08	0.45	1399119.0	25109111.95	524
2017-05-01	17.95	18.0	17.7	17.95	0.11	0.62	2657404.0	47397843.75	863
2017-04-30	17.5	17.95	17.5	17.84	0.51	2.94	1083967.0	19245034.35	711
2017-04-27	16.9	17.5	16.7	17.33	0.48	2.85	1830539.0	31077556.15	881
2017-04-26	17.55	17.55	16.6	16.85	-0.74	-4.21	1562343.0	26559863.2	1392
2017-04-25	17.9	17.9	17.5	17.59	-0.44	-2.44	1143591.0	20246862.85	678
2017-04-24	18.1	18.1	17.9	18.03	-0.11	-0.61	646880.0	11655100.7	723
2017-04-23	18.5	18.5	18.05	18.14	-0.1	-0.55	579085.0	10531829.0	393
2017-04-20	18.35	18.35	18.05	18.24	-0.32	-1.72	762264.0	13888264.45	656
2017-04-19	18.6	18.8	18.35	18.56	-0.03	-0.16	688114.0	12774275.8	497
2017-04-18	19.0	19.0	18.6	18.59	-0.41	-2.16	1173450.0	22093104.2	525
2017-04-17	19.2	19.2	18.8	19.0	-0.23	-1.2	2326747.0	44274719.3	3854
2017-04-16	19.2	19.45	19.05	19.23	-0.05	-0.26	3227214.0	61945156.0	2613
2017-04-13	18.9	19.35	18.9	19.28	0.32	1.69	1905620.0	36568853.35	1685
2017-04-12	18.45	19.1	18.45	18.96	0.52	2.82	1517860.0	28443281.35	1045
2017-04-11	18.1	18.5	18.1	18.44	0.41	2.27	1675365.0	30687453.75	1346
2017-04-10	17.75	18.15	17.7	18.03	0.25	1.41	1493248.0	26825302.25	841
2017-04-09	17.5	18.0	17.5	17.78	0.2	1.14	1182345.0	20939229.85	847
2017-04-06	17.6	17.6	17.35	17.58	0.0	0.0	684335.0	11967007.2	333
2017-04-05	17.5	17.7	17.45	17.58	0.28	1.62	1294698.0	22720247.0	694
2017-04-04	17.4	17.45	17.3	17.3	-0.04	-0.23	927391.0	16113715.8	365
2017-04-03	17.5	17.5	17.2	17.34	-0.05	-0.29	243899.0	4231054.05	196
2017-04-02	17.75	17.9	17.25	17.39	-0.33	-1.86	782335.0	13644584.5	815
2017-03-30	17.1	17.85	17.05	17.72	0.53	3.08	3666569.0	59116316.75	653
2017-03-29	16.35	17.25	16.3	17.19	0.98	6.05	1768707.0	29751996.8	1495
2017-03-28	16.35	16.5	16.15	16.21	-0.02	-0.12	596021.0	9700761.65	481
2017-03-27	16.3	16.4	16.2	16.23	-0.1	-0.61	334656.0	5444060.9	293
2017-03-26	16.75	16.75	16.3	16.33	-0.31	-1.86	268087.0	4421083.05	395
2017-03-23	16.8	16.8	16.55	16.64	-0.12	-0.72	447104.0	7474822.95	1040
2017-03-22	17.1	17.1	16.7	16.76	-0.45	-2.61	216234.0	3651292.55	365
2017-03-21	17.4	17.5	17.15	17.21	-0.27	-1.54	391389.0	6775104.8	343
2017-03-20	17.55	17.55	17.45	17.48	-0.14	-0.79	243698.0	4268398.9	142
2017-03-19	17.9	17.9	17.6	17.62	-0.12	-0.68	98583.0	1748774.3	117
2017-03-16	17.1	17.8	17.1	17.74	0.49	2.84	252592.0	4441312.2	232
2017-03-15	17.2	17.35	17.1	17.25	0.06	0.35	146092.0	2518046.05	137
2017-03-14	17.5	17.5	16.9	17.19	-0.26	-1.49	356580.0	6139300.05	218
2017-03-13	17.6	17.6	17.45	17.45	-0.19	-1.08	58535.0	1026292.75	114
2017-03-12	17.6	17.65	17.4	17.64	-0.13	-0.73	102653.0	1799815.1	90
2017-03-09	17.95	17.95	17.6	17.77	-0.28	-1.55	569843.0	10104276.15	239
2017-03-08	18.2	18.2	18.1	18.05	-0.17	-0.93	357501.0	6489154.1	230
2017-03-07	18.1	18.35	18.1	18.22	0.11	0.61	377794.0	6889569.55	309
2017-03-06	17.9	18.2	17.85	18.11	0.24	1.34	401720.0	7228004.1	220
2017-03-05	17.8	17.9	17.6	17.87	0.04	0.22	332190.0	5895662.85	225
2017-03-02	17.75	18.0	17.75	17.83	0.13	0.73	1077198.0	19258247.85	308
2017-03-01	17.7	17.75	17.65	17.7	0.01	0.06	403198.0	7134989.35	276
2017-02-28	17.75	17.8	17.65	17.69	0.0	0.0	1054290.0	18712212.3	440
2017-02-27	17.95	17.95	17.6	17.69	-0.25	-1.39	453715.0	8055443.25	276
2017-02-26	18.0	18.1	17.85	17.94	0.0	0.0	976911.0	17579414.55	394
2017-02-23	17.75	18.1	17.75	17.94	0.19	1.07	1346789.0	24232759.85	817
2017-02-22	18.1	18.15	17.7	17.75	-0.06	-0.34	1124816.0	20253730.75	565
2017-02-21	17.9	17.9	17.6	17.81	-0.14	-0.78	354932.0	6315626.3	304
2017-02-20	18.05	18.15	17.95	17.95	-0.18	-0.99	580844.0	10488369.3	286
2017-02-19	18.3	18.5	18.05	18.13	-0.16	-0.87	1103100.0	20139621.05	557
2017-02-16	17.9	18.35	17.9	18.29	0.39	2.18	1480714.0	26878203.75	628
2017-02-15	17.95	17.95	17.85	17.9	-0.06	-0.33	659590.0	11802003.6	355
2017-02-14	18.1	18.25	17.95	17.96	-0.19	-1.05	831147.0	15028948.9	401
2017-02-13	18.2	18.4	18.1	18.15	-0.01	-0.06	1180117.0	21534588.25	639
2017-02-12	18.15	18.3	18.1	18.16	-0.03	-0.16	793851.0	14434662.85	561
2017-02-09	18.4	18.45	18.15	18.19	-0.05	-0.27	494702.0	9035446.4	253
2017-02-08	18.7	18.75	18.15	18.24	-0.7	-3.7	1029767.0	18889929.65	422
2017-02-07	18.95	19.1	18.8	18.94	-0.06	-0.32	492665.0	9323621.9	156
2017-02-06	18.85	19.0	18.85	19.0	0.02	0.11	192787.0	3656770.85	198
2017-02-05	19.3	19.4	18.85	18.98	-0.52	-2.67	236465.0	4560248.95	111
2017-02-02	19.45	19.5	19.2	19.5	0.07	0.36	311252.0	6038864.5	174
2017-02-01	19.2	19.45	19.2	19.43	0.4	2.1	616632.0	11900817.0	366
2017-01-31	18.9	19.25	18.85	19.03	0.16	0.85	851697.0	16193227.5	292
2017-01-30	18.9	19.0	18.75	18.87	0.07	0.37	303979.0	5740022.8	247
2017-01-29	18.6	19.25	18.6	18.8	-0.13	-0.69	370417.0	7030839.0	235
2017-01-26	18.5	19.1	18.5	18.93	0.25	1.34	1067399.0	20227644.65	447
2017-01-25	18.5	19.1	17.8	18.68	0.19	1.03	1573267.0	29423088.3	682
2017-01-24	17.55	18.7	17.55	18.49	0.96	5.48	1788473.0	32735142.8	826
2017-01-23	17.1	17.7	17.05	17.53	0.54	3.18	1102399.0	19209305.55	693
2017-01-22	16.65	17.0	16.6	16.99	0.14	0.83	1126737.0	18949058.8	826
2017-01-19	17.9	17.9	16.75	16.85	-1.07	-5.97	2491980.0	43293765.3	862
2017-01-18	18.2	18.2	17.55	17.92	0.0	0.0	626026.0	11129144.1	426
2017-01-17	17.0	18.0	17.0	17.92	0.94	5.54	847818.0	14809690.1	446
2017-01-16	17.45	17.45	16.8	16.98	-0.42	-2.41	267525.0	4551049.2	196
2017-01-15	17.5	17.6	17.3	17.4	-0.09	-0.51	105396.0	1836108.9	132
2017-01-12	17.5	17.5	17.2	17.49	0.02	0.11	502451.0	8774023.9	264
2017-01-11	17.2	18.3	17.2	17.47	0.11	0.63	1599424.0	28304799.7	598
2017-01-10	17.4	17.5	17.3	17.36	-0.23	-1.31	1028245.0	17975607.2	263
2017-01-09	17.7	17.8	17.35	17.59	-0.19	-1.07	547229.0	9595466.95	298
2017-01-08	18.05	18.15	17.7	17.78	-0.34	-1.88	352471.0	6323545.65	189
2017-01-05	18.05	18.2	18.0	18.12	0.08	0.44	760295.0	13736442.45	402
2017-01-04	18.4	18.4	18.0	18.04	-0.29	-1.58	363082.0	6599086.9	464
2017-01-03	18.85	18.85	18.25	18.33	-0.33	-1.77	409611.0	7560163.3	484
2017-01-02	19.0	19.0	18.65	18.66	-0.18	-0.96	277474.0	5234517.95	232
2017-01-01	18.8	19.0	18.75	18.84	-0.06	-0.32	150201.0	2846550.35	260
2016-12-29	19.5	19.65	18.85	18.9	-0.67	-3.42	494736.0	9443021.4	438
2016-12-28	18.7	19.75	18.7	19.57	1.01	5.44	1658893.0	31878811.3	632
2016-12-27	17.7	18.6	17.7	18.56	0.56	3.11	704943.0	12898143.0	290
2016-12-26	18.3	18.35	17.8	18.0	-0.07	-0.39	991133.0	17828396.8	274
2016-12-25	17.3	18.15	17.3	18.07	0.88	5.12	1077399.0	19216931.8	562
2016-12-22	16.55	17.25	16.55	17.19	0.82	5.01	951697.0	16241862.5	387
2016-12-21	16.5	16.7	16.25	16.37	-0.12	-0.73	567499.0	9353874.55	2708
2016-12-20	16.6	16.7	16.3	16.49	-0.21	-1.26	904227.0	14934621.8	159
2016-12-19	16.4	16.75	16.2	16.7	0.3	1.83	1618485.0	26989385.05	6448
2016-12-18	16.4	16.5	16.25	16.4	0.2	1.23	378003.0	6169718.5	236
2016-12-15	15.8	16.3	15.75	16.2	0.12	0.75	446508.0	7203274.3	343
2016-12-14	16.5	16.5	15.95	16.08	-0.23	-1.41	567054.0	9142423.3	307
2016-12-13	16.8	16.9	16.3	16.31	-0.66	-3.89	1091234.0	18134726.3	326
2016-12-12	17.1	17.6	16.9	16.97	-0.05	-0.29	1369841.0	23747405.25	609
2016-12-11	16.6	17.1	16.6	17.02	0.7	4.29	1354752.0	22879850.85	488
2016-12-08	16.5	16.55	16.2	16.32	-0.15	-0.91	279392.0	4575909.6	229
2016-12-07	16.6	16.8	16.3	16.47	-0.21	-1.26	585457.0	9677346.6	299
2016-12-06	16.4	16.8	16.4	16.68	0.28	1.71	1220585.0	20320242.25	426
2016-12-05	16.5	16.7	15.9	16.4	-0.11	-0.67	1992708.0	32382963.35	658
2016-12-04	16.2	16.85	16.2	16.51	0.39	2.42	1299193.0	21609105.65	502
2016-12-01	15.65	16.2	15.6	16.12	0.69	4.47	1625317.0	26032926.6	569
2016-11-30	15.35	15.6	15.15	15.43	0.28	1.85	1295767.0	19942358.95	545
2016-11-29	15.65	15.65	15.1	15.15	-0.39	-2.51	786941.0	12073495.5	419
2016-11-28	15.7	15.8	15.5	15.54	-0.23	-1.46	923658.0	14466995.4	345
2016-11-27	15.85	16.0	15.55	15.77	-0.04	-0.25	1461856.0	23131750.35	339
2016-11-24	15.9	16.25	15.5	15.81	-0.1	-0.63	1588594.0	25215907.25	694
2016-11-23	15.2	15.95	15.2	15.91	0.71	4.67	1007050.0	15797834.8	279
2016-11-22	14.95	15.25	14.85	15.2	0.31	2.08	580150.0	8745762.05	294
2016-11-21	14.9	15.05	14.65	14.89	0.0	0.0	461659.0	6861313.7	283
2016-11-20	15.75	15.75	14.85	14.89	-0.9	-5.7	959139.0	14451973.95	514
2016-11-17	15.8	15.95	15.65	15.79	-0.15	-0.94	278707.0	4425679.55	126
2016-11-16	15.75	16.05	15.7	15.94	0.58	3.78	727187.0	11543254.5	263
2016-11-15	15.35	15.75	15.1	15.36	-0.39	-2.48	468009.0	7214917.4	147
2016-11-14	16.0	16.0	15.5	15.75	-0.22	-1.38	2280412.0	35894069.6	226
2016-11-13	15.15	16.0	15.15	15.97	0.69	4.52	828223.0	12968488.2	283
2016-11-10	14.85	15.4	14.85	15.28	0.48	3.24	1421365.0	21356220.25	353
2016-11-09	13.55	14.8	13.45	14.8	0.47	3.28	1197863.0	17410300.4	456
2016-11-08	13.7	14.35	13.65	14.33	0.68	4.98	1920067.0	27363046.45	413
2016-11-07	13.15	13.7	13.15	13.65	0.45	3.41	828872.0	11264951.1	265
2016-11-06	12.85	13.2	12.85	13.2	0.17	1.3	984872.0	12936964.7	157
2016-11-03	13.0	13.05	13.0	13.03	0.03	0.23	161102.0	2100699.6	100
2016-11-02	12.95	13.3	12.8	13.0	-0.05	-0.38	1173781.0	15392353.4	192
2016-11-01	13.15	13.2	13.0	13.05	-0.1	-0.76	1024648.0	13425169.7	240
2016-10-31	13.0	13.15	12.95	13.15	0.19	1.47	503205.0	6570441.25	130
2016-10-30	12.9	13.05	12.85	12.96	0.07	0.54	804072.0	10391109.85	301
2016-10-27	12.95	13.0	12.8	12.89	-0.06	-0.46	115819.0	1493391.55	100
2016-10-26	13.1	13.15	12.9	12.95	-0.08	-0.61	229305.0	2983807.9	123
2016-10-25	12.95	13.1	12.9	13.03	0.08	0.62	193571.0	2509359.65	79
2016-10-24	12.7	13.05	12.7	12.95	0.22	1.73	541967.0	7020947.9	130
2016-10-23	12.7	12.85	12.7	12.73	0.17	1.35	294024.0	3738413.9	107
2016-10-20	12.0	12.6	11.95	12.56	0.12	0.96	1231142.0	14885619.9	438
2016-10-19	12.0	12.5	12.0	12.44	0.36	2.98	332398.0	4031178.45	409
2016-10-18	12.55	12.55	12.1	12.08	-0.67	-5.25	118290.0	1456431.45	170
2016-10-17	12.85	12.9	12.6	12.75	-0.1	-0.78	214974.0	2745273.55	143
2016-10-16	12.75	12.95	12.75	12.85	-0.21	-1.61	194642.0	2500382.55	135
2016-10-13	13.15	13.5	13.05	13.06	-0.09	-0.68	411702.0	5456963.15	271
2016-10-12	13.3	13.3	13.15	13.15	-0.12	-0.9	159633.0	2110952.35	104
2016-10-11	13.0	13.6	13.0	13.27	0.47	3.67	497269.0	6649436.9	471
2016-10-10	12.8	12.8	12.55	12.8	0.05	0.39	116438.0	1475911.75	133
2016-10-09	12.95	13.1	12.7	12.75	-0.36	-2.75	230674.0	2982043.3	125
2016-10-06	13.05	13.25	12.9	13.11	-0.06	-0.46	273580.0	3587211.95	126
2016-10-05	12.85	13.3	12.75	13.17	0.19	1.46	264445.0	3437292.85	181
2016-10-04	12.7	13.0	12.55	12.98	0.09	0.7	90909.0	1158998.6	109
2016-10-03	12.7	13.0	12.3	12.89	0.26	2.06	127905.0	1640692.7	122
2016-10-02	13.45	13.5	12.4	12.63	-0.61	-4.61	109286.0	1424329.25	141
2016-09-29	11.8	13.3	11.8	13.24	0.94	7.64	182507.0	2339782.0	197
2016-09-28	12.5	12.8	12.05	12.3	-0.59	-4.58	83782.0	1037044.4	127
2016-09-27	13.2	13.3	12.85	12.89	-0.75	-5.5	144274.0	1884045.15	122
2016-09-26	13.6	13.75	13.55	13.64	0.05	0.37	179694.0	2445719.1	89
2016-09-25	13.7	13.7	13.6	13.59	-0.21	-1.52	218428.0	2975081.75	133
2016-09-21	13.8	13.85	13.5	13.8	0.15	1.1	125397.0	1718485.2	100
2016-09-20	13.65	13.65	13.55	13.65	0.0	0.0	83537.0	1137662.35	83
2016-09-19	13.95	14.0	13.65	13.65	-0.3	-2.15	254851.0	3512227.6	135
2016-09-18	13.6	14.05	13.6	13.95	0.0	0.0	716852.0	10010418.0	225
2016-09-08	13.6	13.95	13.5	13.95	0.46	3.41	413067.0	5698034.25	212
2016-09-07	13.4	13.5	13.4	13.49	0.08	0.6	138549.0	1862960.05	71
2016-09-06	13.3	13.7	13.3	13.41	0.26	1.98	541727.0	7299707.25	346
2016-09-05	12.85	13.25	12.85	13.15	0.35	2.73	447595.0	5829804.4	228
2016-09-04	12.55	12.85	12.5	12.8	0.11	0.87	732792.0	9317693.8	293
2016-09-01	13.05	13.05	12.65	12.69	-0.41	-3.13	170502.0	2174761.55	145
2016-08-31	13.35	13.35	13.05	13.1	-0.35	-2.6	363182.0	4778129.75	193
2016-08-30	13.45	13.6	13.3	13.45	-0.01	-0.07	461731.0	6210254.4	234
2016-08-29	12.6	13.65	12.5	13.46	0.76	5.98	650271.0	8600836.7	407
2016-08-28	12.0	12.7	12.0	12.7	0.55	4.53	189437.0	2386749.85	143
2016-08-25	12.2	12.2	12.05	12.15	-0.14	-1.14	152061.0	1842941.4	95
2016-08-24	12.5	12.5	12.3	12.29	-0.1	-0.81	156556.0	1933429.5	157
2016-08-23	12.35	12.4	12.25	12.39	-0.11	-0.88	214120.0	2635530.5	165
2016-08-22	12.45	12.5	12.25	12.5	-0.09	-0.71	258017.0	3214659.9	194
2016-08-21	12.8	12.8	12.6	12.59	0.05	0.4	132828.0	1675671.2	132
2016-08-18	12.5	12.55	12.25	12.54	0.01	0.08	184927.0	2296500.2	206
2016-08-17	12.95	12.95	12.5	12.53	-0.37	-2.87	247717.0	3144760.6	185
2016-08-16	13.15	13.2	12.9	12.9	-0.11	-0.85	131688.0	1715279.2	134
2016-08-15	13.15	13.15	13.0	13.01	-0.09	-0.69	153401.0	2005412.0	113
2016-08-14	13.1	13.15	13.05	13.1	0.05	0.38	453354.0	5942574.5	160
2016-08-11	12.85	13.15	12.85	13.05	0.14	1.08	537363.0	6977302.45	182
2016-08-10	13.05	13.15	12.9	12.91	-0.13	-1.0	239165.0	3117048.5	283
2016-08-09	13.1	13.1	12.9	13.04	0.13	1.01	1073980.0	13911901.55	419
2016-08-08	12.6	13.05	12.55	12.91	0.34	2.7	357483.0	4558656.35	229
2016-08-07	12.5	12.6	12.4	12.57	0.16	1.29	254018.0	3167443.35	159
2016-08-04	12.7	12.75	12.4	12.41	-0.21	-1.66	355709.0	4463360.95	204
2016-08-03	12.75	12.9	12.6	12.62	-0.27	-2.09	292033.0	3713700.35	173
2016-08-02	12.85	12.9	12.65	12.89	-0.1	-0.77	96061.0	1232155.45	146
2016-08-01	13.0	13.1	12.9	12.99	-0.01	-0.08	344935.0	4485068.05	211
2016-07-31	13.0	13.1	12.9	13.0	-0.06	-0.46	158455.0	2054299.25	143
2016-07-28	13.1	13.15	12.9	13.06	-0.21	-1.58	476042.0	6195808.7	338
2016-07-27	13.55	13.6	13.1	13.27	-0.67	-4.81	651651.0	8634947.7	380
2016-07-26	14.1	14.1	13.9	13.94	-0.25	-1.76	82449.0	1155910.15	118
2016-07-25	14.3	14.3	14.15	14.19	-0.06	-0.42	97834.0	1387995.6	97
2016-07-24	14.7	14.7	14.2	14.25	-0.46	-3.13	209275.0	3039469.25	152
2016-07-21	14.5	14.85	14.5	14.71	0.23	1.59	427305.0	6321561.7	312
2016-07-20	14.3	14.5	14.3	14.48	0.14	0.98	117047.0	1688789.45	145
2016-07-19	14.4	14.4	14.2	14.34	-0.11	-0.76	89385.0	1280004.5	130
2016-07-18	14.3	14.6	14.25	14.45	0.11	0.77	226557.0	3270392.8	181
2016-07-17	14.15	14.4	14.1	14.34	0.26	1.85	317235.0	4501021.1	168
2016-07-14	14.1	14.2	14.0	14.08	-0.11	-0.78	310063.0	4373866.0	260
2016-07-13	14.2	14.3	14.1	14.19	0.15	1.07	668708.0	9501027.35	280
2016-07-12	13.6	14.1	13.6	14.04	0.49	3.62	1090065.0	15134983.0	518
2016-07-11	13.2	13.65	13.2	13.55	0.36	2.73	762220.0	10295658.45	327
2016-07-10	13.15	13.2	13.05	13.19	0.12	0.92	304179.0	4002288.0	154
2016-06-30	13.0	13.1	13.0	13.07	0.12	0.93	357842.0	4671706.65	224
2016-06-29	13.0	13.05	12.95	12.95	-0.03	-0.23	239343.0	3109964.15	157
2016-06-28	13.05	13.05	12.85	12.98	0.02	0.15	318720.0	4121665.6	191
2016-06-27	13.1	13.1	12.9	12.96	-0.04	-0.31	751561.0	9773073.15	377
2016-06-26	12.5	13.05	12.5	13.0	-0.44	-3.27	1065337.0	13631694.15	516
2016-06-23	13.65	13.75	13.35	13.44	-0.26	-1.9	660720.0	8951090.25	620
2016-06-22	13.85	13.85	13.7	13.7	-0.06	-0.44	156890.0	2158377.9	125
2016-06-21	13.8	13.95	13.75	13.76	-0.01	-0.07	619814.0	8571076.25	285
2016-06-20	13.8	13.85	13.7	13.77	-0.13	-0.94	127296.0	1756403.6	124
2016-06-19	14.0	14.1	13.9	13.9	0.08	0.58	251077.0	3517613.5	108
2016-06-16	14.0	14.0	13.8	13.82	-0.18	-1.29	72652.0	1010518.25	94
2016-06-15	14.05	14.1	14.0	14.0	-0.09	-0.64	140498.0	1974218.05	101
2016-06-14	14.15	14.15	14.05	14.09	-0.01	-0.07	80424.0	1133419.45	81
2016-06-13	14.1	14.3	14.1	14.1	-0.19	-1.33	170654.0	2418238.6	125
2016-06-12	14.2	14.35	14.15	14.29	-0.2	-1.38	118143.0	1681589.75	122
2016-06-09	14.3	14.8	14.0	14.49	0.22	1.54	846852.0	12140418.2	426
2016-06-08	14.15	14.35	14.1	14.27	0.16	1.13	406233.0	5773736.45	237
2016-06-07	13.8	14.15	13.8	14.11	0.19	1.36	180596.0	2531210.35	143
2016-06-06	13.45	14.0	13.45	13.92	0.34	2.5	102138.0	1401934.15	98
2016-06-05	13.95	14.0	13.5	13.58	-0.41	-2.93	172822.0	2384270.6	156
2016-06-02	14.0	14.05	13.95	13.99	0.0	0.0	134710.0	1888273.55	113
2016-06-01	14.15	14.2	13.85	13.99	-0.24	-1.69	382620.0	5351751.9	184
2016-05-31	13.9	14.3	13.7	14.23	0.54	3.94	499533.0	7007892.05	225
2016-05-30	13.8	13.8	13.6	13.69	-0.16	-1.16	186550.0	2569306.8	168
2016-05-29	13.6	13.9	13.6	13.85	-0.01	-0.07	218486.0	3019060.4	176
2016-05-26	14.25	14.25	13.85	13.86	-0.12	-0.86	406201.0	5679433.2	232
2016-05-25	14.05	14.15	13.85	13.98	0.21	1.53	196375.0	2746901.2	183
2016-05-24	14.3	14.3	13.55	13.77	0.04	0.29	421521.0	5803739.6	252
2016-05-23	14.6	14.6	13.45	13.73	-0.93	-6.34	458269.0	6459278.1	397
2016-05-22	14.85	14.9	14.65	14.66	-0.18	-1.21	414894.0	6136407.9	233
2016-05-19	15.3	15.3	14.8	14.84	-0.48	-3.13	750885.0	11225526.45	447
2016-05-18	15.15	16.0	15.0	15.32	0.33	2.2	2624759.0	40699004.8	1226
2016-05-17	14.75	15.3	14.75	14.99	0.39	2.67	1399846.0	21085069.2	587
2016-05-16	14.55	14.65	14.45	14.6	0.08	0.55	327699.0	4767184.8	138
2016-05-15	14.6	14.8	14.5	14.52	-0.02	-0.14	647451.0	9470452.25	270
2016-05-12	14.3	14.6	14.2	14.54	0.37	2.61	824270.0	11905703.1	398
2016-05-11	14.4	14.4	14.1	14.17	-0.18	-1.25	377507.0	5358958.0	244
2016-05-10	14.45	14.5	14.35	14.35	-0.31	-2.11	280007.0	4042472.3	183
2016-05-09	14.6	14.75	14.6	14.66	0.06	0.41	561565.0	8227609.55	203
2016-05-08	14.45	14.65	14.4	14.6	0.18	1.25	643025.0	9362081.05	313
2016-05-05	14.35	14.5	14.3	14.42	0.22	1.55	390009.0	5607188.2	223
2016-05-04	14.35	14.35	14.2	14.2	-0.16	-1.11	640122.0	9151796.0	149
2016-05-03	14.35	14.45	14.25	14.36	-0.04	-0.28	607486.0	8717224.95	238
2016-05-02	14.15	14.45	14.15	14.4	0.11	0.77	299930.0	4297398.35	232
2016-05-01	14.35	14.4	14.25	14.29	-0.15	-1.04	307331.0	4402745.3	232
2016-04-28	14.6	14.65	14.45	14.44	-0.14	-0.96	400808.0	5827856.5	259
2016-04-27	14.45	14.65	14.45	14.58	0.18	1.25	796682.0	11578365.55	362
2016-04-26	14.65	14.65	14.3	14.4	-0.28	-1.91	945755.0	13688327.8	511
2016-04-25	14.8	14.85	14.45	14.68	-0.15	-1.01	1183182.0	17258308.0	518
2016-04-24	15.0	15.1	14.8	14.83	-0.13	-0.87	1544963.0	23151608.1	588
2016-04-21	15.05	15.15	14.9	14.96	0.11	0.74	1069870.0	16057826.35	390
2016-04-20	14.55	15.0	14.55	14.85	0.02	0.13	391407.0	5841843.35	266
2016-04-19	15.2	15.2	14.75	14.83	0.17	1.16	786577.0	11736422.5	434
2016-04-18	13.8	14.9	13.8	14.66	0.09	0.62	943813.0	13573569.85	558
2016-04-17	15.05	15.05	14.5	14.57	-0.62	-4.08	551424.0	8082897.2	372
2016-04-14	14.5	15.25	14.4	15.19	0.71	4.9	965053.0	14463173.3	534
2016-04-13	13.9	14.55	13.9	14.48	0.68	4.93	737372.0	10496483.55	501
2016-04-12	13.7	14.0	13.7	13.8	0.2	1.47	578902.0	8038673.3	379
2016-04-11	13.65	13.65	13.55	13.6	-0.08	-0.58	235142.0	3199040.35	138
2016-04-10	13.6	13.8	13.4	13.68	0.33	2.47	275075.0	3761156.6	209
2016-04-07	13.45	13.55	13.35	13.35	0.01	0.07	829792.0	11129123.8	424
2016-04-06	13.3	13.45	13.3	13.34	0.19	1.44	509948.0	6802454.3	186
2016-04-05	13.0	13.25	13.0	13.15	-0.03	-0.23	323542.0	4254019.7	160
2016-04-04	12.8	13.25	12.8	13.18	0.13	1.0	745000.0	9723793.85	226
2016-04-03	13.0	13.15	12.7	13.05	-0.13	-0.99	452084.0	5850186.05	258
2016-03-31	13.1	13.25	13.05	13.18	-0.12	-0.9	1110248.0	14557614.05	509
2016-03-30	13.4	13.4	13.1	13.3	0.01	0.08	733747.0	9695005.7	327
2016-03-29	13.55	13.55	13.25	13.29	-0.3	-2.21	853862.0	11391101.25	334
2016-03-28	13.9	13.95	13.55	13.59	-0.21	-1.52	767868.0	10530622.35	402
2016-03-27	13.8	13.85	13.65	13.8	-0.09	-0.65	942153.0	12988707.65	370
2016-03-24	13.7	13.95	13.7	13.89	-0.16	-1.14	924511.0	12844781.15	433
2016-03-23	14.15	14.2	14.05	14.05	-0.1	-0.71	571574.0	8060450.75	267
2016-03-22	14.55	14.55	14.05	14.15	-0.2	-1.39	725419.0	10308515.3	410
2016-03-21	14.6	14.6	14.3	14.35	-0.24	-1.64	1881302.0	27086841.75	661
2016-03-20	14.7	14.85	14.55	14.59	-0.11	-0.75	1170046.0	17151746.7	498
2016-03-17	14.5	14.9	14.5	14.7	0.45	3.16	467073.0	6871469.55	316
2016-03-16	14.05	14.35	14.05	14.25	0.19	1.35	556994.0	7935783.5	377
2016-03-15	14.2	14.3	14.0	14.06	-0.49	-3.37	476732.0	6754295.5	383
2016-03-14	15.1	15.1	14.45	14.55	-0.55	-3.64	724004.0	10643407.95	538
2016-03-13	15.1	15.15	15.0	15.1	0.06	0.4	609928.0	9181562.75	265
2016-03-10	14.9	15.1	14.8	15.04	0.2	1.35	518636.0	7758883.25	317
2016-03-09	15.0	15.0	14.7	14.84	-0.16	-1.07	458261.0	6790395.6	352
2016-03-08	15.05	15.2	14.75	15.0	0.22	1.49	589183.0	8847126.75	457
2016-03-07	14.8	15.0	14.35	14.78	0.05	0.34	1587046.0	23410097.8	752
2016-03-06	14.25	15.0	14.25	14.73	0.85	6.12	859748.0	12659418.65	491
2016-03-03	13.45	13.9	13.4	13.88	0.49	3.66	309975.0	4228181.05	276
2016-03-02	13.6	13.7	13.25	13.39	-0.07	-0.52	990821.0	13178433.15	399
2016-03-01	13.35	13.6	13.35	13.46	0.2	1.51	1046702.0	14068105.0	398
2016-02-29	13.15	13.4	13.05	13.26	0.04	0.3	793740.0	10530236.95	430
2016-02-28	12.5	13.25	12.5	13.22	0.78	6.27	1264075.0	16462860.75	614
2016-02-25	12.7	12.75	12.35	12.44	-0.17	-1.35	987256.0	12285399.1	340
2016-02-24	12.8	12.85	12.5	12.61	-0.36	-2.78	934616.0	11844684.5	515
2016-02-23	12.7	13.05	12.6	12.97	0.28	2.21	390558.0	4994560.55	280
2016-02-22	12.4	12.75	12.35	12.69	0.29	2.34	1324385.0	16588042.2	730
2016-02-21	12.4	12.85	12.3	12.4	0.05	0.4	1132098.0	14248482.4	549
2016-02-18	11.95	12.75	11.85	12.35	0.62	5.29	2368071.0	29179500.2	865
2016-02-17	11.8	11.95	11.4	11.73	0.12	1.03	628280.0	7373696.3	502
2016-02-16	11.3	11.8	11.1	11.61	0.52	4.69	1997674.0	22595498.65	694
2016-02-15	10.5	11.2	10.5	11.09	0.57	5.42	1577448.0	17324483.3	737
2016-02-14	10.55	10.8	10.35	10.52	0.2	1.94	1337974.0	14120909.3	665
2016-02-11	10.4	10.5	10.3	10.32	-0.07	-0.67	869967.0	9017131.3	535
2016-02-10	10.25	10.45	10.25	10.39	-0.05	-0.48	429182.0	4444460.8	323
2016-02-09	10.5	10.5	10.4	10.44	-0.22	-2.06	3080460.0	32333496.9	1043
2016-02-08	10.75	11.0	10.6	10.66	0.13	1.23	896731.0	9689975.1	494
2016-02-07	10.7	11.0	10.5	10.53	-0.46	-4.19	700768.0	7525777.15	339
2016-02-04	11.25	11.3	10.95	10.99	0.0	0.0	1019370.0	11292891.05	363
2016-02-03	10.75	11.0	10.75	10.99	0.03	0.27	1216022.0	13293408.6	273
2016-02-02	11.1	11.25	10.95	10.96	-0.31	-2.75	513204.0	5680991.35	261
2016-02-01	11.2	11.45	11.15	11.27	-0.15	-1.31	899513.0	10193776.4	315
2016-01-31	11.4	11.9	11.35	11.42	0.36	3.25	597656.0	6945573.15	358
2016-01-28	10.85	11.2	10.85	11.06	0.36	3.36	843408.0	9319035.3	272
2016-01-27	10.7	10.8	10.55	10.7	0.1	0.94	994282.0	10598614.2	392
2016-01-26	10.45	10.75	10.3	10.6	-0.04	-0.38	1260102.0	13189633.2	327
2016-01-25	10.35	10.75	10.25	10.64	0.26	2.5	655385.0	6896683.7	282
2016-01-24	10.9	11.1	10.35	10.38	0.14	1.37	1685197.0	18268110.8	377
2016-01-21	10.0	10.5	9.75	10.24	0.09	0.89	1396133.0	13914958.8	497
2016-01-20	10.5	10.5	10.1	10.15	-0.57	-5.32	845842.0	8641442.95	279
2016-01-19	10.4	10.8	10.35	10.72	0.56	5.51	785367.0	8344252.6	362
2016-01-18	9.95	10.4	9.9	10.16	0.15	1.5	1351247.0	13621105.95	410
2016-01-17	10.6	10.6	9.9	10.01	-0.79	-7.31	986395.0	9958779.55	475
2016-01-14	11.0	11.1	10.7	10.8	-0.45	-4.0	900428.0	9811716.6	420
2016-01-13	11.4	11.5	11.2	11.25	-0.1	-0.88	684479.0	7781507.8	318
2016-01-12	11.4	11.5	11.0	11.35	-0.17	-1.48	757958.0	8574091.7	440
2016-01-11	10.9	11.6	10.8	11.52	0.62	5.69	1418825.0	15943738.0	543
2016-01-10	10.9	11.3	10.8	10.9	0.03	0.28	2167834.0	23986294.1	829
2016-01-07	10.9	11.05	10.75	10.87	-0.52	-4.57	2756882.0	29983170.7	986
2016-01-06	12.0	12.15	11.25	11.39	-0.89	-7.25	2379853.0	28141526.0	1050
2016-01-05	13.0	13.05	12.15	12.28	-0.66	-5.1	2572963.0	32184059.8	1133
2016-01-04	13.6	13.6	12.95	12.94	-0.76	-5.55	1493306.0	19793156.3	710
2016-01-03	13.9	14.1	13.7	13.7	-0.31	-2.21	1271760.0	17595548.1	639
2015-12-31	14.4	14.5	13.85	14.01	-0.42	-2.91	1193012.0	16763218.7	665
2015-12-30	14.75	14.75	14.4	14.43	-0.24	-1.64	840980.0	12260058.8	368
2015-12-29	15.0	15.0	14.2	14.67	-0.96	-6.14	2214069.0	32141225.4	982
2015-12-28	15.85	15.85	15.55	15.63	-0.19	-1.2	781718.0	12219337.2	370
2015-12-27	15.8	15.9	15.7	15.82	0.0	0.0	295673.0	4661909.7	153
2015-12-24	16.0	16.0	15.8	15.82	-0.1	-0.63	286894.0	4553528.8	276
2015-12-23	16.25	16.3	15.75	15.92	-0.18	-1.12	1026966.0	16524476.6	566
2015-12-22	16.05	16.25	16.0	16.1	0.15	0.94	607851.0	9808267.7	528
2015-12-21	16.0	16.05	15.85	15.95	-0.05	-0.31	174923.0	2796068.55	138
2015-12-20	16.1	16.15	15.9	16.0	-0.23	-1.42	235768.0	3777970.5	144
2015-12-17	16.25	16.3	16.15	16.23	0.03	0.19	332953.0	5406744.65	210
2015-12-16	16.3	16.3	16.15	16.2	-0.09	-0.55	124207.0	2016226.05	134
2015-12-15	16.3	16.4	16.25	16.29	0.02	0.12	217705.0	3556748.65	130
2015-12-14	16.5	16.9	16.25	16.27	-0.03	-0.18	268385.0	4423683.35	159
2015-12-13	16.45	16.5	16.05	16.3	-0.4	-2.4	149052.0	2420543.15	126
2015-12-10	16.8	16.85	16.6	16.7	0.05	0.3	133658.0	2236960.15	103
2015-12-09	16.6	16.8	16.5	16.65	0.0	0.0	202022.0	3369230.5	152
2015-12-08	16.9	17.15	16.65	16.65	-0.35	-2.06	311102.0	5237327.0	234
2015-12-07	17.4	17.4	17.0	17.0	-0.36	-2.07	325761.0	5560368.85	145
2015-12-06	17.55	17.55	17.3	17.36	-0.23	-1.31	191301.0	3336010.15	165
2015-12-03	17.75	17.75	17.5	17.59	-0.24	-1.35	228998.0	4032270.55	166
2015-12-02	17.8	17.9	17.7	17.83	0.13	0.73	156860.0	2789295.45	146
2015-12-01	18.0	18.05	17.7	17.7	-0.3	-1.67	308435.0	5501368.4	192
2015-11-30	18.05	18.1	17.9	18.0	-0.14	-0.77	283303.0	5110873.05	131
2015-11-29	18.1	18.15	18.0	18.14	0.1	0.55	122018.0	2210827.95	115
2015-11-26	17.95	18.25	17.9	18.04	0.12	0.67	516245.0	9302971.1	236
2015-11-25	17.9	18.05	17.9	17.92	0.02	0.11	210486.0	3778382.85	159
2015-11-24	17.8	18.05	17.8	17.9	0.11	0.62	525343.0	9440270.8	213
2015-11-23	18.25	18.25	17.75	17.79	-0.32	-1.77	1417544.0	25309187.2	394
2015-11-22	17.8	18.25	17.8	18.11	0.2	1.12	512660.0	9270836.15	235
2015-11-19	17.45	18.0	17.45	17.91	0.61	3.53	517246.0	9166461.2	290
2015-11-18	16.95	17.45	16.85	17.3	0.24	1.41	591575.0	10173366.3	318
2015-11-17	17.15	17.2	17.0	17.06	0.0	0.0	573946.0	9817076.2	244
2015-11-16	16.9	17.1	16.85	17.06	0.25	1.49	473409.0	8042541.7	278
2015-11-15	16.85	16.95	16.75	16.81	-0.4	-2.32	446593.0	7522784.85	342
2015-11-12	17.0	17.8	17.0	17.21	0.13	0.76	1582334.0	27489110.35	982
2015-11-11	17.0	17.35	16.9	17.08	0.2	1.18	473584.0	8104093.1	349
2015-11-10	16.75	16.95	16.5	16.88	0.15	0.9	903509.0	15087848.65	446
2015-11-09	16.25	16.95	16.0	16.73	0.53	3.27	1353210.0	22029374.4	550
2015-11-08	16.65	16.65	15.85	16.2	-0.47	-2.82	1881092.0	30231531.9	741
2015-11-05	17.0	17.0	16.6	16.67	-0.44	-2.57	1519949.0	25424272.6	769
2015-11-04	17.3	17.3	16.75	17.11	0.06	0.35	1054547.0	17914087.05	576
2015-11-03	17.2	17.4	17.0	17.05	-0.11	-0.64	708836.0	12181640.7	348
2015-11-02	17.3	17.45	17.1	17.16	-0.04	-0.23	368020.0	6368786.75	323
2015-11-01	17.6	17.6	17.05	17.2	-0.58	-3.26	585930.0	10087090.05	426
2015-10-29	18.2	18.25	17.7	17.78	-0.21	-1.17	774169.0	13974534.7	408
2015-10-28	18.0	18.25	17.7	17.99	-0.3	-1.64	1042744.0	18767521.5	710
2015-10-27	19.55	19.55	18.0	18.29	-1.17	-6.01	805607.0	15201212.25	551
2015-10-26	19.65	19.65	19.2	19.46	-0.06	-0.31	406606.0	7885551.85	262
2015-10-25	19.45	19.8	19.4	19.52	0.1	0.51	779761.0	15218346.3	411
2015-10-22	18.95	19.5	18.65	19.42	0.44	2.32	1265759.0	24108579.55	642
2015-10-21	20.2	20.2	18.3	18.98	-1.33	-6.55	2910041.0	54578809.9	1214
2015-10-20	21.5	21.9	20.25	20.31	-1.95	-8.76	1068972.0	22242872.05	715
2015-10-19	22.0	22.4	21.8	22.26	0.27	1.23	291524.0	6468181.4	235
2015-10-18	21.4	22.0	21.4	21.99	0.93	4.42	775456.0	16777695.7	502
2015-10-15	21.5	21.5	21.0	21.06	-0.55	-2.55	372197.0	7860172.25	291
2015-10-14	21.8	21.8	21.2	21.61	-0.26	-1.19	543589.0	11667278.7	379
2015-10-13	22.3	22.35	21.8	21.87	-0.82	-3.61	865469.0	19153462.65	583
2015-10-12	23.1	23.1	22.55	22.69	-0.14	-0.61	607687.0	13803961.45	453
2015-10-11	22.8	23.5	22.7	22.83	0.41	1.83	1213330.0	28011505.7	733
2015-10-08	21.35	23.15	21.15	22.42	1.17	5.51	1874311.0	42030996.85	1259
2015-10-07	20.25	21.35	20.25	21.25	1.22	6.09	914950.0	19158846.0	474
2015-10-06	20.1	20.25	20.0	20.03	0.06	0.3	289519.0	5807961.9	226
2015-10-05	19.4	20.1	19.4	19.97	0.51	2.62	452354.0	8991379.95	262
2015-10-04	19.15	19.6	19.0	19.46	0.4	2.1	393263.0	7588802.8	242
2015-10-01	18.95	19.4	18.85	19.06	0.22	1.17	420160.0	7984885.35	258
2015-09-30	18.55	19.1	18.5	18.84	0.35	1.89	532002.0	9971950.5	350
2015-09-29	18.7	18.75	18.3	18.49	-0.43	-2.27	313557.0	5797608.0	200
2015-09-21	19.05	19.05	18.85	18.92	-0.07	-0.37	474711.0	8990539.4	291
2015-09-20	19.8	19.8	18.95	18.99	-0.7	-3.56	688108.0	13154371.9	421
2015-09-17	20.15	20.15	19.7	19.69	-0.18	-0.91	257556.0	5107125.75	179
2015-09-16	20.15	20.2	19.85	19.87	-0.1	-0.5	154846.0	3094093.9	150
2015-09-15	20.0	20.1	19.75	19.97	-0.02	-0.1	649260.0	12944195.7	245
2015-09-14	20.3	20.3	19.9	19.99	-0.33	-1.62	715931.0	14350769.0	304
2015-09-13	20.6	20.75	20.3	20.32	-0.26	-1.26	396010.0	8132445.15	219
2015-09-10	20.7	20.9	20.45	20.58	-0.43	-2.05	1269925.0	26118290.6	373
2015-09-09	20.7	21.25	20.6	21.01	0.61	2.99	714053.0	14989888.75	290
2015-09-08	20.2	20.45	20.15	20.4	0.12	0.59	250264.0	5083928.35	111
2015-09-07	20.4	20.65	20.25	20.28	-0.12	-0.59	288481.0	5886809.15	123
2015-09-06	20.1	20.5	20.05	20.4	0.3	1.49	319118.0	6448525.5	143
2015-09-03	20.35	20.35	20.0	20.1	-0.04	-0.2	354834.0	7128580.25	191
2015-09-02	20.05	20.3	19.85	20.14	-0.45	-2.19	728585.0	14597854.3	501
2015-09-01	20.9	20.9	20.45	20.59	0.07	0.34	538081.0	11079110.35	277
2015-08-31	20.6	20.65	20.35	20.52	-0.06	-0.29	379856.0	7781802.3	259
2015-08-30	20.5	21.2	20.2	20.58	1.3	6.74	3095631.0	64191015.95	1066
2015-08-27	20.3	20.35	18.85	19.28	-0.4	-2.03	4797982.0	95142613.9	1981
2015-08-26	20.55	20.55	19.5	19.68	-1.1	-5.29	2189787.0	43682975.35	1127
2015-08-25	20.0	21.25	19.6	20.78	0.84	4.21	3675337.0	75475428.3	1492
2015-08-24	20.5	21.8	19.7	19.94	-1.62	-7.51	990309.0	20508991.1	317
2015-08-23	20.75	22.8	20.75	21.56	-1.2	-5.27	412301.0	8987478.7	219
2015-08-20	22.5	22.95	21.5	22.76	-0.13	-0.57	634115.0	14184863.8	291
2015-08-19	22.6	23.1	22.6	22.89	-0.12	-0.52	1271439.0	29241283.05	275
2015-08-18	24.6	24.6	22.5	23.01	-1.69	-6.84	2668762.0	61581327.95	680
2015-08-17	25.0	25.2	24.65	24.7	-0.54	-2.14	579676.0	14475362.15	256
2015-08-16	25.9	26.0	25.1	25.24	-0.76	-2.92	382318.0	9816273.7	166
2015-08-13	26.4	26.4	26.0	26.0	-0.19	-0.73	355461.0	9284303.7	167
2015-08-12	25.9	26.3	25.6	26.19	0.08	0.31	248843.0	6422611.0	229
2015-08-11	26.3	26.5	26.1	26.11	-0.35	-1.32	746978.0	19642085.7	291
2015-08-10	25.8	26.5	25.8	26.46	0.75	2.92	407214.0	10624201.6	295
2015-08-09	25.7	26.3	25.6	25.71	-0.33	-1.27	1065667.0	27544819.6	405
2015-08-06	26.6	26.6	25.8	26.04	-0.56	-2.11	276802.0	7241084.1	220
2015-08-05	26.7	26.8	26.5	26.6	0.32	1.22	180870.0	4826105.9	201
2015-08-04	26.0	26.4	25.6	26.28	0.08	0.31	541900.0	14009452.8	248
2015-08-03	26.4	26.7	25.8	26.2	-0.53	-1.98	1957336.0	51249264.6	588
2015-08-02	28.5	28.5	25.8	26.73	-1.88	-6.57	1011002.0	26714759.5	679
2015-07-30	29.1	29.1	28.4	28.61	-0.5	-1.72	367240.0	10541602.3	235
2015-07-29	29.1	29.5	29.0	29.11	0.1	0.34	323353.0	9492427.5	228
2015-07-28	29.4	29.6	28.7	29.01	-0.29	-0.99	595187.0	17291649.7	483
2015-07-27	31.5	31.5	29.2	29.3	-2.75	-8.58	1898785.0	57014590.9	1067
2015-07-26	32.4	32.4	31.8	32.05	-0.29	-0.9	103098.0	3303654.4	138
2015-07-23	32.1	32.5	32.1	32.34	-0.06	-0.19	80321.0	2601215.2	118
2015-07-22	32.2	32.6	32.0	32.4	0.44	1.38	127001.0	4108074.1	116
2015-07-15	31.9	32.3	31.9	31.96	-0.03	-0.09	356038.0	11402617.6	135
2015-07-14	32.0	32.1	31.9	31.99	-0.13	-0.4	89646.0	2865584.1	85
2015-07-13	32.0	32.4	32.0	32.12	-0.14	-0.43	493598.0	15892997.3	108
2015-07-12	32.3	32.3	32.0	32.26	0.14	0.44	429187.0	13834399.4	214
2015-07-09	31.8	32.2	31.7	32.12	0.32	1.01	726125.0	23172268.7	368
2015-07-08	31.8	32.0	31.8	31.8	-0.21	-0.66	139442.0	4436597.2	127
2015-07-07	31.9	32.1	31.8	32.01	-0.09	-0.28	252296.0	8058125.9	160
2015-07-06	32.0	32.7	32.0	32.1	-0.55	-1.68	1242555.0	40188919.4	444
2015-07-05	32.0	32.7	32.0	32.65	0.37	1.15	294441.0	9573946.4	220
2015-07-02	32.2	32.3	31.9	32.28	0.36	1.13	784488.0	25181736.5	240
2015-07-01	31.5	32.2	31.3	31.92	0.28	0.88	375270.0	11989139.2	199
2015-06-30	31.0	31.9	31.0	31.64	0.1	0.32	430275.0	13517222.2	258
2015-06-29	31.7	32.1	31.5	31.54	-0.13	-0.41	455010.0	14423052.1	351
2015-06-28	32.5	32.5	31.5	31.67	-0.75	-2.31	269339.0	8616899.0	201
2015-06-25	31.7	32.5	31.6	32.42	0.51	1.6	194763.0	6282815.8	227
2015-06-24	31.5	32.1	31.3	31.91	0.51	1.62	202913.0	6463892.8	228
2015-06-23	31.4	31.5	31.1	31.4	0.1	0.32	263442.0	8269544.7	152
2015-06-22	31.7	31.7	30.8	31.3	-0.4	-1.26	676163.0	21080721.4	343
2015-06-21	31.8	32.0	31.5	31.7	-0.22	-0.69	517934.0	16498841.2	196
2015-06-18	32.1	32.2	31.8	31.92	-0.1	-0.31	317058.0	10168566.5	200
2015-06-17	32.0	32.1	31.7	32.02	0.1	0.31	195353.0	6226708.4	220
2015-06-16	32.0	32.2	31.7	31.92	-0.06	-0.19	418873.0	13365791.6	289
2015-06-15	32.7	32.8	31.9	31.98	-0.49	-1.51	458175.0	14789552.0	376
2015-06-14	32.0	32.6	31.9	32.47	0.45	1.41	914692.0	29409311.8	609
2015-06-11	32.2	32.2	31.9	32.02	-0.19	-0.59	261231.0	8363928.3	294
2015-06-10	32.4	32.7	32.2	32.21	-0.09	-0.28	123182.0	3989736.9	156
2015-06-09	32.4	32.5	31.6	32.3	-0.17	-0.52	98350.0	3164857.4	156
2015-06-08	32.5	32.7	32.4	32.47	0.07	0.22	70353.0	2288222.2	145
2015-06-07	32.4	32.5	32.0	32.4	-0.27	-0.83	126830.0	4095716.0	175
2015-06-04	32.7	32.7	32.4	32.67	0.04	0.12	83830.0	2733347.3	152
2015-06-03	32.9	32.9	32.6	32.63	-0.17	-0.52	64908.0	2127068.6	123
2015-06-02	32.6	33.1	32.6	32.8	0.12	0.37	264310.0	8695535.7	219
2015-06-01	32.9	33.3	32.0	32.68	0.05	0.15	995833.0	32255425.9	597
2015-05-31	32.7	33.1	32.4	32.63	0.1	0.31	270677.0	8848717.7	315
2015-05-28	32.7	33.0	32.3	32.53	-0.31	-0.94	371928.0	12090474.4	367
2015-05-27	33.1	33.5	32.8	32.84	-0.19	-0.58	478964.0	15910663.2	278
2015-05-26	32.5	33.4	32.5	33.03	0.52	1.6	812867.0	26916062.2	459
2015-05-25	32.6	32.8	32.4	32.51	-0.05	-0.15	110022.0	3584170.9	180
2015-05-24	32.2	32.6	32.1	32.56	0.12	0.37	153472.0	4966427.8	226
2015-05-21	32.1	32.7	31.7	32.44	0.3	0.93	367995.0	11881259.6	364
2015-05-20	32.6	32.6	32.0	32.14	-0.46	-1.41	576080.0	18585938.1	389
2015-05-19	32.7	32.9	32.5	32.6	-0.21	-0.64	220049.0	7180692.3	226
2015-05-18	33.1	33.1	32.6	32.81	-0.24	-0.73	362516.0	11899155.1	317
2015-05-17	33.0	33.4	33.0	33.05	0.05	0.15	438521.0	14535801.0	311
2015-05-14	32.8	33.5	32.7	33.0	0.4	1.23	780745.0	25803581.6	593
2015-05-13	32.6	33.0	32.6	32.6	0.18	0.56	833029.0	27401502.1	409
2015-05-12	31.2	32.5	31.2	32.42	1.05	3.35	657013.0	20832059.2	454
2015-05-11	32.1	32.4	31.3	31.37	-0.93	-2.88	255624.0	8172631.6	323
2015-05-10	32.7	33.0	32.3	32.3	-0.31	-0.95	503762.0	16397262.7	351
2015-05-07	32.9	32.9	32.2	32.61	-0.21	-0.64	717155.0	23321754.4	396
2015-05-06	33.0	33.5	32.6	32.82	0.01	0.03	1959074.0	60567457.6	524
2015-05-05	33.3	33.5	32.7	32.81	-0.4	-1.2	592897.0	19680585.4	398
2015-05-04	32.5	33.3	32.0	33.21	0.73	2.25	1951492.0	59378898.9	655
2015-05-03	33.3	33.7	32.3	32.48	-0.98	-2.93	1561657.0	51331360.9	1195
2015-04-30	33.6	35.0	33.3	33.46	-0.25	-0.74	1234617.0	41858037.6	973
2015-04-29	34.2	34.4	33.1	33.71	-0.19	-0.56	897274.0	30228184.6	608
2015-04-28	34.4	34.7	33.8	33.9	-0.69	-1.99	793784.0	27230935.3	553
2015-04-27	35.6	35.6	34.5	34.59	-0.47	-1.34	626981.0	22023169.4	602
2015-04-26	33.7	36.1	33.7	35.06	1.3	3.85	1154894.0	40663478.9	984
2015-04-23	32.6	33.9	32.0	33.76	1.61	5.01	1418728.0	47121832.9	862
2015-04-22	33.0	33.3	31.8	32.15	-0.12	-0.37	790159.0	25763915.1	343
2015-04-21	30.0	32.5	30.0	32.27	0.23	0.72	525749.0	16763423.9	412
2015-04-20	33.2	33.2	31.8	32.04	-1.13	-3.41	529121.0	17051430.3	431
2015-04-19	31.6	33.7	31.6	33.17	2.23	7.21	1256282.0	41436624.1	665
2015-04-16	30.4	31.6	30.2	30.94	0.88	2.93	889423.0	27499980.0	566
2015-04-15	30.0	30.5	29.6	30.06	0.69	2.35	341726.0	10241596.6	314
2015-04-14	28.8	29.5	28.8	29.37	0.46	1.59	242409.0	7068719.7	206
2015-04-13	28.8	29.5	28.8	28.91	0.31	1.08	201561.0	5875102.1	226
2015-04-12	28.4	28.7	28.1	28.6	0.2	0.7	209766.0	5964521.1	203
2015-04-09	28.1	28.4	28.0	28.4	0.2	0.71	297057.0	8392862.4	147
2015-04-08	27.9	28.5	27.8	28.2	0.4	1.44	705087.0	19739290.0	299
2015-04-07	27.5	27.9	27.4	27.8	0.2	0.72	165761.0	4607835.0	129
2015-04-06	26.7	27.8	26.7	27.6	0.59	2.18	166890.0	4569443.4	169
2015-04-05	26.6	27.1	25.7	27.01	0.4	1.5	301734.0	7902293.2	221
2015-04-02	27.6	27.6	26.5	26.61	-0.75	-2.74	443106.0	11991745.6	317
2015-04-01	28.3	28.4	27.1	27.36	-1.24	-4.34	534940.0	14844773.4	384
2015-03-31	28.9	29.0	28.3	28.6	0.04	0.14	230979.0	6631967.5	248
2015-03-30	28.0	29.0	28.0	28.56	0.63	2.26	611276.0	17483410.3	309
2015-03-29	28.2	28.9	27.8	27.93	-0.05	-0.18	404069.0	11325983.1	240
2015-03-26	25.9	27.9	25.9	27.98	-0.02	-0.07	396657.0	10915564.0	192
2015-03-25	28.3	28.9	27.0	28.0	-0.4	-1.41	773544.0	21863475.3	319
2015-03-24	28.4	28.5	28.2	28.4	0.1	0.35	155181.0	4393956.8	94
2015-03-23	28.0	28.4	27.5	28.3	0.06	0.21	254195.0	7185626.2	146
2015-03-22	28.2	28.5	27.9	28.24	0.12	0.43	192576.0	5431032.0	160
2015-03-19	28.3	28.3	27.9	28.12	0.28	1.01	469652.0	13191797.9	281
2015-03-18	29.0	29.0	27.0	27.84	-1.16	-4.0	389806.0	10813461.6	426
2015-03-17	29.5	29.7	28.4	29.0	-0.62	-2.09	228217.0	6601558.0	214
2015-03-16	30.0	30.0	29.5	29.62	-0.38	-1.27	114612.0	3411016.5	159
2015-03-15	30.2	30.2	29.9	30.0	-0.37	-1.22	108832.0	3271898.3	165
2015-03-12	30.3	30.7	30.0	30.37	-0.03	-0.1	177133.0	5380059.0	211
2015-03-11	30.0	30.4	29.9	30.4	0.17	0.56	215660.0	6506824.0	179
2015-03-10	30.4	30.5	29.9	30.23	-0.31	-1.02	450196.0	13595089.1	244
2015-03-09	30.7	31.0	30.5	30.54	-0.02	-0.07	440189.0	13563918.2	276
2015-03-08	30.2	30.6	30.1	30.56	0.4	1.33	232122.0	7050302.5	259
2015-03-05	29.9	30.3	29.9	30.16	0.13	0.43	184638.0	5570258.7	186
2015-03-04	30.5	30.5	29.8	30.03	-0.13	-0.43	407146.0	12320499.1	331
2015-03-03	29.7	30.3	29.6	30.16	0.16	0.53	367639.0	11010348.2	274
2015-03-02	29.6	30.0	29.5	30.0	0.19	0.64	177030.0	5277402.6	180
2015-03-01	30.0	30.1	29.7	29.81	0.2	0.68	216912.0	6480085.6	170
2015-02-26	29.4	29.8	29.1	29.61	0.44	1.51	209471.0	6156632.2	200
2015-02-25	29.2	29.4	29.0	29.17	-0.03	-0.1	455939.0	13269365.6	218
2015-02-24	28.7	29.2	28.6	29.2	0.2	0.69	250863.0	7232727.6	282
2015-02-23	29.5	29.6	28.9	29.0	-0.74	-2.49	759772.0	22092280.0	301
2015-02-22	30.2	30.2	29.6	29.74	-0.38	-1.26	263085.0	7895714.9	194
2015-02-19	30.3	30.4	29.9	30.12	-0.2	-0.66	322996.0	9725513.0	193
2015-02-18	30.6	30.7	30.3	30.32	-0.1	-0.33	252461.0	7699456.8	225
2015-02-17	30.4	30.7	30.1	30.42	-0.08	-0.26	348259.0	10604699.9	240
2015-02-16	30.7	30.8	30.0	30.5	0.03	0.1	370594.0	11237102.4	310
2015-02-15	30.0	30.8	29.7	30.47	1.06	3.6	836184.0	25250297.7	436
2015-02-12	29.6	29.7	29.1	29.41	-0.13	-0.44	2453143.0	71927848.6	807
2015-02-11	30.4	30.4	29.4	29.54	-0.86	-2.83	808059.0	24115269.1	461
2015-02-10	31.2	31.2	30.2	30.4	-0.8	-2.56	2530745.0	77751790.3	436
2015-02-09	31.7	31.7	31.1	31.2	-0.12	-0.38	331157.0	10376057.5	398
2015-02-08	30.9	31.4	30.8	31.32	0.89	2.92	941591.0	29361896.5	481
2015-02-05	30.2	30.5	29.9	30.43	-0.06	-0.2	1167780.0	35252274.2	529
2015-02-04	31.6	32.1	30.3	30.49	-0.59	-1.9	732368.0	22824920.1	502
2015-02-03	31.3	32.1	30.7	31.08	0.13	0.42	985116.0	31208549.9	598
2015-02-02	30.8	31.1	29.9	30.95	-0.07	-0.23	2402449.0	73400181.8	1081
2015-02-01	31.1	32.9	30.8	31.02	1.08	3.61	1023643.0	32687146.2	514
2015-01-29	30.4	30.5	29.7	29.94	-0.46	-1.51	266620.0	8031026.8	284
2015-01-28	28.6	31.2	28.5	30.4	1.97	6.93	1057347.0	31769463.0	669
2015-01-27	27.6	28.6	27.5	28.43	0.81	2.93	455568.0	12756653.7	378
2015-01-26	28.0	28.1	27.6	27.62	-0.26	-0.93	159473.0	4422612.1	272
2015-01-22	27.6	28.0	27.6	27.88	0.26	0.94	254937.0	7115900.7	95
2015-01-21	27.5	27.8	27.4	27.62	0.0	0.0	268112.0	7387333.3	118
2015-01-20	27.9	27.9	27.6	27.62	-0.41	-1.46	100405.0	2792302.1	116
2015-01-19	28.0	28.8	27.8	28.03	0.03	0.11	311214.0	8759552.6	223
2015-01-18	28.0	28.3	27.9	28.0	-0.11	-0.39	355483.0	9989287.5	170
2015-01-15	28.2	28.3	27.9	28.11	0.13	0.46	434979.0	12204248.2	183
2015-01-14	27.6	28.2	27.5	27.98	0.45	1.63	670500.0	18767346.7	257
2015-01-13	26.3	27.8	25.8	27.53	0.83	3.11	492861.0	13222034.0	313
2015-01-12	26.3	27.1	26.3	26.7	-0.32	-1.18	338420.0	9089060.2	165
2015-01-11	26.8	27.2	26.3	27.02	0.22	0.82	991431.0	26684839.9	391
2015-01-08	26.3	26.9	26.3	26.8	0.69	2.64	711268.0	18401173.9	224
2015-01-07	25.3	26.3	25.0	26.11	1.06	4.23	415488.0	10600404.5	230
2015-01-06	24.0	25.6	23.85	25.05	-0.5	-1.96	878562.0	21096087.55	312
2015-01-05	26.7	26.7	25.3	25.55	-1.42	-5.27	193331.0	4995064.9	247
2015-01-04	26.5	27.1	26.4	26.97	0.35	1.31	124154.0	3325364.9	115
2015-01-01	26.0	27.0	26.0	26.62	0.08	0.3	409444.0	10851851.0	227
2014-12-31	27.0	27.2	25.0	26.54	0.03	0.11	737504.0	19274383.8	396
2014-12-30	26.5	27.3	26.4	26.51	-1.87	-6.59	2129378.0	57343643.6	488
2014-12-29	28.2	28.6	27.5	28.38	0.26	0.92	1277577.0	36108225.4	370
2014-12-28	28.0	28.3	27.7	28.12	0.32	1.15	1295024.0	36368660.5	381
2014-12-25	28.4	28.8	27.8	27.8	-0.48	-1.7	1452111.0	40520704.4	208
2014-12-24	27.8	28.4	27.6	28.28	0.8	2.91	947723.0	26718127.8	239
2014-12-23	27.1	27.5	26.9	27.48	0.07	0.26	170698.0	4638296.5	155
2014-12-22	27.1	27.7	26.7	27.41	0.01	0.04	417385.0	11334547.2	225
2014-12-21	28.0	28.0	26.2	27.4	1.1	4.18	853040.0	22964198.0	309
2014-12-18	26.3	26.3	25.8	26.3	2.31	9.63	1396781.0	36638975.7	399
2014-12-17	23.0	24.0	23.0	23.99	1.19	5.22	432352.0	10162793.45	154
2014-12-16	22.3	23.2	22.3	22.8	-1.29	-5.35	3106066.0	70893100.65	326
2014-12-15	25.0	25.5	24.0	24.09	-0.42	-1.71	1342421.0	33134210.05	324
2014-12-14	24.0	24.6	22.5	24.51	-0.32	-1.29	661814.0	16006412.0	256
2014-12-11	24.1	25.2	23.75	24.83	0.27	1.1	869084.0	21293408.6	302
2014-12-10	25.4	25.4	24.1	24.56	-0.8	-3.15	1416248.0	35338161.45	364
2014-12-09	25.2	25.4	24.8	25.36	-0.54	-2.08	1708161.0	42865619.25	404
2014-12-08	26.1	26.1	25.7	25.9	-0.31	-1.18	633495.0	16463858.3	221
2014-12-07	25.8	26.4	25.1	26.21	0.22	0.85	997054.0	25658246.9	395
2014-12-04	25.0	26.2	25.0	25.99	1.19	4.8	870396.0	22431892.4	540
2014-12-03	24.5	24.95	24.45	24.8	0.25	1.02	738013.0	18196841.2	393
2014-12-02	24.75	25.1	24.5	24.55	0.28	1.15	1139905.0	28304354.55	665
2014-12-01	24.2	24.95	23.75	24.27	-0.93	-3.69	4441428.0	107581434.7	1867
2014-11-30	25.2	26.2	25.2	25.2	-2.74	-9.81	1702736.0	43131631.1	651
2014-11-27	28.0	28.0	27.2	27.94	0.25	0.9	1065770.0	29369803.6	619
2014-11-26	28.0	28.1	26.8	27.69	-0.86	-3.01	985250.0	27104407.5	602
2014-11-25	29.6	29.6	28.5	28.55	-1.25	-4.19	802392.0	23206703.3	495
2014-11-24	30.0	30.0	29.6	29.8	-0.15	-0.5	341463.0	10203273.2	284
2014-11-23	30.2	30.6	29.9	29.95	0.25	0.84	1340490.0	40520951.8	480
2014-11-20	29.6	29.8	29.5	29.7	0.21	0.71	597473.0	17695534.3	406
2014-11-19	30.5	30.5	29.3	29.49	-0.94	-3.09	481587.0	14359849.4	397
2014-11-18	30.8	31.0	30.3	30.43	-0.07	-0.23	950593.0	29007934.2	338
2014-11-17	32.3	32.3	30.2	30.5	-1.73	-5.37	253211.0	7804754.0	264
2014-11-16	32.8	32.8	32.2	32.23	-0.77	-2.33	167824.0	5429988.0	239
2014-11-13	32.8	33.4	32.8	33.0	0.0	0.0	190156.0	6271986.1	195
2014-11-12	32.8	33.0	32.8	33.0	0.03	0.09	198964.0	6549993.2	149
2014-11-11	32.1	33.3	32.1	32.97	0.35	1.07	384119.0	12673366.1	347
2014-11-10	32.0	32.9	32.0	32.62	0.37	1.15	517315.0	16702088.4	223
2014-11-09	32.6	32.6	31.8	32.25	-0.34	-1.04	128510.0	4126397.6	210
2014-11-06	33.5	33.5	32.4	32.59	0.27	0.84	885626.0	29011661.1	373
2014-11-05	32.3	32.4	30.3	32.32	0.02	0.06	928565.0	29388978.3	612
2014-11-04	32.4	34.7	32.1	32.3	-3.31	-9.3	943601.0	31306819.9	692
2014-11-03	35.3	35.9	34.8	35.61	-0.39	-1.08	501442.0	17590922.3	323
2014-11-02	36.3	36.5	35.8	36.0	-0.11	-0.3	262933.0	9494162.7	217
2014-10-30	36.4	36.5	35.7	36.11	-0.7	-1.9	168416.0	6095413.4	173
2014-10-29	37.5	37.6	36.4	36.81	-0.58	-1.55	372659.0	13700559.4	274
2014-10-28	36.6	37.4	36.6	37.39	-0.05	-0.13	142128.0	5303346.3	132
2014-10-27	38.1	38.1	37.3	37.44	-0.64	-1.68	195292.0	7345448.7	189
2014-10-26	38.0	38.1	37.7	38.08	0.34	0.9	311746.0	11838543.6	216
2014-10-23	37.2	37.8	36.2	37.74	-0.32	-0.84	199467.0	7421913.0	221
2014-10-22	37.1	38.1	37.0	38.06	1.58	4.33	701257.0	26382987.6	371
2014-10-21	35.3	37.3	35.0	36.48	1.09	3.08	1212838.0	43497135.4	524
2014-10-20	36.2	36.3	34.9	35.39	-0.63	-1.75	746802.0	26346707.5	451
2014-10-19	37.5	38.6	35.5	36.02	-0.57	-1.56	1836855.0	66320288.9	734
2014-10-16	36.0	37.0	35.7	36.59	-0.9	-2.4	5608805.0	205819235.7	464
2014-10-15	38.5	38.5	37.1	37.49	-1.02	-2.65	2395200.0	89924732.7	417
2014-10-14	39.6	39.6	37.9	38.51	-1.15	-2.9	1531302.0	58653605.4	389
2014-10-13	37.9	39.7	37.9	39.66	1.63	4.29	705741.0	27699215.4	356
2014-10-12	38.5	40.2	37.8	38.03	-3.81	-9.11	634808.0	24777264.3	470
2014-10-02	42.3	42.3	41.7	41.84	-0.92	-2.15	385891.0	16210986.6	262
2014-10-01	43.1	43.3	42.4	42.76	-0.19	-0.44	660541.0	28221234.9	392
2014-09-30	41.7	43.0	41.6	42.95	1.23	2.95	881321.0	37322754.3	449
2014-09-29	41.6	41.8	41.5	41.72	0.22	0.53	754004.0	31356024.3	248
2014-09-28	41.4	41.7	41.2	41.5	0.1	0.24	444073.0	18423715.1	274
2014-09-25	40.9	41.5	40.7	41.4	0.53	1.3	436333.0	17970063.3	281
2014-09-24	40.1	41.0	39.7	40.87	0.28	0.69	813261.0	32997434.0	374
2014-09-22	40.6	40.9	40.2	40.59	-0.41	-1.0	362801.0	14692957.6	261
2014-09-21	41.6	41.7	41.0	41.0	-0.36	-0.87	311869.0	12862795.9	228
2014-09-18	41.0	41.8	41.0	41.36	0.46	1.12	1219036.0	50559699.3	432
2014-09-17	40.5	41.2	40.5	40.9	0.71	1.77	1256560.0	51488558.8	416
2014-09-16	39.6	41.0	39.6	40.19	0.48	1.21	559640.0	22502018.2	402
2014-09-15	40.5	40.6	39.5	39.71	-0.99	-2.43	1022907.0	41042339.6	447
2014-09-14	41.8	42.0	40.6	40.7	-1.15	-2.75	840022.0	34595936.1	435
2014-09-11	42.4	42.4	41.8	41.85	-0.33	-0.78	444847.0	18698583.2	344
2014-09-10	41.3	42.5	41.2	42.18	0.96	2.33	797387.0	33333681.6	521
2014-09-09	41.5	41.7	41.1	41.22	-0.47	-1.13	336512.0	13954737.3	352
2014-09-08	41.8	42.0	41.4	41.69	-0.21	-0.5	422905.0	17651363.1	355
2014-09-07	42.2	42.4	41.8	41.9	-0.36	-0.85	476075.0	19993565.5	319
2014-09-04	42.3	42.5	41.7	42.26	-0.05	-0.12	409081.0	17236931.2	348
2014-09-03	43.0	43.0	42.2	42.31	-0.67	-1.56	744436.0	31805611.1	449
2014-09-02	43.2	43.2	42.5	42.98	-0.16	-0.37	568828.0	24392335.4	337
2014-09-01	42.9	43.4	42.7	43.14	0.14	0.33	671258.0	28943770.9	343
2014-08-31	43.0	43.2	42.7	43.0	-0.26	-0.6	608568.0	26136160.2	483
2014-08-28	43.0	44.1	42.5	43.26	0.47	1.1	790888.0	34214790.2	641
2014-08-27	41.3	44.4	41.1	42.79	1.73	4.21	2867344.0	122588212.4	1453
2014-08-26	39.0	41.7	39.0	41.06	2.32	5.99	1555458.0	63125184.8	1106
2014-08-25	38.8	39.3	38.7	38.74	-0.06	-0.15	981760.0	38262178.2	485
2014-08-24	38.3	38.8	38.1	38.8	0.5	1.31	492779.0	19046855.6	313
2014-08-21	38.2	38.9	38.0	38.3	0.14	0.37	402178.0	15420990.9	286
2014-08-20	38.0	38.2	37.9	38.16	0.12	0.32	601968.0	22895036.6	268
2014-08-19	38.0	38.1	38.0	38.04	0.14	0.37	70261.0	2672552.7	168
2014-08-18	38.0	38.1	37.9	37.9	-0.1	-0.26	120868.0	4598341.8	213
2014-08-17	37.9	38.3	37.9	38.0	-0.03	-0.08	283243.0	10778149.3	263
2014-08-14	37.8	38.1	37.8	38.03	0.13	0.34	393708.0	14948317.7	196
2014-08-13	38.0	38.1	37.8	37.9	-0.19	-0.5	173766.0	6603802.2	231
2014-08-12	38.1	38.1	37.8	38.09	-0.01	-0.03	423332.0	16074810.5	270
2014-08-11	38.3	38.4	38.0	38.1	-0.22	-0.57	368706.0	14105707.2	279
2014-08-10	38.3	38.7	38.0	38.32	-0.05	-0.13	630232.0	24144127.8	377
2014-08-07	38.2	39.0	38.1	38.37	0.26	0.68	1089584.0	41955330.6	564
2014-08-06	37.9	39.1	37.7	38.11	0.21	0.55	1382899.0	52952557.6	605
2014-08-05	38.0	38.0	37.6	37.9	-0.06	-0.16	305799.0	11585808.0	323
2014-08-04	38.2	38.2	37.5	37.96	-0.21	-0.55	274041.0	10364937.7	358
2014-08-03	38.0	38.4	37.3	38.17	0.29	0.77	1304307.0	49545518.5	606
2014-07-24	36.0	38.0	35.9	37.88	1.7	4.7	1372588.0	50512840.3	612
2014-07-23	35.9	36.3	35.7	36.18	0.38	1.06	638126.0	23009002.1	403
2014-07-22	35.4	36.2	35.2	35.8	0.8	2.29	1342135.0	48043636.5	437
2014-07-21	34.8	35.3	34.8	35.0	-0.15	-0.43	170075.0	5950423.6	169
2014-07-20	35.3	35.3	34.5	35.15	-0.16	-0.45	270976.0	9444236.1	243
2014-07-17	35.4	35.4	35.1	35.31	-0.16	-0.45	216772.0	7636064.4	233
2014-07-16	35.4	35.7	35.1	35.47	0.08	0.23	642852.0	22787025.2	315
2014-07-15	35.4	35.6	35.1	35.39	0.31	0.88	735632.0	25998351.6	347
2014-07-14	34.3	35.4	34.1	35.08	0.97	2.84	1123346.0	38968204.6	606
2014-07-13	33.9	34.6	33.4	34.11	1.17	3.55	4309943.0	145906681.9	1380
2014-07-10	32.9	33.2	32.9	32.94	0.06	0.18	696738.0	23026329.1	274
2014-07-09	33.0	33.1	32.8	32.88	-0.12	-0.36	498884.0	16406841.5	223
2014-07-08	32.5	33.1	32.5	33.0	0.3	0.92	795737.0	26224718.4	267
2014-07-07	32.7	32.9	32.6	32.7	-0.28	-0.85	589661.0	19315941.6	272
2014-07-06	32.8	33.0	32.8	32.98	0.18	0.55	1020097.0	33629942.1	384
2014-07-03	32.8	32.9	32.8	32.8	0.1	0.31	267781.0	8797401.7	270
2014-07-02	32.0	32.8	32.0	32.7	0.8	2.51	566975.0	18391028.6	324
2014-07-01	31.8	32.0	31.7	31.9	0.28	0.89	178253.0	5684717.6	155
2014-06-30	31.8	31.8	31.3	31.62	-0.06	-0.19	104760.0	3305567.7	161
2014-06-29	32.0	32.1	31.6	31.68	-0.29	-0.91	142039.0	4516488.6	150
2014-06-26	31.8	32.0	31.7	31.97	0.01	0.03	45538.0	1450422.6	127
2014-06-25	31.8	32.0	31.7	31.96	0.09	0.28	193202.0	6148407.5	161
2014-06-24	31.9	31.9	31.6	31.87	-0.11	-0.34	245650.0	7808958.0	163
2014-06-23	32.4	32.4	31.4	31.98	-0.43	-1.33	228957.0	7278462.0	203
2014-06-22	32.4	32.7	32.3	32.41	-0.03	-0.09	251793.0	8188925.6	238
2014-06-19	31.5	32.5	31.5	32.44	0.85	2.69	679976.0	21812711.8	343
2014-06-18	31.5	31.6	31.0	31.59	0.39	1.25	622127.0	19445912.1	278
2014-06-17	31.6	31.6	30.5	31.2	-0.51	-1.61	484649.0	15162664.7	283
2014-06-16	31.6	32.0	31.6	31.71	-0.1	-0.31	744271.0	23669920.4	306
2014-06-15	32.3	32.3	31.5	31.81	-0.59	-1.82	544341.0	17394063.8	267
2014-06-12	32.3	32.5	32.3	32.4	0.0	0.0	264165.0	8559547.0	173
2014-06-11	32.4	32.5	32.0	32.4	0.1	0.31	818387.0	26497899.2	265
2014-06-10	32.4	32.7	32.1	32.3	-0.1	-0.31	522247.0	16880151.8	241
2014-06-09	32.3	32.7	32.1	32.4	0.17	0.53	460487.0	14893868.8	261
2014-06-08	32.6	32.6	31.9	32.23	-0.67	-2.04	2362627.0	75805155.4	608
2014-06-05	33.0	33.3	32.6	32.9	-0.18	-0.54	839544.0	27748859.6	361
2014-06-04	32.7	33.2	32.4	33.08	0.13	0.39	1326411.0	43643003.3	463
2014-06-03	32.4	33.1	32.1	32.95	0.56	1.73	1340404.0	43819040.3	558
2014-06-02	32.0	32.4	31.9	32.39	0.22	0.68	564369.0	18134439.0	338
2014-06-01	31.9	32.3	31.9	32.17	0.25	0.78	1190695.0	38204030.7	410
2014-05-29	31.9	32.2	31.6	31.92	0.06	0.19	906863.0	28928176.1	341
2014-05-28	31.9	31.9	31.7	31.86	0.01	0.03	803537.0	25563422.7	370
2014-05-27	31.9	32.0	31.6	31.85	-0.02	-0.06	1177865.0	37448931.1	573
2014-05-26	31.2	31.9	31.2	31.87	0.76	2.44	1919560.0	60729040.0	706
2014-05-25	30.4	31.2	30.4	31.11	0.62	2.03	1073326.0	33093300.8	562
2014-05-22	30.3	30.6	30.3	30.49	0.19	0.63	950935.0	28943726.1	347
2014-05-21	30.2	30.5	30.1	30.3	0.12	0.4	562432.0	17050561.8	266
2014-05-20	30.1	30.3	30.1	30.18	0.08	0.27	386159.0	11643765.5	258
2014-05-19	30.3	30.3	29.8	30.1	-0.27	-0.89	796538.0	23903509.0	431
2014-05-18	30.2	30.4	30.0	30.37	0.34	1.13	868324.0	26285483.0	447
2014-05-15	30.0	30.1	29.9	30.03	0.12	0.4	618308.0	18553844.6	381
2014-05-14	29.7	30.0	29.6	29.91	0.2	0.67	918258.0	27431952.2	435
2014-05-13	30.2	30.2	29.6	29.71	-0.35	-1.16	1968184.0	58877616.8	927
2014-05-12	30.5	30.5	30.0	30.06	-0.51	-1.67	1571381.0	47390089.4	828
2014-05-11	30.5	30.9	30.4	30.57	0.08	0.26	476574.0	14601589.8	352
2014-05-08	30.7	30.8	30.4	30.49	-0.11	-0.36	436503.0	13350666.8	293
2014-05-07	30.9	30.9	30.4	30.6	-0.17	-0.55	497741.0	15229032.2	361
2014-05-06	31.0	31.3	30.7	30.77	-0.19	-0.61	529745.0	16424700.2	352
2014-05-05	30.9	31.0	30.5	30.96	0.06	0.19	414523.0	12762039.0	386
2014-05-04	31.6	31.7	30.8	30.9	-0.35	-1.12	936557.0	29224345.8	588
2014-05-01	30.5	31.7	30.5	31.25	0.73	2.39	1424292.0	44692077.0	803
2014-04-30	30.7	31.0	30.4	30.52	-0.07	-0.23	459517.0	14135430.0	340
2014-04-29	30.7	31.1	30.5	30.59	-0.22	-0.71	1070867.0	33065269.7	447
2014-04-28	30.9	30.9	30.5	30.81	-0.09	-0.29	343312.0	10555214.8	265
2014-04-27	30.4	31.0	30.4	30.9	0.55	1.81	726671.0	22288427.5	416
2014-04-24	30.1	30.4	30.1	30.35	0.15	0.5	310836.0	9399770.1	248
2014-04-23	30.4	30.5	30.1	30.2	-0.1	-0.33	726431.0	22272930.5	242
2014-04-22	30.5	30.7	30.2	30.3	-0.1	-0.33	348838.0	10591460.5	336
2014-04-21	30.5	30.6	30.3	30.4	-0.19	-0.62	285840.0	8701384.1	255
2014-04-20	30.4	30.6	30.1	30.59	0.18	0.59	291548.0	8863587.5	289
2014-04-17	30.5	31.0	30.4	30.41	0.04	0.13	601840.0	18476567.2	404
2014-04-16	30.8	30.8	30.3	30.37	-0.39	-1.27	573486.0	17455803.0	368
2014-04-15	30.2	30.9	30.2	30.76	0.67	2.23	599348.0	18323423.3	390
2014-04-14	29.9	30.1	29.7	30.09	0.26	0.87	717933.0	21436133.4	360
2014-04-13	29.8	30.1	29.6	29.83	-0.17	-0.57	386250.0	11529072.2	310
2014-04-10	30.0	30.2	29.6	30.0	-0.9	-2.91	1465980.0	43815505.5	767
2014-04-09	31.0	31.4	30.4	30.9	-0.3	-0.96	1187190.0	36863215.1	737
2014-04-08	31.7	31.7	31.1	31.2	-0.4	-1.27	1084212.0	33886124.0	447
2014-04-07	31.3	31.6	30.7	31.6	0.2	0.64	562951.0	17553683.2	393
2014-04-06	31.6	31.8	31.2	31.4	-0.2	-0.63	1002570.0	31723277.5	363
2014-04-03	31.8	32.0	31.5	31.6	-0.2	-0.63	883183.0	27905639.1	411
2014-04-02	32.4	32.6	31.7	31.8	-0.7	-2.15	1270817.0	40750622.5	628
2014-04-01	32.7	33.0	32.3	32.5	0.0	0.0	1473634.0	48154889.0	525
2014-03-31	32.8	32.8	32.0	32.5	-0.4	-1.22	803356.0	26023889.0	508
2014-03-30	32.5	33.1	32.5	32.9	0.5	1.54	2658282.0	87128381.3	829
2014-03-27	30.8	32.5	30.7	32.4	1.6	5.19	5346581.0	169565653.2	1305
2014-03-26	30.5	30.9	30.4	30.8	0.3	0.98	1217883.0	37294767.1	435
2014-03-25	30.5	30.8	30.4	30.5	0.3	0.99	1406935.0	43001354.4	495
2014-03-24	30.2	31.2	30.1	30.2	0.2	0.67	1869015.0	57262669.3	826
2014-03-23	29.6	30.0	29.6	30.0	0.2	0.67	540166.0	16122149.8	316
2014-03-20	29.5	29.8	29.2	29.8	0.2	0.68	1747836.0	51427550.4	396
2014-03-19	29.9	30.0	29.5	29.6	-0.3	-1.0	325471.0	9663225.3	257
2014-03-18	30.2	30.3	29.8	29.9	-0.3	-0.99	580067.0	17420446.5	393
2014-03-17	30.4	30.6	30.1	30.2	-0.9	-2.89	846960.0	25674089.0	515
2014-03-16	31.1	31.3	31.0	31.1	-0.1	-0.32	746391.0	23195736.0	443
2014-03-13	31.1	31.7	31.1	31.2	-0.3	-0.95	938631.0	29436012.7	514
2014-03-12	31.9	32.1	31.2	31.5	-0.4	-1.25	1466627.0	46421191.0	728
2014-03-11	30.4	32.0	30.3	31.9	1.4	4.59	3065443.0	96030630.0	1022
2014-03-10	30.7	30.7	30.3	30.5	0.0	0.0	1061499.0	32373783.1	441
2014-03-09	30.4	30.6	30.3	30.5	0.2	0.66	706716.0	21507373.5	406
2014-03-06	29.8	30.4	29.8	30.3	0.5	1.68	644210.0	19389271.4	391
2014-03-05	29.7	30.0	29.4	29.8	0.1	0.34	566520.0	16848469.2	433
2014-03-04	29.4	29.8	29.3	29.7	0.6	2.06	568854.0	16813061.3	329
2014-03-03	29.8	29.9	29.0	29.1	-0.5	-1.69	880699.0	26000756.0	493
2014-03-02	30.0	30.1	29.6	29.6	-0.4	-1.33	477052.0	14246081.0	317
2014-02-27	29.9	30.2	29.8	30.0	0.2	0.67	732286.0	21963089.9	379
2014-02-26	29.9	29.9	29.6	29.8	-0.1	-0.33	944061.0	28165826.8	371
2014-02-25	29.9	30.5	29.6	29.9	0.0	0.0	1187649.0	35727550.8	568
2014-02-24	30.0	30.0	29.8	29.9	-0.2	-0.66	504604.0	15092525.8	281
2014-02-23	30.0	30.1	29.8	30.1	0.1	0.33	648749.0	19451676.8	317
2014-02-20	30.3	30.3	30.0	30.0	-0.2	-0.66	805094.0	24215120.0	348
2014-02-19	30.0	30.5	29.9	30.2	0.2	0.67	680283.0	20526336.2	343
2014-02-18	30.1	30.3	30.0	30.0	-0.1	-0.33	545941.0	16465136.8	342
2014-02-17	30.4	30.5	29.9	30.1	-0.3	-0.99	897038.0	26995387.3	373
2014-02-16	30.7	30.7	30.4	30.4	-0.2	-0.65	181927.0	5568115.0	209
2014-02-13	30.6	30.8	30.5	30.6	-0.2	-0.65	182580.0	5597527.3	187
2014-02-12	30.9	31.0	30.5	30.8	0.0	0.0	176824.0	5455086.4	227
2014-02-11	30.9	31.1	30.7	30.8	0.0	0.0	362314.0	11171767.3	414
2014-02-10	31.0	31.1	30.5	30.8	-0.3	-0.96	514816.0	15791201.7	298
2014-02-09	31.4	31.5	30.8	31.1	-0.3	-0.96	753199.0	23502765.8	377
2014-02-06	31.5	31.7	31.4	31.4	-0.3	-0.95	247298.0	7801903.8	217
2014-02-05	31.1	31.8	31.0	31.7	0.6	1.93	670982.0	20999988.9	287
2014-02-04	30.7	31.2	30.5	31.1	-0.4	-1.27	471629.0	14618570.1	336
2014-02-03	31.5	31.9	31.4	31.5	-0.2	-0.63	331335.0	10511698.3	191
2014-02-02	31.7	31.9	31.5	31.7	0.0	0.0	387743.0	12288508.9	202
2014-01-30	31.7	32.0	31.3	31.7	0.0	0.0	253306.0	8021180.1	231
2014-01-29	31.9	32.0	31.6	31.7	-0.3	-0.94	190487.0	6052990.0	258
2014-01-28	31.0	32.0	30.9	32.0	1.1	3.56	952032.0	29861221.3	386
2014-01-27	31.1	31.1	30.7	30.9	-0.2	-0.64	396235.0	12249988.7	254
2014-01-26	31.0	31.3	30.8	31.1	-0.3	-0.96	270722.0	8407573.2	251
2014-01-23	31.7	31.8	31.3	31.4	-0.2	-0.63	156720.0	4934602.7	210
2014-01-22	31.3	31.9	31.3	31.6	0.1	0.32	305709.0	9696132.1	180
2014-01-21	31.3	31.7	30.8	31.5	0.2	0.64	206788.0	6475784.2	228
2014-01-20	31.8	31.8	31.3	31.3	-0.3	-0.95	341917.0	10761834.8	221
2014-01-19	31.6	32.0	30.8	31.6	-0.3	-0.94	1898744.0	59236572.6	575
2014-01-16	31.6	32.1	31.6	31.9	-0.4	-1.24	677348.0	21576266.6	357
2014-01-15	32.1	32.4	32.0	32.3	0.2	0.62	322130.0	10374104.5	283
2014-01-14	32.3	32.4	32.0	32.1	-0.4	-1.23	351254.0	11280459.0	267
2014-01-13	31.7	32.5	31.7	32.5	0.5	1.56	647463.0	20803470.4	312
2014-01-12	31.8	32.0	31.5	32.0	0.2	0.63	108962.0	3469217.4	225
2014-01-09	31.9	32.0	31.6	31.8	-0.2	-0.63	770868.0	24572418.3	298
2014-01-08	32.1	32.1	31.6	32.0	-0.3	-0.93	728827.0	23249899.5	441
2014-01-07	31.8	32.4	31.2	32.3	0.5	1.57	643699.0	20423983.7	415
2014-01-06	32.8	32.8	31.8	31.8	-1.0	-3.05	267332.0	8651967.4	259
2014-01-05	32.9	33.0	32.2	32.8	-0.1	-0.3	305414.0	9953812.9	330
2014-01-02	32.4	32.9	32.2	32.9	0.7	2.17	422942.0	13790058.3	316
2014-01-01	31.8	32.3	31.6	32.2	0.4	1.26	420044.0	13436148.9	251
2013-12-31	31.2	32.1	31.2	31.8	0.8	2.58	807396.0	25581784.7	413
2013-12-30	30.3	31.3	30.3	31.0	0.4	1.31	428702.0	13276986.1	285
2013-12-29	30.1	30.6	30.1	30.6	0.2	0.66	166373.0	5051248.7	165
2013-12-26	30.3	30.5	30.2	30.4	0.1	0.33	158314.0	4802677.8	148
2013-12-25	30.1	30.3	30.1	30.3	0.2	0.66	226368.0	6844752.6	167
2013-12-24	30.1	30.2	30.1	30.1	-0.1	-0.33	178810.0	5391294.1	177
2013-12-23	30.0	30.2	29.9	30.2	0.4	1.34	646189.0	19400919.2	250
2013-12-22	30.0	30.0	29.8	29.8	-0.2	-0.67	565798.0	16914564.0	306
2013-12-19	29.1	30.2	29.1	30.0	1.0	3.45	1048350.0	31150973.5	522
2013-12-18	29.0	29.5	28.8	29.0	0.0	0.0	769349.0	22456414.1	256
2013-12-17	29.1	29.1	28.8	29.0	-0.2	-0.68	501686.0	14505523.4	229
2013-12-16	29.3	29.3	29.0	29.2	-0.1	-0.34	250439.0	7285370.2	167
2013-12-15	29.3	29.7	29.2	29.3	0.0	0.0	577649.0	17004006.6	223
2013-12-12	29.3	29.3	29.0	29.3	-0.1	-0.34	3012947.0	88480983.0	231
2013-12-11	29.1	29.7	29.0	29.4	0.2	0.68	434200.0	12745992.3	294
2013-12-10	29.1	29.4	29.0	29.2	0.1	0.34	585080.0	17080851.9	282
2013-12-09	29.2	29.3	29.1	29.1	-0.1	-0.34	362058.0	10573542.6	211
2013-12-08	29.4	29.4	29.0	29.2	0.2	0.69	565273.0	16537586.6	254
2013-12-05	29.0	29.3	28.7	29.0	0.2	0.69	1501022.0	43459190.8	489
2013-12-04	28.4	29.0	28.3	28.8	0.1	0.35	901237.0	25851223.6	344
2013-12-03	28.8	29.2	28.5	28.7	0.0	0.0	1462846.0	42318112.5	415
2013-12-02	28.4	29.0	28.3	28.7	0.4	1.41	625020.0	17907558.7	277
2013-12-01	28.5	28.5	28.0	28.3	-0.2	-0.7	369228.0	10424136.6	227
2013-11-28	28.6	28.7	28.3	28.5	0.0	0.0	585546.0	16699801.4	272
2013-11-27	28.3	28.6	28.2	28.5	0.1	0.35	362363.0	10284684.4	192
2013-11-26	29.0	29.0	28.4	28.4	-0.6	-2.07	773270.0	22332107.2	302
2013-11-25	28.4	29.0	28.4	29.0	0.6	2.11	1156781.0	33270468.1	468
2013-11-24	27.8	28.6	27.8	28.4	0.8	2.9	2175490.0	61311643.8	587
2013-11-21	27.0	27.7	27.0	27.6	0.6	2.22	1612524.0	44259762.3	495
2013-11-20	26.6	27.0	26.6	27.0	0.4	1.5	330758.0	8855452.1	207
2013-11-19	26.7	26.7	26.4	26.6	0.0	0.0	229116.0	6072642.7	183
2013-11-18	26.6	26.8	26.4	26.6	-0.1	-0.37	374848.0	9992355.1	271
2013-11-17	26.8	27.0	26.6	26.7	0.1	0.38	641135.0	17181459.4	258
2013-11-14	26.5	26.9	26.5	26.6	0.1	0.38	561828.0	14991763.7	219
2013-11-13	26.8	27.0	26.5	26.5	-0.4	-1.49	677459.0	18093130.3	342
2013-11-12	26.5	27.0	26.5	26.9	0.5	1.89	1231097.0	32932208.4	467
2013-11-11	26.4	26.7	26.3	26.4	0.0	0.0	396108.0	10503506.4	208
2013-11-10	26.8	26.8	26.1	26.4	-0.4	-1.49	539561.0	14278941.9	263
2013-11-07	26.9	27.0	26.5	26.8	-0.1	-0.37	708063.0	18958883.9	310
2013-11-06	26.5	26.9	26.5	26.9	0.5	1.89	669424.0	17934629.5	326
2013-11-05	26.3	26.7	26.2	26.4	-0.1	-0.38	625476.0	16579417.2	273
2013-11-04	26.3	26.5	26.1	26.5	0.3	1.15	277644.0	7329406.1	214
2013-11-03	26.5	26.5	26.1	26.2	-0.2	-0.76	244474.0	6422930.7	236
2013-10-31	25.9	26.8	25.9	26.4	0.4	1.54	1448525.0	38280645.6	571
2013-10-30	25.6	26.0	25.4	26.0	0.5	1.96	525650.0	13513915.8	241
2013-10-29	25.6	25.6	25.4	25.5	-0.2	-0.78	429651.0	10944385.3	175
2013-10-28	25.6	25.9	25.5	25.7	0.0	0.0	382039.0	9843195.6	206
2013-10-27	25.6	25.9	25.5	25.7	-0.1	-0.39	266889.0	6851892.4	244
2013-10-24	25.5	25.9	25.5	25.8	0.2	0.78	235949.0	6061465.9	240
2013-10-23	25.9	25.9	25.5	25.6	-0.4	-1.54	773408.0	19857686.8	387
2013-10-22	26.1	26.5	26.0	26.0	-0.3	-1.14	1072515.0	28238661.3	471
2013-10-21	25.9	26.3	25.6	26.3	0.3	1.15	1122981.0	29053305.3	613
2013-10-20	25.8	26.7	25.7	26.0	0.5	1.96	2999327.0	78521254.4	816
2013-10-10	24.9	25.7	24.9	25.5	0.7	2.82	1395245.0	35395162.95	448
2013-10-09	24.7	24.85	24.6	24.8	0.0	0.0	106302.0	2632242.55	149
2013-10-08	24.85	24.85	24.75	24.8	-0.1	-0.4	60312.0	1495816.95	111
2013-10-07	25.0	25.0	24.6	24.9	-0.3	-1.19	198396.0	4932774.7	171
2013-10-06	25.3	25.3	24.2	25.2	-0.1	-0.4	777835.0	19316378.5	342
2013-10-03	25.1	25.3	25.1	25.3	0.2	0.8	403590.0	10181270.2	203
2013-10-02	25.1	25.3	25.0	25.1	0.0	0.0	246413.0	6195502.4	152
2013-10-01	24.8	25.1	24.8	25.1	0.15	0.6	317910.0	7959286.35	173
2013-09-30	24.85	25.0	24.85	24.95	0.15	0.6	272518.0	6797237.85	166
2013-09-29	25.0	25.1	24.75	24.8	-0.3	-1.2	254479.0	6336388.7	194
2013-09-26	25.0	25.1	24.9	25.1	0.1	0.4	474686.0	11880691.5	218
2013-09-25	24.9	25.0	24.8	25.0	0.05	0.2	735380.0	18343100.1	300
2013-09-24	25.0	25.1	24.75	24.95	0.0	0.0	865395.0	21550694.1	386
2013-09-19	25.0	25.0	24.85	24.95	0.1	0.4	854342.0	21279361.25	376
2013-09-18	25.0	25.0	24.8	24.85	-0.15	-0.6	359894.0	8969424.05	215
2013-09-17	25.1	25.3	24.95	25.0	-0.2	-0.79	558234.0	13950922.95	345
2013-09-16	25.1	25.3	25.0	25.2	0.1	0.4	467288.0	11749481.3	274
2013-09-15	25.2	25.4	25.0	25.1	0.1	0.4	915528.0	23096077.9	317
2013-09-12	24.75	25.1	24.75	25.0	0.05	0.2	422110.0	10571845.45	212
2013-09-11	24.9	25.0	24.85	24.95	0.05	0.2	498026.0	12424800.95	163
2013-09-10	24.6	25.0	24.6	24.9	0.8	3.32	1905292.0	47287216.35	289
2013-09-09	24.0	24.1	23.85	24.1	0.1	0.42	122299.0	2934920.45	121
2013-09-08	23.9	24.15	23.9	24.0	0.2	0.84	323582.0	7784946.2	182
2013-09-05	24.2	24.6	23.0	23.8	-0.3	-1.24	678284.0	16222505.7	280
2013-09-04	24.35	24.4	24.1	24.1	-0.45	-1.83	748092.0	18169394.6	250
2013-09-03	24.6	24.85	24.4	24.55	-0.05	-0.2	1963946.0	48346381.7	415
2013-09-02	24.3	24.7	24.3	24.6	0.4	1.65	1002909.0	24563514.45	340
2013-09-01	24.05	24.4	24.05	24.2	0.45	1.89	467043.0	11326413.15	255
2013-08-29	23.75	24.0	23.75	23.75	0.0	0.0	285162.0	6802649.3	261
2013-08-28	23.7	24.0	23.4	23.75	-0.1	-0.42	504748.0	11957053.6	348
2013-08-27	24.7	24.7	23.75	23.85	-0.85	-3.44	914757.0	22111383.3	445
2013-08-26	24.95	25.0	24.7	24.7	-0.3	-1.2	429564.0	10681648.05	230
2013-08-25	25.2	25.3	25.0	25.0	-0.1	-0.4	760849.0	19126993.6	319
2013-08-22	25.1	25.3	25.0	25.1	-0.2	-0.79	765699.0	19285844.2	343
2013-08-21	25.0	25.3	24.9	25.3	0.2	0.8	788449.0	19782861.25	336
2013-08-20	25.2	25.5	25.0	25.1	-0.4	-1.57	581842.0	14687643.5	342
2013-08-19	25.3	25.5	25.0	25.5	0.3	1.19	1394263.0	35113143.2	382
2013-08-18	24.9	25.2	24.85	25.2	0.35	1.41	1096199.0	27421163.05	381
2013-08-15	24.55	24.9	24.5	24.85	0.2	0.81	567579.0	14070300.7	306
2013-08-14	24.7	24.7	24.6	24.65	-0.05	-0.2	77660.0	1913373.9	185
2013-08-13	24.95	24.95	24.7	24.7	-0.25	-1.0	928100.0	22976537.25	335
2013-08-05	24.45	25.1	24.45	24.95	0.35	1.42	1568662.0	39053456.65	366
2013-08-04	24.6	24.8	24.3	24.6	-0.1	-0.4	842500.0	20789896.8	234
2013-08-01	24.5	24.75	24.25	24.7	0.15	0.61	307065.0	7543622.5	230
2013-07-31	24.3	24.8	24.25	24.55	0.05	0.2	487651.0	11985249.7	278
2013-07-30	24.2	24.55	24.2	24.5	0.25	1.03	539493.0	13190179.95	261
2013-07-29	24.1	24.35	24.0	24.25	0.15	0.62	529949.0	12783174.25	202
2013-07-28	24.0	24.1	23.7	24.1	0.1	0.42	460695.0	11051454.2	196
2013-07-25	23.8	24.0	23.7	24.0	0.15	0.63	431033.0	10307046.1	207
2013-07-24	24.2	24.3	23.8	23.85	-0.3	-1.24	827758.0	19876715.8	276
2013-07-23	24.5	24.55	24.15	24.15	-0.75	-3.01	651057.0	15817650.75	402
2013-07-22	24.25	25.0	24.25	24.9	0.65	2.68	1688174.0	41776592.1	603
2013-07-21	23.85	24.35	23.85	24.25	0.15	0.62	733586.0	17740444.95	306
2013-07-18	24.0	24.15	23.95	24.1	0.05	0.21	455644.0	10969766.3	278
2013-07-17	23.65	24.25	23.65	24.05	0.45	1.91	1622598.0	38984139.65	572
2013-07-16	23.5	23.6	23.35	23.6	0.1	0.43	680279.0	15956848.65	268
2013-07-15	24.0	24.0	23.5	23.5	-0.5	-2.08	382713.0	9060994.7	257
2013-07-14	23.5	24.0	23.5	24.0	0.45	1.91	750291.0	17937683.1	292
2013-07-11	23.6	23.75	23.3	23.55	-0.1	-0.42	159826.0	3759143.55	134
2013-07-10	23.6	23.7	23.55	23.65	0.05	0.21	177821.0	4204262.4	118
2013-07-09	23.7	23.7	23.55	23.6	0.1	0.43	184535.0	4364263.85	180
2013-07-08	23.85	23.85	23.45	23.5	-0.4	-1.67	349054.0	8254363.7	235
2013-07-07	24.0	24.0	23.75	23.9	-0.1	-0.42	229838.0	5495105.8	227
2013-07-04	23.2	24.0	23.2	24.0	0.5	2.13	471714.0	11248593.15	334
2013-07-03	23.4	23.6	23.3	23.5	0.1	0.43	494882.0	11643779.7	245
2013-07-02	22.85	23.4	22.85	23.4	0.4	1.74	918268.0	21374693.25	336
2013-07-01	22.45	23.0	22.45	23.0	0.3	1.32	374340.0	8568068.25	269
2013-06-30	22.8	22.85	22.6	22.7	-0.1	-0.44	208911.0	4754623.15	176
2013-06-26	22.9	22.9	22.7	22.8	-0.1	-0.44	106071.0	2415986.5	174
2013-06-25	22.7	23.05	22.7	22.9	0.15	0.66	531972.0	12224111.1	319
2013-06-24	22.5	22.75	22.5	22.75	0.1	0.44	240728.0	5455844.45	209
2013-06-23	22.5	22.7	22.5	22.65	0.2	0.89	184195.0	4158923.8	195
2013-06-22	22.3	22.5	22.25	22.45	-0.05	-0.22	259783.0	5832613.4	167
2013-06-19	22.5	22.65	22.5	22.5	0.1	0.45	226324.0	5110556.3	251
2013-06-18	22.2	22.4	22.15	22.4	0.25	1.13	358120.0	7978482.7	219
2013-06-17	22.0	22.25	21.95	22.15	0.25	1.14	145156.0	3208485.65	181
2013-06-16	21.55	22.15	21.55	21.9	0.15	0.69	519471.0	11298555.8	286
2013-06-15	22.4	22.5	21.55	21.75	-1.05	-4.61	1319458.0	29192701.1	472
2013-06-12	22.7	22.8	22.6	22.8	0.15	0.66	167979.0	3816668.4	217
2013-06-11	22.75	22.85	22.5	22.65	-0.1	-0.44	786985.0	17795164.35	355
2013-06-10	23.1	23.15	22.5	22.75	-0.35	-1.52	854132.0	19441616.5	492
2013-06-09	23.15	23.15	23.0	23.1	-0.05	-0.22	283640.0	6543651.15	220
2013-06-08	23.15	23.4	23.0	23.15	0.05	0.22	1472656.0	34274542.65	521
2013-06-05	22.85	23.3	22.85	23.1	0.6	2.67	2893346.0	66804007.8	1129
2013-06-04	22.0	22.6	21.95	22.5	0.6	2.74	1918653.0	42926829.3	600
2013-06-03	21.7	22.0	21.7	21.9	0.1	0.46	1226714.0	26827681.05	370
2013-06-02	21.75	21.8	21.55	21.8	0.05	0.23	766566.0	16601788.4	262
2013-06-01	21.4	21.85	21.35	21.75	0.25	1.16	499570.0	10798739.1	266
2013-05-29	21.6	21.65	21.4	21.5	-0.15	-0.69	332909.0	7171549.35	271
2013-05-28	21.1	21.65	21.05	21.65	0.5	2.36	1653693.0	35329432.95	399
2013-05-27	21.0	21.15	21.0	21.15	0.1	0.48	424168.0	8928364.0	182
2013-05-26	21.0	21.1	21.0	21.05	-0.05	-0.24	145581.0	3060280.75	193
2013-05-25	21.05	21.1	21.0	21.1	-0.05	-0.24	1209858.0	25465942.2	237
2013-05-22	21.2	21.2	21.05	21.15	0.0	0.0	344768.0	7284540.5	177
2013-05-21	21.1	21.25	21.1	21.15	0.0	0.0	408277.0	8653042.75	243
2013-05-20	21.2	21.2	21.05	21.15	0.0	0.0	202299.0	4278388.75	208
2013-05-19	21.2	21.3	21.15	21.15	0.0	0.0	873183.0	18526542.35	337
2013-05-18	20.85	21.2	20.85	21.15	0.25	1.2	483820.0	10204633.8	280
2013-05-15	21.0	21.15	20.6	20.9	-0.1	-0.48	590142.0	12317532.85	300
2013-05-14	20.6	21.2	20.6	21.0	0.3	1.45	949552.0	19919033.25	496
2013-05-13	20.7	20.7	20.65	20.7	-0.05	-0.24	915999.0	18922574.5	310
2013-05-12	20.65	20.85	20.6	20.75	0.1	0.48	636471.0	13218742.45	324
2013-05-11	20.6	20.8	20.6	20.65	0.0	0.0	368125.0	7619509.7	326
2013-05-08	20.5	20.95	20.5	20.65	0.1	0.49	1200336.0	24866023.0	415
2013-05-07	20.15	20.55	20.15	20.55	0.3	1.48	540346.0	11022057.7	285
2013-05-06	20.25	20.35	20.25	20.25	-0.05	-0.25	518511.0	10504913.5	276
2013-05-05	20.3	20.35	20.25	20.3	-0.05	-0.25	490439.0	9939990.55	259
2013-05-04	20.0	20.4	20.0	20.35	0.3	1.5	1267134.0	25690874.45	450
2013-05-01	19.5	20.05	19.5	20.05	0.55	2.82	1620487.0	32188466.25	593
2013-04-30	19.35	19.5	19.25	19.5	0.15	0.78	607609.0	11752977.4	321
2013-04-29	19.0	19.4	19.0	19.35	0.35	1.84	1689774.0	32423759.2	480
2013-04-28	18.9	19.1	18.9	19.0	0.1	0.53	646354.0	12274677.75	200
2013-04-27	19.0	19.0	18.85	18.9	-0.1	-0.53	295482.0	5590462.4	191
2013-04-24	19.0	19.0	18.9	19.0	0.0	0.0	342336.0	6488988.9	182
2013-04-23	19.0	19.0	18.9	19.0	0.0	0.0	144951.0	2745229.9	161
2013-04-22	18.9	19.0	18.8	19.0	0.1	0.53	723841.0	13659309.3	248
2013-04-21	18.7	19.0	18.5	18.9	-0.2	-1.05	1851385.0	34813406.65	445
2013-04-20	18.85	19.2	18.8	19.1	0.3	1.6	884514.0	16823550.2	361
2013-04-17	18.7	18.9	18.7	18.8	0.05	0.27	219246.0	4118256.55	202
2013-04-16	18.8	18.8	18.7	18.75	-0.1	-0.53	307919.0	5770840.15	218
2013-04-15	19.0	19.0	18.85	18.85	-0.15	-0.79	281619.0	5321360.85	178
2013-04-14	18.85	19.0	18.8	19.0	0.15	0.8	413305.0	7817748.85	219
2013-04-13	18.95	19.0	18.8	18.85	-0.1	-0.53	1110019.0	20930722.45	322
2013-04-10	18.95	19.0	18.9	18.95	-0.05	-0.26	358017.0	6791863.7	256
2013-04-09	18.95	19.0	18.9	19.0	0.1	0.53	75565.0	1431193.8	184
2013-04-08	19.0	19.0	18.9	18.9	-0.05	-0.26	322477.0	6105919.7	204
2013-04-07	19.0	19.0	18.85	18.95	0.0	0.0	223134.0	4226054.8	169
2013-04-06	19.0	19.0	18.85	18.95	-0.1	-0.52	641035.0	12151592.6	287
2013-04-03	19.15	19.15	18.95	19.05	-0.05	-0.26	265687.0	5053064.6	191
2013-04-02	19.1	19.15	19.0	19.1	0.0	0.0	184470.0	3519565.9	198
2013-04-01	19.05	19.1	19.05	19.1	0.0	0.0	352412.0	6714954.4	197
2013-03-31	19.2	19.2	19.05	19.1	-0.15	-0.78	234627.0	4483732.9	172
2013-03-30	19.2	19.3	19.05	19.25	0.05	0.26	435022.0	8341130.9	260
2013-03-27	19.05	19.25	19.0	19.2	0.1	0.52	702662.0	13445442.85	325
2013-03-26	18.9	19.15	18.9	19.1	0.2	1.06	1394498.0	26555929.7	447
2013-03-25	18.85	18.95	18.75	18.9	0.1	0.53	312628.0	5900085.65	261
2013-03-24	18.75	18.9	18.7	18.8	0.05	0.27	245705.0	4627488.1	255
2013-03-23	18.7	18.8	18.65	18.75	0.1	0.54	303166.0	5679924.1	247
2013-03-20	18.65	18.7	18.6	18.65	0.0	0.0	85446.0	1590935.7	197
2013-03-19	18.6	18.75	18.6	18.65	0.05	0.27	190429.0	3554940.05	224
2013-03-18	18.6	18.6	18.5	18.6	0.0	0.0	189172.0	3508878.1	210
2013-03-17	18.5	18.6	18.4	18.6	-0.55	-2.87	492237.0	9120666.8	490
2013-03-16	19.15	19.35	19.1	19.15	0.0	0.0	762918.0	14671272.4	490
2013-03-13	19.1	19.2	19.05	19.15	0.05	0.26	370356.0	7068542.95	215
2013-03-12	19.1	19.15	19.05	19.1	0.0	0.0	130898.0	2500290.85	148
2013-03-11	19.1	19.15	19.05	19.1	0.0	0.0	179007.0	3423891.4	163
2013-03-10	19.1	19.15	19.05	19.1	0.0	0.0	163206.0	3115017.15	165
2013-03-09	19.0	19.2	19.0	19.1	0.1	0.53	343432.0	6562675.3	227
2013-03-06	18.95	19.0	18.85	19.0	0.1	0.53	242076.0	4593758.55	173
2013-03-05	18.75	18.9	18.75	18.9	0.15	0.8	433223.0	8163368.6	167
2013-03-04	18.9	18.9	18.65	18.75	-0.1	-0.53	896482.0	16837968.75	259
2013-03-03	19.0	19.0	18.85	18.85	-0.15	-0.79	170075.0	3215830.45	184
2013-03-02	19.0	19.0	18.95	19.0	0.0	0.0	91197.0	1730580.7	186
2013-02-27	19.1	19.1	18.95	19.0	-0.1	-0.52	522178.0	9928778.0	230
2013-02-26	19.05	19.1	19.05	19.1	-0.05	-0.26	85143.0	1622828.55	168
2013-02-25	19.1	19.15	19.05	19.15	0.0	0.0	199981.0	3822885.9	161
2013-02-24	19.0	19.15	19.0	19.15	0.1	0.52	232983.0	4450007.7	167
2013-02-23	19.0	19.1	19.0	19.05	0.05	0.26	97067.0	1846982.25	159
2013-02-20	19.05	19.1	19.0	19.0	0.0	0.0	137672.0	2621597.75	149
2013-02-19	19.0	19.05	18.9	19.0	-0.1	-0.52	247257.0	4697513.35	163
2013-02-18	19.05	19.1	19.0	19.1	0.0	0.0	110086.0	2094279.75	209
2013-02-17	19.05	19.1	19.0	19.1	0.1	0.53	253734.0	4831617.85	221
2013-02-16	19.05	19.1	19.0	19.0	-0.1	-0.52	391813.0	7450933.65	250
2013-02-13	19.15	19.15	19.0	19.1	-0.05	-0.26	264711.0	5042476.05	263
2013-02-12	19.15	19.15	19.1	19.15	-0.05	-0.26	146749.0	2805742.25	194
2013-02-11	19.0	19.2	19.0	19.2	0.15	0.79	465709.0	8896740.75	294
2013-02-10	18.9	19.05	18.85	19.05	0.15	0.79	344607.0	6526455.4	215
2013-02-09	18.95	19.0	18.9	18.9	-0.05	-0.26	263268.0	4990358.85	248
2013-02-06	18.95	19.15	18.85	18.95	0.05	0.26	391451.0	7456258.0	318
2013-02-05	18.9	19.0	18.8	18.9	-0.1	-0.53	403110.0	7621567.7	310
2013-02-04	19.0	19.0	18.9	19.0	0.05	0.26	203690.0	3862529.6	148
2013-02-03	19.1	19.1	18.9	18.95	-0.15	-0.79	408277.0	7738268.3	276
2013-02-02	19.1	19.1	18.9	19.1	0.05	0.26	1049573.0	19935261.4	485
2013-01-30	19.0	19.05	18.95	19.05	0.05	0.26	259692.0	4932870.85	204
2013-01-29	19.0	19.0	18.95	19.0	0.0	0.0	395280.0	7505470.45	183
2013-01-28	18.95	19.05	18.95	19.0	0.0	0.0	313239.0	5956840.15	156
2013-01-27	19.0	19.05	18.95	19.0	0.0	0.0	412591.0	7840074.7	215
2013-01-26	19.2	19.2	18.8	19.0	-0.15	-0.78	567178.0	10762761.6	287
2013-01-23	18.95	19.25	18.95	19.15	0.2	1.06	556190.0	10018280.75	222
2013-01-22	19.05	19.05	18.85	18.95	-0.2	-1.04	658652.0	12469103.3	247
2013-01-21	19.1	19.15	19.0	19.15	0.0	0.0	752444.0	14354549.8	323
2013-01-20	19.0	19.2	18.9	19.15	0.15	0.79	417509.0	7947226.8	281
2013-01-19	19.0	19.05	18.9	19.0	0.0	0.0	87243.0	1654450.85	182
2013-01-16	18.95	19.0	18.8	19.0	0.0	0.0	255244.0	4815938.5	211
2013-01-15	19.3	19.3	18.8	19.0	-0.45	-2.31	1142188.0	21709692.05	488
2013-01-14	19.45	19.5	19.2	19.45	0.0	0.0	312910.0	6070234.4	225
2013-01-13	19.55	19.55	19.4	19.45	-0.1	-0.51	188688.0	3673757.95	170
2013-01-12	19.5	19.6	19.3	19.55	-0.05	-0.26	370435.0	7204636.55	354
2013-01-09	19.4	19.65	19.4	19.6	0.15	0.77	466331.0	9095685.5	281
2013-01-08	19.6	19.65	19.25	19.45	-0.2	-1.02	618172.0	11993480.4	360
2013-01-07	19.65	19.7	19.55	19.65	-0.1	-0.51	385090.0	7554483.45	185
2013-01-06	19.6	19.8	19.6	19.75	0.1	0.51	480375.0	9458657.1	246
2013-01-05	19.45	19.85	19.45	19.65	0.15	0.77	471194.0	9263019.6	269
2013-01-02	19.3	19.5	19.25	19.5	0.25	1.3	586732.0	11362253.0	319
2013-01-01	19.1	19.25	19.05	19.25	0.15	0.79	206584.0	3952487.6	184
2012-12-31	18.95	19.1	18.95	19.1	0.0	0.0	179320.0	3412632.0	162
2012-12-30	19.05	19.1	18.95	19.1	0.0	0.0	158960.0	3022372.15	167
2012-12-29	19.15	19.2	19.0	19.1	-0.1	-0.52	155254.0	2964298.25	174
2012-12-26	19.1	19.25	18.95	19.2	0.0	0.0	382157.0	7297347.9	190
2012-12-25	19.05	19.2	19.0	19.2	0.2	1.05	649973.0	12413021.05	280
2012-12-24	19.1	19.1	18.95	19.0	-0.2	-1.04	743232.0	14147474.0	267
2012-12-23	19.25	19.3	19.15	19.2	-0.05	-0.26	116362.0	2235012.65	140
2012-12-22	19.1	19.3	19.0	19.25	0.05	0.26	238384.0	4566305.55	192
2012-12-19	19.05	19.2	19.05	19.2	0.15	0.79	276950.0	5302125.0	209
2012-12-18	19.15	19.15	19.05	19.05	-0.1	-0.52	419607.0	8017470.45	200
2012-12-17	19.0	19.15	19.0	19.15	0.15	0.79	540171.0	10007749.5	184
2012-12-16	18.8	19.0	18.7	19.0	0.2	1.06	439164.0	8305517.3	232
2012-12-15	18.7	18.85	18.7	18.8	0.15	0.8	423570.0	7958230.5	218
2012-12-12	18.55	18.7	18.55	18.65	0.15	0.81	200185.0	3732921.55	183
2012-12-11	18.3	18.55	18.25	18.5	0.1	0.54	208167.0	3849996.85	159
2012-12-10	18.5	18.6	18.3	18.4	-0.25	-1.34	453374.0	8345040.4	184
2012-12-09	18.65	18.65	18.55	18.65	0.0	0.0	124972.0	2325122.4	138
2012-12-08	18.6	18.8	18.6	18.65	0.05	0.27	177312.0	3311660.25	182
2012-12-05	18.5	18.6	18.5	18.6	0.0	0.0	98901.0	1837354.45	117
2012-12-04	18.5	18.7	18.5	18.6	-0.1	-0.53	203755.0	3782780.25	124
2012-12-03	18.5	18.7	18.5	18.7	0.2	1.08	316169.0	5876017.85	199
2012-12-02	18.4	18.6	18.3	18.5	0.0	0.0	334170.0	6152190.9	232
2012-12-01	18.15	18.5	18.15	18.5	0.5	2.78	373561.0	6844206.95	268
2012-11-28	18.0	18.1	17.95	18.0	-0.05	-0.28	679058.0	12229325.5	311
2012-11-27	18.2	18.25	17.95	18.05	-0.2	-1.1	229365.0	4151712.3	185
2012-11-26	18.15	18.4	17.95	18.25	0.15	0.83	224209.0	4048062.2	180
2012-11-25	18.35	18.35	18.0	18.1	-0.3	-1.63	305961.0	5558224.1	196
2012-11-24	18.35	18.45	18.3	18.4	0.15	0.82	134006.0	2463510.45	138
2012-11-21	18.25	18.45	18.25	18.25	-0.1	-0.54	257745.0	4723223.25	143
2012-11-20	18.4	18.45	18.25	18.35	-0.05	-0.27	252666.0	4628817.6	172
2012-11-19	18.65	18.7	18.25	18.4	-0.35	-1.87	398898.0	7385764.95	254
2012-11-18	18.75	18.85	18.7	18.75	0.1	0.54	94621.0	1773696.55	125
2012-11-17	18.7	18.75	18.6	18.65	-0.1	-0.53	134104.0	2503546.0	140
2012-11-14	18.85	18.85	18.75	18.75	0.0	0.0	188761.0	3547194.45	149
2012-11-13	18.8	18.8	18.75	18.75	-0.05	-0.27	170944.0	3209215.25	125
2012-11-12	18.8	18.85	18.8	18.8	-0.05	-0.27	147923.0	2781808.95	148
2012-11-11	18.9	18.95	18.8	18.85	-0.05	-0.26	203678.0	3848040.45	188
2012-11-10	19.0	19.0	18.85	18.9	-0.15	-0.79	314957.0	5955408.3	197
2012-11-07	19.05	19.1	19.0	19.05	0.05	0.26	258958.0	4932601.35	198
2012-11-06	18.9	19.1	18.9	19.0	0.05	0.26	462875.0	8806023.45	237
2012-11-05	18.95	19.0	18.95	18.95	0.0	0.0	274428.0	5204693.9	129
2012-11-04	18.9	18.95	18.9	18.95	0.05	0.26	150635.0	2851525.8	142
2012-11-03	19.1	19.2	18.9	18.9	-0.2	-1.05	287301.0	5443577.0	174
2012-10-24	18.7	19.15	18.7	19.1	0.25	1.33	206581.0	3921628.6	162
2012-10-23	19.0	19.0	18.85	18.85	-0.1	-0.53	161846.0	3054062.8	129
2012-10-22	18.8	19.15	18.6	18.95	0.0	0.0	188876.0	3567155.6	167
2012-10-21	19.35	19.35	18.85	18.95	-0.1	-0.52	507821.0	9646685.05	223
2012-10-20	18.9	19.15	18.9	19.05	0.0	0.0	293642.0	5583080.8	186
2012-10-17	18.9	19.2	18.9	19.05	0.3	1.6	533940.0	10160756.75	248
2012-10-16	18.7	18.9	18.7	18.75	0.0	0.0	281626.0	5289936.65	194
2012-10-15	18.65	18.85	18.5	18.75	0.05	0.27	249891.0	4674429.95	209
2012-10-14	19.0	19.1	18.6	18.7	-0.3	-1.58	333853.0	6274667.05	271
2012-10-13	19.1	19.2	18.95	19.0	-0.25	-1.3	492706.0	9383297.2	293
2012-10-10	19.25	19.25	19.1	19.25	0.0	0.0	126440.0	2425191.0	126
2012-10-09	19.05	19.25	19.0	19.25	0.15	0.79	220261.0	4221404.25	163
2012-10-08	19.25	19.25	18.9	19.1	-0.15	-0.78	320128.0	6100121.45	251
2012-10-07	19.35	19.4	19.15	19.25	-0.05	-0.26	274562.0	5284822.2	197
2012-10-06	19.4	19.55	19.3	19.3	-0.2	-1.03	291755.0	5666112.0	257
2012-10-03	19.25	19.5	19.15	19.5	0.25	1.3	496302.0	9570204.15	241
2012-10-02	19.35	19.5	19.25	19.25	-0.2	-1.03	224156.0	4347837.85	219
2012-10-01	19.2	19.45	19.15	19.45	0.35	1.83	341280.0	6578537.15	239
2012-09-30	19.05	19.25	19.0	19.1	0.0	0.0	228345.0	4365542.15	193
2012-09-29	19.3	19.3	19.0	19.1	-0.2	-1.04	425665.0	8152654.2	250
2012-09-26	19.4	19.45	19.25	19.3	-0.2	-1.03	196626.0	3801138.6	179
2012-09-25	19.5	19.5	19.3	19.5	-0.15	-0.76	290845.0	5650590.95	241
2012-09-24	19.75	19.75	19.2	19.65	-0.15	-0.76	591417.0	11540388.3	310
2012-09-22	19.85	19.95	19.75	19.8	-0.2	-1.0	510607.0	10125446.7	266
2012-09-19	20.1	20.15	19.9	20.0	0.0	0.0	676164.0	13531014.8	293
2012-09-18	19.9	20.1	19.9	20.0	0.0	0.0	339256.0	6792216.05	265
2012-09-17	20.05	20.1	19.95	20.0	-0.1	-0.5	368946.0	7388980.6	262
2012-09-16	20.1	20.2	20.05	20.1	0.05	0.25	464879.0	9343673.45	279
2012-09-15	20.0	20.2	20.0	20.05	0.2	1.01	907510.0	18257626.4	428
2012-09-12	19.9	19.9	19.8	19.85	0.0	0.0	264926.0	5261731.8	235
2012-09-11	19.85	19.9	19.8	19.85	0.15	0.76	259375.0	5146949.35	221
2012-09-10	19.65	19.85	19.65	19.7	0.0	0.0	605149.0	11951240.2	260
2012-09-09	19.65	19.75	19.65	19.7	0.1	0.51	437756.0	8632898.1	239
2012-09-08	19.6	19.75	19.6	19.6	0.1	0.51	1352561.0	26637687.9	425
2012-09-05	19.5	19.6	19.45	19.5	-0.05	-0.26	438332.0	8566763.6	207
2012-09-04	19.5	19.6	19.4	19.55	0.0	0.0	642333.0	12549051.05	297
2012-09-03	19.5	19.65	19.45	19.55	0.15	0.77	546345.0	10670696.3	313
2012-09-02	19.5	19.6	19.4	19.4	-0.1	-0.51	340748.0	6628701.7	257
2012-09-01	19.7	19.75	19.5	19.5	-0.15	-0.76	298573.0	5854803.75	254
2012-08-29	19.65	19.65	19.55	19.65	-0.05	-0.25	301703.0	5909747.9	254
2012-08-28	19.65	19.75	19.55	19.7	0.0	0.0	458237.0	9023924.45	293
2012-08-27	19.4	19.75	19.3	19.7	0.3	1.55	608618.0	11897697.9	380
2012-08-26	19.35	19.4	19.25	19.4	0.05	0.26	102258.0	1976997.3	199
2012-08-25	19.15	19.35	19.15	19.35	0.25	1.31	335632.0	6477067.0	294
2012-08-15	19.1	19.15	19.0	19.1	0.05	0.26	440017.0	8374210.05	215
2012-08-14	19.0	19.15	18.75	19.05	0.0	0.0	957883.0	18087134.5	415
2012-08-13	19.05	19.15	19.05	19.05	-0.05	-0.26	473423.0	9021397.0	193
2012-08-12	19.15	19.25	19.05	19.1	-0.1	-0.52	581646.0	11099877.3	245
2012-08-11	19.15	19.3	19.1	19.2	-0.05	-0.26	224778.0	4309496.9	196
2012-08-08	19.1	19.25	19.1	19.25	0.05	0.26	461145.0	8848523.75	229
2012-08-07	19.15	19.25	19.1	19.2	0.1	0.52	577032.0	11075156.85	254
2012-08-06	18.95	19.2	18.9	19.1	0.1	0.53	493339.0	9418681.15	303
2012-08-05	19.0	19.0	18.85	19.0	0.0	0.0	485883.0	9204807.3	321
2012-08-04	19.05	19.1	18.9	19.0	-0.2	-1.04	1115080.0	21243113.55	556
2012-08-01	18.75	19.25	18.7	19.2	-0.1	-0.52	1102841.0	21004169.5	459
2012-07-31	19.0	19.3	18.9	19.3	0.35	1.85	787048.0	14992691.0	424
2012-07-30	19.0	19.0	18.8	18.95	0.05	0.26	465615.0	8803808.45	281
2012-07-29	18.65	19.0	18.65	18.9	0.25	1.34	1049352.0	19782412.25	458
2012-07-28	18.3	18.65	18.25	18.65	0.55	3.04	886114.0	16366704.0	521
2012-07-25	18.05	18.15	18.0	18.1	-0.05	-0.28	372843.0	6745935.85	179
2012-07-24	18.05	18.2	18.0	18.15	0.1	0.55	298833.0	5396417.5	184
2012-07-23	18.15	18.25	18.05	18.05	-0.1	-0.55	255497.0	4629146.8	204
2012-07-22	18.15	18.2	18.05	18.15	0.0	0.0	366824.0	6652533.55	219
2012-07-21	18.05	18.15	18.0	18.15	0.1	0.55	221859.0	4014702.75	140
2012-07-18	17.9	18.2	17.85	18.05	0.1	0.56	615040.0	11103456.85	263
2012-07-17	17.95	18.05	17.9	17.95	-0.05	-0.28	318171.0	5719533.8	210
2012-07-16	17.6	18.05	17.6	18.0	0.35	1.98	792254.0	14149712.45	356
2012-07-15	17.8	17.8	17.55	17.65	-0.15	-0.84	433559.0	7660087.45	289
2012-07-14	17.75	17.8	17.7	17.8	0.1	0.56	342158.0	6073697.1	248
2012-07-11	17.75	17.8	17.55	17.7	-0.1	-0.56	368293.0	6492863.3	302
2012-07-10	17.95	18.0	17.7	17.8	-0.15	-0.84	346516.0	6175864.55	294
2012-07-09	18.05	18.05	17.85	17.95	-0.1	-0.55	386444.0	6941697.4	272
2012-07-08	18.05	18.05	17.95	18.05	-0.05	-0.28	277965.0	5007276.8	257
2012-07-07	18.0	18.1	17.95	18.1	0.05	0.28	305370.0	5503870.25	226
2012-07-04	18.1	18.1	18.05	18.05	0.0	0.0	385566.0	6966016.7	231
2012-07-03	18.05	18.15	18.05	18.05	0.0	0.0	449458.0	8133978.6	282
2012-07-02	18.05	18.1	18.0	18.05	0.0	0.0	440562.0	7951275.8	260
2012-07-01	18.15	18.15	18.0	18.05	-0.05	-0.28	180295.0	3259534.45	171
2012-06-30	18.1	18.3	18.0	18.1	0.1	0.56	636500.0	11544146.8	371
2012-06-27	18.05	18.05	17.8	18.0	-0.05	-0.28	715581.0	12801235.55	398
2012-06-26	18.0	18.05	17.95	18.05	0.05	0.28	285188.0	5136466.9	232
2012-06-25	18.1	18.1	17.95	18.0	-0.05	-0.28	241619.0	4356952.55	284
2012-06-24	18.15	18.2	18.05	18.05	-0.15	-0.82	414313.0	7495571.9	279
2012-06-23	18.2	18.3	18.1	18.2	0.0	0.0	570072.0	10375108.05	331
2012-06-20	18.2	18.3	18.15	18.2	0.05	0.28	321750.0	5856652.35	291
2012-06-19	18.15	18.2	18.05	18.15	0.0	0.0	593397.0	10739821.45	324
2012-06-18	18.15	18.15	18.0	18.15	0.15	0.83	747170.0	13505458.1	369
2012-06-17	18.05	18.2	18.0	18.0	-0.1	-0.55	818595.0	14789531.2	344
2012-06-16	18.2	18.45	17.8	18.1	0.1	0.56	1193972.0	21513925.4	615
2012-06-13	18.05	18.1	18.0	18.0	0.05	0.28	776793.0	13997574.35	338
2012-06-12	18.15	18.15	17.95	17.95	-0.4	-2.18	939321.0	16953790.45	511
2012-06-11	18.45	18.5	18.3	18.35	0.05	0.27	1123734.0	20676421.45	487
2012-06-10	18.15	18.3	17.95	18.3	0.25	1.39	403313.0	7320359.95	311
2012-06-09	18.5	18.55	18.0	18.05	-0.25	-1.37	855725.0	15560266.25	515
2012-06-06	18.6	18.7	18.3	18.3	-0.25	-1.35	806596.0	14956768.5	477
2012-06-05	18.7	18.8	18.55	18.55	-0.05	-0.27	712611.0	13277480.0	372
2012-06-04	18.7	18.8	18.55	18.6	-0.2	-1.06	1193708.0	22287358.3	521
2012-06-03	18.9	18.95	18.6	18.8	0.1	0.53	1054052.0	19750865.0	509
2012-06-02	18.3	19.0	18.3	18.7	-1.2	-6.03	1335588.0	24983686.5	572
2012-05-30	19.95	20.05	19.75	19.9	-0.1	-0.5	549065.0	10927398.4	312
2012-05-29	20.05	20.1	19.95	20.0	0.0	0.0	471026.0	9435402.25	327
2012-05-28	20.0	20.05	19.9	20.0	0.1	0.5	145154.0	2901466.35	203
2012-05-27	20.0	20.0	19.85	19.9	-0.1	-0.5	452984.0	9021430.0	244
2012-05-26	20.0	20.05	19.95	20.0	-0.05	-0.25	160276.0	3207288.95	244
2012-05-23	20.1	20.1	20.0	20.05	-0.15	-0.74	464187.0	9299025.0	271
2012-05-22	20.15	20.25	20.15	20.2	0.15	0.75	639475.0	12920900.5	344
2012-05-21	19.9	20.05	19.85	20.05	0.2	1.01	820048.0	16377120.75	339
2012-05-20	19.9	20.0	19.75	19.85	0.05	0.25	753056.0	15005303.75	525
2012-05-19	19.7	19.9	19.7	19.8	-0.35	-1.74	435863.0	8632663.7	366
2012-05-16	19.9	20.15	19.75	20.15	0.0	0.0	753365.0	14997983.1	491
2012-05-15	19.95	20.15	19.95	20.15	0.2	1.0	380824.0	7647782.2	322
2012-05-14	20.1	20.1	19.9	19.95	-0.3	-1.48	1433828.0	28650047.45	624
2012-05-13	20.75	20.75	20.25	20.25	-0.5	-2.41	787571.0	16127439.1	595
2012-05-12	20.7	20.75	20.05	20.75	0.0	0.0	806260.0	16502441.8	603
2012-05-09	21.2	21.25	20.55	20.75	-0.55	-2.58	1384302.0	28880107.85	815
2012-05-08	21.3	21.4	21.2	21.3	0.0	0.0	333465.0	7089701.3	302
2012-05-07	21.4	21.4	21.15	21.3	-0.2	-0.93	886380.0	18845738.85	521
2012-05-06	21.6	21.65	21.45	21.5	-0.15	-0.69	556133.0	11992955.05	376
2012-05-05	21.5	21.65	21.35	21.65	-0.1	-0.46	841292.0	18029267.55	599
2012-05-02	21.8	21.8	21.65	21.75	0.05	0.23	609631.0	13265298.2	383
2012-05-01	21.7	21.8	21.65	21.7	0.0	0.0	784170.0	17023057.55	392
2012-04-30	21.75	21.75	21.5	21.7	0.0	0.0	1192248.0	25812597.85	500
2012-04-29	21.85	21.9	21.7	21.7	-0.2	-0.91	736211.0	16044515.55	493
2012-04-28	21.9	21.95	21.75	21.9	0.15	0.69	1231696.0	26903911.7	638
2012-04-25	21.7	21.75	21.6	21.75	0.1	0.46	1720852.0	37284012.15	760
2012-04-24	21.75	21.75	21.6	21.65	-0.1	-0.46	1035236.0	22475648.9	615
2012-04-23	21.9	21.95	21.55	21.75	-0.2	-0.91	998644.0	21702855.05	623
2012-04-22	22.2	22.3	21.95	21.95	-0.25	-1.13	982834.0	21756364.6	668
2012-04-21	21.95	22.25	21.95	22.2	0.3	1.37	1765322.0	39020476.6	876
2012-04-18	22.05	22.1	21.85	21.9	-0.1	-0.45	1806284.0	39655772.25	796
2012-04-17	21.9	22.15	21.7	22.0	0.4	1.85	2842382.0	62258961.4	1257
2012-04-16	21.85	22.05	21.2	21.6	-0.35	-1.59	1406445.0	30347227.2	916
2012-04-15	22.3	22.35	21.9	21.95	-0.55	-2.44	1557493.0	34513170.0	950
2012-04-14	22.95	23.0	22.5	22.5	-0.3	-1.32	1351659.0	30734611.4	953
2012-04-11	22.7	23.0	22.15	22.8	-0.2	-0.87	2102475.0	47479731.1	1361
2012-04-10	23.4	23.65	22.85	23.0	-0.35	-1.5	2715077.0	63257151.1	1440
2012-04-09	23.0	23.45	22.8	23.35	0.1	0.43	1528111.0	35432268.25	1011
2012-04-08	23.8	23.85	22.7	23.25	-0.65	-2.72	3372898.0	78639182.25	1690
2012-04-07	24.05	24.05	23.75	23.9	-0.2	-0.83	2584971.0	61697348.85	1362
2012-04-04	24.25	24.4	24.1	24.1	-0.2	-0.82	2261778.0	54797466.6	1406
2012-04-03	24.25	24.7	24.25	24.3	0.15	0.62	4885431.0	119523921.1	2213
2012-04-02	24.05	24.2	23.8	24.15	0.2	0.84	4741468.0	113835572.55	2116
2012-04-01	23.15	24.2	23.1	23.95	0.75	3.23	7999652.0	190765830.55	3055
2012-03-31	23.1	23.25	23.0	23.2	0.3	1.31	2261910.0	52331455.2	1459
2012-03-28	23.0	23.15	22.7	22.9	-0.15	-0.65	2479763.0	56786222.35	1126
2012-03-27	23.45	23.6	23.0	23.05	-0.4	-1.71	3423400.0	79537471.65	1450
2012-03-26	23.55	23.65	23.3	23.45	-0.1	-0.42	1999563.0	46979531.8	1134
2012-03-25	23.6	23.7	23.4	23.55	0.0	0.0	2726223.0	64224586.5	1248
2012-03-24	23.6	23.7	23.5	23.55	0.1	0.43	3229582.0	76142524.45	1367
2012-03-21	23.05	23.75	23.0	23.45	-0.85	-3.5	7153540.0	167264487.5	2841
2012-03-20	24.45	24.55	24.25	24.3	-0.15	-0.61	2971710.0	72447132.2	1331
2012-03-19	24.45	24.55	24.35	24.45	0.1	0.41	3472633.0	84958709.25	1393
[truncated: 1,337 more rows]
