# Supplementary material for: Effective short-term forecasts of Saudi stock price trends using technical indicators and large-scale multivariate time series
Source: PeerJ Comput Sci. 2023 Jan 6;9:e1205. doi: 10.7717/peerj-cs.1205 (PMC10280263; doi:10.7717/peerj-cs.1205)
Supplement: Supplemental Information 3 [file peerj-cs-09-1205-s003.zip › TASI Dataset 2021/ALMARAI_2280.csv]

date	open	high	low	close	change	change_percent	volume_traded	value_traded_SAR	number_trades
2020-03-19	42.8	43.95	42.0	43.1	1.1	2.62	1172976.0	50581440.35	2333
2020-03-18	41.7	44.0	41.65	42.0	0.75	1.82	514288.0	21997823.7	1371
2020-03-17	40.2	43.0	40.0	41.25	1.2	3.0	835709.0	34649745.35	2235
2020-03-16	42.4	42.85	40.05	40.05	-2.95	-6.86	850838.0	35197247.05	2314
2020-03-15	43.0	44.1	41.7	43.0	0.6	1.42	592639.0	25383706.65	1182
2020-03-12	42.0	43.95	39.0	42.4	-0.1	-0.24	1339356.0	56226904.45	2997
2020-03-11	42.0	44.65	40.7	42.5	1.9	4.68	1750359.0	75151046.95	3021
2020-03-10	38.35	40.6	38.35	40.6	3.65	9.88	581156.0	23568738.8	619
2020-03-09	36.5	40.55	36.5	36.95	-3.6	-8.88	1220636.0	46133992.95	1973
2020-03-08	43.0	43.0	40.0	40.55	-3.55	-8.05	456514.0	18874565.1	1183
2020-03-05	44.35	44.8	44.05	44.1	0.05	0.11	356042.0	15851130.35	631
2020-03-04	43.8	44.25	43.4	44.05	0.05	0.11	371268.0	16316746.1	940
2020-03-03	44.1	44.1	43.6	44.0	0.9	2.09	314315.0	13767737.95	1147
2020-03-02	45.2	45.6	43.1	43.1	-1.7	-3.79	862775.0	38493239.5	2290
2020-03-01	45.5	45.5	44.05	44.8	-1.0	-2.18	520965.0	23453814.55	744
2020-02-27	46.1	46.45	45.6	45.8	-0.15	-0.33	702610.0	32268208.6	934
2020-02-26	45.6	46.2	45.6	45.95	-0.7	-1.5	686939.0	31615787.25	1273
2020-02-25	46.9	47.1	46.4	46.65	-0.45	-0.96	479410.0	22402328.55	1472
2020-02-24	47.8	47.85	47.1	47.1	-0.5	-1.05	518542.0	24617517.25	1025
2020-02-23	47.6	47.7	47.55	47.6	0.2	0.42	142855.0	6797886.75	257
2020-02-20	47.75	47.85	47.4	47.4	-0.4	-0.84	267951.0	12757460.65	687
2020-02-19	47.1	47.8	47.05	47.8	0.5	1.06	362404.0	17212654.9	867
2020-02-18	47.25	47.4	47.0	47.3	0.05	0.11	235272.0	11083799.4	760
2020-02-17	46.7	47.45	46.7	47.25	0.55	1.18	581264.0	27253232.75	892
2020-02-16	47.3	47.4	46.45	46.7	-0.65	-1.37	404997.0	18947191.3	767
2020-02-13	47.5	47.6	47.0	47.35	-0.2	-0.42	607911.0	28734275.45	842
2020-02-12	47.45	47.9	47.2	47.55	-0.25	-0.52	481262.0	22909746.8	510
2020-02-11	48.1	48.1	47.3	47.8	0.1	0.21	419407.0	20067230.35	654
2020-02-10	47.5	47.8	47.4	47.7	0.45	0.95	387257.0	18415747.45	487
2020-02-09	48.0	48.1	47.05	47.25	-0.55	-1.15	428379.0	20449872.8	628
2020-02-06	47.5	47.8	47.45	47.8	0.55	1.16	537107.0	25565931.3	688
2020-02-05	47.4	47.55	47.2	47.25	0.1	0.21	514787.0	24359269.55	787
2020-02-04	47.4	47.4	47.15	47.15	0.0	0.0	438915.0	20763960.95	1348
2020-02-03	47.55	47.6	47.15	47.15	-0.2	-0.42	401354.0	19034797.75	1311
2020-02-02	47.6	47.6	47.0	47.35	-0.15	-0.32	197144.0	9313993.4	425
2020-01-30	47.55	47.6	47.2	47.5	0.0	0.0	391954.0	18571035.85	596
2020-01-29	47.3	47.6	47.2	47.5	0.2	0.42	359131.0	17030332.75	975
2020-01-28	47.7	47.75	47.05	47.3	0.25	0.53	247949.0	11737841.4	828
2020-01-27	47.8	48.1	47.05	47.05	-0.75	-1.57	304736.0	14559477.5	1036
2020-01-26	48.0	48.0	47.75	47.8	-0.5	-1.04	290250.0	13894153.6	779
2020-01-23	48.65	48.75	48.2	48.3	-0.4	-0.82	354436.0	17203083.0	1344
2020-01-22	48.65	49.15	48.65	48.7	-0.1	-0.2	227593.0	11119197.9	795
2020-01-21	49.0	49.05	48.8	48.8	-0.25	-0.51	161965.0	7916531.2	644
2020-01-20	48.8	49.15	48.7	49.05	0.05	0.1	704722.0	34446895.95	1969
2020-01-19	49.0	49.15	48.55	49.0	-0.45	-0.91	347417.0	16999678.55	805
2020-01-16	49.1	49.45	49.1	49.45	-0.05	-0.1	271729.0	13403085.05	647
2020-01-15	49.75	49.8	49.3	49.5	-0.25	-0.5	406474.0	20120361.35	991
2020-01-14	49.5	49.8	49.2	49.75	0.3	0.61	536194.0	26604026.75	1264
2020-01-13	48.7	49.45	48.7	49.45	0.6	1.23	318469.0	15676028.85	803
2020-01-12	48.7	48.9	48.55	48.85	0.25	0.51	131819.0	6435340.5	468
2020-01-09	48.3	48.7	48.3	48.6	0.95	1.99	372247.0	18058653.75	960
2020-01-08	47.5	47.95	47.5	47.65	-0.5	-1.04	309884.0	14789172.5	797
2020-01-07	48.4	48.4	47.9	48.15	0.2	0.42	400731.0	19292365.8	812
2020-01-06	48.5	48.5	47.6	47.95	-0.55	-1.13	602875.0	28960437.25	1676
2020-01-05	48.9	49.0	48.5	48.5	-0.85	-1.72	315686.0	15380424.25	861
2020-01-02	49.35	49.75	49.0	49.35	0.0	0.0	590661.0	29151350.5	1218
2020-01-01	50.0	50.0	49.3	49.35	-0.15	-0.3	232270.0	11501145.5	566
2019-12-31	50.1	50.1	49.4	49.5	-0.6	-1.2	460222.0	22830994.0	1363
2019-12-30	50.7	50.7	49.65	50.1	-0.6	-1.18	776594.0	38780624.5	1769
2019-12-29	50.5	50.8	50.1	50.7	0.3	0.6	276356.0	13948695.3	680
2019-12-26	50.3	50.4	49.9	50.4	0.1	0.2	143989.0	7218900.2	401
2019-12-25	50.5	50.5	49.8	50.3	-0.1	-0.2	267958.0	13408099.95	463
2019-12-24	50.7	50.7	50.2	50.4	-0.1	-0.2	292947.0	14796118.3	684
2019-12-23	50.5	50.7	50.3	50.5	0.1	0.2	377799.0	19069957.4	733
2019-12-22	50.9	50.9	50.3	50.4	-0.5	-0.98	165179.0	8346091.5	475
2019-12-19	49.6	50.9	49.45	50.9	1.65	3.35	631901.0	31911253.0	907
2019-12-18	49.2	49.7	49.05	49.25	-0.25	-0.51	361209.0	17815639.05	753
2019-12-17	49.0	49.5	48.7	49.5	0.8	1.64	466749.0	23027271.85	977
2019-12-16	48.4	49.5	48.3	48.7	0.35	0.72	370453.0	18146268.75	1191
2019-12-15	48.9	48.95	48.0	48.35	-0.05	-0.1	352103.0	16968784.5	674
2019-12-12	49.45	49.45	48.4	48.4	-0.9	-1.83	277998.0	13563254.8	686
2019-12-11	49.1	49.55	49.1	49.3	0.1	0.2	292565.0	14426541.8	613
2019-12-10	49.7	49.85	49.2	49.2	-0.8	-1.6	205535.0	10180327.05	522
2019-12-09	50.1	51.1	49.9	50.0	0.05	0.1	550318.0	27670709.55	888
2019-12-08	48.05	50.0	48.05	49.95	1.9	3.95	313134.0	15469592.2	536
2019-12-05	48.3	48.45	48.05	48.05	-0.15	-0.31	141385.0	6823751.15	1199
2019-12-04	49.5	49.5	48.0	48.2	-1.15	-2.33	360286.0	17398671.15	815
2019-12-03	49.55	49.95	48.6	49.35	-0.2	-0.4	335543.0	16584854.9	824
2019-12-02	49.6	49.6	49.15	49.55	0.05	0.1	293698.0	14512659.75	570
2019-12-01	49.25	49.6	48.9	49.5	0.25	0.51	171745.0	8466549.85	275
2019-11-28	49.95	49.95	49.0	49.25	-0.6	-1.2	245720.0	12131250.15	595
2019-11-27	50.0	50.0	49.2	49.85	-0.15	-0.3	292617.0	14521563.7	663
2019-11-26	51.1	51.2	49.8	50.0	-1.0	-1.96	980431.0	49053798.05	869
2019-11-25	51.6	51.9	51.0	51.0	-0.6	-1.16	326570.0	16767531.9	677
2019-11-24	51.8	52.0	51.5	51.6	-0.4	-0.77	78174.0	4039092.1	188
2019-11-21	52.0	52.2	51.7	52.0	0.0	0.0	371013.0	19276182.1	368
2019-11-20	51.9	52.2	51.6	52.0	0.0	0.0	201389.0	10467533.6	378
2019-11-19	51.1	52.0	51.1	52.0	0.4	0.78	487439.0	25163050.6	715
2019-11-18	51.7	51.9	51.5	51.6	0.3	0.58	409797.0	21165572.0	556
2019-11-17	51.3	51.6	51.0	51.3	-0.1	-0.19	132998.0	6829868.5	295
2019-11-14	51.3	52.1	51.3	51.4	0.4	0.78	499861.0	25828931.2	1370
2019-11-13	51.4	52.0	50.5	51.0	-0.4	-0.78	567324.0	29210644.6	678
2019-11-12	51.5	51.9	51.0	51.4	0.2	0.39	479466.0	24661563.6	976
2019-11-11	51.2	51.3	50.9	51.2	0.3	0.59	357019.0	18239155.6	478
2019-11-10	50.7	51.3	50.6	50.9	0.2	0.39	319119.0	16253303.2	465
2019-11-07	50.3	50.8	50.3	50.7	0.4	0.8	269403.0	13627369.1	461
2019-11-06	50.0	50.3	49.8	50.3	0.3	0.6	254748.0	12760650.65	524
2019-11-05	49.3	50.0	49.15	50.0	0.7	1.42	264726.0	13171984.65	982
2019-11-04	49.3	49.5	49.2	49.3	0.35	0.72	197231.0	9723781.35	356
2019-11-03	49.0	49.2	48.8	48.95	-0.95	-1.9	108348.0	5312625.5	251
2019-10-31	49.5	49.95	49.25	49.9	0.6	1.22	492618.0	24450416.0	991
2019-10-30	48.8	49.5	48.55	49.3	0.25	0.51	320168.0	15726699.8	604
2019-10-29	49.9	49.9	47.7	49.05	-0.85	-1.7	641545.0	31402296.85	1413
2019-10-28	50.2	50.7	49.4	49.9	-0.6	-1.19	398354.0	19959699.75	589
2019-10-27	50.5	50.8	50.0	50.5	0.0	0.0	182836.0	9214550.7	257
2019-10-24	50.0	50.5	50.0	50.5	0.5	1.0	357940.0	17947710.3	860
2019-10-23	49.0	50.0	49.0	50.0	0.8	1.63	444014.0	22076688.05	1424
2019-10-22	48.8	49.2	48.8	49.2	0.4	0.82	395479.0	19392565.05	923
2019-10-21	48.1	48.8	47.95	48.8	1.35	2.85	498445.0	24032048.95	889
2019-10-20	47.45	47.65	47.2	47.45	0.55	1.17	312464.0	14804619.8	853
2019-10-17	46.4	46.9	46.0	46.9	0.55	1.19	340455.0	15881471.85	880
2019-10-16	46.25	46.5	45.55	46.35	0.25	0.54	737439.0	33984026.8	1150
2019-10-15	46.6	46.65	45.85	46.1	-0.5	-1.07	520358.0	23984060.2	997
2019-10-14	46.9	46.95	46.2	46.6	0.0	0.0	1381619.0	64419325.95	920
2019-10-13	46.75	46.95	46.05	46.6	-0.5	-1.06	569311.0	26413014.4	797
2019-10-10	47.1	47.1	46.7	47.1	0.25	0.53	480080.0	22512595.4	928
2019-10-09	47.9	48.15	46.8	46.85	-0.7	-1.47	510002.0	24218014.35	1176
2019-10-08	48.0	48.15	46.85	47.55	-0.45	-0.94	709819.0	33445523.3	1022
2019-10-07	49.0	49.15	48.0	48.0	-0.9	-1.84	717990.0	34632033.15	1235
2019-10-06	49.4	49.75	48.9	48.9	0.1	0.2	402209.0	19822358.7	580
2019-10-03	49.15	49.2	48.8	48.8	-0.75	-1.51	356536.0	17452105.95	896
2019-10-02	49.0	49.9	48.6	49.55	0.4	0.81	421555.0	20655755.55	1192
2019-10-01	49.9	49.9	49.15	49.15	-0.6	-1.21	557907.0	27620926.9	1464
2019-09-30	49.9	50.1	49.75	49.75	-0.25	-0.5	887103.0	44247256.0	1160
2019-09-29	49.9	50.0	49.65	50.0	0.2	0.4	89172.0	4447842.3	301
2019-09-26	50.8	50.8	49.8	49.8	-1.0	-1.97	344114.0	17247051.05	843
2019-09-25	50.6	50.8	50.1	50.8	0.0	0.0	377066.0	19021718.6	945
2019-09-24	50.6	51.2	50.6	50.8	-0.1	-0.2	397584.0	20257713.8	3943
2019-09-22	50.6	51.2	50.5	50.9	-0.1	-0.2	171203.0	8698833.1	352
2019-09-19	50.1	51.0	49.5	51.0	0.5	0.99	2805191.0	142179332.5	2398
2019-09-18	51.5	51.5	50.5	50.5	-0.8	-1.56	295399.0	15065288.1	725
2019-09-17	50.3	51.3	50.3	51.3	0.5	0.98	586168.0	29836641.4	1037
2019-09-16	49.8	50.8	49.55	50.8	1.2	2.42	965630.0	48377503.05	1552
2019-09-15	48.8	49.75	48.75	49.6	0.45	0.92	463213.0	22857655.2	759
2019-09-12	48.7	49.4	48.25	49.15	0.35	0.72	494120.0	24193525.7	929
2019-09-11	48.45	48.8	48.1	48.8	0.2	0.41	360622.0	17449055.15	1136
2019-09-10	48.45	48.6	48.1	48.6	0.1	0.21	721742.0	34867138.95	1165
2019-09-09	48.3	48.5	47.85	48.5	0.15	0.31	401093.0	19294317.65	1138
2019-09-08	49.0	49.1	48.35	48.35	-0.65	-1.33	535366.0	26042057.8	785
2019-09-05	49.2	49.3	48.75	49.0	0.0	0.0	774088.0	37902485.3	1779
2019-09-04	48.75	49.15	48.65	49.0	0.3	0.62	728940.0	35638020.85	1306
2019-09-03	49.15	49.15	48.65	48.7	-0.4	-0.81	402893.0	19685748.7	908
2019-09-02	49.3	49.3	48.65	49.1	-0.1	-0.2	576429.0	28229337.85	1281
2019-09-01	49.6	49.8	48.4	49.2	-0.35	-0.71	434203.0	21417745.65	669
2019-08-29	51.0	51.0	49.5	49.55	-1.15	-2.27	1171060.0	58903949.05	1812
2019-08-28	51.4	51.7	50.3	50.7	-1.0	-1.93	899508.0	45871337.1	1556
2019-08-27	51.2	52.0	49.75	51.7	0.7	1.37	12144984.0	624380623.3	7011
2019-08-26	49.8	51.0	49.7	51.0	1.2	2.41	916141.0	45891913.35	1577
2019-08-25	51.0	51.0	49.8	49.8	-1.3	-2.54	387944.0	19400268.05	595
2019-08-22	51.2	51.6	50.0	51.1	0.2	0.39	2219923.0	114704699.8	1838
2019-08-21	52.0	52.0	50.9	50.9	-1.0	-1.93	454225.0	23392613.9	1033
2019-08-20	51.5	52.0	51.5	51.9	0.7	1.37	350756.0	18183910.7	1031
2019-08-19	51.9	52.1	51.2	51.2	-0.5	-0.97	389110.0	20124958.1	2683
2019-08-18	51.7	52.1	51.5	51.7	-0.2	-0.39	272928.0	14157232.0	541
2019-08-08	50.0	51.9	49.8	51.9	1.7	3.39	867098.0	44132406.8	1167
2019-08-07	49.15	50.2	49.15	50.2	1.05	2.14	556315.0	27578925.8	863
2019-08-06	49.5	49.75	49.15	49.15	-0.35	-0.71	321625.0	15905377.05	1607
2019-08-05	50.0	50.1	49.5	49.5	-0.7	-1.39	534448.0	26701154.75	2268
2019-08-04	50.2	50.3	49.8	50.2	-0.2	-0.4	207690.0	10376648.45	496
2019-08-01	50.8	50.8	50.1	50.4	-0.2	-0.4	320820.0	16162594.6	1513
2019-07-31	50.1	51.1	50.1	50.6	0.6	1.2	521917.0	26361511.1	1500
2019-07-30	50.0	50.3	49.85	50.0	0.2	0.4	361626.0	18088373.0	856
2019-07-29	50.7	50.8	49.75	49.8	-0.9	-1.78	555560.0	27856710.0	2520
2019-07-28	50.2	50.8	50.0	50.7	0.6	1.2	411366.0	20675605.3	720
2019-07-25	50.8	51.0	50.1	50.1	-0.6	-1.18	1277539.0	64451343.9	1231
2019-07-24	51.0	51.3	50.7	50.7	-0.3	-0.59	423554.0	21578598.4	524
2019-07-23	51.5	51.6	51.0	51.0	-0.5	-0.97	271500.0	13919256.6	775
2019-07-22	51.8	52.2	51.5	51.5	-0.5	-0.96	364524.0	18889966.1	757
2019-07-21	52.0	52.0	51.5	52.0	-0.2	-0.38	291782.0	15095298.9	635
2019-07-18	52.7	52.9	52.2	52.2	-0.7	-1.32	673627.0	35458667.4	1017
2019-07-17	52.7	53.1	52.6	52.9	0.4	0.76	830905.0	43828910.0	835
2019-07-16	52.1	52.7	52.1	52.5	0.5	0.96	835511.0	43647343.3	898
2019-07-15	52.0	52.1	51.6	52.0	0.0	0.0	486099.0	25226647.7	714
2019-07-14	52.2	52.8	51.9	52.0	-0.4	-0.76	311197.0	16288924.6	623
2019-07-11	52.0	52.5	51.9	52.4	0.4	0.77	657235.0	34240478.7	881
2019-07-10	51.7	52.0	51.6	52.0	0.5	0.97	324515.0	16817214.1	542
2019-07-09	51.8	52.1	51.3	51.5	-0.3	-0.58	493674.0	25448475.1	811
2019-07-08	51.6	52.2	51.4	51.8	0.2	0.39	407338.0	21064868.3	599
2019-07-07	53.0	53.0	51.5	51.6	-1.3	-2.46	873079.0	45170664.4	1330
2019-07-04	53.2	53.4	52.8	52.9	-0.5	-0.94	300128.0	15908671.6	501
2019-07-03	53.3	53.4	53.0	53.4	0.0	0.0	109553.0	5832540.9	295
2019-07-02	53.3	53.5	53.0	53.4	0.1	0.19	197078.0	10480103.6	501
2019-07-01	53.8	53.8	52.9	53.3	-0.2	-0.37	200783.0	10680714.7	565
2019-06-30	53.5	53.7	52.9	53.5	0.8	1.52	272487.0	14561009.9	443
2019-06-27	52.8	53.5	52.7	52.7	-0.3	-0.57	267173.0	14181090.1	823
2019-06-26	52.2	53.5	52.2	53.0	0.7	1.34	1261999.0	66363468.1	1661
2019-06-25	52.2	52.7	51.6	52.3	0.8	1.55	1153903.0	59635471.6	951
2019-06-24	52.8	53.0	51.4	51.5	-1.1	-2.09	819817.0	42822799.7	1026
2019-06-23	53.1	53.7	52.6	52.6	-0.8	-1.5	341741.0	18096760.0	787
2019-06-20	54.0	54.1	53.0	53.4	-0.9	-1.66	1225337.0	65462613.7	1237
2019-06-19	54.9	55.0	54.2	54.3	-0.6	-1.09	1095045.0	60034005.7	565
2019-06-18	54.8	55.1	54.3	54.9	0.4	0.73	755391.0	41231087.4	606
2019-06-17	53.7	54.6	53.7	54.5	0.9	1.68	708741.0	38190345.3	740
2019-06-16	54.0	54.9	53.4	53.6	-0.5	-0.92	370256.0	19949820.4	626
2019-06-13	55.5	55.6	54.1	54.1	-2.0	-3.57	554131.0	30390829.1	1188
2019-06-12	56.0	56.1	55.4	56.1	0.3	0.54	565334.0	31556787.7	984
2019-06-11	55.5	56.2	54.5	55.8	0.2	0.36	858794.0	47785095.6	1436
2019-06-10	52.5	56.5	52.4	55.6	3.2	6.11	1820621.0	98439364.3	2505
2019-06-09	51.5	52.4	51.4	52.4	1.4	2.75	353674.0	18407652.9	627
2019-05-30	51.0	51.5	50.5	51.0	0.0	0.0	513911.0	26161375.3	1051
2019-05-29	51.5	51.9	50.5	51.0	-0.4	-0.78	874267.0	44763626.9	1277
2019-05-28	52.0	53.1	50.4	51.4	-0.6	-1.15	10520270.0	541976700.6	5002
2019-05-27	52.5	52.8	49.7	52.0	-0.4	-0.76	1275383.0	65304108.5	2498
2019-05-26	54.0	54.5	51.0	52.4	-1.6	-2.96	433563.0	22634308.2	1018
2019-05-23	55.3	55.6	53.5	54.0	-1.0	-1.82	1178265.0	64651457.1	1036
2019-05-22	55.0	56.0	55.0	55.0	0.0	0.0	1051709.0	58069666.5	1020
2019-05-21	55.0	55.5	54.5	55.0	0.1	0.18	616278.0	33880229.5	995
2019-05-20	56.0	56.4	53.5	54.9	-1.1	-1.96	1040540.0	57275266.7	1399
2019-05-19	57.0	57.8	55.2	56.0	-1.0	-1.75	305129.0	17162399.6	464
2019-05-16	55.1	57.5	55.0	57.0	2.1	3.83	653305.0	36454055.4	1220
2019-05-15	54.9	56.0	54.8	54.9	0.1	0.18	1402597.0	77274187.0	1250
2019-05-14	53.5	55.4	52.5	54.8	-0.2	-0.36	1285157.0	70234442.1	1284
2019-05-13	56.1	56.3	54.5	55.0	-1.6	-2.83	893679.0	49940076.1	846
2019-05-12	57.6	58.0	56.4	56.6	-1.9	-3.25	267438.0	15192561.3	476
2019-05-09	58.0	58.5	57.3	58.5	0.5	0.86	872815.0	50526084.0	1577
2019-05-08	58.3	58.3	57.8	58.0	-0.4	-0.68	661215.0	38440158.4	1613
2019-05-07	59.4	59.4	57.5	58.4	-1.0	-1.68	577861.0	33545414.4	1322
2019-05-06	58.4	59.4	56.6	59.4	0.2	0.34	623759.0	36207569.9	1376
2019-05-05	59.3	59.3	57.9	59.2	-0.1	-0.17	242183.0	14179679.1	453
2019-05-02	59.6	60.3	59.0	59.3	-0.7	-1.17	409372.0	24368711.6	1048
2019-05-01	60.0	60.0	59.3	60.0	-0.1	-0.17	302759.0	18117405.9	992
2019-04-30	60.2	61.0	59.2	60.1	-0.3	-0.5	3701019.0	222531783.1	3432
2019-04-29	60.5	60.5	59.8	60.4	-0.1	-0.17	510479.0	30664814.7	1050
2019-04-28	60.0	60.5	59.4	60.5	0.5	0.83	433284.0	25973571.9	476
2019-04-25	59.2	60.0	59.1	60.0	0.3	0.5	450421.0	26856914.4	1410
2019-04-24	59.8	60.0	58.9	59.7	-0.3	-0.5	626187.0	37191848.4	1311
2019-04-23	58.5	60.3	58.5	60.0	1.5	2.56	1158978.0	69244602.9	1762
2019-04-22	58.2	58.7	57.7	58.5	0.5	0.86	620663.0	36133044.6	724
2019-04-21	57.3	58.2	57.3	58.0	0.1	0.17	251651.0	14578331.7	251
2019-04-18	58.0	58.1	57.5	57.9	-0.2	-0.34	189148.0	10937454.6	580
2019-04-17	57.7	58.2	57.3	58.1	0.1	0.17	449173.0	25936934.0	1126
2019-04-16	58.4	58.4	57.3	58.0	-0.3	-0.51	518118.0	29928024.4	1117
2019-04-15	58.5	58.7	58.0	58.3	-0.3	-0.51	411613.0	23969934.7	891
2019-04-14	57.9	58.6	57.9	58.6	-0.1	-0.17	233674.0	13641567.5	327
2019-04-11	58.0	58.9	58.0	58.7	0.6	1.03	367081.0	21480287.1	964
2019-04-10	58.0	58.4	57.7	58.1	-0.2	-0.34	419766.0	24344248.9	1008
2019-04-09	57.7	58.5	57.2	58.3	0.6	1.04	675900.0	39165675.1	1217
2019-04-08	55.5	57.7	55.1	57.7	1.8	3.22	900004.0	50963548.7	1253
2019-04-07	56.0	56.4	55.6	55.9	-0.3	-0.53	259415.0	14510920.1	472
2019-04-04	55.1	56.5	54.9	56.2	1.2	2.18	723377.0	40272105.9	1295
2019-04-03	55.0	55.0	54.7	55.0	0.0	0.0	316715.0	17394059.6	733
2019-04-02	55.0	55.2	54.6	55.0	-0.2	-0.36	330996.0	18148134.6	798
2019-04-01	55.0	55.3	54.8	55.2	0.2	0.36	681829.0	37606071.9	722
2019-03-31	55.0	55.2	54.7	55.0	-0.1	-0.18	350735.0	19289747.5	335
2019-03-28	54.9	55.1	54.7	55.1	0.1	0.18	247717.0	13613670.5	638
2019-03-27	54.4	55.1	54.4	55.0	0.2	0.36	198844.0	10898173.4	539
2019-03-26	55.0	55.1	54.1	54.8	-0.2	-0.36	207162.0	11367330.1	525
2019-03-25	54.7	55.0	54.1	55.0	0.1	0.18	166184.0	9079801.3	369
2019-03-24	54.7	55.2	54.7	54.9	-0.1	-0.18	181945.0	10008929.2	270
2019-03-21	54.3	55.2	54.3	55.0	0.7	1.29	460490.0	25320880.4	739
2019-03-20	55.2	55.2	54.3	54.3	-0.9	-1.63	220891.0	12089973.6	438
2019-03-19	54.6	55.5	54.6	55.2	0.2	0.36	438709.0	24115683.6	871
2019-03-18	54.0	55.0	53.5	55.0	1.0	1.85	731918.0	39594832.6	1234
2019-03-17	53.9	54.3	53.7	54.0	0.1	0.19	709630.0	38150649.6	245
2019-03-14	53.8	54.7	53.7	53.9	0.5	0.94	1762989.0	95218696.9	2363
2019-03-13	53.4	53.5	53.1	53.4	0.5	0.95	489411.0	26085835.1	808
2019-03-12	52.6	53.0	52.5	52.9	0.6	1.15	360825.0	19012279.3	819
2019-03-11	53.2	53.2	52.3	52.3	-0.6	-1.13	333406.0	17629874.2	551
2019-03-10	53.4	53.4	52.5	52.9	-0.7	-1.31	587827.0	31105909.3	623
2019-03-07	53.4	53.8	53.0	53.6	0.4	0.75	649875.0	34716966.8	715
2019-03-06	54.0	54.0	52.8	53.2	-0.6	-1.12	492923.0	26290188.0	680
2019-03-05	54.5	54.8	53.7	53.8	-1.1	-2.0	333411.0	18059325.2	954
2019-03-04	54.1	54.9	53.7	54.9	1.1	2.04	388458.0	21038209.2	681
2019-03-03	53.9	54.0	53.7	53.8	-0.1	-0.19	375216.0	20189903.3	508
2019-02-28	54.3	54.4	53.6	53.9	-0.5	-0.92	276925.0	14561736.6	436
2019-02-27	54.9	54.9	54.1	54.4	-0.6	-1.09	169009.0	9192827.8	309
2019-02-26	54.8	55.0	54.4	55.0	0.2	0.36	149464.0	8166502.0	291
2019-02-25	55.1	55.1	54.5	54.8	-0.5	-0.9	84949.0	4651901.3	223
2019-02-24	55.3	55.4	54.7	55.3	0.0	0.0	139573.0	7677053.9	257
2019-02-21	55.4	55.6	55.0	55.3	-0.2	-0.36	140226.0	7750115.5	270
2019-02-20	54.3	55.5	54.3	55.5	1.0	1.83	310776.0	17112752.6	571
2019-02-19	55.0	55.3	54.2	54.5	-0.7	-1.27	307187.0	16855053.2	457
2019-02-18	55.3	55.5	55.0	55.2	-0.1	-0.18	211638.0	11703370.9	330
2019-02-17	55.2	55.6	55.2	55.3	-0.1	-0.18	180270.0	9986462.1	356
2019-02-14	55.2	55.4	54.5	55.4	0.3	0.54	211907.0	11636912.8	423
2019-02-13	54.4	55.5	54.4	55.1	0.7	1.29	298105.0	16396499.8	576
2019-02-12	53.9	54.4	53.9	54.4	0.7	1.3	276324.0	14938940.0	409
2019-02-11	54.2	54.3	53.2	53.7	-0.2	-0.37	295103.0	15887004.5	432
2019-02-10	55.0	55.5	53.8	53.9	-1.0	-1.82	236076.0	12803108.6	492
2019-02-07	55.3	55.7	54.3	54.9	-0.4	-0.72	250293.0	13824596.6	523
2019-02-06	55.5	55.9	55.0	55.3	-0.1	-0.18	205404.0	11387254.2	418
2019-02-05	55.6	55.7	55.1	55.4	0.9	1.65	253968.0	14053978.4	865
2019-02-04	55.0	55.5	54.5	54.5	-0.5	-0.91	201275.0	11076546.9	332
2019-02-03	54.1	55.0	54.1	55.0	1.0	1.85	89823.0	4882230.5	234
2019-01-31	55.5	56.0	54.0	54.0	-1.4	-2.53	349489.0	19451449.5	603
2019-01-30	55.7	55.7	55.4	55.4	-0.1	-0.18	93446.0	5192464.2	225
2019-01-29	56.0	56.0	55.4	55.5	-0.5	-0.89	229489.0	12775943.3	377
2019-01-28	55.8	56.0	54.4	56.0	0.2	0.36	360389.0	19958085.0	762
2019-01-27	55.0	56.1	54.8	55.8	0.8	1.45	231055.0	12830994.4	463
2019-01-24	55.9	56.3	55.0	55.0	-0.9	-1.61	410607.0	23009785.2	534
2019-01-23	54.4	55.9	54.3	55.9	1.9	3.52	452147.0	24974794.2	1035
2019-01-22	53.6	54.4	53.4	54.0	0.1	0.19	281713.0	15245586.8	502
2019-01-21	52.7	54.3	52.0	53.9	1.3	2.47	542352.0	28888862.9	1437
2019-01-20	55.0	55.0	52.6	52.6	-3.4	-6.07	968812.0	51615447.8	1356
2019-01-17	56.4	56.5	55.7	56.0	-0.5	-0.88	239703.0	13416864.3	497
2019-01-16	56.3	56.8	56.2	56.5	0.5	0.89	912363.0	51522223.5	1029
2019-01-15	55.2	57.0	55.0	56.0	0.8	1.45	712818.0	40001251.6	1223
2019-01-14	53.8	55.3	53.7	55.2	1.6	2.99	912500.0	50025569.1	1146
2019-01-13	52.7	54.3	52.7	53.6	0.9	1.71	616279.0	33140286.8	798
2019-01-10	51.7	52.8	51.6	52.7	1.1	2.13	801431.0	42005649.0	1130
2019-01-09	50.6	52.1	50.6	51.6	1.2	2.38	694943.0	35838983.6	1142
2019-01-08	51.6	52.0	50.2	50.4	-1.3	-2.51	345514.0	17573292.6	963
2019-01-07	50.9	52.1	50.6	51.7	0.8	1.57	755352.0	39080664.6	1203
2019-01-06	48.65	51.4	48.65	50.9	2.4	4.95	812090.0	41017725.9	1048
2019-01-03	48.0	48.55	48.0	48.5	0.3	0.62	126672.0	6127789.45	325
2019-01-02	47.6	48.4	47.6	48.2	0.2	0.42	83512.0	4018831.4	235
2019-01-01	48.0	48.05	47.6	48.0	0.0	0.0	46217.0	2210730.1	111
2018-12-31	48.0	48.1	47.1	48.0	0.0	0.0	249466.0	11899904.25	449
2018-12-30	47.85	48.0	47.7	48.0	0.2	0.42	36559.0	1748978.35	140
2018-12-27	48.0	48.4	47.6	47.8	0.2	0.42	132044.0	6316194.25	313
2018-12-26	47.5	47.65	47.4	47.6	0.1	0.21	47008.0	2235339.4	109
2018-12-25	47.5	47.8	47.25	47.5	-0.3	-0.63	95704.0	4543716.2	166
2018-12-24	47.3	47.95	47.25	47.8	0.7	1.49	139361.0	6643737.2	372
2018-12-23	47.95	48.0	46.7	47.1	-1.4	-2.89	399044.0	18829086.3	652
2018-12-20	50.0	50.6	48.4	48.5	-1.5	-3.0	264986.0	13076172.8	732
2018-12-19	51.3	51.4	49.95	50.0	-1.2	-2.34	284796.0	14364292.6	701
2018-12-18	51.6	52.2	51.2	51.2	-0.4	-0.78	241199.0	12531734.7	604
2018-12-17	50.7	51.9	50.7	51.6	0.6	1.18	322323.0	16565478.2	570
2018-12-16	50.3	51.0	50.3	51.0	0.4	0.79	75660.0	3836830.2	290
2018-12-13	50.3	50.8	50.3	50.6	-0.2	-0.39	100824.0	5105282.9	228
2018-12-12	50.3	50.8	50.0	50.8	0.5	0.99	172834.0	8730599.4	381
2018-12-11	51.0	51.2	49.9	50.3	-0.6	-1.18	247765.0	12459181.5	524
2018-12-10	51.0	51.5	49.9	50.9	-0.2	-0.39	239969.0	12172627.2	481
2018-12-09	51.8	51.9	50.9	51.1	-0.5	-0.97	75356.0	3870133.8	200
2018-12-06	50.9	51.6	50.8	51.6	0.4	0.78	204880.0	10450776.5	450
2018-12-05	51.7	52.3	51.2	51.2	-0.5	-0.97	472789.0	24441724.8	1026
2018-12-04	50.4	51.7	50.4	51.7	0.8	1.57	237140.0	12116542.8	605
2018-12-03	49.4	51.0	49.4	50.9	1.55	3.14	404830.0	20369022.2	878
2018-12-02	48.9	49.6	48.9	49.35	0.45	0.92	148111.0	7313015.85	443
2018-11-29	48.3	48.9	48.0	48.9	0.6	1.24	118387.0	5727225.55	275
2018-11-28	48.0	48.5	48.0	48.3	0.3	0.63	167839.0	8088847.55	419
2018-11-27	47.15	48.0	46.8	48.0	0.85	1.8	130126.0	6189210.65	409
2018-11-26	46.7	47.15	46.7	47.15	0.5	1.07	191849.0	8989090.85	284
2018-11-25	46.8	46.85	46.2	46.65	-0.25	-0.53	112288.0	5224527.9	172
2018-11-22	46.35	46.9	46.25	46.9	0.6	1.3	135033.0	6286258.3	190
2018-11-21	46.4	46.4	45.7	46.3	0.0	0.0	121215.0	5584750.6	193
2018-11-20	46.05	46.5	45.95	46.3	0.0	0.0	110804.0	5130713.0	237
2018-11-19	45.1	46.3	44.9	46.3	1.3	2.89	377330.0	17188339.95	426
2018-11-18	46.25	46.3	45.0	45.0	-1.3	-2.81	124248.0	5689492.8	280
2018-11-15	46.25	46.9	45.5	46.3	-0.1	-0.22	256570.0	11831758.75	556
2018-11-14	47.1	47.1	46.2	46.4	-1.1	-2.32	235704.0	10981801.2	546
2018-11-13	47.0	47.7	46.8	47.5	0.05	0.11	179502.0	8525285.9	645
2018-11-12	46.8	47.5	46.8	47.45	0.45	0.96	250820.0	11790018.7	296
2018-11-11	46.9	47.4	46.9	47.0	0.1	0.21	61403.0	2894895.05	175
2018-11-08	47.3	47.5	46.9	46.9	-0.75	-1.57	110112.0	5181018.15	308
2018-11-07	47.75	47.95	47.5	47.65	0.05	0.11	34695.0	1653323.5	196
2018-11-06	47.7	48.15	47.3	47.6	0.1	0.21	155216.0	7395582.7	286
2018-11-05	48.85	48.9	47.5	47.5	-1.4	-2.86	129924.0	6242363.3	335
2018-11-04	49.0	49.0	48.7	48.9	-0.1	-0.2	48779.0	2385042.85	140
2018-11-01	49.2	49.2	48.55	49.0	-0.3	-0.61	128583.0	6299379.05	271
2018-10-31	49.35	49.4	49.0	49.3	0.4	0.82	181394.0	8930607.6	367
2018-10-30	48.4	49.45	48.3	48.9	0.6	1.24	204790.0	10039216.7	462
2018-10-29	49.0	49.3	48.3	48.3	-0.7	-1.43	220889.0	10793108.4	468
2018-10-28	49.4	49.5	48.0	49.0	-0.4	-0.81	195724.0	9576331.65	405
2018-10-25	45.6	49.4	45.6	49.4	3.85	8.45	1232107.0	58983562.7	1165
2018-10-24	46.2	46.7	45.55	45.55	-0.55	-1.19	254023.0	11700395.95	563
2018-10-23	47.0	47.75	46.05	46.1	-1.9	-3.96	706305.0	33192825.25	1018
2018-10-22	46.1	48.0	45.2	48.0	1.25	2.67	668337.0	31021064.0	794
2018-10-21	46.0	46.8	44.7	46.75	0.75	1.63	583626.0	26719680.25	543
2018-10-18	47.0	47.5	46.0	46.0	-0.75	-1.6	523605.0	24568036.85	466
2018-10-17	44.8	47.5	44.75	46.75	1.75	3.89	586744.0	27178560.95	815
2018-10-16	44.5	46.6	41.5	45.0	0.1	0.22	1409490.0	63875531.0	1423
2018-10-15	40.8	45.3	40.8	44.9	3.6	8.72	1238045.0	54527978.25	1936
2018-10-14	43.2	44.2	40.8	41.3	-3.7	-8.22	1469154.0	61671417.85	1399
2018-10-11	45.1	45.1	44.0	45.0	-0.5	-1.1	476877.0	21180729.5	1348
2018-10-10	45.9	45.9	45.2	45.5	-0.3	-0.66	345635.0	15765072.6	462
2018-10-09	45.8	45.9	45.35	45.8	0.35	0.77	428653.0	19577517.65	540
2018-10-08	46.6	46.6	44.7	45.45	-1.35	-2.88	743874.0	33984341.55	1298
2018-10-07	48.45	48.45	46.6	46.8	-1.25	-2.6	484512.0	22870369.35	907
2018-10-04	48.45	48.45	47.75	48.05	-0.2	-0.41	325893.0	15621607.85	571
2018-10-03	49.0	49.15	47.9	48.25	-0.75	-1.53	261889.0	12640312.95	595
2018-10-02	49.25	49.3	48.55	49.0	-0.3	-0.61	212779.0	10434471.35	528
2018-10-01	49.9	50.3	49.25	49.3	-0.6	-1.2	453414.0	22483133.1	786
2018-09-30	48.6	49.9	48.6	49.9	1.35	2.78	276431.0	13636955.1	500
2018-09-27	48.6	49.0	48.2	48.55	-0.05	-0.1	158819.0	7717989.05	331
2018-09-26	49.5	49.5	48.4	48.6	-0.6	-1.22	254000.0	12415137.8	553
2018-09-25	48.0	49.4	47.9	49.2	1.35	2.82	526295.0	25533581.65	981
2018-09-20	48.4	48.45	47.2	47.85	-0.25	-0.52	497005.0	23714530.05	936
2018-09-19	48.2	48.2	47.4	48.1	-0.1	-0.21	382790.0	18279846.05	971
2018-09-18	49.0	49.1	47.9	48.2	-0.8	-1.63	592230.0	28693395.05	1078
2018-09-17	49.3	49.65	48.5	49.0	-0.15	-0.31	357480.0	17498679.7	750
2018-09-16	50.8	50.8	49.1	49.15	-1.45	-2.87	157242.0	7852519.45	392
2018-09-13	51.3	51.3	50.4	50.6	-0.4	-0.78	279922.0	14250924.6	422
2018-09-12	52.5	52.7	51.0	51.0	-1.2	-2.3	260450.0	13530223.6	1203
2018-09-11	52.6	52.6	51.7	52.2	-0.5	-0.95	208498.0	10827876.0	594
2018-09-10	52.3	52.9	52.2	52.7	0.2	0.38	122638.0	6445700.7	277
2018-09-09	51.4	52.5	51.4	52.5	0.7	1.35	102996.0	5352545.0	225
2018-09-06	51.3	51.8	50.4	51.8	0.3	0.58	398611.0	20443226.5	732
2018-09-05	52.3	52.5	51.2	51.5	-0.8	-1.53	634719.0	32894892.0	940
2018-09-04	52.0	52.5	52.0	52.3	0.1	0.19	149630.0	7818800.8	358
2018-09-03	52.7	52.8	52.0	52.2	-0.5	-0.95	354848.0	18603786.9	527
2018-09-02	53.0	53.0	52.4	52.7	-0.3	-0.57	129070.0	6795507.7	145
2018-08-30	53.0	53.0	52.3	53.0	0.0	0.0	189418.0	9963831.1	336
2018-08-29	52.8	53.3	52.6	53.0	0.1	0.19	296225.0	15713948.2	362
2018-08-28	52.6	53.0	52.4	52.9	0.0	0.0	167059.0	8806953.4	304
2018-08-27	52.9	52.9	52.6	52.9	0.0	0.0	122706.0	6474586.1	263
2018-08-26	53.0	53.3	52.9	52.9	0.0	0.0	246229.0	13068406.1	293
2018-08-16	53.0	53.0	52.1	52.9	0.2	0.38	457485.0	24021510.8	600
2018-08-15	53.5	53.5	52.5	52.7	-0.9	-1.68	302060.0	15944390.3	467
2018-08-14	53.2	54.0	52.9	53.6	0.6	1.13	384671.0	20534241.6	465
2018-08-13	54.4	54.9	52.6	53.0	-1.7	-3.11	505917.0	27073205.4	676
2018-08-12	55.3	55.3	54.5	54.7	-1.0	-1.8	137152.0	7533946.0	260
2018-08-09	55.6	56.1	55.6	55.7	0.2	0.36	200293.0	11191990.9	293
2018-08-08	55.8	55.8	55.2	55.5	-0.3	-0.54	142197.0	7907484.1	136
2018-08-07	55.6	56.1	55.6	55.8	0.1	0.18	136230.0	7613926.5	228
2018-08-06	55.0	56.1	55.0	55.7	0.7	1.27	226082.0	12623486.8	369
2018-08-05	54.1	55.3	54.1	55.0	0.5	0.92	153524.0	8383011.0	256
2018-08-02	54.0	54.6	53.8	54.5	0.4	0.74	248552.0	13501453.8	349
2018-08-01	53.4	54.1	53.3	54.1	1.0	1.88	268706.0	14417466.3	404
2018-07-31	54.0	54.0	52.9	53.1	-0.9	-1.67	363611.0	19392093.2	668
2018-07-30	53.8	54.3	53.5	54.0	0.2	0.37	321919.0	17364450.8	396
2018-07-29	54.5	54.5	52.9	53.8	0.3	0.56	280617.0	15000583.4	430
2018-07-26	53.4	53.5	52.9	53.5	0.2	0.38	555929.0	29548578.6	562
2018-07-25	53.0	53.5	52.0	53.3	0.0	0.0	984395.0	51897684.8	1914
2018-07-24	54.0	54.2	53.0	53.3	-1.0	-1.84	287265.0	15402185.9	505
2018-07-23	55.0	55.0	53.8	54.3	-0.7	-1.27	321408.0	17446164.7	524
2018-07-22	55.0	55.7	54.8	55.0	0.1	0.18	325806.0	17947013.0	506
2018-07-19	56.6	56.6	54.8	54.9	-1.8	-3.17	358417.0	19907212.6	829
2018-07-18	57.6	57.6	56.3	56.7	-0.9	-1.56	230155.0	13101068.4	487
2018-07-17	57.5	58.2	57.2	57.6	-0.3	-0.52	279286.0	16101396.0	518
2018-07-16	58.0	58.2	57.4	57.9	-0.3	-0.52	355652.0	20570707.6	583
2018-07-15	57.8	58.5	57.8	58.2	0.4	0.69	163608.0	9511515.3	184
2018-07-12	58.1	58.2	57.6	57.8	-0.2	-0.34	205757.0	11908097.0	224
2018-07-11	58.4	58.9	57.5	58.0	-0.4	-0.68	322156.0	18783898.1	365
2018-07-10	59.2	59.3	58.2	58.4	-0.4	-0.68	269048.0	15829069.8	452
2018-07-09	58.5	59.2	58.5	58.8	0.3	0.51	314627.0	18513749.0	542
2018-07-08	57.5	58.7	56.5	58.5	0.8	1.39	570933.0	33233986.5	460
2018-07-05	58.2	58.2	57.2	57.7	-0.8	-1.37	470453.0	27137011.7	841
2018-07-04	59.1	59.1	58.0	58.5	-0.9	-1.52	455143.0	26593321.7	652
2018-07-03	60.3	60.4	59.3	59.4	-1.0	-1.66	411873.0	24543706.2	645
2018-07-02	61.0	62.5	60.0	60.4	0.4	0.67	1076563.0	65967411.1	1267
2018-07-01	60.0	60.4	60.0	60.0	-0.4	-0.66	118889.0	7139231.2	181
2018-06-28	60.3	60.5	59.8	60.4	0.1	0.17	176817.0	10632189.5	464
2018-06-27	59.0	60.8	58.9	60.3	1.7	2.9	331027.0	19763245.1	712
2018-06-26	58.8	59.0	58.5	58.6	-0.8	-1.35	129989.0	7636656.0	384
2018-06-25	59.7	59.7	58.6	59.4	-0.3	-0.5	314132.0	18546201.7	504
2018-06-24	58.7	59.7	58.4	59.7	1.3	2.23	319050.0	18871128.0	460
2018-06-21	59.5	59.5	58.0	58.4	-0.4	-0.68	347341.0	20332696.1	540
2018-06-20	60.0	60.0	58.1	58.8	0.6	1.03	217512.0	12899332.1	747
2018-06-12	58.3	58.5	57.9	58.2	-0.4	-0.68	320986.0	18672202.6	544
2018-06-11	59.5	59.5	58.4	58.6	-1.2	-2.01	273786.0	16140774.0	514
2018-06-10	60.3	60.3	59.1	59.8	-1.1	-1.81	329632.0	19617172.6	447
2018-06-07	61.6	61.9	60.4	60.9	-1.1	-1.77	516914.0	31546157.5	811
2018-06-06	61.8	62.0	61.0	62.0	0.0	0.0	831253.0	50893214.2	1249
2018-06-05	60.1	62.0	59.5	62.0	1.9	3.16	822679.0	50111887.4	1100
2018-06-04	57.5	61.0	57.5	60.1	2.6	4.52	961363.0	57494200.2	1740
2018-06-03	56.0	58.2	56.0	57.5	4.5	8.49	1430240.0	81940707.4	1275
2018-05-31	59.1	59.1	53.0	53.0	-5.8	-9.86	1297124.0	73702576.0	2065
2018-05-30	59.0	59.0	58.0	58.8	-0.3	-0.51	431283.0	25217824.1	608
2018-05-29	59.8	60.0	59.0	59.1	-0.9	-1.5	225452.0	13417328.5	318
2018-05-28	60.1	60.1	59.2	60.0	-0.1	-0.17	105946.0	6328609.5	192
2018-05-27	60.3	60.3	59.0	60.1	0.2	0.33	217306.0	13026353.4	308
2018-05-24	59.5	59.9	58.6	59.74	0.11	0.18	299532.0	17779826.4	435
2018-05-23	60.4	60.5	59.4	59.63	-0.79	-1.31	200940.0	12058413.6	348
2018-05-22	60.0	60.6	60.0	60.42	0.02	0.03	147540.0	8891419.1	185
2018-05-21	60.1	60.5	60.0	60.4	-0.12	-0.2	209810.0	12631035.0	332
2018-05-20	61.3	61.4	60.2	60.52	-0.25	-0.41	257534.0	15618474.3	300
2018-05-17	60.7	61.1	60.6	60.77	-0.06	-0.1	240014.0	14616243.5	297
2018-05-16	61.3	61.9	60.5	60.83	-0.67	-1.09	141682.0	8651587.8	315
2018-05-15	61.8	62.8	61.4	61.5	-0.44	-0.71	786155.0	48841140.3	1164
2018-05-14	60.8	62.1	60.4	61.94	1.23	2.03	926066.0	57157659.8	1033
2018-05-13	60.0	60.8	60.0	60.71	0.86	1.44	290682.0	17608286.2	400
2018-05-10	59.0	60.0	58.0	59.85	0.81	1.37	435316.0	25814554.6	810
2018-05-09	60.0	60.3	59.0	59.04	-0.78	-1.3	421952.0	25190644.0	683
2018-05-08	60.3	60.3	58.9	59.82	-0.42	-0.7	367742.0	21929979.0	515
2018-05-07	60.0	60.7	60.0	60.24	0.25	0.42	574893.0	34666825.5	650
2018-05-06	59.9	60.2	59.6	59.99	0.58	0.98	529980.0	31769088.3	403
2018-05-03	59.3	59.6	57.9	59.41	0.01	0.02	473279.0	27793837.0	645
2018-05-02	59.5	59.9	59.0	59.4	-0.29	-0.49	377332.0	22459950.4	400
2018-05-01	60.2	60.2	58.7	59.69	-0.28	-0.47	532968.0	31548880.9	734
2018-04-30	59.3	60.4	59.2	59.97	0.44	0.74	503715.0	30129108.9	580
2018-04-29	59.3	59.8	59.1	59.53	0.33	0.56	330673.0	19668053.1	308
2018-04-26	57.7	59.3	57.7	59.2	1.14	1.96	459712.0	27007272.7	551
2018-04-25	58.5	58.5	57.5	58.06	-0.18	-0.31	285571.0	16537010.2	464
2018-04-24	60.2	60.2	57.9	58.24	-1.88	-3.13	642840.0	37841129.0	883
2018-04-23	59.8	60.4	59.7	60.12	0.81	1.37	820477.0	49222451.2	925
2018-04-22	59.0	59.8	58.7	59.31	0.56	0.95	892729.0	52964214.9	609
2018-04-19	58.0	59.0	58.0	58.75	1.09	1.89	944956.0	55123412.8	945
2018-04-18	58.0	58.2	57.4	57.66	-0.42	-0.72	359110.0	20748820.2	525
2018-04-17	58.1	58.7	58.0	58.08	0.22	0.38	946771.0	55287589.2	931
2018-04-16	57.0	58.0	56.9	57.86	0.85	1.49	554622.0	31952390.3	549
2018-04-15	55.7	57.2	55.7	57.01	1.29	2.32	430740.0	24418709.9	471
2018-04-12	56.0	56.8	55.6	55.72	-0.75	-1.33	472308.0	26486142.7	597
2018-04-11	56.8	57.3	54.4	56.47	-0.73	-1.28	636623.0	35948618.5	749
2018-04-10	57.5	57.5	56.6	57.2	-0.66	-1.14	425687.0	24283764.5	584
2018-04-09	57.7	58.5	57.5	57.86	0.92	1.62	1287741.0	74731535.1	1521
2018-04-08	55.3	57.8	55.2	56.94	1.88	3.41	1606346.0	90964790.1	1792
2018-04-05	55.0	55.5	54.9	55.06	0.09	0.16	782246.0	43119989.7	688
2018-04-04	54.6	55.4	54.6	54.97	0.42	0.77	595422.0	32757340.9	909
2018-04-03	54.1	54.7	54.0	54.55	0.36	0.66	379958.0	20641248.2	503
2018-04-02	54.1	54.2	53.7	54.19	-0.06	-0.11	171435.0	9244795.8	281
2018-04-01	55.3	55.3	54.1	54.25	-1.13	-2.04	345149.0	18874838.9	464
2018-03-29	56.0	56.5	55.2	55.38	-0.59	-1.05	609765.0	33937747.1	803
2018-03-28	56.0	56.0	55.5	55.97	0.16	0.29	479585.0	26763521.1	604
2018-03-27	54.9	55.9	54.9	55.81	1.0	1.82	604877.0	33554009.8	664
2018-03-26	55.0	55.3	54.6	54.81	0.18	0.33	701611.0	38615172.1	669
2018-03-25	54.0	54.9	54.0	54.63	0.2	0.37	310152.0	16964738.0	391
2018-03-22	54.0	54.5	53.9	54.43	0.45	0.83	842171.0	45715121.5	744
2018-03-21	53.6	54.0	53.6	53.98	0.01	0.02	562958.0	30305397.1	559
2018-03-20	53.9	54.1	52.7	53.97	0.0	0.0	951345.0	50828850.2	1314
2018-03-19	54.0	54.4	53.3	53.97	-0.26	-0.48	525803.0	28350806.3	505
2018-03-18	55.1	55.8	54.0	54.23	-1.36	-2.45	327149.0	17979295.6	534
2018-03-15	55.3	55.8	55.3	55.59	0.26	0.47	653019.0	36332136.0	805
2018-03-14	54.8	55.6	54.5	55.33	0.55	1.0	1323392.0	72991993.5	1026
2018-03-13	54.3	54.9	54.0	54.78	0.55	1.01	1285382.0	70037667.3	1653
2018-03-12	51.5	54.3	51.5	54.23	2.82	5.49	3366705.0	179960304.2	2308
2018-03-11	51.0	52.1	50.8	51.41	0.62	1.22	1033142.0	53261395.1	995
2018-03-08	50.7	51.0	50.5	50.79	0.22	0.44	323579.0	16428596.5	400
2018-03-07	50.6	50.8	50.4	50.57	0.07	0.14	238523.0	12054673.2	367
2018-03-06	50.6	50.8	50.3	50.5	-0.2	-0.39	757469.0	38279562.2	587
2018-03-05	50.7	50.9	50.6	50.7	-0.03	-0.06	117169.0	5942121.0	204
2018-03-04	50.9	51.1	50.4	50.73	-0.22	-0.43	178810.0	9083197.0	327
2018-03-01	51.3	51.5	50.8	50.95	-0.63	-1.22	261067.0	13347911.0	339
2018-02-28	51.4	51.9	51.2	51.58	-0.14	-0.27	305393.0	15726332.7	377
2018-02-27	51.7	52.3	51.4	51.72	-0.02	-0.04	543077.0	28157365.5	705
2018-02-26	50.9	51.9	50.9	51.74	0.88	1.73	538122.0	27619079.0	655
2018-02-25	51.1	51.3	50.8	50.86	-0.29	-0.57	251740.0	12845168.8	296
2018-02-22	50.6	51.5	50.5	51.15	0.5	0.99	371471.0	18900306.9	521
2018-02-21	51.0	51.1	50.6	50.65	-0.34	-0.67	414549.0	21043880.1	569
2018-02-20	51.1	52.0	50.9	50.99	-0.21	-0.41	526147.0	27006897.7	626
2018-02-19	51.4	51.7	51.0	51.2	-0.37	-0.72	285765.0	14664720.7	397
2018-02-18	50.8	51.8	50.7	51.57	0.96	1.9	487810.0	24865684.0	691
2018-02-15	50.5	50.8	50.3	50.61	0.26	0.52	420172.0	21243444.9	556
2018-02-14	50.4	50.5	50.2	50.35	-0.05	-0.1	117953.0	5938122.0	323
2018-02-13	50.7	50.8	50.2	50.4	-0.21	-0.41	428115.0	21594505.4	504
2018-02-12	51.0	51.0	50.5	50.61	0.08	0.16	388229.0	19678970.3	510
2018-02-11	50.5	50.9	50.0	50.53	-0.24	-0.47	350311.0	17611435.5	502
2018-02-08	51.3	51.4	50.4	50.77	-0.7	-1.36	425189.0	21584406.6	755
2018-02-07	52.0	52.1	51.3	51.47	-0.14	-0.27	225481.0	11659635.3	383
2018-02-06	51.8	51.9	50.6	51.61	-0.76	-1.45	773828.0	39635852.4	1081
2018-02-05	53.0	53.0	52.0	52.37	-0.45	-0.85	761671.0	39850221.0	792
2018-02-04	53.0	53.1	52.8	52.82	-0.39	-0.73	497879.0	26351994.3	537
2018-02-01	53.1	53.6	52.8	53.21	0.04	0.08	689629.0	36603700.7	650
2018-01-31	53.4	53.6	53.0	53.17	-0.24	-0.45	312000.0	16634544.0	460
2018-01-30	53.0	53.5	52.9	53.41	0.45	0.85	347761.0	18513395.7	485
2018-01-29	52.7	53.5	52.7	52.96	0.11	0.21	403181.0	21404317.5	467
2018-01-28	52.8	53.0	52.5	52.85	0.07	0.13	364426.0	19207658.9	440
2018-01-25	53.0	53.3	52.7	52.78	-0.39	-0.73	536556.0	28397266.4	500
2018-01-24	53.3	53.3	53.1	53.17	-0.06	-0.11	156478.0	8325386.2	183
2018-01-23	53.2	54.0	53.2	53.23	-0.08	-0.15	493476.0	26434859.6	599
2018-01-22	53.0	53.6	53.0	53.31	0.0	0.0	297418.0	15863547.9	423
2018-01-21	53.3	53.5	52.4	53.31	-0.51	-0.95	540814.0	28631935.2	670
2018-01-18	54.1	54.1	53.5	53.82	-0.15	-0.28	299692.0	16123143.2	449
2018-01-17	53.6	54.2	53.5	53.97	0.1	0.19	626999.0	33759274.7	636
2018-01-16	53.1	54.0	53.0	53.87	0.9	1.7	917535.0	49240530.8	938
2018-01-15	52.6	53.3	52.4	52.97	0.5	0.95	1600965.0	84486930.8	1700
2018-01-14	52.6	52.8	52.0	52.47	-0.01	-0.02	624721.0	32804281.4	812
2018-01-11	52.6	52.9	52.3	52.48	-0.19	-0.36	683461.0	35939867.1	660
2018-01-10	52.8	53.1	52.4	52.67	-0.22	-0.42	695271.0	36569178.0	687
2018-01-09	53.7	53.7	52.5	52.89	-0.8	-1.49	541591.0	28679397.2	963
2018-01-08	53.9	54.1	53.6	53.69	-0.29	-0.54	157196.0	8465249.0	287
2018-01-07	53.7	54.2	53.2	53.98	0.43	0.8	385199.0	20635671.4	509
2018-01-04	53.7	54.3	53.0	53.55	0.01	0.02	587584.0	31660587.2	781
2018-01-03	52.7	53.7	52.6	53.54	0.77	1.46	264516.0	14060186.6	446
2018-01-02	53.6	53.6	52.5	52.77	-0.85	-1.59	505128.0	26739383.4	797
2018-01-01	53.5	53.8	53.4	53.62	-0.13	-0.24	66014.0	3537719.0	142
2017-12-31	53.9	54.0	53.6	53.75	-0.19	-0.35	176792.0	9516728.3	264
2017-12-28	53.8	54.1	53.5	53.94	0.13	0.24	222440.0	11948625.9	465
2017-12-27	54.1	54.1	53.7	53.81	-0.1	-0.19	242799.0	13073284.9	364
2017-12-26	53.5	54.5	53.5	53.91	0.4	0.75	250788.0	13502702.3	528
2017-12-25	54.2	54.2	53.4	53.51	-0.7	-1.29	232461.0	12486591.3	510
2017-12-24	55.2	55.2	54.0	54.21	-0.47	-0.86	294194.0	15972731.4	527
2017-12-21	55.1	55.3	54.6	54.68	-0.41	-0.74	300670.0	16528029.9	547
2017-12-20	55.4	55.6	55.0	55.09	-0.42	-0.76	328164.0	18165479.1	375
2017-12-19	56.3	56.3	55.3	55.51	-0.48	-0.86	321395.0	17876755.5	517
2017-12-18	55.5	56.1	55.1	55.99	0.55	0.99	580138.0	32214931.0	506
2017-12-17	55.0	55.5	55.0	55.44	0.15	0.27	77509.0	4285785.6	174
2017-12-14	55.3	55.4	54.9	55.29	-0.05	-0.09	169404.0	9349237.6	301
2017-12-13	55.3	55.5	55.1	55.34	-0.25	-0.45	184961.0	10240007.7	216
2017-12-12	55.2	55.8	55.0	55.59	0.21	0.38	409342.0	22712658.7	531
2017-12-11	55.9	55.9	55.3	55.38	-0.7	-1.25	241121.0	13382161.9	425
2017-12-10	56.7	56.7	55.6	56.08	0.0	0.0	297259.0	16648119.2	394
2017-12-07	55.6	56.2	54.8	56.08	0.27	0.48	235906.0	13127553.6	429
2017-12-06	56.2	56.4	55.5	55.81	-0.62	-1.1	200493.0	11230470.4	312
2017-12-05	57.0	57.0	56.1	56.43	-0.5	-0.88	319293.0	18014716.0	484
2017-12-04	56.5	57.0	55.8	56.93	0.78	1.39	500867.0	28256324.6	720
2017-12-03	56.0	56.7	56.0	56.15	0.59	1.06	345617.0	19486316.9	516
2017-11-30	56.1	56.3	55.5	55.56	-0.5	-0.89	360757.0	20121421.4	585
2017-11-29	55.8	56.4	55.7	56.06	0.54	0.97	554126.0	31038421.1	668
2017-11-28	54.5	55.8	54.5	55.52	1.13	2.08	978721.0	54036586.8	1008
2017-11-27	54.0	55.1	54.0	54.39	0.4	0.74	556127.0	30355864.6	618
2017-11-26	53.0	54.7	52.9	53.99	1.58	3.01	982843.0	52818499.7	987
2017-11-23	52.2	52.9	52.2	52.41	0.2	0.38	565917.0	29735906.6	879
2017-11-22	52.4	52.6	51.8	52.21	0.09	0.17	561662.0	29378679.7	787
2017-11-21	52.8	52.8	52.0	52.12	-0.85	-1.6	318795.0	16656880.3	628
2017-11-20	54.0	54.0	52.8	52.97	-0.88	-1.63	297757.0	15871561.7	490
2017-11-19	54.3	54.4	53.6	53.85	-0.57	-1.05	165534.0	8935860.0	356
2017-11-16	55.2	55.5	53.9	54.42	-0.9	-1.63	257285.0	14030869.9	400
2017-11-15	55.6	55.9	55.2	55.32	-0.34	-0.61	152875.0	8502444.9	232
2017-11-14	55.5	56.4	55.4	55.66	0.17	0.31	426462.0	23853505.2	600
2017-11-13	54.9	55.8	54.5	55.49	0.67	1.22	688313.0	37921238.7	514
2017-11-12	54.9	55.1	54.3	54.82	-0.12	-0.22	368165.0	20179508.3	335
2017-11-09	54.2	55.2	54.2	54.94	0.56	1.03	448239.0	24589057.7	460
2017-11-08	54.5	54.6	53.8	54.38	-0.34	-0.62	542452.0	29351672.8	519
2017-11-07	54.8	54.9	51.9	54.72	-0.24	-0.44	1167570.0	62940117.6	1026
2017-11-06	55.0	55.2	53.9	54.96	0.25	0.46	742748.0	40549345.4	986
2017-11-05	54.0	54.9	53.0	54.71	0.04	0.07	353824.0	19195972.0	611
2017-11-02	55.0	55.1	54.5	54.67	-0.34	-0.62	272828.0	14932121.9	638
2017-11-01	55.1	55.3	54.9	55.01	-0.17	-0.31	377920.0	20795290.5	455
2017-10-31	55.5	55.5	54.3	55.18	-0.58	-1.04	451766.0	24747163.0	904
2017-10-30	56.2	56.4	55.6	55.76	-0.28	-0.5	337495.0	18886350.3	415
2017-10-29	56.1	56.2	55.9	56.04	-0.14	-0.25	266180.0	14922581.3	320
2017-10-26	56.4	56.4	55.9	56.18	-0.14	-0.25	295445.0	16590468.0	389
2017-10-25	56.5	56.6	56.2	56.32	0.07	0.12	269951.0	15231161.2	262
2017-10-24	56.2	56.8	55.8	56.25	0.17	0.3	499653.0	28066924.1	639
2017-10-23	57.3	57.4	55.4	56.08	-1.16	-2.03	529359.0	29725275.4	823
2017-10-22	57.0	57.6	56.5	57.24	0.24	0.42	299541.0	17147010.6	441
2017-10-19	57.0	57.1	56.5	57.0	0.23	0.41	297165.0	16888212.8	477
2017-10-18	57.5	57.5	56.7	56.77	-0.98	-1.7	414705.0	23697794.0	537
2017-10-17	58.0	58.5	57.3	57.75	-0.33	-0.57	575612.0	33341084.6	697
2017-10-16	57.1	58.3	56.9	58.08	1.11	1.95	1012047.0	58486368.3	1182
2017-10-15	56.0	57.3	56.0	56.97	1.96	3.56	1024915.0	58263319.2	1462
2017-10-12	53.6	55.4	53.1	55.01	1.73	3.25	559533.0	30495915.1	872
2017-10-11	54.7	54.8	52.6	53.28	-1.57	-2.86	488847.0	26048171.0	1093
2017-10-10	56.3	56.3	54.2	54.85	-1.05	-1.88	512012.0	28437536.7	719
2017-10-09	56.6	57.6	55.0	55.9	-0.05	-0.09	871009.0	48947283.4	1589
2017-10-08	56.8	57.4	55.8	55.95	-1.03	-1.81	1279021.0	72243279.6	1202
2017-10-05	56.8	57.2	56.1	56.98	0.41	0.72	598951.0	33957573.4	721
2017-10-04	56.4	56.7	56.0	56.57	0.2	0.35	514948.0	28960198.7	671
2017-10-03	56.8	57.0	56.2	56.37	-0.45	-0.79	319108.0	18069446.9	467
2017-10-02	57.2	57.2	56.5	56.82	0.01	0.02	471783.0	26837282.6	579
2017-10-01	56.8	57.0	56.7	56.81	-0.25	-0.44	526576.0	30001911.2	545
2017-09-28	56.5	58.0	56.2	57.06	0.96	1.71	1317461.0	75255828.7	1447
2017-09-27	56.0	56.7	55.8	56.1	0.01	0.02	731471.0	41059766.4	540
2017-09-26	56.4	56.6	55.8	56.09	0.0	0.0	1073909.0	60321107.0	977
2017-09-25	57.8	57.8	55.9	56.09	-1.62	-2.81	827425.0	46787198.8	1125
2017-09-21	58.2	58.6	57.6	57.71	-0.6	-1.03	334126.0	19419922.7	591
2017-09-20	59.4	59.4	58.0	58.31	-0.91	-1.54	493655.0	28992826.3	735
2017-09-19	59.4	59.6	59.0	59.22	0.02	0.03	289633.0	17159695.3	545
2017-09-18	60.0	60.0	59.1	59.2	-0.63	-1.05	702928.0	41809140.7	997
2017-09-17	59.8	60.2	59.2	59.83	0.46	0.77	566455.0	33893229.2	853
2017-09-14	58.8	59.8	57.2	59.37	-0.07	-0.12	1853541.0	109177695.5	2279
2017-09-13	61.4	62.2	58.9	59.44	-5.95	-9.1	22987276.0	1301308555.9	3444
2017-09-12	65.2	65.8	65.2	65.39	-0.13	-0.2	243689.0	15982618.4	317
2017-09-11	66.9	67.2	65.2	65.52	-1.04	-1.56	211174.0	13951881.9	374
2017-09-10	66.8	66.9	66.4	66.56	-0.3	-0.45	86573.0	5764053.4	148
2017-09-07	65.8	67.0	65.8	66.86	1.53	2.34	151723.0	10081419.2	261
2017-09-06	65.2	65.8	65.2	65.33	0.1	0.15	93099.0	6096649.3	144
2017-08-29	64.4	65.5	64.4	65.23	0.62	0.96	95836.0	6223146.5	139
2017-08-28	65.4	65.6	64.4	64.61	-1.01	-1.54	121698.0	7900069.5	218
2017-08-27	65.4	66.0	65.2	65.62	0.84	1.3	210910.0	13828721.6	316
2017-08-24	64.5	65.0	64.5	64.78	0.31	0.48	398244.0	25800459.9	523
2017-08-23	64.0	64.6	63.8	64.47	0.79	1.24	250543.0	16123621.9	336
2017-08-22	63.5	64.0	63.5	63.68	0.16	0.25	436935.0	27921794.4	309
2017-08-21	63.2	63.6	63.2	63.52	0.29	0.46	176490.0	11195618.2	206
2017-08-20	62.5	63.6	62.5	63.23	0.41	0.65	218856.0	13808825.9	237
2017-08-17	61.3	62.9	61.3	62.82	1.54	2.51	282121.0	17600535.4	338
2017-08-16	60.9	61.3	60.9	61.28	0.1	0.16	144726.0	8840698.9	314
2017-08-15	62.8	62.8	61.0	61.18	-1.08	-1.73	247253.0	15258639.1	388
2017-08-14	62.6	63.0	62.2	62.26	-0.94	-1.49	431109.0	26926568.3	287
2017-08-13	63.0	63.7	63.0	63.2	-0.09	-0.14	71069.0	4498784.1	94
2017-08-10	63.9	63.9	63.1	63.29	-0.64	-1.0	140893.0	8911720.6	178
2017-08-09	64.0	64.4	63.8	63.93	0.02	0.03	603210.0	38698306.2	214
2017-08-08	63.8	64.1	63.8	63.91	0.09	0.14	354824.0	22694527.0	215
2017-08-07	62.6	64.0	62.6	63.82	1.19	1.9	229556.0	14630371.8	272
2017-08-06	62.4	63.1	62.4	62.63	0.02	0.03	54423.0	3417424.9	108
2017-08-03	62.4	62.8	62.4	62.61	-0.23	-0.37	236914.0	14808300.6	167
2017-08-02	62.8	63.3	62.4	62.84	0.3	0.48	243336.0	15310898.9	164
2017-08-01	63.5	63.5	62.2	62.54	-0.73	-1.15	398141.0	24886147.1	299
2017-07-31	62.0	63.6	62.0	63.27	0.95	1.52	210981.0	13121782.2	176
2017-07-30	63.8	63.8	62.2	62.32	-1.57	-2.46	113698.0	7126890.7	219
2017-07-27	64.6	64.7	62.6	63.89	-0.65	-1.01	218880.0	13888937.8	384
2017-07-26	64.8	65.0	64.4	64.54	-0.28	-0.43	94279.0	6084169.4	167
2017-07-25	66.1	66.2	64.5	64.82	-1.21	-1.83	400765.0	26282842.4	383
2017-07-24	66.9	66.9	66.0	66.03	-0.84	-1.26	3870584.0	256975457.3	225
2017-07-23	67.2	67.3	66.4	66.87	-0.34	-0.51	55135.0	3686101.8	172
2017-07-20	67.6	67.6	67.2	67.21	-0.04	-0.06	41181.0	2769873.1	109
2017-07-19	66.5	67.4	66.0	67.25	0.84	1.26	406336.0	26914371.3	300
2017-07-18	67.2	67.6	66.2	66.41	-0.7	-1.04	174313.0	11637613.1	239
2017-07-17	68.5	68.6	67.0	67.11	-1.25	-1.83	102533.0	6953622.7	201
2017-07-16	68.5	68.8	68.3	68.36	0.03	0.04	57490.0	3932995.0	136
2017-07-13	68.8	68.8	68.3	68.33	-0.42	-0.61	111243.0	7634680.1	206
2017-07-12	68.6	68.9	68.5	68.75	0.57	0.84	144423.0	9933563.0	241
2017-07-11	67.1	68.8	67.1	68.18	0.88	1.31	220770.0	15062709.1	265
2017-07-10	66.4	67.6	66.3	67.3	1.27	1.92	177083.0	11890150.3	317
2017-07-09	66.4	67.0	66.0	66.03	-1.0	-1.49	163386.0	10847813.6	307
2017-07-06	68.2	69.6	66.8	67.03	-1.62	-2.36	222933.0	15046577.4	469
2017-07-05	70.2	70.4	68.0	68.65	-1.86	-2.64	277700.0	19151419.7	484
2017-07-04	74.2	74.2	69.7	70.51	-3.83	-5.15	360878.0	25792107.6	630
2017-07-03	76.0	76.3	74.0	74.34	-1.36	-1.8	365158.0	27337431.9	458
2017-07-02	77.1	78.6	75.5	75.7	-1.46	-1.89	894686.0	69033404.6	817
2017-06-22	70.6	78.3	69.9	77.16	4.66	6.43	5380848.0	408062691.8	2196
2017-06-21	66.8	72.6	66.8	72.5	6.48	9.82	9226754.0	662319084.1	3483
2017-06-20	66.6	66.6	65.6	66.02	-0.55	-0.83	135834.0	8971394.5	222
2017-06-19	66.4	67.0	66.4	66.57	0.19	0.29	248759.0	16557855.6	248
2017-06-18	65.8	67.4	65.8	66.38	0.71	1.08	324160.0	21511955.3	339
2017-06-15	65.7	65.9	65.6	65.67	-0.22	-0.33	239773.0	15751448.7	210
2017-06-14	65.7	66.0	65.7	65.89	0.08	0.12	123734.0	8145915.3	91
2017-06-13	66.0	66.0	65.6	65.81	-0.14	-0.21	67674.0	4447835.5	131
2017-06-12	66.4	66.4	65.9	65.95	-0.3	-0.45	230038.0	15198326.4	278
2017-06-11	65.9	69.6	65.9	66.25	0.42	0.64	868295.0	58291362.1	1133
2017-06-08	65.1	66.0	65.1	65.83	1.03	1.59	521903.0	34255945.6	355
2017-06-07	64.0	64.8	64.0	64.8	0.4	0.62	31176.0	2009116.3	85
2017-06-06	64.4	64.5	63.8	64.4	0.21	0.33	206991.0	13315305.6	111
2017-06-05	64.8	64.8	63.6	64.19	-1.16	-1.78	178358.0	11415497.6	196
2017-06-04	65.6	65.9	65.3	65.35	0.09	0.14	106988.0	7006734.0	246
2017-06-01	65.2	65.8	65.0	65.26	0.23	0.35	629243.0	41119815.5	603
2017-05-31	64.6	65.2	64.4	65.03	0.72	1.12	445159.0	28830683.75	359
2017-05-30	62.6	65.6	62.6	64.31	1.8	2.88	429306.0	27412385.0	487
2017-05-29	62.4	62.6	62.4	62.51	0.31	0.5	86405.0	5392541.0	62
2017-05-28	61.8	62.6	61.8	62.2	-0.08	-0.13	395951.0	24663945.0	120
2017-05-25	62.2	62.4	62.2	62.28	-0.08	-0.13	135569.0	8436571.5	90
2017-05-24	62.0	62.4	62.0	62.36	0.54	0.87	222851.0	13845531.25	120
2017-05-23	62.0	62.2	61.2	61.82	-0.37	-0.59	153743.0	9500701.25	95
2017-05-22	62.0	62.2	62.0	62.19	0.22	0.36	178724.0	11099074.25	79
2017-05-21	62.0	62.0	61.6	61.97	0.15	0.24	359806.0	22282046.5	85
2017-05-18	61.6	62.0	61.6	61.82	0.45	0.73	319423.0	19748229.25	204
2017-05-17	60.4	61.4	60.4	61.37	1.03	1.71	557996.0	33987732.25	224
2017-05-16	59.8	60.4	59.8	60.34	0.34	0.57	2493143.0	149644500.25	123
2017-05-15	59.6	60.0	59.6	60.0	0.2	0.33	267454.0	16038268.5	161
2017-05-14	59.6	60.0	59.6	59.8	0.22	0.37	31221.0	1865933.25	45
2017-05-11	59.6	60.0	59.4	59.58	0.13	0.22	984195.0	58661315.75	153
2017-05-10	59.2	59.8	59.2	59.45	0.0	0.0	139375.0	8281873.25	87
2017-05-09	59.2	59.6	59.2	59.45	0.45	0.76	211784.0	12560949.75	134
2017-05-08	59.0	59.2	58.8	59.0	-0.2	-0.34	163569.0	9649595.0	73
2017-05-07	59.0	59.6	59.0	59.2	-0.14	-0.24	144976.0	8586876.25	96
2017-05-04	59.0	59.6	59.0	59.34	0.4	0.68	134193.0	7952996.5	133
2017-05-03	58.8	59.0	58.8	58.94	-0.25	-0.42	77608.0	4564688.0	53
2017-05-02	58.4	59.2	58.4	59.19	0.33	0.56	127473.0	7527311.5	111
2017-05-01	58.8	59.0	58.8	58.86	0.27	0.46	85676.0	5040140.75	78
2017-04-30	58.2	58.6	58.2	58.59	0.13	0.22	33389.0	1951589.75	52
2017-04-27	58.2	58.8	58.2	58.46	0.4	0.69	169954.0	9928950.75	136
2017-04-26	58.4	58.4	57.8	58.06	0.4	0.69	84801.0	4922692.75	96
2017-04-25	58.0	58.0	57.4	57.66	-0.54	-0.93	148651.0	8569836.0	128
2017-04-24	59.0	59.0	58.2	58.2	-0.4	-0.68	218694.0	12780686.75	134
2017-04-23	57.6	59.6	57.6	58.6	1.04	1.81	401006.0	23572970.25	224
2017-04-20	57.8	57.8	57.2	57.56	-0.52	-0.9	122961.0	7065388.25	98
2017-04-19	58.4	58.4	57.8	58.08	-0.12	-0.21	46169.0	2672514.25	69
2017-04-18	58.8	58.8	58.2	58.2	-0.96	-1.62	60664.0	3547675.25	67
2017-04-17	58.8	59.2	58.8	59.16	0.36	0.61	76226.0	4488978.0	61
2017-04-16	58.8	59.2	58.8	58.8	-0.32	-0.54	218924.0	12890300.5	133
2017-04-13	59.2	59.2	59.0	59.12	-0.08	-0.14	148915.0	8810779.0	147
2017-04-12	58.4	59.2	58.4	59.2	0.41	0.7	1225350.0	72105248.75	186
2017-04-11	57.4	59.0	57.4	58.79	0.81	1.4	564609.0	32953080.25	273
2017-04-10	57.0	58.0	57.0	57.98	1.0	1.76	937871.0	54038020.25	281
2017-04-09	56.6	57.2	56.6	56.98	0.52	0.92	351533.0	19957949.0	165
2017-04-06	56.2	56.6	56.0	56.46	0.26	0.46	408674.0	22980780.75	312
2017-04-05	55.6	56.4	55.6	56.2	0.4	0.72	115479.0	6478612.5	97
2017-04-04	55.8	56.0	55.8	55.8	-0.1	-0.18	48110.0	2691677.75	63
2017-04-03	55.6	56.0	55.6	55.9	0.1	0.18	22313.0	1248607.0	38
2017-04-02	56.2	56.2	55.4	55.8	-0.63	-1.12	199225.0	11089909.25	106
2017-03-30	55.6	56.8	55.6	56.43	0.9	1.62	458811.0	25919002.5	268
2017-03-29	55.4	55.8	55.2	55.53	0.13	0.23	301401.0	16749613.75	210
2017-03-28	54.8	55.6	54.8	55.4	0.44	0.8	175790.0	9686973.5	130
2017-03-27	55.2	55.2	54.6	54.96	-0.1	-0.18	116289.0	6387067.75	211
2017-03-26	55.4	55.6	55.0	55.06	-0.34	-0.61	68186.0	3781100.0	64
2017-03-23	55.2	55.6	55.2	55.4	0.4	0.73	124814.0	6911385.5	89
2017-03-22	55.2	55.4	54.8	55.0	-0.19	-0.34	207679.0	11427210.25	408
2017-03-21	55.8	55.8	55.0	55.19	-0.41	-0.74	624078.0	34514368.75	542
2017-03-20	55.4	55.6	55.2	55.6	0.0	0.0	302518.0	16792042.75	133
2017-03-19	55.8	55.8	55.2	55.6	0.05	0.09	99534.0	5526111.0	212
2017-03-16	56.0	56.0	55.2	55.55	0.17	0.31	213298.0	11850962.0	335
2017-03-15	56.0	56.2	55.2	55.38	-0.61	-1.09	671966.0	37591523.5	132
2017-03-14	56.2	56.2	56.0	55.99	-0.01	-0.02	365921.0	20491683.0	378
2017-03-13	55.2	56.2	55.2	56.0	0.51	0.92	145645.0	8133279.0	291
2017-03-12	55.4	55.8	55.4	55.49	-0.21	-0.38	60726.0	3367054.0	69
2017-03-09	56.0	56.0	54.8	55.7	-0.5	-0.89	560364.0	31098765.5	466
2017-03-08	56.0	56.8	55.8	56.2	0.8	1.44	2490721.0	140062180.0	573
2017-03-07	55.2	55.8	55.0	55.4	0.37	0.67	122805.0	6794629.75	115
2017-03-06	55.0	55.2	55.0	55.03	-0.17	-0.31	133740.0	7378667.5	38
2017-03-05	54.8	55.2	54.8	55.2	0.2	0.36	65350.0	3603643.5	56
2017-03-02	54.8	55.2	54.8	55.0	0.0	0.0	198680.0	10932044.25	89
2017-03-01	55.0	55.4	55.0	55.0	0.4	0.73	320991.0	17663330.25	149
2017-02-28	54.6	55.0	54.6	54.6	-0.2	-0.36	61278.0	3349331.75	66
2017-02-27	54.8	55.0	54.8	54.8	0.0	0.0	120359.0	6596898.75	64
2017-02-26	54.8	55.0	54.8	54.8	0.2	0.37	110271.0	6054127.0	87
2017-02-23	54.6	54.8	54.4	54.6	0.2	0.37	127194.0	6951114.75	138
2017-02-22	54.4	54.6	54.4	54.4	0.0	0.0	233730.0	12715498.75	125
2017-02-21	54.4	54.6	54.4	54.4	0.0	0.0	128223.0	6978522.25	144
2017-02-20	54.4	54.6	54.4	54.4	-0.13	-0.24	281265.0	15316225.75	302
2017-02-19	54.4	54.8	54.4	54.53	-0.06	-0.11	69168.0	3768617.75	77
2017-02-16	54.4	54.8	54.2	54.59	0.11	0.2	338325.0	18412865.75	252
2017-02-15	54.4	54.6	54.4	54.48	0.08	0.15	303895.0	16536910.5	93
2017-02-14	54.4	54.6	54.4	54.4	0.0	0.0	489008.0	26603993.75	135
2017-02-13	54.4	54.6	54.4	54.4	0.02	0.04	55149.0	3003078.75	54
2017-02-12	54.0	54.4	54.0	54.38	0.38	0.7	98366.0	5343142.5	65
2017-02-09	54.4	54.4	53.6	54.0	0.38	0.71	49414.0	2659484.75	74
2017-02-08	54.0	54.0	53.4	53.62	-0.78	-1.43	295768.0	15854134.5	156
2017-02-07	54.8	54.8	54.2	54.4	-0.58	-1.05	154509.0	8397223.25	96
2017-02-06	55.2	55.2	54.8	54.98	-0.08	-0.15	79359.0	4365808.75	99
2017-02-05	55.4	55.6	55.0	55.06	-0.54	-0.97	172543.0	9529943.5	97
2017-02-02	55.6	55.8	55.4	55.6	0.0	0.0	368589.0	20494794.75	88
2017-02-01	55.2	55.8	55.2	55.6	-0.2	-0.36	700528.0	38951076.0	134
2017-01-31	55.8	56.0	55.6	55.8	-0.09	-0.16	857096.0	47833032.25	114
2017-01-30	56.0	56.0	55.8	55.89	0.07	0.13	409698.0	22924168.75	157
2017-01-29	55.6	56.0	55.6	55.82	0.12	0.22	847231.0	47209219.0	182
2017-01-26	55.2	55.8	55.0	55.7	0.7	1.27	619064.0	34347962.0	341
2017-01-25	55.6	55.6	54.8	55.0	-0.5	-0.9	578950.0	31894079.0	242
2017-01-24	54.6	55.6	54.6	55.5	0.81	1.48	390606.0	21566585.5	234
2017-01-23	54.8	55.0	54.2	54.69	0.1	0.18	259430.0	14179778.5	118
2017-01-22	54.6	54.8	54.4	54.59	-0.19	-0.35	802914.0	43735473.25	157
2017-01-19	54.8	55.0	54.6	54.78	-0.03	-0.05	79598.0	4358344.5	118
2017-01-18	55.0	55.4	54.8	54.81	-0.41	-0.74	1434986.0	78999434.75	818
2017-01-17	55.2	55.4	55.2	55.22	0.02	0.04	185545.0	10243608.0	95
2017-01-16	55.2	55.4	55.2	55.2	-0.2	-0.36	446256.0	24636549.25	128
2017-01-15	55.2	55.4	55.2	55.4	0.2	0.36	1857831.0	102562239.5	257
2017-01-12	55.0	55.4	55.0	55.2	-0.01	-0.02	181666.0	10029295.5	83
2017-01-11	55.4	55.4	55.2	55.21	-0.01	-0.02	261936.0	14472243.5	91
2017-01-10	55.4	55.4	55.0	55.22	-0.16	-0.29	91698.0	5063376.25	66
2017-01-09	55.2	55.4	55.0	55.38	0.29	0.53	469291.0	25905847.0	119
2017-01-08	55.2	55.4	55.0	55.09	-0.11	-0.2	83845.0	4622461.5	101
2017-01-05	55.0	55.4	55.0	55.2	0.17	0.31	479128.0	26359130.0	148
2017-01-04	54.8	55.4	54.8	55.03	0.04	0.07	91796.0	5056565.0	96
2017-01-03	54.8	55.0	54.8	54.99	-0.2	-0.36	279011.0	15340044.5	94
2017-01-02	54.8	55.2	54.8	55.19	0.4	0.73	662283.0	36507095.0	174
2017-01-01	54.8	55.0	54.6	54.79	0.0	0.0	250129.0	13709331.25	144
2016-12-29	54.2	54.8	54.0	54.79	0.6	1.11	941035.0	51229168.5	315
2016-12-28	54.2	54.4	54.0	54.19	-0.02	-0.04	713365.0	38587075.25	152
2016-12-27	54.0	54.4	54.0	54.21	0.21	0.39	274539.0	14882905.0	145
2016-12-26	54.4	54.4	54.0	54.0	-0.33	-0.61	265688.0	14401792.75	106
2016-12-25	54.4	54.6	54.2	54.33	0.12	0.22	1659195.0	90068584.25	535
2016-12-22	54.2	54.4	54.0	54.21	0.13	0.24	510314.0	27678800.5	214
2016-12-21	54.0	54.2	54.0	54.08	0.08	0.15	399701.0	21599003.25	186
2016-12-20	53.8	54.2	53.8	54.0	0.0	0.0	439083.0	23710008.0	148
2016-12-19	53.6	54.0	53.6	54.0	0.2	0.37	528309.0	28513474.5	327
2016-12-18	53.6	54.0	53.6	53.8	-0.08	-0.15	707774.0	38150578.25	143
2016-12-15	53.6	54.0	53.6	53.88	0.27	0.5	558970.0	30066347.0	167
2016-12-14	53.6	53.8	53.6	53.61	0.01	0.02	582475.0	31222291.5	131
2016-12-13	53.4	54.0	53.4	53.6	-0.04	-0.07	340991.0	18335071.5	123
2016-12-12	53.8	54.0	53.6	53.64	0.04	0.07	509378.0	27353496.25	158
2016-12-11	53.6	53.8	53.4	53.6	0.0	0.0	529506.0	28389395.25	177
2016-12-08	53.4	53.8	53.4	53.6	0.0	0.0	631314.0	33907390.0	151
2016-12-07	53.8	53.8	53.4	53.6	0.0	0.0	664390.0	35590500.75	270
2016-12-06	54.0	54.2	53.6	53.6	-0.26	-0.48	813828.0	43744017.0	271
2016-12-05	53.8	54.4	53.4	53.86	-0.21	-0.39	1251995.0	67462592.0	407
2016-12-04	53.0	54.2	53.0	54.07	0.88	1.65	809399.0	43526012.75	241
2016-12-01	53.4	53.4	53.0	53.19	0.41	0.78	1299565.0	69221301.75	335
2016-11-30	52.6	53.2	52.6	52.78	0.16	0.3	1263301.0	66746629.5	377
2016-11-29	52.2	53.0	52.2	52.62	0.4	0.77	1387925.0	73240684.5	382
2016-11-28	52.4	52.4	52.0	52.22	-0.23	-0.44	351566.0	18369962.75	213
2016-11-27	51.6	53.4	51.6	52.45	0.64	1.24	1312613.0	68851837.5	485
2016-11-24	51.2	54.2	51.2	51.81	0.9	1.77	1995054.0	103988169.75	888
2016-11-23	49.6	51.2	49.6	50.91	0.87	1.74	51640583.0	2633021211.5	661
2016-11-22	49.8	50.6	49.6	50.04	0.24	0.48	57641059.0	2768150272.5	265
2016-11-21	49.6	50.2	49.4	49.8	0.41	0.83	296378.0	14733722.5	184
2016-11-20	48.8	49.4	48.8	49.39	0.49	1.0	128350.0	6318759.5	106
2016-11-17	48.6	49.2	48.6	48.9	0.4	0.82	201109.0	9825245.75	151
2016-11-16	48.0	48.8	48.0	48.5	0.48	1.0	411105.0	19932992.0	213
2016-11-15	48.4	48.8	48.0	48.02	-0.37	-0.76	854268.0	41443385.0	357
2016-11-14	48.2	48.6	47.6	48.39	0.41	0.85	590650.0	28468089.25	226
2016-11-13	48.0	48.6	47.8	47.98	-0.49	-1.01	519874.0	25016942.75	326
2016-11-10	47.8	49.2	47.8	48.47	0.75	1.57	487623.0	23673166.75	334
2016-11-09	46.6	48.0	46.6	47.72	0.58	1.23	519136.0	24623111.0	311
2016-11-08	46.8	47.4	46.6	47.14	0.63	1.35	590468.0	27756516.0	272
2016-11-07	46.6	46.8	46.4	46.51	-0.09	-0.19	295404.0	13764184.25	140
2016-11-06	46.8	46.8	46.4	46.6	-0.16	-0.34	150805.0	7014276.5	104
2016-11-03	46.6	46.8	46.4	46.76	0.06	0.13	175364.0	8150920.25	116
2016-11-02	46.4	46.8	46.4	46.7	0.28	0.6	266728.0	12402212.5	139
2016-11-01	46.4	46.8	46.4	46.42	-0.32	-0.68	1090948.0	50627714.25	232
2016-10-31	46.6	47.0	46.6	46.74	0.19	0.41	356993.0	16718175.5	190
2016-10-30	46.4	46.6	46.2	46.55	0.47	1.02	731594.0	33922548.75	245
2016-10-27	46.0	46.2	45.8	46.08	0.49	1.07	255296.0	11735281.5	182
2016-10-26	45.0	45.8	45.0	45.59	0.28	0.62	157674.0	7167442.25	144
2016-10-25	45.0	45.6	45.0	45.31	0.49	1.09	236829.0	10743397.75	187
2016-10-24	45.0	45.4	44.0	44.82	-0.18	-0.4	430049.0	19289509.75	227
2016-10-23	44.6	45.4	44.6	45.0	0.17	0.38	151121.0	6780466.0	132
2016-10-20	44.6	45.2	44.4	44.83	0.07	0.16	275426.0	12353022.0	210
2016-10-19	44.6	45.0	44.6	44.76	0.13	0.29	368848.0	16471420.0	169
2016-10-18	44.6	45.0	44.4	44.63	-0.09	-0.2	224909.0	10030233.25	190
2016-10-17	44.4	45.2	44.4	44.72	0.32	0.72	752556.0	33585170.75	247
2016-10-16	44.8	44.8	44.4	44.4	0.11	0.25	199478.0	8866631.75	112
2016-10-13	44.0	44.4	44.0	44.29	0.23	0.52	132465.0	5858605.5	99
2016-10-12	44.2	44.4	44.0	44.06	-0.46	-1.03	87410.0	3854700.25	104
2016-10-11	44.6	45.0	44.4	44.52	-0.06	-0.13	210421.0	9377416.5	155
2016-10-10	43.4	45.0	43.2	44.58	0.92	2.11	349615.0	15339322.5	200
2016-10-09	44.0	44.6	43.6	43.66	0.33	0.76	888669.0	38957406.25	376
2016-10-06	42.6	43.4	42.6	43.33	0.53	1.24	225311.0	9688997.75	152
2016-10-05	42.6	43.4	42.4	42.8	0.63	1.49	572878.0	24543795.75	267
2016-10-04	42.2	42.6	41.2	42.17	0.31	0.74	1238943.0	51705133.75	472
2016-10-03	42.4	42.4	41.8	41.86	-0.38	-0.9	559769.0	23534100.75	276
2016-10-02	42.6	42.8	42.2	42.24	-0.25	-0.59	682059.0	29006287.25	236
2016-09-29	42.6	43.2	42.0	42.49	-0.47	-1.09	850545.0	36140491.5	374
2016-09-28	44.0	44.2	42.8	42.96	-1.24	-2.81	1361946.0	58920165.0	466
2016-09-27	45.0	45.0	44.0	44.2	-1.11	-2.45	556129.0	24636443.75	239
2016-09-26	45.2	45.6	45.0	45.31	0.52	1.16	772575.0	34923254.5	323
2016-09-25	45.2	45.2	44.6	44.79	0.3	0.67	533798.0	23919927.0	255
2016-09-21	44.4	44.8	44.4	44.49	-0.36	-0.8	95554.0	4252651.5	83
2016-09-20	44.8	45.2	44.0	44.85	0.47	1.06	366554.0	16343434.75	257
2016-09-19	44.8	44.8	43.8	44.38	0.36	0.82	340651.0	15119009.5	284
2016-09-18	44.4	44.6	43.2	44.02	-0.41	-0.92	164548.0	7288456.5	133
2016-09-08	44.6	44.8	44.4	44.43	0.02	0.05	169171.0	7518948.75	128
2016-09-07	43.6	44.6	43.6	44.41	0.85	1.95	474134.0	20815011.75	309
2016-09-06	43.0	43.8	43.0	43.56	0.76	1.78	228338.0	9905098.0	228
2016-09-05	42.4	43.0	42.4	42.8	0.6	1.42	269658.0	11532221.75	226
2016-09-04	41.8	42.4	41.8	42.2	0.4	0.96	102893.0	4338848.5	105
2016-09-01	42.4	42.4	41.6	41.8	-0.6	-1.42	627939.0	26315539.75	316
2016-08-31	42.8	42.8	42.4	42.4	-0.15	-0.35	97970.0	4156307.0	102
2016-08-30	42.2	42.6	42.0	42.55	0.55	1.31	329614.0	13948132.0	244
2016-08-29	42.4	42.4	41.4	42.0	-0.35	-0.83	366913.0	15326022.25	320
2016-08-28	42.0	42.6	41.8	42.35	0.3	0.71	253986.0	10712578.5	231
2016-08-25	41.8	42.2	41.2	42.05	0.25	0.6	348821.0	14547046.0	267
2016-08-24	42.2	42.2	41.4	41.8	-0.21	-0.5	948538.0	40289527.0	256
2016-08-23	42.8	42.8	41.8	42.01	-0.87	-2.03	296604.0	12532080.0	299
2016-08-22	43.4	43.4	42.6	42.88	-0.3	-0.69	275890.0	11853570.25	260
2016-08-21	43.8	44.4	43.0	43.18	-0.62	-1.42	356914.0	15636584.75	231
2016-08-18	44.0	44.0	43.6	43.8	-0.09	-0.21	216945.0	9535386.25	212
2016-08-17	44.4	44.4	43.8	43.89	-0.31	-0.7	576111.0	25524152.5	323
2016-08-16	44.0	44.6	44.0	44.2	0.3	0.68	729113.0	32391953.0	444
2016-08-15	43.8	44.4	43.8	43.9	0.1	0.23	402125.0	17725901.0	272
2016-08-14	44.4	44.4	43.8	43.8	-0.02	-0.05	118816.0	5215445.5	141
2016-08-11	43.8	44.6	43.8	43.82	-0.17	-0.39	256885.0	11353130.5	225
2016-08-10	44.0	44.4	43.6	43.99	-0.01	-0.02	150515.0	6609258.75	137
2016-08-09	43.6	44.2	43.6	44.0	0.37	0.85	165054.0	7251849.0	174
2016-08-08	43.6	44.0	43.6	43.63	-0.14	-0.32	170273.0	7444727.5	153
2016-08-07	43.4	44.0	43.4	43.77	-0.13	-0.3	139996.0	6118164.0	134
2016-08-04	44.0	44.4	43.6	43.9	0.08	0.18	117629.0	5176725.0	172
2016-08-03	44.0	44.6	43.6	43.82	-0.3	-0.68	167924.0	7411722.25	189
2016-08-02	44.4	45.0	43.6	44.12	-0.41	-0.92	289076.0	12812850.5	324
2016-08-01	44.6	45.8	44.4	44.53	0.04	0.09	829054.0	37516197.5	631
2016-07-31	43.2	44.6	43.2	44.49	1.29	2.99	362448.0	15927871.0	351
2016-07-28	43.2	43.8	42.6	43.2	-0.04	-0.09	763844.0	32861685.0	387
2016-07-27	44.0	44.0	43.0	43.24	-0.78	-1.77	848723.0	36874187.25	451
2016-07-26	44.2	44.2	43.8	44.02	-0.13	-0.29	95584.0	4210002.0	146
2016-07-25	43.6	44.2	43.6	44.15	0.86	1.99	324576.0	14272641.25	292
2016-07-24	44.2	44.2	43.2	43.29	-0.93	-2.1	159883.0	6964753.5	198
2016-07-21	44.8	45.0	44.0	44.22	-0.5	-1.12	261353.0	11557936.25	277
2016-07-20	44.8	45.2	44.4	44.72	-0.38	-0.84	254418.0	11412688.75	256
2016-07-19	45.2	45.4	44.8	45.1	-0.33	-0.73	259755.0	11718902.75	274
2016-07-18	45.6	45.8	45.2	45.43	-0.53	-1.15	277498.0	12612733.25	353
2016-07-17	46.4	47.4	45.6	45.96	1.05	2.34	1421994.0	65705356.5	929
2016-07-14	44.8	45.6	44.8	44.91	0.14	0.31	554646.0	25052898.5	482
2016-07-13	44.8	44.8	44.4	44.77	0.28	0.63	214275.0	9576724.5	219
2016-07-12	44.2	44.6	44.2	44.49	0.28	0.63	188491.0	8366155.25	203
2016-07-11	44.2	44.4	44.0	44.21	0.14	0.32	177461.0	7851804.25	187
2016-07-10	44.0	44.2	44.0	44.07	0.32	0.73	89320.0	3933210.75	121
2016-06-30	43.4	44.0	43.4	43.75	0.28	0.64	359093.0	15745121.75	276
2016-06-29	42.8	43.6	42.8	43.47	0.51	1.19	331274.0	14349976.75	214
2016-06-28	42.8	43.0	42.6	42.96	0.07	0.16	377275.0	16177313.5	219
2016-06-27	43.4	43.4	42.8	42.89	-0.28	-0.65	261060.0	11260340.0	183
2016-06-26	43.2	43.2	41.8	43.17	-0.35	-0.8	412270.0	17719100.0	256
2016-06-23	43.6	43.8	43.4	43.52	-0.08	-0.18	64191.0	2795315.25	115
2016-06-22	43.6	44.4	43.6	43.6	0.09	0.21	329186.0	14433498.75	197
2016-06-21	43.4	43.6	43.4	43.51	-0.09	-0.21	150333.0	6534098.25	144
2016-06-20	43.6	43.8	43.6	43.6	0.2	0.46	87056.0	3797624.0	109
2016-06-19	43.6	43.8	43.4	43.4	0.03	0.07	66656.0	2907704.0	105
2016-06-16	43.4	43.6	43.2	43.37	-0.14	-0.32	186169.0	8077081.75	149
2016-06-15	44.0	44.0	43.4	43.51	-0.37	-0.84	205704.0	8998433.25	191
2016-06-14	44.0	44.2	43.6	43.88	-0.31	-0.7	389490.0	17136938.75	198
2016-06-13	43.8	44.2	43.6	44.19	0.37	0.84	446506.0	19610861.0	290
2016-06-12	44.2	44.4	43.8	43.82	-0.85	-1.9	229704.0	10111268.5	208
2016-06-09	44.6	45.8	44.2	44.67	0.67	1.52	941956.0	42186126.25	650
2016-06-08	43.6	44.4	43.6	44.0	0.13	0.3	166865.0	7371276.75	155
2016-06-07	43.2	44.0	43.2	43.87	0.41	0.94	233166.0	10177858.25	200
2016-06-06	43.2	43.6	42.6	43.46	-0.1	-0.23	155894.0	6712822.75	170
2016-06-05	43.6	43.8	43.4	43.56	-0.01	-0.02	180035.0	7855350.25	150
2016-06-02	43.6	43.8	43.4	43.57	0.02	0.05	161299.0	7033026.0	158
2016-06-01	44.0	44.0	43.2	43.55	-0.22	-0.5	128535.0	5596576.75	124
2016-05-31	43.8	44.0	43.4	43.77	0.19	0.44	195484.0	8528055.5	145
2016-05-30	43.6	44.0	43.2	43.58	-0.35	-0.8	416360.0	18155409.75	247
2016-05-29	44.0	44.2	43.4	43.93	-0.13	-0.3	259669.0	11395449.5	251
2016-05-26	43.6	44.4	43.2	44.06	1.06	2.47	922068.0	40606515.0	784
2016-05-25	42.4	43.2	42.4	43.0	0.9	2.14	241118.0	10344097.5	241
2016-05-24	43.2	43.2	41.8	42.1	-0.77	-1.8	511833.0	21612583.0	446
2016-05-23	44.2	44.2	42.8	42.87	-1.45	-3.27	413191.0	18015517.25	400
2016-05-22	44.2	44.4	44.0	44.32	0.12	0.27	189944.0	8396077.5	180
2016-05-19	44.6	44.8	44.2	44.2	-0.22	-0.5	470811.0	20905156.25	364
2016-05-18	44.2	44.6	44.2	44.42	-0.01	-0.02	387023.0	17205115.0	224
2016-05-17	44.2	44.6	44.0	44.43	0.25	0.57	743736.0	33007240.5	384
2016-05-16	44.2	44.4	43.8	44.18	0.03	0.07	369089.0	16256565.25	354
2016-05-15	44.6	45.0	44.0	44.15	-0.27	-0.61	591273.0	26280158.5	443
2016-05-12	44.4	45.0	44.4	44.42	0.28	0.63	765501.0	34229735.25	685
2016-05-11	43.8	44.4	43.8	44.14	0.39	0.89	592194.0	26115278.25	366
2016-05-10	43.6	43.8	43.4	43.75	-0.03	-0.07	407836.0	17828040.25	304
2016-05-09	43.4	44.0	43.4	43.78	-0.17	-0.39	356203.0	15589022.75	299
2016-05-08	44.2	44.6	43.6	43.95	-0.04	-0.09	777854.0	34288698.5	425
2016-05-05	44.2	44.2	43.8	43.99	-0.05	-0.11	340028.0	14987143.75	305
2016-05-04	44.0	44.4	44.0	44.04	-0.38	-0.86	143285.0	6324480.0	192
2016-05-03	44.2	44.8	44.2	44.42	-0.15	-0.34	273139.0	12147974.25	294
2016-05-02	44.4	44.8	44.2	44.57	-0.23	-0.51	207651.0	9238385.25	246
2016-05-01	45.0	45.0	44.4	44.8	-0.1	-0.22	152974.0	6848346.75	228
2016-04-28	45.0	45.4	44.8	44.9	-0.11	-0.24	416024.0	18741061.0	347
2016-04-27	45.2	45.4	45.0	45.01	-0.13	-0.29	428284.0	19320928.25	309
2016-04-26	46.0	46.0	45.0	45.14	-0.46	-1.01	349076.0	15789773.0	348
2016-04-25	45.6	45.8	45.0	45.6	0.25	0.55	794046.0	36097672.75	422
2016-04-24	45.0	45.6	44.8	45.35	0.55	1.23	645120.0	29147133.75	450
2016-04-21	44.8	45.2	44.6	44.8	-0.04	-0.09	393591.0	17623220.0	384
2016-04-20	45.4	45.4	44.6	44.84	-0.58	-1.28	366119.0	16442303.0	346
2016-04-19	45.4	46.2	45.2	45.42	0.03	0.07	458138.0	20875653.5	339
2016-04-18	44.8	45.6	44.4	45.39	-0.01	-0.02	359620.0	16302400.25	366
2016-04-17	46.0	46.0	45.2	45.4	-0.43	-0.94	695435.0	31684851.0	511
2016-04-14	45.6	46.0	45.4	45.83	0.13	0.28	859430.0	39236420.25	556
2016-04-13	46.4	46.4	45.4	45.7	-0.43	-0.93	526891.0	24058400.75	372
2016-04-12	46.0	46.8	45.8	46.13	0.41	0.9	624811.0	28907587.0	563
2016-04-11	46.6	46.8	45.6	45.72	-0.78	-1.68	601299.0	27733323.0	670
2016-04-10	45.6	46.8	45.4	46.5	1.64	3.66	877678.0	40713009.75	824
2016-04-07	43.4	45.8	43.4	44.86	1.8	4.18	793894.0	35337944.0	870
2016-04-06	42.4	43.2	42.0	43.06	1.04	2.48	471168.0	20105269.75	617
2016-04-05	42.0	42.4	40.8	42.02	0.04	0.1	652723.0	27309423.25	630
2016-04-04	40.0	43.0	40.0	41.98	0.64	1.55	787489.0	33038538.75	1017
2016-04-03	41.8	41.8	40.8	41.34	-0.53	-1.27	294254.0	12129836.75	428
2016-03-31	41.2	42.2	41.2	41.87	0.67	1.63	331159.0	13810445.75	417
2016-03-30	41.2	41.2	40.6	41.2	0.1	0.24	196859.0	8069229.5	296
2016-03-29	41.2	41.2	40.6	41.1	-0.24	-0.58	235226.0	9633645.5	315
2016-03-28	42.0	42.0	41.2	41.34	0.07	0.17	324303.0	13444159.75	401
2016-03-27	42.2	42.4	41.2	41.27	-0.51	-1.22	132200.0	5517986.75	210
2016-03-24	42.2	42.4	41.6	41.78	-0.38	-0.9	162449.0	6812026.75	167
2016-03-23	42.4	42.6	42.2	42.16	-0.3	-0.71	245744.0	10405127.75	189
2016-03-22	42.4	42.6	42.2	42.46	0.08	0.19	263315.0	11164791.5	289
2016-03-21	41.8	42.8	41.8	42.38	0.36	0.86	395039.0	16696259.5	353
2016-03-20	42.2	42.6	42.0	42.02	0.1	0.24	351456.0	14881568.0	319
2016-03-17	41.6	42.2	41.4	41.92	1.11	2.72	444509.0	18583689.75	424
2016-03-16	40.2	41.0	39.45	40.81	1.08	2.72	316783.0	12784107.75	373
2016-03-15	40.8	41.2	39.45	39.73	-1.13	-2.77	777614.0	31057401.25	614
2016-03-14	41.4	42.4	40.8	40.86	-0.58	-1.4	243800.0	10119046.25	310
2016-03-13	42.6	43.0	41.2	41.44	-1.18	-2.77	1275475.0	53929885.0	792
2016-03-10	44.0	44.8	42.4	42.62	-1.34	-3.05	666174.0	28935154.5	531
2016-03-09	46.2	46.2	43.8	43.96	-2.29	-4.95	869656.0	38648223.5	958
2016-03-08	45.8	46.8	45.6	46.25	0.73	1.6	340184.0	15732358.5	388
2016-03-07	44.4	45.8	44.2	45.52	1.37	3.1	503603.0	22545180.25	438
2016-03-06	42.6	44.6	42.4	44.15	2.12	5.04	384454.0	16792818.0	490
2016-03-03	42.4	42.6	41.8	42.03	0.09	0.21	398264.0	16789912.25	395
2016-03-02	41.4	42.2	41.2	41.94	0.59	1.43	464831.0	19395165.25	398
2016-03-01	41.2	41.4	41.0	41.35	0.51	1.25	159438.0	6578595.0	249
2016-02-29	42.0	42.0	40.8	40.84	-1.14	-2.72	309469.0	12856413.25	325
2016-02-28	40.8	42.2	40.8	41.98	1.74	4.32	305219.0	12680026.0	329
2016-02-25	39.3	40.6	39.1	40.24	1.14	2.92	627508.0	24997278.5	561
2016-02-24	39.05	39.45	38.7	39.1	0.29	0.75	588310.0	22988799.5	480
2016-02-23	38.4	38.9	38.1	38.81	0.85	2.24	460865.0	17717822.5	392
2016-02-22	37.85	38.1	37.35	37.96	0.32	0.85	647030.0	24489568.0	403
2016-02-21	37.85	37.9	37.35	37.64	0.26	0.7	170893.0	6447943.5	215
2016-02-18	38.1	38.55	36.9	37.38	-0.45	-1.19	1431888.0	53985970.25	926
2016-02-17	37.9	38.1	37.35	37.83	0.02	0.05	467110.0	17679256.0	427
2016-02-16	38.55	39.45	37.85	37.81	-0.64	-1.66	541164.0	20851959.5	554
2016-02-15	37.85	39.05	36.9	38.45	0.82	2.18	459629.0	17450064.75	525
2016-02-14	40.6	41.2	37.35	37.63	-2.27	-5.69	224723.0	8841711.75	298
2016-02-11	41.2	41.2	39.6	39.9	-1.26	-3.06	404241.0	16166874.0	308
2016-02-10	41.6	41.8	41.0	41.16	-0.85	-2.02	377408.0	15535789.0	264
2016-02-09	40.8	42.6	40.8	42.01	-0.29	-0.69	149268.0	6283955.5	195
2016-02-08	42.0	42.6	41.8	42.3	0.38	0.91	3803320.0	159845027.75	327
2016-02-07	41.6	42.0	41.2	41.92	0.57	1.38	342710.0	14305175.0	257
2016-02-04	41.0	41.6	40.8	41.35	0.68	1.67	225391.0	9283070.5	262
2016-02-03	40.2	41.2	40.2	40.67	-0.39	-0.95	351658.0	14281025.25	383
2016-02-02	39.6	42.0	39.6	41.06	0.85	2.11	545866.0	22527146.25	653
2016-02-01	39.6	40.6	38.4	40.21	0.59	1.49	709133.0	28214044.75	767
2016-01-31	41.4	43.6	39.3	39.62	-0.69	-1.71	956808.0	39873408.5	1381
2016-01-28	37.2	40.4	37.2	40.31	3.53	9.6	1141525.0	45465117.75	1013
2016-01-27	34.8	36.9	34.8	36.78	1.89	5.42	403325.0	14469345.25	411
2016-01-26	35.1	35.1	34.5	34.89	0.37	1.07	582090.0	20252318.25	413
2016-01-25	34.25	35.3	34.25	34.52	0.86	2.55	574573.0	19921840.5	428
2016-01-24	34.5	35.1	33.45	33.66	0.4	1.2	571703.0	19665104.5	359
2016-01-21	34.25	34.25	32.7	33.26	-1.39	-4.01	833816.0	27660472.25	737
2016-01-20	36.0	36.3	33.75	34.65	-1.84	-5.04	832128.0	28954824.5	634
2016-01-19	39.05	39.05	36.15	36.49	-1.54	-4.05	1224951.0	46146150.0	1437
2016-01-18	39.6	40.2	37.85	38.03	-1.03	-2.64	915623.0	35544357.25	609
2016-01-17	42.4	42.4	37.2	39.06	-1.71	-4.19	1197939.0	46925674.25	705
2016-01-14	40.6	41.2	39.6	40.77	-0.01	-0.02	362904.0	14749446.5	266
2016-01-13	41.0	41.2	40.4	40.78	0.07	0.17	1064785.0	43415285.5	315
2016-01-12	39.05	41.2	38.4	40.71	-0.71	-1.71	1422840.0	56828263.25	635
2016-01-11	42.0	42.2	39.3	41.42	-0.53	-1.26	2016295.0	81730367.25	758
2016-01-10	45.4	45.4	41.6	41.95	-4.15	-9.0	11578204.0	486370119.25	1941
2016-01-07	47.4	48.0	44.4	46.1	-1.56	-3.27	626248.0	28985190.75	448
2016-01-06	48.0	48.2	47.2	47.66	-0.34	-0.71	295123.0	14093871.75	228
2016-01-05	47.8	49.2	47.2	48.0	-0.54	-1.11	300558.0	14370068.5	213
2016-01-04	47.4	49.6	47.0	48.54	1.12	2.36	691125.0	33835110.25	479
2016-01-03	47.2	47.6	46.8	47.42	0.48	1.02	199860.0	9425589.25	166
2015-12-31	47.2	47.2	46.4	46.94	-0.31	-0.66	251614.0	11754402.75	189
2015-12-30	46.6	47.2	46.6	47.25	0.67	1.44	140349.0	6588497.75	229
2015-12-29	47.4	47.8	46.2	46.58	-1.64	-3.4	456263.0	21262128.5	482
2015-12-28	48.6	49.0	47.8	48.22	-0.33	-0.68	309585.0	14963378.0	247
2015-12-27	48.6	49.0	48.4	48.55	-0.39	-0.8	123619.0	6011715.75	171
2015-12-24	49.4	49.8	49.0	48.94	-0.48	-0.97	107789.0	5323239.0	146
2015-12-23	50.2	51.0	49.2	49.42	-0.68	-1.36	109943.0	5502528.0	190
2015-12-22	49.8	50.2	49.6	50.1	0.62	1.25	135736.0	6774080.0	236
2015-12-21	48.6	49.6	48.6	49.48	0.41	0.84	137561.0	6751660.75	228
2015-12-20	48.6	49.2	48.0	49.07	-0.1	-0.2	388760.0	18835856.0	405
2015-12-17	50.4	50.8	49.0	49.17	-1.07	-2.13	1591064.0	79350121.25	572
2015-12-16	51.8	52.8	50.2	50.24	-1.02	-1.99	500166.0	25635278.0	531
2015-12-15	48.4	51.4	48.0	51.26	3.19	6.64	1131566.0	57235240.75	859
2015-12-14	47.4	49.0	47.2	48.07	2.62	5.76	1245190.0	59948459.25	742
2015-12-13	47.4	47.4	44.4	45.45	-1.83	-3.87	298279.0	13536546.75	241
2015-12-10	47.8	47.8	47.2	47.28	-0.47	-0.98	482120.0	23031987.5	144
2015-12-09	47.8	48.0	47.6	47.75	-0.1	-0.21	181639.0	8711560.75	136
2015-12-08	48.0	48.0	47.0	47.85	-0.7	-1.44	479253.0	22734556.25	334
2015-12-07	48.2	48.6	48.2	48.55	0.53	1.1	733764.0	35521912.25	280
2015-12-06	47.4	48.0	47.4	48.02	0.37	0.78	225401.0	10758188.0	140
2015-12-03	48.2	48.2	47.6	47.65	-0.42	-0.87	91451.0	4370487.5	84
2015-12-02	47.4	48.2	47.4	48.07	0.55	1.16	217105.0	10379621.5	136
2015-12-01	47.6	48.0	47.4	47.52	-0.38	-0.79	451890.0	21595747.75	273
2015-11-30	48.4	48.4	47.2	47.9	-0.55	-1.14	440206.0	20975188.75	243
2015-11-29	48.4	48.6	48.0	48.45	-0.29	-0.59	496163.0	23952388.0	184
2015-11-26	48.4	48.8	48.0	48.74	0.27	0.56	635486.0	30831879.25	172
2015-11-25	48.4	49.0	48.4	48.47	0.22	0.46	470081.0	22857431.0	360
2015-11-24	49.0	49.4	48.2	48.25	-0.35	-0.72	378729.0	18435639.5	210
2015-11-23	48.8	49.4	48.0	48.6	0.13	0.27	381314.0	18546766.0	266
2015-11-22	48.2	48.8	48.0	48.47	0.83	1.74	551386.0	26610672.25	228
2015-11-19	47.6	48.2	47.4	47.64	0.39	0.83	893579.0	42609575.5	255
2015-11-18	46.4	47.6	46.4	47.25	0.42	0.9	208346.0	9801533.0	184
2015-11-17	46.4	47.4	46.2	46.83	0.48	1.04	493689.0	23072028.5	239
2015-11-16	46.0	46.6	46.0	46.35	0.91	2.0	253634.0	11721301.0	146
2015-11-15	46.4	46.4	44.4	45.44	-1.52	-3.24	292681.0	13258745.25	206
2015-11-12	46.8	47.4	46.6	46.96	0.18	0.38	174406.0	8165587.5	138
2015-11-11	46.0	47.2	46.0	46.78	0.73	1.59	256869.0	11991654.75	162
2015-11-10	45.4	46.6	45.4	46.05	0.31	0.68	225548.0	10425044.25	233
2015-11-09	45.0	46.4	44.8	45.74	0.7	1.55	155418.0	7087967.25	237
2015-11-08	44.0	47.0	43.8	45.04	1.01	2.29	308364.0	13989519.5	427
2015-11-05	45.0	45.0	43.8	44.03	-0.86	-1.92	100476.0	4471693.5	149
2015-11-04	44.8	45.0	44.2	44.89	0.64	1.45	259824.0	11528678.25	334
2015-11-03	44.0	44.8	43.6	44.25	0.27	0.61	1198655.0	52699593.25	599
2015-11-02	46.2	46.6	43.6	43.98	-2.45	-5.28	703653.0	32083403.25	707
2015-11-01	47.2	47.2	46.2	46.43	-0.67	-1.42	119388.0	5534397.25	124
2015-10-29	47.2	47.4	47.0	47.1	0.43	0.92	178494.0	8415599.25	231
2015-10-28	46.6	47.0	45.6	46.67	0.74	1.61	8346040.0	391590415.75	448
2015-10-27	48.4	48.4	45.4	45.93	-2.17	-4.51	451444.0	21179040.0	557
2015-10-26	48.4	48.4	47.8	48.1	-0.32	-0.66	291859.0	13989927.5	293
2015-10-25	49.6	49.6	48.4	48.42	-0.49	-1.0	176818.0	8627280.75	210
2015-10-22	50.4	50.8	48.6	48.91	-1.83	-3.61	12415975.0	632563359.25	329
2015-10-21	51.8	51.8	50.4	50.74	-1.16	-2.24	132679.0	6764322.5	139
2015-10-20	52.2	52.4	51.8	51.9	-0.56	-1.07	83591.0	4358670.0	89
2015-10-19	52.0	52.6	51.6	52.46	0.41	0.79	88648.0	4601768.75	127
2015-10-18	52.6	52.6	51.2	52.05	0.15	0.29	208885.0	10808234.5	176
2015-10-15	52.0	52.6	51.0	51.9	0.27	0.52	116845.0	6053550.25	107
2015-10-14	52.0	52.0	51.4	51.63	-0.51	-0.98	92276.0	4764774.25	96
2015-10-13	52.6	52.6	51.8	52.14	-0.32	-0.61	437766.0	22857176.75	217
2015-10-12	52.6	52.6	51.8	52.46	0.32	0.61	187628.0	9786326.0	223
2015-10-11	52.8	53.2	52.0	52.14	-0.33	-0.63	272600.0	14312491.75	312
2015-10-08	52.4	52.8	52.4	52.47	-0.15	-0.29	411211.0	21643844.0	158
2015-10-07	51.4	52.8	51.4	52.62	0.14	0.27	189999.0	9998933.0	143
2015-10-06	52.0	52.6	51.4	52.48	0.82	1.59	174531.0	9110547.75	175
2015-10-05	50.4	52.0	50.4	51.66	0.98	1.93	181654.0	9332034.25	169
2015-10-04	50.8	51.0	50.4	50.68	-0.36	-0.71	206600.0	10464181.75	150
2015-10-01	50.4	51.6	50.4	51.04	0.49	0.97	190099.0	9698055.5	187
2015-09-30	50.2	50.8	50.2	50.55	0.03	0.06	105203.0	5312287.25	83
2015-09-29	50.6	50.8	49.4	50.52	-0.47	-0.92	204979.0	10271638.0	216
2015-09-21	50.6	51.2	50.6	50.99	0.55	1.09	149780.0	7631006.5	167
2015-09-20	50.4	50.8	49.2	50.44	-0.07	-0.14	198215.0	9970287.5	168
2015-09-17	48.4	51.0	47.6	50.51	1.37	2.79	492226.0	24159704.0	511
2015-09-16	51.0	51.4	48.0	49.14	-1.76	-3.46	485341.0	24169244.5	257
2015-09-15	51.0	51.6	49.6	50.9	-0.69	-1.34	398921.0	20062896.75	290
2015-09-14	51.6	52.0	51.4	51.59	-0.46	-0.88	306553.0	15866441.25	141
2015-09-13	51.4	52.6	51.0	52.05	-0.14	-0.27	108219.0	5640414.5	128
2015-09-10	51.6	52.4	51.4	52.19	-0.61	-1.16	180583.0	9405204.25	136
2015-09-09	51.0	53.2	51.0	52.8	2.36	4.68	433719.0	22420268.5	314
2015-09-08	50.2	50.6	50.2	50.44	0.22	0.44	412978.0	20756459.25	214
2015-09-07	50.8	50.8	50.2	50.22	-0.14	-0.28	233404.0	11775403.25	173
2015-09-06	50.6	50.8	50.2	50.36	-0.39	-0.77	175883.0	8906925.25	123
2015-09-03	50.8	51.0	50.4	50.75	0.07	0.14	495006.0	25136283.75	196
2015-09-02	50.8	50.8	50.2	50.68	-0.77	-1.5	144708.0	7318816.75	157
2015-09-01	50.6	51.6	50.4	51.45	1.08	2.14	316674.0	16133595.5	290
2015-08-31	50.8	50.8	49.6	50.37	0.01	0.02	123539.0	6202985.75	207
2015-08-30	52.6	53.6	50.2	50.36	-1.23	-2.38	360719.0	18645552.0	408
2015-08-27	52.6	54.2	51.4	51.59	0.28	0.55	683190.0	36171519.75	485
2015-08-26	52.6	52.6	50.4	51.31	-0.83	-1.59	494898.0	25239361.0	389
2015-08-25	48.6	52.8	48.4	52.14	3.26	6.67	754710.0	38574854.0	464
2015-08-24	51.0	51.4	48.0	48.88	-2.5	-4.87	939505.0	46221814.75	581
2015-08-23	53.2	53.2	49.0	51.38	-2.9	-5.34	592034.0	30438746.0	393
2015-08-20	54.0	54.4	51.6	54.28	-0.78	-1.42	609743.0	32386285.0	449
2015-08-19	55.8	56.2	54.6	55.06	-1.4	-2.48	458014.0	25367693.5	202
2015-08-18	56.2	56.8	55.6	56.46	-0.38	-0.67	346951.0	19403365.0	217
2015-08-17	56.4	57.0	56.0	56.84	0.18	0.32	469595.0	26672435.5	220
2015-08-16	56.8	57.2	56.4	56.66	-0.4	-0.7	406629.0	23126699.25	210
2015-08-13	58.4	58.4	56.8	57.06	-0.89	-1.54	379578.0	21685893.25	277
2015-08-12	56.4	58.0	56.4	57.95	0.84	1.47	452983.0	25921890.5	331
2015-08-11	57.0	58.8	57.0	57.11	0.11	0.19	657668.0	38077284.0	468
2015-08-10	56.6	57.6	56.2	57.0	0.52	0.92	323915.0	18455163.0	201
2015-08-09	55.4	56.6	54.6	56.48	0.98	1.77	835784.0	46392540.25	242
2015-08-06	55.6	55.6	54.2	55.5	-0.03	-0.05	436708.0	24039622.0	145
2015-08-05	55.0	55.6	55.0	55.53	0.78	1.42	212000.0	11683156.75	85
2015-08-04	54.8	55.0	54.0	54.75	-0.3	-0.54	288301.0	15728760.0	160
2015-08-03	54.2	55.0	54.2	55.05	0.67	1.23	158305.0	8619893.5	134
2015-08-02	56.2	56.4	54.0	54.38	-1.87	-3.32	252775.0	14019069.5	210
2015-07-30	56.0	56.8	56.0	56.25	0.29	0.52	98379.0	5542464.5	128
2015-07-29	56.0	56.4	56.0	55.96	0.01	0.02	216778.0	12176072.0	146
2015-07-28	55.8	56.2	55.6	55.95	0.14	0.25	176730.0	9863634.75	123
2015-07-27	57.2	57.4	55.8	55.81	-1.33	-2.33	219605.0	12508026.5	202
2015-07-26	57.0	57.4	57.0	57.14	-0.19	-0.33	146795.0	8390061.25	86
2015-07-23	56.8	57.8	56.8	57.33	0.17	0.3	164386.0	9436851.25	191
2015-07-22	56.0	57.4	56.0	57.16	0.9	1.6	173458.0	9874725.5	173
2015-07-15	56.0	57.6	55.8	56.26	0.4	0.72	565393.0	31989479.5	341
2015-07-14	55.6	56.2	55.6	55.86	0.51	0.92	230023.0	12834873.75	177
2015-07-13	55.6	55.8	55.4	55.35	0.29	0.53	142235.0	7903671.0	101
2015-07-12	55.2	55.6	55.0	55.06	-0.01	-0.02	142460.0	7867204.5	142
2015-07-09	55.8	55.8	55.0	55.07	-0.66	-1.18	403341.0	22363987.5	286
2015-07-08	55.2	55.8	55.2	55.73	0.61	1.11	231068.0	12828718.75	128
2015-07-07	56.4	56.6	55.0	55.12	-1.28	-2.27	220503.0	12335771.0	195
2015-07-06	55.0	56.8	55.0	56.4	1.28	2.32	915985.0	51516009.5	663
2015-07-05	54.0	55.4	54.0	55.12	1.05	1.94	326756.0	17964326.5	323
2015-07-02	53.8	54.6	53.8	54.07	0.17	0.32	356661.0	19320127.25	212
2015-07-01	53.8	54.0	53.2	53.9	-0.07	-0.13	228501.0	12237440.5	204
2015-06-30	54.4	54.4	53.2	53.97	-0.45	-0.83	369559.0	19860861.25	259
2015-06-29	54.0	54.6	52.6	54.42	0.09	0.17	446535.0	23763444.75	290
2015-06-28	55.0	55.2	54.0	54.33	-0.38	-0.69	314383.0	17079997.25	239
2015-06-25	53.8	55.0	53.8	54.71	0.81	1.5	213933.0	11586416.75	226
2015-06-24	53.4	54.0	53.2	53.9	0.48	0.9	61844.0	3314887.0	119
2015-06-23	52.8	53.8	52.8	53.42	0.38	0.72	323789.0	17148351.75	224
2015-06-22	53.8	54.4	52.0	53.04	-1.22	-2.25	1982240.0	104316613.5	788
2015-06-21	55.0	55.0	53.2	54.26	-0.36	-0.66	255333.0	13805706.0	228
2015-06-18	55.0	55.2	54.0	54.62	-0.57	-1.03	534336.0	29086253.5	323
2015-06-17	55.6	55.6	55.0	55.19	-0.28	-0.5	143710.0	7929996.0	145
2015-06-16	55.6	55.8	55.4	55.47	-0.47	-0.84	570696.0	31755457.5	117
2015-06-15	56.2	56.6	55.6	55.94	0.1	0.18	470275.0	26321094.0	249
2015-06-14	55.2	56.0	55.2	55.84	0.58	1.05	169506.0	9441922.5	204
2015-06-11	55.2	55.4	55.0	55.26	0.12	0.22	119744.0	6612328.5	100
2015-06-10	55.0	55.2	54.8	55.14	0.02	0.04	119114.0	6550804.25	150
2015-06-09	54.6	55.4	54.6	55.12	0.31	0.57	234221.0	12835084.75	157
2015-06-08	54.4	55.0	54.4	54.81	0.32	0.59	48144.0	2631450.5	103
2015-06-07	54.8	54.8	54.4	54.49	-0.37	-0.67	385909.0	21065755.5	191
2015-06-04	54.4	55.6	54.4	54.86	0.57	1.05	495526.0	27173410.0	391
2015-06-03	54.2	54.4	54.2	54.29	0.19	0.35	307258.0	16656759.25	176
2015-06-02	54.4	54.6	54.0	54.1	-0.08	-0.15	194459.0	10544314.5	153
2015-06-01	54.2	54.4	54.0	54.18	0.0	0.0	432399.0	23412436.5	159
2015-05-31	54.4	54.8	54.0	54.18	-0.15	-0.28	426551.0	23221748.5	216
2015-05-28	55.0	55.0	53.8	54.33	-0.43	-0.79	643399.0	34928713.75	358
2015-05-27	55.6	55.6	54.4	54.76	-0.51	-0.92	316824.0	17447671.0	282
2015-05-26	55.0	55.8	55.0	55.27	0.67	1.23	508268.0	28178770.5	446
2015-05-25	55.0	55.2	54.4	54.6	-0.18	-0.33	159771.0	8760397.5	162
2015-05-24	54.6	55.0	54.4	54.78	0.48	0.88	181710.0	9921122.5	144
2015-05-21	54.2	54.8	54.2	54.3	-0.15	-0.28	428424.0	23352726.75	225
2015-05-20	54.4	54.4	54.0	54.45	0.2	0.37	313829.0	17002837.25	154
2015-05-19	54.2	55.0	54.2	54.25	-0.05	-0.09	467504.0	25509789.25	273
2015-05-18	54.6	54.6	54.0	54.3	-0.23	-0.42	375735.0	20439623.0	224
2015-05-17	54.2	54.6	54.0	54.53	0.38	0.7	259249.0	14099269.75	156
2015-05-14	54.8	54.8	54.2	54.15	-0.23	-0.42	271599.0	14768658.75	189
2015-05-13	54.4	54.6	54.4	54.38	0.07	0.13	512215.0	27932645.5	155
2015-05-12	53.8	54.4	53.8	54.31	0.29	0.54	159734.0	8636786.0	108
2015-05-11	54.6	54.6	54.0	54.02	-0.5	-0.92	215390.0	11674340.25	176
2015-05-10	54.6	54.8	54.2	54.52	0.05	0.09	95638.0	5213135.0	154
2015-05-07	54.4	54.6	53.8	54.47	0.02	0.04	176138.0	9565739.25	212
2015-05-06	53.8	54.6	53.8	54.45	0.55	1.02	637069.0	34527325.5	324
2015-05-05	54.8	54.8	53.8	53.9	-0.38	-0.7	344155.0	18684019.75	268
2015-05-04	54.0	54.6	53.6	54.28	0.36	0.67	838916.0	45235189.75	384
2015-05-03	54.4	54.4	53.8	53.92	-0.23	-0.42	385914.0	20879873.25	296
2015-04-30	54.4	54.8	54.0	54.15	-0.26	-0.48	777963.0	42236169.5	438
2015-04-29	54.6	55.0	54.4	54.41	-0.29	-0.53	543893.0	29674052.5	389
2015-04-28	55.0	55.0	53.8	54.7	-0.16	-0.29	723870.0	39340560.0	613
2015-04-27	55.6	55.6	54.4	54.86	-0.36	-0.65	671441.0	36698595.25	533
2015-04-26	56.2	56.2	55.0	55.22	-1.16	-2.06	971289.0	53727275.0	730
2015-04-23	56.4	56.8	56.2	56.38	-0.19	-0.34	181250.0	10215843.25	244
2015-04-22	58.0	58.0	56.4	56.57	-0.09	-0.16	307748.0	17569978.0	290
2015-04-21	57.6	57.6	56.4	56.66	-0.96	-1.67	266714.0	15185811.25	250
2015-04-20	56.4	58.0	56.0	57.62	2.23	4.03	1373013.0	77953166.5	579
2015-04-19	55.0	56.4	55.0	55.39	0.71	1.3	1082270.0	60269401.5	437
2015-04-16	55.0	55.2	54.6	54.68	-0.78	-1.41	396220.0	21747456.75	285
2015-04-15	54.6	56.0	54.2	55.46	0.74	1.35	830274.0	45694613.0	588
2015-04-14	53.0	55.0	52.8	54.72	2.07	3.93	1993154.0	108137757.25	736
2015-04-13	52.8	53.0	52.6	52.65	-0.03	-0.06	230824.0	12172719.0	106
2015-04-12	52.6	52.8	52.4	52.68	-0.1	-0.19	177669.0	9351499.25	153
2015-04-09	52.6	53.2	52.6	52.78	0.29	0.55	264509.0	13971517.5	168
2015-04-08	51.4	52.8	51.4	52.49	1.04	2.02	635831.0	33327494.75	333
2015-04-07	51.2	52.0	51.2	51.45	0.29	0.57	347946.0	17943595.25	171
2015-04-06	48.8	52.2	48.8	51.16	-0.12	-0.23	485305.0	24919699.5	204
2015-04-05	52.0	52.0	50.4	51.28	-0.58	-1.12	168771.0	8638074.0	184
2015-04-02	52.6	52.6	51.0	51.86	-0.51	-0.97	456038.0	23554968.0	270
2015-04-01	52.2	52.6	51.8	52.37	0.16	0.31	253585.0	13201720.75	165
2015-03-31	52.6	52.8	50.4	52.21	-0.8	-1.51	803484.0	42053238.5	445
2015-03-30	53.0	53.2	52.0	53.01	-0.19	-0.36	583204.0	30630564.5	364
2015-03-29	53.0	53.6	52.8	53.2	0.46	0.87	384933.0	20498125.0	306
2015-03-26	50.2	53.0	49.4	52.74	1.44	2.81	912738.0	46900614.25	456
2015-03-25	53.8	54.0	51.2	51.3	-2.22	-4.15	658163.0	34422788.75	475
2015-03-24	54.2	55.0	53.0	53.52	-0.47	-0.87	1059599.0	57247331.5	593
2015-03-23	51.2	54.4	51.0	53.99	2.57	5.0	930454.0	49342869.5	588
2015-03-22	51.8	52.4	51.0	51.42	-0.4	-0.77	494918.0	25722380.75	262
2015-03-19	51.2	52.0	50.8	51.82	1.43	2.84	476623.0	24456820.0	320
2015-03-18	50.8	51.2	49.8	50.39	-0.41	-0.81	625888.0	31629645.75	383
2015-03-17	51.4	51.4	50.8	50.8	-0.53	-1.03	771564.0	39457572.0	253
2015-03-16	52.4	52.8	50.6	51.33	-1.48	-2.8	1449613.0	74421648.75	584
2015-03-15	52.0	53.0	51.4	52.81	0.25	0.48	708679.0	37257701.0	328
2015-03-12	52.6	53.2	52.4	52.56	0.13	0.25	1147050.0	60571417.5	519
2015-03-11	51.2	52.6	50.8	52.43	0.69	1.33	797775.0	41461548.0	431
2015-03-10	51.4	51.8	51.2	51.74	0.36	0.7	803756.0	41369020.75	402
2015-03-09	50.2	52.0	50.2	51.38	1.41	2.82	1473665.0	75412621.25	979
2015-03-08	49.6	50.2	49.6	49.97	0.2	0.4	409270.0	20399241.25	211
2015-03-05	49.6	49.8	49.6	49.77	0.27	0.55	351230.0	17473036.75	169
2015-03-04	49.6	49.8	49.2	49.5	-0.01	-0.02	326040.0	16121527.0	188
2015-03-03	49.6	50.2	49.6	49.51	-0.17	-0.34	258565.0	12882802.75	232
2015-03-02	49.2	49.8	49.2	49.68	0.49	1.0	439556.0	21729369.75	254
2015-03-01	49.0	49.4	48.6	49.19	0.27	0.55	257280.0	12620037.75	209
2015-02-26	49.2	49.4	48.6	48.92	-0.86	-1.73	566084.0	27736445.75	434
2015-02-25	49.6	50.2	49.2	49.78	0.28	0.57	307508.0	15275281.5	216
2015-02-24	49.6	50.2	49.2	49.5	-0.04	-0.08	485725.0	24185033.75	225
2015-02-23	49.0	50.0	49.0	49.54	0.23	0.47	371414.0	18461557.5	246
2015-02-22	49.6	50.2	49.2	49.31	-0.35	-0.7	514750.0	25511632.25	352
2015-02-19	49.0	49.8	48.4	49.66	0.8	1.64	458269.0	22431126.0	358
2015-02-18	49.2	49.6	48.6	48.86	-0.59	-1.19	496301.0	24446031.5	261
2015-02-17	49.2	49.8	48.6	49.45	0.18	0.37	446794.0	22077232.75	269
2015-02-16	48.8	50.2	48.8	49.27	-0.08	-0.16	802664.0	39738561.75	456
2015-02-15	48.6	49.8	48.6	49.35	0.57	1.17	913850.0	44918490.25	472
2015-02-12	48.6	49.0	48.2	48.78	0.15	0.31	479241.0	23310432.25	336
2015-02-11	48.6	48.8	48.2	48.63	0.21	0.43	652274.0	31627203.25	319
2015-02-10	49.0	49.6	48.0	48.42	-0.7	-1.43	513670.0	25057958.25	366
2015-02-09	49.6	50.2	48.0	49.12	-0.46	-0.93	771763.0	37763792.0	525
2015-02-08	49.2	49.8	49.0	49.58	0.83	1.7	434594.0	21466451.75	381
2015-02-05	48.8	49.2	48.0	48.75	-0.11	-0.23	723013.0	35020152.75	488
2015-02-04	50.0	50.2	48.8	48.86	-1.17	-2.34	585334.0	29061790.25	327
2015-02-03	51.0	51.2	49.8	50.03	-0.78	-1.54	796900.0	40255360.25	483
2015-02-02	52.0	52.0	50.6	50.81	-0.66	-1.28	771441.0	39308098.5	351
2015-02-01	52.0	52.8	51.4	51.47	1.1	2.18	813173.0	42253429.5	363
2015-01-29	49.0	50.4	48.8	50.37	0.87	1.76	808501.0	40457431.5	429
2015-01-28	48.6	49.6	48.6	49.5	0.88	1.81	649703.0	31936167.5	353
2015-01-27	48.6	49.0	48.4	48.62	0.05	0.1	809220.0	39329996.5	311
2015-01-26	48.2	48.6	48.2	48.57	1.17	2.47	770769.0	37276277.25	374
2015-01-22	47.0	47.4	47.0	47.4	0.1	0.21	235798.0	11114233.75	132
2015-01-21	47.2	47.8	46.8	47.3	0.17	0.36	293129.0	13829261.25	166
2015-01-20	47.0	47.4	47.0	47.13	-0.2	-0.42	134579.0	6349463.5	125
2015-01-19	46.6	47.6	46.6	47.33	1.21	2.62	570126.0	26836698.5	397
2015-01-18	46.6	47.2	45.8	46.12	-0.78	-1.66	548565.0	25445472.25	412
2015-01-15	46.6	47.0	46.0	46.9	0.34	0.73	275816.0	12846382.0	192
2015-01-14	45.6	47.0	45.4	46.56	1.09	2.4	439116.0	20328129.75	317
2015-01-13	44.8	45.8	44.8	45.47	0.02	0.04	260506.0	11832767.0	160
2015-01-12	45.4	45.6	45.4	45.45	0.06	0.13	226914.0	10338145.75	179
2015-01-11	44.6	45.4	44.6	45.39	0.7	1.57	127596.0	5751881.25	146
2015-01-08	44.8	45.2	44.6	44.69	0.47	1.06	201386.0	9027466.5	208
2015-01-07	43.8	44.6	43.6	44.22	0.45	1.03	284856.0	12599376.0	257
2015-01-06	43.2	43.8	43.0	43.77	-1.09	-2.43	364448.0	15850519.5	303
2015-01-05	46.0	46.0	44.4	44.86	-1.28	-2.77	411138.0	18464048.5	380
2015-01-04	46.0	46.4	45.8	46.14	-0.05	-0.11	236661.0	10891135.5	129
2015-01-01	46.0	46.6	45.8	46.19	0.16	0.35	276273.0	12773719.25	200
2014-12-31	46.2	46.6	43.8	46.03	0.02	0.04	337939.0	15374499.25	351
2014-12-30	47.0	47.0	45.6	46.01	-1.56	-3.28	768641.0	35676394.0	410
2014-12-29	47.2	48.2	47.0	47.57	-0.48	-1.0	1174059.0	55920184.5	596
2014-12-28	46.6	48.2	46.6	48.05	1.53	3.29	1257875.0	59845199.5	641
2014-12-25	46.0	46.6	45.0	46.52	0.3	0.65	377648.0	17409744.25	392
2014-12-24	46.0	46.6	46.0	46.22	0.32	0.7	963323.0	44521812.0	397
2014-12-23	46.0	46.4	45.8	45.9	-0.04	-0.09	494908.0	22797648.0	307
2014-12-22	46.0	46.2	45.6	45.94	-0.08	-0.17	599459.0	27486817.75	294
2014-12-21	47.0	47.2	45.0	46.02	-0.78	-1.67	3160631.0	144275760.25	1058
2014-12-18	44.6	47.2	44.6	46.8	3.03	6.92	2998904.0	138131113.75	1701
2014-12-17	43.0	44.2	42.4	43.77	1.27	2.99	656933.0	28255351.5	395
2014-12-16	43.2	43.2	41.6	42.5	-1.61	-3.65	2789188.0	117581236.25	626
2014-12-15	44.2	44.8	44.0	44.11	-0.1	-0.23	681860.0	30201510.5	262
2014-12-14	44.2	44.6	43.2	44.21	-0.25	-0.56	851973.0	37540792.75	305
2014-12-11	43.0	44.6	42.6	44.46	0.24	0.54	476781.0	20889709.0	237
2014-12-10	45.0	45.0	43.2	44.22	-0.56	-1.25	403350.0	17748492.75	298
2014-12-09	44.4	44.8	43.4	44.78	-0.52	-1.15	529006.0	23261023.25	307
2014-12-08	45.4	45.8	45.0	45.3	0.03	0.07	416378.0	18916572.5	278
2014-12-07	45.0	45.6	45.0	45.27	0.16	0.35	313063.0	14182616.75	169
2014-12-04	45.2	45.6	45.0	45.11	-0.18	-0.4	507629.0	22952426.25	326
2014-12-03	44.6	45.4	44.6	45.29	0.34	0.76	288803.0	13014469.5	224
2014-12-02	44.8	45.4	44.8	44.95	-0.02	-0.04	364153.0	16401679.75	303
2014-12-01	43.4	45.0	43.0	44.97	1.42	3.26	817886.0	36303772.75	566
2014-11-30	42.0	43.8	40.2	43.55	-0.51	-1.16	1081621.0	46125864.0	597
2014-11-27	43.6	44.2	43.6	44.06	0.13	0.3	336650.0	14778525.25	248
2014-11-26	43.6	44.2	43.0	43.93	-0.27	-0.61	536020.0	23246993.75	363
2014-11-25	44.4	44.4	43.2	44.2	-0.38	-0.85	446190.0	19613258.75	267
2014-11-24	45.0	45.0	44.6	44.58	-0.33	-0.73	224093.0	10025366.75	286
2014-11-23	45.0	45.2	44.8	44.91	-0.06	-0.13	678250.0	30527039.25	460
2014-11-20	45.4	45.4	44.6	44.97	-0.18	-0.4	759076.0	34050628.75	306
2014-11-19	44.0	45.4	44.0	45.15	1.02	2.31	641354.0	28800185.0	472
2014-11-18	43.2	44.2	43.0	44.13	0.79	1.82	500011.0	21736998.25	343
2014-11-17	43.6	43.8	43.0	43.34	-0.52	-1.19	639991.0	27718558.0	443
2014-11-16	44.0	44.2	43.2	43.86	-0.2	-0.45	787348.0	34538349.5	420
2014-11-13	44.4	44.6	43.8	44.06	-0.34	-0.77	517289.0	22836133.75	378
2014-11-12	44.6	44.8	44.2	44.4	-0.23	-0.52	736331.0	32783827.75	397
2014-11-11	44.8	45.2	44.4	44.63	-0.41	-0.91	682015.0	30566692.5	448
2014-11-10	45.4	45.4	44.8	45.04	-0.23	-0.51	1217928.0	54758678.5	537
2014-11-09	45.2	45.4	44.8	45.27	0.37	0.82	1589133.0	71625002.0	486
2014-11-06	45.6	45.6	44.8	44.9	-0.45	-0.99	1253383.0	56726567.0	712
2014-11-05	46.0	46.6	44.8	45.35	-1.27	-2.72	1635776.0	74515164.0	1145
2014-11-04	47.4	47.8	46.2	46.62	-0.92	-1.94	726775.0	34326376.5	405
2014-11-03	48.0	48.0	47.4	47.54	-0.41	-0.86	780433.0	37246433.25	330
2014-11-02	48.0	48.8	47.8	47.95	-0.06	-0.12	1170968.0	56234925.25	456
2014-10-30	47.4	48.2	47.2	48.01	0.04	0.08	639863.0	30455901.0	390
2014-10-29	47.8	48.4	47.6	47.97	0.3	0.63	1052063.0	50494762.25	516
2014-10-28	47.8	47.8	47.2	47.67	-0.35	-0.73	694416.0	32940139.25	404
2014-10-27	49.0	49.6	47.8	48.02	-0.76	-1.56	838654.0	40840521.25	493
2014-10-26	47.2	49.8	47.2	48.78	1.53	3.24	2393666.0	116648834.75	1026
2014-10-23	46.6	47.8	46.0	47.25	0.64	1.37	3165971.0	147929567.25	744
2014-10-22	47.2	47.4	46.6	46.61	-0.17	-0.36	1169103.0	54791363.5	479
2014-10-21	46.2	47.2	46.0	46.78	0.54	1.17	1005961.0	47065782.75	510
2014-10-20	46.2	46.4	45.6	46.24	0.14	0.3	1573881.0	72401656.5	658
2014-10-19	46.6	46.8	45.4	46.1	0.51	1.12	1863266.0	85657097.5	991
2014-10-16	45.8	46.6	45.0	45.59	-0.69	-1.49	4666454.0	213346268.25	1763
2014-10-15	47.2	47.2	45.8	46.28	-0.99	-2.09	2742691.0	126946448.75	646
2014-10-14	48.6	48.6	46.8	47.27	-1.83	-3.73	2790174.0	131881210.75	1041
2014-10-13	44.8	49.2	44.8	49.1	3.88	8.58	2594410.0	121930514.5	1066
2014-10-12	47.2	47.2	44.4	45.22	-2.47	-5.18	1232256.0	56500582.25	729
2014-10-02	48.2	48.4	47.6	47.69	-0.54	-1.12	1355578.0	65046789.75	496
2014-10-01	48.0	49.0	48.0	48.23	-0.12	-0.25	878426.0	42537141.0	400
2014-09-30	48.2	48.4	48.0	48.35	0.35	0.73	1733611.0	83301915.0	484
2014-09-29	47.8	48.2	47.8	48.0	0.0	0.0	1669725.0	80052527.5	498
2014-09-28	48.4	48.8	47.8	48.0	-0.59	-1.21	1842495.0	88554445.25	763
2014-09-25	47.8	49.2	47.8	48.59	0.58	1.21	2223385.0	106912226.5	762
2014-09-24	48.6	48.6	47.8	48.01	-0.88	-1.8	2352188.0	113173130.75	1164
2014-09-22	48.8	49.2	47.8	48.89	-0.21	-0.43	1420300.0	69173621.0	866
2014-09-21	47.8	50.2	47.6	49.1	1.18	2.46	1765453.0	86768727.0	1138
2014-09-18	47.8	48.4	47.4	47.92	0.21	0.44	2062770.0	98502854.5	1034
2014-09-17	45.6	48.0	45.4	47.71	2.21	4.86	3587974.0	169295944.0	1551
2014-09-16	44.6	45.6	44.4	45.5	1.09	2.45	854339.0	38543606.5	605
2014-09-15	44.6	45.0	44.0	44.41	-0.24	-0.54	1720783.0	76409044.75	789
2014-09-14	45.4	45.4	44.6	44.65	-0.69	-1.52	1041096.0	46709714.25	694
2014-09-11	46.2	46.2	45.4	45.34	-0.85	-1.84	1012738.0	46251780.5	716
2014-09-10	46.6	47.0	46.0	46.19	-0.43	-0.92	1419293.0	65739633.0	573
2014-09-09	47.2	47.4	46.6	46.62	-0.61	-1.29	860019.0	40196383.25	524
2014-09-08	46.6	47.6	46.6	47.23	0.49	1.05	662425.0	31250153.5	354
2014-09-07	46.8	47.0	46.6	46.74	0.0	0.0	485638.0	22690990.25	259
2014-09-04	46.6	46.8	46.6	46.74	-0.01	-0.02	461559.0	21530475.25	294
2014-09-03	46.6	46.8	46.4	46.75	0.01	0.02	309839.0	14441442.5	221
2014-09-02	46.8	46.8	46.4	46.74	-0.05	-0.11	344745.0	16069792.25	259
2014-09-01	46.8	47.0	46.6	46.79	-0.02	-0.04	369893.0	17302614.5	235
2014-08-31	46.6	47.2	46.6	46.81	0.28	0.6	511433.0	23939871.0	281
2014-08-28	46.6	46.6	46.0	46.53	0.0	0.0	569174.0	26432280.75	388
2014-08-27	46.6	46.8	46.4	46.53	-0.06	-0.13	814583.0	37841944.25	426
2014-08-26	46.2	46.8	46.2	46.59	0.1	0.22	317195.0	14759078.25	249
2014-08-25	47.2	47.2	46.2	46.49	-0.53	-1.13	853730.0	39770991.25	522
2014-08-24	46.6	47.2	46.6	47.02	0.47	1.01	720600.0	33848341.25	403
2014-08-21	46.8	46.8	46.2	46.55	-0.09	-0.19	462455.0	21455184.75	321
2014-08-20	47.0	47.2	46.6	46.64	-0.38	-0.81	943285.0	44169920.75	422
2014-08-19	47.0	47.2	46.8	47.02	0.09	0.19	323460.0	15155656.5	275
2014-08-18	47.0	47.2	46.8	46.93	-0.08	-0.17	398400.0	18687427.0	274
2014-08-17	46.8	47.2	46.6	47.01	0.23	0.49	853920.0	40048333.0	420
2014-08-14	46.8	47.8	46.6	46.78	0.2	0.43	1362744.0	64429883.5	820
2014-08-13	44.8	47.2	44.8	46.58	1.92	4.3	2815603.0	130331682.0	1669
2014-08-12	44.6	44.8	44.2	44.66	0.22	0.5	1284913.0	57194181.25	465
2014-08-11	43.8	44.8	43.8	44.44	0.41	0.93	1086566.0	48021585.5	549
2014-08-10	44.2	44.2	43.8	44.03	0.09	0.2	509429.0	22404967.5	388
2014-08-07	43.8	44.2	43.6	43.94	0.24	0.55	564969.0	24790267.0	419
2014-08-06	44.2	44.2	43.6	43.7	-0.36	-0.82	846538.0	37039928.75	479
2014-08-05	44.0	45.0	44.0	44.06	0.05	0.11	1606079.0	71190679.0	915
2014-08-04	43.8	44.2	43.8	44.01	0.23	0.53	500823.0	21997090.0	332
2014-08-03	43.6	43.8	43.0	43.78	0.04	0.09	690528.0	30135926.25	347
2014-07-24	44.2	44.2	43.6	43.74	-0.52	-1.17	856750.0	37562423.5	558
2014-07-23	43.8	44.8	43.8	44.26	0.61	1.4	1223795.0	54279764.25	866
2014-07-22	43.0	43.8	42.8	43.65	1.2	2.83	1606429.0	69753006.75	900
2014-07-21	42.8	42.8	42.2	42.45	-0.24	-0.56	484483.0	20578976.0	322
2014-07-20	43.0	43.0	42.4	42.69	-0.39	-0.91	698474.0	29781467.25	447
2014-07-17	42.8	43.6	42.6	43.08	0.33	0.77	1034074.0	44538193.75	621
2014-07-16	42.8	43.0	42.6	42.75	0.01	0.02	448750.0	19182101.25	226
2014-07-15	43.0	43.0	42.4	42.74	0.11	0.26	843568.0	35985725.0	457
2014-07-14	42.2	42.8	42.2	42.63	0.39	0.92	699583.0	29649689.5	415
2014-07-13	42.4	42.4	42.2	42.24	0.05	0.12	414858.0	17528314.75	328
2014-07-10	42.2	42.4	42.0	42.19	-0.02	-0.05	546061.0	23015474.0	293
2014-07-09	42.4	42.4	42.2	42.21	-0.23	-0.54	448610.0	18931881.0	224
2014-07-08	42.4	42.6	42.0	42.44	0.16	0.38	652780.0	27592031.25	362
2014-07-07	42.4	42.4	42.2	42.28	-0.02	-0.05	755998.0	31931008.75	457
2014-07-06	42.2	42.4	42.0	42.3	0.4	0.95	851288.0	35976212.5	594
2014-07-03	42.2	42.2	41.8	41.9	-0.25	-0.59	841483.0	35317498.5	451
2014-07-02	41.8	42.4	41.8	42.15	0.17	0.4	624798.0	26342551.25	486
2014-07-01	42.0	42.2	41.8	41.98	-0.04	-0.1	1336940.0	56097349.5	584
2014-06-30	42.0	42.4	41.8	42.02	0.01	0.02	917385.0	38506255.25	330
2014-06-29	41.8	42.2	41.4	42.01	-0.12	-0.28	570664.0	23928835.0	316
2014-06-26	41.8	42.4	41.8	42.13	0.23	0.55	746626.0	31477580.0	435
2014-06-25	42.4	42.4	41.8	41.9	-0.4	-0.95	1055544.0	44416110.25	585
2014-06-24	42.6	42.6	41.6	42.3	-0.44	-1.03	1443414.0	60713690.75	649
2014-06-23	42.6	43.0	42.2	42.74	-0.25	-0.58	676356.0	28740727.5	436
2014-06-22	43.0	43.4	42.4	42.99	-0.01	-0.02	1079448.0	46285841.5	666
2014-06-19	43.0	43.0	42.4	43.0	0.09	0.21	454903.0	19471240.0	310
2014-06-18	42.8	43.0	42.4	42.91	0.13	0.3	521615.0	22287266.5	384
2014-06-17	41.2	43.0	41.2	42.78	0.86	2.05	994775.0	41845307.75	680
2014-06-16	43.2	43.4	41.2	41.92	-1.26	-2.92	1283701.0	54614557.0	663
2014-06-15	43.6	43.8	42.8	43.18	-0.97	-2.2	1007059.0	43497231.75	656
2014-06-12	44.2	44.4	43.8	44.15	-0.12	-0.27	944215.0	41710918.5	484
2014-06-11	43.6	44.4	43.6	44.27	0.53	1.21	1309558.0	57564899.0	881
2014-06-10	43.4	44.2	43.2	43.74	0.44	1.02	1633679.0	71403583.25	977
2014-06-09	42.6	44.0	42.6	43.3	0.54	1.26	2371246.0	103062170.0	1395
2014-06-08	42.8	43.0	42.0	42.76	0.24	0.56	1526081.0	64983126.75	746
2014-06-05	42.4	43.0	42.0	42.52	0.05	0.12	1148488.0	48714094.75	643
2014-06-04	42.0	42.6	42.0	42.47	0.34	0.81	899154.0	38135002.0	501
2014-06-03	42.0	42.4	42.0	42.13	-0.05	-0.12	243840.0	10270265.0	239
2014-06-02	42.4	42.6	42.2	42.18	-0.36	-0.85	291178.0	12301742.75	275
2014-06-01	42.2	42.6	42.0	42.54	0.48	1.14	1006965.0	42711351.25	515
2014-05-29	42.0	42.6	41.8	42.06	0.11	0.26	1554256.0	65326380.0	804
2014-05-28	42.4	42.4	41.8	41.95	-0.2	-0.47	896201.0	37619493.0	610
2014-05-27	42.8	43.0	42.0	42.15	-0.45	-1.06	1503508.0	63776645.5	883
2014-05-26	42.0	43.2	42.0	42.6	0.77	1.84	3639871.0	155171442.25	1729
2014-05-25	41.8	42.0	41.2	41.83	0.14	0.34	756716.0	31586060.5	437
2014-05-22	41.2	42.2	41.2	41.69	0.49	1.19	1433961.0	59731990.25	887
2014-05-21	41.4	41.4	41.2	41.2	-0.08	-0.19	452143.0	18623218.75	332
2014-05-20	41.2	41.6	41.0	41.28	0.18	0.44	769739.0	31777322.25	439
2014-05-19	41.0	41.2	40.6	41.1	-0.03	-0.07	1172616.0	48010911.75	570
2014-05-18	41.2	41.4	40.8	41.13	0.14	0.34	1848909.0	75995557.75	702
2014-05-15	40.6	41.4	40.6	40.99	0.39	0.96	1759936.0	71980361.75	673
2014-05-14	40.8	41.0	40.4	40.6	-0.17	-0.42	948580.0	38570037.75	509
2014-05-13	40.8	41.0	40.6	40.77	0.12	0.3	864966.0	35185914.25	451
2014-05-12	40.8	41.2	40.6	40.65	-0.1	-0.25	783289.0	31980800.0	395
2014-05-11	40.6	41.0	40.6	40.75	0.08	0.2	521848.0	21256959.25	358
2014-05-08	40.6	40.8	40.2	40.67	0.38	0.94	451744.0	18293652.0	388
2014-05-07	40.6	40.8	40.2	40.29	-0.43	-1.06	590559.0	23891590.25	434
2014-05-06	40.8	41.2	40.6	40.72	0.08	0.2	1181384.0	48360256.75	615
2014-05-05	40.8	40.8	40.6	40.64	-0.11	-0.27	682441.0	27772185.5	365
2014-05-04	41.0	41.6	40.6	40.75	-0.09	-0.22	921610.0	37805126.5	618
2014-05-01	41.4	41.4	40.8	40.84	-0.35	-0.85	821665.0	33722435.25	546
2014-04-30	42.0	42.2	40.6	41.19	-0.79	-1.88	1772184.0	72952259.25	902
2014-04-29	41.8	42.6	41.6	41.98	0.05	0.12	1023618.0	43154128.25	639
2014-04-28	42.6	44.0	41.4	41.93	-0.81	-1.9	1756855.0	75296496.75	1230
2014-04-27	40.6	43.2	40.6	42.74	2.38	5.9	4214723.0	177067100.0	1940
2014-04-24	38.55	40.8	38.4	40.36	1.68	4.34	1711165.0	67442531.5	960
2014-04-23	39.05	39.05	38.55	38.68	-0.28	-0.72	371859.0	14407453.75	319
2014-04-22	38.9	39.05	38.7	38.96	0.12	0.31	516490.0	20060658.5	238
2014-04-21	39.05	39.05	38.7	38.84	0.01	0.03	506356.0	19676778.75	407
2014-04-20	39.1	39.1	38.7	38.83	-0.27	-0.69	810638.0	31540574.0	483
2014-04-17	38.9	39.1	38.7	39.1	0.25	0.64	991423.0	38575531.25	551
2014-04-16	38.9	38.9	38.55	38.85	0.15	0.39	757186.0	29322810.75	399
2014-04-15	38.4	38.7	38.25	38.7	0.33	0.86	572898.0	22100880.25	342
2014-04-14	38.4	38.4	38.25	38.37	0.12	0.31	367258.0	14085983.25	312
2014-04-13	38.55	38.55	37.9	38.25	-0.3	-0.78	538921.0	20612844.25	396
2014-04-10	38.55	38.7	38.4	38.55	0.0	0.0	537169.0	20667560.25	391
2014-04-09	38.7	38.9	38.4	38.55	-0.15	-0.39	975134.0	37664515.25	640
2014-04-08	38.7	38.9	38.55	38.7	0.0	0.0	624161.0	24111936.5	403
2014-04-07	38.9	38.9	38.55	38.7	-0.15	-0.39	553261.0	21389476.25	391
2014-04-06	39.1	39.1	38.55	38.85	-0.3	-0.77	637383.0	24729493.5	573
2014-04-03	38.9	39.1	38.4	39.15	-0.15	-0.38	1770481.0	68664145.75	987
2014-04-02	38.9	39.3	38.7	39.3	0.45	1.16	1826733.0	71339406.75	879
2014-04-01	38.55	38.9	38.4	38.85	0.15	0.39	1290890.0	50012854.0	546
2014-03-31	38.7	38.7	38.25	38.7	0.15	0.39	887901.0	34208155.0	512
2014-03-30	37.85	39.05	37.85	38.55	0.75	1.98	1686006.0	64873708.25	900
2014-03-27	37.5	37.9	37.5	37.8	0.15	0.4	785079.0	29599741.5	391
2014-03-26	37.5	37.85	37.35	37.65	0.0	0.0	734576.0	27551949.75	425
2014-03-25	37.5	37.85	37.35	37.65	0.0	0.0	606745.0	22780590.75	280
2014-03-24	37.85	37.85	37.35	37.65	-0.15	-0.4	936929.0	35155091.0	462
2014-03-23	37.5	38.1	37.35	37.8	0.3	0.8	982039.0	37048216.5	493
2014-03-20	37.35	37.5	37.05	37.5	0.15	0.4	290383.0	10848716.5	263
2014-03-19	37.2	37.35	36.9	37.35	0.15	0.4	471285.0	17494379.25	261
2014-03-18	37.5	37.5	37.05	37.2	0.15	0.4	876668.0	32598759.75	493
2014-03-17	37.9	38.1	36.9	37.05	-0.9	-2.37	1259034.0	47146638.75	607
2014-03-16	37.7	38.1	37.7	37.95	0.15	0.4	366516.0	13873883.25	272
2014-03-13	37.85	37.9	37.7	37.8	-0.15	-0.4	714078.0	26979550.25	389
2014-03-12	38.1	38.1	37.7	37.95	-0.15	-0.39	454705.0	17209732.5	280
2014-03-11	37.85	38.25	37.5	38.1	0.3	0.79	587675.0	22293944.5	351
2014-03-10	38.25	38.25	37.85	37.8	-0.3	-0.79	551911.0	20978750.75	457
2014-03-09	37.9	38.4	37.85	38.1	0.45	1.2	1426638.0	54502682.25	774
2014-03-06	37.05	37.7	36.7	37.65	0.75	2.03	871596.0	32377399.25	552
2014-03-05	37.5	37.5	36.7	36.9	-0.3	-0.81	842019.0	31252553.25	451
2014-03-04	36.7	37.5	36.7	37.2	0.45	1.22	654628.0	24387248.0	362
2014-03-03	37.05	37.2	36.7	36.75	-0.45	-1.21	1121849.0	41474297.0	492
2014-03-02	37.2	37.2	36.9	37.2	0.0	0.0	805286.0	29859635.75	401
2014-02-27	37.2	37.5	36.9	37.2	0.0	0.0	817323.0	30323188.0	467
2014-02-26	37.35	37.35	36.7	37.2	-0.15	-0.4	1097691.0	40734421.25	475
2014-02-25	38.1	38.1	37.2	37.35	-0.6	-1.58	1819450.0	68153472.0	716
2014-02-24	38.1	38.1	37.7	37.95	-0.15	-0.39	590379.0	22394315.25	381
2014-02-23	38.4	38.55	38.1	38.1	-0.15	-0.39	333044.0	12750185.25	266
2014-02-20	38.25	38.25	37.85	38.25	0.0	0.0	419376.0	15951634.75	274
2014-02-19	38.25	38.25	37.9	38.25	0.15	0.39	412358.0	15726833.25	209
2014-02-18	37.9	38.25	37.85	38.1	0.15	0.4	278141.0	10569814.0	250
2014-02-17	38.1	38.25	37.85	37.95	-0.15	-0.39	290891.0	11065964.5	261
2014-02-16	38.4	38.55	38.1	38.1	-0.15	-0.39	615138.0	23496792.25	334
2014-02-13	38.4	38.7	38.25	38.25	0.0	0.0	612860.0	23627636.75	422
2014-02-12	37.9	38.25	37.85	38.25	0.3	0.79	510260.0	19452414.5	318
2014-02-11	37.9	38.1	37.2	37.95	-0.3	-0.78	945870.0	35709975.75	611
2014-02-10	39.05	39.05	38.1	38.25	-0.6	-1.54	725109.0	27874175.25	556
2014-02-09	39.1	39.9	38.25	38.85	-0.15	-0.38	1612963.0	63170349.0	1161
2014-02-06	37.5	39.05	37.2	39.0	1.65	4.42	2735051.0	104504686.5	1202
2014-02-05	35.85	37.7	35.85	37.35	1.5	4.18	3432099.0	126243638.75	1299
2014-02-04	35.7	36.0	35.45	35.85	-0.3	-0.83	933446.0	33343002.75	299
2014-02-03	35.85	36.3	35.45	36.15	0.3	0.84	1298891.0	46674668.75	465
2014-02-02	35.7	36.3	35.7	35.85	0.0	0.0	715284.0	25743570.0	353
2014-01-30	35.5	36.0	35.3	35.85	0.3	0.84	826694.0	29444059.75	465
2014-01-29	35.7	35.85	35.45	35.55	-0.15	-0.42	510915.0	18196023.0	346
2014-01-28	35.7	36.3	35.5	35.7	-0.15	-0.42	580179.0	20781424.0	351
2014-01-27	35.3	36.15	35.1	35.85	0.15	0.42	1547438.0	55094438.75	701
2014-01-26	34.8	36.15	34.5	35.7	-0.15	-0.42	1322585.0	46927307.75	774
2014-01-23	36.0	36.5	35.7	35.85	-0.15	-0.42	745396.0	26903978.25	555
2014-01-22	35.5	37.05	35.45	36.0	0.6	1.69	3136924.0	113589063.0	1496
2014-01-21	34.8	35.7	34.65	35.4	0.6	1.72	2231733.0	78563180.75	1094
2014-01-20	33.3	34.8	33.1	34.8	1.35	4.04	3011378.0	102909554.75	1240
2014-01-19	33.05	33.75	32.7	33.45	0.3	0.9	2208441.0	73994015.0	958
2014-01-16	32.4	33.75	32.1	33.15	0.75	2.31	3587310.0	118978939.75	1574
2014-01-15	31.9	32.4	31.9	32.4	0.45	1.41	672240.0	21648338.5	366
2014-01-14	31.9	32.25	31.85	31.95	0.0	0.0	652599.0	20917536.25	405
2014-01-13	31.9	32.1	31.85	31.95	-0.15	-0.47	621068.0	19834607.5	429
2014-01-12	32.1	32.25	31.85	32.1	0.0	0.0	578665.0	18500579.5	375
2014-01-09	31.5	32.1	31.35	32.1	0.6	1.9	2090361.0	66511393.5	1133
2014-01-08	31.5	31.5	31.2	31.5	0.0	0.0	758454.0	23773562.5	532
2014-01-07	31.5	31.7	31.35	31.5	-0.15	-0.47	551450.0	17350867.0	384
2014-01-06	31.5	31.7	31.35	31.65	0.0	0.0	404039.0	12742751.5	350
2014-01-05	31.7	31.7	31.5	31.65	-0.15	-0.47	389020.0	12286069.5	312
2014-01-02	31.85	31.85	31.5	31.8	0.0	0.0	538639.0	17063781.5	298
2014-01-01	31.7	31.85	31.5	31.8	0.3	0.95	797509.0	25203388.5	450
2013-12-31	31.85	31.9	31.5	31.5	-0.3	-0.94	1036226.0	32777209.0	692
2013-12-30	31.85	31.9	31.7	31.8	-0.3	-0.93	1483615.0	47131690.5	771
2013-12-29	32.1	32.1	31.85	32.1	0.0	0.0	439391.0	14044546.25	335
2013-12-26	31.85	32.1	31.85	32.1	0.3	0.94	490880.0	15687022.25	340
2013-12-25	31.9	32.1	31.85	31.8	-0.15	-0.47	676376.0	21553174.25	435
2013-12-24	31.85	32.1	31.85	31.95	0.15	0.47	678841.0	21666742.25	470
2013-12-23	32.1	32.1	31.85	31.8	-0.15	-0.47	627316.0	20050932.5	342
2013-12-22	31.9	32.1	31.85	31.95	0.0	0.0	745646.0	23828505.5	422
2013-12-19	32.25	32.25	31.85	31.95	-0.3	-0.93	1532969.0	49009484.75	614
2013-12-18	32.1	32.55	31.9	32.25	0.3	0.94	1363258.0	43868803.75	591
2013-12-17	32.4	32.4	31.85	31.95	-0.3	-0.93	1065260.0	34116039.75	557
2013-12-16	32.4	32.55	32.1	32.25	-0.15	-0.46	823556.0	26584636.75	416
2013-12-15	32.4	32.55	32.25	32.4	-0.15	-0.46	445533.0	14425524.0	300
2013-12-12	32.7	32.7	32.25	32.55	-0.15	-0.46	655563.0	21267665.25	340
2013-12-11	32.7	33.05	32.7	32.7	0.15	0.46	1092054.0	35861779.75	497
2013-12-10	32.25	32.9	32.25	32.55	0.45	1.4	1266584.0	41275630.5	556
2013-12-09	32.25	32.4	32.1	32.1	-0.15	-0.47	416745.0	13416869.25	435
2013-12-08	32.25	32.55	32.1	32.25	0.3	0.94	1090515.0	35272474.5	640
2013-12-05	32.1	32.1	31.85	31.95	-0.15	-0.47	429004.0	13716125.25	298
2013-12-04	31.85	32.25	31.85	32.1	0.3	0.94	961411.0	30766846.25	485
2013-12-03	31.9	32.25	31.85	31.8	-0.3	-0.93	734604.0	23546096.75	436
2013-12-02	32.1	32.1	31.85	32.1	-0.15	-0.47	832311.0	26625131.25	478
2013-12-01	32.25	32.4	32.1	32.25	0.0	0.0	602880.0	19416354.75	368
2013-11-28	32.25	32.55	32.1	32.25	0.0	0.0	892369.0	28872145.75	535
2013-11-27	32.7	32.9	32.1	32.25	-0.6	-1.83	1292323.0	41718835.75	833
2013-11-26	33.05	33.1	32.7	32.85	-0.15	-0.45	733424.0	24058145.0	401
2013-11-25	33.05	33.1	33.05	33.0	-0.15	-0.45	281993.0	9332181.0	176
2013-11-24	33.1	33.3	33.05	33.15	0.15	0.45	347045.0	11475068.0	231
2013-11-21	33.1	33.1	32.9	33.0	-0.15	-0.45	374426.0	12349278.25	271
2013-11-20	33.1	33.45	33.05	33.15	-0.15	-0.45	374719.0	12402905.75	252
2013-11-19	33.45	33.45	32.9	33.3	-0.15	-0.45	854490.0	28369840.0	423
2013-11-18	33.45	33.45	33.1	33.45	0.0	0.0	390630.0	13031141.5	268
2013-11-17	33.6	33.75	33.1	33.45	0.0	0.0	554015.0	18535331.0	363
2013-11-14	33.6	33.75	33.45	33.45	-0.15	-0.45	332980.0	11181149.25	200
2013-11-13	33.75	33.75	33.6	33.6	-0.15	-0.44	255144.0	8583536.0	194
2013-11-12	33.6	33.9	33.6	33.75	0.0	0.0	720968.0	24376072.5	360
2013-11-11	33.75	33.75	33.6	33.75	0.0	0.0	614766.0	20677686.5	303
2013-11-10	33.75	33.9	33.6	33.75	0.0	0.0	299601.0	10113083.0	251
2013-11-07	33.6	33.9	33.6	33.75	0.15	0.45	522430.0	17605520.0	335
2013-11-06	33.9	33.9	33.6	33.6	-0.15	-0.44	521213.0	17604080.25	302
2013-11-05	33.6	33.9	33.6	33.75	0.0	0.0	783380.0	26488196.0	377
2013-11-04	33.75	33.75	33.45	33.75	0.0	0.0	466829.0	15706860.5	306
2013-11-03	33.75	34.1	33.45	33.75	0.15	0.45	514153.0	17350992.75	346
2013-10-31	33.6	33.6	33.45	33.6	0.15	0.45	425331.0	14266317.5	327
2013-10-30	33.05	33.6	32.7	33.45	0.75	2.29	1253084.0	41872853.0	673
2013-10-29	33.45	33.45	32.55	32.7	-0.6	-1.8	631746.0	20781780.75	447
2013-10-28	33.6	33.75	33.3	33.3	-0.3	-0.89	474854.0	15920745.75	280
2013-10-27	33.6	33.75	33.3	33.6	0.15	0.45	550960.0	18487166.75	364
2013-10-24	33.45	33.75	33.45	33.45	0.0	0.0	637084.0	21384719.5	347
2013-10-23	33.45	33.6	33.3	33.45	0.0	0.0	643784.0	21528944.25	415
2013-10-22	33.05	34.25	33.05	33.45	0.45	1.36	2543456.0	85806347.5	1285
2013-10-21	32.4	33.3	32.25	33.0	0.6	1.85	1110874.0	36458211.5	540
2013-10-20	32.1	32.4	31.9	32.4	0.75	2.37	622451.0	20081893.5	454
2013-10-10	31.2	31.7	31.2	31.65	0.45	1.44	531095.0	16667257.0	451
2013-10-09	31.7	31.7	31.05	31.2	-0.6	-1.89	881858.0	27555202.75	749
2013-10-08	32.25	32.25	31.7	31.8	-0.45	-1.4	656990.0	20973947.0	560
2013-10-07	32.7	32.9	32.25	32.25	-0.45	-1.38	779605.0	25354274.25	552
2013-10-06	33.05	33.1	32.55	32.7	-0.15	-0.46	821873.0	26972759.25	558
2013-10-03	32.9	33.05	32.7	32.85	-0.15	-0.45	431471.0	14206463.25	296
2013-10-02	33.05	33.05	32.7	33.0	0.15	0.46	466630.0	15334833.25	328
2013-10-01	32.9	33.05	32.7	32.85	0.0	0.0	311355.0	10228304.0	318
2013-09-30	33.05	33.05	32.7	32.85	-0.15	-0.45	359061.0	11779739.0	317
2013-09-29	33.05	33.1	32.9	33.0	-0.3	-0.9	408441.0	13486409.25	337
2013-09-26	33.1	33.3	33.05	33.3	0.0	0.0	646995.0	21398635.25	554
2013-09-25	33.3	33.3	33.1	33.3	0.0	0.0	492346.0	16334935.5	318
2013-09-24	33.3	33.45	33.1	33.3	0.0	0.0	518568.0	17231068.25	344
2013-09-19	33.3	33.45	33.1	33.3	0.0	0.0	1260065.0	41952875.0	564
2013-09-18	33.3	33.3	33.05	33.3	0.0	0.0	790345.0	26214452.0	409
2013-09-17	33.3	33.45	33.1	33.3	0.0	0.0	789273.0	26257402.0	524
2013-09-16	33.3	33.45	33.1	33.3	0.0	0.0	1092853.0	36487345.25	629
2013-09-15	33.3	33.6	33.1	33.3	0.3	0.91	1499024.0	50013050.75	844
2013-09-12	33.1	33.1	32.9	33.0	0.0	0.0	1101241.0	36406104.75	918
2013-09-11	33.6	33.6	33.05	33.0	-0.3	-0.9	1871036.0	62231187.75	1183
2013-09-10	34.1	34.1	33.05	33.3	0.45	1.37	4952865.0	165724364.0	2752
2013-09-09	32.9	32.9	32.4	32.85	0.0	0.0	2021150.0	65970987.25	1184
2013-09-08	32.9	33.3	32.55	32.85	0.6	1.86	2228599.0	73168497.0	1273
2013-09-05	31.7	32.55	31.35	32.25	0.45	1.42	1771766.0	56627326.5	1283
2013-09-04	32.9	32.9	31.85	31.8	-1.05	-3.2	2123410.0	68367031.75	1149
2013-09-03	33.6	34.1	32.7	32.85	-0.75	-2.23	3883536.0	129537917.0	1435
2013-09-02	33.45	33.6	32.9	33.6	0.3	0.9	2105256.0	70138409.5	875
2013-09-01	32.55	33.45	32.55	33.3	1.2	3.74	1784274.0	58940425.5	890
2013-08-29	32.4	32.9	31.9	32.1	0.0	0.0	1744856.0	56302648.75	795
2013-08-28	31.05	32.9	31.05	32.1	0.0	0.0	2985555.0	96683858.25	1117
2013-08-27	33.05	33.05	31.2	32.1	-1.35	-4.04	3198769.0	102615972.5	1563
2013-08-26	33.6	33.6	33.1	33.45	-0.15	-0.45	1688273.0	56394598.25	750
2013-08-25	33.6	33.9	33.45	33.6	0.0	0.0	1597124.0	53700478.75	758
2013-08-22	33.6	33.75	33.3	33.6	0.0	0.0	795050.0	26618509.5	450
2013-08-21	33.6	33.75	33.1	33.6	0.0	0.0	1486243.0	49589073.25	771
2013-08-20	33.6	33.75	33.45	33.6	-0.15	-0.44	1147215.0	38459257.5	597
2013-08-19	33.75	33.75	33.45	33.75	0.0	0.0	1218643.0	41063366.0	599
2013-08-18	33.75	34.1	33.75	33.75	0.0	0.0	1445734.0	48993640.25	605
2013-08-15	33.75	34.1	33.75	33.75	0.0	0.0	855354.0	28947380.0	455
2013-08-14	34.1	34.1	33.6	33.75	-0.15	-0.44	1237178.0	41886139.25	602
2013-08-13	34.1	34.3	33.75	33.9	0.15	0.44	1996715.0	68106458.5	919
2013-08-05	33.75	34.1	33.6	33.75	0.0	0.0	1967981.0	66555777.75	891
2013-08-04	33.75	33.9	33.45	33.75	0.6	1.81	1690216.0	56709672.5	922
2013-08-01	33.6	34.1	32.9	33.15	-0.3	-0.9	2781749.0	93228941.25	1668
2013-07-31	32.25	34.3	32.1	33.45	1.35	4.21	5198789.0	173465053.25	2849
2013-07-30	30.7	32.25	30.65	32.1	1.35	4.39	3813418.0	120572869.5	1555
2013-07-29	30.3	30.7	30.15	30.75	0.6	1.99	755636.0	23008471.75	379
2013-07-28	30.5	30.7	30.15	30.15	-0.15	-0.5	1813210.0	55176067.5	742
2013-07-25	29.85	31.05	29.85	30.3	0.48	1.61	2952610.0	89377773.75	1093
2013-07-24	29.7	29.85	29.6	29.82	0.12	0.4	447034.0	13284206.5	240
2013-07-23	29.9	29.9	29.6	29.7	-0.12	-0.4	860316.0	25622465.25	332
2013-07-22	29.85	29.9	29.6	29.82	0.0	0.0	848259.0	25263636.75	376
2013-07-21	29.3	29.85	29.3	29.82	0.42	1.43	588700.0	17456859.25	374
2013-07-18	29.5	29.7	29.3	29.4	-0.18	-0.61	1054404.0	31067366.5	503
2013-07-17	29.45	29.9	29.3	29.58	0.3	1.02	2230744.0	66059752.75	763
2013-07-16	29.2	29.45	29.2	29.28	-0.12	-0.41	319875.0	9373213.0	208
2013-07-15	29.1	29.45	28.95	29.4	0.18	0.62	464339.0	13566474.0	308
2013-07-14	28.95	29.2	28.95	29.22	0.24	0.83	498096.0	14459701.25	263
2013-07-11	28.95	28.95	28.8	28.98	0.0	0.0	518498.0	14972054.25	280
2013-07-10	29.3	29.3	28.8	28.98	-0.3	-1.02	514573.0	14921013.5	387
2013-07-09	29.5	29.5	29.1	29.28	-0.12	-0.41	663879.0	19431752.25	413
2013-07-08	29.1	29.6	29.1	29.4	0.18	0.62	1238498.0	36381946.5	699
2013-07-07	28.8	29.2	28.8	29.22	0.54	1.88	1084473.0	31476112.5	670
2013-07-04	28.65	28.8	28.65	28.68	0.06	0.21	923250.0	26506640.0	478
2013-07-03	28.4	28.65	28.4	28.62	0.3	1.06	842673.0	24030543.5	412
2013-07-02	28.25	28.5	28.1	28.32	0.0	0.0	1063776.0	30179886.5	405
2013-07-01	28.1	28.4	28.0	28.32	0.24	0.85	1148696.0	32435640.0	470
2013-06-30	28.3	28.4	28.0	28.08	-0.24	-0.85	811398.0	22878202.75	439
2013-06-26	28.4	28.8	28.1	28.32	0.54	1.94	3556215.0	101270067.5	1685
2013-06-25	27.9	28.0	27.75	27.78	0.0	0.0	566976.0	15776808.5	256
2013-06-24	28.0	28.0	27.75	27.78	-0.24	-0.86	264621.0	7373969.75	190
2013-06-23	27.75	28.0	27.75	28.02	0.3	1.08	422040.0	11760031.5	259
2013-06-22	27.5	27.75	27.45	27.72	0.0	0.0	465276.0	12891582.5	256
2013-06-19	27.75	27.9	27.45	27.72	0.0	0.0	700518.0	19386687.0	398
2013-06-18	28.1	28.1	27.5	27.72	-0.18	-0.65	890768.0	24727897.5	515
2013-06-17	27.3	28.1	27.3	27.9	0.78	2.88	1402900.0	38987906.5	628
2013-06-16	26.7	27.2	26.55	27.12	0.54	2.03	1526435.0	41163467.25	759
2013-06-15	27.75	27.9	26.55	26.58	-1.5	-5.34	2021293.0	55544813.25	1023
2013-06-12	28.0	28.1	27.75	28.08	0.06	0.21	1320693.0	36977661.75	508
2013-06-11	27.9	28.0	27.9	28.02	0.0	0.0	781980.0	21874766.75	363
2013-06-10	28.1	28.1	27.9	28.02	0.0	0.0	1089291.0	30487451.5	456
2013-06-09	28.1	28.1	27.9	28.02	-0.18	-0.64	1282718.0	35945845.25	561
2013-06-08	28.3	28.5	28.0	28.2	-0.12	-0.42	1491713.0	42141403.5	593
2013-06-05	27.9	28.4	27.75	28.32	0.42	1.51	1511528.0	42449684.75	560
2013-06-04	28.1	28.1	27.75	27.9	-0.12	-0.43	962641.0	26914519.0	538
2013-06-03	28.0	28.25	27.9	28.02	0.0	0.0	2020440.0	56629015.0	749
2013-06-02	28.25	28.3	28.0	28.02	-0.18	-0.64	1257323.0	35385643.75	672
2013-06-01	28.1	28.4	27.9	28.2	0.18	0.64	3198254.0	90214264.25	1649
2013-05-29	27.75	29.1	27.6	28.02	1.5	5.66	13304951.0	375534254.25	5488
2013-05-28	26.55	26.55	26.4	26.52	0.0	0.0	715520.0	18974779.25	250
2013-05-27	26.55	26.55	26.4	26.52	0.0	0.0	348851.0	9234873.75	189
2013-05-26	26.7	26.8	26.55	26.52	-0.3	-1.12	252198.0	6717267.75	167
2013-05-25	26.4	27.2	26.4	26.82	0.12	0.45	1145555.0	30762137.0	462
2013-05-22	26.8	26.8	26.55	26.7	0.0	0.0	957296.0	25537329.0	293
2013-05-21	26.55	26.8	26.3	26.7	0.3	1.14	696518.0	18500139.75	372
2013-05-20	26.55	26.55	26.25	26.4	0.0	0.0	1071036.0	28234809.0	409
2013-05-19	26.55	26.55	26.3	26.4	-0.12	-0.45	1658263.0	43737980.75	413
2013-05-18	26.3	26.55	26.3	26.52	0.24	0.91	475083.0	12560980.75	274
2013-05-15	26.3	26.4	25.9	26.28	-0.12	-0.45	970296.0	25385770.25	340
2013-05-14	26.3	26.55	26.3	26.4	-0.12	-0.45	533681.0	14097729.0	290
2013-05-13	26.1	26.55	26.0	26.52	0.3	1.14	609825.0	15988282.25	363
2013-05-12	26.0	26.55	26.0	26.22	0.24	0.92	1064689.0	27993488.0	482
2013-05-11	26.25	26.3	26.0	25.98	-0.12	-0.46	603910.0	15794698.75	228
2013-05-08	26.4	26.55	26.0	26.1	-0.12	-0.46	1114658.0	29327296.5	442
2013-05-07	26.0	27.3	26.0	26.22	0.24	0.92	1940616.0	51650655.0	824
2013-05-06	26.0	26.1	25.9	25.98	0.0	0.0	625958.0	16270092.0	196
2013-05-05	26.0	26.25	25.9	25.98	0.0	0.0	751300.0	19573170.25	241
2013-05-04	26.1	26.25	26.0	25.98	0.0	0.0	515140.0	13430240.25	180
2013-05-01	26.1	26.1	25.9	25.98	0.0	0.0	717503.0	18700317.25	235
2013-04-30	26.0	26.1	26.0	25.98	0.0	0.0	701168.0	18280874.5	256
2013-04-29	25.85	26.1	25.85	25.98	0.3	1.17	839684.0	21825443.0	336
2013-04-28	25.85	25.85	25.7	25.68	-0.12	-0.47	337691.0	8694512.75	172
2013-04-27	25.6	25.9	25.6	25.8	0.18	0.7	672451.0	17327165.25	292
2013-04-24	25.7	25.7	25.5	25.62	-0.06	-0.23	350005.0	8967131.75	199
2013-04-23	25.6	25.85	25.2	25.68	0.06	0.23	1093868.0	27976821.25	312
2013-04-22	25.7	25.85	25.5	25.62	0.0	0.0	559014.0	14328363.25	259
2013-04-21	25.6	25.85	25.5	25.62	0.0	0.0	8459671.0	216594833.0	408
2013-04-20	25.7	25.85	25.2	25.62	0.0	0.0	987635.0	25334685.0	343
2013-04-17	25.85	25.9	25.6	25.62	-0.18	-0.7	563251.0	14489786.0	311
2013-04-16	25.7	25.9	25.6	25.8	-0.12	-0.46	717323.0	18444714.25	333
2013-04-15	25.85	25.9	25.7	25.92	0.12	0.47	611080.0	15762511.5	246
2013-04-14	25.9	26.0	25.7	25.8	-0.18	-0.69	576635.0	14899719.0	325
2013-04-13	26.0	26.1	25.85	25.98	-0.12	-0.46	496513.0	12894383.25	306
2013-04-10	26.25	26.25	25.9	26.1	0.12	0.46	580129.0	15108539.25	355
2013-04-09	26.0	26.0	25.9	25.98	0.0	0.0	323373.0	8394293.75	260
2013-04-08	25.9	26.1	25.85	25.98	0.0	0.0	516228.0	13382648.75	331
2013-04-07	26.3	26.3	25.85	25.98	-0.24	-0.92	638829.0	16579709.0	333
2013-04-06	26.55	26.55	26.1	26.22	-0.36	-1.35	337950.0	8903932.75	238
2013-04-03	26.55	26.8	26.4	26.58	-0.42	-1.56	432988.0	11522946.75	235
2013-04-02	27.2	27.3	27.05	27.0	-0.18	-0.66	597929.0	16245944.5	237
2013-04-01	26.9	27.2	26.9	27.18	0.3	1.12	724985.0	19655051.0	265
2013-03-31	27.05	27.1	26.8	26.88	-0.12	-0.44	329551.0	8859235.5	161
2013-03-30	27.1	27.2	26.7	27.0	0.12	0.45	592160.0	15950583.25	310
2013-03-27	26.55	27.05	26.55	26.88	0.18	0.67	515643.0	13873661.25	244
2013-03-26	26.3	26.9	26.3	26.7	0.42	1.6	684468.0	18351478.25	290
2013-03-25	26.3	26.55	26.0	26.28	0.06	0.23	371271.0	9765123.75	223
2013-03-24	26.4	26.4	26.1	26.22	-0.18	-0.68	993885.0	26034688.5	341
2013-03-23	26.55	26.55	26.3	26.4	-0.18	-0.68	515860.0	13628136.25	216
2013-03-20	26.55	26.9	26.55	26.58	0.06	0.23	788380.0	21082271.25	298
2013-03-19	26.1	26.55	26.0	26.52	0.3	1.14	667706.0	17568443.0	292
2013-03-18	26.4	26.4	26.0	26.22	-0.18	-0.68	392509.0	10277516.0	310
2013-03-17	26.7	26.8	26.4	26.4	-0.42	-1.57	424175.0	11284573.0	237
2013-03-16	26.7	27.1	26.4	26.82	0.12	0.45	386429.0	10346938.5	238
2013-03-13	26.4	27.05	26.3	26.7	0.18	0.68	616303.0	16535755.0	292
2013-03-12	26.4	26.55	26.25	26.52	0.0	0.0	340666.0	8988772.25	193
2013-03-11	26.7	26.9	26.3	26.52	-0.06	-0.23	548275.0	14527018.5	281
2013-03-10	27.05	27.1	26.55	26.58	-0.54	-1.99	221650.0	5964182.0	170
2013-03-09	26.8	27.1	26.7	27.12	0.42	1.57	621708.0	16731076.5	272
2013-03-06	26.1	27.05	26.1	26.7	0.6	2.3	842854.0	22479996.75	390
2013-03-05	26.3	26.4	26.1	26.1	-0.3	-1.14	413878.0	10886598.25	188
2013-03-04	26.25	26.4	26.0	26.4	0.0	0.0	248933.0	6516646.25	157
2013-03-03	25.85	26.7	25.7	26.4	0.6	2.33	996555.0	26274503.5	499
2013-03-02	25.9	26.0	25.85	25.8	-0.12	-0.46	151991.0	3941307.5	137
2013-02-27	25.9	26.0	25.7	25.92	-0.06	-0.23	102031.0	2635612.5	92
2013-02-26	25.7	26.0	25.7	25.98	0.06	0.23	349050.0	9019266.25	178
2013-02-25	26.0	26.0	25.6	25.92	-0.06	-0.23	310153.0	8032735.75	189
2013-02-24	25.85	26.0	25.6	25.98	0.18	0.7	277891.0	7157223.0	162
2013-02-23	25.35	26.1	25.35	25.8	0.18	0.7	431044.0	11150186.75	218
2013-02-20	25.35	25.6	25.2	25.62	0.24	0.95	608445.0	15456935.0	245
2013-02-19	25.35	25.7	25.2	25.38	0.0	0.0	800760.0	20373574.25	303
2013-02-18	25.7	25.7	25.35	25.38	-0.3	-1.17	1356895.0	34487869.75	482
2013-02-17	25.85	25.9	25.6	25.68	-0.12	-0.47	230719.0	5944356.25	165
2013-02-16	25.85	26.0	25.7	25.8	-0.12	-0.46	334716.0	8645750.5	207
2013-02-13	25.85	26.0	25.85	25.92	-0.06	-0.23	229369.0	5936719.0	196
2013-02-12	26.25	26.3	25.85	25.98	-0.24	-0.92	368731.0	9595991.0	260
2013-02-11	26.4	26.4	26.1	26.22	-0.18	-0.68	326285.0	8563963.25	237
2013-02-10	26.55	26.55	26.4	26.4	-0.12	-0.45	387249.0	10245282.5	192
2013-02-09	26.7	26.8	26.55	26.52	0.0	0.0	222175.0	5923496.25	128
2013-02-06	26.8	26.8	26.4	26.52	-0.06	-0.23	408938.0	10403465.75	115
2013-02-05	26.55	26.8	26.4	26.58	-0.12	-0.45	671129.0	17914202.5	250
2013-02-04	26.55	26.7	26.4	26.7	0.18	0.68	163949.0	4360113.25	118
2013-02-03	26.55	26.8	26.55	26.52	-0.06	-0.23	111973.0	2975325.0	106
2013-02-02	26.4	26.9	26.4	26.58	0.3	1.14	417185.0	11153117.25	292
2013-01-30	26.4	26.55	26.3	26.28	0.0	0.0	464144.0	12249182.0	192
2013-01-29	26.3	26.4	26.25	26.28	0.0	0.0	506128.0	13294495.0	145
2013-01-28	26.25	26.4	26.25	26.28	0.0	0.0	738676.0	19436576.5	150
2013-01-27	26.55	26.55	26.25	26.28	-0.3	-1.13	550406.0	14490553.0	303
2013-01-26	26.55	26.8	26.4	26.58	0.0	0.0	191795.0	5095944.75	168
2013-01-23	26.7	27.05	26.55	26.58	-0.24	-0.89	235349.0	6310963.0	175
2013-01-22	26.55	27.05	26.4	26.82	0.12	0.45	1024020.0	27216277.75	291
2013-01-21	26.55	26.8	26.25	26.7	0.0	0.0	806659.0	21451085.25	291
2013-01-20	26.3	26.8	26.25	26.7	0.18	0.68	783669.0	20826357.75	363
2013-01-19	26.0	26.55	25.9	26.52	0.54	2.08	773306.0	20377089.0	416
2013-01-16	26.3	26.55	26.0	25.98	-0.3	-1.14	355991.0	9362306.0	198
2013-01-15	26.7	26.8	26.3	26.28	-0.54	-2.01	381259.0	10082165.25	276
2013-01-14	26.55	26.8	26.4	26.82	0.24	0.9	2329481.0	57699840.75	246
2013-01-13	26.3	26.7	26.25	26.58	0.18	0.68	678246.0	17957805.5	345
2013-01-12	26.4	26.55	26.25	26.4	0.0	0.0	476408.0	12557872.75	367
2013-01-09	26.0	27.2	26.0	26.4	0.42	1.62	1692803.0	44751078.5	958
2013-01-08	26.0	26.1	25.9	25.98	0.06	0.23	514198.0	13355197.75	254
2013-01-07	25.9	26.0	25.7	25.92	-0.06	-0.23	565951.0	14621973.5	220
2013-01-06	25.9	26.1	25.7	25.98	-0.12	-0.46	591534.0	15348754.25	241
2013-01-05	26.0	26.25	25.9	26.1	0.12	0.46	832333.0	21620838.25	379
2013-01-02	25.35	26.0	25.35	25.98	0.48	1.88	849173.0	21832858.25	402
2013-01-01	25.35	25.6	25.35	25.5	0.12	0.47	510725.0	12959554.5	256
2012-12-31	25.2	25.35	25.2	25.38	0.06	0.24	412828.0	10434493.5	294
2012-12-30	25.2	25.35	25.1	25.32	0.12	0.48	564411.0	14221088.75	278
2012-12-29	25.05	25.35	25.05	25.2	0.18	0.72	1212050.0	30517455.75	336
2012-12-26	25.05	25.1	24.88	25.02	0.12	0.48	461451.0	11542113.25	264
2012-12-25	25.05	25.1	24.88	24.9	-0.12	-0.48	430154.0	10743190.0	254
2012-12-24	25.2	25.2	24.72	25.02	-0.18	-0.71	909028.0	22663100.25	511
2012-12-23	25.35	25.35	25.05	25.2	-0.18	-0.71	818505.0	20616897.0	422
2012-12-22	25.35	25.5	25.2	25.38	0.0	0.0	144090.0	3654987.75	140
2012-12-19	25.6	25.6	25.2	25.38	-0.12	-0.47	828134.0	21026699.25	345
2012-12-18	25.5	25.5	25.35	25.5	0.12	0.47	222593.0	5654487.5	198
2012-12-17	25.35	25.35	25.2	25.38	0.0	0.0	364514.0	9230819.25	244
2012-12-16	25.5	25.6	25.35	25.38	-0.12	-0.47	798610.0	20292486.0	318
2012-12-15	25.35	25.6	25.05	25.5	0.3	1.19	1954900.0	49584370.5	603
2012-12-12	25.5	25.6	25.2	25.2	-0.3	-1.18	655054.0	16654206.25	392
2012-12-11	25.85	25.85	25.5	25.5	-0.18	-0.7	786894.0	20132677.75	424
2012-12-10	26.1	26.25	25.7	25.68	-0.54	-2.06	400674.0	10431311.75	239
2012-12-09	26.55	26.55	26.1	26.22	-0.36	-1.35	438849.0	11530270.5	275
2012-12-08	26.4	26.9	26.3	26.58	0.18	0.68	271074.0	7227394.5	185
2012-12-05	26.55	26.55	26.25	26.4	0.0	0.0	369856.0	9766968.5	173
2012-12-04	26.4	26.4	26.3	26.4	-0.12	-0.45	105006.0	2768190.0	78
2012-12-03	26.4	26.55	26.3	26.52	0.12	0.45	141191.0	3730287.25	96
2012-12-02	26.55	26.55	26.4	26.4	-0.18	-0.68	231338.0	6124605.5	130
2012-12-01	26.55	26.7	26.3	26.58	0.36	1.37	414848.0	11001430.5	201
2012-11-28	26.1	26.55	26.0	26.22	0.0	0.0	524235.0	13771015.0	267
2012-11-27	26.25	26.25	26.0	26.22	-0.18	-0.68	179630.0	4689097.5	136
2012-11-26	26.25	26.4	25.9	26.4	0.48	1.85	416158.0	10900699.75	275
2012-11-25	26.4	26.4	25.6	25.92	-0.36	-1.37	642094.0	16663336.5	246
2012-11-24	25.6	26.4	25.6	26.28	0.66	2.58	386480.0	10071618.25	218
2012-11-21	26.3	26.4	25.5	25.62	-0.66	-2.51	1076778.0	27966812.25	499
2012-11-20	26.9	26.9	26.3	26.28	-0.54	-2.01	459231.0	12183279.25	236
2012-11-19	26.9	27.1	26.3	26.82	-0.36	-1.32	756780.0	20173565.5	378
2012-11-18	27.6	27.6	27.1	27.18	-0.42	-1.52	783584.0	21419145.0	297
2012-11-17	27.75	27.75	27.5	27.6	-0.12	-0.43	653339.0	18064313.75	175
2012-11-14	27.6	27.75	27.6	27.72	0.12	0.43	342465.0	9492764.5	164
2012-11-13	27.6	27.75	27.5	27.6	0.0	0.0	387850.0	10741272.5	178
2012-11-12	27.6	27.75	27.5	27.6	0.0	0.0	575759.0	15926945.75	242
2012-11-11	27.5	27.75	27.5	27.6	0.0	0.0	676518.0	18696477.0	260
2012-11-10	27.45	27.75	27.45	27.6	0.0	0.0	420550.0	11613208.0	194
2012-11-07	27.75	27.75	27.5	27.6	-0.3	-1.08	918743.0	25342155.25	365
2012-11-06	27.75	27.9	27.6	27.9	0.18	0.65	860801.0	23814721.0	279
2012-11-05	27.6	27.75	27.5	27.72	0.3	1.09	354540.0	9792901.5	224
2012-11-04	27.6	27.75	27.3	27.42	-0.3	-1.08	973129.0	26771522.5	353
2012-11-03	27.75	27.75	27.45	27.72	0.0	0.0	295526.0	8167525.0	239
2012-10-24	27.6	28.65	27.5	27.72	0.0	0.0	876816.0	24643663.75	664
2012-10-23	27.75	27.75	27.5	27.72	0.24	0.87	609378.0	16890536.75	240
2012-10-22	27.5	27.75	27.45	27.48	0.0	0.0	324613.0	8953519.0	171
2012-10-21	27.6	27.75	27.3	27.48	-0.24	-0.87	428304.0	11800302.75	286
2012-10-20	27.3	27.75	27.2	27.72	0.12	0.43	633314.0	17480088.5	359
2012-10-17	27.75	28.0	27.5	27.6	-0.3	-1.08	1347741.0	37273857.25	771
2012-10-16	27.2	28.65	27.2	27.9	0.6	2.2	70335261.0	2099201343.0	1803
2012-10-15	27.05	27.45	26.8	27.3	0.12	0.44	797514.0	21604981.75	319
2012-10-14	26.55	27.2	26.25	27.18	0.48	1.8	605015.0	16143066.0	363
2012-10-13	26.55	26.7	26.25	26.7	-0.12	-0.45	502148.0	13281857.5	377
2012-10-10	27.05	27.05	26.55	26.82	-0.3	-1.11	901971.0	24070575.5	384
2012-10-09	27.2	27.3	26.9	27.12	0.0	0.0	209265.0	5672101.75	200
2012-10-08	26.9	27.3	26.4	27.12	0.0	0.0	1629218.0	44096465.75	662
2012-10-07	27.75	27.75	27.1	27.12	-0.66	-2.38	1120815.0	30615546.75	401
2012-10-06	27.75	27.75	27.6	27.78	0.0	0.0	635179.0	17563862.25	247
2012-10-03	27.75	27.75	27.6	27.78	0.06	0.22	302643.0	8391847.0	238
2012-10-02	28.0	28.0	27.6	27.72	-0.18	-0.65	1153061.0	32017607.25	433
2012-10-01	27.9	28.0	27.75	27.9	-0.12	-0.43	729311.0	20376983.5	333
2012-09-30	27.6	28.0	27.5	28.02	0.3	1.08	1931645.0	53642026.5	352
2012-09-29	27.75	27.9	27.5	27.72	-0.3	-1.07	924003.0	25589120.75	383
2012-09-26	27.75	28.1	27.2	28.02	0.12	0.43	1614980.0	44483718.25	720
2012-09-25	27.5	28.0	27.5	27.9	-0.12	-0.43	1177189.0	32776629.25	420
2012-09-24	28.0	28.1	27.5	28.02	0.0	0.0	750481.0	20834324.75	528
2012-09-22	28.0	28.25	27.75	28.02	-0.06	-0.21	859679.0	24077757.75	617
2012-09-19	27.6	28.1	27.3	28.08	0.6	2.18	1484858.0	41085510.0	853
2012-09-18	27.3	27.75	27.1	27.48	0.18	0.66	1498386.0	40910978.25	596
2012-09-17	26.9	27.45	26.8	27.3	0.42	1.56	1206975.0	32779400.75	613
2012-09-16	27.05	27.1	26.55	26.88	0.0	0.0	782144.0	21006430.25	537
2012-09-15	27.2	27.3	26.9	26.88	-0.12	-0.44	686471.0	18576910.75	437
2012-09-12	26.8	27.1	26.7	27.0	0.12	0.45	573396.0	15449438.5	445
2012-09-11	27.05	27.1	26.8	26.88	-0.12	-0.44	450124.0	12098164.5	349
2012-09-10	27.45	27.45	26.9	27.0	-0.3	-1.1	732626.0	19886826.25	436
2012-09-09	27.45	27.6	27.2	27.3	-0.12	-0.44	840639.0	23001552.0	489
2012-09-08	27.75	27.75	27.45	27.42	0.0	0.0	485923.0	13369874.75	391
2012-09-05	27.6	27.6	27.2	27.42	-0.18	-0.65	437908.0	11999692.5	376
2012-09-04	27.6	27.75	27.3	27.6	0.12	0.44	628589.0	17283711.0	396
2012-09-03	27.75	27.9	27.5	27.48	-0.54	-1.93	566421.0	15669426.0	492
2012-09-02	28.3	28.4	27.75	28.02	-0.48	-1.68	1132241.0	31795002.0	595
2012-09-01	28.8	28.8	28.4	28.5	-0.3	-1.04	792055.0	22713928.75	583
2012-08-29	28.65	29.2	28.0	28.8	0.12	0.42	2163496.0	61581235.0	958
2012-08-28	28.1	28.7	27.9	28.68	0.6	2.14	1273399.0	35821027.25	471
2012-08-27	28.1	28.4	27.75	28.08	-0.12	-0.43	1322333.0	37143972.5	661
2012-08-26	27.75	28.25	27.5	28.2	0.3	1.08	1758156.0	48777696.25	819
2012-08-25	27.5	28.0	26.25	27.9	0.3	1.09	1982879.0	54298451.75	1146
2012-08-15	25.2	27.6	25.2	27.6	2.52	10.05	6461311.0	169931663.0	1825
2012-08-14	25.35	25.35	25.05	25.08	-0.24	-0.95	769109.0	19314952.0	287
2012-08-13	25.35	25.6	25.05	25.32	-0.06	-0.24	1655424.0	42024488.75	464
2012-08-12	24.8	25.35	24.32	25.38	0.6	2.42	2285528.0	57145093.75	959
2012-08-11	25.1	25.2	24.64	24.78	-0.24	-0.96	1808635.0	44888452.5	824
2012-08-08	25.35	25.35	24.8	25.02	-0.3	-1.18	1093356.0	27335857.75	649
2012-08-07	25.6	25.6	25.1	25.32	-0.18	-0.71	1122388.0	28384351.0	382
2012-08-06	25.85	25.85	25.2	25.5	-0.3	-1.16	999039.0	25458138.0	562
2012-08-05	26.0	26.25	25.7	25.8	-0.3	-1.15	651754.0	16907480.75	338
2012-08-04	25.9	26.25	25.9	26.1	0.18	0.69	416980.0	10874699.5	284
2012-08-01	26.4	26.4	25.9	25.92	-0.48	-1.82	595134.0	15511971.25	459
2012-07-31	26.4	26.55	26.25	26.4	0.18	0.69	1530586.0	40456510.75	495
2012-07-30	25.85	26.4	25.7	26.22	0.42	1.63	3341936.0	87945654.0	634
2012-07-29	25.35	26.0	25.35	25.8	0.3	1.18	876773.0	22616055.0	450
2012-07-28	24.48	25.85	24.4	25.5	1.32	5.46	2013038.0	50655851.0	876
2012-07-25	24.32	24.32	24.16	24.18	-0.12	-0.49	325756.0	7875886.25	235
2012-07-24	24.16	24.32	24.0	24.3	0.18	0.75	436923.0	10534979.25	348
2012-07-23	24.4	24.4	24.0	24.12	-0.3	-1.23	633919.0	15316389.0	489
2012-07-22	24.72	24.8	24.32	24.42	-0.18	-0.73	1442823.0	35308093.75	700
2012-07-21	24.8	24.88	24.48	24.6	-0.12	-0.49	711153.0	17575486.0	389
2012-07-18	25.05	25.1	24.72	24.72	-0.3	-1.2	722495.0	17988508.75	473
2012-07-17	25.1	25.35	24.88	25.02	-0.18	-0.71	367381.0	9240323.0	318
2012-07-16	25.6	25.7	25.1	25.2	-0.48	-1.87	387585.0	9822579.25	245
2012-07-15	25.35	25.7	25.35	25.68	0.18	0.71	305151.0	7769064.5	229
2012-07-14	25.35	25.6	25.35	25.5	0.18	0.71	326275.0	8316667.75	241
2012-07-11	25.5	25.5	25.2	25.32	-0.18	-0.71	358211.0	9086304.25	321
2012-07-10	25.35	25.7	25.35	25.5	0.0	0.0	421603.0	10773836.5	239
2012-07-09	25.9	25.9	25.35	25.5	-0.42	-1.62	833068.0	21401456.25	517
2012-07-08	26.0	26.1	25.85	25.92	-0.18	-0.69	415818.0	10770624.0	328
2012-07-07	26.25	26.25	25.6	26.1	0.3	1.16	1056828.0	27431147.25	627
2012-07-04	25.9	25.9	25.7	25.8	0.0	0.0	688103.0	17724850.0	337
2012-07-03	25.7	26.1	25.7	25.8	0.0	0.0	1143355.0	29584748.0	442
2012-07-02	25.7	25.85	25.6	25.8	0.0	0.0	430653.0	11083591.5	302
2012-07-01	25.9	25.9	25.5	25.8	0.12	0.47	519513.0	13319774.25	367
2012-06-30	25.9	26.4	25.7	25.68	0.18	0.71	925975.0	24026906.25	569
2012-06-27	26.25	26.25	25.35	25.5	-0.48	-1.85	1060241.0	27149163.25	739
2012-06-26	26.4	26.4	26.0	25.98	-0.3	-1.14	769739.0	20154823.5	540
2012-06-25	26.8	27.05	26.3	26.28	-0.42	-1.57	1063146.0	28393997.0	549
2012-06-24	27.05	27.1	26.7	26.7	-0.3	-1.11	673549.0	18123014.75	381
2012-06-23	27.2	27.45	27.05	27.0	-0.3	-1.1	768654.0	20895926.25	500
2012-06-20	27.3	27.45	27.1	27.3	0.12	0.44	688586.0	18740603.25	375
2012-06-19	27.6	27.6	27.1	27.18	-0.42	-1.52	1094766.0	29959774.5	425
2012-06-18	27.6	27.75	27.45	27.6	0.0	0.0	604899.0	16686633.25	308
2012-06-17	27.2	27.75	27.2	27.6	0.12	0.44	517343.0	14210672.0	304
2012-06-16	27.1	28.0	26.8	27.48	0.48	1.78	2860506.0	78184384.75	1110
2012-06-13	26.8	27.6	26.55	27.0	0.18	0.67	2871041.0	77411920.75	845
2012-06-12	26.9	26.9	26.7	26.82	-0.18	-0.67	806424.0	21630219.0	360
2012-06-11	27.1	27.2	26.9	27.0	0.0	0.0	1248793.0	33742283.0	623
2012-06-10	27.1	27.2	26.8	27.0	0.0	0.0	473424.0	12789637.75	317
2012-06-09	27.5	27.6	27.05	27.0	-0.3	-1.1	579064.0	15764254.75	376
2012-06-06	27.5	27.5	26.8	27.3	-0.12	-0.44	724280.0	19743034.5	529
2012-06-05	27.75	27.9	27.3	27.42	-0.18	-0.65	777794.0	21439926.75	537
2012-06-04	27.9	28.1	27.2	27.6	-0.42	-1.5	2438619.0	67711604.0	848
2012-06-03	26.8	28.3	26.8	28.02	1.2	4.47	1549725.0	42361664.25	695
2012-06-02	26.55	27.05	26.0	26.82	-0.6	-2.19	1559404.0	41714549.75	742
2012-05-30	27.3	27.5	27.2	27.42	0.12	0.44	1490741.0	40838763.5	687
2012-05-29	27.3	27.6	27.1	27.3	0.3	1.11	3938206.0	107546642.0	1396
2012-05-28	27.05	27.2	26.8	27.0	0.0	0.0	1599424.0	43222676.25	550
2012-05-27	26.9	27.1	26.8	27.0	0.12	0.45	531941.0	14379916.75	367
2012-05-26	26.9	27.1	26.8	26.88	0.0	0.0	515333.0	13863495.25	346
2012-05-23	26.9	27.05	26.8	26.88	-0.12	-0.44	281378.0	7574428.0	228
2012-05-22	27.1	27.2	26.9	27.0	0.12	0.45	921348.0	24952876.25	528
2012-05-21	26.9	27.1	26.8	26.88	-0.12	-0.44	996424.0	26807328.25	596
2012-05-20	27.2	27.45	26.8	27.0	-0.18	-0.66	706926.0	19192206.0	523
2012-05-19	27.3	27.6	27.05	27.18	-0.3	-1.09	1007475.0	27513775.25	525
2012-05-16	27.3	27.6	27.05	27.48	0.0	0.0	1003575.0	27451155.25	558
2012-05-15	27.1	27.6	27.1	27.48	0.3	1.1	1048573.0	28669170.75	555
2012-05-14	27.75	27.75	27.05	27.18	-0.6	-2.16	1746420.0	47657959.5	843
2012-05-13	27.45	28.0	27.3	27.78	0.36	1.31	1855438.0	51384813.25	1038
2012-05-12	26.7	27.45	26.55	27.42	0.72	2.7	1580805.0	42577565.5	780
2012-05-09	26.8	27.05	26.7	26.7	-0.3	-1.11	1773991.0	47640452.25	712
2012-05-08	26.9	27.3	26.7	27.0	0.18	0.67	1439668.0	38949876.0	675
2012-05-07	26.8	27.05	26.4	26.82	-0.3	-1.11	1958369.0	50543910.5	603
2012-05-06	27.05	27.2	26.8	27.12	0.12	0.44	1176300.0	31772681.25	519
2012-05-05	26.55	27.05	26.3	27.0	0.18	0.67	1389865.0	37133649.25	787
2012-05-02	26.4	27.05	26.4	26.82	0.3	1.13	1811408.0	48519746.5	761
2012-05-01	26.8	26.8	26.25	26.52	-0.3	-1.12	1501983.0	39854164.25	753
2012-04-30	26.8	26.9	26.55	26.82	0.0	0.0	1092453.0	29177831.5	672
2012-04-29	27.1	27.1	26.4	26.82	0.0	0.0	2387990.0	63972878.75	1426
2012-04-28	26.1	27.3	26.1	26.82	1.14	4.44	4749361.0	127225634.5	2284
2012-04-25	25.9	25.9	25.5	25.68	0.0	0.0	981805.0	25238601.0	533
2012-04-24	25.85	26.25	25.6	25.68	-0.12	-0.47	1049043.0	27164963.0	683
2012-04-23	25.85	26.25	25.6	25.8	0.0	0.0	1357826.0	35202205.25	817
2012-04-22	25.5	26.0	25.35	25.8	0.42	1.65	1269449.0	32577997.0	822
2012-04-21	25.05	25.35	24.88	25.38	0.48	1.93	2039299.0	51422354.5	836
2012-04-18	25.2	25.35	24.8	24.9	-0.18	-0.72	1873564.0	46933474.5	826
2012-04-17	25.1	25.35	24.8	25.08	0.36	1.46	1848539.0	46380928.5	978
2012-04-16	25.35	25.35	24.48	24.72	-0.6	-2.37	2149581.0	53433327.25	962
2012-04-15	25.35	25.7	25.05	25.32	-0.18	-0.71	1286671.0	32549294.75	858
2012-04-14	25.85	25.85	25.35	25.5	-0.18	-0.7	1346230.0	34374472.75	869
2012-04-11	25.9	25.9	24.8	25.68	-0.3	-1.15	2071734.0	52496004.25	1397
2012-04-10	26.8	26.8	25.85	25.98	-0.72	-2.7	2773004.0	73326788.5	1398
2012-04-09	26.8	27.1	26.4	26.7	-0.12	-0.45	1981649.0	53118991.0	1209
2012-04-08	27.2	27.3	26.1	26.82	-0.48	-1.76	4084781.0	108969533.75	2337
2012-04-07	28.4	28.4	26.9	27.3	-1.38	-4.81	5519400.0	152025970.0	3033
2012-04-04	29.6	29.9	28.4	28.68	0.06	0.21	10139456.0	295121441.5	5717
2012-04-03	26.4	28.65	26.25	28.62	2.64	10.16	11894283.0	334127234.0	5348
2012-04-02	26.1	26.3	26.0	25.98	-0.24	-0.92	1090963.0	28572508.5	430
2012-04-01	26.25	26.3	26.0	26.22	-0.06	-0.23	740741.0	19365862.75	414
2012-03-31	26.4	26.55	26.25	26.28	0.06	0.23	1232713.0	32512650.75	524
2012-03-28	25.85	26.55	25.6	26.22	0.6	2.34	1519653.0	39635485.25	681
2012-03-27	25.6	25.9	25.35	25.62	-0.06	-0.23	1073494.0	27527466.25	397
2012-03-26	25.35	25.9	25.1	25.68	0.3	1.18	1700488.0	43338110.75	499
2012-03-25	25.5	25.5	25.1	25.38	-0.12	-0.47	1106006.0	27983502.25	441
2012-03-24	25.6	25.85	25.35	25.5	-0.12	-0.47	1200470.0	30664836.0	589
2012-03-21	25.35	26.0	25.35	25.62	0.12	0.47	1133461.0	29211297.75	487
2012-03-20	25.5	25.85	25.35	25.5	0.0	0.0	945710.0	24146163.5	399
2012-03-19	25.2	26.0	25.05	25.5	0.42	1.67	2090051.0	53217189.75	641
[truncated: 1,678 more rows]
